# Supplementary material for: Host–guest complexation of progesterone with β-cyclodextrin derivatives: hydration structure, binding thermodynamics, and loading pathways from molecular dynamics simulations
Source: RSC Adv. 2026 Jul 30. Online ahead of print. doi: 10.1039/d6ra04566a (PMC13420253; doi:10.1039/d6ra04566a)
Supplement: RA-OLF-D6RA04566A-s001 [file RA-OLF-D6RA04566A-s001.zip]

Archive with 350 entries (324 files):
- 2-HPBCD/
- 2-HPBCD/Replica_1/
- 2-HPBCD/Replica_1/2HPBCD.itp
- 2-HPBCD/Replica_1/md.gro
- 2-HPBCD/Replica_1/md.mdp
- 2-HPBCD/Replica_1/md.tpr
- 2-HPBCD/Replica_1/npt.gro
- 2-HPBCD/Replica_1/npt.mdp
- 2-HPBCD/Replica_1/npt.tpr
- 2-HPBCD/Replica_1/nvt.gro
- 2-HPBCD/Replica_1/nvt.mdp
- 2-HPBCD/Replica_1/nvt.tpr
- 2-HPBCD/Replica_1/posre.itp
- 2-HPBCD/Replica_1/posre-1.itp
- 2-HPBCD/Replica_1/Prog.itp
- 2-HPBCD/Replica_1/topol.top
- 2-HPBCD/Replica_5/
- 2-HPBCD/Replica_5/2HPBCD.itp
- 2-HPBCD/Replica_5/md.gro
- 2-HPBCD/Replica_5/md.mdp
- 2-HPBCD/Replica_5/md.tpr
- 2-HPBCD/Replica_5/npt.gro
- 2-HPBCD/Replica_5/npt.mdp
- 2-HPBCD/Replica_5/npt.tpr
- 2-HPBCD/Replica_5/nvt.gro
- 2-HPBCD/Replica_5/nvt.mdp
- 2-HPBCD/Replica_5/nvt.tpr
- 2-HPBCD/Replica_5/posre.itp
- 2-HPBCD/Replica_5/posre-1.itp
- 2-HPBCD/Replica_5/Prog.itp
- 2-HPBCD/Replica_5/topol.top
- 2-HPBCD/Replica_4/
- 2-HPBCD/Replica_4/2HPBCD.itp
- 2-HPBCD/Replica_4/md.gro
- 2-HPBCD/Replica_4/md.mdp
- 2-HPBCD/Replica_4/md.tpr
- 2-HPBCD/Replica_4/npt.gro
- 2-HPBCD/Replica_4/npt.mdp
- 2-HPBCD/Replica_4/npt.tpr
- 2-HPBCD/Replica_4/nvt.gro
- 2-HPBCD/Replica_4/nvt.mdp
- 2-HPBCD/Replica_4/nvt.tpr
- 2-HPBCD/Replica_4/posre.itp
- 2-HPBCD/Replica_4/posre-1.itp
- 2-HPBCD/Replica_4/Prog.itp
- 2-HPBCD/Replica_4/topol.top
- 2-HPBCD/Replica_2/
- 2-HPBCD/Replica_2/2HPBCD.itp
- 2-HPBCD/Replica_2/md.gro
- 2-HPBCD/Replica_2/md.mdp
- 2-HPBCD/Replica_2/md.tpr
- 2-HPBCD/Replica_2/npt.gro
- 2-HPBCD/Replica_2/npt.mdp
- 2-HPBCD/Replica_2/npt.tpr
- 2-HPBCD/Replica_2/nvt.gro
- 2-HPBCD/Replica_2/nvt.mdp
- 2-HPBCD/Replica_2/nvt.tpr
- 2-HPBCD/Replica_2/posre.itp
- 2-HPBCD/Replica_2/posre-1.itp
- 2-HPBCD/Replica_2/Prog.itp
- 2-HPBCD/Replica_2/topol.top
- 2-HPBCD/Replica_3/
- 2-HPBCD/Replica_3/2HPBCD.itp
- 2-HPBCD/Replica_3/md.gro
- 2-HPBCD/Replica_3/md.mdp
- 2-HPBCD/Replica_3/md.tpr
- 2-HPBCD/Replica_3/npt.gro
- 2-HPBCD/Replica_3/npt.mdp
- 2-HPBCD/Replica_3/npt.tpr
- 2-HPBCD/Replica_3/nvt.gro
- 2-HPBCD/Replica_3/nvt.mdp
- 2-HPBCD/Replica_3/nvt.tpr
- 2-HPBCD/Replica_3/posre.itp
- 2-HPBCD/Replica_3/posre-1.itp
- 2-HPBCD/Replica_3/Prog.itp
- 2-HPBCD/Replica_3/topol.top
- 2-MBCD/
- 2-MBCD/Replica_1/
- 2-MBCD/Replica_1/2MBCD.itp
- 2-MBCD/Replica_1/md.gro
- 2-MBCD/Replica_1/md.mdp
- 2-MBCD/Replica_1/md.tpr
- 2-MBCD/Replica_1/npt.gro
- 2-MBCD/Replica_1/npt.mdp
- 2-MBCD/Replica_1/npt.tpr
- 2-MBCD/Replica_1/nvt.gro
- 2-MBCD/Replica_1/nvt.mdp
- 2-MBCD/Replica_1/nvt.tpr
- 2-MBCD/Replica_1/posre.itp
- 2-MBCD/Replica_1/posre-1.itp
- 2-MBCD/Replica_1/Prog.itp
- 2-MBCD/Replica_1/topol.top
- 2-MBCD/Replica_1/gromos54a7_atb.ff/
- 2-MBCD/Replica_1/gromos54a7_atb.ff/aminoacids.c.tdb
- 2-MBCD/Replica_1/gromos54a7_atb.ff/aminoacids.hdb
- 2-MBCD/Replica_1/gromos54a7_atb.ff/aminoacids.n.tdb
- 2-MBCD/Replica_1/gromos54a7_atb.ff/aminoacids.r2b
- 2-MBCD/Replica_1/gromos54a7_atb.ff/aminoacids.rtp
- 2-MBCD/Replica_1/gromos54a7_atb.ff/aminoacids.vsd
- 2-MBCD/Replica_1/gromos54a7_atb.ff/atomtypes.atp
- 2-MBCD/Replica_1/gromos54a7_atb.ff/dppc.itp
- 2-MBCD/Replica_1/gromos54a7_atb.ff/ffbonded.itp
- 2-MBCD/Replica_1/gromos54a7_atb.ff/ffnonbonded.itp
- 2-MBCD/Replica_1/gromos54a7_atb.ff/ff_dum.itp
- 2-MBCD/Replica_1/gromos54a7_atb.ff/forcefield.doc
- 2-MBCD/Replica_1/gromos54a7_atb.ff/forcefield.itp
- 2-MBCD/Replica_1/gromos54a7_atb.ff/ions.itp
- 2-MBCD/Replica_1/gromos54a7_atb.ff/popc.itp
- 2-MBCD/Replica_1/gromos54a7_atb.ff/README.md
- 2-MBCD/Replica_1/gromos54a7_atb.ff/spc.itp
- 2-MBCD/Replica_1/gromos54a7_atb.ff/spce.itp
- 2-MBCD/Replica_1/gromos54a7_atb.ff/tip3p.itp
- 2-MBCD/Replica_1/gromos54a7_atb.ff/tip4p.itp
- 2-MBCD/Replica_1/gromos54a7_atb.ff/tmcl.itp
- 2-MBCD/Replica_1/gromos54a7_atb.ff/watermodels.dat
- 2-MBCD/Replica_5/
- 2-MBCD/Replica_5/2MBCD.itp
- 2-MBCD/Replica_5/md.gro
- 2-MBCD/Replica_5/md.mdp
- 2-MBCD/Replica_5/md.tpr
- 2-MBCD/Replica_5/npt.gro
- 2-MBCD/Replica_5/npt.mdp
- 2-MBCD/Replica_5/npt.tpr
- 2-MBCD/Replica_5/nvt.gro
- 2-MBCD/Replica_5/nvt.mdp
- 2-MBCD/Replica_5/nvt.tpr
- 2-MBCD/Replica_5/posre.itp
- 2-MBCD/Replica_5/posre-1.itp
- 2-MBCD/Replica_5/Prog.itp
- 2-MBCD/Replica_5/topol.top
- 2-MBCD/Replica_4/
- 2-MBCD/Replica_4/2MBCD.itp
- 2-MBCD/Replica_4/md.gro
- 2-MBCD/Replica_4/md.mdp
- 2-MBCD/Replica_4/md.tpr
- 2-MBCD/Replica_4/npt.gro
- 2-MBCD/Replica_4/npt.mdp
- 2-MBCD/Replica_4/npt.tpr
- 2-MBCD/Replica_4/nvt.gro
- 2-MBCD/Replica_4/nvt.mdp
- 2-MBCD/Replica_4/nvt.tpr
- 2-MBCD/Replica_4/posre.itp
- 2-MBCD/Replica_4/posre-1.itp
- 2-MBCD/Replica_4/Prog.itp
- 2-MBCD/Replica_4/topol.top
- 2-MBCD/Replica_2/
- 2-MBCD/Replica_2/2MBCD.itp
- 2-MBCD/Replica_2/md.gro
- 2-MBCD/Replica_2/md.mdp
- 2-MBCD/Replica_2/md.tpr
- 2-MBCD/Replica_2/npt.gro
- 2-MBCD/Replica_2/npt.mdp
- 2-MBCD/Replica_2/npt.tpr
- 2-MBCD/Replica_2/nvt.gro
- 2-MBCD/Replica_2/nvt.mdp
- 2-MBCD/Replica_2/nvt.tpr
- 2-MBCD/Replica_2/posre.itp
- 2-MBCD/Replica_2/posre-1.itp
- 2-MBCD/Replica_2/Prog.itp
- 2-MBCD/Replica_2/topol.top
- 2-MBCD/Replica_3/
- 2-MBCD/Replica_3/2MBCD.itp
- 2-MBCD/Replica_3/md.gro
- 2-MBCD/Replica_3/md.mdp
- 2-MBCD/Replica_3/md.tpr
- 2-MBCD/Replica_3/npt.gro
- 2-MBCD/Replica_3/npt.mdp
- 2-MBCD/Replica_3/npt.tpr
- 2-MBCD/Replica_3/nvt.gro
- 2-MBCD/Replica_3/nvt.mdp
- 2-MBCD/Replica_3/nvt.tpr
- 2-MBCD/Replica_3/posre.itp
- 2-MBCD/Replica_3/posre-1.itp
- 2-MBCD/Replica_3/Prog.itp
- 2-MBCD/Replica_3/topol.top
- 2-SBEBCD/
- 2-SBEBCD/Replica_1/
- 2-SBEBCD/Replica_1/gromos54a7_atb.ff/
- 2-SBEBCD/Replica_1/gromos54a7_atb.ff/aminoacids.c.tdb
- 2-SBEBCD/Replica_1/gromos54a7_atb.ff/aminoacids.hdb
- 2-SBEBCD/Replica_1/gromos54a7_atb.ff/aminoacids.n.tdb
- 2-SBEBCD/Replica_1/gromos54a7_atb.ff/aminoacids.r2b
- 2-SBEBCD/Replica_1/gromos54a7_atb.ff/aminoacids.rtp
- 2-SBEBCD/Replica_1/gromos54a7_atb.ff/aminoacids.vsd
- 2-SBEBCD/Replica_1/gromos54a7_atb.ff/atomtypes.atp
- 2-SBEBCD/Replica_1/gromos54a7_atb.ff/dppc.itp
- 2-SBEBCD/Replica_1/gromos54a7_atb.ff/ffbonded.itp
- 2-SBEBCD/Replica_1/gromos54a7_atb.ff/ffnonbonded.itp
- 2-SBEBCD/Replica_1/gromos54a7_atb.ff/ff_dum.itp
- 2-SBEBCD/Replica_1/gromos54a7_atb.ff/forcefield.doc
- 2-SBEBCD/Replica_1/gromos54a7_atb.ff/forcefield.itp
- 2-SBEBCD/Replica_1/gromos54a7_atb.ff/ions.itp
- 2-SBEBCD/Replica_1/gromos54a7_atb.ff/popc.itp
- 2-SBEBCD/Replica_1/gromos54a7_atb.ff/README.md
- 2-SBEBCD/Replica_1/gromos54a7_atb.ff/spc.itp
- 2-SBEBCD/Replica_1/gromos54a7_atb.ff/spce.itp
- 2-SBEBCD/Replica_1/gromos54a7_atb.ff/tip3p.itp
- 2-SBEBCD/Replica_1/gromos54a7_atb.ff/tip4p.itp
- 2-SBEBCD/Replica_1/gromos54a7_atb.ff/tmcl.itp
- 2-SBEBCD/Replica_1/gromos54a7_atb.ff/watermodels.dat
- 2-SBEBCD/Replica_1/2SBEBCD.itp
- 2-SBEBCD/Replica_1/md.gro
- 2-SBEBCD/Replica_1/md.mdp
- 2-SBEBCD/Replica_1/md.tpr
- 2-SBEBCD/Replica_1/npt.gro
- 2-SBEBCD/Replica_1/npt.mdp
- 2-SBEBCD/Replica_1/npt.tpr
- 2-SBEBCD/Replica_1/nvt.gro
- 2-SBEBCD/Replica_1/nvt.mdp
- 2-SBEBCD/Replica_1/nvt.tpr
- 2-SBEBCD/Replica_1/posre.itp
- 2-SBEBCD/Replica_1/posre-1.itp
- 2-SBEBCD/Replica_1/Prog.itp
- 2-SBEBCD/Replica_1/topol.top
- 2-SBEBCD/Replica_2/
- 2-SBEBCD/Replica_2/2SBEBCD.itp
- 2-SBEBCD/Replica_2/md.gro
- 2-SBEBCD/Replica_2/md.mdp
- 2-SBEBCD/Replica_2/md.tpr
- 2-SBEBCD/Replica_2/npt.gro
- 2-SBEBCD/Replica_2/npt.mdp
- 2-SBEBCD/Replica_2/npt.tpr
- 2-SBEBCD/Replica_2/nvt.gro
- 2-SBEBCD/Replica_2/nvt.mdp
- 2-SBEBCD/Replica_2/nvt.tpr
- 2-SBEBCD/Replica_2/posre.itp
- 2-SBEBCD/Replica_2/posre-1.itp
- 2-SBEBCD/Replica_2/Prog.itp
- 2-SBEBCD/Replica_2/topol.top
- 2-SBEBCD/Replica_5/
- 2-SBEBCD/Replica_5/2SBEBCD.itp
- 2-SBEBCD/Replica_5/md.gro
- 2-SBEBCD/Replica_5/md.mdp
- 2-SBEBCD/Replica_5/md.tpr
- 2-SBEBCD/Replica_5/npt.gro
- 2-SBEBCD/Replica_5/npt.mdp
- 2-SBEBCD/Replica_5/npt.tpr
- 2-SBEBCD/Replica_5/nvt.gro
- 2-SBEBCD/Replica_5/nvt.mdp
- 2-SBEBCD/Replica_5/nvt.tpr
- 2-SBEBCD/Replica_5/posre.itp
- 2-SBEBCD/Replica_5/posre-1.itp
- 2-SBEBCD/Replica_5/Prog.itp
- 2-SBEBCD/Replica_5/topol.top
- 2-SBEBCD/Replica_4/
- 2-SBEBCD/Replica_4/2SBEBCD.itp
- 2-SBEBCD/Replica_4/md.gro
- 2-SBEBCD/Replica_4/md.mdp
- 2-SBEBCD/Replica_4/md.tpr
- 2-SBEBCD/Replica_4/npt.gro
- 2-SBEBCD/Replica_4/npt.mdp
- 2-SBEBCD/Replica_4/npt.tpr
- 2-SBEBCD/Replica_4/nvt.gro
- 2-SBEBCD/Replica_4/nvt.mdp
- 2-SBEBCD/Replica_4/nvt.tpr
- 2-SBEBCD/Replica_4/posre.itp
- 2-SBEBCD/Replica_4/posre-1.itp
- 2-SBEBCD/Replica_4/Prog.itp
- 2-SBEBCD/Replica_4/topol.top
- 2-SBEBCD/Replica_3/
- 2-SBEBCD/Replica_3/2SBEBCD.itp
- 2-SBEBCD/Replica_3/md.gro
- 2-SBEBCD/Replica_3/md.mdp
- 2-SBEBCD/Replica_3/md.tpr
- 2-SBEBCD/Replica_3/npt.gro
- 2-SBEBCD/Replica_3/npt.mdp
- 2-SBEBCD/Replica_3/npt.tpr
- 2-SBEBCD/Replica_3/nvt.gro
- 2-SBEBCD/Replica_3/nvt.mdp
- 2-SBEBCD/Replica_3/nvt.tpr
- 2-SBEBCD/Replica_3/posre.itp
- 2-SBEBCD/Replica_3/posre-1.itp
- 2-SBEBCD/Replica_3/Prog.itp
- 2-SBEBCD/Replica_3/topol.top
- BCD/
- BCD/Replica_1/
- BCD/Replica_1/BCD.itp
- BCD/Replica_1/md.mdp
- BCD/Replica_1/md.tpr
- BCD/Replica_1/npt.mdp
- BCD/Replica_1/npt.tpr
- BCD/Replica_1/nvt.mdp
- BCD/Replica_1/nvt.tpr
- BCD/Replica_1/posre.itp
- BCD/Replica_1/posre-1.itp
- BCD/Replica_1/Prog.itp
- BCD/Replica_1/topol.top
- BCD/Replica_1/md.gro
- BCD/Replica_1/npt.gro
- BCD/Replica_1/nvt.gro
- BCD/Replica_2/
- BCD/Replica_2/BCD.itp
- BCD/Replica_2/md.gro
- BCD/Replica_2/md.mdp
- BCD/Replica_2/md.tpr
- BCD/Replica_2/npt.gro
- BCD/Replica_2/npt.mdp
- BCD/Replica_2/npt.tpr
- BCD/Replica_2/nvt.gro
- BCD/Replica_2/nvt.mdp
[truncated: 50 more entries]
