# Supplementary material for: Host–guest complexation of progesterone with β-cyclodextrin derivatives: hydration structure, binding thermodynamics, and loading pathways from molecular dynamics simulations
Source: RSC Adv. 2026 Jul 30. Online ahead of print. doi: 10.1039/d6ra04566a (PMC13420253; doi:10.1039/d6ra04566a)
Supplement: RA-OLF-D6RA04566A-s001 [file RA-OLF-D6RA04566A-s001.zip › 2-HPBCD/Replica_1/2HPBCD.itp]

	----------------------------TITLE -----------------------------------------------------------------------------------------
	None
	This file was generated at 23:55 on 2023-01-04 by
	Automatic Topology Builder
	REVISION 2022-10-31 14:18:01
	---------------------------------------------------------------------------------------------------------------------------
	Authors : Martin Stroet, Bertrand Caron, Alpeshkumar K. Malde, Thomas Lee, Alan E. Mark
	Institute : Molecular Dynamics group,
	School of Chemistry and Molecular Biosciences (SCMB),
	The University of Queensland, QLD 4072, Australia
	URL : https://atb.uq.edu.au
	Citations : 1. Malde AK, Zuo L, Breeze M, Stroet M, Poger D, Nair PC, Oostenbrink C, Mark AE.
	An Automated force field Topology Builder (ATB) and repository: version 1.0.
	Journal of Chemical Theory and Computation, 2011, 7, 4026-4037.
	2. Stroet M, Caron B, Visscher K, Geerke D, Malde AK, Mark AE.
	Automated Topology Builder version 3.0: Prediction of solvation free enthalpies in water and hexane.
	DOI:10.1021/acs.jctc.8b00768
	Disclaimer :
	While every effort has been made to ensure the accuracy and validity of parameters provided below
	the assignment of parameters is being based on an automated procedure combining data provided by a
	given user as well as calculations performed using third party software. They are provided as a guide.
	The authors of the ATB cannot guarantee that the parameters are complete or that the parameters provided
	are appropriate for use in any specific application. Users are advised to treat these parameters with discretion
	and to perform additional validation tests for their specific application if required. Neither the authors
	of the ATB or The University of Queensland except any responsibly for how the parameters may be used.
	Release notes and warnings:
	(1) The topology is based on a set of atomic coordinates and other data provided by the user after
	after quantum mechanical optimization of the structure using different levels of theory depending on
	the nature of the molecule.
	(2) In some cases the automatic bond, bond angle and dihedral type assignment is ambiguous.
	In these cases alternative type codes are provided at the end of the line.
	(3) While bonded parameters are taken where possible from the nominated force field non-standard bond, angle and dihedral
	type code may be incorporated in cases where an exact match could not be found. These are marked as "non-standard"
	or "uncertain" in comments.
	(4) In some cases it is not possible to assign an appropriate parameter automatically. "%%" is used as a place holder
	for those fields that could not be determined automatically. The parameters in these fields must be assigned manually
	before the file can be used.
	---------------------------------------------------------------------------------------------------------------------------
	Input Structure : 2HPBCD
	Output : UNITED ATOM topology
	Use in conjunction with the corresponding united atom PDB file.
	---------------------------------------------------------------------------------------------------------------------------
	Citing this topology file
	ATB molid: 1229442
	ATB Topology Hash: 72dd3
	---------------------------------------------------------------------------------------------------------------------------
	Initial Guess Topology Generation:
	The topology was generated from AM1 optimized geometry and MOPAC charges.
	Bonded and van der Waals parameters were taken from the GROMOS 54A7 parameter set.
	---------------------------------------------------------------------------------------------------------------------------
[ moleculetype ]
	Name nrexcl
2HPBCD 3
[ atoms ]
	nr type resnr resid atom cgnr charge mass
1 HS14 1 2HPBCD H98 1 0.221 1.0080
2 OAlc 1 2HPBCD O42 2 -0.341 15.9994
3 C 1 2HPBCD C62 3 0.036 12.0110
4 HC 1 2HPBCD H94 4 0.108 1.0080
5 CH3 1 2HPBCD C63 5 0.021 15.0350
6 CH2 1 2HPBCD C61 6 0.125 14.0270
7 OE 1 2HPBCD O33 7 -0.262 15.9994
8 C 1 2HPBCD C38 8 -0.008 12.0110
9 HC 1 2HPBCD H44 9 0.125 1.0080
10 C 1 2HPBCD C37 10 0.126 12.0110
11 HC 1 2HPBCD H43 11 0.143 1.0080
12 OE 1 2HPBCD O31 12 -0.296 15.9994
13 C 1 2HPBCD C35 13 0.017 12.0110
14 HC 1 2HPBCD H40 14 0.125 1.0080
15 C 1 2HPBCD C33 15 -0.007 12.0110
16 HC 1 2HPBCD H38 16 0.101 1.0080
17 OAlc 1 2HPBCD O29 17 -0.331 15.9994
18 HS14 1 2HPBCD H108 18 0.230 1.0080
19 C 1 2HPBCD C32 19 -0.013 12.0110
20 HC 1 2HPBCD H37 20 0.144 1.0080
21 OE 1 2HPBCD O28 21 -0.271 15.9994
22 CH2 1 2HPBCD C43 22 0.111 14.0270
23 C 1 2HPBCD C44 23 0.037 12.0110
24 HC 1 2HPBCD H52 24 0.112 1.0080
25 OAlc 1 2HPBCD O36 25 -0.350 15.9994
26 HS14 1 2HPBCD H56 26 0.223 1.0080
27 CH3 1 2HPBCD C45 27 0.019 15.0350
28 C 1 2HPBCD C31 28 0.121 12.0110
29 HC 1 2HPBCD H36 29 0.156 1.0080
30 OE 1 2HPBCD O27 30 -0.288 15.9994
31 C 1 2HPBCD C34 31 -0.018 12.0110
32 HC 1 2HPBCD H39 32 0.102 1.0080
33 CH2 1 2HPBCD C36 33 0.190 14.0270
34 OAlc 1 2HPBCD O30 34 -0.317 15.9994
35 HS14 1 2HPBCD H104 35 0.207 1.0080
36 OE 1 2HPBCD O26 36 -0.304 15.9994
37 C 1 2HPBCD C29 37 0.011 12.0110
38 HC 1 2HPBCD H33 38 0.125 1.0080
39 C 1 2HPBCD C27 39 -0.013 12.0110
40 HC 1 2HPBCD H31 40 0.111 1.0080
41 OAlc 1 2HPBCD O24 41 -0.336 15.9994
42 HS14 1 2HPBCD H107 42 0.227 1.0080
43 C 1 2HPBCD C26 43 -0.018 12.0110
44 HC 1 2HPBCD H30 44 0.144 1.0080
45 OE 1 2HPBCD O23 45 -0.277 15.9994
46 CH2 1 2HPBCD C46 46 0.116 14.0270
47 C 1 2HPBCD C47 47 0.030 12.0110
48 HC 1 2HPBCD H63 48 0.114 1.0080
49 OAlc 1 2HPBCD O37 49 -0.328 15.9994
50 HS14 1 2HPBCD H62 50 0.210 1.0080
51 CH3 1 2HPBCD C48 51 0.022 15.0350
52 C 1 2HPBCD C25 52 0.111 12.0110
53 HC 1 2HPBCD H29 53 0.161 1.0080
54 OE 1 2HPBCD O22 54 -0.281 15.9994
55 C 1 2HPBCD C28 55 -0.007 12.0110
56 HC 1 2HPBCD H32 56 0.110 1.0080
57 CH2 1 2HPBCD C30 57 0.179 14.0270
58 OAlc 1 2HPBCD O25 58 -0.323 15.9994
59 HS14 1 2HPBCD H103 59 0.214 1.0080
60 OE 1 2HPBCD O21 60 -0.292 15.9994
61 C 1 2HPBCD C23 61 -0.005 12.0110
62 HC 1 2HPBCD H26 62 0.106 1.0080
63 C 1 2HPBCD C21 63 0.003 12.0110
64 HC 1 2HPBCD H24 64 0.145 1.0080
65 OAlc 1 2HPBCD O19 65 -0.303 15.9994
66 HS14 1 2HPBCD H106 66 0.204 1.0080
67 C 1 2HPBCD C20 67 -0.008 12.0110
68 HC 1 2HPBCD H23 68 0.126 1.0080
69 OE 1 2HPBCD O18 69 -0.263 15.9994
70 CH2 1 2HPBCD C49 70 0.124 14.0270
71 C 1 2HPBCD C50 71 0.036 12.0110
72 HC 1 2HPBCD H66 72 0.108 1.0080
73 OAlc 1 2HPBCD O38 73 -0.342 15.9994
74 HS14 1 2HPBCD H70 74 0.222 1.0080
75 CH3 1 2HPBCD C51 75 0.021 15.0350
76 C 1 2HPBCD C19 76 0.126 12.0110
77 HC 1 2HPBCD H22 77 0.147 1.0080
78 OE 1 2HPBCD O17 78 -0.318 15.9994
79 C 1 2HPBCD C22 79 -0.034 12.0110
80 HC 1 2HPBCD H25 80 0.113 1.0080
81 CH2 1 2HPBCD C24 81 0.199 14.0270
82 OAlc 1 2HPBCD O20 82 -0.328 15.9994
83 HS14 1 2HPBCD H102 83 0.211 1.0080
84 OE 1 2HPBCD O16 84 -0.298 15.9994
85 C 1 2HPBCD C17 85 0.015 12.0110
86 HC 1 2HPBCD H19 86 0.127 1.0080
87 C 1 2HPBCD C15 87 -0.009 12.0110
88 HC 1 2HPBCD H17 88 0.103 1.0080
89 OAlc 1 2HPBCD O14 89 -0.332 15.9994
90 HS14 1 2HPBCD H112 90 0.231 1.0080
91 C 1 2HPBCD C14 91 -0.014 12.0110
92 HC 1 2HPBCD H16 92 0.141 1.0080
93 OE 1 2HPBCD O13 93 -0.267 15.9994
94 CH2 1 2HPBCD C52 94 0.111 14.0270
95 C 1 2HPBCD C53 95 0.037 12.0110
96 HC 1 2HPBCD H73 96 0.109 1.0080
97 OAlc 1 2HPBCD O39 97 -0.336 15.9994
98 HS14 1 2HPBCD H77 98 0.221 1.0080
99 CH3 1 2HPBCD C54 99 0.022 15.0350
100 C 1 2HPBCD C13 100 0.125 12.0110
101 HC 1 2HPBCD H15 101 0.137 1.0080
102 OE 1 2HPBCD O12 102 -0.296 15.9994
103 C 1 2HPBCD C16 103 -0.009 12.0110
104 HC 1 2HPBCD H18 104 0.107 1.0080
105 CH2 1 2HPBCD C18 105 0.186 14.0270
106 OAlc 1 2HPBCD O15 106 -0.320 15.9994
107 HS14 1 2HPBCD H101 107 0.210 1.0080
108 OE 1 2HPBCD O11 108 -0.296 15.9994
109 C 1 2HPBCD C11 109 0.019 12.0110
110 HC 1 2HPBCD H12 110 0.125 1.0080
111 C 1 2HPBCD C9 111 -0.004 12.0110
112 HC 1 2HPBCD H10 112 0.099 1.0080
113 OAlc 1 2HPBCD O9 113 -0.329 15.9994
114 HS14 1 2HPBCD H111 114 0.229 1.0080
115 C 1 2HPBCD C8 115 -0.012 12.0110
116 HC 1 2HPBCD H9 116 0.143 1.0080
117 OE 1 2HPBCD O8 117 -0.271 15.9994
118 CH2 1 2HPBCD C55 118 0.110 14.0270
119 C 1 2HPBCD C56 119 0.037 12.0110
120 HC 1 2HPBCD H80 120 0.111 1.0080
121 OAlc 1 2HPBCD O40 121 -0.344 15.9994
122 HS14 1 2HPBCD H84 122 0.224 1.0080
123 CH3 1 2HPBCD C57 123 0.018 15.0350
124 C 1 2HPBCD C7 124 0.123 12.0110
125 HC 1 2HPBCD H8 125 0.149 1.0080
126 OE 1 2HPBCD O7 126 -0.290 15.9994
127 C 1 2HPBCD C10 127 -0.023 12.0110
128 HC 1 2HPBCD H11 128 0.102 1.0080
129 CH2 1 2HPBCD C12 129 0.189 14.0270
130 OAlc 1 2HPBCD O10 130 -0.313 15.9994
131 HS14 1 2HPBCD H100 131 0.207 1.0080
132 OE 1 2HPBCD O6 132 -0.300 15.9994
133 C 1 2HPBCD C2 133 0.012 12.0110
134 HC 1 2HPBCD H1 134 0.123 1.0080
135 C 1 2HPBCD C1 135 -0.009 12.0110
136 HC 1 2HPBCD H2 136 0.109 1.0080
137 CH2 1 2HPBCD C6 137 0.177 14.0270
138 OAlc 1 2HPBCD O2 138 -0.322 15.9994
139 HS14 1 2HPBCD H99 139 0.216 1.0080
140 OE 1 2HPBCD O1 140 -0.280 15.9994
141 C 1 2HPBCD C5 141 0.111 12.0110
142 HC 1 2HPBCD H4 142 0.160 1.0080
143 OE 1 2HPBCD O4 143 -0.292 15.9994
144 C 1 2HPBCD C41 144 -0.006 12.0110
145 HC 1 2HPBCD H47 145 0.105 1.0080
146 C 1 2HPBCD C39 146 0.004 12.0110
147 HC 1 2HPBCD H45 147 0.145 1.0080
148 OAlc 1 2HPBCD O34 148 -0.303 15.9994
149 HS14 1 2HPBCD H109 149 0.204 1.0080
150 C 1 2HPBCD C40 150 -0.032 12.0110
151 OE 1 2HPBCD O32 151 -0.319 15.9994
152 HC 1 2HPBCD H46 152 0.114 1.0080
153 CH2 1 2HPBCD C42 153 0.201 14.0270
154 OAlc 1 2HPBCD O35 154 -0.328 15.9994
155 HS14 1 2HPBCD H105 155 0.210 1.0080
156 C 1 2HPBCD C4 156 -0.018 12.0110
157 HC 1 2HPBCD H3 157 0.144 1.0080
158 C 1 2HPBCD C3 158 -0.008 12.0110
159 HC 1 2HPBCD H5 159 0.109 1.0080
160 OAlc 1 2HPBCD O3 160 -0.335 15.9994
161 HS14 1 2HPBCD H110 161 0.227 1.0080
162 OE 1 2HPBCD O5 162 -0.278 15.9994
163 CH2 1 2HPBCD C58 163 0.117 14.0270
164 C 1 2HPBCD C59 164 0.028 12.0110
165 HC 1 2HPBCD H87 165 0.114 1.0080
166 OAlc 1 2HPBCD O41 166 -0.329 15.9994
167 HS14 1 2HPBCD H90 167 0.209 1.0080
168 CH3 1 2HPBCD C60 168 0.022 15.0350
	total charge of the molecule: -0.000
[ bonds ]
	ai aj funct c0 c1
1 2 2 0.0971 7.9547e+06
2 3 2 0.1420 3.2236e+06
3 4 2 0.1130 7.0483e+06
3 5 2 0.1520 5.4300e+06
3 6 2 0.1530 7.1500e+06
6 7 2 0.1430 8.1800e+06
7 8 2 0.1410 6.5389e+06
8 9 2 0.1130 7.0483e+06
8 10 2 0.1540 4.2166e+06
8 146 2 0.1530 7.1500e+06
10 11 2 0.1130 7.0483e+06
10 12 2 0.1410 6.5389e+06
10 151 2 0.1420 3.2236e+06
12 13 2 0.1430 8.1800e+06
13 14 2 0.1120 3.7000e+07
13 15 2 0.1530 7.1500e+06
13 31 2 0.1530 7.1500e+06
15 16 2 0.1130 7.0483e+06
15 17 2 0.1420 3.2236e+06
15 19 2 0.1530 7.1500e+06
17 18 2 0.0971 7.9547e+06
19 20 2 0.1140 3.8473e+07
19 21 2 0.1410 6.5389e+06
19 28 2 0.1530 7.1500e+06
21 22 2 0.1430 8.1800e+06
22 23 2 0.1530 7.1500e+06
23 24 2 0.1130 7.0483e+06
23 25 2 0.1420 3.2236e+06
23 27 2 0.1520 5.4300e+06
25 26 2 0.0971 7.9547e+06
28 29 2 0.1130 7.0483e+06
28 30 2 0.1420 3.2236e+06
28 36 2 0.1420 3.2236e+06
30 31 2 0.1430 8.1800e+06
31 32 2 0.1130 7.0483e+06
31 33 2 0.1530 7.1500e+06
33 34 2 0.1410 6.5389e+06
34 35 2 0.0971 7.9547e+06
36 37 2 0.1430 8.1800e+06
37 38 2 0.1120 3.7000e+07
37 39 2 0.1530 7.1500e+06
37 55 2 0.1530 7.1500e+06
39 40 2 0.1130 7.0483e+06
39 41 2 0.1420 3.2236e+06
39 43 2 0.1530 7.1500e+06
41 42 2 0.0971 7.9547e+06
43 44 2 0.1130 7.0483e+06
43 45 2 0.1410 6.5389e+06
43 52 2 0.1530 7.1500e+06
45 46 2 0.1430 8.1800e+06
46 47 2 0.1530 7.1500e+06
47 48 2 0.1130 7.0483e+06
47 49 2 0.1420 3.2236e+06
47 51 2 0.1520 5.4300e+06
49 50 2 0.0971 7.9547e+06
52 53 2 0.1130 7.0483e+06
52 54 2 0.1420 3.2236e+06
52 60 2 0.1410 6.5389e+06
54 55 2 0.1430 8.1800e+06
55 56 2 0.1130 7.0483e+06
55 57 2 0.1530 7.1500e+06
57 58 2 0.1410 6.5389e+06
58 59 2 0.0971 7.9547e+06
60 61 2 0.1430 8.1800e+06
61 62 2 0.1120 3.7000e+07
61 63 2 0.1540 4.2166e+06
61 79 2 0.1530 7.1500e+06
63 64 2 0.1130 7.0483e+06
63 65 2 0.1410 6.5389e+06
63 67 2 0.1530 7.1500e+06
65 66 2 0.0971 7.9547e+06
67 68 2 0.1130 7.0483e+06
67 69 2 0.1410 6.5389e+06
67 76 2 0.1540 4.2166e+06
69 70 2 0.1430 8.1800e+06
70 71 2 0.1530 7.1500e+06
71 72 2 0.1130 7.0483e+06
71 73 2 0.1420 3.2236e+06
71 75 2 0.1520 5.4300e+06
73 74 2 0.0971 7.9547e+06
76 77 2 0.1130 7.0483e+06
76 78 2 0.1420 3.2236e+06
76 84 2 0.1410 6.5389e+06
78 79 2 0.1430 8.1800e+06
79 80 2 0.1120 3.7000e+07
79 81 2 0.1530 7.1500e+06
81 82 2 0.1410 6.5389e+06
82 83 2 0.0971 7.9547e+06
84 85 2 0.1430 8.1800e+06
85 86 2 0.1120 3.7000e+07
85 87 2 0.1530 7.1500e+06
85 103 2 0.1530 7.1500e+06
87 88 2 0.1130 7.0483e+06
87 89 2 0.1420 3.2236e+06
87 91 2 0.1530 7.1500e+06
89 90 2 0.0971 7.9547e+06
91 92 2 0.1130 7.0483e+06
91 93 2 0.1410 6.5389e+06
91 100 2 0.1530 7.1500e+06
93 94 2 0.1430 8.1800e+06
94 95 2 0.1530 7.1500e+06
95 96 2 0.1130 7.0483e+06
95 97 2 0.1420 3.2236e+06
95 99 2 0.1520 5.4300e+06
97 98 2 0.0971 7.9547e+06
100 101 2 0.1130 7.0483e+06
100 102 2 0.1420 3.2236e+06
100 108 2 0.1410 6.5389e+06
102 103 2 0.1430 8.1800e+06
103 104 2 0.1130 7.0483e+06
103 105 2 0.1530 7.1500e+06
105 106 2 0.1410 6.5389e+06
106 107 2 0.0971 7.9547e+06
108 109 2 0.1430 8.1800e+06
109 110 2 0.1120 3.7000e+07
109 111 2 0.1540 4.2166e+06
109 127 2 0.1530 7.1500e+06
111 112 2 0.1130 7.0483e+06
111 113 2 0.1420 3.2236e+06
111 115 2 0.1530 7.1500e+06
113 114 2 0.0971 7.9547e+06
115 116 2 0.1140 3.8473e+07
115 117 2 0.1420 3.2236e+06
115 124 2 0.1530 7.1500e+06
117 118 2 0.1430 8.1800e+06
118 119 2 0.1530 7.1500e+06
119 120 2 0.1130 7.0483e+06
119 121 2 0.1420 3.2236e+06
119 123 2 0.1520 5.4300e+06
121 122 2 0.0971 7.9547e+06
124 125 2 0.1130 7.0483e+06
124 126 2 0.1420 3.2236e+06
124 132 2 0.1420 3.2236e+06
126 127 2 0.1430 8.1800e+06
127 128 2 0.1130 7.0483e+06
127 129 2 0.1530 7.1500e+06
129 130 2 0.1410 6.5389e+06
130 131 2 0.0971 7.9547e+06
132 133 2 0.1430 8.1800e+06
133 134 2 0.1120 3.7000e+07
133 135 2 0.1530 7.1500e+06
133 158 2 0.1530 7.1500e+06
135 136 2 0.1130 7.0483e+06
135 137 2 0.1530 7.1500e+06
135 140 2 0.1430 8.1800e+06
137 138 2 0.1410 6.5389e+06
138 139 2 0.0971 7.9547e+06
140 141 2 0.1420 3.2236e+06
141 142 2 0.1130 7.0483e+06
141 143 2 0.1420 3.2236e+06
141 156 2 0.1530 7.1500e+06
143 144 2 0.1430 8.1800e+06
144 145 2 0.1120 3.7000e+07
144 146 2 0.1540 4.2166e+06
144 150 2 0.1530 7.1500e+06
146 147 2 0.1130 7.0483e+06
146 148 2 0.1410 6.5389e+06
148 149 2 0.0971 7.9547e+06
150 151 2 0.1430 8.1800e+06
150 152 2 0.1120 3.7000e+07
150 153 2 0.1530 7.1500e+06
153 154 2 0.1410 6.5389e+06
154 155 2 0.0971 7.9547e+06
156 157 2 0.1130 7.0483e+06
156 158 2 0.1530 7.1500e+06
156 162 2 0.1410 6.5389e+06
158 159 2 0.1130 7.0483e+06
158 160 2 0.1420 3.2236e+06
160 161 2 0.0971 7.9547e+06
162 163 2 0.1430 8.1800e+06
163 164 2 0.1530 7.1500e+06
164 165 2 0.1130 7.0483e+06
164 166 2 0.1420 3.2236e+06
164 168 2 0.1520 5.4300e+06
166 167 2 0.0971 7.9547e+06
[ pairs ]
	ai aj funct	all 1-4 pairs but the ones excluded in GROMOS itp
1 4 1
1 5 1
1 6 1
2 7 1
3 8 1
4 7 1
5 7 1
6 9 1
6 10 1
6 146 1
7 11 1
7 12 1
7 144 1
7 147 1
7 148 1
7 151 1
8 13 1
8 143 1
8 145 1
8 149 1
8 150 1
9 11 1
9 12 1
9 144 1
9 147 1
9 148 1
9 151 1
10 14 1
10 15 1
10 31 1
10 144 1
10 147 1
10 148 1
10 152 1
10 153 1
11 13 1
11 146 1
11 150 1
12 16 1
12 17 1
12 19 1
12 30 1
12 32 1
12 33 1
12 146 1
12 150 1
13 18 1
13 20 1
13 21 1
13 28 1
13 34 1
13 151 1
14 16 1
14 17 1
14 19 1
14 30 1
14 32 1
14 33 1
15 22 1
15 29 1
15 30 1
15 32 1
15 33 1
15 36 1
16 18 1
16 20 1
16 21 1
16 28 1
16 31 1
17 20 1
17 21 1
17 28 1
17 31 1
18 19 1
19 23 1
19 31 1
19 37 1
20 22 1
20 29 1
20 30 1
20 36 1
21 24 1
21 25 1
21 27 1
21 29 1
21 30 1
21 36 1
22 26 1
22 28 1
24 26 1
26 27 1
28 32 1
28 33 1
28 38 1
28 39 1
28 55 1
29 31 1
29 37 1
30 34 1
30 37 1
31 35 1
31 36 1
32 34 1
36 40 1
36 41 1
36 43 1
36 54 1
36 56 1
36 57 1
37 42 1
37 44 1
37 45 1
37 52 1
37 58 1
38 40 1
38 41 1
38 43 1
38 54 1
38 56 1
38 57 1
39 46 1
39 53 1
39 54 1
39 56 1
39 57 1
39 60 1
40 42 1
40 44 1
40 45 1
40 52 1
40 55 1
41 44 1
41 45 1
41 52 1
41 55 1
42 43 1
43 47 1
43 55 1
43 61 1
44 46 1
44 53 1
44 54 1
44 60 1
45 48 1
45 49 1
45 51 1
45 53 1
45 54 1
45 60 1
46 50 1
46 52 1
48 50 1
50 51 1
52 56 1
52 57 1
52 62 1
52 63 1
52 79 1
53 55 1
53 61 1
54 58 1
54 61 1
55 59 1
55 60 1
56 58 1
60 64 1
60 65 1
60 67 1
60 78 1
60 80 1
60 81 1
61 66 1
61 68 1
61 69 1
61 76 1
61 82 1
62 64 1
62 65 1
62 67 1
62 78 1
62 80 1
62 81 1
63 70 1
63 77 1
63 78 1
63 80 1
63 81 1
63 84 1
64 66 1
64 68 1
64 69 1
64 76 1
64 79 1
65 68 1
65 69 1
65 76 1
65 79 1
66 67 1
67 71 1
67 79 1
67 85 1
68 70 1
68 77 1
68 78 1
68 84 1
69 72 1
69 73 1
69 75 1
69 77 1
69 78 1
69 84 1
70 74 1
70 76 1
72 74 1
74 75 1
76 80 1
76 81 1
76 86 1
76 87 1
76 103 1
77 79 1
77 85 1
78 82 1
78 85 1
79 83 1
79 84 1
80 82 1
84 88 1
84 89 1
84 91 1
84 102 1
84 104 1
84 105 1
85 90 1
85 92 1
85 93 1
85 100 1
85 106 1
86 88 1
86 89 1
86 91 1
86 102 1
86 104 1
86 105 1
87 94 1
87 101 1
87 102 1
87 104 1
87 105 1
87 108 1
88 90 1
88 92 1
88 93 1
88 100 1
88 103 1
89 92 1
89 93 1
89 100 1
89 103 1
90 91 1
91 95 1
91 103 1
91 109 1
92 94 1
92 101 1
92 102 1
92 108 1
93 96 1
93 97 1
93 99 1
93 101 1
93 102 1
93 108 1
94 98 1
94 100 1
96 98 1
98 99 1
100 104 1
100 105 1
100 110 1
100 111 1
100 127 1
101 103 1
101 109 1
102 106 1
102 109 1
103 107 1
103 108 1
104 106 1
108 112 1
108 113 1
108 115 1
108 126 1
108 128 1
108 129 1
109 114 1
109 116 1
109 117 1
109 124 1
109 130 1
110 112 1
110 113 1
110 115 1
110 126 1
110 128 1
110 129 1
111 118 1
111 125 1
111 126 1
111 128 1
111 129 1
111 132 1
112 114 1
112 116 1
112 117 1
112 124 1
112 127 1
113 116 1
113 117 1
113 124 1
113 127 1
114 115 1
115 119 1
115 127 1
115 133 1
116 118 1
116 125 1
116 126 1
116 132 1
117 120 1
117 121 1
117 123 1
117 125 1
117 126 1
117 132 1
118 122 1
118 124 1
120 122 1
122 123 1
124 128 1
124 129 1
124 134 1
124 135 1
124 158 1
125 127 1
125 133 1
126 130 1
126 133 1
127 131 1
127 132 1
128 130 1
132 136 1
132 137 1
132 140 1
132 156 1
132 159 1
132 160 1
133 138 1
133 141 1
133 157 1
133 161 1
133 162 1
134 136 1
134 137 1
134 140 1
134 156 1
134 159 1
134 160 1
135 139 1
135 142 1
135 143 1
135 156 1
135 159 1
135 160 1
136 138 1
136 141 1
136 158 1
137 141 1
137 158 1
138 140 1
140 144 1
140 157 1
140 158 1
140 162 1
141 145 1
141 146 1
141 150 1
141 159 1
141 160 1
141 163 1
142 144 1
142 157 1
142 158 1
142 162 1
143 147 1
143 148 1
143 151 1
143 152 1
143 153 1
143 157 1
143 158 1
143 162 1
144 149 1
144 154 1
144 156 1
145 147 1
145 148 1
145 151 1
145 152 1
145 153 1
146 151 1
146 152 1
146 153 1
147 149 1
147 150 1
148 150 1
150 155 1
151 154 1
152 154 1
156 161 1
156 164 1
157 159 1
157 160 1
157 163 1
158 163 1
159 161 1
159 162 1
160 162 1
162 165 1
162 166 1
162 168 1
163 167 1
165 167 1
167 168 1
[ angles ]
	ai aj ak funct angle fc
1 2 3 2 109.50 450.00
2 3 4 2 104.00 490.00
2 3 5 2 111.00 530.00
2 3 6 2 111.00 530.00
4 3 5 2 110.30 524.00
4 3 6 2 108.00 465.00
5 3 6 2 111.00 530.00
3 6 7 2 109.50 520.00
6 7 8 2 116.00 465.00
7 8 9 2 103.00 420.00
7 8 10 2 111.00 530.00
7 8 146 2 115.00 610.00
9 8 10 2 106.00 1733.55
9 8 146 2 109.50 285.00
10 8 146 2 111.00 530.00
8 10 11 2 111.00 530.00
8 10 12 2 111.00 530.00
8 10 151 2 109.50 520.00
11 10 12 2 113.00 545.00
11 10 151 2 106.00 1733.55
12 10 151 2 104.00 490.00
10 12 13 2 115.00 50.00
12 13 14 2 112.00 4899.70
12 13 15 2 109.50 520.00
12 13 31 2 109.50 520.00
14 13 15 2 109.60 450.00
14 13 31 2 110.00 285.00
15 13 31 2 111.00 530.00
13 15 16 2 109.50 285.00
13 15 17 2 109.50 520.00
13 15 19 2 111.00 530.00
16 15 17 2 110.30 524.00
16 15 19 2 110.30 524.00
17 15 19 2 109.50 520.00
15 17 18 2 109.50 450.00
15 19 20 2 108.53 443.00
15 19 21 2 115.00 610.00
15 19 28 2 111.00 530.00
20 19 21 2 103.00 420.00
20 19 28 2 106.00 1733.55
21 19 28 2 115.00 610.00
19 21 22 2 117.00 635.00
21 22 23 2 109.50 520.00
22 23 24 2 108.53 443.00
22 23 25 2 111.00 530.00
22 23 27 2 111.00 530.00
24 23 25 2 104.00 490.00
24 23 27 2 110.30 524.00
25 23 27 2 111.00 530.00
23 25 26 2 109.50 450.00
19 28 29 2 110.30 524.00
19 28 30 2 111.00 530.00
19 28 36 2 111.00 530.00
29 28 30 2 106.00 1733.55
29 28 36 2 112.00 4899.70
30 28 36 2 104.00 490.00
28 30 31 2 115.00 50.00
13 31 30 2 111.00 530.00
13 31 32 2 109.00 1680.51
13 31 33 2 111.00 530.00
30 31 32 2 109.00 1680.51
30 31 33 2 109.50 520.00
32 31 33 2 109.00 1680.51
31 33 34 2 115.00 610.00
33 34 35 2 109.50 450.00
28 36 37 2 109.50 450.00
36 37 38 2 111.30 632.00
36 37 39 2 109.50 520.00
36 37 55 2 109.50 520.00
38 37 39 2 109.60 450.00
38 37 55 2 110.30 524.00
39 37 55 2 109.50 520.00
37 39 40 2 109.50 285.00
37 39 41 2 109.50 520.00
37 39 43 2 109.50 520.00
40 39 41 2 109.60 450.00
40 39 43 2 111.30 632.00
41 39 43 2 109.50 520.00
39 41 42 2 109.50 450.00
39 43 44 2 108.53 443.00
39 43 45 2 111.00 530.00
39 43 52 2 111.00 530.00
44 43 45 2 103.00 420.00
44 43 52 2 106.75 503.00
45 43 52 2 115.00 610.00
43 45 46 2 117.00 635.00
45 46 47 2 109.50 520.00
46 47 48 2 108.00 465.00
46 47 49 2 111.00 530.00
46 47 51 2 111.00 530.00
48 47 49 2 104.00 490.00
48 47 51 2 110.30 524.00
49 47 51 2 111.00 530.00
47 49 50 2 109.50 450.00
43 52 53 2 111.00 530.00
43 52 54 2 109.50 520.00
43 52 60 2 111.00 530.00
53 52 54 2 106.00 1733.55
53 52 60 2 114.00 1559.41
54 52 60 2 104.00 490.00
52 54 55 2 115.00 50.00
37 55 54 2 111.00 530.00
37 55 56 2 109.00 1680.51
37 55 57 2 111.00 530.00
54 55 56 2 109.00 1680.51
54 55 57 2 109.50 520.00
56 55 57 2 109.00 1680.51
55 57 58 2 115.00 610.00
57 58 59 2 109.50 450.00
52 60 61 2 117.20 636.00
60 61 62 2 110.00 285.00
60 61 63 2 103.00 420.00
60 61 79 2 115.00 610.00
62 61 63 2 111.40 532.00
62 61 79 2 109.60 450.00
63 61 79 2 109.50 520.00
61 63 64 2 109.00 1680.51
61 63 65 2 111.00 530.00
61 63 67 2 109.50 520.00
64 63 65 2 104.00 490.00
64 63 67 2 111.00 530.00
65 63 67 2 111.00 530.00
63 65 66 2 109.50 450.00
63 67 68 2 109.50 285.00
63 67 69 2 115.00 610.00
63 67 76 2 111.00 530.00
68 67 69 2 103.00 420.00
68 67 76 2 106.00 1733.55
69 67 76 2 111.00 530.00
67 69 70 2 116.00 465.00
69 70 71 2 109.50 520.00
70 71 72 2 108.53 443.00
70 71 73 2 111.00 530.00
70 71 75 2 111.00 530.00
72 71 73 2 104.00 490.00
72 71 75 2 110.30 524.00
73 71 75 2 111.00 530.00
71 73 74 2 109.50 450.00
67 76 77 2 111.00 530.00
67 76 78 2 109.50 520.00
67 76 84 2 111.00 530.00
77 76 78 2 106.00 1733.55
77 76 84 2 113.00 545.00
78 76 84 2 104.00 490.00
76 78 79 2 115.00 50.00
61 79 78 2 109.50 520.00
61 79 80 2 109.00 1680.51
61 79 81 2 111.00 530.00
78 79 80 2 109.50 285.00
78 79 81 2 103.00 420.00
80 79 81 2 109.60 450.00
79 81 82 2 111.00 530.00
81 82 83 2 109.50 450.00
76 84 85 2 115.00 50.00
84 85 86 2 112.00 4899.70
84 85 87 2 109.50 520.00
84 85 103 2 109.50 520.00
86 85 87 2 109.60 450.00
86 85 103 2 110.30 524.00
87 85 103 2 111.00 530.00
85 87 88 2 109.00 1680.51
85 87 89 2 109.50 520.00
85 87 91 2 111.00 530.00
88 87 89 2 111.00 530.00
88 87 91 2 110.30 524.00
89 87 91 2 109.50 520.00
87 89 90 2 109.50 450.00
87 91 92 2 108.53 443.00
87 91 93 2 115.00 610.00
87 91 100 2 111.00 530.00
92 91 93 2 103.00 420.00
92 91 100 2 106.00 1733.55
93 91 100 2 115.00 610.00
91 93 94 2 117.00 635.00
93 94 95 2 109.50 520.00
94 95 96 2 108.00 465.00
94 95 97 2 111.00 530.00
94 95 99 2 111.00 530.00
96 95 97 2 104.00 490.00
96 95 99 2 110.30 524.00
97 95 99 2 111.00 530.00
95 97 98 2 109.50 450.00
91 100 101 2 110.00 285.00
91 100 102 2 111.00 530.00
91 100 108 2 111.00 530.00
101 100 102 2 106.00 1733.55
101 100 108 2 113.00 545.00
102 100 108 2 104.00 490.00
100 102 103 2 115.00 50.00
85 103 102 2 111.00 530.00
85 103 104 2 109.00 1680.51
85 103 105 2 111.00 530.00
102 103 104 2 109.00 1680.51
102 103 105 2 109.50 520.00
104 103 105 2 109.50 285.00
103 105 106 2 115.00 610.00
105 106 107 2 109.50 450.00
100 108 109 2 115.00 50.00
108 109 110 2 112.00 4899.70
108 109 111 2 109.50 520.00
108 109 127 2 109.50 520.00
110 109 111 2 110.00 285.00
110 109 127 2 110.00 285.00
111 109 127 2 109.50 520.00
109 111 112 2 109.00 1680.51
109 111 113 2 109.50 520.00
109 111 115 2 111.00 530.00
112 111 113 2 110.30 524.00
112 111 115 2 111.00 530.00
113 111 115 2 109.50 520.00
111 113 114 2 109.50 450.00
111 115 116 2 108.00 465.00
111 115 117 2 111.00 530.00
111 115 124 2 111.00 530.00
116 115 117 2 103.00 420.00
116 115 124 2 106.00 1733.55
117 115 124 2 115.00 610.00
115 117 118 2 117.00 635.00
117 118 119 2 109.50 520.00
118 119 120 2 108.53 443.00
118 119 121 2 111.00 530.00
118 119 123 2 111.00 530.00
120 119 121 2 104.00 490.00
120 119 123 2 110.30 524.00
121 119 123 2 111.00 530.00
119 121 122 2 109.50 450.00
115 124 125 2 110.00 285.00
115 124 126 2 111.00 530.00
115 124 132 2 111.00 530.00
125 124 126 2 106.00 1733.55
125 124 132 2 112.00 4899.70
126 124 132 2 104.00 490.00
124 126 127 2 115.00 50.00
109 127 126 2 109.50 520.00
109 127 128 2 109.00 1680.51
109 127 129 2 111.00 530.00
126 127 128 2 109.00 1680.51
126 127 129 2 109.50 520.00
128 127 129 2 109.00 1680.51
127 129 130 2 115.00 610.00
129 130 131 2 109.50 450.00
124 132 133 2 109.50 450.00
132 133 134 2 111.40 532.00
132 133 135 2 109.50 520.00
132 133 158 2 109.50 520.00
134 133 135 2 110.30 524.00
134 133 158 2 109.50 285.00
135 133 158 2 111.00 530.00
133 135 136 2 109.00 1680.51
133 135 137 2 111.00 530.00
133 135 140 2 111.00 530.00
136 135 137 2 109.00 1680.51
136 135 140 2 109.00 1680.51
137 135 140 2 109.50 520.00
135 137 138 2 115.00 610.00
137 138 139 2 109.50 450.00
135 140 141 2 115.00 50.00
140 141 142 2 106.00 1733.55
140 141 143 2 104.00 490.00
140 141 156 2 111.00 530.00
142 141 143 2 114.00 1559.41
142 141 156 2 111.00 530.00
143 141 156 2 111.00 530.00
141 143 144 2 117.00 635.00
143 144 145 2 110.00 285.00
143 144 146 2 103.00 420.00
143 144 150 2 115.00 610.00
145 144 146 2 111.40 532.00
145 144 150 2 109.60 450.00
146 144 150 2 109.50 520.00
8 146 144 2 109.50 520.00
8 146 147 2 111.00 530.00
8 146 148 2 111.00 530.00
144 146 147 2 109.00 1680.51
144 146 148 2 111.00 530.00
147 146 148 2 104.00 490.00
146 148 149 2 109.50 450.00
144 150 151 2 111.00 530.00
144 150 152 2 109.00 1680.51
144 150 153 2 111.00 530.00
151 150 152 2 109.50 285.00
151 150 153 2 103.00 420.00
152 150 153 2 109.60 450.00
10 151 150 2 116.00 465.00
150 153 154 2 111.00 530.00
153 154 155 2 109.50 450.00
141 156 157 2 106.75 503.00
141 156 158 2 111.00 530.00
141 156 162 2 115.00 610.00
157 156 158 2 108.53 443.00
157 156 162 2 103.00 420.00
158 156 162 2 111.00 530.00
133 158 156 2 109.50 520.00
133 158 159 2 109.50 285.00
133 158 160 2 109.50 520.00
156 158 159 2 111.30 632.00
156 158 160 2 109.50 520.00
159 158 160 2 110.00 285.00
158 160 161 2 109.50 450.00
156 162 163 2 117.00 635.00
162 163 164 2 109.50 520.00
163 164 165 2 108.00 465.00
163 164 166 2 111.00 530.00
163 164 168 2 111.00 530.00
165 164 166 2 104.00 490.00
165 164 168 2 110.30 524.00
166 164 168 2 111.00 530.00
164 166 167 2 109.50 450.00
[ dihedrals ]
	GROMOS improper dihedrals
	ai aj ak al funct angle fc
135 133 140 137 2 35.26 334.72
133 135 158 132 2 35.26 334.72
158 156 133 160 2 35.26 334.72
156 158 141 162 2 35.26 334.72
141 156 140 143 2 35.26 334.72
124 132 115 126 2 35.26 334.72
115 111 124 117 2 35.26 334.72
111 115 109 113 2 35.26 334.72
127 109 126 129 2 35.26 334.72
109 127 111 108 2 35.26 334.72
100 108 91 102 2 35.26 334.72
91 87 100 93 2 35.26 334.72
87 91 85 89 2 35.26 334.72
103 85 102 105 2 35.26 334.72
85 103 87 84 2 35.26 334.72
76 84 67 78 2 35.26 334.72
67 63 76 69 2 35.26 334.72
63 67 61 65 2 35.26 334.72
79 61 78 81 2 35.26 334.72
61 79 63 60 2 35.26 334.72
52 60 43 54 2 35.26 334.72
43 39 52 45 2 35.26 334.72
39 43 37 41 2 35.26 334.72
55 37 54 57 2 35.26 334.72
37 55 39 36 2 35.26 334.72
28 36 19 30 2 35.26 334.72
19 15 28 21 2 35.26 334.72
15 19 13 17 2 35.26 334.72
31 13 30 33 2 35.26 334.72
13 31 15 12 2 35.26 334.72
10 12 8 151 2 35.26 334.72
8 146 10 7 2 35.26 334.72
146 8 144 148 2 35.26 334.72
150 144 151 153 2 35.26 334.72
144 146 143 150 2 35.26 334.72
23 22 27 25 2 35.26 334.72
47 46 51 49 2 35.26 334.72
71 70 75 73 2 35.26 334.72
95 94 99 97 2 35.26 334.72
119 118 123 121 2 35.26 334.72
164 163 168 166 2 35.26 334.72
3 6 5 2 2 35.26 334.72
[ dihedrals ]
	ai aj ak al funct ph0 cp mult
1 2 3 6 1 0.00 1.26 3
3 6 7 8 1 0.00 1.26 3
5 3 6 7 1 0.00 5.92 3
6 7 8 10 1 0.00 1.26 3
8 10 12 13 1 180.00 1.00 3
8 146 148 149 1 0.00 1.26 3
10 8 146 144 1 0.00 5.92 3
10 12 13 15 1 180.00 1.00 3
12 10 151 150 1 0.00 1.26 3
13 15 19 28 1 0.00 5.92 3
15 13 31 30 1 0.00 5.92 3
15 19 28 36 1 0.00 5.92 3
19 15 17 18 1 0.00 1.26 3
19 21 22 23 1 0.00 1.26 3
19 28 36 37 1 180.00 1.00 3
21 22 23 27 1 0.00 5.92 3
22 23 25 26 1 0.00 1.26 3
28 19 21 22 1 0.00 1.26 3
28 30 31 13 1 0.00 1.26 3
28 36 37 39 1 180.00 1.00 3
30 31 33 34 1 0.00 5.92 3
31 13 15 19 1 0.00 5.92 3
31 33 34 35 1 0.00 1.26 3
36 28 30 31 1 0.00 1.26 3
37 39 43 52 1 0.00 5.92 3
39 37 55 54 1 0.00 5.92 3
39 43 52 60 1 0.00 5.92 3
43 39 41 42 1 0.00 1.26 3
43 45 46 47 1 0.00 1.26 3
43 52 60 61 1 180.00 1.00 3
45 46 47 51 1 0.00 5.92 3
46 47 49 50 1 0.00 1.26 3
52 43 45 46 1 0.00 1.26 3
52 54 55 37 1 0.00 1.26 3
52 60 61 63 1 0.00 1.26 3
54 55 57 58 1 0.00 5.92 3
55 37 39 43 1 0.00 5.92 3
55 57 58 59 1 0.00 1.26 3
60 52 54 55 1 0.00 1.26 3
61 63 67 76 1 0.00 5.92 3
63 61 79 78 1 0.00 5.92 3
63 67 76 84 1 0.00 5.92 3
67 63 65 66 1 0.00 1.26 3
67 69 70 71 1 0.00 1.26 3
67 76 84 85 1 180.00 1.00 3
69 70 71 75 1 0.00 5.92 3
70 71 73 74 1 0.00 1.26 3
76 67 69 70 1 0.00 1.26 3
76 78 79 61 1 0.00 1.26 3
76 84 85 87 1 180.00 1.00 3
78 79 81 82 1 0.00 5.92 3
79 61 63 67 1 0.00 5.92 3
79 81 82 83 1 0.00 1.26 3
84 76 78 79 1 0.00 1.26 3
85 87 91 100 1 0.00 5.92 3
87 85 103 102 1 0.00 5.92 3
87 91 100 108 1 0.00 5.92 3
91 87 89 90 1 0.00 1.26 3
91 93 94 95 1 0.00 1.26 3
91 100 108 109 1 180.00 1.00 3
93 94 95 99 1 0.00 5.92 3
94 95 97 98 1 0.00 1.26 3
100 91 93 94 1 0.00 1.26 3
100 102 103 85 1 0.00 1.26 3
100 108 109 111 1 180.00 1.00 3
102 103 105 106 1 0.00 5.92 3
103 85 87 91 1 0.00 5.92 3
103 105 106 107 1 0.00 1.26 3
108 100 102 103 1 0.00 1.26 3
109 111 115 124 1 0.00 5.92 3
111 109 127 126 1 0.00 5.92 3
111 115 124 132 1 0.00 5.92 3
115 111 113 114 1 0.00 1.26 3
115 117 118 119 1 0.00 1.26 3
115 124 132 133 1 180.00 1.00 3
117 118 119 123 1 0.00 5.92 3
118 119 121 122 1 0.00 1.26 3
124 115 117 118 1 0.00 1.26 3
124 126 127 109 1 0.00 1.26 3
124 132 133 135 1 180.00 1.00 3
126 127 129 130 1 0.00 5.92 3
127 109 111 115 1 0.00 5.92 3
127 129 130 131 1 0.00 1.26 3
132 124 126 127 1 0.00 1.26 3
133 135 137 138 1 0.00 5.92 3
133 135 140 141 1 0.00 1.26 3
133 158 160 161 1 0.00 1.26 3
135 133 158 156 1 0.00 5.92 3
135 137 138 139 1 0.00 1.26 3
135 140 141 156 1 0.00 1.26 3
140 141 156 158 1 0.00 5.92 3
141 143 144 146 1 0.00 1.26 3
141 156 158 133 1 0.00 5.92 3
143 144 146 8 1 0.00 5.92 3
143 144 150 151 1 0.00 5.92 3
144 150 151 10 1 0.00 1.26 3
146 8 10 12 1 0.00 5.92 3
150 153 154 155 1 0.00 1.26 3
151 150 153 154 1 0.00 5.92 3
156 141 143 144 1 180.00 1.00 3
156 162 163 164 1 0.00 1.26 3
158 133 135 140 1 0.00 5.92 3
158 156 162 163 1 0.00 1.26 3
162 163 164 168 1 0.00 5.92 3
163 164 166 167 1 0.00 1.26 3
[ exclusions ]
	ai aj funct	GROMOS 1-4 exclusions
