# Supplementary material for: Host–guest complexation of progesterone with β-cyclodextrin derivatives: hydration structure, binding thermodynamics, and loading pathways from molecular dynamics simulations
Source: RSC Adv. 2026 Jul 30. Online ahead of print. doi: 10.1039/d6ra04566a (PMC13420253; doi:10.1039/d6ra04566a)
Supplement: RA-OLF-D6RA04566A-s001 [file RA-OLF-D6RA04566A-s001.zip › 2-HPBCD/Replica_1/md.gro]

Progesterone/2HPBCD in Water in water
13692
    12HPBC  H98    1   2.365   1.599   4.485 -1.4735 -0.7380 -0.9374
    12HPBC  O42    2   2.380   1.635   4.396 -0.0839  0.6658 -0.1974
    12HPBC  C62    3   2.506   1.585   4.356 -0.3322 -0.1316 -0.0058
    12HPBC  H94    4   2.487   1.543   4.252 -1.4886  1.1809 -0.3538
    12HPBC  C63    5   2.598   1.705   4.349 -0.3072 -0.1421  0.1389
    12HPBC  C61    6   2.563   1.467   4.435 -0.0594  0.1806  0.2658
    12HPBC  O33    7   2.566   1.483   4.577  0.3819 -0.2433  0.3071
    12HPBC  C38    8   2.576   1.370   4.660  0.1200 -0.2715  0.3027
    12HPBC  H44    9   2.644   1.295   4.609  1.2980 -1.1392  2.9097
    12HPBC  C37   10   2.650   1.415   4.788  0.1815 -0.0406  0.1863
    12HPBC  H43   11   2.760   1.427   4.765  0.3727  0.1234  1.1613
    12HPBC  O31   12   2.601   1.524   4.863  0.2024 -0.1500  0.3589
    12HPBC  C35   13   2.676   1.641   4.897  0.2009 -0.2810  0.8283
    12HPBC  H40   14   2.785   1.629   4.872 -0.2890 -0.3594 -1.4759
    12HPBC  C33   15   2.612   1.759   4.823  0.1491 -0.6148  0.3315
    12HPBC  H38   16   2.499   1.748   4.830 -0.1034  2.3337  2.9497
    12HPBC  O29   17   2.655   1.756   4.688 -0.4358 -0.5381  0.1374
    12HPBC H108   18   2.602   1.682   4.654 -1.6618 -0.4078  1.6577
    12HPBC  C32   19   2.660   1.896   4.873  0.0408 -0.5753  0.3280
    12HPBC  H37   20   2.773   1.895   4.869  0.0220  0.3040 -0.8903
    12HPBC  O28   21   2.615   2.005   4.796  0.3580 -0.5387  0.1940
    12HPBC  C43   22   2.665   2.138   4.804 -0.4252 -0.1982 -0.3762
    12HPBC  C44   23   2.596   2.247   4.721 -0.0051  0.2306 -0.1711
    12HPBC  H52   24   2.488   2.256   4.754  0.1285 -1.1830  0.7800
    12HPBC  O36   25   2.647   2.379   4.735 -0.0810  0.2222  0.2112
    12HPBC  H56   26   2.634   2.404   4.828 -0.8224 -0.6662  0.3593
    12HPBC  C45   27   2.611   2.211   4.574  0.2577  0.3287 -0.1694
    12HPBC  C31   28   2.624   1.906   5.021  0.2076 -0.0139  0.3312
    12HPBC  H36   29   2.658   2.005   5.065 -1.0806  1.4359 -1.7426
    12HPBC  O27   30   2.694   1.800   5.085  0.0264 -0.0142  0.5325
    12HPBC  C34   31   2.676   1.663   5.048 -0.1740 -0.0597  0.7968
    12HPBC  H39   32   2.579   1.626   5.094 -0.2201  0.7068  1.3323
    12HPBC  C36   33   2.787   1.576   5.107 -0.0492 -0.2691  0.2580
    12HPBC  O30   34   2.805   1.576   5.247  0.0919 -0.1898  0.2410
    12HPBC H104   35   2.724   1.564   5.299 -0.6406  0.5955 -0.6915
    12HPBC  O26   36   2.487   1.882   5.052  0.2913 -0.3419  0.4569
    12HPBC  C29   37   2.405   2.000   5.050  0.3222 -0.3246  0.0432
    12HPBC  H33   38   2.459   2.094   5.026 -1.2794  0.8634  0.8653
    12HPBC  C27   39   2.290   1.984   4.949  0.4389 -0.4741 -0.0668
    12HPBC  H31   40   2.245   1.882   4.969  1.9036 -1.0699  0.3898
    12HPBC  O24   41   2.348   1.987   4.820  0.1578  0.1027 -0.1815
    12HPBC H107   42   2.395   1.904   4.799 -0.3381 -0.3798  0.5621
    12HPBC  C26   43   2.193   2.099   4.973  0.0446 -0.8112 -0.0438
    12HPBC  H30   44   2.248   2.197   4.965 -2.2662  0.6614  0.9871
    12HPBC  O23   45   2.097   2.106   4.869  0.1471 -0.1971 -0.1001
    12HPBC  C46   46   2.087   2.230   4.798  0.4117  0.2269  0.5937
    12HPBC  C47   47   1.954   2.242   4.724  0.5324  0.0274  0.3413
    12HPBC  H63   48   1.876   2.214   4.802 -0.4931  0.8674 -0.3559
    12HPBC  O37   49   1.935   2.379   4.692  0.2466  0.0309  0.5185
    12HPBC  H62   50   1.904   2.395   4.602  0.8301 -1.0117  0.1133
    12HPBC  C48   51   1.959   2.150   4.603 -0.6217  0.6792 -0.2194
    12HPBC  C25   52   2.134   2.096   5.114  0.3122  0.2378  0.1005
    12HPBC  H29   53   2.081   2.193   5.137  2.1098  1.2371  0.2324
    12HPBC  O22   54   2.242   2.091   5.206  0.1947 -0.2320  0.2157
    12HPBC  C28   55   2.354   2.003   5.194  0.2114 -0.1821  0.0007
    12HPBC  H32   56   2.328   1.898   5.226  1.1702 -0.0400  1.3282
    12HPBC  C30   57   2.458   2.050   5.296  0.0105 -0.0750  0.1573
    12HPBC  O25   58   2.431   2.017   5.430  0.6610 -0.5740  0.1696
    12HPBC H103   59   2.347   2.057   5.460  0.2586 -2.8791  2.6124
    12HPBC  O21   60   2.066   1.977   5.145  0.2608  0.1435 -0.3581
    12HPBC  C23   61   1.939   1.991   5.210  0.4659 -0.0105  0.0831
    12HPBC  H26   62   1.909   2.086   5.261 -2.7196 -1.9716  2.2281
    12HPBC  C21   63   1.835   1.952   5.103  0.7047 -0.1273 -0.1085
    12HPBC  H24   64   1.853   1.846   5.070  0.9646  0.1490 -0.8817
    12HPBC  O19   65   1.848   2.037   4.991  0.4164  0.5342  0.3510
    12HPBC H106   66   1.942   2.058   4.981  1.3195 -2.3166  1.6680
    12HPBC  C20   67   1.695   1.963   5.165  0.4568  0.0340 -0.6868
    12HPBC  H23   68   1.676   2.070   5.197 -0.9543 -0.9431  2.0739
    12HPBC  O18   69   1.597   1.924   5.072  0.1297  0.1280 -0.3827
    12HPBC  C49   70   1.535   2.036   5.008  0.2408  0.3125 -0.1691
    12HPBC  C50   71   1.560   2.007   4.860 -0.2281 -0.5507 -0.0818
    12HPBC  H66   72   1.667   1.971   4.845 -0.3589 -1.0518  0.1600
    12HPBC  O38   73   1.493   1.893   4.809  0.4766 -0.9861 -0.0593
    12HPBC  H70   74   1.401   1.889   4.840  0.0753  0.2687 -1.0084
    12HPBC  C51   75   1.527   2.127   4.773  0.1924 -0.3970 -0.0327
    12HPBC  C19   76   1.679   1.881   5.294  0.0739  0.2027 -0.6274
    12HPBC  H22   77   1.592   1.920   5.355 -0.3942 -0.4907 -0.8450
    12HPBC  O17   78   1.794   1.899   5.375  0.1380 -0.1253 -0.6438
    12HPBC  C22   79   1.929   1.895   5.329  0.3127 -0.2627 -0.1327
    12HPBC  H25   80   1.944   1.790   5.291 -0.7751 -0.5931  0.3056
    12HPBC  C24   81   2.022   1.914   5.448 -0.1534  0.2939  0.1463
    12HPBC  O20   82   2.157   1.885   5.420 -0.1156  0.4173  0.2009
    12HPBC H102   83   2.171   1.900   5.325 -0.2450 -1.4611 -0.1507
    12HPBC  O16   84   1.663   1.742   5.275 -0.3270  0.1075  0.3359
    12HPBC  C17   85   1.567   1.648   5.323 -0.0557  0.0340  0.7481
    12HPBC  H19   86   1.493   1.695   5.393 -0.3366  0.3126  0.2723
    12HPBC  C15   87   1.487   1.600   5.201  0.6088 -0.1331  0.3698
    12HPBC  H17   88   1.560   1.564   5.124  0.0986  1.5253 -0.9610
    12HPBC  O14   89   1.414   1.713   5.155  0.2279 -0.3374  0.4684
    12HPBC H112   90   1.476   1.780   5.122 -4.3807  3.1440 -2.4461
    12HPBC  C14   91   1.380   1.497   5.238 -0.0366  0.3374 -0.1424
    12HPBC  H16   92   1.309   1.549   5.308  0.3953  1.5158 -0.5623
    12HPBC  O13   93   1.304   1.467   5.123 -0.1496  0.1109 -0.0091
    12HPBC  C52   94   1.188   1.386   5.142 -0.0724  0.0436  0.1876
    12HPBC  C53   95   1.062   1.471   5.160 -0.3065 -0.2187 -0.1915
    12HPBC  H73   96   1.078   1.556   5.233 -0.6634 -1.3590  1.2331
    12HPBC  O39   97   1.024   1.535   5.038  0.0138  0.5368  0.0979
    12HPBC  H77   98   1.106   1.572   5.000  0.7027 -0.0024  1.0024
    12HPBC  C54   99   0.949   1.381   5.207 -0.6632  0.1881 -0.2583
    12HPBC  C13  100   1.441   1.380   5.316  0.3239  0.3610 -0.3856
    12HPBC  H15  101   1.364   1.324   5.377  1.6120  0.1181  1.0794
    12HPBC  O12  102   1.534   1.433   5.410  0.2292 -0.3111  0.0908
    12HPBC  C16  103   1.638   1.528   5.385  0.1098 -0.1458  0.2208
    12HPBC  H18  104   1.709   1.484   5.309 -0.3331  0.9013 -0.8194
    12HPBC  C18  105   1.713   1.559   5.515  0.1184  0.2467  0.1224
    12HPBC  O15  106   1.827   1.638   5.490  0.3883 -0.1715  0.0209
    12HPBC H101  107   1.798   1.719   5.445 -2.3556 -1.8825 -1.5547
    12HPBC  O11  108   1.511   1.291   5.231  0.6050 -0.4055  0.6241
    12HPBC  C11  109   1.553   1.166   5.177 -0.0415 -0.3852  0.0489
    12HPBC  H12  110   1.480   1.084   5.197  0.1435 -0.0537  2.3976
    12HPBC   C9  111   1.555   1.198   5.026 -0.4667  0.0291  0.1290
    12HPBC  H10  112   1.613   1.291   5.002  0.9405 -0.9254 -0.2945
    12HPBC   O9  113   1.420   1.221   4.991 -0.3431  0.4995 -0.0347
    12HPBC H111  114   1.363   1.153   5.031  0.0061  1.5510  2.4648
    12HPBC   C8  115   1.616   1.084   4.944  0.2403  0.3644  0.1835
    12HPBC   H9  116   1.544   0.998   4.924  1.1907 -0.2732 -0.5995
    12HPBC   O8  117   1.643   1.121   4.809  0.0993  0.1755  0.1042
    12HPBC  C55  118   1.603   1.045   4.695  0.6834 -0.0714  0.0599
    12HPBC  C56  119   1.562   1.138   4.580 -0.8847 -0.2384  0.4553
    12HPBC  H80  120   1.475   1.204   4.609 -1.3443 -1.5401  2.2126
    12HPBC  O40  121   1.671   1.218   4.536 -1.3514  0.2727  0.2168
    12HPBC  H84  122   1.750   1.162   4.532 -0.4397  1.3739  1.3970
    12HPBC  C57  123   1.531   1.050   4.460 -0.4025 -0.0397  0.1825
    12HPBC   C7  124   1.747   1.029   5.000  0.1592  0.1659  0.1755
    12HPBC   H8  125   1.756   0.919   4.974 -0.1204 -0.1678  1.4099
    12HPBC   O7  126   1.735   1.025   5.141 -0.6645 -0.1790  0.1020
    12HPBC  C10  127   1.695   1.134   5.224 -0.1141 -0.1981  0.3952
    12HPBC  H11  128   1.761   1.225   5.209  0.2364 -0.4321  0.5010
    12HPBC  C12  129   1.693   1.094   5.372 -0.1543 -0.0438  0.4363
    12HPBC  O10  130   1.710   1.205   5.457  0.6913  0.1125  0.0702
    12HPBC H100  131   1.631   1.262   5.458  1.1603  0.8448 -1.5133
    12HPBC   O6  132   1.868   1.100   4.980  0.0313  0.4340  0.3560
    12HPBC   C2  133   1.982   1.027   4.934 -0.4034 -0.1646  0.2126
    12HPBC   H1  134   1.961   0.918   4.919  0.1105 -0.3700  0.9376
    12HPBC   C1  135   2.105   1.056   5.020  0.1005 -0.5676 -0.3652
    12HPBC   H2  136   2.117   1.168   5.031  0.5275 -0.7031  0.6863
    12HPBC   C6  137   2.088   0.998   5.161  0.1025  0.0547 -0.1080
    12HPBC   O2  138   1.981   1.046   5.240 -0.0552 -0.1025 -0.2264
    12HPBC  H99  139   1.906   1.056   5.179 -0.3292  0.0651  0.1399
    12HPBC   O1  140   2.233   1.005   4.980  0.5979  0.0529  0.3939
    12HPBC   C5  141   2.272   1.027   4.846  0.1451 -0.0755  0.2384
    12HPBC   H4  142   2.351   0.950   4.820 -1.2282 -1.2103 -0.7490
    12HPBC   O4  143   2.324   1.159   4.848 -0.0029  0.0092 -0.7246
    12HPBC  C41  144   2.454   1.199   4.805  0.2677 -0.2781 -0.1839
    12HPBC  H47  145   2.507   1.117   4.750 -1.3305 -0.9892 -0.7276
    12HPBC  C39  146   2.440   1.318   4.708 -0.0230 -0.0473  0.1391
    12HPBC  H45  147   2.384   1.400   4.761 -0.3850 -0.5084  0.4741
    12HPBC  O34  148   2.364   1.282   4.595 -0.0691  0.1221  0.1144
    12HPBC H109  149   2.288   1.226   4.616 -1.1096  1.6628  0.5941
    12HPBC  C40  150   2.544   1.230   4.925  0.0451 -0.3362 -0.0024
    12HPBC  O32  151   2.653   1.314   4.888 -0.0402 -0.2165  0.0178
    12HPBC  H46  152   2.480   1.278   5.004 -0.1062 -1.2870  0.4706
    12HPBC  C42  153   2.597   1.106   4.997  0.1609 -0.2579  0.0466
    12HPBC  O35  154   2.517   0.993   5.023  0.4325 -0.3322  0.5773
    12HPBC H105  155   2.560   0.933   5.086  0.4327 -0.3323  0.5769
    12HPBC   C4  156   2.153   1.012   4.750  0.1632  0.2557  0.1629
    12HPBC   H3  157   2.135   0.901   4.747  1.5236  0.0328 -1.7007
    12HPBC   C3  158   2.023   1.078   4.796  0.0190 -0.1515  0.3408
    12HPBC   H5  159   2.040   1.188   4.812 -1.2491  0.5024 -2.2648
    12HPBC   O3  160   1.916   1.074   4.703  0.3612 -0.2844 -0.0530
    12HPBC H110  161   1.836   1.101   4.751  1.1588  0.3352  0.9587
    12HPBC   O5  162   2.180   1.052   4.617 -0.0754  0.2456  0.1112
    12HPBC  C58  163   2.133   0.969   4.510 -0.1594  0.0700  0.2830
    12HPBC  C59  164   2.190   1.018   4.377  0.0822 -0.5610  0.1536
    12HPBC  H87  165   2.303   1.013   4.366  0.1160  1.0240 -0.4569
    12HPBC  O41  166   2.132   0.923   4.288  0.1172 -0.5019  0.0679
    12HPBC  H90  167   2.167   0.961   4.206  0.1717  1.1795  0.8070
    12HPBC  C60  168   2.137   1.156   4.344  0.4289 -0.5649 -0.4358
    2XWSP    O3  169   1.921   1.488   4.388  0.4189  0.2686 -0.2985
    2XWSP    C3  170   1.951   1.523   4.502  0.1364 -0.0172 -0.1357
    2XWSP    C2  171   2.081   1.591   4.532 -0.2065  0.3615  0.5335
    2XWSP    C1  172   2.149   1.563   4.665  0.0226 -0.0604  0.3295
    2XWSP   C10  173   2.050   1.594   4.777 -0.0567  0.0730  0.2239
    2XWSP   C19  174   2.018   1.743   4.790  0.5177  0.2010  0.2055
    2XWSP    C5  175   1.917   1.527   4.751  0.3376 -0.6097 -0.0673
    2XWSP    C4  176   1.874   1.502   4.626  0.1076  0.0913 -0.1349
    2XWSP    H4  177   1.769   1.470   4.623 -0.4795  1.9387 -0.8440
    2XWSP    C6  178   1.825   1.495   4.864 -0.2473  0.2209 -0.2946
    2XWSP    C7  179   1.897   1.436   4.984 -0.2262  0.2662 -0.2849
    2XWSP    C8  180   2.015   1.521   5.027 -0.2541  0.1738 -0.0189
    2XWSP    C9  181   2.110   1.536   4.907 -0.0177 -0.0906  0.1333
    2XWSP   C11  182   2.242   1.599   4.947  0.0650  0.0713 -0.3962
    2XWSP   C12  183   2.310   1.528   5.062 -0.1343  0.4131 -0.0673
    2XWSP   C13  184   2.219   1.503   5.182  0.1815 -0.2224  0.0463
    2XWSP   C18  185   2.203   1.639   5.248  0.2290 -0.0936 -0.2060
    2XWSP   C14  186   2.084   1.444   5.139  0.0435  0.2397 -0.1546
    2XWSP   C15  187   2.021   1.412   5.273  0.3433 -0.2304 -0.1272
    2XWSP   C16  188   2.136   1.360   5.360  0.2219 -0.0336  0.1529
    2XWSP   C17  189   2.262   1.390   5.278  0.2401 -0.1108  0.1516
    2XWSP   C20  190   2.389   1.390   5.360  0.2502 -0.1148  0.1363
    2XWSP   O20  191   2.419   1.474   5.445 -0.5323  0.0445  0.2663
    2XWSP   C21  192   2.491   1.292   5.312  0.1342 -0.2247  0.1138
    3SOL     OW  193   0.277   0.829   4.768 -0.0316 -0.4563 -0.3270
    3SOL    HW1  194   0.308   0.885   4.692 -1.3163 -1.7779 -1.8809
    3SOL    HW2  195   0.211   0.881   4.823 -0.7652 -0.2216 -1.3976
    4SOL     OW  196   2.518   2.911   1.839  0.6356  0.0265  0.0367
    4SOL    HW1  197   2.430   2.906   1.886  0.2972  0.4000 -0.5459
    4SOL    HW2  198   2.514   2.979   1.766  1.3494 -0.0881 -0.1239
    5SOL     OW  199   0.342   4.094   2.342 -0.0006 -0.0056 -0.8380
    5SOL    HW1  200   0.424   4.126   2.391  0.4669  2.5279 -3.0430
    5SOL    HW2  201   0.370   4.035   2.266 -0.6153 -2.6699  0.8988
    6SOL     OW  202   2.968   3.635   3.615  0.0159  0.4492  0.5851
    6SOL    HW1  203   3.003   3.723   3.645 -1.2439  1.8161 -1.6840
    6SOL    HW2  204   3.037   3.564   3.631  1.3606  1.9520  1.7323
    7SOL     OW  205   4.600   2.743   4.076  0.1387  0.0866 -0.5764
    7SOL    HW1  206   4.544   2.822   4.103  0.4057  0.7303 -1.8476
    7SOL    HW2  207   4.546   2.660   4.087 -0.2050  0.4511  0.6276
    8SOL     OW  208   2.868   2.794   2.413 -0.0694 -0.1881  0.0072
    8SOL    HW1  209   2.876   2.883   2.368 -1.2609 -0.3176 -0.5014
    8SOL    HW2  210   2.898   2.802   2.508 -1.1381  1.0352  0.2814
    9SOL     OW  211   4.591   0.118   2.309  0.2688 -0.4160  0.1545
    9SOL    HW1  212   4.533   0.198   2.293  1.2135  0.0987 -0.8484
    9SOL    HW2  213   4.541   0.050   2.362 -0.6399  0.7341  0.8154
   10SOL     OW  214   2.784   4.101   4.399 -0.1596  0.1700 -0.9778
   10SOL    HW1  215   2.759   4.027   4.463 -0.3425 -0.9974 -2.3567
   10SOL    HW2  216   2.709   4.116   4.335  0.1817  1.0629 -1.1790
   11SOL     OW  217   3.724   1.396   4.511 -0.1594 -0.0518 -0.3525
   11SOL    HW1  218   3.746   1.313   4.460  0.0674  0.0810 -0.4713
   11SOL    HW2  219   3.768   1.475   4.467 -1.5231  0.3345 -1.0915
   12SOL     OW  220   3.544   1.350   1.741  0.3498  0.6052 -0.0682
   12SOL    HW1  221   3.614   1.318   1.805  0.1729  0.2260 -0.0617
   12SOL    HW2  222   3.458   1.364   1.791 -0.2695 -1.3369 -0.4981
   13SOL     OW  223   4.194   0.073   3.581  0.8257  0.0385 -0.7475
   13SOL    HW1  224   4.097   0.051   3.588  1.4535 -2.6971  1.7103
   13SOL    HW2  225   4.219   0.086   3.485 -2.2419  2.8186 -1.3189
   14SOL     OW  226   4.436   0.266   1.246  0.1713 -0.1554 -0.3405
   14SOL    HW1  227   4.518   0.301   1.200 -0.3868  1.6067 -0.0645
   14SOL    HW2  228   4.364   0.250   1.178 -0.2005  1.1175 -0.2596
   15SOL     OW  229   2.338   0.190   4.432 -0.0447  0.8143  0.2854
   15SOL    HW1  230   2.289   0.139   4.503 -0.0209  1.5216  0.8256
   15SOL    HW2  231   2.351   0.132   4.352  0.0396 -0.0381  0.9037
   16SOL     OW  232   4.084   2.259   4.593 -0.1060 -0.1554 -0.2293
   16SOL    HW1  233   4.174   2.222   4.616  0.3844  1.0354 -0.2017
   16SOL    HW2  234   4.072   2.258   4.493  0.2538  0.4172 -0.2780
   17SOL     OW  235   0.241   0.605   2.985  0.2929 -0.0925 -0.0885
   17SOL    HW1  236   0.288   0.685   3.022 -0.2165  0.2449 -0.1673
   17SOL    HW2  237   0.194   0.629   2.900 -1.2793 -0.0356  0.7660
   18SOL     OW  238   5.018   2.734   1.164  0.3135 -0.6929  0.7278
   18SOL    HW1  239   5.067   2.815   1.198 -0.5408 -0.8039  2.3001
   18SOL    HW2  240   5.027   2.730   1.065 -0.9470  2.2384  0.3957
   19SOL     OW  241   0.660   0.871   2.515  0.0381  0.0050  0.2704
   19SOL    HW1  242   0.580   0.930   2.504 -0.9545 -1.3757 -0.2151
   19SOL    HW2  243   0.726   0.888   2.442  0.4927  1.5705  1.0093
   20SOL     OW  244   2.437   3.182   2.061  0.2380 -0.0012  0.1099
   20SOL    HW1  245   2.534   3.162   2.053  0.1863 -0.6293  0.9139
   20SOL    HW2  246   2.384   3.103   2.028  0.0034  0.2104 -0.0215
   21SOL     OW  247   3.200   2.594   0.039  0.5016  0.0292  0.3657
   21SOL    HW1  248   3.223   2.665   0.106  1.8504 -1.3751  1.4576
   21SOL    HW2  249   3.126   2.537   0.076 -0.9597  1.1303 -0.7387
   22SOL     OW  250   3.713   3.898   3.729  0.0383 -0.2343 -0.1723
   22SOL    HW1  251   3.766   3.982   3.732  1.0168 -0.7590 -1.5778
   22SOL    HW2  252   3.770   3.821   3.759  0.0280 -0.7774 -1.4949
   23SOL     OW  253   1.990   3.011   0.464 -0.1775 -0.0610 -1.0853
   23SOL    HW1  254   2.043   3.037   0.383  0.5754 -0.4977 -0.7428
   23SOL    HW2  255   2.044   3.029   0.546 -0.3287 -1.0720 -0.7598
   24SOL     OW  256   5.101   5.070   2.042  0.6577  0.2439 -0.0167
   24SOL    HW1  257   5.061   5.040   2.128  1.5892  0.4683  0.5077
   24SOL    HW2  258   5.129   4.990   1.989 -0.8401  0.0673 -0.5844
   25SOL     OW  259   4.029   3.935   0.769 -0.1093 -0.0497 -0.0255
   25SOL    HW1  260   4.076   3.910   0.684  0.8031 -0.9232  0.7036
   25SOL    HW2  261   4.094   3.976   0.832 -0.6133 -0.0820  0.5207
   26SOL     OW  262   1.032   1.674   1.905 -0.2017  0.0250  0.2319
   26SOL    HW1  263   1.019   1.753   1.965 -2.8113  0.1639 -0.3947
   26SOL    HW2  264   0.984   1.690   1.819  2.8404 -0.4855 -1.6605
   27SOL     OW  265   3.009   2.414   0.187 -0.4202  0.2076  0.3950
   27SOL    HW1  266   3.014   2.433   0.285  0.8357  0.7695  0.2432
   27SOL    HW2  267   3.054   2.327   0.168 -2.2293 -0.8009  0.5164
   28SOL     OW  268   1.397   1.331   0.515  0.0377  0.3202 -0.0716
   28SOL    HW1  269   1.440   1.281   0.591 -1.2962 -2.9915 -1.3252
   28SOL    HW2  270   1.466   1.388   0.470  1.7071 -0.4108  1.4183
   29SOL     OW  271   3.105   2.259   1.587  0.0343  0.7729 -0.4622
   29SOL    HW1  272   3.045   2.183   1.563  1.2984 -0.4202 -0.0018
   29SOL    HW2  273   3.166   2.279   1.511  3.9983 -2.9674  1.2277
   30SOL     OW  274   4.806   4.800   3.238  0.3435  0.4091  0.0031
   30SOL    HW1  275   4.893   4.848   3.248 -0.7081  2.5037 -0.3084
   30SOL    HW2  276   4.742   4.857   3.186 -1.3067 -0.9674  0.4233
   31SOL     OW  277   0.455   4.169   5.031 -0.6555  0.0655  0.0005
   31SOL    HW1  278   0.441   4.214   5.119  1.1123 -0.7822  0.7638
   31SOL    HW2  279   0.406   4.082   5.029  0.6880 -0.7492  0.8785
   32SOL     OW  280   4.519   1.459   2.169 -0.2519 -0.3016 -0.4850
   32SOL    HW1  281   4.435   1.494   2.210  1.1221  3.2240 -0.2820
   32SOL    HW2  282   4.588   1.447   2.241  0.1960 -0.6606 -0.9692
   33SOL     OW  283   4.489   3.054   2.592 -0.4069 -0.3431 -0.2703
   33SOL    HW1  284   4.503   3.077   2.496 -1.2339 -0.0694 -0.3299
   33SOL    HW2  285   4.482   3.139   2.646 -3.0325 -0.3765 -0.4247
   34SOL     OW  286   1.938   4.457   3.422  0.5039 -0.8953  0.7013
   34SOL    HW1  287   1.861   4.469   3.484  0.9950  0.6482  1.0549
   34SOL    HW2  288   2.010   4.523   3.444  0.2907  0.4377 -2.0962
   35SOL     OW  289   3.134   3.491   2.866  0.2593 -0.0496 -0.2870
   35SOL    HW1  290   3.112   3.395   2.886  0.3393  0.3123  1.6923
   35SOL    HW2  291   3.069   3.526   2.798  0.3838 -1.5581 -1.2311
   36SOL     OW  292   2.298   0.645   0.337  0.0133  0.1457 -0.3169
   36SOL    HW1  293   2.232   0.617   0.406 -0.7786  0.7964 -0.7929
   36SOL    HW2  294   2.251   0.659   0.250  0.6685  1.2253 -0.5110
   37SOL     OW  295   1.654   2.844   1.377 -0.0615  0.1648 -0.5280
   37SOL    HW1  296   1.586   2.831   1.449 -0.6477 -0.9304 -1.2633
   37SOL    HW2  297   1.732   2.894   1.415 -0.2918 -0.5008  0.9153
   38SOL     OW  298   4.443   4.958   0.487  0.7268 -0.2347 -0.3361
   38SOL    HW1  299   4.436   4.872   0.538 -0.9423  0.1620  0.1559
   38SOL    HW2  300   4.414   5.034   0.546  0.5554  0.4552 -1.2927
   39SOL     OW  301   3.217   1.090   0.938 -0.5999 -0.4257  0.2532
   39SOL    HW1  302   3.212   1.134   0.849 -1.9494 -0.3904  0.3130
   39SOL    HW2  303   3.208   1.158   1.010  2.9890 -0.1189  0.5462
   40SOL     OW  304   2.212   3.455   0.439  0.4088 -0.9587  0.5270
   40SOL    HW1  305   2.202   3.490   0.532  0.5632 -1.3719  0.7034
   40SOL    HW2  306   2.299   3.486   0.400 -0.7400  1.3063 -0.4188
   41SOL     OW  307   0.808   4.039   2.981  0.0239  0.0132  0.0247
   41SOL    HW1  308   0.717   4.041   3.023  0.0936  3.1343  0.2286
   41SOL    HW2  309   0.877   4.063   3.050  0.8064 -0.5014 -0.5675
   42SOL     OW  310   0.215   4.864   4.485 -0.0601  0.0873 -0.0761
   42SOL    HW1  311   0.272   4.797   4.532 -1.6458 -0.8054  0.6623
   42SOL    HW2  312   0.238   4.956   4.517  0.3252 -0.3354  0.9153
   43SOL     OW  313   3.134   1.576   0.692  0.0387 -0.5295  0.0055
   43SOL    HW1  314   3.229   1.567   0.665 -0.1801  1.8728 -1.9395
   43SOL    HW2  315   3.128   1.595   0.790  1.4796 -1.2026  0.2452
   44SOL     OW  316   3.715   1.332   3.444  0.1253 -0.3606 -0.1981
   44SOL    HW1  317   3.710   1.432   3.440  0.2481 -0.3162  0.6335
   44SOL    HW2  318   3.629   1.293   3.412 -0.6219  0.0692  1.1799
   45SOL     OW  319   2.941   1.513   3.866 -0.0263 -0.0986  0.2005
   45SOL    HW1  320   2.900   1.481   3.951 -1.9705 -0.2472 -0.7487
   45SOL    HW2  321   3.022   1.568   3.886  0.0743 -0.8840  2.0833
   46SOL     OW  322   2.222   0.453   3.468  0.1129  0.0603  0.1863
   46SOL    HW1  323   2.292   0.386   3.443 -1.5878 -2.0702  0.7977
   46SOL    HW2  324   2.150   0.453   3.399 -0.0920  1.0028  0.3888
   47SOL     OW  325   4.028   4.691   4.214  0.2979 -0.0814 -0.3670
   47SOL    HW1  326   4.106   4.729   4.164 -1.2184  1.3547 -1.7716
   47SOL    HW2  327   3.950   4.753   4.206 -2.2989 -3.2334 -2.5121
   48SOL     OW  328   0.774   4.683   4.577 -0.5384 -0.1813  0.4855
   48SOL    HW1  329   0.839   4.759   4.582 -0.9266  0.2987 -1.1508
   48SOL    HW2  330   0.697   4.709   4.519 -1.0495 -1.5636  0.5071
   49SOL     OW  331   1.447   4.366   2.508 -0.4527 -0.1677 -0.3052
   49SOL    HW1  332   1.447   4.358   2.608  1.2639 -0.4900 -0.2994
   49SOL    HW2  333   1.356   4.346   2.473 -0.5622 -2.3345  1.0431
   50SOL     OW  334   2.552   0.491   1.772  0.7602  0.6740  0.4393
   50SOL    HW1  335   2.468   0.502   1.825  2.0059  0.4556  2.5739
   50SOL    HW2  336   2.590   0.581   1.749 -0.1587  0.7771 -0.7856
   51SOL     OW  337   4.795   0.780   0.903 -0.3939  0.0257  0.4450
   51SOL    HW1  338   4.762   0.841   0.975  1.3063  1.1619  0.3063
   51SOL    HW2  339   4.743   0.695   0.906 -1.1521  0.4993  2.2521
   52SOL     OW  340   0.756   4.589   0.300  0.2521  0.2460  0.4303
   52SOL    HW1  341   0.759   4.660   0.369  2.6660 -0.3538  1.0678
   52SOL    HW2  342   0.818   4.515   0.326 -0.2737 -0.9195 -1.4236
   53SOL     OW  343   0.757   1.320   2.303  0.3780 -0.7727 -0.2526
   53SOL    HW1  344   0.731   1.403   2.253  0.8350  0.9998  2.2705
   53SOL    HW2  345   0.675   1.266   2.323 -0.0432 -0.4708 -1.1057
   54SOL     OW  346   0.261   1.396   3.021  0.0308 -0.3376  0.3910
   54SOL    HW1  347   0.271   1.450   2.937  2.6283  0.6776  1.2394
   54SOL    HW2  348   0.174   1.417   3.065 -0.6838  0.2651 -1.2566
   55SOL     OW  349   2.139   1.405   4.096 -0.4069 -0.2508  0.2825
   55SOL    HW1  350   2.213   1.339   4.110 -0.3823 -0.3962 -0.4967
   55SOL    HW2  351   2.164   1.492   4.139  0.4355 -0.1526 -0.3912
   56SOL     OW  352   5.036   3.189   2.444 -0.5096 -0.2258  0.8698
   56SOL    HW1  353   4.945   3.221   2.472 -0.3001  2.2123 -0.8626
   56SOL    HW2  354   5.027   3.135   2.360 -0.3500  0.3424  0.4814
   57SOL     OW  355   4.697   1.716   1.333  0.2795  0.0054  0.0537
   57SOL    HW1  356   4.782   1.662   1.340  0.1224 -0.2559 -0.0424
   57SOL    HW2  357   4.711   1.805   1.377  1.8132  1.4670 -3.0561
   58SOL     OW  358   0.698   2.828   3.959  0.0925  0.1761 -0.6165
   58SOL    HW1  359   0.650   2.741   3.946  2.0446 -1.3179  1.4611
   58SOL    HW2  360   0.652   2.881   4.030  1.7672 -1.6153  1.9690
   59SOL     OW  361   0.680   0.412   4.966 -0.5798 -0.8437  0.1030
   59SOL    HW1  362   0.635   0.489   5.012  0.8885  1.2081 -1.6976
   59SOL    HW2  363   0.740   0.366   5.030  0.5637  1.2332  0.6201
   60SOL     OW  364   3.595   1.724   2.538 -0.7155 -0.7961  0.5006
   60SOL    HW1  365   3.655   1.710   2.617 -0.9082 -1.1942  0.5798
   60SOL    HW2  366   3.609   1.649   2.473  0.0202 -0.0596 -0.2206
   61SOL     OW  367   2.363   4.539   1.623 -0.4350  0.2910 -0.2799
   61SOL    HW1  368   2.352   4.520   1.721  1.2135 -0.3941 -0.1783
   61SOL    HW2  369   2.460   4.557   1.604 -0.9762  2.1561 -1.5230
   62SOL     OW  370   3.119   3.120   1.926 -0.3103  0.0903 -0.4863
   62SOL    HW1  371   3.031   3.095   1.967  0.1123  1.6931  1.5611
   62SOL    HW2  372   3.179   3.040   1.927 -1.4095 -0.7810 -1.0810
   63SOL     OW  373   3.739   0.963   3.436 -0.1790 -0.0529  0.3507
   63SOL    HW1  374   3.698   0.894   3.496 -1.8149 -0.7441 -1.4281
   63SOL    HW2  375   3.676   1.040   3.427 -0.3602 -0.3407 -1.0749
   64SOL     OW  376   4.251   4.601   0.810 -0.8562  0.0599 -0.2750
   64SOL    HW1  377   4.219   4.508   0.830 -0.4568 -0.8245 -3.2723
   64SOL    HW2  378   4.172   4.659   0.789 -1.1284  0.5330  1.8464
   65SOL     OW  379   0.527   5.061   4.949  0.7714  0.0956  0.0149
   65SOL    HW1  380   0.561   4.997   4.881  1.4719 -1.0402  1.3702
   65SOL    HW2  381   0.427   5.065   4.944  0.6409 -1.7684  0.4337
   66SOL     OW  382   0.734   4.540   3.553  0.1381  0.1821 -0.1518
   66SOL    HW1  383   0.702   4.496   3.470  1.1251 -2.0350  0.5719
   66SOL    HW2  384   0.659   4.593   3.594 -0.2620  1.6018 -2.5545
   67SOL     OW  385   1.110   0.964   0.493 -0.2892  0.2620  0.1332
   67SOL    HW1  386   1.128   0.868   0.513  0.9288  0.3746 -0.3473
   67SOL    HW2  387   1.011   0.979   0.492 -0.4831 -0.7412  1.2827
   68SOL     OW  388   3.530   0.558   3.577  0.4666  0.3135 -0.0082
   68SOL    HW1  389   3.565   0.483   3.521 -1.4538 -0.0283 -0.8221
   68SOL    HW2  390   3.447   0.529   3.624  0.0733  1.7183  0.2087
   69SOL     OW  391   2.442   3.509   3.373 -0.5550  0.0803 -0.2097
   69SOL    HW1  392   2.410   3.530   3.280  2.2491 -0.6935 -1.4658
   69SOL    HW2  393   2.539   3.486   3.370 -0.5135 -0.5563  2.8843
   70SOL     OW  394   0.543   1.721   0.478  0.3985 -0.1812 -0.2824
   70SOL    HW1  395   0.508   1.812   0.500  1.7784  0.9025 -2.2386
   70SOL    HW2  396   0.528   1.660   0.555 -2.5985  1.0737  0.2483
   71SOL     OW  397   0.375   0.282   2.543  0.0418  0.0100 -0.2026
   71SOL    HW1  398   0.322   0.358   2.581 -0.3111  1.5848 -3.4663
   71SOL    HW2  399   0.470   0.290   2.571 -0.1081  1.3220  0.0045
   72SOL     OW  400   0.282   1.634   2.065 -0.3036 -0.1739 -0.2048
   72SOL    HW1  401   0.345   1.602   2.136 -0.8495 -0.4282  0.1735
   72SOL    HW2  402   0.334   1.666   1.986  0.3211  0.5317  0.4856
   73SOL     OW  403   4.828   2.320   4.561  0.5606 -0.2164 -0.3418
   73SOL    HW1  404   4.762   2.393   4.581  0.9109  0.0902 -0.3019
   73SOL    HW2  405   4.794   2.233   4.597  0.3678  0.0129  0.0299
   74SOL     OW  406   2.239   3.826   4.160 -0.7086 -0.5972 -0.4713
   74SOL    HW1  407   2.157   3.873   4.129 -0.0173  1.2627  0.3260
   74SOL    HW2  408   2.314   3.843   4.096 -0.1234  0.5305  0.4660
   75SOL     OW  409   2.339   4.446   4.452  0.3877  0.2360 -0.8350
   75SOL    HW1  410   2.349   4.360   4.401  1.7264  0.7202 -1.4302
   75SOL    HW2  411   2.261   4.498   4.416 -1.7820 -1.5964  0.8722
   76SOL     OW  412   4.078   5.097   2.431 -0.2047  0.2617 -0.1855
   76SOL    HW1  413   4.091   5.191   2.461  0.1646  0.0247  0.4134
   76SOL    HW2  414   4.069   5.038   2.510 -1.3304 -0.0923 -0.5605
   77SOL     OW  415   0.479   4.574   1.489 -0.2084 -0.1373  0.0116
   77SOL    HW1  416   0.444   4.580   1.582 -0.2633 -0.3406  0.0026
   77SOL    HW2  417   0.481   4.666   1.449 -1.5309 -0.2182 -0.2803
   78SOL     OW  418   4.205   3.561   1.511 -0.5068  0.0255  0.0243
   78SOL    HW1  419   4.206   3.582   1.609 -3.0524 -2.7197  0.8036
   78SOL    HW2  420   4.277   3.495   1.490  1.7851  2.5499 -0.6402
   79SOL     OW  421   1.304   0.779   2.209  0.2998 -0.1366 -0.9383
   79SOL    HW1  422   1.240   0.855   2.218 -0.2052 -0.5209 -1.2689
   79SOL    HW2  423   1.302   0.724   2.293  1.0145  0.4730 -0.5061
   80SOL     OW  424   0.228   0.536   2.352 -0.4741 -0.2418 -0.5671
   80SOL    HW1  425   0.326   0.521   2.348 -0.2690  1.1668 -1.4151
   80SOL    HW2  426   0.200   0.600   2.280 -1.9710 -0.4059 -0.1794
   81SOL     OW  427   0.341   1.448   4.631  0.0779  0.2221 -0.3946
   81SOL    HW1  428   0.335   1.353   4.662  0.8372  0.5630  0.9031
   81SOL    HW2  429   0.253   1.494   4.646  0.3782  0.3432  1.2978
   82SOL     OW  430   1.824   3.593   0.562  0.0774  0.2002  0.5494
   82SOL    HW1  431   1.907   3.576   0.616  1.5647  0.8387 -1.4182
   82SOL    HW2  432   1.825   3.686   0.527  0.2278 -0.7450 -2.2143
   83SOL     OW  433   1.841   0.425   0.828 -0.4096 -0.0530 -0.4906
   83SOL    HW1  434   1.849   0.326   0.828  1.2990  0.0494  0.4293
   83SOL    HW2  435   1.802   0.455   0.915  0.5963  0.1647 -0.1088
   84SOL     OW  436   0.909   2.268   0.969  0.4140 -0.1531 -0.2280
   84SOL    HW1  437   0.827   2.211   0.979  2.1082 -2.7841 -0.1688
   84SOL    HW2  438   0.888   2.362   0.994 -2.7511 -0.5402 -0.9779
   85SOL     OW  439   2.184   3.501   1.621  0.2251 -0.6367 -0.5301
   85SOL    HW1  440   2.104   3.530   1.674  0.9499  0.2771  0.0842
   85SOL    HW2  441   2.255   3.571   1.627  0.3792 -0.5657 -2.6101
   86SOL     OW  442   3.581   4.103   4.172  0.0495  0.3156  0.4363
   86SOL    HW1  443   3.526   4.063   4.246 -1.1458 -0.9669 -1.0751
   86SOL    HW2  444   3.677   4.109   4.200 -0.7226  2.4013  3.0803
   87SOL     OW  445   0.898   2.367   0.377  0.1469 -0.4195  0.1487
   87SOL    HW1  446   0.933   2.301   0.310 -0.2430  1.4413 -2.0393
   87SOL    HW2  447   0.947   2.453   0.367 -2.6596  1.2144 -0.6572
   88SOL     OW  448   3.948   4.394   2.516 -0.3809 -0.0819  0.1527
   88SOL    HW1  449   3.996   4.317   2.559 -1.2665 -1.0162 -0.5019
   88SOL    HW2  450   3.982   4.407   2.423  0.3257  0.8568  0.5150
   89SOL     OW  451   4.408   1.900   2.531 -0.5404  0.2121  0.6071
   89SOL    HW1  452   4.446   1.822   2.481  2.2364  1.6324  0.3030
   89SOL    HW2  453   4.386   1.872   2.625 -1.0432 -1.2491  0.0837
   90SOL     OW  454   4.973   0.349   4.036 -0.3062  0.0868 -0.4701
   90SOL    HW1  455   4.994   0.442   4.007 -0.5508  0.6445  1.0502
   90SOL    HW2  456   4.997   0.285   3.962 -0.1134  1.3308 -1.5264
   91SOL     OW  457   4.434   3.872   2.054 -0.1878  0.0526 -0.6237
   91SOL    HW1  458   4.416   3.807   2.127  0.3993 -0.4003 -0.8776
   91SOL    HW2  459   4.478   3.954   2.091  0.5640 -0.3866 -0.5398
   92SOL     OW  460   1.195   2.111   2.847  0.4661 -0.0658  0.1093
   92SOL    HW1  461   1.225   2.039   2.910 -0.6085  0.5189  1.3235
   92SOL    HW2  462   1.096   2.117   2.847  0.5325  1.6029  0.2466
   93SOL     OW  463   4.368   1.648   4.394  0.0234 -0.4128 -0.4636
   93SOL    HW1  464   4.364   1.562   4.342 -2.1232 -1.5729  1.4584
   93SOL    HW2  465   4.282   1.697   4.384  0.0221 -0.0734  1.0034
   94SOL     OW  466   2.082   1.452   1.209 -0.1458 -0.3541  0.2758
   94SOL    HW1  467   2.048   1.392   1.137  0.0147  1.1353 -1.0969
   94SOL    HW2  468   2.177   1.429   1.230 -0.2568 -0.9254  0.1682
   95SOL     OW  469   2.012   2.853   4.113 -0.6071 -0.1195  0.3875
   95SOL    HW1  470   1.994   2.925   4.179  0.0571  0.0203  0.4208
   95SOL    HW2  471   2.042   2.893   4.026  1.7466 -0.3766  1.0095
   96SOL     OW  472   1.603   2.327   1.035 -0.0168 -0.5452 -0.3254
   96SOL    HW1  473   1.515   2.374   1.032 -1.0074 -2.0264  1.9313
   96SOL    HW2  474   1.589   2.229   1.020  1.0952 -0.9040  0.7485
   97SOL     OW  475   2.256   0.360   0.880  0.0641 -0.0398  0.0108
   97SOL    HW1  476   2.202   0.412   0.815 -0.6732  1.9797  2.1062
   97SOL    HW2  477   2.206   0.277   0.906 -0.2326 -0.1716 -0.9312
   98SOL     OW  478   4.595   4.803   0.078 -0.0034 -0.0438 -0.4701
   98SOL    HW1  479   4.648   4.748   0.014  0.1164 -0.1262 -0.3009
   98SOL    HW2  480   4.500   4.806   0.048  0.1355  0.2898 -0.8985
   99SOL     OW  481   2.744   4.761   2.524  0.6176 -0.1121 -0.0570
   99SOL    HW1  482   2.662   4.775   2.469  0.7793 -0.0906 -0.2935
   99SOL    HW2  483   2.749   4.831   2.595  0.4733 -0.0667 -0.0920
  100SOL     OW  484   3.013   2.096   1.133  0.2513 -0.3790 -0.0600
  100SOL    HW1  485   3.045   2.019   1.078 -1.0262  0.5298 -2.1883
  100SOL    HW2  486   2.939   2.066   1.193  0.2142 -0.9691 -0.3932
  101SOL     OW  487   2.928   1.080   4.964  0.4354  0.2815 -0.1218
  101SOL    HW1  488   2.908   1.024   4.884 -0.5959 -0.7230  0.8109
  101SOL    HW2  489   2.916   1.177   4.941  1.4206  0.1128 -1.5164
  102SOL     OW  490   1.743   4.009   2.937 -0.1107  0.4006 -0.0338
  102SOL    HW1  491   1.788   3.920   2.951  0.9257  0.9434  0.1556
  102SOL    HW2  492   1.779   4.052   2.855 -0.2781  0.8554  0.1278
  103SOL     OW  493   3.550   0.964   2.202  0.1193 -0.0357  0.5326
  103SOL    HW1  494   3.539   1.030   2.129  0.3725 -0.0738  0.4584
  103SOL    HW2  495   3.528   0.872   2.168  0.8921 -0.1487  0.3115
  104SOL     OW  496   0.309   2.758   1.752  0.4627 -0.7316  0.6271
  104SOL    HW1  497   0.395   2.727   1.711  0.0745 -0.1404 -0.7127
  104SOL    HW2  498   0.266   2.682   1.800  0.0706 -2.0142 -1.6113
  105SOL     OW  499   2.257   2.594   1.725  0.1342  0.2011  0.1958
  105SOL    HW1  500   2.295   2.530   1.792 -2.2895 -2.9857 -1.1927
  105SOL    HW2  501   2.181   2.644   1.766  0.8981  0.9297  0.7664
  106SOL     OW  502   0.380   0.913   1.605 -0.3840  0.2291 -0.3783
  106SOL    HW1  503   0.348   0.998   1.563 -1.5622 -0.7055 -1.4640
  106SOL    HW2  504   0.370   0.919   1.704  0.1409  1.5785 -0.3901
  107SOL     OW  505   5.020   3.146   4.373  0.4481  0.7491 -0.0377
  107SOL    HW1  506   5.095   3.116   4.432  0.0309 -1.2658 -0.4719
  107SOL    HW2  507   4.995   3.073   4.310 -2.6764  0.8828  0.8644
  108SOL     OW  508   2.118   4.460   0.761 -0.2452 -0.1114 -0.7894
  108SOL    HW1  509   2.102   4.387   0.827 -1.0315 -0.6059 -1.5224
  108SOL    HW2  510   2.063   4.445   0.679 -0.7396  1.5112 -0.7915
  109SOL     OW  511   1.960   1.809   3.524  0.1083  0.0211  0.8065
  109SOL    HW1  512   1.920   1.859   3.601 -0.8298 -1.1553  1.1018
  109SOL    HW2  513   1.932   1.713   3.528 -0.3054  0.0205 -1.2410
  110SOL     OW  514   1.688   2.947   0.738 -0.0089  0.7404  0.4144
  110SOL    HW1  515   1.657   3.034   0.701  1.3332 -0.0977 -3.1138
  110SOL    HW2  516   1.751   2.963   0.814 -0.9144  2.7402  0.7948
  111SOL     OW  517   1.059   2.793   4.260 -0.2035  0.0755 -0.0008
  111SOL    HW1  518   1.103   2.709   4.291 -0.3894  0.4284  1.2686
  111SOL    HW2  519   1.128   2.862   4.240 -0.0788 -0.1686 -0.4177
  112SOL     OW  520   1.180   3.174   1.829  0.2850 -0.2696 -0.3569
  112SOL    HW1  521   1.152   3.207   1.919  1.2793 -0.9831  0.2376
  112SOL    HW2  522   1.169   3.247   1.761 -2.3335 -0.3062 -0.0697
  113SOL     OW  523   2.848   1.491   0.359  0.1859  0.0694 -0.0281
  113SOL    HW1  524   2.754   1.495   0.393 -0.0231 -0.2717 -0.5693
  113SOL    HW2  525   2.874   1.396   0.344 -0.7779  0.2666 -3.7172
  114SOL     OW  526   2.339   2.456   3.302 -0.2549  0.0323  0.3996
  114SOL    HW1  527   2.320   2.498   3.213 -2.1447 -2.2087 -0.3690
  114SOL    HW2  528   2.400   2.515   3.355  1.0340  1.4028 -2.4047
  115SOL     OW  529   3.717   4.538   1.668 -0.1296 -0.1259 -0.3085
  115SOL    HW1  530   3.756   4.629   1.672 -1.7750  0.8165 -3.0035
  115SOL    HW2  531   3.789   4.470   1.683  1.8532  1.5687 -1.5765
  116SOL     OW  532   4.116   2.784   4.090  0.2379  0.6979  0.2669
  116SOL    HW1  533   4.058   2.750   4.164 -1.9711  1.0786 -1.1770
  116SOL    HW2  534   4.178   2.712   4.059 -0.6657 -0.3033  0.7345
  117SOL     OW  535   2.955   2.963   3.670  0.3588 -0.2370 -0.4549
  117SOL    HW1  536   2.936   2.872   3.707 -0.4198  0.3223  0.5863
  117SOL    HW2  537   2.906   2.976   3.584 -2.3018  0.3307  1.0171
  118SOL     OW  538   1.402   3.611   2.324 -0.4423 -0.3195  0.5391
  118SOL    HW1  539   1.402   3.519   2.283 -2.7805  0.1056 -0.5680
  118SOL    HW2  540   1.399   3.679   2.251  2.6225  0.7957  1.2843
  119SOL     OW  541   0.609   3.422   1.615 -0.2060 -0.0505 -0.7275
  119SOL    HW1  542   0.560   3.423   1.702  0.0936 -1.5166 -0.5201
  119SOL    HW2  543   0.554   3.374   1.546  0.5943 -1.0524 -0.6901
  120SOL     OW  544   3.906   1.685   0.185 -0.3235 -0.1281  0.2299
  120SOL    HW1  545   3.991   1.661   0.232  0.3753 -0.6920 -1.2723
  120SOL    HW2  546   3.870   1.605   0.137 -2.1352 -0.1008  1.4412
  121SOL     OW  547   0.500   3.226   0.574 -0.2620 -0.0665 -0.0785
  121SOL    HW1  548   0.536   3.206   0.482 -0.3759  0.4865 -0.2515
  121SOL    HW2  549   0.521   3.151   0.636  2.2523  0.7279  0.1279
  122SOL     OW  550   2.338   2.809   2.239 -0.6892 -0.3833  0.0524
  122SOL    HW1  551   2.310   2.772   2.327 -0.1246  0.0056  0.4010
  122SOL    HW2  552   2.417   2.757   2.205  0.2901  0.6599  0.6815
  123SOL     OW  553   3.684   2.007   4.081  0.5908  0.3090 -0.1040
  123SOL    HW1  554   3.618   2.075   4.051  1.4692  1.1891 -0.0936
  123SOL    HW2  555   3.760   2.004   4.017 -0.7465 -2.7641 -1.7743
  124SOL     OW  556   2.787   3.151   2.986 -0.8353 -0.1569  0.0206
  124SOL    HW1  557   2.751   3.235   2.945 -0.9206  0.3870  1.1626
  124SOL    HW2  558   2.712   3.100   3.029 -0.6610 -0.4125  0.0241
  125SOL     OW  559   3.360   2.361   2.359  0.4462 -0.1470 -0.5963
  125SOL    HW1  560   3.262   2.372   2.376  0.5655  0.2859 -0.1671
  125SOL    HW2  561   3.404   2.324   2.441  0.7949  0.5725 -0.4549
  126SOL     OW  562   3.962   3.768   1.116  0.4300  0.1088 -0.2452
  126SOL    HW1  563   4.015   3.695   1.073  0.1931  0.6010 -1.4105
  126SOL    HW2  564   3.915   3.821   1.045 -0.2637  0.7273  0.6550
  127SOL     OW  565   3.894   4.338   0.173  0.1129  0.0982 -0.9760
  127SOL    HW1  566   3.932   4.246   0.184 -1.0960 -0.1721  2.2482
  127SOL    HW2  567   3.810   4.333   0.119  1.0358 -0.3562 -2.4157
  128SOL     OW  568   4.921   5.133   0.307 -0.1234 -0.4644 -0.2276
  128SOL    HW1  569   4.833   5.141   0.354  0.2999 -2.1338  0.9382
  128SOL    HW2  570   4.912   5.068   0.232 -0.2705  0.6290 -1.1844
  129SOL     OW  571   1.442   3.271   1.667 -0.2520  0.0411 -0.6478
  129SOL    HW1  572   1.375   3.216   1.617 -0.0734  0.3639 -1.2580
  129SOL    HW2  573   1.533   3.252   1.631 -0.1154  0.2429 -0.4093
  130SOL     OW  574   1.437   3.225   3.112  0.6479 -0.0543  0.1848
  130SOL    HW1  575   1.353   3.266   3.149  0.5865 -0.2617  0.2790
  130SOL    HW2  576   1.471   3.281   3.037  0.5096  0.1154  0.2476
  131SOL     OW  577   1.498   2.532   1.721  0.2358  0.9439  0.0337
  131SOL    HW1  578   1.553   2.449   1.707  2.1723  2.1978 -0.0554
  131SOL    HW2  579   1.437   2.545   1.642  0.6695  0.1813 -0.4346
  132SOL     OW  580   3.516   0.497   1.703 -0.2147  0.4651  0.1497
  132SOL    HW1  581   3.500   0.530   1.610  0.4238 -0.2321 -0.2200
  132SOL    HW2  582   3.610   0.463   1.711 -1.3065 -3.0846 -0.0949
  133SOL     OW  583   0.411   4.155   0.697 -0.0800 -0.2607  0.1962
  133SOL    HW1  584   0.449   4.063   0.706  1.0710  0.2699  0.9844
  133SOL    HW2  585   0.363   4.179   0.781 -1.6450 -0.6755 -0.5524
  134SOL     OW  586   2.690   3.214   1.967  0.0440 -0.0908  0.3587
  134SOL    HW1  587   2.699   3.189   1.871  2.3604  1.3458  0.1240
  134SOL    HW2  588   2.647   3.304   1.974 -1.5864 -0.8780  0.7900
  135SOL     OW  589   0.871   2.352   4.277 -0.4898 -0.1945 -0.6604
  135SOL    HW1  590   0.820   2.326   4.359  0.8200 -1.8093 -0.3290
  135SOL    HW2  591   0.864   2.451   4.264 -0.7207  0.0953  1.3846
  136SOL     OW  592   0.156   5.006   3.080  0.1228 -0.3042 -0.3537
  136SOL    HW1  593   0.098   5.031   3.002  1.5670  1.3117 -0.9596
  136SOL    HW2  594   0.131   5.062   3.159  0.5145  0.0452 -0.4741
  137SOL     OW  595   2.117   3.750   1.224 -0.3428  0.3946  0.0692
  137SOL    HW1  596   2.068   3.794   1.300  0.1866  1.2142 -0.0536
  137SOL    HW2  597   2.188   3.690   1.260 -1.4625 -0.8599  0.2524
  138SOL     OW  598   0.177   1.677   4.665  0.9448 -0.7165  0.2523
  138SOL    HW1  599   0.091   1.678   4.715  0.2390  1.2428 -0.8932
  138SOL    HW2  600   0.247   1.725   4.718  0.8712 -0.7842  0.4124
  139SOL     OW  601   1.832   3.394   3.223  0.1579 -0.0471 -0.2512
  139SOL    HW1  602   1.853   3.442   3.138 -0.1115 -0.3360 -0.4849
  139SOL    HW2  603   1.764   3.323   3.205 -1.6467  1.3777  0.6103
  140SOL     OW  604   0.504   2.522   0.689  0.4401  0.6632  0.3238
  140SOL    HW1  605   0.562   2.511   0.608 -1.0369  1.3240 -0.8683
  140SOL    HW2  606   0.476   2.432   0.722 -1.5238  0.3748 -1.8667
  141SOL     OW  607   2.737   4.986   1.183  0.0065 -0.1577  0.4032
  141SOL    HW1  608   2.648   5.016   1.220  0.4180 -0.0107  1.3126
  141SOL    HW2  609   2.810   5.018   1.244  0.8274  1.1342 -1.1735
  142SOL     OW  610   3.029   3.350   4.182  0.0139  0.1814  0.0260
  142SOL    HW1  611   2.955   3.290   4.211 -1.5141  2.4973  1.2242
  142SOL    HW2  612   3.032   3.353   4.082  0.2399 -1.9060 -0.0827
  143SOL     OW  613   2.442   3.400   5.153 -0.7426 -0.8914  0.0101
  143SOL    HW1  614   2.460   3.494   5.183 -0.7956 -1.0427  0.5357
  143SOL    HW2  615   2.412   3.346   5.232  0.0135 -1.5371 -0.1432
  144SOL     OW  616   1.501   2.719   0.658 -0.8004  0.0788 -0.4103
  144SOL    HW1  617   1.507   2.818   0.675 -1.8652  0.6452 -2.9289
  144SOL    HW2  618   1.494   2.671   0.746  2.8410  1.8889  1.1228
  145SOL     OW  619   0.011   0.954   1.838 -0.5785 -0.3141 -0.3043
  145SOL    HW1  620   0.040   1.001   1.754  0.5775  1.1534  0.8475
  145SOL    HW2  621  -0.025   1.021   1.903  0.0199 -1.1665  0.9678
  146SOL     OW  622   3.722   5.006   0.216 -0.2126  0.5456  0.1675
  146SOL    HW1  623   3.698   4.943   0.290  0.0039  0.8741  0.5231
  146SOL    HW2  624   3.704   4.963   0.128  2.9739 -1.3281  0.2730
  147SOL     OW  625   1.293   0.770   4.586 -0.4644  0.0600 -0.5665
  147SOL    HW1  626   1.345   0.714   4.522 -0.4267 -0.2035 -0.3051
  147SOL    HW2  627   1.314   0.742   4.679 -1.7401 -0.6479 -0.4708
  148SOL     OW  628   1.778   3.384   1.396  0.2174 -0.1236 -0.2431
  148SOL    HW1  629   1.860   3.440   1.403 -0.1402  0.3320  0.4615
  148SOL    HW2  630   1.758   3.343   1.485 -0.3115 -0.2331 -0.4077
  149SOL     OW  631   4.042   0.587   0.528  0.2065  0.0352 -0.0662
  149SOL    HW1  632   3.965   0.626   0.579 -0.1824 -0.5097 -0.2252
  149SOL    HW2  633   4.010   0.509   0.475  1.0132 -0.6626  0.4406
  150SOL     OW  634   1.085   2.683   2.841 -0.3374  0.4184 -0.1642
  150SOL    HW1  635   1.179   2.676   2.808 -0.0115  1.9895  0.3423
  150SOL    HW2  636   1.070   2.775   2.878 -1.4340 -0.4785  1.7219
  151SOL     OW  637   0.191   3.296   4.103 -0.0811 -0.5670 -0.2597
  151SOL    HW1  638   0.140   3.232   4.046 -1.3336  1.1593 -1.1569
  151SOL    HW2  639   0.164   3.285   4.199  3.1819 -4.6128  0.4963
  152SOL     OW  640   3.998   0.563   3.046  0.1632  0.1887 -0.4281
  152SOL    HW1  641   4.019   0.613   3.130 -0.2891  0.1337 -0.2781
  152SOL    HW2  642   3.915   0.601   3.005  0.0076 -0.2203 -0.4928
  153SOL     OW  643   2.916   4.480   4.298  0.1367  0.9123  0.1599
  153SOL    HW1  644   2.973   4.500   4.218  1.0433  2.4005  1.1293
  153SOL    HW2  645   2.968   4.499   4.382 -0.6051 -1.0975  1.1561
  154SOL     OW  646   3.142   2.865   1.100 -0.7986  0.4882 -0.2773
  154SOL    HW1  647   3.205   2.798   1.062  0.2691  0.5422  1.2606
  154SOL    HW2  648   3.164   2.956   1.064 -0.2575  0.4356 -0.0996
  155SOL     OW  649   4.584   1.397   3.986  0.1872 -0.2642 -0.6758
  155SOL    HW1  650   4.638   1.396   4.070  0.8455  0.8356 -1.0743
  155SOL    HW2  651   4.527   1.315   3.983  2.4034 -1.9071 -0.6252
  156SOL     OW  652   1.976   0.733   2.947 -0.0453 -0.3491  0.0330
  156SOL    HW1  653   1.936   0.794   3.015 -0.6060  1.3338 -1.7316
  156SOL    HW2  654   2.063   0.770   2.915  0.6267 -1.5506  0.4101
  157SOL     OW  655   2.607   2.545   1.803  0.0838 -0.1123 -0.7029
  157SOL    HW1  656   2.518   2.499   1.806 -1.1013  1.5663 -4.5418
  157SOL    HW2  657   2.612   2.612   1.877 -0.3894 -2.4483  1.5829
  158SOL     OW  658   2.999   5.121   3.529  0.0154  1.0444 -0.2414
  158SOL    HW1  659   3.014   5.044   3.467 -0.1880  0.2968  0.6205
  158SOL    HW2  660   3.033   5.205   3.486 -0.7361  0.6724 -1.6535
  159SOL     OW  661   2.029   4.275   4.404  0.5793  0.2743 -0.0789
  159SOL    HW1  662   1.950   4.245   4.458  0.2314  2.6237  0.8485
  159SOL    HW2  663   2.000   4.290   4.309 -0.3344  1.8325  0.4115
  160SOL     OW  664   4.253   3.039   4.077 -0.5445 -0.3239  0.1356
  160SOL    HW1  665   4.188   2.963   4.073 -1.5019  0.4562  0.4398
  160SOL    HW2  666   4.216   3.112   4.134 -0.3465  1.0115 -1.3553
  161SOL     OW  667   0.943   4.907   4.617 -0.3984  0.1802 -0.2504
  161SOL    HW1  668   1.034   4.942   4.597 -0.3805  0.9878  1.1657
  161SOL    HW2  669   0.940   4.870   4.710 -1.6794  0.7459 -0.0445
  162SOL     OW  670   2.484   2.599   1.271 -0.4394 -0.2114 -0.3884
  162SOL    HW1  671   2.408   2.592   1.336  0.1691 -3.1915  0.1651
  162SOL    HW2  672   2.449   2.627   1.181 -1.3614  3.5400  0.9529
  163SOL     OW  673   1.088   2.284   4.156  0.2436  0.6113  0.5654
  163SOL    HW1  674   1.023   2.327   4.217  0.3524 -0.0126  1.1388
  163SOL    HW2  675   1.101   2.340   4.074 -1.0255  0.7324  0.4283
  164SOL     OW  676   3.854   4.075   0.618  0.0598 -0.0445 -0.0670
  164SOL    HW1  677   3.859   4.018   0.536 -1.0527 -0.4881  0.1606
  164SOL    HW2  678   3.882   4.022   0.698  1.0463  0.3588 -0.1277
  165SOL     OW  679   4.517   1.888   4.379  0.3028 -0.0062  0.4861
  165SOL    HW1  680   4.457   1.807   4.378 -0.2506  0.3652  1.6261
  165SOL    HW2  681   4.606   1.864   4.341  0.0752 -1.0928  0.6025
  166SOL     OW  682   3.850   1.434   0.078  0.4789  0.3489 -0.0318
  166SOL    HW1  683   3.800   1.411   0.161  1.2582 -0.9141  0.1158
  166SOL    HW2  684   3.917   1.363   0.058  1.9511  1.7841 -0.4487
  167SOL     OW  685   4.787   4.234   1.855  0.2131  0.5982 -0.0529
  167SOL    HW1  686   4.765   4.151   1.906 -1.1742  1.2131  0.4055
  167SOL    HW2  687   4.733   4.237   1.771 -0.1246  1.2542  0.1760
  168SOL     OW  688   4.414   1.338   1.949 -0.2573 -0.1899  0.3707
  168SOL    HW1  689   4.493   1.278   1.953 -1.5102 -1.8410  2.0140
  168SOL    HW2  690   4.410   1.394   2.031 -1.7171 -1.4530  1.2260
  169SOL     OW  691   0.441   1.941   3.498  0.4529 -0.0283  0.8682
  169SOL    HW1  692   0.519   1.999   3.521 -0.0652  0.3173  1.8213
  169SOL    HW2  693   0.408   1.963   3.406  2.2864 -1.1030 -0.0975
  170SOL     OW  694   1.993   2.489   3.577  0.3311  0.5669  0.3577
  170SOL    HW1  695   1.932   2.529   3.646 -0.6126  0.1154 -0.1868
  170SOL    HW2  696   2.033   2.562   3.521 -1.7939  0.8014 -0.9794
  171SOL     OW  697   2.839   3.424   0.894 -0.3036  0.3031  0.3095
  171SOL    HW1  698   2.773   3.416   0.968  1.3892  1.9091  2.1083
  171SOL    HW2  699   2.848   3.520   0.867  1.1127  0.1016 -0.0222
  172SOL     OW  700   3.385   4.898   3.037 -0.1357  0.2469 -0.3045
  172SOL    HW1  701   3.411   4.803   3.019  0.8542  0.6137 -0.8858
  172SOL    HW2  702   3.429   4.958   2.970  0.4418  1.2617  0.9352
  173SOL     OW  703   0.726   3.494   2.202  0.0021 -0.1915  0.0900
  173SOL    HW1  704   0.701   3.398   2.208  0.2730 -0.2304  0.6624
  173SOL    HW2  705   0.722   3.524   2.106  0.6992 -0.9830 -0.2042
  174SOL     OW  706   3.034   4.816   0.895 -0.7924  0.0193 -0.0921
  174SOL    HW1  707   2.962   4.769   0.845 -1.5003  1.2613 -0.2590
  174SOL    HW2  708   3.033   4.786   0.991 -1.9372  0.4587  0.0523
  175SOL     OW  709   3.006   1.765   2.789 -0.4959 -0.0731  0.1686
  175SOL    HW1  710   2.971   1.743   2.880 -0.7177 -2.4903 -0.4501
  175SOL    HW2  711   3.079   1.701   2.765 -0.0185  0.9200 -1.1413
  176SOL     OW  712   4.056   1.819   3.950  0.0019 -0.0809 -0.1128
  176SOL    HW1  713   4.016   1.910   3.958 -0.0771  0.0125 -1.2832
  176SOL    HW2  714   4.118   1.817   3.871 -0.6547 -1.2566 -0.6394
  177SOL     OW  715   1.984   3.255   2.956 -0.5980 -0.0296  0.3895
  177SOL    HW1  716   1.994   3.193   3.033  0.7346  0.1411  0.3755
  177SOL    HW2  717   1.907   3.225   2.899 -0.1096 -1.5481  0.4880
  178SOL     OW  718   3.958   0.043   1.154 -0.2062  0.0588  0.3317
  178SOL    HW1  719   3.976   0.126   1.206  0.2763 -1.0892  2.0854
  178SOL    HW2  720   4.029  -0.024   1.173 -0.6248 -0.7976 -0.9924
  179SOL     OW  721   3.479   2.538   3.414  0.2112  0.4125  0.4889
  179SOL    HW1  722   3.431   2.611   3.462 -2.0031 -1.0563  0.6411
  179SOL    HW2  723   3.523   2.478   3.481 -0.3350  0.0443  0.5177
  180SOL     OW  724   1.535   1.223   0.711 -0.5346  0.2088  0.0354
  180SOL    HW1  725   1.553   1.125   0.697 -0.6969  0.3497 -1.2409
  180SOL    HW2  726   1.583   1.254   0.793 -0.8081 -1.0308  0.6941
  181SOL     OW  727   3.301   4.073   1.571 -0.1743 -0.1587 -0.0818
  181SOL    HW1  728   3.348   4.126   1.641 -0.6822 -0.2282  0.3228
  181SOL    HW2  729   3.361   4.060   1.492  0.4204 -0.1137  0.3558
  182SOL     OW  730   4.852   2.703   2.332  0.6311  0.5540  0.8445
  182SOL    HW1  731   4.871   2.800   2.349  1.2674  1.1549 -2.5245
  182SOL    HW2  732   4.936   2.658   2.302 -0.3578 -0.1296 -1.0347
  183SOL     OW  733   1.411   3.743   2.559  0.4967  0.0277 -0.5758
  183SOL    HW1  734   1.439   3.694   2.476  3.4008  0.7196 -0.0920
  183SOL    HW2  735   1.375   3.833   2.535 -3.3230 -1.5173 -1.3415
  184SOL     OW  736   2.814   3.142   4.636  0.2801 -0.2687 -0.3560
  184SOL    HW1  737   2.842   3.143   4.732  0.4496  1.4723 -0.3824
  184SOL    HW2  738   2.858   3.218   4.588  0.1087 -1.0501 -1.7935
  185SOL     OW  739   4.126   2.613   1.924  0.5201 -0.6048  0.4323
  185SOL    HW1  740   4.053   2.680   1.912  0.4985 -0.5508  0.8696
  185SOL    HW2  741   4.159   2.584   1.834 -0.5219 -1.1587  0.2176
  186SOL     OW  742   4.914   2.129   1.787 -0.0919  0.1915  0.3137
  186SOL    HW1  743   4.843   2.068   1.751 -1.3103  1.3456  0.6654
  186SOL    HW2  744   4.879   2.223   1.788  1.6333  0.8684  0.0523
  187SOL     OW  745   2.218   4.106   0.888  0.5600  0.3080  0.0940
  187SOL    HW1  746   2.160   4.028   0.910  1.1439 -0.8941 -2.3263
  187SOL    HW2  747   2.172   4.191   0.914  0.4850 -0.7646  4.1254
  188SOL     OW  748   4.993   1.856   0.351  0.0327  0.1415  0.8427
  188SOL    HW1  749   5.035   1.940   0.387  0.7012 -0.0734  0.5833
  188SOL    HW2  750   5.064   1.787   0.336 -0.2405  0.1502 -0.6689
  189SOL     OW  751   3.498   2.709   3.721 -0.1941 -0.5562  0.2925
  189SOL    HW1  752   3.555   2.760   3.657 -0.5286 -1.5518 -0.8446
  189SOL    HW2  753   3.403   2.741   3.714 -0.4230 -1.3733 -0.4983
  190SOL     OW  754   3.961   1.004   3.737  0.4357 -0.2817  0.0518
  190SOL    HW1  755   4.005   0.969   3.654 -0.4631 -0.2122 -0.4750
  190SOL    HW2  756   3.917   0.929   3.786 -1.9312  0.0806 -1.3468
  191SOL     OW  757   4.976   1.600   4.363 -0.0961  0.2046 -0.3638
  191SOL    HW1  758   4.901   1.555   4.411 -2.2556  1.1884 -2.6449
  191SOL    HW2  759   4.988   1.693   4.399 -0.7377  0.4335 -0.7254
  192SOL     OW  760   2.026   4.232   1.623  0.4841  0.2813 -0.1513
  192SOL    HW1  761   1.966   4.312   1.626 -0.1601 -0.1991 -0.0151
  192SOL    HW2  762   2.051   4.213   1.528 -0.3594 -0.0751 -0.3142
  193SOL     OW  763   1.892   1.029   1.825 -0.1277  0.2245 -0.7685
  193SOL    HW1  764   1.835   1.029   1.743 -0.6044  0.9225 -0.4461
  193SOL    HW2  765   1.909   0.935   1.854 -2.2535 -0.0027 -0.1019
  194SOL     OW  766   1.960   4.108   4.704 -0.8979  0.2723  0.0651
  194SOL    HW1  767   1.995   4.054   4.627 -1.0488  0.4960 -0.1620
  194SOL    HW2  768   1.898   4.178   4.670  0.5337  1.6454  0.1761
  195SOL     OW  769   3.343   2.662   2.559 -0.1504 -0.4267 -0.0434
  195SOL    HW1  770   3.372   2.728   2.490 -1.8928 -0.2280 -0.6520
  195SOL    HW2  771   3.254   2.624   2.533 -0.3330 -1.1803  1.5563
  196SOL     OW  772   4.389   2.444   1.470 -0.6301 -0.3584  0.0795
  196SOL    HW1  773   4.471   2.388   1.458 -0.2749 -0.0651  1.0468
  196SOL    HW2  774   4.332   2.437   1.388  0.1907 -0.8310 -0.4687
  197SOL     OW  775   0.584   3.249   3.186  0.5860 -0.2596 -0.4277
  197SOL    HW1  776   0.600   3.200   3.100 -0.0864  0.3500 -0.9141
  197SOL    HW2  777   0.672   3.269   3.229  0.8670 -2.1241 -0.0628
  198SOL     OW  778   1.232   2.890   0.346  0.1795  0.2640  0.0931
  198SOL    HW1  779   1.295   2.824   0.386 -0.4115  0.4160  1.3163
  198SOL    HW2  780   1.260   2.910   0.251  2.9402  1.5521  1.0646
  199SOL     OW  781   3.723   2.870   3.956 -0.5063 -0.2957 -0.0318
  199SOL    HW1  782   3.722   2.924   3.872 -0.1310 -0.8249 -0.3834
  199SOL    HW2  783   3.636   2.822   3.965 -0.8918  0.4501  0.3477
  200SOL     OW  784   0.389   4.701   4.627  0.4620 -0.4511  0.4171
  200SOL    HW1  785   0.375   4.605   4.603  0.1730 -0.7191  1.6025
  200SOL    HW2  786   0.479   4.730   4.595  0.6410 -1.1798  0.2367
  201SOL     OW  787   3.972   1.986   1.343  0.1037 -0.4197  0.7200
  201SOL    HW1  788   3.934   1.895   1.358 -2.1402 -0.0838 -2.0999
  201SOL    HW2  789   3.914   2.054   1.387 -1.1848 -0.0940 -1.3443
  202SOL     OW  790   4.979   1.509   5.131 -0.4766  0.1867 -0.1427
  202SOL    HW1  791   5.032   1.471   5.207 -0.7906 -0.0720 -0.0548
  202SOL    HW2  792   4.935   1.594   5.160 -0.9535 -0.1404  0.0998
  203SOL     OW  793   0.231   2.626   2.083 -0.5822 -0.2607 -0.0097
  203SOL    HW1  794   0.132   2.636   2.094 -0.5395  0.7633 -0.4080
  203SOL    HW2  795   0.277   2.709   2.115  0.2181 -1.0167  0.8911
  204SOL     OW  796   1.825   1.662   3.094  0.3869 -0.0114 -0.0579
  204SOL    HW1  797   1.915   1.624   3.075  0.1844 -0.3847 -0.2804
  204SOL    HW2  798   1.780   1.609   3.165  0.5837  0.5497  0.5011
  205SOL     OW  799   5.137   4.017   5.110 -0.8700  0.2942  0.6292
  205SOL    HW1  800   5.166   4.108   5.078 -0.5596  0.0733  0.2840
  205SOL    HW2  801   5.160   4.007   5.207  0.6597 -0.0624  0.2436
  206SOL     OW  802   1.130   2.539   0.443 -0.1940  0.1896  0.3146
  206SOL    HW1  803   1.169   2.459   0.489  0.3035  0.8420  1.0520
  206SOL    HW2  804   1.181   2.557   0.359  0.2569  0.2562  0.5998
  207SOL     OW  805   2.098   0.660   1.091 -0.1485 -0.3230  0.9023
  207SOL    HW1  806   2.122   0.730   1.159 -0.4878 -1.5257  2.3140
  207SOL    HW2  807   2.159   0.581   1.101  0.4309 -0.1547 -0.8787
  208SOL     OW  808   3.663   3.984   5.066  0.2502  0.0786 -0.7110
  208SOL    HW1  809   3.734   3.914   5.055 -0.9110 -0.9501 -2.0407
  208SOL    HW2  810   3.672   4.052   4.993  0.9176  0.9672  0.1542
  209SOL     OW  811   0.149   3.698   2.939 -0.1075 -0.2977  0.3742
  209SOL    HW1  812   0.106   3.722   3.026  0.5095 -0.1080  0.6409
  209SOL    HW2  813   0.158   3.599   2.933  0.0713 -0.3022  0.6485
  210SOL     OW  814   3.160   0.134   1.611  0.0276 -0.2054  0.0499
  210SOL    HW1  815   3.202   0.212   1.658  2.0771 -1.2106 -0.0416
  210SOL    HW2  816   3.095   0.090   1.673  0.9566 -0.1107  1.1362
  211SOL     OW  817   2.554   1.853   2.979 -0.2900  0.1112 -0.2818
  211SOL    HW1  818   2.522   1.763   2.949 -1.3823  0.3533  0.0955
  211SOL    HW2  819   2.524   1.922   2.914 -3.2904  0.7323  1.5624
  212SOL     OW  820   4.986   2.027   2.896  0.2343 -0.1115 -0.4562
  212SOL    HW1  821   4.984   2.074   2.984 -1.0957  0.1211 -0.5867
  212SOL    HW2  822   4.917   1.954   2.895  0.7040 -0.5646 -1.0649
  213SOL     OW  823   2.586   0.734   5.135  0.1354  0.5041  0.3169
  213SOL    HW1  824   2.583   0.641   5.172  2.4112 -1.1889 -3.2465
  213SOL    HW2  825   2.669   0.781   5.166 -0.7332  1.2172  1.6609
  214SOL     OW  826   0.991   2.778   1.962  0.0736 -0.3804  0.1122
  214SOL    HW1  827   0.893   2.788   1.948 -0.3370 -0.2346  2.6289
  214SOL    HW2  828   1.032   2.735   1.881 -1.9873 -0.2427 -1.0863
  215SOL     OW  829   0.422   3.972   1.856 -0.4107 -0.0935  0.2799
  215SOL    HW1  830   0.414   3.937   1.763 -0.2585  1.0673 -0.1869
  215SOL    HW2  831   0.339   4.022   1.880  0.3254  1.3091  0.0187
  216SOL     OW  832   3.371   2.728   1.214 -0.1976 -0.7183 -0.0535
  216SOL    HW1  833   3.342   2.817   1.180 -2.9284 -1.1919  0.8463
  216SOL    HW2  834   3.336   2.656   1.154 -1.1850 -1.3247  1.1999
  217SOL     OW  835   3.372   4.038   4.353 -0.3795 -0.3186  0.1550
  217SOL    HW1  836   3.357   4.136   4.341  1.3656  0.0578  0.7376
  217SOL    HW2  837   3.287   3.988   4.336 -1.0130  1.1870 -1.3458
  218SOL     OW  838   0.146   2.108   2.915 -0.1100 -0.1501 -0.2321
  218SOL    HW1  839   0.078   2.037   2.937 -0.9343  0.4940 -0.6419
  218SOL    HW2  840   0.150   2.121   2.816 -1.0388  1.3774 -0.0963
  219SOL     OW  841   2.095   2.190   4.307 -0.8666  0.6218  0.1946
  219SOL    HW1  842   2.117   2.283   4.336 -1.8212  1.0698 -0.4734
  219SOL    HW2  843   2.174   2.130   4.325 -1.0305  1.0544  2.7327
  220SOL     OW  844   2.468   3.380   4.499 -0.8683 -0.0880 -0.2527
  220SOL    HW1  845   2.406   3.332   4.438  0.6363 -1.2973 -0.8787
  220SOL    HW2  846   2.555   3.330   4.506  0.0119  1.4752  0.6892
  221SOL     OW  847   0.385   2.567   3.724 -0.2173  0.2091 -0.4256
  221SOL    HW1  848   0.399   2.597   3.630 -1.5219  2.2088 -0.0601
  221SOL    HW2  849   0.339   2.640   3.776  0.1936 -0.9387  1.6906
  222SOL     OW  850   3.821   0.387   3.570  0.0528  0.0223  0.7653
  222SOL    HW1  851   3.869   0.465   3.612 -1.5053  2.4836 -1.6981
  222SOL    HW2  852   3.792   0.412   3.478 -2.4586 -2.7645  0.6812
  223SOL     OW  853   1.791   1.236   2.330  0.1159  0.3973  0.6606
  223SOL    HW1  854   1.777   1.166   2.260  0.3053  0.8767  0.1331
  223SOL    HW2  855   1.821   1.321   2.287  0.5306  0.6134  1.3586
  224SOL     OW  856   1.226   3.821   1.019  0.2436  0.3755  0.4638
  224SOL    HW1  857   1.257   3.858   1.107  0.3618  0.3921  0.4153
  224SOL    HW2  858   1.292   3.755   0.985  1.3372  1.9643 -0.6674
  225SOL     OW  859   1.815   0.717   1.388  0.7040 -0.2988 -0.5219
  225SOL    HW1  860   1.839   0.795   1.445  1.5302  0.2530 -1.5952
  225SOL    HW2  861   1.716   0.705   1.387  0.7087 -1.0788  1.9866
  226SOL     OW  862   2.076   0.610   4.657  0.0431 -0.0765 -0.5977
  226SOL    HW1  863   2.113   0.544   4.591  1.2154 -1.4234  1.3127
  226SOL    HW2  864   2.125   0.697   4.649  1.4556 -0.8104 -0.3117
  227SOL     OW  865   3.211   2.468   4.106 -0.0431 -0.0858  0.5596
  227SOL    HW1  866   3.224   2.561   4.139 -0.9777  0.4036 -0.3755
  227SOL    HW2  867   3.211   2.404   4.183  0.6302  0.6758  1.2049
  228SOL     OW  868   4.243   0.784   0.534  0.9612 -0.5594  0.4314
  228SOL    HW1  869   4.221   0.876   0.567  2.4952  0.7881 -2.0388
  228SOL    HW2  870   4.163   0.725   0.546 -1.1511  1.8927 -0.6534
  229SOL     OW  871   2.368   4.756   3.305 -0.0869  0.3273  0.4898
  229SOL    HW1  872   2.421   4.779   3.223 -0.4663  2.7470  0.8282
  229SOL    HW2  873   2.295   4.823   3.317 -1.8655 -1.6460  1.2723
  230SOL     OW  874   4.912   1.031   4.614 -0.3572 -0.3393 -0.3370
  230SOL    HW1  875   4.958   1.027   4.525 -0.6792  0.0189 -0.5213
  230SOL    HW2  876   4.976   1.063   4.684  0.0845 -1.2535 -0.3110
  231SOL     OW  877   1.538   5.088   3.601 -0.1306  0.3740 -0.4095
  231SOL    HW1  878   1.533   5.133   3.512 -2.7131 -0.3303 -0.7274
  231SOL    HW2  879   1.489   5.143   3.669  1.3300  0.6251  0.4858
  232SOL     OW  880   2.998   3.752   4.724 -0.0986 -0.4272 -0.6797
  232SOL    HW1  881   3.046   3.664   4.725  0.3320 -0.1924 -0.0221
  232SOL    HW2  882   2.908   3.742   4.765  0.2461 -0.4103  0.1098
  233SOL     OW  883   3.202   3.341   3.359 -0.0815 -0.3098  0.6683
  233SOL    HW1  884   3.111   3.370   3.390 -0.0139 -0.4927  1.0334
  233SOL    HW2  885   3.219   3.247   3.387  0.6711  0.0870  1.5703
  234SOL     OW  886   2.515   4.043   3.575  0.2482 -0.2942  0.3538
  234SOL    HW1  887   2.595   4.100   3.595  0.3636 -0.4948  0.4663
  234SOL    HW2  888   2.452   4.093   3.515  0.5717 -0.2225  0.0698
  235SOL     OW  889   3.941   0.028   4.721 -0.1765  0.2370  0.1850
  235SOL    HW1  890   3.898   0.104   4.672  1.2699  0.4708 -0.7931
  235SOL    HW2  891   4.024   0.000   4.672 -0.4266 -1.6830  0.7608
  236SOL     OW  892   0.509   3.109   1.792 -0.3593 -0.1464  0.2427
  236SOL    HW1  893   0.580   3.176   1.813  0.0961 -0.9203  1.2774
  236SOL    HW2  894   0.519   3.030   1.852 -0.9821 -1.0852 -0.8430
  237SOL     OW  895   3.685   1.813   1.838 -0.1277  0.2635  0.4095
  237SOL    HW1  896   3.724   1.803   1.930  1.3228  0.1710 -0.1877
  237SOL    HW2  897   3.593   1.852   1.845  0.5694  1.7914  1.8362
  238SOL     OW  898   3.809   1.249   3.684  0.7109 -0.6273  0.4084
  238SOL    HW1  899   3.858   1.163   3.669 -0.4836 -1.2405 -0.1838
  238SOL    HW2  900   3.770   1.280   3.597  1.1083  0.5174  0.6236
  239SOL     OW  901   2.908   2.703   3.188  0.4844  0.5143 -0.6621
  239SOL    HW1  902   2.824   2.689   3.241  1.0144 -1.7710 -0.3274
  239SOL    HW2  903   2.896   2.783   3.129 -2.0799  0.0329 -0.9345
  240SOL     OW  904   0.434   0.756   4.493  0.4623  0.7328 -0.1638
  240SOL    HW1  905   0.424   0.677   4.554 -0.0885  0.1083 -1.0607
  240SOL    HW2  906   0.392   0.737   4.405  3.0736  0.8066 -1.5228
  241SOL     OW  907   3.857   1.693   0.645 -0.5170 -0.3283 -0.0741
  241SOL    HW1  908   3.899   1.758   0.708 -2.1480 -0.1902  0.9331
  241SOL    HW2  909   3.928   1.638   0.601  0.8188  1.3124 -0.0628
  242SOL     OW  910   1.365   3.050   0.550  0.5714 -0.4929  0.2644
  242SOL    HW1  911   1.340   3.031   0.645  1.0239  0.4843  0.5921
  242SOL    HW2  912   1.321   2.983   0.490  0.7468 -1.4860  1.2051
  243SOL     OW  913   2.766   1.424   1.616 -0.2726  0.2390  0.3094
  243SOL    HW1  914   2.831   1.350   1.598  0.6466  0.8306  1.0768
  243SOL    HW2  915   2.724   1.410   1.706 -0.8369  0.1329  0.0350
  244SOL     OW  916   3.192   0.297   3.562  0.1174  0.5571  0.0588
  244SOL    HW1  917   3.248   0.223   3.601  1.7283  1.7904  0.1777
  244SOL    HW2  918   3.155   0.268   3.474  0.7141 -0.3797  0.1002
  245SOL     OW  919   0.896   0.650   0.506 -0.4777 -1.3713  0.2560
  245SOL    HW1  920   0.799   0.623   0.513 -0.4430 -1.3804  0.7876
  245SOL    HW2  921   0.952   0.579   0.548 -0.3117 -0.9316  0.7874
  246SOL     OW  922   1.308   4.421   1.033 -0.1838  0.0979  0.5934
  246SOL    HW1  923   1.335   4.441   1.128 -1.7699  0.5596  0.9795
  246SOL    HW2  924   1.316   4.505   0.979 -0.8471  0.2526  0.7243
  247SOL     OW  925   2.694   4.458   0.189 -0.6318  0.0493 -0.3751
  247SOL    HW1  926   2.606   4.429   0.152 -0.7679 -0.3635  0.2594
  247SOL    HW2  927   2.755   4.378   0.197 -0.7987  0.0210  0.8134
  248SOL     OW  928   3.088   3.630   2.054  0.5520 -0.3890 -0.1769
  248SOL    HW1  929   3.104   3.531   2.062  2.5791 -0.1619 -0.7910
  248SOL    HW2  930   3.042   3.663   2.136  0.2454 -1.7643  0.2315
  249SOL     OW  931   1.623   1.123   2.835 -0.0764 -0.4507 -0.1163
  249SOL    HW1  932   1.581   1.209   2.807  2.1014  0.8481  0.3304
  249SOL    HW2  933   1.688   1.093   2.766  0.1562 -1.0316  0.3455
  250SOL     OW  934   0.672   2.841   2.240 -0.4767  0.8756 -0.1786
  250SOL    HW1  935   0.765   2.830   2.275 -0.3853  0.6244 -0.4947
  250SOL    HW2  936   0.669   2.919   2.177 -0.4629  0.8369 -0.2271
  251SOL     OW  937   2.517   5.038   2.817 -0.4350  0.5962  0.2131
  251SOL    HW1  938   2.529   5.122   2.764 -1.1469  1.0624  0.7807
  251SOL    HW2  939   2.523   5.059   2.915 -1.2767  0.0931  0.3797
  252SOL     OW  940   0.059   3.961   0.203 -0.2254 -0.3787 -0.2603
  252SOL    HW1  941   0.094   4.046   0.243  0.3622  0.1220 -1.7550
  252SOL    HW2  942   0.098   3.883   0.251  0.5711  0.2026  0.0540
  253SOL     OW  943   3.022   4.521   4.048 -0.0508  0.0496  0.1842
  253SOL    HW1  944   2.937   4.562   4.013  0.8726  0.7037 -1.4082
  253SOL    HW2  945   3.099   4.580   4.024  1.1254 -1.7431 -0.5854
  254SOL     OW  946   0.904   4.327   0.379 -0.2393 -0.2298 -0.3431
  254SOL    HW1  947   0.848   4.244   0.378 -0.5403 -0.0242 -0.8988
  254SOL    HW2  948   0.972   4.322   0.305  0.8584 -0.7276  0.6657
  255SOL     OW  949   2.246   3.814   0.084  0.8196  0.6774  0.0924
  255SOL    HW1  950   2.148   3.795   0.077  1.0340 -0.7313  0.5352
  255SOL    HW2  951   2.260   3.904   0.125 -0.2820  0.4299  1.0747
  256SOL     OW  952   2.939   4.195   1.795 -0.6661  0.3560  0.3925
  256SOL    HW1  953   3.012   4.254   1.828 -0.0485 -1.0849  1.7689
  256SOL    HW2  954   2.879   4.170   1.872  0.3449 -2.4631  0.4140
  257SOL     OW  955   1.038   3.142   2.108 -0.5261  0.5834 -0.1692
  257SOL    HW1  956   0.952   3.113   2.066 -0.5251  0.0602  0.1822
  257SOL    HW2  957   1.084   3.062   2.147 -0.2007  0.9603  0.2237
  258SOL     OW  958   1.850   1.901   3.276  0.4691 -0.1609  0.6163
  258SOL    HW1  959   1.913   1.874   3.349 -1.0927 -2.1635  1.3142
  258SOL    HW2  960   1.867   1.845   3.195  1.2615  1.1026 -0.1413
  259SOL     OW  961   2.669   0.724   1.662  0.5179 -0.1146 -0.0589
  259SOL    HW1  962   2.735   0.705   1.589  0.2431 -2.8676  0.3098
  259SOL    HW2  963   2.718   0.734   1.749  0.6103  0.1544 -0.1400
  260SOL     OW  964   3.762   4.280   4.020  0.4442  0.4880  0.3648
  260SOL    HW1  965   3.672   4.279   3.977  0.1051  0.3541  1.0597
  260SOL    HW2  966   3.804   4.370   4.008 -0.7674  1.3254  1.9945
  261SOL     OW  967   2.066   1.995   1.595 -0.7427  0.3207  0.5858
  261SOL    HW1  968   2.038   1.947   1.512  1.1741 -1.0648  0.6778
  261SOL    HW2  969   1.990   2.000   1.659 -1.3332 -1.5574  0.0712
  262SOL     OW  970   0.080   2.457   1.086 -0.0910  0.2969  0.1857
  262SOL    HW1  971   0.002   2.416   1.132  1.0400  0.4574  2.3797
  262SOL    HW2  972   0.055   2.546   1.049 -1.3227 -0.3133 -0.4927
  263SOL     OW  973   1.758   1.194   1.173 -0.2795 -0.1673  0.2310
  263SOL    HW1  974   1.720   1.103   1.184 -1.3488  0.0865 -1.0890
  263SOL    HW2  975   1.689   1.263   1.198 -0.6808  0.2933 -1.9229
  264SOL     OW  976   0.848   5.148   1.534  0.0481  0.4581  0.1368
  264SOL    HW1  977   0.802   5.204   1.604 -1.4845 -0.3092 -0.2099
  264SOL    HW2  978   0.864   5.204   1.453  0.0800  0.8438  0.4051
  265SOL     OW  979   1.980   4.656   2.108 -0.4627  0.2254  0.1620
  265SOL    HW1  980   2.064   4.624   2.152 -1.3035  1.1797  2.6577
  265SOL    HW2  981   1.950   4.589   2.040  0.7300 -1.5787  1.3213
  266SOL     OW  982   0.737   4.782   0.476  0.7193  0.1188  0.4765
  266SOL    HW1  983   0.765   4.878   0.486  0.2991  0.1254  1.8887
  266SOL    HW2  984   0.652   4.767   0.528  0.0736 -0.7275 -0.7779
  267SOL     OW  985   2.341   2.061   2.531 -0.0925 -0.4250  0.0259
  267SOL    HW1  986   2.351   2.139   2.592  0.6894 -0.5497  0.0668
  267SOL    HW2  987   2.288   2.088   2.451 -1.8717 -0.4693  1.1161
  268SOL     OW  988   3.236   0.811   2.963 -0.3939 -0.3005 -0.0140
  268SOL    HW1  989   3.286   0.726   2.946  0.5318  0.2133  0.0498
  268SOL    HW2  990   3.235   0.830   3.061 -0.0051  0.0989 -0.0811
  269SOL     OW  991   4.876   2.038   1.178  0.6311  0.1052 -0.9018
  269SOL    HW1  992   4.939   1.962   1.193 -1.1245 -0.8452  2.9021
  269SOL    HW2  993   4.926   2.124   1.182  2.2618 -0.7215 -2.5347
  270SOL     OW  994   4.023   4.408   2.275 -0.7176 -0.2226  0.0533
  270SOL    HW1  995   3.949   4.434   2.212 -0.6083  0.6617  0.2781
  270SOL    HW2  996   4.053   4.315   2.254 -0.0623  0.3722 -1.8106
  271SOL     OW  997   0.905   4.757   2.901  1.0514 -0.3505  0.6320
  271SOL    HW1  998   0.969   4.688   2.932 -1.5778 -2.9902  0.6630
  271SOL    HW2  999   0.819   4.713   2.874 -0.0403  2.7370 -1.4955
  272SOL     OW 1000   4.163   0.659   0.935  0.2687 -0.3526 -0.8210
  272SOL    HW1 1001   4.222   0.645   1.014  0.0234  0.7544 -0.4233
  272SOL    HW2 1002   4.125   0.752   0.937 -0.8812 -0.7853 -1.4759
  273SOL     OW 1003   1.117   0.787   3.647 -0.0174  0.4116  0.1026
  273SOL    HW1 1004   1.059   0.737   3.712  0.1769  0.7810  0.5703
  273SOL    HW2 1005   1.080   0.779   3.555 -2.0522  2.3723  0.6559
  274SOL     OW 1006   4.191   1.888   4.377 -0.6650 -0.5612  0.3082
  274SOL    HW1 1007   4.228   1.943   4.452 -0.1505 -1.0989  0.4554
  274SOL    HW2 1008   4.133   1.815   4.414 -1.5180 -0.0021  0.1032
  275SOL     OW 1009   0.113   2.860   2.626  0.8034 -0.6865 -0.0907
  275SOL    HW1 1010   0.031   2.911   2.653  1.0942  0.7939 -1.7717
  275SOL    HW2 1011   0.180   2.864   2.699 -0.1026 -0.7479  0.7707
  276SOL     OW 1012   3.171   5.147   3.989  0.3978  0.0986  0.4166
  276SOL    HW1 1013   3.093   5.146   3.926 -0.1393 -0.9004  1.0539
  276SOL    HW2 1014   3.181   5.056   4.030  1.7760  0.2778  0.5104
  277SOL     OW 1015   2.649   4.780   0.596  0.3846 -0.0586 -0.5647
  277SOL    HW1 1016   2.654   4.707   0.527 -1.0667 -0.2604 -0.4826
  277SOL    HW2 1017   2.658   4.869   0.550 -1.3938 -0.1495 -1.1759
  278SOL     OW 1018   4.189   0.209   2.505 -0.5240  0.2912  0.5252
  278SOL    HW1 1019   4.107   0.253   2.470 -0.5642 -0.0729  0.1523
  278SOL    HW2 1020   4.261   0.210   2.435 -1.2886 -2.3350 -0.4378
  279SOL     OW 1021   3.276   3.326   0.353  0.1746 -0.3271  0.5885
  279SOL    HW1 1022   3.267   3.345   0.451  0.5043 -1.0065  0.7500
  279SOL    HW2 1023   3.306   3.232   0.339 -0.2180 -0.3471 -0.1813
  280SOL     OW 1024   4.456   4.342   1.276  0.0315  0.0558 -0.0441
  280SOL    HW1 1025   4.537   4.323   1.219 -0.8228 -0.1130 -1.2360
  280SOL    HW2 1026   4.433   4.439   1.269  0.3321  0.1775  0.5843
  281SOL     OW 1027   1.292   1.097   1.724  0.4712 -0.5635 -0.1639
  281SOL    HW1 1028   1.271   1.177   1.781 -0.4503 -1.0375  0.1746
  281SOL    HW2 1029   1.249   1.107   1.634  1.1825 -0.2318 -0.4784
  282SOL     OW 1030   5.114   1.709   1.819  0.1159 -0.0760  0.4340
  282SOL    HW1 1031   5.162   1.777   1.763  0.6573 -0.6496  0.1901
  282SOL    HW2 1032   5.113   1.621   1.771 -0.2186 -0.3461  0.9282
  283SOL     OW 1033   0.208   3.176   0.818 -0.1319  0.3464 -0.1000
  283SOL    HW1 1034   0.284   3.118   0.846  0.0797  0.1682 -1.0100
  283SOL    HW2 1035   0.202   3.178   0.718 -0.7025  1.1657 -0.0638
  284SOL     OW 1036   4.367   4.554   0.127 -0.2102 -0.3460 -0.1550
  284SOL    HW1 1037   4.309   4.531   0.205  0.2212  0.1315  0.3125
  284SOL    HW2 1038   4.340   4.643   0.090 -0.3320 -0.5138 -0.4733
  285SOL     OW 1039   3.092   0.668   4.355 -0.2207 -0.1145 -0.6448
  285SOL    HW1 1040   3.055   0.591   4.303 -0.2820 -0.5772  0.0684
  285SOL    HW2 1041   3.122   0.740   4.292 -1.6528 -0.0385 -1.2658
  286SOL     OW 1042   3.526   0.206   0.967  0.4242 -0.2202 -0.0475
  286SOL    HW1 1043   3.461   0.190   0.892 -0.9435  0.2378  1.0035
  286SOL    HW2 1044   3.501   0.148   1.045  1.1762  0.1138  0.4513
  287SOL     OW 1045   0.600   1.371   0.853 -0.2803 -0.0811  0.3620
  287SOL    HW1 1046   0.505   1.354   0.827 -0.0156 -0.1844 -0.5521
  287SOL    HW2 1047   0.655   1.290   0.833  0.1250  0.2113  0.2745
  288SOL     OW 1048   3.141   1.547   2.684 -0.6455  0.3659 -0.1825
  288SOL    HW1 1049   3.056   1.497   2.666 -1.4522  1.4699  0.4600
  288SOL    HW2 1050   3.200   1.543   2.604 -0.5312 -1.8935 -0.0400
  289SOL     OW 1051   1.837   4.585   2.485 -0.4140  0.0872 -0.1976
  289SOL    HW1 1052   1.812   4.576   2.388 -0.3180 -0.0077 -0.2139
  289SOL    HW2 1053   1.937   4.581   2.494 -0.3021  1.9333 -0.2931
  290SOL     OW 1054   3.496   5.011   0.515  0.5765 -0.1141  0.6066
  290SOL    HW1 1055   3.479   5.070   0.437 -0.4640  0.8606  1.5321
  290SOL    HW2 1056   3.560   5.057   0.578  3.1454 -1.7737 -0.6023
  291SOL     OW 1057   0.059   4.206   2.688  0.3767 -0.1624  0.3670
  291SOL    HW1 1058   0.094   4.168   2.773  0.8559 -1.1858 -0.2597
  291SOL    HW2 1059   0.133   4.254   2.640 -0.1244  1.2471  0.9596
  292SOL     OW 1060   2.378   2.287   2.709  0.0558  0.1207  0.5390
  292SOL    HW1 1061   2.391   2.234   2.793 -0.6859 -0.9678 -0.0069
  292SOL    HW2 1062   2.464   2.292   2.659 -0.1832 -1.9510 -0.1637
  293SOL     OW 1063   0.827   0.497   1.311 -0.5260 -0.1027  0.4223
  293SOL    HW1 1064   0.784   0.587   1.325  0.0359  0.2420 -0.0202
  293SOL    HW2 1065   0.905   0.488   1.373 -0.2885 -0.0878  0.1264
  294SOL     OW 1066   0.660   1.987   2.744  1.0778  0.1087 -0.0466
  294SOL    HW1 1067   0.659   2.051   2.821  0.7114  2.0454 -1.5902
  294SOL    HW2 1068   0.577   1.930   2.748 -0.2434  1.9145 -0.3478
  295SOL     OW 1069   1.553   4.440   3.184 -0.2486 -0.3691  0.1844
  295SOL    HW1 1070   1.650   4.442   3.158 -0.0887 -0.9920  0.7033
  295SOL    HW2 1071   1.513   4.530   3.168  0.3367 -0.1868 -0.3294
  296SOL     OW 1072   2.649   1.585   0.525 -0.1050  0.0839 -0.1491
  296SOL    HW1 1073   2.603   1.671   0.502  1.5413  0.5289 -2.0731
  296SOL    HW2 1074   2.732   1.604   0.577  0.5839 -0.2488 -1.0881
  297SOL     OW 1075   1.169   3.338   0.379 -0.3364 -0.0920 -0.0029
  297SOL    HW1 1076   1.099   3.305   0.316  0.5456 -0.9183 -0.5838
  297SOL    HW2 1077   1.241   3.268   0.388 -1.2976 -0.8341  3.3201
  298SOL     OW 1078   1.219   1.239   1.951 -0.0723 -0.4572 -0.4136
  298SOL    HW1 1079   1.209   1.333   1.985  0.6881 -0.6807  0.4727
  298SOL    HW2 1080   1.289   1.191   2.005 -1.4297 -1.9721  0.0676
  299SOL     OW 1081   3.326   1.002   2.355  0.6236  0.2495  0.0490
  299SOL    HW1 1082   3.312   1.100   2.364 -0.7967  0.0807 -0.0756
  299SOL    HW2 1083   3.400   0.985   2.289  0.3494  1.2221 -0.5343
  300SOL     OW 1084   1.542   0.534   4.014 -0.5277 -0.2254  0.2941
  300SOL    HW1 1085   1.496   0.601   3.956  0.3023  0.5846  0.5616
  300SOL    HW2 1086   1.635   0.564   4.033 -0.5717 -0.8133  1.5024
  301SOL     OW 1087   0.702   1.822   4.083  0.4421 -0.4034 -0.3469
  301SOL    HW1 1088   0.718   1.802   3.986  1.6395  0.1496 -0.2752
  301SOL    HW2 1089   0.785   1.804   4.135  0.1002  0.2353  0.4311
  302SOL     OW 1090   1.413   5.005   3.307 -0.5409 -0.0651  0.2989
  302SOL    HW1 1091   1.439   5.099   3.327  1.5809 -0.3970 -0.6448
  302SOL    HW2 1092   1.343   5.004   3.236  0.4211  0.7963 -0.6930
  303SOL     OW 1093   2.436   4.749   3.599  0.2958 -0.0201  0.6195
  303SOL    HW1 1094   2.417   4.780   3.506  0.6560 -2.3910 -0.3097
  303SOL    HW2 1095   2.365   4.784   3.660 -0.1146  1.3442 -0.5760
  304SOL     OW 1096   1.505   3.679   1.485 -0.3957  0.2543 -0.0686
  304SOL    HW1 1097   1.515   3.613   1.411  2.9005  0.2392  0.2174
  304SOL    HW2 1098   1.548   3.766   1.458 -0.5939  0.7771  1.2144
  305SOL     OW 1099   0.602   5.075   0.940 -0.5354 -0.1050 -0.0711
  305SOL    HW1 1100   0.679   5.018   0.911  0.6952  0.3501  2.1478
  305SOL    HW2 1101   0.615   5.105   1.034 -2.4422  1.7117 -0.3009
  306SOL     OW 1102   2.641   4.486   4.298  0.3779  0.2255  0.1049
  306SOL    HW1 1103   2.739   4.491   4.280  0.6000  1.0062  1.3689
  306SOL    HW2 1104   2.624   4.504   4.395 -1.1089  1.6356 -0.3556
  307SOL     OW 1105   0.965   1.431   3.195 -0.3404  0.3130 -0.1066
  307SOL    HW1 1106   0.906   1.458   3.119 -0.4657  0.7140  0.1335
  307SOL    HW2 1107   1.044   1.380   3.159 -0.2189  0.7965 -0.5412
  308SOL     OW 1108   1.344   0.572   1.063 -0.4379 -0.2536  0.3900
  308SOL    HW1 1109   1.367   0.526   1.148  0.4985  0.3949  0.5086
  308SOL    HW2 1110   1.248   0.600   1.064 -0.8929 -1.7511  0.5090
  309SOL     OW 1111   1.667   4.642   3.362  0.4852 -0.2896 -0.3712
  309SOL    HW1 1112   1.659   4.731   3.317 -0.1724 -1.4912 -2.8609
  309SOL    HW2 1113   1.762   4.612   3.358  0.6532  0.1655  0.1855
  310SOL     OW 1114   1.343   3.292   0.937  0.5480 -0.1773  0.1687
  310SOL    HW1 1115   1.262   3.266   0.989  0.4795  0.7803  0.5542
  310SOL    HW2 1116   1.357   3.226   0.863 -0.3213 -0.6046  0.3709
  311SOL     OW 1117   4.492   3.653   0.822 -0.1084 -0.2132  0.3016
  311SOL    HW1 1118   4.534   3.732   0.778 -0.6666  0.1135  0.3489
  311SOL    HW2 1119   4.547   3.627   0.902  0.6699 -0.5490 -0.3273
  312SOL     OW 1120   1.689   4.751   2.043  0.1108 -0.1187  0.3685
  312SOL    HW1 1121   1.722   4.668   1.998  2.1181  1.2558 -0.8522
  312SOL    HW2 1122   1.763   4.819   2.047 -1.5128  1.7070  1.1352
  313SOL     OW 1123   2.764   2.709   4.043  0.2818 -0.6125 -0.2144
  313SOL    HW1 1124   2.814   2.683   4.125  1.1462  0.3526 -0.4192
  313SOL    HW2 1125   2.689   2.770   4.067 -1.7977 -3.1920  0.2782
  314SOL     OW 1126   1.115   0.524   4.603  0.3207 -0.5538 -0.3250
  314SOL    HW1 1127   1.162   0.437   4.589 -0.2041 -0.9825  0.4934
  314SOL    HW2 1128   1.183   0.598   4.609  0.7597 -0.8702 -1.1705
  315SOL     OW 1129   3.713   0.851   2.431  1.6035  0.3106 -0.3023
  315SOL    HW1 1130   3.654   0.874   2.353  1.1467 -0.1957 -0.1111
  315SOL    HW2 1131   3.680   0.898   2.513  1.3200 -0.1639 -0.1438
  316SOL     OW 1132   5.027   4.069   2.576 -0.0478 -0.2338  0.0136
  316SOL    HW1 1133   5.102   4.118   2.620 -0.0546 -1.0061  0.9149
  316SOL    HW2 1134   5.065   3.999   2.514  0.0400 -1.7172  1.6714
  317SOL     OW 1135   1.957   3.811   3.009  0.3891 -0.3311 -0.5089
  317SOL    HW1 1136   1.972   3.712   3.002 -1.0814 -0.6961  1.0420
  317SOL    HW2 1137   1.931   3.834   3.102  0.2133  1.4672 -0.9792
  318SOL     OW 1138   2.204   2.794   3.194  0.1567  0.2316 -0.0356
  318SOL    HW1 1139   2.147   2.835   3.124  0.0462 -0.6202 -0.4547
  318SOL    HW2 1140   2.277   2.858   3.220  0.0429  0.6501 -0.7394
  319SOL     OW 1141   4.128   3.455   2.622 -0.2239  0.0294 -0.4367
  319SOL    HW1 1142   4.168   3.370   2.657  0.1372  0.0904 -0.7008
  319SOL    HW2 1143   4.044   3.474   2.672  0.3860  0.2170  0.5526
  320SOL     OW 1144   0.800   1.569   2.169  0.3078  0.4066  0.2563
  320SOL    HW1 1145   0.868   1.497   2.183 -1.5954 -1.0313  3.5209
  320SOL    HW2 1146   0.846   1.656   2.151  2.7997 -1.0393 -0.9425
  321SOL     OW 1147   2.788   4.981   2.686 -0.2150 -0.4286 -0.3514
  321SOL    HW1 1148   2.868   5.041   2.682 -0.6893  0.1486 -1.6685
  321SOL    HW2 1149   2.705   5.036   2.696 -0.6994 -0.7800 -2.0314
  322SOL     OW 1150   3.269   3.048   1.546  0.5235 -0.5424  0.4473
  322SOL    HW1 1151   3.194   3.105   1.579  0.1251 -0.9966  0.3347
  322SOL    HW2 1152   3.309   3.091   1.465  2.3363  1.2351  2.1767
  323SOL     OW 1153   2.473   3.530   0.371 -0.5025 -0.5012 -0.1978
  323SOL    HW1 1154   2.513   3.558   0.284 -1.3157 -0.3493 -0.5387
  323SOL    HW2 1155   2.445   3.610   0.423  0.7650 -0.5550  0.6069
  324SOL     OW 1156   4.287   2.008   1.648  0.0133  0.1952  0.0241
  324SOL    HW1 1157   4.347   1.990   1.726  2.1377  0.7433 -1.4218
  324SOL    HW2 1158   4.224   1.930   1.637 -1.0800  0.5405  2.8402
  325SOL     OW 1159   1.569   5.115   1.156 -0.4318  0.6948  0.0827
  325SOL    HW1 1160   1.613   5.127   1.245  0.7773 -0.2436 -0.3700
  325SOL    HW2 1161   1.603   5.184   1.092 -0.7537  0.9071  0.1356
  326SOL     OW 1162   4.491   0.112   1.862  0.3162  0.0108  0.7577
  326SOL    HW1 1163   4.560   0.076   1.925  0.4646 -0.7464  0.1693
  326SOL    HW2 1164   4.537   0.161   1.787  0.6689 -4.4383 -2.2847
  327SOL     OW 1165   2.266   3.584   3.170 -0.4372 -0.0440 -0.0464
  327SOL    HW1 1166   2.242   3.513   3.104  0.2897 -1.4988  1.1644
  327SOL    HW2 1167   2.195   3.589   3.240  0.1281 -0.5383  0.5828
  328SOL     OW 1168   4.883   3.476   0.419 -0.0785 -0.9081  0.2988
  328SOL    HW1 1169   4.852   3.568   0.396 -0.5321 -1.1070  0.0914
  328SOL    HW2 1170   4.838   3.445   0.503  0.3480 -0.8023  0.5673
  329SOL     OW 1171   0.125   2.208   0.369 -0.4293 -0.0440 -0.0537
  329SOL    HW1 1172   0.187   2.267   0.420 -2.0597  1.8192 -0.0981
  329SOL    HW2 1173   0.101   2.128   0.424 -0.2396  0.6853  1.1243
  330SOL     OW 1174   2.609   3.949   1.511  0.1052 -0.5850 -0.2078
  330SOL    HW1 1175   2.577   3.889   1.438  1.6462 -1.2710 -0.3482
  330SOL    HW2 1176   2.626   3.896   1.593  3.2364 -0.7459 -0.8524
  331SOL     OW 1177   1.721   1.487   3.321 -0.2233  0.5850  0.2431
  331SOL    HW1 1178   1.631   1.488   3.278  1.4217  0.7022 -3.5778
  331SOL    HW2 1179   1.760   1.395   3.317  0.1714  0.6955  1.1749
  332SOL     OW 1180   2.826   3.928   4.965  0.2683 -0.1035  0.1782
  332SOL    HW1 1181   2.799   3.986   4.888 -0.0427 -1.0013 -0.4058
  332SOL    HW2 1182   2.768   3.847   4.966 -0.0823  0.1448  1.6841
  333SOL     OW 1183   0.502   2.363   1.083 -0.2275 -0.0646  0.3780
  333SOL    HW1 1184   0.440   2.349   1.160  0.7258  0.4104  1.2558
  333SOL    HW2 1185   0.457   2.420   1.014 -1.4556 -1.3070  0.0950
  334SOL     OW 1186   3.372   4.904   1.133  0.0192 -0.0941 -0.0438
  334SOL    HW1 1187   3.274   4.891   1.144  0.0348 -0.3406 -0.1807
  334SOL    HW2 1188   3.394   5.001   1.139 -0.4741  0.1664 -1.8266
  335SOL     OW 1189   1.479   0.431   5.007  0.7919 -0.3969  0.1609
  335SOL    HW1 1190   1.565   0.404   4.963  0.6857  0.9348 -0.9447
  335SOL    HW2 1191   1.495   0.512   5.064 -0.0457  1.1427 -1.6629
  336SOL     OW 1192   1.237   0.002   0.074 -1.1131  0.4113 -0.1258
  336SOL    HW1 1193   1.184   0.087   0.068 -2.5004 -0.5137 -1.4720
  336SOL    HW2 1194   1.303  -0.001  -0.001 -0.0927  0.8821  0.7108
  337SOL     OW 1195   1.353   0.276   0.122  0.2220  0.0113  0.4389
  337SOL    HW1 1196   1.376   0.240   0.031  2.1493 -1.6172  1.4695
  337SOL    HW2 1197   1.254   0.270   0.136  0.0425 -1.1157 -0.9999
  338SOL     OW 1198   4.193   3.538   2.197 -0.1802 -0.2508  0.1917
  338SOL    HW1 1199   4.240   3.496   2.119 -2.2516  0.1119 -1.3456
  338SOL    HW2 1200   4.118   3.478   2.226 -1.1613  0.8838  0.0587
  339SOL     OW 1201   3.282   0.493   0.455 -0.3728  0.0153  0.2671
  339SOL    HW1 1202   3.230   0.516   0.373 -0.4620 -1.5016 -0.1365
  339SOL    HW2 1203   3.227   0.433   0.514  0.1027  0.1836  0.8942
  340SOL     OW 1204   2.560   0.834   0.599  0.0906  0.0228 -0.1732
  340SOL    HW1 1205   2.603   0.891   0.670  0.4826 -0.4430 -0.0280
  340SOL    HW2 1206   2.523   0.751   0.642  1.7403 -1.0424 -0.7078
  341SOL     OW 1207   2.724   4.549   2.738 -0.4145 -0.6895 -0.2728
  341SOL    HW1 1208   2.678   4.609   2.803  1.0296  0.4647 -0.2479
  341SOL    HW2 1209   2.721   4.590   2.647  1.4206 -0.0271 -0.0836
  342SOL     OW 1210   3.322   0.772   4.037 -0.2341 -0.8273 -0.1949
  342SOL    HW1 1211   3.394   0.826   3.995 -0.6817 -0.5366 -0.5978
  342SOL    HW2 1212   3.319   0.681   3.994  1.2927 -1.6170  1.2830
  343SOL     OW 1213   5.082   2.648   4.208 -0.7885 -0.2840 -0.0463
  343SOL    HW1 1214   5.113   2.630   4.301 -1.5460 -3.6475 -0.3236
  343SOL    HW2 1215   4.982   2.644   4.205 -0.7977  0.3092 -0.9234
  344SOL     OW 1216   0.577   2.902   0.408 -0.3753 -0.3086  0.1593
  344SOL    HW1 1217   0.662   2.867   0.368 -1.0668 -0.7199 -1.0039
  344SOL    HW2 1218   0.500   2.845   0.379 -1.2347  0.8659  0.0306
  345SOL     OW 1219   1.359   1.904   0.294 -0.2481  0.1548 -0.3357
  345SOL    HW1 1220   1.326   1.810   0.294 -0.6802  0.3013  0.0607
  345SOL    HW2 1221   1.283   1.966   0.313  0.3617  0.4517  1.2984
  346SOL     OW 1222   3.768   2.219   1.168 -0.2910  0.0294  0.1694
  346SOL    HW1 1223   3.718   2.302   1.143  1.2526  1.1781  0.7028
  346SOL    HW2 1224   3.760   2.204   1.266 -0.8200 -0.6406  0.0261
  347SOL     OW 1225   0.360   3.933   3.265  0.2345 -0.0150 -0.2508
  347SOL    HW1 1226   0.327   3.846   3.303  1.0708 -0.4110 -0.4113
  347SOL    HW2 1227   0.285   3.999   3.263  0.0748 -0.0896  1.7565
  348SOL     OW 1228   2.205   3.345   1.999 -0.1152  0.5842 -0.4784
  348SOL    HW1 1229   2.294   3.300   2.005  0.7309  1.8714 -2.4763
  348SOL    HW2 1230   2.217   3.444   2.002 -1.7025  0.7811  1.1821
  349SOL     OW 1231   4.812   3.038   1.108 -0.5678 -0.0533 -0.0008
  349SOL    HW1 1232   4.867   3.008   1.029 -2.8213  0.0395 -1.7137
  349SOL    HW2 1233   4.770   2.958   1.150 -3.4631  0.1772 -2.1689
  350SOL     OW 1234   3.435   3.052   4.086 -0.1153  0.5264 -0.6608
  350SOL    HW1 1235   3.368   3.095   4.147  0.3959  0.5424 -0.1060
  350SOL    HW2 1236   3.515   3.023   4.139  0.7450  1.3708 -1.4650
  351SOL     OW 1237   0.500   0.191   0.179 -0.1711  0.3432  0.6542
  351SOL    HW1 1238   0.425   0.253   0.199 -1.2467 -0.6369 -0.1810
  351SOL    HW2 1239   0.562   0.186   0.258 -1.3576  0.6497  1.6272
  352SOL     OW 1240   1.936   5.041   0.218 -0.6009 -0.0748  0.7149
  352SOL    HW1 1241   1.902   4.973   0.154  2.6144 -0.5775 -0.6715
  352SOL    HW2 1242   1.926   5.132   0.179 -0.5684 -0.1994  0.4098
  353SOL     OW 1243   3.499   0.688   4.943 -0.0067 -0.3373 -0.1034
  353SOL    HW1 1244   3.513   0.784   4.916  1.3451 -0.4046  0.2874
  353SOL    HW2 1245   3.562   0.629   4.892  0.6292 -0.7721  1.1433
  354SOL     OW 1246   3.685   1.406   2.755 -0.0979 -0.5182 -0.1284
  354SOL    HW1 1247   3.611   1.338   2.752 -1.1196  0.5874 -1.0629
  354SOL    HW2 1248   3.745   1.387   2.832 -1.5498 -1.2659  0.8502
  355SOL     OW 1249   3.191   1.258   0.659 -0.1653 -0.2686  0.3976
  355SOL    HW1 1250   3.131   1.199   0.604  1.6330 -0.9223 -0.9567
  355SOL    HW2 1251   3.148   1.347   0.670 -1.1404 -0.5164 -1.0554
  356SOL     OW 1252   1.376   4.246   0.795 -0.1326  0.2690 -0.1491
  356SOL    HW1 1253   1.377   4.296   0.881 -0.7826  1.4396 -0.7988
  356SOL    HW2 1254   1.284   4.248   0.756  0.4622  1.0482 -1.5889
  357SOL     OW 1255   0.921   2.681   2.343 -0.1222  0.1434 -0.5410
  357SOL    HW1 1256   0.874   2.633   2.417  0.7529 -0.3256 -0.2679
  357SOL    HW2 1257   0.977   2.616   2.292 -0.5929  0.4949 -1.5210
  358SOL     OW 1258   2.502   3.466   2.891 -0.0272  0.1168 -0.5992
  358SOL    HW1 1259   2.567   3.540   2.877  0.1454  0.3183  1.1386
  358SOL    HW2 1260   2.410   3.497   2.865  0.4538 -0.0274 -2.6226
  359SOL     OW 1261   2.339   1.188   2.937 -0.2720  0.2633  0.0554
  359SOL    HW1 1262   2.417   1.152   2.885 -0.8913  0.6940 -1.1989
  359SOL    HW2 1263   2.366   1.271   2.985  0.3723 -0.2695  0.6294
  360SOL     OW 1264   3.692   2.259   2.903  0.6681  0.8113 -0.6445
  360SOL    HW1 1265   3.710   2.354   2.878 -1.3969  1.7875  1.1531
  360SOL    HW2 1266   3.703   2.248   3.002  0.4949 -0.7352 -0.7733
  361SOL     OW 1267   3.457   0.460   4.214  0.0480 -0.6980 -0.7535
  361SOL    HW1 1268   3.449   0.537   4.278  1.6144 -0.1394 -1.2084
  361SOL    HW2 1269   3.481   0.378   4.265  1.4687 -0.2187 -0.6142
  362SOL     OW 1270   2.274   0.234   0.410  0.8768  0.3334 -0.1159
  362SOL    HW1 1271   2.359   0.284   0.428  0.5545  0.4840  1.0807
  362SOL    HW2 1272   2.273   0.203   0.315  1.8358  1.1519 -0.4135
  363SOL     OW 1273   2.369   3.247   0.233  0.2067  0.4048  0.4940
  363SOL    HW1 1274   2.277   3.270   0.264 -0.8242 -0.0986 -1.9515
  363SOL    HW2 1275   2.380   3.147   0.233  0.4940  0.4346  0.1398
  364SOL     OW 1276   3.096   1.866   3.554  0.4561  0.2249 -0.7196
  364SOL    HW1 1277   3.025   1.816   3.505  0.8083  0.2948 -1.3163
  364SOL    HW2 1278   3.144   1.803   3.616  1.2514 -0.3355 -1.8594
  365SOL     OW 1279   3.424   1.230   4.325  0.7712 -0.1577  0.0881
  365SOL    HW1 1280   3.348   1.293   4.334  0.6071  0.1084 -2.4641
  365SOL    HW2 1281   3.508   1.281   4.307  0.6191 -0.5688 -2.1013
  366SOL     OW 1282   1.291   0.354   2.188 -0.3385  0.2153  0.0919
  366SOL    HW1 1283   1.299   0.292   2.110  2.2687  0.2320  0.2601
  366SOL    HW2 1284   1.332   0.442   2.165  1.0370  0.0246  1.6219
  367SOL     OW 1285   0.936   0.744   2.847  0.0115 -0.0814 -0.3303
  367SOL    HW1 1286   0.902   0.763   2.939 -0.7860  0.3046 -0.6996
  367SOL    HW2 1287   0.990   0.821   2.814 -0.1875  0.0271 -0.4065
  368SOL     OW 1288   1.879   1.184   3.088 -0.0989  0.0167 -0.1677
  368SOL    HW1 1289   1.781   1.172   3.071 -0.4161 -1.2050  2.1159
  368SOL    HW2 1290   1.922   1.096   3.104  0.3976  0.7446  3.2857
  369SOL     OW 1291   2.765   0.583   0.224  0.2611 -0.2888  0.0810
  369SOL    HW1 1292   2.848   0.636   0.243  1.2221 -1.2204 -1.2609
  369SOL    HW2 1293   2.691   0.614   0.284  1.3910  1.0028  0.8854
  370SOL     OW 1294   2.630   0.052   2.348 -0.1619  0.1697  0.1046
  370SOL    HW1 1295   2.699  -0.021   2.355 -1.0924 -0.8246 -0.6620
  370SOL    HW2 1296   2.557   0.022   2.287  0.5605  2.6764 -2.1756
  371SOL     OW 1297   0.010   2.086   1.817  0.3988  0.3854 -0.1656
  371SOL    HW1 1298   0.030   2.107   1.913 -0.6750  0.3181  0.0920
  371SOL    HW2 1299  -0.086   2.110   1.798  0.4524 -0.1078 -1.0772
  372SOL     OW 1300   2.240   0.443   1.134 -0.4585  0.0266 -0.5691
  372SOL    HW1 1301   2.329   0.438   1.180 -1.0407 -1.0721  0.5168
  372SOL    HW2 1302   2.248   0.406   1.042 -0.1040 -1.6225  0.0881
  373SOL     OW 1303   0.696   3.095   1.150  0.2823 -0.3307  0.7317
  373SOL    HW1 1304   0.741   3.015   1.109  1.1645  1.6768 -2.6084
  373SOL    HW2 1305   0.759   3.138   1.215  1.3328 -0.2723 -0.2861
  374SOL     OW 1306   1.318   2.761   3.846 -0.3102  0.7522  0.0994
  374SOL    HW1 1307   1.355   2.725   3.932  2.6343  0.2052 -1.2929
  374SOL    HW2 1308   1.301   2.859   3.857  0.1418  0.7215  1.2897
  375SOL     OW 1309   3.281   0.451   4.633  0.3389 -0.0453  0.0128
  375SOL    HW1 1310   3.219   0.395   4.578 -1.4076  0.3332  1.4875
  375SOL    HW2 1311   3.238   0.539   4.652  1.4803  0.3649  0.7993
  376SOL     OW 1312   1.353   0.294   2.457 -0.2353 -0.0720 -0.3182
  376SOL    HW1 1313   1.299   0.326   2.379 -1.3655 -0.2905  0.3534
  376SOL    HW2 1314   1.446   0.330   2.450 -0.7246  1.1144 -1.0072
  377SOL     OW 1315   5.146   4.430   2.353 -0.6481 -0.8097  0.1528
  377SOL    HW1 1316   5.147   4.527   2.329  1.8628 -0.1663  2.4100
  377SOL    HW2 1317   5.106   4.418   2.444 -0.9016 -1.9056 -0.0786
  378SOL     OW 1318   3.382   2.454   4.644 -0.3266  0.6646  0.0237
  378SOL    HW1 1319   3.419   2.522   4.707  0.0178  0.3376  0.1724
  378SOL    HW2 1320   3.455   2.420   4.584 -0.7633  1.4269 -0.9779
  379SOL     OW 1321   1.057   4.262   3.953  0.1774  0.8219  0.4197
  379SOL    HW1 1322   0.980   4.288   3.895  0.8722  1.5320 -0.2186
  379SOL    HW2 1323   1.134   4.236   3.895  0.1441 -0.8022  1.0423
  380SOL     OW 1324   1.099   5.055   2.117  0.4406 -0.1045  0.1822
  380SOL    HW1 1325   1.050   5.053   2.030 -0.8441 -0.3197  0.8780
  380SOL    HW2 1326   1.131   4.963   2.140  0.3264 -0.1473  0.1737
  381SOL     OW 1327   0.335   4.763   3.073  0.0410  0.3131  0.2239
  381SOL    HW1 1328   0.310   4.724   2.984  0.1121  0.6222  0.0641
  381SOL    HW2 1329   0.290   4.852   3.083  0.2228  0.3854  0.3957
  382SOL     OW 1330   3.783   4.831   4.128  0.2608  0.2308  0.2876
  382SOL    HW1 1331   3.715   4.766   4.162  0.4364  1.0174  2.2501
  382SOL    HW2 1332   3.774   4.839   4.028 -1.9425 -0.3112  0.3861
  383SOL     OW 1333   3.466   3.056   0.696 -0.9069  0.1538 -0.1892
  383SOL    HW1 1334   3.480   3.145   0.741 -1.5342  0.9797 -1.5856
  383SOL    HW2 1335   3.478   2.983   0.764 -0.4294  1.2870  1.0001
  384SOL     OW 1336   4.607   2.733   0.998 -0.1748 -0.4403 -0.2092
  384SOL    HW1 1337   4.699   2.719   0.963 -0.5528  0.3297 -1.6335
  384SOL    HW2 1338   4.610   2.795   1.076  0.3827  1.2816 -1.5234
  385SOL     OW 1339   2.282   0.476   1.884  0.1121  0.1014 -0.2626
  385SOL    HW1 1340   2.270   0.412   1.808 -2.0034  0.8419 -0.6484
  385SOL    HW2 1341   2.252   0.433   1.969 -0.7134  0.3254 -0.4233
  386SOL     OW 1342   3.755   2.121   2.053  0.8312  0.7969  0.0625
  386SOL    HW1 1343   3.796   2.088   1.968  0.2085 -1.2468  0.4879
  386SOL    HW2 1344   3.692   2.051   2.089  1.5934  1.2845  2.5534
  387SOL     OW 1345   3.097   4.832   2.395 -0.0242  0.0019 -0.2777
  387SOL    HW1 1346   3.174   4.871   2.344  0.0763 -0.4529 -0.4757
  387SOL    HW2 1347   3.115   4.843   2.493  1.8828 -2.9091 -0.1559
  388SOL     OW 1348   0.653   4.685   3.302  0.3950  0.0160 -0.0482
  388SOL    HW1 1349   0.624   4.680   3.398  0.4296 -1.4748 -0.0860
  388SOL    HW2 1350   0.752   4.695   3.298  0.2840  1.3782  0.0566
  389SOL     OW 1351   3.643   1.477   1.002  0.0072  0.3251 -0.1455
  389SOL    HW1 1352   3.690   1.453   1.087  1.4368  0.4312 -0.8748
  389SOL    HW2 1353   3.693   1.551   0.956 -2.0550  1.9479  0.0627
  390SOL     OW 1354   2.730   0.690   2.919  0.1211  0.4239  0.8788
  390SOL    HW1 1355   2.657   0.747   2.883  1.2164  0.4217 -1.5177
  390SOL    HW2 1356   2.816   0.741   2.917  0.8875 -0.8533 -0.1213
  391SOL     OW 1357   0.039   4.355   4.482 -0.9040  0.6160  0.1478
  391SOL    HW1 1358  -0.013   4.437   4.505 -1.0129  0.5779  0.0360
  391SOL    HW2 1359   0.056   4.353   4.384 -2.3428 -0.3386 -0.1105
  392SOL     OW 1360   2.651   0.209   1.205  0.0886  0.5023 -0.2286
  392SOL    HW1 1361   2.696   0.144   1.266 -3.5348 -1.4056  0.7339
  392SOL    HW2 1362   2.580   0.258   1.256 -0.5227  1.6701 -2.0989
  393SOL     OW 1363   3.574   3.594   2.280 -0.2679  0.5210  0.0607
  393SOL    HW1 1364   3.580   3.624   2.184 -0.1198  2.1382  0.5485
  393SOL    HW2 1365   3.482   3.614   2.315 -0.0845  0.6280  0.4807
  394SOL     OW 1366   3.795   2.194   0.126 -0.4205 -0.0967  0.0294
  394SOL    HW1 1367   3.769   2.130   0.198  0.5162  0.0805  0.5532
  394SOL    HW2 1368   3.893   2.213   0.133 -0.7872  1.8566  0.2627
  395SOL     OW 1369   2.688   3.193   3.299  0.5100 -0.0633  0.5317
  395SOL    HW1 1370   2.606   3.148   3.334  0.1931 -2.0761 -2.4519
  395SOL    HW2 1371   2.662   3.271   3.242  0.6321 -0.5169 -0.1629
  396SOL     OW 1372   4.496   4.100   3.164  0.1047 -0.3933 -0.4768
  396SOL    HW1 1373   4.579   4.048   3.183 -0.2401 -0.5268  0.7894
  396SOL    HW2 1374   4.416   4.042   3.181 -0.2733  0.2884  0.1439
  397SOL     OW 1375   0.920   4.214   4.387  0.9768  0.8788 -0.5142
  397SOL    HW1 1376   0.914   4.303   4.431  1.2064  0.8043 -0.3328
  397SOL    HW2 1377   0.919   4.142   4.456 -1.3266  0.6273 -0.7395
  398SOL     OW 1378   4.876   4.186   4.952 -0.0679  0.2332 -0.6563
  398SOL    HW1 1379   4.956   4.128   4.967 -1.2711 -1.2616  0.2373
  398SOL    HW2 1380   4.840   4.216   5.040 -2.0823 -1.4054 -0.8456
  399SOL     OW 1381   4.219   2.757   1.117  0.0943  0.2858 -0.3588
  399SOL    HW1 1382   4.140   2.742   1.177 -1.0580  1.4421 -1.5028
  399SOL    HW2 1383   4.273   2.673   1.111  0.9105  0.4198  3.1193
  400SOL     OW 1384   0.889   3.525   0.178  0.6092 -0.0477 -0.1807
  400SOL    HW1 1385   0.975   3.571   0.158  0.6573  1.4776  3.0002
  400SOL    HW2 1386   0.815   3.592   0.178 -0.0137 -0.7169  0.4534
  401SOL     OW 1387   0.298   2.407   0.443  0.5040 -0.1332  0.2670
  401SOL    HW1 1388   0.257   2.467   0.374 -3.0731 -0.7319  1.6402
  401SOL    HW2 1389   0.300   2.455   0.531  3.1250 -0.0870  0.2470
  402SOL     OW 1390   3.648   0.096   1.744  0.4601  0.0522 -0.5579
  402SOL    HW1 1391   3.621   0.096   1.648 -0.1373  0.5577 -0.4029
  402SOL    HW2 1392   3.616   0.013   1.788  3.3925 -1.7048 -1.4671
  403SOL     OW 1393   3.688   1.332   0.279 -0.1663  0.6293  0.0037
  403SOL    HW1 1394   3.682   1.251   0.222 -0.1863  0.1272  0.7004
  403SOL    HW2 1395   3.696   1.305   0.375 -0.7350  1.4559  0.3030
  404SOL     OW 1396   0.637   4.173   4.838 -0.3059  0.3529 -0.2924
  404SOL    HW1 1397   0.725   4.184   4.884 -0.7112 -1.4161  1.0067
  404SOL    HW2 1398   0.565   4.164   4.906 -1.2791  0.2076 -1.3162
  405SOL     OW 1399   4.965   1.390   3.824 -0.7336 -0.0612 -0.0213
  405SOL    HW1 1400   4.986   1.428   3.914 -0.9322  0.0506 -0.0211
  405SOL    HW2 1401   4.914   1.304   3.835 -0.6191 -0.1293 -0.0247
  406SOL     OW 1402   1.718   3.732   1.061 -0.2454  0.2115 -0.2843
  406SOL    HW1 1403   1.712   3.761   0.965 -2.0178 -0.2815 -0.3656
  406SOL    HW2 1404   1.796   3.670   1.072  1.1121  1.7273 -0.9785
  407SOL     OW 1405   4.329   2.201   0.772  0.0675  0.4309 -0.0560
  407SOL    HW1 1406   4.323   2.290   0.817 -0.7736  0.0818  0.5355
  407SOL    HW2 1407   4.237   2.172   0.743  0.3884 -0.0661 -0.5980
  408SOL     OW 1408   0.827   0.905   2.312  0.7894  0.0824 -0.0940
  408SOL    HW1 1409   0.860   0.991   2.274  1.2571 -0.4833 -1.0326
  408SOL    HW2 1410   0.881   0.829   2.273 -0.9439 -0.7991 -0.8972
  409SOL     OW 1411   1.199   3.565   3.804  0.6060 -0.0611 -0.0816
  409SOL    HW1 1412   1.166   3.656   3.831  0.8730 -0.1154  0.4503
  409SOL    HW2 1413   1.177   3.499   3.876 -1.8350 -0.9600 -1.5222
  410SOL     OW 1414   4.316   1.596   2.285  0.1196  0.5409  0.1131
  410SOL    HW1 1415   4.336   1.618   2.381  0.7311  1.4113 -0.2040
  410SOL    HW2 1416   4.221   1.619   2.265  0.1453  0.8811  0.3682
  411SOL     OW 1417   0.039   3.950   3.490 -0.1074 -0.5897  0.0983
  411SOL    HW1 1418   0.127   3.909   3.511 -1.0394 -1.8412  1.7955
  411SOL    HW2 1419  -0.025   3.879   3.460 -0.9620  0.0485  0.3461
  412SOL     OW 1420   0.388   1.238   1.827  0.3626  0.1634 -0.3751
  412SOL    HW1 1421   0.398   1.139   1.831  0.2265  0.1294 -0.8895
  412SOL    HW2 1422   0.442   1.274   1.751  0.4994  0.4974 -0.1224
  413SOL     OW 1423   3.718   3.095   0.597  0.6242 -0.6743 -0.4813
  413SOL    HW1 1424   3.621   3.090   0.623  1.0807 -2.2577  1.0995
  413SOL    HW2 1425   3.737   3.028   0.526  0.5346 -0.2082 -0.9530
  414SOL     OW 1426   3.646   4.706   2.374  0.7306  0.4081 -0.1143
  414SOL    HW1 1427   3.614   4.793   2.412 -1.6666 -0.8612  1.0162
  414SOL    HW2 1428   3.593   4.684   2.292  2.5846  0.8221 -1.4902
  415SOL     OW 1429   2.725   4.533   3.327 -0.1565 -0.1721  0.5644
  415SOL    HW1 1430   2.735   4.586   3.411 -0.9336 -1.8459  1.7841
  415SOL    HW2 1431   2.812   4.530   3.278  0.0068  1.8339  0.6462
  416SOL     OW 1432   0.930   2.591   3.969  0.0120 -0.2669 -0.0188
  416SOL    HW1 1433   0.877   2.582   4.053  1.0922  0.3048  0.7555
  416SOL    HW2 1434   1.019   2.546   3.981  0.3130  0.1308 -0.7223
  417SOL     OW 1435   4.651   0.452   0.606  0.3718  0.0088 -0.2216
  417SOL    HW1 1436   4.592   0.445   0.525 -1.8701 -1.6893  1.4163
  417SOL    HW2 1437   4.725   0.385   0.599  0.4869  0.2089 -1.0633
  418SOL     OW 1438   1.746   3.337   0.780  0.3627  0.0312 -0.4556
  418SOL    HW1 1439   1.671   3.310   0.719  0.7251  1.0181 -1.3592
  418SOL    HW2 1440   1.709   3.355   0.871  0.1349 -3.9453  0.4442
  419SOL     OW 1441   1.469   3.526   4.072  0.1330  0.2937 -0.4369
  419SOL    HW1 1442   1.381   3.495   4.036 -0.1158  1.0389 -0.4935
  419SOL    HW2 1443   1.534   3.451   4.071 -0.7662 -0.5372  0.4843
  420SOL     OW 1444   3.449   4.253   1.722 -0.2126 -0.1104 -0.0044
  420SOL    HW1 1445   3.466   4.348   1.694  2.6555 -0.1914  1.2086
  420SOL    HW2 1446   3.463   4.244   1.820  0.9678 -2.0477 -0.3062
  421SOL     OW 1447   0.607   3.074   2.983 -0.1209  0.5793 -0.2837
  421SOL    HW1 1448   0.578   3.031   2.898 -2.1047  1.2720 -0.0222
  421SOL    HW2 1449   0.540   3.053   3.055  1.9206 -0.6784  1.3611
  422SOL     OW 1450   3.952   2.167   5.058  0.0157  0.2673 -0.1600
  422SOL    HW1 1451   3.862   2.187   5.097  0.9782  0.9577  1.8150
  422SOL    HW2 1452   3.981   2.075   5.085  0.6626  0.7263  0.7484
  423SOL     OW 1453   0.584   1.875   1.818  0.5492 -0.9428 -0.3029
  423SOL    HW1 1454   0.512   1.806   1.834 -2.8016  1.9951 -1.4514
  423SOL    HW2 1455   0.610   1.874   1.722  1.6969 -1.5955 -0.0046
  424SOL     OW 1456   4.248   3.008   3.658  0.2246 -0.0013  0.0726
  424SOL    HW1 1457   4.281   2.956   3.736 -1.2198  0.9319  1.3663
  424SOL    HW2 1458   4.286   3.100   3.659 -0.0380  0.1134 -0.1428
  425SOL     OW 1459   0.060   0.804   0.686 -0.2953  0.6931  0.4297
  425SOL    HW1 1460  -0.017   0.842   0.634 -0.6898  0.5162  0.8768
  425SOL    HW2 1461   0.138   0.792   0.625  0.0326  2.7491  0.3828
  426SOL     OW 1462   2.644   1.850   1.172 -0.0055 -0.2493 -0.0679
  426SOL    HW1 1463   2.659   1.752   1.183  0.2425 -0.1865  0.1691
  426SOL    HW2 1464   2.595   1.886   1.251 -0.8911 -0.3418 -0.5630
  427SOL     OW 1465   3.341   1.849   4.637  0.0742 -0.8748  0.3779
  427SOL    HW1 1466   3.248   1.811   4.636 -0.3212  0.0147  1.4844
  427SOL    HW2 1467   3.373   1.858   4.731  0.1845  1.3738  0.1914
  428SOL     OW 1468   0.133   4.768   1.502 -0.3172  0.6653 -0.5436
  428SOL    HW1 1469   0.036   4.778   1.478 -0.6168 -0.6279  0.0557
  428SOL    HW2 1470   0.141   4.724   1.591  0.8344  0.9206 -0.5048
  429SOL     OW 1471   1.497   3.391   2.900 -0.4113  0.2072  0.3910
  429SOL    HW1 1472   1.564   3.448   2.852 -0.6731  3.1623  3.2059
  429SOL    HW2 1473   1.412   3.389   2.848  0.4801 -0.0062 -1.1199
  430SOL     OW 1474   2.402   3.326   4.889 -0.7448  0.3259 -0.1645
  430SOL    HW1 1475   2.464   3.249   4.872  0.5845  1.3539 -0.1656
  430SOL    HW2 1476   2.427   3.372   4.974 -0.7427  1.4711 -0.7578
  431SOL     OW 1477   3.247   3.176   3.100 -0.2419  0.2997  0.1162
  431SOL    HW1 1478   3.169   3.179   3.038 -0.1499 -0.6199 -0.0627
  431SOL    HW2 1479   3.231   3.237   3.177 -0.4920  1.2220 -0.6514
  432SOL     OW 1480   0.939   0.406   4.409 -0.3814  0.4857 -0.3923
  432SOL    HW1 1481   0.950   0.503   4.429  3.0203  0.2460 -0.4855
  432SOL    HW2 1482   0.929   0.355   4.495 -0.2270  0.7458 -0.2192
  433SOL     OW 1483   4.067   4.145   2.245 -0.4014 -0.0223  0.2720
  433SOL    HW1 1484   4.073   4.128   2.343 -0.8770  0.0231  0.3086
  433SOL    HW2 1485   4.038   4.061   2.198 -0.1303 -0.0572  0.1626
  434SOL     OW 1486   3.417   3.294   0.843 -0.5997 -0.1228  0.7022
  434SOL    HW1 1487   3.362   3.343   0.776 -1.4206  0.1779  1.5619
  434SOL    HW2 1488   3.400   3.332   0.934  0.8517 -0.2063  1.0307
  435SOL     OW 1489   4.577   1.741   2.182 -0.0410  0.5391  0.2084
  435SOL    HW1 1490   4.498   1.681   2.191  1.3350 -1.2716  0.6602
  435SOL    HW2 1491   4.548   1.828   2.142 -2.0200 -0.5611 -0.8934
  436SOL     OW 1492   0.954   0.699   3.438  0.1669  0.3059  0.2011
  436SOL    HW1 1493   1.005   0.675   3.355  2.2535 -0.3641  1.5910
  436SOL    HW2 1494   0.883   0.766   3.416 -0.0626 -0.6534 -2.2826
  437SOL     OW 1495   1.610   0.739   3.680 -0.2173  1.2774 -0.2973
  437SOL    HW1 1496   1.688   0.678   3.667  1.5106  3.0658  1.0146
  437SOL    HW2 1497   1.572   0.764   3.592  1.1191  0.8634 -1.0237
  438SOL     OW 1498   5.010   4.992   4.503 -0.4807  0.1423  0.3803
  438SOL    HW1 1499   5.069   5.069   4.478  0.9701 -1.5033 -1.6246
  438SOL    HW2 1500   5.023   4.917   4.438 -3.1275 -1.1929  1.2262
  439SOL     OW 1501   5.011   4.555   1.047 -0.0318  0.4002 -0.1334
  439SOL    HW1 1502   4.915   4.584   1.050 -0.1874 -0.1078 -0.1495
  439SOL    HW2 1503   5.016   4.458   1.022  0.4690  0.3336  0.2049
  440SOL     OW 1504   0.860   3.040   3.156 -0.2444 -0.1890 -0.6729
  440SOL    HW1 1505   0.791   2.970   3.174  0.1559 -0.5266 -0.4274
  440SOL    HW2 1506   0.849   3.115   3.222  1.0453 -1.2942  0.8715
  441SOL     OW 1507   0.801   1.175   4.293  0.3381 -0.4575  0.6863
  441SOL    HW1 1508   0.735   1.226   4.237 -0.2789 -0.7648  1.1253
  441SOL    HW2 1509   0.772   1.080   4.300  0.5894 -0.4919  1.2572
  442SOL     OW 1510   2.411   4.455   3.664 -0.1582  0.0772 -0.3224
  442SOL    HW1 1511   2.432   4.552   3.668  1.6978 -0.2572 -1.0213
  442SOL    HW2 1512   2.363   4.434   3.579  1.3845  0.0633 -1.2093
  443SOL     OW 1513   1.148   4.315   3.629  0.1130 -0.1624 -0.0388
  443SOL    HW1 1514   1.075   4.380   3.605  0.5865  0.2255 -0.4485
  443SOL    HW2 1515   1.234   4.365   3.643  0.1291 -0.5302  1.2524
  444SOL     OW 1516   1.404   0.287   3.833  0.5285 -0.0677  0.5886
  444SOL    HW1 1517   1.471   0.327   3.896  0.9592 -0.6645  0.5204
  444SOL    HW2 1518   1.320   0.341   3.834  0.8262  0.3910  1.0659
  445SOL     OW 1519   4.551   0.827   4.621 -0.2419 -0.4037 -0.4891
  445SOL    HW1 1520   4.650   0.814   4.629 -0.3198  0.0413  2.2224
  445SOL    HW2 1521   4.506   0.737   4.625 -0.0085 -0.4938  0.9151
  446SOL     OW 1522   4.984   0.303   1.364  0.9593 -0.3405 -0.3543
  446SOL    HW1 1523   5.036   0.367   1.307  0.5522  0.2397 -0.0865
  446SOL    HW2 1524   4.987   0.212   1.323  3.5630 -0.7067  0.4987
  447SOL     OW 1525   2.475   1.581   3.544  0.1578  0.1522  0.2091
  447SOL    HW1 1526   2.448   1.668   3.585  0.4591  0.6846 -0.6976
  447SOL    HW2 1527   2.469   1.509   3.613  1.5783  1.1749  1.4874
  448SOL     OW 1528   3.644   0.070   4.662 -0.3012 -0.2291 -0.1001
  448SOL    HW1 1529   3.650   0.012   4.581 -0.5283 -1.1683  0.5412
  448SOL    HW2 1530   3.710   0.145   4.654 -1.5513  0.7780 -1.9772
  449SOL     OW 1531   0.509   3.831   0.416  0.1226  0.0396  0.3732
  449SOL    HW1 1532   0.457   3.885   0.350 -1.4013  0.5925  1.9384
  449SOL    HW2 1533   0.498   3.734   0.397 -1.3435  0.1504  0.5117
  450SOL     OW 1534   4.032   3.322   0.369  0.1770 -0.5647 -0.1287
  450SOL    HW1 1535   3.937   3.332   0.339  0.0908  1.0041  0.5679
  450SOL    HW2 1536   4.048   3.379   0.450  2.5439  1.8734 -2.1216
  451SOL     OW 1537   0.448   2.982   1.120  0.3026 -0.3315  0.2165
  451SOL    HW1 1538   0.526   3.042   1.134 -0.7759  1.0904  0.4133
  451SOL    HW2 1539   0.422   2.983   1.023 -0.1350  0.0822  0.3332
  452SOL     OW 1540   0.196   1.593   4.401  0.0426  0.3284 -0.6778
  452SOL    HW1 1541   0.145   1.519   4.445  1.0429 -0.5512 -0.9632
  452SOL    HW2 1542   0.231   1.655   4.470  1.0220 -0.6651 -0.2577
  453SOL     OW 1543   2.051   3.038   3.463 -0.0671  0.3693 -0.4793
  453SOL    HW1 1544   2.144   3.005   3.480 -0.6876 -0.7684  0.8425
  453SOL    HW2 1545   2.000   3.041   3.549 -1.0304  1.7633 -1.0548
  454SOL     OW 1546   3.969   3.078   4.554 -0.1425  0.3390 -0.0407
  454SOL    HW1 1547   3.931   2.987   4.570  1.5744 -0.0388  2.4974
  454SOL    HW2 1548   4.045   3.093   4.617  0.1721  3.2284 -0.9952
  455SOL     OW 1549   2.181   2.497   0.748  0.2623  0.1144  0.3676
  455SOL    HW1 1550   2.137   2.581   0.716 -1.5497 -0.8603  0.1802
  455SOL    HW2 1551   2.156   2.481   0.844 -0.1502 -0.6603  0.1396
  456SOL     OW 1552   1.384   1.263   3.254 -0.4916  0.2321  0.1250
  456SOL    HW1 1553   1.402   1.228   3.346  1.8770  0.2493 -0.2671
  456SOL    HW2 1554   1.419   1.357   3.247  2.1868 -0.7581 -1.5587
  457SOL     OW 1555   1.243   4.756   4.694  0.1696 -0.0251 -0.1836
  457SOL    HW1 1556   1.311   4.712   4.753  1.7417  1.1848 -1.0383
  457SOL    HW2 1557   1.251   4.720   4.601  0.3209  0.8401 -0.5096
  458SOL     OW 1558   0.728   0.570   2.584 -0.2716 -0.0817  0.2630
  458SOL    HW1 1559   0.684   0.594   2.671  0.0716 -0.0549  0.4284
  458SOL    HW2 1560   0.699   0.635   2.514  0.2513  0.5132  0.5923
  459SOL     OW 1561   4.185   1.249   3.597 -0.2458 -0.0316  0.3825
  459SOL    HW1 1562   4.256   1.234   3.666 -1.0012 -0.1572  1.1420
  459SOL    HW2 1563   4.187   1.344   3.568  0.4216 -0.1009  0.1877
  460SOL     OW 1564   0.198   4.583   1.295  0.2752  0.2029  0.3368
  460SOL    HW1 1565   0.182   4.656   1.361  1.8464 -0.7899  1.9087
  460SOL    HW2 1566   0.297   4.575   1.278 -0.0531  0.3235 -2.0837
  461SOL     OW 1567   2.215   0.030   5.027  0.2333 -0.2488 -0.5865
  461SOL    HW1 1568   2.183  -0.049   4.975 -0.2884 -2.1860  2.4424
  461SOL    HW2 1569   2.315   0.029   5.030  0.2405 -2.2123  1.2304
  462SOL     OW 1570   3.613   0.755   0.393  0.3240 -0.0192  0.4045
  462SOL    HW1 1571   3.538   0.769   0.328  1.3115  2.4226 -0.3181
  462SOL    HW2 1572   3.682   0.696   0.351 -0.5532 -1.1890  0.5641
  463SOL     OW 1573   1.334   4.557   1.264  0.7088 -0.7316  0.1165
  463SOL    HW1 1574   1.258   4.565   1.328  0.6078 -0.4434 -0.0378
  463SOL    HW2 1575   1.347   4.644   1.217  2.9244  0.1344  2.1357
  464SOL     OW 1576   3.419   0.883   3.361  0.1596 -0.0267 -0.5950
  464SOL    HW1 1577   3.380   0.867   3.451  0.6852  1.1860 -0.1262
  464SOL    HW2 1578   3.346   0.911   3.298  0.1134  1.3624  0.0478
  465SOL     OW 1579   3.555   4.732   0.525  0.3473 -0.0077  0.9878
  465SOL    HW1 1580   3.535   4.830   0.528 -1.2728 -0.2561 -0.4614
  465SOL    HW2 1581   3.530   4.691   0.612 -1.1910  0.4938  0.8019
  466SOL     OW 1582   2.557   0.672   0.372 -0.2676 -0.5498  0.1115
  466SOL    HW1 1583   2.458   0.669   0.363 -0.4430  3.4661 -0.9872
  466SOL    HW2 1584   2.583   0.738   0.443  1.6310 -0.6799 -0.3904
  467SOL     OW 1585   1.299   3.723   5.116  0.2764  0.0126 -0.2700
  467SOL    HW1 1586   1.256   3.692   5.201 -0.0345  0.5987 -0.2117
  467SOL    HW2 1587   1.311   3.822   5.119  1.5761 -0.1208 -0.3067
  468SOL     OW 1588   4.333   2.652   2.927  0.0111 -0.3841  0.0794
  468SOL    HW1 1589   4.361   2.584   2.995 -0.6664  1.7509  2.6591
  468SOL    HW2 1590   4.376   2.739   2.947 -1.7521  0.8219 -1.0477
  469SOL     OW 1591   1.733   2.372   2.823 -0.8345  0.7311 -0.1631
  469SOL    HW1 1592   1.717   2.369   2.922  1.2720  0.7446  0.2263
  469SOL    HW2 1593   1.778   2.287   2.794  0.4003  1.5420 -0.7244
  470SOL     OW 1594   5.153   0.234   0.682  0.1113  0.5196  0.3575
  470SOL    HW1 1595   5.161   0.328   0.715  1.4721  0.6091 -0.1557
  470SOL    HW2 1596   5.177   0.170   0.756 -0.4081  0.5849  0.5850
  471SOL     OW 1597   2.073   0.607   2.158  0.3936 -0.2824 -0.2233
  471SOL    HW1 1598   2.125   0.522   2.152  1.7070  0.4783 -0.1290
  471SOL    HW2 1599   1.976   0.587   2.167  0.6290 -1.7547 -0.7241
  472SOL     OW 1600   2.701   0.310   0.196 -0.1715 -0.4913 -0.5097
  472SOL    HW1 1601   2.788   0.264   0.213 -0.5682 -0.8867  0.4993
  472SOL    HW2 1602   2.713   0.408   0.205  0.1363 -0.5558 -0.1871
  473SOL     OW 1603   1.217   1.167   0.655 -0.2313 -0.1446  0.4252
  473SOL    HW1 1604   1.266   1.225   0.590 -0.5527 -0.1239  0.1992
  473SOL    HW2 1605   1.149   1.113   0.607  1.9027 -2.8323  0.1540
  474SOL     OW 1606   3.881   4.660   4.603 -0.1956 -0.5121 -0.6846
  474SOL    HW1 1607   3.871   4.758   4.588  0.4783 -0.1515  1.0411
  474SOL    HW2 1608   3.842   4.635   4.692  0.6721 -1.6134 -0.5898
  475SOL     OW 1609   4.391   1.620   3.723  0.0187  0.7619 -0.0028
  475SOL    HW1 1610   4.482   1.589   3.694  0.1819  0.4929  0.7774
  475SOL    HW2 1611   4.386   1.621   3.823 -1.5565 -1.3975  0.0161
  476SOL     OW 1612   2.991   0.409   4.764 -0.1336 -0.6339  0.1027
  476SOL    HW1 1613   2.912   0.351   4.783  0.9777 -2.1514  0.2333
  476SOL    HW2 1614   3.019   0.399   4.669 -1.5034  1.7355 -0.6330
  477SOL     OW 1615   1.458   0.302   2.777 -0.2592  0.0772 -0.7478
  477SOL    HW1 1616   1.409   0.238   2.719  0.5423 -0.4164 -0.8870
  477SOL    HW2 1617   1.496   0.376   2.722  0.7203 -0.5269 -0.9098
  478SOL     OW 1618   4.844   1.105   4.094  0.1753  0.0786 -0.1974
  478SOL    HW1 1619   4.856   1.009   4.071  1.0141 -0.2556  1.4967
  478SOL    HW2 1620   4.754   1.119   4.134 -0.6548  0.3677 -2.0646
  479SOL     OW 1621   3.042   2.746   1.321  0.2579  0.2842  0.3235
  479SOL    HW1 1622   3.071   2.783   1.409 -0.4177  2.3302 -0.2660
  479SOL    HW2 1623   3.088   2.795   1.247 -1.9551  1.1955 -0.5417
  480SOL     OW 1624   4.650   1.993   1.368 -0.1335 -0.7211 -0.2244
  480SOL    HW1 1625   4.735   2.009   1.318  0.2147 -0.3291  0.4735
  480SOL    HW2 1626   4.572   2.007   1.306  0.2918 -0.4979 -0.7227
  481SOL     OW 1627   2.660   0.856   1.372 -0.1550  0.0574 -1.3353
  481SOL    HW1 1628   2.561   0.840   1.382  0.3541 -2.6994  0.5179
  481SOL    HW2 1629   2.708   0.769   1.381  2.6772  1.7169  1.8549
  482SOL     OW 1630   3.389   3.921   0.389 -0.4336  0.2404 -0.5552
  482SOL    HW1 1631   3.316   3.982   0.357 -1.2986 -0.9269 -0.8733
  482SOL    HW2 1632   3.464   3.923   0.323 -1.3270 -0.5644 -1.6369
  483SOL     OW 1633   4.875   3.656   0.931  0.0215  0.1924  0.0320
  483SOL    HW1 1634   4.826   3.635   1.016 -0.2213  0.1031 -0.1301
  483SOL    HW2 1635   4.861   3.752   0.908  0.4790  0.3404  0.3460
  484SOL     OW 1636   1.727   2.195   2.034  0.2819 -0.0547 -0.2426
  484SOL    HW1 1637   1.715   2.294   2.026 -0.1699 -0.0261  0.6609
  484SOL    HW2 1638   1.678   2.162   2.115  3.5423 -0.4177  1.8031
  485SOL     OW 1639   0.695   3.747   2.415 -0.6040 -0.1248 -0.0357
  485SOL    HW1 1640   0.701   3.673   2.348 -2.1404  0.0570 -0.4178
  485SOL    HW2 1641   0.684   3.834   2.367 -0.0826  0.2068  0.4368
  486SOL     OW 1642   4.183   2.868   3.423  0.2672  0.0790  0.3221
  486SOL    HW1 1643   4.092   2.895   3.394  0.4978  0.6447  0.0914
  486SOL    HW2 1644   4.203   2.910   3.512 -0.0226 -0.7531  0.7869
  487SOL     OW 1645   0.008   1.893   2.268  0.5386  0.0685 -0.0077
  487SOL    HW1 1646   0.006   1.823   2.197  2.5609  1.1752 -1.2402
  487SOL    HW2 1647  -0.047   1.863   2.346 -2.5855 -0.7862 -2.3578
  488SOL     OW 1648   1.640   3.839   0.811 -0.4112  0.1878 -0.0055
  488SOL    HW1 1649   1.567   3.898   0.844 -0.4394 -0.1154  0.4872
  488SOL    HW2 1650   1.601   3.759   0.766 -0.4047 -0.3407  0.9020
  489SOL     OW 1651   2.747   0.356   1.920 -0.4525 -0.5444  0.3676
  489SOL    HW1 1652   2.760   0.347   2.019 -2.6246 -1.2156  0.6463
  489SOL    HW2 1653   2.661   0.405   1.902 -0.0472 -0.3637 -1.2011
  490SOL     OW 1654   3.698   0.768   4.708 -0.3615  0.3264  0.0341
  490SOL    HW1 1655   3.703   0.688   4.768 -0.4209  0.8467  0.7500
  490SOL    HW2 1656   3.723   0.742   4.615 -0.5372 -0.5572  0.2255
  491SOL     OW 1657   2.937   0.259   0.775  0.2276  0.2733  0.6037
  491SOL    HW1 1658   2.860   0.233   0.718 -0.3942  2.4999  0.3543
  491SOL    HW2 1659   2.912   0.248   0.872 -0.3771  0.8602  0.5222
  492SOL     OW 1660   1.374   4.064   2.771 -0.4706  0.1745 -0.2326
  492SOL    HW1 1661   1.432   4.001   2.823 -0.9319  0.8471  1.1326
  492SOL    HW2 1662   1.372   4.153   2.816 -1.4908  0.5572 -0.9980
  493SOL     OW 1663   3.841   2.052   1.773  0.0086 -0.0162  0.6392
  493SOL    HW1 1664   3.795   1.963   1.772  0.9930 -0.5593 -1.3833
  493SOL    HW2 1665   3.934   2.041   1.739  0.5554  1.6174  1.5197
  494SOL     OW 1666   4.159   3.167   4.762  0.1112 -0.0120  0.1223
  494SOL    HW1 1667   4.213   3.177   4.678  0.2584 -0.1635  0.1993
  494SOL    HW2 1668   4.137   3.258   4.798  0.4713  0.0487  0.1924
  495SOL     OW 1669   3.540   3.308   3.983 -0.1410  0.6290  0.1834
  495SOL    HW1 1670   3.576   3.355   4.063 -0.8719 -0.4551  1.1771
  495SOL    HW2 1671   3.507   3.217   4.009  0.1993 -0.0074 -1.4771
  496SOL     OW 1672   3.120   2.576   2.426  0.0371  0.1399  0.4154
  496SOL    HW1 1673   3.069   2.573   2.511 -0.6844 -0.5727 -0.0256
  496SOL    HW2 1674   3.068   2.531   2.354  1.1057 -0.2383 -0.1542
  497SOL     OW 1675   2.363   4.725   1.351 -0.0724  0.2451  0.7250
  497SOL    HW1 1676   2.324   4.796   1.292 -2.2278 -0.8468  0.7358
  497SOL    HW2 1677   2.434   4.676   1.301 -0.6954  0.4241 -0.3762
  498SOL     OW 1678   4.820   0.043   1.239  0.1212 -0.6832  0.0085
  498SOL    HW1 1679   4.896  -0.019   1.216  2.7060  1.4702  2.0692
  498SOL    HW2 1680   4.802   0.102   1.160  0.6175 -1.1747 -0.4901
  499SOL     OW 1681   0.879   3.803   2.893 -0.3271  0.4942  0.3442
  499SOL    HW1 1682   0.851   3.890   2.935  0.8286  1.2317 -0.3342
  499SOL    HW2 1683   0.814   3.779   2.821 -1.3256  0.1520  1.3405
  500SOL     OW 1684   2.713   3.232   1.692 -0.4523  0.4068  0.1011
  500SOL    HW1 1685   2.788   3.172   1.663 -0.7729 -0.4972  1.1091
  500SOL    HW2 1686   2.626   3.190   1.667 -0.6620  0.8308  0.1214
  501SOL     OW 1687   0.923   3.132   0.010 -0.1664  0.1980 -0.3006
  501SOL    HW1 1688   0.889   3.209  -0.044  0.3480  0.1509 -0.7100
  501SOL    HW2 1689   0.960   3.062  -0.052 -1.3796 -0.7634  0.0102
  502SOL     OW 1690   5.051   1.184   4.798 -0.0307 -0.0024  0.0919
  502SOL    HW1 1691   5.137   1.234   4.794  0.4598 -0.7612  0.8353
  502SOL    HW2 1692   4.990   1.228   4.864 -0.1724  0.4789 -0.3623
  503SOL     OW 1693   4.167   0.137   3.300  0.0374  0.1244  0.1121
  503SOL    HW1 1694   4.130   0.046   3.281 -1.3010  1.0095 -1.8529
  503SOL    HW2 1695   4.244   0.155   3.239 -0.1138  0.5429  0.0423
  504SOL     OW 1696   4.911   2.414   1.485 -0.3506  0.3811 -0.0918
  504SOL    HW1 1697   4.977   2.349   1.522 -1.1836 -0.3906  0.0955
  504SOL    HW2 1698   4.945   2.507   1.496 -0.1070  0.1169  1.6705
  505SOL     OW 1699   0.190   3.201   2.168  0.2497  0.1956 -0.0948
  505SOL    HW1 1700   0.190   3.125   2.233  0.0486 -0.0266 -0.3551
  505SOL    HW2 1701   0.120   3.268   2.196 -0.6014 -0.4231 -0.6852
  506SOL     OW 1702   0.983   2.110   3.898  0.0679 -0.3770  0.3353
  506SOL    HW1 1703   0.899   2.122   3.951 -0.0407  0.3344  0.0115
  506SOL    HW2 1704   0.972   2.153   3.808  0.3075 -1.4297 -0.2149
  507SOL     OW 1705   2.584   1.789   3.946 -0.0416 -0.5115  1.0752
  507SOL    HW1 1706   2.664   1.771   3.889  0.1744  2.3914  0.2803
  507SOL    HW2 1707   2.507   1.734   3.914  0.7576 -0.8645 -0.3201
  508SOL     OW 1708   3.065   0.964   2.258  0.5410  0.4963  0.4068
  508SOL    HW1 1709   2.997   0.905   2.304  0.3302  0.5565  0.1736
  508SOL    HW2 1710   3.148   0.967   2.313 -0.5604  2.5481  2.1021
  509SOL     OW 1711   1.019   4.169   1.422 -0.3746 -0.4019 -0.1417
  509SOL    HW1 1712   0.991   4.223   1.343 -4.2751  0.3709  1.5737
  509SOL    HW2 1713   0.945   4.108   1.449  2.1098 -3.1723  0.9634
  510SOL     OW 1714   3.956   0.334   3.977 -0.1803 -0.3471  0.0402
  510SOL    HW1 1715   4.044   0.287   3.988  0.1255 -1.2324 -4.3676
  510SOL    HW2 1716   3.882   0.267   3.982 -0.2947 -0.2150  0.1216
  511SOL     OW 1717   0.459   1.935   4.116  0.3166  0.5358  0.0888
  511SOL    HW1 1718   0.541   1.879   4.125 -0.0647 -0.1777 -0.7573
  511SOL    HW2 1719   0.430   1.936   4.021 -1.6321 -0.6341  0.6147
  512SOL     OW 1720   1.070   2.443   3.166  0.5699 -0.7456  0.0383
  512SOL    HW1 1721   1.029   2.534   3.156  1.4001 -0.2443  0.9307
  512SOL    HW2 1722   1.119   2.419   3.083 -0.3612 -0.7538 -0.5206
  513SOL     OW 1723   4.593   0.903   2.952  0.6337  0.4589 -0.9174
  513SOL    HW1 1724   4.548   0.815   2.938  0.1442  0.5388  0.0500
  513SOL    HW2 1725   4.650   0.898   3.034  3.0015  0.1382 -2.4684
  514SOL     OW 1726   3.648   2.515   2.483 -0.6732 -0.3434  0.1260
  514SOL    HW1 1727   3.600   2.457   2.548 -1.7870  0.5284  0.1092
  514SOL    HW2 1728   3.582   2.565   2.427  0.2346  1.0015  0.1979
  515SOL     OW 1729   3.109   3.475   2.484 -0.0534 -0.0519  0.2737
  515SOL    HW1 1730   3.102   3.536   2.404 -0.7773  0.4017  0.6735
  515SOL    HW2 1731   3.177   3.404   2.465  0.9352  0.9679 -0.1473
  516SOL     OW 1732   4.179   2.089   1.990 -0.0802  0.3188  0.2098
  516SOL    HW1 1733   4.256   2.030   2.012  0.0882  0.5237  0.1729
  516SOL    HW2 1734   4.142   2.130   2.073  0.9964  1.6425  0.0612
  517SOL     OW 1735   4.773   3.882   2.231  0.4729 -0.0168  0.2395
  517SOL    HW1 1736   4.760   3.918   2.324 -0.8431  1.3683 -0.4335
  517SOL    HW2 1737   4.709   3.807   2.215  0.8133 -0.3642  0.5068
  518SOL     OW 1738   1.997   4.054   2.006 -0.2532  0.2954  0.0076
  518SOL    HW1 1739   1.966   4.140   1.965  1.8804  0.5924 -1.1342
  518SOL    HW2 1740   1.929   4.022   2.072 -1.3910  2.5143  0.0034
  519SOL     OW 1741   0.200   4.083   4.085 -0.3207 -0.6646 -0.3734
  519SOL    HW1 1742   0.254   4.000   4.102  0.7736  0.0979 -0.0253
  519SOL    HW2 1743   0.234   4.158   4.142 -1.1846  0.0726 -0.8016
  520SOL     OW 1744   3.166   4.007   4.729 -0.0165 -0.1596  0.3958
  520SOL    HW1 1745   3.093   3.942   4.709  0.6884 -0.6874 -0.5236
  520SOL    HW2 1746   3.170   4.022   4.827 -1.0471 -0.4866  0.5061
  521SOL     OW 1747   1.135   4.467   4.723 -0.1661 -0.1065 -0.2543
  521SOL    HW1 1748   1.212   4.487   4.784  0.2259  1.5652 -1.2312
  521SOL    HW2 1749   1.052   4.512   4.758 -0.0271  0.5318 -0.7270
  522SOL     OW 1750   4.207   4.475   2.755  0.3784  0.1643  0.0157
  522SOL    HW1 1751   4.236   4.452   2.662 -1.6360 -0.4588 -0.5297
  522SOL    HW2 1752   4.139   4.408   2.785 -0.0392  1.1712  1.3887
  523SOL     OW 1753   1.711   2.473   1.986 -0.3787 -0.0935 -0.4967
  523SOL    HW1 1754   1.689   2.445   1.893  0.4201 -0.8155 -0.4801
  523SOL    HW2 1755   1.654   2.551   2.012 -1.1002 -0.3257 -1.3355
  524SOL     OW 1756   2.314   1.992   1.062 -0.0964 -0.0588  0.2989
  524SOL    HW1 1757   2.295   2.050   0.983 -0.3147  0.2822  0.5964
  524SOL    HW2 1758   2.287   1.898   1.042 -0.4936  0.0959  0.1020
  525SOL     OW 1759   0.433   4.277   1.438  0.2996  0.3679  0.0048
  525SOL    HW1 1760   0.452   4.367   1.398 -1.3959  2.1631  2.8818
  525SOL    HW2 1761   0.519   4.225   1.444  1.9103  2.8997  0.7309
  526SOL     OW 1762   4.591   3.062   1.833  0.1722  0.1029 -0.0204
  526SOL    HW1 1763   4.659   3.038   1.764 -0.6302 -1.0177 -0.4586
  526SOL    HW2 1764   4.559   2.979   1.878 -2.2726  0.3397 -1.1531
  527SOL     OW 1765   0.170   2.204   4.356  0.1761 -0.4342 -0.3204
  527SOL    HW1 1766   0.168   2.295   4.398  2.5593 -0.2255 -0.5617
  527SOL    HW2 1767   0.131   2.209   4.264 -0.1923  0.2135 -0.1347
  528SOL     OW 1768   3.918   4.374   3.456 -0.2719  0.4845 -0.5120
  528SOL    HW1 1769   3.914   4.405   3.361  0.2302  0.6032 -0.4998
  528SOL    HW2 1770   3.983   4.298   3.464 -0.4249  0.3759 -0.2941
  529SOL     OW 1771   4.294   1.874   2.775  0.1184  0.2718  0.1290
  529SOL    HW1 1772   4.340   1.793   2.812 -1.7064 -0.2619  1.3804
  529SOL    HW2 1773   4.314   1.953   2.833  0.5070  0.3550 -0.1090
  530SOL     OW 1774   1.293   0.946   0.805 -0.2836 -0.2855 -0.5920
  530SOL    HW1 1775   1.261   1.028   0.756 -0.8958 -0.4595 -0.4968
  530SOL    HW2 1776   1.393   0.943   0.803 -0.2824 -0.2571 -1.7909
  531SOL     OW 1777   5.045   3.434   0.040 -0.0821 -0.1745 -0.5708
  531SOL    HW1 1778   4.965   3.493   0.051  1.4469  1.9644 -0.3037
  531SOL    HW2 1779   5.070   3.394   0.128  0.9912  1.7746  0.0754
  532SOL     OW 1780   1.178   1.698   0.843 -0.4682  0.1279  0.7401
  532SOL    HW1 1781   1.105   1.759   0.873 -2.9964 -1.6461 -1.3317
  532SOL    HW2 1782   1.197   1.715   0.746 -0.5906 -1.6782  0.3592
  533SOL     OW 1783   3.406   3.905   5.132  0.1294 -0.1944 -0.6380
  533SOL    HW1 1784   3.370   3.823   5.087 -0.6119  0.2772 -0.9320
  533SOL    HW2 1785   3.489   3.934   5.085  0.2285 -0.5990 -0.7214
  534SOL     OW 1786   1.852   0.625   3.598 -0.4920  0.4043  0.8908
  534SOL    HW1 1787   1.846   0.709   3.652 -1.2112  1.3770 -0.6359
  534SOL    HW2 1788   1.888   0.646   3.507 -0.6085 -0.9555  0.5040
  535SOL     OW 1789   4.403   2.246   2.705  0.3235 -0.3420 -0.1177
  535SOL    HW1 1790   4.429   2.226   2.610  1.0505 -1.5433  0.3153
  535SOL    HW2 1791   4.307   2.274   2.708  0.3979  0.0856 -1.2513
  536SOL     OW 1792   4.844   2.568   3.262 -0.5079 -0.1203  0.8933
  536SOL    HW1 1793   4.925   2.556   3.320 -0.5083  1.1016  1.1697
  536SOL    HW2 1794   4.800   2.655   3.284 -2.4478 -1.1794  1.3913
  537SOL     OW 1795   5.031   0.230   0.076 -0.6288  0.0208 -0.0257
  537SOL    HW1 1796   4.947   0.189   0.039 -0.2530  0.3399 -1.3036
  537SOL    HW2 1797   5.103   0.161   0.080 -0.0915  0.3933 -1.8689
  538SOL     OW 1798   2.676   3.847   2.265 -0.0948 -0.4446  0.1514
  538SOL    HW1 1799   2.638   3.907   2.335  1.1080 -1.7962  2.0845
  538SOL    HW2 1800   2.707   3.762   2.308  1.0239 -1.1991 -1.9925
  539SOL     OW 1801   2.991   4.482   2.784  0.2717  0.8242  0.3739
  539SOL    HW1 1802   2.893   4.488   2.762  0.1341  0.6486  0.9239
  539SOL    HW2 1803   3.011   4.542   2.861  0.8721  1.9151 -0.5896
  540SOL     OW 1804   1.293   1.307   0.900 -0.3303 -0.2661 -0.3495
  540SOL    HW1 1805   1.305   1.274   0.806 -0.5411 -0.0386 -0.4572
  540SOL    HW2 1806   1.322   1.236   0.964 -1.2143 -0.8426 -0.5756
  541SOL     OW 1807   1.858   4.188   3.108  0.0738  0.4397  0.1676
  541SOL    HW1 1808   1.956   4.186   3.128  0.3581 -0.4056 -1.1471
  541SOL    HW2 1809   1.838   4.119   3.038 -1.9213 -1.4059  2.3875
  542SOL     OW 1810   1.096   3.823   3.861 -0.3472  0.4300  0.5365
  542SOL    HW1 1811   1.015   3.768   3.838 -0.9320  1.6876 -0.5788
  542SOL    HW2 1812   1.086   3.915   3.822  1.0562  1.0208  1.4845
  543SOL     OW 1813   1.067   0.521   2.948 -0.5672  0.1027  0.4170
  543SOL    HW1 1814   1.023   0.588   2.889  0.7182 -0.2805 -1.0476
  543SOL    HW2 1815   1.002   0.447   2.969 -1.3434  0.7512  0.3239
  544SOL     OW 1816   0.449   2.042   4.377  0.6436 -0.1815 -0.0628
  544SOL    HW1 1817   0.470   2.139   4.374 -1.1914  0.3410  1.7517
  544SOL    HW2 1818   0.436   2.008   4.284  1.9199  1.1379 -0.7574
  545SOL     OW 1819   2.523   4.568   2.237  0.1270  0.0544  0.0062
  545SOL    HW1 1820   2.617   4.572   2.204 -0.2665 -0.1353 -1.1976
  545SOL    HW2 1821   2.482   4.481   2.210 -0.7152  0.5709 -0.4399
  546SOL     OW 1822   3.448   3.001   1.159 -0.1828  0.5882 -0.3512
  546SOL    HW1 1823   3.466   3.066   1.232 -0.2298  1.0281 -0.7307
  546SOL    HW2 1824   3.533   2.975   1.114 -0.0407 -0.3588  0.4190
  547SOL     OW 1825   3.809   1.073   1.469  0.1180  0.0741  0.2656
  547SOL    HW1 1826   3.725   1.114   1.506  0.5452  0.8638  0.3962
  547SOL    HW2 1827   3.836   1.122   1.386  0.9765  0.4857  0.7644
  548SOL     OW 1828   4.544   5.123   0.151 -0.0225 -0.2833  0.6238
  548SOL    HW1 1829   4.628   5.079   0.117  0.3442 -0.7421  2.0404
  548SOL    HW2 1830   4.513   5.074   0.232 -0.7276  0.9138  1.0852
  549SOL     OW 1831   4.373   2.308   4.625 -0.1508  0.5360 -0.5687
  549SOL    HW1 1832   4.377   2.305   4.526  0.3401  0.1370 -0.5453
  549SOL    HW2 1833   4.412   2.223   4.662 -1.7354 -0.0001 -0.0656
  550SOL     OW 1834   4.723   0.172   3.030  0.2933 -0.0311 -0.1113
  550SOL    HW1 1835   4.732   0.103   3.102 -0.4145 -1.0181 -0.9319
  550SOL    HW2 1836   4.680   0.130   2.950  1.3536  0.9583 -1.2258
  551SOL     OW 1837   0.220   1.232   2.589 -0.2051  0.5279 -0.0241
  551SOL    HW1 1838   0.127   1.194   2.590  0.8694 -2.3303 -0.8455
  551SOL    HW2 1839   0.225   1.306   2.522 -2.1487  1.6170  0.9424
  552SOL     OW 1840   3.556   3.843   2.887  0.5277 -0.5496 -0.2693
  552SOL    HW1 1841   3.577   3.827   2.790  0.2788  0.2310 -0.4543
  552SOL    HW2 1842   3.501   3.925   2.896 -0.0078 -0.9802  0.4858
  553SOL     OW 1843   2.862   4.011   3.464 -0.4643  0.1532  0.5063
  553SOL    HW1 1844   2.811   3.925   3.461 -0.9152  0.4283  0.0500
  553SOL    HW2 1845   2.835   4.064   3.545 -1.3921  0.5776 -0.0552
  554SOL     OW 1846   3.302   3.091   3.417  0.0925 -0.0667 -0.1021
  554SOL    HW1 1847   3.291   3.030   3.496 -2.1136  1.7403  1.0978
  554SOL    HW2 1848   3.398   3.117   3.408  0.3765 -0.1235  2.1703
  555SOL     OW 1849   1.682   2.463   3.935 -0.2012  0.0626  0.2762
  555SOL    HW1 1850   1.719   2.512   3.856 -0.1114  0.8397  0.7859
  555SOL    HW2 1851   1.633   2.382   3.905  1.1805 -0.5217 -0.4832
  556SOL     OW 1852   1.189   1.713   3.873  0.3088  0.0963  0.1202
  556SOL    HW1 1853   1.282   1.711   3.836 -0.0802 -0.3062 -0.8934
  556SOL    HW2 1854   1.124   1.704   3.798 -0.5202 -0.9944  0.9368
  557SOL     OW 1855   0.706   4.821   2.598 -0.5415  0.0855 -0.1888
  557SOL    HW1 1856   0.725   4.882   2.520 -1.9807  1.5703  0.5565
  557SOL    HW2 1857   0.662   4.874   2.671  2.2370 -0.8099  2.3773
  558SOL     OW 1858   3.817   3.927   0.943 -0.2142  0.1294 -0.1884
  558SOL    HW1 1859   3.724   3.922   0.906 -0.3449 -0.5795  0.2106
  558SOL    HW2 1860   3.883   3.912   0.869 -0.4155  0.5525 -0.4577
  559SOL     OW 1861   2.643   2.740   1.998  0.3358  0.9299 -0.0646
  559SOL    HW1 1862   2.613   2.815   1.938  0.6577  0.3205 -1.0226
  559SOL    HW2 1863   2.737   2.757   2.027  1.2455 -0.1875 -2.1671
  560SOL     OW 1864   4.666   4.115   1.610 -0.5199  0.1674  0.1990
  560SOL    HW1 1865   4.594   4.124   1.541 -0.4858 -0.6751  0.0385
  560SOL    HW2 1866   4.645   4.038   1.670  0.4762 -0.3858 -0.1432
  561SOL     OW 1867   2.035   3.205   0.809  0.0140  0.6791  0.0513
  561SOL    HW1 1868   2.079   3.220   0.720 -0.4006 -0.1042 -0.2968
  561SOL    HW2 1869   1.947   3.252   0.811 -0.4119 -0.0758 -0.3234
  562SOL     OW 1870   2.767   2.294   1.364 -0.2426  0.0263  0.3599
  562SOL    HW1 1871   2.751   2.349   1.282 -1.0702  0.8273  1.0352
  562SOL    HW2 1872   2.725   2.339   1.443  0.8924 -0.5213  1.3057
  563SOL     OW 1873   0.503   0.925   0.416 -0.0987 -0.1290 -0.2711
  563SOL    HW1 1874   0.466   1.018   0.421 -0.5198 -0.2875 -0.4128
  563SOL    HW2 1875   0.579   0.923   0.351  0.4815  0.3031  0.3747
  564SOL     OW 1876   3.842   4.780   1.716  0.3978  0.1342  0.0057
  564SOL    HW1 1877   3.823   4.828   1.631  2.2411  1.9798  0.5722
  564SOL    HW2 1878   3.792   4.823   1.791  0.6208 -0.0069  0.2368
  565SOL     OW 1879   2.170   1.397   2.098  0.3552  0.0456 -0.0005
  565SOL    HW1 1880   2.259   1.375   2.139 -0.3054  0.7475  1.9100
  565SOL    HW2 1881   2.178   1.393   1.998  2.5457  0.1790  0.1151
  566SOL     OW 1882   1.976   0.398   1.554 -0.2616  0.2609  0.7535
  566SOL    HW1 1883   1.893   0.427   1.601 -0.9314 -2.5867  1.5498
  566SOL    HW2 1884   1.954   0.376   1.459 -0.0680  0.9458  0.5456
  567SOL     OW 1885   2.583   1.075   2.705  0.0067 -0.2047  0.1353
  567SOL    HW1 1886   2.612   1.169   2.684 -0.9548 -0.0951 -0.7963
  567SOL    HW2 1887   2.499   1.054   2.655 -0.2253 -1.3069  0.9411
  568SOL     OW 1888   3.373   4.701   2.468 -0.0046  0.0994  0.0390
  568SOL    HW1 1889   3.337   4.651   2.547 -1.1215 -0.7577 -0.9807
  568SOL    HW2 1890   3.391   4.796   2.494 -0.9211 -0.0186  1.1775
  569SOL     OW 1891   3.260   2.806   4.766 -0.0363 -0.3575 -0.1100
  569SOL    HW1 1892   3.354   2.776   4.752 -0.1633 -0.6572 -0.3304
  569SOL    HW2 1893   3.200   2.760   4.700 -0.6056 -1.5965  1.1999
  570SOL     OW 1894   2.704   2.758   3.372  0.3349  0.1769  0.2480
  570SOL    HW1 1895   2.641   2.748   3.449  0.8272  0.9256  0.7696
  570SOL    HW2 1896   2.757   2.842   3.384 -0.5936  1.0835 -1.6758
  571SOL     OW 1897   2.054   2.006   1.156  0.4751  0.1957 -0.4643
  571SOL    HW1 1898   2.147   1.989   1.123  0.5731 -0.1283 -0.0241
  571SOL    HW2 1899   2.042   1.964   1.246 -0.2743 -0.2524 -0.7655
  572SOL     OW 1900   2.263   1.638   0.626  0.4499  0.3733 -0.2296
  572SOL    HW1 1901   2.341   1.632   0.689  1.2497  0.6221 -1.1634
  572SOL    HW2 1902   2.277   1.715   0.564  0.0498 -0.3195 -1.2002
  573SOL     OW 1903   4.321   4.568   4.093 -0.1431 -0.7556  0.4622
  573SOL    HW1 1904   4.295   4.499   4.161 -1.0289 -0.7769  0.1150
  573SOL    HW2 1905   4.239   4.611   4.055  0.2980 -1.0732 -0.9319
  574SOL     OW 1906   5.045   2.477   0.237  0.0416 -0.0448  0.0215
  574SOL    HW1 1907   4.967   2.530   0.202 -0.1267  1.2231  2.1611
  574SOL    HW2 1908   5.023   2.380   0.236 -2.8483  0.3883  3.2426
  575SOL     OW 1909   0.419   1.968   0.244  0.2564 -0.1363  0.2824
  575SOL    HW1 1910   0.390   1.978   0.339 -0.7571  2.0915 -0.1818
  575SOL    HW2 1911   0.506   2.014   0.231  0.2569 -0.1929  0.0798
  576SOL     OW 1912   2.803   1.389   4.048 -0.6555 -0.2060 -0.5619
  576SOL    HW1 1913   2.816   1.295   4.077 -0.7153  0.2088  0.8963
  576SOL    HW2 1914   2.705   1.409   4.041 -0.7024  0.2698  1.0496
  577SOL     OW 1915   2.422   2.652   4.279  0.2585  0.3622  0.1559
  577SOL    HW1 1916   2.467   2.705   4.208  0.3289  0.8725  0.5719
  577SOL    HW2 1917   2.325   2.678   4.284  0.3406  0.6106  0.5019
  578SOL     OW 1918   3.315   5.088   0.747 -0.0454 -0.5316 -0.5136
  578SOL    HW1 1919   3.280   5.027   0.676  0.1231 -1.1280 -0.0966
  578SOL    HW2 1920   3.414   5.096   0.739 -0.2517  1.1532 -1.6901
  579SOL     OW 1921   1.391   0.582   1.824  0.1177 -0.6066 -1.0078
  579SOL    HW1 1922   1.323   0.655   1.835 -0.0066 -1.0005  1.6715
  579SOL    HW2 1923   1.468   0.616   1.771 -1.3590  0.3954 -2.6251
  580SOL     OW 1924   1.721   1.110   2.561 -0.1298  0.8755  0.1450
  580SOL    HW1 1925   1.747   1.150   2.473 -0.1838 -0.8980 -0.7113
  580SOL    HW2 1926   1.621   1.103   2.565 -0.0705 -1.1549 -0.6858
  581SOL     OW 1927   4.643   2.445   4.868 -0.3665  0.4516  0.1467
  581SOL    HW1 1928   4.607   2.356   4.840  1.6097 -0.7345  1.1278
  581SOL    HW2 1929   4.641   2.451   4.968 -0.6821  1.6388  0.0867
  582SOL     OW 1930   1.427   0.862   0.205 -0.6745  0.0839  0.0122
  582SOL    HW1 1931   1.376   0.797   0.262  0.5133  0.3566  1.4263
  582SOL    HW2 1932   1.405   0.845   0.109 -1.1760 -1.7327  0.4061
  583SOL     OW 1933   3.775   2.101   3.222 -0.1852  0.3158 -0.0320
  583SOL    HW1 1934   3.796   2.199   3.217 -1.7021  0.5887 -1.8361
  583SOL    HW2 1935   3.699   2.087   3.285  0.8516  0.0971  1.2299
  584SOL     OW 1936   2.612   0.102   2.662  0.4016 -0.2339 -0.3737
  584SOL    HW1 1937   2.698   0.153   2.656  0.1169  0.1407 -1.6616
  584SOL    HW2 1938   2.565   0.107   2.574 -0.6188 -1.0068  0.1133
  585SOL     OW 1939   0.161   0.613   2.084  0.0326  0.4031  0.6964
  585SOL    HW1 1940   0.105   0.670   2.024 -0.6781  1.9263  2.6691
  585SOL    HW2 1941   0.147   0.516   2.061  0.7792  0.9227 -2.3351
  586SOL     OW 1942   4.639   3.685   1.653  0.4494  0.0874 -0.2030
  586SOL    HW1 1943   4.659   3.702   1.556  0.8135 -0.0714 -0.1565
  586SOL    HW2 1944   4.603   3.593   1.664 -2.4795  1.0856 -0.5921
  587SOL     OW 1945   5.051   4.415   1.546  0.2017  0.2058  0.3531
  587SOL    HW1 1946   5.033   4.412   1.644  0.2137 -0.6473  0.3416
  587SOL    HW2 1947   4.972   4.379   1.497  0.4624 -0.0101  0.0883
  588SOL     OW 1948   4.177   0.988   3.526 -0.1987  0.4434 -0.1010
  588SOL    HW1 1949   4.175   1.088   3.536 -0.8322  0.3970  0.2806
  588SOL    HW2 1950   4.124   0.962   3.445 -2.4062  0.2562  1.3109
  589SOL     OW 1951   4.656   2.373   1.472 -0.1637 -0.5792 -0.1184
  589SOL    HW1 1952   4.615   2.378   1.564  1.6239  1.1648  0.6692
  589SOL    HW2 1953   4.755   2.384   1.479 -0.0267  0.0733 -2.3030
  590SOL     OW 1954   0.814   4.830   2.156 -0.1182  0.3328 -0.0897
  590SOL    HW1 1955   0.895   4.816   2.100 -0.6815  0.5234 -0.9690
  590SOL    HW2 1956   0.776   4.742   2.183 -0.4128  0.2321 -0.8396
  591SOL     OW 1957   0.582   2.974   4.146  0.4752  0.8941  0.0311
  591SOL    HW1 1958   0.495   3.014   4.120  0.7730 -0.3908 -3.4603
  591SOL    HW2 1959   0.652   3.045   4.148 -0.2228  1.5808  0.6588
  592SOL     OW 1960   2.183   3.199   0.582  0.2365 -0.1668 -0.3776
  592SOL    HW1 1961   2.273   3.194   0.626  0.5033  0.1043 -0.8846
  592SOL    HW2 1962   2.182   3.274   0.515 -0.5614  0.2231  0.0554
  593SOL     OW 1963   0.331   4.406   4.184  0.3996 -0.3446  0.5155
  593SOL    HW1 1964   0.233   4.415   4.203  0.3162 -1.2878  0.5627
  593SOL    HW2 1965   0.352   4.448   4.096 -0.1886 -0.8397  0.1345
  594SOL     OW 1966   1.839   2.315   3.391 -0.0269 -0.1557 -0.2097
  594SOL    HW1 1967   1.889   2.384   3.445 -1.9632  0.4224  0.9328
  594SOL    HW2 1968   1.846   2.337   3.294  1.9041 -0.1151 -0.1169
  595SOL     OW 1969   0.052   2.214   4.103 -0.0769  0.0283 -0.4619
  595SOL    HW1 1970  -0.041   2.242   4.080 -0.1287 -0.2328 -0.5716
  595SOL    HW2 1971   0.073   2.128   4.057  0.0513 -0.1615 -0.0509
  596SOL     OW 1972   2.493   0.384   0.399  0.1754 -0.5690  1.0314
  596SOL    HW1 1973   2.505   0.478   0.431  2.0530 -0.8027  1.1088
  596SOL    HW2 1974   2.579   0.350   0.362 -1.1585 -1.3388 -1.5594
  597SOL     OW 1975   0.748   2.093   4.056  0.5880 -0.8337  0.6168
  597SOL    HW1 1976   0.812   2.051   4.120  0.3043 -3.1282 -0.4768
  597SOL    HW2 1977   0.686   2.022   4.020 -1.7305  1.0436  0.6548
  598SOL     OW 1978   2.496   4.107   5.111  0.6698  0.0915  0.6657
  598SOL    HW1 1979   2.434   4.099   5.189 -0.7891 -2.0174 -0.5952
  598SOL    HW2 1980   2.470   4.186   5.055 -1.0072 -0.7797  0.1335
  599SOL     OW 1981   2.395   1.329   2.226 -0.1552  0.4097 -0.5303
  599SOL    HW1 1982   2.443   1.248   2.193 -2.5364 -0.1537 -2.9168
  599SOL    HW2 1983   2.453   1.410   2.212  0.7477 -0.4158 -1.7228
  600SOL     OW 1984   3.036   4.148   4.377 -0.3931  0.3015  0.1944
  600SOL    HW1 1985   2.937   4.134   4.371 -0.3919  0.5486 -0.4480
  600SOL    HW2 1986   3.083   4.069   4.339 -0.3558  0.5808 -0.3481
  601SOL     OW 1987   0.461   4.517   0.226 -0.6419 -0.4534  0.2480
  601SOL    HW1 1988   0.448   4.597   0.285 -2.3066 -1.3114  1.1289
  601SOL    HW2 1989   0.540   4.465   0.257 -0.4378  0.0628  0.6000
  602SOL     OW 1990   4.061   4.968   2.662  0.0134  0.1691  0.0629
  602SOL    HW1 1991   4.107   4.880   2.659  0.0608  0.2251 -1.5827
  602SOL    HW2 1992   4.054   4.999   2.757  0.2936 -1.4313  0.6291
  603SOL     OW 1993   4.681   2.712   0.476  0.3008 -0.3658 -0.1759
  603SOL    HW1 1994   4.759   2.773   0.488  0.5874 -0.7899  0.1879
  603SOL    HW2 1995   4.633   2.702   0.563  1.3111 -2.0386  0.2523
  604SOL     OW 1996   4.123   2.543   2.177 -0.3131 -0.7147  0.3738
  604SOL    HW1 1997   4.216   2.556   2.211 -0.4838 -0.7841  0.8753
  604SOL    HW2 1998   4.116   2.581   2.084  0.2455 -0.8259  0.2788
  605SOL     OW 1999   4.404   2.806   3.291 -0.2203  0.6553  0.2981
  605SOL    HW1 2000   4.455   2.744   3.350 -0.5190 -0.1028 -0.2232
  605SOL    HW2 2001   4.314   2.823   3.331 -1.5400 -2.1040 -1.2304
  606SOL     OW 2002   0.349   2.079   1.215  0.1788 -0.0312 -0.4278
  606SOL    HW1 2003   0.319   2.174   1.207  0.0279 -0.0732 -0.3701
  606SOL    HW2 2004   0.280   2.019   1.174  1.4460  0.0363 -2.8815
  607SOL     OW 2005   3.041   0.909   0.859 -0.1233  0.5583 -0.4063
  607SOL    HW1 2006   3.115   0.974   0.876 -0.5943  1.3581 -1.3335
  607SOL    HW2 2007   3.069   0.845   0.787  0.4822 -0.5445  0.7553
  608SOL     OW 2008   2.283   4.907   1.159  0.0060  0.4349 -0.0308
  608SOL    HW1 2009   2.184   4.897   1.168  0.1932 -1.1852  0.5412
  608SOL    HW2 2010   2.312   4.882   1.067  0.1697 -2.0981  0.6389
  609SOL     OW 2011   4.293   3.044   1.075 -0.0397 -0.3771 -0.8313
  609SOL    HW1 2012   4.263   2.953   1.101 -0.8396 -0.5466 -2.2159
  609SOL    HW2 2013   4.214   3.099   1.049  0.3932  0.8465  0.3122
  610SOL     OW 2014   0.945   2.558   2.604 -0.4289  0.6185 -0.1713
  610SOL    HW1 2015   0.979   2.589   2.693  0.4182 -1.1523  0.1735
  610SOL    HW2 2016   1.022   2.548   2.541 -0.9755  1.4280 -0.9844
  611SOL     OW 2017   2.026   3.618   3.885 -0.3324  0.4923  0.5191
  611SOL    HW1 2018   2.045   3.705   3.841  1.1884  0.8286  1.7875
  611SOL    HW2 2019   1.990   3.634   3.977  1.2981 -0.1868  1.3046
  612SOL     OW 2020   1.899   0.305   2.850 -0.3707  0.0134  0.6265
  612SOL    HW1 2021   1.827   0.260   2.902  0.8299 -0.9169  1.5438
  612SOL    HW2 2022   1.988   0.268   2.876  0.4023  0.5711 -1.0402
  613SOL     OW 2023   2.544   0.244   3.117 -0.4130 -0.2247  0.2232
  613SOL    HW1 2024   2.468   0.272   3.059  0.6282 -1.2714 -1.7514
  613SOL    HW2 2025   2.600   0.324   3.139 -1.3476  0.3356  0.5991
  614SOL     OW 2026   2.029   0.708   0.203  0.0274  0.4550  0.0992
  614SOL    HW1 2027   1.960   0.670   0.264  2.7296 -2.7507  1.4469
  614SOL    HW2 2028   2.048   0.803   0.229 -2.6232  0.8866  0.7137
  615SOL     OW 2029   4.533   3.185   3.262 -0.8668 -0.2965  0.3496
  615SOL    HW1 2030   4.467   3.129   3.212 -0.4616 -1.2873  0.8938
  615SOL    HW2 2031   4.552   3.142   3.351  0.6761 -0.1488  0.1112
  616SOL     OW 2032   2.274   0.077   0.188  0.0942  0.1592 -0.2546
  616SOL    HW1 2033   2.259  -0.022   0.193  1.6060 -0.2570 -2.6161
  616SOL    HW2 2034   2.188   0.123   0.167 -0.5965 -0.6375  0.7188
  617SOL     OW 2035   2.516   1.431   2.537 -0.6276 -0.4820  0.1284
  617SOL    HW1 2036   2.540   1.428   2.440 -1.9502  0.4835 -0.2467
  617SOL    HW2 2037   2.424   1.395   2.550 -0.7695  0.1403  0.9190
  618SOL     OW 2038   3.688   0.164   3.332 -0.6789  0.2237  0.2666
  618SOL    HW1 2039   3.730   0.255   3.339 -1.1973  0.4405  0.5895
  618SOL    HW2 2040   3.589   0.174   3.320 -0.9716 -0.3113  1.9748
  619SOL     OW 2041   1.196   2.216   4.722 -0.1025 -0.1109 -0.1596
  619SOL    HW1 2042   1.243   2.128   4.711  0.3440  0.1975 -0.7722
  619SOL    HW2 2043   1.119   2.205   4.785  0.4531 -0.7516  0.4235
  620SOL     OW 2044   2.439   4.596   4.180 -0.0405  0.2249 -0.0061
  620SOL    HW1 2045   2.527   4.553   4.204 -1.0527 -1.7309  0.4155
  620SOL    HW2 2046   2.434   4.686   4.224  0.9366 -0.4696  1.6590
  621SOL     OW 2047   4.870   4.558   3.365 -0.2684  0.4770 -0.4319
  621SOL    HW1 2048   4.881   4.652   3.332 -1.1885  0.6022 -0.4004
  621SOL    HW2 2049   4.953   4.530   3.414 -0.3863  1.6740  0.5123
  622SOL     OW 2050   0.123   0.870   0.217 -0.3294 -0.9388  0.4266
  622SOL    HW1 2051   0.185   0.808   0.168 -0.4323 -0.7725  0.0868
  622SOL    HW2 2052   0.036   0.876   0.169 -0.4464 -0.8024  0.6503
  623SOL     OW 2053   1.153   1.035   2.225  0.5175 -0.5390  0.3590
  623SOL    HW1 2054   1.180   1.095   2.301 -0.0904 -0.9636  0.9188
  623SOL    HW2 2055   1.054   1.029   2.221  0.5656 -1.8347  0.5821
  624SOL     OW 2056   0.034   1.092   3.817 -0.2912  0.0026  0.8289
  624SOL    HW1 2057   0.132   1.107   3.827  0.0565 -1.8285  0.5303
  624SOL    HW2 2058   0.011   1.081   3.721 -0.3447 -1.9858  1.0253
  625SOL     OW 2059   2.128   2.088   3.385  0.5193  0.2119  0.6733
  625SOL    HW1 2060   2.138   2.111   3.288  3.6255  1.6913  1.2305
  625SOL    HW2 2061   2.165   1.996   3.401  0.0672 -0.0060  0.4918
  626SOL     OW 2062   1.121   3.509   2.901  0.0691  0.4405  0.2751
  626SOL    HW1 2063   1.104   3.479   2.995 -1.3352 -0.5535 -0.2703
  626SOL    HW2 2064   1.144   3.607   2.902  1.1612  0.2083  1.7345
  627SOL     OW 2065   0.997   0.689   2.483  0.0140  0.6581 -0.7658
  627SOL    HW1 2066   0.926   0.644   2.538  1.6875 -0.8519  0.2739
  627SOL    HW2 2067   0.977   0.677   2.386 -1.5267  0.9401 -0.5109
  628SOL     OW 2068   1.868   0.389   0.255 -0.2797  0.1739  0.1626
  628SOL    HW1 2069   1.940   0.423   0.316  2.8446 -1.0388 -2.5468
  628SOL    HW2 2070   1.818   0.316   0.301  2.6585 -1.4398  1.0620
  629SOL     OW 2071   4.179   4.684   5.012 -0.5894 -0.3238 -0.7490
  629SOL    HW1 2072   4.153   4.592   5.041 -1.0697  0.4526  1.4435
  629SOL    HW2 2073   4.097   4.737   4.992 -0.5814  0.6563  1.4802
  630SOL     OW 2074   2.301   3.651   1.915 -0.2614 -0.4331 -0.2311
  630SOL    HW1 2075   2.322   3.637   1.819  1.2580  0.4528 -0.0494
  630SOL    HW2 2076   2.346   3.734   1.948 -2.2118  0.2816  0.8022
  631SOL     OW 2077   1.354   0.384   1.536 -0.7051 -0.0785  0.1230
  631SOL    HW1 2078   1.367   0.433   1.622 -3.2944  1.6181 -0.3139
  631SOL    HW2 2079   1.319   0.292   1.554  0.6027 -0.4404  0.8927
  632SOL     OW 2080   2.514   0.731   2.358  0.5484  0.0156 -0.3104
  632SOL    HW1 2081   2.577   0.744   2.435 -2.4066  1.4318  2.0889
  632SOL    HW2 2082   2.492   0.820   2.318 -0.8935 -0.2723 -0.2086
  633SOL     OW 2083   0.319   2.710   2.503  0.5466  0.1009 -0.5373
  633SOL    HW1 2084   0.330   2.614   2.527  1.7912  0.5705  0.8740
  633SOL    HW2 2085   0.230   2.742   2.535  0.3924 -0.4023 -0.4475
  634SOL     OW 2086   0.061   5.108   1.723  0.7297 -0.6481  0.2587
  634SOL    HW1 2087   0.032   5.200   1.747  0.6266 -0.9036  1.1386
  634SOL    HW2 2088   0.006   5.075   1.646  3.5751  1.6003 -3.0158
  635SOL     OW 2089   0.483   0.695   5.093 -0.1624 -0.5417 -0.7517
  635SOL    HW1 2090   0.469   0.669   4.997 -0.8105 -0.7438 -0.6120
  635SOL    HW2 2091   0.574   0.667   5.123 -0.2501 -1.1834 -1.0807
  636SOL     OW 2092   4.567   0.296   4.348 -0.2345  0.9144 -0.0131
  636SOL    HW1 2093   4.552   0.213   4.402 -0.8083  2.2478  1.9549
  636SOL    HW2 2094   4.540   0.279   4.253  1.9716 -1.8869 -0.2722
  637SOL     OW 2095   2.877   1.269   1.018  0.7339 -0.6569 -0.3580
  637SOL    HW1 2096   2.844   1.189   1.070 -0.5799 -1.6107 -2.5387
  637SOL    HW2 2097   2.934   1.325   1.078  0.0283 -2.1335  1.8574
  638SOL     OW 2098   3.397   4.735   0.198  0.2238 -0.3047  0.5768
  638SOL    HW1 2099   3.352   4.652   0.165  0.7937  0.4709 -2.4429
  638SOL    HW2 2100   3.349   4.769   0.278 -2.4584 -1.4035 -0.4425
  639SOL     OW 2101   3.013   4.648   4.931 -0.4913  0.0420 -0.1182
  639SOL    HW1 2102   2.984   4.687   5.018  0.2224 -0.3233  0.2946
  639SOL    HW2 2103   2.978   4.554   4.924 -0.3227 -0.0216 -0.1048
  640SOL     OW 2104   0.412   5.109   2.989 -0.2425  0.4509  0.5699
  640SOL    HW1 2105   0.315   5.093   3.007  0.4179 -3.1462  1.6829
  640SOL    HW2 2106   0.467   5.061   3.057  2.3696  0.8855 -1.0966
  641SOL     OW 2107   0.135   4.074   3.250 -0.0810  0.6334 -0.1381
  641SOL    HW1 2108   0.085   4.076   3.163 -0.1255  1.0714 -0.1068
  641SOL    HW2 2109   0.080   4.030   3.320  0.1995 -0.2830 -0.4796
  642SOL     OW 2110   4.430   0.582   4.600 -0.6924  0.2014 -0.0499
  642SOL    HW1 2111   4.453   0.506   4.660 -0.7547  1.2186  1.2956
  642SOL    HW2 2112   4.333   0.606   4.611  0.0864  2.8183  2.3904
  643SOL     OW 2113   2.814   1.376   2.213  0.4883  0.0103 -0.1738
  643SOL    HW1 2114   2.825   1.474   2.195 -1.9983  0.9727  2.6065
  643SOL    HW2 2115   2.877   1.348   2.286 -0.4785  0.2194  0.7707
  644SOL     OW 2116   4.639   4.752   2.477 -0.0821 -0.1828 -0.4773
  644SOL    HW1 2117   4.563   4.746   2.413 -0.2542  0.6220 -0.3603
  644SOL    HW2 2118   4.621   4.824   2.544  1.4924  1.2109 -1.4502
  645SOL     OW 2119   1.611   3.026   1.068 -0.0432 -0.7341 -0.1547
  645SOL    HW1 2120   1.615   3.124   1.046 -1.1640 -0.0301  2.4126
  645SOL    HW2 2121   1.694   2.981   1.034  0.9458  1.2737 -0.5576
  646SOL     OW 2122   3.813   4.380   0.446 -0.2450  0.0921  0.1797
  646SOL    HW1 2123   3.835   4.350   0.354 -0.4448  0.3812  0.0358
  646SOL    HW2 2124   3.826   4.479   0.453 -1.6912  0.3226  0.0147
  647SOL     OW 2125   5.139   4.143   3.678 -0.6667  0.0451  0.0172
  647SOL    HW1 2126   5.149   4.238   3.648 -1.5009  0.3334  0.6167
  647SOL    HW2 2127   5.172   4.082   3.606 -0.9882  0.7628 -0.7559
  648SOL     OW 2128   3.864   3.729   3.916  0.4585  0.5774  0.1067
  648SOL    HW1 2129   3.922   3.701   3.993  0.2240  1.3686  0.5823
  648SOL    HW2 2130   3.821   3.648   3.875  0.8889  0.1137  0.5627
  649SOL     OW 2131   0.336   0.350   4.703  0.3696  0.5999 -0.4357
  649SOL    HW1 2132   0.311   0.398   4.620 -2.4514 -1.7398 -1.1274
  649SOL    HW2 2133   0.374   0.260   4.679 -0.1395  0.0391  0.7929
  650SOL     OW 2134   4.038   4.696   1.239 -0.6220 -0.2014  0.1867
  650SOL    HW1 2135   4.027   4.643   1.323 -0.0626 -0.0743  0.3409
  650SOL    HW2 2136   4.060   4.634   1.163 -0.0869 -0.2125  0.3435
  651SOL     OW 2137   1.877   4.545   3.844  0.4084 -0.4946 -0.1883
  651SOL    HW1 2138   1.820   4.593   3.777 -1.0854 -0.9185  0.7284
  651SOL    HW2 2139   1.897   4.453   3.810 -1.8651 -1.3686  0.6604
  652SOL     OW 2140   4.909   3.586   3.580  0.4100  0.4423 -0.4084
  652SOL    HW1 2141   4.976   3.528   3.628  1.4422  2.4672  0.7410
  652SOL    HW2 2142   4.859   3.640   3.648  0.2372  1.6614 -1.4847
  653SOL     OW 2143   0.413   3.160   0.044 -0.3668 -0.2255 -0.2409
  653SOL    HW1 2144   0.318   3.191   0.034  0.1807  1.4731 -0.5154
  653SOL    HW2 2145   0.472   3.214  -0.015  0.9090 -0.5592  0.6919
  654SOL     OW 2146   2.614   0.712   4.791 -0.0561 -0.6067  0.2721
  654SOL    HW1 2147   2.659   0.624   4.806 -2.7022 -2.2268 -0.6067
  654SOL    HW2 2148   2.540   0.724   4.858 -0.3389  0.4948 -0.2092
  655SOL     OW 2149   4.250   2.197   4.093 -0.1943  0.8377 -0.8838
  655SOL    HW1 2150   4.257   2.098   4.103 -0.2994  0.9634  0.7110
  655SOL    HW2 2151   4.320   2.230   4.029 -0.6610 -0.3309 -2.0386
  656SOL     OW 2152   1.712   0.339   4.904 -0.3766 -0.2491  0.4322
  656SOL    HW1 2153   1.784   0.358   4.971 -0.7924  2.6646  0.1550
  656SOL    HW2 2154   1.741   0.369   4.814 -0.9325 -1.5692 -0.2171
  657SOL     OW 2155   3.878   3.422   0.631 -0.1027  0.1963 -0.4361
  657SOL    HW1 2156   3.790   3.421   0.584  0.3557 -0.8378 -1.3038
  657SOL    HW2 2157   3.890   3.337   0.683  0.4468  0.2467 -0.4660
  658SOL     OW 2158   4.045   2.417   0.963 -0.7059  0.8925  0.5588
  658SOL    HW1 2159   4.025   2.432   0.867  1.8959 -0.1643 -0.2448
  658SOL    HW2 2160   3.982   2.349   1.001 -0.1340 -0.6594 -1.1567
  659SOL     OW 2161   3.030   5.013   4.645  0.0080  0.4493 -0.4057
  659SOL    HW1 2162   3.084   5.082   4.692  0.6988  0.1749 -0.7867
  659SOL    HW2 2163   2.937   5.012   4.683  0.0080  1.5288 -0.3525
  660SOL     OW 2164   3.325   1.837   2.948 -0.5671  0.0919  0.4574
  660SOL    HW1 2165   3.291   1.927   2.973 -1.0848 -0.2691  1.0685
  660SOL    HW2 2166   3.356   1.839   2.853  0.5045  1.2155  0.8015
  661SOL     OW 2167   0.205   0.609   3.947 -0.1556 -0.0864 -0.3158
  661SOL    HW1 2168   0.196   0.698   3.992  0.4665  0.7718 -1.8122
  661SOL    HW2 2169   0.225   0.623   3.850  2.3030 -1.8586 -0.1380
  662SOL     OW 2170   1.262   4.557   2.726  0.0015 -0.3133 -0.6898
  662SOL    HW1 2171   1.197   4.502   2.673  0.2451 -0.7227 -0.5676
  662SOL    HW2 2172   1.242   4.654   2.712  1.0775 -0.3309 -2.8904
  663SOL     OW 2173   2.480   2.719   1.596 -0.0148 -0.4833 -0.3036
  663SOL    HW1 2174   2.393   2.688   1.635 -0.5297 -0.6735 -1.5567
  663SOL    HW2 2175   2.527   2.778   1.663 -1.0467 -0.4592  0.4370
  664SOL     OW 2176   0.858   0.341   2.980 -0.5008  0.7397 -0.0739
  664SOL    HW1 2177   0.778   0.398   2.963 -0.5249  0.6301 -0.3236
  664SOL    HW2 2178   0.852   0.305   3.074 -0.4776  1.1520  0.0889
  665SOL     OW 2179   4.990   0.396   3.244  0.2661 -0.3539  0.0943
  665SOL    HW1 2180   4.952   0.427   3.331 -0.7570 -1.1110 -0.0612
  665SOL    HW2 2181   5.086   0.425   3.236  0.4026 -0.3821  1.5182
  666SOL     OW 2182   3.365   3.581   4.547  0.5343  0.3062 -0.8142
  666SOL    HW1 2183   3.427   3.640   4.599  0.2343  2.2306 -2.5205
  666SOL    HW2 2184   3.386   3.588   4.449 -1.4215 -0.1383 -1.3167
  667SOL     OW 2185   3.342   0.950   3.646  0.0109  0.2117 -0.1230
  667SOL    HW1 2186   3.435   0.938   3.681  0.4030 -0.1776 -1.2413
  667SOL    HW2 2187   3.287   0.998   3.713  0.4281 -1.4302  1.4669
  668SOL     OW 2188   4.217   1.876   3.742  0.0309 -0.1139 -0.2735
  668SOL    HW1 2189   4.293   1.811   3.735  0.3114  0.2458 -0.6203
  668SOL    HW2 2190   4.243   1.962   3.699 -0.1835  0.3761  0.5635
  669SOL     OW 2191   0.708   2.060   4.676 -0.1576 -0.4085  0.2087
  669SOL    HW1 2192   0.777   2.023   4.738 -0.7063 -0.1754  0.9625
  669SOL    HW2 2193   0.619   2.063   4.721 -0.4536  0.2994 -0.3886
  670SOL     OW 2194   2.315   4.838   3.855  0.2963  0.0110  0.1974
  670SOL    HW1 2195   2.303   4.925   3.903  1.1723 -0.2751  0.9521
  670SOL    HW2 2196   2.292   4.762   3.916  0.3487 -0.3193 -0.1860
  671SOL     OW 2197   3.464   4.259   0.944  0.1056  0.3990 -0.3388
  671SOL    HW1 2198   3.530   4.320   0.988  0.5254  0.0050 -0.4193
  671SOL    HW2 2199   3.379   4.259   0.996  0.4533  0.2658  0.2440
  672SOL     OW 2200   2.580   0.624   3.557  0.1485  0.2509 -0.3594
  672SOL    HW1 2201   2.677   0.637   3.537 -0.1427  1.6538 -0.9842
  672SOL    HW2 2202   2.567   0.537   3.604  1.6659 -0.0981 -0.5370
  673SOL     OW 2203   3.372   3.049   0.416  0.3766  0.1717  0.5036
  673SOL    HW1 2204   3.451   3.085   0.368  1.0856 -2.5270 -0.4979
  673SOL    HW2 2205   3.384   3.062   0.515  0.4878  2.6558  0.2370
  674SOL     OW 2206   4.417   3.307   3.628 -0.1439 -0.0677 -0.7736
  674SOL    HW1 2207   4.399   3.279   3.722 -0.2024  1.6631 -0.2360
  674SOL    HW2 2208   4.401   3.405   3.619 -1.0476 -0.3576 -2.8310
  675SOL     OW 2209   0.664   3.721   3.241  0.1974  0.2194 -0.4115
  675SOL    HW1 2210   0.759   3.689   3.245  0.4869  1.1473  2.6203
  675SOL    HW2 2211   0.662   3.819   3.256 -1.2289  0.2944 -0.9885
  676SOL     OW 2212   0.064   1.582   0.927  0.7570 -0.0084 -0.7736
  676SOL    HW1 2213   0.133   1.582   0.999  0.4303  1.0454 -0.4347
  676SOL    HW2 2214  -0.026   1.594   0.967  0.3329 -1.5707 -1.2020
  677SOL     OW 2215   4.755   0.009   3.236 -0.0863 -0.5031 -0.0763
  677SOL    HW1 2216   4.731   0.060   3.318 -1.3266 -0.5284 -0.4151
  677SOL    HW2 2217   4.838  -0.045   3.253 -0.1801 -0.3007  1.0629
  678SOL     OW 2218   0.904   1.006   2.639  0.3577  0.0744  0.2594
  678SOL    HW1 2219   0.822   0.951   2.627 -0.3559  1.2212 -0.2605
  678SOL    HW2 2220   0.978   0.968   2.583 -0.0985 -0.4071 -0.0189
  679SOL     OW 2221   4.169   3.123   1.641  0.4586  0.2683  0.2000
  679SOL    HW1 2222   4.236   3.171   1.698 -2.1634  2.1029  1.9861
  679SOL    HW2 2223   4.211   3.041   1.602  4.1919  2.1935 -0.2599
  680SOL     OW 2224   0.830   0.368   1.653  0.3740  0.5124 -0.3775
  680SOL    HW1 2225   0.901   0.387   1.585  0.6182  1.7539  0.1841
  680SOL    HW2 2226   0.873   0.340   1.738  0.0895 -0.5859 -0.5892
  681SOL     OW 2227   3.392   0.680   2.348 -0.2501 -0.3835 -0.2775
  681SOL    HW1 2228   3.294   0.664   2.359 -0.3981  0.5947 -0.1216
  681SOL    HW2 2229   3.437   0.673   2.437 -0.0404 -1.6294 -0.4596
  682SOL     OW 2230   2.762   2.444   3.570 -0.1482 -0.1425 -0.3706
  682SOL    HW1 2231   2.853   2.471   3.602  0.3610 -2.0524 -0.0232
  682SOL    HW2 2232   2.772   2.382   3.492 -1.1602 -0.3765 -0.3275
  683SOL     OW 2233   2.901   0.305   2.150  0.5504 -0.3864 -0.1132
  683SOL    HW1 2234   2.993   0.331   2.119  0.7632  0.0687  0.8579
  683SOL    HW2 2235   2.907   0.263   2.240 -0.1375 -0.9704 -0.3281
  684SOL     OW 2236   1.234   2.677   3.097  0.3172 -0.5940 -0.3397
  684SOL    HW1 2237   1.223   2.671   3.196  0.0197 -1.7029 -0.4322
  684SOL    HW2 2238   1.145   2.668   3.053  0.3493  0.5885 -0.7034
  685SOL     OW 2239   2.169   0.845   1.269 -0.2727  0.1940  0.2555
  685SOL    HW1 2240   2.141   0.940   1.281 -2.5944 -0.2957 -0.6828
  685SOL    HW2 2241   2.152   0.794   1.353 -1.4525  0.1034 -0.0197
  686SOL     OW 2242   1.658   3.980   2.416 -0.4381  0.2058  0.5702
  686SOL    HW1 2243   1.576   3.994   2.360 -0.0375 -0.6380 -0.2589
  686SOL    HW2 2244   1.686   4.068   2.456 -1.2352  0.6662  0.1513
  687SOL     OW 2245   3.231   0.464   1.255 -0.8215 -0.0541 -0.4221
  687SOL    HW1 2246   3.256   0.442   1.161  0.1808  3.3347 -1.0684
  687SOL    HW2 2247   3.198   0.381   1.301 -0.7772 -1.9322 -3.5193
  688SOL     OW 2248   1.344   4.583   3.997  0.1884 -0.2611 -0.2089
  688SOL    HW1 2249   1.403   4.660   4.023  0.5217 -1.2123  2.0932
  688SOL    HW2 2250   1.397   4.498   4.000 -0.4750 -0.7420 -1.5246
  689SOL     OW 2251   0.054   0.002   4.466  0.2378 -0.2731 -0.3044
  689SOL    HW1 2252   0.128  -0.019   4.531  1.0196 -0.9200 -1.3668
  689SOL    HW2 2253   0.043   0.101   4.459  0.1009 -0.1943  0.8480
  690SOL     OW 2254   2.209   3.550   0.704 -0.2938  0.3834 -0.1020
  690SOL    HW1 2255   2.121   3.566   0.748 -0.1050  1.4906 -0.0999
  690SOL    HW2 2256   2.277   3.527   0.774 -0.6462 -0.8347 -0.1396
  691SOL     OW 2257   4.327   5.122   0.660  0.0655 -0.5147  0.2411
  691SOL    HW1 2258   4.341   5.221   0.653  0.2806 -0.5940 -0.5619
  691SOL    HW2 2259   4.292   5.100   0.751 -3.2443  0.7199 -0.5816
  692SOL     OW 2260   1.512   1.349   1.159  0.3111  0.4784 -1.2347
  692SOL    HW1 2261   1.456   1.267   1.148  1.0036 -0.0111 -1.1309
  692SOL    HW2 2262   1.460   1.417   1.210  0.5421 -0.7338  0.6936
  693SOL     OW 2263   2.481   0.589   4.357 -0.2577  0.7716  0.8915
  693SOL    HW1 2264   2.488   0.490   4.374 -0.4996  0.3679 -1.1564
  693SOL    HW2 2265   2.438   0.605   4.268  1.2495  2.7012  0.4431
  694SOL     OW 2266   0.583   4.567   0.731 -0.5147  0.1192  0.5920
  694SOL    HW1 2267   0.546   4.642   0.676 -0.0546 -0.1250 -0.0685
  694SOL    HW2 2268   0.514   4.535   0.796 -1.1292  0.3028  0.0395
  695SOL     OW 2269   4.508   1.620   3.210  0.3774 -0.4956 -0.0800
  695SOL    HW1 2270   4.568   1.539   3.205  0.6562 -0.2054 -2.7484
  695SOL    HW2 2271   4.413   1.591   3.201  0.1473 -0.8101  2.6532
  696SOL     OW 2272   4.235   0.178   1.794 -0.5240 -0.3935 -0.2716
  696SOL    HW1 2273   4.331   0.182   1.820 -0.8236  0.1704  0.7900
  696SOL    HW2 2274   4.198   0.088   1.814  0.1678 -1.1578 -2.1797
  697SOL     OW 2275   2.868   4.112   2.737 -0.0750  0.0712 -0.1049
  697SOL    HW1 2276   2.788   4.172   2.736 -0.2699 -0.1897 -0.2113
  697SOL    HW2 2277   2.938   4.152   2.796 -0.5695 -0.0641  0.5847
  698SOL     OW 2278   3.471   4.217   0.216 -0.4388 -0.4415 -0.5708
  698SOL    HW1 2279   3.372   4.210   0.209 -0.5825  1.1099 -0.5649
  698SOL    HW2 2280   3.494   4.293   0.277  0.7619 -1.3630  0.1715
  699SOL     OW 2281   1.764   4.432   1.246 -0.5084  0.1676  0.0042
  699SOL    HW1 2282   1.801   4.351   1.200 -2.4564  0.2408 -1.8870
  699SOL    HW2 2283   1.707   4.403   1.323  0.2159 -0.1601  0.4187
  700SOL     OW 2284   2.683   4.271   1.985  0.3788  0.6268  0.5751
  700SOL    HW1 2285   2.739   4.350   1.957  0.2234  0.9475  1.1398
  700SOL    HW2 2286   2.740   4.206   2.035  0.6611  0.0440 -0.4742
  701SOL     OW 2287   2.346   2.631   1.045  0.1316  0.0964 -0.1499
  701SOL    HW1 2288   2.246   2.628   1.050  0.1199 -1.0727 -0.8634
  701SOL    HW2 2289   2.379   2.560   0.983  1.2748  2.0557 -1.9287
  702SOL     OW 2290   4.172   3.769   1.325  0.2739 -0.4054  0.6454
  702SOL    HW1 2291   4.088   3.820   1.306 -0.4950 -1.3044  1.5073
  702SOL    HW2 2292   4.154   3.701   1.396  1.9991  0.0930  1.6274
  703SOL     OW 2293   4.828   2.062   3.599 -0.5619  0.0752  0.0210
  703SOL    HW1 2294   4.927   2.057   3.591 -0.6283 -0.1835 -0.8698
  703SOL    HW2 2295   4.801   2.151   3.635 -0.0153  0.2217  0.0773
  704SOL     OW 2296   4.673   1.449   3.723  0.5825  0.1325 -0.1112
  704SOL    HW1 2297   4.678   1.363   3.672  2.4791  0.7469 -1.0487
  704SOL    HW2 2298   4.648   1.429   3.818 -0.0278 -1.3351 -0.5382
  705SOL     OW 2299   4.123   1.623   1.309 -0.1913  0.9834  0.1671
  705SOL    HW1 2300   4.046   1.675   1.344  0.5362 -0.0794  3.7292
  705SOL    HW2 2301   4.207   1.677   1.318  0.1829  0.2477  1.4300
  706SOL     OW 2302   3.265   4.829   0.403  0.0324  0.0987  0.1830
  706SOL    HW1 2303   3.345   4.851   0.458  0.5524  1.2518 -0.9849
  706SOL    HW2 2304   3.184   4.875   0.442  0.5567  1.6566 -0.4855
  707SOL     OW 2305   5.030   4.493   3.083  0.3131  0.1551  0.7784
  707SOL    HW1 2306   5.002   4.538   2.998  0.9643  0.7305  0.8585
  707SOL    HW2 2307   4.966   4.419   3.104 -0.8306  1.0875  0.6814
  708SOL     OW 2308   1.898   4.189   1.173 -0.0174 -0.1826 -0.3660
  708SOL    HW1 2309   1.836   4.111   1.181  0.7538 -1.1049 -2.6057
  708SOL    HW2 2310   1.985   4.167   1.216  0.2108 -0.5721 -1.0262
  709SOL     OW 2311   4.634   4.398   0.175 -0.0629 -0.3389  0.4037
  709SOL    HW1 2312   4.570   4.466   0.140  0.9297  0.6552  0.4692
  709SOL    HW2 2313   4.711   4.444   0.220  1.0481 -1.4575 -0.2701
  710SOL     OW 2314   4.861   3.941   0.013 -0.1775 -0.5090 -0.6137
  710SOL    HW1 2315   4.945   3.975  -0.029  1.8583 -1.0728  2.6080
  710SOL    HW2 2316   4.850   3.844  -0.009  1.0995 -0.9108  0.3886
  711SOL     OW 2317   0.238   3.161   0.567  0.0380  0.0667  1.2860
  711SOL    HW1 2318   0.236   3.076   0.515 -1.8466  0.5756  0.4475
  711SOL    HW2 2319   0.327   3.206   0.554 -0.4106  0.2661 -1.7150
  712SOL     OW 2320   2.742   3.646   0.466  0.2682 -0.4438  0.3533
  712SOL    HW1 2321   2.692   3.603   0.541  0.7092  0.0263  0.9339
  712SOL    HW2 2322   2.793   3.577   0.415  0.9223 -0.6203  1.2377
  713SOL     OW 2323   5.029   0.881   4.402 -0.3667 -0.5033 -0.8014
  713SOL    HW1 2324   5.019   0.801   4.343  1.2636 -0.7283 -0.8080
  713SOL    HW2 2325   5.118   0.924   4.386 -0.6297  0.4756  0.2252
  714SOL     OW 2326   1.281   3.172   2.368  0.2243  0.4894  0.0574
  714SOL    HW1 2327   1.197   3.150   2.418  0.0587 -1.1603 -0.9025
  714SOL    HW2 2328   1.342   3.224   2.428 -2.3323  3.7943  0.1451
  715SOL     OW 2329   1.700   2.165   1.427 -0.4213  0.0514  0.6373
  715SOL    HW1 2330   1.705   2.181   1.525 -1.7534 -0.5356  0.8081
  715SOL    HW2 2331   1.749   2.239   1.379  1.6705 -0.5149  1.7623
  716SOL     OW 2332   4.655   2.386   0.008  0.3584  0.0437  0.1266
  716SOL    HW1 2333   4.591   2.346   0.074  1.7865 -1.1027  0.8914
  716SOL    HW2 2334   4.730   2.322  -0.008  1.7870  1.6852 -0.0461
  717SOL     OW 2335   4.548   3.504   1.986  0.0686 -0.1566 -0.1618
  717SOL    HW1 2336   4.502   3.522   1.899 -1.4368 -0.1041  0.6275
  717SOL    HW2 2337   4.574   3.408   1.990  0.5764 -0.0662 -0.8404
  718SOL     OW 2338   1.878   0.726   1.910 -0.1926  0.1555 -0.0206
  718SOL    HW1 2339   1.976   0.711   1.897 -0.1785  0.2432 -0.0154
  718SOL    HW2 2340   1.845   0.667   1.983 -0.1090  0.2518  0.0950
  719SOL     OW 2341   0.253   5.073   3.827 -0.2975 -0.4617 -0.4441
  719SOL    HW1 2342   0.174   5.031   3.783 -0.6230 -1.0453  0.6649
  719SOL    HW2 2343   0.336   5.026   3.797 -0.1737  0.9783 -2.6314
  720SOL     OW 2344   1.636   0.680   1.739 -0.3814  0.7713 -0.3161
  720SOL    HW1 2345   1.584   0.765   1.733  0.9068  1.5396 -0.9005
  720SOL    HW2 2346   1.723   0.697   1.784  0.0715 -0.1441 -0.8151
  721SOL     OW 2347   2.268   0.847   2.758 -0.1058  0.4969  0.1429
  721SOL    HW1 2348   2.198   0.802   2.701 -0.3080 -0.3164  1.0034
  721SOL    HW2 2349   2.232   0.933   2.794 -0.7309  0.0112  0.7026
  722SOL     OW 2350   1.357   1.838   1.806  1.1552 -0.1528  0.2165
  722SOL    HW1 2351   1.342   1.805   1.899 -0.1766 -0.9708 -0.2646
  722SOL    HW2 2352   1.324   1.932   1.798 -0.8152 -0.8083  0.0463
  723SOL     OW 2353   3.292   2.064   4.204  0.1184  0.1193 -0.7099
  723SOL    HW1 2354   3.380   2.101   4.175  1.3247 -2.2769 -0.3240
  723SOL    HW2 2355   3.250   2.015   4.128 -0.7248  0.8888 -0.7653
  724SOL     OW 2356   4.819   1.629   2.627  0.1818  0.6074  0.2051
  724SOL    HW1 2357   4.807   1.685   2.545 -0.0081  3.0290  1.7833
  724SOL    HW2 2358   4.743   1.646   2.690 -0.5677 -2.4499  0.2804
  725SOL     OW 2359   3.745   3.594   0.784  0.0876 -0.0771  0.0958
  725SOL    HW1 2360   3.654   3.598   0.744  0.0374 -0.3737  0.1735
  725SOL    HW2 2361   3.803   3.534   0.728 -0.0704 -0.7391  0.6341
  726SOL     OW 2362   2.172   2.656   5.052 -0.1624  0.1791  0.0674
  726SOL    HW1 2363   2.239   2.606   4.997  0.2531  1.1107 -0.2976
  726SOL    HW2 2364   2.173   2.753   5.026 -1.1187  0.3424  0.5892
  727SOL     OW 2365   3.271   4.077   4.012  0.0466  0.2285  0.1777
  727SOL    HW1 2366   3.301   4.097   4.106  2.5709  0.0806 -0.5278
  727SOL    HW2 2367   3.334   4.011   3.970 -2.0938 -1.1356 -1.0474
  728SOL     OW 2368   4.853   0.757   4.679  0.6743 -0.3762  0.1109
  728SOL    HW1 2369   4.894   0.822   4.615  1.1702  0.1746  0.9600
  728SOL    HW2 2370   4.881   0.664   4.656  0.1743 -0.2716 -0.9626
  729SOL     OW 2371   2.974   0.178   0.084  0.1602 -0.4338  0.0345
  729SOL    HW1 2372   3.028   0.242   0.030 -0.5980 -0.8238 -1.2301
  729SOL    HW2 2373   2.913   0.126   0.024 -1.6146 -0.0278  1.3672
  730SOL     OW 2374   0.772   3.470   2.923  0.2069 -0.3294 -0.0505
  730SOL    HW1 2375   0.806   3.376   2.925 -0.7680 -0.6894  0.2434
  730SOL    HW2 2376   0.836   3.528   2.872  0.1920 -1.4209 -1.3730
  731SOL     OW 2377   1.048   1.773   3.109  0.5677  0.1740  0.1734
  731SOL    HW1 2378   1.052   1.739   3.015  0.0139  1.5644 -0.3899
  731SOL    HW2 2379   1.102   1.857   3.116  1.5377 -0.5134  1.4037
  732SOL     OW 2380   5.136   4.158   4.638 -0.3033  0.0436  0.3395
  732SOL    HW1 2381   5.214   4.113   4.681 -0.0282  1.7989  1.7926
  732SOL    HW2 2382   5.168   4.228   4.574 -0.7295 -1.5782 -1.7893
  733SOL     OW 2383   5.128   0.278   4.706 -0.3860  0.0357 -0.0994
  733SOL    HW1 2384   5.164   0.268   4.613  0.0077  1.7384 -0.1666
  733SOL    HW2 2385   5.199   0.315   4.766 -1.3397  1.3810  0.2699
  734SOL     OW 2386   2.918   3.450   3.291  0.0128 -0.1906  0.3076
  734SOL    HW1 2387   2.903   3.385   3.216  0.0904  2.0069 -1.7528
  734SOL    HW2 2388   2.996   3.509   3.268  0.9784 -0.3705  2.8567
  735SOL     OW 2389   0.688   1.304   1.937 -0.0241 -0.4079  0.1001
  735SOL    HW1 2390   0.591   1.286   1.921 -0.3530  0.6348  0.8188
  735SOL    HW2 2391   0.706   1.402   1.925  0.8051 -0.4804  0.6613
  736SOL     OW 2392   1.089   5.039   0.294  0.1416 -0.1848  0.1640
  736SOL    HW1 2393   1.169   5.058   0.238 -0.4053 -0.3490 -0.6879
  736SOL    HW2 2394   1.048   5.125   0.324 -0.3894 -0.0642 -0.8881
  737SOL     OW 2395   2.498   5.061   1.262 -0.1820  0.6832  0.2328
  737SOL    HW1 2396   2.409   5.054   1.216 -1.8031 -0.1556  3.2762
  737SOL    HW2 2397   2.503   5.146   1.313  0.4405  0.3500  0.7360
  738SOL     OW 2398   4.910   4.126   0.755  0.3809  0.4201 -0.6263
  738SOL    HW1 2399   5.005   4.157   0.756  0.0113  1.6510 -1.0746
  738SOL    HW2 2400   4.884   4.104   0.661  1.2208 -3.3466 -0.1293
  739SOL     OW 2401   3.015   4.230   0.831  0.9497 -0.1085  0.2490
  739SOL    HW1 2402   3.020   4.131   0.843  0.5586 -0.0647  0.7821
  739SOL    HW2 2403   3.051   4.275   0.913  0.5916  0.1873  0.2469
  740SOL     OW 2404   2.741   4.807   2.957 -0.8935 -0.3731 -0.5219
  740SOL    HW1 2405   2.803   4.729   2.951 -2.0398 -1.2607 -1.2538
  740SOL    HW2 2406   2.746   4.861   2.873 -0.5940 -0.0344 -0.2892
  741SOL     OW 2407   2.782   5.047   4.748  0.1794  0.5313  0.1488
  741SOL    HW1 2408   2.705   4.992   4.716 -1.4841  1.9572  1.5037
  741SOL    HW2 2409   2.787   5.042   4.848  2.4822 -0.2794  0.0494
  742SOL     OW 2410   3.048   3.968   2.308  0.6554  0.4955  0.1407
  742SOL    HW1 2411   2.990   4.025   2.366  1.7231  0.5792  1.1616
  742SOL    HW2 2412   3.144   3.982   2.332  0.9497 -2.0119  0.7334
  743SOL     OW 2413   2.218   3.941   4.417 -0.0567  0.0326 -0.1155
  743SOL    HW1 2414   2.124   3.953   4.447  0.0025 -1.8843  0.9694
  743SOL    HW2 2415   2.223   3.867   4.350  0.8924 -1.2324  1.2839
  744SOL     OW 2416   3.176   1.303   1.479 -0.3971 -0.6819  0.0874
  744SOL    HW1 2417   3.226   1.371   1.426 -1.1360  1.0706  1.5273
  744SOL    HW2 2418   3.232   1.221   1.491  1.6357  0.7211  0.5902
  745SOL     OW 2419   1.182   2.790   4.590  0.0318 -0.1644 -0.1433
  745SOL    HW1 2420   1.204   2.848   4.669  0.1549 -0.2693 -0.1013
  745SOL    HW2 2421   1.151   2.848   4.514  1.6198  0.1122 -0.6182
  746SOL     OW 2422   2.198   0.366   2.120  0.2919 -0.5129  0.2800
  746SOL    HW1 2423   2.297   0.375   2.127  0.1932 -0.3757  1.6873
  746SOL    HW2 2424   2.169   0.279   2.161 -0.1353 -0.7656 -0.5290
  747SOL     OW 2425   1.089   3.870   1.712 -0.3826  0.1534  0.2383
  747SOL    HW1 2426   1.150   3.935   1.758 -0.5876 -0.1622  0.9625
  747SOL    HW2 2427   1.052   3.806   1.779 -0.0208 -0.8455 -0.5028
  748SOL     OW 2428   2.832   2.366   4.239  0.3123 -0.0047 -0.1922
  748SOL    HW1 2429   2.771   2.368   4.160  1.0012 -0.6184 -0.7491
  748SOL    HW2 2430   2.800   2.298   4.305 -0.1650  0.3850 -0.0175
  749SOL     OW 2431   1.646   3.700   4.210  0.2930 -0.5206 -0.1378
  749SOL    HW1 2432   1.581   3.652   4.151  0.3456 -0.6788 -0.0693
  749SOL    HW2 2433   1.619   3.688   4.306 -0.1497  0.2690 -0.1605
  750SOL     OW 2434   0.681   0.194   1.432  0.0621  0.3572  0.3719
  750SOL    HW1 2435   0.590   0.154   1.444  0.4404 -0.4627  0.5692
  750SOL    HW2 2436   0.716   0.226   1.520  0.1245  0.3321  0.3559
  751SOL     OW 2437   1.420   4.041   2.307 -0.0893 -0.0818 -0.9445
  751SOL    HW1 2438   1.375   4.028   2.395 -0.0307  2.0111 -0.5561
  751SOL    HW2 2439   1.387   4.125   2.264  1.5258  0.1402 -1.8681
  752SOL     OW 2440   0.482   5.085   0.098  0.9588 -0.2847 -0.7115
  752SOL    HW1 2441   0.470   5.177   0.136  0.6397 -0.7050  0.2380
  752SOL    HW2 2442   0.520   5.092   0.006  2.0966  0.7546 -0.1936
  753SOL     OW 2443   2.523   2.268   3.192 -0.4135 -0.2320 -0.2948
  753SOL    HW1 2444   2.446   2.331   3.205 -1.1859 -1.3384  0.7170
  753SOL    HW2 2445   2.506   2.185   3.244  1.4754 -0.5212 -0.0927
  754SOL     OW 2446   3.350   2.048   3.483  0.2552 -0.4530  0.5538
  754SOL    HW1 2447   3.271   1.998   3.518  0.1313  0.3679  1.4867
  754SOL    HW2 2448   3.422   2.050   3.552  1.2378 -1.4626 -0.3990
  755SOL     OW 2449   4.212   0.851   0.064  0.0111 -0.0321 -0.2398
  755SOL    HW1 2450   4.129   0.817   0.108  0.0473  0.6503  0.3917
  755SOL    HW2 2451   4.268   0.774   0.034  0.2373 -0.5562  1.4212
  756SOL     OW 2452   3.600   2.559   3.920  0.1270 -0.0159  0.2664
  756SOL    HW1 2453   3.566   2.599   4.005 -1.0282 -0.1162 -0.1281
  756SOL    HW2 2454   3.556   2.603   3.842  1.0534 -0.0343 -0.2871
  757SOL     OW 2455   3.690   3.216   0.049 -0.1147  0.1418  0.1045
  757SOL    HW1 2456   3.629   3.187  -0.025  0.7439 -3.8247  0.7185
  757SOL    HW2 2457   3.783   3.224   0.014 -0.1493  1.0718  0.2108
  758SOL     OW 2458   4.330   1.934   4.130 -0.0485  0.1455 -0.1072
  758SOL    HW1 2459   4.381   1.856   4.093 -0.4803  0.0684 -0.5534
  758SOL    HW2 2460   4.281   1.906   4.213  0.0846  0.0387 -0.0646
  759SOL     OW 2461   2.954   4.328   3.637  0.4286 -0.0298 -0.0449
  759SOL    HW1 2462   2.995   4.288   3.718  3.2737 -0.1486 -1.4196
  759SOL    HW2 2463   2.968   4.427   3.638  0.2254  0.0023 -0.2399
  760SOL     OW 2464   2.122   2.752   1.317 -0.8266  0.0144  0.0216
  760SOL    HW1 2465   2.080   2.719   1.233 -2.1059 -0.6951  0.9016
  760SOL    HW2 2466   2.177   2.679   1.358 -0.0095  0.4340 -0.3060
  761SOL     OW 2467   1.208   1.691   0.364  0.3057  0.4233 -0.4281
  761SOL    HW1 2468   1.175   1.739   0.446 -0.7776  2.2822 -1.8823
  761SOL    HW2 2469   1.153   1.609   0.349  0.7803 -0.1724  0.8976
  762SOL     OW 2470   0.279   2.283   0.134 -0.4496 -0.5641 -0.1352
  762SOL    HW1 2471   0.378   2.288   0.136 -0.4960  0.6837  0.1810
  762SOL    HW2 2472   0.245   2.232   0.213 -0.0457 -1.7099 -0.6817
  763SOL     OW 2473   2.945   2.104   4.199  0.7430  0.1679  0.3096
  763SOL    HW1 2474   2.981   2.196   4.178  0.8283 -0.0468 -0.5513
  763SOL    HW2 2475   2.968   2.042   4.124  1.9272 -0.9167  1.5240
  764SOL     OW 2476   4.450   1.954   1.840 -0.2298  0.3828 -0.1017
  764SOL    HW1 2477   4.480   1.986   1.930  0.3169 -0.0428 -0.1247
  764SOL    HW2 2478   4.516   1.887   1.805 -0.2571  0.7894 -0.9644
  765SOL     OW 2479   0.988   3.451   2.342  0.3505  0.5232 -0.0787
  765SOL    HW1 2480   0.893   3.462   2.312  0.4081  0.3456 -0.3293
  765SOL    HW2 2481   1.003   3.357   2.372  0.5560  0.4480 -0.4217
  766SOL     OW 2482   2.233   4.451   2.715  0.0999  0.3593  0.2104
  766SOL    HW1 2483   2.204   4.517   2.784  1.0769 -0.4312  1.4278
  766SOL    HW2 2484   2.254   4.363   2.760 -0.3268 -0.5145 -1.2485
  767SOL     OW 2485   4.430   2.924   2.857 -0.3433 -0.2384 -0.3899
  767SOL    HW1 2486   4.514   2.898   2.904 -0.9967  0.2353  1.0990
  767SOL    HW2 2487   4.452   2.968   2.770  0.9372 -0.1576 -0.0397
  768SOL     OW 2488   2.002   1.223   0.787  0.4261  0.2093  0.4275
  768SOL    HW1 2489   1.915   1.266   0.763  0.0263 -0.6548  0.3011
  768SOL    HW2 2490   2.077   1.277   0.749 -0.1131  0.1185 -0.7896
  769SOL     OW 2491   4.804   1.762   0.786 -0.7219 -0.1092  0.4544
  769SOL    HW1 2492   4.768   1.688   0.730 -1.9230  2.1321 -1.9290
  769SOL    HW2 2493   4.738   1.786   0.858 -0.7992 -0.6035  0.5518
  770SOL     OW 2494   1.202   3.160   2.685 -0.0630 -0.1192  0.3417
  770SOL    HW1 2495   1.112   3.189   2.654  0.2068 -2.3541 -2.9771
  770SOL    HW2 2496   1.268   3.234   2.670 -0.5116 -0.1092 -1.9177
  771SOL     OW 2497   3.189   2.169   3.292  0.4843  0.7998  0.3785
  771SOL    HW1 2498   3.238   2.097   3.342 -0.5027  0.6586  1.1800
  771SOL    HW2 2499   3.191   2.253   3.345  0.2076  0.9026  0.2232
  772SOL     OW 2500   4.387   1.552   1.764 -0.4763 -0.2529  0.6462
  772SOL    HW1 2501   4.446   1.620   1.810 -0.1677 -0.6548  0.8490
  772SOL    HW2 2502   4.394   1.465   1.812  1.2037 -1.1840 -1.1554
  773SOL     OW 2503   4.579   0.145   3.871 -0.6872 -0.3518 -0.1700
  773SOL    HW1 2504   4.659   0.096   3.903 -1.4392 -1.2180  0.4436
  773SOL    HW2 2505   4.597   0.183   3.781  0.7527  0.3405  0.3796
  774SOL     OW 2506   2.497   1.281   1.096  0.1859  0.0057 -0.0874
  774SOL    HW1 2507   2.461   1.193   1.064  1.4791 -1.1708  1.5126
  774SOL    HW2 2508   2.564   1.315   1.030  2.7331 -2.3219  1.0887
  775SOL     OW 2509   2.739   1.105   4.091  0.4484 -0.3753  0.0648
  775SOL    HW1 2510   2.809   1.035   4.106 -0.0233 -0.4663  2.0805
  775SOL    HW2 2511   2.655   1.080   4.139 -0.0922  1.0195 -0.1064
  776SOL     OW 2512   2.873   3.798   1.734  0.0929 -0.2546  0.1607
  776SOL    HW1 2513   2.919   3.713   1.760 -0.0737 -0.4809 -0.2759
  776SOL    HW2 2514   2.942   3.867   1.710  0.2377 -0.1330  0.9193
  777SOL     OW 2515   2.006   5.014   3.471 -0.2097 -0.2521  0.2974
  777SOL    HW1 2516   2.012   5.113   3.463  0.6175 -0.3344 -0.1231
  777SOL    HW2 2517   1.918   4.990   3.512 -0.5447  0.6365  0.1255
  778SOL     OW 2518   1.718   2.815   4.503 -0.4022 -0.3122  0.2524
  778SOL    HW1 2519   1.790   2.882   4.520  1.9323 -2.6152  0.1216
  778SOL    HW2 2520   1.688   2.776   4.591 -0.2559 -0.5637  0.1911
  779SOL     OW 2521   0.219   3.500   4.654  0.2226  0.2436 -0.7146
  779SOL    HW1 2522   0.143   3.442   4.684 -0.4251  2.0493  1.4609
  779SOL    HW2 2523   0.216   3.510   4.554  0.4769 -3.4580 -1.2289
  780SOL     OW 2524   4.500   4.898   2.685  0.3462  0.0695  0.7521
  780SOL    HW1 2525   4.496   4.937   2.777  0.5966 -1.1989  1.3211
  780SOL    HW2 2526   4.487   4.799   2.690  0.9830 -0.1021 -0.5164
  781SOL     OW 2527   0.495   4.985   3.435  0.3077  0.2581 -0.6280
  781SOL    HW1 2528   0.499   4.941   3.525 -1.3551 -0.7817 -1.0175
  781SOL    HW2 2529   0.409   5.035   3.426  1.9197  3.3389 -0.3848
  782SOL     OW 2530   1.261   2.979   4.268  0.3922 -0.0796  0.3801
  782SOL    HW1 2531   1.345   2.930   4.290  0.1971 -0.4872  0.2472
  782SOL    HW2 2532   1.277   3.044   4.194  0.5913 -0.1550  0.3585
  783SOL     OW 2533   3.678   3.419   4.213 -0.3592  0.4325  0.1371
  783SOL    HW1 2534   3.694   3.376   4.302 -1.7972 -0.4835 -0.0106
  783SOL    HW2 2535   3.740   3.497   4.202  0.5374 -0.0483  1.5044
  784SOL     OW 2536   3.261   3.095   0.965  0.3157  0.1673  0.0552
  784SOL    HW1 2537   3.341   3.097   1.025 -0.0208  1.1767  0.4880
  784SOL    HW2 2538   3.289   3.117   0.871  0.5514  0.5337  0.2070
  785SOL     OW 2539   3.979   2.493   4.776 -0.5172 -0.3658 -0.2316
  785SOL    HW1 2540   4.020   2.426   4.713  0.2690  1.3012 -1.5616
  785SOL    HW2 2541   4.034   2.498   4.859  1.2992  0.8428 -1.4291
  786SOL     OW 2542   0.877   0.770   0.762  0.0823  0.4641 -0.2565
  786SOL    HW1 2543   0.933   0.778   0.680  0.3038  1.3511 -0.0353
  786SOL    HW2 2544   0.794   0.825   0.750 -0.4094 -0.2873 -0.3135
  787SOL     OW 2545   0.835   2.776   0.366  1.2386 -0.2218  0.6190
  787SOL    HW1 2546   0.894   2.809   0.439  0.9775  0.1186  0.6766
  787SOL    HW2 2547   0.867   2.812   0.278  0.5824  0.7135  0.7500
  788SOL     OW 2548   4.069   4.552   0.281 -0.4267  0.0959 -0.1567
  788SOL    HW1 2549   4.011   4.629   0.256 -0.4844  0.1508  0.1325
  788SOL    HW2 2550   4.028   4.467   0.249 -0.8185  0.1086  0.3027
  789SOL     OW 2551   2.567   2.465   1.500 -0.2206 -0.7244  0.1479
  789SOL    HW1 2552   2.554   2.494   1.405 -2.5863 -3.1022 -0.3664
  789SOL    HW2 2553   2.536   2.537   1.561  0.8606  0.6444 -0.8566
  790SOL     OW 2554   0.098   4.562   0.454  0.0097 -0.0740 -0.4089
  790SOL    HW1 2555   0.070   4.496   0.384 -0.8781 -1.1658  0.9206
  790SOL    HW2 2556   0.032   4.637   0.456 -1.2979 -1.1994  0.7675
  791SOL     OW 2557   4.773   3.697   3.789  0.0002 -0.1874 -0.7200
  791SOL    HW1 2558   4.730   3.614   3.823  0.3082 -0.0561  0.0270
  791SOL    HW2 2559   4.860   3.712   3.838  0.3616  0.1200 -1.4384
  792SOL     OW 2560   4.594   3.227   2.046  0.3976  0.4960 -0.9048
  792SOL    HW1 2561   4.528   3.207   2.118 -2.2336  3.2680 -2.3620
  792SOL    HW2 2562   4.591   3.154   1.978  0.1786 -0.2825 -0.0858
  793SOL     OW 2563   1.160   1.770   3.380  0.2600 -0.4278  0.9968
  793SOL    HW1 2564   1.226   1.700   3.408  0.2382 -1.1250 -0.5937
  793SOL    HW2 2565   1.105   1.736   3.303 -0.5920  0.8877  0.9864
  794SOL     OW 2566   1.216   1.042   0.198 -0.2607 -0.8445  0.1879
  794SOL    HW1 2567   1.140   1.011   0.255 -0.8942 -1.4950 -0.9677
  794SOL    HW2 2568   1.294   0.981   0.211 -0.3778 -0.9454  0.4224
  795SOL     OW 2569   1.174   2.549   2.447  0.9458 -0.0057 -0.2190
  795SOL    HW1 2570   1.233   2.468   2.440  0.3426 -0.4283 -0.4978
  795SOL    HW2 2571   1.227   2.631   2.423  1.1295 -0.5031 -1.5774
  796SOL     OW 2572   1.857   3.058   4.571 -0.2574  0.4454  0.5267
  796SOL    HW1 2573   1.795   3.104   4.635  1.6277 -1.0172  3.6921
  796SOL    HW2 2574   1.948   3.098   4.578 -0.6337  2.7462 -4.2233
  797SOL     OW 2575   0.593   1.413   0.007 -0.3243 -0.0304 -0.2681
  797SOL    HW1 2576   0.561   1.409  -0.087 -0.5853  1.0819 -0.2415
  797SOL    HW2 2577   0.579   1.324   0.051 -2.4083  0.0819 -0.5792
  798SOL     OW 2578   2.354   3.640   1.340 -0.0598 -0.4129  0.3925
  798SOL    HW1 2579   2.402   3.557   1.312 -0.6471 -0.8839  0.7304
  798SOL    HW2 2580   2.343   3.639   1.440  0.3035  0.2836  0.4420
  799SOL     OW 2581   2.696   0.680   2.605  0.3316 -0.2123  0.2470
  799SOL    HW1 2582   2.696   0.680   2.705 -1.0569 -1.9348  0.3048
  799SOL    HW2 2583   2.708   0.586   2.572  1.2103  0.3944 -1.2227
  800SOL     OW 2584   3.161   0.910   4.220  0.2580 -0.2328  0.3362
  800SOL    HW1 2585   3.195   1.000   4.247 -0.9137  0.2627  0.2359
  800SOL    HW2 2586   3.215   0.875   4.144 -0.6538  1.4248 -1.1615
  801SOL     OW 2587   1.870   0.650   5.128  0.0504  0.5182 -0.8134
  801SOL    HW1 2588   1.925   0.676   5.207  0.5130  2.5042 -1.7118
  801SOL    HW2 2589   1.773   0.661   5.149 -0.1725 -3.0638  0.8040
  802SOL     OW 2590   1.195   3.379   4.397  0.3530  0.4271  0.2576
  802SOL    HW1 2591   1.198   3.458   4.335 -2.7699  0.1100 -0.4426
  802SOL    HW2 2592   1.198   3.412   4.492  2.7742  1.0707  0.0174
  803SOL     OW 2593   2.648   1.165   2.174 -0.2129 -0.2899 -0.0412
  803SOL    HW1 2594   2.711   1.102   2.128  0.7753  0.0072  0.8685
  803SOL    HW2 2595   2.690   1.256   2.180 -0.7449 -0.0760  0.5583
  804SOL     OW 2596   0.394   1.016   2.544 -0.1502  0.1535  0.0200
  804SOL    HW1 2597   0.351   0.930   2.573  1.9838 -0.9294  0.1291
  804SOL    HW2 2598   0.331   1.092   2.562 -1.0129 -1.0479  2.5247
  805SOL     OW 2599   2.659   1.394   0.935 -0.5825  0.0106  0.1401
  805SOL    HW1 2600   2.746   1.351   0.960 -0.7289 -0.2341  0.2380
  805SOL    HW2 2601   2.654   1.404   0.836  0.9481  2.9830  0.2604
  806SOL     OW 2602   1.367   2.436   3.064 -0.5372  0.3733  0.2271
  806SOL    HW1 2603   1.302   2.403   2.996 -0.3819  1.8951 -0.7197
  806SOL    HW2 2604   1.372   2.536   3.059  1.6545  0.3196  0.4781
  807SOL     OW 2605   1.400   0.461   0.317  0.0518  0.3216  0.2536
  807SOL    HW1 2606   1.479   0.438   0.373  0.6395  1.3594 -0.1179
  807SOL    HW2 2607   1.402   0.406   0.233  0.0326 -0.1020  0.5290
  808SOL     OW 2608   4.756   3.988   3.215 -0.6090  0.5087  0.0869
  808SOL    HW1 2609   4.787   3.933   3.137 -1.4707 -0.1538  0.1959
  808SOL    HW2 2610   4.792   4.081   3.206  0.9064 -0.0726 -0.0717
  809SOL     OW 2611   1.736   4.540   0.769  0.3878 -0.5854  0.6949
  809SOL    HW1 2612   1.660   4.575   0.714 -1.3294 -1.8692  2.1510
  809SOL    HW2 2613   1.751   4.443   0.748  1.7007 -0.3488  0.4072
  810SOL     OW 2614   1.829   4.721   3.078  0.5741  0.8343 -0.0412
  810SOL    HW1 2615   1.800   4.625   3.083  1.2329  0.3399 -3.4136
  810SOL    HW2 2616   1.756   4.780   3.112 -0.4723 -0.7750  0.6182
  811SOL     OW 2617   0.877   2.890   2.738  0.1143 -0.7677  1.2215
  811SOL    HW1 2618   0.890   2.942   2.822  0.6726 -1.7746  1.7748
  811SOL    HW2 2619   0.815   2.813   2.755  0.2118 -0.9665  0.7072
  812SOL     OW 2620   0.981   4.697   0.617  0.0710  0.1765 -0.5609
  812SOL    HW1 2621   0.990   4.598   0.607 -1.2491  0.2180 -2.7363
  812SOL    HW2 2622   0.895   4.727   0.576 -1.0860  1.8873  2.7605
  813SOL     OW 2623   2.863   0.334   1.043  0.0898 -0.0322  0.4057
  813SOL    HW1 2624   2.833   0.279   1.122 -1.2670  0.7283  0.4596
  813SOL    HW2 2625   2.788   0.395   1.016  0.3660 -0.5899 -1.7687
  814SOL     OW 2626   4.806   0.855   5.136  0.1367 -0.1244 -0.1746
  814SOL    HW1 2627   4.819   0.910   5.053  0.0037  1.1195  0.6125
  814SOL    HW2 2628   4.709   0.832   5.145  0.1669 -0.3516 -0.4199
  815SOL     OW 2629   4.221   0.932   4.934  0.4138 -0.2719 -0.5350
  815SOL    HW1 2630   4.183   1.025   4.929 -1.1912 -0.8781 -0.3055
  815SOL    HW2 2631   4.234   0.906   5.029  0.4670 -0.4368 -0.5873
  816SOL     OW 2632   2.767   4.741   1.100  0.2184  0.1374 -0.1144
  816SOL    HW1 2633   2.789   4.726   1.003 -0.3807 -1.3439 -0.0571
  816SOL    HW2 2634   2.757   4.839   1.117  0.7983  0.4583 -1.4439
  817SOL     OW 2635   1.657   1.571   1.144 -0.9393  0.4184 -0.2163
  817SOL    HW1 2636   1.729   1.577   1.075 -0.4379  0.6364  0.3127
  817SOL    HW2 2637   1.604   1.488   1.130 -0.4261  0.1287 -0.4648
  818SOL     OW 2638   3.268   2.369   0.317 -0.2186  0.2787  0.6440
  818SOL    HW1 2639   3.218   2.346   0.234  0.4626  0.5567  0.1437
  818SOL    HW2 2640   3.217   2.338   0.397 -0.5342 -0.6456  0.0951
  819SOL     OW 2641   4.971   0.891   0.515 -0.4862  0.1923  0.8234
  819SOL    HW1 2642   4.888   0.856   0.472 -0.5439  0.0797  1.0249
  819SOL    HW2 2643   4.992   0.982   0.479  0.8486 -0.8886 -1.3108
  820SOL     OW 2644   4.252   3.987   0.910  0.1047 -0.4873  0.3080
  820SOL    HW1 2645   4.269   4.046   0.989  1.0286 -1.7132  1.0679
  820SOL    HW2 2646   4.328   3.995   0.845 -1.0686  1.1926 -0.9438
  821SOL     OW 2647   4.247   0.944   1.881  0.1679 -0.6624  0.7043
  821SOL    HW1 2648   4.183   0.882   1.926 -2.1416  0.2858 -1.0170
  821SOL    HW2 2649   4.251   0.923   1.783  1.9307 -0.1643  0.6307
  822SOL     OW 2650   0.904   0.783   1.296  0.3321 -0.4358 -0.5076
  822SOL    HW1 2651   0.874   0.776   1.201  0.6246 -0.9630 -0.5686
  822SOL    HW2 2652   0.959   0.702   1.319  1.4717  0.3660 -0.3209
  823SOL     OW 2653   3.368   4.803   3.585 -0.1038  0.5037  0.5881
  823SOL    HW1 2654   3.412   4.715   3.602  1.1427  0.9690 -0.1323
  823SOL    HW2 2655   3.375   4.826   3.488  0.0650  1.6512  0.8577
  824SOL     OW 2656   2.663   1.114   1.450 -0.0747  0.4490 -0.0702
  824SOL    HW1 2657   2.681   1.018   1.426 -0.8623  0.3896 -0.4689
  824SOL    HW2 2658   2.747   1.156   1.484  0.9478  0.3065 -2.2213
  825SOL     OW 2659   4.578   0.927   3.280 -0.1125 -0.0454  0.1277
  825SOL    HW1 2660   4.498   0.877   3.247 -0.2374 -1.4033  2.2873
  825SOL    HW2 2661   4.568   0.947   3.377  2.0928 -0.1587  0.4440
  826SOL     OW 2662   1.343   2.996   0.121  0.4093 -0.1913  0.3469
  826SOL    HW1 2663   1.326   3.008   0.023 -1.0160  0.8936  0.6988
  826SOL    HW2 2664   1.441   3.001   0.139  0.5469  2.3077 -0.7048
  827SOL     OW 2665   0.482   2.241   2.093 -0.1824 -0.1177  0.0487
  827SOL    HW1 2666   0.530   2.167   2.045 -1.0133 -0.4644 -0.2628
  827SOL    HW2 2667   0.529   2.260   2.179  0.1878 -0.8381  0.0184
  828SOL     OW 2668   2.782   1.730   3.776  0.3077  0.1843  0.0652
  828SOL    HW1 2669   2.836   1.658   3.820  1.6994  0.7108 -0.6902
  828SOL    HW2 2670   2.757   1.700   3.684 -1.5440 -0.4282  0.7286
  829SOL     OW 2671   4.684   1.439   2.408  0.0315  0.0709  0.1121
  829SOL    HW1 2672   4.664   1.355   2.459  0.7842 -0.0824  0.1610
  829SOL    HW2 2673   4.780   1.462   2.418  0.1015  0.2800 -0.8878
  830SOL     OW 2674   4.820   1.026   3.141  0.0901  0.2158  0.6572
  830SOL    HW1 2675   4.808   1.119   3.108 -3.0123 -0.2551  0.1339
  830SOL    HW2 2676   4.751   1.005   3.210 -0.1332 -2.0739 -0.1590
  831SOL     OW 2677   0.854   4.885   1.490 -0.4250 -0.1173  0.5261
  831SOL    HW1 2678   0.840   4.868   1.393  0.0463  0.8271  0.2776
  831SOL    HW2 2679   0.833   4.981   1.510 -0.0976 -0.1925  1.2664
  832SOL     OW 2680   1.957   2.993   4.909  0.3557  0.1411 -0.5814
  832SOL    HW1 2681   1.943   2.922   4.840  0.5161  1.3026 -1.8525
  832SOL    HW2 2682   2.055   3.002   4.929  0.5188  1.2064 -1.7685
  833SOL     OW 2683   4.100   1.845   4.928 -0.2491  0.0006  0.0947
  833SOL    HW1 2684   4.074   1.910   4.856  1.2690  0.2744 -0.2378
  833SOL    HW2 2685   4.044   1.862   5.009 -1.4006  0.2464 -0.7239
  834SOL     OW 2686   4.485   1.619   2.510  0.3991  0.3462  0.1043
  834SOL    HW1 2687   4.511   1.646   2.603 -2.7169 -2.2940  1.9499
  834SOL    HW2 2688   4.562   1.570   2.468  1.7253  1.1808  1.4365
  835SOL     OW 2689   1.405   3.923   1.909 -0.1805  0.6589  0.2972
  835SOL    HW1 2690   1.371   3.866   1.984  1.4557  0.1249  0.6913
  835SOL    HW2 2691   1.464   3.867   1.850  0.8760  1.7686  0.2776
  836SOL     OW 2692   0.502   1.554   3.614  0.2645 -0.3213 -0.6238
  836SOL    HW1 2693   0.583   1.600   3.577  1.5236 -0.7174  1.5214
  836SOL    HW2 2694   0.450   1.514   3.539  2.8323 -1.3257 -1.9914
  837SOL     OW 2695   0.604   2.723   4.279 -0.1229 -0.0659 -0.2969
  837SOL    HW1 2696   0.518   2.680   4.253 -0.4876 -0.0777  0.8789
  837SOL    HW2 2697   0.608   2.816   4.241  0.1764 -0.6914 -1.8925
  838SOL     OW 2698   1.146   1.367   1.579 -0.1376 -0.1730  0.7558
  838SOL    HW1 2699   1.160   1.443   1.516 -0.4587 -0.0622  0.8192
  838SOL    HW2 2700   1.130   1.283   1.527 -1.6685  0.1464  0.6813
  839SOL     OW 2701   4.864   4.191   3.651  0.5033  0.0704 -0.3672
  839SOL    HW1 2702   4.816   4.104   3.659  0.4605  0.0032 -1.2070
  839SOL    HW2 2703   4.963   4.175   3.647  0.6696  0.2372  1.8036
  840SOL     OW 2704   5.019   2.684   1.478 -0.2673  0.6009 -0.1810
  840SOL    HW1 2705   4.979   2.752   1.417 -0.5936 -1.3802 -2.2898
  840SOL    HW2 2706   5.118   2.697   1.482 -0.1069  0.1502 -1.9941
  841SOL     OW 2707   0.240   0.801   0.897 -0.0387 -0.4271 -0.2089
  841SOL    HW1 2708   0.170   0.820   0.828 -0.7808 -1.2221  0.3032
  841SOL    HW2 2709   0.198   0.796   0.988  1.0271  1.2911  0.4244
  842SOL     OW 2710   0.780   0.926   3.867  0.3192 -0.4989 -0.2606
  842SOL    HW1 2711   0.856   0.965   3.920  1.3266 -0.3787 -1.7303
  842SOL    HW2 2712   0.710   0.891   3.930  0.0081  2.3759  1.1555
  843SOL     OW 2713   0.811   0.416   0.225 -0.1507 -0.1114  0.0026
  843SOL    HW1 2714   0.765   0.344   0.174  2.9230 -1.1712 -1.5156
  843SOL    HW2 2715   0.804   0.397   0.323 -4.3982  0.8633  0.0767
  844SOL     OW 2716   0.932   2.695   3.188  0.1416 -0.0739  0.1162
  844SOL    HW1 2717   0.966   2.784   3.159 -0.1694  0.1014  0.2911
  844SOL    HW2 2718   0.930   2.689   3.287 -0.9751  0.1748  0.1285
  845SOL     OW 2719   3.865   3.363   2.108 -0.3381 -0.2622  0.4692
  845SOL    HW1 2720   3.902   3.272   2.125 -1.5703 -0.6456  1.2117
  845SOL    HW2 2721   3.906   3.428   2.171  0.7573 -0.2280 -0.2520
  846SOL     OW 2722   2.670   4.134   1.286  0.1181  0.4452 -0.4027
  846SOL    HW1 2723   2.598   4.096   1.344 -0.7189  0.3378 -1.4837
  846SOL    HW2 2724   2.755   4.085   1.303 -0.8528 -1.8117 -1.5641
  847SOL     OW 2725   0.049   3.249   2.660 -0.2822  0.9453  0.7748
  847SOL    HW1 2726   0.128   3.287   2.612 -0.8363  0.6652 -0.4135
  847SOL    HW2 2727  -0.010   3.202   2.594 -0.4747 -0.5133  1.9371
  848SOL     OW 2728   1.928   2.298   1.719 -0.3375  0.0263 -0.8699
  848SOL    HW1 2729   1.961   2.251   1.801 -1.1582 -0.1998 -0.6567
  848SOL    HW2 2730   1.989   2.278   1.642  0.0717 -0.2963 -0.4686
  849SOL     OW 2731   4.742   0.414   1.263  0.4175 -0.5079 -0.0069
  849SOL    HW1 2732   4.821   0.379   1.315 -0.1204 -0.3252  0.9462
  849SOL    HW2 2733   4.752   0.512   1.249 -0.5525 -0.1091  1.8148
  850SOL     OW 2734   1.882   4.048   2.642 -0.2167  0.2998  0.1012
  850SOL    HW1 2735   1.923   4.004   2.562  1.9192  1.2301  0.6186
  850SOL    HW2 2736   1.845   4.137   2.616 -0.2466  0.2545 -0.0113
  851SOL     OW 2737   2.407   2.241   3.492  0.2910  0.0323 -0.3192
  851SOL    HW1 2738   2.323   2.255   3.543  0.4646 -2.1895  0.6897
  851SOL    HW2 2739   2.409   2.302   3.413 -0.5703  2.7038  1.5828
  852SOL     OW 2740   1.931   2.660   4.843  0.2232  0.6993 -0.3378
  852SOL    HW1 2741   1.981   2.642   4.759 -1.3686 -1.2221 -0.9623
  852SOL    HW2 2742   1.963   2.599   4.915  1.1307  1.8816  0.2701
  853SOL     OW 2743   1.770   3.196   2.782 -0.2616  0.3259 -0.5240
  853SOL    HW1 2744   1.722   3.240   2.706  0.8146  1.5478 -0.5143
  853SOL    HW2 2745   1.714   3.120   2.817 -2.2458  1.7637 -0.4278
  854SOL     OW 2746   2.985   0.019   2.721  0.0863  0.5241  0.1673
  854SOL    HW1 2747   3.084   0.013   2.706 -0.2716 -0.1037 -2.5629
  854SOL    HW2 2748   2.957   0.115   2.718  0.4367  0.6133 -0.8182
  855SOL     OW 2749   1.912   3.535   1.089 -0.7348  0.2325  0.4174
  855SOL    HW1 2750   1.978   3.569   1.155 -1.4758  2.8169 -0.0772
  855SOL    HW2 2751   1.860   3.459   1.129  1.2290 -0.6265  1.4495
  856SOL     OW 2752   2.330   1.380   1.290  0.3543  0.0404  0.5223
  856SOL    HW1 2753   2.399   1.347   1.225 -0.1600 -1.1998  0.5849
  856SOL    HW2 2754   2.352   1.345   1.382  1.0633  1.7542  1.0546
  857SOL     OW 2755   0.660   3.295   3.937  0.4429 -0.2912  0.2538
  857SOL    HW1 2756   0.656   3.390   3.970  1.0590  0.7148 -2.2687
  857SOL    HW2 2757   0.572   3.270   3.897  1.0618  0.2686 -1.5580
  858SOL     OW 2758   0.807   2.568   0.660  0.2158  0.0933  0.0893
  858SOL    HW1 2759   0.899   2.541   0.632  0.8903  1.9803  0.3435
  858SOL    HW2 2760   0.746   2.564   0.581 -0.1473 -3.5167  0.3913
  859SOL     OW 2761   2.759   2.526   4.476  0.5353  0.4034  0.1197
  859SOL    HW1 2762   2.786   2.465   4.550 -0.6668 -0.3571 -0.0478
  859SOL    HW2 2763   2.820   2.513   4.398  0.7118 -0.0868  0.3339
  860SOL     OW 2764   4.132   2.105   3.190 -0.5615  0.5907 -0.1001
  860SOL    HW1 2765   4.166   2.195   3.161  1.8336 -0.5018 -0.9678
  860SOL    HW2 2766   4.088   2.060   3.112  0.3738  0.1039 -0.3666
  861SOL     OW 2767   0.791   0.801   3.058  0.3147 -0.1671 -0.3039
  861SOL    HW1 2768   0.693   0.796   3.042  0.2979 -1.3066  0.0974
  861SOL    HW2 2769   0.809   0.793   3.156  0.8509 -0.7099 -0.4406
  862SOL     OW 2770   3.244   4.219   0.085 -0.1784 -0.0461 -0.0248
  862SOL    HW1 2771   3.188   4.175   0.156  0.7226  1.1062  1.4506
  862SOL    HW2 2772   3.239   4.165   0.001 -2.4396 -0.6772  0.4417
  863SOL     OW 2773   4.087   2.770   0.341  0.1150 -0.2516  0.0902
  863SOL    HW1 2774   4.174   2.732   0.374 -0.1487 -1.0161 -0.0846
  863SOL    HW2 2775   4.086   2.869   0.356  0.1011 -0.5390  2.1299
  864SOL     OW 2776   3.917   5.073   0.424 -0.2040  0.9729 -0.0933
  864SOL    HW1 2777   4.017   5.062   0.431 -0.4791 -1.5976  1.1113
  864SOL    HW2 2778   3.887   5.048   0.332  0.0359 -1.2168  0.3701
  865SOL     OW 2779   0.106   2.623   0.303  0.2090 -0.1602 -0.3487
  865SOL    HW1 2780   0.152   2.653   0.220  1.2647 -0.9123 -0.0527
  865SOL    HW2 2781   0.038   2.553   0.280  1.6292 -1.5706 -0.4351
  866SOL     OW 2782   4.256   3.265   1.269  0.0884 -0.4836  0.2607
  866SOL    HW1 2783   4.317   3.196   1.231  1.6918 -0.0604  1.9119
  866SOL    HW2 2784   4.223   3.325   1.196  0.7647 -1.4054 -0.8273
  867SOL     OW 2785   4.045   2.620   3.457 -0.0739  0.6575 -0.6313
  867SOL    HW1 2786   4.078   2.709   3.426 -1.8628  0.7229 -2.5319
  867SOL    HW2 2787   3.954   2.631   3.498  0.3981 -0.0893  0.6831
  868SOL     OW 2788   4.102   1.609   1.794  0.0533 -0.5943 -0.1918
  868SOL    HW1 2789   4.188   1.559   1.802 -0.1348 -0.7780  0.9373
  868SOL    HW2 2790   4.108   1.693   1.847 -0.2392 -0.2790 -0.6530
  869SOL     OW 2791   0.505   0.125   3.305  0.0209  0.1938  0.4747
  869SOL    HW1 2792   0.514   0.026   3.298  3.3785  0.4584 -0.6783
  869SOL    HW2 2793   0.474   0.149   3.397 -2.3093 -1.8933  0.3458
  870SOL     OW 2794   0.576   3.605   3.030 -0.0849 -0.9608  0.1432
  870SOL    HW1 2795   0.609   3.634   3.120 -1.2720  0.2734  0.2105
  870SOL    HW2 2796   0.649   3.557   2.982  2.0017  1.9909  0.1004
  871SOL     OW 2797   1.637   2.884   2.265  0.3516 -0.3237 -0.1118
  871SOL    HW1 2798   1.699   2.945   2.314 -0.8320  1.6060 -0.9244
  871SOL    HW2 2799   1.551   2.931   2.247 -0.9752 -2.5503 -0.0019
  872SOL     OW 2800   2.442   0.360   5.021 -0.6997 -0.0260 -0.0888
  872SOL    HW1 2801   2.536   0.336   5.000 -0.5431 -1.0636  1.6312
  872SOL    HW2 2802   2.437   0.404   5.111 -1.7045  1.3276 -0.7563
  873SOL     OW 2803   2.491   1.610   0.776 -0.2719 -0.3154 -0.0441
  873SOL    HW1 2804   2.559   1.569   0.715  0.0978 -0.7407  0.6493
  873SOL    HW2 2805   2.537   1.663   0.847 -0.7199  0.6057 -0.4183
  874SOL     OW 2806   1.488   0.680   4.424  0.1763 -0.1125  0.0656
  874SOL    HW1 2807   1.522   0.610   4.361  2.3827  0.4646  0.5332
  874SOL    HW2 2808   1.462   0.762   4.373 -0.2716 -0.4707 -0.2854
  875SOL     OW 2809   0.230   2.915   4.348 -0.2215  0.5620 -0.2938
  875SOL    HW1 2810   0.313   2.971   4.339  1.0236 -1.0342  0.7450
  875SOL    HW2 2811   0.226   2.848   4.274 -0.0404 -0.0257  0.2207
  876SOL     OW 2812   0.301   5.023   1.131 -0.4505  0.3237  0.2887
  876SOL    HW1 2813   0.367   4.975   1.189 -0.7752 -0.9813 -0.3791
  876SOL    HW2 2814   0.211   4.980   1.139 -0.3521 -0.3813 -1.6792
  877SOL     OW 2815   4.244   3.984   3.215 -0.6105 -0.7114 -0.7106
  877SOL    HW1 2816   4.150   3.956   3.198 -1.1825  0.1973  0.7396
  877SOL    HW2 2817   4.299   3.904   3.238 -1.6199 -0.9953  0.8897
  878SOL     OW 2818   3.587   0.951   3.056  0.4813 -0.1184 -0.4944
  878SOL    HW1 2819   3.665   1.014   3.047  1.2153 -1.2424 -2.8568
  878SOL    HW2 2820   3.582   0.918   3.150  1.4681  1.7004  0.2454
  879SOL     OW 2821   3.862   2.582   2.251  0.4325  0.2435  0.3008
  879SOL    HW1 2822   3.805   2.502   2.231  0.3991  0.6520 -1.3380
  879SOL    HW2 2823   3.957   2.563   2.228  0.2716  0.9824 -1.0916
  880SOL     OW 2824   3.971   4.167   4.148  0.1117 -0.1490 -0.2480
  880SOL    HW1 2825   4.020   4.088   4.110 -0.4574 -1.4075  1.5300
  880SOL    HW2 2826   3.885   4.180   4.098 -0.7464 -1.9297  0.6773
  881SOL     OW 2827   2.925   4.700   0.052 -0.1596 -0.1563 -0.2591
  881SOL    HW1 2828   2.929   4.789   0.096  2.0675  0.0604 -0.7856
  881SOL    HW2 2829   2.910   4.629   0.120 -3.0098  0.6315  0.0560
  882SOL     OW 2830   0.871   1.546   0.660 -0.1203  0.1950  0.8669
  882SOL    HW1 2831   0.828   1.629   0.697 -0.5407  0.3744 -0.0101
  882SOL    HW2 2832   0.931   1.507   0.729  0.3330  1.4090  1.1842
  883SOL     OW 2833   1.590   3.050   2.597  0.3609  0.1333  0.2565
  883SOL    HW1 2834   1.672   3.036   2.542  0.9635 -0.2118  1.2264
  883SOL    HW2 2835   1.549   3.139   2.573  1.0947  0.3757 -0.1323
  884SOL     OW 2836   2.115   3.925   2.393  0.7680  0.1670  0.0220
  884SOL    HW1 2837   2.122   3.858   2.467  0.0087  0.6786  0.5793
  884SOL    HW2 2838   2.121   3.879   2.305  1.3551 -0.4923  0.4012
  885SOL     OW 2839   1.071   3.432   1.383 -0.5638  0.0347 -0.3036
  885SOL    HW1 2840   1.111   3.436   1.291  0.6680 -1.4256  0.1272
  885SOL    HW2 2841   1.140   3.455   1.451 -0.6891 -1.5443  0.4057
  886SOL     OW 2842   0.711   5.005   2.382  0.2832 -0.5683  0.2933
  886SOL    HW1 2843   0.748   4.958   2.303 -3.0577  1.8904 -3.1285
  886SOL    HW2 2844   0.736   5.102   2.378  0.2537 -0.4056  2.5011
  887SOL     OW 2845   1.469   1.504   3.177 -0.1294 -0.5724 -0.4463
  887SOL    HW1 2846   1.445   1.555   3.260 -0.0922 -0.3341 -0.5817
  887SOL    HW2 2847   1.440   1.555   3.096  2.5484  0.7278 -0.7156
  888SOL     OW 2848   4.420   3.741   3.294 -0.1693  0.1815  0.6545
  888SOL    HW1 2849   4.461   3.650   3.297 -0.7244 -0.0497  1.4186
  888SOL    HW2 2850   4.389   3.767   3.385  0.7604  1.5020  0.6143
  889SOL     OW 2851   2.789   1.891   0.189 -0.5072  0.6890 -0.5580
  889SOL    HW1 2852   2.700   1.846   0.194 -1.1680  1.9488 -0.5737
  889SOL    HW2 2853   2.819   1.897   0.094 -1.8631  2.9138 -0.9303
  890SOL     OW 2854   5.019   2.957   1.831  0.0488 -0.4168  0.0437
  890SOL    HW1 2855   5.013   3.056   1.847  1.4935 -0.6914  3.0844
  890SOL    HW2 2856   5.104   2.936   1.782  0.2924 -0.2062  0.3678
  891SOL     OW 2857   3.838   1.149   1.214 -0.5867  0.0233  0.3122
  891SOL    HW1 2858   3.771   1.173   1.143 -0.0840  0.2454 -0.0896
  891SOL    HW2 2859   3.929   1.145   1.173 -0.3472 -0.2338  0.8706
  892SOL     OW 2860   2.386   2.579   0.345 -0.3448 -0.2331 -0.1922
  892SOL    HW1 2861   2.350   2.671   0.359 -0.6044 -0.3639  0.0012
  892SOL    HW2 2862   2.485   2.580   0.359 -0.5065 -0.2246  1.0192
  893SOL     OW 2863   4.177   1.586   4.088  0.1276  0.3945  0.3434
  893SOL    HW1 2864   4.272   1.595   4.058  0.6857  1.3389  2.2484
  893SOL    HW2 2865   4.117   1.641   4.029  0.8646  0.4718 -0.3451
  894SOL     OW 2866   1.851   2.646   0.162 -0.1932 -0.5318  0.0641
  894SOL    HW1 2867   1.820   2.696   0.081  1.6517  0.3405 -0.1462
  894SOL    HW2 2868   1.947   2.621   0.151 -0.6170 -2.7820  0.8504
  895SOL     OW 2869   3.545   3.659   3.462  0.0359 -0.4094 -0.0536
  895SOL    HW1 2870   3.599   3.625   3.539  1.5692  0.2206 -0.8123
  895SOL    HW2 2871   3.595   3.645   3.377 -1.7301 -1.2953 -0.9968
  896SOL     OW 2872   3.722   3.446   2.437  0.2459  0.3750 -0.0697
  896SOL    HW1 2873   3.745   3.349   2.421 -0.2327  0.2151  0.1979
  896SOL    HW2 2874   3.675   3.482   2.356  0.3401  0.3587 -0.1322
  897SOL     OW 2875   2.060   5.034   1.023  0.1123  0.1567 -0.3749
  897SOL    HW1 2876   2.116   4.977   0.963 -0.8395 -0.4489 -0.7231
  897SOL    HW2 2877   1.968   5.043   0.983  0.1707  1.7707 -0.2283
  898SOL     OW 2878   2.188   1.683   1.372  0.6533  0.4292  0.4564
  898SOL    HW1 2879   2.135   1.618   1.318  0.7986  0.9502 -0.3343
  898SOL    HW2 2880   2.230   1.636   1.449 -0.8542 -0.0200  1.0407
  899SOL     OW 2881   4.912   5.036   4.922 -0.5704  1.0279  0.3577
  899SOL    HW1 2882   4.988   4.981   4.957 -0.4025 -0.5768 -2.2964
  899SOL    HW2 2883   4.940   5.132   4.918  0.8089  0.6690  0.7461
  900SOL     OW 2884   0.718   3.991   3.307  0.5448  0.4935  0.2218
  900SOL    HW1 2885   0.678   4.048   3.235  0.2113 -0.5406 -0.4341
  900SOL    HW2 2886   0.657   3.989   3.386 -0.6987 -0.9766 -0.7238
  901SOL     OW 2887   2.919   0.809   3.249 -0.4314  0.0922  0.1360
  901SOL    HW1 2888   2.882   0.898   3.222 -0.8197 -0.2417 -0.4631
  901SOL    HW2 2889   2.871   0.737   3.199  1.2860 -0.3406 -0.9718
  902SOL     OW 2890   3.980   0.751   5.001 -0.0833  0.1525 -0.3087
  902SOL    HW1 2891   3.974   0.823   4.932 -0.0888  0.3452 -0.1121
  902SOL    HW2 2892   4.053   0.688   4.978 -0.2664  0.0614 -0.6334
  903SOL     OW 2893   0.316   2.715   0.742  0.4679 -0.2927  0.3801
  903SOL    HW1 2894   0.398   2.663   0.720  1.6838  0.9276  1.8119
  903SOL    HW2 2895   0.256   2.718   0.662  1.6650 -1.4257 -0.6128
  904SOL     OW 2896   4.503   1.405   1.553 -0.6825  0.1509  0.2350
  904SOL    HW1 2897   4.563   1.403   1.633 -0.7906 -1.2214  0.3052
  904SOL    HW2 2898   4.411   1.432   1.581 -0.6481 -0.0247  0.5198
  905SOL     OW 2899   5.066   4.111   2.058 -0.0139 -0.4556 -0.8006
  905SOL    HW1 2900   5.157   4.113   2.099  0.1675 -1.1445 -1.1489
  905SOL    HW2 2901   5.005   4.173   2.108  0.5698 -0.2128 -0.3852
  906SOL     OW 2902   1.618   4.607   4.853 -0.2551  0.1225  0.6126
  906SOL    HW1 2903   1.645   4.662   4.773  0.4867 -0.7628  0.2364
  906SOL    HW2 2904   1.585   4.518   4.823  1.4822 -0.8112  1.3258
  907SOL     OW 2905   2.355   2.398   0.568 -0.1198 -0.1879 -0.2842
  907SOL    HW1 2906   2.354   2.470   0.498  0.3146  0.1417  0.0397
  907SOL    HW2 2907   2.334   2.439   0.657  1.4332 -0.2201  0.1158
  908SOL     OW 2908   1.512   4.412   1.845 -0.9226 -0.0628 -0.6600
  908SOL    HW1 2909   1.539   4.403   1.749 -0.8400  0.9807 -0.7464
  908SOL    HW2 2910   1.470   4.327   1.876  0.5945 -1.0108 -1.1176
  909SOL     OW 2911   4.963   1.218   0.155 -0.7599  0.0206 -0.3607
  909SOL    HW1 2912   5.042   1.220   0.094 -0.4276  0.6032  0.0857
  909SOL    HW2 2913   4.879   1.215   0.100 -0.4292 -1.3611 -0.8326
  910SOL     OW 2914   0.186   3.931   0.613  0.2155 -0.2970  0.3211
  910SOL    HW1 2915   0.196   3.857   0.680  0.9075  0.9964  1.7016
  910SOL    HW2 2916   0.244   4.008   0.639 -1.0548  1.0497 -0.6577
  911SOL     OW 2917   3.851   1.752   1.408 -0.0624 -0.7456  0.2043
  911SOL    HW1 2918   3.844   1.730   1.505  2.4125 -1.0571  0.3717
  911SOL    HW2 2919   3.799   1.685   1.354 -0.1918 -1.4683  1.2132
  912SOL     OW 2920   4.366   1.465   2.853 -0.2290 -0.8465 -0.0991
  912SOL    HW1 2921   4.345   1.482   2.949  0.3983 -3.1257  0.5228
  912SOL    HW2 2922   4.285   1.428   2.807 -1.9068  4.0911 -1.6968
  913SOL     OW 2923   3.816   2.383   3.255 -0.2133  0.0363  0.1204
  913SOL    HW1 2924   3.727   2.420   3.227 -0.3003  0.8296  1.3391
  913SOL    HW2 2925   3.885   2.455   3.252  0.5346 -0.7078 -1.3482
  914SOL     OW 2926   1.178   0.990   2.921 -0.0235 -0.8477 -0.2885
  914SOL    HW1 2927   1.273   0.959   2.916 -0.2249 -1.3264 -1.5664
  914SOL    HW2 2928   1.138   0.991   2.829 -0.8386  0.7238  0.0478
  915SOL     OW 2929   4.599   1.906   3.657  0.4702  0.0198 -0.1034
  915SOL    HW1 2930   4.555   1.906   3.567  1.7924 -1.9242 -0.8102
  915SOL    HW2 2931   4.685   1.957   3.652  2.2270 -2.7656 -0.9504
  916SOL     OW 2932   1.031   2.558   2.096  0.1295  0.1801 -0.0092
  916SOL    HW1 2933   1.113   2.556   2.153  2.1346 -0.2234 -2.7193
  916SOL    HW2 2934   1.027   2.645   2.048  0.5056 -0.8082 -1.9081
  917SOL     OW 2935   3.450   2.734   4.076  0.0044  0.0698 -0.1738
  917SOL    HW1 2936   3.421   2.779   3.992 -0.7671 -0.7518 -0.3629
  917SOL    HW2 2937   3.385   2.753   4.149  1.3859  1.9242  0.6573
  918SOL     OW 2938   1.402   1.101   2.095 -0.3259  0.3643  0.2851
  918SOL    HW1 2939   1.312   1.069   2.124 -0.4149 -1.4655 -1.7844
  918SOL    HW2 2940   1.463   1.023   2.082  1.1591  1.4744  0.3608
  919SOL     OW 2941   3.781   0.136   3.049 -0.1534 -0.7235 -0.1839
  919SOL    HW1 2942   3.836   0.214   3.079 -1.8627  1.5759 -2.6197
  919SOL    HW2 2943   3.759   0.078   3.128  1.1226  1.2573  1.7328
  920SOL     OW 2944   3.455   0.412   3.139 -0.6979 -0.1587 -0.1769
  920SOL    HW1 2945   3.435   0.350   3.215 -0.3898 -0.1061 -0.0510
  920SOL    HW2 2946   3.524   0.479   3.168 -1.9537  1.0608  0.1201
  921SOL     OW 2947   5.101   5.083   2.894  0.2603 -0.0493  0.0114
  921SOL    HW1 2948   5.074   5.163   2.947  0.9333  0.1044  0.1295
  921SOL    HW2 2949   5.019   5.034   2.862 -0.2552  2.0587 -2.1989
  922SOL     OW 2950   4.882   0.116   2.660  0.2230  0.3353 -0.0482
  922SOL    HW1 2951   4.893   0.021   2.689  0.8296  0.9865  2.0325
  922SOL    HW2 2952   4.863   0.119   2.562 -1.1562 -2.0014  0.0637
  923SOL     OW 2953   5.092   0.601   3.967  0.4565  0.1471 -0.3120
  923SOL    HW1 2954   5.060   0.689   4.004  0.0667 -0.2495  0.3126
  923SOL    HW2 2955   5.191   0.598   3.970  0.5303  1.0047 -1.3642
  924SOL     OW 2956   1.921   0.352   4.017  0.1577 -0.0033 -0.2957
  924SOL    HW1 2957   2.009   0.356   3.970  0.5009 -0.9875  0.2478
  924SOL    HW2 2958   1.922   0.279   4.085 -0.7478  0.6042  0.4039
  925SOL     OW 2959   0.924   3.988   4.815 -0.0365 -0.4618 -0.0735
  925SOL    HW1 2960   0.843   3.933   4.835 -0.6461 -0.7371 -2.9202
  925SOL    HW2 2961   0.905   4.084   4.835 -0.9499 -0.5681 -0.4081
  926SOL     OW 2962   1.287   2.489   1.550  0.1154 -0.1040  0.2019
  926SOL    HW1 2963   1.227   2.445   1.617 -0.9055  0.6003 -0.2227
  926SOL    HW2 2964   1.341   2.420   1.503 -0.1594 -0.7307  0.7911
  927SOL     OW 2965   2.297   4.074   0.182 -0.2691  0.4100 -0.0995
  927SOL    HW1 2966   2.366   4.065   0.254 -0.4106  2.5156  0.3369
  927SOL    HW2 2967   2.214   4.114   0.220 -0.4135  1.3815 -1.3762
  928SOL     OW 2968   2.083   3.051   0.231 -0.3113 -0.2266  0.3368
  928SOL    HW1 2969   2.006   2.990   0.212  0.9018 -1.7422  0.0567
  928SOL    HW2 2970   2.168   2.997   0.232  0.8668  1.5413 -0.3850
  929SOL     OW 2971   2.181   4.618   3.451  0.0701 -0.3163  0.2362
  929SOL    HW1 2972   2.243   4.674   3.396 -1.0551 -0.1571 -0.9083
  929SOL    HW2 2973   2.144   4.674   3.525  1.4349 -0.4759  1.0776
  930SOL     OW 2974   3.937   0.662   3.598  0.1057 -0.7106  0.5324
  930SOL    HW1 2975   3.845   0.702   3.600 -0.1174 -1.1877  0.0861
  930SOL    HW2 2976   3.966   0.640   3.691 -0.1347 -0.3374  0.6965
  931SOL     OW 2977   3.721   1.896   3.542 -0.4497  0.0105 -0.2393
  931SOL    HW1 2978   3.820   1.906   3.541 -0.0567 -2.9523  0.6904
  931SOL    HW2 2979   3.691   1.859   3.455 -0.6382  0.0030 -0.1714
  932SOL     OW 2980   2.739   3.294   1.400  0.0311  0.3256 -0.0091
  932SOL    HW1 2981   2.743   3.274   1.498 -0.4380  0.6349  0.0776
  932SOL    HW2 2982   2.790   3.225   1.349  0.2747  0.1634  0.4546
  933SOL     OW 2983   4.277   5.020   0.910  0.0783 -0.2383  0.3859
  933SOL    HW1 2984   4.213   4.951   0.877  0.6404 -2.1314  2.9435
  933SOL    HW2 2985   4.257   5.041   1.006  1.1865  1.7136  0.2501
  934SOL     OW 2986   4.066   2.972   5.135 -0.0059 -0.0766  0.8901
  934SOL    HW1 2987   4.062   2.881   5.175 -0.5780 -0.7712 -0.6461
  934SOL    HW2 2988   4.079   2.964   5.036  1.7459  1.5530  0.9220
  935SOL     OW 2989   5.068   0.501   0.054  0.3192 -0.0131 -0.0991
  935SOL    HW1 2990   5.045   0.405   0.065 -1.0621  0.1938 -0.8866
  935SOL    HW2 2991   5.019   0.556   0.122  0.0124  0.2462 -0.5165
  936SOL     OW 2992   2.403   2.775   0.103 -0.6997  0.6043  0.0530
  936SOL    HW1 2993   2.471   2.702   0.114  1.2328  2.3910  0.5224
  936SOL    HW2 2994   2.402   2.805   0.008 -1.2312  0.2285 -0.0636
  937SOL     OW 2995   3.485   1.320   1.178  0.4942 -0.2996  0.3252
  937SOL    HW1 2996   3.567   1.378   1.181  0.0416  0.3442  0.7072
  937SOL    HW2 2997   3.512   1.224   1.178  1.2848 -0.1019 -1.0942
  938SOL     OW 2998   4.971   1.797   0.051  0.5971 -0.0529  0.2543
  938SOL    HW1 2999   4.891   1.796   0.112 -0.8884 -4.2074 -1.4285
  938SOL    HW2 3000   5.047   1.752   0.096  0.2770 -0.9029 -0.0435
  939SOL     OW 3001   0.575   0.812   4.063  0.7529 -0.1960 -0.0995
  939SOL    HW1 3002   0.506   0.865   4.014  1.2290 -0.6898 -1.3211
  939SOL    HW2 3003   0.533   0.730   4.102  0.6053 -0.3756 -0.6386
  940SOL     OW 3004   3.152   3.426   1.228  0.0028  0.3889 -0.4577
  940SOL    HW1 3005   3.076   3.384   1.178  0.2508  0.2339 -0.7111
  940SOL    HW2 3006   3.130   3.521   1.251 -0.1063  0.4661 -0.8821
  941SOL     OW 3007   4.827   4.798   2.274 -0.1531 -0.2367 -0.0505
  941SOL    HW1 3008   4.778   4.783   2.360 -0.4630 -0.0590 -0.1965
  941SOL    HW2 3009   4.766   4.841   2.208  0.2640  0.1905 -0.1610
  942SOL     OW 3010   4.793   3.318   2.840  0.1604 -0.3102 -0.5360
  942SOL    HW1 3011   4.865   3.386   2.853  0.7970 -0.8748 -1.0260
  942SOL    HW2 3012   4.791   3.256   2.918 -1.5394  1.2414  0.7257
  943SOL     OW 3013   2.725   0.483   4.901  0.1971 -0.4109 -0.2469
  943SOL    HW1 3014   2.791   0.521   4.966 -0.8832  1.0636  0.0276
  943SOL    HW2 3015   2.722   0.383   4.912  1.2441 -0.3510  0.7961
  944SOL     OW 3016   4.715   1.476   1.718  0.4121 -0.1735 -0.2027
  944SOL    HW1 3017   4.745   1.459   1.624 -0.4288 -2.0524 -0.1850
  944SOL    HW2 3018   4.778   1.430   1.781  1.5851  1.9507  0.2676
  945SOL     OW 3019   3.477   0.032   1.184  0.3888 -0.3808  0.0199
  945SOL    HW1 3020   3.569   0.007   1.213 -0.3870 -1.7707  1.4966
  945SOL    HW2 3021   3.445   0.111   1.237  1.2258  1.0799 -1.5492
  946SOL     OW 3022   0.013   3.028   0.949 -0.4353 -0.2020  0.7398
  946SOL    HW1 3023  -0.062   2.997   0.892 -0.0989 -1.1300  0.7952
  946SOL    HW2 3024   0.061   3.103   0.903 -0.4612 -0.6210  0.0202
  947SOL     OW 3025   2.963   0.803   2.933  0.4295 -0.5217 -0.2388
  947SOL    HW1 3026   2.942   0.882   2.875 -0.3863 -0.4080  0.2023
  947SOL    HW2 3027   3.062   0.802   2.952  0.4072  0.5795  0.0290
  948SOL     OW 3028   0.274   4.305   0.507  0.0002  0.8912 -0.4519
  948SOL    HW1 3029   0.266   4.399   0.538  2.0296  0.5837  1.2090
  948SOL    HW2 3030   0.308   4.247   0.582  0.2693 -0.8665 -1.8517
  949SOL     OW 3031   4.519   2.068   3.137 -0.1918 -0.0332  0.2870
  949SOL    HW1 3032   4.595   2.127   3.112  0.9649 -0.3869  2.7619
  949SOL    HW2 3033   4.440   2.090   3.079  1.3842  1.1421 -1.5436
  950SOL     OW 3034   3.799   3.221   3.339  0.1805 -0.1341  0.5305
  950SOL    HW1 3035   3.853   3.279   3.400 -0.9142  1.8107 -0.2398
  950SOL    HW2 3036   3.833   3.230   3.246 -1.4171  1.1831  0.0192
  951SOL     OW 3037   4.693   0.070   2.056  0.0206 -0.2838 -0.1841
  951SOL    HW1 3038   4.646   0.088   2.143  0.1277  0.5073 -0.2820
  951SOL    HW2 3039   4.792   0.071   2.072  0.0493 -2.5807  0.1504
  952SOL     OW 3040   4.435   2.575   1.109  0.7203 -0.1758 -0.0964
  952SOL    HW1 3041   4.499   2.639   1.066  0.9792 -0.1362  0.3419
  952SOL    HW2 3042   4.487   2.502   1.154  0.4835  0.2886  0.9405
  953SOL     OW 3043   1.955   3.618   4.470  0.1049  0.2080  0.1828
  953SOL    HW1 3044   2.012   3.624   4.388  0.3547  0.0102  0.3411
  953SOL    HW2 3045   2.009   3.643   4.550 -0.1243  0.3472  0.2939
  954SOL     OW 3046   1.278   3.276   4.990 -0.5624 -0.0419 -0.2971
  954SOL    HW1 3047   1.374   3.275   4.960 -0.8075  0.9791 -1.1920
  954SOL    HW2 3048   1.267   3.337   5.068 -0.4957 -0.1491 -0.2028
  955SOL     OW 3049   2.402   4.031   3.011  0.2256  0.1654 -0.1248
  955SOL    HW1 3050   2.407   4.053   3.108 -3.0970  0.3586  0.1081
  955SOL    HW2 3051   2.378   3.935   3.000 -1.8121  0.6737 -0.5966
  956SOL     OW 3052   4.346   4.228   3.409 -0.1192 -0.2805  0.5284
  956SOL    HW1 3053   4.432   4.272   3.433  0.4174 -1.9634  1.9066
  956SOL    HW2 3054   4.356   4.182   3.321  0.5564 -0.8259  0.8789
  957SOL     OW 3055   5.071   3.009   1.491  0.1539 -0.2105 -0.2700
  957SOL    HW1 3056   5.135   2.975   1.559 -0.3171  1.4412  1.0720
  957SOL    HW2 3057   5.097   2.975   1.400  1.5964 -1.3435  0.5222
  958SOL     OW 3058   2.511   5.133   3.164 -0.0307 -0.1786  0.0430
  958SOL    HW1 3059   2.529   5.227   3.135  2.7061 -1.3301 -2.6554
  958SOL    HW2 3060   2.413   5.118   3.172 -0.6146  2.3944 -1.3263
  959SOL     OW 3061   4.170   4.482   1.448 -0.4222 -0.8754  0.6794
  959SOL    HW1 3062   4.205   4.428   1.524  1.2600 -0.7633  0.0389
  959SOL    HW2 3063   4.109   4.426   1.391  2.0550 -2.5092 -0.5399
  960SOL     OW 3064   4.991   1.302   2.409 -0.4367  0.3465  0.1365
  960SOL    HW1 3065   4.997   1.386   2.356 -0.7600 -0.1625 -0.7247
  960SOL    HW2 3066   4.931   1.236   2.362  0.3619 -0.6222  0.4337
  961SOL     OW 3067   3.554   3.140   3.453  0.1272  0.0656 -0.1746
  961SOL    HW1 3068   3.550   3.179   3.544  2.1993  0.8883 -0.3998
  961SOL    HW2 3069   3.633   3.176   3.404 -0.2229 -1.3148 -1.8577
  962SOL     OW 3070   0.894   1.134   1.902  0.2562 -0.3799  0.5470
  962SOL    HW1 3071   0.960   1.191   1.852 -0.8856 -1.1067 -1.9524
  962SOL    HW2 3072   0.807   1.182   1.907 -1.0867 -2.1822 -2.6499
  963SOL     OW 3073   3.075   2.155   4.994  0.2584 -0.3243  0.2390
  963SOL    HW1 3074   3.118   2.152   4.903 -0.7604 -0.4589 -0.2551
  963SOL    HW2 3075   3.011   2.232   4.997  1.5554  0.7555  1.4479
  964SOL     OW 3076   0.282   2.277   1.648 -0.5834 -0.1954 -0.1137
  964SOL    HW1 3077   0.192   2.269   1.604 -0.0272 -1.7350 -1.0764
  964SOL    HW2 3078   0.313   2.186   1.676  1.5133  0.0023 -1.5945
  965SOL     OW 3079   2.228   1.941   3.032  0.5091  0.0133  0.1260
  965SOL    HW1 3080   2.262   1.871   3.095  0.1818  0.2052  0.5250
  965SOL    HW2 3081   2.190   1.897   2.950 -1.0851 -0.3895  1.0319
  966SOL     OW 3082   4.604   2.349   2.853 -0.1043 -0.5526  0.2341
  966SOL    HW1 3083   4.693   2.368   2.812  0.3991  1.8685  2.2592
  966SOL    HW2 3084   4.538   2.329   2.780  1.3619  0.6592 -1.5220
  967SOL     OW 3085   4.670   4.243   0.822  0.3157 -0.0688  0.2735
  967SOL    HW1 3086   4.668   4.333   0.780  0.8966  0.0838  0.5672
  967SOL    HW2 3087   4.761   4.202   0.812  0.2306 -0.3669  0.6637
  968SOL     OW 3088   4.955   0.394   1.657  0.0658 -0.2586 -0.8217
  968SOL    HW1 3089   4.995   0.483   1.677  0.9877 -0.9188  0.4306
  968SOL    HW2 3090   4.954   0.379   1.558  0.6705  0.8011 -0.9971
  969SOL     OW 3091   2.879   4.443   1.938 -0.5471  0.1462 -0.6243
  969SOL    HW1 3092   2.872   4.538   1.908 -0.5847  0.4775  0.4065
  969SOL    HW2 3093   2.976   4.416   1.942 -0.5209  0.2440 -0.6075
  970SOL     OW 3094   4.886   5.003   2.740  0.0540 -0.2600 -0.3874
  970SOL    HW1 3095   4.829   4.938   2.790  2.1222 -1.3945  0.5959
  970SOL    HW2 3096   4.946   4.953   2.678 -0.4093  0.9543 -1.8830
  971SOL     OW 3097   2.750   4.136   3.674 -0.4685  0.1215  0.1603
  971SOL    HW1 3098   2.796   4.080   3.744  1.4397  0.5797 -0.6722
  971SOL    HW2 3099   2.808   4.213   3.650 -1.8255  0.8814 -0.7770
  972SOL     OW 3100   0.579   2.801   2.526  0.3598  0.6679 -0.4288
  972SOL    HW1 3101   0.612   2.822   2.435 -0.1790  3.2541 -0.1131
  972SOL    HW2 3102   0.490   2.756   2.520  0.4142  0.6557 -1.1748
  973SOL     OW 3103   3.738   2.533   1.787 -0.3003  0.3941 -0.1438
  973SOL    HW1 3104   3.664   2.575   1.841  0.9710  2.4846  0.1076
  973SOL    HW2 3105   3.796   2.478   1.847 -0.3537  0.6329  0.1309
  974SOL     OW 3106   5.046   1.623   3.011  0.1272 -0.1603  0.3719
  974SOL    HW1 3107   5.108   1.576   3.075 -0.1278  0.5075  1.1267
  974SOL    HW2 3108   5.047   1.576   2.923 -0.2312 -1.6803  1.1392
  975SOL     OW 3109   1.457   4.769   0.155  0.1451  0.1757 -0.2416
  975SOL    HW1 3110   1.514   4.832   0.207 -1.8853  0.8285  1.3029
  975SOL    HW2 3111   1.504   4.681   0.145  1.8318  1.0242  0.0353
  976SOL     OW 3112   0.429   3.415   4.814 -0.6857  0.1215 -0.1901
  976SOL    HW1 3113   0.506   3.389   4.756 -1.0165  0.7553 -0.9299
  976SOL    HW2 3114   0.353   3.446   4.757 -0.5122  2.1361  0.6072
  977SOL     OW 3115   1.150   2.367   2.911 -0.2052  0.0111  0.1021
  977SOL    HW1 3116   1.091   2.407   2.840 -0.9334 -1.1131  0.0468
  977SOL    HW2 3117   1.187   2.280   2.877  0.1609 -0.0921  0.7628
  978SOL     OW 3118   2.258   4.204   4.740  0.4910 -0.2031  0.2859
  978SOL    HW1 3119   2.354   4.182   4.758  0.2174 -0.4939  1.4320
  978SOL    HW2 3120   2.234   4.173   4.648  1.4952 -0.1022 -0.0294
  979SOL     OW 3121   2.941   4.597   2.399  0.2654 -0.0607 -0.1428
  979SOL    HW1 3122   2.868   4.641   2.450 -0.3885  0.6950 -1.6632
  979SOL    HW2 3123   3.018   4.660   2.389  0.6635 -0.4444  0.4718
  980SOL     OW 3124   1.670   3.309   3.636 -0.4328 -0.1860  0.0029
  980SOL    HW1 3125   1.611   3.372   3.587 -0.1545 -0.5804 -0.8754
  980SOL    HW2 3126   1.725   3.359   3.703 -0.3061  0.4846 -0.5911
  981SOL     OW 3127   4.469   2.519   4.083 -0.1524 -0.2897 -0.4442
  981SOL    HW1 3128   4.533   2.448   4.111  0.8464  0.7314 -0.0505
  981SOL    HW2 3129   4.377   2.496   4.115  0.3205 -0.9422  0.4928
  982SOL     OW 3130   3.264   0.893   2.627 -0.0053  0.0010 -0.1030
  982SOL    HW1 3131   3.208   0.963   2.671 -0.7788 -0.9615  0.4736
  982SOL    HW2 3132   3.284   0.921   2.533 -0.1704  1.0610  0.1625
  983SOL     OW 3133   1.445   3.306   2.536  0.6530  0.2672  0.3081
  983SOL    HW1 3134   1.391   3.363   2.598  1.0646  0.4477  0.5064
  983SOL    HW2 3135   1.538   3.342   2.530  0.2608  1.1378 -1.5426
  984SOL     OW 3136   2.132   1.782   2.816  1.0931  0.0218  0.6630
  984SOL    HW1 3137   2.175   1.828   2.738  3.2047  0.1603  1.8434
  984SOL    HW2 3138   2.114   1.687   2.793  5.1616 -1.0227  1.0914
  985SOL     OW 3139   2.338   4.427   0.046 -0.2394  0.0922 -0.7442
  985SOL    HW1 3140   2.394   4.395   0.123 -0.1230  1.8083 -0.0632
  985SOL    HW2 3141   2.254   4.373   0.042 -0.2296 -0.0735  0.5769
  986SOL     OW 3142   1.187   4.855   0.469  0.2383 -0.1046  0.1331
  986SOL    HW1 3143   1.141   4.910   0.399 -0.1598 -0.5391  0.0491
  986SOL    HW2 3144   1.119   4.808   0.525  0.5287  0.7845  1.2724
  987SOL     OW 3145   1.784   3.845   0.492 -0.3926  0.7079 -0.1921
  987SOL    HW1 3146   1.803   3.842   0.394 -1.2249 -0.7293 -0.3380
  987SOL    HW2 3147   1.687   3.868   0.506 -0.9322 -1.5601  0.1670
  988SOL     OW 3148   3.148   0.553   2.236  0.0690 -0.3904  0.0179
  988SOL    HW1 3149   3.125   0.599   2.150 -1.2791 -0.7767  0.1549
  988SOL    HW2 3150   3.237   0.509   2.226  0.4424  0.5010 -0.8027
  989SOL     OW 3151   2.824   3.359   0.116  0.3590 -0.4822 -0.0375
  989SOL    HW1 3152   2.841   3.458   0.118  0.3464 -0.4666  2.3032
  989SOL    HW2 3153   2.737   3.339   0.162  0.2988 -1.5764 -0.5949
  990SOL     OW 3154   2.539   1.555   2.209  0.2491 -0.3518  0.3561
  990SOL    HW1 3155   2.464   1.622   2.208 -0.5251 -1.2085 -0.7402
  990SOL    HW2 3156   2.590   1.561   2.123 -0.2781 -1.6556 -0.0602
  991SOL     OW 3157   5.095   0.710   2.268  0.2621  0.3053  0.1157
  991SOL    HW1 3158   5.148   0.794   2.256  1.8321 -0.6454  0.1121
  991SOL    HW2 3159   5.144   0.633   2.226 -2.1464 -0.3085 -1.8234
  992SOL     OW 3160   0.231   3.512   4.382 -0.4657 -0.4315  0.4715
  992SOL    HW1 3161   0.251   3.596   4.332  1.0066 -1.5671 -0.9620
  992SOL    HW2 3162   0.158   3.462   4.335  0.2204 -1.0107 -0.0077
  993SOL     OW 3163   2.511   1.644   1.508 -0.3368 -0.1011 -0.2080
  993SOL    HW1 3164   2.592   1.703   1.503 -1.2811  1.1741 -1.1482
  993SOL    HW2 3165   2.518   1.573   1.438 -0.4036  0.5282 -0.8684
  994SOL     OW 3166   4.210   3.200   2.695 -0.3609 -0.1035  0.3340
  994SOL    HW1 3167   4.263   3.239   2.770  0.0031 -0.0695  0.0593
  994SOL    HW2 3168   4.149   3.129   2.731  0.2622 -0.5213  0.5656
  995SOL     OW 3169   1.680   4.250   5.053 -0.1047  0.9612 -0.3850
  995SOL    HW1 3170   1.743   4.324   5.077  1.6240 -0.3532 -0.7095
  995SOL    HW2 3171   1.711   4.206   4.969  1.5699 -3.0161  2.0808
  996SOL     OW 3172   0.184   3.357   1.500  0.4055  0.4119 -0.5183
  996SOL    HW1 3173   0.202   3.321   1.408  0.1738 -2.7521  0.5729
  996SOL    HW2 3174   0.086   3.359   1.517  0.4995 -0.8355  0.2843
  997SOL     OW 3175   3.426   0.233   2.936  0.5902  0.1592 -0.2617
  997SOL    HW1 3176   3.376   0.275   2.860 -0.8834  0.1443  0.6611
  997SOL    HW2 3177   3.445   0.303   3.006  1.0176 -0.0460 -0.1684
  998SOL     OW 3178   1.960   0.820   0.887 -0.5498  0.1765 -0.1375
  998SOL    HW1 3179   2.026   0.788   0.956 -1.9858  1.2833  1.8138
  998SOL    HW2 3180   1.998   0.899   0.840  0.3561 -0.4516 -0.4987
  999SOL     OW 3181   3.847   1.833   3.158  0.4972 -0.4788  0.2795
  999SOL    HW1 3182   3.842   1.927   3.193 -0.0147 -1.1965  2.2507
  999SOL    HW2 3183   3.755   1.803   3.130  0.4831 -0.7244  0.5867
 1000SOL     OW 3184   3.011   1.914   5.143 -0.0645 -0.1055 -0.4979
 1000SOL    HW1 3185   3.052   1.892   5.231 -1.7338  0.3797  0.4546
 1000SOL    HW2 3186   3.053   1.997   5.106  1.0548 -0.6489 -0.4635
 1001SOL     OW 3187   2.354   0.313   2.885  0.1773  0.1514 -0.3906
 1001SOL    HW1 3188   2.380   0.268   2.800 -0.6138 -1.1489  0.0282
 1001SOL    HW2 3189   2.386   0.408   2.884 -0.9490  0.5750 -2.6873
 1002SOL     OW 3190   2.751   0.211   0.606  0.8709 -0.2387 -0.0469
 1002SOL    HW1 3191   2.745   0.290   0.545 -0.3397 -0.7967 -0.6823
 1002SOL    HW2 3192   2.725   0.128   0.557  1.3101 -0.9284  0.8391
 1003SOL     OW 3193   3.006   4.649   2.998 -0.1688 -0.3135  0.3498
 1003SOL    HW1 3194   3.044   4.737   3.027  0.2900  0.1152 -1.4018
 1003SOL    HW2 3195   3.011   4.583   3.073  0.9894  0.6852  1.1749
 1004SOL     OW 3196   0.390   0.994   4.571 -0.3558 -0.2332  0.3239
 1004SOL    HW1 3197   0.365   1.039   4.485 -1.4581 -0.9560  0.2466
 1004SOL    HW2 3198   0.431   0.905   4.551  0.0738 -0.0857  0.5337
 1005SOL     OW 3199   5.016   3.049   4.811  0.4798  1.0763  0.3668
 1005SOL    HW1 3200   5.073   2.979   4.767  0.5032 -0.4814  2.7292
 1005SOL    HW2 3201   5.055   3.072   4.901 -1.5944  1.3612  1.2383
 1006SOL     OW 3202   4.004   0.946   4.469  0.0647 -0.2389  0.2585
 1006SOL    HW1 3203   4.048   1.034   4.451 -0.4694  0.0669  0.4238
 1006SOL    HW2 3204   4.026   0.915   4.561 -1.8568  1.0207  1.2128
 1007SOL     OW 3205   3.822   4.466   2.115  0.0154  0.4938 -0.6196
 1007SOL    HW1 3206   3.880   4.516   2.051 -0.2228  0.1023 -1.1483
 1007SOL    HW2 3207   3.737   4.516   2.129 -0.0446  0.4441 -0.8140
 1008SOL     OW 3208   3.315   3.354   4.869  0.5790  0.0478  0.1392
 1008SOL    HW1 3209   3.327   3.262   4.832  0.2705 -0.8840  2.2246
 1008SOL    HW2 3210   3.394   3.378   4.926  0.5707  1.0229 -0.2336
 1009SOL     OW 3211   2.338   2.974   0.257  0.0938 -0.6004 -0.2437
 1009SOL    HW1 3212   2.319   2.918   0.337 -0.3154 -0.8369 -0.5041
 1009SOL    HW2 3213   2.360   2.915   0.179 -0.9810 -0.4334 -0.6903
 1010SOL     OW 3214   4.386   2.596   3.825  0.1372 -0.3341  0.1242
 1010SOL    HW1 3215   4.409   2.580   3.921 -1.7213 -0.6022  0.5577
 1010SOL    HW2 3216   4.287   2.597   3.814  0.3123  0.0265 -1.7533
 1011SOL     OW 3217   0.846   2.221   1.992  0.0861  0.2807 -0.5621
 1011SOL    HW1 3218   0.870   2.265   2.078 -0.4465  0.1617 -0.3484
 1011SOL    HW2 3219   0.778   2.150   2.009  1.8437 -1.5457 -0.6910
 1012SOL     OW 3220   0.205   3.013   2.393 -0.2730 -0.3926  0.5946
 1012SOL    HW1 3221   0.156   2.963   2.465 -0.7038 -1.1462 -0.2060
 1012SOL    HW2 3222   0.275   3.071   2.435 -0.8527 -0.4357  1.6526
 1013SOL     OW 3223   4.663   4.123   4.527 -0.5320  0.1904 -0.4879
 1013SOL    HW1 3224   4.684   4.185   4.451 -0.0743  0.0255 -0.5008
 1013SOL    HW2 3225   4.740   4.122   4.591 -0.9577  0.4078  0.0352
 1014SOL     OW 3226   0.065   2.477   2.313 -0.0444  0.3973 -0.2449
 1014SOL    HW1 3227   0.045   2.544   2.384 -0.6478 -1.3093  1.2651
 1014SOL    HW2 3228  -0.020   2.453   2.266  0.1099  0.3822 -0.5207
 1015SOL     OW 3229   1.559   4.063   1.674 -0.2432 -0.4293 -0.7884
 1015SOL    HW1 3230   1.471   4.111   1.679  0.3983  1.0331 -2.5473
 1015SOL    HW2 3231   1.606   4.072   1.761 -0.6409  1.2041 -0.7058
 1016SOL     OW 3232   4.506   3.916   1.352  0.1222 -0.3252 -0.3116
 1016SOL    HW1 3233   4.596   3.880   1.378  0.3036 -0.6473 -1.3560
 1016SOL    HW2 3234   4.443   3.840   1.338  0.3388 -0.2491 -1.9138
 1017SOL     OW 3235   3.133   0.711   1.295 -0.1355 -0.3211 -0.4416
 1017SOL    HW1 3236   3.074   0.713   1.214 -0.4057  0.3477 -0.2340
 1017SOL    HW2 3237   3.178   0.622   1.301 -3.3761 -2.0623  0.9736
 1018SOL     OW 3238   1.679   4.081   3.309  0.0801  0.2815 -0.2232
 1018SOL    HW1 3239   1.734   3.997   3.309 -0.2884  0.0394  0.2392
 1018SOL    HW2 3240   1.705   4.137   3.230  0.6891 -0.0275 -0.2474
 1019SOL     OW 3241   0.372   2.548   4.648 -0.2128  0.2033  0.1396
 1019SOL    HW1 3242   0.436   2.546   4.724 -0.2264  2.3210  0.2728
 1019SOL    HW2 3243   0.417   2.587   4.567 -1.3487  2.0789  0.3403
 1020SOL     OW 3244   0.522   0.500   3.654  0.3621  0.2296  0.4825
 1020SOL    HW1 3245   0.605   0.472   3.703  0.4409 -0.5609 -0.0837
 1020SOL    HW2 3246   0.534   0.483   3.556  0.3982  2.2309  0.0872
 1021SOL     OW 3247   3.750   4.142   3.201 -0.0757 -0.1791 -0.5176
 1021SOL    HW1 3248   3.761   4.043   3.196 -1.0910 -0.2651 -1.4752
 1021SOL    HW2 3249   3.690   4.165   3.277  0.5289 -0.2540 -0.0086
 1022SOL     OW 3250   0.914   3.205   1.296 -0.1699 -0.8351  0.1188
 1022SOL    HW1 3251   0.947   3.114   1.323 -1.8974 -1.3332  0.6566
 1022SOL    HW2 3252   0.992   3.269   1.293  0.6400 -1.5177  3.1075
 1023SOL     OW 3253   1.044   3.285   4.864  0.2492 -0.0741 -0.0109
 1023SOL    HW1 3254   1.032   3.226   4.784 -1.3046  0.6953 -0.3959
 1023SOL    HW2 3255   1.139   3.283   4.893  1.4088  1.3498 -3.2606
 1024SOL     OW 3256   0.214   4.681   3.746  0.4282  0.4624 -0.1201
 1024SOL    HW1 3257   0.252   4.605   3.695 -2.0326 -1.0603  0.1292
 1024SOL    HW2 3258   0.184   4.753   3.683  0.4230  0.0635 -0.5721
 1025SOL     OW 3259   2.824   0.966   4.456  0.3432 -0.3442 -0.2181
 1025SOL    HW1 3260   2.734   0.993   4.490 -0.8661 -1.4948 -2.2657
 1025SOL    HW2 3261   2.842   0.871   4.479  0.5312 -0.4522 -0.7938
 1026SOL     OW 3262   0.656   4.287   1.261  0.0495 -0.2535 -0.1789
 1026SOL    HW1 3263   0.661   4.198   1.214 -1.0173 -0.0537 -0.7051
 1026SOL    HW2 3264   0.746   4.330   1.260  0.4457 -1.0686 -0.4495
 1027SOL     OW 3265   0.327   2.950   3.828  0.1551  0.9477  0.3534
 1027SOL    HW1 3266   0.410   2.936   3.774  0.3014  1.6583  0.3910
 1027SOL    HW2 3267   0.278   2.863   3.836 -0.1174  0.8967 -1.3399
 1028SOL     OW 3268   4.313   2.425   0.907 -0.5431 -0.0519  0.6009
 1028SOL    HW1 3269   4.362   2.486   0.969 -1.8785 -0.2914  1.9466
 1028SOL    HW2 3270   4.216   2.422   0.932 -0.6745 -2.0589  0.0515
 1029SOL     OW 3271   3.708   4.169   2.927  0.0451  0.3841  0.3295
 1029SOL    HW1 3272   3.641   4.242   2.923 -1.7123 -1.2148 -0.8468
 1029SOL    HW2 3273   3.708   4.128   3.019 -1.0316  0.0330  0.1841
 1030SOL     OW 3274   4.812   0.449   3.050  0.2662  0.0039  0.0931
 1030SOL    HW1 3275   4.886   0.419   3.110  0.1706  1.1749  0.8359
 1030SOL    HW2 3276   4.743   0.377   3.043  0.4214 -0.2591  1.1618
 1031SOL     OW 3277   1.151   3.614   0.166 -0.0456  0.2045 -0.4047
 1031SOL    HW1 3278   1.148   3.692   0.229 -3.3272  0.0386 -0.2023
 1031SOL    HW2 3279   1.210   3.543   0.204 -1.8926  0.1101  2.6258
 1032SOL     OW 3280   4.549   3.728   0.278 -0.2672  0.0295 -0.2914
 1032SOL    HW1 3281   4.532   3.735   0.180  1.0466  0.2326 -0.5205
 1032SOL    HW2 3282   4.463   3.707   0.325 -0.6970 -1.3560 -1.6011
 1033SOL     OW 3283   0.731   0.535   4.304  0.1379 -0.3988 -0.1354
 1033SOL    HW1 3284   0.819   0.491   4.320  0.4332 -0.3067 -1.4679
 1033SOL    HW2 3285   0.709   0.532   4.207 -0.8358  0.5328  0.0417
 1034SOL     OW 3286   4.342   0.620   2.001  0.6080 -0.8755  0.4219
 1034SOL    HW1 3287   4.373   0.580   1.914  1.7779 -1.3832  1.0553
 1034SOL    HW2 3288   4.257   0.670   1.985  1.2114 -0.2840 -1.1775
 1035SOL     OW 3289   4.742   0.263   1.057 -0.4955  0.5281  0.1958
 1035SOL    HW1 3290   4.724   0.343   1.115 -0.7595  2.5112 -2.4523
 1035SOL    HW2 3291   4.830   0.273   1.012  0.4157 -1.7208  1.2989
 1036SOL     OW 3292   2.248   5.084   3.215  0.0290 -0.3858 -0.6805
 1036SOL    HW1 3293   2.173   5.149   3.203 -0.9696 -0.9286  1.9676
 1036SOL    HW2 3294   2.212   4.991   3.206  0.9969 -0.6547 -2.1531
 1037SOL     OW 3295   0.340   3.335   3.216  0.2867 -0.3266 -0.2331
 1037SOL    HW1 3296   0.303   3.354   3.307  0.3989  0.3294 -0.3205
 1037SOL    HW2 3297   0.432   3.296   3.224 -0.1492 -1.3505 -0.0372
 1038SOL     OW 3298   4.267   1.312   0.681  0.5519 -0.1980 -0.3020
 1038SOL    HW1 3299   4.319   1.272   0.756 -1.4858  1.5620  2.2493
 1038SOL    HW2 3300   4.318   1.388   0.641  0.2481  1.2235  1.8572
 1039SOL     OW 3301   3.169   2.791   1.575  0.0430 -0.8270  0.2732
 1039SOL    HW1 3302   3.162   2.790   1.674  0.0378  0.1219  0.2875
 1039SOL    HW2 3303   3.209   2.878   1.545 -1.2317 -0.5305 -0.6379
 1040SOL     OW 3304   0.894   1.681   1.167  0.1778 -0.7217  0.8500
 1040SOL    HW1 3305   0.936   1.678   1.257 -0.7893 -1.1207  1.2924
 1040SOL    HW2 3306   0.881   1.588   1.133  0.1558 -0.5827  0.4743
 1041SOL     OW 3307   1.945   5.108   4.092  0.0121  0.0720 -0.5868
 1041SOL    HW1 3308   1.888   5.077   4.016  1.5021  0.0587 -1.7448
 1041SOL    HW2 3309   1.896   5.095   4.178 -0.6461 -2.6555 -1.2741
 1042SOL     OW 3310   0.204   3.171   1.859  0.7419 -0.1998 -0.3808
 1042SOL    HW1 3311   0.289   3.167   1.807 -0.1022 -1.5196 -1.7145
 1042SOL    HW2 3312   0.224   3.157   1.956  2.0672 -0.0749 -0.6141
 1043SOL     OW 3313   0.549   1.430   3.177  0.1904 -0.0111  0.5718
 1043SOL    HW1 3314   0.512   1.412   3.086 -0.4562  1.4313  0.5192
 1043SOL    HW2 3315   0.474   1.445   3.241  0.6332 -1.2219  1.4174
 1044SOL     OW 3316   0.469   0.719   3.356 -0.4555  0.9554 -0.2738
 1044SOL    HW1 3317   0.394   0.752   3.299  0.0963  2.5461 -0.1326
 1044SOL    HW2 3318   0.554   0.765   3.328  0.1849  0.3038  0.5595
 1045SOL     OW 3319   1.289   0.390   0.889 -0.0819  0.2749  0.1858
 1045SOL    HW1 3320   1.302   0.467   0.951 -1.4382  0.8649 -0.2307
 1045SOL    HW2 3321   1.296   0.305   0.940 -2.6931  0.7643  1.5091
 1046SOL     OW 3322   1.511   3.274   0.095 -0.5285  0.2819 -0.1013
 1046SOL    HW1 3323   1.602   3.302   0.062  1.1295 -0.0772  3.6516
 1046SOL    HW2 3324   1.516   3.178   0.124 -1.4457  0.8612  2.1153
 1047SOL     OW 3325   3.717   4.096   2.158  0.0274  0.0432  0.1314
 1047SOL    HW1 3326   3.687   4.003   2.179 -0.7175  0.6325  1.7862
 1047SOL    HW2 3327   3.708   4.154   2.239  2.1257  1.1646 -0.3668
 1048SOL     OW 3328   4.520   2.670   3.581  0.5815 -0.0985  0.0741
 1048SOL    HW1 3329   4.483   2.653   3.672  0.1910  0.1592 -0.0395
 1048SOL    HW2 3330   4.556   2.584   3.544  1.6703 -0.0184  0.8750
 1049SOL     OW 3331   0.752   2.320   2.742  0.4630  0.4507  0.2562
 1049SOL    HW1 3332   0.652   2.319   2.748  0.4759 -1.7443  1.1321
 1049SOL    HW2 3333   0.789   2.386   2.808 -0.3996  2.0057 -0.7684
 1050SOL     OW 3334   0.400   1.695   1.547  0.3939  0.5182  0.5413
 1050SOL    HW1 3335   0.411   1.746   1.461  1.0002  1.9043  1.4092
 1050SOL    HW2 3336   0.375   1.600   1.526  1.3039  0.6173 -1.1771
 1051SOL     OW 3337   2.474   0.906   1.664  0.2556  0.2991 -0.3414
 1051SOL    HW1 3338   2.482   0.992   1.715  0.1533 -0.6636  1.3959
 1051SOL    HW2 3339   2.560   0.855   1.671 -0.2780 -0.5532  0.2416
 1052SOL     OW 3340   4.684   4.472   4.136 -0.4775  0.1011 -0.1209
 1052SOL    HW1 3341   4.616   4.467   4.062 -2.1104 -0.5930  1.3570
 1052SOL    HW2 3342   4.775   4.455   4.098 -1.4700 -2.3530 -1.6686
 1053SOL     OW 3343   2.542   3.623   4.163  1.0811  0.0447  0.3162
 1053SOL    HW1 3344   2.549   3.713   4.121 -1.0764 -0.3401 -1.0236
 1053SOL    HW2 3345   2.539   3.632   4.262 -1.9209  1.7821  0.1760
 1054SOL     OW 3346   0.486   4.891   3.727  0.0112  0.6647 -0.2200
 1054SOL    HW1 3347   0.579   4.894   3.689 -0.1424  1.3868 -0.5701
 1054SOL    HW2 3348   0.488   4.849   3.817  0.8634  1.6778  0.2595
 1055SOL     OW 3349   1.485   4.651   2.437 -0.2167 -0.0529  0.3227
 1055SOL    HW1 3350   1.482   4.638   2.338  0.3253 -0.4802  0.3606
 1055SOL    HW2 3351   1.447   4.570   2.482  0.9387 -0.5057  0.5006
 1056SOL     OW 3352   3.004   3.625   4.023 -0.5012 -0.1002  0.3557
 1056SOL    HW1 3353   3.091   3.582   4.047 -1.1098 -1.3056  0.4541
 1056SOL    HW2 3354   2.946   3.631   4.104 -0.8446 -0.0988  0.1127
 1057SOL     OW 3355   0.530   2.463   0.130 -0.1081 -0.0702  0.3693
 1057SOL    HW1 3356   0.616   2.499   0.095  0.3924 -2.1361 -0.7133
 1057SOL    HW2 3357   0.459   2.533   0.123  0.9258  0.8983 -1.0272
 1058SOL     OW 3358   4.250   4.023   3.600  0.2424 -0.1087  0.0180
 1058SOL    HW1 3359   4.205   4.050   3.685 -0.9843  0.6956 -0.8584
 1058SOL    HW2 3360   4.256   4.101   3.538  2.8598 -0.1886  0.0599
 1059SOL     OW 3361   2.693   4.912   3.214  0.7658  0.1037 -0.2433
 1059SOL    HW1 3362   2.728   4.878   3.127 -0.6009  1.6492 -1.4599
 1059SOL    HW2 3363   2.616   4.974   3.198 -0.7820 -1.0208  2.1601
 1060SOL     OW 3364   3.003   1.679   1.712  0.6907 -0.0111  0.0422
 1060SOL    HW1 3365   2.945   1.685   1.631 -0.5427 -1.5266  0.7559
 1060SOL    HW2 3366   3.083   1.738   1.700 -0.7472  1.7997 -1.1608
 1061SOL     OW 3367   2.120   2.453   4.390  0.6353 -0.0208  0.4249
 1061SOL    HW1 3368   2.154   2.469   4.482 -1.9084  0.9307  1.2974
 1061SOL    HW2 3369   2.084   2.538   4.352  0.6334 -0.6303 -1.0086
 1062SOL     OW 3370   2.961   1.280   2.440  0.0018  0.1653  0.4510
 1062SOL    HW1 3371   3.043   1.245   2.395 -0.3957  1.5138 -1.3944
 1062SOL    HW2 3372   2.915   1.205   2.488  1.1567 -1.0392 -0.2635
 1063SOL     OW 3373   0.128   2.387   2.975  0.1906 -0.2180  0.5123
 1063SOL    HW1 3374   0.126   2.287   2.974 -1.1670 -0.2617 -2.0838
 1063SOL    HW2 3375   0.060   2.421   3.040  0.0686 -1.0005  0.7998
 1064SOL     OW 3376   0.140   0.383   0.973  0.5656 -0.3282  0.6963
 1064SOL    HW1 3377   0.239   0.375   0.961  0.9506  3.3933 -0.0710
 1064SOL    HW2 3378   0.110   0.472   0.938 -3.2333 -1.6731  0.0913
 1065SOL     OW 3379   0.601   4.117   2.781 -0.3766  0.3247 -0.0935
 1065SOL    HW1 3380   0.635   4.100   2.873  2.5141  0.9264 -0.9548
 1065SOL    HW2 3381   0.614   4.213   2.758  2.4371 -0.4596 -2.3384
 1066SOL     OW 3382   2.815   2.230   3.383  0.0871 -0.0440 -0.1102
 1066SOL    HW1 3383   2.887   2.194   3.441 -1.3682 -0.9699  1.1774
 1066SOL    HW2 3384   2.764   2.155   3.342 -2.2832  0.4629  1.7214
 1067SOL     OW 3385   0.798   4.573   2.359  0.0342  0.2361 -0.4690
 1067SOL    HW1 3386   0.813   4.574   2.458  2.4950 -1.4968 -0.7321
 1067SOL    HW2 3387   0.701   4.559   2.341 -0.3685 -0.2421  1.7097
 1068SOL     OW 3388   2.723   3.623   4.689  0.0739  0.1387  0.5281
 1068SOL    HW1 3389   2.658   3.647   4.760 -0.8643 -1.9105  0.4479
 1068SOL    HW2 3390   2.801   3.575   4.730  1.1609  1.8167  0.5181
 1069SOL     OW 3391   4.946   4.315   0.470  0.1627 -0.8842 -0.1810
 1069SOL    HW1 3392   4.893   4.231   0.480 -1.7131 -0.1060 -2.4392
 1069SOL    HW2 3393   5.001   4.311   0.387 -0.0906  0.1550 -0.4251
 1070SOL     OW 3394   0.497   3.858   0.690 -0.1337  0.1547 -0.4107
 1070SOL    HW1 3395   0.456   3.775   0.729 -0.7119 -0.5166 -2.3302
 1070SOL    HW2 3396   0.520   3.842   0.594  1.3460  1.6977 -0.3602
 1071SOL     OW 3397   3.552   1.130   1.555 -0.2287 -0.1094  0.2566
 1071SOL    HW1 3398   3.463   1.091   1.532 -0.9439  1.6620 -0.1237
 1071SOL    HW2 3399   3.540   1.217   1.603  1.3027 -0.1918  0.8633
 1072SOL     OW 3400   3.037   1.459   1.153 -0.0014 -0.0140  0.3042
 1072SOL    HW1 3401   3.013   1.534   1.215 -0.1371  0.3052 -0.1349
 1072SOL    HW2 3402   3.095   1.494   1.080 -1.7623  0.1044 -1.0986
 1073SOL     OW 3403   2.077   1.427   3.349  0.3150 -0.1419  0.2938
 1073SOL    HW1 3404   2.021   1.347   3.371 -0.8768  0.1623 -1.3553
 1073SOL    HW2 3405   2.052   1.503   3.409  0.0462 -0.4510  0.5783
 1074SOL     OW 3406   2.227   4.863   0.868  0.0610 -0.0292 -0.0521
 1074SOL    HW1 3407   2.148   4.806   0.848  1.7892 -2.2155 -0.9866
 1074SOL    HW2 3408   2.308   4.827   0.822  1.3070  3.1870 -0.6667
 1075SOL     OW 3409   0.329   1.211   1.503 -0.8553 -0.2586 -0.6005
 1075SOL    HW1 3410   0.341   1.216   1.404 -0.4026  0.4203 -0.5158
 1075SOL    HW2 3411   0.239   1.248   1.527  0.5240  3.2595 -0.4334
 1076SOL     OW 3412   3.050   3.609   1.798  0.3045  0.3209  0.1429
 1076SOL    HW1 3413   3.069   3.516   1.767  0.5490  0.5634 -0.4461
 1076SOL    HW2 3414   3.094   3.625   1.886  1.7352  0.4275 -0.5566
 1077SOL     OW 3415   1.174   2.490   3.951 -0.5220  0.4375 -0.2740
 1077SOL    HW1 3416   1.176   2.449   3.860 -1.3570  0.2221 -0.2097
 1077SOL    HW2 3417   1.266   2.517   3.978  0.2887 -2.4897  0.1897
 1078SOL     OW 3418   0.891   1.118   2.175  0.0110  0.1083 -0.2426
 1078SOL    HW1 3419   0.842   1.195   2.216 -1.0521 -0.8147  0.2677
 1078SOL    HW2 3420   0.886   1.125   2.075 -1.8518 -0.3582 -0.2209
 1079SOL     OW 3421   0.389   2.251   4.041  0.3204 -0.8794 -0.2854
 1079SOL    HW1 3422   0.467   2.227   4.099  0.0814 -0.0305  0.3992
 1079SOL    HW2 3423   0.311   2.194   4.065  0.5678 -1.3523 -0.5951
 1080SOL     OW 3424   0.364   1.849   0.017  0.0203  0.5281 -0.0387
 1080SOL    HW1 3425   0.421   1.767   0.016 -0.7757 -0.1122  2.0594
 1080SOL    HW2 3426   0.380   1.900   0.101 -0.1771  2.0515 -0.9051
 1081SOL     OW 3427   4.662   0.917   1.089 -0.0595 -0.3807  0.0695
 1081SOL    HW1 3428   4.708   0.980   1.153 -1.4364 -0.6308  1.3503
 1081SOL    HW2 3429   4.612   0.848   1.141 -2.3623  0.2102 -1.2254
 1082SOL     OW 3430   1.391   0.664   3.833  0.9581 -0.3886 -0.1310
 1082SOL    HW1 3431   1.338   0.599   3.778  1.4318  0.0120 -1.0987
 1082SOL    HW2 3432   1.469   0.697   3.778  1.0913  0.4954  0.5750
 1083SOL     OW 3433   3.749   3.641   0.151 -0.0886  0.5257  0.2155
 1083SOL    HW1 3434   3.793   3.686   0.074  1.4844  0.5702  1.0899
 1083SOL    HW2 3435   3.788   3.675   0.236 -0.7274 -0.5937  0.9865
 1084SOL     OW 3436   3.692   1.970   2.459  0.2160  0.0904  0.0543
 1084SOL    HW1 3437   3.736   2.030   2.527  1.9558 -0.7390 -0.2766
 1084SOL    HW2 3438   3.662   1.886   2.503 -0.5706  0.4243  0.1722
 1085SOL     OW 3439   1.380   4.016   4.221 -0.2031 -0.2704  0.3598
 1085SOL    HW1 3440   1.314   4.090   4.203  2.9433  2.7659  0.1483
 1085SOL    HW2 3441   1.361   3.939   4.160 -1.2571  2.0506 -2.5106
 1086SOL     OW 3442   3.437   4.002   4.714  0.4307  0.1934 -0.2227
 1086SOL    HW1 3443   3.338   4.007   4.726  0.6838  0.0904  2.4929
 1086SOL    HW2 3444   3.470   4.090   4.679 -0.4989  0.6159 -0.0882
 1087SOL     OW 3445   0.276   2.003   2.649  0.5521 -0.1145  0.5897
 1087SOL    HW1 3446   0.356   1.950   2.680  1.1134  0.9321  1.0041
 1087SOL    HW2 3447   0.292   2.036   2.556  0.6625  0.2070  0.7223
 1088SOL     OW 3448   2.781   3.450   3.961  0.0159 -0.4104 -0.3728
 1088SOL    HW1 3449   2.838   3.524   3.996  1.2293 -0.6769 -1.7087
 1088SOL    HW2 3450   2.775   3.457   3.861  0.3312 -2.2136 -0.5532
 1089SOL     OW 3451   2.258   0.671   3.646  0.0144 -0.5920 -0.5558
 1089SOL    HW1 3452   2.325   0.625   3.704 -0.1374 -0.2111 -0.0636
 1089SOL    HW2 3453   2.236   0.614   3.567  0.1348 -1.1743 -0.1733
 1090SOL     OW 3454   1.469   4.973   4.361 -0.0787 -0.1012  0.6650
 1090SOL    HW1 3455   1.436   4.984   4.455  1.3123 -0.1241  1.1905
 1090SOL    HW2 3456   1.496   5.062   4.325  0.5823 -0.2534  0.7669
 1091SOL     OW 3457   1.224   0.108   0.582 -0.0260 -0.7905 -0.5851
 1091SOL    HW1 3458   1.126   0.088   0.586 -0.2001  0.2888  1.0280
 1091SOL    HW2 3459   1.238   0.207   0.585  1.1469 -0.9605 -0.1556
 1092SOL     OW 3460   2.565   0.979   0.203 -0.3671  0.5983 -0.9428
 1092SOL    HW1 3461   2.506   0.995   0.282  0.2758  1.7624 -0.6604
 1092SOL    HW2 3462   2.535   0.898   0.153 -0.3054 -0.6410  0.9477
 1093SOL     OW 3463   3.423   0.126   2.109  0.5055 -0.3513  0.0545
 1093SOL    HW1 3464   3.439   0.053   2.043  1.3469 -1.3375  1.2859
 1093SOL    HW2 3465   3.348   0.101   2.170  0.0061  0.3682 -0.2402
 1094SOL     OW 3466   3.770   0.775   3.903 -0.1027 -0.3765  0.1767
 1094SOL    HW1 3467   3.783   0.840   3.978 -0.5062  1.5060 -1.2767
 1094SOL    HW2 3468   3.801   0.684   3.931  0.6445  0.4540  2.2620
 1095SOL     OW 3469   1.063   0.482   0.726  0.3547 -0.2171  0.1567
 1095SOL    HW1 3470   0.976   0.435   0.740  0.5081 -0.2097  1.1575
 1095SOL    HW2 3471   1.135   0.434   0.776  0.3294  1.6422  2.0871
 1096SOL     OW 3472   4.429   1.185   0.907 -0.3221  0.0583  0.2756
 1096SOL    HW1 3473   4.523   1.155   0.891 -0.6233 -0.8168  0.0789
 1096SOL    HW2 3474   4.426   1.244   0.987  0.5159  0.7557 -0.1931
 1097SOL     OW 3475   3.408   0.036   2.524  0.1326 -0.1242  0.1475
 1097SOL    HW1 3476   3.456   0.124   2.518 -0.9025  0.4281 -0.2465
 1097SOL    HW2 3477   3.332   0.035   2.460 -0.8985 -0.6606  1.3363
 1098SOL     OW 3478   4.179   4.574   2.140  0.2686 -0.4711 -0.0095
 1098SOL    HW1 3479   4.112   4.522   2.193  0.2655 -0.3650  0.0896
 1098SOL    HW2 3480   4.142   4.665   2.119 -0.1591 -0.8775 -1.0847
 1099SOL     OW 3481   2.435   0.893   3.678 -0.0419 -0.1338 -0.0434
 1099SOL    HW1 3482   2.501   0.881   3.603 -0.8819 -0.6876 -0.7177
 1099SOL    HW2 3483   2.361   0.827   3.668 -1.5174  1.4740 -0.2045
 1100SOL     OW 3484   2.580   3.385   0.735 -0.1595 -0.8818 -0.7716
 1100SOL    HW1 3485   2.543   3.477   0.747 -0.0750 -0.7485 -1.4653
 1100SOL    HW2 3486   2.637   3.361   0.813  1.0933  0.2804 -1.2746
 1101SOL     OW 3487   0.889   0.111   1.071 -0.0954 -0.2449  0.2679
 1101SOL    HW1 3488   0.906   0.208   1.088  0.5206 -0.4497  0.8415
 1101SOL    HW2 3489   0.964   0.072   1.018  0.8618 -0.9384  2.0436
 1102SOL     OW 3490   4.217   2.489   4.196 -0.3885  0.1487 -0.3220
 1102SOL    HW1 3491   4.220   2.509   4.294  1.7346  0.6817 -0.4452
 1102SOL    HW2 3492   4.123   2.473   4.168 -0.9465 -1.0717  2.0035
 1103SOL     OW 3493   4.190   4.794   0.475 -0.4673 -0.2396 -0.0525
 1103SOL    HW1 3494   4.274   4.835   0.439  0.7442  0.5891  3.2827
 1103SOL    HW2 3495   4.178   4.703   0.437  1.5300 -0.0920 -1.2024
 1104SOL     OW 3496   0.639   3.400   0.294 -0.6074  0.1151  0.7090
 1104SOL    HW1 3497   0.733   3.385   0.262  0.0103  1.4340  1.8031
 1104SOL    HW2 3498   0.589   3.313   0.291  0.1617 -0.3024 -1.3492
 1105SOL     OW 3499   2.069   4.143   0.547 -0.7946  0.1834  0.1992
 1105SOL    HW1 3500   2.156   4.152   0.596  1.3524 -3.2403 -2.5160
 1105SOL    HW2 3501   2.000   4.102   0.607  0.8996 -1.3200  1.2004
 1106SOL     OW 3502   1.078   0.628   1.025 -0.6884 -0.3611  0.2417
 1106SOL    HW1 3503   1.070   0.728   1.027 -0.5156 -0.3610  0.9874
 1106SOL    HW2 3504   1.061   0.596   0.932  0.1151  0.4429 -0.2018
 1107SOL     OW 3505   0.380   0.314   2.083  0.3569  0.3805 -0.5396
 1107SOL    HW1 3506   0.283   0.321   2.061  0.0756  0.3261  0.6157
 1107SOL    HW2 3507   0.391   0.290   2.180  1.5177 -0.0110 -0.7474
 1108SOL     OW 3508   4.486   4.845   1.468 -0.2237  0.1349  0.3824
 1108SOL    HW1 3509   4.492   4.939   1.501  0.6358 -0.4547  2.0389
 1108SOL    HW2 3510   4.394   4.809   1.484 -0.3617  0.4737  0.3470
 1109SOL     OW 3511   4.725   0.461   2.764 -0.2082  0.3561  0.6770
 1109SOL    HW1 3512   4.817   0.445   2.730  0.2102  1.2086  1.3424
 1109SOL    HW2 3513   4.725   0.455   2.864 -0.9602 -0.0367  0.6618
 1110SOL     OW 3514   4.473   0.533   1.768 -0.2303 -0.0674  0.2937
 1110SOL    HW1 3515   4.450   0.477   1.688  2.3932  0.4127 -0.9218
 1110SOL    HW2 3516   4.562   0.504   1.804  0.1235  1.8123  1.0620
 1111SOL     OW 3517   0.041   1.855   3.062 -0.0535 -0.2372  0.1686
 1111SOL    HW1 3518  -0.004   1.899   3.140 -0.6876 -1.2719  0.4048
 1111SOL    HW2 3519  -0.012   1.774   3.034  1.3831 -1.2094  0.1452
 1112SOL     OW 3520   1.270   4.177   1.552  0.0436  0.4664  0.2149
 1112SOL    HW1 3521   1.181   4.153   1.512 -1.7627  3.2234  2.1336
 1112SOL    HW2 3522   1.332   4.207   1.479 -1.1440 -0.0319 -1.0549
 1113SOL     OW 3523   0.843   2.553   2.900  0.3547  0.0028  0.3148
 1113SOL    HW1 3524   0.936   2.589   2.898 -0.1213  1.6104  2.8061
 1113SOL    HW2 3525   0.782   2.616   2.851  0.5790 -1.3166 -1.7853
 1114SOL     OW 3526   4.106   0.803   4.694  0.4803 -0.0154  0.3466
 1114SOL    HW1 3527   4.163   0.840   4.768  0.5083 -1.7525  1.2239
 1114SOL    HW2 3528   4.074   0.712   4.718 -3.3223  1.1036  0.2095
 1115SOL     OW 3529   0.918   2.262   3.682 -0.2354  0.0461 -0.1803
 1115SOL    HW1 3530   0.847   2.331   3.690 -0.1453  0.0908  0.2909
 1115SOL    HW2 3531   0.924   2.230   3.588 -0.6515  0.2816 -0.2872
 1116SOL     OW 3532   0.636   4.444   4.174  0.4945  0.2930  0.1507
 1116SOL    HW1 3533   0.584   4.379   4.230  0.1553  0.9995  0.6711
 1116SOL    HW2 3534   0.731   4.414   4.168  0.4086 -0.0934  0.6446
 1117SOL     OW 3535   4.386   0.814   3.136 -0.9097  0.2031 -0.0997
 1117SOL    HW1 3536   4.412   0.753   3.061  1.4096  1.2480 -0.2212
 1117SOL    HW2 3537   4.383   0.762   3.221 -1.2390 -0.5246 -0.5424
 1118SOL     OW 3538   2.731   4.081   0.241 -0.0291 -0.2213  0.1841
 1118SOL    HW1 3539   2.800   4.059   0.310 -0.9085  0.7597  1.4275
 1118SOL    HW2 3540   2.765   4.156   0.184  0.4470 -0.6049 -0.0408
 1119SOL     OW 3541   3.294   1.057   4.496 -0.3631  0.0473 -0.6635
 1119SOL    HW1 3542   3.301   0.958   4.484 -1.4840 -0.0818 -0.4028
 1119SOL    HW2 3543   3.353   1.103   4.429  0.1233 -0.7894 -0.8260
 1120SOL     OW 3544   3.967   3.961   1.941  0.1421  0.0056 -0.3796
 1120SOL    HW1 3545   3.983   4.059   1.927  0.8015 -0.1319 -0.6136
 1120SOL    HW2 3546   3.871   3.940   1.921 -0.4718  0.9194  1.4464
 1121SOL     OW 3547   0.825   5.070   4.425 -0.6966 -0.5348 -0.1523
 1121SOL    HW1 3548   0.734   5.050   4.389  0.2224 -2.1547 -1.7757
 1121SOL    HW2 3549   0.847   5.005   4.498  0.0127 -1.7342 -1.3802
 1122SOL     OW 3550   0.430   1.943   3.780 -0.0319 -0.2145  0.0404
 1122SOL    HW1 3551   0.455   1.929   3.684  1.5292  1.2656  0.1983
 1122SOL    HW2 3552   0.357   2.011   3.786  1.1065  1.0488 -0.0330
 1123SOL     OW 3553   4.346   2.000   0.475  0.0225  0.3978 -0.1196
 1123SOL    HW1 3554   4.269   2.061   0.492 -1.2299 -1.3199  0.6818
 1123SOL    HW2 3555   4.431   2.053   0.474 -1.0882  2.2796 -0.5690
 1124SOL     OW 3556   0.817   1.623   2.746  0.6574  0.7120  0.1554
 1124SOL    HW1 3557   0.896   1.670   2.786  1.7280 -0.2412 -0.7856
 1124SOL    HW2 3558   0.843   1.582   2.659 -1.3215  1.7748 -1.0064
 1125SOL     OW 3559   4.398   0.547   0.536  0.2390  0.0618 -1.1399
 1125SOL    HW1 3560   4.347   0.629   0.561  0.1148  0.2904 -2.1280
 1125SOL    HW2 3561   4.487   0.547   0.582  0.4961  1.0524 -1.6279
 1126SOL     OW 3562   2.100   2.921   3.862 -0.0253  0.0331  0.3827
 1126SOL    HW1 3563   2.144   2.994   3.811  0.0539  0.7903  1.5101
 1126SOL    HW2 3564   2.097   2.838   3.805  0.5277  0.6885 -0.6384
 1127SOL     OW 3565   3.891   3.631   4.762 -0.1076  0.5027  0.6089
 1127SOL    HW1 3566   3.991   3.635   4.760 -0.0570 -0.7039 -0.7650
 1127SOL    HW2 3567   3.854   3.705   4.707 -0.0178  1.5301  1.8891
 1128SOL     OW 3568   1.978   0.768   2.662  0.5341 -0.7016  0.2272
 1128SOL    HW1 3569   1.922   0.833   2.712  0.3642 -1.1473  0.6202
 1128SOL    HW2 3570   1.990   0.685   2.716 -0.3776 -1.5387 -0.8011
 1129SOL     OW 3571   4.343   1.758   0.354 -0.7995  0.0704 -0.4878
 1129SOL    HW1 3572   4.427   1.752   0.302 -0.5767 -1.4943  0.0003
 1129SOL    HW2 3573   4.332   1.851   0.390  0.0873  0.6047 -1.5597
 1130SOL     OW 3574   4.795   3.010   1.687 -0.1092  0.0364 -0.1247
 1130SOL    HW1 3575   4.798   2.987   1.590 -0.2291  0.5877 -0.2660
 1130SOL    HW2 3576   4.887   3.004   1.726 -0.4647 -3.1704  0.4729
 1131SOL     OW 3577   3.424   2.092   4.889  0.1685 -0.1276  0.5548
 1131SOL    HW1 3578   3.342   2.134   4.849 -0.2323  0.5618  2.0213
 1131SOL    HW2 3579   3.405   1.997   4.911  0.2395 -0.3777 -0.4063
 1132SOL     OW 3580   2.885   3.037   2.007  0.5160 -0.3643 -0.2942
 1132SOL    HW1 3581   2.875   2.980   1.925 -1.3021  0.2639 -0.5640
 1132SOL    HW2 3582   2.818   3.111   2.004 -0.8985 -1.3796  2.6161
 1133SOL     OW 3583   3.745   0.878   1.294 -0.1073  0.1576 -0.1020
 1133SOL    HW1 3584   3.729   0.805   1.361 -1.2746 -1.0001 -1.5661
 1133SOL    HW2 3585   3.749   0.966   1.341  1.7224 -0.8212  1.7739
 1134SOL     OW 3586   0.858   2.360   4.842  0.7878 -0.1479 -0.0692
 1134SOL    HW1 3587   0.909   2.420   4.781  2.3630 -2.2476 -0.9028
 1134SOL    HW2 3588   0.916   2.284   4.871 -0.3786 -0.0391  2.8925
 1135SOL     OW 3589   4.000   2.277   4.112 -0.4029  0.2731 -0.3091
 1135SOL    HW1 3590   3.992   2.318   4.021  0.0192  1.3608  0.1220
 1135SOL    HW2 3591   4.094   2.247   4.128 -0.3586  0.5395 -0.0532
 1136SOL     OW 3592   1.796   0.589   2.165 -0.5112 -0.1732 -0.0641
 1136SOL    HW1 3593   1.737   0.513   2.138  0.0528  0.1228 -2.3442
 1136SOL    HW2 3594   1.795   0.598   2.264 -4.2302 -0.2598  0.0708
 1137SOL     OW 3595   4.011   3.404   2.372 -0.5364 -0.3264 -0.6462
 1137SOL    HW1 3596   4.072   3.436   2.444  1.2090  0.5058 -2.3886
 1137SOL    HW2 3597   3.932   3.358   2.413 -0.7631  2.0168  1.8234
 1138SOL     OW 3598   2.260   2.194   0.426  0.2775  0.9638  0.1643
 1138SOL    HW1 3599   2.161   2.201   0.411  0.3196 -0.7104 -1.0714
 1138SOL    HW2 3600   2.290   2.270   0.484 -1.4521  2.4256 -0.7779
 1139SOL     OW 3601   0.255   5.068   4.918  0.1632  0.0298 -0.3246
 1139SOL    HW1 3602   0.197   5.148   4.929  0.2492  0.6730 -3.5636
 1139SOL    HW2 3603   0.201   4.992   4.882  0.2892 -1.1323  1.7846
 1140SOL     OW 3604   0.936   2.325   2.221  0.1487  0.0332  0.2578
 1140SOL    HW1 3605   0.889   2.356   2.303 -0.4930 -1.5675  0.5343
 1140SOL    HW2 3606   0.981   2.402   2.177 -1.4522  1.3335  0.8243
 1141SOL     OW 3607   3.639   3.999   0.198  0.2017 -0.4087  0.1747
 1141SOL    HW1 3608   3.575   4.072   0.224  1.2084  0.3929  0.4495
 1141SOL    HW2 3609   3.659   4.006   0.100  0.4308 -0.2010  0.2348
 1142SOL     OW 3610   1.646   1.805   3.951  0.1492  0.0613  0.3913
 1142SOL    HW1 3611   1.744   1.806   3.929  0.1275 -1.5438  0.1697
 1142SOL    HW2 3612   1.623   1.722   4.001 -1.1634  0.2674  0.1785
 1143SOL     OW 3613   3.623   0.993   2.644  0.1453  0.1088  0.1170
 1143SOL    HW1 3614   3.552   0.969   2.710  0.1432 -0.4486 -0.0799
 1143SOL    HW2 3615   3.598   1.078   2.597 -0.7859 -0.4963 -0.5141
 1144SOL     OW 3616   0.845   3.966   1.533 -0.3221  0.1754 -0.2306
 1144SOL    HW1 3617   0.921   3.931   1.586 -0.2732 -0.7846 -0.9167
 1144SOL    HW2 3618   0.823   3.903   1.459 -2.2108  0.1138  0.3332
 1145SOL     OW 3619   2.184   4.942   4.209  0.1029 -0.2584 -0.5992
 1145SOL    HW1 3620   2.185   4.982   4.117  2.1658  0.1688 -0.4383
 1145SOL    HW2 3621   2.112   4.872   4.214  0.8140 -1.2806 -2.9814
 1146SOL     OW 3622   4.656   1.606   0.457  0.0126  0.4373 -0.2253
 1146SOL    HW1 3623   4.673   1.650   0.368  0.4966 -0.3180 -0.5168
 1146SOL    HW2 3624   4.635   1.509   0.442 -3.5839  1.0016  0.1678
 1147SOL     OW 3625   0.758   1.331   4.509 -0.0299  0.2408 -0.3224
 1147SOL    HW1 3626   0.714   1.291   4.590 -0.1281  1.9710  0.5438
 1147SOL    HW2 3627   0.779   1.259   4.443 -0.3408 -1.1687  1.0516
 1148SOL     OW 3628   0.107   0.265   3.099 -0.1862  0.4496 -0.2573
 1148SOL    HW1 3629   0.105   0.358   3.135 -0.1567  0.1969  0.4114
 1148SOL    HW2 3630   0.176   0.259   3.027  2.5450  0.1088  2.1787
 1149SOL     OW 3631   3.217   1.575   1.005 -0.2329  0.8488 -0.1290
 1149SOL    HW1 3632   3.239   1.633   1.084 -1.2122  0.0564  0.7523
 1149SOL    HW2 3633   3.292   1.511   0.989 -0.3653  0.4840  0.6621
 1150SOL     OW 3634   0.282   1.216   3.827  0.0378  0.8819 -0.0271
 1150SOL    HW1 3635   0.257   1.309   3.799  0.5593  0.9286 -0.3536
 1150SOL    HW2 3636   0.356   1.220   3.894 -0.2202  0.7122  0.2733
 1151SOL     OW 3637   2.380   5.152   0.905 -0.0749 -0.6250  0.4516
 1151SOL    HW1 3638   2.453   5.220   0.914  0.5246 -1.3289  1.0193
 1151SOL    HW2 3639   2.294   5.191   0.939 -0.4310  0.8653 -1.9159
 1152SOL     OW 3640   0.486   2.220   0.459 -0.0511  0.2564  0.9207
 1152SOL    HW1 3641   0.415   2.291   0.453 -0.1243  0.0832 -0.8012
 1152SOL    HW2 3642   0.556   2.249   0.524  0.3980  2.3874 -0.3866
 1153SOL     OW 3643   2.275   2.551   3.867  0.2858 -0.2804  0.1177
 1153SOL    HW1 3644   2.190   2.543   3.920 -0.2542 -1.4719 -0.8718
 1153SOL    HW2 3645   2.345   2.492   3.907  0.0001 -0.8794 -0.2578
 1154SOL     OW 3646   2.128   0.164   2.913 -0.2749  0.3299  0.1742
 1154SOL    HW1 3647   2.127   0.115   2.826  0.8734 -0.8442  0.7804
 1154SOL    HW2 3648   2.221   0.197   2.931 -0.5717  0.8428  0.7921
 1155SOL     OW 3649   4.052   0.626   3.346 -0.0140  0.1594  0.2363
 1155SOL    HW1 3650   4.020   0.629   3.441 -0.1179  2.6624  0.1959
 1155SOL    HW2 3651   4.148   0.600   3.344  0.1362  0.6118  1.0941
 1156SOL     OW 3652   0.349   1.200   4.753  0.2090  0.0144  0.4428
 1156SOL    HW1 3653   0.403   1.194   4.837  0.8284 -0.5283  0.0210
 1156SOL    HW2 3654   0.371   1.122   4.694 -0.2559  0.3597 -0.1965
 1157SOL     OW 3655   0.574   4.127   3.121  0.3630 -0.1445 -0.1894
 1157SOL    HW1 3656   0.543   4.222   3.120 -1.1296 -0.6079 -0.2777
 1157SOL    HW2 3657   0.499   4.068   3.152  1.4149 -1.2496  0.3362
 1158SOL     OW 3658   3.736   4.737   0.814  0.1345 -0.7306 -0.5365
 1158SOL    HW1 3659   3.776   4.789   0.739 -1.5962  3.1007  0.9788
 1158SOL    HW2 3660   3.802   4.668   0.845  2.0255 -0.4516 -3.5720
 1159SOL     OW 3661   3.724   2.244   4.842 -0.0137  0.0435  0.0840
 1159SOL    HW1 3662   3.691   2.161   4.886  0.3855  0.6336  1.5655
 1159SOL    HW2 3663   3.649   2.288   4.792 -0.2093 -1.2099 -0.7678
 1160SOL     OW 3664   0.122   3.548   3.666 -0.0319  1.0557  0.3424
 1160SOL    HW1 3665   0.045   3.550   3.730  0.3680  1.5170  0.8190
 1160SOL    HW2 3666   0.199   3.599   3.705  0.5846  0.4446 -0.0391
 1161SOL     OW 3667   0.535   0.603   1.043 -1.0592 -0.1970  0.5988
 1161SOL    HW1 3668   0.504   0.508   1.038 -1.5695 -0.0533  0.9545
 1161SOL    HW2 3669   0.487   0.650   1.117  1.2736 -0.4302  2.3607
 1162SOL     OW 3670   4.848   0.705   1.981 -0.2914  0.0555 -0.2832
 1162SOL    HW1 3671   4.791   0.753   1.914 -0.6832  0.5076  0.3510
 1162SOL    HW2 3672   4.798   0.627   2.018  0.1461 -0.5412 -0.9331
 1163SOL     OW 3673   5.095   4.553   3.873 -0.0301 -0.0986 -0.2594
 1163SOL    HW1 3674   5.172   4.607   3.907 -1.2189  2.5666 -1.4924
 1163SOL    HW2 3675   5.123   4.501   3.793  0.4079  1.2654 -1.0214
 1164SOL     OW 3676   3.827   4.229   4.613  0.1141  0.4703 -0.0360
 1164SOL    HW1 3677   3.729   4.217   4.628  0.2957  0.1022  0.9411
 1164SOL    HW2 3678   3.843   4.261   4.519 -0.8297 -0.9077 -0.6949
 1165SOL     OW 3679   2.480   2.835   0.915  0.2500 -0.2541  0.2973
 1165SOL    HW1 3680   2.436   2.919   0.945 -0.4342 -0.3546 -0.4016
 1165SOL    HW2 3681   2.443   2.758   0.966 -0.0601 -0.2868  0.0204
 1166SOL     OW 3682   1.195   5.025   2.800  0.1018  0.3486  0.1433
 1166SOL    HW1 3683   1.294   5.023   2.784  0.1561 -1.2600  0.5092
 1166SOL    HW2 3684   1.151   5.080   2.728  1.4133  2.8634  1.1472
 1167SOL     OW 3685   0.214   4.897   2.733  0.5406  0.3108 -0.3716
 1167SOL    HW1 3686   0.307   4.874   2.704 -0.1089 -0.3802 -2.0358
 1167SOL    HW2 3687   0.199   4.995   2.722  1.4247  0.6298  1.0439
 1168SOL     OW 3688   0.250   3.541   1.720 -0.2731  0.3931  0.0363
 1168SOL    HW1 3689   0.187   3.617   1.705 -1.9492 -0.5672  1.8614
 1168SOL    HW2 3690   0.240   3.475   1.645 -2.2521 -0.2447  0.8060
 1169SOL     OW 3691   4.789   2.191   0.957 -0.0433  0.1089 -0.3828
 1169SOL    HW1 3692   4.780   2.137   0.874 -1.9892  1.2833 -1.0201
 1169SOL    HW2 3693   4.797   2.131   1.036 -2.1317 -1.1444 -1.0619
 1170SOL     OW 3694   3.919   0.017   1.756  0.7054 -0.0354 -0.1160
 1170SOL    HW1 3695   3.834   0.068   1.742  1.0090  0.4907 -0.0728
 1170SOL    HW2 3696   3.948  -0.023   1.669 -0.1076 -1.0489  0.0714
 1171SOL     OW 3697   0.663   2.836   3.151 -0.1126 -0.3856 -0.3631
 1171SOL    HW1 3698   0.592   2.819   3.083 -0.6373 -1.2509  0.3581
 1171SOL    HW2 3699   0.704   2.748   3.178 -1.0473 -0.2703  1.5928
 1172SOL     OW 3700   3.642   1.357   4.177 -0.0200  0.3684  0.5467
 1172SOL    HW1 3701   3.638   1.457   4.177  0.9225  0.4262 -0.8380
 1172SOL    HW2 3702   3.736   1.327   4.161 -0.2883 -0.7545  0.9548
 1173SOL     OW 3703   1.580   5.109   1.457 -0.0381  0.1963  0.0276
 1173SOL    HW1 3704   1.568   5.076   1.550  0.3411  0.0614  0.0306
 1173SOL    HW2 3705   1.647   5.183   1.456  0.2945 -0.1025 -0.1954
 1174SOL     OW 3706   0.938   4.255   3.411 -0.2463 -0.8340  0.0680
 1174SOL    HW1 3707   0.972   4.346   3.436 -1.1705 -0.2238 -0.7790
 1174SOL    HW2 3708   0.838   4.254   3.419 -0.2351 -1.8105  0.1595
 1175SOL     OW 3709   3.907   1.518   2.242  0.1456  0.5729 -0.7057
 1175SOL    HW1 3710   3.837   1.479   2.183  0.3324 -0.7786 -0.0782
 1175SOL    HW2 3711   3.874   1.518   2.337  0.3179  1.5772 -0.6391
 1176SOL     OW 3712   2.766   0.676   0.741 -0.3019 -0.1409  0.0333
 1176SOL    HW1 3713   2.767   0.681   0.841 -0.6892  0.0565  0.0281
 1176SOL    HW2 3714   2.681   0.632   0.710 -1.1980  1.7297 -0.2847
 1177SOL     OW 3715   0.721   2.157   1.306 -0.2378  0.1369  0.2442
 1177SOL    HW1 3716   0.687   2.160   1.212  2.1291 -0.5186 -0.7023
 1177SOL    HW2 3717   0.780   2.236   1.322  1.2651 -0.9605  0.3416
 1178SOL     OW 3718   3.653   0.754   0.034  0.0107  0.6605 -0.0764
 1178SOL    HW1 3719   3.651   0.660   0.000 -0.1576  0.4788  0.4371
 1178SOL    HW2 3720   3.745   0.791   0.022  0.7914 -0.4361  2.0485
 1179SOL     OW 3721   4.158   1.528   3.600  0.2673 -0.0326 -0.5366
 1179SOL    HW1 3722   4.088   1.537   3.671  1.4082  1.0782  0.4829
 1179SOL    HW2 3723   4.248   1.551   3.638  0.7195  2.2567 -2.6967
 1180SOL     OW 3724   1.342   0.661   4.833 -0.3447 -0.6017  0.3437
 1180SOL    HW1 3725   1.438   0.634   4.821 -0.4819 -0.7799 -0.4346
 1180SOL    HW2 3726   1.302   0.607   4.907  0.2357 -0.3070  0.8814
 1181SOL     OW 3727   0.986   4.524   3.597  0.0114  0.3749  0.4420
 1181SOL    HW1 3728   1.024   4.616   3.588 -0.2606  0.7845  2.7087
 1181SOL    HW2 3729   0.890   4.524   3.568  0.1727  0.6668 -0.0979
 1182SOL     OW 3730   3.184   0.008   4.816  0.7407  0.1775  0.1184
 1182SOL    HW1 3731   3.249  -0.062   4.847 -1.3722 -1.0584  2.0516
 1182SOL    HW2 3732   3.218   0.098   4.840  1.7415 -0.4358  1.1065
 1183SOL     OW 3733   3.763   1.218   2.423 -0.5343  0.0930  0.1725
 1183SOL    HW1 3734   3.668   1.208   2.450 -0.0072  0.4106  2.3546
 1183SOL    HW2 3735   3.818   1.148   2.469  0.4857  0.8790  0.1789
 1184SOL     OW 3736   1.434   1.605   0.925  0.3464  0.2548  0.0234
 1184SOL    HW1 3737   1.413   1.520   0.975  0.9172  0.9690  1.5396
 1184SOL    HW2 3738   1.351   1.637   0.879 -0.1832 -0.4927  0.4229
 1185SOL     OW 3739   0.928   0.392   1.063 -0.2310  0.3442 -0.3030
 1185SOL    HW1 3740   0.896   0.419   1.154  0.6070 -1.1361  0.4684
 1185SOL    HW2 3741   1.005   0.451   1.036  1.3318 -0.9382  1.1858
 1186SOL     OW 3742   1.312   1.471   4.236 -0.1176 -0.0996  0.5685
 1186SOL    HW1 3743   1.265   1.557   4.255 -0.1921 -0.0234  0.0506
 1186SOL    HW2 3744   1.401   1.471   4.283  0.0482  0.4199  0.2706
 1187SOL     OW 3745   1.530   1.651   4.684 -0.2992 -0.7358 -0.3989
 1187SOL    HW1 3746   1.529   1.568   4.740 -1.5465 -1.8461 -1.9566
 1187SOL    HW2 3747   1.506   1.729   4.741  1.1178 -1.3706  1.1555
 1188SOL     OW 3748   0.110   3.599   0.009 -0.3458 -0.2316 -0.2850
 1188SOL    HW1 3749   0.160   3.565   0.090  1.0337 -0.5892 -1.2483
 1188SOL    HW2 3750   0.017   3.564   0.011 -0.6948  0.6533  1.7032
 1189SOL     OW 3751   1.818   4.167   3.954 -0.2590 -0.3647  0.2380
 1189SOL    HW1 3752   1.721   4.144   3.961 -0.3477  0.0970  0.5678
 1189SOL    HW2 3753   1.853   4.192   4.045  0.3166 -1.0998  0.2295
 1190SOL     OW 3754   4.986   3.253   3.916 -0.6394 -0.5181  0.0208
 1190SOL    HW1 3755   4.981   3.308   3.999 -2.9946 -0.6643  0.0411
 1190SOL    HW2 3756   5.074   3.205   3.913 -0.0933  0.2801  1.8881
 1191SOL     OW 3757   4.581   4.958   3.161 -0.0570  0.3274  0.3893
 1191SOL    HW1 3758   4.513   4.950   3.233 -0.5709  0.7922 -0.0377
 1191SOL    HW2 3759   4.664   4.999   3.198  0.8255 -2.1671  1.4443
 1192SOL     OW 3760   2.233   0.619   2.383 -0.0852 -0.0698  0.5911
 1192SOL    HW1 3761   2.326   0.643   2.357 -0.0203 -0.9467 -0.0079
 1192SOL    HW2 3762   2.175   0.615   2.302 -0.8524  1.2668  1.0340
 1193SOL     OW 3763   3.866   2.375   1.953 -0.4919  0.1066 -0.2263
 1193SOL    HW1 3764   3.830   2.285   1.980  1.1167 -0.8918 -1.2200
 1193SOL    HW2 3765   3.952   2.391   2.001 -1.2359  1.5980  0.6805
 1194SOL     OW 3766   1.570   4.808   5.012  0.2679 -0.3249 -0.3852
 1194SOL    HW1 3767   1.492   4.801   5.074  1.1160  1.5336  0.9913
 1194SOL    HW2 3768   1.585   4.720   4.967 -1.3574 -1.2766  0.8248
 1195SOL     OW 3769   0.635   4.897   4.768 -0.0700  0.1471 -0.7049
 1195SOL    HW1 3770   0.709   4.838   4.801 -0.0272 -0.1930 -1.3955
 1195SOL    HW2 3771   0.649   4.918   4.671 -1.5950 -1.0731 -1.2494
 1196SOL     OW 3772   1.880   2.106   2.330 -0.0578  0.1397  0.1888
 1196SOL    HW1 3773   1.854   2.013   2.357 -2.0855 -0.5808 -3.4878
 1196SOL    HW2 3774   1.802   2.167   2.340 -0.3047  0.2510 -1.8579
 1197SOL     OW 3775   3.412   0.223   3.338 -0.1170  0.4994 -0.4964
 1197SOL    HW1 3776   3.411   0.199   3.435 -1.0033  1.0938 -0.3524
 1197SOL    HW2 3777   3.326   0.195   3.295 -0.8982  2.7047 -0.4757
 1198SOL     OW 3778   0.953   0.004   3.924  0.1888 -0.3598 -0.1475
 1198SOL    HW1 3779   1.041   0.003   3.878  1.9522 -0.9371  2.9643
 1198SOL    HW2 3780   0.966   0.020   4.022 -3.1734 -0.5101  0.4638
 1199SOL     OW 3781   0.979   2.276   3.383  0.2570  0.2092 -0.0593
 1199SOL    HW1 3782   0.888   2.242   3.360  0.0317  0.7830 -0.0403
 1199SOL    HW2 3783   1.016   2.328   3.306 -0.1870  1.4994  0.5835
 1200SOL     OW 3784   0.578   4.178   2.478  0.1108  0.1647 -0.1471
 1200SOL    HW1 3785   0.599   4.272   2.452  0.1208  0.4515  0.8673
 1200SOL    HW2 3786   0.596   4.165   2.576  2.5265 -1.5827 -0.7332
 1201SOL     OW 3787   1.267   3.777   4.713  0.4280 -0.1561 -0.2367
 1201SOL    HW1 3788   1.235   3.845   4.779  0.9689 -1.1780  1.1332
 1201SOL    HW2 3789   1.260   3.814   4.620 -2.1888  0.6171  0.1935
 1202SOL     OW 3790   1.819   0.564   1.158  0.7041 -0.2756 -0.0512
 1202SOL    HW1 3791   1.814   0.620   1.240  0.3168 -0.3089 -0.0539
 1202SOL    HW2 3792   1.895   0.597   1.101  0.2595  0.4737 -0.2248
 1203SOL     OW 3793   4.439   1.622   4.025  0.0249 -0.4189 -0.0921
 1203SOL    HW1 3794   4.500   1.543   4.028  0.1669 -0.2878  0.6097
 1203SOL    HW2 3795   4.492   1.706   4.025 -0.1335 -0.2653  1.9197
 1204SOL     OW 3796   4.603   4.780   3.417  0.1029  0.5946  0.1523
 1204SOL    HW1 3797   4.675   4.764   3.349 -0.4128  0.6127 -0.4070
 1204SOL    HW2 3798   4.543   4.854   3.385 -0.2600  0.4730  0.5404
 1205SOL     OW 3799   0.500   4.242   3.437 -0.2832  0.0247  0.1530
 1205SOL    HW1 3800   0.401   4.258   3.430 -0.2361 -0.3354 -2.7433
 1205SOL    HW2 3801   0.517   4.153   3.478 -1.2220 -0.3235 -0.1836
 1206SOL     OW 3802   4.227   5.120   5.130 -0.2890  0.0591 -0.2264
 1206SOL    HW1 3803   4.214   5.059   5.209  1.8763 -0.1664  0.0181
 1206SOL    HW2 3804   4.170   5.201   5.141 -1.8188 -1.0619  0.3678
 1207SOL     OW 3805   0.894   4.706   4.146  0.4931  0.0727 -0.3183
 1207SOL    HW1 3806   0.958   4.651   4.201 -0.6808 -2.4545 -1.3418
 1207SOL    HW2 3807   0.900   4.678   4.050 -2.3038 -0.5030 -0.4115
 1208SOL     OW 3808   2.631   1.825   0.887 -0.5763 -0.1152  0.0829
 1208SOL    HW1 3809   2.596   1.915   0.861 -0.4814  0.1221  0.7642
 1208SOL    HW2 3810   2.632   1.817   0.986 -0.1767 -0.7097  0.0358
 1209SOL     OW 3811   2.708   3.577   3.374 -0.0909 -0.7134  0.0029
 1209SOL    HW1 3812   2.708   3.675   3.354  1.3264 -0.7448 -0.2791
 1209SOL    HW2 3813   2.792   3.536   3.338 -1.0309 -2.1916 -0.6040
 1210SOL     OW 3814   1.855   0.288   2.585  0.1354 -0.4713 -0.5201
 1210SOL    HW1 3815   1.869   0.303   2.683 -2.0718  0.1682 -0.2610
 1210SOL    HW2 3816   1.931   0.329   2.535 -0.3264  2.2158  0.7852
 1211SOL     OW 3817   4.671   3.092   4.144 -0.0537 -0.0897 -0.1915
 1211SOL    HW1 3818   4.584   3.046   4.164  0.3689 -1.0973 -0.5757
 1211SOL    HW2 3819   4.702   3.141   4.225  0.7807 -2.6648  1.1429
 1212SOL     OW 3820   2.557   4.806   3.979  0.2146 -0.2692  0.0141
 1212SOL    HW1 3821   2.500   4.813   4.061  1.6396 -1.3197  1.1746
 1212SOL    HW2 3822   2.500   4.813   3.897 -1.5410 -1.1103  1.0993
 1213SOL     OW 3823   4.492   0.859   1.593  0.0472 -0.1828 -0.1395
 1213SOL    HW1 3824   4.392   0.860   1.581 -0.0691  0.2081  0.7525
 1213SOL    HW2 3825   4.520   0.944   1.638  0.7039 -0.5682  0.1836
 1214SOL     OW 3826   3.388   2.489   5.032  0.0057 -0.1250 -0.4756
 1214SOL    HW1 3827   3.470   2.439   5.060  0.5815 -0.1880 -2.1586
 1214SOL    HW2 3828   3.338   2.520   5.113 -0.1862 -3.0797  0.6663
 1215SOL     OW 3829   1.777   4.967   3.629 -0.2704  0.2656  0.1870
 1215SOL    HW1 3830   1.762   4.869   3.636  2.0726 -0.2951 -1.3379
 1215SOL    HW2 3831   1.690   5.015   3.640 -1.0432 -1.6634  4.3452
 1216SOL     OW 3832   0.515   2.639   1.648  0.2671  0.1978 -0.0727
 1216SOL    HW1 3833   0.495   2.541   1.644 -0.1952  0.3406 -1.7757
 1216SOL    HW2 3834   0.611   2.654   1.624  0.0005  0.2527 -1.1465
 1217SOL     OW 3835   0.814   4.517   1.441  0.3082  0.5523  0.3735
 1217SOL    HW1 3836   0.742   4.570   1.397 -0.6522 -0.6456  0.4530
 1217SOL    HW2 3837   0.778   4.475   1.524  0.9833 -0.3973  0.1962
 1218SOL     OW 3838   3.128   1.396   1.729  0.4011  0.1756  0.6346
 1218SOL    HW1 3839   3.066   1.474   1.728 -2.1095 -1.6924  0.9515
 1218SOL    HW2 3840   3.148   1.366   1.636 -3.7470 -2.4551  0.3526
 1219SOL     OW 3841   3.785   1.253   1.898 -0.5804 -0.1073 -0.3210
 1219SOL    HW1 3842   3.808   1.157   1.914  1.1557  0.1429 -1.0598
 1219SOL    HW2 3843   3.835   1.286   1.818 -1.7715  1.2096 -0.5576
 1220SOL     OW 3844   0.376   3.830   4.029 -0.2564 -0.0039 -0.4881
 1220SOL    HW1 3845   0.470   3.863   4.022  0.1722 -0.4042  2.2423
 1220SOL    HW2 3846   0.354   3.812   4.125 -3.1826  0.1922 -1.0218
 1221SOL     OW 3847   4.444   0.946   2.072 -0.3825 -0.0435 -0.4980
 1221SOL    HW1 3848   4.369   0.928   2.009 -0.9516 -0.7090  0.3596
 1221SOL    HW2 3849   4.480   0.860   2.107 -0.0875  0.3255  0.1104
 1222SOL     OW 3850   4.260   4.257   4.888 -0.1471  0.2442 -0.1378
 1222SOL    HW1 3851   4.269   4.294   4.795 -2.2572 -0.8362 -0.8310
 1222SOL    HW2 3852   4.279   4.159   4.887 -1.3151  0.0017  0.3310
 1223SOL     OW 3853   1.825   2.174   4.254  0.6241  0.6654  0.5547
 1223SOL    HW1 3854   1.924   2.184   4.245  0.7933 -0.7454  0.6075
 1223SOL    HW2 3855   1.786   2.152   4.164  0.4202  0.8143  0.6070
 1224SOL     OW 3856   2.502   0.461   1.243 -0.1757  0.6143  0.3140
 1224SOL    HW1 3857   2.485   0.446   1.341  2.4485  0.7668  0.8462
 1224SOL    HW2 3858   2.520   0.559   1.227 -0.4527  0.5668 -0.3084
 1225SOL     OW 3859   1.166   3.622   2.446 -0.2431  0.3028  0.0743
 1225SOL    HW1 3860   1.112   3.568   2.382  1.0386  0.5149 -1.2305
 1225SOL    HW2 3861   1.258   3.637   2.409  0.5065  0.5577  1.9007
 1226SOL     OW 3862   3.418   3.570   2.956 -0.1920  0.2582 -0.2628
 1226SOL    HW1 3863   3.336   3.554   2.901 -0.8994  1.0488  0.5383
 1226SOL    HW2 3864   3.447   3.665   2.946  1.3911 -0.3046 -1.5253
 1227SOL     OW 3865   5.092   2.583   3.833 -0.4475  0.0397 -0.3669
 1227SOL    HW1 3866   5.061   2.675   3.807 -1.4222 -0.7395 -2.1260
 1227SOL    HW2 3867   5.016   2.519   3.823  1.0283 -1.5100 -2.2985
 1228SOL     OW 3868   3.780   0.867   0.818 -0.2610 -0.7891 -0.2513
 1228SOL    HW1 3869   3.692   0.909   0.840  0.0145 -0.6435  0.6004
 1228SOL    HW2 3870   3.810   0.810   0.895 -0.4011 -2.1856 -1.1890
 1229SOL     OW 3871   3.492   3.216   3.025  0.2776 -0.0606  0.3111
 1229SOL    HW1 3872   3.501   3.315   3.032  1.6685  0.0168 -1.6420
 1229SOL    HW2 3873   3.396   3.190   3.037 -1.1378  2.1285 -4.0010
 1230SOL     OW 3874   0.563   4.098   3.846  0.2656 -0.3658  0.1901
 1230SOL    HW1 3875   0.482   4.144   3.809  0.0521 -1.9840 -1.5163
 1230SOL    HW2 3876   0.644   4.128   3.797  0.4731 -0.0280  0.7307
 1231SOL     OW 3877   2.313   4.968   4.827 -0.0871  0.0873 -0.5783
 1231SOL    HW1 3878   2.411   4.956   4.809 -0.2542 -0.5486 -1.1121
 1231SOL    HW2 3879   2.282   4.896   4.887 -0.2959  0.1023 -0.6686
 1232SOL     OW 3880   1.503   4.891   1.930  0.1187  0.6746  0.3450
 1232SOL    HW1 3881   1.482   4.954   2.004 -2.8367 -0.4892  0.6304
 1232SOL    HW2 3882   1.568   4.822   1.961  1.4933  2.1236  0.7653
 1233SOL     OW 3883   2.630   1.637   1.961  0.4941 -0.2932 -0.6680
 1233SOL    HW1 3884   2.571   1.645   1.881 -2.2933  1.4840  1.3860
 1233SOL    HW2 3885   2.675   1.724   1.979  1.7444 -0.9045 -0.6921
 1234SOL     OW 3886   3.620   5.145   2.227 -0.1384 -0.5315  0.0945
 1234SOL    HW1 3887   3.569   5.220   2.183 -2.3359 -2.0733 -0.1518
 1234SOL    HW2 3888   3.717   5.153   2.204 -0.3546  1.9414 -0.3088
 1235SOL     OW 3889   3.210   3.359   0.629  0.1802  0.3841  0.1594
 1235SOL    HW1 3890   3.159   3.442   0.654  0.2552  0.1938  0.9560
 1235SOL    HW2 3891   3.145   3.285   0.613  0.1450  0.4516 -0.0206
 1236SOL     OW 3892   0.916   2.416   5.120 -0.4393  0.3935  0.0261
 1236SOL    HW1 3893   0.852   2.487   5.147  0.4707  1.0596  0.4978
 1236SOL    HW2 3894   0.885   2.375   5.034 -1.7163  0.3827  0.4708
 1237SOL     OW 3895   2.716   0.443   3.189  0.2236  0.1065  0.3768
 1237SOL    HW1 3896   2.776   0.465   3.112 -1.7344  0.5400 -1.1074
 1237SOL    HW2 3897   2.678   0.527   3.226  0.0941 -0.1907  0.9243
 1238SOL     OW 3898   4.835   2.636   1.688 -0.4462 -0.8527 -0.4933
 1238SOL    HW1 3899   4.906   2.649   1.618 -0.9695  0.0091 -0.8795
 1238SOL    HW2 3900   4.745   2.648   1.646 -0.8973 -3.0682 -0.2640
 1239SOL     OW 3901   1.758   1.658   1.576 -0.1555  0.0785 -0.1670
 1239SOL    HW1 3902   1.659   1.669   1.580 -0.0275  0.8644  1.4158
 1239SOL    HW2 3903   1.781   1.582   1.514 -1.8303 -1.3677  0.9050
 1240SOL     OW 3904   4.864   4.563   2.150  0.3287  0.3371 -0.2569
 1240SOL    HW1 3905   4.876   4.654   2.190 -0.9364  0.7529 -0.7361
 1240SOL    HW2 3906   4.767   4.551   2.125  0.5333 -1.0347 -0.4601
 1241SOL     OW 3907   0.568   2.919   0.043 -0.4417 -0.3475 -0.4443
 1241SOL    HW1 3908   0.519   2.843   0.001 -2.1168 -0.9872  2.4015
 1241SOL    HW2 3909   0.508   2.998   0.050 -0.4325 -0.4495  1.1631
 1242SOL     OW 3910   2.422   1.832   2.299  0.1519  0.3579 -0.2911
 1242SOL    HW1 3911   2.483   1.783   2.361  0.2235  0.5184 -0.2341
 1242SOL    HW2 3912   2.467   1.916   2.268 -0.1433  0.6061 -0.0483
 1243SOL     OW 3913   0.663   2.576   0.435  0.7207 -0.0222  0.0137
 1243SOL    HW1 3914   0.720   2.656   0.418 -0.4644  0.7880 -0.2879
 1243SOL    HW2 3915   0.696   2.499   0.381 -0.8654  1.5356 -3.4814
 1244SOL     OW 3916   4.750   2.592   1.273 -0.0479  0.3490 -0.0180
 1244SOL    HW1 3917   4.829   2.573   1.214  0.1031 -0.2035  0.3565
 1244SOL    HW2 3918   4.712   2.506   1.306  0.6445  0.6644  1.7210
 1245SOL     OW 3919   4.363   4.014   0.063  0.2415 -0.1939 -0.0148
 1245SOL    HW1 3920   4.345   4.113   0.066 -0.9111 -0.3675 -0.5234
 1245SOL    HW2 3921   4.418   3.993  -0.017  0.1993 -0.0038 -0.0957
 1246SOL     OW 3922   1.141   0.013   3.707  0.0550 -0.9403 -0.2151
 1246SOL    HW1 3923   1.225   0.020   3.760 -0.8390  0.6460  1.0706
 1246SOL    HW2 3924   1.117   0.103   3.670 -0.8226 -1.4687 -0.9643
 1247SOL     OW 3925   3.351   0.885   1.038  0.6184  0.1671  0.3135
 1247SOL    HW1 3926   3.284   0.954   1.011 -0.5364 -0.4215  1.5518
 1247SOL    HW2 3927   3.321   0.795   1.005  1.7844  0.1503 -0.7463
 1248SOL     OW 3928   3.172   4.622   2.095  0.3046 -0.5918  0.0095
 1248SOL    HW1 3929   3.087   4.665   2.127  0.9120  1.3062 -0.7808
 1248SOL    HW2 3930   3.186   4.536   2.143 -1.4528 -0.3592  1.0187
 1249SOL     OW 3931   3.820   2.731   0.673 -0.3063  0.5401  0.3095
 1249SOL    HW1 3932   3.814   2.780   0.586  0.6880  0.7932  0.3752
 1249SOL    HW2 3933   3.845   2.795   0.745  3.4050 -0.3843  0.0030
 1250SOL     OW 3934   1.663   0.148   4.520 -0.0362  0.0258  0.0516
 1250SOL    HW1 3935   1.601   0.162   4.597 -0.1266 -0.6929  0.1145
 1250SOL    HW2 3936   1.611   0.140   4.435 -0.1028 -1.4228  0.2140
 1251SOL     OW 3937   4.224   0.928   1.576 -0.1703 -0.1258 -0.4859
 1251SOL    HW1 3938   4.249   1.023   1.561  0.2986 -0.2748 -0.6844
 1251SOL    HW2 3939   4.125   0.919   1.581 -0.2253  0.3338 -0.7304
 1252SOL     OW 3940   1.772   2.685   3.148  0.1126  0.1683 -0.0730
 1252SOL    HW1 3941   1.683   2.697   3.190  0.1795  0.9250 -0.1445
 1252SOL    HW2 3942   1.767   2.707   3.050  0.4157  0.3824 -0.0428
 1253SOL     OW 3943   3.648   1.054   0.205 -1.1579  0.2789  0.9889
 1253SOL    HW1 3944   3.717   0.983   0.220 -0.3795  0.4386 -1.4125
 1253SOL    HW2 3945   3.635   1.067   0.107 -2.1797  2.6146  1.3818
 1254SOL     OW 3946   1.115   2.553   1.189 -0.3631 -0.4427 -0.2889
 1254SOL    HW1 3947   1.154   2.644   1.197  1.2488 -0.9649 -1.5931
 1254SOL    HW2 3948   1.034   2.556   1.131  0.2805  0.0344 -1.1967
 1255SOL     OW 3949   3.758   0.528   4.011 -0.7432  0.3041  0.4421
 1255SOL    HW1 3950   3.666   0.504   3.982 -0.0194 -0.3725 -1.4622
 1255SOL    HW2 3951   3.821   0.454   3.989  0.5570  1.4908 -0.0678
 1256SOL     OW 3952   4.157   2.984   0.685  0.1757  0.2991 -0.0394
 1256SOL    HW1 3953   4.252   2.955   0.674 -0.5062 -1.8812 -0.5632
 1256SOL    HW2 3954   4.112   2.926   0.753 -1.1283  0.4813 -0.7189
 1257SOL     OW 3955   1.795   1.437   1.795  0.4510  0.0208  0.1634
 1257SOL    HW1 3956   1.869   1.449   1.728  1.8776  2.2236  1.9713
 1257SOL    HW2 3957   1.834   1.431   1.887 -1.6130  1.6175  1.2185
 1258SOL     OW 3958   5.017   0.643   3.010 -0.0269  0.0377 -0.3068
 1258SOL    HW1 3959   4.940   0.580   3.003 -1.0152  1.2288 -0.5755
 1258SOL    HW2 3960   5.051   0.666   2.919  2.2781 -2.3378 -0.1508
 1259SOL     OW 3961   3.482   2.332   2.092  0.1679  0.5815  0.3025
 1259SOL    HW1 3962   3.473   2.244   2.045  0.8842  0.5263  0.2652
 1259SOL    HW2 3963   3.426   2.332   2.175  0.0604  0.1427  0.2306
 1260SOL     OW 3964   0.742   4.531   2.899 -0.1995  0.7110  0.2542
 1260SOL    HW1 3965   0.667   4.561   2.958  0.8143 -2.0674  3.2885
 1260SOL    HW2 3966   0.800   4.467   2.950  2.2050 -0.0473 -3.1242
 1261SOL     OW 3967   0.539   1.174   0.170 -0.6739 -0.2250  0.0590
 1261SOL    HW1 3968   0.560   1.207   0.262  1.7042 -2.0006  0.2530
 1261SOL    HW2 3969   0.443   1.146   0.166 -0.6965 -0.6304  2.1659
 1262SOL     OW 3970   4.241   5.109   1.195 -0.3672  0.1307 -0.7459
 1262SOL    HW1 3971   4.337   5.135   1.198 -0.9515  2.3849  0.3438
 1262SOL    HW2 3972   4.220   5.049   1.272  0.0154  0.1343 -0.6394
 1263SOL     OW 3973   0.539   1.857   1.336  0.3434  0.2702 -0.5671
 1263SOL    HW1 3974   0.483   1.940   1.344  1.3636  0.8804  0.6014
 1263SOL    HW2 3975   0.539   1.826   1.241 -0.7021  1.1523 -0.8767
 1264SOL     OW 3976   0.266   2.810   3.491  0.6238  0.5401 -0.5481
 1264SOL    HW1 3977   0.316   2.791   3.406 -0.2027 -1.3762 -0.6440
 1264SOL    HW2 3978   0.329   2.849   3.558  1.4975  1.2166 -1.7219
 1265SOL     OW 3979   3.843   1.052   3.047 -0.0347  0.0892  0.3409
 1265SOL    HW1 3980   3.822   1.127   3.109 -1.0935 -0.0884  0.2165
 1265SOL    HW2 3981   3.941   1.034   3.048  0.4147  2.1932 -0.4394
 1266SOL     OW 3982   5.073   0.710   5.054 -0.1076  0.0643  0.3099
 1266SOL    HW1 3983   5.091   0.622   5.099 -1.1906  1.2621  3.3620
 1266SOL    HW2 3984   4.983   0.743   5.081  0.3038  2.1470 -0.7150
 1267SOL     OW 3985   4.107   1.294   2.866 -0.2779  0.1547  0.2337
 1267SOL    HW1 3986   4.019   1.328   2.896 -1.7106 -0.9632 -2.3042
 1267SOL    HW2 3987   4.148   1.238   2.938 -2.0247  0.0534  1.1981
 1268SOL     OW 3988   0.395   4.596   1.761  0.0523  0.1566 -0.6407
 1268SOL    HW1 3989   0.313   4.568   1.711  0.8138 -0.5230 -1.5294
 1268SOL    HW2 3990   0.420   4.525   1.826 -1.2719  1.2845  1.2009
 1269SOL     OW 3991   3.985   1.297   0.698  0.2557  0.4266  0.0222
 1269SOL    HW1 3992   4.083   1.308   0.679  0.7357 -0.7431  1.5939
 1269SOL    HW2 3993   3.965   1.333   0.790 -1.0085  1.5811 -0.6726
 1270SOL     OW 3994   4.164   4.628   3.321 -0.5220  0.1886  0.2342
 1270SOL    HW1 3995   4.157   4.557   3.391  0.8832  1.6936  1.9928
 1270SOL    HW2 3996   4.127   4.593   3.234 -1.1525 -2.1641  1.3724
 1271SOL     OW 3997   2.936   4.605   3.702  0.6895 -0.4851 -0.1286
 1271SOL    HW1 3998   2.846   4.637   3.674 -0.3440 -1.0400  2.3366
 1271SOL    HW2 3999   2.982   4.678   3.754  1.5547 -0.3370 -1.0604
 1272SOL     OW 4000   2.050   3.533   0.240  0.2843 -0.1903  0.3751
 1272SOL    HW1 4001   2.116   3.512   0.312 -0.7021 -0.8594  1.1166
 1272SOL    HW2 4002   1.971   3.472   0.248 -1.0205  1.4162  0.3103
 1273SOL     OW 4003   1.557   3.692   5.032  0.9171  0.4267 -0.2525
 1273SOL    HW1 4004   1.466   3.696   5.073  1.0697 -0.4582  0.1997
 1273SOL    HW2 4005   1.547   3.687   4.932  0.2730 -2.7914 -0.1521
 1274SOL     OW 4006   1.593   0.500   3.384  0.3029  0.0929 -0.5247
 1274SOL    HW1 4007   1.587   0.427   3.452  2.3144 -1.4277 -1.8557
 1274SOL    HW2 4008   1.570   0.587   3.426  2.6146 -0.5742  2.4834
 1275SOL     OW 4009   3.102   0.733   5.044 -0.2734 -0.0985  0.1828
 1275SOL    HW1 4010   3.062   0.712   4.955 -1.2991 -0.4055  0.6966
 1275SOL    HW2 4011   3.029   0.743   5.112  0.4591  0.7129  0.8768
 1276SOL     OW 4012   1.045   2.273   2.593 -0.2054 -0.6909 -0.7550
 1276SOL    HW1 4013   0.953   2.311   2.590  0.7335  1.8232  0.1422
 1276SOL    HW2 4014   1.041   2.177   2.622 -2.4271 -0.2375  0.6146
 1277SOL     OW 4015   1.688   0.333   1.329  1.0498  0.5658  0.0588
 1277SOL    HW1 4016   1.759   0.379   1.275  2.2156  0.3361  1.3504
 1277SOL    HW2 4017   1.728   0.257   1.379 -0.0241  0.6747  1.1282
 1278SOL     OW 4018   4.664   5.123   0.466 -0.1975 -0.2560 -0.3007
 1278SOL    HW1 4019   4.675   5.166   0.556 -3.4257  0.6262 -0.2205
 1278SOL    HW2 4020   4.594   5.051   0.472  0.6585 -1.2728 -1.8184
 1279SOL     OW 4021   3.653   4.473   3.772 -0.7258 -0.5002  0.3130
 1279SOL    HW1 4022   3.743   4.451   3.734 -0.7065  0.4083 -0.1896
 1279SOL    HW2 4023   3.663   4.499   3.868 -0.4554 -0.4119  0.2618
 1280SOL     OW 4024   2.925   1.382   4.532 -0.1819 -0.0354  0.1623
 1280SOL    HW1 4025   2.932   1.445   4.456  0.6617  0.2502  0.4574
 1280SOL    HW2 4026   2.983   1.302   4.515 -0.8790 -0.5187 -0.0006
 1281SOL     OW 4027   3.245   0.890   0.070  0.1425 -0.1764  0.3826
 1281SOL    HW1 4028   3.185   0.967   0.089 -1.0851 -0.7994 -0.7778
 1281SOL    HW2 4029   3.206   0.834  -0.003  0.2447 -2.7128  2.1428
 1282SOL     OW 4030   0.762   1.177   0.802  0.4502 -0.3614 -0.1483
 1282SOL    HW1 4031   0.742   1.105   0.736  1.2704 -1.6250  0.9485
 1282SOL    HW2 4032   0.825   1.143   0.872  1.0473  1.4910  0.2778
 1283SOL     OW 4033   1.338   3.880   1.299  0.4487 -0.7025  0.3027
 1283SOL    HW1 4034   1.272   3.842   1.364 -0.5360  1.7594  0.8565
 1283SOL    HW2 4035   1.397   3.807   1.266 -1.9369 -2.8723  0.4846
 1284SOL     OW 4036   3.115   4.047   0.527 -0.2730 -0.5536  0.7039
 1284SOL    HW1 4037   3.122   3.947   0.532 -3.6246 -0.8925  0.9751
 1284SOL    HW2 4038   3.057   4.080   0.601  0.3594  1.5938  0.3183
 1285SOL     OW 4039   3.207   2.412   3.395 -0.2963 -0.2140 -0.1498
 1285SOL    HW1 4040   3.143   2.449   3.327 -0.5279 -0.0042  0.1818
 1285SOL    HW2 4041   3.279   2.479   3.412 -1.1662  0.4461  1.0622
 1286SOL     OW 4042   0.324   2.444   2.662  0.3496 -0.0298 -0.5681
 1286SOL    HW1 4043   0.263   2.404   2.594 -1.9752  1.4085  0.5585
 1286SOL    HW2 4044   0.330   2.383   2.742 -1.4197  0.7883  0.2260
 1287SOL     OW 4045   2.663   4.100   0.975  0.1864 -0.1636  0.1018
 1287SOL    HW1 4046   2.668   4.185   0.923  0.4382 -0.2517 -0.0186
 1287SOL    HW2 4047   2.659   4.122   1.073  1.3601 -0.0354  0.1334
 1288SOL     OW 4048   3.819   3.167   4.114  0.0588  0.2036  0.5235
 1288SOL    HW1 4049   3.877   3.203   4.041 -2.3093 -0.1458 -1.6356
 1288SOL    HW2 4050   3.825   3.228   4.194  0.7229  2.0510 -0.8669
 1289SOL     OW 4051   5.002   1.839   3.825  0.7500 -0.2288  0.7229
 1289SOL    HW1 4052   4.960   1.929   3.820  0.9462 -0.2293 -1.5458
 1289SOL    HW2 4053   4.938   1.770   3.792  0.6687 -0.9340  2.2676
 1290SOL     OW 4054   5.129   4.934   3.988  0.0107  0.2870 -0.5796
 1290SOL    HW1 4055   5.130   4.986   4.073 -0.6058 -1.0192  0.2616
 1290SOL    HW2 4056   5.211   4.877   3.982 -0.3829 -0.3057 -0.4068
 1291SOL     OW 4057   3.968   1.981   0.511  0.5837 -0.4597 -0.1892
 1291SOL    HW1 4058   4.020   2.063   0.535  3.5457 -2.0895 -0.5830
 1291SOL    HW2 4059   3.958   1.923   0.591 -0.3198 -0.3462 -0.2115
 1292SOL     OW 4060   3.481   2.645   4.816 -0.1294  0.7837  0.1843
 1292SOL    HW1 4061   3.580   2.651   4.804 -0.0677 -1.7791 -1.3836
 1292SOL    HW2 4062   3.461   2.590   4.897 -0.3516  2.4258  1.2973
 1293SOL     OW 4063   2.934   1.643   3.015 -0.1134 -0.1652  0.2267
 1293SOL    HW1 4064   3.016   1.649   3.073  0.5266  0.0540 -0.6736
 1293SOL    HW2 4065   2.884   1.560   3.037 -0.1739  0.1837  1.4650
 1294SOL     OW 4066   4.511   1.087   4.569 -0.1833  0.2574  0.3045
 1294SOL    HW1 4067   4.441   1.103   4.499  1.0838  1.0069 -0.8628
 1294SOL    HW2 4068   4.509   0.992   4.598 -1.3796  0.1704 -0.0398
 1295SOL     OW 4069   2.348   3.737   4.968 -0.2902  0.0826  0.0825
 1295SOL    HW1 4070   2.323   3.742   5.065  0.8840 -2.1845  0.5697
 1295SOL    HW2 4071   2.265   3.743   4.912 -0.9693  1.5812  1.1885
 1296SOL     OW 4072   2.118   2.380   2.723 -0.3061 -0.2892 -0.2311
 1296SOL    HW1 4073   2.214   2.352   2.720 -0.5329 -1.0467 -0.7208
 1296SOL    HW2 4074   2.064   2.323   2.661 -0.9588  0.6032 -0.5156
 1297SOL     OW 4075   0.145   1.939   1.122 -0.1380  0.4019 -0.5637
 1297SOL    HW1 4076   0.107   1.996   1.050 -1.2564 -0.3025 -0.5674
 1297SOL    HW2 4077   0.075   1.874   1.153 -0.0301  1.3300  1.8373
 1298SOL     OW 4078   1.366   4.347   0.161  0.1125  0.3056  0.0353
 1298SOL    HW1 4079   1.394   4.391   0.247  1.3804 -0.8407  0.2385
 1298SOL    HW2 4080   1.426   4.270   0.142  0.9501  1.5220 -2.7702
 1299SOL     OW 4081   3.294   2.728   0.934 -0.4411  0.0973 -0.2544
 1299SOL    HW1 4082   3.346   2.798   0.886  0.5289 -0.9211 -0.7295
 1299SOL    HW2 4083   3.264   2.658   0.868  0.4907 -1.0677  0.5256
 1300SOL     OW 4084   2.187   5.065   2.107 -0.4134  0.5291 -0.4013
 1300SOL    HW1 4085   2.125   4.992   2.134  0.5176 -0.0508  0.2301
 1300SOL    HW2 4086   2.278   5.047   2.144  0.2188  1.2018 -1.5660
 1301SOL     OW 4087   4.177   0.475   0.731 -0.1123 -0.1620 -0.6699
 1301SOL    HW1 4088   4.166   0.547   0.800 -0.5426  0.4678 -1.3762
 1301SOL    HW2 4089   4.151   0.511   0.641  1.5583 -0.6134 -1.3633
 1302SOL     OW 4090   4.752   4.517   1.373  0.2277 -0.0694 -0.0444
 1302SOL    HW1 4091   4.743   4.512   1.274  2.8238 -0.3815 -0.3256
 1302SOL    HW2 4092   4.787   4.431   1.408  0.3425  0.3910  1.0224
 1303SOL     OW 4093   4.463   2.296   3.857  0.5459 -0.5490 -0.6415
 1303SOL    HW1 4094   4.537   2.268   3.796  0.0130 -0.8957 -1.1363
 1303SOL    HW2 4095   4.427   2.385   3.828  0.0694 -0.8687 -1.0393
 1304SOL     OW 4096   4.155   3.284   4.179  0.7198  0.0642  0.0063
 1304SOL    HW1 4097   4.065   3.311   4.213  0.6537 -0.4636  0.2707
 1304SOL    HW2 4098   4.165   3.311   4.084  0.2635  0.0906 -0.0348
 1305SOL     OW 4099   4.974   5.044   3.284  0.2259  0.3691  0.1738
 1305SOL    HW1 4100   4.995   4.997   3.370 -2.7069 -0.4216  0.5725
 1305SOL    HW2 4101   5.058   5.079   3.244  1.9876 -1.3452  2.1344
 1306SOL     OW 4102   4.320   3.368   2.031  0.6769  0.0978 -0.1268
 1306SOL    HW1 4103   4.338   3.328   1.942  3.6795 -2.6464  1.5095
 1306SOL    HW2 4104   4.405   3.405   2.069 -0.3741  0.6492  1.8374
 1307SOL     OW 4105   3.160   2.711   2.168  0.4051  0.2069  0.5544
 1307SOL    HW1 4106   3.159   2.810   2.177 -0.2524  0.2503  0.0157
 1307SOL    HW2 4107   3.178   2.670   2.258  0.9433  0.8119  0.7300
 1308SOL     OW 4108   0.918   3.275   0.245 -0.6705  0.1455 -0.1161
 1308SOL    HW1 4109   0.909   3.367   0.207 -0.4161  0.2336  0.0349
 1308SOL    HW2 4110   0.912   3.208   0.171  1.0183  0.3711 -0.4945
 1309SOL     OW 4111   2.504   4.859   1.566  0.4299 -0.0955 -0.1093
 1309SOL    HW1 4112   2.582   4.813   1.607  0.8724  1.5954  1.0398
 1309SOL    HW2 4113   2.477   4.811   1.483 -0.2724 -3.4517  1.8893
 1310SOL     OW 4114   2.340   2.421   1.895  0.2702  0.1147  0.2334
 1310SOL    HW1 4115   2.360   2.329   1.861  0.9373  0.2994  0.1193
 1310SOL    HW2 4116   2.288   2.414   1.980  2.9654 -0.4515  1.9509
 1311SOL     OW 4117   1.233   4.793   3.076 -0.3646  0.3701 -0.3982
 1311SOL    HW1 4118   1.201   4.715   3.022  0.6390 -0.0292 -0.4466
 1311SOL    HW2 4119   1.183   4.875   3.049 -0.2025  0.0893 -1.6179
 1312SOL     OW 4120   3.131   1.126   3.029  0.1893 -0.3608  0.5146
 1312SOL    HW1 4121   3.045   1.134   3.079 -1.0357  1.9729 -1.7137
 1312SOL    HW2 4122   3.124   1.054   2.960 -0.0428 -0.0984  0.2615
 1313SOL     OW 4123   2.659   3.156   0.957  0.3973  0.4901  0.4531
 1313SOL    HW1 4124   2.681   3.139   1.053  0.2108 -0.8766  0.2852
 1313SOL    HW2 4125   2.689   3.078   0.902 -1.3638  0.2714 -0.2929
 1314SOL     OW 4126   2.341   3.471   0.970 -0.3053 -1.0625 -0.2603
 1314SOL    HW1 4127   2.327   3.570   0.959 -1.9891 -1.2021  0.2592
 1314SOL    HW2 4128   2.438   3.453   0.989  0.4194  0.2633 -2.4011
 1315SOL     OW 4129   3.050   2.483   1.399 -0.4543  0.0043 -0.7185
 1315SOL    HW1 4130   3.029   2.573   1.362 -2.0360  0.4974  1.1773
 1315SOL    HW2 4131   2.970   2.424   1.391 -0.5514 -0.1519  0.9512
 1316SOL     OW 4132   0.194   3.465   0.826  0.3830 -0.2021  0.1141
 1316SOL    HW1 4133   0.203   3.367   0.846 -0.8020 -0.1572  0.9428
 1316SOL    HW2 4134   0.099   3.493   0.837  0.8979  1.2967  0.9994
 1317SOL     OW 4135   0.266   3.743   4.779  0.6870 -0.2371  0.4377
 1317SOL    HW1 4136   0.223   3.675   4.720 -1.7474  1.5604 -0.0113
 1317SOL    HW2 4137   0.207   3.762   4.858 -0.1059  3.1980 -0.8045
 1318SOL     OW 4138   0.125   2.376   3.762 -0.2206  0.6005 -0.5780
 1318SOL    HW1 4139   0.056   2.438   3.798 -0.2950  0.8631 -1.1554
 1318SOL    HW2 4140   0.199   2.428   3.722  1.9746  0.4313  2.8703
 1319SOL     OW 4141   5.038   0.940   0.120  0.2693 -0.2329 -0.3921
 1319SOL    HW1 4142   4.952   0.909   0.079  0.3538  2.1237 -2.6542
 1319SOL    HW2 4143   5.039   1.040   0.123  2.5886 -0.2230  0.3981
 1320SOL     OW 4144   3.512   4.436   3.235 -0.4096  1.0530  0.2073
 1320SOL    HW1 4145   3.429   4.487   3.258 -2.7444 -1.6881 -1.4501
 1320SOL    HW2 4146   3.525   4.362   3.301  1.0000  1.6564  0.6517
 1321SOL     OW 4147   1.576   2.252   3.813  0.7140  0.5062  0.0081
 1321SOL    HW1 4148   1.599   2.281   3.720 -0.0693  0.1429 -0.3042
 1321SOL    HW2 4149   1.490   2.202   3.812  2.1299 -2.1341  0.4529
 1322SOL     OW 4150   2.210   0.954   1.589 -0.1850  0.0542  0.1887
 1322SOL    HW1 4151   2.174   0.873   1.543 -0.4079  0.8468 -1.0804
 1322SOL    HW2 4152   2.284   0.928   1.651  0.5849 -0.9851 -1.1288
 1323SOL     OW 4153   0.862   3.796   0.479 -0.0638 -0.2286  0.7427
 1323SOL    HW1 4154   0.812   3.711   0.460 -2.0783  1.0980 -0.2533
 1323SOL    HW2 4155   0.802   3.874   0.460  2.4617  1.4894 -0.6301
 1324SOL     OW 4156   2.079   2.721   3.708 -0.1068 -0.2224  0.0420
 1324SOL    HW1 4157   2.112   2.700   3.616 -1.5694  0.6950 -0.7353
 1324SOL    HW2 4158   2.121   2.659   3.774  1.4450 -0.4945 -1.1495
 1325SOL     OW 4159   3.395   1.574   3.062  0.0744 -0.1392 -0.1561
 1325SOL    HW1 4160   3.378   1.653   3.003  0.2686 -1.0845 -1.5085
 1325SOL    HW2 4161   3.325   1.505   3.047 -0.6316  0.1106  1.6981
 1326SOL     OW 4162   1.640   3.169   4.258  0.6843  0.1091 -0.3433
 1326SOL    HW1 4163   1.658   3.211   4.347 -0.5465  2.0815 -0.9508
 1326SOL    HW2 4164   1.638   3.240   4.188  3.1045 -1.5538 -2.2658
 1327SOL     OW 4165   3.388   0.390   2.159 -0.0193 -0.1564 -0.6596
 1327SOL    HW1 4166   3.413   0.293   2.159  0.8365 -0.0292  2.0898
 1327SOL    HW2 4167   3.448   0.440   2.222 -1.8105  1.7740 -0.3654
 1328SOL     OW 4168   3.979   3.986   1.627  0.8440 -0.2564 -0.3645
 1328SOL    HW1 4169   3.958   3.940   1.713  0.6291  0.5867  0.0459
 1328SOL    HW2 4170   4.071   4.024   1.630  0.7255  0.0338 -0.3940
 1329SOL     OW 4171   2.187   3.740   2.553  0.0515  0.0991 -0.0756
 1329SOL    HW1 4172   2.233   3.780   2.633  1.2514 -0.3276 -0.5246
 1329SOL    HW2 4173   2.251   3.680   2.505 -1.3654 -1.4737 -0.0698
 1330SOL     OW 4174   2.995   1.132   3.291  0.2403  0.0826 -0.3574
 1330SOL    HW1 4175   2.994   1.092   3.383 -0.5495 -0.6745 -0.6847
 1330SOL    HW2 4176   3.044   1.220   3.294  0.9060 -0.2933  0.6235
 1331SOL     OW 4177   2.782   0.462   0.489 -0.3965  0.0684  1.1019
 1331SOL    HW1 4178   2.868   0.494   0.528  0.9498  1.7037 -2.7182
 1331SOL    HW2 4179   2.715   0.536   0.492  0.3428  0.9032 -1.1860
 1332SOL     OW 4180   1.153   4.130   1.819  0.8066 -0.0684  0.1076
 1332SOL    HW1 4181   1.192   4.137   1.726 -2.1961  1.3573 -1.1813
 1332SOL    HW2 4182   1.105   4.215   1.841 -3.8257 -2.4162  0.3350
 1333SOL     OW 4183   4.378   4.286   0.026  0.1844  0.0257  0.0713
 1333SOL    HW1 4184   4.369   4.276  -0.073  2.9486 -1.5487 -0.1105
 1333SOL    HW2 4185   4.359   4.381   0.052  0.1440  0.6415 -2.0515
 1334SOL     OW 4186   0.777   3.773   1.377  0.4680  0.1973 -0.1107
 1334SOL    HW1 4187   0.853   3.748   1.317 -0.0614  0.5402 -0.9432
 1334SOL    HW2 4188   0.697   3.796   1.321 -0.1229  0.2423  0.7421
 1335SOL     OW 4189   0.862   3.244   3.331 -0.2613  0.2196 -0.5876
 1335SOL    HW1 4190   0.879   3.178   3.404  0.5021  0.0825 -0.8757
 1335SOL    HW2 4191   0.905   3.331   3.354 -1.4015  0.6758 -0.1347
 1336SOL     OW 4192   1.278   4.903   4.201  0.9055 -0.9336  0.4252
 1336SOL    HW1 4193   1.188   4.901   4.243 -0.0605  1.2949 -1.3127
 1336SOL    HW2 4194   1.345   4.938   4.266 -0.1455  0.4642  0.8084
 1337SOL     OW 4195   2.852   2.905   4.359  0.0561  0.3460 -0.3448
 1337SOL    HW1 4196   2.841   2.897   4.459 -0.2426 -0.1525 -0.4131
 1337SOL    HW2 4197   2.872   2.815   4.321  1.4567  0.7353 -0.5947
 1338SOL     OW 4198   0.521   0.781   2.202 -0.5092  0.1556 -0.4353
 1338SOL    HW1 4199   0.617   0.809   2.214 -0.1245 -0.7400 -1.2797
 1338SOL    HW2 4200   0.462   0.861   2.207  0.5456  1.1757 -2.7905
 1339SOL     OW 4201   0.011   2.712   3.539  0.6080 -0.1033  0.6561
 1339SOL    HW1 4202   0.089   2.774   3.525  0.7123 -0.4931 -0.5558
 1339SOL    HW2 4203  -0.045   2.747   3.614  0.6760  1.4516  0.0251
 1340SOL     OW 4204   0.633   4.692   4.271 -0.1478 -0.0696  0.4576
 1340SOL    HW1 4205   0.715   4.728   4.228  0.7374 -1.7022  0.6870
 1340SOL    HW2 4206   0.626   4.594   4.252 -1.9082 -0.0190  0.6714
 1341SOL     OW 4207   1.284   5.151   1.215 -0.2041  0.3539  0.0943
 1341SOL    HW1 4208   1.260   5.057   1.241  0.3807  0.1557 -0.0576
 1341SOL    HW2 4209   1.364   5.149   1.156  0.1735  0.9909  0.5712
 1342SOL     OW 4210   4.107   0.936   0.965  0.3152  0.2804 -0.2935
 1342SOL    HW1 4211   4.063   0.972   0.882 -1.8218 -0.3185  0.5164
 1342SOL    HW2 4212   4.134   1.012   1.024 -1.7776  0.7162  0.2098
 1343SOL     OW 4213   1.893   2.816   3.366  0.4624  0.0758 -0.1378
 1343SOL    HW1 4214   1.894   2.778   3.274 -0.3612  0.2479 -0.2240
 1343SOL    HW2 4215   1.983   2.853   3.388  0.4344  0.8259 -1.2169
 1344SOL     OW 4216   4.188   4.329   1.725 -0.4022  0.1841 -0.2001
 1344SOL    HW1 4217   4.240   4.401   1.770 -1.1197  0.8587 -0.4322
 1344SOL    HW2 4218   4.246   4.248   1.713  0.3384  0.6383  0.2677
 1345SOL     OW 4219   4.847   4.247   4.695 -0.5764 -0.1673  0.3973
 1345SOL    HW1 4220   4.909   4.324   4.678  0.4702 -0.8068  1.1663
 1345SOL    HW2 4221   4.847   4.227   4.793 -0.9275 -1.0745  0.2151
 1346SOL     OW 4222   3.232   0.698   4.749 -0.0960 -0.0040  0.4359
 1346SOL    HW1 4223   3.294   0.695   4.827 -1.3520 -2.8379  1.4645
 1346SOL    HW2 4224   3.142   0.729   4.779  0.4962  3.3102 -0.8864
 1347SOL     OW 4225   4.460   4.055   0.774  0.2088 -0.1338 -0.0182
 1347SOL    HW1 4226   4.506   3.987   0.717 -0.2853  0.4248 -1.1207
 1347SOL    HW2 4227   4.525   4.127   0.798  0.0255  0.5042 -1.3254
 1348SOL     OW 4228   2.342   3.148   2.331  0.0582  0.3054 -0.1410
 1348SOL    HW1 4229   2.369   3.151   2.234  0.4968  0.5120 -0.0147
 1348SOL    HW2 4230   2.404   3.087   2.381 -1.1485 -1.0863 -0.2875
 1349SOL     OW 4231   0.989   2.880   4.007 -0.8716  0.2795 -0.1401
 1349SOL    HW1 4232   1.007   2.828   4.090  1.8642 -0.3889 -1.0488
 1349SOL    HW2 4233   0.890   2.885   3.992 -1.3575 -1.6357  1.8432
 1350SOL     OW 4234   0.614   2.487   4.838  0.1256  0.6951  0.2892
 1350SOL    HW1 4235   0.673   2.407   4.850  0.1357  0.0809 -2.8230
 1350SOL    HW2 4236   0.670   2.566   4.811 -0.3002  0.3381 -1.7906
 1351SOL     OW 4237   2.893   4.293   0.261  0.0160  1.1984 -0.8331
 1351SOL    HW1 4238   2.940   4.377   0.287  1.0443  0.9315 -1.7514
 1351SOL    HW2 4239   2.955   4.215   0.275 -1.5205  0.3226  1.7783
 1352SOL     OW 4240   3.578   3.730   2.637 -0.4844  0.5764  0.0380
 1352SOL    HW1 4241   3.639   3.792   2.588 -0.9266 -0.1394 -1.5038
 1352SOL    HW2 4242   3.623   3.641   2.647 -0.9677  0.2663 -0.4552
 1353SOL     OW 4243   5.093   4.404   0.690 -0.3555  0.1568 -0.0566
 1353SOL    HW1 4244   5.041   4.368   0.613 -2.8611  2.2751  0.5049
 1353SOL    HW2 4245   5.104   4.503   0.678  0.7824  0.2317  1.4462
 1354SOL     OW 4246   4.855   2.660   0.881  0.1181  0.3430  0.0388
 1354SOL    HW1 4247   4.874   2.576   0.933 -1.4032  0.4482  0.8279
 1354SOL    HW2 4248   4.839   2.637   0.785  0.3376 -0.2032  0.1284
 1355SOL     OW 4249   4.500   2.059   3.439  0.5647 -0.2170 -0.4904
 1355SOL    HW1 4250   4.419   2.019   3.396  0.4292  0.0125 -0.4483
 1355SOL    HW2 4251   4.542   2.126   3.376  1.2195 -0.9571 -0.8647
 1356SOL     OW 4252   4.234   4.438   3.532 -0.6572 -0.3196 -0.4046
 1356SOL    HW1 4253   4.270   4.353   3.494  0.9422  0.9068 -1.7488
 1356SOL    HW2 4254   4.295   4.471   3.604 -0.7711  0.1477 -0.5165
 1357SOL     OW 4255   4.484   3.980   4.905  0.1154 -0.0161  0.1073
 1357SOL    HW1 4256   4.460   4.034   4.825  0.9101  1.9103  1.0819
 1357SOL    HW2 4257   4.583   3.967   4.908 -0.1716 -3.3804 -1.1559
 1358SOL     OW 4258   3.031   3.139   2.426  0.6147  0.2806 -0.4782
 1358SOL    HW1 4259   3.111   3.199   2.423  2.3667 -1.9197 -0.6903
 1358SOL    HW2 4260   2.989   3.144   2.516  1.7611  0.5500  0.0617
 1359SOL     OW 4261   3.580   0.074   1.494  0.4407 -0.4562  0.4208
 1359SOL    HW1 4262   3.550   0.157   1.448  0.9375 -1.4775 -1.9211
 1359SOL    HW2 4263   3.626   0.014   1.428 -0.7046 -2.9982  1.7767
 1360SOL     OW 4264   3.247   3.895   0.881  0.6603 -0.5622  0.0374
 1360SOL    HW1 4265   3.242   3.800   0.913  1.7422 -0.9466 -0.8902
 1360SOL    HW2 4266   3.308   3.901   0.802  1.3417  1.0671  0.6490
 1361SOL     OW 4267   0.859   1.527   3.877 -0.2301  0.3441  0.0252
 1361SOL    HW1 4268   0.948   1.504   3.916  0.0136  1.8059  0.3844
 1361SOL    HW2 4269   0.869   1.603   3.812 -1.4385  1.7683  1.4221
 1362SOL     OW 4270   2.427   0.735   4.574 -0.6915 -0.1989  0.0591
 1362SOL    HW1 4271   2.483   0.724   4.656 -2.1288 -0.8288  1.0029
 1362SOL    HW2 4272   2.468   0.685   4.498  3.1341  3.9594 -1.0235
 1363SOL     OW 4273   2.031   4.559   1.832 -0.9207  0.5172 -0.0616
 1363SOL    HW1 4274   1.944   4.523   1.798 -0.0840 -0.3687 -1.3249
 1363SOL    HW2 4275   2.072   4.617   1.762 -0.4978  0.9489  0.5392
 1364SOL     OW 4276   0.851   4.574   2.632 -0.3797 -0.4860  0.1734
 1364SOL    HW1 4277   0.828   4.670   2.650 -0.3846 -0.3664 -0.4372
 1364SOL    HW2 4278   0.777   4.515   2.662 -0.1633 -0.3406  1.0186
 1365SOL     OW 4279   0.872   3.619   2.617  0.3241  0.0974 -0.1124
 1365SOL    HW1 4280   0.807   3.635   2.543  0.4945 -0.6117 -0.4308
 1365SOL    HW2 4281   0.939   3.694   2.620  0.1685  0.2564 -0.5183
 1366SOL     OW 4282   1.890   4.052   5.052  0.5216  0.1721  0.3044
 1366SOL    HW1 4283   1.806   4.045   4.999  1.5615  1.1795 -1.5735
 1366SOL    HW2 4284   1.871   4.025   5.147 -1.1169 -2.9547 -0.7549
 1367SOL     OW 4285   3.566   1.607   0.012 -0.1157  0.1547  0.7812
 1367SOL    HW1 4286   3.637   1.644  -0.048 -0.8468  1.0548  0.4551
 1367SOL    HW2 4287   3.581   1.508   0.023 -0.0862 -0.0971 -1.0924
 1368SOL     OW 4288   0.954   0.682   3.854  0.4266  0.1990  0.1181
 1368SOL    HW1 4289   1.008   0.715   3.931  0.4102 -0.4701  0.4293
 1368SOL    HW2 4290   0.893   0.754   3.822 -0.3214  0.1774  1.4096
 1369SOL     OW 4291   2.874   0.559   5.121 -0.6523 -0.1803  0.0401
 1369SOL    HW1 4292   2.834   0.526   5.206  1.0215 -1.5266  0.3868
 1369SOL    HW2 4293   2.863   0.658   5.114 -0.8743 -0.0463  1.8091
 1370SOL     OW 4294   0.895   3.761   4.295 -0.2426  0.5189 -0.5569
 1370SOL    HW1 4295   0.935   3.719   4.377  0.2911  1.6127 -0.2472
 1370SOL    HW2 4296   0.827   3.829   4.323 -0.2889  0.6703 -1.0363
 1371SOL     OW 4297   3.117   3.536   4.393  0.0466 -0.1193 -0.3011
 1371SOL    HW1 4298   3.080   3.485   4.315  1.3165 -1.6762  0.0672
 1371SOL    HW2 4299   3.183   3.479   4.442  1.0917  1.6960  0.4868
 1372SOL     OW 4300   1.855   3.539   2.982 -0.2548 -0.2126  0.0465
 1372SOL    HW1 4301   1.929   3.484   2.944  0.3917  0.6141  0.0870
 1372SOL    HW2 4302   1.790   3.563   2.910  0.1810  0.1004 -0.2449
 1373SOL     OW 4303   0.512   0.744   3.037 -0.1143  0.1231  0.1753
 1373SOL    HW1 4304   0.459   0.822   3.071  0.3371 -0.1572  1.5675
 1373SOL    HW2 4305   0.542   0.763   2.943 -0.9203  1.1620  0.1122
 1374SOL     OW 4306   4.482   2.595   2.001 -0.2727 -0.1053  0.0726
 1374SOL    HW1 4307   4.580   2.614   2.012 -0.6403  2.2043 -0.0120
 1374SOL    HW2 4308   4.440   2.585   2.091 -0.1130 -0.1503  0.1428
 1375SOL     OW 4309   3.022   5.109   1.878  0.3538  0.4521 -0.3004
 1375SOL    HW1 4310   2.982   5.200   1.874 -1.7328 -0.3394  0.9365
 1375SOL    HW2 4311   3.090   5.106   1.951  0.9514  1.1672 -0.8053
 1376SOL     OW 4312   4.020   1.132   2.182  0.2804 -0.3538  0.2164
 1376SOL    HW1 4313   4.054   1.200   2.117  0.8803 -1.4814 -0.6886
 1376SOL    HW2 4314   3.959   1.176   2.248 -0.0096  0.8956 -0.8519
 1377SOL     OW 4315   1.887   3.573   2.429 -0.4145 -0.3463  0.7696
 1377SOL    HW1 4316   1.979   3.535   2.440  1.5974  3.3944 -1.0111
 1377SOL    HW2 4317   1.869   3.638   2.502 -0.2578  1.1910 -0.4953
 1378SOL     OW 4318   3.389   3.526   3.223  0.0920  0.2067 -0.3358
 1378SOL    HW1 4319   3.322   3.469   3.269  0.9905 -0.7179 -0.1287
 1378SOL    HW2 4320   3.363   3.538   3.127 -0.3980 -0.0947 -0.2434
 1379SOL     OW 4321   0.079   4.574   4.750  0.2295  0.2178 -0.2322
 1379SOL    HW1 4322   0.028   4.551   4.667 -0.9329  2.2851 -0.1312
 1379SOL    HW2 4323   0.083   4.494   4.810 -2.2224 -0.2382 -0.5968
 1380SOL     OW 4324   0.359   2.556   1.417  0.2739  0.2104  0.1963
 1380SOL    HW1 4325   0.385   2.603   1.332  0.1456 -0.0438  0.0154
 1380SOL    HW2 4326   0.422   2.584   1.490  0.4475  0.3561 -0.0043
 1381SOL     OW 4327   3.473   0.078   4.063 -0.2329 -0.1214 -0.1826
 1381SOL    HW1 4328   3.376   0.096   4.043 -0.2007 -0.0399 -0.2662
 1381SOL    HW2 4329   3.499  -0.009   4.021 -0.7732 -1.1131  1.4391
 1382SOL     OW 4330   4.943   4.947   1.180 -0.3642  0.3679  0.4749
 1382SOL    HW1 4331   4.925   4.944   1.082 -0.5629 -1.2069  0.5417
 1382SOL    HW2 4332   4.881   4.886   1.228 -1.0125  1.9450  1.7372
 1383SOL     OW 4333   4.326   0.645   4.336 -0.3300  0.2096  0.0065
 1383SOL    HW1 4334   4.277   0.563   4.305  0.3081  0.2118 -1.0932
 1383SOL    HW2 4335   4.367   0.628   4.425 -0.3355 -0.6287 -0.1419
 1384SOL     OW 4336   1.300   2.317   2.492 -0.4276 -0.1876 -0.4789
 1384SOL    HW1 4337   1.220   2.320   2.551 -0.8043 -1.2879 -0.9033
 1384SOL    HW2 4338   1.383   2.315   2.548 -0.6654  1.1821 -0.0415
 1385SOL     OW 4339   4.572   2.108   4.027 -0.2798  0.4780 -0.4257
 1385SOL    HW1 4340   4.548   2.181   3.963 -1.7256  1.0309  0.6843
 1385SOL    HW2 4341   4.586   2.147   4.118  2.1136 -0.2432 -0.4133
 1386SOL     OW 4342   3.601   2.128   0.474  0.3140  0.3234 -0.7179
 1386SOL    HW1 4343   3.526   2.131   0.407 -1.8815 -2.7833  1.3171
 1386SOL    HW2 4344   3.675   2.070   0.438  0.3783  0.8884 -1.5180
 1387SOL     OW 4345   1.532   3.297   4.828  0.2677  0.1548  0.2497
 1387SOL    HW1 4346   1.631   3.297   4.843  0.4107  1.4418 -0.5438
 1387SOL    HW2 4347   1.506   3.213   4.780  0.7033 -0.9804  1.9156
 1388SOL     OW 4348   3.805   2.894   0.438 -0.6025  1.0365 -0.5660
 1388SOL    HW1 4349   3.767   2.844   0.360 -1.6327  1.7746 -0.5621
 1388SOL    HW2 4350   3.894   2.930   0.414 -1.1425  1.7183 -1.6126
 1389SOL     OW 4351   1.289   1.327   3.884  0.0397 -0.3058  0.2189
 1389SOL    HW1 4352   1.309   1.350   3.788  1.5006 -0.0368  0.5667
 1389SOL    HW2 4353   1.228   1.396   3.922  0.7482  0.5078 -0.0708
 1390SOL     OW 4354   3.263   0.637   0.934  0.5113 -0.6600  0.0899
 1390SOL    HW1 4355   3.351   0.617   0.892  0.6934 -1.2607  0.7394
 1390SOL    HW2 4356   3.208   0.554   0.939  0.6682 -0.7145  1.4087
 1391SOL     OW 4357   0.829   2.884   0.109 -0.4121 -0.4732  1.1701
 1391SOL    HW1 4358   0.736   2.896   0.075 -1.0389 -1.0163  2.6349
 1391SOL    HW2 4359   0.881   2.967   0.093 -1.1476 -0.1572  0.3434
 1392SOL     OW 4360   4.081   4.908   4.420  0.1805 -0.0174 -0.8519
 1392SOL    HW1 4361   4.126   4.821   4.442 -1.7240 -0.7801  0.3373
 1392SOL    HW2 4362   4.101   4.932   4.325  3.9884  0.3569 -0.1298
 1393SOL     OW 4363   0.569   2.587   3.927  0.1435  0.5527 -1.0058
 1393SOL    HW1 4364   0.508   2.568   3.850  0.2054 -2.7926 -0.3650
 1393SOL    HW2 4365   0.524   2.560   4.012  1.6691  0.1845 -0.2877
 1394SOL     OW 4366   0.523   1.215   0.466  0.4526  0.2249  0.1489
 1394SOL    HW1 4367   0.618   1.232   0.492  0.5078  0.0296  0.0803
 1394SOL    HW2 4368   0.474   1.302   0.458  0.3482  0.2839  1.2199
 1395SOL     OW 4369   4.646   4.258   3.477 -0.4597 -0.0267  0.1198
 1395SOL    HW1 4370   4.725   4.289   3.530 -0.7735  0.9619  0.0459
 1395SOL    HW2 4371   4.644   4.306   3.389 -1.7534  0.8575  0.5842
 1396SOL     OW 4372   2.273   1.011   3.394 -0.2752  0.1490  0.3957
 1396SOL    HW1 4373   2.176   1.008   3.415 -0.1733  0.6815  0.9872
 1396SOL    HW2 4374   2.319   0.931   3.431 -0.2383  0.6675  1.5035
 1397SOL     OW 4375   0.241   1.415   0.580 -0.1293  0.1810 -0.2706
 1397SOL    HW1 4376   0.143   1.403   0.562 -0.0313 -0.5869 -0.2835
 1397SOL    HW2 4377   0.290   1.428   0.494 -0.6807  4.4110 -0.1711
 1398SOL     OW 4378   4.836   4.477   3.673  0.1270 -0.1278  0.1717
 1398SOL    HW1 4379   4.750   4.516   3.641  0.6032  0.3557 -0.5590
 1398SOL    HW2 4380   4.817   4.397   3.730 -0.8449  0.7263  1.0814
 1399SOL     OW 4381   0.100   4.680   1.067 -0.1033  0.4389  0.6094
 1399SOL    HW1 4382   0.158   4.633   1.134  0.6276  1.4824  0.7241
 1399SOL    HW2 4383   0.006   4.649   1.078  0.4615 -1.5605  0.1764
 1400SOL     OW 4384   2.068   4.659   1.117  0.5106 -0.1541  0.1643
 1400SOL    HW1 4385   2.129   4.582   1.102  0.0206 -0.9171  1.8441
 1400SOL    HW2 4386   2.058   4.675   1.215  1.1045  2.4673 -0.1125
 1401SOL     OW 4387   1.303   0.118   1.504 -0.1836  0.4071  0.3979
 1401SOL    HW1 4388   1.223   0.080   1.458 -0.2540  0.7168  0.2579
 1401SOL    HW2 4389   1.383   0.062   1.483 -0.3153  0.2402  0.3331
 1402SOL     OW 4390   2.950   1.232   0.343  0.1870 -1.0365 -0.4855
 1402SOL    HW1 4391   3.021   1.277   0.287  1.0744 -1.6772  0.1034
 1402SOL    HW2 4392   2.992   1.161   0.398 -0.6416 -0.3136  1.1347
 1403SOL     OW 4393   3.031   2.194   2.499 -0.3730  0.4011  0.4184
 1403SOL    HW1 4394   3.066   2.116   2.551  1.1684  0.7049 -0.1247
 1403SOL    HW2 4395   3.034   2.276   2.556  1.2129  0.7119 -0.0552
 1404SOL     OW 4396   2.046   1.671   0.768  0.8329  0.1960  0.0485
 1404SOL    HW1 4397   2.129   1.648   0.717  0.5409 -0.7933 -0.0116
 1404SOL    HW2 4398   1.971   1.687   0.704 -0.2916 -3.8932  0.0387
 1405SOL     OW 4399   4.095   3.022   0.412 -0.0559 -0.2666  0.6444
 1405SOL    HW1 4400   4.071   3.111   0.373 -0.9085 -1.0703 -0.7499
 1405SOL    HW2 4401   4.119   3.034   0.509  1.5899  1.7180  0.0646
 1406SOL     OW 4402   3.237   4.526   0.815  0.3625 -0.4417 -0.1653
 1406SOL    HW1 4403   3.210   4.492   0.905  0.5962 -0.2238 -0.0104
 1406SOL    HW2 4404   3.222   4.454   0.747  0.0140 -0.5443  0.0167
 1407SOL     OW 4405   0.031   0.022   0.053 -0.0457  0.3192  0.7221
 1407SOL    HW1 4406   0.095  -0.043   0.093  0.6941 -0.0716 -1.0226
 1407SOL    HW2 4407   0.079   0.082  -0.010 -1.1512  1.0280  0.5200
 1408SOL     OW 4408   3.950   2.736   3.882  0.1235 -0.0649 -0.0711
 1408SOL    HW1 4409   4.022   2.782   3.933  0.0209 -0.6975  0.6657
 1408SOL    HW2 4410   3.861   2.771   3.911  0.1336  1.1370 -1.3980
 1409SOL     OW 4411   4.483   0.487   1.036  0.0645  0.1647  0.5123
 1409SOL    HW1 4412   4.532   0.553   1.092 -0.3404  0.5970  0.3650
 1409SOL    HW2 4413   4.536   0.467   0.954  1.2037 -1.3306  1.5473
 1410SOL     OW 4414   0.830   4.345   3.796 -0.2666 -0.4287 -0.0290
 1410SOL    HW1 4415   0.873   4.423   3.750 -0.2375 -1.2111 -1.3825
 1410SOL    HW2 4416   0.744   4.375   3.837 -0.1755  0.3619 -0.3829
 1411SOL     OW 4417   4.388   0.909   0.841  0.3975 -0.1833 -0.0036
 1411SOL    HW1 4418   4.367   1.002   0.873  0.1649 -0.1906 -0.1301
 1411SOL    HW2 4419   4.311   0.849   0.862  0.1475 -0.1408 -0.7589
 1412SOL     OW 4420   3.017   0.044   4.431 -0.4876  0.3113  0.3675
 1412SOL    HW1 4421   2.958   0.015   4.356  0.9908  0.0184 -0.7499
 1412SOL    HW2 4422   3.019  -0.027   4.501 -0.7512 -0.0792 -0.0140
 1413SOL     OW 4423   4.723   1.811   1.065 -0.0696  0.6132  0.6803
 1413SOL    HW1 4424   4.692   1.779   1.154 -0.7687  0.2181  0.3038
 1413SOL    HW2 4425   4.738   1.910   1.068  0.2360  0.5506  1.3188
 1414SOL     OW 4426   4.253   3.868   1.842  0.7066  0.0888  0.2195
 1414SOL    HW1 4427   4.166   3.902   1.878 -0.4045 -2.1261 -0.2151
 1414SOL    HW2 4428   4.317   3.855   1.918  0.0764  0.1186  0.7665
 1415SOL     OW 4429   3.948   2.807   1.955  0.1261 -0.2618 -0.0636
 1415SOL    HW1 4430   3.917   2.888   1.906 -0.7315 -0.7130 -0.2990
 1415SOL    HW2 4431   3.956   2.827   2.053  0.4479  0.2513 -0.1956
 1416SOL     OW 4432   0.589   3.306   5.033 -0.1706 -0.0794 -0.2090
 1416SOL    HW1 4433   0.682   3.342   5.029  0.1039 -0.8700 -1.4312
 1416SOL    HW2 4434   0.532   3.350   4.964 -0.8916  0.8134  0.8999
 1417SOL     OW 4435   2.793   4.565   2.176  0.1408 -0.4155  0.2552
 1417SOL    HW1 4436   2.838   4.548   2.264 -0.6491  0.2404  0.8071
 1417SOL    HW2 4437   2.823   4.497   2.109 -0.6943 -2.1621  1.5608
 1418SOL     OW 4438   2.507   0.964   4.510  0.2833 -0.6556 -0.4617
 1418SOL    HW1 4439   2.474   0.871   4.527  0.8789 -1.3697 -2.8079
 1418SOL    HW2 4440   2.449   1.030   4.557 -0.6268 -2.1716  0.6112
 1419SOL     OW 4441   0.280   4.128   4.337 -0.3681  0.1738 -0.9007
 1419SOL    HW1 4442   0.333   4.084   4.409 -0.7731  2.5863  0.9998
 1419SOL    HW2 4443   0.336   4.197   4.291 -0.7683  0.1760 -1.3928
 1420SOL     OW 4444   4.683   0.634   3.374  0.1119 -0.2091  0.2115
 1420SOL    HW1 4445   4.613   0.705   3.378  0.8122  0.5069  0.0554
 1420SOL    HW2 4446   4.767   0.672   3.334 -0.5739 -2.0595 -3.3157
 1421SOL     OW 4447   1.102   3.981   2.029  0.4040  0.3737 -0.2931
 1421SOL    HW1 4448   1.116   4.038   1.948  0.8369 -0.6523 -0.9618
 1421SOL    HW2 4449   1.004   3.967   2.043  0.3310  0.0948 -0.9963
 1422SOL     OW 4450   0.397   3.353   1.025 -0.6649  0.2059  0.4335
 1422SOL    HW1 4451   0.379   3.448   0.999  1.6842  0.1926 -1.6039
 1422SOL    HW2 4452   0.314   3.313   1.062 -1.8446  2.9086  0.9728
 1423SOL     OW 4453   2.289   3.228   1.266  0.0100  0.5449  0.7659
 1423SOL    HW1 4454   2.306   3.130   1.280  2.1055  0.7368 -0.0622
 1423SOL    HW2 4455   2.229   3.240   1.187 -2.1492 -0.0889  2.2091
 1424SOL     OW 4456   4.341   4.804   0.022 -0.3762  0.1563  0.0522
 1424SOL    HW1 4457   4.283   4.866   0.073 -0.6983  0.0858 -0.2228
 1424SOL    HW2 4458   4.293   4.774  -0.061  0.4699  0.9537 -0.7465
 1425SOL     OW 4459   3.162   0.316   1.980 -0.6665  0.2872  0.3908
 1425SOL    HW1 4460   3.201   0.330   1.890 -0.8741  0.6259  0.3539
 1425SOL    HW2 4461   3.230   0.335   2.050 -0.0345 -1.4120  0.2917
 1426SOL     OW 4462   3.137   0.723   3.689 -0.3945  0.5280  0.2811
 1426SOL    HW1 4463   3.138   0.758   3.783 -1.2931 -0.2300  0.5937
 1426SOL    HW2 4464   3.208   0.769   3.635 -0.2548  1.3954  1.1729
 1427SOL     OW 4465   1.704   4.229   2.528 -0.1595 -0.2066 -0.4995
 1427SOL    HW1 4466   1.750   4.312   2.497 -0.8430  0.0527 -0.8277
 1427SOL    HW2 4467   1.609   4.250   2.551 -0.0058 -0.6408  0.6270
 1428SOL     OW 4468   4.417   2.369   0.456  0.0297  0.2935 -0.6548
 1428SOL    HW1 4469   4.485   2.338   0.522  0.7581 -0.9645 -1.9392
 1428SOL    HW2 4470   4.431   2.322   0.369 -1.5558  1.1299 -1.4082
 1429SOL     OW 4471   3.022   2.689   2.688  0.0959  0.5493  0.1451
 1429SOL    HW1 4472   3.098   2.683   2.754  0.7925  1.4949 -0.5366
 1429SOL    HW2 4473   2.952   2.622   2.712  0.8594  0.0781  1.1652
 1430SOL     OW 4474   2.038   3.324   2.242  0.1615  0.3758 -0.0543
 1430SOL    HW1 4475   2.039   3.224   2.239 -1.8612  0.3383 -1.2891
 1430SOL    HW2 4476   2.101   3.360   2.174 -0.3194 -0.0972 -0.7646
 1431SOL     OW 4477   3.512   2.160   3.955 -0.8769 -0.0070  0.5703
 1431SOL    HW1 4478   3.590   2.164   3.892  0.5793  2.9190  2.3464
 1431SOL    HW2 4479   3.436   2.212   3.917 -0.9499 -0.4263  0.1262
 1432SOL     OW 4480   4.952   1.490   4.765  0.4005 -0.4138 -0.1342
 1432SOL    HW1 4481   4.863   1.471   4.725  0.8372  1.0848 -1.9692
 1432SOL    HW2 4482   4.941   1.554   4.842 -0.3182 -2.3611  1.4693
 1433SOL     OW 4483   1.307   4.141   1.234 -0.2047 -0.3827  0.3893
 1433SOL    HW1 4484   1.327   4.046   1.258 -0.5323 -0.4361  0.4540
 1433SOL    HW2 4485   1.232   4.144   1.168  0.1433 -0.1917  0.0036
 1434SOL     OW 4486   1.704   1.562   2.650  0.2174 -0.3475 -0.2847
 1434SOL    HW1 4487   1.681   1.592   2.743  0.1423 -0.2688 -0.3287
 1434SOL    HW2 4488   1.654   1.617   2.584  1.7008  0.8802 -0.4308
 1435SOL     OW 4489   2.680   2.986   1.183 -0.2076 -1.0862  0.5580
 1435SOL    HW1 4490   2.591   2.984   1.231 -0.0413 -2.2758  0.8437
 1435SOL    HW2 4491   2.707   2.893   1.159  1.2234 -0.7961  0.9522
 1436SOL     OW 4492   3.005   3.701   2.297  0.2029 -0.2085 -0.4491
 1436SOL    HW1 4493   2.927   3.671   2.352 -0.4870 -0.3637 -1.4823
 1436SOL    HW2 4494   3.003   3.800   2.285  0.6850 -0.0996  0.2713
 1437SOL     OW 4495   0.032   2.952   1.235 -0.2541 -0.0710  0.4144
 1437SOL    HW1 4496   0.018   2.992   1.145 -0.8871 -1.5866 -0.2045
 1437SOL    HW2 4497   0.127   2.965   1.264  0.4483 -1.1216 -1.3007
 1438SOL     OW 4498   1.290   0.202   4.218 -0.1924 -0.3703 -0.1092
 1438SOL    HW1 4499   1.227   0.151   4.159 -0.0556 -0.7778  0.0919
 1438SOL    HW2 4500   1.248   0.214   4.308 -1.2009  1.8733 -0.8017
 1439SOL     OW 4501   2.084   4.326   0.988  0.2143  0.5468 -0.0213
 1439SOL    HW1 4502   1.994   4.304   1.027 -0.2497  0.3927 -1.1442
 1439SOL    HW2 4503   2.150   4.339   1.062 -0.3518 -0.9289  0.7865
 1440SOL     OW 4504   1.104   3.650   4.873 -0.2738  0.0487 -0.1350
 1440SOL    HW1 4505   1.152   3.688   4.794 -2.7404  2.4409 -0.6474
 1440SOL    HW2 4506   1.166   3.650   4.952  0.6695  3.0074 -0.7303
 1441SOL     OW 4507   4.837   3.537   1.237 -0.2516 -0.2501 -0.0592
 1441SOL    HW1 4508   4.851   3.450   1.189 -1.0269  0.2814 -1.3014
 1441SOL    HW2 4509   4.921   3.591   1.232  0.3101 -0.9978  0.9162
 1442SOL     OW 4510   0.637   0.628   0.582 -0.0872 -0.6890  0.0840
 1442SOL    HW1 4511   0.589   0.632   0.495 -0.8398 -1.0799  0.4774
 1442SOL    HW2 4512   0.585   0.677   0.652  1.8624  2.1681 -0.2695
 1443SOL     OW 4513   1.247   3.104   1.540  0.0502 -0.2564 -0.1400
 1443SOL    HW1 4514   1.292   3.055   1.465  0.9513 -1.7196  1.2966
 1443SOL    HW2 4515   1.215   3.039   1.608  0.7632  1.0908  1.5679
 1444SOL     OW 4516   2.448   5.029   2.222 -0.1802 -0.4047 -0.6345
 1444SOL    HW1 4517   2.475   5.001   2.131  1.7660  0.1565 -0.2713
 1444SOL    HW2 4518   2.487   4.967   2.290 -0.4718 -0.0346 -0.1126
 1445SOL     OW 4519   4.838   3.296   1.093 -0.2110  0.0527 -0.0207
 1445SOL    HW1 4520   4.826   3.197   1.103  0.3569 -0.1153 -0.9548
 1445SOL    HW2 4521   4.935   3.319   1.099 -0.4576  0.7679  1.8922
 1446SOL     OW 4522   2.177   0.595   0.016  0.5840  0.4155  0.3036
 1446SOL    HW1 4523   2.127   0.635   0.093 -0.2785 -0.4342  0.1938
 1446SOL    HW2 4524   2.119   0.596  -0.066  1.0642  0.2007 -0.0460
 1447SOL     OW 4525   1.530   1.457   1.824 -0.1746 -0.1838  0.5325
 1447SOL    HW1 4526   1.516   1.370   1.870 -0.4981 -0.8347 -0.7487
 1447SOL    HW2 4527   1.628   1.475   1.815 -0.1070 -0.0759  1.3866
 1448SOL     OW 4528   2.539   0.592   2.129  0.5251 -0.4389 -0.3365
 1448SOL    HW1 4529   2.550   0.649   2.210 -0.0608 -1.0440  0.1747
 1448SOL    HW2 4530   2.590   0.633   2.053  0.1242  0.7597  0.0171
 1449SOL     OW 4531   1.490   2.793   1.146 -0.4620  0.0459  0.2682
 1449SOL    HW1 4532   1.553   2.775   1.221 -0.2868  0.5475  0.2428
 1449SOL    HW2 4533   1.497   2.889   1.118 -0.2070 -0.2374 -0.6813
 1450SOL     OW 4534   4.975   0.663   0.250  0.5223 -0.1564 -0.1614
 1450SOL    HW1 4535   4.885   0.650   0.291  1.6460 -0.6498  2.3311
 1450SOL    HW2 4536   4.993   0.760   0.237 -0.7066 -0.0873 -1.6154
 1451SOL     OW 4537   3.382   3.793   1.475 -0.4212 -0.2183  0.0932
 1451SOL    HW1 4538   3.387   3.886   1.440  0.8756  0.0867  1.0221
 1451SOL    HW2 4539   3.286   3.769   1.492 -0.7731  0.9383 -0.1602
 1452SOL     OW 4540   0.886   4.353   4.159  0.9935  0.1551  0.2311
 1452SOL    HW1 4541   0.934   4.307   4.084 -0.8530  0.8371 -1.4393
 1452SOL    HW2 4542   0.877   4.290   4.236 -0.0949 -1.8188 -1.4078
 1453SOL     OW 4543   3.544   4.788   1.780  0.5989  0.0554 -0.0575
 1453SOL    HW1 4544   3.463   4.818   1.831  1.4438  1.7089  0.3754
 1453SOL    HW2 4545   3.536   4.817   1.685  0.4034 -0.3677 -0.1753
 1454SOL     OW 4546   2.521   3.102   3.535  0.4716 -0.1546  0.0012
 1454SOL    HW1 4547   2.577   3.028   3.573 -0.2297 -0.1038  1.1959
 1454SOL    HW2 4548   2.537   3.186   3.586 -0.4329 -0.0586  0.1432
 1455SOL     OW 4549   1.774   0.172   3.320  0.5646 -0.1895 -0.2341
 1455SOL    HW1 4550   1.735   0.234   3.388 -0.5607 -0.3341 -0.7276
 1455SOL    HW2 4551   1.853   0.124   3.359  0.6304  0.5715  0.5801
 1456SOL     OW 4552   2.085   0.726   1.512  0.5874  0.4203  0.0072
 1456SOL    HW1 4553   2.115   0.694   1.602 -2.0642  2.0137  1.5728
 1456SOL    HW2 4554   1.998   0.683   1.489  0.0781  1.7643 -0.6954
 1457SOL     OW 4555   1.268   4.577   1.908  0.0778  0.6002 -0.2759
 1457SOL    HW1 4556   1.192   4.512   1.904 -0.5551  1.2880  0.2390
 1457SOL    HW2 4557   1.354   4.527   1.916 -0.5189 -0.1916  1.9545
 1458SOL     OW 4558   3.629   2.759   0.250 -0.0255 -0.1967 -0.2303
 1458SOL    HW1 4559   3.574   2.809   0.183 -0.6229 -0.5424 -0.0164
 1458SOL    HW2 4560   3.572   2.738   0.330 -0.3550 -2.7343 -1.0391
 1459SOL     OW 4561   1.650   3.318   4.032 -0.0446 -0.1529  0.4835
 1459SOL    HW1 4562   1.635   3.232   3.984 -1.0788  0.5186 -0.4515
 1459SOL    HW2 4563   1.741   3.318   4.074  0.8797 -0.8287 -1.4111
 1460SOL     OW 4564   0.368   5.147   2.620  0.2565 -0.4934 -0.4549
 1460SOL    HW1 4565   0.296   5.196   2.669  1.2255  0.9335 -0.3743
 1460SOL    HW2 4566   0.425   5.213   2.571  0.6899 -1.7087 -1.6331
 1461SOL     OW 4567   2.497   0.991   4.225  0.2212 -0.0057  0.1701
 1461SOL    HW1 4568   2.502   0.957   4.319  0.9304  0.3815  0.2839
 1461SOL    HW2 4569   2.441   0.929   4.170  1.4364 -1.3505  0.3819
 1462SOL     OW 4570   2.695   2.272   5.110  0.2869  0.3973  0.8624
 1462SOL    HW1 4571   2.706   2.294   5.207 -0.4717 -0.1883  1.0915
 1462SOL    HW2 4572   2.775   2.304   5.059 -0.6182  3.4632  1.1800
 1463SOL     OW 4573   2.276   3.947   0.524  0.1136  0.1775 -0.7939
 1463SOL    HW1 4574   2.298   4.041   0.548 -0.3703 -0.1545  1.1215
 1463SOL    HW2 4575   2.194   3.944   0.467 -1.0759  0.8264  0.8248
 1464SOL     OW 4576   0.875   1.028   1.044  0.1732 -0.2154  0.2830
 1464SOL    HW1 4577   0.812   1.097   1.079 -0.0824  0.5155 -1.5201
 1464SOL    HW2 4578   0.824   0.945   1.022 -0.4205  0.6966 -2.0825
 1465SOL     OW 4579   3.178   1.059   3.847  0.0013 -0.2491 -0.4601
 1465SOL    HW1 4580   3.117   1.020   3.916  0.0961  0.1071 -0.1730
 1465SOL    HW2 4581   3.124   1.106   3.778 -0.0293  0.7236  0.1982
 1466SOL     OW 4582   2.832   4.355   1.369  0.0836  0.0188 -0.1224
 1466SOL    HW1 4583   2.823   4.337   1.466  1.4715 -2.7052 -0.4063
 1466SOL    HW2 4584   2.774   4.293   1.317  0.1712  0.7003 -1.0651
 1467SOL     OW 4585   2.762   4.173   5.064  0.0405  0.3331 -0.5277
 1467SOL    HW1 4586   2.662   4.169   5.071 -0.0433  2.3226 -0.0126
 1467SOL    HW2 4587   2.797   4.082   5.045 -1.8409 -0.4833 -0.3539
 1468SOL     OW 4588   0.173   1.826   3.568 -0.0316  0.1342  0.2701
 1468SOL    HW1 4589   0.236   1.904   3.571  0.3612 -0.2058  0.9960
 1468SOL    HW2 4590   0.186   1.769   3.649  0.4291 -1.2765 -0.7611
 1469SOL     OW 4591   0.963   1.586   4.338 -0.1701  0.9261 -0.3427
 1469SOL    HW1 4592   1.007   1.671   4.310 -1.9583  1.5746 -1.3132
 1469SOL    HW2 4593   0.864   1.597   4.336 -0.4421 -1.0814 -0.1515
 1470SOL     OW 4594   4.626   0.890   3.984 -0.0614 -0.4015  0.1538
 1470SOL    HW1 4595   4.542   0.870   3.933 -0.3973  0.2707  0.4361
 1470SOL    HW2 4596   4.610   0.873   4.082  0.5644 -1.6384  0.0626
 1471SOL     OW 4597   4.948   0.388   0.921  0.7094  0.0738  0.3203
 1471SOL    HW1 4598   5.001   0.431   0.848  2.3127 -0.2808  1.2261
 1471SOL    HW2 4599   5.003   0.318   0.966 -0.1902  0.3350  1.9244
 1472SOL     OW 4600   4.096   4.515   4.448 -0.7539  0.1713  0.0327
 1472SOL    HW1 4601   4.074   4.521   4.546 -2.8558  2.6527 -0.4905
 1472SOL    HW2 4602   4.033   4.573   4.396  1.3057  0.1672 -2.6651
 1473SOL     OW 4603   1.197   3.410   4.035  0.1831  0.3285 -0.8392
 1473SOL    HW1 4604   1.250   3.327   4.051  0.0828  0.0629 -1.7936
 1473SOL    HW2 4605   1.117   3.411   4.095  0.5918  0.1141 -0.2866
 1474SOL     OW 4606   1.052   0.021   2.561  0.0950 -0.4242 -0.2115
 1474SOL    HW1 4607   0.976   0.071   2.603  0.8561  0.6043 -0.0283
 1474SOL    HW2 4608   1.065   0.054   2.468  2.1253  1.4989  0.6753
 1475SOL     OW 4609   3.405   3.873   0.660  0.2187 -0.2959 -0.2603
 1475SOL    HW1 4610   3.487   3.919   0.695 -0.6969  0.9433  0.3072
 1475SOL    HW2 4611   3.401   3.883   0.561  0.9932 -0.7893 -0.3511
 1476SOL     OW 4612   1.165   3.536   1.876  0.2392  0.1822 -0.0228
 1476SOL    HW1 4613   1.083   3.492   1.913  1.1469 -1.1044  0.5242
 1476SOL    HW2 4614   1.170   3.629   1.910  0.8950 -0.8538  2.9832
 1477SOL     OW 4615   4.993   4.379   1.802  0.3628 -0.7223 -0.1730
 1477SOL    HW1 4616   4.911   4.329   1.827 -0.8743  0.9465 -0.7010
 1477SOL    HW2 4617   5.035   4.418   1.883 -0.8989  0.6272 -0.1327
 1478SOL     OW 4618   0.685   4.366   0.008  0.1884 -0.5770  0.0511
 1478SOL    HW1 4619   0.648   4.312  -0.067 -2.2739 -1.3946  1.7261
 1478SOL    HW2 4620   0.725   4.450  -0.028 -3.0931  0.2569 -2.1176
 1479SOL     OW 4621   4.479   0.013   4.428 -0.2339 -0.3507  0.3445
 1479SOL    HW1 4622   4.519  -0.036   4.506 -0.1237  0.7448  0.9959
 1479SOL    HW2 4623   4.494  -0.040   4.345  0.6882 -0.9864  0.8904
 1480SOL     OW 4624   0.249   5.145   0.741 -0.3555  0.1211 -0.5852
 1480SOL    HW1 4625   0.153   5.156   0.765 -0.3337 -0.6103 -0.1242
 1480SOL    HW2 4626   0.292   5.080   0.803  0.2381 -0.1779 -1.2847
 1481SOL     OW 4627   3.341   4.369   3.472  0.2434  0.1252 -0.2787
 1481SOL    HW1 4628   3.307   4.318   3.551  3.5550 -1.3353  0.3697
 1481SOL    HW2 4629   3.327   4.314   3.389  0.0740  0.0053 -0.1712
 1482SOL     OW 4630   2.284   4.195   4.346 -0.4311  0.1955  0.0675
 1482SOL    HW1 4631   2.191   4.228   4.330 -0.6267 -0.8754 -1.2699
 1482SOL    HW2 4632   2.280   4.106   4.391  0.0535  1.3740  2.5942
 1483SOL     OW 4633   0.884   4.558   5.058 -0.4816 -0.3142 -0.2977
 1483SOL    HW1 4634   0.845   4.563   4.967  0.4891 -2.7371 -0.9470
 1483SOL    HW2 4635   0.854   4.636   5.113 -1.6698  0.8019 -2.4353
 1484SOL     OW 4636   1.067   2.079   1.081  1.2913 -0.7329  0.0690
 1484SOL    HW1 4637   1.003   2.151   1.055  1.4411 -0.2065  1.1164
 1484SOL    HW2 4638   1.155   2.094   1.036  1.7039  0.4541  1.2092
 1485SOL     OW 4639   3.502   2.691   4.417  0.3574  0.1683  0.2442
 1485SOL    HW1 4640   3.548   2.774   4.451  0.3137  0.5938 -0.7067
 1485SOL    HW2 4641   3.546   2.610   4.456  1.7390  0.5729 -0.4162
 1486SOL     OW 4642   1.239   4.811   2.654 -0.5759  0.2234  0.4212
 1486SOL    HW1 4643   1.328   4.822   2.611 -1.2767 -0.7338 -1.3420
 1486SOL    HW2 4644   1.235   4.868   2.736  1.6314  0.2945  0.5328
 1487SOL     OW 4645   3.831   0.248   4.608 -0.2576 -0.0395  0.2382
 1487SOL    HW1 4646   3.863   0.295   4.691 -0.5545  0.8559 -0.1444
 1487SOL    HW2 4647   3.790   0.315   4.546  0.9516 -0.5119 -1.1217
 1488SOL     OW 4648   1.613   2.709   2.058  0.1021  0.2259  0.0343
 1488SOL    HW1 4649   1.610   2.749   2.150  3.0533  0.1975  0.2274
 1488SOL    HW2 4650   1.610   2.783   1.991  2.6284  0.6619  0.3238
 1489SOL     OW 4651   1.187   0.749   4.001  0.0593 -0.2025 -0.2914
 1489SOL    HW1 4652   1.203   0.815   4.074 -2.0907 -2.5374  2.5575
 1489SOL    HW2 4653   1.272   0.732   3.951  0.9922  3.5268 -0.3012
 1490SOL     OW 4654   1.030   0.742   0.274  0.3289 -0.5556 -0.0828
 1490SOL    HW1 4655   1.115   0.696   0.299  1.3961  1.6805  0.6274
 1490SOL    HW2 4656   0.970   0.748   0.354 -0.0538 -1.1729 -0.3156
 1491SOL     OW 4657   0.958   0.698   2.206 -0.1748 -0.1735 -0.5516
 1491SOL    HW1 4658   1.033   0.686   2.140  1.2787  0.4440  0.9053
 1491SOL    HW2 4659   0.903   0.616   2.209  1.4025 -1.2830 -0.5664
 1492SOL     OW 4660   0.151   2.452   4.501  0.1465 -0.4272  0.4336
 1492SOL    HW1 4661   0.216   2.514   4.545  0.4396 -0.7920  0.5234
 1492SOL    HW2 4662   0.063   2.498   4.490  0.8467  0.6357 -1.1051
 1493SOL     OW 4663   4.848   3.923   0.908 -0.3186 -0.6052 -0.0958
 1493SOL    HW1 4664   4.782   3.956   0.976 -0.2261 -1.5626  0.4785
 1493SOL    HW2 4665   4.870   3.997   0.845 -1.7428 -0.1911 -0.1478
 1494SOL     OW 4666   2.172   0.121   1.404 -0.3539  0.7729 -0.1782
 1494SOL    HW1 4667   2.175   0.023   1.385  3.3193  0.9772 -1.5578
 1494SOL    HW2 4668   2.078   0.154   1.398 -1.5893 -2.4658 -0.5261
 1495SOL     OW 4669   4.435   3.481   1.719  0.2275 -0.2597 -0.0647
 1495SOL    HW1 4670   4.433   3.454   1.623  1.1329 -1.8609  0.3272
 1495SOL    HW2 4671   4.361   3.546   1.737 -0.1688 -0.1997 -1.7510
 1496SOL     OW 4672   0.651   2.166   1.050 -0.2150 -0.3670 -0.6736
 1496SOL    HW1 4673   0.604   2.086   1.012  1.4031 -1.3854 -0.6427
 1496SOL    HW2 4674   0.586   2.241   1.061 -1.1390 -0.5950 -3.7358
 1497SOL     OW 4675   2.196   4.429   2.452 -0.2836 -0.0481  0.2551
 1497SOL    HW1 4676   2.185   4.336   2.416 -0.0591 -0.0369  0.1552
 1497SOL    HW2 4677   2.191   4.426   2.552 -1.9605  0.0663  0.1943
 1498SOL     OW 4678   5.065   3.228   1.875 -0.4964 -0.0227 -0.0774
 1498SOL    HW1 4679   5.029   3.288   1.947 -0.8338 -0.8573  0.4644
 1498SOL    HW2 4680   5.164   3.217   1.888 -0.3957  0.5985 -0.3168
 1499SOL     OW 4681   3.001   3.955   0.783  0.0388  0.0017 -0.3928
 1499SOL    HW1 4682   3.094   3.945   0.819 -0.6079  1.5696  1.9390
 1499SOL    HW2 4683   2.945   3.879   0.814  0.0961  0.0446 -0.1818
 1500SOL     OW 4684   2.085   4.222   4.959  0.6311 -0.4856  0.0778
 1500SOL    HW1 4685   1.998   4.174   4.954  0.0346  0.6915 -1.8713
 1500SOL    HW2 4686   2.148   4.185   4.891  0.7050  0.4386 -0.3662
 1501SOL     OW 4687   3.634   2.400   3.680 -1.1233 -0.0755 -0.2886
 1501SOL    HW1 4688   3.624   2.300   3.680  0.6274 -0.3432 -2.7530
 1501SOL    HW2 4689   3.617   2.435   3.772  0.5703 -2.9136  1.2440
 1502SOL     OW 4690   3.818   2.701   0.976 -0.2696 -0.8340 -0.2117
 1502SOL    HW1 4691   3.783   2.607   0.968 -0.4731 -0.7436 -0.4104
 1502SOL    HW2 4692   3.787   2.741   1.062 -0.0479 -1.0046 -0.0521
 1503SOL     OW 4693   1.194   4.401   2.381 -0.0921  0.2072  0.1880
 1503SOL    HW1 4694   1.198   4.492   2.341  0.2387 -0.4213 -1.3129
 1503SOL    HW2 4695   1.132   4.401   2.459 -0.4474  1.6079 -0.0663
 1504SOL     OW 4696   2.731   3.543   3.642 -0.1447  0.0368 -0.3421
 1504SOL    HW1 4697   2.701   3.534   3.548 -1.0064 -0.8938  0.0031
 1504SOL    HW2 4698   2.823   3.583   3.645 -0.3798  0.6881 -1.5277
 1505SOL     OW 4699   1.075   0.394   0.404 -0.3269 -0.7330 -0.0706
 1505SOL    HW1 4700   1.154   0.413   0.462 -0.4887 -0.6673  0.1249
 1505SOL    HW2 4701   1.096   0.421   0.310 -0.9438  1.4166  0.3767
 1506SOL     OW 4702   0.742   2.622   0.054 -0.1732  0.0710 -0.4063
 1506SOL    HW1 4703   0.762   2.657  -0.038 -0.9630  0.2974 -0.5001
 1506SOL    HW2 4704   0.750   2.696   0.120  0.5065 -0.1172 -0.2667
 1507SOL     OW 4705   2.516   0.269   2.450  0.3470 -0.0956 -0.5724
 1507SOL    HW1 4706   2.432   0.258   2.503 -0.3543 -1.5631 -1.9139
 1507SOL    HW2 4707   2.542   0.182   2.409  1.3084  0.7956 -1.9761
 1508SOL     OW 4708   3.029   3.229   1.068 -0.2291 -0.4943  0.1258
 1508SOL    HW1 4709   2.968   3.266   0.997  0.2881  1.1698  0.4958
 1508SOL    HW2 4710   3.107   3.185   1.024 -1.0372 -1.5248 -0.3359
 1509SOL     OW 4711   3.037   0.313   0.313 -0.1975  0.0597 -0.6323
 1509SOL    HW1 4712   3.019   0.239   0.249 -1.6094 -1.1694  1.0843
 1509SOL    HW2 4713   3.075   0.391   0.264  0.4655 -1.4362 -2.6518
 1510SOL     OW 4714   2.184   3.269   4.618 -0.0765  0.1461 -0.3264
 1510SOL    HW1 4715   2.214   3.256   4.524 -0.5632 -0.2519 -0.4307
 1510SOL    HW2 4716   2.182   3.367   4.639 -0.5162  0.2715 -0.9139
 1511SOL     OW 4717   1.435   4.178   1.957 -0.1551  0.5651 -0.3527
 1511SOL    HW1 4718   1.418   4.084   1.926  2.0889 -0.1821  0.4655
 1511SOL    HW2 4719   1.374   4.199   2.033 -0.1990 -0.4941 -0.0775
 1512SOL     OW 4720   2.594   2.274   2.557 -0.9121 -0.2881  0.0975
 1512SOL    HW1 4721   2.654   2.301   2.482 -1.6852 -0.6370 -0.6505
 1512SOL    HW2 4722   2.646   2.218   2.622 -0.7866 -1.8556 -1.3016
 1513SOL     OW 4723   0.016   4.457   3.343 -0.2516  0.7553  0.9773
 1513SOL    HW1 4724   0.108   4.420   3.326  0.6939  2.1759  2.7789
 1513SOL    HW2 4725  -0.028   4.475   3.255  1.2391  0.2136  0.0680
 1514SOL     OW 4726   1.350   0.052   0.806  0.8482 -0.3017 -0.2485
 1514SOL    HW1 4727   1.315   0.084   0.718 -0.5215 -0.7268  0.1165
 1514SOL    HW2 4728   1.436   0.099   0.827 -0.3376  2.0513 -0.4117
 1515SOL     OW 4729   2.394   1.171   1.506 -0.0800  0.2540 -0.2074
 1515SOL    HW1 4730   2.317   1.107   1.516 -0.5858  0.7969 -0.6172
 1515SOL    HW2 4731   2.474   1.121   1.471 -1.2604  0.3484 -3.2916
 1516SOL     OW 4732   2.610   2.198   1.016  0.6010  0.4433  0.1812
 1516SOL    HW1 4733   2.547   2.177   1.091 -0.1903 -0.1806 -0.6381
 1516SOL    HW2 4734   2.598   2.132   0.943  0.3005  1.8950 -1.1355
 1517SOL     OW 4735   2.984   3.230   3.514 -0.2565  0.3859 -0.5708
 1517SOL    HW1 4736   2.976   3.131   3.508 -0.3601  0.1874  1.7556
 1517SOL    HW2 4737   2.908   3.273   3.466 -0.2130 -0.6474 -1.5965
 1518SOL     OW 4738   4.290   1.533   3.109  0.0400  0.1564  0.2810
 1518SOL    HW1 4739   4.214   1.596   3.122  0.1473  0.3939 -0.2212
 1518SOL    HW2 4740   4.265   1.442   3.143  0.0991  0.5976  1.5860
 1519SOL     OW 4741   1.862   4.021   1.614  0.3855  0.3921  0.3965
 1519SOL    HW1 4742   1.919   4.100   1.634 -1.1570  1.4566  0.8356
 1519SOL    HW2 4743   1.766   4.049   1.612 -0.1297 -1.2719 -0.5338
 1520SOL     OW 4744   2.790   4.936   3.461  0.0670 -0.6266  0.1139
 1520SOL    HW1 4745   2.792   5.029   3.499 -1.1549 -0.9891  1.1275
 1520SOL    HW2 4746   2.750   4.939   3.370 -0.0353 -0.1605  0.1694
 1521SOL     OW 4747   4.728   4.717   4.256 -0.3860  0.4943  0.6836
 1521SOL    HW1 4748   4.727   4.628   4.210 -2.7646  1.0823 -0.5780
 1521SOL    HW2 4749   4.657   4.719   4.327 -0.8761  1.5941  0.1851
 1522SOL     OW 4750   3.252   4.355   0.620  0.2797 -0.0145  0.1367
 1522SOL    HW1 4751   3.239   4.260   0.591 -0.1305 -0.8505  2.8180
 1522SOL    HW2 4752   3.169   4.407   0.598 -0.0202 -0.5914 -0.1344
 1523SOL     OW 4753   3.240   3.289   2.338 -0.5938  0.2889 -0.1239
 1523SOL    HW1 4754   3.336   3.266   2.357 -0.6324  0.7169  0.6431
 1523SOL    HW2 4755   3.228   3.303   2.240 -0.2497 -1.4621 -0.4457
 1524SOL     OW 4756   3.356   1.255   0.131  0.1109 -0.1879 -0.1287
 1524SOL    HW1 4757   3.276   1.225   0.079  1.3944 -1.4867 -1.4766
 1524SOL    HW2 4758   3.433   1.267   0.068  1.0562  0.7760  1.1639
 1525SOL     OW 4759   4.221   2.336   3.085  0.1319 -0.0713 -0.0735
 1525SOL    HW1 4760   4.171   2.324   3.000 -1.3765  2.9329  0.2496
 1525SOL    HW2 4761   4.306   2.385   3.066  0.8486 -1.2857 -0.0738
 1526SOL     OW 4762   1.647   3.657   3.639 -0.8388  0.2557 -0.3391
 1526SOL    HW1 4763   1.586   3.618   3.570 -0.4230  0.2755 -0.7166
 1526SOL    HW2 4764   1.699   3.584   3.682 -0.8625  0.2793 -0.2699
 1527SOL     OW 4765   1.286   3.174   3.455 -0.0191 -0.1111 -0.2266
 1527SOL    HW1 4766   1.274   3.261   3.502 -1.6501 -1.3681  1.8711
 1527SOL    HW2 4767   1.382   3.148   3.456  0.3188  1.1005  0.1799
 1528SOL     OW 4768   2.207   2.219   4.015 -0.2956 -0.5069  0.0079
 1528SOL    HW1 4769   2.244   2.129   4.040  1.7266  0.7425  1.8319
 1528SOL    HW2 4770   2.154   2.255   4.092 -0.0745  0.3677 -0.2432
 1529SOL     OW 4771   4.965   4.717   3.663  0.1474  0.3103 -0.1815
 1529SOL    HW1 4772   4.986   4.752   3.754  1.1713 -0.8047  0.0258
 1529SOL    HW2 4773   4.901   4.640   3.671 -0.1425  0.5174 -0.4553
 1530SOL     OW 4774   4.245   3.702   0.730 -0.2769  0.9082 -0.1298
 1530SOL    HW1 4775   4.177   3.703   0.803 -0.3263  0.5025 -0.1684
 1530SOL    HW2 4776   4.334   3.674   0.767 -0.5474 -0.4188 -0.4221
 1531SOL     OW 4777   2.480   3.421   1.283  0.0275  0.1558 -0.3323
 1531SOL    HW1 4778   2.560   3.394   1.337  1.2719  1.1126 -1.6332
 1531SOL    HW2 4779   2.417   3.343   1.276 -0.6871  0.2548  3.2550
 1532SOL     OW 4780   0.649   4.967   4.110  0.0875  0.5385  0.6399
 1532SOL    HW1 4781   0.724   4.953   4.046  0.9413 -0.7310  1.8666
 1532SOL    HW2 4782   0.658   5.056   4.154  0.4860  0.6769  0.2789
 1533SOL     OW 4783   0.406   3.913   2.128  0.3002  0.6314  0.2663
 1533SOL    HW1 4784   0.398   3.955   2.038  0.9704  0.7085  0.2348
 1533SOL    HW2 4785   0.381   3.817   2.123 -1.5394  1.0699  0.3957
 1534SOL     OW 4786   1.246   3.409   3.571 -0.7574  0.4777 -0.0404
 1534SOL    HW1 4787   1.165   3.351   3.580 -1.3669  1.1241 -1.0469
 1534SOL    HW2 4788   1.262   3.459   3.656 -1.1123 -0.0406  0.3347
 1535SOL     OW 4789   2.421   0.737   1.458  0.6231  0.5156 -0.4321
 1535SOL    HW1 4790   2.436   0.787   1.543  0.5589  2.1110 -1.3291
 1535SOL    HW2 4791   2.423   0.638   1.477  2.6026  0.7703  1.0996
 1536SOL     OW 4792   2.446   1.563   2.856  0.7537 -0.3498  0.3012
 1536SOL    HW1 4793   2.368   1.505   2.832  1.2421 -1.6695  1.7555
 1536SOL    HW2 4794   2.480   1.609   2.774 -1.0782 -0.3126 -0.4798
 1537SOL     OW 4795   3.421   1.958   1.830  0.1344 -0.0326  0.1247
 1537SOL    HW1 4796   3.489   2.029   1.813  0.9242 -0.9331 -0.5555
 1537SOL    HW2 4797   3.367   1.983   1.911 -1.0440  2.3695 -1.2882
 1538SOL     OW 4798   5.112   3.323   0.273  0.0749 -0.1481  0.0738
 1538SOL    HW1 4799   5.071   3.233   0.290 -0.3239 -0.0547 -0.3833
 1538SOL    HW2 4800   5.188   3.336   0.336  0.6592 -1.1430 -0.3893
 1539SOL     OW 4801   4.798   3.492   3.348  0.3112 -0.2623 -0.6118
 1539SOL    HW1 4802   4.829   3.545   3.428  0.2398  1.0807 -1.4418
 1539SOL    HW2 4803   4.731   3.424   3.378  0.6424 -0.1070  0.5431
 1540SOL     OW 4804   1.292   0.080   2.052 -0.0108 -0.2392  0.2839
 1540SOL    HW1 4805   1.384   0.046   2.069 -0.2347 -1.2643 -0.4846
 1540SOL    HW2 4806   1.225   0.013   2.087 -0.4585  0.0765  0.0435
 1541SOL     OW 4807   1.898   0.789   3.905 -0.1259 -0.2861 -0.1855
 1541SOL    HW1 4808   1.831   0.862   3.920 -0.2767 -0.4182 -0.2095
 1541SOL    HW2 4809   1.891   0.721   3.978 -1.1697 -1.1611 -1.0563
 1542SOL     OW 4810   3.093   2.970   3.313  0.1003 -0.3473  0.2359
 1542SOL    HW1 4811   3.180   3.013   3.335  0.0362 -0.1511  0.1057
 1542SOL    HW2 4812   3.091   2.948   3.215 -0.3223  0.3832  0.0799
 1543SOL     OW 4813   4.217   2.757   2.394  0.3612  0.5588 -0.8096
 1543SOL    HW1 4814   4.168   2.829   2.443  0.5857  1.9516 -2.5360
 1543SOL    HW2 4815   4.246   2.791   2.304  1.3247 -1.3910 -1.2974
 1544SOL     OW 4816   4.902   2.405   1.882  0.7727  0.2992 -0.1653
 1544SOL    HW1 4817   4.836   2.437   1.815 -0.8464 -1.1737  0.6486
 1544SOL    HW2 4818   4.993   2.401   1.840  0.1462  1.1881 -1.6788
 1545SOL     OW 4819   5.125   4.763   4.330 -0.0283  0.1332  0.1364
 1545SOL    HW1 4820   5.144   4.753   4.233  0.8472 -1.1808  0.4114
 1545SOL    HW2 4821   5.198   4.815   4.374 -1.4480  2.5785 -0.2114
 1546SOL     OW 4822   0.510   1.469   1.296  0.4604  0.5075  0.5108
 1546SOL    HW1 4823   0.567   1.391   1.269 -0.3588 -0.3571  1.2005
 1546SOL    HW2 4824   0.561   1.554   1.282  2.2356 -0.2619  1.8808
 1547SOL     OW 4825   4.251   4.062   1.653  0.1207 -0.5032  0.1631
 1547SOL    HW1 4826   4.290   3.986   1.704 -0.4231 -0.2611  0.9637
 1547SOL    HW2 4827   4.306   4.080   1.571  0.0592 -1.9521 -0.2092
 1548SOL     OW 4828   4.242   3.676   4.755 -0.1850  0.1889  0.5419
 1548SOL    HW1 4829   4.245   3.576   4.747 -1.7603 -0.0661  2.2057
 1548SOL    HW2 4830   4.271   3.718   4.669  0.6357 -1.6852 -0.1499
 1549SOL     OW 4831   0.252   1.753   0.320  0.2088 -0.2431  0.2541
 1549SOL    HW1 4832   0.304   1.810   0.257 -1.2722  1.1604  0.2475
 1549SOL    HW2 4833   0.313   1.688   0.365  1.5721 -0.1100 -1.3302
 1550SOL     OW 4834   0.443   3.919   2.710  0.3606  0.2668  0.4179
 1550SOL    HW1 4835   0.391   3.890   2.790  0.1596  0.8166  0.4939
 1550SOL    HW2 4836   0.517   3.980   2.739  1.0217 -0.4684  0.3050
 1551SOL     OW 4837   4.072   1.733   2.191  0.0252  0.1645  0.0177
 1551SOL    HW1 4838   4.056   1.806   2.258 -2.1787  0.9467 -1.2754
 1551SOL    HW2 4839   4.002   1.662   2.202  0.8327 -0.6985 -0.2119
 1552SOL     OW 4840   4.835   4.269   1.442  0.1469  0.1128 -0.0424
 1552SOL    HW1 4841   4.868   4.203   1.375  0.5463 -0.1236  0.3799
 1552SOL    HW2 4842   4.792   4.222   1.519  0.2814  0.3454  0.1801
 1553SOL     OW 4843   0.591   4.007   3.555  0.6059  0.6877 -0.5112
 1553SOL    HW1 4844   0.544   3.925   3.588 -1.8203  1.4688 -1.7978
 1553SOL    HW2 4845   0.658   4.036   3.623 -1.1141 -0.2400  1.7089
 1554SOL     OW 4846   1.719   2.900   4.014 -0.3049  0.0059  0.2827
 1554SOL    HW1 4847   1.812   2.911   4.050 -1.0110 -1.2338  2.7093
 1554SOL    HW2 4848   1.667   2.841   4.075 -2.6817  0.5627 -1.0939
 1555SOL     OW 4849   4.210   3.040   2.461  0.2086  0.1891  0.1687
 1555SOL    HW1 4850   4.228   3.103   2.537  1.8843 -0.1010  0.0499
 1555SOL    HW2 4851   4.172   3.091   2.384 -1.5318  0.4809  1.1886
 1556SOL     OW 4852   2.880   2.820   0.300 -0.5649 -0.4971 -0.2877
 1556SOL    HW1 4853   2.891   2.919   0.291  0.6271 -0.6112 -0.2546
 1556SOL    HW2 4854   2.892   2.777   0.210 -1.8052 -0.5612 -0.4340
 1557SOL     OW 4855   4.553   2.201   0.639  0.0737  0.5488 -0.2035
 1557SOL    HW1 4856   4.625   2.154   0.689 -0.0355  1.0726  0.4707
 1557SOL    HW2 4857   4.470   2.203   0.695  0.3821  2.4531  0.2577
 1558SOL     OW 4858   0.654   4.047   1.140 -0.4953 -0.1315  0.6270
 1558SOL    HW1 4859   0.611   3.973   1.192 -0.7847 -0.3651  0.0639
 1558SOL    HW2 4860   0.685   4.012   1.052 -0.7528  0.4464  0.3052
 1559SOL     OW 4861   2.541   4.312   3.422  0.2610 -0.2540  0.2284
 1559SOL    HW1 4862   2.591   4.394   3.395 -0.7353  0.2724 -0.0658
 1559SOL    HW2 4863   2.446   4.320   3.393 -0.0935 -1.0657  1.1143
 1560SOL     OW 4864   5.083   2.868   0.331  0.0245  0.0409  0.4683
 1560SOL    HW1 4865   5.146   2.935   0.291  0.6849  0.5068  2.1899
 1560SOL    HW2 4866   5.117   2.776   0.316 -0.7469  0.0543 -1.6838
 1561SOL     OW 4867   4.930   1.043   1.542 -0.0028 -0.6574 -0.0576
 1561SOL    HW1 4868   4.995   1.039   1.618 -0.7005  0.3957  0.6240
 1561SOL    HW2 4869   4.979   1.055   1.456  0.7925 -1.7537  0.2187
 1562SOL     OW 4870   3.436   2.022   4.444 -0.2118  1.0374  0.0303
 1562SOL    HW1 4871   3.402   1.957   4.512  0.2403 -0.1222 -0.8305
 1562SOL    HW2 4872   3.375   2.022   4.365  1.7387 -1.1997 -1.6177
 1563SOL     OW 4873   3.890   1.618   1.071 -0.4845  0.3453 -0.2036
 1563SOL    HW1 4874   3.854   1.705   1.104  1.3030  0.7034  0.9472
 1563SOL    HW2 4875   3.990   1.621   1.071 -0.3598 -0.5330 -3.4114
 1564SOL     OW 4876   4.747   1.827   4.262  0.6023  0.4789  0.1064
 1564SOL    HW1 4877   4.785   1.761   4.197  0.4768 -0.0593  0.5775
 1564SOL    HW2 4878   4.723   1.911   4.213  0.7328  0.1683 -0.5038
 1565SOL     OW 4879   3.633   2.449   1.097  0.0881  0.0616 -0.0991
 1565SOL    HW1 4880   3.533   2.451   1.097  0.1039  1.2059 -0.3277
 1565SOL    HW2 4881   3.668   2.526   1.150  0.8622 -0.8457  0.7682
 1566SOL     OW 4882   1.784   0.542   2.919 -0.1337  0.1361 -0.1370
 1566SOL    HW1 4883   1.847   0.617   2.904 -0.8189  0.8137  0.2908
 1566SOL    HW2 4884   1.823   0.457   2.883  1.3740  0.3755  0.8795
 1567SOL     OW 4885   3.172   2.666   3.206 -0.4172  0.1864 -0.2058
 1567SOL    HW1 4886   3.074   2.685   3.208 -0.1393  1.7887  1.6471
 1567SOL    HW2 4887   3.219   2.736   3.152 -0.0935  0.7546  0.7825
 1568SOL     OW 4888   3.940   1.986   4.256  0.4180  0.1502  0.1664
 1568SOL    HW1 4889   3.858   1.990   4.313 -0.2725 -1.5803 -0.6309
 1568SOL    HW2 4890   4.021   1.982   4.315 -0.1843 -0.0268  1.0074
 1569SOL     OW 4891   0.682   1.513   1.755 -0.0640 -0.6876 -0.3525
 1569SOL    HW1 4892   0.660   1.429   1.705  0.6630 -0.7729 -0.5371
 1569SOL    HW2 4893   0.727   1.578   1.694  0.0186 -0.4404 -0.0349
 1570SOL     OW 4894   2.765   3.693   3.068  0.0562  0.6714 -0.2479
 1570SOL    HW1 4895   2.728   3.669   2.978 -0.4463 -0.5018  0.2535
 1570SOL    HW2 4896   2.701   3.754   3.115 -0.3422  0.1701 -0.1373
 1571SOL     OW 4897   2.588   4.343   0.883  0.0564  0.0590  0.0126
 1571SOL    HW1 4898   2.529   4.373   0.808 -0.1908 -1.8147 -0.5822
 1571SOL    HW2 4899   2.549   4.372   0.970 -1.3046 -0.4467 -0.4204
 1572SOL     OW 4900   3.537   4.373   0.422 -0.1883 -0.1509  0.2511
 1572SOL    HW1 4901   3.494   4.413   0.503  1.1470 -0.3906  1.1023
 1572SOL    HW2 4902   3.631   4.347   0.443  0.0293 -0.6798 -1.2442
 1573SOL     OW 4903   1.656   2.941   1.901 -0.3566 -0.1724  0.4018
 1573SOL    HW1 4904   1.600   3.024   1.903 -0.9947 -0.4737 -1.8736
 1573SOL    HW2 4905   1.743   2.959   1.948 -1.3263  1.0796  1.8247
 1574SOL     OW 4906   1.152   0.574   4.988 -0.1706 -0.5130  0.0795
 1574SOL    HW1 4907   1.098   0.560   5.071  0.1427  0.0870  0.3857
 1574SOL    HW2 4908   1.098   0.628   4.922 -0.3301 -0.7930 -0.0240
 1575SOL     OW 4909   2.448   0.027   3.597 -0.2717 -0.2268  0.1912
 1575SOL    HW1 4910   2.422  -0.069   3.587 -0.1092 -0.2925  0.3856
 1575SOL    HW2 4911   2.546   0.037   3.581 -0.3328 -0.0527 -0.0799
 1576SOL     OW 4912   3.458   1.947   1.164  0.2118 -0.3776 -0.0821
 1576SOL    HW1 4913   3.383   1.999   1.204  0.0220 -0.0580 -0.8446
 1576SOL    HW2 4914   3.503   2.001   1.093  0.5627 -0.9238 -0.2854
 1577SOL     OW 4915   3.389   4.982   2.255 -0.4097  0.4239  0.5476
 1577SOL    HW1 4916   3.471   5.029   2.221  0.1281 -1.2093 -0.5464
 1577SOL    HW2 4917   3.415   4.923   2.332 -0.1022 -1.5410 -0.9761
 1578SOL     OW 4918   1.155   4.170   4.196 -0.0934 -0.3462  0.2326
 1578SOL    HW1 4919   1.116   4.209   4.112  1.1262 -0.0728 -0.2398
 1578SOL    HW2 4920   1.094   4.188   4.272 -0.7580  0.2965 -0.4272
 1579SOL     OW 4921   0.308   0.985   2.209  0.1092  0.6378 -0.3077
 1579SOL    HW1 4922   0.315   1.073   2.162 -0.6690  0.2101 -1.2726
 1579SOL    HW2 4923   0.212   0.961   2.222  0.2749 -0.4951 -0.9433
 1580SOL     OW 4924   4.428   0.217   0.059  0.1536  0.0243  0.3322
 1580SOL    HW1 4925   4.340   0.237   0.101 -0.7793 -0.6319 -1.2307
 1580SOL    HW2 4926   4.452   0.121   0.077  0.5082  0.1772  0.6787
 1581SOL     OW 4927   3.600   2.943   4.485 -0.0590 -0.1285  0.4247
 1581SOL    HW1 4928   3.637   2.959   4.393 -0.2547  1.3393  0.5740
 1581SOL    HW2 4929   3.646   3.002   4.551  0.5405 -1.6335  1.4162
 1582SOL     OW 4930   1.517   2.163   0.709  0.6486 -0.3366  0.2095
 1582SOL    HW1 4931   1.499   2.115   0.623  2.0583 -2.6994  1.1562
 1582SOL    HW2 4932   1.615   2.161   0.729  0.3260 -0.1036  2.0066
 1583SOL     OW 4933   4.807   0.235   0.631  0.0580 -0.4217  0.3189
 1583SOL    HW1 4934   4.900   0.201   0.643 -0.4125 -1.9186 -0.0754
 1583SOL    HW2 4935   4.743   0.170   0.671 -0.9733 -0.7196 -1.7219
 1584SOL     OW 4936   1.662   0.947   1.207  0.0807 -0.1243 -0.9067
 1584SOL    HW1 4937   1.609   0.964   1.290  0.6718  0.3868 -0.6279
 1584SOL    HW2 4938   1.640   0.857   1.172 -0.8100 -0.0065 -0.6704
 1585SOL     OW 4939   4.578   4.367   4.361  0.2835 -0.1395  0.1816
 1585SOL    HW1 4940   4.590   4.417   4.276 -2.9917 -1.4842 -1.2161
 1585SOL    HW2 4941   4.506   4.299   4.351  1.7462 -2.3959  3.2044
 1586SOL     OW 4942   2.941   2.456   1.742  0.3206  0.3398  0.9421
 1586SOL    HW1 4943   2.968   2.408   1.659 -0.2606  0.5556  0.6202
 1586SOL    HW2 4944   2.892   2.540   1.717  0.0380  0.3424  1.5011
 1587SOL     OW 4945   2.193   1.377   0.701  0.0364  0.4354 -0.5394
 1587SOL    HW1 4946   2.234   1.400   0.789  1.2295 -0.6794 -0.7805
 1587SOL    HW2 4947   2.202   1.454   0.639 -0.0212  0.9068  0.0239
 1588SOL     OW 4948   3.616   3.440   0.524  0.2340 -0.4150 -0.5444
 1588SOL    HW1 4949   3.571   3.395   0.446 -0.6678 -1.6444  0.6267
 1588SOL    HW2 4950   3.548   3.491   0.576  0.2607 -1.7446  0.8690
 1589SOL     OW 4951   4.507   4.163   0.272  0.9583 -0.2277 -0.0978
 1589SOL    HW1 4952   4.497   4.247   0.219 -0.4063 -0.8465 -0.8727
 1589SOL    HW2 4953   4.470   4.086   0.220  0.8052 -1.0734  1.2143
 1590SOL     OW 4954   2.607   4.475   4.597 -0.5119  0.0070  1.1923
 1590SOL    HW1 4955   2.511   4.448   4.592 -0.0037 -1.6709 -0.6078
 1590SOL    HW2 4956   2.663   4.395   4.616  0.8301  0.2275 -1.4668
 1591SOL     OW 4957   4.868   3.735   1.872  0.9661  0.4613  0.2186
 1591SOL    HW1 4958   4.832   3.738   1.779 -2.1671 -3.0911  1.0507
 1591SOL    HW2 4959   4.840   3.818   1.922  0.8050  1.3916 -1.3623
 1592SOL     OW 4960   1.685   2.085   3.992  0.9027  0.2271 -0.1059
 1592SOL    HW1 4961   1.657   2.144   3.916  2.9115 -0.1094 -1.1820
 1592SOL    HW2 4962   1.670   1.989   3.966  1.8157  0.1015 -0.1802
 1593SOL     OW 4963   3.409   3.866   3.305 -0.1353  0.0568 -0.2036
 1593SOL    HW1 4964   3.310   3.851   3.305 -0.1761  0.2719 -1.1843
 1593SOL    HW2 4965   3.454   3.794   3.358 -0.7727 -0.3574 -0.2200
 1594SOL     OW 4966   1.443   3.510   0.221 -0.0572 -0.0692 -0.0950
 1594SOL    HW1 4967   1.471   3.415   0.214  0.5064  0.0742  0.1183
 1594SOL    HW2 4968   1.521   3.569   0.201 -0.1397  0.3464  0.7632
 1595SOL     OW 4969   5.111   4.179   1.125 -0.0388  0.0901 -0.0991
 1595SOL    HW1 4970   5.134   4.246   1.195 -1.1003  0.0526  0.3107
 1595SOL    HW2 4971   5.105   4.224   1.036  1.0135  0.1932 -0.1298
 1596SOL     OW 4972   3.295   1.727   1.215 -0.0291  0.0480  0.2578
 1596SOL    HW1 4973   3.366   1.795   1.195 -0.3937  0.5533  0.6378
 1596SOL    HW2 4974   3.233   1.764   1.284 -0.9242 -0.1983 -0.3980
 1597SOL     OW 4975   2.056   0.172   4.222 -0.1705  0.6478  0.0780
 1597SOL    HW1 4976   2.078   0.130   4.310  0.3307  0.7303 -0.0037
 1597SOL    HW2 4977   2.057   0.103   4.150  2.9515  1.1060 -0.4491
 1598SOL     OW 4978   1.885   5.081   2.562 -0.4241 -0.3079 -0.1166
 1598SOL    HW1 4979   1.812   5.044   2.620  0.1282 -1.6884 -0.2554
 1598SOL    HW2 4980   1.933   5.006   2.517  0.4514  0.6311 -0.8055
 1599SOL     OW 4981   4.124   2.587   3.734 -0.3096  0.6175  0.4041
 1599SOL    HW1 4982   4.129   2.639   3.648  1.3259  1.0321  0.7055
 1599SOL    HW2 4983   4.049   2.623   3.790 -0.5552  1.2206 -0.2918
 1600SOL     OW 4984   5.148   4.696   2.318  0.5512 -0.0662  0.0125
 1600SOL    HW1 4985   5.149   4.744   2.230  0.0262 -0.3424 -0.1529
 1600SOL    HW2 4986   5.201   4.748   2.385 -1.2862  1.5821  0.2775
 1601SOL     OW 4987   1.248   4.009   4.500 -0.4533 -0.3054  1.2682
 1601SOL    HW1 4988   1.273   4.099   4.535  1.4849 -0.6815  0.9701
 1601SOL    HW2 4989   1.305   3.988   4.420 -3.3630 -0.2859 -0.9801
 1602SOL     OW 4990   4.442   0.693   2.466 -0.5679  0.5222 -0.0683
 1602SOL    HW1 4991   4.439   0.793   2.464 -1.3242  0.5047  0.0450
 1602SOL    HW2 4992   4.396   0.657   2.385 -3.5449  0.2315  1.6118
 1603SOL     OW 4993   3.804   2.590   0.101 -0.6642  0.2839 -0.5528
 1603SOL    HW1 4994   3.761   2.512   0.057 -0.9825 -0.7614  1.4996
 1603SOL    HW2 4995   3.735   2.642   0.151 -0.1510  0.8267 -0.3966
 1604SOL     OW 4996   2.512   2.140   4.260 -0.0429  0.0851 -0.0212
 1604SOL    HW1 4997   2.459   2.224   4.251  0.0943  0.0605 -1.2650
 1604SOL    HW2 4998   2.538   2.107   4.169  3.1902  0.7940  0.5126
 1605SOL     OW 4999   3.666   2.981   4.225 -0.5232 -0.5530 -0.0609
 1605SOL    HW1 5000   3.719   3.062   4.201 -1.6278  0.1556 -0.1695
 1605SOL    HW2 5001   3.679   2.911   4.155 -0.6356  0.0411 -0.6818
 1606SOL     OW 5002   1.964   1.819   1.409 -0.6895 -0.6968 -0.4295
 1606SOL    HW1 5003   2.054   1.777   1.392 -0.3440  0.3334 -1.2130
 1606SOL    HW2 5004   1.900   1.748   1.439 -0.0366 -1.7338 -1.4008
 1607SOL     OW 5005   3.907   4.789   2.370 -0.0668 -0.8141 -0.3916
 1607SOL    HW1 5006   3.811   4.762   2.361 -0.0120 -0.9343 -0.6074
 1607SOL    HW2 5007   3.922   4.875   2.322 -0.3304 -0.1788  0.6226
 1608SOL     OW 5008   2.358   2.366   4.259  0.4972 -0.9076 -0.3616
 1608SOL    HW1 5009   2.409   2.447   4.229  1.3096 -1.1045  0.4380
 1608SOL    HW2 5010   2.286   2.394   4.322  1.0925 -0.8305  0.3067
 1609SOL     OW 5011   1.869   3.923   0.245 -0.2358 -0.2204  0.1819
 1609SOL    HW1 5012   1.776   3.926   0.208 -0.5004  2.3057  0.8682
 1609SOL    HW2 5013   1.930   3.880   0.178 -1.3875  0.7309 -1.5679
 1610SOL     OW 5014   1.962   2.600   2.040 -0.1578  0.1332  0.2602
 1610SOL    HW1 5015   1.863   2.590   2.029 -0.2040  0.6231  0.2144
 1610SOL    HW2 5016   1.998   2.660   1.969  0.5031 -1.6900 -0.9956
 1611SOL     OW 5017   0.333   4.368   3.896 -0.2129 -0.0064  0.2506
 1611SOL    HW1 5018   0.265   4.320   3.951 -2.8624  2.9548 -0.1015
 1611SOL    HW2 5019   0.297   4.382   3.804  2.5316 -1.5040 -1.1864
 1612SOL     OW 5020   2.119   3.683   4.713 -0.2284 -0.1364  0.0410
 1612SOL    HW1 5021   2.206   3.634   4.708 -0.3246 -0.3055  0.0009
 1612SOL    HW2 5022   2.132   3.770   4.760 -0.4378 -1.0527  1.8877
 1613SOL     OW 5023   0.738   4.639   1.134  0.0034 -1.1584  0.3836
 1613SOL    HW1 5024   0.768   4.624   1.040 -0.3315 -0.2504  0.1192
 1613SOL    HW2 5025   0.782   4.722   1.170 -1.5135 -0.2545  0.2655
 1614SOL     OW 5026   0.129   2.318   0.860 -0.5668 -0.0245  0.0159
 1614SOL    HW1 5027   0.071   2.370   0.798  2.2856  2.8572 -0.5160
 1614SOL    HW2 5028   0.116   2.352   0.954 -0.6159 -0.2395  0.0881
 1615SOL     OW 5029   1.626   3.289   4.528 -0.0503  0.0654  0.5246
 1615SOL    HW1 5030   1.546   3.333   4.570  0.4710  1.3193  0.2330
 1615SOL    HW2 5031   1.705   3.349   4.537  0.7904 -1.0097  0.4825
 1616SOL     OW 5032   4.056   1.681   3.409 -0.8017  0.5184 -0.3192
 1616SOL    HW1 5033   4.119   1.754   3.385 -0.7869  0.1665 -1.3890
 1616SOL    HW2 5034   4.108   1.603   3.445 -0.7786  0.8308  0.3485
 1617SOL     OW 5035   2.540   4.199   4.276 -0.0070 -0.3041 -0.0056
 1617SOL    HW1 5036   2.448   4.196   4.316 -0.4473  0.5653 -0.9059
 1617SOL    HW2 5037   2.578   4.291   4.287  0.4190 -0.4345 -0.3798
 1618SOL     OW 5038   1.709   0.426   4.336  0.9803 -0.0351  0.4247
 1618SOL    HW1 5039   1.769   0.347   4.317  0.8961 -0.0239  0.0963
 1618SOL    HW2 5040   1.632   0.424   4.272  1.3754  0.7339 -0.0974
 1619SOL     OW 5041   3.692   4.490   2.531  0.3497 -0.0111  0.4633
 1619SOL    HW1 5042   3.775   4.434   2.532 -0.8272 -1.8683 -0.8406
 1619SOL    HW2 5043   3.708   4.572   2.475  1.2508 -0.4208  0.1012
 1620SOL     OW 5044   2.290   2.528   4.585  0.1461 -0.3624  0.0941
 1620SOL    HW1 5045   2.375   2.535   4.533 -0.3516 -0.0114 -0.6860
 1620SOL    HW2 5046   2.311   2.524   4.682  1.1197 -1.5470 -0.1435
 1621SOL     OW 5047   4.319   0.644   2.705 -0.1775 -0.4227 -0.1879
 1621SOL    HW1 5048   4.377   0.648   2.623 -0.8492 -0.4143 -0.6747
 1621SOL    HW2 5049   4.297   0.737   2.735  2.3939 -0.3478  1.7174
 1622SOL     OW 5050   4.221   4.356   3.864  0.3563  0.0237 -0.0017
 1622SOL    HW1 5051   4.221   4.349   3.964 -1.8532 -0.2607  0.0399
 1622SOL    HW2 5052   4.315   4.360   3.830  1.1910 -1.0872  2.0038
 1623SOL     OW 5053   1.259   2.124   3.378  0.3078 -0.3873 -0.2218
 1623SOL    HW1 5054   1.175   2.174   3.398 -1.3929 -2.9562 -0.4615
 1623SOL    HW2 5055   1.283   2.065   3.455  1.3104 -0.4738 -0.5756
 1624SOL     OW 5056   2.602   3.303   3.697 -0.0457  0.3034 -0.1236
 1624SOL    HW1 5057   2.678   3.251   3.737 -0.8595  0.3570  1.5700
 1624SOL    HW2 5058   2.623   3.401   3.702 -0.2351  0.3188  0.3531
 1625SOL     OW 5059   0.370   1.989   1.654  0.5687  0.2124  0.3126
 1625SOL    HW1 5060   0.419   2.037   1.582  2.1629 -2.0579 -0.2063
 1625SOL    HW2 5061   0.435   1.953   1.721 -0.6900  0.1703  1.5742
 1626SOL     OW 5062   3.625   4.516   0.157  0.3594  0.4100 -0.4398
 1626SOL    HW1 5063   3.533   4.528   0.193  0.1310  0.3135 -0.9739
 1626SOL    HW2 5064   3.635   4.422   0.122  0.3793  0.6675 -1.1476
 1627SOL     OW 5065   2.440   1.381   1.667  0.2183  0.1638 -0.1222
 1627SOL    HW1 5066   2.400   1.463   1.626  0.5060 -0.1959 -1.1765
 1627SOL    HW2 5067   2.436   1.306   1.601 -0.1185 -0.6978  0.8555
 1628SOL     OW 5068   1.360   1.671   2.124 -0.1185  0.3604  0.5044
 1628SOL    HW1 5069   1.347   1.650   2.221  0.8047 -1.9001  0.2113
 1628SOL    HW2 5070   1.327   1.594   2.069  0.9816  0.8294 -0.8676
 1629SOL     OW 5071   2.530   1.716   2.531  0.0938 -0.2115  0.0588
 1629SOL    HW1 5072   2.629   1.731   2.531  0.1996 -0.8785  0.3387
 1629SOL    HW2 5073   2.511   1.618   2.523 -0.5707  0.0022 -1.2914
 1630SOL     OW 5074   3.721   3.917   1.812  0.1124  0.0456  0.1007
 1630SOL    HW1 5075   3.727   3.824   1.776  0.5960 -0.3408  1.1446
 1630SOL    HW2 5076   3.631   3.955   1.789  0.7497  0.2091 -2.3577
 1631SOL     OW 5077   0.315   4.445   3.631 -0.3512  0.1163 -0.2035
 1631SOL    HW1 5078   0.285   4.440   3.536  0.4486  2.0901 -0.6057
 1631SOL    HW2 5079   0.406   4.486   3.636  1.1726 -3.0497  1.1971
 1632SOL     OW 5080   4.587   2.536   4.625  0.3717 -0.2420  0.2406
 1632SOL    HW1 5081   4.611   2.518   4.720  0.5038 -0.7203  0.1173
 1632SOL    HW2 5082   4.509   2.480   4.599  0.8868 -0.7641 -0.1920
 1633SOL     OW 5083   2.365   3.593   2.355 -0.2362  0.6919  0.0785
 1633SOL    HW1 5084   2.369   3.515   2.417 -1.1625  0.3074 -0.3211
 1633SOL    HW2 5085   2.457   3.617   2.325 -0.0074 -0.8942 -0.5698
 1634SOL     OW 5086   2.319   4.420   3.149  0.3032 -0.9414  0.5939
 1634SOL    HW1 5087   2.414   4.420   3.117  0.1801  1.2849  0.0595
 1634SOL    HW2 5088   2.310   4.480   3.228 -1.0165  0.8257 -0.7922
 1635SOL     OW 5089   1.821   4.454   0.010  0.2099 -0.2903  0.0992
 1635SOL    HW1 5090   1.852   4.549   0.011 -0.2201 -0.1521  0.4682
 1635SOL    HW2 5091   1.889   4.396   0.056 -0.0263 -0.0032  0.8248
 1636SOL     OW 5092   3.045   3.978   1.650 -0.0167 -0.1518 -0.2199
 1636SOL    HW1 5093   3.136   4.006   1.618 -1.1982  0.7906 -3.1434
 1636SOL    HW2 5094   3.007   4.050   1.709  0.3682  0.3917 -0.6211
 1637SOL     OW 5095   4.644   2.885   3.678  0.0705 -0.1481 -0.3978
 1637SOL    HW1 5096   4.613   2.804   3.630 -0.0349 -0.7569  0.6650
 1637SOL    HW2 5097   4.617   2.967   3.627 -3.0030 -0.6411  0.2597
 1638SOL     OW 5098   4.449   2.458   3.069 -0.3958  0.6001 -0.5137
 1638SOL    HW1 5099   4.511   2.417   3.001  0.7710 -0.9228  1.3784
 1638SOL    HW2 5100   4.496   2.466   3.157 -2.1131  1.8033  0.3594
 1639SOL     OW 5101   2.111   3.368   3.928  0.2810 -0.3233  0.2973
 1639SOL    HW1 5102   2.081   3.461   3.946  3.3906  0.6570  0.9118
 1639SOL    HW2 5103   2.084   3.341   3.835 -0.6637  1.1597  0.1159
 1640SOL     OW 5104   5.080   1.981   3.279  0.4467 -0.0873 -0.1881
 1640SOL    HW1 5105   5.137   2.018   3.352  1.4984  0.0396 -1.0494
 1640SOL    HW2 5106   4.989   1.961   3.315  0.0411  2.6096  0.5216
 1641SOL     OW 5107   0.956   1.850   0.945  0.3183 -0.1597 -0.1533
 1641SOL    HW1 5108   0.978   1.943   0.976 -0.8853  0.1845 -0.2856
 1641SOL    HW2 5109   0.944   1.790   1.024  0.1604  0.0219 -0.0387
 1642SOL     OW 5110   2.466   3.992   4.788  0.3676 -0.5996 -0.2919
 1642SOL    HW1 5111   2.436   3.954   4.875 -1.0832  3.2661  1.1000
 1642SOL    HW2 5112   2.563   4.019   4.794  0.2550 -0.2873  0.1931
 1643SOL     OW 5113   5.098   0.470   1.177  0.2739 -0.1831 -0.3380
 1643SOL    HW1 5114   5.178   0.440   1.125  0.2571  2.0489 -1.7733
 1643SOL    HW2 5115   5.024   0.495   1.115 -0.1996  1.3703  0.7808
 1644SOL     OW 5116   5.136   2.402   2.714 -0.0217  0.1721 -0.0731
 1644SOL    HW1 5117   5.164   2.353   2.632  0.7939 -0.7594  0.7463
 1644SOL    HW2 5118   5.200   2.384   2.788 -0.0150  2.0221  0.4313
 1645SOL     OW 5119   4.889   0.148   4.219  0.2783  0.1885  0.1009
 1645SOL    HW1 5120   4.940   0.231   4.194 -0.9477  0.8928 -0.1603
 1645SOL    HW2 5121   4.865   0.151   4.316  0.8775 -0.2249  0.2639
 1646SOL     OW 5122   2.355   2.736   2.706 -0.4799  0.0129  0.4448
 1646SOL    HW1 5123   2.368   2.813   2.768  3.5488  0.6761 -0.8933
 1646SOL    HW2 5124   2.391   2.653   2.749 -0.0487 -0.0447 -0.0208
 1647SOL     OW 5125   3.552   0.668   2.108  0.0672 -0.4581 -0.0772
 1647SOL    HW1 5126   3.513   0.639   2.195 -0.3329 -3.0539 -1.0138
 1647SOL    HW2 5127   3.652   0.670   2.116  0.0749 -1.4971  0.2429
 1648SOL     OW 5128   1.017   3.692   1.192 -0.3311  0.0077  0.1703
 1648SOL    HW1 5129   1.017   3.733   1.283 -1.5482  1.4879 -0.4564
 1648SOL    HW2 5130   1.076   3.746   1.132 -2.4724  1.3775 -0.8351
 1649SOL     OW 5131   0.925   4.339   1.233  0.0593  0.1080 -0.4069
 1649SOL    HW1 5132   0.971   4.373   1.151  0.1529 -0.6693 -0.6862
 1649SOL    HW2 5133   0.892   4.416   1.287  0.2958  0.6378 -1.0043
 1650SOL     OW 5134   2.943   2.938   4.014  0.1045  0.0734 -0.2768
 1650SOL    HW1 5135   2.975   2.980   3.929 -1.8862 -0.6200 -1.4561
 1650SOL    HW2 5136   2.905   2.848   3.994 -0.3076 -0.1591  1.3845
 1651SOL     OW 5137   0.938   1.116   4.799 -0.6189 -0.5072  0.1464
 1651SOL    HW1 5138   0.995   1.080   4.726 -2.1428 -0.0200 -1.3434
 1651SOL    HW2 5139   0.963   1.212   4.818 -0.0464 -0.7160  0.4768
 1652SOL     OW 5140   4.348   0.230   0.689 -0.3393  0.7968 -0.0990
 1652SOL    HW1 5141   4.438   0.214   0.728  0.6555  1.0603 -2.1775
 1652SOL    HW2 5142   4.314   0.319   0.721  0.0086  0.5823  0.9007
 1653SOL     OW 5143   0.118   2.822   5.150  0.0481  0.2183 -0.0841
 1653SOL    HW1 5144   0.160   2.847   5.062 -0.6769 -0.0567 -0.5202
 1653SOL    HW2 5145   0.045   2.755   5.134 -1.0003  1.1698  0.5686
 1654SOL     OW 5146   4.806   1.022   4.897 -0.0688  0.2203  0.2660
 1654SOL    HW1 5147   4.859   1.101   4.926  1.7622 -0.7162 -0.3351
 1654SOL    HW2 5148   4.850   0.980   4.818 -1.0994 -1.2940  0.4518
 1655SOL     OW 5149   3.854   4.034   2.735  0.0680  0.2997 -0.4379
 1655SOL    HW1 5150   3.896   3.957   2.782 -1.6739 -1.0532 -0.9809
 1655SOL    HW2 5151   3.807   4.092   2.801 -1.4436 -0.9890 -0.3156
 1656SOL     OW 5152   3.476   3.518   5.054  0.0302  0.2657  0.5203
 1656SOL    HW1 5153   3.538   3.534   4.976 -0.5094 -0.5583 -0.0958
 1656SOL    HW2 5154   3.530   3.494   5.135  0.5738  0.6786  0.2898
 1657SOL     OW 5155   0.173   3.795   0.370  0.2833  0.0756 -0.0714
 1657SOL    HW1 5156   0.169   3.851   0.453 -2.9627  1.1011 -0.7911
 1657SOL    HW2 5157   0.173   3.698   0.395  1.7003  0.3411  1.1137
 1658SOL     OW 5158   4.954   2.437   2.148 -0.1097  0.0677 -0.6606
 1658SOL    HW1 5159   4.917   2.438   2.055  0.8280 -0.6597 -1.0530
 1658SOL    HW2 5160   4.918   2.358   2.197  0.4626 -0.3116 -0.8513
 1659SOL     OW 5161   1.287   1.911   3.011 -0.4908 -0.2744 -0.3201
 1659SOL    HW1 5162   1.346   1.957   3.079  0.3024 -1.9495  0.1812
 1659SOL    HW2 5163   1.317   1.816   3.001 -2.6621 -0.9670 -0.6256
 1660SOL     OW 5164   2.947   0.685   4.809 -0.2346  0.4305 -0.0780
 1660SOL    HW1 5165   2.890   0.729   4.739 -2.2681  0.2324  1.3377
 1660SOL    HW2 5166   2.949   0.586   4.793 -1.9225  0.1977  0.8790
 1661SOL     OW 5167   1.103   0.573   3.219 -0.0029 -0.4846 -0.2920
 1661SOL    HW1 5168   1.105   0.569   3.119 -0.9934 -2.2653 -0.2792
 1661SOL    HW2 5169   1.072   0.485   3.255 -2.2265  0.9298  1.4793
 1662SOL     OW 5170   3.767   3.911   1.432 -0.1136  0.3709  0.3812
 1662SOL    HW1 5171   3.685   3.959   1.464 -0.1284 -0.1693  1.1950
 1662SOL    HW2 5172   3.845   3.939   1.487  0.5346  1.8501 -1.2217
 1663SOL     OW 5173   0.320   4.453   4.550 -0.3459  0.1605  0.6555
 1663SOL    HW1 5174   0.228   4.419   4.571  0.9504 -4.1003  0.3477
 1663SOL    HW2 5175   0.332   4.455   4.450  0.2645 -0.4655  0.7154
 1664SOL     OW 5176   2.187   4.156   3.968  0.0942  0.5669  0.2166
 1664SOL    HW1 5177   2.268   4.113   4.007 -0.6010  0.2312  1.3383
 1664SOL    HW2 5178   2.215   4.226   3.902  1.2650 -0.2817 -0.2186
 1665SOL     OW 5179   2.967   1.728   0.342  0.7582  0.1944 -0.8259
 1665SOL    HW1 5180   2.925   1.638   0.334  0.1071  0.4194 -0.0726
 1665SOL    HW2 5181   2.916   1.794   0.287  0.4422  0.3582 -0.3437
 1666SOL     OW 5182   0.299   3.319   2.517  0.2677 -0.0442 -0.8561
 1666SOL    HW1 5183   0.283   3.412   2.483  0.6414  0.1349 -0.5494
 1666SOL    HW2 5184   0.376   3.319   2.580 -0.5758 -0.3147  0.2205
 1667SOL     OW 5185   2.805   0.261   3.379  0.0969 -0.4028  0.5994
 1667SOL    HW1 5186   2.862   0.302   3.451 -1.4579 -0.0714  1.6995
 1667SOL    HW2 5187   2.781   0.331   3.311  0.0092 -0.2371  0.7990
 1668SOL     OW 5188   4.855   4.232   3.159  0.2653  0.2476  0.1446
 1668SOL    HW1 5189   4.779   4.275   3.208 -0.4590 -0.1799 -0.5794
 1668SOL    HW2 5190   4.838   4.238   3.060  2.0043  1.6684 -0.1155
 1669SOL     OW 5191   3.087   3.922   3.316  0.1577  0.2588 -0.9784
 1669SOL    HW1 5192   2.997   3.949   3.349  0.1452 -0.1357 -0.6854
 1669SOL    HW2 5193   3.079   3.841   3.258  0.3244  0.2125 -0.9390
 1670SOL     OW 5194   4.041   4.173   5.121  0.5756  0.7840  0.1984
 1670SOL    HW1 5195   4.051   4.143   5.215 -0.5283  1.9083  0.7014
 1670SOL    HW2 5196   4.013   4.096   5.064 -0.0029  0.3702  1.0296
 1671SOL     OW 5197   1.156   2.084   0.337 -0.4771  0.1076 -0.4061
 1671SOL    HW1 5198   1.132   2.079   0.434  0.4233  0.3693 -0.1570
 1671SOL    HW2 5199   1.087   2.136   0.288 -0.7233  0.3296  0.1702
 1672SOL     OW 5200   1.829   1.548   0.942 -0.0926  0.4911  0.3179
 1672SOL    HW1 5201   1.799   1.585   0.854  0.4627  2.5852  0.9626
 1672SOL    HW2 5202   1.928   1.535   0.941 -0.0276  0.9027  0.7401
 1673SOL     OW 5203   4.573   0.234   3.611 -0.0203 -0.3085  0.0412
 1673SOL    HW1 5204   4.557   0.189   3.523 -0.2754 -0.1007 -0.0163
 1673SOL    HW2 5205   4.519   0.318   3.617  1.7339  0.9281 -0.5676
 1674SOL     OW 5206   4.549   0.699   2.147  0.4242  0.6906 -0.4580
 1674SOL    HW1 5207   4.603   0.621   2.178 -0.0566  0.7693  0.6256
 1674SOL    HW2 5208   4.480   0.668   2.082  1.1066  0.4330 -1.0704
 1675SOL     OW 5209   2.302   2.948   2.884 -0.3329  0.1356 -0.0206
 1675SOL    HW1 5210   2.209   2.938   2.919 -0.7390  1.7103 -0.5847
 1675SOL    HW2 5211   2.313   3.037   2.841  0.6952 -0.9664 -2.2494
 1676SOL     OW 5212   1.490   2.111   2.799 -0.0530  0.2177 -0.3250
 1676SOL    HW1 5213   1.525   2.144   2.887  0.8471 -1.1884 -0.1303
 1676SOL    HW2 5214   1.393   2.134   2.791  0.7756  4.4334 -0.9640
 1677SOL     OW 5215   0.802   5.091   3.127  0.2006  0.1900 -0.7786
 1677SOL    HW1 5216   0.856   5.071   3.045 -1.4661  1.5409 -2.2612
 1677SOL    HW2 5217   0.719   5.035   3.128 -0.0298  0.5302 -0.2467
 1678SOL     OW 5218   1.397   2.260   0.326  0.0837  0.6655 -0.1063
 1678SOL    HW1 5219   1.310   2.212   0.318  0.9667 -0.7796 -1.5173
 1678SOL    HW2 5220   1.417   2.308   0.241  0.5013  1.2850  0.3295
 1679SOL     OW 5221   3.428   4.694   1.304  0.1591 -1.2969 -0.2371
 1679SOL    HW1 5222   3.426   4.769   1.238 -0.2201 -1.2146 -0.1316
 1679SOL    HW2 5223   3.435   4.607   1.256 -0.9413 -1.2921 -0.4270
 1680SOL     OW 5224   3.284   2.332   1.371 -0.1426 -0.0249  0.3681
 1680SOL    HW1 5225   3.206   2.394   1.363 -0.9240 -0.7577  1.8558
 1680SOL    HW2 5226   3.356   2.376   1.426 -0.2441 -0.0291  0.5034
 1681SOL     OW 5227   3.965   3.421   4.304 -0.4278  0.5420 -0.0966
 1681SOL    HW1 5228   3.909   3.361   4.361  1.1494  0.4152  1.3968
 1681SOL    HW2 5229   4.027   3.475   4.361 -0.8793  2.6977 -1.4822
 1682SOL     OW 5230   2.567   3.833   2.531 -0.2018 -0.0822 -0.4171
 1682SOL    HW1 5231   2.659   3.818   2.566  0.2392  1.9523 -0.5723
 1682SOL    HW2 5232   2.502   3.833   2.606  0.1772  0.1875 -0.0851
 1683SOL     OW 5233   1.073   4.452   0.534 -0.2044  0.4642  0.1369
 1683SOL    HW1 5234   1.000   4.421   0.474 -0.8186  0.7331  0.7331
 1683SOL    HW2 5235   1.143   4.381   0.542  1.1038  1.2668 -2.7491
 1684SOL     OW 5236   2.895   1.292   2.877 -0.0861  0.2265 -0.0591
 1684SOL    HW1 5237   2.884   1.340   2.790  0.0661  0.7317  0.1979
 1684SOL    HW2 5238   2.841   1.338   2.948 -1.9552 -1.3989 -0.3175
 1685SOL     OW 5239   3.279   2.273   0.710  0.1507 -0.5095  0.7545
 1685SOL    HW1 5240   3.238   2.230   0.629  1.9518 -1.2697  0.1669
 1685SOL    HW2 5241   3.282   2.207   0.785  0.3248 -0.4840  0.7718
 1686SOL     OW 5242   0.410   2.762   3.266  0.2848  0.3846 -0.9120
 1686SOL    HW1 5243   0.394   2.694   3.194  1.2639  0.4654 -1.2161
 1686SOL    HW2 5244   0.483   2.824   3.238 -1.0019  1.9566 -0.8887
 1687SOL     OW 5245   2.287   3.795   3.404 -0.2700  0.7830  0.5907
 1687SOL    HW1 5246   2.210   3.745   3.442 -0.5592  1.3653  0.7863
 1687SOL    HW2 5247   2.371   3.768   3.450 -0.4773  0.7549  0.9535
 1688SOL     OW 5248   0.849   1.811   3.839 -0.2955 -0.4869  0.3863
 1688SOL    HW1 5249   0.798   1.830   3.755  0.1297 -0.0842  0.2156
 1688SOL    HW2 5250   0.935   1.863   3.839  0.9006 -2.3630 -0.0699
 1689SOL     OW 5251   2.435   0.191   1.933 -0.1904  0.9062 -0.1226
 1689SOL    HW1 5252   2.348   0.145   1.915  0.1578  0.2226 -0.0958
 1689SOL    HW2 5253   2.441   0.213   2.031 -0.2911  0.8609 -0.1061
 1690SOL     OW 5254   1.844   5.141   1.677  0.2362 -0.1640 -0.0934
 1690SOL    HW1 5255   1.776   5.073   1.708  1.5014 -1.3410  0.1989
 1690SOL    HW2 5256   1.865   5.204   1.752 -0.2522 -0.0259 -0.0693
 1691SOL     OW 5257   3.989   1.871   0.814  0.0538 -0.1105  0.0681
 1691SOL    HW1 5258   3.977   1.878   0.913 -0.9604 -1.7578  0.1014
 1691SOL    HW2 5259   4.079   1.906   0.789  0.4117  0.1476  1.5831
 1692SOL     OW 5260   1.524   3.683   1.773 -0.2914  0.1086  0.0353
 1692SOL    HW1 5261   1.541   3.673   1.675 -1.7767 -0.7596 -0.1580
 1692SOL    HW2 5262   1.493   3.596   1.810  2.0450 -0.1187  1.7018
 1693SOL     OW 5263   3.842   0.951   4.112  0.4055 -0.3073 -0.5116
 1693SOL    HW1 5264   3.779   0.994   4.177  0.9099  1.1638 -0.9499
 1693SOL    HW2 5265   3.904   1.020   4.075 -1.0403 -0.6475 -3.9913
 1694SOL     OW 5266   0.216   0.357   0.539 -0.1212  0.0643 -0.3772
 1694SOL    HW1 5267   0.136   0.319   0.584  0.6996 -1.6109 -0.2681
 1694SOL    HW2 5268   0.213   0.457   0.545 -2.2934  0.0594 -0.5861
 1695SOL     OW 5269   2.937   3.923   1.196  0.1268  0.6637 -0.1548
 1695SOL    HW1 5270   3.011   3.981   1.163 -0.0209  0.3638 -1.0414
 1695SOL    HW2 5271   2.921   3.941   1.293  2.0939 -0.0359  0.3485
 1696SOL     OW 5272   1.369   0.822   5.058  0.4197  0.0468 -0.0191
 1696SOL    HW1 5273   1.313   0.903   5.072  0.0639  0.0322 -1.2065
 1696SOL    HW2 5274   1.359   0.790   4.963  0.1163 -1.7098  0.5594
 1697SOL     OW 5275   4.471   4.192   2.903  0.2390 -1.3950 -0.3844
 1697SOL    HW1 5276   4.445   4.114   2.845 -2.8272 -1.7145  1.2271
 1697SOL    HW2 5277   4.490   4.160   2.996  0.2981 -0.3453 -0.0234
 1698SOL     OW 5278   2.059   2.926   3.011  0.1131 -0.7081 -0.4329
 1698SOL    HW1 5279   1.993   2.895   2.943  1.8706 -0.7888 -2.1998
 1698SOL    HW2 5280   2.013   2.982   3.080 -1.3400  2.1788 -3.4556
 1699SOL     OW 5281   3.984   5.073   1.507  0.0468 -0.2649 -0.1166
 1699SOL    HW1 5282   3.904   5.014   1.498  0.3619 -0.9006  1.0938
 1699SOL    HW2 5283   4.066   5.021   1.482  0.2815 -0.2170  0.5425
 1700SOL     OW 5284   2.059   2.232   0.722  0.3243  0.1568  1.0113
 1700SOL    HW1 5285   2.099   2.323   0.729 -0.5508  0.4591  2.4767
 1700SOL    HW2 5286   1.994   2.229   0.646 -0.8134  1.2398  1.9176
 1701SOL     OW 5287   2.963   0.443   3.527 -0.1200 -0.5637 -0.1221
 1701SOL    HW1 5288   3.048   0.393   3.545 -0.1151 -0.3971  0.3185
 1701SOL    HW2 5289   2.985   0.538   3.505 -0.2492 -0.2576  1.0176
 1702SOL     OW 5290   4.053   1.116   3.953 -0.7655  0.3497  0.5161
 1702SOL    HW1 5291   4.028   1.087   3.860  1.3274 -0.5386  0.1711
 1702SOL    HW2 5292   4.007   1.201   3.975 -2.3186 -0.0990 -0.8378
 1703SOL     OW 5293   1.047   0.485   1.506  0.2440  0.1435  0.0386
 1703SOL    HW1 5294   1.060   0.558   1.573  1.6344  1.2337 -1.3510
 1703SOL    HW2 5295   1.135   0.446   1.481 -0.4647 -1.8904  0.5656
 1704SOL     OW 5296   2.201   3.426   2.960 -0.2317  0.4957 -0.1138
 1704SOL    HW1 5297   2.120   3.367   2.966  0.3921 -0.2489  1.5116
 1704SOL    HW2 5298   2.218   3.449   2.865 -0.5226 -1.9433 -0.8384
 1705SOL     OW 5299   1.103   2.855   2.198  0.3495 -0.8152 -0.0170
 1705SOL    HW1 5300   1.055   2.823   2.280 -0.6252  0.4791 -0.0459
 1705SOL    HW2 5301   1.051   2.831   2.117  0.9707 -1.4984 -0.2177
 1706SOL     OW 5302   0.313   4.798   4.218  0.0071 -0.0129 -0.4478
 1706SOL    HW1 5303   0.316   4.868   4.289  0.1033  0.6824 -1.1211
 1706SOL    HW2 5304   0.405   4.784   4.181 -0.1244 -0.0132 -0.7768
 1707SOL     OW 5305   2.935   4.016   3.857  0.3948 -0.3631 -0.2922
 1707SOL    HW1 5306   3.009   3.951   3.840  1.6457  0.2301  2.3138
 1707SOL    HW2 5307   2.970   4.093   3.911 -1.9031  0.4488  0.1617
 1708SOL     OW 5308   2.127   0.471   3.028 -0.4766  0.1189  0.2204
 1708SOL    HW1 5309   2.170   0.434   2.946 -0.4152  0.6295  0.0186
 1708SOL    HW2 5310   2.058   0.539   3.002 -1.2369 -0.5205  0.5515
 1709SOL     OW 5311   1.383   0.035   3.825  0.3615  0.4705  0.0296
 1709SOL    HW1 5312   1.384   0.134   3.833 -0.2183  0.5731 -0.9446
 1709SOL    HW2 5313   1.432  -0.006   3.902 -1.8464  1.4077  2.0550
 1710SOL     OW 5314   2.323   3.002   4.044  0.7722 -0.0039 -0.1203
 1710SOL    HW1 5315   2.257   2.962   3.980  0.1664  0.8206 -0.0345
 1710SOL    HW2 5316   2.350   3.093   4.011 -0.3911  0.9136  1.3201
 1711SOL     OW 5317   3.779   3.237   1.537 -0.2998 -0.4349 -0.1768
 1711SOL    HW1 5318   3.779   3.137   1.527  1.0255 -0.7556  2.0894
 1711SOL    HW2 5319   3.837   3.277   1.466 -1.2896 -1.1880 -1.4606
 1712SOL     OW 5320   5.021   5.024   1.545  0.3668  0.4891  0.4171
 1712SOL    HW1 5321   5.000   4.931   1.513  0.7038  0.8043 -0.7780
 1712SOL    HW2 5322   4.935   5.072   1.563  0.1643  0.2232  0.1873
 1713SOL     OW 5323   4.071   3.860   4.314  0.0238 -0.3687 -0.2946
 1713SOL    HW1 5324   4.086   3.775   4.264  0.4942 -0.0541 -0.7062
 1713SOL    HW2 5325   3.987   3.904   4.282 -1.4983 -1.7952  1.5315
 1714SOL     OW 5326   2.976   1.913   3.966 -0.2692  0.2723 -0.0409
 1714SOL    HW1 5327   3.067   1.932   3.929  1.0296  0.3712  2.9091
 1714SOL    HW2 5328   2.909   1.914   3.892  2.1308 -0.0621 -2.3665
 1715SOL     OW 5329   0.685   1.873   1.577 -0.1058 -0.1082  0.2925
 1715SOL    HW1 5330   0.650   1.883   1.484  1.1604  0.0470 -0.1786
 1715SOL    HW2 5331   0.758   1.940   1.592  0.0732 -0.5070  1.2166
 1716SOL     OW 5332   3.326   1.663   2.128  0.1666 -0.2306 -0.4020
 1716SOL    HW1 5333   3.228   1.650   2.114  0.2128 -1.0349  0.0081
 1716SOL    HW2 5334   3.369   1.683   2.040 -0.3055 -0.2171 -0.6366
 1717SOL     OW 5335   0.660   3.243   2.141  0.5680  1.0470  0.5159
 1717SOL    HW1 5336   0.726   3.211   2.073  0.6505  1.2812  0.4852
 1717SOL    HW2 5337   0.652   3.175   2.214 -0.4226  0.2308 -0.3321
 1718SOL     OW 5338   4.579   3.105   0.974 -0.5530 -0.5700 -0.3655
 1718SOL    HW1 5339   4.677   3.083   0.983 -0.1629  1.0640 -0.2674
 1718SOL    HW2 5340   4.530   3.072   1.055  0.2491  0.2358  0.4695
 1719SOL     OW 5341   0.887   0.903   1.747 -0.2724 -0.0139 -0.7983
 1719SOL    HW1 5342   0.915   0.819   1.794  2.2120  0.1374 -1.8497
 1719SOL    HW2 5343   0.884   0.978   1.813 -1.0522 -0.6162 -0.1256
 1720SOL     OW 5344   2.895   1.543   1.924 -0.2390 -0.5946 -0.2107
 1720SOL    HW1 5345   2.802   1.561   1.956  0.1418 -0.5255  0.9317
 1720SOL    HW2 5346   2.912   1.595   1.840 -0.5896  1.0176  0.6591
 1721SOL     OW 5347   2.520   4.931   0.977  1.1464  0.7619  0.2094
 1721SOL    HW1 5348   2.580   4.957   1.053  0.7328  2.9971 -0.1638
 1721SOL    HW2 5349   2.482   5.013   0.935  0.3150 -0.4867 -1.5956
 1722SOL     OW 5350   0.179   2.452   5.113  0.0353  0.2501  0.4639
 1722SOL    HW1 5351   0.202   2.375   5.174  0.9550 -2.1562 -2.6539
 1722SOL    HW2 5352   0.082   2.446   5.089  0.6338 -1.7088 -1.8396
 1723SOL     OW 5353   3.562   2.337   0.679  0.0559 -0.4541  0.0908
 1723SOL    HW1 5354   3.487   2.311   0.740  0.7915 -2.7270  0.1348
 1723SOL    HW2 5355   3.554   2.288   0.592  0.0978  1.2636 -0.9397
 1724SOL     OW 5356   4.282   4.210   1.102  0.1838  0.8091 -0.3307
 1724SOL    HW1 5357   4.353   4.253   1.159 -0.6373  0.8177  0.7194
 1724SOL    HW2 5358   4.196   4.206   1.153 -0.6269  0.9309 -1.6363
 1725SOL     OW 5359   3.213   4.312   4.252  0.0317  0.1554  0.5956
 1725SOL    HW1 5360   3.222   4.402   4.294 -0.6505  0.6628 -0.2913
 1725SOL    HW2 5361   3.125   4.272   4.279  0.2373 -0.1537  0.8118
 1726SOL     OW 5362   0.363   3.458   2.973  0.6843 -0.3234  0.2890
 1726SOL    HW1 5363   0.330   3.416   3.057 -0.9781  0.0514 -0.1357
 1726SOL    HW2 5364   0.427   3.532   2.995  0.1593 -0.1425  1.2480
 1727SOL     OW 5365   0.662   0.141   0.416  0.2373 -0.0381 -0.5130
 1727SOL    HW1 5366   0.695   0.210   0.481  0.8501  0.6600 -1.5382
 1727SOL    HW2 5367   0.574   0.106   0.447 -1.0213  2.5665 -0.9132
 1728SOL     OW 5368   4.212   1.081   0.555 -0.3637  0.0669 -0.4587
 1728SOL    HW1 5369   4.128   1.043   0.593  0.1692 -0.1735  0.5034
 1728SOL    HW2 5370   4.230   1.170   0.595 -0.3272  0.2602 -0.9011
 1729SOL     OW 5371   2.274   4.970   3.494  1.1564  0.3309  0.7616
 1729SOL    HW1 5372   2.178   4.944   3.496  2.0382 -3.5179  0.8426
 1729SOL    HW2 5373   2.291   5.029   3.415 -1.0079 -0.0555 -0.0631
 1730SOL     OW 5374   0.613   3.217   0.916 -0.4871 -0.3189  0.4823
 1730SOL    HW1 5375   0.645   3.154   0.987 -2.0828 -3.6511 -1.4777
 1730SOL    HW2 5376   0.522   3.252   0.941 -0.1596  0.1999  0.9775
 1731SOL     OW 5377   3.102   0.329   0.587 -0.3595 -0.0345 -0.0502
 1731SOL    HW1 5378   3.055   0.305   0.502 -0.8591 -0.5904  0.3705
 1731SOL    HW2 5379   3.039   0.316   0.664 -0.1889  1.3010  0.3306
 1732SOL     OW 5380   5.058   2.836   3.761 -0.0277 -0.3008  0.2223
 1732SOL    HW1 5381   5.074   2.850   3.858 -1.9922 -1.3989  0.7481
 1732SOL    HW2 5382   4.988   2.899   3.729  0.3525 -0.1884 -0.4098
 1733SOL     OW 5383   3.783   1.861   4.625 -0.2022  0.2317  0.5087
 1733SOL    HW1 5384   3.799   1.942   4.681  1.3846  0.8540 -0.7599
 1733SOL    HW2 5385   3.743   1.889   4.537 -0.4968 -0.4747  0.4084
 1734SOL     OW 5386   2.335   5.034   0.640 -0.1377 -0.3183  0.2063
 1734SOL    HW1 5387   2.316   4.936   0.638  1.0542 -0.5727  0.0441
 1734SOL    HW2 5388   2.345   5.064   0.735  1.7264 -0.8607  0.2226
 1735SOL     OW 5389   1.312   0.089   2.603 -0.4288  0.0812 -0.3955
 1735SOL    HW1 5390   1.224   0.046   2.580  0.8030 -3.1198  0.4136
 1735SOL    HW2 5391   1.331   0.162   2.537 -2.5537 -0.7833 -2.1059
 1736SOL     OW 5392   3.758   0.372   1.722  0.6824  0.4010 -0.0421
 1736SOL    HW1 5393   3.843   0.345   1.678  2.2879  2.1425  1.8181
 1736SOL    HW2 5394   3.701   0.290   1.736  1.0374 -0.5249 -3.1260
 1737SOL     OW 5395   3.517   3.732   4.710 -0.0268  0.4548 -0.0940
 1737SOL    HW1 5396   3.472   3.821   4.699 -2.1253 -0.3649  1.2645
 1737SOL    HW2 5397   3.564   3.729   4.798  0.9822  0.5548 -0.6074
 1738SOL     OW 5398   4.874   0.757   3.202  0.5681 -0.4440  0.7720
 1738SOL    HW1 5399   4.848   0.840   3.152  1.1368  0.1590  1.4549
 1738SOL    HW2 5400   4.941   0.706   3.149  0.0716 -0.5751  0.2600
 1739SOL     OW 5401   1.276   0.693   0.382 -0.4986 -0.1788  0.0159
 1739SOL    HW1 5402   1.242   0.694   0.476  1.7635  1.1709  0.9234
 1739SOL    HW2 5403   1.313   0.603   0.360 -3.8386 -1.5115 -0.8120
 1740SOL     OW 5404   5.108   2.047   3.564  0.2061  0.1591  0.4161
 1740SOL    HW1 5405   5.196   2.095   3.570  0.9284 -1.2214  1.2746
 1740SOL    HW2 5406   5.122   1.950   3.584 -1.0111 -0.6908 -2.4012
 1741SOL     OW 5407   1.262   4.859   1.226 -0.3570  0.8575  1.0104
 1741SOL    HW1 5408   1.183   4.829   1.173  0.2284  0.1360  0.5077
 1741SOL    HW2 5409   1.255   4.824   1.319  0.7549 -1.7933  0.1983
 1742SOL     OW 5410   4.667   4.909   4.963  0.2555 -0.0139  0.4074
 1742SOL    HW1 5411   4.761   4.942   4.954 -0.0065  0.2856 -1.6735
 1742SOL    HW2 5412   4.668   4.811   4.981  0.9711 -0.0192  0.3591
 1743SOL     OW 5413   2.227   2.679   2.457 -0.2422 -0.4354  0.5312
 1743SOL    HW1 5414   2.281   2.680   2.541 -0.5173 -1.9490  0.7559
 1743SOL    HW2 5415   2.233   2.588   2.415 -1.1791 -0.0895 -0.3888
 1744SOL     OW 5416   4.156   2.824   2.813 -0.4197  0.3189  0.0018
 1744SOL    HW1 5417   4.198   2.736   2.836 -0.3579  0.1207 -0.8349
 1744SOL    HW2 5418   4.228   2.890   2.791 -0.5062  0.2318 -0.5550
 1745SOL     OW 5419   2.704   2.590   4.987 -0.1861 -0.4174  0.3129
 1745SOL    HW1 5420   2.787   2.566   4.936 -0.1864  0.3258 -0.0490
 1745SOL    HW2 5421   2.643   2.643   4.929  0.3805  1.5664  1.4331
 1746SOL     OW 5422   0.194   1.801   4.219 -0.0046 -0.0579 -0.0716
 1746SOL    HW1 5423   0.188   1.728   4.287  0.5285 -2.2976 -2.2996
 1746SOL    HW2 5424   0.282   1.849   4.229  0.1110 -0.4166  0.7166
 1747SOL     OW 5425   3.408   0.126   5.093 -0.3906  0.9942 -0.2499
 1747SOL    HW1 5426   3.366   0.180   5.020 -3.0393  0.7882  1.0043
 1747SOL    HW2 5427   3.421   0.183   5.174  1.4824  0.9381 -0.4588
 1748SOL     OW 5428   0.448   0.611   4.768  0.5548  0.0971 -0.2376
 1748SOL    HW1 5429   0.412   0.518   4.779  0.4068  0.3813  2.1865
 1748SOL    HW2 5430   0.372   0.675   4.760  0.5009  0.3552  1.7705
 1749SOL     OW 5431   3.759   4.921   1.498 -0.2992 -0.3625 -0.1515
 1749SOL    HW1 5432   3.662   4.904   1.515 -0.2706 -1.4088 -0.9416
 1749SOL    HW2 5433   3.778   4.910   1.401  0.6101 -0.1449 -0.0053
 1750SOL     OW 5434   0.142   1.324   4.886  0.7115 -0.1365 -0.0861
 1750SOL    HW1 5435   0.154   1.420   4.909 -0.0427  0.5353 -2.2668
 1750SOL    HW2 5436   0.224   1.289   4.841  1.0704 -0.5952  0.9047
 1751SOL     OW 5437   3.052   4.486   3.200  0.4129 -0.0213  0.3288
 1751SOL    HW1 5438   3.147   4.505   3.226  0.7429 -0.4893 -0.4852
 1751SOL    HW2 5439   3.019   4.406   3.249  0.5083  0.0209  0.4627
 1752SOL     OW 5440   2.889   1.841   0.834 -0.5669  0.0075  0.2236
 1752SOL    HW1 5441   2.792   1.840   0.857  0.0872 -0.3572  3.3481
 1752SOL    HW2 5442   2.906   1.776   0.759 -2.5531 -0.7489  0.3635
 1753SOL     OW 5443   2.991   3.937   0.030 -0.6139 -0.0104 -0.0223
 1753SOL    HW1 5444   3.029   3.845   0.034  0.9415  0.4549 -2.1791
 1753SOL    HW2 5445   2.913   3.938  -0.033  0.4934  0.4443 -1.4323
 1754SOL     OW 5446   3.737   2.670   1.450  0.3298 -0.4319 -0.0112
 1754SOL    HW1 5447   3.755   2.718   1.536  2.9472 -1.6778  0.2303
 1754SOL    HW2 5448   3.803   2.596   1.439 -0.1330 -0.5090 -2.9971
 1755SOL     OW 5449   1.786   5.103   0.707 -0.5094 -0.5276  0.1410
 1755SOL    HW1 5450   1.740   5.014   0.710 -0.8987 -0.3322 -0.0863
 1755SOL    HW2 5451   1.815   5.122   0.614  0.1964 -0.7312  0.3141
 1756SOL     OW 5452   4.408   4.606   3.186  0.0488 -0.0535  0.5417
 1756SOL    HW1 5453   4.362   4.534   3.134 -0.4432 -0.9646  2.1838
 1756SOL    HW2 5454   4.342   4.655   3.243  0.7682  0.0152  1.3512
 1757SOL     OW 5455   0.786   0.464   2.258  0.3908  0.1295 -0.4685
 1757SOL    HW1 5456   0.729   0.417   2.191  1.6993 -2.2325 -0.0415
 1757SOL    HW2 5457   0.850   0.399   2.298  0.8537  1.8575  1.7984
 1758SOL     OW 5458   0.300   1.851   4.857  0.3010 -0.0175  0.7125
 1758SOL    HW1 5459   0.339   1.939   4.830 -0.3210 -0.0143 -0.2410
 1758SOL    HW2 5460   0.323   1.832   4.952  0.1505  1.3453  1.0415
 1759SOL     OW 5461   3.285   2.115   0.940  0.2650  0.0336  0.1154
 1759SOL    HW1 5462   3.237   2.192   0.984  0.3989  0.6772 -0.8332
 1759SOL    HW2 5463   3.375   2.104   0.983 -0.2672 -0.4713  1.1561
 1760SOL     OW 5464   2.831   3.170   4.279 -0.1029  0.7199 -0.8040
 1760SOL    HW1 5465   2.797   3.214   4.363 -1.6322  1.3267 -1.6941
 1760SOL    HW2 5466   2.831   3.071   4.291 -0.4218  0.7921 -0.1290
 1761SOL     OW 5467   2.583   2.589   0.082  0.0731 -0.4013 -0.2487
 1761SOL    HW1 5468   2.620   2.598  -0.010  0.5420  0.6001  0.0271
 1761SOL    HW2 5469   2.612   2.501   0.122  1.4670 -0.0090 -0.3503
 1762SOL     OW 5470   2.824   3.629   0.077 -0.6489  0.0881  0.3411
 1762SOL    HW1 5471   2.765   3.709   0.083  2.6332  2.7098  0.5895
 1762SOL    HW2 5472   2.919   3.657   0.087  1.1153 -3.2460 -3.8576
 1763SOL     OW 5473   4.966   3.513   2.904  0.3038 -0.1004  0.1904
 1763SOL    HW1 5474   5.062   3.499   2.882  0.2746  0.7316 -0.5112
 1763SOL    HW2 5475   4.916   3.539   2.822 -0.5968 -0.8308  0.4816
 1764SOL     OW 5476   1.987   3.227   1.831 -0.3986 -0.0197  0.4756
 1764SOL    HW1 5477   2.018   3.161   1.763 -1.1237 -0.7486  0.8312
 1764SOL    HW2 5478   2.065   3.277   1.868  0.2601 -1.1732  0.7049
 1765SOL     OW 5479   2.105   4.790   4.637 -0.1874  0.6285 -0.3057
 1765SOL    HW1 5480   2.199   4.824   4.635 -0.2760  0.9730  0.7115
 1765SOL    HW2 5481   2.063   4.813   4.725 -0.8736 -0.4797 -0.3216
 1766SOL     OW 5482   0.588   0.349   4.471  0.2665 -0.2212  0.0971
 1766SOL    HW1 5483   0.676   0.325   4.513  0.0689  0.7513  1.1238
 1766SOL    HW2 5484   0.600   0.431   4.414 -0.3398  1.1890  1.8962
 1767SOL     OW 5485   3.774   5.052   2.857 -0.3065 -0.5495 -0.4269
 1767SOL    HW1 5486   3.848   5.112   2.888 -1.6629  0.6299  0.6429
 1767SOL    HW2 5487   3.784   4.963   2.902  0.1829 -0.2396  0.1035
 1768SOL     OW 5488   1.824   2.512   1.463  0.0713 -0.1387  0.1527
 1768SOL    HW1 5489   1.849   2.609   1.464 -1.3531  0.2570  0.1805
 1768SOL    HW2 5490   1.741   2.500   1.410  0.0503 -1.3035  0.4313
 1769SOL     OW 5491   2.499   3.091   1.610 -0.0672 -0.1770 -0.5235
 1769SOL    HW1 5492   2.418   3.137   1.574 -0.9682 -1.7177 -0.5752
 1769SOL    HW2 5493   2.539   3.034   1.539 -0.3552 -1.2628  0.1548
 1770SOL     OW 5494   1.362   4.548   0.380 -0.4177  0.0587 -0.6554
 1770SOL    HW1 5495   1.338   4.618   0.312 -0.9405 -0.3361 -0.8806
 1770SOL    HW2 5496   1.278   4.514   0.423 -0.2034 -0.7908 -0.9023
 1771SOL     OW 5497   4.711   3.733   4.234  0.0853  0.2841  0.3870
 1771SOL    HW1 5498   4.804   3.753   4.201 -0.4574  0.7596 -0.8982
 1771SOL    HW2 5499   4.709   3.640   4.272  0.8694 -0.0962 -0.4637
 1772SOL     OW 5500   4.781   4.436   0.662  0.4377 -0.3208 -0.9108
 1772SOL    HW1 5501   4.688   4.458   0.630  0.0608 -0.7180 -0.1264
 1772SOL    HW2 5502   4.832   4.392   0.588 -0.1078 -0.3769 -1.2588
 1773SOL     OW 5503   3.803   4.247   1.943  0.0450 -0.5759  0.5493
 1773SOL    HW1 5504   3.785   4.178   2.013 -0.9668 -0.4339  0.4514
 1773SOL    HW2 5505   3.823   4.334   1.987  0.3230 -0.6993  0.6680
 1774SOL     OW 5506   0.381   0.945   3.895  0.5920  0.3756 -0.0552
 1774SOL    HW1 5507   0.389   0.945   3.795  0.5198  1.6821 -0.0851
 1774SOL    HW2 5508   0.401   1.037   3.929 -2.9793  0.9854  0.8189
 1775SOL     OW 5509   2.074   3.863   3.756 -0.3566  0.2680  0.5389
 1775SOL    HW1 5510   2.026   3.932   3.701  0.8377  0.1222 -0.7431
 1775SOL    HW2 5511   2.172   3.880   3.753 -0.1331 -0.7774  1.2301
 1776SOL     OW 5512   2.506   4.072   0.392 -0.2426 -0.4430  0.0653
 1776SOL    HW1 5513   2.504   4.020   0.477 -0.4919  0.1288  0.4106
 1776SOL    HW2 5514   2.585   4.044   0.338  0.7407  0.2010  1.1242
 1777SOL     OW 5515   1.837   3.222   4.833 -0.0211  0.1743 -0.3530
 1777SOL    HW1 5516   1.875   3.314   4.821 -0.0234 -0.1079 -3.0238
 1777SOL    HW2 5517   1.911   3.158   4.854  0.5161  0.2520 -1.8825
 1778SOL     OW 5518   4.021   3.245   0.991  0.4196 -0.1261  0.4325
 1778SOL    HW1 5519   3.993   3.224   0.898  1.1542  1.6828 -0.2278
 1778SOL    HW2 5520   3.943   3.233   1.053  0.0786 -1.9398 -0.2658
 1779SOL     OW 5521   0.986   3.742   1.928  0.3231 -0.3629 -0.3477
 1779SOL    HW1 5522   0.907   3.680   1.922  0.8166 -1.2660  1.6588
 1779SOL    HW2 5523   0.970   3.809   2.000  0.2348  1.2833 -1.8291
 1780SOL     OW 5524   0.013   0.005   0.843 -0.8224  0.2839  0.0888
 1780SOL    HW1 5525  -0.069  -0.037   0.804 -0.7282 -0.7508  0.9586
 1780SOL    HW2 5526  -0.008   0.038   0.936 -0.1606 -0.3080  0.4537
 1781SOL     OW 5527   4.407   4.770   4.291  0.5967 -0.6608 -0.0338
 1781SOL    HW1 5528   4.465   4.724   4.358  0.5428 -1.4260 -0.5038
 1781SOL    HW2 5529   4.377   4.704   4.222  2.2192  0.4814 -1.9252
 1782SOL     OW 5530   1.168   3.035   3.845  0.0996  0.1988  0.0103
 1782SOL    HW1 5531   1.160   3.005   3.749 -0.7296 -1.0431  0.4400
 1782SOL    HW2 5532   1.097   2.990   3.899 -0.5976  2.2537  0.9105
 1783SOL     OW 5533   0.438   0.598   4.185 -0.3112 -0.9237 -0.1689
 1783SOL    HW1 5534   0.445   0.498   4.194 -0.7320 -1.2781 -2.8622
 1783SOL    HW2 5535   0.347   0.622   4.152 -0.4252  0.4405  1.0831
 1784SOL     OW 5536   2.529   3.474   1.923  0.3429 -0.5566 -0.0498
 1784SOL    HW1 5537   2.586   3.503   1.846  2.8759 -0.2868  1.7900
 1784SOL    HW2 5538   2.456   3.540   1.937  0.7460  0.1862 -1.2871
 1785SOL     OW 5539   5.012   1.428   2.766  0.0685 -0.1577 -0.3101
 1785SOL    HW1 5540   4.960   1.470   2.692  1.8821 -0.5006 -1.8521
 1785SOL    HW2 5541   5.022   1.330   2.749  1.3317 -0.0732 -0.1221
 1786SOL     OW 5542   2.074   4.861   3.238  0.3847 -0.0626  0.4614
 1786SOL    HW1 5543   2.028   4.811   3.164  0.3440 -3.1008  2.3287
 1786SOL    HW2 5544   2.006   4.888   3.306  0.7580 -0.0807  0.8426
 1787SOL     OW 5545   1.796   4.292   2.121  0.0615  0.2893  0.1495
 1787SOL    HW1 5546   1.724   4.299   2.190 -0.7501 -0.2954 -0.5987
 1787SOL    HW2 5547   1.781   4.209   2.066  0.8922  0.5430 -0.4819
 1788SOL     OW 5548   0.828   2.833   0.716  0.0427  0.0241 -0.2795
 1788SOL    HW1 5549   0.824   2.734   0.729  0.9701  0.2227  1.9040
 1788SOL    HW2 5550   0.913   2.858   0.671 -0.6434 -0.2233 -1.7579
 1789SOL     OW 5551   3.173   0.955   2.002  0.0799 -0.0513 -0.2465
 1789SOL    HW1 5552   3.128   0.978   2.088  0.9051 -1.3846  0.5831
 1789SOL    HW2 5553   3.250   1.018   1.986  0.5905 -0.4587  0.5575
 1790SOL     OW 5554   1.995   1.243   1.045 -0.0393  0.3098  0.1792
 1790SOL    HW1 5555   1.993   1.237   0.945  0.4730  2.1249  0.0171
 1790SOL    HW2 5556   1.907   1.212   1.082 -0.2762 -0.2732 -0.8448
 1791SOL     OW 5557   0.429   2.695   1.191  0.2353 -0.1598 -0.0952
 1791SOL    HW1 5558   0.449   2.792   1.178  0.1782 -0.1343  0.0046
 1791SOL    HW2 5559   0.382   2.660   1.111 -0.6121  0.1294  0.2613
 1792SOL     OW 5560   0.398   4.359   3.113  0.3608  0.2455  0.4703
 1792SOL    HW1 5561   0.306   4.370   3.074  0.6745 -0.7435 -0.5940
 1792SOL    HW2 5562   0.447   4.446   3.106 -0.1914  0.5440  0.2227
 1793SOL     OW 5563   1.622   2.868   2.785  0.0949 -0.1962 -0.0227
 1793SOL    HW1 5564   1.608   2.949   2.729  2.5993  0.0546 -0.4002
 1793SOL    HW2 5565   1.559   2.870   2.863 -0.1876  1.9024 -0.2421
 1794SOL     OW 5566   4.431   1.911   4.833 -0.0733  0.0786  0.1624
 1794SOL    HW1 5567   4.515   1.891   4.884 -0.8197 -0.1382  1.3635
 1794SOL    HW2 5568   4.375   1.975   4.886 -0.1896  1.0816 -1.1254
 1795SOL     OW 5569   4.900   2.768   2.946 -0.1519 -0.7080 -0.3939
 1795SOL    HW1 5570   4.922   2.671   2.956 -2.0349 -1.0888  0.5835
 1795SOL    HW2 5571   4.880   2.788   2.850 -1.7331 -1.7903 -0.3252
 1796SOL     OW 5572   2.694   3.619   2.800 -0.3953  0.3288  0.6110
 1796SOL    HW1 5573   2.754   3.548   2.763 -0.7978  1.1369 -1.7690
 1796SOL    HW2 5574   2.712   3.706   2.754 -3.0132  0.7190  0.1136
 1797SOL     OW 5575   3.932   0.405   0.021 -0.1472  0.0957 -0.1738
 1797SOL    HW1 5576   3.902   0.342   0.093  1.4086 -0.9178 -0.3542
 1797SOL    HW2 5577   3.852   0.450  -0.019 -1.1067  0.0766  1.6148
 1798SOL     OW 5578   3.895   2.380   1.639  0.1179  0.1385 -0.2329
 1798SOL    HW1 5579   3.943   2.319   1.701  0.6481  1.2735  0.5098
 1798SOL    HW2 5580   3.821   2.426   1.688 -0.4573 -0.1137 -0.8549
 1799SOL     OW 5581   4.562   0.356   5.037 -0.3874 -0.0970  0.5625
 1799SOL    HW1 5582   4.611   0.280   4.994  0.3609  0.3507  0.6243
 1799SOL    HW2 5583   4.508   0.322   5.114 -0.7061 -0.6930  0.0895
 1800SOL     OW 5584   4.695   0.381   4.031  0.6426  0.3569 -0.2994
 1800SOL    HW1 5585   4.789   0.349   4.039  0.2124 -1.4382 -1.6728
 1800SOL    HW2 5586   4.633   0.302   4.035 -0.8260  1.5036  0.6721
 1801SOL     OW 5587   1.013   4.011   0.596 -1.1387 -0.1779  0.3233
 1801SOL    HW1 5588   1.030   3.941   0.665 -0.9705 -0.5778 -0.1158
 1801SOL    HW2 5589   0.968   3.969   0.517 -2.1304  0.4464  0.5528
 1802SOL     OW 5590   1.519   4.874   1.359 -0.0346 -0.3679  0.0364
 1802SOL    HW1 5591   1.455   4.874   1.282 -1.0503 -1.3952  0.8442
 1802SOL    HW2 5592   1.528   4.966   1.396  0.1291  0.0544 -1.0240
 1803SOL     OW 5593   0.133   0.027   2.725  0.5621  0.1154  0.1378
 1803SOL    HW1 5594   0.051   0.011   2.781  0.5847 -2.2340 -0.4105
 1803SOL    HW2 5595   0.111   0.012   2.629  1.8439 -1.5456  0.0687
 1804SOL     OW 5596   1.078   4.852   0.830 -0.3342 -0.2928 -0.1565
 1804SOL    HW1 5597   1.174   4.873   0.812  0.0043 -0.9099  0.8463
 1804SOL    HW2 5598   1.042   4.798   0.754  0.2026 -0.3289 -0.3921
 1805SOL     OW 5599   0.508   2.916   3.630  0.8115 -0.4498  0.5759
 1805SOL    HW1 5600   0.600   2.880   3.647  1.1102 -0.2226 -0.4823
 1805SOL    HW2 5601   0.516   3.001   3.577 -0.0068 -0.3058  0.6814
 1806SOL     OW 5602   2.099   4.564   4.371 -0.5928 -0.1009  0.0166
 1806SOL    HW1 5603   2.092   4.606   4.461 -3.0794 -1.7124  0.6965
 1806SOL    HW2 5604   2.042   4.615   4.306  1.1848  1.0523 -0.7047
 1807SOL     OW 5605   4.273   1.279   3.243  0.3031 -0.5997  0.2703
 1807SOL    HW1 5606   4.326   1.230   3.174  0.2937 -0.7340  0.3563
 1807SOL    HW2 5607   4.334   1.333   3.300  0.1182  1.2695 -1.2131
 1808SOL     OW 5608   4.088   2.925   4.853  0.3712 -0.7284 -0.0812
 1808SOL    HW1 5609   4.167   2.864   4.861  1.8182  1.2442  1.8236
 1808SOL    HW2 5610   4.118   3.014   4.818 -0.8626  0.2640  1.2619
 1809SOL     OW 5611   4.773   0.792   3.672  0.2799  0.4348  0.0722
 1809SOL    HW1 5612   4.716   0.717   3.705  0.5995 -0.4963 -1.4203
 1809SOL    HW2 5613   4.846   0.810   3.738  0.5710 -0.9971  0.1683
 1810SOL     OW 5614   4.862   0.164   2.397 -0.2885 -0.9605  0.0553
 1810SOL    HW1 5615   4.771   0.129   2.375 -0.8133  0.2313  0.2178
 1810SOL    HW2 5616   4.860   0.264   2.394  1.2465 -0.9374 -0.8055
 1811SOL     OW 5617   1.623   1.814   4.487 -0.1852  0.0696  0.0998
 1811SOL    HW1 5618   1.585   1.750   4.554 -0.0460  0.7253  0.8345
 1811SOL    HW2 5619   1.566   1.896   4.482  0.2620  0.3861  0.0472
 1812SOL     OW 5620   1.327   2.614   3.635 -0.2302  0.3189 -0.5149
 1812SOL    HW1 5621   1.309   2.518   3.659  1.6702 -0.0133 -0.2650
 1812SOL    HW2 5622   1.332   2.669   3.718 -1.1143  0.6165 -0.6481
 1813SOL     OW 5623   0.076   0.646   4.831  0.8895  0.2930 -0.2032
 1813SOL    HW1 5624   0.145   0.718   4.826  1.3150 -0.1785 -1.5572
 1813SOL    HW2 5625   0.013   0.666   4.906  1.4537  1.6591 -0.0554
 1814SOL     OW 5626   0.491   4.496   1.143  0.3028  0.0012 -0.2666
 1814SOL    HW1 5627   0.567   4.560   1.158  0.7351 -0.4626 -0.4754
 1814SOL    HW2 5628   0.518   4.404   1.172 -0.4997 -0.0028  0.5442
 1815SOL     OW 5629   0.816   3.353   1.888  0.3604 -0.2628 -0.3734
 1815SOL    HW1 5630   0.844   3.383   1.797 -0.4326  0.8102 -0.2765
 1815SOL    HW2 5631   0.889   3.372   1.954  0.1605  0.7636 -0.4447
 1816SOL     OW 5632   0.283   1.104   0.302  0.4890 -0.0949  0.1383
 1816SOL    HW1 5633   0.241   1.018   0.276  0.3849 -0.1983  0.6328
 1816SOL    HW2 5634   0.264   1.122   0.399  0.3465  0.5707 -0.0045
 1817SOL     OW 5635   1.711   2.299   2.397  0.1531 -0.0515 -0.0833
 1817SOL    HW1 5636   1.671   2.327   2.484  1.5284 -0.8428  0.8350
 1817SOL    HW2 5637   1.737   2.380   2.344  0.7386  0.4476  0.9367
 1818SOL     OW 5638   0.970   4.385   0.792  0.0672  0.2170 -0.3864
 1818SOL    HW1 5639   0.988   4.402   0.695  0.4584 -0.3980 -0.4316
 1818SOL    HW2 5640   0.946   4.288   0.805  0.5440  0.1715  0.2036
 1819SOL     OW 5641   3.173   3.536   4.758  0.5164  0.2381 -0.4441
 1819SOL    HW1 5642   3.223   3.569   4.678  1.7440  2.1493  1.0182
 1819SOL    HW2 5643   3.226   3.465   4.804  1.2451  1.2308  0.2872
 1820SOL     OW 5644   2.912   2.628   4.260  0.4139  0.4632 -0.1216
 1820SOL    HW1 5645   2.887   2.531   4.252  1.7808  0.1448 -0.9853
 1820SOL    HW2 5646   3.010   2.638   4.241  0.5737  1.8515  1.2823
 1821SOL     OW 5647   4.588   4.592   3.604  0.8826  0.0634  0.3382
 1821SOL    HW1 5648   4.605   4.648   3.524 -0.9184  0.2577  0.0390
 1821SOL    HW2 5649   4.507   4.626   3.652  2.1011  0.1461  2.4381
 1822SOL     OW 5650   1.998   1.415   1.609  0.2403  0.3088  0.2701
 1822SOL    HW1 5651   2.036   1.323   1.618  1.6117  0.7796 -0.4264
 1822SOL    HW2 5652   1.948   1.423   1.523  0.1746  0.2325  0.3015
 1823SOL     OW 5653   3.568   4.260   4.647 -0.5273  0.5353  0.0410
 1823SOL    HW1 5654   3.516   4.269   4.563  0.7357  0.3460 -0.7861
 1823SOL    HW2 5655   3.573   4.349   4.693 -2.5431  0.3359  0.7766
 1824SOL     OW 5656   0.243   0.761   0.471  0.1570  0.3007  0.1346
 1824SOL    HW1 5657   0.339   0.764   0.441 -0.3942 -0.2263 -1.8612
 1824SOL    HW2 5658   0.184   0.786   0.394 -1.2841  1.8126  1.6618
 1825SOL     OW 5659   0.479   0.157   4.620 -0.3648 -0.2572 -0.3260
 1825SOL    HW1 5660   0.490   0.238   4.563  0.1500  0.3602  0.6314
 1825SOL    HW2 5661   0.555   0.151   4.685 -0.7630 -1.1250  0.0782
 1826SOL     OW 5662   4.736   2.218   3.077 -0.0963  0.2812 -0.2320
 1826SOL    HW1 5663   4.721   2.254   2.985 -1.2703 -0.0832 -0.2015
 1826SOL    HW2 5664   4.831   2.189   3.087  0.0176  0.2350 -1.3511
 1827SOL     OW 5665   3.722   5.091   1.282 -0.5608  0.2181  0.1956
 1827SOL    HW1 5666   3.711   5.028   1.204 -0.5876  1.5004 -0.8648
 1827SOL    HW2 5667   3.805   5.145   1.269 -0.2672  0.0682  1.3546
 1828SOL     OW 5668   1.325   3.833   2.156 -0.0241  0.1438 -0.7015
 1828SOL    HW1 5669   1.234   3.865   2.129 -0.6648 -0.0653  1.0743
 1828SOL    HW2 5670   1.374   3.907   2.202  0.5558  0.1191 -1.2548
 1829SOL     OW 5671   4.939   2.569   2.635  0.2217 -0.1773 -0.3277
 1829SOL    HW1 5672   5.004   2.502   2.672 -0.2574 -1.6978 -2.0704
 1829SOL    HW2 5673   4.851   2.525   2.621 -0.7270  1.4095  0.3593
 1830SOL     OW 5674   4.730   0.681   0.368 -0.4995  0.3111  0.3999
 1830SOL    HW1 5675   4.715   0.723   0.458 -2.1614  1.2323 -0.2547
 1830SOL    HW2 5676   4.661   0.610   0.353 -0.7616  0.7408 -0.4694
 1831SOL     OW 5677   4.909   4.071   1.284  0.4585 -0.0739 -0.1489
 1831SOL    HW1 5678   4.951   4.002   1.342  0.3929 -0.6310 -0.7640
 1831SOL    HW2 5679   4.977   4.110   1.222  0.0952 -0.9344 -1.1041
 1832SOL     OW 5680   3.247   3.479   4.057 -0.1776 -0.3550 -0.5009
 1832SOL    HW1 5681   3.304   3.470   4.138  1.7928  1.2446 -1.6048
 1832SOL    HW2 5682   3.204   3.392   4.035  0.1961 -1.0925  1.5590
 1833SOL     OW 5683   4.189   5.013   4.841 -0.0687  0.3185 -0.5548
 1833SOL    HW1 5684   4.219   5.060   4.924  2.5682 -2.5857  0.3425
 1833SOL    HW2 5685   4.121   4.943   4.865  3.0883 -2.8680  0.0307
 1834SOL     OW 5686   4.886   3.143   0.658 -0.1330 -0.1934  1.0429
 1834SOL    HW1 5687   4.977   3.162   0.621  0.1917  1.0935  2.4144
 1834SOL    HW2 5688   4.836   3.228   0.670 -1.4239 -0.8556  0.6291
 1835SOL     OW 5689   4.146   3.967   0.509  0.1701 -0.3296  0.0016
 1835SOL    HW1 5690   4.191   4.056   0.515 -0.0304 -0.1730 -0.7694
 1835SOL    HW2 5691   4.150   3.933   0.415 -0.5374 -0.7281  0.1065
 1836SOL     OW 5692   3.523   1.785   3.999  0.4962 -0.5822  0.2131
 1836SOL    HW1 5693   3.588   1.847   4.042 -0.1035  1.6719 -1.9246
 1836SOL    HW2 5694   3.441   1.777   4.056  0.7760  0.2304  0.7392
 1837SOL     OW 5695   4.157   2.198   0.480  0.1191 -0.0971 -0.1145
 1837SOL    HW1 5696   4.120   2.243   0.562  1.0498  1.7970 -0.6593
 1837SOL    HW2 5697   4.168   2.266   0.407  1.4967 -1.2520 -1.0518
 1838SOL     OW 5698   0.717   2.496   1.901 -0.2817  0.5435 -0.5355
 1838SOL    HW1 5699   0.802   2.457   1.938 -1.1863 -0.5388  0.4897
 1838SOL    HW2 5700   0.687   2.441   1.822 -0.6722  0.1609 -0.1271
 1839SOL     OW 5701   0.022   0.529   0.730  0.6179  0.0329  0.0210
 1839SOL    HW1 5702   0.001   0.499   0.637  1.4954 -0.9950  0.1429
 1839SOL    HW2 5703   0.034   0.628   0.731 -0.4150  0.1882 -0.7572
 1840SOL     OW 5704   0.991   1.475   3.454  0.2594  0.3102  0.1423
 1840SOL    HW1 5705   0.981   1.460   3.355  1.6984  0.9885 -0.1372
 1840SOL    HW2 5706   0.980   1.388   3.502  0.8218 -0.2661 -0.7390
 1841SOL     OW 5707   1.651   3.592   2.787  0.4163 -0.2998  0.4510
 1841SOL    HW1 5708   1.690   3.629   2.703  1.1308  0.8319  1.2535
 1841SOL    HW2 5709   1.594   3.661   2.831 -0.1140 -0.9490  0.8068
 1842SOL     OW 5710   3.483   2.305   2.607  0.0234  0.0447 -0.3215
 1842SOL    HW1 5711   3.410   2.366   2.641 -1.8657 -1.8646 -0.7232
 1842SOL    HW2 5712   3.500   2.234   2.675  1.3263  0.2740 -0.3844
 1843SOL     OW 5713   3.514   3.236   3.714 -0.0715 -0.2257  0.2373
 1843SOL    HW1 5714   3.510   3.264   3.810 -0.7130 -0.5938  0.3205
 1843SOL    HW2 5715   3.498   3.315   3.655  1.8491  0.3355  0.3794
 1844SOL     OW 5716   2.689   2.440   1.168  0.0119 -0.0877 -0.0284
 1844SOL    HW1 5717   2.680   2.366   1.101 -0.2279 -0.0147 -0.0779
 1844SOL    HW2 5718   2.603   2.490   1.174  0.6356  1.1374 -1.0777
 1845SOL     OW 5719   0.842   2.619   4.238 -0.3072 -0.0891 -0.4036
 1845SOL    HW1 5720   0.758   2.665   4.267 -1.1746 -2.0678  0.3912
 1845SOL    HW2 5721   0.920   2.680   4.252 -1.5993  1.9345 -1.5022
 1846SOL     OW 5722   0.926   3.671   4.558 -0.3289 -0.2344 -0.3308
 1846SOL    HW1 5723   0.943   3.769   4.573  0.2239 -0.5156  1.0233
 1846SOL    HW2 5724   0.843   3.644   4.608 -0.0329 -0.6205 -0.0493
 1847SOL     OW 5725   2.126   0.686   1.801 -0.2435 -0.4423  0.0125
 1847SOL    HW1 5726   2.136   0.750   1.878  0.2866  0.2329 -0.5997
 1847SOL    HW2 5727   2.184   0.607   1.816  0.2613 -0.0667  0.0617
 1848SOL     OW 5728   2.820   5.093   4.286 -0.1568  0.0173  0.5913
 1848SOL    HW1 5729   2.813   4.994   4.295 -0.9840  0.1254  1.3882
 1848SOL    HW2 5730   2.821   5.119   4.190  1.2955 -0.8264  0.3590
 1849SOL     OW 5731   4.635   0.043   0.748 -0.1849  0.7434 -0.3249
 1849SOL    HW1 5732   4.627  -0.055   0.764 -1.6757  0.5980 -1.7647
 1849SOL    HW2 5733   4.581   0.093   0.816 -0.7341  0.4872 -0.5723
 1850SOL     OW 5734   1.412   4.135   4.816 -0.2290 -0.4180  0.9930
 1850SOL    HW1 5735   1.349   4.057   4.820  1.2738 -1.7200  0.3023
 1850SOL    HW2 5736   1.396   4.195   4.895 -1.8469 -1.0639  1.1958
 1851SOL     OW 5737   2.909   3.463   4.809 -0.1932  0.2854 -0.7110
 1851SOL    HW1 5738   2.881   3.396   4.877  0.1427  1.4452  0.6311
 1851SOL    HW2 5739   3.009   3.463   4.802 -0.1507  1.0341 -0.2492
 1852SOL     OW 5740   1.591   4.377   2.284  0.3116  0.2162  0.2625
 1852SOL    HW1 5741   1.526   4.356   2.357  0.2386  1.8297  0.6945
 1852SOL    HW2 5742   1.557   4.453   2.229  1.3507  0.4105 -0.1508
 1853SOL     OW 5743   0.961   3.217   0.659  0.8079 -0.1098  0.4927
 1853SOL    HW1 5744   0.868   3.253   0.667  0.8333  0.2335 -0.6191
 1853SOL    HW2 5745   1.023   3.290   0.630  1.3481 -0.4334  0.8262
 1854SOL     OW 5746   1.818   5.064   2.000 -0.0134  0.3577  0.0400
 1854SOL    HW1 5747   1.850   4.998   1.932 -0.3123  0.1467  0.1020
 1854SOL    HW2 5748   1.873   5.055   2.083  0.1300  0.3813 -0.0518
 1855SOL     OW 5749   4.695   1.069   0.445  0.0747 -0.1591 -0.2719
 1855SOL    HW1 5750   4.666   1.043   0.353 -1.5045  1.7272 -0.3888
 1855SOL    HW2 5751   4.637   1.023   0.512 -1.4430  1.4007 -0.4182
 1856SOL     OW 5752   4.061   1.849   1.094 -0.4871 -0.4950  0.1777
 1856SOL    HW1 5753   4.022   1.891   1.176 -0.5869 -1.0205  0.4091
 1856SOL    HW2 5754   4.155   1.880   1.081  0.0423 -1.5152  1.3395
 1857SOL     OW 5755   0.779   1.778   0.754  0.6267 -0.4959  0.1216
 1857SOL    HW1 5756   0.768   1.853   0.690  0.7376  0.1128  0.7980
 1857SOL    HW2 5757   0.838   1.807   0.830 -1.3156 -0.4239  1.6798
 1858SOL     OW 5758   3.503   0.474   3.902 -0.0327  0.2952 -0.4534
 1858SOL    HW1 5759   3.428   0.493   3.839 -0.2205  1.7753  0.1800
 1858SOL    HW2 5760   3.468   0.424   3.981  0.1384 -1.2454 -1.3077
 1859SOL     OW 5761   0.263   3.566   2.433 -0.1088 -0.4763  0.0100
 1859SOL    HW1 5762   0.249   3.624   2.352 -0.9338 -0.5623  0.0894
 1859SOL    HW2 5763   0.346   3.596   2.480  0.1967 -0.2052 -0.6753
 1860SOL     OW 5764   2.289   1.963   4.079  0.0515  0.4003 -0.3017
 1860SOL    HW1 5765   2.388   1.957   4.095  0.0410 -0.4558 -0.5019
 1860SOL    HW2 5766   2.240   1.927   4.159 -0.1601  2.3635  0.5209
 1861SOL     OW 5767   1.111   2.379   4.474 -0.3250  0.6042  0.0543
 1861SOL    HW1 5768   1.042   2.318   4.435 -2.7777  2.1454  1.7405
 1861SOL    HW2 5769   1.161   2.330   4.545 -0.1189 -0.3301 -0.7072
 1862SOL     OW 5770   0.614   1.108   3.207  0.1142  0.3163  0.2396
 1862SOL    HW1 5771   0.658   1.176   3.266 -0.8688  1.1566  0.0252
 1862SOL    HW2 5772   0.522   1.138   3.184  0.3013 -0.2232 -1.3392
 1863SOL     OW 5773   0.839   3.963   2.031 -0.2449 -0.3865 -0.4883
 1863SOL    HW1 5774   0.803   3.918   1.949 -2.4277  2.1180 -1.0359
 1863SOL    HW2 5775   0.773   3.955   2.105 -0.9068  2.1325 -0.7333
 1864SOL     OW 5776   1.721   1.259   3.569  0.4386  0.1536 -0.0870
 1864SOL    HW1 5777   1.629   1.222   3.560  0.6819 -0.2785 -0.9855
 1864SOL    HW2 5778   1.772   1.243   3.484  1.0836  1.1007  0.1000
 1865SOL     OW 5779   5.113   3.714   4.589 -0.2588 -0.2714 -0.1194
 1865SOL    HW1 5780   5.181   3.745   4.522 -0.2375 -0.9298 -0.4122
 1865SOL    HW2 5781   5.054   3.790   4.613 -0.2070  0.0040 -0.8199
 1866SOL     OW 5782   1.262   3.047   2.970  0.5656  0.4049  0.5396
 1866SOL    HW1 5783   1.320   3.110   3.022  0.2231  1.9688 -0.8996
 1866SOL    HW2 5784   1.219   3.095   2.894 -0.8276 -1.2612  0.1968
 1867SOL     OW 5785   2.920   2.051   1.558  0.2821 -0.3230 -0.2028
 1867SOL    HW1 5786   2.872   1.990   1.622  0.1375 -0.8905 -0.8362
 1867SOL    HW2 5787   2.897   2.024   1.465  0.0509  0.8477 -0.4937
 1868SOL     OW 5788   5.067   2.157   0.209 -0.5373  0.1901  0.2832
 1868SOL    HW1 5789   5.136   2.204   0.263 -0.2011  0.2256 -0.1732
 1868SOL    HW2 5790   5.102   2.069   0.177 -0.3386  0.6351 -0.7673
 1869SOL     OW 5791   5.105   2.406   4.988  0.1798  0.5714  0.4267
 1869SOL    HW1 5792   5.144   2.388   4.898  0.2927  0.5917  0.4706
 1869SOL    HW2 5793   5.020   2.355   4.999  0.1360  0.6149  0.2867
 1870SOL     OW 5794   0.746   4.876   3.681 -0.6068  0.0345 -0.3178
 1870SOL    HW1 5795   0.808   4.871   3.604 -0.2597 -1.1758  0.0198
 1870SOL    HW2 5796   0.796   4.903   3.763 -1.0249  1.5990 -0.5374
[truncated: 544,856 more chars]
