# Supplementary material for: Host–guest complexation of progesterone with β-cyclodextrin derivatives: hydration structure, binding thermodynamics, and loading pathways from molecular dynamics simulations
Source: RSC Adv. 2026 Jul 30. Online ahead of print. doi: 10.1039/d6ra04566a (PMC13420253; doi:10.1039/d6ra04566a)
Supplement: RA-OLF-D6RA04566A-s001 [file RA-OLF-D6RA04566A-s001.zip › 2-HPBCD/Replica_1/md.mdp]

title                   = BCD/Ch In MD simulation 
; Run parameters
integrator	            = md		; leap-frog integrator
nsteps	                = 50000000	; 2 * 50000000 = 100000 ps(100 ns) 
dt		                = 0.002
; Output control
nstxout		            = 10000		; save coordinates every 2.0 ps
nstvout		            = 10000		; save velocities every 2.0 ps
nstenergy	            = 10000		; save energies every 2.0 ps
nstlog		            = 10000		; update log file every 2.0 ps
nstxout-compressed          = 10000      ; save compressed coordinates every 2.0 ps
compressed-x-grps           = System    ; replaces xtc-grps
; Bond parameters
continuation            = yes       ; continuing from NPT 
constraint_algorithm    = lincs     ; holonomic constraints 
constraints             = all-bonds   ; bonds to H are constrained
lincs_iter              = 1         ; accuracy of LINCS
lincs_order             = 4         ; also related to accuracy
; Neighbor searching and vdW
cutoff-scheme           = Verlet
ns_type                 = grid      ; search neighboring grid cells
nstlist                 = 20        ; largely irrelevant with Verlet
rlist                   = 1.2
vdwtype                 = cutoff
vdw-modifier            = force-switch
rvdw-switch             = 1.0
rvdw                    = 1.2       ; short-range van der Waals cutoff (in nm)
DispCorr	            = EnerPres	; account for cut-off vdW scheme
; Electrostatics
coulombtype             = PME       ; Particle Mesh Ewald for long-range electrostatics
rcoulomb                = 1.2
pme_order               = 4         ; cubic interpolation
fourierspacing          = 0.16      ; grid spacing for FFT
; Temperature coupling
tcoupl                  = V-rescale                     ; modified Berendsen thermostat
tc-grps                 = XWSP  2HPBCD     SOL        ; two coupling groups - more accurate
tau_t                   = 0.1   0.1        0.1        ; time constant, in ps
ref_t                   = 300   300        300        ; reference temperature, one for each group, in K
; Pressure coupling 
pcoupl                  = Parrinello-Rahman             ; pressure coupling is on for NPT
pcoupltype              = isotropic                     ; uniform scaling of box vectors
tau_p                   = 2.0                           ; time constant, in ps
ref_p                   = 1.0                           ; reference pressure, in bar
compressibility         = 4.5e-5                        ; isothermal compressibility of water, bar^-1
; Periodic boundary conditions
pbc                     = xyz       ; 3-D PBC
; Velocity generation
gen_vel                 = no        ; continuing from NPT equilibration 
