# Supplementary material for: Host–guest complexation of progesterone with β-cyclodextrin derivatives: hydration structure, binding thermodynamics, and loading pathways from molecular dynamics simulations
Source: RSC Adv. 2026 Jul 30. Online ahead of print. doi: 10.1039/d6ra04566a (PMC13420253; doi:10.1039/d6ra04566a)
Supplement: RA-OLF-D6RA04566A-s001 [file RA-OLF-D6RA04566A-s001.zip › 2-HPBCD/Replica_1/npt.gro]

Progesterone/2HPBCD in Water in water
13692
    12HPBC  H98    1   2.574   1.978   2.460 -1.5449  0.8988  0.2189
    12HPBC  O42    2   2.539   1.929   2.536 -0.2973 -0.4699 -0.0405
    12HPBC  C62    3   2.601   1.975   2.655 -0.0873 -0.0838 -0.2981
    12HPBC  H94    4   2.684   1.900   2.655 -0.5360 -0.5982  0.7596
    12HPBC  C63    5   2.644   2.121   2.650 -0.3167 -0.0111 -0.1931
    12HPBC  C61    6   2.514   1.942   2.777  0.2666 -0.2599 -0.0958
    12HPBC  O33    7   2.586   1.957   2.900 -0.1002 -0.4165  0.1395
    12HPBC  C38    8   2.524   1.922   3.021 -0.3252  0.0291  0.1527
    12HPBC  H44    9   2.484   1.819   2.997  0.2244  0.2261 -1.7632
    12HPBC  C37   10   2.640   1.898   3.120 -0.1719  0.5899  0.1102
    12HPBC  H43   11   2.710   1.814   3.094  0.0184  0.3443  1.3584
    12HPBC  O31   12   2.714   2.011   3.161  0.0388  0.1720  0.8827
    12HPBC  C35   13   2.854   2.012   3.191  0.2052 -0.2364  0.1274
    12HPBC  H40   14   2.892   1.908   3.212 -1.1019 -0.3753  2.0663
    12HPBC  C33   15   2.928   2.072   3.071 -0.1800  0.0177  0.0171
    12HPBC  H38   16   2.897   2.178   3.049  1.3109  0.3409 -0.6543
    12HPBC  O29   17   2.890   1.993   2.959  0.2860  0.3413 -0.3723
    12HPBC H108   18   2.794   1.997   2.947  0.1683 -0.6653  0.1114
    12HPBC  C32   19   3.078   2.073   3.099 -0.2043 -0.0334  0.1502
    12HPBC  H37   20   3.120   1.970   3.125  2.1530  0.4175 -1.5325
    12HPBC  O28   21   3.161   2.107   2.991  0.0305  0.2032  0.4024
    12HPBC  C43   22   3.271   2.021   2.960 -0.0768  0.2181 -0.0256
    12HPBC  C44   23   3.375   2.106   2.885  0.0758 -0.0406 -0.1094
    12HPBC  H52   24   3.365   2.208   2.934  0.7976  0.0017 -0.0412
    12HPBC  O36   25   3.507   2.068   2.922  0.1610  0.1788 -0.1848
    12HPBC  H56   26   3.520   1.973   2.936  0.3008 -0.1301 -2.1237
    12HPBC  C45   27   3.350   2.111   2.736  0.1730 -0.4341 -0.1410
    12HPBC  C31   28   3.109   2.164   3.219 -0.2354 -0.0770  0.1903
    12HPBC  H36   29   3.214   2.147   3.255 -0.0462  0.0529 -0.2979
    12HPBC  O27   30   3.019   2.123   3.321 -0.4221 -0.4546 -0.1226
    12HPBC  C34   31   2.877   2.106   3.309 -0.4978  0.0779  0.0150
    12HPBC  H39   32   2.827   2.205   3.287  0.6229  0.7457  0.3517
    12HPBC  C36   33   2.824   2.052   3.442  0.1245 -0.0387  0.2219
    12HPBC  O30   34   2.798   2.143   3.546  0.3714  0.6187 -0.2823
    12HPBC H104   35   2.725   2.103   3.595 -0.0294 -0.2076 -1.5051
    12HPBC  O26   36   3.076   2.302   3.209  0.3556  0.0615  0.1529
    12HPBC  C29   37   3.184   2.395   3.211  0.2209  0.2220 -0.0506
    12HPBC  H33   38   3.281   2.341   3.225 -1.1367 -2.2172  0.4888
    12HPBC  C27   39   3.177   2.474   3.080 -0.4391 -0.1682 -0.2562
    12HPBC  H31   40   3.066   2.490   3.066 -0.8160 -1.2859  1.1856
    12HPBC  O24   41   3.230   2.393   2.976 -0.0273 -0.1150 -0.0909
    12HPBC H107   42   3.238   2.455   2.902  2.5621  0.1836  0.3615
    12HPBC  C26   43   3.265   2.598   3.099 -0.1639 -0.4131  0.0803
    12HPBC  H30   44   3.374   2.568   3.107 -0.1617  0.0486  2.2747
    12HPBC  O23   45   3.257   2.669   2.977 -0.0299 -0.6710 -0.0799
    12HPBC  C46   46   3.378   2.730   2.931 -0.0204  0.0121  0.8131
    12HPBC  C47   47   3.357   2.831   2.818  0.5769 -0.4051  0.3242
    12HPBC  H63   48   3.294   2.906   2.873  2.0982 -0.6668  2.5855
    12HPBC  O37   49   3.473   2.897   2.768  0.0277  0.2760 -0.0643
    12HPBC  H62   50   3.501   2.970   2.826 -0.1035  0.2108  0.0846
    12HPBC  C48   51   3.283   2.781   2.695 -0.1296 -0.2167  0.6673
    12HPBC  C25   52   3.234   2.685   3.221  0.2906 -0.1662  0.0201
    12HPBC  H29   53   3.315   2.764   3.232  0.9509 -0.8262  0.0108
    12HPBC  O22   54   3.242   2.603   3.336  0.4035 -0.1689  0.0103
    12HPBC  C28   55   3.159   2.486   3.331  0.1705 -0.0072  0.1129
    12HPBC  H32   56   3.053   2.524   3.325 -0.0479 -0.7929 -1.2262
    12HPBC  C30   57   3.176   2.409   3.462 -0.3637  0.3272  0.3815
    12HPBC  O25   58   3.075   2.321   3.506 -0.1004 -0.1322  0.0684
    12HPBC H103   59   3.046   2.261   3.435 -0.4628 -0.2857  0.3412
    12HPBC  O21   60   3.104   2.738   3.224  0.2584 -0.2646  0.4538
    12HPBC  C23   61   3.072   2.873   3.261  0.3902 -0.2650  0.5704
    12HPBC  H26   62   3.163   2.921   3.303  2.4220 -3.2658 -0.0914
    12HPBC  C21   63   3.020   2.943   3.134  0.0756 -0.4959  0.5687
    12HPBC  H24   64   2.939   2.885   3.080 -0.2139 -0.4305  0.9344
    12HPBC  O19   65   3.133   2.956   3.049 -0.6275 -0.3343 -0.3584
    12HPBC H106   66   3.153   2.864   3.025 -0.0597 -0.6975  1.3398
    12HPBC  C20   67   2.977   3.088   3.156  0.3459 -0.3518  0.1620
    12HPBC  H23   68   3.057   3.155   3.199 -0.7813  0.9075  0.3447
    12HPBC  O18   69   2.943   3.158   3.038  0.5715 -0.5496 -0.0226
    12HPBC  C49   70   2.975   3.298   3.038 -0.1987 -0.3689 -0.3115
    12HPBC  C50   71   3.117   3.337   2.998 -0.3632  0.1561 -0.3891
    12HPBC  H66   72   3.187   3.320   3.085 -0.7476 -1.3043 -0.3293
    12HPBC  O38   73   3.164   3.242   2.903 -0.2501  0.1535 -0.3315
    12HPBC  H70   74   3.113   3.268   2.825 -0.5876  0.6200  0.0360
    12HPBC  C51   75   3.134   3.484   2.966 -0.1348  0.2275  0.0580
    12HPBC  C19   76   2.866   3.090   3.263  0.1040 -0.0128 -0.0947
    12HPBC  H22   77   2.850   3.197   3.296  2.6167  0.8312 -1.3348
    12HPBC  O17   78   2.909   3.013   3.374 -0.1902  0.2371  0.1945
    12HPBC  C22   79   2.955   2.878   3.360  0.2257  0.3615  0.3449
    12HPBC  H25   80   2.874   2.812   3.321  1.4326 -1.8612  1.3916
    12HPBC  C24   81   3.001   2.846   3.502  0.0631  0.2270  0.3667
    12HPBC  O20   82   3.053   2.716   3.519 -0.1190 -0.0071 -0.8212
    12HPBC H102   83   3.125   2.701   3.455  1.8866 -2.4416  1.7763
    12HPBC  O16   84   2.749   3.025   3.218  0.2953 -0.1558 -0.3906
    12HPBC  C17   85   2.656   2.971   3.124  0.2770 -0.4927 -0.1829
    12HPBC  H19   86   2.700   2.965   3.021  0.4835 -0.5661 -0.0903
    12HPBC  C15   87   2.607   2.831   3.160 -0.2818 -0.1970  0.2210
    12HPBC  H17   88   2.575   2.832   3.269  0.2479  2.0066  0.4007
    12HPBC  O14   89   2.713   2.740   3.135 -0.1037 -0.0338  0.3766
    12HPBC H112   90   2.707   2.669   3.202  0.5888 -1.5985 -1.1483
    12HPBC  C14   91   2.494   2.788   3.066 -0.0878 -0.3962  0.0777
    12HPBC  H16   92   2.532   2.790   2.960  1.5193 -0.4754  0.6117
    12HPBC  O13   93   2.455   2.654   3.086 -0.3408 -0.3389 -0.0356
    12HPBC  C52   94   2.498   2.563   2.985 -0.1049 -0.0958 -0.1562
    12HPBC  C53   95   2.464   2.417   3.019 -0.0567  0.0168  0.3814
    12HPBC  H73   96   2.489   2.408   3.128  2.3232  5.3021  0.5725
    12HPBC  O39   97   2.325   2.388   3.004  0.0730 -0.4767  0.1175
    12HPBC  H77   98   2.304   2.298   3.031 -1.6603  0.0645  0.7142
    12HPBC  C54   99   2.556   2.327   2.939 -0.1614  0.2755 -0.0354
    12HPBC  C13  100   2.380   2.890   3.072  0.0352 -0.2493 -0.0690
    12HPBC  H15  101   2.312   2.875   2.983  1.4923 -0.7776 -1.1348
    12HPBC  O12  102   2.423   3.025   3.065  0.2712 -0.3004  0.2971
    12HPBC  C16  103   2.539   3.069   3.135  0.5881 -0.0999 -0.3451
    12HPBC  H18  104   2.511   3.071   3.244  3.3137 -1.0127  0.4600
    12HPBC  C18  105   2.581   3.209   3.091  0.2436  0.1112 -0.0075
    12HPBC  O15  106   2.593   3.223   2.951 -0.0076  0.4147 -0.0002
    12HPBC H101  107   2.520   3.285   2.938 -0.6250  0.1395  1.8549
    12HPBC  O11  108   2.313   2.892   3.197  0.1970 -0.2681  0.0190
    12HPBC  C11  109   2.188   2.843   3.244 -0.0666 -0.0743 -0.4712
    12HPBC  H12  110   2.129   2.921   3.298 -0.2534 -1.1092  0.8699
    12HPBC   C9  111   2.113   2.770   3.131 -0.9329  0.2034 -0.0879
    12HPBC  H10  112   2.190   2.706   3.079 -0.3217  0.6639  0.2452
    12HPBC   O9  113   2.055   2.860   3.038  0.3401  0.5860 -0.5236
    12HPBC H111  114   2.033   2.827   2.950 -0.8044 -1.0374  0.3381
    12HPBC   C8  115   2.000   2.680   3.183 -0.3895 -0.2835  0.2596
    12HPBC   H9  116   1.930   2.757   3.230  1.0063  1.3650 -0.2590
    12HPBC   O8  117   1.922   2.623   3.080 -0.1265  0.4111 -0.3314
    12HPBC  C55  118   1.979   2.543   2.976  0.0934  0.0464  0.0660
    12HPBC  C56  119   1.885   2.457   2.891 -0.1968  0.4557 -0.0314
    12HPBC  H80  120   1.792   2.446   2.955 -1.5287  4.0301 -1.1092
    12HPBC  O40  121   1.850   2.527   2.773  0.2797  0.2385 -0.3028
    12HPBC  H84  122   1.795   2.467   2.719 -0.8680  1.2580 -0.3130
    12HPBC  C57  123   1.956   2.326   2.860  0.0987  0.6215 -0.0548
    12HPBC   C7  124   2.042   2.584   3.295  0.1343 -0.5089 -0.1191
    12HPBC   H8  125   1.949   2.548   3.349  0.2913 -0.9474 -0.1392
    12HPBC   O7  126   2.121   2.656   3.389 -0.2134 -0.0639 -0.1633
    12HPBC  C10  127   2.228   2.743   3.352 -0.4674  0.3663  0.0962
    12HPBC  H11  128   2.315   2.679   3.319 -0.5307 -0.6385  1.7717
    12HPBC  C12  129   2.273   2.813   3.480  0.1285  0.6729 -0.2756
    12HPBC  O10  130   2.326   2.723   3.574 -0.7958 -0.3358 -0.6976
    12HPBC H100  131   2.264   2.656   3.606 -0.1000 -0.3019  0.8179
    12HPBC   O6  132   2.127   2.478   3.257  0.6842  0.0819 -0.5495
    12HPBC   C2  133   2.139   2.357   3.332  0.0787  0.1323 -0.3668
    12HPBC   H1  134   2.099   2.379   3.434  3.6898  1.1268  1.0067
    12HPBC   C1  135   2.287   2.327   3.358 -0.0474  0.2585  0.5296
    12HPBC   H2  136   2.340   2.322   3.259  2.7454  2.9863  1.7261
    12HPBC   C6  137   2.362   2.425   3.449  0.3061  0.2151  0.2894
    12HPBC   O2  138   2.496   2.403   3.484  0.1700  0.1849  0.8019
    12HPBC  H99  139   2.506   2.405   3.581 -0.9947 -1.2576  0.9842
    12HPBC   O1  140   2.286   2.198   3.419  0.2376 -0.0711 -0.1575
    12HPBC   C5  141   2.211   2.088   3.369  0.0216 -0.1838  0.4040
    12HPBC   H4  142   2.228   2.007   3.446  0.4040  0.6008  1.1643
    12HPBC   O4  143   2.277   2.072   3.244 -0.0047 -0.1702  0.3883
    12HPBC  C41  144   2.361   1.962   3.210  0.4105  0.1319  0.4219
    12HPBC  H47  145   2.303   1.872   3.176 -0.8468  0.7636  0.8340
    12HPBC  C39  146   2.426   2.022   3.084  0.0258  0.2871  0.2945
    12HPBC  H45  147   2.485   2.114   3.113 -0.6010  1.3459 -1.6166
    12HPBC  O34  148   2.336   2.053   2.980  0.4594  0.3174 -0.0733
    12HPBC H109  149   2.257   1.998   2.978  0.4885  0.2763 -0.0877
    12HPBC  C40  150   2.478   1.931   3.303  0.2562  0.3929  0.7057
    12HPBC  O32  151   2.580   1.852   3.240  0.0598  0.5350  0.2051
    12HPBC  H46  152   2.519   2.028   3.341 -2.5278  2.2403 -0.7053
    12HPBC  C42  153   2.429   1.850   3.424 -0.3347  0.2093  0.3471
    12HPBC  O35  154   2.509   1.816   3.534 -0.1864 -0.2561  0.1002
    12HPBC H105  155   2.530   1.893   3.591 -0.8866  0.8460 -1.0807
    12HPBC   C4  156   2.063   2.124   3.357  0.1498  0.1972 -0.1190
    12HPBC   H3  157   2.030   2.144   3.464 -0.3178 -2.9988  0.4499
    12HPBC   C3  158   2.055   2.247   3.267 -0.1028  0.1494 -0.1633
    12HPBC   H5  159   2.101   2.221   3.167  1.3050 -0.3544  0.5791
    12HPBC   O3  160   1.920   2.289   3.262 -0.1661 -0.0229  0.0551
    12HPBC H110  161   1.917   2.361   3.197  2.0383 -2.1074 -2.6022
    12HPBC   O5  162   1.988   2.017   3.303  0.3112 -0.1598  0.3433
    12HPBC  C58  163   1.945   1.908   3.384 -0.1691 -0.2945 -0.0880
    12HPBC  C59  164   2.028   1.787   3.344  0.2662 -0.1390  0.3397
    12HPBC  H87  165   2.139   1.796   3.367 -0.3504 -0.2674  3.8636
    12HPBC  O41  166   1.989   1.673   3.419 -0.3712 -0.0394  0.1638
    12HPBC  H90  167   1.975   1.692   3.514  1.9919 -3.0062  1.2764
    12HPBC  C60  168   2.018   1.752   3.196  0.5097 -0.4572  0.3959
    2XWSP    O3  169   3.058   3.001   1.045  0.0980 -0.2591 -0.1869
    2XWSP    C3  170   2.959   2.941   1.086 -0.0522  0.4420  0.4884
    2XWSP    C2  171   2.958   2.800   1.138 -0.2065  0.1610 -0.2693
    2XWSP    C1  172   2.826   2.729   1.111 -0.3384  0.3246 -0.0655
    2XWSP   C10  173   2.704   2.803   1.165 -0.4280  0.1879 -0.0771
    2XWSP   C19  174   2.715   2.787   1.317  0.2147 -0.3524 -0.1736
    2XWSP    C5  175   2.713   2.949   1.123 -0.2697  0.0760 -0.4356
    2XWSP    C4  176   2.828   3.008   1.087 -0.2807  0.0304 -0.5484
    2XWSP    H4  177   2.834   3.116   1.068  1.9137 -0.1372 -0.9849
    2XWSP    C6  178   2.593   3.035   1.144 -0.0974  0.2970 -0.3513
    2XWSP    C7  179   2.477   2.959   1.082 -0.0425 -0.5004  0.4966
    2XWSP    C8  180   2.458   2.822   1.145 -0.1931 -0.7071  0.0140
    2XWSP    C9  181   2.578   2.731   1.116 -0.0690 -0.5711  0.0950
    2XWSP   C11  182   2.556   2.589   1.165  0.0143 -0.4198  0.5722
    2XWSP   C12  183   2.426   2.530   1.112 -0.0343  0.1740  0.0225
    2XWSP   C13  184   2.306   2.614   1.151 -0.5803 -0.4130 -0.3820
    2XWSP   C18  185   2.276   2.601   1.299  0.5400 -0.0550 -0.1167
    2XWSP   C14  186   2.330   2.756   1.096 -0.4401 -0.2665  0.0563
    2XWSP   C15  187   2.197   2.827   1.116 -0.2110  0.0742  0.3987
    2XWSP   C16  188   2.092   2.718   1.091 -0.2502  0.1268  0.3361
    2XWSP   C17  189   2.176   2.590   1.071 -0.5058  0.1015 -0.6618
    2XWSP   C20  190   2.101   2.465   1.109 -0.1350  0.0776  0.0081
    2XWSP   O20  191   2.019   2.456   1.200  0.1334  0.1744  0.2612
    2XWSP   C21  192   2.137   2.350   1.020 -0.1490  0.1089 -0.0383
    3SOL     OW  193   1.199   3.240   2.002 -0.9755 -0.1621 -0.0854
    3SOL    HW1  194   1.163   3.193   1.922 -1.6816  1.3972 -0.7238
    3SOL    HW2  195   1.200   3.338   1.986  0.2553  0.0907  1.2821
    4SOL     OW  196   4.616   1.486   3.144  0.3017  0.1072 -0.6056
    4SOL    HW1  197   4.669   1.558   3.100 -0.1813  1.3842  0.7971
    4SOL    HW2  198   4.652   1.470   3.236  0.8527 -1.9959 -1.1203
    5SOL     OW  199   4.762   2.739   2.051 -0.4994  0.5609  0.2388
    5SOL    HW1  200   4.753   2.817   2.112 -1.9321 -0.9445  2.0864
    5SOL    HW2  201   4.672   2.698   2.036  0.1989 -0.6868 -0.7412
    6SOL     OW  202   0.301   3.009   1.367  0.1164  0.2745  0.1533
    6SOL    HW1  203   0.324   2.920   1.328 -0.8535  0.2190 -0.3333
    6SOL    HW2  204   0.310   3.005   1.467  0.2451 -0.3196  0.1227
    7SOL     OW  205   4.253   2.117   0.638 -0.6245 -0.0588 -0.3316
    7SOL    HW1  206   4.274   2.023   0.666 -0.6403 -0.5098 -1.7431
    7SOL    HW2  207   4.157   2.123   0.612 -0.2608 -0.0720 -1.7669
    8SOL     OW  208   2.297   1.882   0.005  0.0827  0.5786 -0.0835
    8SOL    HW1  209   2.218   1.866   0.064  0.0165 -1.3379 -0.6501
    8SOL    HW2  210   2.380   1.849   0.050 -0.2373 -3.0304 -1.8439
    9SOL     OW  211   4.185   3.261   2.613  0.2988 -0.4727  0.0025
    9SOL    HW1  212   4.171   3.231   2.518  0.4162 -1.3725  0.2607
    9SOL    HW2  213   4.181   3.361   2.617  2.9850 -0.2119 -1.4029
   10SOL     OW  214   2.342   2.006   0.909  0.1574  0.1344 -0.0634
   10SOL    HW1  215   2.318   1.916   0.946 -0.9479 -1.0075 -3.1547
   10SOL    HW2  216   2.441   2.015   0.903  0.2867 -0.6694  0.7003
   11SOL     OW  217   2.546   5.110   2.882 -0.4710 -0.3734  0.3926
   11SOL    HW1  218   2.530   5.149   2.973  0.8063 -0.0254  0.4907
   11SOL    HW2  219   2.589   5.020   2.892  1.5771  0.5118  0.1821
   12SOL     OW  220   0.628   3.528   5.090 -0.5210  0.0874  0.4678
   12SOL    HW1  221   0.549   3.562   5.039 -0.9266  0.1665  1.1399
   12SOL    HW2  222   0.706   3.589   5.076 -1.7364  2.4696  3.1626
   13SOL     OW  223   3.926   4.572   4.808  0.0916  0.0612  0.2232
   13SOL    HW1  224   3.969   4.497   4.758  3.2154  0.7438  1.6072
   13SOL    HW2  225   3.873   4.628   4.745 -1.2154 -2.4782 -1.0754
   14SOL     OW  226   3.626   1.942   1.698 -0.0571  0.5951  0.3315
   14SOL    HW1  227   3.583   2.008   1.637 -0.1327 -1.0078 -1.4213
   14SOL    HW2  228   3.562   1.917   1.770 -0.7686  0.8782 -0.1887
   15SOL     OW  229   2.892   3.580   1.664  0.2311 -0.5702  0.6870
   15SOL    HW1  230   2.792   3.584   1.660  0.2635 -0.5216 -0.4127
   15SOL    HW2  231   2.920   3.502   1.721 -0.4500 -1.4166 -0.0982
   16SOL     OW  232   3.158   1.566   5.060  0.4283  0.4448 -0.5200
   16SOL    HW1  233   3.087   1.618   5.107 -1.0894 -0.1897 -2.0520
   16SOL    HW2  234   3.248   1.598   5.092 -0.4437  3.3024 -0.6509
   17SOL     OW  235   4.893   2.271   3.690  0.0435 -0.2062 -0.7742
   17SOL    HW1  236   4.812   2.218   3.667  0.2280 -0.6941 -0.3179
   17SOL    HW2  237   4.915   2.333   3.615 -1.6153  1.0032 -0.3263
   18SOL     OW  238   0.496   1.924   3.167 -0.1943 -0.3744  0.3892
   18SOL    HW1  239   0.589   1.933   3.203 -0.5549 -1.5283  1.6892
   18SOL    HW2  240   0.499   1.931   3.067  1.1312  0.6559  0.4635
   19SOL     OW  241   0.226   0.352   4.280  0.3258 -0.1170  0.0500
   19SOL    HW1  242   0.231   0.255   4.256 -0.4765 -0.4704  1.2293
   19SOL    HW2  243   0.154   0.397   4.227  1.0561 -0.0302 -0.8870
   20SOL     OW  244   2.773   3.216   1.965  0.4910  0.1632  0.2764
   20SOL    HW1  245   2.796   3.184   1.873  0.5004 -0.1669  0.3935
   20SOL    HW2  246   2.699   3.160   2.002 -1.0165  1.6398 -0.3674
   21SOL     OW  247   4.552   2.746   1.537  0.1182 -0.6064  0.2312
   21SOL    HW1  248   4.463   2.709   1.566 -0.2166  0.4545  0.5914
   21SOL    HW2  249   4.589   2.804   1.609  0.7140 -0.3825 -0.2508
   22SOL     OW  250   3.384   3.142   3.009  0.2376  1.0254  0.1370
   22SOL    HW1  251   3.459   3.207   2.994 -0.3935  2.1978  1.7610
   22SOL    HW2  252   3.302   3.175   2.962  0.2213  0.7921  0.0031
   23SOL     OW  253   1.322   1.763   1.860  0.5607 -0.5259 -0.0456
   23SOL    HW1  254   1.351   1.774   1.955  0.2419 -0.2243  0.0192
   23SOL    HW2  255   1.249   1.829   1.840  0.4709 -0.7435 -0.4326
   24SOL     OW  256   4.132   4.350   0.181  0.1452 -0.5294  0.1525
   24SOL    HW1  257   4.174   4.408   0.252  2.9463 -0.4411 -1.4175
   24SOL    HW2  258   4.055   4.398   0.140  1.5947  1.6542 -0.2213
   25SOL     OW  259   0.043   1.163   4.079 -0.2104 -0.2452  0.5120
   25SOL    HW1  260   0.076   1.214   4.159  1.8765 -2.8552  1.4369
   25SOL    HW2  261  -0.003   1.080   4.109 -2.0477  0.1578 -0.9993
   26SOL     OW  262   1.970   4.157   0.180 -0.4267  0.0849  0.2349
   26SOL    HW1  263   1.903   4.202   0.121  0.5542  0.8448 -0.3286
   26SOL    HW2  264   2.062   4.186   0.155  0.0945 -0.5132  1.3527
   27SOL     OW  265   4.230   5.019   2.150 -0.3406 -0.0592 -0.0746
   27SOL    HW1  266   4.152   5.054   2.098  0.1453  0.0001 -0.7796
   27SOL    HW2  267   4.222   5.048   2.245 -0.5797  0.9231 -0.3841
   28SOL     OW  268   2.327   0.236   3.556 -0.2203 -0.2709  0.7923
   28SOL    HW1  269   2.258   0.179   3.601 -0.6966  0.1556  0.6136
   28SOL    HW2  270   2.303   0.247   3.460  0.2089 -0.2864  0.6850
   29SOL     OW  271   5.132   2.905   4.397  0.4131  0.0269 -0.4929
   29SOL    HW1  272   5.171   2.928   4.486 -1.8755 -0.7622  0.7932
   29SOL    HW2  273   5.168   2.816   4.367  0.5068 -0.1399  0.0930
   30SOL     OW  274   5.076   3.796   3.902  0.0764  0.3993 -0.4454
   30SOL    HW1  275   5.159   3.748   3.931  0.2580  1.4084  0.7859
   30SOL    HW2  276   5.101   3.874   3.845  0.1088  1.4896  1.0053
   31SOL     OW  277   4.481   0.450   1.401 -0.3919  0.0770  0.2682
   31SOL    HW1  278   4.400   0.444   1.343  0.0266  0.8895 -0.4256
   31SOL    HW2  279   4.455   0.435   1.497 -1.1487 -0.9335 -0.0740
   32SOL     OW  280   2.745   0.715   3.544  0.1231  0.4327 -0.0903
   32SOL    HW1  281   2.730   0.786   3.475 -1.2593 -0.4091 -0.7025
   32SOL    HW2  282   2.663   0.658   3.552  1.3936 -1.4954 -0.0800
   33SOL     OW  283   4.624   0.587   0.116  0.5622  0.2492  0.1512
   33SOL    HW1  284   4.575   0.545   0.040  2.7352 -2.0534 -0.1019
   33SOL    HW2  285   4.680   0.663   0.083 -0.8983  1.3289  0.0566
   34SOL     OW  286   2.626   3.238   0.808 -0.1986 -0.0617 -0.4486
   34SOL    HW1  287   2.610   3.256   0.905 -0.4183  0.9888 -0.6748
   34SOL    HW2  288   2.585   3.310   0.753  1.9191  0.6387 -1.2278
   35SOL     OW  289   3.601   3.991   1.737  0.2875  0.0154  0.3325
   35SOL    HW1  290   3.641   3.919   1.680 -0.4469  0.6419 -1.0523
   35SOL    HW2  291   3.641   4.079   1.712 -0.1140  0.3152  0.7255
   36SOL     OW  292   0.040   2.650   4.564 -0.0667 -0.1003  0.4925
   36SOL    HW1  293  -0.058   2.645   4.585 -0.4786 -0.8655 -1.4043
   36SOL    HW2  294   0.091   2.603   4.636 -1.1749 -0.7065  0.9170
   37SOL     OW  295   1.549   3.718   2.039 -0.0675  0.6293  0.0058
   37SOL    HW1  296   1.501   3.687   2.121  2.7717 -0.6652  1.2901
   37SOL    HW2  297   1.486   3.771   1.982 -2.4333  0.6450  2.4511
   38SOL     OW  298   2.186   2.626   0.358 -0.2772  0.3943  0.1751
   38SOL    HW1  299   2.240   2.551   0.319 -1.7723 -0.2112 -0.8127
   38SOL    HW2  300   2.107   2.644   0.300 -0.1917  2.4820  0.6187
   39SOL     OW  301   4.406   0.765   0.199 -0.4956  0.1546 -0.0702
   39SOL    HW1  302   4.373   0.703   0.270 -1.4684 -0.5569 -1.1090
   39SOL    HW2  303   4.443   0.712   0.123 -1.6659  0.8133 -1.1340
   40SOL     OW  304   0.448   1.575   2.609  0.1810 -0.0319 -0.2953
   40SOL    HW1  305   0.366   1.522   2.590 -0.5911  0.9931  0.0940
   40SOL    HW2  306   0.491   1.541   2.692 -0.6707  0.3571  0.3191
   41SOL     OW  307   4.549   1.467   3.800 -0.5498 -0.4184 -0.1568
   41SOL    HW1  308   4.510   1.506   3.716  1.3344  0.7043 -0.5762
   41SOL    HW2  309   4.636   1.423   3.780 -0.4860 -0.9055  1.0752
   42SOL     OW  310   3.895   3.459   1.140 -0.3631  0.3911 -0.0908
   42SOL    HW1  311   3.887   3.523   1.064 -0.7985  0.6039  0.1303
   42SOL    HW2  312   3.883   3.508   1.226  0.2072  0.1639  0.1231
   43SOL     OW  313   3.448   3.156   0.391 -0.0299 -0.4448 -0.2867
   43SOL    HW1  314   3.377   3.153   0.462  0.6174  1.3822  0.4973
   43SOL    HW2  315   3.424   3.092   0.318 -2.3810 -0.0458  0.0429
   44SOL     OW  316   1.294   2.439   2.799 -0.6223  0.0640  0.5319
   44SOL    HW1  317   1.212   2.409   2.848 -1.4369  0.4141 -0.6084
   44SOL    HW2  318   1.269   2.487   2.716  0.7438  0.3561  0.2598
   45SOL     OW  319   2.604   0.342   2.472  0.0905  0.3837  0.0020
   45SOL    HW1  320   2.665   0.377   2.401 -0.3696  1.7305  0.2339
   45SOL    HW2  321   2.658   0.296   2.543  0.9062  1.7872  0.3429
   46SOL     OW  322   1.493   4.363   0.932  0.3034 -0.1144  0.4643
   46SOL    HW1  323   1.495   4.326   1.024 -1.9474 -0.0263  0.5993
   46SOL    HW2  324   1.401   4.353   0.893  0.6024  1.8468 -0.9292
   47SOL     OW  325   2.206   4.425   2.856 -0.0956 -0.5384 -0.7516
   47SOL    HW1  326   2.278   4.357   2.871 -0.9171 -1.2826 -0.1052
   47SOL    HW2  327   2.117   4.380   2.857 -0.8950  0.8559  2.2068
   48SOL     OW  328   0.099   1.544   0.367 -0.6931 -0.7422  0.0548
   48SOL    HW1  329   0.057   1.455   0.385 -0.6469 -0.6561  0.6011
   48SOL    HW2  330   0.128   1.585   0.453  1.1208 -1.0919 -0.3651
   49SOL     OW  331   0.759   1.462   4.033 -0.5491  0.6053 -0.0412
   49SOL    HW1  332   0.676   1.519   4.034 -1.0997 -0.0177  3.2614
   49SOL    HW2  333   0.822   1.495   4.103 -0.2959 -1.9407  1.0445
   50SOL     OW  334   2.725   4.212   3.278  0.4034 -0.4475  0.6944
   50SOL    HW1  335   2.695   4.214   3.374 -0.9208 -0.3602  0.3033
   50SOL    HW2  336   2.807   4.268   3.267 -1.1285  2.0363  1.2338
   51SOL     OW  337   2.908   4.746   0.754 -0.2023  0.1052 -0.6165
   51SOL    HW1  338   2.952   4.813   0.695 -0.8037 -0.2316 -1.4719
   51SOL    HW2  339   2.970   4.668   0.768  0.6005  0.9251  0.5964
   52SOL     OW  340   1.287   4.809   4.437  0.9178 -0.3232  0.2815
   52SOL    HW1  341   1.275   4.886   4.500 -1.4747  0.6324 -1.2193
   52SOL    HW2  342   1.289   4.842   4.343 -2.1831 -2.1483 -0.5587
   53SOL     OW  343   0.315   0.642   0.273  0.5389 -0.8204 -0.9602
   53SOL    HW1  344   0.320   0.542   0.276 -1.5357 -0.9718  1.6813
   53SOL    HW2  345   0.401   0.681   0.305  0.4514 -1.8651  0.6383
   54SOL     OW  346   1.931   2.188   4.770  0.2320 -0.0028  0.1085
   54SOL    HW1  347   1.882   2.267   4.806 -0.7906 -0.3724 -0.4267
   54SOL    HW2  348   1.883   2.153   4.690 -0.7210 -2.5829  1.6585
   55SOL     OW  349   1.335   4.782   1.523 -0.2027  0.3540  0.0897
   55SOL    HW1  350   1.331   4.870   1.570  0.1214  1.0749 -1.1846
   55SOL    HW2  351   1.378   4.794   1.433  0.9489 -1.3258  0.3702
   56SOL     OW  352   0.219   1.484   4.060 -0.2312 -0.2086  0.0608
   56SOL    HW1  353   0.158   1.469   3.982 -0.7219 -0.8733  0.5632
   56SOL    HW2  354   0.231   1.582   4.075 -1.1122 -0.0747 -0.0912
   57SOL     OW  355   1.708   1.776   2.340 -0.4984  0.5247 -0.5733
   57SOL    HW1  356   1.727   1.871   2.365  0.8221  0.2689 -0.5146
   57SOL    HW2  357   1.789   1.720   2.359 -1.2503 -0.6118 -0.6262
   58SOL     OW  358   2.764   3.312   4.786  0.1536 -0.0269  0.2697
   58SOL    HW1  359   2.732   3.407   4.776 -0.8268 -0.3497  0.2101
   58SOL    HW2  360   2.840   3.296   4.724  0.0161  0.5962 -0.0691
   59SOL     OW  361   0.912   0.256   1.471  0.1081 -0.2037 -0.2697
   59SOL    HW1  362   0.873   0.348   1.481 -0.8800 -0.4919 -1.3141
   59SOL    HW2  363   0.848   0.198   1.421  0.5104 -1.6094  0.7931
   60SOL     OW  364   4.376   1.167   5.078 -0.0643 -0.2986  0.3463
   60SOL    HW1  365   4.317   1.189   5.155 -0.2293  0.1976  0.0850
   60SOL    HW2  366   4.468   1.202   5.095 -0.2799  0.4500  0.0134
   61SOL     OW  367   4.187   0.207   4.911 -0.1505 -0.4091  0.1395
   61SOL    HW1  368   4.276   0.208   4.957  1.0878 -1.6373 -2.0316
   61SOL    HW2  369   4.159   0.301   4.892  1.0307  0.0038  0.3170
   62SOL     OW  370   1.610   2.073   0.023  0.0707  0.0250  0.2344
   62SOL    HW1  371   1.595   2.119  -0.064  1.3306  1.4341  0.7202
   62SOL    HW2  372   1.526   2.074   0.077 -0.2014  0.8235 -0.1931
   63SOL     OW  373   4.769   3.041   1.515  0.5888 -0.1111 -0.2662
   63SOL    HW1  374   4.729   2.991   1.592 -1.4104 -0.7746 -1.6468
   63SOL    HW2  375   4.831   3.111   1.550  0.3894 -0.9265  1.8931
   64SOL     OW  376   1.940   4.338   0.579 -0.1631 -0.1693  0.2683
   64SOL    HW1  377   1.936   4.437   0.561  0.4895 -0.2877 -0.6013
   64SOL    HW2  378   1.853   4.296   0.553 -0.7974  0.3020  1.5475
   65SOL     OW  379   4.617   4.398   4.572  0.5328 -0.0300 -0.6281
   65SOL    HW1  380   4.594   4.463   4.645  0.3973  0.1187 -0.8011
   65SOL    HW2  381   4.716   4.390   4.566  0.5505  0.1440 -0.5882
   66SOL     OW  382   4.117   4.251   4.884 -0.1341 -0.6547 -0.0114
   66SOL    HW1  383   4.216   4.264   4.893 -0.1424 -1.4396  1.4736
   66SOL    HW2  384   4.085   4.301   4.804  0.9737  2.2281  1.1924
   67SOL     OW  385   3.306   0.472   4.978 -0.3662  0.0931 -0.6595
   67SOL    HW1  386   3.252   0.444   5.057  2.1298 -1.3951  0.6352
   67SOL    HW2  387   3.373   0.540   5.006 -0.0646  0.2647 -1.7332
   68SOL     OW  388   1.341   0.780   3.605 -0.0115  0.0236  0.2760
   68SOL    HW1  389   1.262   0.747   3.656  0.5612 -0.1604  1.0752
   68SOL    HW2  390   1.315   0.799   3.510 -0.6796 -1.3740  0.1627
   69SOL     OW  391   4.732   1.166   3.638  0.4813  0.5221  0.7923
   69SOL    HW1  392   4.773   1.251   3.667 -1.1310  1.3253  0.8305
   69SOL    HW2  393   4.665   1.135   3.706 -1.1297  0.8449 -0.5569
   70SOL     OW  394   2.500   3.934   4.150 -0.1629  0.1945  0.8435
   70SOL    HW1  395   2.546   4.005   4.098 -0.7255  0.5173  0.7759
   70SOL    HW2  396   2.560   3.902   4.224  0.9442 -0.8183 -0.4448
   71SOL     OW  397   4.336   3.315   2.962 -0.1841  0.1154 -0.0826
   71SOL    HW1  398   4.387   3.241   2.917 -0.4846 -0.7235  0.9342
   71SOL    HW2  399   4.252   3.279   3.001  0.3853  0.6779  1.7447
   72SOL     OW  400   4.721   3.041   3.950 -0.4794  0.3921 -0.1076
   72SOL    HW1  401   4.652   2.971   3.971 -0.6041  1.1035  2.0498
   72SOL    HW2  402   4.811   2.999   3.948 -0.6361  0.0254  0.3806
   73SOL     OW  403   2.073   0.519   4.984  0.4473  0.0604 -0.7207
   73SOL    HW1  404   1.976   0.522   5.004  0.3415  1.0193 -1.3093
   73SOL    HW2  405   2.120   0.462   5.051 -0.5612 -0.6788 -0.6326
   74SOL     OW  406   2.006   0.315   3.743 -0.2175  0.5045  0.3490
   74SOL    HW1  407   2.025   0.229   3.696  0.3156  0.8134 -0.0125
   74SOL    HW2  408   1.916   0.311   3.786  0.2464 -0.6503  1.2899
   75SOL     OW  409   2.666   2.721   2.090 -0.2580  0.2537 -0.1266
   75SOL    HW1  410   2.644   2.623   2.092  1.4437 -0.1504 -0.0739
   75SOL    HW2  411   2.587   2.772   2.055 -1.2568 -1.1038  0.0694
   76SOL     OW  412   2.265   0.337   5.110  0.4084  0.9347  0.4735
   76SOL    HW1  413   2.319   0.259   5.079 -0.2250  1.9141 -3.7658
   76SOL    HW2  414   2.187   0.305   5.164  1.8689 -1.0009  1.5569
   77SOL     OW  415   0.628   1.256   1.820  0.1131 -0.0717 -0.3091
   77SOL    HW1  416   0.695   1.246   1.894 -0.8674  1.4823  0.8400
   77SOL    HW2  417   0.677   1.263   1.733  1.5160  1.3026  0.5185
   78SOL     OW  418   4.143   4.510   2.448 -0.2696  0.6938 -0.3438
   78SOL    HW1  419   4.163   4.474   2.357 -0.9636 -0.1416 -0.1799
   78SOL    HW2  420   4.113   4.604   2.441 -2.7387 -0.0995 -1.2534
   79SOL     OW  421   3.715   1.512   3.003 -0.4428  0.3467  0.2313
   79SOL    HW1  422   3.628   1.496   2.957  0.3837 -0.0724 -1.2536
   79SOL    HW2  423   3.730   1.610   3.012  0.6348  0.6021 -3.0517
   80SOL     OW  424   5.063   4.971   3.894 -0.3257  0.0128 -0.2054
   80SOL    HW1  425   4.989   4.976   3.827 -2.1437  0.4243  1.7129
   80SOL    HW2  426   5.059   4.883   3.941  0.8349 -0.2178 -0.5141
   81SOL     OW  427   4.736   1.768   2.295 -0.0086 -0.4589  0.3225
   81SOL    HW1  428   4.669   1.805   2.359  0.0209 -0.9152  0.6256
   81SOL    HW2  429   4.828   1.789   2.327  0.0279 -1.4171  0.9014
   82SOL     OW  430   1.748   1.595   4.313  0.2355  0.4764  0.3174
   82SOL    HW1  431   1.784   1.526   4.375  2.5459  1.0288 -0.3030
   82SOL    HW2  432   1.705   1.550   4.234 -1.2638 -0.2098  1.4840
   83SOL     OW  433   2.646   2.923   3.471  0.7589 -0.6754 -0.1204
   83SOL    HW1  434   2.589   3.002   3.492  0.5284 -0.6861 -0.6989
   83SOL    HW2  435   2.728   2.952   3.423  1.6541 -0.5641  1.4119
   84SOL     OW  436   4.445   1.578   2.861 -0.0544 -0.0804  0.1111
   84SOL    HW1  437   4.541   1.573   2.833  0.0828  0.1816  0.5072
   84SOL    HW2  438   4.400   1.492   2.842  0.5456 -0.5861  0.9156
   85SOL     OW  439   0.621   4.284   4.832  0.0085 -0.8060 -0.2239
   85SOL    HW1  440   0.638   4.185   4.831  1.4794 -0.5723 -0.5341
   85SOL    HW2  441   0.534   4.303   4.787 -0.3093 -1.9596 -0.1278
   86SOL     OW  442   2.213   2.257   4.726 -0.5867  0.3440 -0.2786
   86SOL    HW1  443   2.115   2.246   4.744 -0.7367  1.0082 -0.6512
   86SOL    HW2  444   2.265   2.198   4.787 -1.3021 -1.7982 -1.5910
   87SOL     OW  445   4.965   4.651   4.341  0.4140  0.0704 -0.6545
   87SOL    HW1  446   4.916   4.737   4.352  0.9635  0.0921  2.2574
   87SOL    HW2  447   5.055   4.657   4.383  0.1655 -2.1437  0.3659
   88SOL     OW  448   1.965   0.296   3.356 -0.6167  0.0948  0.2034
   88SOL    HW1  449   1.978   0.217   3.295 -1.7562 -0.0366  0.1219
   88SOL    HW2  450   2.029   0.368   3.330  0.0117 -0.5643 -0.1234
   89SOL     OW  451   1.110   2.559   1.225 -0.5734 -0.2394  0.2084
   89SOL    HW1  452   1.084   2.632   1.162  1.6402 -0.3237 -0.8664
   89SOL    HW2  453   1.027   2.509   1.254 -1.8177  0.8868 -1.2429
   90SOL     OW  454   3.419   2.193   0.926 -0.3758 -0.3193  0.3101
   90SOL    HW1  455   3.426   2.129   0.850 -0.8897  2.1449 -1.9517
   90SOL    HW2  456   3.497   2.255   0.925 -1.4025  1.0137  0.5258
   91SOL     OW  457   4.420   3.239   5.024 -0.1607  0.3142  0.3247
   91SOL    HW1  458   4.358   3.312   5.051 -1.6287 -0.7820  0.0469
   91SOL    HW2  459   4.417   3.228   4.924  2.0625  1.5812  0.0519
   92SOL     OW  460   3.647   0.061   5.003 -0.2882  0.0363 -0.1461
   92SOL    HW1  461   3.620  -0.031   4.975  0.8439  0.0801 -1.5272
   92SOL    HW2  462   3.741   0.059   5.036  0.6914  1.0495 -2.6209
   93SOL     OW  463   1.603   1.811   5.110  0.1009 -0.1254 -0.6084
   93SOL    HW1  464   1.565   1.800   5.019 -1.3392  0.2408 -0.0767
   93SOL    HW2  465   1.598   1.908   5.137  2.0958  0.0696 -0.7924
   94SOL     OW  466   1.063   2.026   2.594  0.2318 -0.1642  0.0526
   94SOL    HW1  467   1.095   1.945   2.642  0.0021  0.9818  2.2671
   94SOL    HW2  468   1.126   2.102   2.613  0.3528  0.2465 -1.8401
   95SOL     OW  469   3.211   3.327   3.352  0.2081  0.1402  0.4305
   95SOL    HW1  470   3.308   3.336   3.330  0.5739 -1.3489  1.3149
   95SOL    HW2  471   3.196   3.346   3.449 -0.1000 -1.2223  0.6803
   96SOL     OW  472   0.755   1.623   0.654 -0.1461 -0.3558  0.0450
   96SOL    HW1  473   0.844   1.584   0.631  0.3122  1.2393 -1.0077
   96SOL    HW2  474   0.757   1.656   0.748  0.2589 -0.6179  0.1324
   97SOL     OW  475   4.373   4.304   1.196  0.1668  0.3926 -0.2324
   97SOL    HW1  476   4.386   4.306   1.097 -1.9001  1.8549 -0.5446
   97SOL    HW2  477   4.462   4.300   1.242  1.1865  0.4489 -2.1185
   98SOL     OW  478   4.546   3.820   3.518  0.1759 -1.1001  0.0115
   98SOL    HW1  479   4.487   3.784   3.590  1.5608 -0.7027  1.3884
   98SOL    HW2  480   4.619   3.875   3.558  1.6640 -1.7817 -1.6106
   99SOL     OW  481   1.823   1.909   0.675  0.0080 -0.0245 -0.2151
   99SOL    HW1  482   1.767   1.923   0.757  0.2959  2.3502 -0.3438
   99SOL    HW2  483   1.798   1.977   0.606  1.5579 -0.3236 -1.1100
  100SOL     OW  484   1.663   4.549   1.557 -0.4409  0.2072 -0.3252
  100SOL    HW1  485   1.590   4.594   1.608 -0.5444 -1.3698  1.0095
  100SOL    HW2  486   1.708   4.482   1.617  0.4968 -0.5700 -1.8570
  101SOL     OW  487   4.591   2.471   3.564 -0.3356  0.3872  0.8573
  101SOL    HW1  488   4.505   2.504   3.525 -0.7237 -0.8642  0.5942
  101SOL    HW2  489   4.596   2.371   3.554  1.6144  0.5213 -0.1038
  102SOL     OW  490   3.182   2.002   0.876  0.0875  0.0110  0.1615
  102SOL    HW1  491   3.164   2.010   0.974 -0.9530 -0.6577  0.0380
  102SOL    HW2  492   3.244   2.075   0.848 -0.9734  1.2566  0.9814
  103SOL     OW  493   0.873   4.632   3.714  1.1571 -0.3295 -0.6392
  103SOL    HW1  494   0.812   4.708   3.691 -0.0654 -0.6091  1.4571
  103SOL    HW2  495   0.923   4.653   3.798  0.9676 -1.7280 -0.1443
  104SOL     OW  496   1.680   3.691   4.543  0.4582  0.0760 -0.1907
  104SOL    HW1  497   1.764   3.691   4.489 -0.6268  2.5652 -2.0933
  104SOL    HW2  498   1.683   3.765   4.611 -0.2287  0.3252 -0.4142
  105SOL     OW  499   2.636   1.354   3.303 -0.0461  0.2637 -0.0363
  105SOL    HW1  500   2.620   1.450   3.324  0.9560  0.3815  0.2563
  105SOL    HW2  501   2.726   1.327   3.338  0.1800 -0.4747 -1.1422
  106SOL     OW  502   4.513   3.291   0.133 -0.2448 -0.6934 -0.3791
  106SOL    HW1  503   4.441   3.281   0.202 -0.0737 -0.6490 -0.1920
  106SOL    HW2  504   4.486   3.244   0.049 -0.6587 -0.3525 -0.4405
  107SOL     OW  505   1.540   1.326   2.295  0.7737  0.2713  0.3097
  107SOL    HW1  506   1.557   1.397   2.227 -1.3377  0.5128 -0.0155
  107SOL    HW2  507   1.620   1.320   2.356  2.0005  1.2123 -1.1137
  108SOL     OW  508   2.373   0.862   3.936  0.3114  0.1877 -0.0369
  108SOL    HW1  509   2.325   0.920   4.002  0.7084  1.5812 -0.9287
  108SOL    HW2  510   2.309   0.795   3.899 -0.8587  1.6678 -0.8170
  109SOL     OW  511   1.431   3.443   0.715 -0.1584  0.3745 -0.0545
  109SOL    HW1  512   1.365   3.487   0.655 -1.3134 -1.6988 -0.4014
  109SOL    HW2  513   1.406   3.347   0.728  2.2436 -0.2307  0.6271
  110SOL     OW  514   1.826   3.633   2.256 -0.0037  0.0406  0.0126
  110SOL    HW1  515   1.861   3.676   2.339  1.0264  1.0314 -0.9036
  110SOL    HW2  516   1.820   3.700   2.183  1.2751 -1.2523 -1.3559
  111SOL     OW  517   1.531   0.926   3.172  1.1331  0.5592 -0.4867
  111SOL    HW1  518   1.438   0.944   3.139  0.0642  0.7231  2.3729
  111SOL    HW2  519   1.570   0.849   3.120 -1.2923 -0.6867 -0.5921
  112SOL     OW  520   0.275   4.682   0.156 -0.1292  0.0648  0.7072
  112SOL    HW1  521   0.196   4.742   0.166  1.0029  1.7389  0.0167
  112SOL    HW2  522   0.315   4.694   0.065  1.0442 -0.5680  1.1151
  113SOL     OW  523   4.615   0.509   4.605  0.0092  0.1410 -0.3250
  113SOL    HW1  524   4.706   0.546   4.586  0.0134 -0.1729 -0.9555
  113SOL    HW2  525   4.618   0.455   4.689  0.2367  0.7223  0.0475
  114SOL     OW  526   1.767   1.264   3.758  0.0314 -0.4141  0.1937
  114SOL    HW1  527   1.852   1.218   3.735  1.1789  0.3558  2.6464
  114SOL    HW2  528   1.709   1.203   3.812  0.2302 -0.0049  0.8704
  115SOL     OW  529   1.930   0.366   0.316  0.7726 -0.0678 -0.3196
  115SOL    HW1  530   1.861   0.439   0.327  0.5665 -0.5485  2.3753
  115SOL    HW2  531   1.888   0.278   0.339  1.8790 -0.5835 -0.2472
  116SOL     OW  532   2.240   3.171   1.320 -0.1686 -0.3389 -0.7860
  116SOL    HW1  533   2.146   3.201   1.301  0.0797  0.3053 -0.9975
  116SOL    HW2  534   2.242   3.124   1.408 -0.0246  3.0094  1.1759
  117SOL     OW  535   1.392   2.846   3.647  0.4671  0.1173 -0.1612
  117SOL    HW1  536   1.375   2.848   3.745 -0.3156 -0.0036 -0.2872
  117SOL    HW2  537   1.329   2.908   3.601  0.4041 -0.2998 -0.6461
  118SOL     OW  538   0.448   3.122   1.096 -0.1782  0.1777  0.2342
  118SOL    HW1  539   0.452   3.176   1.180  0.3492 -2.0555  1.7450
  118SOL    HW2  540   0.354   3.116   1.065 -0.6418 -0.3087  1.6398
  119SOL     OW  541   0.397   2.644   4.233 -0.0210  0.3550  0.0029
  119SOL    HW1  542   0.446   2.667   4.317  1.5877  0.1665 -0.8435
  119SOL    HW2  543   0.453   2.669   4.154 -1.7109  0.9813 -1.0453
  120SOL     OW  544   0.051   1.126   0.646  0.3032  0.2058 -0.0946
  120SOL    HW1  545   0.034   1.209   0.699  1.8212 -0.9738  2.3988
  120SOL    HW2  546  -0.018   1.057   0.669 -0.2181  0.3207 -1.2272
  121SOL     OW  547   0.318   1.703   2.345  0.4849  0.1186  0.4200
  121SOL    HW1  548   0.346   1.654   2.262  0.1310  1.0601 -0.2642
  121SOL    HW2  549   0.313   1.801   2.327 -1.3008  0.1798  1.0630
  122SOL     OW  550   2.786   4.931   2.162  0.7002 -1.0033  0.4100
  122SOL    HW1  551   2.804   5.029   2.155 -0.9947 -0.6485  0.6539
  122SOL    HW2  552   2.869   4.884   2.190  1.3160  0.4721  1.1651
  123SOL     OW  553   4.811   4.233   4.285  0.1070 -0.2280 -0.0527
  123SOL    HW1  554   4.847   4.291   4.358  0.1519  1.6425 -1.4824
  123SOL    HW2  555   4.885   4.205   4.224  0.0678 -1.7647  0.5600
  124SOL     OW  556   0.285   0.956   1.198 -0.4765  0.2958  0.2330
  124SOL    HW1  557   0.188   0.937   1.216 -0.0412 -0.5720  1.8206
  124SOL    HW2  558   0.313   0.910   1.114 -1.0650 -0.6820  0.5607
  125SOL     OW  559   2.077   4.791   4.324  0.1745  0.4126 -0.0721
  125SOL    HW1  560   2.098   4.693   4.317 -2.2599 -0.3554  2.0753
  125SOL    HW2  561   2.050   4.825   4.234  0.5243 -1.0119 -0.7496
  126SOL     OW  562   5.075   3.201   0.256  0.1471 -0.5543 -0.0415
  126SOL    HW1  563   5.012   3.277   0.242 -1.8907 -2.5406 -2.7847
  126SOL    HW2  564   5.044   3.146   0.333  0.2946  0.0844  0.4842
  127SOL     OW  565   4.143   1.022   3.506  0.3201  0.2580  0.4518
  127SOL    HW1  566   4.102   0.944   3.458 -1.7916  1.1212  0.7374
  127SOL    HW2  567   4.073   1.069   3.559  1.3019  2.9450 -0.4795
  128SOL     OW  568   1.398   0.989   1.669  0.4561 -0.3622  0.4035
  128SOL    HW1  569   1.472   1.043   1.710  1.0427 -1.8857  1.4313
  128SOL    HW2  570   1.354   0.934   1.740 -2.0667  0.8926 -0.0763
  129SOL     OW  571   1.016   1.781   1.738  0.0992 -0.0372  0.3903
  129SOL    HW1  572   1.085   1.709   1.745 -0.9380 -1.1737 -0.5928
  129SOL    HW2  573   0.926   1.740   1.726 -0.1968  1.3370 -3.4778
  130SOL     OW  574   4.120   1.745   1.612  0.1239 -0.1232  0.4841
  130SOL    HW1  575   4.048   1.808   1.583 -1.1573 -0.3964  2.8071
  130SOL    HW2  576   4.081   1.654   1.625  0.8560 -0.2706  1.7831
  131SOL     OW  577   0.995   5.079   3.870 -0.6405 -0.3549  0.0526
  131SOL    HW1  578   0.951   5.062   3.782  0.0562 -1.0541 -0.1685
  131SOL    HW2  579   1.058   5.157   3.861  0.6723 -1.4526 -0.5173
  132SOL     OW  580   2.110   0.068   3.628 -0.1722 -0.1670 -0.0496
  132SOL    HW1  581   2.081   0.013   3.550  0.5505 -0.3273 -0.2207
  132SOL    HW2  582   2.186   0.021   3.675  1.9647  1.6455 -1.4789
  133SOL     OW  583   1.365   4.918   0.448 -0.0903 -0.4066  0.3739
  133SOL    HW1  584   1.367   4.846   0.379  1.7895  0.0548 -0.1373
  133SOL    HW2  585   1.433   4.898   0.519  1.0493  1.1685 -0.1874
  134SOL     OW  586   4.028   1.737   2.512  0.2888 -0.4865  0.2687
  134SOL    HW1  587   4.055   1.813   2.454 -1.9309 -1.0047 -1.5732
  134SOL    HW2  588   4.109   1.686   2.540  1.5722  0.9507 -0.7055
  135SOL     OW  589   1.760   0.635   1.315  0.4020 -0.0107  0.3395
  135SOL    HW1  590   1.680   0.580   1.340  2.2919 -2.6899  1.0118
  135SOL    HW2  591   1.773   0.631   1.216  0.0094 -0.0386  0.2861
  136SOL     OW  592   3.652   0.701   4.124 -0.1173 -0.3706  0.3414
  136SOL    HW1  593   3.655   0.790   4.170 -0.3313  0.1695 -0.6729
  136SOL    HW2  594   3.710   0.636   4.174  2.0770  0.9973 -0.3085
  137SOL     OW  595   4.575   4.266   0.071  0.5656 -0.3360  0.0659
  137SOL    HW1  596   4.504   4.198   0.052 -0.7758  0.9759  0.1797
  137SOL    HW2  597   4.628   4.237   0.150 -0.7826 -0.6763  0.8830
  138SOL     OW  598   4.685   2.660   4.304  0.2258 -0.0329  0.3141
  138SOL    HW1  599   4.735   2.607   4.236 -0.4023 -0.8483  0.4692
  138SOL    HW2  600   4.711   2.630   4.396 -1.9258 -1.8756  0.4076
  139SOL     OW  601   5.128   4.438   0.497  0.0099  0.0676 -0.0128
  139SOL    HW1  602   5.108   4.363   0.561 -0.0007 -0.1249 -0.2401
  139SOL    HW2  603   5.065   4.433   0.419 -0.4134  0.6971  0.2829
  140SOL     OW  604   3.700   0.170   2.668  0.0505  0.1758  0.2500
  140SOL    HW1  605   3.791   0.211   2.671 -0.4124  1.2741 -0.3024
  140SOL    HW2  606   3.631   0.239   2.690 -0.6458 -0.7116  0.9553
  141SOL     OW  607   4.638   2.316   3.327  0.0673 -0.0492  0.3363
  141SOL    HW1  608   4.541   2.327   3.305 -0.0421  0.7875  1.1599
  141SOL    HW2  609   4.672   2.231   3.286 -1.0423 -0.4226  0.1439
  142SOL     OW  610   2.518   2.979   3.883  0.4509 -0.1451  0.0276
  142SOL    HW1  611   2.549   3.013   3.972  2.3440 -0.4931 -0.4546
  142SOL    HW2  612   2.479   3.055   3.831  0.4254  0.3212  0.7017
  143SOL     OW  613   0.794   3.741   1.992 -0.1616 -0.1013 -0.2467
  143SOL    HW1  614   0.857   3.669   2.024 -0.0231 -0.1069 -0.5229
  143SOL    HW2  615   0.840   3.795   1.921  0.5557  1.6875  1.5156
  144SOL     OW  616   3.012   2.058   0.605  0.2042 -0.3697 -0.0664
  144SOL    HW1  617   3.027   2.155   0.625  0.3748 -0.4576  0.2364
  144SOL    HW2  618   3.096   2.018   0.569  0.3355 -0.5697  0.4624
  145SOL     OW  619   5.028   4.470   2.463 -0.0448 -0.2319  0.2445
  145SOL    HW1  620   5.034   4.510   2.371  1.1533 -1.1758 -0.1035
  145SOL    HW2  621   5.119   4.444   2.495 -0.3789  0.5065  1.9139
  146SOL     OW  622   1.091   0.395   4.057 -0.1193 -0.2143 -0.0848
  146SOL    HW1  623   1.144   0.471   4.020 -0.5217  0.3625  0.4926
  146SOL    HW2  624   1.083   0.405   4.156  0.0142 -1.1392  0.0279
  147SOL     OW  625   3.791   3.818   1.613 -0.0558  0.6643 -0.1626
  147SOL    HW1  626   3.798   3.865   1.526  1.3335 -1.3378 -1.2212
  147SOL    HW2  627   3.880   3.819   1.659  0.0386 -0.9140 -0.2550
  148SOL     OW  628   3.293   1.985   0.215 -0.4877  0.1000  0.3312
  148SOL    HW1  629   3.213   2.044   0.200 -0.4134  0.0308 -0.3604
  148SOL    HW2  630   3.267   1.890   0.202 -0.5578 -0.0225  1.2492
  149SOL     OW  631   3.242   0.412   1.819 -0.4118 -0.0870 -0.3284
  149SOL    HW1  632   3.226   0.511   1.816 -0.0015  0.0163  0.6178
  149SOL    HW2  633   3.330   0.394   1.862 -0.5266 -0.8748 -0.4170
  150SOL     OW  634   1.127   3.957   0.812  0.1327  0.2923 -0.1283
  150SOL    HW1  635   1.112   3.904   0.728  1.4507 -1.6432  0.7959
  150SOL    HW2  636   1.070   3.921   0.885  1.3722 -0.2079  0.6323
  151SOL     OW  637   2.669   3.394   1.394  0.5639  0.6024  0.3396
  151SOL    HW1  638   2.705   3.348   1.475  1.3669 -1.6181 -1.2053
  151SOL    HW2  639   2.569   3.395   1.398  0.5691 -0.3377  0.9003
  152SOL     OW  640   3.853   1.106   3.077  0.0750 -0.6694  0.1131
  152SOL    HW1  641   3.892   1.017   3.099 -1.1592 -1.5870 -1.1940
  152SOL    HW2  642   3.770   1.120   3.130  0.2739 -0.2903  0.3250
  153SOL     OW  643   3.072   4.896   1.009  0.1198  0.0723  0.3523
  153SOL    HW1  644   3.063   4.823   1.076 -1.9385  1.0456  1.2155
  153SOL    HW2  645   3.023   4.872   0.926 -0.4282  0.3704  0.5802
  154SOL     OW  646   2.748   0.839   2.975 -0.1524  0.0816  0.0853
  154SOL    HW1  647   2.754   0.740   2.971 -0.0294  0.0522  0.8748
  154SOL    HW2  648   2.686   0.866   3.048  0.1849  0.5920  0.1888
  155SOL     OW  649   1.600   4.189   2.533 -0.1854 -0.6925 -0.1588
  155SOL    HW1  650   1.550   4.266   2.495 -0.9820 -0.5284  1.1711
  155SOL    HW2  651   1.698   4.211   2.536 -0.5824  1.1084  2.0207
  156SOL     OW  652   1.448   4.479   0.512 -0.3562  0.1978  0.2171
  156SOL    HW1  653   1.528   4.530   0.481 -0.4331 -0.0811 -0.4598
  156SOL    HW2  654   1.396   4.448   0.432 -0.4587 -0.6944  0.6178
  157SOL     OW  655   4.431   0.513   0.945 -0.8622 -0.0671  0.1927
  157SOL    HW1  656   4.468   0.552   1.029 -1.2651  1.5447 -0.3284
  157SOL    HW2  657   4.379   0.430   0.966 -2.1845  1.0845  1.7464
  158SOL     OW  658   0.360   4.530   2.148 -0.4447  0.3297 -0.6414
  158SOL    HW1  659   0.438   4.512   2.208 -0.1756 -1.2620 -1.3979
  158SOL    HW2  660   0.346   4.628   2.140  1.3120  0.6489 -0.2558
  159SOL     OW  661   4.522   4.760   2.795 -0.2371 -0.4616 -0.1547
  159SOL    HW1  662   4.438   4.707   2.801 -0.9125  0.4346 -1.3329
  159SOL    HW2  663   4.565   4.745   2.706  0.8496 -0.8817  0.4189
  160SOL     OW  664   0.942   4.449   3.076  0.6382 -0.1574  0.0702
  160SOL    HW1  665   0.877   4.484   3.009 -0.2922  0.3883  1.2189
  160SOL    HW2  666   1.031   4.491   3.061  0.0437  1.1948  0.1655
  161SOL     OW  667   2.717   3.151   4.455  0.2634  0.2710  0.4907
  161SOL    HW1  668   2.697   3.071   4.398  1.1317 -0.9001  1.7815
  161SOL    HW2  669   2.681   3.233   4.410  1.0941 -0.5561 -1.8418
  162SOL     OW  670   1.438   4.860   4.741 -0.2354  0.5907  0.5848
  162SOL    HW1  671   1.474   4.833   4.830  0.8608 -0.9532 -0.2898
  162SOL    HW2  672   1.390   4.783   4.699  0.5120  0.8204 -0.7719
  163SOL     OW  673   4.833   1.325   0.487  0.1228  0.4399  0.1754
  163SOL    HW1  674   4.834   1.396   0.416 -0.5597 -0.9758 -1.3094
  163SOL    HW2  675   4.764   1.257   0.465  0.4733 -0.4964  1.7949
  164SOL     OW  676   1.599   1.802   4.806  0.3365 -0.2170  0.5145
  164SOL    HW1  677   1.585   1.898   4.782 -0.4727 -0.1624  1.1593
  164SOL    HW2  678   1.689   1.772   4.773  1.0169  1.0396  1.1230
  165SOL     OW  679   1.392   0.292   3.130 -0.2925  0.4077  0.0673
  165SOL    HW1  680   1.423   0.285   3.035 -0.5528 -3.7521  0.1259
  165SOL    HW2  681   1.468   0.322   3.188  0.0872  2.1850 -1.2592
  166SOL     OW  682   2.885   3.869   1.657 -0.6339 -0.7608 -0.0297
  166SOL    HW1  683   2.924   3.947   1.609 -0.4178 -0.0302  1.2869
  166SOL    HW2  684   2.863   3.797   1.591 -2.5968  1.0903 -1.5283
  167SOL     OW  685   2.671   4.624   0.364  0.1227 -0.2957 -0.2514
  167SOL    HW1  686   2.654   4.633   0.461 -2.5539 -0.5012 -0.6335
  167SOL    HW2  687   2.721   4.704   0.330  0.6945 -0.0291  1.1727
  168SOL     OW  688   4.294   0.863   1.913 -0.4308 -0.1189 -0.5672
  168SOL    HW1  689   4.233   0.803   1.964  1.1992 -0.2137  1.3895
  168SOL    HW2  690   4.330   0.934   1.974  0.9332  0.3045 -1.7968
  169SOL     OW  691   3.607   0.471   4.607 -0.1691  0.0715  0.6428
  169SOL    HW1  692   3.630   0.463   4.511 -0.4625  1.1877  0.4605
  169SOL    HW2  693   3.658   0.403   4.660  0.2710 -0.3049 -0.2460
  170SOL     OW  694   4.897   4.573   0.093  0.0181 -0.0372  0.0951
  170SOL    HW1  695   4.899   4.542   0.188  1.1657  0.5715  0.2807
  170SOL    HW2  696   4.818   4.633   0.079 -1.2072 -1.5513  0.1753
  171SOL     OW  697   0.907   4.795   2.471  0.6236 -0.5191  0.4706
  171SOL    HW1  698   0.816   4.777   2.434  0.5491  4.0532 -2.4005
  171SOL    HW2  699   0.962   4.712   2.468 -2.7952 -2.9912  0.5708
  172SOL     OW  700   0.421   0.547   3.044  1.1524 -0.0747  0.4694
  172SOL    HW1  701   0.442   0.520   2.951 -0.2708  1.7108 -0.4395
  172SOL    HW2  702   0.339   0.604   3.045 -0.4002 -2.0826  3.1024
  173SOL     OW  703   4.165   3.717   3.324  0.3492 -0.8029  0.0537
  173SOL    HW1  704   4.164   3.815   3.306 -1.3213 -1.1940 -2.5282
  173SOL    HW2  705   4.259   3.684   3.331  0.9494  0.7675 -0.4019
  174SOL     OW  706   1.589   4.660   2.339 -0.2845  0.2659  0.6797
  174SOL    HW1  707   1.602   4.562   2.327  0.0268  0.2742  0.9271
  174SOL    HW2  708   1.655   4.710   2.282  0.1011  0.3190  1.1620
  175SOL     OW  709   2.897   0.790   0.918 -0.0479 -0.1979  0.3513
  175SOL    HW1  710   2.848   0.858   0.972  1.6744  1.8187 -0.5333
  175SOL    HW2  711   2.986   0.825   0.892  0.7432 -2.6502 -0.5359
  176SOL     OW  712   0.301   4.179   0.431  0.3936  0.1558 -0.6179
  176SOL    HW1  713   0.361   4.099   0.428  0.7455  0.4368 -1.3561
  176SOL    HW2  714   0.355   4.260   0.452  0.5331  0.6231 -2.6141
  177SOL     OW  715   2.296   2.778   0.152 -0.4841 -0.0743 -0.0685
  177SOL    HW1  716   2.255   2.721   0.081  1.7344 -1.9285  0.0462
  177SOL    HW2  717   2.259   2.750   0.241  0.3407 -1.1693 -0.0454
  178SOL     OW  718   0.089   1.593   1.847  0.2207 -0.3368  0.3025
  178SOL    HW1  719   0.139   1.510   1.820 -1.3141 -0.7365 -1.5273
  178SOL    HW2  720   0.122   1.671   1.793 -1.0257 -0.6035 -0.9193
  179SOL     OW  721   5.141   0.599   2.771  0.1123 -0.1645 -0.1273
  179SOL    HW1  722   5.175   0.510   2.740  1.6491 -0.1137  1.2522
  179SOL    HW2  723   5.058   0.587   2.824  0.3559 -0.7978  0.1200
  180SOL     OW  724   1.767   4.944   1.418  0.1638 -0.2106  0.0709
  180SOL    HW1  725   1.733   4.956   1.511 -0.7526  0.1093 -0.2908
  180SOL    HW2  726   1.867   4.946   1.418  0.1615  0.2776  0.9733
  181SOL     OW  727   3.822   3.605   0.641 -0.3187 -0.0892 -1.1168
  181SOL    HW1  728   3.849   3.519   0.599  0.7023 -1.1972  1.5985
  181SOL    HW2  729   3.746   3.590   0.704 -0.1913  0.9777 -0.6706
  182SOL     OW  730   0.433   1.664   1.923  0.1282 -0.4511 -0.5638
  182SOL    HW1  731   0.385   1.593   1.872 -0.9044  0.6390 -1.1444
  182SOL    HW2  732   0.370   1.738   1.946  1.1713  0.2794  0.0568
  183SOL     OW  733   4.692   4.314   4.035  0.0121  0.1987 -0.5404
  183SOL    HW1  734   4.705   4.264   4.120  0.2071 -0.5447 -1.0016
  183SOL    HW2  735   4.647   4.401   4.054 -2.1943 -0.9968  0.0572
  184SOL     OW  736   2.134   4.922   4.753  0.0705  0.2174 -0.1631
  184SOL    HW1  737   2.056   4.897   4.695  0.9194 -0.9625 -0.8404
  184SOL    HW2  738   2.103   4.936   4.847 -0.8493 -0.9371 -0.2763
  185SOL     OW  739   0.048   4.249   0.112  0.6715 -0.7004 -0.2506
  185SOL    HW1  740  -0.022   4.232   0.043  0.7381  0.3819 -0.6001
  185SOL    HW2  741   0.129   4.194   0.093  1.5282  1.1581 -2.3190
  186SOL     OW  742   5.108   0.721   1.793  0.6741  0.1960 -0.0359
  186SOL    HW1  743   5.075   0.635   1.833  1.9783  0.0025  0.6616
  186SOL    HW2  744   5.207   0.715   1.779  0.4966  0.8957 -1.7490
  187SOL     OW  745   3.601   4.276   0.743 -0.5767  0.1453  0.0028
  187SOL    HW1  746   3.579   4.199   0.682 -1.4414 -0.2893  0.8291
  187SOL    HW2  747   3.688   4.258   0.788 -0.5775 -0.1593 -0.1102
  188SOL     OW  748   0.775   2.874   2.594 -0.3005 -0.0833 -0.0006
  188SOL    HW1  749   0.827   2.869   2.508 -0.5527  1.5956 -0.3001
  188SOL    HW2  750   0.839   2.876   2.671 -0.0783 -1.7997 -0.1110
  189SOL     OW  751   5.077   1.428   2.247 -0.1226 -0.5419 -0.0508
  189SOL    HW1  752   5.166   1.396   2.279  0.9617 -1.2530 -3.3919
  189SOL    HW2  753   5.089   1.512   2.194 -1.5569 -0.2364  0.0703
  190SOL     OW  754   0.493   2.045   2.047 -0.8427 -0.5445  0.0394
  190SOL    HW1  755   0.586   2.013   2.030 -0.9216 -0.5563 -0.3792
  190SOL    HW2  756   0.487   2.143   2.031 -1.0922 -0.6818 -0.7580
  191SOL     OW  757   4.091   2.561   2.098  0.6115  0.3081  0.2986
  191SOL    HW1  758   4.012   2.610   2.137  1.7505  2.8770 -0.4076
  191SOL    HW2  759   4.070   2.463   2.093 -2.0755  0.7467  1.1852
  192SOL     OW  760   0.570   2.858   1.014  0.1445 -0.0054  0.3581
  192SOL    HW1  761   0.547   2.949   1.048  0.7723 -0.0841  1.0176
  192SOL    HW2  762   0.497   2.825   0.955  0.0518  1.0530 -0.1382
  193SOL     OW  763   1.357   2.565   0.465  0.5583  0.4020 -0.0027
  193SOL    HW1  764   1.344   2.572   0.564  2.3518 -2.6842  0.5907
  193SOL    HW2  765   1.348   2.655   0.424 -1.1307  1.6590  2.8200
  194SOL     OW  766   1.436   3.826   3.817  0.2218 -0.3172  1.0992
  194SOL    HW1  767   1.339   3.830   3.796  0.5388  0.5581 -0.3245
  194SOL    HW2  768   1.461   3.733   3.844  0.0307 -2.3127 -4.3038
  195SOL     OW  769   1.054   3.951   3.554  0.0404  0.3640 -0.1075
  195SOL    HW1  770   1.074   3.894   3.475  3.7970 -0.0065  0.9281
  195SOL    HW2  771   1.079   4.046   3.535 -0.0709  0.4800  0.3100
  196SOL     OW  772   3.413   3.777   4.314 -0.4921  0.0174 -0.5609
  196SOL    HW1  773   3.319   3.759   4.344 -0.8535  0.0869 -1.6298
  196SOL    HW2  774   3.465   3.815   4.391 -0.9389 -1.3054  0.4445
  197SOL     OW  775   4.338   0.782   2.225  0.4492 -0.1470  0.3634
  197SOL    HW1  776   4.348   0.867   2.172  0.5581 -0.9999 -1.0394
  197SOL    HW2  777   4.403   0.782   2.300  0.7337  0.8268  0.1369
  198SOL     OW  778   2.942   4.733   1.476 -0.4803  0.3174 -0.6897
  198SOL    HW1  779   3.027   4.768   1.515  1.3991 -1.7612 -2.6747
  198SOL    HW2  780   2.886   4.810   1.444  1.2015  1.6841 -0.4540
  199SOL     OW  781   4.072   0.693   2.273 -0.2887  0.5692  0.0895
  199SOL    HW1  782   4.171   0.704   2.276 -0.3691  1.1658  1.3958
  199SOL    HW2  783   4.034   0.710   2.364 -1.5472 -0.1277 -0.2772
  200SOL     OW  784   4.518   3.634   3.104 -0.3028  0.4356  0.8184
  200SOL    HW1  785   4.613   3.607   3.093 -0.4678  0.4236 -0.8470
  200SOL    HW2  786   4.488   3.614   3.197  1.1232 -0.1535  1.1767
  201SOL     OW  787   2.047   1.748   0.793 -0.3594  0.1607 -0.2558
  201SOL    HW1  788   2.133   1.747   0.742 -0.8468 -0.8018 -1.0660
  201SOL    HW2  789   1.990   1.824   0.761  0.7083  1.6508  1.2090
  202SOL     OW  790   1.663   3.754   2.754 -0.0680 -0.2922  0.1076
  202SOL    HW1  791   1.677   3.794   2.845  1.1116  1.8458 -0.9275
  202SOL    HW2  792   1.568   3.727   2.745 -0.0505 -1.3181  2.2285
  203SOL     OW  793   0.136   0.023   2.036  0.0628  0.0136 -0.5133
  203SOL    HW1  794   0.113   0.090   1.966 -0.4053 -0.0567 -0.4317
  203SOL    HW2  795   0.107   0.057   2.126  1.2536  0.3976 -0.2563
  204SOL     OW  796   1.670   4.248   1.406  0.4673  1.0476  0.1371
  204SOL    HW1  797   1.575   4.242   1.438  0.5358  0.2294  0.2195
  204SOL    HW2  798   1.689   4.341   1.374 -0.0404  1.4985  1.1125
  205SOL     OW  799   1.431   3.650   2.969  0.1171  0.3352 -0.4608
  205SOL    HW1  800   1.434   3.575   2.903  0.9241  0.5363 -0.6599
  205SOL    HW2  801   1.428   3.738   2.921  1.6523  0.5206 -0.2470
  206SOL     OW  802   3.692   5.148   2.117  0.1334  0.1837  0.1543
  206SOL    HW1  803   3.621   5.125   2.050  1.6912 -2.5174 -0.6819
  206SOL    HW2  804   3.671   5.104   2.204 -0.1225  0.8899  0.4584
  207SOL     OW  805   1.281   3.231   3.408 -0.5634 -0.9662 -0.4213
  207SOL    HW1  806   1.210   3.275   3.463  0.4565 -0.7992  0.8159
  207SOL    HW2  807   1.371   3.258   3.442  0.1035 -1.9849 -1.2957
  208SOL     OW  808   4.560   3.627   4.488  0.2389  0.1418 -0.8812
  208SOL    HW1  809   4.592   3.568   4.413  2.6378 -0.0769  0.2477
  208SOL    HW2  810   4.557   3.722   4.456 -1.0461 -0.2046 -1.9076
  209SOL     OW  811   3.233   1.087   0.635 -0.3101  0.0399  0.0609
  209SOL    HW1  812   3.311   1.092   0.573 -2.0672  0.4931 -2.2246
  209SOL    HW2  813   3.210   1.179   0.666  0.4872 -0.1721  1.3853
  210SOL     OW  814   3.035   0.149   1.294 -0.2477  0.1918  0.5448
  210SOL    HW1  815   2.988   0.167   1.208  0.7735 -0.0781 -0.0872
  210SOL    HW2  816   2.975   0.097   1.355 -1.9816  2.6392  1.0790
  211SOL     OW  817   0.958   3.774   4.108 -0.4085 -0.5756  0.1580
  211SOL    HW1  818   0.920   3.831   4.181  1.4445 -1.2859  1.7831
  211SOL    HW2  819   0.945   3.677   4.132  1.4667 -0.8307  0.3078
  212SOL     OW  820   1.057   0.926   2.676  0.1208  0.6555  0.5189
  212SOL    HW1  821   1.047   0.874   2.591  0.8810 -1.3032  1.5711
  212SOL    HW2  822   1.061   1.024   2.654  0.4664  0.2143 -1.7054
  213SOL     OW  823   4.939   2.719   4.777 -0.4876 -0.3517  0.2024
  213SOL    HW1  824   4.985   2.806   4.795 -1.3471  0.6169 -2.0095
  213SOL    HW2  825   4.988   2.645   4.824  1.5217  1.0173  0.3747
  214SOL     OW  826   3.185   4.006   0.566  0.9263 -0.3162 -0.1247
  214SOL    HW1  827   3.203   3.961   0.478 -1.0650 -1.6140  0.0746
  214SOL    HW2  828   3.197   4.105   0.555  2.6616 -0.6105 -1.3058
  215SOL     OW  829   1.511   3.610   0.924 -0.2202 -0.3352  0.5652
  215SOL    HW1  830   1.434   3.664   0.889  0.8298  1.4676  0.8997
  215SOL    HW2  831   1.520   3.526   0.871 -0.4453  0.9618 -1.6473
  216SOL     OW  832   0.308   3.369   3.914 -0.4557  0.0989 -0.1774
  216SOL    HW1  833   0.361   3.313   3.851 -2.5263 -1.5901 -0.5295
  216SOL    HW2  834   0.367   3.397   3.991  1.6235  0.7085 -1.8872
  217SOL     OW  835   4.079   0.408   0.487 -0.3544 -0.0192  0.6064
  217SOL    HW1  836   4.017   0.339   0.523  0.2424 -0.4379  0.8454
  217SOL    HW2  837   4.085   0.399   0.387  0.7453 -1.1806  0.7651
  218SOL     OW  838   3.545   0.291   3.252  0.3930 -0.0516 -0.5319
  218SOL    HW1  839   3.613   0.217   3.261 -1.7163 -2.0001  0.3917
  218SOL    HW2  840   3.567   0.364   3.317  0.7293 -1.3817  0.9040
  219SOL     OW  841   3.114   3.506   2.383  0.2257 -0.1517  0.4210
  219SOL    HW1  842   3.072   3.581   2.434  0.2172 -0.6112  1.0949
  219SOL    HW2  843   3.148   3.437   2.446  1.2093 -0.2111 -0.1483
  220SOL     OW  844   4.305   3.434   1.318  0.8949 -0.1296 -0.4126
  220SOL    HW1  845   4.245   3.370   1.270 -0.3711  1.2823 -0.7732
  220SOL    HW2  846   4.288   3.429   1.417  0.4133  0.0420 -0.4889
  221SOL     OW  847   2.183   0.019   1.215  0.3767 -0.4276 -0.0459
  221SOL    HW1  848   2.265   0.025   1.159 -0.1505  0.6122 -0.7526
  221SOL    HW2  849   2.187   0.090   1.287  0.5832 -1.0852  0.6029
  222SOL     OW  850   3.475   3.902   1.975 -0.5646  0.2705 -0.0274
  222SOL    HW1  851   3.528   3.941   1.900 -1.9148  1.3953 -0.4293
  222SOL    HW2  852   3.443   3.811   1.950  0.6587 -0.1719 -0.0145
  223SOL     OW  853   0.316   2.227   3.575 -0.2002 -0.8328  0.3767
  223SOL    HW1  854   0.268   2.161   3.518  0.0478 -0.5611 -0.1487
  223SOL    HW2  855   0.274   2.229   3.666 -0.4736 -1.4032  0.2660
  224SOL     OW  856   3.831   2.117   1.760  0.2862 -0.2318  0.3464
  224SOL    HW1  857   3.793   2.208   1.745  0.1457  0.0122  2.0080
  224SOL    HW2  858   3.761   2.048   1.742  0.7013 -0.1384 -2.0207
  225SOL     OW  859   3.717   0.125   4.150 -0.1972 -0.2988 -0.0332
  225SOL    HW1  860   3.618   0.138   4.157  0.1025  1.4413  2.0760
  225SOL    HW2  861   3.741   0.104   4.056 -2.3702  1.3314 -1.0452
  226SOL     OW  862   3.977   1.534   1.240  0.1094 -0.0292 -0.0460
  226SOL    HW1  863   4.055   1.595   1.254 -0.5532  0.5033  1.5823
  226SOL    HW2  864   3.913   1.544   1.316 -1.0425 -1.2346 -0.8121
  227SOL     OW  865   2.684   4.939   0.434  0.1040  0.3219 -0.4879
  227SOL    HW1  866   2.675   5.003   0.510  0.8562 -0.2914  0.1236
  227SOL    HW2  867   2.596   4.894   0.417  0.5110 -1.4470  1.7293
  228SOL     OW  868   4.260   4.098   3.516  0.1947  0.0613  0.0177
  228SOL    HW1  869   4.175   4.149   3.534  0.1945  0.7703 -1.8023
  228SOL    HW2  870   4.243   4.030   3.444  0.9390 -0.4893  0.3529
  229SOL     OW  871   4.800   0.369   4.335 -0.0267 -0.8045 -0.0701
  229SOL    HW1  872   4.852   0.318   4.403 -1.7291 -1.0113  1.1550
  229SOL    HW2  873   4.773   0.458   4.373 -1.1673 -1.0036 -0.3594
  230SOL     OW  874   4.119   3.491   3.174 -0.4794 -0.2325 -0.0308
  230SOL    HW1  875   4.127   3.563   3.243 -2.5685 -0.7013  0.8078
  230SOL    HW2  876   4.134   3.402   3.217  0.5897 -0.4101 -0.7343
  231SOL     OW  877   2.233   3.229   4.082 -0.1809  0.2747 -0.9798
  231SOL    HW1  878   2.198   3.261   4.170  1.9445  0.3787 -0.1062
  231SOL    HW2  879   2.211   3.132   4.071  0.6800 -0.1055  0.3411
  232SOL     OW  880   1.108   1.799   0.377  0.0512  0.0378  0.0193
  232SOL    HW1  881   1.091   1.793   0.279  2.2011  0.9048 -0.4452
  232SOL    HW2  882   1.020   1.802   0.425 -1.0474 -0.7424 -1.8200
  233SOL     OW  883   4.990   0.914   0.178 -0.3949  0.1356 -0.2319
  233SOL    HW1  884   4.983   0.981   0.252 -1.8775  0.8580 -0.9943
  233SOL    HW2  885   5.087   0.901   0.154 -0.0286  1.3482  0.5124
  234SOL     OW  886   0.386   0.760   2.754 -0.4933 -0.4695  0.2563
  234SOL    HW1  887   0.324   0.754   2.832 -0.0242 -0.3391  0.6428
  234SOL    HW2  888   0.422   0.854   2.747 -1.3341 -0.2072 -0.7382
  235SOL     OW  889   4.751   1.238   1.399 -0.1368  0.9064 -0.4366
  235SOL    HW1  890   4.654   1.253   1.384 -0.9021 -1.8678  1.1218
  235SOL    HW2  891   4.781   1.157   1.348  0.9378  0.7215  0.4416
  236SOL     OW  892   3.002   2.564   4.761  0.0393  0.1720 -0.7213
  236SOL    HW1  893   2.971   2.497   4.828 -1.1598  2.3878  1.1022
  236SOL    HW2  894   3.100   2.580   4.773  0.3960 -1.4251 -1.3797
  237SOL     OW  895   3.448   0.212   4.151  0.3278  0.5914  0.4648
  237SOL    HW1  896   3.436   0.232   4.054  0.0867 -1.7420 -0.0614
  237SOL    HW2  897   3.359   0.202   4.195  0.4352  1.3094  0.8580
  238SOL     OW  898   3.835   0.379   4.746 -0.0656  0.0594 -0.3890
  238SOL    HW1  899   3.878   0.332   4.669 -0.4398  0.5960 -0.9391
  238SOL    HW2  900   3.837   0.320   4.827 -3.0976 -2.2118 -1.7419
  239SOL     OW  901   1.024   4.405   1.641  0.5494 -0.0408  0.2426
  239SOL    HW1  902   1.088   4.353   1.698 -0.2166 -0.7304  0.4985
  239SOL    HW2  903   1.075   4.454   1.570  1.2423 -1.8331 -0.5626
  240SOL     OW  904   4.838   2.012   2.950 -0.4037  0.1017  0.7766
  240SOL    HW1  905   4.922   2.034   2.998 -0.7476  2.1503  0.5339
  240SOL    HW2  906   4.794   2.096   2.918 -0.8043 -1.0535 -2.0828
  241SOL     OW  907   4.150   0.468   1.472  0.6298 -0.2120  0.5542
  241SOL    HW1  908   4.193   0.505   1.554 -1.5120  1.9034  0.8468
  241SOL    HW2  909   4.055   0.444   1.492  0.1841 -0.0539 -1.1952
  242SOL     OW  910   4.437   4.875   2.380 -0.2535  0.0616  0.6403
  242SOL    HW1  911   4.362   4.933   2.413  0.4022  0.2876  1.7984
  242SOL    HW2  912   4.519   4.930   2.367 -0.6121  0.0818 -1.9907
  243SOL     OW  913   2.015   1.733   1.311  0.1898  0.0507 -0.3028
  243SOL    HW1  914   2.033   1.660   1.245  1.5774 -0.3565  0.4710
  243SOL    HW2  915   2.098   1.749   1.365 -0.3998  1.5435  0.1920
  244SOL     OW  916   4.395   2.972   1.736 -0.3384 -0.1355 -0.5488
  244SOL    HW1  917   4.456   2.921   1.676 -0.1479  0.7163 -1.1088
  244SOL    HW2  918   4.400   2.935   1.828  0.7424 -0.3316 -0.6708
  245SOL     OW  919   4.797   1.595   4.416 -0.1557 -0.0024  0.4330
  245SOL    HW1  920   4.721   1.585   4.351  0.1331 -2.3428  0.3519
  245SOL    HW2  921   4.878   1.548   4.380  0.9807  1.3624  1.0989
  246SOL     OW  922   2.815   0.832   4.403  0.0672 -0.6402 -0.1169
  246SOL    HW1  923   2.798   0.784   4.317  0.0022 -0.9465  0.0640
  246SOL    HW2  924   2.867   0.772   4.465 -0.5106 -0.7010  0.3249
  247SOL     OW  925   0.241   0.248   0.049  0.2435  0.3847  0.2957
  247SOL    HW1  926   0.240   0.291  -0.041 -2.0327  1.7020  0.8750
  247SOL    HW2  927   0.313   0.179   0.052  1.6956  1.6721 -1.8630
  248SOL     OW  928   3.181   0.986   4.516 -0.3504  0.2749  0.1618
  248SOL    HW1  929   3.093   1.032   4.519 -0.6993 -0.3224 -0.5543
  248SOL    HW2  930   3.174   0.897   4.561  0.0564  0.4843  0.6540
  249SOL     OW  931   5.139   1.360   1.647 -0.4081 -0.2910  0.4208
  249SOL    HW1  932   5.093   1.398   1.728 -0.7830 -0.9532  0.5269
  249SOL    HW2  933   5.153   1.262   1.660 -0.2724 -0.3591 -0.2301
  250SOL     OW  934   3.274   2.935   4.671 -0.0063 -0.0626  0.1592
  250SOL    HW1  935   3.354   2.898   4.717 -0.7489 -1.9166  0.0644
  250SOL    HW2  936   3.239   3.014   4.722  1.4652  0.3655  0.5525
  251SOL     OW  937   0.883   1.256   4.930  0.4908  0.3695  0.7416
  251SOL    HW1  938   0.975   1.288   4.905  0.8470 -1.0148  0.1840
  251SOL    HW2  939   0.873   1.159   4.905 -0.2196 -0.2576  3.1850
  252SOL     OW  940   2.074   2.675   1.598  0.0147 -0.1473 -0.6307
  252SOL    HW1  941   2.076   2.578   1.574 -1.0789 -0.3870  0.1994
  252SOL    HW2  942   2.005   2.722   1.543 -0.8255 -0.2381  0.3081
  253SOL     OW  943   1.448   3.729   4.387  0.2666  0.0314 -0.0117
  253SOL    HW1  944   1.534   3.728   4.437  1.6600 -0.9378 -2.2568
  253SOL    HW2  945   1.453   3.797   4.314 -0.4060 -0.7975 -0.8614
  254SOL     OW  946   3.640   3.573   0.170  0.4812 -0.1964  0.0969
  254SOL    HW1  947   3.564   3.550   0.231  1.8726 -2.0616  1.2285
  254SOL    HW2  948   3.614   3.555   0.075 -0.0554 -2.1722  0.5806
  255SOL     OW  949   1.679   3.812   0.928  0.5478 -0.2608  0.0540
  255SOL    HW1  950   1.612   3.743   0.955  2.5627 -1.7315  1.6725
  255SOL    HW2  951   1.697   3.805   0.830 -0.0603 -1.3143  0.0054
  256SOL     OW  952   1.133   1.206   2.483 -0.6868 -0.0266 -0.1362
  256SOL    HW1  953   1.072   1.252   2.546 -0.1323 -0.6762  0.9019
  256SOL    HW2  954   1.192   1.273   2.438  1.0020  0.2623  2.3058
  257SOL     OW  955   4.213   3.791   4.785  0.2191 -0.2146 -0.4393
  257SOL    HW1  956   4.149   3.864   4.760 -0.1924 -0.5297 -0.3127
  257SOL    HW2  957   4.177   3.740   4.863  1.7087  1.0609  1.1765
  258SOL     OW  958   2.368   3.696   3.477 -0.9202 -0.6544  0.1264
  258SOL    HW1  959   2.356   3.715   3.575 -3.2395  0.7086 -0.3488
  258SOL    HW2  960   2.417   3.772   3.435  0.1940 -1.3017  0.2136
  259SOL     OW  961   4.118   2.700   1.871 -0.1020 -0.1774  0.0443
  259SOL    HW1  962   4.146   2.793   1.896 -0.3246  0.4957 -2.0228
  259SOL    HW2  963   4.120   2.642   1.952  0.1054  1.6033  1.3794
  260SOL     OW  964   3.705   0.902   4.336  0.1792  0.1616 -0.5601
  260SOL    HW1  965   3.635   0.843   4.376 -0.4114  0.4794 -1.1159
  260SOL    HW2  966   3.794   0.877   4.373 -0.1439 -0.6687 -0.3225
  261SOL     OW  967   3.785   0.146   3.322 -0.9995  0.0945  0.1690
  261SOL    HW1  968   3.841   0.105   3.251 -1.0158  1.3876 -0.6211
  261SOL    HW2  969   3.815   0.240   3.338 -1.4599  0.0543  1.3738
  262SOL     OW  970   2.406   4.912   1.322  0.0857  0.0339  0.5374
  262SOL    HW1  971   2.360   4.927   1.235  1.1429 -0.5052 -0.1413
  262SOL    HW2  972   2.451   4.997   1.350  1.0883 -0.2006 -0.2826
  263SOL     OW  973   3.373   1.525   2.969 -0.0010 -0.2832 -0.0431
  263SOL    HW1  974   3.408   1.465   2.898 -0.4230  0.4849 -0.9267
  263SOL    HW2  975   3.321   1.472   3.036  0.5122 -1.0296 -0.2343
  264SOL     OW  976   3.230   0.125   2.966  0.1645  0.4597  0.2845
  264SOL    HW1  977   3.154   0.075   3.007 -0.5298  1.5530  0.3657
  264SOL    HW2  978   3.207   0.149   2.872  0.9645 -0.3591 -0.1321
  265SOL     OW  979   4.513   3.717   4.966  0.5183  0.9873  0.4203
  265SOL    HW1  980   4.571   3.636   4.959 -1.5484 -0.4243 -1.8418
  265SOL    HW2  981   4.514   3.766   4.879 -0.4293  1.8490  0.8742
  266SOL     OW  982   4.935   0.276   4.115 -0.3332  0.4353  0.2164
  266SOL    HW1  983   5.020   0.238   4.152  0.9593  1.8182 -1.1689
  266SOL    HW2  984   4.869   0.288   4.188 -0.0029 -2.2704  1.0707
  267SOL     OW  985   1.377   0.157   0.734  0.1061  0.1611 -0.3294
  267SOL    HW1  986   1.324   0.241   0.734 -0.2375 -0.0485  0.0437
  267SOL    HW2  987   1.361   0.107   0.649  1.5679  1.2365 -1.2703
  268SOL     OW  988   1.680   2.160   3.568 -0.2291  0.4142  0.1183
  268SOL    HW1  989   1.675   2.082   3.631  0.5019  0.7674  0.6272
  268SOL    HW2  990   1.754   2.220   3.596 -0.3621  0.9534 -0.6696
  269SOL     OW  991   2.800   4.647   4.169  0.1223 -0.5276  0.2534
  269SOL    HW1  992   2.746   4.728   4.189 -1.0783 -0.8409 -1.4999
  269SOL    HW2  993   2.793   4.583   4.246  1.1235  0.9806  1.6735
  270SOL     OW  994   1.800   3.391   4.929 -0.7636 -0.2729 -0.0550
  270SOL    HW1  995   1.889   3.419   4.966  0.6323 -2.4405 -1.4898
  270SOL    HW2  996   1.743   3.471   4.914  0.3904  1.0612  2.2161
  271SOL     OW  997   2.833   0.847   1.670 -0.3081 -0.4114 -0.0569
  271SOL    HW1  998   2.789   0.855   1.759 -1.1515  0.6894 -0.5459
  271SOL    HW2  999   2.780   0.786   1.612 -0.2470 -0.4372 -0.0850
  272SOL     OW 1000   0.447   1.992   2.468  0.2534  0.0696  0.2160
  272SOL    HW1 1001   0.371   2.023   2.411 -0.0280  1.0997  1.1078
  272SOL    HW2 1002   0.526   2.051   2.453  0.3239  0.0559  0.5251
  273SOL     OW 1003   0.188   0.341   3.045  0.1001 -0.1357  0.1047
  273SOL    HW1 1004   0.270   0.285   3.054 -0.1188 -0.0430  4.7447
  273SOL    HW2 1005   0.112   0.284   3.015  1.2764 -0.6340 -2.2446
  274SOL     OW 1006   4.340   1.847   0.683 -0.3802  0.4485 -0.2083
  274SOL    HW1 1007   4.413   1.778   0.686 -0.4998  0.3502  1.7880
  274SOL    HW2 1008   4.287   1.836   0.599 -0.2117 -1.7113 -0.0859
  275SOL     OW 1009   1.620   2.184   1.575 -0.4399 -0.1779 -0.2006
  275SOL    HW1 1010   1.630   2.104   1.515 -0.1845 -1.4324  1.4295
  275SOL    HW2 1011   1.678   2.173   1.655 -1.2458  1.1309  0.6083
  276SOL     OW 1012   3.625   4.508   2.147  0.3365  0.2848 -0.0716
  276SOL    HW1 1013   3.636   4.414   2.114 -0.0353  0.3365 -0.3457
  276SOL    HW2 1014   3.657   4.514   2.242 -0.9797 -0.4489  0.4517
  277SOL     OW 1015   4.853   4.534   0.366 -0.2501 -0.1447  0.1217
  277SOL    HW1 1016   4.789   4.477   0.417 -1.2502  1.0764  0.2555
  277SOL    HW2 1017   4.894   4.602   0.427  0.5539 -0.3741 -0.1442
  278SOL     OW 1018   3.564   2.022   1.375 -0.5711 -0.0367  0.6469
  278SOL    HW1 1019   3.651   1.977   1.355 -2.0714 -2.3216 -1.2722
  278SOL    HW2 1020   3.550   2.097   1.310 -0.3659 -0.1973  0.4114
  279SOL     OW 1021   4.322   4.631   4.844  0.4351  0.4423  0.0888
  279SOL    HW1 1022   4.298   4.699   4.774  0.6007  0.9688  0.5357
  279SOL    HW2 1023   4.251   4.629   4.914 -1.1365 -2.0305 -1.4359
  280SOL     OW 1024   3.992   3.363   1.589 -0.2987 -0.1633  0.5769
  280SOL    HW1 1025   3.936   3.333   1.666  0.4309 -2.6170  0.2402
  280SOL    HW2 1026   3.993   3.291   1.519  0.0120  1.5121 -1.2250
  281SOL     OW 1027   1.114   1.851   1.413  0.0425 -0.5834  0.1423
  281SOL    HW1 1028   1.123   1.759   1.375 -0.1390 -1.1116  1.3427
  281SOL    HW2 1029   1.174   1.860   1.492 -0.2900  0.1769  0.3149
  282SOL     OW 1030   1.031   2.726   0.936  0.0958  0.8057 -0.0980
  282SOL    HW1 1031   1.037   2.626   0.944  1.1401  0.8344 -0.2817
  282SOL    HW2 1032   0.960   2.760   0.997  0.3402  0.0272  0.6493
  283SOL     OW 1033   3.813   1.526   0.368 -0.4885  0.2250 -0.9664
  283SOL    HW1 1034   3.891   1.581   0.338  0.3589  0.2428  1.0962
  283SOL    HW2 1035   3.844   1.453   0.428 -2.1157  0.9695  0.9340
  284SOL     OW 1036   4.110   2.885   3.812 -0.3871  0.3655 -0.6527
  284SOL    HW1 1037   4.176   2.812   3.795 -0.4507  0.1694 -0.0758
  284SOL    HW2 1038   4.094   2.937   3.728 -0.3254 -0.2711 -1.0586
  285SOL     OW 1039   1.254   4.096   2.962 -0.1017 -0.4226  0.5215
  285SOL    HW1 1040   1.164   4.052   2.954 -0.3544 -0.1489  1.7266
  285SOL    HW2 1041   1.264   4.164   2.890 -0.1120 -1.7197 -0.7545
  286SOL     OW 1042   1.948   3.246   1.286 -0.0851 -0.3014  0.2667
  286SOL    HW1 1043   1.950   3.325   1.347  0.5209  1.4008 -1.8373
  286SOL    HW2 1044   1.903   3.271   1.201  1.1765 -1.8752 -0.9161
  287SOL     OW 1045   2.769   2.691   2.359 -0.0041  0.0801  0.0167
  287SOL    HW1 1046   2.731   2.715   2.269 -1.3239  1.7024  0.9532
  287SOL    HW2 1047   2.745   2.597   2.380  0.9515 -0.5817 -1.6152
  288SOL     OW 1048   3.498   1.071   0.756 -0.1919  0.0792  0.5608
  288SOL    HW1 1049   3.471   0.998   0.818 -3.4420 -0.8638 -1.6770
  288SOL    HW2 1050   3.520   1.033   0.666 -0.0924  1.6929 -0.1375
  289SOL     OW 1051   0.333   0.367   0.310  0.1772  0.7188 -0.2858
  289SOL    HW1 1052   0.294   0.319   0.232  2.4818 -1.4316 -0.2053
  289SOL    HW2 1053   0.282   0.343   0.392  0.0957 -0.0514 -0.5548
  290SOL     OW 1054   1.985   4.948   3.072 -0.2582 -0.4217  0.0792
  290SOL    HW1 1055   2.064   4.970   3.015  0.7244 -0.5097  1.3634
  290SOL    HW2 1056   1.901   4.972   3.023  0.5128 -1.0000 -1.6145
  291SOL     OW 1057   2.770   1.643   1.136 -0.0630  0.0963  0.3039
  291SOL    HW1 1058   2.693   1.601   1.184  0.1546  0.1669  0.7258
  291SOL    HW2 1059   2.834   1.680   1.203  0.1636  0.3527 -0.0497
  292SOL     OW 1060   1.683   3.908   3.931 -0.0726  0.2085  0.4887
  292SOL    HW1 1061   1.612   3.866   3.875 -0.3447  0.0051  0.9826
  292SOL    HW2 1062   1.755   3.944   3.871 -0.0127 -0.6267  0.0430
  293SOL     OW 1063   3.596   1.570   1.392 -0.3089  0.3931 -0.5498
  293SOL    HW1 1064   3.568   1.506   1.464 -1.5530 -0.1387 -1.4702
  293SOL    HW2 1065   3.670   1.627   1.426  0.2093 -0.9077  0.6174
  294SOL     OW 1066   1.767   2.833   2.849 -0.3993  0.3072 -0.1190
  294SOL    HW1 1067   1.830   2.906   2.821  0.5120 -0.0538  0.9335
  294SOL    HW2 1068   1.804   2.744   2.824  0.4675 -0.0393  2.0908
  295SOL     OW 1069   0.182   1.788   1.717  0.2543  0.1860 -0.7879
  295SOL    HW1 1070   0.212   1.861   1.779  0.3573 -0.7295  0.2579
  295SOL    HW2 1071   0.234   1.794   1.632 -0.2270  1.7596 -1.0185
  296SOL     OW 1072   0.664   3.674   2.685  0.8346  0.9590  0.2977
  296SOL    HW1 1073   0.747   3.691   2.632 -0.0892  3.6421 -0.4375
  296SOL    HW2 1074   0.611   3.758   2.693 -2.0605 -0.7137  0.3846
  297SOL     OW 1075   2.972   1.054   1.080 -0.3219  0.5849  0.1507
  297SOL    HW1 1076   2.915   1.046   1.161 -0.8266  2.0555 -0.0292
  297SOL    HW2 1077   3.068   1.043   1.106 -0.5355  0.1597  0.7862
  298SOL     OW 1078   1.020   3.958   2.939  0.1221 -0.1346 -0.0404
  298SOL    HW1 1079   0.990   4.041   2.891  0.1476 -0.2885 -0.3279
  298SOL    HW2 1080   1.029   3.883   2.873  2.3585  0.2154 -0.2249
  299SOL     OW 1081   4.223   1.315   3.739  0.0238 -0.2413 -0.1811
  299SOL    HW1 1082   4.125   1.331   3.747  0.0505 -0.6909  1.2814
  299SOL    HW2 1083   4.245   1.223   3.772  0.8273 -0.5332 -1.4360
  300SOL     OW 1084   1.837   5.002   1.115  0.4259 -0.0634 -0.1367
  300SOL    HW1 1085   1.852   4.908   1.086 -3.0636 -0.5227 -0.8643
  300SOL    HW2 1086   1.808   5.003   1.211  2.2549  0.5143  0.4501
  301SOL     OW 1087   0.557   1.873   5.072  0.2955  0.1640 -0.3354
  301SOL    HW1 1088   0.469   1.828   5.055 -0.2133  0.9838  0.0633
  301SOL    HW2 1089   0.551   1.969   5.044  0.7598  0.4655  0.5611
  302SOL     OW 1090   0.109   1.359   5.085  0.2212 -0.0193  0.3657
  302SOL    HW1 1091   0.198   1.340   5.126  1.3420  0.4532 -1.7443
  302SOL    HW2 1092   0.056   1.417   5.147  1.3860 -0.2634  1.6367
  303SOL     OW 1093   1.363   2.138   3.279  0.3686 -0.0439 -0.0707
  303SOL    HW1 1094   1.399   2.231   3.285  1.4100 -0.3253 -1.3950
  303SOL    HW2 1095   1.436   2.073   3.301 -0.3034 -0.5757  0.6643
  304SOL     OW 1096   1.348   5.091   3.725 -0.0647 -0.1954 -0.3354
  304SOL    HW1 1097   1.282   5.145   3.777  1.1004  0.8640  0.1136
  304SOL    HW2 1098   1.434   5.142   3.719 -0.0890 -0.3522 -3.1670
  305SOL     OW 1099   1.228   4.300   0.894 -0.0858  0.1792  0.3081
  305SOL    HW1 1100   1.247   4.203   0.882  0.1136  0.2044  0.4168
  305SOL    HW2 1101   1.132   4.313   0.916 -0.1818  0.0318 -0.0175
  306SOL     OW 1102   3.807   1.857   1.270  0.0527  0.3392 -0.8862
  306SOL    HW1 1103   3.895   1.877   1.227 -0.3748  2.0421 -1.0409
  306SOL    HW2 1104   3.821   1.793   1.346  1.3038 -0.0047 -1.3803
  307SOL     OW 1105   4.898   3.438   2.425 -0.2685 -0.1961  0.3568
  307SOL    HW1 1106   4.955   3.356   2.432  1.3274  0.6592 -1.5387
  307SOL    HW2 1107   4.947   3.516   2.465  0.2652  0.6664 -1.8131
  308SOL     OW 1108   2.182   3.230   0.895 -0.1870  0.4794 -0.0227
  308SOL    HW1 1109   2.109   3.163   0.913 -0.3774  0.5209 -0.6151
  308SOL    HW2 1110   2.142   3.321   0.888 -0.1069  0.4791 -0.5318
  309SOL     OW 1111   4.122   1.246   4.020  0.0467  0.1729  0.2691
  309SOL    HW1 1112   4.029   1.209   4.009  0.0254  0.2798  0.0875
  309SOL    HW2 1113   4.116   1.339   4.057 -0.0251  1.0741 -1.9019
  310SOL     OW 1114   3.229   3.729   3.261 -0.2972 -0.1463 -0.3739
  310SOL    HW1 1115   3.284   3.673   3.199  0.1268 -0.0534 -0.0871
  310SOL    HW2 1116   3.146   3.679   3.286 -0.6457 -0.0445 -1.2840
  311SOL     OW 1117   4.469   4.533   3.593 -0.2812  1.0873 -0.1957
  311SOL    HW1 1118   4.449   4.619   3.640  0.5385 -0.2607  2.8837
  311SOL    HW2 1119   4.568   4.519   3.590 -0.4030  0.2825 -0.7418
  312SOL     OW 1120   2.355   2.575   2.595  0.0307 -0.0649 -0.0855
  312SOL    HW1 1121   2.450   2.551   2.617 -0.7467 -1.7848  1.7938
  312SOL    HW2 1122   2.341   2.672   2.612  1.6482  0.4131 -1.2334
  313SOL     OW 1123   0.987   2.240   3.727 -0.2592 -0.3170  0.2183
  313SOL    HW1 1124   0.990   2.149   3.686  0.6935 -0.1082 -0.1983
  313SOL    HW2 1125   0.930   2.238   3.809 -1.1153 -1.0434 -0.3737
  314SOL     OW 1126   0.285   2.432   1.228  0.3769 -0.4924  0.0203
  314SOL    HW1 1127   0.322   2.366   1.293  0.5988 -1.0014 -0.6066
  314SOL    HW2 1128   0.240   2.382   1.153  0.9621  0.0531 -0.7059
  315SOL     OW 1129   2.818   2.472   3.123  0.2000 -0.1672  0.2802
  315SOL    HW1 1130   2.905   2.436   3.156  1.3679  1.2053 -1.1550
  315SOL    HW2 1131   2.773   2.524   3.195  0.0490 -1.7010  1.3407
  316SOL     OW 1132   3.254   4.727   4.211 -0.0493  0.4878  0.5443
  316SOL    HW1 1133   3.174   4.720   4.151  1.3110  0.2565 -1.2975
  316SOL    HW2 1134   3.335   4.751   4.158  1.1040  0.9350  2.4020
  317SOL     OW 1135   0.640   4.165   2.148 -0.2019  0.1675 -0.0734
  317SOL    HW1 1136   0.560   4.190   2.093  0.0729  0.0278 -0.5466
  317SOL    HW2 1137   0.641   4.066   2.161 -1.3778  0.3667  1.9381
  318SOL     OW 1138   3.265   1.256   2.698  0.3188  0.3686  0.5135
  318SOL    HW1 1139   3.200   1.301   2.758 -0.3363 -1.5535  1.3163
  318SOL    HW2 1140   3.244   1.280   2.603  1.5513  3.6676  0.9436
  319SOL     OW 1141   3.400   3.361   0.773  0.2255 -0.5166 -0.4525
  319SOL    HW1 1142   3.323   3.404   0.726  0.8894  0.1657 -0.9514
  319SOL    HW2 1143   3.366   3.299   0.843 -0.7746 -0.3920 -0.8082
  320SOL     OW 1144   3.059   1.881   3.766  0.5161  0.4355 -0.1076
  320SOL    HW1 1145   3.020   1.843   3.682  0.5274  0.2570 -0.0326
  320SOL    HW2 1146   3.061   1.981   3.759  0.7853  0.4100 -0.4374
  321SOL     OW 1147   1.694   1.209   3.497 -0.1747 -0.2334  0.5119
  321SOL    HW1 1148   1.700   1.226   3.596 -0.9157  0.2106  0.4904
  321SOL    HW2 1149   1.604   1.169   3.476  0.5449 -1.7675  0.2090
  322SOL     OW 1150   3.784   3.633   4.302 -0.2560 -0.1910 -0.1816
  322SOL    HW1 1151   3.696   3.597   4.271 -0.3315 -0.5389  0.4212
  322SOL    HW2 1152   3.831   3.677   4.225 -2.0758  2.2769  0.0114
  323SOL     OW 1153   0.752   0.808   0.511 -0.2010  0.2878  0.0721
  323SOL    HW1 1154   0.779   0.780   0.603 -1.2037  0.7009  0.4957
  323SOL    HW2 1155   0.656   0.835   0.510  0.2010  1.7820 -0.7627
  324SOL     OW 1156   1.967   0.236   2.905 -0.3412  0.3731 -0.2455
  324SOL    HW1 1157   1.996   0.171   2.835 -1.6274  0.1394 -0.5900
  324SOL    HW2 1158   2.044   0.295   2.930  1.4463 -2.4403  1.4477
  325SOL     OW 1159   0.480   4.925   3.901 -0.3503 -0.3152  0.4495
  325SOL    HW1 1160   0.436   4.973   3.825  1.9006  0.3967 -0.4750
  325SOL    HW2 1161   0.474   4.826   3.886 -1.0351 -0.2126  0.0007
  326SOL     OW 1162   4.017   4.905   4.658  0.6715  0.1857  0.1573
  326SOL    HW1 1163   4.094   4.842   4.645  0.9656  0.3494  1.0159
  326SOL    HW2 1164   4.049   4.986   4.708 -0.2305 -0.1431  1.3083
  327SOL     OW 1165   3.568   4.550   0.067  0.6106 -0.1186  0.5244
  327SOL    HW1 1166   3.569   4.642   0.107 -1.1047 -0.2310  0.9025
  327SOL    HW2 1167   3.653   4.535   0.016  1.4006  1.2561  1.3657
  328SOL     OW 1168   1.189   0.582   3.140  0.3023 -0.3838 -0.2169
  328SOL    HW1 1169   1.166   0.672   3.102  0.6936  0.6131  1.7698
  328SOL    HW2 1170   1.143   0.511   3.087  0.2533  0.9403 -2.0623
  329SOL     OW 1171   2.301   4.713   2.874  0.2884  0.3347 -0.2923
  329SOL    HW1 1172   2.272   4.625   2.911  0.6680 -0.0488 -0.8954
  329SOL    HW2 1173   2.229   4.781   2.889  0.2785  0.0989  0.7968
  330SOL     OW 1174   0.393   3.891   1.006 -0.1453 -0.2431  0.3454
  330SOL    HW1 1175   0.480   3.911   1.051 -0.2435 -0.0664  0.4565
  330SOL    HW2 1176   0.400   3.913   0.909  0.0016 -0.4326  0.3120
  331SOL     OW 1177   0.683   4.210   2.964 -0.4571  0.3561  0.1290
  331SOL    HW1 1178   0.679   4.116   2.932 -0.4930  0.4180 -0.0529
  331SOL    HW2 1179   0.767   4.254   2.931 -0.0681  0.1633  0.8458
  332SOL     OW 1180   4.607   4.996   1.690 -0.1765  0.0586  0.5955
  332SOL    HW1 1181   4.649   4.945   1.766  2.1610  1.0459  0.0475
  332SOL    HW2 1182   4.583   5.088   1.722  0.8683  0.4956  0.1297
  333SOL     OW 1183   4.767   2.153   1.654  0.1297 -0.5283 -0.1546
  333SOL    HW1 1184   4.814   2.228   1.701  1.8369 -0.4358 -1.8863
  333SOL    HW2 1185   4.740   2.183   1.563 -0.8546 -1.4586 -0.1820
  334SOL     OW 1186   1.522   0.339   2.883  0.2205  0.8995  0.0934
  334SOL    HW1 1187   1.587   0.308   2.952  0.4569 -1.8689 -1.2363
  334SOL    HW2 1188   1.566   0.338   2.793 -1.8510 -2.2027 -1.0339
  335SOL     OW 1189   4.591   0.104   1.181  0.3235  0.5696  0.1561
  335SOL    HW1 1190   4.638   0.097   1.269 -1.4110  0.4277  1.1237
  335SOL    HW2 1191   4.530   0.025   1.170 -0.9274  1.5672 -0.2617
  336SOL     OW 1192   2.770   4.407   0.525 -0.5953 -0.5830  0.1183
  336SOL    HW1 1193   2.828   4.401   0.606  0.2622 -2.0815 -0.5689
  336SOL    HW2 1194   2.701   4.478   0.539  1.5189  1.4621  0.8559
  337SOL     OW 1195   2.833   0.338   3.062  0.3457  0.8776 -0.0173
  337SOL    HW1 1196   2.822   0.353   3.160  0.9418  0.5559  0.1059
  337SOL    HW2 1197   2.925   0.303   3.044 -0.2784 -0.5919 -0.5044
  338SOL     OW 1198   2.020   0.083   3.167 -0.0308  0.1020  0.2998
  338SOL    HW1 1199   2.041   0.148   3.094 -2.1646  0.5383  0.0028
  338SOL    HW2 1200   2.005  -0.008   3.128  2.0292 -0.4442  0.6180
  339SOL     OW 1201   4.969   1.875   2.395 -0.1578  0.6110  0.1581
  339SOL    HW1 1202   5.041   1.805   2.391  0.2641  1.0529 -0.0640
  339SOL    HW2 1203   4.962   1.908   2.489 -0.5669  0.0616  0.3278
  340SOL     OW 1204   4.711   1.348   2.572  0.0834 -0.3187  0.1134
  340SOL    HW1 1205   4.791   1.402   2.544  0.5781 -0.1451  1.7888
  340SOL    HW2 1206   4.736   1.252   2.576 -0.3887 -0.5398 -1.3685
  341SOL     OW 1207   1.958   1.423   3.104 -0.3261 -0.4518  0.0593
  341SOL    HW1 1208   2.010   1.346   3.139 -1.3283 -0.2014  2.2466
  341SOL    HW2 1209   2.018   1.482   3.049  1.7480 -0.1577  2.4595
  342SOL     OW 1210   1.347   0.601   2.116  0.1396  0.1018 -0.1286
  342SOL    HW1 1211   1.333   0.543   2.196 -0.6869  1.5412  0.8039
  342SOL    HW2 1212   1.406   0.678   2.140 -0.9824  1.1376 -0.5775
  343SOL     OW 1213   4.175   4.543   4.458 -0.4086  0.1783  0.4122
  343SOL    HW1 1214   4.251   4.508   4.403 -0.1442 -3.2825  2.6670
  343SOL    HW2 1215   4.097   4.563   4.398  0.1084 -2.6309 -1.4071
  344SOL     OW 1216   2.633   0.379   1.557  0.6691  0.8643 -0.0706
  344SOL    HW1 1217   2.607   0.391   1.653 -0.2520 -0.0985 -0.1836
  344SOL    HW2 1218   2.731   0.356   1.552  0.5997  0.3780  0.6828
  345SOL     OW 1219   4.418   0.214   2.009  0.7648  0.4514 -0.1310
  345SOL    HW1 1220   4.516   0.221   1.990  1.1003 -1.5445  0.6172
  345SOL    HW2 1221   4.403   0.213   2.108  0.1206 -0.3744 -0.2225
  346SOL     OW 1222   1.206   2.974   4.673  0.2497 -0.5874 -0.7311
  346SOL    HW1 1223   1.122   3.000   4.721  0.7760 -1.0105  0.4533
  346SOL    HW2 1224   1.182   2.929   4.586 -0.8021 -1.9254  0.2109
  347SOL     OW 1225   0.926   4.277   0.287 -0.3913  0.5026 -0.4798
  347SOL    HW1 1226   1.003   4.325   0.246 -2.0304  0.5225 -3.8369
  347SOL    HW2 1227   0.914   4.188   0.242 -0.0229 -1.3546  2.7216
  348SOL     OW 1228   1.050   1.688   4.551 -0.0352  0.0970 -0.5891
  348SOL    HW1 1229   0.957   1.697   4.514 -0.2344  0.7331  0.0466
  348SOL    HW2 1230   1.069   1.592   4.569 -0.1188 -0.1844 -1.8483
  349SOL     OW 1231   2.307   4.158   2.652 -0.2900 -0.2280  0.2054
  349SOL    HW1 1232   2.213   4.135   2.677 -0.5083 -0.7779 -1.0511
  349SOL    HW2 1233   2.308   4.198   2.560  0.4370  2.0722  1.1473
  350SOL     OW 1234   3.034   2.157   3.779 -0.2642 -0.4323  0.0835
  350SOL    HW1 1235   3.100   2.191   3.845 -0.5773 -0.0321  0.1973
  350SOL    HW2 1236   3.029   2.219   3.701 -0.6349 -0.3632  0.1592
  351SOL     OW 1237   3.003   3.357   1.832  0.5614 -0.1288 -0.3009
  351SOL    HW1 1238   3.007   3.267   1.790  0.1209 -0.0708 -0.4784
  351SOL    HW2 1239   3.069   3.363   1.907 -1.3528 -1.6068  1.6298
  352SOL     OW 1240   4.602   0.965   5.076 -0.0098  0.2770  0.0916
  352SOL    HW1 1241   4.507   0.945   5.051  0.9323 -1.3762 -2.6452
  352SOL    HW2 1242   4.642   1.026   5.007  1.0052  0.7810  1.0977
  353SOL     OW 1243   3.422   3.194   1.684 -0.2874 -0.1012  0.0253
  353SOL    HW1 1244   3.371   3.180   1.769  0.2685 -1.2485  0.1848
  353SOL    HW2 1245   3.474   3.280   1.691 -0.4802 -0.0329  0.7272
  354SOL     OW 1246   0.766   4.745   1.656  0.2199  0.1838 -0.1829
  354SOL    HW1 1247   0.761   4.831   1.604  0.8671  0.4257  0.1417
  354SOL    HW2 1248   0.861   4.716   1.663 -0.0064 -0.6526 -0.4221
  355SOL     OW 1249   3.257   3.942   4.824  0.7072  0.0660 -0.1692
  355SOL    HW1 1250   3.256   3.932   4.724  0.2604  0.8470 -0.2458
  355SOL    HW2 1251   3.335   3.999   4.851  0.6882  0.0551 -0.0917
  356SOL     OW 1252   4.608   3.438   2.440 -0.6411  0.2290  0.8311
  356SOL    HW1 1253   4.567   3.385   2.515 -0.9860 -0.9160 -0.1219
  356SOL    HW2 1254   4.707   3.427   2.442 -0.6680 -0.0078  0.9765
  357SOL     OW 1255   4.523   4.902   1.399  0.6179 -0.3175  0.1229
  357SOL    HW1 1256   4.507   4.973   1.468  0.4894  0.7478 -0.9525
  357SOL    HW2 1257   4.437   4.880   1.354  0.8535 -0.3208 -0.3274
  358SOL     OW 1258   1.169   1.233   3.194 -0.3737  0.0541 -0.2196
  358SOL    HW1 1259   1.226   1.260   3.272  1.5847 -1.4019 -1.0607
  358SOL    HW2 1260   1.218   1.255   3.109 -1.2249 -0.9356 -0.9836
  359SOL     OW 1261   4.129   5.031   3.896 -0.4970  0.1541 -0.3714
  359SOL    HW1 1262   4.171   5.122   3.894  2.2653 -1.0280 -0.6914
  359SOL    HW2 1263   4.199   4.963   3.915 -2.2139 -2.0684 -1.5946
  360SOL     OW 1264   4.222   1.183   0.152 -0.3025  0.2752 -0.0268
  360SOL    HW1 1265   4.151   1.121   0.187 -0.2436  0.2774  0.0959
  360SOL    HW2 1266   4.288   1.203   0.225 -0.9759  1.4285  0.3019
  361SOL     OW 1267   0.768   3.607   0.521 -0.3025  0.5269 -0.8411
  361SOL    HW1 1268   0.716   3.679   0.475 -0.0513  0.4958 -1.1771
  361SOL    HW2 1269   0.712   3.524   0.525 -2.6308  1.9627  3.8626
  362SOL     OW 1270   4.640   4.720   3.060 -0.0963 -0.1053  0.0430
  362SOL    HW1 1271   4.619   4.736   2.963 -0.1994  0.3883  0.1446
  362SOL    HW2 1272   4.588   4.641   3.092 -0.0248 -0.3028 -0.3171
  363SOL     OW 1273   1.815   3.854   0.167  0.4979  0.1787  0.8677
  363SOL    HW1 1274   1.902   3.893   0.199  2.0335 -0.5011 -2.1532
  363SOL    HW2 1275   1.797   3.769   0.217  2.1071 -0.1988  0.8584
  364SOL     OW 1276   3.318   4.868   2.961  0.4695 -0.6837  0.5460
  364SOL    HW1 1277   3.301   4.798   2.891 -1.9570  0.7073 -0.3905
  364SOL    HW2 1278   3.359   4.948   2.918  2.1950 -1.0735  1.4075
  365SOL     OW 1279   2.593   3.570   2.501 -0.0411  0.5641 -0.4363
  365SOL    HW1 1280   2.511   3.586   2.556 -0.8363 -1.4642 -0.9614
  365SOL    HW2 1281   2.587   3.623   2.416 -0.5441  0.8534 -0.2254
  366SOL     OW 1282   4.820   4.599   2.231  0.2539  0.3305 -0.4536
  366SOL    HW1 1283   4.727   4.590   2.196  0.7872  3.1126 -3.0115
  366SOL    HW2 1284   4.821   4.664   2.307  0.1340  0.1077 -0.2552
  367SOL     OW 1285   4.833   1.500   0.012  0.3070 -0.6464  0.0225
  367SOL    HW1 1286   4.927   1.474  -0.009  0.0442 -0.1936 -1.9486
  367SOL    HW2 1287   4.798   1.560  -0.060 -1.3828 -0.5323  0.8837
  368SOL     OW 1288   0.568   3.113   3.065 -0.1792 -0.0805 -0.0434
  368SOL    HW1 1289   0.654   3.121   3.014 -0.9911  0.0544 -1.4442
  368SOL    HW2 1290   0.525   3.203   3.073 -0.1308 -0.1213  0.7892
  369SOL     OW 1291   2.699   1.172   4.701 -0.6171 -0.1106 -0.3812
  369SOL    HW1 1292   2.718   1.169   4.799 -1.0113  1.3380 -0.2423
  369SOL    HW2 1293   2.775   1.130   4.651 -0.8592 -1.7629  0.5730
  370SOL     OW 1294   3.913   4.266   4.441  0.1591  0.1766  0.6630
  370SOL    HW1 1295   3.926   4.171   4.472  0.3353 -0.0458 -0.0844
  370SOL    HW2 1296   3.945   4.275   4.347 -3.7128 -0.0540 -0.8229
  371SOL     OW 1297   0.788   0.137   0.180 -0.5173  0.3372  0.3432
  371SOL    HW1 1298   0.876   0.101   0.212 -0.4605 -1.9723 -2.0522
  371SOL    HW2 1299   0.749   0.197   0.249  1.8855 -0.3368  2.4197
  372SOL     OW 1300   1.375   5.038   4.023  0.2291  0.3017  0.2620
  372SOL    HW1 1301   1.376   5.092   4.107 -2.7724  0.9759 -0.0153
  372SOL    HW2 1302   1.420   5.089   3.950  0.1036  1.1004  0.7283
  373SOL     OW 1303   4.573   3.890   4.393  0.3900  0.8012 -0.5097
  373SOL    HW1 1304   4.595   3.869   4.297  0.9033 -1.5154  0.0549
  373SOL    HW2 1305   4.644   3.948   4.431  1.2892  0.0449 -0.9828
  374SOL     OW 1306   1.189   2.853   2.265  0.4020 -0.3924 -0.3866
  374SOL    HW1 1307   1.248   2.823   2.190  0.5593 -2.4904  0.4846
  374SOL    HW2 1308   1.227   2.936   2.306  1.5945 -0.5352 -1.1554
  375SOL     OW 1309   3.639   3.232   0.578 -0.2461 -0.1780  0.3019
  375SOL    HW1 1310   3.582   3.184   0.512 -1.4736  0.9032  0.5443
  375SOL    HW2 1311   3.581   3.275   0.647  0.8133  1.4287  0.2347
  376SOL     OW 1312   3.340   3.711   2.657 -0.2448 -0.3713 -0.2819
  376SOL    HW1 1313   3.289   3.772   2.718 -0.6132  0.7758 -1.7017
  376SOL    HW2 1314   3.280   3.681   2.582  0.6223 -0.5436 -0.9182
  377SOL     OW 1315   5.141   0.913   4.157 -0.1640  0.0010 -0.5523
  377SOL    HW1 1316   5.048   0.876   4.153 -1.7196  3.4078 -0.1702
  377SOL    HW2 1317   5.179   0.899   4.248 -0.1237 -1.6762 -0.7919
  378SOL     OW 1318   1.076   3.154   4.968  0.2314  0.9145 -0.5171
  378SOL    HW1 1319   1.163   3.198   4.992  1.0383 -1.1069  0.5257
  378SOL    HW2 1320   1.087   3.055   4.974 -2.2115  0.6136 -0.2448
  379SOL     OW 1321   0.943   2.798   1.439  0.2544 -0.1579  0.0462
  379SOL    HW1 1322   0.891   2.870   1.393  1.8564  2.0695  1.4871
  379SOL    HW2 1323   1.038   2.829   1.451  1.0976 -2.6989  0.4237
  380SOL     OW 1324   2.533   1.004   3.724  0.4085 -0.5126 -0.0674
  380SOL    HW1 1325   2.445   1.025   3.680  0.1398 -0.3507  0.5348
  380SOL    HW2 1326   2.516   0.946   3.804  0.8233 -0.2015  0.2433
  381SOL     OW 1327   1.035   4.527   2.818  0.1116 -0.4312  0.1317
  381SOL    HW1 1328   0.998   4.604   2.871  0.5820 -0.8005  1.0175
  381SOL    HW2 1329   1.131   4.546   2.796  0.8068 -1.5398  1.9635
  382SOL     OW 1330   0.704   1.714   1.925  0.8648 -0.1147  0.0327
  382SOL    HW1 1331   0.745   1.646   1.986  0.1353 -0.2474  0.3818
  382SOL    HW2 1332   0.605   1.701   1.921  0.7900  0.5138 -0.4144
  383SOL     OW 1333   0.307   1.267   3.554 -0.2881 -0.1487  0.9893
  383SOL    HW1 1334   0.354   1.297   3.471 -0.9728  0.9880  0.9988
  383SOL    HW2 1335   0.341   1.176   3.580 -2.1012 -1.9459 -2.2097
  384SOL     OW 1336   1.251   0.963   3.093 -0.4566 -0.0229 -0.4905
  384SOL    HW1 1337   1.199   1.048   3.084  1.0392  0.9603 -0.1371
  384SOL    HW2 1338   1.200   0.888   3.051 -2.9986  0.5224  1.3695
  385SOL     OW 1339   3.719   2.702   1.944 -0.2795 -0.2536  0.0395
  385SOL    HW1 1340   3.719   2.703   1.844 -3.7912  1.1077 -0.0902
  385SOL    HW2 1341   3.698   2.610   1.977  0.8542 -0.6981 -0.4104
  386SOL     OW 1342   4.314   4.528   0.914  0.6571  0.5168 -0.4466
  386SOL    HW1 1343   4.364   4.442   0.908 -0.2972 -0.2593  1.7694
  386SOL    HW2 1344   4.274   4.549   0.825 -0.2913 -2.1147 -0.7230
  387SOL     OW 1345   0.289   2.020   0.843 -0.4368  0.5839 -0.3521
  387SOL    HW1 1346   0.341   2.083   0.900 -1.0702  0.2943  0.5765
  387SOL    HW2 1347   0.200   2.003   0.885 -0.9904  0.4852 -1.5252
  388SOL     OW 1348   3.127   3.102   2.411  0.6723 -0.3758  0.2036
  388SOL    HW1 1349   3.219   3.064   2.402  0.9466 -0.0361  1.4031
  388SOL    HW2 1350   3.083   3.062   2.491 -0.1329 -0.3309 -0.2070
  389SOL     OW 1351   3.329   0.486   4.699 -0.2025  0.2262 -0.2193
  389SOL    HW1 1352   3.429   0.494   4.693 -0.3836  3.2135 -0.4960
  389SOL    HW2 1353   3.303   0.474   4.794  0.3648  1.4798  0.1179
  390SOL     OW 1354   2.946   0.025   2.048  0.0274  0.2577  0.0705
  390SOL    HW1 1355   2.984  -0.012   2.133  1.4097 -0.3257 -0.7490
  390SOL    HW2 1356   3.019   0.033   1.980 -1.0456  0.6778 -1.0770
  391SOL     OW 1357   4.749   5.053   4.243  0.2580  0.4273  0.0989
  391SOL    HW1 1358   4.751   4.995   4.325 -2.8254  0.4353  0.2720
  391SOL    HW2 1359   4.691   5.133   4.260  0.8933  1.2965 -1.5881
  392SOL     OW 1360   0.193   0.707   2.957  0.4970  0.2750 -0.4595
  392SOL    HW1 1361   0.149   0.780   3.008 -0.8377 -0.8544  0.0744
  392SOL    HW2 1362   0.124   0.657   2.904  1.6014  0.3226 -2.0165
  393SOL     OW 1363   2.116   3.539   0.217  0.3512  0.7101  0.3899
  393SOL    HW1 1364   2.208   3.504   0.196  1.0522  2.4489  0.4467
  393SOL    HW2 1365   2.053   3.462   0.225  1.7097 -0.5012 -0.0626
  394SOL     OW 1366   2.925   1.506   2.126  0.2725  0.3926 -0.1999
  394SOL    HW1 1367   2.899   1.416   2.092 -1.6004  0.6374  0.4549
  394SOL    HW2 1368   2.919   1.506   2.226  0.2955  1.2387 -0.1966
  395SOL     OW 1369   2.783   3.788   4.099  0.4381  1.1235  0.4165
  395SOL    HW1 1370   2.853   3.720   4.121 -1.8002 -1.0313  1.4935
  395SOL    HW2 1371   2.738   3.818   4.183 -0.5075  1.7886 -0.2972
  396SOL     OW 1372   1.743   3.713   1.772 -0.0429 -0.2625 -0.8782
  396SOL    HW1 1373   1.695   3.800   1.773  0.6217  0.1039  0.3262
  396SOL    HW2 1374   1.706   3.653   1.842 -0.8429 -1.1656 -2.0360
  397SOL     OW 1375   4.421   3.536   2.841  0.0101 -0.1375  0.8284
  397SOL    HW1 1376   4.385   3.457   2.891  4.6071 -1.9467  1.8379
  397SOL    HW2 1377   4.414   3.618   2.898  1.1087 -1.2590  2.6899
  398SOL     OW 1378   2.360   0.160   4.671  0.5593 -0.4742 -0.4922
  398SOL    HW1 1379   2.308   0.240   4.701  2.2552  1.2346 -1.8160
  398SOL    HW2 1380   2.363   0.092   4.744 -0.8869  0.7046  0.7019
  399SOL     OW 1381   4.676   1.300   2.207 -0.5366  0.0494  0.1166
  399SOL    HW1 1382   4.654   1.253   2.121  2.3762 -1.4789  0.0788
  399SOL    HW2 1383   4.600   1.358   2.233 -1.9662 -0.2315 -2.9472
  400SOL     OW 1384   0.384   0.126   3.419 -0.9635 -0.0677  0.8002
  400SOL    HW1 1385   0.476   0.099   3.390 -0.7902  0.0706  1.2064
  400SOL    HW2 1386   0.387   0.218   3.458 -1.5888  0.6533 -0.7550
  401SOL     OW 1387   1.348   1.665   3.623 -0.4199  0.4352  0.3908
  401SOL    HW1 1388   1.376   1.760   3.609  0.9122 -0.0773 -0.6109
  401SOL    HW2 1389   1.320   1.651   3.718 -2.0196  2.1591  0.2240
  402SOL     OW 1390   1.524   1.819   2.124 -0.1568  0.0218  0.6399
  402SOL    HW1 1391   1.586   1.799   2.200  0.3248  1.4940  0.6764
  402SOL    HW2 1392   1.456   1.886   2.154 -0.3097  0.1799 -0.0565
  403SOL     OW 1393   3.992   2.811   2.714 -0.1509  0.0592  0.5328
  403SOL    HW1 1394   4.026   2.899   2.747  2.4565 -0.2366 -1.1302
  403SOL    HW2 1395   3.998   2.744   2.788 -2.2373  1.2098  1.8393
  404SOL     OW 1396   2.248   0.981   1.100  0.0359  0.3296 -0.3957
  404SOL    HW1 1397   2.259   1.067   1.051 -1.4292  1.0068  0.3777
  404SOL    HW2 1398   2.157   0.943   1.081  1.5271 -2.4108 -2.7181
  405SOL     OW 1399   3.135   2.052   4.512  0.6226 -0.0947 -0.1153
  405SOL    HW1 1400   3.183   2.102   4.583 -0.4007  0.0467  0.4895
  405SOL    HW2 1401   3.199   2.029   4.438  1.6935 -0.2620  0.8467
  406SOL     OW 1402   0.651   4.104   1.376 -0.2695  0.3659 -0.2207
  406SOL    HW1 1403   0.590   4.182   1.388 -1.9916 -1.1824  1.9826
  406SOL    HW2 1404   0.735   4.119   1.429 -0.7682  0.5937  0.5268
  407SOL     OW 1405   3.066   4.877   3.811 -0.3752  0.0773  0.1246
  407SOL    HW1 1406   3.132   4.830   3.870 -0.9305 -0.6407  0.1788
  407SOL    HW2 1407   2.973   4.848   3.834 -0.5517 -1.0067 -1.7623
  408SOL     OW 1408   0.793   4.846   3.582  0.2967 -0.3975  0.1761
  408SOL    HW1 1409   0.809   4.936   3.622 -0.1427 -0.5828  0.7787
  408SOL    HW2 1410   0.881   4.801   3.566  0.4809 -0.3331  0.9667
  409SOL     OW 1411   2.628   0.580   4.907 -0.2346  0.4039  0.0455
  409SOL    HW1 1412   2.537   0.616   4.932  0.6336  3.7242 -1.0872
  409SOL    HW2 1413   2.670   0.539   4.988 -2.1862  0.0131  0.9336
  410SOL     OW 1414   0.732   2.774   4.110 -0.2452  0.4546  0.1762
  410SOL    HW1 1415   0.801   2.715   4.068  2.1291  3.1090 -0.0189
  410SOL    HW2 1416   0.666   2.802   4.040  0.6185  0.6827 -0.5834
  411SOL     OW 1417   2.363   3.289   1.106 -0.1840  0.4655 -0.1926
  411SOL    HW1 1418   2.304   3.276   1.026  0.8856 -0.1756 -0.8935
  411SOL    HW2 1419   2.323   3.242   1.185  0.3365 -1.6716 -1.1229
  412SOL     OW 1420   2.208   0.263   1.394 -0.0296 -0.4152  0.0078
  412SOL    HW1 1421   2.201   0.275   1.493  1.1641  0.4693 -0.0003
  412SOL    HW2 1422   2.163   0.340   1.348  1.6241  0.5254 -0.0980
  413SOL     OW 1423   4.993   1.430   4.341 -0.2938  0.7540 -0.6588
  413SOL    HW1 1424   5.087   1.405   4.320 -0.0851  1.3164 -0.4100
  413SOL    HW2 1425   4.934   1.407   4.264  0.0940  0.6776 -0.9332
  414SOL     OW 1426   2.108   2.443   0.660 -0.2504 -0.2177 -0.2984
  414SOL    HW1 1427   2.163   2.525   0.646 -0.0317 -0.5768 -1.7719
  414SOL    HW2 1428   2.036   2.461   0.727  0.4373  0.8449  0.1792
  415SOL     OW 1429   1.563   0.210   3.686 -0.0282  0.0126  0.1453
  415SOL    HW1 1430   1.599   0.261   3.608 -0.7349 -1.2094 -1.0128
  415SOL    HW2 1431   1.500   0.269   3.737  1.7213  1.3766  0.8322
  416SOL     OW 1432   0.200   1.629   4.881  0.5378  0.6804 -0.6100
  416SOL    HW1 1433   0.146   1.561   4.831 -0.5746 -0.7971  2.3679
  416SOL    HW2 1434   0.294   1.597   4.889  0.3556  0.1834 -0.4416
  417SOL     OW 1435   3.636   2.640   2.309 -0.1133  0.3518  0.2141
  417SOL    HW1 1436   3.560   2.588   2.348 -1.7536  2.0406 -0.5979
  417SOL    HW2 1437   3.635   2.733   2.345 -0.7444  1.5174 -2.5340
  418SOL     OW 1438   2.117   0.414   3.974 -0.4931 -0.1657 -0.1571
  418SOL    HW1 1439   2.170   0.367   4.044 -0.8810 -0.7391 -0.2354
  418SOL    HW2 1440   2.102   0.352   3.896  2.3184  1.3125 -2.0419
  419SOL     OW 1441   0.626   1.602   3.307 -0.5039 -0.5718 -0.7626
  419SOL    HW1 1442   0.679   1.594   3.222  1.3399  0.9807  0.1761
  419SOL    HW2 1443   0.665   1.673   3.365 -3.1895  0.1316  0.3741
  420SOL     OW 1444   2.119   2.056   1.143 -0.4347 -0.0302  0.5442
  420SOL    HW1 1445   2.146   1.972   1.095 -0.0979  0.2087  0.3087
  420SOL    HW2 1446   2.180   2.070   1.221 -2.6925 -1.9556  2.8517
  421SOL     OW 1447   2.617   3.376   1.106  0.2031  0.3776 -0.2054
  421SOL    HW1 1448   2.526   3.336   1.113  0.0087  0.7320 -0.6536
  421SOL    HW2 1449   2.676   3.339   1.178  0.3551 -1.6031 -1.2895
  422SOL     OW 1450   1.006   0.949   3.609 -0.0531 -0.0619  0.1049
  422SOL    HW1 1451   1.042   0.901   3.689  0.7238  0.8189  0.2960
  422SOL    HW2 1452   0.907   0.933   3.603  0.1162 -1.3504  0.3724
  423SOL     OW 1453   4.604   3.933   3.258 -0.3128 -0.9388 -0.3995
  423SOL    HW1 1454   4.603   3.887   3.347 -0.0457  1.4408  0.9147
  423SOL    HW2 1455   4.513   3.926   3.216 -0.5643 -1.7443  0.2592
  424SOL     OW 1456   2.942   0.642   4.586 -0.1921  0.3306  0.3913
  424SOL    HW1 1457   3.022   0.676   4.634 -0.4196 -1.2360  1.9787
  424SOL    HW2 1458   2.963   0.553   4.544 -0.7260  0.5119 -0.2859
  425SOL     OW 1459   1.376   2.007   2.487  0.3990  0.2021 -0.0194
  425SOL    HW1 1460   1.374   2.097   2.531  0.4642  0.3642 -0.3411
  425SOL    HW2 1461   1.371   2.019   2.388 -1.5584 -0.2376 -0.0074
  426SOL     OW 1462   0.137   3.765   4.700  1.0853 -0.3356 -0.1917
  426SOL    HW1 1463   0.169   3.737   4.790  0.2863  0.5908  0.3887
  426SOL    HW2 1464   0.129   3.684   4.641  1.0478 -1.0187  0.7360
  427SOL     OW 1465   0.390   1.033   4.445  0.3179 -0.9322  0.1520
  427SOL    HW1 1466   0.314   1.097   4.452  2.6073  2.0843 -0.7555
  427SOL    HW2 1467   0.417   1.004   4.537 -0.4144 -0.1778  0.6207
  428SOL     OW 1468   0.657   1.388   4.789  0.6357 -0.2102  0.2141
  428SOL    HW1 1469   0.628   1.323   4.719  1.4039 -1.2435  0.8372
  428SOL    HW2 1470   0.720   1.344   4.852  1.0616  1.1057  0.7471
  429SOL     OW 1471   3.574   1.970   0.246 -0.1226  0.1452  0.1031
  429SOL    HW1 1472   3.475   1.968   0.236  0.0257  0.2179 -1.6516
  429SOL    HW2 1473   3.617   1.986   0.157  1.4405  1.2176  1.0022
  430SOL     OW 1474   5.046   2.168   4.499 -0.2668 -0.2102  0.5350
  430SOL    HW1 1475   4.995   2.151   4.584  2.3495 -2.7209  1.8036
  430SOL    HW2 1476   5.028   2.094   4.435 -1.7950  1.3910 -0.9739
  431SOL     OW 1477   4.365   3.519   4.651  0.1709  0.4302  0.7823
  431SOL    HW1 1478   4.330   3.593   4.710  0.4468  0.4903  0.8745
  431SOL    HW2 1479   4.445   3.552   4.601 -0.2065  0.4531  0.1885
  432SOL     OW 1480   1.817   2.990   1.242  0.0263  0.6205  0.3195
  432SOL    HW1 1481   1.782   2.994   1.149  2.7467 -0.3441 -0.8435
  432SOL    HW2 1482   1.887   3.061   1.254 -0.3934  0.8355  1.7096
  433SOL     OW 1483   5.042   0.917   0.688 -0.0354 -0.2656 -0.0536
  433SOL    HW1 1484   4.961   0.861   0.671 -0.5011 -0.0252  1.2411
  433SOL    HW2 1485   5.080   0.895   0.778  1.3292 -0.3340 -0.6075
  434SOL     OW 1486   1.012   2.119   5.149  0.1790 -0.2979 -0.3030
  434SOL    HW1 1487   1.055   2.134   5.238  0.2740 -0.0139 -0.3965
  434SOL    HW2 1488   0.936   2.054   5.160  0.6572 -0.8365 -0.1498
  435SOL     OW 1489   2.489   0.095   0.019 -0.5160  0.1222 -0.0010
  435SOL    HW1 1490   2.477   0.111   0.117  0.7691 -3.0285  0.7784
  435SOL    HW2 1491   2.582   0.118  -0.008 -0.6768  0.3719 -0.3504
  436SOL     OW 1492   0.543   5.145   2.890 -0.2565 -0.1619 -0.2912
  436SOL    HW1 1493   0.523   5.073   2.956  0.3643  0.3420  0.4579
  436SOL    HW2 1494   0.611   5.207   2.928  0.6165 -0.2442 -1.6807
  437SOL     OW 1495   2.840   4.761   3.534  0.3955 -0.0695 -0.3180
  437SOL    HW1 1496   2.812   4.819   3.610 -0.9429 -2.1101  0.8473
  437SOL    HW2 1497   2.888   4.816   3.466 -2.5040  2.8585 -0.2669
  438SOL     OW 1498   2.700   0.101   1.922  0.4882  0.5880 -0.2785
  438SOL    HW1 1499   2.782   0.084   1.977  0.7145 -0.6423 -0.9760
  438SOL    HW2 1500   2.699   0.040   1.843 -1.9052 -0.6211  0.5657
  439SOL     OW 1501   1.743   5.074   0.183  0.0783  0.4019 -0.2066
  439SOL    HW1 1502   1.710   5.017   0.258  2.7844 -1.4871 -0.2948
  439SOL    HW2 1503   1.765   5.016   0.104  1.6760  1.7187 -0.7904
  440SOL     OW 1504   2.708   3.266   1.635 -0.2432  0.0168 -0.2885
  440SOL    HW1 1505   2.682   3.341   1.697 -1.5718 -1.0899  0.5340
  440SOL    HW2 1506   2.742   3.189   1.688  1.3625  0.0896 -1.1495
  441SOL     OW 1507   4.804   2.559   1.839 -0.0989 -0.2240  0.0537
  441SOL    HW1 1508   4.715   2.518   1.817  0.0713 -0.3946 -0.3194
  441SOL    HW2 1509   4.792   2.623   1.915 -0.5348 -0.2725  0.0336
  442SOL     OW 1510   0.488   0.866   0.474 -0.2499 -0.4036 -0.2096
  442SOL    HW1 1511   0.403   0.835   0.515  0.0439 -0.3736  0.4465
  442SOL    HW2 1512   0.505   0.961   0.502 -0.1467 -0.3164 -0.5685
  443SOL     OW 1513   1.025   4.240   3.536 -0.1930 -0.1918  0.1280
  443SOL    HW1 1514   0.947   4.298   3.559 -1.3929 -0.8317 -2.0182
  443SOL    HW2 1515   1.035   4.236   3.437  2.1707 -0.7024  0.3349
  444SOL     OW 1516   0.051   4.653   4.511  0.6742  0.2728  0.2650
  444SOL    HW1 1517   0.040   4.592   4.432  2.8383 -0.0023  0.0900
  444SOL    HW2 1518   0.124   4.718   4.492 -1.0754  2.4917  0.7550
  445SOL     OW 1519   4.867   5.117   3.118  0.1092  0.3606 -0.1935
  445SOL    HW1 1520   4.795   5.175   3.079 -0.1392 -0.0795 -0.4018
  445SOL    HW2 1521   4.912   5.165   3.193  0.9370  1.4334 -1.3395
  446SOL     OW 1522   3.061   1.397   2.854  0.2427  0.1962 -0.8109
  446SOL    HW1 1523   2.969   1.391   2.893  0.7077 -1.1993  0.1504
  446SOL    HW2 1524   3.055   1.435   2.762 -1.1440  1.3158 -0.3184
  447SOL     OW 1525   0.688   2.672   1.682 -1.1092  0.1203  0.0562
  447SOL    HW1 1526   0.623   2.720   1.623 -1.7146 -1.2500 -0.4205
  447SOL    HW2 1527   0.639   2.623   1.753 -0.6075 -0.8309 -0.2360
  448SOL     OW 1528   4.779   4.906   3.870 -0.0320 -0.0537  0.1690
  448SOL    HW1 1529   4.702   4.950   3.823  1.7175  0.8757 -1.9893
  448SOL    HW2 1530   4.805   4.823   3.820  0.7040 -0.0595  0.5511
  449SOL     OW 1531   0.002   4.404   3.914  0.5624  0.2236 -0.4583
  449SOL    HW1 1532   0.066   4.476   3.888  0.9644 -0.5115 -1.5631
  449SOL    HW2 1533   0.050   4.318   3.925  0.1765  0.2038  1.4421
  450SOL     OW 1534   3.015   4.986   1.752  0.3129 -0.1258  0.2083
  450SOL    HW1 1535   3.075   4.948   1.681  1.5668  0.5423  0.8668
  450SOL    HW2 1536   2.993   4.914   1.817  1.3105 -0.1542  0.5412
  451SOL     OW 1537   0.342   3.176   0.428 -0.3444  0.5391  0.1343
  451SOL    HW1 1538   0.290   3.259   0.448 -1.0275 -0.0482  0.8569
  451SOL    HW2 1539   0.425   3.200   0.378 -0.2523  1.7158  0.8124
  452SOL     OW 1540   1.459   4.426   2.452 -0.4136  0.0622 -0.7778
  452SOL    HW1 1541   1.458   4.493   2.527  0.3782 -0.8387  0.0708
  452SOL    HW2 1542   1.370   4.425   2.407 -0.6276  1.2433 -0.4091
  453SOL     OW 1543   4.197   2.641   0.732  0.6932  0.4299 -0.0130
  453SOL    HW1 1544   4.214   2.606   0.640 -0.0373 -0.3672  0.1464
  453SOL    HW2 1545   4.283   2.671   0.773  1.6723 -2.7915  0.5057
  454SOL     OW 1546   0.087   0.658   0.642 -0.4839  0.0646  0.4971
  454SOL    HW1 1547   0.046   0.733   0.694  0.5014  0.9220  0.0798
  454SOL    HW2 1548   0.031   0.575   0.652  0.0883 -0.0689  3.6648
  455SOL     OW 1549   0.060   0.626   1.222 -0.5352 -0.4180 -0.0737
  455SOL    HW1 1550   0.019   0.581   1.143 -0.8381 -0.1901 -0.0471
  455SOL    HW2 1551   0.156   0.596   1.231  0.0012  0.7615 -1.4600
  456SOL     OW 1552   3.134   1.591   1.276  0.5744 -0.0499 -0.0129
  456SOL    HW1 1553   3.155   1.573   1.180  1.7821  0.3842  0.1554
  456SOL    HW2 1554   3.166   1.515   1.332 -1.0414 -0.7910 -0.0182
  457SOL     OW 1555   2.005   3.700   4.863  0.2350 -0.1863  0.2171
  457SOL    HW1 1556   1.979   3.722   4.957  1.0053 -1.1267  0.6626
  457SOL    HW2 1557   1.956   3.761   4.800 -1.2491 -0.3645  1.1456
  458SOL     OW 1558   1.631   2.892   1.685 -0.0048  0.2162 -0.1464
  458SOL    HW1 1559   1.535   2.865   1.688  0.1640 -0.4355 -0.5361
  458SOL    HW2 1560   1.642   2.968   1.621 -0.8106  2.6737  2.3966
  459SOL     OW 1561   4.386   1.038   2.104 -0.0690  0.0062  0.5546
  459SOL    HW1 1562   4.451   1.094   2.054  0.1260 -0.1306  0.6557
  459SOL    HW2 1563   4.296   1.083   2.102 -0.6177 -1.0202 -1.7675
  460SOL     OW 1564   0.958   0.481   2.687 -0.6333  0.5952  0.1347
  460SOL    HW1 1565   0.882   0.532   2.728 -1.2999 -1.1976  1.2388
  460SOL    HW2 1566   0.955   0.491   2.588 -1.3162  1.8853  0.2570
  461SOL     OW 1567   3.484   1.369   2.782 -0.2960  0.3358  0.5932
  461SOL    HW1 1568   3.517   1.434   2.713 -1.8197  0.5811  0.0475
  461SOL    HW2 1569   3.412   1.312   2.742  1.3353 -2.0694  0.9176
  462SOL     OW 1570   0.606   3.212   5.102  0.0813  0.3882  0.6343
  462SOL    HW1 1571   0.672   3.232   5.030 -1.1683 -0.0968 -0.6893
  462SOL    HW2 1572   0.552   3.293   5.123 -1.1448 -0.0278 -0.7045
  463SOL     OW 1573   3.404   1.565   1.797 -0.0129  0.5287  0.4362
  463SOL    HW1 1574   3.450   1.637   1.849  1.5642  1.3962 -1.9776
  463SOL    HW2 1575   3.319   1.601   1.759 -1.0284 -0.0241  2.0993
  464SOL     OW 1576   2.610   0.158   3.076  0.7507  0.5607  0.1715
  464SOL    HW1 1577   2.523   0.190   3.039 -0.0272 -2.4963 -0.9635
  464SOL    HW2 1578   2.669   0.236   3.095 -0.9061  2.5864 -2.3271
  465SOL     OW 1579   0.742   0.730   4.456 -0.3823 -0.2002  0.5883
  465SOL    HW1 1580   0.772   0.693   4.368 -0.8345  0.3630  0.1892
  465SOL    HW2 1581   0.665   0.676   4.490  0.1865 -0.8051  0.9547
  466SOL     OW 1582   1.404   2.843   5.040  0.2875 -0.1440  0.5145
  466SOL    HW1 1583   1.437   2.927   5.081 -0.3194  0.5979 -0.4579
  466SOL    HW2 1584   1.306   2.833   5.058  0.4651 -0.9446  1.1024
  467SOL     OW 1585   3.565   2.923   4.422  0.4621 -0.3141  0.3479
  467SOL    HW1 1586   3.532   3.003   4.371  0.5038 -0.5883 -0.1135
  467SOL    HW2 1587   3.611   2.860   4.360 -0.0893 -0.9827  0.5936
  468SOL     OW 1588   1.167   1.652   0.786 -0.0829  0.0848  0.4668
  468SOL    HW1 1589   1.204   1.574   0.837 -1.7158 -1.3935 -0.5229
  468SOL    HW2 1590   1.227   1.672   0.708  0.0078 -0.6033  0.3569
  469SOL     OW 1591   1.406   5.002   1.152 -0.2954  0.3975  0.6553
  469SOL    HW1 1592   1.474   5.069   1.182 -0.8746  0.5817  1.5924
  469SOL    HW2 1593   1.329   5.049   1.109 -0.5088  0.3092  0.9343
  470SOL     OW 1594   3.469   2.498   4.106  0.1266 -0.2121 -0.0147
  470SOL    HW1 1595   3.434   2.405   4.118  0.4875 -0.1913  1.3149
  470SOL    HW2 1596   3.421   2.560   4.166 -1.1068  0.7680 -1.9066
  471SOL     OW 1597   3.306   4.587   0.650 -0.0454 -0.6741 -0.4144
  471SOL    HW1 1598   3.378   4.645   0.691  0.1157 -1.4046  0.3690
  471SOL    HW2 1599   3.294   4.612   0.554  1.0832 -0.3635 -0.4908
  472SOL     OW 1600   4.767   4.309   0.511  0.4777 -0.2618 -0.0750
  472SOL    HW1 1601   4.728   4.235   0.565  0.4254  0.6620  1.1992
  472SOL    HW2 1602   4.806   4.272   0.426  0.2363 -1.6915  0.4143
  473SOL     OW 1603   3.811   4.189   1.711  0.1518 -0.0735  0.1625
  473SOL    HW1 1604   3.899   4.175   1.667  0.6696 -2.3750  1.7669
  473SOL    HW2 1605   3.823   4.189   1.810 -1.5920  0.1587  0.4057
  474SOL     OW 1606   2.447   4.345   3.825 -0.0839 -0.3196 -0.1559
  474SOL    HW1 1607   2.524   4.284   3.807 -1.2008 -1.9677  0.3695
  474SOL    HW2 1608   2.481   4.437   3.844  1.6834 -0.8098 -0.7349
  475SOL     OW 1609   1.371   0.512   0.487 -0.4494 -0.3203  0.1741
  475SOL    HW1 1610   1.428   0.431   0.477 -0.0076 -0.0437  0.3634
  475SOL    HW2 1611   1.398   0.581   0.419 -1.2450 -0.5633 -0.4005
  476SOL     OW 1612   3.723   1.550   4.257  0.4006  0.1388  0.3740
  476SOL    HW1 1613   3.721   1.517   4.351 -1.3100  0.2268  0.4160
  476SOL    HW2 1614   3.634   1.533   4.214  1.1251  0.1487 -1.2224
  477SOL     OW 1615   4.369   2.050   1.043  0.0338 -0.3457  0.2624
  477SOL    HW1 1616   4.395   1.954   1.037 -0.0107 -0.5751  2.8970
  477SOL    HW2 1617   4.440   2.106   1.000 -0.3227 -1.5285 -2.0209
  478SOL     OW 1618   4.749   0.096   2.692  0.5824  0.4616  0.7216
  478SOL    HW1 1619   4.762   0.195   2.683  1.8457  0.3268  0.8608
  478SOL    HW2 1620   4.670   0.077   2.750  1.1396  1.4064  1.8239
  479SOL     OW 1621   1.672   4.677   1.101  1.0961 -0.4035 -0.2049
  479SOL    HW1 1622   1.756   4.705   1.054  0.9316 -0.2479 -0.4068
  479SOL    HW2 1623   1.594   4.690   1.040  0.7705  0.6204  0.4047
  480SOL     OW 1624   5.127   3.170   2.170 -0.1125 -0.3137  0.0933
  480SOL    HW1 1625   5.072   3.250   2.148 -0.4296 -0.9743 -1.6847
  480SOL    HW2 1626   5.224   3.189   2.153 -0.2702 -0.5453 -1.1566
  481SOL     OW 1627   4.409   3.265   1.653  0.6630 -0.1517  0.0574
  481SOL    HW1 1628   4.427   3.175   1.693  2.1385  0.4098  0.7440
  481SOL    HW2 1629   4.455   3.335   1.708 -1.7205  1.2098  0.4473
  482SOL     OW 1630   3.082   2.641   4.303 -0.0794 -0.0434  0.0472
  482SOL    HW1 1631   3.161   2.679   4.352  0.2081 -0.5499 -0.0064
  482SOL    HW2 1632   3.044   2.566   4.357  0.8927 -1.3156 -0.9664
  483SOL     OW 1633   0.575   4.049   4.004 -0.1559 -0.2470 -0.0452
  483SOL    HW1 1634   0.542   3.986   3.933 -1.5190  0.8338 -0.4285
  483SOL    HW2 1635   0.530   4.028   4.091 -1.1018  0.5600 -0.3207
  484SOL     OW 1636   2.236   0.951   4.988 -0.4488  0.4581 -0.5977
  484SOL    HW1 1637   2.217   0.974   4.892 -0.8654  0.7279 -0.4513
  484SOL    HW2 1638   2.170   0.997   5.047 -1.2450 -1.0091 -0.2879
  485SOL     OW 1639   0.979   1.993   3.621 -0.0743 -0.3547 -0.2495
  485SOL    HW1 1640   0.983   1.915   3.684  2.1453  1.3250  1.9146
  485SOL    HW2 1641   1.055   1.988   3.556  1.3816  0.9404  1.2535
  486SOL     OW 1642   1.426   3.132   4.806  0.2722 -0.7946 -0.0504
  486SOL    HW1 1643   1.350   3.084   4.762 -1.9816  2.8041 -0.4351
  486SOL    HW2 1644   1.497   3.152   4.738 -0.5838 -0.1842 -0.7735
  487SOL     OW 1645   4.784   0.283   3.529  0.2096  0.0240  0.4768
  487SOL    HW1 1646   4.813   0.376   3.551 -0.7980  0.7991 -1.3309
  487SOL    HW2 1647   4.743   0.241   3.610 -0.4515  1.6030  0.9973
  488SOL     OW 1648   4.722   0.220   0.374  0.0881  0.1132  0.4724
  488SOL    HW1 1649   4.708   0.202   0.471  3.3720  0.6229  1.1542
  488SOL    HW2 1650   4.719   0.319   0.358 -1.1686 -0.0002 -0.1310
  489SOL     OW 1651   2.972   4.854   4.951 -0.6355  0.3116 -0.5715
  489SOL    HW1 1652   2.922   4.888   5.030  0.3872 -0.6095  0.5094
  489SOL    HW2 1653   2.944   4.904   4.869 -1.4790  1.5026  0.4196
  490SOL     OW 1654   2.126   3.804   0.172  0.4422 -0.2036  0.5893
  490SOL    HW1 1655   2.191   3.816   0.247 -0.0671  0.1124  0.9930
  490SOL    HW2 1656   2.088   3.712   0.175  0.4686 -0.2114  0.6828
  491SOL     OW 1657   2.051   0.858   1.875 -0.0419 -0.0666  0.1523
  491SOL    HW1 1658   2.051   0.758   1.877 -1.1117 -0.0594  1.1547
  491SOL    HW2 1659   2.126   0.889   1.816  0.3647 -1.4452 -0.1090
  492SOL     OW 1660   4.954   0.035   3.634 -0.5397  0.4380  0.5636
  492SOL    HW1 1661   4.901   0.080   3.563  0.0984  0.4819  0.1178
  492SOL    HW2 1662   4.898   0.028   3.717 -1.7743 -0.8048 -0.3300
  493SOL     OW 1663   2.521   1.778   0.184  0.4298  0.1156  0.3866
  493SOL    HW1 1664   2.617   1.779   0.154  0.6948 -1.5745  1.0989
  493SOL    HW2 1665   2.499   1.868   0.223  1.0219  1.2849 -1.7813
  494SOL     OW 1666   0.418   4.257   4.566 -0.2816 -0.4813  0.5021
  494SOL    HW1 1667   0.349   4.328   4.576 -0.6133 -0.8558  0.8710
  494SOL    HW2 1668   0.479   4.281   4.490 -1.4243 -0.6590 -0.4942
  495SOL     OW 1669   0.030   3.610   3.544  0.2557  0.1883  0.4309
  495SOL    HW1 1670   0.058   3.593   3.638 -2.3406 -0.8710  1.1166
  495SOL    HW2 1671  -0.021   3.530   3.510  0.9980  0.5994 -1.8476
  496SOL     OW 1672   2.125   0.748   0.012  0.3133  0.0864  0.2325
  496SOL    HW1 1673   2.196   0.816  -0.007  0.3598 -0.0906 -0.2232
  496SOL    HW2 1674   2.064   0.740  -0.066  0.6241 -0.7851  0.0604
  497SOL     OW 1675   2.178   2.195   4.072  0.0632  0.4812 -0.6806
  497SOL    HW1 1676   2.246   2.198   3.999  0.9422  0.3247  0.1158
  497SOL    HW2 1677   2.155   2.288   4.101  0.6089  0.5074 -0.3357
  498SOL     OW 1678   2.524   1.353   0.106  0.2347  0.7765  0.4736
  498SOL    HW1 1679   2.499   1.280   0.168  2.0291 -1.1708 -0.9331
  498SOL    HW2 1680   2.609   1.396   0.136  0.0997  1.1241  0.3735
  499SOL     OW 1681   0.443   1.791   0.840 -0.0752  0.4090  0.1066
  499SOL    HW1 1682   0.394   1.721   0.892  0.3380  0.0993  0.0879
  499SOL    HW2 1683   0.386   1.872   0.830 -0.5684  0.0635  0.1088
  500SOL     OW 1684   2.024   3.075   2.837  0.1504 -0.4664  0.3138
  500SOL    HW1 1685   2.054   2.983   2.809  1.6688  0.1908 -0.3404
  500SOL    HW2 1686   2.009   3.131   2.755  0.9786  0.3800  0.7280
  501SOL     OW 1687   2.382   0.160   4.378 -0.4096  0.0127 -0.0651
  501SOL    HW1 1688   2.467   0.209   4.362 -0.6491  0.9470  1.3738
  501SOL    HW2 1689   2.360   0.160   4.476 -1.3755 -1.3853 -0.2380
  502SOL     OW 1690   3.743   0.696   3.551 -0.3703  0.2909 -0.0643
  502SOL    HW1 1691   3.808   0.628   3.587 -0.1152  0.2252 -0.6358
  502SOL    HW2 1692   3.677   0.720   3.622  0.1434  0.1875  0.4548
  503SOL     OW 1693   4.288   2.613   4.200 -0.0878 -1.1108 -0.3179
  503SOL    HW1 1694   4.199   2.654   4.218  0.2196 -0.0130 -1.1841
  503SOL    HW2 1695   4.282   2.556   4.117 -0.2116 -1.8420  0.1833
  504SOL     OW 1696   0.538   1.235   4.339 -0.0406  0.7573 -0.2541
  504SOL    HW1 1697   0.485   1.156   4.368 -0.4290  1.7031  1.7706
  504SOL    HW2 1698   0.507   1.317   4.388  2.7034  1.5073  0.4587
  505SOL     OW 1699   4.937   3.310   1.315  0.3077 -0.1848 -0.4309
  505SOL    HW1 1700   4.867   3.382   1.317  1.8215  1.4199  2.8309
  505SOL    HW2 1701   4.980   3.308   1.224 -1.4463  1.2825 -1.3675
  506SOL     OW 1702   3.262   1.028   1.125 -0.2974 -0.0122  0.1853
  506SOL    HW1 1703   3.293   1.123   1.133 -0.0478  0.1661 -2.1407
  506SOL    HW2 1704   3.330   0.975   1.075 -1.0540 -1.0790  0.2544
  507SOL     OW 1705   2.977   1.330   5.078  0.1410  0.4881 -0.3757
  507SOL    HW1 1706   3.057   1.378   5.113 -0.8964  1.3121  0.9791
  507SOL    HW2 1707   2.913   1.395   5.039 -0.0986 -0.1027 -0.9805
  508SOL     OW 1708   1.894   0.831   3.982  0.2179 -0.1496 -0.2005
  508SOL    HW1 1709   1.802   0.813   3.948  0.1160  0.5035 -0.2809
  508SOL    HW2 1710   1.896   0.922   4.024  0.9577  0.0434 -0.6577
  509SOL     OW 1711   3.097   5.008   2.230 -0.1600  0.3521  0.2016
  509SOL    HW1 1712   3.092   4.926   2.287  1.4276  0.0654 -0.0269
  509SOL    HW2 1713   3.193   5.031   2.212 -0.5880  0.9041 -1.6537
  510SOL     OW 1714   0.560   3.245   3.764 -0.2438 -0.3838  0.1200
  510SOL    HW1 1715   0.648   3.280   3.793  0.3456 -0.9222 -0.9527
  510SOL    HW2 1716   0.556   3.243   3.664 -0.9012 -1.7594  0.1502
  511SOL     OW 1717   2.829   3.271   3.695  0.4350 -0.0516  0.1493
  511SOL    HW1 1718   2.822   3.301   3.790 -2.8885 -0.8831  0.2642
  511SOL    HW2 1719   2.770   3.192   3.680  1.6545 -0.5953 -2.4196
  512SOL     OW 1720   4.834   2.806   0.642  0.1099  0.4871 -0.2515
  512SOL    HW1 1721   4.812   2.888   0.694  0.8135 -0.1934  1.1804
  512SOL    HW2 1722   4.778   2.729   0.676 -0.2587  0.2713 -1.3010
  513SOL     OW 1723   2.518   2.009   1.770  0.2176  0.0414 -0.1922
  513SOL    HW1 1724   2.540   2.061   1.687  0.4637 -0.9309 -0.7549
  513SOL    HW2 1725   2.419   1.995   1.776  0.1129  0.8635  0.1533
  514SOL     OW 1726   3.076   0.437   3.237  0.2617 -0.1173  0.0438
  514SOL    HW1 1727   3.135   0.367   3.278  1.2126  0.2235 -0.7112
  514SOL    HW2 1728   3.130   0.494   3.175 -0.9855 -0.1813 -1.1511
  515SOL     OW 1729   1.742   1.627   0.148  0.0217  0.0063  0.2308
  515SOL    HW1 1730   1.817   1.679   0.189  0.7385  0.3430 -1.4320
  515SOL    HW2 1731   1.679   1.689   0.103  0.3164 -0.4673 -0.8696
  516SOL     OW 1732   0.259   4.411   0.164 -0.2846 -0.5308  0.1707
  516SOL    HW1 1733   0.272   4.510   0.172  1.6200 -0.7992  0.7523
  516SOL    HW2 1734   0.163   4.389   0.184 -0.5324  1.0907  0.9886
  517SOL     OW 1735   3.650   3.085   3.799  0.2872 -0.0452  0.3185
  517SOL    HW1 1736   3.719   3.158   3.796  0.4141 -0.1718  0.1824
  517SOL    HW2 1737   3.593   3.098   3.880 -0.7267  1.1459 -0.5578
  518SOL     OW 1738   0.922   1.851   3.872 -0.4114 -0.3198 -0.1358
  518SOL    HW1 1739   0.838   1.904   3.860 -2.0921 -1.8997  3.3968
  518SOL    HW2 1740   0.909   1.759   3.836  0.3569 -0.2040 -0.7572
  519SOL     OW 1741   1.305   2.350   1.590 -0.1228  0.0648  0.8084
  519SOL    HW1 1742   1.218   2.325   1.548 -0.1733  0.4687  0.6641
  519SOL    HW2 1743   1.371   2.373   1.518 -0.7842  2.7029  0.9066
  520SOL     OW 1744   4.589   1.081   3.835 -0.6501 -0.1605  0.0059
  520SOL    HW1 1745   4.649   1.041   3.905  0.3905  0.6967 -0.3695
  520SOL    HW2 1746   4.526   1.145   3.879 -0.7105 -0.4019  0.2834
  521SOL     OW 1747   4.536   4.494   5.082 -0.9458  0.4808  0.3833
  521SOL    HW1 1748   4.537   4.411   5.138 -2.5088 -0.4555 -0.8744
  521SOL    HW2 1749   4.603   4.559   5.117  0.4148 -1.3426  1.3551
  522SOL     OW 1750   0.942   4.592   4.356 -0.6307  0.0099 -0.3667
  522SOL    HW1 1751   1.004   4.578   4.433 -0.7830  1.1020 -0.0224
  522SOL    HW2 1752   0.942   4.511   4.298 -0.1735 -0.6550  0.5375
  523SOL     OW 1753   4.312   3.238   0.298  0.3458 -0.4884 -0.2097
  523SOL    HW1 1754   4.252   3.316   0.312  0.4789 -0.5990  1.0967
  523SOL    HW2 1755   4.375   3.229   0.375 -0.0924 -2.2662  0.0014
  524SOL     OW 1756   2.108   1.177   3.150 -0.3566 -0.4866 -0.6850
  524SOL    HW1 1757   2.195   1.146   3.110  0.5131 -0.6416  1.2295
  524SOL    HW2 1758   2.099   1.141   3.243 -1.2348  1.6731  0.1258
  525SOL     OW 1759   3.774   3.922   1.371  0.4891  0.2191 -0.4336
  525SOL    HW1 1760   3.800   4.010   1.332 -1.4242  1.9024  1.8010
  525SOL    HW2 1761   3.751   3.859   1.296  1.8768  1.5594 -2.0907
  526SOL     OW 1762   2.135   1.641   2.138  0.4033 -0.4923  0.0485
  526SOL    HW1 1763   2.114   1.587   2.056 -2.3260  0.2182  0.1930
  526SOL    HW2 1764   2.175   1.728   2.111  0.5701 -0.7195 -0.4524
  527SOL     OW 1765   0.927   2.563   3.182  0.2035  0.3745  0.2593
  527SOL    HW1 1766   1.010   2.542   3.234 -0.7394 -0.1161  1.6243
  527SOL    HW2 1767   0.847   2.540   3.237 -0.8509 -0.4053 -1.5218
  528SOL     OW 1768   3.907   0.225   3.633 -0.0850 -0.0503  0.3087
  528SOL    HW1 1769   3.894   0.323   3.646 -0.2159  0.1768 -1.3192
  528SOL    HW2 1770   3.970   0.210   3.557 -1.6099 -1.2373 -0.7668
  529SOL     OW 1771   3.414   4.967   3.703  0.1490  0.3499  0.3544
  529SOL    HW1 1772   3.444   4.873   3.687 -1.9492 -0.2004 -0.5696
  529SOL    HW2 1773   3.376   4.974   3.795 -0.9863 -0.0790 -0.0699
  530SOL     OW 1774   4.569   1.724   0.641  0.1949  0.4292 -0.0553
  530SOL    HW1 1775   4.603   1.678   0.723  0.3037 -0.6819 -0.7069
  530SOL    HW2 1776   4.543   1.656   0.573 -1.3699  1.2883 -0.3689
  531SOL     OW 1777   4.148   3.414   0.548  0.3758 -0.2502  0.3942
  531SOL    HW1 1778   4.154   3.398   0.647  0.7394 -0.0505  0.4074
  531SOL    HW2 1779   4.054   3.401   0.518  0.3970 -1.0215  0.6389
  532SOL     OW 1780   2.374   0.330   0.536  0.1548  0.0838  0.5583
  532SOL    HW1 1781   2.323   0.357   0.618 -2.0165 -1.4727 -0.1748
  532SOL    HW2 1782   2.351   0.392   0.461  1.5541  1.0452  0.8840
  533SOL     OW 1783   2.818   5.082   3.945 -0.2459  0.0939  0.0282
  533SOL    HW1 1784   2.749   5.122   4.005  0.0091  1.7272 -0.7332
  533SOL    HW2 1785   2.852   5.151   3.882  0.7957 -1.1406 -0.8132
  534SOL     OW 1786   4.289   4.991   3.064 -0.0160 -0.1420 -0.3553
  534SOL    HW1 1787   4.270   5.087   3.085 -2.1159 -0.6343  0.2056
  534SOL    HW2 1788   4.331   4.984   2.973  2.1167  1.4236  0.4197
  535SOL     OW 1789   4.102   0.607   4.053  0.5797 -0.1135  0.4037
  535SOL    HW1 1790   4.041   0.613   4.132 -2.1356 -2.1064 -1.3429
  535SOL    HW2 1791   4.091   0.689   3.997  0.7133  0.2368  0.8784
  536SOL     OW 1792   5.047   5.007   1.713  0.1179  0.0192  0.6716
  536SOL    HW1 1793   5.096   5.020   1.799  2.6606  0.9150 -0.7983
  536SOL    HW2 1794   5.062   4.914   1.680 -1.4926 -0.5726  1.5073
  537SOL     OW 1795   4.332   4.735   3.072  0.6399  0.6630  1.0030
  537SOL    HW1 1796   4.316   4.692   2.983 -0.3169 -0.3309  1.6303
  537SOL    HW2 1797   4.332   4.834   3.061 -1.1270  0.6036  0.1433
  538SOL     OW 1798   2.752   2.623   4.697 -0.0403  0.0781 -0.0996
  538SOL    HW1 1799   2.848   2.623   4.724  0.0688 -0.6671 -0.4798
  538SOL    HW2 1800   2.717   2.530   4.694 -0.3529  0.2064 -1.4347
  539SOL     OW 1801   0.813   5.003   1.491  0.3646  0.0154  0.2117
  539SOL    HW1 1802   0.776   5.092   1.467  1.1206  0.0293 -0.9561
  539SOL    HW2 1803   0.896   5.015   1.546 -0.0088  0.0113  0.7850
  540SOL     OW 1804   1.098   1.208   3.613 -0.7421  0.0725  0.2456
  540SOL    HW1 1805   1.091   1.108   3.616  0.9660 -0.2198 -2.3569
  540SOL    HW2 1806   1.014   1.247   3.577 -0.6134 -0.6526 -0.8755
  541SOL     OW 1807   3.464   4.587   3.670 -0.6341 -0.6681 -0.1539
  541SOL    HW1 1808   3.551   4.603   3.624 -1.2072 -0.6091 -1.2409
  541SOL    HW2 1809   3.473   4.510   3.733  0.3070 -0.4007  0.0411
  542SOL     OW 1810   3.469   3.288   2.504  0.2610 -0.1116 -0.0800
  542SOL    HW1 1811   3.523   3.367   2.473  0.3823  0.0114  0.4305
  542SOL    HW2 1812   3.520   3.239   2.574  0.6387 -1.2661 -1.1321
  543SOL     OW 1813   2.388   4.233   2.919  0.0633  0.0430 -0.7310
  543SOL    HW1 1814   2.373   4.213   2.822 -1.9768 -0.0535 -0.4448
  543SOL    HW2 1815   2.485   4.253   2.934  0.8559 -2.0721 -2.3843
  544SOL     OW 1816   1.783   1.315   2.926  0.3719 -0.1172  0.0100
  544SOL    HW1 1817   1.695   1.320   2.974  0.5468 -0.6768  0.3920
  544SOL    HW2 1818   1.853   1.361   2.980  0.0345  1.7067 -0.9980
  545SOL     OW 1819   3.577   0.646   1.359 -0.2767  0.3951 -0.4886
  545SOL    HW1 1820   3.570   0.588   1.278 -1.3874 -0.3376  0.1005
  545SOL    HW2 1821   3.506   0.620   1.425  0.2263  1.3660  0.4746
  546SOL     OW 1822   1.100   2.746   3.439 -0.4895  0.2577  0.2983
  546SOL    HW1 1823   1.136   2.755   3.346  0.6641  0.3678  0.7338
  546SOL    HW2 1824   1.067   2.653   3.454 -0.3483  0.1421 -0.1138
  547SOL     OW 1825   4.582   0.262   4.122 -0.7334  0.4052  0.4241
  547SOL    HW1 1826   4.607   0.298   4.211 -1.1379  0.1051  0.6655
  547SOL    HW2 1827   4.645   0.189   4.096 -0.2837  0.8638  0.2106
  548SOL     OW 1828   1.697   1.640   1.290 -0.1389 -0.3883 -0.0309
  548SOL    HW1 1829   1.671   1.560   1.236  0.0182 -1.4344  1.3804
  548SOL    HW2 1830   1.781   1.620   1.340 -0.6703  0.2805  1.1662
  549SOL     OW 1831   1.015   0.880   1.239 -0.4879  0.6302  0.1966
  549SOL    HW1 1832   0.980   0.889   1.145  0.7322  0.7061 -0.2580
  549SOL    HW2 1833   1.109   0.914   1.243 -0.8002  1.3783  1.6348
  550SOL     OW 1834   4.891   3.644   0.708  0.4427  0.4287  0.2049
  550SOL    HW1 1835   4.867   3.547   0.699 -0.7461  0.8378 -1.5220
  550SOL    HW2 1836   4.904   3.684   0.618 -1.1266  2.3479  0.7539
  551SOL     OW 1837   3.710   0.400   0.842 -0.0363 -0.0509  0.1502
  551SOL    HW1 1838   3.658   0.397   0.927 -0.4669  0.0266 -0.1054
  551SOL    HW2 1839   3.802   0.434   0.860 -0.3575  0.6709  0.4711
  552SOL     OW 1840   4.128   2.077   2.396  0.9020  0.1364 -0.0042
  552SOL    HW1 1841   4.169   2.164   2.370 -1.4856  1.1466 -0.7049
  552SOL    HW2 1842   4.199   2.008   2.408  2.7954  1.9702 -0.2153
  553SOL     OW 1843   4.423   1.265   0.324  0.0357 -0.1562  0.1659
  553SOL    HW1 1844   4.498   1.201   0.336  0.5515  0.0735 -1.4839
  553SOL    HW2 1845   4.454   1.342   0.267 -0.9540  0.8523  0.9479
  554SOL     OW 1846   2.345   1.295   3.786 -0.0147  0.6927 -0.4594
  554SOL    HW1 1847   2.311   1.379   3.743 -2.2503  0.0093 -0.1351
  554SOL    HW2 1848   2.445   1.297   3.788  0.0316  3.9863  0.7718
  555SOL     OW 1849   1.888   1.016   1.709 -0.0671 -0.5465  0.7976
  555SOL    HW1 1850   1.882   0.932   1.656 -0.3578 -0.5298  0.8037
  555SOL    HW2 1851   1.944   1.000   1.790 -0.6530 -0.9166  1.1411
  556SOL     OW 1852   0.054   1.153   1.387  0.2218  0.2902 -0.0664
  556SOL    HW1 1853  -0.023   1.218   1.382  0.6067  0.7416 -0.2355
  556SOL    HW2 1854   0.040   1.080   1.320 -1.4015 -1.1345  1.7080
  557SOL     OW 1855   4.114   3.580   3.967  0.2302 -0.3234  0.1443
  557SOL    HW1 1856   4.144   3.619   4.054 -1.4610 -0.8401  1.0103
  557SOL    HW2 1857   4.177   3.508   3.940  1.1304  0.2677  0.5998
  558SOL     OW 1858   3.024   2.101   0.215  0.3887  0.1925 -0.4227
  558SOL    HW1 1859   3.037   2.186   0.165 -0.9644 -0.8318 -2.6249
  558SOL    HW2 1860   2.926   2.081   0.224  0.5864 -0.0537  2.0574
  559SOL     OW 1861   3.022   4.453   2.167  0.6675 -0.3475 -0.1798
  559SOL    HW1 1862   2.937   4.406   2.190  0.8319 -0.3577  0.4391
  559SOL    HW2 1863   3.099   4.404   2.210  1.0302 -0.6042 -1.1080
  560SOL     OW 1864   0.066   4.122   2.535  0.0651 -0.6503 -0.3193
  560SOL    HW1 1865  -0.026   4.131   2.573  0.6118  0.8902  0.7733
  560SOL    HW2 1866   0.068   4.161   2.443 -0.8392 -2.6745 -1.2437
  561SOL     OW 1867   2.232   2.869   1.695 -0.6091 -0.5354  0.2697
  561SOL    HW1 1868   2.187   2.787   1.662 -0.6106 -0.5031  0.1919
  561SOL    HW2 1869   2.329   2.849   1.712 -0.7987 -0.7953  1.1099
  562SOL     OW 1870   0.343   3.012   4.418 -0.0374 -0.4969  0.7603
  562SOL    HW1 1871   0.386   2.924   4.437 -0.0232 -0.4283  1.0612
  562SOL    HW2 1872   0.286   3.005   4.336  2.1149 -0.0870 -0.8675
  563SOL     OW 1873   4.525   4.731   4.327 -0.6729  0.4366 -0.5911
  563SOL    HW1 1874   4.504   4.634   4.331 -0.6321  0.4418 -0.2280
  563SOL    HW2 1875   4.523   4.762   4.232 -0.4228  0.0240 -0.7304
  564SOL     OW 1876   4.851   4.386   3.413  0.0446 -0.1814  0.7409
  564SOL    HW1 1877   4.771   4.443   3.396 -0.1721 -0.6689  0.1070
  564SOL    HW2 1878   4.927   4.444   3.444 -0.3781  0.3558  0.7856
  565SOL     OW 1879   3.382   3.734   0.300 -0.1010  0.3609 -0.2925
  565SOL    HW1 1880   3.408   3.770   0.210  1.1195 -2.0245 -0.9793
  565SOL    HW2 1881   3.465   3.720   0.354 -0.4743 -1.5338 -0.1581
  566SOL     OW 1882   4.279   4.855   1.292 -0.1255 -0.2503  0.3609
  566SOL    HW1 1883   4.205   4.863   1.358 -1.4861  0.3281 -1.1825
  566SOL    HW2 1884   4.258   4.783   1.226 -0.6744  1.6756 -1.6882
  567SOL     OW 1885   4.425   0.456   3.232  0.3565  0.1583 -0.0828
  567SOL    HW1 1886   4.419   0.504   3.145  0.0870  3.4677  1.6021
  567SOL    HW2 1887   4.344   0.477   3.288  1.4180 -0.2772  1.7028
  568SOL     OW 1888   1.930   5.091   3.435  0.2778  0.5624 -0.4453
  568SOL    HW1 1889   1.903   5.153   3.361  0.2842 -1.2526 -2.0612
  568SOL    HW2 1890   1.850   5.069   3.491 -0.1416  0.5592 -1.0324
  569SOL     OW 1891   2.876   4.932   0.038 -0.0375  0.1925 -0.0366
  569SOL    HW1 1892   2.891   4.891   0.128  1.5883 -1.8528 -1.1587
  569SOL    HW2 1893   2.779   4.956   0.028 -0.6502 -1.3937  1.5305
  570SOL     OW 1894   1.577   3.527   4.721 -0.1990  0.3566 -0.1344
  570SOL    HW1 1895   1.600   3.593   4.650 -2.8559  0.9892 -0.5487
  570SOL    HW2 1896   1.603   3.563   4.811 -0.6392  1.5094 -0.4558
  571SOL     OW 1897   3.225   0.692   2.954  0.1252 -0.0947 -0.8198
  571SOL    HW1 1898   3.237   0.705   3.052 -2.0810  0.2072 -0.5399
  571SOL    HW2 1899   3.237   0.780   2.907  0.6535 -0.1371 -0.7701
  572SOL     OW 1900   5.000   1.359   1.072 -0.1175 -0.4522  0.5021
  572SOL    HW1 1901   4.982   1.452   1.043  1.4556 -0.4433 -0.5652
  572SOL    HW2 1902   4.981   1.350   1.170 -1.5060  0.6256  0.3573
  573SOL     OW 1903   4.407   2.828   4.880 -0.3333 -0.6197  0.0678
  573SOL    HW1 1904   4.494   2.851   4.924  0.7782 -0.7810 -1.9149
  573SOL    HW2 1905   4.331   2.855   4.939  1.0561 -0.3433  1.7919
  574SOL     OW 1906   4.740   0.193   0.639  0.4468 -0.4213 -0.0314
  574SOL    HW1 1907   4.806   0.120   0.624  0.4244 -0.5727  0.5778
  574SOL    HW2 1908   4.786   0.274   0.673  0.9182  0.8501 -3.3129
  575SOL     OW 1909   1.966   4.366   1.627 -0.1921  0.2379 -0.5704
  575SOL    HW1 1910   2.029   4.411   1.564 -0.5960 -0.3168 -1.3859
  575SOL    HW2 1911   1.941   4.276   1.592 -2.9976  1.2037 -1.3503
  576SOL     OW 1912   2.288   4.403   4.830 -0.3242  0.6048  0.0046
  576SOL    HW1 1913   2.240   4.491   4.830 -0.3449  0.6066 -0.9899
  576SOL    HW2 1914   2.344   4.396   4.747 -0.6027 -0.4663 -0.1006
  577SOL     OW 1915   1.502   0.611   4.052  0.6008 -0.3699  0.6143
  577SOL    HW1 1916   1.574   0.543   4.039  0.5299 -0.1444 -1.2511
  577SOL    HW2 1917   1.513   0.655   4.142  1.3033 -2.0323  1.3833
  578SOL     OW 1918   1.154   3.279   4.397 -0.8987  0.3643 -0.1033
  578SOL    HW1 1919   1.112   3.288   4.488  1.9418  0.7452  1.2684
  578SOL    HW2 1920   1.216   3.355   4.381 -0.6528 -0.1752 -2.0296
  579SOL     OW 1921   2.835   3.453   3.910 -0.5421  0.1345 -0.6241
  579SOL    HW1 1922   2.774   3.525   3.878 -1.8580 -1.3014 -1.5245
  579SOL    HW2 1923   2.930   3.482   3.900 -0.9561  0.7837 -3.4458
  580SOL     OW 1924   2.601   3.735   0.076 -0.5434  0.2456 -0.0093
  580SOL    HW1 1925   2.530   3.757   0.010 -0.2140 -0.2284 -0.5336
  580SOL    HW2 1926   2.605   3.806   0.146 -0.6546  0.9449 -0.7023
  581SOL     OW 1927   3.614   0.973   1.233  0.0890  0.2369  0.4966
  581SOL    HW1 1928   3.691   0.909   1.236  0.0773  0.2361  2.9920
  581SOL    HW2 1929   3.648   1.066   1.218  0.1879 -0.1468 -2.1463
  582SOL     OW 1930   3.332   0.170   2.006 -0.4472  0.5769  0.6260
  582SOL    HW1 1931   3.271   0.126   1.941  0.9486 -1.2753  0.4748
  582SOL    HW2 1932   3.281   0.234   2.064 -2.1690  0.3116 -0.5643
  583SOL     OW 1933   1.151   4.224   2.243 -0.7133  0.0929 -0.0463
  583SOL    HW1 1934   1.079   4.160   2.219 -1.2054  0.7219 -0.2652
  583SOL    HW2 1935   1.179   4.209   2.338 -1.6478  0.3279  0.2759
  584SOL     OW 1936   4.678   4.425   1.977 -0.4056 -0.1379  0.1276
  584SOL    HW1 1937   4.628   4.422   1.891 -2.7695  0.5695  1.3970
  584SOL    HW2 1938   4.637   4.361   2.042  2.0653 -1.5455  0.4420
  585SOL     OW 1939   4.476   4.148   4.648 -0.5005 -0.5768 -0.2580
  585SOL    HW1 1940   4.550   4.211   4.628  0.0690 -1.4006 -0.8087
  585SOL    HW2 1941   4.430   4.176   4.733  1.2351 -0.7657  0.7888
  586SOL     OW 1942   1.967   1.127   0.646 -0.2473 -0.2076 -0.1581
  586SOL    HW1 1943   1.957   1.112   0.745  0.3737  0.7044  0.0557
  586SOL    HW2 1944   1.878   1.117   0.602 -0.6494  0.0246  0.5884
  587SOL     OW 1945   0.340   1.142   2.209  0.3028  0.4576  0.0168
  587SOL    HW1 1946   0.254   1.100   2.238  1.0932 -0.4287  1.1682
  587SOL    HW2 1947   0.416   1.090   2.246  1.3541  1.1537 -1.0900
  588SOL     OW 1948   2.018   3.483   2.473  0.3942  0.2098 -0.7888
  588SOL    HW1 1949   2.077   3.556   2.438 -0.3106  1.7956  1.1036
  588SOL    HW2 1950   1.924   3.518   2.479 -0.0802 -1.0911 -0.4527
  589SOL     OW 1951   3.066   5.107   3.689 -0.0140 -0.6115 -0.4370
  589SOL    HW1 1952   3.076   5.094   3.590  1.8680 -1.3280 -0.1825
  589SOL    HW2 1953   3.076   5.020   3.736  1.1600  0.0032  0.5112
  590SOL     OW 1954   2.970   3.057   2.155 -0.2136 -0.2454 -0.1708
  590SOL    HW1 1955   3.005   3.097   2.240 -1.7569  0.9752 -0.0711
  590SOL    HW2 1956   2.904   3.120   2.113 -0.6963 -1.5425 -1.4328
  591SOL     OW 1957   2.022   1.291   0.179  0.4488 -0.2470  0.1087
  591SOL    HW1 1958   2.037   1.357   0.252  1.3961 -0.2551 -0.0643
  591SOL    HW2 1959   2.090   1.306   0.106 -0.5374 -0.1767 -0.8151
  592SOL     OW 1960   1.338   1.795   1.122  0.2311  0.0617  0.3943
  592SOL    HW1 1961   1.265   1.745   1.167 -1.1881  1.1810 -0.5886
  592SOL    HW2 1962   1.355   1.757   1.031  1.3962 -0.6430  0.8808
  593SOL     OW 1963   0.940   3.333   1.784  0.1960 -0.2729  0.1475
  593SOL    HW1 1964   0.998   3.301   1.709 -1.0768 -1.3780 -0.4084
  593SOL    HW2 1965   0.918   3.256   1.844  1.6310  0.6739  2.0416
  594SOL     OW 1966   3.603   2.370   3.173  0.4595  0.3535  0.6890
  594SOL    HW1 1967   3.585   2.291   3.232  0.5000  0.6659  1.1293
  594SOL    HW2 1968   3.606   2.453   3.230  0.3858  0.6723  0.2287
  595SOL     OW 1969   0.744   0.625   2.794  0.1546 -0.0623 -0.1090
  595SOL    HW1 1970   0.737   0.713   2.748 -1.0024  0.4852  1.0579
  595SOL    HW2 1971   0.657   0.577   2.789  0.2448 -0.3397  0.8114
  596SOL     OW 1972   0.473   2.251   2.725  0.0505 -0.0545  0.2033
  596SOL    HW1 1973   0.532   2.226   2.648 -1.8036 -0.8609 -1.0151
  596SOL    HW2 1974   0.426   2.337   2.704  0.9432  0.7302  1.2896
  597SOL     OW 1975   0.666   4.501   4.512  0.6799 -0.2934  0.5070
  597SOL    HW1 1976   0.656   4.408   4.477 -0.9526 -0.1809  0.5829
  597SOL    HW2 1977   0.731   4.552   4.456  0.0160 -0.8699 -0.8262
  598SOL     OW 1978   1.531   3.016   1.958 -0.0150 -0.1948  0.0296
  598SOL    HW1 1979   1.492   3.042   1.870 -1.6260  1.4250  1.1530
  598SOL    HW2 1980   1.562   2.921   1.954 -1.5032 -0.6639 -1.8037
  599SOL     OW 1981   3.307   1.365   3.323 -0.6294 -0.3147 -0.1761
  599SOL    HW1 1982   3.262   1.372   3.233 -0.9085 -1.4441 -0.1487
  599SOL    HW2 1983   3.405   1.355   3.310 -0.8987 -3.6179 -0.6003
  600SOL     OW 1984   2.647   2.290   4.148 -0.4781  0.2274  0.1350
  600SOL    HW1 1985   2.743   2.318   4.152 -0.5187  0.3480  0.2848
  600SOL    HW2 1986   2.600   2.321   4.231 -0.6259  0.0938  0.1009
  601SOL     OW 1987   3.757   2.776   3.222  0.0553 -0.1006 -0.5052
  601SOL    HW1 1988   3.715   2.708   3.282 -0.6118  0.7728  0.0358
  601SOL    HW2 1989   3.689   2.845   3.197  1.0441  1.1019  0.0214
  602SOL     OW 1990   1.830   0.410   2.759 -0.0811  0.3596  0.8364
  602SOL    HW1 1991   1.868   0.335   2.814 -1.6649 -0.5603  0.7457
  602SOL    HW2 1992   1.752   0.376   2.706 -1.4869  2.3002  1.5497
  603SOL     OW 1993   3.400   5.035   0.141 -0.2832  0.4737  0.2114
  603SOL    HW1 1994   3.305   5.021   0.114 -0.4225 -3.4864  2.0772
  603SOL    HW2 1995   3.404   5.083   0.229 -0.6433 -0.5478  0.7890
  604SOL     OW 1996   0.338   3.816   2.605 -0.1098  0.3998 -0.2704
  604SOL    HW1 1997   0.381   3.752   2.542 -0.8893  0.6990 -1.1286
  604SOL    HW2 1998   0.384   3.812   2.694  0.1448 -0.9948 -0.4500
  605SOL     OW 1999   3.264   3.939   4.552 -0.0385  0.2238  0.2616
  605SOL    HW1 2000   3.364   3.931   4.561 -0.1551 -1.1618  0.5478
  605SOL    HW2 2001   3.243   4.014   4.489  1.1849  0.3877  0.0041
  606SOL     OW 2002   5.058   3.590   1.110  1.3221 -0.0994  0.1531
  606SOL    HW1 2003   5.061   3.498   1.071 -0.2933  0.2640 -0.9090
  606SOL    HW2 2004   5.075   3.585   1.208 -0.3912 -1.7552  0.4302
  607SOL     OW 2005   2.960   3.319   0.927  0.4214  0.1041  0.5621
  607SOL    HW1 2006   2.953   3.260   0.846 -0.8728  0.9941 -0.0173
  607SOL    HW2 2007   2.909   3.404   0.910  1.1772  0.8384  1.8536
  608SOL     OW 2008   4.585   4.213   3.257 -0.2000  0.3206  0.7733
  608SOL    HW1 2009   4.529   4.242   3.334 -1.3926 -0.1632  0.1091
  608SOL    HW2 2010   4.594   4.114   3.257 -1.1629  0.2172 -0.3301
  609SOL     OW 2011   2.789   4.024   1.959  0.9498  0.7792 -0.6182
  609SOL    HW1 2012   2.786   3.967   2.041 -0.5844 -0.2556 -1.3672
  609SOL    HW2 2013   2.859   4.095   1.971  2.6616 -0.9797  0.5005
  610SOL     OW 2014   4.787   0.746   2.701 -0.3910 -0.1381  0.2386
  610SOL    HW1 2015   4.808   0.706   2.611 -1.3836  2.3092 -1.1781
  610SOL    HW2 2016   4.850   0.821   2.719 -1.1248  0.3313  0.9131
  611SOL     OW 2017   1.125   4.729   0.504  0.0316 -0.1454  0.1754
  611SOL    HW1 2018   1.197   4.712   0.572  1.1892  0.0270 -0.9774
  611SOL    HW2 2019   1.107   4.828   0.499  1.3783  0.0758 -1.1368
  612SOL     OW 2020   2.062   4.434   0.975  0.0884 -0.0448  0.2846
  612SOL    HW1 2021   1.969   4.438   0.940  0.4258 -0.2147 -0.6611
  612SOL    HW2 2022   2.127   4.451   0.900  0.7708  2.4556  1.3260
  613SOL     OW 2023   1.871   2.975   4.201 -0.2422 -0.0195  0.1400
  613SOL    HW1 2024   1.873   2.953   4.298 -0.4005  1.5803  0.5434
  613SOL    HW2 2025   1.964   2.977   4.164 -0.2651 -2.1395 -0.1513
  614SOL     OW 2026   4.247   0.300   2.965 -0.4595 -0.3546  0.3761
  614SOL    HW1 2027   4.286   0.363   2.898  0.7054 -1.9719 -0.5055
  614SOL    HW2 2028   4.194   0.353   3.032 -0.6785  1.4171 -1.1056
  615SOL     OW 2029   1.397   4.464   3.485 -0.4916 -0.3785  0.0371
  615SOL    HW1 2030   1.458   4.421   3.418 -0.4248  0.7009 -0.6294
  615SOL    HW2 2031   1.425   4.438   3.577 -0.5313 -1.8358 -0.3358
  616SOL     OW 2032   2.788   4.326   4.745 -0.2782  0.0835 -0.0572
  616SOL    HW1 2033   2.853   4.359   4.814 -0.0326  0.2528 -0.3670
  616SOL    HW2 2034   2.835   4.263   4.683 -0.2838  0.5882 -0.5784
  617SOL     OW 2035   4.298   1.686   4.930 -0.1699  0.3398  0.6772
  617SOL    HW1 2036   4.226   1.631   4.889 -0.3934  0.2510  1.1837
  617SOL    HW2 2037   4.374   1.627   4.958  0.2318  0.4623 -0.1027
  618SOL     OW 2038   1.846   2.982   1.978 -0.0472  0.3360  0.3728
  618SOL    HW1 2039   1.754   3.013   1.958  0.6525  1.8306 -0.7679
  618SOL    HW2 2040   1.893   2.957   1.893  0.3384 -1.2523  1.0132
  619SOL     OW 2041   1.624   2.483   3.746 -0.4045  0.3175  0.6884
  619SOL    HW1 2042   1.603   2.386   3.733 -1.0032  0.4384  0.7487
  619SOL    HW2 2043   1.566   2.538   3.686  1.3839  0.5420 -0.9369
  620SOL     OW 2044   1.977   1.962   0.413  0.0966  0.5608  0.2225
  620SOL    HW1 2045   2.044   1.945   0.485 -0.1174 -1.6270 -0.0182
  620SOL    HW2 2046   1.922   2.042   0.436 -0.3808 -0.4339  2.8210
  621SOL     OW 2047   2.788   4.050   3.669  0.2610  0.1399 -0.4439
  621SOL    HW1 2048   2.812   4.030   3.764 -0.4384 -0.1021 -0.3164
  621SOL    HW2 2049   2.791   3.966   3.615  0.9893  0.3308 -0.7211
  622SOL     OW 2050   2.659   1.912   2.272 -0.6519 -0.3465  0.4787
  622SOL    HW1 2051   2.714   1.837   2.310 -0.7122  0.5274  2.3791
  622SOL    HW2 2052   2.720   1.978   2.228 -0.3973 -0.4730  0.6367
  623SOL     OW 2053   1.452   0.644   0.268  0.0126  0.2785  0.5500
  623SOL    HW1 2054   1.536   0.695   0.290  0.7483 -0.1548 -1.0803
  623SOL    HW2 2055   1.398   0.695   0.202 -0.0399 -0.3159  0.1213
  624SOL     OW 2056   4.692   5.141   5.068  0.4036 -0.3152 -0.6924
  624SOL    HW1 2057   4.768   5.078   5.051  1.1236  0.8505 -2.0351
  624SOL    HW2 2058   4.727   5.235   5.069 -0.9085  0.1819 -0.5668
  625SOL     OW 2059   4.610   3.796   2.648  0.1427 -0.2108  0.2232
  625SOL    HW1 2060   4.555   3.712   2.645 -0.9067  0.3408  2.0443
  625SOL    HW2 2061   4.551   3.874   2.626  0.2407  0.3570  1.8621
  626SOL     OW 2062   4.067   1.304   4.735  0.6285  0.1352  0.0760
  626SOL    HW1 2063   4.016   1.219   4.727  1.7848 -0.4804 -1.1516
  626SOL    HW2 2064   4.105   1.312   4.827  1.2584 -1.1374 -0.0544
  627SOL     OW 2065   2.962   1.900   1.702  0.1281 -0.1026  0.3747
  627SOL    HW1 2066   2.864   1.885   1.684 -0.5199  1.1543  2.5115
  627SOL    HW2 2067   3.007   1.812   1.717 -0.7115 -0.6822 -0.4032
  628SOL     OW 2068   1.435   2.544   4.110 -0.7309 -0.3850 -0.1913
  628SOL    HW1 2069   1.462   2.498   4.195  0.1788  0.3575 -0.0635
  628SOL    HW2 2070   1.374   2.484   4.058 -0.4602 -1.2752  0.4852
  629SOL     OW 2071   4.880   4.701   3.724 -0.5749  0.2622  0.3362
  629SOL    HW1 2072   4.860   4.610   3.762  1.9563 -0.9414 -0.9851
  629SOL    HW2 2073   4.881   4.695   3.625  0.3373  1.5698  0.2502
  630SOL     OW 2074   3.859   1.777   2.218  0.0369 -0.4147  0.1606
  630SOL    HW1 2075   3.932   1.708   2.218 -0.7017 -1.2080 -0.7502
  630SOL    HW2 2076   3.900   1.868   2.228  0.9959 -0.9861  1.8876
  631SOL     OW 2077   1.508   4.765   4.998 -0.1931  0.0183 -0.6001
  631SOL    HW1 2078   1.556   4.853   5.000 -0.9671  0.4827 -1.5298
  631SOL    HW2 2079   1.441   4.761   5.072 -0.7858  0.5860 -1.1021
  632SOL     OW 2080   3.486   1.697   2.717  0.1288  0.0415  0.1874
  632SOL    HW1 2081   3.410   1.650   2.674  0.7523 -2.4295  1.5733
  632SOL    HW2 2082   3.469   1.706   2.815  0.2548  2.4016  0.0546
  633SOL     OW 2083   0.913   2.015   4.456 -0.1535  0.0724 -0.2258
  633SOL    HW1 2084   0.980   1.993   4.385 -0.7102  1.5122 -1.2384
  633SOL    HW2 2085   0.821   1.990   4.425 -0.3069 -0.1530  0.3825
  634SOL     OW 2086   0.738   2.299   2.111  0.2873  0.1270 -0.5951
  634SOL    HW1 2087   0.709   2.259   2.024  2.6879  0.1708 -1.5184
  634SOL    HW2 2088   0.763   2.395   2.095  1.1050  0.0268  0.0512
  635SOL     OW 2089   0.762   0.514   1.082 -0.4937 -0.1479 -0.1795
  635SOL    HW1 2090   0.719   0.440   1.133  2.3065  0.3308  3.2177
  635SOL    HW2 2091   0.793   0.479   0.993 -0.8692 -2.5348  0.5563
  636SOL     OW 2092   3.970   1.038   0.994 -0.0437  0.3770  0.0187
  636SOL    HW1 2093   4.001   1.130   0.971 -2.4766  0.7278 -2.3473
  636SOL    HW2 2094   4.045   0.973   0.979  0.8542  1.6367 -1.2252
  637SOL     OW 2095   2.098   1.774   2.788 -0.0028 -0.3223 -0.0704
  637SOL    HW1 2096   2.043   1.857   2.800 -2.9546 -1.5943 -3.2323
  637SOL    HW2 2097   2.169   1.790   2.719  1.5278  0.3425  1.5742
  638SOL     OW 2098   1.454   2.062   1.076 -0.1940 -0.2144  0.1472
  638SOL    HW1 2099   1.450   2.103   1.167 -1.9521 -0.2611  0.1353
  638SOL    HW2 2100   1.407   1.974   1.077 -0.1136 -0.2792 -0.7699
  639SOL     OW 2101   1.519   0.475   0.943 -0.1366 -0.6142 -0.4271
  639SOL    HW1 2102   1.562   0.385   0.952 -0.4233 -0.7126  0.0074
  639SOL    HW2 2103   1.431   0.474   0.991  1.2451  0.8328  2.3886
  640SOL     OW 2104   2.076   1.057   1.508 -0.0997 -0.3213  0.0101
  640SOL    HW1 2105   2.172   1.047   1.536 -0.3031 -3.4640 -0.0673
  640SOL    HW2 2106   2.017   1.050   1.588 -0.3254  2.4142  0.1698
  641SOL     OW 2107   3.170   1.634   4.193 -0.1714 -0.2040 -0.3978
  641SOL    HW1 2108   3.237   1.675   4.255 -1.2657  0.0687  0.6631
  641SOL    HW2 2109   3.179   1.673   4.102 -0.0971  1.1911  0.1866
  642SOL     OW 2110   4.800   0.908   1.629 -0.4720  0.3482  0.2337
  642SOL    HW1 2111   4.842   0.872   1.546  0.1783 -1.6291  1.3623
  642SOL    HW2 2112   4.763   0.833   1.684  2.0406  1.1013  3.3136
  643SOL     OW 2113   3.778   0.569   0.656  0.1757 -0.4064 -0.0773
  643SOL    HW1 2114   3.861   0.602   0.701  0.1379  0.2124 -0.4459
  643SOL    HW2 2115   3.736   0.498   0.712 -0.2947  0.8863  1.2701
  644SOL     OW 2116   0.320   1.262   0.051  0.6313 -0.1669 -0.0898
  644SOL    HW1 2117   0.364   1.351   0.064  0.3688  0.2528 -1.8070
  644SOL    HW2 2118   0.390   1.191   0.048  0.9239  0.0972  0.2655
  645SOL     OW 2119   1.284   4.837   0.884  0.2505  0.2775  0.1786
  645SOL    HW1 2120   1.301   4.932   0.909 -1.4912  1.2125 -1.8440
  645SOL    HW2 2121   1.191   4.812   0.912  0.4386 -0.6072  0.0421
  646SOL     OW 2122   1.819   3.142   3.029  0.3353  0.4667 -0.0475
  646SOL    HW1 2123   1.897   3.108   2.976  0.7411  0.8038  0.3266
  646SOL    HW2 2124   1.844   3.145   3.126 -0.8756 -1.5566  0.3851
  647SOL     OW 2125   5.063   2.773   3.155 -0.2056 -0.2649 -0.2226
  647SOL    HW1 2126   4.989   2.839   3.170  0.0533  0.1820 -0.8604
  647SOL    HW2 2127   5.078   2.762   3.057  0.7354 -0.1697 -0.0954
  648SOL     OW 2128   2.015   4.825   0.432 -0.4432  0.3847 -0.1836
  648SOL    HW1 2129   2.095   4.785   0.476 -0.5135  1.2236  0.7244
  648SOL    HW2 2130   2.042   4.903   0.377 -0.5554  0.2562 -0.4236
  649SOL     OW 2131   1.577   4.169   2.818 -0.2197 -0.1244  0.2195
  649SOL    HW1 2132   1.585   4.195   2.722 -1.8903  0.7917  0.2995
  649SOL    HW2 2133   1.660   4.197   2.867  0.6296 -0.5564 -0.9177
  650SOL     OW 2134   3.722   1.631   3.550 -0.1854  0.5150  0.2159
  650SOL    HW1 2135   3.811   1.661   3.515 -0.1325  0.4582  0.3013
  650SOL    HW2 2136   3.681   1.567   3.486 -0.8719  1.7322 -0.6032
  651SOL     OW 2137   3.222   1.534   3.821 -0.4613 -0.0649  0.2756
  651SOL    HW1 2138   3.201   1.451   3.873 -1.6178  0.5879  0.8646
  651SOL    HW2 2139   3.223   1.613   3.882  2.1284  0.2043  0.0018
  652SOL     OW 2140   2.169   4.644   4.833 -0.2990  0.4898  0.0493
  652SOL    HW1 2141   2.203   4.721   4.778  0.6243  1.4503  1.8899
  652SOL    HW2 2142   2.124   4.678   4.915 -0.1424 -0.9328  0.7560
  653SOL     OW 2143   0.180   2.805   4.818  0.1272  0.1189 -0.7616
  653SOL    HW1 2144   0.130   2.785   4.902  0.0570 -1.0168 -1.0570
  653SOL    HW2 2145   0.117   2.841   4.749 -0.3663 -1.4856 -1.1966
  654SOL     OW 2146   3.888   2.411   3.708 -0.1098  0.6359  0.1682
  654SOL    HW1 2147   3.945   2.480   3.664 -0.0623 -0.0122 -0.8378
  654SOL    HW2 2148   3.916   2.320   3.677  0.2651  0.1004  1.9823
  655SOL     OW 2149   3.837   4.496   1.075  0.0886  0.2457 -0.0506
  655SOL    HW1 2150   3.769   4.431   1.109  1.7194 -1.1777  0.5668
  655SOL    HW2 2151   3.923   4.449   1.056  1.2558  2.1751  0.1471
  656SOL     OW 2152   4.083   4.222   0.742 -0.3552 -0.5791 -0.5848
  656SOL    HW1 2153   4.127   4.175   0.818 -1.8205 -0.2873  0.4717
  656SOL    HW2 2154   4.153   4.246   0.674  0.9481 -1.0875  0.5155
  657SOL     OW 2155   4.637   2.480   1.584 -0.9520  0.4557 -0.4093
  657SOL    HW1 2156   4.634   2.580   1.580  0.9193  0.5783  0.2960
  657SOL    HW2 2157   4.675   2.445   1.499 -1.2835  0.3543 -0.5175
  658SOL     OW 2158   0.646   4.569   0.095  0.6399 -0.3849  0.2111
  658SOL    HW1 2159   0.626   4.533   0.004  1.6197  0.4994 -0.3752
  658SOL    HW2 2160   0.720   4.637   0.089 -0.3226  0.8351  1.4397
  659SOL     OW 2161   0.677   0.273   3.583  0.3835  0.0123 -0.4364
  659SOL    HW1 2162   0.590   0.321   3.566  0.5936  0.8385  0.6926
  659SOL    HW2 2163   0.661   0.197   3.646  0.2527 -0.7175 -1.3281
  660SOL     OW 2164   0.909   4.743   2.950 -0.4296  0.1646 -0.9653
  660SOL    HW1 2165   0.828   4.723   3.005 -1.1991  0.8483 -1.8140
  660SOL    HW2 2166   0.968   4.807   3.000 -1.1180  0.7721 -0.9169
  661SOL     OW 2167   3.983   0.019   3.161 -0.9340  0.6631 -0.0085
  661SOL    HW1 2168   3.952   0.069   3.080  0.5912  0.5069 -0.7219
  661SOL    HW2 2169   4.083   0.012   3.160 -1.0357 -1.6897  0.4915
  662SOL     OW 2170   0.822   2.594   4.286 -0.4030  0.4033 -0.2844
  662SOL    HW1 2171   0.827   2.620   4.383 -1.4228 -1.5354  0.3332
  662SOL    HW2 2172   0.791   2.673   4.232 -3.3732  0.5789  1.4824
  663SOL     OW 2173   3.739   1.253   3.901 -0.8969  0.2596  0.1238
  663SOL    HW1 2174   3.766   1.240   3.996 -0.7143 -0.5969 -0.0335
  663SOL    HW2 2175   3.812   1.299   3.851 -0.7171  0.1150  0.2525
  664SOL     OW 2176   1.342   0.830   1.215 -0.4780  0.4824  0.7027
  664SOL    HW1 2177   1.337   0.901   1.285  0.3330  3.1229 -1.7416
  664SOL    HW2 2178   1.430   0.836   1.167 -0.9141 -1.3492 -0.4363
  665SOL     OW 2179   2.844   1.678   2.873  0.4517 -0.3412 -0.1730
  665SOL    HW1 2180   2.851   1.637   2.964  2.3658  0.7376  0.2105
  665SOL    HW2 2181   2.933   1.714   2.845 -0.3729  0.4272 -1.9828
  666SOL     OW 2182   4.203   3.550   2.657 -0.8848 -0.3368  0.2073
  666SOL    HW1 2183   4.252   3.596   2.583 -0.3643 -1.4941 -0.1883
  666SOL    HW2 2184   4.264   3.538   2.735 -1.3307  0.5587  0.7256
  667SOL     OW 2185   1.613   1.535   2.141  0.2345 -0.0838  0.3706
  667SOL    HW1 2186   1.709   1.544   2.167 -0.0648 -1.1019  1.9602
  667SOL    HW2 2187   1.569   1.625   2.144  1.2503  0.5000 -1.0129
  668SOL     OW 2188   1.490   3.470   0.406 -0.0641  0.0976 -0.0332
  668SOL    HW1 2189   1.570   3.438   0.458  1.0344  1.7747 -0.6055
  668SOL    HW2 2190   1.453   3.394   0.353  1.1813 -0.7308  0.2230
  669SOL     OW 2191   0.545   0.776   4.035 -0.3721 -0.2069  0.2685
  669SOL    HW1 2192   0.556   0.822   4.124  0.1168 -0.4359  0.3320
  669SOL    HW2 2193   0.560   0.678   4.046 -0.7459 -0.2948  0.0095
  670SOL     OW 2194   3.160   4.845   1.566 -0.2119  0.2377 -0.4050
  670SOL    HW1 2195   3.217   4.904   1.509  1.5224  0.1283  1.1150
  670SOL    HW2 2196   3.213   4.766   1.596 -0.4161  1.1881  2.7940
  671SOL     OW 2197   4.022   0.466   1.932  0.0302 -0.6376  0.0366
  671SOL    HW1 2198   4.096   0.492   1.869 -0.6563 -2.4899 -1.6394
  671SOL    HW2 2199   3.969   0.391   1.892 -1.0797 -1.2191  2.4180
  672SOL     OW 2200   2.746   0.633   2.592  0.3236 -0.1024 -0.8511
  672SOL    HW1 2201   2.646   0.632   2.593  0.2927  1.0235 -0.7105
  672SOL    HW2 2202   2.781   0.584   2.672 -0.2130  2.0954  0.8620
  673SOL     OW 2203   1.807   4.038   1.041 -0.1004  0.0778 -0.7897
  673SOL    HW1 2204   1.846   4.107   0.980 -0.8454 -0.0602 -1.4343
  673SOL    HW2 2205   1.765   3.965   0.987  1.1043 -1.1474 -0.1166
  674SOL     OW 2206   2.435   0.463   4.212  0.1853  0.0029  0.2260
  674SOL    HW1 2207   2.471   0.467   4.119 -0.2233  0.5914  0.0899
  674SOL    HW2 2208   2.357   0.400   4.215 -0.9167  1.2981 -0.2271
  675SOL     OW 2209   2.639   0.212   4.616  0.2111  0.3331 -0.6811
  675SOL    HW1 2210   2.697   0.186   4.693  0.5146  2.3876 -0.1446
  675SOL    HW2 2211   2.543   0.212   4.646  0.3528  1.4267 -0.1718
  676SOL     OW 2212   3.419   2.285   0.025 -0.0880  0.3924  0.6142
  676SOL    HW1 2213   3.468   2.200   0.040  0.0951  0.4478  0.3397
  676SOL    HW2 2214   3.321   2.267   0.023 -0.0189  0.0696 -0.1757
  677SOL     OW 2215   2.885   0.266   2.170 -0.0777  0.1546 -0.0314
  677SOL    HW1 2216   2.889   0.216   2.256 -2.2707 -0.6728 -0.3394
  677SOL    HW2 2217   2.900   0.204   2.094  0.4886  0.6214 -0.3090
  678SOL     OW 2218   2.609   1.586   2.742  0.0924 -0.3936 -0.0617
  678SOL    HW1 2219   2.654   1.640   2.813 -2.1453  0.1186  1.0584
  678SOL    HW2 2220   2.677   1.535   2.690  1.7767 -1.9054  3.3456
  679SOL     OW 2221   3.056   4.586   4.582  0.0208  0.1932  1.1967
  679SOL    HW1 2222   3.084   4.551   4.672 -1.5248  0.2779  1.7413
  679SOL    HW2 2223   2.957   4.598   4.581  0.1138  1.0037 -0.2497
  680SOL     OW 2224   0.830   4.981   0.441 -0.3411 -0.3384  0.0109
  680SOL    HW1 2225   0.925   4.985   0.471 -0.7132  0.1409  1.2051
  680SOL    HW2 2226   0.796   4.887   0.450 -0.1539 -0.3913  0.1817
  681SOL     OW 2227   1.980   2.674   0.195 -0.1397  0.1200 -0.1397
  681SOL    HW1 2228   1.929   2.611   0.137 -0.0363  0.8857 -1.0772
  681SOL    HW2 2229   1.916   2.731   0.247 -0.4180  2.5825 -2.8998
  682SOL     OW 2230   1.584   0.390   1.314  0.3736  0.4747 -0.2006
  682SOL    HW1 2231   1.502   0.383   1.371  0.5227 -0.8923 -0.1230
  682SOL    HW2 2232   1.571   0.334   1.231  0.0518  2.6180 -1.6735
  683SOL     OW 2233   5.128   4.960   1.978 -0.4144 -0.0366  0.7159
  683SOL    HW1 2234   5.141   4.893   2.052 -0.0886 -1.4044 -0.5372
  683SOL    HW2 2235   5.199   5.031   1.986  0.2913 -0.7559  1.0989
  684SOL     OW 2236   4.529   2.743   3.381  1.4944  0.3107 -0.2721
  684SOL    HW1 2237   4.558   2.771   3.473  0.2490 -0.2799  0.3197
  684SOL    HW2 2238   4.462   2.670   3.388  1.6639 -0.0033 -1.6798
  685SOL     OW 2239   3.077   4.147   1.862  0.0305  0.4069 -0.2197
  685SOL    HW1 2240   3.150   4.168   1.928  0.0811  0.3128 -0.2458
  685SOL    HW2 2241   3.031   4.232   1.836 -1.0486  0.2965  1.1634
  686SOL     OW 2242   1.407   0.331   4.477  0.3260  0.1969  0.0217
  686SOL    HW1 2243   1.478   0.365   4.415  0.8366  0.6423  0.8200
  686SOL    HW2 2244   1.350   0.407   4.507  0.8841  0.2266  1.0771
  687SOL     OW 2245   5.010   0.300   0.182 -0.1761  0.3644 -0.2556
  687SOL    HW1 2246   5.005   0.397   0.158  1.1468  0.2808 -0.9959
  687SOL    HW2 2247   5.036   0.291   0.278 -2.2579  0.7060  0.4012
  688SOL     OW 2248   2.383   1.101   0.253 -0.8359  0.3000  0.0440
  688SOL    HW1 2249   2.320   1.164   0.299 -0.8949 -0.3339  0.8348
  688SOL    HW2 2250   2.340   1.012   0.242 -1.1475  0.6407 -2.0109
  689SOL     OW 2251   0.557   2.096   4.521 -0.1084  0.3827 -0.2892
  689SOL    HW1 2252   0.519   2.156   4.450  0.9121 -0.7300 -1.8166
  689SOL    HW2 2253   0.606   2.152   4.588  0.6015  1.3215 -1.5352
  690SOL     OW 2254   0.843   2.850   3.199 -0.1509  0.3997 -0.0903
  690SOL    HW1 2255   0.868   2.754   3.188  0.0103  0.3972  0.2636
  690SOL    HW2 2256   0.744   2.860   3.195 -0.1501  0.2699 -0.4940
  691SOL     OW 2257   3.412   5.135   3.345  0.3905  0.3061  0.0124
  691SOL    HW1 2258   3.445   5.164   3.255  2.2632  0.1157  0.5957
  691SOL    HW2 2259   3.488   5.135   3.409 -0.7935 -0.1885  1.4547
  692SOL     OW 2260   2.166   5.084   4.087  0.2255 -0.1337 -0.0587
  692SOL    HW1 2261   2.097   5.099   4.157  1.0899 -0.9367  1.0025
  692SOL    HW2 2262   2.254   5.065   4.130  0.8642 -0.2884 -1.3646
  693SOL     OW 2263   0.619   5.064   2.194 -0.0814 -0.1011  0.1557
  693SOL    HW1 2264   0.618   5.036   2.098  0.7739  1.8104 -0.4612
  693SOL    HW2 2265   0.526   5.080   2.225 -0.5634 -2.8619  0.3612
  694SOL     OW 2266   3.599   2.904   1.311  0.4004  0.4172  0.0625
  694SOL    HW1 2267   3.638   2.852   1.235 -0.3912 -1.6953  1.0368
  694SOL    HW2 2268   3.499   2.900   1.307  0.3543  0.3048  1.2094
  695SOL     OW 2269   3.327   2.476   2.702  0.5691 -0.1943  0.1035
  695SOL    HW1 2270   3.367   2.469   2.611  0.7201  0.9325  0.0762
  695SOL    HW2 2271   3.390   2.438   2.769 -0.1786 -2.4571 -0.3963
  696SOL     OW 2272   3.955   3.410   3.579  0.5917  0.4348  0.0894
  696SOL    HW1 2273   4.050   3.441   3.574  1.0775 -1.1440 -1.6025
  696SOL    HW2 2274   3.905   3.444   3.499  0.0147  0.3562  0.4115
  697SOL     OW 2275   1.053   2.450   0.944 -0.5443  0.1361  0.0412
  697SOL    HW1 2276   1.099   2.390   1.010  0.3648  0.6989 -0.0619
  697SOL    HW2 2277   1.084   2.428   0.852  0.0818  0.9921  0.0323
  698SOL     OW 2278   2.863   1.597   3.138  0.2627  0.6700  0.4041
  698SOL    HW1 2279   2.797   1.608   3.212 -0.0996  0.4674  0.1133
  698SOL    HW2 2280   2.954   1.626   3.170  0.1375  0.4538  0.9687
  699SOL     OW 2281   2.877   0.181   1.052 -0.4112 -0.0566 -0.2350
  699SOL    HW1 2282   2.858   0.083   1.063 -0.1711 -0.1944 -1.0062
  699SOL    HW2 2283   2.920   0.197   0.964  0.5554  0.6177  0.3438
  700SOL     OW 2284   1.709   3.046   3.439 -0.9084  0.0095  0.5462
  700SOL    HW1 2285   1.743   3.037   3.533  0.3848 -2.3904 -0.0710
  700SOL    HW2 2286   1.668   2.959   3.410 -1.5340  0.7912 -1.0439
  701SOL     OW 2287   4.246   0.109   3.178 -0.2855  0.8091 -0.0584
  701SOL    HW1 2288   4.273   0.176   3.110 -0.5999  1.5046  0.4805
  701SOL    HW2 2289   4.289   0.130   3.266  1.4476 -1.0354 -0.3918
  702SOL     OW 2290   2.729   2.412   2.398  0.2410  0.4483 -0.3901
  702SOL    HW1 2291   2.820   2.374   2.380 -0.7816 -2.2851 -0.2066
  702SOL    HW2 2292   2.675   2.410   2.313 -0.4437 -0.3685  0.0475
  703SOL     OW 2293   0.926   2.873   2.837  0.1336  0.0994  0.4177
  703SOL    HW1 2294   0.843   2.829   2.871  0.1116 -0.6793 -0.5936
  703SOL    HW2 2295   1.004   2.844   2.892 -0.2146  0.5939  1.1825
  704SOL     OW 2296   1.291   3.877   3.355  0.3133  0.0160  0.7382
  704SOL    HW1 2297   1.343   3.794   3.332  0.4922  0.3401 -0.0415
  704SOL    HW2 2298   1.312   3.904   3.449  0.5788 -0.5794  0.8560
  705SOL     OW 2299   5.068   2.700   0.761  0.0077  0.2697  0.4001
  705SOL    HW1 2300   5.013   2.762   0.705  2.0828 -0.4834 -2.7489
  705SOL    HW2 2301   5.023   2.611   0.766 -0.0803  0.2666 -0.3432
  706SOL     OW 2302   2.525   2.989   2.736 -0.1267 -0.2353 -0.3237
  706SOL    HW1 2303   2.589   2.912   2.748  2.2162  1.2214 -2.5217
  706SOL    HW2 2304   2.562   3.070   2.781 -1.5197  0.1855  0.1226
  707SOL     OW 2305   4.154   5.008   3.422  0.0393  0.4110 -0.1405
  707SOL    HW1 2306   4.121   5.073   3.354  1.4939  1.8077  0.4144
  707SOL    HW2 2307   4.252   4.993   3.408 -0.4969 -2.9058 -1.2066
  708SOL     OW 2308   2.038   0.437   2.554 -0.0263  0.4995 -0.0469
  708SOL    HW1 2309   2.105   0.497   2.597  0.5560  0.5055 -0.9308
  708SOL    HW2 2310   1.960   0.426   2.615 -0.1946  2.2294  0.1201
  709SOL     OW 2311   4.019   3.228   4.942 -0.1201 -0.3244  0.2139
  709SOL    HW1 2312   4.080   3.302   4.970  0.6160 -1.0992  0.7100
  709SOL    HW2 2313   4.068   3.165   4.883 -1.0500  0.1288 -1.0951
  710SOL     OW 2314   0.243   0.081   4.154  0.3514 -0.1797  0.1630
  710SOL    HW1 2315   0.329   0.129   4.134  1.4577 -1.4823  1.5971
  710SOL    HW2 2316   0.211   0.034   4.072  1.3151 -0.1327 -0.2475
  711SOL     OW 2317   3.709   2.957   3.542  0.0537 -0.0360 -0.4421
  711SOL    HW1 2318   3.673   2.982   3.632 -0.2386 -0.0114 -0.5649
  711SOL    HW2 2319   3.633   2.947   3.478  0.3063  0.6363 -0.8610
  712SOL     OW 2320   3.871   2.347   0.956 -0.2877 -0.3506 -0.0297
  712SOL    HW1 2321   3.863   2.308   1.048  0.1214  0.1739  0.2360
  712SOL    HW2 2322   3.959   2.395   0.948 -0.2715 -0.4868 -0.7341
  713SOL     OW 2323   4.337   0.222   2.634 -0.0764  0.0729 -0.3779
  713SOL    HW1 2324   4.263   0.168   2.675  0.8810 -0.6241  0.4710
  713SOL    HW2 2325   4.315   0.319   2.641 -1.0557 -0.1292 -0.4336
  714SOL     OW 2326   3.830   2.861   3.872  0.3504 -0.5247 -0.5861
  714SOL    HW1 2327   3.927   2.886   3.882  0.5184 -1.5427  0.6985
  714SOL    HW2 2328   3.785   2.926   3.812  1.4425  0.9810  0.1527
  715SOL     OW 2329   2.979   1.674   3.586  0.0131  0.8527 -0.4349
  715SOL    HW1 2330   2.951   1.655   3.680  1.7486  2.3468  0.4477
  715SOL    HW2 2331   3.057   1.616   3.563 -0.2541  0.6663 -0.8802
  716SOL     OW 2332   3.793   0.313   0.488  0.2090 -0.0099  0.4412
  716SOL    HW1 2333   3.707   0.266   0.507 -0.0705  0.5828  0.6600
  716SOL    HW2 2334   3.784   0.410   0.512 -0.1322  0.7874 -2.5334
  717SOL     OW 2335   0.880   0.796   1.486 -0.1734 -0.1614  0.7139
  717SOL    HW1 2336   0.942   0.806   1.408 -1.1447 -1.3536 -0.2729
  717SOL    HW2 2337   0.789   0.829   1.460 -0.0831  1.1478  1.9812
  718SOL     OW 2338   0.202   1.462   2.839 -0.2088  0.2564  0.0394
  718SOL    HW1 2339   0.253   1.488   2.921 -1.4614  1.4773  0.4740
  718SOL    HW2 2340   0.111   1.503   2.842 -1.2223 -1.7633 -0.7514
  719SOL     OW 2341   0.417   4.278   4.002  0.0513 -0.3858  0.1642
  719SOL    HW1 2342   0.464   4.190   4.008  1.1952  0.2789  1.5361
  719SOL    HW2 2343   0.483   4.349   3.976 -0.3184  0.4472  1.4167
  720SOL     OW 2344   4.573   2.202   1.000 -0.0330  0.0121  0.1841
  720SOL    HW1 2345   4.655   2.145   0.999  0.6413  0.8792  1.8866
  720SOL    HW2 2346   4.568   2.252   1.086 -1.3467  1.4387 -0.6624
  721SOL     OW 2347   0.328   4.785   4.806 -0.2215 -0.2521 -0.8753
  721SOL    HW1 2348   0.366   4.704   4.760  0.0325 -0.2044 -0.7502
  721SOL    HW2 2349   0.352   4.866   4.753 -0.3484 -0.2424 -0.9190
  722SOL     OW 2350   4.112   3.238   2.359  0.4642 -0.5462  0.2966
  722SOL    HW1 2351   4.190   3.211   2.302 -0.3997 -1.8421 -0.3282
  722SOL    HW2 2352   4.031   3.248   2.302 -0.1554 -0.6739  1.1330
  723SOL     OW 2353   0.712   4.046   0.559  0.4688  0.0419 -0.5797
  723SOL    HW1 2354   0.698   4.129   0.505  1.1797  0.2331 -0.4786
  723SOL    HW2 2355   0.774   4.065   0.635  0.8197 -0.6298 -0.6901
  724SOL     OW 2356   0.289   2.067   2.266  0.3320 -0.6165  0.5178
  724SOL    HW1 2357   0.373   2.115   2.239 -0.6159  1.1121  0.5150
  724SOL    HW2 2358   0.226   2.066   2.189  0.1693 -1.5510  0.6516
  725SOL     OW 2359   1.333   1.485   1.950  0.3526  0.4039  0.4860
  725SOL    HW1 2360   1.269   1.496   2.026 -0.6505  1.1268 -0.4255
  725SOL    HW2 2361   1.359   1.576   1.916 -0.9764  0.1295 -1.4290
  726SOL     OW 2362   4.506   3.775   0.470  0.3206  0.3066  0.4499
  726SOL    HW1 2363   4.423   3.726   0.442  0.2872  0.3184  0.5273
  726SOL    HW2 2364   4.545   3.730   0.551  0.0073  0.7132  0.8287
  727SOL     OW 2365   2.568   1.525   1.277  0.4205 -0.0702  0.6099
  727SOL    HW1 2366   2.651   1.503   1.328  0.1423  1.2378  1.6673
  727SOL    HW2 2367   2.535   1.442   1.232  2.5897 -0.5195 -0.3221
  728SOL     OW 2368   2.707   4.350   0.267  0.5343  0.2101  0.0941
  728SOL    HW1 2369   2.664   4.424   0.215  2.5632  1.9666  0.7445
  728SOL    HW2 2370   2.732   4.384   0.357  1.1197 -1.4540  0.5925
  729SOL     OW 2371   0.705   2.992   3.734  0.3266 -0.4088  0.3287
  729SOL    HW1 2372   0.778   3.059   3.751  1.4189 -1.5603  0.3339
  729SOL    HW2 2373   0.653   3.019   3.653  0.7900  0.4122  0.2997
  730SOL     OW 2374   3.015   1.040   5.065 -0.0460  0.2011 -0.7559
  730SOL    HW1 2375   3.061   1.016   4.980  1.1950  0.2290 -0.1139
  730SOL    HW2 2376   2.981   1.134   5.059 -0.6624 -0.0586 -1.4924
  731SOL     OW 2377   1.112   4.319   5.071 -0.2994 -0.4677  0.0043
  731SOL    HW1 2378   1.137   4.233   5.026 -1.7994 -0.9116 -0.0189
  731SOL    HW2 2379   1.085   4.386   5.001 -0.2847 -0.3613  0.1010
  732SOL     OW 2380   0.389   1.476   3.084  0.4702 -0.9502  0.1875
  732SOL    HW1 2381   0.427   1.563   3.053  0.3714 -0.4907  1.3135
  732SOL    HW2 2382   0.459   1.404   3.075  1.2396 -0.3452  1.1348
  733SOL     OW 2383   4.978   5.063   1.277  0.0164  0.3134  0.3694
  733SOL    HW1 2384   5.029   4.980   1.300  4.6347  2.7641  0.1168
  733SOL    HW2 2385   5.012   5.139   1.332 -1.3227  2.8046 -2.0277
  734SOL     OW 2386   3.779   2.289   2.254  0.4644  0.1934  0.0881
  734SOL    HW1 2387   3.787   2.194   2.285 -1.0144  0.0757  0.2069
  734SOL    HW2 2388   3.792   2.351   2.331 -1.1341 -0.0251  0.5704
  735SOL     OW 2389   4.728   3.646   0.306 -0.1880 -0.0700  0.3538
  735SOL    HW1 2390   4.643   3.685   0.343  0.2445  2.0971 -0.8318
  735SOL    HW2 2391   4.711   3.613   0.213  0.5287  1.4939 -0.3534
  736SOL     OW 2392   0.831   4.075   3.260 -0.1601  0.2242 -0.0575
  736SOL    HW1 2393   0.866   4.169   3.259 -1.4145  0.7238 -1.6570
  736SOL    HW2 2394   0.907   4.011   3.249  0.5190  1.1723 -1.0902
  737SOL     OW 2395   1.482   0.629   3.185  0.7351  0.2629 -0.0731
  737SOL    HW1 2396   1.514   0.632   3.090  0.1692 -4.4706 -0.6708
  737SOL    HW2 2397   1.384   0.610   3.186  0.8505 -0.3771  1.4637
  738SOL     OW 2398   1.291   4.709   2.320  0.1536 -0.2080 -0.0979
  738SOL    HW1 2399   1.249   4.619   2.332 -1.0840  0.5741  1.9132
  738SOL    HW2 2400   1.390   4.698   2.308 -0.2424 -1.9457 -2.6743
  739SOL     OW 2401   1.067   4.607   2.031  0.0307  0.0856 -0.1195
  739SOL    HW1 2402   1.092   4.701   2.052  0.2681  0.2271 -0.9806
  739SOL    HW2 2403   1.145   4.547   2.047  0.3940  0.2755 -1.1231
  740SOL     OW 2404   0.066   0.048   3.929 -0.0748 -0.3650  0.0699
  740SOL    HW1 2405   0.017  -0.039   3.924  0.8120 -0.8771 -0.0251
  740SOL    HW2 2406   0.055   0.097   3.843 -0.4079 -0.4863  0.0427
  741SOL     OW 2407   4.910   0.304   2.926  0.0155  0.9073 -0.2576
  741SOL    HW1 2408   4.828   0.255   2.956  0.9747 -0.4511  0.1872
  741SOL    HW2 2409   4.924   0.384   2.984 -0.0499  0.2035  0.7472
  742SOL     OW 2410   0.822   2.805   1.075  0.1461 -0.0355  0.2395
  742SOL    HW1 2411   0.732   2.817   1.033 -0.2661 -1.8130  0.5349
  742SOL    HW2 2412   0.830   2.865   1.154 -1.1839 -0.5762  0.8141
  743SOL     OW 2413   0.520   1.523   3.583 -0.5734 -0.5666  0.5846
  743SOL    HW1 2414   0.553   1.502   3.491  0.5791 -0.9123  1.0513
  743SOL    HW2 2415   0.471   1.443   3.619 -1.3059 -0.3166  0.1625
  744SOL     OW 2416   4.070   4.168   3.133  0.3427  0.0628  0.3769
  744SOL    HW1 2417   4.078   4.220   3.048  1.2189  0.5833  0.7550
  744SOL    HW2 2418   4.145   4.194   3.194 -0.7253  0.2945  1.6301
  745SOL     OW 2419   0.576   3.745   1.675 -0.0329  0.1506  0.0880
  745SOL    HW1 2420   0.639   3.683   1.723 -1.4756 -1.4136  0.0252
  745SOL    HW2 2421   0.522   3.795   1.743 -0.1782 -0.0427  0.1139
  746SOL     OW 2422   0.953   3.689   2.667  0.2026  0.1436 -0.0577
  746SOL    HW1 2423   1.026   3.648   2.721  1.8365  2.2445 -0.5081
  746SOL    HW2 2424   0.979   3.689   2.570 -0.8395  0.0645 -0.3493
  747SOL     OW 2425   3.341   2.584   0.708 -0.1017  0.2250 -0.0473
  747SOL    HW1 2426   3.366   2.503   0.761  2.6852  2.0183  1.6069
  747SOL    HW2 2427   3.241   2.596   0.711 -0.9039 -4.0087 -1.9171
  748SOL     OW 2428   4.517   0.708   0.744  0.2973  0.2185 -0.1075
  748SOL    HW1 2429   4.466   0.646   0.805 -0.5461 -0.3658 -1.3588
  748SOL    HW2 2430   4.549   0.657   0.664  1.6441  0.9126 -0.0352
  749SOL     OW 2431   2.237   3.260   2.446  0.0408 -0.3272  0.2602
  749SOL    HW1 2432   2.286   3.247   2.533 -1.3432 -2.1056  0.8402
  749SOL    HW2 2433   2.158   3.318   2.460 -0.4977 -1.0644  0.3384
  750SOL     OW 2434   3.104   3.059   1.699  0.1147  0.1256 -0.0681
  750SOL    HW1 2435   3.120   3.029   1.605 -1.3306  1.2624 -0.7139
  750SOL    HW2 2436   3.192   3.079   1.743  0.7746  0.8888 -1.6414
  751SOL     OW 2437   3.922   2.310   1.213  0.6558  0.4428  0.1025
  751SOL    HW1 2438   3.848   2.293   1.278  0.4511 -1.8764 -0.6448
  751SOL    HW2 2439   3.990   2.370   1.255 -0.1148  0.0842  1.9632
  752SOL     OW 2440   1.059   0.176   1.837 -0.4376 -0.5301  0.5615
  752SOL    HW1 2441   1.111   0.228   1.904  1.8127 -1.6029 -0.2728
  752SOL    HW2 2442   1.020   0.095   1.880  0.4635 -0.8846  0.7078
  753SOL     OW 2443   2.625   1.266   3.739  0.1440  0.1082 -0.2615
  753SOL    HW1 2444   2.689   1.271   3.815  1.8768 -2.5384 -1.4131
  753SOL    HW2 2445   2.582   1.176   3.737 -1.7519  0.9737 -1.0054
  754SOL     OW 2446   1.577   3.126   3.152 -0.4990 -1.0859  0.3123
  754SOL    HW1 2447   1.530   3.214   3.142  0.0137 -0.7630  0.6853
  754SOL    HW2 2448   1.663   3.128   3.101 -0.1971 -1.1575  0.8137
  755SOL     OW 2449   4.225   4.526   1.338  0.6388  0.2957 -0.7137
  755SOL    HW1 2450   4.196   4.598   1.275  2.8174  0.9893 -1.0160
  755SOL    HW2 2451   4.260   4.448   1.286 -0.2732 -0.3810 -0.3578
  756SOL     OW 2452   1.255   2.049   4.679  0.1098  0.2381 -0.0813
  756SOL    HW1 2453   1.219   2.136   4.645  0.9612  0.8219  0.4732
  756SOL    HW2 2454   1.193   2.011   4.748 -1.0227 -0.3601 -1.3819
  757SOL     OW 2455   4.737   2.709   2.980  0.4434 -0.2479 -0.6644
  757SOL    HW1 2456   4.802   2.642   2.944  0.5303 -0.9249  0.6887
  757SOL    HW2 2457   4.752   2.720   3.078 -0.1853  1.0790 -0.7047
  758SOL     OW 2458   1.809   3.845   2.073 -0.4256 -0.2497  0.3057
  758SOL    HW1 2459   1.867   3.843   1.992  0.6180 -0.6206  1.0523
  758SOL    HW2 2460   1.716   3.817   2.048  0.3535 -2.3728 -0.4028
  759SOL     OW 2461   1.703   2.656   0.944  0.0924 -0.4408  0.0062
  759SOL    HW1 2462   1.701   2.696   1.036  0.1078  0.1752 -0.2633
  759SOL    HW2 2463   1.725   2.726   0.877 -0.5804 -0.7558 -0.5485
  760SOL     OW 2464   4.222   0.420   2.373 -0.2651  0.4504  0.1062
  760SOL    HW1 2465   4.156   0.452   2.440 -0.4958 -1.4079  0.8358
  760SOL    HW2 2466   4.314   0.424   2.412 -0.1722  1.1298 -0.1692
  761SOL     OW 2467   3.763   4.886   2.678  0.5984  0.3316 -0.0251
  761SOL    HW1 2468   3.734   4.865   2.585  1.3852  0.5664 -0.3323
  761SOL    HW2 2469   3.716   4.968   2.710 -1.1140 -0.7997  0.5113
  762SOL     OW 2470   4.923   3.066   2.647  0.5886  0.0680  0.5013
  762SOL    HW1 2471   4.884   3.148   2.690 -0.2287  1.0586 -1.9633
  762SOL    HW2 2472   4.863   2.988   2.663 -1.0565  0.9786 -0.9296
  763SOL     OW 2473   2.401   0.902   1.312 -0.2024 -0.3839  0.2794
  763SOL    HW1 2474   2.385   0.803   1.323  1.5901 -0.7110  0.1971
  763SOL    HW2 2475   2.357   0.934   1.228 -0.3002 -1.2353 -0.0053
  764SOL     OW 2476   0.787   2.516   2.801  0.5704 -0.2384 -0.1732
  764SOL    HW1 2477   0.745   2.468   2.878 -2.3206 -1.3203 -2.2531
  764SOL    HW2 2478   0.765   2.613   2.806 -2.1957 -0.7394 -1.0709
  765SOL     OW 2479   1.945   2.563   2.139  0.2012  0.2875 -0.0084
  765SOL    HW1 2480   1.952   2.650   2.187 -0.3938  0.4103 -0.1396
  765SOL    HW2 2481   1.981   2.574   2.046  2.3341 -0.2109  0.6927
  766SOL     OW 2482   0.378   1.102   1.808  0.0281  0.0894 -0.1400
  766SOL    HW1 2483   0.338   1.092   1.718  0.6262  0.4860 -0.4589
  766SOL    HW2 2484   0.466   1.149   1.800  0.7633 -1.1315  0.4873
  767SOL     OW 2485   0.518   4.379   0.229  0.3345 -0.2575 -0.0844
  767SOL    HW1 2486   0.564   4.461   0.192  0.4345 -0.8431 -1.3182
  767SOL    HW2 2487   0.422   4.379   0.201  0.2204 -0.3341  0.3031
  768SOL     OW 2488   0.943   3.218   2.128 -0.2892 -0.1611 -0.3973
  768SOL    HW1 2489   1.034   3.196   2.095  0.9412 -1.2101  3.1814
  768SOL    HW2 2490   0.878   3.150   2.096  0.7741 -1.0650 -0.6914
  769SOL     OW 2491   1.346   3.171   1.430 -0.6130  0.3167  0.1891
  769SOL    HW1 2492   1.352   3.214   1.340 -0.0077  0.3825  0.2529
  769SOL    HW2 2493   1.437   3.138   1.457 -1.0256 -0.8409  0.2225
  770SOL     OW 2494   4.187   2.131   4.390  0.2047  0.1907  0.3731
  770SOL    HW1 2495   4.224   2.039   4.376  0.7194  0.6630 -1.7582
  770SOL    HW2 2496   4.191   2.153   4.487 -0.1854 -2.1196  0.9873
  771SOL     OW 2497   0.583   0.348   1.187 -0.1307  0.3619  0.5114
  771SOL    HW1 2498   0.571   0.413   1.262 -1.5680  1.2069 -0.4090
  771SOL    HW2 2499   0.495   0.307   1.163  0.1256  0.7402 -1.2512
  772SOL     OW 2500   4.915   0.392   2.425  0.0218 -0.2181 -0.2825
  772SOL    HW1 2501   4.911   0.301   2.385 -0.5993 -1.2864  2.0437
  772SOL    HW2 2502   5.007   0.409   2.460 -0.5843 -1.2761  2.0097
  773SOL     OW 2503   3.327   3.245   4.570  0.3306 -0.2174 -0.2970
  773SOL    HW1 2504   3.256   3.210   4.509  1.2184 -2.8898  0.0630
  773SOL    HW2 2505   3.308   3.214   4.663  1.1698  0.3603  0.0759
  774SOL     OW 2506   3.335   3.004   1.534 -0.2512  0.2384 -0.5262
  774SOL    HW1 2507   3.362   3.092   1.572 -0.5158  0.6986 -1.3736
  774SOL    HW2 2508   3.348   2.932   1.602 -2.2551  1.2397  1.0309
  775SOL     OW 2509   3.290   4.596   2.390  0.2713  0.7396 -0.1814
  775SOL    HW1 2510   3.295   4.600   2.290  2.3339  0.8853 -0.1014
  775SOL    HW2 2511   3.298   4.501   2.420  0.2183  0.7538 -0.1219
  776SOL     OW 2512   2.937   2.496   0.355 -0.0901 -0.1476  0.4194
  776SOL    HW1 2513   3.023   2.482   0.403  1.4096  1.1831 -1.7285
  776SOL    HW2 2514   2.895   2.582   0.386 -0.7343 -0.8424  1.5320
  777SOL     OW 2515   3.926   2.004   3.434  0.0999 -0.0640 -0.0372
  777SOL    HW1 2516   4.012   1.976   3.391 -0.6977 -1.9547 -0.5177
  777SOL    HW2 2517   3.850   1.980   3.373 -0.7743  1.8666  0.2330
  778SOL     OW 2518   3.169   0.345   2.197  0.3075  0.1911 -0.6982
  778SOL    HW1 2519   3.173   0.442   2.223 -0.6983 -0.1398  0.8581
  778SOL    HW2 2520   3.074   0.317   2.187  0.2883 -1.4972  2.6742
  779SOL     OW 2521   4.163   0.413   3.869 -0.0236  0.0464 -0.0264
  779SOL    HW1 2522   4.174   0.482   3.940  1.2370 -0.0754 -0.0944
  779SOL    HW2 2523   4.217   0.438   3.789 -0.3580 -0.5121 -0.4321
  780SOL     OW 2524   0.977   2.442   2.612  0.2419 -0.4262  0.3746
  780SOL    HW1 2525   1.060   2.498   2.614  0.7326 -1.0993 -0.4267
  780SOL    HW2 2526   0.916   2.470   2.687  1.1805  0.0817  0.9705
  781SOL     OW 2527   0.120   0.869   4.403 -0.1639 -0.1604 -0.4965
  781SOL    HW1 2528   0.100   0.943   4.467 -0.4817 -0.4519 -0.2579
  781SOL    HW2 2529   0.218   0.868   4.384 -0.1589  0.3363 -0.5209
  782SOL     OW 2530   2.634   4.820   1.635  0.2541  0.2857 -0.0390
  782SOL    HW1 2531   2.678   4.755   1.696  1.7109  2.3214  1.1871
  782SOL    HW2 2532   2.545   4.845   1.672  0.0176 -0.4031 -0.1210
  783SOL     OW 2533   0.144   2.359   1.946  0.3598 -0.1444  0.6604
  783SOL    HW1 2534   0.168   2.393   1.855 -0.5319  0.4336  0.6284
  783SOL    HW2 2535   0.225   2.321   1.990  0.7072 -0.8932 -0.5692
  784SOL     OW 2536   0.378   4.899   1.675 -0.6097 -0.3176  0.0201
  784SOL    HW1 2537   0.353   4.995   1.662  2.0065  0.2270 -1.8161
  784SOL    HW2 2538   0.440   4.891   1.753  0.8336 -0.1148 -1.0621
  785SOL     OW 2539   0.855   0.991   0.015 -0.3286  0.2978  0.0884
  785SOL    HW1 2540   0.780   0.925   0.022  1.1108 -1.2989  1.3870
  785SOL    HW2 2541   0.888   0.994  -0.079 -1.5022  0.4660 -0.3383
  786SOL     OW 2542   4.916   1.328   0.752  0.6635 -0.0178 -0.0806
  786SOL    HW1 2543   5.002   1.376   0.772  0.8521 -0.1003 -0.6926
  786SOL    HW2 2544   4.894   1.337   0.655 -0.0939  0.1176  0.0915
  787SOL     OW 2545   1.065   1.361   1.225  0.1213  0.3409  0.1215
  787SOL    HW1 2546   1.140   1.331   1.166 -0.3880  0.3148 -0.5251
  787SOL    HW2 2547   0.999   1.286   1.235 -0.8417  1.0074 -0.9860
  788SOL     OW 2548   2.906   1.038   4.156 -0.4617  0.0699  0.4867
  788SOL    HW1 2549   2.902   1.114   4.220  0.0886  0.2092  0.3591
  788SOL    HW2 2550   2.868   0.956   4.200  1.8701 -0.3992  1.8148
  789SOL     OW 2551   1.969   1.509   1.571  0.0019 -0.0234  0.6218
  789SOL    HW1 2552   2.030   1.554   1.637  0.0671  0.5764  0.1675
  789SOL    HW2 2553   2.023   1.478   1.492 -0.1952  0.0321  0.4646
  790SOL     OW 2554   4.835   4.389   0.833  0.7149  0.2346  0.3412
  790SOL    HW1 2555   4.904   4.394   0.761  0.7023 -1.7939  0.1447
  790SOL    HW2 2556   4.744   4.381   0.793  0.6435 -0.2012  0.5825
  791SOL     OW 2557   3.164   1.382   3.093  0.4676 -0.8740  0.3158
  791SOL    HW1 2558   3.102   1.318   3.140  1.8996 -2.6052 -0.0293
  791SOL    HW2 2559   3.130   1.400   3.001 -1.0526  0.5748  1.1171
  792SOL     OW 2560   3.401   3.690   2.217 -0.4981 -0.2224 -0.1565
  792SOL    HW1 2561   3.370   3.670   2.124 -0.0697 -0.0784 -0.3346
  792SOL    HW2 2562   3.499   3.671   2.224  0.1939  2.6990 -0.6155
  793SOL     OW 2563   2.386   3.558   4.333  0.3638 -0.0291 -0.0207
  793SOL    HW1 2564   2.390   3.605   4.245  0.5792 -0.0651 -0.0286
  793SOL    HW2 2565   2.308   3.495   4.334 -2.5513  3.2189  1.3939
  794SOL     OW 2566   4.916   2.344   2.131 -0.0182 -0.1272 -0.1954
  794SOL    HW1 2567   4.938   2.267   2.191 -0.3423  0.9155  1.3205
  794SOL    HW2 2568   4.915   2.429   2.185 -1.4392  0.7058 -1.4687
  795SOL     OW 2569   1.220   1.021   2.052  0.3676  0.5861  0.4164
  795SOL    HW1 2570   1.155   1.008   2.127  0.4113  0.1751  0.3886
  795SOL    HW2 2571   1.313   1.021   2.089  0.3936  0.2915  0.3537
  796SOL     OW 2572   1.262   3.446   2.520  0.2997  0.2734  0.0566
  796SOL    HW1 2573   1.232   3.410   2.608  0.9552 -0.4653 -0.0115
  796SOL    HW2 2574   1.196   3.421   2.449  0.3854 -0.1773  0.1338
  797SOL     OW 2575   4.180   3.871   0.513  0.1264 -0.1374  0.1318
  797SOL    HW1 2576   4.136   3.944   0.566  2.8727  1.3253  0.5678
  797SOL    HW2 2577   4.110   3.805   0.484 -2.0582  1.1119  2.1404
  798SOL     OW 2578   4.249   0.143   3.883 -0.1923  0.3262 -0.1397
  798SOL    HW1 2579   4.195   0.226   3.870  0.3962  0.3754 -2.6894
  798SOL    HW2 2580   4.283   0.140   3.977 -2.6446  1.4444  0.8818
  799SOL     OW 2581   4.122   2.263   3.010 -0.0613 -0.0017 -0.3276
  799SOL    HW1 2582   4.036   2.290   3.054 -0.2303  0.8555 -1.1479
  799SOL    HW2 2583   4.188   2.338   3.017  0.5105 -0.5261 -0.0087
  800SOL     OW 2584   3.056   4.589   1.917  0.1260 -0.8051 -0.0959
  800SOL    HW1 2585   3.032   4.542   2.002  0.4535 -0.8842 -0.0469
  800SOL    HW2 2586   3.010   4.677   1.914  1.2381 -0.1699  0.8334
  801SOL     OW 2587   2.379   5.124   4.893  0.5642 -0.3841  1.2254
  801SOL    HW1 2588   2.379   5.151   4.990 -2.2560  0.9740  0.9572
  801SOL    HW2 2589   2.431   5.039   4.882  1.2656 -0.3943  3.8451
  802SOL     OW 2590   1.204   0.569   4.501 -0.3719  0.1175 -0.5419
  802SOL    HW1 2591   1.256   0.649   4.470 -0.6644  0.7239  0.4696
  802SOL    HW2 2592   1.133   0.598   4.565 -1.4147 -0.8074 -1.2456
  803SOL     OW 2593   0.670   3.917   0.192 -0.4100  0.0140  0.2227
  803SOL    HW1 2594   0.766   3.944   0.200 -0.1797 -0.3454 -1.0995
  803SOL    HW2 2595   0.637   3.887   0.281  0.3739  1.1879  0.9418
  804SOL     OW 2596   2.476   3.813   3.860 -0.0035  0.2290  0.0941
  804SOL    HW1 2597   2.511   3.834   3.952  0.2356 -0.7712  0.2493
  804SOL    HW2 2598   2.422   3.729   3.864  0.8139 -0.3544 -0.8521
  805SOL     OW 2599   0.739   2.924   2.136  0.3173 -0.0347  0.2665
  805SOL    HW1 2600   0.650   2.961   2.165 -0.7067 -0.4180 -2.1389
  805SOL    HW2 2601   0.734   2.897   2.040  2.8918 -0.6585  0.2367
  806SOL     OW 2602   4.203   1.707   4.607 -0.1480  0.0186 -0.2945
  806SOL    HW1 2603   4.286   1.723   4.661 -0.5728  0.1078  0.3367
  806SOL    HW2 2604   4.141   1.647   4.657  0.0778 -1.1050 -1.3129
  807SOL     OW 2605   5.045   4.272   4.942 -0.8603 -0.1466 -0.5204
  807SOL    HW1 2606   4.963   4.242   4.990 -0.6247 -1.1410 -0.7298
  807SOL    HW2 2607   5.097   4.193   4.911  0.9282  0.4147  0.8471
  808SOL     OW 2608   1.623   2.757   1.997 -0.4919 -0.8344 -0.5659
  808SOL    HW1 2609   1.647   2.738   2.093  0.2237 -0.4533 -0.6643
  808SOL    HW2 2610   1.675   2.696   1.938  0.3282  0.0633 -0.7887
  809SOL     OW 2611   0.276   1.647   0.182 -0.1228 -0.2428 -0.3509
  809SOL    HW1 2612   0.352   1.685   0.235 -0.6449  1.0632 -0.5112
  809SOL    HW2 2613   0.219   1.590   0.241  0.9031 -1.1455 -0.2036
  810SOL     OW 2614   2.535   4.942   3.604  0.1171  0.0468 -0.2993
  810SOL    HW1 2615   2.617   4.946   3.662  0.1201 -0.1410 -0.2897
  810SOL    HW2 2616   2.541   4.863   3.543 -0.0600  0.0292 -0.2944
  811SOL     OW 2617   5.027   0.964   2.123 -0.0457 -0.2434 -0.1974
  811SOL    HW1 2618   4.992   0.946   2.031 -0.5500  0.9187 -0.2552
  811SOL    HW2 2619   4.987   1.049   2.157  0.6611 -0.3092  0.8295
  812SOL     OW 2620   1.616   2.933   4.113  0.2849 -0.3003 -0.0771
  812SOL    HW1 2621   1.610   2.868   4.036  1.1959 -0.6036  0.0980
  812SOL    HW2 2622   1.709   2.933   4.149 -0.1172 -0.1007  0.9856
  813SOL     OW 2623   4.527   2.566   2.618  0.0850  0.3434  0.5452
  813SOL    HW1 2624   4.453   2.516   2.664 -0.4719 -0.1106 -0.7904
  813SOL    HW2 2625   4.615   2.529   2.647 -0.2977 -0.9117  0.1504
  814SOL     OW 2626   2.202   3.403   2.126 -0.2658  0.4231  0.0854
  814SOL    HW1 2627   2.184   3.305   2.111 -2.4416  0.7695  0.1173
  814SOL    HW2 2628   2.296   3.415   2.156 -0.1512 -1.7335  0.7693
  815SOL     OW 2629   1.129   0.657   3.696  0.3468  0.5454 -0.0105
  815SOL    HW1 2630   1.029   0.647   3.691  0.2790 -0.5186  2.1667
  815SOL    HW2 2631   1.158   0.652   3.791  2.5474  0.3365 -0.6359
  816SOL     OW 2632   3.938   1.103   3.660  0.8267  0.5444  0.4565
  816SOL    HW1 2633   3.850   1.059   3.645  1.2322  0.3719 -1.7632
  816SOL    HW2 2634   3.926   1.182   3.720 -1.1763  1.5780 -1.1778
  817SOL     OW 2635   4.402   0.524   2.166  0.5760 -0.6416 -0.0463
  817SOL    HW1 2636   4.380   0.620   2.151 -0.0807 -0.9801 -1.3837
  817SOL    HW2 2637   4.341   0.486   2.235 -1.2935 -0.8460 -1.6972
  818SOL     OW 2638   0.003   1.935   0.873  0.5484 -0.0839 -0.4785
  818SOL    HW1 2639   0.064   1.878   0.819  1.1634 -0.0841  0.1994
  818SOL    HW2 2640  -0.088   1.935   0.832 -0.2306 -3.6949  0.8970
  819SOL     OW 2641   3.622   2.687   3.948 -0.7972  0.2784  0.5615
  819SOL    HW1 2642   3.697   2.736   3.905 -0.8753  0.2485  0.3934
  819SOL    HW2 2643   3.545   2.749   3.961 -0.3339  0.6406  1.8227
  820SOL     OW 2644   0.339   3.635   1.106  0.0404  0.1608  0.2398
  820SOL    HW1 2645   0.347   3.575   1.026  1.3360 -0.0845  0.5284
  820SOL    HW2 2646   0.350   3.730   1.077 -0.9331  0.1985 -0.0607
  821SOL     OW 2647   3.134   1.817   3.397 -0.2092 -0.5069 -0.4871
  821SOL    HW1 2648   3.058   1.770   3.441 -0.6831  1.4836  0.9922
  821SOL    HW2 2649   3.184   1.871   3.465  1.0574  0.1409 -1.8624
  822SOL     OW 2650   3.029   0.647   4.898 -0.0643  0.3469  0.2414
  822SOL    HW1 2651   2.952   0.700   4.933  0.3642  0.9105  0.3444
  822SOL    HW2 2652   3.078   0.700   4.829  0.7183  0.3261  0.7653
  823SOL     OW 2653   1.066   0.256   4.534  0.3662  0.1324  0.3171
  823SOL    HW1 2654   1.146   0.197   4.526  2.1988  2.4493  0.3289
  823SOL    HW2 2655   1.047   0.275   4.631  1.0765  1.1434  0.2745
  824SOL     OW 2656   1.949   2.739   2.531 -0.1987  0.4440  0.5925
  824SOL    HW1 2657   1.866   2.686   2.545 -0.5000  0.4187 -1.0298
  824SOL    HW2 2658   1.966   2.749   2.433  0.9151  1.6947  0.8726
  825SOL     OW 2659   3.649   1.089   4.156 -0.2260 -0.2600  0.3506
  825SOL    HW1 2660   3.568   1.143   4.178 -1.4339 -2.0046  0.4217
  825SOL    HW2 2661   3.663   1.019   4.227  2.3271  1.0053  1.2030
  826SOL     OW 2662   3.896   5.075   4.992  0.4566  0.2927 -0.3877
  826SOL    HW1 2663   3.841   5.001   5.031  1.4390 -0.9817 -1.3489
  826SOL    HW2 2664   3.993   5.050   4.994  0.5792  0.0828 -3.7078
  827SOL     OW 2665   0.847   3.547   3.108 -0.0295 -0.0843 -0.3160
  827SOL    HW1 2666   0.816   3.628   3.157 -0.2943  0.6762 -1.6927
  827SOL    HW2 2667   0.946   3.547   3.102 -0.0696  0.7324 -1.2507
  828SOL     OW 2668   2.971   4.750   2.656  0.2274 -0.1413  0.0180
  828SOL    HW1 2669   2.957   4.849   2.669  2.5887  0.2518 -0.1465
  828SOL    HW2 2670   2.943   4.703   2.740 -0.9703  0.6310  0.0907
  829SOL     OW 2671   3.653   2.002   2.360 -0.4415  0.1357  0.5872
  829SOL    HW1 2672   3.657   1.965   2.453  0.0192  0.0654  0.5414
  829SOL    HW2 2673   3.745   2.005   2.321 -0.9147 -3.9404 -1.4762
  830SOL     OW 2674   2.654   0.016   4.142  0.5471  0.7955 -0.3362
  830SOL    HW1 2675   2.603  -0.067   4.165 -0.8262  1.5858 -0.4511
  830SOL    HW2 2676   2.654   0.078   4.220  1.7964  0.6129 -0.1593
  831SOL     OW 2677   0.641   4.747   0.716  0.4289  0.8561  0.0820
  831SOL    HW1 2678   0.549   4.717   0.745  0.8410  0.3957  0.9688
  831SOL    HW2 2679   0.656   4.721   0.621 -0.5060  1.2930 -0.2062
  832SOL     OW 2680   4.614   3.659   3.947 -0.6359 -0.1669 -0.6130
  832SOL    HW1 2681   4.562   3.695   3.869  1.8448  3.0029 -1.0173
  832SOL    HW2 2682   4.709   3.644   3.918 -0.1689 -1.0976  1.2838
  833SOL     OW 2683   4.049   3.571   2.252  0.4568  0.1457  0.5596
  833SOL    HW1 2684   4.000   3.489   2.283 -0.7987  1.3634  1.9921
  833SOL    HW2 2685   4.084   3.620   2.332  2.8906  0.0467 -0.3661
  834SOL     OW 2686   4.464   3.251   0.497 -0.2598  0.4318 -0.0107
  834SOL    HW1 2687   4.546   3.236   0.442  0.8852 -1.0550  1.9545
  834SOL    HW2 2688   4.448   3.171   0.555 -2.7704  0.9540  0.1180
  835SOL     OW 2689   2.238   3.484   3.356 -0.3359  0.1852 -0.0812
  835SOL    HW1 2690   2.139   3.493   3.346 -0.9066 -1.8760  2.5076
  835SOL    HW2 2691   2.275   3.567   3.399 -0.8917  0.9501 -1.0324
  836SOL     OW 2692   0.605   1.140   3.777  0.3665  0.6182  0.4055
  836SOL    HW1 2693   0.516   1.128   3.734  0.6416 -2.1446  0.3819
  836SOL    HW2 2694   0.598   1.120   3.875  1.1666 -1.2436  0.1394
  837SOL     OW 2695   1.410   1.536   4.171 -0.1053  0.7154  0.2166
  837SOL    HW1 2696   1.489   1.476   4.165  0.6201  1.7550 -1.2235
  837SOL    HW2 2697   1.422   1.600   4.246  0.0910  0.4349  0.4270
  838SOL     OW 2698   3.507   2.248   2.327 -0.4573 -0.2313  0.0433
  838SOL    HW1 2699   3.595   2.271   2.286 -0.2124 -2.3006 -0.6802
  838SOL    HW2 2700   3.511   2.156   2.366 -1.7812  0.3238  1.6132
  839SOL     OW 2701   2.280   3.575   1.117  0.5271 -0.5060 -0.3967
  839SOL    HW1 2702   2.347   3.503   1.099  0.1828 -0.8734 -0.2297
  839SOL    HW2 2703   2.212   3.542   1.183  0.6963  0.1747  0.1245
  840SOL     OW 2704   0.221   4.572   3.845  0.1656 -0.1704 -0.2954
  840SOL    HW1 2705   0.317   4.569   3.874 -0.1377 -0.6025  0.6982
  840SOL    HW2 2706   0.203   4.659   3.800  0.7070  0.4660  0.6863
  841SOL     OW 2707   4.105   3.139   3.013 -0.2226 -0.5705 -0.2410
  841SOL    HW1 2708   4.021   3.186   3.041  0.8478  1.5370 -0.3330
  841SOL    HW2 2709   4.133   3.076   3.086 -0.5739  0.5448  0.8972
  842SOL     OW 2710   3.699   1.442   4.517 -0.3334  0.4766  0.9630
  842SOL    HW1 2711   3.604   1.410   4.507 -0.0967 -0.7843  2.4930
  842SOL    HW2 2712   3.698   1.536   4.551 -1.0217  0.9897 -0.3858
  843SOL     OW 2713   3.070   3.852   3.619  0.1856 -0.0656 -0.0531
  843SOL    HW1 2714   3.094   3.945   3.592 -0.6487  0.9091  2.3453
  843SOL    HW2 2715   2.984   3.825   3.576 -1.3305  1.6036  1.7724
  844SOL     OW 2716   1.877   4.025   2.252 -0.4118  0.2608 -0.6393
  844SOL    HW1 2717   1.812   4.100   2.264 -1.6992 -0.6418 -1.7635
  844SOL    HW2 2718   1.843   3.960   2.184  0.1236 -1.9535  1.0685
  845SOL     OW 2719   1.831   4.869   3.669  1.2439  0.0817 -0.4411
  845SOL    HW1 2720   1.777   4.939   3.622 -0.8691 -0.8327  0.5175
  845SOL    HW2 2721   1.849   4.793   3.606 -0.5276 -0.5932 -0.1749
  846SOL     OW 2722   1.134   1.628   4.826  0.0452 -0.5917  0.2312
  846SOL    HW1 2723   1.059   1.636   4.892  0.2939 -1.5254  0.6346
  846SOL    HW2 2724   1.104   1.663   4.737 -0.5758 -0.1297  0.6167
  847SOL     OW 2725   3.660   3.348   1.593 -0.0360 -0.8438 -0.3378
  847SOL    HW1 2726   3.664   3.268   1.533  2.5588 -0.6568 -0.5085
  847SOL    HW2 2727   3.634   3.429   1.540  1.0573 -0.9053 -0.9981
  848SOL     OW 2728   3.201   0.882   0.063  0.1329  0.1248 -0.3512
  848SOL    HW1 2729   3.180   0.845   0.154 -1.0252  1.4167 -0.0729
  848SOL    HW2 2730   3.139   0.956   0.041  1.1714  0.6451 -1.7203
  849SOL     OW 2731   4.607   0.041   4.463  0.1867 -0.2743  0.1963
  849SOL    HW1 2732   4.696   0.060   4.504 -0.6145 -0.2180  2.0443
  849SOL    HW2 2733   4.554   0.125   4.458  1.2188  0.3397 -3.7249
  850SOL     OW 2734   2.975   2.772   1.553  0.0676 -0.4405  0.0696
  850SOL    HW1 2735   3.010   2.679   1.549  1.9551  0.2560 -1.1965
  850SOL    HW2 2736   2.985   2.816   1.463  0.5101  1.4017  0.9591
  851SOL     OW 2737   0.200   3.151   0.997  0.1954  0.2554 -0.7658
  851SOL    HW1 2738   0.170   3.126   0.905  0.4731  1.5736 -1.2467
  851SOL    HW2 2739   0.182   3.249   1.012  0.7599  0.2063  0.3356
  852SOL     OW 2740   3.599   4.367   1.736  0.7139  0.1607  0.2106
  852SOL    HW1 2741   3.526   4.328   1.793  0.2748 -1.3834 -1.3342
  852SOL    HW2 2742   3.679   4.307   1.738  0.4508 -0.2917 -1.2697
  853SOL     OW 2743   2.556   2.725   4.452  0.0435  0.0676  0.0737
  853SOL    HW1 2744   2.595   2.634   4.469  1.6986  0.9796  1.4879
  853SOL    HW2 2745   2.507   2.756   4.533  1.3692  1.3040  0.4402
  854SOL     OW 2746   2.657   0.667   4.652 -0.3874 -0.0813  0.2781
  854SOL    HW1 2747   2.650   0.627   4.743  0.9454 -0.0706  0.4087
  854SOL    HW2 2748   2.754   0.681   4.629 -0.7129  0.2329 -0.9978
  855SOL     OW 2749   3.212   5.046   2.535 -0.3641 -0.5021  0.1770
  855SOL    HW1 2750   3.117   5.017   2.526 -0.2483 -0.6486 -0.6973
  855SOL    HW2 2751   3.229   5.123   2.473 -0.0400 -0.1679  0.6821
  856SOL     OW 2752   4.975   1.283   3.944 -0.5407  0.1539 -0.5077
  856SOL    HW1 2753   5.039   1.216   3.984 -0.2345  0.3750 -0.6283
  856SOL    HW2 2754   4.929   1.332   4.018  0.9300  1.4374 -0.3926
  857SOL     OW 2755   1.500   1.760   2.541  0.1521  0.2160  0.1352
  857SOL    HW1 2756   1.582   1.777   2.487 -0.1236  1.6944  0.1409
  857SOL    HW2 2757   1.429   1.825   2.515 -1.8837 -2.4591 -1.5356
  858SOL     OW 2758   5.100   1.742   4.168  0.5191  0.8661 -0.1548
  858SOL    HW1 2759   5.087   1.668   4.234 -2.4277  0.4451 -1.0656
  858SOL    HW2 2760   5.195   1.741   4.135  0.6136 -2.5128 -0.1387
  859SOL     OW 2761   1.308   2.121   1.738 -0.6990  0.6128 -0.1760
  859SOL    HW1 2762   1.332   2.201   1.683  0.2431  0.2425 -0.3293
  859SOL    HW2 2763   1.328   2.038   1.685 -0.7809  0.2682  0.3294
  860SOL     OW 2764   0.038   3.621   3.203  0.1463  0.0151  0.1117
  860SOL    HW1 2765  -0.025   3.688   3.162  0.2816  0.1791  0.1690
  860SOL    HW2 2766  -0.014   3.551   3.252  0.0425  2.1361  3.3341
  861SOL     OW 2767   3.965   0.987   2.032  0.4076  0.2121  0.3169
  861SOL    HW1 2768   4.007   0.899   2.010 -0.0568  0.2186 -0.6363
  861SOL    HW2 2769   3.987   1.053   1.960 -2.2590 -0.1306 -0.9282
  862SOL     OW 2770   0.159   1.105   3.825  0.4983  0.2274  0.4338
  862SOL    HW1 2771   0.104   1.138   3.901  0.5980  1.3888  0.0291
  862SOL    HW2 2772   0.228   1.174   3.802  0.1636  0.1135 -1.0033
  863SOL     OW 2773   0.151   1.343   1.161 -0.5519 -0.2768 -0.7695
  863SOL    HW1 2774   0.142   1.397   1.245  0.2747 -1.3862  0.0578
  863SOL    HW2 2775   0.063   1.341   1.113 -0.6347  1.7086 -0.7868
  864SOL     OW 2776   2.303   2.247   5.148 -0.2463  0.1597 -0.4030
  864SOL    HW1 2777   2.225   2.300   5.117 -0.4291  1.3096  1.7947
  864SOL    HW2 2778   2.273   2.185   5.222  0.6558 -0.4123 -0.5061
  865SOL     OW 2779   0.457   4.040   4.228  0.5080  0.5696  0.1666
  865SOL    HW1 2780   0.479   3.945   4.252  0.9132  0.2549 -1.3389
  865SOL    HW2 2781   0.364   4.061   4.259 -0.1595 -0.8263 -0.7920
  866SOL     OW 2782   4.782   4.136   3.854  0.2390  0.0576 -0.9022
  866SOL    HW1 2783   4.872   4.159   3.818 -0.4932  0.8643 -2.2805
  866SOL    HW2 2784   4.751   4.208   3.916  1.0476 -0.8269  0.5925
  867SOL     OW 2785   2.248   1.508   3.431  0.3865 -0.2595 -0.0101
  867SOL    HW1 2786   2.174   1.573   3.419  1.3426  0.9640  0.5038
  867SOL    HW2 2787   2.307   1.510   3.350  1.4841  0.9645  0.7738
  868SOL     OW 2788   2.569   3.236   0.233  0.0580 -0.2478  0.4586
  868SOL    HW1 2789   2.581   3.159   0.170 -1.5703 -0.1720  0.0261
  868SOL    HW2 2790   2.608   3.319   0.192 -0.2406 -0.3737 -0.0933
  869SOL     OW 2791   4.521   2.020   1.426 -0.1865 -0.3864 -0.0297
  869SOL    HW1 2792   4.462   1.943   1.450  0.1743 -0.9482 -0.8605
  869SOL    HW2 2793   4.601   1.985   1.376  1.0423  0.3038  1.3822
  870SOL     OW 2794   2.735   4.607   3.900  0.2201  0.0944 -0.0786
  870SOL    HW1 2795   2.745   4.652   3.989 -1.6258 -1.1550  0.8228
  870SOL    HW2 2796   2.779   4.517   3.903  0.3346  0.1346 -0.4986
  871SOL     OW 2797   2.242   4.700   3.319  0.6579 -0.6041 -0.7816
  871SOL    HW1 2798   2.263   4.795   3.297  0.4713 -0.9348 -2.4830
  871SOL    HW2 2799   2.269   4.641   3.243 -2.5927 -1.5177 -1.3893
  872SOL     OW 2800   4.220   3.434   5.085  0.1277  0.0524 -0.0214
  872SOL    HW1 2801   4.200   3.529   5.061 -0.5968 -0.5688 -2.0467
  872SOL    HW2 2802   4.177   3.413   5.173 -0.5046  1.3337  0.0087
  873SOL     OW 2803   4.231   2.979   3.235 -0.5065  0.3604  0.3214
  873SOL    HW1 2804   4.309   2.950   3.179 -0.6564  1.7270 -0.6494
  873SOL    HW2 2805   4.154   2.916   3.221  0.1419 -0.5293  0.6648
  874SOL     OW 2806   0.239   2.210   1.607  0.5840  0.1875  0.9111
  874SOL    HW1 2807   0.276   2.154   1.681 -0.9206 -2.1573  0.0067
  874SOL    HW2 2808   0.142   2.189   1.594  1.1817 -1.0264 -2.9435
  875SOL     OW 2809   4.185   0.111   1.572  0.0546  0.3507 -0.1448
  875SOL    HW1 2810   4.199   0.133   1.476 -0.7270  0.0294 -0.3381
  875SOL    HW2 2811   4.139   0.023   1.580 -0.6198  0.7496  0.4904
  876SOL     OW 2812   0.571   0.469   2.442 -0.4202 -0.2077 -0.1297
  876SOL    HW1 2813   0.579   0.444   2.538  1.6654 -0.1977 -0.2569
  876SOL    HW2 2814   0.562   0.386   2.386 -1.6026 -0.2146  0.0523
  877SOL     OW 2815   3.640   1.885   2.593  0.1299  0.2399  0.2275
  877SOL    HW1 2816   3.733   1.878   2.631  0.9764  2.5122 -1.1778
  877SOL    HW2 2817   3.580   1.821   2.640  2.0122 -0.0720  2.4078
  878SOL     OW 2818   1.866   4.136   3.516 -0.2897 -0.5140 -0.1082
  878SOL    HW1 2819   1.941   4.184   3.471  0.0118  2.4278  3.1464
  878SOL    HW2 2820   1.903   4.078   3.589 -1.0105 -2.1296 -0.9725
  879SOL     OW 2821   2.156   3.427   4.319 -0.0848 -0.1114 -0.2238
  879SOL    HW1 2822   2.108   3.504   4.277 -0.8813 -0.1230  0.6373
  879SOL    HW2 2823   2.094   3.378   4.380  0.1093 -2.0275 -1.4771
  880SOL     OW 2824   0.103   3.361   2.640 -0.0530  0.2161  0.2574
  880SOL    HW1 2825   0.035   3.342   2.569 -0.4374  1.8143  0.1733
  880SOL    HW2 2826   0.176   3.293   2.634 -0.6278 -0.3363 -0.9421
  881SOL     OW 2827   1.235   1.965   0.761  0.1003  0.5496  0.3359
  881SOL    HW1 2828   1.218   2.031   0.835 -0.5545 -0.2932  0.9588
  881SOL    HW2 2829   1.258   1.876   0.801 -1.0954 -0.1292 -0.4613
  882SOL     OW 2830   1.221   1.415   0.934  0.2052  0.1616  0.0132
  882SOL    HW1 2831   1.314   1.425   0.900 -0.5999  3.5994 -1.5460
  882SOL    HW2 2832   1.188   1.322   0.915  3.2700 -1.1932  0.7509
  883SOL     OW 2833   1.986   2.789   2.262 -0.2101  0.0956 -0.1279
  883SOL    HW1 2834   2.078   2.822   2.243 -0.1895  0.0373 -0.1318
  883SOL    HW2 2835   1.919   2.859   2.238 -0.3456 -0.7817 -2.5239
  884SOL     OW 2836   2.894   0.978   3.199 -0.1025 -0.1227  0.0186
  884SOL    HW1 2837   2.794   0.975   3.200 -0.1447 -0.4473 -1.5196
  884SOL    HW2 2838   2.931   0.885   3.201  0.1392 -0.0274  0.0414
  885SOL     OW 2839   4.857   2.984   3.236 -0.6546 -0.0676  0.1800
  885SOL    HW1 2840   4.876   3.082   3.243 -0.9896 -0.0604  1.2067
  885SOL    HW2 2841   4.769   2.970   3.191 -0.1849  0.0609 -0.7937
  886SOL     OW 2842   2.651   1.093   4.978  0.4011 -0.3142 -0.1288
  886SOL    HW1 2843   2.672   1.028   4.905 -2.9628 -0.6073 -1.0201
  886SOL    HW2 2844   2.657   1.046   5.067  0.7683 -1.0568 -0.5353
  887SOL     OW 2845   0.018   3.868   3.440  0.1223 -0.1705  0.0201
  887SOL    HW1 2846   0.041   3.781   3.483 -0.8335 -0.4174  0.0527
  887SOL    HW2 2847   0.041   3.864   3.342 -0.1296 -0.5458 -0.0261
  888SOL     OW 2848   2.565   0.392   3.279  0.0761  0.3823 -0.4815
  888SOL    HW1 2849   2.646   0.361   3.328 -0.8849 -1.2860  0.1578
  888SOL    HW2 2850   2.554   0.490   3.291  2.1926  0.7053 -0.9180
  889SOL     OW 2851   5.058   4.552   2.114 -0.3129  0.0702 -0.3628
  889SOL    HW1 2852   5.042   4.464   2.071 -1.0868  0.6308 -1.2644
  889SOL    HW2 2853   4.974   4.584   2.158 -0.8233  1.4945 -2.2298
  890SOL     OW 2854   1.513   3.102   0.549  0.0900 -0.2693  0.5715
  890SOL    HW1 2855   1.572   3.179   0.575 -1.3274  0.7301  1.0106
  890SOL    HW2 2856   1.417   3.132   0.552 -0.3785 -1.3031 -1.8698
  891SOL     OW 2857   0.498   2.122   0.224 -0.0798 -0.2678  0.2166
  891SOL    HW1 2858   0.576   2.064   0.246 -1.1407 -1.2586  1.5674
  891SOL    HW2 2859   0.422   2.099   0.285 -1.0404  1.4918 -0.2570
  892SOL     OW 2860   0.833   0.221   2.772 -0.2540 -0.0106  0.1069
  892SOL    HW1 2861   0.781   0.213   2.688  0.9511  2.5739 -0.9993
  892SOL    HW2 2862   0.900   0.295   2.763  3.9351 -3.2330  1.2648
  893SOL     OW 2863   0.856   3.891   0.915 -0.0568  0.0545 -0.2343
  893SOL    HW1 2864   0.865   3.979   0.868 -1.0276  0.5618  0.4902
  893SOL    HW2 2865   0.802   3.829   0.859  1.0860 -0.2920 -0.9964
  894SOL     OW 2866   0.905   1.828   0.540  0.0013 -0.7686 -0.3649
  894SOL    HW1 2867   0.817   1.783   0.558 -0.2561  0.0403  0.4765
  894SOL    HW2 2868   0.948   1.853   0.627  0.4653 -0.0289 -0.7968
  895SOL     OW 2869   3.897   0.210   2.980  0.1252 -0.3483 -0.6346
  895SOL    HW1 2870   3.896   0.139   2.909 -0.3104  1.2104 -2.2560
  895SOL    HW2 2871   3.805   0.246   2.993  0.2909 -0.2564  0.3854
  896SOL     OW 2872   3.115   0.886   3.598 -0.5640 -0.0075 -0.4028
  896SOL    HW1 2873   3.087   0.791   3.611  1.0216 -0.2532  1.9479
  896SOL    HW2 2874   3.165   0.894   3.512  1.5839 -1.9994  0.5124
  897SOL     OW 2875   0.585   4.316   3.204 -0.3192  0.0776 -0.1465
  897SOL    HW1 2876   0.645   4.386   3.242  0.3245 -0.0845 -0.8491
  897SOL    HW2 2877   0.627   4.276   3.122 -1.8753  0.7504 -1.3344
  898SOL     OW 2878   1.413   2.796   4.749  0.2774 -0.4887  0.1383
  898SOL    HW1 2879   1.327   2.837   4.719  0.7444  0.3270 -0.1046
  898SOL    HW2 2880   1.438   2.833   4.838  0.0430 -1.2364  0.5283
  899SOL     OW 2881   1.225   2.750   4.191 -0.0139  0.2593  0.2225
  899SOL    HW1 2882   1.201   2.688   4.116  2.9009  0.5012 -1.0363
  899SOL    HW2 2883   1.282   2.702   4.257  1.4476  1.2652 -0.2563
  900SOL     OW 2884   3.688   2.680   2.906 -0.1373  0.1834 -0.4605
  900SOL    HW1 2885   3.653   2.648   2.994 -0.4256  0.5155 -0.4555
  900SOL    HW2 2886   3.713   2.776   2.912  0.0401  0.1538 -0.6844
  901SOL     OW 2887   2.113   3.806   3.295 -0.2434 -1.3460  0.3666
  901SOL    HW1 2888   2.210   3.829   3.287 -0.5692  0.0964  0.1204
  901SOL    HW2 2889   2.073   3.857   3.371 -1.0519 -0.9803 -0.2824
  902SOL     OW 2890   0.133   3.407   3.044 -0.1413 -0.4249  1.1543
  902SOL    HW1 2891   0.109   3.501   3.064 -1.6668 -0.8264  1.3392
  902SOL    HW2 2892   0.064   3.367   2.983  2.9790 -0.0046 -3.1428
  903SOL     OW 2893   4.087   4.020   4.316  0.0026  0.0708 -0.0886
  903SOL    HW1 2894   4.175   4.032   4.363 -0.2561  2.4077 -0.0630
  903SOL    HW2 2895   4.098   3.953   4.242  1.4853 -0.5441  0.6336
  904SOL     OW 2896   1.877   4.135   1.538  0.1925  0.9104 -0.4809
  904SOL    HW1 2897   1.794   4.179   1.503  0.7899  1.2417 -1.5106
  904SOL    HW2 2898   1.897   4.053   1.486 -0.7551 -0.5099  1.2598
  905SOL     OW 2899   3.219   3.992   3.116  0.3322 -0.1880 -0.0919
  905SOL    HW1 2900   3.249   3.918   3.176  0.5796  0.2773  0.3704
  905SOL    HW2 2901   3.126   3.975   3.085  0.3184 -0.5937  0.1729
  906SOL     OW 2902   0.118   3.041   4.603  0.0862  0.2401  0.2102
  906SOL    HW1 2903   0.203   3.017   4.555  0.1552 -0.1956  0.5504
  906SOL    HW2 2904   0.083   3.127   4.565  0.1354 -0.0991 -0.6298
  907SOL     OW 2905   4.272   0.538   4.357  0.0887 -0.5670  0.2996
  907SOL    HW1 2906   4.271   0.438   4.360 -0.9169 -0.5495  0.9942
  907SOL    HW2 2907   4.189   0.570   4.311  0.6579 -0.0527 -0.3867
  908SOL     OW 2908   2.550   4.920   2.291  0.0479  0.2732 -0.5136
  908SOL    HW1 2909   2.633   4.902   2.239  0.4698 -0.4387  0.3774
  908SOL    HW2 2910   2.502   4.834   2.309  0.2622  0.4102  0.8308
  909SOL     OW 2911   1.883   3.597   3.468  0.5733 -0.1870 -0.5752
  909SOL    HW1 2912   1.784   3.588   3.472  0.4779  0.9215 -0.0663
  909SOL    HW2 2913   1.917   3.552   3.385 -0.5290  0.7749 -1.5847
  910SOL     OW 2914   4.219   1.824   3.606  0.4085 -0.2496  0.2564
  910SOL    HW1 2915   4.214   1.832   3.506  0.0500 -2.6360  0.0257
  910SOL    HW2 2916   4.232   1.729   3.631  1.1662  0.3887  2.5039
  911SOL     OW 2917   3.443   1.835   1.893  0.2748 -0.4037 -0.1780
  911SOL    HW1 2918   3.520   1.804   1.949 -0.5886  0.4416  1.5187
  911SOL    HW2 2919   3.375   1.881   1.950 -1.8184 -1.6540 -1.5025
  912SOL     OW 2920   4.624   2.470   0.509  0.0319  0.0814  0.0868
  912SOL    HW1 2921   4.644   2.514   0.597 -1.4285  1.2154 -0.1029
  912SOL    HW2 2922   4.611   2.540   0.439 -1.1491 -0.6944 -0.5018
  913SOL     OW 2923   2.386   0.688   4.984 -0.0692  0.0159 -0.3453
  913SOL    HW1 2924   2.292   0.656   4.987  0.2827 -1.1518 -1.1718
  913SOL    HW2 2925   2.392   0.778   5.028 -1.1025 -0.9668  1.9446
  914SOL     OW 2926   4.035   2.097   1.351 -0.2812 -0.0582  0.6209
  914SOL    HW1 2927   3.991   2.165   1.293  0.2152  0.3827  0.7550
  914SOL    HW2 2928   4.124   2.131   1.382  0.8353 -1.4911 -0.8203
  915SOL     OW 2929   0.724   4.732   0.455 -0.3645  0.0134  0.1811
  915SOL    HW1 2930   0.776   4.647   0.446 -0.9228 -0.3065 -0.1430
  915SOL    HW2 2931   0.634   4.720   0.412  0.2575  1.4166 -1.6567
  916SOL     OW 2932   2.436   0.904   5.148 -0.5595 -0.1719  0.2855
  916SOL    HW1 2933   2.375   0.962   5.094 -0.6939  1.1203  1.7508
  916SOL    HW2 2934   2.517   0.956   5.174  0.2644 -1.2753 -0.0100
  917SOL     OW 2935   4.950   4.208   0.328 -0.6755 -1.0295 -0.7036
  917SOL    HW1 2936   5.043   4.190   0.362 -0.2605  2.6235  0.4992
  917SOL    HW2 2937   4.953   4.219   0.229  0.2058 -0.8261 -0.6617
  918SOL     OW 2938   2.605   1.411   0.420 -0.0834  0.1963 -0.2188
  918SOL    HW1 2939   2.659   1.354   0.359  0.3237  0.5333 -0.1854
  918SOL    HW2 2940   2.593   1.365   0.508  1.5713  0.7920  0.3530
  919SOL     OW 2941   5.073   0.550   0.971 -0.5128  0.2655 -0.2491
  919SOL    HW1 2942   5.133   0.476   0.941  0.0022  0.7760 -0.4841
  919SOL    HW2 2943   4.978   0.517   0.973 -0.5122  0.0683 -1.9884
  920SOL     OW 2944   3.443   1.679   4.920  0.2428  0.3238 -0.8022
  920SOL    HW1 2945   3.399   1.759   4.879  1.4639  1.4888  0.0794
  920SOL    HW2 2946   3.383   1.600   4.912 -0.2815  0.8874 -3.2863
  921SOL     OW 2947   1.408   2.167   3.943 -0.2185  0.0397 -0.2100
  921SOL    HW1 2948   1.417   2.071   3.970  1.5095  0.2815  0.1523
  921SOL    HW2 2949   1.394   2.172   3.844  0.8544 -0.5550 -0.4048
  922SOL     OW 2950   4.030   0.795   3.426  0.0567  0.4028 -0.0948
  922SOL    HW1 2951   4.021   0.747   3.513 -0.7379 -0.0761 -0.4363
  922SOL    HW2 2952   3.942   0.835   3.400 -0.5563 -2.0867 -2.1907
  923SOL     OW 2953   2.429   2.477   1.901  0.4514  0.4959  0.2463
  923SOL    HW1 2954   2.435   2.414   1.978 -0.8098  0.2904  0.1915
  923SOL    HW2 2955   2.399   2.428   1.819 -0.0340  1.0614  0.0783
  924SOL     OW 2956   3.754   1.117   2.770 -0.0644 -0.1440 -0.3513
  924SOL    HW1 2957   3.812   1.120   2.688  1.2335 -0.4237  0.5181
  924SOL    HW2 2958   3.712   1.206   2.785  0.1564  0.0709 -0.9977
  925SOL     OW 2959   3.314   2.316   0.507  0.2349 -0.9580 -0.4302
  925SOL    HW1 2960   3.295   2.218   0.496  2.8215 -1.5528 -0.3365
  925SOL    HW2 2961   3.396   2.327   0.564 -0.1578  1.3017 -0.2160
  926SOL     OW 2962   0.952   1.313   2.656 -0.7936 -0.2430 -0.3261
  926SOL    HW1 2963   0.906   1.245   2.598  0.5114 -0.6287 -0.9533
  926SOL    HW2 2964   0.920   1.404   2.632 -0.5770 -0.4345 -1.3715
  927SOL     OW 2965   0.313   2.040   4.988 -0.1288 -0.1675 -0.1365
  927SOL    HW1 2966   0.262   2.025   4.903  1.9029 -1.3474 -1.2122
  927SOL    HW2 2967   0.300   1.962   5.049 -0.4129 -0.0003  0.0180
  928SOL     OW 2968   0.691   2.705   4.908  0.3794  0.5658 -0.1909
  928SOL    HW1 2969   0.645   2.787   4.943  2.0521  1.3153  0.3978
  928SOL    HW2 2970   0.624   2.644   4.867 -1.3352  0.8466  2.0038
  929SOL     OW 2971   4.774   4.861   1.306  0.7678 -0.6954 -0.1007
  929SOL    HW1 2972   4.679   4.875   1.334  0.8404  0.2003 -0.2671
  929SOL    HW2 2973   4.829   4.939   1.336  1.7567 -1.8696  1.2954
  930SOL     OW 2974   2.121   4.779   1.893  0.0107  0.0466  0.6183
  930SOL    HW1 2975   2.140   4.687   1.859  0.6543  1.3961 -3.1343
  930SOL    HW2 2976   2.208   4.826   1.912 -0.2053  0.7245 -0.0486
  931SOL     OW 2977   0.239   0.642   1.711 -0.1764  0.3168 -0.2919
  931SOL    HW1 2978   0.294   0.701   1.772  2.8518 -0.9960 -1.5470
  931SOL    HW2 2979   0.238   0.681   1.619  2.9860 -1.9311 -1.4817
  932SOL     OW 2980   1.931   1.703   0.355  0.1123 -0.3176 -0.5126
  932SOL    HW1 2981   1.853   1.681   0.414  0.4693 -0.7249 -0.1764
  932SOL    HW2 2982   1.951   1.801   0.359  0.4215 -0.4100  0.4216
  933SOL     OW 2983   0.335   3.723   2.040  0.3497  0.3930  0.3122
  933SOL    HW1 2984   0.275   3.803   2.043  0.0066  0.2742 -1.6087
  933SOL    HW2 2985   0.331   3.683   1.948 -0.5528 -2.6591  1.5790
  934SOL     OW 2986   2.767   4.355   2.229  0.4642  0.4780  0.0832
  934SOL    HW1 2987   2.718   4.295   2.292  1.9684 -0.8833  0.0071
  934SOL    HW2 2988   2.740   4.335   2.135  2.5253 -1.7206 -0.1370
  935SOL     OW 2989   0.723   2.557   1.140 -0.1346 -0.0514 -0.4256
  935SOL    HW1 2990   0.762   2.643   1.108  0.0798  0.3721  0.9136
  935SOL    HW2 2991   0.662   2.575   1.218 -1.0018 -0.9829 -0.8640
  936SOL     OW 2992   0.708   0.620   1.996 -0.0356  0.2433  0.6137
  936SOL    HW1 2993   0.731   0.559   1.920 -1.4331 -0.6725  0.8807
  936SOL    HW2 2994   0.779   0.689   2.006 -0.0949  0.7808 -1.9159
  937SOL     OW 2995   4.801   3.235   3.608  0.2073  0.0044  0.4164
  937SOL    HW1 2996   4.760   3.323   3.633  0.3053 -0.0587  0.8167
  937SOL    HW2 2997   4.791   3.171   3.685  1.4019  0.1103  0.6828
  938SOL     OW 2998   3.552   3.945   4.489  0.0512  0.1117 -0.1709
  938SOL    HW1 2999   3.574   4.041   4.509 -1.0075  0.4654 -0.5762
  938SOL    HW2 3000   3.619   3.885   4.532  1.0654  1.0543 -0.3945
  939SOL     OW 3001   2.191   3.101   1.573  0.7599  0.4743 -0.0871
  939SOL    HW1 3002   2.192   3.180   1.634 -0.0721  0.2657  0.2176
  939SOL    HW2 3003   2.196   3.017   1.628 -0.8520  0.2576 -0.2211
  940SOL     OW 3004   1.218   0.966   5.023  0.0314 -0.4641 -0.1570
  940SOL    HW1 3005   1.287   0.964   4.951  1.2842 -1.0625  1.0239
  940SOL    HW2 3006   1.193   1.060   5.043  2.1645 -0.0455  0.8824
  941SOL     OW 3007   0.657   0.349   0.307 -0.1568 -0.4705 -0.2357
  941SOL    HW1 3008   0.737   0.408   0.316 -0.0601 -0.4601 -1.1101
  941SOL    HW2 3009   0.575   0.401   0.328  0.0482 -0.4280  0.4736
  942SOL     OW 3010   2.049   0.705   3.367 -0.0313 -0.5505 -0.2432
  942SOL    HW1 3011   2.087   0.797   3.369 -0.7122 -0.2605 -0.2773
  942SOL    HW2 3012   2.031   0.674   3.461 -0.0913 -0.5193 -0.2440
  943SOL     OW 3013   3.358   0.244   4.574  0.2345 -0.0312 -0.2718
  943SOL    HW1 3014   3.448   0.200   4.564  0.3323 -0.1835  1.1130
  943SOL    HW2 3015   3.367   0.326   4.630 -0.6887 -0.7841  1.0375
  944SOL     OW 3016   1.648   5.026   3.918 -0.5038 -0.4458  0.1463
  944SOL    HW1 3017   1.671   4.931   3.894 -2.6468 -0.7135 -1.1450
  944SOL    HW2 3018   1.572   5.026   3.983  0.4184  0.4041  1.2510
  945SOL     OW 3019   0.069   3.085   1.237  0.1803 -0.0310 -0.3317
  945SOL    HW1 3020   0.148   3.050   1.288  0.0666  0.8978  0.4989
  945SOL    HW2 3021   0.102   3.139   1.159  0.3678  0.0242 -0.2155
  946SOL     OW 3022   2.684   4.324   2.676 -0.4560  0.4401  0.2906
  946SOL    HW1 3023   2.773   4.367   2.660 -0.4153 -0.2021 -1.3654
  946SOL    HW2 3024   2.694   4.254   2.747  0.6040 -0.2863 -0.5299
  947SOL     OW 3025   1.742   3.291   3.823 -0.4815 -0.3239  0.3111
  947SOL    HW1 3026   1.671   3.293   3.753 -0.2211  0.5333  0.0522
  947SOL    HW2 3027   1.817   3.352   3.796 -0.2139 -0.2606  1.1677
  948SOL     OW 3028   3.843   3.148   0.037 -1.1324  0.5608  0.3659
  948SOL    HW1 3029   3.848   3.050   0.058 -1.4241  0.3817 -0.3826
  948SOL    HW2 3030   3.914   3.172  -0.029  0.2174  1.2573  1.9735
  949SOL     OW 3031   0.633   0.044   3.375  0.1375 -0.6050  0.0510
  949SOL    HW1 3032   0.655   0.029   3.278 -0.5529  0.2922 -0.2600
  949SOL    HW2 3033   0.711   0.086   3.420  0.2940 -0.5875 -0.2310
  950SOL     OW 3034   3.223   3.663   1.283  0.2048 -0.1671 -0.2295
  950SOL    HW1 3035   3.319   3.639   1.267  0.7790  0.3467  2.1599
  950SOL    HW2 3036   3.188   3.611   1.360 -0.3609  2.1220  1.1557
  951SOL     OW 3037   2.142   3.698   0.460 -0.1375 -0.0080 -0.0527
  951SOL    HW1 3038   2.127   3.611   0.414 -0.3988  0.5179 -0.9855
  951SOL    HW2 3039   2.236   3.729   0.445  0.2252 -0.5334  1.0082
  952SOL     OW 3040   0.498   4.677   1.021  0.1943 -0.0965 -0.2947
  952SOL    HW1 3041   0.410   4.703   1.062 -0.1870  0.3377 -1.3626
  952SOL    HW2 3042   0.547   4.617   1.084 -0.7133 -0.0735  0.4627
  953SOL     OW 3043   4.482   1.292   4.237 -0.6384 -0.3033  0.0087
  953SOL    HW1 3044   4.420   1.306   4.160 -2.5684 -0.8252  1.3880
  953SOL    HW2 3045   4.552   1.224   4.212 -1.8612 -1.2421 -0.9605
  954SOL     OW 3046   4.652   4.179   2.742  0.5226 -0.2720  0.1399
  954SOL    HW1 3047   4.638   4.266   2.788 -1.2872 -0.4655  0.0258
  954SOL    HW2 3048   4.747   4.173   2.710  0.9377  1.2160  0.9961
  955SOL     OW 3049   3.069   0.808   2.701 -0.1349 -0.2315  0.1366
  955SOL    HW1 3050   2.988   0.864   2.719  1.4600  1.5422  2.4870
  955SOL    HW2 3051   3.078   0.739   2.772  1.0807  0.4818  0.7121
  956SOL     OW 3052   5.138   0.189   2.894 -0.6888 -0.1795  0.2996
  956SOL    HW1 3053   5.050   0.235   2.906 -0.0339  0.7394  2.0772
  956SOL    HW2 3054   5.127   0.110   2.834 -2.5089  0.4627 -0.2893
  957SOL     OW 3055   0.307   3.128   0.087 -0.3004  0.2480 -0.8415
  957SOL    HW1 3056   0.321   3.030   0.074 -1.0509 -0.0305  0.3114
  957SOL    HW2 3057   0.221   3.156   0.046  0.4857  0.6820 -2.2424
  958SOL     OW 3058   2.345   2.405   0.241  0.3535 -0.3206  0.4719
  958SOL    HW1 3059   2.329   2.349   0.160  0.0376 -0.9958  0.9959
  958SOL    HW2 3060   2.294   2.367   0.318 -0.1460  0.8900  0.7567
  959SOL     OW 3061   1.514   5.054   3.350 -0.2607 -0.5306 -0.1422
  959SOL    HW1 3062   1.537   5.083   3.257 -0.4847  0.5279  0.1169
  959SOL    HW2 3063   1.461   4.969   3.347  0.0632 -0.7090 -0.9566
  960SOL     OW 3064   2.165   3.405   3.855 -0.4047  0.3120  0.0300
  960SOL    HW1 3065   2.179   3.342   3.931  0.0713 -1.0956 -1.1748
  960SOL    HW2 3066   2.080   3.381   3.808  0.5747 -0.5059 -1.3994
  961SOL     OW 3067   4.275   0.462   1.211  0.0261  0.1620 -0.0728
  961SOL    HW1 3068   4.247   0.518   1.289  0.2437  0.9295 -0.5346
  961SOL    HW2 3069   4.231   0.497   1.128 -1.2484 -1.4372 -0.1272
  962SOL     OW 3070   0.243   3.276   2.148 -0.0981 -0.6700 -0.2672
  962SOL    HW1 3071   0.256   3.212   2.224  0.2905 -1.9329 -1.3769
  962SOL    HW2 3072   0.267   3.368   2.179  0.5347 -1.2357  1.0089
  963SOL     OW 3073   2.553   3.074   2.050 -0.0099  0.1680  0.3349
  963SOL    HW1 3074   2.529   3.076   2.147 -0.7288 -1.6081  0.2370
  963SOL    HW2 3075   2.539   2.982   2.014  0.8732  0.6280 -1.3167
  964SOL     OW 3076   3.196   0.985   4.847 -0.2449  0.6197 -0.0516
  964SOL    HW1 3077   3.206   1.082   4.824  2.0850  0.7436  1.1898
  964SOL    HW2 3078   3.262   0.960   4.918 -0.1562 -2.0991 -0.9590
  965SOL     OW 3079   1.852   3.289   0.139 -0.1649 -0.1859 -0.1109
  965SOL    HW1 3080   1.875   3.314   0.234 -2.9987 -0.2206  0.6644
  965SOL    HW2 3081   1.797   3.361   0.098 -1.3419 -1.4015 -0.7456
  966SOL     OW 3082   1.258   0.373   5.148  0.2527 -0.6060 -0.4910
  966SOL    HW1 3083   1.198   0.446   5.180  1.4313  0.6116 -0.9356
  966SOL    HW2 3084   1.235   0.287   5.194  0.2677  0.5221  1.7441
  967SOL     OW 3085   1.739   2.441   1.566  0.4900 -0.4974 -0.2330
  967SOL    HW1 3086   1.708   2.349   1.588  1.4216 -0.8259 -0.2642
  967SOL    HW2 3087   1.659   2.501   1.553 -0.1085 -1.1130  0.5397
  968SOL     OW 3088   1.439   1.178   4.087 -0.1791  0.1353 -0.4882
  968SOL    HW1 3089   1.416   1.255   4.027  0.7624  0.5948 -0.2876
  968SOL    HW2 3090   1.366   1.110   4.084 -0.7621  0.7704 -1.1172
  969SOL     OW 3091   0.805   4.456   4.757 -0.4831  0.1935  0.4024
  969SOL    HW1 3092   0.772   4.503   4.675 -0.0785 -0.7290 -0.2957
  969SOL    HW2 3093   0.733   4.397   4.793 -0.1302 -0.6444 -0.2374
  970SOL     OW 3094   1.326   0.969   0.441  0.0813  0.5288  0.3000
  970SOL    HW1 3095   1.422   0.943   0.434  0.6691  2.3878  0.7418
  970SOL    HW2 3096   1.303   1.032   0.366 -1.4090 -1.5033 -1.0550
  971SOL     OW 3097   3.181   3.316   1.103  0.0745  0.0058  0.1099
  971SOL    HW1 3098   3.114   3.335   1.031  0.3066  0.2829 -0.0376
  971SOL    HW2 3099   3.145   3.247   1.165  0.0824 -0.6129 -0.5621
  972SOL     OW 3100   1.125   0.115   3.020 -0.2792 -0.6890 -0.1495
  972SOL    HW1 3101   1.054   0.046   3.031  0.0180 -0.8409  1.0276
  972SOL    HW2 3102   1.203   0.093   3.080 -0.1836  0.6455  0.2497
  973SOL     OW 3103   2.289   4.255   1.307 -0.1729 -0.5369 -0.4577
  973SOL    HW1 3104   2.376   4.242   1.356 -0.1472  0.9263 -0.0562
  973SOL    HW2 3105   2.241   4.167   1.301  0.0522 -0.8858  1.7831
  974SOL     OW 3106   3.505   2.628   0.511 -0.3139  0.1208  0.4837
  974SOL    HW1 3107   3.434   2.612   0.580 -0.9179  1.8684  0.3208
  974SOL    HW2 3108   3.494   2.562   0.436 -2.6005  1.1047 -0.1409
  975SOL     OW 3109   0.806   4.410   3.560 -0.2560  0.1809 -0.2229
  975SOL    HW1 3110   0.852   4.485   3.608 -0.8261  1.2561 -1.2942
  975SOL    HW2 3111   0.707   4.421   3.572 -0.3410 -0.3852 -0.4300
  976SOL     OW 3112   1.018   0.822   4.624 -0.1662  0.2203  0.5651
  976SOL    HW1 3113   0.946   0.874   4.579 -0.1356 -0.5337 -0.3977
  976SOL    HW2 3114   0.999   0.724   4.614  1.0516  0.0064  0.1641
  977SOL     OW 3115   3.235   5.074   4.787 -0.0278 -0.4350 -0.1130
  977SOL    HW1 3116   3.217   5.173   4.785 -0.8282 -0.5802 -0.8479
  977SOL    HW2 3117   3.165   5.027   4.734  0.5146 -1.3787 -0.0071
  978SOL     OW 3118   3.073   3.896   1.155 -0.0968 -0.3191 -0.1421
  978SOL    HW1 3119   3.105   3.805   1.181 -0.5205 -0.5043 -0.2621
  978SOL    HW2 3120   3.119   3.965   1.211  0.6173 -0.5716 -0.4080
  979SOL     OW 3121   3.004   5.115   2.990 -0.2936  0.7612 -0.2851
  979SOL    HW1 3122   2.926   5.130   3.051  0.5834  1.4544  0.6910
  979SOL    HW2 3123   3.030   5.018   2.994  0.6474  1.0467  1.5843
  980SOL     OW 3124   4.559   2.255   4.856 -0.0207 -0.1409  0.8687
  980SOL    HW1 3125   4.626   2.181   4.850 -1.4121 -1.3790 -0.3399
  980SOL    HW2 3126   4.498   2.238   4.933  0.8649  0.8620  1.8260
  981SOL     OW 3127   0.670   1.901   4.343  0.2013 -0.8519 -0.0588
  981SOL    HW1 3128   0.607   1.831   4.309  0.3269 -2.5164  2.7868
  981SOL    HW2 3129   0.624   1.956   4.412  1.5030 -1.4503  1.3375
  982SOL     OW 3130   4.086   0.360   0.214  0.5505  0.2959 -0.4501
  982SOL    HW1 3131   4.131   0.272   0.219  0.1039 -0.0015 -1.4619
  982SOL    HW2 3132   4.123   0.413   0.138  0.9942  1.0904  0.3043
  983SOL     OW 3133   0.275   3.534   2.223 -0.2416 -0.1685 -0.2795
  983SOL    HW1 3134   0.289   3.612   2.163  0.5020 -0.3953 -0.4076
  983SOL    HW2 3135   0.192   3.548   2.277 -0.7958  0.1409 -1.1846
  984SOL     OW 3136   2.608   0.216   0.567 -0.6020 -0.0244  0.2288
  984SOL    HW1 3137   2.617   0.126   0.611  0.6926  1.0611  2.3500
  984SOL    HW2 3138   2.517   0.253   0.588  0.1075  0.6164  2.3996
  985SOL     OW 3139   5.107   3.629   0.163  0.1556 -0.0296  0.0294
  985SOL    HW1 3140   5.160   3.628   0.078 -0.8715  2.4163 -0.7305
  985SOL    HW2 3141   5.135   3.708   0.218  0.6135 -1.4295  1.8787
  986SOL     OW 3142   4.370   1.530   3.280  0.2081 -0.4396  0.2001
  986SOL    HW1 3143   4.377   1.467   3.357 -0.8523 -0.7603  0.0521
  986SOL    HW2 3144   4.446   1.516   3.217  0.2511 -1.2253  0.4240
  987SOL     OW 3145   3.563   2.914   2.012 -0.1106  0.3323  0.3427
  987SOL    HW1 3146   3.634   2.844   2.001  0.8786  1.2442  0.6889
  987SOL    HW2 3147   3.473   2.871   2.013  0.4982 -0.9883  1.1239
  988SOL     OW 3148   2.114   3.011   3.681  0.4557 -0.0275  0.0482
  988SOL    HW1 3149   2.015   3.015   3.689  0.4195  2.5650 -0.6080
  988SOL    HW2 3150   2.149   2.931   3.729 -1.6906  0.6413  2.9573
  989SOL     OW 3151   4.251   2.956   0.367 -0.0629 -0.0482 -0.4361
  989SOL    HW1 3152   4.164   2.923   0.330 -0.6959  0.7736  0.2752
  989SOL    HW2 3153   4.233   3.015   0.446  1.0960  0.9031 -0.8615
  990SOL     OW 3154   0.718   2.106   0.892 -0.1466 -0.1616  0.0386
  990SOL    HW1 3155   0.680   2.156   0.814 -0.6292  0.9882  0.9783
  990SOL    HW2 3156   0.815   2.130   0.903  1.0867 -3.2695 -2.4988
  991SOL     OW 3157   2.651   4.267   1.379  0.2901  0.4817 -0.9288
  991SOL    HW1 3158   2.681   4.265   1.284  0.1143  0.0634 -0.9746
  991SOL    HW2 3159   2.590   4.190   1.397  0.8804  0.1520 -0.2892
  992SOL     OW 3160   0.349   1.062   4.909  0.3320  0.5060 -0.4008
  992SOL    HW1 3161   0.415   1.080   4.983 -0.0188  1.0174 -0.2007
  992SOL    HW2 3162   0.258   1.053   4.948  0.5464 -2.5948 -0.3928
  993SOL     OW 3163   2.025   0.023   0.111  0.0056  0.5642  0.2507
  993SOL    HW1 3164   2.037   0.116   0.077  1.2693  0.9496  1.6386
  993SOL    HW2 3165   1.934  -0.009   0.087  0.0696  1.5823 -1.5498
  994SOL     OW 3166   1.197   0.872   3.341 -0.2139  0.2056  0.2598
  994SOL    HW1 3167   1.216   0.912   3.252 -0.4258 -0.7800 -0.2415
  994SOL    HW2 3168   1.105   0.898   3.371 -0.8412 -0.8915 -0.6381
  995SOL     OW 3169   1.139   2.289   4.572 -0.0680 -0.0473 -0.0393
  995SOL    HW1 3170   1.196   2.368   4.548 -0.5737  0.7539  1.2808
  995SOL    HW2 3171   1.053   2.294   4.521 -1.3645  1.9300  2.1607
  996SOL     OW 3172   3.118   2.067   1.482  0.2718 -0.0114  0.1098
  996SOL    HW1 3173   3.036   2.035   1.530 -0.8040  1.1405 -0.8803
  996SOL    HW2 3174   3.193   2.003   1.498 -0.7731 -1.0226  1.1622
  997SOL     OW 3175   1.443   1.876   3.989 -0.1130  0.2591 -0.0458
  997SOL    HW1 3176   1.498   1.796   3.967 -2.1111 -1.6672  1.5553
  997SOL    HW2 3177   1.348   1.850   4.002 -0.8946  2.9423  0.3687
  998SOL     OW 3178   0.793   0.745   0.789 -0.3782  0.2158  0.0008
  998SOL    HW1 3179   0.737   0.768   0.869  1.1456 -0.6179  1.3622
  998SOL    HW2 3180   0.764   0.657   0.752  1.5477 -1.4968  2.2762
  999SOL     OW 3181   4.681   1.126   0.438  0.6960  0.2904 -0.0248
  999SOL    HW1 3182   4.636   1.055   0.383  0.2124  0.1166  0.5825
  999SOL    HW2 3183   4.625   1.146   0.518  0.2849  2.1582 -0.7424
 1000SOL     OW 3184   2.330   2.599   4.356 -0.2961 -0.7013  0.0952
 1000SOL    HW1 3185   2.382   2.684   4.370  1.8479 -1.8490 -0.4614
 1000SOL    HW2 3186   2.264   2.588   4.430  1.7675 -0.2284  2.1067
 1001SOL     OW 3187   3.452   2.413   3.837 -0.1440  0.2005  0.0798
 1001SOL    HW1 3188   3.451   2.479   3.911 -1.3979  1.4990 -1.0297
 1001SOL    HW2 3189   3.375   2.350   3.848 -0.3341  0.3972 -0.0983
 1002SOL     OW 3190   3.564   4.207   4.599 -0.5167 -0.3672  0.1514
 1002SOL    HW1 3191   3.480   4.254   4.622 -0.2375  0.1915  0.0429
 1002SOL    HW2 3192   3.641   4.270   4.604 -0.3527 -0.3661 -1.6294
 1003SOL     OW 3193   3.701   4.620   0.870 -0.2224 -0.1564 -0.1471
 1003SOL    HW1 3194   3.698   4.567   0.786 -2.2405 -1.0502  0.4180
 1003SOL    HW2 3195   3.758   4.572   0.938  4.3991  2.2366 -1.9041
 1004SOL     OW 3196   1.928   1.382   4.086  0.5064  0.1731 -0.0682
 1004SOL    HW1 3197   2.000   1.333   4.036  0.5209 -0.5011  0.5844
 1004SOL    HW2 3198   1.961   1.472   4.114  0.5278  0.5169 -1.1814
 1005SOL     OW 3199   3.028   1.793   4.502  1.0934 -0.3938 -0.3141
 1005SOL    HW1 3200   3.049   1.890   4.510  0.0515 -0.1566 -0.3236
 1005SOL    HW2 3201   3.102   1.739   4.543  0.1573  0.4937  2.8546
 1006SOL     OW 3202   3.790   2.573   0.535  0.7402  0.2315 -0.4442
 1006SOL    HW1 3203   3.692   2.592   0.542  1.0141  1.1929  1.2337
 1006SOL    HW2 3204   3.842   2.645   0.580  2.1931 -0.6365 -0.6554
 1007SOL     OW 3205   3.241   4.685   2.729  0.2135 -0.0630  0.1642
 1007SOL    HW1 3206   3.144   4.697   2.709  0.1905  3.0060  1.5947
 1007SOL    HW2 3207   3.295   4.733   2.659  0.7843 -2.0126 -0.8044
 1008SOL     OW 3208   3.141   3.847   2.796 -0.4269 -0.7653  0.5319
 1008SOL    HW1 3209   3.064   3.860   2.733  0.4426 -0.7398 -0.5474
 1008SOL    HW2 3210   3.109   3.861   2.890 -1.1033  2.4597 -0.0511
 1009SOL     OW 3211   4.147   2.360   1.600 -0.0646  0.0994 -0.2340
 1009SOL    HW1 3212   4.127   2.387   1.506  0.9030 -0.0285 -0.4841
 1009SOL    HW2 3213   4.196   2.273   1.600  1.4984  0.9410  0.2747
 1010SOL     OW 3214   1.649   3.175   2.609  0.4142 -0.0064  0.0509
 1010SOL    HW1 3215   1.683   3.220   2.692 -0.0432 -0.2577  0.3834
 1010SOL    HW2 3216   1.720   3.177   2.538  0.2009  1.8052 -0.1704
 1011SOL     OW 3217   3.362   2.954   0.232  0.4113 -0.3595  0.3383
 1011SOL    HW1 3218   3.290   2.953   0.163 -0.4501  0.6965  1.2015
 1011SOL    HW2 3219   3.333   2.903   0.313  1.2699 -1.2598  0.1144
 1012SOL     OW 3220   4.564   3.463   1.331  0.1117 -0.0807 -0.0957
 1012SOL    HW1 3221   4.599   3.379   1.373 -0.0390  1.2114  2.9021
 1012SOL    HW2 3222   4.465   3.456   1.321  0.4225 -1.7834 -3.9129
 1013SOL     OW 3223   4.542   2.021   5.015 -0.0861 -0.0060 -0.3031
 1013SOL    HW1 3224   4.574   1.951   5.078 -0.9033 -0.5044 -0.4266
 1013SOL    HW2 3225   4.455   2.058   5.048  0.9324  1.9000  0.4668
 1014SOL     OW 3226   1.719   2.208   1.836 -0.0794  0.0542  0.4286
 1014SOL    HW1 3227   1.665   2.277   1.884 -0.3938 -0.3920  0.7291
 1014SOL    HW2 3228   1.698   2.118   1.874  0.0957 -0.2385 -0.1666
 1015SOL     OW 3229   2.578   2.248   0.927  0.2227 -0.4635  0.0670
 1015SOL    HW1 3230   2.524   2.283   0.850 -0.4758 -1.6103  0.0113
 1015SOL    HW2 3231   2.653   2.193   0.891 -1.0791 -2.4144  0.1732
 1016SOL     OW 3232   3.766   3.814   3.802 -0.3733  0.2092  0.1010
 1016SOL    HW1 3233   3.778   3.769   3.714 -2.2694 -0.0962 -0.0498
 1016SOL    HW2 3234   3.853   3.855   3.831 -0.0665  1.8381 -2.7231
 1017SOL     OW 3235   1.840   3.037   3.687 -0.2747 -0.1414 -0.0133
 1017SOL    HW1 3236   1.771   2.982   3.732  1.6437 -2.6854  0.0103
 1017SOL    HW2 3237   1.833   3.132   3.719 -1.7179 -0.9546  2.3234
 1018SOL     OW 3238   0.447   2.915   1.872 -0.6582  0.4151  0.1437
 1018SOL    HW1 3239   0.430   3.010   1.897  0.5244  0.9282 -0.8918
 1018SOL    HW2 3240   0.373   2.858   1.906 -1.7040  1.7933  0.2693
 1019SOL     OW 3241   0.258   2.478   3.457  0.0291 -0.3668  0.1992
 1019SOL    HW1 3242   0.261   2.394   3.511 -0.8589 -0.6516 -0.1695
 1019SOL    HW2 3243   0.196   2.543   3.500 -0.6571 -0.5819 -0.4201
 1020SOL     OW 3244   1.347   3.927   0.546 -0.2930  0.1785  0.2118
 1020SOL    HW1 3245   1.247   3.928   0.544 -0.3469  0.0428  1.6699
 1020SOL    HW2 3246   1.379   3.977   0.626  0.7133 -1.8711  1.1721
 1021SOL     OW 3247   4.830   3.833   2.441  0.2090 -0.1116 -0.5996
 1021SOL    HW1 3248   4.809   3.874   2.352  1.8510  2.3092  0.0339
 1021SOL    HW2 3249   4.754   3.850   2.504  0.4108  1.0670 -0.6559
 1022SOL     OW 3250   0.817   2.972   1.294 -0.1695  0.0832 -0.2322
 1022SOL    HW1 3251   0.901   3.016   1.260  0.4604  0.1432  1.3408
 1022SOL    HW2 3252   0.747   3.042   1.309 -0.8512 -0.0524 -2.3531
 1023SOL     OW 3253   0.208   2.072   4.398 -0.4103  0.2856 -0.1730
 1023SOL    HW1 3254   0.286   2.080   4.336  0.2214 -0.0490  0.5732
 1023SOL    HW2 3255   0.187   2.162   4.437 -1.8562  0.8473 -2.0974
 1024SOL     OW 3256   1.448   3.994   1.094  0.7145 -0.2095  0.3006
 1024SOL    HW1 3257   1.534   3.946   1.082  0.7437  0.2066 -1.3579
 1024SOL    HW2 3258   1.465   4.092   1.106  0.5385 -0.3116  1.4869
 1025SOL     OW 3259   1.939   2.394   1.833 -0.7182 -0.0433  0.1836
 1025SOL    HW1 3260   1.850   2.347   1.838 -0.4967 -0.3944  1.3825
 1025SOL    HW2 3261   2.008   2.337   1.878  0.2915 -0.1263 -1.3992
 1026SOL     OW 3262   3.229   0.195   3.308  0.0849 -0.3269  0.1153
 1026SOL    HW1 3263   3.137   0.158   3.325 -0.3979  1.2266  1.1096
 1026SOL    HW2 3264   3.297   0.124   3.326 -0.9141 -1.6554 -1.0880
 1027SOL     OW 3265   3.817   2.559   4.610 -0.3088 -0.2356  0.3106
 1027SOL    HW1 3266   3.800   2.499   4.688 -0.9104 -2.1677 -1.2323
 1027SOL    HW2 3267   3.893   2.621   4.632 -0.9216 -0.2086  2.6417
 1028SOL     OW 3268   1.960   0.089   1.099  0.3472  0.7097  0.0935
 1028SOL    HW1 3269   1.913   0.000   1.101 -0.4014  1.1039  0.2197
 1028SOL    HW2 3270   2.049   0.080   1.144  0.1086  0.1160  0.4691
 1029SOL     OW 3271   2.405   4.019   3.698  0.4394 -0.3736 -0.1035
 1029SOL    HW1 3272   2.416   4.021   3.598 -0.5649 -1.8949 -0.2806
 1029SOL    HW2 3273   2.422   3.926   3.731 -2.0918 -0.5832  0.7730
 1030SOL     OW 3274   5.034   0.533   4.466 -0.1065 -0.5525 -0.1634
 1030SOL    HW1 3275   5.120   0.551   4.418 -0.3212 -0.3059 -0.4638
 1030SOL    HW2 3276   5.016   0.435   4.467 -0.6633 -0.4954 -1.6052
 1031SOL     OW 3277   0.917   4.269   1.023 -0.0492  0.5529 -0.1382
 1031SOL    HW1 3278   0.896   4.306   1.113 -1.5940 -0.3395 -0.1057
 1031SOL    HW2 3279   0.889   4.335   0.953 -1.0926  0.2282 -0.0300
 1032SOL     OW 3280   2.139   2.984   4.062 -0.6486 -0.5358 -0.3004
 1032SOL    HW1 3281   2.197   2.933   4.126 -2.0481 -0.0615  1.4176
 1032SOL    HW2 3282   2.131   2.933   3.976  1.2081 -1.2297 -0.1039
 1033SOL     OW 3283   1.759   1.464   3.306  0.2314  0.0190  0.3924
 1033SOL    HW1 3284   1.846   1.458   3.257 -0.2076 -0.5409 -0.3311
 1033SOL    HW2 3285   1.757   1.396   3.379  0.1844 -0.3336  0.0638
 1034SOL     OW 3286   3.756   3.848   0.109 -0.2347 -0.1058 -0.5213
 1034SOL    HW1 3287   3.820   3.795   0.053  0.3407  1.9785 -1.9407
 1034SOL    HW2 3288   3.790   3.854   0.203 -0.3115 -2.1544 -0.3153
 1035SOL     OW 3289   4.793   4.160   5.024 -0.1262 -0.0128  0.4262
 1035SOL    HW1 3290   4.696   4.166   5.003  0.3636  0.8785 -1.8035
 1035SOL    HW2 3291   4.831   4.078   4.980  0.1424 -0.3978  1.3479
 1036SOL     OW 3292   5.073   2.584   3.353  0.1178  0.1866  0.2514
 1036SOL    HW1 3293   5.111   2.508   3.301  1.1689  0.0287  1.1893
 1036SOL    HW2 3294   5.063   2.664   3.294 -1.2408 -0.7300 -0.8034
 1037SOL     OW 3295   5.080   1.806   5.001 -0.5185  0.0494  0.3379
 1037SOL    HW1 3296   5.147   1.784   4.930  0.6948  0.2323  1.4001
 1037SOL    HW2 3297   5.052   1.901   4.991 -1.6302 -0.3653 -0.8880
 1038SOL     OW 3298   4.084   1.506   4.251 -0.7540  0.3021 -0.2676
 1038SOL    HW1 3299   4.020   1.431   4.234 -1.3874  0.1304  2.5011
 1038SOL    HW2 3300   4.046   1.568   4.319  2.0300  0.1853  1.5409
 1039SOL     OW 3301   4.139   1.749   2.917  0.5089 -0.0868 -0.2411
 1039SOL    HW1 3302   4.192   1.827   2.884  0.7892 -0.7282 -1.3400
 1039SOL    HW2 3303   4.170   1.665   2.872 -1.4028 -0.4844 -0.9095
 1040SOL     OW 3304   3.081   2.603   0.736 -0.0714  0.1494 -0.1513
 1040SOL    HW1 3305   3.020   2.544   0.789 -0.9598  1.7643  0.7361
 1040SOL    HW2 3306   3.035   2.691   0.720 -0.0191 -0.3512 -4.0226
 1041SOL     OW 3307   4.455   4.434   0.442 -0.4867 -0.7873  0.2543
 1041SOL    HW1 3308   4.438   4.524   0.402 -0.0098 -0.3511  1.0147
 1041SOL    HW2 3309   4.517   4.383   0.383 -0.2026 -0.3460  0.1621
 1042SOL     OW 3310   0.955   0.550   4.624  0.4163  0.2947  0.1242
 1042SOL    HW1 3311   0.888   0.509   4.563  1.7995 -0.3375 -1.0429
 1042SOL    HW2 3312   0.949   0.508   4.714 -0.1127 -0.4383 -0.2475
 1043SOL     OW 3313   4.958   4.221   1.012  0.1497 -0.3208  0.0186
 1043SOL    HW1 3314   4.920   4.137   0.974  0.7804 -0.7269  0.2677
 1043SOL    HW2 3315   4.922   4.300   0.961  0.5104 -0.8095 -1.0162
 1044SOL     OW 3316   0.901   2.075   0.408 -0.0218 -0.2291  0.0343
 1044SOL    HW1 3317   0.988   2.110   0.375 -0.4004  0.8170  0.1332
 1044SOL    HW2 3318   0.917   1.988   0.456  1.3654  1.1564  2.2996
 1045SOL     OW 3319   2.952   4.717   2.202  0.2520  0.0672 -0.0732
 1045SOL    HW1 3320   2.968   4.620   2.181 -0.8893 -0.3088  0.6607
 1045SOL    HW2 3321   2.975   4.735   2.298  0.0097  0.4114 -0.0773
 1046SOL     OW 3322   2.878   4.822   0.274  0.3572  0.2378  0.0579
 1046SOL    HW1 3323   2.945   4.799   0.344 -0.2854  0.1420  0.6515
 1046SOL    HW2 3324   2.807   4.880   0.313 -1.7826 -2.3929  0.3775
 1047SOL     OW 3325   1.036   3.436   0.685  0.5546  0.4720  0.2970
 1047SOL    HW1 3326   1.021   3.534   0.694  0.3375  0.4931 -0.2391
 1047SOL    HW2 3327   1.091   3.403   0.762  2.8090  1.4759 -0.7677
 1048SOL     OW 3328   2.702   2.089   0.261  0.5002  0.2400 -0.5144
 1048SOL    HW1 3329   2.702   2.076   0.360 -2.2766 -1.7095 -0.6617
 1048SOL    HW2 3330   2.744   2.177   0.239  2.3377  0.1810  2.2440
 1049SOL     OW 3331   0.796   1.853   2.587 -0.0902 -0.0563  0.5141
 1049SOL    HW1 3332   0.869   1.903   2.541  0.0463 -0.9307 -0.2518
 1049SOL    HW2 3333   0.719   1.841   2.524  0.0209 -1.0976  0.5457
 1050SOL     OW 3334   1.897   4.016   3.787  0.2928 -0.2747  0.2490
 1050SOL    HW1 3335   1.974   3.979   3.839  0.1870 -0.1440  0.4988
 1050SOL    HW2 3336   1.891   4.115   3.801  0.6249 -0.1391 -0.4804
 1051SOL     OW 3337   4.877   5.120   2.038  0.0328  0.1974  0.4305
 1051SOL    HW1 3338   4.795   5.068   2.061  0.0967 -0.5335 -0.9076
 1051SOL    HW2 3339   4.954   5.057   2.026  0.3314  0.6798 -0.2836
 1052SOL     OW 3340   4.067   1.537   0.738  0.1685  0.1523 -0.6217
 1052SOL    HW1 3341   4.050   1.473   0.663 -0.3383 -0.5840  0.1125
 1052SOL    HW2 3342   3.997   1.525   0.809  1.1352  0.2505  0.3704
 1053SOL     OW 3343   0.528   5.118   2.615  0.0349 -0.0746 -0.4508
 1053SOL    HW1 3344   0.525   5.115   2.715 -1.7956 -1.1243 -0.4950
 1053SOL    HW2 3345   0.571   5.035   2.581  0.3559  0.1317 -0.5558
 1054SOL     OW 3346   0.168   0.058   1.099 -0.3151 -0.1384  1.1761
 1054SOL    HW1 3347   0.140  -0.021   1.044  0.9555  0.1915  0.0219
 1054SOL    HW2 3348   0.088   0.094   1.148 -1.3566 -0.7883  0.0071
 1055SOL     OW 3349   0.857   0.637   3.687  0.4655  0.1285  0.5644
 1055SOL    HW1 3350   0.882   0.541   3.677  1.8294  0.3606  1.4447
 1055SOL    HW2 3351   0.761   0.649   3.661  1.0494 -0.9101 -2.5063
 1056SOL     OW 3352   3.496   4.360   0.248  0.0835 -0.4043  0.3009
 1056SOL    HW1 3353   3.397   4.372   0.248  0.2543  1.2989 -0.3279
 1056SOL    HW2 3354   3.536   4.414   0.174  1.6100  0.1588  1.4816
 1057SOL     OW 3355   0.159   1.883   0.603  0.3540 -0.6303 -0.5311
 1057SOL    HW1 3356   0.069   1.898   0.562  1.2060  0.5120 -2.0706
 1057SOL    HW2 3357   0.226   1.944   0.561  1.7603 -1.0593  0.9702
 1058SOL     OW 3358   4.525   4.151   3.727  0.7604  0.2528 -0.4291
 1058SOL    HW1 3359   4.621   4.172   3.747  0.6737  0.2453 -0.0006
 1058SOL    HW2 3360   4.519   4.056   3.695  0.8362  0.0980  0.0097
 1059SOL     OW 3361   1.009   0.451   0.507 -0.0773  0.6216 -0.2449
 1059SOL    HW1 3362   1.024   0.543   0.471 -1.5172  1.0539  0.1945
 1059SOL    HW2 3363   1.025   0.383   0.435 -0.1604  1.2882 -0.8964
 1060SOL     OW 3364   1.039   5.038   4.290  0.7611 -0.6072 -0.5349
 1060SOL    HW1 3365   1.101   4.966   4.259  0.7840 -0.7499 -0.1631
 1060SOL    HW2 3366   0.967   4.999   4.347  0.1024 -0.4902 -1.2786
 1061SOL     OW 3367   0.001   4.748   3.141  0.1988  0.0671  0.9182
 1061SOL    HW1 3368  -0.026   4.719   3.233 -1.2526 -0.7816  0.2565
 1061SOL    HW2 3369  -0.076   4.737   3.079  1.1275  0.7371 -0.3896
 1062SOL     OW 3370   1.884   2.323   3.614  0.7125 -0.2843  0.2460
 1062SOL    HW1 3371   1.969   2.313   3.666  2.3572  0.3224 -2.1607
 1062SOL    HW2 3372   1.842   2.412   3.635  1.4369  0.0328  0.3701
 1063SOL     OW 3373   3.257   3.585   4.694 -0.0136 -0.4716  0.3961
 1063SOL    HW1 3374   3.181   3.615   4.637  1.2947  0.5713 -0.8673
 1063SOL    HW2 3375   3.222   3.555   4.783 -1.9082 -0.3177 -0.2570
 1064SOL     OW 3376   1.994   4.756   2.499 -0.2431  0.0787  0.1944
 1064SOL    HW1 3377   1.916   4.802   2.456 -0.1701 -0.3087 -0.3739
 1064SOL    HW2 3378   2.057   4.824   2.536 -0.5304  0.4134  0.0705
 1065SOL     OW 3379   1.079   2.536   1.863 -0.8626 -0.3972 -0.3482
 1065SOL    HW1 3380   1.011   2.564   1.931 -1.2106  0.7111 -1.1176
 1065SOL    HW2 3381   1.052   2.449   1.822 -0.9505 -0.7790  0.5083
 1066SOL     OW 3382   0.378   5.050   3.686 -0.8549 -0.4679 -0.1451
 1066SOL    HW1 3383   0.294   5.103   3.674 -0.7696 -0.2954  0.0359
 1066SOL    HW2 3384   0.407   5.014   3.597 -1.5050 -1.1064 -0.1095
 1067SOL     OW 3385   4.458   2.176   2.993  0.4753 -0.4261 -0.2425
 1067SOL    HW1 3386   4.428   2.201   3.085  1.7725 -1.8818  0.6461
 1067SOL    HW2 3387   4.401   2.102   2.958  0.8573 -0.8546  0.0190
 1068SOL     OW 3388   2.662   1.183   2.687  0.2301  0.0648  0.0993
 1068SOL    HW1 3389   2.590   1.238   2.645 -0.1622  0.0698  0.7820
 1068SOL    HW2 3390   2.709   1.131   2.615  0.1150  0.7028 -0.4579
 1069SOL     OW 3391   4.502   2.651   4.666  0.1713  0.3175  0.0987
 1069SOL    HW1 3392   4.601   2.652   4.656 -0.0272  2.4981 -2.6380
 1069SOL    HW2 3393   4.473   2.727   4.724  0.0155  0.0527  0.3788
 1070SOL     OW 3394   2.134   3.606   4.096  0.2989  0.0742  0.0106
 1070SOL    HW1 3395   2.037   3.583   4.102  0.2422  0.2830 -0.0914
 1070SOL    HW2 3396   2.180   3.538   4.038 -0.4413  1.8330 -2.8713
 1071SOL     OW 3397   3.236   3.793   3.799 -0.1181  0.1403  0.1406
 1071SOL    HW1 3398   3.169   3.818   3.729  1.1759  2.7186 -0.2814
 1071SOL    HW2 3399   3.293   3.719   3.764 -0.8440 -0.0602 -0.6626
 1072SOL     OW 3400   4.613   3.674   0.705  0.0569  0.5272  0.5977
 1072SOL    HW1 3401   4.572   3.583   0.711 -1.3672  0.9957 -1.0991
 1072SOL    HW2 3402   4.709   3.669   0.731 -0.4768 -1.0538  2.5254
 1073SOL     OW 3403   1.902   3.816   0.484 -0.4472  0.5736 -0.4205
 1073SOL    HW1 3404   1.979   3.757   0.460  0.9045  1.2861  1.8127
 1073SOL    HW2 3405   1.925   3.911   0.463 -0.5664  0.8156  0.4767
 1074SOL     OW 3406   3.093   1.526   4.794 -0.6339  0.6244  0.7278
 1074SOL    HW1 3407   3.111   1.554   4.888  1.8531  1.7216 -0.0079
 1074SOL    HW2 3408   3.004   1.562   4.766 -0.7923  1.4967  2.2090
 1075SOL     OW 3409   0.410   3.964   3.005 -0.0612 -0.1797  0.0405
 1075SOL    HW1 3410   0.465   3.979   3.087  0.2439  0.4694 -0.2735
 1075SOL    HW2 3411   0.389   3.867   2.997 -0.9331 -0.1292  1.4125
 1076SOL     OW 3412   3.524   2.953   3.122  0.2666  0.3007 -0.1695
 1076SOL    HW1 3413   3.486   2.954   3.215  1.4150  1.8751  0.3172
 1076SOL    HW2 3414   3.463   3.003   3.061  0.3206  0.6731  0.0799
 1077SOL     OW 3415   0.084   1.834   2.784  0.4199  0.2533 -0.1088
 1077SOL    HW1 3416   0.157   1.843   2.716 -0.0495 -0.6139 -0.7308
 1077SOL    HW2 3417   0.081   1.917   2.840  2.8027 -0.2317  0.8501
 1078SOL     OW 3418   1.604   0.261   0.493  0.1376 -0.3317  0.4319
 1078SOL    HW1 3419   1.517   0.215   0.512  0.2635 -0.4920  0.6282
 1078SOL    HW2 3420   1.650   0.215   0.418  0.6171 -1.0110  1.1202
 1079SOL     OW 3421   3.603   0.128   0.772  0.0646 -0.1513 -0.2306
 1079SOL    HW1 3422   3.558   0.133   0.682  0.0284  0.7664 -0.1713
 1079SOL    HW2 3423   3.659   0.210   0.786 -0.8045  0.2659  1.0315
 1080SOL     OW 3424   3.506   3.889   0.887 -0.2109  0.4820  0.2043
 1080SOL    HW1 3425   3.490   3.795   0.916 -0.6850  0.6486  0.4963
 1080SOL    HW2 3426   3.603   3.911   0.896 -0.4269  0.8064  2.5770
 1081SOL     OW 3427   3.735   1.098   0.252 -0.4618  0.0704  0.7575
 1081SOL    HW1 3428   3.747   1.061   0.344  0.2466  0.8299  0.9769
 1081SOL    HW2 3429   3.778   1.037   0.186 -0.6730 -0.2999  0.9571
 1082SOL     OW 3430   4.433   3.661   0.151 -0.3997  0.2171 -0.1003
 1082SOL    HW1 3431   4.400   3.616   0.234 -0.4095  0.0588 -0.1886
 1082SOL    HW2 3432   4.366   3.646   0.078 -0.1390 -0.0932 -0.2778
 1083SOL     OW 3433   0.762   4.374   2.254  0.0479  0.2618  0.0659
 1083SOL    HW1 3434   0.788   4.351   2.348  0.1556 -1.6648 -0.3939
 1083SOL    HW2 3435   0.726   4.292   2.208  1.6101  0.7031 -2.1166
 1084SOL     OW 3436   4.444   4.828   0.144  0.2943  0.3780  0.1865
 1084SOL    HW1 3437   4.434   4.827   0.244  2.3100  1.9658  0.4654
 1084SOL    HW2 3438   4.361   4.791   0.102 -1.7377  2.1065  2.3843
 1085SOL     OW 3439   4.470   0.878   0.997  0.3209 -0.2787 -0.3288
 1085SOL    HW1 3440   4.512   0.965   1.021 -0.1369 -0.4091  1.0743
 1085SOL    HW2 3441   4.512   0.842   0.914  2.6553 -0.1791  0.7300
 1086SOL     OW 3442   2.970   2.485   4.502  0.5031  0.0105 -0.0373
 1086SOL    HW1 3443   2.965   2.518   4.596 -0.0688  0.4419 -0.2124
 1086SOL    HW2 3444   2.886   2.511   4.453  1.2611  0.7733 -0.9776
 1087SOL     OW 3445   4.438   0.708   4.476  0.2966  0.1092 -0.0775
 1087SOL    HW1 3446   4.507   0.655   4.525 -0.3015  0.0732  0.7349
 1087SOL    HW2 3447   4.378   0.645   4.425  2.6182  0.2510 -3.2277
 1088SOL     OW 3448   2.723   4.873   2.898 -0.4075  0.1515 -0.2197
 1088SOL    HW1 3449   2.770   4.900   2.982 -1.0071 -0.3897  0.2913
 1088SOL    HW2 3450   2.762   4.787   2.864 -0.4296  0.1672 -0.2861
 1089SOL     OW 3451   1.384   4.276   4.353 -0.1119  0.1536 -0.4790
 1089SOL    HW1 3452   1.434   4.254   4.437 -0.2696  2.1376  0.1968
 1089SOL    HW2 3453   1.383   4.375   4.340 -1.5891 -0.0019 -1.9021
 1090SOL     OW 3454   1.893   4.372   5.060 -0.2150  0.5960 -0.1216
 1090SOL    HW1 3455   1.946   4.320   4.993 -1.1400  2.5102 -2.4918
 1090SOL    HW2 3456   1.946   4.451   5.090 -0.4161  0.5993  0.2344
 1091SOL     OW 3457   2.547   1.454   1.961  0.1157  0.3597  0.3238
 1091SOL    HW1 3458   2.594   1.382   2.012 -0.0266  0.7002  0.9416
 1091SOL    HW2 3459   2.575   1.543   1.996  1.3909  0.6808 -1.3739
 1092SOL     OW 3460   4.060   0.734   4.856  0.3969  0.0860 -0.3696
 1092SOL    HW1 3461   4.049   0.828   4.890  1.6836  0.6644 -1.4289
 1092SOL    HW2 3462   3.982   0.711   4.798 -0.1315  0.3411  0.2229
 1093SOL     OW 3463   5.031   2.460   0.507  0.6590  0.2533 -0.1391
 1093SOL    HW1 3464   5.025   2.443   0.605  1.0356 -0.6557 -0.2630
 1093SOL    HW2 3465   4.958   2.411   0.460  2.2445 -1.8303 -0.5816
 1094SOL     OW 3466   0.044   4.970   0.592  0.2135 -0.1927 -0.2667
 1094SOL    HW1 3467   0.009   4.888   0.637  0.3850 -0.3991 -0.5022
 1094SOL    HW2 3468   0.128   4.947   0.543  0.5044  0.2229  0.0275
 1095SOL     OW 3469   4.295   4.163   0.086  0.3940  0.0643  0.3280
 1095SOL    HW1 3470   4.239   4.115   0.019  1.8512 -0.5515 -0.4884
 1095SOL    HW2 3471   4.241   4.236   0.127 -0.8783 -0.2488 -0.6965
 1096SOL     OW 3472   4.211   1.353   1.593 -0.1143 -0.2294 -0.8935
 1096SOL    HW1 3473   4.292   1.391   1.638 -1.2258 -2.2232  3.2415
 1096SOL    HW2 3474   4.130   1.403   1.622 -0.7866 -0.7285 -1.8498
 1097SOL     OW 3475   3.150   0.506   1.529  0.2022  0.0284 -0.5352
 1097SOL    HW1 3476   3.065   0.462   1.558  1.2835 -1.0747  1.1553
 1097SOL    HW2 3477   3.177   0.573   1.598  0.2803  1.0088 -1.4909
 1098SOL     OW 3478   4.350   3.877   1.586 -0.2845  0.1708  0.2742
 1098SOL    HW1 3479   4.275   3.821   1.552 -0.0892 -1.6107  2.5348
 1098SOL    HW2 3480   4.315   3.950   1.645 -0.2628 -1.4130  2.3376
 1099SOL     OW 3481   2.066   2.418   1.580  0.2717 -0.4622  0.0617
 1099SOL    HW1 3482   1.997   2.442   1.648 -0.3344  0.0621 -0.7252
 1099SOL    HW2 3483   2.060   2.321   1.558 -0.0118 -0.4793  0.2214
 1100SOL     OW 3484   1.081   2.002   4.867 -0.1703  0.1254  0.3383
 1100SOL    HW1 3485   1.135   1.988   4.950 -1.5986  0.1339  1.3177
 1100SOL    HW2 3486   1.003   1.939   4.869 -0.6547  0.6896 -0.6167
 1101SOL     OW 3487   2.417   4.930   0.359 -0.1684  0.1335  0.5229
 1101SOL    HW1 3488   2.368   4.884   0.285  0.7760 -0.3933  0.2116
 1101SOL    HW2 3489   2.395   5.027   0.357 -1.3241 -0.1117  0.4955
 1102SOL     OW 3490   3.935   1.308   0.140  0.1390  0.4446  0.3101
 1102SOL    HW1 3491   4.025   1.296   0.098  0.2949  0.7969  0.5399
 1102SOL    HW2 3492   3.940   1.282   0.236 -0.1076  0.0642  0.2178
 1103SOL     OW 3493   0.756   3.550   1.344 -0.6973 -0.2334 -0.3878
 1103SOL    HW1 3494   0.658   3.537   1.358 -0.8349  2.5469  2.1661
 1103SOL    HW2 3495   0.771   3.593   1.255 -1.9428  0.4128 -0.3076
 1104SOL     OW 3496   2.153   4.470   1.447  0.0569 -0.3023  0.0518
 1104SOL    HW1 3497   2.192   4.388   1.405  0.2202 -1.2189  1.8903
 1104SOL    HW2 3498   2.219   4.545   1.443 -0.3646  0.0255 -2.3059
 1105SOL     OW 3499   3.123   4.640   4.865  0.0268 -0.3926  0.4042
 1105SOL    HW1 3500   3.088   4.734   4.872 -0.1250 -0.0939 -2.7403
 1105SOL    HW2 3501   3.213   4.635   4.909 -0.8113  0.6461  2.3823
 1106SOL     OW 3502   0.330   5.074   2.202  0.3510 -0.6443  0.2267
 1106SOL    HW1 3503   0.299   5.109   2.290  1.3831  0.6084  0.1293
 1106SOL    HW2 3504   0.263   5.095   2.131 -0.5549 -1.7909  0.7081
 1107SOL     OW 3505   1.102   2.807   4.446 -0.0562 -0.5225  0.1813
 1107SOL    HW1 3506   1.033   2.764   4.504 -0.7878 -1.2682 -1.2091
 1107SOL    HW2 3507   1.101   2.765   4.355  1.8924 -0.2072 -0.0325
 1108SOL     OW 3508   4.521   2.219   2.495 -0.1456  0.7833 -0.2938
 1108SOL    HW1 3509   4.453   2.234   2.423  0.2464  1.5859 -0.5193
 1108SOL    HW2 3510   4.482   2.240   2.584 -0.6293 -0.1951 -0.2669
 1109SOL     OW 3511   2.131   1.231   3.977 -0.2398 -0.7148  0.2655
 1109SOL    HW1 3512   2.192   1.181   4.039 -0.5860 -2.8622 -0.9889
 1109SOL    HW2 3513   2.184   1.266   3.900  0.2156  2.0739  1.7263
 1110SOL     OW 3514   2.607   0.718   3.954  0.3786 -0.1755  0.4528
 1110SOL    HW1 3515   2.578   0.622   3.958  0.3096 -0.1121  2.3116
 1110SOL    HW2 3516   2.525   0.776   3.947  0.3165 -0.1815  1.1182
 1111SOL     OW 3517   0.422   5.059   3.129 -0.0974  0.4400 -0.0227
 1111SOL    HW1 3518   0.400   5.156   3.140  1.1572  0.5575  2.1837
 1111SOL    HW2 3519   0.345   5.003   3.161  0.1316  0.7827  1.2071
 1112SOL     OW 3520   0.631   3.376   0.452  0.0416 -0.0057 -0.3960
 1112SOL    HW1 3521   0.602   3.355   0.358  0.6891  2.2287 -1.1517
 1112SOL    HW2 3522   0.709   3.319   0.476  1.3109  0.9306 -2.0858
 1113SOL     OW 3523   3.761   0.055   0.181  0.3176 -0.3861  0.2186
 1113SOL    HW1 3524   3.750   0.017   0.273 -0.8495  0.5673  0.4967
 1113SOL    HW2 3525   3.745  -0.017   0.113  0.1022 -0.8399  0.7407
 1114SOL     OW 3526   2.148   0.104   0.721  0.2049 -1.1987 -0.3083
 1114SOL    HW1 3527   2.122   0.018   0.765  2.2106 -0.7682  1.9383
 1114SOL    HW2 3528   2.101   0.180   0.765  1.1755 -0.8732  0.1973
 1115SOL     OW 3529   0.364   0.019   0.478  0.2416 -0.4508 -0.2354
 1115SOL    HW1 3530   0.356   0.072   0.562  0.8922  0.1186 -0.5259
 1115SOL    HW2 3531   0.445   0.049   0.427  0.1044 -1.0961 -0.8479
 1116SOL     OW 3532   0.156   2.384   2.251 -0.3377 -0.1067 -0.1076
 1116SOL    HW1 3533   0.251   2.414   2.257 -0.2774 -0.4111  0.4583
 1116SOL    HW2 3534   0.128   2.381   2.154  0.4498 -0.7111 -0.3194
 1117SOL     OW 3535   3.878   4.584   1.505 -0.0054 -0.2715 -0.1552
 1117SOL    HW1 3536   3.820   4.607   1.584  0.8020 -1.2894  0.7592
 1117SOL    HW2 3537   3.963   4.543   1.537 -0.9347 -3.6621 -1.5842
 1118SOL     OW 3538   1.695   0.525   2.072 -0.3035 -0.0678  0.8483
 1118SOL    HW1 3539   1.630   0.582   2.021 -0.5598 -1.0018  0.0957
 1118SOL    HW2 3540   1.646   0.446   2.110  0.5372 -1.3822 -0.6639
 1119SOL     OW 3541   0.109   4.467   2.758 -0.1152  0.0736  0.2176
 1119SOL    HW1 3542   0.178   4.512   2.702 -1.9865  2.9517 -0.0242
 1119SOL    HW2 3543   0.134   4.474   2.854  1.2127 -1.3951  0.0102
 1120SOL     OW 3544   1.909   3.662   4.421 -0.1657 -0.2945 -0.1144
 1120SOL    HW1 3545   1.897   3.657   4.322 -1.0011 -2.2919  0.0484
 1120SOL    HW2 3546   1.933   3.572   4.457 -0.6258  0.2150  1.5943
 1121SOL     OW 3547   3.428   0.976   1.432 -0.0547 -0.2332  0.4986
 1121SOL    HW1 3548   3.367   0.901   1.407 -1.9275  1.4499 -0.2199
 1121SOL    HW2 3549   3.499   0.986   1.362  0.1285 -1.2015  0.5250
 1122SOL     OW 3550   2.745   2.524   4.346 -0.3264 -0.0720 -0.1682
 1122SOL    HW1 3551   2.712   2.583   4.272 -0.7131  1.1770  0.9829
 1122SOL    HW2 3552   2.678   2.452   4.364 -0.8436  0.4200 -0.1279
 1123SOL     OW 3553   0.142   3.924   3.127  0.0160  0.5483 -0.5721
 1123SOL    HW1 3554   0.115   3.948   3.034 -0.4291 -0.9831 -0.8762
 1123SOL    HW2 3555   0.229   3.966   3.149  0.5450  0.2482 -2.0070
 1124SOL     OW 3556   4.844   3.682   3.797  0.8386  0.1628  0.3907
 1124SOL    HW1 3557   4.820   3.755   3.734 -0.5528  0.6408  1.4200
 1124SOL    HW2 3558   4.934   3.700   3.837  0.7941  0.9652  0.1380
 1125SOL     OW 3559   1.367   0.422   3.803  0.3469 -0.0260  0.4519
 1125SOL    HW1 3560   1.288   0.464   3.848  0.2579  0.4161 -0.1173
 1125SOL    HW2 3561   1.419   0.491   3.753 -0.2849 -0.7137 -1.2122
 1126SOL     OW 3562   1.170   4.930   2.917  0.0677 -0.3517 -0.0566
 1126SOL    HW1 3563   1.267   4.909   2.907  0.6456  1.6807  0.8052
 1126SOL    HW2 3564   1.138   4.980   2.837 -0.2415 -0.8536 -0.2542
 1127SOL     OW 3565   1.263   2.796   0.353 -0.1351 -0.2129  0.2884
 1127SOL    HW1 3566   1.208   2.819   0.273  2.5637  1.7144 -1.1656
 1127SOL    HW2 3567   1.237   2.855   0.429 -0.4686  0.2939 -0.2126
 1128SOL     OW 3568   3.221   4.172   2.830 -0.2616 -0.3489  0.2967
 1128SOL    HW1 3569   3.162   4.091   2.824  0.3196 -0.7149 -0.8141
 1128SOL    HW2 3570   3.294   4.156   2.896  0.3880 -1.1072 -0.5785
 1129SOL     OW 3571   4.559   0.692   3.303  0.1144  0.0670 -0.3492
 1129SOL    HW1 3572   4.657   0.672   3.308  0.0836 -0.4807 -1.5648
 1129SOL    HW2 3573   4.508   0.609   3.282 -0.7579  0.1086  1.4712
 1130SOL     OW 3574   0.035   4.233   2.038  0.0585 -0.3853  0.5336
 1130SOL    HW1 3575  -0.056   4.267   2.014  0.0721 -0.6657  0.0702
 1130SOL    HW2 3576   0.068   4.173   1.966  1.6487  1.6053 -0.4804
 1131SOL     OW 3577   2.086   0.530   2.941  0.8689 -0.1368 -0.3971
 1131SOL    HW1 3578   2.154   0.597   2.913  0.2333  0.2575 -1.0260
 1131SOL    HW2 3579   1.995   0.572   2.940  0.5701 -0.7577  0.0696
 1132SOL     OW 3580   1.343   0.159   0.237  0.5207  0.3420 -0.0046
 1132SOL    HW1 3581   1.404   0.239   0.235  0.6350  0.2511 -0.1315
 1132SOL    HW2 3582   1.351   0.108   0.152  1.5176 -0.5944  0.6094
 1133SOL     OW 3583   0.911   1.205   0.824 -0.0384 -0.6766  0.0983
 1133SOL    HW1 3584   0.913   1.243   0.731  0.5067 -0.1881  0.3063
 1133SOL    HW2 3585   1.003   1.201   0.861 -0.1937 -1.3724  0.4241
 1134SOL     OW 3586   1.898   2.962   0.192 -0.1392  0.2158 -0.1427
 1134SOL    HW1 3587   1.995   2.949   0.170 -0.3041  0.6840 -1.2500
 1134SOL    HW2 3588   1.863   3.039   0.139 -1.5635 -1.0842 -1.2010
 1135SOL     OW 3589   4.445   2.375   4.603 -0.1293 -0.2518 -0.2455
 1135SOL    HW1 3590   4.505   2.334   4.672 -0.2797 -0.5191 -0.2753
 1135SOL    HW2 3591   4.462   2.474   4.600 -2.1614  0.2731  2.2643
 1136SOL     OW 3592   0.667   4.737   2.347  0.3549  0.0559 -0.0390
 1136SOL    HW1 3593   0.650   4.800   2.271 -0.8330  0.9247  0.9128
 1136SOL    HW2 3594   0.640   4.645   2.320  0.6639  0.2133 -0.9261
 1137SOL     OW 3595   2.190   4.741   3.779  0.4509  0.1876 -0.2575
 1137SOL    HW1 3596   2.105   4.789   3.800 -0.3781 -1.7470  1.0368
 1137SOL    HW2 3597   2.268   4.798   3.805 -0.4868  1.0207  0.8273
 1138SOL     OW 3598   3.900   2.718   2.248  0.0090 -0.4723 -0.0635
 1138SOL    HW1 3599   3.911   2.805   2.200  0.4416  1.3140  3.0176
 1138SOL    HW2 3600   3.803   2.700   2.264 -0.0176  0.5355  1.0284
 1139SOL     OW 3601   2.256   4.783   2.584  0.1345  0.3687  0.4227
 1139SOL    HW1 3602   2.284   4.752   2.675  1.6242  0.9083  0.1735
 1139SOL    HW2 3603   2.199   4.712   2.541 -2.0948  0.8205  2.4132
 1140SOL     OW 3604   2.317   1.083   3.592 -0.1787 -0.2717 -0.7252
 1140SOL    HW1 3605   2.360   1.138   3.520 -1.4810  1.3560 -0.3325
 1140SOL    HW2 3606   2.300   1.141   3.672  0.4728 -1.8371  0.5986
 1141SOL     OW 3607   2.608   4.219   4.982 -0.3545  0.5378  0.3087
 1141SOL    HW1 3608   2.528   4.275   5.004 -1.9172 -1.7423  0.7318
 1141SOL    HW2 3609   2.643   4.245   4.891 -1.2458  1.8935  0.3276
 1142SOL     OW 3610   0.029   4.915   2.383  0.3689 -0.4739  0.2107
 1142SOL    HW1 3611   0.066   4.855   2.312 -0.2997  0.5373 -1.0324
 1142SOL    HW2 3612  -0.070   4.922   2.373  0.1919 -0.7280  1.5909
 1143SOL     OW 3613   0.505   0.257   5.015  0.2802  0.4102  0.2387
 1143SOL    HW1 3614   0.570   0.266   4.940 -0.0691 -0.4497 -0.1909
 1143SOL    HW2 3615   0.412   0.270   4.980  0.0264 -1.1636  0.2625
 1144SOL     OW 3616   4.634   0.192   3.745 -0.1958  0.2993 -0.0329
 1144SOL    HW1 3617   4.565   0.125   3.717 -0.4705 -0.1209  1.5392
 1144SOL    HW2 3618   4.696   0.150   3.811  0.0978  1.3857  0.4023
 1145SOL     OW 3619   4.525   0.098   1.729 -0.4767  0.0833  0.3651
 1145SOL    HW1 3620   4.566   0.162   1.794  0.2818  0.4189 -0.4173
 1145SOL    HW2 3621   4.445   0.140   1.687 -0.3178  0.2967  0.2739
 1146SOL     OW 3622   4.014   4.159   2.525  0.2633 -0.6955 -0.3300
 1146SOL    HW1 3623   4.045   4.141   2.431 -0.3345 -0.0777 -0.6578
 1146SOL    HW2 3624   3.948   4.234   2.524  0.6918 -0.2871  0.6630
 1147SOL     OW 3625   3.062   2.446   4.094  0.0671 -0.3472 -0.0419
 1147SOL    HW1 3626   2.998   2.373   4.117 -0.8834  0.7542  0.9061
 1147SOL    HW2 3627   3.084   2.498   4.176 -0.8844  1.7063 -1.0255
 1148SOL     OW 3628   4.144   2.408   5.102  0.1216 -0.5768  0.1315
 1148SOL    HW1 3629   4.219   2.473   5.110  0.1686 -0.5137 -0.7553
 1148SOL    HW2 3630   4.082   2.419   5.180  1.6495 -1.4533  1.5267
 1149SOL     OW 3631   1.219   1.049   4.015 -0.3592  0.1796 -0.6289
 1149SOL    HW1 3632   1.245   1.059   3.919 -1.2590  2.7111 -0.6960
 1149SOL    HW2 3633   1.123   1.021   4.021 -0.2184 -0.2713 -0.4634
 1150SOL     OW 3634   2.753   2.003   5.071  0.0691 -0.2708  0.5043
 1150SOL    HW1 3635   2.681   2.072   5.068  1.1511  0.8775  0.0845
 1150SOL    HW2 3636   2.763   1.969   5.165 -0.4624  0.1470  0.7184
 1151SOL     OW 3637   1.361   2.024   0.118  0.1348  0.5071  0.0900
 1151SOL    HW1 3638   1.314   1.998   0.035  1.7087  0.9118 -0.9779
 1151SOL    HW2 3639   1.304   2.087   0.171 -2.0246 -1.8422  0.7330
 1152SOL     OW 3640   4.601   4.392   2.398 -0.4869  0.1861 -0.0247
 1152SOL    HW1 3641   4.531   4.421   2.463 -0.1421  2.1248 -0.4573
 1152SOL    HW2 3642   4.674   4.345   2.447 -1.1522 -0.1341  0.6948
 1153SOL     OW 3643   3.330   2.745   1.674  0.0367  0.3171 -0.6156
 1153SOL    HW1 3644   3.321   2.761   1.772 -2.0351  1.9733 -1.0176
 1153SOL    HW2 3645   3.261   2.679   1.645 -0.6168  1.2493 -1.2354
 1154SOL     OW 3646   1.764   4.156   4.774  0.2715  0.0702 -0.5156
 1154SOL    HW1 3647   1.858   4.174   4.801  0.2325  0.7503 -0.8192
 1154SOL    HW2 3648   1.701   4.196   4.840  0.1824 -0.7639 -0.0715
 1155SOL     OW 3649   4.082   4.945   1.649  0.6453 -0.5454 -0.0537
 1155SOL    HW1 3650   4.038   4.908   1.567 -0.8245  2.7378 -0.9024
 1155SOL    HW2 3651   4.027   4.923   1.729  0.2374 -0.8744 -0.4158
 1156SOL     OW 3652   0.496   4.113   0.120 -0.4516  0.4738  0.5116
 1156SOL    HW1 3653   0.574   4.051   0.120  1.5220  2.7465 -1.0965
 1156SOL    HW2 3654   0.517   4.193   0.177 -1.5890  1.1668 -0.0023
 1157SOL     OW 3655   4.462   0.569   2.986  0.2386  0.1421  0.6123
 1157SOL    HW1 3656   4.534   0.637   2.991  0.3516 -0.0327  1.3761
 1157SOL    HW2 3657   4.489   0.497   2.922  0.2990  0.5873  0.1263
 1158SOL     OW 3658   0.662   2.246   4.743 -0.1446  0.8913  0.3317
 1158SOL    HW1 3659   0.754   2.211   4.726 -0.8759  0.3483 -3.4924
 1158SOL    HW2 3660   0.625   2.204   4.827  1.9219 -1.3459  0.2361
 1159SOL     OW 3661   2.211   2.676   0.612  0.9289 -0.2727 -0.1240
 1159SOL    HW1 3662   2.206   2.668   0.513 -0.8958 -0.3567 -0.0596
 1159SOL    HW2 3663   2.239   2.769   0.637  1.5443 -0.2988 -0.7142
 1160SOL     OW 3664   0.892   0.630   4.228  0.7361  0.1733  0.4979
 1160SOL    HW1 3665   0.834   0.614   4.148  2.3790  0.7526 -0.8575
 1160SOL    HW2 3666   0.933   0.543   4.257  0.7339  0.0833  0.2375
 1161SOL     OW 3667   5.150   1.678   3.586  0.5052 -0.6542 -0.5728
 1161SOL    HW1 3668   5.178   1.737   3.511 -1.7001 -2.4434 -3.0159
 1161SOL    HW2 3669   5.209   1.597   3.588  0.0836 -0.9855 -0.9812
 1162SOL     OW 3670   4.984   0.854   3.370  0.9935 -0.0297 -0.4874
 1162SOL    HW1 3671   5.068   0.903   3.347  1.3228 -0.7384 -0.7939
 1162SOL    HW2 3672   4.907   0.919   3.370  1.2385  0.3081 -2.0006
 1163SOL     OW 3673   4.307   0.706   4.989  0.4888 -0.4537  0.0063
 1163SOL    HW1 3674   4.302   0.775   5.061  0.4362  0.0271 -0.4435
 1163SOL    HW2 3675   4.215   0.686   4.956  0.6320  0.8943 -1.3514
 1164SOL     OW 3676   0.786   2.007   3.092 -0.1641  0.7845  0.7344
 1164SOL    HW1 3677   0.781   1.996   2.992 -0.3406 -1.4640  0.9348
 1164SOL    HW2 3678   0.760   2.100   3.116  0.2873  1.5122 -1.3424
 1165SOL     OW 3679   1.832   1.404   1.771 -0.1364  0.1470  0.0487
 1165SOL    HW1 3680   1.872   1.409   1.679  1.2305 -2.5642  0.3740
 1165SOL    HW2 3681   1.765   1.477   1.782 -1.1240 -0.0195 -3.4790
 1166SOL     OW 3682   4.580   0.602   0.503 -0.3054 -0.0948  0.7707
 1166SOL    HW1 3683   4.667   0.565   0.470 -0.9673 -0.0523 -1.1466
 1166SOL    HW2 3684   4.505   0.540   0.479 -0.8573 -0.0390  2.2287
 1167SOL     OW 3685   3.076   4.769   2.429  0.1763 -0.5255 -0.1715
 1167SOL    HW1 3686   3.153   4.707   2.414 -1.3383 -2.0777 -1.9783
 1167SOL    HW2 3687   3.034   4.749   2.518  2.1494  0.7854  1.1485
 1168SOL     OW 3688   3.406   3.268   3.909 -0.3753 -0.1353 -0.3643
 1168SOL    HW1 3689   3.441   3.303   3.996 -3.6698  1.4424  0.4856
 1168SOL    HW2 3690   3.433   3.330   3.836  0.3358 -0.1317 -0.1161
 1169SOL     OW 3691   2.010   2.016   4.449 -0.4954  0.6275 -0.3085
 1169SOL    HW1 3692   2.073   1.976   4.516  0.9671  1.2845 -1.2366
 1169SOL    HW2 3693   1.941   1.949   4.425 -0.1015 -0.1642  0.6670
 1170SOL     OW 3694   3.274   2.290   2.209 -0.4759 -0.5628 -0.1688
 1170SOL    HW1 3695   3.369   2.292   2.242 -0.3568  0.1179 -0.5330
 1170SOL    HW2 3696   3.213   2.271   2.285 -0.0881 -0.4749  0.1710
 1171SOL     OW 3697   2.381   5.055   4.246  0.7415  0.1221  0.0063
 1171SOL    HW1 3698   2.443   4.981   4.274  0.4639 -0.1134  0.0035
 1171SOL    HW2 3699   2.407   5.139   4.293  1.2071  0.0811 -0.1714
 1172SOL     OW 3700   4.645   0.065   1.437  0.3688  0.5423  0.7047
 1172SOL    HW1 3701   4.641   0.136   1.507 -0.0215  1.2111  0.0238
 1172SOL    HW2 3702   4.713  -0.003   1.463  2.0379  2.0563  0.5875
 1173SOL     OW 3703   5.137   0.061   4.265 -0.2697  0.6417  0.1748
 1173SOL    HW1 3704   5.075   0.001   4.214 -0.4418  1.4704 -0.6253
 1173SOL    HW2 3705   5.231   0.045   4.235 -0.0323 -0.7714  1.5444
 1174SOL     OW 3706   1.480   4.269   1.174 -0.0436 -0.0345  0.7770
 1174SOL    HW1 3707   1.566   4.310   1.203 -1.3940  2.9677  0.9183
 1174SOL    HW2 3708   1.416   4.267   1.250 -0.9246  0.1730  0.0632
 1175SOL     OW 3709   3.960   3.539   2.966 -0.4157 -0.4775  0.3025
 1175SOL    HW1 3710   3.979   3.636   2.951  2.7553 -1.1666 -0.8032
 1175SOL    HW2 3711   4.014   3.506   3.043 -0.1202 -1.7353 -0.4196
 1176SOL     OW 3712   1.722   2.403   1.147  0.5015  0.1707 -0.1220
 1176SOL    HW1 3713   1.678   2.404   1.236  2.6479 -0.5370  1.0134
 1176SOL    HW2 3714   1.666   2.453   1.081 -2.0930 -0.9105  1.1236
 1177SOL     OW 3715   0.086   3.805   2.678 -0.0967  0.0602  0.2319
 1177SOL    HW1 3716   0.093   3.854   2.765 -1.3539 -0.2531  0.5179
 1177SOL    HW2 3717   0.174   3.810   2.631  1.0705 -0.9549  2.1425
 1178SOL     OW 3718   4.049   5.001   2.846 -0.7266  0.0739 -0.2673
 1178SOL    HW1 3719   4.102   4.926   2.807  1.1586  1.2897 -0.1706
 1178SOL    HW2 3720   3.963   4.965   2.883  0.3820 -2.1162  0.3382
 1179SOL     OW 3721   4.328   2.351   2.723  0.9115  0.7681  0.0030
 1179SOL    HW1 3722   4.323   2.346   2.822 -0.3976  1.4167 -0.0096
 1179SOL    HW2 3723   4.236   2.359   2.685  1.2140 -1.3374 -1.3866
 1180SOL     OW 3724   4.347   4.003   0.976 -0.3427 -0.1656  0.6595
 1180SOL    HW1 3725   4.331   3.923   0.918  1.3245 -0.9902  1.2699
 1180SOL    HW2 3726   4.293   3.995   1.060  0.2612 -0.9834  0.9871
 1181SOL     OW 3727   4.895   1.782   3.435 -0.8549 -0.0470  0.0720
 1181SOL    HW1 3728   4.982   1.816   3.401 -0.3404 -2.3238 -1.0954
 1181SOL    HW2 3729   4.904   1.759   3.532 -0.3020  0.2120  0.0852
 1182SOL     OW 3730   0.206   1.251   1.989  0.2451  0.5159  0.4318
 1182SOL    HW1 3731   0.285   1.191   1.973 -0.2845 -0.4109  1.2298
 1182SOL    HW2 3732   0.168   1.232   2.079 -2.1071 -0.4562 -0.6934
 1183SOL     OW 3733   4.008   3.937   3.863 -0.4990 -0.1979 -0.1758
 1183SOL    HW1 3734   4.061   3.980   3.935  0.0561  1.2740 -1.4102
 1183SOL    HW2 3735   4.066   3.871   3.814 -0.5976 -0.5058  0.1179
 1184SOL     OW 3736   1.258   3.560   3.676 -0.2083 -0.4053 -0.1658
 1184SOL    HW1 3737   1.238   3.512   3.761 -1.8707  0.5594  0.0252
 1184SOL    HW2 3738   1.221   3.652   3.680 -0.9298 -0.5513 -2.1729
 1185SOL     OW 3739   0.430   1.455   1.479  0.7932  0.3980 -0.5595
 1185SOL    HW1 3740   0.330   1.449   1.484  0.8066  0.6842  0.1337
 1185SOL    HW2 3741   0.459   1.447   1.383  0.1073  0.3527 -0.7708
 1186SOL     OW 3742   4.748   3.060   4.869  0.1508  0.3229  0.0028
 1186SOL    HW1 3743   4.746   3.116   4.952  0.2027  1.5717 -0.8104
 1186SOL    HW2 3744   4.734   2.964   4.893 -0.7982  0.7737  1.3460
 1187SOL     OW 3745   0.383   4.785   1.436  0.4209  0.2067  0.2323
 1187SOL    HW1 3746   0.469   4.736   1.425  1.2769  0.9088  3.1061
 1187SOL    HW2 3747   0.376   4.822   1.529 -0.9581  4.0596 -1.1974
 1188SOL     OW 3748   0.899   2.165   4.703  0.2548  0.7232  0.1477
 1188SOL    HW1 3749   0.956   2.173   4.785  0.9322  0.1581 -0.2502
 1188SOL    HW2 3750   0.931   2.087   4.649 -0.7343  0.5704 -0.2260
 1189SOL     OW 3751   3.330   0.362   3.080  0.2335  0.4057  0.0042
 1189SOL    HW1 3752   3.304   0.273   3.041 -0.0640  0.4311  0.1460
 1189SOL    HW2 3753   3.380   0.347   3.166  0.0735  0.3796  0.0929
 1190SOL     OW 3754   3.321   4.004   0.339 -0.1667  0.3204  0.5706
 1190SOL    HW1 3755   3.341   3.907   0.326  0.5437  0.4277  0.8329
 1190SOL    HW2 3756   3.262   4.036   0.265 -0.5999 -0.3679  0.6147
 1191SOL     OW 3757   1.958   2.937   1.730 -0.3385 -0.0357 -0.2988
 1191SOL    HW1 3758   2.058   2.935   1.731 -0.3317 -1.3307  1.3887
 1191SOL    HW2 3759   1.924   2.895   1.645  0.5093  1.6500 -1.5188
 1192SOL     OW 3760   3.356   2.903   2.340 -0.7103  0.2030 -0.5632
 1192SOL    HW1 3761   3.454   2.909   2.319 -0.5743 -2.0377 -0.8407
 1192SOL    HW2 3762   3.331   2.807   2.353 -2.1776  0.8992  2.9777
 1193SOL     OW 3763   0.882   4.930   4.868 -0.5908 -0.4946 -0.3286
 1193SOL    HW1 3764   0.893   4.929   4.768  1.7355 -3.6444 -0.2061
 1193SOL    HW2 3765   0.788   4.905   4.891 -1.0140 -0.3022 -1.7045
 1194SOL     OW 3766   5.124   4.732   5.146  0.2092 -0.3188  0.6146
 1194SOL    HW1 3767   5.029   4.703   5.146 -0.0191  0.3482  2.4043
 1194SOL    HW2 3768   5.144   4.784   5.229  2.1691 -0.5300  0.3249
 1195SOL     OW 3769   4.882   0.788   1.406  0.1867 -0.1632  0.4879
 1195SOL    HW1 3770   4.796   0.739   1.395  0.3559 -0.4423  0.3800
 1195SOL    HW2 3771   4.950   0.726   1.446  0.4901 -0.1127  0.0553
 1196SOL     OW 3772   2.042   3.469   0.918 -0.2776 -0.3133 -0.2109
 1196SOL    HW1 3773   2.069   3.537   0.850  1.6688 -0.8305 -0.0008
 1196SOL    HW2 3774   1.996   3.515   0.994  0.3194  0.6741 -0.4328
 1197SOL     OW 3775   2.677   1.506   3.580 -0.7621 -0.1837 -0.0248
 1197SOL    HW1 3776   2.625   1.431   3.619  0.0849 -0.2701  0.9984
 1197SOL    HW2 3777   2.742   1.540   3.648  1.3154 -0.8225 -1.5883
 1198SOL     OW 3778   1.132   2.580   2.320 -0.1380 -0.2705 -0.1326
 1198SOL    HW1 3779   1.144   2.671   2.279  1.4276 -0.1775  0.4408
 1198SOL    HW2 3780   1.167   2.510   2.258  0.2382 -0.3236  0.1375
 1199SOL     OW 3781   3.170   1.190   1.763 -0.2686 -0.5427  0.5345
 1199SOL    HW1 3782   3.140   1.163   1.855 -2.9129  0.3250  0.0280
 1199SOL    HW2 3783   3.139   1.283   1.745  0.5950 -0.5481 -1.0910
 1200SOL     OW 3784   4.572   2.819   1.040  0.4314 -0.0063  0.0443
 1200SOL    HW1 3785   4.528   2.904   1.069  0.4179 -0.1904  0.5732
 1200SOL    HW2 3786   4.642   2.794   1.106 -0.4007 -1.0581  0.5634
 1201SOL     OW 3787   2.298   1.873   1.414 -0.0761 -0.0752 -0.7292
 1201SOL    HW1 3788   2.371   1.808   1.431  1.1296  1.6274  1.0390
 1201SOL    HW2 3789   2.230   1.866   1.487 -0.1014  0.4247 -0.7044
 1202SOL     OW 3790   3.544   4.815   1.788  0.2491 -0.2419  0.1250
 1202SOL    HW1 3791   3.455   4.770   1.798 -0.1209  0.1804 -1.0804
 1202SOL    HW2 3792   3.547   4.896   1.846 -1.6433  1.8717 -2.4463
 1203SOL     OW 3793   4.003   0.041   2.485  0.4004  0.2740  0.4960
 1203SOL    HW1 3794   3.996   0.103   2.407 -0.4520 -0.9902 -0.4609
 1203SOL    HW2 3795   3.987   0.092   2.570 -1.1582  1.2022 -0.3254
 1204SOL     OW 3796   4.303   0.947   4.342 -0.0792  0.4169 -0.5066
 1204SOL    HW1 3797   4.284   0.875   4.409 -1.7375  1.3671  0.1195
 1204SOL    HW2 3798   4.336   1.029   4.389 -1.0905  1.0392 -0.8441
 1205SOL     OW 3799   3.349   2.875   1.158  0.1641 -0.0559 -0.2751
 1205SOL    HW1 3800   3.308   2.784   1.151 -0.9291  0.5176 -2.3885
 1205SOL    HW2 3801   3.381   2.903   1.067 -0.6173  2.1491  0.0811
 1206SOL     OW 3802   2.422   0.527   0.061  0.0505 -0.1423  0.0501
 1206SOL    HW1 3803   2.368   0.444   0.047 -0.4122  0.4148 -1.7074
 1206SOL    HW2 3804   2.423   0.581  -0.023  0.7407  1.4122  1.0109
 1207SOL     OW 3805   2.627   2.786   0.398 -0.8020 -0.1956  0.5145
 1207SOL    HW1 3806   2.608   2.694   0.363 -1.7463  0.4046 -0.6338
 1207SOL    HW2 3807   2.610   2.788   0.497  0.3995 -1.5389  0.7660
 1208SOL     OW 3808   3.294   4.524   3.431 -0.6238  0.2238 -0.4242
 1208SOL    HW1 3809   3.268   4.446   3.487  0.7283  0.5649  0.7366
 1208SOL    HW2 3810   3.380   4.563   3.465 -0.5205  1.3468 -1.8499
 1209SOL     OW 3811   2.553   1.348   4.982 -0.7099  0.0214  0.0540
 1209SOL    HW1 3812   2.501   1.354   5.068  0.0647 -1.0136  0.6177
 1209SOL    HW2 3813   2.581   1.253   4.967  1.8172  0.6586  0.2826
 1210SOL     OW 3814   2.530   0.457   3.956 -0.4659  0.1331  0.0461
 1210SOL    HW1 3815   2.492   0.468   3.864 -0.2349  2.5953  0.1578
 1210SOL    HW2 3816   2.614   0.403   3.950 -0.2849  0.5031 -1.2558
 1211SOL     OW 3817   3.561   4.218   2.080 -0.8275  0.0088  0.2545
 1211SOL    HW1 3818   3.477   4.251   2.037 -0.8655 -1.2793 -0.7045
 1211SOL    HW2 3819   3.542   4.134   2.132  0.0609 -0.9532 -0.9233
 1212SOL     OW 3820   2.478   4.385   0.735  0.4302 -0.5864  0.3264
 1212SOL    HW1 3821   2.490   4.341   0.824  1.3093  0.0063  0.5094
 1212SOL    HW2 3822   2.456   4.316   0.666 -1.3185 -0.9395  1.1813
 1213SOL     OW 3823   4.681   2.521   0.068  0.3326  0.2746  0.0988
 1213SOL    HW1 3824   4.613   2.448   0.074  3.6747 -3.2731 -0.9451
 1213SOL    HW2 3825   4.691   2.549  -0.027 -0.6403  1.9260  0.4463
 1214SOL     OW 3826   3.174   0.937   0.850  0.0120 -0.3465 -0.0836
 1214SOL    HW1 3827   3.240   0.943   0.925 -0.8045  0.0910  0.6142
 1214SOL    HW2 3828   3.201   1.000   0.777 -0.0542  0.3956  0.5290
 1215SOL     OW 3829   0.205   0.728   3.645  0.3188  0.2678 -0.3336
 1215SOL    HW1 3830   0.253   0.776   3.570  0.5529 -1.1107 -1.0912
 1215SOL    HW2 3831   0.110   0.714   3.619 -0.6148  3.0299  1.1836
 1216SOL     OW 3832   0.638   4.733   3.424 -0.4641 -0.1877 -0.3162
 1216SOL    HW1 3833   0.701   4.704   3.352 -1.4216  1.2041 -1.7767
 1216SOL    HW2 3834   0.689   4.784   3.494  0.3606 -0.9022 -0.3824
 1217SOL     OW 3835   3.839   5.145   1.451  0.0643 -0.5262  0.5473
 1217SOL    HW1 3836   3.820   5.129   1.548 -0.4213  0.0518  0.5551
 1217SOL    HW2 3837   3.786   5.081   1.396  1.4094 -1.8162  0.6867
 1218SOL     OW 3838   2.747   1.904   1.502 -0.3249 -0.0556 -0.0564
 1218SOL    HW1 3839   2.675   1.833   1.505  0.8174 -1.2124  1.6036
 1218SOL    HW2 3840   2.813   1.880   1.431 -1.4512  0.9654 -1.5290
 1219SOL     OW 3841   0.481   4.949   3.449 -0.0285 -0.3421  0.1145
 1219SOL    HW1 3842   0.551   4.879   3.435  0.4602  0.2137 -0.2784
 1219SOL    HW2 3843   0.515   5.037   3.416 -0.6844  0.0582  0.4806
 1220SOL     OW 3844   0.724   0.166   2.091 -0.0047  0.2937 -0.1205
 1220SOL    HW1 3845   0.793   0.136   2.157 -1.0669 -1.9167  0.0845
 1220SOL    HW2 3846   0.634   0.136   2.121 -0.5681 -0.4615 -2.3555
 1221SOL     OW 3847   4.015   2.925   1.570  0.2429  0.6432  0.1615
 1221SOL    HW1 3848   4.038   2.953   1.663  2.1518  0.1214 -0.1105
 1221SOL    HW2 3849   4.013   2.825   1.564 -0.5189  0.6692 -0.2269
 1222SOL     OW 3850   2.767   4.649   4.573  0.2520  0.2489 -0.4633
 1222SOL    HW1 3851   2.684   4.665   4.625 -0.3729 -2.1416 -0.6058
 1222SOL    HW2 3852   2.776   4.719   4.502 -0.9001  1.3278  0.4190
 1223SOL     OW 3853   2.601   2.702   3.604 -0.3963 -0.4355 -0.2383
 1223SOL    HW1 3854   2.508   2.703   3.640 -0.1936 -0.6353  0.3001
 1223SOL    HW2 3855   2.625   2.794   3.571  0.1878  0.3490  2.1940
 1224SOL     OW 3856   1.876   3.174   0.795 -0.5287 -0.3400  0.0002
 1224SOL    HW1 3857   1.812   3.107   0.757 -0.1855 -0.7333  0.1224
 1224SOL    HW2 3858   1.851   3.193   0.890 -0.3877 -0.5885  0.0871
 1225SOL     OW 3859   2.814   1.367   3.039  0.0137 -0.3033  0.5199
 1225SOL    HW1 3860   2.845   1.459   3.064  2.3494 -0.5510 -1.1208
 1225SOL    HW2 3861   2.823   1.307   3.118 -0.4225  0.6173  1.2875
 1226SOL     OW 3862   2.879   4.022   3.933  0.1309  0.5254 -0.2304
 1226SOL    HW1 3863   2.853   3.952   3.998  0.6617  0.2817 -0.2704
 1226SOL    HW2 3864   2.959   4.071   3.968 -0.5965  1.5191  0.0829
 1227SOL     OW 3865   3.280   0.121   2.406 -0.5040  0.3138 -0.4089
 1227SOL    HW1 3866   3.376   0.148   2.417 -0.1503 -0.6234 -0.9891
 1227SOL    HW2 3867   3.237   0.179   2.337 -0.0498  0.0820 -0.8974
 1228SOL     OW 3868   2.665   3.343   4.116  0.0721  0.5038 -0.4776
 1228SOL    HW1 3869   2.675   3.365   4.213  1.6751 -1.6544 -0.0771
 1228SOL    HW2 3870   2.744   3.376   4.065  0.3666 -0.3566 -0.6080
 1229SOL     OW 3871   2.389   0.508   1.571  0.4276 -0.5797 -0.0616
 1229SOL    HW1 3872   2.473   0.455   1.559  0.4622 -0.3294 -1.0361
 1229SOL    HW2 3873   2.323   0.455   1.625  0.1477 -1.9816 -1.6919
 1230SOL     OW 3874   3.265   2.445   4.467 -0.2093  0.2771  0.5413
 1230SOL    HW1 3875   3.286   2.542   4.455  1.2493  0.1379  1.6588
 1230SOL    HW2 3876   3.167   2.434   4.479 -0.4680  1.5385 -0.1451
 1231SOL     OW 3877   3.358   4.443   4.040 -0.4056  0.1029 -0.2374
 1231SOL    HW1 3878   3.368   4.373   4.110 -2.6095  0.3151  0.3507
 1231SOL    HW2 3879   3.425   4.515   4.055 -1.3677  0.5604  2.1800
 1232SOL     OW 3880   2.649   2.532   0.726 -0.1654 -0.4610 -0.4124
 1232SOL    HW1 3881   2.683   2.469   0.656 -1.1979 -1.3606 -0.1315
 1232SOL    HW2 3882   2.704   2.616   0.725  2.3281 -1.9716  0.3009
 1233SOL     OW 3883   1.781   4.255   3.866  0.8783 -0.5666  0.0370
 1233SOL    HW1 3884   1.713   4.212   3.924 -0.8568  0.9717 -0.7672
 1233SOL    HW2 3885   1.835   4.320   3.920  0.0752 -0.0232  0.2106
 1234SOL     OW 3886   1.485   1.064   2.530  0.5528  0.2061 -0.1268
 1234SOL    HW1 3887   1.502   1.160   2.507  0.5318 -0.0128 -1.0978
 1234SOL    HW2 3888   1.548   1.036   2.603  1.0887  0.7452 -0.3721
 1235SOL     OW 3889   4.067   0.709   3.683  0.3655 -0.2881 -0.2858
 1235SOL    HW1 3890   4.143   0.644   3.675  0.6496  0.2037 -1.7784
 1235SOL    HW2 3891   4.071   0.752   3.773  0.9867 -1.3219  0.2061
 1236SOL     OW 3892   2.945   2.189   5.041  0.1785  0.9065 -0.2538
 1236SOL    HW1 3893   2.886   2.255   4.995 -0.5740  0.6680  0.3558
 1236SOL    HW2 3894   2.890   2.113   5.076  0.5754  1.4817  1.7725
 1237SOL     OW 3895   5.126   2.324   4.280 -0.3347 -0.1085 -0.0488
 1237SOL    HW1 3896   5.090   2.285   4.365 -1.0751 -0.1464 -0.3749
 1237SOL    HW2 3897   5.226   2.323   4.283 -0.3387  0.7307  1.2113
 1238SOL     OW 3898   0.534   1.066   5.102  0.4123  0.2574 -0.2689
 1238SOL    HW1 3899   0.492   1.010   5.174 -0.9776  1.2758 -0.2559
 1238SOL    HW2 3900   0.621   1.102   5.135  0.9086 -1.1703  0.0423
 1239SOL     OW 3901   2.173   2.658   5.091  0.0379 -0.3271  0.9415
 1239SOL    HW1 3902   2.077   2.658   5.063 -0.2914  1.2965  1.8982
 1239SOL    HW2 3903   2.229   2.702   5.021  0.1341 -1.4719  0.2841
 1240SOL     OW 3904   0.717   1.537   1.084 -0.4717  0.1638  0.3869
 1240SOL    HW1 3905   0.630   1.518   1.128 -0.2911 -0.1689  0.6058
 1240SOL    HW2 3906   0.760   1.451   1.055 -0.0018  0.2823  0.7089
 1241SOL     OW 3907   1.619   2.234   4.108 -0.2611  0.1116 -0.2919
 1241SOL    HW1 3908   1.544   2.216   4.045  1.7487 -1.4178 -2.4185
 1241SOL    HW2 3909   1.648   2.147   4.150  0.2975  0.6808  0.5324
 1242SOL     OW 3910   3.592   4.642   4.324  0.2040 -0.0406 -0.9607
 1242SOL    HW1 3911   3.502   4.617   4.361  0.8751  0.6842  1.3420
 1242SOL    HW2 3912   3.598   4.741   4.315  0.9863 -0.0429 -0.5073
 1243SOL     OW 3913   4.741   3.231   5.139  0.4823  0.8132 -0.5339
 1243SOL    HW1 3914   4.660   3.266   5.187  1.0844  0.8162  0.5053
 1243SOL    HW2 3915   4.819   3.290   5.159  1.3822 -0.7344  0.7797
 1244SOL     OW 3916   4.515   2.180   0.581  0.2088  0.1778  1.0522
 1244SOL    HW1 3917   4.416   2.179   0.592  0.3481 -0.3498  2.5986
 1244SOL    HW2 3918   4.544   2.268   0.545 -0.9418 -0.2474 -1.0341
 1245SOL     OW 3919   2.159   1.155   0.425 -0.0625  0.4536 -0.5030
 1245SOL    HW1 3920   2.104   1.164   0.509 -1.2390 -2.2288 -0.9005
 1245SOL    HW2 3921   2.105   1.187   0.347 -0.1238  0.0845 -0.6098
 1246SOL     OW 3922   1.756   0.181   4.935  0.0273 -0.1652 -0.0765
 1246SOL    HW1 3923   1.795   0.098   4.975  0.8404  0.6162  0.8022
 1246SOL    HW2 3924   1.683   0.156   4.872  0.4674 -1.5613 -0.0703
 1247SOL     OW 3925   2.524   1.243   0.662  0.0853  0.3059 -0.5972
 1247SOL    HW1 3926   2.452   1.303   0.697  0.5498 -0.3894  1.7154
 1247SOL    HW2 3927   2.497   1.147   0.674  0.9404  0.0376 -0.7439
 1248SOL     OW 3928   3.851   4.162   0.633 -0.3014 -0.1049  0.3861
 1248SOL    HW1 3929   3.922   4.211   0.683  1.1002  0.4027 -1.9430
 1248SOL    HW2 3930   3.860   4.064   0.650  0.9441 -0.0400  0.1724
 1249SOL     OW 3931   5.006   0.759   3.034  0.6433  0.1388 -0.1374
 1249SOL    HW1 3932   5.083   0.810   3.072 -0.2126  0.1770  1.6528
 1249SOL    HW2 3933   4.922   0.812   3.046  0.1030 -0.5936 -0.5921
 1250SOL     OW 3934   2.406   1.503   2.883 -0.4772  0.2215  0.4437
 1250SOL    HW1 3935   2.479   1.546   2.829 -0.9312  3.2289  1.9781
 1250SOL    HW2 3936   2.443   1.424   2.931  2.0782  1.9871  1.6792
 1251SOL     OW 3937   4.574   2.078   3.842 -0.4782  0.7279  0.3544
 1251SOL    HW1 3938   4.574   2.042   3.935 -3.4496  1.9559  0.9227
 1251SOL    HW2 3939   4.562   2.177   3.843  2.0219  1.1604 -1.3504
 1252SOL     OW 3940   1.607   2.699   3.032  0.5004 -0.2910 -0.5207
 1252SOL    HW1 3941   1.661   2.657   3.105 -0.3482 -1.9855 -0.8128
 1252SOL    HW2 3942   1.665   2.760   2.978  1.4167  0.0865  0.8527
 1253SOL     OW 3943   1.595   3.257   2.065  0.0984  0.2437  0.3223
 1253SOL    HW1 3944   1.679   3.251   2.119  1.5007  2.0609 -1.5063
 1253SOL    HW2 3945   1.587   3.175   2.008  1.8605  0.9943 -1.0933
 1254SOL     OW 3946   0.420   3.606   2.446 -0.1104 -0.4027  0.4048
 1254SOL    HW1 3947   0.504   3.555   2.435 -1.8484 -3.2862 -0.5842
 1254SOL    HW2 3948   0.357   3.583   2.371 -1.4314  2.4477  0.5043
 1255SOL     OW 3949   0.058   1.609   4.397 -0.1935 -0.0825 -0.1004
 1255SOL    HW1 3950   0.107   1.687   4.437 -0.4721  0.9393 -1.6694
 1255SOL    HW2 3951  -0.029   1.597   4.445 -1.5057  2.4716 -1.6255
 1256SOL     OW 3952   5.075   2.335   1.022  0.0461 -0.4157 -0.2538
 1256SOL    HW1 3953   5.057   2.247   1.066 -0.1106 -0.0123  0.5086
 1256SOL    HW2 3954   5.083   2.407   1.092  1.8000 -0.0872 -0.7501
 1257SOL     OW 3955   4.558   1.172   3.294  0.3185 -0.6047  0.4652
 1257SOL    HW1 3956   4.531   1.200   3.202  0.4456  0.4142  0.7255
 1257SOL    HW2 3957   4.514   1.231   3.361 -0.4056 -1.8420  1.1106
 1258SOL     OW 3958   3.411   1.370   4.539 -0.0501 -0.1529 -0.5579
 1258SOL    HW1 3959   3.376   1.432   4.610  0.0196 -0.4516 -0.2621
 1258SOL    HW2 3960   3.374   1.279   4.554  0.0275 -0.2343 -0.8639
 1259SOL     OW 3961   1.203   2.770   3.186 -0.1913  0.1180  0.1338
 1259SOL    HW1 3962   1.262   2.846   3.215 -0.9684  0.6333  0.3762
 1259SOL    HW2 3963   1.202   2.766   3.086 -0.5077  0.7171  0.1075
 1260SOL     OW 3964   0.301   3.672   3.241  0.0188  0.1956 -0.2484
 1260SOL    HW1 3965   0.322   3.759   3.285  1.2471 -0.7829  1.1819
 1260SOL    HW2 3966   0.204   3.671   3.214 -0.4165  1.3817  1.1325
 1261SOL     OW 3967   0.914   1.586   4.202 -0.1336  0.6991  0.1260
 1261SOL    HW1 3968   0.984   1.519   4.222  0.6822  0.9888 -1.5880
 1261SOL    HW2 3969   0.886   1.632   4.286  1.1609  0.0338  0.9357
 1262SOL     OW 3970   2.626   2.527   2.646  0.1393  0.6566  0.2560
 1262SOL    HW1 3971   2.637   2.492   2.553  1.9437  4.6896 -1.2742
 1262SOL    HW2 3972   2.699   2.490   2.704 -0.4492 -1.1791 -0.1006
 1263SOL     OW 3973   3.263   2.754   4.477 -0.1024  0.2416  0.1268
 1263SOL    HW1 3974   3.266   2.827   4.546  0.3282 -0.2825  0.6781
 1263SOL    HW2 3975   3.336   2.768   4.410  0.4849 -0.1054  0.6823
 1264SOL     OW 3976   1.363   0.062   1.379 -0.4129  0.4724 -0.0878
 1264SOL    HW1 3977   1.345   0.154   1.416 -1.2273 -0.3844  1.7751
 1264SOL    HW2 3978   1.457   0.058   1.346  0.3242  1.4297  1.7207
 1265SOL     OW 3979   0.236   3.987   3.776  0.5117  0.7925 -0.2350
 1265SOL    HW1 3980   0.146   4.013   3.742  0.6813  0.5064 -0.9263
 1265SOL    HW2 3981   0.298   3.972   3.698  0.6970 -0.6820  0.1666
 1266SOL     OW 3982   0.120   0.434   1.883 -0.6750 -0.3521 -0.1025
 1266SOL    HW1 3983   0.170   0.497   1.824 -0.2820 -0.3839  0.1941
 1266SOL    HW2 3984   0.033   0.475   1.910 -0.0602  0.3997  0.7500
 1267SOL     OW 3985   1.572   0.446   2.396 -0.4525  0.2622  0.0112
 1267SOL    HW1 3986   1.623   0.528   2.373 -0.2702 -0.0292 -0.6491
 1267SOL    HW2 3987   1.588   0.376   2.326 -0.7232 -0.2818  0.4834
 1268SOL     OW 3988   0.347   0.525   3.780 -0.7438  0.0706  0.4187
 1268SOL    HW1 3989   0.300   0.451   3.828 -1.0173 -0.0821 -0.0724
 1268SOL    HW2 3990   0.281   0.594   3.752 -0.3403  1.0968  1.8865
 1269SOL     OW 3991   3.218   2.334   1.035  0.2688  0.0669  0.3412
 1269SOL    HW1 3992   3.178   2.275   1.105 -1.5057 -0.4339 -1.0030
 1269SOL    HW2 3993   3.301   2.292   1.000 -1.4581 -2.2707 -1.2658
 1270SOL     OW 3994   1.644   4.731   3.353 -0.0388 -0.1598 -0.4069
 1270SOL    HW1 3995   1.733   4.776   3.355 -0.2501  0.2480 -0.0297
 1270SOL    HW2 3996   1.656   4.633   3.370  0.2941 -0.0375  0.0797
 1271SOL     OW 3997   5.011   4.204   4.123 -0.0263 -0.2233 -0.3534
 1271SOL    HW1 3998   4.987   4.291   4.081 -1.8959  0.1207  1.2457
 1271SOL    HW2 3999   5.092   4.215   4.180  1.1850 -0.1718 -1.9975
 1272SOL     OW 4000   0.929   0.322   0.903 -0.3411 -0.2698  0.0428
 1272SOL    HW1 4001   0.919   0.362   0.812 -0.4901 -1.5156 -0.5137
 1272SOL    HW2 4002   1.025   0.298   0.918 -0.4429 -0.7630 -0.0928
 1273SOL     OW 4003   2.835   1.586   4.255 -0.7539  0.4460 -0.2525
 1273SOL    HW1 4004   2.842   1.542   4.344  2.4722 -0.4432 -0.8314
 1273SOL    HW2 4005   2.814   1.683   4.267 -2.3792 -0.0475  1.2965
 1274SOL     OW 4006   4.375   2.818   3.100 -0.4231 -0.1349  0.3285
 1274SOL    HW1 4007   4.460   2.846   3.145 -0.9243 -1.0912  1.9948
 1274SOL    HW2 4008   4.396   2.753   3.027  0.3787  0.8949 -0.3782
 1275SOL     OW 4009   3.066   2.545   2.734  0.1694 -0.1520 -0.3173
 1275SOL    HW1 4010   3.153   2.496   2.726 -0.8884 -2.1155 -0.3538
 1275SOL    HW2 4011   3.059   2.613   2.661  0.3754 -2.1141 -2.2539
 1276SOL     OW 4012   3.491   3.904   0.626  0.8373  0.0122 -0.4417
 1276SOL    HW1 4013   3.501   3.907   0.725  0.0592 -1.0801 -0.3189
 1276SOL    HW2 4014   3.470   3.996   0.592 -2.1735 -0.1135  0.8003
 1277SOL     OW 4015   2.591   4.122   3.868 -0.3590 -0.6961 -0.3105
 1277SOL    HW1 4016   2.663   4.082   3.811 -0.2338  0.3202 -0.8905
 1277SOL    HW2 4017   2.504   4.116   3.820 -0.3090 -0.1275 -0.4797
 1278SOL     OW 4018   2.080   3.201   3.507  0.2317  0.1007 -0.5475
 1278SOL    HW1 4019   2.157   3.213   3.444 -0.0969 -0.2089 -1.0099
 1278SOL    HW2 4020   2.092   3.116   3.559 -0.1190 -0.2833 -1.0848
 1279SOL     OW 4021   1.345   2.343   0.837 -0.2539 -0.1392 -0.1985
 1279SOL    HW1 4022   1.392   2.397   0.907 -0.3645 -0.4151  0.0893
 1279SOL    HW2 4023   1.412   2.296   0.781 -0.1821 -0.6317  0.2903
 1280SOL     OW 4024   2.854   1.274   3.472 -0.5348 -0.3560 -0.4071
 1280SOL    HW1 4025   2.884   1.211   3.543  1.2031  1.8910  0.9999
 1280SOL    HW2 4026   2.796   1.345   3.513  2.4041  2.3569 -0.5370
 1281SOL     OW 4027   1.887   1.547   2.255  0.2627 -0.6870 -0.1911
 1281SOL    HW1 4028   1.973   1.574   2.211 -1.0259  1.3847 -1.6254
 1281SOL    HW2 4029   1.907   1.512   2.347  2.6520 -0.6236 -0.6093
 1282SOL     OW 4030   0.983   0.874   0.389  0.1446  0.0138 -0.6262
 1282SOL    HW1 4031   1.057   0.838   0.446 -0.3496  0.9194  0.6308
 1282SOL    HW2 4032   0.897   0.832   0.417 -0.3239  1.5341  0.3389
 1283SOL     OW 4033   3.201   0.830   1.339  0.7689 -0.5005 -0.1333
 1283SOL    HW1 4034   3.218   0.734   1.317 -1.0891 -0.9401  0.2073
 1283SOL    HW2 4035   3.209   0.885   1.256  2.9415 -0.7409 -0.1381
 1284SOL     OW 4036   4.031   4.936   3.673 -0.3574  0.3566 -0.1996
 1284SOL    HW1 4037   4.091   4.946   3.593 -0.3538  0.5381 -0.1753
 1284SOL    HW2 4038   4.082   4.963   3.755 -0.5869  0.8680 -0.2215
 1285SOL     OW 4039   0.318   0.896   3.432  0.3486 -0.5882 -0.0217
 1285SOL    HW1 4040   0.380   0.899   3.354  0.5266 -1.7188  0.0550
 1285SOL    HW2 4041   0.339   0.970   3.495 -0.6891  1.1992 -1.6862
 1286SOL     OW 4042   4.889   0.786   4.145 -0.3401  0.0621  0.2920
 1286SOL    HW1 4043   4.924   0.692   4.143 -1.4406 -0.5065  3.0795
 1286SOL    HW2 4044   4.789   0.784   4.157 -0.5854  1.6425 -1.0728
 1287SOL     OW 4045   2.873   1.653   4.703  0.0317 -0.2895 -0.8864
 1287SOL    HW1 4046   2.891   1.735   4.649  0.5668 -0.4066 -0.8842
 1287SOL    HW2 4047   2.798   1.671   4.767  1.8224  1.0469  0.9654
 1288SOL     OW 4048   2.063   4.357   2.129 -0.3854  0.1667 -0.3880
 1288SOL    HW1 4049   2.053   4.417   2.208 -0.8343  0.5071 -0.6980
 1288SOL    HW2 4050   2.077   4.263   2.160  0.7488  0.4817  0.1093
 1289SOL     OW 4051   3.138   3.719   1.703 -0.4995 -0.4576 -0.0997
 1289SOL    HW1 4052   3.133   3.793   1.771 -0.2867  0.5859 -1.1987
 1289SOL    HW2 4053   3.048   3.678   1.692 -0.3839 -1.1962  1.3952
 1290SOL     OW 4054   4.212   3.978   3.263 -0.4376 -0.0928  0.1501
 1290SOL    HW1 4055   4.287   3.950   3.203  0.5219 -0.6045  1.5301
 1290SOL    HW2 4056   4.148   4.036   3.212  0.5005 -0.2439 -1.2571
 1291SOL     OW 4057   2.002   0.853   1.319 -0.0083  0.3058  0.0692
 1291SOL    HW1 4058   2.023   0.784   1.389  0.5128  0.8944  0.5054
 1291SOL    HW2 4059   2.030   0.943   1.352 -0.4249  0.6894 -0.6113
 1292SOL     OW 4060   3.877   0.445   1.126  0.5444  0.0056 -0.1202
 1292SOL    HW1 4061   3.882   0.359   1.176  2.3126 -0.7810 -1.5178
 1292SOL    HW2 4062   3.951   0.448   1.058  0.6312  2.7093 -0.0129
 1293SOL     OW 4063   4.968   0.951   1.859 -0.3289  0.3033 -0.3440
 1293SOL    HW1 4064   5.014   0.863   1.847  1.9707  1.3738  0.0237
 1293SOL    HW2 4065   4.921   0.976   1.774 -0.4112 -0.9202 -0.6771
 1294SOL     OW 4066   4.057   0.010   1.278  0.4819 -0.1098 -0.2875
 1294SOL    HW1 4067   4.130   0.072   1.305 -0.0520  0.2673  0.3070
 1294SOL    HW2 4068   3.988   0.006   1.350 -0.6497  0.4167 -1.3089
 1295SOL     OW 4069   1.184   3.039   4.218 -0.2378 -0.3757 -0.6969
 1295SOL    HW1 4070   1.189   2.948   4.258 -1.5384 -0.1088  0.1311
 1295SOL    HW2 4071   1.138   3.101   4.281 -0.3345  0.6056 -1.6961
 1296SOL     OW 4072   1.149   0.235   1.587  0.3226 -0.2368  0.3985
 1296SOL    HW1 4073   1.073   0.270   1.531 -0.2492  0.5659  1.6437
 1296SOL    HW2 4074   1.115   0.212   1.678  1.1051 -2.1722  0.2429
 1297SOL     OW 4075   3.652   2.071   0.003 -0.1183 -0.1782 -0.2714
 1297SOL    HW1 4076   3.667   1.982  -0.040  0.4037 -0.1302 -0.1880
 1297SOL    HW2 4077   3.731   2.130  -0.012 -0.5587  0.3635 -0.5321
 1298SOL     OW 4078   1.981   2.069   2.523 -0.1264 -0.7328  0.1056
 1298SOL    HW1 4079   1.998   2.145   2.461 -2.6425 -0.1247  0.0284
 1298SOL    HW2 4080   1.976   1.984   2.471 -0.0744 -0.5392 -0.2196
 1299SOL     OW 4081   3.203   1.466   0.330  0.0419  0.4361 -0.0692
 1299SOL    HW1 4082   3.279   1.404   0.348  0.2412  1.3866  3.0447
 1299SOL    HW2 4083   3.124   1.438   0.384 -1.7366 -0.1538 -2.7608
 1300SOL     OW 4084   5.030   2.678   0.213 -0.1824 -0.0807  0.1725
 1300SOL    HW1 4085   5.015   2.756   0.152  0.7795 -0.3735 -0.4627
 1300SOL    HW2 4086   5.100   2.702   0.281 -2.0504  0.6464  1.9427
 1301SOL     OW 4087   5.110   2.715   2.200 -0.0347  0.1105 -0.4175
 1301SOL    HW1 4088   5.044   2.676   2.263  0.3078  0.2841  0.0578
 1301SOL    HW2 4089   5.117   2.657   2.119 -0.2575 -0.2792 -0.1634
 1302SOL     OW 4090   1.379   2.124   4.428  0.3610 -0.2921 -0.0277
 1302SOL    HW1 4091   1.282   2.109   4.446  0.4446  0.1517  0.8406
 1302SOL    HW2 4092   1.401   2.221   4.439  0.5465 -0.0538 -2.0675
 1303SOL     OW 4093   3.786   1.702   1.523  0.2985 -0.5553  0.0878
 1303SOL    HW1 4094   3.813   1.796   1.544 -1.2680  0.1364 -0.7543
 1303SOL    HW2 4095   3.761   1.655   1.608 -4.0050  1.5489  0.3073
 1304SOL     OW 4096   1.753   4.880   2.474  0.7891 -0.1881  0.1765
 1304SOL    HW1 4097   1.660   4.892   2.506  0.8652 -1.0743  0.7519
 1304SOL    HW2 4098   1.762   4.920   2.383  0.1343  0.8422  0.5549
 1305SOL     OW 4099   2.396   5.036   3.126 -0.0500  0.0767  0.0248
 1305SOL    HW1 4100   2.470   4.984   3.171  0.0109  0.1029 -0.0451
 1305SOL    HW2 4101   2.341   5.082   3.196  2.7666  3.9269  0.0540
 1306SOL     OW 4102   4.705   4.696   1.520  0.5986 -0.7914  0.0273
 1306SOL    HW1 4103   4.607   4.698   1.541  0.2998 -1.7622 -1.1514
 1306SOL    HW2 4104   4.724   4.757   1.442  0.8853 -0.8177  0.0748
 1307SOL     OW 4105   3.553   0.470   3.506  0.5056  0.3886 -0.8454
 1307SOL    HW1 4106   3.565   0.407   3.583 -0.2962 -0.1271 -1.1267
 1307SOL    HW2 4107   3.619   0.544   3.513  0.6773  0.1580  0.1481
 1308SOL     OW 4108   2.785   3.919   0.517  0.0679  0.1616 -0.1610
 1308SOL    HW1 4109   2.780   3.846   0.585  0.9541 -0.0651 -0.3181
 1308SOL    HW2 4110   2.798   3.879   0.427 -0.1051  0.4939 -0.3324
 1309SOL     OW 4111   3.104   2.302   0.066  0.0810 -0.9102  0.3362
 1309SOL    HW1 4112   3.105   2.400   0.046  0.9453 -0.8142  0.7974
 1309SOL    HW2 4113   3.041   2.256   0.004  1.0358 -0.3264 -1.1298
 1310SOL     OW 4114   0.725   2.061   1.609  0.3370  0.1604  0.1057
 1310SOL    HW1 4115   0.688   2.039   1.519 -1.3122 -0.6754  0.9447
 1310SOL    HW2 4116   0.807   2.005   1.625 -1.4540 -2.5425  0.5377
 1311SOL     OW 4117   3.470   3.976   2.700  0.3970 -0.3970 -1.2790
 1311SOL    HW1 4118   3.473   3.975   2.800 -3.0719  1.1350 -0.9976
 1311SOL    HW2 4119   3.443   3.886   2.667 -0.0914 -0.4759 -0.6862
 1312SOL     OW 4120   0.634   2.420   4.195  0.3417 -0.0588 -0.1825
 1312SOL    HW1 4121   0.668   2.411   4.101  1.3359  0.1546  0.1450
 1312SOL    HW2 4122   0.703   2.466   4.251 -0.8048  1.0539  0.3490
 1313SOL     OW 4123   2.474   2.206   1.180  0.2362 -0.2731  0.1265
 1313SOL    HW1 4124   2.513   2.223   1.090 -0.8602  0.0509 -0.2956
 1313SOL    HW2 4125   2.479   2.109   1.201  0.6109 -0.3301 -0.2304
 1314SOL     OW 4126   5.095   1.932   0.460 -0.7888 -0.0476  0.2338
 1314SOL    HW1 4127   5.003   1.968   0.446 -0.8551 -0.4618 -0.3936
 1314SOL    HW2 4128   5.153   1.953   0.381 -1.0485 -1.9966 -0.5275
 1315SOL     OW 4129   4.514   1.823   2.970  0.0124  0.5080 -0.2148
 1315SOL    HW1 4130   4.471   1.838   3.059 -0.7492  0.4969 -0.5766
 1315SOL    HW2 4131   4.502   1.728   2.942  1.4670  0.1474  0.2964
 1316SOL     OW 4132   4.913   3.008   1.949 -0.2571  0.4245  0.5373
 1316SOL    HW1 4133   4.834   3.068   1.957 -0.3365  0.2109  1.4657
 1316SOL    HW2 4134   4.950   2.988   2.040  1.4452  1.2672  0.0766
 1317SOL     OW 4135   4.593   4.686   2.555 -0.4504 -0.2460 -0.3489
 1317SOL    HW1 4136   4.524   4.741   2.508 -0.8031 -0.2209  0.1867
 1317SOL    HW2 4137   4.555   4.596   2.577 -0.7154  0.1692  0.9684
 1318SOL     OW 4138   0.877   4.468   0.830 -0.3132  0.2991 -0.3382
 1318SOL    HW1 4139   0.954   4.483   0.769  0.1973 -0.4591  0.0997
 1318SOL    HW2 4140   0.859   4.551   0.883 -0.9024  1.0396 -1.6467
 1319SOL     OW 4141   1.434   2.860   1.011  0.6377  0.4817  0.3672
 1319SOL    HW1 4142   1.361   2.921   1.043 -1.7505 -1.7972 -0.4296
 1319SOL    HW2 4143   1.484   2.825   1.090 -0.9256 -0.0076  1.1781
 1320SOL     OW 4144   4.270   3.709   5.085  0.1345 -0.4271  0.0329
 1320SOL    HW1 4145   4.255   3.795   5.135 -1.8110 -1.0705  0.6365
 1320SOL    HW2 4146   4.350   3.719   5.026  1.0304  1.2026  1.4015
 1321SOL     OW 4147   3.990   3.808   3.006  0.1018  0.2170 -0.3424
 1321SOL    HW1 4148   3.929   3.856   3.070 -1.3263  1.3469 -2.4322
 1321SOL    HW2 4149   4.065   3.869   2.980  0.3739 -0.0418 -0.1675
 1322SOL     OW 4150   1.874   2.815   1.476 -0.0096  1.0995 -0.2504
 1322SOL    HW1 4151   1.833   2.730   1.442  0.5608  1.0458 -0.8141
 1322SOL    HW2 4152   1.857   2.888   1.410  1.3739  0.9253 -0.8246
 1323SOL     OW 4153   0.418   1.506   2.167 -0.1309 -0.4584 -0.0735
 1323SOL    HW1 4154   0.445   1.410   2.166 -0.7938 -0.6656  0.6368
 1323SOL    HW2 4155   0.461   1.554   2.091 -0.2948 -1.4587 -0.8192
 1324SOL     OW 4156   0.350   4.792   2.133  0.5647  0.0940  0.2786
 1324SOL    HW1 4157   0.397   4.806   2.046  1.0662 -0.8742  0.3722
 1324SOL    HW2 4158   0.358   4.874   2.189 -1.5853  1.5189 -1.3759
 1325SOL     OW 4159   2.807   2.380   3.868 -0.0313  0.1206  0.3081
 1325SOL    HW1 4160   2.793   2.391   3.967 -1.7086 -0.2789  0.1414
 1325SOL    HW2 4161   2.846   2.290   3.851  0.1936  0.1591  0.6000
 1326SOL     OW 4162   3.546   4.687   2.425 -0.3803  0.0146 -0.0625
 1326SOL    HW1 4163   3.462   4.641   2.452  0.1001  0.2355  1.9883
 1326SOL    HW2 4164   3.616   4.619   2.403 -0.1661 -0.2395  1.3481
 1327SOL     OW 4165   3.011   2.248   4.758  0.5103 -0.2329 -0.8497
 1327SOL    HW1 4166   2.930   2.240   4.700 -1.9218  0.4242  2.1923
 1327SOL    HW2 4167   3.031   2.160   4.799  0.7131 -0.1640 -0.8012
 1328SOL     OW 4168   0.472   3.469   1.624 -0.0585 -0.2291 -0.3784
 1328SOL    HW1 4169   0.408   3.475   1.548  0.5999  0.6081 -0.8952
 1328SOL    HW2 4170   0.530   3.551   1.625  1.2213 -1.1025 -0.1382
 1329SOL     OW 4171   3.642   2.085   0.488  0.0609  0.2826  0.5429
 1329SOL    HW1 4172   3.674   2.180   0.479 -0.2878  0.4426  0.9481
 1329SOL    HW2 4173   3.611   2.052   0.399  0.8745  0.2971  0.2499
 1330SOL     OW 4174   3.674   3.816   2.951  0.0470 -0.3194 -0.2223
 1330SOL    HW1 4175   3.738   3.833   2.876 -0.0988  1.5748  0.0241
 1330SOL    HW2 4176   3.724   3.778   3.029  0.4560 -0.9355 -0.7759
 1331SOL     OW 4177   0.292   1.700   1.243  0.1564  0.8307  0.5047
 1331SOL    HW1 4178   0.252   1.671   1.156  1.7979 -0.5284  0.1581
 1331SOL    HW2 4179   0.299   1.800   1.244  1.6512  0.8316 -1.6770
 1332SOL     OW 4180   2.495   3.800   1.992 -0.1554 -0.4206 -0.3577
 1332SOL    HW1 4181   2.425   3.738   1.955  0.7184 -2.0876  0.6471
 1332SOL    HW2 4182   2.579   3.789   1.940 -0.4457  1.2201 -1.2439
 1333SOL     OW 4183   3.133   0.063   0.255 -0.8187 -0.2931  0.0228
 1333SOL    HW1 4184   3.203   0.132   0.236  0.0178 -1.2219 -0.3671
 1333SOL    HW2 4185   3.080   0.089   0.336  1.5553 -0.7167  1.8189
 1334SOL     OW 4186   3.722   2.754   1.120  0.4417 -0.4389 -0.3267
 1334SOL    HW1 4187   3.645   2.729   1.061  0.6971  0.4549 -1.0635
 1334SOL    HW2 4188   3.808   2.738   1.071  0.6610  0.2448 -0.1723
 1335SOL     OW 4189   3.935   4.822   4.164  0.0281 -0.6935  0.2533
 1335SOL    HW1 4190   3.963   4.878   4.242 -1.8689 -1.5095  1.5875
 1335SOL    HW2 4191   3.907   4.882   4.089  1.3427  0.1054  0.3760
 1336SOL     OW 4192   1.734   4.884   0.393  0.5905 -0.1674 -0.1693
 1336SOL    HW1 4193   1.708   4.932   0.477  0.6563  2.6685 -1.6556
 1336SOL    HW2 4194   1.833   4.892   0.380  0.3277  1.4659 -1.5886
 1337SOL     OW 4195   1.747   4.994   2.899 -0.3577 -1.1087 -0.3118
 1337SOL    HW1 4196   1.749   5.039   2.809  1.3107  0.6297  0.5274
 1337SOL    HW2 4197   1.685   4.915   2.895 -1.6491 -0.0982 -2.5020
 1338SOL     OW 4198   1.540   1.979   4.239 -0.6087 -0.3805  0.2334
 1338SOL    HW1 4199   1.491   2.040   4.302 -0.8095  2.0794 -2.1247
 1338SOL    HW2 4200   1.475   1.941   4.173  0.1687  0.5719 -1.1195
 1339SOL     OW 4201   4.288   2.600   3.239 -0.0231  0.2435 -0.2158
 1339SOL    HW1 4202   4.329   2.682   3.200  0.7929  0.0235  0.1612
 1339SOL    HW2 4203   4.260   2.619   3.334 -0.8661  0.4099 -0.4863
 1340SOL     OW 4204   3.065   1.018   2.963 -0.1181  0.5352 -0.1963
 1340SOL    HW1 4205   3.017   0.986   3.045  0.1193  1.0902  0.1693
 1340SOL    HW2 4206   3.003   1.019   2.885  0.3228 -2.7920 -0.7724
 1341SOL     OW 4207   4.508   5.102   2.156 -0.6326 -0.3721  0.7952
 1341SOL    HW1 4208   4.423   5.069   2.198 -0.0576 -1.7315  0.9420
 1341SOL    HW2 4209   4.487   5.178   2.093 -1.9594 -0.7749  0.7184
 1342SOL     OW 4210   4.549   1.048   2.745 -0.0725 -0.1541  0.1889
 1342SOL    HW1 4211   4.529   0.965   2.797  2.5788 -0.7277  0.4646
 1342SOL    HW2 4212   4.562   1.124   2.808 -2.1981  0.4723 -0.0477
 1343SOL     OW 4213   0.635   1.148   1.432 -1.0886 -0.0892 -0.0763
 1343SOL    HW1 4214   0.650   1.231   1.487 -0.3606  0.9864 -1.8046
 1343SOL    HW2 4215   0.566   1.168   1.362 -0.8572 -0.9249 -0.5479
 1344SOL     OW 4216   0.056   2.080   2.914 -0.5200 -0.1483 -0.2846
 1344SOL    HW1 4217   0.138   2.137   2.915 -0.2361 -0.4967 -1.6663
 1344SOL    HW2 4218  -0.007   2.113   2.844 -1.9008  0.5389  1.2201
 1345SOL     OW 4219   0.131   0.548   4.029 -0.1281 -0.3551  0.4927
 1345SOL    HW1 4220   0.184   0.472   3.992 -2.2011 -0.8310 -1.7988
 1345SOL    HW2 4221   0.177   0.634   4.009  0.9965 -0.8509  0.8575
 1346SOL     OW 4222   2.125   3.954   5.074  0.1218 -0.1480  0.1747
 1346SOL    HW1 4223   2.035   3.944   5.031  0.0796 -0.0346  0.2354
 1346SOL    HW2 4224   2.124   3.907   5.162 -0.7210  2.0389  1.4022
 1347SOL     OW 4225   0.271   1.072   2.923  0.4933 -0.5045 -0.7213
 1347SOL    HW1 4226   0.201   1.137   2.894  0.2265 -0.9476 -1.0898
 1347SOL    HW2 4227   0.356   1.089   2.873  0.9898  0.7048  0.4726
 1348SOL     OW 4228   1.926   3.863   2.652 -0.5485  0.1533 -0.2276
 1348SOL    HW1 4229   1.842   3.828   2.692  0.6515 -1.6481  0.8801
 1348SOL    HW2 4230   1.925   3.847   2.553 -0.7726 -1.5799  0.0195
 1349SOL     OW 4231   0.288   1.894   1.962  0.5003  0.3886 -0.2468
 1349SOL    HW1 4232   0.208   1.953   1.979 -0.0575  0.2420 -2.0863
 1349SOL    HW2 4233   0.371   1.941   1.991 -0.1006  1.2841  0.0708
 1350SOL     OW 4234   3.072   4.343   1.261 -0.7383  0.1668  0.0250
 1350SOL    HW1 4235   3.023   4.390   1.188 -1.5122  0.5879  0.7880
 1350SOL    HW2 4236   3.157   4.304   1.226 -0.4932  1.4239 -0.8093
 1351SOL     OW 4237   5.153   2.972   0.463 -0.1220 -0.0844  0.1119
 1351SOL    HW1 4238   5.066   3.021   0.468  0.5078  0.9197  3.0613
 1351SOL    HW2 4239   5.135   2.874   0.452 -1.4784  0.3523 -2.3478
 1352SOL     OW 4240   3.387   4.871   2.185  0.0054 -0.2152  0.2043
 1352SOL    HW1 4241   3.332   4.792   2.160  0.5137 -0.8528  1.0389
 1352SOL    HW2 4242   3.422   4.859   2.278  0.9799  0.4940 -0.0501
 1353SOL     OW 4243   4.616   1.857   3.349  0.2475 -0.0768 -0.2342
 1353SOL    HW1 4244   4.684   1.784   3.352  0.0216 -0.2906  3.4405
 1353SOL    HW2 4245   4.573   1.867   3.438 -0.9703  3.4391 -1.0488
 1354SOL     OW 4246   1.847   3.681   3.926 -0.5069  0.2623 -0.5242
 1354SOL    HW1 4247   1.935   3.684   3.879  0.7764 -1.0719  1.5949
 1354SOL    HW2 4248   1.799   3.767   3.914  0.9834  0.9320 -1.9284
 1355SOL     OW 4249   2.708   0.339   3.588 -0.3939 -0.1022  0.1755
 1355SOL    HW1 4250   2.663   0.250   3.587 -0.2563 -0.1926 -1.5620
 1355SOL    HW2 4251   2.726   0.367   3.682 -1.2534 -1.4889  0.7747
 1356SOL     OW 4252   0.945   2.760   4.874  0.5025 -0.4918  0.1374
 1356SOL    HW1 4253   0.993   2.679   4.841  1.8837  0.5638 -0.5040
 1356SOL    HW2 4254   0.847   2.739   4.883  0.6109 -1.8172 -1.3384
 1357SOL     OW 4255   1.050   2.800   0.133  0.1365  0.0765 -0.5881
 1357SOL    HW1 4256   0.953   2.825   0.133  0.2204  0.4985  1.0364
 1357SOL    HW2 4257   1.058   2.701   0.131 -0.3032  0.0410 -1.1046
 1358SOL     OW 4258   2.317   1.261   2.215 -0.1689 -0.8916 -0.8482
 1358SOL    HW1 4259   2.293   1.176   2.263  1.2952  0.1238  1.9201
 1358SOL    HW2 4260   2.290   1.339   2.272  2.6040  0.3906 -1.1289
 1359SOL     OW 4261   2.771   0.017   0.268 -0.0336  0.0875  0.3805
 1359SOL    HW1 4262   2.848   0.061   0.313  0.4999  0.0947 -0.5192
 1359SOL    HW2 4263   2.735  -0.056   0.326  1.9383 -1.2813 -0.0222
 1360SOL     OW 4264   2.035   0.574   3.631 -0.6192 -0.2754 -0.0798
 1360SOL    HW1 4265   2.115   0.622   3.669 -0.1741 -0.3872 -0.8548
 1360SOL    HW2 4266   2.026   0.484   3.675 -0.4855 -0.1472  0.2104
 1361SOL     OW 4267   3.212   1.164   3.488 -0.3962  0.1973 -0.4213
 1361SOL    HW1 4268   3.258   1.219   3.418 -2.2180 -0.6407 -2.3800
 1361SOL    HW2 4269   3.114   1.185   3.488 -1.2065 -3.0361 -1.3518
 1362SOL     OW 4270   0.280   1.967   1.271 -0.5450 -0.1087  0.2285
 1362SOL    HW1 4271   0.285   2.043   1.205 -0.4019  1.5013  2.0117
 1362SOL    HW2 4272   0.191   1.967   1.316  0.2548  0.4996  1.8970
 1363SOL     OW 4273   0.823   0.981   4.523  0.0398  0.4208  0.2920
 1363SOL    HW1 4274   0.854   1.025   4.438  1.7015 -0.1585  0.5658
 1363SOL    HW2 4275   0.789   0.890   4.502  2.5682 -0.6492  0.4333
 1364SOL     OW 4276   0.513   1.996   0.611 -0.6122  0.3302 -0.6925
 1364SOL    HW1 4277   0.526   1.948   0.698 -1.0895 -1.1314 -1.3935
 1364SOL    HW2 4278   0.545   2.090   0.620  2.2503 -0.6226  0.1909
 1365SOL     OW 4279   4.523   0.115   2.824 -0.0179 -0.1687 -0.5186
 1365SOL    HW1 4280   4.482   0.203   2.799 -0.1084  0.4420  1.5839
 1365SOL    HW2 4281   4.454   0.044   2.820 -0.5398  0.2960  0.0401
 1366SOL     OW 4282   4.018   1.069   1.632 -1.0909  0.0217  0.4580
 1366SOL    HW1 4283   4.049   1.126   1.708  0.5839  3.0396 -2.2086
 1366SOL    HW2 4284   4.069   1.094   1.550 -3.2373 -2.5981 -1.8580
 1367SOL     OW 4285   0.400   1.721   3.724 -0.1997 -0.2649  0.1665
 1367SOL    HW1 4286   0.449   1.649   3.675  0.2734  0.0086  0.2365
 1367SOL    HW2 4287   0.383   1.798   3.662 -0.7801 -0.4631  0.0670
 1368SOL     OW 4288   1.201   1.595   1.331 -0.3444 -0.1167  0.1023
 1368SOL    HW1 4289   1.290   1.568   1.368  0.7803  2.5456 -0.4836
 1368SOL    HW2 4290   1.146   1.513   1.316  1.6267 -1.7745  1.3642
 1369SOL     OW 4291   0.818   4.434   2.005  0.4564  0.0962  0.5697
 1369SOL    HW1 4292   0.912   4.468   1.992  0.1353  0.7140 -0.2378
 1369SOL    HW2 4293   0.795   4.438   2.102  0.1533  3.0647  0.4720
 1370SOL     OW 4294   4.054   1.451   3.385  0.5146  0.2851 -0.1942
 1370SOL    HW1 4295   4.118   1.379   3.357 -0.0065 -0.3586  0.2433
 1370SOL    HW2 4296   4.064   1.529   3.324  2.6955  0.7617  0.6958
 1371SOL     OW 4297   0.912   4.042   0.145 -0.1190  0.2904 -0.1362
 1371SOL    HW1 4298   0.897   4.021   0.048  0.0179 -1.7005  0.2439
 1371SOL    HW2 4299   1.010   4.053   0.161 -0.1884  1.3179 -0.3291
 1372SOL     OW 4300   1.236   3.921   2.538  0.2153  0.2734 -0.0610
 1372SOL    HW1 4301   1.313   3.945   2.478  1.3071  0.6281  1.3988
 1372SOL    HW2 4302   1.246   3.827   2.569 -1.2910 -0.4943 -1.7458
 1373SOL     OW 4303   4.162   0.372   3.492  0.1220 -0.0716 -0.2302
 1373SOL    HW1 4304   4.136   0.429   3.413  0.3414 -0.5774 -0.6754
 1373SOL    HW2 4305   4.222   0.424   3.552  1.6372 -0.3423 -1.4582
 1374SOL     OW 4306   4.960   3.574   4.562  0.0161  0.3596  0.0972
 1374SOL    HW1 4307   5.049   3.534   4.582 -0.9540 -1.7884  0.4470
 1374SOL    HW2 4308   4.963   3.620   4.473  0.9212 -1.7022 -1.0056
 1375SOL     OW 4309   1.961   0.905   0.471  0.1955  0.3501 -0.6858
 1375SOL    HW1 4310   2.030   0.927   0.539  2.5371  0.5721 -2.9588
 1375SOL    HW2 4311   1.923   0.989   0.432  1.8719  0.4032 -2.3953
 1376SOL     OW 4312   5.072   4.261   0.688  0.4306  0.3788 -0.1731
 1376SOL    HW1 4313   5.127   4.244   0.769  0.3013  0.8987  0.0306
 1376SOL    HW2 4314   5.034   4.175   0.654  0.6506  0.1347  0.1949
 1377SOL     OW 4315   3.164   2.276   1.958  0.3764  0.6700  0.2135
 1377SOL    HW1 4316   3.086   2.337   1.946 -0.7651 -1.0289 -1.6420
 1377SOL    HW2 4317   3.189   2.274   2.055 -1.8012  1.3938  0.8585
 1378SOL     OW 4318   4.488   4.321   2.165  0.3501  0.1374 -0.0147
 1378SOL    HW1 4319   4.562   4.330   2.232  1.0867  0.3398 -0.8400
 1378SOL    HW2 4320   4.405   4.365   2.201  0.4756 -0.5308  1.1279
 1379SOL     OW 4321   2.824   3.075   0.682  0.3365  0.4605  0.0475
 1379SOL    HW1 4322   2.794   3.068   0.586  1.5248 -0.3261 -0.3017
 1379SOL    HW2 4323   2.751   3.112   0.738 -0.3420  1.0459 -1.1961
 1380SOL     OW 4324   0.158   3.451   1.105 -0.1693 -0.3755  0.2514
 1380SOL    HW1 4325   0.104   3.455   1.021 -1.1017 -0.5574  0.8266
 1380SOL    HW2 4326   0.184   3.543   1.132 -0.2900 -0.2743  0.0264
 1381SOL     OW 4327   1.610   3.834   4.812  0.4601 -0.1532 -0.2224
 1381SOL    HW1 4328   1.644   3.914   4.763  0.6134 -0.3766 -0.4789
 1381SOL    HW2 4329   1.512   3.845   4.831  1.1561  1.7587  2.9154
 1382SOL     OW 4330   4.918   0.233   1.068  0.0477  0.4701 -0.5969
 1382SOL    HW1 4331   4.876   0.144   1.085  1.2988  0.3624  2.4551
 1382SOL    HW2 4332   4.869   0.303   1.120 -0.8485  1.6558 -2.8642
 1383SOL     OW 4333   3.853   0.654   4.691  0.5177  0.6960  0.0912
 1383SOL    HW1 4334   3.846   0.554   4.695  0.2296  0.5786 -2.1861
 1383SOL    HW2 4335   3.763   0.695   4.704 -0.0007  0.4455 -2.2152
 1384SOL     OW 4336   0.053   1.432   3.297  0.1262 -0.3603  0.2102
 1384SOL    HW1 4337   0.133   1.491   3.282  1.0828 -1.9176 -1.1520
 1384SOL    HW2 4338   0.039   1.420   3.395  0.3893  1.4356  0.5134
 1385SOL     OW 4339   1.904   1.864   1.935 -0.4820 -0.0403 -0.2778
 1385SOL    HW1 4340   1.905   1.914   1.849  0.1592 -1.7913 -1.3425
 1385SOL    HW2 4341   1.909   1.766   1.916 -1.4709 -0.5281  1.7202
 1386SOL     OW 4342   4.967   4.020   0.641  0.6541  0.8820  0.0001
 1386SOL    HW1 4343   4.876   4.028   0.681  0.4731 -0.4243 -0.1064
 1386SOL    HW2 4344   4.978   3.929   0.601  2.3693  0.6697  0.8828
 1387SOL     OW 4345   5.000   1.303   2.704  0.0145  0.0743 -0.1267
 1387SOL    HW1 4346   4.949   1.233   2.654  1.2073 -0.6626 -0.3581
 1387SOL    HW2 4347   5.007   1.386   2.649  1.7373 -0.8865 -1.4577
 1388SOL     OW 4348   2.592   3.976   4.816 -0.2140  0.8298 -0.0817
 1388SOL    HW1 4349   2.610   4.045   4.886 -0.6858 -0.1684  1.0615
 1388SOL    HW2 4350   2.679   3.943   4.778  0.0803  0.8474  0.5730
 1389SOL     OW 4351   5.100   2.153   2.680 -0.1458  0.1375  0.4192
 1389SOL    HW1 4352   5.021   2.094   2.663 -2.2689  2.7013  0.6770
 1389SOL    HW2 4353   5.143   2.178   2.594 -0.5730 -0.0466  0.1512
 1390SOL     OW 4354   4.110   4.702   5.022  0.3222  0.1888  0.2514
 1390SOL    HW1 4355   4.059   4.658   4.948  1.6850 -0.9727 -0.0383
 1390SOL    HW2 4356   4.057   4.699   5.106 -1.8387  2.6917 -0.8737
 1391SOL     OW 4357   1.593   4.037   0.152  0.4495  0.1708 -0.2521
 1391SOL    HW1 4358   1.628   4.118   0.106 -0.5921  0.3032 -0.8363
 1391SOL    HW2 4359   1.667   3.970   0.162  0.7830  0.2477 -1.8845
 1392SOL     OW 4360   0.426   3.913   3.617 -0.6113  0.0088  0.1950
 1392SOL    HW1 4361   0.493   3.969   3.568 -0.5460  0.7153  1.0614
 1392SOL    HW2 4362   0.415   3.825   3.571  0.6847  0.0003 -0.1256
 1393SOL     OW 4363   4.816   2.353   4.666  0.1283  0.2285  0.2135
 1393SOL    HW1 4364   4.766   2.311   4.590  0.1324 -1.1843  0.9624
 1393SOL    HW2 4365   4.843   2.282   4.732  3.8179  0.7421 -0.4978
 1394SOL     OW 4366   4.904   2.451   0.185  0.1760  0.3428  0.2361
 1394SOL    HW1 4367   4.819   2.459   0.134 -1.4732  0.9862  2.9108
 1394SOL    HW2 4368   4.954   2.538   0.182  0.1747  0.3263 -0.3650
 1395SOL     OW 4369   1.220   2.874   2.669 -0.3135  0.1218 -0.5857
 1395SOL    HW1 4370   1.286   2.946   2.645 -0.4939  0.3330 -0.4485
 1395SOL    HW2 4371   1.138   2.916   2.708 -1.0794 -0.0267 -1.9535
 1396SOL     OW 4372   4.556   0.459   3.787  0.0412 -0.1584 -0.4681
 1396SOL    HW1 4373   4.557   0.492   3.881 -1.0831 -0.0325 -0.4895
 1396SOL    HW2 4374   4.599   0.369   3.783  0.4914  0.0281  0.0873
 1397SOL     OW 4375   1.609   1.114   1.753  0.1465 -0.0897 -0.0650
 1397SOL    HW1 4376   1.698   1.068   1.750  0.0023 -0.3270 -0.9289
 1397SOL    HW2 4377   1.604   1.173   1.834  1.4078  0.5775 -0.4547
 1398SOL     OW 4378   1.919   3.391   4.475 -0.0199  0.0960 -0.4626
 1398SOL    HW1 4379   1.943   3.352   4.564  2.4218  2.3639 -0.0194
 1398SOL    HW2 4380   1.831   3.353   4.445 -1.2786 -0.2890  3.1654
 1399SOL     OW 4381   0.768   0.491   1.772 -0.3898 -0.0101  0.2350
 1399SOL    HW1 4382   0.742   0.396   1.791  0.0814 -0.1756  0.0647
 1399SOL    HW2 4383   0.785   0.502   1.674  0.2625  0.0754  0.3570
 1400SOL     OW 4384   3.552   4.723   0.450 -0.7333  0.5422  0.7061
 1400SOL    HW1 4385   3.561   4.816   0.488  0.5705  1.3553 -1.4590
 1400SOL    HW2 4386   3.582   4.657   0.518 -0.2805  1.7879  1.7730
 1401SOL     OW 4387   0.605   3.895   2.106  0.5005 -0.6536  0.4256
 1401SOL    HW1 4388   0.521   3.856   2.066  0.4715  1.0949 -1.3661
 1401SOL    HW2 4389   0.682   3.835   2.084  0.0293 -1.2558  0.3656
 1402SOL     OW 4390   2.143   0.454   0.718 -0.0507  1.5515  0.6020
 1402SOL    HW1 4391   2.118   0.503   0.634  1.7033 -1.1333 -1.7023
 1402SOL    HW2 4392   2.075   0.383   0.736 -0.0357  1.6458  1.0231
 1403SOL     OW 4393   1.141   3.309   2.778 -0.2159 -0.7562  0.0885
 1403SOL    HW1 4394   1.049   3.291   2.745  0.4890 -0.3950 -2.2481
 1403SOL    HW2 4395   1.184   3.223   2.807 -0.7692 -1.1263 -0.1884
 1404SOL     OW 4396   1.663   4.648   3.688 -0.0163 -0.5164  0.6584
 1404SOL    HW1 4397   1.743   4.703   3.711  0.1446 -0.9328  1.1132
 1404SOL    HW2 4398   1.690   4.573   3.628  0.1202 -1.2010  1.5414
 1405SOL     OW 4399   1.078   3.911   0.547 -0.1386 -0.1210 -0.1497
 1405SOL    HW1 4400   1.029   3.836   0.503 -1.4140  1.0217 -0.7508
 1405SOL    HW2 4401   1.021   3.994   0.545  1.2729  0.9001  0.3943
 1406SOL     OW 4402   3.400   4.253   4.238 -0.3656  0.1655  0.2953
 1406SOL    HW1 4403   3.491   4.266   4.277  0.6981 -0.7236 -1.7212
 1406SOL    HW2 4404   3.393   4.160   4.200 -1.5146  0.7770 -1.0870
 1407SOL     OW 4405   2.838   3.051   1.761  0.1824  0.1162 -0.3359
 1407SOL    HW1 4406   2.920   3.069   1.705  0.7328  0.7567  0.6454
 1407SOL    HW2 4407   2.828   2.952   1.775 -0.0454 -0.0652 -1.6655
 1408SOL     OW 4408   5.009   4.440   1.657 -0.3146  0.0284 -0.4511
 1408SOL    HW1 4409   5.032   4.436   1.754 -1.2877  2.1087 -0.0943
 1408SOL    HW2 4410   5.065   4.373   1.607  2.4252  1.0210  1.1047
 1409SOL     OW 4411   1.737   0.544   0.349  0.8693 -0.4998 -0.2703
 1409SOL    HW1 4412   1.694   0.602   0.280  2.0189  0.3947 -0.2705
 1409SOL    HW2 4413   1.770   0.602   0.425  0.6959 -1.3302  0.4499
 1410SOL     OW 4414   5.035   1.957   1.718  0.8418  0.3883  0.0316
 1410SOL    HW1 4415   5.037   2.051   1.684  1.5880  0.6537  0.7711
 1410SOL    HW2 4416   5.128   1.920   1.721  0.5835 -0.2690  0.0180
 1411SOL     OW 4417   1.705   4.716   2.039  0.5232  0.5488 -0.3342
 1411SOL    HW1 4418   1.737   4.638   2.092 -0.6455 -0.1750 -0.6585
 1411SOL    HW2 4419   1.769   4.734   1.964  1.0437  0.2039  0.0254
 1412SOL     OW 4420   2.923   2.167   4.395 -0.0831  0.2009 -0.0693
 1412SOL    HW1 4421   2.999   2.125   4.445  0.8187 -0.0979 -1.6455
 1412SOL    HW2 4422   2.850   2.191   4.460  0.2827 -1.7922  1.1584
 1413SOL     OW 4423   4.188   4.140   1.366  0.2772  0.1920 -0.5374
 1413SOL    HW1 4424   4.230   4.049   1.370 -1.6589 -0.7237  0.6847
 1413SOL    HW2 4425   4.245   4.200   1.311  3.0905 -0.9583  0.8863
 1414SOL     OW 4426   1.965   4.503   0.198  0.3663  0.0735 -0.1581
 1414SOL    HW1 4427   1.892   4.485   0.264 -0.0250  1.3939 -0.1878
 1414SOL    HW2 4428   2.046   4.536   0.246 -0.3454  2.3202 -0.3546
 1415SOL     OW 4429   2.373   5.107   0.760 -0.4076 -0.2490 -0.3937
 1415SOL    HW1 4430   2.368   5.116   0.860  1.1745  0.2364 -0.3308
 1415SOL    HW2 4431   2.310   5.172   0.718 -1.4419 -0.7889  0.2855
 1416SOL     OW 4432   0.634   3.985   1.119 -0.2211  0.0264  0.5412
 1416SOL    HW1 4433   0.730   3.989   1.090  0.1884 -1.3053  1.6119
 1416SOL    HW2 4434   0.630   3.986   1.219 -1.0381 -3.6140  0.6853
 1417SOL     OW 4435   1.285   4.199   3.659  0.2438  0.4914  0.1403
 1417SOL    HW1 4436   1.311   4.116   3.612  0.6935  0.9982 -0.5180
 1417SOL    HW2 4437   1.190   4.223   3.636 -0.4085 -0.6395  1.5113
 1418SOL     OW 4438   1.973   4.629   5.112 -0.4272  0.1981  0.1154
 1418SOL    HW1 4439   1.971   4.600   5.208 -0.5016  0.9507  0.3478
 1418SOL    HW2 4440   1.882   4.659   5.084  0.2258  3.1025  0.8189
 1419SOL     OW 4441   0.049   3.127   3.452 -0.5111  0.3768  0.0977
 1419SOL    HW1 4442   0.023   3.063   3.524  1.2564  0.1730  0.5948
 1419SOL    HW2 4443   0.065   3.077   3.367  0.8381  0.1334  0.4774
 1420SOL     OW 4444   2.378   3.601   2.682 -0.6449 -0.4456  0.5209
 1420SOL    HW1 4445   2.350   3.520   2.734 -2.8172 -0.9938 -1.3305
 1420SOL    HW2 4446   2.299   3.659   2.666  0.1750  0.2585 -1.1934
 1421SOL     OW 4447   4.589   1.940   2.492  0.3464  0.0731 -0.2813
 1421SOL    HW1 4448   4.586   2.040   2.496  1.9061  0.2170 -1.6985
 1421SOL    HW2 4449   4.658   1.906   2.555  0.1141 -0.0760 -0.1084
 1422SOL     OW 4450   3.023   4.136   3.526 -0.3186 -0.2111  0.4019
 1422SOL    HW1 4451   3.000   4.141   3.429  0.1161  1.0304  0.3522
 1422SOL    HW2 4452   2.939   4.123   3.579 -0.7288  0.5273 -0.0503
 1423SOL     OW 4453   0.765   3.528   3.903  0.0607  0.0228  0.6350
 1423SOL    HW1 4454   0.706   3.602   3.871 -0.0682  0.1942  1.2596
 1423SOL    HW2 4455   0.853   3.534   3.857 -0.1572  0.1946  0.2279
 1424SOL     OW 4456   1.031   4.965   2.637  0.1834  0.0262 -0.5640
 1424SOL    HW1 4457   0.979   4.893   2.590  0.1229 -0.3697  0.0973
 1424SOL    HW2 4458   0.968   5.020   2.692  0.4495 -0.4067  0.1783
 1425SOL     OW 4459   1.376   2.567   3.658 -0.1820 -0.4863 -0.1337
 1425SOL    HW1 4460   1.364   2.665   3.640 -1.5601 -0.6412 -0.1175
 1425SOL    HW2 4461   1.296   2.532   3.706  0.6742 -1.4507  0.6417
 1426SOL     OW 4462   2.352   1.110   3.041 -0.5093 -0.3537 -0.3704
 1426SOL    HW1 4463   2.415   1.188   3.042 -0.1899 -0.5777 -1.2105
 1426SOL    HW2 4464   2.376   1.046   3.114  0.5764 -0.6749 -0.9769
 1427SOL     OW 4465   1.541   2.623   0.005 -0.0025 -0.2583  0.2631
 1427SOL    HW1 4466   1.487   2.545   0.039 -0.1565 -0.2261  0.0943
 1427SOL    HW2 4467   1.479   2.695  -0.025  0.1084 -0.7489 -1.1946
 1428SOL     OW 4468   0.873   1.306   3.496  0.3917 -0.1052 -0.3767
 1428SOL    HW1 4469   0.775   1.287   3.491  0.5714 -0.9233 -1.0453
 1428SOL    HW2 4470   0.888   1.405   3.503 -0.4820  0.0113 -0.1135
 1429SOL     OW 4471   0.981   3.237   4.610 -0.0612  0.2856 -0.7614
 1429SOL    HW1 4472   0.985   3.156   4.669 -2.8189  0.3335 -0.3865
 1429SOL    HW2 4473   0.888   3.249   4.576  1.0239  1.3947 -3.6190
 1430SOL     OW 4474   3.520   3.629   4.129  0.1133 -0.3037 -0.0401
 1430SOL    HW1 4475   3.530   3.682   4.045  4.0644  0.7760  0.9034
 1430SOL    HW2 4476   3.479   3.685   4.200  0.8988  0.3008 -0.0550
 1431SOL     OW 4477   0.520   0.361   0.892  0.4876  0.3750  0.2725
 1431SOL    HW1 4478   0.609   0.341   0.931  0.8943  0.7185 -0.4618
 1431SOL    HW2 4479   0.520   0.338   0.794 -0.1563  0.5961  0.2116
 1432SOL     OW 4480   4.337   2.187   1.317  0.4026 -0.1409  0.0189
 1432SOL    HW1 4481   4.403   2.131   1.367  1.4791  0.9912 -0.0941
 1432SOL    HW2 4482   4.324   2.149   1.225 -0.4112 -1.3335  0.6011
 1433SOL     OW 4483   4.712   2.236   2.882 -0.0421 -0.1999  0.0339
 1433SOL    HW1 4484   4.761   2.313   2.924  0.0880 -0.2935  0.0553
 1433SOL    HW2 4485   4.627   2.220   2.932  0.5016 -0.8312  0.7795
 1434SOL     OW 4486   1.408   3.256   1.183  0.3015 -0.0249 -0.0519
 1434SOL    HW1 4487   1.342   3.331   1.193  0.3966 -0.1297  1.7121
 1434SOL    HW2 4488   1.492   3.292   1.141  0.7322  1.1447  1.6931
 1435SOL     OW 4489   1.289   1.000   1.410 -0.1654 -0.0076  0.6569
 1435SOL    HW1 4490   1.350   1.071   1.375 -0.2511  0.6808  1.8509
 1435SOL    HW2 4491   1.307   0.984   1.507  0.3356 -2.1605  0.2691
 1436SOL     OW 4492   1.310   2.825   2.005 -0.3838  0.1506  0.0227
 1436SOL    HW1 4493   1.230   2.848   1.949 -0.1013 -1.0528 -0.9287
 1436SOL    HW2 4494   1.385   2.886   1.983 -0.2012 -0.4558 -1.1323
 1437SOL     OW 4495   2.485   1.502   1.701  0.9494 -0.0650 -0.0462
 1437SOL    HW1 4496   2.506   1.480   1.796  1.5737 -0.8322 -0.3457
 1437SOL    HW2 4497   2.513   1.426   1.642 -0.5796 -0.1584 -0.7263
 1438SOL     OW 4498   4.653   3.049   2.933 -0.0345 -0.0677  0.3250
 1438SOL    HW1 4499   4.634   3.014   3.025  1.9155 -1.4950  0.2645
 1438SOL    HW2 4500   4.692   2.976   2.877  3.8916  1.9914  0.0363
 1439SOL     OW 4501   3.206   3.429   4.379 -0.1642 -0.4512  0.6214
 1439SOL    HW1 4502   3.112   3.398   4.393 -0.3969  0.8052  2.0525
 1439SOL    HW2 4503   3.267   3.377   4.438 -0.2481  0.1231  1.2302
 1440SOL     OW 4504   0.390   4.455   1.824 -0.6004  0.5385  0.9291
 1440SOL    HW1 4505   0.433   4.535   1.867 -0.1051 -0.0515  1.5444
 1440SOL    HW2 4506   0.320   4.486   1.760  0.8578  1.5400 -0.2525
 1441SOL     OW 4507   3.833   0.402   3.353  0.1128  0.2417  0.1936
 1441SOL    HW1 4508   3.870   0.434   3.440  0.3869  0.1767  0.0998
 1441SOL    HW2 4509   3.877   0.451   3.277  1.1914 -0.9775 -0.0006
 1442SOL     OW 4510   1.290   3.512   4.327  0.2591  0.0555 -0.2632
 1442SOL    HW1 4511   1.228   3.587   4.349 -0.9129 -0.1832 -2.4646
 1442SOL    HW2 4512   1.381   3.530   4.366  0.2324  2.9909 -1.3712
 1443SOL     OW 4513   1.937   2.036   4.076  0.3933 -0.0277 -0.2332
 1443SOL    HW1 4514   1.885   2.004   4.155  1.8275 -0.9137  0.4128
 1443SOL    HW2 4515   2.015   2.090   4.107  1.9427 -1.7663 -0.8681
 1444SOL     OW 4516   2.873   3.766   0.306  0.1847 -0.0030  0.1849
 1444SOL    HW1 4517   2.908   3.753   0.213  0.4452 -0.8342  0.3925
 1444SOL    HW2 4518   2.859   3.677   0.349  0.9541  0.3824  1.2736
 1445SOL     OW 4519   2.526   4.435   4.677  0.2858  0.5400  0.1160
 1445SOL    HW1 4520   2.622   4.408   4.679  0.0008 -0.5882 -0.6597
 1445SOL    HW2 4521   2.517   4.528   4.712  1.3772 -0.1365  2.4076
 1446SOL     OW 4522   4.937   4.077   2.685  0.5082  0.4263  0.4899
 1446SOL    HW1 4523   4.916   3.980   2.693  3.4328 -0.5467 -1.8519
 1446SOL    HW2 4524   4.955   4.115   2.776 -2.0714 -0.7771  1.5887
 1447SOL     OW 4525   5.047   5.010   0.111 -0.2846  0.2897  0.3784
 1447SOL    HW1 4526   4.965   5.055   0.147  0.2840  0.9678  0.8817
 1447SOL    HW2 4527   5.101   5.076   0.059 -0.5144 -0.3942 -0.7602
 1448SOL     OW 4528   2.412   0.010   1.075  0.1433  0.7176 -0.3070
 1448SOL    HW1 4529   2.453   0.099   1.092  0.2316  0.6031  0.0784
 1448SOL    HW2 4530   2.484  -0.058   1.060  0.1183  0.4415  0.7295
 1449SOL     OW 4531   4.663   3.850   4.139 -0.0695 -0.5308  0.3855
 1449SOL    HW1 4532   4.760   3.873   4.140 -0.1429 -0.1879 -0.2293
 1449SOL    HW2 4533   4.652   3.755   4.108  0.0859 -0.6873  0.7958
 1450SOL     OW 4534   4.018   1.620   1.934 -0.3771 -0.8690  0.5136
 1450SOL    HW1 4535   3.963   1.695   1.898  1.8453 -0.0579 -1.4708
 1450SOL    HW2 4536   4.041   1.638   2.029 -2.6845 -0.7910  1.1159
 1451SOL     OW 4537   1.730   0.728   3.332 -0.1570  0.2492  0.4672
 1451SOL    HW1 4538   1.638   0.698   3.306  0.2176  0.1933 -0.8920
 1451SOL    HW2 4539   1.798   0.675   3.281  0.5428  3.3491 -2.1418
 1452SOL     OW 4540   3.560   0.282   4.868 -0.2581  0.1633  0.1080
 1452SOL    HW1 4541   3.470   0.249   4.841 -0.3239 -1.1814  1.7963
 1452SOL    HW2 4542   3.608   0.211   4.920  0.4610  1.9375  2.0475
 1453SOL     OW 4543   1.682   3.393   4.275 -0.0333  0.2957 -0.1544
 1453SOL    HW1 4544   1.679   3.327   4.200 -0.4597 -0.8901  0.8835
 1453SOL    HW2 4545   1.607   3.375   4.338  1.2043  0.2895  1.3653
 1454SOL     OW 4546   2.006   0.537   4.330  0.4439 -0.4409  0.0081
 1454SOL    HW1 4547   1.967   0.576   4.247 -2.3103 -0.9701  0.9332
 1454SOL    HW2 4548   2.002   0.437   4.325  1.1686 -0.4904  0.3738
 1455SOL     OW 4549   0.464   3.324   1.274 -0.0301  0.2856 -0.8793
 1455SOL    HW1 4550   0.461   3.424   1.281 -0.2093  0.2306 -0.0090
 1455SOL    HW2 4551   0.394   3.284   1.333 -1.2450 -0.3310 -2.6532
 1456SOL     OW 4552   4.841   2.899   1.038 -0.3569  0.0514  0.8625
 1456SOL    HW1 4553   4.866   2.916   1.133 -2.5697 -1.7924  1.8967
 1456SOL    HW2 4554   4.748   2.932   1.021  0.3371  1.2292 -0.9922
 1457SOL     OW 4555   0.215   2.527   4.751 -0.1523 -0.5722 -0.1799
 1457SOL    HW1 4556   0.300   2.495   4.708  0.9224 -0.8451  1.9869
 1457SOL    HW2 4557   0.234   2.610   4.805 -1.5980  0.1996 -0.8137
 1458SOL     OW 4558   2.386   4.364   5.084  0.0765 -0.2565 -0.1847
 1458SOL    HW1 4559   2.339   4.403   5.006 -0.8722 -0.9849  0.0066
 1458SOL    HW2 4560   2.412   4.437   5.148 -0.1744  0.2172 -0.6197
 1459SOL     OW 4561   0.768   1.959   2.044  0.5255  0.1603 -0.0650
 1459SOL    HW1 4562   0.733   1.887   1.984  0.0519 -0.4179  0.8830
 1459SOL    HW2 4563   0.866   1.967   2.032  0.9598 -2.1222  1.2957
 1460SOL     OW 4564   3.166   1.236   2.438 -0.1441  0.3324 -0.5649
 1460SOL    HW1 4565   3.194   1.257   2.345  0.3872 -0.2980 -0.5512
 1460SOL    HW2 4566   3.166   1.137   2.452 -0.6639  0.3984 -0.0310
 1461SOL     OW 4567   2.986   2.875   4.514  0.3466  0.1833 -0.1409
 1461SOL    HW1 4568   3.060   2.815   4.484 -0.1472  0.0448 -1.1116
 1461SOL    HW2 4569   2.910   2.869   4.450 -1.4286 -1.3535  1.9275
 1462SOL     OW 4570   3.612   4.352   3.494  0.0721  0.0622 -0.4328
 1462SOL    HW1 4571   3.519   4.350   3.458  0.4625  0.4466 -1.5022
 1462SOL    HW2 4572   3.609   4.356   3.594 -1.0437 -1.5764 -0.3517
 1463SOL     OW 4573   2.231   2.142   1.377 -0.3541 -0.2405 -0.5804
 1463SOL    HW1 4574   2.304   2.207   1.395 -0.6479 -0.0633  0.0006
 1463SOL    HW2 4575   2.267   2.049   1.379 -0.3381 -0.2224  0.8027
 1464SOL     OW 4576   2.745   3.466   2.068  0.1302 -0.3607  0.2407
 1464SOL    HW1 4577   2.800   3.397   2.021  0.6849 -0.7515  1.4319
 1464SOL    HW2 4578   2.662   3.484   2.015  0.7464 -0.7701 -0.8825
 1465SOL     OW 4579   3.810   4.196   1.983  0.5043 -0.9819 -0.0789
 1465SOL    HW1 4580   3.847   4.110   2.017  2.3810  0.2068  1.0233
 1465SOL    HW2 4581   3.717   4.209   2.019  0.8010 -1.7992  1.0267
 1466SOL     OW 4582   0.032   5.016   0.972 -0.1065  0.2356  0.1410
 1466SOL    HW1 4583   0.058   4.933   1.022  0.0486 -0.5132 -1.1447
 1466SOL    HW2 4584  -0.066   5.029   0.979 -0.3545 -0.8815 -0.8100
 1467SOL     OW 4585   1.729   2.112   0.482 -0.5272 -0.5762  0.3110
 1467SOL    HW1 4586   1.720   2.204   0.443  0.8377  0.1498  1.6041
 1467SOL    HW2 4587   1.645   2.087   0.530 -0.6193  0.3583  0.6552
 1468SOL     OW 4588   3.849   4.615   3.998 -0.0308  0.3303  0.1242
 1468SOL    HW1 4589   3.877   4.698   4.048  2.3341 -0.1699 -0.2343
 1468SOL    HW2 4590   3.854   4.633   3.900 -2.0663  0.4959  0.0062
 1469SOL     OW 4591   2.649   2.383   4.719  0.2377 -0.3319  0.2705
 1469SOL    HW1 4592   2.660   2.302   4.661 -0.0207 -0.9541  1.0639
 1469SOL    HW2 4593   2.552   2.406   4.726  0.3193  0.1293 -0.0487
 1470SOL     OW 4594   0.075   3.498   4.688 -0.4818  0.7576 -0.2498
 1470SOL    HW1 4595   0.013   3.535   4.757 -1.5676 -0.0648 -0.7409
 1470SOL    HW2 4596   0.112   3.410   4.719  0.8199  1.4526  0.2298
 1471SOL     OW 4597   1.774   4.311   2.981 -0.0703 -0.1875 -0.0690
 1471SOL    HW1 4598   1.810   4.252   3.053 -0.3183  0.3194  0.4814
 1471SOL    HW2 4599   1.851   4.350   2.929  0.0769 -1.8250 -1.1523
 1472SOL     OW 4600   4.395   0.354   1.636  0.3324 -0.1319 -0.2930
 1472SOL    HW1 4601   4.374   0.407   1.718 -0.6101 -1.0444  0.0899
 1472SOL    HW2 4602   4.317   0.355   1.574  0.5826 -0.4420 -0.6222
 1473SOL     OW 4603   5.121   2.352   3.173 -0.6011  0.5048  0.3187
 1473SOL    HW1 4604   5.053   2.298   3.222 -1.3304  0.8056 -0.3312
 1473SOL    HW2 4605   5.114   2.333   3.075  1.1663 -0.4645  0.3478
 1474SOL     OW 4606   2.991   2.862   0.668 -0.4139  0.1426 -0.1987
 1474SOL    HW1 4607   2.987   2.843   0.570 -0.7265 -0.4227 -0.0777
 1474SOL    HW2 4608   2.928   2.937   0.690  0.9908  1.5291 -0.7079
 1475SOL     OW 4609   2.069   4.897   5.052  0.6785  0.0073 -0.0059
 1475SOL    HW1 4610   2.144   4.953   5.087 -0.2075 -0.0392  2.0900
 1475SOL    HW2 4611   2.065   4.811   5.104 -1.4416  0.4498  0.6465
 1476SOL     OW 4612   0.880   1.850   1.262  0.2304 -0.2753 -0.1884
 1476SOL    HW1 4613   0.908   1.775   1.202  1.0769  0.0622 -0.2308
 1476SOL    HW2 4614   0.939   1.853   1.343 -1.3924 -1.2101  1.0871
 1477SOL     OW 4615   3.197   4.340   3.591  0.3017  0.3467  0.2590
 1477SOL    HW1 4616   3.132   4.268   3.567  0.6225  0.7435 -2.0550
 1477SOL    HW2 4617   3.146   4.423   3.614 -0.0325 -0.1482  1.3842
 1478SOL     OW 4618   4.874   3.374   4.157  0.0266 -0.2867  0.0798
 1478SOL    HW1 4619   4.880   3.285   4.203 -2.2796 -0.3524  0.3589
 1478SOL    HW2 4620   4.882   3.361   4.058 -2.6308 -1.1883 -0.0876
 1479SOL     OW 4621   1.282   0.054   4.269  0.2062 -0.0889 -0.4631
 1479SOL    HW1 4622   1.200  -0.002   4.273  0.6609 -0.6829  0.9689
 1479SOL    HW2 4623   1.267   0.129   4.205 -1.1141 -0.7032 -0.9182
 1480SOL     OW 4624   5.084   2.156   0.625  0.1227 -0.3525  0.3117
 1480SOL    HW1 4625   5.098   2.063   0.592  1.5694 -0.3156  0.7470
 1480SOL    HW2 4626   4.987   2.172   0.643 -0.1881 -1.6204 -0.2048
 1481SOL     OW 4627   4.239   4.760   4.613  0.0809 -0.3875 -0.2146
 1481SOL    HW1 4628   4.288   4.833   4.566  0.0517 -0.1928  0.0598
 1481SOL    HW2 4629   4.225   4.684   4.549  0.0455 -0.1264 -0.5197
 1482SOL     OW 4630   3.855   0.692   0.421  0.1456 -0.1101 -0.2249
 1482SOL    HW1 4631   3.934   0.745   0.451 -1.0776  0.3081  2.5633
 1482SOL    HW2 4632   3.834   0.621   0.489 -2.1145  0.0866 -0.6226
 1483SOL     OW 4633   4.032   1.004   4.269 -0.3394  0.2662 -0.2907
 1483SOL    HW1 4634   3.991   1.053   4.346  0.2275  0.5332 -0.1564
 1483SOL    HW2 4635   4.127   0.982   4.290 -0.0621  0.6925 -1.0753
 1484SOL     OW 4636   2.810   3.782   3.551  0.2202  0.2144 -0.1277
 1484SOL    HW1 4637   2.734   3.743   3.500  2.0838 -1.6170 -1.6997
 1484SOL    HW2 4638   2.817   3.737   3.640 -1.0809  1.0947  0.4422
 1485SOL     OW 4639   0.665   4.687   4.270  0.4835  0.3199  0.1556
 1485SOL    HW1 4640   0.649   4.783   4.246 -0.1952  0.2398  0.2727
 1485SOL    HW2 4641   0.729   4.646   4.204 -0.1392  0.5300 -0.5839
 1486SOL     OW 4642   1.144   2.167   3.100 -0.1209 -0.1118 -0.0662
 1486SOL    HW1 4643   1.231   2.164   3.149  0.2523  0.1446 -0.7064
 1486SOL    HW2 4644   1.077   2.111   3.149  0.5992 -0.9077  0.0370
 1487SOL     OW 4645   3.779   5.077   0.702  0.3724 -0.1418  0.0775
 1487SOL    HW1 4646   3.810   4.995   0.750  2.4340  1.5291  1.8062
 1487SOL    HW2 4647   3.734   5.138   0.767 -0.1401  0.5783 -0.9358
 1488SOL     OW 4648   1.377   2.557   1.287  0.0265  0.2925  0.0469
 1488SOL    HW1 4649   1.417   2.466   1.298  0.4882  0.3664 -0.9889
 1488SOL    HW2 4650   1.278   2.547   1.271  0.2221 -0.0798 -0.9779
 1489SOL     OW 4651   0.148   1.584   2.122 -0.3631 -0.5558  0.1994
 1489SOL    HW1 4652   0.226   1.526   2.146  0.2618  0.0913 -0.2129
 1489SOL    HW2 4653   0.143   1.593   2.022 -1.1684 -0.8667  0.2126
 1490SOL     OW 4654   5.099   0.660   1.472  0.1087  0.1673 -0.3162
 1490SOL    HW1 4655   5.147   0.630   1.390  0.2097 -0.1212 -0.1519
 1490SOL    HW2 4656   5.152   0.730   1.519  0.1747  0.1418 -0.3535
 1491SOL     OW 4657   1.546   1.961   3.363 -0.0653 -0.3200 -0.1919
 1491SOL    HW1 4658   1.577   1.871   3.331 -0.8820 -0.8053  0.3491
 1491SOL    HW2 4659   1.499   1.951   3.451 -0.5993  0.5725 -0.3637
 1492SOL     OW 4660   0.688   2.464   0.195 -0.3071  0.4995  0.3898
 1492SOL    HW1 4661   0.617   2.497   0.257  0.4785  2.1241  0.4834
 1492SOL    HW2 4662   0.776   2.461   0.243  0.4190  2.2828 -0.7349
 1493SOL     OW 4663   1.623   0.003   1.288  0.4046  0.3500 -0.0773
 1493SOL    HW1 4664   1.671   0.090   1.285 -0.7743  1.0175 -2.0912
 1493SOL    HW2 4665   1.669  -0.059   1.352  1.2870  2.3997  1.3809
 1494SOL     OW 4666   3.292   4.589   1.189 -0.2390  0.1501 -0.0733
 1494SOL    HW1 4667   3.277   4.492   1.174 -0.1740 -0.0102  0.8741
 1494SOL    HW2 4668   3.205   4.634   1.206 -0.4403  0.5181 -1.8594
 1495SOL     OW 4669   3.675   1.119   4.680  0.3005  0.0969 -0.1648
 1495SOL    HW1 4670   3.597   1.101   4.619  0.6605  1.1322 -0.9468
 1495SOL    HW2 4671   3.645   1.111   4.775 -1.1525  1.9161 -0.4093
 1496SOL     OW 4672   1.432   4.588   4.292  0.4517  0.2463 -0.1360
 1496SOL    HW1 4673   1.387   4.650   4.357  2.3479  0.5239  1.0027
 1496SOL    HW2 4674   1.529   4.612   4.286  0.6182 -0.7224 -2.0023
 1497SOL     OW 4675   4.005   0.439   3.091 -0.1002 -0.0401 -0.2697
 1497SOL    HW1 4676   3.992   0.343   3.068 -3.7034  0.4608 -1.0044
 1497SOL    HW2 4677   3.985   0.496   3.011 -0.3004  1.3563  0.7253
 1498SOL     OW 4678   2.815   3.156   2.447  0.0977 -0.3085 -0.5339
 1498SOL    HW1 4679   2.777   3.217   2.516 -0.2627 -1.1693  0.0473
 1498SOL    HW2 4680   2.873   3.208   2.384 -0.2057  0.6187 -0.0566
 1499SOL     OW 4681   2.926   2.681   2.928  0.4434 -0.3102 -0.0065
 1499SOL    HW1 4682   2.877   2.621   2.991  1.3453 -1.9495 -0.7924
 1499SOL    HW2 4683   3.007   2.634   2.893  0.4401  0.8663 -1.7375
 1500SOL     OW 4684   4.248   4.581   0.316 -0.4371  0.5993 -0.2444
 1500SOL    HW1 4685   4.258   4.596   0.217 -0.1016  0.2189 -0.2744
 1500SOL    HW2 4686   4.169   4.632   0.350 -0.6335  0.6303 -0.7350
 1501SOL     OW 4687   0.960   3.103   3.190  0.1396 -0.3196  0.2100
 1501SOL    HW1 4688   0.914   3.169   3.249 -1.2293 -1.5164  0.5501
 1501SOL    HW2 4689   0.929   3.011   3.213  2.6565 -1.2222  0.3992
 1502SOL     OW 4690   2.498   1.285   1.155 -0.4319  0.1230  0.2869
 1502SOL    HW1 4691   2.558   1.314   1.080 -1.0658 -1.0862 -0.7271
 1502SOL    HW2 4692   2.535   1.202   1.196 -1.1442 -0.3710 -0.0472
 1503SOL     OW 4693   3.911   3.715   2.061 -0.1029  0.2850 -0.0537
 1503SOL    HW1 4694   3.954   3.698   2.149  1.3757 -0.5139 -0.8752
 1503SOL    HW2 4695   3.939   3.644   1.996 -1.8671  0.3359 -0.9380
 1504SOL     OW 4696   1.487   4.656   0.921 -0.0358  0.1490  0.3351
 1504SOL    HW1 4697   1.401   4.706   0.924 -0.6507 -0.6126 -2.2629
 1504SOL    HW2 4698   1.472   4.562   0.954 -0.2594 -0.0328 -0.2716
 1505SOL     OW 4699   1.915   0.234   4.277  0.7141 -0.1749  0.1050
 1505SOL    HW1 4700   1.926   0.135   4.269 -1.2157 -0.3570 -0.8860
 1505SOL    HW2 4701   1.874   0.257   4.365 -0.2438 -0.4108 -0.2735
 1506SOL     OW 4702   5.019   2.092   1.111  0.2686  0.2603 -0.5003
 1506SOL    HW1 4703   4.999   2.106   1.208  0.7501  0.0761 -0.3728
 1506SOL    HW2 4704   5.109   2.051   1.101 -0.5664 -1.5436 -0.9317
 1507SOL     OW 4705   2.393   3.584   4.711  0.3740 -0.7775  0.1376
 1507SOL    HW1 4706   2.347   3.610   4.796 -1.2388 -0.4827 -0.7795
 1507SOL    HW2 4707   2.346   3.506   4.670  1.1146 -0.8967 -0.5040
 1508SOL     OW 4708   1.523   2.209   4.934  0.5492  0.0415 -0.1151
 1508SOL    HW1 4709   1.523   2.145   4.858 -2.2163 -0.5962  0.3269
 1508SOL    HW2 4710   1.431   2.244   4.949  1.4756  2.0549  1.4060
 1509SOL     OW 4711   3.176   0.448   2.602  0.7204 -0.1318  0.4922
 1509SOL    HW1 4712   3.127   0.471   2.518  0.6253 -0.2157  0.5233
 1509SOL    HW2 4713   3.270   0.481   2.597  0.4614  0.6792  0.7254
 1510SOL     OW 4714   0.737   2.270   1.789 -0.3120  0.2619 -1.0334
 1510SOL    HW1 4715   0.730   2.182   1.742 -1.1141 -0.6384  0.6961
 1510SOL    HW2 4716   0.833   2.297   1.794 -0.0244 -0.6814 -1.2700
 1511SOL     OW 4717   1.472   4.620   1.714  0.3165 -0.0922 -0.0421
 1511SOL    HW1 4718   1.459   4.659   1.806 -1.2147 -1.8000  0.5351
 1511SOL    HW2 4719   1.411   4.666   1.650 -2.3117 -2.0778  0.8540
 1512SOL     OW 4720   2.151   3.263   1.806  0.1060  0.4986  0.1449
 1512SOL    HW1 4721   2.157   3.199   1.881 -1.0042  0.5256  0.2720
 1512SOL    HW2 4722   2.057   3.294   1.795  0.1376  0.0985 -1.5854
 1513SOL     OW 4723   3.519   4.843   3.159 -0.2842 -0.0774  0.1003
 1513SOL    HW1 4724   3.596   4.880   3.107 -1.4118  1.0862 -0.8087
 1513SOL    HW2 4725   3.433   4.867   3.114 -1.1950 -1.5014  0.9874
 1514SOL     OW 4726   0.737   4.996   0.813 -0.6208 -0.6184  0.1888
 1514SOL    HW1 4727   0.715   4.902   0.784 -1.3540 -0.3242 -0.2327
 1514SOL    HW2 4728   0.726   5.003   0.912  0.7532 -1.3209  0.4283
 1515SOL     OW 4729   0.797   3.521   4.406  0.4530  0.3839 -0.0950
 1515SOL    HW1 4730   0.813   3.545   4.310 -0.0118 -0.4784 -0.4010
 1515SOL    HW2 4731   0.815   3.424   4.420  2.5354  0.8877  1.1759
 1516SOL     OW 4732   4.000   4.685   2.257 -0.5198  0.2981 -0.1149
 1516SOL    HW1 4733   4.011   4.780   2.285 -0.4649  1.0096 -2.3753
 1516SOL    HW2 4734   3.918   4.675   2.202  0.0415 -0.7448 -0.8066
 1517SOL     OW 4735   4.570   3.219   3.351 -0.2880 -0.2176 -0.5922
 1517SOL    HW1 4736   4.655   3.230   3.300 -0.8838 -1.0205 -1.8093
 1517SOL    HW2 4737   4.590   3.184   3.442  0.9483  2.7969  0.4393
 1518SOL     OW 4738   1.345   4.916   2.125  0.1864  0.3025 -0.5229
 1518SOL    HW1 4739   1.439   4.947   2.139 -0.5575  1.8313  1.6857
 1518SOL    HW2 4740   1.320   4.850   2.197 -0.5310  0.1331 -0.9120
 1519SOL     OW 4741   1.912   1.718   4.769  0.0925  0.4047  0.1055
 1519SOL    HW1 4742   1.979   1.644   4.778 -0.9687 -0.4307  1.4480
 1519SOL    HW2 4743   1.937   1.794   4.830  0.8517  0.9328 -0.8313
 1520SOL     OW 4744   2.199   2.125   0.199  0.2205  0.0808 -0.4031
 1520SOL    HW1 4745   2.291   2.092   0.218  0.1425  0.4225  0.6153
 1520SOL    HW2 4746   2.136   2.048   0.197  0.3398 -0.0325  0.0850
 1521SOL     OW 4747   3.712   3.817   1.135 -0.2786  0.0492  0.5423
 1521SOL    HW1 4748   3.790   3.810   1.072 -0.9786 -2.0358 -0.1740
 1521SOL    HW2 4749   3.665   3.903   1.120  1.5256  1.1077  0.6024
 1522SOL     OW 4750   1.926   1.072   4.085 -0.4223  0.4143 -0.0060
 1522SOL    HW1 4751   1.837   1.108   4.058 -0.7115  0.3555  0.8467
 1522SOL    HW2 4752   1.998   1.133   4.051 -0.8613  1.3094  0.6152
 1523SOL     OW 4753   3.159   1.721   0.997 -0.1110 -0.2233 -0.0147
 1523SOL    HW1 4754   3.163   1.804   1.052 -0.5246  0.1878 -0.5883
 1523SOL    HW2 4755   3.133   1.745   0.903 -3.4750 -1.2877  0.5223
 1524SOL     OW 4756   4.337   3.843   0.738 -0.1162  0.3561 -0.2015
 1524SOL    HW1 4757   4.286   3.831   0.653 -1.1658  0.3705  0.3973
 1524SOL    HW2 4758   4.421   3.789   0.735 -0.7607 -0.6387 -0.7483
 1525SOL     OW 4759   2.136   2.551   4.525 -0.0832  0.0941  0.6078
 1525SOL    HW1 4760   2.067   2.481   4.503  1.0652 -1.3640  1.4380
 1525SOL    HW2 4761   2.090   2.632   4.563 -1.7476  1.1552 -3.2187
 1526SOL     OW 4762   3.664   4.037   2.501 -0.3259 -0.6871 -0.6873
 1526SOL    HW1 4763   3.598   4.036   2.576  0.4867  2.7932  0.2748
 1526SOL    HW2 4764   3.617   4.027   2.414 -1.4584 -3.2994  0.1299
 1527SOL     OW 4765   2.245   1.966   1.830 -0.2595  0.0420  0.1663
 1527SOL    HW1 4766   2.258   1.930   1.922 -0.2273  0.1089  0.1881
 1527SOL    HW2 4767   2.210   2.060   1.835 -0.1496  0.0856  0.1109
 1528SOL     OW 4768   4.384   2.285   3.223 -0.4477 -0.3775  0.1630
 1528SOL    HW1 4769   4.301   2.265   3.276 -1.6659  2.3679 -0.5169
 1528SOL    HW2 4770   4.361   2.347   3.148  1.9758 -0.8695 -1.0877
 1529SOL     OW 4771   4.925   3.101   0.454  0.0425  0.2072  0.6780
 1529SOL    HW1 4772   4.848   3.083   0.392 -0.1286  0.2049  0.8893
 1529SOL    HW2 4773   4.891   3.106   0.547  0.0661  1.7402  0.6232
 1530SOL     OW 4774   1.425   0.621   0.741 -0.0079  0.1213 -0.4828
 1530SOL    HW1 4775   1.420   0.547   0.808 -0.8283 -0.6160 -1.3283
 1530SOL    HW2 4776   1.401   0.586   0.651 -1.0092  1.5263 -0.8020
 1531SOL     OW 4777   3.817   3.351   0.244  0.0802 -0.4366 -0.2358
 1531SOL    HW1 4778   3.764   3.420   0.194 -0.0275 -0.3815 -0.0479
 1531SOL    HW2 4779   3.828   3.269   0.187 -0.3371 -0.5069 -0.2156
 1532SOL     OW 4780   3.868   1.877   0.481 -0.2575  0.0598  0.0559
 1532SOL    HW1 4781   3.804   1.948   0.511  0.2801  0.6819 -0.2483
 1532SOL    HW2 4782   3.840   1.842   0.392 -0.4003  0.0439  0.1068
 1533SOL     OW 4783   0.288   1.418   4.665 -0.1399  0.1376  0.1517
 1533SOL    HW1 4784   0.200   1.398   4.708  0.2032 -0.5118  0.5741
 1533SOL    HW2 4785   0.355   1.441   4.736 -0.1011  1.1604 -0.2067
 1534SOL     OW 4786   0.272   0.396   1.555  0.0999  0.0201 -0.4938
 1534SOL    HW1 4787   0.260   0.453   1.635 -0.0904  1.2001 -1.3359
 1534SOL    HW2 4788   0.187   0.346   1.537  0.6741 -1.5817  0.9949
 1535SOL     OW 4789   2.731   1.655   1.686  0.4606  0.2450  0.0004
 1535SOL    HW1 4790   2.655   1.591   1.671  1.0266 -0.6259  0.8169
 1535SOL    HW2 4791   2.700   1.730   1.744 -0.0853  0.5082 -0.6114
 1536SOL     OW 4792   4.715   1.116   4.197  0.4416  0.5285  0.7474
 1536SOL    HW1 4793   4.766   1.063   4.129  2.6087  2.0873  1.0710
 1536SOL    HW2 4794   4.678   1.053   4.266  1.5129 -0.7164  0.2332
 1537SOL     OW 4795   1.407   0.612   1.473 -0.0904  0.1636  0.2234
 1537SOL    HW1 4796   1.445   0.692   1.428 -0.5357 -0.5808 -1.5464
 1537SOL    HW2 4797   1.308   0.608   1.456 -0.0616 -0.7933  0.2377
 1538SOL     OW 4798   0.718   0.685   2.427 -0.3067 -0.4486  0.1543
 1538SOL    HW1 4799   0.712   0.756   2.497  2.5089  0.2161 -0.1649
 1538SOL    HW2 4800   0.650   0.614   2.445  0.1603 -0.2025  3.4277
 1539SOL     OW 4801   2.911   4.355   0.755 -0.5981 -0.0012 -0.3796
 1539SOL    HW1 4802   2.925   4.258   0.733 -1.8505 -0.3535  0.2658
 1539SOL    HW2 4803   2.853   4.362   0.836 -1.8205  1.2935 -1.3199
 1540SOL     OW 4804   2.547   4.259   4.354 -0.4624 -0.2194  0.3056
 1540SOL    HW1 4805   2.450   4.249   4.379 -0.7977  0.4159 -0.6834
 1540SOL    HW2 4806   2.557   4.251   4.255  0.7986 -2.4125  0.5463
 1541SOL     OW 4807   2.400   4.228   0.528  0.1256  0.1167 -0.0830
 1541SOL    HW1 4808   2.488   4.181   0.514  0.7968  1.1437  0.5078
 1541SOL    HW2 4809   2.328   4.160   0.544  0.2986 -0.8913 -2.9736
 1542SOL     OW 4810   3.007   3.560   0.127 -0.3300 -0.5204 -0.1455
 1542SOL    HW1 4811   2.991   3.498   0.051 -1.8869 -0.1395 -0.1708
 1542SOL    HW2 4812   2.974   3.652   0.103  1.7148  0.3071 -0.0322
 1543SOL     OW 4813   3.275   1.317   2.196 -0.2188 -0.0744  0.3498
 1543SOL    HW1 4814   3.353   1.297   2.136 -1.7270 -0.4482 -1.5800
 1543SOL    HW2 4815   3.237   1.407   2.171 -2.0741 -1.0878 -0.6775
 1544SOL     OW 4816   2.995   0.390   4.797 -0.1775  0.0675  0.5899
 1544SOL    HW1 4817   2.996   0.482   4.835 -1.0457 -0.1990  1.2952
 1544SOL    HW2 4818   2.965   0.393   4.701  3.8305  0.9616 -0.8134
 1545SOL     OW 4819   1.565   2.418   1.934  0.2043 -0.0825 -0.2155
 1545SOL    HW1 4820   1.593   2.513   1.949 -0.3091  0.3766 -1.9582
 1545SOL    HW2 4821   1.482   2.415   1.879  0.9191 -1.5582 -1.2898
 1546SOL     OW 4822   0.397   2.218   1.360 -0.0041 -0.6798 -0.1009
 1546SOL    HW1 4823   0.466   2.148   1.340  1.6963  1.0029 -0.3728
 1546SOL    HW2 4824   0.335   2.184   1.431  1.0717 -2.2542  0.1406
 1547SOL     OW 4825   4.000   3.875   5.010 -0.3408  0.8774 -0.0880
 1547SOL    HW1 4826   4.001   3.953   4.948  1.1509  2.2075  1.5140
 1547SOL    HW2 4827   3.914   3.825   4.999 -1.8365  3.3459 -0.4125
 1548SOL     OW 4828   1.064   3.832   1.423  0.4092  0.7146  0.1277
 1548SOL    HW1 4829   1.019   3.919   1.407 -1.2611  0.1278  1.3580
 1548SOL    HW2 4830   0.998   3.766   1.457  1.8655 -0.7315  0.2858
 1549SOL     OW 4831   1.228   4.565   1.200  0.0147  0.2319  0.3052
 1549SOL    HW1 4832   1.188   4.474   1.204 -0.4976  0.4229 -0.2573
 1549SOL    HW2 4833   1.327   4.559   1.212  0.1375 -0.5316 -0.9554
 1550SOL     OW 4834   4.070   1.585   2.213 -0.3563 -0.3221  0.1043
 1550SOL    HW1 4835   4.007   1.510   2.234 -0.0765 -0.5992 -0.0310
 1550SOL    HW2 4836   4.160   1.564   2.253 -0.4680  0.2841  0.6967
 1551SOL     OW 4837   3.862   3.639   0.351  0.0411 -0.0218 -0.1683
 1551SOL    HW1 4838   3.780   3.630   0.295 -0.2926  0.6353  0.2049
 1551SOL    HW2 4839   3.842   3.606   0.444  0.9223 -2.2343 -0.7003
 1552SOL     OW 4840   1.481   1.226   4.360  0.2365 -0.6940  0.0501
 1552SOL    HW1 4841   1.497   1.238   4.262  1.7281 -0.7460  0.2635
 1552SOL    HW2 4842   1.525   1.142   4.391  1.1232  0.1094  1.0508
 1553SOL     OW 4843   2.971   1.807   1.309 -0.0340  0.0970 -0.2549
 1553SOL    HW1 4844   3.040   1.876   1.289 -0.3279 -0.3172 -3.1273
 1553SOL    HW2 4845   3.013   1.716   1.307 -0.3981 -0.0676 -0.7588
 1554SOL     OW 4846   0.891   3.675   1.553 -0.4569 -0.0812 -0.3307
 1554SOL    HW1 4847   0.826   3.637   1.488 -0.4594  0.5648 -0.7132
 1554SOL    HW2 4848   0.878   3.632   1.643  0.1447 -1.6260 -0.9579
 1555SOL     OW 4849   1.828   1.315   2.094  0.3691 -0.0454  0.3714
 1555SOL    HW1 4850   1.836   1.410   2.124 -2.2632  0.5579 -0.6269
 1555SOL    HW2 4851   1.849   1.308   1.996 -1.7161  0.0013 -0.1304
 1556SOL     OW 4852   2.904   4.800   1.890 -0.7605 -0.4790  0.0758
 1556SOL    HW1 4853   2.864   4.834   1.975 -1.3641 -0.7850 -0.0815
 1556SOL    HW2 4854   2.841   4.736   1.846  0.3793 -1.8946  0.4140
 1557SOL     OW 4855   4.838   5.146   0.215  0.1371  0.1574  0.6288
 1557SOL    HW1 4856   4.839   5.242   0.243  1.6978  0.1118  0.7917
 1557SOL    HW2 4857   4.744   5.119   0.193 -0.2402  1.8935 -0.0493
 1558SOL     OW 4858   2.381   4.234   1.973 -0.0139  0.0327 -0.0417
 1558SOL    HW1 4859   2.449   4.201   1.908  1.2804  0.1933  1.1776
 1558SOL    HW2 4860   2.303   4.273   1.923 -0.7256 -2.9707 -1.5285
 1559SOL     OW 4861   4.730   4.824   3.494  0.7949 -0.5201  0.1249
 1559SOL    HW1 4862   4.714   4.880   3.413 -0.3439  1.2218  1.4819
 1559SOL    HW2 4863   4.662   4.846   3.564  1.8480 -1.8264  1.6298
 1560SOL     OW 4864   2.532   3.013   4.651  0.2404 -0.2371  0.0348
 1560SOL    HW1 4865   2.589   3.064   4.587 -0.3794  1.5068  0.8003
 1560SOL    HW2 4866   2.590   2.958   4.711  1.0826  0.8523  0.2503
 1561SOL     OW 4867   2.343   3.208   2.700  0.1065  0.3459  0.5863
 1561SOL    HW1 4868   2.396   3.124   2.717  0.4545  0.3797 -0.2745
 1561SOL    HW2 4869   2.307   3.242   2.786 -1.1701 -1.4335  0.8099
 1562SOL     OW 4870   4.600   3.436   4.973 -0.2649  0.0246 -0.1074
 1562SOL    HW1 4871   4.645   3.418   4.886 -0.6850 -0.9058 -0.1402
 1562SOL    HW2 4872   4.536   3.362   4.994  0.0405  0.0837  1.1322
 1563SOL     OW 4873   4.520   3.203   3.877  0.0246 -0.4037  0.1460
 1563SOL    HW1 4874   4.449   3.152   3.926  0.0222 -0.0617  0.5056
 1563SOL    HW2 4875   4.609   3.162   3.894 -0.0811 -0.8220 -0.2891
 1564SOL     OW 4876   0.805   3.723   5.029  0.0502 -0.2041 -0.0588
 1564SOL    HW1 4877   0.886   3.779   5.048  0.6420 -1.2809  0.7263
 1564SOL    HW2 4878   0.812   3.685   4.937  1.3560 -1.7238  0.6172
 1565SOL     OW 4879   0.125   3.469   4.304  0.2448 -0.5639  0.2168
 1565SOL    HW1 4880   0.050   3.532   4.322 -0.6137 -1.8632  1.3998
 1565SOL    HW2 4881   0.203   3.493   4.362  0.9190  0.9770 -1.2344
 1566SOL     OW 4882   0.716   1.767   1.468 -0.1760  0.2290  0.4913
 1566SOL    HW1 4883   0.742   1.735   1.377 -0.0228 -2.0002  1.2433
 1566SOL    HW2 4884   0.647   1.838   1.460  1.0505  1.2831 -1.3740
 1567SOL     OW 4885   1.363   3.244   2.237 -0.0587  0.0649 -0.3208
 1567SOL    HW1 4886   1.456   3.231   2.201 -0.6068 -0.2399 -1.6785
 1567SOL    HW2 4887   1.299   3.255   2.161 -1.2064 -0.1237  0.5948
 1568SOL     OW 4888   4.876   0.359   0.783 -0.5873 -0.0652 -0.6993
 1568SOL    HW1 4889   4.914   0.283   0.835 -0.0296  0.3079 -0.5548
 1568SOL    HW2 4890   4.842   0.429   0.846 -1.2636 -0.2742 -0.8298
 1569SOL     OW 4891   0.900   3.256   4.252  0.6126 -0.0293 -0.4618
 1569SOL    HW1 4892   0.893   3.183   4.183 -0.4843 -0.9362  0.5568
 1569SOL    HW2 4893   0.995   3.268   4.279  0.8068 -1.1092 -0.6281
 1570SOL     OW 4894   0.285   1.584   3.292 -0.1860  0.3123 -0.1229
 1570SOL    HW1 4895   0.361   1.610   3.351 -0.0967 -1.1169  0.4169
 1570SOL    HW2 4896   0.319   1.532   3.214 -0.6697 -1.2251  0.6506
 1571SOL     OW 4897   1.966   3.806   2.401  0.3090 -0.2212  0.2603
 1571SOL    HW1 4898   2.033   3.752   2.351  0.3719  0.1211 -0.0317
 1571SOL    HW2 4899   1.936   3.883   2.344 -2.0653 -1.6526 -0.5896
 1572SOL     OW 4900   0.037   1.102   1.801  0.7974  0.1880  0.2233
 1572SOL    HW1 4901   0.086   1.164   1.862 -2.2614  2.7724  0.3762
 1572SOL    HW2 4902  -0.038   1.058   1.850  0.5356 -0.5785 -0.8171
 1573SOL     OW 4903   3.216   1.957   1.159  0.7167  0.2471 -0.4848
 1573SOL    HW1 4904   3.189   2.043   1.203 -0.7134 -0.3464 -0.1392
 1573SOL    HW2 4905   3.275   1.905   1.221  2.1264  1.2300 -0.9474
 1574SOL     OW 4906   2.266   1.445   0.775  0.8720 -0.2883 -0.0854
 1574SOL    HW1 4907   2.295   1.541   0.766  1.2781 -0.3428  0.6527
 1574SOL    HW2 4908   2.181   1.432   0.722  1.3483  0.2333 -1.0109
 1575SOL     OW 4909   1.233   1.376   3.428  1.1334 -0.2756 -0.1119
 1575SOL    HW1 4910   1.176   1.459   3.425 -0.6775 -1.4952 -2.0925
 1575SOL    HW2 4911   1.187   1.307   3.484  1.3964 -0.7644 -0.4953
 1576SOL     OW 4912   4.518   0.991   1.556  0.4458  0.1530  0.5043
 1576SOL    HW1 4913   4.617   0.986   1.540  0.2772 -2.0089 -0.1655
 1576SOL    HW2 4914   4.472   1.019   1.473  0.2584 -2.5709 -0.4088
 1577SOL     OW 4915   5.085   0.693   3.566  0.0116 -0.2602 -0.3979
 1577SOL    HW1 4916   5.026   0.749   3.508 -1.9712 -3.1424 -1.3663
 1577SOL    HW2 4917   5.035   0.666   3.649  0.7303 -1.0200 -0.1977
 1578SOL     OW 4918   2.212   1.867   2.553 -0.4079 -0.3248  0.2726
 1578SOL    HW1 4919   2.270   1.948   2.561  0.3444 -0.9424  1.2297
 1578SOL    HW2 4920   2.129   1.891   2.502  0.6032  0.6019 -1.0037
 1579SOL     OW 4921   3.755   3.970   4.111  0.1392 -0.4425 -0.3465
 1579SOL    HW1 4922   3.790   4.045   4.055 -0.7733  0.5022  0.2999
 1579SOL    HW2 4923   3.831   3.920   4.151  0.8124  1.6076  1.0937
 1580SOL     OW 4924   2.583   3.702   3.173  0.1236 -0.2904 -0.4948
 1580SOL    HW1 4925   2.635   3.780   3.207 -2.4348  1.3048  0.0855
 1580SOL    HW2 4926   2.618   3.676   3.083  1.3210  1.2583 -0.5248
 1581SOL     OW 4927   1.337   4.198   1.441 -0.1054  0.7391 -0.2348
 1581SOL    HW1 4928   1.345   4.249   1.527 -1.3621 -0.4522  0.6183
 1581SOL    HW2 4929   1.348   4.101   1.459 -2.5372  0.2538 -1.0261
 1582SOL     OW 4930   1.806   2.182   0.827 -0.3811 -0.4749 -0.7217
 1582SOL    HW1 4931   1.892   2.143   0.794 -1.4656 -1.8783 -1.9934
 1582SOL    HW2 4932   1.753   2.112   0.874 -1.1232  0.1915 -0.5441
 1583SOL     OW 4933   4.238   0.553   2.804 -0.5570 -0.8530  0.1315
 1583SOL    HW1 4934   4.328   0.574   2.842  0.2017  1.5793 -2.6596
 1583SOL    HW2 4935   4.168   0.604   2.855  0.0209 -0.2872  0.3764
 1584SOL     OW 4936   4.097   2.064   2.817  0.5072  0.4368 -0.2044
 1584SOL    HW1 4937   4.085   2.131   2.890  1.5530  1.1761 -0.6731
 1584SOL    HW2 4938   4.195   2.048   2.802  0.3159  0.2363 -1.3702
 1585SOL     OW 4939   2.366   0.117   2.742  0.5376  0.0825  0.1614
 1585SOL    HW1 4940   2.442   0.062   2.777  0.6244 -0.4483 -0.8446
 1585SOL    HW2 4941   2.374   0.210   2.778  0.3428 -0.5505  1.9563
 1586SOL     OW 4942   0.532   2.720   2.639 -0.0808 -0.2487  0.5541
 1586SOL    HW1 4943   0.596   2.791   2.610  0.2144 -1.1103 -1.0777
 1586SOL    HW2 4944   0.559   2.633   2.598 -1.6967 -0.8543  0.7017
 1587SOL     OW 4945   3.960   3.144   1.418 -0.1431 -0.5592 -1.1290
 1587SOL    HW1 4946   3.860   3.147   1.413 -0.2109 -1.6542 -0.7719
 1587SOL    HW2 4947   3.989   3.058   1.460  0.9128  0.4175  0.2452
 1588SOL     OW 4948   4.113   3.398   0.177  0.1024  0.2798 -0.3292
 1588SOL    HW1 4949   4.028   3.346   0.179  0.9109 -1.0911 -0.2189
 1588SOL    HW2 4950   4.096   3.492   0.209 -1.6902  0.5926 -2.0423
 1589SOL     OW 4951   4.034   4.774   2.577  0.4611 -0.1066  0.3521
 1589SOL    HW1 4952   3.959   4.773   2.643 -0.6618 -0.8034 -0.8610
 1589SOL    HW2 4953   4.006   4.828   2.497  0.8640 -1.1356 -0.5133
 1590SOL     OW 4954   4.576   3.994   1.436 -0.3663  0.2509 -0.5538
 1590SOL    HW1 4955   4.566   3.966   1.341  1.0091  0.4275 -0.7768
 1590SOL    HW2 4956   4.498   3.961   1.489  0.4023 -2.7656 -1.1056
 1591SOL     OW 4957   0.231   4.411   0.860  0.2835  0.1320 -0.1072
 1591SOL    HW1 4958   0.240   4.415   0.761  1.0564 -1.4480 -0.1337
 1591SOL    HW2 4959   0.153   4.353   0.884  1.0795 -0.8250  0.2041
 1592SOL     OW 4960   4.178   2.141   0.295 -0.0646 -0.1069  0.0311
 1592SOL    HW1 4961   4.208   2.128   0.389  1.7629 -0.2211 -0.5230
 1592SOL    HW2 4962   4.210   2.230   0.261 -1.4138  0.2934 -0.2365
 1593SOL     OW 4963   2.688   2.788   2.776  0.4661  0.0518 -0.2504
 1593SOL    HW1 4964   2.774   2.778   2.826  0.2089  1.1371  0.4407
 1593SOL    HW2 4965   2.671   2.705   2.722  0.6965 -1.2209  1.5349
 1594SOL     OW 4966   2.525   0.916   4.568  0.3214  0.3783  0.3441
 1594SOL    HW1 4967   2.557   0.822   4.575  0.6548  0.4559 -0.1111
 1594SOL    HW2 4968   2.560   0.969   4.645 -0.4051 -0.0199  0.9602
 1595SOL     OW 4969   4.412   1.158   1.790  0.0128 -0.2828 -0.3739
 1595SOL    HW1 4970   4.325   1.203   1.769  0.9250  0.6174 -2.4224
 1595SOL    HW2 4971   4.439   1.100   1.713  1.4404 -0.2289  0.0572
 1596SOL     OW 4972   0.388   0.595   0.791  0.3010  0.0928  0.3848
 1596SOL    HW1 4973   0.322   0.571   0.720 -0.0539  1.2778  0.2955
 1596SOL    HW2 4974   0.425   0.511   0.831 -1.9341 -0.6413  1.0739
 1597SOL     OW 4975   4.399   3.647   2.486 -0.4330 -0.7414  0.6643
 1597SOL    HW1 4976   4.368   3.710   2.415 -0.9641 -0.5076  1.1016
 1597SOL    HW2 4977   4.471   3.589   2.449 -1.2639 -1.1761 -0.3217
 1598SOL     OW 4978   3.708   1.942   3.278 -0.2613 -0.5101 -0.1990
 1598SOL    HW1 4979   3.766   1.914   3.202 -0.7233  0.5827 -0.9722
 1598SOL    HW2 4980   3.622   1.891   3.274 -0.3759 -0.2942 -0.5475
 1599SOL     OW 4981   4.204   0.485   0.738  0.3167  0.4097 -0.5507
 1599SOL    HW1 4982   4.186   0.462   0.642  2.4990 -1.6140 -0.5804
 1599SOL    HW2 4983   4.303   0.485   0.754 -0.0043  0.0070  1.8428
 1600SOL     OW 4984   0.340   3.931   3.339 -0.3361  0.1359  0.1187
 1600SOL    HW1 4985   0.302   3.982   3.417  2.1564  0.1920  1.3822
 1600SOL    HW2 4986   0.429   3.969   3.315 -1.0285  0.1302 -2.8629
 1601SOL     OW 4987   4.055   1.999   0.910 -0.9337  0.3929 -0.1453
 1601SOL    HW1 4988   4.077   2.087   0.867  1.1462  0.1823  0.3759
 1601SOL    HW2 4989   4.071   1.925   0.844  0.1634  0.2220  0.2965
 1602SOL     OW 4990   1.984   1.688   3.763  0.1871  0.0677 -0.0850
 1602SOL    HW1 4991   1.964   1.732   3.850  0.5459 -0.1777  0.1203
 1602SOL    HW2 4992   1.903   1.637   3.733  0.6921 -1.5069  1.0945
 1603SOL     OW 4993   1.403   0.125   1.079  0.0363  0.1693  0.1728
 1603SOL    HW1 4994   1.330   0.175   1.126  0.4109  0.3451  0.5706
 1603SOL    HW2 4995   1.362   0.064   1.011 -0.3688  2.5306 -1.8449
 1604SOL     OW 4996   1.405   3.963   3.580 -0.2225  0.1615 -0.0411
 1604SOL    HW1 4997   1.411   3.920   3.671 -0.0714  1.4125  0.5577
 1604SOL    HW2 4998   1.485   4.021   3.565 -1.4921  2.0643  0.1645
 1605SOL     OW 4999   3.362   3.444   1.431  0.9262 -0.3192 -0.0191
 1605SOL    HW1 5000   3.346   3.348   1.455  2.1603 -0.0635  2.1084
 1605SOL    HW2 5001   3.402   3.449   1.340 -0.7006 -1.6716 -0.8574
 1606SOL     OW 5002   1.029   4.614   3.941 -0.3415 -0.4615  0.5223
 1606SOL    HW1 5003   1.040   4.693   3.882 -1.0255 -0.2025  0.7309
 1606SOL    HW2 5004   1.118   4.589   3.980 -0.5484  2.2223  3.0318
 1607SOL     OW 5005   3.806   3.916   2.732  0.1911  0.0050  0.3225
 1607SOL    HW1 5006   3.787   3.989   2.666  0.0857 -1.5043 -1.4030
 1607SOL    HW2 5007   3.904   3.913   2.751  0.2206  0.4586  0.2532
 1608SOL     OW 5008   2.215   1.542   3.695 -0.2577  0.5404  0.0778
 1608SOL    HW1 5009   2.133   1.593   3.719 -1.1585 -0.6754 -0.2999
 1608SOL    HW2 5010   2.214   1.522   3.597  1.3616  1.9718 -0.2757
 1609SOL     OW 5011   4.918   3.962   3.428 -0.5662  0.6909  0.2653
 1609SOL    HW1 5012   4.882   3.959   3.335 -0.2442 -0.9720  0.1580
 1609SOL    HW2 5013   5.016   3.943   3.426 -0.6275  0.2581  0.9569
 1610SOL     OW 5014   0.090   1.045   3.337 -0.0460  0.5704 -0.0082
 1610SOL    HW1 5015   0.049   1.116   3.394  1.9810  1.2038  0.7746
 1610SOL    HW2 5016   0.145   0.984   3.394  0.7960  0.3013 -1.0794
 1611SOL     OW 5017   3.835   5.001   1.924  0.6386  0.6198  0.4826
 1611SOL    HW1 5018   3.835   4.902   1.909  3.0539  0.2926  1.9619
 1611SOL    HW2 5019   3.791   5.022   2.011 -0.5055  0.9412 -0.1639
 1612SOL     OW 5020   4.289   2.663   1.631 -0.1871 -0.1342  0.6656
 1612SOL    HW1 5021   4.259   2.568   1.618  0.4220 -0.0902 -1.5125
 1612SOL    HW2 5022   4.235   2.705   1.704  0.0875 -2.3691  2.2439
 1613SOL     OW 5023   4.464   2.417   4.316 -0.1431  0.1507  0.0608
 1613SOL    HW1 5024   4.469   2.514   4.292 -1.1753  0.6253  1.6115
 1613SOL    HW2 5025   4.414   2.406   4.401  0.1580 -1.7498  0.0456
 1614SOL     OW 5026   0.024   3.942   1.830  0.0946 -0.3151  0.4832
 1614SOL    HW1 5027   0.062   3.922   1.921  1.5930  0.5499  0.0911
 1614SOL    HW2 5028   0.099   3.958   1.766 -0.9204 -1.4995 -1.0752
 1615SOL     OW 5029   1.586   2.702   4.576 -0.2131  0.3808  0.0633
 1615SOL    HW1 5030   1.649   2.632   4.611 -0.9033 -0.0643  0.4535
 1615SOL    HW2 5031   1.513   2.716   4.643 -1.4617 -0.3625 -1.1067
 1616SOL     OW 5032   2.522   2.397   4.374 -0.5379 -0.2670 -0.1186
 1616SOL    HW1 5033   2.480   2.325   4.429 -0.4511 -0.0115  0.2927
 1616SOL    HW2 5034   2.451   2.464   4.348 -0.3459  0.3408  0.8571
 1617SOL     OW 5035   4.917   0.673   3.782 -0.7237 -0.9848  0.1873
 1617SOL    HW1 5036   4.970   0.757   3.792 -2.1620  0.2588 -1.8829
 1617SOL    HW2 5037   4.938   0.611   3.857  1.8927  0.3725  0.6922
 1618SOL     OW 5038   4.039   2.897   4.868  0.5549 -0.1189  0.3960
 1618SOL    HW1 5039   4.090   2.971   4.825  0.5570 -0.7598 -0.7577
 1618SOL    HW2 5040   3.941   2.917   4.863  0.5644 -0.1107  0.2199
 1619SOL     OW 5041   0.047   2.753   5.075  0.1152 -0.3383  0.3700
 1619SOL    HW1 5042   0.086   2.680   5.131  0.5540 -1.3399 -1.1906
 1619SOL    HW2 5043  -0.007   2.814   5.133 -0.0539 -1.7484  1.7557
 1620SOL     OW 5044   4.510   2.358   3.888  0.1257  0.3452 -0.2676
 1620SOL    HW1 5045   4.571   2.436   3.875 -0.7395  0.9634 -0.6716
 1620SOL    HW2 5046   4.518   2.325   3.983 -0.4585  1.7527  0.2915
 1621SOL     OW 5047   2.997   0.736   3.254 -0.1995  0.2271 -0.3931
 1621SOL    HW1 5048   2.985   0.696   3.345 -0.1615 -1.3122 -1.0307
 1621SOL    HW2 5049   3.091   0.719   3.223 -0.5318 -0.2643 -1.1620
 1622SOL     OW 5050   0.160   2.520   0.665 -0.2827  0.5963 -0.4636
 1622SOL    HW1 5051   0.075   2.540   0.713 -1.4792  0.5681 -2.4499
 1622SOL    HW2 5052   0.198   2.434   0.699 -1.5411  0.1447 -0.1577
 1623SOL     OW 5053   3.749   1.603   2.548 -0.2138 -0.9183 -0.4228
 1623SOL    HW1 5054   3.700   1.683   2.583  1.1515 -1.5213  3.3978
 1623SOL    HW2 5055   3.836   1.631   2.509  0.1246 -0.4978  0.6180
 1624SOL     OW 5056   4.527   1.535   2.562 -0.4261 -0.6067  0.7651
 1624SOL    HW1 5057   4.564   1.592   2.488 -1.3857  0.9816  1.4395
 1624SOL    HW2 5058   4.579   1.450   2.569  0.9003  0.0671 -0.4712
 1625SOL     OW 5059   4.497   3.519   1.822  0.5339  0.4478  0.2796
 1625SOL    HW1 5060   4.566   3.507   1.893  0.2191  0.3320  0.5690
 1625SOL    HW2 5061   4.496   3.614   1.792  0.1474  0.6685  0.9748
 1626SOL     OW 5062   0.616   3.165   2.504  0.2332 -0.0237 -0.3072
 1626SOL    HW1 5063   0.581   3.244   2.554  1.2321  2.7539 -3.5904
 1626SOL    HW2 5064   0.698   3.130   2.550 -0.3542  0.7007  1.3370
 1627SOL     OW 5065   0.012   2.687   0.442  0.0616 -0.3318  0.4614
 1627SOL    HW1 5066  -0.037   2.603   0.460  0.4289 -1.1959 -2.1083
 1627SOL    HW2 5067   0.073   2.708   0.519  0.5563 -2.8659  0.8481
 1628SOL     OW 5068   3.175   1.699   0.189 -0.0132  0.3093  0.2808
 1628SOL    HW1 5069   3.247   1.705   0.121  0.2512  1.3255  0.6357
 1628SOL    HW2 5070   3.179   1.609   0.234  0.7653  0.2057  0.0201
 1629SOL     OW 5071   0.013   3.595   0.503  0.3562 -0.2103  0.5355
 1629SOL    HW1 5072   0.063   3.623   0.421 -2.0492 -1.8638 -1.6422
 1629SOL    HW2 5073   0.021   3.667   0.572  1.6758  1.7271 -1.4851
 1630SOL     OW 5074   5.059   3.580   1.522 -0.0885  0.4278 -0.2412
 1630SOL    HW1 5075   5.053   3.656   1.586  0.0899  0.8823 -0.7563
 1630SOL    HW2 5076   4.967   3.546   1.502 -0.1269  0.0942  0.4711
 1631SOL     OW 5077   3.602   2.047   3.579 -0.2083 -0.5760 -0.0079
 1631SOL    HW1 5078   3.603   2.085   3.671 -2.0515 -1.7980  0.5820
 1631SOL    HW2 5079   3.679   1.984   3.568  0.4764  0.1727  0.4115
 1632SOL     OW 5080   0.162   3.064   0.667 -0.3409  0.6594  0.0555
 1632SOL    HW1 5081   0.157   3.163   0.677 -2.2032  0.5408  0.8359
 1632SOL    HW2 5082   0.123   3.038   0.578 -1.5752  0.5496  0.6028
 1633SOL     OW 5083   2.889   2.708   5.138 -0.0253  0.3941 -0.0467
 1633SOL    HW1 5084   2.846   2.768   5.206  0.1514  0.5901 -0.1073
 1633SOL    HW2 5085   2.935   2.763   5.069 -0.9515  0.2122 -0.8253
 1634SOL     OW 5086   2.912   4.453   2.604  0.6647  0.1011  0.0445
 1634SOL    HW1 5087   3.002   4.440   2.647  0.9385 -3.3093 -1.2525
 1634SOL    HW2 5088   2.907   4.545   2.565  2.1316  1.6745  3.2170
 1635SOL     OW 5089   1.141   3.799   0.130  0.3990 -0.4329 -0.0642
 1635SOL    HW1 5090   1.240   3.804   0.119  0.8090 -0.6073  2.7508
 1635SOL    HW2 5091   1.115   3.707   0.158 -0.3935 -0.0600  0.4817
 1636SOL     OW 5092   2.460   1.920   4.932 -0.5070  0.4853 -0.7079
 1636SOL    HW1 5093   2.516   2.002   4.946  0.5526 -0.4072  0.5661
 1636SOL    HW2 5094   2.390   1.915   5.003  1.3740 -1.2265  1.1394
 1637SOL     OW 5095   0.356   0.913   4.683  0.2146  0.5981  0.0068
 1637SOL    HW1 5096   0.337   0.980   4.754  0.6819  1.0124 -0.2531
 1637SOL    HW2 5097   0.392   0.829   4.724  0.7382  0.9332  0.2338
 1638SOL     OW 5098   4.794   1.510   0.290 -0.2904  0.4146 -0.5389
 1638SOL    HW1 5099   4.825   1.520   0.195  1.4225  1.2922  0.0809
 1638SOL    HW2 5100   4.694   1.507   0.292 -0.4075  1.6489 -2.2785
 1639SOL     OW 5101   0.691   1.382   1.548  0.2711  0.3133 -0.3271
 1639SOL    HW1 5102   0.740   1.441   1.613  0.0745 -0.6485  0.7357
 1639SOL    HW2 5103   0.598   1.417   1.534  0.0426  0.0800  0.5582
 1640SOL     OW 5104   2.628   4.273   4.083  0.2951  0.5105 -0.3023
 1640SOL    HW1 5105   2.705   4.336   4.074  0.7980 -0.3634 -2.5448
 1640SOL    HW2 5106   2.627   4.209   4.007 -0.2162 -2.2358  1.8388
 1641SOL     OW 5107   3.795   0.225   1.297  0.0272  0.1166  0.1795
 1641SOL    HW1 5108   3.822   0.140   1.344 -0.6701 -0.1301  0.1424
 1641SOL    HW2 5109   3.696   0.230   1.292  0.0387  1.2991  0.8359
 1642SOL     OW 5110   2.210   2.326   0.449  0.1879 -0.0389 -0.1341
 1642SOL    HW1 5111   2.137   2.267   0.415  0.5429 -1.1123  0.9036
 1642SOL    HW2 5112   2.177   2.378   0.528  0.2103  0.3359 -0.3673
 1643SOL     OW 5113   4.532   2.026   4.495  0.4735 -0.7313 -0.5170
 1643SOL    HW1 5114   4.570   2.118   4.498 -0.3364 -0.3873 -0.7945
 1643SOL    HW2 5115   4.607   1.960   4.480  1.2116 -0.2420  0.8416
 1644SOL     OW 5116   4.562   3.180   1.439 -0.0650  0.0518  0.2830
 1644SOL    HW1 5117   4.500   3.194   1.517  0.1081 -1.6288  0.7769
 1644SOL    HW2 5118   4.626   3.106   1.461  1.1710  0.7723 -0.7909
 1645SOL     OW 5119   4.914   1.611   1.006 -0.4135 -0.5206  0.2863
 1645SOL    HW1 5120   4.870   1.687   1.053  0.8974  0.4188  0.0613
 1645SOL    HW2 5121   4.965   1.646   0.927  0.1761 -1.6464  0.1466
 1646SOL     OW 5122   0.068   1.371   3.579 -0.1355 -0.0280  0.1564
 1646SOL    HW1 5123   0.161   1.334   3.574  0.3970  1.2984 -0.1113
 1646SOL    HW2 5124   0.003   1.296   3.575  0.8882 -0.9118 -0.7783
 1647SOL     OW 5125   0.091   3.329   0.492 -0.1894 -0.1108  0.0363
 1647SOL    HW1 5126   0.030   3.407   0.509 -0.5315 -0.4836  0.5777
 1647SOL    HW2 5127   0.061   3.281   0.410  0.4791  0.7567 -0.7337
 1648SOL     OW 5128   2.059   4.127   0.732  0.4348 -0.2184  0.0518
 1648SOL    HW1 5129   1.990   4.175   0.678 -1.4807 -1.8803  0.8961
 1648SOL    HW2 5130   2.101   4.055   0.677  0.3177 -0.2680  0.0284
 1649SOL     OW 5131   3.472   0.881   1.707 -0.0766 -0.1842 -0.4714
 1649SOL    HW1 5132   3.496   0.974   1.736  1.3190 -0.8683  0.7096
 1649SOL    HW2 5133   3.421   0.885   1.622  1.0434  1.6041 -1.1238
 1650SOL     OW 5134   1.536   4.702   3.085  0.0482 -0.5018 -0.5379
 1650SOL    HW1 5135   1.513   4.609   3.055 -1.7909 -0.1574 -0.2886
 1650SOL    HW2 5136   1.565   4.699   3.181  1.6718 -1.0016 -0.9930
 1651SOL     OW 5137   1.286   0.451   2.336 -0.2344 -0.1337 -0.1706
 1651SOL    HW1 5138   1.379   0.447   2.371 -0.7465 -2.2377  1.1825
 1651SOL    HW2 5139   1.230   0.383   2.385 -2.3378  0.6998 -1.3183
 1652SOL     OW 5140   4.977   3.934   4.864  0.0355 -0.2551 -0.1954
 1652SOL    HW1 5141   5.072   3.966   4.860  0.9867 -2.7738  0.0837
 1652SOL    HW2 5142   4.950   3.900   4.774 -0.2832 -0.3857 -0.0515
 1653SOL     OW 5143   0.997   0.168   1.150  0.5249  0.1666 -0.6908
 1653SOL    HW1 5144   1.028   0.082   1.191  1.4205  1.3482  1.2632
 1653SOL    HW2 5145   1.069   0.236   1.158 -0.3400  1.2481 -1.7869
 1654SOL     OW 5146   2.208   4.461   2.577  0.3409  0.0174 -0.2721
 1654SOL    HW1 5147   2.219   4.447   2.676  2.7260  1.8750 -0.1898
 1654SOL    HW2 5148   2.282   4.415   2.529  1.0138  1.6979 -0.9097
 1655SOL     OW 5149   4.598   1.104   1.069  0.0441 -0.0169  0.0661
 1655SOL    HW1 5150   4.597   1.202   1.087 -0.6290 -0.1151  0.6242
 1655SOL    HW2 5151   4.663   1.084   0.995 -0.0437  0.8792 -0.2676
 1656SOL     OW 5152   0.918   0.041   4.955  0.1409  0.0344  0.5016
 1656SOL    HW1 5153   0.919  -0.047   4.907 -0.4944 -0.0983  0.7216
 1656SOL    HW2 5154   0.836   0.047   5.012  0.5654  0.4521  1.0811
 1657SOL     OW 5155   2.155   2.934   4.436 -0.4317 -0.1717  0.6727
 1657SOL    HW1 5156   2.205   2.923   4.350  0.6231  1.0363  1.0987
 1657SOL    HW2 5157   2.204   2.887   4.510 -1.1872 -0.9741  0.6686
 1658SOL     OW 5158   3.506   2.627   0.988 -0.0198 -0.2383  0.0669
 1658SOL    HW1 5159   3.432   2.617   1.055 -1.2243 -0.3549 -1.2355
 1658SOL    HW2 5160   3.479   2.694   0.919  0.2622 -1.6982 -1.5169
 1659SOL     OW 5161   0.117   3.664   5.083  0.3682 -0.1799 -0.1390
 1659SOL    HW1 5162   0.194   3.652   5.146  0.0588 -0.9490  0.1136
 1659SOL    HW2 5163   0.099   3.761   5.070  0.6134 -0.0017  0.7563
 1660SOL     OW 5164   3.576   4.933   4.060  0.3856  0.3123  0.3499
 1660SOL    HW1 5165   3.658   4.986   4.039 -0.4707  1.5046 -0.1661
 1660SOL    HW2 5166   3.509   4.993   4.105 -0.8218 -0.1745 -0.7290
 1661SOL     OW 5167   2.610   5.028   0.681  0.3202 -0.5742  0.5054
 1661SOL    HW1 5168   2.523   5.065   0.713 -0.9714 -0.6129 -2.5345
 1661SOL    HW2 5169   2.620   4.933   0.712 -1.2155 -0.8753  0.1784
 1662SOL     OW 5170   3.087   0.796   1.616 -0.1708  0.7698  0.3394
 1662SOL    HW1 5171   2.994   0.834   1.618 -0.5039 -0.0124 -0.0423
 1662SOL    HW2 5172   3.115   0.782   1.521  0.2151  0.7009  0.4628
 1663SOL     OW 5173   0.613   1.299   2.384  0.5682 -0.1588 -0.5414
 1663SOL    HW1 5174   0.586   1.267   2.293  0.2081 -0.0084 -0.4888
 1663SOL    HW2 5175   0.650   1.392   2.377  0.6195 -0.1793 -0.5447
 1664SOL     OW 5176   4.329   2.533   2.425 -0.5347 -0.3472 -0.4940
 1664SOL    HW1 5177   4.402   2.545   2.492 -0.3357  1.8735 -1.0224
 1664SOL    HW2 5178   4.248   2.584   2.454 -1.0896 -0.9104 -1.0234
 1665SOL     OW 5179   0.793   1.170   2.034  0.1759 -0.0237 -0.4170
 1665SOL    HW1 5180   0.878   1.222   2.038  0.3230 -0.3432  2.4056
 1665SOL    HW2 5181   0.795   1.097   2.102 -2.1188 -0.4528 -0.7239
 1666SOL     OW 5182   1.068   1.012   1.807  0.3283 -0.0906 -0.1358
 1666SOL    HW1 5183   1.103   1.050   1.893  0.5439 -0.8525  0.1178
 1666SOL    HW2 5184   1.119   1.052   1.731  1.7484 -1.1287  0.2265
 1667SOL     OW 5185   0.227   4.456   4.628  0.2045 -0.5464 -0.8033
 1667SOL    HW1 5186   0.127   4.446   4.623  0.3263 -1.2768 -2.3367
 1667SOL    HW2 5187   0.253   4.547   4.596  0.0185 -0.1508  0.1221
 1668SOL     OW 5188   0.558   2.909   3.214 -0.2531  0.2241  0.1016
 1668SOL    HW1 5189   0.567   2.984   3.148 -1.3417 -0.3453 -0.7314
 1668SOL    HW2 5190   0.540   2.824   3.165 -0.4324 -0.3340  1.1120
 1669SOL     OW 5191   3.510   1.984   0.722  0.3637  0.2951  0.1671
 1669SOL    HW1 5192   3.550   2.025   0.640 -0.8461 -0.5809 -0.9029
 1669SOL    HW2 5193   3.582   1.947   0.780  1.2535  1.1245 -0.3937
 1670SOL     OW 5194   2.923   3.201   0.400 -0.4369  0.2689  0.1733
 1670SOL    HW1 5195   2.826   3.181   0.413 -0.2170 -0.8242  0.2324
 1670SOL    HW2 5196   2.959   3.142   0.327  0.0862  0.9684 -0.1424
 1671SOL     OW 5197   3.663   2.473   2.081  0.2629 -0.5895 -0.4099
 1671SOL    HW1 5198   3.722   2.393   2.097  1.3017  0.2251 -0.0421
 1671SOL    HW2 5199   3.639   2.515   2.168  1.0885  0.4405 -0.6526
 1672SOL     OW 5200   0.551   2.173   4.981 -0.1533  0.5212 -0.6893
 1672SOL    HW1 5201   0.567   2.212   5.072 -1.0065 -1.2956  0.3086
 1672SOL    HW2 5202   0.456   2.141   4.976 -0.7117  2.2948 -2.9430
 1673SOL     OW 5203   0.780   1.524   3.065  0.0904 -0.2867 -0.3005
 1673SOL    HW1 5204   0.849   1.537   2.995  0.6001 -0.8497  0.0834
 1673SOL    HW2 5205   0.806   1.447   3.124  0.8006  1.4831  1.8402
 1674SOL     OW 5206   1.401   0.038   0.489 -0.1989 -0.4880 -0.9127
 1674SOL    HW1 5207   1.385   0.084   0.401  0.1210 -0.4531 -0.9533
 1674SOL    HW2 5208   1.386  -0.060   0.478 -1.2176 -0.3632 -0.7454
 1675SOL     OW 5209   0.268   2.228   2.913 -0.1985 -0.0427 -0.2055
 1675SOL    HW1 5210   0.243   2.325   2.917 -0.9709 -0.2475  0.2613
 1675SOL    HW2 5211   0.347   2.216   2.853  0.2596  0.9421  0.1828
 1676SOL     OW 5212   3.502   2.250   1.221  0.0840 -0.2324  0.0992
 1676SOL    HW1 5213   3.505   2.349   1.229  0.7385 -0.1408 -1.1145
 1676SOL    HW2 5214   3.454   2.224   1.137  0.6951 -0.9143 -0.0535
 1677SOL     OW 5215   2.917   5.009   2.698 -0.3433  0.3746 -0.3524
 1677SOL    HW1 5216   2.945   5.010   2.794 -0.2847 -0.8887 -0.3475
 1677SOL    HW2 5217   2.865   5.093   2.678  0.8797  1.3468  0.3840
 1678SOL     OW 5218   4.631   1.296   5.113 -0.4455 -0.3799 -0.3390
 1678SOL    HW1 5219   4.699   1.360   5.150  0.1622 -2.0495  1.6165
 1678SOL    HW2 5220   4.666   1.255   5.029 -0.2126  0.7521 -0.8093
 1679SOL     OW 5221   3.731   5.053   1.065  0.7934  0.0780 -0.0593
 1679SOL    HW1 5222   3.722   5.037   1.163  1.8616  0.0690  0.0518
 1679SOL    HW2 5223   3.828   5.066   1.043  0.5993 -0.2677 -1.1614
 1680SOL     OW 5224   1.902   0.267   1.559  0.5596  0.2480  0.1346
 1680SOL    HW1 5225   1.901   0.171   1.588 -1.1952 -0.8171 -2.9481
 1680SOL    HW2 5226   1.898   0.272   1.459  0.3214  3.5676  0.1910
 1681SOL     OW 5227   4.296   3.664   1.128 -0.1769 -0.2184  0.0352
 1681SOL    HW1 5228   4.392   3.659   1.099 -0.1550  0.0948  0.0500
 1681SOL    HW2 5229   4.279   3.593   1.196  0.5139  0.8152  1.3517
 1682SOL     OW 5230   1.455   1.857   0.350 -0.6333  0.4975 -0.1662
 1682SOL    HW1 5231   1.463   1.776   0.292  2.8337  0.4916  0.0652
 1682SOL    HW2 5232   1.422   1.934   0.295 -1.3337 -0.4397 -1.0892
 1683SOL     OW 5233   0.240   0.320   3.927  0.3078  0.0969  0.2243
 1683SOL    HW1 5234   0.207   0.238   3.881  1.3124  0.4353 -1.1891
 1683SOL    HW2 5235   0.323   0.298   3.978 -0.0147  0.0243  0.7255
 1684SOL     OW 5236   1.208   2.171   0.970 -0.4597 -0.0218 -0.4129
 1684SOL    HW1 5237   1.243   2.243   0.911 -0.8689  0.4876 -0.0364
 1684SOL    HW2 5238   1.282   2.136   1.027 -0.8128  2.0363  1.4163
 1685SOL     OW 5239   2.246   1.956   3.772  0.4105 -0.0785  0.5416
 1685SOL    HW1 5240   2.296   1.874   3.796  0.2275 -0.3140  0.1383
 1685SOL    HW2 5241   2.148   1.939   3.781  0.3343 -0.1663 -0.2948
 1686SOL     OW 5242   3.003   4.217   2.400  0.0082  0.1023  0.4173
 1686SOL    HW1 5243   3.077   4.223   2.467 -2.3361 -2.6733  3.6039
 1686SOL    HW2 5244   2.950   4.303   2.401  1.6885  1.1900 -0.1472
 1687SOL     OW 5245   0.812   2.320   1.280 -0.8617 -0.0909 -0.1019
 1687SOL    HW1 5246   0.802   2.388   1.207 -3.3978 -2.0315 -1.7300
 1687SOL    HW2 5247   0.775   2.356   1.365 -0.3026  1.2555 -0.4096
 1688SOL     OW 5248   3.093   1.471   1.647  0.1702  0.0609 -0.0299
 1688SOL    HW1 5249   3.116   1.567   1.658  0.5544 -0.1096  0.6700
 1688SOL    HW2 5250   3.107   1.444   1.551  3.0162 -0.0617  0.3328
 1689SOL     OW 5251   1.568   3.182   4.030 -0.0445  0.3260 -0.7776
 1689SOL    HW1 5252   1.638   3.202   3.961  1.3089  0.0145  0.4411
 1689SOL    HW2 5253   1.583   3.091   4.067 -0.5514  0.6055  0.1471
 1690SOL     OW 5254   3.013   0.268   1.778  0.3421 -0.2363 -0.5619
 1690SOL    HW1 5255   2.930   0.315   1.808  0.0889 -0.6553 -0.5956
 1690SOL    HW2 5256   3.093   0.324   1.801  0.1716 -0.5837  0.9979
 1691SOL     OW 5257   5.001   0.539   4.005  1.0388 -0.2915  0.1205
 1691SOL    HW1 5258   5.099   0.545   4.022  0.9015  0.9948  0.5851
 1691SOL    HW2 5259   4.963   0.460   4.052  1.6735 -0.1705  0.8460
 1692SOL     OW 5260   4.612   1.649   3.602 -0.2763  0.1307  0.1067
 1692SOL    HW1 5261   4.709   1.664   3.624 -0.3405 -0.6698  1.0421
 1692SOL    HW2 5262   4.561   1.732   3.622  0.1126  0.3197  0.3472
 1693SOL     OW 5263   2.489   0.655   2.580  0.7009 -0.2505 -0.4735
 1693SOL    HW1 5264   2.413   0.713   2.610 -0.3600 -1.6100 -0.4333
 1693SOL    HW2 5265   2.467   0.613   2.492  2.5098  1.2923 -1.7568
 1694SOL     OW 5266   4.947   2.333   1.867  0.8529 -0.1088  0.4811
 1694SOL    HW1 5267   4.944   2.303   1.962 -2.2324  1.1030  0.8689
 1694SOL    HW2 5268   4.892   2.416   1.857 -0.2528 -1.0917 -2.6388
 1695SOL     OW 5269   4.324   2.749   1.326 -0.3114 -1.2004  0.2703
 1695SOL    HW1 5270   4.290   2.712   1.412 -0.8236  2.2177  1.7110
 1695SOL    HW2 5271   4.410   2.797   1.342 -1.7217  1.8216 -0.3962
 1696SOL     OW 5272   4.793   3.784   1.646 -0.2428 -0.5896 -0.2925
 1696SOL    HW1 5273   4.799   3.875   1.605 -1.1796 -0.5532 -0.3572
 1696SOL    HW2 5274   4.880   3.762   1.690 -0.0669  0.4096 -0.1131
 1697SOL     OW 5275   2.162   4.547   4.241 -0.2060  0.3743 -0.0331
 1697SOL    HW1 5276   2.094   4.572   4.172 -0.0557  0.5981 -0.1013
 1697SOL    HW2 5277   2.170   4.447   4.245  0.0078  0.3670 -0.5600
 1698SOL     OW 5278   1.444   1.733   0.846  0.7363  0.6594 -0.3645
 1698SOL    HW1 5279   1.527   1.785   0.864  1.3121 -0.5935  0.7740
 1698SOL    HW2 5280   1.448   1.695   0.753  0.0991  2.9309 -1.3908
 1699SOL     OW 5281   0.084   1.076   2.541 -0.0252 -0.4356  0.1627
 1699SOL    HW1 5282   0.181   1.052   2.532  0.4555  0.6029  1.9625
 1699SOL    HW2 5283   0.069   1.116   2.631 -1.9529  0.3468 -0.4724
 1700SOL     OW 5284   1.211   0.009   2.574  0.2604  0.2719  0.2200
 1700SOL    HW1 5285   1.145  -0.065   2.589  1.3507 -1.1795 -1.6347
 1700SOL    HW2 5286   1.261   0.026   2.658  0.7882 -1.9731  0.4249
 1701SOL     OW 5287   4.103   0.769   0.240  0.1664 -0.3471 -0.4665
 1701SOL    HW1 5288   4.027   0.704   0.245  0.4211 -0.6824 -0.8544
 1701SOL    HW2 5289   4.178   0.738   0.298  0.5796 -0.8014 -1.2305
 1702SOL     OW 5290   2.709   2.906   4.337 -0.7465 -0.2479  0.6518
 1702SOL    HW1 5291   2.676   2.831   4.395 -0.7335 -0.3187  0.5659
 1702SOL    HW2 5292   2.765   2.870   4.263 -1.1526 -0.2006  0.3156
 1703SOL     OW 5293   2.181   0.533   1.024 -0.2739 -0.2894 -0.4024
 1703SOL    HW1 5294   2.275   0.561   1.047 -0.4339 -0.1919  0.1421
 1703SOL    HW2 5295   2.182   0.481   0.938 -0.1292  2.6480 -2.3301
 1704SOL     OW 5296   1.189   3.613   3.070 -0.4524 -0.0756  0.1140
 1704SOL    HW1 5297   1.190   3.578   3.164  0.0628  0.9428  0.5103
 1704SOL    HW2 5298   1.282   3.640   3.044 -0.2735 -1.8423 -1.2981
 1705SOL     OW 5299   4.915   4.279   3.132  0.0858 -0.2592  0.1015
 1705SOL    HW1 5300   4.832   4.295   3.186  0.4092  1.1636  0.1992
 1705SOL    HW2 5301   4.992   4.262   3.193  0.7502  2.7372  0.2270
 1706SOL     OW 5302   1.061   2.808   1.762  0.5849 -0.1314 -0.5308
 1706SOL    HW1 5303   1.034   2.727   1.813 -0.3486  0.1767 -0.5060
 1706SOL    HW2 5304   1.011   2.811   1.675 -1.0058  1.4291  0.3443
 1707SOL     OW 5305   4.120   2.174   4.142 -0.0818 -0.2440  0.2328
 1707SOL    HW1 5306   4.143   2.171   4.239 -1.2251 -0.0542  0.5302
 1707SOL    HW2 5307   4.050   2.244   4.127  1.7562  1.4006 -1.1182
 1708SOL     OW 5308   4.684   4.439   2.824 -0.5596  0.1512 -0.2315
 1708SOL    HW1 5309   4.630   4.443   2.908 -1.4337 -0.8947 -0.7154
 1708SOL    HW2 5310   4.781   4.437   2.846 -0.8006 -1.1096  0.8046
 1709SOL     OW 5311   0.747   2.945   4.564  0.2445  0.2130 -0.2691
 1709SOL    HW1 5312   0.682   3.004   4.611  1.1985  2.0929 -1.1698
 1709SOL    HW2 5313   0.742   2.962   4.465 -0.6687 -2.5415 -0.7837
 1710SOL     OW 5314   4.593   4.469   0.711  0.0295 -0.7089  0.1414
 1710SOL    HW1 5315   4.615   4.464   0.614  1.7702  0.2150  0.4348
 1710SOL    HW2 5316   4.593   4.564   0.741  0.7133 -1.0373  1.2794
 1711SOL     OW 5317   1.295   3.686   0.790  0.7574 -0.1510 -0.6762
 1711SOL    HW1 5318   1.234   3.757   0.825 -0.7076  0.0399 -3.3526
 1711SOL    HW2 5319   1.319   3.707   0.695  3.2204 -1.4224 -0.4196
 1712SOL     OW 5320   4.293   1.456   2.310  0.2124  0.1223 -0.3786
 1712SOL    HW1 5321   4.337   1.544   2.326 -1.1513  0.5552  1.2725
 1712SOL    HW2 5322   4.356   1.383   2.338  1.3962  0.5168 -1.8752
 1713SOL     OW 5323   0.175   4.201   3.945  0.0860 -0.0457 -0.0509
 1713SOL    HW1 5324   0.262   4.241   3.973  0.6823 -1.3662  0.0126
 1713SOL    HW2 5325   0.191   4.125   3.883 -1.0526 -0.0265 -0.4028
 1714SOL     OW 5326   0.872   1.158   1.280 -0.0257 -0.1600 -0.2996
 1714SOL    HW1 5327   0.938   1.107   1.335  0.3389  1.3158  0.6939
 1714SOL    HW2 5328   0.783   1.158   1.326 -0.6227 -1.6876 -1.3706
 1715SOL     OW 5329   4.983   1.110   2.970  0.1125 -0.7232  0.9165
 1715SOL    HW1 5330   5.066   1.153   3.005 -0.0813  0.4124  0.0693
 1715SOL    HW2 5331   4.991   1.098   2.871 -1.1351  0.4204  0.6454
 1716SOL     OW 5332   3.209   3.532   0.333 -0.0929  0.9013  0.1887
 1716SOL    HW1 5333   3.261   3.617   0.326  0.5397  0.5268  0.3195
 1716SOL    HW2 5334   3.138   3.531   0.262  0.0461  1.4335  0.0391
 1717SOL     OW 5335   3.159   1.309   3.970 -0.1430  0.1209  0.1513
 1717SOL    HW1 5336   3.151   1.270   4.061 -1.4989 -1.1266 -0.4589
 1717SOL    HW2 5337   3.218   1.250   3.914  1.3202  1.2923  0.4050
 1718SOL     OW 5338   2.680   1.613   3.342  0.1773  0.4701 -0.2184
 1718SOL    HW1 5339   2.627   1.697   3.327  1.4663  1.4122  0.2632
 1718SOL    HW2 5340   2.680   1.591   3.439  1.0053  0.7279 -0.1548
 1719SOL     OW 5341   3.253   2.043   0.481  0.3633  0.2410  0.3475
 1719SOL    HW1 5342   3.244   2.021   0.384  1.9421 -0.0452  0.2407
 1719SOL    HW2 5343   3.303   1.970   0.527  0.7662  0.9931  1.1182
 1720SOL     OW 5344   4.667   1.951   0.552  0.1736 -0.3247 -0.3454
 1720SOL    HW1 5345   4.620   1.875   0.596 -2.2802  1.0964 -0.3218
 1720SOL    HW2 5346   4.608   2.032   0.554  2.1660  1.2406 -1.4999
 1721SOL     OW 5347   2.558   5.041   2.545 -0.0457 -0.1318  0.1717
 1721SOL    HW1 5348   2.538   4.971   2.612 -2.0107 -0.1728 -0.3867
 1721SOL    HW2 5349   2.563   5.000   2.454  1.2993  0.1109  0.1154
 1722SOL     OW 5350   3.398   1.874   2.350 -0.4212  0.1007 -0.2329
 1722SOL    HW1 5351   3.402   1.777   2.329  0.8972 -0.5447  2.4807
 1722SOL    HW2 5352   3.491   1.909   2.359 -0.8901  1.3924 -0.2463
 1723SOL     OW 5353   0.546   4.535   3.897 -0.5294 -0.1909  0.0774
 1723SOL    HW1 5354   0.569   4.510   3.803  1.4499 -1.3194  0.8097
 1723SOL    HW2 5355   0.629   4.553   3.948 -1.4769 -0.8498  1.9440
 1724SOL     OW 5356   0.961   1.865   3.231  0.0328  0.6728  0.0222
 1724SOL    HW1 5357   1.012   1.785   3.198  0.3613  0.9827 -0.2243
 1724SOL    HW2 5358   0.925   1.916   3.153 -0.5799  0.5134  0.1887
 1725SOL     OW 5359   3.245   0.194   2.717  0.6155 -0.3458 -0.4020
 1725SOL    HW1 5360   3.208   0.285   2.699  1.6515  0.3326  0.7550
 1725SOL    HW2 5361   3.242   0.140   2.633 -0.1426  0.7039 -1.0770
 1726SOL     OW 5362   4.380   4.295   4.883  0.3698  0.5583  0.7437
 1726SOL    HW1 5363   4.410   4.388   4.902  0.0131  0.8906 -0.2680
 1726SOL    HW2 5364   4.430   4.231   4.941 -0.1130  1.4522  2.2011
 1727SOL     OW 5365   2.329   0.188   1.838  0.2672 -0.0193  0.3959
 1727SOL    HW1 5366   2.403   0.184   1.771  0.4466  0.6751  0.5477
 1727SOL    HW2 5367   2.361   0.146   1.924  0.4620  0.2213  0.4412
 1728SOL     OW 5368   4.621   1.544   4.212 -0.1505 -0.1411  0.2069
 1728SOL    HW1 5369   4.552   1.478   4.245  0.0039  0.1248  1.0957
 1728SOL    HW2 5370   4.587   1.588   4.129 -0.5352 -0.8757 -0.0412
 1729SOL     OW 5371   1.936   2.350   0.463  0.2418 -0.0477 -0.3984
 1729SOL    HW1 5372   1.843   2.387   0.469  0.3354  0.2609 -0.7931
 1729SOL    HW2 5373   1.989   2.383   0.541  0.7996  2.0538 -1.5749
 1730SOL     OW 5374   0.947   4.193   1.867 -0.1090  0.1576  0.2906
 1730SOL    HW1 5375   0.883   4.268   1.886 -1.2498 -0.9774  1.0949
 1730SOL    HW2 5376   0.898   4.118   1.822  0.9227 -0.2777 -0.1344
 1731SOL     OW 5377   2.806   1.340   1.757  0.3210 -0.4548  0.2177
 1731SOL    HW1 5378   2.815   1.439   1.765  1.5139 -0.4443 -0.9687
 1731SOL    HW2 5379   2.839   1.297   1.841 -1.5556  0.1673  1.3361
 1732SOL     OW 5380   0.383   4.424   3.359  0.1417 -0.1472 -0.2392
 1732SOL    HW1 5381   0.329   4.486   3.302  0.7457  0.4732 -0.1409
 1732SOL    HW2 5382   0.452   4.379   3.303  0.4684  0.1548 -0.0788
 1733SOL     OW 5383   3.794   4.321   3.989  0.1808 -0.2576  0.0104
 1733SOL    HW1 5384   3.799   4.421   3.990 -1.8791 -0.1230  0.4412
 1733SOL    HW2 5385   3.841   4.285   4.069 -0.1419  0.4397  0.5241
 1734SOL     OW 5386   3.910   1.605   3.897  0.0959  0.3335  0.0141
 1734SOL    HW1 5387   3.880   1.698   3.875  1.4046  1.1514  1.5048
 1734SOL    HW2 5388   4.007   1.605   3.919  0.3201 -1.5596 -0.7587
 1735SOL     OW 5389   3.786   5.142   1.713  0.0239  0.9745  0.1646
 1735SOL    HW1 5390   3.833   5.227   1.737  1.7649  0.2430 -0.5046
 1735SOL    HW2 5391   3.799   5.075   1.785 -0.2085  0.8330  0.0766
 1736SOL     OW 5392   1.602   2.889   0.393  0.6440 -0.1969 -0.3977
 1736SOL    HW1 5393   1.542   2.958   0.435 -0.8071 -1.4269 -0.3244
 1736SOL    HW2 5394   1.618   2.912   0.297  0.0126  0.1461 -0.4278
 1737SOL     OW 5395   2.994   4.486   1.051 -0.6612  0.4457  0.0785
 1737SOL    HW1 5396   3.049   4.511   0.971  0.1612  1.8608  1.0601
 1737SOL    HW2 5397   2.912   4.437   1.020 -1.1586  2.3161 -1.7761
 1738SOL     OW 5398   3.992   4.835   0.635  0.1294 -0.1465 -0.0329
 1738SOL    HW1 5399   3.953   4.815   0.725 -1.0751 -0.8586 -0.6789
 1738SOL    HW2 5400   3.991   4.933   0.619 -0.8698 -0.1004  0.2232
 1739SOL     OW 5401   2.117   3.174   4.558 -0.2813 -0.8911  0.1382
 1739SOL    HW1 5402   2.141   3.095   4.501 -3.4174  0.7155 -3.9834
 1739SOL    HW2 5403   2.029   3.157   4.603 -0.5730 -0.0913 -0.1104
 1740SOL     OW 5404   2.929   2.843   4.162 -0.2697  0.0891  0.5156
 1740SOL    HW1 5405   3.008   2.789   4.191  0.0328  1.7416  3.0641
 1740SOL    HW2 5406   2.858   2.781   4.127  1.8853 -1.4694 -1.3552
 1741SOL     OW 5407   3.633   3.490   2.431 -0.5819  0.3849  0.0561
 1741SOL    HW1 5408   3.647   3.532   2.342  0.7081 -1.9352 -0.9165
 1741SOL    HW2 5409   3.676   3.547   2.502  4.5594 -0.9304 -1.6114
 1742SOL     OW 5410   4.023   2.860   0.213 -0.1298 -0.0321 -0.2176
 1742SOL    HW1 5411   3.963   2.852   0.134  0.0484  0.3431 -0.3893
 1742SOL    HW2 5412   3.996   2.792   0.282 -1.2658  0.6585  0.0422
 1743SOL     OW 5413   3.848   2.137   3.949  0.6743  0.5641 -0.5017
 1743SOL    HW1 5414   3.921   2.200   3.977 -0.4008  2.5599 -1.9212
 1743SOL    HW2 5415   3.862   2.112   3.853  0.2710 -0.2038 -0.3630
 1744SOL     OW 5416   0.347   4.228   1.604  0.0829  0.3364  0.0825
 1744SOL    HW1 5417   0.289   4.301   1.642  0.2366  0.5671 -0.1264
 1744SOL    HW2 5418   0.405   4.266   1.532  0.4836  0.0999  0.2808
 1745SOL     OW 5419   4.023   4.358   1.982  0.3585  0.3560 -0.3205
 1745SOL    HW1 5420   3.997   4.385   1.889  0.0353  1.6661  0.1229
 1745SOL    HW2 5421   3.965   4.282   2.012 -0.8407  1.1586 -0.5155
 1746SOL     OW 5422   5.081   1.751   0.112  0.4015 -0.1145  0.3754
 1746SOL    HW1 5423   5.099   1.771   0.016  1.4504 -1.0636  0.3615
 1746SOL    HW2 5424   5.126   1.820   0.169 -1.3149  1.2293  0.1900
 1747SOL     OW 5425   1.421   1.290   3.610  0.0535 -0.0394  0.4678
 1747SOL    HW1 5426   1.345   1.310   3.549  0.1769  2.0892  0.9249
 1747SOL    HW2 5427   1.493   1.359   3.596  0.4162  0.0326  2.4306
 1748SOL     OW 5428   2.208   2.997   2.271  0.2902 -0.4295  0.2934
 1748SOL    HW1 5429   2.273   2.928   2.304 -0.4442 -1.3345 -0.0934
 1748SOL    HW2 5430   2.183   3.059   2.346  0.2169 -1.1910  0.9108
 1749SOL     OW 5431   3.716   0.575   3.896 -0.3184  0.3405  0.0031
 1749SOL    HW1 5432   3.683   0.623   3.977  1.6720  0.3339  0.8583
 1749SOL    HW2 5433   3.760   0.490   3.923  0.1409  0.2010 -1.1159
 1750SOL     OW 5434   1.209   2.842   0.787 -0.3250  0.2957  0.0083
 1750SOL    HW1 5435   1.154   2.800   0.860  0.3113 -1.2016 -0.3439
 1750SOL    HW2 5436   1.284   2.893   0.828 -1.3634  1.5077  0.4604
 1751SOL     OW 5437   2.222   3.971   0.583 -0.2617  0.3465 -0.0402
 1751SOL    HW1 5438   2.154   3.919   0.530 -0.3379  1.0696 -0.6627
 1751SOL    HW2 5439   2.310   3.924   0.577 -0.1314  0.7140 -1.3036
 1752SOL     OW 5440   0.225   3.552   2.794  0.2144  0.3325  0.3036
 1752SOL    HW1 5441   0.237   3.618   2.720 -1.0820  0.5084  0.2291
 1752SOL    HW2 5442   0.191   3.466   2.756  2.4188 -0.6061  0.3244
 1753SOL     OW 5443   2.321   0.292   3.261 -0.2402  0.0011 -0.4940
 1753SOL    HW1 5444   2.252   0.365   3.263  0.4865  0.7360 -1.5686
 1753SOL    HW2 5445   2.411   0.330   3.283 -0.2426 -1.1097  1.7905
 1754SOL     OW 5446   4.295   4.617   0.035  0.4417 -0.6539 -0.3609
 1754SOL    HW1 5447   4.383   4.604  -0.009  0.7458 -0.0168  0.0474
 1754SOL    HW2 5448   4.223   4.616  -0.035  0.8930  0.1299 -0.8634
 1755SOL     OW 5449   2.655   2.163   4.557  0.2962  0.0168 -0.3035
 1755SOL    HW1 5450   2.687   2.069   4.560 -1.3085 -0.6471 -2.0482
 1755SOL    HW2 5451   2.558   2.165   4.532 -0.2444  2.0677  1.5510
 1756SOL     OW 5452   5.099   1.450   2.959  0.5143 -0.2252  0.1071
 1756SOL    HW1 5453   5.162   1.382   2.997  0.1117 -0.5963  0.1101
 1756SOL    HW2 5454   5.006   1.414   2.961  0.2185  0.5518  0.6337
 1757SOL     OW 5455   3.333   1.157   3.807 -0.5572  0.7075  0.4281
 1757SOL    HW1 5456   3.278   1.124   3.730 -0.0275 -0.2084  0.4303
 1757SOL    HW2 5457   3.398   1.225   3.774 -1.0943  1.1620  0.2772
 1758SOL     OW 5458   2.090   1.266   4.402  0.5886  0.0828  0.3036
 1758SOL    HW1 5459   2.187   1.245   4.389  0.0360 -1.6669 -1.4633
 1758SOL    HW2 5460   2.042   1.184   4.432 -0.3222  1.0340  1.5597
 1759SOL     OW 5461   4.683   2.129   2.081  0.9519  0.4575 -0.7937
 1759SOL    HW1 5462   4.699   2.228   2.079  0.7807  0.4948 -0.4186
 1759SOL    HW2 5463   4.766   2.081   2.053  1.1857  0.6959 -0.5158
 1760SOL     OW 5464   3.172   0.608   2.269  0.2770  0.0297 -0.0238
 1760SOL    HW1 5465   3.091   0.649   2.310  0.8577 -1.1485  2.4981
 1760SOL    HW2 5466   3.249   0.672   2.275 -0.0935  0.6111 -1.1505
 1761SOL     OW 5467   0.620   2.330   1.523  0.2571 -0.1231  0.1688
 1761SOL    HW1 5468   0.655   2.258   1.582  0.7725  0.1725  0.2265
 1761SOL    HW2 5469   0.528   2.306   1.493  1.5115 -2.3204 -2.3347
 1762SOL     OW 5470   1.494   2.303   0.556 -0.1514  0.7121  0.2852
 1762SOL    HW1 5471   1.462   2.209   0.565  0.3077  0.4992 -0.2133
 1762SOL    HW2 5472   1.453   2.344   0.475  0.2808  0.6602  0.0316
 1763SOL     OW 5473   4.416   2.890   2.712  0.2380  0.3220  0.1676
 1763SOL    HW1 5474   4.405   2.834   2.631 -0.1583 -2.5362  2.0544
 1763SOL    HW2 5475   4.329   2.936   2.733 -0.9322 -2.2086  1.1729
 1764SOL     OW 5476   3.322   0.849   4.289 -0.3182 -0.1619  0.9458
 1764SOL    HW1 5477   3.289   0.895   4.206 -0.0324 -0.5808  0.6005
 1764SOL    HW2 5478   3.268   0.880   4.367 -0.3988  0.4584  0.6522
 1765SOL     OW 5479   4.375   3.428   3.818  0.2663  0.4811 -0.1315
 1765SOL    HW1 5480   4.326   3.387   3.741 -2.2263  1.3328  0.8741
 1765SOL    HW2 5481   4.425   3.358   3.867 -1.9842 -0.9859  0.1987
 1766SOL     OW 5482   1.245   2.581   0.707 -0.0399  0.1579 -0.3259
 1766SOL    HW1 5483   1.259   2.670   0.751 -1.2876 -0.9876  2.6727
 1766SOL    HW2 5484   1.284   2.509   0.764 -1.3283 -1.4282 -1.3432
 1767SOL     OW 5485   3.433   1.409   4.934  0.0574  0.0854 -0.2093
 1767SOL    HW1 5486   3.453   1.403   5.032 -1.0396 -1.5057 -0.0341
 1767SOL    HW2 5487   3.516   1.390   4.882  0.4581  0.0858  0.4201
 1768SOL     OW 5488   4.520   4.027   2.357  0.0586 -0.5426  0.0336
 1768SOL    HW1 5489   4.510   4.116   2.312 -1.7970 -0.6387  0.1634
 1768SOL    HW2 5490   4.496   4.036   2.454  0.7659 -1.0087  0.2588
 1769SOL     OW 5491   0.053   1.432   3.851 -0.5501  0.2771 -0.4030
 1769SOL    HW1 5492  -0.039   1.399   3.875 -0.1473 -1.6196 -1.2371
 1769SOL    HW2 5493   0.074   1.405   3.756  1.5981 -1.1433  0.3994
 1770SOL     OW 5494   1.969   1.084   3.667  0.4063  0.1993 -0.3192
 1770SOL    HW1 5495   2.039   1.014   3.679 -1.3645 -1.2401  2.5055
 1770SOL    HW2 5496   1.887   1.043   3.627 -0.9359  0.3426  2.0862
 1771SOL     OW 5497   1.126   0.772   4.203 -0.2281 -0.3748  0.0420
 1771SOL    HW1 5498   1.047   0.712   4.213 -0.8346 -0.3342 -3.2313
 1771SOL    HW2 5499   1.097   0.861   4.168  1.2589 -1.1037 -3.5296
 1772SOL     OW 5500   2.710   4.025   4.496 -0.0276 -0.5016  0.3239
 1772SOL    HW1 5501   2.772   4.073   4.559  2.2202 -0.3627 -1.8444
 1772SOL    HW2 5502   2.639   4.088   4.465 -0.9837 -0.4842  2.3731
 1773SOL     OW 5503   4.516   1.069   4.698 -0.5885  0.6458 -0.3187
 1773SOL    HW1 5504   4.481   1.117   4.617  0.9054 -0.3961 -1.6636
 1773SOL    HW2 5505   4.453   0.995   4.723 -1.4109  1.4128 -0.0690
 1774SOL     OW 5506   5.053   4.493   1.218  0.3390  0.2798 -0.5305
 1774SOL    HW1 5507   4.963   4.454   1.239 -0.5826  2.9282  0.9344
 1774SOL    HW2 5508   5.120   4.460   1.284  0.1525 -0.7027 -0.8273
 1775SOL     OW 5509   2.533   0.401   0.906 -0.6633 -0.4276 -0.5390
 1775SOL    HW1 5510   2.561   0.334   0.974  2.6663  0.3499 -0.9592
 1775SOL    HW2 5511   2.462   0.461   0.945  0.3637 -0.6624  1.8910
 1776SOL     OW 5512   1.420   1.932   3.592 -0.5044 -0.2527  0.2985
 1776SOL    HW1 5513   1.357   2.009   3.602 -1.0975 -0.7030  0.0876
 1776SOL    HW2 5514   1.490   1.937   3.663  0.8468  1.7555 -1.0669
 1777SOL     OW 5515   4.690   0.852   4.761  0.4447  0.2974 -0.1077
 1777SOL    HW1 5516   4.714   0.802   4.678  1.3805  0.4640  0.0450
 1777SOL    HW2 5517   4.642   0.936   4.736  0.1891  0.0520 -0.4488
 1778SOL     OW 5518   1.245   0.626   3.944  0.2098  0.3389 -0.5043
 1778SOL    HW1 5519   1.206   0.689   4.011 -1.5048 -1.5877  0.4110
 1778SOL    HW2 5520   1.345   0.625   3.954  0.0112 -0.1938  2.3970
 1779SOL     OW 5521   1.530   3.769   0.475 -0.0922  0.5110  0.5160
 1779SOL    HW1 5522   1.450   3.825   0.496 -0.4123  0.1668  0.2429
 1779SOL    HW2 5523   1.500   3.675   0.455  0.2037  0.7525 -1.2108
 1780SOL     OW 5524   0.813   2.496   0.780 -0.2220  0.2168 -0.0254
 1780SOL    HW1 5525   0.860   2.466   0.697  0.4636  0.4491  0.2733
 1780SOL    HW2 5526   0.850   2.448   0.859  1.3256  2.2219  0.5464
 1781SOL     OW 5527   2.612   3.323   2.666  0.7697 -0.0232  0.5415
 1781SOL    HW1 5528   2.515   3.300   2.674  0.9683 -0.6416  1.2586
 1781SOL    HW2 5529   2.621   3.418   2.635 -0.0570  0.6005  2.1113
 1782SOL     OW 5530   0.797   3.899   3.493  0.5380  0.0313  0.3417
 1782SOL    HW1 5531   0.888   3.934   3.518 -0.3698  0.6963  3.0548
 1782SOL    HW2 5532   0.732   3.974   3.492 -0.3389 -0.7128  0.3155
 1783SOL     OW 5533   4.486   2.778   4.175  0.1526  0.5069  0.3684
 1783SOL    HW1 5534   4.403   2.725   4.190  0.6909 -0.6169 -0.5505
 1783SOL    HW2 5535   4.563   2.735   4.222  0.3162  1.3111  0.8685
 1784SOL     OW 5536   2.961   4.421   4.917 -0.2145 -0.3543 -0.5873
 1784SOL    HW1 5537   3.038   4.481   4.895 -1.2809  0.7630 -1.4624
 1784SOL    HW2 5538   2.977   4.376   5.005  2.2486 -1.6033 -1.5707
 1785SOL     OW 5539   2.026   0.311   0.078 -0.0071 -0.0814  0.3027
 1785SOL    HW1 5540   2.013   0.346   0.171  0.6399  1.4141 -0.1410
 1785SOL    HW2 5541   1.948   0.336   0.021  0.1765  0.1265  0.1372
 1786SOL     OW 5542   2.209   3.803   2.559  0.0050  0.2670  0.2708
 1786SOL    HW1 5543   2.206   3.768   2.465 -0.6706 -4.0301  1.6601
 1786SOL    HW2 5544   2.117   3.822   2.591  0.2654  2.1422  0.0130
 1787SOL     OW 5545   2.553   4.895   4.863  0.2846 -0.1210 -0.2380
 1787SOL    HW1 5546   2.638   4.935   4.829  0.7934 -1.3025 -0.4279
 1787SOL    HW2 5547   2.568   4.858   4.955 -0.2886  0.4752  0.1071
 1788SOL     OW 5548   2.766   1.519   5.001 -0.1057 -0.1313  0.7874
 1788SOL    HW1 5549   2.742   1.611   4.969  1.4323 -0.3277 -1.0973
 1788SOL    HW2 5550   2.690   1.457   4.983 -0.9616  0.6479  1.6069
 1789SOL     OW 5551   4.286   2.558   4.835  0.2614  0.3529  0.2354
 1789SOL    HW1 5552   4.364   2.558   4.773  1.0336  0.7853  1.1871
 1789SOL    HW2 5553   4.292   2.637   4.896  0.5005 -1.0333  2.0758
 1790SOL     OW 5554   3.128   4.516   1.491 -1.0279 -0.3499  0.8459
 1790SOL    HW1 5555   3.056   4.579   1.462  1.6761  1.8075 -1.7288
 1790SOL    HW2 5556   3.139   4.444   1.422  0.0625  0.0594  0.5752
 1791SOL     OW 5557   0.047   4.823   0.236 -0.6805  0.2053 -0.2469
 1791SOL    HW1 5558  -0.007   4.902   0.208 -0.5667  0.8457  1.2842
 1791SOL    HW2 5559   0.017   4.791   0.325  0.4935 -0.3468 -0.0262
 1792SOL     OW 5560   1.621   4.625   0.369 -0.0790 -0.4191  0.5095
 1792SOL    HW1 5561   1.632   4.578   0.281 -0.2924 -0.1249  0.3220
 1792SOL    HW2 5562   1.667   4.714   0.366 -1.0783  0.1068  0.2806
 1793SOL     OW 5563   0.324   1.927   3.541 -0.2725 -0.0055  0.1494
 1793SOL    HW1 5564   0.295   1.891   3.453  1.6983  0.3358 -0.6866
 1793SOL    HW2 5565   0.244   1.954   3.594 -1.4701  1.3230 -2.1839
 1794SOL     OW 5566   4.064   3.807   1.710  0.1480  0.0400 -0.0159
 1794SOL    HW1 5567   4.104   3.893   1.742  1.3451  0.2184 -1.8440
 1794SOL    HW2 5568   4.083   3.734   1.775  0.5352  0.8225  0.7602
 1795SOL     OW 5569   4.093   0.469   4.848 -1.0624  0.0611 -0.1477
 1795SOL    HW1 5570   4.093   0.563   4.812  0.4386  0.0274 -0.3160
 1795SOL    HW2 5571   4.000   0.433   4.847 -1.6134  1.4127 -0.4342
 1796SOL     OW 5572   2.998   4.260   3.275 -0.5024  0.9002 -0.1643
 1796SOL    HW1 5573   3.013   4.354   3.243 -1.7357  0.8540 -0.9554
 1796SOL    HW2 5574   3.086   4.218   3.297  0.0196  2.4429  0.8424
 1797SOL     OW 5575   2.791   4.646   4.909  0.2054  0.1231 -0.4931
 1797SOL    HW1 5576   2.866   4.711   4.925 -0.2324  0.2417  1.3121
 1797SOL    HW2 5577   2.829   4.554   4.895  0.7091  0.2713 -0.1090
 1798SOL     OW 5578   1.339   1.512   0.031 -0.6785 -0.1825  0.2705
 1798SOL    HW1 5579   1.351   1.560  -0.057 -0.9803 -0.5797  0.0087
 1798SOL    HW2 5580   1.405   1.546   0.097  0.1474 -0.5107 -0.3790
 1799SOL     OW 5581   2.524   0.626   2.849 -0.3603 -0.0542  0.5665
 1799SOL    HW1 5582   2.617   0.616   2.885  0.1840  1.8928 -0.2250
 1799SOL    HW2 5583   2.528   0.650   2.752 -1.7326 -0.6503  0.3406
 1800SOL     OW 5584   0.018   2.064   1.400 -0.5652  0.2501 -0.1941
 1800SOL    HW1 5585  -0.043   2.143   1.393 -0.8436  0.0664  0.1239
 1800SOL    HW2 5586  -0.036   1.981   1.416 -0.2974 -0.0529 -0.8260
 1801SOL     OW 5587   3.902   0.335   2.580 -0.0433  0.2231 -0.2826
 1801SOL    HW1 5588   3.855   0.343   2.492  0.8357 -0.3597 -0.8256
 1801SOL    HW2 5589   3.981   0.395   2.581  0.7637 -0.8115 -0.4599
 1802SOL     OW 5590   2.444   0.106   2.055 -0.9270 -0.0066  0.1096
 1802SOL    HW1 5591   2.531   0.085   2.011 -1.3314  0.7501 -1.1014
 1802SOL    HW2 5592   2.451   0.089   2.154 -0.3007 -2.7877 -0.3147
 1803SOL     OW 5593   3.885   3.376   0.498 -0.1550  0.3134  0.3842
 1803SOL    HW1 5594   3.843   3.293   0.536  0.5032 -0.4339 -0.4841
 1803SOL    HW2 5595   3.858   3.386   0.403  1.3869 -0.0327 -0.1132
 1804SOL     OW 5596   3.690   3.333   2.108  0.1740 -0.1519 -0.4818
 1804SOL    HW1 5597   3.600   3.302   2.137 -0.0500  0.8497 -0.0595
 1804SOL    HW2 5598   3.699   3.320   2.009  0.3148 -2.0379 -0.2554
 1805SOL     OW 5599   0.350   3.749   0.565 -0.1268 -0.4650  0.4644
 1805SOL    HW1 5600   0.293   3.743   0.482  0.9551 -2.6531 -0.2092
 1805SOL    HW2 5601   0.314   3.821   0.625 -1.8050  0.2191 -1.2394
 1806SOL     OW 5602   3.132   0.192   4.180  0.0795 -0.2502  0.2242
 1806SOL    HW1 5603   3.121   0.259   4.107  0.1552 -1.8724 -1.3488
 1806SOL    HW2 5604   3.109   0.101   4.145  0.8703 -1.1895  2.0242
 1807SOL     OW 5605   0.422   2.348   2.058 -0.4182 -0.4212 -0.1996
 1807SOL    HW1 5606   0.465   2.397   1.983 -1.7977  0.9141 -0.1752
 1807SOL    HW2 5607   0.435   2.399   2.143 -0.8890 -0.6950  0.0408
 1808SOL     OW 5608   2.749   0.311   3.904 -0.0460  0.3895  0.1470
 1808SOL    HW1 5609   2.824   0.341   3.964  0.4102 -0.7634  0.1779
 1808SOL    HW2 5610   2.779   0.232   3.851 -2.1779 -2.1779  2.4313
 1809SOL     OW 5611   4.261   4.354   4.093 -0.9763  0.4458 -0.2240
 1809SOL    HW1 5612   4.264   4.322   3.998 -0.7684  0.6573 -0.2903
 1809SOL    HW2 5613   4.313   4.290   4.151  0.9055  1.5504 -0.6265
 1810SOL     OW 5614   2.479   3.129   1.787  0.0313 -0.1812  0.1892
 1810SOL    HW1 5615   2.488   3.041   1.740  0.3695 -1.0542  1.8233
 1810SOL    HW2 5616   2.513   3.121   1.880 -2.5587  0.8813  1.3270
 1811SOL     OW 5617   0.265   2.925   0.355 -0.2911  0.0044 -0.1998
 1811SOL    HW1 5618   0.166   2.933   0.367 -0.0276 -0.2407  2.9899
 1811SOL    HW2 5619   0.310   3.011   0.380  0.3744 -0.1429 -0.8289
 1812SOL     OW 5620   2.957   1.479   4.000 -0.4821 -0.2551 -0.4798
 1812SOL    HW1 5621   2.973   1.532   4.083  0.5522 -0.4315 -0.5564
 1812SOL    HW2 5622   3.032   1.414   3.986 -0.0629  0.4972 -2.1076
 1813SOL     OW 5623   4.132   3.726   3.756 -0.2273  0.2267  0.6341
 1813SOL    HW1 5624   4.052   3.718   3.696 -0.2363  0.8734  0.5548
 1813SOL    HW2 5625   4.131   3.651   3.822 -1.5897  0.9139  1.4470
 1814SOL     OW 5626   3.349   4.090   0.982 -0.6508 -0.8736  0.1513
 1814SOL    HW1 5627   3.406   4.016   0.946  0.5251 -0.2234  0.6018
 1814SOL    HW2 5628   3.327   4.154   0.908  0.5719 -0.2917  0.2528
 1815SOL     OW 5629   1.227   0.290   1.183 -0.3381 -0.1057  0.2988
 1815SOL    HW1 5630   1.231   0.380   1.141  1.5854  0.0323  0.6454
 1815SOL    HW2 5631   1.239   0.299   1.282 -3.1154 -0.5508  0.7510
 1816SOL     OW 5632   5.054   1.029   4.811  0.0964 -0.2123 -0.4732
 1816SOL    HW1 5633   5.014   0.945   4.847  1.5449  0.2598  2.5655
 1816SOL    HW2 5634   4.982   1.096   4.794 -0.7092 -0.4441  1.7887
 1817SOL     OW 5635   3.642   0.922   3.166  0.1457 -0.4156  0.1527
 1817SOL    HW1 5636   3.641   0.890   3.071 -1.7379 -1.9905  0.6242
 1817SOL    HW2 5637   3.562   0.979   3.183 -0.8485 -2.0516  1.3230
 1818SOL     OW 5638   4.248   4.172   2.680  0.3881  0.5979 -0.3187
 1818SOL    HW1 5639   4.182   4.142   2.611  0.6964 -1.2043  0.1182
 1818SOL    HW2 5640   4.200   4.216   2.756 -0.2536 -0.0667 -0.3300
 1819SOL     OW 5641   1.559   4.901   0.635 -0.3594  0.3986 -0.0449
 1819SOL    HW1 5642   1.546   4.935   0.728 -0.4876  0.1118  0.0436
 1819SOL    HW2 5643   1.651   4.863   0.626  1.6425  4.8662 -1.4246
 1820SOL     OW 5644   3.865   1.806   1.832  0.1813  0.0452  0.0650
 1820SOL    HW1 5645   3.794   1.790   1.901 -0.8029  0.0784 -0.9160
 1820SOL    HW2 5646   3.824   1.847   1.751  1.5384  1.2625 -0.0469
 1821SOL     OW 5647   0.019   2.772   1.167 -0.2751 -0.4135 -0.6514
 1821SOL    HW1 5648   0.056   2.824   1.091  1.2220  0.0986  0.3629
 1821SOL    HW2 5649  -0.071   2.807   1.192 -0.1313  0.3942 -1.2254
 1822SOL     OW 5650   0.148   1.838   4.550  0.4516  0.3109  0.2844
 1822SOL    HW1 5651   0.168   1.904   4.478 -0.7431  1.0809  0.6286
 1822SOL    HW2 5652   0.229   1.826   4.607  1.0229  0.6417 -0.4447
 1823SOL     OW 5653   1.027   4.736   3.488 -0.1433 -0.2320  0.2628
 1823SOL    HW1 5654   1.067   4.667   3.428 -0.8033 -1.4086  1.1457
 1823SOL    HW2 5655   1.037   4.708   3.584 -1.9244  0.0522  0.5773
 1824SOL     OW 5656   1.974   3.823   0.934  0.3329  0.2155  0.0020
 1824SOL    HW1 5657   1.966   3.917   0.967  0.3111  0.2934 -0.2236
 1824SOL    HW2 5658   1.901   3.767   0.973  0.8385  0.0962  0.8058
 1825SOL     OW 5659   4.521   0.830   3.740 -0.1759  0.2064  0.9871
 1825SOL    HW1 5660   4.490   0.785   3.824  0.0191 -0.9314  0.4805
 1825SOL    HW2 5661   4.563   0.918   3.762 -1.0686  0.4003  1.9682
 1826SOL     OW 5662   1.127   0.347   3.283  0.1094  0.2435  0.6678
 1826SOL    HW1 5663   1.110   0.441   3.311 -0.0472  0.4213  0.0047
 1826SOL    HW2 5664   1.202   0.346   3.217 -1.0588  0.1340 -0.7105
 1827SOL     OW 5665   1.117   4.587   1.469  0.1098  0.3282 -0.0300
 1827SOL    HW1 5666   1.116   4.596   1.370  1.4181 -0.7790 -0.1821
 1827SOL    HW2 5667   1.182   4.652   1.508  1.9616 -1.2875 -0.2313
 1828SOL     OW 5668   2.963   3.962   2.329 -0.4955 -0.2353 -0.2873
 1828SOL    HW1 5669   2.868   3.940   2.307 -0.6664 -0.0961  0.2876
 1828SOL    HW2 5670   2.970   4.060   2.349 -0.1763 -0.1949 -0.5861
 1829SOL     OW 5671   4.778   1.201   1.675 -0.8286  0.4010  0.5046
 1829SOL    HW1 5672   4.773   1.235   1.581 -0.6318  2.0040  1.0474
 1829SOL    HW2 5673   4.785   1.101   1.674  0.8790  0.4742 -1.2498
 1830SOL     OW 5674   1.097   2.471   3.414  0.0893 -0.1625  0.3905
 1830SOL    HW1 5675   1.028   2.399   3.422  0.1299 -0.1681  0.7216
 1830SOL    HW2 5676   1.185   2.435   3.444  0.0258  0.1391  0.9627
 1831SOL     OW 5677   3.847   3.383   3.990 -0.3864  0.4122 -0.0695
 1831SOL    HW1 5678   3.824   3.351   4.082 -2.9110 -0.2436 -0.8573
 1831SOL    HW2 5679   3.871   3.480   3.994 -0.5390  0.4210  1.2595
 1832SOL     OW 5680   4.100   3.901   0.119  0.1718  0.0729  0.3687
 1832SOL    HW1 5681   4.045   3.903   0.035  1.8499  1.2576 -0.7771
 1832SOL    HW2 5682   4.078   3.980   0.176 -0.4617 -0.3449  0.7087
 1833SOL     OW 5683   1.002   1.081   0.225 -0.1621 -0.6538 -0.4473
 1833SOL    HW1 5684   0.954   1.040   0.148 -1.8391  0.0437  0.1763
 1833SOL    HW2 5685   0.996   1.021   0.305  1.1733 -1.1634 -0.7062
 1834SOL     OW 5686   0.299   4.224   3.142  0.0267  0.8268  0.4116
 1834SOL    HW1 5687   0.379   4.239   3.199 -0.4271  1.1236  0.9851
 1834SOL    HW2 5688   0.317   4.151   3.076  0.1453 -0.4025  1.7584
 1835SOL     OW 5689   0.845   0.599   0.242  0.4077  0.1123  0.1419
 1835SOL    HW1 5690   0.938   0.636   0.237  0.3458  0.1051 -2.3054
 1835SOL    HW2 5691   0.820   0.560   0.153 -1.4104 -1.2226  1.1713
 1836SOL     OW 5692   0.465   4.748   0.325  0.6854 -0.2942 -0.1290
 1836SOL    HW1 5693   0.389   4.706   0.275  1.5526 -1.1544 -0.7620
 1836SOL    HW2 5694   0.481   4.840   0.290 -0.8032  0.3742  0.8182
 1837SOL     OW 5695   3.820   3.276   4.249  0.1010 -0.0735  0.5057
 1837SOL    HW1 5696   3.912   3.272   4.288 -0.3187 -0.3595  1.4873
 1837SOL    HW2 5697   3.753   3.247   4.318 -0.7623  0.5344 -0.0620
 1838SOL     OW 5698   2.542   1.594   0.897 -0.1159 -0.4681  0.0777
 1838SOL    HW1 5699   2.466   1.603   0.962  0.8062 -0.4634  1.1953
 1838SOL    HW2 5700   2.589   1.507   0.913  1.6291  0.6146  1.1246
 1839SOL     OW 5701   0.863   2.634   2.328 -0.1885  0.1869  0.7461
 1839SOL    HW1 5702   0.959   2.611   2.342  0.1962  1.3035  0.1020
 1839SOL    HW2 5703   0.842   2.720   2.374 -0.8513  0.0112  0.7901
 1840SOL     OW 5704   2.005   1.804   2.326  0.2888  0.3019  0.0870
 1840SOL    HW1 5705   2.045   1.721   2.288 -0.5501  0.2905 -0.8033
 1840SOL    HW2 5706   1.993   1.872   2.254 -1.1685  0.3450  0.3288
 1841SOL     OW 5707   5.130   2.718   4.095 -0.1403  0.2407  0.1637
 1841SOL    HW1 5708   5.168   2.704   4.003 -0.4029 -0.3754  0.1426
 1841SOL    HW2 5709   5.201   2.702   4.163 -0.0987  0.1008  0.0886
 1842SOL     OW 5710   1.658   4.737   2.848 -0.0335  0.3333 -0.0416
 1842SOL    HW1 5711   1.617   4.685   2.923 -0.9633 -0.0148 -0.7571
 1842SOL    HW2 5712   1.608   4.716   2.763  0.1556  1.7139 -0.5116
 1843SOL     OW 5713   2.739   2.297   1.722 -0.5046  0.1289  0.2180
 1843SOL    HW1 5714   2.731   2.390   1.757  0.4467  0.3212 -0.0695
 1843SOL    HW2 5715   2.834   2.277   1.698 -0.7430 -0.8148 -0.0103
 1844SOL     OW 5716   1.407   3.858   2.339 -0.1189 -0.0106  0.2741
 1844SOL    HW1 5717   1.401   3.760   2.317 -0.7646  0.1863 -0.4775
 1844SOL    HW2 5718   1.478   3.872   2.408  1.3622 -0.7768 -1.0243
 1845SOL     OW 5719   0.186   2.244   0.710 -0.0459  0.0606 -0.7206
 1845SOL    HW1 5720   0.092   2.218   0.690 -0.3394  0.7495 -0.2699
 1845SOL    HW2 5721   0.241   2.162   0.725 -0.7274 -0.3294 -0.3269
 1846SOL     OW 5722   3.187   4.199   4.447 -0.3880 -0.2408 -0.1625
 1846SOL    HW1 5723   3.280   4.230   4.424  0.2540 -2.2497 -0.5048
 1846SOL    HW2 5724   3.121   4.251   4.393  0.3676  2.2986  1.1816
 1847SOL     OW 5725   0.871   3.271   0.521 -0.0791 -0.0302  0.0636
 1847SOL    HW1 5726   0.921   3.355   0.539 -0.5989  0.3813 -0.3551
 1847SOL    HW2 5727   0.881   3.208   0.598  1.0580  0.0399 -0.0127
 1848SOL     OW 5728   2.610   4.989   0.010  0.3238 -0.1938  0.1091
 1848SOL    HW1 5729   2.543   5.063   0.003 -0.6461 -0.9130  1.2290
 1848SOL    HW2 5730   2.562   4.903   0.029  1.4657 -1.0106 -0.6071
 1849SOL     OW 5731   1.664   1.037   4.450  0.4417  0.2530  0.6506
 1849SOL    HW1 5732   1.734   0.984   4.400  0.3733  1.6669 -1.0321
 1849SOL    HW2 5733   1.709   1.103   4.510  0.5415  0.4742  0.3321
 1850SOL     OW 5734   1.896   1.749   4.027  0.4319 -0.0839 -0.4929
 1850SOL    HW1 5735   1.923   1.846   4.026  0.9378 -0.2135  0.1696
 1850SOL    HW2 5736   1.955   1.699   4.090  0.1164 -0.8141 -0.7724
 1851SOL     OW 5737   4.141   1.579   0.002  0.4845  0.0807 -0.0442
 1851SOL    HW1 5738   4.202   1.658  -0.001  1.5279 -0.5914  1.7166
 1851SOL    HW2 5739   4.050   1.605  -0.030  0.7416  2.0615  0.7215
 1852SOL     OW 5740   4.380   1.813   3.222 -0.8849 -0.1636  0.3930
 1852SOL    HW1 5741   4.361   1.715   3.231 -0.6575 -0.2995 -0.5013
 1852SOL    HW2 5742   4.473   1.831   3.252 -0.9764 -0.1958  0.7001
 1853SOL     OW 5743   4.175   4.956   0.891 -0.2613 -0.0945 -0.3592
 1853SOL    HW1 5744   4.272   4.942   0.870 -0.0430 -0.1406  0.6440
 1853SOL    HW2 5745   4.136   4.872   0.929 -0.5376  0.1053 -0.1988
 1854SOL     OW 5746   3.656   1.570   0.905 -0.0582  0.1570 -0.8259
 1854SOL    HW1 5747   3.628   1.655   0.948  0.8929 -0.3033  0.7690
 1854SOL    HW2 5748   3.633   1.573   0.807 -0.6077  1.9640 -0.6719
 1855SOL     OW 5749   4.861   3.481   2.899 -0.5046 -0.7850 -0.3157
 1855SOL    HW1 5750   4.820   3.571   2.884 -2.7322 -1.7496 -0.3111
 1855SOL    HW2 5751   4.825   3.416   2.833 -0.0164 -2.0126  0.5839
 1856SOL     OW 5752   4.142   0.574   3.311 -0.3330  0.1629  0.0206
 1856SOL    HW1 5753   4.101   0.576   3.219 -0.5228 -0.2022  0.0940
 1856SOL    HW2 5754   4.125   0.661   3.357 -0.4125  0.2730 -0.2171
 1857SOL     OW 5755   4.221   3.997   2.048 -0.3955  0.2259  0.2978
 1857SOL    HW1 5756   4.260   4.072   1.995 -0.9682  1.7409  1.9143
 1857SOL    HW2 5757   4.269   3.912   2.026  0.3229  1.0628 -1.5298
 1858SOL     OW 5758   4.717   2.137   3.553 -0.1583  0.2832 -0.1138
 1858SOL    HW1 5759   4.735   2.161   3.457 -0.1274  1.3105  0.1449
 1858SOL    HW2 5760   4.636   2.078   3.558 -0.1148  0.1585 -0.7733
 1859SOL     OW 5761   0.664   4.937   3.069 -0.2029  0.1656 -0.3433
 1859SOL    HW1 5762   0.649   4.838   3.070  1.9636 -0.2042 -0.2893
 1859SOL    HW2 5763   0.579   4.983   3.096 -2.3722 -1.4746 -3.6716
 1860SOL     OW 5764   0.235   0.614   4.534  0.3540  0.1249 -0.5736
 1860SOL    HW1 5765   0.161   0.675   4.506 -0.4643 -0.2231  0.7622
 1860SOL    HW2 5766   0.237   0.534   4.473  0.4340  0.7308 -1.3749
 1861SOL     OW 5767   0.080   4.485   4.310 -0.4744 -0.2625  0.7057
 1861SOL    HW1 5768   0.097   4.541   4.229  1.3881  0.2641  1.4177
 1861SOL    HW2 5769   0.088   4.388   4.288 -0.3515 -0.1357  0.1980
 1862SOL     OW 5770   4.584   2.379   1.225  0.0634 -0.4942 -0.3166
 1862SOL    HW1 5771   4.489   2.409   1.226  0.2955  0.2787 -0.5052
 1862SOL    HW2 5772   4.644   2.458   1.238  0.6520 -1.1939  1.4630
 1863SOL     OW 5773   4.772   3.559   1.488 -0.5024 -0.0823  0.3008
 1863SOL    HW1 5774   4.702   3.538   1.420  0.1367  0.4641 -0.5556
 1863SOL    HW2 5775   4.767   3.656   1.512 -0.3931 -0.1615  0.6429
 1864SOL     OW 5776   2.232   1.387   2.454 -0.3538  0.0803 -0.0038
 1864SOL    HW1 5777   2.288   1.308   2.481  0.7854  0.3936 -1.3118
 1864SOL    HW2 5778   2.251   1.464   2.515 -0.1908 -0.1605  0.2474
 1865SOL     OW 5779   3.477   2.380   0.300  0.3310  0.0731  0.5569
 1865SOL    HW1 5780   3.398   2.349   0.353  0.3597 -0.9021  0.0453
 1865SOL    HW2 5781   3.463   2.357   0.204  0.5405  1.3124  0.2209
 1866SOL     OW 5782   0.310   2.306   0.484 -0.3069 -0.2214 -0.3558
 1866SOL    HW1 5783   0.232   2.323   0.423 -0.3289  0.5253 -0.1205
 1866SOL    HW2 5784   0.278   2.299   0.579  0.0427  1.2048 -0.1220
 1867SOL     OW 5785   4.109   4.508   1.614  0.1503 -0.1290  0.4202
 1867SOL    HW1 5786   4.195   4.517   1.565  2.3672 -2.0971  3.5802
 1867SOL    HW2 5787   4.109   4.569   1.694 -2.2937  1.1995 -0.4617
 1868SOL     OW 5788   2.004   1.169   0.925  0.4767  0.5309  0.0739
 1868SOL    HW1 5789   2.096   1.208   0.919  0.2871  1.0145  0.3467
 1868SOL    HW2 5790   2.011   1.076   0.962  1.0498 -0.1979 -1.7240
 1869SOL     OW 5791   1.272   4.005   4.316  0.1066 -0.0738 -0.1085
 1869SOL    HW1 5792   1.276   4.007   4.216  3.8704 -2.0436 -0.1885
 1869SOL    HW2 5793   1.313   4.089   4.352  0.0770  0.0082 -0.2643
 1870SOL     OW 5794   0.956   1.837   0.807  0.0076  0.6324 -0.5377
 1870SOL    HW1 5795   0.874   1.819   0.862 -1.1266  0.2241 -2.2756
 1870SOL    HW2 5796   1.022   1.764   0.820 -0.3942  0.3653  0.0156
[truncated: 544,856 more chars]
