# Supplementary material for: Host–guest complexation of progesterone with β-cyclodextrin derivatives: hydration structure, binding thermodynamics, and loading pathways from molecular dynamics simulations
Source: RSC Adv. 2026 Jul 30. Online ahead of print. doi: 10.1039/d6ra04566a (PMC13420253; doi:10.1039/d6ra04566a)
Supplement: RA-OLF-D6RA04566A-s001 [file RA-OLF-D6RA04566A-s001.zip › 2-HPBCD/Replica_1/nvt.gro]

Progesterone/2HPBCD in Water in water
13692
    12HPBC  H98    1   3.611   2.761   3.173 -4.1400 -1.8258 -0.3979
    12HPBC  O42    2   3.589   2.851   3.145  0.3476 -0.3111  0.1657
    12HPBC  C62    3   3.563   2.933   3.257  0.0928  0.2670 -0.3096
    12HPBC  H94    4   3.661   2.980   3.291  0.3870 -0.6450  0.1177
    12HPBC  C63    5   3.463   3.042   3.223 -0.0935  0.1716 -0.0690
    12HPBC  C61    6   3.512   2.855   3.379 -0.1658  0.9200  0.0058
    12HPBC  O33    7   3.498   2.939   3.494 -0.2103  0.9622 -0.0303
    12HPBC  C38    8   3.444   2.892   3.616  0.4934  0.1586 -0.0136
    12HPBC  H44    9   3.387   2.797   3.592 -0.5349  0.6356  0.4627
    12HPBC  C37   10   3.554   2.858   3.718  0.1467 -0.0556  0.2936
    12HPBC  H43   11   3.619   2.771   3.686  0.3308 -0.0566  0.6667
    12HPBC  O31   12   3.634   2.967   3.758  0.3043 -0.0058 -0.1494
    12HPBC  C35   13   3.774   2.966   3.786  0.2946 -0.8517 -0.1161
    12HPBC  H40   14   3.813   2.862   3.803 -0.1988 -1.5588 -2.8779
    12HPBC  C33   15   3.853   3.029   3.671 -0.0056 -0.6182 -0.1945
    12HPBC  H38   16   3.803   3.128   3.650  1.6563  0.3314  0.1932
    12HPBC  O29   17   3.826   2.953   3.553 -0.1387  0.2879 -0.7571
    12HPBC H108   18   3.892   2.965   3.483  1.5300  1.0386  0.8388
    12HPBC  C32   19   4.002   3.038   3.703 -0.0693  0.2724 -0.1342
    12HPBC  H37   20   4.035   2.935   3.738 -2.2593 -0.6684 -0.6883
    12HPBC  O28   21   4.091   3.070   3.599 -0.3575  0.1532 -0.4216
    12HPBC  C43   22   4.142   2.957   3.528  0.0478 -0.0396  0.1563
    12HPBC  C44   23   4.197   3.002   3.392  0.3284  0.0936  0.3133
    12HPBC  H52   24   4.279   3.078   3.403  0.7592  0.1169 -2.4605
    12HPBC  O36   25   4.247   2.886   3.326  0.4654  0.2092  0.2141
    12HPBC  H56   26   4.333   2.862   3.364  0.2505  1.1221  1.3293
    12HPBC  C45   27   4.086   3.056   3.303  0.3505 -0.0487  0.1984
    12HPBC  C31   28   4.015   3.119   3.832  0.5270  0.3273 -0.2239
    12HPBC  H36   29   4.118   3.116   3.877  0.5231  1.9931 -0.0109
    12HPBC  O27   30   3.933   3.071   3.938  0.4296  0.1848 -0.3618
    12HPBC  C34   31   3.795   3.042   3.917  0.5416 -0.2477 -0.5010
    12HPBC  H39   32   3.740   3.140   3.909  2.0819  0.7693  0.7396
    12HPBC  C36   33   3.743   2.966   4.040  0.0457 -0.2602 -0.7161
    12HPBC  O30   34   3.773   2.830   4.058 -0.5468 -0.2610  0.3221
    12HPBC H104   35   3.864   2.814   4.088 -0.6984 -1.2284  0.3151
    12HPBC  O26   36   3.970   3.253   3.820  0.4215  0.2533 -0.6780
    12HPBC  C29   37   4.064   3.355   3.857 -0.1196  0.3157  0.5921
    12HPBC  H33   38   4.159   3.312   3.897 -0.1827  0.5143  0.9516
    12HPBC  C27   39   4.094   3.440   3.734 -0.4631 -0.4439 -0.0304
    12HPBC  H31   40   3.996   3.477   3.693  0.0224 -1.2251 -2.0268
    12HPBC  O24   41   4.151   3.365   3.628  0.6989  0.0767  0.2060
    12HPBC H107   42   4.079   3.320   3.581 -0.2860  0.3143  1.4541
    12HPBC  C26   43   4.183   3.560   3.771 -0.4711 -0.3481 -0.3179
    12HPBC  H30   44   4.280   3.518   3.811 -1.8775 -2.7423  0.8437
    12HPBC  O23   45   4.218   3.636   3.658  0.1239 -0.2359 -0.0592
    12HPBC  C46   46   4.342   3.708   3.653 -0.0125 -0.0287 -0.5127
    12HPBC  C47   47   4.359   3.777   3.518 -0.5039 -0.2840 -0.7064
    12HPBC  H63   48   4.328   3.702   3.439 -1.1141  0.1493 -0.8947
    12HPBC  O37   49   4.263   3.882   3.514 -0.3086 -0.0350  0.6366
    12HPBC  H62   50   4.176   3.846   3.487  0.9795 -1.5237 -1.9968
    12HPBC  C48   51   4.504   3.816   3.499 -0.3691 -0.1143  0.5870
    12HPBC  C25   52   4.126   3.649   3.881  0.1818 -0.2311 -0.0718
    12HPBC  H29   53   4.197   3.723   3.929 -1.6519  1.1612  0.6335
    12HPBC  O22   54   4.078   3.563   3.983 -0.1140  0.3894  0.3241
    12HPBC  C28   55   3.996   3.449   3.956 -0.2845  0.5215  0.2858
    12HPBC  H32   56   3.899   3.480   3.908  0.1635  0.1439 -0.9005
    12HPBC  C30   57   3.971   3.378   4.090  0.0852 -0.0631  0.0486
    12HPBC  O25   58   3.891   3.446   4.184  0.1546 -0.1479  0.1682
    12HPBC H103   59   3.904   3.429   4.279 -2.3368  0.3931  0.6597
    12HPBC  O21   60   4.005   3.712   3.845  0.0880 -0.2156  0.2676
    12HPBC  C23   61   3.979   3.851   3.866 -0.3012 -0.1795 -0.4139
    12HPBC  H26   62   4.073   3.902   3.900  0.7616 -2.0619 -0.3972
    12HPBC  C21   63   3.927   3.892   3.727 -0.0301  0.3186 -0.3731
    12HPBC  H24   64   3.848   3.819   3.691  0.6578 -0.6652  0.0776
    12HPBC  O19   65   4.030   3.876   3.633 -0.0826 -0.3264 -0.3266
    12HPBC H106   66   4.071   3.788   3.629 -0.0769 -0.3212 -0.3735
    12HPBC  C20   67   3.876   4.036   3.731  0.2507  0.4075  0.2113
    12HPBC  H23   68   3.953   4.112   3.761 -0.6288  2.9158 -3.2420
    12HPBC  O18   69   3.833   4.079   3.603 -0.7585 -0.2679  0.3093
    12HPBC  C49   70   3.885   4.193   3.536 -0.5004 -0.8186 -0.4334
    12HPBC  C50   71   3.992   4.154   3.433  0.1413  0.3042 -0.2168
    12HPBC  H66   72   4.055   4.073   3.479 -2.7256 -1.9724  0.0400
    12HPBC  O38   73   3.947   4.080   3.320  0.3240 -0.2659  0.0811
    12HPBC  H70   74   3.889   4.006   3.346 -0.4643 -0.1519 -1.2752
    12HPBC  C51   75   4.057   4.279   3.376 -0.0284  0.2353 -0.5648
    12HPBC  C19   76   3.763   4.058   3.834  0.3176 -0.1899  0.4183
    12HPBC  H22   77   3.743   4.167   3.856 -2.3509 -0.2683 -1.1859
    12HPBC  O17   78   3.815   4.008   3.956 -0.0095 -0.0639  0.6079
    12HPBC  C22   79   3.868   3.876   3.968  0.0347 -0.1104 -0.0633
    12HPBC  H25   80   3.795   3.792   3.957  0.5846 -0.6664  0.4047
    12HPBC  C24   81   3.914   3.876   4.114  0.0918  0.1871 -0.0797
    12HPBC  O20   82   3.926   3.749   4.175  0.3433  0.0034 -0.5100
    12HPBC H102   83   3.935   3.684   4.104 -0.9737 -1.9442  0.9994
    12HPBC  O16   84   3.647   3.991   3.792  0.4073  0.0475 -0.2330
    12HPBC  C17   85   3.544   3.936   3.709  0.3558  0.1288 -0.2229
    12HPBC  H19   86   3.582   3.917   3.605  0.3151 -1.3189  0.0105
    12HPBC  C15   87   3.501   3.800   3.764 -0.4435  0.5971  0.3294
    12HPBC  H17   88   3.466   3.815   3.870 -0.4071 -0.9537  0.5837
    12HPBC  O14   89   3.620   3.721   3.761 -0.7293  0.1788 -0.1618
    12HPBC H112   90   3.682   3.767   3.821 -0.5455 -0.1686 -0.0823
    12HPBC  C14   91   3.388   3.744   3.677  0.0049 -0.2655  0.2845
    12HPBC  H16   92   3.435   3.751   3.575  1.7809 -0.4434  1.0532
    12HPBC  O13   93   3.346   3.611   3.695  0.2147 -0.3027  0.5123
    12HPBC  C52   94   3.420   3.500   3.645  0.1300 -0.2216  0.2081
    12HPBC  C53   95   3.474   3.415   3.760  0.2332 -0.1768  0.1935
    12HPBC  H73   96   3.490   3.480   3.851 -0.9680  0.0104  0.2935
    12HPBC  O39   97   3.380   3.316   3.800 -0.1615  0.0979 -0.0419
    12HPBC  H77   98   3.300   3.360   3.832  1.5011  1.6028  2.4218
    12HPBC  C54   99   3.602   3.346   3.715  0.5446  0.5207 -0.0091
    12HPBC  C13  100   3.273   3.845   3.677  0.1193 -0.1336  0.2706
    12HPBC  H15  101   3.221   3.820   3.580  1.7652  2.9902 -1.5650
    12HPBC  O12  102   3.311   3.978   3.645 -0.0926 -0.1781 -0.1809
    12HPBC  C16  103   3.426   4.033   3.711 -0.0186 -0.3257 -0.1857
    12HPBC  H18  104   3.400   4.061   3.817 -0.0049 -0.2250 -0.2095
    12HPBC  C18  105   3.469   4.163   3.644 -0.2111 -0.5264 -0.7074
    12HPBC  O15  106   3.369   4.263   3.644 -0.2682 -0.5778  0.3102
    12HPBC H101  107   3.294   4.254   3.584 -1.1385  1.5383  0.9837
    12HPBC  O11  108   3.199   3.859   3.796 -0.8636  0.3882 -0.3883
    12HPBC  C11  109   3.084   3.789   3.844 -0.5991  0.2188  0.0055
    12HPBC  H12  110   3.011   3.857   3.896  0.2261 -0.1228  1.6555
    12HPBC   C9  111   3.006   3.726   3.727 -0.4735  0.0982 -0.0119
    12HPBC  H10  112   3.083   3.659   3.678  0.2197 -0.7979  2.1561
    12HPBC   O9  113   2.958   3.834   3.648 -0.1774  0.6019  0.4910
    12HPBC H111  114   2.906   3.794   3.577  0.4764 -0.4558  0.5867
    12HPBC   C8  115   2.890   3.639   3.777 -0.0053 -0.4100  0.2048
    12HPBC   H9  116   2.808   3.708   3.815  0.3525  0.8348 -1.1852
    12HPBC   O8  117   2.830   3.572   3.667  0.0030 -0.0688 -0.0089
    12HPBC  C55  118   2.692   3.540   3.682 -0.0443  0.0557 -0.1783
    12HPBC  C56  119   2.617   3.468   3.569  0.2600  0.0740 -0.3921
    12HPBC  H80  120   2.676   3.376   3.541 -0.4188 -0.4606 -0.0620
    12HPBC  O40  121   2.486   3.435   3.612  0.2197  0.2400 -0.3845
    12HPBC  H84  122   2.497   3.377   3.690 -0.1584 -1.5524 -1.5900
    12HPBC  C57  123   2.610   3.566   3.452  0.6073  0.5530 -0.0189
    12HPBC   C7  124   2.928   3.538   3.885 -0.2614 -0.5857  0.1296
    12HPBC   H8  125   2.838   3.501   3.943 -0.7451 -0.2072 -0.3588
    12HPBC   O7  126   3.010   3.604   3.980  0.2526 -0.6044 -0.3004
    12HPBC  C10  127   3.122   3.689   3.953 -0.2862  0.1546 -0.1632
    12HPBC  H11  128   3.208   3.625   3.916  0.0961 -0.3432  1.5107
    12HPBC  C12  129   3.163   3.750   4.087 -0.7700 -0.1654  0.1321
    12HPBC  O10  130   3.211   3.655   4.180  0.4727 -0.3387 -0.6757
    12HPBC H100  131   3.138   3.607   4.221 -0.0532  1.1213  0.1637
    12HPBC   O6  132   3.018   3.435   3.847 -0.0448 -0.1995 -0.4121
    12HPBC   C2  133   2.982   3.302   3.886 -0.0414 -0.1892 -0.3754
    12HPBC   H1  134   2.879   3.291   3.928 -0.5082  2.2425 -0.7643
    12HPBC   C1  135   3.077   3.251   3.995  0.3217  0.3040 -0.4535
    12HPBC   H2  136   3.180   3.274   3.955  1.5050 -1.9140  1.0748
    12HPBC   C6  137   3.063   3.323   4.129 -0.8868  0.1236 -0.4685
    12HPBC   O2  138   3.152   3.282   4.231 -0.1715  0.5232 -0.9220
    12HPBC  H99  139   3.243   3.311   4.217  0.1747 -0.1320 -0.0822
    12HPBC   O1  140   3.067   3.109   4.010 -0.7434  0.3559 -0.5557
    12HPBC   C5  141   3.067   3.022   3.898  0.5389 -0.0888 -0.2296
    12HPBC   H4  142   3.036   2.921   3.939 -1.6117 -0.0970 -1.7420
    12HPBC   O4  143   3.201   3.038   3.852  0.5596  0.4334  0.0002
    12HPBC  C41  144   3.282   2.933   3.799  0.0093  0.1780 -0.3491
    12HPBC  H47  145   3.225   2.838   3.781  0.1555 -0.0574  0.4049
    12HPBC  C39  146   3.340   2.991   3.669  0.2828  0.0770 -0.2735
    12HPBC  H45  147   3.388   3.091   3.691  0.0089 -0.2862  2.2770
    12HPBC  O34  148   3.231   3.005   3.580 -0.1492 -0.0226  0.2393
    12HPBC H109  149   3.153   3.052   3.615  0.3524 -0.0603  1.4613
    12HPBC  C40  150   3.393   2.900   3.899 -0.4075 -0.4344 -0.0855
    12HPBC  O32  151   3.488   2.814   3.835 -0.1277 -0.2406  0.0716
    12HPBC  H46  152   3.433   2.993   3.946  0.1422 -0.4462 -0.5293
    12HPBC  C42  153   3.345   2.823   4.023 -0.2981  0.0530  0.2614
    12HPBC  O35  154   3.442   2.809   4.125 -0.1110  0.0758  0.0876
    12HPBC H105  155   3.495   2.728   4.123  0.3396  0.3430  0.8234
    12HPBC   C4  156   2.966   3.070   3.794  0.6160 -0.4215 -0.4593
    12HPBC   H3  157   2.865   3.057   3.843  1.3926  0.0771  1.3603
    12HPBC   C3  158   2.988   3.217   3.759 -0.1441 -0.2714 -0.3242
    12HPBC   H5  159   3.090   3.236   3.715 -0.3124  0.6778 -0.3332
    12HPBC   O3  160   2.888   3.265   3.670 -0.1102  0.3851 -0.0150
    12HPBC H110  161   2.925   3.254   3.581  1.8605 -1.0190  0.8961
    12HPBC   O5  162   2.950   2.996   3.675  0.5542 -0.1902 -0.5936
    12HPBC  C58  163   2.876   2.874   3.680  0.3451 -0.0460 -0.1767
    12HPBC  C59  164   2.915   2.802   3.551  0.2835 -0.4366  0.0225
    12HPBC  H87  165   2.915   2.876   3.467  1.2231  0.1108  0.4934
    12HPBC  O41  166   3.048   2.759   3.573  0.5298  0.2713 -0.0637
    12HPBC  H90  167   3.106   2.829   3.608  1.5742 -0.2658 -0.6356
    12HPBC  C60  168   2.809   2.697   3.521 -0.3674  0.4499 -0.8066
    2XWSP    O3  169   3.968   3.962   1.655 -0.1254 -0.1802 -0.5478
    2XWSP    C3  170   3.867   3.905   1.694  0.2583 -0.2134  0.4383
    2XWSP    C2  171   3.871   3.760   1.732  0.1171 -0.3236  0.0382
    2XWSP    C1  172   3.736   3.693   1.713 -0.1902  0.2102  0.3193
    2XWSP   C10  173   3.614   3.765   1.771 -0.3201  0.2770 -0.0394
    2XWSP   C19  174   3.620   3.748   1.922  0.2705 -0.2369 -0.1176
    2XWSP    C5  175   3.623   3.912   1.731 -0.1402  0.2158 -0.2325
    2XWSP    C4  176   3.737   3.974   1.698  0.3270 -0.0956  0.7296
    2XWSP    H4  177   3.727   4.078   1.664 -3.3208  0.9702  4.2063
    2XWSP    C6  178   3.505   4.001   1.747 -0.4255 -0.1559 -0.2473
    2XWSP    C7  179   3.381   3.930   1.695 -0.7396  0.4010 -0.2655
    2XWSP    C8  180   3.364   3.790   1.750  0.2113  0.3457 -0.1053
    2XWSP    C9  181   3.486   3.706   1.709 -0.1431 -0.2894  0.1278
    2XWSP   C11  182   3.467   3.557   1.734 -0.1380 -0.2684  0.2577
    2XWSP   C12  183   3.330   3.501   1.702 -0.0291 -0.7459  0.6187
    2XWSP   C13  184   3.209   3.579   1.752  0.0181  0.0101 -0.4139
    2XWSP   C18  185   3.202   3.559   1.902  0.0003  0.1134 -0.4011
    2XWSP   C14  186   3.237   3.722   1.702  0.4454 -0.0077 -0.2317
    2XWSP   C15  187   3.105   3.793   1.727  0.4509 -0.2894  0.6217
    2XWSP   C16  188   2.997   3.690   1.694  0.3806  0.0181 -0.1115
    2XWSP   C17  189   3.073   3.556   1.684 -0.4419 -0.5196  0.6634
    2XWSP   C20  190   2.999   3.428   1.716 -0.9411 -0.4011  0.0111
    2XWSP   O20  191   2.911   3.424   1.801 -0.4133  0.1610  0.5947
    2XWSP   C21  192   3.032   3.315   1.622 -0.1387  0.3842 -0.6770
    3SOL     OW  193   0.839   5.049   3.617 -0.0419  0.5849  0.9136
    3SOL    HW1  194   0.773   5.062   3.543  1.6971  3.2551 -0.3373
    3SOL    HW2  195   0.855   4.952   3.630 -3.0542 -0.1184  0.3006
    4SOL     OW  196   3.242   2.878   6.226 -0.5399  0.1192 -0.1840
    4SOL    HW1  197   3.288   2.800   6.183 -1.0671 -0.1953 -0.1870
    4SOL    HW2  198   3.174   2.844   6.291 -1.0767  0.5766 -0.5060
    5SOL     OW  199   5.791   1.956   0.836 -0.2746 -0.0410  0.4516
    5SOL    HW1  200   5.744   2.003   0.911 -1.1183 -0.1907  0.0299
    5SOL    HW2  201   5.729   1.891   0.793  0.8220 -1.4549  0.9293
    6SOL     OW  202   3.055   3.328   5.105 -0.6211  0.4676 -0.3737
    6SOL    HW1  203   3.079   3.260   5.174 -0.9993  0.0152 -0.6743
    6SOL    HW2  204   3.106   3.309   5.021 -0.1274  1.0429 -0.2073
    7SOL     OW  205   5.526   2.788   6.827 -0.1377 -0.2841 -0.4961
    7SOL    HW1  206   5.445   2.776   6.884 -0.9478 -2.1145 -1.9428
    7SOL    HW2  207   5.594   2.719   6.851 -0.1906 -0.5987 -1.2315
    8SOL     OW  208   0.858   3.530   0.372 -0.1641  0.4807  0.2610
    8SOL    HW1  209   0.828   3.626   0.375  0.9432  0.8150  1.5984
    8SOL    HW2  210   0.851   3.496   0.278 -0.3935  1.9301 -0.2773
    9SOL     OW  211   3.451   3.047   4.300 -0.0776 -0.2585  0.0561
    9SOL    HW1  212   3.461   3.144   4.281 -0.0892 -0.1744  0.4746
    9SOL    HW2  213   3.480   2.994   4.220 -1.6336  0.1193 -0.7763
   10SOL     OW  214   6.788   3.068   3.262  0.3317  0.0738  0.5721
   10SOL    HW1  215   6.715   3.068   3.331  0.3105  0.3933  0.5487
   10SOL    HW2  216   6.803   3.161   3.229  0.5265 -0.0402  0.3386
   11SOL     OW  217   5.324   3.623   1.457  0.2153  0.3660 -0.9486
   11SOL    HW1  218   5.412   3.583   1.432  0.5305  1.1816 -1.1879
   11SOL    HW2  219   5.290   3.580   1.541  1.1552  0.5020 -0.4933
   12SOL     OW  220   6.583   4.952   3.794  0.0960  0.1121  0.2501
   12SOL    HW1  221   6.619   4.865   3.760 -0.4469 -0.0275  0.0340
   12SOL    HW2  222   6.499   4.975   3.745 -1.4593 -0.7510  2.3581
   13SOL     OW  223   2.125   2.795   4.394 -0.6546 -0.4755 -0.1342
   13SOL    HW1  224   2.031   2.763   4.381 -1.1541 -0.4807  2.8917
   13SOL    HW2  225   2.144   2.806   4.491  1.9591  1.2158 -0.7239
   14SOL     OW  226   5.270   2.438   5.721  0.2851 -0.7421 -0.0795
   14SOL    HW1  227   5.307   2.362   5.668 -0.0192 -1.3755  0.6015
   14SOL    HW2  228   5.329   2.457   5.799  0.9070  0.4046 -0.7902
   15SOL     OW  229   0.194   3.810   4.123  0.4830 -0.0287 -0.1800
   15SOL    HW1  230   0.217   3.900   4.160  0.2967  0.2804 -0.8197
   15SOL    HW2  231   0.204   3.811   4.024  1.5088 -1.0125 -0.1093
   16SOL     OW  232   6.890   2.229   6.220 -0.3833 -0.2079  0.1551
   16SOL    HW1  233   6.797   2.261   6.199 -0.4632  0.5748  1.5607
   16SOL    HW2  234   6.935   2.199   6.136 -0.9152  2.0235 -1.0005
   17SOL     OW  235   0.802   2.067   2.895  0.0965  0.1026 -0.0439
   17SOL    HW1  236   0.867   2.059   2.820  0.4749  1.5708  0.1052
   17SOL    HW2  237   0.851   2.060   2.982 -0.1684 -0.2989  0.0779
   18SOL     OW  238   5.532   3.862   5.024 -0.3064  0.0753  0.3885
   18SOL    HW1  239   5.528   3.961   5.038  2.8266  0.1243  1.5855
   18SOL    HW2  240   5.541   3.816   5.112  0.7717 -1.0753 -0.3019
   19SOL     OW  241   1.731   3.159   3.126  0.0764 -0.3080 -0.1596
   19SOL    HW1  242   1.715   3.074   3.177  3.0628 -0.7300  0.2359
   19SOL    HW2  243   1.786   3.221   3.181 -1.7541  1.8321 -0.5930
   20SOL     OW  244   1.543   3.382   3.127  0.0832 -0.8736  0.4352
   20SOL    HW1  245   1.576   3.450   3.193  0.9298 -0.7215 -0.1279
   20SOL    HW2  246   1.616   3.316   3.108  0.1939 -0.3684 -1.0541
   21SOL     OW  247   0.185   3.331   2.835 -0.5058 -0.0670 -0.6072
   21SOL    HW1  248   0.162   3.264   2.906 -0.0827 -0.0096 -0.4121
   21SOL    HW2  249   0.282   3.356   2.843 -0.1976 -0.7971 -1.8140
   22SOL     OW  250   0.714   3.274   0.742  0.1005  0.4955  0.2989
   22SOL    HW1  251   0.652   3.345   0.774  1.3825  1.8586 -0.1374
   22SOL    HW2  252   0.778   3.313   0.676  0.8688 -1.0719  0.0667
   23SOL     OW  253   6.009   0.673   3.308  0.2365 -0.4323  0.0881
   23SOL    HW1  254   6.027   0.691   3.211 -2.5020 -0.1943 -0.4642
   23SOL    HW2  255   6.057   0.591   3.336  2.4040  0.3982 -0.9905
   24SOL     OW  256   5.200   3.216   2.537  0.1512  0.3248 -0.1693
   24SOL    HW1  257   5.136   3.242   2.465 -0.1348 -1.0107 -0.4287
   24SOL    HW2  258   5.158   3.147   2.596  1.3406 -0.6412 -0.3946
   25SOL     OW  259   0.616   3.998   0.457 -0.2887 -0.3158 -0.4845
   25SOL    HW1  260   0.545   4.036   0.515  0.3737  1.9606 -1.0619
   25SOL    HW2  261   0.601   4.027   0.362  1.5370  0.5107 -0.5665
   26SOL     OW  262   4.649   2.965   4.732  0.1270 -0.1349  0.4832
   26SOL    HW1  263   4.680   3.049   4.777  0.0414  0.3151 -0.2783
   26SOL    HW2  264   4.719   2.936   4.666 -0.8638  0.6820 -0.9853
   27SOL     OW  265   5.852   3.108   3.249 -0.3110  0.2567  0.3634
   27SOL    HW1  266   5.836   3.026   3.304  0.3612 -0.0889  0.0577
   27SOL    HW2  267   5.781   3.175   3.269 -1.7628 -0.9544 -0.4647
   28SOL     OW  268   0.016   1.686   4.317  0.0065  0.0038 -0.4525
   28SOL    HW1  269   0.050   1.778   4.338 -2.0071  0.5737  0.5172
   28SOL    HW2  270  -0.072   1.672   4.362  0.9710 -2.9913  0.7163
   29SOL     OW  271   6.975   2.620   3.892  0.4693  0.2668 -0.2527
   29SOL    HW1  272   6.889   2.571   3.910  1.1132 -0.1909  1.7461
   29SOL    HW2  273   7.017   2.583   3.809  0.8917 -2.5976  1.1192
   30SOL     OW  274   4.969   4.860   4.970  0.7463  0.4851  0.3412
   30SOL    HW1  275   4.994   4.922   5.044 -1.0305  1.1912  0.4093
   30SOL    HW2  276   4.871   4.842   4.974  1.2515 -2.6138  0.4944
   31SOL     OW  277   4.140   3.177   5.344 -0.0586  0.0092  0.1907
   31SOL    HW1  278   4.162   3.121   5.264 -0.5389 -0.1639  0.1779
   31SOL    HW2  279   4.181   3.137   5.425  2.0997  1.2241 -0.2166
   32SOL     OW  280   5.663   2.558   6.644 -0.3888  0.6808 -0.2625
   32SOL    HW1  281   5.742   2.616   6.663 -1.0666  1.2421  0.9753
   32SOL    HW2  282   5.676   2.469   6.689 -0.4388  0.7579 -0.0949
   33SOL     OW  283   0.470   4.061   6.906 -0.2117 -0.0844  0.3282
   33SOL    HW1  284   0.507   4.152   6.885  0.4545 -0.8521 -2.1540
   33SOL    HW2  285   0.542   4.004   6.945 -0.4138  0.1697  1.1011
   34SOL     OW  286   4.678   3.070   0.325  0.1203  0.0907  0.5838
   34SOL    HW1  287   4.685   3.115   0.413 -0.6068 -0.5887  1.0057
   34SOL    HW2  288   4.692   3.136   0.252 -0.1312  0.8316  1.1964
   35SOL     OW  289   6.917   2.278   1.265  0.2961 -0.1651 -0.5060
   35SOL    HW1  290   7.011   2.312   1.256 -0.3920  1.8015 -0.7662
   35SOL    HW2  291   6.853   2.350   1.238 -1.2648 -2.2717 -2.9124
   36SOL     OW  292   1.462   2.403   6.638 -0.3455 -0.1229 -0.6324
   36SOL    HW1  293   1.416   2.335   6.695  0.7563 -1.2702 -1.0631
   36SOL    HW2  294   1.412   2.490   6.643 -1.0626 -0.5829  0.9454
   37SOL     OW  295   2.876   3.400   4.448  0.5566 -0.1546  0.5110
   37SOL    HW1  296   2.892   3.441   4.358 -1.6881 -1.3100 -0.4702
   37SOL    HW2  297   2.799   3.446   4.493 -0.6522 -1.8790  0.2777
   38SOL     OW  298   5.594   2.492   6.219 -0.4168 -0.4431 -0.1557
   38SOL    HW1  299   5.560   2.577   6.259 -1.1448  0.2005 -2.0256
   38SOL    HW2  300   5.526   2.419   6.231 -0.2837 -0.4723  0.4489
   39SOL     OW  301   1.799   1.479   4.987  0.0930  0.6045 -0.6624
   39SOL    HW1  302   1.855   1.431   5.055 -0.2696  0.1024 -0.7143
   39SOL    HW2  303   1.815   1.440   4.897 -1.0246 -0.1648 -0.5389
   40SOL     OW  304   5.016   3.534   1.034  0.0984 -0.0302 -0.3671
   40SOL    HW1  305   5.055   3.579   0.954 -1.8181  0.2816 -1.1900
   40SOL    HW2  306   5.014   3.435   1.018 -1.4889  0.1194 -1.3403
   41SOL     OW  307   4.535   4.042   6.563 -0.3156  0.0092  0.1381
   41SOL    HW1  308   4.518   4.109   6.491  3.5133  2.1289  0.8928
   41SOL    HW2  309   4.595   3.970   6.528  1.4786  0.9920  1.0288
   42SOL     OW  310   4.281   2.343   3.861 -0.0173  0.2206  0.2264
   42SOL    HW1  311   4.197   2.364   3.811  0.2444  0.9891  0.0896
   42SOL    HW2  312   4.359   2.349   3.799  0.1706 -0.2320  0.4128
   43SOL     OW  313   0.887   3.334   0.566  0.1525 -0.3719 -0.3842
   43SOL    HW1  314   0.852   3.400   0.500  0.0788 -1.4365 -1.4528
   43SOL    HW2  315   0.987   3.341   0.571  0.1415 -0.1561 -0.4570
   44SOL     OW  316   0.800   3.273   4.230 -0.0655  0.5425 -0.2947
   44SOL    HW1  317   0.743   3.348   4.197  0.8218  1.1516 -0.4904
   44SOL    HW2  318   0.849   3.302   4.312  0.0401  0.0636 -0.1865
   45SOL     OW  319   6.830   3.693   6.888 -0.1536  0.0691 -0.3747
   45SOL    HW1  320   6.736   3.683   6.922  0.1513 -2.5300 -0.1330
   45SOL    HW2  321   6.834   3.665   6.792  0.5936 -1.1877  0.0032
   46SOL     OW  322   0.609   2.247   6.051 -0.5233 -0.1378 -0.5190
   46SOL    HW1  323   0.556   2.168   6.018  1.2815 -1.6223 -0.0548
   46SOL    HW2  324   0.702   2.217   6.074  0.3325  2.2304 -0.6500
   47SOL     OW  325   5.710   2.502   1.032  0.7040 -0.3471 -0.2110
   47SOL    HW1  326   5.753   2.423   1.076  0.1122  0.5857  2.2405
   47SOL    HW2  327   5.659   2.554   1.100 -2.2576 -0.0035 -2.5067
   48SOL     OW  328   0.806   2.663   3.995 -0.2575 -0.0688  0.1878
   48SOL    HW1  329   0.739   2.736   4.013 -0.7396  0.6187 -3.5941
   48SOL    HW2  330   0.818   2.652   3.896  3.0341 -2.2653  0.6672
   49SOL     OW  331   3.051   4.027   4.330  0.0388 -0.4288  0.0017
   49SOL    HW1  332   3.108   3.974   4.393 -0.5660 -0.6922  0.3332
   49SOL    HW2  333   2.995   4.092   4.381  1.1840  0.9699 -0.4404
   50SOL     OW  334   6.700   4.491   1.902  0.3687  0.0790 -0.3715
   50SOL    HW1  335   6.748   4.460   1.819 -0.9113 -1.0913 -0.7187
   50SOL    HW2  336   6.604   4.466   1.895  0.4718 -1.3147  2.0695
   51SOL     OW  337   6.181   0.461   3.357  0.4933 -0.3083 -0.0684
   51SOL    HW1  338   6.279   0.476   3.372  0.3039  1.4167 -0.3180
   51SOL    HW2  339   6.147   0.391   3.419  1.9204 -1.0752 -0.1185
   52SOL     OW  340   5.889   1.866   2.703  0.6656  0.2701 -0.0025
   52SOL    HW1  341   5.916   1.934   2.635  0.9970 -0.2672 -0.4210
   52SOL    HW2  342   5.808   1.897   2.752  0.3858  0.6321 -0.6911
   53SOL     OW  343   5.790   2.807   3.894 -0.5058  0.3525 -0.5056
   53SOL    HW1  344   5.796   2.906   3.888  0.5898  0.1899 -3.1218
   53SOL    HW2  345   5.878   2.770   3.927 -0.7359  0.2133 -0.0391
   54SOL     OW  346   6.660   3.242   6.948  0.5659 -0.3927 -0.3560
   54SOL    HW1  347   6.731   3.242   6.878  0.4578  0.0076 -0.4708
   54SOL    HW2  348   6.571   3.230   6.905  0.6704 -2.5922 -0.0697
   55SOL     OW  349   4.763   4.799   4.536 -0.0321 -0.0417  0.3085
   55SOL    HW1  350   4.774   4.889   4.577 -3.0310  1.3921 -1.6318
   55SOL    HW2  351   4.837   4.783   4.471  1.4376  0.2343  1.8518
   56SOL     OW  352   5.846   1.889   4.399 -0.1053  0.7710  0.2723
   56SOL    HW1  353   5.861   1.983   4.429  2.9201  0.2701  0.5819
   56SOL    HW2  354   5.866   1.825   4.474 -0.1106 -0.2108 -0.5324
   57SOL     OW  355   2.896   3.748   4.437  0.8601 -0.4078 -0.3122
   57SOL    HW1  356   2.982   3.715   4.476  1.9552  0.9227 -1.4914
   57SOL    HW2  357   2.876   3.700   4.352  0.6262 -0.4694 -0.2229
   58SOL     OW  358   0.117   2.339   4.200  0.1474  0.3374  0.2588
   58SOL    HW1  359   0.055   2.413   4.227 -1.9968 -0.5730 -1.8512
   58SOL    HW2  360   0.160   2.301   4.282 -1.0562  1.8708  1.6810
   59SOL     OW  361   5.975   4.748   5.609 -0.1816  0.1950 -0.3080
   59SOL    HW1  362   6.065   4.706   5.618 -0.1402  0.3125 -0.1695
   59SOL    HW2  363   5.985   4.844   5.583 -0.2482  0.3455  0.2046
   60SOL     OW  364   0.328   3.237   3.427 -0.1044  0.1744  0.6249
   60SOL    HW1  365   0.331   3.335   3.448 -1.2151  0.2843  0.2980
   60SOL    HW2  366   0.373   3.186   3.501  1.4196  0.9871  0.3073
   61SOL     OW  367   0.693   4.357   5.565 -0.2761 -0.3252  0.5704
   61SOL    HW1  368   0.671   4.359   5.663 -1.2043 -0.2957  0.3678
   61SOL    HW2  369   0.613   4.326   5.514  0.6227 -1.6975 -0.0613
   62SOL     OW  370   6.464   5.327   6.190  0.1467 -0.6760 -0.1327
   62SOL    HW1  371   6.392   5.335   6.121 -0.8294  0.7128  0.9933
   62SOL    HW2  372   6.551   5.359   6.151 -0.3212 -0.1897 -0.7968
   63SOL     OW  373   0.929   1.992   4.727  0.5500  0.1379  0.4598
   63SOL    HW1  374   0.950   1.908   4.676 -0.5213 -0.5114  1.0620
   63SOL    HW2  375   1.015   2.038   4.751  1.2339 -1.4815  1.2715
   64SOL     OW  376   5.974   2.316   0.700 -0.2034 -0.1369  0.4126
   64SOL    HW1  377   5.992   2.297   0.797 -0.9117 -0.8492  0.4132
   64SOL    HW2  378   5.942   2.233   0.655 -0.0440  0.2332 -0.3972
   65SOL     OW  379   5.510   5.311   6.178  0.9057  0.0187  0.8728
   65SOL    HW1  380   5.539   5.328   6.084  0.4786  1.1153  0.9131
   65SOL    HW2  381   5.424   5.262   6.178  1.6173 -1.2613  0.7236
   66SOL     OW  382   0.062   3.186   3.041 -0.1961 -0.1723 -0.2599
   66SOL    HW1  383   0.047   3.088   3.051 -0.7550 -0.3833 -2.4448
   66SOL    HW2  384   0.066   3.230   3.131 -0.1161 -2.1572  0.7415
   67SOL     OW  385   3.235   4.232   4.237  0.4049 -0.0724  0.5007
   67SOL    HW1  386   3.301   4.204   4.168  0.2774  1.6524 -0.3804
   67SOL    HW2  387   3.157   4.169   4.236  0.0395  0.3352 -1.5076
   68SOL     OW  388   6.463   4.759   6.278 -0.3241 -0.1895  0.3172
   68SOL    HW1  389   6.512   4.764   6.365 -0.8647  1.5426  0.5667
   68SOL    HW2  390   6.364   4.759   6.296 -0.4330 -0.0152 -0.2736
   69SOL     OW  391   5.871   1.052   6.058  0.3928 -0.5817 -0.6040
   69SOL    HW1  392   5.801   0.980   6.059 -0.4559  0.2310  0.4647
   69SOL    HW2  393   5.841   1.127   5.999  1.5461 -1.3222 -2.2008
   70SOL     OW  394   6.570   0.028   4.095 -0.0500  0.5053  0.3176
   70SOL    HW1  395   6.656   0.075   4.074  0.9372 -0.1419  2.6200
   70SOL    HW2  396   6.589  -0.062   4.133 -1.7927  0.1130  0.3494
   71SOL     OW  397   0.063   3.609   3.602  0.3936  0.1892  0.2103
   71SOL    HW1  398   0.095   3.642   3.513  0.3870 -2.0870 -0.6868
   71SOL    HW2  399  -0.022   3.656   3.626  0.2485  0.6414 -1.1049
   72SOL     OW  400   1.931   4.358   5.592  0.3653 -0.4244  0.1434
   72SOL    HW1  401   2.015   4.398   5.554  0.3956 -0.4307  0.2041
   72SOL    HW2  402   1.902   4.282   5.534 -0.3549  0.4284 -0.6494
   73SOL     OW  403   0.028   2.501   0.514 -0.0258 -0.3711  0.2065
   73SOL    HW1  404   0.111   2.445   0.515 -0.1340 -0.5470  1.9355
   73SOL    HW2  405   0.050   2.592   0.478  0.8141 -0.5726  0.1928
   74SOL     OW  406   4.355   3.032   3.806  0.1380  0.3703 -0.0881
   74SOL    HW1  407   4.404   3.064   3.724  0.0742  0.3253 -0.1443
   74SOL    HW2  408   4.348   2.932   3.803  0.8106  0.3055  0.3563
   75SOL     OW  409   5.505   4.576   6.273  0.6866 -0.0148  0.2617
   75SOL    HW1  410   5.452   4.661   6.276 -1.9462 -1.3962 -1.9196
   75SOL    HW2  411   5.508   4.535   6.365  0.9568  1.8139  1.0984
   76SOL     OW  412   6.858   4.793   2.598  0.2060 -0.4137 -0.1655
   76SOL    HW1  413   6.905   4.795   2.510  1.9157 -0.1027  0.7244
   76SOL    HW2  414   6.788   4.722   2.597  1.5799 -1.8087 -1.1020
   77SOL     OW  415   6.267   1.456   3.191  0.9441 -0.4879 -0.3464
   77SOL    HW1  416   6.217   1.373   3.216 -0.4171  0.1524 -0.8676
   77SOL    HW2  417   6.241   1.484   3.099 -0.9358  2.1456  0.8556
   78SOL     OW  418   5.863   1.251   4.865 -0.1709 -0.1317 -0.5267
   78SOL    HW1  419   5.805   1.304   4.803 -0.8053 -0.8819 -0.5909
   78SOL    HW2  420   5.805   1.201   4.930  0.3927 -0.9708 -0.6560
   79SOL     OW  421   0.445   3.206   2.933 -0.2811  0.2095 -0.1274
   79SOL    HW1  422   0.474   3.287   2.984  1.3452 -1.0101  0.9836
   79SOL    HW2  423   0.494   3.201   2.847  0.0932  0.0665  0.0948
   80SOL     OW  424   5.211   4.286   6.038 -0.4308  0.0444 -0.1286
   80SOL    HW1  425   5.175   4.259   5.949 -1.0296 -1.4649  0.5411
   80SOL    HW2  426   5.136   4.297   6.103  0.0947 -0.2161  0.5351
   81SOL     OW  427   5.569   2.351   3.921  0.7422  0.2507  0.1690
   81SOL    HW1  428   5.657   2.399   3.932  1.3332 -0.9934  1.1255
   81SOL    HW2  429   5.544   2.308   4.007 -0.3199 -0.2331 -0.3664
   82SOL     OW  430   1.137   5.652   4.136  0.3318  0.3806 -0.0285
   82SOL    HW1  431   1.201   5.618   4.067  1.6147  1.0959  0.7650
   82SOL    HW2  432   1.088   5.575   4.177 -1.0821 -0.0028 -2.2767
   83SOL     OW  433   5.494   4.929   3.971  0.4484 -0.2784  0.2769
   83SOL    HW1  434   5.546   4.975   4.042  0.8348 -0.5897  0.1983
   83SOL    HW2  435   5.396   4.946   3.985  0.4529 -1.0617  1.3990
   84SOL     OW  436   5.840   6.849   5.716  1.1120  0.4573  0.7885
   84SOL    HW1  437   5.791   6.936   5.720  1.9395  0.9593  0.2377
   84SOL    HW2  438   5.811   6.798   5.635  1.7803  0.9397  0.2326
   85SOL     OW  439   0.830   2.759   0.280  0.4421  0.2255 -0.5569
   85SOL    HW1  440   0.919   2.732   0.315 -0.0422  0.4470  0.9379
   85SOL    HW2  441   0.785   2.819   0.347 -1.0271 -0.2770 -1.0558
   86SOL     OW  442   4.295   4.538   5.798  0.7402  0.5201  0.2907
   86SOL    HW1  443   4.242   4.463   5.838 -2.2124  3.3562  2.2054
   86SOL    HW2  444   4.279   4.542   5.700 -0.2562 -0.4786  0.3891
   87SOL     OW  445   5.198   3.627   6.977  0.5477 -0.0793 -0.1618
   87SOL    HW1  446   5.208   3.532   6.946 -2.0104 -0.2413 -0.7457
   87SOL    HW2  447   5.100   3.650   6.983  1.0912  2.6588 -0.4197
   88SOL     OW  448   6.241   4.716   5.587 -0.4842  0.5333 -0.5279
   88SOL    HW1  449   6.291   4.642   5.632 -1.6598  0.2635  0.4005
   88SOL    HW2  450   6.278   4.731   5.495  0.2365 -0.7147 -0.4591
   89SOL     OW  451   5.826   3.396   2.074  0.5803 -0.2153 -0.1287
   89SOL    HW1  452   5.864   3.392   1.982  0.6626 -0.9643 -0.0670
   89SOL    HW2  453   5.740   3.345   2.077  0.3194  0.2320  0.0912
   90SOL     OW  454   6.038   2.695   4.024 -0.0670 -0.2472 -0.8318
   90SOL    HW1  455   6.073   2.614   3.977  0.7615 -1.5052  1.7604
   90SOL    HW2  456   6.097   2.774   4.005 -0.1112 -0.5552 -2.3221
   91SOL     OW  457   0.650   3.784   6.189 -0.5149 -0.1150 -1.0793
   91SOL    HW1  458   0.688   3.708   6.136  0.2659  0.7806 -1.8316
   91SOL    HW2  459   0.671   3.771   6.286 -0.9475 -1.1750 -1.1122
   92SOL     OW  460   0.038   2.469   2.571 -0.0086  0.1193  0.8948
   92SOL    HW1  461  -0.051   2.510   2.595  0.0454  2.0619 -1.7569
   92SOL    HW2  462   0.109   2.540   2.575  0.9820 -0.8405  0.6280
   93SOL     OW  463   1.318   4.162   4.493 -0.1029 -0.3791 -0.5857
   93SOL    HW1  464   1.226   4.186   4.521  0.3126  0.2469  0.2852
   93SOL    HW2  465   1.358   4.236   4.440  0.5337  0.1468  0.5799
   94SOL     OW  466   6.175   2.164   5.758 -0.0818 -0.5690 -0.3626
   94SOL    HW1  467   6.214   2.239   5.704 -0.4578  0.4174  0.6980
   94SOL    HW2  468   6.225   2.157   5.844 -1.0467 -0.5056  0.2104
   95SOL     OW  469   5.818   5.491   5.291  0.3997  0.2847 -0.1431
   95SOL    HW1  470   5.863   5.549   5.223 -0.0560  1.9303  0.9057
   95SOL    HW2  471   5.721   5.511   5.293  0.3653  0.0754  0.8045
   96SOL     OW  472   1.593   2.681   0.326 -0.1011  0.4812 -0.5785
   96SOL    HW1  473   1.659   2.703   0.398  0.9765  1.4326 -1.8047
   96SOL    HW2  474   1.636   2.620   0.259 -0.9334 -0.0163 -0.6740
   97SOL     OW  475   6.375   1.936   5.511  0.0667 -0.1140 -0.0866
   97SOL    HW1  476   6.377   2.030   5.477 -0.6833 -0.3978 -0.9556
   97SOL    HW2  477   6.425   1.931   5.597  1.2972  0.7996 -0.7164
   98SOL     OW  478   4.964   4.648   6.292 -0.3666  0.5141 -0.2796
   98SOL    HW1  479   4.901   4.597   6.352  0.5161  0.2846  0.4778
   98SOL    HW2  480   5.055   4.649   6.333 -0.2477  2.3037 -0.5295
   99SOL     OW  481   4.965   2.389   5.178 -0.1060  0.4403 -0.3034
   99SOL    HW1  482   5.048   2.443   5.161 -0.1674  0.2678 -1.2063
   99SOL    HW2  483   4.909   2.388   5.095 -1.4453  1.2761  0.5595
  100SOL     OW  484   3.938   4.582   5.839 -0.6031  0.1686  0.4622
  100SOL    HW1  485   3.985   4.625   5.762 -0.3346 -1.9700 -0.6476
  100SOL    HW2  486   4.003   4.563   5.912 -0.6687  1.2890  0.8399
  101SOL     OW  487   0.348   1.740   6.183  0.4170 -0.3023  0.4799
  101SOL    HW1  488   0.263   1.792   6.189  1.5519  1.6178  0.6594
  101SOL    HW2  489   0.378   1.736   6.087  0.7639  0.0820  0.5745
  102SOL     OW  490   6.260   1.278   6.126  0.6186 -0.1892  1.1341
  102SOL    HW1  491   6.221   1.291   6.217  1.0815 -0.4975  1.3798
  102SOL    HW2  492   6.277   1.367   6.084  0.3626 -0.0464  1.3322
  103SOL     OW  493   5.245   2.494   2.579 -0.0074 -0.0373  0.3851
  103SOL    HW1  494   5.201   2.431   2.642 -1.5515  0.7267  0.1364
  103SOL    HW2  495   5.212   2.587   2.597  1.2390  0.5188 -0.0837
  104SOL     OW  496   6.916   3.656   4.569 -0.1204 -0.0967  0.1327
  104SOL    HW1  497   6.898   3.659   4.471 -1.0547  0.3982  0.3034
  104SOL    HW2  498   6.841   3.608   4.616  0.2528 -0.2210  0.6102
  105SOL     OW  499   0.849   2.770   3.388  0.3990  0.3195  0.4113
  105SOL    HW1  500   0.758   2.805   3.363  0.0978  0.5304  1.7143
  105SOL    HW2  501   0.849   2.671   3.381  0.2516  0.3575 -0.1680
  106SOL     OW  502   1.787   1.975   5.023  0.5664  1.1721  0.1875
  106SOL    HW1  503   1.797   1.993   4.926 -0.6553  2.8951  0.3468
  106SOL    HW2  504   1.831   2.047   5.076  0.2545  0.8529  0.9062
  107SOL     OW  505   0.895   4.547   4.310  0.1355 -0.8065  0.7364
  107SOL    HW1  506   0.889   4.615   4.382  0.4890 -0.9019  0.8599
  107SOL    HW2  507   0.833   4.472   4.329 -0.0334 -0.6608  0.7562
  108SOL     OW  508   6.181   5.770   4.629  0.2111 -0.4533 -0.6715
  108SOL    HW1  509   6.160   5.675   4.609  0.7412 -0.1926 -2.6204
  108SOL    HW2  510   6.262   5.798   4.577  1.1611  0.5598  1.2426
  109SOL     OW  511   5.207   3.781   4.504 -0.2323 -0.6141  0.1790
  109SOL    HW1  512   5.176   3.873   4.480 -0.1940 -0.4880  0.6011
  109SOL    HW2  513   5.135   3.733   4.554 -0.9505 -1.4812 -1.6006
  110SOL     OW  514   5.207   5.703   5.350  0.0805 -0.0638 -0.0907
  110SOL    HW1  515   5.226   5.605   5.358 -1.0151 -0.3028 -0.2670
  110SOL    HW2  516   5.187   5.725   5.255 -1.8350 -0.0980  0.2764
  111SOL     OW  517   4.900   4.148   3.907  0.7701  0.2532  0.4098
  111SOL    HW1  518   4.984   4.097   3.923  0.7009 -0.3270 -0.9607
  111SOL    HW2  519   4.914   4.244   3.929  0.8767 -0.2841  3.1594
  112SOL     OW  520   0.808   2.999   6.176 -0.1262  0.1489  0.0138
  112SOL    HW1  521   0.768   2.919   6.220 -2.1834  0.3851 -1.2974
  112SOL    HW2  522   0.906   2.984   6.162 -0.2712 -1.6936  0.7102
  113SOL     OW  523   1.810   4.414   4.534 -0.2982  0.3866 -0.2899
  113SOL    HW1  524   1.735   4.461   4.489  0.3725  0.2220 -1.6434
  113SOL    HW2  525   1.885   4.399   4.468 -0.5588 -2.7451 -0.0473
  114SOL     OW  526   0.573   2.768   6.009  0.2809 -0.2942 -0.0778
  114SOL    HW1  527   0.496   2.830   6.029 -0.6848 -1.5988  0.3902
  114SOL    HW2  528   0.621   2.746   6.093 -0.6681 -1.7965  0.1030
  115SOL     OW  529   0.231   3.189   6.395 -0.2930 -0.2618  0.1099
  115SOL    HW1  530   0.321   3.189   6.350 -0.1191 -1.1102  0.4438
  115SOL    HW2  531   0.185   3.276   6.376  0.6408  0.2362  0.0184
  116SOL     OW  532   6.932   2.230   2.672 -0.3150  0.3998 -0.1813
  116SOL    HW1  533   6.837   2.213   2.646  0.1253 -0.5050 -1.3100
  116SOL    HW2  534   6.966   2.311   2.626 -0.1441 -0.0585 -0.8823
  117SOL     OW  535   0.386   3.762   0.900  0.0322 -0.7623  0.1382
  117SOL    HW1  536   0.356   3.749   0.994  0.7756  0.2142  0.5301
  117SOL    HW2  537   0.397   3.673   0.855 -0.1768 -1.2373  1.0207
  118SOL     OW  538   6.568   3.448   4.534 -0.6110  0.3509 -0.1058
  118SOL    HW1  539   6.630   3.474   4.461 -0.8685 -1.0663 -0.8671
  118SOL    HW2  540   6.611   3.377   4.590 -1.2463 -0.1059 -0.1893
  119SOL     OW  541   6.491   2.776   1.528  0.5164  0.3396  0.2857
  119SOL    HW1  542   6.501   2.807   1.622 -0.0783  0.3296  0.3545
  119SOL    HW2  543   6.398   2.794   1.497  0.3890 -0.6610  0.0619
  120SOL     OW  544   5.438   1.420   4.660  0.2483 -0.1977 -0.1228
  120SOL    HW1  545   5.523   1.369   4.672 -0.3647 -1.0303  0.9363
  120SOL    HW2  546   5.409   1.417   4.565  1.3534  0.0267 -0.4739
  121SOL     OW  547   2.962   2.861   5.612 -0.1194 -0.7559 -0.4028
  121SOL    HW1  548   2.919   2.832   5.697 -0.9034 -0.5976 -0.7350
  121SOL    HW2  549   2.976   2.960   5.613 -0.1584 -0.7495 -0.4700
  122SOL     OW  550   2.866   3.562   4.225  0.3509 -0.3124  0.0292
  122SOL    HW1  551   2.911   3.570   4.136  2.0360  2.1510  0.9914
  122SOL    HW2  552   2.777   3.607   4.221  0.5391  0.0346 -0.3266
  123SOL     OW  553   6.349   5.964   5.760 -0.4011  0.0136  0.4899
  123SOL    HW1  554   6.306   5.936   5.846  1.6019  0.3799  1.6849
  123SOL    HW2  555   6.310   6.052   5.732 -0.1875  0.5438  1.7554
  124SOL     OW  556   0.834   5.661   5.430 -0.1329 -0.3592 -0.4442
  124SOL    HW1  557   0.816   5.678   5.333  0.6534 -0.5435 -0.6293
  124SOL    HW2  558   0.748   5.641   5.476 -0.5934  0.2807 -0.9857
  125SOL     OW  559   2.385   2.622   6.455 -0.4924 -0.9367  0.4757
  125SOL    HW1  560   2.341   2.609   6.544 -1.2773  0.2184  0.2737
  125SOL    HW2  561   2.328   2.581   6.384 -1.3278  0.6197  0.2063
  126SOL     OW  562   1.619   4.424   5.014  0.5779 -0.1391 -0.2177
  126SOL    HW1  563   1.586   4.345   5.064  2.5300 -0.6473  0.3639
  126SOL    HW2  564   1.656   4.395   4.926  1.0385  0.1644 -0.1289
  127SOL     OW  565   6.702   0.725   4.322  0.0580 -0.1042 -0.1354
  127SOL    HW1  566   6.781   0.665   4.336 -0.6671 -1.0996 -0.1551
  127SOL    HW2  567   6.637   0.680   4.260 -0.1651  1.0420 -0.7550
  128SOL     OW  568   5.970   4.075   3.282 -0.0504  0.0792  0.1416
  128SOL    HW1  569   6.047   4.110   3.229 -1.0546  1.0642 -0.7314
  128SOL    HW2  570   5.885   4.091   3.231 -1.1035  1.2987  2.1597
  129SOL     OW  571   2.595   4.126   4.498  0.0582 -0.3975  0.2590
  129SOL    HW1  572   2.687   4.164   4.507 -0.2333  0.2015  0.7542
  129SOL    HW2  573   2.551   4.124   4.588  0.0189 -1.7939  0.2325
  130SOL     OW  574   0.645   4.449   5.224 -0.6926  0.2537  0.5543
  130SOL    HW1  575   0.656   4.404   5.136 -1.2830  1.1071  0.0376
  130SOL    HW2  576   0.571   4.404   5.276 -0.0343 -0.5400  0.8150
  131SOL     OW  577   2.143   3.611   4.049 -0.8602  0.2448 -0.7620
  131SOL    HW1  578   2.181   3.577   4.135 -2.7481 -0.0557  0.0004
  131SOL    HW2  579   2.173   3.552   3.974 -2.2589 -1.8849  0.2320
  132SOL     OW  580   4.429   3.674   4.032  0.0007  0.0982  0.4459
  132SOL    HW1  581   4.389   3.733   4.102  0.9779 -0.6416  1.6788
  132SOL    HW2  582   4.403   3.579   4.050  1.7643 -0.3284  0.9379
  133SOL     OW  583   0.398   2.158   2.852  0.6074 -0.3532 -0.4148
  133SOL    HW1  584   0.413   2.213   2.934  1.3273  1.3810 -1.6721
  133SOL    HW2  585   0.300   2.156   2.831  0.3534 -1.2008  0.6926
  134SOL     OW  586   6.540   0.933   4.190 -0.3581 -0.0835 -0.5588
  134SOL    HW1  587   6.511   0.889   4.105 -0.6505  3.0496 -2.2323
  134SOL    HW2  588   6.630   0.899   4.215  0.0541 -0.6026 -2.5299
  135SOL     OW  589   5.179   2.867   6.242 -0.6617  0.0427 -0.0948
  135SOL    HW1  590   5.236   2.791   6.274  0.3728  1.3889  1.4805
  135SOL    HW2  591   5.141   2.915   6.321 -2.2880  0.4679 -1.0869
  136SOL     OW  592   0.556   2.148   3.555 -0.4661  0.4475  0.3161
  136SOL    HW1  593   0.495   2.221   3.586  1.4545  2.2034  0.1309
  136SOL    HW2  594   0.649   2.165   3.588  0.1446 -1.6678 -0.1630
  137SOL     OW  595   6.184   4.634   4.474 -0.8103  0.7822  0.0261
  137SOL    HW1  596   6.119   4.575   4.521 -0.5897 -1.0837 -1.8706
  137SOL    HW2  597   6.275   4.621   4.513 -0.7694 -0.1379 -0.3568
  138SOL     OW  598   0.736   1.443   3.950 -0.1170  0.4826 -0.0713
  138SOL    HW1  599   0.657   1.388   3.923  1.2329 -1.4870 -0.1911
  138SOL    HW2  600   0.772   1.409   4.037  2.9468 -1.3725 -1.8965
  139SOL     OW  601   6.022   5.847   3.739  0.2364 -0.0931  0.0462
  139SOL    HW1  602   6.079   5.926   3.762 -0.1744  0.4251 -0.6514
  139SOL    HW2  603   5.927   5.878   3.729  0.0371 -0.7216 -0.0024
  140SOL     OW  604   0.575   3.220   5.403  0.1281 -0.3613  0.2137
  140SOL    HW1  605   0.518   3.147   5.366  1.1666 -1.4195  0.6339
  140SOL    HW2  606   0.602   3.282   5.329 -0.8149 -0.3577 -0.1375
  141SOL     OW  607   3.672   2.878   6.383  0.1686 -0.1888 -0.2498
  141SOL    HW1  608   3.691   2.848   6.477 -0.7259  0.7829  0.2655
  141SOL    HW2  609   3.678   2.800   6.321  1.4509 -0.7202  0.5105
  142SOL     OW  610   0.242   3.947   0.749  0.6347  0.3829  0.7246
  142SOL    HW1  611   0.154   3.974   0.789 -0.0644  0.0394 -0.5330
  142SOL    HW2  612   0.295   3.895   0.817 -0.0855  0.6635  1.5228
  143SOL     OW  613   6.756   1.994   5.967  0.3136  0.2530  0.3213
  143SOL    HW1  614   6.758   1.894   5.957  0.1671  0.3333 -0.6728
  143SOL    HW2  615   6.706   2.018   6.050 -1.8217 -0.4715 -0.6582
  144SOL     OW  616   5.376   3.087   6.176 -0.5752 -0.2878 -0.8372
  144SOL    HW1  617   5.293   3.047   6.213  0.2720 -1.1524  0.1940
  144SOL    HW2  618   5.422   3.140   6.247  0.5649 -1.1543 -0.8939
  145SOL     OW  619   1.447   0.958   4.984 -0.4262 -0.1849 -0.7192
  145SOL    HW1  620   1.522   1.016   4.956 -1.5410  0.7904 -1.8004
  145SOL    HW2  621   1.430   0.889   4.914 -1.1802  0.2464 -0.9713
  146SOL     OW  622   2.304   1.521   5.141 -0.0330  0.6384  0.0560
  146SOL    HW1  623   2.320   1.425   5.165 -0.2347  0.5850 -0.0226
  146SOL    HW2  624   2.297   1.576   5.224 -2.0183  0.2553  0.1828
  147SOL     OW  625   1.811   3.079   6.388  0.9685 -0.8449  0.3641
  147SOL    HW1  626   1.797   3.160   6.332  0.4399 -0.8135  0.5365
  147SOL    HW2  627   1.753   3.005   6.354  0.5859 -0.8038  0.9101
  148SOL     OW  628   5.495   4.145   5.061  0.7355  0.1434 -0.5999
  148SOL    HW1  629   5.589   4.165   5.089  1.1891 -0.8796 -1.3131
  148SOL    HW2  630   5.432   4.178   5.130  1.6994 -0.4804  0.6112
  149SOL     OW  631   0.109   0.034   5.489 -0.2631 -0.5753 -0.5503
  149SOL    HW1  632   0.116  -0.040   5.422 -0.0207  0.1916 -1.3954
  149SOL    HW2  633   0.201   0.055   5.524 -0.0363  0.5985 -1.7593
  150SOL     OW  634   0.048   5.914   3.979 -0.4856  0.0437 -0.4098
  150SOL    HW1  635  -0.004   5.977   3.921  1.3791  0.9752 -1.1651
  150SOL    HW2  636   0.082   5.962   4.059 -1.5605 -0.8024  0.5887
  151SOL     OW  637   2.416   2.340   3.476  0.1278  0.5391  0.1299
  151SOL    HW1  638   2.359   2.260   3.493  0.3296 -0.0424 -1.7422
  151SOL    HW2  639   2.489   2.344   3.544  1.2649 -1.9856 -0.8091
  152SOL     OW  640   0.291   2.110   1.651  0.2540  0.0859  0.7910
  152SOL    HW1  641   0.370   2.099   1.712  0.1112  1.3997  1.2407
  152SOL    HW2  642   0.214   2.146   1.704 -0.3198 -0.1718  0.1314
  153SOL     OW  643   4.432   4.000   4.983  0.6479  0.2212  0.1863
  153SOL    HW1  644   4.415   3.937   4.908  2.2515 -0.7404  0.5776
  153SOL    HW2  645   4.394   4.090   4.961  0.6219 -0.1859 -1.5398
  154SOL     OW  646   0.862   1.459   6.039 -1.2316  0.1926 -0.4831
  154SOL    HW1  647   0.871   1.505   5.951 -0.8600 -0.3310 -0.7231
  154SOL    HW2  648   0.952   1.436   6.074 -1.3430  0.9467  0.3387
  155SOL     OW  649   0.709   6.960   4.054 -0.2739 -0.3234 -0.1106
  155SOL    HW1  650   0.691   6.862   4.065  0.3637 -0.8357 -2.9177
  155SOL    HW2  651   0.628   7.003   4.013  0.8570 -0.5642 -2.7837
  156SOL     OW  652   6.606   2.969   5.214  0.1235 -0.4978  0.1694
  156SOL    HW1  653   6.632   2.992   5.307  0.5359 -0.2427 -0.0089
  156SOL    HW2  654   6.515   2.926   5.215 -0.0095 -0.2134  0.6529
  157SOL     OW  655   4.729   1.356   4.765  0.0205 -0.1460  0.4184
  157SOL    HW1  656   4.751   1.428   4.832  2.0737  1.4866 -1.8376
  157SOL    HW2  657   4.636   1.369   4.732 -0.6121 -0.2739  2.0334
  158SOL     OW  658   5.616   4.516   5.149 -0.3990 -0.1464 -0.3072
  158SOL    HW1  659   5.644   4.576   5.074  0.5713 -0.2261 -0.0224
  158SOL    HW2  660   5.656   4.425   5.136  0.0179 -0.0766  0.4591
  159SOL     OW  661   0.224   2.307   0.352 -0.3039 -0.0264  0.2973
  159SOL    HW1  662   0.169   2.227   0.376 -0.4636 -0.1996 -0.6363
  159SOL    HW2  663   0.319   2.291   0.381 -0.3889 -0.4359  0.3603
  160SOL     OW  664   0.738   5.702   4.477 -0.1940  0.1214 -0.7459
  160SOL    HW1  665   0.752   5.656   4.389  0.3543 -0.6922 -0.2387
  160SOL    HW2  666   0.785   5.790   4.476  1.1547 -0.5801 -0.7034
  161SOL     OW  667   4.770   3.215   0.567 -0.2259  0.0181 -0.1939
  161SOL    HW1  668   4.818   3.236   0.653  0.5353 -1.6951 -0.1581
  161SOL    HW2  669   4.709   3.291   0.544 -0.8874  0.2770  2.1634
  162SOL     OW  670   4.650   4.419   6.232  0.0001  0.0038 -0.7290
  162SOL    HW1  671   4.598   4.497   6.196 -0.1287  0.5994  0.6710
  162SOL    HW2  672   4.700   4.448   6.314  0.4159 -1.2522 -0.5207
  163SOL     OW  673   4.009   2.170   5.565  0.1728  0.3272  0.0325
  163SOL    HW1  674   3.913   2.194   5.578  0.1878 -0.1248  1.0841
  163SOL    HW2  675   4.034   2.185   5.470 -0.9306  0.4807 -0.2517
  164SOL     OW  676   1.550   1.380   4.714  0.0405 -0.0142  0.0294
  164SOL    HW1  677   1.540   1.479   4.700  2.6171  0.1699 -1.0920
  164SOL    HW2  678   1.461   1.336   4.706 -1.1450  2.1862  0.3882
  165SOL     OW  679   6.377   4.465   6.953 -0.2094  0.1824  0.3652
  165SOL    HW1  680   6.455   4.515   6.991  2.1807 -3.2914  0.4386
  165SOL    HW2  681   6.410   4.398   6.886 -3.4285  0.0140 -1.2369
  166SOL     OW  682   4.802   4.605   5.700 -0.4236 -0.3821 -0.7969
  166SOL    HW1  683   4.872   4.673   5.680 -0.1601 -1.1325 -2.6436
  166SOL    HW2  684   4.711   4.645   5.685 -0.3693  0.1808  0.2705
  167SOL     OW  685   6.607   4.523   5.467  0.2537  0.1129 -0.0856
  167SOL    HW1  686   6.673   4.548   5.397  0.1290 -0.3458 -0.3707
  167SOL    HW2  687   6.655   4.489   5.548  0.6775  4.3933  1.7237
  168SOL     OW  688   0.699   4.008   4.475 -0.2910 -0.1295 -0.1489
  168SOL    HW1  689   0.740   3.978   4.389 -1.4374 -1.1768 -0.3616
  168SOL    HW2  690   0.617   3.955   4.493 -1.5871  1.8937  0.2514
  169SOL     OW  691   4.403   4.065   4.047 -0.3559  0.2374  0.6235
  169SOL    HW1  692   4.490   4.054   3.999 -1.7837 -2.4826 -1.5969
  169SOL    HW2  693   4.362   4.152   4.021 -0.0616 -0.1914 -1.4537
  170SOL     OW  694   1.115   2.222   0.048  0.0744  0.3601  0.0736
  170SOL    HW1  695   1.178   2.215   0.126  1.5006 -0.2039 -1.0752
  170SOL    HW2  696   1.167   2.215  -0.037 -1.6407 -0.8064 -0.9298
  171SOL     OW  697   1.107   1.341   4.235 -0.0791  0.0446  0.5850
  171SOL    HW1  698   1.081   1.280   4.161 -0.2073  0.9386 -0.1144
  171SOL    HW2  699   1.198   1.378   4.217  0.3732 -0.5945  1.4431
  172SOL     OW  700   2.275   3.204   6.746 -0.1491  0.2020  0.1565
  172SOL    HW1  701   2.229   3.130   6.696  2.4389  0.2128 -2.5125
  172SOL    HW2  702   2.312   3.270   6.681  2.6195  0.7486  2.0911
  173SOL     OW  703   6.517   3.909   4.528 -0.2138  0.8591 -0.0530
  173SOL    HW1  704   6.613   3.909   4.556  0.1617 -1.5093 -1.1546
  173SOL    HW2  705   6.460   3.884   4.607  0.1797  0.9655  0.2724
  174SOL     OW  706   0.152   3.513   5.601 -0.1274  0.3579 -0.3099
  174SOL    HW1  707   0.145   3.413   5.596 -0.4286  0.4269 -1.4698
  174SOL    HW2  708   0.174   3.540   5.695 -1.2226 -0.7316  0.2937
  175SOL     OW  709   3.699   2.053   4.035  0.8627  0.6539  0.2446
  175SOL    HW1  710   3.765   2.026   4.105  2.0369 -0.6719 -1.2845
  175SOL    HW2  711   3.748   2.073   3.949 -0.6937 -0.6825 -1.0277
  176SOL     OW  712   2.162   1.513   4.495 -0.0848 -0.6240 -0.0196
  176SOL    HW1  713   2.069   1.478   4.485 -0.4288 -0.1321  1.2764
  176SOL    HW2  714   2.226   1.436   4.504 -0.7086 -0.9892  1.7572
  177SOL     OW  715   1.466   0.908   5.231 -0.2296 -0.2370  0.3389
  177SOL    HW1  716   1.441   0.922   5.135 -1.2660  0.2087  0.6483
  177SOL    HW2  717   1.474   0.810   5.250 -0.6337 -0.3543 -0.0655
  178SOL     OW  718   5.751   1.817   3.739 -0.3313  0.0848  0.2326
  178SOL    HW1  719   5.741   1.717   3.736  0.8520 -0.0337 -0.3932
  178SOL    HW2  720   5.823   1.842   3.804 -1.8455  0.6695  1.7637
  179SOL     OW  721   0.409   0.549   5.345  0.6037 -0.0093 -0.3495
  179SOL    HW1  722   0.370   0.635   5.378 -1.5793 -2.0142  2.8728
  179SOL    HW2  723   0.503   0.540   5.377  0.3718  0.5699  0.5386
  180SOL     OW  724   5.759   5.535   3.457 -0.0640  0.5119 -0.3760
  180SOL    HW1  725   5.856   5.557   3.467  0.0870  0.6419 -1.9294
  180SOL    HW2  726   5.736   5.528   3.360 -1.0745 -1.8954 -0.0309
  181SOL     OW  727   1.690   3.657   5.248 -0.1930 -0.0469 -0.1321
  181SOL    HW1  728   1.703   3.618   5.157  0.2398 -0.0182 -0.0855
  181SOL    HW2  729   1.779   3.678   5.289 -0.4171  1.7218 -0.4640
  182SOL     OW  730   0.263   1.112   3.458 -0.4821  0.3009  0.2701
  182SOL    HW1  731   0.178   1.063   3.479 -0.7547  0.7154  0.1490
  182SOL    HW2  732   0.316   1.060   3.392 -0.3848 -0.2246  0.7527
  183SOL     OW  733   0.055   4.053   0.166 -0.1248 -0.1510  0.2336
  183SOL    HW1  734   0.020   3.973   0.213 -0.8878  1.1543  2.0068
  183SOL    HW2  735   0.147   4.035   0.134 -0.9912 -2.4085 -1.2668
  184SOL     OW  736   0.580   1.996   4.677 -0.2261 -0.0695  0.0552
  184SOL    HW1  737   0.578   1.939   4.594 -0.8688 -2.3996  1.5611
  184SOL    HW2  738   0.663   1.977   4.728  0.7004  2.1754 -0.5361
  185SOL     OW  739   1.463   4.519   3.806  0.1844 -0.4695  0.8730
  185SOL    HW1  740   1.369   4.522   3.841  0.0084  1.6295  0.3548
  185SOL    HW2  741   1.465   4.469   3.720 -0.9963  1.6095 -0.4466
  186SOL     OW  742   0.302   4.301   0.408  0.6934  0.1125  0.5634
  186SOL    HW1  743   0.219   4.288   0.353  0.9947  1.3103 -0.1862
  186SOL    HW2  744   0.358   4.374   0.369  0.7990  1.1852  2.5896
  187SOL     OW  745   2.194   3.338   3.939 -0.5008  0.6060  0.0181
  187SOL    HW1  746   2.164   3.256   3.891 -0.1385  0.2570  0.3785
  187SOL    HW2  747   2.155   3.340   4.031 -1.1045  1.2172 -0.2376
  188SOL     OW  748   5.978   5.033   5.438  0.1012  0.1003  0.4824
  188SOL    HW1  749   5.920   5.100   5.391 -0.7565  0.3866  1.8861
  188SOL    HW2  750   6.073   5.044   5.410 -0.6519 -1.5594 -3.3013
  189SOL     OW  751   6.040   2.873   3.485 -0.2280  0.0893  0.5242
  189SOL    HW1  752   5.945   2.868   3.453  0.2560 -1.6398 -0.8146
  189SOL    HW2  753   6.100   2.830   3.417  1.7581  2.6210  0.5500
  190SOL     OW  754   6.621   4.677   6.791 -0.2719 -0.2456  0.8254
  190SOL    HW1  755   6.561   4.606   6.755 -1.2366  0.9044  0.0934
  190SOL    HW2  756   6.575   4.724   6.866  0.5541 -0.6830  1.6296
  191SOL     OW  757   1.062   2.800   3.800  0.1788  0.0573  0.1700
  191SOL    HW1  758   0.963   2.787   3.805  0.2199  0.1913  1.5234
  191SOL    HW2  759   1.103   2.721   3.755  0.1295 -3.5243  5.5522
  192SOL     OW  760   5.637   0.912   3.780  0.2824 -0.0966  0.1055
  192SOL    HW1  761   5.609   1.007   3.772 -0.1342 -0.1907  0.4097
  192SOL    HW2  762   5.601   0.859   3.704 -0.9735 -0.3545  0.8507
  193SOL     OW  763   0.139   1.267   5.296  0.0996 -0.0798  0.0818
  193SOL    HW1  764   0.238   1.276   5.293  0.0518  0.6195  0.3513
  193SOL    HW2  765   0.097   1.357   5.282 -0.4617 -0.1571  1.1527
  194SOL     OW  766   0.629   2.498   5.137 -0.2097  0.7564 -0.4639
  194SOL    HW1  767   0.667   2.421   5.189 -0.2100  1.2726  0.3145
  194SOL    HW2  768   0.579   2.462   5.058  0.6117  0.0075 -0.6562
  195SOL     OW  769   5.250   3.661   1.164 -0.6596  0.0752 -0.4433
  195SOL    HW1  770   5.154   3.642   1.144 -1.1033  0.6332  1.0599
  195SOL    HW2  771   5.263   3.666   1.263  1.0217 -0.4774 -0.6033
  196SOL     OW  772   1.739   4.232   6.032  0.2808 -0.1202  0.3450
  196SOL    HW1  773   1.791   4.286   5.966  0.5530 -0.7813  0.0042
  196SOL    HW2  774   1.649   4.212   5.995 -1.3816  3.3998  2.0572
  197SOL     OW  775   5.467   3.832   5.638  0.3024  0.5581  0.2356
  197SOL    HW1  776   5.387   3.777   5.618  0.8538 -0.3187  0.3835
  197SOL    HW2  777   5.500   3.875   5.554 -0.2723  0.8735  0.1640
  198SOL     OW  778   0.892   2.270   6.127 -0.4422 -0.6262 -0.3331
  198SOL    HW1  779   0.970   2.258   6.066  0.4685 -0.3707  0.7399
  198SOL    HW2  780   0.915   2.234   6.217 -0.3656  2.2637  0.9184
  199SOL     OW  781   3.361   2.236   4.561  0.1356 -0.1371 -0.5124
  199SOL    HW1  782   3.379   2.139   4.574  1.2523 -0.1547 -1.9123
  199SOL    HW2  783   3.401   2.266   4.474  0.7543  1.8018  0.3676
  200SOL     OW  784   1.191   2.906   4.010  0.1390 -0.1350 -0.2015
  200SOL    HW1  785   1.154   2.995   4.036  1.9379  0.6054 -0.1120
  200SOL    HW2  786   1.146   2.876   3.926 -1.8748 -0.0826  0.7837
  201SOL     OW  787   0.939   2.140   6.364 -0.2190 -0.1751 -0.6201
  201SOL    HW1  788   0.875   2.150   6.440 -1.5769  1.7439 -1.9254
  201SOL    HW2  789   0.970   2.045   6.359 -1.1763 -0.6538  1.4223
  202SOL     OW  790   0.240   0.437   5.606  0.2653 -0.1717  0.6661
  202SOL    HW1  791   0.185   0.520   5.619 -2.7672 -1.6387 -1.6112
  202SOL    HW2  792   0.213   0.369   5.674 -0.0331 -0.5495  0.1765
  203SOL     OW  793   6.602   3.825   1.372 -0.0102 -0.4233 -0.6464
  203SOL    HW1  794   6.547   3.763   1.316  1.3540 -1.4310 -0.9137
  203SOL    HW2  795   6.683   3.777   1.405  0.5306  0.9230  0.0523
  204SOL     OW  796   0.378   2.352   3.593  0.1322  0.3699 -0.6564
  204SOL    HW1  797   0.351   2.399   3.510 -1.9871 -0.7411 -0.6653
  204SOL    HW2  798   0.418   2.417   3.657  1.5685  1.2854 -2.3915
  205SOL     OW  799   6.535   2.530   6.230  0.2466 -0.2006  0.1503
  205SOL    HW1  800   6.471   2.456   6.209  0.8138 -0.2491 -1.6014
  205SOL    HW2  801   6.504   2.614   6.187  2.0126 -0.5455 -1.9519
  206SOL     OW  802   5.453   2.543   5.367 -0.4866 -0.4963  0.1876
  206SOL    HW1  803   5.372   2.601   5.365  1.7229  3.0061  1.6391
  206SOL    HW2  804   5.442   2.472   5.437 -1.8466  0.7177  1.2732
  207SOL     OW  805   1.151   2.095   3.462 -0.0660  0.1724  0.6144
  207SOL    HW1  806   1.099   2.086   3.377  1.0468 -0.5354 -0.0182
  207SOL    HW2  807   1.240   2.136   3.442  0.3413 -0.3248  1.3779
  208SOL     OW  808   5.490   1.837   4.423 -0.0314 -0.1144 -0.6596
  208SOL    HW1  809   5.393   1.841   4.399 -0.4931 -3.1032  0.3120
  208SOL    HW2  810   5.545   1.855   4.341 -1.3743  1.0340 -1.3555
  209SOL     OW  811   6.157   4.614   6.776 -0.6602 -0.1262 -0.1136
  209SOL    HW1  812   6.135   4.705   6.739  0.8782  0.1735 -0.3751
  209SOL    HW2  813   6.144   4.615   6.876  1.4635  1.1259  0.2213
  210SOL     OW  814   6.938   5.400   5.863  0.2844  0.8489  0.4819
  210SOL    HW1  815   7.020   5.344   5.873 -0.7465 -0.7372  0.4564
  210SOL    HW2  816   6.886   5.368   5.784  0.3330  2.7718 -0.3786
  211SOL     OW  817   2.415   4.327   4.091 -0.0755  0.0554  0.0726
  211SOL    HW1  818   2.492   4.267   4.114 -1.1295 -1.2849  0.1876
  211SOL    HW2  819   2.437   4.421   4.118  1.5966 -0.2497 -0.0932
  212SOL     OW  820   5.999   0.361   4.904 -0.2292  0.0380  0.1873
  212SOL    HW1  821   5.932   0.363   4.830 -0.8970 -0.4446  0.7679
  212SOL    HW2  822   6.087   0.330   4.868 -1.0835 -2.3270 -0.0155
  213SOL     OW  823   4.452   3.426   5.273  0.1281  0.2607 -0.1058
  213SOL    HW1  824   4.410   3.366   5.204  2.4617 -0.7434 -0.7494
  213SOL    HW2  825   4.515   3.373   5.329 -1.3335  1.1856  2.5628
  214SOL     OW  826   6.467   3.587   5.626  0.1289  0.4908 -0.0159
  214SOL    HW1  827   6.379   3.560   5.665 -0.4389  1.7595 -0.3696
  214SOL    HW2  828   6.464   3.576   5.526  0.6354 -0.1727  0.0380
  215SOL     OW  829   6.736   3.531   3.029  0.6564 -0.1527 -0.2642
  215SOL    HW1  830   6.672   3.579   3.090 -0.3694 -0.1164 -1.3362
  215SOL    HW2  831   6.720   3.559   2.935  2.7894  0.4175 -0.5007
  216SOL     OW  832   5.921   0.556   4.367  0.1080 -0.3645  0.2581
  216SOL    HW1  833   5.987   0.610   4.315  0.3748 -0.9558 -0.0320
  216SOL    HW2  834   5.839   0.540   4.311  0.2206 -0.6454  0.1707
  217SOL     OW  835   5.761   4.659   3.460 -0.3769  0.1689 -0.3767
  217SOL    HW1  836   5.694   4.601   3.414 -1.5329  0.6145  0.6899
  217SOL    HW2  837   5.772   4.744   3.408  0.8308 -0.6804 -1.5857
  218SOL     OW  838   0.611   3.425   3.647 -0.1733  0.3716 -0.5377
  218SOL    HW1  839   0.704   3.441   3.614  0.4841  1.1341  1.5511
  218SOL    HW2  840   0.557   3.508   3.636  0.2816  0.8908  0.9578
  219SOL     OW  841   0.462   3.389   0.455  0.4493  0.3545 -0.2358
  219SOL    HW1  842   0.450   3.377   0.357  0.1551  1.2698 -0.3165
  219SOL    HW2  843   0.419   3.312   0.503  0.1130  0.1822 -0.7984
  220SOL     OW  844   6.979   1.794   2.751  0.3269  0.0957  0.1919
  220SOL    HW1  845   6.990   1.785   2.850  0.8813  0.2687  0.1499
  220SOL    HW2  846   6.882   1.788   2.728 -0.0112  1.8437  0.9511
  221SOL     OW  847   5.781   3.142   4.163  0.3247  0.1908  0.0781
  221SOL    HW1  848   5.750   3.070   4.226 -0.2052  1.1479  0.9465
  221SOL    HW2  849   5.868   3.180   4.195  1.0822 -0.6726 -0.8921
  222SOL     OW  850   1.028   2.251   4.071  0.6773 -0.0741 -0.3713
  222SOL    HW1  851   1.011   2.202   4.157 -0.7538 -0.6121 -0.9304
  222SOL    HW2  852   0.949   2.308   4.050  1.5814  1.0871 -0.6606
  223SOL     OW  853   6.236   2.008   3.886 -0.5370  0.6634  0.2547
  223SOL    HW1  854   6.200   2.100   3.903 -0.0696  0.7570  0.7797
  223SOL    HW2  855   6.264   1.967   3.973 -0.3111  0.2086 -0.0311
  224SOL     OW  856   0.514   3.247   1.473 -0.2312  0.1202  0.2017
  224SOL    HW1  857   0.601   3.199   1.463  0.0161  0.6733 -0.4431
  224SOL    HW2  858   0.491   3.255   1.570  1.6781  2.1068  0.5821
  225SOL     OW  859   5.714   2.348   4.337 -0.3071 -0.0880 -0.1766
  225SOL    HW1  860   5.646   2.327   4.267 -2.3209  0.7754  1.4151
  225SOL    HW2  861   5.707   2.445   4.362  2.2682  0.3194 -0.6691
  226SOL     OW  862   5.980   5.358   3.116 -0.0613  0.4316  0.0979
  226SOL    HW1  863   5.945   5.451   3.106 -1.2366  0.0737  0.6822
  226SOL    HW2  864   6.060   5.358   3.176 -0.5359  0.9742  0.7421
  227SOL     OW  865   5.787   0.158   4.132 -0.0279  0.1139  0.6038
  227SOL    HW1  866   5.807   0.174   4.229  0.1824 -0.4864  0.6650
  227SOL    HW2  867   5.716   0.089   4.124 -1.3586  1.4589  0.3581
  228SOL     OW  868   0.423   1.287   4.073 -0.1122 -0.1955  0.4226
  228SOL    HW1  869   0.334   1.243   4.062 -0.3836  0.3999  0.1435
  228SOL    HW2  870   0.472   1.284   3.986 -0.3400  0.4736  0.2624
  229SOL     OW  871   5.468   2.699   0.640  0.4039 -0.1072  0.5072
  229SOL    HW1  872   5.542   2.766   0.637 -0.4477  0.8320 -0.0656
  229SOL    HW2  873   5.427   2.699   0.732  1.6552 -1.2628  1.0960
  230SOL     OW  874   6.232   2.232   5.219  0.0867 -0.5389  0.1090
  230SOL    HW1  875   6.187   2.290   5.287 -0.4180 -0.7906  0.0005
  230SOL    HW2  876   6.162   2.187   5.163  0.4883 -0.6295 -0.3260
  231SOL     OW  877   0.030   2.573   1.137  0.6276 -0.1457 -0.2079
  231SOL    HW1  878   0.095   2.499   1.119  1.0812  0.2881 -0.3809
  231SOL    HW2  879   0.058   2.654   1.086 -1.9381 -0.8877 -3.0871
  232SOL     OW  880   5.983   6.823   4.245  0.0257  0.2620  0.1935
  232SOL    HW1  881   6.029   6.900   4.201  0.0269  0.1437 -0.0122
  232SOL    HW2  882   5.884   6.831   4.230  0.1813 -1.1324 -2.0461
  233SOL     OW  883   0.187   2.762   3.125 -0.6282  0.5762  0.1271
  233SOL    HW1  884   0.152   2.680   3.169  0.8787  0.7403  1.7402
  233SOL    HW2  885   0.113   2.829   3.115 -1.5116 -0.3725  0.2429
  234SOL     OW  886   0.413   3.627   3.553 -0.2292 -0.3062 -0.1949
  234SOL    HW1  887   0.361   3.709   3.576  0.2301 -0.3834  1.2067
  234SOL    HW2  888   0.359   3.546   3.576  0.4827 -0.3875  1.3297
  235SOL     OW  889   0.360   3.108   3.171  0.5450  0.1378 -0.1894
  235SOL    HW1  890   0.393   3.154   3.089 -0.3643  0.0173 -0.6409
  235SOL    HW2  891   0.334   3.176   3.239  0.4263  0.2669 -0.3613
  236SOL     OW  892   1.071   5.143   4.794  0.4293  0.0425 -0.2043
  236SOL    HW1  893   1.072   5.192   4.707 -2.3244  0.1626 -0.2364
  236SOL    HW2  894   1.132   5.190   4.858 -1.1689  2.9170 -0.5999
  237SOL     OW  895   1.754   2.482   6.221 -0.3037 -0.9336 -0.5283
  237SOL    HW1  896   1.802   2.531   6.147  0.4614  0.4649  0.8439
  237SOL    HW2  897   1.820   2.426   6.271 -0.6613 -1.2640 -0.4304
  238SOL     OW  898   6.458   4.395   4.800 -0.2603 -0.0640  0.1029
  238SOL    HW1  899   6.556   4.377   4.811 -0.6678 -1.4850  1.8577
  238SOL    HW2  900   6.408   4.309   4.801 -1.8344  0.7483  3.3097
  239SOL     OW  901   5.252   3.155   6.771  0.3540 -0.0395 -0.3831
  239SOL    HW1  902   5.270   3.194   6.680 -0.3121  1.3569  0.0598
  239SOL    HW2  903   5.220   3.061   6.761  2.2090 -0.6207 -1.4758
  240SOL     OW  904   0.721   3.077   1.502  0.5168 -0.4381 -0.3317
  240SOL    HW1  905   0.684   2.984   1.510  1.4077 -0.7025  1.0853
  240SOL    HW2  906   0.807   3.083   1.553 -1.3648  2.1424  2.9315
  241SOL     OW  907   6.912   1.475   2.144 -0.4592  0.4809  0.5271
  241SOL    HW1  908   6.996   1.491   2.196  0.0976  0.8096 -0.4398
  241SOL    HW2  909   6.867   1.393   2.178  0.7765 -0.2614  0.4380
  242SOL     OW  910   1.035   3.653   4.765 -0.1625 -0.1059  0.4192
  242SOL    HW1  911   0.968   3.702   4.708 -0.5340  0.1624  1.0737
  242SOL    HW2  912   1.001   3.649   4.859  0.7624  0.0620  0.7650
  243SOL     OW  913   6.824   4.396   1.699  0.1444  0.5457  0.0809
  243SOL    HW1  914   6.838   4.309   1.652 -0.5989 -0.8812  2.3501
  243SOL    HW2  915   6.913   4.441   1.713  0.4637  0.5566 -1.7518
  244SOL     OW  916   6.258   4.919   2.974  0.3366  0.0770 -0.1033
  244SOL    HW1  917   6.334   4.931   3.038  0.0659  1.2003  0.0410
  244SOL    HW2  918   6.172   4.915   3.024  0.1286  0.9037 -0.3739
  245SOL     OW  919   1.401   2.278   3.121 -0.2365  0.5095  0.0292
  245SOL    HW1  920   1.309   2.317   3.128 -0.9462 -0.6921 -1.8858
  245SOL    HW2  921   1.404   2.213   3.045  2.0633  0.0944  0.4087
  246SOL     OW  922   5.292   3.419   6.234  0.0821  0.4413 -0.2309
  246SOL    HW1  923   5.370   3.370   6.272 -0.7514 -0.6620  0.1138
  246SOL    HW2  924   5.316   3.515   6.221  1.2049  0.3068  0.6875
  247SOL     OW  925   6.738   3.519   4.358 -0.0666  0.5082  0.1193
  247SOL    HW1  926   6.804   3.484   4.291 -0.2320  0.7633 -0.1734
  247SOL    HW2  927   6.679   3.587   4.316 -2.2400 -1.5199 -0.3492
  248SOL     OW  928   6.375   4.670   5.093  0.5870  0.5367 -0.2857
  248SOL    HW1  929   6.423   4.753   5.066 -0.6918  0.2513 -4.0934
  248SOL    HW2  930   6.396   4.597   5.027  0.5366 -1.8235  2.1053
  249SOL     OW  931   5.583   3.532   4.065 -0.1457  0.2920 -0.1106
  249SOL    HW1  932   5.513   3.604   4.063 -0.0223  0.4053 -0.5113
  249SOL    HW2  933   5.671   3.570   4.038  0.7023  0.7850  3.0206
  250SOL     OW  934   6.766   3.978   2.950 -0.2238 -0.2968  0.1849
  250SOL    HW1  935   6.802   4.070   2.932  0.3952 -0.4465  0.6447
  250SOL    HW2  936   6.839   3.919   2.985 -0.8888 -0.6208  1.0813
  251SOL     OW  937   6.335   3.126   5.896  0.2163  0.1227 -0.6269
  251SOL    HW1  938   6.375   3.071   5.823 -0.0618  0.9386 -1.4033
  251SOL    HW2  939   6.406   3.146   5.965  0.4737 -0.6513 -0.6485
  252SOL     OW  940   1.576   1.607   5.905  0.4254 -0.3816  0.3346
  252SOL    HW1  941   1.598   1.626   5.809  1.0487  1.2745  0.7582
  252SOL    HW2  942   1.657   1.573   5.952  0.5306  0.2288  0.6020
  253SOL     OW  943   6.026   3.031   4.553  0.5800 -0.2771  0.0812
  253SOL    HW1  944   6.097   2.963   4.535 -1.2342 -2.2542 -0.0209
  253SOL    HW2  945   6.055   3.120   4.518  3.2194 -0.8497  0.5822
  254SOL     OW  946   6.321   5.634   3.303 -0.1373  0.2627 -0.1475
  254SOL    HW1  947   6.367   5.569   3.242 -1.1565  0.3592 -1.0515
  254SOL    HW2  948   6.321   5.598   3.396 -2.2634 -1.9794 -0.8912
  255SOL     OW  949   0.244   4.591   5.681 -0.0725  0.5113  0.0982
  255SOL    HW1  950   0.290   4.536   5.752 -0.6666  0.0744  0.1517
  255SOL    HW2  951   0.298   4.673   5.663  0.9829 -0.2168 -0.1795
  256SOL     OW  952   6.881   5.959   5.174  0.1885  0.1382 -0.1166
  256SOL    HW1  953   6.828   6.026   5.227  0.3694  0.1482  0.0525
  256SOL    HW2  954   6.929   5.898   5.237 -1.7532 -1.5991 -0.2179
  257SOL     OW  955   6.391   3.798   4.753  0.4895 -0.0508  0.1700
  257SOL    HW1  956   6.388   3.813   4.851 -0.2300 -0.6560  0.2531
  257SOL    HW2  957   6.299   3.812   4.714  0.7481  0.1088 -0.4026
  258SOL     OW  958   1.676   4.434   6.439 -0.5259  0.2619 -0.3540
  258SOL    HW1  959   1.752   4.482   6.483 -0.1764 -1.6620  1.3154
  258SOL    HW2  960   1.679   4.450   6.341  0.8403  1.8158 -0.1163
  259SOL     OW  961   4.377   2.933   5.948  0.1486  0.1613  0.2738
  259SOL    HW1  962   4.357   2.903   6.041 -0.0149 -0.7625 -0.0540
  259SOL    HW2  963   4.299   2.986   5.912 -0.4272 -0.7628  0.1282
  260SOL     OW  964   0.966   0.916   4.959 -0.3229 -0.3538  1.0148
  260SOL    HW1  965   0.881   0.937   4.912 -0.4534  0.6359  1.6696
  260SOL    HW2  966   0.969   0.964   5.047  0.6218 -0.8916  1.2928
  261SOL     OW  967   6.134   0.405   5.362 -0.7808 -0.1127  0.0970
  261SOL    HW1  968   6.108   0.311   5.385 -0.5705 -0.1044  0.3647
  261SOL    HW2  969   6.190   0.443   5.435 -1.3746  0.4331  0.2812
  262SOL     OW  970   6.871   0.386   5.040  0.0179 -0.2461 -0.0299
  262SOL    HW1  971   6.831   0.478   5.034  0.2186 -0.1342  0.3132
  262SOL    HW2  972   6.971   0.394   5.045  0.0314 -0.4828  0.0635
  263SOL     OW  973   6.651   0.949   5.240 -0.4881  0.4976  0.0831
  263SOL    HW1  974   6.592   0.908   5.171  0.1478 -1.4098  0.6100
  263SOL    HW2  975   6.725   0.886   5.263 -0.3590  1.2890  2.0941
  264SOL     OW  976   0.106   4.583   3.418  0.1058  0.0699  0.0440
  264SOL    HW1  977   0.141   4.553   3.507  0.1457  2.1157  0.7949
  264SOL    HW2  978   0.022   4.636   3.432 -0.9273 -1.1286 -1.3481
  265SOL     OW  979   5.814   4.224   5.107  0.6572 -0.1229 -0.3403
  265SOL    HW1  980   5.867   4.297   5.064  1.9960 -0.5093  0.6081
  265SOL    HW2  981   5.836   4.218   5.204 -0.7673 -0.6369 -0.0156
  266SOL     OW  982   6.089   3.644   3.801  0.2705  0.4830  0.4387
  266SOL    HW1  983   6.138   3.563   3.835  0.2360  0.5315  0.6056
  266SOL    HW2  984   6.002   3.653   3.848 -0.4781 -0.3075 -0.7378
  267SOL     OW  985   1.779   2.493   0.190  0.1486 -0.5482 -0.6744
  267SOL    HW1  986   1.774   2.396   0.213 -2.0547 -0.7880 -1.9718
  267SOL    HW2  987   1.798   2.504   0.093  2.0139  0.3999 -0.2674
  268SOL     OW  988   6.628   3.377   5.308  0.2011  0.0079 -0.1830
  268SOL    HW1  989   6.532   3.370   5.279  0.0678 -0.7496  0.4028
  268SOL    HW2  990   6.660   3.471   5.297 -0.1550 -0.0372 -1.7917
  269SOL     OW  991   6.235   5.122   5.369 -0.0581 -0.3286 -0.1891
  269SOL    HW1  992   6.247   5.203   5.426 -1.1697 -1.6673  2.0958
  269SOL    HW2  993   6.312   5.059   5.384 -1.3494 -1.6122  1.6246
  270SOL     OW  994   5.876   2.980   2.677  0.2928  0.4163 -0.0278
  270SOL    HW1  995   5.927   3.059   2.709  1.2101 -0.8784  1.9155
  270SOL    HW2  996   5.864   2.985   2.578  0.8652  2.6375 -0.0184
  271SOL     OW  997   6.457   0.851   3.949 -0.1695 -0.3123 -0.6582
  271SOL    HW1  998   6.364   0.816   3.963 -0.4697  0.6916 -0.0024
  271SOL    HW2  999   6.503   0.798   3.878 -0.4936 -2.2103  0.4975
  272SOL     OW 1000   5.728   4.158   3.144 -0.3651  0.1110  0.2879
  272SOL    HW1 1001   5.720   4.090   3.070 -0.0554 -1.1886  1.4057
  272SOL    HW2 1002   5.642   4.163   3.194  0.0749 -0.6250  1.1587
  273SOL     OW 1003   2.861   3.134   6.102 -0.0322 -0.0808 -0.5040
  273SOL    HW1 1004   2.799   3.079   6.046 -0.4701  0.9932 -1.1064
  273SOL    HW2 1005   2.828   3.136   6.197 -1.8567  1.7300 -1.1018
  274SOL     OW 1006   5.419   4.120   2.648 -0.3841 -0.3780 -0.0894
  274SOL    HW1 1007   5.348   4.189   2.657 -0.9557 -0.8341 -0.9920
  274SOL    HW2 1008   5.423   4.065   2.732  1.0336  1.5908  1.2329
  275SOL     OW 1009   4.020   3.542   6.217 -0.3494  0.4826 -0.1808
  275SOL    HW1 1010   3.977   3.476   6.278  0.5305 -0.0663 -0.1300
  275SOL    HW2 1011   3.951   3.587   6.161 -1.2305  1.3312  1.5330
  276SOL     OW 1012   5.380   5.003   4.792  0.0342  0.2554 -0.2691
  276SOL    HW1 1013   5.465   5.056   4.785  0.8024 -0.9514 -0.2573
  276SOL    HW2 1014   5.343   4.988   4.700 -1.5538  2.8929 -0.1670
  277SOL     OW 1015   0.216   4.508   3.658 -0.3149  0.2728 -0.0319
  277SOL    HW1 1016   0.234   4.533   3.753 -1.2581  2.2141 -0.3071
  277SOL    HW2 1017   0.294   4.458   3.621  0.3684  0.1200  1.5353
  278SOL     OW 1018   5.136   4.260   6.735  0.3839 -0.3791  0.4043
  278SOL    HW1 1019   5.056   4.318   6.755  0.7742  1.4649 -2.6659
  278SOL    HW2 1020   5.163   4.212   6.818 -2.2224  1.0343  2.2540
  279SOL     OW 1021   5.689   1.842   6.555 -0.3533  0.1337 -0.2149
  279SOL    HW1 1022   5.722   1.912   6.619 -0.3271  0.6540 -0.7895
  279SOL    HW2 1023   5.596   1.864   6.526  0.4587  1.2398 -2.1869
  280SOL     OW 1024   5.730   5.270   4.054  0.0959  0.5750 -0.6488
  280SOL    HW1 1025   5.771   5.235   3.970  1.6275 -0.6777  0.5314
  280SOL    HW2 1026   5.800   5.273   4.126 -1.5056  0.0200  1.0286
  281SOL     OW 1027   6.294   1.034   4.601 -0.5727 -0.3161 -0.0038
  281SOL    HW1 1028   6.241   1.119   4.594 -0.4592  0.0258  2.5810
  281SOL    HW2 1029   6.238   0.963   4.643  0.5007 -0.3812  1.3945
  282SOL     OW 1030   5.458   4.488   1.185 -0.6517 -0.4719 -0.5659
  282SOL    HW1 1031   5.361   4.465   1.175 -0.5680 -2.1247  1.6267
  282SOL    HW2 1032   5.513   4.412   1.150 -0.1880 -0.3706 -0.0611
  283SOL     OW 1033   6.055   0.498   3.955 -0.3104 -0.3392  0.5254
  283SOL    HW1 1034   6.016   0.514   3.865 -0.6773  1.6377  0.9858
  283SOL    HW2 1035   5.987   0.454   4.014 -1.4927  1.8411  0.9157
  284SOL     OW 1036   6.988   0.726   6.488  0.1285 -0.2835  0.4922
  284SOL    HW1 1037   6.991   0.803   6.553  3.3291 -0.7017  0.9998
  284SOL    HW2 1038   7.077   0.682   6.485  0.2109 -0.3095 -4.2341
  285SOL     OW 1039   1.502   3.720   4.939  0.2331 -0.1811  0.3485
  285SOL    HW1 1040   1.449   3.780   4.999 -0.1581 -1.1507  1.0082
  285SOL    HW2 1041   1.444   3.688   4.864  0.7563  1.1269 -0.6487
  286SOL     OW 1042   5.965   6.210   5.588  0.1015 -0.2144 -0.4174
  286SOL    HW1 1043   5.894   6.247   5.527 -0.5889 -0.7072  0.0749
  286SOL    HW2 1044   6.001   6.125   5.550 -1.1000 -1.1040  0.3688
  287SOL     OW 1045   4.202   3.120   4.179 -0.0821  0.9764 -0.0855
  287SOL    HW1 1046   4.147   3.141   4.260  1.2348  0.0248  1.1003
  287SOL    HW2 1047   4.167   3.036   4.136  1.3675 -0.5675  1.6207
  288SOL     OW 1048   2.933   4.036   5.771 -0.3396 -0.6576  0.0518
  288SOL    HW1 1049   2.838   4.007   5.783 -0.0785 -1.6813 -0.2732
  288SOL    HW2 1050   2.989   3.997   5.844  0.1302 -1.5149 -0.7609
  289SOL     OW 1051   6.759   3.197   5.156  0.2541 -0.6639  0.2436
  289SOL    HW1 1052   6.721   3.104   5.155 -3.0731  0.5356 -2.1019
  289SOL    HW2 1053   6.701   3.256   5.213  1.7182  0.2650  0.8412
  290SOL     OW 1054   6.792   2.272   2.912  0.3759  0.3713 -0.4680
  290SOL    HW1 1055   6.858   2.232   2.848  0.0414  0.9313 -1.1699
  290SOL    HW2 1056   6.704   2.284   2.866  0.1888  0.9774  0.0352
  291SOL     OW 1057   6.953   4.611   3.736 -0.0382 -0.2566 -0.4968
  291SOL    HW1 1058   7.046   4.577   3.732  0.7055  1.4276  1.0300
  291SOL    HW2 1059   6.904   4.568   3.812 -0.5658 -1.2248 -1.3670
  292SOL     OW 1060   5.279   1.500   4.174 -0.8315  0.1807 -0.7970
  292SOL    HW1 1061   5.182   1.503   4.197 -0.6403 -0.8732  0.2115
  292SOL    HW2 1062   5.290   1.488   4.075 -1.6906  2.5947 -1.2514
  293SOL     OW 1063   0.783   1.311   4.171 -0.5578 -0.2442  0.2447
  293SOL    HW1 1064   0.805   1.377   4.242 -0.7995  0.2840 -0.1634
  293SOL    HW2 1065   0.777   1.219   4.211 -0.7747  0.0574  0.9118
  294SOL     OW 1066   3.473   3.971   5.648 -0.2080  0.0787  0.5354
  294SOL    HW1 1067   3.448   3.922   5.564  0.7990  1.6240 -0.7440
  294SOL    HW2 1068   3.508   3.905   5.715 -0.3678 -1.1400 -0.5202
  295SOL     OW 1069   3.320   2.390   5.639  0.2274  0.4072 -0.3712
  295SOL    HW1 1070   3.272   2.424   5.719 -0.0147  0.3846 -0.5061
  295SOL    HW2 1071   3.259   2.392   5.560  1.1216  2.6108 -1.0907
  296SOL     OW 1072   5.003   3.546   2.909  0.2590 -0.2552  0.2756
  296SOL    HW1 1073   5.101   3.532   2.896  0.3520 -0.0155  0.6730
  296SOL    HW2 1074   4.984   3.556   3.007 -0.1098  0.0843  0.1716
  297SOL     OW 1075   1.438   2.763   3.041 -0.0286  0.4001 -0.1247
  297SOL    HW1 1076   1.477   2.796   2.954  0.0169  1.0763  0.1476
  297SOL    HW2 1077   1.455   2.665   3.049  2.0794  0.7463  0.2001
  298SOL     OW 1078   6.781   5.913   5.495  0.0694 -0.2928  0.2841
  298SOL    HW1 1079   6.847   5.850   5.453  1.9109  1.4894  0.3957
  298SOL    HW2 1080   6.814   5.941   5.585 -1.9327 -0.9955  1.3079
  299SOL     OW 1081   1.409   2.587   4.517  0.1429 -0.1718 -0.4204
  299SOL    HW1 1082   1.373   2.504   4.560  0.5210 -0.3286 -0.4034
  299SOL    HW2 1083   1.342   2.622   4.451 -0.8766  0.6245  0.9844
  300SOL     OW 1084   2.792   3.518   5.844 -0.0153 -0.3067 -0.5126
  300SOL    HW1 1085   2.716   3.582   5.853 -0.1083 -0.0346 -2.6300
  300SOL    HW2 1086   2.764   3.441   5.787  1.7483  0.7229 -2.9478
  301SOL     OW 1087   0.036   2.972   3.486 -0.3446  0.2598  0.1495
  301SOL    HW1 1088   0.082   3.019   3.562 -0.5876  0.9688 -0.1266
  301SOL    HW2 1089   0.052   3.023   3.402 -0.9053  0.0297 -0.1028
  302SOL     OW 1090   6.355   3.541   0.456  0.9941  0.5115 -0.5205
  302SOL    HW1 1091   6.347   3.581   0.365 -1.5218 -1.2648 -1.1765
  302SOL    HW2 1092   6.334   3.611   0.524 -2.2038  0.7430 -1.5839
  303SOL     OW 1093   6.743   3.007   5.450 -0.6732  0.5865 -0.1384
  303SOL    HW1 1094   6.737   3.097   5.494 -1.2193  0.5000 -0.0230
  303SOL    HW2 1095   6.767   2.938   5.519  1.0849  0.8305 -0.4733
  304SOL     OW 1096   0.016   1.643   6.431  0.1915 -0.6645  0.2882
  304SOL    HW1 1097   0.046   1.737   6.446  0.5031 -0.7797  0.3876
  304SOL    HW2 1098  -0.044   1.615   6.506  0.0184 -0.5111  0.2071
  305SOL     OW 1099   0.792   5.175   5.632  0.1735  0.4096  0.2740
  305SOL    HW1 1100   0.834   5.210   5.548 -0.8296  0.7314 -0.1090
  305SOL    HW2 1101   0.817   5.079   5.644  1.2030  0.6579  0.1875
  306SOL     OW 1102   6.833   2.188   0.230 -0.6493  0.3946  0.1460
  306SOL    HW1 1103   6.859   2.123   0.158 -1.1742  0.6579 -0.2901
  306SOL    HW2 1104   6.880   2.164   0.315  0.0509  0.1298 -0.3045
  307SOL     OW 1105   6.207   1.854   0.161 -0.3665  0.4849  0.2697
  307SOL    HW1 1106   6.299   1.854   0.200 -0.5185  1.0166  0.6331
  307SOL    HW2 1107   6.146   1.911   0.217 -0.4086  1.9057 -1.1702
  308SOL     OW 1108   6.180   2.613   5.589 -0.1519 -0.0142 -0.1827
  308SOL    HW1 1109   6.099   2.653   5.633  1.5207  0.7350  2.4866
  308SOL    HW2 1110   6.256   2.678   5.595  0.7170 -0.6946 -2.6007
  309SOL     OW 1111   6.947   2.837   2.656  0.4091  0.3729  0.4669
  309SOL    HW1 1112   6.997   2.773   2.714 -1.3077 -2.2125 -0.7376
  309SOL    HW2 1113   6.854   2.848   2.691  0.9746  3.2931  1.3479
  310SOL     OW 1114   6.357   3.539   1.693  0.0742  0.1373 -0.0597
  310SOL    HW1 1115   6.401   3.454   1.664 -0.1465 -0.4701  1.3014
  310SOL    HW2 1116   6.258   3.532   1.677 -0.0879 -0.3225  1.0758
  311SOL     OW 1117   6.285   0.939   3.545 -0.1689  0.4438 -0.2910
  311SOL    HW1 1118   6.351   0.878   3.501 -1.3795 -0.8441 -0.3744
  311SOL    HW2 1119   6.324   0.976   3.629  0.5040 -0.6471 -0.1063
  312SOL     OW 1120   5.629   4.460   3.305 -0.3756 -0.7612 -0.6257
  312SOL    HW1 1121   5.568   4.381   3.308 -1.7808  0.3306  0.9880
  312SOL    HW2 1122   5.605   4.518   3.226 -0.9696 -0.6950 -0.3980
  313SOL     OW 1123   4.661   3.243   4.332  0.0385 -0.2912 -0.0959
  313SOL    HW1 1124   4.664   3.279   4.425  0.3675  1.7258 -0.8427
  313SOL    HW2 1125   4.755   3.228   4.299 -0.0566 -3.6879  0.8006
  314SOL     OW 1126   6.288   3.949   2.425 -0.1682  0.1614 -0.0491
  314SOL    HW1 1127   6.313   3.963   2.329 -1.4271 -1.7769 -0.7241
  314SOL    HW2 1128   6.349   3.880   2.465 -0.2349  0.2848  0.2686
  315SOL     OW 1129   0.113   5.948   4.249  0.6170  0.3666  0.7586
  315SOL    HW1 1130   0.111   5.987   4.341  1.6472  0.6220  0.6925
  315SOL    HW2 1131   0.096   5.849   4.255 -0.2736  0.5332  1.1116
  316SOL     OW 1132   0.109   3.436   2.569  0.5223  0.6697 -0.2693
  316SOL    HW1 1133   0.149   3.525   2.593 -0.2734  0.5598  1.5752
  316SOL    HW2 1134   0.103   3.378   2.650  0.5600 -0.9062 -1.3473
  317SOL     OW 1135   5.850   1.496   3.091 -0.4224  0.3241  0.1163
  317SOL    HW1 1136   5.917   1.508   3.165  0.0298 -1.2055  0.0036
  317SOL    HW2 1137   5.758   1.496   3.130 -0.2385  0.3996  0.5651
  318SOL     OW 1138   5.258   2.265   3.028  0.1832 -0.0223 -0.5220
  318SOL    HW1 1139   5.167   2.295   3.058  0.9696  3.5947 -1.3104
  318SOL    HW2 1140   5.327   2.305   3.088  1.3810  0.2147 -2.0107
  319SOL     OW 1141   5.358   6.667   4.602 -0.5122  0.3932 -0.7080
  319SOL    HW1 1142   5.384   6.763   4.595  0.7232  0.0793 -0.6537
  319SOL    HW2 1143   5.264   6.660   4.637 -0.0996  1.5613  0.7490
  320SOL     OW 1144   1.705   4.591   5.928  0.4946  0.1008  0.3177
  320SOL    HW1 1145   1.617   4.547   5.944  0.6722  0.3065  2.0684
  320SOL    HW2 1146   1.690   4.686   5.898  0.0846  0.6481  2.1442
  321SOL     OW 1147   4.064   2.191   5.958  0.0402 -0.0570  0.1440
  321SOL    HW1 1148   4.118   2.144   5.888  3.2151 -0.8764  2.9269
  321SOL    HW2 1149   4.087   2.288   5.958  0.6036 -0.1897  0.5287
  322SOL     OW 1150   0.999   3.746   5.991 -0.3098  0.5733 -0.1687
  322SOL    HW1 1151   0.971   3.669   5.933 -2.8235  0.7471  0.6863
  322SOL    HW2 1152   1.064   3.714   6.060 -2.6233 -1.3026  1.2981
  323SOL     OW 1153   6.761   0.455   3.898  0.6463  0.6703  0.2957
  323SOL    HW1 1154   6.815   0.377   3.930  1.1220  0.0692 -1.7650
  323SOL    HW2 1155   6.820   0.535   3.889  0.8955  0.4030 -0.5648
  324SOL     OW 1156   6.904   2.829   5.210  0.1825 -0.3070  0.1318
  324SOL    HW1 1157   6.875   2.751   5.155  1.7855 -0.9947  0.2061
  324SOL    HW2 1158   6.824   2.878   5.244 -0.8945 -2.3596  0.7140
  325SOL     OW 1159   5.513   4.149   2.306  0.4384  0.0711  0.3467
  325SOL    HW1 1160   5.529   4.164   2.209  0.0642 -0.0643  0.2624
  325SOL    HW2 1161   5.495   4.237   2.351  0.3471  0.1036  0.2456
  326SOL     OW 1162   1.253   2.175   6.749  0.5041  0.3250 -0.2241
  326SOL    HW1 1163   1.276   2.124   6.666  1.0293  2.0465 -1.2020
  326SOL    HW2 1164   1.219   2.265   6.723 -0.3623  0.4990  1.4335
  327SOL     OW 1165   1.920   3.806   6.088 -0.4605  0.2007 -0.1778
  327SOL    HW1 1166   1.953   3.728   6.035 -0.2150  0.6480 -0.7004
  327SOL    HW2 1167   1.825   3.791   6.114 -0.5118 -0.1331 -0.5427
  328SOL     OW 1168   5.600   4.198   2.009  0.0134  0.2840  0.1916
  328SOL    HW1 1169   5.699   4.188   2.014  0.1276  1.6353  1.5135
  328SOL    HW2 1170   5.573   4.220   1.915  1.1512  1.4702  0.1094
  329SOL     OW 1171   1.134   3.968   5.842 -0.2509 -0.8550  0.2392
  329SOL    HW1 1172   1.091   3.885   5.878 -0.9522 -0.8468 -0.5433
  329SOL    HW2 1173   1.217   3.943   5.792 -0.0947 -1.0142  0.5740
  330SOL     OW 1174   6.369   2.488   4.040 -0.1242 -0.6101 -0.0534
  330SOL    HW1 1175   6.302   2.486   3.966 -0.6420  3.4663  0.0800
  330SOL    HW2 1176   6.321   2.489   4.128  0.4161 -3.0688  0.3394
  331SOL     OW 1177   1.323   4.674   6.177 -0.1239  0.2219 -0.0596
  331SOL    HW1 1178   1.234   4.689   6.219  0.6023  0.9089  1.3194
  331SOL    HW2 1179   1.387   4.639   6.246  0.4695 -1.0368 -1.2190
  332SOL     OW 1180   5.671   2.127   0.993 -0.1443 -0.0646  0.0268
  332SOL    HW1 1181   5.684   2.167   1.083 -1.3892  0.6972 -0.1034
  332SOL    HW2 1182   5.631   2.195   0.932  0.1755 -0.7326 -0.9538
  333SOL     OW 1183   5.734   6.124   4.409 -0.4469 -0.3879 -0.4629
  333SOL    HW1 1184   5.682   6.130   4.324 -0.3446 -2.5144 -0.7277
  333SOL    HW2 1185   5.670   6.116   4.486 -0.5717 -1.6666 -0.6700
  334SOL     OW 1186   6.167   3.601   2.366 -0.6055 -0.2964  0.6327
  334SOL    HW1 1187   6.094   3.627   2.302  0.0544  0.8504  0.3022
  334SOL    HW2 1188   6.141   3.627   2.458 -0.3562  0.7517  0.4260
  335SOL     OW 1189   0.767   5.535   4.279  0.1018 -0.2845 -0.3484
  335SOL    HW1 1190   0.766   5.617   4.223  2.0359  0.4622  0.6207
  335SOL    HW2 1191   0.857   5.492   4.273 -0.5413 -1.7537  0.0039
  336SOL     OW 1192   0.989   4.169   6.002  0.5842 -0.4149  0.0530
  336SOL    HW1 1193   0.896   4.142   6.024  0.3033 -0.0186 -0.6329
  336SOL    HW2 1194   1.036   4.094   5.955  0.1262 -0.0967 -0.9462
  337SOL     OW 1195   6.323   0.385   5.960 -0.4100 -0.4585  0.7390
  337SOL    HW1 1196   6.420   0.385   5.983 -0.0963 -1.7161 -0.4471
  337SOL    HW2 1197   6.291   0.291   5.948 -1.0445 -0.0098 -1.7095
  338SOL     OW 1198   0.356   2.906   1.733 -0.5707 -1.2006  0.2315
  338SOL    HW1 1199   0.301   2.889   1.815 -0.3526  1.2394  0.9785
  338SOL    HW2 1200   0.300   2.952   1.665  0.2565  0.5823  0.6913
  339SOL     OW 1201   0.451   0.073   3.964 -0.0201 -0.5321  0.8297
  339SOL    HW1 1202   0.401  -0.012   3.948  1.3656 -0.8921 -2.1497
  339SOL    HW2 1203   0.426   0.140   3.894  0.8255  0.6270  1.5965
  340SOL     OW 1204   6.316   5.641   6.075  0.0841  0.2643 -0.6551
  340SOL    HW1 1205   6.410   5.676   6.077  0.8746 -1.6212 -1.4777
  340SOL    HW2 1206   6.313   5.560   6.016 -1.4759 -1.3374  1.4467
  341SOL     OW 1207   6.938   1.889   1.922  0.3730 -0.2748  0.3759
  341SOL    HW1 1208   6.990   1.938   1.992  0.2203  1.0301 -0.3921
  341SOL    HW2 1209   6.977   1.798   1.911  0.7944 -0.2851  1.7025
  342SOL     OW 1210   0.039   4.505   5.173  0.1136  0.0537  0.1988
  342SOL    HW1 1211   0.095   4.455   5.108  0.9256  0.2381  0.7417
  342SOL    HW2 1212   0.032   4.601   5.145 -1.4527 -0.3294 -0.8488
  343SOL     OW 1213   0.040   0.662   5.651  0.3464  0.3370 -0.0158
  343SOL    HW1 1214   0.052   0.761   5.640  0.5757  0.2304 -0.7190
  343SOL    HW2 1215  -0.015   0.626   5.576 -0.1575  0.0039  0.5013
  344SOL     OW 1216   4.217   2.244   4.082 -0.2094  0.0847 -0.2176
  344SOL    HW1 1217   4.118   2.253   4.083 -0.0913  1.7981  2.0261
  344SOL    HW2 1218   4.253   2.279   3.996 -1.3966  1.7167 -0.0889
  345SOL     OW 1219   0.677   2.202   5.689 -0.1233 -0.4434 -0.4809
  345SOL    HW1 1220   0.711   2.132   5.627  2.2603  0.1949 -0.0030
  345SOL    HW2 1221   0.754   2.241   5.741 -1.8385 -0.0707  1.9464
  346SOL     OW 1222   0.403   1.890   0.509  0.2103 -0.0819  0.2192
  346SOL    HW1 1223   0.447   1.801   0.522 -1.4842 -0.8304  1.1647
  346SOL    HW2 1224   0.415   1.946   0.591  1.2250  0.5499 -0.3526
  347SOL     OW 1225   0.723   1.389   5.385  0.1176 -0.3958 -0.3776
  347SOL    HW1 1226   0.663   1.424   5.313  0.9274 -1.9391 -1.8876
  347SOL    HW2 1227   0.786   1.461   5.414  1.0310 -0.2002 -2.6193
  348SOL     OW 1228   3.219   3.582   6.213  0.4937 -0.0834  0.2534
  348SOL    HW1 1229   3.300   3.544   6.257  1.0371  0.0273 -0.6281
  348SOL    HW2 1230   3.137   3.540   6.252  0.9148  0.4446  1.7809
  349SOL     OW 1231   3.460   3.016   5.982 -0.2587 -0.3611 -0.3287
  349SOL    HW1 1232   3.438   3.099   6.034  1.3554 -0.0843 -0.0253
  349SOL    HW2 1233   3.398   3.008   5.904 -1.4914  0.2371  0.5699
  350SOL     OW 1234   6.918   1.208   4.757 -0.2063  0.3137  0.1499
  350SOL    HW1 1235   7.012   1.191   4.786 -0.1353  1.8669  0.9625
  350SOL    HW2 1236   6.870   1.121   4.747  1.7944 -0.6572 -2.0814
  351SOL     OW 1237   0.032   2.130   0.439  0.2930 -0.1233  0.4853
  351SOL    HW1 1238   0.022   2.032   0.426 -0.0049  0.0612 -0.8627
  351SOL    HW2 1239  -0.009   2.157   0.526 -0.6034 -1.0506  0.3693
  352SOL     OW 1240   1.589   2.007   3.406 -0.0483  0.0217 -0.1410
  352SOL    HW1 1241   1.679   2.051   3.415 -0.6593  0.8039  3.3486
  352SOL    HW2 1242   1.592   1.917   3.449 -0.3234 -1.0974 -2.3320
  353SOL     OW 1243   2.174   1.608   4.919  0.3618  0.6701 -0.0455
  353SOL    HW1 1244   2.232   1.559   4.984  0.1690 -0.9918 -1.0552
  353SOL    HW2 1245   2.092   1.641   4.966 -1.2815 -3.1132  0.1166
  354SOL     OW 1246   5.061   3.733   5.007 -0.1181 -0.7917 -0.5021
  354SOL    HW1 1247   5.082   3.665   5.076 -1.3641 -1.3335 -0.6300
  354SOL    HW2 1248   4.977   3.707   4.958  0.7692 -0.4757 -2.2805
  355SOL     OW 1249   4.796   2.167   5.522 -0.1776  0.2793 -0.0164
  355SOL    HW1 1250   4.782   2.199   5.616  1.4940  0.6340  0.1362
  355SOL    HW2 1251   4.770   2.239   5.458 -0.0414  0.5298  0.2119
  356SOL     OW 1252   5.274   4.352   2.617  0.8870 -0.0476  0.0487
  356SOL    HW1 1253   5.205   4.349   2.545  1.0260  0.3788 -0.1076
  356SOL    HW2 1254   5.357   4.396   2.582  0.6045  1.1042  0.7616
  357SOL     OW 1255   0.048   1.333   0.046 -0.7198  0.0952 -0.2358
  357SOL    HW1 1256   0.042   1.433   0.040 -0.2706  0.0789 -1.2340
  357SOL    HW2 1257  -0.011   1.300   0.120 -0.4456  1.1364  0.4593
  358SOL     OW 1258   0.126   2.268   6.823 -0.1559 -0.4866 -0.9904
  358SOL    HW1 1259   0.225   2.267   6.806 -0.2520 -0.9105 -1.5601
  358SOL    HW2 1260   0.079   2.230   6.743 -0.8695  0.9559 -1.2830
  359SOL     OW 1261   1.220   3.180   4.312  0.0728 -0.0934  0.1298
  359SOL    HW1 1262   1.295   3.113   4.312 -0.5267 -0.9111  3.0671
  359SOL    HW2 1263   1.190   3.197   4.405 -3.1221  0.5746 -0.8769
  360SOL     OW 1264   1.574   3.769   3.680 -1.0121  0.0157  0.4829
  360SOL    HW1 1265   1.611   3.830   3.749 -0.5069  0.0894  0.1532
  360SOL    HW2 1266   1.523   3.695   3.724 -2.4622  1.1893  0.8544
  361SOL     OW 1267   1.384   4.233   6.680  0.7388  0.8123 -0.5918
  361SOL    HW1 1268   1.382   4.331   6.656  0.5377  1.1238  0.6204
  361SOL    HW2 1269   1.479   4.202   6.681  1.0391  1.6421  1.3767
  362SOL     OW 1270   6.536   1.393   2.792  0.0211 -0.3871 -0.3556
  362SOL    HW1 1271   6.467   1.462   2.776 -0.1164 -0.6101 -0.7335
  362SOL    HW2 1272   6.528   1.358   2.886  0.7356  0.8181  0.1737
  363SOL     OW 1273   0.558   3.777   5.461  0.3221 -0.2298  0.1889
  363SOL    HW1 1274   0.639   3.736   5.419  1.4886  0.8280  1.3339
  363SOL    HW2 1275   0.556   3.756   5.558 -1.1331 -0.7514  0.0681
  364SOL     OW 1276   6.204   2.915   2.338 -0.1888  0.1323  0.1485
  364SOL    HW1 1277   6.167   2.994   2.290  0.3110 -0.2751 -0.9581
  364SOL    HW2 1278   6.148   2.834   2.316 -0.0762 -0.0176  0.4162
  365SOL     OW 1279   1.119   3.451   3.774  0.4322  0.7201  0.1530
  365SOL    HW1 1280   1.131   3.356   3.805 -0.5228  0.1070 -1.2265
  365SOL    HW2 1281   1.175   3.467   3.693  0.4497  1.2758  0.2732
  366SOL     OW 1282   6.051   2.265   4.602  0.7333 -0.0429 -0.5825
  366SOL    HW1 1283   6.101   2.334   4.656 -1.7702  1.2409  0.2448
  366SOL    HW2 1284   6.033   2.185   4.659  0.4962  0.1417 -0.3995
  367SOL     OW 1285   6.205   4.421   0.807  0.1369 -0.0449 -0.3297
  367SOL    HW1 1286   6.289   4.474   0.814 -0.9880  1.7998  0.1924
  367SOL    HW2 1287   6.215   4.335   0.857  2.1404 -0.5230 -1.4643
  368SOL     OW 1288   4.718   1.506   4.077 -0.0590  0.2674  0.5743
  368SOL    HW1 1289   4.621   1.528   4.072 -0.1765 -0.1154  1.0414
  368SOL    HW2 1290   4.754   1.493   3.984 -0.9295 -1.5478  0.4359
  369SOL     OW 1291   1.782   2.283   4.811 -0.0027  0.3317  0.8086
  369SOL    HW1 1292   1.821   2.204   4.859 -1.1119  0.7596  2.5017
  369SOL    HW2 1293   1.812   2.367   4.856 -0.4167  0.7977  0.2262
  370SOL     OW 1294   6.435   2.382   3.152 -0.4052  0.3423 -0.3369
  370SOL    HW1 1295   6.402   2.435   3.229 -1.1555  2.0693 -1.7712
  370SOL    HW2 1296   6.502   2.315   3.183 -1.3438  0.3618  1.8995
  371SOL     OW 1297   3.503   1.773   5.303 -0.8135 -0.0864  0.1879
  371SOL    HW1 1298   3.477   1.732   5.391  0.3831 -1.5333 -0.0946
  371SOL    HW2 1299   3.591   1.820   5.314  0.8197 -2.6740 -0.7861
  372SOL     OW 1300   5.736   3.747   3.267 -0.3438  0.4026 -0.5158
  372SOL    HW1 1301   5.829   3.770   3.241 -0.2378 -0.7011 -1.1845
  372SOL    HW2 1302   5.695   3.688   3.197 -1.3763  0.4769  0.0027
  373SOL     OW 1303   6.232   0.547   5.580  0.0954  0.1296 -0.2244
  373SOL    HW1 1304   6.317   0.520   5.624 -1.0183 -0.3861  1.7420
  373SOL    HW2 1305   6.220   0.647   5.587 -0.1560  0.0367  0.8915
  374SOL     OW 1306   6.929   3.431   2.843 -1.0240  0.2451 -0.0101
  374SOL    HW1 1307   6.910   3.483   2.926 -1.0629  0.9729 -0.4711
  374SOL    HW2 1308   7.024   3.398   2.845 -1.7683 -2.0436  1.5524
  375SOL     OW 1309   6.879   2.481   5.481 -0.0452  0.3787 -0.1420
  375SOL    HW1 1310   6.901   2.422   5.559 -0.5330  1.3386  0.7537
  375SOL    HW2 1311   6.884   2.428   5.397 -0.5683 -0.9606  0.6325
  376SOL     OW 1312   6.365   3.835   5.017 -0.1836 -0.7388  0.3444
  376SOL    HW1 1313   6.427   3.909   4.991  1.3430 -2.3643 -0.8694
  376SOL    HW2 1314   6.369   3.821   5.116 -0.9888  1.1724  0.6787
  377SOL     OW 1315   2.714   3.152   4.213  0.2435 -0.4851 -0.7185
  377SOL    HW1 1316   2.718   3.071   4.156  1.4483 -0.8731 -0.1137
  377SOL    HW2 1317   2.764   3.136   4.298 -0.6064  0.4443 -0.0080
  378SOL     OW 1318   6.773   3.585   2.643  0.2967 -0.0497 -0.3894
  378SOL    HW1 1319   6.825   3.528   2.707 -1.2443 -1.1680 -0.0544
  378SOL    HW2 1320   6.808   3.678   2.644  1.9392 -0.6476  0.1714
  379SOL     OW 1321   5.380   2.975   5.929  0.0842  0.6224 -0.3932
  379SOL    HW1 1322   5.338   3.013   5.846  1.1614  0.9589 -0.8013
  379SOL    HW2 1323   5.367   3.039   6.005  1.7715  1.8333 -1.0485
  380SOL     OW 1324   1.316   3.081   6.691  0.6881 -0.1463 -0.1804
  380SOL    HW1 1325   1.414   3.063   6.703  1.0899 -0.0675 -2.6971
  380SOL    HW2 1326   1.288   3.157   6.748  1.9791 -0.4705  0.9328
  381SOL     OW 1327   2.042   3.178   4.451  0.1476  0.3157  0.3075
  381SOL    HW1 1328   1.982   3.245   4.406  1.1691  1.1765  0.2029
  381SOL    HW2 1329   2.106   3.225   4.511  0.2483 -0.6578  0.9873
  382SOL     OW 1330   3.131   3.261   6.167 -0.0135 -0.4381 -0.0430
  382SOL    HW1 1331   3.068   3.184   6.181 -0.7640  0.0626 -0.5807
  382SOL    HW2 1332   3.126   3.323   6.245  0.8048 -1.0666  0.5242
  383SOL     OW 1333   6.625   5.336   5.254  0.4938  0.4419 -0.3919
  383SOL    HW1 1334   6.656   5.358   5.347  0.7957  1.3379 -0.6944
  383SOL    HW2 1335   6.549   5.396   5.229  0.1991 -0.0198 -0.5973
  384SOL     OW 1336   6.137   3.362   2.879 -0.6721  0.1052  0.1169
  384SOL    HW1 1337   6.107   3.288   2.819  0.7938 -0.6646  0.2697
  384SOL    HW2 1338   6.234   3.379   2.863  0.1094 -0.9693  3.0615
  385SOL     OW 1339   5.842   3.013   0.844  0.0105  0.2570  0.1088
  385SOL    HW1 1340   5.780   2.950   0.890 -1.6937  2.5463  1.1334
  385SOL    HW2 1341   5.884   2.967   0.766 -0.1932 -2.4757  1.4807
  386SOL     OW 1342   1.553   3.192   3.986 -0.9116  0.6008  0.1595
  386SOL    HW1 1343   1.555   3.264   3.917 -1.2571 -2.3642 -3.2517
  386SOL    HW2 1344   1.636   3.135   3.977 -1.2503 -0.2202  1.8277
  387SOL     OW 1345   4.343   2.030   4.332  0.3107  0.1191  0.1331
  387SOL    HW1 1346   4.360   2.113   4.279  1.7527  1.0099  1.8894
  387SOL    HW2 1347   4.398   2.032   4.415  0.4444 -2.6393  0.2005
  388SOL     OW 1348   3.113   2.623   5.619  0.0133  0.3502  0.4137
  388SOL    HW1 1349   3.141   2.574   5.537  0.5316  0.2635  0.6367
  388SOL    HW2 1350   3.064   2.706   5.594  1.5836  1.1768 -0.0171
  389SOL     OW 1351   5.447   2.691   1.934 -0.2513  0.1721 -0.0626
  389SOL    HW1 1352   5.513   2.692   1.859  1.4816  0.0682  1.3811
  389SOL    HW2 1353   5.414   2.598   1.949  0.9206 -0.1604  0.5426
  390SOL     OW 1354   4.684   4.610   3.953 -0.0822 -0.4435 -0.3693
  390SOL    HW1 1355   4.762   4.658   3.912 -0.8597  1.4065  0.1909
  390SOL    HW2 1356   4.661   4.651   4.041 -0.1525 -2.5973  0.6867
  391SOL     OW 1357   0.471   3.511   2.848  0.3106  0.0641 -0.6379
  391SOL    HW1 1358   0.493   3.482   2.941  0.6231 -0.5336 -0.8907
  391SOL    HW2 1359   0.533   3.584   2.820 -0.3701  0.8906 -0.0581
  392SOL     OW 1360   6.593   4.298   5.926 -0.0268  0.0957  0.5848
  392SOL    HW1 1361   6.662   4.277   5.995 -0.0625 -0.4813  0.4520
  392SOL    HW2 1362   6.560   4.391   5.938  1.6649  0.8117 -0.1238
  393SOL     OW 1363   5.490   3.867   3.216  0.0560 -0.0289  0.0389
  393SOL    HW1 1364   5.410   3.809   3.231 -0.5015  0.7110 -0.0408
  393SOL    HW2 1365   5.529   3.847   3.126 -2.0898  1.9815 -1.4270
  394SOL     OW 1366   5.943   4.948   3.649 -0.1022 -0.7262  0.0412
  394SOL    HW1 1367   6.032   4.906   3.665  1.3042  2.1146  0.3834
  394SOL    HW2 1368   5.915   4.933   3.554  2.0376  0.4683 -0.8471
  395SOL     OW 1369   6.811   3.273   6.165 -0.5981 -0.5467 -0.3115
  395SOL    HW1 1370   6.878   3.240   6.099  0.3088 -0.1193  0.3642
  395SOL    HW2 1371   6.827   3.228   6.253 -1.6231 -0.9208 -0.3049
  396SOL     OW 1372   3.157   2.788   5.368 -0.1259 -0.1342  0.3118
  396SOL    HW1 1373   3.128   2.874   5.326 -1.3448 -1.1526 -0.9748
  396SOL    HW2 1374   3.138   2.712   5.307 -3.1757 -1.8617  3.0986
  397SOL     OW 1375   1.482   2.727   3.547  0.1474  0.4410 -0.4415
  397SOL    HW1 1376   1.513   2.681   3.464 -0.1889 -0.3087 -0.1634
  397SOL    HW2 1377   1.464   2.823   3.527  3.0019  1.0357 -0.5129
  398SOL     OW 1378   1.184   3.951   6.972 -0.0341  0.4683  0.4875
  398SOL    HW1 1379   1.178   4.050   6.985  0.9125  0.4753  0.9098
  398SOL    HW2 1380   1.253   3.930   6.902 -0.8393  0.1362 -0.2299
  399SOL     OW 1381   1.217   1.063   4.308 -0.1833 -0.7307  0.4435
  399SOL    HW1 1382   1.297   1.102   4.354  1.7774 -3.0870 -0.7389
  399SOL    HW2 1383   1.162   1.137   4.269 -0.0076  1.1116  3.3539
  400SOL     OW 1384   4.951   4.056   3.286 -0.0297 -0.4312 -0.0723
  400SOL    HW1 1385   4.977   3.988   3.218  0.7814 -0.2085  0.0026
  400SOL    HW2 1386   5.016   4.053   3.362  0.0035  0.4137 -0.0613
  401SOL     OW 1387   5.878   3.959   0.030 -0.1232 -0.3397  0.0494
  401SOL    HW1 1388   5.923   4.037  -0.013 -0.0854 -0.0691  0.5675
  401SOL    HW2 1389   5.932   3.929   0.109 -0.9793  0.1649  0.8426
  402SOL     OW 1390   5.808   1.416   6.350 -0.5630  0.1070 -0.0117
  402SOL    HW1 1391   5.731   1.405   6.287  0.4403  1.2916 -1.5229
  402SOL    HW2 1392   5.848   1.327   6.369 -2.6375 -0.6271  1.3187
  403SOL     OW 1393   6.808   3.057   2.946 -0.1083 -0.6638 -0.4244
  403SOL    HW1 1394   6.898   3.043   2.986  0.8173  0.0635 -2.1691
  403SOL    HW2 1395   6.801   3.149   2.909 -1.0507 -1.1651 -1.5920
  404SOL     OW 1396   2.150   2.364   5.313  0.5832 -0.3753 -0.8019
  404SOL    HW1 1397   2.196   2.448   5.341  0.3365 -0.5176  0.0419
  404SOL    HW2 1398   2.187   2.334   5.225  1.2205  0.1930 -0.7359
  405SOL     OW 1399   2.657   2.321   5.950  0.3750  0.4001  0.3484
  405SOL    HW1 1400   2.630   2.323   5.854  1.4005 -0.7533  0.0141
  405SOL    HW2 1401   2.728   2.252   5.963  0.5012  0.7913  1.8740
  406SOL     OW 1402   4.032   2.829   5.719 -0.0442  0.1812 -0.2959
  406SOL    HW1 1403   3.967   2.799   5.650 -2.8085  1.1025  1.7353
  406SOL    HW2 1404   4.016   2.925   5.742  1.5763  0.2342  0.8167
  407SOL     OW 1405   5.052   2.481   6.054  0.0564 -0.2854 -1.2280
  407SOL    HW1 1406   5.150   2.493   6.042  0.2411 -1.2525 -0.8258
  407SOL    HW2 1407   5.033   2.456   6.149 -0.5332 -0.4952 -1.3933
  408SOL     OW 1408   1.534   1.646   4.040  0.0800  0.3301 -0.2392
  408SOL    HW1 1409   1.536   1.728   3.983  0.1539 -0.1156 -0.8798
  408SOL    HW2 1410   1.440   1.611   4.045  0.0802  0.3467 -0.1125
  409SOL     OW 1411   5.845   3.679   4.608 -0.2537 -0.3234 -0.3483
  409SOL    HW1 1412   5.846   3.603   4.542 -2.0415 -0.4960 -0.2316
  409SOL    HW2 1413   5.795   3.756   4.568  0.0308  0.1470  0.2033
  410SOL     OW 1414   6.909   3.828   2.522  0.2393  0.5765  0.3311
  410SOL    HW1 1415   6.848   3.901   2.553 -1.8090 -0.5213 -0.8987
  410SOL    HW2 1416   6.942   3.849   2.431 -0.3340  0.0241 -0.0154
  411SOL     OW 1417   1.532   2.097   5.582 -0.4016 -0.4403 -0.2552
  411SOL    HW1 1418   1.540   2.077   5.680  1.6553  1.0759 -0.0579
  411SOL    HW2 1419   1.565   2.190   5.564  0.9039 -1.2925 -2.6290
  412SOL     OW 1420   0.421   5.592   5.080  0.1127  0.3407  0.1430
  412SOL    HW1 1421   0.388   5.578   5.173 -3.0815  1.3523 -0.6904
  412SOL    HW2 1422   0.459   5.507   5.044 -4.5859 -2.1148  0.2763
  413SOL     OW 1423   0.883   5.465   4.972 -0.1064 -0.6017 -0.1546
  413SOL    HW1 1424   0.967   5.481   4.921 -0.6147 -0.0527 -0.8473
  413SOL    HW2 1425   0.868   5.367   4.981  1.3889 -0.7282  1.3199
  414SOL     OW 1426   5.615   3.088   5.694  0.2019  0.7884 -0.3721
  414SOL    HW1 1427   5.524   3.110   5.658 -0.0138  0.3962 -0.0863
  414SOL    HW2 1428   5.623   3.123   5.787  0.1086  0.2831 -0.1693
  415SOL     OW 1429   1.192   2.932   0.093  0.3903 -0.2906  0.1755
  415SOL    HW1 1430   1.169   3.023   0.128 -1.3675 -0.5712 -0.1184
  415SOL    HW2 1431   1.280   2.903   0.131  1.4169  1.8533 -0.3895
  416SOL     OW 1432   2.383   4.195   4.357  0.0497  0.5108 -0.0629
  416SOL    HW1 1433   2.376   4.174   4.260 -0.1461  2.0904 -0.4204
  416SOL    HW2 1434   2.474   4.170   4.390 -0.6466 -2.3519  0.0006
  417SOL     OW 1435   4.310   3.865   4.212 -0.4827 -0.1910  0.0237
  417SOL    HW1 1436   4.348   3.922   4.139  1.3633  0.3569  1.3303
  417SOL    HW2 1437   4.309   3.916   4.297 -0.0312 -1.6602  0.9570
  418SOL     OW 1438   0.994   1.215   4.706 -0.1454  0.1174  1.0711
  418SOL    HW1 1439   0.922   1.232   4.774 -0.4216  1.8785  0.3723
  418SOL    HW2 1440   1.083   1.209   4.752 -0.6789 -2.3446  1.9806
  419SOL     OW 1441   6.455   3.843   5.992 -0.1647 -0.3673 -0.3566
  419SOL    HW1 1442   6.416   3.933   5.971  1.1410  0.4201  0.4293
  419SOL    HW2 1443   6.397   3.796   6.059 -0.5077  0.1650 -0.2762
  420SOL     OW 1444   6.027   1.603   4.175 -0.3709  0.6316  0.5426
  420SOL    HW1 1445   5.988   1.525   4.225 -0.5101  1.1901  1.3286
  420SOL    HW2 1446   6.082   1.658   4.238  1.3021  0.1448 -0.4166
  421SOL     OW 1447   5.529   0.627   3.992 -0.3868  0.4480  0.3964
  421SOL    HW1 1448   5.562   0.563   4.062 -1.2860 -0.7502 -0.2239
  421SOL    HW2 1449   5.587   0.621   3.912 -0.0163  0.9947  0.6197
  422SOL     OW 1450   0.999   2.772   1.028 -0.0979  0.1537 -0.6977
  422SOL    HW1 1451   1.021   2.675   1.013  0.8262  0.2607 -0.0831
  422SOL    HW2 1452   0.946   2.806   0.950 -0.0589 -0.7280 -1.1243
  423SOL     OW 1453   0.567   3.519   6.897  0.4830  0.1509 -0.4476
  423SOL    HW1 1454   0.541   3.518   6.800 -0.3148 -1.6827 -0.2484
  423SOL    HW2 1455   0.486   3.535   6.953  0.5186 -1.0924 -0.0057
  424SOL     OW 1456   0.404   6.688   4.707 -0.0427 -0.1111  0.2875
  424SOL    HW1 1457   0.430   6.592   4.720 -2.1168 -0.9996 -1.4157
  424SOL    HW2 1458   0.347   6.696   4.625  2.4922  3.1010 -1.3914
  425SOL     OW 1459   4.638   3.233   5.369  0.0272  0.0923 -0.5165
  425SOL    HW1 1460   4.594   3.209   5.456  1.6038  0.2028  0.3440
  425SOL    HW2 1461   4.732   3.199   5.368  1.0601  2.7017 -0.8720
  426SOL     OW 1462   4.743   4.594   5.959  0.2499 -0.1587 -0.2898
  426SOL    HW1 1463   4.643   4.588   5.957  0.3458 -3.2745 -1.5318
  426SOL    HW2 1464   4.779   4.587   5.866  1.6552  0.2299  0.2026
  427SOL     OW 1465   0.818   3.457   6.221 -0.1389  0.1422  0.1512
  427SOL    HW1 1466   0.872   3.436   6.140 -1.1478 -1.3169 -0.1801
  427SOL    HW2 1467   0.872   3.513   6.284  0.8191  0.9038 -1.3092
  428SOL     OW 1468   4.015   4.068   5.890  0.8587  0.2266  0.3216
  428SOL    HW1 1469   4.089   4.002   5.875 -0.4449 -1.1263 -0.4720
  428SOL    HW2 1470   3.992   4.112   5.803 -0.0710 -0.2873  0.2892
  429SOL     OW 1471   0.261   3.428   3.615 -0.3550  0.7575  0.4350
  429SOL    HW1 1472   0.252   3.360   3.688  1.5411 -2.3231 -1.9374
  429SOL    HW2 1473   0.183   3.491   3.618 -3.3894 -2.6989  1.6883
  430SOL     OW 1474   5.632   3.048   0.403  0.1738 -0.0478  0.7270
  430SOL    HW1 1475   5.593   3.010   0.319  0.0631  1.9717 -0.2115
  430SOL    HW2 1476   5.732   3.051   0.394  0.1017  1.3320  0.0771
  431SOL     OW 1477   1.261   5.300   4.189 -0.0701  0.0020 -0.6290
  431SOL    HW1 1478   1.260   5.201   4.206 -0.5369  0.1125  0.0675
  431SOL    HW2 1479   1.246   5.318   4.092  3.1942 -0.7004 -1.3812
  432SOL     OW 1480   1.852   3.810   3.139  0.3699  0.2004 -0.1235
  432SOL    HW1 1481   1.826   3.905   3.125  2.2488  1.1044  1.8848
  432SOL    HW2 1482   1.876   3.796   3.235  1.6704 -1.8952 -0.6839
  433SOL     OW 1483   6.275   2.744   4.764 -0.0362 -0.6410  0.5910
  433SOL    HW1 1484   6.372   2.768   4.766 -0.1319  0.0080 -0.9731
  433SOL    HW2 1485   6.222   2.815   4.811 -0.0061  0.7214 -1.2849
  434SOL     OW 1486   0.122   2.257   1.817 -0.1681  0.3607  0.4111
  434SOL    HW1 1487   0.170   2.341   1.794  0.2563  0.2764  0.9583
  434SOL    HW2 1488   0.058   2.275   1.892 -0.9763  0.4660 -0.2964
  435SOL     OW 1489   4.891   4.124   5.944 -0.0355  0.0332 -0.0231
  435SOL    HW1 1490   4.864   4.209   5.989  3.2145  1.0287  0.3327
  435SOL    HW2 1491   4.857   4.123   5.850 -3.0657  0.0188  0.9712
  436SOL     OW 1492   0.550   4.633   5.709  0.5324  0.2665 -0.2935
  436SOL    HW1 1493   0.625   4.634   5.643  0.5198  0.4768 -0.3062
  436SOL    HW2 1494   0.486   4.706   5.687 -0.9046 -1.3302 -1.6804
  437SOL     OW 1495   3.447   2.393   4.334  0.0695 -0.0987  0.0732
  437SOL    HW1 1496   3.447   2.319   4.267 -2.7915 -2.1632  2.1285
  437SOL    HW2 1497   3.377   2.460   4.311  1.9031  1.5102 -1.1618
  438SOL     OW 1498   6.372   3.550   6.053 -0.5802  0.0741 -0.0286
  438SOL    HW1 1499   6.337   3.636   6.092  0.6092  0.4681  0.2133
  438SOL    HW2 1500   6.424   3.501   6.123 -0.6077 -0.4780 -0.3917
  439SOL     OW 1501   6.643   2.598   1.877  0.0991  0.2421 -0.0054
  439SOL    HW1 1502   6.564   2.544   1.847 -0.9078  0.6173  1.7875
  439SOL    HW2 1503   6.707   2.539   1.926  0.4916  0.1120 -0.6691
  440SOL     OW 1504   5.059   2.973   5.245 -0.7737  0.1067  0.0181
  440SOL    HW1 1505   5.016   2.934   5.163  0.2476  0.5900 -0.7741
  440SOL    HW2 1506   5.158   2.978   5.231 -0.5881  0.2477  1.2736
  441SOL     OW 1507   2.870   2.155   6.022  0.6383 -0.4473 -0.0975
  441SOL    HW1 1508   2.957   2.123   5.985  0.8342 -0.7358  0.5970
  441SOL    HW2 1509   2.885   2.197   6.111  0.1061 -0.2224 -0.1081
  442SOL     OW 1510   6.500   6.099   3.723 -0.1972 -0.7107  0.3412
  442SOL    HW1 1511   6.439   6.173   3.752  1.2803  0.7924 -0.1599
  442SOL    HW2 1512   6.447   6.019   3.698 -1.8894  0.2559  0.6971
  443SOL     OW 1513   2.528   2.034   4.021 -0.6286 -0.0598 -0.0511
  443SOL    HW1 1514   2.540   1.960   4.087  0.6709 -2.3098 -2.6018
  443SOL    HW2 1515   2.615   2.080   4.006 -0.9974  0.6891  0.0455
  444SOL     OW 1516   4.529   2.821   6.701  0.4508  0.0189  0.1041
  444SOL    HW1 1517   4.536   2.770   6.786 -1.1955 -1.2448 -0.4703
  444SOL    HW2 1518   4.602   2.792   6.639 -0.6455 -1.9469 -0.3358
  445SOL     OW 1519   5.284   1.435   3.897  0.0822  0.2852 -0.4092
  445SOL    HW1 1520   5.344   1.432   3.817  0.0994  0.5943 -0.4111
  445SOL    HW2 1521   5.219   1.510   3.887  1.4415  1.6972  0.7964
  446SOL     OW 1522   0.045   4.984   4.823  0.1289 -0.1788  0.2530
  446SOL    HW1 1523   0.130   4.967   4.871 -0.0371 -1.6289  0.0836
  446SOL    HW2 1524   0.065   5.014   4.729  0.6073 -3.8108 -0.9895
  447SOL     OW 1525   4.966   2.353   3.115 -0.1089 -0.1855 -0.5093
  447SOL    HW1 1526   4.924   2.367   3.205 -0.9700 -0.1085 -0.9189
  447SOL    HW2 1527   4.964   2.439   3.064  0.4498 -0.2111 -0.5849
  448SOL     OW 1528   5.258   4.073   6.897  0.5049 -0.1878 -0.2174
  448SOL    HW1 1529   5.302   4.130   6.966 -0.6484  1.0583 -0.4634
  448SOL    HW2 1530   5.319   3.998   6.872  1.6301  0.3112  0.9022
  449SOL     OW 1531   0.280   3.237   5.980 -0.8571  0.2670  0.0080
  449SOL    HW1 1532   0.316   3.298   6.051  0.5452 -0.6378  0.1154
  449SOL    HW2 1533   0.329   3.253   5.894  0.2209 -1.3200  0.2828
  450SOL     OW 1534   0.911   4.706   3.109  0.5352  0.2793  0.3800
  450SOL    HW1 1535   0.840   4.661   3.055 -0.8518 -0.2534  2.5302
  450SOL    HW2 1536   0.955   4.777   3.053 -1.8829  0.8394 -0.9493
  451SOL     OW 1537   0.375   2.907   5.636 -0.4656  0.0218 -0.4844
  451SOL    HW1 1538   0.280   2.935   5.649 -0.0909  0.9069  0.4182
  451SOL    HW2 1539   0.408   2.943   5.549 -0.6875  0.4613 -0.3901
  452SOL     OW 1540   5.646   3.206   5.951 -0.0920  0.7835 -0.5887
  452SOL    HW1 1541   5.625   3.298   5.918 -1.0110  0.7793 -0.0481
  452SOL    HW2 1542   5.617   3.198   6.047  3.0671  1.0094  0.5111
  453SOL     OW 1543   0.825   0.997   4.531 -0.2087 -0.2441 -0.2393
  453SOL    HW1 1544   0.887   1.075   4.517 -0.2371 -0.0632  0.5813
  453SOL    HW2 1545   0.870   0.913   4.502  0.1953 -0.0401 -0.2124
  454SOL     OW 1546   5.674   4.138   3.586 -0.1817 -0.4364 -0.3973
  454SOL    HW1 1547   5.621   4.077   3.528  1.6697 -0.9294 -1.6669
  454SOL    HW2 1548   5.724   4.203   3.529  1.4710 -0.7369  0.6455
  455SOL     OW 1549   4.569   2.715   6.936  0.2578 -0.6615  0.3327
  455SOL    HW1 1550   4.648   2.762   6.976 -1.7675  0.7588  3.0107
  455SOL    HW2 1551   4.558   2.626   6.980 -0.3224 -0.3163  0.9055
  456SOL     OW 1552   0.546   2.696   1.753  0.1715 -0.0609 -0.0419
  456SOL    HW1 1553   0.477   2.767   1.736  1.7492  1.4147 -0.5248
  456SOL    HW2 1554   0.538   2.663   1.847  0.6704  2.2056  0.8399
  457SOL     OW 1555   4.412   2.617   3.985 -0.1773 -0.3148  0.3094
  457SOL    HW1 1556   4.411   2.682   4.061 -1.4656 -2.3747  2.1789
  457SOL    HW2 1557   4.503   2.575   3.978  0.6124  1.4761 -0.8067
  458SOL     OW 1558   4.010   1.630   4.544  0.1206 -0.0509 -0.1467
  458SOL    HW1 1559   4.004   1.634   4.444 -0.4927 -0.9933 -0.1642
  458SOL    HW2 1560   3.938   1.569   4.579  1.5548 -1.3063  0.7198
  459SOL     OW 1561   6.911   1.297   5.816  0.4959  0.0749  0.0641
  459SOL    HW1 1562   7.007   1.324   5.826 -0.4045  3.4300  0.8666
  459SOL    HW2 1563   6.886   1.303   5.719  0.5088  1.7768  0.1268
  460SOL     OW 1564   6.464   3.077   6.645  0.3558  0.0954  0.1477
  460SOL    HW1 1565   6.365   3.069   6.635  0.3852  0.7126 -0.8517
  460SOL    HW2 1566   6.493   3.165   6.607  1.4493 -0.6961 -0.9312
  461SOL     OW 1567   0.225   2.377   0.867 -0.1713  0.1668  0.3513
  461SOL    HW1 1568   0.262   2.344   0.953  0.6364  1.4026  0.4970
  461SOL    HW2 1569   0.287   2.352   0.792  0.1589  0.8402  0.3929
  462SOL     OW 1570   1.039   3.139   3.216  0.1007 -0.1926 -0.1558
  462SOL    HW1 1571   0.977   3.108   3.144  1.5913 -0.8709 -1.1947
  462SOL    HW2 1572   1.127   3.164   3.176 -0.4643  4.0724  0.8161
  463SOL     OW 1573   4.109   2.722   4.346 -0.3742  0.2147 -0.0045
  463SOL    HW1 1574   4.201   2.691   4.319 -0.5577 -1.0470  0.7559
  463SOL    HW2 1575   4.054   2.644   4.374 -1.5374  1.0171  0.0375
  464SOL     OW 1576   5.737   6.439   4.183 -0.6102 -0.1324 -0.0954
  464SOL    HW1 1577   5.789   6.452   4.268 -0.3985 -0.5492 -0.1553
  464SOL    HW2 1578   5.647   6.482   4.192 -0.1847  0.7776 -0.0657
  465SOL     OW 1579   3.977   3.439   6.648  0.3358  0.1115  0.6402
  465SOL    HW1 1580   3.928   3.467   6.730  2.3265  0.5263  1.7697
  465SOL    HW2 1581   4.012   3.346   6.660 -0.4495 -0.3236 -0.3002
  466SOL     OW 1582   6.453   2.156   0.006  0.3846 -0.6921  0.5018
  466SOL    HW1 1583   6.482   2.163   0.101  0.2902 -1.5377  0.6018
  466SOL    HW2 1584   6.505   2.221  -0.050 -1.7773  2.2372  1.5885
  467SOL     OW 1585   1.049   2.858   2.026  0.4748  0.0615  0.4206
  467SOL    HW1 1586   0.963   2.809   2.012  0.0324  0.9794 -0.1318
  467SOL    HW2 1587   1.124   2.792   2.035 -0.3871 -0.7844  1.7414
  468SOL     OW 1588   0.645   5.720   3.855  0.2908 -0.2543  0.2213
  468SOL    HW1 1589   0.660   5.814   3.824  0.4013 -0.7846 -1.4597
  468SOL    HW2 1590   0.677   5.710   3.949  0.6641  1.2718  0.2887
  469SOL     OW 1591   0.961   4.425   0.426  0.1837 -0.3255 -0.0660
  469SOL    HW1 1592   0.896   4.350   0.432  0.5896 -0.6458  0.3976
  469SOL    HW2 1593   1.038   4.408   0.487  0.2607  0.4856  0.0783
  470SOL     OW 1594   6.346   0.386   4.825 -0.1809  0.0770  0.1708
  470SOL    HW1 1595   6.365   0.366   4.922  0.3231 -0.2277  0.0131
  470SOL    HW2 1596   6.428   0.367   4.771 -0.7524 -0.6812 -0.4511
  471SOL     OW 1597   2.292   2.626   5.317 -0.5399  0.4820  0.2885
  471SOL    HW1 1598   2.391   2.620   5.304 -0.6147 -4.6681  0.2872
  471SOL    HW2 1599   2.248   2.646   5.229  0.3583  2.7797  0.2827
  472SOL     OW 1600   2.334   2.609   4.624 -0.4515 -0.0640 -0.4562
  472SOL    HW1 1601   2.261   2.542   4.614 -1.5607  1.1824 -0.9494
  472SOL    HW2 1602   2.295   2.700   4.639  0.9527  0.8142 -1.7370
  473SOL     OW 1603   0.242   3.674   2.616  0.3684 -0.2241 -0.4989
  473SOL    HW1 1604   0.332   3.696   2.579  1.0262 -0.6252  0.8174
  473SOL    HW2 1605   0.216   3.742   2.684 -0.2702 -0.1928 -0.7636
  474SOL     OW 1606   0.435   2.419   6.584  0.0441  0.7240 -0.7252
  474SOL    HW1 1607   0.482   2.419   6.672 -1.6082  1.8053  0.2168
  474SOL    HW2 1608   0.337   2.424   6.599 -0.4912 -2.0716 -2.6100
  475SOL     OW 1609   6.849   0.972   5.853 -0.4020  0.1547  0.6226
  475SOL    HW1 1610   6.862   1.038   5.927 -2.3807  0.6788  0.5767
  475SOL    HW2 1611   6.753   0.974   5.824  0.1544 -0.6059 -1.4271
  476SOL     OW 1612   0.106   1.494   3.603 -0.1489 -0.2684  0.0650
  476SOL    HW1 1613   0.202   1.508   3.576 -0.0156 -1.4636 -0.1344
  476SOL    HW2 1614   0.103   1.447   3.691 -0.5526 -0.3782 -0.0064
  477SOL     OW 1615   0.499   2.509   4.672  0.0690 -0.1304 -0.1975
  477SOL    HW1 1616   0.589   2.552   4.672  0.0633 -0.1122 -0.6024
  477SOL    HW2 1617   0.431   2.575   4.641  0.2648 -0.8226 -2.2315
  478SOL     OW 1618   2.595   2.817   6.427 -0.6705 -0.1618  0.5040
  478SOL    HW1 1619   2.516   2.756   6.426 -1.5996  1.0280 -0.0395
  478SOL    HW2 1620   2.564   2.912   6.433  0.7291  0.3097  0.5659
  479SOL     OW 1621   2.881   3.827   5.392  0.4222  0.4319  0.0337
  479SOL    HW1 1622   2.913   3.732   5.394 -1.5308 -0.2679 -0.2310
  479SOL    HW2 1623   2.948   3.885   5.438  1.5905 -1.0847  0.3312
  480SOL     OW 1624   4.541   1.610   5.323  0.3022 -0.1764 -0.9948
  480SOL    HW1 1625   4.552   1.594   5.421  1.5771  1.7593 -0.7651
  480SOL    HW2 1626   4.603   1.550   5.272  0.3982 -0.4510 -0.5610
  481SOL     OW 1627   5.810   1.194   4.033 -0.0481 -0.0337 -0.6274
  481SOL    HW1 1628   5.773   1.103   4.049  1.5672 -0.4573  1.1108
  481SOL    HW2 1629   5.905   1.187   4.002  0.5344  1.0149  0.7723
  482SOL     OW 1630   6.032   6.822   4.752  0.0753 -0.0730 -0.0898
  482SOL    HW1 1631   6.082   6.739   4.777  0.4388 -0.1593 -1.0679
  482SOL    HW2 1632   6.088   6.902   4.774  0.3415 -0.1439 -0.4971
  483SOL     OW 1633   6.815   5.775   4.275 -0.0423 -0.1989  0.0689
  483SOL    HW1 1634   6.911   5.779   4.304 -0.1164  0.3132  0.2437
  483SOL    HW2 1635   6.808   5.723   4.190  0.4817  0.3690 -0.3247
  484SOL     OW 1636   0.394   1.377   4.593  0.0176  0.1148  0.7487
  484SOL    HW1 1637   0.304   1.421   4.589 -0.0454 -0.0582  0.1594
  484SOL    HW2 1638   0.460   1.432   4.543 -0.3663 -1.1332 -1.2658
  485SOL     OW 1639   6.626   5.478   5.709 -0.1638  0.1970  0.4908
  485SOL    HW1 1640   6.657   5.465   5.803  0.7249 -0.1440  0.1600
  485SOL    HW2 1641   6.582   5.568   5.701  0.2805  0.4802  1.1032
  486SOL     OW 1642   4.955   4.003   0.052  0.2612 -0.2030  0.1096
  486SOL    HW1 1643   4.978   3.978  -0.042  0.8495 -0.6007  0.3526
  486SOL    HW2 1644   5.022   4.067   0.088 -0.6024  0.8536 -0.1150
  487SOL     OW 1645   6.574   1.295   5.846  0.3156  0.0522 -0.4747
  487SOL    HW1 1646   6.663   1.340   5.837  0.0227  1.1544  1.4669
  487SOL    HW2 1647   6.565   1.259   5.939 -1.1109 -0.4249 -0.7691
  488SOL     OW 1648   1.585   2.073   3.830  0.3686 -0.1237  0.2110
  488SOL    HW1 1649   1.521   2.092   3.756 -0.6326 -1.1128  0.7963
  488SOL    HW2 1650   1.650   2.149   3.839 -1.4835  1.4906  0.4177
  489SOL     OW 1651   6.529   4.312   2.327 -0.0758 -0.1485 -0.2803
  489SOL    HW1 1652   6.472   4.394   2.326  0.3319  0.1482 -1.9423
  489SOL    HW2 1653   6.514   4.262   2.413 -0.6437  1.4257  0.5803
  490SOL     OW 1654   6.716   3.564   2.200 -0.7167 -0.0843 -0.5314
  490SOL    HW1 1655   6.619   3.556   2.221 -0.5276  2.1905  1.6010
  490SOL    HW2 1656   6.770   3.551   2.283  0.9991 -2.7374 -1.9104
  491SOL     OW 1657   1.627   1.900   5.265 -0.5211  0.1612  0.3087
  491SOL    HW1 1658   1.674   1.918   5.352 -0.7595 -0.4894  0.5741
  491SOL    HW2 1659   1.684   1.932   5.189  0.2362 -0.3919  0.6417
  492SOL     OW 1660   5.195   1.763   4.494  0.1651 -0.3378 -0.0511
  492SOL    HW1 1661   5.172   1.820   4.573 -0.1840  0.6511 -0.8560
  492SOL    HW2 1662   5.161   1.670   4.510  2.0867 -0.7825  1.9532
  493SOL     OW 1663   6.848   2.754   4.302  1.1352  0.0359 -0.8989
  493SOL    HW1 1664   6.752   2.747   4.277  0.9109 -0.9525  0.1550
  493SOL    HW2 1665   6.866   2.846   4.337  0.2976 -0.1113 -0.0455
  494SOL     OW 1666   5.489   4.380   4.663 -0.4665 -0.0611  0.4493
  494SOL    HW1 1667   5.562   4.318   4.634 -2.4373 -1.5812 -1.6041
  494SOL    HW2 1668   5.436   4.338   4.737 -2.3898 -1.4731 -1.5680
  495SOL     OW 1669   6.060   2.051   6.987 -0.2961  0.5217 -0.2652
  495SOL    HW1 1670   6.082   2.148   6.999  1.8437  0.2026 -1.1815
  495SOL    HW2 1671   6.130   1.996   7.031 -0.8305 -0.6227 -0.8088
  496SOL     OW 1672   6.418   1.729   4.743  0.2474  0.8559  0.2165
  496SOL    HW1 1673   6.425   1.772   4.653  1.3831  0.4485  0.0870
  496SOL    HW2 1674   6.497   1.669   4.757 -0.5324 -0.0170  1.0027
  497SOL     OW 1675   6.137   2.103   4.205  0.2004  0.3527  0.5533
  497SOL    HW1 1676   6.105   2.010   4.190  0.9301 -0.0952  1.6218
  497SOL    HW2 1677   6.066   2.168   4.178 -1.0742 -0.5599  1.5847
  498SOL     OW 1678   0.690   4.293   4.013  0.4316 -0.3268 -0.0336
  498SOL    HW1 1679   0.751   4.223   3.976 -0.2018 -0.3195 -1.1437
  498SOL    HW2 1680   0.733   4.383   4.002  0.8637 -0.4500  0.5865
  499SOL     OW 1681   4.721   2.898   3.862 -0.0828 -0.5086  0.5471
  499SOL    HW1 1682   4.721   2.807   3.903 -1.6626  0.1232  2.0915
  499SOL    HW2 1683   4.651   2.902   3.791 -0.8800 -0.1941  1.3241
  500SOL     OW 1684   6.564   5.617   3.956 -0.0943 -0.3923 -0.6336
  500SOL    HW1 1685   6.547   5.580   3.865 -1.9060 -3.1607  0.6686
  500SOL    HW2 1686   6.658   5.596   3.984 -0.2350 -1.6074 -1.0213
  501SOL     OW 1687   1.997   4.003   4.419 -0.0572  0.4433  0.3172
  501SOL    HW1 1688   2.087   4.044   4.438  1.2193 -2.2578  0.5898
  501SOL    HW2 1689   1.976   3.935   4.488 -0.8323 -1.2190 -1.4551
  502SOL     OW 1690   1.040   1.938   5.120 -0.6302 -0.2742 -0.5837
  502SOL    HW1 1691   1.118   1.973   5.068 -0.2267  0.2710  0.3695
  502SOL    HW2 1692   0.967   2.006   5.122  0.5713  1.0833  2.1946
  503SOL     OW 1693   6.008   3.448   5.177 -0.3095 -0.3155 -0.1786
  503SOL    HW1 1694   6.062   3.483   5.100 -0.5837  0.8103  0.1203
  503SOL    HW2 1695   6.028   3.503   5.259 -0.0029 -1.5028  0.5765
  504SOL     OW 1696   6.413   4.607   6.659 -0.0674 -0.0400  0.1226
  504SOL    HW1 1697   6.458   4.695   6.647  0.0263 -0.1840 -0.6733
  504SOL    HW2 1698   6.324   4.620   6.704  0.0571  0.4272  0.2367
  505SOL     OW 1699   1.252   2.505   5.293 -0.2204  0.8655  0.7621
  505SOL    HW1 1700   1.342   2.507   5.337 -0.4799 -1.0881  1.4979
  505SOL    HW2 1701   1.253   2.439   5.218 -1.7992 -1.5851  2.7472
  506SOL     OW 1702   0.713   5.580   4.779 -0.2289 -0.0254 -0.4607
  506SOL    HW1 1703   0.700   5.675   4.808  1.3309  0.8830 -2.4550
  506SOL    HW2 1704   0.747   5.526   4.856 -1.7906  0.8425  0.8816
  507SOL     OW 1705   3.000   3.464   6.325 -0.3095 -0.0342 -0.0187
  507SOL    HW1 1706   2.926   3.483   6.259  1.3548  0.9361 -1.7055
  507SOL    HW2 1707   2.968   3.398   6.392 -2.8603  0.6907 -0.4093
  508SOL     OW 1708   6.593   4.314   2.845 -0.1206  0.6576  0.2913
  508SOL    HW1 1709   6.538   4.232   2.829  0.4891  0.6290 -1.9349
  508SOL    HW2 1710   6.670   4.291   2.904 -1.3283  0.2528  1.7908
  509SOL     OW 1711   1.407   3.558   5.997 -0.1108 -0.3565 -0.0163
  509SOL    HW1 1712   1.461   3.513   6.069 -2.0746 -1.2275  1.0256
  509SOL    HW2 1713   1.335   3.614   6.040 -0.0471  0.7781 -1.3277
  510SOL     OW 1714   2.971   2.371   4.665 -0.3156 -0.2801 -0.0186
  510SOL    HW1 1715   3.028   2.396   4.588 -0.3725  1.6661  0.5330
  510SOL    HW2 1716   3.023   2.312   4.728  0.4345 -0.0888 -0.4577
  511SOL     OW 1717   0.860   2.717   5.612  0.2683  0.2481  0.0852
  511SOL    HW1 1718   0.935   2.734   5.676  1.3295 -3.2277 -0.0305
  511SOL    HW2 1719   0.897   2.704   5.520 -0.5699 -0.6772 -0.1305
  512SOL     OW 1720   3.569   1.508   4.620  0.0533  0.1394 -0.4090
  512SOL    HW1 1721   3.540   1.578   4.556 -0.7193  0.5401  0.3549
  512SOL    HW2 1722   3.495   1.442   4.634 -0.6809  1.2957  1.7319
  513SOL     OW 1723   6.136   2.954   4.872 -0.1916 -0.6040 -0.2255
  513SOL    HW1 1724   6.059   2.952   4.935  0.1414 -0.3046  0.1988
  513SOL    HW2 1725   6.196   3.031   4.895 -1.2604  0.9650 -2.3569
  514SOL     OW 1726   2.091   4.661   4.532  0.7208 -0.1933  0.3931
  514SOL    HW1 1727   2.117   4.572   4.495  0.2717 -0.5210  0.8574
  514SOL    HW2 1728   2.171   4.703   4.575  0.5958 -1.0686  1.5508
  515SOL     OW 1729   4.801   1.590   4.602 -0.6542 -0.5280  0.0517
  515SOL    HW1 1730   4.856   1.551   4.528  0.1277 -1.1587  0.9497
  515SOL    HW2 1731   4.743   1.519   4.642 -0.7245 -0.2984  0.3605
  516SOL     OW 1732   6.320   1.878   3.499 -0.0929  0.1594  0.0024
  516SOL    HW1 1733   6.363   1.812   3.561  2.3876  0.8706 -0.8543
  516SOL    HW2 1734   6.343   1.854   3.404  1.4095  2.5245 -0.3125
  517SOL     OW 1735   6.517   2.623   3.549 -0.1064 -0.2777 -0.0654
  517SOL    HW1 1736   6.611   2.590   3.557  0.2379  0.4840 -0.8109
  517SOL    HW2 1737   6.508   2.676   3.465 -1.0830  0.0725  0.2549
  518SOL     OW 1738   0.060   6.532   3.811 -0.0083  0.1122  0.0852
  518SOL    HW1 1739   0.120   6.458   3.780  0.4153  0.3207  0.4080
  518SOL    HW2 1740   0.103   6.580   3.887  0.0867  1.2144 -0.6425
  519SOL     OW 1741   1.155   2.425   6.729  0.5776 -0.0318  0.0379
  519SOL    HW1 1742   1.125   2.400   6.637 -2.4289 -1.4307  1.2842
  519SOL    HW2 1743   1.084   2.478   6.774  2.5149  1.7301  1.2134
  520SOL     OW 1744   3.151   3.880   5.088  0.5886  0.6159 -0.3329
  520SOL    HW1 1745   3.244   3.844   5.089 -0.3843 -2.2043 -1.0832
  520SOL    HW2 1746   3.140   3.947   5.162  2.8258  0.0286  0.6180
  521SOL     OW 1747   5.251   3.576   6.532  0.5492 -0.3020  0.2430
  521SOL    HW1 1748   5.212   3.576   6.440  0.6967  0.1454  0.1796
  521SOL    HW2 1749   5.274   3.482   6.558 -0.6161 -0.5827  0.3076
  522SOL     OW 1750   0.423   2.664   3.446 -0.1184  0.1260 -0.1722
  522SOL    HW1 1751   0.403   2.583   3.391 -0.8142  0.9733 -1.1853
  522SOL    HW2 1752   0.483   2.725   3.395 -0.8842  0.9873 -0.0503
  523SOL     OW 1753   6.556   5.752   5.700 -0.4032 -0.5585  0.0087
  523SOL    HW1 1754   6.603   5.801   5.626  1.2658 -1.0320  0.7179
  523SOL    HW2 1755   6.485   5.811   5.739  1.5394  1.3491  0.8414
  524SOL     OW 1756   0.934   3.980   5.623  0.1248 -0.8074  0.0894
  524SOL    HW1 1757   1.031   3.963   5.603 -0.1007 -1.6482 -0.3399
  524SOL    HW2 1758   0.926   4.060   5.683  1.0900 -0.8085  0.2389
  525SOL     OW 1759   2.152   2.393   4.585 -0.1955 -0.2334  0.0305
  525SOL    HW1 1760   2.090   2.416   4.510 -0.6746  0.6296  0.6841
  525SOL    HW2 1761   2.191   2.302   4.569 -0.1350  0.0196 -1.3631
  526SOL     OW 1762   4.651   4.516   4.921  0.2557  0.2816 -0.5554
  526SOL    HW1 1763   4.701   4.452   4.979 -0.3217 -1.2619 -1.6820
  526SOL    HW2 1764   4.715   4.566   4.862  0.7279  0.8681  0.4456
  527SOL     OW 1765   0.123   0.466   5.014  0.1885 -0.3130  0.1812
  527SOL    HW1 1766   0.188   0.509   4.952 -0.2362 -1.6330 -1.2605
  527SOL    HW2 1767   0.171   0.433   5.095  0.7260  1.6031  0.6987
  528SOL     OW 1768   6.068   1.281   3.267  0.1859 -0.4190 -0.3399
  528SOL    HW1 1769   6.004   1.203   3.269  0.1318 -0.3638  0.1573
  528SOL    HW2 1770   6.016   1.366   3.271  0.3248 -0.3810  1.5717
  529SOL     OW 1771   6.641   3.039   4.306 -0.0646  0.8832  0.6453
  529SOL    HW1 1772   6.589   3.000   4.383 -0.2807 -0.0932  0.0163
  529SOL    HW2 1773   6.738   3.043   4.330 -0.0495  0.0277  0.7562
  530SOL     OW 1774   6.430   0.032   4.627 -0.1793  0.4718 -0.0064
  530SOL    HW1 1775   6.444  -0.067   4.631  0.2575  0.5195 -0.2250
  530SOL    HW2 1776   6.516   0.078   4.650 -0.1715  0.7941 -0.6695
  531SOL     OW 1777   0.475   3.279   6.647  0.5088 -0.3416 -0.1376
  531SOL    HW1 1778   0.464   3.377   6.629  0.5141  0.2806  2.6911
  531SOL    HW2 1779   0.569   3.252   6.629  0.7685  0.4391  0.0058
  532SOL     OW 1780   6.271   4.587   6.008  0.3185  0.2601  0.6982
  532SOL    HW1 1781   6.250   4.639   6.091 -0.9083 -0.2765  0.7366
  532SOL    HW2 1782   6.187   4.562   5.961  1.0087  1.5171 -1.3406
  533SOL     OW 1783   6.432   3.240   2.350  0.7642  0.2637  0.0595
  533SOL    HW1 1784   6.472   3.156   2.389  2.1648  0.6460 -0.4802
  533SOL    HW2 1785   6.506   3.300   2.320 -0.2484  1.3128 -0.3731
  534SOL     OW 1786   0.821   2.625   4.436  0.2789  0.4662 -0.4103
  534SOL    HW1 1787   0.809   2.543   4.380  0.5868 -0.2722  0.5779
  534SOL    HW2 1788   0.740   2.683   4.427 -1.3279 -1.3526  1.1132
  535SOL     OW 1789   4.436   1.839   3.893 -0.4206 -0.4382  0.8500
  535SOL    HW1 1790   4.391   1.765   3.944 -1.8408  1.2731  2.2352
  535SOL    HW2 1791   4.519   1.867   3.940  0.6588 -1.7196 -0.1968
  536SOL     OW 1792   2.208   4.437   4.887 -0.4301 -0.3638  0.4734
  536SOL    HW1 1793   2.116   4.400   4.897 -0.6246  0.1789  0.7779
  536SOL    HW2 1794   2.225   4.504   4.959  0.9042 -1.8166  1.5822
  537SOL     OW 1795   5.801   4.928   3.409  0.3056 -0.1884  0.1665
  537SOL    HW1 1796   5.862   4.994   3.365  0.2079  0.1071  0.4677
  537SOL    HW2 1797   5.710   4.968   3.417  0.8897  0.7777  2.9074
  538SOL     OW 1798   1.774   4.555   4.756  0.7416  0.0966 -0.4654
  538SOL    HW1 1799   1.677   4.579   4.761  0.6490 -0.2250 -0.6830
  538SOL    HW2 1800   1.794   4.515   4.667  1.2408  0.8654 -0.7040
  539SOL     OW 1801   6.073   4.827   6.572 -0.4766 -0.3072 -0.1542
  539SOL    HW1 1802   6.044   4.922   6.581  0.4789  0.0007 -0.2526
  539SOL    HW2 1803   6.014   4.780   6.506  0.1673  0.7120 -1.4972
  540SOL     OW 1804   3.647   2.824   4.840 -0.2271 -0.4492 -0.9349
  540SOL    HW1 1805   3.747   2.819   4.845 -0.1014  1.5602 -0.5813
  540SOL    HW2 1806   3.608   2.741   4.879  1.2990 -0.8690 -0.2052
  541SOL     OW 1807   1.487   2.472   6.198 -0.5148 -0.1603  0.7046
  541SOL    HW1 1808   1.586   2.467   6.208 -0.4610 -0.1204  0.2175
  541SOL    HW2 1809   1.453   2.555   6.243  0.0567  1.5338 -1.7914
  542SOL     OW 1810   1.218   5.167   5.124 -0.2085 -0.3303 -0.0107
  542SOL    HW1 1811   1.126   5.184   5.159 -0.2921 -1.0521  0.1430
  542SOL    HW2 1812   1.266   5.105   5.187  0.9527  1.2948  0.7558
  543SOL     OW 1813   5.970   5.061   6.595 -0.8615  0.1204 -0.0077
  543SOL    HW1 1814   5.879   5.096   6.572 -1.4951 -0.3298  1.6918
  543SOL    HW2 1815   6.034   5.137   6.603 -1.7040  0.7206  1.3852
  544SOL     OW 1816   6.326   4.250   1.514  0.0165  0.3907  0.1707
  544SOL    HW1 1817   6.234   4.261   1.477 -0.4325  1.7614  1.5782
  544SOL    HW2 1818   6.372   4.338   1.517  1.5880 -0.3411 -0.9499
  545SOL     OW 1819   4.727   2.667   6.137  0.1804  0.0070  0.2385
  545SOL    HW1 1820   4.806   2.665   6.076 -1.5202 -2.0100 -2.1522
  545SOL    HW2 1821   4.741   2.602   6.212  1.6225  1.3026  1.1482
  546SOL     OW 1822   5.224   2.603   6.330 -0.5536  0.5913 -0.4741
  546SOL    HW1 1823   5.269   2.528   6.379 -1.6940 -0.5558 -1.1172
  546SOL    HW2 1824   5.133   2.618   6.369 -0.8800  0.6799 -1.2502
  547SOL     OW 1825   6.153   2.043   0.352 -0.5547  0.0176 -0.8361
  547SOL    HW1 1826   6.246   2.006   0.358 -0.4737  0.4961  1.7301
  547SOL    HW2 1827   6.158   2.142   0.341 -0.7966 -0.0569 -1.7298
  548SOL     OW 1828   6.989   0.560   5.893  0.0005 -0.4156  0.7582
  548SOL    HW1 1829   7.008   0.599   5.803 -0.5778 -2.2950 -0.2185
  548SOL    HW2 1830   7.070   0.511   5.925 -0.3185 -1.1202  0.5064
  549SOL     OW 1831   4.304   4.307   3.945 -0.2996 -0.4016 -0.3248
  549SOL    HW1 1832   4.278   4.258   3.862 -1.1829  2.3820 -1.7803
  549SOL    HW2 1833   4.390   4.356   3.930  0.8142 -1.7537  1.2614
  550SOL     OW 1834   0.034   3.956   4.534  0.3996  0.5025 -0.5118
  550SOL    HW1 1835   0.042   3.913   4.444  1.5376  1.6804 -1.0167
  550SOL    HW2 1836  -0.062   3.961   4.560 -0.1846  1.9384 -2.6259
  551SOL     OW 1837   4.967   1.820   3.956 -0.3047  0.3235  0.7469
  551SOL    HW1 1838   5.014   1.886   3.896 -0.3225 -0.6090 -0.3320
  551SOL    HW2 1839   4.974   1.851   4.051  3.1586 -0.1078  0.7776
  552SOL     OW 1840   4.886   3.369   6.792 -0.2264 -0.4738  0.0971
  552SOL    HW1 1841   4.843   3.282   6.819 -0.8135 -0.6820 -1.4202
  552SOL    HW2 1842   4.870   3.385   6.695  0.8488  0.7976  0.1082
  553SOL     OW 1843   6.565   3.593   3.240 -0.4259 -0.6663 -0.1390
  553SOL    HW1 1844   6.517   3.680   3.246 -0.0751 -0.4228 -0.8158
  553SOL    HW2 1845   6.558   3.545   3.328  1.1571  0.9881  0.9529
  554SOL     OW 1846   6.190   5.706   5.302  0.6117  0.2904 -0.2669
  554SOL    HW1 1847   6.131   5.669   5.374  0.5741  2.0186  0.6391
  554SOL    HW2 1848   6.252   5.773   5.341  2.3535 -0.5615 -1.4388
  555SOL     OW 1849   6.435   3.174   0.361 -0.1393 -0.1690 -0.0161
  555SOL    HW1 1850   6.346   3.180   0.316 -0.1088 -0.0398 -0.0603
  555SOL    HW2 1851   6.439   3.091   0.417 -0.2898 -0.1720 -0.0093
  556SOL     OW 1852   6.860   3.127   6.381 -0.3621  0.4108 -0.3122
  556SOL    HW1 1853   6.937   3.083   6.334  0.6211  0.6801  0.9734
  556SOL    HW2 1854   6.821   3.063   6.448 -0.7060  0.5587 -0.3709
  557SOL     OW 1855   0.347   1.540   5.341 -0.3973 -0.4227 -0.0808
  557SOL    HW1 1856   0.409   1.531   5.264 -1.1541 -2.0718 -0.5429
  557SOL    HW2 1857   0.400   1.551   5.426  0.4562  0.0414 -0.6631
  558SOL     OW 1858   1.870   4.153   4.900 -0.0492 -0.0869  0.2151
  558SOL    HW1 1859   1.873   4.163   4.801  0.3801 -1.5253  0.0582
  558SOL    HW2 1860   1.961   4.134   4.935 -0.0713  1.0947  0.9942
  559SOL     OW 1861   0.978   1.875   6.014  0.4601  0.3867 -0.3765
  559SOL    HW1 1862   0.929   1.797   5.974  1.8808 -0.5629 -0.3290
  559SOL    HW2 1863   1.035   1.918   5.945  0.2327  0.9597 -0.2180
  560SOL     OW 1864   0.862   1.917   3.564  0.0185 -0.5853  0.3367
  560SOL    HW1 1865   0.829   1.956   3.649  0.3062 -0.5233  0.4222
  560SOL    HW2 1866   0.962   1.924   3.561  0.1830 -2.2394  0.8225
  561SOL     OW 1867   5.944   1.924   5.150 -0.8687  0.9474  0.0910
  561SOL    HW1 1868   5.962   2.010   5.102  2.5991  0.9158  1.0507
  561SOL    HW2 1869   5.846   1.913   5.163 -1.7946  2.4956 -4.0276
  562SOL     OW 1870   0.136   3.032   6.607 -0.1063  0.3519 -0.1463
  562SOL    HW1 1871   0.192   3.064   6.684  0.3082  0.1512 -0.3591
  562SOL    HW2 1872   0.131   3.104   6.537 -0.7718  0.6680  0.2095
  563SOL     OW 1873   4.829   2.844   5.756  0.1959  0.1650 -0.0565
  563SOL    HW1 1874   4.802   2.786   5.679 -1.6284 -0.6714  1.1559
  563SOL    HW2 1875   4.860   2.786   5.832  0.1932  0.8820  0.5037
  564SOL     OW 1876   2.665   3.757   4.217  0.2815  0.4294 -0.3359
  564SOL    HW1 1877   2.657   3.777   4.315  0.3247 -1.3926  0.0662
  564SOL    HW2 1878   2.752   3.792   4.183  1.0149 -0.3838  0.6669
  565SOL     OW 1879   0.410   2.247   0.710 -0.3552  0.1147  0.6903
  565SOL    HW1 1880   0.490   2.235   0.770  1.2707 -0.7475 -1.5418
  565SOL    HW2 1881   0.440   2.258   0.616 -2.7061  3.6098  0.1558
  566SOL     OW 1882   6.829   6.186   4.979  0.5061  0.0065  0.1953
  566SOL    HW1 1883   6.853   6.126   5.055  0.4537 -1.1957 -0.6915
  566SOL    HW2 1884   6.865   6.277   4.995  3.1201 -0.9555  0.2773
  567SOL     OW 1885   5.725   2.891   4.307 -0.0942  0.2774  0.2134
  567SOL    HW1 1886   5.735   2.946   4.390 -0.5870 -0.6257  0.8970
  567SOL    HW2 1887   5.809   2.841   4.290 -0.0604  0.3071  0.2927
  568SOL     OW 1888   5.737   1.104   5.072  0.2704 -0.1631  0.0424
  568SOL    HW1 1889   5.729   1.094   5.171  1.4597 -0.8514  0.1005
  568SOL    HW2 1890   5.762   1.016   5.032 -2.1598 -0.3969 -1.1416
  569SOL     OW 1891   5.220   0.753   5.721  0.4037  0.1426  0.5798
  569SOL    HW1 1892   5.155   0.677   5.732  1.4361 -0.8327  0.1794
  569SOL    HW2 1893   5.185   0.817   5.652 -0.1572 -0.3364  0.4104
  570SOL     OW 1894   5.280   3.789   3.461  0.4704 -0.3916  0.2436
  570SOL    HW1 1895   5.263   3.752   3.553 -1.3208 -0.4218 -0.0713
  570SOL    HW2 1896   5.243   3.882   3.456  3.9396  1.1933  0.6870
  571SOL     OW 1897   1.153   4.563   4.648  0.1084 -0.2013 -0.6449
  571SOL    HW1 1898   1.249   4.564   4.619  0.5586 -0.0351  0.7413
  571SOL    HW2 1899   1.148   4.586   4.745 -1.4291  0.7629 -0.9117
  572SOL     OW 1900   6.649   3.927   0.585  0.4763 -0.3564  0.1364
  572SOL    HW1 1901   6.690   3.836   0.584  0.5043 -0.3567 -1.0851
  572SOL    HW2 1902   6.590   3.937   0.504 -1.4016 -0.1231  1.4795
  573SOL     OW 1903   5.437   3.871   1.305 -0.2513 -0.1928  0.3573
  573SOL    HW1 1904   5.415   3.789   1.251  1.4264 -0.5618  0.1720
  573SOL    HW2 1905   5.474   3.843   1.393  0.2927  0.3593  0.3096
  574SOL     OW 1906   0.547   6.238   4.752  0.1631  0.1677 -0.6148
  574SOL    HW1 1907   0.450   6.248   4.775 -0.4544 -1.1440 -2.4547
  574SOL    HW2 1908   0.601   6.299   4.811 -1.6115 -0.1264  1.4645
  575SOL     OW 1909   5.240   2.768   4.932 -0.3906 -0.0235  0.1971
  575SOL    HW1 1910   5.308   2.699   4.904 -0.3945  0.1684 -0.2933
  575SOL    HW2 1911   5.278   2.825   5.004  1.1469  2.0382 -2.1132
  576SOL     OW 1912   1.066   3.083   5.089 -1.0296 -0.4831  0.2067
  576SOL    HW1 1913   1.058   2.998   5.038 -1.9115  0.0644 -0.6024
  576SOL    HW2 1914   1.042   3.160   5.030  0.0568  0.3626  0.8312
  577SOL     OW 1915   6.776   2.642   2.227  0.6074 -0.0934  0.1410
  577SOL    HW1 1916   6.689   2.686   2.205  0.7178  0.3917  0.6346
  577SOL    HW2 1917   6.759   2.558   2.279  0.4562  0.6171  1.2804
  578SOL     OW 1918   5.142   4.284   3.563  0.1401  0.4371  0.0237
  578SOL    HW1 1919   5.066   4.335   3.603 -0.2879  0.7723 -1.1741
  578SOL    HW2 1920   5.222   4.290   3.623 -0.9476 -0.4782  1.6432
  579SOL     OW 1921   6.793   1.315   5.550 -0.0571  0.3526 -0.7427
  579SOL    HW1 1922   6.804   1.238   5.487  1.0509  1.0424 -1.4294
  579SOL    HW2 1923   6.778   1.398   5.498 -0.1906  0.7699 -0.0451
  580SOL     OW 1924   6.798   3.931   4.948 -0.2267  0.1684 -0.1549
  580SOL    HW1 1925   6.887   3.971   4.972 -0.6708  0.8761  0.3706
  580SOL    HW2 1926   6.750   3.904   5.031  0.0398 -1.4403 -0.5063
  581SOL     OW 1927   0.973   1.571   4.223 -0.0100  0.3475  0.1309
  581SOL    HW1 1928   1.006   1.591   4.131 -0.6947 -0.3097 -0.2750
  581SOL    HW2 1929   1.013   1.485   4.255 -0.6910 -0.0383 -0.0411
  582SOL     OW 1930   0.365   4.831   5.659 -0.4914  0.5468  0.1592
  582SOL    HW1 1931   0.326   4.899   5.597 -1.1153 -0.9222 -1.0961
  582SOL    HW2 1932   0.362   4.867   5.753  0.0333  2.6062 -0.5550
  583SOL     OW 1933   2.380   2.064   6.682 -0.3631  0.3704 -0.0827
  583SOL    HW1 1934   2.453   2.111   6.633  0.4937  0.3990  1.1876
  583SOL    HW2 1935   2.326   2.131   6.733  0.0440  0.1264  0.6769
  584SOL     OW 1936   6.384   2.182   1.733  0.3109  0.0655  0.2369
  584SOL    HW1 1937   6.463   2.131   1.699  1.2678 -0.1060  2.5053
  584SOL    HW2 1938   6.415   2.255   1.794 -1.1848  1.8603 -1.0407
  585SOL     OW 1939   0.186   4.880   5.269  0.0926  0.6981  0.2491
  585SOL    HW1 1940   0.150   4.876   5.362  0.2509  0.4106  0.2968
  585SOL    HW2 1941   0.113   4.859   5.204  0.2516 -0.2561  0.3616
  586SOL     OW 1942   6.508   6.606   3.878 -0.3620  0.0134  0.1953
  586SOL    HW1 1943   6.495   6.579   3.973 -0.3131 -2.3225 -0.3796
  586SOL    HW2 1944   6.581   6.550   3.838 -1.7281 -0.5112 -1.7208
  587SOL     OW 1945   6.926   6.060   3.787 -0.0801  0.5910  0.2102
  587SOL    HW1 1946   6.900   6.156   3.798 -0.3848  0.5469 -0.0784
  587SOL    HW2 1947   6.847   6.008   3.752 -0.1368  0.0948  1.0528
  588SOL     OW 1948   1.492   2.207   6.312 -0.6630  0.2453 -0.4032
  588SOL    HW1 1949   1.569   2.231   6.371 -0.7714  2.6903 -1.1229
  588SOL    HW2 1950   1.435   2.288   6.297 -1.2929 -0.5620 -2.9127
  589SOL     OW 1951   6.879   6.629   5.397 -0.4481  0.1852  0.0007
  589SOL    HW1 1952   6.832   6.541   5.405  1.8633 -1.0781  0.5575
  589SOL    HW2 1953   6.881   6.674   5.486  2.0423 -1.2883  0.7982
  590SOL     OW 1954   6.453   2.979   0.058 -0.1069  0.4370 -0.3125
  590SOL    HW1 1955   6.398   3.037   0.119  1.3259  0.7731  0.7078
  590SOL    HW2 1956   6.401   2.896   0.037 -1.7692  1.5779 -0.9513
  591SOL     OW 1957   0.416   2.016   0.272 -0.5190  0.6210  0.0368
  591SOL    HW1 1958   0.403   1.965   0.357 -0.1810 -0.5600 -0.5830
  591SOL    HW2 1959   0.510   2.001   0.240  0.0196  2.7383  0.5079
  592SOL     OW 1960   5.911   2.237   5.691 -0.3295  0.1126  0.3400
  592SOL    HW1 1961   6.005   2.202   5.694  0.2360  1.5124  0.1466
  592SOL    HW2 1962   5.900   2.292   5.608 -1.0900  0.5628  0.7341
  593SOL     OW 1963   5.871   1.887   5.480 -0.0497  0.5968 -0.1360
  593SOL    HW1 1964   5.876   1.798   5.434 -1.8695 -0.0573  0.7921
  593SOL    HW2 1965   5.956   1.903   5.530  0.9267  0.1299 -1.5754
  594SOL     OW 1966   6.223   3.902   1.937 -0.6172  0.3626 -0.4888
  594SOL    HW1 1967   6.301   3.882   1.878  0.0802 -1.8668  1.0576
  594SOL    HW2 1968   6.138   3.886   1.886 -0.1107  1.7359 -1.8437
  595SOL     OW 1969   6.534   0.645   3.751  0.2079  1.3777 -0.0184
  595SOL    HW1 1970   6.449   0.600   3.724  1.1060 -0.1661 -0.3949
  595SOL    HW2 1971   6.609   0.579   3.746  0.9254  1.7229  3.5285
  596SOL     OW 1972   4.854   1.684   5.410  0.0299 -0.0304 -0.2778
  596SOL    HW1 1973   4.906   1.660   5.328 -1.3404 -0.7199 -0.9916
  596SOL    HW2 1974   4.854   1.606   5.473  1.8966  0.8216  0.8890
  597SOL     OW 1975   1.951   3.810   4.051 -0.1917  0.4920 -0.6971
  597SOL    HW1 1976   1.926   3.836   4.145  0.9432  1.5053 -0.6524
  597SOL    HW2 1977   2.018   3.736   4.053 -0.3704  0.3265 -0.7285
  598SOL     OW 1978   0.800   3.784   0.446 -0.5451 -0.1391 -0.1923
  598SOL    HW1 1979   0.711   3.830   0.445  0.7122  2.4971  0.0178
  598SOL    HW2 1980   0.870   3.846   0.410  1.8029 -0.7835  2.8907
  599SOL     OW 1981   1.279   4.489   6.610  0.3517  0.0169  0.0162
  599SOL    HW1 1982   1.247   4.524   6.698 -0.6918  0.0834 -0.3657
  599SOL    HW2 1983   1.200   4.472   6.551  1.0733  0.7619 -1.2013
  600SOL     OW 1984   4.915   2.528   0.061 -0.3871 -0.0491  0.6504
  600SOL    HW1 1985   4.936   2.588   0.138  1.6845  1.4782 -0.9772
  600SOL    HW2 1986   4.987   2.460   0.050 -1.0703 -0.7722  0.5106
  601SOL     OW 1987   0.851   1.266   3.525 -0.3239 -0.0375 -0.5029
  601SOL    HW1 1988   0.836   1.281   3.427 -2.4498 -1.0665 -0.4054
  601SOL    HW2 1989   0.815   1.176   3.550  1.0467 -0.1926  1.0706
  602SOL     OW 1990   6.303   0.993   5.380  0.5876 -0.1205 -0.3908
  602SOL    HW1 1991   6.271   0.927   5.312  0.3536 -0.0348 -0.3634
  602SOL    HW2 1992   6.304   1.085   5.339 -0.3261  0.0559 -0.0366
  603SOL     OW 1993   4.236   4.531   5.521  0.3208 -0.0688 -0.1886
  603SOL    HW1 1994   4.151   4.483   5.542  0.8756 -1.1984 -0.4359
  603SOL    HW2 1995   4.230   4.567   5.427 -0.7690  1.9111  0.5745
  604SOL     OW 1996   6.538   1.717   0.313  0.0853 -0.0370  0.4049
  604SOL    HW1 1997   6.556   1.765   0.227  0.7175 -0.6530  0.1827
  604SOL    HW2 1998   6.479   1.773   0.371  0.9143  1.0601  0.2067
  605SOL     OW 1999   1.468   4.363   5.910 -0.1388  0.7292 -0.4459
  605SOL    HW1 2000   1.397   4.294   5.894  0.4084  0.6411 -2.7895
  605SOL    HW2 2001   1.510   4.389   5.824  2.6905  0.8188  0.8413
  606SOL     OW 2002   6.618   4.135   6.942  0.0674  0.2094  0.0761
  606SOL    HW1 2003   6.703   4.092   6.913  0.3740  0.7260  0.1942
  606SOL    HW2 2004   6.631   4.174   7.034 -0.3323  0.1768  0.1457
  607SOL     OW 2005   5.550   2.223   6.575  0.0937 -0.4650  0.0174
  607SOL    HW1 2006   5.504   2.142   6.611 -0.6062  0.4888  1.3903
  607SOL    HW2 2007   5.623   2.251   6.638  0.7314 -0.3570 -0.7458
  608SOL     OW 2008   1.635   3.816   4.560  0.2279  0.0004  0.9066
  608SOL    HW1 2009   1.561   3.784   4.618  0.1897  0.2178  0.9814
  608SOL    HW2 2010   1.611   3.802   4.464 -0.2305  0.7442  0.9062
  609SOL     OW 2011   0.842   4.200   4.884 -0.4370  0.5212  0.3191
  609SOL    HW1 2012   0.795   4.272   4.935 -1.5795 -0.3331  0.5251
  609SOL    HW2 2013   0.932   4.184   4.924  0.1753  2.3566 -0.2214
  610SOL     OW 2014   0.941   1.038   5.982 -0.5929 -0.0881 -0.0943
  610SOL    HW1 2015   0.966   0.955   6.033  0.9419 -0.6830 -1.7249
  610SOL    HW2 2016   0.853   1.023   5.936 -1.0024 -0.2829  0.7403
  611SOL     OW 2017   1.405   3.071   3.709 -0.2245 -0.2299 -1.0673
  611SOL    HW1 2018   1.398   3.160   3.663  0.4613 -0.1576 -1.0441
  611SOL    HW2 2019   1.382   3.081   3.806 -0.3315 -0.1147 -1.1047
  612SOL     OW 2020   6.393   5.831   4.493 -0.2123 -0.0610 -0.3310
  612SOL    HW1 2021   6.447   5.906   4.530 -0.9410  0.2229  0.1959
  612SOL    HW2 2022   6.453   5.758   4.461  0.4934  0.5944 -0.5167
  613SOL     OW 2023   6.949   2.775   2.035  0.3057  0.3618  0.2045
  613SOL    HW1 2024   7.035   2.727   2.052 -0.1067 -1.1367 -1.5994
  613SOL    HW2 2025   6.873   2.721   2.071 -0.0419  0.5718 -0.2040
  614SOL     OW 2026   6.701   3.525   1.631 -0.2376 -0.1168  0.6946
  614SOL    HW1 2027   6.615   3.477   1.613 -0.5321  1.0671 -1.4158
  614SOL    HW2 2028   6.707   3.548   1.728 -1.4098 -1.8479  1.2162
  615SOL     OW 2029   5.571   3.933   5.416  0.3976 -0.2011 -0.0605
  615SOL    HW1 2030   5.499   3.999   5.396 -1.3535 -1.3806  1.9853
  615SOL    HW2 2031   5.645   3.979   5.465  0.3356  0.7106 -0.7958
  616SOL     OW 2032   3.543   3.884   5.925  0.5005 -0.2016 -0.5665
  616SOL    HW1 2033   3.478   3.859   5.997  0.5233 -1.9272 -1.0988
  616SOL    HW2 2034   3.575   3.977   5.939  0.5188 -0.5035  1.6579
  617SOL     OW 2035   1.052   2.184   1.707 -0.0435  0.4283 -0.1582
  617SOL    HW1 2036   1.080   2.103   1.655 -0.9925  0.7082 -1.1374
  617SOL    HW2 2037   1.073   2.266   1.654 -0.1813  0.7706  0.3147
  618SOL     OW 2038   6.772   0.740   5.364  0.4082 -0.3640 -0.3377
  618SOL    HW1 2039   6.742   0.799   5.439 -0.4668 -0.0200 -0.9485
  618SOL    HW2 2040   6.805   0.653   5.401  0.6577  0.0743  0.4876
  619SOL     OW 2041   2.307   3.957   6.371  0.8428  0.1179 -0.1137
  619SOL    HW1 2042   2.277   4.050   6.351  1.8194  0.7156  1.0698
  619SOL    HW2 2043   2.407   3.955   6.379  0.7293 -0.6719  1.5041
  620SOL     OW 2044   6.356   1.460   3.484  0.5765 -0.4587  0.1369
  620SOL    HW1 2045   6.322   1.468   3.390 -0.3691 -1.9466  0.3156
  620SOL    HW2 2046   6.422   1.385   3.489  1.6640  0.4885  0.4105
  621SOL     OW 2047   6.527   4.018   0.845 -0.1259  0.3030  0.2060
  621SOL    HW1 2048   6.608   4.074   0.865 -0.7355  0.7433  1.5076
  621SOL    HW2 2049   6.549   3.955   0.770  1.7380 -0.2408  1.1304
  622SOL     OW 2050   5.591   3.833   5.881 -0.5586  0.0234  0.5391
  622SOL    HW1 2051   5.616   3.912   5.936 -0.3957 -0.3595  1.0208
  622SOL    HW2 2052   5.546   3.864   5.797  0.8867  0.6902 -0.0131
  623SOL     OW 2053   0.054   3.254   4.097  0.0028  0.2501  0.0874
  623SOL    HW1 2054   0.064   3.192   4.174  0.3233  2.3213  1.7939
  623SOL    HW2 2055  -0.008   3.328   4.121 -2.8517 -0.8785 -2.9540
  624SOL     OW 2056   4.044   3.213   6.780  0.4970  0.2688 -0.5256
  624SOL    HW1 2057   4.084   3.271   6.851  1.6758 -2.5497  1.2781
  624SOL    HW2 2058   4.116   3.177   6.721 -0.1967  0.5122 -1.5515
  625SOL     OW 2059   4.887   4.175   6.614 -0.1951 -0.1793 -0.0100
  625SOL    HW1 2060   4.831   4.179   6.531 -0.5236 -1.4109  0.1447
  625SOL    HW2 2061   4.963   4.111   6.600  0.0257 -0.0277  0.4786
  626SOL     OW 2062   0.181   3.570   6.660  0.1453 -0.4749  0.7633
  626SOL    HW1 2063   0.157   3.594   6.754  0.1332  0.6078  0.5004
  626SOL    HW2 2064   0.114   3.609   6.598  1.6853  1.3266  0.1205
  627SOL     OW 2065   5.985   0.213   5.658 -0.2951 -0.2043  0.3515
  627SOL    HW1 2066   5.982   0.312   5.648  1.6232 -0.1630 -0.1843
  627SOL    HW2 2067   6.019   0.172   5.573 -3.0644 -1.5471 -0.2472
  628SOL     OW 2068   2.421   1.885   6.015  0.1396  0.1949 -0.0131
  628SOL    HW1 2069   2.376   1.973   6.032 -0.4482  0.1692 -1.3277
  628SOL    HW2 2070   2.516   1.890   6.045 -0.5521  0.4147  2.3413
  629SOL     OW 2071   6.147   5.090   3.197  0.5241  0.1156  0.5118
  629SOL    HW1 2072   6.199   5.174   3.211 -0.1991  0.8786 -1.2045
  629SOL    HW2 2073   6.050   5.107   3.215  0.2149 -0.0378 -0.9131
  630SOL     OW 2074   3.743   1.531   4.298 -0.5272  0.1624 -0.1403
  630SOL    HW1 2075   3.686   1.455   4.268 -0.0078 -0.6974  0.9554
  630SOL    HW2 2076   3.698   1.617   4.277 -1.0572 -0.4287 -1.5542
  631SOL     OW 2077   6.697   2.524   0.839  0.0860 -0.0909 -0.1939
  631SOL    HW1 2078   6.691   2.602   0.778 -1.1315 -1.4170 -1.8669
  631SOL    HW2 2079   6.782   2.474   0.822  0.4421  0.3423  0.2605
  632SOL     OW 2080   4.884   3.577   5.536 -0.0196 -0.5301 -0.6397
  632SOL    HW1 2081   4.935   3.512   5.480 -0.2300 -1.2133 -0.0549
  632SOL    HW2 2082   4.794   3.540   5.558 -0.6369  0.5110 -1.3484
  633SOL     OW 2083   5.146   2.922   2.917  0.1998 -0.4136 -0.0295
  633SOL    HW1 2084   5.108   2.998   2.864 -0.7228 -1.1266 -0.4164
  633SOL    HW2 2085   5.242   2.910   2.892 -0.2223 -0.7515 -1.6037
  634SOL     OW 2086   6.929   6.859   3.931 -0.3147 -0.5848 -0.0075
  634SOL    HW1 2087   6.922   6.806   3.847  0.7234 -1.8481  0.6753
  634SOL    HW2 2088   6.889   6.950   3.917  0.3754 -0.5645 -2.0249
  635SOL     OW 2089   6.181   0.826   5.612 -0.1111 -0.1966  0.2760
  635SOL    HW1 2090   6.213   0.860   5.523 -2.1003  0.2535 -0.3263
  635SOL    HW2 2091   6.248   0.849   5.683  1.7023 -0.8896 -1.1330
  636SOL     OW 2092   0.163   1.956   4.137  0.0805  0.2466 -0.1167
  636SOL    HW1 2093   0.081   1.961   4.079  0.2279 -2.4638 -0.6808
  636SOL    HW2 2094   0.135   1.944   4.233 -0.2528 -1.5772 -0.4075
  637SOL     OW 2095   4.536   4.701   5.728 -0.0972 -0.1522  0.1322
  637SOL    HW1 2096   4.536   4.769   5.654 -0.2488 -1.8163 -1.4754
  637SOL    HW2 2097   4.442   4.682   5.756 -0.0551  0.2666  0.5757
  638SOL     OW 2098   3.424   2.380   3.931  0.3045 -0.6955  0.1169
  638SOL    HW1 2099   3.501   2.375   3.868  1.4521 -1.0222  1.4984
  638SOL    HW2 2100   3.371   2.463   3.913  1.0848 -0.3688 -0.7183
  639SOL     OW 2101   0.838   0.682   4.772 -0.2396  0.0380  0.1494
  639SOL    HW1 2102   0.788   0.613   4.824 -1.5252  0.2857 -0.7195
  639SOL    HW2 2103   0.804   0.773   4.796  0.8442  0.3307  0.6448
  640SOL     OW 2104   4.275   4.262   4.965  0.0979  0.2377 -0.6890
  640SOL    HW1 2105   4.181   4.227   4.969  0.1044  0.2734 -0.1589
  640SOL    HW2 2106   4.305   4.288   5.057  0.6517  0.1626 -0.8448
  641SOL     OW 2107   2.535   4.110   5.576 -0.5787  0.5542 -0.0640
  641SOL    HW1 2108   2.517   4.070   5.486 -1.1687 -1.2517  0.8297
  641SOL    HW2 2109   2.448   4.137   5.618 -0.5574 -0.9837  1.0132
  642SOL     OW 2110   0.905   4.049   6.680  0.6718 -0.3380 -0.1413
  642SOL    HW1 2111   0.975   4.117   6.657  2.0707 -1.6853 -0.1130
  642SOL    HW2 2112   0.890   4.048   6.778 -0.2994  0.7693 -0.2560
  643SOL     OW 2113   5.373   4.682   0.779 -0.8771 -0.4995 -0.1403
  643SOL    HW1 2114   5.321   4.638   0.852  1.0723 -0.4298  1.3982
  643SOL    HW2 2115   5.451   4.624   0.755 -0.2949  0.4634 -0.6290
  644SOL     OW 2116   6.849   1.739   1.015 -0.7396 -0.3473 -0.3254
  644SOL    HW1 2117   6.890   1.658   1.056  0.5854  0.1017 -0.7193
  644SOL    HW2 2118   6.826   1.805   1.086  0.1851 -0.1857 -0.1628
  645SOL     OW 2119   5.745   1.091   3.534 -0.0721 -0.0697 -0.1322
  645SOL    HW1 2120   5.769   1.187   3.547  1.0259 -0.1022 -1.6379
  645SOL    HW2 2121   5.652   1.084   3.496 -1.0370  0.2547  2.0688
  646SOL     OW 2122   4.789   3.616   0.181  0.0536 -0.2948  1.2290
  646SOL    HW1 2123   4.722   3.543   0.170  1.0612 -1.3056  1.6131
  646SOL    HW2 2124   4.831   3.636   0.093  0.8270 -1.2313  1.3690
  647SOL     OW 2125   1.242   2.594   0.662 -0.5025  0.4221  0.2423
  647SOL    HW1 2126   1.290   2.630   0.582  0.7360  4.2088  2.4339
  647SOL    HW2 2127   1.144   2.595   0.645 -0.2765  1.3009 -1.2089
  648SOL     OW 2128   5.809   4.512   6.578  0.0600  0.5217 -0.1290
  648SOL    HW1 2129   5.897   4.468   6.559 -0.9946 -0.7126 -2.7284
  648SOL    HW2 2130   5.747   4.445   6.620 -0.3847  0.6350 -0.5942
  649SOL     OW 2131   6.651   1.088   3.932 -0.3171  0.4180 -0.0376
  649SOL    HW1 2132   6.704   1.138   4.002 -1.6528  2.9176 -0.6747
  649SOL    HW2 2133   6.587   1.026   3.977  0.7124 -0.0578  0.8326
  650SOL     OW 2134   1.091   2.262   5.946 -0.1898 -0.0970  0.5736
  650SOL    HW1 2135   1.028   2.282   5.871 -0.2610 -0.5005  0.5245
  650SOL    HW2 2136   1.179   2.232   5.909  0.0966  0.6381  0.6384
  651SOL     OW 2137   6.976   2.448   0.790  0.2141 -0.3800 -0.3398
  651SOL    HW1 2138   6.988   2.479   0.695  0.4366  0.3221 -0.0916
  651SOL    HW2 2139   7.061   2.406   0.822 -0.1585 -1.4769 -0.7493
  652SOL     OW 2140   6.205   3.664   3.558 -0.0453 -0.0042 -0.0130
  652SOL    HW1 2141   6.187   3.757   3.528  2.5582  1.1963  1.7540
  652SOL    HW2 2142   6.169   3.651   3.650  0.2890 -0.4706  0.0586
  653SOL     OW 2143   3.028   2.926   6.061  0.0568 -0.2785  0.3210
  653SOL    HW1 2144   2.980   3.014   6.056 -1.8718 -1.3359 -1.3965
  653SOL    HW2 2145   3.106   2.934   6.123 -1.5562  1.9297  2.2673
  654SOL     OW 2146   3.641   1.998   5.379  0.5532 -0.1360 -0.1183
  654SOL    HW1 2147   3.626   2.091   5.346  2.2003  0.4951  0.7480
  654SOL    HW2 2148   3.631   1.996   5.479 -2.1311 -1.5148 -0.3261
  655SOL     OW 2149   4.548   4.027   4.445 -0.5340  0.3776  0.2408
  655SOL    HW1 2150   4.596   4.057   4.528 -0.4842  0.2150  0.2705
  655SOL    HW2 2151   4.453   4.005   4.467 -0.3950 -0.1169  0.3446
  656SOL     OW 2152   1.688   3.113   4.699 -0.2368 -0.7586 -0.2469
  656SOL    HW1 2153   1.635   3.184   4.746  0.7914  1.2275 -1.8990
  656SOL    HW2 2154   1.654   3.103   4.605  2.0591  0.4839 -1.3181
  657SOL     OW 2155   0.636   1.729   3.772 -0.1734 -0.1231  0.0517
  657SOL    HW1 2156   0.557   1.791   3.762 -0.1667  0.0151  0.8113
  657SOL    HW2 2157   0.635   1.689   3.863  0.3347 -0.5518 -0.1297
  658SOL     OW 2158   0.929   4.227   5.735  0.1894 -0.3933 -0.0598
  658SOL    HW1 2159   0.987   4.236   5.816  0.8266  0.1319 -0.5583
  658SOL    HW2 2160   0.841   4.273   5.751  0.1438 -0.6692  0.4866
  659SOL     OW 2161   5.765   5.851   5.167  0.1959 -0.2344  0.1111
  659SOL    HW1 2162   5.667   5.852   5.147  0.2590 -1.2805 -0.3002
  659SOL    HW2 2163   5.814   5.810   5.089  0.8931 -0.3404  0.6002
  660SOL     OW 2164   6.247   1.296   2.785 -0.3719  0.3323  0.1979
  660SOL    HW1 2165   6.286   1.256   2.868 -0.4385 -1.0715 -0.4081
  660SOL    HW2 2166   6.158   1.254   2.767  0.0040  0.0177 -1.0089
  661SOL     OW 2167   6.140   2.329   1.448 -0.3141  0.5018 -0.6430
  661SOL    HW1 2168   6.238   2.321   1.428 -0.2614 -0.4630 -0.0875
  661SOL    HW2 2169   6.118   2.271   1.526 -1.3759  0.5257 -0.9124
  662SOL     OW 2170   5.467   2.436   5.898  0.2227  0.4272 -0.0650
  662SOL    HW1 2171   5.499   2.342   5.912 -0.3300 -0.0449 -1.7272
  662SOL    HW2 2172   5.437   2.475   5.985  0.5755 -0.8846  0.6634
  663SOL     OW 2173   0.586   2.535   1.114 -0.0695  0.2887 -0.0858
  663SOL    HW1 2174   0.620   2.464   1.175 -1.2757  0.3037  0.6228
  663SOL    HW2 2175   0.579   2.622   1.163  0.5133  0.7031 -0.7017
  664SOL     OW 2176   6.056   6.006   4.682 -0.3239 -0.5043 -0.4845
  664SOL    HW1 2177   6.086   5.914   4.655 -0.3687 -0.3819 -0.9621
  664SOL    HW2 2178   6.102   6.033   4.767  0.8307 -0.3653 -1.1372
  665SOL     OW 2179   5.855   1.846   3.109 -0.3584 -0.1526 -0.6844
  665SOL    HW1 2180   5.906   1.789   3.172 -0.5560  0.7059  0.2898
  665SOL    HW2 2181   5.917   1.891   3.046 -0.0836 -0.4524 -0.6271
  666SOL     OW 2182   0.914   3.977   2.789  0.5634  0.3308 -0.1299
  666SOL    HW1 2183   0.841   4.016   2.844 -1.0439 -3.4124  0.6815
  666SOL    HW2 2184   0.984   3.939   2.849  0.4857 -0.8001 -0.7304
  667SOL     OW 2185   6.172   2.262   2.053 -0.3813 -0.1299 -0.3101
  667SOL    HW1 2186   6.233   2.264   2.132  0.0432  1.0476 -0.6450
  667SOL    HW2 2187   6.186   2.344   1.998 -0.6194 -0.9559 -1.6582
  668SOL     OW 2188   6.599   4.691   4.148 -0.5780  0.1100  0.3599
  668SOL    HW1 2189   6.579   4.638   4.066  1.9666  2.9972 -2.4233
  668SOL    HW2 2190   6.519   4.744   4.175 -1.0010  0.4029 -1.3866
  669SOL     OW 2191   0.351   3.620   2.249 -0.4747 -0.0354  0.3917
  669SOL    HW1 2192   0.287   3.553   2.284  0.5646 -1.2115  0.1125
  669SOL    HW2 2193   0.355   3.613   2.149  0.2309 -0.1272  0.4197
  670SOL     OW 2194   0.253   3.905   6.991  0.1356  0.6311 -0.3082
  670SOL    HW1 2195   0.341   3.936   6.956  0.3660  1.7929  1.2151
  670SOL    HW2 2196   0.261   3.883   7.088 -0.9007 -0.8035 -0.5021
  671SOL     OW 2197   5.722   3.972   2.290  0.0306  0.0670  0.2307
  671SOL    HW1 2198   5.704   3.905   2.362 -0.2563  0.2894  0.3677
  671SOL    HW2 2199   5.651   4.042   2.291 -0.6302 -0.5673 -1.0277
  672SOL     OW 2200   5.422   2.314   5.134  0.1448 -0.4861 -0.0528
  672SOL    HW1 2201   5.376   2.237   5.090 -0.5816  0.2564 -0.6292
  672SOL    HW2 2202   5.430   2.297   5.232 -1.9382 -0.3844  0.1731
  673SOL     OW 2203   1.842   3.002   4.178  0.4044  0.0706  0.6754
  673SOL    HW1 2204   1.937   3.030   4.192  1.2293 -1.9969 -0.2762
  673SOL    HW2 2205   1.816   3.020   4.083 -0.3724  1.1643  1.0855
  674SOL     OW 2206   1.006   3.369   1.595 -0.0167  0.6229  0.2240
  674SOL    HW1 2207   0.970   3.275   1.596  4.1094 -1.1772 -0.5371
  674SOL    HW2 2208   1.006   3.404   1.502 -1.7036  1.5189  0.5297
  675SOL     OW 2209   1.718   3.145   5.982  0.2647 -0.2566  0.3688
  675SOL    HW1 2210   1.804   3.101   6.006 -0.0640 -0.5621  1.0014
  675SOL    HW2 2211   1.669   3.088   5.916  0.1301 -0.5325  0.7049
  676SOL     OW 2212   1.060   2.662   0.337  0.0722  0.2724  0.3227
  676SOL    HW1 2213   1.102   2.574   0.317 -0.7080 -0.1812  0.6372
  676SOL    HW2 2214   1.126   2.721   0.382  0.9085  0.2147 -0.7802
  677SOL     OW 2215   1.151   0.912   4.773  0.1835 -0.2014  0.1131
  677SOL    HW1 2216   1.114   0.975   4.704  0.0689  2.2317  2.2596
  677SOL    HW2 2217   1.085   0.901   4.847  1.2539 -0.8119  1.0046
  678SOL     OW 2218   6.952   0.657   3.125 -0.3142 -0.1630  0.2942
  678SOL    HW1 2219   7.046   0.687   3.138 -0.4820  0.5425 -0.0820
  678SOL    HW2 2220   6.890   0.736   3.134 -0.6148  0.0573 -2.7037
  679SOL     OW 2221   4.643   3.293   6.547  0.3456 -0.3363  0.2207
  679SOL    HW1 2222   4.664   3.201   6.580  0.6510  0.0751  1.2076
  679SOL    HW2 2223   4.612   3.288   6.451 -1.7088 -1.7019  0.8776
  680SOL     OW 2224   0.512   1.653   0.569  0.5238 -0.1610 -0.2954
  680SOL    HW1 2225   0.523   1.650   0.668 -1.3938 -0.3626 -0.0508
  680SOL    HW2 2226   0.531   1.563   0.530  0.8108 -0.2003 -0.0682
  681SOL     OW 2227   6.208   3.748   4.191  0.6238 -0.3825 -0.4662
  681SOL    HW1 2228   6.205   3.818   4.262  1.6821  0.4263 -1.1883
  681SOL    HW2 2229   6.249   3.665   4.229 -1.4536 -0.9731  0.6451
  682SOL     OW 2230   6.835   4.121   0.595  0.5755  0.5496 -0.2673
  682SOL    HW1 2231   6.755   4.065   0.618  0.2531  1.0056 -0.2647
  682SOL    HW2 2232   6.914   4.090   0.649  0.1278  0.8110  0.5670
  683SOL     OW 2233   1.323   3.507   0.053 -0.0181 -0.0777  0.4416
  683SOL    HW1 2234   1.231   3.538   0.034 -0.7262 -0.3490  3.0240
  683SOL    HW2 2235   1.379   3.583   0.086  0.2881 -0.1707  0.1455
  684SOL     OW 2236   6.892   1.755   5.951 -0.3980 -0.3876  0.0430
  684SOL    HW1 2237   6.893   1.717   6.044  1.4287 -0.2296  0.1421
  684SOL    HW2 2238   6.954   1.701   5.893 -1.7376 -0.6616 -1.1746
  685SOL     OW 2239   1.668   4.073   6.233  0.1442 -0.0154  0.0485
  685SOL    HW1 2240   1.696   4.108   6.322  0.5584  2.7740 -1.0678
  685SOL    HW2 2241   1.733   4.103   6.163  1.5281 -4.5414 -0.9867
  686SOL     OW 2242   5.632   0.714   5.030 -0.2922 -0.5514  0.4564
  686SOL    HW1 2243   5.632   0.670   5.121 -0.3089 -0.7228  0.3749
  686SOL    HW2 2244   5.625   0.643   4.960  3.6060 -0.8757  0.1254
  687SOL     OW 2245   1.300   3.707   0.733  0.1710 -0.1359  0.1171
  687SOL    HW1 2246   1.320   3.762   0.652  0.8446 -2.6178 -1.5130
  687SOL    HW2 2247   1.202   3.684   0.734  0.0545  0.3575  0.3296
  688SOL     OW 2248   6.020   3.719   0.680  0.2925  0.1248  0.1209
  688SOL    HW1 2249   6.106   3.750   0.639 -0.1853 -0.7616 -1.6678
  688SOL    HW2 2250   6.004   3.624   0.654 -2.0515  0.7699 -1.0670
  689SOL     OW 2251   5.960   5.143   2.911  0.2228 -0.2416  0.4852
  689SOL    HW1 2252   5.960   5.224   2.969  0.4617 -0.1783  0.3959
  689SOL    HW2 2253   5.892   5.078   2.945  1.0180 -0.6175  1.4069
  690SOL     OW 2254   6.475   3.831   4.132 -0.0347 -0.3377  0.1781
  690SOL    HW1 2255   6.387   3.829   4.180  0.6221 -1.3651  1.4184
  690SOL    HW2 2256   6.482   3.752   4.072 -0.2319  0.1309 -0.4752
  691SOL     OW 2257   5.355   5.939   4.950  0.0060 -0.0764  0.1952
  691SOL    HW1 2258   5.448   5.943   4.915 -0.6068  1.0622 -1.4193
  691SOL    HW2 2259   5.310   6.027   4.937 -1.6571 -0.9227 -0.1209
  692SOL     OW 2260   4.347   1.658   4.706 -0.0172 -0.5537 -0.1642
  692SOL    HW1 2261   4.315   1.564   4.700  0.4013 -0.7285  0.2098
  692SOL    HW2 2262   4.428   1.670   4.649  1.0505 -0.9309  1.2162
  693SOL     OW 2263   6.231   0.899   2.932 -0.2356  0.0193 -0.6015
  693SOL    HW1 2264   6.235   0.829   3.004  0.7037  0.3694 -0.2947
  693SOL    HW2 2265   6.233   0.855   2.843  2.8162 -0.3592 -0.4778
  694SOL     OW 2266   6.806   2.136   4.402 -0.5200  0.8005  0.1770
  694SOL    HW1 2267   6.780   2.121   4.498 -0.1760 -0.4287  0.0919
  694SOL    HW2 2268   6.898   2.101   4.387 -0.4988  1.1671 -0.5749
  695SOL     OW 2269   0.365   5.792   4.691  0.1022 -0.2027 -0.0410
  695SOL    HW1 2270   0.429   5.858   4.731 -0.2922 -0.8488  1.7479
  695SOL    HW2 2271   0.321   5.740   4.764  0.0923 -2.1615 -1.3720
  696SOL     OW 2272   0.568   5.325   5.632  0.3951 -0.3195 -0.3297
  696SOL    HW1 2273   0.497   5.308   5.700  0.9357  1.8259  0.8997
  696SOL    HW2 2274   0.638   5.254   5.637 -0.4043 -1.0749  0.2161
  697SOL     OW 2275   6.717   2.357   2.054 -0.2031 -0.2917  0.2681
  697SOL    HW1 2276   6.816   2.356   2.041 -0.1013  0.9809  0.8203
  697SOL    HW2 2277   6.687   2.269   2.091  0.6226 -0.9050 -0.4776
  698SOL     OW 2278   3.415   4.187   5.806  0.4036 -0.2423  0.1519
  698SOL    HW1 2279   3.422   4.113   5.738  0.7359 -1.7961  1.7902
  698SOL    HW2 2280   3.440   4.274   5.764  2.4114 -1.4201 -1.2649
  699SOL     OW 2281   6.126   4.159   5.843  0.1532 -0.4324 -0.5616
  699SOL    HW1 2282   6.213   4.146   5.890  0.4208  0.2688 -0.8395
  699SOL    HW2 2283   6.119   4.096   5.766  0.8406  0.1239 -1.1027
  700SOL     OW 2284   0.439   3.546   6.631  0.3626  0.0181 -0.5906
  700SOL    HW1 2285   0.465   3.633   6.590 -0.1889  0.8673  0.7857
  700SOL    HW2 2286   0.339   3.540   6.635  0.4022 -0.4831 -0.2836
  701SOL     OW 2287   6.434   6.767   4.192  0.4325 -0.0444 -0.0831
  701SOL    HW1 2288   6.396   6.814   4.112  0.1294 -0.0503  0.0587
  701SOL    HW2 2289   6.400   6.810   4.276  1.7946  0.8179  0.0582
  702SOL     OW 2290   1.346   2.283   4.342 -0.0077 -0.2726 -0.7553
  702SOL    HW1 2291   1.291   2.348   4.289 -1.8635  0.7505  2.1978
  702SOL    HW2 2292   1.319   2.190   4.319 -1.3191  0.1645 -1.0682
  703SOL     OW 2293   5.677   3.425   0.652 -0.1085  0.0263  0.4825
  703SOL    HW1 2294   5.657   3.347   0.711  2.4602 -1.3322 -0.2660
  703SOL    HW2 2295   5.620   3.420   0.570 -1.5311  0.2122  1.4356
  704SOL     OW 2296   0.139   4.076   1.743  0.0565 -0.4215 -0.0101
  704SOL    HW1 2297   0.067   4.121   1.690 -0.5152 -1.5618 -0.2111
  704SOL    HW2 2298   0.193   4.017   1.683 -0.0090 -1.0062  0.5076
  705SOL     OW 2299   1.024   0.821   5.747 -0.0576 -0.5031 -0.0950
  705SOL    HW1 2300   0.945   0.764   5.768 -1.4834  2.0336  1.9576
  705SOL    HW2 2301   1.044   0.882   5.824  1.7572  1.3354 -1.8717
  706SOL     OW 2302   1.648   2.690   4.611 -0.2539  0.4601  0.0762
  706SOL    HW1 2303   1.553   2.662   4.597  0.3868 -1.3951 -0.9362
  706SOL    HW2 2304   1.683   2.733   4.528  0.2230 -0.3006 -0.1349
  707SOL     OW 2305   2.882   3.909   4.148 -1.1509  0.1857 -0.5730
  707SOL    HW1 2306   2.933   3.956   4.220 -1.0846 -0.5300 -0.1467
  707SOL    HW2 2307   2.880   3.967   4.066 -0.6346  0.7111 -0.2262
  708SOL     OW 2308   1.538   2.035   4.953 -0.0024  0.2732 -0.5303
  708SOL    HW1 2309   1.624   2.002   4.992  0.5140 -0.6179 -2.2749
  708SOL    HW2 2310   1.554   2.120   4.904  0.3471 -0.7940 -2.3781
  709SOL     OW 2311   5.907   3.354   6.487 -0.4313  0.2985 -1.0472
  709SOL    HW1 2312   5.895   3.449   6.458  1.9565  0.6012 -1.2625
  709SOL    HW2 2313   5.902   3.294   6.407  0.3719  0.5246 -1.2834
  710SOL     OW 2314   0.583   2.583   0.534 -0.0505 -0.0368  0.2455
  710SOL    HW1 2315   0.555   2.656   0.471  1.4452  0.8509  0.5619
  710SOL    HW2 2316   0.653   2.618   0.597  1.2879 -1.9236 -0.0980
  711SOL     OW 2317   4.180   3.536   6.465  0.3054  0.1426 -0.3178
  711SOL    HW1 2318   4.130   3.499   6.543  0.7299 -0.2492 -0.2277
  711SOL    HW2 2319   4.174   3.473   6.388  0.4824  0.1911 -0.3724
  712SOL     OW 2320   1.025   2.393   6.490  0.3993 -0.0580  0.0816
  712SOL    HW1 2321   1.000   2.314   6.434  1.1517 -0.1702 -0.1123
  712SOL    HW2 2322   1.040   2.472   6.431 -0.0852  0.1676  0.2517
  713SOL     OW 2323   0.538   0.539   4.047  0.2311  0.3397  0.2798
  713SOL    HW1 2324   0.508   0.498   4.133  2.1584  0.5240  1.0781
  713SOL    HW2 2325   0.460   0.584   4.002 -0.5394  1.5154  2.6377
  714SOL     OW 2326   1.097   2.931   6.223  0.4052 -0.2914  0.0282
  714SOL    HW1 2327   1.190   2.956   6.251 -0.2378  0.3587  1.7271
  714SOL    HW2 2328   1.052   2.883   6.297 -0.8079 -0.1257 -0.5841
  715SOL     OW 2329   5.104   5.057   4.808 -0.8493 -0.3899 -0.7016
  715SOL    HW1 2330   5.115   4.958   4.818  1.0500 -0.1443  0.1374
  715SOL    HW2 2331   5.109   5.101   4.897  0.7177  0.6224 -1.2403
  716SOL     OW 2332   0.679   3.701   6.430  0.5236 -0.0337 -0.7749
  716SOL    HW1 2333   0.607   3.751   6.479  1.2657 -0.2739  0.6115
  716SOL    HW2 2334   0.646   3.610   6.406  0.6576 -0.5044  0.7246
  717SOL     OW 2335   0.196   5.124   2.905  0.9326  0.1162  0.6945
  717SOL    HW1 2336   0.115   5.079   2.869  2.0984 -1.4454 -0.0648
  717SOL    HW2 2337   0.278   5.079   2.871  2.1391  0.6666  2.6876
  718SOL     OW 2338   1.535   2.216   4.714  0.3193  0.1999 -0.7253
  718SOL    HW1 2339   1.606   2.190   4.648  1.9297 -0.6472  1.2154
  718SOL    HW2 2340   1.578   2.261   4.792 -1.4457  0.6192  0.0410
  719SOL     OW 2341   0.724   3.564   0.121 -0.5014 -0.3283 -0.0930
  719SOL    HW1 2342   0.673   3.623   0.184  0.6927  1.6002 -0.8483
  719SOL    HW2 2343   0.664   3.533   0.048 -1.3184 -0.6168  0.6887
  720SOL     OW 2344   6.004   3.772   6.230 -0.1984  0.2193 -0.2444
  720SOL    HW1 2345   5.963   3.721   6.306  0.0533  0.0995 -0.1858
  720SOL    HW2 2346   5.949   3.760   6.148 -0.7907  0.8252  0.0621
  721SOL     OW 2347   2.721   1.817   4.892  0.7387 -0.3663  0.3308
  721SOL    HW1 2348   2.639   1.763   4.872  0.7165 -0.1899 -0.0692
  721SOL    HW2 2349   2.752   1.863   4.808  0.1324  1.1022  0.8719
  722SOL     OW 2350   6.452   4.023   3.903  0.3340  0.2691 -0.5778
  722SOL    HW1 2351   6.360   3.986   3.913  0.8543 -0.5235  1.7128
  722SOL    HW2 2352   6.489   4.048   3.992  2.2625  0.8354 -1.4634
  723SOL     OW 2353   1.111   2.519   1.068  0.1529  0.8371 -0.0836
  723SOL    HW1 2354   1.030   2.463   1.050  0.4752  0.0413  0.8459
  723SOL    HW2 2355   1.186   2.489   1.009  0.5575 -0.2711  0.9567
  724SOL     OW 2356   0.055   0.949   6.651  0.7205  0.4259  0.0030
  724SOL    HW1 2357   0.126   1.012   6.682  0.8015 -0.0623  0.8341
  724SOL    HW2 2358  -0.035   0.989   6.667  0.7746  0.3928  0.3994
  725SOL     OW 2359   6.319   4.325   0.450 -0.6830  0.4110  0.0319
  725SOL    HW1 2360   6.398   4.358   0.399 -0.7703  0.3750 -0.1276
  725SOL    HW2 2361   6.240   4.383   0.431 -0.5918  0.7060  0.5241
  726SOL     OW 2362   6.448   1.887   5.775  0.9904 -0.0795 -0.2451
  726SOL    HW1 2363   6.396   1.960   5.820 -0.3171 -0.3730 -1.1964
  726SOL    HW2 2364   6.509   1.844   5.841 -1.1728 -0.7956  1.4282
  727SOL     OW 2365   1.886   3.342   3.307  0.7111  0.2037  0.2276
  727SOL    HW1 2366   1.959   3.369   3.370  1.8081 -1.4037 -0.2966
  727SOL    HW2 2367   1.843   3.424   3.269  2.6133  1.2152  0.1273
  728SOL     OW 2368   1.201   1.286   5.199  0.2206  0.0193 -0.1259
  728SOL    HW1 2369   1.249   1.339   5.269  1.0857 -1.2686  0.3019
  728SOL    HW2 2370   1.103   1.290   5.216  0.4041 -0.0416  1.0022
  729SOL     OW 2371   0.837   3.832   2.569  0.4092  0.1549  0.1903
  729SOL    HW1 2372   0.762   3.882   2.526  0.1749  0.3179  0.7902
  729SOL    HW2 2373   0.880   3.889   2.639 -0.0151 -0.5581  1.0529
  730SOL     OW 2374   0.490   0.738   5.796  0.0590  0.0311 -0.3814
  730SOL    HW1 2375   0.427   0.681   5.744  0.3126 -1.1693  0.5921
  730SOL    HW2 2376   0.443   0.779   5.873  0.1919  0.0767 -0.3231
  731SOL     OW 2377   1.583   3.389   3.809  0.4438  0.3211  0.2219
  731SOL    HW1 2378   1.656   3.415   3.871 -0.6097  2.7174  0.5740
  731SOL    HW2 2379   1.608   3.414   3.715  0.1553  0.9962  0.3215
  732SOL     OW 2380   0.127   5.453   3.125 -0.5463 -0.0122 -0.0801
  732SOL    HW1 2381   0.187   5.443   3.046  0.3340  0.6694  0.4879
  732SOL    HW2 2382   0.053   5.386   3.119  0.7691 -1.4799 -0.3311
  733SOL     OW 2383   0.755   6.832   5.168  0.5263  0.5931  0.4677
  733SOL    HW1 2384   0.789   6.906   5.227 -2.5436  0.8464  2.1504
  733SOL    HW2 2385   0.680   6.785   5.215  0.8845 -2.1611 -1.5135
  734SOL     OW 2386   0.358   2.991   3.982  0.1361 -0.2727 -0.4443
  734SOL    HW1 2387   0.391   2.995   4.076  0.5093 -1.4238 -0.5110
  734SOL    HW2 2388   0.260   3.011   3.980  0.2026  0.1342  0.1346
  735SOL     OW 2389   0.807   3.402   2.764  0.0304  0.0675  0.3180
  735SOL    HW1 2390   0.723   3.413   2.710 -0.4321 -0.6870  0.8617
  735SOL    HW2 2391   0.861   3.327   2.726 -0.1673 -0.2895  0.7335
  736SOL     OW 2392   6.664   6.957   4.847  0.1595 -0.1719  0.1195
  736SOL    HW1 2393   6.703   6.872   4.884  0.4106  0.0251  0.3094
  736SOL    HW2 2394   6.737   7.024   4.835  0.3071 -0.6142 -1.8579
  737SOL     OW 2395   5.381   2.113   4.305 -0.3244 -0.0421 -0.2702
  737SOL    HW1 2396   5.349   2.030   4.259 -4.1073  0.9364  0.2022
  737SOL    HW2 2397   5.355   2.110   4.402  2.7096  0.2539  0.6595
  738SOL     OW 2398   1.062   2.938   1.427 -0.5944 -0.1455  0.0300
  738SOL    HW1 2399   0.988   2.932   1.360 -0.9384  1.5905  0.1979
  738SOL    HW2 2400   1.139   2.881   1.397 -1.7331 -1.4929 -0.4624
  739SOL     OW 2401   2.352   2.110   6.129 -0.0848  0.1970  0.1878
  739SOL    HW1 2402   2.423   2.159   6.179  0.6985 -0.7833  0.0498
  739SOL    HW2 2403   2.281   2.080   6.194  0.6185 -0.5385  0.6384
  740SOL     OW 2404   0.119   3.037   5.642  0.2219  0.2116  0.1663
  740SOL    HW1 2405   0.039   3.029   5.702  0.6637 -2.4579  0.4943
  740SOL    HW2 2406   0.104   3.113   5.578 -1.4177  1.4360  1.8734
  741SOL     OW 2407   1.458   2.312   0.334 -0.6090  0.1057  0.0695
  741SOL    HW1 2408   1.375   2.270   0.370 -1.6842  2.3219  0.3327
  741SOL    HW2 2409   1.434   2.377   0.261  0.9649  0.3060 -0.3169
  742SOL     OW 2410   0.866   4.049   0.692  0.2924 -0.3052  0.0547
  742SOL    HW1 2411   0.774   4.045   0.731  0.9020  1.9033  1.9424
  742SOL    HW2 2412   0.862   4.095   0.604 -0.2941  1.1543  0.7961
  743SOL     OW 2413   5.584   5.032   2.841 -0.6186 -0.5276  0.0536
  743SOL    HW1 2414   5.499   5.053   2.891 -0.3673 -1.1771  0.7716
  743SOL    HW2 2415   5.658   5.017   2.907 -0.0450 -0.3983 -0.5580
  744SOL     OW 2416   4.225   3.685   5.522  0.6397  0.4975 -0.2969
  744SOL    HW1 2417   4.316   3.662   5.489  0.6363 -0.3900  0.3007
  744SOL    HW2 2418   4.159   3.617   5.489  0.1336  1.2796 -0.9576
  745SOL     OW 2419   5.447   2.262   6.330  0.5196 -0.5481  0.3178
  745SOL    HW1 2420   5.491   2.264   6.420  3.0348 -2.0471 -0.7458
  745SOL    HW2 2421   5.438   2.167   6.299 -2.3902 -0.2093 -0.1442
  746SOL     OW 2422   5.251   4.082   2.997  0.4389  0.1201 -0.1357
  746SOL    HW1 2423   5.282   4.153   3.061 -0.5621  1.9012 -1.5160
  746SOL    HW2 2424   5.164   4.043   3.030  1.5290 -1.3302  1.1894
  747SOL     OW 2425   6.418   0.135   3.861 -0.6028 -0.3633  0.6398
  747SOL    HW1 2426   6.367   0.213   3.900 -3.3563 -1.5390 -0.3288
  747SOL    HW2 2427   6.474   0.093   3.932 -0.7965  1.1254  1.7399
  748SOL     OW 2428   6.272   0.714   3.121 -0.2950 -0.0495 -0.6447
  748SOL    HW1 2429   6.322   0.791   3.160  0.7148 -0.1810 -1.6449
  748SOL    HW2 2430   6.246   0.651   3.194  0.5220  0.2881 -0.0471
  749SOL     OW 2431   2.021   4.383   4.365  0.1899 -0.4322 -0.1316
  749SOL    HW1 2432   2.114   4.396   4.400 -0.3142  0.7620  0.8315
  749SOL    HW2 2433   2.023   4.315   4.291  1.4826 -1.9982  1.2685
  750SOL     OW 2434   6.728   6.211   3.909 -0.4631 -0.4742  0.2512
  750SOL    HW1 2435   6.672   6.144   3.862 -0.9039  0.2888 -0.3344
  750SOL    HW2 2436   6.689   6.303   3.896 -1.1101 -0.3035  2.8152
  751SOL     OW 2437   6.593   3.309   6.572  0.2958 -0.1339  0.4653
  751SOL    HW1 2438   6.691   3.290   6.563  0.8522  2.4371  0.2720
  751SOL    HW2 2439   6.564   3.370   6.498 -0.9822  0.7552  1.6463
  752SOL     OW 2440   1.385   3.568   3.836  0.4554  0.0130 -0.3514
  752SOL    HW1 2441   1.292   3.533   3.823  0.5026 -0.3655  0.3209
  752SOL    HW2 2442   1.451   3.498   3.807  0.5550 -0.6079  1.2872
  753SOL     OW 2443   2.739   4.380   4.285  0.1397 -0.1409  1.0492
  753SOL    HW1 2444   2.743   4.479   4.277  0.8006 -0.3179 -1.7718
  753SOL    HW2 2445   2.807   4.349   4.352  2.0193  1.1692 -0.1462
  754SOL     OW 2446   6.529   1.595   3.067 -0.5102 -0.8530 -0.3957
  754SOL    HW1 2447   6.611   1.548   3.036 -0.4385 -0.9328 -0.0895
  754SOL    HW2 2448   6.475   1.624   2.988 -0.7570 -1.8034 -0.5806
  755SOL     OW 2449   0.765   2.307   5.295  0.3685 -0.6655 -0.0963
  755SOL    HW1 2450   0.687   2.272   5.348 -0.2002 -0.8457 -1.0315
  755SOL    HW2 2451   0.840   2.328   5.357 -0.1806 -1.1415  0.7543
  756SOL     OW 2452   6.915   2.502   4.228  0.0251 -0.4565 -0.2615
  756SOL    HW1 2453   6.893   2.599   4.238  0.0356 -0.4151 -0.6159
  756SOL    HW2 2454   6.840   2.455   4.182 -0.7814 -0.9876  1.5202
  757SOL     OW 2455   2.522   2.858   4.258  0.4505 -0.2211  0.6072
  757SOL    HW1 2456   2.441   2.800   4.266  0.2487 -0.0098  0.1221
  757SOL    HW2 2457   2.494   2.953   4.242  0.7763 -0.4751 -1.8550
  758SOL     OW 2458   1.192   2.089   4.708 -0.1717 -0.0388 -0.2085
  758SOL    HW1 2459   1.208   2.186   4.693  0.1596 -0.3177 -1.8566
  758SOL    HW2 2460   1.248   2.035   4.644  0.2827 -1.3497  1.2273
  759SOL     OW 2461   6.103   4.223   6.334  0.8745 -0.4811  0.2468
  759SOL    HW1 2462   6.126   4.160   6.409 -1.2301 -0.8889  0.5986
  759SOL    HW2 2463   6.097   4.172   6.248 -1.5564 -0.9628  0.6520
  760SOL     OW 2464   0.161   1.787   2.542  0.2800  0.7299  0.6851
  760SOL    HW1 2465   0.093   1.782   2.616  0.3355 -0.1299  0.6966
  760SOL    HW2 2466   0.249   1.752   2.575 -0.0244 -0.9246 -0.1197
  761SOL     OW 2467   6.024   3.764   0.292 -0.8336 -0.1343 -0.4339
  761SOL    HW1 2468   5.973   3.679   0.279 -1.9851  0.0460  2.3388
  761SOL    HW2 2469   6.120   3.749   0.268 -0.3632 -3.1720  2.6250
  762SOL     OW 2470   6.301   3.180   4.892 -0.8312 -0.0988  0.3175
  762SOL    HW1 2471   6.383   3.228   4.923  0.6394 -1.2865 -1.4922
  762SOL    HW2 2472   6.226   3.244   4.883  0.4611  1.4350  0.0821
  763SOL     OW 2473   6.199   0.854   5.166 -0.1655  0.0115 -0.1707
  763SOL    HW1 2474   6.108   0.822   5.194 -0.7604  0.6345 -1.3047
  763SOL    HW2 2475   6.249   0.779   5.124 -0.8334  0.0656 -1.1017
  764SOL     OW 2476   4.725   2.241   5.788  0.0341 -0.0591  0.3022
  764SOL    HW1 2477   4.816   2.242   5.831  0.7751  0.9298 -1.2139
  764SOL    HW2 2478   4.660   2.285   5.849  0.7643  0.0732  1.0112
  765SOL     OW 2479   5.119   4.025   3.511 -1.0533 -0.1346  0.4047
  765SOL    HW1 2480   5.124   4.125   3.517 -1.7737 -0.1339  1.1516
  765SOL    HW2 2481   5.092   3.988   3.600 -0.1062 -1.0483  0.3257
  766SOL     OW 2482   5.775   4.025   0.809 -0.1872 -0.2970  0.2098
  766SOL    HW1 2483   5.867   4.046   0.842  0.2378 -0.5932 -0.7432
  766SOL    HW2 2484   5.782   3.971   0.725 -1.2404 -0.7993  0.4317
  767SOL     OW 2485   1.479   1.374   5.623 -0.0257  0.0629 -0.0425
  767SOL    HW1 2486   1.491   1.469   5.651 -0.1733  1.3769 -3.9016
  767SOL    HW2 2487   1.553   1.348   5.561 -1.2113 -1.5769 -0.8366
  768SOL     OW 2488   5.122   2.884   0.259  0.1575  0.3483  0.8670
  768SOL    HW1 2489   5.099   2.968   0.309 -1.0466  0.4605  0.1575
  768SOL    HW2 2490   5.195   2.835   0.308  0.3028  1.3843  1.7272
  769SOL     OW 2491   2.195   3.496   3.693  0.9514 -0.3972  0.6657
  769SOL    HW1 2492   2.258   3.567   3.725  1.7856 -0.7910 -0.0734
  769SOL    HW2 2493   2.192   3.422   3.760  1.7999 -0.6804  0.4070
  770SOL     OW 2494   5.623   5.935   4.878  0.4789  0.5093 -0.3808
  770SOL    HW1 2495   5.703   5.877   4.895  0.1249 -1.1806 -3.7146
  770SOL    HW2 2496   5.650   6.011   4.819  0.1156  1.5674  0.7692
  771SOL     OW 2497   1.549   2.928   5.529  0.5088  0.3639  0.7282
  771SOL    HW1 2498   1.500   3.015   5.529 -1.4909 -0.6816  2.2777
  771SOL    HW2 2499   1.485   2.853   5.511  2.6479 -0.6864 -3.6880
  772SOL     OW 2500   6.154   3.599   1.970  0.2024  0.6563  0.3191
  772SOL    HW1 2501   6.172   3.657   1.892  1.2158  0.7770  0.6364
  772SOL    HW2 2502   6.240   3.564   2.007 -0.3307 -0.2797  0.7111
  773SOL     OW 2503   6.579   2.843   1.788  0.5268  0.3769  0.2552
  773SOL    HW1 2504   6.620   2.758   1.821 -0.7733 -0.1470  0.5705
  773SOL    HW2 2505   6.553   2.900   1.865  2.2423  1.5161  0.0401
  774SOL     OW 2506   0.349   3.765   1.815 -0.6060 -0.5537 -0.1868
  774SOL    HW1 2507   0.252   3.768   1.838 -1.0486  1.9248 -1.9757
  774SOL    HW2 2508   0.396   3.841   1.861  0.5217 -1.7242  0.6536
  775SOL     OW 2509   1.360   3.816   5.796  0.2683 -0.1125 -0.3003
  775SOL    HW1 2510   1.448   3.769   5.804  0.2480 -0.1834 -0.4961
  775SOL    HW2 2511   1.300   3.765   5.734  0.1102 -0.0329 -0.2131
  776SOL     OW 2512   5.856   3.035   5.924 -0.1941 -0.2899 -0.2186
  776SOL    HW1 2513   5.813   2.945   5.913 -0.9591  0.1602 -1.0482
  776SOL    HW2 2514   5.785   3.103   5.945  0.3221  0.1980 -0.0323
  777SOL     OW 2515   4.999   4.291   4.263 -0.3094  0.2130  0.0849
  777SOL    HW1 2516   4.937   4.325   4.334  1.2720  0.7678  1.2482
  777SOL    HW2 2517   4.965   4.320   4.174 -1.7374  0.4697  0.6715
  778SOL     OW 2518   0.329   0.134   5.633 -0.3115  0.0971 -0.7291
  778SOL    HW1 2519   0.399   0.064   5.648  1.1481  1.8222  1.1894
  778SOL    HW2 2520   0.374   0.221   5.612 -1.7191  1.6308  2.0242
  779SOL     OW 2521   0.858   4.780   3.709  0.4976 -0.0303 -0.2985
  779SOL    HW1 2522   0.796   4.729   3.649 -1.3496 -0.5186  1.9009
  779SOL    HW2 2523   0.951   4.743   3.700  0.3661  0.0912 -2.9669
  780SOL     OW 2524   6.626   3.024   3.480 -0.2897 -0.6372 -0.1628
  780SOL    HW1 2525   6.575   3.025   3.566 -0.5327  1.2260 -0.2821
  780SOL    HW2 2526   6.688   2.945   3.479 -0.4462 -0.8290  1.6100
  781SOL     OW 2527   0.100   3.051   3.941  0.2847  0.4010 -0.4444
  781SOL    HW1 2528   0.070   3.137   3.982 -0.8426 -0.4719  0.6355
  781SOL    HW2 2529   0.039   2.978   3.969  1.9810 -1.0086 -0.2587
  782SOL     OW 2530   0.407   3.550   4.487 -0.6200  0.0154  0.1435
  782SOL    HW1 2531   0.406   3.482   4.560 -2.0804  0.5095  0.6339
  782SOL    HW2 2532   0.463   3.517   4.411 -0.5100 -1.2915  0.7614
  783SOL     OW 2533   1.215   2.801   1.218  0.1697 -0.0763  0.0284
  783SOL    HW1 2534   1.133   2.777   1.166 -0.6591 -0.2343  1.3547
  783SOL    HW2 2535   1.268   2.870   1.168  0.8479 -2.1382 -2.2713
  784SOL     OW 2536   4.208   4.632   5.284  0.6627  0.2788 -0.0646
  784SOL    HW1 2537   4.284   4.666   5.228  0.3179  1.1592  0.0025
  784SOL    HW2 2538   4.121   4.655   5.241  0.4170 -0.3443  0.0848
  785SOL     OW 2539   4.453   4.291   4.331 -0.0897  0.3637  0.4906
  785SOL    HW1 2540   4.473   4.197   4.360 -1.1682  0.3208  1.1867
  785SOL    HW2 2541   4.435   4.347   4.412  0.0056  1.0360  0.0482
  786SOL     OW 2542   6.174   6.122   5.127  0.2275 -0.5976 -0.4106
  786SOL    HW1 2543   6.191   6.087   5.035  0.8268 -1.4695  0.0086
  786SOL    HW2 2544   6.080   6.101   5.154 -0.3756  0.8397 -1.3086
  787SOL     OW 2545   5.429   2.546   1.173  0.5206 -0.1702 -0.3457
  787SOL    HW1 2546   5.456   2.499   1.257  1.6785  0.8540 -0.1138
  787SOL    HW2 2547   5.388   2.481   1.110  1.0110 -1.2470  0.4237
  788SOL     OW 2548   0.569   3.558   1.698 -0.4021  0.2293 -0.4689
  788SOL    HW1 2549   0.480   3.534   1.737 -0.2677 -0.6755 -0.7072
  788SOL    HW2 2550   0.614   3.626   1.757  0.0825 -1.5926  1.3655
  789SOL     OW 2551   2.792   4.246   5.530  0.1831  0.3512 -0.6122
  789SOL    HW1 2552   2.708   4.193   5.523 -0.0476  0.8426 -1.7774
  789SOL    HW2 2553   2.794   4.294   5.618 -2.0222  2.3759 -1.5433
  790SOL     OW 2554   3.991   3.826   5.372  0.3929  0.8843 -0.2222
  790SOL    HW1 2555   4.069   3.870   5.416  0.2698  0.0320  0.8906
  790SOL    HW2 2556   4.020   3.741   5.330  0.5479  1.7755 -2.0309
  791SOL     OW 2557   1.286   4.943   5.249  0.1704  0.0151 -0.2893
  791SOL    HW1 2558   1.361   4.909   5.193 -0.1933 -1.4074  0.0492
  791SOL    HW2 2559   1.275   4.885   5.329 -0.6699  0.7804  0.1685
  792SOL     OW 2560   5.654   2.675   1.746  0.5688 -0.3135  0.0565
  792SOL    HW1 2561   5.676   2.773   1.755 -1.5547  0.0428  3.0159
  792SOL    HW2 2562   5.738   2.622   1.756  1.6341  1.1644 -0.5722
  793SOL     OW 2563   0.338   3.730   5.040 -0.0246 -0.3360  0.1175
  793SOL    HW1 2564   0.390   3.734   4.954 -2.0208 -0.7296 -1.1707
  793SOL    HW2 2565   0.340   3.636   5.075  0.1060 -0.3542  0.0628
  794SOL     OW 2566   0.201   3.607   5.854  0.5769 -0.0749  0.2785
  794SOL    HW1 2567   0.140   3.665   5.907 -0.4190 -1.0704  0.2498
  794SOL    HW2 2568   0.268   3.565   5.915  0.4581  0.0562  0.5005
  795SOL     OW 2569   2.539   3.620   4.785  0.5516 -0.5623 -0.4626
  795SOL    HW1 2570   2.610   3.691   4.787 -0.2723  0.3614  2.9284
  795SOL    HW2 2571   2.450   3.661   4.805 -0.3649 -2.2098 -0.9779
  796SOL     OW 2572   3.600   1.664   4.856 -0.3104  0.6500  0.1175
  796SOL    HW1 2573   3.608   1.635   4.760 -1.5055  3.0122 -0.7841
  796SOL    HW2 2574   3.690   1.666   4.898  0.7262  2.6537 -1.9791
  797SOL     OW 2575   6.049   1.710   5.015 -0.2339 -0.1336 -0.3552
  797SOL    HW1 2576   6.145   1.691   5.037  0.1279 -0.4534 -2.0823
  797SOL    HW2 2577   6.021   1.796   5.059  1.5755  1.2310 -1.7045
  798SOL     OW 2578   6.707   3.711   6.041  0.4548 -0.2242 -0.6564
  798SOL    HW1 2579   6.718   3.664   5.953  1.1661  0.5360 -0.9849
  798SOL    HW2 2580   6.623   3.766   6.038  0.4076 -0.3024 -0.8152
  799SOL     OW 2581   5.873   4.312   3.994 -0.1850  0.7486 -0.4871
  799SOL    HW1 2582   5.823   4.241   3.945 -0.0918  0.0260  0.4482
  799SOL    HW2 2583   5.819   4.397   3.993 -0.5402  0.5248 -1.1353
  800SOL     OW 2584   1.741   2.698   4.885 -0.2483  0.2918 -0.5675
  800SOL    HW1 2585   1.734   2.679   4.787  0.1494  0.1662 -0.5736
  800SOL    HW2 2586   1.739   2.797   4.900 -0.0224  0.3214 -0.7272
  801SOL     OW 2587   4.765   3.938   4.846 -0.0251  0.1914  0.0390
  801SOL    HW1 2588   4.667   3.936   4.863 -0.1252  0.7062 -0.4655
  801SOL    HW2 2589   4.808   4.007   4.905 -0.1510  0.8692 -0.6532
  802SOL     OW 2590   6.540   4.493   3.936  0.3470  0.1931 -0.2569
  802SOL    HW1 2591   6.480   4.446   4.001 -0.6989  4.1212  1.9898
  802SOL    HW2 2592   6.487   4.520   3.856 -0.0388  0.7388  0.1757
  803SOL     OW 2593   3.668   1.863   5.866  0.5326  0.5183  0.1304
  803SOL    HW1 2594   3.759   1.889   5.834  0.1545  0.1152 -1.3689
  803SOL    HW2 2595   3.656   1.892   5.961  2.2832  0.4144  0.4176
  804SOL     OW 2596   5.399   2.254   5.577  0.2361  0.1383  0.3410
  804SOL    HW1 2597   5.336   2.211   5.512 -0.4300  1.1368  0.3061
  804SOL    HW2 2598   5.485   2.204   5.578  0.7580  0.8445 -2.3154
  805SOL     OW 2599   5.037   3.046   4.740  0.1443 -0.4266  0.1350
  805SOL    HW1 2600   4.950   2.999   4.747 -0.3159  0.1100 -1.5908
  805SOL    HW2 2601   5.056   3.068   4.644  2.2596 -0.6806  0.4499
  806SOL     OW 2602   6.868   2.693   3.019  0.6003 -0.2365  0.2703
  806SOL    HW1 2603   6.770   2.693   2.999  0.5585  1.1717  0.3449
  806SOL    HW2 2604   6.916   2.638   2.951 -0.1639 -0.3553 -0.1842
  807SOL     OW 2605   2.953   2.461   5.783  0.6831 -0.4244  0.1220
  807SOL    HW1 2606   2.981   2.535   5.722 -0.5968 -0.4092 -0.4933
  807SOL    HW2 2607   3.003   2.468   5.869 -0.8453  2.4691  0.9259
  808SOL     OW 2608   2.219   2.657   6.682  0.5844  0.0975 -0.4384
  808SOL    HW1 2609   2.253   2.749   6.698 -2.0854  1.0954 -0.0408
  808SOL    HW2 2610   2.205   2.610   6.769  1.0942 -0.3683 -0.6004
  809SOL     OW 2611   0.571   2.479   2.988  0.0193  0.3411 -0.1101
  809SOL    HW1 2612   0.597   2.409   2.922 -1.5734  0.5788 -1.0509
  809SOL    HW2 2613   0.523   2.554   2.941  1.3074  1.8986  0.9251
  810SOL     OW 2614   2.717   2.830   6.093  0.1668 -0.3488 -0.0678
  810SOL    HW1 2615   2.759   2.866   6.177 -0.3764  1.1280 -0.3908
  810SOL    HW2 2616   2.685   2.737   6.108 -1.0503  0.3119  1.7757
  811SOL     OW 2617   6.695   3.582   1.159 -0.4687  0.0459 -0.3298
  811SOL    HW1 2618   6.792   3.560   1.166 -0.0529  1.9733  0.8718
  811SOL    HW2 2619   6.685   3.681   1.145 -2.2783  0.2245  1.7686
  812SOL     OW 2620   5.600   1.800   5.422 -0.0419 -0.6605 -0.4180
  812SOL    HW1 2621   5.695   1.816   5.450 -0.3386  0.9704 -0.2487
  812SOL    HW2 2622   5.566   1.716   5.465  0.4868  0.1696  1.7615
  813SOL     OW 2623   6.363   2.014   1.296  0.3700 -0.2816  0.4790
  813SOL    HW1 2624   6.275   1.992   1.255  0.0804  0.3045  0.7860
  813SOL    HW2 2625   6.435   2.009   1.226 -0.0026 -0.0773  0.0811
  814SOL     OW 2626   5.661   3.407   6.770  0.3160 -0.1595  0.4752
  814SOL    HW1 2627   5.662   3.408   6.670 -0.8957 -0.4728  0.4453
  814SOL    HW2 2628   5.591   3.471   6.804  0.2742 -0.5287  1.1064
  815SOL     OW 2629   6.290   5.348   4.741  0.2237  0.1353 -0.3151
  815SOL    HW1 2630   6.334   5.400   4.814 -0.3761  0.7703 -0.4019
  815SOL    HW2 2631   6.253   5.262   4.778  1.9784 -0.6715 -0.3445
  816SOL     OW 2632   4.833   3.966   3.575 -0.2884  0.0691  0.2769
  816SOL    HW1 2633   4.751   4.019   3.594  0.4075  1.1061  0.4496
  816SOL    HW2 2634   4.864   3.985   3.481  0.6987  1.0047  0.7712
  817SOL     OW 2635   1.702   2.230   0.231 -0.1273 -0.3338 -0.2056
  817SOL    HW1 2636   1.722   2.135   0.208 -0.3725 -0.2517 -0.7851
  817SOL    HW2 2637   1.615   2.234   0.280 -1.6696 -0.1742 -2.7310
  818SOL     OW 2638   0.529   2.330   0.462  0.7250 -0.2109 -0.3212
  818SOL    HW1 2639   0.564   2.417   0.494  0.9604 -0.2519 -0.4663
  818SOL    HW2 2640   0.589   2.294   0.390  0.1559 -0.0684 -0.8866
  819SOL     OW 2641   3.973   4.035   6.352  0.0449 -0.1337  0.3673
  819SOL    HW1 2642   3.913   4.006   6.277 -0.5128 -2.6696  1.6718
  819SOL    HW2 2643   4.003   3.954   6.404  0.6731  1.4761  2.6682
  820SOL     OW 2644   2.585   1.928   6.297 -0.2228 -0.5353 -0.2051
  820SOL    HW1 2645   2.614   1.956   6.389  0.2619 -0.6713 -0.3092
  820SOL    HW2 2646   2.649   1.965   6.230  0.8823 -2.4498 -0.2878
  821SOL     OW 2647   5.637   4.093   5.996 -0.0706 -0.4893 -0.2158
  821SOL    HW1 2648   5.567   4.159   5.969 -0.7498 -1.6672 -1.4796
  821SOL    HW2 2649   5.690   4.130   6.072  1.0458  2.4511 -2.2454
  822SOL     OW 2650   6.515   3.570   6.707 -0.1472 -0.4742  0.1022
  822SOL    HW1 2651   6.537   3.477   6.677  0.5964 -0.3053  0.1045
  822SOL    HW2 2652   6.554   3.586   6.798  3.3425  1.1414 -1.4759
  823SOL     OW 2653   0.829   3.193   6.378  1.4345 -0.0435  0.3855
  823SOL    HW1 2654   0.840   3.283   6.338  0.0960  0.3373  0.8437
  823SOL    HW2 2655   0.818   3.125   6.306 -0.8945  0.6268  0.0268
  824SOL     OW 2656   1.101   1.666   5.149  0.1612  0.6102 -0.1385
  824SOL    HW1 2657   1.091   1.763   5.172 -0.4597  1.0590 -2.1059
  824SOL    HW2 2658   1.014   1.630   5.117 -0.2562 -1.3178  2.8024
  825SOL     OW 2659   0.373   1.029   3.235 -0.0232 -0.2271 -0.3846
  825SOL    HW1 2660   0.472   1.028   3.254 -0.2768  0.8538  1.1526
  825SOL    HW2 2661   0.352   1.103   3.172 -0.0367  0.5355  0.5017
  826SOL     OW 2662   0.140   6.618   4.052 -0.3412 -0.2021  0.3507
  826SOL    HW1 2663   0.125   6.716   4.066  1.7784  0.4029 -1.1254
  826SOL    HW2 2664   0.145   6.573   4.141  0.5287  1.3738  1.1514
  827SOL     OW 2665   0.069   3.274   6.930  0.4583 -0.2752  0.6345
  827SOL    HW1 2666   0.067   3.359   6.982  0.0969 -0.8771  1.6444
  827SOL    HW2 2667   0.011   3.206   6.976  0.8925 -1.1194 -0.0443
  828SOL     OW 2668   0.243   2.493   1.699  1.2978 -0.1016  0.0777
  828SOL    HW1 2669   0.267   2.490   1.602  2.2522  1.7877  0.1976
  828SOL    HW2 2670   0.193   2.577   1.718 -0.0594 -1.0862  1.0078
  829SOL     OW 2671   5.976   4.741   4.847  0.3612  0.5273  0.3140
  829SOL    HW1 2672   6.021   4.777   4.929  0.3192  1.1326  0.0776
  829SOL    HW2 2673   6.036   4.675   4.802 -0.5648 -1.7219  2.1550
  830SOL     OW 2674   0.989   4.471   6.894 -0.0071  0.0231 -0.2248
  830SOL    HW1 2675   0.984   4.453   6.992 -2.3635  0.1621 -0.2570
  830SOL    HW2 2676   1.004   4.385   6.845  0.9502 -0.0805  0.2390
  831SOL     OW 2677   6.408   2.493   2.910  0.2639 -0.1181 -0.8564
  831SOL    HW1 2678   6.431   2.426   2.980 -0.4223  1.8956  1.4414
  831SOL    HW2 2679   6.308   2.505   2.906  0.1855 -1.0400 -3.0846
  832SOL     OW 2680   1.316   2.804   2.282 -0.0772 -0.3150 -0.2519
  832SOL    HW1 2681   1.240   2.852   2.325 -0.2921 -1.4790  0.7452
  832SOL    HW2 2682   1.340   2.724   2.338  0.6982 -0.9743 -1.4863
  833SOL     OW 2683   0.524   2.355   4.303 -0.4057  0.0976  0.3033
  833SOL    HW1 2684   0.490   2.324   4.392  1.0231 -0.4094  0.6952
  833SOL    HW2 2685   0.624   2.352   4.302 -0.3706  0.7745 -1.0866
  834SOL     OW 2686   0.810   1.683   5.880  0.0302 -0.6448  0.4167
  834SOL    HW1 2687   0.855   1.741   5.812  0.3669 -2.1102 -0.6519
  834SOL    HW2 2688   0.712   1.677   5.859  0.2223 -1.5212 -0.2806
  835SOL     OW 2689   6.675   4.730   0.308  0.3489 -0.3489 -0.1148
  835SOL    HW1 2690   6.748   4.692   0.365  0.8138 -0.2240 -0.6214
  835SOL    HW2 2691   6.645   4.817   0.346  0.0174 -0.7038  0.4533
  836SOL     OW 2692   3.008   3.604   5.455 -0.1980  1.0040  0.2497
  836SOL    HW1 2693   3.025   3.529   5.519 -0.8281  1.4435  0.9387
  836SOL    HW2 2694   3.091   3.621   5.401 -0.3739 -0.8958 -0.6873
  837SOL     OW 2695   5.900   0.806   5.682  0.0346 -0.0628  0.3343
  837SOL    HW1 2696   5.888   0.799   5.781  0.0672  0.6189  0.3949
  837SOL    HW2 2697   5.996   0.789   5.659  0.1757  0.4877  0.5014
  838SOL     OW 2698   5.432   3.751   4.118 -0.4703  0.0660  0.6065
  838SOL    HW1 2699   5.342   3.713   4.098 -0.5551  0.0245  1.0616
  838SOL    HW2 2700   5.422   3.834   4.173 -0.3579  1.4458 -1.3303
  839SOL     OW 2701   0.532   5.093   5.377 -0.2624 -0.2644  0.0392
  839SOL    HW1 2702   0.439   5.128   5.390 -1.1565 -2.1681 -0.9668
  839SOL    HW2 2703   0.589   5.165   5.336 -1.5591  0.5756 -0.3434
  840SOL     OW 2704   2.666   2.274   4.452 -0.3706 -0.4741 -0.7104
  840SOL    HW1 2705   2.641   2.366   4.420  1.4223 -0.1306 -1.2246
  840SOL    HW2 2706   2.663   2.272   4.552  1.6282  0.8401 -0.5570
  841SOL     OW 2707   6.213   2.437   4.753 -0.3901 -0.5196 -0.1384
  841SOL    HW1 2708   6.211   2.537   4.756  1.0304 -0.4811 -0.2253
  841SOL    HW2 2709   6.294   2.403   4.799  0.7328 -1.4878 -2.6338
  842SOL     OW 2710   0.091   4.448   0.588 -0.0866  0.2926  0.3335
  842SOL    HW1 2711   0.032   4.370   0.608 -0.5281 -0.1481 -2.2972
  842SOL    HW2 2712   0.176   4.415   0.547  0.3929  1.1306  0.6288
  843SOL     OW 2713   0.707   4.091   2.898  0.4981  0.0624 -0.3637
  843SOL    HW1 2714   0.735   4.119   2.990  1.8569 -1.0840 -0.3907
  843SOL    HW2 2715   0.650   4.163   2.857  0.3924  0.8653  1.1192
  844SOL     OW 2716   1.119   4.870   5.037  0.0235  0.2969  0.3750
  844SOL    HW1 2717   1.166   4.892   4.952  1.0251  0.5068  0.9690
  844SOL    HW2 2718   1.171   4.905   5.115 -0.6664 -0.2387  1.1070
  845SOL     OW 2719   1.388   3.812   6.833  0.0652 -0.1066  0.5044
  845SOL    HW1 2720   1.479   3.810   6.876 -0.7273  1.8124  2.4463
  845SOL    HW2 2721   1.352   3.719   6.829  0.8224 -0.5564  2.6787
  846SOL     OW 2722   5.803   1.580   6.572  0.0289  0.3157  0.0264
  846SOL    HW1 2723   5.764   1.671   6.578 -1.9466 -0.5121  0.3558
  846SOL    HW2 2724   5.767   1.533   6.491  0.1266 -0.5697  0.4817
  847SOL     OW 2725   6.529   5.077   6.292 -0.4620  0.5647 -0.0407
  847SOL    HW1 2726   6.471   5.006   6.253 -0.7055  0.9464 -0.3792
  847SOL    HW2 2727   6.479   5.163   6.294  0.3021  1.0480 -0.9175
  848SOL     OW 2728   2.764   1.666   5.320 -0.1228  0.1596  0.3537
  848SOL    HW1 2729   2.819   1.597   5.273 -0.4877  0.2288 -0.1850
  848SOL    HW2 2730   2.816   1.751   5.326  1.0834 -0.6652  2.7053
  849SOL     OW 2731   1.395   2.450   3.913  0.5840  0.3133 -0.2963
  849SOL    HW1 2732   1.378   2.501   3.828  2.3154 -2.0659 -2.2425
  849SOL    HW2 2733   1.331   2.373   3.919  0.6178  0.3367  0.4839
  850SOL     OW 2734   4.266   2.716   4.853 -0.0134 -0.3054  0.1986
  850SOL    HW1 2735   4.295   2.650   4.783  1.7439  0.5078  0.1051
  850SOL    HW2 2736   4.222   2.794   4.809  1.0851  0.2026 -0.0324
  851SOL     OW 2737   0.136   5.978   3.620 -0.6915 -0.6933 -0.1332
  851SOL    HW1 2738   0.134   5.879   3.606 -0.2722 -0.8920  1.1068
  851SOL    HW2 2739   0.068   6.004   3.689 -0.6700 -0.1302 -0.3115
  852SOL     OW 2740   3.534   2.071   4.701  0.2242 -0.2150  0.0186
  852SOL    HW1 2741   3.438   2.050   4.716  0.6620 -2.0648  0.4919
  852SOL    HW2 2742   3.587   2.046   4.782  1.0535  1.2859 -0.0231
  853SOL     OW 2743   5.859   3.399   5.729  0.0891 -0.7177 -0.1267
  853SOL    HW1 2744   5.914   3.316   5.724  0.6749 -0.5069  1.9775
  853SOL    HW2 2745   5.798   3.404   5.650 -0.4633 -3.4971  0.0455
  854SOL     OW 2746   1.248   2.593   2.820 -0.2087  0.0069  0.5198
  854SOL    HW1 2747   1.183   2.654   2.865  0.7311  1.3266  0.1612
  854SOL    HW2 2748   1.339   2.635   2.821  0.2508 -0.9083 -0.6910
  855SOL     OW 2749   6.124   3.587   4.499  0.2475  0.5737  0.5649
  855SOL    HW1 2750   6.047   3.523   4.497  0.2632  0.5700 -0.0284
  855SOL    HW2 2751   6.100   3.666   4.555 -0.5775  1.0511 -0.4304
  856SOL     OW 2752   6.559   2.381   6.477  0.0074  0.5215 -0.2225
  856SOL    HW1 2753   6.485   2.367   6.543  0.2105  0.4401 -0.0102
  856SOL    HW2 2754   6.521   2.414   6.391 -0.0781  2.4524  0.5101
  857SOL     OW 2755   4.624   4.869   5.215 -0.0940 -0.3386 -0.2961
  857SOL    HW1 2756   4.684   4.948   5.200 -0.1968 -0.0429  0.7598
  857SOL    HW2 2757   4.679   4.789   5.236 -0.0216 -0.3462 -0.5172
  858SOL     OW 2758   5.347   4.736   3.296 -0.0942 -0.0998  0.4802
  858SOL    HW1 2759   5.276   4.668   3.314 -1.0743  0.9773  0.8450
  858SOL    HW2 2760   5.385   4.768   3.382  0.8564 -0.6714  0.2851
  859SOL     OW 2761   0.882   2.104   4.338  0.2818 -0.0447  0.4464
  859SOL    HW1 2762   0.869   2.127   4.434  0.1126  1.1726  0.1425
  859SOL    HW2 2763   0.792   2.092   4.295  0.2765  1.8024 -0.1088
  860SOL     OW 2764   5.332   1.979   3.289 -0.8141  0.0393 -0.3919
  860SOL    HW1 2765   5.376   1.998   3.202  1.6780 -0.1266  0.7567
  860SOL    HW2 2766   5.247   2.032   3.296  0.5885  2.5815 -1.5476
  861SOL     OW 2767   6.202   0.080   5.018  0.3222 -0.3394  0.3211
  861SOL    HW1 2768   6.299   0.062   5.000  0.2006 -0.6502 -0.0320
  861SOL    HW2 2769   6.190   0.178   5.036  0.4637  0.0229 -1.3491
  862SOL     OW 2770   4.263   4.084   3.709  0.2199 -0.1574  0.0246
  862SOL    HW1 2771   4.361   4.101   3.711  0.2296 -0.2412  0.3129
  862SOL    HW2 2772   4.243   4.011   3.643  0.5291 -1.2442  1.0917
  863SOL     OW 2773   2.345   3.435   6.542  0.0471  0.0894 -0.0729
  863SOL    HW1 2774   2.420   3.452   6.478 -1.4439  1.4162 -1.6129
  863SOL    HW2 2775   2.291   3.519   6.551 -0.1789 -0.2685  2.4814
  864SOL     OW 2776   2.975   2.792   4.200 -0.7115 -0.0618  0.1708
  864SOL    HW1 2777   2.886   2.831   4.175 -1.5253 -2.2467 -0.5606
  864SOL    HW2 2778   3.020   2.853   4.266 -3.0746  0.7666  1.1559
  865SOL     OW 2779   6.675   3.154   3.896  0.0077  0.1819 -0.2787
  865SOL    HW1 2780   6.668   3.062   3.933 -1.1394  0.0244 -0.8566
  865SOL    HW2 2781   6.760   3.163   3.844 -0.7690 -1.1683 -1.8749
  866SOL     OW 2782   0.152   4.929   3.433 -0.5332  0.2788  0.3378
  866SOL    HW1 2783   0.060   4.930   3.473 -1.0388  1.2355 -0.8091
  866SOL    HW2 2784   0.151   4.875   3.349 -0.3475  1.2886 -0.3312
  867SOL     OW 2785   6.453   2.654   2.700  0.1895 -0.6163 -0.9694
  867SOL    HW1 2786   6.452   2.748   2.735 -0.8798 -0.2275 -1.9758
  867SOL    HW2 2787   6.447   2.590   2.776 -1.4417  0.1856 -0.3693
  868SOL     OW 2788   0.693   3.470   4.683 -0.1783 -0.1586 -0.2907
  868SOL    HW1 2789   0.709   3.561   4.720 -0.6369 -0.0997 -0.2327
  868SOL    HW2 2790   0.729   3.402   4.747  1.8132  0.0071 -1.1644
  869SOL     OW 2791   6.947   1.489   6.661 -0.0849 -0.1218 -0.0405
  869SOL    HW1 2792   6.851   1.464   6.652 -1.7222  2.6466  5.3665
  869SOL    HW2 2793   6.997   1.416   6.708 -0.1631 -0.5242 -0.5754
  870SOL     OW 2794   3.955   2.687   5.333 -0.3282  0.0377  0.3345
  870SOL    HW1 2795   3.966   2.666   5.236 -0.7733  0.6207  0.1505
  870SOL    HW2 2796   4.025   2.639   5.386  0.7903  0.7830 -0.4168
  871SOL     OW 2797   6.375   2.429   3.431 -0.0422 -0.0271 -0.2085
  871SOL    HW1 2798   6.422   2.509   3.470 -2.1160  1.3137 -0.2829
  871SOL    HW2 2799   6.421   2.345   3.461  1.1454  1.1261  1.3694
  872SOL     OW 2800   5.557   4.467   0.757  0.1850 -0.6022  0.1675
  872SOL    HW1 2801   5.575   4.371   0.779  2.1633 -0.4767 -0.7145
  872SOL    HW2 2802   5.614   4.496   0.680 -0.0461  1.3993  0.6698
  873SOL     OW 2803   0.554   2.697   0.857 -0.5197 -0.4055 -0.3299
  873SOL    HW1 2804   0.490   2.655   0.793  0.7026 -1.8662 -0.6391
  873SOL    HW2 2805   0.557   2.643   0.941 -0.6298  0.3801  0.1871
  874SOL     OW 2806   1.350   2.932   5.839 -1.1478 -0.3423  0.2072
  874SOL    HW1 2807   1.449   2.945   5.833 -1.1134 -0.5827  0.2575
  874SOL    HW2 2808   1.306   3.020   5.856 -1.0050 -0.1214 -0.5616
  875SOL     OW 2809   1.895   1.867   3.992 -0.4462  0.3292  0.5394
  875SOL    HW1 2810   1.880   1.947   3.933 -0.4782  0.5415  0.8328
  875SOL    HW2 2811   1.991   1.864   4.019 -0.5036  0.4304  0.7585
  876SOL     OW 2812   6.808   1.083   6.663  0.1508 -0.7748 -0.1171
  876SOL    HW1 2813   6.733   1.047   6.718 -0.2718 -0.6118 -0.5718
  876SOL    HW2 2814   6.770   1.139   6.589  0.8328  2.3215  1.7349
  877SOL     OW 2815   1.005   3.981   3.138  0.3161 -0.3192 -0.0216
  877SOL    HW1 2816   1.018   3.883   3.125  2.8462 -0.0838  0.2752
  877SOL    HW2 2817   1.045   4.008   3.226  0.9080  1.1810 -0.7241
  878SOL     OW 2818   0.317   2.472   1.976 -0.4794  0.0339 -0.4072
  878SOL    HW1 2819   0.314   2.383   2.020 -2.3530  0.4639  0.4251
  878SOL    HW2 2820   0.301   2.461   1.878 -1.4166 -0.5155 -0.2087
  879SOL     OW 2821   5.593   4.955   6.508  0.3205 -0.5376 -0.2891
  879SOL    HW1 2822   5.606   5.046   6.546 -0.1395 -0.8839  0.7246
  879SOL    HW2 2823   5.633   4.887   6.569  0.2368 -1.0541 -0.8000
  880SOL     OW 2824   5.988   4.425   4.288  0.3509 -0.1678  0.0235
  880SOL    HW1 2825   5.996   4.328   4.265  1.2692 -0.2704  0.7108
  880SOL    HW2 2826   5.899   4.460   4.259 -0.3473 -1.4432  0.5734
  881SOL     OW 2827   3.272   2.744   5.009 -0.0528 -0.4482 -0.9318
  881SOL    HW1 2828   3.202   2.728   5.079  0.9911 -0.5426  0.1175
  881SOL    HW2 2829   3.286   2.842   4.997  0.1834 -0.4379 -0.5794
  882SOL     OW 2830   0.834   3.013   6.824 -0.6187 -0.1256  0.5825
  882SOL    HW1 2831   0.831   2.976   6.917 -0.4730  1.3667  1.2143
  882SOL    HW2 2832   0.740   3.026   6.791 -0.6708 -1.2616  0.2509
  883SOL     OW 2833   0.019   3.153   6.044  0.7480  0.4738  0.6812
  883SOL    HW1 2834   0.022   3.072   6.103 -0.0133  0.8620  1.2793
  883SOL    HW2 2835   0.102   3.207   6.057  1.7690 -0.7412 -0.5231
  884SOL     OW 2836   3.262   1.959   4.640  0.0857  0.1387 -0.4141
  884SOL    HW1 2837   3.180   1.950   4.585  0.3055  0.4727 -0.8108
  884SOL    HW2 2838   3.277   1.876   4.694 -0.2807 -0.0818 -0.6529
  885SOL     OW 2839   4.847   3.435   3.947 -0.6297  0.2400 -0.2175
  885SOL    HW1 2840   4.776   3.416   4.016 -2.0546 -0.1554 -1.7265
  885SOL    HW2 2841   4.816   3.509   3.888  0.0147 -0.2363 -1.1764
  886SOL     OW 2842   6.284   1.685   5.704  0.1633  1.0085 -0.2163
  886SOL    HW1 2843   6.339   1.763   5.734  0.8069  0.0503  1.2270
  886SOL    HW2 2844   6.340   1.602   5.705 -1.0696  0.1454  0.5063
  887SOL     OW 2845   1.829   3.410   5.885 -0.1041  0.5311 -0.0027
  887SOL    HW1 2846   1.818   3.311   5.875 -0.2351  0.5450  0.0045
  887SOL    HW2 2847   1.761   3.444   5.950  1.3972  0.2775  1.7839
  888SOL     OW 2848   6.159   6.207   4.221 -0.0061  0.0618  0.2749
  888SOL    HW1 2849   6.211   6.124   4.239  1.7638  1.2701  1.0338
  888SOL    HW2 2850   6.140   6.255   4.307  2.1536  2.2054 -0.3241
  889SOL     OW 2851   5.445   1.708   4.674 -0.3207 -0.5250  0.4191
  889SOL    HW1 2852   5.435   1.611   4.696 -1.7626 -0.0637  2.0263
  889SOL    HW2 2853   5.439   1.721   4.575 -1.9391 -1.9255  0.2872
  890SOL     OW 2854   1.810   4.981   5.029 -0.6130 -0.2920 -0.0124
  890SOL    HW1 2855   1.805   4.940   5.119 -0.6319 -0.5080 -0.1118
  890SOL    HW2 2856   1.899   4.963   4.989 -0.4699  0.1250  0.1171
  891SOL     OW 2857   6.148   1.699   6.050 -0.1411  0.5093 -0.2187
  891SOL    HW1 2858   6.107   1.700   6.141  0.2077  2.1121 -0.0436
  891SOL    HW2 2859   6.077   1.709   5.981 -0.1900  2.3973  0.0479
  892SOL     OW 2860   6.530   3.828   5.736 -0.2175 -0.4085 -0.8328
  892SOL    HW1 2861   6.500   3.747   5.685 -0.6616 -0.8282  0.0733
  892SOL    HW2 2862   6.502   3.820   5.832  1.3050 -0.0227 -0.3147
  893SOL     OW 2863   5.963   4.849   6.854  0.4775  0.3138 -0.0402
  893SOL    HW1 2864   6.048   4.849   6.908 -0.4544  1.1144  1.5214
  893SOL    HW2 2865   5.964   4.926   6.791  1.4701 -0.4716 -1.0241
  894SOL     OW 2866   6.928   3.356   1.566  0.0691  0.1848  0.4699
  894SOL    HW1 2867   6.936   3.293   1.644 -0.2230  0.7168  0.9368
  894SOL    HW2 2868   6.849   3.416   1.579  1.2245  1.7093  0.8284
  895SOL     OW 2869   0.147   4.134   3.398 -0.0817 -0.5532  0.5487
  895SOL    HW1 2870   0.051   4.120   3.423 -0.2402 -0.0625  0.2319
  895SOL    HW2 2871   0.203   4.135   3.481 -0.8502  3.1842  1.2388
  896SOL     OW 2872   6.585   4.422   0.389  0.2410  0.2413  0.0039
  896SOL    HW1 2873   6.628   4.395   0.474  1.3528  0.9904 -0.2955
  896SOL    HW2 2874   6.566   4.520   0.390 -0.6178  0.0878 -0.2382
  897SOL     OW 2875   4.763   2.739   4.877  0.4943  0.2002  0.0408
  897SOL    HW1 2876   4.696   2.796   4.829  0.6467  0.8278  0.5553
  897SOL    HW2 2877   4.786   2.660   4.821  2.3480  2.0118 -1.9474
  898SOL     OW 2878   5.043   1.034   4.626 -0.1425 -0.1009  0.2599
  898SOL    HW1 2879   5.129   1.077   4.600 -0.1974  0.3465  0.8092
  898SOL    HW2 2880   5.013   1.070   4.714 -1.5499  0.7004 -0.5126
  899SOL     OW 2881   6.126   0.379   4.379  0.2145 -0.1411 -0.0379
  899SOL    HW1 2882   6.049   0.442   4.371 -0.1348 -0.4638  0.7018
  899SOL    HW2 2883   6.182   0.405   4.458  1.7085  0.9767 -1.3970
  900SOL     OW 2884   6.236   5.894   4.906 -0.4771  0.7972 -0.7069
  900SOL    HW1 2885   6.245   5.878   4.808  3.8377  0.0033 -0.3623
  900SOL    HW2 2886   6.183   5.820   4.947  1.4934 -1.4001 -1.9258
  901SOL     OW 2887   6.237   3.133   3.631 -0.4894 -0.2186  0.2042
  901SOL    HW1 2888   6.190   3.047   3.614 -0.4387 -0.9107  3.1710
  901SOL    HW2 2889   6.327   3.115   3.670  0.2873  1.1983 -0.8265
  902SOL     OW 2890   5.345   5.053   6.139 -0.4287 -0.5338  0.0658
  902SOL    HW1 2891   5.286   5.064   6.220 -2.1111 -1.9805 -0.8786
  902SOL    HW2 2892   5.325   4.965   6.096  0.6937  0.0500 -1.7314
  903SOL     OW 2893   0.438   3.416   4.216  0.2036  0.7164 -0.3296
  903SOL    HW1 2894   0.535   3.442   4.215  1.2846 -2.7805 -1.3376
  903SOL    HW2 2895   0.410   3.387   4.124 -1.1635 -0.3378  0.3778
  904SOL     OW 2896   3.489   2.632   4.933 -0.2979 -0.0938  0.6248
  904SOL    HW1 2897   3.467   2.537   4.910 -0.5479  0.2902 -0.7779
  904SOL    HW2 2898   3.405   2.682   4.954 -0.2942  0.1610  0.0280
  905SOL     OW 2899   5.700   1.567   5.192 -0.0395  0.0710  0.1640
  905SOL    HW1 2900   5.783   1.539   5.145 -0.6524 -1.1099 -0.2542
  905SOL    HW2 2901   5.723   1.599   5.284  1.0967  1.7528 -0.6534
  906SOL     OW 2902   2.895   3.552   5.180 -0.1130 -0.1575  0.1559
  906SOL    HW1 2903   2.930   3.463   5.150  1.0955  0.9547 -2.0367
  906SOL    HW2 2904   2.924   3.570   5.274  0.4025 -1.6726  0.3083
  907SOL     OW 2905   6.630   0.409   5.434 -0.0726  0.2946  0.2597
  907SOL    HW1 2906   6.726   0.393   5.411 -0.2357 -0.3993  0.0602
  907SOL    HW2 2907   6.615   0.385   5.530 -0.0756  0.3056  0.2620
  908SOL     OW 2908   0.801   2.690   1.978 -0.9118 -0.2027 -0.0965
  908SOL    HW1 2909   0.856   2.616   1.940  1.3844  1.2759  0.1317
  908SOL    HW2 2910   0.706   2.661   1.986 -0.1070 -3.0679 -0.0513
  909SOL     OW 2911   5.475   3.558   1.039  0.2399  0.1070 -0.3415
  909SOL    HW1 2912   5.387   3.583   1.079 -0.6215 -0.7326 -1.6314
  909SOL    HW2 2913   5.530   3.641   1.026 -0.0570  0.5582  1.1164
  910SOL     OW 2914   4.269   3.953   4.484  0.0427  0.5554  0.0083
  910SOL    HW1 2915   4.241   3.867   4.527 -0.3075  0.7283  0.1253
  910SOL    HW2 2916   4.195   4.020   4.490 -0.0035  0.5910 -0.8470
  911SOL     OW 2917   5.900   4.636   2.497  0.1652  0.1591 -0.4806
  911SOL    HW1 2918   5.886   4.708   2.565 -1.1916 -0.6810  0.1729
  911SOL    HW2 2919   5.897   4.547   2.542  1.5185 -0.3427 -1.3246
  912SOL     OW 2920   3.772   2.806   6.646 -0.5347 -0.6951 -0.4700
  912SOL    HW1 2921   3.793   2.889   6.698 -1.4794 -1.5977  1.4596
  912SOL    HW2 2922   3.856   2.753   6.633 -0.1248  0.0066 -0.7396
  913SOL     OW 2923   1.013   2.248   3.682 -0.3535 -0.1772  0.5030
  913SOL    HW1 2924   0.927   2.203   3.708 -0.6391  0.1109  0.0612
  913SOL    HW2 2925   1.048   2.205   3.599 -0.2894 -0.0115  0.4450
  914SOL     OW 2926   2.745   1.964   4.640 -0.1237 -0.8507 -0.4847
  914SOL    HW1 2927   2.714   2.054   4.669  0.3774 -0.7945 -0.1161
  914SOL    HW2 2928   2.839   1.970   4.607  0.1371 -1.3524  0.1460
  915SOL     OW 2929   6.883   3.207   0.617 -0.5149  0.3345  0.3177
  915SOL    HW1 2930   6.868   3.245   0.526 -0.8749  2.0265  1.0379
  915SOL    HW2 2931   6.848   3.271   0.686  0.9413 -0.2893  1.6982
  916SOL     OW 2932   6.979   3.092   2.490 -0.0634  0.2191 -0.5296
  916SOL    HW1 2933   6.961   3.093   2.391 -1.1469  0.9451 -0.3432
  916SOL    HW2 2934   6.958   3.002   2.527  0.1513  0.0037 -0.9226
  917SOL     OW 2935   6.789   6.845   5.219 -0.0314  0.7607 -0.4243
  917SOL    HW1 2936   6.845   6.779   5.269 -0.4423 -0.4519 -1.5190
  917SOL    HW2 2937   6.777   6.927   5.275  1.4601  0.3942  0.4935
  918SOL     OW 2938   1.277   3.978   0.628 -0.0800  0.0366 -0.0743
  918SOL    HW1 2939   1.325   4.000   0.713 -1.8462  1.6877  0.5995
  918SOL    HW2 2940   1.182   3.955   0.649 -0.4967  0.2600 -1.5769
  919SOL     OW 2941   5.126   4.394   4.571  0.3484  0.5078 -0.8983
  919SOL    HW1 2942   5.182   4.434   4.643  1.6851 -1.7742 -0.5894
  919SOL    HW2 2943   5.142   4.443   4.485  1.8461  0.7156 -0.5245
  920SOL     OW 2944   6.175   4.414   2.642  0.1774 -0.5722  0.1075
  920SOL    HW1 2945   6.250   4.396   2.578  0.0129 -0.2912 -0.1677
  920SOL    HW2 2946   6.171   4.512   2.662 -0.2337 -0.5599 -0.0249
  921SOL     OW 2947   6.926   2.814   2.355  0.2695  0.2890  0.3095
  921SOL    HW1 2948   6.938   2.786   2.450  0.4180 -0.3814  0.1059
  921SOL    HW2 2949   6.873   2.744   2.306  0.2996  0.5662 -0.1278
  922SOL     OW 2950   1.154   4.501   3.437 -0.4742  0.0227  0.3368
  922SOL    HW1 2951   1.236   4.455   3.402 -1.2939 -1.4040  0.2118
  922SOL    HW2 2952   1.180   4.563   3.511  1.2905  2.9134 -2.4304
  923SOL     OW 2953   0.449   1.916   3.473 -0.1584  0.2158 -0.1951
  923SOL    HW1 2954   0.504   1.990   3.510 -1.3855  0.7924  0.5286
  923SOL    HW2 2955   0.417   1.940   3.381 -1.2066  0.9698  0.3384
  924SOL     OW 2956   4.712   4.299   0.091  0.0550  0.7358 -0.7212
  924SOL    HW1 2957   4.655   4.380   0.111 -0.5000  0.0482  0.6089
  924SOL    HW2 2958   4.696   4.229   0.161 -0.7690 -1.2245 -2.7456
  925SOL     OW 2959   5.331   4.951   5.058 -0.2994  0.8240  0.0561
  925SOL    HW1 2960   5.255   5.013   5.080 -0.1555  1.4374 -1.0842
  925SOL    HW2 2961   5.361   4.968   4.965  0.5432 -0.1632  0.1328
  926SOL     OW 2962   0.159   3.782   5.526  0.3463  0.1773  0.4359
  926SOL    HW1 2963   0.134   3.693   5.565  1.8667 -0.6954 -0.4853
  926SOL    HW2 2964   0.232   3.770   5.459  2.0035  2.3517  1.7175
  927SOL     OW 2965   6.976   4.377   3.249  0.5680 -0.2581 -0.3976
  927SOL    HW1 2966   6.887   4.424   3.244  1.0710  0.6778 -0.8947
  927SOL    HW2 2967   7.034   4.422   3.316  0.5935 -1.0130  0.0921
  928SOL     OW 2968   4.069   2.960   6.448 -0.2155  0.3632 -0.7360
  928SOL    HW1 2969   3.996   2.991   6.388 -0.6125 -1.5826 -1.3084
  928SOL    HW2 2970   4.066   2.861   6.457  0.6738  0.4718  1.4447
  929SOL     OW 2971   4.604   3.868   5.823  0.1410  0.3191  0.2522
  929SOL    HW1 2972   4.695   3.889   5.859  0.4408  0.6935 -0.7091
  929SOL    HW2 2973   4.602   3.883   5.724 -1.1909  1.0938  0.3668
  930SOL     OW 2974   5.894   1.156   6.329  0.4968 -0.0263 -0.3448
  930SOL    HW1 2975   5.868   1.075   6.382  3.2140 -0.7150  0.0887
  930SOL    HW2 2976   5.881   1.137   6.231 -1.2933  0.0053 -0.1527
  931SOL     OW 2977   0.625   4.707   5.188 -0.0070 -0.7998 -0.2225
  931SOL    HW1 2978   0.717   4.745   5.198 -0.8093  1.0069  0.8139
  931SOL    HW2 2979   0.626   4.611   5.213  1.3851 -0.5144  0.9938
  932SOL     OW 2980   6.051   2.582   3.123 -0.0544  0.1670 -0.4414
  932SOL    HW1 2981   5.964   2.630   3.111 -1.2416 -1.9000 -0.6469
  932SOL    HW2 2982   6.033   2.486   3.142  2.2248 -0.7411 -2.3982
  933SOL     OW 2983   2.301   3.863   4.556 -0.2499 -0.4503  0.2821
  933SOL    HW1 2984   2.282   3.844   4.460  1.2421  3.3060 -0.9569
  933SOL    HW2 2985   2.273   3.957   4.577 -0.4333 -1.1156  3.5689
  934SOL     OW 2986   5.687   2.274   3.171 -0.0074 -0.7361 -0.1406
  934SOL    HW1 2987   5.598   2.311   3.197  0.0737 -0.1883 -0.6428
  934SOL    HW2 2988   5.687   2.175   3.184 -0.2766 -0.5968  1.0587
  935SOL     OW 2989   6.610   3.850   2.770 -0.3881 -0.1721  0.1139
  935SOL    HW1 2990   6.671   3.911   2.820 -0.3266  0.5789 -0.8435
  935SOL    HW2 2991   6.596   3.766   2.822  0.1150  0.3504  1.1156
  936SOL     OW 2992   4.217   2.106   6.222  0.7018  0.6410 -0.0265
  936SOL    HW1 2993   4.118   2.099   6.234  0.6514  1.6383  0.2580
  936SOL    HW2 2994   4.242   2.069   6.133  0.1222  0.0436  0.0494
  937SOL     OW 2995   0.066   4.296   0.273  0.0321 -0.1068 -0.0103
  937SOL    HW1 2996   0.058   4.214   0.217  0.4881 -0.1702  0.0090
  937SOL    HW2 2997   0.007   4.288   0.353 -0.1287 -0.2996 -0.1485
  938SOL     OW 2998   5.774   2.193   6.352 -0.1799  0.0697 -0.0856
  938SOL    HW1 2999   5.734   2.118   6.406  0.9635 -0.7586 -0.3594
  938SOL    HW2 3000   5.808   2.264   6.414  1.4728 -1.0501  0.3608
  939SOL     OW 3001   1.314   3.167   6.421  0.0870 -0.2583  0.5741
  939SOL    HW1 3002   1.324   3.137   6.516 -2.8560 -0.2505  0.9701
  939SOL    HW2 3003   1.234   3.226   6.413  0.5178  0.0901 -1.8650
  940SOL     OW 3004   1.828   2.270   5.865  0.0029 -0.2189  0.8099
  940SOL    HW1 3005   1.753   2.250   5.927 -1.6157 -2.0195 -1.5302
  940SOL    HW2 3006   1.875   2.185   5.841  0.0287  0.2751 -1.0417
  941SOL     OW 3007   3.577   2.440   5.622 -0.0916  0.4628 -0.2324
  941SOL    HW1 3008   3.480   2.420   5.630 -0.1501  0.8598  0.0480
  941SOL    HW2 3009   3.596   2.532   5.655  0.5527 -0.0123  0.7757
  942SOL     OW 3010   5.473   6.466   4.492 -0.1876  0.2602  0.2813
  942SOL    HW1 3011   5.431   6.380   4.522  0.7514 -0.4590 -0.3986
  942SOL    HW2 3012   5.423   6.543   4.531 -0.4017 -0.6012  1.7806
  943SOL     OW 3013   0.958   1.949   6.655  0.5579  0.1951 -0.0489
  943SOL    HW1 3014   1.055   1.952   6.632  0.6399  1.0901  0.3852
  943SOL    HW2 3015   0.912   2.030   6.618  0.0600  0.0037  0.1353
  944SOL     OW 3016   0.969   1.985   2.681 -0.0940 -0.1418  0.6755
  944SOL    HW1 3017   1.069   1.994   2.682  0.2127 -1.5999 -2.6437
  944SOL    HW2 3018   0.931   2.045   2.610 -1.4348 -0.5300  1.0486
  945SOL     OW 3019   1.166   5.326   3.925  0.6702 -0.0355  0.2931
  945SOL    HW1 3020   1.074   5.365   3.921 -0.1179 -1.6486  1.2692
  945SOL    HW2 3021   1.172   5.249   3.861  1.1101 -0.3527  0.7073
  946SOL     OW 3022   6.512   2.657   1.041  0.0808  0.4110  0.2419
  946SOL    HW1 3023   6.565   2.735   1.009 -0.5871  0.3818 -1.0060
  946SOL    HW2 3024   6.569   2.575   1.040  0.3615  0.6060  0.0925
  947SOL     OW 3025   2.241   1.244   4.574 -0.0121 -0.2798 -0.0257
  947SOL    HW1 3026   2.259   1.240   4.672  1.8398  3.8669  0.0051
  947SOL    HW2 3027   2.146   1.219   4.556 -0.6134 -0.4007  2.9148
  948SOL     OW 3028   0.636   2.356   6.439 -0.2802  0.7380  0.0927
  948SOL    HW1 3029   0.690   2.414   6.378  0.4125  0.1237  0.0962
  948SOL    HW2 3030   0.555   2.405   6.470 -1.3859  0.5922 -2.3751
  949SOL     OW 3031   6.056   3.591   5.395 -0.4675 -0.2807  0.2086
  949SOL    HW1 3032   5.976   3.649   5.385 -1.1059 -1.0417  0.8271
  949SOL    HW2 3033   6.053   3.544   5.483  1.0702  0.2947  0.5977
  950SOL     OW 3034   6.127   1.792   4.764  0.0986  0.3504 -0.0336
  950SOL    HW1 3035   6.222   1.762   4.757 -0.1467 -0.3675 -0.3436
  950SOL    HW2 3036   6.091   1.768   4.854  0.1128  0.3537 -0.0270
  951SOL     OW 3037   5.993   6.966   3.753  0.0714 -0.2132 -0.5485
  951SOL    HW1 3038   6.034   6.955   3.843 -0.3466 -2.1939 -0.5695
  951SOL    HW2 3039   5.927   7.041   3.756 -0.3116 -0.5745  0.9373
  952SOL     OW 3040   0.153   5.684   3.862  0.7839  0.3051  0.2195
  952SOL    HW1 3041   0.139   5.677   3.763 -0.4431 -1.0740  0.4661
  952SOL    HW2 3042   0.115   5.771   3.895  1.2813  0.8177 -0.5117
  953SOL     OW 3043   0.792   2.392   0.775 -0.3137  0.4488 -0.1784
  953SOL    HW1 3044   0.819   2.315   0.718 -1.4944  0.6652 -1.0499
  953SOL    HW2 3045   0.856   2.468   0.762  0.6708 -0.2482  0.4501
  954SOL     OW 3046   0.765   0.211   4.202 -0.4117  0.3371  0.0384
  954SOL    HW1 3047   0.687   0.255   4.158  0.7949  0.6074 -1.9867
  954SOL    HW2 3048   0.777   0.119   4.165  0.4554  0.4481  0.0071
  955SOL     OW 3049   0.316   1.422   5.035 -0.7798 -0.0792 -0.5519
  955SOL    HW1 3050   0.376   1.452   4.961 -1.1669  0.1303 -0.7828
  955SOL    HW2 3051   0.269   1.501   5.075  0.6573  0.0421  1.0285
  956SOL     OW 3052   5.903   4.399   2.688 -0.1110 -0.2536 -0.1640
  956SOL    HW1 3053   6.002   4.412   2.677  0.1252 -0.0198  1.9599
  956SOL    HW2 3054   5.877   4.416   2.783 -2.4383  1.1669 -0.9706
  957SOL     OW 3055   5.747   5.280   4.832  0.8409  0.2214 -0.2149
  957SOL    HW1 3056   5.771   5.217   4.906 -0.4718 -0.3424 -0.2433
  957SOL    HW2 3057   5.727   5.370   4.871  0.0288 -0.1075  0.1410
  958SOL     OW 3058   6.723   1.808   6.347  0.7201 -0.7576 -0.2925
  958SOL    HW1 3059   6.759   1.761   6.267 -1.9083 -0.2636 -1.8600
  958SOL    HW2 3060   6.652   1.753   6.390  2.5899 -1.3735  2.2917
  959SOL     OW 3061   0.359   2.706   3.877 -0.2464  0.4300 -0.1046
  959SOL    HW1 3062   0.306   2.635   3.924  1.2764  0.0230  1.0899
  959SOL    HW2 3063   0.334   2.796   3.914 -1.9688  0.5379 -1.4165
  960SOL     OW 3064   1.087   3.314   6.440  0.2558 -0.3445  0.4670
  960SOL    HW1 3065   1.016   3.262   6.489 -0.4866  1.6786  1.6213
  960SOL    HW2 3066   1.056   3.408   6.427  1.9439  0.0760 -0.7987
  961SOL     OW 3067   0.528   1.647   6.362 -0.3386 -0.4842 -0.2578
  961SOL    HW1 3068   0.621   1.664   6.328 -0.4275 -1.8826 -1.2649
  961SOL    HW2 3069   0.462   1.688   6.299 -0.4296 -0.4426 -0.1341
  962SOL     OW 3070   5.772   3.097   4.502 -0.1235  0.5504  0.2092
  962SOL    HW1 3071   5.872   3.083   4.506 -0.4706 -2.5131  2.2624
  962SOL    HW2 3072   5.751   3.192   4.522  2.3723  1.2438 -0.0778
  963SOL     OW 3073   2.048   2.279   5.564 -1.1012 -0.0303 -0.6653
  963SOL    HW1 3074   2.072   2.302   5.469 -0.6711  1.6112 -0.1909
  963SOL    HW2 3075   2.012   2.360   5.609 -0.2998 -0.5132  0.9012
  964SOL     OW 3076   6.069   2.234   0.943 -0.2840 -0.8956 -0.0187
  964SOL    HW1 3077   6.077   2.138   0.968 -2.2356 -1.0875  0.0810
  964SOL    HW2 3078   6.043   2.287   1.024  0.7945 -0.2685 -0.0686
  965SOL     OW 3079   3.991   2.975   4.412 -0.3232  0.1636 -0.0729
  965SOL    HW1 3080   3.926   3.026   4.355  2.4637  1.8802 -1.9963
  965SOL    HW2 3081   4.022   2.894   4.363 -0.4517 -0.2425  0.5084
  966SOL     OW 3082   5.193   4.572   5.981  0.9991 -0.1214 -0.1915
  966SOL    HW1 3083   5.113   4.631   5.993  0.3617 -1.2755  1.8643
  966SOL    HW2 3084   5.165   4.476   5.991  2.5250 -0.5916 -0.1768
  967SOL     OW 3085   6.714   1.931   1.202 -0.0412 -0.2510  0.2615
  967SOL    HW1 3086   6.642   1.990   1.166  1.4290  0.9831 -0.7918
  967SOL    HW2 3087   6.749   1.970   1.287 -1.1730 -1.3355  1.2712
  968SOL     OW 3088   1.932   1.410   4.366 -0.4764 -0.4639 -0.1123
  968SOL    HW1 3089   1.958   1.453   4.279 -0.1427 -1.4296 -0.5051
  968SOL    HW2 3090   1.855   1.460   4.406 -1.0843 -0.4048 -1.3025
  969SOL     OW 3091   3.867   1.883   5.452 -0.2762  0.2231  0.3764
  969SOL    HW1 3092   3.928   1.896   5.374  1.4068  1.8055  1.8605
  969SOL    HW2 3093   3.778   1.924   5.432 -0.4695 -0.8823 -1.2855
  970SOL     OW 3094   6.303   3.539   6.999  0.1423  0.2254 -0.2532
  970SOL    HW1 3095   6.248   3.575   6.923 -0.9712 -1.6166 -0.3811
  970SOL    HW2 3096   6.247   3.477   7.054  1.2362  0.7290  1.4962
  971SOL     OW 3097   6.348   5.602   3.615  0.1183 -0.1743 -0.3448
  971SOL    HW1 3098   6.280   5.542   3.658  1.0383 -1.1823 -0.2554
  971SOL    HW2 3099   6.439   5.580   3.650  0.4864  1.3345 -0.2659
  972SOL     OW 3100   0.974   5.658   4.664  0.2028 -0.0311 -0.1239
  972SOL    HW1 3101   0.884   5.621   4.689  0.6617 -0.0887  1.4892
  972SOL    HW2 3102   0.961   5.748   4.622 -0.7803 -1.1510 -2.4467
  973SOL     OW 3103   6.191   2.632   5.944 -0.3982  0.2153 -0.6834
  973SOL    HW1 3104   6.146   2.709   5.898 -0.8636 -0.6180 -1.6602
  973SOL    HW2 3105   6.132   2.552   5.942 -0.4012  0.1065  1.3432
  974SOL     OW 3106   5.773   0.909   4.605 -0.9699  0.5514  0.2333
  974SOL    HW1 3107   5.844   0.886   4.538  0.2868  1.7141  1.1317
  974SOL    HW2 3108   5.715   0.981   4.569 -1.0281  0.3609 -0.0604
  975SOL     OW 3109   6.372   3.216   2.020 -0.2137  0.5541 -0.0160
  975SOL    HW1 3110   6.336   3.205   1.927 -0.1739  1.7394 -0.1883
  975SOL    HW2 3111   6.389   3.313   2.038  0.3646  0.2793  1.0156
  976SOL     OW 3112   5.909   0.930   3.717  0.1510 -0.3165  0.4121
  976SOL    HW1 3113   5.835   0.892   3.772 -0.8272 -1.0170 -1.3170
  976SOL    HW2 3114   5.871   0.989   3.647  1.1649 -1.1199 -0.8578
  977SOL     OW 3115   3.841   1.419   4.656 -0.1859  0.6043  0.0723
  977SOL    HW1 3116   3.746   1.424   4.624 -0.5400  0.8484  1.1346
  977SOL    HW2 3117   3.847   1.456   4.748  0.7141 -0.6398  0.5297
  978SOL     OW 3118   5.273   4.539   6.962 -0.3391 -0.0666 -0.4324
  978SOL    HW1 3119   5.297   4.581   7.049  0.2332 -0.2222 -0.5149
  978SOL    HW2 3120   5.352   4.537   6.902 -0.8390  0.4304 -1.1283
  979SOL     OW 3121   0.070   3.001   1.189 -0.1122  0.4366  0.9443
  979SOL    HW1 3122  -0.016   2.995   1.240  0.9498 -1.8554  2.5835
  979SOL    HW2 3123   0.146   2.970   1.246  1.3732 -0.6771 -1.4715
  980SOL     OW 3124   3.113   2.122   5.653  0.1071  0.0752  0.5024
  980SOL    HW1 3125   3.132   2.048   5.717 -3.5529 -2.7216 -1.2392
  980SOL    HW2 3126   3.016   2.148   5.659  0.2261  1.5126 -2.0731
  981SOL     OW 3127   1.214   1.353   4.518  0.2792  0.5479 -0.2729
  981SOL    HW1 3128   1.261   1.292   4.582  1.5507  0.6287 -1.0956
  981SOL    HW2 3129   1.258   1.348   4.428 -1.0981  0.8835 -1.0035
  982SOL     OW 3130   0.002   4.928   2.774 -0.0161 -0.2855 -0.2309
  982SOL    HW1 3131   0.062   4.853   2.803  0.5542  1.2407  3.0480
  982SOL    HW2 3132  -0.053   4.899   2.695  1.0651 -3.6376  0.0932
  983SOL     OW 3133   6.760   4.501   2.529 -0.0626 -0.2765  0.4573
  983SOL    HW1 3134   6.674   4.514   2.579 -0.2387 -1.8890  0.6128
  983SOL    HW2 3135   6.795   4.409   2.546  1.6775  0.3302  0.3367
  984SOL     OW 3136   5.053   2.949   6.495 -0.5861 -0.0656  0.1555
  984SOL    HW1 3137   4.994   3.028   6.479  0.0119  0.7376  1.6851
  984SOL    HW2 3138   5.087   2.952   6.589  0.4232 -1.5050 -0.1382
  985SOL     OW 3139   4.995   2.961   0.021  0.6101  0.6592 -0.6713
  985SOL    HW1 3140   4.980   2.875  -0.027  1.1073  0.2003 -0.0184
  985SOL    HW2 3141   5.055   2.946   0.100 -0.6709  1.2665  0.4669
  986SOL     OW 3142   6.029   1.955   2.943  0.0073  0.4565 -0.3620
  986SOL    HW1 3143   5.992   2.039   2.903 -0.0204  0.3730 -0.5134
  986SOL    HW2 3144   6.038   1.885   2.871  1.3036  0.7589 -0.5298
  987SOL     OW 3145   5.197   2.343   4.220 -0.2109 -0.0895 -0.2816
  987SOL    HW1 3146   5.293   2.350   4.248  0.3146  0.2158 -2.0151
  987SOL    HW2 3147   5.151   2.272   4.273  0.8203  0.1531  0.9696
  988SOL     OW 3148   0.521   3.651   0.564  0.0103  0.5075  0.2010
  988SOL    HW1 3149   0.501   3.558   0.532  0.1085  1.0939 -1.7216
  988SOL    HW2 3150   0.604   3.650   0.620  0.6974 -0.4201 -0.7950
  989SOL     OW 3151   5.945   4.824   2.719 -0.1871 -0.3320  0.1197
  989SOL    HW1 3152   5.997   4.908   2.734  0.6900 -0.7256 -0.6295
  989SOL    HW2 3153   5.850   4.847   2.696 -0.4856  0.3881  1.8460
  990SOL     OW 3154   2.535   2.177   6.495  0.4949  0.4547 -0.4528
  990SOL    HW1 3155   2.631   2.149   6.501  0.6015  0.5523 -1.4017
  990SOL    HW2 3156   2.516   2.208   6.401 -0.6181 -0.1290 -0.4340
  991SOL     OW 3157   5.491   3.712   3.739  0.1972 -0.1609  0.0179
  991SOL    HW1 3158   5.549   3.738   3.816  0.5195  0.2781 -0.3626
  991SOL    HW2 3159   5.548   3.704   3.656 -0.2139 -0.1865 -0.2654
  992SOL     OW 3160   5.657   0.496   4.213 -0.3608 -0.0564 -0.2369
  992SOL    HW1 3161   5.653   0.419   4.277  0.7359  0.3496  0.3347
  992SOL    HW2 3162   5.588   0.564   4.240  0.9476  0.7098  1.3353
  993SOL     OW 3163   6.021   2.714   6.877 -0.5687  1.0207  0.2617
  993SOL    HW1 3164   6.088   2.703   6.949 -0.2813  1.9798  0.1539
  993SOL    HW2 3165   6.053   2.668   6.794 -0.8267  0.0553  0.6849
  994SOL     OW 3166   6.543   4.413   1.559  0.2141 -0.2890  0.1150
  994SOL    HW1 3167   6.494   4.432   1.644  0.4661 -0.0009  0.1983
  994SOL    HW2 3168   6.640   4.398   1.579  0.1227 -1.0988 -0.0178
  995SOL     OW 3169   6.526   3.500   2.538 -0.2742  0.6358  0.0962
  995SOL    HW1 3170   6.458   3.464   2.602 -0.6658 -0.9294 -1.1437
  995SOL    HW2 3171   6.614   3.510   2.585 -0.8426  0.6839  1.1786
  996SOL     OW 3172   0.121   2.545   3.670  0.1578  0.3402  0.4897
  996SOL    HW1 3173   0.208   2.497   3.658 -0.6770 -1.0108 -0.5757
  996SOL    HW2 3174   0.104   2.602   3.589 -0.5552 -0.4821  0.0365
  997SOL     OW 3175   6.390   1.908   4.529  0.2804  0.2191 -0.0025
  997SOL    HW1 3176   6.467   1.916   4.466 -0.2395 -1.3167 -0.8982
  997SOL    HW2 3177   6.316   1.968   4.500  0.0876 -0.3998 -0.8175
  998SOL     OW 3178   4.792   2.116   4.564 -0.0720 -0.2420  0.5935
  998SOL    HW1 3179   4.699   2.151   4.573  0.7435  1.7186  2.3480
  998SOL    HW2 3180   4.814   2.059   4.644  0.4110 -0.1925  0.5001
  999SOL     OW 3181   5.790   6.281   4.957  0.1750  0.0162  0.2488
  999SOL    HW1 3182   5.759   6.375   4.964 -1.0628 -0.3976  0.5999
  999SOL    HW2 3183   5.756   6.240   4.872 -0.9347 -0.6708  0.9948
 1000SOL     OW 3184   4.132   2.859   4.100 -0.1509 -0.4734 -0.1757
 1000SOL    HW1 3185   4.117   2.847   4.002 -2.0566 -1.4685  0.1793
 1000SOL    HW2 3186   4.108   2.774   4.148  3.5698 -1.0606  0.9555
 1001SOL     OW 3187   6.419   1.789   3.241  0.0196 -0.3209  0.3458
 1001SOL    HW1 3188   6.463   1.724   3.179  1.9599  2.9355 -1.9934
 1001SOL    HW2 3189   6.350   1.842   3.191  0.4553  1.2875  1.3698
 1002SOL     OW 3190   4.276   2.592   6.135 -0.2849  0.6192 -0.2899
 1002SOL    HW1 3191   4.357   2.580   6.078  0.2559  0.9485  0.4085
 1002SOL    HW2 3192   4.268   2.688   6.162 -1.5113  0.8152 -1.2405
 1003SOL     OW 3193   6.353   4.507   2.420 -0.1766  0.2853  0.2127
 1003SOL    HW1 3194   6.304   4.594   2.424  0.7438  0.9661 -1.8879
 1003SOL    HW2 3195   6.427   4.508   2.486  1.0691  1.9853 -1.1092
 1004SOL     OW 3196   2.295   3.012   5.568 -0.0703 -0.2969  0.6211
 1004SOL    HW1 3197   2.208   2.963   5.581  0.2175 -0.7688  0.7786
 1004SOL    HW2 3198   2.286   3.074   5.490 -0.4116 -0.6630  0.3632
 1005SOL     OW 3199   5.918   5.183   6.173  0.1610 -0.4903 -0.5017
 1005SOL    HW1 3200   6.008   5.156   6.208  0.7078 -0.2328 -1.6593
 1005SOL    HW2 3201   5.921   5.185   6.073 -0.6409  1.1902 -0.5128
 1006SOL     OW 3202   6.774   4.007   6.385  0.5710  0.0493 -0.0386
 1006SOL    HW1 3203   6.719   4.087   6.361  1.2701  0.3023 -0.8327
 1006SOL    HW2 3204   6.846   4.034   6.448  0.1730 -0.1692  0.5243
 1007SOL     OW 3205   6.860   4.570   6.878 -0.5354 -0.1625  0.3414
 1007SOL    HW1 3206   6.784   4.632   6.859 -0.3516 -0.1825 -0.4912
 1007SOL    HW2 3207   6.841   4.480   6.838  0.2007  0.0149 -0.4325
 1008SOL     OW 3208   6.633   3.865   1.055  0.2783  0.1528  1.0074
 1008SOL    HW1 3209   6.563   3.933   1.036 -0.7210 -0.6835  1.6143
 1008SOL    HW2 3210   6.700   3.903   1.119 -0.0298  0.7130  1.0027
 1009SOL     OW 3211   0.558   0.988   6.086  0.7103 -0.3402  0.3943
 1009SOL    HW1 3212   0.486   1.052   6.111 -0.3010 -1.0418 -0.6201
 1009SOL    HW2 3213   0.621   1.031   6.022  1.2804  0.3070  1.3599
 1010SOL     OW 3214   6.551   1.049   6.777  0.5604  0.3585  0.3040
 1010SOL    HW1 3215   6.524   1.135   6.732 -0.5287 -0.6363 -1.0686
 1010SOL    HW2 3216   6.474   0.985   6.773  1.1343 -0.4696  1.8880
 1011SOL     OW 3217   0.775   3.593   5.753 -0.2646  0.1150 -0.1809
 1011SOL    HW1 3218   0.780   3.498   5.783 -1.9392 -0.4142 -1.4397
 1011SOL    HW2 3219   0.679   3.622   5.749  0.1147  1.3249 -1.3954
 1012SOL     OW 3220   5.486   3.063   1.681  0.0408  0.1623  0.7792
 1012SOL    HW1 3221   5.540   3.141   1.651  0.3308  0.2671  1.5555
 1012SOL    HW2 3222   5.396   3.094   1.711 -1.0775 -0.1746 -1.9563
 1013SOL     OW 3223   6.259   5.314   3.281 -0.0281  0.0490  0.4467
 1013SOL    HW1 3224   6.349   5.337   3.244 -0.0635 -2.4269 -1.3941
 1013SOL    HW2 3225   6.270   5.282   3.375  0.8800  0.5378  0.5287
 1014SOL     OW 3226   2.198   2.576   5.789 -0.4098 -0.0069  0.3157
 1014SOL    HW1 3227   2.270   2.578   5.720 -0.4094 -0.2317  0.3086
 1014SOL    HW2 3228   2.122   2.521   5.756 -0.4079 -0.1184  0.4941
 1015SOL     OW 3229   6.186   4.908   4.079 -0.1805  0.5095 -0.3954
 1015SOL    HW1 3230   6.192   4.996   4.033 -1.3622  0.1433 -1.2953
 1015SOL    HW2 3231   6.164   4.836   4.013 -0.1103 -0.3217  0.4519
 1016SOL     OW 3232   0.975   4.728   5.350 -0.1311  0.5475 -0.3985
 1016SOL    HW1 3233   1.019   4.798   5.406  0.9435  0.0590 -0.6194
 1016SOL    HW2 3234   0.934   4.771   5.270 -1.7006  1.2560  0.7322
 1017SOL     OW 3235   6.379   1.631   3.897  0.5290 -0.0397  0.6316
 1017SOL    HW1 3236   6.300   1.573   3.877  1.2184 -0.4450 -1.0659
 1017SOL    HW2 3237   6.408   1.678   3.814  3.3628 -1.5046  0.6754
 1018SOL     OW 3238   3.880   2.166   5.024 -0.1726  0.4056  0.1500
 1018SOL    HW1 3239   3.847   2.159   5.118  0.0728 -0.0349  0.2093
 1018SOL    HW2 3240   3.978   2.146   5.022 -0.2590  0.0137 -0.2547
 1019SOL     OW 3241   5.093   0.971   5.027  0.1387  0.7736 -0.0429
 1019SOL    HW1 3242   5.164   0.928   4.972  0.1972  0.5264  0.2207
 1019SOL    HW2 3243   5.027   1.016   4.968  0.9856  1.7594 -0.2674
 1020SOL     OW 3244   0.523   4.226   6.581 -0.1503  0.3410  0.2642
 1020SOL    HW1 3245   0.522   4.262   6.674  0.8083  0.4964  0.2176
 1020SOL    HW2 3246   0.595   4.270   6.528 -1.5618  1.2671 -0.9767
 1021SOL     OW 3247   0.534   4.810   2.586 -0.1942  0.4606  0.5618
 1021SOL    HW1 3248   0.589   4.744   2.637 -0.6872 -1.5206 -1.2836
 1021SOL    HW2 3249   0.513   4.772   2.495 -0.6946  3.1129 -0.5192
 1022SOL     OW 3250   6.085   0.115   5.406  0.2345  0.1180 -0.1552
 1022SOL    HW1 3251   6.017   0.080   5.342 -0.6206  1.8349 -0.2434
 1022SOL    HW2 3252   6.176   0.082   5.379 -0.3297 -0.6886 -1.1401
 1023SOL     OW 3253   2.002   3.529   6.668  0.5142  0.2524  0.3467
 1023SOL    HW1 3254   2.050   3.489   6.746  1.6325  2.1912  0.7090
 1023SOL    HW2 3255   2.065   3.586   6.616 -0.7875  0.8067 -0.6770
 1024SOL     OW 3256   1.364   1.483   5.312  0.9383 -0.3369 -0.6136
 1024SOL    HW1 3257   1.383   1.557   5.248 -2.2301  0.0500 -1.2679
 1024SOL    HW2 3258   1.445   1.466   5.368  1.6915  3.9522 -0.0816
 1025SOL     OW 3259   6.501   1.319   3.061  0.3551  0.3482 -0.0356
 1025SOL    HW1 3260   6.419   1.262   3.070  1.2664 -0.7654  1.7336
 1025SOL    HW2 3261   6.483   1.410   3.097  0.2959 -0.3638  1.8665
 1026SOL     OW 3262   6.979   4.616   5.605 -0.1359  0.1035  0.1298
 1026SOL    HW1 3263   6.974   4.523   5.570  0.4212  0.3186 -0.5585
 1026SOL    HW2 3264   7.072   4.634   5.638 -0.4899  0.1082  1.1767
 1027SOL     OW 3265   6.187   3.314   1.338 -0.2642 -0.0957  0.7416
 1027SOL    HW1 3266   6.097   3.280   1.364 -2.0274  1.2741 -2.8171
 1027SOL    HW2 3267   6.245   3.238   1.308 -1.3435 -0.7338  0.2213
 1028SOL     OW 3268   6.574   3.377   0.463 -0.3113  0.6129  0.3125
 1028SOL    HW1 3269   6.517   3.456   0.483 -2.9512 -0.9295 -0.6384
 1028SOL    HW2 3270   6.520   3.308   0.415  2.9368 -0.0922 -2.7684
 1029SOL     OW 3271   0.604   3.973   2.195  0.0782 -0.5375 -0.0511
 1029SOL    HW1 3272   0.551   3.941   2.117 -0.1377 -0.7645  0.1871
 1029SOL    HW2 3273   0.702   3.966   2.175  0.0401 -1.5841  0.0844
 1030SOL     OW 3274   5.787   3.924   4.224 -0.4331  0.0896 -0.1691
 1030SOL    HW1 3275   5.756   3.896   4.133  0.0550 -1.4444  0.1181
 1030SOL    HW2 3276   5.737   3.872   4.294  1.8971 -1.6539  0.3309
 1031SOL     OW 3277   6.137   6.620   4.903  0.2974  0.3406  0.1817
 1031SOL    HW1 3278   6.234   6.643   4.897  0.7466 -1.7822 -2.0234
 1031SOL    HW2 3279   6.126   6.540   4.961  0.1818 -0.8040 -1.3734
 1032SOL     OW 3280   0.249   3.646   2.971 -0.4310 -0.1286  0.0560
 1032SOL    HW1 3281   0.164   3.597   2.988  0.2864 -1.5470 -0.2452
 1032SOL    HW2 3282   0.299   3.602   2.896  0.6904  0.5163  0.3872
 1033SOL     OW 3283   6.585   3.534   6.979 -0.1722  0.0208  0.0389
 1033SOL    HW1 3284   6.632   3.445   6.981 -0.3007 -0.0401  0.2789
 1033SOL    HW2 3285   6.487   3.520   6.985 -0.2476  0.1299 -0.8272
 1034SOL     OW 3286   4.990   3.081   0.399  0.2004 -0.6405  0.3611
 1034SOL    HW1 3287   4.890   3.079   0.392  0.2863 -1.1003 -1.5583
 1034SOL    HW2 3288   5.020   3.174   0.421 -0.6206 -0.0777 -0.7363
 1035SOL     OW 3289   0.761   1.288   5.655  0.2874 -0.8893 -0.5882
 1035SOL    HW1 3290   0.829   1.348   5.695  1.3119 -0.0058 -3.4046
 1035SOL    HW2 3291   0.729   1.327   5.569 -3.2392 -1.6789  0.1999
 1036SOL     OW 3292   1.323   1.203   5.790 -0.1296  0.1539 -0.0820
 1036SOL    HW1 3293   1.324   1.135   5.718  3.2583  0.3988 -0.4336
 1036SOL    HW2 3294   1.377   1.282   5.762 -0.5407  1.2185  1.9026
 1037SOL     OW 3295   5.540   3.285   4.124  0.0869 -0.6021  0.2308
 1037SOL    HW1 3296   5.625   3.245   4.159  0.1735  0.3247  1.1605
 1037SOL    HW2 3297   5.558   3.379   4.094 -0.7379 -0.1100  1.1774
 1038SOL     OW 3298   0.180   5.128   3.171 -0.2137 -0.3182 -0.5328
 1038SOL    HW1 3299   0.199   5.121   3.074  1.4420  2.1686 -0.4734
 1038SOL    HW2 3300   0.266   5.123   3.223 -0.7834  0.9619  0.5882
 1039SOL     OW 3301   6.748   4.226   2.629  0.3298 -0.1339  1.4577
 1039SOL    HW1 3302   6.685   4.246   2.704 -2.0009  2.2496 -0.9002
 1039SOL    HW2 3303   6.711   4.152   2.573  0.2184  0.4545  0.7362
 1040SOL     OW 3304   1.538   2.164   6.853 -0.2851 -0.2693  0.5592
 1040SOL    HW1 3305   1.454   2.123   6.818 -0.8063  0.9606  0.2934
 1040SOL    HW2 3306   1.617   2.125   6.806 -0.8645  0.1970 -0.8715
 1041SOL     OW 3307   6.350   2.095   0.583  0.2126 -0.6533 -0.4628
 1041SOL    HW1 3308   6.296   2.176   0.559  0.4881 -0.6132 -0.9566
 1041SOL    HW2 3309   6.434   2.124   0.629 -0.2455 -0.7222  0.4371
 1042SOL     OW 3310   3.209   3.930   4.530 -0.0844  0.1423  0.0862
 1042SOL    HW1 3311   3.164   3.902   4.614 -0.4483 -0.3213 -0.2548
 1042SOL    HW2 3312   3.265   3.854   4.496  0.0853  0.3383 -0.0719
 1043SOL     OW 3313   0.863   2.473   2.789 -0.1586  0.0422 -0.0020
 1043SOL    HW1 3314   0.868   2.525   2.704  1.2522  0.4649  0.3200
 1043SOL    HW2 3315   0.785   2.410   2.785 -1.1242  1.2391 -0.9216
 1044SOL     OW 3316   3.649   3.392   5.764  0.1354  0.2968  0.5064
 1044SOL    HW1 3317   3.592   3.474   5.752  2.1056  1.6712 -0.0566
 1044SOL    HW2 3318   3.651   3.368   5.861 -0.4707  0.9278  0.6894
 1045SOL     OW 3319   6.654   5.486   5.990  0.0588 -0.1781  0.7300
 1045SOL    HW1 3320   6.695   5.395   5.980 -0.4409 -0.4823  1.3860
 1045SOL    HW2 3321   6.717   5.545   6.041 -0.3705 -0.7009  1.8980
 1046SOL     OW 3322   5.997   3.310   0.289  0.0396 -0.3629  0.0829
 1046SOL    HW1 3323   6.071   3.319   0.356  0.5142  0.3926 -0.5194
 1046SOL    HW2 3324   5.951   3.398   0.279  0.9435 -0.0494 -1.6607
 1047SOL     OW 3325   0.180   2.062   5.035 -0.3643 -0.2101  0.6503
 1047SOL    HW1 3326   0.277   2.055   5.010 -0.7156 -2.6066 -0.3736
 1047SOL    HW2 3327   0.162   2.004   5.115 -1.2511 -1.1890 -0.2338
 1048SOL     OW 3328   6.086   4.197   5.024  0.1074  0.2980  0.4094
 1048SOL    HW1 3329   6.076   4.172   4.927  1.4686 -0.7140  0.4966
 1048SOL    HW2 3330   6.057   4.291   5.037 -3.8491 -0.6483 -0.2449
 1049SOL     OW 3331   6.968   4.562   0.130  0.1121  0.0389 -0.1548
 1049SOL    HW1 3332   6.963   4.464   0.150  2.7813 -0.1497 -0.0365
 1049SOL    HW2 3333   6.929   4.580   0.040 -0.9178 -1.0309  0.0565
 1050SOL     OW 3334   2.008   1.140   4.473  0.2732 -0.3278 -0.1591
 1050SOL    HW1 3335   1.960   1.228   4.472  0.8325 -0.0146  0.1655
 1050SOL    HW2 3336   2.023   1.110   4.379 -0.5051 -0.4077 -0.2705
 1051SOL     OW 3337   0.415   2.876   3.015  0.9858  0.2318  0.4953
 1051SOL    HW1 3338   0.398   2.943   3.086 -0.6726  1.8155 -1.2789
 1051SOL    HW2 3339   0.350   2.801   3.023  1.5988 -0.2331  1.3262
 1052SOL     OW 3340   5.215   5.702   5.047 -0.4122 -0.2448 -0.1583
 1052SOL    HW1 3341   5.256   5.649   4.972  0.9820 -1.8708  1.6389
 1052SOL    HW2 3342   5.227   5.800   5.030  0.0554 -0.5824 -1.9245
 1053SOL     OW 3343   1.463   4.866   5.091 -0.1094  0.3033  0.2115
 1053SOL    HW1 3344   1.531   4.922   5.043 -1.5865 -0.2771 -2.8190
 1053SOL    HW2 3345   1.435   4.790   5.033 -1.1835 -1.2441  2.5744
 1054SOL     OW 3346   5.148   3.502   4.342 -0.4648 -0.5793 -0.0747
 1054SOL    HW1 3347   5.150   3.590   4.389  1.1138 -0.8772  0.4991
 1054SOL    HW2 3348   5.168   3.514   4.245 -0.5472 -0.2714 -0.0529
 1055SOL     OW 3349   1.360   4.376   6.155  0.2533  0.6389 -0.1343
 1055SOL    HW1 3350   1.409   4.390   6.070  2.6570 -1.1949  0.8304
 1055SOL    HW2 3351   1.394   4.439   6.225  0.0819  0.4510  0.1230
 1056SOL     OW 3352   5.040   2.084   5.241  0.1488 -0.4193 -0.0208
 1056SOL    HW1 3353   4.969   2.019   5.268  0.4229 -0.4392  0.6708
 1056SOL    HW2 3354   4.998   2.170   5.213 -0.2456 -1.0293 -1.3953
 1057SOL     OW 3355   1.651   3.518   4.185  0.9076 -0.1039  0.1756
 1057SOL    HW1 3356   1.566   3.467   4.173  0.1155  0.8491  1.3881
 1057SOL    HW2 3357   1.719   3.487   4.118 -0.2857 -1.0960 -0.6263
 1058SOL     OW 3358   0.604   4.780   4.488  0.1002  0.6277  0.4292
 1058SOL    HW1 3359   0.632   4.688   4.516 -0.2768  1.0024  2.1170
 1058SOL    HW2 3360   0.621   4.791   4.390  1.2889 -0.8152  0.4360
 1059SOL     OW 3361   6.518   4.517   3.017 -0.4986  0.0946 -0.1639
 1059SOL    HW1 3362   6.485   4.598   2.969 -1.9754 -1.1066 -1.2874
 1059SOL    HW2 3363   6.572   4.461   2.955 -1.5693 -0.9741 -0.1670
 1060SOL     OW 3364   1.797   3.662   4.941  0.2434  0.3052 -0.5581
 1060SOL    HW1 3365   1.804   3.563   4.937 -0.6444  0.1940  0.1538
 1060SOL    HW2 3366   1.701   3.689   4.944  0.4427  1.0336  1.6511
 1061SOL     OW 3367   6.205   4.790   3.630  0.3042  0.1533 -0.4318
 1061SOL    HW1 3368   6.264   4.716   3.663  0.1708  0.0404 -0.4426
 1061SOL    HW2 3369   6.221   4.806   3.533 -0.0114 -0.1909 -0.5424
 1062SOL     OW 3370   4.622   3.370   3.628 -0.6128  0.7709  0.2462
 1062SOL    HW1 3371   4.620   3.463   3.666 -0.5367  1.5195 -1.4738
 1062SOL    HW2 3372   4.712   3.329   3.646 -0.8956  0.7385  1.6479
 1063SOL     OW 3373   6.762   1.483   2.978  0.5893  0.2221 -0.1332
 1063SOL    HW1 3374   6.786   1.412   3.044  0.7818  1.2497  0.9338
 1063SOL    HW2 3375   6.829   1.483   2.904  1.4777  0.2866  0.6433
 1064SOL     OW 3376   6.089   3.279   3.304  0.8885  0.4283  0.2491
 1064SOL    HW1 3377   6.028   3.203   3.280  0.2347  1.5602 -1.8838
 1064SOL    HW2 3378   6.049   3.332   3.379  0.0011  0.2983 -0.1315
 1065SOL     OW 3379   5.385   2.836   2.790  0.7245 -0.8293 -0.3952
 1065SOL    HW1 3380   5.481   2.853   2.770  0.6918 -1.5628 -1.2300
 1065SOL    HW2 3381   5.374   2.742   2.822  0.1886 -0.9794 -1.0084
 1066SOL     OW 3382   0.052   4.391   6.529 -0.2291 -0.0708  0.0631
 1066SOL    HW1 3383   0.013   4.467   6.580 -0.0220 -0.2240  0.4566
 1066SOL    HW2 3384   0.038   4.306   6.579 -1.9427 -0.5608 -1.1531
 1067SOL     OW 3385   5.647   2.076   5.607 -0.1955 -0.1771  0.5759
 1067SOL    HW1 3386   5.670   2.074   5.509  0.9233  1.2681  0.7781
 1067SOL    HW2 3387   5.725   2.046   5.661 -0.0092  1.2122  1.1129
 1068SOL     OW 3388   6.748   1.292   2.245  0.1839  0.1764 -0.1558
 1068SOL    HW1 3389   6.689   1.233   2.191  0.3752  0.8405 -1.1015
 1068SOL    HW2 3390   6.693   1.340   2.314 -0.6414  1.7123 -1.8075
 1069SOL     OW 3391   5.584   3.168   2.710 -0.1786  0.5584  0.0202
 1069SOL    HW1 3392   5.561   3.103   2.783 -0.5235  1.7688  1.0141
 1069SOL    HW2 3393   5.684   3.180   2.707 -0.1960  0.8598  0.6072
 1070SOL     OW 3394   5.019   3.029   2.694 -0.4961 -0.1057  0.5637
 1070SOL    HW1 3395   4.958   3.018   2.615  1.4103  0.6597 -1.0994
 1070SOL    HW2 3396   4.996   3.114   2.741 -1.2563 -0.2476  0.4626
 1071SOL     OW 3397   6.435   6.727   4.601  0.3727  0.5119 -0.3969
 1071SOL    HW1 3398   6.485   6.668   4.537 -0.4608  0.5883 -1.1376
 1071SOL    HW2 3399   6.346   6.750   4.562  0.1684  1.2075  0.4578
 1072SOL     OW 3400   0.382   3.821   6.145 -0.4978  0.2254 -0.0077
 1072SOL    HW1 3401   0.473   3.793   6.176 -0.8016  0.4340  1.1030
 1072SOL    HW2 3402   0.389   3.858   6.052  0.5810  0.4070  0.1300
 1073SOL     OW 3403   0.818   4.806   3.998  0.6570 -0.4500  0.1687
 1073SOL    HW1 3404   0.828   4.796   3.899 -0.1849  0.2452 -0.0063
 1073SOL    HW2 3405   0.866   4.887   4.029 -0.7637  0.5077 -0.0190
 1074SOL     OW 3406   4.377   1.784   4.231  0.2514  0.9770  0.4790
 1074SOL    HW1 3407   4.277   1.785   4.234  0.2526  0.5546  0.6742
 1074SOL    HW2 3408   4.411   1.871   4.267 -0.0285  0.6747  1.5251
 1075SOL     OW 3409   0.149   6.900   4.127 -0.4277 -0.6357 -0.1019
 1075SOL    HW1 3410   0.195   6.893   4.039  0.5453  1.8212  0.1275
 1075SOL    HW2 3411   0.063   6.951   4.116 -0.1134  0.0180  0.4127
 1076SOL     OW 3412   3.223   1.823   5.046  0.1574 -0.0872 -0.3860
 1076SOL    HW1 3413   3.272   1.857   5.127  1.8913 -0.0096 -1.4064
 1076SOL    HW2 3414   3.131   1.863   5.044  0.8327  1.6304  0.4146
 1077SOL     OW 3415   6.710   2.003   6.647  0.7472  0.6412 -0.0528
 1077SOL    HW1 3416   6.729   2.019   6.550 -0.2429 -0.0813 -0.3869
 1077SOL    HW2 3417   6.730   1.908   6.669 -3.5445 -0.6928 -0.8138
 1078SOL     OW 3418   6.984   3.195   1.781  0.4208 -0.2138  0.5151
 1078SOL    HW1 3419   6.989   3.095   1.789 -0.8323 -0.5047 -1.6521
 1078SOL    HW2 3420   7.075   3.234   1.797  0.5561 -1.4497  3.5359
 1079SOL     OW 3421   6.502   5.908   5.020 -0.9108 -0.5466 -0.4031
 1079SOL    HW1 3422   6.579   5.905   4.957 -0.1750  1.9620  0.2754
 1079SOL    HW2 3423   6.417   5.920   4.968 -0.4589  0.0899 -1.0168
 1080SOL     OW 3424   0.729   4.315   3.704  0.1885 -0.5450  0.4702
 1080SOL    HW1 3425   0.731   4.222   3.665  0.4521 -0.7786  1.0367
 1080SOL    HW2 3426   0.821   4.340   3.734  0.7681  1.0133 -2.2525
 1081SOL     OW 3427   3.897   2.812   4.838  0.4331  0.4696  0.5269
 1081SOL    HW1 3428   3.972   2.850   4.784  1.3442  1.8965  2.6341
 1081SOL    HW2 3429   3.935   2.751   4.908 -0.5726 -0.3442  0.3752
 1082SOL     OW 3430   0.725   3.182   6.615  0.1255 -0.5820 -0.3937
 1082SOL    HW1 3431   0.745   3.200   6.518  1.1237  1.4113  0.1407
 1082SOL    HW2 3432   0.809   3.158   6.663  0.1791  1.3010  0.5350
 1083SOL     OW 3433   6.359   3.524   4.357  0.3819  0.1944 -0.9035
 1083SOL    HW1 3434   6.435   3.498   4.418  0.4260 -0.0481 -1.0587
 1083SOL    HW2 3435   6.283   3.559   4.412  0.8511  1.0722 -0.7970
 1084SOL     OW 3436   3.414   3.482   6.392 -0.1642  0.3725  0.3790
 1084SOL    HW1 3437   3.374   3.500   6.482  0.2085  0.8853  0.4447
 1084SOL    HW2 3438   3.471   3.400   6.397 -1.6983 -0.7791  0.1287
 1085SOL     OW 3439   2.854   1.904   5.388 -0.0655  0.2552 -0.2037
 1085SOL    HW1 3440   2.904   1.989   5.375 -0.7220  0.8595  0.9904
 1085SOL    HW2 3441   2.775   1.920   5.448 -0.5378 -1.0746 -0.4210
 1086SOL     OW 3442   5.456   2.704   3.677 -0.3519  0.6802 -0.0720
 1086SOL    HW1 3443   5.455   2.691   3.777 -1.8362  1.0546 -0.0138
 1086SOL    HW2 3444   5.545   2.739   3.649 -0.0423  0.9539  1.1722
 1087SOL     OW 3445   0.989   3.960   0.319 -0.1508  0.0824  0.2249
 1087SOL    HW1 3446   1.075   4.013   0.318 -0.7484  1.1139 -1.4947
 1087SOL    HW2 3447   0.998   3.881   0.258 -0.5027  0.3585 -0.1903
 1088SOL     OW 3448   1.381   2.053   5.339 -0.2779 -0.3366 -0.4863
 1088SOL    HW1 3449   1.438   2.050   5.422  0.6975  0.9244 -1.0792
 1088SOL    HW2 3450   1.439   2.065   5.259 -1.2606 -0.9428 -1.3209
 1089SOL     OW 3451   6.789   4.581   5.224  0.4657 -0.0343 -0.2413
 1089SOL    HW1 3452   6.762   4.570   5.128 -0.0527 -1.9773  0.0908
 1089SOL    HW2 3453   6.879   4.540   5.238 -0.0108 -0.8911  0.3561
 1090SOL     OW 3454   1.668   3.471   0.003  0.1464 -0.1762 -0.2347
 1090SOL    HW1 3455   1.687   3.514  -0.086 -0.5127 -1.3746 -0.9925
 1090SOL    HW2 3456   1.671   3.372  -0.007 -4.9536 -0.6012 -0.2426
 1091SOL     OW 3457   4.902   2.879   3.276  0.0139  0.1543  0.3241
 1091SOL    HW1 3458   4.914   2.851   3.371 -1.7649  0.9290  0.8209
 1091SOL    HW2 3459   4.983   2.928   3.245  2.0415 -2.9673  0.3095
 1092SOL     OW 3460   6.612   2.735   6.771  0.6549 -0.2887  0.4495
 1092SOL    HW1 3461   6.701   2.707   6.735  0.2555  1.6403 -2.3491
 1092SOL    HW2 3462   6.624   2.775   6.862  3.0107  1.6992 -0.6152
 1093SOL     OW 3463   3.194   2.152   6.216 -0.3320 -0.2465  0.5010
 1093SOL    HW1 3464   3.191   2.052   6.212 -0.3710 -0.2127 -1.3097
 1093SOL    HW2 3465   3.267   2.185   6.156  0.4418  0.8015  1.9508
 1094SOL     OW 3466   6.984   4.025   1.966 -0.1909  0.4310 -0.2922
 1094SOL    HW1 3467   7.036   4.039   1.882 -1.1341  3.2409 -0.4916
 1094SOL    HW2 3468   6.902   3.971   1.946 -0.2037  0.7459 -1.1043
 1095SOL     OW 3469   5.527   3.669   2.310 -0.2996 -0.1861 -0.4067
 1095SOL    HW1 3470   5.511   3.747   2.370 -0.1842 -0.5368  0.0881
 1095SOL    HW2 3471   5.626   3.660   2.294 -0.4289  0.9076 -2.0125
 1096SOL     OW 3472   6.688   1.094   3.117  0.0637 -0.1646 -0.6050
 1096SOL    HW1 3473   6.611   1.145   3.154  0.2091 -0.6702  0.4196
 1096SOL    HW2 3474   6.680   1.088   3.017 -1.3855 -0.4799 -0.4797
 1097SOL     OW 3475   6.468   1.624   6.941 -0.1316  0.0629  0.1198
 1097SOL    HW1 3476   6.487   1.721   6.958  2.1919  0.1818 -2.4067
 1097SOL    HW2 3477   6.531   1.568   6.994  0.2236  0.0498 -0.3099
 1098SOL     OW 3478   4.183   4.212   6.372  0.1657  0.0395 -0.0238
 1098SOL    HW1 3479   4.104   4.152   6.361  0.5015 -0.6170  1.0422
 1098SOL    HW2 3480   4.158   4.291   6.428 -0.3021  0.9943 -1.5038
 1099SOL     OW 3481   1.209   5.548   5.161 -0.0372 -0.7179  0.4756
 1099SOL    HW1 3482   1.201   5.450   5.181 -1.0561 -0.7137  0.1283
 1099SOL    HW2 3483   1.240   5.560   5.067 -1.0257 -0.7121  0.1406
 1100SOL     OW 3484   6.926   2.091   1.664 -0.4019  0.4345  1.2746
 1100SOL    HW1 3485   6.982   2.166   1.699  2.9704 -1.2783 -0.0869
 1100SOL    HW2 3486   6.930   2.014   1.728  0.1169 -0.2614  0.4227
 1101SOL     OW 3487   0.743   5.239   3.785  0.0022  0.5930 -0.1162
 1101SOL    HW1 3488   0.784   5.164   3.734  0.8341  1.2987 -0.5175
 1101SOL    HW2 3489   0.673   5.284   3.728 -1.5044 -0.7226  0.6335
 1102SOL     OW 3490   5.094   2.611   4.278 -0.6943 -0.7056  0.4380
 1102SOL    HW1 3491   5.120   2.675   4.206 -0.5958 -0.5842  0.5836
 1102SOL    HW2 3492   5.143   2.525   4.265 -1.5828 -1.1139 -0.3587
 1103SOL     OW 3493   5.856   3.547   0.298 -0.4128  0.3278 -0.0347
 1103SOL    HW1 3494   5.827   3.533   0.203  0.3071 -0.1132 -0.1986
 1103SOL    HW2 3495   5.777   3.570   0.354 -0.7545  1.2461 -0.8643
 1104SOL     OW 3496   6.674   4.141   4.720 -0.2365  0.6154 -0.0446
 1104SOL    HW1 3497   6.722   4.202   4.784  0.4995 -1.1313  1.1432
 1104SOL    HW2 3498   6.718   4.051   4.721  0.7779  0.8593 -4.1485
 1105SOL     OW 3499   0.073   3.784   3.373 -0.0756 -0.9715  0.1209
 1105SOL    HW1 3500   0.112   3.824   3.290 -0.2092 -1.1611 -0.0329
 1105SOL    HW2 3501  -0.018   3.747   3.354 -0.9352  0.6751  0.7918
 1106SOL     OW 3502   0.091   2.576   5.832 -0.4195 -0.5623  0.6885
 1106SOL    HW1 3503   0.047   2.503   5.885 -1.8469  0.4610  0.9835
 1106SOL    HW2 3504   0.022   2.645   5.808  0.5258 -0.1928 -1.1141
 1107SOL     OW 3505   6.142   1.853   5.359 -0.0944 -0.4272 -0.0426
 1107SOL    HW1 3506   6.100   1.915   5.292  0.3289 -1.2070 -1.0505
 1107SOL    HW2 3507   6.218   1.900   5.403 -1.0791  0.4871  0.7348
 1108SOL     OW 3508   5.055   3.701   2.518 -0.1977  0.5317  0.0162
 1108SOL    HW1 3509   5.133   3.750   2.557 -1.0758  2.4483 -0.5257
 1108SOL    HW2 3510   4.974   3.718   2.574 -0.7034  0.3594 -0.6598
 1109SOL     OW 3511   1.339   2.650   5.899 -0.4972  0.5655  0.4438
 1109SOL    HW1 3512   1.365   2.666   5.994  1.2032  1.2507 -0.0982
 1109SOL    HW2 3513   1.322   2.737   5.854 -1.0041  0.2599  0.0256
 1110SOL     OW 3514   6.275   1.619   6.543  0.1894  0.5578  0.6045
 1110SOL    HW1 3515   6.255   1.698   6.601  0.4918  0.7957  0.3867
 1110SOL    HW2 3516   6.228   1.538   6.580 -1.3407  1.1355 -0.0091
 1111SOL     OW 3517   0.814   1.768   2.450 -0.2220 -0.1964 -0.3357
 1111SOL    HW1 3518   0.777   1.776   2.358  2.2834  1.3112 -1.3214
 1111SOL    HW2 3519   0.901   1.817   2.456 -0.7940  0.7062  3.1532
 1112SOL     OW 3520   5.422   2.089   6.770  0.1205  0.5691 -0.6854
 1112SOL    HW1 3521   5.477   2.018   6.814 -0.3971 -0.5477 -1.7475
 1112SOL    HW2 3522   5.340   2.047   6.730 -0.1791  1.7712 -1.3881
 1113SOL     OW 3523   6.498   6.342   5.651  0.1792  0.0420  0.6547
 1113SOL    HW1 3524   6.457   6.403   5.719  0.3823  0.4762  0.3911
 1113SOL    HW2 3525   6.437   6.265   5.633  0.4886 -0.5359  1.9563
 1114SOL     OW 3526   6.016   3.622   4.916  0.4089 -0.1853  0.4683
 1114SOL    HW1 3527   5.962   3.681   4.976 -1.1658  0.0305 -1.0917
 1114SOL    HW2 3528   6.048   3.675   4.838  1.9384 -0.6106  0.7719
 1115SOL     OW 3529   0.727   5.089   5.116 -0.0840 -0.5513  0.2908
 1115SOL    HW1 3530   0.736   5.119   5.021  1.0453  1.2374  0.9199
 1115SOL    HW2 3531   0.630   5.079   5.139 -0.4030  0.1356 -0.7106
 1116SOL     OW 3532   5.711   4.891   2.618  0.4815  0.5781 -0.7293
 1116SOL    HW1 3533   5.670   4.927   2.534 -0.3242 -0.7039 -0.9211
 1116SOL    HW2 3534   5.673   4.939   2.697  1.0369  1.6060 -1.0693
 1117SOL     OW 3535   1.770   4.133   3.768  0.4567 -0.6929 -1.1722
 1117SOL    HW1 3536   1.833   4.188   3.714  1.9279  1.5479  2.4556
 1117SOL    HW2 3537   1.819   4.094   3.846 -2.2762 -0.0868  0.9969
 1118SOL     OW 3538   6.183   4.250   2.844 -0.1805 -0.1725 -0.8655
 1118SOL    HW1 3539   6.202   4.310   2.766 -1.7558  1.7360  0.1138
 1118SOL    HW2 3540   6.117   4.180   2.816 -1.3019  0.9425 -1.1009
 1119SOL     OW 3541   0.575   3.047   6.841 -0.0448  0.6808 -0.3097
 1119SOL    HW1 3542   0.493   3.058   6.784 -1.4855  0.8736  1.7180
 1119SOL    HW2 3543   0.550   3.057   6.937  2.4800  1.2769  0.3328
 1120SOL     OW 3544   1.692   2.018   4.541 -0.7749  0.3453 -0.3141
 1120SOL    HW1 3545   1.636   1.947   4.585 -1.1803  1.0990  0.4092
 1120SOL    HW2 3546   1.705   1.995   4.445 -0.3157 -1.0646  0.0631
 1121SOL     OW 3547   4.683   4.737   4.198 -0.1872 -0.0199  0.0911
 1121SOL    HW1 3548   4.657   4.814   4.257 -2.4501 -0.3578 -0.3929
 1121SOL    HW2 3549   4.693   4.654   4.253  1.4983  0.4157  0.5000
 1122SOL     OW 3550   1.238   1.826   3.562  0.2360  0.3916 -0.1428
 1122SOL    HW1 3551   1.201   1.908   3.519  1.2432  1.2499  0.5525
 1122SOL    HW2 3552   1.337   1.824   3.548 -0.0194 -2.0314 -2.2923
 1123SOL     OW 3553   0.353   0.821   5.388  0.2656  0.1304 -0.1030
 1123SOL    HW1 3554   0.430   0.883   5.373 -0.3646  0.8962 -0.2749
 1123SOL    HW2 3555   0.276   0.873   5.426  0.5698 -1.0183  2.3236
 1124SOL     OW 3556   4.832   3.677   4.844  0.6528  0.0333  0.2569
 1124SOL    HW1 3557   4.799   3.771   4.850  1.5719  0.2608  2.8509
 1124SOL    HW2 3558   4.754   3.614   4.848  0.1477  0.6459  0.1924
 1125SOL     OW 3559   5.729   2.517   3.401  0.4958  0.5754  0.3606
 1125SOL    HW1 3560   5.817   2.531   3.445  1.8222 -0.5731 -1.7804
 1125SOL    HW2 3561   5.668   2.468   3.462  0.7693  2.6258  2.4257
 1126SOL     OW 3562   5.329   4.162   5.678  0.1841  0.3287  0.1714
 1126SOL    HW1 3563   5.402   4.210   5.726 -0.2659  0.0654  1.1391
 1126SOL    HW2 3564   5.343   4.063   5.688  0.1762  0.2685 -0.3869
 1127SOL     OW 3565   4.905   3.564   6.011 -0.0754 -0.0287 -0.1862
 1127SOL    HW1 3566   4.925   3.489   5.948  1.5265 -0.3569  0.6403
 1127SOL    HW2 3567   4.981   3.630   6.009  0.2009 -0.2391  1.6176
 1128SOL     OW 3568   6.694   4.241   4.454 -0.0333  0.0046 -0.3332
 1128SOL    HW1 3569   6.606   4.288   4.443  0.4722  1.0047 -0.2932
 1128SOL    HW2 3570   6.694   4.190   4.540 -0.0893  1.1731  0.3956
 1129SOL     OW 3571   4.691   3.992   6.755 -0.7064 -0.3198 -0.2248
 1129SOL    HW1 3572   4.617   4.023   6.696 -0.3377  0.5405 -0.2587
 1129SOL    HW2 3573   4.770   4.053   6.744 -0.3028 -0.7001  0.4549
 1130SOL     OW 3574   5.485   1.665   3.624 -0.2316 -0.6176  0.4513
 1130SOL    HW1 3575   5.392   1.640   3.598 -0.1922  0.6900 -1.0605
 1130SOL    HW2 3576   5.521   1.732   3.560  1.2964 -0.1188  1.7686
 1131SOL     OW 3577   6.149   2.376   2.469  0.8681  0.3079 -0.2195
 1131SOL    HW1 3578   6.147   2.459   2.525 -1.2454 -0.8189  1.5076
 1131SOL    HW2 3579   6.067   2.372   2.413 -0.3781 -1.8079  1.6394
 1132SOL     OW 3580   6.331   3.716   0.206  0.0133  0.0147  0.1218
 1132SOL    HW1 3581   6.381   3.803   0.211  1.3946 -0.7853  0.4638
 1132SOL    HW2 3582   6.339   3.678   0.114 -0.7176  0.3056 -0.0706
 1133SOL     OW 3583   1.261   4.912   4.806 -0.3985 -0.0850  0.1320
 1133SOL    HW1 3584   1.266   5.012   4.811 -1.9741 -0.0060  0.6584
 1133SOL    HW2 3585   1.287   4.882   4.714  0.8027  0.7340  0.1802
 1134SOL     OW 3586   0.529   5.280   4.201 -0.3432 -0.4647  0.1114
 1134SOL    HW1 3587   0.512   5.184   4.179 -1.5559 -0.0129 -1.1030
 1134SOL    HW2 3588   0.626   5.293   4.224  0.0380 -1.8073 -0.6376
 1135SOL     OW 3589   4.938   3.281   4.250  0.7542  0.0922 -0.3313
 1135SOL    HW1 3590   4.998   3.361   4.259  0.3737  0.2911  0.6260
 1135SOL    HW2 3591   4.913   3.269   4.154  1.0502  0.9563 -0.5303
 1136SOL     OW 3592   6.771   1.477   2.674  0.0687 -0.2368 -0.9182
 1136SOL    HW1 3593   6.744   1.574   2.678 -0.2943 -0.3061 -1.4979
 1136SOL    HW2 3594   6.694   1.420   2.704  0.2495 -0.3511 -0.6704
 1137SOL     OW 3595   4.925   4.604   3.457 -0.2297  0.0573 -0.3116
 1137SOL    HW1 3596   4.834   4.644   3.445 -0.6928 -0.5455  0.9904
 1137SOL    HW2 3597   4.935   4.573   3.552  0.0021 -3.1168 -1.2441
 1138SOL     OW 3598   1.621   1.844   6.502 -0.1083 -0.6917  0.4047
 1138SOL    HW1 3599   1.589   1.780   6.432  0.6224 -2.0227  1.2444
 1138SOL    HW2 3600   1.717   1.868   6.485 -0.3587  0.1604  0.1301
 1139SOL     OW 3601   6.785   3.726   6.412  0.1963 -0.4267 -0.5187
 1139SOL    HW1 3602   6.772   3.822   6.391  0.7280 -0.2019  0.1358
 1139SOL    HW2 3603   6.799   3.674   6.328  1.2622  0.2779 -0.7820
 1140SOL     OW 3604   6.192   2.313   0.549  0.2613 -0.1837 -0.0607
 1140SOL    HW1 3605   6.107   2.306   0.600  1.3061  0.2746  1.8344
 1140SOL    HW2 3606   6.172   2.324   0.452 -1.7990 -1.2115  0.1918
 1141SOL     OW 3607   0.702   6.526   4.336  0.1052  0.0563 -0.4526
 1141SOL    HW1 3608   0.754   6.457   4.286 -0.3858 -0.0796 -0.7887
 1141SOL    HW2 3609   0.759   6.565   4.408  0.3969 -0.6873 -0.2687
 1142SOL     OW 3610   5.745   6.138   4.725 -0.6594  0.5541 -0.2083
 1142SOL    HW1 3611   5.737   6.229   4.686 -0.2533  1.2851  1.3343
 1142SOL    HW2 3612   5.830   6.095   4.693 -0.2742  1.1832 -0.0395
 1143SOL     OW 3613   0.520   2.404   4.918 -0.1477  0.8339 -0.3231
 1143SOL    HW1 3614   0.514   2.445   4.828  0.2911  0.8961 -0.3273
 1143SOL    HW2 3615   0.429   2.377   4.949 -0.0784 -1.1803 -1.6955
 1144SOL     OW 3616   4.753   4.055   5.435  0.2618  0.8372 -0.7848
 1144SOL    HW1 3617   4.798   4.017   5.354 -0.3404  1.4178 -1.4097
 1144SOL    HW2 3618   4.675   3.998   5.460  0.2191  0.8633 -0.8559
 1145SOL     OW 3619   6.804   3.290   0.342 -0.2729  0.4523 -0.4582
 1145SOL    HW1 3620   6.764   3.207   0.305 -0.0105 -0.4182  1.1042
 1145SOL    HW2 3621   6.732   3.351   0.376 -0.3863 -0.5444  1.1930
 1146SOL     OW 3622   1.109   5.546   5.747 -0.0629  0.0661  0.2556
 1146SOL    HW1 3623   1.089   5.579   5.655 -1.5828 -0.1587  0.4692
 1146SOL    HW2 3624   1.204   5.515   5.752 -0.2019 -0.7502 -1.4817
 1147SOL     OW 3625   0.229   4.128   2.796 -0.5530 -0.0409 -0.1885
 1147SOL    HW1 3626   0.141   4.169   2.773 -0.6486 -0.3133 -0.3085
 1147SOL    HW2 3627   0.293   4.143   2.721 -0.3660  0.5315  0.0768
 1148SOL     OW 3628   1.432   4.614   4.994 -0.3593  0.4133 -0.4717
 1148SOL    HW1 3629   1.488   4.531   5.001 -1.9734 -0.8308 -1.5514
 1148SOL    HW2 3630   1.336   4.591   5.010 -0.8372  2.0888 -0.7780
 1149SOL     OW 3631   6.095   6.405   5.919  0.5238  0.2034 -0.2119
 1149SOL    HW1 3632   6.079   6.500   5.891 -0.3576  1.3489  3.6224
 1149SOL    HW2 3633   6.013   6.351   5.902 -0.3621  1.1128  1.0802
 1150SOL     OW 3634   0.510   6.049   4.002 -0.4184  0.5787 -0.2767
 1150SOL    HW1 3635   0.444   6.066   4.076 -1.8206 -0.8771 -1.1276
 1150SOL    HW2 3636   0.461   6.024   3.919  1.2049  0.0772 -1.1273
 1151SOL     OW 3637   5.398   5.046   3.220 -0.0124  0.2642  0.2433
 1151SOL    HW1 3638   5.401   4.946   3.225 -0.4625  0.2007 -0.5903
 1151SOL    HW2 3639   5.303   5.075   3.207  0.0518  0.8316  0.9705
 1152SOL     OW 3640   6.004   4.002   2.817 -0.6231  0.0654  0.0763
 1152SOL    HW1 3641   6.017   3.971   2.723 -0.6336 -1.2567  0.4872
 1152SOL    HW2 3642   5.909   3.986   2.845 -0.4385 -0.2152  0.5475
 1153SOL     OW 3643   5.938   0.487   5.193 -0.3707 -0.2366 -0.4850
 1153SOL    HW1 3644   6.025   0.473   5.239  0.4149  1.4917 -1.3256
 1153SOL    HW2 3645   5.951   0.479   5.094 -0.4769  2.7697 -0.8339
 1154SOL     OW 3646   4.340   2.690   5.342 -0.0667 -0.1063  0.5284
 1154SOL    HW1 3647   4.314   2.748   5.419  0.9183 -0.1765  0.9290
 1154SOL    HW2 3648   4.333   2.742   5.257  2.1445  1.1141  1.0027
 1155SOL     OW 3649   0.981   3.569   6.393 -0.1289 -0.8815 -0.0632
 1155SOL    HW1 3650   0.909   3.622   6.438 -0.3300 -0.2716 -1.0870
 1155SOL    HW2 3651   1.064   3.624   6.388 -0.3313 -0.6588 -1.1055
 1156SOL     OW 3652   0.843   6.652   4.543 -0.3946 -0.6287 -0.7729
 1156SOL    HW1 3653   0.783   6.693   4.612 -1.1647  0.1293 -1.8682
 1156SOL    HW2 3654   0.891   6.724   4.493 -0.3751 -1.1355 -1.5013
 1157SOL     OW 3655   0.533   4.641   3.908 -0.1558  0.2413 -0.0468
 1157SOL    HW1 3656   0.535   4.741   3.916 -2.6683  0.3360  0.2743
 1157SOL    HW2 3657   0.547   4.600   3.998  0.5770  0.2943 -0.1296
 1158SOL     OW 3658   2.575   1.782   4.547 -0.1630  0.3918 -0.5727
 1158SOL    HW1 3659   2.613   1.864   4.589  0.7791  0.4693 -1.5289
 1158SOL    HW2 3660   2.483   1.766   4.582  0.7507  0.1138  1.9258
 1159SOL     OW 3661   5.910   5.487   6.181 -0.1065 -0.0327 -0.2376
 1159SOL    HW1 3662   5.908   5.417   6.253 -1.4877  1.1796  0.9910
 1159SOL    HW2 3663   5.964   5.454   6.104  0.2576 -1.9627  0.7648
 1160SOL     OW 3664   0.157   3.064   4.313 -0.3523  0.0665  0.2679
 1160SOL    HW1 3665   0.249   3.101   4.332  0.2033 -1.5030  0.7804
 1160SOL    HW2 3666   0.166   2.978   4.263 -1.3848 -1.6176  2.8123
 1161SOL     OW 3667   3.718   4.150   5.286  0.2681 -0.7641 -0.1035
 1161SOL    HW1 3668   3.752   4.065   5.245  0.1611 -0.6721 -0.3847
 1161SOL    HW2 3669   3.667   4.202   5.218  0.6824 -0.2794 -0.0523
 1162SOL     OW 3670   0.171   4.228   6.342  0.1696 -0.2658  0.2641
 1162SOL    HW1 3671   0.142   4.300   6.406 -0.3691  0.0626 -0.3229
 1162SOL    HW2 3672   0.238   4.168   6.386 -0.7589 -0.5149  1.3945
 1163SOL     OW 3673   6.064   5.113   4.579 -0.2443 -0.6961  0.0991
 1163SOL    HW1 3674   6.046   5.181   4.650  3.7798  1.2026 -0.4344
 1163SOL    HW2 3675   6.027   5.145   4.492 -1.6004 -1.0593  0.5170
 1164SOL     OW 3676   0.097   3.626   6.150  0.7817  0.3833 -0.3212
 1164SOL    HW1 3677   0.000   3.601   6.143  0.9375 -0.7295  1.2279
 1164SOL    HW2 3678   0.105   3.720   6.183  0.2106 -0.1641  1.4648
 1165SOL     OW 3679   1.350   1.999   4.269 -0.1888  0.1916  0.0608
 1165SOL    HW1 3680   1.413   1.991   4.191  1.1871  3.7739  0.6017
 1165SOL    HW2 3681   1.266   1.949   4.249  1.1632 -1.2439 -2.5500
 1166SOL     OW 3682   0.494   4.568   4.163  0.3423  0.5940  0.7270
 1166SOL    HW1 3683   0.518   4.470   4.161 -0.1570  0.4769 -0.1473
 1166SOL    HW2 3684   0.429   4.585   4.237  0.0362  0.1661  0.5589
 1167SOL     OW 3685   4.857   3.673   4.181  0.5013 -0.1346  0.0185
 1167SOL    HW1 3686   4.840   3.729   4.262  3.5474  0.2761  0.4844
 1167SOL    HW2 3687   4.814   3.583   4.193  0.0231  0.2742  1.6098
 1168SOL     OW 3688   1.061   3.882   0.746  0.0497  0.1909 -0.5763
 1168SOL    HW1 3689   1.036   3.788   0.768 -0.8298  0.7027  0.7175
 1168SOL    HW2 3690   0.979   3.936   0.730  0.5695  0.5998 -2.0253
 1169SOL     OW 3691   4.177   2.569   3.519 -0.5558  0.0449 -0.0043
 1169SOL    HW1 3692   4.159   2.601   3.426 -0.7176  2.8311  0.8668
 1169SOL    HW2 3693   4.275   2.573   3.537 -0.3753 -1.8289 -0.4546
 1170SOL     OW 3694   0.633   2.937   2.032 -0.6493 -0.3402  0.0729
 1170SOL    HW1 3695   0.661   2.854   1.983  0.9030  0.2893 -0.1735
 1170SOL    HW2 3696   0.554   2.917   2.090 -0.0543 -2.0883  0.3372
 1171SOL     OW 3697   6.932   4.288   5.002  0.4322 -0.6141  0.0220
 1171SOL    HW1 3698   6.967   4.194   5.010  0.9010 -0.3990  0.6054
 1171SOL    HW2 3699   6.883   4.312   5.086  1.0831 -0.0360  0.2462
 1172SOL     OW 3700   6.897   3.065   5.813 -0.1353  0.3001 -0.3028
 1172SOL    HW1 3701   6.818   3.126   5.819 -0.6690 -0.4795  1.5244
 1172SOL    HW2 3702   6.973   3.104   5.865 -0.1900 -0.1361  0.1220
 1173SOL     OW 3703   2.949   4.023   6.128 -0.0142  0.0196  0.2426
 1173SOL    HW1 3704   3.002   4.104   6.104  2.8778 -1.2192  1.8413
 1173SOL    HW2 3705   3.012   3.947   6.148 -2.5596 -2.6913 -1.2527
 1174SOL     OW 3706   6.269   3.750   6.179 -0.3519 -0.1730 -0.5862
 1174SOL    HW1 3707   6.321   3.771   6.262 -0.3121  1.9686 -1.0955
 1174SOL    HW2 3708   6.172   3.763   6.197 -0.2438  2.0947 -1.2699
 1175SOL     OW 3709   1.059   1.519   3.914 -0.3964  0.2554 -0.3949
 1175SOL    HW1 3710   0.989   1.452   3.889 -1.2654  0.3968  1.4568
 1175SOL    HW2 3711   1.068   1.587   3.841 -3.3953  1.1574 -0.0574
 1176SOL     OW 3712   4.473   2.732   3.534  0.0133 -0.3813 -0.1136
 1176SOL    HW1 3713   4.468   2.831   3.527 -0.8012 -0.2214  2.0196
 1176SOL    HW2 3714   4.464   2.704   3.630 -0.0465 -2.5327 -0.6803
 1177SOL     OW 3715   3.863   4.130   4.559 -0.5508  0.0697  0.2609
 1177SOL    HW1 3716   3.946   4.158   4.511 -0.1229  0.5990  1.2965
 1177SOL    HW2 3717   3.793   4.201   4.550 -0.4684  0.1721  0.4318
 1178SOL     OW 3718   0.537   2.747   3.673 -0.3384  0.8388  0.6535
 1178SOL    HW1 3719   0.479   2.735   3.593 -1.7498  0.8263  1.6264
 1178SOL    HW2 3720   0.480   2.744   3.756  0.9044  1.9792  1.5965
 1179SOL     OW 3721   2.254   3.574   4.518 -0.7937 -0.0458 -0.0805
 1179SOL    HW1 3722   2.282   3.667   4.539 -1.9654  0.1326  0.7775
 1179SOL    HW2 3723   2.315   3.509   4.564 -0.1754  0.2893 -0.4183
 1180SOL     OW 3724   2.138   1.940   4.056 -0.3132  0.5962 -0.1038
 1180SOL    HW1 3725   2.191   1.856   4.061  0.0383  0.6443 -2.1196
 1180SOL    HW2 3726   2.199   2.019   4.061 -0.3755  0.6829 -0.6418
 1181SOL     OW 3727   0.735   4.063   6.432  0.2382 -0.5770 -0.0318
 1181SOL    HW1 3728   0.725   4.162   6.420  0.9608 -0.5847 -0.7884
 1181SOL    HW2 3729   0.770   4.044   6.524  3.2596  0.1272 -0.9191
 1182SOL     OW 3730   2.257   2.553   3.454  0.5053 -0.2278  0.1369
 1182SOL    HW1 3731   2.314   2.476   3.423 -0.9009 -1.2968  0.0954
 1182SOL    HW2 3732   2.313   2.616   3.508  2.0557 -0.4505 -1.1307
 1183SOL     OW 3733   4.373   1.885   4.889  0.1203 -0.0706  0.2513
 1183SOL    HW1 3734   4.326   1.814   4.836  1.3001 -0.3203 -0.4853
 1183SOL    HW2 3735   4.434   1.842   4.955  1.4916  0.2150 -0.7796
 1184SOL     OW 3736   4.140   2.131   5.077 -0.5855  0.4119  0.2611
 1184SOL    HW1 3737   4.149   2.182   5.163  1.5903 -1.3330  1.1702
 1184SOL    HW2 3738   4.231   2.119   5.036 -1.3916 -0.2289 -1.4239
 1185SOL     OW 3739   6.048   4.609   3.401  0.3286  0.3446  0.4728
 1185SOL    HW1 3740   5.948   4.601   3.397  0.4886 -1.6250 -2.1134
 1185SOL    HW2 3741   6.075   4.700   3.370 -0.6384 -0.0652 -1.8243
 1186SOL     OW 3742   6.034   2.935   0.146 -0.2609 -0.7327 -0.1564
 1186SOL    HW1 3743   5.998   2.976   0.230  1.7268  1.8357 -0.4136
 1186SOL    HW2 3744   6.088   2.854   0.169 -0.4156 -0.5378  0.9556
 1187SOL     OW 3745   2.037   3.458   4.379 -0.7034 -0.3161 -0.0261
 1187SOL    HW1 3746   2.106   3.480   4.448 -0.1863 -1.1016 -0.2705
 1187SOL    HW2 3747   1.976   3.536   4.365 -0.3096  0.1292  0.7259
 1188SOL     OW 3748   6.973   5.547   5.404  0.2192  0.2746  0.1641
 1188SOL    HW1 3749   6.893   5.498   5.437  0.3361 -0.9079 -1.1694
 1188SOL    HW2 3750   7.053   5.522   5.459  0.0153  0.0039  0.3409
 1189SOL     OW 3751   4.510   2.547   3.186  0.0270 -0.1917 -0.2939
 1189SOL    HW1 3752   4.571   2.589   3.253 -0.3636  0.2684 -0.2176
 1189SOL    HW2 3753   4.526   2.587   3.096  0.7436 -1.0025 -0.5505
 1190SOL     OW 3754   0.686   4.397   4.976  0.1213 -0.3705 -0.4134
 1190SOL    HW1 3755   0.729   4.479   4.937 -1.1172  1.4721  1.8596
 1190SOL    HW2 3756   0.587   4.403   4.963 -0.0547 -1.0742  0.5324
 1191SOL     OW 3757   5.950   3.314   4.260 -0.0205  0.7586 -0.6207
 1191SOL    HW1 3758   6.031   3.286   4.311  0.1933 -0.5956 -1.6743
 1191SOL    HW2 3759   5.906   3.390   4.308  0.9268  0.4196  0.8531
 1192SOL     OW 3760   5.093   1.487   4.581  0.0097  0.2239  0.6568
 1192SOL    HW1 3761   5.036   1.407   4.600  0.2531 -0.3028 -0.7697
 1192SOL    HW2 3762   5.189   1.465   4.597 -0.0616  0.7923  2.0090
 1193SOL     OW 3763   6.690   5.361   4.321 -0.0417 -0.1696 -0.5227
 1193SOL    HW1 3764   6.703   5.266   4.348  1.1106 -0.1580 -0.9774
 1193SOL    HW2 3765   6.709   5.371   4.224  1.3848  0.7815 -0.1803
 1194SOL     OW 3766   6.788   1.432   3.668 -0.0259 -0.1322  0.4306
 1194SOL    HW1 3767   6.768   1.339   3.638  1.7646 -0.1954 -0.6929
 1194SOL    HW2 3768   6.779   1.495   3.591  2.0389  0.0931  0.3167
 1195SOL     OW 3769   6.846   3.173   6.730 -0.8544  0.0938  0.1427
 1195SOL    HW1 3770   6.945   3.164   6.725 -0.9509 -0.3106 -1.6904
 1195SOL    HW2 3771   6.803   3.096   6.683 -2.0221  0.6372  0.2830
 1196SOL     OW 3772   2.361   2.030   4.877  0.1628 -0.4096  0.1905
 1196SOL    HW1 3773   2.275   2.000   4.836  0.0742  1.9066 -1.5527
 1196SOL    HW2 3774   2.435   2.020   4.810  0.7788 -0.1380  0.8232
 1197SOL     OW 3775   1.591   5.080   4.880 -0.3013  0.0957 -0.0456
 1197SOL    HW1 3776   1.665   5.111   4.941 -0.1030 -0.8707  0.2244
 1197SOL    HW2 3777   1.629   5.017   4.812 -0.6611  0.5815 -0.7064
 1198SOL     OW 3778   1.967   2.265   6.308 -0.4574  0.2611  0.1828
 1198SOL    HW1 3779   2.002   2.241   6.399 -1.0141 -1.1275  0.0522
 1198SOL    HW2 3780   2.020   2.218   6.238  0.0692  1.4492 -0.2423
 1199SOL     OW 3781   5.342   4.255   4.873 -0.2986 -0.3725 -0.4128
 1199SOL    HW1 3782   5.258   4.201   4.881 -0.3901 -0.4520 -1.7199
 1199SOL    HW2 3783   5.417   4.208   4.920 -0.3657 -1.6904 -1.5617
 1200SOL     OW 3784   5.940   1.373   4.298 -0.4149 -0.2977  0.0424
 1200SOL    HW1 3785   5.842   1.361   4.281 -0.3817  0.1558 -0.4960
 1200SOL    HW2 3786   5.985   1.284   4.299 -0.8788 -0.5299  0.5917
 1201SOL     OW 3787   2.718   2.224   3.982  0.0983 -0.7613 -0.0466
 1201SOL    HW1 3788   2.809   2.210   4.021  1.0412 -0.3032 -1.9516
 1201SOL    HW2 3789   2.670   2.296   4.033  0.1520 -2.0334  1.9240
 1202SOL     OW 3790   6.099   0.767   3.654 -0.3248 -0.3743  0.2966
 1202SOL    HW1 3791   6.027   0.827   3.687 -0.8129 -0.3921 -0.7036
 1202SOL    HW2 3792   6.169   0.821   3.607 -0.3594 -0.5064  0.0931
 1203SOL     OW 3793   1.195   3.395   5.695 -0.0146  0.1952  0.9724
 1203SOL    HW1 3794   1.132   3.345   5.636 -0.6537 -0.1725  1.9433
 1203SOL    HW2 3795   1.287   3.390   5.657 -0.4312  0.1170 -0.0758
 1204SOL     OW 3796   0.775   2.379   4.780  0.1055 -0.1235 -0.3139
 1204SOL    HW1 3797   0.788   2.478   4.782 -0.0766 -0.0840  1.9358
 1204SOL    HW2 3798   0.683   2.357   4.811 -0.3928 -0.9726 -2.2856
 1205SOL     OW 3799   2.245   3.843   5.124 -0.4936 -0.2361 -0.0832
 1205SOL    HW1 3800   2.196   3.758   5.142 -1.0636  0.7107  3.4312
 1205SOL    HW2 3801   2.344   3.826   5.129 -0.6082 -0.6367  0.9230
 1206SOL     OW 3802   6.722   0.544   4.804 -0.5547 -0.2614  0.3427
 1206SOL    HW1 3803   6.713   0.599   4.888 -1.2581 -0.4290  0.3891
 1206SOL    HW2 3804   6.701   0.601   4.725  0.2312 -0.0714  0.2678
 1207SOL     OW 3805   1.531   3.995   5.889  0.5504 -0.1261 -0.4738
 1207SOL    HW1 3806   1.475   4.027   5.965  0.9960  0.6628 -0.4670
 1207SOL    HW2 3807   1.485   3.918   5.844 -0.2357  0.1032 -0.0848
 1208SOL     OW 3808   0.711   6.687   4.947  0.0017  0.5318 -0.2756
 1208SOL    HW1 3809   0.730   6.736   4.862 -1.1887  1.0198 -0.2787
 1208SOL    HW2 3810   0.737   6.745   5.025 -0.3116  0.6975 -0.2931
 1209SOL     OW 3811   0.388   0.213   5.116 -0.3617  0.1915  0.4110
 1209SOL    HW1 3812   0.355   0.265   5.194  0.7166  2.2325 -0.4165
 1209SOL    HW2 3813   0.446   0.271   5.058 -1.0987 -1.2262 -1.9158
 1210SOL     OW 3814   2.498   4.069   4.766  0.1856 -0.2583  0.4435
 1210SOL    HW1 3815   2.408   4.039   4.799  1.3028 -2.9666  1.2794
 1210SOL    HW2 3816   2.567   4.046   4.834  1.6591  1.0400 -0.5560
 1211SOL     OW 3817   6.570   6.366   4.729 -0.2310  0.3339  0.1858
 1211SOL    HW1 3818   6.555   6.437   4.659 -0.7523  0.6478  0.6071
 1211SOL    HW2 3819   6.662   6.329   4.719 -0.8053 -0.7720 -1.7138
 1212SOL     OW 3820   6.322   3.406   4.130 -0.2553  0.0772 -0.5415
 1212SOL    HW1 3821   6.391   3.334   4.129 -0.4281 -0.1401  0.7110
 1212SOL    HW2 3822   6.340   3.468   4.206 -1.6536 -0.2186  0.0659
 1213SOL     OW 3823   0.111   0.421   3.358  0.0616  0.0989  0.3804
 1213SOL    HW1 3824   0.114   0.341   3.298 -0.7406 -0.6273  1.2874
 1213SOL    HW2 3825   0.017   0.456   3.362  0.2204  0.4809  0.7687
 1214SOL     OW 3826   1.434   3.185   5.435  0.3944 -0.0202 -0.3050
 1214SOL    HW1 3827   1.362   3.144   5.379 -1.8360  0.2341  2.1908
 1214SOL    HW2 3828   1.422   3.284   5.437  0.6283  0.0016  0.3403
 1215SOL     OW 3829   0.941   3.565   5.005  0.0125  0.2275  0.3748
 1215SOL    HW1 3830   1.002   3.568   5.084  1.5397 -0.3791 -0.7202
 1215SOL    HW2 3831   0.948   3.475   4.961 -0.8846  0.5173 -0.3891
 1216SOL     OW 3832   5.707   2.249   0.459  0.1801 -0.3307  0.6434
 1216SOL    HW1 3833   5.667   2.327   0.506  1.1803 -0.6140  2.0218
 1216SOL    HW2 3834   5.756   2.191   0.524  2.6940 -0.0799 -0.8694
 1217SOL     OW 3835   4.988   4.648   4.054  0.2692  0.5157 -0.2552
 1217SOL    HW1 3836   5.078   4.661   4.095 -0.3416 -0.3019  1.4224
 1217SOL    HW2 3837   4.919   4.639   4.126 -1.0612  0.3536 -1.4939
 1218SOL     OW 3838   2.480   1.941   5.743  0.5651  0.2744 -0.2673
 1218SOL    HW1 3839   2.442   1.936   5.835  0.2943  1.8400 -0.2655
 1218SOL    HW2 3840   2.408   1.970   5.679  0.9633  0.0569 -0.8217
 1219SOL     OW 3841   5.886   5.788   6.100  0.0111 -0.0920  0.7935
 1219SOL    HW1 3842   5.935   5.712   6.144  1.3624  0.0064 -0.4753
 1219SOL    HW2 3843   5.790   5.787   6.130  0.0213 -2.2130  0.9447
 1220SOL     OW 3844   6.525   0.861   2.881  0.1282  0.9454  0.0397
 1220SOL    HW1 3845   6.527   0.772   2.926  0.4447  1.5218  1.2263
 1220SOL    HW2 3846   6.453   0.917   2.922  1.1496  1.8725  0.6537
 1221SOL     OW 3847   6.652   2.251   6.830  0.0601 -0.8957  0.3183
 1221SOL    HW1 3848   6.705   2.169   6.805 -0.6665 -1.1192 -0.5522
 1221SOL    HW2 3849   6.684   2.329   6.777  0.2856 -0.7698  0.6378
 1222SOL     OW 3850   1.000   2.624   6.807  0.2010 -0.4922  0.2870
 1222SOL    HW1 3851   1.055   2.706   6.795  0.2603 -0.6007 -0.1760
 1222SOL    HW2 3852   0.965   2.622   6.901 -0.2293  0.3248  0.1586
 1223SOL     OW 3853   5.663   5.579   6.141  0.4590 -0.0694 -0.3906
 1223SOL    HW1 3854   5.760   5.554   6.147  0.8730  1.1024 -1.6687
 1223SOL    HW2 3855   5.607   5.506   6.179  1.8411 -0.7156  0.4980
 1224SOL     OW 3856   6.224   4.435   1.952 -0.4582 -0.2100  0.3740
 1224SOL    HW1 3857   6.266   4.525   1.962 -0.7383  0.0691 -0.8007
 1224SOL    HW2 3858   6.159   4.421   2.027 -0.3783  0.5441  0.5984
 1225SOL     OW 3859   6.724   3.742   4.176 -0.0784 -0.1504 -0.0481
 1225SOL    HW1 3860   6.763   3.754   4.085  0.0610 -1.6682 -0.2092
 1225SOL    HW2 3861   6.633   3.784   4.179  0.4431  1.0414 -0.4833
 1226SOL     OW 3862   5.765   4.411   1.341  0.1639 -0.0993 -0.9647
 1226SOL    HW1 3863   5.734   4.504   1.362  1.6481  0.3047 -0.4039
 1226SOL    HW2 3864   5.718   4.378   1.259  0.0694  1.3878 -1.5469
 1227SOL     OW 3865   2.491   3.641   5.577 -0.5947  0.2469 -0.2335
 1227SOL    HW1 3866   2.535   3.695   5.506 -1.1918 -2.4075 -2.8134
 1227SOL    HW2 3867   2.393   3.662   5.579 -0.4013  1.1208  0.6280
 1228SOL     OW 3868   0.346   2.835   5.099  0.2004 -0.5323  0.0188
 1228SOL    HW1 3869   0.392   2.804   5.182 -0.2577  1.6659  1.1845
 1228SOL    HW2 3870   0.290   2.916   5.120  0.4840  0.4342 -2.5306
 1229SOL     OW 3871   5.414   2.860   6.596 -0.2383 -0.2703  0.0797
 1229SOL    HW1 3872   5.324   2.882   6.634 -0.1202  0.5180 -0.0697
 1229SOL    HW2 3873   5.474   2.827   6.668 -0.5812 -0.6026  0.2166
 1230SOL     OW 3874   2.367   2.933   5.822  0.2535 -1.0219  0.3993
 1230SOL    HW1 3875   2.437   2.862   5.822 -0.0917 -1.3858 -0.9034
 1230SOL    HW2 3876   2.331   2.944   5.729 -0.8489 -0.2874  0.8996
 1231SOL     OW 3877   2.460   3.769   6.085 -0.5993  0.0088  0.0678
 1231SOL    HW1 3878   2.480   3.737   5.992 -1.2823 -1.9728  0.5485
 1231SOL    HW2 3879   2.519   3.722   6.150 -0.0173  1.5002  0.6545
 1232SOL     OW 3880   4.992   3.054   3.619 -0.7700 -0.4931 -0.3863
 1232SOL    HW1 3881   5.012   3.112   3.698 -1.3936 -0.8076  0.0150
 1232SOL    HW2 3882   5.077   3.019   3.580 -0.4927 -0.9445  0.6090
 1233SOL     OW 3883   0.373   1.989   0.783 -0.4468  0.2592 -0.1708
 1233SOL    HW1 3884   0.370   2.084   0.753 -0.3796  0.7451  1.2881
 1233SOL    HW2 3885   0.328   1.981   0.872  0.6157 -0.8474  0.2967
 1234SOL     OW 3886   5.176   3.948   6.186 -0.2429 -0.3765 -0.4172
 1234SOL    HW1 3887   5.088   3.912   6.218  0.8001 -2.0230  0.7922
 1234SOL    HW2 3888   5.227   3.985   6.264  0.7008 -0.7427 -0.8402
 1235SOL     OW 3889   5.509   4.610   6.769  0.1278  0.5005  0.1026
 1235SOL    HW1 3890   5.571   4.546   6.815  0.0084 -1.6829 -2.4853
 1235SOL    HW2 3891   5.560   4.689   6.737  1.1066 -0.1165  0.0982
 1236SOL     OW 3892   6.477   0.465   3.429  0.2014  0.1934  0.3804
 1236SOL    HW1 3893   6.543   0.404   3.386 -0.5509  0.2951 -0.9577
 1236SOL    HW2 3894   6.445   0.424   3.515  0.3996 -0.8628 -0.0341
 1237SOL     OW 3895   0.936   5.344   5.821  0.1624 -0.0717  0.0506
 1237SOL    HW1 3896   0.879   5.310   5.745  0.0652 -0.1066  0.1389
 1237SOL    HW2 3897   0.972   5.435   5.798  0.7532 -0.3988 -0.3612
 1238SOL     OW 3898   6.399   2.064   3.691  0.4937  0.8765  0.2408
 1238SOL    HW1 3899   6.372   2.006   3.615  0.9663  0.1492  0.6103
 1238SOL    HW2 3900   6.340   2.046   3.770  1.8235 -0.5249  0.9655
 1239SOL     OW 3901   4.339   3.314   5.549 -0.0463 -0.2561  0.4724
 1239SOL    HW1 3902   4.329   3.347   5.455  0.2481 -0.9923  0.1709
 1239SOL    HW2 3903   4.289   3.374   5.611 -2.8368 -1.4154 -0.4903
 1240SOL     OW 3904   5.583   3.511   4.353  0.3486  0.2738  0.1231
 1240SOL    HW1 3905   5.596   3.527   4.255  0.8949  0.9490  0.2910
 1240SOL    HW2 3906   5.513   3.442   4.367  0.5428 -0.1128 -0.7542
 1241SOL     OW 3907   0.503   1.563   6.620 -0.1054 -0.0300  0.3260
 1241SOL    HW1 3908   0.403   1.561   6.632 -0.1503  0.2548 -0.0026
 1241SOL    HW2 3909   0.525   1.587   6.526  0.2088 -3.9583 -0.8190
 1242SOL     OW 3910   6.206   1.717   6.921  0.3927 -0.3619  0.2124
 1242SOL    HW1 3911   6.197   1.762   7.009  1.0851 -0.4892  0.3531
 1242SOL    HW2 3912   6.294   1.669   6.916  0.9363  0.6900 -1.0157
 1243SOL     OW 3913   4.814   2.242   6.463  0.2195  0.7523 -0.0841
 1243SOL    HW1 3914   4.810   2.156   6.412 -2.5870  2.2360 -2.6869
 1243SOL    HW2 3915   4.738   2.245   6.528  1.0819  0.7692  0.9397
 1244SOL     OW 3916   0.052   3.861   6.813 -0.6766 -0.5903  0.6916
 1244SOL    HW1 3917   0.116   3.887   6.885  0.5070 -2.8057  0.5245
 1244SOL    HW2 3918  -0.023   3.809   6.853 -1.6007  0.6768  0.6712
 1245SOL     OW 3919   6.740   0.631   5.061  0.1697 -0.0738 -0.2172
 1245SOL    HW1 3920   6.660   0.690   5.050 -0.0139 -0.4275 -0.8548
 1245SOL    HW2 3921   6.772   0.635   5.155 -0.2292  0.5430 -0.1003
 1246SOL     OW 3922   5.163   1.232   5.558 -0.3451  0.2193 -0.4068
 1246SOL    HW1 3923   5.253   1.220   5.516 -0.1434 -1.9977  0.5382
 1246SOL    HW2 3924   5.174   1.263   5.652 -0.5207 -0.9179 -0.0070
 1247SOL     OW 3925   2.631   1.586   5.524  0.5830  0.2110 -0.7336
 1247SOL    HW1 3926   2.690   1.599   5.446 -0.4762 -1.1716 -1.8244
 1247SOL    HW2 3927   2.655   1.500   5.571 -0.2962 -0.1880 -0.9860
 1248SOL     OW 3928   0.967   5.052   4.441  0.4561 -0.0687 -0.4995
 1248SOL    HW1 3929   1.054   5.024   4.399 -0.3812 -0.8874 -1.7616
 1248SOL    HW2 3930   0.986   5.110   4.520  2.2242 -2.1060  0.6768
 1249SOL     OW 3931   5.830   3.483   2.516  0.4240 -0.4238  0.4505
 1249SOL    HW1 3932   5.890   3.551   2.559 -0.5105  1.0098 -0.4310
 1249SOL    HW2 3933   5.786   3.524   2.436  0.0844 -2.1966 -0.3096
 1250SOL     OW 3934   6.839   2.053   6.410 -0.0517 -0.2059 -0.1621
 1250SOL    HW1 3935   6.801   1.962   6.392 -3.3696  1.0490 -0.3056
 1250SOL    HW2 3936   6.859   2.098   6.323  1.1647 -0.6007 -0.1015
 1251SOL     OW 3937   3.007   2.012   4.800  0.0200  0.0571  0.0729
 1251SOL    HW1 3938   3.022   1.973   4.709 -0.1759 -1.2907  0.6086
 1251SOL    HW2 3939   3.091   2.060   4.829 -0.1539  1.1287 -1.0907
 1252SOL     OW 3940   6.890   1.169   6.035 -0.0693 -0.1205 -0.5182
 1252SOL    HW1 3941   6.943   1.230   6.095 -0.7611  0.5399 -0.5564
 1252SOL    HW2 3942   6.901   1.198   5.940  0.0289 -0.3825 -0.5842
 1253SOL     OW 3943   5.773   4.661   4.272  0.5995  0.0814  0.0092
 1253SOL    HW1 3944   5.861   4.708   4.276  1.0621 -0.8198  1.3992
 1253SOL    HW2 3945   5.724   4.687   4.189  1.2929  2.1544  0.2095
 1254SOL     OW 3946   3.325   1.405   4.990  0.3707 -0.1003  0.1761
 1254SOL    HW1 3947   3.348   1.396   4.893  0.4047 -0.3633  0.2088
 1254SOL    HW2 3948   3.398   1.454   5.037 -0.0728  0.8520 -0.1056
 1255SOL     OW 3949   2.075   4.056   5.066 -0.1318 -0.0845  0.1205
 1255SOL    HW1 3950   2.141   3.984   5.091  0.0120 -0.2912 -0.8200
 1255SOL    HW2 3951   2.036   4.095   5.149  1.0547 -0.0744  0.7012
 1256SOL     OW 3952   1.217   3.510   3.521 -0.8643 -0.0143 -0.1362
 1256SOL    HW1 3953   1.220   3.607   3.494 -0.9321 -0.2762 -1.1219
 1256SOL    HW2 3954   1.146   3.463   3.470  0.3041 -0.9549 -0.9693
 1257SOL     OW 3955   6.955   0.906   5.149 -0.0208  0.0185  0.1195
 1257SOL    HW1 3956   6.998   0.964   5.219 -0.6679  1.1900 -0.4217
 1257SOL    HW2 3957   6.939   0.815   5.187  2.2140 -0.2282  0.5741
 1258SOL     OW 3958   4.972   1.556   4.209 -0.1658  0.0207 -0.3242
 1258SOL    HW1 3959   4.989   1.474   4.263  1.4947  0.9503  0.6586
 1258SOL    HW2 3960   4.885   1.548   4.161 -1.3832 -1.1333  1.9522
 1259SOL     OW 3961   4.995   4.009   4.718  0.3192 -0.4103 -0.2916
 1259SOL    HW1 3962   4.932   3.948   4.766 -0.0676  1.0666  1.1579
 1259SOL    HW2 3963   5.062   4.045   4.782  1.4483 -0.4207 -1.4218
 1260SOL     OW 3964   1.166   3.927   5.488 -0.2313 -0.3714 -0.3150
 1260SOL    HW1 3965   1.184   3.833   5.519 -2.7120 -0.6938  0.3652
 1260SOL    HW2 3966   1.143   3.925   5.391  2.4721 -0.0333 -1.0356
 1261SOL     OW 3967   1.139   4.494   4.226  0.5704 -0.0822  0.2607
 1261SOL    HW1 3968   1.048   4.499   4.268  0.3147 -0.5703 -0.2054
 1261SOL    HW2 3969   1.146   4.408   4.174 -0.0921  1.5593 -2.8059
 1262SOL     OW 3970   0.450   2.596   6.344 -0.5554  0.4715 -0.2525
 1262SOL    HW1 3971   0.456   2.531   6.268 -0.3161  0.8255 -0.5430
 1262SOL    HW2 3972   0.361   2.587   6.389 -0.4093 -0.2715 -0.0906
 1263SOL     OW 3973   4.825   1.195   5.260  0.1533 -0.2758  0.0809
 1263SOL    HW1 3974   4.817   1.167   5.356 -1.8646 -1.3855 -0.3512
 1263SOL    HW2 3975   4.872   1.124   5.208  0.7031  0.0471  0.1359
 1264SOL     OW 3976   0.154   3.898   4.797  0.3958  0.0590 -0.6637
 1264SOL    HW1 3977   0.180   3.802   4.788  0.3177  0.1035 -1.4841
 1264SOL    HW2 3978   0.100   3.925   4.717 -0.3107  0.5559 -0.0264
 1265SOL     OW 3979   0.725   0.849   6.270  0.4229 -0.5921  0.4587
 1265SOL    HW1 3980   0.729   0.918   6.343 -0.2361 -1.0016  0.8986
 1265SOL    HW2 3981   0.646   0.868   6.212  1.0982 -0.1108 -0.3239
 1266SOL     OW 3982   0.881   3.714   3.159  0.0038 -0.2204  0.1209
 1266SOL    HW1 3983   0.835   3.696   3.246 -0.3240  1.2789  0.3028
 1266SOL    HW2 3984   0.812   3.740   3.090  0.3983  0.1034 -0.1548
 1267SOL     OW 3985   0.686   3.839   2.977  0.3437 -0.2488  0.7785
 1267SOL    HW1 3986   0.681   3.936   2.952  1.4689  0.1713  2.0127
 1267SOL    HW2 3987   0.602   3.813   3.025 -0.1698 -0.0224  0.0180
 1268SOL     OW 3988   5.254   4.206   1.485  0.1016 -0.7630 -0.0862
 1268SOL    HW1 3989   5.169   4.156   1.496  0.2291 -0.9706 -0.0372
 1268SOL    HW2 3990   5.299   4.177   1.400  1.0067 -1.9851  0.7660
 1269SOL     OW 3991   4.887   1.084   5.524  0.3915 -0.2150 -0.0836
 1269SOL    HW1 3992   4.878   1.003   5.581  2.6572 -1.0333 -0.7801
 1269SOL    HW2 3993   4.980   1.121   5.534 -0.2219  1.5920 -0.7143
 1270SOL     OW 3994   2.350   1.868   5.280  0.9718 -0.1247 -0.1515
 1270SOL    HW1 3995   2.373   1.965   5.284 -0.6886  0.3534 -1.2554
 1270SOL    HW2 3996   2.420   1.820   5.228 -0.7647  1.4807 -4.4718
 1271SOL     OW 3997   5.703   2.399   1.461  0.1907 -0.8369  0.3554
 1271SOL    HW1 3998   5.724   2.352   1.547 -0.0589  1.3726  1.6935
 1271SOL    HW2 3999   5.651   2.482   1.480 -3.8805 -2.4686 -2.2494
 1272SOL     OW 4000   6.423   1.342   3.803 -0.0031 -0.5867  0.3083
 1272SOL    HW1 4001   6.437   1.440   3.821 -0.1020 -0.6776  0.8963
 1272SOL    HW2 4002   6.382   1.299   3.884  0.3688 -1.1837  0.1806
 1273SOL     OW 4003   6.532   2.971   2.022  0.0413 -0.4553 -0.1668
 1273SOL    HW1 4004   6.513   2.923   2.108 -0.7498  0.0448 -0.0517
 1273SOL    HW2 4005   6.462   3.040   2.007  1.1528  0.6672 -0.3311
 1274SOL     OW 4006   6.136   4.172   2.155  0.2108  0.2287 -0.4420
 1274SOL    HW1 4007   6.202   4.099   2.173  1.2861  1.2559 -0.1342
 1274SOL    HW2 4008   6.164   4.256   2.201 -0.3072  1.2038 -1.8220
 1275SOL     OW 4009   4.056   4.262   4.416 -0.2141 -0.9256 -0.4462
 1275SOL    HW1 4010   4.103   4.277   4.329 -0.5870  0.8989 -0.3704
 1275SOL    HW2 4011   4.082   4.333   4.481 -1.1299 -1.3615  0.4261
 1276SOL     OW 4012   5.593   3.620   1.403  0.3312 -0.4551  0.0908
 1276SOL    HW1 4013   5.651   3.550   1.363 -0.6328 -0.5827 -1.1511
 1276SOL    HW2 4014   5.646   3.675   1.468  2.1280  0.1118 -1.7446
 1277SOL     OW 4015   5.203   3.724   5.603  0.2827 -0.3640  0.0600
 1277SOL    HW1 4016   5.144   3.804   5.614 -0.3352 -0.6972 -0.7611
 1277SOL    HW2 4017   5.216   3.706   5.506 -1.3166 -2.5045  0.1693
 1278SOL     OW 4018   3.169   1.854   5.789 -0.3537 -0.3288 -0.8252
 1278SOL    HW1 4019   3.111   1.783   5.749 -1.3977  0.8163 -1.4262
 1278SOL    HW2 4020   3.262   1.820   5.798 -0.3061 -1.0111 -3.2230
 1279SOL     OW 4021   5.984   4.457   0.647  0.2903 -0.1557 -0.4714
 1279SOL    HW1 4022   6.067   4.446   0.701  0.5996  0.5465 -0.8017
 1279SOL    HW2 4023   5.938   4.368   0.638 -0.1132 -0.1796  1.4952
 1280SOL     OW 4024   2.790   1.903   6.065 -0.9091 -0.0169 -0.3756
 1280SOL    HW1 4025   2.814   1.998   6.048 -0.5950 -0.3120 -1.6880
 1280SOL    HW2 4026   2.777   1.855   5.978 -1.8189 -0.9954  0.2611
 1281SOL     OW 4027   3.570   4.453   4.679 -0.5233  0.1563 -0.2065
 1281SOL    HW1 4028   3.606   4.451   4.773  1.0341  0.2604 -0.7605
 1281SOL    HW2 4029   3.578   4.546   4.643  0.2323 -0.1649 -0.9093
 1282SOL     OW 4030   0.489   3.166   3.634  0.6494 -0.0232  0.1532
 1282SOL    HW1 4031   0.557   3.093   3.643  0.6484 -0.4178 -2.4929
 1282SOL    HW2 4032   0.534   3.255   3.641  0.8436 -0.2207  2.0276
 1283SOL     OW 4033   5.706   3.857   6.558  0.4007 -0.2930 -0.3017
 1283SOL    HW1 4034   5.744   3.905   6.478  0.4241  0.9468  0.4296
 1283SOL    HW2 4035   5.670   3.924   6.623  0.8102 -1.2577  0.9485
 1284SOL     OW 4036   6.357   2.507   1.862  0.2102 -0.2629 -0.2056
 1284SOL    HW1 4037   6.392   2.480   1.772  0.4965  0.4153 -0.3049
 1284SOL    HW2 4038   6.258   2.519   1.858  0.4664  2.2590 -1.1312
 1285SOL     OW 4039   1.718   3.863   3.904  0.1680  0.0729  0.3958
 1285SOL    HW1 4040   1.774   3.802   3.960 -1.6213 -0.2532  1.9639
 1285SOL    HW2 4041   1.673   3.931   3.963 -1.4665 -0.0048 -0.6764
 1286SOL     OW 4042   5.700   2.598   4.491  0.0686 -0.2093  0.0771
 1286SOL    HW1 4043   5.751   2.683   4.503 -0.7364  0.4591 -1.1411
 1286SOL    HW2 4044   5.665   2.568   4.580  0.9015  0.3656  0.6189
 1287SOL     OW 4045   4.181   4.443   4.591  0.0725 -0.2578 -0.0824
 1287SOL    HW1 4046   4.279   4.445   4.571  0.1002 -0.7454 -0.0133
 1287SOL    HW2 4047   4.164   4.487   4.679 -0.1352  2.6296 -1.4409
 1288SOL     OW 4048   6.545   1.583   4.099 -0.7319  0.5573 -0.0547
 1288SOL    HW1 4049   6.617   1.585   4.029  0.2862  1.9133  0.9804
 1288SOL    HW2 4050   6.459   1.616   4.059 -0.3290  0.6891 -0.8357
 1289SOL     OW 4051   1.457   3.112   6.103  0.5798 -0.0620 -0.8324
 1289SOL    HW1 4052   1.510   3.173   6.043 -0.9237  0.4793 -1.6588
 1289SOL    HW2 4053   1.368   3.153   6.122  0.6346 -0.6937  0.9980
 1290SOL     OW 4054   6.167   4.283   3.971 -0.2330  0.6678  0.1429
 1290SOL    HW1 4055   6.079   4.317   4.003 -1.4283 -1.2504 -0.8997
 1290SOL    HW2 4056   6.167   4.280   3.871 -0.0314 -1.7455  0.1379
 1291SOL     OW 4057   0.620   5.942   4.227  0.1113 -0.2778  0.1534
 1291SOL    HW1 4058   0.551   5.871   4.235 -1.0356  0.8884  1.1584
 1291SOL    HW2 4059   0.613   5.986   4.138 -0.6013 -0.0150  0.3375
 1292SOL     OW 4060   4.352   4.762   4.369  0.4216 -0.2670 -0.4099
 1292SOL    HW1 4061   4.280   4.705   4.330  0.8041 -1.6060  0.7617
 1292SOL    HW2 4062   4.324   4.858   4.365 -0.4523 -0.5623 -1.9577
 1293SOL     OW 4063   3.308   2.587   4.615 -0.0063  0.0832  0.9165
 1293SOL    HW1 4064   3.382   2.520   4.607  0.1265  0.3668 -0.6328
 1293SOL    HW2 4065   3.328   2.666   4.556 -2.5061 -0.8003 -1.3431
 1294SOL     OW 4066   1.405   3.636   5.284  0.0837  0.1656 -0.2697
 1294SOL    HW1 4067   1.383   3.716   5.339  1.8803  1.2079 -0.9649
 1294SOL    HW2 4068   1.499   3.644   5.249 -0.0795 -1.7087 -1.3083
 1295SOL     OW 4069   0.459   2.707   5.789 -0.4312 -0.0064 -0.5203
 1295SOL    HW1 4070   0.423   2.786   5.740 -1.2072  0.1204  0.2371
 1295SOL    HW2 4071   0.490   2.735   5.879 -0.3569 -0.4959 -0.3908
 1296SOL     OW 4072   6.183   3.099   6.641 -0.2484  0.3620 -0.5483
 1296SOL    HW1 4073   6.170   3.198   6.646 -0.0372  0.3562  0.3419
 1296SOL    HW2 4074   6.132   3.055   6.715  1.9250  0.0563  0.8531
 1297SOL     OW 4075   4.665   4.343   5.395 -0.0866 -0.1678 -0.0409
 1297SOL    HW1 4076   4.582   4.362   5.448  1.1565  1.5885  1.4093
 1297SOL    HW2 4077   4.699   4.252   5.418 -0.3416  0.0205  1.1631
 1298SOL     OW 4078   1.532   1.809   4.740  0.0007  0.2301 -0.2822
 1298SOL    HW1 4079   1.504   1.738   4.806 -0.8649 -0.8939 -1.7973
 1298SOL    HW2 4080   1.513   1.899   4.778 -0.0067 -0.3652  1.2037
 1299SOL     OW 4081   6.491   2.772   3.767 -0.1615 -0.2054  0.6630
 1299SOL    HW1 4082   6.477   2.719   3.683 -1.4833 -0.6979  1.1560
 1299SOL    HW2 4083   6.522   2.712   3.840  2.3451  0.4632  0.2248
 1300SOL     OW 4084   6.862   2.195   2.316  0.0116  0.4869  0.0452
 1300SOL    HW1 4085   6.800   2.162   2.245  2.4756 -1.1618 -1.5038
 1300SOL    HW2 4086   6.905   2.117   2.362  2.0523  1.5177 -0.0123
 1301SOL     OW 4087   5.621   6.947   4.447  0.1440  0.1439 -0.0551
 1301SOL    HW1 4088   5.641   6.919   4.354 -0.6525  1.0498 -0.5152
 1301SOL    HW2 4089   5.532   6.992   4.450 -0.1565 -0.4937  1.2673
 1302SOL     OW 4090   6.736   1.017   6.261  0.5244 -0.0755  0.2085
 1302SOL    HW1 4091   6.659   0.971   6.217  0.9224 -0.3266 -0.2491
 1302SOL    HW2 4092   6.790   1.065   6.191  1.4181 -0.8459  0.3551
 1303SOL     OW 4093   6.049   4.478   2.983 -0.4534 -0.7135  0.0225
 1303SOL    HW1 4094   6.079   4.393   2.940  0.9840 -0.3233  0.2042
 1303SOL    HW2 4095   6.108   4.499   3.061 -1.1812  0.1258  0.3665
 1304SOL     OW 4096   0.766   4.740   6.051  0.0988 -0.1146 -0.0477
 1304SOL    HW1 4097   0.703   4.815   6.028 -2.1803 -2.0898 -0.6796
 1304SOL    HW2 4098   0.821   4.717   5.971  0.4892  0.5597  0.0170
 1305SOL     OW 4099   1.355   2.075   2.431 -0.0411  0.1642  0.1824
 1305SOL    HW1 4100   1.262   2.109   2.437 -0.3936 -0.7286 -0.0964
 1305SOL    HW2 4101   1.385   2.075   2.336  0.3942  0.8089  0.3071
 1306SOL     OW 4102   6.893   1.317   4.510 -0.5304  0.0056 -0.1845
 1306SOL    HW1 4103   6.803   1.335   4.470 -0.9185 -2.4012 -0.5143
 1306SOL    HW2 4104   6.883   1.269   4.596  0.3983 -2.1586 -1.2034
 1307SOL     OW 4105   0.441   3.749   3.126  0.2841  0.0136  0.8171
 1307SOL    HW1 4106   0.423   3.848   3.127  0.0533 -0.0298  1.0903
 1307SOL    HW2 4107   0.381   3.705   3.059 -0.6182 -0.1246  1.6958
 1308SOL     OW 4108   6.997   4.148   3.103  0.1076  0.7262  0.0313
 1308SOL    HW1 4109   7.047   4.067   3.134  3.0572  1.9020 -1.3253
 1308SOL    HW2 4110   7.013   4.224   3.166 -0.1399  1.0759 -0.3204
 1309SOL     OW 4111   1.667   3.997   5.020  0.6166  0.4661 -0.1314
 1309SOL    HW1 4112   1.642   3.962   4.930  0.7418 -1.4165  0.5167
 1309SOL    HW2 4113   1.749   4.054   5.012  0.4668  0.5449 -1.2387
 1310SOL     OW 4114   2.450   2.339   5.716 -0.7998 -0.2915 -0.2333
 1310SOL    HW1 4115   2.417   2.273   5.648  0.8154  0.1016 -1.4734
 1310SOL    HW2 4116   2.435   2.432   5.682  0.9973 -0.0994 -0.6118
 1311SOL     OW 4117   6.277   0.011   4.386  0.0429  0.9909 -0.6831
 1311SOL    HW1 4118   6.305   0.056   4.471 -1.6702  0.0128  0.4678
 1311SOL    HW2 4119   6.219  -0.067   4.408  2.6254 -1.6654 -2.6064
 1312SOL     OW 4120   4.233   1.910   5.353 -0.0383 -0.4132  0.4636
 1312SOL    HW1 4121   4.282   1.854   5.421 -0.7728 -1.3279  0.2679
 1312SOL    HW2 4122   4.293   1.982   5.319  0.0401  0.7504  2.8565
 1313SOL     OW 4123   5.706   2.471   2.100  0.4319 -0.9086 -0.0849
 1313SOL    HW1 4124   5.731   2.423   2.184  2.6141 -0.1715 -0.2453
 1313SOL    HW2 4125   5.685   2.567   2.121 -0.7738 -1.1411 -0.1735
 1314SOL     OW 4126   6.762   4.529   3.207 -0.3003 -0.0247 -0.4262
 1314SOL    HW1 4127   6.716   4.533   3.296 -1.9025 -1.0486 -1.1609
 1314SOL    HW2 4128   6.699   4.492   3.139  1.4747 -0.9540 -1.6236
 1315SOL     OW 4129   6.172   4.198   3.188  0.2008 -0.2463  0.1597
 1315SOL    HW1 4130   6.234   4.122   3.168 -0.4419 -1.0128  0.9803
 1315SOL    HW2 4131   6.220   4.284   3.177  0.7679 -0.7293 -1.4530
 1316SOL     OW 4132   0.959   2.593   0.645  0.2420  0.2742  0.5185
 1316SOL    HW1 4133   0.935   2.690   0.642 -0.8631 -0.0101 -0.5958
 1316SOL    HW2 4134   0.942   2.551   0.556  0.4855 -1.0063  1.0435
 1317SOL     OW 4135   6.477   0.623   5.332 -0.0281 -0.1038  0.0523
 1317SOL    HW1 4136   6.514   0.699   5.384  2.3617 -0.7941 -0.5255
 1317SOL    HW2 4137   6.515   0.537   5.366 -1.0001 -0.8555 -0.7003
 1318SOL     OW 4138   0.358   2.478   1.429 -0.1252 -0.1613 -0.1180
 1318SOL    HW1 4139   0.447   2.464   1.472 -0.3260  1.7920  1.0265
 1318SOL    HW2 4140   0.362   2.560   1.371 -1.5161  0.7133  0.9805
 1319SOL     OW 4141   2.034   2.883   5.609 -0.7759  0.0106 -0.0799
 1319SOL    HW1 4142   2.046   2.805   5.547 -1.6679 -0.3652  0.2153
 1319SOL    HW2 4143   1.942   2.920   5.599 -0.3434  1.0742 -0.2564
 1320SOL     OW 4144   5.504   6.595   4.223  0.0700  0.2492 -0.0783
 1320SOL    HW1 4145   5.499   6.569   4.319  0.5838  0.6861  0.0661
 1320SOL    HW2 4146   5.411   6.600   4.185 -0.0806 -1.8667 -0.1430
 1321SOL     OW 4147   0.804   3.689   2.344  0.3772 -0.1256  0.5962
 1321SOL    HW1 4148   0.705   3.678   2.347  0.5742 -1.8935  1.9936
 1321SOL    HW2 4149   0.835   3.730   2.430  0.7897  1.3803 -0.2356
 1322SOL     OW 4150   6.778   2.676   6.550  0.0041 -0.1637 -0.1103
 1322SOL    HW1 4151   6.771   2.670   6.450  0.1986  0.8204 -0.1875
 1322SOL    HW2 4152   6.792   2.584   6.587 -0.9522 -0.6565 -0.9110
 1323SOL     OW 4153   6.541   3.832   6.615 -0.2706 -0.4136 -0.2989
 1323SOL    HW1 4154   6.620   3.893   6.606 -0.6788  0.1444 -0.1380
 1323SOL    HW2 4155   6.571   3.737   6.608  0.2916 -0.1784 -1.1289
 1324SOL     OW 4156   0.335   4.472   6.532 -0.4907 -0.2040 -0.0504
 1324SOL    HW1 4157   0.398   4.394   6.534  0.4702  0.5504 -0.2813
 1324SOL    HW2 4158   0.244   4.442   6.560 -0.5680 -1.7896 -1.8194
 1325SOL     OW 4159   5.908   3.400   1.802 -0.4108 -0.2107  0.0488
 1325SOL    HW1 4160   5.973   3.455   1.750  0.5881 -0.7742  0.6632
 1325SOL    HW2 4161   5.821   3.448   1.808  0.0893  0.7802 -0.3879
 1326SOL     OW 4162   5.620   4.272   2.633 -0.1887 -0.1950  0.2185
 1326SOL    HW1 4163   5.536   4.221   2.619  0.2039 -0.5556 -0.9099
 1326SOL    HW2 4164   5.698   4.211   2.626  0.3029  0.5687 -1.4312
 1327SOL     OW 4165   5.928   2.873   0.622  0.1297  0.5592  0.0374
 1327SOL    HW1 4166   5.974   2.785   0.634  0.2739  0.5874 -0.2822
 1327SOL    HW2 4167   5.988   2.935   0.572 -0.1983  0.6478 -0.2499
 1328SOL     OW 4168   0.284   4.433   2.013  0.2471 -0.1199 -0.4210
 1328SOL    HW1 4169   0.306   4.382   2.096 -1.4049 -0.8234 -0.3880
 1328SOL    HW2 4170   0.198   4.482   2.025  0.8971  1.2731 -1.0986
 1329SOL     OW 4171   1.661   3.252   5.669 -0.2852  0.1195 -0.3839
 1329SOL    HW1 4172   1.625   3.253   5.575 -1.0772  0.3663 -0.0892
 1329SOL    HW2 4173   1.596   3.299   5.729  0.8293  1.1122  0.0713
 1330SOL     OW 4174   6.496   0.290   4.425 -0.2605 -0.2345  0.4020
 1330SOL    HW1 4175   6.496   0.268   4.327 -0.2870  1.1407  0.0626
 1330SOL    HW2 4176   6.432   0.366   4.441 -1.5050 -1.5065  1.7643
 1331SOL     OW 4177   5.555   1.601   4.166  0.7323  0.6022 -0.0421
 1331SOL    HW1 4178   5.582   1.690   4.204 -0.3205  1.5393 -1.3857
 1331SOL    HW2 4179   5.458   1.585   4.186  0.9292 -0.2617  0.2202
 1332SOL     OW 4180   5.850   4.191   4.291 -0.1021  0.4145  0.4139
 1332SOL    HW1 4181   5.795   4.264   4.250  0.6043  0.0103 -1.3723
 1332SOL    HW2 4182   5.838   4.106   4.239  0.3049 -0.3304  1.4967
 1333SOL     OW 4183   0.560   1.645   0.837 -0.2984  0.3571  0.5222
 1333SOL    HW1 4184   0.590   1.733   0.875  1.3309  0.0674 -0.0271
 1333SOL    HW2 4185   0.598   1.571   0.891  0.5411 -0.0369 -0.5905
 1334SOL     OW 4186   5.987   2.692   4.834 -0.0049  0.0400  0.2471
 1334SOL    HW1 4187   5.929   2.721   4.758 -0.5132  0.3802  0.7595
 1334SOL    HW2 4188   6.019   2.772   4.884 -2.2641 -0.2589  2.3084
 1335SOL     OW 4189   0.864   3.116   0.910  0.1812 -0.3193 -0.4403
 1335SOL    HW1 4190   0.814   3.178   0.850 -0.9285 -0.1132  0.6482
 1335SOL    HW2 4191   0.831   3.022   0.898  0.5656 -0.4137 -0.7683
 1336SOL     OW 4192   2.861   3.078   6.378 -0.2215  0.1276 -0.0567
 1336SOL    HW1 4193   2.786   3.136   6.409 -0.0691 -0.0137  0.5806
 1336SOL    HW2 4194   2.875   3.002   6.442 -0.5803 -0.7707 -1.0091
 1337SOL     OW 4195   3.883   4.671   5.380  0.6161 -0.3236  0.3220
 1337SOL    HW1 4196   3.833   4.642   5.298  0.7744  0.0830  0.0749
 1337SOL    HW2 4197   3.884   4.597   5.447 -1.2867  0.0198  0.7913
 1338SOL     OW 4198   1.226   2.393   6.191 -0.0817  0.0249 -0.0563
 1338SOL    HW1 4199   1.324   2.414   6.188 -0.2332  1.1209  1.5370
 1338SOL    HW2 4200   1.206   2.317   6.129  1.8918 -0.7570  0.2110
 1339SOL     OW 4201   0.173   6.837   5.274 -0.2032 -0.1749  0.0685
 1339SOL    HW1 4202   0.154   6.742   5.298 -2.3485  0.0419 -0.5666
 1339SOL    HW2 4203   0.246   6.840   5.205  0.9926 -1.2173  1.2366
 1340SOL     OW 4204   1.257   2.810   4.376 -0.2883  0.2057 -0.2994
 1340SOL    HW1 4205   1.320   2.886   4.359  1.5558 -0.9171  1.0887
 1340SOL    HW2 4206   1.205   2.790   4.292  0.7914  1.5422 -1.3327
 1341SOL     OW 4207   2.271   2.242   5.890 -0.1637  0.0720 -0.2909
 1341SOL    HW1 4208   2.322   2.190   5.958 -2.0665  0.0737  1.2119
 1341SOL    HW2 4209   2.336   2.287   5.828  1.7345  0.8276  2.0551
 1342SOL     OW 4210   5.912   0.601   4.668 -0.2882 -0.4437 -0.5030
 1342SOL    HW1 4211   5.910   0.594   4.568  1.0175 -0.3697 -0.5608
 1342SOL    HW2 4212   5.865   0.523   4.709  0.9486 -1.5968 -1.1848
 1343SOL     OW 4213   5.754   2.933   3.426 -0.0867 -0.1668  0.3474
 1343SOL    HW1 4214   5.747   2.868   3.502 -0.9451 -2.7000 -1.7360
 1343SOL    HW2 4215   5.674   2.923   3.366 -0.5173  3.2419  0.1345
 1344SOL     OW 4216   1.037   2.828   5.006  0.3085  0.1404 -0.3511
 1344SOL    HW1 4217   1.093   2.795   4.930 -1.2058  0.0204 -1.4790
 1344SOL    HW2 4218   0.985   2.751   5.044  2.1128 -0.0996  1.8320
 1345SOL     OW 4219   5.717   3.400   1.084  0.0912  0.3989 -0.2553
 1345SOL    HW1 4220   5.632   3.449   1.070 -1.2940 -1.7491  0.0849
 1345SOL    HW2 4221   5.752   3.368   0.996  0.2671  0.8334 -0.3440
 1346SOL     OW 4222   0.313   1.387   3.425  0.1300  1.4696  0.2582
 1346SOL    HW1 4223   0.332   1.444   3.504 -0.6155  0.9845  0.8017
 1346SOL    HW2 4224   0.287   1.295   3.455 -2.4662  1.9067 -0.4164
 1347SOL     OW 4225   0.507   4.373   3.358  0.0127  0.1124 -0.3960
 1347SOL    HW1 4226   0.528   4.454   3.303 -0.0776 -0.9486 -2.0578
 1347SOL    HW2 4227   0.470   4.402   3.446  0.9324  1.8878 -0.5378
 1348SOL     OW 4228   2.364   2.747   3.906 -0.3110 -0.1474 -0.0445
 1348SOL    HW1 4229   2.311   2.665   3.887 -0.9846  0.3751 -0.4864
 1348SOL    HW2 4230   2.346   2.777   4.000  0.0606 -0.5951  0.1692
 1349SOL     OW 4231   1.919   2.339   4.198  0.1703 -0.5351 -0.2661
 1349SOL    HW1 4232   1.930   2.404   4.123  0.6864 -0.8251 -0.4477
 1349SOL    HW2 4233   1.823   2.312   4.204 -0.3902  1.5306  0.9052
 1350SOL     OW 4234   1.290   3.575   4.285 -0.7470 -0.5351 -0.0372
 1350SOL    HW1 4235   1.341   3.594   4.369 -1.5267  0.4223  0.2267
 1350SOL    HW2 4236   1.323   3.489   4.245  1.0027  0.0102  0.1669
 1351SOL     OW 4237   3.397   2.372   4.956  0.0117 -0.4495 -0.1541
 1351SOL    HW1 4238   3.463   2.300   4.932 -1.5595 -1.8297 -0.4822
 1351SOL    HW2 4239   3.389   2.379   5.055  1.9348  0.9860 -0.0415
 1352SOL     OW 4240   1.730   2.408   4.560 -0.3272  0.4228  0.2841
 1352SOL    HW1 4241   1.697   2.500   4.583 -0.2036  0.4832  0.2204
 1352SOL    HW2 4242   1.784   2.372   4.636 -1.5595 -0.1703  0.8940
 1353SOL     OW 4243   2.885   3.148   4.444 -0.6613 -0.1052  0.3107
 1353SOL    HW1 4244   2.873   3.243   4.472 -1.3983 -0.6579  2.0088
 1353SOL    HW2 4245   2.980   3.133   4.419 -0.7715  1.3405 -1.1150
 1354SOL     OW 4246   6.301   3.492   6.483 -0.6713  0.3015 -0.8604
 1354SOL    HW1 4247   6.367   3.554   6.441  2.5794 -1.7329  0.7944
 1354SOL    HW2 4248   6.274   3.421   6.417  0.1662  0.1932 -1.0974
 1355SOL     OW 4249   1.786   4.622   5.195  0.1324  0.2378 -0.2538
 1355SOL    HW1 4250   1.850   4.569   5.250 -1.2394 -1.8843 -0.5785
 1355SOL    HW2 4251   1.761   4.570   5.113 -0.4140  1.9035 -1.1873
 1356SOL     OW 4252   6.517   1.329   5.215 -0.2107 -0.0166 -0.1845
 1356SOL    HW1 4253   6.526   1.273   5.133 -0.5756 -0.2464 -0.0700
 1356SOL    HW2 4254   6.597   1.388   5.224  0.0777 -0.3667 -0.4235
 1357SOL     OW 4255   4.676   3.473   0.551  0.2465 -0.2497  0.2403
 1357SOL    HW1 4256   4.763   3.514   0.524 -1.0050  1.6705 -1.2014
 1357SOL    HW2 4257   4.619   3.542   0.595 -1.0835 -1.0591 -0.1507
 1358SOL     OW 4258   5.432   2.527   2.378  0.1214  0.0124  0.5263
 1358SOL    HW1 4259   5.441   2.626   2.375 -1.8730  0.2169  0.0561
 1358SOL    HW2 4260   5.373   2.500   2.454  1.1638 -0.8769  1.0493
 1359SOL     OW 4261   6.018   4.460   4.570 -1.2288 -0.3265  0.5392
 1359SOL    HW1 4262   5.925   4.473   4.602 -0.9479  0.7904  0.9570
 1359SOL    HW2 4263   6.017   4.412   4.482 -2.2185  0.0920  0.3103
 1360SOL     OW 4264   1.394   3.456   5.524 -0.3065  0.3833 -0.2812
 1360SOL    HW1 4265   1.476   3.508   5.548  0.3045 -0.3371 -0.7540
 1360SOL    HW2 4266   1.352   3.497   5.443 -1.5419  1.9287  1.0752
 1361SOL     OW 4267   0.428   4.647   6.290  0.7166 -0.1356 -0.0664
 1361SOL    HW1 4268   0.510   4.604   6.250  0.0635 -1.3087 -0.1898
 1361SOL    HW2 4269   0.407   4.603   6.377  0.5577  0.5807  0.2635
 1362SOL     OW 4270   1.134   2.880   2.472  0.4849 -0.1331  0.6124
 1362SOL    HW1 4271   1.156   2.959   2.529  0.1718  1.0991 -0.9469
 1362SOL    HW2 4272   1.035   2.876   2.457  0.5820 -0.3465  0.0143
 1363SOL     OW 4273   6.515   3.398   6.286  0.3376 -0.0952  0.0498
 1363SOL    HW1 4274   6.592   3.345   6.250 -0.4547 -0.5113 -1.0938
 1363SOL    HW2 4275   6.429   3.350   6.268 -0.4250  1.5848 -1.0987
 1364SOL     OW 4276   6.062   4.094   4.777  0.0679 -0.3505 -0.5907
 1364SOL    HW1 4277   5.978   4.057   4.816 -1.9906  3.3615 -1.0312
 1364SOL    HW2 4278   6.041   4.143   4.692  2.7699  0.2765 -0.9923
 1365SOL     OW 4279   6.882   3.587   5.489  0.2538 -0.2894 -0.8296
 1365SOL    HW1 4280   6.970   3.550   5.519  0.0065  0.8878  1.6366
 1365SOL    HW2 4281   6.868   3.677   5.532 -2.2310 -0.5274 -1.0097
 1366SOL     OW 4282   2.021   4.534   5.314 -0.4311  0.5476  0.0091
 1366SOL    HW1 4283   2.100   4.481   5.344 -1.2742 -0.5130  0.4301
 1366SOL    HW2 4284   2.034   4.562   5.219 -1.1021 -2.8247 -1.2275
 1367SOL     OW 4285   0.111   5.051   5.796  0.3722 -0.2662  0.8058
 1367SOL    HW1 4286   0.156   5.097   5.872 -0.2718  0.7888  0.5743
 1367SOL    HW2 4287   0.053   4.978   5.831  0.8588 -0.4553  1.2392
 1368SOL     OW 4288   4.564   3.356   6.271 -0.0071  0.1453 -0.2007
 1368SOL    HW1 4289   4.551   3.264   6.235  0.9299  0.1350 -0.5373
 1368SOL    HW2 4290   4.510   3.421   6.217  1.9496  0.2373 -2.1908
 1369SOL     OW 4291   1.395   3.733   4.069 -0.3337  0.3170 -0.3601
 1369SOL    HW1 4292   1.362   3.659   4.128 -0.2568  1.1717  0.7957
 1369SOL    HW2 4293   1.398   3.702   3.974 -2.7175 -0.3676 -0.2720
 1370SOL     OW 4294   6.958   0.892   4.885 -0.0423 -0.4783  0.2694
 1370SOL    HW1 4295   7.033   0.828   4.866 -0.0039 -0.4447  0.3056
 1370SOL    HW2 4296   6.942   0.894   4.984 -1.9706 -2.6144  0.0827
 1371SOL     OW 4297   6.364   2.320   6.200 -0.5802  0.1940  0.1170
 1371SOL    HW1 4298   6.334   2.240   6.251  1.2285 -0.6012 -0.0125
 1371SOL    HW2 4299   6.358   2.301   6.102  2.8986 -1.0960  0.0328
 1372SOL     OW 4300   0.354   3.549   0.065 -0.3102  0.3666 -0.2876
 1372SOL    HW1 4301   0.256   3.527   0.057 -0.5079  1.5806 -1.4336
 1372SOL    HW2 4302   0.370   3.594   0.153 -0.4763 -1.2305  0.6037
 1373SOL     OW 4303   0.836   2.610   0.023 -0.2654  0.2019 -0.8430
 1373SOL    HW1 4304   0.768   2.657  -0.033  0.4788  0.5287 -1.4953
 1373SOL    HW2 4305   0.845   2.657   0.111 -0.8616  0.1746 -0.7686
 1374SOL     OW 4306   0.478   2.091   5.828  0.8719 -0.0360  0.1422
 1374SOL    HW1 4307   0.417   2.044   5.764  0.6126  1.0409 -0.4169
 1374SOL    HW2 4308   0.543   2.147   5.778 -0.0098  1.6678  0.8075
 1375SOL     OW 4309   4.068   2.725   3.865  0.1076 -0.0734  0.3692
 1375SOL    HW1 4310   3.970   2.709   3.853  0.1304  0.1473 -0.1165
 1375SOL    HW2 4311   4.105   2.659   3.931 -0.4731  0.1916  0.9665
 1376SOL     OW 4312   4.130   2.548   5.712 -0.6719  0.2356  0.0768
 1376SOL    HW1 4313   4.084   2.637   5.711 -2.4610 -0.6195  0.6692
 1376SOL    HW2 4314   4.101   2.497   5.793  1.6811 -0.2401  0.6908
 1377SOL     OW 4315   2.326   3.894   3.594  0.6292 -0.5470  0.0792
 1377SOL    HW1 4316   2.350   3.822   3.659  2.8517  1.0274  1.1340
 1377SOL    HW2 4317   2.406   3.917   3.539 -0.3949  0.2378 -1.1411
 1378SOL     OW 4318   6.435   5.908   4.073  0.1014 -0.0131  0.2443
 1378SOL    HW1 4319   6.500   5.838   4.043  0.8143 -0.3856  2.4886
 1378SOL    HW2 4320   6.484   5.992   4.097 -0.5408  0.5630 -0.3831
 1379SOL     OW 4321   5.757   4.406   3.014 -0.0543 -0.3536 -0.0123
 1379SOL    HW1 4322   5.735   4.314   3.046 -0.2384  0.0899  1.2057
 1379SOL    HW2 4323   5.846   4.434   3.049 -1.1482  0.9274  1.9562
 1380SOL     OW 4324   6.130   6.548   3.219  0.0694 -0.3973 -0.0003
 1380SOL    HW1 4325   6.084   6.464   3.246 -0.2148 -0.2672 -0.0806
 1380SOL    HW2 4326   6.110   6.569   3.124 -3.0019  1.7635  0.9663
 1381SOL     OW 4327   6.687   2.107   2.644 -0.7515 -0.2723  0.4728
 1381SOL    HW1 4328   6.608   2.156   2.681 -0.0867  1.6404 -0.4685
 1381SOL    HW2 4329   6.658   2.047   2.571 -1.4306 -0.1885  0.6679
 1382SOL     OW 4330   1.926   2.989   4.618  0.7002  0.1814 -0.0724
 1382SOL    HW1 4331   1.830   3.011   4.632  0.8336  0.8794 -0.2255
 1382SOL    HW2 4332   1.962   3.045   4.543  1.0470 -0.5717 -0.4872
 1383SOL     OW 4333   6.219   4.178   1.834 -0.2253 -0.6583 -0.4296
 1383SOL    HW1 4334   6.242   4.096   1.887  2.1977 -0.4942 -1.1471
 1383SOL    HW2 4335   6.227   4.258   1.893 -0.7782 -0.7549 -0.2138
 1384SOL     OW 4336   0.836   1.552   4.767  0.1783  0.8732 -0.6413
 1384SOL    HW1 4337   0.919   1.570   4.715  1.2881  0.8816  1.0542
 1384SOL    HW2 4338   0.842   1.461   4.809  0.3164  1.6671  1.1852
 1385SOL     OW 4339   6.523   1.602   6.163 -0.0764  0.4950 -0.2432
 1385SOL    HW1 4340   6.442   1.564   6.117 -0.0429 -0.1075  0.1840
 1385SOL    HW2 4341   6.603   1.546   6.142 -0.2043 -0.2406  1.1537
 1386SOL     OW 4342   2.896   3.127   5.295  0.1898 -0.0599 -0.1469
 1386SOL    HW1 4343   2.953   3.097   5.372 -0.0896  0.5222  0.2982
 1386SOL    HW2 4344   2.929   3.215   5.261  0.0280 -0.0932 -0.3908
 1387SOL     OW 4345   0.142   3.871   2.780 -0.5659  0.1072 -0.3909
 1387SOL    HW1 4346   0.173   3.966   2.778 -0.2383  0.1677  2.7382
 1387SOL    HW2 4347   0.084   3.856   2.860  3.5500 -3.4001  2.3647
 1388SOL     OW 4348   5.448   3.770   4.611 -0.2275 -0.2276 -0.0238
 1388SOL    HW1 4349   5.451   3.698   4.681  0.2991 -0.6305 -0.4515
 1388SOL    HW2 4350   5.362   3.763   4.561 -1.1195  0.7684  1.2959
 1389SOL     OW 4351   1.157   4.280   0.551 -0.4675  0.2334  0.5621
 1389SOL    HW1 4352   1.256   4.287   0.539 -0.5077 -0.8419 -0.5592
 1389SOL    HW2 4353   1.136   4.200   0.606 -0.7548 -0.1306 -0.0685
 1390SOL     OW 4354   1.858   4.179   4.642  0.2742 -0.1152  0.3153
 1390SOL    HW1 4355   1.849   4.275   4.615  2.2868 -0.2140 -0.8874
 1390SOL    HW2 4356   1.873   4.123   4.561 -0.1386 -1.3604  1.0800
 1391SOL     OW 4357   2.658   4.160   4.167  0.1097 -0.1682  0.5648
 1391SOL    HW1 4358   2.689   4.244   4.213  0.2692 -0.3554  0.7984
 1391SOL    HW2 4359   2.731   4.127   4.107  0.2997 -0.5117  0.9820
 1392SOL     OW 4360   1.632   3.541   6.178 -0.0762 -0.4634  0.1716
 1392SOL    HW1 4361   1.606   3.638   6.184 -1.1900 -0.8177  2.2893
 1392SOL    HW2 4362   1.577   3.489   6.244  0.1339 -2.6307 -1.2860
 1393SOL     OW 4363   3.211   2.218   4.810  0.0540  0.2913 -0.2387
 1393SOL    HW1 4364   3.273   2.264   4.873 -0.7246  0.5737  0.3266
 1393SOL    HW2 4365   3.239   2.238   4.716  0.3320  1.0781  0.0065
 1394SOL     OW 4366   3.381   3.308   5.068  0.2545  0.5781  0.3099
 1394SOL    HW1 4367   3.453   3.280   5.005  0.7286  0.4405  0.9073
 1394SOL    HW2 4368   3.349   3.229   5.120 -0.1665  0.6820  0.2142
 1395SOL     OW 4369   6.372   3.966   2.165 -0.6621 -0.2110  0.2443
 1395SOL    HW1 4370   6.318   3.934   2.088 -1.1337 -0.8102  0.8123
 1395SOL    HW2 4371   6.427   4.045   2.137 -0.0375 -1.0572 -0.9800
 1396SOL     OW 4372   6.780   4.354   2.174  0.3396  0.2993 -0.3321
 1396SOL    HW1 4373   6.708   4.338   2.241 -0.7540 -0.5967 -1.6582
 1396SOL    HW2 4374   6.751   4.424   2.109  0.9158  0.3710 -0.5193
 1397SOL     OW 4375   3.404   1.763   5.733  0.1608  0.0682 -0.3174
 1397SOL    HW1 4376   3.503   1.775   5.746 -0.1894  1.4783  1.6053
 1397SOL    HW2 4377   3.387   1.713   5.649  2.4580  1.3883 -1.6780
 1398SOL     OW 4378   5.453   2.801   2.365  0.0704  0.2164 -0.1482
 1398SOL    HW1 4379   5.506   2.876   2.404 -0.1487  0.3015 -0.0120
 1398SOL    HW2 4380   5.361   2.833   2.344  0.5793  0.5446 -1.9956
 1399SOL     OW 4381   4.499   4.706   4.584  0.2828  0.3625  0.3055
 1399SOL    HW1 4382   4.437   4.736   4.511  0.1466  1.6955  0.9412
 1399SOL    HW2 4383   4.593   4.727   4.557  0.2923  0.1765  0.1947
 1400SOL     OW 4384   0.420   6.616   3.770 -0.0604  0.3190  0.6474
 1400SOL    HW1 4385   0.473   6.591   3.850  2.4052 -2.0436 -1.5134
 1400SOL    HW2 4386   0.364   6.538   3.741  0.2859  0.5642 -0.7740
 1401SOL     OW 4387   5.509   4.196   4.365  0.1229  0.3003 -0.3854
 1401SOL    HW1 4388   5.437   4.157   4.422  1.2284 -1.2745  0.0289
 1401SOL    HW2 4389   5.598   4.178   4.407  0.8270  1.3013 -1.3803
 1402SOL     OW 4390   3.887   3.349   4.522  0.0642 -0.2960 -0.3575
 1402SOL    HW1 4391   3.926   3.440   4.512 -0.0686 -0.1258  0.5568
 1402SOL    HW2 4392   3.943   3.296   4.586 -0.7301 -0.3211  0.3358
 1403SOL     OW 4393   1.375   3.264   0.190  0.0952  0.0774  0.4523
 1403SOL    HW1 4394   1.379   3.346   0.132  0.7133 -1.3061 -1.5856
 1403SOL    HW2 4395   1.280   3.233   0.196 -0.3210  1.5697  2.2349
 1404SOL     OW 4396   5.262   3.832   0.184 -0.0058 -0.1439 -0.1656
 1404SOL    HW1 4397   5.234   3.776   0.105 -1.2210  1.0509 -0.6212
 1404SOL    HW2 4398   5.250   3.929   0.163  0.9839  0.2617  1.0106
 1405SOL     OW 4399   3.371   4.054   4.777  0.2974  0.0037 -0.2158
 1405SOL    HW1 4400   3.272   4.045   4.793  0.2826 -0.2370 -0.4422
 1405SOL    HW2 4401   3.420   4.038   4.862  0.0819  1.3005  0.1826
 1406SOL     OW 4402   1.653   2.595   5.692 -0.0891 -0.2547  0.2997
 1406SOL    HW1 4403   1.684   2.607   5.598 -1.6326  0.0278 -0.2008
 1406SOL    HW2 4404   1.622   2.683   5.728 -4.2113 -1.0817 -0.7240
 1407SOL     OW 4405   2.321   3.085   6.044 -0.7161 -1.2949  0.4253
 1407SOL    HW1 4406   2.234   3.084   6.093 -1.5819 -1.5048 -1.0472
 1407SOL    HW2 4407   2.320   3.015   5.973  0.8387 -1.5886  0.6572
 1408SOL     OW 4408   6.558   6.506   4.487 -0.4214 -0.6733  0.3231
 1408SOL    HW1 4409   6.652   6.523   4.457 -0.7830  2.5359  0.6342
 1408SOL    HW2 4410   6.517   6.434   4.432  1.7165 -1.0376 -0.8831
 1409SOL     OW 4411   0.401   2.162   6.814  0.3942  0.1935 -0.1243
 1409SOL    HW1 4412   0.406   2.201   6.906 -0.0323  1.2277 -0.5280
 1409SOL    HW2 4413   0.493   2.133   6.786  0.5949  0.2370  0.4682
 1410SOL     OW 4414   2.921   2.019   4.166  0.1882  0.0536 -0.3415
 1410SOL    HW1 4415   2.923   2.088   4.238 -0.0277  1.8864 -2.0050
 1410SOL    HW2 4416   3.008   2.020   4.116 -0.6864  0.9126 -1.9308
 1411SOL     OW 4417   4.990   3.153   4.490  0.2188 -0.3100 -0.0569
 1411SOL    HW1 4418   4.992   3.167   4.391  0.3175 -0.2796 -0.0500
 1411SOL    HW2 4419   4.908   3.197   4.528  0.5305  0.2632 -0.0322
 1412SOL     OW 4420   4.163   4.018   5.599 -0.1512 -0.1422 -0.3190
 1412SOL    HW1 4421   4.163   3.936   5.657 -0.2049  1.4316  2.0788
 1412SOL    HW2 4422   4.074   4.064   5.607  0.0956  0.4868 -1.0807
 1413SOL     OW 4423   2.938   2.449   4.964  0.0353  0.6225  0.2269
 1413SOL    HW1 4424   3.019   2.470   4.909 -1.8978  0.7789 -2.8258
 1413SOL    HW2 4425   2.921   2.350   4.961 -0.3470  0.6901  0.1382
 1414SOL     OW 4426   0.798   2.685   6.632  0.1276 -0.1942  0.6332
 1414SOL    HW1 4427   0.789   2.735   6.546 -1.2343 -0.2300  0.7278
 1414SOL    HW2 4428   0.894   2.664   6.648  0.5821  1.1364 -0.1214
 1415SOL     OW 4429   0.798   2.468   1.478  0.4275  0.6132  0.1219
 1415SOL    HW1 4430   0.724   2.448   1.542  0.0345  1.1696 -0.1506
 1415SOL    HW2 4431   0.812   2.567   1.473  0.5159  0.5707 -0.5815
 1416SOL     OW 4432   4.375   2.201   5.293 -0.1669 -0.6293  0.2539
 1416SOL    HW1 4433   4.417   2.222   5.381 -1.1988  1.3902  0.3218
 1416SOL    HW2 4434   4.437   2.144   5.240  2.2586  1.3190  0.7776
 1417SOL     OW 4435   4.708   3.739   6.151 -0.2968  0.4599  0.0281
 1417SOL    HW1 4436   4.775   3.683   6.102 -0.7585  0.4185 -0.5711
 1417SOL    HW2 4437   4.718   3.835   6.125 -1.1546  0.3191 -0.8897
 1418SOL     OW 4438   6.458   2.497   2.109  0.1112  0.7608 -0.7215
 1418SOL    HW1 4439   6.405   2.520   2.027 -0.6981 -2.5061 -1.2704
 1418SOL    HW2 4440   6.550   2.469   2.082 -0.5752 -1.6674 -0.7933
 1419SOL     OW 4441   2.685   4.019   4.941 -0.4548 -0.0352  0.6461
 1419SOL    HW1 4442   2.740   4.022   5.024 -0.3841 -2.7185  0.8080
 1419SOL    HW2 4443   2.732   3.965   4.871 -1.4400  0.3822 -0.3796
 1420SOL     OW 4444   6.449   4.059   1.264  0.3721 -0.0383  0.5322
 1420SOL    HW1 4445   6.387   4.019   1.197  0.5786 -0.4232  0.5712
 1420SOL    HW2 4446   6.504   3.987   1.307  1.1438  0.3343  0.2013
 1421SOL     OW 4447   6.686   2.287   3.716  0.1562  0.2757 -0.4449
 1421SOL    HW1 4448   6.756   2.271   3.646  0.0294 -1.4785 -0.1940
 1421SOL    HW2 4449   6.595   2.282   3.674  0.1093  0.3711 -0.3554
 1422SOL     OW 4450   1.627   2.483   3.666 -0.1282  0.1451  0.1778
 1422SOL    HW1 4451   1.601   2.572   3.630 -1.0793 -0.0203  0.4206
 1422SOL    HW2 4452   1.544   2.428   3.682  0.3008 -0.0820  1.8016
 1423SOL     OW 4453   2.982   2.309   6.255  0.1784 -1.2068 -0.0321
 1423SOL    HW1 4454   2.999   2.359   6.170  0.0744 -0.7103  0.2360
 1423SOL    HW2 4455   3.053   2.239   6.268  1.2074 -0.1120  0.3636
 1424SOL     OW 4456   0.244   1.021   4.989  0.2248  0.2788 -0.4583
 1424SOL    HW1 4457   0.209   0.957   4.921  0.2833 -1.0794  0.7320
 1424SOL    HW2 4458   0.207   1.112   4.972 -0.1570 -0.1317 -1.9817
 1425SOL     OW 4459   4.666   1.970   5.827  0.0734 -0.5916  0.3893
 1425SOL    HW1 4460   4.587   1.958   5.766 -0.0579  0.0814  0.4225
 1425SOL    HW2 4461   4.697   2.065   5.822  0.9399 -0.8739  0.3068
 1426SOL     OW 4462   5.750   5.892   3.786  0.0904  0.0846  0.4884
 1426SOL    HW1 4463   5.725   5.966   3.724 -2.9403 -0.4240  0.9698
 1426SOL    HW2 4464   5.790   5.930   3.870  0.7104  0.9873 -0.1995
 1427SOL     OW 4465   0.801   4.904   5.656  0.4058  0.0568  0.3852
 1427SOL    HW1 4466   0.851   4.818   5.669 -1.3372 -0.7240  2.3913
 1427SOL    HW2 4467   0.722   4.888   5.597  1.2552  0.8340 -1.0421
 1428SOL     OW 4468   0.256   1.775   3.063 -0.6509 -0.1829 -0.5063
 1428SOL    HW1 4469   0.290   1.736   3.149 -0.6515  0.5004 -0.1908
 1428SOL    HW2 4470   0.332   1.819   3.014 -0.2303 -2.1739 -1.7836
 1429SOL     OW 4471   0.367   4.290   0.120  0.5692  0.3785  0.0502
 1429SOL    HW1 4472   0.413   4.368   0.078 -0.6856  0.4946 -1.1905
 1429SOL    HW2 4473   0.291   4.261   0.061  1.1952 -1.9916  0.3050
 1430SOL     OW 4474   6.560   4.941   4.658 -0.2035 -0.0544 -0.4028
 1430SOL    HW1 4475   6.510   5.027   4.645  1.4000  1.0316  0.2077
 1430SOL    HW2 4476   6.608   4.918   4.573  1.4933  1.1486  0.1576
 1431SOL     OW 4477   6.214   1.938   3.155 -0.2057 -0.1849  0.0019
 1431SOL    HW1 4478   6.144   1.919   3.086 -0.2556  0.6770 -0.1942
 1431SOL    HW2 4479   6.224   2.037   3.166  1.7067 -0.2746 -0.7198
 1432SOL     OW 4480   5.218   3.585   0.786  0.1979 -0.4132  0.1184
 1432SOL    HW1 4481   5.251   3.494   0.810 -0.3171 -0.8197 -0.6904
 1432SOL    HW2 4482   5.252   3.611   0.696  1.5885  0.8389  0.9691
 1433SOL     OW 4483   6.918   5.133   3.228 -0.0696  0.4204 -0.0043
 1433SOL    HW1 4484   6.878   5.043   3.213  0.5203  0.0567  0.5455
 1433SOL    HW2 4485   7.013   5.134   3.196 -0.6779  1.4752 -1.9203
 1434SOL     OW 4486   0.023   1.823   0.421 -0.4030 -0.5906  0.1264
 1434SOL    HW1 4487  -0.056   1.762   0.429 -1.2501  0.6410  1.6868
 1434SOL    HW2 4488   0.073   1.824   0.508  0.2032  0.1283 -0.2203
 1435SOL     OW 4489   0.115   1.491   4.606 -0.3018  0.5662  0.0855
 1435SOL    HW1 4490   0.074   1.410   4.563  0.3528  1.1033 -1.6690
 1435SOL    HW2 4491   0.141   1.556   4.535  2.5116  0.7541  1.1556
 1436SOL     OW 4492   2.024   2.115   4.298 -0.7758  0.9067 -0.2792
 1436SOL    HW1 4493   1.982   2.205   4.285 -0.5038  0.9645 -0.8329
 1436SOL    HW2 4494   2.051   2.079   4.208 -0.5814  0.4240 -0.0263
 1437SOL     OW 4495   4.054   3.793   6.454 -0.0582 -0.1044  0.6897
 1437SOL    HW1 4496   4.101   3.812   6.540  0.8527 -2.1725  0.6925
 1437SOL    HW2 4497   4.053   3.695   6.436 -0.7247  0.2132 -1.4014
 1438SOL     OW 4498   5.051   4.031   4.441 -0.5177 -0.4839  0.6958
 1438SOL    HW1 4499   5.010   4.112   4.398  1.6584  0.4899  0.3665
 1438SOL    HW2 4500   5.024   4.027   4.537  0.7874  1.7023  1.2179
 1439SOL     OW 4501   5.517   2.402   0.142 -0.0059 -0.2928  0.1655
 1439SOL    HW1 4502   5.563   2.320   0.176 -1.8546 -0.9374  1.2489
 1439SOL    HW2 4503   5.452   2.377   0.071 -0.2023  0.3091  0.1291
 1440SOL     OW 4504   0.973   3.628   2.721  0.0521  0.4164  0.0019
 1440SOL    HW1 4505   0.896   3.569   2.746 -0.3283  1.8572  2.6221
 1440SOL    HW2 4506   0.945   3.688   2.645 -0.9424 -0.0074  0.0144
 1441SOL     OW 4507   6.754   2.519   2.659  0.0947 -0.3183 -0.3098
 1441SOL    HW1 4508   6.678   2.582   2.678  2.0923  2.7031 -1.5320
 1441SOL    HW2 4509   6.817   2.518   2.736  1.1012  0.8821 -1.0767
 1442SOL     OW 4510   6.959   2.786   0.374  0.6970 -0.0518 -0.2873
 1442SOL    HW1 4511   6.981   2.857   0.441 -0.5635 -0.9225  1.1223
 1442SOL    HW2 4512   6.862   2.793   0.349  1.1867  0.4001 -2.2576
 1443SOL     OW 4513   5.500   4.231   3.283 -0.5177 -0.2571 -0.1835
 1443SOL    HW1 4514   5.415   4.256   3.237 -1.2048 -1.7352  0.2294
 1443SOL    HW2 4515   5.479   4.190   3.372  0.4654 -2.7647 -1.0149
 1444SOL     OW 4516   5.563   4.286   3.961 -0.2653  0.0137 -0.3817
 1444SOL    HW1 4517   5.610   4.201   3.938 -3.0734 -1.5992 -0.5755
 1444SOL    HW2 4518   5.591   4.316   4.052  2.6897  0.3805 -1.3125
 1445SOL     OW 4519   1.310   2.317   4.619 -0.3728  0.0161 -0.1721
 1445SOL    HW1 4520   1.305   2.307   4.519 -1.3781 -0.9139 -0.0516
 1445SOL    HW2 4521   1.388   2.265   4.653 -0.1000  0.2315 -0.4582
 1446SOL     OW 4522   0.192   3.093   3.681 -0.3324 -0.4557 -0.5770
 1446SOL    HW1 4523   0.292   3.094   3.691 -0.3632 -0.4910 -0.2511
 1446SOL    HW2 4524   0.150   3.076   3.770 -0.6732  1.1791 -0.3831
 1447SOL     OW 4525   5.581   2.602   4.173  0.1384  0.1331 -0.3511
 1447SOL    HW1 4526   5.494   2.569   4.211  0.2363  0.0968 -0.1580
 1447SOL    HW2 4527   5.628   2.659   4.240  1.4289 -1.8485  0.5120
 1448SOL     OW 4528   1.333   4.162   5.556  0.6087 -0.3785 -0.0778
 1448SOL    HW1 4529   1.275   4.093   5.511  1.8555 -0.1982 -2.0720
 1448SOL    HW2 4530   1.356   4.233   5.491  1.8295  0.3567  1.1173
 1449SOL     OW 4531   5.170   0.944   5.541  0.3687 -0.0522 -0.7035
 1449SOL    HW1 4532   5.202   1.038   5.551 -0.3095  0.0219  1.2576
 1449SOL    HW2 4533   5.127   0.932   5.452  0.0164  1.6557 -0.7900
 1450SOL     OW 4534   1.743   2.186   6.439  0.2778  0.1836  0.2367
 1450SOL    HW1 4535   1.779   2.095   6.458 -1.4722 -0.3156  1.4669
 1450SOL    HW2 4536   1.794   2.227   6.364  0.9919 -1.8860 -0.4913
 1451SOL     OW 4537   5.733   0.517   3.837  0.4831 -0.1309  0.7981
 1451SOL    HW1 4538   5.776   0.476   3.918 -0.9664 -2.6800  0.3802
 1451SOL    HW2 4539   5.801   0.526   3.764  1.1871 -0.4296  1.4074
 1452SOL     OW 4540   0.338   1.722   4.828 -0.4355  0.1013 -0.2580
 1452SOL    HW1 4541   0.332   1.759   4.736  2.3089  1.6107  0.0702
 1452SOL    HW2 4542   0.422   1.670   4.838 -1.7299 -1.9365  0.8369
 1453SOL     OW 4543   4.694   3.523   5.168 -0.3520  0.2305  0.1593
 1453SOL    HW1 4544   4.726   3.520   5.074 -0.8231 -0.4861  0.0139
 1453SOL    HW2 4545   4.609   3.471   5.177 -0.9753  1.3053  0.7346
 1454SOL     OW 4546   0.294   5.413   3.326 -0.1467  0.4854  0.6587
 1454SOL    HW1 4547   0.232   5.438   3.252 -1.4872 -0.0348  1.5577
 1454SOL    HW2 4548   0.355   5.340   3.295 -1.9123 -1.0248  0.5676
 1455SOL     OW 4549   0.785   2.633   3.727  0.2395 -0.1789  0.7937
 1455SOL    HW1 4550   0.829   2.611   3.639  1.0159  0.1214  1.0940
 1455SOL    HW2 4551   0.688   2.649   3.712  0.6266  1.5036 -0.3162
 1456SOL     OW 4552   0.006   6.808   4.850 -0.3328 -0.1905  0.0010
 1456SOL    HW1 4553  -0.079   6.805   4.902 -0.5839 -0.6352 -0.4274
 1456SOL    HW2 4554  -0.015   6.802   4.752  0.2047 -0.4404 -0.1005
 1457SOL     OW 4555   6.864   3.818   3.616  0.2500  0.5661 -0.6327
 1457SOL    HW1 4556   6.921   3.893   3.583  0.6341  0.2651 -0.6651
 1457SOL    HW2 4557   6.772   3.826   3.578  0.6261  0.3452 -1.6129
 1458SOL     OW 4558   2.062   2.505   6.511  0.5676 -0.5246 -0.2063
 1458SOL    HW1 4559   2.006   2.587   6.525  0.2920 -0.4166 -1.7325
 1458SOL    HW2 4560   2.130   2.498   6.583 -1.5887 -0.8291  1.9552
 1459SOL     OW 4561   6.651   4.280   3.759  0.1377 -0.4204 -0.5619
 1459SOL    HW1 4562   6.606   4.193   3.739  0.1587 -0.5174 -0.1980
 1459SOL    HW2 4563   6.596   4.330   3.826  0.4558 -0.4374 -0.2894
 1460SOL     OW 4564   4.615   3.351   5.969 -0.3385  0.0078  0.0103
 1460SOL    HW1 4565   4.710   3.341   5.939 -0.8345 -0.7933 -1.4118
 1460SOL    HW2 4566   4.597   3.446   5.993  1.1051 -0.0326  1.3597
 1461SOL     OW 4567   6.743   3.833   1.949  0.3431  0.1509 -0.5082
 1461SOL    HW1 4568   6.715   3.749   1.902  1.4161 -0.3271 -0.3144
 1461SOL    HW2 4569   6.728   3.822   2.047  0.1556  0.3296 -0.5150
 1462SOL     OW 4570   6.990   2.764   6.076 -0.4042 -0.3732  0.2322
 1462SOL    HW1 4571   6.961   2.797   5.986  0.5924 -0.6483 -0.1989
 1462SOL    HW2 4572   7.028   2.672   6.067  0.1316 -0.2211  0.8590
 1463SOL     OW 4573   2.848   2.804   5.844  0.0945 -0.0932  0.1657
 1463SOL    HW1 4574   2.936   2.824   5.888  0.2290 -1.8486  0.7770
 1463SOL    HW2 4575   2.774   2.838   5.902  0.2814  3.4199 -1.3769
 1464SOL     OW 4576   6.819   3.553   6.210 -0.0804 -0.7796  0.3240
 1464SOL    HW1 4577   6.774   3.607   6.138 -1.1911 -0.6237  1.1208
 1464SOL    HW2 4578   6.817   3.456   6.185  0.2578 -0.6505 -0.2265
 1465SOL     OW 4579   5.087   5.090   5.074 -0.4222 -0.4618  0.2956
 1465SOL    HW1 4580   5.133   5.174   5.104  2.3942 -1.7151 -0.1418
 1465SOL    HW2 4581   5.025   5.058   5.146 -0.5663  1.2836  0.9939
 1466SOL     OW 4582   6.735   3.254   2.328  0.3656 -0.2289  0.2933
 1466SOL    HW1 4583   6.760   3.217   2.238 -0.1817 -0.2167  0.1328
 1466SOL    HW2 4584   6.793   3.332   2.349 -0.7803  1.0194 -0.9364
 1467SOL     OW 4585   5.035   1.317   4.329 -0.1239  0.0595  0.0590
 1467SOL    HW1 4586   5.010   1.298   4.424  1.3580  1.2399  0.7320
 1467SOL    HW2 4587   5.096   1.245   4.295 -0.6707 -0.3737 -0.0235
 1468SOL     OW 4588   4.262   3.139   6.567  0.3565  0.4812  0.3470
 1468SOL    HW1 4589   4.354   3.100   6.570  0.5691  0.9643  0.1751
 1468SOL    HW2 4590   4.202   3.079   6.515  0.8832  0.7888 -0.6396
 1469SOL     OW 4591   6.909   3.874   5.557 -0.2059  0.2238  0.8506
 1469SOL    HW1 4592   7.000   3.855   5.521 -0.2222 -1.6224  1.6717
 1469SOL    HW2 4593   6.860   3.934   5.494  1.6936  1.6059  0.5848
 1470SOL     OW 4594   0.911   3.182   2.662 -0.6158 -1.3379  0.3022
 1470SOL    HW1 4595   0.880   3.204   2.570  0.1788  1.1945  0.5650
 1470SOL    HW2 4596   1.007   3.153   2.658  0.1375  0.9261  0.4701
 1471SOL     OW 4597   1.561   2.446   0.843  0.8018  0.1084 -0.1371
 1471SOL    HW1 4598   1.549   2.414   0.749 -1.4093  1.4533 -0.3996
 1471SOL    HW2 4599   1.573   2.545   0.843 -0.4372  0.2919  1.0171
 1472SOL     OW 4600   6.368   1.609   2.831  0.2918 -0.3860 -0.2473
 1472SOL    HW1 4601   6.347   1.696   2.786 -0.6802  0.1335  1.1427
 1472SOL    HW2 4602   6.285   1.570   2.871  0.8256 -1.6541 -0.3068
 1473SOL     OW 4603   2.073   3.162   3.762  0.6790  0.4554  0.0302
 1473SOL    HW1 4604   2.003   3.209   3.709  0.9964  2.6858  1.4514
 1473SOL    HW2 4605   2.101   3.078   3.715 -2.5376 -0.2526 -0.8315
 1474SOL     OW 4606   1.632   4.596   4.397 -0.1423 -0.1375 -0.0529
 1474SOL    HW1 4607   1.562   4.661   4.366 -0.1918  0.1949  0.7351
 1474SOL    HW2 4608   1.720   4.643   4.403 -0.2799 -0.0029  1.0179
 1475SOL     OW 4609   5.437   4.834   6.323  0.4441  0.2311 -0.4832
 1475SOL    HW1 4610   5.432   4.878   6.233  1.1074  4.0796  1.1848
 1475SOL    HW2 4611   5.507   4.878   6.378 -1.5162 -0.3593  2.7489
 1476SOL     OW 4612   0.785   4.191   0.027  0.8546  0.2119  0.2414
 1476SOL    HW1 4613   0.853   4.257   0.059  2.1909 -1.6889  1.5833
 1476SOL    HW2 4614   0.830   4.104   0.008 -1.0659 -0.8339  0.2377
 1477SOL     OW 4615   0.796   2.105   0.920 -0.1660 -0.2006  0.5879
 1477SOL    HW1 4616   0.829   2.120   0.827  1.1497 -1.1816  0.8701
 1477SOL    HW2 4617   0.845   2.166   0.983  0.3044 -0.8367  0.8559
 1478SOL     OW 4618   6.632   2.727   5.038 -0.4189  0.1024 -0.1957
 1478SOL    HW1 4619   6.607   2.780   5.119  0.4175  0.8147 -0.3947
 1478SOL    HW2 4620   6.686   2.648   5.065 -0.6129  0.0299 -0.0121
 1479SOL     OW 4621   2.250   4.143   6.124  0.0360  0.5393  0.3405
 1479SOL    HW1 4622   2.220   4.056   6.084  0.2412  0.9336 -0.7178
 1479SOL    HW2 4623   2.350   4.145   6.129  0.1782  1.5535 -1.7414
 1480SOL     OW 4624   0.034   2.480   6.318  0.0492  0.2053 -0.5198
 1480SOL    HW1 4625  -0.003   2.387   6.326  1.4439 -0.2166  1.9314
 1480SOL    HW2 4626  -0.037   2.540   6.281 -1.9444 -1.2280  0.7205
 1481SOL     OW 4627   3.102   4.270   6.048  0.1655 -0.3715 -0.0741
 1481SOL    HW1 4628   3.057   4.317   5.972  0.3467  0.4357  0.3002
 1481SOL    HW2 4629   3.193   4.309   6.063  0.6138 -1.3418 -0.2105
 1482SOL     OW 4630   3.633   4.793   5.432  0.4145 -0.2180 -0.1872
 1482SOL    HW1 4631   3.610   4.832   5.521 -0.9126 -2.3955  0.5045
 1482SOL    HW2 4632   3.732   4.777   5.427  0.5650  0.3729  0.7040
 1483SOL     OW 4633   4.969   5.483   5.054  0.2536  0.0127 -0.0131
 1483SOL    HW1 4634   4.878   5.522   5.048 -0.0475 -0.2448  2.0025
 1483SOL    HW2 4635   5.037   5.555   5.037 -0.2957  0.2181 -1.4543
 1484SOL     OW 4636   5.253   2.103   5.400  0.5002  0.0871  0.1669
 1484SOL    HW1 4637   5.171   2.107   5.344 -0.7505  0.9719  1.9611
 1484SOL    HW2 4638   5.320   2.042   5.357 -2.1602 -2.9655  0.0020
 1485SOL     OW 4639   0.910   6.402   4.693 -0.8658 -0.1828  0.1714
 1485SOL    HW1 4640   1.010   6.394   4.695 -0.8963 -0.5895  0.3812
 1485SOL    HW2 4641   0.884   6.485   4.644 -0.4249 -0.0713  0.1161
 1486SOL     OW 4642   3.871   1.782   5.016 -0.2875  0.2238  0.5722
 1486SOL    HW1 4643   3.941   1.760   4.948 -0.2018  4.3170 -0.9365
 1486SOL    HW2 4644   3.914   1.827   5.094 -1.0131  1.4171  0.3085
 1487SOL     OW 4645   5.901   3.419   4.001  0.3103  0.2038 -0.3694
 1487SOL    HW1 4646   5.938   3.366   3.924 -2.1308  0.1026 -1.5603
 1487SOL    HW2 4647   5.930   3.376   4.087  2.2898 -0.2456 -1.1875
 1488SOL     OW 4648   4.559   2.550   5.219 -0.1938  0.8666 -0.0769
 1488SOL    HW1 4649   4.547   2.554   5.120 -0.5686  1.9165  0.0007
 1488SOL    HW2 4650   4.479   2.590   5.264 -0.0271  0.3994  0.6503
 1489SOL     OW 4651   1.577   3.014   6.682  0.1689 -0.2683  0.0233
 1489SOL    HW1 4652   1.584   2.936   6.619  0.9440 -1.4604  1.5142
 1489SOL    HW2 4653   1.638   3.087   6.651 -0.6263 -0.1962 -1.4441
 1490SOL     OW 4654   3.457   3.750   5.465  0.2540  0.4817 -0.1023
 1490SOL    HW1 4655   3.438   3.834   5.413  0.8156 -0.0555 -1.2000
 1490SOL    HW2 4656   3.556   3.738   5.474  0.1781  0.9316  1.7389
 1491SOL     OW 4657   6.328   5.521   4.352  0.2116 -0.2364 -0.1879
 1491SOL    HW1 4658   6.325   5.503   4.254 -0.1819 -1.5680  0.0432
 1491SOL    HW2 4659   6.405   5.581   4.373  0.4669 -0.1709 -1.2742
 1492SOL     OW 4660   1.271   3.525   6.733  0.0682  0.1073 -0.8728
 1492SOL    HW1 4661   1.289   3.436   6.776  0.5242  1.0798  1.0808
 1492SOL    HW2 4662   1.173   3.546   6.740  0.1849  0.4060  0.0791
 1493SOL     OW 4663   5.157   6.740   4.789 -0.1339  0.0496  0.8051
 1493SOL    HW1 4664   5.118   6.779   4.873  1.4454  1.7099  0.8409
 1493SOL    HW2 4665   5.165   6.812   4.720 -1.7515 -1.3700 -0.9586
 1494SOL     OW 4666   6.802   1.135   5.368  0.1039  0.8021  0.0220
 1494SOL    HW1 4667   6.711   1.098   5.349 -0.1785  1.7324 -0.4925
 1494SOL    HW2 4668   6.846   1.161   5.282  0.6630  0.8115  0.3096
 1495SOL     OW 4669   5.251   1.413   4.865 -0.5486  0.6809  0.1077
 1495SOL    HW1 4670   5.241   1.331   4.922 -0.2351 -0.5445 -1.5177
 1495SOL    HW2 4671   5.323   1.398   4.798 -0.8197  2.1217 -0.5421
 1496SOL     OW 4672   5.680   2.003   5.074 -0.0598 -0.1303 -0.0492
 1496SOL    HW1 4673   5.655   1.907   5.061  1.2922 -0.6992  1.2430
 1496SOL    HW2 4674   5.729   2.036   4.994  2.6011 -1.6498  0.8231
 1497SOL     OW 4675   2.160   1.951   4.723 -0.3314  0.0851 -0.1520
 1497SOL    HW1 4676   2.195   1.867   4.682 -0.4728  0.0643 -0.2321
 1497SOL    HW2 4677   2.178   2.028   4.661  0.2004  0.1837  0.1260
 1498SOL     OW 4678   6.544   0.889   6.120 -0.0573  0.0978 -0.0943
 1498SOL    HW1 4679   6.514   0.812   6.177  0.6047  0.0146  0.1465
 1498SOL    HW2 4680   6.565   0.855   6.028  2.1033 -0.3876  0.5272
 1499SOL     OW 4681   5.277   4.549   6.632  0.1573  0.1526  0.6911
 1499SOL    HW1 4682   5.207   4.558   6.703  1.2417  0.8277  1.7086
 1499SOL    HW2 4683   5.368   4.555   6.673  0.8315 -0.3856 -0.6431
 1500SOL     OW 4684   5.430   0.285   4.578  0.4681 -0.1250 -0.4643
 1500SOL    HW1 4685   5.390   0.229   4.650  1.6219  0.9082  1.0324
 1500SOL    HW2 4686   5.389   0.376   4.579  0.4660 -0.1081 -1.1556
 1501SOL     OW 4687   0.022   0.224   4.342  0.0057 -0.2046  0.2157
 1501SOL    HW1 4688  -0.015   0.184   4.426  0.8122 -0.3208  0.5253
 1501SOL    HW2 4689   0.120   0.240   4.353 -0.2100  1.4424 -0.0753
 1502SOL     OW 4690   0.361   5.607   3.499  0.0566 -0.0899 -0.0679
 1502SOL    HW1 4691   0.351   5.539   3.427  3.3838  0.4653 -1.2313
 1502SOL    HW2 4692   0.444   5.588   3.552 -0.9057  1.0140  1.9819
 1503SOL     OW 4693   1.756   2.212   5.323  0.1275 -0.0577 -0.5743
 1503SOL    HW1 4694   1.739   2.293   5.267  0.7729  0.3184 -0.2393
 1503SOL    HW2 4695   1.838   2.166   5.290 -1.2472 -1.6509 -1.9509
 1504SOL     OW 4696   5.356   6.731   5.254 -0.2800  0.1489 -0.5852
 1504SOL    HW1 4697   5.323   6.707   5.345 -1.4196 -0.8162 -1.2289
 1504SOL    HW2 4698   5.383   6.827   5.253 -1.6175  0.5622  0.3924
 1505SOL     OW 4699   4.964   2.868   5.019  0.7647  0.3232 -0.1596
 1505SOL    HW1 4700   5.053   2.829   4.995 -0.0616 -1.6333 -0.2196
 1505SOL    HW2 4701   4.892   2.820   4.969 -0.4884  0.3857  1.5025
 1506SOL     OW 4702   6.529   1.133   4.684 -0.0126 -0.2831  0.1825
 1506SOL    HW1 4703   6.601   1.074   4.720 -0.5833 -0.5210  0.9449
 1506SOL    HW2 4704   6.451   1.077   4.656 -0.1647  0.0263 -0.0165
 1507SOL     OW 4705   6.784   4.383   6.678  0.1899  0.1254  0.1872
 1507SOL    HW1 4706   6.858   4.317   6.665 -0.0548  0.1338 -1.4896
 1507SOL    HW2 4707   6.790   4.453   6.606 -0.1622  1.3594  1.3285
 1508SOL     OW 4708   6.144   3.993   5.611  0.9324  0.0985 -0.0144
 1508SOL    HW1 4709   6.100   3.998   5.521  0.9071 -0.6280 -0.0483
 1508SOL    HW2 4710   6.243   3.986   5.599  0.9548  0.3624  0.0225
 1509SOL     OW 4711   4.694   4.153   4.634 -0.5234 -0.1331 -0.2850
 1509SOL    HW1 4712   4.773   4.128   4.690 -0.3938 -0.5405 -0.6399
 1509SOL    HW2 4713   4.617   4.177   4.694 -0.2871 -0.2364  0.0637
 1510SOL     OW 4714   0.477   3.803   4.495 -0.2205  0.1874 -0.2659
 1510SOL    HW1 4715   0.401   3.868   4.490  0.7472  1.2743 -1.7513
 1510SOL    HW2 4716   0.441   3.710   4.492 -1.5154  0.6756 -0.7261
 1511SOL     OW 4717   5.131   2.579   3.395 -0.4252 -0.3260  0.7318
 1511SOL    HW1 4718   5.224   2.545   3.380 -0.1285  0.9997 -0.7265
 1511SOL    HW2 4719   5.127   2.627   3.482  0.5337  0.4283  0.3840
 1512SOL     OW 4720   0.040   3.536   0.010  0.3161  0.3802 -0.3137
 1512SOL    HW1 4721   0.004   3.597  -0.060  1.6358  1.2008 -0.3155
 1512SOL    HW2 4722  -0.005   3.555   0.098  1.8475  2.6003  0.0893
 1513SOL     OW 4723   0.403   3.285   3.965  0.8036 -0.3908 -0.1743
 1513SOL    HW1 4724   0.443   3.317   3.878 -0.4460 -0.5550 -0.8297
 1513SOL    HW2 4725   0.381   3.188   3.958 -1.9042  0.1959 -0.7202
 1514SOL     OW 4726   1.894   2.785   3.351 -0.7389  0.2994 -0.2800
 1514SOL    HW1 4727   1.985   2.812   3.319 -0.3955  0.7289  1.0147
 1514SOL    HW2 4728   1.899   2.694   3.393 -1.2601 -0.4267 -1.7272
 1515SOL     OW 4729   4.356   3.291   4.774 -0.4712 -0.2405 -0.3656
 1515SOL    HW1 4730   4.336   3.271   4.679  0.0762 -1.2458 -0.2839
 1515SOL    HW2 4731   4.278   3.339   4.816  0.0148  1.9436 -1.7943
 1516SOL     OW 4732   0.598   2.266   0.921  0.4139  0.2084 -0.8785
 1516SOL    HW1 4733   0.650   2.350   0.907  0.8329  0.4451  1.5479
 1516SOL    HW2 4734   0.660   2.189   0.935  0.0389 -0.3422 -2.1259
 1517SOL     OW 4735   3.119   4.341   4.511 -0.2290  0.2950  0.2019
 1517SOL    HW1 4736   3.193   4.314   4.572 -0.4470 -0.4943  0.1301
 1517SOL    HW2 4737   3.153   4.348   4.417  0.7901  4.2457  0.6967
 1518SOL     OW 4738   0.309   3.453   6.140 -0.1518  0.2184 -0.3434
 1518SOL    HW1 4739   0.224   3.498   6.169 -0.8060 -1.4045  0.3953
 1518SOL    HW2 4740   0.387   3.502   6.178 -0.8641  0.3564  1.0082
 1519SOL     OW 4741   0.401   1.909   3.773  0.0160 -0.1366 -0.3582
 1519SOL    HW1 4742   0.396   1.917   3.674  0.0842 -0.5891 -0.4041
 1519SOL    HW2 4743   0.342   1.834   3.803 -1.4065  1.1291  0.1246
 1520SOL     OW 4744   5.496   4.459   3.756 -0.0442 -0.0521 -0.8401
 1520SOL    HW1 4745   5.563   4.533   3.745  0.0878  0.1067  0.8919
 1520SOL    HW2 4746   5.508   4.416   3.845 -0.1891 -2.1232 -1.7668
 1521SOL     OW 4747   6.900   3.491   4.111 -0.3387  0.3485 -0.2493
 1521SOL    HW1 4748   6.995   3.516   4.094 -0.0058 -1.1950 -0.7976
 1521SOL    HW2 4749   6.841   3.542   4.048  0.5482 -2.1624 -3.3433
 1522SOL     OW 4750   6.927   4.312   5.553 -0.2390 -0.3640  0.6525
 1522SOL    HW1 4751   6.855   4.279   5.613 -0.2035 -0.9066  0.4052
 1522SOL    HW2 4752   7.015   4.275   5.582 -0.3120 -1.1923 -0.1314
 1523SOL     OW 4753   3.519   3.594   4.143  0.1930  0.3767 -0.6432
 1523SOL    HW1 4754   3.578   3.666   4.181  0.2828 -0.4265  0.8097
 1523SOL    HW2 4755   3.469   3.630   4.064  1.7766  1.4135 -1.2258
 1524SOL     OW 4756   1.874   3.199   5.188  0.0574 -0.3829 -0.1770
 1524SOL    HW1 4757   1.928   3.247   5.257 -1.3148  0.4082  0.3790
 1524SOL    HW2 4758   1.934   3.139   5.134  1.8664  2.0028 -0.9829
 1525SOL     OW 4759   4.929   1.139   4.853 -0.3164  0.4911 -0.1324
 1525SOL    HW1 4760   4.835   1.172   4.850 -0.6461 -0.3064  0.8173
 1525SOL    HW2 4761   4.984   1.201   4.909 -1.0198 -0.6922  1.9756
 1526SOL     OW 4762   4.364   3.857   5.919 -0.1533 -0.3819 -0.2131
 1526SOL    HW1 4763   4.459   3.852   5.889 -0.1790  1.3830 -0.6565
 1526SOL    HW2 4764   4.359   3.900   6.009 -0.6980  2.1661 -1.3935
 1527SOL     OW 4765   6.599   6.588   5.416  0.6480 -0.3125  0.0170
 1527SOL    HW1 4766   6.627   6.649   5.343 -0.0817  0.3846  0.3021
 1527SOL    HW2 4767   6.563   6.503   5.377 -0.6175  0.4267 -0.4902
 1528SOL     OW 4768   0.308   2.326   5.054  0.0104 -0.0835 -0.4120
 1528SOL    HW1 4769   0.249   2.255   5.014 -0.0218  0.9216 -2.2799
 1528SOL    HW2 4770   0.253   2.389   5.108 -0.0730 -1.0445  0.6530
 1529SOL     OW 4771   6.980   2.954   3.121 -0.2207  0.2361  0.3691
 1529SOL    HW1 4772   6.924   3.016   3.177 -0.6435  1.2471 -1.1101
 1529SOL    HW2 4773   6.922   2.879   3.088 -0.6702  1.0875 -0.8648
 1530SOL     OW 4774   1.692   3.396   4.429 -0.1675 -0.2806 -0.4036
 1530SOL    HW1 4775   1.715   3.459   4.355  0.3534  0.6507  0.5272
 1530SOL    HW2 4776   1.734   3.428   4.514 -2.0989 -0.4301  0.6602
 1531SOL     OW 4777   5.475   3.593   5.971 -0.4313  0.4265  0.2341
 1531SOL    HW1 4778   5.422   3.619   6.052  0.1141  0.5920  0.5427
 1531SOL    HW2 4779   5.537   3.667   5.946  0.6246 -0.2740  0.6990
 1532SOL     OW 4780   6.497   2.635   2.413  0.0078  0.1154  0.2094
 1532SOL    HW1 4781   6.460   2.663   2.501  2.2626  1.7890  0.7222
 1532SOL    HW2 4782   6.571   2.569   2.426  0.9351  1.0165 -0.3305
 1533SOL     OW 4783   5.651   4.390   4.208  1.1268 -0.0889 -0.4175
 1533SOL    HW1 4784   5.601   4.341   4.280  1.0891 -1.9470 -1.6544
 1533SOL    HW2 4785   5.658   4.487   4.233 -0.5284 -0.3189  1.1707
 1534SOL     OW 4786   1.056   4.156   5.055 -0.2563  0.5680  0.1193
 1534SOL    HW1 4787   1.093   4.064   5.064 -2.0828 -0.2625 -0.4333
 1534SOL    HW2 4788   1.079   4.209   5.136  1.1109 -0.2486  0.2927
 1535SOL     OW 4789   6.418   5.518   5.191 -0.4015  0.5039  0.0473
 1535SOL    HW1 4790   6.330   5.552   5.224 -0.0916 -0.1852  1.7011
 1535SOL    HW2 4791   6.490   5.582   5.218 -0.2837  0.6223 -0.5330
 1536SOL     OW 4792   6.735   2.618   0.529 -0.0590  0.2588 -0.2072
 1536SOL    HW1 4793   6.730   2.637   0.431  0.7209 -1.6650 -0.6723
 1536SOL    HW2 4794   6.790   2.536   0.543 -1.0211 -0.0868  1.7796
 1537SOL     OW 4795   6.787   2.457   0.204  0.3832 -0.2502  0.2489
 1537SOL    HW1 4796   6.870   2.493   0.160 -0.2124  0.1280 -0.5871
 1537SOL    HW2 4797   6.802   2.361   0.229  1.6488  0.2693  1.6332
 1538SOL     OW 4798   6.885   4.862   5.975  0.1292  0.2632  0.2728
 1538SOL    HW1 4799   6.901   4.779   6.030 -0.5050  0.6150  1.0061
 1538SOL    HW2 4800   6.811   4.845   5.910 -0.5446  0.4855  0.9647
 1539SOL     OW 4801   6.760   3.628   5.259  0.2218  0.3543 -0.1275
 1539SOL    HW1 4802   6.823   3.613   5.335 -0.2706  1.1358  0.4453
 1539SOL    HW2 4803   6.782   3.565   5.185  0.3451 -0.8107  0.8788
 1540SOL     OW 4804   6.015   3.728   2.186  1.0330 -0.1302 -0.3946
 1540SOL    HW1 4805   6.005   3.828   2.194  1.6716 -0.1091  0.2415
 1540SOL    HW2 4806   6.031   3.704   2.091 -2.5968  0.0321 -1.2159
 1541SOL     OW 4807   0.355   2.243   1.060  0.5847  0.4336 -0.0724
 1541SOL    HW1 4808   0.336   2.146   1.078  0.4152  0.1681 -1.5122
 1541SOL    HW2 4809   0.450   2.254   1.031 -0.2972  0.0395 -3.6333
 1542SOL     OW 4810   2.356   4.632   4.142  0.4321 -0.0664  0.1765
 1542SOL    HW1 4811   2.290   4.617   4.216 -0.7894  1.6798 -0.4791
 1542SOL    HW2 4812   2.322   4.705   4.082  1.8104 -0.8257 -1.6122
 1543SOL     OW 4813   4.844   3.392   6.292 -0.5487  0.2609  0.6021
 1543SOL    HW1 4814   4.890   3.481   6.293 -0.1488  0.0497  1.1439
 1543SOL    HW2 4815   4.745   3.406   6.282 -0.3065  0.6779 -1.6948
 1544SOL     OW 4816   6.720   1.581   5.762  0.0390 -0.0990 -0.4513
 1544SOL    HW1 4817   6.705   1.563   5.665  2.2334 -1.1996 -0.6514
 1544SOL    HW2 4818   6.814   1.612   5.776  0.7720 -2.8856  1.6293
 1545SOL     OW 4819   5.595   3.514   2.781 -0.0936  0.3164 -0.2859
 1545SOL    HW1 4820   5.513   3.473   2.741 -0.2716 -0.8311  1.1438
 1545SOL    HW2 4821   5.643   3.445   2.836  1.2472  1.2587 -0.2243
 1546SOL     OW 4822   3.349   4.301   4.671  0.2562  0.0802  0.3901
 1546SOL    HW1 4823   3.419   4.371   4.683  0.5342 -0.1599  0.1605
 1546SOL    HW2 4824   3.388   4.211   4.691  0.1891 -0.1235 -0.3664
 1547SOL     OW 4825   4.169   3.780   6.208 -0.0636 -0.1290  0.1427
 1547SOL    HW1 4826   4.116   3.710   6.161  0.8894 -0.6288 -0.1940
 1547SOL    HW2 4827   4.142   3.783   6.304 -1.2356  0.1478 -0.1684
 1548SOL     OW 4828   6.185   6.790   4.507  0.4024  0.4962  0.3386
 1548SOL    HW1 4829   6.140   6.714   4.461  2.0481  0.2269 -0.8828
 1548SOL    HW2 4830   6.137   6.809   4.593 -1.1362 -0.7004 -0.2027
 1549SOL     OW 4831   6.183   3.845   3.947 -0.1086 -0.0862 -0.0701
 1549SOL    HW1 4832   6.170   3.774   3.877  1.2216 -0.8902  0.4637
 1549SOL    HW2 4833   6.192   3.802   4.037 -1.5403  0.9246  0.5860
 1550SOL     OW 4834   6.187   3.065   6.362  0.1637 -0.1068 -0.1953
 1550SOL    HW1 4835   6.152   2.983   6.316  0.3040 -0.5152  0.4176
 1550SOL    HW2 4836   6.186   3.051   6.461  4.7475 -1.3784 -0.0791
 1551SOL     OW 4837   6.747   1.013   2.846  0.2696  0.0092 -0.2377
 1551SOL    HW1 4838   6.668   0.953   2.863 -0.5682  1.0302 -0.4333
 1551SOL    HW2 4839   6.758   1.023   2.747 -0.1352  0.8534 -0.2054
 1552SOL     OW 4840   6.196   4.677   2.690  0.2392  0.0246  0.3734
 1552SOL    HW1 4841   6.201   4.708   2.595  2.1747 -2.3312 -0.3967
 1552SOL    HW2 4842   6.113   4.713   2.732 -0.3102  1.7376 -1.9524
 1553SOL     OW 4843   1.297   2.460   0.872 -0.1169  0.4941 -0.2272
 1553SOL    HW1 4844   1.263   2.513   0.795  0.9571  1.3599 -0.1158
 1553SOL    HW2 4845   1.395   2.444   0.862 -0.1481 -0.2421  0.4697
 1554SOL     OW 4846   4.194   3.625   4.248  0.0599  0.3244 -0.0227
 1554SOL    HW1 4847   4.252   3.706   4.246 -0.5181  0.8045  1.2746
 1554SOL    HW2 4848   4.143   3.618   4.162  0.2393  1.2498 -0.2183
 1555SOL     OW 4849   3.368   3.569   5.124 -0.3345  0.2291  0.2084
 1555SOL    HW1 4850   3.343   3.574   5.221  1.2600  1.3492  0.6087
 1555SOL    HW2 4851   3.390   3.474   5.100  1.9920  0.2837  1.7461
 1556SOL     OW 4852   0.809   3.778   6.650 -0.2755 -0.0630  0.1061
 1556SOL    HW1 4853   0.846   3.870   6.650 -0.2429 -0.0729 -0.3591
 1556SOL    HW2 4854   0.776   3.755   6.558 -0.4247 -0.4550  0.2537
 1557SOL     OW 4855   3.727   3.096   5.995  0.1692 -0.1862 -0.7051
 1557SOL    HW1 4856   3.639   3.049   5.996  0.3164 -0.4524  0.0928
 1557SOL    HW2 4857   3.712   3.195   5.988 -0.2696 -0.0932  1.0988
 1558SOL     OW 4858   0.415   2.798   4.649  0.1377  0.0611  0.2993
 1558SOL    HW1 4859   0.317   2.797   4.665 -0.3837  0.5923 -2.4243
 1558SOL    HW2 4860   0.463   2.820   4.735 -2.1278  0.6059  1.4882
 1559SOL     OW 4861   5.045   3.280   4.981 -0.3751  0.0772 -0.7399
 1559SOL    HW1 4862   4.971   3.264   5.047 -3.0979 -2.3345 -3.9782
 1559SOL    HW2 4863   5.105   3.200   4.978 -0.4005  0.0763 -1.2942
 1560SOL     OW 4864   5.864   3.458   6.005  0.2297 -0.4027 -0.0458
 1560SOL    HW1 4865   5.861   3.407   5.919 -1.6979 -1.1639  0.4119
 1560SOL    HW2 4866   5.841   3.554   5.988 -0.9655 -0.7187 -0.2950
 1561SOL     OW 4867   6.199   5.135   4.868 -0.0871 -0.6692  0.1919
 1561SOL    HW1 4868   6.175   5.112   4.962 -0.0976 -0.7166  0.1779
 1561SOL    HW2 4869   6.214   5.051   4.816  1.2348 -0.6465  0.4880
 1562SOL     OW 4870   4.741   2.622   3.703 -0.2962 -0.7435  0.3716
 1562SOL    HW1 4871   4.673   2.550   3.684 -0.3783 -0.5154 -0.2181
 1562SOL    HW2 4872   4.831   2.580   3.714 -0.4624 -1.0082  0.7352
 1563SOL     OW 4873   0.744   3.255   4.845 -0.0341 -0.4507  0.3037
 1563SOL    HW1 4874   0.713   3.220   4.933 -0.4609 -0.9834 -0.0541
 1563SOL    HW2 4875   0.720   3.191   4.772 -0.0169  0.1530 -0.2536
 1564SOL     OW 4876   3.105   2.446   6.023 -0.4733 -0.7760 -0.6285
 1564SOL    HW1 4877   3.193   2.420   5.983  1.0795 -0.8271  2.5894
 1564SOL    HW2 4878   3.112   2.537   6.063 -2.3802 -0.1805 -1.4995
 1565SOL     OW 4879   0.153   5.176   6.026 -0.0498  0.0388 -0.3311
 1565SOL    HW1 4880   0.080   5.129   6.076  0.0109 -0.4253 -0.6698
 1565SOL    HW2 4881   0.241   5.153   6.066 -0.0654  0.3866 -0.0903
 1566SOL     OW 4882   1.863   3.232   3.596 -0.1978 -0.2858 -0.0870
 1566SOL    HW1 4883   1.804   3.300   3.552 -1.6361 -0.9790  0.6749
 1566SOL    HW2 4884   1.860   3.147   3.544  0.2076 -0.2910 -0.1001
 1567SOL     OW 4885   6.430   4.725   2.830  0.5673  0.2918  0.6009
 1567SOL    HW1 4886   6.338   4.721   2.792  0.5680  1.3373  0.4419
 1567SOL    HW2 4887   6.452   4.820   2.854  0.3741 -0.3492  3.7131
 1568SOL     OW 4888   3.480   3.824   4.699 -0.2219  0.4606  0.2109
 1568SOL    HW1 4889   3.457   3.922   4.700  1.3096  0.9117 -1.8470
 1568SOL    HW2 4890   3.468   3.788   4.606 -0.9259 -1.3814  0.9755
 1569SOL     OW 4891   0.183   3.608   4.764  0.2270  0.3171 -0.5144
 1569SOL    HW1 4892   0.155   3.542   4.694 -0.0183 -1.9439  1.5868
 1569SOL    HW2 4893   0.278   3.590   4.791 -0.9905 -2.0627  2.9029
 1570SOL     OW 4894   1.455   1.785   6.240  0.0777 -0.0371 -1.0779
 1570SOL    HW1 4895   1.371   1.788   6.293 -0.0016  1.7600 -1.2199
 1570SOL    HW2 4896   1.444   1.724   6.162 -0.8437 -0.3556 -0.7053
 1571SOL     OW 4897   6.023   5.608   3.552  0.4247 -0.1689  0.3840
 1571SOL    HW1 4898   6.069   5.521   3.572 -3.3411 -2.1145  1.5241
 1571SOL    HW2 4899   6.055   5.678   3.617  2.4426 -1.0395  0.4119
 1572SOL     OW 4900   6.019   2.065   4.771 -0.6580  0.0215  0.1311
 1572SOL    HW1 4901   5.928   2.044   4.806  0.7031 -1.1098  3.4085
 1572SOL    HW2 4902   6.074   1.982   4.768  0.0755  0.5210 -2.6619
 1573SOL     OW 4903   5.799   6.573   5.384  0.1501  0.0746  0.1886
 1573SOL    HW1 4904   5.821   6.569   5.287 -0.3427  2.3946 -0.0933
 1573SOL    HW2 4905   5.873   6.531   5.437  0.5670 -0.9533 -1.1652
 1574SOL     OW 4906   5.844   4.166   1.520  0.0403  0.2545 -0.3317
 1574SOL    HW1 4907   5.807   4.234   1.458 -0.3410  0.2977 -0.0609
 1574SOL    HW2 4908   5.779   4.090   1.529  1.4212 -1.2832 -2.4240
 1575SOL     OW 4909   4.002   2.507   4.460  0.6302  0.2990 -0.1282
 1575SOL    HW1 4910   4.019   2.410   4.444  2.1612  0.8966 -2.6436
 1575SOL    HW2 4911   3.910   2.520   4.498  0.9717 -2.1940  1.7673
 1576SOL     OW 4912   1.348   3.717   0.282  0.5446 -0.3147 -0.3835
 1576SOL    HW1 4913   1.359   3.642   0.347  1.7322  2.4440  2.9133
 1576SOL    HW2 4914   1.436   3.735   0.237 -0.0625 -1.6552 -2.1944
 1577SOL     OW 4915   2.078   4.064   5.541  0.2968 -0.2399 -0.1258
 1577SOL    HW1 4916   2.017   4.038   5.616 -0.4935  0.2223 -0.5926
 1577SOL    HW2 4917   2.109   3.981   5.494 -0.7849 -0.4589 -0.4977
 1578SOL     OW 4918   5.289   4.639   0.445  0.5475 -0.2744  0.4274
 1578SOL    HW1 4919   5.297   4.571   0.518 -0.0091 -0.1107  0.6480
 1578SOL    HW2 4920   5.228   4.712   0.475 -2.2124 -1.7095 -1.2790
 1579SOL     OW 4921   0.321   2.438   3.325 -0.3416 -0.2846 -0.1350
 1579SOL    HW1 4922   0.343   2.357   3.270 -0.3548 -0.6445  0.3859
 1579SOL    HW2 4923   0.224   2.461   3.314 -0.2526 -0.1121 -0.5768
 1580SOL     OW 4924   4.649   2.758   5.390  0.4431  0.0352  0.5793
 1580SOL    HW1 4925   4.698   2.704   5.458 -0.6550 -1.4772  0.2089
 1580SOL    HW2 4926   4.621   2.700   5.314  1.0154  1.5564 -0.8573
 1581SOL     OW 4927   0.442   0.066   4.424 -0.5273 -0.2121 -0.1244
 1581SOL    HW1 4928   0.370   0.133   4.443  1.1622  1.5227  0.4761
 1581SOL    HW2 4929   0.401  -0.019   4.393 -2.8449  0.6041  0.5084
 1582SOL     OW 4930   5.113   2.122   3.314 -0.0008  0.8802 -0.2482
 1582SOL    HW1 4931   5.036   2.122   3.250  1.0031  0.8572 -1.4950
 1582SOL    HW2 4932   5.084   2.160   3.402 -1.7352 -0.2402 -0.2994
 1583SOL     OW 4933   6.201   1.228   5.643  0.2788  0.2712  0.2663
 1583SOL    HW1 4934   6.258   1.210   5.563  0.4555 -0.2795  0.5081
 1583SOL    HW2 4935   6.148   1.147   5.665  1.5159 -0.1964  1.7257
 1584SOL     OW 4936   1.942   4.233   3.588  0.3618 -0.1086 -0.1635
 1584SOL    HW1 4937   1.879   4.225   3.511 -1.6067  0.7657  1.2683
 1584SOL    HW2 4938   1.978   4.143   3.612 -1.4907 -0.8765 -0.1476
 1585SOL     OW 4939   1.729   2.302   3.835  0.4841 -0.0106 -0.1060
 1585SOL    HW1 4940   1.693   2.371   3.773 -0.8108 -0.1062  0.5234
 1585SOL    HW2 4941   1.713   2.330   3.929  1.2886 -0.4802  0.1856
 1586SOL     OW 4942   0.681   2.308   0.231  0.7190 -0.2078  0.1509
 1586SOL    HW1 4943   0.762   2.366   0.239  0.6852  0.1272 -1.5906
 1586SOL    HW2 4944   0.662   2.291   0.134  0.2071 -2.4073  0.5959
 1587SOL     OW 4945   3.131   1.561   5.137 -0.0930 -0.7639 -0.3508
 1587SOL    HW1 4946   3.209   1.507   5.104  0.8445  0.2783  0.0709
 1587SOL    HW2 4947   3.139   1.655   5.103 -0.9353 -0.5342  0.0692
 1588SOL     OW 4948   5.549   2.990   5.299  0.0682  0.7307  0.0500
 1588SOL    HW1 4949   5.493   2.990   5.382  1.2766  2.4347  0.9349
 1588SOL    HW2 4950   5.559   3.084   5.265  1.4937  0.3598 -0.6713
 1589SOL     OW 4951   0.605   1.669   4.704  0.5970 -0.1343 -0.3888
 1589SOL    HW1 4952   0.594   1.711   4.614  1.0944 -0.3032 -0.5285
 1589SOL    HW2 4953   0.695   1.626   4.710  0.8457  0.4792  0.4274
 1590SOL     OW 4954   6.665   1.515   5.381  0.1700  0.4178  0.3881
 1590SOL    HW1 4955   6.598   1.588   5.396 -0.0518  0.0386  1.3439
 1590SOL    HW2 4956   6.723   1.538   5.304 -2.0720  0.0558 -1.5397
 1591SOL     OW 4957   4.867   3.748   2.719  0.6591  0.6201  0.6053
 1591SOL    HW1 4958   4.902   3.676   2.778 -0.6680  1.5678  2.6442
 1591SOL    HW2 4959   4.927   3.828   2.725  1.4983  0.1434 -0.7776
 1592SOL     OW 4960   3.672   3.979   4.427  0.3919 -0.1559  0.4939
 1592SOL    HW1 4961   3.746   4.023   4.478  0.8262 -0.8037  0.4336
 1592SOL    HW2 4962   3.606   4.048   4.398 -0.6540  0.0747  3.1485
 1593SOL     OW 4963   2.702   2.977   4.560  0.3354  0.1197  0.4506
 1593SOL    HW1 4964   2.768   3.043   4.525 -0.5593  0.4454 -0.6697
 1593SOL    HW2 4965   2.702   2.895   4.502 -2.4833  1.4103 -1.6185
 1594SOL     OW 4966   3.073   2.904   6.498  0.4410 -0.2915 -0.2666
 1594SOL    HW1 4967   3.138   2.837   6.535  0.7846  1.8099  3.4806
 1594SOL    HW2 4968   2.982   2.865   6.496  0.8031 -1.2508  0.7965
 1595SOL     OW 4969   6.988   2.816   6.689  0.7214 -0.0688  0.0136
 1595SOL    HW1 4970   6.938   2.763   6.621 -0.9148  2.2483 -0.7226
 1595SOL    HW2 4971   7.047   2.882   6.642 -0.5587  1.6784  0.7661
 1596SOL     OW 4972   0.246   4.201   6.797  0.2427 -0.2836  0.4696
 1596SOL    HW1 4973   0.317   4.146   6.841  2.5502  0.5395 -1.9321
 1596SOL    HW2 4974   0.238   4.289   6.844  0.0499 -0.7849  1.3865
 1597SOL     OW 4975   3.781   3.882   5.194  0.5625 -0.1937 -0.0029
 1597SOL    HW1 4976   3.874   3.857   5.222  0.6246 -0.8419 -0.7488
 1597SOL    HW2 4977   3.745   3.813   5.132 -1.0958 -0.8325  1.5993
 1598SOL     OW 4978   6.419   3.516   4.755  0.0930 -0.1889 -0.0877
 1598SOL    HW1 4979   6.469   3.482   4.675  1.3118 -0.0255  0.5850
 1598SOL    HW2 4980   6.392   3.611   4.739  1.0883  0.1244  0.0200
 1599SOL     OW 4981   5.954   0.748   5.336 -0.2118 -0.3153  0.3156
 1599SOL    HW1 4982   5.938   0.668   5.278  0.7466 -1.8307  2.0395
 1599SOL    HW2 4983   5.894   0.745   5.415  1.2745 -0.5196  1.4858
 1600SOL     OW 4984   4.104   4.396   5.965  0.0514 -0.3133  0.5451
 1600SOL    HW1 4985   4.023   4.337   5.956 -2.3336  2.6245  1.1859
 1600SOL    HW2 4986   4.144   4.385   6.056 -2.9492  1.8902  2.2994
 1601SOL     OW 4987   4.407   2.673   0.408  0.7053 -0.4247 -0.5926
 1601SOL    HW1 4988   4.419   2.741   0.336  1.0621 -1.2851 -1.3726
 1601SOL    HW2 4989   4.497   2.640   0.438  0.6205  0.7620  1.0964
 1602SOL     OW 4990   6.553   2.420   5.776 -0.7265 -0.4472 -0.4203
 1602SOL    HW1 4991   6.574   2.327   5.809 -1.4813 -0.8695 -1.0985
 1602SOL    HW2 4992   6.582   2.429   5.681 -1.5062 -0.3089 -0.6557
 1603SOL     OW 4993   5.283   2.395   6.494 -0.4689  0.2229  0.4923
 1603SOL    HW1 4994   5.217   2.335   6.537  0.0233 -1.2544 -0.7314
 1603SOL    HW2 4995   5.340   2.343   6.430  0.5511  1.8250  0.0191
 1604SOL     OW 4996   6.477   4.905   3.140 -1.2016  0.2097 -0.1168
 1604SOL    HW1 4997   6.514   4.928   3.230 -1.4456 -0.1335  0.0726
 1604SOL    HW2 4998   6.460   4.807   3.135 -2.3722  0.3981 -0.0811
 1605SOL     OW 4999   0.808   2.393   4.342  0.2883 -0.4919 -0.2748
 1605SOL    HW1 5000   0.817   2.348   4.252 -0.4727 -0.7600 -0.2233
 1605SOL    HW2 5001   0.834   2.328   4.413  1.6459 -0.0359 -0.3302
 1606SOL     OW 5002   0.858   4.842   5.157 -0.2030 -0.2493 -0.3302
 1606SOL    HW1 5003   0.950   4.863   5.123 -0.7002  2.0929 -0.3661
 1606SOL    HW2 5004   0.798   4.920   5.141 -1.6411 -0.8564  1.7525
 1607SOL     OW 5005   6.628   1.537   4.577 -0.1401  0.5037 -0.0496
 1607SOL    HW1 5006   6.544   1.483   4.573  0.3279 -0.1840 -0.6196
 1607SOL    HW2 5007   6.652   1.569   4.485  0.9778 -0.4773 -0.1132
 1608SOL     OW 5008   2.519   3.827   5.123  0.3326 -0.1278 -0.5448
 1608SOL    HW1 5009   2.555   3.736   5.102  1.2808 -0.2629  1.3991
 1608SOL    HW2 5010   2.575   3.896   5.078  1.7237 -0.4228  0.6480
 1609SOL     OW 5011   5.156   1.393   5.281 -0.8123  0.5849  0.0745
 1609SOL    HW1 5012   5.090   1.355   5.346  0.3785  0.0968  1.0429
 1609SOL    HW2 5013   5.248   1.371   5.312 -0.1161 -3.0748 -3.7651
 1610SOL     OW 5014   5.740   5.274   6.348 -0.8320 -0.8036 -0.2876
 1610SOL    HW1 5015   5.651   5.287   6.304 -0.2942  3.9999 -0.5093
 1610SOL    HW2 5016   5.811   5.263   6.278 -0.6912  0.9861 -0.4861
 1611SOL     OW 5017   0.599   5.142   3.042 -0.0781  0.3723 -0.2914
 1611SOL    HW1 5018   0.663   5.202   2.994  1.1466  1.0710  2.0587
 1611SOL    HW2 5019   0.565   5.072   2.979  0.5082  1.9067 -2.4246
 1612SOL     OW 5020   2.420   2.741   3.585 -0.0480  0.6885 -0.0960
 1612SOL    HW1 5021   2.438   2.832   3.622 -0.6206  0.6713  0.2403
 1612SOL    HW2 5022   2.453   2.672   3.649  0.6548  0.6566 -0.4884
 1613SOL     OW 5023   5.371   5.989   4.674 -0.3732  0.0266  0.3961
 1613SOL    HW1 5024   5.321   5.946   4.749 -0.0327  0.7474  1.0560
 1613SOL    HW2 5025   5.447   5.930   4.646  0.1926  0.2532  1.4051
 1614SOL     OW 5026   3.944   2.147   6.199  0.2749 -0.3971 -0.1906
 1614SOL    HW1 5027   3.995   2.172   6.116 -0.2824 -0.4997 -0.5757
 1614SOL    HW2 5028   3.879   2.220   6.221  0.3925 -0.3893  0.1345
 1615SOL     OW 5029   1.548   1.711   4.405 -0.5069 -0.2631  0.6894
 1615SOL    HW1 5030   1.451   1.687   4.405 -0.5097 -0.3128 -0.3219
 1615SOL    HW2 5031   1.594   1.660   4.332  0.5120 -1.1380  1.9006
 1616SOL     OW 5032   1.037   2.589   5.895 -0.2481  0.0965  0.6821
 1616SOL    HW1 5033   1.136   2.595   5.880  0.0461 -1.9803  1.4245
 1616SOL    HW2 5034   1.004   2.500   5.863 -2.0554  1.0768 -0.3062
 1617SOL     OW 5035   0.852   4.527   4.031  0.2084 -0.4612  0.4912
 1617SOL    HW1 5036   0.917   4.523   4.107  0.0766 -0.2699  0.6148
 1617SOL    HW2 5037   0.803   4.614   4.034 -1.4263 -1.3756  1.5330
 1618SOL     OW 5038   5.167   5.330   5.133  0.3158 -0.1415 -0.1743
 1618SOL    HW1 5039   5.082   5.381   5.123 -0.1610 -0.8535  0.1389
 1618SOL    HW2 5040   5.232   5.383   5.188  0.0996  0.4259 -0.4589
 1619SOL     OW 5041   0.655   2.889   3.903  0.0000  0.1302 -0.1487
 1619SOL    HW1 5042   0.668   2.919   3.809  0.4033 -0.2458 -0.2164
 1619SOL    HW2 5043   0.568   2.924   3.938  0.6833  1.8239 -0.0359
 1620SOL     OW 5044   1.290   3.170   3.085  0.1181 -0.2568  0.3914
 1620SOL    HW1 5045   1.379   3.137   3.115 -0.4850 -0.1343  2.4360
 1620SOL    HW2 5046   1.255   3.111   3.013  0.5752 -2.0408  1.5811
 1621SOL     OW 5047   0.305   0.356   5.913  0.1617  0.2480 -0.0524
 1621SOL    HW1 5048   0.315   0.417   5.991  0.1420  2.1525 -1.4548
 1621SOL    HW2 5049   0.394   0.320   5.886  0.0479 -1.2499  1.4159
 1622SOL     OW 5050   6.768   2.496   1.212  0.0369 -0.5788 -0.0190
 1622SOL    HW1 5051   6.845   2.534   1.161 -1.6077  0.4199 -1.9236
 1622SOL    HW2 5052   6.730   2.566   1.273  0.4971 -1.0143  0.7859
 1623SOL     OW 5053   0.301   1.712   3.337 -0.1306  0.1336 -0.5016
 1623SOL    HW1 5054   0.299   1.615   3.361 -0.0223  0.6770  1.9507
 1623SOL    HW2 5055   0.341   1.764   3.412 -0.7444  2.1651 -1.5143
 1624SOL     OW 5056   0.298   2.566   0.479  0.3747 -0.0442  0.5021
 1624SOL    HW1 5057   0.298   2.647   0.421  3.0766  1.8177  2.8421
 1624SOL    HW2 5058   0.381   2.513   0.462 -0.1337 -0.9533  0.7888
 1625SOL     OW 5059   2.050   2.650   5.191  0.8849  0.2065 -0.6542
 1625SOL    HW1 5060   2.103   2.634   5.108  0.1994  0.3496 -1.1279
 1625SOL    HW2 5061   1.964   2.695   5.168  0.0434 -1.0273 -0.0370
 1626SOL     OW 5062   6.839   2.539   5.117  0.4139  0.0586  0.7917
 1626SOL    HW1 5063   6.934   2.522   5.147  0.5417 -0.3838  0.1632
 1626SOL    HW2 5064   6.783   2.459   5.140  0.5378 -0.3413 -0.2082
 1627SOL     OW 5065   6.956   5.040   6.179 -0.1549 -0.1704 -0.2843
 1627SOL    HW1 5066   7.041   5.010   6.223  0.0466 -0.3183 -0.7662
 1627SOL    HW2 5067   6.935   4.980   6.102  1.0061  1.6898 -2.1673
 1628SOL     OW 5068   2.593   3.407   4.201 -0.1596 -0.1555 -0.3789
 1628SOL    HW1 5069   2.613   3.451   4.288  0.1642 -0.2381 -0.4106
 1628SOL    HW2 5070   2.661   3.336   4.183  0.8670  1.0547 -1.5491
 1629SOL     OW 5071   1.887   2.494   4.952  0.1467 -0.4770  0.3841
 1629SOL    HW1 5072   1.850   2.582   4.922  0.9628  0.1637  1.1828
 1629SOL    HW2 5073   1.857   2.475   5.045 -1.9661 -2.2181 -0.5730
 1630SOL     OW 5074   6.722   2.280   4.178  0.0212  0.6985 -0.1054
 1630SOL    HW1 5075   6.761   2.234   4.258  0.4489  1.8784  0.3825
 1630SOL    HW2 5076   6.634   2.238   4.156  0.3199 -0.2408  0.4134
 1631SOL     OW 5077   6.623   4.355   5.101  0.1737 -0.0614  0.7760
 1631SOL    HW1 5078   6.527   4.347   5.127  0.2417  0.7664  1.3157
 1631SOL    HW2 5079   6.682   4.332   5.178  0.3935  0.6129  0.8170
 1632SOL     OW 5080   1.312   1.639   5.896 -0.6138 -0.2041  0.0223
 1632SOL    HW1 5081   1.281   1.671   5.806 -0.8142  0.9648  0.5030
 1632SOL    HW2 5082   1.412   1.644   5.901 -0.6364  0.2474  0.0537
 1633SOL     OW 5083   1.795   4.880   5.264 -0.0980  0.5407  0.1348
 1633SOL    HW1 5084   1.789   4.788   5.227  0.0259  0.5172  0.1705
 1633SOL    HW2 5085   1.834   4.876   5.357  0.2003  0.6583  0.0153
 1634SOL     OW 5086   4.666   3.848   6.387  0.3756  0.2624  0.6009
 1634SOL    HW1 5087   4.687   3.803   6.300  1.3627 -0.2355  1.0811
 1634SOL    HW2 5088   4.617   3.784   6.446 -0.2343  0.5786  0.4489
 1635SOL     OW 5089   1.929   2.086   3.842 -0.5417  0.5116 -0.0893
 1635SOL    HW1 5090   1.938   2.042   3.753 -2.2517 -2.7801  1.2033
 1635SOL    HW2 5091   1.866   2.163   3.834 -2.0496 -0.7861 -1.4645
 1636SOL     OW 5092   6.440   2.481   5.297 -0.1919 -0.0945 -0.0231
 1636SOL    HW1 5093   6.410   2.390   5.270 -1.8483  0.3757  0.1269
 1636SOL    HW2 5094   6.411   2.548   5.228 -0.2610  0.4939  0.5633
 1637SOL     OW 5095   1.132   3.903   5.209 -0.3867  0.4697  0.8090
 1637SOL    HW1 5096   1.223   3.893   5.170 -0.8584  2.3791 -0.9258
 1637SOL    HW2 5097   1.076   3.824   5.183  0.5966 -0.5189  1.5538
 1638SOL     OW 5098   0.800   1.952   0.517 -0.1586  0.6394 -0.3007
 1638SOL    HW1 5099   0.762   1.869   0.558  1.2923 -0.1257 -0.4498
 1638SOL    HW2 5100   0.741   1.982   0.441  0.6867 -1.8533 -2.0605
 1639SOL     OW 5101   5.218   3.077   4.946  0.6007  0.7758 -0.5230
 1639SOL    HW1 5102   5.162   3.071   4.864  0.0928 -0.2964 -0.1240
 1639SOL    HW2 5103   5.289   3.146   4.934 -0.3686  1.6604 -1.3067
 1640SOL     OW 5104   0.188   2.968   1.529 -0.4697 -0.3160  0.3177
 1640SOL    HW1 5105   0.099   2.999   1.496  0.7575  0.8383 -2.2325
 1640SOL    HW2 5106   0.260   3.007   1.471  1.5957 -2.7684  1.0427
 1641SOL     OW 5107   3.589   2.038   5.666  0.2011  0.1291  0.1705
 1641SOL    HW1 5108   3.609   1.991   5.752 -1.3187 -0.0886  0.4370
 1641SOL    HW2 5109   3.497   2.011   5.635 -0.4923  2.4891  0.0335
 1642SOL     OW 5110   0.428   3.951   1.972  0.3600  0.3251 -0.3294
 1642SOL    HW1 5111   0.432   4.045   1.938  2.3157  0.4794  0.2307
 1642SOL    HW2 5112   0.346   3.940   2.029 -0.8404  1.1611 -1.8104
 1643SOL     OW 5113   6.756   4.424   4.829  0.1125 -0.1573 -0.0770
 1643SOL    HW1 5114   6.816   4.494   4.790 -0.8541 -0.1359 -1.6081
 1643SOL    HW2 5115   6.801   4.382   4.908  1.9195  0.2007 -0.8638
 1644SOL     OW 5116   6.152   5.583   6.296 -1.0383  0.1973  0.2375
 1644SOL    HW1 5117   6.213   5.623   6.227 -1.6767  0.4598 -0.1778
 1644SOL    HW2 5118   6.063   5.563   6.255 -1.3495  0.1351  0.9279
 1645SOL     OW 5119   5.574   4.066   1.505  0.1624 -0.0216  0.1040
 1645SOL    HW1 5120   5.500   4.077   1.438  0.0648  0.0333  0.2192
 1645SOL    HW2 5121   5.554   4.122   1.585 -0.5134 -1.2935  0.8516
 1646SOL     OW 5122   4.134   3.285   6.351  0.0579 -0.0852 -0.0779
 1646SOL    HW1 5123   4.204   3.260   6.417  0.1624  1.2283  0.3359
 1646SOL    HW2 5124   4.143   3.228   6.269  1.3172 -0.2377  0.1480
 1647SOL     OW 5125   6.295   4.486   6.433 -0.2948 -0.2793 -0.3484
 1647SOL    HW1 5126   6.335   4.532   6.513  0.5019 -2.2864  0.4552
 1647SOL    HW2 5127   6.361   4.421   6.395 -1.2128 -0.4281 -1.7584
 1648SOL     OW 5128   3.572   3.838   4.212  0.3756  0.0617 -0.0089
 1648SOL    HW1 5129   3.521   3.914   4.171  1.4739  0.4504 -0.7085
 1648SOL    HW2 5130   3.636   3.874   4.280  0.5205 -0.2983  0.0483
 1649SOL     OW 5131   6.726   2.951   1.238  0.1003  0.0995 -0.4585
 1649SOL    HW1 5132   6.666   2.913   1.167  0.6136  2.0251 -2.0375
 1649SOL    HW2 5133   6.757   3.042   1.209  2.8794 -0.3588  0.8301
 1650SOL     OW 5134   1.651   3.180   0.017 -0.6823 -0.4453 -0.2618
 1650SOL    HW1 5135   1.559   3.155   0.048 -0.2980 -0.6687  0.7304
 1650SOL    HW2 5136   1.711   3.189   0.096  0.3408 -1.0855 -0.9449
 1651SOL     OW 5137   5.970   5.315   4.198 -0.1669  0.0378 -0.0465
 1651SOL    HW1 5138   5.963   5.320   4.298  0.2028 -0.3656  0.0017
 1651SOL    HW2 5139   6.066   5.311   4.171 -0.2725 -1.9336 -0.2930
 1652SOL     OW 5140   0.353   4.911   3.919  0.5990 -0.2287 -0.2545
 1652SOL    HW1 5141   0.254   4.902   3.914  0.7319 -2.1354 -0.1642
 1652SOL    HW2 5142   0.393   4.886   3.830  1.0259  0.0986 -0.1591
 1653SOL     OW 5143   6.201   3.416   3.887 -0.8264  0.3140 -0.2875
 1653SOL    HW1 5144   6.150   3.331   3.870 -0.4922  0.4833 -2.5052
 1653SOL    HW2 5145   6.258   3.406   3.968 -0.4172 -1.7922 -0.7781
 1654SOL     OW 5146   5.116   4.340   0.801  0.2813  0.3861 -0.0464
 1654SOL    HW1 5147   5.095   4.331   0.899  0.2570 -0.8257 -0.1481
 1654SOL    HW2 5148   5.154   4.254   0.768  1.7480  1.2851 -0.7650
 1655SOL     OW 5149   0.407   3.158   4.331  0.0411  0.2316  0.3089
 1655SOL    HW1 5150   0.441   3.243   4.290  0.6968 -0.1347  0.0697
 1655SOL    HW2 5151   0.457   3.081   4.292 -1.5392 -0.4033 -0.5399
 1656SOL     OW 5152   2.255   2.423   4.186  0.1371 -0.2522 -0.0301
 1656SOL    HW1 5153   2.156   2.408   4.184  0.0036  0.5908 -0.2214
 1656SOL    HW2 5154   2.302   2.337   4.167 -0.5800 -0.4863 -0.8309
 1657SOL     OW 5155   0.337   2.905   2.755  0.6177 -0.3785 -0.1469
 1657SOL    HW1 5156   0.385   2.914   2.842  0.1361  0.6385  0.0371
 1657SOL    HW2 5157   0.266   2.975   2.750  0.4448 -0.6207 -1.2304
 1658SOL     OW 5158   0.994   4.192   4.376 -0.2161  0.4484  0.4316
 1658SOL    HW1 5159   0.991   4.255   4.453 -1.0314 -0.0709  0.8474
 1658SOL    HW2 5160   0.904   4.190   4.331  0.5308  1.5377 -1.2105
 1659SOL     OW 5161   1.725   2.815   5.230 -0.8259  0.2046 -0.3362
 1659SOL    HW1 5162   1.677   2.786   5.147  1.1990  0.7968 -1.8025
 1659SOL    HW2 5163   1.740   2.914   5.226  0.2890  0.0668  0.1746
 1660SOL     OW 5164   0.001   1.637   5.728  0.5734 -0.3531 -0.2023
 1660SOL    HW1 5165   0.042   1.545   5.720  1.3953  0.0448 -0.7757
 1660SOL    HW2 5166   0.011   1.685   5.641 -2.4994 -0.7567 -0.8957
 1661SOL     OW 5167   5.852   3.507   4.407  0.0005  0.1407 -0.1105
 1661SOL    HW1 5168   5.874   3.576   4.338  0.1240 -0.1373 -0.3494
 1661SOL    HW2 5169   5.754   3.491   4.408  0.1397 -0.9022 -1.2289
 1662SOL     OW 5170   5.948   4.586   5.275 -0.4865 -0.4273 -0.1675
 1662SOL    HW1 5171   5.998   4.523   5.336 -2.8044 -1.7574  0.4744
 1662SOL    HW2 5172   5.919   4.666   5.327  1.4983  0.7120 -0.7174
 1663SOL     OW 5173   3.881   1.529   4.908  0.5363  0.1743  0.1201
 1663SOL    HW1 5174   3.980   1.514   4.900  0.7538  1.3154  0.5034
 1663SOL    HW2 5175   3.860   1.564   5.000  0.0502  1.9105 -0.6257
 1664SOL     OW 5176   1.198   4.519   5.918 -0.0435 -0.2271 -0.2722
 1664SOL    HW1 5177   1.248   4.432   5.922 -0.7552 -0.5769  1.3405
 1664SOL    HW2 5178   1.231   4.579   5.990 -2.3091 -0.6904  1.2421
 1665SOL     OW 5179   5.704   1.792   4.749 -0.0606 -0.4241 -0.1252
 1665SOL    HW1 5180   5.709   1.888   4.723 -0.6080 -0.2207  0.4966
 1665SOL    HW2 5181   5.631   1.747   4.698  0.0886 -0.4761 -0.2962
 1666SOL     OW 5182   6.424   5.152   4.595  0.3384 -0.1388 -0.5266
 1666SOL    HW1 5183   6.390   5.244   4.616  1.0696 -0.4196  2.3099
 1666SOL    HW2 5184   6.348   5.094   4.566 -1.2528  0.0046  2.8585
 1667SOL     OW 5185   2.570   2.622   5.305 -0.3653 -1.2111 -0.1995
 1667SOL    HW1 5186   2.576   2.581   5.214  3.3473 -2.6496  0.5110
 1667SOL    HW2 5187   2.654   2.671   5.326 -1.8548  0.7410  1.8193
 1668SOL     OW 5188   6.822   3.592   6.641  0.6624 -0.0811 -0.1620
 1668SOL    HW1 5189   6.814   3.644   6.555  0.9926  1.4138  0.6771
 1668SOL    HW2 5190   6.808   3.495   6.622  2.3780 -0.0101 -2.2010
 1669SOL     OW 5191   4.019   2.417   6.441  0.1234  0.3426 -0.4265
 1669SOL    HW1 5192   4.000   2.327   6.481 -1.2140  0.4716 -0.7468
 1669SOL    HW2 5193   4.116   2.423   6.419  0.6819 -0.2084  1.6258
 1670SOL     OW 5194   0.144   2.139   2.817 -0.1827 -0.5305 -0.1222
 1670SOL    HW1 5195   0.064   2.163   2.762 -0.2806  2.6943  1.2470
 1670SOL    HW2 5196   0.115   2.093   2.901 -0.3377 -1.7653 -0.8299
 1671SOL     OW 5197   5.078   3.735   6.694 -0.1338 -0.9836 -0.3900
 1671SOL    HW1 5198   5.115   3.745   6.787  2.2931  0.0845 -1.3836
 1671SOL    HW2 5199   5.134   3.671   6.642 -0.5349 -0.4169 -1.5613
 1672SOL     OW 5200   0.056   6.531   4.650 -0.3220  0.2223 -0.3741
 1672SOL    HW1 5201  -0.036   6.566   4.664 -1.4886 -2.6906 -0.1183
 1672SOL    HW2 5202   0.052   6.435   4.624  2.5520  0.8097 -3.6753
 1673SOL     OW 5203   3.801   2.625   3.836 -0.2960 -0.1233  0.0695
 1673SOL    HW1 5204   3.784   2.541   3.889  0.7154 -0.2323  0.2331
 1673SOL    HW2 5205   3.758   2.702   3.884 -0.2953 -0.3796  0.4970
 1674SOL     OW 5206   6.413   4.655   3.279  0.1057 -0.3744  0.5659
 1674SOL    HW1 5207   6.367   4.734   3.318 -1.8489 -2.5671  3.0975
 1674SOL    HW2 5208   6.509   4.654   3.307  0.0848  0.9198  0.7199
 1675SOL     OW 5209   2.008   2.762   3.737 -0.1160 -0.8654 -0.1559
 1675SOL    HW1 5210   2.015   2.778   3.836 -2.2558  1.5959 -0.2867
 1675SOL    HW2 5211   2.082   2.811   3.691 -0.9997  0.7782  0.0894
 1676SOL     OW 5212   0.763   4.306   3.374 -0.0969  0.3580  0.0010
 1676SOL    HW1 5213   0.817   4.390   3.364 -0.4166  0.5864  0.1729
 1676SOL    HW2 5214   0.666   4.327   3.362 -0.0569 -0.2960 -1.7564
 1677SOL     OW 5215   1.146   4.772   4.270 -0.1013  0.0677 -0.2863
 1677SOL    HW1 5216   1.091   4.766   4.353  0.7596 -1.7049  0.1923
 1677SOL    HW2 5217   1.154   4.681   4.228  1.0329  0.5992 -1.2833
 1678SOL     OW 5218   5.848   3.774   5.390  0.0149  0.3381  0.0787
 1678SOL    HW1 5219   5.852   3.873   5.394  1.0644  0.2775  3.2868
 1678SOL    HW2 5220   5.800   3.738   5.470 -2.7105 -1.7664 -2.2621
 1679SOL     OW 5221   1.253   1.758   5.631 -0.3237 -0.7176 -0.2042
 1679SOL    HW1 5222   1.227   1.721   5.542  0.6278  1.8471 -1.6511
 1679SOL    HW2 5223   1.334   1.815   5.621 -0.3435 -0.1446  2.2870
 1680SOL     OW 5224   5.983   2.531   4.467 -0.4678 -0.2436 -0.1399
 1680SOL    HW1 5225   6.004   2.452   4.524  0.1814  0.9094  1.2846
 1680SOL    HW2 5226   5.884   2.539   4.456 -0.7990  0.8386  2.8995
 1681SOL     OW 5227   1.525   3.515   6.618 -0.1162 -0.1586  0.3374
 1681SOL    HW1 5228   1.433   3.525   6.657 -0.5502 -1.2687 -0.3406
 1681SOL    HW2 5229   1.528   3.433   6.560  0.9278  0.6143 -0.7594
 1682SOL     OW 5230   6.643   1.930   1.931 -0.1740 -0.7110  0.9795
 1682SOL    HW1 5231   6.742   1.923   1.918 -0.1579 -1.2310  1.3648
 1682SOL    HW2 5232   6.606   1.998   1.867  0.4771 -0.2637  1.0625
 1683SOL     OW 5233   1.672   3.829   6.850 -0.0632 -0.2820 -0.0892
 1683SOL    HW1 5234   1.699   3.909   6.795  0.6566 -0.9758 -0.7660
 1683SOL    HW2 5235   1.719   3.748   6.816 -2.4278 -1.4243 -0.8244
 1684SOL     OW 5236   0.381   1.096   4.359 -0.7264 -0.0010  0.1584
 1684SOL    HW1 5237   0.356   1.043   4.278  0.3311 -0.4660  0.1172
 1684SOL    HW2 5238   0.318   1.173   4.370 -0.5844  0.3746 -1.4024
 1685SOL     OW 5239   0.416   5.313   3.950 -0.3874 -0.0326 -0.0121
 1685SOL    HW1 5240   0.435   5.411   3.952 -0.1785 -0.0768  0.9258
 1685SOL    HW2 5241   0.440   5.273   4.039  0.1459 -1.0489 -0.5902
 1686SOL     OW 5242   5.770   4.849   3.867 -0.1619  0.0971  0.1552
 1686SOL    HW1 5243   5.727   4.911   3.932  1.0537  0.0671  1.0248
 1686SOL    HW2 5244   5.834   4.899   3.809 -0.3824 -0.0736 -0.2412
 1687SOL     OW 5245   5.810   1.844   3.454  0.7763 -0.0021  0.0194
 1687SOL    HW1 5246   5.899   1.891   3.460  0.4535  0.4867  1.1115
 1687SOL    HW2 5247   5.781   1.815   3.545  1.0343 -2.5142 -0.6474
 1688SOL     OW 5248   5.335   4.087   4.521 -0.0735  0.1012  0.5667
 1688SOL    HW1 5249   5.360   4.001   4.567  1.2639  0.5617  0.7340
 1688SOL    HW2 5250   5.238   4.105   4.536 -0.6688 -1.9585 -0.4344
 1689SOL     OW 5251   6.246   3.389   2.495 -0.2770  0.0155 -0.4083
 1689SOL    HW1 5252   6.294   3.317   2.444  0.1502 -0.2395  0.3245
 1689SOL    HW2 5253   6.227   3.466   2.435  0.1994 -0.2840 -0.9549
 1690SOL     OW 5254   4.815   3.123   6.905 -0.0766 -0.2684 -0.4474
 1690SOL    HW1 5255   4.747   3.164   6.965  0.3430  0.3962 -0.4117
 1690SOL    HW2 5256   4.881   3.071   6.959  0.7355  0.9432 -0.2207
 1691SOL     OW 5257   5.862   4.511   5.963 -0.3414  0.0944  0.0080
 1691SOL    HW1 5258   5.891   4.463   6.046  0.5703  2.6698  1.2785
 1691SOL    HW2 5259   5.771   4.551   5.977 -0.9441 -0.9109 -0.9047
 1692SOL     OW 5260   0.744   2.329   1.260  0.2493 -0.5307  0.1844
 1692SOL    HW1 5261   0.715   2.236   1.281 -0.1269 -0.0671  1.8163
 1692SOL    HW2 5262   0.756   2.381   1.344  0.0074  1.0423 -0.7006
 1693SOL     OW 5263   5.454   1.895   2.956  0.1960 -0.5653  0.4265
 1693SOL    HW1 5264   5.359   1.925   2.948  0.5654  0.9346  1.3675
 1693SOL    HW2 5265   5.470   1.858   3.048  1.1487  1.6860  1.2388
 1694SOL     OW 5266   5.662   2.868   4.773  0.2415 -0.1257  0.1753
 1694SOL    HW1 5267   5.635   2.895   4.866  1.1760 -2.0136  1.0625
 1694SOL    HW2 5268   5.610   2.920   4.706 -0.2513  1.5127  1.7520
 1695SOL     OW 5269   6.155   4.409   5.792 -0.5798 -0.6478  0.0837
 1695SOL    HW1 5270   6.065   4.434   5.758 -1.0656 -0.1363  1.6653
 1695SOL    HW2 5271   6.154   4.314   5.822  0.3665 -1.7240 -2.8971
 1696SOL     OW 5272   0.446   4.740   2.933  0.0736  0.3378  0.3366
 1696SOL    HW1 5273   0.446   4.642   2.911 -0.4529  0.1972  0.9317
 1696SOL    HW2 5274   0.470   4.753   3.029 -0.1398  0.7720  0.3360
 1697SOL     OW 5275   1.603   3.785   4.283 -0.1810 -0.0784 -0.5789
 1697SOL    HW1 5276   1.611   3.689   4.254 -0.2569  0.0476 -1.0197
 1697SOL    HW2 5277   1.537   3.832   4.224 -1.9812 -0.3479  1.1178
 1698SOL     OW 5278   0.206   2.525   6.774  0.5882 -0.0581 -0.2594
 1698SOL    HW1 5279   0.243   2.550   6.863 -1.3184  0.3918  0.4478
 1698SOL    HW2 5280   0.137   2.454   6.786  0.4249 -0.1054 -1.4055
 1699SOL     OW 5281   0.608   2.007   3.916  0.1180  0.0047 -0.2449
 1699SOL    HW1 5282   0.667   1.928   3.929 -0.0854  0.0656  1.1834
 1699SOL    HW2 5283   0.520   1.977   3.879  0.5248 -0.2617 -1.0026
 1700SOL     OW 5284   1.036   4.673   6.732  0.4696  0.3149 -0.2581
 1700SOL    HW1 5285   1.037   4.772   6.739  1.6738  0.3490 -0.6420
 1700SOL    HW2 5286   1.008   4.633   6.819  1.2542  0.9651  0.3031
 1701SOL     OW 5287   4.980   3.264   2.332  0.2627  0.2212  0.2938
 1701SOL    HW1 5288   4.950   3.339   2.391  2.8658  0.1284  1.9358
 1701SOL    HW2 5289   5.050   3.298   2.269  1.1710 -0.7082  0.7773
 1702SOL     OW 5290   0.360   4.712   2.035  0.0213 -0.6099  0.5294
 1702SOL    HW1 5291   0.396   4.766   1.960  1.2386 -1.7696  0.2542
 1702SOL    HW2 5292   0.346   4.618   2.006 -0.1767 -0.9162  1.5559
 1703SOL     OW 5293   1.204   4.166   0.190 -0.5807 -0.2613  0.0940
 1703SOL    HW1 5294   1.281   4.218   0.152 -0.2055  0.9478  2.2994
 1703SOL    HW2 5295   1.240   4.084   0.235 -0.7384 -0.3656  0.0285
 1704SOL     OW 5296   0.682   3.643   3.937 -0.2381  0.3011  0.1132
 1704SOL    HW1 5297   0.649   3.696   3.858 -0.3144  2.8025  1.7144
 1704SOL    HW2 5298   0.757   3.583   3.907  0.9578  2.4688 -1.5972
 1705SOL     OW 5299   5.539   5.583   5.108 -0.2581 -0.3284 -0.4446
 1705SOL    HW1 5300   5.462   5.542   5.058  0.3601 -0.2472 -1.4874
 1705SOL    HW2 5301   5.511   5.673   5.141 -0.7787 -0.5084 -0.3724
 1706SOL     OW 5302   5.671   1.851   4.209  0.3748 -0.4381  0.0732
 1706SOL    HW1 5303   5.737   1.867   4.283 -0.8709 -1.5319  1.4873
 1706SOL    HW2 5304   5.673   1.928   4.146  0.8499  0.9998  1.7411
 1707SOL     OW 5305   6.900   5.498   4.433  0.8272 -0.3689 -0.1560
 1707SOL    HW1 5306   6.895   5.484   4.532  0.3824 -2.7916 -0.4407
 1707SOL    HW2 5307   6.817   5.462   4.391  1.1035  0.4455 -1.4342
 1708SOL     OW 5308   5.786   3.972   6.316  0.1116  0.6211 -0.5968
 1708SOL    HW1 5309   5.762   4.069   6.326 -1.6476  0.0649  1.1715
 1708SOL    HW2 5310   5.877   3.957   6.353 -0.3278  1.3243  0.8490
 1709SOL     OW 5311   0.022   4.300   4.060  0.7106 -0.3124 -0.1669
 1709SOL    HW1 5312   0.030   4.369   4.132  0.3531  3.5006 -3.4347
 1709SOL    HW2 5313   0.113   4.283   4.021  0.5341 -0.0855 -0.6872
 1710SOL     OW 5314   5.419   2.398   3.224 -0.4410  0.5343  0.4903
 1710SOL    HW1 5315   5.424   2.410   3.323  1.1235  1.4469  0.3370
 1710SOL    HW2 5316   5.369   2.475   3.183 -1.5251 -0.0969  0.5931
 1711SOL     OW 5317   6.863   4.345   6.351  0.3597  0.1555 -1.0522
 1711SOL    HW1 5318   6.796   4.398   6.404 -0.3386 -0.3048 -1.4656
 1711SOL    HW2 5319   6.954   4.356   6.392  0.1144  1.1426 -0.7435
 1712SOL     OW 5320   3.119   4.293   4.905 -0.1856 -0.0093  0.4589
 1712SOL    HW1 5321   3.102   4.195   4.892  1.9009 -0.6360  1.9465
 1712SOL    HW2 5322   3.176   4.326   4.830 -0.4170 -0.0635  0.2569
 1713SOL     OW 5323   0.513   5.957   4.869 -0.0751 -0.0925  0.1746
 1713SOL    HW1 5324   0.540   5.950   4.965 -0.2396 -1.4407  0.1289
 1713SOL    HW2 5325   0.514   6.054   4.842  1.5077  0.1831  1.0826
 1714SOL     OW 5326   0.859   1.624   5.045 -0.0944 -0.0527 -0.1506
 1714SOL    HW1 5327   0.854   1.674   4.958  1.2328  1.8669  0.8144
 1714SOL    HW2 5328   0.790   1.659   5.108  0.6762  0.4265  0.4473
 1715SOL     OW 5329   0.675   4.543   4.593 -0.1566 -0.3107 -0.1663
 1715SOL    HW1 5330   0.710   4.559   4.685  0.7702  2.2277 -0.8737
 1715SOL    HW2 5331   0.718   4.461   4.555  1.2510 -0.0718  0.8270
 1716SOL     OW 5332   5.377   4.144   5.383 -0.1380 -0.2235  0.3770
 1716SOL    HW1 5333   5.395   4.240   5.362  1.7519  0.0817  2.8836
 1716SOL    HW2 5334   5.348   4.137   5.479  1.4443 -2.2707  0.7644
 1717SOL     OW 5335   6.195   4.410   3.540  0.0519  0.8312  0.2603
 1717SOL    HW1 5336   6.281   4.384   3.496  1.1911  1.6527  1.9011
 1717SOL    HW2 5337   6.136   4.456   3.474  0.6897 -0.0822 -0.9878
 1718SOL     OW 5338   0.395   2.506   5.462  0.5431 -0.0656  0.3847
 1718SOL    HW1 5339   0.429   2.581   5.406 -1.0579  0.5973  0.2429
 1718SOL    HW2 5340   0.364   2.541   5.550 -0.8499 -0.4078  0.0692
 1719SOL     OW 5341   0.013   1.952   5.810  0.1765  0.3216 -0.2028
 1719SOL    HW1 5342  -0.049   1.984   5.738 -1.1624  0.0072  0.7697
 1719SOL    HW2 5343  -0.034   1.884   5.866  2.3773 -2.1868 -1.1949
 1720SOL     OW 5344   5.302   2.633   6.065  0.2145 -0.0492  0.1760
 1720SOL    HW1 5345   5.281   2.726   6.034  2.0361  0.2698 -0.1974
 1720SOL    HW2 5346   5.262   2.618   6.155 -0.5216  0.9225  0.0203
 1721SOL     OW 5347   6.330   2.789   6.854 -0.3448  0.0050 -0.0488
 1721SOL    HW1 5348   6.276   2.872   6.866  0.6508  0.5710  0.6855
 1721SOL    HW2 5349   6.409   2.808   6.796 -0.3281 -0.5217 -0.2009
 1722SOL     OW 5350   1.101   1.519   3.271  0.3450  0.2256  0.2623
 1722SOL    HW1 5351   1.088   1.568   3.185 -2.1841  0.9559  0.9689
 1722SOL    HW2 5352   1.114   1.421   3.253 -2.6680 -0.0593 -0.9578
 1723SOL     OW 5353   1.090   2.715   4.148  0.1429  0.5946 -0.2219
 1723SOL    HW1 5354   1.127   2.780   4.081 -1.0969 -0.3030 -1.8590
 1723SOL    HW2 5355   0.996   2.691   4.122 -0.3297  0.0782  1.7897
 1724SOL     OW 5356   4.858   3.802   5.834  0.2990  0.4119 -0.4747
 1724SOL    HW1 5357   4.881   3.725   5.894 -0.3692  0.1121 -0.5911
 1724SOL    HW2 5358   4.896   3.785   5.743 -1.0851 -0.4973 -0.9060
 1725SOL     OW 5359   5.985   2.880   1.532 -0.6009 -0.3285 -0.4959
 1725SOL    HW1 5360   5.917   2.810   1.511 -1.3183  0.0747  0.4171
 1725SOL    HW2 5361   6.010   2.874   1.629 -0.5159  0.5411 -0.4589
 1726SOL     OW 5362   4.724   1.636   5.803  0.0194  0.1415  0.5210
 1726SOL    HW1 5363   4.724   1.730   5.837  0.6660  0.4366 -0.2639
 1726SOL    HW2 5364   4.800   1.623   5.740 -1.0875 -0.3803 -0.7763
 1727SOL     OW 5365   4.441   4.671   4.856 -0.0463 -0.1455  0.5996
 1727SOL    HW1 5366   4.527   4.628   4.882 -0.1291 -0.5282  0.2575
 1727SOL    HW2 5367   4.443   4.695   4.759 -0.8547 -1.4832  0.2198
 1728SOL     OW 5368   3.016   3.672   4.965 -0.2243 -0.2631  0.6491
 1728SOL    HW1 5369   2.988   3.605   5.034 -0.3346 -0.1839  0.6814
 1728SOL    HW2 5370   3.064   3.748   5.009 -0.6185 -0.0309  0.6846
 1729SOL     OW 5371   6.190   2.222   3.134 -0.0764 -0.4254 -0.4975
 1729SOL    HW1 5372   6.264   2.288   3.130  1.3206 -1.9831 -2.9793
 1729SOL    HW2 5373   6.103   2.270   3.143  1.0053  1.6108 -0.4083
 1730SOL     OW 5374   6.699   3.545   1.929 -0.1127  0.3449  0.7724
 1730SOL    HW1 5375   6.714   3.587   2.018  2.4036  0.6352  0.2882
 1730SOL    HW2 5376   6.716   3.446   1.935 -0.2338  0.3168  0.6655
 1731SOL     OW 5377   0.866   4.891   4.736  0.4641  0.0108 -0.1266
 1731SOL    HW1 5378   0.803   4.951   4.688 -0.8232 -0.1868  1.2037
 1731SOL    HW2 5379   0.926   4.945   4.795  0.1610  0.0807  0.1207
 1732SOL     OW 5380   2.520   2.624   3.337  0.4123  0.3265 -0.3802
 1732SOL    HW1 5381   2.485   2.654   3.425  0.3125 -1.4574  0.2427
 1732SOL    HW2 5382   2.518   2.524   3.333  1.3461  0.3305 -2.0314
 1733SOL     OW 5383   0.413   5.324   3.655 -0.3382  0.3998  0.1650
 1733SOL    HW1 5384   0.481   5.395   3.639  3.0124 -2.5419  0.0285
 1733SOL    HW2 5385   0.414   5.297   3.751  0.0794 -0.8927 -0.1765
 1734SOL     OW 5386   1.100   2.401   2.914  0.3526 -0.4356  0.4320
 1734SOL    HW1 5387   1.159   2.472   2.877 -0.2112 -0.0040  0.3476
 1734SOL    HW2 5388   1.008   2.411   2.876  0.1131 -0.8300  0.8928
 1735SOL     OW 5389   0.527   6.283   5.082  0.2239 -0.0480  0.6059
 1735SOL    HW1 5390   0.604   6.331   5.041  2.2615 -1.4953  2.4710
 1735SOL    HW2 5391   0.442   6.326   5.054  1.7257  2.1667 -0.8785
 1736SOL     OW 5392   0.677   3.531   4.185 -0.2081 -0.0240  0.1831
 1736SOL    HW1 5393   0.671   3.583   4.100  0.7322  0.2128  0.2417
 1736SOL    HW2 5394   0.756   3.564   4.238  0.1169 -1.1744  0.4432
 1737SOL     OW 5395   3.979   3.613   4.487 -0.4211  0.6610 -0.5912
 1737SOL    HW1 5396   4.026   3.604   4.399 -0.7560 -0.4933 -0.6732
 1737SOL    HW2 5397   3.890   3.656   4.474 -0.6509  0.1110 -0.9016
 1738SOL     OW 5398   1.968   2.119   5.165  0.2066 -0.2484  0.3069
 1738SOL    HW1 5399   2.045   2.174   5.133  1.0335 -2.9121 -2.7689
 1738SOL    HW2 5400   2.001   2.028   5.192 -1.5294 -0.4865  1.7928
 1739SOL     OW 5401   1.334   2.929   6.322 -0.6094 -0.8338  0.2408
 1739SOL    HW1 5402   1.424   2.886   6.321 -0.1618  0.0030 -1.8295
 1739SOL    HW2 5403   1.341   3.018   6.369 -0.1587 -0.4557 -0.5129
 1740SOL     OW 5404   3.378   3.465   5.893 -0.4661  0.0357  0.3473
 1740SOL    HW1 5405   3.448   3.525   5.856 -1.0321 -0.2629 -1.2678
 1740SOL    HW2 5406   3.317   3.517   5.952  1.9468  0.0188  3.0794
 1741SOL     OW 5407   2.963   1.890   5.033  0.4966 -0.3638  0.2817
 1741SOL    HW1 5408   2.980   1.936   4.945  1.1618 -0.9077  0.1155
 1741SOL    HW2 5409   2.873   1.848   5.031  0.3614 -0.0717 -0.0081
 1742SOL     OW 5410   0.365   3.472   5.142 -0.2530  0.2236  0.5524
 1742SOL    HW1 5411   0.312   3.440   5.220 -1.0428  0.1975  0.0289
 1742SOL    HW2 5412   0.395   3.394   5.087 -0.9191  0.2868  0.0750
 1743SOL     OW 5413   2.707   1.781   5.838 -0.2501 -0.0030 -0.2936
 1743SOL    HW1 5414   2.747   1.711   5.780 -2.3106 -0.7453 -0.9313
 1743SOL    HW2 5415   2.628   1.821   5.791 -0.6543  0.9308  1.1233
 1744SOL     OW 5416   5.588   6.016   5.554 -0.2640 -0.1242  0.3241
 1744SOL    HW1 5417   5.675   5.978   5.521 -0.5665  0.2801 -0.9967
 1744SOL    HW2 5418   5.513   5.955   5.528 -0.5389  0.3450 -0.0027
 1745SOL     OW 5419   5.335   4.205   0.456  0.3417 -0.0450 -0.0736
 1745SOL    HW1 5420   5.392   4.162   0.526  0.7364  0.4281 -0.0967
 1745SOL    HW2 5421   5.297   4.290   0.492  1.5749  0.8632 -0.8385
 1746SOL     OW 5422   2.595   3.805   5.386 -0.3171 -0.1221 -0.3731
 1746SOL    HW1 5423   2.693   3.823   5.396 -0.0958 -1.0875 -0.7083
 1746SOL    HW2 5424   2.572   3.800   5.289 -0.8108  0.6516 -0.3019
 1747SOL     OW 5425   3.794   3.789   4.755  0.0608  0.3028  0.0755
 1747SOL    HW1 5426   3.782   3.757   4.661 -1.1927  2.2032 -0.4489
 1747SOL    HW2 5427   3.705   3.794   4.801  0.5484  0.3920  1.0478
 1748SOL     OW 5428   0.768   2.202   3.733 -0.3191  0.0175 -0.1911
 1748SOL    HW1 5429   0.715   2.147   3.798  0.7303 -0.7923  0.0032
 1748SOL    HW2 5430   0.792   2.289   3.775 -0.2319 -0.2216  0.2585
 1749SOL     OW 5431   0.188   0.166   4.944  0.5259  0.4007 -0.0747
 1749SOL    HW1 5432   0.258   0.194   5.011 -0.1622  1.1799  0.3392
 1749SOL    HW2 5433   0.123   0.104   4.988  0.7406 -0.0299 -0.3583
 1750SOL     OW 5434   6.805   0.729   6.278  0.3648 -0.4817  0.3589
 1750SOL    HW1 5435   6.773   0.824   6.271  1.0758 -0.0680  2.2276
 1750SOL    HW2 5436   6.877   0.723   6.347  0.6258 -2.3294 -0.0256
 1751SOL     OW 5437   5.734   3.455   5.092  0.2089  0.2827 -0.0767
 1751SOL    HW1 5438   5.828   3.452   5.127  0.1555 -1.6890  0.0035
 1751SOL    HW2 5439   5.730   3.520   5.016  1.5501  0.7114  0.1843
 1752SOL     OW 5440   0.755   2.891   5.791 -0.4253 -0.0933 -0.0396
 1752SOL    HW1 5441   0.748   2.848   5.881  0.0214  0.4437  0.2538
 1752SOL    HW2 5442   0.772   2.820   5.722 -2.5688 -0.7453  0.0273
 1753SOL     OW 5443   1.009   5.404   4.246 -0.5256  0.1148  0.1813
 1753SOL    HW1 5444   1.104   5.376   4.238 -0.3627  0.4391  0.9208
 1753SOL    HW2 5445   0.950   5.323   4.244 -0.0763 -0.3235  2.1020
 1754SOL     OW 5446   1.146   3.415   3.065 -0.2340  0.4630  0.5357
 1754SOL    HW1 5447   1.169   3.464   2.980 -0.9113 -0.1642 -0.0241
 1754SOL    HW2 5448   1.211   3.341   3.079  0.8622  1.5516  1.4443
 1755SOL     OW 5449   0.669   4.949   5.895 -0.0914  0.2464  0.3361
 1755SOL    HW1 5450   0.577   4.986   5.882  0.4181  1.7561  0.7774
 1755SOL    HW2 5451   0.714   4.939   5.806  0.1984  1.9413  0.2601
 1756SOL     OW 5452   2.839   3.942   5.141 -0.6055  0.0378  0.2609
 1756SOL    HW1 5453   2.833   3.903   5.232 -0.5850 -2.5534 -0.7732
 1756SOL    HW2 5454   2.936   3.955   5.117 -0.5598 -0.5689  0.1068
 1757SOL     OW 5455   6.641   3.710   4.857 -0.3732 -0.3115  0.1838
 1757SOL    HW1 5456   6.548   3.723   4.824 -0.9481 -0.4111  1.6687
 1757SOL    HW2 5457   6.679   3.798   4.887 -0.2631 -0.3903  0.2775
 1758SOL     OW 5458   1.654   4.906   4.289  0.2134  0.1442  0.0276
 1758SOL    HW1 5459   1.731   4.844   4.304  0.7260  0.9566  0.8357
 1758SOL    HW2 5460   1.625   4.901   4.194 -0.2674 -1.9234  0.2227
 1759SOL     OW 5461   1.688   1.382   5.439 -0.0889  0.4370  0.3070
 1759SOL    HW1 5462   1.775   1.336   5.458  0.2489  0.8218 -0.2796
 1759SOL    HW2 5463   1.689   1.418   5.345 -0.2948  1.7605  0.7972
 1760SOL     OW 5464   6.860   0.263   5.879  0.2052  0.1171 -0.2448
 1760SOL    HW1 5465   6.904   0.350   5.898  1.5390 -0.6883  0.4801
 1760SOL    HW2 5466   6.928   0.190   5.879 -0.4528 -0.6588 -3.2541
 1761SOL     OW 5467   0.868   3.849   3.568 -0.1615 -0.3961  0.2242
 1761SOL    HW1 5468   0.915   3.794   3.637  2.0848  0.2926 -0.6726
 1761SOL    HW2 5469   0.838   3.791   3.493  2.1420 -0.5151 -0.6867
 1762SOL     OW 5470   2.974   2.663   3.948 -0.0001 -0.4918 -0.0426
 1762SOL    HW1 5471   2.969   2.696   4.042  1.1620 -0.6743  0.0999
 1762SOL    HW2 5472   2.883   2.660   3.908 -0.8568 -2.8441  1.8995
 1763SOL     OW 5473   6.561   6.039   3.177 -0.5079 -0.6517  0.1925
 1763SOL    HW1 5474   6.518   6.101   3.112 -0.0430  4.1295  3.8549
 1763SOL    HW2 5475   6.493   5.978   3.216 -1.5372 -0.8995 -1.8705
 1764SOL     OW 5476   0.395   3.650   1.497  0.3576 -0.2814 -0.2568
 1764SOL    HW1 5477   0.449   3.632   1.579  0.8595  0.5270 -0.3928
 1764SOL    HW2 5478   0.404   3.573   1.434  2.2362  0.2606 -0.7258
 1765SOL     OW 5479   3.550   4.290   5.103 -0.3574  0.3059  0.1209
 1765SOL    HW1 5480   3.514   4.209   5.057  1.5768 -0.9996  0.7766
 1765SOL    HW2 5481   3.490   4.315   5.178  0.3482 -2.2472  1.6581
 1766SOL     OW 5482   6.890   0.126   4.572 -0.0572  0.5376  0.0840
 1766SOL    HW1 5483   6.864   0.151   4.665 -0.9065  1.6692 -0.4408
 1766SOL    HW2 5484   6.820   0.157   4.508  1.3200  1.2886 -1.1038
 1767SOL     OW 5485   0.372   3.349   1.061  0.1419 -0.0476 -0.1225
 1767SOL    HW1 5486   0.457   3.385   1.022 -0.3101  0.7907 -0.3503
 1767SOL    HW2 5487   0.362   3.382   1.155  0.0512 -0.1213 -0.1059
 1768SOL     OW 5488   5.958   2.664   0.357  0.7507 -0.2722 -0.3608
 1768SOL    HW1 5489   5.992   2.695   0.446  1.0793 -1.5334 -0.0371
 1768SOL    HW2 5490   6.002   2.718   0.285 -1.7757  2.9328  0.2594
 1769SOL     OW 5491   4.957   3.708   3.667 -0.1673 -0.0486  0.0160
 1769SOL    HW1 5492   5.048   3.717   3.707 -0.4434 -1.1249  0.9307
 1769SOL    HW2 5493   4.932   3.794   3.622  1.2401  0.3039 -0.1558
 1770SOL     OW 5494   1.279   4.566   5.616 -0.1561 -0.4714  0.5965
 1770SOL    HW1 5495   1.197   4.521   5.580 -0.0828 -0.2024  0.0927
 1770SOL    HW2 5496   1.281   4.557   5.716 -1.4394  0.5969  0.7350
 1771SOL     OW 5497   3.419   1.936   4.216 -0.1256  0.1998  0.2488
 1771SOL    HW1 5498   3.454   2.029   4.201 -2.0068  0.8391 -0.5150
 1771SOL    HW2 5499   3.491   1.870   4.198  1.0831  1.4874  0.1774
 1772SOL     OW 5500   2.386   2.577   5.598 -0.2759 -0.9048 -0.1369
 1772SOL    HW1 5501   2.383   2.580   5.498 -1.0503  0.3174 -0.0987
 1772SOL    HW2 5502   2.456   2.640   5.632  0.1371 -1.4784  0.0950
 1773SOL     OW 5503   6.610   2.134   5.796  0.6112  0.3091 -0.0394
 1773SOL    HW1 5504   6.671   2.081   5.855 -1.2542 -0.8453  0.9738
 1773SOL    HW2 5505   6.577   2.075   5.722 -1.3594 -0.0027  1.0081
 1774SOL     OW 5506   5.852   1.997   0.176  0.0790  0.1294 -0.7530
 1774SOL    HW1 5507   5.910   2.042   0.109  0.3896 -0.4783 -0.8945
 1774SOL    HW2 5508   5.809   1.917   0.135  0.8160 -0.6540 -0.0397
 1775SOL     OW 5509   0.391   4.110   5.140 -0.2659  0.5787  0.1032
 1775SOL    HW1 5510   0.327   4.177   5.176  1.8510  3.8414 -1.7390
 1775SOL    HW2 5511   0.472   4.106   5.200 -1.2860 -2.2706  1.4998
 1776SOL     OW 5512   6.483   1.718   3.645  0.0493 -0.3529 -0.1839
 1776SOL    HW1 5513   6.575   1.752   3.628  0.5411 -1.3771  0.3022
 1776SOL    HW2 5514   6.470   1.632   3.595  0.0660 -1.2251  1.2476
 1777SOL     OW 5515   0.159   1.917   6.130  0.2035  0.3906 -0.4634
 1777SOL    HW1 5516   0.209   1.988   6.080  1.5234  0.5200  0.9373
 1777SOL    HW2 5517   0.066   1.910   6.095  0.3568  2.0935 -1.3092
 1778SOL     OW 5518   2.285   1.979   6.355  0.1071 -0.1439  0.1303
 1778SOL    HW1 5519   2.232   1.896   6.339 -1.2089  0.7508 -0.3038
 1778SOL    HW2 5520   2.368   1.956   6.406 -0.7544 -1.5688  0.9497
 1779SOL     OW 5521   0.450   2.286   3.135  0.1365  0.2858 -0.1641
 1779SOL    HW1 5522   0.492   2.352   3.073  0.9940  1.3392  1.4868
 1779SOL    HW2 5523   0.520   2.227   3.174 -0.2706  0.2200  0.4876
 1780SOL     OW 5524   3.845   3.959   6.100  0.7137 -0.0922  0.5653
 1780SOL    HW1 5525   3.770   4.024   6.088 -0.4807 -1.5221 -0.0028
 1780SOL    HW2 5526   3.918   3.981   6.036 -0.7644 -0.7831 -1.4550
 1781SOL     OW 5527   4.301   4.299   6.143 -0.1648  0.1081  0.3117
 1781SOL    HW1 5528   4.234   4.267   6.209 -1.7346  0.8143 -0.8816
 1781SOL    HW2 5529   4.362   4.224   6.118  1.1180  0.0234  3.1985
 1782SOL     OW 5530   1.719   1.590   5.233  0.1502  0.3985  0.0021
 1782SOL    HW1 5531   1.636   1.643   5.214 -1.2533 -1.7615 -0.2574
 1782SOL    HW2 5532   1.750   1.545   5.149  2.3807  2.1011 -0.2007
 1783SOL     OW 5533   0.476   2.253   4.556  0.1230  0.4677  0.1971
 1783SOL    HW1 5534   0.497   2.324   4.624 -0.0303  0.6838  0.0221
 1783SOL    HW2 5535   0.513   2.165   4.586 -2.8213 -0.2096  2.2202
 1784SOL     OW 5536   0.100   1.210   6.279 -0.1152  0.6043  0.2717
 1784SOL    HW1 5537   0.138   1.233   6.368  0.7043 -0.0227  0.0920
 1784SOL    HW2 5538   0.172   1.173   6.220 -1.3037 -2.4106  0.5317
 1785SOL     OW 5539   1.576   4.123   3.964 -0.2289 -0.0755 -0.9126
 1785SOL    HW1 5540   1.587   4.190   4.037  0.7555  0.3139 -1.4016
 1785SOL    HW2 5541   1.629   4.151   3.884  0.1522 -1.3885 -1.1514
 1786SOL     OW 5542   6.994   2.616   0.134 -0.6914 -0.0431  0.2781
 1786SOL    HW1 5543   7.078   2.561   0.136  0.3814  1.3395 -2.4380
 1786SOL    HW2 5544   6.992   2.675   0.215 -0.9481 -2.6106  2.2902
 1787SOL     OW 5545   5.000   3.622   4.657  0.5942 -0.6271  0.1812
 1787SOL    HW1 5546   5.059   3.553   4.698  2.5016  1.5059  1.2472
 1787SOL    HW2 5547   4.925   3.643   4.720  0.6081 -0.9858  0.3204
 1788SOL     OW 5548   4.632   3.188   0.093 -0.9014 -0.1436  0.4750
 1788SOL    HW1 5549   4.551   3.138   0.061 -0.6621 -0.0825 -0.2450
 1788SOL    HW2 5550   4.633   3.279   0.053  0.9522 -1.0755 -1.8306
 1789SOL     OW 5551   5.850   1.979   6.811  0.3967  0.5200 -1.0419
 1789SOL    HW1 5552   5.914   1.963   6.736  0.6008  1.6483 -1.1246
 1789SOL    HW2 5553   5.902   2.000   6.894  0.1813 -0.9485 -0.5099
 1790SOL     OW 5554   0.266   4.725   6.072  0.5321  0.1884  0.5820
 1790SOL    HW1 5555   0.327   4.704   6.149  1.9352  0.6634 -0.3561
 1790SOL    HW2 5556   0.214   4.644   6.048  0.6768 -0.1983  1.5106
 1791SOL     OW 5557   6.808   4.486   3.912  0.0435 -0.5181 -0.0581
 1791SOL    HW1 5558   6.849   4.433   3.987 -0.3970  0.7197  1.1024
 1791SOL    HW2 5559   6.710   4.496   3.929  0.1510  0.8387 -0.1178
 1792SOL     OW 5560   6.300   1.451   4.899  0.0188  0.0413  0.6660
 1792SOL    HW1 5561   6.238   1.376   4.921 -0.3776  0.0774 -0.2937
 1792SOL    HW2 5562   6.349   1.430   4.815 -2.9093  2.4682 -1.8632
 1793SOL     OW 5563   3.862   3.091   5.434  0.1927 -0.0477  0.4990
 1793SOL    HW1 5564   3.942   3.141   5.400  1.0031 -0.2230  2.0511
 1793SOL    HW2 5565   3.788   3.154   5.454 -0.5172  0.0261 -1.9674
 1794SOL     OW 5566   5.700   3.944   4.755  0.0402  0.6444 -0.4465
 1794SOL    HW1 5567   5.601   3.949   4.770 -0.1197  1.2036 -1.5664
 1794SOL    HW2 5568   5.748   3.963   4.840 -0.8079  0.9774 -0.0312
 1795SOL     OW 5569   0.375   3.423   1.323  0.4262 -0.3305 -0.4635
 1795SOL    HW1 5570   0.442   3.394   1.392 -0.2588  1.6693  1.1343
 1795SOL    HW2 5571   0.288   3.378   1.341 -0.1092  1.1456  0.8381
 1796SOL     OW 5572   1.772   2.625   5.424  0.0188 -0.2365  0.0250
 1796SOL    HW1 5573   1.865   2.638   5.459  0.0774 -1.0830  0.2167
 1796SOL    HW2 5574   1.752   2.694   5.355  1.3372 -0.9242 -1.0925
 1797SOL     OW 5575   0.890   5.418   3.918 -0.5870 -0.1778 -0.3836
 1797SOL    HW1 5576   0.841   5.340   3.879 -1.0566 -0.7524  1.2376
 1797SOL    HW2 5577   0.878   5.418   4.018  1.9233  0.2250 -0.0137
 1798SOL     OW 5578   0.532   3.875   4.246 -0.1618 -0.2571  0.4596
 1798SOL    HW1 5579   0.516   3.833   4.335 -0.6876  1.7526  1.3437
 1798SOL    HW2 5580   0.457   3.936   4.223  1.5309  1.8395  0.1845
 1799SOL     OW 5581   0.830   4.193   0.439 -0.5201 -0.2620 -0.1663
 1799SOL    HW1 5582   0.731   4.180   0.441 -0.4908 -1.3477 -2.2100
 1799SOL    HW2 5583   0.871   4.121   0.382  1.5028 -0.1038  0.9998
 1800SOL     OW 5584   5.352   3.094   0.674  0.3611  0.2043  0.3477
 1800SOL    HW1 5585   5.279   3.028   0.693  1.6015 -1.6875 -1.0537
 1800SOL    HW2 5586   5.336   3.137   0.586 -2.0527  4.2402  2.4911
 1801SOL     OW 5587   0.145   5.269   3.950  0.4362 -0.4485 -0.3804
 1801SOL    HW1 5588   0.129   5.358   3.993  0.2711 -0.6555 -0.0130
 1801SOL    HW2 5589   0.243   5.251   3.946  0.4533 -0.4248 -0.0931
 1802SOL     OW 5590   6.209   3.610   1.394  0.0887 -0.2659 -0.6172
 1802SOL    HW1 5591   6.303   3.611   1.359  0.0758 -0.8110 -0.6874
 1802SOL    HW2 5592   6.165   3.523   1.368 -0.5461  0.1290 -0.8790
 1803SOL     OW 5593   0.237   1.012   6.412  0.3411  0.0916  0.1940
 1803SOL    HW1 5594   0.147   1.052   6.397  1.1088  1.8054 -0.0745
 1803SOL    HW2 5595   0.253   1.001   6.510 -0.2564 -0.5264  0.2355
 1804SOL     OW 5596   1.755   1.917   4.220  0.8185  0.3305 -0.1448
 1804SOL    HW1 5597   1.804   1.900   4.135  1.6675 -0.8956  0.5718
 1804SOL    HW2 5598   1.657   1.924   4.200  0.8660 -1.1966 -1.0768
 1805SOL     OW 5599   3.651   4.151   5.952  0.0754 -0.5781  0.0392
 1805SOL    HW1 5600   3.706   4.229   5.920 -1.3045  0.7265  0.7318
 1805SOL    HW2 5601   3.557   4.161   5.921 -0.2873 -1.6222  0.7479
 1806SOL     OW 5602   5.361   2.097   4.579 -0.0066 -0.3267 -0.1821
 1806SOL    HW1 5603   5.293   2.035   4.618 -0.3725  0.0202 -0.2627
 1806SOL    HW2 5604   5.452   2.059   4.594 -0.2394 -1.0104 -0.4552
 1807SOL     OW 5605   0.677   4.491   6.187  0.0727  0.5320  0.4493
 1807SOL    HW1 5606   0.732   4.560   6.141 -0.4061 -0.3248 -1.5057
 1807SOL    HW2 5607   0.701   4.400   6.152 -2.1287  0.0843 -0.0314
 1808SOL     OW 5608   2.795   2.909   5.120  0.4905 -0.4774 -0.0370
 1808SOL    HW1 5609   2.796   2.868   5.211  1.7197 -0.1760  0.1074
 1808SOL    HW2 5610   2.787   3.009   5.129 -3.4587 -0.5928 -0.4011
 1809SOL     OW 5611   5.787   5.262   3.520  0.3340  0.2479  0.0330
 1809SOL    HW1 5612   5.723   5.211   3.577 -1.6181  2.1917 -0.2460
 1809SOL    HW2 5613   5.753   5.356   3.510  1.2943  0.3441 -3.2219
 1810SOL     OW 5614   5.928   1.750   4.595  0.0601 -0.1554 -0.3750
 1810SOL    HW1 5615   5.857   1.755   4.665 -0.8874  3.4534 -1.3774
 1810SOL    HW2 5616   6.016   1.776   4.635 -0.3163  1.0582 -0.2950
 1811SOL     OW 5617   5.615   3.166   2.194  0.5098 -0.9663  0.1279
 1811SOL    HW1 5618   5.517   3.174   2.174  0.3275 -1.0821  0.9520
 1811SOL    HW2 5619   5.633   3.196   2.288  1.3723 -0.2878 -0.2401
 1812SOL     OW 5620   4.852   2.839   4.582  0.3532  0.3226  0.0479
 1812SOL    HW1 5621   4.926   2.813   4.645 -0.3262  1.4825  1.3860
 1812SOL    HW2 5622   4.850   2.774   4.506  2.5297  0.0631  0.1218
 1813SOL     OW 5623   1.132   3.136   0.770  0.1404 -0.1240  0.0689
 1813SOL    HW1 5624   1.059   3.118   0.836 -0.2949  1.0760 -0.0642
 1813SOL    HW2 5625   1.185   3.052   0.755  1.1306 -0.1530  3.0012
 1814SOL     OW 5626   6.378   3.865   6.808  0.2613  0.5109 -0.8537
 1814SOL    HW1 5627   6.443   3.867   6.732  0.8372  0.7964 -0.3682
 1814SOL    HW2 5628   6.330   3.777   6.808 -0.1513  0.7188 -1.8611
 1815SOL     OW 5629   5.648   3.274   1.621 -0.3577  0.7047 -0.6737
 1815SOL    HW1 5630   5.718   3.325   1.670  1.6106 -0.7776 -1.7871
 1815SOL    HW2 5631   5.664   3.281   1.522 -1.2748 -0.3469 -0.9230
 1816SOL     OW 5632   6.578   2.448   0.015 -0.5642 -0.6224  0.0464
 1816SOL    HW1 5633   6.636   2.400  -0.051  0.5447 -1.3163  1.4780
 1816SOL    HW2 5634   6.623   2.451   0.103 -2.8635 -1.5560  1.3481
 1817SOL     OW 5635   5.691   4.180   6.938  0.3392 -0.1148  0.1748
 1817SOL    HW1 5636   5.604   4.205   6.981 -0.9418 -2.0934 -1.0700
 1817SOL    HW2 5637   5.735   4.108   6.992  1.9389  1.7901  1.5250
 1818SOL     OW 5638   2.483   1.683   4.911 -0.4286 -0.4078 -0.2631
 1818SOL    HW1 5639   2.412   1.752   4.901 -1.6345 -1.6724 -0.8847
 1818SOL    HW2 5640   2.441   1.596   4.939  0.7577 -1.4008 -1.4337
 1819SOL     OW 5641   1.438   3.041   3.293  0.5336 -0.2499 -0.5744
 1819SOL    HW1 5642   1.409   3.000   3.379 -0.9651 -1.6326 -1.6752
 1819SOL    HW2 5643   1.531   3.010   3.270  2.6533  3.1930  2.3516
 1820SOL     OW 5644   6.031   2.615   2.140 -0.3189  0.1508 -0.5010
 1820SOL    HW1 5645   6.029   2.671   2.057 -0.8479 -1.0328 -1.3065
 1820SOL    HW2 5646   6.125   2.606   2.172  0.1856 -1.1585 -2.2236
 1821SOL     OW 5647   6.111   1.303   3.639  0.0232 -0.0857 -0.2083
 1821SOL    HW1 5648   6.172   1.224   3.628  0.6910 -0.1987  3.1734
 1821SOL    HW2 5649   6.165   1.387   3.633  0.3325 -0.1391  1.2665
 1822SOL     OW 5650   5.980   6.178   4.502  0.0709 -0.2818 -0.4486
 1822SOL    HW1 5651   6.008   6.115   4.574  0.4054  1.4954  1.0286
 1822SOL    HW2 5652   5.884   6.161   4.478  0.6714 -2.6199 -1.5268
 1823SOL     OW 5653   0.741   2.630   4.709 -0.0533 -0.4174  0.2586
 1823SOL    HW1 5654   0.765   2.705   4.770 -1.2978 -1.5400  2.2294
 1823SOL    HW2 5655   0.793   2.638   4.624  2.7800  0.4889  1.9492
 1824SOL     OW 5656   1.027   0.728   4.128  0.2257  0.1324 -0.4091
 1824SOL    HW1 5657   1.106   0.735   4.190 -0.0958  1.7772 -0.1284
 1824SOL    HW2 5658   0.949   0.690   4.177 -0.1210  1.7264  0.3323
 1825SOL     OW 5659   5.868   2.539   5.282  0.2358  0.5142  0.3364
 1825SOL    HW1 5660   5.836   2.481   5.357  0.0369  0.5132  0.2533
 1825SOL    HW2 5661   5.827   2.630   5.291 -1.3537 -0.0404 -0.8459
 1826SOL     OW 5662   1.613   4.361   5.653  0.3510  0.7954 -0.3010
 1826SOL    HW1 5663   1.707   4.390   5.634  0.7997 -1.2546 -1.4058
 1826SOL    HW2 5664   1.560   4.359   5.569 -0.8117  2.2008  0.3511
 1827SOL     OW 5665   6.344   6.352   3.767 -0.2738  0.2727 -0.3079
 1827SOL    HW1 5666   6.309   6.393   3.852  0.2547  0.2868 -0.0986
 1827SOL    HW2 5667   6.379   6.424   3.707 -0.0826  0.2018 -0.2805
 1828SOL     OW 5668   5.466   1.039   5.964  0.0680  0.5644  0.3539
 1828SOL    HW1 5669   5.433   0.952   6.001  3.0457 -0.4330  0.9415
 1828SOL    HW2 5670   5.475   1.032   5.865  4.1785 -1.4678  0.6700
 1829SOL     OW 5671   5.050   2.996   0.676  0.1833 -0.3226 -0.0276
 1829SOL    HW1 5672   5.032   3.039   0.588 -0.9483 -0.0143  0.3450
 1829SOL    HW2 5673   5.065   2.898   0.663  1.1026 -0.1128 -0.6771
 1830SOL     OW 5674   0.832   3.919   4.254  0.1348 -0.7529 -0.2630
 1830SOL    HW1 5675   0.924   3.888   4.231  0.4048  0.0867 -0.3390
 1830SOL    HW2 5676   0.765   3.871   4.196  0.6636 -0.0702 -1.4634
 1831SOL     OW 5677   5.147   2.447   4.803 -0.4167 -0.3031  0.0627
 1831SOL    HW1 5678   5.144   2.478   4.898  1.0447 -0.7020  0.2571
 1831SOL    HW2 5679   5.166   2.524   4.743  0.4637 -0.3517  0.2755
 1832SOL     OW 5680   5.938   4.483   0.215 -0.0413  0.6918 -0.0813
 1832SOL    HW1 5681   5.882   4.401   0.201  0.9129  0.0015  0.0716
 1832SOL    HW2 5682   5.908   4.554   0.152 -1.4717  0.5454  0.3929
 1833SOL     OW 5683   3.892   1.940   5.749  0.5158  0.1121 -0.7313
 1833SOL    HW1 5684   3.979   1.979   5.780 -0.0681  1.0176 -0.1740
 1833SOL    HW2 5685   3.894   1.930   5.649  0.9913  0.8466 -0.8052
 1834SOL     OW 5686   4.836   2.671   4.358  0.6757 -0.9879 -0.2101
 1834SOL    HW1 5687   4.814   2.761   4.319 -0.8915 -0.5408  1.5884
 1834SOL    HW2 5688   4.919   2.636   4.315  1.4509  1.4038 -0.8142
 1835SOL     OW 5689   6.119   3.386   4.834 -0.2113 -0.3873  0.3323
 1835SOL    HW1 5690   6.065   3.461   4.872 -1.1203 -1.2021  0.6894
 1835SOL    HW2 5691   6.200   3.422   4.789 -0.7554  0.8171  0.3037
 1836SOL     OW 5692   6.958   0.171   3.899  0.3338 -0.0680 -0.0735
 1836SOL    HW1 5693   6.973   0.155   3.801  0.0026 -3.4003  0.2839
 1836SOL    HW2 5694   7.030   0.229   3.935 -0.3185  2.4804 -2.4999
 1837SOL     OW 5695   6.759   2.411   6.648  0.4704  0.2713 -0.4335
 1837SOL    HW1 5696   6.842   2.357   6.633 -0.2200 -0.9272 -0.0665
 1837SOL    HW2 5697   6.704   2.410   6.564  0.1009 -0.2386 -0.1891
 1838SOL     OW 5698   5.837   3.668   3.909  0.5656 -0.3584  0.1226
 1838SOL    HW1 5699   5.853   3.587   3.965  0.0348 -1.8066 -1.7331
 1838SOL    HW2 5700   5.775   3.730   3.957 -0.0385 -1.6418  1.0531
 1839SOL     OW 5701   6.989   4.772   5.080  0.0050 -0.5518 -0.5705
 1839SOL    HW1 5702   7.008   4.816   4.992 -0.2847  2.4900  0.7618
 1839SOL    HW2 5703   6.903   4.807   5.116 -0.3216 -2.4031  0.5911
 1840SOL     OW 5704   0.324   3.211   0.601  0.9991 -0.5483  0.7835
 1840SOL    HW1 5705   0.290   3.135   0.545 -0.1851  0.7394 -0.3259
 1840SOL    HW2 5706   0.269   3.218   0.684  0.7379 -0.5558  0.6141
 1841SOL     OW 5707   1.031   3.092   6.648 -0.0538  0.1802 -0.4998
 1841SOL    HW1 5708   0.980   3.023   6.699 -0.7043 -0.6839 -2.2184
 1841SOL    HW2 5709   1.123   3.059   6.630 -0.0774  0.1433 -0.5537
 1842SOL     OW 5710   6.414   6.938   3.656 -0.3902  0.1113  0.0751
 1842SOL    HW1 5711   6.429   7.011   3.723  0.0202 -1.8164  2.1763
 1842SOL    HW2 5712   6.336   6.962   3.598 -0.1966  2.2426  0.6191
 1843SOL     OW 5713   6.089   3.531   5.685 -0.1257  0.1455 -0.2240
 1843SOL    HW1 5714   6.172   3.494   5.727  0.2423  2.2437  1.0257
 1843SOL    HW2 5715   6.009   3.480   5.717  0.3172  0.6859  1.8338
 1844SOL     OW 5716   0.385   4.716   2.306  1.0939  0.3216 -0.1290
 1844SOL    HW1 5717   0.301   4.749   2.348  0.7200 -0.1269 -0.5156
 1844SOL    HW2 5718   0.383   4.733   2.208  0.8959 -0.8027 -0.3419
 1845SOL     OW 5719   6.469   4.242   5.601  0.1725  0.2254  0.0575
 1845SOL    HW1 5720   6.559   4.223   5.639 -0.0086  1.7850  1.4028
 1845SOL    HW2 5721   6.434   4.328   5.640 -2.0220 -0.4929 -0.1877
 1846SOL     OW 5722   6.831   3.708   1.480 -0.0393  0.1249 -0.5009
 1846SOL    HW1 5723   6.906   3.719   1.545 -1.0158  2.4803  0.3359
 1846SOL    HW2 5724   6.762   3.647   1.519 -0.1745  0.7719  0.2955
 1847SOL     OW 5725   5.861   6.414   4.414 -0.0272  0.0587 -0.5158
 1847SOL    HW1 5726   5.799   6.405   4.492 -2.8540 -0.2595 -2.6339
 1847SOL    HW2 5727   5.907   6.326   4.398 -0.5383 -0.2919 -0.0757
 1848SOL     OW 5728   6.070   4.843   3.255 -0.0254  0.4814 -0.2429
 1848SOL    HW1 5729   6.097   4.938   3.238  0.5359  0.3038 -0.3654
 1848SOL    HW2 5730   6.031   4.804   3.172  1.0310  0.1792 -0.6117
 1849SOL     OW 5731   0.297   6.876   3.904  0.6555  0.0084 -0.1819
 1849SOL    HW1 5732   0.334   6.783   3.902 -1.2853 -0.8004 -0.5379
 1849SOL    HW2 5733   0.260   6.899   3.814 -0.3490  0.4786  0.3375
 1850SOL     OW 5734   6.933   5.693   4.791  0.3212 -0.2480  0.1889
 1850SOL    HW1 5735   6.915   5.601   4.756  2.3060 -0.8526  0.6322
 1850SOL    HW2 5736   7.022   5.695   4.837  0.1530  1.8128  0.5455
 1851SOL     OW 5737   2.770   2.547   4.620 -0.0817  0.0918 -0.1595
 1851SOL    HW1 5738   2.685   2.515   4.662 -0.7709  0.9732 -0.8291
 1851SOL    HW2 5739   2.840   2.476   4.626 -0.4544 -0.1759  1.5669
 1852SOL     OW 5740   0.284   4.031   4.490 -0.0604 -0.0937  0.0900
 1852SOL    HW1 5741   0.330   4.100   4.544  3.0626 -3.3920  2.0708
 1852SOL    HW2 5742   0.202   3.999   4.538  1.0064 -0.8555  1.4549
 1853SOL     OW 5743   5.402   3.377   1.985 -0.0421  0.4064 -0.0159
 1853SOL    HW1 5744   5.444   3.463   2.014  1.4102 -0.2613 -0.0121
 1853SOL    HW2 5745   5.381   3.322   2.066 -1.6095  1.0058  0.0211
 1854SOL     OW 5746   1.720   2.013   6.717  0.3318 -0.2780 -0.5777
 1854SOL    HW1 5747   1.681   1.945   6.655 -0.0522  0.1987 -0.8724
 1854SOL    HW2 5748   1.809   2.043   6.683 -0.5744  1.1667 -1.8151
 1855SOL     OW 5749   6.902   3.941   1.337 -0.0737 -0.4965  0.0558
 1855SOL    HW1 5750   7.001   3.952   1.323 -0.1799 -0.1169 -0.4277
 1855SOL    HW2 5751   6.885   3.855   1.385  0.4330 -1.0578 -0.7284
 1856SOL     OW 5752   0.276   1.421   6.039  0.1465 -0.5045  0.1383
 1856SOL    HW1 5753   0.373   1.400   6.027  0.3863  0.5112  0.2560
 1856SOL    HW2 5754   0.260   1.452   6.132 -0.2162 -0.2531 -0.0075
 1857SOL     OW 5755   6.057   1.964   0.943 -0.0260 -0.1254 -0.5108
 1857SOL    HW1 5756   5.970   1.952   0.895 -0.3856  0.5052 -0.0315
 1857SOL    HW2 5757   6.130   1.919   0.891 -0.8834 -2.1285 -0.0679
 1858SOL     OW 5758   6.400   3.184   2.891  0.3493  0.0756 -0.0400
 1858SOL    HW1 5759   6.370   3.166   2.985  0.5067  0.9654  0.1919
 1858SOL    HW2 5760   6.488   3.230   2.892  0.0864  0.6072 -0.6013
 1859SOL     OW 5761   5.609   5.068   4.168  0.2823 -0.0690 -0.5178
 1859SOL    HW1 5762   5.647   5.151   4.128 -0.0788  0.6694  0.6113
 1859SOL    HW2 5763   5.559   5.091   4.251 -0.4431 -1.3339 -0.5670
 1860SOL     OW 5764   2.238   4.031   4.846 -0.1917 -0.0562  0.5012
 1860SOL    HW1 5765   2.192   4.025   4.758  1.0117 -2.3630 -0.0495
 1860SOL    HW2 5766   2.181   4.083   4.910 -3.0549 -1.8153 -0.4503
 1861SOL     OW 5767   1.682   3.680   3.450 -0.1676  0.5394  0.4075
 1861SOL    HW1 5768   1.626   3.732   3.515 -1.1108  0.3624 -0.2341
 1861SOL    HW2 5769   1.771   3.724   3.440 -0.1637  0.7936  1.5030
 1862SOL     OW 5770   4.889   2.143   3.918  0.3113 -0.1788 -0.2014
 1862SOL    HW1 5771   4.856   2.088   3.995  1.0922 -0.6363 -0.1907
 1862SOL    HW2 5772   4.970   2.195   3.946 -0.7487  1.4612 -0.0284
 1863SOL     OW 5773   0.172   2.276   5.339 -0.0464 -0.0213  0.8016
 1863SOL    HW1 5774   0.072   2.267   5.333 -0.0588  0.6255 -0.1277
 1863SOL    HW2 5775   0.198   2.292   5.434 -0.8928  0.5012  0.9609
 1864SOL     OW 5776   5.699   3.856   1.586  0.2353  0.0281 -0.1294
 1864SOL    HW1 5777   5.767   3.836   1.515  0.0132 -1.0550 -0.0583
 1864SOL    HW2 5778   5.641   3.931   1.556 -0.3153 -0.8740 -1.4316
 1865SOL     OW 5779   6.326   1.854   2.392 -0.0935 -0.2682  0.1733
 1865SOL    HW1 5780   6.339   1.847   2.293  2.4674  2.1043  0.2243
 1865SOL    HW2 5781   6.253   1.919   2.412  0.0851  0.0382 -0.1629
 1866SOL     OW 5782   5.806   5.877   5.438 -0.3931 -0.2855  0.0177
 1866SOL    HW1 5783   5.899   5.903   5.464 -0.1808 -1.2389  0.2396
 1866SOL    HW2 5784   5.805   5.850   5.342 -0.0027 -2.2483  0.5348
 1867SOL     OW 5785   3.164   2.002   4.055 -0.1968 -0.1306 -0.4769
 1867SOL    HW1 5786   3.259   1.976   4.070  0.0099 -0.0827 -1.6372
 1867SOL    HW2 5787   3.158   2.063   3.976 -1.3818 -1.5760 -1.5764
 1868SOL     OW 5788   6.811   1.892   0.001 -0.1424  0.2985  0.0304
 1868SOL    HW1 5789   6.828   1.809  -0.052 -1.7142  0.6299 -1.0820
 1868SOL    HW2 5790   6.891   1.952  -0.004  0.8549 -0.9385  0.5109
 1869SOL     OW 5791   5.389   3.354   2.677 -0.4737 -0.2240 -0.3706
 1869SOL    HW1 5792   5.315   3.326   2.617 -0.3376 -0.5662 -0.3803
 1869SOL    HW2 5793   5.455   3.279   2.687 -0.2729 -0.0211 -0.1411
 1870SOL     OW 5794   0.939   2.364   5.740  0.1439 -0.0077  0.8206
 1870SOL    HW1 5795   0.966   2.357   5.644 -0.3649  2.0261  0.4847
 1870SOL    HW2 5796   0.864   2.430   5.749 -1.1829 -1.5928  2.3929
[truncated: 544,856 more chars]
