# Supplementary material for: Host–guest complexation of progesterone with β-cyclodextrin derivatives: hydration structure, binding thermodynamics, and loading pathways from molecular dynamics simulations
Source: RSC Adv. 2026 Jul 30. Online ahead of print. doi: 10.1039/d6ra04566a (PMC13420253; doi:10.1039/d6ra04566a)
Supplement: RA-OLF-D6RA04566A-s001 [file RA-OLF-D6RA04566A-s001.zip › 2-HPBCD/Replica_1/posre.itp]

; position restraints for System of  
[ position_restraints ]
;  i funct       fcx        fcy        fcz
  12    1       10000       10000       10000
  36    1       10000       10000       10000
  60    1       10000       10000       10000
  84    1       10000       10000       10000
 108    1       10000       10000       10000
 132    1       10000       10000       10000
 143    1       10000       10000       10000
