# Supplementary material for: Host–guest complexation of progesterone with β-cyclodextrin derivatives: hydration structure, binding thermodynamics, and loading pathways from molecular dynamics simulations
Source: RSC Adv. 2026 Jul 30. Online ahead of print. doi: 10.1039/d6ra04566a (PMC13420253; doi:10.1039/d6ra04566a)
Supplement: RA-OLF-D6RA04566A-s001 [file RA-OLF-D6RA04566A-s001.zip › 2-HPBCD/Replica_1/posre-1.itp]

; position restraints for XWSP of UNITED ATOM STRUCTURE FOR MOLECULE STR

[ position_restraints ]
;  i funct       fcx        fcy        fcz
   1    1      10000      10000      10000
   2    1      10000      10000      10000
   3    1      10000      10000      10000
   4    1      10000      10000      10000
   5    1      10000      10000      10000
   6    1      10000      10000      10000
   7    1      10000      10000      10000
   8    1      10000      10000      10000
   9    1      10000      10000      10000
  10    1      10000      10000      10000
  11    1      10000      10000      10000
  12    1      10000      10000      10000
  13    1      10000      10000      10000
  14    1      10000      10000      10000
  15    1      10000      10000      10000
  16    1      10000      10000      10000
  17    1      10000      10000      10000
  18    1      10000      10000      10000
  19    1      10000      10000      10000
  20    1      10000      10000      10000
  21    1      10000      10000      10000
  22    1      10000      10000      10000
  23    1      10000      10000      10000
  24    1      10000      10000      10000
