# Supplementary material for: Host–guest complexation of progesterone with β-cyclodextrin derivatives: hydration structure, binding thermodynamics, and loading pathways from molecular dynamics simulations
Source: RSC Adv. 2026 Jul 30. Online ahead of print. doi: 10.1039/d6ra04566a (PMC13420253; doi:10.1039/d6ra04566a)
Supplement: RA-OLF-D6RA04566A-s001 [file RA-OLF-D6RA04566A-s001.zip › 2-HPBCD/Replica_1/Prog.itp]

	----------------------------TITLE -----------------------------------------------------------------------------------------
	Progesterone
	This file was generated at 03:19 on 2023-05-13 by
	Automatic Topology Builder
	REVISION 2022-10-31 14:18:01
	---------------------------------------------------------------------------------------------------------------------------
	Authors : Martin Stroet, Bertrand Caron, Alpeshkumar K. Malde, Thomas Lee, Alan E. Mark
	Institute : Molecular Dynamics group,
	School of Chemistry and Molecular Biosciences (SCMB),
	The University of Queensland, QLD 4072, Australia
	URL : https://atb.uq.edu.au
	Citations : 1. Malde AK, Zuo L, Breeze M, Stroet M, Poger D, Nair PC, Oostenbrink C, Mark AE.
	An Automated force field Topology Builder (ATB) and repository: version 1.0.
	Journal of Chemical Theory and Computation, 2011, 7, 4026-4037.
	2. Stroet M, Caron B, Visscher K, Geerke D, Malde AK, Mark AE.
	Automated Topology Builder version 3.0: Prediction of solvation free enthalpies in water and hexane.
	DOI:10.1021/acs.jctc.8b00768
	Disclaimer :
	While every effort has been made to ensure the accuracy and validity of parameters provided below
	the assignment of parameters is being based on an automated procedure combining data provided by a
	given user as well as calculations performed using third party software. They are provided as a guide.
	The authors of the ATB cannot guarantee that the parameters are complete or that the parameters provided
	are appropriate for use in any specific application. Users are advised to treat these parameters with discretion
	and to perform additional validation tests for their specific application if required. Neither the authors
	of the ATB or The University of Queensland except any responsibly for how the parameters may be used.
	Release notes and warnings:
	(1) The topology is based on a set of atomic coordinates and other data provided by the user after
	after quantum mechanical optimization of the structure using different levels of theory depending on
	the nature of the molecule.
	(2) In some cases the automatic bond, bond angle and dihedral type assignment is ambiguous.
	In these cases alternative type codes are provided at the end of the line.
	(3) While bonded parameters are taken where possible from the nominated force field non-standard bond, angle and dihedral
	type code may be incorporated in cases where an exact match could not be found. These are marked as "non-standard"
	or "uncertain" in comments.
	(4) In some cases it is not possible to assign an appropriate parameter automatically. "%%" is used as a place holder
	for those fields that could not be determined automatically. The parameters in these fields must be assigned manually
	before the file can be used.
	---------------------------------------------------------------------------------------------------------------------------
	Input Structure : XWSP
	Output : UNITED ATOM topology
	Use in conjunction with the corresponding united atom PDB file.
	---------------------------------------------------------------------------------------------------------------------------
	Citing this topology file
	ATB molid: 1193783
	ATB Topology Hash: 6f504
	---------------------------------------------------------------------------------------------------------------------------
	Initial Guess Topology Generation:
	The topology was generated from AM1 optimized geometry and MOPAC charges.
	Bonded and van der Waals parameters were taken from the GROMOS 54A7 parameter set.
	---------------------------------------------------------------------------------------------------------------------------
[ moleculetype ]
	Name nrexcl
XWSP 3
[ atoms ]
	nr type resnr resid atom cgnr charge mass
1 OEOpt 1 XWSP O3 1 -0.294 15.9994
2 CPos 1 XWSP C3 2 0.261 12.0110
3 CH2 1 XWSP C2 3 0.011 14.0270
4 CH2 1 XWSP C1 4 0.030 14.0270
5 C 1 XWSP C10 5 -0.019 12.0110
6 CH3 1 XWSP C19 6 0.037 15.0350
7 C 1 XWSP C5 7 -0.020 12.0110
8 C 1 XWSP C4 8 -0.246 12.0110
9 HC 1 XWSP H4 9 0.148 1.0080
10 CH2 1 XWSP C6 10 0.054 14.0270
11 CH2 1 XWSP C7 11 0.024 14.0270
12 CH1 1 XWSP C8 12 0.009 13.0190
13 CH1 1 XWSP C9 13 0.003 13.0190
14 CH2 1 XWSP C11 14 0.014 14.0270
15 CH2 1 XWSP C12 15 0.016 14.0270
16 C 1 XWSP C13 16 -0.038 12.0110
17 CH3 1 XWSP C18 17 0.039 15.0350
18 CH1 1 XWSP C14 18 -0.015 13.0190
19 CH2 1 XWSP C15 19 0.020 14.0270
20 CH2 1 XWSP C16 20 0.038 14.0270
21 CH1 1 XWSP C17 21 -0.053 13.0190
22 CPos 1 XWSP C20 22 0.237 12.0110
23 OEOpt 1 XWSP O20 23 -0.293 15.9994
24 CH3 1 XWSP C21 24 0.037 15.0350
	total charge of the molecule: 0.000
[ bonds ]
	ai aj funct c0 c1
1 2 2 0.1230 1.6600e+07
2 3 2 0.1500 8.3700e+06
2 8 2 0.1470 8.7100e+06
3 4 2 0.1520 5.4300e+06
4 5 2 0.1530 7.1500e+06
5 6 2 0.1530 7.1500e+06
5 7 2 0.1520 5.4300e+06
5 13 2 0.1540 4.2166e+06
7 8 2 0.1340 1.0500e+07
7 10 2 0.1490 1.4189e+07
8 9 2 0.1100 1.2100e+07
10 11 2 0.1520 5.4300e+06
11 12 2 0.1520 5.4300e+06
12 13 2 0.1530 7.1500e+06
12 18 2 0.1520 5.4300e+06
13 14 2 0.1520 5.4300e+06
14 15 2 0.1520 5.4300e+06
15 16 2 0.1520 5.4300e+06
16 17 2 0.1520 5.4300e+06
16 18 2 0.1540 4.2166e+06
16 21 2 0.1540 4.2166e+06
18 19 2 0.1520 5.4300e+06
19 20 2 0.1530 7.1500e+06
20 21 2 0.1540 4.2166e+06
21 22 2 0.1510 3.7279e+06
22 23 2 0.1230 1.6600e+07
22 24 2 0.1500 8.3700e+06
[ pairs ]
	ai aj funct	all 1-4 pairs but the ones excluded in GROMOS itp
1 4 1
1 7 1
1 9 1
2 5 1
2 10 1
3 6 1
3 7 1
3 9 1
3 13 1
4 8 1
4 10 1
4 12 1
4 14 1
5 9 1
5 11 1
5 15 1
5 18 1
6 8 1
6 10 1
6 12 1
6 14 1
7 12 1
7 14 1
8 11 1
8 13 1
9 10 1
10 13 1
10 18 1
11 14 1
11 16 1
11 19 1
12 15 1
12 17 1
12 20 1
12 21 1
13 16 1
13 19 1
14 17 1
14 18 1
14 21 1
15 19 1
15 20 1
15 22 1
16 23 1
16 24 1
17 19 1
17 20 1
17 22 1
18 22 1
19 22 1
20 23 1
20 24 1
[ angles ]
	ai aj ak funct angle fc
1 2 3 2 121.00 685.00
1 2 8 2 121.00 685.00
3 2 8 2 111.00 530.00
2 3 4 2 111.00 530.00
3 4 5 2 111.00 530.00
4 5 6 2 109.50 520.00
4 5 7 2 111.00 530.00
4 5 13 2 109.50 520.00
6 5 7 2 109.50 520.00
6 5 13 2 111.00 530.00
7 5 13 2 109.50 520.00
5 7 8 2 126.00 640.00
5 7 10 2 120.00 560.00
8 7 10 2 120.00 560.00
2 8 7 2 126.00 640.00
2 8 9 2 120.00 505.00
7 8 9 2 120.00 505.00
7 10 11 2 111.00 530.00
10 11 12 2 111.00 530.00
11 12 13 2 109.50 520.00
11 12 18 2 111.00 530.00
13 12 18 2 109.50 520.00
5 13 12 2 111.00 530.00
5 13 14 2 111.00 530.00
12 13 14 2 111.00 530.00
13 14 15 2 111.00 530.00
14 15 16 2 111.00 530.00
15 16 17 2 111.00 530.00
15 16 18 2 109.50 520.00
15 16 21 2 120.00 560.00
17 16 18 2 111.00 530.00
17 16 21 2 109.50 520.00
18 16 21 2 101.00 2076.33
12 18 16 2 111.00 530.00
12 18 19 2 120.00 560.00
16 18 19 2 104.00 490.00
18 19 20 2 104.00 490.00
19 20 21 2 109.50 520.00
16 21 20 2 109.50 520.00
16 21 22 2 111.00 530.00
20 21 22 2 111.00 530.00
21 22 23 2 121.00 685.00
21 22 24 2 111.00 530.00
23 22 24 2 121.00 685.00
[ dihedrals ]
	GROMOS improper dihedrals
	ai aj ak al funct angle fc
2 1 3 8 2 0.00 167.36
7 5 8 10 2 0.00 167.36
8 2 7 9 2 0.00 167.36
22 21 23 24 2 0.00 167.36
12 11 13 18 2 35.26 334.72
13 5 12 14 2 35.26 334.72
18 16 12 19 2 35.26 334.72
21 16 20 22 2 35.26 334.72
[ dihedrals ]
	ai aj ak al funct ph0 cp mult
1 2 3 4 1 0.00 1.00 6
1 2 8 7 1 180.00 41.80 2
2 3 4 5 1 0.00 5.92 3
3 4 5 6 1 0.00 5.92 3
4 5 7 8 1 0.00 1.00 6
4 5 13 12 1 0.00 5.92 3
5 7 8 2 1 180.00 41.80 2
5 7 10 11 1 180.00 1.00 6
5 13 14 15 1 0.00 5.92 3
7 10 11 12 1 0.00 5.92 3
10 11 12 13 1 0.00 5.92 3
11 12 13 5 1 0.00 5.92 3
11 12 18 16 1 0.00 5.92 3
12 18 19 20 1 0.00 5.92 3
13 14 15 16 1 0.00 5.92 3
14 15 16 17 1 0.00 5.92 3
15 16 18 12 1 0.00 5.92 3
15 16 21 20 1 0.00 5.92 3
16 21 22 23 1 0.00 1.00 6
18 19 20 21 1 180.00 1.00 3
19 20 21 16 1 180.00 1.00 3
[ exclusions ]
	ai aj funct	GROMOS 1-4 exclusions
