# Supplementary material for: Host–guest complexation of progesterone with β-cyclodextrin derivatives: hydration structure, binding thermodynamics, and loading pathways from molecular dynamics simulations
Source: RSC Adv. 2026 Jul 30. Online ahead of print. doi: 10.1039/d6ra04566a (PMC13420253; doi:10.1039/d6ra04566a)
Supplement: RA-OLF-D6RA04566A-s001 [file RA-OLF-D6RA04566A-s001.zip › 2-HPBCD/Replica_5/md.gro]

Progesterone/2HPBCD in Water in water
13692
    12HPBC  H98    1   2.952   4.010   3.090  0.5636  0.8235  0.0264
    12HPBC  O42    2   2.938   4.011   2.993  0.1760  0.3220  0.0744
    12HPBC  C62    3   3.034   3.926   2.932  0.3292  0.2817  0.3688
    12HPBC  H94    4   3.114   4.000   2.905  0.4980 -0.2132 -0.5131
    12HPBC  C63    5   3.079   3.807   3.016 -0.0752 -0.0263  0.1531
    12HPBC  C61    6   2.970   3.874   2.803  0.0525  0.1399  0.5613
    12HPBC  O33    7   2.973   3.978   2.705 -0.6035 -0.0885  0.2907
    12HPBC  C38    8   3.012   3.960   2.570 -0.0895  0.3510  0.3743
    12HPBC  H44    9   2.985   3.855   2.537  0.2091  0.9397 -1.8920
    12HPBC  C37   10   2.927   4.060   2.489 -0.7822 -0.4629  0.0747
    12HPBC  H43   11   2.820   4.023   2.490 -1.4237  1.2782  1.3892
    12HPBC  O31   12   2.940   4.193   2.534 -0.3426 -0.3163 -0.4845
    12HPBC  C35   13   2.847   4.293   2.577  0.0471 -0.1471 -0.0247
    12HPBC  H40   14   2.748   4.249   2.603  0.5193 -0.4248  1.3681
    12HPBC  C33   15   2.894   4.366   2.703  0.3953 -0.0297 -0.2194
    12HPBC  H38   16   2.992   4.417   2.682  1.3336 -1.2165  1.1371
    12HPBC  O29   17   2.920   4.268   2.803 -0.2049  0.1322  0.1032
    12HPBC H108   18   2.974   4.194   2.771  0.4140 -0.0441  1.4873
    12HPBC  C32   19   2.795   4.471   2.754  0.2533 -0.2854  0.0329
    12HPBC  H37   20   2.692   4.422   2.768 -0.8480  1.6889 -0.7854
    12HPBC  O28   21   2.832   4.519   2.881  0.1613  0.1826 -0.1147
    12HPBC  C43   22   2.781   4.469   3.005 -0.0333  0.3167 -0.1404
    12HPBC  C44   23   2.870   4.498   3.126 -0.0612 -0.1022 -0.0185
    12HPBC  H52   24   2.878   4.610   3.137  0.4085 -0.2428  1.1955
    12HPBC  O36   25   2.810   4.456   3.248  0.3521 -0.1373  0.1769
    12HPBC  H56   26   2.822   4.526   3.313  0.8894  0.2967 -0.3748
    12HPBC  C45   27   3.003   4.425   3.113  0.2187  0.3506  0.2858
    12HPBC  C31   28   2.775   4.571   2.640  0.6329 -0.2799 -0.0284
    12HPBC  H36   29   2.685   4.633   2.666  1.4726  0.3494  1.5096
    12HPBC  O27   30   2.744   4.505   2.518 -0.4741 -0.0176  0.1054
    12HPBC  C34   31   2.829   4.401   2.470 -0.0429  0.2158  0.3553
    12HPBC  H39   32   2.931   4.442   2.447  0.1188 -0.0265  0.6353
    12HPBC  C36   33   2.772   4.348   2.338 -0.1322 -0.3000  0.5976
    12HPBC  O30   34   2.642   4.296   2.360 -0.1375 -0.5517 -0.0151
    12HPBC H104   35   2.648   4.200   2.350 -2.3065 -0.5371 -2.1748
    12HPBC  O26   36   2.890   4.651   2.616  0.4092  0.0552  0.0083
    12HPBC  C29   37   2.897   4.792   2.640  0.3308  0.0512  0.0529
    12HPBC  H33   38   2.802   4.846   2.666 -1.3602 -1.2794 -2.8214
    12HPBC  C27   39   3.001   4.826   2.747  0.1888 -0.0901  0.2362
    12HPBC  H31   40   3.099   4.778   2.716  0.3451  1.0961 -1.2218
    12HPBC  O24   41   2.955   4.788   2.876 -0.8594  0.3644  0.0029
    12HPBC H107   42   2.870   4.741   2.869  0.2151 -1.9442  1.3916
    12HPBC  C26   43   3.025   4.977   2.743  0.3268 -0.1212 -0.2897
    12HPBC  H30   44   2.934   5.037   2.771  1.0522  1.9671 -2.1827
    12HPBC  O23   45   3.117   5.010   2.845  0.3357 -0.1546 -0.2869
    12HPBC  C46   46   3.103   5.130   2.921  0.3258 -0.3408  0.0081
    12HPBC  C47   47   3.237   5.178   2.978  0.1566  0.2667 -0.0932
    12HPBC  H63   48   3.212   5.259   3.053  1.4690  1.1815 -0.6235
    12HPBC  O37   49   3.312   5.079   3.047 -0.3929  0.1602  0.3618
    12HPBC  H62   50   3.277   4.989   3.039  0.1898 -0.0904  0.5387
    12HPBC  C48   51   3.321   5.237   2.866  0.0274  0.2682 -0.1904
    12HPBC  C25   52   3.068   5.024   2.604  0.0546  0.6314 -0.1231
    12HPBC  H29   53   3.076   5.136   2.604  0.4466  0.6084 -1.3554
    12HPBC  O22   54   2.967   4.986   2.513  0.3418 -0.1338 -0.1297
    12HPBC  C28   55   2.929   4.848   2.501  0.2240 -0.1091 -0.0375
    12HPBC  H32   56   3.019   4.790   2.464  1.9360 -0.0820  3.6220
    12HPBC  C30   57   2.812   4.838   2.403 -0.1442 -1.0736  0.4883
    12HPBC  O25   58   2.690   4.898   2.440  0.3065 -0.0510  0.3441
    12HPBC H103   59   2.705   4.986   2.479  2.4540 -0.3270  0.2816
    12HPBC  O21   60   3.188   4.963   2.562 -0.0298 -0.1227  0.6755
    12HPBC  C23   61   3.308   5.038   2.535 -0.0590 -0.2611  0.1586
    12HPBC  H26   62   3.300   5.144   2.568 -0.5123  0.3238 -1.6967
    12HPBC  C21   63   3.415   4.960   2.612 -0.1853 -0.3565  0.2393
    12HPBC  H24   64   3.435   4.857   2.572 -1.2897 -0.4236 -0.1539
    12HPBC  O19   65   3.366   4.927   2.740 -0.6670 -0.4567  0.0265
    12HPBC H106   66   3.269   4.933   2.742 -0.6200  0.3776  0.0694
    12HPBC  C20   67   3.541   5.047   2.608 -0.2429 -0.2876 -0.0474
    12HPBC  H23   68   3.512   5.146   2.653  0.2361 -0.1375 -0.0620
    12HPBC  O18   69   3.651   5.004   2.686 -0.1047  0.2214  0.0420
    12HPBC  C49   70   3.655   5.033   2.826  0.0816 -0.3970  0.1665
    12HPBC  C50   71   3.790   5.010   2.893  0.4528 -0.0011 -0.4286
    12HPBC  H66   72   3.869   5.074   2.843 -1.9732  2.5123 -1.2794
    12HPBC  O38   73   3.785   5.043   3.032 -0.1788 -0.6665 -0.2876
    12HPBC  H70   74   3.759   5.136   3.036  1.1069 -0.3220  1.2831
    12HPBC  C51   75   3.833   4.865   2.875  0.0273 -0.2143  0.2155
    12HPBC  C19   76   3.582   5.073   2.461 -0.0327  0.0449  0.0706
    12HPBC  H22   77   3.652   5.162   2.460  1.5966 -1.1357  1.5313
    12HPBC  O17   78   3.473   5.120   2.385 -0.0404 -0.1864 -0.0597
    12HPBC  C22   79   3.357   5.037   2.390  0.0698 -0.3249  0.2028
    12HPBC  H25   80   3.390   4.934   2.361  2.3681  0.7927 -1.4312
    12HPBC  C24   81   3.269   5.094   2.278  0.3924  0.2870  0.2606
    12HPBC  O20   82   3.230   5.230   2.285 -0.9268 -0.0568 -0.1875
    12HPBC H102   83   3.206   5.239   2.378  3.2006  0.0765  1.0408
    12HPBC  O16   84   3.633   4.958   2.399 -0.4640 -0.2766  0.3123
    12HPBC  C17   85   3.758   4.942   2.332 -0.5587 -0.4840  0.1836
    12HPBC  H19   86   3.817   5.036   2.320 -0.5312 -0.8292 -3.6196
    12HPBC  C15   87   3.844   4.851   2.420  0.0092 -0.5122 -0.3956
    12HPBC  H17   88   3.781   4.765   2.458  0.6205 -0.6207  0.3950
    12HPBC  O14   89   3.869   4.929   2.536 -0.1000 -0.6828 -0.2568
    12HPBC H112   90   3.787   4.948   2.584  1.0812  2.7175  0.7692
    12HPBC  C14   91   3.979   4.808   2.361  0.4629  0.2389  0.0729
    12HPBC  H16   92   4.042   4.899   2.336  0.5634  0.2685  0.4292
    12HPBC  O13   93   4.056   4.732   2.450 -0.3313 -0.2733  0.3357
    12HPBC  C52   94   4.192   4.702   2.417 -0.2163  0.2174  0.3643
    12HPBC  C53   95   4.256   4.622   2.530 -0.4839 -0.5727 -0.0387
    12HPBC  H73   96   4.191   4.531   2.544  0.1556 -1.3905 -2.0332
    12HPBC  O39   97   4.390   4.579   2.511 -0.3172  0.2540 -0.7891
    12HPBC  H77   98   4.446   4.645   2.467  2.4513 -1.4336 -0.0609
    12HPBC  C54   99   4.248   4.711   2.653 -0.5827 -0.3082 -0.2374
    12HPBC  C13  100   3.945   4.731   2.233  0.2141 -0.0706  0.3238
    12HPBC  H15  101   4.036   4.707   2.170 -1.2232  0.9495 -2.3157
    12HPBC  O12  102   3.857   4.802   2.147  0.2788 -0.1793  0.1667
    12HPBC  C16  103   3.740   4.863   2.202  0.1808 -0.0483 -0.1895
    12HPBC  H18  104   3.667   4.780   2.222  1.2418 -1.0107 -0.2145
    12HPBC  C18  105   3.682   4.959   2.097 -0.1295  0.0861  0.1049
    12HPBC  O15  106   3.633   4.906   1.976 -0.0946 -0.2875  0.2521
    12HPBC H101  107   3.560   4.845   1.993 -0.5040 -0.1900 -1.0570
    12HPBC  O11  108   3.878   4.611   2.263 -0.1603  0.2252  0.6787
    12HPBC  C11  109   3.905   4.471   2.266 -0.5153  0.1373  0.1382
    12HPBC  H12  110   4.011   4.447   2.239 -0.9419  1.0118 -2.5523
    12HPBC   C9  111   3.871   4.417   2.407 -0.1065  0.4504  0.3578
    12HPBC  H10  112   3.762   4.438   2.424 -0.0646 -0.0300  1.2728
    12HPBC   O9  113   3.955   4.487   2.498  0.4109  0.6647 -0.2688
    12HPBC H111  114   3.925   4.579   2.490 -0.3621  0.5001  0.5598
    12HPBC   C8  115   3.902   4.268   2.415 -0.1994  0.4289  0.3176
    12HPBC   H9  116   4.015   4.253   2.407 -0.0981  0.5288  1.4281
    12HPBC   O8  117   3.860   4.215   2.540 -0.0084  0.3367  0.3425
    12HPBC  C55  118   3.949   4.153   2.634  0.4861  0.6669  0.0978
    12HPBC  C56  119   3.877   4.135   2.768  0.2789 -0.1620 -0.1218
    12HPBC  H80  120   3.853   4.234   2.817  2.4963 -0.5838  2.0108
    12HPBC  O40  121   3.764   4.050   2.753  0.3092 -0.2085 -0.0830
    12HPBC  H84  122   3.705   4.091   2.687 -0.5909  0.4687  1.1021
    12HPBC  C57  123   3.961   4.070   2.876  0.3639  0.4968  0.2101
    12HPBC   C7  124   3.842   4.197   2.293  0.0098  0.6095  0.1075
    12HPBC   H8  125   3.895   4.098   2.288 -0.9973 -0.0708  1.8187
    12HPBC   O7  126   3.851   4.264   2.168  0.0383  0.9681  0.2993
    12HPBC  C10  127   3.820   4.403   2.159 -0.6857  0.7854 -0.1361
    12HPBC  H11  128   3.710   4.421   2.175 -0.6962  0.3454  0.3035
    12HPBC  C12  129   3.868   4.450   2.021  0.4240 -0.1840 -0.0919
    12HPBC  O10  130   3.780   4.427   1.913  0.4625 -0.3308 -0.0929
    12HPBC H100  131   3.719   4.355   1.937  0.8483 -0.3665  0.8358
    12HPBC   O6  132   3.702   4.177   2.304  0.0438 -0.2337 -0.9247
    12HPBC   C2  133   3.650   4.046   2.279 -0.2189 -0.3083 -0.0281
    12HPBC   H1  134   3.717   3.970   2.231 -3.1355 -2.8290 -0.4777
    12HPBC   C1  135   3.526   4.065   2.190 -0.0706 -0.0626 -0.1837
    12HPBC   H2  136   3.466   4.152   2.227  0.5359  0.6503 -0.8532
    12HPBC   C6  137   3.567   4.076   2.043  1.2508 -0.6728  0.1133
    12HPBC   O2  138   3.624   4.202   2.014  0.0779 -0.1548 -0.0324
    12HPBC  H99  139   3.706   4.210   2.066 -1.0188 -1.0956  1.9311
    12HPBC   O1  140   3.456   3.940   2.197 -0.5191  0.2135  0.3322
    12HPBC   C5  141   3.409   3.893   2.322 -0.2781 -0.4056  0.1930
    12HPBC   H4  142   3.352   3.798   2.299 -1.3429  0.6223 -1.6043
    12HPBC   O4  143   3.321   3.987   2.382  0.2906  0.0695  0.2838
    12HPBC  C41  144   3.180   3.965   2.386  0.2740  0.0888 -0.1480
    12HPBC  H47  145   3.147   3.864   2.351  2.3615 -1.5653  2.3489
    12HPBC  C39  146   3.160   3.975   2.538 -0.1430 -0.2657 -0.1773
    12HPBC  H45  147   3.208   4.069   2.578  0.5430 -0.8678  0.4829
    12HPBC  O34  148   3.226   3.872   2.610  0.0873  0.0308  0.0379
    12HPBC H109  149   3.317   3.862   2.576 -0.4077  0.9071 -1.6918
    12HPBC  C40  150   3.103   4.081   2.322  0.1235  0.1420  0.1287
    12HPBC  O32  151   2.965   4.058   2.353  0.1862  0.0275  0.3296
    12HPBC  H46  152   3.132   4.180   2.367  1.1109 -1.0024  2.1416
    12HPBC  C42  153   3.112   4.100   2.171 -0.0046  0.6792  0.1869
    12HPBC  O35  154   3.071   4.225   2.120  0.2192  0.5372 -0.3579
    12HPBC H105  155   2.975   4.241   2.129 -0.0688 -1.5875  0.9793
    12HPBC   C4  156   3.530   3.856   2.407 -0.1968 -0.2189  0.1586
    12HPBC   H3  157   3.578   3.772   2.349 -0.0891 -0.8866  1.1852
    12HPBC   C3  158   3.612   3.985   2.414  0.1343 -0.4196  0.0217
    12HPBC   H5  159   3.554   4.060   2.476 -0.2544  0.4650 -1.3654
    12HPBC   O3  160   3.728   3.943   2.484 -0.1523 -0.4883  0.4578
    12HPBC H110  161   3.773   4.007   2.542  0.9389  0.3547 -1.2582
    12HPBC   O5  162   3.498   3.798   2.532  0.3176  0.4659  0.6136
    12HPBC  C58  163   3.550   3.674   2.582  0.1912  0.1126 -0.1167
    12HPBC  C59  164   3.501   3.644   2.724 -0.3765 -0.2908 -0.3943
    12HPBC  H87  165   3.389   3.629   2.713 -0.6679  0.4854  1.2618
    12HPBC  O41  166   3.556   3.519   2.764 -0.1034  0.3011  1.1372
    12HPBC  H90  167   3.509   3.489   2.844  1.2950 -0.4790  1.6906
    12HPBC  C60  168   3.518   3.745   2.836  0.4828 -0.3371 -0.4730
    2XWSP    O3  169   3.619   4.008   3.147 -0.2925  0.1504  0.5879
    2XWSP    C3  170   3.563   4.098   3.085 -0.3579 -0.3905 -0.1551
    2XWSP    C2  171   3.417   4.084   3.052 -0.4061  0.1291 -0.1672
    2XWSP    C1  172   3.395   4.136   2.911 -0.1325  0.1216 -0.2129
    2XWSP   C10  173   3.430   4.284   2.894  0.0852  0.1215  0.2143
    2XWSP   C19  174   3.324   4.358   2.977  0.1364  0.5146 -0.0667
    2XWSP    C5  175   3.570   4.308   2.949 -0.0817  0.4247  0.5090
    2XWSP    C4  176   3.628   4.217   3.028 -0.2389 -0.6777 -0.6234
    2XWSP    H4  177   3.736   4.231   3.044 -0.6045  2.2181 -0.2048
    2XWSP    C6  178   3.640   4.435   2.917 -0.1598  0.2357 -0.4300
    2XWSP    C7  179   3.637   4.456   2.766 -0.2036 -0.7620 -0.5732
    2XWSP    C8  180   3.492   4.449   2.721 -0.4848  0.4873  0.0983
    2XWSP    C9  181   3.423   4.315   2.743  0.2365  0.1319  0.2092
    2XWSP   C11  182   3.282   4.309   2.687  0.3333 -0.6804  0.0360
    2XWSP   C12  183   3.280   4.335   2.538  0.8700 -0.2855  0.0961
    2XWSP   C13  184   3.349   4.466   2.503  0.3685 -0.0130  0.1138
    2XWSP   C18  185   3.257   4.573   2.558  0.1631  0.0681 -0.3856
    2XWSP   C14  186   3.487   4.476   2.572  0.4141  0.1422 -0.0006
    2XWSP   C15  187   3.547   4.603   2.512 -0.0994  0.3868 -0.0022
    2XWSP   C16  188   3.494   4.610   2.369 -0.0202 -0.0412 -0.0536
    2XWSP   C17  189   3.393   4.494   2.358  0.1305 -0.1785  0.0088
    2XWSP   C20  190   3.300   4.494   2.239 -0.2611 -0.4851  0.3141
    2XWSP   O20  191   3.181   4.525   2.234  0.0112  0.5328 -0.3105
    2XWSP   C21  192   3.359   4.446   2.110 -0.4611 -0.1873  0.1108
    3SOL     OW  193   4.864   2.904   3.512  0.3610 -0.1943  0.5478
    3SOL    HW1  194   4.793   2.849   3.554  1.0666 -0.6637  1.1571
    3SOL    HW2  195   4.904   2.965   3.581 -1.2304  2.0115 -0.3636
    4SOL     OW  196   1.655   5.108   3.025  0.8409 -0.1328  0.2047
    4SOL    HW1  197   1.602   5.023   3.024 -0.5499  0.7082 -0.5518
    4SOL    HW2  198   1.615   5.174   2.961  2.3012  0.8653  0.2588
    5SOL     OW  199   0.122   0.477   0.687  0.1294  0.0949 -1.2308
    5SOL    HW1  200   0.137   0.386   0.647 -1.9140 -0.2089 -1.3890
    5SOL    HW2  201   0.121   0.469   0.787  0.2498 -0.0034 -1.2366
    6SOL     OW  202   4.911   5.030   0.608  0.2904  0.5251 -0.2579
    6SOL    HW1  203   4.945   5.053   0.699  0.1216  1.9041 -0.5303
    6SOL    HW2  204   4.834   5.089   0.585 -1.6697 -1.8168 -0.1038
    7SOL     OW  205   3.860   0.976   0.401 -0.1598 -0.2210  0.1334
    7SOL    HW1  206   3.923   0.899   0.388 -1.8811 -1.5507 -0.7213
    7SOL    HW2  207   3.847   0.992   0.499  0.3042 -0.9430  0.3272
    8SOL     OW  208   2.366   1.650   2.961  0.1200 -0.1786 -0.9257
    8SOL    HW1  209   2.280   1.606   2.936  0.6271 -1.6628 -0.1759
    8SOL    HW2  210   2.403   1.607   3.043  1.6815  0.2964 -1.3409
    9SOL     OW  211   2.420   2.307   3.092  0.2473 -0.0981 -0.3847
    9SOL    HW1  212   2.464   2.240   3.032  0.5100 -0.3746  0.1122
    9SOL    HW2  213   2.457   2.300   3.184  0.2483  0.7069 -0.3113
   10SOL     OW  214   1.533   0.399   0.940  0.2487 -0.6690 -0.3693
   10SOL    HW1  215   1.595   0.376   1.014 -0.9977  0.8893  1.2245
   10SOL    HW2  216   1.565   0.357   0.855  0.4724 -4.5318  1.4256
   11SOL     OW  217   4.473   2.018   4.092 -0.2190 -0.0978  0.5073
   11SOL    HW1  218   4.423   2.096   4.055  0.8007 -0.0112 -0.7223
   11SOL    HW2  219   4.555   2.050   4.139 -0.4244 -0.3573  1.0490
   12SOL     OW  220   4.039   4.086   1.466  0.2180 -0.1189 -0.1914
   12SOL    HW1  221   3.967   4.152   1.445 -1.5372 -1.5302  1.0177
   12SOL    HW2  222   4.050   4.080   1.565  0.8266 -1.1166 -0.3074
   13SOL     OW  223   4.005   1.377   2.266 -0.7440  0.4620 -0.1310
   13SOL    HW1  224   3.930   1.330   2.311  1.1686 -0.7776  1.9528
   13SOL    HW2  225   4.036   1.453   2.324 -0.0219  0.6114 -0.6975
   14SOL     OW  226   3.011   4.822   4.375 -0.0118 -0.4923 -0.0531
   14SOL    HW1  227   2.967   4.812   4.464  1.5207 -0.3388  0.7487
   14SOL    HW2  228   2.993   4.914   4.340  0.3864 -0.1315  0.6709
   15SOL     OW  229   0.219   0.864   4.341  0.0284  0.3790  0.3062
   15SOL    HW1  230   0.284   0.809   4.288 -1.0925 -1.6787  0.9430
   15SOL    HW2  231   0.256   0.883   4.431  0.7855  1.4950 -0.2130
   16SOL     OW  232   2.962   1.827   2.610 -0.1136 -0.4141 -0.5734
   16SOL    HW1  233   3.012   1.743   2.628 -0.5679 -0.5922 -0.1426
   16SOL    HW2  234   2.911   1.854   2.691  1.8324  1.5290  0.1051
   17SOL     OW  235   0.122   4.603   3.654  0.2007  0.3485 -0.3882
   17SOL    HW1  236   0.190   4.673   3.632  0.4760 -0.1590 -1.2012
   17SOL    HW2  237   0.142   4.566   3.745  1.0533  0.1770 -0.6312
   18SOL     OW  238   0.522   1.836   3.459 -0.2741  0.6419  0.3109
   18SOL    HW1  239   0.527   1.913   3.523 -0.1281 -0.3778  1.5623
   18SOL    HW2  240   0.452   1.772   3.490  0.8725 -0.6468  0.3564
   19SOL     OW  241   0.537   2.457   1.350  0.2215  0.6212 -0.0117
   19SOL    HW1  242   0.565   2.437   1.256  1.4873 -1.0391  0.6646
   19SOL    HW2  243   0.441   2.486   1.351 -0.9015 -2.5665 -1.5262
   20SOL     OW  244   0.278   0.302   2.940 -0.0606  0.0861 -0.4146
   20SOL    HW1  245   0.352   0.347   2.991  1.1971 -1.2377 -0.9930
   20SOL    HW2  246   0.224   0.371   2.892 -0.8059  1.3006  2.0167
   21SOL     OW  247   3.237   4.793   3.015  0.3220 -0.6941 -0.3285
   21SOL    HW1  248   3.190   4.837   2.938  1.5825 -0.7192 -1.1312
   21SOL    HW2  249   3.169   4.750   3.074 -0.6880 -0.6194 -1.3846
   22SOL     OW  250   3.247   0.383   2.931  0.4285 -0.0804  0.1942
   22SOL    HW1  251   3.228   0.470   2.885  0.4964 -0.0209  0.2784
   22SOL    HW2  252   3.338   0.387   2.973  0.3433 -0.1132  0.3812
   23SOL     OW  253   4.765   2.980   3.098 -0.2439 -0.1171 -0.3563
   23SOL    HW1  254   4.780   2.882   3.101  0.8590  0.0511 -0.1570
   23SOL    HW2  255   4.769   3.017   3.191  0.0841  0.2212 -0.5023
   24SOL     OW  256   4.933   4.951   1.685 -0.2801 -0.0998 -0.0344
   24SOL    HW1  257   4.950   4.890   1.763 -0.1503  1.3234  1.0856
   24SOL    HW2  258   4.939   4.898   1.600 -0.2664 -1.6570  0.8956
   25SOL     OW  259   4.271   0.690   0.605 -0.1243  0.3041 -0.1636
   25SOL    HW1  260   4.288   0.776   0.556 -0.6777  1.2496  1.2541
   25SOL    HW2  261   4.348   0.628   0.590  0.7225  1.3847 -0.4686
   26SOL     OW  262   4.663   3.450   3.401  0.0541  0.5415 -0.2211
   26SOL    HW1  263   4.747   3.472   3.450 -0.9179  0.9764  1.3716
   26SOL    HW2  264   4.592   3.425   3.468 -1.1476  0.4457 -1.4891
   27SOL     OW  265   1.423   4.595   3.526 -0.2809  0.5598  0.3270
   27SOL    HW1  266   1.470   4.622   3.442  0.9029  1.0707  1.1317
   27SOL    HW2  267   1.455   4.505   3.555  0.3585  0.9976  0.9894
   28SOL     OW  268   2.295   0.355   3.572 -0.6034 -0.3017 -0.4076
   28SOL    HW1  269   2.343   0.437   3.605  1.3863 -1.4456 -0.3052
   28SOL    HW2  270   2.356   0.303   3.513 -1.8111 -1.7620 -0.4187
   29SOL     OW  271   2.658   2.018   2.309 -0.2949 -0.1622 -0.0772
   29SOL    HW1  272   2.697   2.066   2.230  0.8450  2.0382  1.7031
   29SOL    HW2  273   2.570   1.978   2.283  0.3548 -0.1054 -2.6202
   30SOL     OW  274   3.953   2.838   3.867 -0.2281 -0.3045 -0.5118
   30SOL    HW1  275   4.007   2.883   3.937 -0.2096 -0.1276 -0.6377
   30SOL    HW2  276   3.950   2.740   3.884  1.0564 -0.4691 -1.1161
   31SOL     OW  277   5.040   5.025   0.845 -0.3246 -0.2765  0.7008
   31SOL    HW1  278   5.046   4.943   0.788 -0.1810 -0.6573  1.2600
   31SOL    HW2  279   5.086   5.009   0.932  1.0001  0.8852  0.2576
   32SOL     OW  280   1.924   2.759   1.856  0.2669  0.1028 -0.4501
   32SOL    HW1  281   1.830   2.786   1.836  0.1108 -0.8343 -1.0207
   32SOL    HW2  282   1.925   2.669   1.900  0.8472  0.5230  0.4305
   33SOL     OW  283   0.037   2.487   2.054  0.3262 -0.1681  0.1222
   33SOL    HW1  284  -0.050   2.477   2.101  0.8551  0.6050  1.3398
   33SOL    HW2  285   0.111   2.488   2.121  1.1186  1.0460 -0.7050
   34SOL     OW  286   3.090   4.814   5.082 -0.1712 -0.6212  0.5791
   34SOL    HW1  287   3.015   4.846   5.023  1.7064  0.2237 -1.5204
   34SOL    HW2  288   3.131   4.893   5.128  0.4093 -0.8397  0.4468
   35SOL     OW  289   1.119   0.201   3.750  0.0621 -0.7240  0.1319
   35SOL    HW1  290   1.201   0.166   3.705 -0.0338 -0.6311 -0.1150
   35SOL    HW2  291   1.078   0.129   3.807  0.3352 -0.7582  0.2860
   36SOL     OW  292   0.889   4.802   2.638 -0.6392  0.0284  0.0582
   36SOL    HW1  293   0.894   4.728   2.705  0.7824  0.1038  0.0728
   36SOL    HW2  294   0.803   4.852   2.649 -1.2503 -1.1051  0.5801
   37SOL     OW  295   3.988   1.516   4.984 -0.4212  0.4834  0.8880
   37SOL    HW1  296   3.896   1.512   4.945 -0.2061 -0.6993  0.4466
   37SOL    HW2  297   4.018   1.423   5.006  0.6108  0.8727  1.1490
   38SOL     OW  298   3.824   5.001   0.973 -0.2707  0.3978  0.8735
   38SOL    HW1  299   3.735   4.963   1.000  0.0520 -0.1103  1.2431
   38SOL    HW2  300   3.833   4.998   0.874 -0.9688  1.1333  0.7874
   39SOL     OW  301   1.652   4.986   4.386 -0.1293  0.5059  0.2797
   39SOL    HW1  302   1.734   4.934   4.412  0.6227  1.7454  0.4508
   39SOL    HW2  303   1.600   5.011   4.468 -1.5570 -1.5866  0.0991
   40SOL     OW  304   3.814   1.702   2.953 -0.5474  0.6483 -0.1859
   40SOL    HW1  305   3.779   1.699   2.859  0.0450  1.5312 -0.4573
   40SOL    HW2  306   3.757   1.764   3.008  0.2086  1.6362 -0.4794
   41SOL     OW  307   2.153   2.428   5.157 -0.2644 -0.1213 -0.1682
   41SOL    HW1  308   2.183   2.498   5.093  1.2608 -0.3991  0.1903
   41SOL    HW2  309   2.232   2.374   5.187 -1.5110 -2.7984 -1.3660
   42SOL     OW  310   2.664   0.640   4.406 -0.2459 -0.4017  0.4168
   42SOL    HW1  311   2.697   0.733   4.393 -0.7429 -0.1257  1.0511
   42SOL    HW2  312   2.721   0.576   4.354 -0.5555  0.3572 -0.9126
   43SOL     OW  313   4.289   2.459   0.300 -0.2111 -0.5167  0.2562
   43SOL    HW1  314   4.345   2.537   0.274 -0.3406 -0.4236  0.2572
   43SOL    HW2  315   4.225   2.437   0.226 -2.4910  1.4554  1.4849
   44SOL     OW  316   2.265   0.368   0.749 -0.1376  0.0591  0.3110
   44SOL    HW1  317   2.360   0.342   0.766 -0.3213 -1.1314 -0.3913
   44SOL    HW2  318   2.252   0.464   0.774  1.4031  0.4252 -0.1527
   45SOL     OW  319   0.796   1.152   1.489  0.4361 -0.0183 -0.0811
   45SOL    HW1  320   0.825   1.247   1.496  1.4042 -0.3129  0.0762
   45SOL    HW2  321   0.705   1.142   1.529  0.3304  0.8326 -0.0907
   46SOL     OW  322   3.645   1.363   2.749  0.2472 -0.3383  0.1142
   46SOL    HW1  323   3.677   1.364   2.843  0.4048 -0.4907  0.0626
   46SOL    HW2  324   3.549   1.391   2.746  0.4614  0.4432  0.2370
   47SOL     OW  325   0.390   4.127   0.074  0.4272 -0.1681 -0.3329
   47SOL    HW1  326   0.408   4.030   0.085  1.2993  0.1526  1.3736
   47SOL    HW2  327   0.302   4.150   0.116  1.0363  0.0450  0.8888
   48SOL     OW  328   2.140   1.537   3.893  0.0331  0.9684 -0.0749
   48SOL    HW1  329   2.174   1.594   3.818  0.2789  0.4437 -0.3676
   48SOL    HW2  330   2.068   1.586   3.942  1.9758  2.5942  1.3102
   49SOL     OW  331   2.341   1.280   3.172  0.2494 -0.0967  0.1087
   49SOL    HW1  332   2.325   1.248   3.078 -2.3389  0.8718  0.1561
   49SOL    HW2  333   2.322   1.206   3.236  0.8619 -0.4035 -0.0524
   50SOL     OW  334   3.795   2.691   2.734  0.8929 -0.1624  0.2774
   50SOL    HW1  335   3.768   2.595   2.728  0.1858  0.0245  0.3487
   50SOL    HW2  336   3.890   2.697   2.762  0.6734 -0.8386  1.2236
   51SOL     OW  337   4.585   1.350   3.727 -0.0543 -0.5302 -0.0205
   51SOL    HW1  338   4.656   1.420   3.720  1.0426 -1.6269 -0.0684
   51SOL    HW2  339   4.495   1.393   3.715  0.7193  0.3427 -4.1603
   52SOL     OW  340   1.371   3.854   4.825 -0.1757  0.2452 -0.3136
   52SOL    HW1  341   1.315   3.932   4.796 -2.5597 -0.8673  1.0216
   52SOL    HW2  342   1.351   3.833   4.921  1.5336 -1.0960 -0.2176
   53SOL     OW  343   0.403   4.261   4.219 -0.8102  0.2251 -0.6449
   53SOL    HW1  344   0.486   4.315   4.238 -1.4421  1.1039 -0.3157
   53SOL    HW2  345   0.429   4.174   4.178  0.2082  1.3172 -2.4801
   54SOL     OW  346   0.709   4.810   4.045 -0.2477  0.6736  0.2551
   54SOL    HW1  347   0.736   4.898   4.005 -0.1200 -0.7637 -3.2152
   54SOL    HW2  348   0.631   4.773   3.994 -0.3236 -1.2065  1.6403
   55SOL     OW  349   3.442   3.031   4.819  0.0956 -0.2260  0.0966
   55SOL    HW1  350   3.426   3.114   4.874 -2.4685 -0.2646 -0.4690
   55SOL    HW2  351   3.384   3.034   4.737  0.3485 -2.3344 -0.2091
   56SOL     OW  352   4.026   2.318   4.288 -0.0231  0.5661 -0.2418
   56SOL    HW1  353   4.075   2.235   4.262  0.2684  0.8549 -0.6406
   56SOL    HW2  354   3.944   2.327   4.232 -0.7436 -0.1151  0.6902
   57SOL     OW  355   1.105   5.123   0.166  0.5380 -0.0444 -0.0369
   57SOL    HW1  356   1.065   5.042   0.209  1.1228  0.1506  0.9020
   57SOL    HW2  357   1.038   5.164   0.104 -0.3897 -0.2529  0.7985
   58SOL     OW  358   3.951   3.454   3.220  0.0663  0.0791 -0.4595
   58SOL    HW1  359   3.878   3.476   3.285  0.9522 -1.0331  0.9857
   58SOL    HW2  360   3.962   3.530   3.156 -0.7474  1.3130  0.8006
   59SOL     OW  361   1.114   3.475   0.041 -0.1738  0.9268 -0.3120
   59SOL    HW1  362   1.102   3.429   0.129  1.1938  2.1659  0.5568
   59SOL    HW2  363   1.027   3.517   0.014 -0.9286 -0.4677 -0.1850
   60SOL     OW  364   0.055   0.587   0.085  1.1738 -0.0787  0.2002
   60SOL    HW1  365   0.046   0.513   0.152  0.3984 -1.1665 -1.0594
   60SOL    HW2  366  -0.019   0.653   0.097 -0.3370 -1.4771 -0.9964
   61SOL     OW  367   4.767   2.415   0.599  0.3196 -0.0283 -0.1571
   61SOL    HW1  368   4.683   2.427   0.545 -0.5393 -1.5099  0.7926
   61SOL    HW2  369   4.821   2.499   0.594  0.3810 -0.1427 -3.4375
   62SOL     OW  370   0.194   4.765   0.803 -1.0802 -0.1706 -0.2447
   62SOL    HW1  371   0.202   4.864   0.789 -0.5178 -0.2977 -0.8349
   62SOL    HW2  372   0.277   4.720   0.772 -1.6889 -0.9219 -0.8201
   63SOL     OW  373   0.529   3.371   1.501  0.4341  0.7206  0.3936
   63SOL    HW1  374   0.535   3.466   1.533 -0.8886  1.2645 -0.8713
   63SOL    HW2  375   0.582   3.312   1.562 -1.0074  1.8512  2.9113
   64SOL     OW  376   1.201   4.859   1.523  0.6713  0.8944  0.1564
   64SOL    HW1  377   1.135   4.790   1.494  1.1091  1.0940 -1.3796
   64SOL    HW2  378   1.174   4.894   1.613 -0.8397  0.3808 -0.0584
   65SOL     OW  379   5.144   3.239   2.036 -0.0313  0.2104  0.0400
   65SOL    HW1  380   5.222   3.288   2.076  0.1905  0.4720 -0.6932
   65SOL    HW2  381   5.085   3.205   2.109  0.7180  0.0908  0.6109
   66SOL     OW  382   0.135   1.114   2.207  0.0670  0.2375 -0.1350
   66SOL    HW1  383   0.077   1.151   2.135 -1.7398  2.0463  2.0878
   66SOL    HW2  384   0.084   1.046   2.260  1.6857 -1.7997 -1.0413
   67SOL     OW  385   0.828   0.118   3.587  0.2786  0.3481 -0.1523
   67SOL    HW1  386   0.793   0.192   3.643  0.6251 -0.1797  0.7776
   67SOL    HW2  387   0.926   0.106   3.603  0.3930  0.2009 -0.8914
   68SOL     OW  388   1.210   4.711   4.142 -0.1665  0.4649 -0.3877
   68SOL    HW1  389   1.183   4.740   4.234  1.3692 -1.6230  0.7945
   68SOL    HW2  390   1.309   4.695   4.140 -0.3646 -0.7850 -2.0245
   69SOL     OW  391   0.329   0.739   4.125 -0.0754  0.1391  0.3660
   69SOL    HW1  392   0.338   0.810   4.055 -0.9760  2.2235  2.2268
   69SOL    HW2  393   0.253   0.678   4.101 -1.7420  2.0653  0.4427
   70SOL     OW  394   3.951   0.702   1.629  0.2788 -0.5378 -0.0531
   70SOL    HW1  395   4.006   0.680   1.548  0.2296  2.5247 -1.0615
   70SOL    HW2  396   3.915   0.795   1.620  0.3702 -0.0143  3.5942
   71SOL     OW  397   1.132   0.517   5.131  0.1330 -0.0120  0.3753
   71SOL    HW1  398   1.104   0.585   5.198  1.0710  0.5268  0.2404
   71SOL    HW2  399   1.128   0.557   5.039 -2.1425 -1.0491 -0.0510
   72SOL     OW  400   4.937   0.439   0.834  0.8149 -0.6140 -0.0014
   72SOL    HW1  401   4.864   0.508   0.834  1.6367  0.2837 -0.5245
   72SOL    HW2  402   5.003   0.460   0.906  1.5411 -0.3135 -0.7355
   73SOL     OW  403   0.314   1.452   4.949  0.5123  0.0498  0.0714
   73SOL    HW1  404   0.400   1.487   4.985  1.7494 -2.0632 -0.6190
   73SOL    HW2  405   0.300   1.486   4.856  0.2366  0.9580  0.4439
   74SOL     OW  406   1.992   4.252   3.675 -0.2791 -0.4280  0.3099
   74SOL    HW1  407   1.947   4.182   3.731 -0.3895 -1.0499 -0.5244
   74SOL    HW2  408   1.923   4.314   3.638 -0.7865 -2.3639 -2.3402
   75SOL     OW  409   0.296   2.564   0.447 -0.4067 -0.1361 -0.1318
   75SOL    HW1  410   0.308   2.642   0.508 -1.2438 -0.3683  0.3513
   75SOL    HW2  411   0.351   2.487   0.479 -0.0422  0.0661 -0.2691
   76SOL     OW  412   4.487   4.337   2.412 -0.0471  0.1179 -0.0905
   76SOL    HW1  413   4.421   4.275   2.454 -0.8959  1.6594  0.9518
   76SOL    HW2  414   4.456   4.431   2.424  0.4680  0.7297 -2.8695
   77SOL     OW  415   3.320   4.949   4.462 -0.3953  0.0840 -0.1718
   77SOL    HW1  416   3.363   4.876   4.409  0.6722  0.4163  0.2121
   77SOL    HW2  417   3.297   5.025   4.401  0.5856  0.3566 -0.2186
   78SOL     OW  418   4.135   2.606   3.418  0.1364 -0.0102 -0.1152
   78SOL    HW1  419   4.038   2.583   3.428  0.0216  0.8538  0.8432
   78SOL    HW2  420   4.144   2.696   3.375  0.4997  0.2006  0.3982
   79SOL     OW  421   1.607   2.113   0.028  0.3462 -0.5888  0.1534
   79SOL    HW1  422   1.611   2.161  -0.059  1.1374 -1.2409 -0.1865
   79SOL    HW2  423   1.691   2.060   0.041  0.9104  0.6208  1.9659
   80SOL     OW  424   2.782   3.971   0.200 -0.2759 -0.2259 -0.0147
   80SOL    HW1  425   2.767   3.913   0.120  1.0398  0.1062 -0.5406
   80SOL    HW2  426   2.705   4.034   0.211 -0.9334 -0.9375 -0.4228
   81SOL     OW  427   4.595   3.713   1.199 -0.0119 -0.0144 -0.2089
   81SOL    HW1  428   4.693   3.704   1.216  0.2244 -1.0452 -1.9401
   81SOL    HW2  429   4.569   3.810   1.205  0.8003  0.1315  1.6653
   82SOL     OW  430   0.212   3.083   5.144  0.2017  0.1258  0.5116
   82SOL    HW1  431   0.298   3.042   5.173 -0.0449 -0.2731  0.6874
   82SOL    HW2  432   0.145   3.078   5.218 -0.5978 -1.3952 -0.2723
   83SOL     OW  433   1.325   3.509   1.815 -0.1377  0.1396  0.3398
   83SOL    HW1  434   1.312   3.456   1.898 -2.3886  0.0980  0.0138
   83SOL    HW2  435   1.413   3.557   1.820  1.1346 -2.1512  1.4049
   84SOL     OW  436   3.069   1.752   3.276 -0.1646  0.7072 -0.0760
   84SOL    HW1  437   2.981   1.800   3.270 -0.1591  1.0161  1.6787
   84SOL    HW2  438   3.053   1.653   3.268 -0.9486  0.6249  1.7749
   85SOL     OW  439   2.520   3.177   0.054 -0.4794  0.0032  0.6472
   85SOL    HW1  440   2.617   3.200   0.056 -0.2974 -0.5171 -1.1524
   85SOL    HW2  441   2.503   3.099   0.114 -0.1445  1.2243  2.4200
   86SOL     OW  442   1.651   1.386   1.486 -0.3731  0.4462  0.5741
   86SOL    HW1  443   1.618   1.460   1.426  0.7915 -0.3278 -1.1073
   86SOL    HW2  444   1.627   1.407   1.580 -0.8402  2.5426  0.0528
   87SOL     OW  445   4.294   0.010   4.547 -0.2673 -0.2076  0.0147
   87SOL    HW1  446   4.290   0.028   4.449 -1.0730  1.3440  0.2879
   87SOL    HW2  447   4.216  -0.046   4.573 -1.4575  1.3947  0.0895
   88SOL     OW  448   1.183   1.913   2.049  0.3054  0.0895  0.4037
   88SOL    HW1  449   1.131   1.828   2.047 -0.2099  0.4074 -0.0053
   88SOL    HW2  450   1.218   1.933   1.957 -0.2155  0.7005  0.3271
   89SOL     OW  451   3.870   5.150   0.009  0.5041 -0.5020  0.1084
   89SOL    HW1  452   3.797   5.097  -0.035  1.7498 -1.4503 -0.9083
   89SOL    HW2  453   3.949   5.091   0.024  1.4733  0.7679  0.1218
   90SOL     OW  454   4.488   3.880   2.343  0.2262  0.0047 -0.0618
   90SOL    HW1  455   4.561   3.887   2.411  0.8295  0.0473 -0.7031
   90SOL    HW2  456   4.528   3.864   2.253 -0.5432  0.3250 -0.4669
   91SOL     OW  457   3.495   2.642   1.105  0.0098 -0.4241  0.5956
   91SOL    HW1  458   3.442   2.586   1.169 -2.6633  0.6046 -0.5899
   91SOL    HW2  459   3.550   2.707   1.157  0.1908 -1.5593  1.8922
   92SOL     OW  460   1.419   3.095   3.149  0.1859 -0.0725  0.2365
   92SOL    HW1  461   1.411   3.042   3.065 -2.1315 -0.3152  0.5667
   92SOL    HW2  462   1.466   3.041   3.219 -1.6426 -1.5384  0.3951
   93SOL     OW  463   1.376   1.884   0.324  0.4797  0.2024 -0.4099
   93SOL    HW1  464   1.288   1.845   0.296 -0.2346 -0.0182  1.9541
   93SOL    HW2  465   1.450   1.837   0.275 -0.5773 -1.2915 -0.6578
   94SOL     OW  466   2.596   0.175   4.819  0.3977 -0.7034 -0.1292
   94SOL    HW1  467   2.514   0.125   4.848 -0.9607  1.8320  0.6316
   94SOL    HW2  468   2.668   0.162   4.887 -0.4930 -0.3271  0.9220
   95SOL     OW  469   3.243   4.843   0.261 -0.0761 -0.4664 -0.2189
   95SOL    HW1  470   3.325   4.793   0.234  0.2790  0.1170 -0.2420
   95SOL    HW2  471   3.231   4.922   0.202 -0.0207  0.0897  0.4946
   96SOL     OW  472   1.331   0.858   4.631 -0.2974 -0.4208 -0.1737
   96SOL    HW1  473   1.323   0.760   4.612 -0.4761 -0.6553  0.9812
   96SOL    HW2  474   1.272   0.909   4.569  0.9043 -0.9029 -1.7693
   97SOL     OW  475   1.643   0.890   4.952 -0.1816 -0.2586 -0.4767
   97SOL    HW1  476   1.612   0.800   4.983  2.2392 -1.6185 -1.7209
   97SOL    HW2  477   1.737   0.904   4.982  0.5187  0.5338 -2.8550
   98SOL     OW  478   2.058   5.014   4.121  0.2228 -0.3211  0.2516
   98SOL    HW1  479   2.138   4.975   4.166  0.3668 -0.2058  0.0928
   98SOL    HW2  480   1.996   4.941   4.093 -0.0463 -0.3816  0.9701
   99SOL     OW  481   3.951   1.332   4.503 -0.0072 -0.1780 -0.4619
   99SOL    HW1  482   3.902   1.325   4.417 -2.3018 -1.5393  0.8593
   99SOL    HW2  483   3.916   1.409   4.556 -0.1420 -0.6426  0.1398
  100SOL     OW  484   4.112   4.737   0.991  0.2943 -0.0975 -0.1576
  100SOL    HW1  485   4.065   4.764   0.908 -0.6922  0.2707  0.5042
  100SOL    HW2  486   4.168   4.656   0.973 -2.0045 -1.7019 -0.5710
  101SOL     OW  487   2.124   1.160   3.746  0.0763 -0.4296  0.4742
  101SOL    HW1  488   2.089   1.227   3.811  1.1180  0.4362  0.1807
  101SOL    HW2  489   2.155   1.079   3.795  0.3216 -0.0208  1.0018
  102SOL     OW  490   1.264   4.328   3.949  1.0775  0.1003  0.4088
  102SOL    HW1  491   1.358   4.360   3.941  0.9395  0.1802 -1.0399
  102SOL    HW2  492   1.237   4.280   3.866  0.3646 -1.3929  1.4431
  103SOL     OW  493   1.824   3.892   4.268 -0.0937 -0.1721 -0.1228
  103SOL    HW1  494   1.765   3.961   4.226 -0.2131  0.1528  0.5539
  103SOL    HW2  495   1.818   3.806   4.218 -1.2278 -0.1759  0.0083
  104SOL     OW  496   4.874   4.988   1.174 -0.4869  0.8212  0.4800
  104SOL    HW1  497   4.842   5.014   1.265 -0.6947  2.6067 -0.0627
  104SOL    HW2  498   4.974   4.980   1.175 -0.6439 -3.0918  1.7610
  105SOL     OW  499   3.246   0.813   0.325 -0.4328  0.0794  0.0972
  105SOL    HW1  500   3.291   0.829   0.237  0.4448 -1.2320  0.2929
  105SOL    HW2  501   3.174   0.745   0.313  0.2811 -0.7688  0.5523
  106SOL     OW  502   3.111   2.153   2.738 -0.4988 -0.2931  0.8565
  106SOL    HW1  503   3.168   2.093   2.681 -0.0187 -0.5970  1.6435
  106SOL    HW2  504   3.132   2.248   2.716 -2.9385 -0.2870 -2.1106
  107SOL     OW  505   4.466   2.656   0.218 -0.1556 -0.4071  0.2464
  107SOL    HW1  506   4.550   2.709   0.232 -0.8458  0.8620 -0.2676
  107SOL    HW2  507   4.470   2.610   0.129 -0.5496  0.7554 -0.3966
  108SOL     OW  508   0.106   3.388   2.848  0.0735 -0.5023  0.1532
  108SOL    HW1  509   0.040   3.316   2.870  0.9583 -1.7975 -1.2183
  108SOL    HW2  510   0.117   3.449   2.926  0.2866 -2.6518  1.8830
  109SOL     OW  511   4.233   1.887   3.827  0.4502 -0.3283  0.2521
  109SOL    HW1  512   4.310   1.832   3.859  0.0373 -0.9031  0.2763
  109SOL    HW2  513   4.202   1.947   3.901  1.4247  0.5418 -0.0292
  110SOL     OW  514   3.893   0.388   0.024 -0.5813  0.0955  0.7450
  110SOL    HW1  515   3.862   0.339   0.106 -1.9908  0.8266  0.6781
  110SOL    HW2  516   3.920   0.481   0.049 -0.2473  0.0712  0.4869
  111SOL     OW  517   2.467   3.827   3.484 -0.1179  0.3490  0.1415
  111SOL    HW1  518   2.386   3.817   3.541 -0.1304 -0.2466  0.0301
  111SOL    HW2  519   2.549   3.818   3.541 -0.0878 -2.3960 -0.1778
  112SOL     OW  520   1.705   3.121   0.196 -0.4058 -0.4689 -0.2205
  112SOL    HW1  521   1.630   3.151   0.137 -0.2577 -1.8616 -1.1872
  112SOL    HW2  522   1.749   3.040   0.155  1.3749  0.0698  0.5048
  113SOL     OW  523   3.711   1.676   1.084  0.4572 -0.6875 -0.1662
  113SOL    HW1  524   3.668   1.765   1.067 -1.2495 -1.5480 -0.5974
  113SOL    HW2  525   3.673   1.635   1.166  2.2377 -0.4600  0.8217
  114SOL     OW  526   1.383   0.826   5.157  0.2855 -0.2185 -0.5554
  114SOL    HW1  527   1.445   0.752   5.184 -0.7147 -1.2113 -0.9280
  114SOL    HW2  528   1.381   0.834   5.057  0.3759  0.3176 -0.5218
  115SOL     OW  529   2.365   2.426   3.874  0.7467 -0.2712  0.1933
  115SOL    HW1  530   2.396   2.521   3.869 -0.9606  0.4545  1.9680
  115SOL    HW2  531   2.266   2.423   3.862  0.7090 -1.7765  0.7250
  116SOL     OW  532   1.063   1.683   0.953  0.5405  0.0469 -1.2755
  116SOL    HW1  533   1.031   1.772   0.985  0.7362  0.0063 -0.9599
  116SOL    HW2  534   1.158   1.691   0.924  0.3068  0.1264 -2.0339
  117SOL     OW  535   3.757   1.465   0.897 -0.1079 -0.4745 -0.1449
  117SOL    HW1  536   3.781   1.381   0.945 -0.9019 -0.7950 -0.2846
  117SOL    HW2  537   3.746   1.539   0.963  0.5473 -0.4916 -0.0161
  118SOL     OW  538   2.701   3.478   3.795  0.9830  0.1197  0.1970
  118SOL    HW1  539   2.741   3.453   3.884 -1.7861 -0.8531  1.2673
  118SOL    HW2  540   2.693   3.397   3.738 -2.3274 -0.4654  1.2917
  119SOL     OW  541   4.033   4.492   2.806 -0.1612  0.6983 -0.3479
  119SOL    HW1  542   4.026   4.539   2.719 -0.2947  1.6009  0.1440
  119SOL    HW2  543   3.969   4.532   2.871  1.4699  1.5357  0.8283
  120SOL     OW  544   3.179   2.338   3.275 -0.3182 -0.0285  1.0887
  120SOL    HW1  545   3.168   2.352   3.177 -0.7008 -1.2187  0.9414
  120SOL    HW2  546   3.158   2.422   3.324 -2.3176 -0.0151  0.2947
  121SOL     OW  547   3.257   2.067   1.449  0.6150 -0.2063  0.0378
  121SOL    HW1  548   3.201   2.103   1.524  0.5734  2.3861 -1.1302
  121SOL    HW2  549   3.348   2.108   1.453  0.6030  0.0000 -1.3100
  122SOL     OW  550   0.621   3.655   4.242 -0.3849 -0.5141  0.0473
  122SOL    HW1  551   0.662   3.613   4.323 -0.7696 -1.4391 -0.2173
  122SOL    HW2  552   0.521   3.646   4.247 -0.3866 -0.9864 -0.7404
  123SOL     OW  553   3.548   2.495   2.226  0.9998  0.1506  0.0927
  123SOL    HW1  554   3.634   2.542   2.243  0.3857  1.3257  0.0365
  123SOL    HW2  555   3.472   2.558   2.239  0.0311 -1.2622  1.6911
  124SOL     OW  556   3.108   0.401   1.282 -0.5182  0.8452  0.0443
  124SOL    HW1  557   3.038   0.331   1.296 -0.4928  1.1297  1.7145
  124SOL    HW2  558   3.071   0.491   1.306 -0.1804  1.2673 -0.9555
  125SOL     OW  559   1.710   1.141   1.386 -0.0527  0.2185 -0.3360
  125SOL    HW1  560   1.667   1.144   1.296 -0.7817  0.7004  0.0129
  125SOL    HW2  561   1.683   1.222   1.438 -0.0254 -0.2896  0.4863
  126SOL     OW  562   4.430   2.026   1.334  0.0695  0.5833 -0.1025
  126SOL    HW1  563   4.351   2.016   1.394 -0.5843  2.4400 -0.5867
  126SOL    HW2  564   4.414   2.100   1.269  2.1218  0.8810 -0.3596
  127SOL     OW  565   4.867   1.778   1.746 -0.1801 -0.4044  0.1766
  127SOL    HW1  566   4.965   1.785   1.730 -0.2125 -0.6816 -0.1601
  127SOL    HW2  567   4.834   1.863   1.788  0.3253 -0.5863  0.9719
  128SOL     OW  568   4.897   2.108   3.534 -0.4899  0.2791  0.5116
  128SOL    HW1  569   4.878   2.198   3.493 -1.3651  0.5535  1.4572
  128SOL    HW2  570   4.813   2.054   3.535 -0.0361 -0.4425  0.2341
  129SOL     OW  571   1.816   3.520   0.346  0.5612 -0.4951  0.1643
  129SOL    HW1  572   1.862   3.499   0.260  0.9281  0.6097  0.0689
  129SOL    HW2  573   1.748   3.450   0.366  1.1377 -1.2742 -0.5349
  130SOL     OW  574   3.453   2.174   0.011 -0.6221  0.0145 -0.5256
  130SOL    HW1  575   3.391   2.187   0.088  0.1434  0.6567  0.0002
  130SOL    HW2  576   3.506   2.090   0.024  1.5246  1.5083  1.1313
  131SOL     OW  577   2.597   1.691   4.511 -0.3649  0.3456  0.5612
  131SOL    HW1  578   2.547   1.728   4.432 -0.5867 -0.3194  0.3811
  131SOL    HW2  579   2.669   1.755   4.538 -0.2606  0.5663 -0.2069
  132SOL     OW  580   4.623   4.729   2.437 -0.0256 -0.4105  0.6526
  132SOL    HW1  581   4.565   4.770   2.366 -0.8009 -0.6615  1.1281
  132SOL    HW2  582   4.711   4.705   2.398 -0.2425 -0.0279 -0.0935
  133SOL     OW  583   1.053   3.244   2.052 -0.4485  0.2306 -0.4824
  133SOL    HW1  584   1.062   3.332   2.099 -2.6072  0.2247  0.0322
  133SOL    HW2  585   0.976   3.249   1.988 -1.3890 -1.6343  0.4432
  134SOL     OW  586   4.177   3.337   2.575  0.2863  0.2177 -0.2571
  134SOL    HW1  587   4.198   3.280   2.654 -1.3291  1.2979  1.0025
  134SOL    HW2  588   4.224   3.300   2.494  1.4480 -1.2823  1.0448
  135SOL     OW  589   5.135   0.009   4.817  0.2292 -0.7136 -0.4491
  135SOL    HW1  590   5.181  -0.013   4.731 -3.2335  2.9783 -3.6587
  135SOL    HW2  591   5.041  -0.026   4.814 -0.4683  0.9012  1.0867
  136SOL     OW  592   4.571   0.058   4.986 -0.2324 -0.2868 -0.4390
  136SOL    HW1  593   4.543   0.061   4.890  0.2870 -2.8864 -0.7491
  136SOL    HW2  594   4.671   0.058   4.992 -0.2556  0.7180  0.1693
  137SOL     OW  595   3.058   4.283   4.571 -0.0708 -0.9092  0.4301
  137SOL    HW1  596   3.065   4.376   4.607 -0.0838 -1.0236  0.7308
  137SOL    HW2  597   2.990   4.281   4.498  1.0206 -0.3590 -0.6373
  138SOL     OW  598   4.146   1.364   0.161 -0.1944  0.0421  0.1713
  138SOL    HW1  599   4.168   1.345   0.257  3.3073 -3.0659 -1.0235
  138SOL    HW2  600   4.087   1.292   0.125  1.8824 -1.1827 -0.9494
  139SOL     OW  601   1.843   4.833   3.339 -0.3611  0.5930 -0.0358
  139SOL    HW1  602   1.898   4.910   3.305 -0.4199  0.6341 -0.0385
  139SOL    HW2  603   1.901   4.771   3.391 -0.7669  1.8937  2.1106
  140SOL     OW  604   4.247   0.405   1.529  0.1515  0.1505  0.0635
  140SOL    HW1  605   4.184   0.359   1.593  1.4586 -0.7485  0.7505
  140SOL    HW2  606   4.224   0.502   1.524 -0.3033  0.1446  1.5182
  141SOL     OW  607   0.460   5.076   0.127  0.4349  0.4576  0.5863
  141SOL    HW1  608   0.560   5.076   0.123  0.5312  0.8362  2.3980
  141SOL    HW2  609   0.424   5.006   0.065  1.8361 -0.2029  0.4860
  142SOL     OW  610   3.212   2.834   0.620 -0.2735 -0.0913 -0.3630
  142SOL    HW1  611   3.225   2.803   0.714 -1.1013  0.0808 -0.1824
  142SOL    HW2  612   3.241   2.763   0.556 -0.1438 -0.3903  0.0329
  143SOL     OW  613   3.927   4.430   4.445 -0.1898 -0.3108 -0.1186
  143SOL    HW1  614   3.911   4.333   4.429  1.7834 -0.7892  0.5433
  143SOL    HW2  615   4.025   4.448   4.447 -0.4392  1.2536  2.2567
  144SOL     OW  616   2.366   5.104   0.475 -0.4640  0.1979 -0.1593
  144SOL    HW1  617   2.365   5.101   0.575 -1.2471  0.6807 -0.1463
  144SOL    HW2  618   2.275   5.081   0.440  0.1177 -1.2423 -0.8136
  145SOL     OW  619   4.740   2.950   1.383 -0.0570 -0.0092 -0.3778
  145SOL    HW1  620   4.724   2.998   1.297  3.0698 -0.7551 -1.5373
  145SOL    HW2  621   4.806   2.876   1.367 -1.0470 -1.5656  2.2780
  146SOL     OW  622   3.190   1.304   0.662  0.4985  0.0723  0.3681
  146SOL    HW1  623   3.221   1.399   0.668 -0.4176  0.4377 -0.3747
  146SOL    HW2  624   3.169   1.269   0.753  1.0055  0.5277  0.6635
  147SOL     OW  625   0.521   4.983   4.570  0.0894 -0.4773 -0.4886
  147SOL    HW1  626   0.568   4.983   4.659 -0.0928  0.7484 -0.3784
  147SOL    HW2  627   0.583   5.017   4.500  0.3161 -1.6845 -0.8986
  148SOL     OW  628   2.291   0.916   2.951  0.2644 -0.4736  0.1260
  148SOL    HW1  629   2.221   0.929   2.880 -0.8767  1.2084  1.4851
  148SOL    HW2  630   2.380   0.946   2.917  0.3461 -2.3645 -1.5270
  149SOL     OW  631   2.768   4.199   1.980  0.2964 -0.0506  0.1697
  149SOL    HW1  632   2.714   4.225   1.900 -0.0638 -1.2683 -0.0055
  149SOL    HW2  633   2.773   4.099   1.985  2.6534  0.0057  0.0887
  150SOL     OW  634   3.654   0.095   4.120  0.1103  0.1628  0.4006
  150SOL    HW1  635   3.653   0.180   4.173  1.0330  0.4423 -0.0200
  150SOL    HW2  636   3.741   0.087   4.071  0.2806 -1.3216  0.9064
  151SOL     OW  637   0.861   4.353   4.046  0.3491 -0.3915 -0.4690
  151SOL    HW1  638   0.937   4.417   4.048 -0.5447  0.6929 -0.3076
  151SOL    HW2  639   0.895   4.262   4.021  1.4870  0.3432 -1.7394
  152SOL     OW  640   4.995   2.956   0.536 -0.4099 -0.3812  0.1045
  152SOL    HW1  641   4.989   2.888   0.463  3.1130  1.7013 -2.4270
  152SOL    HW2  642   5.075   2.937   0.593 -0.9393  0.1730  1.0522
  153SOL     OW  643   0.010   3.102   1.782 -0.4492 -0.2830 -0.1888
  153SOL    HW1  644   0.091   3.047   1.804  1.4134  1.7103 -1.5332
  153SOL    HW2  645  -0.004   3.170   1.854 -1.8579 -1.5342  0.7556
  154SOL     OW  646   1.598   4.348   3.120 -0.6339 -0.7904 -0.8859
  154SOL    HW1  647   1.599   4.303   3.209  2.0772  1.5093  0.4100
  154SOL    HW2  648   1.562   4.441   3.130 -0.9536 -0.7259 -2.3695
  155SOL     OW  649   1.826   3.655   1.219 -0.1766  0.5918 -0.4379
  155SOL    HW1  650   1.892   3.667   1.293  0.8924  0.1305 -1.2926
  155SOL    HW2  651   1.869   3.607   1.143 -0.8990  2.0432 -1.8325
  156SOL     OW  652   2.468   3.871   4.994  0.6108  0.1096  0.1607
  156SOL    HW1  653   2.464   3.771   5.000  0.6591  0.0014 -1.2516
  156SOL    HW2  654   2.414   3.902   4.916 -0.0376  1.2648  1.0360
  157SOL     OW  655   2.454   3.323   0.604 -0.1727 -0.4500 -0.3250
  157SOL    HW1  656   2.385   3.322   0.676  0.6470 -0.8036  0.4737
  157SOL    HW2  657   2.537   3.367   0.638 -0.6254  1.8129 -1.8977
  158SOL     OW  658   1.847   2.708   1.365 -0.2320 -0.0549  0.1401
  158SOL    HW1  659   1.877   2.766   1.441  4.6228 -0.1292 -1.4239
  158SOL    HW2  660   1.841   2.763   1.282 -0.5456 -0.9061 -0.4137
  159SOL     OW  661   1.768   3.104   4.430 -0.0730 -0.5663  0.1479
  159SOL    HW1  662   1.701   3.095   4.356 -2.3599 -1.5083  2.1905
  159SOL    HW2  663   1.785   3.014   4.471 -0.6777  0.2083  2.2252
  160SOL     OW  664   2.935   3.287   3.435 -0.6651 -0.2651  0.3431
  160SOL    HW1  665   2.885   3.373   3.434 -0.0457  0.0920  0.1212
  160SOL    HW2  666   2.956   3.259   3.341  1.4295  0.6966  0.4655
  161SOL     OW  667   2.724   1.345   3.892  1.0423 -0.9702  0.4220
  161SOL    HW1  668   2.793   1.277   3.917  1.2379 -0.2483  1.9676
  161SOL    HW2  669   2.646   1.299   3.850  2.0269 -1.9058 -0.4578
  162SOL     OW  670   2.584   3.579   3.149  0.4917 -0.6057 -0.2072
  162SOL    HW1  671   2.561   3.674   3.167 -0.1784 -0.8669  0.3431
  162SOL    HW2  672   2.680   3.572   3.121  0.2153  0.3757 -1.4865
  163SOL     OW  673   0.391   0.044   2.177 -0.1990 -0.0737 -0.3492
  163SOL    HW1  674   0.464  -0.009   2.221 -0.2572  1.4862  1.7899
  163SOL    HW2  675   0.425   0.136   2.157 -1.1265  0.1920 -0.7596
  164SOL     OW  676   1.336   1.802   0.595  0.6815 -0.1851 -0.2553
  164SOL    HW1  677   1.386   1.819   0.511 -0.8424  0.1228 -1.1443
  164SOL    HW2  678   1.266   1.732   0.578  0.1351  0.1241  0.6630
  165SOL     OW  679   4.907   1.922   2.128  0.2420  0.5328 -0.1554
  165SOL    HW1  680   4.979   1.952   2.066  0.7385  2.0852  1.1214
  165SOL    HW2  681   4.818   1.947   2.090  0.5423  1.5099 -0.2255
  166SOL     OW  682   1.457   1.408   2.803 -0.1301  0.2849 -0.1439
  166SOL    HW1  683   1.549   1.445   2.805  0.9602 -2.1593 -1.3370
  166SOL    HW2  684   1.441   1.353   2.885  0.0485 -0.5258 -0.6442
  167SOL     OW  685   1.123   5.108   3.197  0.2879  0.3675 -0.2865
  167SOL    HW1  686   1.122   5.159   3.283 -0.2388 -0.5553  0.2780
  167SOL    HW2  687   1.203   5.048   3.195  1.4070  1.8104 -1.3441
  168SOL     OW  688   3.525   2.574   3.355  0.4310  0.0171  0.3310
  168SOL    HW1  689   3.583   2.628   3.417 -0.0349 -0.1525  0.9329
  168SOL    HW2  690   3.579   2.540   3.279  0.3653  3.0328 -1.2309
  169SOL     OW  691   2.088   1.424   5.058 -0.0813  0.0628 -0.1147
  169SOL    HW1  692   2.141   1.367   5.120  1.1790  1.6618  0.3578
  169SOL    HW2  693   2.136   1.433   4.971 -0.5357 -0.0336 -0.3787
  170SOL     OW  694   2.586   2.913   2.491  0.1507  0.0545 -0.2133
  170SOL    HW1  695   2.616   3.002   2.527 -1.8766  0.5846  0.3282
  170SOL    HW2  696   2.663   2.867   2.447  1.2269  2.1681 -0.6893
  171SOL     OW  697   3.902   3.812   0.662 -0.0132  0.4956  0.2115
  171SOL    HW1  698   3.978   3.828   0.598 -0.3538 -2.3383 -1.0499
  171SOL    HW2  699   3.937   3.813   0.756  1.2528  0.8614 -0.2372
  172SOL     OW  700   2.450   4.122   1.374  0.1638  0.6192 -0.8040
  172SOL    HW1  701   2.497   4.038   1.350 -0.0427 -0.4377  2.1188
  172SOL    HW2  702   2.356   4.102   1.399  0.5027  1.4404  1.3300
  173SOL     OW  703   0.913   3.347   4.751 -0.6097  0.0204  0.6001
  173SOL    HW1  704   0.876   3.265   4.794 -2.1317  0.7795  0.8150
  173SOL    HW2  705   0.896   3.344   4.652 -1.2838  0.3875  0.7043
  174SOL     OW  706   0.070   3.531   4.770  0.1605  0.5592 -0.1296
  174SOL    HW1  707   0.032   3.614   4.729 -0.0221 -0.6558 -2.6057
  174SOL    HW2  708   0.010   3.454   4.752 -0.0614 -0.0682  2.7990
  175SOL     OW  709   3.031   1.893   3.776 -0.5204  0.1736  0.1378
  175SOL    HW1  710   3.120   1.912   3.736  0.0480  0.4239  1.4594
  175SOL    HW2  711   3.039   1.890   3.876 -2.1397  0.9781  0.3274
  176SOL     OW  712   1.271   2.344   4.817 -0.5801 -0.6105 -0.1418
  176SOL    HW1  713   1.368   2.336   4.791 -0.2850 -1.5057  1.1530
  176SOL    HW2  714   1.249   2.275   4.885 -1.5043  1.1750  1.4622
  177SOL     OW  715   0.297   1.875   2.064 -0.3524 -0.7144 -0.3331
  177SOL    HW1  716   0.359   1.885   1.986 -0.4323 -1.5766 -0.5077
  177SOL    HW2  717   0.254   1.963   2.083  0.5230 -0.2267 -0.5410
  178SOL     OW  718   4.661   4.817   0.810  0.6023 -0.3181 -0.0850
  178SOL    HW1  719   4.579   4.789   0.859 -0.2531  0.4368 -1.0233
  178SOL    HW2  720   4.742   4.800   0.866 -0.2846  0.0045  1.3252
  179SOL     OW  721   2.187   3.120   0.324  0.1930 -0.0100  0.5230
  179SOL    HW1  722   2.129   3.148   0.400 -0.1007  0.9872 -0.0574
  179SOL    HW2  723   2.130   3.092   0.247  0.4710  0.9189 -0.0313
  180SOL     OW  724   2.287   3.424   0.360  0.7540 -0.1348  0.3578
  180SOL    HW1  725   2.220   3.351   0.364  0.5410  0.1031  1.9943
  180SOL    HW2  726   2.369   3.397   0.410  1.2143  0.2321 -0.1813
  181SOL     OW  727   1.289   4.000   0.666  0.0354  0.2580  0.0491
  181SOL    HW1  728   1.217   3.950   0.619 -1.9580  2.0220  1.0519
  181SOL    HW2  729   1.308   3.957   0.754  0.4735 -0.4078 -0.3649
  182SOL     OW  730   1.376   1.870   4.004  0.1926 -0.3209  0.0740
  182SOL    HW1  731   1.306   1.838   4.067 -0.5587 -0.1323 -0.6373
  182SOL    HW2  732   1.426   1.946   4.045 -2.8288  2.4571 -0.9121
  183SOL     OW  733   1.114   2.020   3.879  0.4386 -0.0994  0.3150
  183SOL    HW1  734   1.089   1.997   3.973  1.5793 -1.1653  0.3954
  183SOL    HW2  735   1.116   1.936   3.825 -2.6209  0.7502 -1.3314
  184SOL     OW  736   1.221   4.242   3.703  0.0731 -0.2720  0.0882
  184SOL    HW1  737   1.226   4.291   3.615 -0.3925 -0.5587 -0.0993
  184SOL    HW2  738   1.133   4.197   3.711 -0.3843  0.7655  1.2520
  185SOL     OW  739   2.129   1.844   2.275  0.3250  0.0912  0.6716
  185SOL    HW1  740   2.087   1.817   2.188 -2.4945  2.2809  1.2041
  185SOL    HW2  741   2.145   1.762   2.331 -0.8536 -1.0751 -0.6176
  186SOL     OW  742   0.948   1.694   2.596 -0.3100  0.0452  0.0463
  186SOL    HW1  743   0.868   1.636   2.581  0.7356 -0.9212 -2.3793
  186SOL    HW2  744   1.020   1.668   2.532  1.1237  2.4012  0.5828
  187SOL     OW  745   4.380   2.482   4.063 -0.2961  0.2845 -0.3854
  187SOL    HW1  746   4.443   2.505   4.138 -0.8966 -0.7560  0.4651
  187SOL    HW2  747   4.308   2.551   4.058  0.7845  1.3812 -1.2446
  188SOL     OW  748   3.764   0.334   3.521  0.0114 -0.7075 -0.1783
  188SOL    HW1  749   3.704   0.348   3.442  0.3055 -1.2354 -0.5000
  188SOL    HW2  750   3.807   0.421   3.545  0.2417 -0.6255 -0.8626
  189SOL     OW  751   4.209   2.417   1.578  0.4557  0.7346  0.0041
  189SOL    HW1  752   4.169   2.471   1.504  0.6155  0.2348 -0.4508
  189SOL    HW2  753   4.308   2.426   1.576  0.5816 -0.6380 -0.9206
  190SOL     OW  754   2.263   2.205   1.764 -0.9053 -0.0357  0.1420
  190SOL    HW1  755   2.302   2.132   1.707  1.9531  1.1508  0.3717
  190SOL    HW2  756   2.225   2.165   1.847 -1.9106 -1.4693 -0.9632
  191SOL     OW  757   0.298   3.885   4.586 -0.3981  0.2404  0.8325
  191SOL    HW1  758   0.387   3.931   4.595 -0.2183  0.0195  0.1691
  191SOL    HW2  759   0.300   3.799   4.636 -0.4074  0.4740  1.2409
  192SOL     OW  760   1.238   0.592   2.320 -0.1501  0.6105  0.3536
  192SOL    HW1  761   1.225   0.609   2.222 -0.5994  0.7299  0.4329
  192SOL    HW2  762   1.149   0.576   2.364 -0.0541  1.5771  0.9253
  193SOL     OW  763   3.827   4.518   0.095 -0.5441 -0.2857 -0.5588
  193SOL    HW1  764   3.924   4.511   0.069 -0.1195 -0.3230  0.9486
  193SOL    HW2  765   3.784   4.591   0.042  0.9678  1.5221  0.5640
  194SOL     OW  766   0.359   0.094   4.725 -0.2287  0.4781  0.1403
  194SOL    HW1  767   0.367   0.170   4.789  1.0470  0.6672 -0.2199
  194SOL    HW2  768   0.410   0.114   4.642  1.1578 -1.2387  0.5114
  195SOL     OW  769   2.018   3.463   2.199  0.9864  0.1283  0.2939
  195SOL    HW1  770   1.988   3.370   2.224  0.4903  0.6004  1.5806
  195SOL    HW2  771   2.117   3.471   2.211  0.8428  0.1554  1.6008
  196SOL     OW  772   2.267   4.759   3.652  0.3228 -0.2473 -0.1863
  196SOL    HW1  773   2.252   4.850   3.690 -2.7548 -0.9837  0.6980
  196SOL    HW2  774   2.310   4.701   3.721 -0.1039 -0.1078  0.2066
  197SOL     OW  775   1.052   2.479   3.755  0.1432  0.2529  0.0082
  197SOL    HW1  776   1.033   2.416   3.830  0.1085 -0.8883 -0.9381
  197SOL    HW2  777   1.078   2.428   3.673  0.3379  1.4759 -0.7287
  198SOL     OW  778   0.918   0.110   0.004 -0.0594 -0.3316 -0.5945
  198SOL    HW1  779   0.947   0.113  -0.092 -0.9551  1.8177 -0.8375
  198SOL    HW2  780   0.921   0.201   0.043  1.5722 -1.3441  1.8813
  199SOL     OW  781   4.315   2.353   0.537 -0.1042  0.0173  0.0844
  199SOL    HW1  782   4.296   2.385   0.445 -2.1422  1.8521  1.0481
  199SOL    HW2  783   4.338   2.256   0.535  0.8636  0.2240 -2.4009
  200SOL     OW  784   0.290   3.137   3.314 -0.0498  0.2945  0.4866
  200SOL    HW1  785   0.354   3.069   3.350  1.0295  0.8647 -0.2987
  200SOL    HW2  786   0.196   3.108   3.334  0.3624 -1.5795 -0.0784
  201SOL     OW  787   1.504   2.269   1.853 -0.2023 -0.4593  0.2218
  201SOL    HW1  788   1.461   2.196   1.905 -0.2048 -1.4125 -1.0791
  201SOL    HW2  789   1.572   2.315   1.910 -2.8177  1.0855  2.3521
  202SOL     OW  790   0.457   0.840   0.155  0.1384 -0.2578 -0.1660
  202SOL    HW1  791   0.505   0.752   0.152  1.3694  0.3496  0.5013
  202SOL    HW2  792   0.449   0.869   0.251 -0.1190  0.4212 -0.3915
  203SOL     OW  793   1.684   1.959   3.874 -0.4334 -0.6305  0.0154
  203SOL    HW1  794   1.764   1.975   3.932  0.1909  1.6613 -1.3211
  203SOL    HW2  795   1.701   1.881   3.814  0.3702 -0.8135  0.4662
  204SOL     OW  796   1.233   3.080   0.174 -0.0349 -0.1299  0.4029
  204SOL    HW1  797   1.308   3.050   0.233 -0.6600 -2.1806  0.2492
  204SOL    HW2  798   1.259   3.066   0.079  0.0406  0.8259  0.2811
  205SOL     OW  799   0.377   3.933   4.306 -0.2736 -0.5204 -0.1668
  205SOL    HW1  800   0.318   3.917   4.386  0.9351  0.5497  0.9960
  205SOL    HW2  801   0.454   3.990   4.333 -0.5842  1.1213 -2.4319
  206SOL     OW  802   0.385   3.801   3.741  0.0826 -0.4098  0.4370
  206SOL    HW1  803   0.377   3.895   3.773 -0.4350 -0.5967  0.8880
  206SOL    HW2  804   0.466   3.758   3.782 -0.6897 -0.7126  1.7168
  207SOL     OW  805   3.610   0.111   0.544  0.4611 -0.2185 -0.2532
  207SOL    HW1  806   3.535   0.142   0.601  0.1838  0.0244 -0.7393
  207SOL    HW2  807   3.694   0.158   0.572  0.4582 -0.5784  0.3672
  208SOL     OW  808   1.041   4.059   0.505  0.1007 -0.2922 -0.3344
  208SOL    HW1  809   1.044   3.967   0.466  1.2557 -0.3788 -0.0856
  208SOL    HW2  810   0.966   4.065   0.571 -0.4073 -0.8434 -0.8596
  209SOL     OW  811   0.831   2.815   0.247  0.3145  0.1176 -1.0223
  209SOL    HW1  812   0.915   2.853   0.284  0.3993  0.2005 -1.2958
  209SOL    HW2  813   0.799   2.872   0.171 -0.7567  0.9047 -0.0193
  210SOL     OW  814   3.768   0.850   4.247 -0.3582 -0.0027  0.3619
  210SOL    HW1  815   3.853   0.901   4.254 -0.5270  0.2616  0.5128
  210SOL    HW2  816   3.788   0.753   4.232 -0.0309  0.2152 -0.7713
  211SOL     OW  817   0.346   0.114   1.211 -0.4393 -0.2521  0.5066
  211SOL    HW1  818   0.251   0.114   1.243 -0.6060 -0.9517  0.0324
  211SOL    HW2  819   0.362   0.033   1.155 -0.4239  1.3787 -1.9953
  212SOL     OW  820   2.114   0.251   2.197  0.1888  0.4316  0.0180
  212SOL    HW1  821   2.050   0.197   2.143 -0.0915  0.6787  0.1009
  212SOL    HW2  822   2.191   0.193   2.225 -0.1976  0.0317  0.2621
  213SOL     OW  823   5.020   0.412   1.784 -0.0925 -0.0327 -0.9457
  213SOL    HW1  824   4.944   0.467   1.750  0.1360  0.6950 -0.3292
  213SOL    HW2  825   5.089   0.403   1.713  1.0807  2.7580 -0.2947
  214SOL     OW  826   3.389   0.088   1.969 -0.1119  0.0798 -0.1117
  214SOL    HW1  827   3.369   0.002   1.921 -0.5638  0.7966 -1.2674
  214SOL    HW2  828   3.315   0.109   2.032 -1.9536  1.4816 -2.5864
  215SOL     OW  829   4.539   1.586   1.627  0.0854 -0.2391 -0.2379
  215SOL    HW1  830   4.580   1.669   1.590 -1.8603  1.6095  1.4204
  215SOL    HW2  831   4.542   1.514   1.559  2.1690  1.0544 -1.6354
  216SOL     OW  832   4.942   2.442   2.111  0.5255 -0.2160 -0.4460
  216SOL    HW1  833   4.953   2.355   2.064  0.4243 -1.5080  1.7546
  216SOL    HW2  834   4.855   2.484   2.087  0.3197 -1.0151 -1.0974
  217SOL     OW  835   2.183   4.877   0.923  0.6517  0.3664  0.3481
  217SOL    HW1  836   2.146   4.927   1.002  0.3913 -0.4215  0.7364
  217SOL    HW2  837   2.216   4.788   0.953 -0.7252 -0.5125 -0.6594
  218SOL     OW  838   1.579   3.977   2.043 -0.1736  0.7564 -0.4091
  218SOL    HW1  839   1.573   3.937   1.952  2.2574 -0.4030 -0.1340
  218SOL    HW2  840   1.530   3.919   2.108  2.3266 -1.3140 -0.2143
  219SOL     OW  841   2.898   2.176   1.187  0.0162  0.3270  0.1567
  219SOL    HW1  842   2.955   2.223   1.119 -1.7494  0.9276 -0.9713
  219SOL    HW2  843   2.844   2.243   1.238 -2.0702 -0.3405 -1.0445
  220SOL     OW  844   4.358   3.756   3.280 -0.7384  0.5453 -0.3016
  220SOL    HW1  845   4.423   3.700   3.228 -0.4442 -0.5376  1.1639
  220SOL    HW2  846   4.409   3.824   3.334 -0.9953  1.2142 -0.8879
  221SOL     OW  847   4.519   4.579   4.625 -0.8004 -0.0568  0.3519
  221SOL    HW1  848   4.513   4.578   4.725  1.2416  0.4426  0.5262
  221SOL    HW2  849   4.603   4.626   4.597 -1.8763  0.8040 -1.6472
  222SOL     OW  850   4.206   2.083   1.066 -0.1436 -0.5580  0.0678
  222SOL    HW1  851   4.301   2.069   1.038 -0.0183 -0.4030  0.4092
  222SOL    HW2  852   4.145   2.058   0.991  0.1989  0.2321 -0.4765
  223SOL     OW  853   0.030   0.862   2.104 -0.2906  0.0113  0.6909
  223SOL    HW1  854   0.122   0.877   2.138 -0.1681  0.6755  0.0928
  223SOL    HW2  855  -0.007   0.777   2.143  1.7771 -2.0645 -1.4916
  224SOL     OW  856   5.115   1.863   3.377 -0.0401  0.1858 -0.1964
  224SOL    HW1  857   5.084   1.927   3.307 -1.1894 -0.7959 -0.6161
  224SOL    HW2  858   5.095   1.900   3.468 -1.2722  0.1610 -0.4423
  225SOL     OW  859   4.651   1.321   4.465  0.4316 -0.1520 -0.5776
  225SOL    HW1  860   4.643   1.407   4.414 -0.1327 -0.4758 -1.0409
  225SOL    HW2  861   4.693   1.251   4.406  0.8624 -0.2062 -0.2122
  226SOL     OW  862   0.274   1.069   4.941 -0.2441 -0.1579  0.1661
  226SOL    HW1  863   0.235   1.033   4.856  0.5337  0.4335 -0.4607
  226SOL    HW2  864   0.270   0.999   5.012 -1.9124 -0.3014 -0.0180
  227SOL     OW  865   1.494   1.606   3.999  0.6122  0.9359 -0.3091
  227SOL    HW1  866   1.465   1.581   3.907 -1.3645 -1.0722  0.7727
  227SOL    HW2  867   1.491   1.706   4.009  0.1823  1.1453 -2.1872
  228SOL     OW  868   0.591   2.692   4.886  0.2282 -0.0355  0.9177
  228SOL    HW1  869   0.679   2.721   4.924  0.2483  2.6177 -0.8756
  228SOL    HW2  870   0.523   2.763   4.902 -0.1772  0.4617 -2.2836
  229SOL     OW  871   4.511   3.164   1.772  0.4047 -0.2191  0.2964
  229SOL    HW1  872   4.488   3.079   1.821  1.0532 -1.2714 -1.1483
  229SOL    HW2  873   4.579   3.144   1.702  1.7025  1.8034  0.8986
  230SOL     OW  874   0.845   3.461   3.756 -0.0603 -0.2095  0.3442
  230SOL    HW1  875   0.937   3.424   3.746 -0.0610  0.0589 -0.8976
  230SOL    HW2  876   0.807   3.435   3.844  0.8700 -1.0760  0.4990
  231SOL     OW  877   2.517   4.210   4.109  0.9875 -0.0824 -0.2082
  231SOL    HW1  878   2.549   4.181   4.199  0.8817 -0.8171 -0.4008
  231SOL    HW2  879   2.573   4.167   4.038 -0.2125 -1.1481 -0.5441
  232SOL     OW  880   4.980   4.423   4.787  0.4454 -0.5103 -0.0671
  232SOL    HW1  881   5.015   4.486   4.857  0.0297 -0.9375  0.5319
  232SOL    HW2  882   4.968   4.332   4.827 -1.3968 -0.3690 -0.2246
  233SOL     OW  883   2.240   1.736   5.035  0.0767 -0.2214  0.0232
  233SOL    HW1  884   2.186   1.762   5.115  1.3270  1.4376  0.3673
  233SOL    HW2  885   2.332   1.710   5.064  0.9150  1.5231 -0.9407
  234SOL     OW  886   4.395   1.733   1.324 -0.4623  0.0851  0.0837
  234SOL    HW1  887   4.405   1.831   1.341 -2.0444  0.2359  0.3032
  234SOL    HW2  888   4.485   1.692   1.311  0.2200  1.5741 -0.0898
  235SOL     OW  889   1.927   4.792   2.770 -0.0730 -0.0431  0.6558
  235SOL    HW1  890   1.878   4.807   2.856  0.1527  0.4880  0.7005
  235SOL    HW2  891   1.897   4.860   2.702  0.8543  0.5380  0.8037
  236SOL     OW  892   3.812   2.008   0.722  0.1348 -0.3902  0.0660
  236SOL    HW1  893   3.747   2.076   0.757 -0.3728 -0.8023 -0.0785
  236SOL    HW2  894   3.844   2.037   0.631 -2.3544 -1.7855 -1.3680
  237SOL     OW  895   3.186   1.864   4.530  0.2634  0.4772 -0.2292
  237SOL    HW1  896   3.204   1.847   4.433  0.5782  0.5531 -0.1851
  237SOL    HW2  897   3.088   1.850   4.549 -0.2441  2.5625 -1.0107
  238SOL     OW  898   5.126   1.831   2.638 -0.5405 -0.5965 -0.7855
  238SOL    HW1  899   5.177   1.887   2.572  0.3280  0.2929  0.6034
  238SOL    HW2  900   5.028   1.847   2.625 -0.3284  0.9648 -0.6903
  239SOL     OW  901   0.749   1.503   4.570  0.3576  0.2775 -0.0542
  239SOL    HW1  902   0.730   1.601   4.567 -3.8935 -0.3744 -1.8035
  239SOL    HW2  903   0.762   1.469   4.477 -1.0233 -1.1862  0.2432
  240SOL     OW  904   3.625   4.976   4.224  0.1437 -0.1440  0.0410
  240SOL    HW1  905   3.702   4.981   4.161  1.4504 -2.0066  1.3697
  240SOL    HW2  906   3.581   5.065   4.230  1.4554  0.6756 -1.6519
  241SOL     OW  907   0.498   0.861   1.280 -0.3087  0.5097  0.1059
  241SOL    HW1  908   0.480   0.938   1.341  1.6572  0.0043  1.3927
  241SOL    HW2  909   0.460   0.778   1.318  0.1203  0.3511  0.1963
  242SOL     OW  910   1.184   2.729   1.953 -0.5325 -0.4496 -0.0321
  242SOL    HW1  911   1.229   2.675   2.024  0.7978 -0.1993 -0.6521
  242SOL    HW2  912   1.195   2.827   1.973 -3.2077 -0.3076  1.2628
  243SOL     OW  913   0.643   2.394   3.832  0.6575  0.3255  0.5291
  243SOL    HW1  914   0.640   2.389   3.732  1.5255  1.3031  0.4350
  243SOL    HW2  915   0.554   2.422   3.868  0.1535 -0.6630  0.0881
  244SOL     OW  916   3.827   4.771   3.648 -0.0689 -0.2272 -0.1111
  244SOL    HW1  917   3.920   4.736   3.659  0.2959  0.2362 -1.5467
  244SOL    HW2  918   3.781   4.722   3.574 -0.8850 -0.2401  0.3834
  245SOL     OW  919   0.721   0.406   0.725 -0.3652 -0.1593  0.3037
  245SOL    HW1  920   0.795   0.426   0.661 -0.7334  0.3847  0.0372
  245SOL    HW2  921   0.740   0.448   0.814  1.0333 -2.4335  1.1558
  246SOL     OW  922   0.377   4.773   1.160 -0.2547 -0.3751  0.0100
  246SOL    HW1  923   0.441   4.705   1.123 -0.0856  0.5784 -1.5699
  246SOL    HW2  924   0.285   4.754   1.127 -0.3254 -0.2254  0.1207
  247SOL     OW  925   4.798   4.218   2.831  0.1248  0.3633  0.5489
  247SOL    HW1  926   4.698   4.217   2.840  0.0168 -1.5259 -0.4012
  247SOL    HW2  927   4.824   4.256   2.743  0.1522 -0.4853  0.1799
  248SOL     OW  928   0.878   3.320   2.806 -0.1248  0.6468 -0.3554
  248SOL    HW1  929   0.813   3.358   2.871 -0.3115  1.3767 -0.9477
  248SOL    HW2  930   0.919   3.395   2.752  1.0491  0.1893 -0.1386
  249SOL     OW  931   1.983   0.763   1.777  0.1446 -0.0109 -0.0219
  249SOL    HW1  932   1.991   0.835   1.847 -1.4188  0.5650 -0.4128
  249SOL    HW2  933   1.888   0.733   1.771  0.3079 -0.2355 -1.7367
  250SOL     OW  934   4.039   0.625   3.950  0.0740 -0.0318  0.7798
  250SOL    HW1  935   4.111   0.565   3.917  2.2493  1.2726  2.8170
  250SOL    HW2  936   4.034   0.707   3.893  1.5547  0.7281  1.6984
  251SOL     OW  937   4.415   2.279   1.192  0.2216  0.0609  1.0585
  251SOL    HW1  938   4.359   2.292   1.110  1.3233  0.3474  0.3261
  251SOL    HW2  939   4.484   2.350   1.197  1.2589 -0.9316  1.3136
  252SOL     OW  940   3.595   4.310   1.304 -0.8684  0.5697 -0.1546
  252SOL    HW1  941   3.527   4.377   1.336 -3.4460 -0.9184 -2.1205
  252SOL    HW2  942   3.548   4.230   1.267  1.9614 -0.1950 -2.4602
  253SOL     OW  943   1.432   2.045   0.749 -0.2974  0.8049  0.1548
  253SOL    HW1  944   1.429   1.945   0.760  0.1571  0.6429 -1.0243
  253SOL    HW2  945   1.395   2.070   0.659  0.5797  1.6065  0.0011
  254SOL     OW  946   0.913   0.275   1.970  0.0426  0.4879 -0.3334
  254SOL    HW1  947   0.832   0.312   1.925  0.1439 -0.9999 -1.8078
  254SOL    HW2  948   0.988   0.341   1.961 -0.1109  0.4929 -1.8519
  255SOL     OW  949   4.573   4.359   0.235 -0.0002  0.3938 -0.3257
  255SOL    HW1  950   4.597   4.287   0.169  1.9974  0.7986 -0.1125
  255SOL    HW2  951   4.604   4.447   0.200  0.5513  0.6879  0.8644
  256SOL     OW  952   0.185   4.930   0.480  0.6793  0.1120  0.0585
  256SOL    HW1  953   0.207   4.961   0.572 -0.0626 -0.5064  0.4577
  256SOL    HW2  954   0.092   4.960   0.456 -0.4468 -2.4789  0.8274
  257SOL     OW  955   5.077   1.242   0.434 -0.2535 -0.3262 -0.1788
  257SOL    HW1  956   5.060   1.330   0.479 -0.6888 -0.0097 -0.9479
  257SOL    HW2  957   5.113   1.258   0.342 -0.8524 -0.9351 -0.5284
  258SOL     OW  958   3.613   3.769   0.022  0.2056 -0.4664 -0.1433
  258SOL    HW1  959   3.599   3.792   0.118  0.5164 -2.3634  0.4009
  258SOL    HW2  960   3.525   3.769  -0.026  0.1902  1.7120 -0.1957
  259SOL     OW  961   3.193   3.813   3.625  0.5369 -0.3853  0.1034
  259SOL    HW1  962   3.148   3.724   3.630 -0.1555 -0.0637 -0.2510
  259SOL    HW2  963   3.130   3.880   3.585  1.4540 -0.0018 -0.7259
  260SOL     OW  964   4.687   5.010   4.047  0.4553 -0.2215 -0.1566
  260SOL    HW1  965   4.718   5.080   4.112  0.8557  0.4544 -1.0461
  260SOL    HW2  966   4.607   4.963   4.084  0.6626  0.1611  0.8104
  261SOL     OW  967   3.660   1.302   1.694  0.1822 -0.3825 -1.0053
  261SOL    HW1  968   3.658   1.219   1.638  0.2044  0.7014 -2.6934
  261SOL    HW2  969   3.612   1.375   1.646 -0.5438  0.3860  0.8171
  262SOL     OW  970   4.561   1.519   4.321 -0.2169  0.1937  0.6328
  262SOL    HW1  971   4.572   1.611   4.284 -1.7200  0.3076  0.3798
  262SOL    HW2  972   4.514   1.461   4.254  1.2950 -0.9724  0.5162
  263SOL     OW  973   0.107   3.341   2.332 -0.1460 -0.2155 -0.3421
  263SOL    HW1  974   0.024   3.383   2.370 -1.6510 -1.4187 -2.1200
  263SOL    HW2  975   0.122   3.252   2.375  1.7037  0.9973  1.7303
  264SOL     OW  976   2.308   4.907   4.190  0.3344  0.5768 -0.2065
  264SOL    HW1  977   2.369   4.907   4.111  1.2726 -0.8549  0.4930
  264SOL    HW2  978   2.361   4.896   4.274 -0.8494 -0.3883  0.4433
  265SOL     OW  979   3.601   0.203   2.588 -0.0751 -0.0422 -0.1893
  265SOL    HW1  980   3.679   0.219   2.649  0.3046 -0.6309 -0.5034
  265SOL    HW2  981   3.521   0.251   2.623  0.7873  1.8196 -0.6743
  266SOL     OW  982   0.025   0.097   1.045 -0.1161 -0.3877  0.1546
  266SOL    HW1  983  -0.069   0.108   1.012  0.2120 -0.1821 -0.7120
  266SOL    HW2  984   0.088   0.149   0.988  0.8851 -2.7375 -1.0249
  267SOL     OW  985   2.696   3.839   3.614  0.2081 -0.6499  0.1512
  267SOL    HW1  986   2.740   3.818   3.701 -0.5868 -1.5810  0.3531
  267SOL    HW2  987   2.747   3.911   3.567  0.6521 -0.1374  1.3756
  268SOL     OW  988   4.390   4.036   3.583  0.0417 -0.2530 -0.1882
  268SOL    HW1  989   4.343   3.988   3.657 -1.4787 -0.7641 -1.4127
  268SOL    HW2  990   4.322   4.077   3.522  1.1587 -1.4152 -2.3120
  269SOL     OW  991   3.295   3.396   0.674  0.0817  0.1433  0.0497
  269SOL    HW1  992   3.337   3.305   0.676  2.6220  1.2384  1.1332
  269SOL    HW2  993   3.220   3.400   0.740 -0.9317 -1.4882 -0.9311
  270SOL     OW  994   1.604   0.618   2.706 -0.3248 -0.5694 -0.3639
  270SOL    HW1  995   1.673   0.677   2.663  1.7693 -1.6095  1.3916
  270SOL    HW2  996   1.527   0.606   2.643  1.2891  0.2375 -2.6181
  271SOL     OW  997   4.868   4.987   4.572 -0.0141  0.2774 -0.5995
  271SOL    HW1  998   4.813   4.919   4.524  1.8874 -0.6168 -1.6378
  271SOL    HW2  999   4.929   4.941   4.636 -0.7198  1.2775  0.8454
  272SOL     OW 1000   0.558   4.667   3.384  0.6225  0.2612 -0.3678
  272SOL    HW1 1001   0.478   4.709   3.342  0.9196  1.2043 -0.0108
  272SOL    HW2 1002   0.623   4.641   3.313  0.7606  1.0917 -0.5498
  273SOL     OW 1003   3.498   4.742   3.115 -0.2017  0.3699 -0.4576
  273SOL    HW1 1004   3.423   4.755   3.050 -2.1020  1.3617  1.7691
  273SOL    HW2 1005   3.475   4.667   3.178  0.9955  0.2442 -0.1375
  274SOL     OW 1006   2.706   4.079   0.755 -0.3781 -0.1799 -0.2662
  274SOL    HW1 1007   2.701   3.988   0.797  1.3247 -0.3501 -0.3574
  274SOL    HW2 1008   2.798   4.093   0.718 -0.7350  1.4378 -0.5944
  275SOL     OW 1009   2.793   1.687   1.096  0.3105  0.0911  0.0540
  275SOL    HW1 1010   2.884   1.722   1.071  1.5892 -0.9694  2.7433
  275SOL    HW2 1011   2.803   1.596   1.137 -2.1797 -0.6637 -0.8916
  276SOL     OW 1012   4.389   0.531   5.053  0.8633 -0.0055  0.3292
  276SOL    HW1 1013   4.407   0.432   5.051  0.2636 -0.1747  1.8380
  276SOL    HW2 1014   4.365   0.562   4.961 -1.0051 -1.6745  0.1816
  277SOL     OW 1015   4.108   0.592   1.202  0.0437 -0.1972  0.2969
  277SOL    HW1 1016   4.031   0.529   1.195 -0.1362 -0.0070  0.5470
  277SOL    HW2 1017   4.183   0.560   1.143  0.0587 -0.8004  0.6275
  278SOL     OW 1018   1.290   0.194   1.729 -0.7361  0.1322 -0.1971
  278SOL    HW1 1019   1.215   0.145   1.774 -1.9953  1.2053 -1.0627
  278SOL    HW2 1020   1.346   0.239   1.798  0.5327 -2.5277  0.6474
  279SOL     OW 1021   4.382   1.602   3.422 -0.1290  0.3220 -0.0278
  279SOL    HW1 1022   4.364   1.698   3.441  0.5737  0.4328  0.1187
  279SOL    HW2 1023   4.329   1.572   3.343 -2.6341  0.0376  1.6518
  280SOL     OW 1024   3.726   0.657   3.089  0.0626  0.2906 -0.1516
  280SOL    HW1 1025   3.627   0.672   3.085  0.0565  0.5225  0.7991
  280SOL    HW2 1026   3.758   0.668   3.183  1.0997  0.8974 -0.5567
  281SOL     OW 1027   2.148   2.736   4.181 -0.3006  0.1898 -0.0419
  281SOL    HW1 1028   2.109   2.822   4.147  1.1674  1.5131  1.4160
  281SOL    HW2 1029   2.089   2.699   4.253 -0.8868  0.0163 -0.6043
  282SOL     OW 1030   3.871   2.574   3.440  0.0827 -0.4575 -0.6944
  282SOL    HW1 1031   3.848   2.478   3.458 -0.4045 -0.0647  0.8961
  282SOL    HW2 1032   3.826   2.632   3.507 -1.1294  1.0711 -2.7074
  283SOL     OW 1033   3.390   1.838   1.267  0.5808  0.1171 -0.2672
  283SOL    HW1 1034   3.387   1.911   1.200  2.0441 -0.5413 -1.1066
  283SOL    HW2 1035   3.364   1.873   1.357  0.2458  1.3992 -0.8523
  284SOL     OW 1036   2.982   0.322   3.018  0.2581 -0.2109 -0.0417
  284SOL    HW1 1037   3.074   0.344   2.984  1.4654  2.2738  4.0692
  284SOL    HW2 1038   2.989   0.253   3.090 -0.9844  0.4622  0.7577
  285SOL     OW 1039   3.462   2.472   0.361  0.2343 -0.5488  0.4361
  285SOL    HW1 1040   3.542   2.532   0.352  0.5507 -0.7614  1.7042
  285SOL    HW2 1041   3.468   2.421   0.446 -0.5066 -1.6965 -0.1727
  286SOL     OW 1042   3.018   1.495   3.260 -1.1621  0.4023 -0.0956
  286SOL    HW1 1043   2.922   1.466   3.259 -0.6714 -1.5087 -2.5899
  286SOL    HW2 1044   3.073   1.426   3.306 -0.8323  0.9542  0.3506
  287SOL     OW 1045   4.894   3.699   3.738  1.0689 -0.0519  0.0621
  287SOL    HW1 1046   4.986   3.734   3.756  0.2632  1.2382  2.0795
  287SOL    HW2 1047   4.841   3.768   3.688  1.1300 -0.7244 -0.9534
  288SOL     OW 1048   3.399   3.650   4.668 -0.1442  0.1107  0.5545
  288SOL    HW1 1049   3.470   3.584   4.644 -0.6189 -0.2067  0.0008
  288SOL    HW2 1050   3.332   3.655   4.595 -0.5226  0.6498  0.9283
  289SOL     OW 1051   4.726   3.419   3.124  0.1004 -0.3159 -0.4595
  289SOL    HW1 1052   4.715   3.426   3.223 -0.8064  1.4680 -0.6297
  289SOL    HW2 1053   4.815   3.457   3.098  0.7496 -1.6609 -0.2740
  290SOL     OW 1054   0.101   1.440   4.112  0.0838 -0.6820  0.4901
  290SOL    HW1 1055   0.184   1.481   4.075 -1.5461  1.5953 -0.9232
  290SOL    HW2 1056   0.107   1.341   4.108  1.8284 -0.5529 -1.6968
  291SOL     OW 1057   4.548   1.914   2.444 -0.4318 -0.5850 -0.1414
  291SOL    HW1 1058   4.572   2.001   2.402  0.7500 -0.0542  1.5125
  291SOL    HW2 1059   4.627   1.852   2.439 -0.2252 -0.4691  1.3103
  292SOL     OW 1060   2.227   3.437   4.839  0.0587 -0.0495 -0.1216
  292SOL    HW1 1061   2.212   3.531   4.809 -0.4740  0.4224  1.5072
  292SOL    HW2 1062   2.324   3.415   4.834  0.1111  0.3596 -1.1131
  293SOL     OW 1063   2.796   3.752   4.820 -0.1044 -1.0756  0.1050
  293SOL    HW1 1064   2.737   3.671   4.819 -0.0613 -1.1235 -1.6216
  293SOL    HW2 1065   2.892   3.724   4.818  0.0815 -1.0001  3.0265
  294SOL     OW 1066   4.974   1.190   4.061  0.0835  0.5567 -0.7211
  294SOL    HW1 1067   4.945   1.109   4.009 -1.7315  1.7403 -1.6191
  294SOL    HW2 1068   5.047   1.237   4.010  1.4681 -0.6981  0.0175
  295SOL     OW 1069   2.703   4.663   0.683 -0.1386 -0.4551 -0.0223
  295SOL    HW1 1070   2.727   4.745   0.737  0.0888  0.5818 -1.6276
  295SOL    HW2 1071   2.779   4.599   0.684  0.8254  0.6260 -1.0203
  296SOL     OW 1072   5.014   4.740   1.867 -0.6479  0.0099  0.0724
  296SOL    HW1 1073   4.914   4.747   1.870 -0.6825 -0.6935  1.2603
  296SOL    HW2 1074   5.041   4.645   1.883  0.1837 -0.0542 -1.5879
  297SOL     OW 1075   2.258   0.989   4.852 -0.5742  0.3384 -0.3984
  297SOL    HW1 1076   2.269   0.936   4.936 -0.5946  0.6089 -0.2257
  297SOL    HW2 1077   2.296   0.937   4.775 -1.7856 -0.5046 -0.4487
  298SOL     OW 1078   0.912   0.497   0.932 -0.0586 -0.0971 -0.0988
  298SOL    HW1 1079   0.914   0.531   1.026  0.0771  1.4191 -0.6095
  298SOL    HW2 1080   0.960   0.562   0.873 -0.6989 -0.6947 -1.3097
  299SOL     OW 1081   0.623   2.204   4.319  0.4161  0.0795  0.6579
  299SOL    HW1 1082   0.618   2.213   4.419  1.4418  0.2399  0.6989
  299SOL    HW2 1083   0.556   2.136   4.289 -2.3970  2.4680  1.0714
  300SOL     OW 1084   2.318   5.161   2.164 -0.5151  0.7574 -0.5876
  300SOL    HW1 1085   2.346   5.170   2.069 -2.2118  1.2857 -1.0690
  300SOL    HW2 1086   2.396   5.130   2.219  0.0665 -1.2383 -2.4118
  301SOL     OW 1087   4.184   0.896   0.198 -0.1455 -0.0467 -0.4679
  301SOL    HW1 1088   4.225   0.821   0.147  2.6576 -0.9382  2.7463
  301SOL    HW2 1089   4.117   0.860   0.263  0.3430  0.3413  0.2646
  302SOL     OW 1090   5.087   1.020   5.105 -0.8176 -0.2032 -0.0928
  302SOL    HW1 1091   5.000   1.016   5.152 -1.5073 -0.9549 -1.3597
  302SOL    HW2 1092   5.093   1.103   5.050  1.2466  2.3002  3.4867
  303SOL     OW 1093   1.425   3.381   0.271 -0.3591  0.2848 -0.3445
  303SOL    HW1 1094   1.433   3.330   0.185  1.1608 -0.0297 -0.0443
  303SOL    HW2 1095   1.494   3.349   0.335  0.1215  2.1896  0.1506
  304SOL     OW 1096   0.737   3.240   2.581 -0.0260  0.1781 -0.4786
  304SOL    HW1 1097   0.799   3.257   2.657  0.6846  0.0496 -1.0160
  304SOL    HW2 1098   0.655   3.296   2.591 -0.6027 -0.8786  1.1343
  305SOL     OW 1099   4.505   0.453   0.274 -0.2119 -0.2619 -0.1197
  305SOL    HW1 1100   4.443   0.506   0.216 -1.9342  0.5388  2.2833
  305SOL    HW2 1101   4.531   0.369   0.226  0.6280  1.4933 -3.0495
  306SOL     OW 1102   2.882   4.517   3.893  0.1114 -0.2381  0.5468
  306SOL    HW1 1103   2.822   4.587   3.931  0.9807  1.9822 -1.8290
  306SOL    HW2 1104   2.978   4.545   3.906  0.4742 -1.0639 -0.2484
  307SOL     OW 1105   0.504   4.178   3.671  0.2475 -0.3886 -0.0286
  307SOL    HW1 1106   0.599   4.149   3.684  0.6110  0.8714  0.3032
  307SOL    HW2 1107   0.502   4.258   3.611 -0.4052  0.7812  1.4874
  308SOL     OW 1108   3.298   4.999   4.036 -0.3298  0.4128 -0.8201
  308SOL    HW1 1109   3.208   4.969   4.004  1.3064 -2.1934 -3.4935
  308SOL    HW2 1110   3.369   4.951   3.986  2.6563  3.2269  0.3304
  309SOL     OW 1111   4.585   1.395   1.444  0.2969  0.0985 -0.3648
  309SOL    HW1 1112   4.679   1.362   1.446  0.3322 -0.1374 -2.5943
  309SOL    HW2 1113   4.522   1.319   1.457  0.4251 -0.0690 -0.6907
  310SOL     OW 1114   1.072   5.076   4.596  0.1737  0.4697  0.2382
  310SOL    HW1 1115   1.016   5.076   4.513  0.1961 -1.7712  0.1818
  310SOL    HW2 1116   1.163   5.039   4.575  0.4883  0.7340  1.0779
  311SOL     OW 1117   4.787   3.607   0.883 -0.1881  0.4763 -0.0159
  311SOL    HW1 1118   4.829   3.568   0.966 -0.2232 -0.8024 -0.5832
  311SOL    HW2 1119   4.702   3.558   0.863 -0.0748  0.6448 -0.9231
  312SOL     OW 1120   2.209   0.936   4.467  0.5528 -0.1523 -0.3389
  312SOL    HW1 1121   2.210   1.005   4.540 -1.2547  0.9999 -1.3607
  312SOL    HW2 1122   2.301   0.928   4.428  1.4619 -0.4797  1.7121
  313SOL     OW 1123   4.766   1.114   4.236 -0.2776 -1.0838 -0.7220
  313SOL    HW1 1124   4.807   1.025   4.258  0.8030 -0.3143  0.4790
  313SOL    HW2 1125   4.831   1.170   4.185 -0.4548 -0.4814 -0.2968
  314SOL     OW 1126   1.181   4.114   0.289 -0.2140  0.1627  0.1685
  314SOL    HW1 1127   1.119   4.122   0.367  1.9680 -0.6496  2.0854
  314SOL    HW2 1128   1.204   4.017   0.275 -0.3089  0.3297 -1.3236
  315SOL     OW 1129   1.548   2.723   1.332  0.3748  0.0807 -0.0867
  315SOL    HW1 1130   1.647   2.708   1.336  0.2437 -0.5973  2.2923
  315SOL    HW2 1131   1.520   2.781   1.409 -0.8639  1.9992 -1.8726
  316SOL     OW 1132   4.509   3.368   3.611  0.0458 -0.0022 -0.3672
  316SOL    HW1 1133   4.523   3.401   3.705  0.1204 -1.2651  0.0836
  316SOL    HW2 1134   4.412   3.378   3.587 -0.4536 -1.6919  0.6952
  317SOL     OW 1135   3.959   2.599   4.102 -0.1308 -0.1496  0.1168
  317SOL    HW1 1136   3.890   2.641   4.160  0.1693 -1.1310  1.2192
  317SOL    HW2 1137   3.940   2.501   4.094  0.7901 -0.3214 -0.0609
  318SOL     OW 1138   4.940   0.190   0.951 -0.0821 -0.3531 -0.5674
  318SOL    HW1 1139   4.926   0.268   0.891  1.7091  1.1213  0.8154
  318SOL    HW2 1140   4.856   0.136   0.957 -1.2413  1.2350 -1.8428
  319SOL     OW 1141   4.098   1.490   2.507  0.0637 -0.0856  1.2446
  319SOL    HW1 1142   4.174   1.486   2.573  0.8528 -1.6143  0.3059
  319SOL    HW2 1143   4.012   1.470   2.554  0.4629 -0.1032  1.9909
  320SOL     OW 1144   4.316   3.115   5.081  0.5123  0.1307 -0.0019
  320SOL    HW1 1145   4.246   3.043   5.071  0.6972  0.0853 -1.1839
  320SOL    HW2 1146   4.400   3.075   5.115  0.2569  0.0091  0.4979
  321SOL     OW 1147   3.757   1.674   0.050 -0.0067 -0.0613 -0.7012
  321SOL    HW1 1148   3.844   1.627   0.040 -0.5301 -0.9967 -0.9714
  321SOL    HW2 1149   3.737   1.726  -0.033 -0.1931 -0.6879 -1.0512
  322SOL     OW 1150   4.106   0.066   2.837  0.2821 -0.1850 -0.3343
  322SOL    HW1 1151   4.199   0.079   2.873  0.5848  1.1267 -1.4974
  322SOL    HW2 1152   4.111   0.016   2.751  0.0244  0.7834 -0.9260
  323SOL     OW 1153   5.105   4.312   3.171  0.0941  0.2957  0.4382
  323SOL    HW1 1154   5.202   4.320   3.150  0.2543  0.2246  1.1419
  323SOL    HW2 1155   5.086   4.356   3.258 -0.3459 -0.4853  0.7457
  324SOL     OW 1156   4.783   3.595   3.967 -0.8463 -0.6914 -0.3002
  324SOL    HW1 1157   4.826   3.662   3.907 -0.3424 -1.1986 -0.5102
  324SOL    HW2 1158   4.782   3.630   4.061  1.2991 -1.2364 -0.0256
  325SOL     OW 1159   4.658   4.649   0.141  0.4713 -0.1746 -0.2666
  325SOL    HW1 1160   4.686   4.672   0.048  2.8255 -1.6395  0.0087
  325SOL    HW2 1161   4.718   4.693   0.207  0.8668 -1.6715  0.4327
  326SOL     OW 1162   4.311   4.154   0.676  0.1580  0.3525 -0.0532
  326SOL    HW1 1163   4.362   4.237   0.695 -2.7210  2.1664  0.3891
  326SOL    HW2 1164   4.306   4.139   0.577  1.4938  0.1253 -0.1008
  327SOL     OW 1165   4.843   1.685   4.460 -0.1613  0.0977  0.1606
  327SOL    HW1 1166   4.844   1.776   4.418 -0.9463  0.0095 -0.0747
  327SOL    HW2 1167   4.851   1.616   4.389  1.8250 -0.0154  0.4519
  328SOL     OW 1168   0.391   2.505   3.198  0.1107  0.0746 -0.0568
  328SOL    HW1 1169   0.365   2.428   3.255  2.8967  0.2481  1.6250
  328SOL    HW2 1170   0.417   2.473   3.107 -1.0835 -0.6175 -0.1720
  329SOL     OW 1171   1.818   3.133   0.939  0.3143 -0.1916  0.0906
  329SOL    HW1 1172   1.800   3.051   0.885  0.8232  1.0654 -2.1343
  329SOL    HW2 1173   1.881   3.193   0.888 -1.2488  2.2866  0.9077
  330SOL     OW 1174   0.074   4.982   3.515  0.4345 -0.1589  0.2337
  330SOL    HW1 1175   0.096   5.049   3.586 -1.6780  0.6235  0.2244
  330SOL    HW2 1176   0.077   4.890   3.553 -3.2784  0.3607  2.2275
  331SOL     OW 1177   4.112   3.782   3.397 -0.5567  0.0618  0.1590
  331SOL    HW1 1178   4.116   3.717   3.473  0.3631 -2.4452 -1.8869
  331SOL    HW2 1179   4.203   3.788   3.354 -0.8260  2.1199 -0.2271
  332SOL     OW 1180   3.563   2.739   3.874  0.1371 -0.5701  0.2858
  332SOL    HW1 1181   3.497   2.703   3.808  2.1519 -3.3745 -0.3646
  332SOL    HW2 1182   3.611   2.817   3.833 -0.6636 -0.4212 -0.4008
  333SOL     OW 1183   3.740   0.670   5.063 -0.1343 -0.0205 -0.4724
  333SOL    HW1 1184   3.749   0.696   5.159  0.4115  0.2516 -0.5967
  333SOL    HW2 1185   3.798   0.729   5.007 -0.0185 -0.5473 -0.9082
  334SOL     OW 1186   4.116   1.553   0.836  0.1945 -0.2915  0.4792
  334SOL    HW1 1187   4.063   1.584   0.915 -0.0332 -0.4720  0.3969
  334SOL    HW2 1188   4.103   1.615   0.759 -0.4586 -0.7263  0.2355
  335SOL     OW 1189   3.421   4.879   3.789 -0.0721  0.2739 -0.5649
  335SOL    HW1 1190   3.431   4.963   3.734  0.1272  0.5575 -0.1014
  335SOL    HW2 1191   3.512   4.847   3.816 -0.1414 -0.1668 -0.8422
  336SOL     OW 1192   4.882   0.608   0.398 -0.4625 -0.2360  0.6355
  336SOL    HW1 1193   4.790   0.633   0.369  0.0810  0.7416 -0.3323
  336SOL    HW2 1194   4.903   0.653   0.485 -0.5732  0.2939  0.3925
  337SOL     OW 1195   4.700   2.528   2.030 -0.0389 -0.6428 -0.5225
  337SOL    HW1 1196   4.719   2.611   1.977 -0.6414 -0.4597 -0.4619
  337SOL    HW2 1197   4.625   2.477   1.986 -0.3673 -0.6216  0.0112
  338SOL     OW 1198   4.171   4.234   4.713 -0.0552  0.5450  0.7902
  338SOL    HW1 1199   4.094   4.181   4.677 -0.6738  0.3014  2.3576
  338SOL    HW2 1200   4.217   4.281   4.639 -0.0006 -1.5145 -0.5675
  339SOL     OW 1201   3.888   1.072   1.823  0.7094 -0.2879 -0.2484
  339SOL    HW1 1202   3.843   1.110   1.904  0.4660 -0.4697 -0.2966
  339SOL    HW2 1203   3.824   1.013   1.774  0.6052  0.4222 -0.9943
  340SOL     OW 1204   3.071   2.488   1.363  0.2097 -0.1860  0.1430
  340SOL    HW1 1205   3.117   2.549   1.428  0.9001  0.0119 -0.5149
  340SOL    HW2 1206   3.133   2.467   1.287 -0.4674 -0.6788 -0.2887
  341SOL     OW 1207   1.839   4.396   2.746 -0.4957  0.4414 -0.2036
  341SOL    HW1 1208   1.833   4.422   2.650  1.9002 -0.6276 -0.7208
  341SOL    HW2 1209   1.922   4.435   2.786 -0.9550  0.0779  1.1614
  342SOL     OW 1210   4.215   0.729   5.137 -0.6012 -0.6210  0.2877
  342SOL    HW1 1211   4.144   0.737   5.066 -0.3171 -1.3431 -0.0813
  342SOL    HW2 1212   4.268   0.646   5.122 -0.0642 -0.3981  0.9256
  343SOL     OW 1213   2.984   0.380   0.208 -0.2779 -0.9010 -0.2715
  343SOL    HW1 1214   2.997   0.285   0.235  0.0757 -0.9322 -0.5428
  343SOL    HW2 1215   2.907   0.386   0.144 -1.2897 -0.7878  0.9335
  344SOL     OW 1216   4.201   0.334   2.084  0.1485 -0.6454  0.3789
  344SOL    HW1 1217   4.271   0.328   2.013 -0.7297 -0.2197 -0.5598
  344SOL    HW2 1218   4.234   0.292   2.168  2.0201  0.6980  0.3747
  345SOL     OW 1219   5.137   3.752   4.615  0.5579  0.1250  0.3534
  345SOL    HW1 1220   5.043   3.719   4.624 -0.0608  2.1162  1.6079
  345SOL    HW2 1221   5.138   3.837   4.563  1.2632  1.6223  2.6678
  346SOL     OW 1222   3.489   3.142   0.955 -0.2973  0.0809 -0.2097
  346SOL    HW1 1223   3.451   3.183   0.872  0.7714 -0.2332 -0.8707
  346SOL    HW2 1224   3.461   3.046   0.960  0.1640 -0.0706 -0.5400
  347SOL     OW 1225   1.904   1.997   1.499 -0.6492  0.0429 -0.4070
  347SOL    HW1 1226   1.968   2.055   1.448 -2.3529  2.3592 -0.1079
  347SOL    HW2 1227   1.811   2.014   1.466 -1.4131 -1.0510  1.0824
  348SOL     OW 1228   3.478   4.535   3.318  0.5310 -0.1595 -0.1833
  348SOL    HW1 1229   3.389   4.518   3.360  0.8761 -0.9556  0.2597
  348SOL    HW2 1230   3.517   4.448   3.287  1.6999 -0.0031  0.7620
  349SOL     OW 1231   0.489   2.400   2.503 -0.6220 -0.7235  0.3152
  349SOL    HW1 1232   0.542   2.344   2.567 -1.5795 -0.3736  1.4507
  349SOL    HW2 1233   0.523   2.493   2.503  1.5174 -1.3757 -2.1947
  350SOL     OW 1234   3.057   3.377   0.835 -0.8008 -0.7357 -0.3722
  350SOL    HW1 1235   3.000   3.413   0.908  0.3252  0.0620  0.1499
  350SOL    HW2 1236   3.032   3.420   0.748 -0.3398  0.3874  0.0250
  351SOL     OW 1237   2.080   0.500   1.859 -0.5082 -0.2823  0.5060
  351SOL    HW1 1238   2.097   0.555   1.941 -1.4228  0.4648  0.2051
  351SOL    HW2 1239   2.067   0.560   1.781 -0.2548 -0.9759 -0.0813
  352SOL     OW 1240   1.693   2.053   2.650 -0.0221  0.3190  0.0782
  352SOL    HW1 1241   1.674   2.074   2.746  0.4907 -1.7615  0.6884
  352SOL    HW2 1242   1.639   2.113   2.591 -0.4178  1.5723  1.6465
  353SOL     OW 1243   1.433   0.494   1.324 -0.0405  0.1186  0.3128
  353SOL    HW1 1244   1.515   0.488   1.267 -0.1183 -0.4448  0.2605
  353SOL    HW2 1245   1.387   0.406   1.327 -1.2029  0.6747 -0.4701
  354SOL     OW 1246   4.956   4.209   2.432  0.1518 -0.3098  0.0500
  354SOL    HW1 1247   4.997   4.206   2.341  1.8565  0.5576  0.7246
  354SOL    HW2 1248   5.025   4.240   2.498 -1.4449  0.5274  1.4016
  355SOL     OW 1249   3.640   2.477   4.381 -0.4771  0.3439 -0.3653
  355SOL    HW1 1250   3.553   2.523   4.402 -0.3777  0.6639 -0.6391
  355SOL    HW2 1251   3.642   2.388   4.425 -1.2031  0.0762 -0.8458
  356SOL     OW 1252   2.479   4.185   2.697 -0.6287 -0.6684  0.0062
  356SOL    HW1 1253   2.497   4.283   2.693  1.3065 -0.9564  0.6972
  356SOL    HW2 1254   2.385   4.169   2.727 -1.8695  0.9678 -2.6274
  357SOL     OW 1255   4.776   4.045   1.438  0.1186 -0.2958 -0.3531
  357SOL    HW1 1256   4.694   4.097   1.413 -0.4260 -1.4657 -1.0913
  357SOL    HW2 1257   4.839   4.104   1.489 -1.8500  0.2085  1.6446
  358SOL     OW 1258   4.051   1.989   0.551  0.0817  0.4148  0.0348
  358SOL    HW1 1259   4.006   1.912   0.505  1.1027 -0.7154  0.8910
  358SOL    HW2 1260   4.048   2.069   0.491  1.0875 -0.9200 -1.8974
  359SOL     OW 1261   3.423   4.332   1.655  0.2712 -0.7632  0.7557
  359SOL    HW1 1262   3.346   4.268   1.663 -0.7499  0.3007 -0.2644
  359SOL    HW2 1263   3.411   4.390   1.574  2.1152 -0.5063  0.6216
  360SOL     OW 1264   1.057   0.693   0.828 -0.2019  0.1162 -0.0411
  360SOL    HW1 1265   1.059   0.724   0.733  0.7716  1.8184  0.4911
  360SOL    HW2 1266   1.149   0.664   0.855  0.0665  1.8102  1.0099
  361SOL     OW 1267   4.812   2.974   0.814 -0.2631 -0.0158 -0.4741
  361SOL    HW1 1268   4.900   2.948   0.775 -0.6964  0.1580 -1.5920
  361SOL    HW2 1269   4.748   2.898   0.807 -0.4218  0.1003 -0.3141
  362SOL     OW 1270   3.926   0.202   4.737  0.5256  0.4223  0.0149
  362SOL    HW1 1271   3.963   0.236   4.824  0.7228  1.7144 -0.5462
  362SOL    HW2 1272   3.989   0.226   4.663 -0.4278  0.8170 -0.6941
  363SOL     OW 1273   1.314   3.946   3.292  0.6786 -0.0789  0.4043
  363SOL    HW1 1274   1.295   3.849   3.307  1.7957 -0.3822 -0.0299
  363SOL    HW2 1275   1.259   3.979   3.215  0.3633 -0.3851  0.4934
  364SOL     OW 1276   0.085   4.147   3.859  0.4365 -0.1480 -0.0010
  364SOL    HW1 1277   0.007   4.193   3.818  0.6431  0.4118  0.2188
  364SOL    HW2 1278   0.077   4.151   3.959  0.5512 -0.4245  0.0199
  365SOL     OW 1279   2.420   5.057   0.750  0.4583 -0.2850 -0.2391
  365SOL    HW1 1280   2.356   5.031   0.823  0.8216  1.0129  0.5838
  365SOL    HW2 1281   2.507   5.010   0.765  0.4632 -0.1902  0.0470
  366SOL     OW 1282   0.146   3.086   2.388 -0.0289  0.4733 -0.0944
  366SOL    HW1 1283   0.123   3.039   2.474  0.5510  0.0179 -0.1771
  366SOL    HW2 1284   0.095   3.045   2.313  0.0112  0.3812 -0.0721
  367SOL     OW 1285   3.723   4.644   0.323 -0.0002 -0.0529  0.5128
  367SOL    HW1 1286   3.769   4.726   0.357 -1.9059  0.8712  1.0267
  367SOL    HW2 1287   3.768   4.613   0.239  1.5724  0.7249  1.0315
  368SOL     OW 1288   1.964   4.398   1.231  0.5195  0.0254  0.6775
  368SOL    HW1 1289   1.970   4.475   1.168  0.6954  1.6415  2.5547
  368SOL    HW2 1290   1.872   4.359   1.229 -0.2060  1.6419  1.1484
  369SOL     OW 1291   0.531   1.002   2.977  0.0945  0.2650 -0.0293
  369SOL    HW1 1292   0.478   0.954   2.908  0.6192 -1.6251  0.8177
  369SOL    HW2 1293   0.475   1.073   3.019 -1.1896 -0.5205 -0.3716
  370SOL     OW 1294   1.348   2.328   0.018  0.4863  0.0168 -0.3898
  370SOL    HW1 1295   1.292   2.254  -0.019  0.6652  0.1432 -0.9301
  370SOL    HW2 1296   1.383   2.302   0.108 -1.9783  0.6909  0.8245
  371SOL     OW 1297   1.715   0.019   0.808  0.5711  0.2794  0.0473
  371SOL    HW1 1298   1.635  -0.036   0.834  0.1277  0.2576 -1.2653
  371SOL    HW2 1299   1.763   0.049   0.890 -0.9608  0.5578  0.8935
  372SOL     OW 1300   3.369   1.577   5.143  0.2996  0.2366  0.2125
  372SOL    HW1 1301   3.321   1.501   5.187 -0.0228  0.9192  1.0626
  372SOL    HW2 1302   3.328   1.663   5.171  1.2667  0.7804  0.0156
  373SOL     OW 1303   4.481   1.616   0.338 -0.1903  0.3162  0.2761
  373SOL    HW1 1304   4.497   1.519   0.322  0.4952  0.4270  0.2431
  373SOL    HW2 1305   4.557   1.669   0.299  1.1124  0.6591  3.0542
  374SOL     OW 1306   0.977   2.638   2.596 -0.0900  0.1556 -0.3761
  374SOL    HW1 1307   0.916   2.574   2.642  0.4422  0.3890  0.6783
  374SOL    HW2 1308   0.926   2.719   2.567 -0.5275 -0.2163 -0.6495
  375SOL     OW 1309   3.414   1.867   2.444 -0.0832  0.1525  0.9089
  375SOL    HW1 1310   3.452   1.888   2.354 -0.4326 -1.0291  0.4649
  375SOL    HW2 1311   3.454   1.928   2.512  0.0170  1.2147 -0.0771
  376SOL     OW 1312   1.950   0.373   0.806  0.6920  0.0349  0.2581
  376SOL    HW1 1313   1.885   0.426   0.751 -0.9902  0.1863  2.2238
  376SOL    HW2 1314   1.970   0.287   0.760  0.7453  0.8736 -1.3689
  377SOL     OW 1315   4.809   3.419   2.351 -0.7161 -0.4255 -0.4546
  377SOL    HW1 1316   4.799   3.431   2.450 -2.8550 -0.9522 -0.5550
  377SOL    HW2 1317   4.862   3.336   2.333  0.4789  0.1616  0.2126
  378SOL     OW 1318   4.200   2.532   3.692 -0.6075 -0.2076  0.3141
  378SOL    HW1 1319   4.191   2.562   3.597  1.2341  0.5093  0.3123
  378SOL    HW2 1320   4.112   2.499   3.726 -2.0241  2.2575 -0.7093
  379SOL     OW 1321   2.412   2.015   1.603 -0.1846 -0.6741 -0.2861
  379SOL    HW1 1322   2.368   1.933   1.567  0.5501 -0.6079 -1.3911
  379SOL    HW2 1323   2.483   2.045   1.539  0.8910 -0.3012  1.0363
  380SOL     OW 1324   3.410   1.761   3.816  0.4910 -0.1663 -0.2155
  380SOL    HW1 1325   3.327   1.750   3.872 -0.4726 -0.5027 -1.6339
  380SOL    HW2 1326   3.386   1.808   3.731  1.2602 -2.2067 -1.6573
  381SOL     OW 1327   0.634   4.010   4.372 -0.0148 -0.1071 -0.6569
  381SOL    HW1 1328   0.651   4.107   4.351  1.9003 -0.1262  0.6097
  381SOL    HW2 1329   0.662   3.954   4.295  2.4621  0.1402 -0.0195
  382SOL     OW 1330   4.100   0.158   2.453  0.0186 -0.1163 -0.1207
  382SOL    HW1 1331   4.100   0.071   2.503  0.9114 -1.4784 -2.3424
  382SOL    HW2 1332   4.059   0.144   2.363 -1.1417  2.1556 -0.0199
  383SOL     OW 1333   3.365   2.680   2.181  0.2912  0.0915 -0.9788
  383SOL    HW1 1334   3.404   2.702   2.092  1.8254  2.8169  0.2423
  383SOL    HW2 1335   3.329   2.763   2.223 -1.7495 -1.3815  0.3893
  384SOL     OW 1336   0.314   3.154   4.261  0.6215 -0.0732 -0.3393
  384SOL    HW1 1337   0.411   3.153   4.237  0.5889  2.4505 -0.9173
  384SOL    HW2 1338   0.264   3.208   4.193 -0.9064  0.0471  0.8361
  385SOL     OW 1339   2.839   4.609   3.466  0.6402 -0.1674  0.0601
  385SOL    HW1 1340   2.822   4.521   3.511 -0.7677 -0.5695 -1.1648
  385SOL    HW2 1341   2.900   4.664   3.523  0.1768 -1.2434  1.6876
  386SOL     OW 1342   4.722   0.039   0.534 -0.1073  0.2514  0.3816
  386SOL    HW1 1343   4.744   0.054   0.438  0.9604  0.2387  0.6144
  386SOL    HW2 1344   4.736   0.124   0.585  0.2860  0.0069  0.6912
  387SOL     OW 1345   4.750   0.631   0.846 -0.1344 -0.0991 -0.0505
  387SOL    HW1 1346   4.716   0.674   0.762  1.7907  1.0150 -0.3130
  387SOL    HW2 1347   4.774   0.702   0.912 -2.0394 -0.9590  1.6771
  388SOL     OW 1348   0.447   1.592   2.858 -0.1598  0.3796  0.0284
  388SOL    HW1 1349   0.384   1.523   2.822 -0.0230  0.0370  0.4307
  388SOL    HW2 1350   0.513   1.547   2.918  1.5072  0.4540 -1.6535
  389SOL     OW 1351   1.342   2.980   1.335  0.2058  0.1436 -0.1817
  389SOL    HW1 1352   1.252   3.011   1.367  1.2166  1.8039  1.2039
  389SOL    HW2 1353   1.340   2.969   1.236 -1.0498  1.9139 -0.3944
  390SOL     OW 1354   0.148   2.421   0.063 -0.3647  0.6575  0.2331
  390SOL    HW1 1355   0.104   2.456   0.146 -1.7981 -1.0812  0.2911
  390SOL    HW2 1356   0.167   2.323   0.075  0.5784  0.6680 -1.0295
  391SOL     OW 1357   3.290   1.611   0.892 -0.1081  0.4850  0.0863
  391SOL    HW1 1358   3.367   1.547   0.889 -0.8714 -0.4456 -0.5009
  391SOL    HW2 1359   3.242   1.601   0.979 -0.6437 -0.2743 -0.2842
  392SOL     OW 1360   4.661   1.027   0.856  0.2940  0.3511  0.1049
  392SOL    HW1 1361   4.578   0.986   0.893  0.2105 -1.4087 -1.8564
  392SOL    HW2 1362   4.640   1.116   0.815 -0.1589  0.9277  1.5208
  393SOL     OW 1363   0.167   0.624   2.714 -0.1799  0.7980  0.2348
  393SOL    HW1 1364   0.255   0.594   2.676 -1.3663 -0.1290 -1.9431
  393SOL    HW2 1365   0.106   0.545   2.723 -1.3883  1.6812 -0.0194
  394SOL     OW 1366   1.390   5.001   3.228 -0.0150 -0.3672  0.0722
  394SOL    HW1 1367   1.420   5.074   3.290  2.7713 -1.0660 -0.3132
  394SOL    HW2 1368   1.351   4.926   3.282 -0.1263  0.1532  0.7313
  395SOL     OW 1369   1.169   5.140   4.115  0.3347 -0.1038  0.0331
  395SOL    HW1 1370   1.261   5.139   4.156  0.9099  0.9449 -1.1614
  395SOL    HW2 1371   1.135   5.047   4.109  1.0884 -0.4639  1.0031
  396SOL     OW 1372   3.497   4.286   3.942  0.0885  0.2369  0.1270
  396SOL    HW1 1373   3.448   4.353   3.886 -0.8107 -1.9741 -1.9201
  396SOL    HW2 1374   3.433   4.219   3.978  0.9581  0.4361  2.1801
  397SOL     OW 1375   1.834   0.433   5.080 -0.5273 -1.1322 -0.3312
  397SOL    HW1 1376   1.843   0.476   5.170 -1.2132 -1.7067  0.0245
  397SOL    HW2 1377   1.849   0.335   5.088 -0.9992 -1.2496 -0.7624
  398SOL     OW 1378   3.882   0.093   3.411  0.2253 -0.2641 -0.3155
  398SOL    HW1 1379   3.841   0.182   3.431  1.2809 -0.0772  1.2031
  398SOL    HW2 1380   3.952   0.103   3.341  2.5956  0.7989  2.0107
  399SOL     OW 1381   4.613   1.945   4.861  0.3866  0.6859 -0.6748
  399SOL    HW1 1382   4.554   1.867   4.840 -1.3075  1.9614 -0.9090
  399SOL    HW2 1383   4.708   1.921   4.844  0.0684 -1.7666  0.5727
  400SOL     OW 1384   2.477   0.872   2.193 -0.3347  0.1038 -0.1246
  400SOL    HW1 1385   2.438   0.781   2.211 -0.6257  0.2095 -0.2208
  400SOL    HW2 1386   2.573   0.862   2.168 -0.0273 -0.0851  1.0668
  401SOL     OW 1387   4.427   1.850   5.132 -0.1114 -0.1566  0.1290
  401SOL    HW1 1388   4.351   1.813   5.078  0.6684  0.3280 -1.3459
  401SOL    HW2 1389   4.432   1.949   5.120  0.9044 -0.2141 -0.0004
  402SOL     OW 1390   1.839   1.408   3.983  0.3218 -0.5155 -0.0554
  402SOL    HW1 1391   1.784   1.469   4.039  0.8794 -1.0651  1.1085
  402SOL    HW2 1392   1.934   1.439   3.981  0.1620 -0.0403 -1.3787
  403SOL     OW 1393   3.937   1.804   2.500 -0.0008  0.1637 -0.0099
  403SOL    HW1 1394   3.993   1.774   2.422  0.4894  0.8148  0.0813
  403SOL    HW2 1395   3.996   1.816   2.580 -0.1661  1.3923 -0.0614
  404SOL     OW 1396   1.951   2.890   1.561  0.4842  0.1956  0.3811
  404SOL    HW1 1397   1.971   2.987   1.563 -1.7084  0.6750  2.0714
  404SOL    HW2 1398   1.997   2.844   1.636 -0.4911  0.3993  1.1214
  405SOL     OW 1399   4.490   0.093   4.736 -0.4602 -0.3889 -0.3318
  405SOL    HW1 1400   4.511   0.187   4.711  0.4422 -0.4644  0.0972
  405SOL    HW2 1401   4.410   0.062   4.685  0.4841 -0.0955 -2.0531
  406SOL     OW 1402   0.596   1.136   2.279  0.8380  0.3453  0.6176
  406SOL    HW1 1403   0.629   1.098   2.366  1.0235 -0.4332  0.2145
  406SOL    HW2 1404   0.506   1.176   2.294 -0.2654 -1.9777  0.6958
  407SOL     OW 1405   3.650   1.609   3.786  0.2832 -0.5268 -0.7855
  407SOL    HW1 1406   3.562   1.656   3.791 -0.1671 -1.4274  0.0036
  407SOL    HW2 1407   3.724   1.677   3.788 -0.3564  0.1710 -0.0258
  408SOL     OW 1408   1.182   1.671   1.824 -0.4602 -0.1341  0.3735
  408SOL    HW1 1409   1.135   1.670   1.912 -0.2682  0.8313  0.4913
  408SOL    HW2 1410   1.246   1.747   1.821 -0.7318  0.0619 -0.7445
  409SOL     OW 1411   2.122   1.354   1.740 -0.4753  0.0054 -0.1677
  409SOL    HW1 1412   2.057   1.381   1.669 -0.5294  2.3214  0.6639
  409SOL    HW2 1413   2.204   1.411   1.733 -0.2626 -0.0794  1.2736
  410SOL     OW 1414   3.152   2.028   0.192 -0.3461 -0.6572 -0.3488
  410SOL    HW1 1415   3.158   2.086   0.274  0.4724  2.2876 -2.3299
  410SOL    HW2 1416   3.232   1.969   0.188  0.3850  0.2528  0.2537
  411SOL     OW 1417   4.869   3.224   4.841 -0.1364  0.1989 -0.2382
  411SOL    HW1 1418   4.966   3.229   4.819 -0.4151  1.6349 -1.3440
  411SOL    HW2 1419   4.836   3.314   4.868 -1.5127  0.1274 -1.5475
  412SOL     OW 1420   4.489   2.316   3.360 -0.3829  0.1490  0.3483
  412SOL    HW1 1421   4.559   2.292   3.292 -0.0353  1.8757  0.0470
  412SOL    HW2 1422   4.444   2.400   3.332 -2.3230 -0.6935  0.7623
  413SOL     OW 1423   1.643   2.988   2.672 -0.3891 -0.4755  0.0643
  413SOL    HW1 1424   1.669   2.951   2.761  0.0538 -1.6647 -0.5351
  413SOL    HW2 1425   1.574   3.059   2.685 -0.2189 -0.5148  1.3612
  414SOL     OW 1426   3.260   4.862   3.428  0.1763  0.3141 -0.2603
  414SOL    HW1 1427   3.311   4.781   3.396 -1.9010 -0.9781 -0.5122
  414SOL    HW2 1428   3.287   4.883   3.522  1.0074 -0.4709 -0.3056
  415SOL     OW 1429   1.800   4.974   2.630 -0.2932 -0.2938  0.1442
  415SOL    HW1 1430   1.786   4.990   2.532 -0.6258 -1.0893  0.0570
  415SOL    HW2 1431   1.712   4.978   2.677 -0.1524 -0.0623  0.3907
  416SOL     OW 1432   0.441   2.599   0.967 -0.2326  0.5691  0.3662
  416SOL    HW1 1433   0.421   2.549   0.882 -0.4729 -1.3062  1.4818
  416SOL    HW2 1434   0.506   2.547   1.022 -0.8706  1.2400  1.8118
  417SOL     OW 1435   0.307   0.057   3.574  0.4187  0.0330  0.4296
  417SOL    HW1 1436   0.229   0.092   3.626  0.9606 -0.1794  1.4046
  417SOL    HW2 1437   0.340   0.129   3.513  0.0035  0.4092  0.6362
  418SOL     OW 1438   4.539   4.205   1.273 -0.1794  0.1765  0.2272
  418SOL    HW1 1439   4.626   4.202   1.224 -0.1267  1.7562  0.1844
  418SOL    HW2 1440   4.465   4.226   1.208 -0.3502  0.5015  0.5205
  419SOL     OW 1441   1.796   0.564   2.901  0.7530  0.4394 -0.3505
  419SOL    HW1 1442   1.814   0.468   2.879 -1.6918 -0.4028  0.9783
  419SOL    HW2 1443   1.736   0.603   2.830 -0.5024  0.1150  0.4924
  420SOL     OW 1444   1.098   4.143   4.314  0.0641  0.0654  0.0631
  420SOL    HW1 1445   1.022   4.088   4.347 -0.7324  1.8772  1.4567
  420SOL    HW2 1446   1.184   4.107   4.350  0.0069 -2.2734 -1.8915
  421SOL     OW 1447   3.081   2.373   4.276  0.0318 -0.4049 -0.8968
  421SOL    HW1 1448   3.039   2.369   4.186 -0.1946  1.4676 -0.9214
  421SOL    HW2 1449   3.030   2.437   4.334  1.2369 -0.1704 -0.0462
  422SOL     OW 1450   3.576   1.571   0.569  1.0740 -0.4616  0.2266
  422SOL    HW1 1451   3.550   1.477   0.592  0.5957 -0.0656  1.3718
  422SOL    HW2 1452   3.494   1.623   0.547  0.9458  0.4353  2.5069
  423SOL     OW 1453   2.116   4.311   0.549  0.2256 -0.0282 -0.2707
  423SOL    HW1 1454   2.069   4.230   0.583  2.5498 -1.4932 -0.3709
  423SOL    HW2 1455   2.142   4.370   0.626  0.1878 -0.3259 -0.0296
  424SOL     OW 1456   2.355   3.021   0.683 -0.4070 -0.4251  0.5695
  424SOL    HW1 1457   2.382   3.092   0.748 -0.3101 -0.7288  0.8620
  424SOL    HW2 1458   2.391   3.044   0.592 -1.2185  0.4100  0.4476
  425SOL     OW 1459   3.267   2.743   4.022 -0.2847 -0.2432 -0.2198
  425SOL    HW1 1460   3.276   2.801   3.941 -1.8469  2.2215  1.2458
  425SOL    HW2 1461   3.358   2.711   4.050  0.5628  0.9667 -1.4551
  426SOL     OW 1462   1.916   3.209   3.313  0.0778  0.0474  0.6268
  426SOL    HW1 1463   1.874   3.288   3.358 -0.9446  0.2170 -0.5766
  426SOL    HW2 1464   1.902   3.216   3.214  1.6017 -0.7060  0.3325
  427SOL     OW 1465   1.186   4.893   1.808  0.1380  0.7465  1.0775
  427SOL    HW1 1466   1.261   4.827   1.817 -0.5761 -0.5481 -1.5730
  427SOL    HW2 1467   1.114   4.871   1.875  0.4108 -0.4490  0.9902
  428SOL     OW 1468   1.973   1.713   4.004 -0.5598  0.2980  0.7512
  428SOL    HW1 1469   1.902   1.702   4.073 -0.0015  0.7842  1.4175
  428SOL    HW2 1470   2.003   1.808   4.002 -0.7383  0.3450 -0.3452
  429SOL     OW 1471   0.160   3.449   2.083  0.3223  0.2405 -0.0060
  429SOL    HW1 1472   0.177   3.428   2.179  0.9705  0.5751 -0.0380
  429SOL    HW2 1473   0.130   3.544   2.074  0.7669  0.3701 -0.1754
  430SOL     OW 1474   1.393   3.346   2.063 -0.0550 -0.0865 -0.3941
  430SOL    HW1 1475   1.477   3.382   2.104  0.2456  0.2685 -1.2988
  430SOL    HW2 1476   1.314   3.378   2.114  0.3787 -1.1869  1.0554
  431SOL     OW 1477   2.801   3.292   4.307  0.1336  0.1266 -0.3605
  431SOL    HW1 1478   2.850   3.216   4.349  1.6401  1.6144  0.6812
  431SOL    HW2 1479   2.703   3.270   4.305  0.3581 -1.2584  1.1812
  432SOL     OW 1480   0.136   4.855   4.851  0.9821  0.4981  0.9345
  432SOL    HW1 1481   0.185   4.779   4.807  0.7054  0.5742  0.4878
  432SOL    HW2 1482   0.200   4.929   4.871  0.7597  1.4073 -1.4174
  433SOL     OW 1483   3.695   1.813   3.515  0.6564  0.4177 -0.3244
  433SOL    HW1 1484   3.736   1.741   3.458  1.1680 -0.7133  1.3541
  433SOL    HW2 1485   3.764   1.884   3.533  1.2147 -0.3382  0.6403
  434SOL     OW 1486   0.189   1.406   1.319  0.0518  0.4125 -0.2170
  434SOL    HW1 1487   0.247   1.344   1.266 -1.0014  0.2038 -1.1438
  434SOL    HW2 1488   0.229   1.498   1.318  2.6068 -0.4834  2.6389
  435SOL     OW 1489   3.800   3.838   3.911  0.0368  0.0789  0.1362
  435SOL    HW1 1490   3.794   3.900   3.833 -0.4423 -2.1131 -1.7033
  435SOL    HW2 1491   3.708   3.814   3.941  0.1153 -1.4107 -0.6801
  436SOL     OW 1492   3.870   3.516   0.748  0.6156  0.1423  0.5890
  436SOL    HW1 1493   3.833   3.454   0.817  0.0736 -1.9870 -1.4987
  436SOL    HW2 1494   3.917   3.592   0.793 -1.9801  0.3059  3.3054
  437SOL     OW 1495   2.010   2.368   0.390 -0.2048 -0.3108  0.0297
  437SOL    HW1 1496   2.014   2.355   0.291  0.2167 -1.1442  0.1409
  437SOL    HW2 1497   2.030   2.463   0.413  1.7517 -0.5317 -0.5745
  438SOL     OW 1498   3.420   2.124   0.883 -0.3162  0.0075  0.5268
  438SOL    HW1 1499   3.385   2.031   0.876 -4.1741  1.3594 -0.9302
  438SOL    HW2 1500   3.361   2.177   0.944  1.3133  1.7114  0.7005
  439SOL     OW 1501   0.972   2.777   3.608  0.2208 -0.5037 -0.2862
  439SOL    HW1 1502   1.060   2.731   3.618  0.1121 -0.3763  1.5650
  439SOL    HW2 1503   0.971   2.860   3.663 -0.8878 -0.2333 -0.6808
  440SOL     OW 1504   3.504   3.121   0.000 -0.4569  0.8515  0.2078
  440SOL    HW1 1505   3.506   3.175  -0.084  0.8382  0.6892  0.1238
  440SOL    HW2 1506   3.519   3.025  -0.021  1.5380  1.0081  0.7498
  441SOL     OW 1507   4.993   0.826   1.823 -0.1421 -0.0029  0.2143
  441SOL    HW1 1508   4.898   0.812   1.852 -0.2130 -0.4335 -0.2066
  441SOL    HW2 1509   5.052   0.833   1.903 -0.4523 -0.2945  0.4719
  442SOL     OW 1510   4.108   5.086   2.594  0.5917 -0.0862  0.6204
  442SOL    HW1 1511   4.184   5.047   2.543  0.3754 -0.3714  0.5132
  442SOL    HW2 1512   4.029   5.025   2.588 -0.3985  1.2894 -1.2460
  443SOL     OW 1513   3.549   2.085   1.153 -0.0947  0.2045  0.2221
  443SOL    HW1 1514   3.518   2.108   1.060  0.0897  1.8044  0.5290
  443SOL    HW2 1515   3.637   2.037   1.148  0.0890  0.5962 -0.4199
  444SOL     OW 1516   5.068   4.160   5.148 -0.2618  0.4550 -0.2402
  444SOL    HW1 1517   5.050   4.228   5.218  0.8570 -1.1625  1.7298
  444SOL    HW2 1518   5.167   4.155   5.131 -0.2329 -1.2216  0.2839
  445SOL     OW 1519   0.347   1.739   1.011  0.3748  0.2570  0.0396
  445SOL    HW1 1520   0.369   1.837   1.011  1.5546  0.0723  2.5205
  445SOL    HW2 1521   0.421   1.689   0.967  0.6807  0.3374  0.4578
  446SOL     OW 1522   0.345   2.156   3.702  0.0956  0.5473 -0.3289
  446SOL    HW1 1523   0.440   2.128   3.690  0.6127  1.2893  1.6617
  446SOL    HW2 1524   0.337   2.254   3.687 -0.0266  0.7630  1.0280
  447SOL     OW 1525   2.412   0.339   4.173  0.4187  0.3770 -0.1242
  447SOL    HW1 1526   2.450   0.251   4.201  0.7103 -0.1521 -2.0729
  447SOL    HW2 1527   2.387   0.391   4.255  1.1139 -1.1057  1.0937
  448SOL     OW 1528   3.712   3.411   4.883  0.4810 -0.2721 -0.3293
  448SOL    HW1 1529   3.743   3.316   4.875  0.1032 -0.3516 -0.8478
  448SOL    HW2 1530   3.710   3.454   4.793  0.8120  0.2848 -0.0769
  449SOL     OW 1531   2.912   1.551   2.221 -0.0653 -0.1638  0.3953
  449SOL    HW1 1532   2.894   1.482   2.291 -2.3575  1.8926  2.0233
  449SOL    HW2 1533   2.892   1.642   2.259  0.8829  1.2443 -2.2523
  450SOL     OW 1534   2.813   0.097   5.039  0.0813  0.6165 -0.3571
  450SOL    HW1 1535   2.876   0.082   5.115 -0.1183  3.5551  0.4805
  450SOL    HW2 1536   2.719   0.083   5.070  0.0970 -2.3187 -1.2476
  451SOL     OW 1537   5.014   3.985   1.091  0.3163  0.3738  0.2257
  451SOL    HW1 1538   5.077   3.909   1.106  1.1252  0.8549 -0.5694
  451SOL    HW2 1539   4.950   3.962   1.018 -0.6513 -0.2328  1.2419
  452SOL     OW 1540   1.668   2.108   1.074  0.1962  0.2984 -0.0169
  452SOL    HW1 1541   1.708   2.058   0.997 -1.2227  1.4206 -1.5791
  452SOL    HW2 1542   1.718   2.087   1.158  3.2223  0.6785 -1.5743
  453SOL     OW 1543   3.945   2.105   5.160 -0.1828  0.0795 -0.2492
  453SOL    HW1 1544   3.946   2.128   5.062 -2.2242 -0.7865 -0.5200
  453SOL    HW2 1545   3.853   2.119   5.196  0.2313 -0.8873  1.2488
  454SOL     OW 1546   2.785   2.512   2.344 -0.2965  0.0052  0.0646
  454SOL    HW1 1547   2.774   2.461   2.429 -0.8313  0.4703  0.2782
  454SOL    HW2 1548   2.844   2.460   2.282  1.1535  0.2391  1.1904
  455SOL     OW 1549   2.223   4.849   1.861  0.1539 -0.0638 -0.4330
  455SOL    HW1 1550   2.157   4.779   1.834 -0.6048  0.2002  0.6685
  455SOL    HW2 1551   2.312   4.807   1.875 -0.2775 -0.8122  0.1419
  456SOL     OW 1552   1.993   2.677   4.394 -0.4146 -0.6985 -0.4615
  456SOL    HW1 1553   1.941   2.760   4.411  0.5530 -0.0096 -0.8171
  456SOL    HW2 1554   1.937   2.597   4.418 -1.0537  0.0660  0.6565
  457SOL     OW 1555   4.224   3.180   2.800  0.1695  0.2696  0.0176
  457SOL    HW1 1556   4.141   3.124   2.807 -0.9818  1.8645 -0.3161
  457SOL    HW2 1557   4.219   3.257   2.864  0.3165  1.6602 -1.5589
  458SOL     OW 1558   2.362   3.534   1.518 -0.1566  0.0652  0.1978
  458SOL    HW1 1559   2.332   3.629   1.527 -0.5837  0.1556 -1.7529
  458SOL    HW2 1560   2.384   3.497   1.608 -0.2603  1.9179  1.0188
  459SOL     OW 1561   0.711   0.002   3.339  0.5366  0.6527 -0.1115
  459SOL    HW1 1562   0.767   0.040   3.413  1.2185  0.0045 -0.2876
  459SOL    HW2 1563   0.665  -0.081   3.370 -0.0280  0.9574 -0.0971
  460SOL     OW 1564   0.749   4.522   0.201 -0.0179  0.1466 -0.1109
  460SOL    HW1 1565   0.716   4.615   0.214 -0.0839 -0.0597  1.2818
  460SOL    HW2 1566   0.723   4.490   0.110 -0.9893  1.0702 -0.1736
  461SOL     OW 1567   4.308   4.523   0.978 -0.3875  0.2106 -0.2726
  461SOL    HW1 1568   4.305   4.435   1.025 -0.1805  0.5992  0.4969
  461SOL    HW2 1569   4.300   4.509   0.879  0.2171 -0.7101 -0.2019
  462SOL     OW 1570   2.041   4.140   1.976 -0.8766  0.1026 -0.3379
  462SOL    HW1 1571   2.058   4.104   1.884 -0.7939  1.4291 -0.8535
  462SOL    HW2 1572   2.126   4.177   2.014 -1.5378  2.5519 -1.0804
  463SOL     OW 1573   2.573   3.614   1.067  0.4600 -0.2483  0.0607
  463SOL    HW1 1574   2.566   3.520   1.035 -0.4834 -0.6960  1.5137
  463SOL    HW2 1575   2.663   3.629   1.109  0.4942 -0.5703  0.0999
  464SOL     OW 1576   1.805   3.748   1.579  0.2555 -0.4666 -0.3422
  464SOL    HW1 1577   1.743   3.673   1.556 -1.1777  0.7331 -0.5326
  464SOL    HW2 1578   1.782   3.828   1.524  0.7441  0.5863  0.9257
  465SOL     OW 1579   4.930   4.534   2.773  0.4957 -0.3420 -0.3416
  465SOL    HW1 1580   4.992   4.605   2.740  1.2449 -0.4907  0.6854
  465SOL    HW2 1581   4.836   4.560   2.754  0.6690  1.5344  1.0785
  466SOL     OW 1582   2.281   2.530   3.023 -0.1563  0.5256 -0.2680
  466SOL    HW1 1583   2.355   2.595   3.006 -0.4278  1.0605  0.5371
  466SOL    HW2 1584   2.319   2.438   3.032  0.4229  0.8083  0.2403
  467SOL     OW 1585   3.549   4.304   5.126  0.0369 -0.1278 -0.3100
  467SOL    HW1 1586   3.525   4.299   5.223 -0.1035  0.9791 -0.2757
  467SOL    HW2 1587   3.644   4.276   5.114  0.1615  0.0699  0.1940
  468SOL     OW 1588   3.044   2.786   1.077  0.2418  0.3418  0.3693
  468SOL    HW1 1589   2.948   2.766   1.060  0.7391 -0.6294 -1.6031
  468SOL    HW2 1590   3.058   2.885   1.081 -0.7975  0.4890  0.5514
  469SOL     OW 1591   4.149   4.716   3.063 -0.7984 -0.1818 -0.4577
  469SOL    HW1 1592   4.169   4.813   3.075 -0.8611 -0.3486  1.2096
  469SOL    HW2 1593   4.053   4.704   3.039 -0.7264  0.1716 -0.9364
  470SOL     OW 1594   4.065   1.728   2.264  0.8050 -0.3761 -0.1925
  470SOL    HW1 1595   3.996   1.707   2.195  0.1875  0.9111 -0.0055
  470SOL    HW2 1596   4.141   1.664   2.256  1.3616  0.4803 -2.9641
  471SOL     OW 1597   1.160   0.002   3.477 -0.6152 -0.4083  0.3285
  471SOL    HW1 1598   1.138  -0.084   3.524 -2.2487 -0.1825  0.0673
  471SOL    HW2 1599   1.235   0.047   3.523 -1.1752 -0.9249  1.8127
  472SOL     OW 1600   0.028   0.910   3.887  0.2643  0.5113 -0.1047
  472SOL    HW1 1601   0.014   0.840   3.817  3.2080  0.2196 -0.5138
  472SOL    HW2 1602  -0.011   0.879   3.974 -0.3941 -0.6558 -0.7936
  473SOL     OW 1603   3.593   2.050   2.676  0.0051  0.2848 -0.1757
  473SOL    HW1 1604   3.571   1.970   2.732 -0.2909  1.2807  1.1740
  473SOL    HW2 1605   3.685   2.082   2.699  1.0816 -0.9784 -2.3521
  474SOL     OW 1606   0.402   4.734   4.542 -0.0722 -0.8164 -0.1684
  474SOL    HW1 1607   0.477   4.670   4.528  1.2071  0.5959 -0.0434
  474SOL    HW2 1608   0.437   4.828   4.542 -1.7944 -0.1216  0.2349
  475SOL     OW 1609   4.744   1.989   1.875  0.0390 -0.3550  0.1560
  475SOL    HW1 1610   4.693   1.965   1.958 -0.4623  1.4588  0.4024
  475SOL    HW2 1611   4.692   2.056   1.822  2.0619  1.4710  0.3431
  476SOL     OW 1612   3.176   5.010   0.861  0.0236 -0.8579  0.6225
  476SOL    HW1 1613   3.224   5.021   0.947 -0.1858  1.0126  0.5417
  476SOL    HW2 1614   3.238   4.972   0.792  1.2896  0.9522  0.6766
  477SOL     OW 1615   0.465   4.407   0.422 -0.2713 -0.4579  0.5191
  477SOL    HW1 1616   0.538   4.453   0.474 -0.9164  1.5577 -0.2544
  477SOL    HW2 1617   0.505   4.337   0.364  0.8599 -0.4533  1.2515
  478SOL     OW 1618   4.383   3.497   2.790  0.3811 -0.2483  0.2388
  478SOL    HW1 1619   4.416   3.450   2.708  0.1561  1.6564 -1.0031
  478SOL    HW2 1620   4.454   3.558   2.825 -0.8464  1.9975 -0.9845
  479SOL     OW 1621   4.043   2.117   3.455 -0.1734  0.1776  0.3010
  479SOL    HW1 1622   4.134   2.126   3.494 -0.1034  1.3602 -0.0950
  479SOL    HW2 1623   4.049   2.084   3.361 -0.2252 -0.6499  0.5751
  480SOL     OW 1624   0.342   1.242   2.333  0.6138  0.1452 -0.2753
  480SOL    HW1 1625   0.321   1.316   2.269 -1.7899  0.7953  1.1272
  480SOL    HW2 1626   0.295   1.159   2.305 -2.3632  1.0117  1.6707
  481SOL     OW 1627   5.078   3.914   2.342 -0.6377  0.3498 -0.4114
  481SOL    HW1 1628   5.103   3.933   2.437  0.9070 -0.1899 -0.6881
  481SOL    HW2 1629   4.985   3.877   2.339 -0.9678  1.0242  0.8095
  482SOL     OW 1630   4.982   4.802   3.747 -0.3339  0.1533  0.0096
  482SOL    HW1 1631   5.033   4.734   3.798  1.2199 -0.3679 -2.1047
  482SOL    HW2 1632   4.920   4.757   3.682 -1.4858  0.7923  0.6227
  483SOL     OW 1633   2.067   3.927   3.108  0.5500  0.2860 -0.6228
  483SOL    HW1 1634   2.070   4.010   3.163  0.2307  1.4990 -2.3459
  483SOL    HW2 1635   2.090   3.949   3.013  0.3689 -1.5905 -1.1442
  484SOL     OW 1636   4.579   0.912   0.419  0.2383  0.3582  0.2666
  484SOL    HW1 1637   4.533   0.979   0.359  3.1005  3.0468  0.7945
  484SOL    HW2 1638   4.610   0.834   0.364  0.3183  1.3981 -1.2446
  485SOL     OW 1639   2.749   4.791   3.748 -0.1824 -0.3583 -1.0555
  485SOL    HW1 1640   2.839   4.800   3.704 -0.4274  3.7336 -1.1397
  485SOL    HW2 1641   2.677   4.807   3.681 -0.6306  3.0536  0.0075
  486SOL     OW 1642   0.456   4.155   2.386  0.3291 -0.2411  0.2845
  486SOL    HW1 1643   0.535   4.187   2.438  0.3470 -1.4348  1.0268
  486SOL    HW2 1644   0.412   4.079   2.435 -1.0669  0.1682 -0.2893
  487SOL     OW 1645   1.536   5.101   4.604 -0.4208 -0.3594  0.4234
  487SOL    HW1 1646   1.496   5.078   4.693 -0.5406 -0.5780  0.3133
  487SOL    HW2 1647   1.562   5.197   4.603  3.1281 -1.1227  2.1103
  488SOL     OW 1648   5.138   1.309   0.170  0.9897  0.3449 -0.2788
  488SOL    HW1 1649   5.070   1.371   0.133  0.9314  0.4470 -0.0009
  488SOL    HW2 1650   5.192   1.271   0.095  0.2615 -0.1736 -0.5562
  489SOL     OW 1651   4.595   0.218   3.433 -0.2739  0.2952 -0.9015
  489SOL    HW1 1652   4.689   0.194   3.458 -0.0399  0.8572 -1.2152
  489SOL    HW2 1653   4.537   0.138   3.443 -0.1938  0.4397  1.3475
  490SOL     OW 1654   4.413   2.853   0.767 -0.4308 -0.8280 -0.2055
  490SOL    HW1 1655   4.409   2.756   0.789 -3.1948 -0.6113  0.5683
  490SOL    HW2 1656   4.423   2.865   0.668 -0.8936 -1.9051 -0.3919
  491SOL     OW 1657   4.653   0.282   3.848 -0.7827  0.0145  0.0076
  491SOL    HW1 1658   4.579   0.224   3.813 -0.4019 -0.3664 -0.1844
  491SOL    HW2 1659   4.629   0.317   3.938 -1.2460 -0.0078 -0.1046
  492SOL     OW 1660   0.253   2.299   4.490  0.6346 -0.2380 -0.1837
  492SOL    HW1 1661   0.266   2.330   4.584 -0.9677  1.5103 -0.4821
  492SOL    HW2 1662   0.279   2.372   4.427 -0.6939 -0.4251 -0.9969
  493SOL     OW 1663   0.647   5.113   1.919  0.5466  0.2552  0.2526
  493SOL    HW1 1664   0.589   5.032   1.922  0.9388 -0.0450 -0.1233
  493SOL    HW2 1665   0.607   5.185   1.976 -1.0537  0.6384 -1.2570
  494SOL     OW 1666   4.157   5.087   4.850  0.6826 -0.5498 -0.2761
  494SOL    HW1 1667   4.076   5.084   4.791 -0.0931 -0.0543  0.7133
  494SOL    HW2 1668   4.180   4.994   4.879 -2.2137 -0.5350  2.8267
  495SOL     OW 1669   0.549   1.521   4.220 -0.1692  0.6983  0.2698
  495SOL    HW1 1670   0.647   1.537   4.230 -0.0553 -0.4126  1.0607
  495SOL    HW2 1671   0.515   1.471   4.299 -1.8049  2.9168  1.0866
  496SOL     OW 1672   4.804   3.008   4.386 -0.7053 -0.4669  0.4064
  496SOL    HW1 1673   4.790   3.003   4.287  2.1241 -0.6004 -0.0516
  496SOL    HW2 1674   4.741   3.076   4.425  0.1778  1.8642 -1.9495
  497SOL     OW 1675   1.268   3.316   4.287  0.3982  0.2390 -0.1067
  497SOL    HW1 1676   1.228   3.393   4.337 -1.6171  0.5773 -2.0523
  497SOL    HW2 1677   1.213   3.234   4.303 -0.4232  0.4017 -1.8010
  498SOL     OW 1678   2.361   1.443   4.008  0.3860 -1.1215  0.3440
  498SOL    HW1 1679   2.323   1.438   4.100 -2.4026 -1.1362 -0.7057
  498SOL    HW2 1680   2.288   1.464   3.943  2.2155 -1.3354 -1.9184
  499SOL     OW 1681   3.117   1.222   3.240 -0.0494 -0.1115 -0.0778
  499SOL    HW1 1682   3.206   1.241   3.282  0.7796  0.3854 -1.9231
  499SOL    HW2 1683   3.127   1.221   3.140 -1.7517 -2.0232 -0.2950
  500SOL     OW 1684   0.201   3.805   0.180 -0.2546 -0.1583 -0.0159
  500SOL    HW1 1685   0.154   3.751   0.111  0.4826 -1.2366  0.3057
  500SOL    HW2 1686   0.153   3.797   0.267  0.8694 -1.8466  0.4916
  501SOL     OW 1687   0.380   1.799   0.319  0.4281 -0.5276 -0.5739
  501SOL    HW1 1688   0.347   1.707   0.300  0.8773 -0.5826 -1.0971
  501SOL    HW2 1689   0.476   1.807   0.294  0.4724  0.0027 -0.2629
  502SOL     OW 1690   4.123   1.883   5.083 -0.4973 -0.3671 -0.3820
  502SOL    HW1 1691   4.154   1.822   5.156  0.0464 -1.3031 -1.3634
  502SOL    HW2 1692   4.054   1.946   5.119  1.9762  1.3511  1.7614
  503SOL     OW 1693   3.522   0.398   2.978 -0.1768 -0.5377 -0.0494
  503SOL    HW1 1694   3.595   0.340   3.013  0.4828  0.1713 -0.2209
  503SOL    HW2 1695   3.548   0.495   2.988 -1.1634 -0.2705  0.0449
  504SOL     OW 1696   1.749   0.976   4.451 -0.0964  0.0947  0.6035
  504SOL    HW1 1697   1.724   0.888   4.491 -0.1096 -0.3604 -0.3702
  504SOL    HW2 1698   1.793   1.033   4.520 -2.4516  0.3540  1.9601
  505SOL     OW 1699   2.792   2.295   4.686 -0.2033  0.4149  0.6115
  505SOL    HW1 1700   2.870   2.346   4.723  0.3800  0.3742 -0.5236
  505SOL    HW2 1701   2.755   2.344   4.607  0.6998 -1.1315 -0.8397
  506SOL     OW 1702   1.607   2.184   3.063  0.3476  0.0524 -0.0796
  506SOL    HW1 1703   1.566   2.244   2.995 -1.1480  1.0925  1.6423
  506SOL    HW2 1704   1.673   2.236   3.118  1.0265 -0.5954 -0.2671
  507SOL     OW 1705   1.957   4.117   0.848 -0.8235  0.3728 -0.4255
  507SOL    HW1 1706   2.051   4.146   0.869  0.0038 -1.6891 -1.0478
  507SOL    HW2 1707   1.954   4.079   0.756 -2.7041  2.0544 -1.1171
  508SOL     OW 1708   1.960   1.384   3.483 -0.3082  0.1357 -1.6901
  508SOL    HW1 1709   1.946   1.285   3.483 -0.7166  0.1901 -1.6427
  508SOL    HW2 1710   2.046   1.405   3.437  2.0199 -0.5243  1.9070
  509SOL     OW 1711   0.462   2.529   2.039  0.3757 -0.6007 -0.0443
  509SOL    HW1 1712   0.397   2.561   2.108  0.8886 -0.4506  0.3758
  509SOL    HW2 1713   0.545   2.583   2.044 -0.0542  0.2831 -1.6632
  510SOL     OW 1714   0.194   1.762   2.779  0.3904 -0.4690 -0.7781
  510SOL    HW1 1715   0.105   1.780   2.735  0.1648 -0.8738 -0.4934
  510SOL    HW2 1716   0.181   1.697   2.854  0.5444  1.1978  0.7701
  511SOL     OW 1717   3.872   1.704   2.072 -0.5332 -0.1248 -0.4162
  511SOL    HW1 1718   3.836   1.789   2.033  2.0568  1.2061 -0.0921
  511SOL    HW2 1719   3.828   1.626   2.028 -3.1821  1.3190 -0.5444
  512SOL     OW 1720   3.342   2.979   0.207  0.4093  0.7258 -0.2420
  512SOL    HW1 1721   3.413   2.908   0.201  0.4700  0.4290  2.6637
  512SOL    HW2 1722   3.376   3.064   0.167  1.8998  0.2202 -0.1098
  513SOL     OW 1723   1.124   1.032   2.855 -0.8671  0.0563  0.1106
  513SOL    HW1 1724   1.125   1.070   2.762  2.0526  1.3645  0.5549
  513SOL    HW2 1725   1.172   0.944   2.855  0.5068  0.7846  0.5937
  514SOL     OW 1726   1.004   0.341   0.144 -0.0621  0.1371 -0.3961
  514SOL    HW1 1727   1.038   0.411   0.082  0.5251 -0.2451 -0.5137
  514SOL    HW2 1728   0.979   0.382   0.231  0.0648  0.5254 -0.5425
  515SOL     OW 1729   3.807   0.532   2.853 -0.0384 -0.1192  0.1297
  515SOL    HW1 1730   3.875   0.584   2.801 -0.2413  0.4642  0.4413
  515SOL    HW2 1731   3.778   0.585   2.932  0.5920 -1.1927  1.1015
  516SOL     OW 1732   4.287   1.843   3.550  0.1798  0.0043 -0.7690
  516SOL    HW1 1733   4.295   1.844   3.649  3.6478 -1.2470 -0.8914
  516SOL    HW2 1734   4.284   1.937   3.515 -0.9953  0.4497  0.4474
  517SOL     OW 1735   0.978   0.789   0.564  0.0020  0.0405 -0.1392
  517SOL    HW1 1736   1.037   0.863   0.532 -0.7254  1.2046  1.1181
  517SOL    HW2 1737   0.882   0.818   0.558 -0.2259 -0.1372  1.8891
  518SOL     OW 1738   2.025   3.476   2.751  0.3781 -0.0562 -0.2955
  518SOL    HW1 1739   2.065   3.535   2.681 -1.0777 -0.1741 -1.2854
  518SOL    HW2 1740   1.930   3.456   2.727 -0.6992  1.1574  2.5158
  519SOL     OW 1741   3.159   5.052   0.069 -0.5235  0.8070  0.0704
  519SOL    HW1 1742   3.247   5.098   0.077  0.6539 -0.3650 -3.7692
  519SOL    HW2 1743   3.086   5.119   0.071  0.6289  2.0870  0.9723
  520SOL     OW 1744   4.256   3.360   0.308 -0.0863  0.1043 -0.1280
  520SOL    HW1 1745   4.296   3.379   0.219  0.6681  0.4761  0.2777
  520SOL    HW2 1746   4.245   3.445   0.359  1.1428 -0.2601  0.7996
  521SOL     OW 1747   3.141   4.284   0.490 -0.2279 -0.0197 -0.1270
  521SOL    HW1 1748   3.060   4.342   0.481  0.0855  0.3388 -0.7052
  521SOL    HW2 1749   3.219   4.328   0.444  0.1461 -0.6456 -0.1048
  522SOL     OW 1750   2.471   3.321   1.301  0.2935  0.2434 -0.2165
  522SOL    HW1 1751   2.425   3.245   1.348  2.1031 -1.1321 -0.5542
  522SOL    HW2 1752   2.408   3.361   1.234 -0.7773 -0.8447  0.0921
  523SOL     OW 1753   1.275   0.478   0.964 -0.0868 -0.3617 -0.0317
  523SOL    HW1 1754   1.361   0.427   0.966 -0.3579 -0.8078  1.3614
  523SOL    HW2 1755   1.258   0.519   1.054 -0.5678  1.0484 -0.7260
  524SOL     OW 1756   5.114   0.294   3.738  0.2877 -0.4611 -0.0134
  524SOL    HW1 1757   5.022   0.255   3.748  0.5600 -0.8843  0.9028
  524SOL    HW2 1758   5.126   0.369   3.802  0.2729  0.2017 -0.7707
  525SOL     OW 1759   2.837   3.861   3.853  0.3773 -0.1880  0.6943
  525SOL    HW1 1760   2.904   3.934   3.845 -1.5283  1.6496  0.8041
  525SOL    HW2 1761   2.862   3.802   3.930  1.5416  0.7881  1.0910
  526SOL     OW 1762   0.955   2.219   4.919 -0.2132  0.6170 -0.2709
  526SOL    HW1 1763   1.045   2.199   4.958 -0.6085 -0.3307  0.1903
  526SOL    HW2 1764   0.909   2.290   4.973 -0.4862 -0.2135  0.6132
  527SOL     OW 1765   3.473   3.910   4.693  0.3348 -0.3311 -0.0753
  527SOL    HW1 1766   3.561   3.943   4.728  0.9686 -0.2145 -1.6869
  527SOL    HW2 1767   3.472   3.810   4.696  0.2839 -0.3200  0.4566
  528SOL     OW 1768   4.878   2.026   2.367 -0.4970  0.1748 -0.0810
  528SOL    HW1 1769   4.847   2.121   2.365 -1.6853 -0.1352  1.4758
  528SOL    HW2 1770   4.888   1.991   2.274  1.4511  2.2655 -0.7390
  529SOL     OW 1771   2.018   2.653   0.414  0.2593 -0.0093  0.0893
  529SOL    HW1 1772   2.089   2.685   0.477 -0.4592  4.0739 -0.8779
  529SOL    HW2 1773   2.051   2.661   0.320 -0.8853  0.3689 -0.3029
  530SOL     OW 1774   1.789   0.787   2.634  0.3909 -0.0524  0.0767
  530SOL    HW1 1775   1.824   0.847   2.562 -1.5592  1.7847  0.5481
  530SOL    HW2 1776   1.811   0.825   2.724  0.2365 -0.7290  0.4102
  531SOL     OW 1777   4.312   3.673   1.183  0.1450  0.1226 -0.0980
  531SOL    HW1 1778   4.402   3.699   1.217 -0.5126  0.1152  1.7570
  531SOL    HW2 1779   4.260   3.755   1.159 -0.0654  0.2430  0.7568
  532SOL     OW 1780   0.725   4.784   0.904 -0.3558 -0.5756  0.6494
  532SOL    HW1 1781   0.822   4.807   0.895 -0.9799  1.6158 -1.6297
  532SOL    HW2 1782   0.682   4.788   0.814 -3.0711  1.1872  1.9151
  533SOL     OW 1783   1.780   5.014   3.767 -0.7545  0.1718 -0.2766
  533SOL    HW1 1784   1.784   4.916   3.750  0.0516  0.2366 -0.4833
  533SOL    HW2 1785   1.872   5.049   3.786 -0.9621  0.9666 -0.6765
  534SOL     OW 1786   3.796   0.050   1.158  0.0442 -0.1381 -0.4569
  534SOL    HW1 1787   3.794  -0.028   1.095 -0.2981 -0.5648  0.0725
  534SOL    HW2 1788   3.732   0.120   1.127  0.8340  0.2312 -1.2996
  535SOL     OW 1789   3.315   3.344   2.472  0.1664 -0.0478 -0.4707
  535SOL    HW1 1790   3.251   3.403   2.522 -0.7076 -1.6619  0.4034
  535SOL    HW2 1791   3.310   3.251   2.509  1.8679 -0.5784 -1.4695
  536SOL     OW 1792   2.583   1.344   2.196 -0.2188  0.0811  0.6498
  536SOL    HW1 1793   2.654   1.338   2.266  0.1557  0.1961  0.2878
  536SOL    HW2 1794   2.515   1.273   2.212  0.2489 -0.3679  0.7036
  537SOL     OW 1795   2.705   1.578   0.423  0.1312 -0.1290  0.0785
  537SOL    HW1 1796   2.783   1.529   0.383 -1.2636 -2.2113 -0.2440
  537SOL    HW2 1797   2.681   1.656   0.364  1.3082 -0.0667 -0.3527
  538SOL     OW 1798   3.101   2.130   2.347  0.0271  0.2125 -0.6908
  538SOL    HW1 1799   3.130   2.108   2.440  1.4833 -0.2324 -1.2118
  538SOL    HW2 1800   3.112   2.049   2.289 -2.3111  0.0300 -0.9711
  539SOL     OW 1801   1.432   4.363   4.320  0.2266 -0.1992  0.2148
  539SOL    HW1 1802   1.457   4.399   4.230 -0.1435  1.0447  0.5804
  539SOL    HW2 1803   1.336   4.335   4.319 -0.3535  1.6100  0.7036
  540SOL     OW 1804   1.721   1.192   4.073 -0.0814 -0.3690 -0.1088
  540SOL    HW1 1805   1.770   1.270   4.035 -0.9782 -0.2324 -1.0455
  540SOL    HW2 1806   1.786   1.119   4.094  0.7414  0.5587  0.6273
  541SOL     OW 1807   0.600   0.431   3.327 -0.3667  0.2711 -0.1994
  541SOL    HW1 1808   0.524   0.375   3.359 -0.4609  1.3586  1.6293
  541SOL    HW2 1809   0.674   0.372   3.295 -1.7040 -0.8068 -1.4205
  542SOL     OW 1810   4.388   1.610   0.852 -0.3973  0.1219 -0.2959
  542SOL    HW1 1811   4.425   1.589   0.761  0.0622  0.3049 -0.1537
  542SOL    HW2 1812   4.293   1.579   0.857 -0.5368  0.4330 -0.9553
  543SOL     OW 1813   0.595   1.566   1.593 -0.2241 -0.5153  0.1687
  543SOL    HW1 1814   0.508   1.601   1.558 -0.8801 -2.0897  0.1185
  543SOL    HW2 1815   0.633   1.631   1.658 -0.7128  0.8623 -0.8725
  544SOL     OW 1816   4.287   0.578   4.743  0.2396  0.5321  0.3917
  544SOL    HW1 1817   4.315   0.664   4.786  3.4694 -0.2538  0.1113
  544SOL    HW2 1818   4.282   0.590   4.644  0.0231  0.5491  0.4036
  545SOL     OW 1819   4.240   5.079   0.861  0.4650 -0.0573  0.2869
  545SOL    HW1 1820   4.192   5.060   0.947 -1.4389  1.0322 -0.4686
  545SOL    HW2 1821   4.272   5.173   0.861 -2.4442  1.0721 -1.3806
  546SOL     OW 1822   0.540   0.185   1.386  0.0082 -0.2130 -0.2148
  546SOL    HW1 1823   0.490   0.161   1.469  0.3956 -0.2288  0.0165
  546SOL    HW2 1824   0.476   0.189   1.309 -0.7210  1.8033  0.4347
  547SOL     OW 1825   4.643   0.683   0.276  0.5986 -0.2775 -0.3851
  547SOL    HW1 1826   4.623   0.688   0.178 -0.1362  0.5142 -0.2045
  547SOL    HW2 1827   4.607   0.597   0.313  1.8938 -1.1337 -1.0114
  548SOL     OW 1828   0.939   2.020   2.403 -0.3644 -0.9596  0.2062
  548SOL    HW1 1829   0.908   1.940   2.352 -0.1441 -1.6232  1.0881
  548SOL    HW2 1830   0.991   2.080   2.343 -1.1988 -1.0790 -0.6613
  549SOL     OW 1831   2.107   2.560   3.555  0.5085 -0.0635  0.3196
  549SOL    HW1 1832   2.124   2.643   3.501  2.4796 -0.9175 -0.5017
  549SOL    HW2 1833   2.040   2.503   3.508  1.1340 -0.1320 -0.5287
  550SOL     OW 1834   3.348   1.316   3.403  0.4161 -0.1210  0.1924
  550SOL    HW1 1835   3.402   1.399   3.389  0.1535  0.1333  0.6614
  550SOL    HW2 1836   3.324   1.307   3.499 -0.1896 -0.3455  0.0292
  551SOL     OW 1837   0.729   2.174   2.491  0.1572  0.7462 -0.4238
  551SOL    HW1 1838   0.700   2.204   2.400  0.7127  0.4646 -0.7036
  551SOL    HW2 1839   0.796   2.100   2.481  0.2573  0.7480  0.2171
  552SOL     OW 1840   1.457   5.055   3.503 -0.4565 -0.0421  0.4942
  552SOL    HW1 1841   1.548   5.087   3.478 -0.3199 -0.9747 -0.2390
  552SOL    HW2 1842   1.463   4.962   3.539 -1.2473 -0.5301 -0.6016
  553SOL     OW 1843   3.839   4.854   0.406 -0.5602  0.1561  0.1700
  553SOL    HW1 1844   3.920   4.907   0.384 -0.5056  0.0167  0.0362
  553SOL    HW2 1845   3.761   4.916   0.419  0.0563  0.5325  2.6855
  554SOL     OW 1846   2.635   2.166   2.540 -0.3041 -0.0841 -0.3975
  554SOL    HW1 1847   2.649   2.129   2.448 -1.3655  1.4489 -1.2271
  554SOL    HW2 1848   2.704   2.130   2.601  0.6978 -0.8241 -1.9054
  555SOL     OW 1849   4.797   2.280   3.253  0.1311 -0.1143  1.0061
  555SOL    HW1 1850   4.809   2.325   3.342  2.9594 -0.9780  1.1681
  555SOL    HW2 1851   4.836   2.337   3.181  0.2639 -0.5979  0.6899
  556SOL     OW 1852   0.393   4.025   2.160 -0.0348  0.2155 -0.5898
  556SOL    HW1 1853   0.305   3.978   2.164 -0.8170  1.6900  1.4135
  556SOL    HW2 1854   0.406   4.080   2.243  2.4673  0.6310 -1.1502
  557SOL     OW 1855   3.664   3.403   0.957 -0.3261 -0.0819  0.0160
  557SOL    HW1 1856   3.595   3.331   0.949  0.5029 -0.6990 -2.5200
  557SOL    HW2 1857   3.627   3.488   0.917  0.7058 -0.7511 -2.5753
  558SOL     OW 1858   4.189   2.962   2.351  0.3541  0.3740  0.0642
  558SOL    HW1 1859   4.177   2.873   2.394 -0.0345  0.2322 -0.3341
  558SOL    HW2 1860   4.250   3.019   2.407  0.1454  0.0633  0.6048
  559SOL     OW 1861   4.541   2.512   4.299  0.0912  0.3211  0.2117
  559SOL    HW1 1862   4.616   2.449   4.280  0.0412  0.4335 -0.4004
  559SOL    HW2 1863   4.480   2.472   4.366 -1.0737 -1.2085 -1.6570
  560SOL     OW 1864   3.270   1.253   0.099  0.4744  0.2261  0.0830
  560SOL    HW1 1865   3.288   1.318   0.173  2.4087 -0.0682 -0.0873
  560SOL    HW2 1866   3.336   1.178   0.103  1.2070  0.6363 -2.4321
  561SOL     OW 1867   4.046   0.242   5.001 -0.2544 -0.1091  0.1662
  561SOL    HW1 1868   4.087   0.155   5.029 -0.8765 -0.3044  0.4909
  561SOL    HW2 1869   3.986   0.276   5.073 -2.0732 -0.7446 -0.9908
  562SOL     OW 1870   2.350   1.391   0.694  0.2821  0.1172 -0.5066
  562SOL    HW1 1871   2.445   1.421   0.687  1.4482 -3.1429 -0.2419
  562SOL    HW2 1872   2.321   1.355   0.605 -1.0653  1.8412 -0.8182
  563SOL     OW 1873   2.488   1.830   1.968 -0.0037  0.3908 -0.2086
  563SOL    HW1 1874   2.395   1.867   1.965 -0.3338 -0.2994  0.8314
  563SOL    HW2 1875   2.485   1.736   2.003  0.9970  0.0069 -1.0819
  564SOL     OW 1876   0.241   0.630   5.020  0.2046 -0.1881 -0.4204
  564SOL    HW1 1877   0.185   0.630   4.937 -0.4034  1.8699 -0.0600
  564SOL    HW2 1878   0.192   0.583   5.093  0.0108 -0.5149 -0.7534
  565SOL     OW 1879   0.474   2.010   5.067  0.2872 -0.4521 -0.7081
  565SOL    HW1 1880   0.539   2.054   5.005 -1.2762 -1.4775 -3.2755
  565SOL    HW2 1881   0.383   2.048   5.051 -0.3010 -1.3386  0.4229
  566SOL     OW 1882   1.752   1.968   2.953 -0.0950 -0.1199 -0.0812
  566SOL    HW1 1883   1.700   2.044   2.992 -1.4297 -0.6001 -0.8520
  566SOL    HW2 1884   1.849   1.982   2.969 -0.4911  0.2901  2.3689
  567SOL     OW 1885   3.291   3.824   0.116  0.2742 -0.0753 -0.3660
  567SOL    HW1 1886   3.290   3.825   0.216  2.1396 -0.9977 -0.2931
  567SOL    HW2 1887   3.269   3.915   0.081 -3.4299 -0.3987  0.7587
  568SOL     OW 1888   0.258   3.833   4.985  0.1133  0.1488  0.4007
  568SOL    HW1 1889   0.215   3.923   4.983 -1.4513 -0.5766 -1.1180
  568SOL    HW2 1890   0.210   3.773   5.049 -1.2809 -0.6795 -1.3360
  569SOL     OW 1891   4.994   0.055   3.094  0.1506 -0.9641 -0.0701
  569SOL    HW1 1892   4.909   0.026   3.049 -0.8914 -0.0283  1.2070
  569SOL    HW2 1893   5.029  -0.020   3.150 -0.4627 -0.9962  0.2810
  570SOL     OW 1894   2.264   0.933   3.226  0.0884  0.3537  0.3359
  570SOL    HW1 1895   2.177   0.982   3.230  0.6287  1.2826  1.2860
  570SOL    HW2 1896   2.289   0.918   3.131  0.0286  2.2104 -0.0131
  571SOL     OW 1897   1.051   4.899   4.026 -0.2441  0.0093  0.0012
  571SOL    HW1 1898   0.956   4.883   4.001  0.2273  0.2546 -2.1749
  571SOL    HW2 1899   1.096   4.811   4.044 -0.4494 -0.2534 -0.7369
  572SOL     OW 1900   1.031   3.346   2.499 -0.1321  0.3674 -0.5423
  572SOL    HW1 1901   0.980   3.409   2.557  0.4301 -1.5497  2.2597
  572SOL    HW2 1902   0.969   3.304   2.432 -1.6212  0.1159  0.9420
  573SOL     OW 1903   4.609   1.971   3.469 -0.3304 -0.5302 -0.6156
  573SOL    HW1 1904   4.550   1.993   3.547 -1.4369 -0.2032 -1.5346
  573SOL    HW2 1905   4.615   1.872   3.459 -1.6086 -0.5704 -1.1549
  574SOL     OW 1906   2.427   0.199   0.421  0.1917  0.2252 -0.3698
  574SOL    HW1 1907   2.406   0.102   0.427 -0.0368  0.1503 -1.9752
  574SOL    HW2 1908   2.348   0.252   0.453 -0.0819 -0.1151 -0.4682
  575SOL     OW 1909   4.120   2.939   0.785 -0.2571 -0.1390 -0.4742
  575SOL    HW1 1910   4.171   2.855   0.765 -0.0623 -0.4170  1.0966
  575SOL    HW2 1911   4.155   2.980   0.869 -3.1027 -0.7760  1.1397
  576SOL     OW 1912   1.898   1.927   0.068 -0.0053 -0.3480 -0.0220
  576SOL    HW1 1913   1.957   1.846   0.064  1.6301  0.7632  0.5268
  576SOL    HW2 1914   1.934   1.997   0.007  0.2436  0.9553  1.5421
  577SOL     OW 1915   1.315   0.853   3.536  0.1061  0.3246 -0.1741
  577SOL    HW1 1916   1.330   0.811   3.446 -1.3084 -0.5485 -0.0385
  577SOL    HW2 1917   1.325   0.952   3.529 -0.1910  0.2870 -1.3455
  578SOL     OW 1918   3.745   0.802   0.666 -0.1405  0.3218  0.1801
  578SOL    HW1 1919   3.697   0.719   0.695  1.5713 -0.0359  2.2786
  578SOL    HW2 1920   3.683   0.860   0.612 -1.8548 -1.5704  0.0170
  579SOL     OW 1921   4.889   1.565   0.182  0.4777 -0.4447 -0.4002
  579SOL    HW1 1922   4.908   1.607   0.270 -1.0103  0.6116 -0.5386
  579SOL    HW2 1923   4.823   1.491   0.193 -0.2665  0.1639 -0.7051
  580SOL     OW 1924   0.341   2.612   0.002 -0.0247  0.0486  0.3405
  580SOL    HW1 1925   0.268   2.545   0.016  0.5023 -0.7021 -0.3711
  580SOL    HW2 1926   0.400   2.581  -0.072  0.9297  0.7138  0.8019
  581SOL     OW 1927   3.056   0.196   4.490 -0.4190  0.8801  0.4650
  581SOL    HW1 1928   3.129   0.195   4.559  0.1784  1.7057 -0.1261
  581SOL    HW2 1929   3.082   0.259   4.416 -0.4522 -0.9044 -1.1428
  582SOL     OW 1930   5.125   1.978   1.420 -0.1158  0.4926  0.0008
  582SOL    HW1 1931   5.092   1.884   1.415  2.0669 -0.3146 -0.6706
  582SOL    HW2 1932   5.224   1.978   1.435 -0.1245  2.7031  0.4854
  583SOL     OW 1933   2.660   1.235   2.963  0.5148 -0.2213  0.1565
  583SOL    HW1 1934   2.663   1.222   3.062  1.4078 -0.3194  0.1219
  583SOL    HW2 1935   2.705   1.322   2.939 -1.3913  0.7793 -0.0108
  584SOL     OW 1936   1.784   4.208   1.538  0.1952  0.0070 -0.2496
  584SOL    HW1 1937   1.716   4.273   1.504 -1.3611 -1.0911  0.6342
  584SOL    HW2 1938   1.775   4.121   1.488  1.9644  0.2821 -1.1299
  585SOL     OW 1939   4.320   4.475   3.051  0.2801  0.7292  0.7346
  585SOL    HW1 1940   4.248   4.536   3.017 -0.7549 -0.9403 -0.1990
  585SOL    HW2 1941   4.405   4.493   3.002  0.2423  1.9706  1.0777
  586SOL     OW 1942   2.911   0.803   4.204 -0.0297  0.3226  0.3065
  586SOL    HW1 1943   2.851   0.736   4.159 -0.5100  0.1244  1.2214
  586SOL    HW2 1944   2.996   0.758   4.231  0.1752  0.3931 -0.2147
  587SOL     OW 1945   0.214   3.463   1.758  0.5042  0.9765  0.3910
  587SOL    HW1 1946   0.128   3.481   1.806  0.5694 -0.3856  1.0703
  587SOL    HW2 1947   0.273   3.543   1.763 -0.9777  2.2071 -0.6984
  588SOL     OW 1948   1.846   0.410   2.413 -0.6234 -0.1895  0.1544
  588SOL    HW1 1949   1.905   0.452   2.481 -0.6074 -0.5817  0.3857
  588SOL    HW2 1950   1.863   0.311   2.410 -0.6278 -0.1779 -0.4124
  589SOL     OW 1951   1.612   4.722   5.059  0.8463  0.0431  0.4134
  589SOL    HW1 1952   1.587   4.748   4.966 -0.7712  0.2921  0.8744
  589SOL    HW2 1953   1.558   4.643   5.087  0.4167  0.6953  1.5302
  590SOL     OW 1954   4.487   0.185   2.741 -0.1241 -0.0992  0.0915
  590SOL    HW1 1955   4.425   0.250   2.697 -0.2162  0.0413  0.4252
  590SOL    HW2 1956   4.436   0.123   2.799 -0.3425 -2.0494 -2.0557
  591SOL     OW 1957   1.172   1.333   2.222  0.3093 -0.2070  0.7382
  591SOL    HW1 1958   1.077   1.309   2.203  0.3145 -0.1451  0.6347
  591SOL    HW2 1959   1.213   1.375   2.141  0.2115  0.4324  1.0112
  592SOL     OW 1960   4.317   0.758   4.061  0.0641  0.0636 -0.3254
  592SOL    HW1 1961   4.218   0.756   4.051 -0.0507  0.4056  0.6104
  592SOL    HW2 1962   4.359   0.789   3.975 -0.6323 -0.0434 -0.7123
  593SOL     OW 1963   4.418   0.120   0.881 -0.3009  0.7178 -0.5656
  593SOL    HW1 1964   4.483   0.053   0.846  1.5433  2.3662 -0.4957
  593SOL    HW2 1965   4.428   0.128   0.980  0.7427  2.2803 -0.7655
  594SOL     OW 1966   3.420   1.325   2.340  0.3589  0.8092 -0.3821
  594SOL    HW1 1967   3.355   1.367   2.276 -0.2516 -1.8431 -1.6852
  594SOL    HW2 1968   3.373   1.302   2.425  0.3700  1.5742 -0.1674
  595SOL     OW 1969   3.639   0.916   2.977  0.3181 -0.3189  0.0620
  595SOL    HW1 1970   3.677   0.921   2.885 -1.1383  0.3210 -0.5431
  595SOL    HW2 1971   3.655   0.825   3.015  2.2661 -0.1250 -0.1906
  596SOL     OW 1972   3.182   4.548   5.135  0.2418 -1.4715 -0.4453
  596SOL    HW1 1973   3.119   4.509   5.203  1.7148 -0.4676  1.6010
  596SOL    HW2 1974   3.156   4.642   5.116  1.6535 -0.6719  1.2615
  597SOL     OW 1975   2.446   1.567   3.197 -0.0233 -0.4309  0.2474
  597SOL    HW1 1976   2.394   1.629   3.255  1.1633 -0.6056  1.5549
  597SOL    HW2 1977   2.425   1.472   3.222  0.9114 -0.5013  0.8024
  598SOL     OW 1978   2.436   3.273   2.580 -0.0167  0.1104 -0.2133
  598SOL    HW1 1979   2.378   3.274   2.499  1.2722 -0.9812 -1.1912
  598SOL    HW2 1980   2.379   3.262   2.662 -1.2325 -0.2571 -1.0870
  599SOL     OW 1981   3.819   3.660   1.641  0.2354 -0.1099 -0.3513
  599SOL    HW1 1982   3.852   3.704   1.557 -0.1638 -0.1698 -0.5401
  599SOL    HW2 1983   3.889   3.596   1.674  0.8873  0.7680  0.0153
  600SOL     OW 1984   1.457   1.294   0.007  0.1370 -0.0734  0.1481
  600SOL    HW1 1985   1.521   1.368   0.029  1.5661 -0.7942 -1.4060
  600SOL    HW2 1986   1.378   1.300   0.068  1.7232  0.7777  2.2630
  601SOL     OW 1987   2.239   1.824   0.874  0.2495  0.2420 -0.1260
  601SOL    HW1 1988   2.271   1.912   0.911  0.2449  0.1853  0.0132
  601SOL    HW2 1989   2.230   1.831   0.775  0.3146  0.3790 -0.1226
  602SOL     OW 1990   1.259   2.500   2.084 -0.5177  0.0018 -0.0273
  602SOL    HW1 1991   1.339   2.482   2.141 -0.1661  0.4383 -0.3730
  602SOL    HW2 1992   1.182   2.444   2.116 -0.4817  0.6164  1.1979
  603SOL     OW 1993   1.992   3.478   1.677  0.4889 -0.3403 -0.4162
  603SOL    HW1 1994   1.907   3.464   1.727  0.2263  0.1813 -0.7128
  603SOL    HW2 1995   2.070   3.464   1.739  0.1874 -0.6925 -0.1162
  604SOL     OW 1996   4.583   3.951   4.894  0.3688 -0.1033  0.1761
  604SOL    HW1 1997   4.618   4.045   4.896 -0.3255  0.2082 -1.2620
  604SOL    HW2 1998   4.525   3.935   4.974 -0.2529  0.9885 -0.0491
  605SOL     OW 1999   2.152   2.446   1.789 -0.0513 -0.1467  0.2687
  605SOL    HW1 2000   2.224   2.495   1.838 -0.8199 -0.2767  1.5653
  605SOL    HW2 2001   2.188   2.359   1.754  1.5853  1.6067 -2.8285
  606SOL     OW 2002   2.945   2.365   4.044 -0.0885  0.2965 -0.3619
  606SOL    HW1 2003   2.850   2.396   4.054  0.2454  0.9250  0.9166
  606SOL    HW2 2004   2.996   2.432   3.990  0.3442  1.4559  1.4283
  607SOL     OW 2005   3.791   3.178   3.422 -0.3130 -0.1326 -0.0092
  607SOL    HW1 2006   3.735   3.246   3.470 -0.8998 -0.0944 -0.7128
  607SOL    HW2 2007   3.784   3.194   3.323  0.9425 -0.1420 -0.1150
  608SOL     OW 2008   3.727   3.874   4.365  0.6239 -0.3760 -0.7500
  608SOL    HW1 2009   3.661   3.948   4.352  2.2840  1.2120 -0.5542
  608SOL    HW2 2010   3.740   3.857   4.462  1.4418  0.2558 -0.7319
  609SOL     OW 2011   0.018   3.870   0.380 -0.0378  0.4775 -0.1245
  609SOL    HW1 2012  -0.005   3.790   0.435  0.0829  2.0626  2.3947
  609SOL    HW2 2013  -0.057   3.889   0.316 -0.2184 -1.3715 -0.5176
  610SOL     OW 2014   3.156   0.085   1.232 -0.2714 -0.5020  0.1134
  610SOL    HW1 2015   3.233   0.092   1.295  0.2315  1.0938 -0.6388
  610SOL    HW2 2016   3.077   0.133   1.270 -0.2922 -0.4503  0.0056
  611SOL     OW 2017   2.975   2.549   3.661 -0.4605  0.2545  0.1689
  611SOL    HW1 2018   3.036   2.581   3.733 -0.5408  1.5954 -0.3273
  611SOL    HW2 2019   2.974   2.449   3.660  2.0419  0.1705 -0.0679
  612SOL     OW 2020   4.746   4.341   2.569 -0.2564 -0.2475  0.1799
  612SOL    HW1 2021   4.669   4.280   2.549 -0.0024 -1.0005  1.3633
  612SOL    HW2 2022   4.827   4.310   2.519 -0.4802 -0.0294 -0.3200
  613SOL     OW 2023   0.846   0.122   2.915  0.4488 -0.3047  0.2207
  613SOL    HW1 2024   0.842   0.054   2.989  3.7916  0.9540  1.7422
  613SOL    HW2 2025   0.931   0.110   2.863 -0.0773  1.1974 -1.0763
  614SOL     OW 2026   4.842   1.372   1.069  1.8733  0.5972 -0.5594
  614SOL    HW1 2027   4.937   1.353   1.092  1.8335  0.0062 -0.8430
  614SOL    HW2 2028   4.782   1.333   1.139  1.7581 -1.0830 -1.5369
  615SOL     OW 2029   0.759   1.710   3.506  0.1309 -0.0019  0.4891
  615SOL    HW1 2030   0.693   1.777   3.470  0.6375  0.6513  0.7571
  615SOL    HW2 2031   0.710   1.645   3.565 -0.6033 -0.7364 -0.8855
  616SOL     OW 2032   3.016   0.421   1.696  0.3846  0.2355 -0.2075
  616SOL    HW1 2033   3.075   0.499   1.675  1.5326 -0.5707 -0.0456
  616SOL    HW2 2034   2.972   0.437   1.785  0.7941  0.5892 -0.0626
  617SOL     OW 2035   3.238   2.871   3.467  0.5544 -0.0902  0.0435
  617SOL    HW1 2036   3.308   2.942   3.480  1.5275 -1.1991  1.1229
  617SOL    HW2 2037   3.259   2.819   3.384  0.5046  0.1414 -0.1151
  618SOL     OW 2038   0.888   4.365   2.651  0.4776  0.2065 -0.4134
  618SOL    HW1 2039   0.887   4.309   2.733 -1.6352  0.3429 -0.2901
  618SOL    HW2 2040   0.967   4.426   2.653 -0.3469  1.3103  2.3128
  619SOL     OW 2041   2.003   1.687   1.856  0.3648  0.1148  0.0535
  619SOL    HW1 2042   2.012   1.632   1.774 -1.0754 -0.5521  0.3246
  619SOL    HW2 2043   1.953   1.771   1.835 -2.7883 -1.4248  0.7491
  620SOL     OW 2044   3.529   4.413   0.797 -0.1035 -0.0335 -0.2085
  620SOL    HW1 2045   3.571   4.482   0.856  0.1548  0.3451 -0.8231
  620SOL    HW2 2046   3.546   4.437   0.702 -0.0969 -0.9011 -0.4290
  621SOL     OW 2047   4.605   3.696   2.538 -0.2175  0.0899 -0.4993
  621SOL    HW1 2048   4.541   3.637   2.488 -0.1065 -0.1206 -0.3936
  621SOL    HW2 2049   4.593   3.681   2.637 -0.1712  0.2258 -0.4737
  622SOL     OW 2050   0.514   0.185   2.799 -0.2600  0.4175 -0.0718
  622SOL    HW1 2051   0.530   0.123   2.877 -0.0479  1.0842  0.4185
  622SOL    HW2 2052   0.434   0.241   2.817  1.4359  2.6449  1.0164
  623SOL     OW 2053   2.121   4.904   1.393 -0.3574  0.7301  0.1171
  623SOL    HW1 2054   2.196   4.962   1.425  3.0163 -2.1549 -1.7254
  623SOL    HW2 2055   2.107   4.920   1.295 -0.9803  0.0689  0.0915
  624SOL     OW 2056   4.514   3.266   1.031 -0.0371  0.0560 -0.2982
  624SOL    HW1 2057   4.485   3.173   1.005 -1.2179  0.2512  0.2336
  624SOL    HW2 2058   4.566   3.306   0.956  1.4351 -1.4134 -0.1294
  625SOL     OW 2059   3.480   1.232   4.476  0.2204  0.4431 -0.2266
  625SOL    HW1 2060   3.557   1.263   4.533 -0.0803 -0.1509  0.5354
  625SOL    HW2 2061   3.500   1.140   4.442  1.1359  1.4353 -2.5173
  626SOL     OW 2062   1.770   4.637   2.584 -0.5328  0.4817 -0.0640
  626SOL    HW1 2063   1.743   4.714   2.526  1.1929  0.9677 -0.2735
  626SOL    HW2 2064   1.831   4.670   2.656  0.2665 -0.6989 -0.1752
  627SOL     OW 2065   4.285   4.609   1.562  0.0577  0.1169 -0.1818
  627SOL    HW1 2066   4.259   4.513   1.572 -0.7230  0.1599 -1.4899
  627SOL    HW2 2067   4.256   4.661   1.642 -1.0804 -0.4417 -0.2070
  628SOL     OW 2068   0.840   3.203   3.571 -0.6333  0.2943 -0.1807
  628SOL    HW1 2069   0.761   3.170   3.518 -2.0826  1.1103  1.3986
  628SOL    HW2 2070   0.834   3.302   3.582  0.6031  0.3592  0.0289
  629SOL     OW 2071   0.350   1.503   4.024 -0.0795 -0.3668 -0.7998
  629SOL    HW1 2072   0.408   1.522   4.103  0.6264 -0.6946 -1.2338
  629SOL    HW2 2073   0.403   1.456   3.954 -1.5006 -3.0542 -0.1951
  630SOL     OW 2074   3.321   1.365   4.843 -0.1271  0.5096 -0.4768
  630SOL    HW1 2075   3.377   1.285   4.860 -1.7125 -0.3045  1.3608
  630SOL    HW2 2076   3.308   1.377   4.745  0.2509 -1.4101 -0.8019
  631SOL     OW 2077   2.892   3.410   2.043 -0.5518 -0.2449 -0.3508
  631SOL    HW1 2078   2.909   3.351   1.964 -0.8905  0.0025 -0.6145
  631SOL    HW2 2079   2.793   3.417   2.058 -0.5041  0.0588 -0.1739
  632SOL     OW 2080   3.689   4.044   4.793 -0.4074  0.5305 -0.2076
  632SOL    HW1 2081   3.728   4.130   4.760  0.4997  0.4773  0.6653
  632SOL    HW2 2082   3.729   4.022   4.882 -2.0943  0.2228  0.5180
  633SOL     OW 2083   1.642   2.005   2.120 -0.4088  0.4648 -0.1342
  633SOL    HW1 2084   1.728   2.050   2.144  0.2431  0.4640 -2.3184
  633SOL    HW2 2085   1.566   2.066   2.141  0.1250  0.6609  1.3526
  634SOL     OW 2086   1.988   4.695   1.798  0.8309 -0.0998  0.2263
  634SOL    HW1 2087   1.995   4.762   1.724  0.6853 -0.7821 -0.4145
  634SOL    HW2 2088   1.935   4.734   1.874 -0.6027 -0.0276 -0.7702
  635SOL     OW 2089   3.749   2.864   0.344 -0.1032 -0.0499 -0.0908
  635SOL    HW1 2090   3.732   2.962   0.345 -2.0798 -0.3516  0.3389
  635SOL    HW2 2091   3.790   2.837   0.431 -1.9931  0.0651  0.8891
  636SOL     OW 2092   1.343   3.904   1.865 -0.3861 -0.4507 -0.0361
  636SOL    HW1 2093   1.342   3.987   1.808 -0.3982 -0.4483 -0.0326
  636SOL    HW2 2094   1.414   3.842   1.832 -0.7246 -0.6680 -0.3660
  637SOL     OW 2095   5.121   2.188   2.480 -0.3032  0.5339  0.0293
  637SOL    HW1 2096   5.054   2.138   2.425 -0.1626  2.3067 -1.8693
  637SOL    HW2 2097   5.091   2.189   2.575 -1.4500 -1.1638 -0.2614
  638SOL     OW 2098   1.755   2.558   2.539 -0.4249  0.1151 -0.4201
  638SOL    HW1 2099   1.817   2.492   2.581 -1.2487 -1.9580 -2.2729
  638SOL    HW2 2100   1.808   2.627   2.490  0.4999 -1.3365 -1.5615
  639SOL     OW 2101   0.933   2.434   3.139 -0.6250  0.1980 -0.0095
  639SOL    HW1 2102   0.968   2.367   3.073  0.6709  0.0006  0.8498
  639SOL    HW2 2103   0.833   2.439   3.131 -0.9606 -2.9336  0.9182
  640SOL     OW 2104   1.127   4.509   2.822 -0.5100 -0.2562  0.1673
  640SOL    HW1 2105   1.183   4.494   2.741  0.3427 -0.9933  0.8687
  640SOL    HW2 2106   1.166   4.458   2.899 -0.6735  1.2802  1.3069
  641SOL     OW 2107   0.223   5.100   1.707  0.0028 -0.2827  0.2504
  641SOL    HW1 2108   0.234   5.118   1.805  1.6498 -0.6397  0.1655
  641SOL    HW2 2109   0.212   5.001   1.693 -0.6605 -0.1895  0.1033
  642SOL     OW 2110   0.758   1.987   1.519  0.4752 -0.4087 -0.1655
  642SOL    HW1 2111   0.753   1.954   1.425 -3.2319 -0.2512 -0.1677
  642SOL    HW2 2112   0.804   2.076   1.520  0.3121 -0.2688 -1.8620
  643SOL     OW 2113   0.148   4.839   1.630 -0.1152  0.3183  0.4638
  643SOL    HW1 2114   0.204   4.811   1.708  1.5447 -1.8096 -1.3680
  643SOL    HW2 2115   0.080   4.768   1.611  0.0442  0.4223 -0.5127
  644SOL     OW 2116   1.734   2.394   2.251  0.3333  0.9196  0.2354
  644SOL    HW1 2117   1.791   2.459   2.200  0.5631  0.4671 -0.0856
  644SOL    HW2 2118   1.722   2.427   2.345  2.2596  0.3560  0.7203
  645SOL     OW 2119   2.401   0.950   3.788 -0.6178  0.4838  0.2872
  645SOL    HW1 2120   2.473   0.882   3.784  0.4754  1.5235  1.4049
  645SOL    HW2 2121   2.406   1.010   3.708 -0.3845  0.4148  0.2510
  646SOL     OW 2122   2.353   5.153   3.380 -0.2080 -0.2718  0.6721
  646SOL    HW1 2123   2.273   5.202   3.414 -0.8588 -1.0343  0.2631
  646SOL    HW2 2124   2.332   5.055   3.372  0.4060 -0.3342 -0.4664
  647SOL     OW 2125   2.839   3.568   3.053  0.2321 -0.1158 -0.4062
  647SOL    HW1 2126   2.938   3.559   3.039  0.2692 -0.4623  0.0813
  647SOL    HW2 2127   2.822   3.636   3.124  0.1493 -0.6161  0.0584
  648SOL     OW 2128   3.628   0.419   3.314  0.1403  0.5591  0.3034
  648SOL    HW1 2129   3.661   0.423   3.220  1.3546 -1.0384  0.6395
  648SOL    HW2 2130   3.602   0.512   3.343 -1.7992  0.9059 -2.0882
  649SOL     OW 2131   2.656   4.956   0.816  0.5920  0.1361 -0.0663
  649SOL    HW1 2132   2.751   4.988   0.819  0.7561 -0.3910  1.4784
  649SOL    HW2 2133   2.629   4.924   0.907 -0.6710 -0.8860 -0.7586
  650SOL     OW 2134   0.192   4.550   0.419  0.3640 -0.4515  0.0329
  650SOL    HW1 2135   0.286   4.557   0.385  0.5093  0.4087  0.5833
  650SOL    HW2 2136   0.191   4.566   0.518 -0.6898  2.3073 -0.3490
  651SOL     OW 2137   1.502   1.483   4.484 -0.0644  0.1186 -0.0719
  651SOL    HW1 2138   1.468   1.508   4.393  2.9909 -3.8620 -2.6481
  651SOL    HW2 2139   1.458   1.398   4.512 -0.8394  1.2112  2.2562
  652SOL     OW 2140   1.631   4.722   3.732  0.3400 -0.0803  0.0513
  652SOL    HW1 2141   1.555   4.745   3.793  1.4336  0.0610  1.4144
  652SOL    HW2 2142   1.598   4.661   3.659 -1.1711  0.4043  0.2901
  653SOL     OW 2143   0.538   2.724   3.731 -0.1699  0.2752 -0.0915
  653SOL    HW1 2144   0.608   2.681   3.788  2.0959  0.9073 -2.2158
  653SOL    HW2 2145   0.470   2.768   3.789  1.2435 -0.2778  2.0983
  654SOL     OW 2146   1.635   0.575   3.611 -0.9508  0.1489  0.5325
  654SOL    HW1 2147   1.607   0.537   3.523  0.3299 -1.1336  0.6386
  654SOL    HW2 2148   1.633   0.503   3.680  2.6043 -0.1281  0.5175
  655SOL     OW 2149   4.987   4.619   4.992 -0.0953 -0.1111  0.4334
  655SOL    HW1 2150   5.039   4.683   5.049  0.8153 -0.8015  0.3916
  655SOL    HW2 2151   4.890   4.628   5.012  0.0350  1.1338  0.5844
  656SOL     OW 2152   2.061   3.790   3.356 -0.6716 -0.5308  0.5010
  656SOL    HW1 2153   2.057   3.690   3.347 -1.5537 -0.3829 -1.1201
  656SOL    HW2 2154   2.101   3.829   3.273 -1.5152  0.5216  0.5723
  657SOL     OW 2155   0.927   4.596   4.658 -0.6655  0.4024 -0.3101
  657SOL    HW1 2156   0.883   4.670   4.606 -1.4683  0.6180  0.6475
  657SOL    HW2 2157   1.025   4.596   4.639 -0.8809  0.7324 -1.5014
  658SOL     OW 2158   4.838   4.192   1.164 -0.7117 -0.1291  0.2091
  658SOL    HW1 2159   4.895   4.113   1.137 -0.4405  0.2044 -0.2157
  658SOL    HW2 2160   4.876   4.234   1.246 -0.5979 -0.1777  0.1823
  659SOL     OW 2161   4.224   3.040   1.647 -0.1273  0.2062 -0.1148
  659SOL    HW1 2162   4.167   3.096   1.708 -2.8674 -0.7812 -1.5860
  659SOL    HW2 2163   4.173   2.958   1.621  2.3925 -1.2174 -0.8588
  660SOL     OW 2164   3.089   2.870   2.423  0.2071  0.4596 -0.0392
  660SOL    HW1 2165   3.179   2.903   2.452  0.1561 -0.9961  2.0170
  660SOL    HW2 2166   3.098   2.778   2.384 -0.3221  0.5739 -0.4454
  661SOL     OW 2167   2.740   1.464   2.859 -0.0662  0.2002  0.7858
  661SOL    HW1 2168   2.816   1.510   2.904  1.3078  2.5301 -3.3430
  661SOL    HW2 2169   2.664   1.529   2.847 -0.0032 -0.0074 -0.9577
  662SOL     OW 2170   3.631   0.104   1.845 -0.1655  0.3055 -0.5872
  662SOL    HW1 2171   3.541   0.099   1.888 -0.9764  0.7471 -2.1473
  662SOL    HW2 2172   3.639   0.031   1.777  0.4804  0.5475 -0.7752
  663SOL     OW 2173   4.771   2.698   3.193 -0.4650 -0.4208 -0.1123
  663SOL    HW1 2174   4.861   2.715   3.234 -0.0766  0.4352 -1.2722
  663SOL    HW2 2175   4.701   2.703   3.265  0.4601 -1.9092  0.9504
  664SOL     OW 2176   3.370   1.024   4.135  0.1954 -0.3790 -0.1935
  664SOL    HW1 2177   3.292   0.963   4.119 -0.1845  0.4844 -1.9216
  664SOL    HW2 2178   3.408   1.007   4.226 -2.4099 -0.4147  0.9933
  665SOL     OW 2179   1.928   4.551   2.329  0.2522 -0.1674 -0.6644
  665SOL    HW1 2180   1.997   4.616   2.297  0.9216 -1.3514 -1.7034
  665SOL    HW2 2181   1.871   4.595   2.398  0.3038  1.7063 -1.7535
  666SOL     OW 2182   4.968   3.038   2.474 -0.3352 -0.0747  0.0165
  666SOL    HW1 2183   4.928   2.947   2.468 -0.2612 -0.2525  1.8424
  666SOL    HW2 2184   5.055   3.034   2.523 -1.4528  1.2605  2.2439
  667SOL     OW 2185   3.154   3.520   3.113 -0.0895  0.8472  0.0997
  667SOL    HW1 2186   3.170   3.506   3.015 -1.3605  1.4838 -0.2272
  667SOL    HW2 2187   3.233   3.565   3.153  0.6401  0.1663 -0.5326
  668SOL     OW 2188   3.594   2.857   0.001 -0.4644 -0.1436 -0.3987
  668SOL    HW1 2189   3.549   2.775   0.037 -0.0408 -1.5776 -2.8968
  668SOL    HW2 2190   3.682   2.870   0.046 -0.1239 -1.6431 -0.5814
  669SOL     OW 2191   1.857   3.048   4.964 -0.7632 -1.1422 -0.0348
  669SOL    HW1 2192   1.924   3.105   4.915 -2.4758  0.9995 -0.0301
  669SOL    HW2 2193   1.778   3.031   4.906 -2.1909  0.2278  1.3893
  670SOL     OW 2194   2.222   4.462   5.020 -0.2720  0.0197 -0.2599
  670SOL    HW1 2195   2.264   4.548   4.991 -0.5687  0.2645  0.0396
  670SOL    HW2 2196   2.123   4.471   5.019 -0.3181 -0.4948 -0.7592
  671SOL     OW 2197   2.978   2.441   4.804 -0.3173  0.6260  0.4765
  671SOL    HW1 2198   2.978   2.541   4.803 -2.2641  0.6686 -1.0542
  671SOL    HW2 2199   2.975   2.409   4.898 -4.2456  2.1422  1.0467
  672SOL     OW 2200   2.977   3.779   0.905 -0.1816 -0.0427 -0.0364
  672SOL    HW1 2201   3.003   3.759   0.811 -0.1822 -2.0384  0.3535
  672SOL    HW2 2202   2.879   3.799   0.909 -0.3052 -0.5589 -0.3860
  673SOL     OW 2203   4.911   2.644   0.603 -0.3747 -0.9087 -0.5702
  673SOL    HW1 2204   4.976   2.672   0.674 -0.4677 -2.4448  0.1735
  673SOL    HW2 2205   4.938   2.684   0.515 -0.1392  0.8594  0.2644
  674SOL     OW 2206   3.105   0.318   2.671 -0.2553 -0.4284 -0.4392
  674SOL    HW1 2207   3.180   0.331   2.606  0.4929 -3.1351 -0.2716
  674SOL    HW2 2208   3.142   0.286   2.758 -1.4960 -0.0270  0.2529
  675SOL     OW 2209   3.541   1.291   0.613 -0.1418 -0.4077 -0.1262
  675SOL    HW1 2210   3.554   1.249   0.702 -1.4737 -1.3096 -0.3320
  675SOL    HW2 2211   3.469   1.243   0.563 -0.5685  1.0952 -1.0341
  676SOL     OW 2212   1.636   0.711   3.991 -0.3670 -0.2752  0.0107
  676SOL    HW1 2213   1.622   0.756   4.080 -1.5187  0.5169 -0.5453
  676SOL    HW2 2214   1.660   0.780   3.922 -0.4976 -0.7384 -0.5024
  677SOL     OW 2215   1.399   1.546   4.257  0.5561 -0.1313  0.1160
  677SOL    HW1 2216   1.455   1.529   4.176  0.7572  0.5178  0.1169
  677SOL    HW2 2217   1.303   1.541   4.232  0.6168  0.0664 -0.1627
  678SOL     OW 2218   1.148   1.813   3.686  0.0819  0.2422  0.5612
  678SOL    HW1 2219   1.127   1.841   3.593  1.4173 -1.2726 -0.2516
  678SOL    HW2 2220   1.247   1.806   3.697 -0.0199  0.8865  2.2699
  679SOL     OW 2221   3.202   1.570   0.429  0.2883  0.9700 -0.0326
  679SOL    HW1 2222   3.155   1.595   0.344 -0.6510 -0.1098  0.1339
  679SOL    HW2 2223   3.156   1.614   0.506 -0.0733  0.4128  0.0753
  680SOL     OW 2224   1.944   1.091   3.551 -0.1692  0.0515 -0.2754
  680SOL    HW1 2225   2.010   1.125   3.618  0.2850 -0.2807 -0.5520
  680SOL    HW2 2226   1.920   0.997   3.573 -1.2249  0.4418  0.3341
  681SOL     OW 2227   3.073   1.507   2.977 -0.6942 -0.7331  0.1199
  681SOL    HW1 2228   3.048   1.488   3.072 -0.2219 -2.1366 -0.0097
  681SOL    HW2 2229   3.147   1.446   2.949  1.6815  2.0454 -0.0896
  682SOL     OW 2230   3.621   3.493   0.325  0.1084 -0.3914 -0.1418
  682SOL    HW1 2231   3.609   3.592   0.314 -0.1970 -0.1745  1.8252
  682SOL    HW2 2232   3.539   3.446   0.294 -0.0385  0.0225 -0.3907
  683SOL     OW 2233   4.286   1.823   0.368 -0.2245  0.2911  0.2805
  683SOL    HW1 2234   4.222   1.839   0.293  1.1822 -0.6976 -1.2152
  683SOL    HW2 2235   4.347   1.747   0.344  1.3952  1.0630  1.7037
  684SOL     OW 2236   1.150   1.393   0.837 -0.1286 -0.4050  0.2458
  684SOL    HW1 2237   1.145   1.344   0.750 -2.5448  0.7882 -0.3601
  684SOL    HW2 2238   1.061   1.391   0.882 -0.5650  3.6650 -0.0400
  685SOL     OW 2239   0.843   2.133   3.221 -0.7246  0.0018  0.6493
  685SOL    HW1 2240   0.878   2.225   3.240 -2.6829  0.9493 -0.0622
  685SOL    HW2 2241   0.813   2.128   3.126 -1.2767 -1.1741  0.8682
  686SOL     OW 2242   4.126   0.742   1.830  0.1105  0.2420  0.3263
  686SOL    HW1 2243   4.127   0.673   1.902  0.4839 -0.4435 -0.3261
  686SOL    HW2 2244   4.055   0.720   1.763 -0.7918  1.3204  0.8934
  687SOL     OW 2245   4.349   3.570   1.547  0.2310  0.2957 -0.2560
  687SOL    HW1 2246   4.377   3.527   1.462 -2.3080  0.3390 -1.1924
  687SOL    HW2 2247   4.381   3.664   1.549  0.8345  0.1085 -0.8685
  688SOL     OW 2248   3.085   2.134   4.407 -0.4257  0.0348  0.2750
  688SOL    HW1 2249   3.103   2.162   4.502  1.2587 -1.7357  0.5522
  688SOL    HW2 2250   3.067   2.215   4.351  1.2810  1.3995  1.5635
  689SOL     OW 2251   2.972   0.058   1.879  0.2060 -0.4455 -0.0314
  689SOL    HW1 2252   2.983  -0.028   1.929  0.6210 -0.7417 -0.6107
  689SOL    HW2 2253   3.031   0.128   1.920 -0.3047 -0.3769  0.5799
  690SOL     OW 2254   3.208   1.709   2.355  0.2017 -0.3156  0.1111
  690SOL    HW1 2255   3.137   1.766   2.313  0.2220  0.7502  1.4657
  690SOL    HW2 2256   3.288   1.765   2.376  1.1221 -1.3254 -0.5801
  691SOL     OW 2257   0.173   2.830   3.693  0.1922  0.4893 -1.1262
  691SOL    HW1 2258   0.192   2.747   3.640  1.6306  1.0007 -1.4605
  691SOL    HW2 2259   0.248   2.844   3.759 -1.3985  0.0138  0.8929
  692SOL     OW 2260   1.771   1.111   1.740 -0.1452 -0.3216 -0.0120
  692SOL    HW1 2261   1.700   1.174   1.709 -0.7377 -1.3421 -0.7888
  692SOL    HW2 2262   1.817   1.071   1.661  1.3128  0.3037  0.4783
  693SOL     OW 2263   3.630   2.083   3.237 -0.2870 -0.1938 -0.2324
  693SOL    HW1 2264   3.625   2.083   3.337 -2.1877  0.4134 -0.2993
  693SOL    HW2 2265   3.547   2.124   3.199  0.8175  0.4637 -2.0549
  694SOL     OW 2266   1.056   1.544   1.200 -0.7917  0.0768 -0.7923
  694SOL    HW1 2267   1.050   1.578   1.107 -3.8836 -2.5908 -1.7678
  694SOL    HW2 2268   1.019   1.612   1.263 -0.6495  1.0990 -1.7938
  695SOL     OW 2269   1.714   4.565   1.255 -0.0266  0.6308 -0.1923
  695SOL    HW1 2270   1.642   4.619   1.297 -0.7768 -0.9330  0.6032
  695SOL    HW2 2271   1.770   4.522   1.326  0.5572  0.3571 -0.8024
  696SOL     OW 2272   1.889   1.908   0.786  0.6025  0.0285  0.2611
  696SOL    HW1 2273   1.935   1.857   0.860  1.1283  1.2218  0.7831
  696SOL    HW2 2274   1.794   1.878   0.780  1.3563 -2.3713 -0.7272
  697SOL     OW 2275   3.101   0.780   1.986  0.4897 -0.0190 -0.3356
  697SOL    HW1 2276   3.081   0.856   2.047  1.5318  0.3765 -0.4640
  697SOL    HW2 2277   3.144   0.815   1.903  2.7677 -0.8876  0.4064
  698SOL     OW 2278   0.015   2.487   1.336  1.4942 -0.0645 -0.4152
  698SOL    HW1 2279  -0.025   2.504   1.246  1.0665  0.4137 -0.1421
  698SOL    HW2 2280  -0.029   2.407   1.377 -1.4994  2.1615  1.1655
  699SOL     OW 2281   3.136   1.379   5.030  0.1911 -0.3091  0.5267
  699SOL    HW1 2282   3.159   1.304   5.092 -0.8845 -1.8908 -0.9008
  699SOL    HW2 2283   3.213   1.396   4.968  0.5745  0.0241  1.0906
  700SOL     OW 2284   2.315   2.766   0.013  0.2069  0.1836  0.5479
  700SOL    HW1 2285   2.296   2.720  -0.074  2.0904  0.6863 -0.1841
  700SOL    HW2 2286   2.235   2.759   0.073 -0.7600 -1.0686 -0.8206
  701SOL     OW 2287   2.458   5.041   1.186 -0.2732 -0.1973 -0.2352
  701SOL    HW1 2288   2.388   5.100   1.145 -0.5005  0.2709  0.8011
  701SOL    HW2 2289   2.420   4.995   1.266  0.2053 -1.0058 -0.4575
  702SOL     OW 2290   4.593   2.163   2.291 -0.1588 -0.0488  0.2474
  702SOL    HW1 2291   4.503   2.203   2.270  0.1883  0.1818 -0.8671
  702SOL    HW2 2292   4.665   2.226   2.261  0.3853 -0.0645  1.4747
  703SOL     OW 2293   1.200   2.155   5.019 -0.3169  0.0550  0.1777
  703SOL    HW1 2294   1.250   2.084   4.971  0.9999 -0.1226  1.7462
  703SOL    HW2 2295   1.141   2.114   5.088  0.4940  0.4494  1.1300
  704SOL     OW 2296   2.622   2.314   3.723 -0.1382  0.3094  0.2265
  704SOL    HW1 2297   2.598   2.336   3.818  0.2350  0.2676  0.3304
  704SOL    HW2 2298   2.621   2.399   3.669  1.8339  0.7144  0.7438
  705SOL     OW 2299   3.369   0.809   3.881  0.1739  0.2133  0.3576
  705SOL    HW1 2300   3.403   0.835   3.791  1.2269 -2.1998  0.0016
  705SOL    HW2 2301   3.445   0.810   3.947 -0.3433  0.7286  0.9662
  706SOL     OW 2302   0.941   4.800   1.951  0.1861 -0.2856 -0.0808
  706SOL    HW1 2303   0.964   4.749   2.034  3.3110 -0.7819 -1.1156
  706SOL    HW2 2304   0.862   4.758   1.907  1.0985 -2.7257  0.4400
  707SOL     OW 2305   0.419   1.778   1.542  0.4239  0.0530 -0.2941
  707SOL    HW1 2306   0.378   1.743   1.458  1.6237 -1.5165 -0.2641
  707SOL    HW2 2307   0.491   1.843   1.520  0.3657  0.0603 -0.4638
  708SOL     OW 2308   2.708   1.312   1.940  0.0819 -0.0862  0.5713
  708SOL    HW1 2309   2.631   1.339   1.883  0.3242 -0.5789 -0.0032
  708SOL    HW2 2310   2.684   1.324   2.036  0.0286  1.7186  0.3620
  709SOL     OW 2311   3.539   1.108   2.186  0.6843  0.4830 -0.1957
  709SOL    HW1 2312   3.499   1.186   2.235  0.3617  0.2571 -0.0964
  709SOL    HW2 2313   3.582   1.140   2.102  0.2075  0.7162 -0.3536
  710SOL     OW 2314   0.792   3.247   1.957  0.3525  0.1745  0.5161
  710SOL    HW1 2315   0.773   3.224   2.052  1.3739 -0.0726  0.6761
  710SOL    HW2 2316   0.775   3.167   1.900  0.7153  0.0131  0.6310
  711SOL     OW 2317   3.692   1.453   3.572 -0.0899  0.4784  0.9349
  711SOL    HW1 2318   3.612   1.475   3.517  0.1863  0.7376  0.6324
  711SOL    HW2 2319   3.684   1.495   3.662 -0.1756  0.7138  0.8165
  712SOL     OW 2320   0.514   1.336   3.867  0.7417  0.4170 -0.1111
  712SOL    HW1 2321   0.601   1.383   3.878  1.1457 -0.4593  0.5269
  712SOL    HW2 2322   0.509   1.296   3.775  1.2666 -0.0392  0.0593
  713SOL     OW 2323   3.190   4.601   4.377 -0.2112 -0.6078  0.1093
  713SOL    HW1 2324   3.255   4.626   4.450 -0.9473  0.9417  0.2804
  713SOL    HW2 2325   3.122   4.674   4.368  0.0756 -0.5897 -2.3884
  714SOL     OW 2326   4.037   5.024   0.377  0.1387 -0.3054  0.0423
  714SOL    HW1 2327   4.033   5.124   0.371  0.4608 -0.3145 -0.4030
  714SOL    HW2 2328   4.132   4.995   0.390  0.1036 -0.5706 -0.2778
  715SOL     OW 2329   3.491   2.607   0.092 -0.0935 -0.1638  0.4094
  715SOL    HW1 2330   3.535   2.532   0.042  1.6025  0.4182  0.9577
  715SOL    HW2 2331   3.459   2.574   0.181 -1.3656 -0.7406 -0.2437
  716SOL     OW 2332   2.905   0.924   2.631 -0.5449  0.1454  0.0833
  716SOL    HW1 2333   2.862   0.992   2.572 -0.3476  0.3413  0.1610
  716SOL    HW2 2334   2.995   0.901   2.594 -0.0632  0.8992  0.7589
  717SOL     OW 2335   3.351   1.093   1.058  0.4564  0.2188  0.2466
  717SOL    HW1 2336   3.360   1.152   1.138 -2.4381  0.2721  0.6114
  717SOL    HW2 2337   3.356   0.998   1.087  0.0368  0.2450  0.4151
  718SOL     OW 2338   2.944   3.677   4.525  0.0025 -0.5969 -0.0188
  718SOL    HW1 2339   2.967   3.680   4.622  1.0360  1.0944 -0.2859
  718SOL    HW2 2340   2.932   3.770   4.490  1.5216 -1.0532 -1.9166
  719SOL     OW 2341   4.264   4.696   2.044  0.1482 -0.8661  0.1714
  719SOL    HW1 2342   4.242   4.600   2.026 -0.9550 -0.6577  0.2986
  719SOL    HW2 2343   4.232   4.752   1.968  0.9152 -0.6143  0.0340
  720SOL     OW 2344   1.279   4.422   3.067  1.1288 -0.0251 -0.2864
  720SOL    HW1 2345   1.312   4.331   3.041  0.0389 -0.9291  1.3061
  720SOL    HW2 2346   1.212   4.413   3.141  0.4206  2.0343 -0.6166
  721SOL     OW 2347   0.352   2.958   0.312 -0.4541 -0.3717 -0.1049
  721SOL    HW1 2348   0.391   2.916   0.231 -0.3702  0.1360 -0.3314
  721SOL    HW2 2349   0.361   3.058   0.306 -0.8335 -0.3066  0.3255
  722SOL     OW 2350   1.760   3.435   4.178  0.3636 -0.5355  0.1530
  722SOL    HW1 2351   1.850   3.392   4.182  1.8061  2.1714 -0.4694
  722SOL    HW2 2352   1.722   3.424   4.086  1.3047  0.5242 -0.3855
  723SOL     OW 2353   3.636   2.426   1.384 -0.3050 -0.3022 -0.2860
  723SOL    HW1 2354   3.546   2.462   1.358  0.1469  0.4343 -0.8941
  723SOL    HW2 2355   3.700   2.502   1.393  0.2409 -0.8131  0.2363
  724SOL     OW 2356   0.490   3.867   0.028  0.3040  0.1805  0.0984
  724SOL    HW1 2357   0.475   3.775   0.062  1.1890  0.2265  0.6378
  724SOL    HW2 2358   0.461   3.872  -0.068 -1.5099 -0.1378  0.6013
  725SOL     OW 2359   0.824   0.810   0.901  0.2233 -0.8070  0.5137
  725SOL    HW1 2360   0.913   0.767   0.883 -0.3332 -1.2866 -1.2487
  725SOL    HW2 2361   0.803   0.802   0.998  0.9903 -2.8712  0.5537
  726SOL     OW 2362   4.673   2.561   2.756  0.4770 -0.2059 -0.1961
  726SOL    HW1 2363   4.610   2.487   2.779  0.8296 -0.8551 -1.2263
  726SOL    HW2 2364   4.621   2.643   2.730  0.0154 -0.8461 -1.4030
  727SOL     OW 2365   4.601   0.039   2.136  0.1115 -0.4165 -0.3683
  727SOL    HW1 2366   4.649  -0.030   2.082  1.5616  0.0621  0.2569
  727SOL    HW2 2367   4.505   0.014   2.143  0.4929 -2.0914 -0.5942
  728SOL     OW 2368   1.407   3.647   0.255  0.2851 -0.1583 -0.0570
  728SOL    HW1 2369   1.497   3.680   0.229  0.0536  0.2599 -0.3300
  728SOL    HW2 2370   1.409   3.547   0.259  0.5966 -0.1829 -0.6728
  729SOL     OW 2371   3.177   3.607   4.387 -0.1076  0.0046 -0.3947
  729SOL    HW1 2372   3.082   3.621   4.417 -0.3591 -0.9127 -0.7259
  729SOL    HW2 2373   3.230   3.690   4.405 -0.4362 -0.1965  1.8790
  730SOL     OW 2374   3.372   1.937   2.865 -0.5806 -0.2307 -0.0983
  730SOL    HW1 2375   3.329   1.861   2.816 -1.2434 -0.1261  0.2995
  730SOL    HW2 2376   3.326   1.950   2.954 -0.4524  0.5993 -0.1410
  731SOL     OW 2377   1.186   4.271   1.641  0.0307 -0.0836 -0.5101
  731SOL    HW1 2378   1.185   4.357   1.691 -0.7257 -0.8873  0.9104
  731SOL    HW2 2379   1.255   4.210   1.680  0.4594 -0.1880 -1.4066
  732SOL     OW 2380   1.857   4.069   3.826  0.1422 -0.1758 -0.0784
  732SOL    HW1 2381   1.809   3.981   3.831 -2.4279  1.0540 -1.3258
  732SOL    HW2 2382   1.827   4.127   3.902  1.4301 -0.1528  0.4358
  733SOL     OW 2383   5.102   4.143   3.576 -0.7941  0.1266 -0.1548
  733SOL    HW1 2384   5.201   4.137   3.561 -0.9138  0.1191 -0.9754
  733SOL    HW2 2385   5.078   4.235   3.605 -0.7191  0.5235 -1.3320
  734SOL     OW 2386   1.542   3.515   3.151  0.2911  0.4331  0.1163
  734SOL    HW1 2387   1.507   3.468   3.070  0.6229  0.4478 -0.0376
  734SOL    HW2 2388   1.493   3.483   3.232  3.0819 -3.1397  0.6254
  735SOL     OW 2389   3.887   0.880   2.853 -0.2264 -0.0680  0.0966
  735SOL    HW1 2390   3.966   0.857   2.909  0.4135 -2.0028 -1.4826
  735SOL    HW2 2391   3.887   0.824   2.771 -2.4055  1.0071 -0.7174
  736SOL     OW 2392   4.060   3.825   0.172 -0.3211 -0.3604  0.4730
  736SOL    HW1 2393   4.079   3.796   0.078  0.5290 -0.0250  0.5303
  736SOL    HW2 2394   3.984   3.890   0.173  1.6466  2.1335 -0.3999
  737SOL     OW 2395   1.534   3.377   2.416  0.2745 -0.2843  0.2484
  737SOL    HW1 2396   1.460   3.417   2.470  1.1737 -0.9883  2.0861
  737SOL    HW2 2397   1.531   3.278   2.423 -0.8049 -0.5742 -2.7457
  738SOL     OW 2398   1.456   2.834   4.730  0.5446 -0.5614  0.0430
  738SOL    HW1 2399   1.413   2.878   4.809  1.4627 -0.6812  0.6265
  738SOL    HW2 2400   1.399   2.847   4.650 -0.0350  0.2303  0.5658
  739SOL     OW 2401   0.212   2.473   2.978 -0.0342  0.3632 -0.1142
  739SOL    HW1 2402   0.120   2.507   2.961  0.9928  3.0540 -0.6729
  739SOL    HW2 2403   0.228   2.467   3.077 -0.9202 -0.6150 -0.0053
  740SOL     OW 2404   1.904   3.050   1.295 -0.1753  0.0942  0.6976
  740SOL    HW1 2405   1.902   3.135   1.243  1.5677 -0.6741 -0.7394
  740SOL    HW2 2406   1.929   3.068   1.390  3.0918  0.9960 -0.2189
  741SOL     OW 2407   1.878   2.224   3.818  0.1124  0.3927 -0.3066
  741SOL    HW1 2408   1.969   2.266   3.821 -0.6244  1.9804  1.0898
  741SOL    HW2 2409   1.843   2.226   3.725  0.7600  1.4238 -0.5418
  742SOL     OW 2410   1.838   4.715   0.654  0.5684  0.1437  0.0820
  742SOL    HW1 2411   1.932   4.711   0.688  0.8615 -1.7603 -0.8295
  742SOL    HW2 2412   1.807   4.623   0.632 -0.1329  1.0632 -3.2837
  743SOL     OW 2413   0.523   3.067   1.358  0.3042  0.1589  0.7429
  743SOL    HW1 2414   0.568   3.020   1.434 -0.8925  0.3251  1.5637
  743SOL    HW2 2415   0.515   3.004   1.281 -0.2756 -0.6543  1.4422
  744SOL     OW 2416   3.383   0.892   2.250 -0.2080 -0.1289 -0.1905
  744SOL    HW1 2417   3.426   0.802   2.246  0.6922  0.2663  0.2208
  744SOL    HW2 2418   3.450   0.962   2.225 -0.0059  0.6732  2.2610
  745SOL     OW 2419   2.435   3.129   3.318 -0.2812 -0.8204  0.3288
  745SOL    HW1 2420   2.446   3.108   3.221  0.0444  0.0295  0.1683
  745SOL    HW2 2421   2.467   3.222   3.335  0.4771 -1.2632  1.4177
  746SOL     OW 2422   2.078   0.173   4.915  0.5040 -0.5464 -0.3179
  746SOL    HW1 2423   2.103   0.169   4.818 -0.9450  1.1707 -0.8148
  746SOL    HW2 2424   1.978   0.173   4.924  0.5762 -2.3334  1.3124
  747SOL     OW 2425   4.133   1.298   2.744 -0.2529 -0.3600 -0.3817
  747SOL    HW1 2426   4.047   1.330   2.703  0.3138  1.0466 -0.5265
  747SOL    HW2 2427   4.129   1.309   2.843  0.7647  2.4519 -0.5644
  748SOL     OW 2428   3.562   0.734   3.548 -0.6330 -0.0719  0.1511
  748SOL    HW1 2429   3.548   0.832   3.566 -0.3074 -0.0188  0.1130
  748SOL    HW2 2430   3.575   0.686   3.634 -1.4550 -0.1862  0.2179
  749SOL     OW 2431   2.246   0.060   1.105 -0.1178  0.3155 -0.2829
  749SOL    HW1 2432   2.213   0.116   1.029  0.1531 -0.2797 -0.8447
  749SOL    HW2 2433   2.281   0.120   1.178  2.0986  0.8964 -1.7238
  750SOL     OW 2434   3.832   0.199   0.631 -0.2474 -0.1457 -0.3673
  750SOL    HW1 2435   3.866   0.282   0.588  0.1413  1.2332  2.3708
  750SOL    HW2 2436   3.907   0.133   0.641  0.5823  0.9938  1.3784
  751SOL     OW 2437   3.822   4.260   5.094 -0.0589  0.5052  0.4002
  751SOL    HW1 2438   3.843   4.280   5.190  0.0025  1.6048  0.1659
  751SOL    HW2 2439   3.846   4.339   5.038  2.2911 -0.9720 -0.8646
  752SOL     OW 2440   1.878   4.140   2.817  0.1743 -0.1035  0.1280
  752SOL    HW1 2441   1.851   4.224   2.768 -1.1001 -1.3286 -1.3888
  752SOL    HW2 2442   1.924   4.078   2.753 -2.5480 -2.2394  0.0583
  753SOL     OW 2443   4.823   2.304   2.317 -0.1124  0.4574 -0.1418
  753SOL    HW1 2444   4.810   2.334   2.412  2.4348 -0.3652  0.5570
  753SOL    HW2 2445   4.867   2.377   2.266 -1.6522  0.9684 -0.7860
  754SOL     OW 2446   4.153   2.272   4.587 -0.3505  0.1838 -0.4970
  754SOL    HW1 2447   4.087   2.346   4.586  0.2665  0.7489 -0.2371
  754SOL    HW2 2448   4.143   2.220   4.672 -1.3306 -0.5442 -1.0462
  755SOL     OW 2449   5.067   1.933   3.617  0.4002  0.5231  0.2071
  755SOL    HW1 2450   5.135   1.975   3.678  1.3374  1.0069 -1.1325
  755SOL    HW2 2451   5.009   2.004   3.578  1.0199  0.4357 -0.9037
  756SOL     OW 2452   0.491   3.371   4.381 -0.8456  0.0690  0.7561
  756SOL    HW1 2453   0.421   3.396   4.448 -0.4367 -0.1089  1.2582
  756SOL    HW2 2454   0.579   3.411   4.408 -0.6503 -0.1041  0.3912
  757SOL     OW 2455   0.942   5.142   0.565 -0.5044 -0.9107  0.2239
  757SOL    HW1 2456   0.966   5.149   0.662 -0.0541 -0.5203  0.0870
  757SOL    HW2 2457   1.013   5.186   0.509 -2.4900  2.2624 -0.0856
  758SOL     OW 2458   0.579   3.134   4.207 -0.7261  0.1232  0.3605
  758SOL    HW1 2459   0.561   3.214   4.265  1.0699  1.8090 -1.2406
  758SOL    HW2 2460   0.677   3.111   4.213 -0.7536 -0.4456 -1.0186
  759SOL     OW 2461   2.425   3.981   1.772  0.1725 -0.7543 -0.2060
  759SOL    HW1 2462   2.325   3.971   1.764  0.3808 -2.4051 -1.0826
  759SOL    HW2 2463   2.470   3.932   1.697  1.6256  1.4006 -0.8240
  760SOL     OW 2464   3.464   4.646   0.196 -0.0373 -0.1085 -0.2497
  760SOL    HW1 2465   3.542   4.597   0.237 -0.4826  0.9973  2.0622
  760SOL    HW2 2466   3.495   4.734   0.160 -0.0766  0.0041 -0.0109
  761SOL     OW 2467   2.710   3.028   4.615 -0.2670 -0.0584  0.5173
  761SOL    HW1 2468   2.690   2.988   4.705 -2.2149 -0.9876 -0.2760
  761SOL    HW2 2469   2.628   3.026   4.559  0.6534  1.4439 -0.9669
  762SOL     OW 2470   0.034   2.006   0.478  0.5719  0.7159  0.2560
  762SOL    HW1 2471   0.085   1.981   0.560  0.5912  1.0735  0.3546
  762SOL    HW2 2472   0.009   1.923   0.428 -0.0033  0.4441  0.9628
  763SOL     OW 2473   2.951   4.532   0.714  0.9146  0.2196 -0.3001
  763SOL    HW1 2474   3.018   4.549   0.786 -1.8135 -0.0211  2.5433
  763SOL    HW2 2475   2.896   4.451   0.738 -0.8767  0.8231 -2.0768
  764SOL     OW 2476   0.569   4.862   1.986  0.5435 -0.6820 -0.0640
  764SOL    HW1 2477   0.531   4.814   2.066 -0.4450 -0.3906 -0.3454
  764SOL    HW2 2478   0.613   4.795   1.926  0.9969 -0.9503  0.5479
  765SOL     OW 2479   2.177   4.981   2.645 -0.2255 -0.5069 -0.0456
  765SOL    HW1 2480   2.125   4.921   2.584  1.6090 -0.5477 -1.6743
  765SOL    HW2 2481   2.184   4.939   2.735 -2.6636 -0.6401  0.1383
  766SOL     OW 2482   0.026   1.506   2.308  0.3091 -0.0599 -0.2934
  766SOL    HW1 2483  -0.006   1.591   2.266 -1.5372 -1.1956 -1.3260
  766SOL    HW2 2484   0.102   1.468   2.255  1.2727  0.9978  0.2848
  767SOL     OW 2485   4.171   3.325   3.311  0.1378  0.0217 -0.1079
  767SOL    HW1 2486   4.215   3.310   3.223 -1.0716 -0.3584 -0.6685
  767SOL    HW2 2487   4.089   3.381   3.298  0.0712  0.1450  0.8077
  768SOL     OW 2488   1.417   0.135   4.880 -0.3616 -0.0149 -0.0154
  768SOL    HW1 2489   1.415   0.040   4.910 -0.2259  0.4608  1.5582
  768SOL    HW2 2490   1.332   0.180   4.908 -0.6096  0.2356 -1.1204
  769SOL     OW 2491   2.437   5.082   2.610 -0.5985 -0.2715 -0.2568
  769SOL    HW1 2492   2.346   5.044   2.627  0.0675 -2.9186 -2.0726
  769SOL    HW2 2493   2.468   5.055   2.519  2.3831 -0.2073  0.6382
  770SOL     OW 2494   2.350   2.719   0.858  0.5083  0.3809 -0.1576
  770SOL    HW1 2495   2.438   2.688   0.823  0.4869  0.1988 -0.0488
  770SOL    HW2 2496   2.360   2.754   0.951  0.5681  0.8828 -0.3478
  771SOL     OW 2497   4.418   0.708   1.743  0.1524  0.2982 -0.4102
  771SOL    HW1 2498   4.319   0.722   1.738 -0.5097 -2.6358  1.4676
  771SOL    HW2 2499   4.448   0.717   1.838  0.7244 -3.2685 -0.0991
  772SOL     OW 2500   0.103   1.606   5.027  0.0234 -0.0591  0.2612
  772SOL    HW1 2501   0.184   1.553   5.000 -0.2465 -0.6064  0.5246
  772SOL    HW2 2502   0.034   1.545   5.065 -1.2885  0.1297 -1.6889
  773SOL     OW 2503   0.665   1.472   3.619 -0.3686  0.2929  0.2363
  773SOL    HW1 2504   0.719   1.393   3.646 -1.2890 -0.8678 -1.1408
  773SOL    HW2 2505   0.606   1.447   3.542  1.2399  3.0268 -2.0798
  774SOL     OW 2506   0.469   4.518   4.014 -0.4462 -0.0505 -0.4479
  774SOL    HW1 2507   0.496   4.595   3.956  0.4393  0.6865  0.8831
  774SOL    HW2 2508   0.490   4.540   4.109 -0.8662 -1.6615  0.0355
  775SOL     OW 2509   4.058   0.461   3.548 -0.4148 -0.3999  0.0136
  775SOL    HW1 2510   3.974   0.500   3.585 -0.4696 -0.3919 -0.1195
  775SOL    HW2 2511   4.132   0.529   3.554 -0.7241  0.0447 -1.0355
  776SOL     OW 2512   4.664   1.303   0.001 -0.0051  0.1614  0.0121
  776SOL    HW1 2513   4.596   1.237  -0.031  0.7140 -0.9340  0.7305
  776SOL    HW2 2514   4.631   1.396  -0.020 -1.1986 -0.3838 -0.6529
  777SOL     OW 2515   4.225   1.042   2.951 -0.3535 -0.3440  0.0157
  777SOL    HW1 2516   4.177   0.958   2.926 -0.3315 -0.7928  1.4225
  777SOL    HW2 2517   4.159   1.113   2.974 -0.4023 -0.8772  1.6741
  778SOL     OW 2518   3.632   4.548   0.585 -0.3589 -0.2204  0.2525
  778SOL    HW1 2519   3.655   4.596   0.500 -1.9512  0.9539  0.4391
  778SOL    HW2 2520   3.616   4.615   0.658  1.8209 -1.2195  1.7702
  779SOL     OW 2521   3.411   3.295   0.355  0.0783 -0.2475  0.1436
  779SOL    HW1 2522   3.333   3.271   0.299 -1.2108  0.2540  1.6436
  779SOL    HW2 2523   3.382   3.303   0.451  1.3578  2.5966  0.4040
  780SOL     OW 2524   2.192   3.295   2.883  0.0055  0.0934  0.2758
  780SOL    HW1 2525   2.204   3.320   2.979 -0.1951 -1.0334  0.6164
  780SOL    HW2 2526   2.118   3.349   2.843  0.9132  1.4603  0.3873
  781SOL     OW 2527   1.491   4.593   3.095 -0.1202  0.1188  0.7050
  781SOL    HW1 2528   1.404   4.549   3.072  0.2578 -0.4467  0.3485
  781SOL    HW2 2529   1.550   4.595   3.014 -0.7042  2.7041  0.2386
  782SOL     OW 2530   1.588   4.478   4.133  0.3563  0.4884 -0.1845
  782SOL    HW1 2531   1.656   4.480   4.207 -1.4733 -0.5889  1.6335
  782SOL    HW2 2532   1.572   4.570   4.100  0.2487  1.2020  1.7344
  783SOL     OW 2533   0.096   3.745   3.190  0.2371 -0.2178  0.6066
  783SOL    HW1 2534   0.132   3.813   3.126  0.7185  0.0531  1.1636
  783SOL    HW2 2535   0.044   3.790   3.262 -2.0615 -0.6446 -0.6592
  784SOL     OW 2536   0.366   4.346   2.223 -0.9410  0.4096 -0.0218
  784SOL    HW1 2537   0.388   4.285   2.299 -2.3165  0.0736  0.1469
  784SOL    HW2 2538   0.426   4.326   2.146 -2.3763 -2.3592 -0.5632
  785SOL     OW 2539   1.816   3.284   1.156 -0.6701  0.0601  0.0707
  785SOL    HW1 2540   1.739   3.349   1.158  0.0709  0.9479  0.4969
  785SOL    HW2 2541   1.814   3.233   1.070 -1.1401  0.8132 -0.3757
  786SOL     OW 2542   2.155   3.538   5.112  0.0056  0.2375 -0.3604
  786SOL    HW1 2543   2.244   3.523   5.154  0.5777  1.4088 -1.0985
  786SOL    HW2 2544   2.157   3.506   5.017 -0.4487  0.0106 -0.2963
  787SOL     OW 2545   0.852   1.912   0.117  0.5566  0.0346 -0.0772
  787SOL    HW1 2546   0.756   1.909   0.146  1.1379 -0.7487  1.9101
  787SOL    HW2 2547   0.870   1.835   0.055  0.1973 -0.5431  0.5266
  788SOL     OW 2548   2.175   0.561   3.433  0.1740 -0.2246  0.1649
  788SOL    HW1 2549   2.242   0.635   3.435 -0.1571  0.0806  1.8343
  788SOL    HW2 2550   2.213   0.481   3.481 -0.4780 -0.1963  0.7377
  789SOL     OW 2551   0.468   3.549   0.568 -0.4648 -0.9039 -0.0150
  789SOL    HW1 2552   0.420   3.521   0.651 -1.6977 -0.6864 -0.6270
  789SOL    HW2 2553   0.402   3.587   0.503  0.9159  2.4683  0.3336
  790SOL     OW 2554   4.039   2.299   0.877 -0.1844 -0.2226 -0.0227
  790SOL    HW1 2555   4.026   2.200   0.886 -2.2579 -0.2506 -2.2760
  790SOL    HW2 2556   4.034   2.324   0.780  1.9065  1.9340  0.3459
  791SOL     OW 2557   4.953   1.491   5.078 -0.2099  0.6510 -0.1356
  791SOL    HW1 2558   4.884   1.508   5.007  0.0573 -0.2285 -0.6060
  791SOL    HW2 2559   4.930   1.545   5.159 -1.0099  0.9836 -0.5719
  792SOL     OW 2560   4.806   3.579   4.263  0.1791 -0.6951 -0.2020
  792SOL    HW1 2561   4.904   3.559   4.273  0.0277 -1.1263  0.4546
  792SOL    HW2 2562   4.780   3.650   4.329  0.0460 -0.5927 -0.3651
  793SOL     OW 2563   1.926   1.017   1.535 -0.1792  0.0611  0.0180
  793SOL    HW1 2564   1.864   1.044   1.461 -1.5198 -0.7556  0.8175
  793SOL    HW2 2565   1.982   0.940   1.505 -1.8417 -1.3305  0.3347
  794SOL     OW 2566   1.792   3.959   1.161 -1.0021 -0.2121 -0.2515
  794SOL    HW1 2567   1.748   3.880   1.118 -2.4014  0.5151 -0.1897
  794SOL    HW2 2568   1.890   3.940   1.171 -0.8214 -0.8873 -2.6406
  795SOL     OW 2569   2.035   0.316   3.636 -0.7359  0.3058 -0.0722
  795SOL    HW1 2570   2.010   0.391   3.697  0.1704 -0.2373  0.9956
  795SOL    HW2 2571   2.131   0.325   3.610 -0.7739 -0.1797 -0.3905
  796SOL     OW 2572   3.385   4.017   3.698  0.3066  0.2069  0.7280
  796SOL    HW1 2573   3.327   3.937   3.695  3.0126 -2.0498  2.9332
  796SOL    HW2 2574   3.329   4.099   3.710 -2.5163 -1.3274 -0.9834
  797SOL     OW 2575   2.953   2.320   0.540 -0.1392 -0.8759  0.1330
  797SOL    HW1 2576   2.961   2.391   0.471 -1.4751  0.4266  1.2533
  797SOL    HW2 2577   2.858   2.290   0.547 -0.2507 -0.1832  2.1275
  798SOL     OW 2578   3.565   4.068   1.181 -0.1268 -0.6540  0.0692
  798SOL    HW1 2579   3.652   4.114   1.163 -0.0364 -1.5702 -2.1746
  798SOL    HW2 2580   3.582   3.973   1.206 -0.4673 -0.7537 -0.0728
  799SOL     OW 2581   5.072   2.623   1.119  0.9305  0.4259 -0.0816
  799SOL    HW1 2582   5.020   2.578   1.046  0.2390 -0.3010  0.8443
  799SOL    HW2 2583   5.127   2.697   1.079  1.6714 -0.8503 -1.5504
  800SOL     OW 2584   2.241   1.713   3.287 -0.3495 -0.1276 -0.0285
  800SOL    HW1 2585   2.290   1.799   3.303 -0.2144  0.1334 -1.6310
  800SOL    HW2 2586   2.143   1.727   3.301 -0.1706 -0.1914  1.4428
  801SOL     OW 2587   2.268   0.806   4.136  0.1775 -0.1170  0.2166
  801SOL    HW1 2588   2.274   0.898   4.097  2.3369 -0.0168  0.6586
  801SOL    HW2 2589   2.182   0.796   4.185 -0.6254  1.2430 -0.8593
  802SOL     OW 2590   3.617   4.145   0.843  0.7839 -0.4756 -0.0762
  802SOL    HW1 2591   3.665   4.140   0.930 -0.5317  0.4955  0.7431
  802SOL    HW2 2592   3.577   4.236   0.832  0.3212 -0.8143 -1.3664
  803SOL     OW 2593   1.663   3.422   2.192 -0.1064  0.4155 -0.0257
  803SOL    HW1 2594   1.748   3.369   2.193  0.1782  0.8570 -0.2594
  803SOL    HW2 2595   1.605   3.394   2.268  0.2070  0.0436  0.0800
  804SOL     OW 2596   5.128   3.869   3.383  0.3560  0.1148 -0.1105
  804SOL    HW1 2597   5.084   3.955   3.411  1.6375  0.6443  0.3490
  804SOL    HW2 2598   5.214   3.858   3.432 -0.4175 -2.1281  0.8644
  805SOL     OW 2599   1.277   4.509   2.615  0.5448 -0.0045 -0.0209
  805SOL    HW1 2600   1.211   4.556   2.557  0.2113  0.7664  0.9449
  805SOL    HW2 2601   1.364   4.559   2.615  0.4646  0.1409  0.3265
  806SOL     OW 2602   2.445   4.532   0.689 -0.2410 -0.5042  0.1120
  806SOL    HW1 2603   2.479   4.441   0.668 -2.3617 -1.4078  0.3646
  806SOL    HW2 2604   2.521   4.590   0.719  1.4352 -1.6419 -1.7267
  807SOL     OW 2605   4.443   4.303   4.990 -0.4046  0.3451  0.1383
  807SOL    HW1 2606   4.542   4.302   4.976 -0.2711 -0.1002  1.1001
  807SOL    HW2 2607   4.417   4.233   5.056 -1.3003  0.8033  0.2912
  808SOL     OW 2608   0.770   3.030   1.799  0.4963  0.5682  0.5091
  808SOL    HW1 2609   0.682   2.998   1.764  1.1579 -0.2013 -0.5086
  808SOL    HW2 2610   0.824   2.951   1.829  1.6396  0.8280 -0.7996
  809SOL     OW 2611   2.719   0.481   3.435  0.0159  0.1465  0.1921
  809SOL    HW1 2612   2.713   0.466   3.534 -3.1053  0.6047  0.1898
  809SOL    HW2 2613   2.677   0.569   3.413 -0.1789 -0.3740 -1.6168
  810SOL     OW 2614   3.975   1.503   1.391 -0.7338  0.0872 -0.0298
  810SOL    HW1 2615   4.064   1.496   1.347 -0.3724 -0.7490  0.8055
  810SOL    HW2 2616   3.972   1.584   1.449  0.0819 -0.7579  1.2244
  811SOL     OW 2617   0.595   2.040   3.679 -0.3029  0.0830  0.2091
  811SOL    HW1 2618   0.643   2.070   3.597  0.1537  0.6713  0.6792
  811SOL    HW2 2619   0.657   2.045   3.758 -0.4283 -1.4345  0.4342
  812SOL     OW 2620   1.871   0.489   3.351 -0.2847 -0.3451  0.2896
  812SOL    HW1 2621   1.944   0.498   3.419 -0.0785  3.2856 -0.2149
  812SOL    HW2 2622   1.787   0.460   3.397  0.5028 -0.7345  1.5595
  813SOL     OW 2623   4.624   1.411   3.400  0.4259 -0.3489  0.1490
  813SOL    HW1 2624   4.528   1.435   3.394  0.2672 -1.1874 -1.1058
  813SOL    HW2 2625   4.668   1.464   3.473 -0.6275  1.1634 -0.2745
  814SOL     OW 2626   2.524   4.794   3.548  0.1500 -0.2434  0.1647
  814SOL    HW1 2627   2.559   4.707   3.514  1.4431  0.7524 -1.1512
  814SOL    HW2 2628   2.427   4.783   3.573  0.9886 -2.8457  3.0306
  815SOL     OW 2629   0.616   1.808   3.201  0.5244 -0.3526 -0.5745
  815SOL    HW1 2630   0.557   1.837   3.126  0.8661  1.3382 -0.2328
  815SOL    HW2 2631   0.573   1.829   3.288  1.6928  1.1281 -0.3206
  816SOL     OW 2632   3.581   3.766   0.290  0.0656  0.1992  0.2360
  816SOL    HW1 2633   3.630   3.781   0.376  1.3377 -2.2857  0.0232
  816SOL    HW2 2634   3.484   3.787   0.304  0.2939  0.1943  2.2007
  817SOL     OW 2635   1.098   2.532   0.325 -0.2348 -0.5903 -0.3377
  817SOL    HW1 2636   1.140   2.616   0.290 -1.1420  0.4610  0.9735
  817SOL    HW2 2637   1.111   2.458   0.259  1.1306  0.4104 -1.2478
  818SOL     OW 2638   0.925   3.839   4.885 -0.3798  0.0152 -0.2768
  818SOL    HW1 2639   0.979   3.873   4.962  0.4558  1.2328 -1.3435
  818SOL    HW2 2640   0.943   3.742   4.872 -2.1819 -0.7582  2.3492
  819SOL     OW 2641   0.044   3.010   3.337  0.3544  0.1150  0.2975
  819SOL    HW1 2642   0.063   2.918   3.303  1.0595  0.3992 -0.1026
  819SOL    HW2 2643  -0.018   3.057   3.274 -0.4676 -0.2807  0.8019
  820SOL     OW 2644   1.258   4.094   4.757  0.1083  0.8539 -0.3620
  820SOL    HW1 2645   1.231   4.129   4.847  0.4091  1.3296 -0.4486
  820SOL    HW2 2646   1.308   4.166   4.708  1.0140  0.1896 -0.4239
  821SOL     OW 2647   3.160   2.180   0.417 -0.1977 -0.3114 -0.2223
  821SOL    HW1 2648   3.206   2.197   0.504  0.3249 -0.2807 -0.4977
  821SOL    HW2 2649   3.063   2.199   0.426 -0.1814 -0.5178  0.4131
  822SOL     OW 2650   4.721   0.666   2.349 -0.2146 -0.7745  0.1318
  822SOL    HW1 2651   4.817   0.692   2.363  0.1585 -1.3861 -1.1136
  822SOL    HW2 2652   4.715   0.567   2.334 -1.1790 -0.9042  1.2234
  823SOL     OW 2653   4.439   0.086   3.664  0.3889  0.3169  0.1870
  823SOL    HW1 2654   4.422   0.044   3.575 -0.6619  0.2136  0.4254
  823SOL    HW2 2655   4.473   0.017   3.729 -0.1073  0.1077  0.2264
  824SOL     OW 2656   3.258   4.091   0.106  0.8854  0.0339 -0.0893
  824SOL    HW1 2657   3.171   4.136   0.124  1.0742  0.0789  0.7955
  824SOL    HW2 2658   3.328   4.129   0.166  1.1409 -1.1271  0.3905
  825SOL     OW 2659   3.991   0.993   1.291  0.2820 -0.2066  0.0622
  825SOL    HW1 2660   4.075   1.002   1.344  0.9612  0.5678 -1.1063
  825SOL    HW2 2661   4.012   0.950   1.203 -0.2907  1.2456 -0.8089
  826SOL     OW 2662   2.533   2.365   1.603  0.2952  0.0888  0.1705
  826SOL    HW1 2663   2.597   2.291   1.582  0.7453  0.8050 -1.0442
  826SOL    HW2 2664   2.495   2.350   1.695 -0.1572 -2.0124 -0.3060
  827SOL     OW 2665   1.457   2.858   3.614 -0.0150  0.1764 -0.1035
  827SOL    HW1 2666   1.404   2.781   3.648 -1.5739  0.6970 -1.2301
  827SOL    HW2 2667   1.422   2.943   3.653  0.5555  0.4615 -0.1988
  828SOL     OW 2668   2.451   1.674   4.739  0.0270 -0.2013  0.3522
  828SOL    HW1 2669   2.511   1.683   4.659 -1.6577 -0.2205 -0.9579
  828SOL    HW2 2670   2.503   1.698   4.821  1.2995  1.7184 -0.9161
  829SOL     OW 2671   1.125   4.974   2.754 -0.6559 -0.2555 -0.3150
  829SOL    HW1 2672   1.185   4.895   2.767  0.5526  0.7301  0.3964
  829SOL    HW2 2673   1.053   4.951   2.690 -0.9675 -2.2680  0.6651
  830SOL     OW 2674   1.462   4.429   5.159  0.0642  0.0471  0.0460
  830SOL    HW1 2675   1.372   4.421   5.203  0.3167 -0.4398  0.4731
  830SOL    HW2 2676   1.528   4.466   5.224  0.8834 -2.3944  0.7046
  831SOL     OW 2677   2.270   2.312   2.764 -0.7432 -0.5816  0.4641
  831SOL    HW1 2678   2.259   2.397   2.712  1.9764 -1.1656 -1.2961
  831SOL    HW2 2679   2.360   2.311   2.807  0.1161 -3.2434 -1.1336
  832SOL     OW 2680   1.613   1.940   1.866  0.5988 -0.0692  0.5625
  832SOL    HW1 2681   1.636   1.965   1.960  0.7006  0.0104  0.5164
  832SOL    HW2 2682   1.694   1.950   1.808  0.5136 -0.0324  0.4495
  833SOL     OW 2683   1.591   4.693   3.348  0.0143 -0.0018  0.0774
  833SOL    HW1 2684   1.657   4.768   3.353 -0.6429  0.6721 -1.1704
  833SOL    HW2 2685   1.557   4.684   3.255 -0.3909 -1.4567  0.3390
  834SOL     OW 2686   4.859   0.919   1.262  0.0854 -0.6554 -0.0813
  834SOL    HW1 2687   4.890   0.992   1.323 -1.6896  0.0756  0.0277
  834SOL    HW2 2688   4.760   0.927   1.249 -0.2345 -3.2440  0.1685
  835SOL     OW 2689   3.173   4.365   4.195  0.3499 -0.0034  0.0001
  835SOL    HW1 2690   3.163   4.429   4.271  1.3554  2.8825 -2.1185
  835SOL    HW2 2691   3.112   4.391   4.120  0.6998 -1.6047 -0.9017
  836SOL     OW 2692   4.501   3.374   2.588  0.2467  0.0729  0.9234
  836SOL    HW1 2693   4.594   3.349   2.614  0.3755 -1.5777 -0.9381
  836SOL    HW2 2694   4.503   3.442   2.515  0.0277 -0.2866  0.5734
  837SOL     OW 2695   2.495   2.929   0.204  0.1281  0.0495  0.0897
  837SOL    HW1 2696   2.440   2.963   0.279  0.2544  0.4737 -0.0110
  837SOL    HW2 2697   2.442   2.862   0.151  0.2364 -0.7104  0.9037
  838SOL     OW 2698   1.873   3.004   0.610  0.2222 -0.0707 -0.3646
  838SOL    HW1 2699   1.877   2.970   0.704  0.8491 -0.0318 -0.3784
  838SOL    HW2 2700   1.861   2.927   0.547  0.4375 -0.1535 -0.3036
  839SOL     OW 2701   1.426   1.186   2.290  0.0559  0.5419 -0.1004
  839SOL    HW1 2702   1.428   1.215   2.386 -0.7009  0.4224 -0.0447
  839SOL    HW2 2703   1.349   1.230   2.243 -1.3090 -1.5219  0.0537
  840SOL     OW 2704   1.061   1.289   0.591  0.1613  0.0865  0.4533
  840SOL    HW1 2705   0.973   1.244   0.583  0.4785 -0.3850 -0.5476
  840SOL    HW2 2706   1.121   1.259   0.517  0.0631  2.8849 -0.8644
  841SOL     OW 2707   1.905   1.306   0.112 -0.0434 -0.1494  0.1861
  841SOL    HW1 2708   1.875   1.390   0.065  1.5741  0.4329  0.1284
  841SOL    HW2 2709   1.917   1.233   0.044  0.7808  0.2534 -0.1257
  842SOL     OW 2710   5.017   1.597   3.234  0.6729 -0.7682 -0.1429
  842SOL    HW1 2711   5.079   1.629   3.162 -0.7047 -0.1224 -1.0919
  842SOL    HW2 2712   5.038   1.643   3.320  0.5413  0.6067 -0.8218
  843SOL     OW 2713   3.560   4.651   1.532  0.4129  0.3575 -0.2142
  843SOL    HW1 2714   3.472   4.607   1.515  0.3636 -0.0582  1.0744
  843SOL    HW2 2715   3.631   4.582   1.546  1.1696  0.6679 -2.1249
  844SOL     OW 2716   2.591   1.016   4.876 -0.1513 -0.1486  0.3234
  844SOL    HW1 2717   2.550   1.090   4.823 -1.9104 -1.2242  0.1098
  844SOL    HW2 2718   2.652   0.963   4.817  0.9261  0.9376  0.4163
  845SOL     OW 2719   4.341   3.579   2.436  0.7538 -0.2544  0.0457
  845SOL    HW1 2720   4.301   3.588   2.345  0.9962  0.9546  0.0364
  845SOL    HW2 2721   4.279   3.526   2.495  1.3573 -2.5107 -1.2400
  846SOL     OW 2722   1.696   0.331   1.135 -0.3529  0.1526  0.8578
  846SOL    HW1 2723   1.627   0.270   1.173  0.4435 -0.7196  0.9434
  846SOL    HW2 2724   1.780   0.324   1.189  0.3568 -0.0879 -0.2521
  847SOL     OW 2725   1.410   1.549   3.261  0.4770 -0.2822 -0.6604
  847SOL    HW1 2726   1.495   1.502   3.285  0.5483 -0.9559 -2.1732
  847SOL    HW2 2727   1.426   1.648   3.260  0.8340 -0.3040  0.5403
  848SOL     OW 2728   0.934   1.287   0.222 -0.1816  0.4292  0.0375
  848SOL    HW1 2729   0.945   1.277   0.123 -0.5576 -1.4403  0.1414
  848SOL    HW2 2730   0.943   1.198   0.265 -1.4653  0.9932  1.5501
  849SOL     OW 2731   0.080   0.794   1.246 -0.1228 -0.3449  0.3406
  849SOL    HW1 2732  -0.015   0.788   1.277  0.0648  0.2034  1.0572
  849SOL    HW2 2733   0.140   0.748   1.313  0.1560 -0.3382  0.0969
  850SOL     OW 2734   4.696   0.383   4.889 -0.1299 -0.5580  0.1178
  850SOL    HW1 2735   4.645   0.360   4.806 -0.5361 -0.4652  0.3364
  850SOL    HW2 2736   4.717   0.481   4.889  0.9277 -0.7734 -0.4466
  851SOL     OW 2737   2.867   4.237   4.331 -0.0371 -0.6502 -0.2424
  851SOL    HW1 2738   2.849   4.331   4.362 -1.3984 -0.2491 -2.0914
  851SOL    HW2 2739   2.895   4.239   4.235 -0.5207 -2.1843 -0.4335
  852SOL     OW 2740   4.757   1.414   2.036  0.0038  0.4386  0.1431
  852SOL    HW1 2741   4.725   1.477   1.965 -0.2500  0.7684  0.5433
  852SOL    HW2 2742   4.789   1.467   2.115  2.1440  0.1534 -0.4773
  853SOL     OW 2743   4.065   1.260   2.996  0.2546  0.2367 -0.2672
  853SOL    HW1 2744   4.090   1.307   3.081  0.1434 -0.8083  0.3653
  853SOL    HW2 2745   3.976   1.217   3.007  1.9193 -3.4019  0.6352
  854SOL     OW 2746   3.488   3.616   0.674  0.1389  0.5649 -0.4389
  854SOL    HW1 2747   3.564   3.555   0.652  0.1981  0.3413  0.3458
  854SOL    HW2 2748   3.401   3.568   0.663  0.2120  0.0714  0.9078
  855SOL     OW 2749   2.537   1.017   2.875  0.3922 -0.6681  0.2310
  855SOL    HW1 2750   2.532   1.022   2.775 -0.6235  1.2993  0.3346
  855SOL    HW2 2751   2.581   1.099   2.910  0.9094 -1.4257  1.4330
  856SOL     OW 2752   4.659   1.163   1.212 -0.1495 -0.6277 -0.3932
  856SOL    HW1 2753   4.562   1.184   1.201 -0.5777 -2.4065 -0.4283
  856SOL    HW2 2754   4.694   1.206   1.295 -0.4626  1.5228 -1.3098
  857SOL     OW 2755   4.034   2.013   0.880  0.7743 -0.2222 -0.6541
  857SOL    HW1 2756   4.115   1.978   0.833  0.8879  1.1685 -1.5575
  857SOL    HW2 2757   3.955   2.010   0.819  0.1725 -1.3412  0.1425
  858SOL     OW 2758   3.247   0.376   0.276  0.1018 -0.1103  0.2428
  858SOL    HW1 2759   3.150   0.369   0.251  0.2827 -0.2557 -0.4324
  858SOL    HW2 2760   3.264   0.465   0.317  0.0701  0.7103 -1.4431
  859SOL     OW 2761   2.012   3.697   1.411  0.2484  0.1175  0.6657
  859SOL    HW1 2762   1.967   3.723   1.496 -1.4459 -0.6623  0.0625
  859SOL    HW2 2763   2.042   3.601   1.417 -2.8989 -1.0849 -0.6863
  860SOL     OW 2764   1.827   0.833   1.053 -0.4149  0.2400  0.1335
  860SOL    HW1 2765   1.741   0.882   1.037 -0.7453 -0.3773 -0.0238
  860SOL    HW2 2766   1.808   0.747   1.099 -0.0685 -0.6751 -1.3700
  861SOL     OW 2767   0.958   3.111   3.153  0.1786  0.1034 -0.7831
  861SOL    HW1 2768   0.937   3.049   3.228 -1.4827 -0.1776 -1.4328
  861SOL    HW2 2769   0.941   3.064   3.066 -0.0153  1.1060 -1.2974
  862SOL     OW 2770   1.540   3.908   0.354 -0.4847 -0.0724 -0.7277
  862SOL    HW1 2771   1.556   3.851   0.434  1.8246 -0.0298 -1.1074
  862SOL    HW2 2772   1.501   3.996   0.383  1.2177  0.3232  0.5042
  863SOL     OW 2773   0.013   2.225   3.337 -0.2997  0.3302 -0.1738
  863SOL    HW1 2774   0.075   2.158   3.377 -0.9046 -2.5295 -3.5440
  863SOL    HW2 2775  -0.059   2.178   3.287 -0.7325  3.5076 -2.8959
  864SOL     OW 2776   3.809   3.201   1.999  0.3406  0.1752  0.2678
  864SOL    HW1 2777   3.883   3.164   1.943 -0.4052 -1.4673  0.2917
  864SOL    HW2 2778   3.823   3.299   2.014  1.9085  0.1127 -0.6265
  865SOL     OW 2779   1.668   3.466   0.769 -0.2498 -0.1270 -0.3553
  865SOL    HW1 2780   1.601   3.525   0.724 -2.3152 -2.4043 -0.4838
  865SOL    HW2 2781   1.623   3.414   0.842  1.5841 -1.1578  0.1169
  866SOL     OW 2782   4.467   1.618   4.581  0.4088  0.2362 -0.0908
  866SOL    HW1 2783   4.502   1.572   4.500  0.5050  0.0515  0.0563
  866SOL    HW2 2784   4.381   1.664   4.558  1.0992  1.3066 -0.6473
  867SOL     OW 2785   1.232   4.534   1.004  0.4718  0.0505 -0.0034
  867SOL    HW1 2786   1.316   4.572   0.966 -0.1178  0.1065 -1.2942
  867SOL    HW2 2787   1.223   4.438   0.978  0.1098  0.0606  0.0767
  868SOL     OW 2788   3.214   4.611   1.781  0.7286  0.1025  0.1020
  868SOL    HW1 2789   3.157   4.647   1.707 -0.6274 -1.9739  0.0445
  868SOL    HW2 2790   3.172   4.528   1.818  1.4642  0.9661  3.1309
  869SOL     OW 2791   0.409   2.098   0.632 -0.1329 -0.1927  0.3525
  869SOL    HW1 2792   0.379   2.156   0.557 -2.9808 -0.6455  1.0276
  869SOL    HW2 2793   0.499   2.060   0.612 -0.0587  1.0866 -1.9888
  870SOL     OW 2794   4.569   2.713   3.390  0.0866  0.0018  0.3949
  870SOL    HW1 2795   4.509   2.789   3.417  0.5862  0.4432  0.2788
  870SOL    HW2 2796   4.514   2.641   3.348 -0.4679  0.0489  1.0249
  871SOL     OW 2797   2.516   0.347   3.199 -0.6140 -0.0962 -0.4830
  871SOL    HW1 2798   2.529   0.308   3.290  2.1879 -0.2247 -0.8614
  871SOL    HW2 2799   2.491   0.443   3.207  1.5935  0.4543  0.4730
  872SOL     OW 2800   1.173   4.506   1.781  0.1965  0.1799 -0.0671
  872SOL    HW1 2801   1.249   4.571   1.788  0.2276 -0.0184  2.4490
  872SOL    HW2 2802   1.161   4.460   1.869 -0.8094 -2.1324 -1.3359
  873SOL     OW 2803   3.134   2.589   2.280  0.4568  0.0191  0.2905
  873SOL    HW1 2804   3.064   2.597   2.208  0.5171  0.9316  0.3201
  873SOL    HW2 2805   3.220   2.626   2.246  1.0066 -1.3055  0.1801
  874SOL     OW 2806   0.947   0.878   3.484  0.5557  0.3651  0.1576
  874SOL    HW1 2807   0.979   0.798   3.433 -0.8527  0.4594 -0.9427
  874SOL    HW2 2808   1.000   0.888   3.568  1.7820 -0.8147 -0.4474
  875SOL     OW 2809   5.070   3.630   1.194  0.0589  0.3592 -0.0203
  875SOL    HW1 2810   5.152   3.648   1.139  1.4026 -1.0431  1.4105
  875SOL    HW2 2811   5.001   3.586   1.137  1.7723 -1.9563 -0.4751
  876SOL     OW 2812   4.872   3.346   4.064  0.2691 -0.6343 -0.2559
  876SOL    HW1 2813   4.786   3.305   4.097  0.5737 -1.6299 -0.6443
  876SOL    HW2 2814   4.857   3.442   4.041 -1.3778 -1.3695 -2.5986
  877SOL     OW 2815   3.706   3.538   3.346  0.4799 -0.2285 -0.0819
  877SOL    HW1 2816   3.658   3.475   3.406 -2.8060 -0.4533 -2.6404
  877SOL    HW2 2817   3.687   3.632   3.373 -0.6412 -0.3327 -0.4453
  878SOL     OW 2818   1.098   0.309   2.256 -0.4220  0.2860  0.1095
  878SOL    HW1 2819   1.120   0.336   2.162  0.1699 -0.5260  0.0048
  878SOL    HW2 2820   1.168   0.344   2.319 -1.0291  1.1675  0.3078
  879SOL     OW 2821   0.275   3.457   4.550  0.0794  0.0861  0.1918
  879SOL    HW1 2822   0.250   3.361   4.563 -1.3121  0.5523  1.0315
  879SOL    HW2 2823   0.225   3.515   4.614  0.4462  1.4535 -0.7065
  880SOL     OW 2824   2.809   1.017   3.963 -0.1098  0.1152  0.1882
  880SOL    HW1 2825   2.852   0.962   4.034 -0.3997 -0.0875  0.2115
  880SOL    HW2 2826   2.872   1.027   3.886  0.0300 -0.0598  0.2777
  881SOL     OW 2827   1.368   1.997   4.411  0.5609 -0.1023 -0.0360
  881SOL    HW1 2828   1.377   2.091   4.376  0.2928  0.0983  0.4186
  881SOL    HW2 2829   1.273   1.980   4.436  0.4361 -0.8001 -0.9408
  882SOL     OW 2830   5.096   0.802   3.095  0.6873  0.1325 -0.2164
  882SOL    HW1 2831   5.142   0.731   3.147  0.6102  0.0106 -0.3146
  882SOL    HW2 2832   5.097   0.778   2.998 -0.4519 -0.3545 -0.1217
  883SOL     OW 2833   2.817   0.463   4.262  0.0606  0.0228  0.5817
  883SOL    HW1 2834   2.915   0.447   4.264  0.0575  0.0285  0.8723
  883SOL    HW2 2835   2.769   0.381   4.293 -0.0680 -0.2922 -0.4079
  884SOL     OW 2836   3.824   4.274   1.425 -0.1254  0.3189 -0.3631
  884SOL    HW1 2837   3.809   4.359   1.475  1.6121  0.0782  0.6660
  884SOL    HW2 2838   3.753   4.263   1.355 -0.4646  2.5335 -0.4410
  885SOL     OW 2839   0.432   2.546   3.962 -0.1864 -0.2863 -0.4666
  885SOL    HW1 2840   0.358   2.486   3.993  0.5269 -0.4676  0.9675
  885SOL    HW2 2841   0.467   2.599   4.039  1.2796 -0.3238 -1.0682
  886SOL     OW 2842   3.415   2.172   3.096  0.2503 -0.0352  0.3563
  886SOL    HW1 2843   3.443   2.178   3.000  0.9273 -0.2216  0.5315
  886SOL    HW2 2844   3.316   2.168   3.102  0.2227 -1.1663 -0.4151
  887SOL     OW 2845   3.572   2.181   1.780  0.0361 -0.1882  0.1495
  887SOL    HW1 2846   3.590   2.121   1.702  1.7329  1.4530 -0.7968
  887SOL    HW2 2847   3.642   2.165   1.850  1.6906  1.8921 -0.9103
  888SOL     OW 2848   1.586   2.390   4.171 -0.0822 -0.1981  0.8273
  888SOL    HW1 2849   1.576   2.292   4.187 -1.2017 -0.3293 -0.5131
  888SOL    HW2 2850   1.548   2.413   4.082  0.5885  1.3922  0.9267
  889SOL     OW 2851   4.150   2.981   4.706 -0.1190  0.9899 -0.7130
  889SOL    HW1 2852   4.079   2.926   4.660  0.3698 -0.3516  0.0889
  889SOL    HW2 2853   4.230   2.988   4.646 -0.7577  2.1724 -1.4582
  890SOL     OW 2854   3.672   3.424   0.608 -0.1812  0.3007 -0.3595
  890SOL    HW1 2855   3.755   3.462   0.647 -0.6424  0.4789  0.4835
  890SOL    HW2 2856   3.662   3.453   0.513  0.5814  0.4822 -0.3846
  891SOL     OW 2857   2.505   1.815   1.199  0.1817  0.5954 -0.8496
  891SOL    HW1 2858   2.542   1.725   1.178 -1.6727  0.1507 -2.4744
  891SOL    HW2 2859   2.573   1.868   1.251  1.4145 -1.5949 -0.1010
  892SOL     OW 2860   2.180   4.398   3.805  0.1769 -0.3245  0.3104
  892SOL    HW1 2861   2.119   4.339   3.752 -1.1889 -1.5970  3.0692
  892SOL    HW2 2862   2.133   4.484   3.827  0.8279  0.3039 -0.6914
  893SOL     OW 2863   0.923   1.386   2.711 -0.2882 -0.0161 -0.1792
  893SOL    HW1 2864   0.866   1.436   2.645  0.1820  1.0880  0.2280
  893SOL    HW2 2865   0.865   1.353   2.786 -0.2737  2.3704  1.0060
  894SOL     OW 2866   0.898   5.118   4.400  0.3670 -0.3325 -0.6120
  894SOL    HW1 2867   0.814   5.164   4.430  0.4661 -0.1554 -0.6063
  894SOL    HW2 2868   0.932   5.161   4.316 -0.2278 -1.1948 -1.3109
  895SOL     OW 2869   3.050   1.257   3.979  0.6962  0.1845  0.1676
  895SOL    HW1 2870   3.058   1.353   3.953 -2.2516  0.5753  0.3226
  895SOL    HW2 2871   3.078   1.199   3.903 -0.0294  1.2212 -0.9198
  896SOL     OW 2872   0.552   4.612   1.035  0.2702  0.7197 -0.6975
  896SOL    HW1 2873   0.602   4.526   1.044  0.9200  1.0730 -0.8804
  896SOL    HW2 2874   0.615   4.685   1.011 -0.1413  1.4126  0.2566
  897SOL     OW 2875   0.936   1.656   3.733 -0.4364 -0.4389  0.5442
  897SOL    HW1 2876   0.880   1.681   3.654 -0.0939 -0.6070  0.2470
  897SOL    HW2 2877   1.013   1.719   3.740  0.0933 -1.0390  0.1511
  898SOL     OW 2878   3.634   1.531   0.255 -0.1767 -0.0948 -0.0219
  898SOL    HW1 2879   3.645   1.591   0.176 -0.5942 -0.9731 -0.7594
  898SOL    HW2 2880   3.637   1.586   0.339 -0.7173  0.9763 -0.6821
  899SOL     OW 2881   2.110   1.022   0.962  0.0365 -0.3975  0.2260
  899SOL    HW1 2882   2.109   0.923   0.957 -2.2114 -0.4661  0.8973
  899SOL    HW2 2883   2.111   1.061   0.870 -1.9450 -1.1194 -0.1547
  900SOL     OW 2884   4.414   1.125   1.732  0.7799  0.0124 -0.0469
  900SOL    HW1 2885   4.452   1.082   1.651 -0.8479 -0.1558 -0.7608
  900SOL    HW2 2886   4.348   1.064   1.775  0.5108  0.6898  0.5421
  901SOL     OW 2887   2.838   2.779   4.351 -0.5266 -0.1300 -0.0086
  901SOL    HW1 2888   2.839   2.875   4.377  2.0217 -0.3520  1.0019
  901SOL    HW2 2889   2.924   2.736   4.379 -0.4674 -2.0825 -2.7939
  902SOL     OW 2890   0.212   2.938   4.629  0.2184  0.0093 -0.9671
  902SOL    HW1 2891   0.266   2.856   4.611 -1.4867 -1.0160 -1.6026
  902SOL    HW2 2892   0.182   2.939   4.724  1.0994  0.4547 -0.6798
  903SOL     OW 2893   4.615   2.805   3.852 -0.3439  0.3581  0.4887
  903SOL    HW1 2894   4.639   2.755   3.769  0.6622 -1.1595  1.6411
  903SOL    HW2 2895   4.515   2.805   3.862 -0.5511  1.3326 -1.1303
  904SOL     OW 2896   1.950   1.341   1.503 -0.1527  0.4612  0.8064
  904SOL    HW1 2897   1.951   1.250   1.462 -0.5095  1.1213 -0.7271
  904SOL    HW2 2898   1.865   1.387   1.480  0.0047  1.1810  1.6125
  905SOL     OW 2899   4.167   2.791   0.442  0.7179  0.1195  0.2716
  905SOL    HW1 2900   4.083   2.844   0.457 -0.0584 -1.2899  1.0971
  905SOL    HW2 2901   4.199   2.806   0.348 -0.0251  1.2602  0.1782
  906SOL     OW 2902   2.701   5.161   1.241  0.4096 -0.1900 -0.0940
  906SOL    HW1 2903   2.611   5.126   1.214 -0.4588  0.7286  1.4624
  906SOL    HW2 2904   2.716   5.250   1.200 -1.1864  1.5047  2.6424
  907SOL     OW 2905   0.569   2.293   1.784 -0.2010  0.3733 -0.2400
  907SOL    HW1 2906   0.633   2.352   1.833 -0.3088  1.3082 -1.1946
  907SOL    HW2 2907   0.484   2.284   1.837 -0.2691  1.2602 -0.1929
  908SOL     OW 2908   1.733   2.774   2.888 -0.5148 -0.1209  0.4556
  908SOL    HW1 2909   1.784   2.770   2.802  0.4922 -1.7545  1.0661
  908SOL    HW2 2910   1.712   2.681   2.918 -2.0316  0.4720  1.3150
  909SOL     OW 2911   4.750   0.044   2.360 -0.8371 -0.0915 -0.6260
  909SOL    HW1 2912   4.778  -0.052   2.366 -0.9015 -0.0660  0.1207
  909SOL    HW2 2913   4.696   0.058   2.277 -2.3782 -1.0961  0.1753
  910SOL     OW 2914   3.215   3.604   0.468  0.1697 -0.0835  0.3190
  910SOL    HW1 2915   3.240   3.533   0.534 -1.4702  0.7354  1.8884
  910SOL    HW2 2916   3.180   3.561   0.385  0.9070 -1.1219  0.5237
  911SOL     OW 2917   0.212   3.868   1.851  0.5828  0.4524 -0.3760
  911SOL    HW1 2918   0.212   3.837   1.756  0.7291 -1.6926  0.2783
  911SOL    HW2 2919   0.306   3.880   1.882  0.5473  0.5000 -0.2875
  912SOL     OW 2920   2.101   0.303   2.652 -0.0009  0.1011  0.0620
  912SOL    HW1 2921   2.037   0.380   2.648  0.7463  0.6984 -1.0335
  912SOL    HW2 2922   2.132   0.290   2.746 -0.4592  0.8777  0.3268
  913SOL     OW 2923   1.108   5.042   4.848  1.1183  0.3146  0.2225
  913SOL    HW1 2924   1.119   5.045   4.749  0.8363 -0.5389  0.1567
  913SOL    HW2 2925   1.011   5.050   4.872  1.3115  2.0135  0.5109
  914SOL     OW 2926   3.894   4.778   3.238  0.0559  0.5051  0.9992
  914SOL    HW1 2927   3.822   4.846   3.224 -0.3078 -0.0139  0.3342
  914SOL    HW2 2928   3.984   4.824   3.235 -0.0367  0.6674 -1.7851
  915SOL     OW 2929   2.827   2.121   3.088  0.0272  1.5621 -0.0622
  915SOL    HW1 2930   2.741   2.085   3.123 -0.3485  2.9653  0.5498
  915SOL    HW2 2931   2.828   2.220   3.100  1.4641  1.6390 -0.6606
  916SOL     OW 2932   4.366   1.555   3.715  0.3932 -0.5886  0.0939
  916SOL    HW1 2933   4.273   1.550   3.751  0.3764  2.3200  0.7099
  916SOL    HW2 2934   4.363   1.570   3.616  0.2082 -0.6588  0.0891
  917SOL     OW 2935   5.092   4.488   1.873  0.7665  0.2979  0.4565
  917SOL    HW1 2936   5.191   4.476   1.879  0.6681 -1.3707 -0.6677
  917SOL    HW2 2937   5.047   4.405   1.904 -0.1826 -0.0735 -1.7279
  918SOL     OW 2938   0.041   2.685   1.552  0.0682 -0.0929 -0.4217
  918SOL    HW1 2939   0.040   2.625   1.472  0.2659  0.2574 -0.6854
  918SOL    HW2 2940   0.118   2.660   1.611 -0.6751 -1.0339  0.1846
  919SOL     OW 2941   1.151   4.791   4.386  0.1729 -0.3822  0.6084
  919SOL    HW1 2942   1.053   4.779   4.402 -0.1384 -1.2363 -1.6030
  919SOL    HW2 2943   1.180   4.880   4.422 -1.3416 -0.1940  1.4572
  920SOL     OW 2944   4.154   1.848   1.331 -0.0282 -0.0449 -0.3414
  920SOL    HW1 2945   4.149   1.891   1.241 -3.3059 -1.1138 -0.7657
  920SOL    HW2 2946   4.231   1.784   1.332 -0.0393 -0.1678 -2.4357
  921SOL     OW 2947   3.288   4.792   1.982 -1.0596  0.0164 -0.2986
  921SOL    HW1 2948   3.262   4.722   1.916 -0.0032 -1.1083  0.4432
  921SOL    HW2 2949   3.294   4.881   1.935  1.3856 -1.0228 -2.1649
  922SOL     OW 2950   4.163   0.132   3.863 -0.1810 -0.0249 -0.6501
  922SOL    HW1 2951   4.166   0.033   3.845 -0.0936  0.2159 -2.0408
  922SOL    HW2 2952   4.110   0.177   3.791 -2.3652  0.6769  1.2885
  923SOL     OW 2953   3.620   2.477   1.935 -0.1387 -0.0686  0.5823
  923SOL    HW1 2954   3.574   2.565   1.928  1.1502  0.5838 -0.0858
  923SOL    HW2 2955   3.613   2.444   2.029 -0.8948  0.5913  0.7709
  924SOL     OW 2956   1.727   3.971   1.418 -0.4625  0.3089 -0.0096
  924SOL    HW1 2957   1.752   3.978   1.322  0.4035  0.8051  0.2320
  924SOL    HW2 2958   1.629   3.989   1.429 -0.9207 -1.4031 -0.9645
  925SOL     OW 2959   3.266   3.073   4.506 -0.0645  0.0808 -1.2359
  925SOL    HW1 2960   3.249   3.171   4.509  1.4779  0.3669 -0.8398
  925SOL    HW2 2961   3.358   3.056   4.471 -0.7008 -1.2885 -2.3422
  926SOL     OW 2962   4.052   1.787   3.063 -0.3188  0.3938  0.5412
  926SOL    HW1 2963   3.972   1.763   3.009 -1.8382 -0.1794  2.9046
  926SOL    HW2 2964   4.119   1.712   3.057 -0.1219  0.6574 -1.0483
  927SOL     OW 2965   3.703   2.509   3.856  0.4371  0.0515 -0.1268
  927SOL    HW1 2966   3.655   2.595   3.879 -0.4002 -0.5815  0.5927
  927SOL    HW2 2967   3.636   2.436   3.848  1.1499 -0.5395 -0.7607
  928SOL     OW 2968   4.688   1.600   1.855  0.4997 -0.2563 -0.0863
  928SOL    HW1 2969   4.622   1.587   1.781  0.4461 -0.2538 -0.0392
  928SOL    HW2 2970   4.753   1.672   1.829 -1.8637  2.6809  1.4314
  929SOL     OW 2971   1.799   3.236   2.500  0.2081 -0.3928 -0.4276
  929SOL    HW1 2972   1.772   3.321   2.545  0.2070 -0.6659  0.0919
  929SOL    HW2 2973   1.719   3.194   2.458  0.3361  0.2410 -1.3468
  930SOL     OW 2974   0.669   3.912   0.301 -0.2287  0.5313  0.4451
  930SOL    HW1 2975   0.723   3.995   0.318 -0.3745  0.5559  0.8036
  930SOL    HW2 2976   0.663   3.896   0.202 -0.7643  1.3239  0.3399
  931SOL     OW 2977   5.155   4.851   5.085 -0.0560 -0.0529 -0.0750
  931SOL    HW1 2978   5.111   4.935   5.118  1.0629 -0.1059  1.7026
  931SOL    HW2 2979   5.213   4.872   5.007  1.9539  1.3535  1.6688
  932SOL     OW 2980   0.757   1.799   1.700 -0.1837 -0.9580  0.0627
  932SOL    HW1 2981   0.760   1.831   1.795  0.7672 -1.1388  0.1014
  932SOL    HW2 2982   0.770   1.876   1.639  0.1378 -0.9746  0.1075
  933SOL     OW 2983   3.993   4.557   3.625 -0.3068  0.6380  0.4655
  933SOL    HW1 2984   3.903   4.518   3.607 -0.0390  0.3788 -0.3076
  933SOL    HW2 2985   4.045   4.565   3.540  1.5325 -1.9517  1.2190
  934SOL     OW 2986   3.634   0.691   1.338  0.6925  0.2562 -0.1497
  934SOL    HW1 2987   3.660   0.780   1.299  0.6757  0.3232 -0.0091
  934SOL    HW2 2988   3.713   0.648   1.381  0.8395 -0.0729 -0.7468
  935SOL     OW 2989   4.436   1.295   4.177 -0.4739  0.1511 -0.3311
  935SOL    HW1 2990   4.366   1.362   4.150 -0.4299  0.5445  0.4872
  935SOL    HW2 2991   4.421   1.269   4.272 -0.2375 -0.7047 -0.5235
  936SOL     OW 2992   4.376   2.531   3.297 -0.5520 -0.0367 -0.1564
  936SOL    HW1 2993   4.296   2.534   3.356 -0.9170 -0.8093 -0.5980
  936SOL    HW2 2994   4.349   2.553   3.203 -0.2850 -0.5012 -0.3446
  937SOL     OW 2995   3.426   0.291   0.693  0.3130 -0.1430  0.2003
  937SOL    HW1 2996   3.343   0.257   0.647 -0.2306  2.5755 -1.0029
  937SOL    HW2 2997   3.401   0.366   0.754  1.9036  0.8583 -0.3440
  938SOL     OW 2998   2.605   4.805   3.075 -0.1031 -0.2534  0.1658
  938SOL    HW1 2999   2.650   4.786   3.162 -0.4990  0.2272  0.4817
  938SOL    HW2 3000   2.635   4.894   3.040 -1.2811  0.3846  0.7092
  939SOL     OW 3001   3.568   0.860   4.046  0.0298  0.0291 -0.2886
  939SOL    HW1 3002   3.626   0.870   4.126 -1.6987 -1.9697  1.3327
  939SOL    HW2 3003   3.484   0.913   4.058 -0.5674 -0.8588 -0.3941
  940SOL     OW 3004   0.326   1.019   0.396  0.2327  0.5678  0.1230
  940SOL    HW1 3005   0.277   0.932   0.388 -1.2087  1.1441  1.7533
  940SOL    HW2 3006   0.314   1.072   0.313 -1.2493  0.3181  0.1463
  941SOL     OW 3007   1.793   0.530   4.387 -0.2541  0.1817  0.4225
  941SOL    HW1 3008   1.863   0.466   4.419 -1.3472 -0.2929  1.9857
  941SOL    HW2 3009   1.706   0.482   4.375 -0.9568  1.2393  1.0714
  942SOL     OW 3010   1.614   2.702   0.720  0.4740 -0.3772 -0.2716
  942SOL    HW1 3011   1.667   2.660   0.793 -0.6420  1.0308  1.4507
  942SOL    HW2 3012   1.661   2.690   0.633  1.7445 -2.3153  0.6061
  943SOL     OW 3013   1.909   2.734   2.374 -0.1415 -0.1178  0.1217
  943SOL    HW1 3014   1.952   2.658   2.326 -1.5693 -0.0744 -1.3162
  943SOL    HW2 3015   1.978   2.803   2.397  0.8674 -1.0163 -0.1812
  944SOL     OW 3016   2.915   2.411   5.078 -0.5551  0.2020  0.5085
  944SOL    HW1 3017   2.996   2.380   5.128  0.8659 -2.6982 -3.0948
  944SOL    HW2 3018   2.839   2.347   5.095  0.3041 -1.5374 -1.7173
  945SOL     OW 3019   0.001   0.504   1.152  0.1024  0.8245  0.6109
  945SOL    HW1 3020   0.077   0.532   1.093  0.1857 -1.0703 -0.2734
  945SOL    HW2 3021  -0.079   0.561   1.132  0.4180  0.8638 -0.6553
  946SOL     OW 3022   2.546   1.272   4.711 -0.4056 -0.3138 -0.0039
  946SOL    HW1 3023   2.581   1.238   4.623 -0.8406 -1.7172  0.3297
  946SOL    HW2 3024   2.467   1.330   4.695  1.2382  1.8588 -0.6878
  947SOL     OW 3025   4.211   4.299   2.826  0.1110  0.1952  0.5010
  947SOL    HW1 3026   4.209   4.259   2.918  0.3640 -0.1246  0.3751
  947SOL    HW2 3027   4.140   4.368   2.817  0.2726  0.4351  1.0316
  948SOL     OW 3028   2.403   2.597   4.517  0.3609  0.2255  0.6377
  948SOL    HW1 3029   2.312   2.632   4.540 -0.5574 -0.1496 -2.0470
  948SOL    HW2 3030   2.446   2.659   4.451 -0.1527 -2.0835 -2.0561
  949SOL     OW 3031   3.204   4.029   3.404  0.2023  0.3321 -0.0626
  949SOL    HW1 3032   3.298   4.019   3.437  0.2458  1.0115  0.0248
  949SOL    HW2 3033   3.189   4.123   3.373 -0.8894  0.6231  1.2898
  950SOL     OW 3034   2.599   2.896   4.906 -0.0666  0.0956  0.6378
  950SOL    HW1 3035   2.650   2.816   4.875 -0.1719 -0.1211  1.0303
  950SOL    HW2 3036   2.660   2.956   4.958 -0.2428 -0.2346  1.2332
  951SOL     OW 3037   1.775   4.070   0.450  0.3745 -0.1423 -0.7582
  951SOL    HW1 3038   1.697   4.024   0.408 -0.1710 -0.2895  0.3828
  951SOL    HW2 3039   1.769   4.168   0.435 -1.6240  0.2140  1.7440
  952SOL     OW 3040   4.091   3.281   0.930 -0.5629  0.6115 -0.7340
  952SOL    HW1 3041   4.160   3.305   0.999 -0.4644  0.7444 -0.8782
  952SOL    HW2 3042   4.003   3.267   0.975 -0.5853  1.0900 -0.6302
  953SOL     OW 3043   3.957   2.424   3.765  0.1571  0.3027  0.3074
  953SOL    HW1 3044   3.934   2.403   3.670  2.9594 -1.2562 -0.1215
  953SOL    HW2 3045   3.877   2.464   3.810 -1.6871 -0.1869 -2.2867
  954SOL     OW 3046   5.122   1.844   0.239 -0.1425 -0.0009 -0.5587
  954SOL    HW1 3047   5.065   1.862   0.158  0.8436  0.1098 -1.2408
  954SOL    HW2 3048   5.074   1.780   0.299 -1.0389  0.1821 -1.0574
  955SOL     OW 3049   3.300   0.444   4.843  0.2907  0.2973  0.2502
  955SOL    HW1 3050   3.299   0.517   4.774 -0.4584  0.4644  0.4263
  955SOL    HW2 3051   3.355   0.473   4.921 -0.4269  0.9052  0.5475
  956SOL     OW 3052   0.236   3.736   0.524  0.2659  0.2299  0.4053
  956SOL    HW1 3053   0.288   3.795   0.463  0.6424 -0.5131 -0.0109
  956SOL    HW2 3054   0.169   3.790   0.574 -0.7298  0.7098 -1.3878
  957SOL     OW 3055   0.379   0.734   2.945 -0.4752 -0.3863  0.1966
  957SOL    HW1 3056   0.385   0.794   3.025 -0.2466 -2.0161  1.4576
  957SOL    HW2 3057   0.290   0.688   2.944 -0.0442 -1.2452  0.1832
  958SOL     OW 3058   1.189   3.222   3.240 -0.1846  0.4599  0.4406
  958SOL    HW1 3059   1.107   3.209   3.185  0.1721  0.7771 -0.1859
  958SOL    HW2 3060   1.258   3.154   3.215  0.2045  0.9882  0.0395
  959SOL     OW 3061   1.985   0.886   3.078  0.1826 -0.6332 -0.4019
  959SOL    HW1 3062   2.011   0.954   3.147 -1.2045 -1.0297  0.5456
  959SOL    HW2 3063   1.927   0.817   3.120 -0.5081 -1.0138 -1.9290
  960SOL     OW 3064   2.671   4.051   2.871  0.2257  0.5068  0.2085
  960SOL    HW1 3065   2.770   4.038   2.869  0.1550 -0.1418  0.6951
  960SOL    HW2 3066   2.646   4.128   2.812  0.8771 -0.2528 -1.1064
  961SOL     OW 3067   0.968   2.166   4.382  0.2550  0.1269  0.7443
  961SOL    HW1 3068   1.063   2.193   4.366 -0.2372  1.2077 -0.5926
  961SOL    HW2 3069   0.937   2.204   4.469  1.0507 -0.2903  1.2243
  962SOL     OW 3070   2.685   1.583   4.211 -0.3026  0.6533 -0.4014
  962SOL    HW1 3071   2.618   1.650   4.244  1.5438  2.0328  0.7301
  962SOL    HW2 3072   2.691   1.587   4.111 -1.4666  0.8971 -0.4728
  963SOL     OW 3073   3.810   3.630   5.019 -0.1989 -0.3041  0.5487
  963SOL    HW1 3074   3.778   3.548   4.971  0.4211 -0.1137 -0.2092
  963SOL    HW2 3075   3.735   3.668   5.073 -1.2312  0.0029 -1.0149
  964SOL     OW 3076   4.105   2.487   0.076  0.1215 -0.2461 -0.0387
  964SOL    HW1 3077   4.093   2.578   0.035  2.3158  1.1461  2.1421
  964SOL    HW2 3078   4.147   2.426   0.009  1.1045  1.1569 -0.7614
  965SOL     OW 3079   4.869   1.783   3.729 -0.1828  0.0672  0.1773
  965SOL    HW1 3080   4.912   1.729   3.802  0.8567 -4.4292 -3.2742
  965SOL    HW2 3081   4.939   1.833   3.679 -0.1655 -0.5455 -0.4268
  966SOL     OW 3082   2.764   1.871   2.787  0.0205 -0.0928 -0.0539
  966SOL    HW1 3083   2.669   1.838   2.784  0.1691 -0.5103 -0.2045
  966SOL    HW2 3084   2.812   1.826   2.863 -0.3983  1.4738  1.1932
  967SOL     OW 3085   0.943   4.870   2.971 -1.0268  0.2943  0.3011
  967SOL    HW1 3086   1.007   4.917   2.909 -0.0312 -1.6076 -0.2079
  967SOL    HW2 3087   0.897   4.937   3.028  1.0176  1.8227  0.2950
  968SOL     OW 3088   4.852   3.160   1.009  0.4678  0.1021  0.6604
  968SOL    HW1 3089   4.837   3.111   0.923  1.5356  0.1574  0.4305
  968SOL    HW2 3090   4.784   3.131   1.075 -1.3291  1.1541 -0.6392
  969SOL     OW 3091   4.878   3.177   2.690  0.0339 -0.0365 -0.1115
  969SOL    HW1 3092   4.855   3.102   2.751  1.3813  0.7184  1.3884
  969SOL    HW2 3093   4.898   3.140   2.599 -0.2033 -1.3878  0.3581
  970SOL     OW 3094   4.461   4.883   4.121  0.3619  0.5147 -0.4124
  970SOL    HW1 3095   4.444   4.972   4.164  2.5971  0.4333  0.7720
  970SOL    HW2 3096   4.399   4.815   4.160  1.2921  0.7649  1.6225
  971SOL     OW 3097   0.015   2.964   1.542 -0.0996 -0.2850  0.0979
  971SOL    HW1 3098   0.030   2.865   1.547  1.1069 -0.0798  0.9691
  971SOL    HW2 3099   0.007   3.000   1.635 -1.3284  0.3400 -0.2314
  972SOL     OW 3100   0.468   5.129   0.849  0.1043 -0.1320  0.2578
  972SOL    HW1 3101   0.471   5.088   0.940  0.8518  0.1330  0.3532
  972SOL    HW2 3102   0.525   5.211   0.846  0.5980 -0.4880 -0.6188
  973SOL     OW 3103   2.050   2.248   2.901 -0.0936 -0.5022 -0.0089
  973SOL    HW1 3104   2.064   2.206   2.991 -1.8250 -2.8098 -0.7118
  973SOL    HW2 3105   2.138   2.274   2.862  0.7225  0.1670  2.1581
  974SOL     OW 3106   4.581   2.222   1.681  0.5217 -0.3039  0.4843
  974SOL    HW1 3107   4.679   2.242   1.681  0.6605 -0.9381  0.3747
  974SOL    HW2 3108   4.535   2.278   1.750  0.7910  0.7724 -0.1868
  975SOL     OW 3109   0.635   1.001   5.145 -0.1344  0.6909 -0.7354
  975SOL    HW1 3110   0.618   1.055   5.062  1.1854  2.7429  0.2526
  975SOL    HW2 3111   0.629   1.060   5.225  0.6756 -0.8070  0.4772
  976SOL     OW 3112   1.116   1.478   2.515 -0.5580 -0.6300  0.0261
  976SOL    HW1 3113   1.148   1.415   2.445 -1.7748 -0.1336 -1.0217
  976SOL    HW2 3114   1.047   1.433   2.572 -0.0384 -0.8316  0.5015
  977SOL     OW 3115   4.716   1.334   2.879  0.7891  0.0071  0.1887
  977SOL    HW1 3116   4.746   1.291   2.964  1.7426  1.2322  0.4932
  977SOL    HW2 3117   4.651   1.273   2.833  1.0609 -1.1446  1.2557
  978SOL     OW 3118   0.283   2.097   4.002  0.5028  0.1349  0.2766
  978SOL    HW1 3119   0.315   2.104   3.908  1.8583 -1.2020  0.6083
  978SOL    HW2 3120   0.232   2.012   4.014 -0.2854  0.6434  0.5883
  979SOL     OW 3121   1.963   0.079   4.233  0.3523 -0.2460  0.1941
  979SOL    HW1 3122   1.988   0.147   4.164 -0.9552  0.9104  0.7982
  979SOL    HW2 3123   1.987  -0.012   4.200 -0.0131  0.2859 -1.6938
  980SOL     OW 3124   1.609   4.608   1.920 -0.3311 -0.0111 -0.0570
  980SOL    HW1 3125   1.576   4.514   1.910  1.4413 -0.8295  1.3521
  980SOL    HW2 3126   1.682   4.611   1.988  0.1920  2.2717 -0.6414
  981SOL     OW 3127   4.984   3.519   3.067 -0.5313 -0.2535  0.0888
  981SOL    HW1 3128   5.077   3.485   3.079 -0.5718  0.1909  1.9563
  981SOL    HW2 3129   4.962   3.584   3.140 -1.6712  1.1250 -1.3859
  982SOL     OW 3130   0.525   2.057   1.640  0.0287  0.3601  0.2051
  982SOL    HW1 3131   0.601   2.017   1.589 -0.7849 -0.9162 -0.0531
  982SOL    HW2 3132   0.558   2.136   1.693  1.5511 -0.2307  0.1936
  983SOL     OW 3133   0.658   0.104   1.701  0.1034 -0.7147  0.3750
  983SOL    HW1 3134   0.574   0.103   1.647 -0.6066  0.7934  1.3649
  983SOL    HW2 3135   0.646   0.048   1.783 -0.1014 -0.1965  0.7085
  984SOL     OW 3136   0.809   2.985   1.089  0.4232 -0.4063 -0.2503
  984SOL    HW1 3137   0.715   2.971   1.121  1.0208 -1.0595  1.3177
  984SOL    HW2 3138   0.870   2.998   1.168  1.8065 -0.9610 -1.1897
  985SOL     OW 3139   2.548   3.139   2.236  0.2607 -0.3658  0.2095
  985SOL    HW1 3140   2.629   3.098   2.279 -0.1357  1.2284  2.6800
  985SOL    HW2 3141   2.475   3.070   2.231  1.5589 -1.7238 -1.7358
  986SOL     OW 3142   0.830   1.713   5.098 -0.6763 -0.6721  0.2874
  986SOL    HW1 3143   0.808   1.765   5.015  0.6616 -0.2676  0.1576
  986SOL    HW2 3144   0.808   1.616   5.083  0.6092 -0.8011 -1.0008
  987SOL     OW 3145   0.786   0.537   3.668  0.3365  0.6059  0.1026
  987SOL    HW1 3146   0.832   0.479   3.735  0.2830 -0.4220 -0.7107
  987SOL    HW2 3147   0.826   0.522   3.578 -2.0966 -1.0322 -0.8275
  988SOL     OW 3148   3.740   2.748   4.655 -0.0632  0.4953 -0.2237
  988SOL    HW1 3149   3.734   2.801   4.740 -2.3773 -0.4935  0.3233
  988SOL    HW2 3150   3.792   2.664   4.673  3.8830  2.4813 -1.1703
  989SOL     OW 3151   2.034   4.885   4.951 -0.1516  0.3159  0.0974
  989SOL    HW1 3152   2.076   4.877   5.041 -1.8261  0.1596  0.9088
  989SOL    HW2 3153   1.991   4.797   4.926  2.5465 -0.5250 -2.0951
  990SOL     OW 3154   4.419   0.962   0.958 -0.4648  0.3380  0.5701
  990SOL    HW1 3155   4.343   1.025   0.974 -1.0765 -0.0565 -0.6415
  990SOL    HW2 3156   4.383   0.871   0.936  0.3380  0.2638 -0.5368
  991SOL     OW 3157   3.226   4.305   3.382 -0.4016 -0.1018  0.3247
  991SOL    HW1 3158   3.212   4.397   3.347 -0.5974 -0.4817 -0.6285
  991SOL    HW2 3159   3.323   4.282   3.380 -0.1075  0.7732  2.3937
  992SOL     OW 3160   1.652   2.402   1.236 -0.1415 -0.2682 -0.2032
  992SOL    HW1 3161   1.658   2.323   1.174  0.6022  0.6828 -1.4055
  992SOL    HW2 3162   1.718   2.471   1.207 -2.1902  1.6814 -0.4692
  993SOL     OW 3163   0.926   3.768   2.823  0.1723  0.1480 -0.3123
  993SOL    HW1 3164   0.853   3.833   2.800  2.7233  2.9401 -1.0110
  993SOL    HW2 3165   0.921   3.747   2.921 -1.6656  0.0815 -0.3852
  994SOL     OW 3166   2.146   2.576   0.748 -0.0676  0.6629 -0.2462
  994SOL    HW1 3167   2.214   2.599   0.818  0.7694 -1.2827 -0.3526
  994SOL    HW2 3168   2.164   2.484   0.713 -0.9498  1.2682 -2.4735
  995SOL     OW 3169   1.464   1.890   4.639  0.4314 -0.1617  0.6754
  995SOL    HW1 3170   1.447   1.950   4.561  2.1703  0.4843  0.7480
  995SOL    HW2 3171   1.516   1.810   4.608  0.8419 -0.0646  1.1017
  996SOL     OW 3172   1.675   1.556   2.791 -0.3077 -0.2188 -0.6721
  996SOL    HW1 3173   1.728   1.612   2.727  0.3222 -0.1888 -0.1365
  996SOL    HW2 3174   1.633   1.615   2.860  1.1641 -0.4632  0.4787
  997SOL     OW 3175   2.550   3.853   1.305 -0.1140  0.5705 -0.4406
  997SOL    HW1 3176   2.478   3.790   1.277  1.0890 -1.4365  0.7606
  997SOL    HW2 3177   2.623   3.854   1.237 -0.8670  2.0386 -1.2903
  998SOL     OW 3178   3.827   0.551   2.467  0.2993 -0.1756 -0.3403
  998SOL    HW1 3179   3.874   0.495   2.536  1.3902  0.5003 -0.5194
  998SOL    HW2 3180   3.862   0.644   2.471 -2.0142  0.7247  0.4702
  999SOL     OW 3181   0.305   3.813   2.812  0.5729  0.2785 -0.5408
  999SOL    HW1 3182   0.376   3.878   2.784  0.0979  0.0765 -2.3820
  999SOL    HW2 3183   0.249   3.852   2.885  2.5118  0.4556  0.9335
 1000SOL     OW 3184   4.612   3.409   0.796 -0.2839  0.4611  0.2992
 1000SOL    HW1 3185   4.542   3.451   0.738 -1.1212 -1.4546 -0.1328
 1000SOL    HW2 3186   4.651   3.330   0.749 -1.3094 -1.4364  2.4743
 1001SOL     OW 3187   3.000   3.877   1.590  0.0188 -0.0414 -0.0014
 1001SOL    HW1 3188   2.938   3.943   1.633 -1.4588 -1.2653 -0.1701
 1001SOL    HW2 3189   3.089   3.920   1.574 -0.8812  1.8870 -0.0721
 1002SOL     OW 3190   4.742   4.802   4.381  0.1188  0.4776 -0.1038
 1002SOL    HW1 3191   4.782   4.710   4.378  1.1371  0.9234 -0.5907
 1002SOL    HW2 3192   4.672   4.811   4.311  2.1705  1.0231 -2.1856
 1003SOL     OW 3193   0.954   4.046   4.686  0.1242  0.2337  0.3021
 1003SOL    HW1 3194   1.033   4.097   4.719  0.5698 -0.3765  0.2030
 1003SOL    HW2 3195   0.915   3.992   4.761  1.2898 -1.3485 -0.1772
 1004SOL     OW 3196   2.579   3.060   0.976  0.1055  0.1365  0.4283
 1004SOL    HW1 3197   2.521   2.991   1.019  0.6899 -0.0680  0.8908
 1004SOL    HW2 3198   2.649   3.015   0.921 -2.3500  0.3038 -3.2698
 1005SOL     OW 3199   1.310   2.932   3.872  0.6077  0.0356  0.6325
 1005SOL    HW1 3200   1.377   2.964   3.939 -0.0987 -0.7395  1.7354
 1005SOL    HW2 3201   1.225   2.982   3.883  0.5070 -0.0513  0.2581
 1006SOL     OW 3202   2.357   2.621   2.677 -0.2379  0.0549 -0.6182
 1006SOL    HW1 3203   2.380   2.713   2.708  1.5096 -1.0413  1.6816
 1006SOL    HW2 3204   2.441   2.566   2.673 -1.2957 -1.5685 -1.4827
 1007SOL     OW 3205   4.751   4.334   4.371 -0.2429 -0.0706 -0.3298
 1007SOL    HW1 3206   4.662   4.291   4.364 -0.7186  0.6297  1.0642
 1007SOL    HW2 3207   4.802   4.294   4.447  1.5437 -1.9752 -2.3959
 1008SOL     OW 3208   0.142   1.887   2.401 -0.7070  0.2339  0.3581
 1008SOL    HW1 3209   0.200   1.964   2.374  0.0244 -1.0129 -1.8729
 1008SOL    HW2 3210   0.193   1.802   2.391 -2.3331 -0.7551  0.2114
 1009SOL     OW 3211   1.594   0.893   2.248 -0.1610  0.1342  0.0217
 1009SOL    HW1 3212   1.630   0.889   2.155 -2.0255 -0.0324 -0.7536
 1009SOL    HW2 3213   1.525   0.966   2.253 -0.2910 -0.0573  1.1952
 1010SOL     OW 3214   1.853   0.283   2.894  0.0358 -0.3496 -0.4000
 1010SOL    HW1 3215   1.890   0.306   2.985 -0.1458 -0.6517 -0.2486
 1010SOL    HW2 3216   1.875   0.188   2.872 -1.0196 -0.6720 -0.1218
 1011SOL     OW 3217   3.475   0.649   2.224 -0.2089  0.2462  0.0592
 1011SOL    HW1 3218   3.493   0.585   2.149  0.5420  2.0024 -1.3389
 1011SOL    HW2 3219   3.492   0.603   2.311  0.9301 -1.2671 -0.9054
 1012SOL     OW 3220   4.948   3.096   3.997 -0.1525  0.1649  0.1382
 1012SOL    HW1 3221   4.949   3.068   3.901  4.1386  0.0761  0.0217
 1012SOL    HW2 3222   4.944   3.196   4.003 -2.0477  0.1231 -0.0051
 1013SOL     OW 3223   2.758   2.574   1.690 -0.5988 -0.8267 -0.3381
 1013SOL    HW1 3224   2.800   2.657   1.653  1.7781 -1.6960  0.2204
 1013SOL    HW2 3225   2.786   2.495   1.635 -1.4314 -1.4799  0.1505
 1014SOL     OW 3226   3.646   1.319   3.252 -0.6452  0.0702 -0.4776
 1014SOL    HW1 3227   3.663   1.352   3.345  2.9199 -1.9533 -0.2229
 1014SOL    HW2 3228   3.610   1.225   3.256 -2.0612  0.5512 -1.1946
 1015SOL     OW 3229   1.966   3.347   0.846  0.6572  0.6403 -0.2143
 1015SOL    HW1 3230   1.949   3.422   0.909  2.6864  1.7317 -0.8573
 1015SOL    HW2 3231   1.955   3.379   0.752 -0.6881 -0.5137 -0.4833
 1016SOL     OW 3232   3.463   0.191   0.309  0.3318 -0.2072  0.3586
 1016SOL    HW1 3233   3.380   0.245   0.317 -0.2695 -1.0125 -0.2819
 1016SOL    HW2 3234   3.487   0.154   0.399 -1.5248 -2.1362  0.1480
 1017SOL     OW 3235   4.283   1.945   2.419 -0.6514  0.1756  0.4062
 1017SOL    HW1 3236   4.382   1.941   2.429 -0.6568  0.4053  0.5476
 1017SOL    HW2 3237   4.249   1.855   2.392 -0.5177 -0.2073  1.4504
 1018SOL     OW 3238   0.916   0.784   1.583 -0.0810 -0.5500 -0.3400
 1018SOL    HW1 3239   0.936   0.695   1.625  0.6050  0.0625  0.6738
 1018SOL    HW2 3240   0.818   0.789   1.563 -0.1121 -1.5760 -0.5361
 1019SOL     OW 3241   2.408   2.744   2.016  0.7291 -0.9398 -0.7030
 1019SOL    HW1 3242   2.435   2.794   1.933  1.6476 -0.2023  0.0221
 1019SOL    HW2 3243   2.485   2.689   2.049  1.2301  0.7368  1.0677
 1020SOL     OW 3244   3.737   1.343   3.908  0.3255 -0.0304  0.1800
 1020SOL    HW1 3245   3.694   1.433   3.906 -2.6908 -1.3130  1.2874
 1020SOL    HW2 3246   3.674   1.275   3.871  1.4870 -2.0360  1.6889
 1021SOL     OW 3247   1.439   2.403   3.934  0.5799 -0.0185 -0.0050
 1021SOL    HW1 3248   1.361   2.343   3.913  0.1712  0.7637 -0.8113
 1021SOL    HW2 3249   1.499   2.408   3.854  0.9687  0.1207  0.2937
 1022SOL     OW 3250   3.241   0.806   3.003  0.0344  0.0493 -0.6736
 1022SOL    HW1 3251   3.228   0.762   2.914  1.9117 -0.9868 -0.4795
 1022SOL    HW2 3252   3.177   0.767   3.070  0.2428 -0.8657 -1.0058
 1023SOL     OW 3253   2.916   0.521   3.901  0.6276  0.3937 -0.2857
 1023SOL    HW1 3254   2.926   0.423   3.912  1.4556  0.5601  0.5652
 1023SOL    HW2 3255   2.855   0.557   3.972  0.9168  0.5971 -0.1395
 1024SOL     OW 3256   3.085   1.060   4.185  0.4310  0.6580 -0.6189
 1024SOL    HW1 3257   3.081   1.133   4.117 -0.0875  1.1099 -0.1109
 1024SOL    HW2 3258   3.087   0.971   4.138  0.1554  0.9626 -1.2271
 1025SOL     OW 3259   4.919   2.216   1.955 -0.5750 -0.1598 -0.4855
 1025SOL    HW1 3260   4.841   2.160   1.926 -0.6188  0.5430 -1.8158
 1025SOL    HW2 3261   5.003   2.162   1.949 -0.5493  0.0056 -2.2402
 1026SOL     OW 3262   1.236   4.539   0.124  0.1265  0.3689  0.4175
 1026SOL    HW1 3263   1.265   4.635   0.125 -0.1505  0.4740 -0.8466
 1026SOL    HW2 3264   1.194   4.517   0.212 -0.1220  1.5007  0.6001
 1027SOL     OW 3265   1.496   2.542   2.537  0.0842 -0.1874  0.4580
 1027SOL    HW1 3266   1.466   2.591   2.619  1.2060 -0.1273  0.8398
 1027SOL    HW2 3267   1.594   2.555   2.524  0.0054 -0.5903 -0.6338
 1028SOL     OW 3268   5.005   0.781   4.469 -0.2950 -0.1460  0.1315
 1028SOL    HW1 3269   5.078   0.719   4.440 -0.5007 -1.0412  1.4652
 1028SOL    HW2 3270   4.943   0.734   4.531 -0.8874  1.1892  0.6028
 1029SOL     OW 3271   1.667   0.461   1.948  0.0735 -0.5572 -0.0278
 1029SOL    HW1 3272   1.670   0.476   2.046 -0.8885 -0.4672 -0.0019
 1029SOL    HW2 3273   1.760   0.459   1.911  0.4021  1.5710  0.5502
 1030SOL     OW 3274   3.385   3.117   0.707  0.1320 -0.0587 -0.5809
 1030SOL    HW1 3275   3.295   3.097   0.745  0.8431  1.3722  2.0751
 1030SOL    HW2 3276   3.436   3.032   0.695 -0.2600 -0.6286  1.4643
 1031SOL     OW 3277   2.725   4.987   1.984  0.1927  0.1415  0.0856
 1031SOL    HW1 3278   2.730   4.954   1.890 -0.1092 -2.9002  1.0220
 1031SOL    HW2 3279   2.673   4.921   2.040 -0.7306  2.4629  2.1539
 1032SOL     OW 3280   1.462   0.704   4.392  0.4032  0.2357 -0.1530
 1032SOL    HW1 3281   1.546   0.714   4.446 -0.5388  1.8596  1.1101
 1032SOL    HW2 3282   1.401   0.639   4.436 -0.0559  1.0081  0.3878
 1033SOL     OW 3283   4.697   2.708   5.088  0.0860  0.2352  0.4862
 1033SOL    HW1 3284   4.765   2.668   5.026  0.5492  2.3366 -0.4443
 1033SOL    HW2 3285   4.705   2.807   5.087 -1.8030  0.4612  1.7911
 1034SOL     OW 3286   3.898   3.963   3.422 -0.8299  0.2748  0.1460
 1034SOL    HW1 3287   3.909   4.031   3.349 -2.7260  0.4250 -0.0575
 1034SOL    HW2 3288   3.958   3.885   3.404 -0.8642  0.5415 -1.2852
 1035SOL     OW 3289   0.673   2.172   3.441  0.1755  0.9433  0.3781
 1035SOL    HW1 3290   0.690   2.261   3.483  1.7666  0.5163  0.6808
 1035SOL    HW2 3291   0.731   2.162   3.360 -1.2224  0.8426 -0.6571
 1036SOL     OW 3292   1.691   1.202   3.517 -0.5200 -0.2286  0.6343
 1036SOL    HW1 3293   1.664   1.279   3.575 -2.0181 -1.2082  1.2998
 1036SOL    HW2 3294   1.762   1.149   3.563 -1.4119 -0.7701  1.4145
 1037SOL     OW 3295   4.863   3.491   3.575  0.7713  0.3528  0.6194
 1037SOL    HW1 3296   4.877   3.554   3.651  2.6569 -0.1437  0.7490
 1037SOL    HW2 3297   4.941   3.428   3.569 -1.5830 -2.8998  1.3210
 1038SOL     OW 3298   0.724   3.518   4.023 -0.2965 -0.4781  0.6527
 1038SOL    HW1 3299   0.820   3.544   4.036 -1.1194  2.9389  0.9185
 1038SOL    HW2 3300   0.671   3.550   4.102 -1.9330 -0.5622 -0.3817
 1039SOL     OW 3301   2.416   1.884   2.232  0.2182  0.3417  0.2403
 1039SOL    HW1 3302   2.441   1.880   2.136  0.4088  1.0793  0.2581
 1039SOL    HW2 3303   2.316   1.879   2.241  0.2383 -0.5672  0.0589
 1040SOL     OW 3304   1.950   1.193   1.928 -0.3393 -0.6124  0.7486
 1040SOL    HW1 3305   2.022   1.231   1.871  0.9312 -2.0155  1.3425
 1040SOL    HW2 3306   1.874   1.163   1.871  0.0952 -0.2845 -0.0138
 1041SOL     OW 3307   2.235   2.188   3.688 -0.2950  0.6300  0.0654
 1041SOL    HW1 3308   2.170   2.249   3.734  0.7084  0.7971  1.2969
 1041SOL    HW2 3309   2.288   2.240   3.621 -0.2296  0.8699  0.3017
 1042SOL     OW 3310   3.832   4.974   4.067 -0.3210  0.1272  0.4094
 1042SOL    HW1 3311   3.888   4.897   4.097 -0.9112 -0.8861 -0.9314
 1042SOL    HW2 3312   3.882   5.027   3.999 -0.1121  0.6220  0.9464
 1043SOL     OW 3313   3.504   1.921   1.983 -0.6284  0.5901 -0.0364
 1043SOL    HW1 3314   3.551   1.868   1.912 -1.2944 -1.7599  1.1584
 1043SOL    HW2 3315   3.445   1.989   1.940 -0.1322  0.0264 -1.6994
 1044SOL     OW 3316   1.318   1.639   0.853  0.6248 -0.5702  0.2604
 1044SOL    HW1 3317   1.271   1.551   0.852  1.4789 -1.0445  0.8729
 1044SOL    HW2 3318   1.311   1.681   0.763 -2.1730  0.0483  0.6686
 1045SOL     OW 3319   3.131   1.087   3.789  0.1466 -0.3119 -0.6897
 1045SOL    HW1 3320   3.219   1.039   3.787 -0.4603 -1.4266 -1.1976
 1045SOL    HW2 3321   3.072   1.053   3.715 -0.7418  0.3778 -0.3202
 1046SOL     OW 3322   4.457   1.102   5.101  0.4498  0.3733 -0.4920
 1046SOL    HW1 3323   4.418   1.125   5.012  1.4957 -1.0882 -1.3803
 1046SOL    HW2 3324   4.523   1.027   5.090  1.1902  0.6900  1.4020
 1047SOL     OW 3325   3.026   2.376   0.786 -0.1421  0.1406 -0.4035
 1047SOL    HW1 3326   3.000   2.368   0.689  0.3772  2.3011 -0.7819
 1047SOL    HW2 3327   3.111   2.428   0.792 -0.2957  0.2305  1.2388
 1048SOL     OW 3328   0.300   0.091   0.004  0.0781  1.1191 -0.1699
 1048SOL    HW1 3329   0.367   0.033   0.050 -0.0372 -2.0271 -3.5611
 1048SOL    HW2 3330   0.217   0.095   0.059  0.1095 -1.9980  0.2696
 1049SOL     OW 3331   3.918   1.764   0.487 -0.3247  0.2588 -0.0311
 1049SOL    HW1 3332   3.880   1.702   0.557  1.6893  0.1040  0.9913
 1049SOL    HW2 3333   3.988   1.716   0.435 -0.4040  0.9952 -0.8268
 1050SOL     OW 3334   0.467   0.657   1.644 -0.4163  0.0548  0.5616
 1050SOL    HW1 3335   0.451   0.569   1.599  0.2140  0.0450  0.3414
 1050SOL    HW2 3336   0.394   0.675   1.710 -2.7922  1.2184 -2.1790
 1051SOL     OW 3337   3.998   0.208   1.934  0.6609  0.2494 -0.0336
 1051SOL    HW1 3338   3.905   0.214   1.968 -0.0691  1.8727 -2.1378
 1051SOL    HW2 3339   4.061   0.251   1.999  0.0172 -0.9429  1.4385
 1052SOL     OW 3340   3.001   2.882   4.977 -0.5590  0.2716  0.1319
 1052SOL    HW1 3341   2.943   2.963   4.976  1.1539  1.8536  4.6079
 1052SOL    HW2 3342   2.960   2.813   5.038  0.7160  0.2156  0.9653
 1053SOL     OW 3343   5.030   3.806   5.091  0.1249  0.1869 -0.3662
 1053SOL    HW1 3344   4.948   3.775   5.139  0.3857 -1.4138 -0.9171
 1053SOL    HW2 3345   5.004   3.873   5.021 -0.4737  1.0460  0.6368
 1054SOL     OW 3346   2.677   4.533   5.084 -0.4903 -0.2627  0.1603
 1054SOL    HW1 3347   2.684   4.434   5.074 -1.1462 -0.2436 -0.6339
 1054SOL    HW2 3348   2.750   4.566   5.144  1.3662 -0.9180 -1.5882
 1055SOL     OW 3349   1.968   2.290   2.434  0.0921 -0.1075  0.1492
 1055SOL    HW1 3350   1.969   2.335   2.523  0.2026 -0.7207  0.4651
 1055SOL    HW2 3351   2.028   2.209   2.436  0.6197  0.2461 -0.6831
 1056SOL     OW 3352   4.841   2.794   2.483  0.0043  0.1229  0.0935
 1056SOL    HW1 3353   4.776   2.791   2.407  0.1822  0.3851 -0.0664
 1056SOL    HW2 3354   4.791   2.809   2.568  0.0027  2.1252 -0.2255
 1057SOL     OW 3355   1.882   2.839   3.783 -0.5773  0.0060  0.1150
 1057SOL    HW1 3356   1.979   2.821   3.769 -0.5218  1.1358 -1.1045
 1057SOL    HW2 3357   1.837   2.757   3.819  0.7308 -0.6576  0.2784
 1058SOL     OW 3358   4.141   2.531   1.850 -0.3089  0.2995  0.0732
 1058SOL    HW1 3359   4.045   2.509   1.869 -0.9512  2.1469 -0.7921
 1058SOL    HW2 3360   4.160   2.517   1.753  0.2496  0.1560  0.1984
 1059SOL     OW 3361   3.843   2.410   0.156  0.1506 -0.2205 -0.3349
 1059SOL    HW1 3362   3.936   2.446   0.142  0.4589 -0.5809  0.7067
 1059SOL    HW2 3363   3.849   2.319   0.196 -0.6610 -0.0592  0.1673
 1060SOL     OW 3364   0.068   3.712   2.020 -0.3673  0.1972  0.4924
 1060SOL    HW1 3365   0.116   3.750   1.940  0.1881 -1.6655 -0.1167
 1060SOL    HW2 3366  -0.028   3.696   1.996 -0.3801  0.3450  0.4442
 1061SOL     OW 3367   4.411   1.599   2.286 -0.0195  0.2028  0.3464
 1061SOL    HW1 3368   4.475   1.625   2.214 -0.7024  2.1290  0.3846
 1061SOL    HW2 3369   4.327   1.565   2.246  0.2427 -0.3756  0.2746
 1062SOL     OW 3370   1.894   5.052   3.128 -0.3351 -0.1124 -0.1250
 1062SOL    HW1 3371   1.811   5.080   3.080 -0.0812  2.9670  0.9986
 1062SOL    HW2 3372   1.972   5.056   3.065 -0.4740  0.8372 -0.2559
 1063SOL     OW 3373   1.302   2.059   1.604  0.3688  0.5713 -0.0301
 1063SOL    HW1 3374   1.265   2.043   1.512  0.2750 -0.0930  0.1229
 1063SOL    HW2 3375   1.399   2.084   1.597  0.7317 -0.8068 -0.2383
 1064SOL     OW 3376   0.082   0.061   3.747 -0.0936  0.5675 -0.4100
 1064SOL    HW1 3377   0.009  -0.003   3.768 -0.2238  0.3862 -1.3751
 1064SOL    HW2 3378   0.048   0.155   3.752 -0.3359  0.4912 -0.6146
 1065SOL     OW 3379   2.897   2.693   3.233  0.1622 -0.8437  0.0920
 1065SOL    HW1 3380   2.888   2.712   3.135 -1.7486  0.5403  0.4797
 1065SOL    HW2 3381   2.806   2.683   3.273  0.9071 -0.9597  1.8203
 1066SOL     OW 3382   4.919   0.880   4.221 -0.0337  0.1943 -0.4417
 1066SOL    HW1 3383   5.000   0.873   4.162 -0.9982 -2.5539 -1.5780
 1066SOL    HW2 3384   4.939   0.838   4.310  0.2223  0.8904 -0.1604
 1067SOL     OW 3385   2.891   3.063   4.429  0.3599 -0.5642  0.0595
 1067SOL    HW1 3386   2.984   3.089   4.455  0.1483  0.9100 -0.5270
 1067SOL    HW2 3387   2.832   3.064   4.510  0.2794  1.3019  0.0232
 1068SOL     OW 3388   0.915   1.406   1.492 -0.0771 -0.4991 -0.1255
 1068SOL    HW1 3389   1.005   1.377   1.459  0.1307 -0.1070  0.0962
 1068SOL    HW2 3390   0.921   1.498   1.530 -0.6672 -0.3003 -0.5112
 1069SOL     OW 3391   4.524   0.330   0.763 -0.2238  0.6259 -0.4214
 1069SOL    HW1 3392   4.468   0.258   0.803  1.8307  0.2600  2.0948
 1069SOL    HW2 3393   4.530   0.407   0.827  0.5929  1.4615 -1.4622
 1070SOL     OW 3394   1.361   3.330   3.818 -0.5020  0.2070  0.1117
 1070SOL    HW1 3395   1.424   3.395   3.774 -0.3655 -0.3715 -0.5701
 1070SOL    HW2 3396   1.382   3.324   3.916  1.5184 -1.0865 -0.3473
 1071SOL     OW 3397   4.391   4.681   0.273  0.0632 -0.0119  0.1121
 1071SOL    HW1 3398   4.489   4.681   0.252  0.2535 -2.5115  0.6411
 1071SOL    HW2 3399   4.363   4.589   0.300 -2.7422  0.2825 -1.3865
 1072SOL     OW 3400   2.609   4.853   0.082 -0.9591  0.3247  0.3585
 1072SOL    HW1 3401   2.551   4.861   0.001  1.1421  0.2606 -1.2379
 1072SOL    HW2 3402   2.577   4.777   0.139 -1.6901 -0.5025 -1.1069
 1073SOL     OW 3403   3.145   2.442   0.083  0.5090 -0.1813 -0.1816
 1073SOL    HW1 3404   3.215   2.406   0.145 -1.5874  0.2051  2.6231
 1073SOL    HW2 3405   3.180   2.523   0.036  2.4066 -0.8927 -0.0965
 1074SOL     OW 3406   0.351   2.307   1.936  0.8262 -0.3155 -0.1166
 1074SOL    HW1 3407   0.393   2.389   1.976  0.3043 -0.7008  1.3096
 1074SOL    HW2 3408   0.269   2.334   1.885 -1.1989 -0.1021  2.9456
 1075SOL     OW 3409   3.686   4.395   3.527  0.5980  0.4518  0.2180
 1075SOL    HW1 3410   3.713   4.398   3.623  0.5902  2.9133  0.2053
 1075SOL    HW2 3411   3.716   4.479   3.482 -3.7558  1.7521 -0.7204
 1076SOL     OW 3412   2.038   3.592   3.862 -0.1102 -1.0596  0.3808
 1076SOL    HW1 3413   2.026   3.527   3.937 -0.3577 -2.0167 -0.4694
 1076SOL    HW2 3414   2.110   3.560   3.801 -0.4367 -0.6860 -0.2086
 1077SOL     OW 3415   4.369   0.924   4.491  0.3864  0.8082  0.1104
 1077SOL    HW1 3416   4.385   0.941   4.394  1.2363 -0.2560  0.0414
 1077SOL    HW2 3417   4.445   0.963   4.544  0.3894  0.5899  0.2671
 1078SOL     OW 3418   2.246   0.047   4.368 -0.0400 -0.4146  0.2234
 1078SOL    HW1 3419   2.175   0.069   4.302  1.2384  0.3011 -0.9753
 1078SOL    HW2 3420   2.274   0.130   4.416  1.2120 -0.3367 -0.6044
 1079SOL     OW 3421   4.130   1.348   4.239  0.6627 -0.4452  0.4677
 1079SOL    HW1 3422   4.120   1.333   4.337  2.8347  0.7982  0.9460
 1079SOL    HW2 3423   4.155   1.262   4.194  0.8023 -0.7834  1.1840
 1080SOL     OW 3424   3.733   1.046   0.154  0.0424 -0.4035  0.0075
 1080SOL    HW1 3425   3.781   1.120   0.108 -2.5727  0.4424 -1.5365
 1080SOL    HW2 3426   3.757   1.047   0.251  3.3237 -0.2942 -0.6965
 1081SOL     OW 3427   2.496   4.495   4.083 -0.1662 -0.3365  0.6555
 1081SOL    HW1 3428   2.528   4.550   4.160 -0.2100  0.6537 -0.0043
 1081SOL    HW2 3429   2.459   4.408   4.116 -1.0063  0.4326  1.8178
 1082SOL     OW 3430   4.574   2.536   4.730  0.0354 -0.0913 -0.3869
 1082SOL    HW1 3431   4.483   2.563   4.701  0.2591 -0.1219 -1.1349
 1082SOL    HW2 3432   4.631   2.618   4.743  0.4731 -0.1470 -1.8522
 1083SOL     OW 3433   3.979   0.162   0.242 -0.2721  0.3378  0.0738
 1083SOL    HW1 3434   3.967   0.114   0.155 -2.3106 -0.0101  0.4978
 1083SOL    HW2 3435   3.893   0.207   0.267 -0.1931 -0.8065  2.6241
 1084SOL     OW 3436   4.202   0.031   5.112  0.0200 -0.0089  0.4025
 1084SOL    HW1 3437   4.203  -0.010   5.022 -0.0057 -0.3587  0.5622
 1084SOL    HW2 3438   4.226  -0.037   5.181  2.0136  0.7146  0.4754
 1085SOL     OW 3439   3.353   1.846   0.138 -0.2391 -0.1068 -0.0299
 1085SOL    HW1 3440   3.427   1.896   0.093  0.9296 -2.3355 -0.6983
 1085SOL    HW2 3441   3.389   1.799   0.219 -0.8097 -1.5524 -0.5936
 1086SOL     OW 3442   0.551   1.144   0.510 -0.8445  0.5875 -0.3327
 1086SOL    HW1 3443   0.512   1.235   0.518 -0.8519  0.4809  1.3210
 1086SOL    HW2 3444   0.478   1.078   0.492 -1.7931  0.2646  3.5933
 1087SOL     OW 3445   0.304   1.178   3.316 -0.1458  0.7161  0.2442
 1087SOL    HW1 3446   0.392   1.132   3.334  0.6839  2.0517 -0.2580
 1087SOL    HW2 3447   0.257   1.195   3.402  0.0885  0.0037  0.5216
 1088SOL     OW 3448   3.307   2.559   1.536 -0.3426  0.0549  0.5124
 1088SOL    HW1 3449   3.371   2.523   1.605 -1.7127 -0.1776  1.7098
 1088SOL    HW2 3450   3.321   2.657   1.526 -0.3672  0.1593  1.4079
 1089SOL     OW 3451   3.922   4.238   0.832  0.3532 -0.1385  0.1618
 1089SOL    HW1 3452   3.867   4.187   0.765  2.7826 -1.3537 -1.0406
 1089SOL    HW2 3453   3.949   4.326   0.793 -1.1958  0.7632  1.0150
 1090SOL     OW 3454   1.466   2.677   2.766  0.4241  0.2009 -0.0710
 1090SOL    HW1 3455   1.546   2.735   2.780  0.7726 -0.6360  1.7677
 1090SOL    HW2 3456   1.389   2.733   2.737  1.0155  1.4178  0.6341
 1091SOL     OW 3457   4.891   3.654   2.842  0.2205  0.3713  0.3412
 1091SOL    HW1 3458   4.964   3.700   2.792 -0.3113  0.6960 -0.1492
 1091SOL    HW2 3459   4.930   3.607   2.921  1.1436 -0.5273 -0.6130
 1092SOL     OW 3460   1.373   3.682   0.957  0.3131  0.2990 -0.6717
 1092SOL    HW1 3461   1.340   3.774   0.977  0.9334 -0.0419  2.3867
 1092SOL    HW2 3462   1.322   3.615   1.012  1.1972 -0.9701 -1.3502
 1093SOL     OW 3463   0.718   0.133   2.169 -0.1130 -0.1196  0.0046
 1093SOL    HW1 3464   0.801   0.151   2.116 -0.0562 -0.6849 -0.1102
 1093SOL    HW2 3465   0.706   0.204   2.238  0.5443 -0.1024  0.1091
 1094SOL     OW 3466   4.720   3.442   4.940  0.5211  0.2319 -0.5113
 1094SOL    HW1 3467   4.736   3.540   4.948 -1.2185  0.4148  1.6575
 1094SOL    HW2 3468   4.728   3.399   5.030 -0.1016 -1.3649 -1.1787
 1095SOL     OW 3469   0.555   2.905   1.117  0.5878  0.3018  0.7689
 1095SOL    HW1 3470   0.503   2.823   1.145 -0.7500  1.1593  0.8916
 1095SOL    HW2 3471   0.498   2.960   1.056  2.4035 -0.1098 -1.4371
 1096SOL     OW 3472   5.092   4.384   3.674 -0.2538 -0.2001 -0.2780
 1096SOL    HW1 3473   5.031   4.422   3.744 -1.2421 -1.4504 -0.4240
 1096SOL    HW2 3474   5.172   4.443   3.664 -0.6446  0.6059  1.0920
 1097SOL     OW 3475   2.478   1.081   3.350  0.2316  0.1519  0.1082
 1097SOL    HW1 3476   2.547   1.114   3.286 -0.8775 -0.7032 -1.6248
 1097SOL    HW2 3477   2.424   1.009   3.306 -0.6391 -0.4232  2.0105
 1098SOL     OW 3478   4.473   0.773   2.014 -0.0367  0.2149  0.2188
 1098SOL    HW1 3479   4.390   0.803   2.061  0.3728 -0.3018  1.2986
 1098SOL    HW2 3480   4.550   0.776   2.078  0.8740  1.1221 -0.8892
 1099SOL     OW 3481   0.603   3.705   1.511 -0.5762 -0.1759 -0.4814
 1099SOL    HW1 3482   0.550   3.723   1.429  0.2648 -2.0220 -1.4911
 1099SOL    HW2 3483   0.700   3.723   1.493 -0.1497 -2.2614 -0.5074
 1100SOL     OW 3484   1.349   3.827   5.115 -0.6312 -0.5078  0.0217
 1100SOL    HW1 3485   1.437   3.862   5.145 -0.0633 -2.1591  0.4331
 1100SOL    HW2 3486   1.349   3.727   5.123 -1.2217 -0.9048 -3.4442
 1101SOL     OW 3487   5.101   0.438   5.040 -0.4699 -1.1324 -0.4292
 1101SOL    HW1 3488   5.147   0.369   4.985  0.2707 -0.7451 -0.3126
 1101SOL    HW2 3489   5.165   0.474   5.108 -0.0811  1.3432 -1.9813
 1102SOL     OW 3490   2.083   2.359   4.239  0.0664 -0.1293 -0.5251
 1102SOL    HW1 3491   2.009   2.308   4.196 -0.6428  0.0657  0.4342
 1102SOL    HW2 3492   2.093   2.448   4.194 -1.3095  0.4717  0.2917
 1103SOL     OW 3493   1.470   3.218   2.715  0.1355 -0.1725 -0.2324
 1103SOL    HW1 3494   1.477   3.311   2.681 -0.0495 -1.1801 -3.3217
 1103SOL    HW2 3495   1.373   3.193   2.723  0.1745 -0.5478 -0.8535
 1104SOL     OW 3496   1.268   1.587   2.728 -0.4346  0.5641  0.3927
 1104SOL    HW1 3497   1.209   1.532   2.669  1.6926 -0.1629 -1.1634
 1104SOL    HW2 3498   1.330   1.527   2.778 -0.0239  1.3834  0.8764
 1105SOL     OW 3499   1.064   3.024   3.922 -0.1432  0.3561 -0.0750
 1105SOL    HW1 3500   1.064   2.953   3.992  1.6606  0.3843 -0.0026
 1105SOL    HW2 3501   0.995   3.003   3.853 -0.8635 -0.5012  0.8745
 1106SOL     OW 3502   3.667   3.134   0.356  0.3653 -0.1754 -0.1519
 1106SOL    HW1 3503   3.585   3.191   0.365 -2.1422 -3.4343 -0.5928
 1106SOL    HW2 3504   3.713   3.156   0.270 -0.4607  1.2113 -0.2762
 1107SOL     OW 3505   3.624   1.836   3.093 -0.1289  0.0510 -0.0424
 1107SOL    HW1 3506   3.533   1.796   3.085 -1.2813  2.5283 -0.2192
 1107SOL    HW2 3507   3.617   1.928   3.133  1.9335  1.5373 -2.7471
 1108SOL     OW 3508   1.423   0.389   1.884 -0.4668  0.0271  0.0190
 1108SOL    HW1 3509   1.519   0.408   1.906 -0.5624  0.7919 -0.1955
 1108SOL    HW2 3510   1.393   0.449   1.811 -1.0800 -0.2965 -0.0005
 1109SOL     OW 3511   0.653   0.419   4.307  0.1688 -0.1456 -0.5273
 1109SOL    HW1 3512   0.613   0.421   4.398  0.7471 -1.2070 -0.2328
 1109SOL    HW2 3513   0.580   0.418   4.239 -0.2689  0.3196 -0.0808
 1110SOL     OW 3514   0.972   3.867   2.561  0.0609 -0.5697 -0.4051
 1110SOL    HW1 3515   0.893   3.909   2.517 -0.6906 -0.8334  0.6685
 1110SOL    HW2 3516   0.942   3.810   2.638  1.2836 -0.7167 -0.0098
 1111SOL     OW 3517   4.845   0.536   1.429  0.0267  0.0356 -0.1556
 1111SOL    HW1 3518   4.830   0.542   1.528 -0.5348 -1.1417 -0.1613
 1111SOL    HW2 3519   4.766   0.576   1.381  1.0936  2.2741 -0.1453
 1112SOL     OW 3520   1.310   3.309   0.800 -0.2004  0.5266 -0.3896
 1112SOL    HW1 3521   1.362   3.334   0.881 -1.2723  0.1095  0.4519
 1112SOL    HW2 3522   1.351   3.228   0.757 -0.0415  0.3159  0.1554
 1113SOL     OW 3523   2.108   1.967   0.326  0.4716 -0.3760 -0.4999
 1113SOL    HW1 3524   2.115   2.045   0.265  0.2867 -0.3653 -0.5067
 1113SOL    HW2 3525   2.167   1.893   0.293 -2.4643 -1.8469 -2.8965
 1114SOL     OW 3526   4.676   4.235   2.230  0.3618 -0.1027  0.1777
 1114SOL    HW1 3527   4.599   4.273   2.281  1.3286 -0.4066  1.9283
 1114SOL    HW2 3528   4.699   4.145   2.267  2.4149  0.5593  0.6074
 1115SOL     OW 3529   5.153   2.528   4.104  0.2568 -0.3221  0.4027
 1115SOL    HW1 3530   5.154   2.562   4.198  2.4226  1.3921 -0.1599
 1115SOL    HW2 3531   5.073   2.566   4.056  0.8042  1.3333  0.7341
 1116SOL     OW 3532   0.217   2.149   4.929 -0.3048  0.1063  0.1650
 1116SOL    HW1 3533   0.153   2.132   5.004 -1.3955  0.4488 -0.6451
 1116SOL    HW2 3534   0.200   2.083   4.856 -0.3551  0.7628 -0.4276
 1117SOL     OW 3535   0.753   2.118   3.880 -0.0138 -0.2475 -0.3142
 1117SOL    HW1 3536   0.750   2.216   3.857  0.0224 -0.5849 -1.9301
 1117SOL    HW2 3537   0.779   2.107   3.975 -1.7977  1.3558  0.4269
 1118SOL     OW 3538   0.524   4.041   4.601  0.2197  0.3964 -0.7683
 1118SOL    HW1 3539   0.581   4.052   4.682  0.8600 -1.6402 -0.8751
 1118SOL    HW2 3540   0.582   4.032   4.520 -0.1750 -1.5517 -0.8976
 1119SOL     OW 3541   3.471   4.540   5.008 -0.2094  0.5026  0.5470
 1119SOL    HW1 3542   3.380   4.545   5.050 -1.0426 -1.4237 -0.8870
 1119SOL    HW2 3543   3.510   4.449   5.023  0.4903  0.5676 -0.7951
 1120SOL     OW 3544   0.658   4.526   2.708  0.2295 -0.2150 -0.0471
 1120SOL    HW1 3545   0.718   4.572   2.773  0.0471  0.3001 -0.2356
 1120SOL    HW2 3546   0.714   4.472   2.644  0.5574  0.7282 -0.5880
 1121SOL     OW 3547   0.388   2.890   2.733  0.1393  0.0476  0.1780
 1121SOL    HW1 3548   0.335   2.962   2.778  1.4529  0.6947  0.7611
 1121SOL    HW2 3549   0.384   2.807   2.789  0.2777  0.2964  0.5656
 1122SOL     OW 3550   0.985   4.879   0.253  0.1940  0.1272  0.4773
 1122SOL    HW1 3551   1.054   4.815   0.286 -1.4379 -1.6862  0.5451
 1122SOL    HW2 3552   0.930   4.911   0.330  0.4092  0.9172  0.3147
 1123SOL     OW 3553   1.426   2.700   1.084 -0.2815 -0.2400  0.2886
 1123SOL    HW1 3554   1.459   2.697   1.178  1.0348  0.2351 -0.1388
 1123SOL    HW2 3555   1.411   2.607   1.051  0.0392 -0.4364  0.6907
 1124SOL     OW 3556   4.851   0.760   4.860 -0.2976 -0.1193 -0.5228
 1124SOL    HW1 3557   4.838   0.695   4.935 -1.0555 -0.0915 -0.6280
 1124SOL    HW2 3558   4.827   0.717   4.774 -1.8586  0.6262 -0.4795
 1125SOL     OW 3559   3.615   3.804   1.183 -0.0529 -0.5517 -0.4512
 1125SOL    HW1 3560   3.697   3.781   1.130  0.4836 -0.4387  0.3200
 1125SOL    HW2 3561   3.540   3.745   1.154  0.1555 -0.3207 -1.5157
 1126SOL     OW 3562   3.131   3.917   4.833  0.2393  0.9425 -0.5714
 1126SOL    HW1 3563   3.214   3.961   4.867  1.6418 -0.5029 -1.9608
 1126SOL    HW2 3564   3.101   3.962   4.749 -0.1967  1.2237 -0.2731
 1127SOL     OW 3565   3.060   0.139   3.816  0.1823 -0.7287 -0.0543
 1127SOL    HW1 3566   3.006   0.193   3.752 -0.5237 -1.6470 -0.2502
 1127SOL    HW2 3567   3.152   0.179   3.824 -0.6189  1.1348  0.6238
 1128SOL     OW 3568   4.910   1.634   0.947 -0.2173 -0.3274 -0.3734
 1128SOL    HW1 3569   4.862   1.552   0.976  0.6284 -0.7589 -0.1824
 1128SOL    HW2 3570   4.956   1.676   1.025 -0.6617  0.3482 -0.4632
 1129SOL     OW 3571   2.120   4.724   3.440 -0.4093 -0.0698 -0.5155
 1129SOL    HW1 3572   2.090   4.628   3.440  2.2737 -0.9914 -1.0483
 1129SOL    HW2 3573   2.170   4.744   3.524 -0.2981  0.6419 -0.7435
 1130SOL     OW 3574   1.855   4.854   0.983  0.4649 -0.5342  0.1048
 1130SOL    HW1 3575   1.813   4.860   0.892  0.0043 -0.6692  0.3027
 1130SOL    HW2 3576   1.845   4.942   1.030  1.6333 -0.1406 -0.3687
 1131SOL     OW 3577   2.391   0.587   3.651 -0.3453  0.4643 -0.7239
 1131SOL    HW1 3578   2.447   0.628   3.722  0.5298  1.2260 -1.8086
 1131SOL    HW2 3579   2.340   0.658   3.603 -0.4603  0.0419 -1.2436
 1132SOL     OW 3580   3.025   1.526   1.690  0.5557  0.2323 -0.1656
 1132SOL    HW1 3581   3.034   1.584   1.771 -1.1983  0.4513 -0.0770
 1132SOL    HW2 3582   3.048   1.432   1.713 -0.0410  0.2726  0.6381
 1133SOL     OW 3583   3.783   3.316   1.682 -0.4028 -0.0108 -0.3081
 1133SOL    HW1 3584   3.728   3.238   1.654 -0.4572 -0.2393  0.4124
 1133SOL    HW2 3585   3.859   3.328   1.618 -0.3719 -0.6788 -0.4080
 1134SOL     OW 3586   1.386   3.378   3.333 -0.0174 -0.0622 -0.0973
 1134SOL    HW1 3587   1.461   3.320   3.368  0.6672  1.3093  0.7911
 1134SOL    HW2 3588   1.311   3.319   3.303 -0.5582 -1.4484  3.4210
 1135SOL     OW 3589   3.907   3.818   4.185 -0.8270  0.0833  1.2111
 1135SOL    HW1 3590   3.833   3.844   4.247 -0.6824  0.1829  1.3414
 1135SOL    HW2 3591   3.870   3.808   4.092 -1.1888 -0.8232  1.4480
 1136SOL     OW 3592   3.188   1.906   0.651 -0.2011  0.0896 -0.0847
 1136SOL    HW1 3593   3.126   1.828   0.649  1.6146 -1.4277 -1.8370
 1136SOL    HW2 3594   3.258   1.891   0.720  0.1570  0.1471 -0.4326
 1137SOL     OW 3595   3.886   2.857   2.407 -0.0860 -0.5334 -0.3505
 1137SOL    HW1 3596   3.985   2.846   2.411 -0.2250 -2.5949 -1.3243
 1137SOL    HW2 3597   3.863   2.949   2.375  1.4777  0.1456  0.3950
 1138SOL     OW 3598   1.140   4.406   4.333  0.2998 -0.3228  0.2755
 1138SOL    HW1 3599   1.120   4.455   4.248  0.9910 -2.5820 -1.2696
 1138SOL    HW2 3600   1.107   4.312   4.326  0.0809 -0.4835  2.6684
 1139SOL     OW 3601   4.100   3.169   1.841  0.1328  0.4781 -0.6023
 1139SOL    HW1 3602   4.075   3.266   1.840  3.0738  1.3572 -0.6456
 1139SOL    HW2 3603   4.141   3.147   1.929 -0.2667 -0.6759 -0.6941
 1140SOL     OW 3604   4.206   1.575   1.859  0.3228 -0.0508 -0.3849
 1140SOL    HW1 3605   4.209   1.475   1.846  1.7866 -0.1467  0.4701
 1140SOL    HW2 3606   4.287   1.616   1.817  1.0389  0.4723  1.4144
 1141SOL     OW 3607   5.162   2.921   2.174 -0.6540 -0.0315 -0.1609
 1141SOL    HW1 3608   5.249   2.892   2.134 -0.9139 -0.5095 -0.3783
 1141SOL    HW2 3609   5.093   2.850   2.161 -1.0267  0.2579  0.1942
 1142SOL     OW 3610   2.431   2.763   1.369  0.0464  0.4018  0.1171
 1142SOL    HW1 3611   2.342   2.797   1.398 -1.6636 -1.3551 -2.6991
 1142SOL    HW2 3612   2.465   2.697   1.436 -0.8626  0.8829  1.0810
 1143SOL     OW 3613   4.243   4.323   1.549  0.2954 -0.2840 -0.1269
 1143SOL    HW1 3614   4.196   4.259   1.610 -2.6725  1.2406 -0.6250
 1143SOL    HW2 3615   4.339   4.296   1.541  0.0556 -2.4603  2.5490
 1144SOL     OW 3616   2.976   0.447   4.894 -0.0155  0.6948 -0.4934
 1144SOL    HW1 3617   2.998   0.544   4.896 -1.9660  1.2000 -0.9680
 1144SOL    HW2 3618   3.044   0.398   4.839 -0.6580  2.3181 -2.8965
 1145SOL     OW 3619   2.670   1.765   0.229 -0.4003 -0.3331  0.2389
 1145SOL    HW1 3620   2.763   1.804   0.233 -0.1052 -0.9686 -0.3193
 1145SOL    HW2 3621   2.614   1.818   0.166 -0.4691  0.1370  0.6810
 1146SOL     OW 3622   1.031   1.128   1.789  0.3303  0.5292 -0.4732
 1146SOL    HW1 3623   0.994   1.221   1.787 -0.2042  0.3505  0.6905
 1146SOL    HW2 3624   0.958   1.063   1.807  1.0448  0.1022  1.0509
 1147SOL     OW 3625   3.857   3.120   4.107 -1.0508 -0.2903 -0.0783
 1147SOL    HW1 3626   3.843   3.190   4.037  1.2594 -0.9540 -1.3349
 1147SOL    HW2 3627   3.921   3.154   4.176  0.5618 -1.2813 -1.0167
 1148SOL     OW 3628   4.026   0.697   3.190 -0.3762  0.2638 -0.4626
 1148SOL    HW1 3629   4.041   0.600   3.170  3.4700 -0.0734  2.7244
 1148SOL    HW2 3630   3.959   0.706   3.264  0.2785 -0.1616  0.2028
 1149SOL     OW 3631   2.365   0.504   4.931 -1.2801 -0.0614 -0.2282
 1149SOL    HW1 3632   2.437   0.525   4.997 -0.1416 -0.3587 -1.3447
 1149SOL    HW2 3633   2.379   0.558   4.848 -2.2056 -0.3075 -0.5553
 1150SOL     OW 3634   4.106   0.827   1.075  0.0260 -0.7100 -0.4691
 1150SOL    HW1 3635   4.075   0.748   1.129 -0.8900 -0.4686 -0.6217
 1150SOL    HW2 3636   4.165   0.796   1.001  1.6163 -1.0168  0.8727
 1151SOL     OW 3637   1.341   2.194   3.138  0.2289 -0.0844  0.6235
 1151SOL    HW1 3638   1.313   2.268   3.077 -0.5763 -0.5054  0.4768
 1151SOL    HW2 3639   1.434   2.166   3.115  1.1948  1.9469  1.7087
 1152SOL     OW 3640   3.181   3.618   1.410  0.1890  0.5553 -0.3902
 1152SOL    HW1 3641   3.092   3.577   1.389  0.0675  0.2838  0.6177
 1152SOL    HW2 3642   3.183   3.712   1.377  0.5234 -0.2398 -2.8869
 1153SOL     OW 3643   2.702   2.612   3.409  0.3621  0.7865 -0.1971
 1153SOL    HW1 3644   2.602   2.615   3.413  0.3119 -0.1497 -0.3653
 1153SOL    HW2 3645   2.740   2.668   3.482 -0.3189 -0.2451  1.0000
 1154SOL     OW 3646   4.078   4.090   3.719 -0.1524 -0.0795  0.1286
 1154SOL    HW1 3647   4.092   4.173   3.773 -1.3527  0.2543 -0.0488
 1154SOL    HW2 3648   4.124   4.099   3.631 -1.2103  0.8777 -0.3414
 1155SOL     OW 3649   2.088   0.689   2.928 -0.3767  0.1753  0.0413
 1155SOL    HW1 3650   2.003   0.660   2.883  0.2052  0.7931 -1.4995
 1155SOL    HW2 3651   2.071   0.771   2.981 -0.4228  1.3079 -1.6384
 1156SOL     OW 3652   4.659   2.322   4.588  0.4403  0.0154 -0.1589
 1156SOL    HW1 3653   4.651   2.397   4.653  1.6105 -0.7542  0.9309
 1156SOL    HW2 3654   4.755   2.311   4.563  0.2803 -1.0663 -0.3468
 1157SOL     OW 3655   3.851   5.052   3.710 -0.1061 -0.4337  0.2337
 1157SOL    HW1 3656   3.795   5.110   3.650  2.1429  0.1952 -1.3963
 1157SOL    HW2 3657   3.819   4.957   3.705 -0.6782 -0.1829 -1.0928
 1158SOL     OW 3658   1.737   1.634   4.883  0.9574  0.0059 -0.1928
 1158SOL    HW1 3659   1.797   1.683   4.820  0.4960  0.3483 -0.3732
 1158SOL    HW2 3660   1.693   1.558   4.836  0.0710  0.6809 -0.4995
 1159SOL     OW 3661   1.926   0.047   4.687  0.3913  0.2704 -0.1539
 1159SOL    HW1 3662   1.877   0.106   4.751  1.6310  0.4853  0.6144
 1159SOL    HW2 3663   1.888   0.059   4.595 -0.3975  1.0820  0.2633
 1160SOL     OW 3664   3.672   4.167   4.334  0.2502 -0.8385  0.0999
 1160SOL    HW1 3665   3.611   4.143   4.410  0.4060 -3.1712 -0.4182
 1160SOL    HW2 3666   3.767   4.158   4.363  0.3113 -1.3219 -0.2286
 1161SOL     OW 3667   2.181   1.442   2.953 -0.4071  0.5175 -0.9395
 1161SOL    HW1 3668   2.106   1.378   2.937 -1.4730  1.7423 -1.0693
 1161SOL    HW2 3669   2.267   1.401   2.925 -0.8966 -1.2376 -0.0463
 1162SOL     OW 3670   0.681   2.289   0.162 -0.4023  0.3252 -0.0668
 1162SOL    HW1 3671   0.596   2.342   0.156  0.3935  1.4867 -2.0484
 1162SOL    HW2 3672   0.739   2.328   0.234 -0.4842  1.1681 -0.4472
 1163SOL     OW 3673   0.510   2.340   0.471 -0.5406 -0.1053 -0.4055
 1163SOL    HW1 3674   0.470   2.284   0.398 -0.6342  0.9389 -1.1716
 1163SOL    HW2 3675   0.605   2.313   0.484 -0.1590  0.4951 -1.7656
 1164SOL     OW 3676   4.238   2.118   0.121 -0.0803 -0.6384  0.2095
 1164SOL    HW1 3677   4.283   2.081   0.040 -0.9819 -2.1536  0.3673
 1164SOL    HW2 3678   4.144   2.144   0.099 -0.1292 -0.4525  0.6204
 1165SOL     OW 3679   1.390   1.832   3.294  0.4748  0.0371 -0.1595
 1165SOL    HW1 3680   1.375   1.883   3.210  1.3989  0.7932  0.1183
 1165SOL    HW2 3681   1.305   1.826   3.346  0.1958  0.6664 -0.5458
 1166SOL     OW 3682   1.071   0.066   2.800 -0.1736 -0.7729  0.5238
 1166SOL    HW1 3683   1.085  -0.033   2.807 -0.9741 -0.9331  0.0084
 1166SOL    HW2 3684   1.088   0.095   2.705  1.2318 -0.2058  0.9171
 1167SOL     OW 3685   1.447   2.108   0.437 -0.7039  0.1812  0.5254
 1167SOL    HW1 3686   1.410   2.025   0.394 -0.2362  0.9112 -1.3970
 1167SOL    HW2 3687   1.377   2.149   0.495 -1.4563 -0.7613  0.3138
 1168SOL     OW 3688   3.952   4.122   3.202 -0.4141 -0.5718  0.2975
 1168SOL    HW1 3689   3.955   4.182   3.282 -1.7723  0.4681 -0.3783
 1168SOL    HW2 3690   4.006   4.161   3.128 -1.2816 -0.1433 -0.1359
 1169SOL     OW 3691   4.892   0.619   5.085 -0.1971  0.3613 -0.0537
 1169SOL    HW1 3692   4.971   0.560   5.072 -0.7952 -0.3654 -0.4217
 1169SOL    HW2 3693   4.900   0.667   5.172 -0.3255 -1.2397  0.8632
 1170SOL     OW 3694   2.035   3.211   0.531 -0.6697  0.0931 -0.1319
 1170SOL    HW1 3695   1.985   3.132   0.567 -0.0372 -0.5392 -0.6206
 1170SOL    HW2 3696   1.998   3.294   0.572 -0.9149 -0.4971  0.8909
 1171SOL     OW 3697   3.260   2.677   5.144  0.2997 -0.5939 -0.1917
 1171SOL    HW1 3698   3.237   2.766   5.105 -1.8787  0.1431  2.4875
 1171SOL    HW2 3699   3.343   2.686   5.200 -0.5311  0.0729  0.9688
 1172SOL     OW 3700   0.265   1.405   2.760  0.0568  0.2946 -0.0867
 1172SOL    HW1 3701   0.231   1.329   2.704 -1.1493  1.5628 -1.1471
 1172SOL    HW2 3702   0.188   1.449   2.807  0.8358  0.4069  1.1214
 1173SOL     OW 3703   4.991   4.162   1.551 -0.5496  0.3617  0.1843
 1173SOL    HW1 3704   5.029   4.253   1.572  0.6468 -0.1754  0.4187
 1173SOL    HW2 3705   5.026   4.131   1.463  0.3927 -0.5823  0.8784
 1174SOL     OW 3706   3.344   3.713   3.227  0.2629 -0.4429  0.8360
 1174SOL    HW1 3707   3.317   3.723   3.323  1.3233  1.8973  0.9506
 1174SOL    HW2 3708   3.421   3.773   3.208 -0.0542 -0.7126 -1.5617
 1175SOL     OW 3709   3.337   3.604   1.654  0.0679  0.2196  0.3619
 1175SOL    HW1 3710   3.293   3.631   1.569 -0.2367 -0.8446  0.1569
 1175SOL    HW2 3711   3.432   3.578   1.636 -0.2187 -0.7718  0.1775
 1176SOL     OW 3712   2.297   4.434   3.013  0.1877 -0.5740  0.4380
 1176SOL    HW1 3713   2.330   4.354   2.963 -1.2225 -0.7205 -0.3074
 1176SOL    HW2 3714   2.343   4.516   2.979 -0.6092 -0.7000 -1.0003
 1177SOL     OW 3715   4.211   4.184   3.464 -0.5771 -0.0473 -0.1499
 1177SOL    HW1 3716   4.120   4.219   3.444 -0.3739  0.5792 -0.0100
 1177SOL    HW2 3717   4.279   4.234   3.410 -0.2573 -0.0563  0.2316
 1178SOL     OW 3718   0.074   2.835   1.051  0.4358 -0.1196  0.1417
 1178SOL    HW1 3719   0.065   2.934   1.039  1.7034 -0.0703 -0.5728
 1178SOL    HW2 3720   0.168   2.813   1.078  0.8188 -1.2842 -1.8837
 1179SOL     OW 3721   4.603   3.124   2.304 -0.2287  0.5179  0.6184
 1179SOL    HW1 3722   4.587   3.174   2.218  0.1353  2.1303  1.4547
 1179SOL    HW2 3723   4.636   3.032   2.283  0.8166  1.2037 -0.9773
 1180SOL     OW 3724   3.664   0.952   3.353  0.1165  0.8391  0.8325
 1180SOL    HW1 3725   3.583   0.992   3.310  0.5895 -0.0566 -0.9469
 1180SOL    HW2 3726   3.721   1.025   3.390 -0.5768  1.5950  0.4430
 1181SOL     OW 3727   4.269   5.117   1.163  0.8151  0.2693  0.2627
 1181SOL    HW1 3728   4.183   5.104   1.115  0.7894  2.0388 -0.2567
 1181SOL    HW2 3729   4.280   5.046   1.233 -0.2879 -0.9118 -0.7204
 1182SOL     OW 3730   1.470   2.871   1.543  0.7961  0.0388 -0.4617
 1182SOL    HW1 3731   1.398   2.811   1.577 -1.1010  0.8515 -2.7974
 1182SOL    HW2 3732   1.433   2.933   1.474  3.1511  2.4621  0.2692
 1183SOL     OW 3733   0.468   2.963   3.117 -0.2017 -0.2122 -0.1526
 1183SOL    HW1 3734   0.404   2.895   3.151  0.5221 -0.7273  0.2146
 1183SOL    HW2 3735   0.549   2.917   3.079 -0.2278  0.4079 -1.0018
 1184SOL     OW 3736   4.902   4.316   0.913 -0.0866  0.1332  0.0160
 1184SOL    HW1 3737   4.868   4.278   0.999  0.2397 -0.8870 -0.2862
 1184SOL    HW2 3738   5.001   4.324   0.917  0.0309 -0.8794 -0.6228
 1185SOL     OW 3739   5.025   3.211   3.225 -0.1259 -0.3244 -0.3382
 1185SOL    HW1 3740   4.968   3.138   3.263 -1.3844 -0.1825 -1.8498
 1185SOL    HW2 3741   4.986   3.242   3.138  2.2148 -0.1354 -1.3970
 1186SOL     OW 3742   2.863   2.788   2.978  0.0126  0.8845 -0.0149
 1186SOL    HW1 3743   2.864   2.708   2.918 -0.0161 -1.6570  3.1189
 1186SOL    HW2 3744   2.785   2.846   2.956 -1.1816 -1.0499 -1.0704
 1187SOL     OW 3745   4.810   4.613   4.688 -0.1477  0.2578 -0.4270
 1187SOL    HW1 3746   4.857   4.532   4.721 -1.8432 -0.7767 -0.4091
 1187SOL    HW2 3747   4.836   4.631   4.593  0.4374 -0.1559 -0.3483
 1188SOL     OW 3748   4.997   0.180   1.478 -0.4162 -0.7173 -0.0566
 1188SOL    HW1 3749   5.006   0.192   1.379  1.0233 -0.8708  0.0283
 1188SOL    HW2 3750   5.027   0.087   1.503  1.4609  0.0412  0.7348
 1189SOL     OW 3751   2.761   3.237   3.618 -0.1785  0.1064  0.1101
 1189SOL    HW1 3752   2.687   3.177   3.585 -0.3210  0.5258 -0.3429
 1189SOL    HW2 3753   2.835   3.238   3.551 -0.2652  0.5986  0.0195
 1190SOL     OW 3754   4.233   4.442   1.979  0.2690 -0.5701  0.1467
 1190SOL    HW1 3755   4.317   4.404   1.940  0.0295 -0.0508 -0.9100
 1190SOL    HW2 3756   4.174   4.367   2.009  1.6196 -0.9339  2.0943
 1191SOL     OW 3757   3.868   0.059   3.909 -0.5274  0.3865  0.0917
 1191SOL    HW1 3758   3.882  -0.005   3.834  0.4632 -0.3324  0.8543
 1191SOL    HW2 3759   3.951   0.114   3.921  0.3449 -1.2315  2.2137
 1192SOL     OW 3760   0.912   3.662   1.753 -0.0601 -0.2973 -0.1171
 1192SOL    HW1 3761   0.992   3.625   1.707 -1.5960 -2.3510 -1.2942
 1192SOL    HW2 3762   0.912   3.631   1.849  0.2490 -0.8151 -0.2781
 1193SOL     OW 3763   1.161   4.450   0.362 -0.3384  0.3127  0.8115
 1193SOL    HW1 3764   1.106   4.368   0.349 -1.4041  0.8254  1.8228
 1193SOL    HW2 3765   1.101   4.527   0.386  0.7365  1.1080  1.0531
 1194SOL     OW 3766   0.572   1.682   0.852 -0.2190 -0.5045 -0.0212
 1194SOL    HW1 3767   0.651   1.623   0.836  0.5902  1.0912 -2.3786
 1194SOL    HW2 3768   0.517   1.689   0.769 -0.3290  1.9706  0.1906
 1195SOL     OW 3769   4.967   4.904   2.938  0.1769 -0.4189  0.2956
 1195SOL    HW1 3770   4.932   4.995   2.914  0.3163 -0.5407 -0.3971
 1195SOL    HW2 3771   4.966   4.846   2.857 -0.0993 -1.1008  0.7840
 1196SOL     OW 3772   0.928   2.583   0.014  0.2828  0.1010 -0.3202
 1196SOL    HW1 3773   1.027   2.581   0.006  0.3222  0.8576 -0.0847
 1196SOL    HW2 3774   0.902   2.580   0.110  0.0964  0.3881 -0.3598
 1197SOL     OW 3775   4.280   0.304   4.721  0.0354  0.6788 -0.0254
 1197SOL    HW1 3776   4.310   0.387   4.769 -0.5250  0.3345  0.9676
 1197SOL    HW2 3777   4.285   0.226   4.784 -3.2362  0.6514  0.3669
 1198SOL     OW 3778   3.132   3.010   2.778  0.9139  0.2444  0.4014
 1198SOL    HW1 3779   3.126   2.943   2.853 -0.7163  0.0102  0.1043
 1198SOL    HW2 3780   3.078   3.090   2.802  1.9249  0.9900  0.2535
 1199SOL     OW 3781   4.996   4.276   1.983  0.4966  0.0718  0.2032
 1199SOL    HW1 3782   5.070   4.252   2.046  0.8172 -0.0203 -0.2044
 1199SOL    HW2 3783   4.954   4.193   1.947 -1.3920  0.0381  2.2171
 1200SOL     OW 3784   2.833   1.366   2.419 -0.3492  0.2577  0.4957
 1200SOL    HW1 3785   2.921   1.336   2.457 -0.7870 -0.2756  1.1089
 1200SOL    HW2 3786   2.763   1.364   2.491 -1.1300 -0.4540 -0.2609
 1201SOL     OW 3787   3.888   2.123   3.980 -0.0194  0.3825 -0.6339
 1201SOL    HW1 3788   3.985   2.107   3.999 -0.3597 -0.4729  0.5217
 1201SOL    HW2 3789   3.837   2.040   4.001 -0.9006  0.5374 -2.0870
 1202SOL     OW 3790   4.240   4.842   4.943  0.3650 -0.9385  0.0174
 1202SOL    HW1 3791   4.336   4.832   4.915  0.1903  0.7369 -1.3256
 1202SOL    HW2 3792   4.196   4.753   4.944  1.6529 -1.6023 -0.4048
 1203SOL     OW 3793   4.331   2.218   3.997  0.1185  0.3223 -0.2948
 1203SOL    HW1 3794   4.356   2.314   4.013 -1.0876  0.5778  0.1600
 1203SOL    HW2 3795   4.250   2.214   3.940  1.3898 -0.4994 -2.1533
 1204SOL     OW 3796   2.606   4.176   0.208  0.2861 -0.2420  0.5082
 1204SOL    HW1 3797   2.537   4.104   0.215  0.7251 -0.5992  1.3530
 1204SOL    HW2 3798   2.569   4.253   0.156  0.0482 -1.3519 -1.0468
 1205SOL     OW 3799   3.543   0.027   3.216 -0.0498  0.2904 -0.3032
 1205SOL    HW1 3800   3.468   0.046   3.278 -1.7304  0.1257 -2.1731
 1205SOL    HW2 3801   3.507   0.001   3.126  2.2466  0.6934 -1.4391
 1206SOL     OW 3802   3.484   4.279   0.230 -0.7539 -0.1957  0.2546
 1206SOL    HW1 3803   3.413   4.342   0.260  0.1599  1.1415 -0.2923
 1206SOL    HW2 3804   3.543   4.256   0.307 -0.6928  0.1621  0.3166
 1207SOL     OW 3805   4.965   4.005   2.781 -0.4327  0.3092 -0.4203
 1207SOL    HW1 3806   4.910   3.922   2.774 -0.5304  0.1604  1.6864
 1207SOL    HW2 3807   4.909   4.080   2.817  0.7134  0.1059  1.9457
 1208SOL     OW 3808   3.253   3.518   2.187 -0.1546 -0.1985 -0.0531
 1208SOL    HW1 3809   3.329   3.579   2.163 -1.9034  1.8803 -0.6774
 1208SOL    HW2 3810   3.223   3.469   2.105 -2.0518  2.1441 -0.9085
 1209SOL     OW 3811   2.461   3.409   1.751 -0.2460  0.4571  0.4741
 1209SOL    HW1 3812   2.517   3.470   1.806 -0.0369 -0.8079  1.7197
 1209SOL    HW2 3813   2.366   3.412   1.784 -0.4969  1.0376 -0.2803
 1210SOL     OW 3814   4.011   0.781   4.946 -0.5920  0.3264 -0.4028
 1210SOL    HW1 3815   4.052   0.842   4.878 -1.6658  0.5696 -0.8532
 1210SOL    HW2 3816   4.022   0.686   4.917 -1.2227  0.4367 -1.0360
 1211SOL     OW 3817   4.187   0.948   2.440  0.0255 -0.2318  0.4377
 1211SOL    HW1 3818   4.194   1.036   2.393  0.4667 -0.9835 -0.9743
 1211SOL    HW2 3819   4.222   0.957   2.533 -1.9211  1.5843  1.0920
 1212SOL     OW 3820   0.814   0.286   4.118  0.7273  0.0477 -0.2794
 1212SOL    HW1 3821   0.753   0.342   4.173  0.8718 -0.5740  0.5172
 1212SOL    HW2 3822   0.864   0.345   4.054  0.6535  0.7876  0.3345
 1213SOL     OW 3823   1.741   0.658   1.685 -0.2468  0.3922  0.4597
 1213SOL    HW1 3824   1.689   0.598   1.745 -0.4355  0.9769  0.8915
 1213SOL    HW2 3825   1.699   0.658   1.594 -1.8502  1.8993  1.1481
 1214SOL     OW 3826   4.689   1.253   4.864  0.5573 -0.0890 -0.3399
 1214SOL    HW1 3827   4.762   1.184   4.865  0.9232  0.2377  1.8130
 1214SOL    HW2 3828   4.704   1.318   4.939 -1.2643  0.7421 -0.6339
 1215SOL     OW 3829   5.081   0.346   4.122 -0.0172  0.0340 -0.4783
 1215SOL    HW1 3830   5.170   0.390   4.126 -0.3362  0.6157  0.4378
 1215SOL    HW2 3831   5.083   0.261   4.175  0.1963 -0.3479 -1.0837
 1216SOL     OW 3832   4.076   3.730   5.059 -0.4096  0.1190  0.0166
 1216SOL    HW1 3833   3.988   3.685   5.046 -1.1602  1.2155  1.0737
 1216SOL    HW2 3834   4.072   3.823   5.022  0.6753 -0.1926 -0.9323
 1217SOL     OW 3835   0.008   0.787   4.148  0.9667  0.6573 -0.0593
 1217SOL    HW1 3836   0.086   0.822   4.199  1.0174  1.1807 -0.4916
 1217SOL    HW2 3837   0.035   0.704   4.100  1.0225  0.3727  0.4551
 1218SOL     OW 3838   4.429   2.588   3.014  0.2248 -0.8356 -0.2415
 1218SOL    HW1 3839   4.467   2.522   2.949  0.0985  0.0763 -1.2806
 1218SOL    HW2 3840   4.470   2.678   2.998 -0.2751 -0.4590  0.5329
 1219SOL     OW 3841   2.393   4.587   3.821  0.1249 -0.4635  0.8443
 1219SOL    HW1 3842   2.337   4.505   3.811  0.0967 -0.6056  2.0489
 1219SOL    HW2 3843   2.439   4.585   3.910 -1.5291  1.8355  1.8218
 1220SOL     OW 3844   2.678   0.451   1.969 -0.1654  0.4062 -0.0519
 1220SOL    HW1 3845   2.639   0.388   2.037 -1.0704  0.7630 -0.2261
 1220SOL    HW2 3846   2.644   0.427   1.878 -2.0220  2.2144  0.0790
 1221SOL     OW 3847   2.420   2.506   2.299 -0.1180  0.3257  0.2358
 1221SOL    HW1 3848   2.479   2.555   2.236  0.6950 -0.8779  0.0185
 1221SOL    HW2 3849   2.335   2.557   2.312 -0.4854  0.4378 -2.1367
 1222SOL     OW 3850   4.251   4.862   0.663  0.0886 -0.0995  0.0350
 1222SOL    HW1 3851   4.176   4.825   0.718  1.1430 -1.5051  0.5887
 1222SOL    HW2 3852   4.296   4.935   0.713  1.4511 -1.7991  1.4096
 1223SOL     OW 3853   4.428   0.183   1.160 -0.2013  0.5015  0.3184
 1223SOL    HW1 3854   4.513   0.199   1.210 -0.7214  2.8384  0.5582
 1223SOL    HW2 3855   4.381   0.104   1.200  0.3095  1.1349  2.3189
 1224SOL     OW 3856   4.396   1.737   1.790  0.0326  1.0438 -0.6368
 1224SOL    HW1 3857   4.441   1.686   1.717 -2.2779  0.0217 -1.4473
 1224SOL    HW2 3858   4.403   1.835   1.772  0.9823  0.8623 -1.2982
 1225SOL     OW 3859   0.885   3.401   3.299  0.0233 -0.3602 -0.1831
 1225SOL    HW1 3860   0.900   3.312   3.254  0.3583 -0.2767 -0.2378
 1225SOL    HW2 3861   0.910   3.474   3.236  1.3040 -0.2554  0.4315
 1226SOL     OW 3862   4.073   1.226   2.042  0.3111  0.0433  0.5959
 1226SOL    HW1 3863   4.116   1.259   1.959 -0.8981 -0.2413 -0.1808
 1226SOL    HW2 3864   4.036   1.303   2.094 -0.9185  0.0800 -0.2957
 1227SOL     OW 3865   0.132   3.110   1.362 -0.3727  0.5440  0.0511
 1227SOL    HW1 3866   0.105   3.033   1.420  0.6086  0.1088 -0.0607
 1227SOL    HW2 3867   0.183   3.177   1.416  0.8077 -0.0077 -0.3617
 1228SOL     OW 3868   1.496   3.013   4.063 -0.1489  0.6580  0.1442
 1228SOL    HW1 3869   1.532   3.099   4.101 -0.1905  1.1503 -0.9132
 1228SOL    HW2 3870   1.485   2.947   4.137 -0.4518  1.6780  1.0419
 1229SOL     OW 3871   0.205   0.312   4.194  0.1420  0.0843  0.1708
 1229SOL    HW1 3872   0.260   0.254   4.133  0.9144 -1.2466  2.0431
 1229SOL    HW2 3873   0.212   0.277   4.288 -0.6375  2.3341  1.1162
 1230SOL     OW 3874   4.483   4.038   4.532 -0.6729 -0.1126 -0.0493
 1230SOL    HW1 3875   4.466   4.114   4.594  0.2365 -1.0317  1.3791
 1230SOL    HW2 3876   4.488   3.953   4.584 -1.7614 -1.2003 -1.6197
 1231SOL     OW 3877   3.964   3.359   1.480  0.7088 -0.0967 -0.2237
 1231SOL    HW1 3878   4.005   3.424   1.543  0.1633  0.3452 -0.3276
 1231SOL    HW2 3879   4.034   3.327   1.416  0.6519  1.5098 -1.1167
 1232SOL     OW 3880   0.704   4.129   4.789  0.1953 -0.4316  0.7219
 1232SOL    HW1 3881   0.788   4.182   4.788 -0.0475 -0.0432  0.4197
 1232SOL    HW2 3882   0.640   4.168   4.855 -0.8073  0.9895 -0.9961
 1233SOL     OW 3883   4.191   2.447   2.912 -0.1487 -0.5547  0.2274
 1233SOL    HW1 3884   4.279   2.484   2.944  0.9083 -1.4698 -1.4870
 1233SOL    HW2 3885   4.203   2.351   2.885 -1.7338 -0.7468  0.1043
 1234SOL     OW 3886   4.720   2.705   0.787 -0.0273  0.0289  0.0747
 1234SOL    HW1 3887   4.634   2.658   0.809 -0.0512  0.3710  0.7705
 1234SOL    HW2 3888   4.755   2.672   0.700 -1.0887  0.1854 -0.4363
 1235SOL     OW 3889   0.662   4.659   4.805  0.4432 -0.0177  0.0865
 1235SOL    HW1 3890   0.650   4.568   4.766 -0.3773 -0.1608  0.6462
 1235SOL    HW2 3891   0.622   4.661   4.896  0.2168  0.9785 -0.0261
 1236SOL     OW 3892   3.218   3.183   2.237  0.3689  0.0929 -0.1089
 1236SOL    HW1 3893   3.249   3.206   2.145 -1.0920  1.0963 -0.3948
 1236SOL    HW2 3894   3.273   3.233   2.304  2.3998 -1.7373 -0.3004
 1237SOL     OW 3895   1.069   4.006   1.441 -0.0853 -0.0212 -0.4382
 1237SOL    HW1 3896   1.089   4.096   1.403 -0.2587  0.9072  1.5432
 1237SOL    HW2 3897   0.975   4.005   1.477  0.6810 -0.1204  1.7423
 1238SOL     OW 3898   1.629   4.799   2.414  0.4312 -0.0698  0.0604
 1238SOL    HW1 3899   1.648   4.771   2.320 -0.8426 -1.8264  0.2654
 1238SOL    HW2 3900   1.564   4.875   2.414 -0.6535 -0.9736 -0.4858
 1239SOL     OW 3901   1.138   2.934   1.684  0.5209  0.4505 -0.8604
 1239SOL    HW1 3902   1.200   2.858   1.663 -0.6949 -0.1875 -2.4015
 1239SOL    HW2 3903   1.052   2.897   1.720  0.4632  1.2102 -0.2009
 1240SOL     OW 3904   3.220   4.080   4.377 -0.0732 -0.3105  0.1992
 1240SOL    HW1 3905   3.182   4.145   4.444 -2.1046 -2.2508  1.0475
 1240SOL    HW2 3906   3.165   4.082   4.294 -0.1943 -0.9879  0.2598
 1241SOL     OW 3907   1.574   1.477   2.113 -0.6821 -0.3930  0.8155
 1241SOL    HW1 3908   1.555   1.492   2.210 -3.6685  0.0640  0.2454
 1241SOL    HW2 3909   1.616   1.559   2.074 -2.1426  0.5241  1.1287
 1242SOL     OW 3910   1.201   2.877   1.028  0.3096  0.0815  0.4255
 1242SOL    HW1 3911   1.184   2.884   0.930 -1.7439  0.7899  0.7877
 1242SOL    HW2 3912   1.273   2.809   1.044 -1.4643 -2.4168 -1.3966
 1243SOL     OW 3913   1.956   5.009   1.873  0.0893  0.5735 -0.2176
 1243SOL    HW1 3914   1.960   4.928   1.931  0.5232  1.5967  1.2441
 1243SOL    HW2 3915   1.998   4.989   1.784 -0.8410 -1.1107 -0.3196
 1244SOL     OW 3916   1.429   1.044   0.152 -0.0139  0.0409  0.3776
 1244SOL    HW1 3917   1.395   0.965   0.100 -0.2576 -0.3808  1.1537
 1244SOL    HW2 3918   1.449   1.119   0.090 -2.6918  0.4374 -0.1129
 1245SOL     OW 3919   1.910   3.153   4.048  0.3634  0.4734 -0.1624
 1245SOL    HW1 3920   1.956   3.079   4.095  1.1349  0.9637 -0.1303
 1245SOL    HW2 3921   1.861   3.117   3.969  0.0329 -0.1836  0.3325
 1246SOL     OW 3922   1.444   3.621   0.696  0.3129 -0.0486 -0.0886
 1246SOL    HW1 3923   1.409   3.617   0.789  0.7806  1.9991  0.2115
 1246SOL    HW2 3924   1.368   3.626   0.631 -0.0012 -0.8458  0.2084
 1247SOL     OW 3925   2.895   1.111   2.840 -0.5092  0.2085  0.1954
 1247SOL    HW1 3926   2.904   1.041   2.768  1.4504  0.6923 -0.1077
 1247SOL    HW2 3927   2.802   1.112   2.875 -1.3615 -0.4937 -1.8930
 1248SOL     OW 3928   2.639   4.289   4.704  0.3435  0.1617  0.0397
 1248SOL    HW1 3929   2.541   4.300   4.690  0.2356  1.4482  1.5144
 1248SOL    HW2 3930   2.662   4.192   4.707 -0.3901 -0.2026 -3.1676
 1249SOL     OW 3931   0.460   4.032   4.070 -0.0392  0.2145 -0.0789
 1249SOL    HW1 3932   0.394   3.983   4.128  0.6954 -0.2123  0.4030
 1249SOL    HW2 3933   0.419   4.046   3.979 -0.3996 -0.9845 -0.1225
 1250SOL     OW 3934   1.106   4.474   5.063  0.0974 -0.0063 -0.5780
 1250SOL    HW1 3935   1.031   4.520   5.017  0.7476  1.4644 -0.2318
 1250SOL    HW2 3936   1.155   4.539   5.121  1.5848 -0.9349 -0.7224
 1251SOL     OW 3937   3.408   3.229   3.993  0.5960  0.0433 -0.7268
 1251SOL    HW1 3938   3.482   3.168   4.022 -0.9182 -0.8229  1.5841
 1251SOL    HW2 3939   3.396   3.302   4.060 -0.4929  0.2955 -1.1689
 1252SOL     OW 3940   4.859   3.014   1.818  0.1009  0.5442 -0.2393
 1252SOL    HW1 3941   4.957   3.032   1.806  0.6662 -0.4113  2.3631
 1252SOL    HW2 3942   4.826   3.060   1.900 -1.0580 -1.0560  0.2378
 1253SOL     OW 3943   1.371   0.133   0.419  0.0223  0.4401  0.0677
 1253SOL    HW1 3944   1.378   0.219   0.369  2.9483  1.2639  1.6721
 1253SOL    HW2 3945   1.443   0.071   0.389 -1.6749 -1.2875 -0.6242
 1254SOL     OW 3946   4.878   3.631   4.703 -0.3238 -0.1755  0.4457
 1254SOL    HW1 3947   4.852   3.639   4.800 -0.7544 -1.1411  0.4164
 1254SOL    HW2 3948   4.805   3.586   4.653  0.3175 -0.5722 -0.1433
 1255SOL     OW 3949   3.282   2.114   1.999  0.3388  0.1432 -0.1669
 1255SOL    HW1 3950   3.297   2.183   1.927 -0.6155  2.0323  1.3592
 1255SOL    HW2 3951   3.317   2.149   2.086 -0.2754 -1.2692  0.6727
 1256SOL     OW 3952   2.701   2.906   1.420  0.3177 -0.2800 -0.0543
 1256SOL    HW1 3953   2.608   2.873   1.405  0.5946 -0.1009 -2.6188
 1256SOL    HW2 3954   2.742   2.931   1.333  3.5181 -2.2517  0.6919
 1257SOL     OW 3955   5.076   3.467   3.353 -0.2114  0.0569 -0.0020
 1257SOL    HW1 3956   5.003   3.532   3.334 -0.7884 -0.7746 -0.7294
 1257SOL    HW2 3957   5.072   3.391   3.287  1.5726  0.1980 -0.3457
 1258SOL     OW 3958   3.207   3.578   3.885 -0.1392 -0.0022  0.0212
 1258SOL    HW1 3959   3.135   3.606   3.822  0.1900 -2.3358 -1.5503
 1258SOL    HW2 3960   3.169   3.571   3.978 -1.5160  0.3970 -0.4828
 1259SOL     OW 3961   1.168   2.643   3.017 -0.1441 -0.1584  0.4715
 1259SOL    HW1 3962   1.249   2.645   3.076 -0.5277 -0.4090  1.0176
 1259SOL    HW2 3963   1.088   2.619   3.072 -0.4840 -0.5433 -0.1848
 1260SOL     OW 3964   4.857   3.747   2.350  0.4732  0.2929 -0.2678
 1260SOL    HW1 3965   4.797   3.667   2.349 -1.1527  1.4541  0.5823
 1260SOL    HW2 3966   4.807   3.826   2.384  1.1357  2.4078 -3.7298
 1261SOL     OW 3967   2.227   1.267   0.073 -0.6209  0.7146  0.1494
 1261SOL    HW1 3968   2.198   1.172   0.062 -3.1765  1.6976 -3.9572
 1261SOL    HW2 3969   2.184   1.306   0.154 -1.4412 -1.0173  0.5886
 1262SOL     OW 3970   3.259   2.677   3.262  0.1243 -0.0509 -0.4028
 1262SOL    HW1 3971   3.346   2.633   3.281  0.5894  1.5281  1.4537
 1262SOL    HW2 3972   3.188   2.636   3.320 -0.2725 -0.9474 -1.4976
 1263SOL     OW 3973   1.725   1.653   4.153  0.1064  0.5569  0.2747
 1263SOL    HW1 3974   1.699   1.693   4.241  0.0813 -0.0480  0.5453
 1263SOL    HW2 3975   1.643   1.620   4.107 -0.0675  2.2214 -0.6586
 1264SOL     OW 3976   3.729   0.334   4.594 -0.3963 -0.1373 -0.0843
 1264SOL    HW1 3977   3.766   0.251   4.634  1.0057 -0.0116 -1.0751
 1264SOL    HW2 3978   3.757   0.342   4.499 -0.8468  1.2643 -0.1327
 1265SOL     OW 3979   2.375   4.012   4.763  0.2951  0.1893 -0.3150
 1265SOL    HW1 3980   2.359   4.110   4.751  0.8377  0.3382  0.1092
 1265SOL    HW2 3981   2.298   3.960   4.725 -1.9078  0.9009  2.7773
 1266SOL     OW 3982   0.775   4.312   3.599 -0.3268  0.2743  0.1716
 1266SOL    HW1 3983   0.833   4.235   3.628 -0.3779 -0.1552 -0.8326
 1266SOL    HW2 3984   0.747   4.364   3.680 -1.5384 -1.6439  1.0634
 1267SOL     OW 3985   0.333   0.353   1.779  0.1538 -0.0737 -0.2641
 1267SOL    HW1 3986   0.388   0.404   1.845 -1.1495 -0.4651  1.1825
 1267SOL    HW2 3987   0.273   0.417   1.731 -2.1281 -0.1990  2.1807
 1268SOL     OW 3988   2.801   3.266   3.032  0.4419  0.7494  0.4623
 1268SOL    HW1 3989   2.706   3.244   3.008  0.3620  0.9519  0.5919
 1268SOL    HW2 3990   2.807   3.362   3.059  0.8669  1.0231 -0.5422
 1269SOL     OW 3991   3.974   4.656   1.695  0.1367  0.2461 -0.3134
 1269SOL    HW1 3992   3.885   4.661   1.741 -0.7703  0.5819 -2.0360
 1269SOL    HW2 3993   4.042   4.705   1.750  0.0718 -2.6415  2.6562
 1270SOL     OW 3994   3.739   1.408   2.997 -0.4737 -0.2162  0.0190
 1270SOL    HW1 3995   3.749   1.506   2.980 -1.9042 -0.2651 -1.3618
 1270SOL    HW2 3996   3.710   1.393   3.092  1.7941  0.5093  0.8825
 1271SOL     OW 3997   1.940   4.441   5.104 -0.3268 -0.4817  0.1497
 1271SOL    HW1 3998   1.885   4.427   5.021 -2.1922 -1.8193  1.5122
 1271SOL    HW2 3999   1.920   4.532   5.141 -3.4433 -1.6318  1.7245
 1272SOL     OW 4000   1.287   2.113   2.466  0.3016 -0.2123  0.0556
 1272SOL    HW1 4001   1.235   2.067   2.537 -1.5662  0.1227 -1.0163
 1272SOL    HW2 4002   1.312   2.047   2.394 -0.3618 -0.0270 -0.3590
 1273SOL     OW 4003   2.465   1.618   5.102  0.8004 -0.0480 -0.3177
 1273SOL    HW1 4004   2.469   1.538   5.161  1.6176 -0.7461 -1.2869
 1273SOL    HW2 4005   2.531   1.608   5.027  1.8869  2.1292  0.2642
 1274SOL     OW 4006   2.833   2.167   1.797  0.1148 -0.5810  0.1575
 1274SOL    HW1 4007   2.829   2.227   1.717  1.3368 -0.2345  0.3460
 1274SOL    HW2 4008   2.745   2.121   1.807 -0.0482 -0.6979 -1.4290
 1275SOL     OW 4009   2.475   2.025   2.806  0.3168 -0.2222 -0.2411
 1275SOL    HW1 4010   2.522   2.113   2.799  0.9330 -0.5995 -0.8713
 1275SOL    HW2 4011   2.502   1.966   2.730 -0.3324 -0.8467  0.0027
 1276SOL     OW 4012   4.125   3.889   1.309  0.3084  0.2620  0.1124
 1276SOL    HW1 4013   4.093   3.958   1.374  0.7792  0.6308 -0.0455
 1276SOL    HW2 4014   4.099   3.798   1.342 -1.6375  0.5716 -0.4041
 1277SOL     OW 4015   2.759   4.491   1.202 -0.0665 -0.4454 -0.2691
 1277SOL    HW1 4016   2.836   4.478   1.139 -0.2284 -2.7126 -0.1005
 1277SOL    HW2 4017   2.755   4.413   1.265 -1.3956  0.5563  0.9464
 1278SOL     OW 4018   4.543   0.275   4.101  0.1619  0.1459 -0.3653
 1278SOL    HW1 4019   4.539   0.322   4.190  0.9007  1.3394 -0.9333
 1278SOL    HW2 4020   4.453   0.277   4.058 -0.1746 -0.3410  0.3090
 1279SOL     OW 4021   0.168   1.211   2.622 -0.4887  0.1054  0.4873
 1279SOL    HW1 4022   0.172   1.192   2.524  0.9606  0.5640  0.4439
 1279SOL    HW2 4023   0.102   1.149   2.665 -1.2154 -0.0362 -0.7761
 1280SOL     OW 4024   0.791   1.448   5.067 -0.1085 -0.3559  0.2576
 1280SOL    HW1 4025   0.886   1.415   5.071 -0.1608 -1.3678 -3.2374
 1280SOL    HW2 4026   0.736   1.396   5.132  1.5660 -0.2069  1.8924
 1281SOL     OW 4027   2.702   4.991   4.417  0.5080 -0.2531 -0.3927
 1281SOL    HW1 4028   2.763   5.041   4.479  0.3354 -0.6986  0.1449
 1281SOL    HW2 4029   2.754   4.961   4.337  0.8271 -0.0058 -0.2820
 1282SOL     OW 4030   1.104   3.174   3.493  0.3942  0.0920  0.0807
 1282SOL    HW1 4031   1.004   3.175   3.504  0.4057 -0.6956  0.3368
 1282SOL    HW2 4032   1.128   3.206   3.401  0.0423  2.5081  0.7701
 1283SOL     OW 4033   3.263   1.736   1.560  0.3133  0.4698 -0.2056
 1283SOL    HW1 4034   3.199   1.787   1.619  0.2645 -0.5797  0.6724
 1283SOL    HW2 4035   3.215   1.705   1.478 -0.1483  0.1948  0.1680
 1284SOL     OW 4036   1.654   3.827   4.843 -0.0682  0.2618  0.0978
 1284SOL    HW1 4037   1.554   3.821   4.843 -0.0179 -0.9775  0.3553
 1284SOL    HW2 4038   1.682   3.923   4.847 -1.2414  0.6050  0.5769
 1285SOL     OW 4039   4.248   2.881   2.738 -0.1680  0.4934  0.2383
 1285SOL    HW1 4040   4.229   2.821   2.660  0.5220  0.6433 -0.0544
 1285SOL    HW2 4041   4.344   2.910   2.735  0.0347  0.0259  1.4650
 1286SOL     OW 4042   4.842   0.866   1.005  0.2295 -0.0467 -0.2339
 1286SOL    HW1 4043   4.788   0.939   0.964 -0.0247 -0.1002 -0.0019
 1286SOL    HW2 4044   4.848   0.880   1.103  0.8545  0.0938 -0.2933
 1287SOL     OW 4045   3.896   2.493   1.938 -0.3637  0.0117  0.1612
 1287SOL    HW1 4046   3.914   2.586   1.970 -2.1795  0.2070  0.7264
 1287SOL    HW2 4047   3.799   2.484   1.915 -0.0932 -1.5778 -0.5064
 1288SOL     OW 4048   1.865   3.775   2.538  0.2981  0.0284  0.6537
 1288SOL    HW1 4049   1.913   3.753   2.453 -0.8300  1.2407 -0.3545
 1288SOL    HW2 4050   1.768   3.792   2.518  0.0932  0.7834  2.1245
 1289SOL     OW 4051   1.664   2.516   1.962  0.4374  0.5745  0.0168
 1289SOL    HW1 4052   1.579   2.566   1.942 -0.5712 -1.8986 -2.6244
 1289SOL    HW2 4053   1.733   2.580   1.996 -2.0968  2.8749  1.2562
 1290SOL     OW 4054   3.955   1.046   4.318 -0.1877  0.1715 -0.4149
 1290SOL    HW1 4055   4.038   1.050   4.263  0.6622  1.2376  0.8676
 1290SOL    HW2 4056   3.904   1.132   4.308  0.1130  0.4876  0.6093
 1291SOL     OW 4057   4.540   1.716   2.063  0.0547 -0.0621  0.2856
 1291SOL    HW1 4058   4.596   1.683   1.987 -0.5359 -0.6909  0.1164
 1291SOL    HW2 4059   4.449   1.740   2.029  0.4703  1.8592  0.3742
 1292SOL     OW 4060   4.166   0.440   0.146 -0.7952 -0.3974  0.2620
 1292SOL    HW1 4061   4.159   0.381   0.065 -0.3227 -1.3645  0.9087
 1292SOL    HW2 4062   4.095   0.510   0.142 -0.5314 -0.1734 -1.1925
 1293SOL     OW 4063   3.768   0.176   2.058 -0.1727  0.1034 -0.0555
 1293SOL    HW1 4064   3.702   0.153   1.987 -0.3999  0.0144  0.1805
 1293SOL    HW2 4065   3.725   0.238   2.124  0.4757  1.3667 -0.7731
 1294SOL     OW 4066   4.691   4.078   3.096  0.5014  0.6644 -0.5320
 1294SOL    HW1 4067   4.618   4.145   3.091 -0.4527 -0.3478 -0.6168
 1294SOL    HW2 4068   4.771   4.119   3.139 -0.7606  1.2603  1.3858
 1295SOL     OW 4069   2.791   1.346   3.456  0.1106  0.3619 -0.0551
 1295SOL    HW1 4070   2.842   1.414   3.508  2.2327 -2.0378  1.1999
 1295SOL    HW2 4071   2.720   1.305   3.514 -1.5588  1.7675 -0.9786
 1296SOL     OW 4072   1.783   3.637   3.706 -0.5624  0.6869  0.1488
 1296SOL    HW1 4073   1.796   3.690   3.622  0.3490  0.7733  0.3347
 1296SOL    HW2 4074   1.871   3.627   3.753 -1.1649  1.1662  1.4177
 1297SOL     OW 4075   1.327   1.366   3.627 -0.3481  0.2448 -0.1840
 1297SOL    HW1 4076   1.229   1.382   3.636 -0.6493 -0.7685 -1.2614
 1297SOL    HW2 4077   1.342   1.275   3.586  1.0494  0.2390  0.2838
 1298SOL     OW 4078   1.154   0.560   4.228 -0.2435  0.0688  0.3042
 1298SOL    HW1 4079   1.196   0.469   4.234  1.2619  0.7681  0.9019
 1298SOL    HW2 4080   1.103   0.568   4.142  0.0887 -1.1307 -0.0245
 1299SOL     OW 4081   3.863   0.615   4.153  0.3834  0.4957  0.4065
 1299SOL    HW1 4082   3.928   0.600   4.078  0.3741 -0.8417  0.6284
 1299SOL    HW2 4083   3.906   0.589   4.239  0.0510  1.0504  0.7462
 1300SOL     OW 4084   2.540   3.098   3.569  0.3348 -0.6733 -0.1485
 1300SOL    HW1 4085   2.498   3.099   3.478  1.9148 -0.6939 -0.9054
 1300SOL    HW2 4086   2.522   3.011   3.613 -1.5283 -0.2006  0.1090
 1301SOL     OW 4087   3.098   2.130   3.011  0.2537 -0.6272  0.0328
 1301SOL    HW1 4088   3.003   2.121   3.041 -0.1475  0.5716 -0.8387
 1301SOL    HW2 4089   3.101   2.146   2.913  1.3119  0.2097  0.1821
 1302SOL     OW 4090   5.039   1.713   1.416  0.6240  0.5083  0.3879
 1302SOL    HW1 4091   4.939   1.708   1.413  0.6477  0.3177 -1.8035
 1302SOL    HW2 4092   5.075   1.630   1.458 -0.1105  0.1792  0.3883
 1303SOL     OW 4093   2.175   1.008   0.104  0.0181 -0.3115  0.3458
 1303SOL    HW1 4094   2.090   0.977   0.147 -0.4457 -0.4081 -0.6118
 1303SOL    HW2 4095   2.210   0.937   0.044  0.7447 -0.2372  0.6739
 1304SOL     OW 4096   2.490   3.345   4.810 -0.2842  0.1699 -0.4895
 1304SOL    HW1 4097   2.454   3.252   4.803  0.5544 -0.1350 -0.9774
 1304SOL    HW2 4098   2.522   3.375   4.719 -0.5844  0.9506 -0.3465
 1305SOL     OW 4099   1.005   3.803   0.386 -0.0513 -0.3074  0.3101
 1305SOL    HW1 4100   1.082   3.822   0.325  3.2674 -2.1208  3.4828
 1305SOL    HW2 4101   0.931   3.760   0.334  1.9048 -0.4245 -2.6328
 1306SOL     OW 4102   2.319   0.360   1.937 -0.4463 -0.1515 -0.3929
 1306SOL    HW1 4103   2.229   0.400   1.916 -0.1448  0.1357 -1.1568
 1306SOL    HW2 4104   2.327   0.348   2.036 -1.4172 -0.3943 -0.3295
 1307SOL     OW 4105   4.823   1.303   1.437 -0.3330  0.4580 -0.5024
 1307SOL    HW1 4106   4.821   1.217   1.489 -0.6912  0.6984 -0.1165
 1307SOL    HW2 4107   4.917   1.338   1.435 -0.4284  0.8059  0.5740
 1308SOL     OW 4108   0.188   0.798   0.356  0.3047  0.5240 -0.3627
 1308SOL    HW1 4109   0.139   0.791   0.269  1.3702  2.1968 -1.1665
 1308SOL    HW2 4110   0.125   0.785   0.432 -0.7975 -0.2127 -1.3771
 1309SOL     OW 4111   1.840   0.581   0.161 -0.3578 -0.2299  0.5052
 1309SOL    HW1 4112   1.786   0.590   0.245  1.0234 -0.9379  1.5115
 1309SOL    HW2 4113   1.937   0.594   0.183  0.1431 -1.5632 -0.7809
 1310SOL     OW 4114   4.694   0.398   2.298 -0.1151 -0.1693 -0.0900
 1310SOL    HW1 4115   4.680   0.388   2.199  0.9278  0.2674 -0.2949
 1310SOL    HW2 4116   4.757   0.327   2.330 -0.5976 -0.4253  0.3016
 1311SOL     OW 4117   2.963   3.204   2.255 -0.1212 -0.2856  0.1183
 1311SOL    HW1 4118   3.060   3.180   2.263 -0.0809  0.1077  0.9822
 1311SOL    HW2 4119   2.954   3.294   2.214 -0.0808  0.0188  0.7705
 1312SOL     OW 4120   4.353   0.329   3.616  0.2578  0.1518 -0.4868
 1312SOL    HW1 4121   4.385   0.236   3.629  1.2326  0.6112  0.5922
 1312SOL    HW2 4122   4.288   0.332   3.540 -1.4936 -1.7746  0.8414
 1313SOL     OW 4123   3.286   2.254   3.707  0.0589 -0.3562  0.2036
 1313SOL    HW1 4124   3.325   2.285   3.621  0.8256 -1.9393 -0.0557
 1313SOL    HW2 4125   3.192   2.287   3.716 -0.1310 -0.4263 -1.3773
 1314SOL     OW 4126   1.783   3.349   1.847  0.1737  0.3693 -0.1458
 1314SOL    HW1 4127   1.743   3.426   1.896 -1.6164  0.5729 -1.8100
 1314SOL    HW2 4128   1.808   3.278   1.912 -0.8055  1.1782  1.1690
 1315SOL     OW 4129   4.684   4.968   1.981 -0.3480 -0.5618  0.3091
 1315SOL    HW1 4130   4.701   4.870   1.993 -1.0176 -0.4689  2.3227
 1315SOL    HW2 4131   4.678   4.989   1.883  1.3544 -2.2358 -0.2204
 1316SOL     OW 4132   3.269   0.362   2.450 -0.5592  0.4577  0.0938
 1316SOL    HW1 4133   3.238   0.447   2.406  0.6706  0.3433 -1.0675
 1316SOL    HW2 4134   3.357   0.335   2.411 -0.9340 -1.3653  0.4330
 1317SOL     OW 4135   2.050   0.276   4.036 -0.4885 -0.4745 -0.1988
 1317SOL    HW1 4136   1.962   0.316   4.063 -0.2303  0.1853 -0.3124
 1317SOL    HW2 4137   2.122   0.345   4.047  0.0991 -1.1605  0.3877
 1318SOL     OW 4138   3.687   0.223   3.103 -0.1510  0.0470 -0.5413
 1318SOL    HW1 4139   3.786   0.213   3.094 -0.3013 -0.2333 -2.3461
 1318SOL    HW2 4140   3.653   0.158   3.171  1.1364  1.7507  1.8470
 1319SOL     OW 4141   0.177   3.931   3.020 -0.2991  0.0655 -0.7842
 1319SOL    HW1 4142   0.101   3.995   3.014  0.1707  0.7334  0.1598
 1319SOL    HW2 4143   0.259   3.979   3.051  0.2898 -0.8262 -0.9012
 1320SOL     OW 4144   1.845   2.583   4.911 -0.0022  0.5421  0.4509
 1320SOL    HW1 4145   1.751   2.555   4.889  0.2115  0.7612 -0.8493
 1320SOL    HW2 4146   1.909   2.513   4.879  0.3855  1.3408 -0.5735
 1321SOL     OW 4147   2.747   0.851   4.690  0.1732  0.5370  0.2738
 1321SOL    HW1 4148   2.696   0.768   4.712  0.4971  0.0220 -0.8546
 1321SOL    HW2 4149   2.748   0.864   4.591  2.5987  0.2668  0.1971
 1322SOL     OW 4150   3.430   4.822   1.278  0.3310  0.0969  0.3800
 1322SOL    HW1 4151   3.364   4.818   1.353 -0.0553 -1.2538 -0.0062
 1322SOL    HW2 4152   3.521   4.797   1.312  0.0964 -0.8322  0.3492
 1323SOL     OW 4153   4.739   4.887   2.629  0.1940  0.1360 -0.1147
 1323SOL    HW1 4154   4.692   4.848   2.550  1.1194  0.1204 -0.6754
 1323SOL    HW2 4155   4.707   4.981   2.643 -1.2254 -0.4226  0.5648
 1324SOL     OW 4156   0.493   2.822   0.801  0.3941  0.5155 -0.6217
 1324SOL    HW1 4157   0.578   2.874   0.812 -0.3769  1.5391  0.7883
 1324SOL    HW2 4158   0.491   2.747   0.867 -0.1061  0.9637 -0.1084
 1325SOL     OW 4159   2.716   1.627   3.174 -0.4432  0.3266 -0.0902
 1325SOL    HW1 4160   2.623   1.607   3.142 -0.5209  0.2332  0.1963
 1325SOL    HW2 4161   2.713   1.668   3.264 -0.1132 -2.2265  1.1859
 1326SOL     OW 4162   3.380   1.695   3.063  0.0397  0.1160  0.5140
 1326SOL    HW1 4163   3.360   1.682   2.966  0.3687 -1.3311  0.6091
 1326SOL    HW2 4164   3.321   1.766   3.100  0.8389  1.6680 -1.0281
 1327SOL     OW 4165   0.551   2.193   0.956  0.0190 -0.6930 -0.4403
 1327SOL    HW1 4166   0.504   2.233   0.878 -1.3519  0.8971  1.1079
 1327SOL    HW2 4167   0.489   2.128   1.002  1.0382 -2.1042 -1.0010
 1328SOL     OW 4168   4.987   4.626   0.936  0.2091 -0.4527  0.0777
 1328SOL    HW1 4169   4.951   4.537   0.909 -0.4762  0.1647 -1.1556
 1328SOL    HW2 4170   4.914   4.678   0.982  0.3208 -0.1812 -0.0529
 1329SOL     OW 4171   0.495   1.948   1.900 -0.3589  0.4575  0.3592
 1329SOL    HW1 4172   0.503   1.962   1.801 -1.7703  1.1600  0.3291
 1329SOL    HW2 4173   0.545   2.019   1.948 -0.4677  0.6699  0.1583
 1330SOL     OW 4174   1.541   5.016   0.931 -0.2963 -0.3265 -0.3482
 1330SOL    HW1 4175   1.473   5.025   0.859  0.6843  0.8725 -1.1782
 1330SOL    HW2 4176   1.577   4.923   0.932 -0.3884 -0.3863 -1.3642
 1331SOL     OW 4177   0.928   0.550   1.709  0.6144  0.4621 -0.0783
 1331SOL    HW1 4178   0.848   0.490   1.708  1.3954 -0.6288  0.3670
 1331SOL    HW2 4179   1.010   0.496   1.689  1.4656  1.1786  1.3021
 1332SOL     OW 4180   1.815   0.071   4.442  0.0454  0.0849  0.2481
 1332SOL    HW1 4181   1.891   0.076   4.378  1.2223 -0.2774  1.5623
 1332SOL    HW2 4182   1.736   0.028   4.398  0.7774 -0.0292 -0.9757
 1333SOL     OW 4183   1.209   3.344   0.470 -0.0008 -0.3353  0.1219
 1333SOL    HW1 4184   1.239   3.261   0.518  0.8274 -0.4986 -0.6549
 1333SOL    HW2 4185   1.275   3.367   0.399  0.7948  2.0530  1.5072
 1334SOL     OW 4186   0.095   0.249   4.887  0.7048 -0.0069 -1.0918
 1334SOL    HW1 4187   0.188   0.268   4.920 -0.5559  0.8971  2.4007
 1334SOL    HW2 4188   0.088   0.152   4.864  2.2575 -0.3280 -0.3799
 1335SOL     OW 4189   0.804   4.625   4.230  0.0221 -0.4869 -0.3061
 1335SOL    HW1 4190   0.855   4.556   4.179 -0.1022 -0.7643 -0.0569
 1335SOL    HW2 4191   0.778   4.699   4.168 -0.3289 -0.9313 -0.6987
 1336SOL     OW 4192   2.950   5.067   4.261  0.1532  0.5028  0.0262
 1336SOL    HW1 4193   3.000   5.147   4.293 -0.3661  0.7559  0.2051
 1336SOL    HW2 4194   2.882   5.095   4.193 -1.2851  0.4894  1.3930
 1337SOL     OW 4195   3.093   3.676   1.758 -0.0981 -0.3836 -0.3847
 1337SOL    HW1 4196   3.188   3.650   1.740  0.2675  0.2901  0.4656
 1337SOL    HW2 4197   3.062   3.740   1.687 -0.6802 -2.2810 -1.9219
 1338SOL     OW 4198   2.867   0.134   0.834  0.5643  0.0319  0.3016
 1338SOL    HW1 4199   2.906   0.043   0.819  0.0327 -0.3114  0.9632
 1338SOL    HW2 4200   2.776   0.138   0.792  1.2061  0.7734 -1.0896
 1339SOL     OW 4201   4.186   2.886   4.959  0.4626  0.5715  0.5134
 1339SOL    HW1 4202   4.253   2.811   4.951  1.5033  1.4541  0.6781
 1339SOL    HW2 4203   4.163   2.920   4.867 -2.9035 -2.3390  0.0792
 1340SOL     OW 4204   1.136   0.369   0.512 -0.2008 -0.1156 -0.1622
 1340SOL    HW1 4205   1.133   0.377   0.612 -2.1496 -0.3725 -0.1476
 1340SOL    HW2 4206   1.130   0.273   0.487 -0.0186 -0.0312 -0.5277
 1341SOL     OW 4207   1.789   3.019   3.442 -0.1115 -0.2176  0.0313
 1341SOL    HW1 4208   1.824   3.014   3.535 -1.1340  0.6582  0.4773
 1341SOL    HW2 4209   1.843   3.084   3.389 -1.2065  1.3726  0.8060
 1342SOL     OW 4210   3.980   2.171   2.549  0.1772 -1.2864  1.1945
 1342SOL    HW1 4211   3.974   2.091   2.609 -2.8245  0.1368  3.0279
 1342SOL    HW2 4212   3.900   2.173   2.489  0.3532  0.1986  0.9840
 1343SOL     OW 4213   3.133   3.559   2.624  0.1596  0.1171 -0.5210
 1343SOL    HW1 4214   3.039   3.590   2.619  0.1557  0.0381 -0.9454
 1343SOL    HW2 4215   3.149   3.515   2.713 -0.7482 -1.6263 -1.1794
 1344SOL     OW 4216   4.827   4.955   2.298  0.7317 -0.4438 -0.0236
 1344SOL    HW1 4217   4.840   4.856   2.303  0.2264 -0.6194 -1.6994
 1344SOL    HW2 4218   4.817   4.983   2.202  0.3254  1.1596  0.4533
 1345SOL     OW 4219   1.739   1.673   1.630  0.1097  0.0659  0.2355
 1345SOL    HW1 4220   1.815   1.661   1.566 -1.2279  1.3164 -1.7125
 1345SOL    HW2 4221   1.717   1.585   1.672  1.4582 -0.6710 -0.5294
 1346SOL     OW 4222   4.062   3.594   4.307 -0.3005 -0.2567 -0.3560
 1346SOL    HW1 4223   4.159   3.608   4.325 -0.3116 -0.8159  0.1653
 1346SOL    HW2 4224   4.023   3.677   4.267  0.3031  0.1027 -0.2009
 1347SOL     OW 4225   2.766   0.890   3.575 -0.0782  0.1482  0.2833
 1347SOL    HW1 4226   2.727   0.978   3.547 -0.0008  1.6240  4.1532
 1347SOL    HW2 4227   2.865   0.891   3.560 -0.1410  0.5256 -0.1333
 1348SOL     OW 4228   3.536   3.469   3.151  0.2210  0.2293 -0.0322
 1348SOL    HW1 4229   3.474   3.546   3.167  0.1657  0.0891  0.4250
 1348SOL    HW2 4230   3.617   3.480   3.208  2.3914  2.3568 -3.1698
 1349SOL     OW 4231   5.146   3.258   4.493  0.4200 -0.2784 -0.0547
 1349SOL    HW1 4232   5.236   3.227   4.523 -0.0250 -2.1223 -0.4693
 1349SOL    HW2 4233   5.143   3.259   4.393  0.0294 -0.0681 -0.0413
 1350SOL     OW 4234   3.461   1.132   4.995 -0.5577  0.4538 -0.0078
 1350SOL    HW1 4235   3.430   1.085   4.912 -0.8052  0.8034 -0.1138
 1350SOL    HW2 4236   3.417   1.091   5.074 -1.5714  1.1638 -0.1837
 1351SOL     OW 4237   4.537   2.709   1.805  0.3632 -0.0481  0.4737
 1351SOL    HW1 4238   4.485   2.794   1.815 -1.4674 -1.1542  0.7005
 1351SOL    HW2 4239   4.582   2.708   1.715 -0.4639  0.6967  0.0339
 1352SOL     OW 4240   0.972   0.974   0.015 -0.9339 -0.4492 -0.4664
 1352SOL    HW1 4241   1.035   1.010  -0.054 -0.6071  0.8609  0.4717
 1352SOL    HW2 4242   0.881   0.962  -0.026 -0.6646 -0.0387 -1.2114
 1353SOL     OW 4243   1.065   3.777   0.918 -0.0556 -0.1012  0.1560
 1353SOL    HW1 4244   1.105   3.859   0.958 -0.7081 -0.2713  1.1866
 1353SOL    HW2 4245   1.058   3.788   0.819  1.9181  0.1865  0.0092
 1354SOL     OW 4246   3.741   5.041   1.683  0.0148 -0.0514  0.1320
 1354SOL    HW1 4247   3.824   5.030   1.738 -0.2400 -0.3890  0.4544
 1354SOL    HW2 4248   3.766   5.064   1.589  0.4870 -0.7419  0.0874
 1355SOL     OW 4249   3.703   0.391   2.206 -0.2270  0.0929  0.4816
 1355SOL    HW1 4250   3.747   0.456   2.268  0.3684 -1.4586  1.7412
 1355SOL    HW2 4251   3.632   0.340   2.256 -2.6553  1.6361 -1.1680
 1356SOL     OW 4252   4.194   1.993   2.092  1.0062 -0.2728 -0.4735
 1356SOL    HW1 4253   4.153   1.947   2.170  0.8584  0.8865  0.1558
 1356SOL    HW2 4254   4.158   1.954   2.007 -3.3494  2.1485 -0.0364
 1357SOL     OW 4255   2.096   1.134   0.695  0.5283 -0.5115 -0.0749
 1357SOL    HW1 4256   2.032   1.210   0.706  1.0195 -0.2706  1.2693
 1357SOL    HW2 4257   2.166   1.160   0.628  0.0438 -0.2327 -0.4829
 1358SOL     OW 4258   0.624   3.445   3.373  0.1417  0.1976 -0.0772
 1358SOL    HW1 4259   0.716   3.440   3.333 -0.7462  0.5105 -2.3101
 1358SOL    HW2 4260   0.556   3.420   3.304 -1.4761 -0.1491  1.5597
 1359SOL     OW 4261   4.175   4.781   3.786 -0.2316 -0.1245  0.5864
 1359SOL    HW1 4262   4.179   4.685   3.813 -0.0081  0.2502  1.9296
 1359SOL    HW2 4263   4.202   4.789   3.690  0.3475 -1.3331  0.6289
 1360SOL     OW 4264   0.936   2.820   4.756  0.1616 -0.1685  0.8655
 1360SOL    HW1 4265   0.969   2.742   4.703 -2.3015  0.2021 -1.4458
 1360SOL    HW2 4266   0.911   2.789   4.848 -0.0196 -1.9389  0.2550
 1361SOL     OW 4267   0.223   4.033   1.319 -0.0986 -0.6302  0.3974
 1361SOL    HW1 4268   0.219   4.075   1.409 -0.2053  2.7135 -1.0163
 1361SOL    HW2 4269   0.301   4.070   1.268 -1.7008 -0.1187 -1.8584
 1362SOL     OW 4270   3.581   4.584   3.931 -0.6471 -0.0268 -0.2350
 1362SOL    HW1 4271   3.503   4.568   3.991  0.5913 -0.5263  1.3361
 1362SOL    HW2 4272   3.600   4.682   3.926 -0.4486  0.0006  0.6893
 1363SOL     OW 4273   2.710   4.803   3.336 -0.1670  0.4525 -0.3280
 1363SOL    HW1 4274   2.654   4.864   3.392  1.6847  1.1187  0.8944
 1363SOL    HW2 4275   2.762   4.741   3.395  1.9076  1.2290 -1.2318
 1364SOL     OW 4276   2.830   2.117   2.727  0.1683 -0.3076 -0.0617
 1364SOL    HW1 4277   2.923   2.130   2.761 -0.2508 -0.6169  1.2427
 1364SOL    HW2 4278   2.796   2.028   2.754 -0.3934 -0.3488 -0.8458
 1365SOL     OW 4279   0.765   0.925   1.863  1.1090  0.2373 -0.1819
 1365SOL    HW1 4280   0.729   0.896   1.774  2.8903  0.8294 -1.1455
 1365SOL    HW2 4281   0.690   0.959   1.920 -0.1150 -0.4560 -1.3211
 1366SOL     OW 4282   1.598   1.457   1.745  0.2451  0.2618  0.0872
 1366SOL    HW1 4283   1.636   1.450   1.837  1.6183  0.5465 -0.4452
 1366SOL    HW2 4284   1.499   1.469   1.752  0.3981  0.9649  1.5537
 1367SOL     OW 4285   1.904   0.730   2.203  0.0039 -0.5200 -0.0702
 1367SOL    HW1 4286   1.897   0.796   2.129 -0.2766 -0.7142 -0.2226
 1367SOL    HW2 4287   1.882   0.774   2.290 -0.9323 -0.5833 -0.2639
 1368SOL     OW 4288   1.427   2.928   2.938 -0.4945  0.3794 -0.6712
 1368SOL    HW1 4289   1.472   2.851   2.983 -2.0538 -0.0168  0.3127
 1368SOL    HW2 4290   1.333   2.903   2.917 -1.2355  2.2009  0.2543
 1369SOL     OW 4291   3.485   0.976   2.546  0.7937  0.4451 -0.3281
 1369SOL    HW1 4292   3.505   1.000   2.451  0.4119  1.7606 -0.0904
 1369SOL    HW2 4293   3.560   1.007   2.604 -0.1147  1.9295  0.0915
 1370SOL     OW 4294   0.226   0.232   0.913 -0.7592 -0.4185 -0.0805
 1370SOL    HW1 4295   0.321   0.249   0.942 -0.7724 -0.4019 -0.0466
 1370SOL    HW2 4296   0.224   0.220   0.814 -0.8163  0.3145 -0.1801
 1371SOL     OW 4297   3.631   2.204   0.762  0.8551 -0.1032 -0.2587
 1371SOL    HW1 4298   3.685   2.272   0.812  1.3750 -0.3478 -0.4726
 1371SOL    HW2 4299   3.551   2.178   0.815  1.6144 -0.6673  0.6290
 1372SOL     OW 4300   3.032   1.783   1.044 -0.2390 -0.5787  0.2393
 1372SOL    HW1 4301   3.028   1.867   1.098  0.5444 -1.3350  1.5290
 1372SOL    HW2 4302   3.068   1.803   0.953 -0.5058  0.5374  0.3683
 1373SOL     OW 4303   2.161   2.155   0.152  0.1539 -0.5927  0.5015
 1373SOL    HW1 4304   2.243   2.165   0.097  0.7315  1.0617  1.6098
 1373SOL    HW2 4305   2.082   2.189   0.100  0.6593  0.7611  0.5784
 1374SOL     OW 4306   2.756   0.856   2.155  0.1377  0.3036 -0.2034
 1374SOL    HW1 4307   2.802   0.944   2.169 -1.8533  1.3929 -0.0642
 1374SOL    HW2 4308   2.772   0.825   2.061 -0.3222  1.5845 -0.7296
 1375SOL     OW 4309   4.559   4.273   3.907  0.0855  0.2173  0.0149
 1375SOL    HW1 4310   4.498   4.199   3.936  0.9586  0.2966  2.3131
 1375SOL    HW2 4311   4.505   4.347   3.867 -1.1808 -0.3189  0.6579
 1376SOL     OW 4312   4.625   4.823   5.087 -0.0165 -0.2550  0.4257
 1376SOL    HW1 4313   4.667   4.845   4.999 -0.8386  0.3638  0.1734
 1376SOL    HW2 4314   4.587   4.907   5.127 -2.5923 -1.0179 -0.1980
 1377SOL     OW 4315   3.462   2.106   4.914 -0.1422 -0.3292 -0.1842
 1377SOL    HW1 4316   3.467   2.163   4.996  0.2639 -0.1449 -0.3352
 1377SOL    HW2 4317   3.370   2.068   4.906  0.2519 -1.6878  1.2638
 1378SOL     OW 4318   1.318   0.103   1.455  0.3248 -0.0701  0.3553
 1378SOL    HW1 4319   1.298   0.138   1.546  0.5178  1.6820 -0.2335
 1378SOL    HW2 4320   1.248   0.037   1.428  0.4244 -0.8416  1.8627
 1379SOL     OW 4321   4.075   3.868   2.379  0.4574  0.5166  0.8359
 1379SOL    HW1 4322   4.145   3.890   2.446  0.9530  0.4229  0.3602
 1379SOL    HW2 4323   4.003   3.813   2.422 -0.4564  2.4486  1.8745
 1380SOL     OW 4324   2.019   4.959   4.689 -0.1421  0.4234  0.3395
 1380SOL    HW1 4325   2.042   4.943   4.785  0.7250  1.4132  0.3274
 1380SOL    HW2 4326   1.970   5.046   4.680 -1.6040 -0.4021  0.0408
 1381SOL     OW 4327   4.120   5.110   3.564 -0.5150  0.1844 -0.5354
 1381SOL    HW1 4328   4.067   5.059   3.632 -0.2789 -1.0891 -1.2560
 1381SOL    HW2 4329   4.119   5.207   3.586 -0.6461 -0.1610  1.1424
 1382SOL     OW 4330   4.446   1.667   2.813  0.2285 -0.9043  0.0467
 1382SOL    HW1 4331   4.410   1.621   2.732  0.6420  1.5387 -1.6292
 1382SOL    HW2 4332   4.545   1.652   2.818  0.5911  0.7617 -1.2607
 1383SOL     OW 4333   1.766   1.270   0.370 -0.4477  0.0684  0.2344
 1383SOL    HW1 4334   1.806   1.356   0.402 -0.0354 -0.3435  0.8373
 1383SOL    HW2 4335   1.808   1.245   0.282  0.1439 -0.0192  0.5353
 1384SOL     OW 4336   0.694   3.162   0.126  0.5292  0.2154 -0.2974
 1384SOL    HW1 4337   0.718   3.212   0.043  1.2169  2.9874  1.4378
 1384SOL    HW2 4338   0.744   3.200   0.204  0.5530 -2.8322  1.3001
 1385SOL     OW 4339   2.468   2.375   0.603  0.1156 -0.2844 -0.1469
 1385SOL    HW1 4340   2.484   2.467   0.638  0.7544 -0.1771 -0.6906
 1385SOL    HW2 4341   2.400   2.329   0.659 -2.5094  1.5427 -1.5890
 1386SOL     OW 4342   2.073   3.794   5.122 -0.2003  0.2052 -0.1737
 1386SOL    HW1 4343   2.113   3.703   5.130 -0.1498  0.2304 -0.1371
 1386SOL    HW2 4344   2.063   3.835   5.213  2.7119  1.5030 -0.3315
 1387SOL     OW 4345   0.464   1.833   4.518  0.0457  0.0176  0.7511
 1387SOL    HW1 4346   0.486   1.816   4.422  0.4182 -2.0322  1.1622
 1387SOL    HW2 4347   0.385   1.895   4.523 -0.8057 -0.8543 -0.9055
 1388SOL     OW 4348   4.558   2.499   0.456 -0.7089  0.3997  0.5032
 1388SOL    HW1 4349   4.527   2.576   0.400 -1.1624  0.3178  0.6375
 1388SOL    HW2 4350   4.480   2.439   0.476 -0.3147 -0.2184  0.2032
 1389SOL     OW 4351   4.429   1.053   0.234 -0.4983 -0.6606 -0.1691
 1389SOL    HW1 4352   4.451   1.062   0.137  0.2511  2.7299  0.1816
 1389SOL    HW2 4353   4.342   1.006   0.244 -1.7398  0.8690 -2.6549
 1390SOL     OW 4354   3.388   3.319   1.456 -0.0391  0.0415  0.2004
 1390SOL    HW1 4355   3.487   3.330   1.465  0.1509 -0.7909 -0.7155
 1390SOL    HW2 4356   3.343   3.349   1.540  1.0471 -0.3321  0.9303
 1391SOL     OW 4357   2.949   0.635   0.547  0.0758  0.2639 -0.4043
 1391SOL    HW1 4358   2.875   0.645   0.481 -0.4859  0.8882  0.3128
 1391SOL    HW2 4359   2.960   0.721   0.598  0.5393 -0.1973  0.2819
 1392SOL     OW 4360   3.894   3.076   0.822  0.2056  0.0635  0.0780
 1392SOL    HW1 4361   3.984   3.041   0.796 -0.1927 -0.2358 -0.9124
 1392SOL    HW2 4362   3.855   3.130   0.747 -0.3772  0.3374  0.5608
 1393SOL     OW 4363   4.936   0.253   4.604  0.0407 -0.2239  0.9146
 1393SOL    HW1 4364   4.897   0.161   4.616  0.3774 -0.5758 -0.4891
 1393SOL    HW2 4365   5.013   0.248   4.541  0.4348  0.9489  1.2861
 1394SOL     OW 4366   1.667   2.423   3.770 -0.4795 -0.0985 -0.1444
 1394SOL    HW1 4367   1.687   2.325   3.781 -1.1477 -0.2125  0.0878
 1394SOL    HW2 4368   1.696   2.452   3.679 -1.0162 -0.7108 -0.5230
 1395SOL     OW 4369   4.040   3.969   4.573  0.4084  0.1143  0.3688
 1395SOL    HW1 4370   4.108   3.924   4.631 -0.0895 -0.4280  0.5550
 1395SOL    HW2 4371   3.954   3.917   4.577  0.0748  0.6166 -0.0933
 1396SOL     OW 4372   4.005   4.786   0.736 -0.1824  0.2439  0.1814
 1396SOL    HW1 4373   3.941   4.861   0.748  0.8938  1.5309 -1.6554
 1396SOL    HW2 4374   3.992   4.746   0.645 -0.0363 -1.1446  0.7421
 1397SOL     OW 4375   0.827   4.169   1.029 -0.1474  0.3555  0.0276
 1397SOL    HW1 4376   0.820   4.071   1.047  2.1071  0.0998 -0.1915
 1397SOL    HW2 4377   0.831   4.219   1.116  0.6989  0.0594  0.1628
 1398SOL     OW 4378   1.632   1.589   1.245  1.0261 -0.1035 -0.1997
 1398SOL    HW1 4379   1.730   1.608   1.254  1.3683 -0.5290 -2.2639
 1398SOL    HW2 4380   1.596   1.639   1.166  0.0639 -1.5150 -0.6953
 1399SOL     OW 4381   5.149   5.119   1.534  0.1644  0.4087  0.5438
 1399SOL    HW1 4382   5.116   5.030   1.567  0.0771 -0.3082 -1.3756
 1399SOL    HW2 4383   5.236   5.140   1.580 -0.7867  0.3312  2.5009
 1400SOL     OW 4384   2.602   2.251   4.300 -0.7300  0.5044 -0.5707
 1400SOL    HW1 4385   2.509   2.217   4.315 -0.6660 -0.2950 -1.8106
 1400SOL    HW2 4386   2.667   2.177   4.319 -0.5251  0.2044 -2.2618
 1401SOL     OW 4387   2.891   0.258   0.556  1.0742  0.1723  0.5223
 1401SOL    HW1 4388   2.802   0.220   0.581  0.8529 -1.0499 -1.8283
 1401SOL    HW2 4389   2.884   0.357   0.546 -0.2058  0.0218 -0.2885
 1402SOL     OW 4390   2.472   4.856   4.392  0.2289  0.2761 -0.2016
 1402SOL    HW1 4391   2.406   4.891   4.458  1.4892  0.4450  1.0109
 1402SOL    HW2 4392   2.555   4.912   4.395  1.0656 -0.9163 -0.5253
 1403SOL     OW 4393   5.047   0.151   1.870  0.2650 -0.3993 -0.0039
 1403SOL    HW1 4394   5.021   0.091   1.794 -0.7998 -1.5247  1.2073
 1403SOL    HW2 4395   5.037   0.246   1.842  2.0016 -0.7153 -1.9745
 1404SOL     OW 4396   3.444   2.177   4.632 -0.3083 -0.2648  0.0446
 1404SOL    HW1 4397   3.395   2.222   4.557  1.0418  1.9562  0.3986
 1404SOL    HW2 4398   3.403   2.203   4.719 -0.4203 -0.9096  0.1830
 1405SOL     OW 4399   1.297   1.005   0.896 -0.3562  0.5664 -0.2854
 1405SOL    HW1 4400   1.325   1.100   0.913  1.0825  0.1011  0.0576
 1405SOL    HW2 4401   1.197   1.000   0.895 -0.4682  1.9168  0.6522
 1406SOL     OW 4402   1.410   2.534   1.836 -0.4435 -0.1609  0.2408
 1406SOL    HW1 4403   1.439   2.440   1.824 -0.4888 -0.0054 -1.2159
 1406SOL    HW2 4404   1.357   2.542   1.921 -0.5851 -1.4634  0.2911
 1407SOL     OW 4405   3.555   1.744   4.068 -0.4271 -0.4442  0.5523
 1407SOL    HW1 4406   3.498   1.730   3.987  0.1992 -0.8336  0.1690
 1407SOL    HW2 4407   3.510   1.809   4.129 -0.5024  0.5615 -0.5192
 1408SOL     OW 4408   4.362   0.053   1.555  0.0904  0.0817 -0.0389
 1408SOL    HW1 4409   4.279   0.050   1.498 -1.9879  3.8212  2.3475
 1408SOL    HW2 4410   4.421   0.127   1.524 -0.2991  1.1258  1.5873
 1409SOL     OW 4411   3.707   1.807   4.982 -0.6055 -0.5826 -0.0738
 1409SOL    HW1 4412   3.632   1.752   4.944 -1.3551 -0.2779  0.9120
 1409SOL    HW2 4413   3.746   1.864   4.910 -1.7484 -0.2742 -0.4754
 1410SOL     OW 4414   2.322   5.065   4.968  0.1352  0.1752 -0.2045
 1410SOL    HW1 4415   2.228   5.040   4.993 -0.5615  1.2896 -1.5933
 1410SOL    HW2 4416   2.355   5.134   5.033 -0.8070  1.3413 -0.9209
 1411SOL     OW 4417   0.008   2.135   1.680  0.3787 -0.4874 -0.1913
 1411SOL    HW1 4418  -0.048   2.056   1.705 -0.8014  0.3575 -0.1016
 1411SOL    HW2 4419  -0.001   2.153   1.582 -0.7067  0.5408  0.0762
 1412SOL     OW 4420   3.106   0.716   4.928 -0.4018  0.6543  0.5426
 1412SOL    HW1 4421   3.093   0.807   4.889  2.0198  0.9857  0.3335
 1412SOL    HW2 4422   3.204   0.695   4.933 -0.8495 -2.9388 -1.7048
 1413SOL     OW 4423   3.711   3.729   1.917 -0.2391  0.1936 -0.3978
 1413SOL    HW1 4424   3.712   3.769   1.826  1.1108  0.6004 -0.2416
 1413SOL    HW2 4425   3.802   3.740   1.958 -1.1275  1.1184  1.4577
 1414SOL     OW 4426   1.835   0.682   3.171  0.7811 -0.3015  0.2745
 1414SOL    HW1 4427   1.835   0.624   3.089  0.0215 -2.3996  1.6533
 1414SOL    HW2 4428   1.827   0.624   3.252  0.1367  1.7756  1.7834
 1415SOL     OW 4429   0.753   0.804   1.165 -0.1266  0.0831  0.6388
 1415SOL    HW1 4430   0.806   0.719   1.172  0.3268  0.2749 -0.2930
 1415SOL    HW2 4431   0.671   0.797   1.221 -0.9276 -1.6045 -0.6925
 1416SOL     OW 4432   1.618   0.205   3.860  0.1781  0.3963 -0.4566
 1416SOL    HW1 4433   1.632   0.178   3.765  0.0369  0.2964 -0.4501
 1416SOL    HW2 4434   1.641   0.301   3.871 -3.1073  1.4433 -1.3900
 1417SOL     OW 4435   1.533   0.195   2.213  0.3183 -0.6240 -0.1992
 1417SOL    HW1 4436   1.500   0.284   2.244 -0.0224 -0.0146 -2.1197
 1417SOL    HW2 4437   1.589   0.153   2.284 -1.6096 -0.0561  1.7726
 1418SOL     OW 4438   5.114   1.084   3.321  0.2322  0.1325  0.2686
 1418SOL    HW1 4439   5.018   1.067   3.299 -0.0617 -1.2409  2.2878
 1418SOL    HW2 4440   5.122   1.115   3.416  1.8123 -0.4103  0.3570
 1419SOL     OW 4441   4.714   5.114   1.747 -0.1163 -0.0565 -0.6492
 1419SOL    HW1 4442   4.725   5.203   1.702 -0.0485 -0.1452 -0.8062
 1419SOL    HW2 4443   4.782   5.050   1.713  1.4639  0.5292  1.2474
 1420SOL     OW 4444   2.887   3.426   4.550  0.0282 -0.7057 -0.2004
 1420SOL    HW1 4445   2.919   3.520   4.543  0.9537 -0.8741  1.3422
 1420SOL    HW2 4446   2.892   3.382   4.460 -0.3619  0.6732 -0.9256
 1421SOL     OW 4447   4.966   2.752   0.358 -0.0647 -0.3094  0.5248
 1421SOL    HW1 4448   5.060   2.731   0.333 -0.1336 -0.8966  0.7406
 1421SOL    HW2 4449   4.903   2.697   0.304 -0.2315 -1.1459  1.5329
 1422SOL     OW 4450   4.361   2.016   3.177 -0.0161  0.2067 -0.5357
 1422SOL    HW1 4451   4.426   2.090   3.158 -0.1605 -0.1847 -2.7445
 1422SOL    HW2 4452   4.410   1.937   3.213  0.6594  0.1113 -1.6481
 1423SOL     OW 4453   2.658   1.150   1.497 -0.2427  0.3743 -0.3467
 1423SOL    HW1 4454   2.598   1.175   1.573 -3.0478 -2.8405 -1.2798
 1423SOL    HW2 4455   2.754   1.161   1.526 -1.1765  2.1678  2.5092
 1424SOL     OW 4456   5.046   1.330   3.100  0.3355  0.4492 -0.4507
 1424SOL    HW1 4457   5.034   1.391   3.179 -1.7648  0.2627 -0.5590
 1424SOL    HW2 4458   5.139   1.293   3.100  0.2883  0.1341  2.1969
 1425SOL     OW 4459   1.575   2.281   4.476 -0.2270 -0.3377  0.7159
 1425SOL    HW1 4460   1.558   2.283   4.574 -1.9477  1.0707  0.4374
 1425SOL    HW2 4461   1.643   2.210   4.455  1.6014  0.5761  3.1019
 1426SOL     OW 4462   2.365   4.446   1.254  0.3277  0.6883  0.2205
 1426SOL    HW1 4463   2.374   4.405   1.163 -0.3591 -0.0155  0.4599
 1426SOL    HW2 4464   2.296   4.518   1.252 -0.1575  0.2286  0.3292
 1427SOL     OW 4465   3.679   1.072   2.701  0.3743  0.0164 -0.1115
 1427SOL    HW1 4466   3.674   1.170   2.721  2.2178  0.0631  0.3207
 1427SOL    HW2 4467   3.774   1.042   2.704  0.1650 -1.2691 -2.8748
 1428SOL     OW 4468   0.148   0.828   2.559  0.3331 -1.0064 -0.3894
 1428SOL    HW1 4469   0.200   0.894   2.613 -1.6019  0.6553 -0.4245
 1428SOL    HW2 4470   0.141   0.742   2.610  1.5980 -0.6975  0.3584
 1429SOL     OW 4471   2.655   4.374   0.403 -0.4111  0.0338 -0.0297
 1429SOL    HW1 4472   2.659   4.302   0.334 -0.4406 -0.4425  0.4662
 1429SOL    HW2 4473   2.596   4.448   0.370  0.8751  0.5875 -1.2372
 1430SOL     OW 4474   4.276   0.723   0.900  0.0712  0.1341  0.2001
 1430SOL    HW1 4475   4.275   0.703   0.802  1.9050 -0.0434  0.1737
 1430SOL    HW2 4476   4.274   0.638   0.952 -0.5005  0.2144  0.3155
 1431SOL     OW 4477   4.503   3.184   3.373 -0.9026  0.5863  0.0380
 1431SOL    HW1 4478   4.547   3.251   3.433  2.0578  1.2891 -2.6563
 1431SOL    HW2 4479   4.459   3.232   3.297  0.6383 -0.4234 -1.5475
 1432SOL     OW 4480   2.712   1.265   4.918 -0.5552  0.0296  0.7389
 1432SOL    HW1 4481   2.650   1.277   4.841  0.1790 -0.0972  0.1065
 1432SOL    HW2 4482   2.699   1.174   4.957 -0.6937 -0.0355  0.5432
 1433SOL     OW 4483   5.072   4.558   3.020 -0.0246  0.3428 -0.7977
 1433SOL    HW1 4484   5.023   4.539   2.935  0.6133 -1.9451 -0.7433
 1433SOL    HW2 4485   5.086   4.472   3.069  2.5252  1.1152 -0.0150
 1434SOL     OW 4486   0.825   4.193   1.323 -0.2116  0.5632  0.1450
 1434SOL    HW1 4487   0.908   4.239   1.355  0.8122 -0.8521 -0.3346
 1434SOL    HW2 4488   0.793   4.130   1.394 -0.4349  0.5574  0.0379
 1435SOL     OW 4489   4.983   4.005   0.228  0.2616  0.1035  0.5637
 1435SOL    HW1 4490   4.996   4.003   0.128 -1.7500 -0.7478  0.2684
 1435SOL    HW2 4491   4.977   4.099   0.259  1.0344  0.3842 -0.0852
 1436SOL     OW 4492   0.218   1.976   1.787 -0.0971  0.1425 -0.3512
 1436SOL    HW1 4493   0.188   2.050   1.728  2.2136  1.5580  0.1485
 1436SOL    HW2 4494   0.311   1.993   1.818 -1.0130 -0.7164  3.3915
 1437SOL     OW 4495   3.589   2.859   1.257  0.8165 -0.1537  0.4142
 1437SOL    HW1 4496   3.658   2.896   1.194  1.9495 -0.3435  1.5106
 1437SOL    HW2 4497   3.558   2.932   1.318  0.6244 -0.2613  0.4447
 1438SOL     OW 4498   1.573   4.194   3.333  0.2395  0.0983 -0.4481
 1438SOL    HW1 4499   1.633   4.149   3.398  0.8922  1.2293 -0.2330
 1438SOL    HW2 4500   1.486   4.216   3.377  0.2674 -0.1250 -0.2841
 1439SOL     OW 4501   4.113   1.754   0.175 -0.1416  0.7489 -0.4410
 1439SOL    HW1 4502   4.163   1.679   0.133 -0.7874  0.3298 -0.4755
 1439SOL    HW2 4503   4.051   1.718   0.245  1.3627  1.4682  1.3670
 1440SOL     OW 4504   0.742   4.272   2.432  0.1485  0.1126 -0.0460
 1440SOL    HW1 4505   0.689   4.347   2.392  1.4025  0.7046 -0.6553
 1440SOL    HW2 4506   0.797   4.308   2.507  0.5376 -0.2633 -0.1532
 1441SOL     OW 4507   5.112   0.420   4.726  0.2919  0.0949  0.1524
 1441SOL    HW1 4508   5.030   0.365   4.714  0.2476  0.1429  0.2380
 1441SOL    HW2 4509   5.184   0.365   4.768  2.1370 -1.6730 -4.5681
 1442SOL     OW 4510   1.694   4.934   4.119  0.2692 -0.6313  0.1328
 1442SOL    HW1 4511   1.687   4.942   4.219 -3.3239 -1.9845  0.1400
 1442SOL    HW2 4512   1.713   5.024   4.080 -0.0735  0.2899  1.9434
 1443SOL     OW 4513   2.340   1.853   0.239  0.1734  0.2632  0.2134
 1443SOL    HW1 4514   2.414   1.874   0.174 -0.2987  0.3382 -0.3134
 1443SOL    HW2 4515   2.365   1.774   0.294 -0.1897 -1.0010 -1.3675
 1444SOL     OW 4516   3.350   1.232   2.590  0.0422  0.2460  0.0093
 1444SOL    HW1 4517   3.339   1.258   2.686 -3.4402  0.3918 -0.3024
 1444SOL    HW2 4518   3.383   1.138   2.584 -0.5985 -0.0880  1.3554
 1445SOL     OW 4519   2.773   3.927   2.046  0.2904  0.0738  0.4725
 1445SOL    HW1 4520   2.818   3.843   2.018  2.2303  0.5279  2.0104
 1445SOL    HW2 4521   2.743   3.918   2.141  0.5802  1.1387  0.6749
 1446SOL     OW 4522   2.158   1.261   2.712 -0.5717  0.4218  0.3209
 1446SOL    HW1 4523   2.086   1.293   2.651 -1.2947 -0.7693  0.5191
 1446SOL    HW2 4524   2.132   1.172   2.751  1.6664 -0.8014 -0.8085
 1447SOL     OW 4525   2.983   3.295   1.812 -0.2151  0.1086 -0.1423
 1447SOL    HW1 4526   2.943   3.339   1.732 -2.1141  0.9705  1.2056
 1447SOL    HW2 4527   2.949   3.201   1.819 -0.7803  0.3292  0.1348
 1448SOL     OW 4528   3.452   2.040   3.973 -0.1853  0.0586  0.3336
 1448SOL    HW1 4529   3.374   2.099   3.956 -0.5249 -0.1538  1.0967
 1448SOL    HW2 4530   3.422   1.946   3.985 -0.2319  0.3592  3.4931
 1449SOL     OW 4531   3.206   5.137   0.499  0.1870 -0.5929  0.2949
 1449SOL    HW1 4532   3.181   5.188   0.581 -0.2435 -0.0574 -0.1595
 1449SOL    HW2 4533   3.256   5.055   0.525  0.1402 -0.3801  1.0866
 1450SOL     OW 4534   4.627   1.709   3.319  0.4241  0.4231  0.2410
 1450SOL    HW1 4535   4.578   1.622   3.324  0.3416  0.4754  0.3646
 1450SOL    HW2 4536   4.701   1.702   3.254 -0.3797  0.6485 -0.7232
 1451SOL     OW 4537   0.247   2.855   1.852  0.5524  0.2072 -1.0151
 1451SOL    HW1 4538   0.265   2.919   1.927 -0.6107  0.3217 -0.8085
 1451SOL    HW2 4539   0.155   2.817   1.862  0.3476  0.2746 -2.4285
 1452SOL     OW 4540   1.875   4.349   4.669 -0.5119  0.3743 -0.3603
 1452SOL    HW1 4541   1.841   4.355   4.575  0.4537 -1.0511 -0.8246
 1452SOL    HW2 4542   1.933   4.268   4.679  3.0498  2.7570  0.2609
 1453SOL     OW 4543   3.496   1.424   0.895 -0.4587  0.2122 -0.1666
 1453SOL    HW1 4544   3.496   1.327   0.873 -1.6447  0.6449 -2.3639
 1453SOL    HW2 4545   3.589   1.460   0.886 -0.5009 -0.1103 -2.6142
 1454SOL     OW 4546   2.237   1.485   4.248 -0.1228  0.8745 -0.1040
 1454SOL    HW1 4547   2.238   1.583   4.268 -2.0289  0.9569 -0.1606
 1454SOL    HW2 4548   2.149   1.446   4.276  0.1656 -0.6017 -1.1044
 1455SOL     OW 4549   0.801   3.281   0.349 -0.0934  0.2227  0.3838
 1455SOL    HW1 4550   0.779   3.286   0.446  1.1428 -0.7404  0.7378
 1455SOL    HW2 4551   0.900   3.276   0.337 -0.1297  1.9974 -1.0296
 1456SOL     OW 4552   1.980   3.159   1.562 -0.5242 -0.5649  0.0027
 1456SOL    HW1 4553   1.916   3.235   1.568 -0.8866 -0.8455 -0.2347
 1456SOL    HW2 4554   2.067   3.184   1.605 -0.4682  0.1548 -0.5267
 1457SOL     OW 4555   0.717   4.116   2.097  0.1521 -0.1647  0.0038
 1457SOL    HW1 4556   0.691   4.061   2.176  1.7044 -1.0917 -0.0959
 1457SOL    HW2 4557   0.817   4.119   2.089  0.0460  0.4395 -1.5471
 1458SOL     OW 4558   2.698   2.244   0.537  0.3947  0.2357 -0.1150
 1458SOL    HW1 4559   2.615   2.286   0.572  0.6571 -0.5590  1.5592
 1458SOL    HW2 4560   2.686   2.221   0.440 -1.0916  0.7032 -0.0619
 1459SOL     OW 4561   1.681   0.224   0.278  0.5195  0.1535  0.1344
 1459SOL    HW1 4562   1.677   0.151   0.347  0.6173 -0.2761 -0.3035
 1459SOL    HW2 4563   1.728   0.190   0.197 -1.8903 -0.2609 -1.2146
 1460SOL     OW 4564   5.120   2.122   4.002 -0.0487  0.0985  0.2732
 1460SOL    HW1 4565   5.022   2.133   4.014  0.1330  0.2289  1.8562
 1460SOL    HW2 4566   5.162   2.097   4.089  1.2318 -0.7168 -0.5317
 1461SOL     OW 4567   3.413   3.729   1.902  0.6183  0.2781 -0.4651
 1461SOL    HW1 4568   3.512   3.726   1.891  0.8860 -1.8496  1.7176
 1461SOL    HW2 4569   3.370   3.679   1.828  1.3777 -0.9995 -0.0787
 1462SOL     OW 4570   2.793   3.534   3.451 -0.6545  0.0773  0.6430
 1462SOL    HW1 4571   2.803   3.610   3.386  0.7585 -1.0532 -0.5288
 1462SOL    HW2 4572   2.699   3.534   3.487 -0.7673  2.2027  0.4935
 1463SOL     OW 4573   2.349   2.319   0.352 -0.3706  0.8431 -0.2557
 1463SOL    HW1 4574   2.259   2.275   0.356  0.8111 -1.7394  0.3127
 1463SOL    HW2 4575   2.382   2.335   0.445  1.9130 -3.3487 -0.0790
 1464SOL     OW 4576   1.993   4.046   4.992  0.1684  0.0470  0.7173
 1464SOL    HW1 4577   2.051   3.965   5.001  0.2365  0.2451  2.4662
 1464SOL    HW2 4578   2.043   4.119   4.946  0.0968 -0.8788 -0.8971
 1465SOL     OW 4579   3.437   2.336   4.145 -0.4021 -0.4217  0.2203
 1465SOL    HW1 4580   3.384   2.336   4.230 -1.2020  0.3162 -0.2667
 1465SOL    HW2 4581   3.473   2.428   4.129  1.0071 -0.9018  0.5217
 1466SOL     OW 4582   2.549   3.912   4.501 -0.1343 -0.0235 -0.2079
 1466SOL    HW1 4583   2.582   3.830   4.456  0.6215  0.2238 -0.1282
 1466SOL    HW2 4584   2.504   3.888   4.587  1.4257 -0.2703  0.5807
 1467SOL     OW 4585   2.928   3.257   4.768 -0.3004  0.2606  0.0197
 1467SOL    HW1 4586   2.911   3.327   4.838 -0.3640  0.4728 -0.2098
 1467SOL    HW2 4587   2.907   3.294   4.678 -1.0352 -0.2883 -0.0439
 1468SOL     OW 4588   0.639   3.194   2.178  0.0810 -0.0837  0.0576
 1468SOL    HW1 4589   0.556   3.229   2.134  1.5038  0.4656 -2.4329
 1468SOL    HW2 4590   0.618   3.110   2.228 -2.6808  2.0872  2.8860
 1469SOL     OW 4591   3.821   1.585   0.660 -0.0599 -0.3299 -0.0818
 1469SOL    HW1 4592   3.730   1.596   0.619  0.7098 -1.0384 -2.1230
 1469SOL    HW2 4593   3.816   1.521   0.736 -1.1136 -1.1097 -0.7838
 1470SOL     OW 4594   4.576   3.424   3.916 -0.2273 -0.2002  0.6521
 1470SOL    HW1 4595   4.651   3.490   3.923 -1.1160  0.7522  1.3781
 1470SOL    HW2 4596   4.505   3.446   3.983 -0.7010 -1.7093  0.6946
 1471SOL     OW 4597   3.511   1.766   1.599  0.1907  0.6013 -0.1800
 1471SOL    HW1 4598   3.542   1.857   1.569  0.0287  0.0642 -2.0966
 1471SOL    HW2 4599   3.413   1.758   1.586 -0.0410  0.6215  1.3643
 1472SOL     OW 4600   2.831   3.687   1.175 -0.9421  0.3772  0.2559
 1472SOL    HW1 4601   2.824   3.708   1.272  0.8228 -0.1890  0.5253
 1472SOL    HW2 4602   2.922   3.711   1.141 -1.5186  0.5728 -1.2750
 1473SOL     OW 4603   1.748   4.776   3.023 -0.0464  0.5075 -0.4220
 1473SOL    HW1 4604   1.656   4.811   3.036 -0.9336 -2.0783  1.1284
 1473SOL    HW2 4605   1.798   4.778   3.110  0.3863 -0.5674 -0.6198
 1474SOL     OW 4606   0.293   1.450   0.985  0.3877 -0.4488 -0.3232
 1474SOL    HW1 4607   0.220   1.384   0.967  0.3870 -0.7111  0.5655
 1474SOL    HW2 4608   0.252   1.538   1.011  0.3820 -0.5128 -0.1104
 1475SOL     OW 4609   4.360   4.773   4.551 -0.1958  0.3872  0.0408
 1475SOL    HW1 4610   4.277   4.774   4.607 -0.0679 -0.2892  0.2543
 1475SOL    HW2 4611   4.420   4.699   4.583  0.4529  0.8237 -0.1595
 1476SOL     OW 4612   4.210   2.527   4.365 -0.2834  0.0004 -0.6607
 1476SOL    HW1 4613   4.284   2.474   4.408 -0.0237  1.4224  0.7548
 1476SOL    HW2 4614   4.136   2.466   4.339 -0.8033 -0.9390  2.5525
 1477SOL     OW 4615   2.458   3.474   2.899  0.3172 -0.9896 -0.2236
 1477SOL    HW1 4616   2.473   3.508   2.992 -0.5890 -0.4690 -0.2519
 1477SOL    HW2 4617   2.525   3.513   2.837 -0.9368  1.1414 -0.3331
 1478SOL     OW 4618   1.798   4.260   2.009 -0.5802  0.2689  0.6157
 1478SOL    HW1 4619   1.892   4.230   1.997 -1.0863 -1.1408 -0.1357
 1478SOL    HW2 4620   1.736   4.185   1.985 -1.9175  1.6651 -0.5251
 1479SOL     OW 4621   0.105   1.521   2.951  0.5655  0.1701  0.0415
 1479SOL    HW1 4622   0.147   1.473   3.028 -2.8023 -2.0740  0.6747
 1479SOL    HW2 4623   0.058   1.603   2.984  0.0213 -0.2147  0.2400
 1480SOL     OW 4624   1.509   2.270   2.601 -0.1584  0.1091  0.4220
 1480SOL    HW1 4625   1.505   2.365   2.569  3.0560  1.0415  2.3322
 1480SOL    HW2 4626   1.430   2.220   2.566 -1.2993  3.1120 -1.7390
 1481SOL     OW 4627   1.785   4.444   3.430 -0.2198 -0.2215  0.4649
 1481SOL    HW1 4628   1.746   4.523   3.381 -0.4822  1.5721  3.2978
 1481SOL    HW2 4629   1.884   4.441   3.415 -0.1849  0.7549  0.4168
 1482SOL     OW 4630   3.112   4.018   0.971 -0.3134 -0.2963 -0.4564
 1482SOL    HW1 4631   3.036   3.954   0.963 -0.3519 -0.2639 -0.3410
 1482SOL    HW2 4632   3.194   3.969   1.001 -0.3491 -0.2866 -0.3430
 1483SOL     OW 4633   1.092   2.035   2.638  0.0635 -0.4914 -0.2081
 1483SOL    HW1 4634   1.027   2.011   2.567  2.3497 -0.1633 -2.5548
 1483SOL    HW2 4635   1.144   1.954   2.665 -0.8652 -0.6395  1.2375
 1484SOL     OW 4636   4.879   1.506   2.269  0.0456  0.3597 -0.1400
 1484SOL    HW1 4637   4.901   1.455   2.352  2.5503 -1.6520 -1.8855
 1484SOL    HW2 4638   4.958   1.560   2.240 -0.4932  0.4249 -1.6228
 1485SOL     OW 4639   1.624   1.139   3.837  0.5959  0.5198 -0.6443
 1485SOL    HW1 4640   1.641   1.229   3.796 -1.5127  1.3555  0.1477
 1485SOL    HW2 4641   1.664   1.135   3.928 -1.5617  1.7844  0.4641
 1486SOL     OW 4642   3.328   2.483   0.824 -0.0747  0.0654 -0.2511
 1486SOL    HW1 4643   3.292   2.575   0.840 -1.4740 -0.3014 -1.0493
 1486SOL    HW2 4644   3.401   2.464   0.889 -1.3047  0.8873  1.4668
 1487SOL     OW 4645   2.410   3.974   0.582 -0.2535 -0.1142  0.2068
 1487SOL    HW1 4646   2.387   3.974   0.485 -0.5817 -0.7984  0.2832
 1487SOL    HW2 4647   2.436   4.067   0.610 -2.5612  0.6759  0.0115
 1488SOL     OW 4648   1.366   1.279   0.997  0.3152  0.2655 -0.1301
 1488SOL    HW1 4649   1.337   1.271   1.093  0.3001  0.9606 -0.0716
 1488SOL    HW2 4650   1.300   1.335   0.947  1.1040  1.1679 -0.1925
 1489SOL     OW 4651   3.014   2.703   4.737  0.5986  0.3812  0.2974
 1489SOL    HW1 4652   3.063   2.740   4.658 -2.3080  1.3049 -1.1819
 1489SOL    HW2 4653   2.998   2.776   4.803 -0.4836  0.5695 -0.1573
 1490SOL     OW 4654   4.486   2.392   2.551  0.2666  0.0516  0.3941
 1490SOL    HW1 4655   4.573   2.343   2.547  0.6924  0.5055  2.6732
 1490SOL    HW2 4656   4.411   2.328   2.532  0.8635 -1.2951  2.3196
 1491SOL     OW 4657   0.815   3.421   1.033 -0.1806 -0.0417 -0.0062
 1491SOL    HW1 4658   0.891   3.364   1.000  1.0746  1.1767  0.6656
 1491SOL    HW2 4659   0.787   3.389   1.124  0.9844  0.7622  0.6735
 1492SOL     OW 4660   2.478   3.503   2.423 -0.5249 -1.0713 -0.4812
 1492SOL    HW1 4661   2.567   3.480   2.385  0.7608 -2.5330  3.0137
 1492SOL    HW2 4662   2.457   3.441   2.498 -3.3841  0.8146  0.4384
 1493SOL     OW 4663   1.512   1.743   1.042  0.3550  0.0650 -0.4334
 1493SOL    HW1 4664   1.438   1.691   0.999 -0.0531 -0.1669  0.5393
 1493SOL    HW2 4665   1.478   1.832   1.071  0.3346 -0.2247  0.4407
 1494SOL     OW 4666   0.575   1.093   3.449 -0.2310  0.4531  0.3474
 1494SOL    HW1 4667   0.653   1.150   3.428 -0.9630  1.1179 -0.6395
 1494SOL    HW2 4668   0.582   1.006   3.399  0.6636 -0.1828  1.5169
 1495SOL     OW 4669   0.992   2.553   2.327  0.4211 -0.0563  0.0762
 1495SOL    HW1 4670   1.005   2.543   2.426 -1.8174  2.0637  0.6759
 1495SOL    HW2 4671   1.049   2.628   2.294  0.1164  0.1647  0.0475
 1496SOL     OW 4672   2.086   2.410   3.793  0.0107 -0.3807 -0.3606
 1496SOL    HW1 4673   2.072   2.453   3.882  0.5266 -1.3118  0.1918
 1496SOL    HW2 4674   2.089   2.480   3.722  1.1135  0.5081  0.5366
 1497SOL     OW 4675   0.566   4.232   0.232  0.0204  0.8919  0.3054
 1497SOL    HW1 4676   0.498   4.203   0.165 -0.6830  0.6627  1.1028
 1497SOL    HW2 4677   0.654   4.190   0.210 -0.4331  0.0338  0.0863
 1498SOL     OW 4678   0.071   3.433   5.018  0.2735 -0.1283 -0.4799
 1498SOL    HW1 4679   0.130   3.355   4.997  0.4270 -0.1866  0.1695
 1498SOL    HW2 4680   0.053   3.484   4.933 -0.3501 -1.2192 -1.0253
 1499SOL     OW 4681   5.005   1.937   4.564  0.4532 -0.2307 -0.3492
 1499SOL    HW1 4682   5.047   2.028   4.564  0.9024 -0.4303  0.1715
 1499SOL    HW2 4683   5.073   1.869   4.592 -0.1511 -0.6015  0.2509
 1500SOL     OW 4684   5.031   1.530   4.240  0.1906 -0.2811  0.3712
 1500SOL    HW1 4685   5.014   1.466   4.315 -0.6693  1.6449  1.9370
 1500SOL    HW2 4686   5.105   1.495   4.183  0.0828 -2.4002  1.4146
 1501SOL     OW 4687   0.855   2.274   4.619  0.3467 -0.1950 -0.4002
 1501SOL    HW1 4688   0.893   2.280   4.711 -0.1585  2.0573 -0.2856
 1501SOL    HW2 4689   0.779   2.209   4.618  0.8781 -0.8599  0.5483
 1502SOL     OW 4690   0.401   3.194   2.367  0.4764  0.3253  0.1604
 1502SOL    HW1 4691   0.309   3.159   2.383  0.4322  1.5575  3.2704
 1502SOL    HW2 4692   0.464   3.117   2.352 -0.5894 -0.7185  0.8844
 1503SOL     OW 4693   4.085   4.357   1.314  0.6156  0.0892 -0.4322
 1503SOL    HW1 4694   3.991   4.336   1.340  0.7435 -2.3652 -1.6972
 1503SOL    HW2 4695   4.147   4.327   1.387  0.5370 -0.5584 -0.6192
 1504SOL     OW 4696   3.976   0.633   0.107  0.1996  0.6103  0.3087
 1504SOL    HW1 4697   4.038   0.692   0.056  1.5139 -0.4677  0.5790
 1504SOL    HW2 4698   3.897   0.685   0.138  0.2730  1.7080 -1.2464
 1505SOL     OW 4699   0.736   3.239   1.614 -0.4114 -0.0492  0.3679
 1505SOL    HW1 4700   0.741   3.160   1.675  1.0911 -0.5902 -0.4064
 1505SOL    HW2 4701   0.826   3.256   1.574 -0.7555  1.9426  0.3568
 1506SOL     OW 4702   4.479   2.845   4.824  0.3807  0.0949  0.2230
 1506SOL    HW1 4703   4.508   2.903   4.900  0.3699 -0.4184  0.6261
 1506SOL    HW2 4704   4.506   2.887   4.737 -0.7101  1.2929  0.4469
 1507SOL     OW 4705   4.800   1.594   2.581  0.5728 -0.0630 -0.4791
 1507SOL    HW1 4706   4.746   1.614   2.500 -0.3210  0.7486  0.2961
 1507SOL    HW2 4707   4.869   1.526   2.559  0.8131  0.6568 -2.1009
 1508SOL     OW 4708   3.666   4.248   1.717  0.3406 -0.1369  0.0358
 1508SOL    HW1 4709   3.580   4.275   1.673  1.0875 -0.7225 -1.8782
 1508SOL    HW2 4710   3.649   4.227   1.814 -1.7307 -0.5764 -0.3747
 1509SOL     OW 4711   3.981   4.298   4.096 -0.6393  0.0830  0.1298
 1509SOL    HW1 4712   3.909   4.252   4.044  1.1357 -0.9061 -1.5728
 1509SOL    HW2 4713   3.947   4.387   4.128 -2.9252 -0.7844  0.3351
 1510SOL     OW 4714   5.064   0.643   3.405 -0.0721  0.7583  0.1064
 1510SOL    HW1 4715   5.143   0.697   3.432  0.1716  0.2233  0.4857
 1510SOL    HW2 4716   4.980   0.692   3.429  0.1231  0.0822  2.3904
 1511SOL     OW 4717   0.192   3.318   1.110  0.4725 -0.2253  0.3830
 1511SOL    HW1 4718   0.281   3.282   1.139  1.6515  1.4161 -0.9429
 1511SOL    HW2 4719   0.145   3.359   1.188  0.9571 -0.9520  1.0693
 1512SOL     OW 4720   3.244   3.311   1.999 -0.3517  0.3444 -0.4275
 1512SOL    HW1 4721   3.321   3.320   1.936  0.1783  1.2437  0.3328
 1512SOL    HW2 4722   3.158   3.325   1.949 -0.0964 -1.2812 -1.4126
 1513SOL     OW 4723   2.045   1.713   0.088 -0.3138 -0.2414  0.1350
 1513SOL    HW1 4724   2.063   1.624   0.046 -0.5214 -0.9757  1.5620
 1513SOL    HW2 4725   2.045   1.704   0.187 -1.5161  1.1270  0.2903
 1514SOL     OW 4726   1.504   1.089   2.661 -0.1923  0.0225  0.4435
 1514SOL    HW1 4727   1.586   1.109   2.715 -0.0649 -0.5033  0.4520
 1514SOL    HW2 4728   1.464   1.174   2.627  0.6409  0.2576  0.0307
 1515SOL     OW 4729   2.185   3.265   3.745 -0.5468 -0.1743  0.7415
 1515SOL    HW1 4730   2.193   3.249   3.843 -1.1277 -0.2194  0.7855
 1515SOL    HW2 4731   2.089   3.284   3.722 -0.2875  0.6592  0.3063
 1516SOL     OW 4732   0.899   5.067   2.050 -0.1109 -0.7812 -0.6699
 1516SOL    HW1 4733   0.819   5.098   2.000  0.1557 -2.6649 -2.4030
 1516SOL    HW2 4734   0.910   4.968   2.037  0.7283 -1.1518  2.1099
 1517SOL     OW 4735   3.860   4.995   0.706  0.4796 -0.1517  0.0611
 1517SOL    HW1 4736   3.926   5.049   0.654  0.7973 -1.8201 -1.3739
 1517SOL    HW2 4737   3.777   4.981   0.651 -0.9357  1.4663  1.6292
 1518SOL     OW 4738   3.547   1.290   1.262 -0.0566  0.0715 -0.7987
 1518SOL    HW1 4739   3.634   1.280   1.311 -0.6738 -0.9085  0.1219
 1518SOL    HW2 4740   3.546   1.378   1.214 -0.0472  1.8507  2.2249
 1519SOL     OW 4741   3.317   0.259   3.883 -0.1700 -0.5985 -0.3279
 1519SOL    HW1 4742   3.358   0.316   3.811 -1.0869  2.1098  1.1435
 1519SOL    HW2 4743   3.377   0.181   3.901  2.4529  1.1228 -0.8759
 1520SOL     OW 4744   0.535   4.289   2.014  0.4707 -0.5375 -0.3025
 1520SOL    HW1 4745   0.601   4.216   2.034 -0.3909 -1.0595  0.7618
 1520SOL    HW2 4746   0.483   4.267   1.932  1.5061 -0.1900 -1.0678
 1521SOL     OW 4747   2.624   0.192   3.847 -0.1153 -0.1648  0.1914
 1521SOL    HW1 4748   2.645   0.167   3.942 -1.1273  0.2605  0.5433
 1521SOL    HW2 4749   2.531   0.165   3.825  0.3201 -0.8479 -0.9125
 1522SOL     OW 4750   1.979   0.547   3.759  0.1206  0.5071 -0.0089
 1522SOL    HW1 4751   2.039   0.557   3.838 -0.6789 -0.4594  0.7494
 1522SOL    HW2 4752   2.005   0.613   3.689  2.7774 -0.5975 -0.1826
 1523SOL     OW 4753   1.418   0.451   5.105 -0.3610 -0.1398 -0.2521
 1523SOL    HW1 4754   1.325   0.477   5.128 -1.0594 -1.8955 -0.8937
 1523SOL    HW2 4755   1.483   0.515   5.147 -1.8192  0.7763  0.6633
 1524SOL     OW 4756   0.284   5.063   4.950  0.2306 -0.0439  0.0477
 1524SOL    HW1 4757   0.306   5.118   4.869  1.4134 -0.8445 -0.2066
 1524SOL    HW2 4758   0.267   5.123   5.028  2.2499  0.6895 -0.0333
 1525SOL     OW 4759   3.320   5.025   1.814  0.0307  0.2103 -0.0948
 1525SOL    HW1 4760   3.253   5.055   1.746 -0.0230 -1.2219 -0.7181
 1525SOL    HW2 4761   3.391   4.971   1.769  0.7483  0.3745  0.7995
 1526SOL     OW 4762   0.311   4.421   2.564  0.0154 -0.2015 -0.2446
 1526SOL    HW1 4763   0.378   4.386   2.629 -0.3685  0.0334  0.2911
 1526SOL    HW2 4764   0.336   4.515   2.539 -0.4471  0.1135  0.4434
 1527SOL     OW 4765   4.717   0.060   4.222 -0.7135 -0.7619 -0.3881
 1527SOL    HW1 4766   4.686   0.067   4.317  1.7122  1.4703  0.3446
 1527SOL    HW2 4767   4.665   0.123   4.165  0.4100  0.8473  0.2873
 1528SOL     OW 4768   1.402   2.969   0.353  0.4771 -0.1148 -0.0834
 1528SOL    HW1 4769   1.331   2.979   0.423 -0.8220 -0.2865 -1.3358
 1528SOL    HW2 4770   1.479   2.917   0.391 -1.9361 -3.9513  0.1351
 1529SOL     OW 4771   0.440   1.708   1.818 -0.3479 -0.2635 -0.3675
 1529SOL    HW1 4772   0.479   1.776   1.880  0.3439 -0.9836  0.0146
 1529SOL    HW2 4773   0.415   1.751   1.731  0.4601  0.3943 -0.2841
 1530SOL     OW 4774   4.507   4.598   1.938 -0.0764  0.2303 -0.4246
 1530SOL    HW1 4775   4.421   4.636   1.973 -0.4433  0.6073 -1.7072
 1530SOL    HW2 4776   4.488   4.514   1.887  0.3638  0.1560 -0.4691
 1531SOL     OW 4777   0.290   2.035   4.531  0.3134 -0.2568  0.0219
 1531SOL    HW1 4778   0.254   2.016   4.623  0.8813 -0.1384  0.2703
 1531SOL    HW2 4779   0.264   2.127   4.504  0.3666 -0.1960  0.1748
 1532SOL     OW 4780   1.866   0.123   0.993 -0.3488  0.3709 -0.2214
 1532SOL    HW1 4781   1.844   0.214   1.026  1.1575  0.7514 -0.2008
 1532SOL    HW2 4782   1.961   0.120   0.962  0.1156 -1.5360  1.1282
 1533SOL     OW 4783   1.149   1.516   4.128  0.1973 -0.0451  0.4534
 1533SOL    HW1 4784   1.138   1.437   4.067 -0.8742  1.1924 -1.0412
 1533SOL    HW2 4785   1.086   1.506   4.206 -0.9610 -0.0299 -0.4485
 1534SOL     OW 4786   2.396   4.384   1.000  0.2555  0.0311 -0.2324
 1534SOL    HW1 4787   2.418   4.287   1.000 -0.1165 -0.0554  0.0073
 1534SOL    HW2 4788   2.477   4.437   1.024  0.2292 -0.2776  0.5748
 1535SOL     OW 4789   4.251   0.669   4.440  0.5358  0.2865 -0.2097
 1535SOL    HW1 4790   4.320   0.633   4.378  1.7702  1.2713  0.5453
 1535SOL    HW2 4791   4.286   0.750   4.487  0.0622 -0.9745  2.5401
 1536SOL     OW 4792   5.123   0.101   4.219  0.0539  0.0953 -0.1126
 1536SOL    HW1 4793   5.044   0.050   4.253 -0.5206  0.2663 -1.1271
 1536SOL    HW2 4794   5.200   0.038   4.207 -0.3446 -0.3468 -0.3982
 1537SOL     OW 4795   2.427   3.057   0.424 -0.0431 -0.0667 -0.3237
 1537SOL    HW1 4796   2.330   3.071   0.403  0.3689  1.2293 -1.4960
 1537SOL    HW2 4797   2.477   3.143   0.412  1.1907 -0.6050  0.7087
 1538SOL     OW 4798   0.036   0.074   0.092 -0.0926  0.0307  0.4382
 1538SOL    HW1 4799  -0.010   0.121   0.168 -1.1306 -1.6625  0.9245
 1538SOL    HW2 4800  -0.026   0.005   0.054  0.4917  0.6841 -1.8370
 1539SOL     OW 4801   0.234   2.168   2.836 -0.6223 -0.1542 -0.3439
 1539SOL    HW1 4802   0.302   2.102   2.805 -0.3798  0.1072 -0.3777
 1539SOL    HW2 4803   0.144   2.126   2.835 -0.4471 -0.5435 -0.1786
 1540SOL     OW 4804   5.100   3.989   4.807  0.1447  0.0076  0.4469
 1540SOL    HW1 4805   5.166   4.051   4.764  0.9435 -0.2477  1.2860
 1540SOL    HW2 4806   5.146   3.903   4.832 -0.6032 -0.3371  0.6658
 1541SOL     OW 4807   3.488   0.593   5.047 -0.0216 -0.2640  0.2556
 1541SOL    HW1 4808   3.587   0.608   5.052 -0.1178  0.7063 -0.5973
 1541SOL    HW2 4809   3.463   0.521   5.112  1.2856 -0.7614  0.2500
 1542SOL     OW 4810   2.036   0.088   3.303 -0.2332 -0.6444 -0.1712
 1542SOL    HW1 4811   2.062   0.174   3.259 -0.7936 -0.3059  0.1448
 1542SOL    HW2 4812   1.973   0.038   3.243  0.5251 -1.1085 -0.6024
 1543SOL     OW 4813   1.075   2.822   4.114 -0.4758 -0.4072 -0.0723
 1543SOL    HW1 4814   1.144   2.756   4.087 -0.3432  0.3792 -1.7833
 1543SOL    HW2 4815   0.985   2.778   4.117 -0.3339 -0.7544 -0.8313
 1544SOL     OW 4816   2.426   0.112   3.091  0.3182 -0.2290  0.2864
 1544SOL    HW1 4817   2.451   0.207   3.112 -0.6703  0.0933  0.0357
 1544SOL    HW2 4818   2.416   0.061   3.176  0.6618 -0.0658  0.4295
 1545SOL     OW 4819   3.750   4.003   1.623  0.0916  0.1715 -0.6025
 1545SOL    HW1 4820   3.825   3.988   1.559  0.4070 -0.5975 -0.0684
 1545SOL    HW2 4821   3.737   4.101   1.636  0.7661  0.3187 -0.9753
 1546SOL     OW 4822   2.420   2.168   3.941  0.4355 -0.2264 -0.3951
 1546SOL    HW1 4823   2.416   2.265   3.917  2.3364 -0.2995 -1.1099
 1546SOL    HW2 4824   2.443   2.114   3.860  0.7251 -1.1459  0.2890
 1547SOL     OW 4825   4.060   2.817   1.666 -0.4301  0.1238  0.1880
 1547SOL    HW1 4826   4.098   2.835   1.756 -0.8575  0.5452  0.2835
 1547SOL    HW2 4827   3.975   2.766   1.675 -0.5241  0.2499  0.0262
 1548SOL     OW 4828   4.346   3.186   2.415 -0.0593  0.1262 -0.0299
 1548SOL    HW1 4829   4.413   3.152   2.349 -1.6571 -0.4232 -1.4392
 1548SOL    HW2 4830   4.391   3.248   2.479  1.5690  0.6588 -1.6078
 1549SOL     OW 4831   2.956   0.301   3.620 -0.4027  0.1720  0.1989
 1549SOL    HW1 4832   2.892   0.375   3.637 -0.3799 -0.0165  1.1835
 1549SOL    HW2 4833   2.925   0.246   3.543 -1.7672 -0.2794  1.0352
 1550SOL     OW 4834   0.646   0.622   2.868  0.2203  0.1468 -0.2338
 1550SOL    HW1 4835   0.661   0.530   2.904  1.0831  0.1205 -0.6337
 1550SOL    HW2 4836   0.552   0.650   2.885 -0.4390 -1.3360 -1.2865
 1551SOL     OW 4837   0.213   3.489   3.455 -0.5168 -0.0400  0.3966
 1551SOL    HW1 4838   0.214   3.473   3.554  1.0540  1.5492  0.6894
 1551SOL    HW2 4839   0.119   3.499   3.424 -0.9899  3.0765  2.4065
 1552SOL     OW 4840   0.122   3.941   2.164 -0.1669 -0.2911  0.2782
 1552SOL    HW1 4841   0.128   3.873   2.091  0.0446 -0.8079  0.7651
 1552SOL    HW2 4842   0.041   3.924   2.219 -1.0813  0.9371 -0.6421
 1553SOL     OW 4843   3.089   2.184   0.973 -0.0177 -0.7056 -0.0146
 1553SOL    HW1 4844   3.044   2.101   0.937  1.1294 -0.9195 -1.0095
 1553SOL    HW2 4845   3.071   2.260   0.911 -1.8043  0.0462  1.3495
 1554SOL     OW 4846   0.907   3.957   4.433 -0.5815 -0.1086 -0.4282
 1554SOL    HW1 4847   0.912   4.003   4.521  0.0813 -0.3973 -0.3085
 1554SOL    HW2 4848   0.811   3.950   4.404 -0.8466 -0.4592  0.5082
 1555SOL     OW 4849   3.888   2.031   1.518 -0.4897 -0.0127 -0.3261
 1555SOL    HW1 4850   3.951   2.087   1.572  0.4204  0.1652 -1.5218
 1555SOL    HW2 4851   3.855   2.084   1.440 -0.3975 -0.8245 -0.9241
 1556SOL     OW 4852   2.114   0.889   2.493  0.2542  0.4853  0.0613
 1556SOL    HW1 4853   2.179   0.813   2.480 -1.9979 -2.3207  3.3972
 1556SOL    HW2 4854   2.032   0.873   2.438  0.9003  2.2467 -1.5388
 1557SOL     OW 4855   1.741   2.581   4.568  0.1576 -0.6954 -1.0504
 1557SOL    HW1 4856   1.662   2.578   4.629  0.1626 -1.3831 -1.0660
 1557SOL    HW2 4857   1.795   2.497   4.578  1.6137  0.3016 -0.1001
 1558SOL     OW 4858   2.260   4.184   2.850 -0.1876  0.1154 -0.4532
 1558SOL    HW1 4859   2.174   4.235   2.843 -0.7002 -0.7854 -1.0439
 1558SOL    HW2 4860   2.239   4.087   2.862  0.7621 -0.0317  0.0826
 1559SOL     OW 4861   2.673   4.817   4.752 -0.4930  0.3410  0.2359
 1559SOL    HW1 4862   2.600   4.881   4.730 -0.7910 -0.4076 -1.0636
 1559SOL    HW2 4863   2.633   4.728   4.775 -0.0050  0.0912  0.1247
 1560SOL     OW 4864   2.219   2.714   1.663 -0.4352 -0.0080  0.3383
 1560SOL    HW1 4865   2.164   2.634   1.688 -0.7904  0.2695  0.4545
 1560SOL    HW2 4866   2.312   2.685   1.639 -0.4555 -0.4135  0.7476
 1561SOL     OW 4867   0.444   4.581   0.765 -0.1992  0.1193 -0.5551
 1561SOL    HW1 4868   0.481   4.606   0.854 -1.2796 -1.3559  0.3635
 1561SOL    HW2 4869   0.519   4.572   0.699  0.7242  0.3070  0.4367
 1562SOL     OW 4870   3.174   3.335   5.065  0.0176 -0.2774 -0.4333
 1562SOL    HW1 4871   3.178   3.243   5.026  0.9226 -0.9204  1.0923
 1562SOL    HW2 4872   3.231   3.397   5.011  3.0435 -1.6325  1.0414
 1563SOL     OW 4873   4.865   3.843   1.288  0.1621 -0.1520  0.3532
 1563SOL    HW1 4874   4.917   3.892   1.219  2.1790  0.5855  2.2782
 1563SOL    HW2 4875   4.806   3.906   1.338  0.1344 -0.3154  0.5314
 1564SOL     OW 4876   0.938   2.807   1.805 -0.7193 -0.0357  0.6486
 1564SOL    HW1 4877   0.897   2.741   1.742  0.8614  0.1470 -0.6393
 1564SOL    HW2 4878   0.996   2.759   1.870 -1.6287 -0.1357  1.4044
 1565SOL     OW 4879   3.168   0.977   4.427  0.2052  0.3430  0.3047
 1565SOL    HW1 4880   3.140   1.050   4.489  0.3857  0.6285  0.0535
 1565SOL    HW2 4881   3.167   1.011   4.333  0.4216  0.0640  0.2000
 1566SOL     OW 4882   5.042   3.277   3.564  0.0172 -0.1548 -0.0250
 1566SOL    HW1 4883   5.086   3.189   3.579 -0.1495 -0.0284  1.3338
 1566SOL    HW2 4884   5.076   3.318   3.479  1.7233 -0.5353  0.4439
 1567SOL     OW 4885   1.712   0.533   2.207  0.0192  0.3921  0.0958
 1567SOL    HW1 4886   1.772   0.469   2.255  0.0431  2.5274  3.1989
 1567SOL    HW2 4887   1.752   0.624   2.209 -1.6163  1.1857 -1.1492
 1568SOL     OW 4888   2.113   1.116   4.260  0.5423 -0.6736 -0.1450
 1568SOL    HW1 4889   2.149   1.067   4.340 -0.9042 -1.5548  0.0025
 1568SOL    HW2 4890   2.182   1.116   4.187  1.1240 -1.6563  0.3819
 1569SOL     OW 4891   0.654   5.123   1.279 -0.5821  0.1838  0.8500
 1569SOL    HW1 4892   0.628   5.218   1.299  0.4414  1.3638 -2.7520
 1569SOL    HW2 4893   0.752   5.111   1.297  0.0348  0.8589 -1.7336
 1570SOL     OW 4894   4.849   1.149   3.062 -0.4948  0.1399  0.0880
 1570SOL    HW1 4895   4.917   1.218   3.084 -0.3396 -0.2076  0.7321
 1570SOL    HW2 4896   4.870   1.064   3.111 -0.5447 -0.4446 -0.8760
 1571SOL     OW 4897   0.475   4.017   2.714 -0.6171 -0.4007  0.8458
 1571SOL    HW1 4898   0.386   4.016   2.669  0.1020 -1.8779 -0.6687
 1571SOL    HW2 4899   0.518   4.106   2.701 -0.6356 -0.6254 -1.0748
 1572SOL     OW 4900   2.349   3.686   1.199 -0.1998 -0.3952 -0.1822
 1572SOL    HW1 4901   2.417   3.641   1.141 -2.2025 -2.2178 -1.2513
 1572SOL    HW2 4902   2.333   3.631   1.281  1.6324  1.4947  1.5731
 1573SOL     OW 4903   4.515   2.831   2.980 -0.0707  0.1330 -0.5618
 1573SOL    HW1 4904   4.488   2.866   2.890 -1.3045 -1.2250 -0.7573
 1573SOL    HW2 4905   4.579   2.895   3.022 -1.4901  2.1726 -1.2833
 1574SOL     OW 4906   2.666   4.090   3.900  0.3069  0.4774 -0.1537
 1574SOL    HW1 4907   2.724   4.008   3.903  3.0951  2.3174  0.6603
 1574SOL    HW2 4908   2.675   4.133   3.810  0.0435  0.6782 -0.0832
 1575SOL     OW 4909   1.557   1.156   3.056 -0.6657 -0.2420  0.0897
 1575SOL    HW1 4910   1.467   1.194   3.035 -1.4612 -1.7902  0.5842
 1575SOL    HW2 4911   1.547   1.063   3.092  1.2033 -0.8573 -0.8516
 1576SOL     OW 4912   2.727   0.387   1.467 -0.1474 -0.9369 -0.4990
 1576SOL    HW1 4913   2.745   0.463   1.405 -0.8045 -0.5908 -0.2750
 1576SOL    HW2 4914   2.812   0.358   1.510  0.4173 -1.5126 -1.9328
 1577SOL     OW 4915   3.551   1.141   0.857 -0.1469  0.7855  0.2308
 1577SOL    HW1 4916   3.628   1.077   0.853 -1.0723 -0.3309 -0.2590
 1577SOL    HW2 4917   3.496   1.123   0.938 -1.3533 -0.2144 -0.7537
 1578SOL     OW 4918   1.645   4.239   5.122  0.3369  0.1023 -0.3160
 1578SOL    HW1 4919   1.581   4.316   5.124  2.8546  2.3322 -0.2159
 1578SOL    HW2 4920   1.600   4.157   5.158 -2.5431  1.4130 -0.6734
 1579SOL     OW 4921   2.810   3.080   4.971 -0.5948 -0.0050  0.4342
 1579SOL    HW1 4922   2.837   3.124   4.886  1.7864 -1.1501  0.5378
 1579SOL    HW2 4923   2.809   3.147   5.045  1.0222  0.2992  0.2047
 1580SOL     OW 4924   0.919   1.835   4.211 -0.2449  0.1679  0.1302
 1580SOL    HW1 4925   0.919   1.841   4.311 -1.6267  2.7936  0.0684
 1580SOL    HW2 4926   0.844   1.890   4.174  1.0450  0.3999 -2.3994
 1581SOL     OW 4927   0.486   2.537   0.215 -0.5506  0.5395 -0.3481
 1581SOL    HW1 4928   0.427   2.571   0.142 -0.3688 -0.5863 -1.0427
 1581SOL    HW2 4929   0.438   2.545   0.303 -1.6952 -0.1816 -0.8714
 1582SOL     OW 4930   3.375   0.634   0.481  0.3131  0.5150 -0.0795
 1582SOL    HW1 4931   3.295   0.580   0.507  0.1331 -0.7521 -2.8953
 1582SOL    HW2 4932   3.346   0.713   0.427  0.8847  0.7674 -0.0246
 1583SOL     OW 4933   0.335   0.764   2.367  0.2374 -0.1219  0.1876
 1583SOL    HW1 4934   0.281   0.816   2.433 -0.9996 -1.3751  0.1889
 1583SOL    HW2 4935   0.420   0.734   2.410  0.2504  0.5497  0.6549
 1584SOL     OW 4936   0.441   2.677   1.812 -0.3008 -0.4805 -0.0863
 1584SOL    HW1 4937   0.444   2.617   1.892 -0.7394  0.5554  0.7335
 1584SOL    HW2 4938   0.368   2.744   1.823 -0.5324 -0.4736 -1.4838
 1585SOL     OW 4939   1.970   4.653   3.765  0.4530 -0.2195 -0.5338
 1585SOL    HW1 4940   2.033   4.725   3.736 -0.1069  0.4099 -0.2219
 1585SOL    HW2 4941   1.925   4.680   3.851  0.7242 -1.2370 -0.0530
 1586SOL     OW 4942   3.144   3.642   3.396 -0.3491 -0.1846 -0.4255
 1586SOL    HW1 4943   3.100   3.611   3.312 -1.7307  0.4564  0.0136
 1586SOL    HW2 4944   3.074   3.682   3.456  1.1051  2.5034 -0.3960
 1587SOL     OW 4945   3.108   3.772   0.662  0.4672 -0.4102 -0.3409
 1587SOL    HW1 4946   3.149   3.863   0.667 -0.0909 -0.0294 -1.9544
 1587SOL    HW2 4947   3.135   3.729   0.576 -1.2884 -0.7431 -0.7564
 1588SOL     OW 4948   0.479   2.875   3.454 -0.5516  0.7443  0.6035
 1588SOL    HW1 4949   0.423   2.820   3.393  0.4675 -0.1341  0.4162
 1588SOL    HW2 4950   0.497   2.824   3.538  2.3074 -0.2698 -0.4994
 1589SOL     OW 4951   1.428   2.433   2.277  0.1435 -0.4097 -0.0065
 1589SOL    HW1 4952   1.522   2.433   2.245 -0.3152  0.3391 -1.4273
 1589SOL    HW2 4953   1.422   2.484   2.363  1.1185 -1.0367  0.4535
 1590SOL     OW 4954   4.753   4.995   0.165 -0.2546 -0.6421  0.0046
 1590SOL    HW1 4955   4.663   5.002   0.122  0.4225 -0.7955 -1.5030
 1590SOL    HW2 4956   4.767   4.902   0.199 -1.3260 -0.1811  1.8531
 1591SOL     OW 4957   4.586   0.099   4.455 -0.1588 -0.0801  0.1827
 1591SOL    HW1 4958   4.546   0.188   4.431  0.2550  0.7735  2.3431
 1591SOL    HW2 4959   4.610   0.099   4.553 -0.0294 -2.5469  0.2133
 1592SOL     OW 4960   3.132   3.525   4.128  0.3788 -0.7623  0.1106
 1592SOL    HW1 4961   3.149   3.545   4.225 -0.0991 -2.6974  0.6402
 1592SOL    HW2 4962   3.062   3.455   4.120  1.0149 -1.2628 -1.6117
 1593SOL     OW 4963   4.048   2.005   2.805  0.0544 -0.0113  0.8580
 1593SOL    HW1 4964   4.121   2.068   2.779 -0.9049  0.5025 -0.7454
 1593SOL    HW2 4965   4.073   1.912   2.779 -0.4458  0.3616 -1.1207
 1594SOL     OW 4966   2.546   1.363   4.270  0.1371  0.6568  0.2753
 1594SOL    HW1 4967   2.454   1.396   4.245  0.1448 -0.1393 -0.8687
 1594SOL    HW2 4968   2.605   1.441   4.288 -0.5940  1.2011  0.3673
 1595SOL     OW 4969   2.338   4.298   3.478  0.0524 -0.2428 -0.3521
 1595SOL    HW1 4970   2.351   4.238   3.557  0.6656 -0.2571 -0.4593
 1595SOL    HW2 4971   2.402   4.374   3.482 -0.0692 -0.1181 -0.7170
 1596SOL     OW 4972   2.982   2.926   3.863 -0.1451  0.3480  0.0835
 1596SOL    HW1 4973   2.977   2.934   3.962 -0.9461  0.0183  0.0799
 1596SOL    HW2 4974   2.927   2.848   3.833 -0.0041  0.5111 -0.6284
 1597SOL     OW 4975   2.194   5.160   1.658  0.6725  0.0338 -0.5322
 1597SOL    HW1 4976   2.128   5.171   1.584  0.9041  0.5967 -0.6624
 1597SOL    HW2 4977   2.185   5.068   1.697  0.6786 -0.3387 -1.3787
 1598SOL     OW 4978   3.595   3.291   4.379  0.2818 -0.4792  0.1071
 1598SOL    HW1 4979   3.566   3.275   4.285  3.4077  0.1991 -1.0697
 1598SOL    HW2 4980   3.673   3.233   4.400  0.2154  0.0599  2.0076
 1599SOL     OW 4981   0.146   1.415   3.771 -0.2164 -0.3955 -0.3964
 1599SOL    HW1 4982   0.144   1.343   3.840 -0.2638  1.0151  1.1465
 1599SOL    HW2 4983   0.053   1.445   3.752 -0.2124 -0.8634 -1.1893
 1600SOL     OW 4984   4.037   0.441   3.136  0.1398 -0.1144 -0.4148
 1600SOL    HW1 4985   3.987   0.393   3.064  0.4057 -1.5359  0.3217
 1600SOL    HW2 4986   4.132   0.411   3.136  0.4277  0.7811 -0.2483
 1601SOL     OW 4987   4.681   3.090   0.220  0.3519  0.0481 -0.0973
 1601SOL    HW1 4988   4.781   3.100   0.221  0.3674  0.8069 -2.7505
 1601SOL    HW2 4989   4.641   3.154   0.286  1.6033 -0.8337  1.5906
 1602SOL     OW 4990   2.692   1.035   2.403  0.8342  0.5407  0.2278
 1602SOL    HW1 4991   2.726   1.009   2.312 -1.1277  0.5908 -0.5728
 1602SOL    HW2 4992   2.611   1.093   2.392 -1.5078 -2.1468  1.9402
 1603SOL     OW 4993   4.178   3.230   1.335  0.0477 -0.0131 -0.3969
 1603SOL    HW1 4994   4.206   3.266   1.246  1.3097 -0.2738 -0.1332
 1603SOL    HW2 4995   4.247   3.165   1.368 -0.6950 -0.3739  0.5010
 1604SOL     OW 4996   4.689   4.242   4.900 -0.5526 -0.2690 -0.3965
 1604SOL    HW1 4997   4.675   4.279   4.809  0.7961 -1.9176 -1.3232
 1604SOL    HW2 4998   4.785   4.216   4.912 -0.8408 -0.7031  1.2414
 1605SOL     OW 4999   1.200   3.728   2.493 -0.3526 -0.5633  0.1756
 1605SOL    HW1 5000   1.111   3.759   2.525 -0.9139  0.1276 -1.8723
 1605SOL    HW2 5001   1.269   3.797   2.515 -0.2960 -1.0753  1.7209
 1606SOL     OW 5002   0.169   1.649   1.973 -0.0640  0.1387 -0.4115
 1606SOL    HW1 5003   0.069   1.643   1.976 -0.1767 -0.7059 -3.0602
 1606SOL    HW2 5004   0.197   1.741   1.999 -1.4386  0.1508  1.1968
 1607SOL     OW 5005   4.575   0.205   0.158 -0.0398 -0.1667 -0.1999
 1607SOL    HW1 5006   4.649   0.208   0.091  0.0287  1.8062 -0.0832
 1607SOL    HW2 5007   4.499   0.153   0.120 -0.0985  1.1040 -1.9618
 1608SOL     OW 5008   4.387   1.539   2.586 -0.4546 -0.2981 -0.0078
 1608SOL    HW1 5009   4.380   1.571   2.492 -0.0497  0.6449  0.2771
 1608SOL    HW2 5010   4.397   1.439   2.587 -3.8322 -0.7664 -0.8518
 1609SOL     OW 5011   0.399   1.265   1.193  0.6408 -0.3075  0.4527
 1609SOL    HW1 5012   0.406   1.335   1.121 -0.2332  0.4800  1.1133
 1609SOL    HW2 5013   0.430   1.177   1.157  1.1675  0.2824 -0.5838
 1610SOL     OW 5014   3.594   2.171   3.527 -0.2717  0.3896  0.2511
 1610SOL    HW1 5015   3.597   2.145   3.624 -1.7928  2.9392  1.0947
 1610SOL    HW2 5016   3.511   2.225   3.510  0.4654  0.8446 -2.2638
 1611SOL     OW 5017   2.420   3.769   2.489 -0.0281  0.0036 -0.1449
 1611SOL    HW1 5018   2.384   3.801   2.401  2.3075 -0.2089 -1.2539
 1611SOL    HW2 5019   2.429   3.670   2.486  3.5704  0.2165 -1.2446
 1612SOL     OW 5020   1.273   2.226   3.797  0.2233 -0.0824  0.4217
 1612SOL    HW1 5021   1.225   2.143   3.826 -0.2835  0.6183  1.6190
 1612SOL    HW2 5022   1.269   2.233   3.697  0.8605 -1.8415  0.2272
 1613SOL     OW 5023   2.744   2.378   1.297  0.0296  0.5721  0.0511
 1613SOL    HW1 5024   2.756   2.477   1.307 -2.4925  1.1238 -1.4487
 1613SOL    HW2 5025   2.654   2.359   1.259  0.3442 -2.3608  0.5111
 1614SOL     OW 5026   0.512   0.232   0.662  0.3907  0.1841 -0.1273
 1614SOL    HW1 5027   0.542   0.244   0.568  2.2867 -0.4487  0.3484
 1614SOL    HW2 5028   0.561   0.295   0.721  0.9056 -0.9655  0.7109
 1615SOL     OW 5029   2.854   4.704   1.742 -0.1568  0.2870 -0.0938
 1615SOL    HW1 5030   2.790   4.781   1.742 -0.8516 -0.2225 -2.3397
 1615SOL    HW2 5031   2.918   4.714   1.666  1.6684  0.1142  1.3470
 1616SOL     OW 5032   2.224   2.242   4.846 -0.0650  0.2320  0.0230
 1616SOL    HW1 5033   2.289   2.269   4.917 -1.4583  1.4983  0.8801
 1616SOL    HW2 5034   2.217   2.143   4.843  1.5812  0.0768  0.1729
 1617SOL     OW 5035   2.079   4.523   1.494  0.7237  0.1253  0.2070
 1617SOL    HW1 5036   1.986   4.554   1.514  1.0894  1.5579 -0.1831
 1617SOL    HW2 5037   2.076   4.460   1.416 -0.3115 -2.8998  2.4930
 1618SOL     OW 5038   4.008   2.818   1.396 -0.4858 -0.6396 -0.1682
 1618SOL    HW1 5039   4.040   2.823   1.491 -0.9726 -2.6709  0.1554
 1618SOL    HW2 5040   3.979   2.909   1.366 -0.1807  0.0757  1.5691
 1619SOL     OW 5041   4.959   4.671   4.066  0.1484  0.5348 -0.0379
 1619SOL    HW1 5042   4.988   4.729   4.142  0.3096  0.5752 -0.1312
 1619SOL    HW2 5043   4.890   4.719   4.012 -0.7619  0.1061  0.6958
 1620SOL     OW 5044   0.873   5.100   3.107  0.2806 -0.5343  0.5540
 1620SOL    HW1 5045   0.818   5.114   3.189  0.3495  0.4433  0.4550
 1620SOL    HW2 5046   0.970   5.095   3.132  0.2195 -1.2911  0.6354
 1621SOL     OW 5047   3.691   1.798   4.566 -0.0223 -0.0929  0.5037
 1621SOL    HW1 5048   3.602   1.838   4.589 -0.7688 -1.1335 -0.4774
 1621SOL    HW2 5049   3.707   1.805   4.467  0.4864 -0.9088  0.5183
 1622SOL     OW 5050   4.472   3.841   1.568  0.0588  0.1261  0.3469
 1622SOL    HW1 5051   4.570   3.849   1.584  0.0402  2.1350 -0.2879
 1622SOL    HW2 5052   4.452   3.856   1.471 -0.9797  1.1019  0.6867
 1623SOL     OW 5053   2.349   0.627   2.196 -0.0406  0.3948 -0.0509
 1623SOL    HW1 5054   2.257   0.587   2.191  0.9660 -2.1218  0.2125
 1623SOL    HW2 5055   2.390   0.626   2.105 -0.2876  1.6352 -0.1917
 1624SOL     OW 5056   4.037   1.548   2.878  0.6811 -0.2604 -0.3135
 1624SOL    HW1 5057   4.083   1.487   2.943 -1.4899 -1.3757  0.2724
 1624SOL    HW2 5058   3.941   1.556   2.903  0.2705  1.0854 -2.1396
 1625SOL     OW 5059   1.185   1.097   4.177 -0.0586 -0.5502  0.7154
 1625SOL    HW1 5060   1.209   1.155   4.099  0.3974  0.2215  1.4057
 1625SOL    HW2 5061   1.263   1.038   4.199 -0.7285 -1.8911 -0.3568
 1626SOL     OW 5062   0.788   3.116   4.841  0.1769 -0.4435  0.6039
 1626SOL    HW1 5063   0.840   3.031   4.852  1.0742 -0.4161 -2.4236
 1626SOL    HW2 5064   0.702   3.097   4.793  0.2309  0.2876  0.2024
 1627SOL     OW 5065   3.426   2.220   2.835  0.5409 -0.1498 -0.4346
 1627SOL    HW1 5066   3.493   2.163   2.786  0.2803  1.0069 -2.2606
 1627SOL    HW2 5067   3.335   2.203   2.797  0.3126  0.6888 -0.2669
 1628SOL     OW 5068   0.396   3.692   3.159 -0.5593  0.1204 -0.3483
 1628SOL    HW1 5069   0.370   3.601   3.193 -0.4276 -0.1117 -0.8541
 1628SOL    HW2 5070   0.313   3.743   3.137 -0.6289 -0.4142 -1.4250
 1629SOL     OW 5071   1.214   1.046   1.576 -0.3558  0.2481  0.5519
 1629SOL    HW1 5072   1.184   1.114   1.643  1.5865  1.4734  0.2640
 1629SOL    HW2 5073   1.141   1.028   1.511 -1.0280  1.8236  0.8389
 1630SOL     OW 5074   0.943   0.380   3.870 -0.2208  0.6491  0.1423
 1630SOL    HW1 5075   1.004   0.325   3.812 -0.1359 -0.6147  1.3937
 1630SOL    HW2 5076   0.994   0.457   3.908  0.8004 -0.7051  1.6218
 1631SOL     OW 5077   4.118   0.930   3.329 -0.1217  0.0786  0.3296
 1631SOL    HW1 5078   4.099   0.837   3.296  0.8933 -0.3524  0.9184
 1631SOL    HW2 5079   4.040   0.989   3.310 -1.8327 -1.4687  2.1669
 1632SOL     OW 5080   0.221   0.212   0.649 -0.2570  0.6681  0.2719
 1632SOL    HW1 5081   0.175   0.171   0.570 -2.3235 -0.0155  1.7413
 1632SOL    HW2 5082   0.320   0.209   0.635 -0.5487  1.3358 -2.6301
 1633SOL     OW 5083   4.661   3.011   1.120 -0.4596 -0.1286  0.3441
 1633SOL    HW1 5084   4.698   2.919   1.105 -0.0633 -0.0528  0.8369
 1633SOL    HW2 5085   4.581   3.025   1.061 -0.9594 -1.0419  0.7830
 1634SOL     OW 5086   0.920   2.215   2.969  0.1357 -0.1362 -0.3833
 1634SOL    HW1 5087   1.012   2.183   2.945  0.2205  0.0556 -0.3225
 1634SOL    HW2 5088   0.862   2.214   2.887  0.2933  0.0780 -0.4980
 1635SOL     OW 5089   1.150   3.623   1.627 -0.1798 -0.1511 -0.0589
 1635SOL    HW1 5090   1.180   3.715   1.602  1.3108  0.2360  2.7527
 1635SOL    HW2 5091   1.220   3.580   1.685 -2.1862 -1.8676  1.2087
 1636SOL     OW 5092   5.065   4.501   0.373  0.2946 -0.6706  0.1189
 1636SOL    HW1 5093   5.006   4.515   0.452  0.3780 -3.0567  0.7046
 1636SOL    HW2 5094   5.157   4.533   0.393  0.1079 -0.4704  0.6650
 1637SOL     OW 5095   4.589   0.960   3.850  0.0219 -0.0771 -0.6307
 1637SOL    HW1 5096   4.608   1.033   3.915  1.8319  0.5017 -1.7585
 1637SOL    HW2 5097   4.656   0.887   3.861 -0.2495 -0.4267 -1.2108
 1638SOL     OW 5098   3.612   1.072   1.491  0.2045 -0.3358 -0.3134
 1638SOL    HW1 5099   3.643   1.041   1.401 -2.7080 -0.7766 -1.2728
 1638SOL    HW2 5100   3.514   1.089   1.488  0.0997  0.0967  2.7134
 1639SOL     OW 5101   2.799   0.237   4.406 -0.0081 -0.7384 -0.2700
 1639SOL    HW1 5102   2.894   0.219   4.433 -0.0428  0.2115  0.5266
 1639SOL    HW2 5103   2.739   0.171   4.450  0.3092 -1.6789 -1.1883
 1640SOL     OW 5104   2.717   0.009   4.093  0.7276  0.1503 -0.0448
 1640SOL    HW1 5105   2.640   0.017   4.156  1.1646 -1.0109  0.6710
 1640SOL    HW2 5106   2.718  -0.083   4.053  1.3761  0.3630 -0.5329
 1641SOL     OW 5107   2.455   0.656   1.950 -0.8082  0.0512 -0.6010
 1641SOL    HW1 5108   2.445   0.723   1.877 -1.3132  2.7844  1.8199
 1641SOL    HW2 5109   2.541   0.607   1.939 -1.1639 -0.1090 -3.3151
 1642SOL     OW 5110   2.714   0.028   2.485 -0.2739  0.0298 -0.0745
 1642SOL    HW1 5111   2.671   0.050   2.572 -1.4846 -1.9141 -0.1333
 1642SOL    HW2 5112   2.804   0.073   2.480 -0.2954  0.4025  2.0284
 1643SOL     OW 5113   1.345   3.563   5.137  0.2951  0.3411  0.0760
 1643SOL    HW1 5114   1.428   3.531   5.184  0.4432 -0.4070 -0.6667
 1643SOL    HW2 5115   1.264   3.527   5.184  0.4428 -0.3829 -0.2023
 1644SOL     OW 5116   3.855   0.307   4.345 -0.2140 -0.3779  0.0782
 1644SOL    HW1 5117   3.893   0.218   4.323  1.0621 -0.3119  1.8020
 1644SOL    HW2 5118   3.926   0.365   4.384 -2.0817 -0.4472  4.0707
 1645SOL     OW 5119   2.322   4.200   3.214 -0.0660  0.4075  0.2527
 1645SOL    HW1 5120   2.227   4.228   3.199  0.1181  1.2549  0.5945
 1645SOL    HW2 5121   2.348   4.222   3.308  0.9631  1.6724 -0.3063
 1646SOL     OW 5122   3.011   3.165   3.208 -0.0414  0.0309 -0.1772
 1646SOL    HW1 5123   2.946   3.187   3.135 -0.3339  3.1253  0.8789
 1646SOL    HW2 5124   3.100   3.141   3.167 -0.5073  0.5392 -1.5492
 1647SOL     OW 5125   1.702   4.493   0.581 -0.1458  0.0670  0.3543
 1647SOL    HW1 5126   1.719   4.449   0.670  3.7020  0.7166  0.0953
 1647SOL    HW2 5127   1.765   4.457   0.513  0.4423  3.0825 -0.8525
 1648SOL     OW 5128   1.575   4.369   1.505  0.1075  0.1039  0.0659
 1648SOL    HW1 5129   1.628   4.453   1.499 -1.0279  0.8308 -0.1742
 1648SOL    HW2 5130   1.510   4.365   1.428 -0.9577 -0.1851  0.9481
 1649SOL     OW 5131   2.167   3.072   3.373 -0.1772  0.8793  0.5480
 1649SOL    HW1 5132   2.245   3.115   3.327 -0.6111  0.6638 -0.4167
 1649SOL    HW2 5133   2.086   3.128   3.361 -0.2041  1.0567  1.4757
 1650SOL     OW 5134   2.573   3.719   0.689  0.1897 -0.2837  0.2069
 1650SOL    HW1 5135   2.590   3.722   0.591  2.4627  1.5942  0.5807
 1650SOL    HW2 5136   2.476   3.736   0.707 -0.3959 -1.3358 -1.6872
 1651SOL     OW 5137   2.678   3.820   0.903 -0.8423 -0.2687 -0.9183
 1651SOL    HW1 5138   2.643   3.796   0.813 -1.4366 -1.0682 -0.4894
 1651SOL    HW2 5139   2.643   3.755   0.971  1.2014 -0.8865 -0.4047
 1652SOL     OW 5140   2.004   3.608   3.021  0.2328 -0.3384  0.1860
 1652SOL    HW1 5141   2.031   3.586   2.927  0.5537 -1.8002  0.6054
 1652SOL    HW2 5142   2.068   3.674   3.060  1.5924 -1.6006  0.1956
 1653SOL     OW 5143   2.485   3.603   4.999  0.0483 -0.0332  0.4030
 1653SOL    HW1 5144   2.555   3.571   4.936 -0.7032 -0.4208 -0.2616
 1653SOL    HW2 5145   2.431   3.525   5.032 -0.6459  0.3486  0.1896
 1654SOL     OW 5146   4.898   2.281   4.449  0.4406 -0.3443  0.4767
 1654SOL    HW1 5147   4.978   2.249   4.500  1.2919  1.2467  0.2142
 1654SOL    HW2 5148   4.908   2.379   4.429 -0.9867 -0.3947 -0.6754
 1655SOL     OW 5149   0.632   4.910   2.661  0.3992 -0.3798 -0.1859
 1655SOL    HW1 5150   0.557   4.848   2.687 -0.2009  0.9038  1.2989
 1655SOL    HW2 5151   0.599   5.004   2.663  2.2946  0.3078  1.5266
 1656SOL     OW 5152   4.553   4.157   4.300  0.2150  0.0230 -0.6977
 1656SOL    HW1 5153   4.581   4.096   4.225 -1.1308  1.0337 -2.0941
 1656SOL    HW2 5154   4.524   4.102   4.378  3.8656 -1.0852  0.0727
 1657SOL     OW 5155   2.799   4.448   1.589 -0.4576  0.2350 -0.0277
 1657SOL    HW1 5156   2.765   4.503   1.665  0.0475 -0.5453  0.7794
 1657SOL    HW2 5157   2.721   4.407   1.540 -0.8972  2.3177 -1.1874
 1658SOL     OW 5158   3.360   4.043   0.798 -0.1666  0.6512 -0.1796
 1658SOL    HW1 5159   3.456   4.070   0.796  0.0324  0.2951  1.7136
 1658SOL    HW2 5160   3.341   3.997   0.885 -2.3738  1.9194  0.0850
 1659SOL     OW 5161   2.394   3.998   0.257 -0.1574  0.0794 -0.2965
 1659SOL    HW1 5162   2.382   3.914   0.204 -0.8925 -0.2964  0.4455
 1659SOL    HW2 5163   2.313   4.056   0.245 -0.2262  0.0934  0.2258
 1660SOL     OW 5164   0.295   0.711   3.305  0.1090  0.1026 -0.0078
 1660SOL    HW1 5165   0.231   0.783   3.332 -2.3774 -1.6672 -0.8387
 1660SOL    HW2 5166   0.378   0.718   3.360 -1.4355  1.5299  2.3052
 1661SOL     OW 5167   1.815   0.411   1.515 -0.8074  0.1364 -0.4645
 1661SOL    HW1 5168   1.834   0.495   1.465 -1.5570  1.3356  1.1569
 1661SOL    HW2 5169   1.899   0.379   1.559 -0.6901  0.5289 -0.3984
 1662SOL     OW 5170   3.360   0.789   1.021  0.1783 -1.3469  0.0840
 1662SOL    HW1 5171   3.265   0.779   0.990  0.5195 -0.7144 -1.2479
 1662SOL    HW2 5172   3.380   0.719   1.089 -1.5813 -0.7829  1.2534
 1663SOL     OW 5173   1.834   0.921   2.421 -0.0603 -0.3945  0.0159
 1663SOL    HW1 5174   1.743   0.890   2.392  0.2813 -1.0766 -0.3539
 1663SOL    HW2 5175   1.839   1.021   2.413 -0.3760 -0.4566 -1.1497
 1664SOL     OW 5176   4.196   0.133   0.389  0.5303 -0.1902  0.2692
 1664SOL    HW1 5177   4.227   0.207   0.450 -0.6279  1.4553 -1.0497
 1664SOL    HW2 5178   4.118   0.165   0.336  0.4265 -2.1812 -0.8422
 1665SOL     OW 5179   3.765   4.177   3.922 -0.2082  0.3642 -0.1581
 1665SOL    HW1 5180   3.667   4.186   3.938 -0.1462  1.8923 -0.5255
 1665SOL    HW2 5181   3.780   4.134   3.832 -0.5100 -2.2204  0.9432
 1666SOL     OW 5182   3.334   0.262   4.164 -0.0369  0.4754 -0.0125
 1666SOL    HW1 5183   3.348   0.297   4.071 -0.0753 -0.7547 -0.5060
 1666SOL    HW2 5184   3.411   0.288   4.221  0.1691  0.9360 -0.4895
 1667SOL     OW 5185   1.535   2.227   1.589 -0.1992 -0.4099  0.0210
 1667SOL    HW1 5186   1.516   2.312   1.540  1.2480 -0.8416 -1.3950
 1667SOL    HW2 5187   1.564   2.248   1.683 -0.5076  0.6153 -0.1064
 1668SOL     OW 5188   2.570   4.349   1.450 -0.1600  0.5827 -0.3252
 1668SOL    HW1 5189   2.526   4.264   1.423  1.0849 -0.0311 -0.4883
 1668SOL    HW2 5190   2.525   4.426   1.405 -0.5383 -0.0841 -1.1048
 1669SOL     OW 5191   1.070   4.939   2.438  0.1950 -0.3630  0.2784
 1669SOL    HW1 5192   0.981   4.911   2.472  0.3581 -1.3732 -0.0851
 1669SOL    HW2 5193   1.059   5.007   2.366 -0.2554 -0.0585  0.6389
 1670SOL     OW 5194   3.660   0.318   0.827 -0.1047 -0.2025 -0.3120
 1670SOL    HW1 5195   3.581   0.273   0.786 -0.3048 -0.9073  0.8024
 1670SOL    HW2 5196   3.744   0.276   0.790 -0.2731 -0.4405 -0.4303
 1671SOL     OW 5197   0.709   0.368   1.709  0.2619  0.0813 -0.4597
 1671SOL    HW1 5198   0.716   0.382   1.610  2.9788 -0.3848 -0.4007
 1671SOL    HW2 5199   0.678   0.274   1.727 -0.1841  0.1485 -0.8414
 1672SOL     OW 5200   2.279   0.562   0.370  0.0049 -0.2736  0.0145
 1672SOL    HW1 5201   2.255   0.636   0.433 -0.5130  0.8409 -1.4099
 1672SOL    HW2 5202   2.266   0.474   0.414  0.0224  0.4699  1.5591
 1673SOL     OW 5203   3.079   3.510   0.277 -0.5801 -0.5282 -0.2341
 1673SOL    HW1 5204   3.044   3.581   0.216  2.3289  0.9568 -0.3384
 1673SOL    HW2 5205   3.111   3.433   0.223 -1.6639 -0.9825 -0.2608
 1674SOL     OW 5206   3.814   1.272   0.531 -0.0620 -0.2992 -0.3417
 1674SOL    HW1 5207   3.725   1.294   0.569 -0.3650  0.1245 -1.2837
 1674SOL    HW2 5208   3.813   1.286   0.433  0.8967 -0.7814 -0.4339
 1675SOL     OW 5209   0.566   1.779   4.109 -0.8857  0.2746 -0.5382
 1675SOL    HW1 5210   0.566   1.775   4.009 -3.3598 -0.2971 -0.5721
 1675SOL    HW2 5211   0.544   1.688   4.146  0.8574  0.2667  0.5869
 1676SOL     OW 5212   1.412   2.812   4.227  0.0422 -1.0327  0.7235
 1676SOL    HW1 5213   1.346   2.828   4.300  0.0742 -1.3807  0.8298
 1676SOL    HW2 5214   1.475   2.739   4.254  1.4526  0.3362  1.2745
 1677SOL     OW 5215   1.886   2.877   0.833 -0.3451 -0.2585 -0.1248
 1677SOL    HW1 5216   1.856   2.782   0.832  1.1558 -0.8114  1.2700
 1677SOL    HW2 5217   1.984   2.880   0.855 -0.7998  1.6818  1.9953
 1678SOL     OW 5218   4.919   2.627   4.008 -0.8637  0.3245 -0.4633
 1678SOL    HW1 5219   4.959   2.713   3.977  0.2480  0.2350  0.6315
 1678SOL    HW2 5220   4.843   2.645   4.069 -1.3136  0.5146 -1.0739
 1679SOL     OW 5221   1.065   4.616   2.490 -0.0587  0.6073 -1.2252
 1679SOL    HW1 5222   1.023   4.598   2.401 -1.2663  1.2456 -0.8033
 1679SOL    HW2 5223   1.009   4.680   2.541  0.3927 -0.0765  0.1785
 1680SOL     OW 5224   4.114   4.191   2.058 -0.1786 -0.4801 -0.2843
 1680SOL    HW1 5225   4.016   4.184   2.076  0.0511 -1.5339  0.6478
 1680SOL    HW2 5226   4.164   4.131   2.121  1.0694  0.0596 -0.7297
 1681SOL     OW 5227   1.586   3.260   4.576 -0.2850 -0.4820  0.2016
 1681SOL    HW1 5228   1.629   3.347   4.553  1.0917 -0.4901  2.4050
 1681SOL    HW2 5229   1.595   3.196   4.500  0.1116  0.7849 -0.8371
 1682SOL     OW 5230   0.314   4.774   3.578  0.5545 -0.6639  0.0932
 1682SOL    HW1 5231   0.312   4.859   3.631 -1.3820  0.2392 -1.3420
 1682SOL    HW2 5232   0.382   4.712   3.618 -0.1414  0.3259  3.0467
 1683SOL     OW 5233   2.881   5.161   4.538  0.0846 -0.6099  0.4920
 1683SOL    HW1 5234   2.953   5.229   4.530  0.6359 -1.2666 -0.3063
 1683SOL    HW2 5235   2.891   5.112   4.624  0.1472 -0.2053  0.7165
 1684SOL     OW 5236   3.842   4.438   4.908 -0.0099 -0.1833  0.5246
 1684SOL    HW1 5237   3.828   4.375   4.832  0.6392 -0.8302  0.9265
 1684SOL    HW2 5238   3.773   4.510   4.905  1.3301  1.1128 -1.9620
 1685SOL     OW 5239   3.507   3.153   2.717 -0.3452 -0.4773 -0.4105
 1685SOL    HW1 5240   3.427   3.147   2.658 -0.3994  0.0522 -0.3998
 1685SOL    HW2 5241   3.546   3.062   2.731 -0.6670 -0.6760 -0.7979
 1686SOL     OW 5242   2.519   3.284   4.304  0.0045  0.0662 -0.2411
 1686SOL    HW1 5243   2.529   3.335   4.218  0.9158  0.0541 -0.1523
 1686SOL    HW2 5244   2.422   3.271   4.324 -0.3023  2.4801  0.1360
 1687SOL     OW 5245   1.161   0.228   3.252  0.0863 -0.2046 -0.7349
 1687SOL    HW1 5246   1.124   0.248   3.342 -0.9405 -0.8724 -0.9846
 1687SOL    HW2 5247   1.100   0.266   3.182  0.1220 -0.9033 -1.1562
 1688SOL     OW 5248   0.926   3.547   2.649 -0.1032  0.0628 -0.0889
 1688SOL    HW1 5249   0.908   3.592   2.736  1.6305  0.1177  0.2718
 1688SOL    HW2 5250   0.883   3.598   2.575 -0.6602  0.6305  0.6156
 1689SOL     OW 5251   1.226   0.647   1.165 -0.0108  0.6780  0.0894
 1689SOL    HW1 5252   1.243   0.745   1.174  1.2637  0.5531 -0.6717
 1689SOL    HW2 5253   1.277   0.597   1.235  0.4243  0.4908 -0.3490
 1690SOL     OW 5254   2.199   1.450   3.339  0.0646 -0.4075 -0.4660
 1690SOL    HW1 5255   2.206   1.547   3.316 -1.7179 -0.1810 -0.1749
 1690SOL    HW2 5256   2.226   1.395   3.260 -0.9706  0.3429 -1.3756
 1691SOL     OW 5257   4.919   0.934   3.937 -0.2688 -1.0244  0.4568
 1691SOL    HW1 5258   4.897   0.958   3.843  0.0089 -0.2921  0.5734
 1691SOL    HW2 5259   4.857   0.862   3.969 -0.6504 -0.9595 -0.1334
 1692SOL     OW 5260   3.285   4.449   0.278  0.4263 -0.1295  0.1725
 1692SOL    HW1 5261   3.218   4.438   0.205 -0.5063 -0.2302  1.0187
 1692SOL    HW2 5262   3.336   4.534   0.265  1.3065 -0.8537 -1.3826
 1693SOL     OW 5263   2.125   3.541   4.307  0.3002 -0.4766 -0.1628
 1693SOL    HW1 5264   2.037   3.560   4.352  0.4622 -0.2645  0.0657
 1693SOL    HW2 5265   2.183   3.622   4.312 -0.2202  0.0614 -2.0393
 1694SOL     OW 5266   1.184   3.452   2.185 -0.2365  0.1226 -0.0389
 1694SOL    HW1 5267   1.170   3.551   2.177 -1.6126 -0.1341 -1.1519
 1694SOL    HW2 5268   1.169   3.424   2.280 -0.2282  0.9180  0.2074
 1695SOL     OW 5269   2.354   1.007   0.323 -0.5194  0.0572 -0.2390
 1695SOL    HW1 5270   2.443   1.045   0.300  0.0140 -1.4389 -0.7633
 1695SOL    HW2 5271   2.293   1.013   0.244  0.9609 -4.0572 -1.9482
 1696SOL     OW 5272   4.648   4.573   2.696 -0.0289  0.2648  0.1168
 1696SOL    HW1 5273   4.629   4.650   2.634 -0.7734  1.9868  2.3315
 1696SOL    HW2 5274   4.653   4.488   2.643 -0.3792  1.6362 -2.2979
 1697SOL     OW 5275   2.529   4.490   3.591 -0.3037 -0.2996  0.2215
 1697SOL    HW1 5276   2.474   4.531   3.663 -0.2826  1.4914 -0.7115
 1697SOL    HW2 5277   2.619   4.466   3.627  0.3244  2.1663  0.4550
 1698SOL     OW 5278   2.446   4.832   5.030  0.2498 -0.4743  0.0210
 1698SOL    HW1 5279   2.392   4.914   5.012  1.0389  0.5250  1.9251
 1698SOL    HW2 5280   2.411   4.756   4.975  0.2452  1.3732 -2.6637
 1699SOL     OW 5281   3.164   2.415   2.689  0.3096  0.4626 -0.0807
 1699SOL    HW1 5282   3.179   2.514   2.692  3.4014  0.1281 -0.8793
 1699SOL    HW2 5283   3.206   2.378   2.606 -2.2198 -1.3898 -0.6503
 1700SOL     OW 5284   2.166   4.678   4.324  0.1787 -0.2176 -0.4391
 1700SOL    HW1 5285   2.210   4.645   4.408 -0.6772  0.2827  0.2141
 1700SOL    HW2 5286   2.213   4.762   4.293 -0.7818  0.7742  0.7056
 1701SOL     OW 5287   3.486   2.866   0.960  0.1657  0.1226  0.5023
 1701SOL    HW1 5288   3.549   2.877   0.884  1.1635  0.3334  1.3376
 1701SOL    HW2 5289   3.496   2.775   1.000  0.7030  0.5125  1.2866
 1702SOL     OW 5290   1.400   4.278   1.307 -0.1696  0.1990 -0.0653
 1702SOL    HW1 5291   1.435   4.284   1.214  1.8420 -0.1924  0.6168
 1702SOL    HW2 5292   1.316   4.331   1.315  1.0762  2.5285 -1.4504
 1703SOL     OW 5293   2.049   2.954   5.150  0.5362 -0.3442  0.0869
 1703SOL    HW1 5294   2.123   2.989   5.093  1.0119 -0.3533  0.6858
 1703SOL    HW2 5295   1.961   2.990   5.118  0.9057  0.5044  0.0096
 1704SOL     OW 5296   2.628   2.345   4.906  0.0087  0.2448 -0.6878
 1704SOL    HW1 5297   2.682   2.311   4.829  0.0547  1.8312 -1.3983
 1704SOL    HW2 5298   2.564   2.415   4.873 -3.1011 -2.0790 -0.0368
 1705SOL     OW 5299   3.073   1.534   3.918  0.5185  0.6063 -0.0756
 1705SOL    HW1 5300   3.002   1.594   3.955 -0.9200 -1.3151  0.4411
 1705SOL    HW2 5301   3.066   1.532   3.818  0.3954  1.0781 -0.0755
 1706SOL     OW 5302   2.735   0.056   2.119  0.0071  0.2443 -0.0010
 1706SOL    HW1 5303   2.833   0.069   2.107 -0.3166  1.0903 -2.1949
 1706SOL    HW2 5304   2.706  -0.027   2.071 -0.5785  0.8524 -0.7175
 1707SOL     OW 5305   0.034   1.471   0.821 -0.2782  0.2276  0.2815
 1707SOL    HW1 5306   0.025   1.384   0.870 -0.8478  0.6550  0.9624
 1707SOL    HW2 5307   0.045   1.545   0.887  2.0199  0.5016 -0.3233
 1708SOL     OW 5308   3.619   3.156   1.208 -0.3764  0.0148  0.2362
 1708SOL    HW1 5309   3.708   3.129   1.173 -0.4242  0.0213  0.1087
 1708SOL    HW2 5310   3.550   3.147   1.136 -0.6383 -0.8299  0.5703
 1709SOL     OW 5311   1.388   3.128   3.649 -0.6540  0.0857  0.2646
 1709SOL    HW1 5312   1.407   3.182   3.731  0.4090 -1.0189  0.7762
 1709SOL    HW2 5313   1.302   3.159   3.608 -1.8332 -0.0720  2.4412
 1710SOL     OW 5314   2.731   2.024   0.665 -0.3405  0.0573 -0.0735
 1710SOL    HW1 5315   2.716   2.109   0.616  0.7698  0.1221 -0.3167
 1710SOL    HW2 5316   2.658   2.012   0.733 -0.6867  1.0259 -0.2535
 1711SOL     OW 5317   4.342   2.936   4.261 -0.1335 -0.1473 -0.5978
 1711SOL    HW1 5318   4.328   2.850   4.211 -0.6542  0.1305 -0.9278
 1711SOL    HW2 5319   4.404   2.995   4.210  1.0907 -0.7415  0.1294
 1712SOL     OW 5320   2.042   3.720   4.865 -0.5095  0.3304  0.2843
 1712SOL    HW1 5321   1.946   3.703   4.841 -0.9519  2.7081  0.0978
 1712SOL    HW2 5322   2.049   3.740   4.963 -0.1664  0.0075  0.3287
 1713SOL     OW 5323   0.376   5.096   0.383  0.3669  0.3591  0.3702
 1713SOL    HW1 5324   0.419   5.091   0.294 -0.7123  0.8764 -0.2066
 1713SOL    HW2 5325   0.305   5.025   0.391 -0.4743  1.1622  0.2713
 1714SOL     OW 5326   2.208   2.875   1.418  0.3468  0.4055 -0.1200
 1714SOL    HW1 5327   2.152   2.890   1.336 -0.0836  0.2101  0.1367
 1714SOL    HW2 5328   2.149   2.868   1.498  0.6706 -0.7060  0.0364
 1715SOL     OW 5329   0.936   1.100   4.010 -0.0050  0.3408 -0.2821
 1715SOL    HW1 5330   0.930   1.075   3.914 -0.3257 -0.5252 -0.0443
 1715SOL    HW2 5331   1.032   1.107   4.037  0.0886  0.1288 -0.5530
 1716SOL     OW 5332   4.258   0.634   3.532 -0.1979 -0.2415 -0.8889
 1716SOL    HW1 5333   4.350   0.614   3.565 -0.5553 -1.8954 -0.8194
 1716SOL    HW2 5334   4.249   0.732   3.515  0.6848  0.3952  1.8737
 1717SOL     OW 5335   5.036   0.044   2.639 -0.2860  0.5402 -0.3691
 1717SOL    HW1 5336   5.052  -0.041   2.590  0.2994 -0.0207  0.7678
 1717SOL    HW2 5337   4.989   0.109   2.579 -0.4992 -0.4826 -1.3282
 1718SOL     OW 5338   1.778   2.853   4.542  0.0920 -0.0011  0.3505
 1718SOL    HW1 5339   1.754   2.905   4.625  0.2630 -2.7330  2.2460
 1718SOL    HW2 5340   1.780   2.756   4.564  2.8765 -0.6586 -2.2499
 1719SOL     OW 5341   4.072   3.094   3.437 -0.0419  0.4905  0.4606
 1719SOL    HW1 5342   4.129   3.174   3.419  0.6763  0.2143  1.4321
 1719SOL    HW2 5343   3.977   3.114   3.411  0.3388  1.2419 -0.4000
 1720SOL     OW 5344   0.901   2.977   2.912  0.3334 -0.1634  0.4278
 1720SOL    HW1 5345   0.974   2.930   2.862  0.2052  0.6451 -0.5607
 1720SOL    HW2 5346   0.824   2.993   2.850 -0.6480 -0.8791  1.4123
 1721SOL     OW 5347   2.974   1.993   0.821  0.6408  0.1009 -0.3390
 1721SOL    HW1 5348   3.040   1.974   0.748 -0.2138 -0.6986 -0.9102
 1721SOL    HW2 5349   2.888   2.023   0.781  0.5572  0.8974  0.4026
 1722SOL     OW 5350   4.280   3.368   1.104  0.1487  0.9283 -0.2558
 1722SOL    HW1 5351   4.370   3.339   1.069 -0.3760  0.4355 -1.2531
 1722SOL    HW2 5352   4.286   3.462   1.135  1.0675  0.8394 -0.1201
 1723SOL     OW 5353   0.829   2.758   5.010 -0.1572 -0.1946  0.0529
 1723SOL    HW1 5354   0.868   2.682   5.062  0.6531  0.1700 -0.0187
 1723SOL    HW2 5355   0.780   2.819   5.072 -0.4661 -0.5569  0.1690
 1724SOL     OW 5356   1.644   1.937   4.373 -0.4558 -0.0120  0.1902
 1724SOL    HW1 5357   1.548   1.960   4.363 -0.2941  0.9919  0.8148
 1724SOL    HW2 5358   1.653   1.839   4.392 -1.1980 -0.5103 -1.8112
 1725SOL     OW 5359   1.109   3.371   3.707 -0.2206 -0.4435  0.1916
 1725SOL    HW1 5360   1.190   3.352   3.763 -0.1528 -2.1942 -0.4504
 1725SOL    HW2 5361   1.101   3.303   3.635 -1.5248  0.5046 -0.6066
 1726SOL     OW 5362   4.733   0.817   2.122  0.6653  0.0369 -0.4425
 1726SOL    HW1 5363   4.808   0.882   2.131 -0.0235  0.7937 -0.1192
 1726SOL    HW2 5364   4.721   0.768   2.209 -0.3249  1.1473  0.0657
 1727SOL     OW 5365   0.752   3.998   2.423 -0.6584  0.2005  0.4232
 1727SOL    HW1 5366   0.689   3.959   2.355 -0.5405  0.4680  0.1587
 1727SOL    HW2 5367   0.757   4.097   2.410 -1.9151  0.5028  1.8747
 1728SOL     OW 5368   3.004   1.563   5.153 -0.0093  0.0086  0.1592
 1728SOL    HW1 5369   3.054   1.487   5.110  1.1777 -1.2540  3.4995
 1728SOL    HW2 5370   2.910   1.534   5.172 -0.9516  1.0092 -2.4820
 1729SOL     OW 5371   5.132   3.258   4.768  0.0620  0.0328 -0.4638
 1729SOL    HW1 5372   5.152   3.247   4.670 -0.2638  0.5390 -0.5900
 1729SOL    HW2 5373   5.211   3.228   4.822 -0.2361 -1.5172 -0.8303
 1730SOL     OW 5374   1.746   2.177   3.580  0.2399  0.6151  0.1845
 1730SOL    HW1 5375   1.660   2.135   3.610  0.6067 -0.4145 -0.1635
 1730SOL    HW2 5376   1.818   2.108   3.577  1.1080  1.4691  0.5086
 1731SOL     OW 5377   0.767   4.070   1.545 -0.6810 -0.1377 -0.1016
 1731SOL    HW1 5378   0.678   4.037   1.512  0.1111 -2.0409 -0.5081
 1731SOL    HW2 5379   0.765   4.075   1.645 -2.0292  2.3874 -0.1773
 1732SOL     OW 5380   4.180   3.582   2.201  0.2269  0.1095 -0.1168
 1732SOL    HW1 5381   4.092   3.586   2.247  0.2350 -1.1393  0.0331
 1732SOL    HW2 5382   4.191   3.662   2.141 -1.3760 -0.1735 -0.8227
 1733SOL     OW 5383   2.710   1.963   4.584  0.0336 -0.1695  0.2700
 1733SOL    HW1 5384   2.646   2.012   4.642  1.4558 -0.2315  1.9764
 1733SOL    HW2 5385   2.738   2.022   4.508 -2.3052 -0.2976 -0.7851
 1734SOL     OW 5386   2.243   2.080   4.451  0.6436 -0.0465  0.2906
 1734SOL    HW1 5387   2.271   2.151   4.516 -1.8518  0.2654  1.1039
 1734SOL    HW2 5388   2.256   2.114   4.357  0.0324  1.2837  0.6666
 1735SOL     OW 5389   0.419   2.203   3.313  0.1714  0.2027 -0.4898
 1735SOL    HW1 5390   0.500   2.195   3.371  1.0982 -1.0101 -1.8762
 1735SOL    HW2 5391   0.338   2.173   3.364  0.8480 -0.1564  0.3921
 1736SOL     OW 5392   4.273   4.945   1.363  0.3426  0.6468  0.6790
 1736SOL    HW1 5393   4.189   4.895   1.384  0.1463  0.2015 -1.0357
 1736SOL    HW2 5394   4.341   4.927   1.433 -0.6721  0.2736  1.6030
 1737SOL     OW 5395   1.850   4.258   3.079  0.0435  0.1321 -0.0299
 1737SOL    HW1 5396   1.751   4.269   3.091 -0.0258 -0.2635 -0.2196
 1737SOL    HW2 5397   1.868   4.210   2.994  0.3184 -1.2133  0.7610
 1738SOL     OW 5398   1.341   1.165   4.926 -0.2705 -0.1417 -0.0523
 1738SOL    HW1 5399   1.385   1.099   4.865  0.9976  1.8338 -1.3945
 1738SOL    HW2 5400   1.411   1.214   4.977 -1.2811 -1.3183  2.6717
 1739SOL     OW 5401   3.776   4.480   1.575  0.2134  0.8434 -0.0127
 1739SOL    HW1 5402   3.831   4.538   1.635  0.3335 -1.9554  2.8971
 1739SOL    HW2 5403   3.730   4.410   1.631 -3.7824  1.0332 -2.6550
 1740SOL     OW 5404   1.936   4.798   4.007  0.0978 -0.2318 -0.5333
 1740SOL    HW1 5405   1.843   4.826   4.028 -0.5475 -1.4387 -1.6623
 1740SOL    HW2 5406   1.953   4.708   4.047  0.2923 -0.6418 -1.5183
 1741SOL     OW 5407   3.976   3.470   0.009  0.7379 -0.2233 -0.3222
 1741SOL    HW1 5408   3.939   3.557  -0.022  1.6566 -0.2295 -1.4840
 1741SOL    HW2 5409   3.940   3.449   0.100  0.1068  1.1095 -0.2467
 1742SOL     OW 5410   3.946   0.147   3.028 -0.2040  0.1508  0.0967
 1742SOL    HW1 5411   3.988   0.110   3.111  0.4261  0.1137 -0.2398
 1742SOL    HW2 5412   4.000   0.121   2.949  1.0480  2.9752 -0.0504
 1743SOL     OW 5413   0.674   0.520   2.140 -0.1370 -0.2660 -0.1793
 1743SOL    HW1 5414   0.666   0.460   2.219  0.5651 -0.0019  0.1039
 1743SOL    HW2 5415   0.695   0.613   2.170  1.1535 -0.3632 -0.6900
 1744SOL     OW 5416   4.491   4.552   4.890  0.3102  0.3778 -0.6690
 1744SOL    HW1 5417   4.449   4.466   4.921  0.5255 -0.0980 -1.6381
 1744SOL    HW2 5418   4.561   4.580   4.954 -0.8640  0.7058  0.5094
 1745SOL     OW 5419   0.588   3.137   3.472 -0.8129  0.3930 -0.0173
 1745SOL    HW1 5420   0.508   3.185   3.507 -0.7766 -0.5351  1.4225
 1745SOL    HW2 5421   0.568   3.039   3.464 -0.1895  0.3194 -0.7646
 1746SOL     OW 5422   0.541   0.112   3.140 -0.5074  0.3512 -0.3102
 1746SOL    HW1 5423   0.612   0.091   3.208  0.0322 -0.7732 -1.1870
 1746SOL    HW2 5424   0.500   0.201   3.161  1.1225  1.0083  0.2611
 1747SOL     OW 5425   2.585   1.972   4.131  0.6559  0.7048  0.5655
 1747SOL    HW1 5426   2.668   1.976   4.075  1.4048 -1.1816  1.4432
 1747SOL    HW2 5427   2.526   2.050   4.109  1.5140  0.7609 -1.8661
 1748SOL     OW 5428   0.495   4.301   2.707 -0.2709  0.0085  0.2955
 1748SOL    HW1 5429   0.560   4.375   2.723  0.8186 -0.5832 -1.1634
 1748SOL    HW2 5430   0.439   4.288   2.789  0.5304  1.4263  1.1166
 1749SOL     OW 5431   4.473   1.945   1.622 -0.1160 -0.1357  0.2199
 1749SOL    HW1 5432   4.384   1.958   1.578  0.7662 -0.5586 -1.7583
 1749SOL    HW2 5433   4.509   2.033   1.653  0.3321  0.5629 -2.1356
 1750SOL     OW 5434   3.201   2.293   1.208  0.1183 -0.2501 -0.1875
 1750SOL    HW1 5435   3.207   2.226   1.281 -0.5624  0.4715  0.5581
 1750SOL    HW2 5436   3.170   2.248   1.124 -0.7215 -0.8124  0.4016
 1751SOL     OW 5437   2.078   2.931   2.454 -0.0450 -0.5050 -0.3396
 1751SOL    HW1 5438   2.137   2.959   2.529 -0.8571  0.1065  0.0769
 1751SOL    HW2 5439   2.048   3.011   2.403  0.5428 -0.9120 -1.3689
 1752SOL     OW 5440   1.541   2.880   0.935  0.8468  0.2378  0.4361
 1752SOL    HW1 5441   1.589   2.830   0.863  0.7811 -2.1071  1.9369
 1752SOL    HW2 5442   1.499   2.816   0.999 -3.7065  2.0914 -0.2970
 1753SOL     OW 5443   2.431   1.231   2.649  0.4917 -0.6793 -0.0150
 1753SOL    HW1 5444   2.334   1.255   2.648  0.5413  0.1302  3.1821
 1753SOL    HW2 5445   2.442   1.139   2.611 -1.1449  0.0625 -2.5462
 1754SOL     OW 5446   5.060   0.372   2.428  0.1815  0.0846 -0.5055
 1754SOL    HW1 5447   5.144   0.418   2.396  0.7436 -0.2086  0.4980
 1754SOL    HW2 5448   5.036   0.299   2.365  0.2783  0.6229 -1.1795
 1755SOL     OW 5449   5.054   1.469   1.974 -0.3980  0.4742 -0.0236
 1755SOL    HW1 5450   4.962   1.442   2.003 -0.4204 -1.1421 -1.3988
 1755SOL    HW2 5451   5.114   1.390   1.976  0.1336  0.7591 -2.1449
 1756SOL     OW 5452   2.245   1.003   2.080  0.1102  0.0815  0.7789
 1756SOL    HW1 5453   2.323   0.942   2.098 -0.4766 -0.2924  2.2213
 1756SOL    HW2 5454   2.227   1.059   2.162 -2.3101 -1.1925  1.2069
 1757SOL     OW 5455   4.968   1.692   0.449  0.8216  0.3257  0.9420
 1757SOL    HW1 5456   4.936   1.769   0.504 -3.5481  0.2574 -1.1619
 1757SOL    HW2 5457   4.999   1.619   0.510 -2.3297  0.8082  3.3956
 1758SOL     OW 5458   5.027   5.056   3.832 -0.0143 -0.1259  0.2609
 1758SOL    HW1 5459   5.084   5.018   3.904  1.1529 -0.8951 -1.0149
 1758SOL    HW2 5460   4.985   4.981   3.780 -2.6721  0.3929  1.4646
 1759SOL     OW 5461   4.177   3.418   4.678 -0.1814 -0.2496 -0.0043
 1759SOL    HW1 5462   4.230   3.408   4.594 -0.9038  0.3282 -0.5510
 1759SOL    HW2 5463   4.217   3.362   4.751  2.9832  2.3559  0.4891
 1760SOL     OW 5464   4.353   3.202   0.512 -0.0208 -0.2300  0.1482
 1760SOL    HW1 5465   4.321   3.248   0.430  0.5764  0.6006  0.3700
 1760SOL    HW2 5466   4.284   3.210   0.584  0.0973  0.3749  0.2005
 1761SOL     OW 5467   0.829   1.932   2.031 -0.2906  0.0747 -0.2128
 1761SOL    HW1 5468   0.735   1.954   2.055 -0.1591  0.5520 -0.1385
 1761SOL    HW2 5469   0.865   1.863   2.095  0.1162  1.4620  1.0986
 1762SOL     OW 5470   2.060   4.310   4.119 -0.5838  0.5036 -0.2542
 1762SOL    HW1 5471   2.141   4.288   4.064 -1.3477  2.0881 -2.1390
 1762SOL    HW2 5472   2.051   4.244   4.193  2.7523  0.6225  0.4050
 1763SOL     OW 5473   2.383   0.518   4.398 -0.2177  0.2772  0.0964
 1763SOL    HW1 5474   2.457   0.584   4.382 -0.5757  1.1106  1.6721
 1763SOL    HW2 5475   2.307   0.564   4.443 -0.5901 -1.1636  1.0103
 1764SOL     OW 5476   1.202   4.824   0.664  0.4814 -0.0965  0.2687
 1764SOL    HW1 5477   1.216   4.800   0.568 -0.9576  0.1043 -0.0084
 1764SOL    HW2 5478   1.266   4.896   0.691 -0.2777  1.1004 -1.0411
 1765SOL     OW 5479   4.013   2.212   2.201  0.0226 -0.0322 -0.1821
 1765SOL    HW1 5480   4.022   2.181   2.107  0.8091  1.4627 -0.6299
 1765SOL    HW2 5481   3.991   2.134   2.260  1.6333 -1.3878 -1.2762
 1766SOL     OW 5482   1.330   0.108   0.688 -0.4550  0.0054 -0.0273
 1766SOL    HW1 5483   1.337   0.119   0.589 -0.2547 -2.1420 -0.3109
 1766SOL    HW2 5484   1.274   0.181   0.726  0.2440  1.4123 -1.5804
 1767SOL     OW 5485   2.362   3.079   3.041 -0.1671  0.2667  0.2698
 1767SOL    HW1 5486   2.304   3.000   3.024 -0.6695  0.9359 -1.2664
 1767SOL    HW2 5487   2.306   3.162   3.049  0.5544  1.3471 -3.7698
 1768SOL     OW 5488   3.450   0.395   2.705 -0.1560 -0.1711  0.1080
 1768SOL    HW1 5489   3.352   0.393   2.690 -0.2992 -3.7385  0.7385
 1768SOL    HW2 5490   3.470   0.380   2.802  1.0478  0.1257 -0.0656
 1769SOL     OW 5491   4.001   3.454   0.532 -0.0378  0.3467 -0.6491
 1769SOL    HW1 5492   3.966   3.468   0.439 -1.1398 -3.3297 -0.9246
 1769SOL    HW2 5493   3.927   3.469   0.597 -0.9631 -2.6500 -0.8824
 1770SOL     OW 5494   1.598   3.418   4.869 -0.1934  0.4328 -0.0777
 1770SOL    HW1 5495   1.516   3.468   4.897 -0.0943 -0.1276  1.3241
 1770SOL    HW2 5496   1.577   3.359   4.791 -0.3337  2.5161 -1.6672
 1771SOL     OW 5497   2.691   5.091   3.010 -0.3186  0.2097  0.1175
 1771SOL    HW1 5498   2.660   5.186   3.021 -0.6688 -0.0799  1.9696
 1771SOL    HW2 5499   2.636   5.046   2.939 -2.8178  0.3306  1.8288
 1772SOL     OW 5500   1.529   3.611   2.718  0.0036 -0.2279 -0.3958
 1772SOL    HW1 5501   1.559   3.654   2.803  1.0784 -1.2611 -0.2283
 1772SOL    HW2 5502   1.487   3.680   2.659 -0.0961  0.6461  0.6636
 1773SOL     OW 5503   1.165   2.909   3.385  0.1848  0.3135 -0.0213
 1773SOL    HW1 5504   1.264   2.919   3.387  0.2723 -0.5499  0.2749
 1773SOL    HW2 5505   1.122   2.988   3.428  0.7804  0.1950  0.7922
 1774SOL     OW 5506   2.187   3.410   1.840  0.0740 -0.2804  0.5081
 1774SOL    HW1 5507   2.210   3.363   1.925 -0.7775 -0.3663  0.7031
 1774SOL    HW2 5508   2.189   3.509   1.855 -0.4985 -0.3021  0.7524
 1775SOL     OW 5509   4.847   1.035   4.792  0.0747  0.6325 -0.1701
 1775SOL    HW1 5510   4.912   1.099   4.832  0.6254  0.6287 -1.0159
 1775SOL    HW2 5511   4.886   0.943   4.792 -0.4182  0.4194  0.3866
 1776SOL     OW 5512   0.190   1.870   5.047 -0.4741 -0.0118  0.3725
 1776SOL    HW1 5513   0.170   1.892   5.142  3.4533  1.0338  1.1470
 1776SOL    HW2 5514   0.178   1.772   5.033 -0.4947 -0.3034  2.1526
 1777SOL     OW 5515   4.372   3.373   4.483 -0.0628  0.0590  0.0263
 1777SOL    HW1 5516   4.437   3.359   4.558 -0.2996 -0.2435  0.1768
 1777SOL    HW2 5517   4.338   3.285   4.451 -1.0013  0.2349  0.4830
 1778SOL     OW 5518   2.102   3.175   4.909 -0.2572  0.2205 -0.0520
 1778SOL    HW1 5519   2.127   3.265   4.875 -2.2998  1.6769  1.9791
 1778SOL    HW2 5520   2.173   3.142   4.972 -0.6550  1.6629  1.2172
 1779SOL     OW 5521   4.965   1.850   5.155 -0.5032 -0.0135 -0.6377
 1779SOL    HW1 5522   5.027   1.815   5.085 -2.1724 -0.4870 -1.9463
 1779SOL    HW2 5523   4.871   1.822   5.134 -1.2225  0.8688  1.1475
 1780SOL     OW 5524   3.177   2.442   4.627 -0.0170  0.3522 -0.2890
 1780SOL    HW1 5525   3.105   2.406   4.687  0.2269 -0.9063 -0.7118
 1780SOL    HW2 5526   3.201   2.534   4.655 -0.5531  0.1300  0.9642
 1781SOL     OW 5527   4.474   1.986   0.949  0.7037 -0.1145 -0.1612
 1781SOL    HW1 5528   4.427   1.971   0.862 -2.7039 -0.1336  1.5303
 1781SOL    HW2 5529   4.520   1.902   0.977  1.2076 -0.3223 -1.5263
 1782SOL     OW 5530   2.191   0.137   0.005  0.5170  0.3720 -0.0299
 1782SOL    HW1 5531   2.150   0.148  -0.085  0.1252 -0.5028  0.0274
 1782SOL    HW2 5532   2.217   0.227   0.041  0.5642  0.7389 -0.9521
 1783SOL     OW 5533   0.696   0.336   2.942 -0.3626  0.4639 -0.5148
 1783SOL    HW1 5534   0.624   0.306   2.879  1.1304 -0.5932 -1.7879
 1783SOL    HW2 5535   0.768   0.267   2.946  0.8700  1.7390  0.2687
 1784SOL     OW 5536   2.829   3.202   0.059 -0.0461  0.1559  0.7200
 1784SOL    HW1 5537   2.824   3.294   0.098  1.5760 -0.1404  1.7417
 1784SOL    HW2 5538   2.882   3.143   0.120  0.5653 -0.9782 -0.8410
 1785SOL     OW 5539   2.048   1.424   1.155 -0.3620 -0.3665 -0.1230
 1785SOL    HW1 5540   2.112   1.409   1.230  1.4726 -0.7771 -1.7098
 1785SOL    HW2 5541   2.097   1.423   1.068 -2.4761 -0.2558 -1.3828
 1786SOL     OW 5542   4.835   1.057   0.057  0.3717 -0.0859 -0.0671
 1786SOL    HW1 5543   4.828   1.156   0.067 -0.6129 -0.1319 -0.2477
 1786SOL    HW2 5544   4.833   1.013   0.147  1.5953  0.0899  0.0658
 1787SOL     OW 5545   3.995   0.366   2.619  0.0852  0.0898  0.1945
 1787SOL    HW1 5546   3.937   0.315   2.682  0.5837 -0.8048 -0.0468
 1787SOL    HW2 5547   4.018   0.308   2.540  0.1480  0.9074 -0.4012
 1788SOL     OW 5548   0.333   3.143   0.698 -0.5489  0.1283 -0.1204
 1788SOL    HW1 5549   0.348   3.133   0.796 -3.2064  0.3267  0.3966
 1788SOL    HW2 5550   0.417   3.175   0.654  0.9459 -0.7504  1.9252
 1789SOL     OW 5551   2.202   4.212   4.929 -0.3863 -0.1319 -0.2375
 1789SOL    HW1 5552   2.277   4.161   4.971  0.0435 -1.4174 -2.4209
 1789SOL    HW2 5553   2.203   4.306   4.962  0.8710 -0.6620  1.3553
 1790SOL     OW 5554   4.426   3.920   1.315  0.0082 -0.3326 -0.1186
 1790SOL    HW1 5555   4.444   4.019   1.316 -0.5740 -0.2294  0.7168
 1790SOL    HW2 5556   4.328   3.905   1.299 -0.3315 -0.6990  2.0361
 1791SOL     OW 5557   1.476   5.045   1.858 -0.5498  0.1330 -0.1975
 1791SOL    HW1 5558   1.458   5.114   1.928  0.0845 -0.1707  0.2781
 1791SOL    HW2 5559   1.390   5.004   1.829 -0.7881 -0.0892  0.7734
 1792SOL     OW 5560   2.064   2.741   0.141 -0.0766  0.3592  0.6094
 1792SOL    HW1 5561   1.994   2.672   0.127 -0.2588 -0.0567  3.0871
 1792SOL    HW2 5562   2.048   2.819   0.080 -0.9157 -0.9715 -0.9383
 1793SOL     OW 5563   3.979   0.575   4.403  0.1031 -0.2249  0.4578
 1793SOL    HW1 5564   3.934   0.612   4.484  0.7156  2.1278 -0.1917
 1793SOL    HW2 5565   4.077   0.596   4.406  0.4668 -1.7009 -0.0594
 1794SOL     OW 5566   4.007   3.019   0.502  0.3353 -0.1080 -0.1998
 1794SOL    HW1 5567   4.055   3.083   0.561 -0.0807  1.0539 -1.0793
 1794SOL    HW2 5568   3.971   3.068   0.422 -1.0443 -1.2004 -0.2936
 1795SOL     OW 5569   2.347   0.316   2.292 -0.2418  0.6370 -0.2911
 1795SOL    HW1 5570   2.347   0.331   2.391  0.1754  2.5589 -0.5290
 1795SOL    HW2 5571   2.256   0.336   2.255 -0.3327  0.1628 -0.3213
 1796SOL     OW 5572   0.234   0.857   1.636  0.1155 -0.2436  0.3546
 1796SOL    HW1 5573   0.223   0.801   1.718  1.9138 -0.1865  0.6631
 1796SOL    HW2 5574   0.216   0.801   1.555  1.7466 -1.2762  0.6662
 1797SOL     OW 5575   1.245   0.707   3.100  0.1398 -0.0655 -0.0850
 1797SOL    HW1 5576   1.259   0.769   3.022  0.2525  0.6432  0.4859
 1797SOL    HW2 5577   1.248   0.613   3.069  0.2266  0.2121 -0.9358
 1798SOL     OW 5578   1.713   1.843   0.504 -0.0365 -0.7101  0.4991
 1798SOL    HW1 5579   1.667   1.826   0.592 -1.6852 -0.8635 -0.3565
 1798SOL    HW2 5580   1.722   1.941   0.489  0.3108 -0.6840  0.8649
 1799SOL     OW 5581   2.053   2.325   1.172 -0.5941 -0.1371  0.0270
 1799SOL    HW1 5582   2.115   2.398   1.202  0.5446 -0.6969 -0.8868
 1799SOL    HW2 5583   2.006   2.286   1.252  1.7671 -1.0811  1.0594
 1800SOL     OW 5584   3.441   1.620   2.057  0.6871  0.3734 -0.1215
 1800SOL    HW1 5585   3.421   1.696   1.995  0.6252 -0.7510 -1.5156
 1800SOL    HW2 5586   3.363   1.605   2.118  1.1524  2.1586  0.9995
 1801SOL     OW 5587   1.591   4.518   4.474  0.0951 -0.1979  0.1577
 1801SOL    HW1 5588   1.673   4.539   4.421  0.2537  0.0533  0.4999
 1801SOL    HW2 5589   1.526   4.467   4.416  0.3149 -0.0340 -0.2374
 1802SOL     OW 5590   4.569   2.354   4.969 -0.1707  0.3206  0.3357
 1802SOL    HW1 5591   4.645   2.292   4.991  0.3340  1.0543  0.7209
 1802SOL    HW2 5592   4.590   2.404   4.885 -0.6136 -0.0948 -0.0200
 1803SOL     OW 5593   4.728   1.353   0.254 -0.1393  0.7389  0.0254
 1803SOL    HW1 5594   4.715   1.277   0.318 -2.6122  2.1207  1.2819
 1803SOL    HW2 5595   4.712   1.321   0.161 -0.3924 -0.4262  0.4536
 1804SOL     OW 5596   0.964   2.105   1.239  0.1039  0.3473  0.5398
 1804SOL    HW1 5597   1.019   2.189   1.242  1.2640 -0.2918 -1.3830
 1804SOL    HW2 5598   0.919   2.092   1.327  2.9226  0.9812  2.2152
 1805SOL     OW 5599   1.740   0.181   3.597  0.2605  0.3913  0.0603
 1805SOL    HW1 5600   1.750   0.096   3.546 -2.0502 -2.3946  3.6786
 1805SOL    HW2 5601   1.829   0.224   3.610  1.5018 -1.4338 -1.8944
 1806SOL     OW 5602   1.692   0.860   1.336 -0.1810  0.2501 -0.1054
 1806SOL    HW1 5603   1.645   0.873   1.249  1.8542  0.3778 -1.2430
 1806SOL    HW2 5604   1.711   0.950   1.376 -0.3447  0.2163  0.0506
 1807SOL     OW 5605   3.376   3.769   5.033  0.4266 -0.2054 -0.1675
 1807SOL    HW1 5606   3.379   3.864   5.003  0.9296 -0.1908 -0.0869
 1807SOL    HW2 5607   3.328   3.763   5.120  1.5995  0.1782  0.5264
 1808SOL     OW 5608   3.522   4.315   4.599 -0.4598  0.3899  0.9316
 1808SOL    HW1 5609   3.503   4.230   4.550 -1.8314  2.0940 -1.7215
 1808SOL    HW2 5610   3.453   4.328   4.671 -1.0232 -0.1221  0.4963
 1809SOL     OW 5611   4.884   0.139   3.800  0.0791  0.4585 -0.2852
 1809SOL    HW1 5612   4.885   0.056   3.855  1.6467  0.9938  0.5562
 1809SOL    HW2 5613   4.798   0.187   3.813  0.0514  0.0871  0.9745
 1810SOL     OW 5614   0.570   0.782   2.558  0.2566  0.2707  0.0891
 1810SOL    HW1 5615   0.521   0.778   2.645 -0.5423 -1.3811 -0.3805
 1810SOL    HW2 5616   0.605   0.874   2.543 -0.6392  0.8893  1.5827
 1811SOL     OW 5617   1.205   3.421   4.047 -0.3661 -0.1117  0.1076
 1811SOL    HW1 5618   1.232   3.348   4.111 -0.3895  0.5434  0.8783
 1811SOL    HW2 5619   1.277   3.490   4.042 -0.7737  0.3237  0.1612
 1812SOL     OW 5620   0.359   4.765   1.787 -0.1573 -0.7666 -0.2360
 1812SOL    HW1 5621   0.327   4.724   1.872 -0.2644  0.4813  0.3438
 1812SOL    HW2 5622   0.386   4.860   1.803  4.0161 -1.6629 -0.6049
 1813SOL     OW 5623   3.116   3.869   1.317 -0.1517  0.2022 -0.2549
 1813SOL    HW1 5624   3.046   3.926   1.274  0.8210  1.0738 -0.7503
 1813SOL    HW2 5625   3.170   3.925   1.379 -0.2924 -0.6056  0.6082
 1814SOL     OW 5626   1.982   0.890   3.933  0.2182 -0.1897 -0.7325
 1814SOL    HW1 5627   1.895   0.903   3.885  0.3411  1.2795 -0.6144
 1814SOL    HW2 5628   1.965   0.878   4.030  0.1054 -0.7969 -0.8228
 1815SOL     OW 5629   0.805   2.704   0.661 -0.0108 -0.3024  0.1353
 1815SOL    HW1 5630   0.767   2.719   0.570 -0.6830 -1.0602  0.2709
 1815SOL    HW2 5631   0.798   2.788   0.714 -0.4928 -0.1164 -0.2141
 1816SOL     OW 5632   2.746   0.052   3.645 -0.4281  0.4244 -0.1801
 1816SOL    HW1 5633   2.716   0.087   3.734 -4.9566 -2.0719 -0.3695
 1816SOL    HW2 5634   2.765  -0.046   3.653 -3.4563 -0.4801 -2.1956
 1817SOL     OW 5635   1.458   0.427   2.323  0.2464 -0.3251 -0.5720
 1817SOL    HW1 5636   1.375   0.482   2.319 -0.7246 -1.7682 -1.3651
 1817SOL    HW2 5637   1.538   0.486   2.312 -0.7709  0.8218 -2.3217
 1818SOL     OW 5638   2.172   1.399   1.379 -0.2268  0.4807 -0.8424
 1818SOL    HW1 5639   2.087   1.382   1.429 -1.2420 -0.0587 -2.6850
 1818SOL    HW2 5640   2.249   1.361   1.431 -1.2168 -0.0083  0.3228
 1819SOL     OW 5641   1.799   1.692   2.329 -0.5460  0.1255  0.0810
 1819SOL    HW1 5642   1.797   1.791   2.334  0.1087  0.5033 -3.8964
 1819SOL    HW2 5643   1.875   1.663   2.272 -1.9473 -2.5501 -0.6055
 1820SOL     OW 5644   0.563   3.439   4.967  0.7352 -0.5547  0.1634
 1820SOL    HW1 5645   0.578   3.500   4.890  0.2553 -1.1637 -0.4260
 1820SOL    HW2 5646   0.523   3.491   5.043  1.0377  0.0100 -0.0577
 1821SOL     OW 5647   2.485   0.878   1.769  0.3675 -0.7365 -0.4560
 1821SOL    HW1 5648   2.451   0.961   1.813 -1.0618 -1.8766  0.6841
 1821SOL    HW2 5649   2.583   0.869   1.787 -0.0777 -0.9745  2.3666
 1822SOL     OW 5650   1.803   1.514   0.513  0.0723  0.0715 -0.5442
 1822SOL    HW1 5651   1.719   1.548   0.555 -0.1291 -0.4976 -0.4768
 1822SOL    HW2 5652   1.873   1.585   0.516 -0.1031  0.2184  0.2804
 1823SOL     OW 5653   1.623   0.343   2.747  0.4321 -0.3909 -0.1022
 1823SOL    HW1 5654   1.604   0.441   2.744 -1.7598 -0.7534 -0.0424
 1823SOL    HW2 5655   1.702   0.326   2.805 -0.1462  1.2414  1.2502
 1824SOL     OW 5656   0.653   0.063   4.087  0.5097 -0.0075 -0.0736
 1824SOL    HW1 5657   0.568   0.062   4.139  1.6565 -1.5754  1.9339
 1824SOL    HW2 5658   0.696   0.153   4.095 -0.2194  0.3327  0.1265
 1825SOL     OW 5659   2.696   1.000   0.780 -0.0504 -0.1626  0.2305
 1825SOL    HW1 5660   2.617   0.985   0.839  0.6803 -1.3541  0.9475
 1825SOL    HW2 5661   2.673   1.069   0.711 -2.2923 -1.6725 -0.6433
 1826SOL     OW 5662   4.244   4.646   4.175 -0.2854  0.8796 -0.0018
 1826SOL    HW1 5663   4.230   4.553   4.209  0.9363 -0.2267 -2.3248
 1826SOL    HW2 5664   4.169   4.671   4.115  0.5210  0.4575 -1.2145
 1827SOL     OW 5665   2.449   2.006   3.515  0.4493 -0.2284  0.3202
 1827SOL    HW1 5666   2.513   2.082   3.508 -0.5580  0.6032 -0.1515
 1827SOL    HW2 5667   2.385   2.009   3.438  1.3824 -2.5154 -0.6233
 1828SOL     OW 5668   2.410   2.710   3.446 -0.8319  0.0857  0.4172
 1828SOL    HW1 5669   2.446   2.750   3.362  0.6923 -1.9006  0.0553
 1828SOL    HW2 5670   2.312   2.727   3.451 -0.5780  2.1278 -0.6480
 1829SOL     OW 5671   0.157   4.691   4.097 -0.0291  0.1941 -0.4619
 1829SOL    HW1 5672   0.208   4.756   4.153 -0.2485 -0.1915  0.1948
 1829SOL    HW2 5673   0.059   4.715   4.101 -0.5786 -1.9517  2.3515
 1830SOL     OW 5674   4.760   3.831   4.382 -0.4324  0.1409 -0.1131
 1830SOL    HW1 5675   4.693   3.854   4.311 -1.4859 -0.5011  0.6474
 1830SOL    HW2 5676   4.822   3.908   4.396 -1.8054  1.2453  0.0615
 1831SOL     OW 5677   5.104   0.853   4.903 -0.2946  0.7036 -0.0105
 1831SOL    HW1 5678   5.124   0.918   4.976 -0.5926  3.1196 -1.9338
 1831SOL    HW2 5679   5.006   0.835   4.901 -0.1938  0.0399  0.6184
 1832SOL     OW 5680   4.931   4.011   3.816  0.3012  0.2526 -0.5089
 1832SOL    HW1 5681   4.859   3.972   3.759 -1.9076  3.0577  0.0933
 1832SOL    HW2 5682   5.019   4.004   3.769 -0.8127 -0.8354 -2.5596
 1833SOL     OW 5683   0.745   4.435   1.926 -0.1874  0.6179 -0.3061
 1833SOL    HW1 5684   0.658   4.388   1.939  0.9040 -1.0699  1.4064
 1833SOL    HW2 5685   0.819   4.368   1.919  1.3057  2.0359  1.0744
 1834SOL     OW 5686   3.193   3.423   2.854 -0.1802  0.3774 -0.1676
 1834SOL    HW1 5687   3.143   3.337   2.847  0.3245 -0.1239  1.8924
 1834SOL    HW2 5688   3.291   3.406   2.848 -0.1099  1.0212 -1.2557
 1835SOL     OW 5689   4.241   3.240   3.772  0.4656 -0.5326  0.2643
 1835SOL    HW1 5690   4.240   3.302   3.694  2.1038 -1.4466 -0.5495
 1835SOL    HW2 5691   4.278   3.151   3.744 -2.4154 -2.1514  1.2192
 1836SOL     OW 5692   2.479   2.340   1.140 -0.2716  0.5203 -0.6855
 1836SOL    HW1 5693   2.425   2.263   1.176 -0.9773 -0.1041 -2.9491
 1836SOL    HW2 5694   2.427   2.425   1.151 -0.4863  0.3386 -0.2666
 1837SOL     OW 5695   2.407   4.963   1.449 -0.3387 -0.1443 -0.1165
 1837SOL    HW1 5696   2.502   4.994   1.458 -0.1634 -0.9605  1.0925
 1837SOL    HW2 5697   2.385   4.901   1.524 -2.0835  0.6461  0.0816
 1838SOL     OW 5698   1.436   2.154   2.174  0.0046 -0.0080  0.2389
 1838SOL    HW1 5699   1.367   2.082   2.179 -0.2683  0.1772 -0.7019
 1838SOL    HW2 5700   1.399   2.239   2.212 -0.6300  0.3357 -1.0913
 1839SOL     OW 5701   2.150   1.101   1.653 -0.5120 -0.0362  0.0201
 1839SOL    HW1 5702   2.144   1.195   1.688 -1.0591 -0.0721  0.0328
 1839SOL    HW2 5703   2.058   1.064   1.642 -0.2849 -0.8743  0.8328
 1840SOL     OW 5704   4.077   2.205   1.674  0.3863 -0.7038  0.0998
 1840SOL    HW1 5705   4.117   2.297   1.672 -1.2956  0.0639  0.7390
 1840SOL    HW2 5706   4.018   2.195   1.753 -0.1433 -2.0640 -0.4333
 1841SOL     OW 5707   1.446   0.926   0.462 -0.4077  0.1446 -0.0808
 1841SOL    HW1 5708   1.495   0.889   0.541  0.6742  2.3324  0.3735
 1841SOL    HW2 5709   1.467   0.871   0.381  2.1768  0.4273  0.2860
 1842SOL     OW 5710   2.929   4.881   0.467  0.4286  0.2001 -0.1556
 1842SOL    HW1 5711   2.937   4.898   0.369  0.4710 -1.6757 -0.5200
 1842SOL    HW2 5712   2.979   4.798   0.491  0.4916  0.6738  1.4844
 1843SOL     OW 5713   2.404   2.229   5.080  0.0329 -0.5349  0.0932
 1843SOL    HW1 5714   2.464   2.216   5.001  1.3732 -0.0751  1.0061
 1843SOL    HW2 5715   2.453   2.277   5.152 -1.5068  0.0352  0.8120
 1844SOL     OW 5716   0.347   3.304   2.814 -0.1752  0.3919  0.3961
 1844SOL    HW1 5717   0.391   3.386   2.849 -2.2069  1.3294  0.8813
 1844SOL    HW2 5718   0.247   3.314   2.819 -0.4941 -1.9907  0.2005
 1845SOL     OW 5719   1.004   0.182   4.670 -0.2089 -0.4434 -0.2291
 1845SOL    HW1 5720   1.060   0.248   4.621 -0.4714 -1.0570 -1.3749
 1845SOL    HW2 5721   1.046   0.092   4.664  0.0299 -0.4603  1.1416
 1846SOL     OW 5722   5.087   4.426   4.330 -0.3496  0.0875  0.0158
 1846SOL    HW1 5723   5.022   4.385   4.267  1.6548 -1.4378 -1.1699
 1846SOL    HW2 5724   5.180   4.415   4.295  0.6211  2.0572  1.7001
 1847SOL     OW 5725   0.355   0.988   1.091  0.1223  0.0392 -0.8967
 1847SOL    HW1 5726   0.396   0.928   1.160  1.4891  1.6363 -0.2588
 1847SOL    HW2 5727   0.411   0.988   1.009  0.2628  0.6259 -0.8023
 1848SOL     OW 5728   2.647   4.466   2.011  0.3594 -0.3449 -0.0711
 1848SOL    HW1 5729   2.722   4.531   2.003  0.5801 -0.6653 -0.6141
 1848SOL    HW2 5730   2.681   4.380   2.050  0.0682 -0.1485  0.6475
 1849SOL     OW 5731   1.076   4.950   1.073  0.2991  0.4406  0.3726
 1849SOL    HW1 5732   1.075   4.875   1.006  1.4099 -1.3569  2.2679
 1849SOL    HW2 5733   0.986   4.960   1.113  0.1778  0.0014  0.2183
 1850SOL     OW 5734   3.928   2.601   0.782  0.3058  0.1624 -0.0532
 1850SOL    HW1 5735   3.858   2.530   0.783  0.5118 -0.0614  2.1611
 1850SOL    HW2 5736   4.008   2.567   0.732  0.1792 -0.9372  0.4667
 1851SOL     OW 5737   0.716   2.898   1.473 -0.1050  0.8240 -0.7471
 1851SOL    HW1 5738   0.787   2.968   1.482  2.9643 -2.1949  1.7707
 1851SOL    HW2 5739   0.756   2.816   1.431 -1.7417 -1.3456  1.6324
 1852SOL     OW 5740   2.207   2.053   2.716  0.5332 -0.0904  0.0649
 1852SOL    HW1 5741   2.225   2.151   2.707  0.5560 -0.1662 -0.8016
 1852SOL    HW2 5742   2.286   2.008   2.756  0.3516  0.3060  0.8975
 1853SOL     OW 5743   3.011   0.178   3.226 -0.5591  0.4694 -0.5320
 1853SOL    HW1 5744   2.939   0.165   3.294 -0.1507 -0.5669 -0.2602
 1853SOL    HW2 5745   3.089   0.119   3.249 -0.1043  0.6710 -1.4821
 1854SOL     OW 5746   1.661   2.598   3.539  0.4707  0.2471  0.5442
 1854SOL    HW1 5747   1.579   2.541   3.551  0.4538  0.4538  1.4536
 1854SOL    HW2 5748   1.641   2.692   3.567  0.3484  0.8678 -1.4258
 1855SOL     OW 5749   0.801   2.537   4.514  0.3542  0.4742  0.6033
 1855SOL    HW1 5750   0.878   2.577   4.466  0.2715  0.4998  0.4914
 1855SOL    HW2 5751   0.825   2.445   4.544 -0.0349 -0.0571 -0.6311
 1856SOL     OW 5752   3.369   4.656   4.592  0.1546  0.7799  0.2517
 1856SOL    HW1 5753   3.437   4.606   4.539  0.3990 -0.7032  1.8785
 1856SOL    HW2 5754   3.408   4.743   4.623  0.3338  1.2073 -1.1155
 1857SOL     OW 5755   3.494   2.733   1.943  0.1292 -0.3082 -0.5961
 1857SOL    HW1 5756   3.591   2.756   1.945 -0.4301  2.3364  0.9029
 1857SOL    HW2 5757   3.442   2.811   1.907 -1.5340 -1.3980 -0.6898
 1858SOL     OW 5758   3.534   4.776   4.933  0.8035  0.1237  0.0471
 1858SOL    HW1 5759   3.500   4.684   4.954 -0.9194  1.0684  1.6431
 1858SOL    HW2 5760   3.537   4.789   4.834  0.4168 -1.4095 -0.1848
 1859SOL     OW 5761   4.489   2.706   1.164 -0.0308 -0.5278  0.0348
 1859SOL    HW1 5762   4.487   2.709   1.264 -2.7716  0.7845  0.0298
 1859SOL    HW2 5763   4.582   2.722   1.132  0.6512  0.6155  2.3666
 1860SOL     OW 5764   0.368   0.307   3.389  0.2570  0.4439 -0.0506
 1860SOL    HW1 5765   0.327   0.339   3.474  2.3612 -0.2978  1.3187
 1860SOL    HW2 5766   0.302   0.251   3.339 -0.3975 -0.8212  2.1031
 1861SOL     OW 5767   3.112   0.136   0.695  0.1726 -0.0818  0.1581
 1861SOL    HW1 5768   3.128   0.157   0.791 -1.5355 -0.5299  0.5821
 1861SOL    HW2 5769   3.032   0.187   0.662 -1.7012 -2.8041  0.1436
 1862SOL     OW 5770   2.837   2.632   1.341 -0.3418 -0.4953  0.5780
 1862SOL    HW1 5771   2.916   2.578   1.313 -1.7966 -2.1707 -0.5911
 1862SOL    HW2 5772   2.867   2.722   1.374  1.9254 -0.6043 -0.9673
 1863SOL     OW 5773   2.618   2.512   1.896 -0.8194  0.1176 -0.1136
 1863SOL    HW1 5774   2.597   2.415   1.890  0.8716 -0.3038  0.1484
 1863SOL    HW2 5775   2.666   2.542   1.814 -2.3749  1.0545 -0.7333
 1864SOL     OW 5776   4.835   1.328   0.803 -0.4987 -0.5626  0.3061
 1864SOL    HW1 5777   4.896   1.249   0.799  0.2036 -0.1432  1.7475
 1864SOL    HW2 5778   4.817   1.350   0.899 -2.4481 -0.2915 -0.0801
 1865SOL     OW 5779   3.636   0.907   1.928 -0.8997  0.1596  0.5471
 1865SOL    HW1 5780   3.701   0.836   1.958 -0.3334  0.2091 -0.5371
 1865SOL    HW2 5781   3.667   0.996   1.960 -0.5674  0.1521  0.2476
 1866SOL     OW 5782   3.576   1.915   2.231  0.2974 -0.4198 -0.5775
 1866SOL    HW1 5783   3.672   1.899   2.254 -0.2734 -2.9475  0.3405
 1866SOL    HW2 5784   3.558   1.885   2.137  0.6246  1.2517 -1.2137
 1867SOL     OW 5785   1.249   4.077   2.042  0.5403 -0.5010 -0.2019
 1867SOL    HW1 5786   1.276   4.005   1.979  0.4814  0.8407 -1.8229
 1867SOL    HW2 5787   1.330   4.122   2.079  0.6377 -2.2807  1.9965
 1868SOL     OW 5788   0.325   2.741   1.156  0.3877 -0.0845  0.2537
 1868SOL    HW1 5789   0.343   2.671   1.087  0.4592  0.8711 -0.7320
 1868SOL    HW2 5790   0.331   2.701   1.247  0.2586 -1.3849 -0.2934
 1869SOL     OW 5791   4.429   0.453   1.330 -0.6653  0.0433  0.1989
 1869SOL    HW1 5792   4.362   0.442   1.403 -3.2169  0.5531 -1.9120
 1869SOL    HW2 5793   4.423   0.374   1.267  0.7247  0.1099 -0.0398
 1870SOL     OW 5794   2.738   0.777   1.859  0.2427 -0.0523 -0.1427
 1870SOL    HW1 5795   2.810   0.832   1.817  1.2706 -0.7115  0.7139
 1870SOL    HW2 5796   2.718   0.699   1.800  1.0827 -0.5117  0.1624
[truncated: 544,856 more chars]
