# Supplementary material for: Host–guest complexation of progesterone with β-cyclodextrin derivatives: hydration structure, binding thermodynamics, and loading pathways from molecular dynamics simulations
Source: RSC Adv. 2026 Jul 30. Online ahead of print. doi: 10.1039/d6ra04566a (PMC13420253; doi:10.1039/d6ra04566a)
Supplement: RA-OLF-D6RA04566A-s001 [file RA-OLF-D6RA04566A-s001.zip › 2-HPBCD/Replica_5/npt.gro]

Progesterone/2HPBCD in Water in water
13692
    12HPBC  H98    1   2.873   2.588   1.788  1.0101  1.5832  0.1129
    12HPBC  O42    2   2.804   2.633   1.840 -0.0577  0.0541  0.0796
    12HPBC  C62    3   2.741   2.539   1.925  0.0997 -0.4018 -0.2994
    12HPBC  H94    4   2.816   2.515   2.006 -0.1041  1.2997  0.4276
    12HPBC  C63    5   2.619   2.611   1.980 -0.1740 -0.6224 -0.6107
    12HPBC  C61    6   2.710   2.408   1.852 -0.3813 -0.3755 -0.1494
    12HPBC  O33    7   2.691   2.305   1.950 -0.0794  0.0827  0.3982
    12HPBC  C38    8   2.590   2.207   1.940  0.0105  0.0571 -0.3176
    12HPBC  H44    9   2.539   2.216   1.839  0.4062 -0.1508 -0.5357
    12HPBC  C37   10   2.650   2.067   1.956  0.1753  0.0957 -0.6070
    12HPBC  H43   11   2.709   2.040   1.863 -0.1071  0.0048 -0.7583
    12HPBC  O31   12   2.732   2.050   2.070 -0.1127  1.1112 -0.2435
    12HPBC  C35   13   2.856   2.052   2.140 -0.4189  0.3183  0.3320
    12HPBC  H40   14   2.880   1.951   2.183 -1.5625  0.8262  2.2986
    12HPBC  C33   15   2.959   2.098   2.036 -0.1703  0.0479  0.4556
    12HPBC  H38   16   2.918   2.185   1.978 -0.0778  1.0879  1.8971
    12HPBC  O29   17   2.989   1.988   1.951 -0.1398  0.2452  0.2109
    12HPBC H108   18   3.017   2.024   1.865  1.1122 -0.1920  0.4181
    12HPBC  C32   19   3.091   2.135   2.104  0.1797  0.3594 -0.3829
    12HPBC  H37   20   3.118   2.035   2.151 -0.9879  0.9858  1.7703
    12HPBC  O28   21   3.197   2.173   2.019  0.3512 -0.3509 -0.4942
    12HPBC  C43   22   3.333   2.135   2.041  0.3180 -0.1454  0.0737
    12HPBC  C44   23   3.345   1.996   1.978  0.4826  0.2616 -0.7996
    12HPBC  H52   24   3.297   1.919   2.046  2.3484  1.2287  1.7600
    12HPBC  O36   25   3.293   1.976   1.847 -0.3260  0.4067 -0.5091
    12HPBC  H56   26   3.238   2.052   1.821  0.7808  1.3611 -0.1191
    12HPBC  C45   27   3.493   1.962   1.972  0.4023 -0.1382 -0.5581
    12HPBC  C31   28   3.081   2.229   2.224 -0.4438  0.3616 -0.4342
    12HPBC  H36   29   3.169   2.226   2.295 -1.0907  0.7812  0.4108
    12HPBC  O27   30   2.972   2.192   2.308  0.2193 -0.0835  0.2461
    12HPBC  C34   31   2.846   2.158   2.250  0.1088  0.7060  0.0144
    12HPBC  H39   32   2.803   2.254   2.210 -1.1464  0.4821  0.7726
    12HPBC  C36   33   2.746   2.107   2.354  0.1236  0.1680 -0.2327
    12HPBC  O30   34   2.716   2.178   2.472  0.4793  0.1112 -0.1069
    12HPBC H104   35   2.685   2.268   2.454  2.5013  0.5419 -2.0390
    12HPBC  O26   36   3.054   2.360   2.178 -0.5574  0.6748  0.5024
    12HPBC  C29   37   3.139   2.463   2.230  0.2583  0.0956  0.3410
    12HPBC  H33   38   3.216   2.428   2.303 -0.1878  1.1956  1.3720
    12HPBC  C27   39   3.200   2.543   2.114 -0.1938 -0.2259 -0.1230
    12HPBC  H31   40   3.115   2.582   2.050  0.5567  2.4204  0.3805
    12HPBC  O24   41   3.273   2.452   2.033 -0.3981 -0.3365 -0.1853
    12HPBC H107   42   3.240   2.361   2.023 -1.4770 -0.3987  2.7309
    12HPBC  C26   43   3.282   2.659   2.170 -0.3506 -0.0176 -0.3235
    12HPBC  H30   44   3.364   2.607   2.228  0.3092 -2.2689 -3.0816
    12HPBC  O23   45   3.347   2.734   2.070 -0.7353  0.3483 -0.3010
    12HPBC  C46   46   3.444   2.836   2.097  0.2291 -0.5861 -0.1921
    12HPBC  C47   47   3.453   2.943   1.988 -0.1427 -0.5439 -0.1825
    12HPBC  H63   48   3.447   2.895   1.886  0.4664  1.3229 -1.1498
    12HPBC  O37   49   3.348   3.037   2.004  0.1393 -0.3211  0.4004
    12HPBC  H62   50   3.347   3.082   2.090  2.3613 -0.1685  0.4005
    12HPBC  C48   51   3.585   3.018   1.999 -0.0956 -0.6559  0.0194
    12HPBC  C25   52   3.188   2.745   2.255 -0.1124 -0.1157  0.0392
    12HPBC  H29   53   3.252   2.818   2.313 -1.0455 -0.7388  1.9597
    12HPBC  O22   54   3.112   2.667   2.347 -0.7008 -0.0997 -0.4284
    12HPBC  C28   55   3.037   2.555   2.299 -0.6288  0.0069 -0.7995
    12HPBC  H32   56   2.960   2.587   2.224 -1.7207  0.5524  0.5205
    12HPBC  C30   57   2.968   2.504   2.426  0.1759  0.0743 -0.3208
    12HPBC  O25   58   2.840   2.561   2.440  0.0871 -0.3507  0.6768
    12HPBC H103   59   2.855   2.654   2.464 -2.1971  0.6831 -1.4282
    12HPBC  O21   60   3.081   2.806   2.187  0.0381  0.1246  0.0154
    12HPBC  C23   61   3.063   2.945   2.162  0.1311  0.1443  0.0604
    12HPBC  H26   62   3.164   2.989   2.142 -0.0129 -0.0163 -1.1212
    12HPBC  C21   63   2.978   2.931   2.034  0.0746 -0.2261  0.1397
    12HPBC  H24   64   2.885   2.869   2.050 -0.5421  0.5148 -0.5544
    12HPBC  O19   65   3.043   2.866   1.927 -0.3215  0.4736 -0.5324
    12HPBC H106   66   3.056   2.773   1.952 -0.6236  0.1012 -1.6735
    12HPBC  C20   67   2.934   3.066   1.978  0.2791 -0.2818 -0.1572
    12HPBC  H23   68   3.022   3.137   1.970 -1.6177  2.1972 -0.1995
    12HPBC  O18   69   2.883   3.059   1.847 -0.5480 -0.1395  0.1534
    12HPBC  C49   70   2.878   3.175   1.762 -0.0996 -0.5126 -0.3883
    12HPBC  C50   71   2.795   3.131   1.641 -0.5365  0.1921 -0.3452
    12HPBC  H66   72   2.687   3.121   1.674 -0.3956  0.4101  0.2039
    12HPBC  O38   73   2.797   3.235   1.544  0.5223  0.7015  0.2038
    12HPBC  H70   74   2.723   3.216   1.484  1.3035 -1.2022 -0.2486
    12HPBC  C51   75   2.849   3.004   1.579  0.2332 -0.0101  0.7113
    12HPBC  C19   76   2.842   3.139   2.077  0.2754 -0.5006 -0.0004
    12HPBC  H22   77   2.834   3.249   2.056 -0.3750 -0.2538  1.3910
    12HPBC  O17   78   2.909   3.131   2.202  0.4997  0.1074 -0.0833
    12HPBC  C22   79   2.982   3.025   2.264  0.3235  0.1559  0.2038
    12HPBC  H25   80   2.920   2.952   2.323  1.5398 -0.3359  0.9171
    12HPBC  C24   81   3.081   3.084   2.366  0.1571  0.3788  0.2372
    12HPBC  O20   82   3.131   2.979   2.446  0.4741  0.1974 -0.1945
    12HPBC H102   83   3.226   2.996   2.448  0.2444  1.8267 -0.9273
    12HPBC  O16   84   2.714   3.080   2.094  0.1755 -0.3231 -0.1389
    12HPBC  C17   85   2.621   3.074   2.202 -0.0013 -0.1443 -0.2791
    12HPBC  H19   86   2.671   3.095   2.300  0.8576 -3.0881  0.0284
    12HPBC  C15   87   2.502   3.164   2.172  0.2756  0.3868  0.1940
    12HPBC  H17   88   2.460   3.138   2.070 -0.5549  0.0468  0.6095
    12HPBC  O14   89   2.547   3.299   2.167  0.8179  0.1987 -0.0823
    12HPBC H112   90   2.593   3.332   2.246  0.4814 -0.3525  0.3526
    12HPBC  C14   91   2.397   3.147   2.282  0.4457  0.1074  0.3145
    12HPBC  H16   92   2.450   3.161   2.381 -2.5001  0.5515  1.9297
    12HPBC  O13   93   2.296   3.245   2.273  0.0046 -0.3736 -0.0501
    12HPBC  C52   94   2.183   3.252   2.360 -0.3337 -0.1186 -0.5065
    12HPBC  C53   95   2.072   3.338   2.298 -0.1145  0.2928 -0.3285
    12HPBC  H73   96   2.013   3.361   2.392 -0.1366 -1.1029  0.0216
    12HPBC  O39   97   2.125   3.462   2.254 -0.4112  0.3683 -0.4697
    12HPBC  H77   98   2.186   3.463   2.179 -0.0569 -0.5222 -0.2019
    12HPBC  C54   99   1.994   3.267   2.189 -0.2858  0.4864 -0.3340
    12HPBC  C13  100   2.357   3.000   2.279 -0.1027  0.2615 -0.1565
    12HPBC  H15  101   2.291   2.977   2.367  0.1956  1.2533  0.3374
    12HPBC  O12  102   2.470   2.915   2.297 -0.1663  0.2738  0.3072
    12HPBC  C16  103   2.581   2.926   2.209 -0.0228 -0.1109  0.4362
    12HPBC  H18  104   2.545   2.894   2.106  1.0347  0.6231 -0.1908
    12HPBC  C18  105   2.693   2.835   2.260  0.3184 -0.0114 -0.1134
    12HPBC  O15  106   2.722   2.846   2.398  0.0792  0.6240 -0.1130
    12HPBC H101  107   2.648   2.891   2.443 -0.0172  1.3706 -0.9913
    12HPBC  O11  108   2.286   2.963   2.163  0.2878 -0.3654 -0.2024
    12HPBC  C11  109   2.191   2.880   2.096  0.2291 -0.6682  0.2482
    12HPBC  H12  110   2.122   2.940   2.030  0.4886 -1.3090 -0.6323
    12HPBC   C9  111   2.264   2.778   2.007  0.0943 -0.2340 -0.3685
    12HPBC  H10  112   2.329   2.714   2.073 -0.9808 -0.8093  0.1502
    12HPBC   O9  113   2.338   2.843   1.904  0.3014  0.2604  0.0877
    12HPBC H111  114   2.280   2.899   1.851  0.3941  1.2837  1.0295
    12HPBC   C8  115   2.162   2.681   1.948 -0.3061 -0.0853  0.0735
    12HPBC   H9  116   2.103   2.737   1.869 -0.0300  0.8951  0.5534
    12HPBC   O8  117   2.237   2.579   1.884 -0.0580  0.2096 -0.1068
    12HPBC  C55  118   2.204   2.556   1.746 -0.0632 -0.3635 -0.0123
    12HPBC  C56  119   2.323   2.494   1.673  0.1546  0.2437 -0.1802
    12HPBC  H80  120   2.410   2.566   1.675 -0.7599  1.3538  0.8727
    12HPBC  O40  121   2.364   2.378   1.745 -0.0077  0.4740  0.2870
    12HPBC  H84  122   2.419   2.407   1.820  0.8552  1.2615 -0.6196
    12HPBC  C57  123   2.286   2.467   1.528 -0.3002 -0.0247 -0.0160
    12HPBC   C7  124   2.063   2.626   2.051  0.0068 -0.4282  0.1942
    12HPBC   H8  125   1.972   2.582   2.000  0.1280 -0.5992  0.1251
    12HPBC   O7  126   2.014   2.724   2.141 -0.2229 -0.3642  0.0013
    12HPBC  C10  127   2.109   2.811   2.205 -0.6179  0.0228  0.0676
    12HPBC  H11  128   2.180   2.752   2.270 -1.1410  1.0921  1.6653
    12HPBC  C12  129   2.037   2.914   2.292 -0.2211  0.0487  0.3682
    12HPBC  O10  130   1.969   2.864   2.405  0.1098 -0.3865  0.3737
    12HPBC H100  131   2.032   2.820   2.465  0.1846 -2.3426 -1.0053
    12HPBC   O6  132   2.129   2.532   2.135  0.9605 -0.4009 -0.5045
    12HPBC   C2  133   2.070   2.405   2.164  0.1939  0.0690  0.0510
    12HPBC   H1  134   1.962   2.428   2.182  0.1934  2.3200 -2.2994
    12HPBC   C1  135   2.142   2.352   2.289 -0.6064 -0.0459  0.4675
    12HPBC   H2  136   2.252   2.378   2.283  0.4335 -3.9625  0.1510
    12HPBC   C6  137   2.084   2.405   2.420 -0.4620 -0.4748  0.7062
    12HPBC   O2  138   2.132   2.531   2.460  0.3518 -0.5382 -0.0398
    12HPBC  H99  139   2.224   2.540   2.429  0.8685  0.3118  1.6067
    12HPBC   O1  140   2.133   2.210   2.291 -0.1142 -0.1015 -0.5731
    12HPBC   C5  141   2.160   2.125   2.180  0.1551 -0.0174 -0.5741
    12HPBC   H4  142   2.136   2.021   2.217 -2.2850  0.2195 -1.2605
    12HPBC   O4  143   2.297   2.153   2.160  0.1634  0.2359 -0.1739
    12HPBC  C41  144   2.375   2.117   2.046 -0.0666 -0.1061 -0.2261
    12HPBC  H47  145   2.306   2.118   1.958 -0.8662 -0.7028  0.3895
    12HPBC  C39  146   2.479   2.231   2.043  0.0182 -0.1844 -0.2523
    12HPBC  H45  147   2.520   2.243   2.147  1.4186 -2.2915 -0.5089
    12HPBC  O34  148   2.423   2.360   2.026  0.2112 -0.0932 -0.1942
    12HPBC H109  149   2.326   2.360   2.027  0.1424  2.4617  1.2565
    12HPBC  C40  150   2.444   1.981   2.058  0.2276  0.0470 -0.1805
    12HPBC  O32  151   2.554   1.963   1.968  0.5029 -0.1235  0.1866
    12HPBC  H46  152   2.485   1.967   2.161  1.8474  1.3127 -0.6082
    12HPBC  C42  153   2.363   1.856   2.023  0.1448 -0.0089  0.2076
    12HPBC  O35  154   2.437   1.748   2.075 -0.2445 -0.6705 -0.6004
    12HPBC H105  155   2.527   1.755   2.041  0.2318  2.7842  0.9080
    12HPBC   C4  156   2.068   2.168   2.065  0.0455 -0.0321 -0.4930
    12HPBC   H3  157   1.964   2.166   2.109 -0.1036 -0.7516 -0.8697
    12HPBC   C3  158   2.088   2.318   2.039 -0.1964  0.0825 -0.0152
    12HPBC   H5  159   2.192   2.336   2.001  0.3867  0.6681  1.7379
    12HPBC   O3  160   1.994   2.351   1.938 -0.2934 -0.3264 -0.0633
    12HPBC H110  161   2.028   2.420   1.878 -2.1679  0.4121 -0.3229
    12HPBC   O5  162   2.074   2.088   1.949  0.1226  0.2312 -0.6710
    12HPBC  C58  163   2.000   1.966   1.952  0.1010  0.2505 -0.3595
    12HPBC  C59  164   1.894   1.934   1.847 -0.2293  0.4168 -0.0777
    12HPBC  H87  165   1.808   2.006   1.855 -0.4933  0.4108 -2.2188
    12HPBC  O41  166   1.958   1.929   1.720  0.4403  0.0211  0.2707
    12HPBC  H90  167   1.964   2.020   1.687  1.3026 -0.4249 -0.8809
    12HPBC  C60  168   1.845   1.792   1.869 -0.4313  0.5402  0.2731
    2XWSP    O3  169   3.039   2.839   3.715 -0.2421 -0.5302 -0.2581
    2XWSP    C3  170   2.938   2.780   3.754 -0.2685 -0.1336  0.2864
    2XWSP    C2  171   2.935   2.631   3.769 -0.1489 -0.1137  0.5109
    2XWSP    C1  172   2.796   2.575   3.747 -0.0272 -0.0986 -0.3510
    2XWSP   C10  173   2.689   2.645   3.831 -0.0153 -0.0206 -0.4008
    2XWSP   C19  174   2.712   2.607   3.977 -0.1855 -0.0073 -0.3698
    2XWSP    C5  175   2.701   2.796   3.822 -0.7274  0.0438 -0.3459
    2XWSP    C4  176   2.815   2.854   3.783 -0.3874 -0.2761  0.1479
    2XWSP    H4  177   2.808   2.964   3.775 -0.0018 -0.3765 -2.4017
    2XWSP    C6  178   2.578   2.873   3.855 -0.4942  0.1277  0.3511
    2XWSP    C7  179   2.458   2.813   3.783  0.3811 -0.4766 -0.6336
    2XWSP    C8  180   2.434   2.670   3.826 -0.3375 -0.0979  0.2746
    2XWSP    C9  181   2.555   2.588   3.779 -0.2901 -0.0733  0.3534
    2XWSP   C11  182   2.543   2.439   3.806  0.2922 -0.1954 -0.0559
    2XWSP   C12  183   2.412   2.386   3.752 -0.0695  0.5357  0.0970
    2XWSP   C13  184   2.288   2.464   3.793 -0.2880  0.1265  0.2226
    2XWSP   C18  185   2.258   2.446   3.941 -0.1563 -0.1641  0.2136
    2XWSP   C14  186   2.312   2.612   3.757 -0.4657  0.1692  0.2775
    2XWSP   C15  187   2.175   2.675   3.777 -0.3967  0.2221  0.5958
    2XWSP   C16  188   2.088   2.572   3.704 -0.2436  0.4316  0.1154
    2XWSP   C17  189   2.160   2.437   3.712 -0.3095  0.3994  0.1635
    2XWSP   C20  190   2.063   2.335   3.767  0.5389 -0.3060  0.3782
    2XWSP   O20  191   1.978   2.363   3.851  0.6197 -0.0015  0.3601
    2XWSP   C21  192   2.063   2.202   3.698  0.1596 -0.0490 -0.1246
    3SOL     OW  193   2.559   4.241   4.544  0.9372  0.1623  0.0293
    3SOL    HW1  194   2.513   4.320   4.584 -0.1241 -1.3528  1.9265
    3SOL    HW2  195   2.632   4.211   4.605  0.2655 -1.2995  0.1412
    4SOL     OW  196   5.153   4.801   2.533 -0.3428  0.1488  0.2770
    4SOL    HW1  197   5.222   4.855   2.485 -1.2837  2.8417  1.7390
    4SOL    HW2  198   5.110   4.737   2.469  1.2269  0.7198 -1.4275
    5SOL     OW  199   1.697   1.306   1.040  0.7324  0.8543 -0.1737
    5SOL    HW1  200   1.608   1.274   1.008  0.5417  0.2023  0.9547
    5SOL    HW2  201   1.686   1.392   1.090  0.6498  0.5472  0.3542
    6SOL     OW  202   3.911   1.551   3.839  0.5115 -0.1844 -0.2956
    6SOL    HW1  203   3.984   1.565   3.905  1.3633  1.1888 -1.4720
    6SOL    HW2  204   3.823   1.576   3.880  1.0021  0.4892  0.3574
    7SOL     OW  205   3.583   0.248   2.532 -0.7041 -0.0109  0.4873
    7SOL    HW1  206   3.504   0.187   2.538 -1.1542  0.6973  2.6693
    7SOL    HW2  207   3.565   0.331   2.584  0.9151  0.8573 -0.2475
    8SOL     OW  208   4.131   1.188   1.241  0.3050  0.2121 -0.1938
    8SOL    HW1  209   4.072   1.121   1.286  0.3823 -0.4413 -1.0544
    8SOL    HW2  210   4.137   1.271   1.298 -0.7924 -0.0195  0.2738
    9SOL     OW  211   0.577   4.256   4.788  0.2619  0.3440 -0.5287
    9SOL    HW1  212   0.534   4.307   4.862 -0.9110 -1.6526  0.2438
    9SOL    HW2  213   0.507   4.219   4.727  1.0167 -0.8159 -0.7380
   10SOL     OW  214   3.259   3.041   5.036  0.0935 -0.0498 -0.0476
   10SOL    HW1  215   3.288   3.137   5.036  0.9382 -0.2878 -1.2724
   10SOL    HW2  216   3.174   3.032   4.983 -0.2108  0.0736  0.4115
   11SOL     OW  217   1.920   3.168   0.485  0.1277 -0.0105  0.0237
   11SOL    HW1  218   1.961   3.236   0.424  0.3457  0.3980  0.6198
   11SOL    HW2  219   1.845   3.122   0.437  1.5810 -1.1520 -1.2962
   12SOL     OW  220   0.307   3.876   4.599  0.2806  0.2008  0.0721
   12SOL    HW1  221   0.313   3.967   4.641 -0.8309 -0.4524  1.7388
   12SOL    HW2  222   0.361   3.811   4.652 -1.9037 -0.8392  1.1384
   13SOL     OW  223   4.070   1.278   1.901 -0.0058  0.3183 -0.5249
   13SOL    HW1  224   4.063   1.237   1.810  0.7569 -0.3073 -0.3138
   13SOL    HW2  225   4.136   1.353   1.899 -1.0430  1.2539 -0.7992
   14SOL     OW  226   1.503   2.936   3.290 -0.6622 -0.3382 -0.4723
   14SOL    HW1  227   1.446   2.948   3.372 -0.3802 -1.1056 -0.1615
   14SOL    HW2  228   1.503   2.840   3.262  1.4067 -0.5954  0.2222
   15SOL     OW  229   2.128   4.295   2.301 -0.7159 -0.0381 -0.2037
   15SOL    HW1  230   2.054   4.351   2.264 -1.2610 -0.4033  0.3166
   15SOL    HW2  231   2.094   4.241   2.378 -0.0290 -0.5794 -0.2672
   16SOL     OW  232   2.521   2.198   4.645 -0.1643 -0.5943  0.2861
   16SOL    HW1  233   2.616   2.224   4.627 -0.1501 -1.3160 -0.8163
   16SOL    HW2  234   2.486   2.147   4.566 -1.1435 -1.2244  1.1101
   17SOL     OW  235   2.709   2.875   3.411  0.4474 -0.5266  0.1098
   17SOL    HW1  236   2.686   2.963   3.451 -1.0763 -1.5704  1.6807
   17SOL    HW2  237   2.807   2.873   3.388  0.8421  0.9909  1.5177
   18SOL     OW  238   4.790   1.021   0.731 -0.1241  0.5831  0.0266
   18SOL    HW1  239   4.853   1.074   0.675  0.0698 -0.2519 -0.5674
   18SOL    HW2  240   4.809   0.924   0.720 -0.0886  0.3931  1.5451
   19SOL     OW  241   3.371   0.467   0.425 -0.1506 -0.0646 -0.2015
   19SOL    HW1  242   3.300   0.406   0.389  0.7072 -0.3947 -1.3834
   19SOL    HW2  243   3.459   0.445   0.382  0.6026  0.5872  0.9546
   20SOL     OW  244   0.274   5.105   1.468  0.4055  0.0542 -0.2977
   20SOL    HW1  245   0.190   5.154   1.447 -0.0969 -1.0606 -0.9403
   20SOL    HW2  246   0.342   5.169   1.504  0.0013  1.3362 -1.7459
   21SOL     OW  247   2.701   4.247   3.472 -0.2445 -0.3497  0.1493
   21SOL    HW1  248   2.787   4.298   3.476 -0.3244 -0.1125 -1.0050
   21SOL    HW2  249   2.680   4.223   3.378 -1.5201 -0.2847  0.3946
   22SOL     OW  250   4.047   1.733   0.655 -0.0757 -0.6581 -0.1270
   22SOL    HW1  251   3.976   1.683   0.706 -0.3405 -0.8017 -0.6305
   22SOL    HW2  252   4.106   1.781   0.720 -0.8590 -0.2273  0.2843
   23SOL     OW  253   3.871   3.529   3.623  0.2207 -0.0924  0.4827
   23SOL    HW1  254   3.827   3.602   3.676  0.9688  0.2597  0.6354
   23SOL    HW2  255   3.911   3.568   3.540  0.4003 -0.3765  0.4378
   24SOL     OW  256   0.415   4.079   1.093 -0.0005 -0.1989  0.1217
   24SOL    HW1  257   0.438   3.998   1.148  0.7873  0.5435  0.9168
   24SOL    HW2  258   0.498   4.113   1.049 -0.4703 -0.2577 -0.8276
   25SOL     OW  259   4.598   4.727   2.847  0.0374 -0.2877 -0.9281
   25SOL    HW1  260   4.697   4.727   2.861 -0.0748 -1.9452  0.0559
   25SOL    HW2  261   4.552   4.700   2.931 -1.2790  0.4942 -1.3615
   26SOL     OW  262   2.553   0.188   0.337 -0.1564 -0.3378  0.0021
   26SOL    HW1  263   2.604   0.116   0.385 -0.1198 -0.3116  0.0028
   26SOL    HW2  264   2.552   0.271   0.393  0.4952 -0.0846 -0.3508
   27SOL     OW  265   2.914   4.542   4.380 -0.2621  0.4196 -0.2089
   27SOL    HW1  266   2.989   4.601   4.349  0.8136  0.0239  1.5495
   27SOL    HW2  267   2.827   4.586   4.358  0.4135  0.7868 -2.5080
   28SOL     OW  268   4.933   1.154   3.124 -0.2887 -0.0838  0.0801
   28SOL    HW1  269   4.910   1.188   3.032 -2.8853  0.9569  1.0175
   28SOL    HW2  270   4.898   1.061   3.134  0.0509 -0.2207  0.0036
   29SOL     OW  271   0.851   4.248   4.153  0.5538 -0.1174 -0.1094
   29SOL    HW1  272   0.822   4.212   4.065 -1.0197  0.0584  0.3039
   29SOL    HW2  273   0.917   4.322   4.139  0.5303 -0.2754 -1.1175
   30SOL     OW  274   0.213   0.135   2.532 -0.4302  0.1100  0.5986
   30SOL    HW1  275   0.300   0.131   2.582  0.3154  1.8915 -0.4610
   30SOL    HW2  276   0.230   0.117   2.435 -1.3321  0.0246  0.4529
   31SOL     OW  277   0.667   0.323   1.968  0.1400  0.3636 -0.1202
   31SOL    HW1  278   0.735   0.325   1.894 -1.1502  0.3752 -1.3414
   31SOL    HW2  279   0.580   0.288   1.932 -0.4189  0.0291  1.4916
   32SOL     OW  280   4.680   3.533   5.123 -0.2931  0.4010  0.1734
   32SOL    HW1  281   4.769   3.543   5.079 -0.9771  1.8110 -0.9725
   32SOL    HW2  282   4.657   3.436   5.130 -0.1523  0.0864 -2.6619
   33SOL     OW  283   1.987   1.285   1.024 -0.3246  0.2817 -0.1260
   33SOL    HW1  284   1.895   1.308   1.054 -0.4716  1.6109 -1.4732
   33SOL    HW2  285   2.018   1.352   0.956  2.0201  0.4691  0.9964
   34SOL     OW  286   0.577   0.761   4.914 -0.0003 -0.2208  0.2579
   34SOL    HW1  287   0.615   0.684   4.965  1.9053  0.4739 -0.0256
   34SOL    HW2  288   0.517   0.727   4.842  1.2830 -1.5101 -0.2625
   35SOL     OW  289   0.614   0.579   5.111  0.1112 -0.3171  0.0995
   35SOL    HW1  290   0.655   0.492   5.084 -1.4826 -0.2808 -2.7437
   35SOL    HW2  291   0.585   0.574   5.207 -0.9425 -3.3036 -0.2964
   36SOL     OW  292   1.383   4.755   2.730 -0.3434 -0.0219 -0.9590
   36SOL    HW1  293   1.341   4.664   2.731 -0.0738 -0.2428  2.4240
   36SOL    HW2  294   1.471   4.752   2.778 -0.1382  1.9515 -1.1270
   37SOL     OW  295   0.958   0.879   0.240 -0.6469  0.0861  0.2769
   37SOL    HW1  296   0.985   0.943   0.168  1.1885  0.5177  1.3058
   37SOL    HW2  297   0.873   0.911   0.281 -1.8744 -0.2966 -1.7889
   38SOL     OW  298   3.783   4.484   2.089  0.1876  0.0046 -0.2502
   38SOL    HW1  299   3.879   4.492   2.115  0.1777  0.2705 -0.2899
   38SOL    HW2  300   3.737   4.421   2.151  1.0222 -2.4098 -1.9482
   39SOL     OW  301   5.138   2.013   2.764  0.0349 -0.0020  0.8405
   39SOL    HW1  302   5.213   2.075   2.740  0.3188 -0.4726  0.4939
   39SOL    HW2  303   5.172   1.941   2.825 -0.2803  0.1393  1.1920
   40SOL     OW  304   0.220   1.474   3.653  0.6956  0.5474  0.2055
   40SOL    HW1  305   0.170   1.552   3.690 -0.1556  0.5908 -0.9837
   40SOL    HW2  306   0.156   1.401   3.629  0.9442  1.2122 -2.8675
   41SOL     OW  307   2.962   2.191   1.310  0.5019  0.0451 -0.6245
   41SOL    HW1  308   2.913   2.194   1.397  2.4903  1.2961  0.5194
   41SOL    HW2  309   2.896   2.194   1.234 -1.2377 -0.4220  0.8219
   42SOL     OW  310   4.223   2.996   0.801 -0.5291  0.7661  1.0479
   42SOL    HW1  311   4.249   3.020   0.708  0.2560 -0.3509  0.9736
   42SOL    HW2  312   4.289   3.035   0.866 -1.1063  1.5911  1.1535
   43SOL     OW  313   2.355   1.317   3.443  0.2858  0.0542 -0.0193
   43SOL    HW1  314   2.303   1.402   3.435  2.2120  1.2151 -0.8766
   43SOL    HW2  315   2.443   1.327   3.397  0.1550 -2.7840 -1.0792
   44SOL     OW  316   2.047   4.074   4.269  0.1024 -0.5642 -0.2671
   44SOL    HW1  317   1.994   3.989   4.263  0.8343 -1.0069 -0.7390
   44SOL    HW2  318   1.990   4.147   4.305 -0.8905 -0.9739 -0.9759
   45SOL     OW  319   5.104   0.588   1.876 -0.2089 -0.0723  0.8757
   45SOL    HW1  320   5.095   0.495   1.912  0.0159 -0.5820 -0.3349
   45SOL    HW2  321   5.083   0.654   1.948 -1.3222 -1.0658  1.4985
   46SOL     OW  322   2.336   3.220   3.875 -0.2356 -0.0810 -0.3812
   46SOL    HW1  323   2.250   3.256   3.838 -0.5112  0.0980  0.4191
   46SOL    HW2  324   2.320   3.180   3.965  0.5486  0.0998 -0.1525
   47SOL     OW  325   2.182   0.982   1.285  0.2825  0.0218  0.1726
   47SOL    HW1  326   2.185   1.020   1.192  0.3486  0.7278  0.4609
   47SOL    HW2  327   2.268   1.000   1.332 -0.3367  1.0785  0.9192
   48SOL     OW  328   1.346   4.692   4.010 -0.2438 -0.2065  0.2396
   48SOL    HW1  329   1.352   4.593   3.997 -0.1798 -0.5285  2.3120
   48SOL    HW2  330   1.317   4.735   3.925 -0.9192 -2.0671 -0.5305
   49SOL     OW  331   1.027   3.608   0.683 -0.5717  0.2360  0.4550
   49SOL    HW1  332   1.097   3.544   0.655 -1.3777 -0.6008  0.2961
   49SOL    HW2  333   0.993   3.658   0.604 -0.4347  0.3483  0.4682
   50SOL     OW  334   4.751   1.858   4.295  0.3142 -0.5363  0.4239
   50SOL    HW1  335   4.780   1.764   4.275 -1.0909 -0.6655 -1.2115
   50SOL    HW2  336   4.673   1.856   4.357 -0.0897 -0.4747 -0.0822
   51SOL     OW  337   2.583   0.717   2.947  0.3385  0.0932  0.5128
   51SOL    HW1  338   2.570   0.618   2.939 -0.2204  0.2156 -0.2122
   51SOL    HW2  339   2.680   0.738   2.954  0.4399 -0.5329  1.1174
   52SOL     OW  340   4.982   3.960   3.655 -0.2736  0.0409 -0.4220
   52SOL    HW1  341   4.929   4.038   3.621 -1.7514 -1.1030 -0.8378
   52SOL    HW2  342   5.013   3.905   3.578  2.2574  1.0721 -0.2450
   53SOL     OW  343   0.090   1.700   4.037  0.3569  0.3493  0.3485
   53SOL    HW1  344   0.055   1.621   3.987 -0.1814  0.1441  1.0294
   53SOL    HW2  345   0.115   1.672   4.130  2.2653  0.5125 -0.0725
   54SOL     OW  346   1.817   1.258   1.610 -0.5024  0.4344 -0.3122
   54SOL    HW1  347   1.878   1.198   1.560 -0.9973  0.5612 -1.0847
   54SOL    HW2  348   1.823   1.238   1.708  0.9715  0.6338 -0.3374
   55SOL     OW  349   1.932   3.554   4.542 -0.3645 -0.2271 -0.1331
   55SOL    HW1  350   1.890   3.517   4.624 -0.0831  1.4592  0.8195
   55SOL    HW2  351   1.889   3.642   4.520  0.4496 -0.0452 -1.0359
   56SOL     OW  352   3.331   1.341   3.601 -0.1424 -0.1805 -0.4786
   56SOL    HW1  353   3.364   1.271   3.665  1.5376  1.5292  0.6539
   56SOL    HW2  354   3.245   1.380   3.636 -0.2894 -0.6436 -0.3210
   57SOL     OW  355   3.756   3.202   3.937  0.1178  0.3472 -0.3848
   57SOL    HW1  356   3.821   3.266   3.896  1.8039 -0.3844  1.0197
   57SOL    HW2  357   3.806   3.124   3.975 -1.4069  0.5304  2.2130
   58SOL     OW  358   2.675   1.890   1.314 -0.6844 -0.1148 -0.6126
   58SOL    HW1  359   2.600   1.865   1.253  0.3422  0.9513 -2.4323
   58SOL    HW2  360   2.753   1.920   1.259  0.5113  0.3519  1.2509
   59SOL     OW  361   0.467   1.984   0.397 -0.3724  0.3287  0.7622
   59SOL    HW1  362   0.460   1.886   0.381 -1.1883  0.1133  2.2518
   59SOL    HW2  363   0.432   2.034   0.318  0.2558 -0.5535 -0.0997
   60SOL     OW  364   1.303   4.603   4.924 -0.1426  0.2513 -0.2465
   60SOL    HW1  365   1.243   4.680   4.948  1.0340  1.1086  0.0482
   60SOL    HW2  366   1.338   4.616   4.831  1.1786  0.8437  0.3091
   61SOL     OW  367   4.272   4.778   4.826 -0.1850  0.0038  0.0111
   61SOL    HW1  368   4.305   4.711   4.759 -0.5306 -0.1964  0.0390
   61SOL    HW2  369   4.181   4.751   4.857  0.4906 -0.6460  1.5437
   62SOL     OW  370   2.412   2.489   0.739 -0.5307  0.3534  0.0877
   62SOL    HW1  371   2.312   2.491   0.741 -0.5292  1.7093  1.6685
   62SOL    HW2  372   2.447   2.582   0.725  0.5829 -0.4996 -4.0907
   63SOL     OW  373   1.165   0.008   3.415  0.4311  0.5649  0.5475
   63SOL    HW1  374   1.260  -0.023   3.422  0.5813  0.9350  0.1695
   63SOL    HW2  375   1.150   0.082   3.480  0.4372  0.5893  0.5213
   64SOL     OW  376   4.751   5.089   2.823 -0.1873 -0.3740  0.1283
   64SOL    HW1  377   4.680   5.064   2.758  0.5148  1.5757 -1.4990
   64SOL    HW2  378   4.838   5.047   2.796 -0.2044 -0.8385  0.7553
   65SOL     OW  379   1.479   3.166   0.729  0.9772 -0.1959 -0.1328
   65SOL    HW1  380   1.521   3.217   0.804  1.5889 -1.0436  0.1118
   65SOL    HW2  381   1.462   3.227   0.652  0.7543  0.5881  0.5341
   66SOL     OW  382   1.702   0.741   4.236  0.5966  0.1261  0.2323
   66SOL    HW1  383   1.656   0.785   4.159  0.0546 -0.0372  0.4566
   66SOL    HW2  384   1.643   0.670   4.274  1.0882 -0.1704  0.4520
   67SOL     OW  385   4.847   0.921   2.432  0.0429  0.1169  0.1825
   67SOL    HW1  386   4.892   0.900   2.519 -0.4607 -0.8354  0.2303
   67SOL    HW2  387   4.750   0.901   2.440  0.4354 -3.1711 -1.5342
   68SOL     OW  388   4.772   1.973   1.732 -0.2481 -0.6517  0.5709
   68SOL    HW1  389   4.837   1.942   1.663  0.2006 -3.0482  1.9742
   68SOL    HW2  390   4.682   1.983   1.690  0.0651 -1.7899 -0.4514
   69SOL     OW  391   0.363   0.392   4.605  0.5104 -0.1691  0.0990
   69SOL    HW1  392   0.462   0.376   4.613  0.2896 -1.1777  1.0608
   69SOL    HW2  393   0.344   0.489   4.615  1.5464  0.2969 -1.8655
   70SOL     OW  394   1.261   5.031   4.376  0.3181 -0.0737  0.3460
   70SOL    HW1  395   1.351   5.032   4.333  0.5267 -0.8850  0.7661
   70SOL    HW2  396   1.192   5.006   4.308  0.4893 -0.1021  0.1836
   71SOL     OW  397   0.686   0.390   0.638  0.2888 -0.2668  0.1005
   71SOL    HW1  398   0.667   0.388   0.736 -1.0897  0.0297 -0.1373
   71SOL    HW2  399   0.779   0.425   0.622 -0.3713  2.1910  1.2107
   72SOL     OW  400   3.992   4.237   2.302  0.4829  0.7275  0.2383
   72SOL    HW1  401   4.055   4.173   2.258 -0.5761 -1.1908  1.3572
   72SOL    HW2  402   4.012   4.330   2.271  1.1436 -0.2481 -2.5915
   73SOL     OW  403   2.289   2.735   0.329 -0.5570 -0.5593 -0.1011
   73SOL    HW1  404   2.278   2.641   0.298 -0.2526 -1.0230  1.1274
   73SOL    HW2  405   2.279   2.738   0.429  2.5519  0.1611  0.2961
   74SOL     OW  406   4.142   4.276   0.461 -0.1121 -0.4077  0.0792
   74SOL    HW1  407   4.214   4.328   0.507 -0.7477  0.1918  0.4176
   74SOL    HW2  408   4.175   4.183   0.441  0.6496 -0.2312  0.4806
   75SOL     OW  409   1.005   1.722   1.365  0.6634 -0.1140 -0.2487
   75SOL    HW1  410   0.942   1.708   1.289  1.1395  1.9347 -1.0997
   75SOL    HW2  411   0.961   1.696   1.450 -1.1153  0.6573 -0.8860
   76SOL     OW  412   2.435   0.958   2.554  0.1013  0.2973  0.2487
   76SOL    HW1  413   2.406   1.052   2.571  0.5328  0.2095  1.5092
   76SOL    HW2  414   2.407   0.900   2.630  0.8731 -0.3763  0.0277
   77SOL     OW  415   1.348   2.512   2.045 -0.5926  0.1062 -0.2437
   77SOL    HW1  416   1.320   2.417   2.050 -0.9764  0.2795  1.1398
   77SOL    HW2  417   1.448   2.517   2.046 -0.5733 -0.2716 -0.1919
   78SOL     OW  418   3.890   2.399   2.009  0.3707 -0.3191 -0.1647
   78SOL    HW1  419   3.837   2.424   2.090 -1.7257 -2.3182 -0.8050
   78SOL    HW2  420   3.940   2.314   2.027  0.9566 -0.0684 -0.5659
   79SOL     OW  421   0.557   0.593   2.294 -0.7460  0.6181  0.0115
   79SOL    HW1  422   0.565   0.576   2.196 -0.9444  1.6477 -0.1937
   79SOL    HW2  423   0.605   0.678   2.317 -0.6084  0.3249  0.8257
   80SOL     OW  424   2.327   0.774   3.322  0.5638  0.1839 -0.3124
   80SOL    HW1  425   2.317   0.806   3.417 -2.0745  1.7455 -1.0104
   80SOL    HW2  426   2.376   0.843   3.269  0.2477  0.2420 -0.5258
   81SOL     OW  427   2.038   0.697   2.940  0.0400 -0.6984  0.0388
   81SOL    HW1  428   2.056   0.651   3.027  0.4692 -0.6137 -0.0028
   81SOL    HW2  429   2.103   0.664   2.871 -1.5476 -2.2771 -0.7980
   82SOL     OW  430   3.613   0.870   3.859  0.4164  0.1320  0.6166
   82SOL    HW1  431   3.603   0.775   3.888  1.8657 -0.0309  0.6512
   82SOL    HW2  432   3.523   0.910   3.843 -0.2028 -1.3896  0.1418
   83SOL     OW  433   4.083   5.026   4.751 -0.5269  0.7843  0.1353
   83SOL    HW1  434   4.125   5.108   4.789 -1.5340  0.9477  0.9463
   83SOL    HW2  435   4.078   4.955   4.821  0.7028 -0.1432 -0.6677
   84SOL     OW  436   2.430   0.616   5.070  0.3596  0.1887  0.2056
   84SOL    HW1  437   2.399   0.524   5.047  0.5007  0.2055 -0.0469
   84SOL    HW2  438   2.451   0.620   5.168 -0.4526  0.1781  0.3882
   85SOL     OW  439   4.163   3.662   2.642  0.1437 -0.1866  0.3364
   85SOL    HW1  440   4.070   3.625   2.643 -0.0379  0.2401 -0.2829
   85SOL    HW2  441   4.225   3.595   2.602  0.0606 -0.3567  0.4864
   86SOL     OW  442   3.499   1.878   4.628  0.3270 -0.3107  0.0474
   86SOL    HW1  443   3.430   1.822   4.675 -0.1185 -0.4588 -0.7606
   86SOL    HW2  444   3.521   1.957   4.685  1.6189 -1.7160  1.6198
   87SOL     OW  445   0.728   0.612   4.596  0.6154 -0.1745  0.4429
   87SOL    HW1  446   0.642   0.646   4.557 -0.1816 -1.8656  0.6519
   87SOL    HW2  447   0.804   0.640   4.538 -0.3104 -0.5944 -1.0301
   88SOL     OW  448   4.193   4.296   3.479  0.4441  0.3519 -0.3807
   88SOL    HW1  449   4.126   4.223   3.491  1.5057 -0.5483  0.3223
   88SOL    HW2  450   4.285   4.256   3.472  1.1754  1.6590  1.1087
   89SOL     OW  451   4.206   3.495   4.824  0.3776 -0.0996  0.2965
   89SOL    HW1  452   4.159   3.508   4.737  1.7225 -2.0002 -0.7688
   89SOL    HW2  453   4.300   3.529   4.817  0.3341  0.2301  1.1954
   90SOL     OW  454   4.612   0.086   2.542 -0.3437  0.9605 -0.0771
   90SOL    HW1  455   4.680   0.017   2.517 -0.8877  0.0430  0.9130
   90SOL    HW2  456   4.616   0.161   2.476 -0.5055 -0.5283 -1.8558
   91SOL     OW  457   4.778   1.380   0.976  0.3380 -0.6940 -0.0574
   91SOL    HW1  458   4.805   1.300   1.030  0.6794 -1.1334 -0.8688
   91SOL    HW2  459   4.737   1.350   0.890  1.7084 -0.0171 -0.9849
   92SOL     OW  460   4.323   0.925   3.642  0.1152  0.4434  0.1413
   92SOL    HW1  461   4.259   0.871   3.588  1.1066 -0.6755  0.0510
   92SOL    HW2  462   4.356   0.871   3.720 -0.2568  1.5627  1.1093
   93SOL     OW  463   2.003   4.173   2.520 -0.4517 -0.4853 -0.2390
   93SOL    HW1  464   2.030   4.240   2.589 -0.9694  0.7127 -1.1672
   93SOL    HW2  465   2.011   4.081   2.558  1.4122  0.0117  0.6835
   94SOL     OW  466   3.738   4.210   2.397  0.2194  0.2461 -0.3001
   94SOL    HW1  467   3.820   4.246   2.354  0.1526  2.4896  1.2372
   94SOL    HW2  468   3.761   4.171   2.486 -0.2843  0.3102 -0.1353
   95SOL     OW  469   3.850   0.647   1.935 -0.4160  0.4280  0.2311
   95SOL    HW1  470   3.756   0.654   1.901  0.0251 -2.3196 -1.9267
   95SOL    HW2  471   3.863   0.556   1.975  1.0359  1.1987  1.5735
   96SOL     OW  472   4.901   2.531   1.124 -0.4093  0.0124 -0.3058
   96SOL    HW1  473   4.973   2.510   1.058 -0.8364  1.4690 -1.2701
   96SOL    HW2  474   4.925   2.492   1.213  0.9688 -0.5587 -0.9051
   97SOL     OW  475   2.737   1.815   2.576  0.4924  0.0988  0.4806
   97SOL    HW1  476   2.660   1.878   2.591  0.7406  0.5838 -0.2687
   97SOL    HW2  477   2.717   1.756   2.498  0.4707 -0.4388  0.8843
   98SOL     OW  478   2.418   0.440   1.756  0.1495 -0.6029  0.1519
   98SOL    HW1  479   2.512   0.465   1.779  0.9583 -4.1553  1.3199
   98SOL    HW2  480   2.416   0.397   1.666 -0.9266  1.9238 -1.1269
   99SOL     OW  481   3.509   0.003   3.999  0.1881 -0.0774 -0.3417
   99SOL    HW1  482   3.450  -0.077   3.990  0.0374 -0.0109  0.0536
   99SOL    HW2  483   3.604  -0.027   4.010  0.0339 -0.2338  0.6698
  100SOL     OW  484   3.202   3.237   0.434 -0.0048  0.3206 -0.3776
  100SOL    HW1  485   3.126   3.172   0.426  1.6391 -1.8622  0.6875
  100SOL    HW2  486   3.181   3.306   0.503 -0.8478 -0.5015  0.2061
  101SOL     OW  487   0.943   1.625   3.225 -0.1342 -0.1702  0.2642
  101SOL    HW1  488   0.874   1.658   3.160  2.0057  1.1143 -1.5005
  101SOL    HW2  489   0.951   1.526   3.217 -2.8545 -0.6000  1.7173
  102SOL     OW  490   4.196   4.907   1.974 -0.0157  0.1705 -0.0486
  102SOL    HW1  491   4.227   4.904   2.069  1.1784  0.1397 -0.4209
  102SOL    HW2  492   4.151   4.995   1.957  2.7830  1.6659 -0.3066
  103SOL     OW  493   2.473   0.553   0.858 -0.4981  0.3796 -0.6601
  103SOL    HW1  494   2.437   0.628   0.914 -2.0289 -0.4311 -0.5091
  103SOL    HW2  495   2.483   0.471   0.915 -1.4768 -0.2838 -1.4127
  104SOL     OW  496   2.193   2.916   4.359 -0.1727 -0.3911  0.2961
  104SOL    HW1  497   2.243   2.849   4.305  0.7080 -0.0177  0.6272
  104SOL    HW2  498   2.180   2.881   4.452 -2.8740 -1.6212 -0.4429
  105SOL     OW  499   3.008   3.954   2.434  0.0795 -0.5062  0.3848
  105SOL    HW1  500   2.933   3.914   2.486  0.5267 -0.5744  0.9877
  105SOL    HW2  501   3.094   3.911   2.462  0.4201  0.0438  0.1894
  106SOL     OW  502   4.112   2.041   2.539 -0.1713 -1.0644 -0.1815
  106SOL    HW1  503   4.187   2.088   2.491 -0.1942  0.4026  1.1504
  106SOL    HW2  504   4.051   2.000   2.471  0.0385  0.5532 -1.4244
  107SOL     OW  505   2.108   0.246   3.784 -0.1959 -0.0495  0.2801
  107SOL    HW1  506   2.145   0.153   3.775  0.2079  0.0832  0.5627
  107SOL    HW2  507   2.050   0.250   3.865 -2.1207 -0.6760 -0.9982
  108SOL     OW  508   0.835   3.534   0.140 -0.2768  0.0124  0.4707
  108SOL    HW1  509   0.793   3.573   0.222  2.2689  1.4961  1.1771
  108SOL    HW2  510   0.818   3.594   0.061  0.3044  0.5040  0.7118
  109SOL     OW  511   1.323   0.363   0.162 -0.3118 -0.6603 -0.7635
  109SOL    HW1  512   1.277   0.345   0.075  0.2312  0.2648 -1.2533
  109SOL    HW2  513   1.355   0.276   0.201  0.8797 -0.9703 -2.3021
  110SOL     OW  514   3.658   2.120   4.311  0.3471 -0.0580  0.4475
  110SOL    HW1  515   3.677   2.185   4.237 -0.6667 -1.5076 -1.1564
  110SOL    HW2  516   3.707   2.035   4.294 -1.1516 -0.9786  0.5506
  111SOL     OW  517   1.051   3.113   4.692 -0.0059 -0.0457  0.2519
  111SOL    HW1  518   1.142   3.151   4.679  0.0027 -0.4710 -0.9972
  111SOL    HW2  519   1.011   3.088   4.604 -0.0506 -2.8024  0.9423
  112SOL     OW  520   3.913   4.378   1.649 -0.5143 -0.2946  0.2028
  112SOL    HW1  521   3.817   4.375   1.622 -0.3532 -0.8137 -0.3416
  112SOL    HW2  522   3.938   4.291   1.692 -0.3206 -0.1206  0.4357
  113SOL     OW  523   0.597   4.536   2.708 -0.1260 -0.0260 -0.0311
  113SOL    HW1  524   0.542   4.468   2.756  0.0056  0.3898  0.7257
  113SOL    HW2  525   0.689   4.539   2.748  0.1206  0.0312 -0.5916
  114SOL     OW  526   3.192   3.992   4.609 -0.0982 -0.0004  0.0437
  114SOL    HW1  527   3.094   4.007   4.594  0.1514  1.3070 -0.3832
  114SOL    HW2  528   3.229   3.941   4.531 -0.0956  1.0638 -0.6639
  115SOL     OW  529   3.307   5.094   3.084 -0.7630  0.0031 -0.5486
  115SOL    HW1  530   3.240   5.167   3.099 -0.1808  0.2781  0.8515
  115SOL    HW2  531   3.259   5.009   3.065 -1.5183  0.2237  0.3068
  116SOL     OW  532   0.457   4.665   3.641  0.0457 -0.5106 -0.1989
  116SOL    HW1  533   0.468   4.593   3.710  0.8948 -0.9997 -0.8416
  116SOL    HW2  534   0.471   4.754   3.684  0.5359 -0.8095  0.2732
  117SOL     OW  535   4.155   1.793   0.896 -0.3002  0.7900 -0.1784
  117SOL    HW1  536   4.117   1.818   0.985 -2.7880 -0.3541 -0.8320
  117SOL    HW2  537   4.206   1.708   0.904 -1.3062  0.1874  0.0236
  118SOL     OW  538   2.404   2.236   2.715  0.1359 -0.6896  0.1774
  118SOL    HW1  539   2.426   2.244   2.617  0.6729  0.4205  0.3761
  118SOL    HW2  540   2.310   2.204   2.725 -0.0816 -0.3651 -0.7126
  119SOL     OW  541   1.598   3.813   3.847  0.5289 -0.3167 -0.4975
  119SOL    HW1  542   1.520   3.782   3.901 -1.5063  1.0365 -2.4826
  119SOL    HW2  543   1.676   3.751   3.861 -1.2991 -2.5092  0.5327
  120SOL     OW  544   4.339   2.561   1.985 -0.9753  0.0016  0.6094
  120SOL    HW1  545   4.283   2.501   1.929  3.0018 -2.8494 -0.7415
  120SOL    HW2  546   4.354   2.648   1.937 -1.4966 -0.5217 -0.5284
  121SOL     OW  547   0.550   4.891   0.178  0.1681 -0.4120 -0.1273
  121SOL    HW1  548   0.476   4.881   0.245 -0.8606 -0.0507 -1.1608
  121SOL    HW2  549   0.513   4.933   0.095  1.4598 -0.6316 -0.8325
  122SOL     OW  550   4.226   0.270   3.056  0.2439 -0.1437 -0.1409
  122SOL    HW1  551   4.151   0.214   3.090  0.0538  0.4062  0.3713
  122SOL    HW2  552   4.279   0.306   3.133 -0.9885  2.2108 -0.2813
  123SOL     OW  553   1.112   5.113   2.637  0.4115  0.1320  0.0726
  123SOL    HW1  554   1.021   5.097   2.674  0.4171  0.7067  0.3424
  123SOL    HW2  555   1.179   5.062   2.691  0.1520 -1.1521 -0.7756
  124SOL     OW  556   3.751   3.799   1.774  0.6059 -0.0860  0.5362
  124SOL    HW1  557   3.712   3.725   1.827 -0.3377  0.7115  0.9896
  124SOL    HW2  558   3.742   3.779   1.676  0.1456 -0.4636  0.6556
  125SOL     OW  559   2.708   1.866   5.157  0.5758  0.5674 -0.1819
  125SOL    HW1  560   2.669   1.783   5.198  0.4402  0.1058 -1.2330
  125SOL    HW2  561   2.705   1.859   5.058  0.5344  1.8561 -0.2812
  126SOL     OW  562   4.214   2.059   2.909 -0.1050  0.1471 -0.3909
  126SOL    HW1  563   4.120   2.038   2.880  0.3220 -0.2958 -1.4985
  126SOL    HW2  564   4.223   2.158   2.922 -0.9243  0.1297  0.5184
  127SOL     OW  565   4.103   0.714   1.423  0.0920  0.2429 -0.1910
  127SOL    HW1  566   4.121   0.681   1.515 -0.5345 -1.1931 -0.5549
  127SOL    HW2  567   4.121   0.641   1.357  1.2328  1.4606 -1.2940
  128SOL     OW  568   4.238   4.035   3.744 -0.1158  0.3276 -0.5869
  128SOL    HW1  569   4.200   3.960   3.690  0.0778  0.4029 -0.8319
  128SOL    HW2  570   4.287   4.097   3.684  1.2157 -0.2716 -0.1727
  129SOL     OW  571   1.000   4.664   0.174  0.1039  0.0397  0.1618
  129SOL    HW1  572   1.091   4.697   0.199  0.9277 -1.7051 -0.3584
  129SOL    HW2  573   0.948   4.738   0.131  2.7732  0.1377 -3.3502
  130SOL     OW  574   4.280   2.985   2.193  0.0713  0.4422  0.4319
  130SOL    HW1  575   4.353   3.004   2.128 -0.8471 -0.5695 -0.9533
  130SOL    HW2  576   4.196   3.031   2.164 -0.1479  0.6569  1.3679
  131SOL     OW  577   0.136   4.782   3.871  0.4017  0.3951 -0.2465
  131SOL    HW1  578   0.046   4.780   3.827  0.7398  1.2858 -1.0069
  131SOL    HW2  579   0.167   4.689   3.887  0.2332  0.0247 -1.8644
  132SOL     OW  580   1.186   3.645   2.840 -0.1235 -0.0687  0.0578
  132SOL    HW1  581   1.252   3.627   2.913  0.8088  0.2169 -0.6958
  132SOL    HW2  582   1.199   3.578   2.767  0.2058  0.7721 -0.6690
  133SOL     OW  583   2.366   4.266   3.809  0.2504 -0.0867 -0.1182
  133SOL    HW1  584   2.305   4.216   3.747 -0.2024  0.1547  0.1266
  133SOL    HW2  585   2.326   4.268   3.901  0.7642 -0.1669  0.1117
  134SOL     OW  586   2.872   3.107   4.057  0.4253 -0.4680 -0.1508
  134SOL    HW1  587   2.921   3.137   3.975  2.0266 -2.0482  0.1813
  134SOL    HW2  588   2.885   3.009   4.071  0.1510 -0.2619  1.9566
  135SOL     OW  589   1.717   4.778   2.449 -0.2681 -0.1701 -0.0358
  135SOL    HW1  590   1.623   4.811   2.442  0.9174  3.1468 -2.9761
  135SOL    HW2  591   1.774   4.849   2.490  1.6154 -0.3226 -2.2007
  136SOL     OW  592   3.667   3.702   1.534 -0.3539 -0.5460 -1.0803
  136SOL    HW1  593   3.646   3.629   1.470 -2.5721 -0.6399 -0.3317
  136SOL    HW2  594   3.605   3.779   1.519  0.3235  0.1867 -0.2563
  137SOL     OW  595   2.088   0.093   4.696 -0.1524  0.8417 -0.2942
  137SOL    HW1  596   2.090   0.050   4.786 -0.9931  1.1471 -0.1133
  137SOL    HW2  597   2.095   0.192   4.706  0.2483  0.8483 -0.6039
  138SOL     OW  598   3.070   2.651   3.260  0.0615  0.0359 -0.1972
  138SOL    HW1  599   3.138   2.673   3.189  0.2542  1.1799  0.3176
  138SOL    HW2  600   2.986   2.618   3.216  0.0606  1.0395 -0.9920
  139SOL     OW  601   3.813   3.536   0.766  0.0703  0.0494  0.7410
  139SOL    HW1  602   3.806   3.509   0.670  2.0672  2.4213 -0.2077
  139SOL    HW2  603   3.722   3.553   0.803 -0.7671 -1.4519 -0.5313
  140SOL     OW  604   5.138   3.477   2.249  0.6241 -0.1232 -0.0030
  140SOL    HW1  605   5.224   3.525   2.270  0.3772  0.0609  0.6066
  140SOL    HW2  606   5.156   3.407   2.180  1.3332 -0.3068  0.3533
  141SOL     OW  607   1.384   5.052   1.607 -0.0668 -0.2435 -0.1682
  141SOL    HW1  608   1.461   4.988   1.608  1.4346  1.4701 -0.5740
  141SOL    HW2  609   1.406   5.129   1.548 -1.9814  0.4705 -0.0096
  142SOL     OW  610   4.060   3.137   2.153  0.2209 -0.0133 -1.0274
  142SOL    HW1  611   4.068   3.194   2.235  0.1453  0.5500 -1.4069
  142SOL    HW2  612   4.050   3.195   2.072 -0.5160 -0.5690 -1.3555
  143SOL     OW  613   3.160   0.920   0.287  0.0039 -0.0457 -0.9705
  143SOL    HW1  614   3.088   0.984   0.314  2.2185  1.0312  3.3873
  143SOL    HW2  615   3.198   0.948   0.199 -1.3696  2.5936 -0.8209
  144SOL     OW  616   2.069   1.892   2.447 -1.1725  0.3108 -0.1425
  144SOL    HW1  617   2.001   1.964   2.457  0.5280  2.1359 -1.0993
  144SOL    HW2  618   2.060   1.849   2.358  1.1490  3.1554 -1.9375
  145SOL     OW  619   2.787   2.176   4.624 -0.6266  0.3985 -0.1482
  145SOL    HW1  620   2.841   2.119   4.687 -1.2385 -0.0459 -0.0239
  145SOL    HW2  621   2.847   2.245   4.583  0.0058  0.0114  0.1084
  146SOL     OW  622   2.632   2.683   0.683 -1.2225 -0.3251  0.4056
  146SOL    HW1  623   2.687   2.711   0.605 -1.9177 -0.5335 -0.1786
  146SOL    HW2  624   2.653   2.741   0.762  0.3178 -0.8571  0.4050
  147SOL     OW  625   3.133   4.443   2.327  0.0815 -0.3288  0.5038
  147SOL    HW1  626   3.074   4.366   2.354 -0.9236  0.3316  0.2746
  147SOL    HW2  627   3.222   4.409   2.297  0.4373 -1.2429  2.4668
  148SOL     OW  628   1.514   1.283   4.430 -0.0790 -0.2379  0.1432
  148SOL    HW1  629   1.486   1.302   4.335  0.1536  1.9396  0.4649
  148SOL    HW2  630   1.585   1.347   4.457 -0.7336 -0.2679  2.0695
  149SOL     OW  631   3.579   3.225   2.861  0.0560  0.0791  0.1790
  149SOL    HW1  632   3.516   3.166   2.912 -0.7127  1.1841  0.5309
  149SOL    HW2  633   3.669   3.221   2.904 -0.3579  0.2833  1.0864
  150SOL     OW  634   1.369   3.409   1.450 -0.4495 -0.0880  0.5232
  150SOL    HW1  635   1.313   3.340   1.498  0.3686  0.0203  1.6805
  150SOL    HW2  636   1.314   3.490   1.432 -0.3771  0.5615  2.8736
  151SOL     OW  637   1.290   2.030   1.830 -0.3199 -0.2791 -0.1606
  151SOL    HW1  638   1.375   2.080   1.817 -0.2594 -0.5474 -0.8322
  151SOL    HW2  639   1.311   1.934   1.851 -0.4352 -0.0503  1.0638
  152SOL     OW  640   3.463   3.799   2.677 -0.3821 -0.4896 -0.0715
  152SOL    HW1  641   3.500   3.874   2.621 -1.3600 -0.0717 -0.1819
  152SOL    HW2  642   3.503   3.803   2.768  0.5916 -0.6618 -0.4831
  153SOL     OW  643   0.340   4.027   0.825  0.3188  0.1703  0.0962
  153SOL    HW1  644   0.383   4.050   0.913 -0.8250  0.5718  0.5693
  153SOL    HW2  645   0.358   4.101   0.759  0.6958  0.1383  0.1594
  154SOL     OW  646   2.168   3.437   4.083 -0.3344  0.6698 -0.2130
  154SOL    HW1  647   2.177   3.476   3.991  2.0339 -0.6916 -0.6391
  154SOL    HW2  648   2.115   3.352   4.077 -1.1199  1.1383 -0.1053
  155SOL     OW  649   5.037   1.351   0.016  0.2016  0.3266 -0.5402
  155SOL    HW1  650   5.008   1.255   0.018  0.7326  0.1778  0.5460
  155SOL    HW2  651   5.136   1.356   0.000  0.4829  0.6043  1.1382
  156SOL     OW  652   4.144   3.015   0.277  0.6988  0.4859  0.4707
  156SOL    HW1  653   4.134   3.089   0.209 -0.1373 -1.0906 -1.2114
  156SOL    HW2  654   4.064   3.015   0.337  0.2009  0.3353 -0.1792
  157SOL     OW  655   1.266   4.156   4.700 -1.2112 -0.0700  0.5744
  157SOL    HW1  656   1.357   4.172   4.738 -0.7434 -0.9745 -0.1507
  157SOL    HW2  657   1.207   4.234   4.722 -0.6127 -0.0118  2.0820
  158SOL     OW  658   1.142   4.206   1.663  0.0436  0.2831 -0.1064
  158SOL    HW1  659   1.219   4.243   1.611 -0.5721  1.1121 -0.4674
  158SOL    HW2  660   1.134   4.108   1.647  1.1425  0.1424  0.1043
  159SOL     OW  661   4.358   2.809   1.865  0.0881  0.2493  0.2433
  159SOL    HW1  662   4.264   2.839   1.846 -0.7786 -0.6705  2.6244
  159SOL    HW2  663   4.422   2.880   1.836 -1.2472  0.6024 -2.1039
  160SOL     OW  664   2.344   4.034   4.857  0.4816  0.0743  0.4750
  160SOL    HW1  665   2.431   3.984   4.848  0.7244  0.5051  0.4229
  160SOL    HW2  666   2.287   4.016   4.778  0.7963  0.3163  0.1889
  161SOL     OW  667   3.071   2.569   4.848  0.6908  0.4164 -0.0878
  161SOL    HW1  668   3.017   2.515   4.913 -0.2342  0.9244 -0.4263
  161SOL    HW2  669   3.169   2.551   4.863  0.6923  2.3875  3.1776
  162SOL     OW  670   0.134   3.564   1.181 -0.7198  0.2958 -0.1125
  162SOL    HW1  671   0.055   3.543   1.124 -0.4521  0.9176 -0.7229
  162SOL    HW2  672   0.217   3.566   1.126 -0.2912 -0.2016  0.4979
  163SOL     OW  673   0.308   0.868   1.362 -0.0067  0.1348  0.3773
  163SOL    HW1  674   0.397   0.829   1.386 -0.7589 -1.0144  1.4067
  163SOL    HW2  675   0.271   0.916   1.442 -0.2449  0.7777 -0.1073
  164SOL     OW  676   4.759   2.760   4.515  0.5628  0.4657  0.1418
  164SOL    HW1  677   4.779   2.754   4.418 -0.2337 -0.4275  0.0207
  164SOL    HW2  678   4.668   2.798   4.528  1.5569  2.8737  0.6362
  165SOL     OW  679   5.027   2.486   5.143 -0.3922 -0.3053 -0.2672
  165SOL    HW1  680   5.007   2.491   5.046 -1.4005 -0.7786 -0.1014
  165SOL    HW2  681   5.031   2.578   5.182  2.9155  0.0850 -1.2656
  166SOL     OW  682   3.109   4.702   4.746 -0.2608  0.3691  0.2723
  166SOL    HW1  683   3.138   4.795   4.724  0.0808  0.4290  0.9473
  166SOL    HW2  684   3.089   4.653   4.662  1.6182  0.3924 -0.2226
  167SOL     OW  685   2.753   4.252   2.819 -0.4098 -0.0330 -0.5370
  167SOL    HW1  686   2.754   4.227   2.722 -0.1979  1.1988 -0.8759
  167SOL    HW2  687   2.842   4.232   2.860  0.5706  2.2388 -1.3937
  168SOL     OW  688   1.944   4.450   2.204 -0.2393 -0.3532  0.3678
  168SOL    HW1  689   1.850   4.466   2.235  0.3179  0.5447  1.6357
  168SOL    HW2  690   1.965   4.514   2.130  0.1917  1.1717  1.7849
  169SOL     OW  691   4.003   0.295   1.941  0.2278  0.1505  0.0552
  169SOL    HW1  692   3.968   0.202   1.954  0.9507 -0.2821 -0.9605
  169SOL    HW2  693   4.095   0.301   1.981  0.9178 -0.1103 -1.4404
  170SOL     OW  694   4.193   0.218   2.803  0.0716 -0.6113 -0.0624
  170SOL    HW1  695   4.184   0.245   2.900 -0.7557 -0.4143 -0.1823
  170SOL    HW2  696   4.257   0.279   2.758 -0.7367  0.3153  0.0010
  171SOL     OW  697   3.811   0.481   0.249 -0.0274  0.3418 -0.4735
  171SOL    HW1  698   3.827   0.578   0.228 -0.3242  0.0898 -1.9854
  171SOL    HW2  699   3.802   0.469   0.347 -2.7958  2.3081 -0.3901
  172SOL     OW  700   1.952   0.367   3.985 -0.5860 -0.0144  0.1359
  172SOL    HW1  701   1.877   0.330   3.931 -0.7373 -1.5183  1.3401
  172SOL    HW2  702   1.931   0.461   4.012 -1.8771 -0.3031  0.1653
  173SOL     OW  703   0.852   1.477   2.643  0.5134 -0.4856  0.0082
  173SOL    HW1  704   0.817   1.393   2.601  0.2871 -0.4354  0.0965
  173SOL    HW2  705   0.790   1.553   2.624  1.3414 -0.0666 -1.1157
  174SOL     OW  706   4.083   3.950   0.969  0.5602 -0.3009 -0.1209
  174SOL    HW1  707   4.082   4.035   0.916 -0.9494  0.4568  1.0301
  174SOL    HW2  708   4.027   3.881   0.924 -2.0339  0.8497  1.1727
  175SOL     OW  709   4.029   2.350   4.847 -0.1596 -0.0912 -0.1394
  175SOL    HW1  710   3.995   2.257   4.864  1.0093 -0.9315 -2.1472
  175SOL    HW2  711   4.072   2.354   4.757  0.9795  2.0976  0.4497
  176SOL     OW  712   4.218   2.972   4.951  0.2886 -0.8078 -0.5182
  176SOL    HW1  713   4.219   3.067   4.982 -0.1558 -0.3996 -1.6827
  176SOL    HW2  714   4.307   2.930   4.967  0.0049 -0.7296  1.5254
  177SOL     OW  715   4.085   1.341   4.894  0.2963  0.2029 -0.4527
  177SOL    HW1  716   4.094   1.369   4.798  1.9494 -2.2515 -1.1198
  177SOL    HW2  717   4.168   1.367   4.943 -0.4589  1.2619  0.2956
  178SOL     OW  718   0.160   4.472   3.876  0.3973 -0.0771  0.3788
  178SOL    HW1  719   0.122   4.427   3.957  0.5125 -0.4462  0.2288
  178SOL    HW2  720   0.090   4.479   3.806  0.5201 -0.4912  0.2116
  179SOL     OW  721   1.132   3.847   4.285  0.2386 -0.5461  0.1964
  179SOL    HW1  722   1.143   3.913   4.211 -2.0659 -0.2384  0.0448
  179SOL    HW2  723   1.181   3.879   4.366 -2.5969  2.7438  0.8896
  180SOL     OW  724   0.789   1.779   0.207  0.0930  0.2395  0.1615
  180SOL    HW1  725   0.852   1.766   0.284  0.2797  0.0214 -0.0253
  180SOL    HW2  726   0.793   1.875   0.177  0.4850  0.1822  0.0249
  181SOL     OW  727   2.365   1.091   2.842  0.5363  0.2056  0.0673
  181SOL    HW1  728   2.374   0.992   2.833  0.6788 -0.0369  2.2235
  181SOL    HW2  729   2.269   1.117   2.832  0.6651  0.0513 -1.8236
  182SOL     OW  730   1.372   4.131   3.586 -0.8281 -0.1374 -0.7559
  182SOL    HW1  731   1.440   4.060   3.601  0.1810  0.8760 -0.3649
  182SOL    HW2  732   1.404   4.193   3.514 -1.5085  0.1508 -0.8233
  183SOL     OW  733   0.567   1.408   2.467 -0.0838  0.1802 -0.3541
  183SOL    HW1  734   0.610   1.498   2.457  2.0976 -0.8767 -0.9333
  183SOL    HW2  735   0.636   1.340   2.489 -1.5626 -1.5583 -0.8407
  184SOL     OW  736   0.734   0.016   0.895 -0.2478  0.1232 -0.3429
  184SOL    HW1  737   0.687  -0.066   0.927  2.4065 -1.6261 -0.6828
  184SOL    HW2  738   0.759   0.006   0.799 -2.8883  2.8647 -1.4804
  185SOL     OW  739   3.882   0.528   3.369  0.5750 -0.2684  0.4959
  185SOL    HW1  740   3.916   0.489   3.284 -0.5810  1.0267 -0.6217
  185SOL    HW2  741   3.896   0.627   3.367 -0.3484 -0.1093  1.3953
  186SOL     OW  742   2.622   0.903   0.915 -0.1566  0.3637 -0.3915
  186SOL    HW1  743   2.649   0.843   0.991 -1.2207 -1.9842 -1.7551
  186SOL    HW2  744   2.616   0.849   0.831 -1.2597  2.4168 -1.7056
  187SOL     OW  745   5.005   4.866   2.197 -0.2633 -0.9604  0.4211
  187SOL    HW1  746   5.097   4.879   2.161 -0.0764 -0.7324  0.9682
  187SOL    HW2  747   5.006   4.798   2.270 -0.1009  0.6100  1.9827
  188SOL     OW  748   3.951   2.094   4.837  0.0198  0.1206 -0.0001
  188SOL    HW1  749   3.940   2.080   4.739 -0.9377  1.9334 -0.1823
  188SOL    HW2  750   3.969   2.006   4.881  0.2713 -0.7474 -1.7549
  189SOL     OW  751   3.328   0.497   1.956  0.4574  0.5999  0.3020
  189SOL    HW1  752   3.343   0.406   1.995 -1.1058 -0.4204 -1.2961
  189SOL    HW2  753   3.288   0.556   2.025  1.4986  0.0976  1.3741
  190SOL     OW  754   4.191   0.580   3.434 -0.5204  0.3853 -0.3607
  190SOL    HW1  755   4.228   0.589   3.341 -1.0800  1.8019 -0.4697
  190SOL    HW2  756   4.259   0.538   3.493 -0.6527 -1.9144 -1.7045
  191SOL     OW  757   0.426   2.066   2.418 -0.3763 -0.0465  0.4584
  191SOL    HW1  758   0.397   2.081   2.513 -0.2783 -1.4046  0.7155
  191SOL    HW2  759   0.353   2.096   2.357 -0.5671  0.5506  0.9635
  192SOL     OW  760   1.056   2.862   0.993  0.0437  0.6297 -0.0722
  192SOL    HW1  761   1.125   2.917   1.039  0.8169  0.5937 -1.1389
  192SOL    HW2  762   1.047   2.774   1.039  0.0444  0.9903  0.6198
  193SOL     OW  763   1.680   2.518   5.127 -0.0065 -0.3923  0.0901
  193SOL    HW1  764   1.754   2.540   5.191  0.3775  0.8455 -0.7574
  193SOL    HW2  765   1.597   2.496   5.179  0.4083  0.1808  1.0227
  194SOL     OW  766   0.770   1.233   1.613 -0.2585  0.3541 -0.7140
  194SOL    HW1  767   0.833   1.187   1.550 -0.6063 -0.2282 -0.6484
  194SOL    HW2  768   0.801   1.326   1.630  0.8162 -0.0480 -0.3707
  195SOL     OW  769   0.882   3.160   3.791 -0.3142 -0.0536 -0.5723
  195SOL    HW1  770   0.974   3.136   3.822 -0.4611 -1.0745 -0.8774
  195SOL    HW2  771   0.821   3.171   3.870 -0.1370 -0.2980 -0.3999
  196SOL     OW  772   3.125   1.194   0.970 -0.2485 -0.0051 -0.3425
  196SOL    HW1  773   3.103   1.285   1.004 -0.4148 -0.5985  1.2098
  196SOL    HW2  774   3.058   1.166   0.901 -0.1034  1.0913 -0.9413
  197SOL     OW  775   3.394   0.277   2.914 -0.3999 -0.2585  0.1685
  197SOL    HW1  776   3.428   0.210   2.848 -0.3159  0.0145 -0.0691
  197SOL    HW2  777   3.471   0.312   2.968 -0.4710 -0.4946  0.4246
  198SOL     OW  778   4.593   2.846   1.150 -0.4303  0.3688 -0.0033
  198SOL    HW1  779   4.558   2.852   1.244 -1.5050  2.0903 -0.4652
  198SOL    HW2  780   4.557   2.764   1.106 -1.0521  0.2793  0.6490
  199SOL     OW  781   2.112   1.918   5.154 -0.1455  0.0498  0.2543
  199SOL    HW1  782   2.073   1.986   5.092  1.6544 -0.3088 -1.3912
  199SOL    HW2  783   2.039   1.861   5.192 -1.4786  1.5083 -0.0247
  200SOL     OW  784   4.118   3.621   2.058 -0.1476 -0.1105 -0.8923
  200SOL    HW1  785   4.054   3.636   2.133  0.2286 -0.8852 -0.3974
  200SOL    HW2  786   4.189   3.692   2.060  0.8141 -1.0472  0.5467
  201SOL     OW  787   2.818   0.519   1.258  0.2832  0.0411 -0.1760
  201SOL    HW1  788   2.750   0.515   1.330 -0.3508  0.3455 -0.7468
  201SOL    HW2  789   2.847   0.426   1.234 -1.0289 -0.2020 -0.9369
  202SOL     OW  790   3.496   3.561   2.534 -0.4798  0.1898  0.1694
  202SOL    HW1  791   3.479   3.646   2.584  2.8616  0.1011  1.8145
  202SOL    HW2  792   3.486   3.483   2.597  1.1707 -0.1649  0.0386
  203SOL     OW  793   4.613   0.375   4.338  0.2437  0.2566  0.2836
  203SOL    HW1  794   4.660   0.443   4.394  1.0158 -0.4301  0.4828
  203SOL    HW2  795   4.521   0.408   4.317  0.2515  0.9204  1.2119
  204SOL     OW  796   3.393   0.538   1.679  0.0651 -0.6097  0.4163
  204SOL    HW1  797   3.375   0.492   1.766 -0.6939 -3.1637 -0.9960
  204SOL    HW2  798   3.322   0.606   1.662 -0.7390 -1.2646  1.0403
  205SOL     OW  799   4.035   3.856   0.247  0.1324 -0.5609  0.0168
  205SOL    HW1  800   4.036   3.940   0.193  1.1176 -1.1562 -0.9354
  205SOL    HW2  801   3.944   3.815   0.244  0.4038 -1.0927 -2.0432
  206SOL     OW  802   2.089   4.333   3.361  0.0333  0.1575 -0.0119
  206SOL    HW1  803   2.000   4.311   3.402 -0.4979  1.1288 -0.6091
  206SOL    HW2  804   2.093   4.431   3.342  0.4325 -0.1926 -1.8621
  207SOL     OW  805   5.044   4.894   0.596 -0.0458 -0.2360  0.7534
  207SOL    HW1  806   4.980   4.895   0.520  0.1551 -0.7930  0.5701
  207SOL    HW2  807   5.133   4.860   0.564  0.0043 -0.5961  1.2621
  208SOL     OW  808   0.441   4.966   2.693  0.5337 -0.1741 -0.1222
  208SOL    HW1  809   0.401   5.044   2.742  0.2419 -0.1147 -0.4491
  208SOL    HW2  810   0.436   4.982   2.594 -1.0055 -1.2932 -0.2675
  209SOL     OW  811   2.995   4.116   0.881 -0.3229 -0.3396 -0.5033
  209SOL    HW1  812   2.980   4.214   0.868 -0.2874 -0.1358  0.8484
  209SOL    HW2  813   3.091   4.094   0.864  0.1776  0.2731  1.3067
  210SOL     OW  814   3.542   2.438   1.282 -0.4120 -0.3099  0.5829
  210SOL    HW1  815   3.544   2.361   1.345  0.2432 -1.0473 -0.3217
  210SOL    HW2  816   3.498   2.411   1.196  0.9102 -0.0501 -0.1968
  211SOL     OW  817   3.170   0.287   2.306  0.3803  0.1365 -0.1047
  211SOL    HW1  818   3.192   0.382   2.287  0.7219 -0.0112 -0.4793
  211SOL    HW2  819   3.081   0.281   2.350  0.4399  0.6425  0.0872
  212SOL     OW  820   2.461   0.307   1.534 -0.9325 -0.4333 -0.7159
  212SOL    HW1  821   2.403   0.264   1.465 -1.7156 -0.0904 -0.2816
  212SOL    HW2  822   2.557   0.282   1.518 -1.3243 -2.0130 -0.7185
  213SOL     OW  823   1.078   3.533   4.678  0.0122  0.0296 -0.3764
  213SOL    HW1  824   1.162   3.587   4.672  0.0284  0.1566  0.6977
  213SOL    HW2  825   1.019   3.554   4.600  0.1279  1.4267 -0.1173
  214SOL     OW  826   1.038   3.088   1.719  0.5924 -0.1950 -0.6771
  214SOL    HW1  827   0.996   3.178   1.730  2.6326  0.6349  1.0317
  214SOL    HW2  828   1.123   3.098   1.666  0.6679 -1.1724 -0.7448
  215SOL     OW  829   0.416   4.457   3.817 -0.0573  0.5245  0.2514
  215SOL    HW1  830   0.320   4.477   3.832  0.2870  1.8248  0.8304
  215SOL    HW2  831   0.439   4.370   3.860 -1.2705 -0.5121 -1.1015
  216SOL     OW  832   3.106   3.144   3.246 -0.3487 -0.2586  0.4486
  216SOL    HW1  833   3.155   3.151   3.332 -1.4081 -1.3877  1.1787
  216SOL    HW2  834   3.162   3.183   3.172  1.1899 -0.5998  1.3912
  217SOL     OW  835   2.703   3.937   3.387 -0.3857 -0.3702  0.3135
  217SOL    HW1  836   2.704   4.010   3.456  1.0658 -0.2820  0.2212
  217SOL    HW2  837   2.710   3.848   3.433 -1.2518 -0.4174  0.3715
  218SOL     OW  838   1.720   2.934   1.214  0.0934  0.3256  0.3477
  218SOL    HW1  839   1.689   2.885   1.132 -1.0028  0.2688  0.7763
  218SOL    HW2  840   1.691   2.884   1.295  1.9525 -0.1025  0.8082
  219SOL     OW  841   2.021   3.387   2.838 -0.5246  0.2564 -0.2511
  219SOL    HW1  842   1.994   3.314   2.777  0.1088 -1.1639  1.0940
  219SOL    HW2  843   1.941   3.422   2.887 -0.5952 -0.9156  0.5207
  220SOL     OW  844   3.892   0.699   2.965 -0.4403  0.3260  0.3226
  220SOL    HW1  845   3.827   0.769   2.994 -2.5061 -1.4124  0.1234
  220SOL    HW2  846   3.859   0.655   2.882  1.5108  0.0130 -0.3341
  221SOL     OW  847   0.340   4.766   0.374 -0.5928 -0.1205  0.1735
  221SOL    HW1  848   0.369   4.729   0.462  0.6664  0.4269  0.0203
  221SOL    HW2  849   0.290   4.697   0.323  1.5321 -1.6154 -0.0370
  222SOL     OW  850   0.160   3.285   2.657  0.4186  0.0662 -0.5733
  222SOL    HW1  851   0.076   3.308   2.607 -0.0009 -1.5109 -0.6527
  222SOL    HW2  852   0.226   3.359   2.647 -1.3967  1.9761  0.5565
  223SOL     OW  853   0.069   3.655   2.817 -0.8183  0.5603  0.2572
  223SOL    HW1  854   0.000   3.725   2.838 -1.0285  0.9716 -1.6619
  223SOL    HW2  855   0.024   3.569   2.795 -0.6718  0.5669 -0.0652
  224SOL     OW  856   1.703   3.493   3.686  0.2595 -0.7603 -0.4971
  224SOL    HW1  857   1.785   3.497   3.743  0.1700  2.6152 -0.3970
  224SOL    HW2  858   1.622   3.507   3.743 -0.0510 -0.1896 -1.0624
  225SOL     OW  859   1.169   4.789   4.511  0.2623 -0.7491  0.3122
  225SOL    HW1  860   1.108   4.820   4.584 -0.1774 -1.0244  0.0677
  225SOL    HW2  861   1.220   4.867   4.474 -1.4227 -0.1413 -0.8510
  226SOL     OW  862   2.938   4.474   4.632  0.1205  0.6754 -0.1262
  226SOL    HW1  863   2.922   4.483   4.533 -1.1202 -2.6430 -0.3622
  226SOL    HW2  864   3.022   4.422   4.647  0.2884  1.1381  0.5741
  227SOL     OW  865   1.573   4.493   0.288 -0.2605  0.0105 -0.7423
  227SOL    HW1  866   1.627   4.456   0.363 -0.2372  0.4949 -0.5124
  227SOL    HW2  867   1.480   4.457   0.292 -0.9226  1.7139  0.8680
  228SOL     OW  868   3.029   0.403   3.715  0.6312  0.4928 -0.0504
  228SOL    HW1  869   3.050   0.375   3.621  1.2930  1.1815 -0.1115
  228SOL    HW2  870   2.938   0.445   3.718  0.8514  1.0085 -0.4959
  229SOL     OW  871   2.178   4.792   2.813  0.1121 -0.2532 -0.7819
  229SOL    HW1  872   2.259   4.737   2.797  1.5728  1.7651 -0.7585
  229SOL    HW2  873   2.139   4.821   2.726  0.7792  0.6237 -0.8018
  230SOL     OW  874   0.466   2.418   0.799 -0.3360  0.5066  0.0980
  230SOL    HW1  875   0.520   2.334   0.804 -0.6714  0.3053  0.3897
  230SOL    HW2  876   0.372   2.397   0.773 -0.7863  0.6122  1.5145
  231SOL     OW  877   2.138   0.567   2.470  0.1106  0.5758  0.1473
  231SOL    HW1  878   2.124   0.634   2.397  3.4874 -0.3676 -1.5668
  231SOL    HW2  879   2.064   0.500   2.468 -0.1697  0.8602 -2.0980
  232SOL     OW  880   0.135   1.368   5.127 -0.5929 -0.1172  0.4739
  232SOL    HW1  881   0.128   1.315   5.042  1.0853 -1.4400  1.0993
  232SOL    HW2  882   0.204   1.439   5.116 -0.8372  0.1272  0.5224
  233SOL     OW  883   4.323   3.205   2.832  0.2016  0.8290 -0.3880
  233SOL    HW1  884   4.353   3.116   2.864  1.2869  1.5377  0.6533
  233SOL    HW2  885   4.339   3.274   2.903 -0.2542  1.9269 -1.3027
  234SOL     OW  886   2.687   1.318   3.584 -0.2300 -0.2499 -0.5181
  234SOL    HW1  887   2.644   1.345   3.498  1.4854  1.3174 -0.9453
  234SOL    HW2  888   2.716   1.399   3.635  0.9894 -1.1799  0.3636
  235SOL     OW  889   3.200   3.701   4.754 -0.3666  0.4482 -0.3017
  235SOL    HW1  890   3.204   3.784   4.809  1.4168  0.1354  0.1173
  235SOL    HW2  891   3.124   3.643   4.784 -1.5261  1.8240 -0.4907
  236SOL     OW  892   4.352   1.262   1.552  0.2440 -0.0288  0.4085
  236SOL    HW1  893   4.426   1.226   1.609  0.4977  0.1634  0.2036
  236SOL    HW2  894   4.390   1.326   1.485 -0.1756  0.4559  0.6290
  237SOL     OW  895   4.259   4.505   3.329 -0.0930 -0.5045  0.2930
  237SOL    HW1  896   4.232   4.427   3.385 -0.4280 -0.2710  0.4564
  237SOL    HW2  897   4.223   4.494   3.237  1.0767 -1.2567 -0.1051
  238SOL     OW  898   4.135   4.570   4.572 -0.0397 -0.0446 -0.1276
  238SOL    HW1  899   4.232   4.580   4.594 -0.1610 -1.2360  1.1086
  238SOL    HW2  900   4.124   4.561   4.473  1.0306  0.7379 -0.3381
  239SOL     OW  901   0.243   2.912   2.236  0.5151  0.5062  0.4066
  239SOL    HW1  902   0.226   2.858   2.318  2.5323  0.8866  1.1277
  239SOL    HW2  903   0.167   2.976   2.221 -0.8698 -0.9743  0.7526
  240SOL     OW  904   0.745   0.524   2.959  0.5700 -0.4156  0.3419
  240SOL    HW1  905   0.843   0.544   2.955  0.4827 -0.2154 -2.1929
  240SOL    HW2  906   0.719   0.468   2.881 -1.0651 -1.9953  1.9183
  241SOL     OW  907   0.686   3.595   2.567  0.1805  0.3101 -0.2286
  241SOL    HW1  908   0.688   3.626   2.662 -1.3374 -1.2962  0.3790
  241SOL    HW2  909   0.757   3.526   2.553 -0.4873 -0.4553  0.1264
  242SOL     OW  910   1.656   1.186   0.448 -0.2583  0.3895  0.4594
  242SOL    HW1  911   1.592   1.262   0.455  1.8405  2.3028 -0.0871
  242SOL    HW2  912   1.704   1.174   0.535 -2.9794 -2.7019  1.7296
  243SOL     OW  913   0.309   2.893   2.706  0.0494  0.2366 -0.2315
  243SOL    HW1  914   0.401   2.865   2.677 -0.1214 -1.0448  0.3722
  243SOL    HW2  915   0.275   2.964   2.644  1.2421  0.3690 -0.7678
  244SOL     OW  916   0.711   3.697   2.824  0.1684 -0.5371  0.0626
  244SOL    HW1  917   0.701   3.673   2.921 -1.1103 -1.9497 -0.3849
  244SOL    HW2  918   0.630   3.746   2.794  0.0057 -1.1833 -0.5826
  245SOL     OW  919   4.379   2.583   4.553 -0.2728  0.1593 -0.6097
  245SOL    HW1  920   4.322   2.660   4.523 -2.1752 -0.7346  0.4996
  245SOL    HW2  921   4.452   2.618   4.612 -1.4673  1.0911  0.3811
  246SOL     OW  922   2.368   1.169   4.193  0.5441  0.1507  0.1034
  246SOL    HW1  923   2.354   1.267   4.208  0.3067 -0.0118  1.0548
  246SOL    HW2  924   2.323   1.140   4.109  1.0770  0.9571 -0.4665
  247SOL     OW  925   2.348   0.315   4.797  0.1287 -0.1138 -0.0033
  247SOL    HW1  926   2.436   0.351   4.766 -0.2627 -0.0741 -1.1053
  247SOL    HW2  927   2.274   0.365   4.752 -0.4488 -0.6402  0.3507
  248SOL     OW  928   2.552   4.398   3.656  0.5482  0.4293 -0.2930
  248SOL    HW1  929   2.573   4.344   3.575  0.4332  0.3463 -0.2674
  248SOL    HW2  930   2.480   4.353   3.709 -0.0893  0.9942 -0.6645
  249SOL     OW  931   4.425   0.652   0.711  0.2236 -0.3640  0.1682
  249SOL    HW1  932   4.357   0.632   0.781  0.8869 -2.7578  0.1937
  249SOL    HW2  933   4.453   0.748   0.719 -1.0672 -0.0817  1.9467
  250SOL     OW  934   2.913   3.854   0.290  0.3729  0.2226 -0.8325
  250SOL    HW1  935   2.893   3.952   0.289 -0.5274  0.0661 -0.2093
  250SOL    HW2  936   3.002   3.837   0.249 -0.3055  1.1003 -2.7851
  251SOL     OW  937   2.474   3.686   0.217 -0.0959 -0.3185  0.3434
  251SOL    HW1  938   2.386   3.706   0.260 -0.1452  0.4213 -0.0766
  251SOL    HW2  939   2.544   3.676   0.288  0.0423  1.9719  0.6108
  252SOL     OW  940   0.334   3.560   2.862 -0.0077 -0.2323  0.3680
  252SOL    HW1  941   0.376   3.568   2.772  0.4678 -1.9188  0.4104
  252SOL    HW2  942   0.253   3.618   2.866  0.3971  0.4602 -0.8696
  253SOL     OW  943   4.345   1.905   4.263  0.4406 -0.2620 -0.2685
  253SOL    HW1  944   4.312   1.811   4.270 -0.4628  0.1331  1.2381
  253SOL    HW2  945   4.407   1.925   4.339 -0.3835  0.7184  0.1744
  254SOL     OW  946   1.064   0.916   1.035 -0.1501  0.3510  0.4902
  254SOL    HW1  947   1.027   0.855   0.965 -0.3761  0.4731  0.5021
  254SOL    HW2  948   1.016   1.004   1.031  1.9927  1.5535 -1.3750
  255SOL     OW  949   4.855   4.136   3.933 -0.2242  0.4111 -0.0968
  255SOL    HW1  950   4.792   4.118   4.009 -0.8241 -2.1102 -1.1007
  255SOL    HW2  951   4.900   4.051   3.906  4.8033  2.2089  1.4504
  256SOL     OW  952   0.095   1.603   4.283  0.0633 -0.6230 -0.0122
  256SOL    HW1  953   0.001   1.588   4.312 -0.3329  1.7849  0.1641
  256SOL    HW2  954   0.138   1.672   4.342  1.4914 -0.6889 -0.9108
  257SOL     OW  955   0.361   3.371   4.505 -0.2759 -0.1199  0.0137
  257SOL    HW1  956   0.293   3.304   4.535  0.5005 -1.9710 -2.1067
  257SOL    HW2  957   0.316   3.441   4.449 -0.5856 -0.7750 -0.5611
  258SOL     OW  958   5.104   1.564   2.033  0.0307 -0.0858  0.1764
  258SOL    HW1  959   5.032   1.496   2.021  1.1445 -1.2854 -0.0206
  258SOL    HW2  960   5.099   1.631   1.959 -0.9687 -0.0658  0.2517
  259SOL     OW  961   2.363   0.152   2.175 -0.8449  0.2194 -0.5071
  259SOL    HW1  962   2.277   0.107   2.199 -0.3514 -0.6210 -0.3070
  259SOL    HW2  963   2.352   0.200   2.088 -1.1795 -0.8057 -1.0353
  260SOL     OW  964   3.977   0.834   3.937 -0.1226 -0.0881 -0.1797
  260SOL    HW1  965   3.901   0.892   3.908 -0.1127  0.2424  0.4419
  260SOL    HW2  966   3.962   0.803   4.031  1.7571  2.1987  0.9864
  261SOL     OW  967   4.782   4.038   4.689  0.0184  0.4434  0.2220
  261SOL    HW1  968   4.862   4.050   4.629 -1.3983  0.0469 -1.8336
  261SOL    HW2  969   4.790   4.100   4.767  2.8997 -0.4044  0.7317
  262SOL     OW  970   1.360   4.671   4.677  0.1518  0.1264  0.7136
  262SOL    HW1  971   1.438   4.641   4.622 -0.5527 -0.5613  0.0688
  262SOL    HW2  972   1.289   4.708   4.617 -0.8140 -1.0576  1.0971
  263SOL     OW  973   2.301   4.671   4.469 -0.1720  0.1650  0.8244
  263SOL    HW1  974   2.309   4.666   4.370  0.7363 -0.9702  0.9305
  263SOL    HW2  975   2.205   4.658   4.496 -0.2932 -0.4516  0.1284
  264SOL     OW  976   0.122   4.250   2.754 -0.0856  0.0277  0.0296
  264SOL    HW1  977   0.162   4.329   2.709  1.7308  0.2063  1.7897
  264SOL    HW2  978   0.080   4.279   2.840  0.3372 -0.8503  0.5487
  265SOL     OW  979   3.812   0.088   4.954 -0.3187 -0.1931  0.0786
  265SOL    HW1  980   3.827   0.097   5.052  0.1017 -0.6336  0.0613
  265SOL    HW2  981   3.897   0.112   4.905 -0.6973  0.5905 -0.2087
  266SOL     OW  982   1.772   0.651   1.236  0.3198 -0.4367  0.4417
  266SOL    HW1  983   1.870   0.632   1.247  0.4830  1.3057  2.7168
  266SOL    HW2  984   1.723   0.565   1.222  2.0773 -1.3931 -0.2444
  267SOL     OW  985   1.368   5.073   1.879 -0.4889  0.9383 -0.1529
  267SOL    HW1  986   1.366   5.071   1.779 -0.1926  0.2563 -0.1509
  267SOL    HW2  987   1.389   5.166   1.910  2.3818  0.5883 -0.8004
  268SOL     OW  988   1.778   3.333   2.470  0.3797 -0.1343 -0.9650
  268SOL    HW1  989   1.740   3.425   2.474 -2.2686 -1.1524 -0.6063
  268SOL    HW2  990   1.737   3.283   2.393  1.0135 -1.3269 -0.5570
  269SOL     OW  991   5.057   1.661   4.577 -0.3236 -0.1875  0.2018
  269SOL    HW1  992   5.034   1.641   4.672 -0.5820  0.2941  0.2403
  269SOL    HW2  993   5.062   1.759   4.563 -0.3280 -0.2534 -0.2908
  270SOL     OW  994   3.283   1.197   1.444  0.6867 -0.1300 -0.2075
  270SOL    HW1  995   3.317   1.268   1.506  0.1259  0.3183 -0.4079
  270SOL    HW2  996   3.352   1.177   1.375 -0.0498  2.0320 -1.6856
  271SOL     OW  997   1.022   2.519   4.495 -0.0117  0.6425 -0.7217
  271SOL    HW1  998   0.929   2.491   4.470 -0.0533 -1.5507  1.4870
  271SOL    HW2  999   1.086   2.492   4.423 -0.7591 -0.4503 -0.9966
  272SOL     OW 1000   3.312   0.968   0.692 -1.1830  0.5941  0.0019
  272SOL    HW1 1001   3.356   0.954   0.604 -1.2987  1.6514 -0.2358
  272SOL    HW2 1002   3.361   1.038   0.744 -1.5248  0.4882  0.4831
  273SOL     OW 1003   4.681   2.244   2.282 -0.0239 -1.0283 -0.7775
  273SOL    HW1 1004   4.629   2.329   2.271 -1.3916 -1.9603 -1.8817
  273SOL    HW2 1005   4.738   2.230   2.202  1.1488 -0.5681 -0.0510
  274SOL     OW 1006   1.204   2.037   3.908  0.0278  0.2046 -0.1102
  274SOL    HW1 1007   1.242   2.110   3.852 -1.0401  1.3843  0.6483
  274SOL    HW2 1008   1.271   2.008   3.976  2.1239 -2.6210 -3.0613
  275SOL     OW 1009   3.082   0.610   3.977 -0.7080  0.2360 -0.2927
  275SOL    HW1 1010   2.982   0.606   3.973 -0.7232  0.4382 -0.1391
  275SOL    HW2 1011   3.117   0.653   3.894 -0.7475  0.1447 -0.3565
  276SOL     OW 1012   4.396   0.674   2.585 -0.1830 -0.5642 -0.8571
  276SOL    HW1 1013   4.442   0.744   2.639 -2.4906 -0.9941  1.9112
  276SOL    HW2 1014   4.303   0.704   2.563 -1.1506 -2.5581  0.1990
  277SOL     OW 1015   3.691   3.189   3.176  0.1119 -0.1667  0.6735
  277SOL    HW1 1016   3.642   3.274   3.156  0.3246 -0.0117  0.8094
  277SOL    HW2 1017   3.625   3.118   3.202 -0.4980 -1.1045 -2.8587
  278SOL     OW 1018   0.631   0.292   1.314 -1.0609 -0.5841  0.1034
  278SOL    HW1 1019   0.590   0.383   1.326 -0.9809 -0.5065 -0.2140
  278SOL    HW2 1020   0.693   0.293   1.236  2.2862  0.2849  2.5259
  279SOL     OW 1021   0.421   1.735   4.295 -0.5243 -0.1899 -0.3124
  279SOL    HW1 1022   0.456   1.650   4.255  2.1914  0.9172 -0.5238
  279SOL    HW2 1023   0.390   1.716   4.389  1.8737 -1.1386  0.3767
  280SOL     OW 1024   4.421   0.441   3.533  0.2146 -0.1419  0.0876
  280SOL    HW1 1025   4.431   0.341   3.531  0.3754 -0.1457  0.7013
  280SOL    HW2 1026   4.505   0.483   3.499 -0.3406 -0.2089 -1.4653
  281SOL     OW 1027   2.569   4.282   1.396 -0.1738 -0.7917  0.1754
  281SOL    HW1 1028   2.625   4.201   1.380  1.3699  0.6634 -2.4680
  281SOL    HW2 1029   2.522   4.307   1.311 -1.3740  0.5384  1.1885
  282SOL     OW 1030   3.625   2.159   3.612 -0.0903  0.6441 -0.3852
  282SOL    HW1 1031   3.653   2.081   3.556  0.9880 -0.5995  1.7187
  282SOL    HW2 1032   3.695   2.229   3.610  0.2673  0.3015 -0.0916
  283SOL     OW 1033   1.064   3.902   0.293 -0.0767 -0.0645  0.0933
  283SOL    HW1 1034   1.148   3.853   0.269  0.1484  1.3098 -2.2612
  283SOL    HW2 1035   1.087   3.994   0.325 -0.5980 -0.6416  2.2698
  284SOL     OW 1036   4.081   2.535   1.884 -0.2525 -0.3952 -0.0084
  284SOL    HW1 1037   3.993   2.488   1.895 -1.3106  1.4898  0.0268
  284SOL    HW2 1038   4.111   2.570   1.973  0.4479 -0.8725 -0.0546
  285SOL     OW 1039   3.508   1.098   1.709 -0.3744  0.2704  0.1442
  285SOL    HW1 1040   3.417   1.120   1.745 -0.9031  0.3412 -1.1708
  285SOL    HW2 1041   3.566   1.064   1.783 -2.0373 -1.5220  0.7147
  286SOL     OW 1042   3.879   0.449   5.033 -0.1494 -0.0471  0.0757
  286SOL    HW1 1043   3.962   0.408   5.072 -0.2690 -1.0475 -0.6585
  286SOL    HW2 1044   3.805   0.382   5.035  0.5054 -1.2167 -4.1435
  287SOL     OW 1045   1.416   2.134   3.453 -0.6574 -0.3641  0.1108
  287SOL    HW1 1046   1.360   2.051   3.460 -2.1063  0.5710  0.1470
  287SOL    HW2 1047   1.512   2.109   3.440 -1.0708 -2.0359  0.0464
  288SOL     OW 1048   4.186   2.732   4.133  0.0700 -0.1751 -0.7844
  288SOL    HW1 1049   4.187   2.634   4.113 -2.3600 -0.3792 -0.2238
  288SOL    HW2 1050   4.092   2.762   4.148  0.9579  1.6601  1.9207
  289SOL     OW 1051   2.775   0.828   3.331  0.0512 -0.0196  0.1614
  289SOL    HW1 1052   2.726   0.904   3.373 -1.6496 -0.3784 -1.0762
  289SOL    HW2 1053   2.713   0.750   3.320  0.7489 -0.3370 -1.9228
  290SOL     OW 1054   0.011   3.929   0.617  0.1125  0.8470  0.2669
  290SOL    HW1 1055   0.018   4.028   0.604 -0.4840  0.9926  0.9546
  290SOL    HW2 1056  -0.076   3.908   0.662  0.6241  0.0876  0.9242
  291SOL     OW 1057   0.752   0.327   5.110  0.3365 -0.0209  0.1271
  291SOL    HW1 1058   0.827   0.264   5.132 -0.2825 -0.3625  1.3738
  291SOL    HW2 1059   0.672   0.304   5.165 -0.6951  0.3498 -1.1705
  292SOL     OW 1060   5.082   2.277   3.890  0.2115  0.2121 -0.1837
  292SOL    HW1 1061   5.182   2.270   3.892  0.2220  0.3525  1.4746
  292SOL    HW2 1062   5.048   2.287   3.983 -1.1919  2.5947 -0.8709
  293SOL     OW 1063   2.407   0.059   3.403 -0.0246  0.4786  0.2549
  293SOL    HW1 1064   2.464   0.114   3.340  0.7481 -1.0639 -0.4543
  293SOL    HW2 1065   2.371  -0.020   3.354  0.1962 -0.5110  1.6392
  294SOL     OW 1066   4.956   3.132   2.801  0.2042 -0.4354  0.6665
  294SOL    HW1 1067   4.977   3.036   2.822  1.3521 -0.8711 -2.0686
  294SOL    HW2 1068   4.927   3.140   2.706  1.0352  2.0641  0.5534
  295SOL     OW 1069   0.375   0.421   3.718 -0.6153  0.1494  0.1253
  295SOL    HW1 1070   0.371   0.340   3.776 -1.5095  1.1007  1.4582
  295SOL    HW2 1071   0.378   0.393   3.622  0.2506 -1.4572  0.5773
  296SOL     OW 1072   2.024   1.016   4.542 -0.2082  0.1885 -0.5182
  296SOL    HW1 1073   1.955   0.978   4.480 -0.6188 -0.1694  0.1473
  296SOL    HW2 1074   2.110   1.026   4.493 -0.4256 -0.4425 -1.0475
  297SOL     OW 1075   2.468   4.742   2.557 -0.0143  0.0589  0.1873
  297SOL    HW1 1076   2.440   4.662   2.610  1.7768 -1.8006 -1.4755
  297SOL    HW2 1077   2.558   4.726   2.517 -0.3583  2.2074 -1.6829
  298SOL     OW 1078   4.133   1.909   0.048  0.6404 -0.0251  0.4148
  298SOL    HW1 1079   4.035   1.895   0.063  0.0346 -0.8074 -3.2729
  298SOL    HW2 1080   4.181   1.905   0.135 -2.7952  2.7747  2.7068
  299SOL     OW 1081   2.568   0.407   4.614 -0.4978 -0.4855 -0.5012
  299SOL    HW1 1082   2.601   0.334   4.554 -0.7929 -2.8866  2.0562
  299SOL    HW2 1083   2.490   0.453   4.571 -0.7496 -2.1412 -1.9371
  300SOL     OW 1084   5.143   2.168   1.752 -0.2572  0.4374  0.0968
  300SOL    HW1 1085   5.045   2.189   1.748 -0.3273  0.0046 -0.5745
  300SOL    HW2 1086   5.156   2.077   1.793 -0.1363  0.4784  0.1507
  301SOL     OW 1087   2.678   2.598   1.499 -0.2911  0.5056  0.5729
  301SOL    HW1 1088   2.667   2.661   1.422 -1.1717 -0.6194 -0.2729
  301SOL    HW2 1089   2.686   2.504   1.464  0.0520  0.0427  1.8305
  302SOL     OW 1090   2.311   4.639   2.309  0.0376  0.5381 -0.0446
  302SOL    HW1 1091   2.347   4.546   2.320 -1.5501 -0.1267 -0.2367
  302SOL    HW2 1092   2.334   4.693   2.390  2.7643  0.6424 -0.7780
  303SOL     OW 1093   4.092   3.442   0.275 -0.0438  0.5843 -0.4354
  303SOL    HW1 1094   4.073   3.346   0.254  1.3439  0.5222 -1.5833
  303SOL    HW2 1095   4.177   3.470   0.229 -0.3032  2.3035  0.0563
  304SOL     OW 1096   1.146   1.963   1.330  0.2007  0.5394 -0.1252
  304SOL    HW1 1097   1.074   1.899   1.358  0.2295  1.7700  3.1947
  304SOL    HW2 1098   1.223   1.954   1.392  1.3155  1.9628 -1.2564
  305SOL     OW 1099   2.659   3.131   1.217  0.1694  0.1020 -0.8024
  305SOL    HW1 1100   2.607   3.090   1.291 -1.2656  3.9651  0.5654
  305SOL    HW2 1101   2.604   3.131   1.133  0.0624 -0.3415 -0.7374
  306SOL     OW 1102   3.311   3.193   1.260  0.2856  0.2577 -0.8848
  306SOL    HW1 1103   3.263   3.230   1.340 -0.0666  0.1439 -1.0427
  306SOL    HW2 1104   3.263   3.220   1.177 -0.1437 -0.7889 -0.9933
  307SOL     OW 1105   1.526   2.341   0.772 -0.1337 -0.0607  0.2637
  307SOL    HW1 1106   1.473   2.423   0.793  0.0252 -0.3252  1.7950
  307SOL    HW2 1107   1.623   2.365   0.766 -0.1249 -0.0790  0.3378
  308SOL     OW 1108   1.214   3.639   1.355 -0.2664 -0.0372  0.2883
  308SOL    HW1 1109   1.133   3.608   1.405 -0.3534  0.3037  0.3634
  308SOL    HW2 1110   1.191   3.721   1.302  0.6180  1.5142  2.1974
  309SOL     OW 1111   1.323   2.314   1.509  0.6002  0.0510  0.0093
  309SOL    HW1 1112   1.284   2.406   1.507 -0.1840 -0.2776 -0.1773
  309SOL    HW2 1113   1.295   2.264   1.427 -0.2789 -0.8587  0.8212
  310SOL     OW 1114   1.268   5.067   1.299 -0.4418  0.8457 -0.0621
  310SOL    HW1 1115   1.311   5.146   1.344  0.0871 -0.7462  2.4743
  310SOL    HW2 1116   1.178   5.051   1.339 -0.8739  0.5963 -1.1014
  311SOL     OW 1117   2.133   2.163   2.667  0.0349 -0.2265 -0.7473
  311SOL    HW1 1118   2.151   2.102   2.590 -3.6381 -0.3727 -1.6699
  311SOL    HW2 1119   2.078   2.114   2.735  0.2583  0.9496  0.3157
  312SOL     OW 1120   0.907   0.751   4.042  0.2508 -0.1316  0.3395
  312SOL    HW1 1121   0.993   0.707   4.068  0.5070 -0.6446 -1.2597
  312SOL    HW2 1122   0.839   0.736   4.113  0.5887 -2.4157  0.2477
  313SOL     OW 1123   2.711   4.780   0.325 -0.2021  0.2973  0.2298
  313SOL    HW1 1124   2.792   4.753   0.273 -0.6897  1.1140 -1.0044
  313SOL    HW2 1125   2.716   4.741   0.417  1.3909  0.0123  0.0548
  314SOL     OW 1126   4.061   4.313   4.604  0.2036  0.3720  0.2343
  314SOL    HW1 1127   4.012   4.274   4.527  1.2249  1.1960 -0.8621
  314SOL    HW2 1128   4.112   4.393   4.574  3.1523 -1.0828  1.0236
  315SOL     OW 1129   4.232   4.718   4.270  0.2761  0.5012  0.8095
  315SOL    HW1 1130   4.275   4.738   4.183  0.7713 -0.0578  0.9163
  315SOL    HW2 1131   4.160   4.650   4.257 -0.5549  1.3906  0.6398
  316SOL     OW 1132   4.414   2.236   3.603 -0.8262  0.1463  0.5089
  316SOL    HW1 1133   4.359   2.189   3.533 -1.8952  0.7797  0.8967
  316SOL    HW2 1134   4.400   2.192   3.692 -0.4228  0.0935  0.5482
  317SOL     OW 1135   3.371   0.045   1.458 -0.1170  0.5477  0.3156
  317SOL    HW1 1136   3.433   0.027   1.382 -1.1486 -0.0294 -0.4208
  317SOL    HW2 1137   3.351   0.143   1.463 -0.5789  0.5157 -0.6174
  318SOL     OW 1138   4.932   4.783   1.258  0.0087  0.4240  0.6062
  318SOL    HW1 1139   4.995   4.768   1.334 -0.9367  2.2855  1.8377
  318SOL    HW2 1140   4.882   4.698   1.239  0.0561 -0.0297  2.2897
  319SOL     OW 1141   1.061   4.756   2.970  0.1288 -0.0440  0.0465
  319SOL    HW1 1142   1.101   4.844   2.995  0.8211 -0.7806  1.6655
  319SOL    HW2 1143   1.064   4.746   2.870  1.5264  1.0667 -0.0636
  320SOL     OW 1144   0.812   1.653   3.497 -0.2151 -0.8582 -0.8650
  320SOL    HW1 1145   0.765   1.738   3.519  1.1117 -0.0831 -0.9544
  320SOL    HW2 1146   0.862   1.663   3.411  1.3936 -1.1272  0.0088
  321SOL     OW 1147   0.584   0.393   3.125  0.0585 -0.7164 -0.1680
  321SOL    HW1 1148   0.639   0.442   3.057 -1.7775  2.7610  0.5958
  321SOL    HW2 1149   0.619   0.412   3.217  0.4755 -2.5812  0.0971
  322SOL     OW 1150   4.602   4.451   4.188  0.6449  0.0531  0.6127
  322SOL    HW1 1151   4.580   4.369   4.242  0.5089  1.0143  2.0903
  322SOL    HW2 1152   4.697   4.446   4.158  0.2174 -1.3322 -0.6281
  323SOL     OW 1153   0.512   4.263   0.208 -0.1031 -0.0233 -0.6013
  323SOL    HW1 1154   0.522   4.211   0.293 -0.0678  1.2739  0.2219
  323SOL    HW2 1155   0.419   4.298   0.201 -0.5401 -1.3156 -1.8477
  324SOL     OW 1156   3.564   0.617   2.192 -0.0232  0.0039  0.3418
  324SOL    HW1 1157   3.663   0.611   2.203 -0.1573 -0.5702  1.3841
  324SOL    HW2 1158   3.542   0.654   2.102  1.1488  1.3754  0.5976
  325SOL     OW 1159   3.781   0.045   2.592  0.3122 -0.5828 -0.7629
  325SOL    HW1 1160   3.835   0.072   2.672  0.0078 -1.9401 -0.0689
  325SOL    HW2 1161   3.708   0.112   2.577  0.9546  0.1951 -0.4925
  326SOL     OW 1162   2.292   0.212   1.356 -0.6672  0.0186  0.5585
  326SOL    HW1 1163   2.219   0.145   1.349 -0.9851  0.3041  1.0059
  326SOL    HW2 1164   2.264   0.298   1.312 -1.2238  0.6214  2.0186
  327SOL     OW 1165   2.739   1.218   2.711  0.6878 -0.4462 -0.2937
  327SOL    HW1 1166   2.671   1.289   2.726  0.9448 -0.2650  0.0105
  327SOL    HW2 1167   2.830   1.253   2.732  0.7663 -1.0061  0.3192
  328SOL     OW 1168   3.551   3.638   3.912 -0.3516 -0.2107  0.2526
  328SOL    HW1 1169   3.555   3.552   3.963 -0.3613 -1.0355 -1.0948
  328SOL    HW2 1170   3.457   3.654   3.882 -0.5047  0.6956  1.1703
  329SOL     OW 1171   4.095   2.206   1.003  0.0786  0.2437 -0.5632
  329SOL    HW1 1172   4.044   2.291   0.987 -1.4196 -0.4555  0.3355
  329SOL    HW2 1173   4.076   2.173   1.095  4.3467  1.4098  0.9821
  330SOL     OW 1174   4.379   3.863   2.316 -0.0291  0.1893 -0.0467
  330SOL    HW1 1175   4.390   3.963   2.320  2.3777 -0.0298 -0.2314
  330SOL    HW2 1176   4.446   3.819   2.375 -0.4046 -1.3648 -0.7317
  331SOL     OW 1177   0.358   2.528   1.229  0.1669 -0.5409  0.5042
  331SOL    HW1 1178   0.259   2.512   1.228  0.2612 -1.4100  2.1290
  331SOL    HW2 1179   0.375   2.627   1.225 -0.7576 -0.3735  0.3384
  332SOL     OW 1180   2.806   3.733   1.192 -0.0258  0.7729 -0.8627
  332SOL    HW1 1181   2.843   3.765   1.105  1.9292 -1.7946 -1.1019
  332SOL    HW2 1182   2.739   3.661   1.176 -0.8263  1.3627 -0.2459
  333SOL     OW 1183   1.700   4.220   2.240 -0.4729 -0.0093  0.2050
  333SOL    HW1 1184   1.660   4.134   2.272  0.3657 -0.8761 -0.9984
  333SOL    HW2 1185   1.736   4.271   2.318  1.7670 -2.1953  0.7346
  334SOL     OW 1186   3.588   4.453   4.943 -0.0741  0.1416 -0.0635
  334SOL    HW1 1187   3.590   4.354   4.927  0.1859  0.4152 -1.9042
  334SOL    HW2 1188   3.495   4.487   4.932 -0.3528 -0.0174  1.5641
  335SOL     OW 1189   1.231   3.168   1.558 -0.3465  0.4056  0.6451
  335SOL    HW1 1190   1.317   3.121   1.538  0.9343  2.3179  1.3435
  335SOL    HW2 1191   1.168   3.156   1.481  1.2081  0.4148 -0.6942
  336SOL     OW 1192   3.511   4.940   1.786 -0.5630 -0.2624  0.4501
  336SOL    HW1 1193   3.565   4.970   1.707 -1.8149  0.5419 -0.1290
  336SOL    HW2 1194   3.421   4.983   1.784 -0.6807 -0.3174  2.2640
  337SOL     OW 1195   0.643   1.923   1.649 -0.4021 -0.1757 -0.5042
  337SOL    HW1 1196   0.593   1.856   1.594 -1.1257  0.6030 -0.8191
  337SOL    HW2 1197   0.633   2.013   1.609  2.2930 -0.1313 -1.2879
  338SOL     OW 1198   1.182   2.379   4.336  0.4938 -0.1726  0.3024
  338SOL    HW1 1199   1.224   2.339   4.417  0.0626  0.9797  1.1172
  338SOL    HW2 1200   1.178   2.310   4.263  0.6421 -1.3071  1.3322
  339SOL     OW 1201   0.531   3.284   3.724  0.8090 -1.2294  0.4002
  339SOL    HW1 1202   0.625   3.269   3.694  0.8310  0.2168 -0.3474
  339SOL    HW2 1203   0.519   3.379   3.752 -0.8790 -0.8368 -1.3964
  340SOL     OW 1204   3.743   2.328   0.340 -0.0454 -0.3140  0.5123
  340SOL    HW1 1205   3.797   2.353   0.260  1.0556 -3.3122  0.2100
  340SOL    HW2 1206   3.646   2.335   0.318  0.1888  2.0190  0.0208
  341SOL     OW 1207   2.341   0.934   0.083 -0.0199  0.5638  0.0969
  341SOL    HW1 1208   2.386   0.993   0.016  1.7365 -1.6083 -0.7667
  341SOL    HW2 1209   2.249   0.910   0.049 -0.0917  1.4260 -0.3429
  342SOL     OW 1210   4.075   1.001   0.752  0.5079  0.0499 -0.4608
  342SOL    HW1 1211   4.042   0.907   0.750 -0.0915  0.2656 -2.0363
  342SOL    HW2 1212   4.090   1.029   0.847  1.0289 -1.7294  0.0073
  343SOL     OW 1213   0.370   2.915   4.000  0.0082  0.5133  0.1542
  343SOL    HW1 1214   0.282   2.905   3.953 -0.9865 -0.9552  2.1416
  343SOL    HW2 1215   0.439   2.948   3.936 -1.7604  0.8033 -1.7097
  344SOL     OW 1216   2.430   3.760   3.384 -0.5733 -0.3435  0.3876
  344SOL    HW1 1217   2.464   3.678   3.429 -1.3894  0.4565  2.6067
  344SOL    HW2 1218   2.337   3.744   3.352 -0.3336 -0.6210 -0.1749
  345SOL     OW 1219   1.555   4.824   4.120 -0.0093  0.4675 -0.8161
  345SOL    HW1 1220   1.593   4.883   4.049  1.7660 -1.2543 -1.3786
  345SOL    HW2 1221   1.477   4.773   4.084  0.6451 -0.1108 -1.4368
  346SOL     OW 1222   4.135   0.493   4.348  0.5049  0.2957 -0.0024
  346SOL    HW1 1223   4.080   0.494   4.264 -0.9526 -1.2962  0.8687
  346SOL    HW2 1224   4.081   0.531   4.423  0.7963 -0.7161  0.7411
  347SOL     OW 1225   2.312   1.417   2.741  0.4202 -0.4641 -0.1274
  347SOL    HW1 1226   2.242   1.400   2.810 -1.9787 -0.0705 -2.3115
  347SOL    HW2 1227   2.269   1.426   2.651  3.3665 -0.7295 -1.6958
  348SOL     OW 1228   1.883   0.011   2.877  0.5703 -0.3983 -0.1582
  348SOL    HW1 1229   1.977  -0.017   2.856  1.0870  0.5532  0.7884
  348SOL    HW2 1230   1.875   0.110   2.866 -0.2816 -0.4519 -0.0583
  349SOL     OW 1231   1.694   2.166   3.883 -0.5844  0.6935  0.3761
  349SOL    HW1 1232   1.731   2.230   3.816 -0.3600 -0.2318 -0.3989
  349SOL    HW2 1233   1.691   2.074   3.844 -3.8139  0.6870  0.2946
  350SOL     OW 1234   0.272   4.094   3.057  0.0839 -0.2477  0.0347
  350SOL    HW1 1235   0.297   4.086   2.960 -0.3571 -0.7047 -0.0474
  350SOL    HW2 1236   0.182   4.136   3.065  0.7114  1.0869  0.3159
  351SOL     OW 1237   3.020   0.095   0.090 -0.0428  0.9446  0.4682
  351SOL    HW1 1238   3.050   0.065  -0.000  0.4932 -0.2225  1.0150
  351SOL    HW2 1239   2.955   0.170   0.080 -0.1733  0.6806 -0.8915
  352SOL     OW 1240   1.029   3.757   3.029 -0.3698  0.4411 -0.1952
  352SOL    HW1 1241   1.103   3.744   2.964 -1.2113  2.7981 -1.7602
  352SOL    HW2 1242   0.962   3.684   3.019 -0.8088  1.0766 -2.5583
  353SOL     OW 1243   2.029   2.227   1.320  0.0305  0.3227  0.0329
  353SOL    HW1 1244   1.984   2.196   1.236 -2.2692  2.6542  0.2909
  353SOL    HW2 1245   2.128   2.220   1.308 -0.1641 -4.4898 -0.7595
  354SOL     OW 1246   4.902   3.127   0.585 -0.4147  0.4240  0.2898
  354SOL    HW1 1247   4.953   3.047   0.551 -0.1983  0.5332  0.3565
  354SOL    HW2 1248   4.807   3.100   0.602 -0.6640  0.4965 -0.8936
  355SOL     OW 1249   2.272   2.084   3.368 -0.8375 -0.6045 -0.7519
  355SOL    HW1 1250   2.326   2.087   3.284  0.3894  2.4963  0.0160
  355SOL    HW2 1251   2.228   1.995   3.376  1.6253 -2.1764 -3.0138
  356SOL     OW 1252   2.152   5.099   2.784 -0.8346 -0.1161  0.1871
  356SOL    HW1 1253   2.139   5.000   2.789 -0.6425 -0.0817  2.5187
  356SOL    HW2 1254   2.250   5.119   2.777 -0.8804 -0.0856 -0.3894
  357SOL     OW 1255   4.625   4.080   2.846  0.0555 -0.7524  0.8253
  357SOL    HW1 1256   4.623   4.142   2.924 -0.7816  0.4176 -0.0775
  357SOL    HW2 1257   4.534   4.076   2.804  0.4580 -1.4182 -0.0301
  358SOL     OW 1258   3.178   4.847   2.577  0.4097  0.6036  0.3388
  358SOL    HW1 1259   3.150   4.940   2.556  2.1577  1.1188  0.1510
  358SOL    HW2 1260   3.126   4.783   2.519 -1.6454  1.3171  1.2928
  359SOL     OW 1261   0.608   4.202   2.720 -0.1665 -0.1686  0.0882
  359SOL    HW1 1262   0.509   4.196   2.737 -0.0632  1.5890  1.5914
  359SOL    HW2 1263   0.657   4.190   2.806  0.9853 -1.4305 -0.7114
  360SOL     OW 1264   3.710   2.566   4.838 -0.0518  0.0388  0.2192
  360SOL    HW1 1265   3.764   2.642   4.876  0.8965  0.4596 -1.8237
  360SOL    HW2 1266   3.655   2.600   4.762 -0.3413 -1.1559 -0.1169
  361SOL     OW 1267   0.068   1.098   0.454  0.0503 -0.0488 -0.3098
  361SOL    HW1 1268   0.091   1.109   0.551 -0.6042 -1.2662 -0.0049
  361SOL    HW2 1269   0.128   1.029   0.413  0.7624  0.9160 -0.9590
  362SOL     OW 1270   1.839   4.385   3.876  0.4955 -0.7131 -0.5406
  362SOL    HW1 1271   1.773   4.313   3.854 -0.1022 -0.2080 -0.4312
  362SOL    HW2 1272   1.926   4.367   3.829  0.5740 -1.8608  0.0310
  363SOL     OW 1273   2.191   3.540   1.339 -0.3612  0.2048 -0.1127
  363SOL    HW1 1274   2.098   3.538   1.304  0.2807  0.0392 -1.9484
  363SOL    HW2 1275   2.247   3.601   1.282  0.9586 -0.7739  0.0731
  364SOL     OW 1276   3.842   4.269   4.942 -0.6189 -0.0949 -0.0790
  364SOL    HW1 1277   3.790   4.216   5.010 -0.7188 -0.0305 -0.1046
  364SOL    HW2 1278   3.791   4.271   4.856 -0.7199  0.2283 -0.0124
  365SOL     OW 1279   1.196   0.357   5.083  0.8078 -0.3963 -0.6985
  365SOL    HW1 1280   1.201   0.398   4.991 -0.1622 -0.8480 -0.9738
  365SOL    HW2 1281   1.101   0.331   5.102  0.9350  0.0140  0.5843
  366SOL     OW 1282   2.961   4.027   0.003 -0.2401 -0.4683  0.3778
  366SOL    HW1 1283   3.049   4.048  -0.040 -0.2475 -1.8739 -0.4049
  366SOL    HW2 1284   2.967   4.044   0.101  0.8837 -0.4460  0.3251
  367SOL     OW 1285   4.961   4.361   4.730  0.3263 -0.0616 -0.7206
  367SOL    HW1 1286   5.005   4.412   4.803  3.8993 -1.2175 -1.8274
  367SOL    HW2 1287   4.897   4.294   4.769  1.9789 -0.5217  1.3715
  368SOL     OW 1288   0.386   3.969   3.931 -0.6894 -0.3605  0.0245
  368SOL    HW1 1289   0.433   3.985   3.845 -0.4131  1.4011  0.4756
  368SOL    HW2 1290   0.290   3.997   3.922 -0.0058  2.5862  1.0648
  369SOL     OW 1291   3.963   1.288   3.388 -0.5443  0.1726 -0.0042
  369SOL    HW1 1292   3.924   1.228   3.318  0.5312  0.0906 -0.5516
  369SOL    HW2 1293   3.913   1.275   3.474  0.1280 -2.1343  0.1284
  370SOL     OW 1294   4.130   2.335   0.067 -1.1302  0.3569  0.0644
  370SOL    HW1 1295   4.123   2.392  -0.015 -1.7127 -0.2662 -0.3264
  370SOL    HW2 1296   4.166   2.245   0.042 -0.0495  0.5845  0.7071
  371SOL     OW 1297   3.304   0.142   1.148  0.6257  0.0388 -0.4194
  371SOL    HW1 1298   3.376   0.074   1.128  0.9050  0.7150 -1.8417
  371SOL    HW2 1299   3.346   0.226   1.182  0.3665 -0.0901  0.2384
  372SOL     OW 1300   0.160   5.126   4.454  0.5280 -0.5984 -0.2500
  372SOL    HW1 1301   0.178   5.109   4.357 -1.2733  0.8992 -0.9049
  372SOL    HW2 1302   0.213   5.205   4.485  0.4894 -0.5774 -0.2370
  373SOL     OW 1303   3.017   3.174   3.817 -0.0714 -0.0403 -0.9130
  373SOL    HW1 1304   3.006   3.122   3.733  0.4915  1.1685 -1.7742
  373SOL    HW2 1305   3.111   3.206   3.824 -0.7699  2.3775 -1.3983
  374SOL     OW 1306   0.889   4.553   3.040 -0.0216 -0.1046 -0.1721
  374SOL    HW1 1307   0.950   4.632   3.034  0.6206 -0.6407 -0.7964
  374SOL    HW2 1308   0.863   4.524   2.948  0.6135 -1.2888  0.0128
  375SOL     OW 1309   2.119   2.994   3.175 -0.0964 -0.1151 -0.4648
  375SOL    HW1 1310   2.077   2.993   3.266  0.8693  0.0077  0.0019
  375SOL    HW2 1311   2.120   3.088   3.140 -2.2780 -0.4346 -1.4966
  376SOL     OW 1312   4.080   3.534   5.058  0.7048  0.2277 -0.3752
  376SOL    HW1 1313   3.984   3.507   5.060  0.4943  0.9558 -0.4006
  376SOL    HW2 1314   4.124   3.493   4.978  0.7173 -1.0724  0.2771
  377SOL     OW 1315   1.087   4.118   0.689 -0.5038  0.3333  0.2119
  377SOL    HW1 1316   1.110   4.164   0.775  2.0137 -1.2685  0.4911
  377SOL    HW2 1317   1.011   4.055   0.704 -1.4069  1.4843  0.7180
  378SOL     OW 1318   3.232   0.503   2.901  0.6338 -0.4984 -0.1319
  378SOL    HW1 1319   3.161   0.520   2.834 -1.5669  0.0240  2.1771
  378SOL    HW2 1320   3.265   0.409   2.892  0.9474 -0.2163 -2.3482
  379SOL     OW 1321   0.221   4.468   0.848  0.2774  0.0993  0.0280
  379SOL    HW1 1322   0.127   4.438   0.863 -0.2209  1.2277 -0.6505
  379SOL    HW2 1323   0.236   4.555   0.894  1.4405 -0.7346  1.2950
  380SOL     OW 1324   0.932   3.060   4.458 -0.5607 -0.0207  0.4065
  380SOL    HW1 1325   0.867   3.073   4.384 -0.8823 -0.1076  0.6699
  380SOL    HW2 1326   0.963   2.965   4.460 -0.7788 -0.0886  0.5675
  381SOL     OW 1327   2.865   0.770   4.935 -0.0403 -0.0145 -0.3327
  381SOL    HW1 1328   2.796   0.700   4.915  0.0046 -0.5137  1.1393
  381SOL    HW2 1329   2.953   0.742   4.897  0.2364 -1.3386  1.1642
  382SOL     OW 1330   0.257   2.557   4.350 -0.6052 -0.0564  0.3766
  382SOL    HW1 1331   0.207   2.527   4.268  1.9145  2.2325 -2.2114
  382SOL    HW2 1332   0.298   2.477   4.394  2.0677 -1.2052 -3.5687
  383SOL     OW 1333   4.530   4.941   2.692 -0.1870  0.2589  0.6181
  383SOL    HW1 1334   4.559   4.866   2.750  0.5361  1.3668  1.7408
  383SOL    HW2 1335   4.452   4.912   2.636 -1.3710 -0.6546  2.6408
  384SOL     OW 1336   2.493   1.734   1.653  0.3942  0.7569  0.3403
  384SOL    HW1 1337   2.402   1.776   1.652  0.0417  0.0002  0.4098
  384SOL    HW2 1338   2.501   1.674   1.732  0.0905 -1.0531 -0.9538
  385SOL     OW 1339   0.994   0.831   3.286  0.1155  0.4364 -0.1994
  385SOL    HW1 1340   1.085   0.851   3.250 -0.2936  2.2951 -0.3029
  385SOL    HW2 1341   0.925   0.878   3.229 -0.9000 -0.7674 -0.0035
  386SOL     OW 1342   2.186   1.186   1.572  0.1283 -0.3657 -0.5721
  386SOL    HW1 1343   2.242   1.244   1.513 -0.0973 -1.0161 -1.4333
  386SOL    HW2 1344   2.102   1.161   1.524  0.5759 -2.0594 -0.5106
  387SOL     OW 1345   0.326   1.286   0.580  0.3595 -0.0456  0.0313
  387SOL    HW1 1346   0.359   1.361   0.637 -0.2279 -0.1033  0.4571
  387SOL    HW2 1347   0.282   1.217   0.638  1.4634 -1.0344 -0.2825
  388SOL     OW 1348   4.336   4.323   4.490 -0.5035  0.2531 -0.0359
  388SOL    HW1 1349   4.396   4.336   4.569  0.1231  0.2725 -0.5014
  388SOL    HW2 1350   4.275   4.246   4.507  1.8783 -1.9695 -0.8011
  389SOL     OW 1351   1.519   0.121   0.295 -0.4842 -0.4471 -0.0815
  389SOL    HW1 1352   1.557   0.029   0.282 -0.6502 -0.3156 -1.8456
  389SOL    HW2 1353   1.568   0.168   0.368  1.1583 -1.1242 -0.6998
  390SOL     OW 1354   0.421   2.643   0.949  0.3124 -0.4267  0.8233
  390SOL    HW1 1355   0.477   2.656   1.031  0.0056  0.5307  0.9000
  390SOL    HW2 1356   0.445   2.557   0.905 -0.8323 -1.9611  2.9721
  391SOL     OW 1357   0.322   1.916   3.835 -0.0631  0.5887 -0.0810
  391SOL    HW1 1358   0.393   1.884   3.773 -1.4446 -0.6681 -1.0815
  391SOL    HW2 1359   0.258   1.974   3.785 -0.2042  1.0437  0.6161
  392SOL     OW 1360   2.413   2.068   0.674  0.4752  0.0291  0.0758
  392SOL    HW1 1361   2.378   2.025   0.591  1.5673 -0.2533 -0.2481
  392SOL    HW2 1362   2.498   2.117   0.654  0.6053  0.1945  0.9698
  393SOL     OW 1363   3.496   1.903   0.168 -0.1851  0.2239 -0.0826
  393SOL    HW1 1364   3.524   1.918   0.073  1.0404  1.0741  0.3924
  393SOL    HW2 1365   3.561   1.947   0.230 -2.0978  1.5392  1.1249
  394SOL     OW 1366   2.350   2.453   4.942  0.6144  0.3580 -0.1582
  394SOL    HW1 1367   2.423   2.412   4.998  0.3197  0.5218  0.3500
  394SOL    HW2 1368   2.283   2.497   5.001 -0.1462 -0.1808 -0.5978
  395SOL     OW 1369   4.914   3.492   2.500 -0.1375  0.3239 -0.3816
  395SOL    HW1 1370   4.868   3.538   2.576 -0.8358  0.4671 -0.8768
  395SOL    HW2 1371   4.856   3.417   2.467  1.6680 -2.0843  1.4872
  396SOL     OW 1372   5.004   5.071   3.227  0.1332  0.3770 -0.0962
  396SOL    HW1 1373   5.008   5.092   3.325  0.0761  0.6954 -0.1617
  396SOL    HW2 1374   5.096   5.077   3.188  0.2104 -0.0992  0.0087
  397SOL     OW 1375   2.625   0.195   3.249 -0.7569 -0.5781  0.7035
  397SOL    HW1 1376   2.654   0.288   3.226 -1.7568 -0.0211  1.5963
  397SOL    HW2 1377   2.686   0.157   3.318 -0.9203 -0.2041  1.0560
  398SOL     OW 1378   2.041   2.077   4.911  0.0725 -0.4674  0.2993
  398SOL    HW1 1379   1.983   2.029   4.845 -1.4924  1.6040  0.0373
  398SOL    HW2 1380   2.110   2.130   4.862 -1.6214  1.7487  0.1374
  399SOL     OW 1381   4.280   4.457   0.263 -0.5421 -0.6685 -0.4656
  399SOL    HW1 1382   4.240   4.542   0.230  0.4757 -0.3934 -1.0245
  399SOL    HW2 1383   4.215   4.411   0.324 -0.9316  0.7185  0.2025
  400SOL     OW 1384   4.383   1.832   1.824  0.9428  0.2139  0.0821
  400SOL    HW1 1385   4.391   1.732   1.818  1.0349  0.2275 -0.0304
  400SOL    HW2 1386   4.367   1.869   1.732  0.0306  0.2296  0.2367
  401SOL     OW 1387   4.705   1.512   0.251  0.3380  0.1293 -0.1708
  401SOL    HW1 1388   4.721   1.534   0.347 -1.9652  0.6034  0.1650
  401SOL    HW2 1389   4.668   1.593   0.204 -0.6157 -0.6959 -0.9024
  402SOL     OW 1390   3.739   1.024   3.433  0.4200 -0.1416 -0.0403
  402SOL    HW1 1391   3.639   1.032   3.439  0.4339  0.0776 -0.1087
  402SOL    HW2 1392   3.770   1.057   3.344  0.9672  3.9749  1.4491
  403SOL     OW 1393   4.448   1.793   2.566 -0.0041  0.2341 -0.3243
  403SOL    HW1 1394   4.434   1.879   2.616  1.0826  0.3917 -0.2524
  403SOL    HW2 1395   4.438   1.716   2.629  2.3881  0.4719  0.4544
  404SOL     OW 1396   3.439   0.389   1.225  0.3547 -0.5587  0.0031
  404SOL    HW1 1397   3.504   0.388   1.301  1.5915  1.0720 -0.9534
  404SOL    HW2 1398   3.410   0.483   1.208 -2.4275 -1.2436  0.4680
  405SOL     OW 1399   2.588   0.158   0.621 -0.4648  0.2543 -0.1874
  405SOL    HW1 1400   2.642   0.233   0.660  1.0745  0.2951 -2.1755
  405SOL    HW2 1401   2.493   0.188   0.609 -0.9127  0.3559  2.9589
  406SOL     OW 1402   0.755   4.136   3.897  0.0616 -0.2337  0.1656
  406SOL    HW1 1403   0.795   4.046   3.912  1.3470  0.4220  0.8721
  406SOL    HW2 1404   0.737   4.150   3.800  2.7529 -0.1202 -0.3941
  407SOL     OW 1405   2.182   3.644   4.335 -0.6254 -0.1604 -0.2027
  407SOL    HW1 1406   2.128   3.600   4.407  0.3834  0.3376  0.9013
  407SOL    HW2 1407   2.190   3.583   4.257  0.4987 -1.8684  1.1594
  408SOL     OW 1408   2.481   0.817   1.746 -0.5477  0.4392 -0.0978
  408SOL    HW1 1409   2.503   0.843   1.840  1.4209 -0.8880 -0.1304
  408SOL    HW2 1410   2.396   0.861   1.719 -1.1597  0.8985  2.2858
  409SOL     OW 1411   2.213   1.391   4.439  0.2269 -0.4042  0.3539
  409SOL    HW1 1412   2.150   1.339   4.496 -0.0705 -2.3023 -1.5705
  409SOL    HW2 1413   2.307   1.376   4.469  0.0585 -1.2076  0.4818
  410SOL     OW 1414   2.932   4.699   0.210  0.9068  0.0182 -0.7066
  410SOL    HW1 1415   2.931   4.619   0.150 -0.1597  1.3491 -2.5659
  410SOL    HW2 1416   2.991   4.769   0.171  2.4015 -0.0454  1.2648
  411SOL     OW 1417   2.812   0.802   3.062 -0.1827 -0.5785  0.0533
  411SOL    HW1 1418   2.790   0.819   3.158 -0.6338 -2.1181  0.2492
  411SOL    HW2 1419   2.909   0.821   3.046 -0.1822  0.0248  0.7165
  412SOL     OW 1420   3.021   4.478   1.140 -1.0504  0.0370 -0.7287
  412SOL    HW1 1421   2.952   4.548   1.159 -0.3194  0.8142 -0.8803
  412SOL    HW2 1422   3.074   4.460   1.223 -1.9016 -1.0996 -0.4138
  413SOL     OW 1423   4.067   0.088   1.177  0.5940 -0.5480 -0.2436
  413SOL    HW1 1424   4.113   0.132   1.254  1.0153  0.3283 -0.9810
  413SOL    HW2 1425   4.126   0.091   1.097 -0.3387 -0.3148 -0.9372
  414SOL     OW 1426   3.990   0.153   3.137  0.2976 -0.2056 -0.1356
  414SOL    HW1 1427   3.957   0.128   3.228 -1.6070  1.0304 -0.4511
  414SOL    HW2 1428   3.922   0.129   3.068  0.5626  1.2832 -0.9540
  415SOL     OW 1429   5.096   0.945   2.276  0.3474 -0.2349 -0.1168
  415SOL    HW1 1430   5.146   0.888   2.340  0.7497  1.7643  1.4515
  415SOL    HW2 1431   5.001   0.952   2.304  0.4999  0.5642  0.2167
  416SOL     OW 1432   3.770   2.451   0.585 -0.2137  0.2079 -0.3226
  416SOL    HW1 1433   3.864   2.431   0.612 -0.8249 -0.8868  1.0823
  416SOL    HW2 1434   3.746   2.396   0.505 -1.1761 -3.3872  2.2144
  417SOL     OW 1435   1.696   4.536   2.627  0.3661 -0.3970  0.0060
  417SOL    HW1 1436   1.648   4.556   2.712  1.7342 -0.9928  0.9630
  417SOL    HW2 1437   1.710   4.621   2.575 -0.8000 -0.0829  0.1747
  418SOL     OW 1438   1.942   0.403   0.334 -0.1967  0.0374 -0.4344
  418SOL    HW1 1439   1.882   0.469   0.378 -0.5390  0.1960 -1.1343
  418SOL    HW2 1440   1.916   0.311   0.361 -1.4021  0.0369 -1.4803
  419SOL     OW 1441   1.802   0.964   4.380 -0.0963 -0.2806 -0.0076
  419SOL    HW1 1442   1.772   0.876   4.343  1.2309 -0.7054 -0.1220
  419SOL    HW2 1443   1.798   1.033   4.308  1.4827 -0.8748 -0.7050
  420SOL     OW 1444   3.982   2.193   2.756  0.1844  0.0791 -0.0790
  420SOL    HW1 1445   4.044   2.162   2.683 -0.6749  0.2359 -0.8882
  420SOL    HW2 1446   3.919   2.120   2.780  0.0079  0.2620  0.0192
  421SOL     OW 1447   0.963   2.880   3.274  0.1998  0.6626 -0.2951
  421SOL    HW1 1448   0.934   2.956   3.216 -1.2611  0.2351 -0.1755
  421SOL    HW2 1449   0.897   2.805   3.266  0.4830  0.2139  1.1588
  422SOL     OW 1450   1.014   4.898   0.655 -0.2042  0.3746  0.3098
  422SOL    HW1 1451   1.021   4.907   0.754  0.7413  1.2908  0.1804
  422SOL    HW2 1452   1.027   4.802   0.629 -0.2619  0.1586  1.0531
  423SOL     OW 1453   4.097   4.859   1.575 -0.9436 -0.3121 -0.1459
  423SOL    HW1 1454   3.998   4.845   1.570 -0.9878 -0.7358  1.2892
  423SOL    HW2 1455   4.136   4.797   1.644  0.3589 -0.2990 -0.8294
  424SOL     OW 1456   4.924   4.211   1.087 -0.1391 -0.1091 -0.2301
  424SOL    HW1 1457   4.924   4.138   1.155  1.2460 -2.7615 -2.8133
  424SOL    HW2 1458   4.830   4.235   1.064 -0.6252 -0.4667  1.2987
  425SOL     OW 1459   0.303   0.864   4.448  0.1993 -0.0097  0.0854
  425SOL    HW1 1460   0.361   0.943   4.434 -2.1048  1.4202 -2.5035
  425SOL    HW2 1461   0.231   0.886   4.514 -0.2232 -0.0810 -0.3489
  426SOL     OW 1462   4.511   4.570   0.325  0.3594 -0.1795 -0.0100
  426SOL    HW1 1463   4.426   4.519   0.314 -0.0886  0.6091 -0.2811
  426SOL    HW2 1464   4.587   4.518   0.283  0.1011 -1.0888  0.6220
  427SOL     OW 1465   0.825   3.433   1.132 -0.1573 -0.0267  1.0123
  427SOL    HW1 1466   0.752   3.410   1.067 -0.5251 -0.3603  1.5413
  427SOL    HW2 1467   0.785   3.455   1.221  0.4588 -1.6774  1.7356
  428SOL     OW 1468   5.079   0.256   4.096  0.0193 -0.9029 -0.5284
  428SOL    HW1 1469   5.060   0.242   4.194  0.5869  0.1094 -0.2638
  428SOL    HW2 1470   5.002   0.221   4.042 -0.5358 -0.9958  0.3058
  429SOL     OW 1471   3.271   3.238   3.052  0.3165 -0.4839  0.1632
  429SOL    HW1 1472   3.309   3.193   2.972 -1.1657  1.4043 -1.7396
  429SOL    HW2 1473   3.344   3.281   3.104  1.2033 -0.4827 -1.0407
  430SOL     OW 1474   0.012   1.378   3.225  0.1875 -0.8873  0.3942
  430SOL    HW1 1475  -0.079   1.377   3.265  0.0966 -2.1056  0.2006
  430SOL    HW2 1476   0.078   1.414   3.292 -0.3472 -0.5005  0.7175
  431SOL     OW 1477   1.952   4.344   4.304 -0.5709 -0.4080 -0.4242
  431SOL    HW1 1478   1.900   4.377   4.382 -0.9466  0.2325 -0.9308
  431SOL    HW2 1479   2.022   4.411   4.280 -0.5250 -0.5523 -0.6978
  432SOL     OW 1480   3.512   0.349   0.947  0.0257  0.4091 -0.1676
  432SOL    HW1 1481   3.442   0.374   0.881  0.2157 -0.3853 -0.6769
  432SOL    HW2 1482   3.483   0.378   1.038  0.6360  3.3402 -0.7883
  433SOL     OW 1483   2.515   5.108   2.282 -0.4943 -0.0368  0.3563
  433SOL    HW1 1484   2.611   5.134   2.292 -0.4835  0.1732 -0.2375
  433SOL    HW2 1485   2.465   5.182   2.236 -0.9209 -0.1827  0.5789
  434SOL     OW 1486   1.296   1.998   4.367  0.8927  0.3278  0.2639
  434SOL    HW1 1487   1.305   2.088   4.409  0.3638  0.5286 -0.0516
  434SOL    HW2 1488   1.372   1.940   4.396  2.0644  1.3386 -0.6990
  435SOL     OW 1489   2.919   0.300   4.539  0.8202  0.0366 -0.5127
  435SOL    HW1 1490   2.826   0.297   4.501  0.7315  0.8433 -0.3828
  435SOL    HW2 1491   2.922   0.247   4.624  0.5671 -0.2723 -0.6935
  436SOL     OW 1492   2.728   4.222   4.991 -0.2693  0.3569  0.9160
  436SOL    HW1 1493   2.694   4.256   5.079 -0.4904 -0.1052  1.0104
  436SOL    HW2 1494   2.789   4.144   5.007  1.0280  1.3028  0.7663
  437SOL     OW 1495   4.536   4.146   3.786 -0.0859  0.0371 -0.0647
  437SOL    HW1 1496   4.536   4.068   3.848 -2.0121 -0.2743 -0.3788
  437SOL    HW2 1497   4.613   4.207   3.807 -1.5780  0.8661  3.8003
  438SOL     OW 1498   0.094   0.385   1.442 -0.2382 -0.1294  0.6178
  438SOL    HW1 1499   0.176   0.330   1.423 -0.8713 -0.0313 -2.9940
  438SOL    HW2 1500   0.014   0.340   1.403 -1.9949 -0.0819  3.8302
  439SOL     OW 1501   0.028   4.082   0.905 -0.6120  0.1810 -0.2464
  439SOL    HW1 1502   0.041   4.051   0.999 -3.6260 -0.3952  0.0859
  439SOL    HW2 1503   0.065   4.014   0.842 -0.5154 -0.5050  0.5322
  440SOL     OW 1504   4.979   4.027   4.227 -0.1059 -0.3348 -0.1140
  440SOL    HW1 1505   5.055   3.973   4.189  1.4978 -0.1734  2.6362
  440SOL    HW2 1506   4.926   3.971   4.290  1.8784  1.1881  3.1742
  441SOL     OW 1507   0.468   3.783   3.572 -0.8571  0.0644 -0.2403
  441SOL    HW1 1508   0.518   3.854   3.523  0.2128 -0.7577 -0.3579
  441SOL    HW2 1509   0.425   3.822   3.654 -0.1675  0.8114 -0.2321
  442SOL     OW 1510   2.686   4.115   2.181  0.4432 -0.3292  0.1384
  442SOL    HW1 1511   2.698   4.032   2.126  0.0372 -1.4175  1.6084
  442SOL    HW2 1512   2.771   4.135   2.230  1.0216  1.0255 -1.3370
  443SOL     OW 1513   4.765   2.720   5.043  0.2086  0.4531 -0.2524
  443SOL    HW1 1514   4.745   2.798   4.984 -0.1591 -0.0920 -0.8560
  443SOL    HW2 1515   4.754   2.635   4.991  0.2285 -0.0181  0.5052
  444SOL     OW 1516   3.113   0.543   1.226 -0.1666  0.3421 -0.3125
  444SOL    HW1 1517   3.023   0.579   1.249  0.0617 -0.9821  3.1958
  444SOL    HW2 1518   3.127   0.456   1.273  2.7593  0.2506 -1.1710
  445SOL     OW 1519   4.339   2.076   3.811 -0.0999  0.7217 -0.4315
  445SOL    HW1 1520   4.318   1.997   3.753 -0.2648  1.4142 -1.3363
  445SOL    HW2 1521   4.298   2.063   3.901  1.3247 -1.0245  0.0377
  446SOL     OW 1522   1.303   1.190   1.168 -0.0513 -0.0773 -0.1810
  446SOL    HW1 1523   1.344   1.102   1.144  1.8862  0.9419 -0.8210
  446SOL    HW2 1524   1.301   1.249   1.087 -0.4505  0.8091  0.4573
  447SOL     OW 1525   1.841   3.523   2.988  0.8090 -0.2936  0.0362
  447SOL    HW1 1526   1.862   3.609   3.035 -0.4504 -0.5764  1.1703
  447SOL    HW2 1527   1.790   3.463   3.049 -0.4047 -0.9006 -1.4948
  448SOL     OW 1528   5.125   2.999   4.003  0.1687 -0.3733 -0.1519
  448SOL    HW1 1529   5.047   3.019   3.943  0.3290 -2.2460 -1.0642
  448SOL    HW2 1530   5.206   2.982   3.948  1.1942  1.1946  0.7823
  449SOL     OW 1531   0.075   2.777   1.219  0.1085  0.3614  0.5065
  449SOL    HW1 1532   0.064   2.693   1.271  0.6302  0.3661  0.6291
  449SOL    HW2 1533  -0.011   2.829   1.221  0.2817  0.6199  1.8070
  450SOL     OW 1534   2.238   2.124   4.077 -0.6257 -0.0630 -0.0413
  450SOL    HW1 1535   2.140   2.127   4.093 -0.6653 -2.4527  0.5267
  450SOL    HW2 1536   2.256   2.104   3.980 -0.6998  0.1270 -0.0944
  451SOL     OW 1537   3.078   1.707   4.983 -0.1008  0.1447  0.0191
  451SOL    HW1 1538   3.081   1.807   4.981  1.5010  0.1416 -2.7127
  451SOL    HW2 1539   3.152   1.673   5.042 -1.1675  0.5021  1.6358
  452SOL     OW 1540   3.092   2.828   0.653 -0.9047  0.3288 -0.0290
  452SOL    HW1 1541   3.144   2.814   0.738 -1.2300  2.8927  0.6722
  452SOL    HW2 1542   3.152   2.869   0.584 -1.1864  0.2383 -0.3268
  453SOL     OW 1543   3.763   0.875   2.318 -0.0154 -0.3462  0.1359
  453SOL    HW1 1544   3.693   0.919   2.262  0.1633 -1.2704 -0.8319
  453SOL    HW2 1545   3.777   0.781   2.287  1.1288 -0.4131  0.7988
  454SOL     OW 1546   2.598   1.549   1.181  0.2141 -0.4150  0.3642
  454SOL    HW1 1547   2.568   1.635   1.139  1.2193  0.4551  1.3575
  454SOL    HW2 1548   2.564   1.544   1.275 -0.4082 -1.4415  0.1009
  455SOL     OW 1549   5.033   4.122   4.544  0.1113 -0.1969 -0.3572
  455SOL    HW1 1550   5.051   4.039   4.491  0.8307  0.4007 -1.0809
  455SOL    HW2 1551   5.046   4.202   4.485  1.1178  0.5026  0.7801
  456SOL     OW 1552   3.303   0.621   4.732  0.2796 -0.5329  0.0179
  456SOL    HW1 1553   3.292   0.638   4.634  1.5550 -1.2356 -0.2803
  456SOL    HW2 1554   3.391   0.658   4.762 -0.4615  0.4270  1.1063
  457SOL     OW 1555   1.371   0.627   1.596  0.2629  0.5114 -0.9896
  457SOL    HW1 1556   1.323   0.682   1.665  1.4927  1.9761 -1.2575
  457SOL    HW2 1557   1.384   0.682   1.514  1.8649 -0.0502 -1.1309
  458SOL     OW 1558   4.650   4.695   4.272 -0.4732 -0.5515  0.1615
  458SOL    HW1 1559   4.565   4.741   4.297 -0.4509 -1.2171  1.5988
  458SOL    HW2 1560   4.629   4.603   4.238 -0.3510 -0.6456  0.3373
  459SOL     OW 1561   4.946   3.242   0.095  0.1370 -0.2291  0.4766
  459SOL    HW1 1562   4.855   3.232   0.057 -0.1945 -0.7098  1.3689
  459SOL    HW2 1563   4.966   3.339   0.110 -0.3120 -0.1382  0.4893
  460SOL     OW 1564   0.630   3.436   0.914 -0.4381 -0.3379  0.1671
  460SOL    HW1 1565   0.697   3.496   0.871 -2.3398  1.1677 -0.8358
  460SOL    HW2 1566   0.628   3.348   0.865  1.3522 -0.7455  0.7555
  461SOL     OW 1567   1.309   0.692   3.001  0.2849  0.0075  0.3968
  461SOL    HW1 1568   1.349   0.612   3.046  0.1488  0.1700  0.8130
  461SOL    HW2 1569   1.252   0.662   2.924  0.8854 -0.2481  0.0422
  462SOL     OW 1570   0.804   2.341   1.971 -0.1439 -0.0156  1.1278
  462SOL    HW1 1571   0.877   2.374   2.030  1.3955 -2.0339  0.4940
  462SOL    HW2 1572   0.740   2.286   2.024  1.6099 -2.4029  0.9698
  463SOL     OW 1573   2.918   4.167   1.193 -0.1013 -0.9790 -0.3627
  463SOL    HW1 1574   3.001   4.222   1.197 -0.1618 -0.6869 -2.0487
  463SOL    HW2 1575   2.888   4.160   1.097 -1.8377 -1.3394  0.1705
  464SOL     OW 1576   1.375   2.733   1.896 -0.3628  0.1114 -0.1371
  464SOL    HW1 1577   1.354   2.669   1.970 -1.3994  1.8341  1.1237
  464SOL    HW2 1578   1.290   2.761   1.851 -0.1068  1.7851  0.3689
  465SOL     OW 1579   5.059   5.044   1.292  0.1246 -0.0035 -0.4848
  465SOL    HW1 1580   5.073   5.023   1.389  0.0256  0.3692 -0.3893
  465SOL    HW2 1581   5.075   4.962   1.238  0.7618 -0.0705 -0.2024
  466SOL     OW 1582   3.187   3.798   5.118 -0.0442  0.0903  0.1862
  466SOL    HW1 1583   3.210   3.846   5.033 -1.9591 -0.9198 -0.9798
  466SOL    HW2 1584   3.241   3.714   5.124 -0.0352  0.0704 -0.1329
  467SOL     OW 1585   1.256   3.434   2.325  0.1246 -0.5819 -0.1122
  467SOL    HW1 1586   1.353   3.449   2.306  0.6562 -2.2431  1.0920
  467SOL    HW2 1587   1.202   3.507   2.283  1.9156  0.5986 -0.4582
  468SOL     OW 1588   4.102   0.825   3.508 -0.3986  0.4466  0.5615
  468SOL    HW1 1589   4.036   0.800   3.579  1.4556  0.3501  2.3447
  468SOL    HW2 1590   4.144   0.742   3.470  0.2701  0.5590  1.0302
  469SOL     OW 1591   1.634   3.255   0.933  0.2380  0.3125 -0.4797
  469SOL    HW1 1592   1.696   3.236   0.858  1.3635 -0.4229  0.6081
  469SOL    HW2 1593   1.685   3.259   1.019 -1.0735  0.7117  0.3136
  470SOL     OW 1594   3.429   3.432   2.778 -0.2091  0.4457 -0.1861
  470SOL    HW1 1595   3.352   3.407   2.718 -1.3288  1.2756  0.8615
  470SOL    HW2 1596   3.471   3.348   2.814  0.6268 -0.0827 -2.2368
  471SOL     OW 1597   3.281   3.152   3.467  0.1551  0.1607 -0.4349
  471SOL    HW1 1598   3.337   3.234   3.452  0.3880  0.2516  0.8079
  471SOL    HW2 1599   3.340   3.072   3.473  0.3048  0.3490  1.6308
  472SOL     OW 1600   2.918   4.373   0.926 -0.0191  0.2318  0.5506
  472SOL    HW1 1601   2.950   4.425   1.006 -1.3272  2.0790 -0.0417
  472SOL    HW2 1602   2.821   4.352   0.937 -0.5237  1.5087 -0.9767
  473SOL     OW 1603   0.695   3.239   3.977 -0.2026 -0.1540  0.6094
  473SOL    HW1 1604   0.717   3.329   3.938  1.0679 -0.2171  1.1042
  473SOL    HW2 1605   0.599   3.219   3.963 -0.0467  0.3167 -1.4596
  474SOL     OW 1606   3.093   3.784   1.253 -0.2720  0.4295  0.6825
  474SOL    HW1 1607   3.001   3.762   1.219  0.5464 -0.4043 -1.0965
  474SOL    HW2 1608   3.154   3.707   1.236  1.1526  1.5971  0.3457
  475SOL     OW 1609   2.874   1.574   1.195 -0.2736  0.0730  0.3269
  475SOL    HW1 1610   2.897   1.669   1.217 -1.0353  0.4363 -0.4037
  475SOL    HW2 1611   2.777   1.567   1.170 -0.1054 -0.7995 -0.1521
  476SOL     OW 1612   2.214   2.889   1.637 -0.1367 -0.4932  0.2468
  476SOL    HW1 1613   2.141   2.925   1.695  0.8053  0.8348  0.6570
  476SOL    HW2 1614   2.174   2.835   1.563 -1.6425  1.3284 -0.3466
  477SOL     OW 1615   4.272   2.201   4.800 -0.4648 -0.0952  0.1102
  477SOL    HW1 1616   4.259   2.288   4.751 -0.1294 -0.5479 -0.8019
  477SOL    HW2 1617   4.240   2.126   4.743  0.8066 -0.7188  0.1837
  478SOL     OW 1618   1.938   4.746   1.731  0.0590 -0.0964 -0.2496
  478SOL    HW1 1619   2.001   4.821   1.711  0.4841  0.1698  1.8880
  478SOL    HW2 1620   1.990   4.663   1.751 -0.2294  0.0533  1.2555
  479SOL     OW 1621   2.044   1.662   3.122 -0.0405  0.1148  0.2027
  479SOL    HW1 1622   2.046   1.685   3.025 -1.3485  0.9020  0.3352
  479SOL    HW2 1623   2.089   1.574   3.137  0.3429  0.0811 -1.0861
  480SOL     OW 1624   4.030   3.116   1.569  0.0033  0.0588  0.2111
  480SOL    HW1 1625   4.006   3.024   1.598  0.1352  0.4833  1.7336
  480SOL    HW2 1626   3.952   3.159   1.524 -0.8557  0.0591  1.6692
  481SOL     OW 1627   3.436   3.258   0.738  0.7448 -0.4031 -1.1349
  481SOL    HW1 1628   3.436   3.333   0.672  0.1965  1.0649  0.4945
  481SOL    HW2 1629   3.526   3.213   0.737  0.9686  0.0307 -2.3541
  482SOL     OW 1630   0.607   0.922   1.084  0.3837  0.6830  0.3921
  482SOL    HW1 1631   0.644   0.942   1.174  1.3903  1.4362 -0.1661
  482SOL    HW2 1632   0.611   1.005   1.027  2.2600 -0.4144 -1.1922
  483SOL     OW 1633   0.002   4.831   4.279  0.2210 -0.1926 -0.5408
  483SOL    HW1 1634   0.075   4.898   4.293 -0.6249  0.5384  0.5853
  483SOL    HW2 1635   0.025   4.747   4.328  0.2209  0.0969 -0.0417
  484SOL     OW 1636   0.755   2.227   0.411  0.3434  1.0213  0.0896
  484SOL    HW1 1637   0.717   2.146   0.454 -1.3701  0.4271 -2.3380
  484SOL    HW2 1638   0.769   2.298   0.480 -2.8068  0.3572  1.5949
  485SOL     OW 1639   3.361   0.441   0.720  0.7750  0.1718 -0.5153
  485SOL    HW1 1640   3.306   0.490   0.788 -0.9274 -2.6185  0.2742
  485SOL    HW2 1641   3.340   0.476   0.629 -0.7781  0.5801 -0.0401
  486SOL     OW 1642   0.046   2.151   5.132  0.1237 -0.4137  0.5631
  486SOL    HW1 1643   0.143   2.174   5.138  0.0661 -0.1655  0.5735
  486SOL    HW2 1644   0.009   2.188   5.047  0.3888 -1.8384 -0.1923
  487SOL     OW 1645   1.435   4.149   0.378  0.5241 -0.1610 -0.2222
  487SOL    HW1 1646   1.462   4.180   0.287 -0.0132  2.3621  0.4048
  487SOL    HW2 1647   1.336   4.160   0.389  0.6435  0.0123  0.8035
  488SOL     OW 1648   4.469   4.814   1.518  0.3869 -0.6876  0.0791
  488SOL    HW1 1649   4.565   4.844   1.518  0.5246 -1.1306  0.2774
  488SOL    HW2 1650   4.410   4.894   1.532  0.6533 -0.1861 -1.4043
  489SOL     OW 1651   0.592   3.937   3.388 -0.4636  0.2194 -0.4959
  489SOL    HW1 1652   0.692   3.932   3.385 -0.4167 -0.2246  1.1178
  489SOL    HW2 1653   0.557   3.952   3.295  1.0294 -0.6358 -1.2371
  490SOL     OW 1654   2.954   3.479   1.555  0.2004 -0.1258 -0.5374
  490SOL    HW1 1655   3.007   3.468   1.639 -1.5803  0.8385  0.7888
  490SOL    HW2 1656   2.956   3.575   1.527 -2.4135  0.4187  0.7560
  491SOL     OW 1657   1.799   1.925   4.600  0.3992  0.5190 -0.2020
  491SOL    HW1 1658   1.773   2.010   4.646  0.2654  0.5506 -0.3354
  491SOL    HW2 1659   1.801   1.940   4.501  2.8856  1.0938 -0.1408
  492SOL     OW 1660   0.953   4.416   0.328  0.0276  0.0981  0.8773
  492SOL    HW1 1661   0.860   4.442   0.352 -0.6330 -1.4322  0.1542
  492SOL    HW2 1662   1.001   4.493   0.286 -1.6493  0.3345 -0.7308
  493SOL     OW 1663   0.339   3.365   4.831 -0.0721  0.4224 -0.4185
  493SOL    HW1 1664   0.419   3.359   4.771  2.1295  1.0102  2.2008
  493SOL    HW2 1665   0.299   3.275   4.843  2.7031 -0.7279  1.2096
  494SOL     OW 1666   1.115   0.037   3.150 -0.0436  0.4350 -0.3870
  494SOL    HW1 1667   1.124  -0.061   3.128 -0.8416 -0.5203  2.9064
  494SOL    HW2 1668   1.119   0.048   3.250 -2.3448  3.5111 -0.5199
  495SOL     OW 1669   0.481   0.956   2.541 -0.2324  0.1365  0.0504
  495SOL    HW1 1670   0.513   0.997   2.626 -0.0517 -0.0307  0.0662
  495SOL    HW2 1671   0.554   0.899   2.503  0.1059  1.1176 -0.8149
  496SOL     OW 1672   3.784   2.573   4.148 -0.0327  0.3867  0.3226
  496SOL    HW1 1673   3.795   2.541   4.242  0.0209 -0.4456  0.0409
  496SOL    HW2 1674   3.694   2.614   4.136  0.1741  1.0207  0.8808
  497SOL     OW 1675   2.053   0.370   4.705  0.0795  0.1512 -0.1329
  497SOL    HW1 1676   2.014   0.438   4.768  1.7779  0.7352  0.3559
  497SOL    HW2 1677   2.031   0.396   4.611  0.5528  1.3335  0.0538
  498SOL     OW 1678   3.605   0.510   3.299  0.3919  0.3644  0.0159
  498SOL    HW1 1679   3.553   0.447   3.357  1.4999 -0.9214 -0.3301
  498SOL    HW2 1680   3.702   0.506   3.324  0.7598  0.4177 -1.3429
  499SOL     OW 1681   4.938   1.122   1.381 -0.4948 -0.5596 -0.0056
  499SOL    HW1 1682   4.865   1.063   1.416  0.3220 -1.8265 -0.3603
  499SOL    HW2 1683   5.001   1.144   1.455 -1.3473  0.7429  0.3578
  500SOL     OW 1684   1.847   0.633   2.080 -0.1104 -0.4109 -0.3916
  500SOL    HW1 1685   1.858   0.533   2.084 -0.9649 -0.6008 -2.0191
  500SOL    HW2 1686   1.928   0.673   2.036  0.5988 -0.2761  0.9827
  501SOL     OW 1687   3.189   4.729   3.009  0.0258 -0.4245  0.8125
  501SOL    HW1 1688   3.259   4.680   2.956  0.7611  2.3311 -0.9959
  501SOL    HW2 1689   3.127   4.774   2.946 -0.0957  1.6241  2.3270
  502SOL     OW 1690   4.044   1.782   4.588 -0.4281 -0.3499  0.1223
  502SOL    HW1 1691   4.069   1.852   4.522  0.6383 -0.0899  0.7776
  502SOL    HW2 1692   3.957   1.807   4.632  0.2438  0.8819  0.7847
  503SOL     OW 1693   2.023   1.276   4.607  0.1071  0.2375 -0.3364
  503SOL    HW1 1694   2.030   1.278   4.707 -1.2796 -1.5999 -0.1434
  503SOL    HW2 1695   2.025   1.181   4.576  1.5783  0.8179 -2.1766
  504SOL     OW 1696   1.585   1.032   4.547  0.3067 -0.3263  0.2596
  504SOL    HW1 1697   1.549   1.111   4.498 -0.4489 -0.0329  1.2639
  504SOL    HW2 1698   1.679   1.015   4.518  0.3456  0.6976 -0.2503
  505SOL     OW 1699   0.433   0.248   0.934  0.2986 -0.1139  0.4026
  505SOL    HW1 1700   0.520   0.297   0.923 -0.0732  0.3770 -0.5402
  505SOL    HW2 1701   0.372   0.273   0.858  0.4931 -2.9011 -0.7733
  506SOL     OW 1702   4.209   1.003   3.941  0.0012 -0.1611 -0.1639
  506SOL    HW1 1703   4.165   1.090   3.963 -0.9452 -0.5586 -0.4367
  506SOL    HW2 1704   4.139   0.936   3.915  0.7585 -0.8671 -0.4138
  507SOL     OW 1705   1.461   3.043   1.487 -0.4467  0.5036 -0.4881
  507SOL    HW1 1706   1.512   3.072   1.407  0.7172  0.5280  0.2446
  507SOL    HW2 1707   1.522   3.040   1.567 -1.2350 -0.9272  0.0990
  508SOL     OW 1708   4.592   1.326   4.047 -0.1384 -0.0570  0.2557
  508SOL    HW1 1709   4.689   1.347   4.058  0.0183 -0.4970 -0.2369
  508SOL    HW2 1710   4.582   1.249   3.984 -0.6940 -1.4624  1.9956
  509SOL     OW 1711   3.304   3.205   4.640 -0.4955  0.6401 -0.3913
  509SOL    HW1 1712   3.221   3.247   4.678  0.4248  0.8276  1.5005
  509SOL    HW2 1713   3.310   3.110   4.670 -0.6382  0.2332 -1.5773
  510SOL     OW 1714   1.304   1.152   1.714 -0.0905  0.2150  0.5624
  510SOL    HW1 1715   1.367   1.125   1.786  1.2855  0.1908 -0.6044
  510SOL    HW2 1716   1.349   1.142   1.625 -1.5038  0.8900 -0.2582
  511SOL     OW 1717   3.303   5.081   4.986  0.0949 -0.9997 -0.0797
  511SOL    HW1 1718   3.283   5.039   4.897 -0.3960  0.1630 -0.5408
  511SOL    HW2 1719   3.354   5.166   4.971  0.7279 -1.2114  0.8123
  512SOL     OW 1720   5.067   3.857   1.076 -0.7522  0.1537  0.5720
  512SOL    HW1 1721   5.005   3.852   1.154  0.3851  2.2905  1.7010
  512SOL    HW2 1722   5.161   3.872   1.108 -0.3030  1.5364 -1.1851
  513SOL     OW 1723   4.567   4.147   0.359 -0.2923  0.1374 -0.4384
  513SOL    HW1 1724   4.577   4.180   0.265 -0.4308  1.0613 -0.1385
  513SOL    HW2 1725   4.523   4.057   0.358 -1.2513  0.6009 -1.2072
  514SOL     OW 1726   4.298   4.368   0.673  0.1401 -0.4597 -0.3950
  514SOL    HW1 1727   4.370   4.298   0.675 -0.3519 -0.9802 -0.5690
  514SOL    HW2 1728   4.278   4.398   0.766  1.6241  0.7919 -0.4452
  515SOL     OW 1729   3.761   2.742   3.538 -0.3799  0.4629 -0.5213
  515SOL    HW1 1730   3.665   2.730   3.562 -0.8391  1.5796 -1.6689
  515SOL    HW2 1731   3.796   2.827   3.578 -0.2247  0.6704 -1.0806
  516SOL     OW 1732   0.291   4.745   0.908  0.1329  0.0576  0.4320
  516SOL    HW1 1733   0.226   4.820   0.898 -1.7213 -1.5145  0.0200
  516SOL    HW2 1734   0.290   4.712   1.002 -0.0683 -0.2995  0.3084
  517SOL     OW 1735   4.457   4.861   4.379  0.1050  0.2660 -0.3968
  517SOL    HW1 1736   4.422   4.916   4.455 -1.3974 -0.3939 -0.5913
  517SOL    HW2 1737   4.382   4.811   4.336  1.4959 -2.8371  0.4666
  518SOL     OW 1738   0.321   1.986   1.957 -0.4991 -0.0542  0.3718
  518SOL    HW1 1739   0.322   2.023   2.050  0.9565 -0.9618  0.7500
  518SOL    HW2 1740   0.395   1.920   1.946 -0.8261 -0.1954 -1.3544
  519SOL     OW 1741   0.490   5.005   1.820  1.0369  0.0295  0.1763
  519SOL    HW1 1742   0.467   4.916   1.781  0.3878  0.2841 -0.0271
  519SOL    HW2 1743   0.489   4.999   1.920  1.5983 -0.3412  0.1643
  520SOL     OW 1744   2.029   5.012   1.938 -0.5502  0.4569 -0.4574
  520SOL    HW1 1745   1.981   4.928   1.964  0.2865 -0.3668 -1.5319
  520SOL    HW2 1746   2.056   5.062   2.021 -0.4006 -0.7034  0.2061
  521SOL     OW 1747   0.979   3.379   2.797 -0.3131  0.0507  0.1247
  521SOL    HW1 1748   0.945   3.446   2.862  1.1371 -0.5892  1.6114
  521SOL    HW2 1749   0.922   3.380   2.715 -1.9924  1.1225  1.2458
  522SOL     OW 1750   5.059   2.921   0.501  0.1383  0.3021  0.0608
  522SOL    HW1 1751   4.991   2.848   0.493  0.7524 -0.3641  0.8651
  522SOL    HW2 1752   5.149   2.882   0.516  0.0593  1.2202  3.7705
  523SOL     OW 1753   4.624   0.715   0.369 -0.6862 -0.2479 -0.2860
  523SOL    HW1 1754   4.637   0.658   0.450 -1.2629  0.0087 -0.0108
  523SOL    HW2 1755   4.698   0.782   0.363  0.2811 -1.3194 -0.8768
  524SOL     OW 1756   3.300   1.936   2.362 -0.1171 -0.4888  0.6869
  524SOL    HW1 1757   3.275   1.848   2.321 -1.3910  0.1349  0.0638
  524SOL    HW2 1758   3.251   1.948   2.448  2.9617 -2.0377  2.8358
  525SOL     OW 1759   3.777   2.073   1.091  0.2412  0.0352 -0.0698
  525SOL    HW1 1760   3.683   2.105   1.105 -0.2885 -1.3176 -0.4251
  525SOL    HW2 1761   3.793   2.059   0.993  0.2790 -1.2865  0.1166
  526SOL     OW 1762   3.133   0.215   2.654  0.6589  0.0020  0.1398
  526SOL    HW1 1763   3.072   0.225   2.732  0.1579 -0.2257 -0.2137
  526SOL    HW2 1764   3.154   0.305   2.616  0.2000  0.0559  0.0069
  527SOL     OW 1765   1.724   5.054   3.059 -0.4784  1.0323 -0.4756
  527SOL    HW1 1766   1.768   5.079   2.973 -0.8304  1.4587 -0.5296
  527SOL    HW2 1767   1.795   5.039   3.129 -0.2424  1.8219 -0.5338
  528SOL     OW 1768   2.314   2.734   0.903 -0.4281  0.2354  0.1481
  528SOL    HW1 1769   2.262   2.676   0.841  0.2811 -1.5773  1.1426
  528SOL    HW2 1770   2.365   2.802   0.851 -1.1306 -0.1632 -1.0961
  529SOL     OW 1771   1.621   3.193   2.174  0.1670 -0.3227  0.0187
  529SOL    HW1 1772   1.610   3.241   2.087  2.1676  1.2165  0.5250
  529SOL    HW2 1773   1.669   3.106   2.159 -1.7661 -1.3256 -0.6719
  530SOL     OW 1774   1.770   5.130   4.394  0.2315  0.2990 -0.3008
  530SOL    HW1 1775   1.815   5.156   4.309  0.1816 -0.0815 -0.4454
  530SOL    HW2 1776   1.817   5.052   4.434 -0.6725 -0.5067 -0.7800
  531SOL     OW 1777   0.727   2.349   0.990  0.4776 -0.4817  0.4839
  531SOL    HW1 1778   0.821   2.381   0.977  0.3762 -0.4473 -0.1920
  531SOL    HW2 1779   0.674   2.419   1.037  0.6881 -0.3374  0.5077
  532SOL     OW 1780   0.533   2.946   0.058 -0.4003  0.0931 -0.0417
  532SOL    HW1 1781   0.597   2.912   0.127 -0.2889  0.1535 -0.1148
  532SOL    HW2 1782   0.580   3.012  -0.001 -0.0911 -1.0241 -1.0832
  533SOL     OW 1783   1.802   2.627   2.495 -0.3934 -0.0205 -0.2534
  533SOL    HW1 1784   1.865   2.648   2.420  1.2296 -1.3502  0.6570
  533SOL    HW2 1785   1.804   2.702   2.561  0.8111 -0.3325  0.1000
  534SOL     OW 1786   2.217   3.711   3.129  0.2824  0.3296 -0.2252
  534SOL    HW1 1787   2.191   3.739   3.222 -0.2064  0.4162 -0.3849
  534SOL    HW2 1788   2.155   3.639   3.098  0.3291  0.4337 -0.5583
  535SOL     OW 1789   4.614   1.200   0.757 -0.0473  0.2114  0.0231
  535SOL    HW1 1790   4.531   1.155   0.789 -0.1888 -1.0957 -1.9847
  535SOL    HW2 1791   4.681   1.131   0.730  0.4875  1.2061 -1.3228
  536SOL     OW 1792   3.707   2.550   3.167  0.1528 -0.3154  0.2313
  536SOL    HW1 1793   3.753   2.479   3.114  0.9012  0.8063 -0.6528
  536SOL    HW2 1794   3.774   2.614   3.204 -0.5959  0.7434 -0.1817
  537SOL     OW 1795   3.997   2.216   2.199  0.2111  0.6551  0.6320
  537SOL    HW1 1796   4.008   2.255   2.291  1.0698 -0.3375  0.9713
  537SOL    HW2 1797   3.921   2.152   2.200  0.9582 -0.2553  0.9849
  538SOL     OW 1798   3.893   1.805   2.157 -0.0070  0.1400  0.3814
  538SOL    HW1 1799   3.835   1.887   2.158 -0.4529 -0.1708  0.8955
  538SOL    HW2 1800   3.988   1.831   2.142 -0.1613  0.7448  0.4359
  539SOL     OW 1801   1.455   1.923   0.229  0.3127 -0.0071 -0.7220
  539SOL    HW1 1802   1.388   1.857   0.195  1.1287 -1.2178 -0.0618
  539SOL    HW2 1803   1.535   1.926   0.169  0.2716  0.4097 -0.7634
  540SOL     OW 1804   2.260   1.545   4.991 -0.1437 -0.9565  0.6770
  540SOL    HW1 1805   2.163   1.565   4.976 -0.5099 -2.4182  0.9747
  540SOL    HW2 1806   2.269   1.462   5.046  1.2675 -0.1384  1.7569
  541SOL     OW 1807   4.754   1.232   4.862 -0.0191  0.0955 -0.1483
  541SOL    HW1 1808   4.658   1.258   4.851 -0.4959 -1.3549  0.3437
  541SOL    HW2 1809   4.772   1.149   4.809 -0.0192 -1.7860  2.6448
  542SOL     OW 1810   4.758   0.956   3.350 -0.0868 -1.1013  0.1855
  542SOL    HW1 1811   4.753   1.038   3.293 -1.1416 -2.6483 -2.1371
  542SOL    HW2 1812   4.685   0.957   3.417 -0.8057 -0.6542 -0.5856
  543SOL     OW 1813   0.181   3.929   1.100 -0.2610 -0.4569  0.1210
  543SOL    HW1 1814   0.218   3.838   1.080 -1.4665 -1.4823  2.1764
  543SOL    HW2 1815   0.256   3.994   1.110  0.8675 -1.8816  1.4649
  544SOL     OW 1816   1.888   0.270   2.925  0.3700 -0.1077  0.0525
  544SOL    HW1 1817   1.828   0.262   3.005 -0.0008 -1.7067 -0.3530
  544SOL    HW2 1818   1.847   0.331   2.858 -0.9158 -1.3156 -0.2882
  545SOL     OW 1819   4.614   2.283   1.680 -0.2040 -0.2878 -0.1888
  545SOL    HW1 1820   4.574   2.360   1.630 -0.8092 -0.3225  0.2383
  545SOL    HW2 1821   4.603   2.200   1.626 -2.0634 -0.5727  0.5470
  546SOL     OW 1822   4.344   3.488   0.176 -0.2876  0.6572  0.0995
  546SOL    HW1 1823   4.365   3.469   0.080  0.4052 -2.5606  0.7776
  546SOL    HW2 1824   4.408   3.556   0.211  1.2268 -0.0941 -1.0732
  547SOL     OW 1825   4.236   4.578   3.655 -0.5435 -0.3573  0.7248
  547SOL    HW1 1826   4.277   4.499   3.701 -0.1793 -0.7899 -0.3143
  547SOL    HW2 1827   4.179   4.546   3.579 -1.8864  0.2997  1.4194
  548SOL     OW 1828   2.482   1.731   3.967 -0.4107 -0.3735  0.2066
  548SOL    HW1 1829   2.403   1.716   4.026 -0.4932 -0.3972  0.0890
  548SOL    HW2 1830   2.562   1.752   4.024 -0.6504  0.3314  0.2947
  549SOL     OW 1831   3.958   4.536   2.896 -0.4621  0.2433  0.1640
  549SOL    HW1 1832   3.939   4.442   2.923 -0.9997  0.4731  0.6149
  549SOL    HW2 1833   3.872   4.583   2.877 -0.3233  1.0420  1.3525
  550SOL     OW 1834   0.466   1.406   4.488  0.0520  0.2673  0.5274
  550SOL    HW1 1835   0.393   1.416   4.555 -1.6169 -0.0730 -1.1587
  550SOL    HW2 1836   0.554   1.421   4.533 -1.0609  1.6172  2.4358
  551SOL     OW 1837   3.328   2.501   4.839 -0.0029  0.0010 -0.4493
  551SOL    HW1 1838   3.358   2.448   4.918  0.6607  0.2168 -0.5539
  551SOL    HW2 1839   3.363   2.594   4.845  0.0636  0.0146 -1.0078
  552SOL     OW 1840   4.897   5.141   2.500 -0.2898 -0.1889 -0.3635
  552SOL    HW1 1841   4.974   5.149   2.563  0.3926  0.0284 -1.1987
  552SOL    HW2 1842   4.853   5.051   2.512  0.5245 -0.5928 -0.3483
  553SOL     OW 1843   3.756   4.490   3.478  0.4045 -0.0758 -0.3317
  553SOL    HW1 1844   3.759   4.585   3.510  0.1581  0.3381 -1.5187
  553SOL    HW2 1845   3.821   4.478   3.403  1.5120 -1.2321  0.7503
  554SOL     OW 1846   2.173   2.571   5.124  0.7448 -0.0356  0.2030
  554SOL    HW1 1847   2.269   2.583   5.150  1.2540  0.6919 -1.7939
  554SOL    HW2 1848   2.126   2.659   5.132  0.4109 -0.2471  0.5581
  555SOL     OW 1849   0.246   3.179   2.935  0.7627  0.0976  0.3570
  555SOL    HW1 1850   0.252   3.255   2.999  1.6536  0.2402  0.1237
  555SOL    HW2 1851   0.179   3.199   2.864  1.6383  1.0742 -0.2227
  556SOL     OW 1852   2.409   1.224   2.545  1.0281 -0.1149  0.1038
  556SOL    HW1 1853   2.411   1.234   2.645  1.1052  0.4986  0.0422
  556SOL    HW2 1854   2.355   1.298   2.505 -1.5423 -1.9747 -0.1220
  557SOL     OW 1855   3.825   4.395   1.277 -0.0820  0.0438  0.0189
  557SOL    HW1 1856   3.867   4.306   1.297 -0.5702 -0.1906 -0.0062
  557SOL    HW2 1857   3.782   4.393   1.187  0.4302  0.5010 -0.2455
  558SOL     OW 1858   1.369   3.489   0.074  0.0068  0.3749 -0.2121
  558SOL    HW1 1859   1.357   3.392   0.051 -1.7588  0.0841  1.5828
  558SOL    HW2 1860   1.294   3.542   0.035  0.5308  0.9060 -0.5138
  559SOL     OW 1861   3.073   3.813   4.350 -0.4959 -0.2783 -0.3201
  559SOL    HW1 1862   2.995   3.875   4.350 -1.0350 -0.9456 -1.0380
  559SOL    HW2 1863   3.041   3.718   4.361 -0.0116 -0.7828 -2.7290
  560SOL     OW 1864   4.888   2.247   2.498  0.6258  0.2687 -0.4220
  560SOL    HW1 1865   4.817   2.243   2.428  1.4141 -1.0967 -1.1946
  560SOL    HW2 1866   4.900   2.157   2.539 -0.1067  1.1287  1.8117
  561SOL     OW 1867   1.437   4.336   0.987 -0.2414 -0.2724  0.1504
  561SOL    HW1 1868   1.499   4.263   0.956  0.8998  0.5734  0.4010
  561SOL    HW2 1869   1.473   4.379   1.069 -1.7747 -0.5301  1.0086
  562SOL     OW 1870   1.445   0.444   1.820 -0.4298  0.1829  0.4929
  562SOL    HW1 1871   1.429   0.493   1.906  0.2291  0.8948  0.2318
  562SOL    HW2 1872   1.487   0.507   1.754  0.3030 -0.7050  0.0896
  563SOL     OW 1873   1.465   3.260   1.798 -0.1925 -0.6249 -0.0938
  563SOL    HW1 1874   1.459   3.176   1.851  0.0122  0.4672  1.7550
  563SOL    HW2 1875   1.380   3.273   1.746 -1.2662 -0.7595  1.5527
  564SOL     OW 1876   5.123   2.570   4.645  0.4692 -0.1036 -0.1085
  564SOL    HW1 1877   5.103   2.663   4.676  0.7586  0.4606 -1.5542
  564SOL    HW2 1878   5.221   2.560   4.628  0.1700  0.0359 -2.1049
  565SOL     OW 1879   1.254   2.784   4.037 -0.2385 -0.5216  0.0542
  565SOL    HW1 1880   1.311   2.840   3.976 -0.0557 -0.6648  0.0954
  565SOL    HW2 1881   1.192   2.729   3.981  0.4200 -1.1887 -0.0365
  566SOL     OW 1882   1.256   3.403   4.932 -0.1856 -0.5414  0.1726
  566SOL    HW1 1883   1.160   3.411   4.955 -0.2601 -2.0079  0.4791
  566SOL    HW2 1884   1.267   3.337   4.857  0.5108  0.2975 -0.4983
  567SOL     OW 1885   2.369   4.540   0.386 -0.3396  0.1969  0.2079
  567SOL    HW1 1886   2.375   4.637   0.361  3.4265  0.4138  1.3029
  567SOL    HW2 1887   2.356   4.533   0.485  0.7007 -0.3892  0.3082
  568SOL     OW 1888   1.355   0.585   3.947  0.1372  0.1079  0.0682
  568SOL    HW1 1889   1.310   0.656   3.893  0.1228  1.0641  1.2803
  568SOL    HW2 1890   1.424   0.539   3.891  0.4313  1.3628 -0.6404
  569SOL     OW 1891   0.471   3.441   3.243 -0.4166  0.6721  0.3247
  569SOL    HW1 1892   0.390   3.404   3.198  0.4473  1.2218 -1.8222
  569SOL    HW2 1893   0.454   3.536   3.270 -0.6179  0.6541  0.2612
  570SOL     OW 1894   3.169   4.525   1.372  0.5121 -0.1174  0.1317
  570SOL    HW1 1895   3.107   4.464   1.422 -0.0023  0.9830  0.8580
  570SOL    HW2 1896   3.205   4.595   1.433 -0.4588  1.5292 -1.1016
  571SOL     OW 1897   3.878   4.395   3.704  0.1960 -0.1685 -0.6805
  571SOL    HW1 1898   3.842   4.427   3.617  0.2715 -1.2500 -1.1316
  571SOL    HW2 1899   3.819   4.426   3.778  0.7020  1.6521 -0.9829
  572SOL     OW 1900   1.312   3.242   4.711 -0.0743  0.5304 -0.4312
  572SOL    HW1 1901   1.360   3.300   4.645  2.6822  1.3004  2.0603
  572SOL    HW2 1902   1.365   3.159   4.728 -1.0162  0.0732  0.4222
  573SOL     OW 1903   4.088   4.468   4.307 -0.0883 -0.6368 -0.0245
  573SOL    HW1 1904   4.005   4.441   4.260  0.0871 -3.4990  1.1108
  573SOL    HW2 1905   4.156   4.395   4.301  1.1218  0.2241  1.8806
  574SOL     OW 1906   0.890   3.522   4.156 -0.2382 -0.9384 -0.6755
  574SOL    HW1 1907   0.804   3.529   4.206  1.2414  0.5280  1.8625
  574SOL    HW2 1908   0.948   3.452   4.199 -0.1970 -2.1439 -2.5506
  575SOL     OW 1909   1.617   1.519   4.617  0.1682 -0.1108 -0.1792
  575SOL    HW1 1910   1.615   1.467   4.702  0.9447 -0.6225 -0.4599
  575SOL    HW2 1911   1.592   1.614   4.635  0.4505 -0.1847  0.6374
  576SOL     OW 1912   5.065   3.177   3.675 -0.1176  0.2820  0.0347
  576SOL    HW1 1913   5.129   3.250   3.698  1.3981 -0.8304 -0.5016
  576SOL    HW2 1914   5.004   3.161   3.753  1.0896  0.5260  1.0764
  577SOL     OW 1915   2.808   0.530   0.891 -0.5757  0.1530 -0.6221
  577SOL    HW1 1916   2.880   0.576   0.839 -0.8577  0.6683 -0.5643
  577SOL    HW2 1917   2.765   0.595   0.954  0.8095 -0.8072  1.4183
  578SOL     OW 1918   4.222   3.659   1.382 -0.1302 -0.2886 -0.1094
  578SOL    HW1 1919   4.182   3.692   1.296 -1.3825 -0.9949  0.1642
  578SOL    HW2 1920   4.320   3.646   1.371 -0.0112  1.1624 -0.9371
  579SOL     OW 1921   3.670   0.280   5.111 -0.5411 -0.4606 -0.7989
  579SOL    HW1 1922   3.632   0.263   5.020 -1.5883 -1.7338 -0.1571
  579SOL    HW2 1923   3.604   0.252   5.181  0.9505 -1.2869  0.3533
  580SOL     OW 1924   4.434   3.267   2.598  0.4375  0.0501  0.5976
  580SOL    HW1 1925   4.413   3.250   2.694  0.5964 -1.8408  0.3245
  580SOL    HW2 1926   4.450   3.180   2.551  0.5352  0.9501 -1.1077
  581SOL     OW 1927   0.077   4.914   2.111  0.4887 -0.4874  0.2755
  581SOL    HW1 1928   0.109   4.821   2.093  1.9098  0.0869 -0.3211
  581SOL    HW2 1929   0.066   4.962   2.024  0.3130  0.0793  0.6120
  582SOL     OW 1930   2.218   4.724   3.498  0.9745 -0.0364  0.2970
  582SOL    HW1 1931   2.185   4.689   3.410  2.3676 -0.0895 -0.2343
  582SOL    HW2 1932   2.303   4.774   3.484 -0.1026  2.1911  1.2908
  583SOL     OW 1933   0.565   3.422   2.974 -0.2350 -0.0159 -0.0985
  583SOL    HW1 1934   0.503   3.470   2.912 -0.0124 -0.0533 -0.3497
  583SOL    HW2 1935   0.532   3.432   3.068 -1.3302 -1.1001 -0.3428
  584SOL     OW 1936   1.535   3.231   0.244 -0.0932  0.0262 -0.3674
  584SOL    HW1 1937   1.554   3.229   0.146 -0.8441 -0.1736 -0.5106
  584SOL    HW2 1938   1.437   3.237   0.260 -0.0844 -1.2940  0.3723
  585SOL     OW 1939   1.641   4.164   1.513 -0.1438  0.6614 -0.2574
  585SOL    HW1 1940   1.658   4.167   1.611 -0.1810  1.1448 -0.2628
  585SOL    HW2 1941   1.685   4.084   1.474  0.7918  1.0505 -0.0173
  586SOL     OW 1942   0.804   4.870   0.323  0.3719 -0.0580  0.0052
  586SOL    HW1 1943   0.760   4.884   0.411 -1.2606  2.7565 -1.1272
  586SOL    HW2 1944   0.734   4.860   0.252  1.6430 -1.6001 -1.0964
  587SOL     OW 1945   3.021   3.347   4.477 -0.0274 -0.2250  0.2657
  587SOL    HW1 1946   3.030   3.322   4.573  1.8906 -4.0856 -0.7199
  587SOL    HW2 1947   3.103   3.398   4.449  0.7927 -1.5763  0.1086
  588SOL     OW 1948   3.011   3.892   3.286  0.4954 -0.0610 -0.1183
  588SOL    HW1 1949   3.057   3.872   3.373 -0.2602  1.2137  0.6167
  588SOL    HW2 1950   2.913   3.872   3.295  0.2294  1.0343 -0.3067
  589SOL     OW 1951   0.150   1.516   1.725 -0.6144 -0.4625 -0.2265
  589SOL    HW1 1952   0.201   1.545   1.644  0.8493  0.3895  0.9419
  589SOL    HW2 1953   0.065   1.568   1.732  0.2167  0.9267 -0.1457
  590SOL     OW 1954   1.607   4.217   4.349  0.0314 -0.5139 -0.4003
  590SOL    HW1 1955   1.668   4.164   4.408  0.7574 -0.8321 -1.4123
  590SOL    HW2 1956   1.660   4.259   4.275 -0.9499 -0.6735 -1.2142
  591SOL     OW 1957   4.691   4.437   1.277 -0.4113  0.1071 -0.5586
  591SOL    HW1 1958   4.669   4.351   1.229 -0.6063 -0.4775  0.5491
  591SOL    HW2 1959   4.607   4.478   1.311 -0.3447  0.8953 -1.3181
  592SOL     OW 1960   1.627   3.298   5.124  0.0599  0.4641  0.7493
  592SOL    HW1 1961   1.623   3.305   5.024  0.3854 -0.5627  0.6506
  592SOL    HW2 1962   1.646   3.388   5.163 -0.2507  0.9103 -0.0986
  593SOL     OW 1963   0.597   3.965   1.528  0.0293  0.2711  0.0131
  593SOL    HW1 1964   0.509   3.948   1.484  0.2564  2.3451 -1.4058
  593SOL    HW2 1965   0.628   4.058   1.505  3.1470 -0.7835 -0.5164
  594SOL     OW 1966   2.209   0.587   2.747  0.3165  0.0948 -0.6971
  594SOL    HW1 1967   2.170   0.576   2.656 -1.2098 -0.1100 -0.0593
  594SOL    HW2 1968   2.271   0.511   2.766 -0.1619 -0.4285 -1.1795
  595SOL     OW 1969   0.198   1.174   1.006  0.6626  0.5771 -0.0396
  595SOL    HW1 1970   0.266   1.101   1.016  1.6780  0.8195 -3.6020
  595SOL    HW2 1971   0.126   1.144   0.942 -0.0226  1.9783  0.0291
  596SOL     OW 1972   2.725   2.090   3.870 -0.0558 -0.3388  0.0261
  596SOL    HW1 1973   2.699   2.123   3.961  2.4824 -0.6527  0.9322
  596SOL    HW2 1974   2.771   2.163   3.819 -1.0496 -0.3069 -0.8610
  597SOL     OW 1975   2.029   1.616   1.150  0.4499 -0.3340 -0.0352
  597SOL    HW1 1976   1.981   1.580   1.070  1.6438 -2.2675  0.0573
  597SOL    HW2 1977   2.123   1.582   1.151  0.1919 -1.2162  2.7009
  598SOL     OW 1978   1.240   1.909   2.672 -0.1654 -0.5594  0.4321
  598SOL    HW1 1979   1.295   1.845   2.620 -0.8443  0.5573 -1.7832
  598SOL    HW2 1980   1.299   1.970   2.725  0.5890 -1.1452  0.2655
  599SOL     OW 1981   3.020   0.802   3.466 -0.1069 -0.1905  0.1601
  599SOL    HW1 1982   2.935   0.805   3.414  0.9879 -1.7785 -1.8938
  599SOL    HW2 1983   3.042   0.893   3.501 -1.6585  0.6364 -0.9305
  600SOL     OW 1984   2.879   1.424   5.117 -0.3132 -0.3204  0.1501
  600SOL    HW1 1985   2.867   1.336   5.162 -1.2034 -0.4796 -0.3728
  600SOL    HW2 1986   2.965   1.425   5.067 -0.7822 -1.2803 -0.6958
  601SOL     OW 1987   0.379   3.424   0.766  0.1363 -0.0527  0.3878
  601SOL    HW1 1988   0.459   3.438   0.825  1.1966 -1.2630 -0.6997
  601SOL    HW2 1989   0.306   3.487   0.794  1.5851  1.3734  1.1639
  602SOL     OW 1990   3.122   1.415   3.897 -0.0571 -0.9246 -0.1981
  602SOL    HW1 1991   3.071   1.470   3.963 -1.3116 -0.2146 -1.6838
  602SOL    HW2 1992   3.213   1.455   3.883 -0.6066  0.2521 -0.5467
  603SOL     OW 1993   1.146   1.380   1.677 -0.0843 -0.4760 -0.2253
  603SOL    HW1 1994   1.155   1.293   1.725 -0.3807 -0.6044 -0.4073
  603SOL    HW2 1995   1.064   1.428   1.709  0.8592  0.4235  0.9822
  604SOL     OW 1996   0.001   4.494   1.823  0.4593 -0.3575 -0.1908
  604SOL    HW1 1997  -0.050   4.413   1.853  0.6969 -1.4306 -2.3877
  604SOL    HW2 1998  -0.041   4.530   1.740  0.8857  1.2653  0.2766
  605SOL     OW 1999   3.105   0.275   1.316  0.1282 -0.7559  0.1195
  605SOL    HW1 2000   3.093   0.201   1.251 -0.4669  0.5339 -1.2991
  605SOL    HW2 2001   3.182   0.255   1.377  1.2735 -1.5937 -1.5474
  606SOL     OW 2002   1.647   0.639   0.929 -0.7828 -0.2026 -0.0487
  606SOL    HW1 2003   1.641   0.673   0.835 -0.6119 -0.5492 -0.1898
  606SOL    HW2 2004   1.739   0.657   0.965 -0.8291 -0.1244  0.0291
  607SOL     OW 2005   3.642   3.226   2.599  0.1304  0.5106 -0.5953
  607SOL    HW1 2006   3.558   3.221   2.544 -1.2305  0.4744  1.3560
  607SOL    HW2 2007   3.618   3.221   2.696  2.4976 -0.4846  0.0138
  608SOL     OW 2008   0.938   3.758   2.419  0.1699 -0.2897 -0.2880
  608SOL    HW1 2009   0.935   3.756   2.519  0.9982  0.9595 -0.2220
  608SOL    HW2 2010   0.869   3.822   2.385  0.4065 -0.1363 -0.4798
  609SOL     OW 2011   1.622   3.579   0.039  0.2789 -0.2393 -0.2996
  609SOL    HW1 2012   1.529   3.560   0.069 -0.1995  0.8888 -0.9745
  609SOL    HW2 2013   1.627   3.673   0.004  1.0378 -1.0662 -2.6220
  610SOL     OW 2014   1.313   2.588   2.866  0.0711 -0.1927 -0.1412
  610SOL    HW1 2015   1.233   2.616   2.920 -0.6554  1.5384 -2.0072
  610SOL    HW2 2016   1.389   2.651   2.884  0.3861 -0.6392  0.1196
  611SOL     OW 2017   1.583   4.445   1.739 -0.0548  0.6554  0.4939
  611SOL    HW1 2018   1.575   4.346   1.756  0.8486  0.8180  2.0971
  611SOL    HW2 2019   1.493   4.483   1.720 -0.4441 -0.4431  0.0236
  612SOL     OW 2020   5.033   3.124   1.797 -0.0301  0.5619 -0.2144
  612SOL    HW1 2021   5.053   3.176   1.880 -0.6829  0.9123 -0.2715
  612SOL    HW2 2022   5.104   3.142   1.729  0.5294  0.2417  0.2737
  613SOL     OW 2023   3.446   2.062   0.584  0.7013 -0.5352  0.2986
  613SOL    HW1 2024   3.438   2.110   0.671  0.7484  0.6107 -0.3074
  613SOL    HW2 2025   3.542   2.055   0.558  0.6009  1.0314 -0.6503
  614SOL     OW 2026   4.127   1.396   2.416 -0.4365  0.8401 -0.2533
  614SOL    HW1 2027   4.045   1.371   2.364  0.5800  0.1717 -1.5730
  614SOL    HW2 2028   4.127   1.495   2.431 -1.4145  0.8704 -0.3369
  615SOL     OW 2029   0.061   0.931   1.820  0.1435  0.2970 -0.2951
  615SOL    HW1 2030   0.098   0.842   1.848 -0.1881  0.0950 -0.4893
  615SOL    HW2 2031   0.101   1.003   1.877 -1.9203 -0.2743  2.0369
  616SOL     OW 2032   3.428   4.679   2.310  0.2549  0.0114 -0.4359
  616SOL    HW1 2033   3.402   4.598   2.258 -1.4386 -0.0140  0.3953
  616SOL    HW2 2034   3.404   4.761   2.259 -0.2916 -0.0121 -0.2161
  617SOL     OW 2035   1.382   3.753   4.017 -0.5451 -0.3253 -0.0042
  617SOL    HW1 2036   1.413   3.739   4.111 -0.1018  2.1708  0.2967
  617SOL    HW2 2037   1.292   3.797   4.018 -1.5297 -2.2125 -0.8188
  618SOL     OW 2038   0.607   2.018   5.131  0.3240 -0.9905 -0.2559
  618SOL    HW1 2039   0.595   2.051   5.037  2.0903 -0.5519 -0.3554
  618SOL    HW2 2040   0.568   2.085   5.194  1.9951  0.3420 -0.5607
  619SOL     OW 2041   1.993   2.984   1.758  0.3429 -0.3267 -0.3888
  619SOL    HW1 2042   1.897   2.963   1.742 -0.0335  1.4596 -0.6392
  619SOL    HW2 2043   2.003   3.080   1.782  2.1375 -0.3125 -1.0279
  620SOL     OW 2044   4.867   5.124   2.236  0.4535 -0.2834 -0.7800
  620SOL    HW1 2045   4.894   5.157   2.327 -0.7183 -0.0488 -0.5017
  620SOL    HW2 2046   4.918   5.041   2.215  1.0419 -0.1132 -0.0819
  621SOL     OW 2047   2.603   3.519   1.808 -0.8282 -0.1487  0.1940
  621SOL    HW1 2048   2.569   3.427   1.793 -0.3841 -0.3949  0.6623
  621SOL    HW2 2049   2.682   3.516   1.869 -0.2084  0.4445 -0.5517
  622SOL     OW 2050   1.869   2.209   5.131  0.1221 -0.0015  0.0155
  622SOL    HW1 2051   1.907   2.211   5.038  0.2975  1.5956  0.1079
  622SOL    HW2 2052   1.770   2.205   5.126  0.1673 -1.3787 -0.2203
  623SOL     OW 2053   4.933   2.176   2.883  0.1263  0.5039 -0.1389
  623SOL    HW1 2054   4.948   2.215   2.974  3.1436  1.8699 -1.1012
  623SOL    HW2 2055   4.973   2.084   2.880 -1.1046 -0.0657  0.2253
  624SOL     OW 2056   0.162   3.641   3.682  0.4577 -0.1324  0.1513
  624SOL    HW1 2057   0.212   3.725   3.663  0.8488  0.1317  2.0971
  624SOL    HW2 2058   0.166   3.581   3.602 -0.5695  1.9957 -1.6215
  625SOL     OW 2059   0.156   0.847   0.164  0.3846 -0.1747 -0.0437
  625SOL    HW1 2060   0.197   0.800   0.087  0.3764  0.2236 -0.2952
  625SOL    HW2 2061   0.115   0.933   0.133 -1.5975 -1.0477 -0.0075
  626SOL     OW 2062   4.558   0.381   4.895 -0.1834 -0.0465 -0.2705
  626SOL    HW1 2063   4.563   0.292   4.939  0.9624 -0.4773 -1.2221
  626SOL    HW2 2064   4.536   0.370   4.798 -0.0605  0.7086 -0.3970
  627SOL     OW 2065   1.697   1.976   0.822 -0.3286 -0.2181 -0.2136
  627SOL    HW1 2066   1.653   2.047   0.766 -0.0490 -0.9026 -1.3288
  627SOL    HW2 2067   1.738   1.907   0.762 -2.9872 -2.8543  0.7848
  628SOL     OW 2068   3.851   2.407   2.824  0.0638 -0.4694  0.4312
  628SOL    HW1 2069   3.891   2.486   2.778 -1.4147 -0.3094 -0.6387
  628SOL    HW2 2070   3.895   2.323   2.790  0.8070 -0.1908  0.6927
  629SOL     OW 2071   0.153   4.591   0.273  0.3111  0.0736 -0.2064
  629SOL    HW1 2072   0.084   4.528   0.308  0.4765  0.5452  1.0391
  629SOL    HW2 2073   0.110   4.674   0.240  0.2444  0.2202  0.2393
  630SOL     OW 2074   5.101   3.878   4.459 -0.3191  0.0243 -0.1731
  630SOL    HW1 2075   5.067   3.784   4.469 -1.3366  0.0501 -2.6210
  630SOL    HW2 2076   5.186   3.876   4.406 -1.8645  0.5619 -2.8833
  631SOL     OW 2077   4.337   1.041   2.345  0.5972 -0.3764  0.0416
  631SOL    HW1 2078   4.293   0.964   2.299 -0.0349  0.8441 -1.4700
  631SOL    HW2 2079   4.379   1.102   2.277  1.7322  0.2479  1.2435
  632SOL     OW 2080   1.932   2.395   3.344  0.4072 -0.6026 -0.5451
  632SOL    HW1 2081   2.025   2.359   3.338  1.2051  1.4871 -1.9870
  632SOL    HW2 2082   1.935   2.495   3.342 -1.7909 -0.4279  1.2452
  633SOL     OW 2083   4.944   4.016   5.032 -0.2504  0.0646  0.0256
  633SOL    HW1 2084   4.898   4.030   5.119 -1.2783 -0.2907 -0.4480
  633SOL    HW2 2085   4.910   3.932   4.989 -0.8518  1.0211 -1.4068
  634SOL     OW 2086   2.720   0.371   0.668  0.0603 -0.0920 -0.1771
  634SOL    HW1 2087   2.730   0.439   0.741 -0.6577 -0.4491  0.2718
  634SOL    HW2 2088   2.810   0.338   0.641  0.3187 -0.2616  0.8516
  635SOL     OW 2089   1.058   1.617   3.679  0.0793  0.1549 -0.0104
  635SOL    HW1 2090   1.052   1.709   3.719  2.3905 -0.4191  1.9278
  635SOL    HW2 2091   0.987   1.606   3.609 -0.1920  3.4240 -0.4061
  636SOL     OW 2092   3.755   1.678   4.442 -0.1958  0.0180 -0.4685
  636SOL    HW1 2093   3.668   1.711   4.406  0.4592  0.8045 -1.4128
  636SOL    HW2 2094   3.778   1.729   4.525 -0.2064  0.4738 -0.7382
  637SOL     OW 2095   4.282   0.284   2.416  0.1037 -0.4897 -0.1542
  637SOL    HW1 2096   4.297   0.207   2.478 -0.4007 -0.3881  0.1033
  637SOL    HW2 2097   4.238   0.358   2.466  3.2418  1.1779  0.4137
  638SOL     OW 2098   2.228   3.604   4.607 -0.0610  0.1424  0.4909
  638SOL    HW1 2099   2.154   3.542   4.635 -0.8802  0.8313 -0.0959
  638SOL    HW2 2100   2.316   3.558   4.621 -0.6640 -1.5447 -0.8011
  639SOL     OW 2101   3.721   4.078   2.146 -0.1394  0.6486  0.8128
  639SOL    HW1 2102   3.734   4.106   2.241 -0.9985  1.4791  0.7097
  639SOL    HW2 2103   3.804   4.097   2.093 -0.0022  1.1294  1.1893
  640SOL     OW 2104   4.439   2.000   2.729 -0.8258  0.3183  0.0398
  640SOL    HW1 2105   4.366   2.033   2.789 -0.9644  0.0466  0.0238
  640SOL    HW2 2106   4.527   2.034   2.762 -1.1738  2.9174 -1.4986
  641SOL     OW 2107   2.849   0.029   2.927  0.0062  0.5656  0.2820
  641SOL    HW1 2108   2.778   0.014   2.857 -2.2832 -0.2590  2.6124
  641SOL    HW2 2109   2.880   0.124   2.921  0.0095  0.4906 -1.9075
  642SOL     OW 2110   4.827   4.191   3.597 -0.0236  0.0786 -0.0533
  642SOL    HW1 2111   4.801   4.265   3.659  2.3419  0.2548  0.8039
  642SOL    HW2 2112   4.745   4.156   3.552 -1.3533  2.4827  0.3058
  643SOL     OW 2113   3.789   4.729   2.811 -0.4923 -0.1915  0.0245
  643SOL    HW1 2114   3.804   4.804   2.747  1.1797 -0.0610  0.5199
  643SOL    HW2 2115   3.731   4.761   2.887 -0.3421  0.3966 -0.1074
  644SOL     OW 2116   0.332   0.572   1.917 -0.2621 -0.2210  0.2472
  644SOL    HW1 2117   0.286   0.656   1.947 -0.0408 -0.5788  1.6417
  644SOL    HW2 2118   0.281   0.533   1.839 -0.1056  1.4158 -0.7313
  645SOL     OW 2119   4.266   1.689   1.196  0.2797 -0.2038 -0.3301
  645SOL    HW1 2120   4.194   1.754   1.172  2.3485  1.9202 -1.2107
  645SOL    HW2 2121   4.285   1.630   1.118  0.7871  0.5711 -0.8129
  646SOL     OW 2122   4.622   4.398   5.053  0.0543  0.2365  0.1813
  646SOL    HW1 2123   4.635   4.491   5.018  1.1855 -0.2105 -0.6633
  646SOL    HW2 2124   4.530   4.367   5.031 -0.3262  1.1381  0.4471
  647SOL     OW 2125   3.876   1.213   0.921 -0.1479  0.4523  0.0390
  647SOL    HW1 2126   3.850   1.201   0.825  2.0401  1.4580 -0.7417
  647SOL    HW2 2127   3.843   1.302   0.953 -1.1098  0.0043  0.3317
  648SOL     OW 2128   3.338   0.258   2.065 -0.5929 -0.0891 -0.3606
  648SOL    HW1 2129   3.405   0.185   2.053 -1.2101 -0.7889  0.3145
  648SOL    HW2 2130   3.313   0.265   2.162 -1.2041  0.4248 -0.5433
  649SOL     OW 2131   3.729   4.135   0.011  0.3829 -0.7030 -0.1965
  649SOL    HW1 2132   3.701   4.202   0.078  0.1339 -0.0457 -0.9424
  649SOL    HW2 2133   3.827   4.118   0.020  0.0619 -1.9635  1.4879
  650SOL     OW 2134   1.395   2.874   2.165 -0.0437 -0.1950  0.4946
  650SOL    HW1 2135   1.317   2.814   2.179  0.0289 -0.2266  0.7630
  650SOL    HW2 2136   1.479   2.819   2.161  0.0337 -0.1047  0.8428
  651SOL     OW 2137   5.101   3.591   1.557  0.2355 -0.1163 -0.0144
  651SOL    HW1 2138   5.052   3.528   1.497 -0.0011  0.8157 -0.8193
  651SOL    HW2 2139   5.197   3.597   1.529 -0.2675  1.7288 -1.5355
  652SOL     OW 2140   3.604   3.409   4.078  0.5182  0.0927  0.2225
  652SOL    HW1 2141   3.644   3.446   4.161 -0.5841  0.3986  0.6317
  652SOL    HW2 2142   3.671   3.350   4.032  0.7189 -1.1642  2.0184
  653SOL     OW 2143   2.310   4.014   3.993  0.5471 -0.3443  0.4116
  653SOL    HW1 2144   2.385   4.001   4.058  0.1503 -0.0116  0.9475
  653SOL    HW2 2145   2.266   4.102   4.011  0.7412 -0.0216 -0.6347
  654SOL     OW 2146   1.445   0.139   1.463 -0.1142 -0.0588 -0.3016
  654SOL    HW1 2147   1.513   0.207   1.435  1.9399 -1.0349  1.9785
  654SOL    HW2 2148   1.390   0.176   1.537 -0.8893  0.0722 -0.9281
  655SOL     OW 2149   2.018   3.991   3.045  0.1541  0.4254 -0.2182
  655SOL    HW1 2150   1.944   3.989   3.112 -0.0728  0.9106 -0.4502
  655SOL    HW2 2151   2.090   3.928   3.073 -1.0406 -1.2554 -0.8088
  656SOL     OW 2152   1.812   0.493   3.396 -0.0429 -0.4603  0.6800
  656SOL    HW1 2153   1.771   0.582   3.377  1.1392 -0.2246 -1.0982
  656SOL    HW2 2154   1.873   0.500   3.475  0.8422  0.6235 -0.0617
  657SOL     OW 2155   4.465   1.560   4.674 -0.3619  0.3588  0.2406
  657SOL    HW1 2156   4.560   1.589   4.662  0.4654 -1.0604  2.6201
  657SOL    HW2 2157   4.449   1.477   4.621 -0.2262  0.4892 -0.0098
  658SOL     OW 2158   2.236   0.492   3.613  0.0403  0.2284 -0.1835
  658SOL    HW1 2159   2.189   0.505   3.700 -0.4670 -0.9231 -0.2695
  658SOL    HW2 2160   2.244   0.394   3.594  2.6409  0.3372 -0.0766
  659SOL     OW 2161   2.518   2.098   4.919 -0.3850  0.2331  0.2139
  659SOL    HW1 2162   2.508   2.175   4.981  0.2591  0.8439 -0.4158
  659SOL    HW2 2163   2.521   2.131   4.824 -2.4952 -0.7707 -0.2584
  660SOL     OW 2164   2.516   1.813   1.103  0.3194  0.0664 -0.3300
  660SOL    HW1 2165   2.417   1.810   1.118  0.5693  0.0774  1.5081
  660SOL    HW2 2166   2.534   1.815   1.005 -1.4551 -1.8417 -0.7872
  661SOL     OW 2167   3.949   2.006   1.763 -0.4502  0.6432 -0.2586
  661SOL    HW1 2168   4.043   2.037   1.776 -0.5831  1.2278 -0.6488
  661SOL    HW2 2169   3.942   1.909   1.786  0.4493  0.3611 -1.0918
  662SOL     OW 2170   2.208   4.430   1.108  0.1682 -0.9367 -0.6204
  662SOL    HW1 2171   2.134   4.386   1.057  0.0244  1.1139 -2.3012
  662SOL    HW2 2172   2.191   4.419   1.206 -1.2130 -2.2948 -0.9598
  663SOL     OW 2173   3.299   2.592   1.327 -0.0081  0.1186 -0.1028
  663SOL    HW1 2174   3.386   2.546   1.309 -0.0566  0.6986 -2.0735
  663SOL    HW2 2175   3.253   2.612   1.240  0.5645  4.9086  0.4181
  664SOL     OW 2176   5.084   0.035   4.907  0.0587 -0.2690  0.0763
  664SOL    HW1 2177   5.138  -0.014   4.839 -0.6989 -0.8315 -0.1296
  664SOL    HW2 2178   5.066   0.128   4.876  1.2156  0.0535  0.3154
  665SOL     OW 2179   3.928   4.143   1.987 -0.0002  0.1418 -0.2499
  665SOL    HW1 2180   4.026   4.138   2.006  0.1188  0.9370 -0.5706
  665SOL    HW2 2181   3.914   4.138   1.888 -0.1231  1.7908 -0.3456
  666SOL     OW 2182   1.056   3.418   1.723  0.3821  0.2123 -0.0908
  666SOL    HW1 2183   1.096   3.510   1.713 -2.6041  1.6851  0.2158
  666SOL    HW2 2184   1.051   3.394   1.820 -0.9914  0.8311  0.0123
  667SOL     OW 2185   4.409   3.032   0.348 -0.4579  0.4068 -0.8742
  667SOL    HW1 2186   4.406   3.131   0.355 -1.8263  0.3390  5.1794
  667SOL    HW2 2187   4.316   2.995   0.341 -0.4006 -0.3033  1.1501
  668SOL     OW 2188   4.339   4.166   2.544 -0.7084 -0.1097 -0.2928
  668SOL    HW1 2189   4.258   4.223   2.553  0.2353  1.2144  0.2084
  668SOL    HW2 2190   4.353   4.113   2.627 -0.2964  0.7278  0.1813
  669SOL     OW 2191   3.193   0.266   3.876 -0.5045 -0.4862 -0.2278
  669SOL    HW1 2192   3.119   0.320   3.836 -0.3719 -1.5393 -1.9975
  669SOL    HW2 2193   3.182   0.170   3.849  0.5673 -0.9545  0.9040
  670SOL     OW 2194   1.260   1.627   1.341 -0.0092  0.5124  0.1329
  670SOL    HW1 2195   1.166   1.660   1.332 -0.0785  0.1554 -0.4617
  670SOL    HW2 2196   1.321   1.705   1.357 -0.3063  0.8191 -0.2205
  671SOL     OW 2197   4.934   0.595   5.057  0.2822 -0.3974  0.0118
  671SOL    HW1 2198   4.840   0.579   5.086 -0.0311  2.9823  1.3365
  671SOL    HW2 2199   4.997   0.551   5.121 -0.3522 -1.4805 -0.0800
  672SOL     OW 2200   4.460   3.479   4.463  0.3840 -0.0187 -0.0522
  672SOL    HW1 2201   4.483   3.455   4.557 -1.7093 -0.6209  0.3690
  672SOL    HW2 2202   4.492   3.571   4.443 -0.0881  0.5466  1.6215
  673SOL     OW 2203   2.748   3.681   4.321  0.3377 -0.5525  0.2153
  673SOL    HW1 2204   2.649   3.663   4.323  0.1517  0.4484  1.2599
  673SOL    HW2 2205   2.763   3.779   4.318  1.3186 -0.7356 -2.1739
  674SOL     OW 2206   0.178   2.991   3.602  0.6628 -0.1706  0.0975
  674SOL    HW1 2207   0.093   2.995   3.549  0.9018 -0.7184 -0.3472
  674SOL    HW2 2208   0.235   3.070   3.579  0.0406  0.4957  0.8183
  675SOL     OW 2209   3.153   1.930   4.698 -0.4353 -0.4256 -0.2442
  675SOL    HW1 2210   3.158   1.902   4.603  0.3889  1.8221 -0.9401
  675SOL    HW2 2211   3.059   1.958   4.720 -0.3969  0.1054 -0.7451
  676SOL     OW 2212   5.067   2.872   2.738  0.2428  0.1332 -0.1038
  676SOL    HW1 2213   5.011   2.855   2.657  0.7749 -0.1936 -0.4129
  676SOL    HW2 2214   5.123   2.791   2.757  0.3312  0.3173  0.4192
  677SOL     OW 2215   0.727   1.586   0.034  0.3806 -0.1514  0.7199
  677SOL    HW1 2216   0.755   1.656   0.100  0.6861 -0.6527  1.1368
  677SOL    HW2 2217   0.726   1.497   0.079 -0.5601 -0.3429  0.3472
  678SOL     OW 2218   1.978   3.198   5.128 -0.2275 -0.2097  0.3608
  678SOL    HW1 2219   1.959   3.168   5.034 -0.4459 -1.4776  0.7918
  678SOL    HW2 2220   1.986   3.298   5.130  1.6594 -0.2548 -1.3438
  679SOL     OW 2221   0.786   3.526   1.397  0.3250  0.6220 -0.1007
  679SOL    HW1 2222   0.884   3.516   1.416  0.1022  1.6729  1.9035
  679SOL    HW2 2223   0.734   3.466   1.458 -0.2983 -0.1171 -1.3263
  680SOL     OW 2224   2.983   2.380   4.599 -0.1413 -0.0765 -0.0462
  680SOL    HW1 2225   3.059   2.320   4.623  0.0290  0.1493 -0.0256
  680SOL    HW2 2226   2.960   2.438   4.677  0.0194  0.2357 -0.2320
  681SOL     OW 2227   3.837   0.488   1.241  0.1436  0.0184  0.0822
  681SOL    HW1 2228   3.934   0.504   1.256  0.5659 -1.9519 -0.2364
  681SOL    HW2 2229   3.825   0.430   1.160 -1.4568  1.9556 -1.1701
  682SOL     OW 2230   1.228   3.790   2.016 -0.0209 -0.2900 -0.4397
  682SOL    HW1 2231   1.132   3.809   1.999  0.2875  1.8706 -0.0333
  682SOL    HW2 2232   1.284   3.868   1.988  1.4407 -0.7338  1.0349
  683SOL     OW 2233   3.853   1.683   1.425  0.1454 -0.4499 -0.2236
  683SOL    HW1 2234   3.891   1.774   1.440 -0.3639 -0.3730  0.6699
  683SOL    HW2 2235   3.833   1.640   1.513 -2.2082 -0.3284 -0.6367
  684SOL     OW 2236   2.884   3.054   1.059 -0.3281  0.0392 -0.3406
  684SOL    HW1 2237   2.814   3.103   1.113  0.6035 -0.6798  1.5939
  684SOL    HW2 2238   2.917   2.975   1.110  0.1507 -1.0968 -2.2867
  685SOL     OW 2239   4.443   2.790   0.690  0.1136 -0.2300 -0.0331
  685SOL    HW1 2240   4.523   2.824   0.739  0.3982 -2.0638  0.8614
  685SOL    HW2 2241   4.398   2.718   0.744 -0.2928 -1.4442 -1.8844
  686SOL     OW 2242   1.318   2.227   0.923 -0.6409 -0.5607 -0.3018
  686SOL    HW1 2243   1.304   2.136   0.885  3.2542 -2.0011  1.2183
  686SOL    HW2 2244   1.397   2.271   0.880 -0.5115  0.7578  1.1472
  687SOL     OW 2245   1.075   3.106   1.327 -0.3166 -0.5827 -0.3830
  687SOL    HW1 2246   1.039   3.013   1.331 -0.7012 -0.4830 -1.3281
  687SOL    HW2 2247   1.058   3.145   1.237 -1.2805  0.8491  0.3711
  688SOL     OW 2248   1.000   1.537   4.736 -0.4891 -0.1192 -0.5289
  688SOL    HW1 2249   1.001   1.458   4.674  1.3562  1.0628 -2.1192
  688SOL    HW2 2250   0.927   1.525   4.804 -0.6919 -2.8453 -1.1160
  689SOL     OW 2251   0.576   4.172   0.461  0.2856 -0.8030 -0.1127
  689SOL    HW1 2252   0.569   4.077   0.489  1.5585 -0.8705  0.0289
  689SOL    HW2 2253   0.663   4.187   0.414  0.0578  0.2653 -0.2300
  690SOL     OW 2254   3.319   4.611   0.053  0.0642 -0.1323 -0.3098
  690SOL    HW1 2255   3.282   4.532   0.102  1.7996 -1.1272 -0.5384
  690SOL    HW2 2256   3.324   4.590  -0.045 -1.6994  1.1860 -0.7422
  691SOL     OW 2257   2.688   3.085   3.047 -0.6701 -0.4942 -0.8320
  691SOL    HW1 2258   2.599   3.118   3.079 -0.5643  0.1687 -1.1824
  691SOL    HW2 2259   2.757   3.155   3.063 -0.1986 -1.0303 -0.5116
  692SOL     OW 2260   0.209   2.423   0.727 -0.1138 -0.0882  0.1378
  692SOL    HW1 2261   0.189   2.411   0.630 -0.7977  0.4393  0.2039
  692SOL    HW2 2262   0.144   2.488   0.766 -0.3236 -0.8729  1.1242
  693SOL     OW 2263   2.902   4.929   4.574 -0.2774  0.8115 -0.1939
  693SOL    HW1 2264   2.904   4.978   4.661 -1.5380 -0.7002  0.7496
  693SOL    HW2 2265   2.854   4.842   4.586 -0.0359  0.3295 -2.2991
  694SOL     OW 2266   1.828   0.268   2.219  0.6171 -0.0147  0.4151
  694SOL    HW1 2267   1.847   0.212   2.299  0.4298 -0.3566  0.2214
  694SOL    HW2 2268   1.908   0.323   2.196 -0.1370  2.0584  2.4098
  695SOL     OW 2269   1.422   0.892   5.077 -0.3582 -0.4717  0.3875
  695SOL    HW1 2270   1.417   0.800   5.040 -0.2996  0.5847 -2.5664
  695SOL    HW2 2271   1.330   0.923   5.102 -0.9612 -0.2488 -1.8016
  696SOL     OW 2272   2.655   3.995   2.981 -0.0784  0.7685 -0.5192
  696SOL    HW1 2273   2.607   3.982   2.894 -1.8321  1.8825  0.2193
  696SOL    HW2 2274   2.617   3.935   3.050  0.1514  1.0800 -0.1161
  697SOL     OW 2275   4.844   2.965   4.865  0.2168 -0.3071  0.1410
  697SOL    HW1 2276   4.920   3.008   4.913  1.2410  0.1207 -1.7755
  697SOL    HW2 2277   4.758   3.008   4.893  1.1147  2.4861 -1.0594
  698SOL     OW 2278   4.206   0.584   4.050 -0.1350  0.3151  0.4344
  698SOL    HW1 2279   4.257   0.653   3.997 -1.0829 -0.0052 -0.9621
  698SOL    HW2 2280   4.239   0.493   4.026 -0.9380  0.1385 -0.0422
  699SOL     OW 2281   4.598   1.739   0.147  0.2236  0.3040  0.1847
  699SOL    HW1 2282   4.551   1.817   0.186 -1.2114 -0.5117  0.1430
  699SOL    HW2 2283   4.654   1.768   0.069 -1.2991  1.1008 -0.6372
  700SOL     OW 2284   3.043   4.167   4.038  0.6532  0.2002  0.2740
  700SOL    HW1 2285   3.121   4.218   4.074  0.3975  3.8872 -3.5276
  700SOL    HW2 2286   2.959   4.199   4.082  0.7034  1.7916 -0.6910
  701SOL     OW 2287   1.653   1.924   2.757  0.3468  0.5492 -0.3437
  701SOL    HW1 2288   1.730   1.988   2.754 -0.2213  1.2291 -0.9585
  701SOL    HW2 2289   1.659   1.862   2.678  2.1033 -1.6546  1.3944
  702SOL     OW 2290   3.251   0.997   4.684 -0.3129 -0.5101  0.0291
  702SOL    HW1 2291   3.331   1.027   4.736 -0.2176 -1.0491  0.2045
  702SOL    HW2 2292   3.278   0.973   4.591 -0.2453 -0.8232  0.1291
  703SOL     OW 2293   0.437   3.066   3.375 -0.4043  0.2633  0.3530
  703SOL    HW1 2294   0.413   3.143   3.433  0.0422 -0.0705  0.9909
  703SOL    HW2 2295   0.521   3.023   3.409 -1.0635 -0.9740  0.4745
  704SOL     OW 2296   1.052   2.434   2.080  0.1328  0.4848 -0.2434
  704SOL    HW1 2297   1.031   2.461   2.173 -3.2206 -3.0673  0.3042
  704SOL    HW2 2298   1.115   2.356   2.081  1.5167  1.5378 -1.1290
  705SOL     OW 2299   3.975   2.423   0.884  0.3986 -0.1434  0.0288
  705SOL    HW1 2300   3.933   2.514   0.890  0.0577 -0.3814  1.5652
  705SOL    HW2 2301   3.986   2.399   0.787 -0.8457  0.9168 -0.4177
  706SOL     OW 2302   0.501   2.429   3.060  0.5318  0.1870 -0.2251
  706SOL    HW1 2303   0.543   2.499   3.119  1.1564 -0.2040 -0.1892
  706SOL    HW2 2304   0.572   2.389   3.002 -0.1212  0.7412 -1.4321
  707SOL     OW 2305   3.914   2.662   0.258 -0.0535  0.1765 -0.2140
  707SOL    HW1 2306   3.918   2.574   0.210  0.4734  0.1016 -0.0391
  707SOL    HW2 2307   3.989   2.721   0.227 -1.5668  1.3639 -1.8429
  708SOL     OW 2308   4.984   4.285   4.231  0.8132  0.4508 -0.2075
  708SOL    HW1 2309   4.975   4.186   4.230 -0.5658  0.5309 -2.5313
  708SOL    HW2 2310   4.988   4.318   4.326 -1.2376 -1.6142  0.6674
  709SOL     OW 2311   1.585   1.268   3.436 -0.3066  0.3413  0.0854
  709SOL    HW1 2312   1.563   1.353   3.485 -0.9797 -0.0759  0.5201
  709SOL    HW2 2313   1.653   1.287   3.366 -0.8095  1.3429 -0.1529
  710SOL     OW 2314   4.579   1.494   2.018  0.0732  0.5695 -0.1630
  710SOL    HW1 2315   4.619   1.568   2.071  1.8683  0.0378 -0.6990
  710SOL    HW2 2316   4.479   1.502   2.019  0.0195  0.7607  2.9855
  711SOL     OW 2317   4.941   5.115   1.806 -0.3631  0.0291 -0.6337
  711SOL    HW1 2318   4.950   5.162   1.719  0.3368 -3.6916 -2.7895
  711SOL    HW2 2319   4.850   5.073   1.812 -0.5150  0.4865  0.6248
  712SOL     OW 2320   4.846   3.213   2.124 -0.3067  0.0547 -0.2942
  712SOL    HW1 2321   4.748   3.207   2.107 -0.2754 -0.6045 -0.2768
  712SOL    HW2 2322   4.883   3.121   2.140  0.1596  0.3744  0.5608
  713SOL     OW 2323   3.073   4.573   0.523 -0.4977 -0.6394 -0.0449
  713SOL    HW1 2324   3.133   4.600   0.447 -1.5577 -0.8601 -0.9904
  713SOL    HW2 2325   3.046   4.654   0.574 -0.0487 -0.4456 -0.1090
  714SOL     OW 2326   4.442   0.326   1.939  0.1644 -0.0770  0.1095
  714SOL    HW1 2327   4.439   0.228   1.918  1.5192 -0.0294 -0.4936
  714SOL    HW2 2328   4.529   0.348   1.984  0.7530  1.1244 -1.4941
  715SOL     OW 2329   0.983   3.221   1.108 -0.4522 -0.4081 -0.7083
  715SOL    HW1 2330   1.056   3.237   1.041  1.7118  0.5626  1.7568
  715SOL    HW2 2331   0.923   3.301   1.112 -0.3445 -0.3000 -1.1482
  716SOL     OW 2332   1.219   4.954   3.071 -0.0387  0.0889  0.6166
  716SOL    HW1 2333   1.165   4.931   3.152 -0.7439  0.7480  0.3474
  716SOL    HW2 2334   1.315   4.930   3.086  0.1738  1.8252  2.3521
  717SOL     OW 2335   4.098   2.532   5.033  0.0810 -0.0859  0.2397
  717SOL    HW1 2336   4.019   2.581   5.071 -0.5861 -0.0314 -1.1537
  717SOL    HW2 2337   4.068   2.469   4.962  1.3433  0.3060 -0.6848
  718SOL     OW 2338   4.683   2.310   3.581  0.8923 -0.1423  0.2555
  718SOL    HW1 2339   4.726   2.312   3.671 -0.3165  1.0741  0.8317
  718SOL    HW2 2340   4.601   2.252   3.584  0.1248  0.9091  0.3092
  719SOL     OW 2341   3.854   1.629   3.557  0.0431  0.1815  0.6329
  719SOL    HW1 2342   3.804   1.714   3.570 -0.9603 -0.5380  1.6539
  719SOL    HW2 2343   3.910   1.610   3.638  2.1323  1.0334 -0.5332
  720SOL     OW 2344   0.147   3.171   4.479 -0.2246 -0.7234  0.9204
  720SOL    HW1 2345   0.200   3.160   4.394  0.7529 -1.1624  1.5666
  720SOL    HW2 2346   0.070   3.108   4.478  0.1470 -1.1893  0.6233
  721SOL     OW 2347   3.926   1.033   4.642  0.1025  0.5692  0.0131
  721SOL    HW1 2348   3.993   0.992   4.704 -1.1959 -0.7297  0.6301
  721SOL    HW2 2349   3.948   1.009   4.548  2.4946  3.1280 -0.1944
  722SOL     OW 2350   3.327   0.778   4.109 -0.0996 -0.0353 -0.4106
  722SOL    HW1 2351   3.371   0.787   4.199 -1.7067  2.9344  0.2131
  722SOL    HW2 2352   3.263   0.702   4.111  0.4719 -0.5104  0.7036
  723SOL     OW 2353   1.182   3.454   2.628  0.4875  0.0010 -0.0903
  723SOL    HW1 2354   1.183   3.410   2.538 -0.4864 -0.1348 -0.0474
  723SOL    HW2 2355   1.107   3.416   2.683  1.0788  0.0730  0.7861
  724SOL     OW 2356   2.056   2.968   0.627  0.3128  0.3658 -0.2877
  724SOL    HW1 2357   2.012   3.048   0.586 -0.2331 -0.8246 -2.1548
  724SOL    HW2 2358   2.155   2.973   0.613  0.3471  0.9983  0.1487
  725SOL     OW 2359   0.542   4.445   4.128  0.3984  0.6740  0.3057
  725SOL    HW1 2360   0.620   4.499   4.096 -1.2784  1.5692 -2.6306
  725SOL    HW2 2361   0.521   4.373   4.062 -0.8004 -0.0331  1.4096
  726SOL     OW 2362   1.819   1.471   3.321  0.2986  0.3621 -0.3458
  726SOL    HW1 2363   1.881   1.396   3.345  0.0416  0.1535 -0.3368
  726SOL    HW2 2364   1.867   1.558   3.333 -0.0269  0.3210  1.6856
  727SOL     OW 2365   4.261   2.261   3.282 -0.1251 -0.4682 -0.5131
  727SOL    HW1 2366   4.232   2.346   3.326  0.3202 -0.3371 -0.4652
  727SOL    HW2 2367   4.332   2.281   3.215  0.2984 -0.8547 -0.1900
  728SOL     OW 2368   2.368   3.676   4.956 -0.0414 -0.3788 -0.0489
  728SOL    HW1 2369   2.452   3.676   5.010  0.7965  0.3962 -1.3094
  728SOL    HW2 2370   2.383   3.726   4.870 -1.0980 -2.1823 -1.3516
  729SOL     OW 2371   2.281   1.746   4.756 -0.0430 -0.5158 -0.1028
  729SOL    HW1 2372   2.290   1.805   4.836  0.5161 -1.7479  0.7886
  729SOL    HW2 2373   2.184   1.731   4.736 -0.2029 -0.7221  0.7697
  730SOL     OW 2374   3.051   0.574   0.598  1.0387 -0.0174  0.3286
  730SOL    HW1 2375   3.070   0.476   0.607 -0.1281 -0.1948  1.0897
  730SOL    HW2 2376   3.048   0.599   0.501 -0.2051 -1.0735  0.0645
  731SOL     OW 2377   4.267   4.081   0.057 -0.0673 -0.6427 -0.1774
  731SOL    HW1 2378   4.344   4.024   0.085 -0.4261 -1.9744 -1.7128
  731SOL    HW2 2379   4.299   4.174   0.038  1.0371 -0.9986 -0.1217
  732SOL     OW 2380   1.711   1.519   4.262 -0.4830  0.1686 -0.0456
  732SOL    HW1 2381   1.750   1.483   4.346  0.5139  0.6950 -0.2661
  732SOL    HW2 2382   1.700   1.445   4.196  0.9875  0.1346 -0.2852
  733SOL     OW 2383   4.148   1.388   0.064  0.3249 -0.0096  0.6152
  733SOL    HW1 2384   4.116   1.468   0.113 -2.7205  0.4775 -1.8604
  733SOL    HW2 2385   4.090   1.309   0.085  1.0148 -0.6348  0.2639
  734SOL     OW 2386   4.480   2.605   3.159  0.1896 -0.0650 -0.4140
  734SOL    HW1 2387   4.395   2.633   3.115  0.2599  0.8178 -0.0117
  734SOL    HW2 2388   4.488   2.505   3.155 -1.1232 -0.2077  0.0282
  735SOL     OW 2389   1.574   0.905   2.594 -0.2883 -0.0696 -0.9001
  735SOL    HW1 2390   1.513   0.966   2.544 -0.0232 -0.6262 -1.9434
  735SOL    HW2 2391   1.529   0.873   2.677 -0.6318  1.1055 -0.6155
  736SOL     OW 2392   1.424   2.903   0.047 -0.1220  0.1428  0.2319
  736SOL    HW1 2393   1.444   2.874   0.140  0.5264 -0.7880 -0.1835
  736SOL    HW2 2394   1.329   2.934   0.041 -0.2903 -0.1786  1.1029
  737SOL     OW 2395   1.732   2.949   4.534 -0.3367  0.7912 -0.5940
  737SOL    HW1 2396   1.728   2.880   4.462 -3.5427 -2.0198  1.9169
  737SOL    HW2 2397   1.775   2.909   4.615 -0.2728  2.5659  0.2774
  738SOL     OW 2398   2.482   0.915   3.114  0.2451 -0.0011  0.3028
  738SOL    HW1 2399   2.547   0.854   3.068  0.3000 -1.0287  1.6892
  738SOL    HW2 2400   2.418   0.952   3.047  2.2333  1.0459 -1.1155
  739SOL     OW 2401   1.107   4.641   0.886 -0.4391  0.3339 -0.4697
  739SOL    HW1 2402   1.166   4.574   0.931 -0.4936 -0.4508 -1.5402
  739SOL    HW2 2403   1.085   4.714   0.951 -0.2507 -0.5916  0.6825
  740SOL     OW 2404   0.445   3.803   1.816  0.2451 -0.0421 -0.4059
  740SOL    HW1 2405   0.502   3.721   1.826 -0.9293 -1.0321 -1.5853
  740SOL    HW2 2406   0.403   3.826   1.904 -0.9924 -1.8996 -0.4780
  741SOL     OW 2407   2.127   3.812   3.393 -0.7191  0.1462 -0.0931
  741SOL    HW1 2408   2.099   3.905   3.417  0.2228  0.4563 -0.1674
  741SOL    HW2 2409   2.101   3.750   3.467 -1.1211  0.5038  0.0732
  742SOL     OW 2410   4.513   4.200   0.644 -0.1666  0.2268  0.3235
  742SOL    HW1 2411   4.542   4.172   0.552 -2.0092 -1.4302  0.1813
  742SOL    HW2 2412   4.593   4.231   0.695  1.2943 -0.9610 -1.0959
  743SOL     OW 2413   0.577   0.139   4.039  0.2885  0.1266  0.0656
  743SOL    HW1 2414   0.549   0.073   4.109  0.8908  0.6956  0.8572
  743SOL    HW2 2415   0.641   0.096   3.975 -0.7579 -0.5798 -0.5304
  744SOL     OW 2416   1.482   3.499   3.839 -0.3247  0.4676  0.0669
  744SOL    HW1 2417   1.424   3.488   3.759 -1.6969 -1.1134  1.2084
  744SOL    HW2 2418   1.426   3.524   3.918  0.8553  0.9594  0.7850
  745SOL     OW 2419   4.047   2.434   0.628 -0.3748 -0.2900  0.7576
  745SOL    HW1 2420   4.112   2.358   0.623 -1.0787 -0.8064 -1.9524
  745SOL    HW2 2421   4.095   2.520   0.610  0.0027 -0.3307  1.5133
  746SOL     OW 2422   2.469   4.309   1.158  0.5053 -0.2177  0.0344
  746SOL    HW1 2423   2.410   4.237   1.194 -1.1557 -1.0237 -3.8439
  746SOL    HW2 2424   2.414   4.389   1.134  1.5484  0.3538 -0.5441
  747SOL     OW 2425   3.677   4.984   0.510  0.4267  0.5214  0.6398
  747SOL    HW1 2426   3.660   5.082   0.500  2.0861  0.7776  0.0249
  747SOL    HW2 2427   3.689   4.943   0.420  0.7400 -0.0582  0.9405
  748SOL     OW 2428   4.443   3.054   2.435 -0.3514  0.5111  0.0889
  748SOL    HW1 2429   4.524   2.999   2.412 -0.4198  0.5516 -0.2432
  748SOL    HW2 2430   4.379   3.053   2.359 -0.8955  0.0686  0.5400
  749SOL     OW 2431   1.730   3.020   3.943  0.0765 -0.0692 -0.5256
  749SOL    HW1 2432   1.632   3.008   3.925 -0.0536 -0.3228  0.2943
  749SOL    HW2 2433   1.742   3.063   4.032  0.7122  0.1481 -0.7124
  750SOL     OW 2434   0.756   4.172   3.639 -0.4915 -0.3896  0.4589
  750SOL    HW1 2435   0.699   4.253   3.623 -2.7834 -1.3222  3.0236
  750SOL    HW2 2436   0.768   4.122   3.553 -1.7017  1.0433 -0.6000
  751SOL     OW 2437   2.978   2.132   0.932  0.4663  0.1186  0.1906
  751SOL    HW1 2438   3.049   2.062   0.929 -0.5087 -0.9037  0.5663
  751SOL    HW2 2439   2.918   2.124   0.853  0.0109  0.1458  0.5242
  752SOL     OW 2440   3.276   2.848   0.891 -0.0005 -0.7540  0.2652
  752SOL    HW1 2441   3.348   2.805   0.837 -0.5969 -0.8815 -0.4355
  752SOL    HW2 2442   3.309   2.937   0.925  0.1507 -0.3687 -0.8586
  753SOL     OW 2443   3.571   1.293   2.712 -0.3604 -0.1170 -0.2541
  753SOL    HW1 2444   3.656   1.246   2.690 -1.2974 -3.7733  2.9094
  753SOL    HW2 2445   3.508   1.288   2.634  1.9758  2.3276 -2.5042
  754SOL     OW 2446   0.205   3.705   0.300  0.1038  0.0924  0.5600
  754SOL    HW1 2447   0.224   3.613   0.334 -2.0295  0.0912  1.8979
  754SOL    HW2 2448   0.134   3.702   0.230  1.1914  0.5949 -0.6126
  755SOL     OW 2449   4.990   1.769   1.217 -0.1017  0.4795 -0.8414
  755SOL    HW1 2450   5.056   1.743   1.146 -1.9357 -1.2873 -1.9999
  755SOL    HW2 2451   4.900   1.730   1.195 -1.1019  1.1706  1.6917
  756SOL     OW 2452   0.797   1.782   0.654 -0.0442  0.3025  0.5184
  756SOL    HW1 2453   0.868   1.758   0.721  1.3965 -0.0945 -1.0781
  756SOL    HW2 2454   0.751   1.698   0.625 -0.3485  0.4219  0.6521
  757SOL     OW 2455   0.731   4.740   3.396 -0.2908 -0.6963 -0.0458
  757SOL    HW1 2456   0.740   4.793   3.481 -1.2918 -1.2657  0.4351
  757SOL    HW2 2457   0.640   4.698   3.393 -0.0209 -1.2262 -1.0951
  758SOL     OW 2458   1.168   1.071   2.164 -0.3157 -0.6117 -0.2367
  758SOL    HW1 2459   1.160   0.988   2.109 -1.2652 -0.2378 -0.6787
  758SOL    HW2 2460   1.263   1.102   2.163 -0.1261 -1.1942 -0.8081
  759SOL     OW 2461   0.354   4.264   2.215  0.4737  0.5843 -0.2717
  759SOL    HW1 2462   0.336   4.314   2.300 -0.0866 -0.1958  0.0731
  759SOL    HW2 2463   0.408   4.183   2.234 -0.4788 -0.1202 -0.5121
  760SOL     OW 2464   0.061   3.944   1.356  0.3752  0.2637  0.1264
  760SOL    HW1 2465   0.103   3.932   1.267 -0.4998  0.5413 -0.3416
  760SOL    HW2 2466   0.130   3.969   1.424  1.6545 -3.2846  0.3109
  761SOL     OW 2467   1.221   5.115   2.396  0.2410 -0.0239  0.1942
  761SOL    HW1 2468   1.181   5.116   2.488 -0.0746 -1.4679  0.0915
  761SOL    HW2 2469   1.178   5.044   2.342  2.6258 -1.3870 -0.0556
  762SOL     OW 2470   2.195   3.528   0.180 -0.7871  0.0080 -0.5548
  762SOL    HW1 2471   2.202   3.627   0.197  0.8095  0.0005 -1.0198
  762SOL    HW2 2472   2.147   3.512   0.094 -3.1473  0.2578  0.6252
  763SOL     OW 2473   1.362   0.631   4.913 -0.4106 -0.2420  0.4053
  763SOL    HW1 2474   1.408   0.586   4.989  0.5537 -0.9512 -0.5662
  763SOL    HW2 2475   1.297   0.567   4.871  1.5885 -1.0992 -1.5224
  764SOL     OW 2476   0.119   2.011   3.653  0.3784  0.4222 -0.2598
  764SOL    HW1 2477   0.100   2.050   3.563 -1.0932 -2.1516 -1.1675
  764SOL    HW2 2478   0.036   2.014   3.709  1.3879  2.4191  1.2908
  765SOL     OW 2479   3.788   5.111   1.850 -0.9757  0.1005 -0.1480
  765SOL    HW1 2480   3.741   5.057   1.920 -1.6858 -1.1965 -1.5470
  765SOL    HW2 2481   3.726   5.182   1.816 -1.3684 -0.5499 -0.8292
  766SOL     OW 2482   4.511   1.993   4.718  0.0380 -0.1193 -0.4448
  766SOL    HW1 2483   4.412   1.991   4.727  0.0475  0.5543 -0.1573
  766SOL    HW2 2484   4.552   1.997   4.809  0.3076  0.4474 -0.5900
  767SOL     OW 2485   2.281   0.583   0.640 -0.2837 -0.5272 -0.1684
  767SOL    HW1 2486   2.345   0.623   0.575 -1.0041  0.8397 -0.0763
  767SOL    HW2 2487   2.331   0.546   0.718  0.3840  1.2717  0.3032
  768SOL     OW 2488   1.426   3.038   1.927  0.1925 -0.6799 -0.2453
  768SOL    HW1 2489   1.343   2.997   1.891 -1.4322  2.0280  0.1487
  768SOL    HW2 2490   1.457   2.986   2.007 -1.8831 -1.0320  0.3894
  769SOL     OW 2491   3.742   2.277   4.069  0.1855  0.0371 -0.2020
  769SOL    HW1 2492   3.667   2.329   4.111 -0.3167 -0.7728 -0.0637
  769SOL    HW2 2493   3.704   2.215   4.000  0.4544 -1.8370  1.2547
  770SOL     OW 2494   1.107   1.986   0.272 -0.0863  0.2676  0.4318
  770SOL    HW1 2495   1.169   2.041   0.328  0.0796 -1.7528  2.3718
  770SOL    HW2 2496   1.159   1.938   0.201  0.4423 -0.6003  1.3837
  771SOL     OW 2497   1.463   1.137   3.785  0.2269  0.1424  0.6347
  771SOL    HW1 2498   1.394   1.137   3.858  0.5969 -1.3452  1.0142
  771SOL    HW2 2499   1.529   1.209   3.802 -0.7891  1.0904  0.6856
  772SOL     OW 2500   0.441   4.401   4.965  0.5613  0.4430  0.2192
  772SOL    HW1 2501   0.342   4.394   4.982  0.5021 -0.8141 -0.4925
  772SOL    HW2 2502   0.490   4.409   5.051 -0.1158  0.3107  0.6220
  773SOL     OW 2503   3.643   0.101   0.455 -0.8768 -0.4016 -0.0402
  773SOL    HW1 2504   3.577   0.146   0.516  0.1411  1.7071 -0.4103
  773SOL    HW2 2505   3.594   0.056   0.381 -1.9762 -0.3706  0.6437
  774SOL     OW 2506   2.791   1.776   1.938  0.3314 -0.6297 -0.2440
  774SOL    HW1 2507   2.852   1.800   1.862  3.3070  1.2586  2.5096
  774SOL    HW2 2508   2.712   1.838   1.938  1.5316  0.9622 -0.4821
  775SOL     OW 2509   1.353   4.439   4.356 -0.0954 -0.0144 -0.3806
  775SOL    HW1 2510   1.265   4.450   4.402 -0.1017 -0.3638 -0.3093
  775SOL    HW2 2511   1.353   4.357   4.300 -0.3138  0.7704 -1.5552
  776SOL     OW 2512   1.582   3.973   3.633 -0.6489 -0.0035  0.4463
  776SOL    HW1 2513   1.615   3.929   3.550  1.4319  0.4209  1.0060
  776SOL    HW2 2514   1.582   3.906   3.708  0.2382  0.3176  0.7459
  777SOL     OW 2515   4.646   4.661   3.689  0.4015  0.0493  0.3196
  777SOL    HW1 2516   4.638   4.712   3.774  0.4157 -0.6673  0.7598
  777SOL    HW2 2517   4.570   4.685   3.628  1.4996  2.0991 -0.3264
  778SOL     OW 2518   4.374   0.431   2.738  0.0939  0.1367  1.0110
  778SOL    HW1 2519   4.383   0.497   2.663  3.2641 -0.7037  0.4896
  778SOL    HW2 2520   4.337   0.478   2.818 -0.0257  1.9483 -0.0347
  779SOL     OW 2521   1.940   0.342   0.692  0.5222 -0.1973 -0.1677
  779SOL    HW1 2522   1.997   0.384   0.621  0.1051  1.3784  0.3961
  779SOL    HW2 2523   1.966   0.246   0.703  1.9856  0.0741 -1.0098
  780SOL     OW 2524   0.708   3.901   2.298  0.3345 -0.0125 -0.2697
  780SOL    HW1 2525   0.673   3.829   2.238  0.9022  1.0998 -2.0162
  780SOL    HW2 2526   0.705   3.989   2.250  0.7200  0.9495  1.3916
  781SOL     OW 2527   1.394   0.066   4.098  0.0544 -0.2141  0.4862
  781SOL    HW1 2528   1.351   0.010   4.028  0.1717  0.2697  0.0210
  781SOL    HW2 2529   1.443   0.007   4.163 -2.0636 -0.8558  1.5743
  782SOL     OW 2530   2.516   3.425   3.967  0.3615 -0.4891 -0.0077
  782SOL    HW1 2531   2.610   3.408   3.941  1.5619 -1.6428  4.2008
  782SOL    HW2 2532   2.459   3.346   3.943  0.8543 -0.5807 -0.8900
  783SOL     OW 2533   4.315   4.212   1.880 -0.3375 -0.0500  0.3838
  783SOL    HW1 2534   4.413   4.226   1.898 -0.5917  0.5414  1.3547
  783SOL    HW2 2535   4.304   4.157   1.797  0.8164  1.6951 -1.0075
  784SOL     OW 2536   4.659   0.606   1.999  0.0938 -0.0090 -0.2103
  784SOL    HW1 2537   4.591   0.650   2.057 -0.7142  0.1072 -1.2092
  784SOL    HW2 2538   4.665   0.509   2.020  1.4185  0.3975  1.5640
  785SOL     OW 2539   0.793   1.929   3.002 -0.2116  0.2255  0.0009
  785SOL    HW1 2540   0.797   1.830   2.992  2.6229 -0.0246  2.2960
  785SOL    HW2 2541   0.711   1.955   3.053 -1.6594 -0.7085 -1.7179
  786SOL     OW 2542   3.734   1.913   0.323 -0.0681  0.0928 -0.2006
  786SOL    HW1 2543   3.716   1.982   0.394 -1.2901 -1.8595  1.4962
  786SOL    HW2 2544   3.787   1.839   0.362 -2.3190 -1.9218 -0.7336
  787SOL     OW 2545   1.676   0.686   1.864 -0.6001  0.1281  0.3324
  787SOL    HW1 2546   1.717   0.641   1.944 -1.6505  0.6491  1.1894
  787SOL    HW2 2547   1.723   0.656   1.781  2.1530  1.3684  1.2997
  788SOL     OW 2548   3.128   5.099   1.300  0.7568 -0.1774  0.3827
  788SOL    HW1 2549   3.221   5.135   1.291  1.1880 -1.6469 -1.7180
  788SOL    HW2 2550   3.115   5.064   1.393  0.8792  3.5907  2.0229
  789SOL     OW 2551   4.831   0.182   4.012 -0.1159 -0.2677  0.2218
  789SOL    HW1 2552   4.770   0.169   4.090 -1.9611 -1.6883 -1.3837
  789SOL    HW2 2553   4.781   0.227   3.938  0.9938 -0.8293 -0.8940
  790SOL     OW 2554   1.227   4.814   1.541 -0.3343 -0.2890 -0.1080
  790SOL    HW1 2555   1.135   4.846   1.519 -0.5673  0.3179  1.6225
  790SOL    HW2 2556   1.283   4.891   1.571 -0.3028 -1.0969  2.1498
  791SOL     OW 2557   2.159   4.375   1.381 -0.9325 -0.0231 -0.4823
  791SOL    HW1 2558   2.185   4.435   1.456  0.0272 -1.3706  0.3025
  791SOL    HW2 2559   2.071   4.332   1.401 -1.3255  0.6226 -0.7695
  792SOL     OW 2560   3.142   3.198   1.031  0.5199 -0.1572 -0.0074
  792SOL    HW1 2561   3.126   3.243   0.943 -0.1542  1.0770  0.7041
  792SOL    HW2 2562   3.057   3.158   1.064  0.1203  1.6096  1.2366
  793SOL     OW 2563   3.493   1.485   1.228  0.6800 -0.1323 -0.1782
  793SOL    HW1 2564   3.403   1.528   1.234  0.7546  0.3604 -1.9815
  793SOL    HW2 2565   3.544   1.502   1.313  0.5175  2.9389 -0.5711
  794SOL     OW 2566   3.188   0.784   1.671 -0.2636  0.0743  0.1863
  794SOL    HW1 2567   3.201   0.818   1.764  1.4906  1.5460 -0.5193
  794SOL    HW2 2568   3.117   0.836   1.626  1.8071  2.4237 -0.5997
  795SOL     OW 2569   4.679   1.882   1.361 -0.2798  0.6296  0.2554
  795SOL    HW1 2570   4.602   1.819   1.352 -0.2426  0.8122 -1.6541
  795SOL    HW2 2571   4.675   1.950   1.288  2.4009 -0.1317 -0.6982
  796SOL     OW 2572   4.722   3.159   3.359  0.7350 -0.3183 -0.0533
  796SOL    HW1 2573   4.715   3.080   3.298  0.0477  0.4165 -0.9486
  796SOL    HW2 2574   4.650   3.154   3.429 -0.8569  0.6787 -1.5309
  797SOL     OW 2575   0.740   1.920   2.074 -0.0026 -0.1945 -0.0925
  797SOL    HW1 2576   0.728   1.987   2.147 -1.1008 -0.4143 -0.0546
  797SOL    HW2 2577   0.751   1.829   2.114 -1.3674 -0.4201 -0.2080
  798SOL     OW 2578   2.018   3.468   5.108  0.2023 -0.3009  0.3454
  798SOL    HW1 2579   2.093   3.447   5.045  0.9868 -0.5928  1.3524
  798SOL    HW2 2580   1.968   3.548   5.075  0.8049 -0.2505 -0.4674
  799SOL     OW 2581   2.017   3.387   0.330  0.8204 -0.3654 -0.5760
  799SOL    HW1 2582   1.938   3.446   0.312  0.7221 -0.1118  0.5696
  799SOL    HW2 2583   2.099   3.427   0.288  0.2609 -0.9313 -2.2752
  800SOL     OW 2584   4.220   4.014   3.208  0.4297  0.1503 -0.0794
  800SOL    HW1 2585   4.208   3.986   3.304  1.6802  1.2858  0.4477
  800SOL    HW2 2586   4.315   4.043   3.194  0.1151  0.5324 -1.5292
  801SOL     OW 2587   0.243   1.284   4.858  0.1546 -0.3513  0.0946
  801SOL    HW1 2588   0.331   1.281   4.906  0.2645 -0.4552 -0.1079
  801SOL    HW2 2589   0.225   1.195   4.816 -0.4614 -0.5934  0.8609
  802SOL     OW 2590   4.908   2.271   3.145 -0.3535  0.0166  0.6576
  802SOL    HW1 2591   4.968   2.230   3.215  0.7908 -1.7731 -1.2582
  802SOL    HW2 2592   4.813   2.265   3.176 -0.0795 -2.5891  1.2810
  803SOL     OW 2593   2.445   3.146   1.020  0.1446  0.3446 -0.0241
  803SOL    HW1 2594   2.397   3.081   1.079  1.3436  0.4817  1.1263
  803SOL    HW2 2595   2.443   3.237   1.061 -0.3698  0.7813 -0.9785
  804SOL     OW 2596   1.701   0.079   2.683 -0.9160  0.7185 -0.0629
  804SOL    HW1 2597   1.606   0.051   2.680 -0.0247 -2.8678  0.6179
  804SOL    HW2 2598   1.743   0.049   2.769  1.0621  1.4149 -0.7070
  805SOL     OW 2599   0.833   5.088   3.305 -0.1885 -0.3683 -0.2936
  805SOL    HW1 2600   0.854   5.166   3.247  1.3353 -1.1809 -0.8751
  805SOL    HW2 2601   0.832   5.005   3.250 -0.7211 -0.9078  0.5087
  806SOL     OW 2602   2.660   1.868   4.885 -0.3387  0.0010 -0.8132
  806SOL    HW1 2603   2.617   1.958   4.892 -1.1400 -0.4597  0.4031
  806SOL    HW2 2604   2.590   1.797   4.887  0.4406 -0.8066  2.2365
  807SOL     OW 2605   1.156   4.834   5.024  0.0338  0.4134  0.1209
  807SOL    HW1 2606   1.156   4.913   4.962 -0.5871  0.7889  0.5911
  807SOL    HW2 2607   1.081   4.842   5.089  1.0114  0.3063  1.2922
  808SOL     OW 2608   3.383   5.066   0.375 -0.4102 -0.8267 -0.5717
  808SOL    HW1 2609   3.417   5.059   0.281 -1.1749 -1.1912 -0.8306
  808SOL    HW2 2610   3.321   4.989   0.393  0.3983 -1.2459  0.5153
  809SOL     OW 2611   3.039   0.814   2.169  0.1886  0.1127 -0.5088
  809SOL    HW1 2612   2.975   0.790   2.241  0.8265 -1.1712 -0.3458
  809SOL    HW2 2613   3.006   0.895   2.121 -0.2282  1.0182  1.2285
  810SOL     OW 2614   1.293   4.810   3.759  0.0415  0.0017  0.0200
  810SOL    HW1 2615   1.355   4.858   3.697 -1.5712 -0.3084 -1.9111
  810SOL    HW2 2616   1.219   4.768   3.707 -0.9817 -0.9167  2.1035
  811SOL     OW 2617   3.653   1.810   0.760 -0.5324 -0.1497  0.1198
  811SOL    HW1 2618   3.569   1.784   0.712  0.4189  0.8350 -2.2164
  811SOL    HW2 2619   3.719   1.734   0.756 -0.8186 -0.4460  0.8234
  812SOL     OW 2620   3.574   3.827   0.116 -0.3029 -0.7925 -0.1155
  812SOL    HW1 2621   3.536   3.880   0.193  0.0221 -2.0383  0.9364
  812SOL    HW2 2622   3.538   3.863   0.030  0.1207  1.3017  0.5315
  813SOL     OW 2623   2.700   0.116   0.114 -0.2608  0.0495 -0.4660
  813SOL    HW1 2624   2.652   0.159   0.191 -0.3677 -0.4145 -0.2715
  813SOL    HW2 2625   2.698   0.016   0.125  1.5881  0.0474  0.0461
  814SOL     OW 2626   0.515   4.378   4.396  0.1447 -0.5657 -0.6520
  814SOL    HW1 2627   0.492   4.281   4.402  0.5563 -0.6917 -1.0085
  814SOL    HW2 2628   0.542   4.400   4.302 -0.1341 -0.0611 -0.6192
  815SOL     OW 2629   3.423   1.375   2.308 -0.4753 -0.2044  0.5469
  815SOL    HW1 2630   3.494   1.360   2.239 -2.3127 -0.8267 -1.2813
  815SOL    HW2 2631   3.373   1.459   2.286 -0.8159 -0.1758  1.3988
  816SOL     OW 2632   1.030   1.298   2.037  0.2926  0.5632 -0.4508
  816SOL    HW1 2633   0.938   1.282   2.000  0.5284  0.4321 -0.9881
  816SOL    HW2 2634   1.058   1.219   2.091 -0.5294  1.2412  1.0179
  817SOL     OW 2635   2.188   0.794   4.313  0.3297  0.1386 -0.6168
  817SOL    HW1 2636   2.124   0.741   4.370 -0.2081 -0.0999 -1.4229
  817SOL    HW2 2637   2.210   0.880   4.358  0.7325 -0.5019  0.4354
  818SOL     OW 2638   3.300   1.646   3.275  0.2664 -0.1782 -0.2131
  818SOL    HW1 2639   3.279   1.697   3.358  2.4478 -2.1052  1.6774
  818SOL    HW2 2640   3.241   1.676   3.201 -1.2803  2.1421  1.8264
  819SOL     OW 2641   2.701   4.702   2.423  0.2616 -0.1599  0.2563
  819SOL    HW1 2642   2.693   4.785   2.368  1.0369  0.0991  0.5329
  819SOL    HW2 2643   2.755   4.634   2.374  1.8654  0.4485  1.0995
  820SOL     OW 2644   1.341   3.474   3.612 -0.1681 -0.3445 -0.3572
  820SOL    HW1 2645   1.273   3.404   3.587 -0.7359  0.0732 -0.0222
  820SOL    HW2 2646   1.333   3.552   3.550  0.8623 -0.8183 -1.0952
  821SOL     OW 2647   0.934   2.489   3.072  0.0384  0.2979  0.4462
  821SOL    HW1 2648   0.916   2.478   2.975  0.2431  0.6201  0.3697
  821SOL    HW2 2649   0.951   2.400   3.114  1.0713  0.2559 -0.0294
  822SOL     OW 2650   3.950   1.092   3.589  0.1655  0.1702 -0.1122
  822SOL    HW1 2651   3.961   1.075   3.687  1.2628  0.1536 -0.2201
  822SOL    HW2 2652   3.861   1.058   3.559 -0.9591  1.7390  1.2068
  823SOL     OW 2653   0.807   4.099   2.929 -0.1600  0.2344 -0.2946
  823SOL    HW1 2654   0.843   4.059   3.014 -0.3765  2.0137  0.7010
  823SOL    HW2 2655   0.856   4.184   2.910 -0.9076  0.4449 -1.3455
  824SOL     OW 2656   2.041   0.212   0.162 -0.0228  0.0613  0.1595
  824SOL    HW1 2657   1.990   0.218   0.076  0.1690  1.4038  0.1189
  824SOL    HW2 2658   2.018   0.291   0.220 -1.8761 -1.9123  2.3291
  825SOL     OW 2659   3.752   1.468   0.545  0.2990 -0.3475  0.3390
  825SOL    HW1 2660   3.809   1.410   0.487  0.6997  1.4974 -1.2294
  825SOL    HW2 2661   3.661   1.428   0.553  0.1067 -0.4996 -1.9368
  826SOL     OW 2662   0.721   0.712   4.307 -0.2399 -0.1018  0.5341
  826SOL    HW1 2663   0.799   0.662   4.345  0.5823 -0.0439 -0.9922
  826SOL    HW2 2664   0.724   0.806   4.341  1.2936  0.3384 -0.6867
  827SOL     OW 2665   4.783   0.145   0.818  0.3420 -0.5136  0.3937
  827SOL    HW1 2666   4.688   0.116   0.835  0.8781 -1.5921  1.7454
  827SOL    HW2 2667   4.840   0.116   0.895  1.0265  3.9763  1.8446
  828SOL     OW 2668   4.449   0.634   4.525 -0.0835  0.6609 -0.4881
  828SOL    HW1 2669   4.396   0.658   4.444 -1.8472 -3.1512 -0.7262
  828SOL    HW2 2670   4.542   0.610   4.499 -0.4639  0.0626 -1.3374
  829SOL     OW 2671   4.500   3.031   1.711  0.1694  0.6661  0.0112
  829SOL    HW1 2672   4.477   3.048   1.615 -0.8089  1.2552  0.3353
  829SOL    HW2 2673   4.595   3.001   1.717 -0.2612 -1.1623 -1.3196
  830SOL     OW 2674   3.117   1.479   2.435 -0.2674 -0.4835  0.9085
  830SOL    HW1 2675   3.183   1.448   2.504  0.5846  1.3835  1.0041
  830SOL    HW2 2676   3.024   1.465   2.469  0.0646 -2.1781  1.2223
  831SOL     OW 2677   1.621   4.046   2.923  0.2127  0.1844 -0.4105
  831SOL    HW1 2678   1.680   4.087   2.854  1.6855 -0.6256  0.3341
  831SOL    HW2 2679   1.568   3.972   2.882  1.9124 -1.0485 -0.4655
  832SOL     OW 2680   0.315   2.092   5.104 -0.2772  0.2788  0.0141
  832SOL    HW1 2681   0.238   2.064   5.047  0.5721 -1.8302 -0.1751
  832SOL    HW2 2682   0.335   2.021   5.171  3.8085 -1.1256 -2.3133
  833SOL     OW 2683   0.281   3.459   0.407  0.9127  0.2199 -0.3831
  833SOL    HW1 2684   0.365   3.457   0.460 -0.2049 -4.7150  1.7254
  833SOL    HW2 2685   0.291   3.403   0.325  0.3917  1.8450 -1.6275
  834SOL     OW 2686   0.331   5.064   4.713 -0.7417  0.0334  0.3089
  834SOL    HW1 2687   0.315   5.162   4.725 -1.9975 -0.2112  0.7027
  834SOL    HW2 2688   0.252   5.022   4.668  0.5997 -0.4706 -1.7446
  835SOL     OW 2689   4.712   1.136   4.414 -0.2707  0.2044  0.8162
  835SOL    HW1 2690   4.690   1.048   4.455  0.3492 -0.1076  0.4977
  835SOL    HW2 2691   4.773   1.187   4.474  0.5503 -0.2070  0.3427
  836SOL     OW 2692   5.067   3.177   4.230  0.1526  0.2790  0.1131
  836SOL    HW1 2693   5.072   3.127   4.144  1.8118 -1.5085  1.1669
  836SOL    HW2 2694   4.997   3.136   4.288 -0.2615  0.8402  0.0197
  837SOL     OW 2695   0.845   0.346   1.481 -0.6519  0.3456  0.0708
  837SOL    HW1 2696   0.765   0.315   1.429  0.1686  0.8626 -1.5756
  837SOL    HW2 2697   0.924   0.289   1.457  0.0431  1.4136 -0.2808
  838SOL     OW 2698   0.499   4.908   3.774  0.4904 -0.1195 -0.1329
  838SOL    HW1 2699   0.515   4.921   3.872 -1.4917  0.6509  0.1296
  838SOL    HW2 2700   0.453   4.988   3.736 -1.0633 -1.4291 -1.1369
  839SOL     OW 2701   0.172   0.511   1.699  0.1849 -0.7818  0.1596
  839SOL    HW1 2702   0.095   0.535   1.757 -0.4227  1.7808 -1.5339
  839SOL    HW2 2703   0.140   0.452   1.624 -0.3455  0.7704 -0.8885
  840SOL     OW 2704   4.153   3.273   0.559 -0.3148 -0.1180 -0.3778
  840SOL    HW1 2705   4.145   3.366   0.596 -0.5207 -0.6172  0.8880
  840SOL    HW2 2706   4.244   3.261   0.519  0.5455 -0.0347  1.4594
  841SOL     OW 2707   0.027   3.348   0.978 -0.5097  0.0183  0.7942
  841SOL    HW1 2708   0.045   3.426   0.918  0.6810  1.0114  2.3713
  841SOL    HW2 2709  -0.050   3.296   0.942  0.6131  0.1075 -2.0025
  842SOL     OW 2710   5.107   4.508   0.603 -0.1994  0.3523  0.1517
  842SOL    HW1 2711   5.170   4.585   0.598 -0.7527  0.8445  0.6845
  842SOL    HW2 2712   5.056   4.511   0.689  0.6299 -1.2927  0.7480
  843SOL     OW 2713   4.175   3.881   4.166  0.8261 -0.5881  0.1775
  843SOL    HW1 2714   4.156   3.930   4.252  0.8730  1.3957 -0.8844
  843SOL    HW2 2715   4.226   3.798   4.186 -0.9137 -1.2710  2.2531
  844SOL     OW 2716   5.109   0.273   0.292 -0.1999 -0.3505 -0.3328
  844SOL    HW1 2717   5.163   0.193   0.266  1.8007  0.7907  0.1339
  844SOL    HW2 2718   5.059   0.307   0.212 -1.1591 -2.0750 -0.5104
  845SOL     OW 2719   0.839   0.309   1.756  0.4854 -0.7600  0.3802
  845SOL    HW1 2720   0.930   0.345   1.780  0.6892 -1.0814  0.0996
  845SOL    HW2 2721   0.825   0.318   1.657 -1.4694  3.2055  0.7867
  846SOL     OW 2722   1.549   1.865   3.574 -0.3739  0.3040  0.0562
  846SOL    HW1 2723   1.572   1.838   3.481  1.0485 -1.7294  0.9146
  846SOL    HW2 2724   1.451   1.849   3.590 -0.4414 -0.2028 -0.8123
  847SOL     OW 2725   2.018   3.483   0.608  0.1994  0.1889  0.1325
  847SOL    HW1 2726   2.056   3.432   0.531  0.5212  0.0772  0.3645
  847SOL    HW2 2727   1.933   3.440   0.638 -0.5895  0.9536 -0.9573
  848SOL     OW 2728   2.148   1.831   3.328  0.2666  0.0419 -0.6679
  848SOL    HW1 2729   2.124   1.780   3.245  0.2202  0.8143 -1.1433
  848SOL    HW2 2730   2.066   1.841   3.384 -0.4630  2.1290 -1.9907
  849SOL     OW 2731   1.672   0.567   2.426 -0.6061  0.3240  0.2481
  849SOL    HW1 2732   1.618   0.500   2.375  0.3386 -0.4187  0.1964
  849SOL    HW2 2733   1.683   0.650   2.371 -2.0778  0.6677  0.4531
  850SOL     OW 2734   4.148   0.015   4.046 -0.2181  0.3405  0.1376
  850SOL    HW1 2735   4.239   0.022   4.006  0.4604 -1.9372  1.1398
  850SOL    HW2 2736   4.152   0.035   4.144 -1.4716  3.5357 -0.3203
  851SOL     OW 2737   0.144   3.731   5.012  0.1670  0.7208 -0.3800
  851SOL    HW1 2738   0.229   3.704   4.967  0.1917  0.1463  0.0044
  851SOL    HW2 2739   0.083   3.774   4.945 -0.0243 -0.6207 -1.0990
  852SOL     OW 2740   0.953   2.172   2.375 -0.2030 -0.7212  0.2518
  852SOL    HW1 2741   0.993   2.156   2.466 -1.3073  1.6291  1.2385
  852SOL    HW2 2742   0.939   2.270   2.362 -1.6122 -1.1420 -1.8100
  853SOL     OW 2743   0.509   1.752   0.041  0.5694 -0.5628 -0.0318
  853SOL    HW1 2744   0.570   1.674   0.032  0.8167 -0.2393 -1.4050
  853SOL    HW2 2745   0.562   1.837   0.033 -0.0882 -0.2777 -1.8941
  854SOL     OW 2746   4.065   2.707   4.775 -0.1403  0.5623 -0.2625
  854SOL    HW1 2747   4.106   2.623   4.810 -1.6835 -0.1790 -0.1407
  854SOL    HW2 2748   4.048   2.770   4.851  1.9223  1.4614 -0.4619
  855SOL     OW 2749   5.113   0.715   2.128  0.5170  0.0884  0.4974
  855SOL    HW1 2750   5.123   0.646   2.200 -1.5651  0.5654  1.3276
  855SOL    HW2 2751   5.074   0.799   2.167  0.4129  0.7723 -0.9899
  856SOL     OW 2752   3.246   0.131   0.455  0.5791  1.0278  0.2434
  856SOL    HW1 2753   3.309   0.179   0.517 -1.2365  2.1406  1.3320
  856SOL    HW2 2754   3.296   0.062   0.403  2.5539  1.4233  1.5129
  857SOL     OW 2755   1.834   0.799   2.555  0.7382 -0.2024 -0.3741
  857SOL    HW1 2756   1.828   0.709   2.512 -1.1445  0.5510 -1.7946
  857SOL    HW2 2757   1.762   0.858   2.519 -0.1749  0.8889  2.8969
  858SOL     OW 2758   4.817   2.343   3.837  0.2160 -0.1748  0.1227
  858SOL    HW1 2759   4.909   2.313   3.811  0.4112 -0.9362  1.5990
  858SOL    HW2 2760   4.820   2.440   3.861 -0.0141  0.6238 -2.6987
  859SOL     OW 2761   0.978   1.704   2.441  0.0313 -0.3458  0.0580
  859SOL    HW1 2762   1.059   1.732   2.388  0.4607 -0.2624  0.7400
  859SOL    HW2 2763   1.004   1.632   2.505 -0.3848 -0.1574  0.4411
  860SOL     OW 2764   0.908   1.144   3.345 -0.1138 -0.6503  0.0400
  860SOL    HW1 2765   0.883   1.091   3.264  1.6402  0.1166 -1.0524
  860SOL    HW2 2766   0.825   1.172   3.394 -1.3155  0.0164 -2.2410
  861SOL     OW 2767   4.434   1.560   4.255 -0.3059  0.2624  0.2595
  861SOL    HW1 2768   4.432   1.465   4.287  1.6019 -0.4835 -1.5474
  861SOL    HW2 2769   4.375   1.569   4.175  0.8095  0.0963 -0.6224
  862SOL     OW 2770   3.630   0.147   1.798 -0.0088  0.4196  0.2449
  862SOL    HW1 2771   3.648   0.235   1.842 -1.1576  0.2661  1.0840
  862SOL    HW2 2772   3.531   0.135   1.787  0.1825 -0.2918 -0.8730
  863SOL     OW 2773   1.927   4.259   1.414 -0.2654  0.4370 -0.1533
  863SOL    HW1 2774   1.868   4.277   1.492 -1.0488 -3.1154  0.2115
  863SOL    HW2 2775   1.872   4.249   1.332 -0.1036 -1.4878 -0.0680
  864SOL     OW 2776   1.169   0.949   5.110  0.0284  0.1818  0.6195
  864SOL    HW1 2777   1.143   0.853   5.124  0.4270  0.1275  1.0341
  864SOL    HW2 2778   1.105   1.008   5.158 -0.8311  0.1798 -0.5003
  865SOL     OW 2779   0.466   1.567   3.780 -0.3396 -0.5058 -0.6519
  865SOL    HW1 2780   0.367   1.561   3.778 -0.5255  0.2343  2.0759
  865SOL    HW2 2781   0.494   1.640   3.843  1.9204 -1.5134 -0.3724
  866SOL     OW 2782   0.591   3.298   2.727  0.0366 -0.5932  0.1843
  866SOL    HW1 2783   0.501   3.333   2.699  0.2044  0.1035  0.5046
  866SOL    HW2 2784   0.615   3.336   2.816  0.2238 -1.5381  0.5535
  867SOL     OW 2785   1.004   4.561   1.447 -0.3702  0.1644  0.6769
  867SOL    HW1 2786   1.052   4.574   1.360  2.2207 -1.5780  1.6994
  867SOL    HW2 2787   0.962   4.646   1.476  0.7677  1.4022 -1.1339
  868SOL     OW 2788   3.220   4.161   5.047  0.1391  0.3911  0.3032
  868SOL    HW1 2789   3.199   4.230   5.116 -3.5001  3.1798 -3.1075
  868SOL    HW2 2790   3.303   4.187   4.997 -0.0223  1.1441  0.4195
  869SOL     OW 2791   1.542   2.443   1.589  0.7973 -0.0219 -0.3690
  869SOL    HW1 2792   1.472   2.381   1.555 -0.5051 -0.1063  2.1843
  869SOL    HW2 2793   1.610   2.460   1.518  0.8232 -3.7643 -1.4330
  870SOL     OW 2794   1.734   1.493   4.993 -0.4649  0.2401  0.0772
  870SOL    HW1 2795   1.673   1.463   4.920  0.0590 -0.7378  0.0311
  870SOL    HW2 2796   1.707   1.450   5.079 -0.6691  0.8684  0.3337
  871SOL     OW 2797   3.642   3.130   3.676 -0.0042 -0.5579  0.5261
  871SOL    HW1 2798   3.659   3.227   3.663 -2.9663 -0.1580 -1.3072
  871SOL    HW2 2799   3.588   3.116   3.758 -0.1736 -0.5736  0.4121
  872SOL     OW 2800   5.038   0.131   3.517  0.5120  0.0744  0.0529
  872SOL    HW1 2801   4.948   0.155   3.554  0.7153  0.2827  0.4230
  872SOL    HW2 2802   5.086   0.214   3.489 -0.0893 -0.1589 -1.7842
  873SOL     OW 2803   1.090   3.940   1.604  0.0042 -0.3508 -0.0748
  873SOL    HW1 2804   1.023   3.886   1.553  1.6502 -3.6822  0.9498
  873SOL    HW2 2805   1.050   3.971   1.690 -0.4577 -1.7288  0.2341
  874SOL     OW 2806   4.634   4.270   1.078 -0.6870  0.5407  0.6940
  874SOL    HW1 2807   4.612   4.342   1.012  0.7893 -0.7298 -1.2720
  874SOL    HW2 2808   4.576   4.190   1.061 -0.2967  0.2015  0.9411
  875SOL     OW 2809   4.334   2.748   3.880  0.2595 -0.0493 -0.2505
  875SOL    HW1 2810   4.281   2.777   3.959 -0.4456  0.0171 -0.7345
  875SOL    HW2 2811   4.401   2.679   3.907  0.3535  0.3242  0.4812
  876SOL     OW 2812   1.871   4.806   1.278 -0.2268  0.3516 -0.0147
  876SOL    HW1 2813   1.897   4.725   1.331 -0.4698  0.7349  0.7088
  876SOL    HW2 2814   1.833   4.875   1.340  0.3997  1.2036 -0.5588
  877SOL     OW 2815   1.191   3.564   0.910  0.0206  0.2028  0.7693
  877SOL    HW1 2816   1.140   3.612   0.838  0.4107 -0.9687 -0.3276
  877SOL    HW2 2817   1.279   3.609   0.924  1.4042 -1.4142 -1.9094
  878SOL     OW 2818   4.065   5.019   3.714 -0.5729  0.2123 -0.1231
  878SOL    HW1 2819   4.063   4.927   3.754 -0.1743 -0.5832 -1.8125
  878SOL    HW2 2820   4.011   5.081   3.770 -0.9710 -1.0836  0.9902
  879SOL     OW 2821   0.117   0.118   1.185 -0.1007 -0.0442  0.8702
  879SOL    HW1 2822   0.023   0.145   1.163  0.0587  0.2356  0.5260
  879SOL    HW2 2823   0.131   0.022   1.160  0.0822  0.2738 -0.3007
  880SOL     OW 2824   4.409   4.871   0.747 -0.7050  0.0693  0.3004
  880SOL    HW1 2825   4.360   4.785   0.759  1.3347 -0.9509  1.7514
  880SOL    HW2 2826   4.495   4.855   0.699 -1.6406  1.8213 -2.1596
  881SOL     OW 2827   3.942   2.848   1.635  0.8417 -0.1834  0.1067
  881SOL    HW1 2828   3.857   2.850   1.582  0.9230 -0.4644 -0.0380
  881SOL    HW2 2829   3.997   2.769   1.606  0.3952 -0.9852  1.3709
  882SOL     OW 2830   4.975   4.393   1.360 -0.3873 -0.4042 -0.2569
  882SOL    HW1 2831   4.886   4.406   1.317 -0.2585  0.4916 -0.2744
  882SOL    HW2 2832   5.005   4.299   1.346 -1.3702 -0.7392 -0.1644
  883SOL     OW 2833   0.413   4.352   1.083  0.5183  0.2928  0.9341
  883SOL    HW1 2834   0.416   4.261   1.124  1.3175  1.0095  2.5536
  883SOL    HW2 2835   0.339   4.355   1.015  0.6708 -1.6221  0.6220
  884SOL     OW 2836   2.272   1.347   0.575  0.1169  0.2284 -1.3416
  884SOL    HW1 2837   2.258   1.401   0.492 -0.2498  0.1647 -1.3228
  884SOL    HW2 2838   2.184   1.315   0.609  0.0892  1.6534  0.0138
  885SOL     OW 2839   3.614   0.572   5.117 -0.8641  0.3432  0.2864
  885SOL    HW1 2840   3.668   0.650   5.151 -1.5284  1.3754 -0.9127
  885SOL    HW2 2841   3.662   0.487   5.137  2.3285  1.2865 -2.4849
  886SOL     OW 2842   4.487   5.052   3.713  0.3506 -1.0891  0.3856
  886SOL    HW1 2843   4.559   5.050   3.644  1.4437 -1.3686  1.5090
  886SOL    HW2 2844   4.397   5.049   3.667  0.9557  1.4906 -1.1625
  887SOL     OW 2845   3.558   2.640   4.616 -0.3268 -0.0617  0.2189
  887SOL    HW1 2846   3.479   2.700   4.600  0.2404  0.5978 -0.1214
  887SOL    HW2 2847   3.543   2.553   4.568 -0.2159  0.5911 -1.0378
  888SOL     OW 2848   0.734   1.008   0.328  0.0712  0.2966 -0.0865
  888SOL    HW1 2849   0.702   1.044   0.240  0.3109  0.6324 -0.0354
  888SOL    HW2 2850   0.704   1.068   0.402  1.0231  0.7557 -0.0590
  889SOL     OW 2851   3.772   4.246   0.668  0.5617 -0.0343 -0.3481
  889SOL    HW1 2852   3.754   4.342   0.687 -0.5136  0.3332 -2.8070
  889SOL    HW2 2853   3.731   4.189   0.739 -1.0264  1.2468 -0.1868
  890SOL     OW 2854   3.813   3.907   4.239 -0.2044 -0.2474  0.0161
  890SOL    HW1 2855   3.843   3.812   4.230  0.4422 -0.1705  1.1038
  890SOL    HW2 2856   3.744   3.913   4.311 -1.7535 -0.1819 -1.4176
  891SOL     OW 2857   2.122   0.541   3.844 -0.4563 -0.2715 -0.3792
  891SOL    HW1 2858   2.096   0.446   3.859 -1.0344 -0.5346 -2.7062
  891SOL    HW2 2859   2.205   0.562   3.897 -1.3779 -1.4721  1.6401
  892SOL     OW 2860   2.764   1.421   2.524  0.2432  0.6603  0.0843
  892SOL    HW1 2861   2.689   1.462   2.576 -0.9913  0.1142 -1.1819
  892SOL    HW2 2862   2.785   1.331   2.563  0.3438  0.8787  0.5400
  893SOL     OW 2863   4.861   1.308   4.558 -0.0536 -0.4800  0.2474
  893SOL    HW1 2864   4.879   1.222   4.607  0.3277  1.2020  3.2954
  893SOL    HW2 2865   4.788   1.358   4.605  1.7435  2.1985  0.3843
  894SOL     OW 2866   2.035   1.443   0.825 -0.0757 -0.8279 -0.4474
  894SOL    HW1 2867   2.098   1.520   0.821 -3.2426  2.0138  0.2167
  894SOL    HW2 2868   2.046   1.387   0.742  1.7592  0.7485 -1.3609
  895SOL     OW 2869   4.866   1.705   0.682 -0.1259 -0.2478 -0.2319
  895SOL    HW1 2870   4.838   1.786   0.734  0.9074 -0.3598  0.5341
  895SOL    HW2 2871   4.916   1.734   0.601  0.0359 -0.1086 -0.0842
  896SOL     OW 2872   3.545   1.313   0.133  0.4189  0.1873 -0.4093
  896SOL    HW1 2873   3.560   1.410   0.151  1.5480  0.4606 -2.5216
  896SOL    HW2 2874   3.456   1.301   0.090  0.9807  0.5572 -1.7354
  897SOL     OW 2875   0.165   3.052   2.498 -0.1038  0.1108  0.3244
  897SOL    HW1 2876   0.076   3.040   2.454 -0.2620  0.1098  0.6453
  897SOL    HW2 2877   0.162   3.133   2.558 -0.2061 -0.4938  1.1479
  898SOL     OW 2878   3.544   1.796   2.441 -0.3993  0.4973  0.6510
  898SOL    HW1 2879   3.470   1.847   2.397  0.3112  0.1831 -0.9856
  898SOL    HW2 2880   3.565   1.714   2.388  1.8042  1.0984  0.4632
  899SOL     OW 2881   2.751   4.302   2.519 -0.5551 -0.4097  0.4953
  899SOL    HW1 2882   2.760   4.394   2.556  1.5053 -1.2604  2.2715
  899SOL    HW2 2883   2.655   4.274   2.523 -1.2572  1.6749 -0.2616
  900SOL     OW 2884   4.532   3.505   0.523  0.0316 -0.0663  0.4625
  900SOL    HW1 2885   4.627   3.538   0.525  0.0022  0.7530 -3.4948
  900SOL    HW2 2886   4.471   3.579   0.550  0.3843  0.3773  0.0580
  901SOL     OW 2887   1.788   2.827   2.702  0.6900  0.4971 -0.0357
  901SOL    HW1 2888   1.780   2.924   2.726 -1.0256  0.0523  1.3563
  901SOL    HW2 2889   1.834   2.778   2.776 -0.6850 -0.1609  0.3998
  902SOL     OW 2890   3.595   1.379   4.883  0.6462  0.1975  0.1124
  902SOL    HW1 2891   3.572   1.295   4.933 -0.1832  1.0899  1.2942
  902SOL    HW2 2892   3.688   1.408   4.906  0.2750  0.5912  1.1466
  903SOL     OW 2893   4.579   4.852   3.909 -0.3460  0.6738  0.6814
  903SOL    HW1 2894   4.668   4.872   3.949  0.0496  0.6302 -0.1601
  903SOL    HW2 2895   4.554   4.923   3.844 -1.0717  0.8461  1.1377
  904SOL     OW 2896   1.043   0.897   0.505  0.4285  0.5473  0.3651
  904SOL    HW1 2897   0.957   0.930   0.545  1.0957  0.8310  1.6355
  904SOL    HW2 2898   1.024   0.839   0.426 -0.9607 -0.0078  1.0826
  905SOL     OW 2899   2.865   3.435   0.455 -0.0931  0.0121  0.2762
  905SOL    HW1 2900   2.841   3.387   0.539 -1.3961 -0.8365 -0.5339
  905SOL    HW2 2901   2.819   3.524   0.453  0.3892  0.2732  0.7043
  906SOL     OW 2902   0.569   2.239   0.202 -0.4186 -0.2081 -0.1595
  906SOL    HW1 2903   0.525   2.324   0.171 -0.9041 -0.8630 -1.3331
  906SOL    HW2 2904   0.641   2.261   0.267  0.3109  1.2235 -1.3811
  907SOL     OW 2905   4.851   0.825   3.986  0.1325 -0.4741  0.1404
  907SOL    HW1 2906   4.820   0.919   3.996  1.2614 -0.0684 -0.0247
  907SOL    HW2 2907   4.832   0.792   3.894 -0.0705 -0.3301  0.1325
  908SOL     OW 2908   3.271   0.926   2.883  0.2588 -0.7203 -0.0296
  908SOL    HW1 2909   3.323   0.841   2.895  1.3156  0.0645  1.0574
  908SOL    HW2 2910   3.330   1.005   2.901 -1.0181  0.2271  0.1333
  909SOL     OW 2911   2.568   2.328   3.204 -0.3873 -0.1912  0.5727
  909SOL    HW1 2912   2.657   2.360   3.237 -0.5630 -0.4021  1.2639
  909SOL    HW2 2913   2.569   2.324   3.104 -0.3863  2.0929  0.4114
  910SOL     OW 2914   2.212   0.941   2.035 -0.4392  0.0581  0.3008
  910SOL    HW1 2915   2.162   0.902   1.958 -0.2052 -0.8440  0.6000
  910SOL    HW2 2916   2.147   0.978   2.102 -0.8547 -2.6619  1.5272
  911SOL     OW 2917   3.867   3.058   3.552  0.0849 -0.1025  0.5030
  911SOL    HW1 2918   3.951   3.070   3.604  0.8592 -1.2567 -0.4409
  911SOL    HW2 2919   3.789   3.061   3.615  0.7335  1.7365  1.3033
  912SOL     OW 2920   0.353   3.459   1.629  0.5176  0.0534  0.1980
  912SOL    HW1 2921   0.329   3.516   1.550  0.8112  1.9403  1.4149
  912SOL    HW2 2922   0.278   3.460   1.695  0.2696 -1.5293 -0.0112
  913SOL     OW 2923   2.454   0.224   2.929 -0.6932  0.0760  0.0077
  913SOL    HW1 2924   2.359   0.251   2.918 -0.8185  1.3437  3.1053
  913SOL    HW2 2925   2.459   0.130   2.962 -0.9052  0.1758  0.3245
  914SOL     OW 2926   0.277   0.010   2.079  0.1225  0.4331 -0.1803
  914SOL    HW1 2927   0.366  -0.036   2.083 -0.1320  0.0088  1.1101
  914SOL    HW2 2928   0.205  -0.058   2.065  0.0300  0.8431 -1.8849
  915SOL     OW 2929   3.338   1.819   1.367 -0.3714  0.1589  0.0397
  915SOL    HW1 2930   3.433   1.793   1.385 -0.2554  1.1886  1.0702
  915SOL    HW2 2931   3.336   1.886   1.292 -0.0126  1.8722  1.5013
  916SOL     OW 2932   0.268   3.914   0.471 -0.0442  0.5264  0.0724
  916SOL    HW1 2933   0.239   3.852   0.398 -0.4313  2.0472 -1.1146
  916SOL    HW2 2934   0.190   3.934   0.531  0.0985 -0.1480  0.5020
  917SOL     OW 2935   3.316   0.875   1.908  0.7379 -0.6484 -0.0674
  917SOL    HW1 2936   3.289   0.861   2.003 -2.5877 -0.0200 -0.7902
  917SOL    HW2 2937   3.330   0.972   1.891  0.4641 -0.6682 -0.4144
  918SOL     OW 2938   2.335   1.973   3.861 -0.1904  0.0311 -1.1620
  918SOL    HW1 2939   2.413   1.970   3.924 -0.0184  0.5497 -1.3405
  918SOL    HW2 2940   2.362   1.939   3.771  0.0355  0.8745 -1.4246
  919SOL     OW 2941   3.391   1.164   3.974  0.3101 -0.0033 -0.0498
  919SOL    HW1 2942   3.353   1.083   3.930 -0.5956  0.5847 -0.3764
  919SOL    HW2 2943   3.461   1.204   3.915  0.3563 -0.2158 -0.1426
  920SOL     OW 2944   4.529   4.681   3.090 -0.2594  0.1441 -0.4185
  920SOL    HW1 2945   4.552   4.751   3.158 -1.0374  0.3071 -0.3233
  920SOL    HW2 2946   4.532   4.591   3.134  2.2057 -0.0881 -0.8688
  921SOL     OW 2947   2.233   5.134   1.552 -0.5955  0.6658  0.8680
  921SOL    HW1 2948   2.301   5.102   1.617 -0.6893 -1.0262  0.2053
  921SOL    HW2 2949   2.279   5.180   1.476 -0.4196  1.8512  1.6735
  922SOL     OW 2950   4.890   3.346   3.511  0.1965 -0.2362  0.4346
  922SOL    HW1 2951   4.865   3.293   3.430  2.3751  1.2091 -1.3050
  922SOL    HW2 2952   4.943   3.289   3.574  0.5365 -0.7451 -0.3049
  923SOL     OW 2953   0.057   5.038   3.966  0.1561 -0.4464 -0.3771
  923SOL    HW1 2954  -0.026   5.031   4.021 -0.2971  0.7386 -0.8789
  923SOL    HW2 2955   0.097   4.947   3.954 -0.7253 -0.9522  0.3773
  924SOL     OW 2956   0.796   3.619   0.804 -0.0384  0.2763 -0.4100
  924SOL    HW1 2957   0.757   3.689   0.744 -1.5480  0.1957  0.4422
  924SOL    HW2 2958   0.894   3.610   0.785 -0.0569  1.7695 -1.3550
  925SOL     OW 2959   0.922   2.999   2.312  0.1282 -0.3048 -0.2161
  925SOL    HW1 2960   0.991   3.024   2.244  1.0506  0.4222  0.9333
  925SOL    HW2 2961   0.955   3.024   2.403 -1.3706 -0.5925  0.4378
  926SOL     OW 2962   4.110   2.617   3.760  0.2243 -0.0491  0.2837
  926SOL    HW1 2963   4.130   2.530   3.806  0.7024 -0.1210 -0.0467
  926SOL    HW2 2964   4.191   2.676   3.765 -0.1246  0.4134  0.5797
  927SOL     OW 2965   0.258   2.341   3.147 -0.1342 -0.4773 -0.1358
  927SOL    HW1 2966   0.182   2.390   3.104  0.5740 -0.8156 -1.8831
  927SOL    HW2 2967   0.343   2.389   3.128  0.1769 -0.4391  1.2743
  928SOL     OW 2968   4.477   2.056   2.282 -0.2145  0.7702 -0.0505
  928SOL    HW1 2969   4.393   2.110   2.280  0.0780  1.2746  0.7135
  928SOL    HW2 2970   4.556   2.118   2.279  0.1599  0.5929  2.9365
  929SOL     OW 2971   3.028   1.248   2.715 -0.1007  0.0677  0.1053
  929SOL    HW1 2972   3.058   1.238   2.810 -0.1768  2.9089  0.5092
  929SOL    HW2 2973   3.010   1.344   2.695 -1.9647 -0.6521 -2.2623
  930SOL     OW 2974   0.094   0.488   2.863 -0.2009  0.1050 -0.1150
  930SOL    HW1 2975   0.004   0.510   2.824 -1.3366  0.4615  2.4512
  930SOL    HW2 2976   0.084   0.476   2.962  2.1170 -2.6770 -0.1078
  931SOL     OW 2977   0.097   4.934   0.839 -0.1976 -0.0322 -0.1461
  931SOL    HW1 2978   0.030   4.988   0.788 -0.4973 -0.5154 -0.2703
  931SOL    HW2 2979   0.058   4.909   0.928  0.4965  1.2052  0.5255
  932SOL     OW 2980   1.855   3.861   3.757  0.5875 -0.2681 -0.2536
  932SOL    HW1 2981   1.768   3.909   3.746  1.3546  0.9433 -1.2971
  932SOL    HW2 2982   1.926   3.926   3.784  1.2901 -1.1593  0.1172
  933SOL     OW 2983   3.989   2.655   2.710  0.3075  0.1863  0.3077
  933SOL    HW1 2984   3.976   2.724   2.782 -0.0798  0.8043 -0.3454
  933SOL    HW2 2985   4.087   2.646   2.691  0.4450 -0.2405  1.1509
  934SOL     OW 2986   0.357   2.343   2.788  0.1214  0.5832 -0.3483
  934SOL    HW1 2987   0.386   2.431   2.750  0.5440  0.6825  0.1865
  934SOL    HW2 2988   0.367   2.345   2.888 -0.6105  0.1981 -0.2637
  935SOL     OW 2989   4.795   1.823   4.732 -0.1589 -0.3240  0.1318
  935SOL    HW1 2990   4.818   1.745   4.790 -0.7683 -0.8405 -0.3061
  935SOL    HW2 2991   4.752   1.791   4.648  0.6324  0.4214 -0.5802
  936SOL     OW 2992   2.964   1.755   1.698  0.7541 -0.3114 -0.1076
  936SOL    HW1 2993   2.980   1.841   1.650 -0.5997  0.0914  0.1204
  936SOL    HW2 2994   2.963   1.680   1.632  1.9013 -0.1600 -0.3112
  937SOL     OW 2995   1.766   4.523   1.004  0.3590  0.0723 -0.3751
  937SOL    HW1 2996   1.837   4.559   0.944  0.2977  1.2233  0.2244
  937SOL    HW2 2997   1.676   4.551   0.970  0.2082 -0.9139 -0.8216
  938SOL     OW 2998   0.259   4.503   2.706  0.0458 -0.1764 -0.3964
  938SOL    HW1 2999   0.317   4.480   2.784 -2.4421 -0.4876  1.4904
  938SOL    HW2 3000   0.235   4.600   2.709  0.2940 -0.0933 -1.0249
  939SOL     OW 3001   4.160   4.070   1.186  0.4976  0.3465  0.1318
  939SOL    HW1 3002   4.167   4.168   1.169 -0.8730  0.5390  0.4852
  939SOL    HW2 3003   4.113   4.025   1.110 -1.9552  0.5606  1.3961
  940SOL     OW 3004   5.045   2.040   2.189 -0.0053  0.5706 -0.4873
  940SOL    HW1 3005   5.136   2.015   2.221  0.5504  0.2506 -2.1766
  940SOL    HW2 3006   4.980   1.969   2.216  0.8198 -0.7440 -1.7473
  941SOL     OW 3007   0.927   4.912   5.155  0.4816  0.0182  0.4977
  941SOL    HW1 3008   0.883   4.985   5.207  1.1567 -0.7756  2.2542
  941SOL    HW2 3009   0.865   4.881   5.083 -0.9430  0.4323  1.4993
  942SOL     OW 3010   3.015   4.535   1.706  0.4548  0.2108  0.4253
  942SOL    HW1 3011   3.036   4.468   1.635  0.3913  0.3278  0.2961
  942SOL    HW2 3012   3.082   4.608   1.705  0.3441  0.3118  0.3594
  943SOL     OW 3013   0.171   4.036   1.597 -0.8128  0.4703  0.2186
  943SOL    HW1 3014   0.129   4.056   1.685 -0.6930  0.3904  0.2945
  943SOL    HW2 3015   0.228   4.114   1.569  0.9305 -0.3487  1.2689
  944SOL     OW 3016   0.280   4.040   3.444  0.3623  0.4221 -0.2340
  944SOL    HW1 3017   0.266   3.981   3.364  3.1444  0.2249 -0.6625
  944SOL    HW2 3018   0.307   4.131   3.413  0.2048  0.7226  0.4945
  945SOL     OW 3019   3.666   0.950   1.382 -0.4148  0.4189 -0.0409
  945SOL    HW1 3020   3.593   0.930   1.447  0.6090  1.5345  1.5430
  945SOL    HW2 3021   3.678   0.873   1.319 -1.9097 -0.4047  0.6473
  946SOL     OW 3022   3.277   4.108   1.569 -0.5980 -0.2814 -0.0950
  946SOL    HW1 3023   3.238   4.071   1.485 -1.5488  0.7896 -0.1428
  946SOL    HW2 3024   3.228   4.070   1.648 -1.6976  0.9721 -0.1507
  947SOL     OW 3025   1.717   4.134   1.789  0.5328 -0.3396  0.0718
  947SOL    HW1 3026   1.815   4.124   1.803  0.3124 -1.9790  0.7557
  947SOL    HW2 3027   1.677   4.183   1.866  0.7275 -0.2855  0.1392
  948SOL     OW 3028   4.293   5.038   1.512 -0.3041 -0.0629 -0.2942
  948SOL    HW1 3029   4.281   5.123   1.563  0.2179  0.9034 -1.7195
  948SOL    HW2 3030   4.208   4.986   1.515 -0.3117 -0.0128  1.4606
  949SOL     OW 3031   0.843   4.598   4.495  0.1681  0.0450  0.3752
  949SOL    HW1 3032   0.878   4.682   4.535 -1.8343  1.3256 -0.3746
  949SOL    HW2 3033   0.784   4.552   4.562  0.0706  0.0478  0.2923
  950SOL     OW 3034   3.365   4.595   4.889  0.5997  0.5157 -0.0483
  950SOL    HW1 3035   3.279   4.636   4.858  0.6137  1.5334  1.1503
  950SOL    HW2 3036   3.433   4.667   4.903  1.0296 -0.0450  0.8875
  951SOL     OW 3037   3.296   0.047   4.463 -0.4816 -0.2293 -0.1389
  951SOL    HW1 3038   3.236   0.094   4.398  0.1710 -0.3412 -0.8436
  951SOL    HW2 3039   3.262  -0.046   4.479 -0.1099 -0.5486 -1.1094
  952SOL     OW 3040   0.662   1.581   0.555  0.1844 -0.3843  0.0547
  952SOL    HW1 3041   0.716   1.511   0.508  2.3992  0.5055  1.0808
  952SOL    HW2 3042   0.602   1.627   0.489  1.5681 -0.6531 -1.4590
  953SOL     OW 3043   4.472   3.601   2.747 -0.7026 -0.2008 -0.0686
  953SOL    HW1 3044   4.474   3.608   2.846 -0.2133  0.0494 -0.0971
  953SOL    HW2 3045   4.382   3.568   2.718 -1.8567  2.4282  0.2678
  954SOL     OW 3046   3.309   1.502   0.359  0.3991 -0.0455 -0.3240
  954SOL    HW1 3047   3.310   1.419   0.303  2.8405 -0.4411  0.2076
  954SOL    HW2 3048   3.235   1.497   0.426 -0.3714 -1.1150 -1.2223
  955SOL     OW 3049   3.921   4.778   3.212  0.6195  0.4531  0.4954
  955SOL    HW1 3050   3.841   4.815   3.164 -0.2251 -0.0666  1.4628
  955SOL    HW2 3051   3.927   4.818   3.303  3.6830  3.4142 -0.8023
  956SOL     OW 3052   1.019   1.186   0.799 -0.5571  0.3210 -0.2199
  956SOL    HW1 3053   0.981   1.130   0.872  1.2498 -1.4386 -0.5384
  956SOL    HW2 3054   0.945   1.229   0.747 -2.0028 -1.3633  0.3832
  957SOL     OW 3055   3.518   0.761   3.198 -0.9247 -0.3572 -0.8455
  957SOL    HW1 3056   3.461   0.739   3.119 -3.3830 -0.2497  0.7754
  957SOL    HW2 3057   3.551   0.676   3.240 -1.3099 -0.5006 -0.8295
  958SOL     OW 3058   4.214   4.022   0.398 -0.2529 -0.1429  0.2381
  958SOL    HW1 3059   4.304   3.990   0.367  0.5008  0.9134  1.2506
  958SOL    HW2 3060   4.142   3.974   0.347  0.8436 -1.8735  0.2158
  959SOL     OW 3061   2.651   4.306   0.961 -0.9073  0.5392  0.0844
  959SOL    HW1 3062   2.598   4.310   1.045  0.0517 -1.6660  0.8581
  959SOL    HW2 3063   2.628   4.223   0.911  1.1313 -0.0317  0.0161
  960SOL     OW 3064   3.578   4.854   3.693  0.6712  0.4524  0.4797
  960SOL    HW1 3065   3.638   4.855   3.773 -0.9370 -0.1657  1.7578
  960SOL    HW2 3066   3.516   4.776   3.698  0.6179  0.3088 -1.4747
  961SOL     OW 3067   3.821   2.822   0.875  0.0088 -0.0617  0.4824
  961SOL    HW1 3068   3.742   2.875   0.907 -2.4015 -1.9812 -1.8317
  961SOL    HW2 3069   3.845   2.851   0.782  3.1870  1.5308  1.6311
  962SOL     OW 3070   2.348   3.213   4.968  0.2080 -0.0893 -0.3394
  962SOL    HW1 3071   2.375   3.215   4.872  0.4418  0.2844 -0.2667
  962SOL    HW2 3072   2.298   3.297   4.991 -1.7868 -1.1273 -0.6913
  963SOL     OW 3073   0.896   4.204   2.523  0.1196  0.4729 -0.1981
  963SOL    HW1 3074   0.819   4.268   2.530 -0.3109  0.6293 -4.0501
  963SOL    HW2 3075   0.865   4.112   2.544 -1.0317  0.6212 -1.1388
  964SOL     OW 3076   3.453   4.013   3.247  0.3493  0.2448 -0.2722
  964SOL    HW1 3077   3.417   4.097   3.288 -1.5009 -1.4600  1.8332
  964SOL    HW2 3078   3.380   3.946   3.238  1.8829 -1.3716 -1.4135
  965SOL     OW 3079   2.762   1.376   2.154 -0.2547 -0.0085  0.0872
  965SOL    HW1 3080   2.686   1.323   2.117 -1.6727  0.5795  2.0062
  965SOL    HW2 3081   2.803   1.326   2.231  0.4255  0.3251 -0.0455
  966SOL     OW 3082   1.947   2.974   3.387 -0.0860 -0.8043 -0.4326
  966SOL    HW1 3083   1.851   2.988   3.366  0.0320 -0.7215 -0.9305
  966SOL    HW2 3084   1.974   3.032   3.463  0.2265  1.1882 -1.9856
  967SOL     OW 3085   4.079   4.193   4.846  0.3378 -0.2989 -0.2659
  967SOL    HW1 3086   4.087   4.245   4.761  1.4072 -0.1416 -0.0849
  967SOL    HW2 3087   3.993   4.216   4.891 -0.1968 -0.3218 -1.2619
  968SOL     OW 3088   0.917   5.047   3.801 -0.3881  0.4222  0.0578
  968SOL    HW1 3089   0.863   5.034   3.885  0.6782 -0.4550  0.6348
  968SOL    HW2 3090   0.907   5.141   3.769 -1.0680  0.6835  0.9857
  969SOL     OW 3091   0.991   3.690   3.365 -0.8654  0.3772  0.2761
  969SOL    HW1 3092   1.090   3.701   3.351 -0.2981 -1.9782  1.8295
  969SOL    HW2 3093   0.945   3.777   3.348  1.2603  1.1805 -1.9866
  970SOL     OW 3094   4.625   3.126   0.583  0.6332  0.0676  0.0224
  970SOL    HW1 3095   4.614   3.073   0.499 -0.0469  2.1383 -1.2813
  970SOL    HW2 3096   4.536   3.137   0.628  1.1896 -2.2550  1.9032
  971SOL     OW 3097   0.248   1.502   2.094 -0.1337 -0.3090  0.1782
  971SOL    HW1 3098   0.286   1.465   2.009 -0.1517 -1.4867  0.6643
  971SOL    HW2 3099   0.149   1.485   2.097 -0.5132  1.5083 -0.4447
  972SOL     OW 3100   3.503   2.763   3.620 -0.2371 -0.2675  0.1555
  972SOL    HW1 3101   3.491   2.848   3.570  0.4572 -0.0772  0.2929
  972SOL    HW2 3102   3.437   2.695   3.588  0.0210 -0.0723 -0.8273
  973SOL     OW 3103   0.150   2.812   0.549  0.9515  0.5152 -0.6632
  973SOL    HW1 3104   0.215   2.843   0.619  0.0290  0.7486  0.1129
  973SOL    HW2 3105   0.200   2.763   0.477  1.8975 -0.0007  0.3002
  974SOL     OW 3106   2.728   3.901   5.141 -0.4546 -0.8866  0.0465
  974SOL    HW1 3107   2.657   3.940   5.200  0.9502 -1.0507  1.9320
  974SOL    HW2 3108   2.817   3.939   5.165  0.4622 -2.5579 -0.4994
  975SOL     OW 3109   1.742   3.711   4.203 -0.5542  0.2338  0.4390
  975SOL    HW1 3110   1.651   3.713   4.245 -0.8492 -0.1087 -0.1611
  975SOL    HW2 3111   1.769   3.616   4.188  0.4965  0.2839  1.8354
  976SOL     OW 3112   3.876   3.087   2.982 -0.0470 -0.4469  0.1417
  976SOL    HW1 3113   3.927   3.172   2.997  0.0054 -0.5524  0.5925
  976SOL    HW2 3114   3.810   3.075   3.056  0.6138 -1.2796  0.6097
  977SOL     OW 3115   1.246   2.920   2.647  0.1361 -0.2149 -0.1197
  977SOL    HW1 3116   1.235   2.935   2.746  0.0694  1.0611 -0.3008
  977SOL    HW2 3117   1.330   2.868   2.630 -0.5174 -1.5972  0.6772
  978SOL     OW 3118   3.277   2.123   4.825  0.3609 -0.2890  0.1055
  978SOL    HW1 3119   3.228   2.056   4.770  2.3931 -1.7359 -0.0793
  978SOL    HW2 3120   3.290   2.087   4.917  0.5935  0.3076  0.3123
  979SOL     OW 3121   4.870   4.035   2.245  0.3150  0.4851 -0.0720
  979SOL    HW1 3122   4.959   4.070   2.276  0.0466  2.1552 -1.0849
  979SOL    HW2 3123   4.825   3.988   2.321  1.6669  0.3727  0.7057
  980SOL     OW 3124   2.115   1.491   3.545  0.0710 -0.3807 -0.2064
  980SOL    HW1 3125   2.183   1.563   3.532 -0.4369  0.0642 -0.4606
  980SOL    HW2 3126   2.077   1.497   3.637 -0.3718  0.0431 -0.4084
  981SOL     OW 3127   0.723   0.319   3.618  0.2108 -0.3430 -0.5733
  981SOL    HW1 3128   0.703   0.389   3.687  1.7707 -2.0923  1.8268
  981SOL    HW2 3129   0.705   0.229   3.656  0.0488 -1.3632 -2.9188
  982SOL     OW 3130   0.197   1.801   3.497  0.0972  0.1211  0.0207
  982SOL    HW1 3131   0.189   1.886   3.549  1.0371 -0.4142  1.0868
  982SOL    HW2 3132   0.120   1.792   3.434 -0.8403  0.9925  1.0219
  983SOL     OW 3133   2.028   4.690   2.398 -0.6176  0.2809  0.1334
  983SOL    HW1 3134   1.968   4.613   2.375 -1.9429  1.6073 -1.0783
  983SOL    HW2 3135   2.114   4.682   2.347 -0.0744 -1.1910  1.2255
  984SOL     OW 3136   1.493   1.558   2.432 -0.2487  0.0487 -0.3440
  984SOL    HW1 3137   1.442   1.535   2.349  0.3520 -1.6107 -0.2822
  984SOL    HW2 3138   1.510   1.475   2.485 -0.4479  1.0471  1.3628
  985SOL     OW 3139   5.105   3.912   3.304 -0.2069  0.0144  0.3278
  985SOL    HW1 3140   5.037   3.891   3.234 -0.2113 -0.0374  0.3472
  985SOL    HW2 3141   5.077   3.994   3.354 -0.5722 -0.3571  0.7478
  986SOL     OW 3142   1.347   0.327   2.522  0.3028 -0.1834  0.0499
  986SOL    HW1 3143   1.259   0.291   2.554 -0.1244  1.5828  0.9836
  986SOL    HW2 3144   1.376   0.275   2.442 -1.1469 -1.3823  0.2350
  987SOL     OW 3145   0.222   4.790   2.761 -0.1240  0.0568  0.1181
  987SOL    HW1 3146   0.306   4.836   2.734  1.5552 -2.1168  1.3338
  987SOL    HW2 3147   0.153   4.859   2.784  2.1837  2.0127  1.7978
  988SOL     OW 3148   3.379   3.405   3.399  0.4338  0.1297  0.3691
  988SOL    HW1 3149   3.385   3.428   3.496 -0.5388  0.6445  0.3185
  988SOL    HW2 3150   3.295   3.443   3.361  1.5152  1.2244 -1.0297
  989SOL     OW 3151   0.541   1.609   2.848  0.7398 -0.1030 -0.5134
  989SOL    HW1 3152   0.576   1.630   2.757  0.3114  1.7213 -0.3050
  989SOL    HW2 3153   0.460   1.551   2.840  0.5710  0.2329 -1.3057
  990SOL     OW 3154   2.388   2.919   0.147  0.3514  0.2495  0.5128
  990SOL    HW1 3155   2.425   3.005   0.183 -0.6630  0.1922  1.7737
  990SOL    HW2 3156   2.353   2.864   0.223  1.4303 -1.5119 -0.2218
  991SOL     OW 3157   0.865   5.156   2.248  0.3609 -0.2907  0.0553
  991SOL    HW1 3158   0.900   5.117   2.163  0.1364 -0.1612 -0.0986
  991SOL    HW2 3159   0.777   5.201   2.230  0.2711 -0.3384  0.3727
  992SOL     OW 3160   0.831   4.592   1.193 -0.5621  0.1758  0.0621
  992SOL    HW1 3161   0.884   4.534   1.130 -1.7269 -0.2580 -0.5388
  992SOL    HW2 3162   0.833   4.686   1.160 -0.9661 -0.0064 -0.4972
  993SOL     OW 3163   4.673   1.104   1.907  0.4820 -0.5399 -0.2619
  993SOL    HW1 3164   4.688   1.161   1.827  1.0140  0.5174  0.5733
  993SOL    HW2 3165   4.628   1.157   1.979 -0.3850 -1.5928  0.0068
  994SOL     OW 3166   3.533   1.203   3.760  0.1753 -0.2913 -0.0155
  994SOL    HW1 3167   3.627   1.234   3.746 -0.3587  0.7759 -1.4869
  994SOL    HW2 3168   3.510   1.133   3.693 -0.4157  0.2266 -0.3583
  995SOL     OW 3169   4.375   0.319   0.877  0.0223  0.3042  0.5155
  995SOL    HW1 3170   4.463   0.363   0.892  0.1640 -0.1418  1.0242
  995SOL    HW2 3171   4.372   0.282   0.785  1.1457 -1.4017  1.1226
  996SOL     OW 3172   0.828   3.341   2.569 -0.3305 -0.3192  0.1629
  996SOL    HW1 3173   0.743   3.297   2.598 -0.2334 -0.6638 -0.0682
  996SOL    HW2 3174   0.877   3.280   2.507  1.3795 -1.2782  2.3337
  997SOL     OW 3175   3.032   5.024   2.273 -0.0096  0.5167 -0.0139
  997SOL    HW1 3176   3.075   5.083   2.206  2.1700  1.3929  2.0140
  997SOL    HW2 3177   3.045   4.928   2.248  3.3106  0.7286  0.4970
  998SOL     OW 3178   3.110   1.520   0.593  0.2008 -0.0786 -0.2729
  998SOL    HW1 3179   3.139   1.590   0.658  0.8939  0.3361 -1.0191
  998SOL    HW2 3180   3.010   1.525   0.582 -0.3271 -1.8167  2.6421
  999SOL     OW 3181   0.026   5.016   4.660 -0.2989  0.0944  0.1489
  999SOL    HW1 3182   0.051   5.069   4.579  0.1617 -0.3637 -0.0200
  999SOL    HW2 3183  -0.061   4.970   4.643  0.9458 -1.9945 -1.1120
 1000SOL     OW 3184   0.525   2.988   2.981  0.2304  0.4646  0.2276
 1000SOL    HW1 3185   0.555   3.030   3.066  0.3613  0.7985  0.0208
 1000SOL    HW2 3186   0.434   3.023   2.957  0.2952  0.5521  0.1085
 1001SOL     OW 3187   2.840   1.429   3.238  0.1974 -0.4282  0.0527
 1001SOL    HW1 3188   2.903   1.381   3.300  0.4695  0.8424  0.7945
 1001SOL    HW2 3189   2.746   1.413   3.266  0.3378  0.6507  1.2213
 1002SOL     OW 3190   0.437   4.398   2.910  0.2591  0.6236 -0.2538
 1002SOL    HW1 3191   0.342   4.384   2.940 -0.4092  1.7610 -1.7228
 1002SOL    HW2 3192   0.491   4.435   2.986 -0.4852  0.0451  0.5769
 1003SOL     OW 3193   2.418   1.007   4.811  0.5743  0.3581  0.6245
 1003SOL    HW1 3194   2.445   0.912   4.796 -0.6569  0.0465  0.2779
 1003SOL    HW2 3195   2.412   1.055   4.724  1.6353  0.9002  0.8299
 1004SOL     OW 3196   3.759   0.471   1.635 -0.3587  0.5858  0.0548
 1004SOL    HW1 3197   3.852   0.445   1.660 -1.1891 -1.0960  1.6821
 1004SOL    HW2 3198   3.749   0.571   1.642  1.1349  0.7291  0.5110
 1005SOL     OW 3199   2.214   2.343   3.349  0.1609 -0.0258 -0.7358
 1005SOL    HW1 3200   2.217   2.351   3.249  3.0811  2.1663 -0.6035
 1005SOL    HW2 3201   2.255   2.256   3.376 -0.2054 -0.4206 -1.4049
 1006SOL     OW 3202   3.571   5.069   2.293  0.0098 -0.5795  0.3706
 1006SOL    HW1 3203   3.477   5.099   2.312  0.7214  0.2157  2.8866
 1006SOL    HW2 3204   3.591   4.986   2.345  0.8676 -0.5103  0.1610
 1007SOL     OW 3205   0.761   1.933   3.797  0.6141 -0.0580  0.4677
 1007SOL    HW1 3206   0.855   1.905   3.776  1.1716  0.1003  2.5129
 1007SOL    HW2 3207   0.710   1.944   3.712  2.5583  0.2854 -0.7205
 1008SOL     OW 3208   0.216   3.833   4.367  0.5622 -0.0577 -0.3729
 1008SOL    HW1 3209   0.246   3.861   4.458 -0.9270  0.3881  0.0185
 1008SOL    HW2 3210   0.235   3.736   4.353 -0.0367 -0.3574  0.7923
 1009SOL     OW 3211   3.371   4.874   2.144  0.0142  0.0083  0.4589
 1009SOL    HW1 3212   3.408   4.818   2.069 -2.2973 -1.6945  0.4844
 1009SOL    HW2 3213   3.328   4.956   2.106  0.7811  0.2816  0.1511
 1010SOL     OW 3214   3.132   3.738   0.737 -0.0180 -0.0387  0.0990
 1010SOL    HW1 3215   3.064   3.770   0.671  1.0661  0.3951 -0.8527
 1010SOL    HW2 3216   3.113   3.644   0.763 -0.7127 -0.0701 -0.5112
 1011SOL     OW 3217   4.451   4.945   3.383  0.1194 -0.0619 -0.1325
 1011SOL    HW1 3218   4.368   4.907   3.344  0.9735 -1.8682 -0.2859
 1011SOL    HW2 3219   4.520   4.955   3.312  0.7076 -0.5784  0.3491
 1012SOL     OW 3220   1.334   1.066   2.477  0.3902 -0.1471 -0.2332
 1012SOL    HW1 3221   1.255   1.095   2.424 -2.0854 -0.4807  2.9973
 1012SOL    HW2 3222   1.386   1.146   2.506  1.2396  0.0820 -2.1651
 1013SOL     OW 3223   2.331   0.040   0.281  0.4815  0.2216  0.0195
 1013SOL    HW1 3224   2.255   0.028   0.346  3.1920 -2.9333  2.9939
 1013SOL    HW2 3225   2.403   0.094   0.325  1.3608  0.2997 -1.4608
 1014SOL     OW 3226   3.516   1.499   3.703  0.0698 -0.0353  0.5215
 1014SOL    HW1 3227   3.606   1.455   3.706 -0.1473 -0.7393 -1.5888
 1014SOL    HW2 3228   3.458   1.451   3.638 -1.9232  0.3219  1.9579
 1015SOL     OW 3229   2.990   4.917   2.958 -0.6876  0.6597  0.1755
 1015SOL    HW1 3230   2.921   4.985   2.934 -0.1683  1.4974  0.9944
 1015SOL    HW2 3231   3.043   4.949   3.037  0.4912 -0.0719 -0.2899
 1016SOL     OW 3232   0.232   0.240   4.423  0.0162 -0.1324 -0.2794
 1016SOL    HW1 3233   0.196   0.283   4.340 -3.2360  0.9373  1.4896
 1016SOL    HW2 3234   0.287   0.306   4.474 -2.9163  1.3948  1.1975
 1017SOL     OW 3235   0.948   0.879   3.803  0.0146 -0.6799  0.3390
 1017SOL    HW1 3236   0.873   0.936   3.771 -0.6005 -1.3043  0.6477
 1017SOL    HW2 3237   0.922   0.834   3.889  0.9706 -0.4177  0.7892
 1018SOL     OW 3238   2.049   4.520   1.813 -0.0224 -0.1628 -0.4585
 1018SOL    HW1 3239   2.116   4.550   1.881 -0.9212 -0.3516  0.5432
 1018SOL    HW2 3240   1.964   4.493   1.860 -0.2936 -1.3235 -1.5732
 1019SOL     OW 3241   1.262   1.196   0.677 -0.2972  0.4022 -0.4086
 1019SOL    HW1 3242   1.174   1.200   0.724 -0.3133 -1.0817 -0.2547
 1019SOL    HW2 3243   1.251   1.151   0.588  0.4762 -1.0060  0.1589
 1020SOL     OW 3244   2.314   4.969   2.218  0.4826  0.3612  0.0678
 1020SOL    HW1 3245   2.327   4.925   2.129  0.7324 -1.7734  1.0937
 1020SOL    HW2 3246   2.399   5.015   2.245  1.0536 -0.6577  0.0571
 1021SOL     OW 3247   0.340   3.978   2.308  0.6966 -0.3950 -0.1309
 1021SOL    HW1 3248   0.410   3.996   2.377 -0.3951 -0.0405  0.9132
 1021SOL    HW2 3249   0.267   3.924   2.349 -0.4098  0.5973 -0.7568
 1022SOL     OW 3250   4.462   4.400   2.219 -0.2286 -0.3660  0.7107
 1022SOL    HW1 3251   4.451   4.442   2.128  3.3145 -0.2145  0.2421
 1022SOL    HW2 3252   4.469   4.472   2.288  1.8429 -0.2455  0.4243
 1023SOL     OW 3253   2.517   3.991   1.700 -0.1867  0.1443  0.1513
 1023SOL    HW1 3254   2.426   3.955   1.717 -0.9293  1.3883 -0.9940
 1023SOL    HW2 3255   2.583   3.945   1.760 -1.4458 -1.2353  0.5345
 1024SOL     OW 3256   0.715   4.987   4.220 -0.0162  0.4075 -0.2547
 1024SOL    HW1 3257   0.727   4.889   4.238 -1.4147  0.3603  0.6003
 1024SOL    HW2 3258   0.736   5.039   4.303  2.1997  1.0020 -1.1232
 1025SOL     OW 3259   3.930   3.655   4.200 -0.0044 -0.4196  0.4371
 1025SOL    HW1 3260   3.961   3.687   4.110 -0.8944 -2.2612 -0.5805
 1025SOL    HW2 3261   4.008   3.615   4.249  0.5290  0.7802  0.5888
 1026SOL     OW 3262   2.252   1.897   1.118  0.0669 -0.0606 -0.1584
 1026SOL    HW1 3263   2.153   1.884   1.123 -0.2338  2.1170  0.7881
 1026SOL    HW2 3264   2.275   1.951   1.038 -0.1305  3.3374  1.8630
 1027SOL     OW 3265   0.384   0.006   3.630 -0.3165 -0.4514 -0.4323
 1027SOL    HW1 3266   0.287   0.032   3.633 -0.1366  0.1664  1.2840
 1027SOL    HW2 3267   0.419   0.019   3.537 -2.3175 -2.4867 -1.5735
 1028SOL     OW 3268   3.141   3.266   1.515 -1.0883  0.0419  0.3344
 1028SOL    HW1 3269   3.161   3.190   1.577  1.4386  1.9254  2.0774
 1028SOL    HW2 3270   3.050   3.302   1.535 -1.7116 -1.5410  0.5182
 1029SOL     OW 3271   1.425   0.038   2.702 -0.2939 -0.0428 -0.1232
 1029SOL    HW1 3272   1.367   0.110   2.663 -0.5468  0.3307  0.8887
 1029SOL    HW2 3273   1.367  -0.030   2.747 -0.0957 -1.2807 -1.6854
 1030SOL     OW 3274   1.558   3.848   5.126  0.0128  0.4548 -0.1491
 1030SOL    HW1 3275   1.612   3.907   5.185 -0.0637  0.5709 -0.1965
 1030SOL    HW2 3276   1.482   3.808   5.177 -0.3387  0.9365 -0.2932
 1031SOL     OW 3277   3.944   0.535   3.976  0.8239  0.3682  0.1350
 1031SOL    HW1 3278   4.042   0.550   3.987  1.2598 -0.4720 -2.0507
 1031SOL    HW2 3279   3.897   0.623   3.970  1.5771  0.7787  0.1057
 1032SOL     OW 3280   4.191   3.584   4.330 -0.5146 -0.2652  1.2824
 1032SOL    HW1 3281   4.212   3.488   4.311  1.0901  0.1843  0.5427
 1032SOL    HW2 3282   4.277   3.635   4.339 -1.3371  1.0155  2.1615
 1033SOL     OW 3283   1.649   2.109   2.162  0.3424  0.2454 -0.3507
 1033SOL    HW1 3284   1.701   2.143   2.084  0.9948 -3.2484 -1.6547
 1033SOL    HW2 3285   1.566   2.063   2.129  0.8298 -1.6340  0.9168
 1034SOL     OW 3286   0.620   2.185   0.798 -0.1694  0.0061 -0.7333
 1034SOL    HW1 3287   0.655   2.226   0.882 -1.4868 -1.8563  0.8071
 1034SOL    HW2 3288   0.695   2.170   0.734  1.6287 -1.9632  1.6254
 1035SOL     OW 3289   3.712   1.185   1.544 -0.1812  0.0786 -0.9131
 1035SOL    HW1 3290   3.689   1.149   1.635  1.1114  1.1214 -0.1288
 1035SOL    HW2 3291   3.710   1.111   1.477  3.2050 -1.7380  0.7671
 1036SOL     OW 3292   5.110   0.471   2.245  0.1248  0.2667  0.4924
 1036SOL    HW1 3293   5.150   0.395   2.296  0.7015  1.8584  2.5671
 1036SOL    HW2 3294   5.011   0.465   2.249 -0.0264 -2.6621 -3.0667
 1037SOL     OW 3295   3.176   4.371   4.685 -0.2312 -0.4034  0.0435
 1037SOL    HW1 3296   3.257   4.319   4.656  0.9920  2.0595 -1.3492
 1037SOL    HW2 3297   3.190   4.407   4.777 -0.1327 -0.7681  0.1692
 1038SOL     OW 3298   0.758   3.151   4.248  0.7620 -0.1211 -0.3666
 1038SOL    HW1 3299   0.766   3.171   4.150 -1.7557  0.4548 -0.5127
 1038SOL    HW2 3300   0.683   3.086   4.263  1.3859 -0.5334  1.1741
 1039SOL     OW 3301   4.421   1.609   2.769  0.2897 -0.7530  0.8114
 1039SOL    HW1 3302   4.473   1.661   2.837  0.4180  0.2810 -0.0549
 1039SOL    HW2 3303   4.426   1.512   2.792  1.3828 -0.5469  1.5729
 1040SOL     OW 3304   3.783   3.436   1.787  0.5018  0.2115  0.2482
 1040SOL    HW1 3305   3.820   3.366   1.848 -0.2178 -0.9271 -0.5601
 1040SOL    HW2 3306   3.743   3.510   1.841 -1.4687 -1.4751  1.2274
 1041SOL     OW 3307   0.554   0.964   0.704  0.3135  0.0689  0.0166
 1041SOL    HW1 3308   0.528   0.877   0.746  1.7255  0.0769  1.0139
 1041SOL    HW2 3309   0.475   1.004   0.658 -0.8011 -0.9253  0.9789
 1042SOL     OW 3310   0.120   2.201   1.357  0.1524 -0.0061  0.3315
 1042SOL    HW1 3311   0.037   2.151   1.383  0.0959  0.2336  0.6056
 1042SOL    HW2 3312   0.118   2.220   1.259 -0.2076  0.1676  0.3717
 1043SOL     OW 3313   0.268   1.009   0.674  0.2661 -0.1783  0.0005
 1043SOL    HW1 3314   0.275   0.949   0.593  1.4498 -0.2249  0.1162
 1043SOL    HW2 3315   0.240   0.955   0.753 -2.0205  0.0644 -0.5678
 1044SOL     OW 3316   0.423   1.282   0.185 -0.0912  0.1094  0.3621
 1044SOL    HW1 3317   0.385   1.224   0.113 -1.7535  0.6109  0.8082
 1044SOL    HW2 3318   0.350   1.314   0.245  1.0556  1.0416  1.3141
 1045SOL     OW 3319   2.801   4.963   3.480 -0.5264  0.4752 -0.6923
 1045SOL    HW1 3320   2.769   4.872   3.454 -1.8653  0.6342  0.2898
 1045SOL    HW2 3321   2.810   5.020   3.399 -1.1642 -0.0776 -1.1609
 1046SOL     OW 3322   3.620   3.418   3.615 -0.7709 -0.0624  0.3916
 1046SOL    HW1 3323   3.529   3.449   3.643 -0.5757 -2.0751  3.7967
 1046SOL    HW2 3324   3.689   3.485   3.643 -0.6740 -1.6331  4.5092
 1047SOL     OW 3325   0.744   2.492   2.472  0.1124 -0.0393  0.3147
 1047SOL    HW1 3326   0.783   2.426   2.536 -0.5050 -0.4431  0.2863
 1047SOL    HW2 3327   0.744   2.583   2.513 -0.9007 -0.3996  1.1792
 1048SOL     OW 3328   4.955   3.852   1.569 -0.2065  0.2453  0.1469
 1048SOL    HW1 3329   4.912   3.763   1.580  1.3837 -0.4955  0.7283
 1048SOL    HW2 3330   5.043   3.841   1.522  0.8400  1.2277  1.7592
 1049SOL     OW 3331   2.388   4.861   1.941 -0.6012 -0.2235  0.0955
 1049SOL    HW1 3332   2.361   4.947   1.899 -0.9288 -0.5876 -0.4451
 1049SOL    HW2 3333   2.460   4.819   1.887 -1.0018 -0.6781 -0.0865
 1050SOL     OW 3334   2.211   4.049   1.048  0.2739  0.0839  0.0196
 1050SOL    HW1 3335   2.127   4.075   1.001  0.4716 -0.8909 -0.9251
 1050SOL    HW2 3336   2.226   4.109   1.127 -1.1141  0.4867 -0.0016
 1051SOL     OW 3337   0.904   0.972   4.609 -0.1973  0.1580 -0.2640
 1051SOL    HW1 3338   0.966   0.893   4.601  0.6289  0.7012  0.6043
 1051SOL    HW2 3339   0.952   1.047   4.655 -0.6754  1.4999 -1.8920
 1052SOL     OW 3340   3.113   4.924   0.423 -0.2356  0.3269  0.0913
 1052SOL    HW1 3341   3.034   4.946   0.365 -1.3266 -1.1179  0.9516
 1052SOL    HW2 3342   3.116   4.987   0.500 -0.1909  0.7688 -0.2698
 1053SOL     OW 3343   1.000   1.954   0.849  0.0696 -0.2465  0.4394
 1053SOL    HW1 3344   0.962   1.863   0.863  0.0160 -0.4888 -1.0504
 1053SOL    HW2 3345   1.008   2.001   0.936 -1.1673 -1.1682  1.0773
 1054SOL     OW 3346   1.126   0.174   3.634  0.3585  0.6545  0.1666
 1054SOL    HW1 3347   1.155   0.268   3.617 -0.4006  1.0852  1.1652
 1054SOL    HW2 3348   1.132   0.154   3.731 -1.2782  0.3097  0.2275
 1055SOL     OW 3349   4.097   2.910   1.848 -0.3320  0.3589  0.1017
 1055SOL    HW1 3350   4.042   2.893   1.767 -2.2302  0.9438  1.1962
 1055SOL    HW2 3351   4.118   3.008   1.854  0.0856  0.2698  0.1603
 1056SOL     OW 3352   2.556   4.531   3.255  0.1997 -0.1100 -0.0102
 1056SOL    HW1 3353   2.647   4.492   3.269  0.6061  0.5230 -0.7903
 1056SOL    HW2 3354   2.487   4.468   3.290  0.8252 -1.5752 -1.2899
 1057SOL     OW 3355   1.475   0.297   5.001  0.2946  0.3484  0.1421
 1057SOL    HW1 3356   1.384   0.335   4.987  0.1037 -0.5157 -1.1029
 1057SOL    HW2 3357   1.471   0.224   5.069 -0.2614 -0.7894 -1.0860
 1058SOL     OW 3358   2.316   4.910   4.638  0.0461 -0.2955  0.2574
 1058SOL    HW1 3359   2.328   4.820   4.596  2.3597 -0.0056  0.1593
 1058SOL    HW2 3360   2.270   4.971   4.573  1.2345 -0.5764 -0.9051
 1059SOL     OW 3361   0.050   1.037   1.309 -0.1179  0.2441 -0.5185
 1059SOL    HW1 3362  -0.042   1.074   1.296  0.3752  0.7496 -2.8958
 1059SOL    HW2 3363   0.118   1.103   1.277  1.1309 -0.0883  1.2787
 1060SOL     OW 3364   2.848   4.684   3.157  0.4651  0.1338  0.1333
 1060SOL    HW1 3365   2.914   4.748   3.117  1.7128 -1.8950 -1.3136
 1060SOL    HW2 3366   2.768   4.677   3.097 -0.2429  1.2166  0.9288
 1061SOL     OW 3367   3.822   3.004   2.176  0.8571 -0.1870  0.4631
 1061SOL    HW1 3368   3.791   3.029   2.268 -0.2159 -1.1583  0.3793
 1061SOL    HW2 3369   3.917   3.034   2.164  0.0296  2.8316  0.7293
 1062SOL     OW 3370   0.168   4.478   4.590  0.1883 -0.4859  0.8378
 1062SOL    HW1 3371   0.102   4.495   4.516 -0.5797 -1.0497  1.3765
 1062SOL    HW2 3372   0.257   4.513   4.563  0.0042 -0.9665 -0.4917
 1063SOL     OW 3373   0.410   2.587   2.703 -0.1898 -0.0641 -0.2107
 1063SOL    HW1 3374   0.351   2.619   2.776 -1.4133 -0.6555 -0.9078
 1063SOL    HW2 3375   0.444   2.665   2.650 -1.3358  0.2307 -0.5330
 1064SOL     OW 3376   4.934   4.366   3.102 -0.1724  0.2534  0.0156
 1064SOL    HW1 3377   4.942   4.435   3.173 -0.2447  0.3821 -0.1002
 1064SOL    HW2 3378   4.871   4.398   3.031  0.0307  0.2004 -0.1904
 1065SOL     OW 3379   2.243   3.131   1.453 -0.1172  0.2157  0.4824
 1065SOL    HW1 3380   2.249   3.065   1.528  2.3613 -0.1259  0.0607
 1065SOL    HW2 3381   2.302   3.209   1.471 -0.4484  0.7318 -0.5481
 1066SOL     OW 3382   0.853   2.163   1.764 -0.1659 -0.1848 -0.2196
 1066SOL    HW1 3383   0.845   2.239   1.830 -0.4622 -0.5606  0.1830
 1066SOL    HW2 3384   0.765   2.151   1.717 -0.5672 -1.2003  0.7477
 1067SOL     OW 3385   1.124   2.684   3.028  0.2278  0.3508 -0.2464
 1067SOL    HW1 3386   1.046   2.621   3.036  1.3342 -1.1005 -0.5966
 1067SOL    HW2 3387   1.155   2.709   3.120 -0.5136  0.7961 -0.1024
 1068SOL     OW 3388   4.877   0.648   0.810 -0.0047 -0.0476  0.0957
 1068SOL    HW1 3389   4.863   0.659   0.909 -3.7267 -1.4267 -0.1429
 1068SOL    HW2 3390   4.904   0.553   0.791 -0.6610 -0.1640 -0.2834
 1069SOL     OW 3391   3.712   2.406   5.085 -0.2018 -0.0921 -0.3029
 1069SOL    HW1 3392   3.712   2.454   4.997  2.2393 -0.1159 -0.3893
 1069SOL    HW2 3393   3.726   2.308   5.070  1.6844  0.0654  0.0820
 1070SOL     OW 3394   2.905   3.875   3.718 -0.2305  0.0269  0.3779
 1070SOL    HW1 3395   2.833   3.821   3.674  1.0928 -0.5003 -1.2252
 1070SOL    HW2 3396   2.885   3.972   3.705 -0.7959 -0.1090  0.1713
 1071SOL     OW 3397   2.582   3.839   0.987  0.5677  0.7505 -0.2626
 1071SOL    HW1 3398   2.678   3.848   0.961  0.0324  1.3324 -2.1758
 1071SOL    HW2 3399   2.544   3.756   0.948 -0.0336  1.1907 -0.6378
 1072SOL     OW 3400   1.361   1.299   4.181 -0.0953  0.0206 -0.0599
 1072SOL    HW1 3401   1.286   1.278   4.243 -0.2701  0.6312 -0.0557
 1072SOL    HW2 3402   1.357   1.239   4.101  0.2621 -0.9233  0.6179
 1073SOL     OW 3403   2.505   5.052   0.656 -0.1603 -0.2493  0.3870
 1073SOL    HW1 3404   2.544   4.979   0.599  0.1813 -0.9886  1.5118
 1073SOL    HW2 3405   2.552   5.138   0.638  0.2118 -0.5633 -0.1517
 1074SOL     OW 3406   4.241   0.485   4.914  0.3063  0.3640 -0.1893
 1074SOL    HW1 3407   4.340   0.476   4.900  0.6753  2.9066  0.2156
 1074SOL    HW2 3408   4.211   0.422   4.985  1.6654 -0.3148 -0.1864
 1075SOL     OW 3409   3.586   1.846   4.133 -0.3160  0.4456  0.4034
 1075SOL    HW1 3410   3.504   1.870   4.081 -1.0992 -1.1247  0.8536
 1075SOL    HW2 3411   3.561   1.826   4.228  0.2336 -1.9331  0.1141
 1076SOL     OW 3412   1.884   0.626   4.039 -0.5771 -0.5309 -0.3023
 1076SOL    HW1 3413   1.815   0.637   3.967 -1.7324 -0.2390  0.7993
 1076SOL    HW2 3414   1.856   0.678   4.120 -0.2452 -2.2843  1.0078
 1077SOL     OW 3415   3.220   2.548   2.758  0.0362 -0.6156 -0.1339
 1077SOL    HW1 3416   3.312   2.586   2.763  0.6853 -2.1341  0.1391
 1077SOL    HW2 3417   3.161   2.608   2.704  1.1898  0.3629 -0.3240
 1078SOL     OW 3418   0.947   2.741   2.250  0.5337 -0.2530 -0.9846
 1078SOL    HW1 3419   0.927   2.835   2.277 -1.1857 -0.9815  0.5106
 1078SOL    HW2 3420   0.880   2.711   2.181 -0.3917 -1.0511  0.2071
 1079SOL     OW 3421   1.224   0.876   3.175 -0.3114 -0.3688  0.3774
 1079SOL    HW1 3422   1.291   0.949   3.190 -1.9668  1.0377  1.2023
 1079SOL    HW2 3423   1.266   0.804   3.119  2.3424 -0.2317  1.9976
 1080SOL     OW 3424   0.101   2.367   4.911 -0.0626 -1.1689 -0.0850
 1080SOL    HW1 3425   0.150   2.394   4.994  0.6032  0.3529 -0.9346
 1080SOL    HW2 3426   0.012   2.411   4.909 -0.0914 -1.2306 -0.1571
 1081SOL     OW 3427   0.033   0.337   2.565  0.2729  0.1151  0.3809
 1081SOL    HW1 3428  -0.044   0.314   2.625  0.2128 -1.2072 -0.1853
 1081SOL    HW2 3429   0.104   0.267   2.573 -0.2054 -0.7021 -1.8914
 1082SOL     OW 3430   4.062   1.646   3.008  0.6517  0.5596  0.3530
 1082SOL    HW1 3431   4.146   1.679   3.051  1.6074  0.7512 -1.5342
 1082SOL    HW2 3432   3.989   1.713   3.021  1.2095  1.0975  0.7351
 1083SOL     OW 3433   4.930   3.821   3.872 -0.1979  0.6984 -0.1984
 1083SOL    HW1 3434   4.832   3.834   3.854 -0.1286  1.4525 -0.0546
 1083SOL    HW2 3435   4.983   3.858   3.795 -0.0654 -1.6511 -1.3189
 1084SOL     OW 3436   4.328   4.731   3.995 -0.3082 -0.6812 -0.1049
 1084SOL    HW1 3437   4.400   4.781   3.946 -0.3025 -0.3049  0.2763
 1084SOL    HW2 3438   4.238   4.761   3.962 -0.3135 -0.1307  0.3847
 1085SOL     OW 3439   1.728   2.197   4.662  0.2249 -0.1074 -0.8265
 1085SOL    HW1 3440   1.819   2.235   4.647  1.2049 -1.6096  0.9022
 1085SOL    HW2 3441   1.659   2.260   4.626  1.6984  3.2095  1.6038
 1086SOL     OW 3442   2.379   0.613   3.927 -0.6099 -0.7977 -0.0213
 1086SOL    HW1 3443   2.397   0.699   3.878 -2.1693 -0.9097 -0.8636
 1086SOL    HW2 3444   2.442   0.542   3.894  2.0579  0.4131  2.0807
 1087SOL     OW 3445   1.262   1.107   4.918 -0.5458  0.2265 -0.4386
 1087SOL    HW1 3446   1.360   1.087   4.907 -0.9839 -0.9038 -2.9806
 1087SOL    HW2 3447   1.219   1.034   4.971 -0.4060 -0.5517 -1.3705
 1088SOL     OW 3448   4.826   5.132   4.863 -0.2020 -0.0726  0.3881
 1088SOL    HW1 3449   4.782   5.161   4.947  0.3355 -1.0157  1.0215
 1088SOL    HW2 3450   4.926   5.133   4.875 -0.0486  1.1965 -0.7294
 1089SOL     OW 3451   2.886   0.759   4.611 -0.1775  0.1013  0.2543
 1089SOL    HW1 3452   2.800   0.773   4.660 -0.3714  1.1372 -0.3481
 1089SOL    HW2 3453   2.960   0.747   4.677 -0.9601 -2.2597  0.7898
 1090SOL     OW 3454   0.722   1.506   2.122 -0.3145 -0.0409  0.0251
 1090SOL    HW1 3455   0.796   1.444   2.097 -0.2009 -0.8107  2.1330
 1090SOL    HW2 3456   0.637   1.455   2.134 -0.2887  0.2330  1.4926
 1091SOL     OW 3457   2.824   1.485   2.955 -0.4062 -0.3431 -0.1349
 1091SOL    HW1 3458   2.835   1.444   3.046  4.2479 -2.0800 -1.1989
 1091SOL    HW2 3459   2.728   1.480   2.928 -1.6452 -1.5686  3.8489
 1092SOL     OW 3460   2.980   3.754   1.494  0.3353  0.1185 -0.2755
 1092SOL    HW1 3461   3.008   3.770   1.400  1.3196  1.0082  0.1442
 1092SOL    HW2 3462   2.948   3.840   1.534 -0.4730 -0.3374  0.0850
 1093SOL     OW 3463   5.099   2.728   0.114  0.4264  0.2433 -0.3341
 1093SOL    HW1 3464   5.076   2.824   0.127  0.6863  0.4033 -1.0137
 1093SOL    HW2 3465   5.100   2.682   0.203  1.6639  1.1755  0.1677
 1094SOL     OW 3466   3.627   2.873   4.852 -0.4544  0.4952 -0.1796
 1094SOL    HW1 3467   3.661   2.933   4.924  0.8738  0.4410 -0.7268
 1094SOL    HW2 3468   3.692   2.872   4.776  0.1349 -2.4306  0.2221
 1095SOL     OW 3469   4.464   3.604   1.317  0.1084  0.1125 -0.8173
 1095SOL    HW1 3470   4.517   3.542   1.375 -0.1965  0.7615  0.1713
 1095SOL    HW2 3471   4.444   3.559   1.230 -1.1332 -1.6534  0.3243
 1096SOL     OW 3472   1.303   4.375   3.771  0.3202  0.4973 -0.3632
 1096SOL    HW1 3473   1.376   4.356   3.837 -0.3175 -0.1414  0.1770
 1096SOL    HW2 3474   1.306   4.307   3.698 -2.6075 -2.6793  2.1041
 1097SOL     OW 3475   4.376   0.024   0.074  0.1840 -0.4521 -0.8537
 1097SOL    HW1 3476   4.368   0.012   0.173 -2.0437  1.3868 -0.7111
 1097SOL    HW2 3477   4.353  -0.062   0.028 -1.4491 -0.6309  0.2180
 1098SOL     OW 3478   4.851   0.058   0.293 -0.0577  0.6852 -0.0843
 1098SOL    HW1 3479   4.917  -0.017   0.289  0.1702  0.8671  0.2383
 1098SOL    HW2 3480   4.891   0.136   0.341 -0.7029  0.5906  0.6348
 1099SOL     OW 3481   4.822   3.353   0.748 -0.7196 -0.6163 -0.8859
 1099SOL    HW1 3482   4.775   3.343   0.661  0.2272 -1.0040 -1.3646
 1099SOL    HW2 3483   4.870   3.269   0.771  0.1961 -0.0561 -0.6853
 1100SOL     OW 3484   4.563   3.368   3.237 -0.1525  0.1219 -0.0081
 1100SOL    HW1 3485   4.607   3.291   3.282 -0.8787 -0.0299  0.4566
 1100SOL    HW2 3486   4.623   3.448   3.242 -0.4896  0.3009  1.8563
 1101SOL     OW 3487   2.655   0.552   2.687  0.2604 -0.2172 -0.1138
 1101SOL    HW1 3488   2.657   0.535   2.786  1.8756  0.1090 -0.0664
 1101SOL    HW2 3489   2.725   0.619   2.663 -1.4034  1.2082 -1.2427
 1102SOL     OW 3490   3.300   0.907   3.853 -0.3369  0.0625  0.3587
 1102SOL    HW1 3491   3.333   0.850   3.929  1.3419  0.5449  0.0284
 1102SOL    HW2 3492   3.243   0.852   3.793  0.9505 -1.2078  0.2395
 1103SOL     OW 3493   2.118   1.297   3.833  0.1477  0.2595 -0.3826
 1103SOL    HW1 3494   2.104   1.395   3.819 -0.5457  0.0180 -1.4929
 1103SOL    HW2 3495   2.029   1.251   3.836  0.4813 -0.3929 -0.3000
 1104SOL     OW 3496   4.795   4.244   4.905 -0.0777 -0.0175 -0.3791
 1104SOL    HW1 3497   4.734   4.303   4.957 -1.3384 -1.5644 -0.0546
 1104SOL    HW2 3498   4.854   4.192   4.967  0.1275 -0.0727 -0.6143
 1105SOL     OW 3499   4.062   1.097   2.581 -0.5067  0.0529  0.5421
 1105SOL    HW1 3500   4.049   1.041   2.499 -0.5661  1.1513 -0.2177
 1105SOL    HW2 3501   4.141   1.157   2.567  1.2973 -1.7390  2.4206
 1106SOL     OW 3502   2.291   2.953   5.059  0.0768 -0.3613 -0.6576
 1106SOL    HW1 3503   2.297   3.049   5.031 -0.8539  0.4431  1.6982
 1106SOL    HW2 3504   2.330   2.942   5.150 -1.2432 -1.9234 -0.2386
 1107SOL     OW 3505   3.965   3.321   3.782  0.4094  0.2287 -0.1721
 1107SOL    HW1 3506   3.922   3.389   3.721 -0.3241 -1.2433 -1.3686
 1107SOL    HW2 3507   4.061   3.344   3.794  0.6582  0.4197 -2.1602
 1108SOL     OW 3508   1.867   0.010   4.148 -0.7470 -0.0088 -0.3754
 1108SOL    HW1 3509   1.917  -0.076   4.139 -0.3882  0.0147  1.1532
 1108SOL    HW2 3510   1.806   0.022   4.069 -0.5168 -1.4654 -0.7970
 1109SOL     OW 3511   4.640   4.068   3.387 -0.1212 -0.7413 -0.3585
 1109SOL    HW1 3512   4.717   4.099   3.333 -0.1639  0.4326  0.2300
 1109SOL    HW2 3513   4.651   3.971   3.409  0.5608 -0.8850 -1.3123
 1110SOL     OW 3514   0.311   4.122   4.146  0.4517  0.2364 -0.8194
 1110SOL    HW1 3515   0.335   4.037   4.099 -3.1251 -2.9236  2.3276
 1110SOL    HW2 3516   0.380   4.143   4.214  1.8746  0.5449 -2.2958
 1111SOL     OW 3517   1.283   1.400   5.014 -0.4465 -0.1236 -0.3271
 1111SOL    HW1 3518   1.269   1.301   5.026 -0.7137  0.0110  0.5049
 1111SOL    HW2 3519   1.307   1.441   5.102 -0.1782  0.5309 -0.7022
 1112SOL     OW 3520   3.601   5.054   4.561 -0.5808 -0.4953 -0.5009
 1112SOL    HW1 3521   3.572   5.048   4.465 -0.1555 -0.2135 -0.6482
 1112SOL    HW2 3522   3.596   5.149   4.591 -0.6624 -0.5765 -0.2550
 1113SOL     OW 3523   2.239   4.234   0.705  0.1742 -0.2827  0.2768
 1113SOL    HW1 3524   2.266   4.187   0.621 -1.8323  1.6309 -1.5740
 1113SOL    HW2 3525   2.285   4.323   0.709  0.9355 -0.7132  1.7139
 1114SOL     OW 3526   2.825   2.117   0.695  0.3662 -0.0419  0.3356
 1114SOL    HW1 3527   2.839   2.027   0.655  1.5806  0.6015 -0.7610
 1114SOL    HW2 3528   2.727   2.137   0.699 -0.0803 -2.2065  2.5019
 1115SOL     OW 3529   0.491   2.239   4.950 -0.0953 -0.5311 -0.1605
 1115SOL    HW1 3530   0.526   2.188   4.871  1.3479 -0.3002  0.2958
 1115SOL    HW2 3531   0.433   2.180   5.005  0.7577 -1.3997 -0.1678
 1116SOL     OW 3532   4.443   3.018   3.331 -1.0096  0.1550  0.1902
 1116SOL    HW1 3533   4.464   3.069   3.414 -0.8623  1.5622 -0.6781
 1116SOL    HW2 3534   4.523   2.964   3.305 -1.1088 -0.4154  1.0342
 1117SOL     OW 3535   3.842   3.198   4.996 -0.2965  0.2559 -0.2805
 1117SOL    HW1 3536   3.823   3.287   5.037 -3.4696 -0.4248  0.0015
 1117SOL    HW2 3537   3.852   3.208   4.897 -1.8085  0.8575 -0.4089
 1118SOL     OW 3538   4.848   3.221   1.539 -0.0178  0.1320 -0.1587
 1118SOL    HW1 3539   4.874   3.124   1.534 -1.9347 -0.3900 -3.0469
 1118SOL    HW2 3540   4.921   3.277   1.501 -0.6658 -0.7388 -2.9284
 1119SOL     OW 3541   1.595   4.470   0.747 -0.4226  0.3061  0.0225
 1119SOL    HW1 3542   1.592   4.554   0.693 -0.1832 -0.5035 -1.3177
 1119SOL    HW2 3543   1.689   4.434   0.746 -1.1078 -1.6894 -2.2752
 1120SOL     OW 3544   2.703   2.882   0.032 -0.3711  0.0749 -0.4610
 1120SOL    HW1 3545   2.677   2.929  -0.052 -0.9185  1.0365  0.2263
 1120SOL    HW2 3546   2.678   2.938   0.111  1.4579 -0.1302  0.3253
 1121SOL     OW 3547   0.252   3.401   3.085 -0.1939 -0.9285  0.3004
 1121SOL    HW1 3548   0.166   3.441   3.116 -1.1562 -2.5040 -0.2098
 1121SOL    HW2 3549   0.288   3.455   3.009 -0.4387  0.0491  0.8630
 1122SOL     OW 3550   5.099   1.957   4.056  0.3036  0.6324 -0.2539
 1122SOL    HW1 3551   5.128   1.981   3.963  2.5695  2.0369  0.7185
 1122SOL    HW2 3552   5.126   1.862   4.076  0.3673  0.5326 -0.8061
 1123SOL     OW 3553   0.324   2.587   3.814  0.3852 -0.7044  0.0083
 1123SOL    HW1 3554   0.224   2.594   3.809  0.5666  1.8723 -3.7834
 1123SOL    HW2 3555   0.359   2.657   3.876 -0.0908 -1.9252  1.7318
 1124SOL     OW 3556   5.127   0.930   4.438  0.7211 -0.4780  0.2251
 1124SOL    HW1 3557   5.088   0.947   4.348 -1.3916 -0.8695  1.0070
 1124SOL    HW2 3558   5.144   1.017   4.484 -0.8916 -0.2676  0.4988
 1125SOL     OW 3559   1.862   3.478   4.791  0.1077 -0.5932  0.4809
 1125SOL    HW1 3560   1.850   3.571   4.825  0.3979  0.2864 -1.6536
 1125SOL    HW2 3561   1.781   3.424   4.813 -1.0929  0.8363 -0.2113
 1126SOL     OW 3562   4.230   2.169   2.328  0.2326 -0.3246 -0.3979
 1126SOL    HW1 3563   4.233   2.261   2.368  1.7896 -0.4018 -0.2545
 1126SOL    HW2 3564   4.175   2.171   2.245 -1.2957  0.3121  0.5995
 1127SOL     OW 3565   3.435   0.697   2.926 -0.9353 -0.1493  0.1920
 1127SOL    HW1 3566   3.481   0.691   2.837 -0.1475  0.2973  0.5510
 1127SOL    HW2 3567   3.383   0.613   2.943 -0.6372 -0.4705 -0.4411
 1128SOL     OW 3568   3.765   4.641   4.812 -0.1877  0.0114  0.7841
 1128SOL    HW1 3569   3.804   4.658   4.722 -2.1299  0.4878 -0.0301
 1128SOL    HW2 3570   3.722   4.551   4.813  0.6249 -0.3845  1.5618
 1129SOL     OW 3571   3.188   3.137   2.768 -0.5856  0.1367 -0.4382
 1129SOL    HW1 3572   3.238   3.069   2.714 -3.1448 -1.5823 -0.8171
 1129SOL    HW2 3573   3.178   3.221   2.714  1.8376  0.5482 -0.3214
 1130SOL     OW 3574   4.019   0.615   0.514  0.4036 -0.1895  0.7163
 1130SOL    HW1 3575   3.954   0.543   0.538 -0.7147  0.1048 -1.2710
 1130SOL    HW2 3576   3.971   0.694   0.477  1.8552  0.0781 -0.7267
 1131SOL     OW 3577   3.574   1.176   4.436 -0.5020  0.2080 -0.2624
 1131SOL    HW1 3578   3.614   1.268   4.431 -1.6124  0.7205  0.0215
 1131SOL    HW2 3579   3.529   1.155   4.349  0.9254 -0.6504 -0.8354
 1132SOL     OW 3580   3.024   0.484   3.119 -0.0291 -0.3699  0.7050
 1132SOL    HW1 3581   3.074   0.522   3.041 -0.3179  0.4987  0.9287
 1132SOL    HW2 3582   3.080   0.493   3.202  0.6873 -2.1696  0.4778
 1133SOL     OW 3583   4.230   4.248   4.170  0.1485 -0.2861 -0.6482
 1133SOL    HW1 3584   4.260   4.338   4.137  1.5641 -0.2080  0.7548
 1133SOL    HW2 3585   4.244   4.180   4.098  1.3390  0.2146 -0.9142
 1134SOL     OW 3586   4.096   1.068   2.146  0.4437 -0.1793  0.2887
 1134SOL    HW1 3587   4.185   1.042   2.109 -0.1650 -0.6690 -0.8961
 1134SOL    HW2 3588   4.066   1.153   2.103  0.3023 -0.0545  0.6306
 1135SOL     OW 3589   2.341   1.813   2.453 -0.6168 -0.2352 -0.2505
 1135SOL    HW1 3590   2.388   1.832   2.540 -1.5933 -2.3893  0.8321
 1135SOL    HW2 3591   2.255   1.863   2.450 -0.9591 -0.7687  0.4119
 1136SOL     OW 3592   4.720   2.896   3.936 -0.3654 -0.0439  0.2648
 1136SOL    HW1 3593   4.683   2.946   4.015 -0.2845 -0.5927  0.6508
 1136SOL    HW2 3594   4.652   2.897   3.862 -0.2261  0.9443  0.1301
 1137SOL     OW 3595   2.463   2.680   0.005 -0.2378 -0.2991  0.0509
 1137SOL    HW1 3596   2.462   2.757   0.068 -0.4252 -2.0993  2.3682
 1137SOL    HW2 3597   2.520   2.702  -0.074  1.6264  1.3722  1.7539
 1138SOL     OW 3598   1.043   1.951   3.084  0.1362  0.2461  0.0657
 1138SOL    HW1 3599   1.080   1.916   2.998 -0.0208  1.6676 -0.5980
 1138SOL    HW2 3600   0.944   1.944   3.083  0.2059 -2.5625  1.4150
 1139SOL     OW 3601   1.502   4.212   0.114  0.1269 -1.1070 -0.4014
 1139SOL    HW1 3602   1.482   4.303   0.078  0.1438 -0.7957  0.3545
 1139SOL    HW2 3603   1.597   4.189   0.095  0.3090 -0.6856 -0.0155
 1140SOL     OW 3604   2.275   4.082   0.499  0.7203 -0.1201  0.2438
 1140SOL    HW1 3605   2.249   4.058   0.405  2.0459 -1.3354  0.1563
 1140SOL    HW2 3606   2.329   4.008   0.538  3.4983  1.9410  0.6097
 1141SOL     OW 3607   1.592   2.297   1.079 -0.2389 -0.0205 -0.2970
 1141SOL    HW1 3608   1.521   2.367   1.086  0.2619  0.4754 -0.0401
 1141SOL    HW2 3609   1.554   2.207   1.100 -0.5862  0.3612  0.7757
 1142SOL     OW 3610   2.093   0.827   5.147  0.0040  0.5254 -0.1843
 1142SOL    HW1 3611   2.007   0.853   5.190 -0.7281 -0.8323 -0.7596
 1142SOL    HW2 3612   2.102   0.873   5.059  0.3383  1.4057  0.2989
 1143SOL     OW 3613   3.269   4.933   4.754  0.0093  0.0650 -0.8144
 1143SOL    HW1 3614   3.357   4.885   4.755 -0.6564 -1.1894  0.7751
 1143SOL    HW2 3615   3.243   4.952   4.660  1.4197 -0.5724 -1.3671
 1144SOL     OW 3616   1.516   4.419   3.950  0.4846 -0.4246 -0.5575
 1144SOL    HW1 3617   1.531   4.505   3.901 -0.3653  0.5878  0.8758
 1144SOL    HW2 3618   1.592   4.404   4.014 -0.0048 -0.0510  0.1219
 1145SOL     OW 3619   1.536   3.581   2.194  0.5436 -0.3821  0.3135
 1145SOL    HW1 3620   1.563   3.676   2.179  0.2775 -0.4929 -1.0396
 1145SOL    HW2 3621   1.573   3.524   2.121 -0.2158 -1.1312  0.4917
 1146SOL     OW 3622   1.044   2.787   4.468 -0.0884  0.0580  0.0960
 1146SOL    HW1 3623   1.129   2.818   4.512  0.3407  0.5895 -1.0520
 1146SOL    HW2 3624   1.035   2.688   4.480  0.8612 -0.0584 -0.0012
 1147SOL     OW 3625   1.108   1.362   4.524  0.3715 -0.0734  0.0318
 1147SOL    HW1 3626   1.038   1.413   4.474 -0.1100 -1.0806 -0.3465
 1147SOL    HW2 3627   1.187   1.421   4.539  1.0682 -0.0939 -3.0084
 1148SOL     OW 3628   3.707   2.587   0.926  0.2912 -0.2243  0.4653
 1148SOL    HW1 3629   3.611   2.611   0.938  0.1877 -1.1380  1.7675
 1148SOL    HW2 3630   3.760   2.668   0.903 -0.5961  0.5296  1.0434
 1149SOL     OW 3631   4.935   4.542   3.337 -0.2632 -0.2826  0.5660
 1149SOL    HW1 3632   5.026   4.515   3.369 -0.2035 -0.6802  0.0837
 1149SOL    HW2 3633   4.896   4.609   3.400  0.5702  0.2718  0.5183
 1150SOL     OW 3634   2.136   5.154   4.936  0.0705  0.4179 -0.0099
 1150SOL    HW1 3635   2.138   5.055   4.924 -1.4763  0.2968  0.4751
 1150SOL    HW2 3636   2.054   5.180   4.987 -1.4487  2.2758 -3.1053
 1151SOL     OW 3637   1.521   2.729   1.683  0.1802  0.3984  0.1498
 1151SOL    HW1 3638   1.534   2.633   1.655 -0.4696  0.6674 -1.1549
 1151SOL    HW2 3639   1.464   2.732   1.765  0.0951 -0.3432  0.1278
 1152SOL     OW 3640   0.298   1.713   2.547 -0.1837  0.1065  0.1064
 1152SOL    HW1 3641   0.307   1.742   2.642 -0.5212 -1.6171  0.7032
 1152SOL    HW2 3642   0.376   1.747   2.494  1.2181 -0.7655  1.5202
 1153SOL     OW 3643   5.149   4.493   3.473  0.2204 -0.0686  0.3257
 1153SOL    HW1 3644   5.207   4.418   3.440  0.3128 -0.2666  0.9185
 1153SOL    HW2 3645   5.207   4.563   3.514 -0.0329 -1.3842  3.1889
 1154SOL     OW 3646   0.001   3.311   4.779  0.7543  0.1445 -0.2274
 1154SOL    HW1 3647   0.022   3.359   4.864  3.8191  1.1021 -1.4083
 1154SOL    HW2 3648   0.055   3.227   4.774 -2.9865 -2.6016  0.8350
 1155SOL     OW 3649   4.106   0.474   2.534 -0.2459  0.0074  0.5979
 1155SOL    HW1 3650   4.118   0.544   2.463  0.8251 -1.2198 -0.5093
 1155SOL    HW2 3651   4.010   0.450   2.542 -0.6908  1.8936  1.3260
 1156SOL     OW 3652   0.735   4.526   0.417 -0.4541  0.5280  0.6420
 1156SOL    HW1 3653   0.744   4.580   0.501  2.2227  0.1046  0.7151
 1156SOL    HW2 3654   0.665   4.567   0.358 -1.3853  1.6442  2.4351
 1157SOL     OW 3655   2.974   1.568   1.479 -0.8182 -0.1750 -0.2831
 1157SOL    HW1 3656   2.956   1.513   1.397  1.0161  1.2060 -1.7069
 1157SOL    HW2 3657   2.997   1.507   1.555 -1.2534 -1.4569 -1.1403
 1158SOL     OW 3658   1.083   5.011   4.146  0.6198 -0.4578 -0.3882
 1158SOL    HW1 3659   0.989   5.000   4.177  0.4112 -1.2106 -1.2244
 1158SOL    HW2 3660   1.095   5.102   4.107  0.3987 -0.1580  0.2384
 1159SOL     OW 3661   2.972   2.368   2.814  0.3688 -0.3508 -0.1398
 1159SOL    HW1 3662   2.959   2.302   2.740  0.4363 -0.5450  0.0208
 1159SOL    HW2 3663   3.056   2.420   2.798 -0.5898  0.9152 -1.1875
 1160SOL     OW 3664   1.112   0.239   2.625 -0.4739 -0.5314 -0.2633
 1160SOL    HW1 3665   1.030   0.214   2.573  0.5511 -2.9679 -0.8079
 1160SOL    HW2 3666   1.121   0.179   2.704 -0.4790  1.3144  1.2015
 1161SOL     OW 3667   3.848   1.560   2.337  0.7574 -0.3808  0.0542
 1161SOL    HW1 3668   3.902   1.588   2.417  0.0938 -0.1768  0.4331
 1161SOL    HW2 3669   3.830   1.640   2.280  2.6917 -0.7930 -1.2163
 1162SOL     OW 3670   4.108   2.652   1.629  0.1514  0.2611  0.2482
 1162SOL    HW1 3671   4.034   2.599   1.586 -0.5706  2.1868 -0.9932
 1162SOL    HW2 3672   4.103   2.640   1.728 -1.9312  0.4386  0.2123
 1163SOL     OW 3673   3.281   3.587   1.149  0.4543 -0.4680  0.0992
 1163SOL    HW1 3674   3.365   3.560   1.102  0.6752 -0.6709  0.5968
 1163SOL    HW2 3675   3.277   3.541   1.238  0.3182  0.3434  0.5160
 1164SOL     OW 3676   4.845   1.440   1.961  0.0142 -0.1025 -0.0413
 1164SOL    HW1 3677   4.849   1.366   1.895 -1.2571  1.3830 -1.8765
 1164SOL    HW2 3678   4.750   1.465   1.978  0.4249  1.2956  0.3112
 1165SOL     OW 3679   4.179   2.405   4.604  0.5094 -0.8479 -0.4928
 1165SOL    HW1 3680   4.239   2.484   4.607  2.6867 -2.4198  0.1181
 1165SOL    HW2 3681   4.151   2.388   4.509 -0.9292  1.2447 -0.5010
 1166SOL     OW 3682   2.884   1.364   4.283 -0.1942 -0.4544  0.6447
 1166SOL    HW1 3683   2.789   1.332   4.284 -0.4606  0.2222 -0.8315
 1166SOL    HW2 3684   2.945   1.286   4.266 -0.6648 -0.5874 -0.5446
 1167SOL     OW 3685   3.562   4.679   0.140  0.6773 -0.0701  0.0714
 1167SOL    HW1 3686   3.629   4.660   0.068  0.3029  1.3907 -0.7169
 1167SOL    HW2 3687   3.470   4.659   0.106  0.2720  2.6544 -0.7594
 1168SOL     OW 3688   0.765   0.099   2.892 -0.1315  0.7677  0.3104
 1168SOL    HW1 3689   0.780   0.126   2.987  0.5466  1.7811 -0.0723
 1168SOL    HW2 3690   0.774   0.179   2.832  1.0019 -0.1312 -0.7637
 1169SOL     OW 3691   0.632   3.145   3.195  0.3318  0.2529  0.2623
 1169SOL    HW1 3692   0.660   3.236   3.225 -1.0922  0.7988  0.0098
 1169SOL    HW2 3693   0.547   3.120   3.241  0.3107 -0.6375 -0.2402
 1170SOL     OW 3694   1.494   2.997   3.026 -0.3693 -0.4684 -0.4132
 1170SOL    HW1 3695   1.506   2.991   3.125  0.3209  1.5297 -0.3177
 1170SOL    HW2 3696   1.397   3.007   3.004 -0.4215  0.7176  0.2315
 1171SOL     OW 3697   0.536   5.146   3.375  0.1123  0.2646  0.0284
 1171SOL    HW1 3698   0.504   5.216   3.310 -0.9492 -0.1394  0.0884
 1171SOL    HW2 3699   0.631   5.124   3.355  0.5189  1.8180  0.0944
 1172SOL     OW 3700   3.915   0.422   3.619 -0.0977 -0.1476 -0.0465
 1172SOL    HW1 3701   3.905   0.441   3.521 -1.1540 -0.5288 -0.0149
 1172SOL    HW2 3702   4.010   0.395   3.637 -0.1750 -1.2376 -1.1647
 1173SOL     OW 3703   3.527   4.110   4.165  0.5646  0.1214  0.2669
 1173SOL    HW1 3704   3.600   4.126   4.098 -0.4940  2.2202 -0.4852
 1173SOL    HW2 3705   3.481   4.024   4.145 -0.2135  1.0296 -2.2578
 1174SOL     OW 3706   1.177   1.737   2.239  0.0124  0.1766 -0.4942
 1174SOL    HW1 3707   1.175   1.664   2.170 -0.3692  0.3119 -0.6261
 1174SOL    HW2 3708   1.120   1.813   2.209 -2.3113 -0.8135  1.1560
 1175SOL     OW 3709   3.016   0.497   1.909 -0.4244  0.3481  0.4816
 1175SOL    HW1 3710   2.949   0.571   1.913 -1.1048 -0.2620  0.5111
 1175SOL    HW2 3711   3.068   0.496   1.994  1.3931  2.4182 -0.4991
 1176SOL     OW 3712   2.965   0.277   0.623  0.2422  0.2002  0.1238
 1176SOL    HW1 3713   3.031   0.261   0.550 -0.8080 -0.3597 -0.7375
 1176SOL    HW2 3714   2.985   0.216   0.700 -0.6552 -1.7517 -1.0907
 1177SOL     OW 3715   0.735   1.020   3.685  0.3724 -0.1025  0.0918
 1177SOL    HW1 3716   0.713   1.095   3.749  0.5445 -0.8805  1.0910
 1177SOL    HW2 3717   0.750   1.058   3.594  0.1328  1.0479  0.5049
 1178SOL     OW 3718   1.423   2.417   0.027  0.0006 -0.1959  0.1717
 1178SOL    HW1 3719   1.405   2.414   0.126 -1.9915  0.0490 -0.1302
 1178SOL    HW2 3720   1.428   2.324  -0.009  0.8753 -0.2880  0.5166
 1179SOL     OW 3721   4.850   2.762   4.225  0.6314 -1.0038 -0.3863
 1179SOL    HW1 3722   4.781   2.727   4.161 -0.7889  0.4031  0.3065
 1179SOL    HW2 3723   4.939   2.762   4.180 -0.1094 -1.2024 -1.9358
 1180SOL     OW 3724   1.413   0.404   3.359  0.0996  0.1461  0.2297
 1180SOL    HW1 3725   1.443   0.403   3.264  0.3677  1.5696  0.2864
 1180SOL    HW2 3726   1.444   0.487   3.403  0.7574 -0.9044  1.8423
 1181SOL     OW 3727   2.281   4.892   0.709 -0.1487  0.0188  0.0934
 1181SOL    HW1 3728   2.365   4.943   0.689  0.6149 -1.3659 -0.4137
 1181SOL    HW2 3729   2.230   4.877   0.624 -0.0565 -0.5618  0.1348
 1182SOL     OW 3730   0.824   0.685   3.449 -0.1189  0.4842  0.0680
 1182SOL    HW1 3731   0.881   0.745   3.393 -1.7144  1.2875 -0.7471
 1182SOL    HW2 3732   0.883   0.627   3.506  1.4975  0.9258 -1.0931
 1183SOL     OW 3733   3.785   4.935   2.611 -0.1136 -0.3053 -0.0515
 1183SOL    HW1 3734   3.775   5.035   2.610 -0.9526 -0.3752  0.0986
 1183SOL    HW2 3735   3.746   4.897   2.528 -0.2479 -0.5371  0.1147
 1184SOL     OW 3736   4.393   4.615   4.643 -0.0021 -0.7105  0.1520
 1184SOL    HW1 3737   4.411   4.544   4.711  2.1886 -0.8101 -0.4339
 1184SOL    HW2 3738   4.480   4.643   4.601 -1.0496  0.8730 -1.0785
 1185SOL     OW 3739   2.301   1.687   3.515 -0.5583 -0.1472  0.2940
 1185SOL    HW1 3740   2.354   1.756   3.565 -0.4208 -0.2948  0.3524
 1185SOL    HW2 3741   2.258   1.729   3.435 -1.4843  0.2935  1.0030
 1186SOL     OW 3742   4.168   3.473   1.797  0.1038 -0.0113  0.4294
 1186SOL    HW1 3743   4.196   3.516   1.882  1.1177  2.7432 -1.1809
 1186SOL    HW2 3744   4.101   3.531   1.750 -0.7733 -1.6714 -0.4821
 1187SOL     OW 3745   3.878   4.943   4.586 -0.3790  0.5274  0.4016
 1187SOL    HW1 3746   3.789   4.983   4.608  0.4965  1.7281  1.9585
 1187SOL    HW2 3747   3.949   4.988   4.640  1.3207  0.2386 -1.4526
 1188SOL     OW 3748   4.220   3.050   3.180  0.2560 -0.1191 -0.1963
 1188SOL    HW1 3749   4.301   3.039   3.238 -0.2957  1.3761  0.9183
 1188SOL    HW2 3750   4.142   3.004   3.221  0.3145 -0.7802 -0.8056
 1189SOL     OW 3751   1.124   2.491   1.370  0.6258 -0.6729  0.0980
 1189SOL    HW1 3752   1.101   2.396   1.348  2.1923 -1.5355  1.9174
 1189SOL    HW2 3753   1.050   2.531   1.424 -0.5300 -0.4633 -1.5719
 1190SOL     OW 3754   3.665   1.385   3.124 -0.1040 -0.1145  0.2190
 1190SOL    HW1 3755   3.695   1.433   3.206  0.2756 -1.2563  0.7561
 1190SOL    HW2 3756   3.673   1.447   3.045  1.0062  0.4924  0.7860
 1191SOL     OW 3757   2.357   3.965   2.150  0.1379 -0.4360  0.7856
 1191SOL    HW1 3758   2.279   3.924   2.197  0.1786 -1.4525  0.0136
 1191SOL    HW2 3759   2.397   3.897   2.088 -0.5243  1.1121 -1.4645
 1192SOL     OW 3760   4.551   0.057   0.894 -0.3154 -0.4278 -0.8851
 1192SOL    HW1 3761   4.555   0.037   0.992 -1.3596 -0.7639 -0.8991
 1192SOL    HW2 3762   4.459   0.090   0.870 -0.0164 -0.1730 -1.7179
 1193SOL     OW 3763   0.275   0.890   2.766  0.3764 -0.0661 -1.1868
 1193SOL    HW1 3764   0.294   0.958   2.837  1.2488 -1.9780  0.5343
 1193SOL    HW2 3765   0.319   0.918   2.680  0.9544  1.3859 -0.4461
 1194SOL     OW 3766   0.503   3.410   5.059 -0.2740  0.1743  0.2677
 1194SOL    HW1 3767   0.601   3.404   5.040 -0.3423  1.1009 -0.4699
 1194SOL    HW2 3768   0.452   3.374   4.980 -0.5365 -1.0849  0.9842
 1195SOL     OW 3769   4.713   1.038   2.798 -0.2071  0.3244 -0.1324
 1195SOL    HW1 3770   4.689   1.130   2.768 -2.0314 -0.6833 -2.0771
 1195SOL    HW2 3771   4.756   1.042   2.888 -0.9662  2.9876  0.1962
 1196SOL     OW 3772   3.061   5.043   1.849 -0.1046 -0.2858  0.1872
 1196SOL    HW1 3773   3.064   5.096   1.765 -0.8583  1.1755  1.0458
 1196SOL    HW2 3774   3.142   5.064   1.905  0.6388 -1.6035 -0.3361
 1197SOL     OW 3775   2.502   1.550   1.879 -0.2472  0.0090 -0.2083
 1197SOL    HW1 3776   2.567   1.478   1.854  2.0475  0.3174  3.8710
 1197SOL    HW2 3777   2.446   1.518   1.956 -2.6576  0.9729 -1.4699
 1198SOL     OW 3778   2.677   3.804   1.830 -0.3071  0.2175 -0.5350
 1198SOL    HW1 3779   2.668   3.705   1.823  2.1321 -0.0733 -0.3469
 1198SOL    HW2 3780   2.688   3.830   1.926  1.7544  0.3257 -0.7547
 1199SOL     OW 3781   1.560   2.714   3.718 -0.3219  0.5608  0.2988
 1199SOL    HW1 3782   1.616   2.702   3.800 -2.0588 -0.6279  1.3692
 1199SOL    HW2 3783   1.530   2.625   3.685 -0.8025  1.1202 -0.8077
 1200SOL     OW 3784   3.060   2.070   4.230  0.4006  0.0012  0.0205
 1200SOL    HW1 3785   3.117   2.153   4.235 -0.4303  0.5404  1.0447
 1200SOL    HW2 3786   3.097   2.001   4.292  0.5420 -0.0380 -0.1069
 1201SOL     OW 3787   1.452   0.028   3.193  1.4977  0.0265  0.7022
 1201SOL    HW1 3788   1.462   0.082   3.109 -0.3456 -0.5688  0.0617
 1201SOL    HW2 3789   1.450  -0.070   3.170  1.1681 -0.1528  1.4633
 1202SOL     OW 3790   0.506   0.033   2.937  0.2774  0.0251  0.0025
 1202SOL    HW1 3791   0.475   0.072   3.024  0.7283  0.0745  0.1440
 1202SOL    HW2 3792   0.603   0.055   2.924  0.1116  0.3512 -0.6984
 1203SOL     OW 3793   1.325   1.751   2.489  0.3212  0.6252  0.0155
 1203SOL    HW1 3794   1.386   1.672   2.479  1.0246  1.0666  0.6679
 1203SOL    HW2 3795   1.281   1.770   2.402 -1.4248 -1.7013  0.2836
 1204SOL     OW 3796   1.236   3.898   3.280  0.6066 -0.4668  0.0382
 1204SOL    HW1 3797   1.324   3.927   3.241  0.4902 -1.5578 -1.0731
 1204SOL    HW2 3798   1.163   3.917   3.214 -0.0223  0.4610  0.9687
 1205SOL     OW 3799   4.785   4.926   4.699 -0.3024  0.8388 -0.4507
 1205SOL    HW1 3800   4.806   5.005   4.758  0.5709 -0.2704  0.7884
 1205SOL    HW2 3801   4.841   4.931   4.616  1.2457  0.5334  0.5247
 1206SOL     OW 3802   3.455   4.706   1.920  0.1603  0.1830  0.0547
 1206SOL    HW1 3803   3.452   4.779   1.850  0.8163  1.0414  0.8966
 1206SOL    HW2 3804   3.533   4.647   1.903  0.3498  0.4223  0.0860
 1207SOL     OW 3805   3.630   4.492   1.065 -0.2255  0.3343  0.5326
 1207SOL    HW1 3806   3.578   4.458   1.143 -0.2884  0.7787  0.6848
 1207SOL    HW2 3807   3.611   4.589   1.051  2.2017  1.1016  1.9632
 1208SOL     OW 3808   1.851   4.130   4.594 -0.3192  0.1754  0.0779
 1208SOL    HW1 3809   1.836   4.069   4.516 -1.6009 -0.1086  0.5203
 1208SOL    HW2 3810   1.794   4.100   4.671  1.3329  0.0914  1.3413
 1209SOL     OW 3811   2.567   3.809   3.157 -0.1174  0.3726  0.0416
 1209SOL    HW1 3812   2.517   3.803   3.244  2.0976  1.0545  1.4495
 1209SOL    HW2 3813   2.582   3.718   3.120  3.2716 -0.5864  3.1250
 1210SOL     OW 3814   1.898   0.427   0.954  0.4784 -0.0017 -0.9347
 1210SOL    HW1 3815   1.894   0.526   0.966  0.4600  0.2338 -2.6042
 1210SOL    HW2 3816   1.903   0.406   0.856  0.7947 -1.6441 -0.5875
 1211SOL     OW 3817   0.776   0.955   3.147 -0.6487 -0.4787 -0.1571
 1211SOL    HW1 3818   0.825   0.993   3.069 -0.9644 -0.1966 -0.2207
 1211SOL    HW2 3819   0.695   0.905   3.115  0.6532 -2.6987 -0.2193
 1212SOL     OW 3820   3.488   3.445   0.564 -0.0123  0.1182 -0.3149
 1212SOL    HW1 3821   3.553   3.424   0.491 -0.3582 -1.8911 -0.1214
 1212SOL    HW2 3822   3.466   3.542   0.562 -0.9984 -0.0204 -3.7441
 1213SOL     OW 3823   3.801   2.363   3.600  0.1968  0.7611  0.4937
 1213SOL    HW1 3824   3.879   2.412   3.562 -1.7059  2.2039 -1.8717
 1213SOL    HW2 3825   3.786   2.392   3.695  1.0300  2.4037  0.1607
 1214SOL     OW 3826   1.133   2.760   0.713  0.6218  0.1760 -0.7494
 1214SOL    HW1 3827   1.215   2.817   0.700  0.7578  0.0320 -0.5220
 1214SOL    HW2 3828   1.091   2.783   0.800 -0.0613  0.8489 -1.2409
 1215SOL     OW 3829   2.004   0.091   0.815 -0.3708 -0.5934  0.1658
 1215SOL    HW1 3830   2.068   0.014   0.823  0.5871  0.2745  1.1001
 1215SOL    HW2 3831   2.018   0.154   0.891 -3.3271 -1.0651  1.2199
 1216SOL     OW 3832   2.286   2.127   1.308  0.4470  0.8092 -0.3479
 1216SOL    HW1 3833   2.351   2.113   1.383 -1.0660 -0.0798  0.8624
 1216SOL    HW2 3834   2.280   2.044   1.254  1.2075  1.3062 -1.2251
 1217SOL     OW 3835   0.848   0.618   0.523  0.3039 -0.4872 -0.2621
 1217SOL    HW1 3836   0.791   0.691   0.485  0.6399  0.3801  0.8492
 1217SOL    HW2 3837   0.860   0.547   0.454 -3.2974 -1.4570 -0.0869
 1218SOL     OW 3838   0.492   3.175   4.366  0.1131 -0.0207  0.2084
 1218SOL    HW1 3839   0.462   3.253   4.420  1.4392 -0.3615  1.5294
 1218SOL    HW2 3840   0.493   3.199   4.269 -0.9625  1.0821  0.4513
 1219SOL     OW 3841   2.372   0.561   3.150 -0.0045  0.7455 -0.0589
 1219SOL    HW1 3842   2.372   0.631   3.222  2.4901  0.7950 -0.0293
 1219SOL    HW2 3843   2.451   0.574   3.091 -1.0940 -0.3288 -1.8428
 1220SOL     OW 3844   1.702   3.352   3.944 -0.1695 -1.1115 -0.4155
 1220SOL    HW1 3845   1.660   3.269   3.980  1.1994 -1.8035 -0.3294
 1220SOL    HW2 3846   1.632   3.421   3.927 -1.2464 -2.0258  0.2034
 1221SOL     OW 3847   3.925   4.997   1.198 -0.6284  0.7129  0.2129
 1221SOL    HW1 3848   3.950   5.094   1.200 -0.5451  0.6874  1.0220
 1221SOL    HW2 3849   3.999   4.943   1.238 -0.2143  0.1896 -1.1985
 1222SOL     OW 3850   4.778   1.950   0.788  0.2998 -0.3940  0.1276
 1222SOL    HW1 3851   4.841   1.965   0.864 -1.1621  3.6237  0.7952
 1222SOL    HW2 3852   4.685   1.975   0.816 -0.5731 -0.3137 -2.5213
 1223SOL     OW 3853   3.098   1.170   3.800 -0.2499  0.0849 -0.2049
 1223SOL    HW1 3854   3.099   1.094   3.866  3.5020 -1.2702 -1.5629
 1223SOL    HW2 3855   3.105   1.257   3.848 -1.0842 -0.6363  1.2735
 1224SOL     OW 3856   4.758   2.857   3.522  0.0079 -0.0729 -0.2569
 1224SOL    HW1 3857   4.702   2.824   3.447  1.1210 -2.8727  0.0384
 1224SOL    HW2 3858   4.699   2.883   3.599 -0.9753 -0.1592 -0.9623
 1225SOL     OW 3859   0.935   4.369   1.009 -0.1516 -0.0759  0.3822
 1225SOL    HW1 3860   1.033   4.365   0.987 -0.0951  2.0245  0.0239
 1225SOL    HW2 3861   0.884   4.397   0.928 -0.7818  0.9276  1.1034
 1226SOL     OW 3862   2.359   3.858   0.653 -1.0289  0.0717 -0.8903
 1226SOL    HW1 3863   2.302   3.847   0.735  1.1698  0.3691  0.7489
 1226SOL    HW2 3864   2.352   3.775   0.597  1.8053 -2.7939  2.5426
 1227SOL     OW 3865   3.425   4.596   2.932  0.2076 -0.1044  0.0405
 1227SOL    HW1 3866   3.454   4.501   2.930 -0.9171 -0.4811  0.5256
 1227SOL    HW2 3867   3.397   4.624   2.840 -2.0945 -1.1489  0.3383
 1228SOL     OW 3868   2.211   0.629   2.155 -0.3742 -0.2990  0.5191
 1228SOL    HW1 3869   2.172   0.686   2.083 -0.6323 -1.1080  0.0143
 1228SOL    HW2 3870   2.273   0.684   2.210 -1.8659  0.9080  1.0695
 1229SOL     OW 3871   0.467   1.872   0.877 -0.2049 -0.0839  0.2908
 1229SOL    HW1 3872   0.554   1.922   0.879  0.5520 -1.3572 -0.0865
 1229SOL    HW2 3873   0.418   1.887   0.963  0.4579  0.5204  0.5666
 1230SOL     OW 3874   4.954   4.923   4.455 -0.1505  0.1421 -0.8944
 1230SOL    HW1 3875   5.027   4.893   4.393 -1.1764 -2.0149 -1.1378
 1230SOL    HW2 3876   4.895   4.989   4.408 -0.0066 -0.2725 -1.6700
 1231SOL     OW 3877   0.693   3.130   2.365 -0.5131  0.3286 -0.1451
 1231SOL    HW1 3878   0.776   3.076   2.347 -1.1173 -1.0074  0.8486
 1231SOL    HW2 3879   0.612   3.076   2.342 -1.1369  1.0006  0.3988
 1232SOL     OW 3880   1.515   2.902   4.213 -0.7726 -0.0208 -0.1306
 1232SOL    HW1 3881   1.535   2.994   4.180 -0.8281 -0.2908 -0.9226
 1232SOL    HW2 3882   1.462   2.852   4.145 -1.0546 -0.5263  0.4447
 1233SOL     OW 3883   3.467   2.610   2.776 -0.3090 -0.8686 -0.5219
 1233SOL    HW1 3884   3.506   2.519   2.764  0.8290 -0.4002 -0.5050
 1233SOL    HW2 3885   3.539   2.674   2.803 -1.3097 -0.2037  0.6584
 1234SOL     OW 3886   5.062   0.452   0.089  0.3472 -0.1434 -0.3726
 1234SOL    HW1 3887   5.066   0.519   0.163  2.1586  0.9074 -1.3665
 1234SOL    HW2 3888   5.154   0.426   0.061 -0.2822 -0.7776 -2.0310
 1235SOL     OW 3889   2.453   3.293   1.748 -0.9258  0.1245 -0.1474
 1235SOL    HW1 3890   2.432   3.311   1.652 -1.8652  1.3892  0.2687
 1235SOL    HW2 3891   2.476   3.196   1.760 -0.2845  0.0601 -1.7202
 1236SOL     OW 3892   1.472   1.207   0.896 -0.4005 -0.4915  0.8368
 1236SOL    HW1 3893   1.520   1.121   0.880 -0.5811 -0.4521  0.0228
 1236SOL    HW2 3894   1.415   1.229   0.816  0.1998  0.7415  0.7224
 1237SOL     OW 3895   2.991   1.638   0.154  0.4983  0.1898 -0.0657
 1237SOL    HW1 3896   3.047   1.721   0.163  1.1508 -0.3076  0.6306
 1237SOL    HW2 3897   2.964   1.626   0.059 -2.3617  2.9404  0.2371
 1238SOL     OW 3898   3.919   4.626   3.954 -0.6283  0.2971  0.5934
 1238SOL    HW1 3899   3.907   4.654   4.049 -1.6076 -1.2583  0.9718
 1238SOL    HW2 3900   3.966   4.537   3.951 -0.7820  0.2425 -0.3525
 1239SOL     OW 3901   1.345   2.538   4.161 -0.4307 -0.0871  0.4640
 1239SOL    HW1 3902   1.282   2.498   4.227 -2.4854  0.9358 -0.7861
 1239SOL    HW2 3903   1.314   2.629   4.136  1.8175  0.6500  0.0973
 1240SOL     OW 3904   3.750   4.095   4.001 -0.5128  0.6075  0.1377
 1240SOL    HW1 3905   3.837   4.124   3.961 -1.0567  3.5435  0.8456
 1240SOL    HW2 3906   3.767   4.042   4.084  0.5535 -1.3065 -1.2150
 1241SOL     OW 3907   3.924   3.660   2.249  0.3075  0.5141 -0.6877
 1241SOL    HW1 3908   3.982   3.720   2.305  0.6268 -0.2733 -0.1554
 1241SOL    HW2 3909   3.838   3.706   2.228 -0.0467  0.6152  0.9209
 1242SOL     OW 3910   1.867   1.181   3.736  0.5709 -0.1674  0.0259
 1242SOL    HW1 3911   1.896   1.144   3.648  2.1098  2.0375 -0.4759
 1242SOL    HW2 3912   1.896   1.120   3.810  1.3413 -0.8805 -0.8498
 1243SOL     OW 3913   2.195   4.046   0.226  0.3737 -0.2726  0.3224
 1243SOL    HW1 3914   2.213   4.071   0.130  0.2660 -1.5766 -0.0622
 1243SOL    HW2 3915   2.130   4.110   0.266 -0.7182 -0.5443 -0.9426
 1244SOL     OW 3916   5.082   4.161   3.419 -0.5107  0.0949  0.3619
 1244SOL    HW1 3917   5.047   4.208   3.500 -1.1041  0.0623  0.1322
 1244SOL    HW2 3918   5.162   4.210   3.384 -0.0277 -0.0984  1.1756
 1245SOL     OW 3919   2.925   4.132   0.263 -0.3718  0.1892  0.3822
 1245SOL    HW1 3920   3.000   4.173   0.316  0.6452 -0.3552 -0.5839
 1245SOL    HW2 3921   2.839   4.175   0.287  0.2292  0.7028  1.6706
 1246SOL     OW 3922   1.467   0.567   0.030 -0.5563  0.5950 -0.3371
 1246SOL    HW1 3923   1.563   0.581   0.053 -0.3182  0.7574 -1.3641
 1246SOL    HW2 3924   1.432   0.486   0.078  0.1380  0.4361 -0.0935
 1247SOL     OW 3925   2.795   4.748   2.046  0.2229 -0.1355  0.2617
 1247SOL    HW1 3926   2.705   4.719   2.078  0.1280  0.1792  0.2907
 1247SOL    HW2 3927   2.858   4.752   2.124 -0.0753  0.8785  0.4646
 1248SOL     OW 3928   4.630   5.051   1.557  0.2603 -0.0724 -0.0058
 1248SOL    HW1 3929   4.548   5.070   1.503  1.3933 -0.1666 -1.8418
 1248SOL    HW2 3930   4.710   5.083   1.508  1.4723 -1.4231  1.0205
 1249SOL     OW 3931   1.953   1.376   2.123 -0.1491  0.3968  0.2352
 1249SOL    HW1 3932   1.875   1.418   2.171  0.2497  1.2398  0.1606
 1249SOL    HW2 3933   2.020   1.446   2.101  0.5895 -0.3079  0.2010
 1250SOL     OW 3934   2.842   4.710   1.173 -0.2161  0.2763  0.2312
 1250SOL    HW1 3935   2.751   4.707   1.132 -0.3398 -0.9988  0.5521
 1250SOL    HW2 3936   2.835   4.699   1.272  0.2747  0.4191  0.2873
 1251SOL     OW 3937   2.643   2.996   4.692  0.1156 -0.0359 -0.3096
 1251SOL    HW1 3938   2.683   3.016   4.603  0.8340 -1.4055 -0.3179
 1251SOL    HW2 3939   2.600   2.906   4.690 -1.3943  0.6382  0.2384
 1252SOL     OW 3940   1.113   0.764   4.650 -0.4454 -0.0589  0.3725
 1252SOL    HW1 3941   1.155   0.719   4.571 -0.1789 -0.5008  0.7576
 1252SOL    HW2 3942   1.180   0.822   4.696 -1.1106  1.7530 -0.8360
 1253SOL     OW 3943   2.746   0.427   3.180  0.3328 -0.6595 -0.1028
 1253SOL    HW1 3944   2.838   0.455   3.154 -0.2119  0.8307 -0.5061
 1253SOL    HW2 3945   2.728   0.455   3.275 -0.5600  1.3387 -0.8218
 1254SOL     OW 3946   4.289   3.275   4.597 -0.6186  0.1663  0.0596
 1254SOL    HW1 3947   4.328   3.225   4.520  2.5932 -1.6363  2.5987
 1254SOL    HW2 3948   4.310   3.372   4.588 -0.6138  0.0445 -1.4662
 1255SOL     OW 3949   2.180   4.490   4.255  0.5490  0.0255  0.1106
 1255SOL    HW1 3950   2.168   4.511   4.158  0.9871 -0.2662 -0.0090
 1255SOL    HW2 3951   2.277   4.478   4.276  0.5301  0.8356  0.7487
 1256SOL     OW 3952   4.597   1.135   1.597  0.1614  0.0628  0.6473
 1256SOL    HW1 3953   4.668   1.203   1.613  1.3518 -0.6589 -1.2204
 1256SOL    HW2 3954   4.638   1.044   1.591 -1.0579 -0.4976  0.5114
 1257SOL     OW 3955   3.064   0.329   3.467 -0.1257  0.5345 -0.1468
 1257SOL    HW1 3956   3.142   0.269   3.448 -1.3542 -1.4354  0.7064
 1257SOL    HW2 3957   3.079   0.418   3.424  2.2566 -0.0129 -0.5786
 1258SOL     OW 3958   1.696   1.886   0.088  0.8191 -0.5964 -0.0290
 1258SOL    HW1 3959   1.672   1.821   0.016  1.2175 -0.9765  0.1750
 1258SOL    HW2 3960   1.784   1.861   0.127  0.9915  0.0960  0.0302
 1259SOL     OW 3961   1.907   2.581   0.084 -0.0097 -0.0377  0.4378
 1259SOL    HW1 3962   1.985   2.524   0.060  0.0800 -0.1434  0.9583
 1259SOL    HW2 3963   1.923   2.675   0.053  0.4003 -0.0220  0.6882
 1260SOL     OW 3964   0.799   2.730   3.891 -0.0123 -0.1248  0.3361
 1260SOL    HW1 3965   0.787   2.782   3.975  1.1067 -0.2045  0.5571
 1260SOL    HW2 3966   0.711   2.693   3.861 -1.2653  3.3928 -0.8392
 1261SOL     OW 3967   1.948   4.955   1.058  0.3073  0.5988  0.2162
 1261SOL    HW1 3968   1.917   4.896   1.133  1.8354  1.7000  1.7810
 1261SOL    HW2 3969   2.035   4.920   1.022  2.0657  2.6393  2.2219
 1262SOL     OW 3970   4.448   0.539   1.732 -0.7539 -0.7254 -0.0868
 1262SOL    HW1 3971   4.540   0.572   1.715 -0.9556 -0.2178 -0.2089
 1262SOL    HW2 3972   4.448   0.482   1.815 -0.6022  0.5355  0.8169
 1263SOL     OW 3973   2.172   4.836   0.960 -0.2739  0.4807  0.1806
 1263SOL    HW1 3974   2.244   4.777   0.997  0.4635  1.5880  0.5655
 1263SOL    HW2 3975   2.193   4.858   0.864 -0.1448  0.7171  0.2612
 1264SOL     OW 3976   1.277   5.101   0.790 -0.3389 -0.7209 -0.1504
 1264SOL    HW1 3977   1.184   5.135   0.782 -0.2441 -0.1640  0.8631
 1264SOL    HW2 3978   1.322   5.145   0.868  0.9346 -0.6118 -0.9068
 1265SOL     OW 3979   2.947   3.350   2.503  0.5268  0.7666 -0.2094
 1265SOL    HW1 3980   3.025   3.322   2.448  0.8588  0.1290  0.5573
 1265SOL    HW2 3981   2.872   3.284   2.492 -0.0676  1.5880 -1.2506
 1266SOL     OW 3982   5.062   2.135   0.219 -0.2566 -0.2946  0.0213
 1266SOL    HW1 3983   5.001   2.210   0.190 -1.1038 -0.6040  0.9399
 1266SOL    HW2 3984   5.121   2.109   0.143 -2.2180 -0.9104 -1.3960
 1267SOL     OW 3985   2.247   0.060   4.025 -0.0449  0.2022 -0.4116
 1267SOL    HW1 3986   2.302   0.142   4.015 -1.4248  1.0948 -1.0578
 1267SOL    HW2 3987   2.203   0.060   4.115 -1.3853  1.0894 -1.0234
 1268SOL     OW 3988   5.072   0.052   0.014  0.8307  0.0489 -0.2099
 1268SOL    HW1 3989   5.088   0.022  -0.080  1.6634  0.6400 -0.2643
 1268SOL    HW2 3990   5.156   0.090   0.052  0.8747 -1.3718  1.2350
 1269SOL     OW 3991   0.560   2.824   2.567  0.3772  0.1319 -0.2113
 1269SOL    HW1 3992   0.650   2.779   2.568  1.8219  2.5469 -3.2559
 1269SOL    HW2 3993   0.568   2.913   2.612 -0.1937  0.7622 -1.3239
 1270SOL     OW 3994   2.614   3.094   0.203 -0.3128 -0.5331  0.2704
 1270SOL    HW1 3995   2.614   3.184   0.246  0.1764 -0.4467  0.0928
 1270SOL    HW2 3996   2.604   3.104   0.104  0.0979 -0.6543  0.2158
 1271SOL     OW 3997   1.147   4.093   4.114  0.4842 -0.1374  0.4513
 1271SOL    HW1 3998   1.111   4.185   4.129  0.6575  0.4145 -2.0397
 1271SOL    HW2 3999   1.244   4.098   4.093  0.2324 -0.6823 -1.0247
 1272SOL     OW 4000   1.076   4.895   2.270 -0.1492 -0.2599  0.1364
 1272SOL    HW1 4001   1.120   4.908   2.181 -1.7061  2.0465 -0.3898
 1272SOL    HW2 4002   0.998   4.834   2.260  0.8137 -1.5851  0.3792
 1273SOL     OW 4003   2.803   2.721   2.710 -0.4754 -1.0019  0.0769
 1273SOL    HW1 4004   2.729   2.720   2.642  0.0668 -2.7908 -0.5361
 1273SOL    HW2 4005   2.784   2.792   2.778 -0.5910  1.5043 -2.3655
 1274SOL     OW 4006   4.926   4.447   2.432 -0.0195 -0.1369  0.0183
 1274SOL    HW1 4007   4.864   4.429   2.356 -0.9465  0.7619  0.5292
 1274SOL    HW2 4008   4.873   4.458   2.516  1.0386 -1.8674  0.9707
 1275SOL     OW 4009   0.731   2.847   0.219  0.0416 -0.6458 -0.0299
 1275SOL    HW1 4010   0.748   2.860   0.317 -0.8654 -1.5978  0.2724
 1275SOL    HW2 4011   0.791   2.776   0.183 -0.5717 -1.2761  0.1639
 1276SOL     OW 4012   0.888   2.316   2.666  0.1975 -0.0172 -0.4450
 1276SOL    HW1 4013   0.955   2.376   2.711  1.7362 -0.3726 -2.1285
 1276SOL    HW2 4014   0.923   2.223   2.662 -0.1388 -0.1177 -1.7996
 1277SOL     OW 4015   3.526   4.462   0.335  0.0963 -0.0421  0.4174
 1277SOL    HW1 4016   3.510   4.546   0.282 -1.7681 -0.2953  0.5178
 1277SOL    HW2 4017   3.515   4.482   0.432  0.8821 -0.1388  0.5251
 1278SOL     OW 4018   0.348   2.406   2.439  0.7087 -0.1727  0.1482
 1278SOL    HW1 4019   0.319   2.378   2.531 -2.0928 -2.1811 -1.1739
 1278SOL    HW2 4020   0.401   2.490   2.444  0.2700  0.0201  3.5370
 1279SOL     OW 4021   1.633   2.205   1.447  0.2058  0.4530 -0.0956
 1279SOL    HW1 4022   1.712   2.144   1.460  0.1419  0.2776 -0.5162
 1279SOL    HW2 4023   1.664   2.292   1.409  0.2987  0.6953  0.5169
 1280SOL     OW 4024   0.317   2.744   0.086  0.1865  0.6908 -0.1077
 1280SOL    HW1 4025   0.396   2.798   0.057  0.6496  0.0868  0.0056
 1280SOL    HW2 4026   0.244   2.753   0.019 -0.4826  2.9843  0.8186
 1281SOL     OW 4027   2.682   0.232   4.434 -0.6443 -0.4451 -0.1013
 1281SOL    HW1 4028   2.670   0.251   4.337  0.7693 -2.1328 -0.6475
 1281SOL    HW2 4029   2.669   0.135   4.451 -2.3263  0.0242  1.6847
 1282SOL     OW 4030   2.826   2.537   5.045 -0.1384  0.0473  0.4065
 1282SOL    HW1 4031   2.836   2.443   5.014 -0.6656  0.5826 -1.5696
 1282SOL    HW2 4032   2.782   2.539   5.134  0.6838 -1.5896  0.8785
 1283SOL     OW 4033   1.023   2.522   2.788 -0.4564  0.0305 -0.2690
 1283SOL    HW1 4034   1.120   2.519   2.815 -0.7811 -0.3070  0.9412
 1283SOL    HW2 4035   1.003   2.612   2.748  0.7699 -0.5314 -2.3134
 1284SOL     OW 4036   1.488   1.014   3.229 -0.1857  0.6955  0.2954
 1284SOL    HW1 4037   1.540   0.993   3.312 -0.3835  0.7251  0.4258
 1284SOL    HW2 4038   1.434   1.096   3.243 -0.5524  0.4559  0.2825
 1285SOL     OW 4039   5.111   2.311   2.204 -0.1188 -0.0667  0.3637
 1285SOL    HW1 4040   5.065   2.222   2.203  2.4700 -1.5523  2.1416
 1285SOL    HW2 4041   5.116   2.346   2.110 -1.2709 -1.7210 -0.3764
 1286SOL     OW 4042   1.410   0.396   0.967  0.2050  0.3555  0.3351
 1286SOL    HW1 4043   1.456   0.387   0.879  1.8221 -1.7002  1.3111
 1286SOL    HW2 4044   1.455   0.466   1.022 -0.7290  1.5515 -0.3655
 1287SOL     OW 4045   4.354   2.619   5.005  0.4718  0.2039 -0.3678
 1287SOL    HW1 4046   4.402   2.538   5.040 -0.3025 -1.3046 -2.5390
 1287SOL    HW2 4047   4.255   2.605   5.013  0.3336  1.4706  0.2849
 1288SOL     OW 4048   3.794   1.141   2.665  0.0018 -0.2992  0.0676
 1288SOL    HW1 4049   3.892   1.152   2.650  0.3908 -3.2161 -0.1428
 1288SOL    HW2 4050   3.779   1.086   2.748 -1.3338 -1.7395 -1.0693
 1289SOL     OW 4051   1.484   4.929   2.458 -0.1743 -0.1817  0.2376
 1289SOL    HW1 4052   1.455   4.898   2.549 -0.0304  3.2261  1.6045
 1289SOL    HW2 4053   1.420   4.998   2.424  0.8025 -0.0347 -1.3950
 1290SOL     OW 4054   1.155   2.446   3.690 -0.5808 -0.1678 -0.4084
 1290SOL    HW1 4055   1.144   2.464   3.592  0.3295  1.4921 -0.2368
 1290SOL    HW2 4056   1.238   2.393   3.705  0.2931  1.1513 -0.4209
 1291SOL     OW 4057   4.922   1.851   1.515  0.0266  0.1060  0.3996
 1291SOL    HW1 4058   4.852   1.869   1.446 -0.7183  0.1208  1.1491
 1291SOL    HW2 4059   4.965   1.763   1.497  1.3856  1.0442 -1.3579
 1292SOL     OW 4060   4.171   1.390   3.757  0.1302  0.1879 -0.0899
 1292SOL    HW1 4061   4.258   1.409   3.803 -0.9296  0.1467  2.0803
 1292SOL    HW2 4062   4.187   1.330   3.679  2.3004  1.9938 -1.1268
 1293SOL     OW 4063   2.625   3.113   3.537  0.4092  0.1572  0.5667
 1293SOL    HW1 4064   2.527   3.133   3.540  0.7745  2.0615  1.8719
 1293SOL    HW2 4065   2.667   3.141   3.623  2.3743  1.0370 -0.6061
 1294SOL     OW 4066   1.548   2.125   1.715 -0.0122 -0.6407 -0.4030
 1294SOL    HW1 4067   1.569   2.176   1.631  0.1182 -2.4629 -1.5158
 1294SOL    HW2 4068   1.551   2.027   1.697 -1.1412 -1.0754  1.4718
 1295SOL     OW 4069   1.438   1.309   3.031 -0.4519  0.2547 -0.0356
 1295SOL    HW1 4070   1.486   1.246   2.970  2.3525  1.3611  0.8691
 1295SOL    HW2 4071   1.389   1.257   3.101 -1.2604 -0.9309 -1.4058
 1296SOL     OW 4072   4.561   0.907   2.484 -0.1609  0.2692 -0.2524
 1296SOL    HW1 4073   4.503   0.975   2.439  0.1838  0.7678  0.0351
 1296SOL    HW2 4074   4.525   0.887   2.575  0.0785  0.5460 -0.0911
 1297SOL     OW 4075   4.750   0.923   1.586  0.2614 -0.2271 -0.2914
 1297SOL    HW1 4076   4.706   0.833   1.593  0.1248 -0.0627  1.5687
 1297SOL    HW2 4077   4.825   0.928   1.652 -1.0035  1.6894  1.1379
 1298SOL     OW 4078   0.652   1.677   2.593  0.3267 -0.2319 -0.2218
 1298SOL    HW1 4079   0.667   1.761   2.645 -1.2409  0.1930 -0.3882
 1298SOL    HW2 4080   0.685   1.690   2.499  0.3462  0.0982 -0.1709
 1299SOL     OW 4081   1.622   3.432   0.420 -0.3129 -0.1684  0.0349
 1299SOL    HW1 4082   1.692   3.486   0.373 -0.0397  0.1282  0.7537
 1299SOL    HW2 4083   1.599   3.351   0.366  1.4464 -0.8961  0.2879
 1300SOL     OW 4084   1.820   3.469   4.157 -0.2524 -0.5830 -0.9895
 1300SOL    HW1 4085   1.809   3.413   4.075 -0.3091 -0.2435 -1.2106
 1300SOL    HW2 4086   1.868   3.415   4.227  0.5267 -0.6056 -1.5236
 1301SOL     OW 4087   2.035   4.557   0.899  0.2477  0.9631 -0.2398
 1301SOL    HW1 4088   2.032   4.603   0.811  1.2597  0.1314 -0.7345
 1301SOL    HW2 4089   2.079   4.616   0.967  2.3895  0.4549 -1.0899
 1302SOL     OW 4090   1.478   0.078   3.708 -0.6195  0.2416 -0.2273
 1302SOL    HW1 4091   1.487   0.119   3.617  0.8267 -0.4530 -0.4278
 1302SOL    HW2 4092   1.568   0.048   3.740 -1.4384 -1.6844  0.4122
 1303SOL     OW 4093   3.369   0.942   2.494  0.5019 -0.0156 -0.0402
 1303SOL    HW1 4094   3.310   0.913   2.570  1.1570 -0.4988  0.2912
 1303SOL    HW2 4095   3.464   0.941   2.524  0.8298 -0.8323 -1.0501
 1304SOL     OW 4096   0.517   4.977   4.026  0.8738 -0.6039 -0.9203
 1304SOL    HW1 4097   0.437   4.917   4.035  0.3820  0.0378 -0.9191
 1304SOL    HW2 4098   0.574   4.970   4.108  0.9819 -1.2883 -1.0469
 1305SOL     OW 4099   1.934   0.260   5.091 -0.0895  0.0091  0.8185
 1305SOL    HW1 4100   1.861   0.253   5.023 -0.0089 -1.0276  0.8215
 1305SOL    HW2 4101   1.980   0.349   5.082  1.7743 -1.1159 -2.3933
 1306SOL     OW 4102   4.926   1.415   3.344  0.0026 -0.0487 -0.3318
 1306SOL    HW1 4103   4.865   1.358   3.400 -0.3552 -0.4202 -1.0832
 1306SOL    HW2 4104   4.952   1.497   3.396  2.2140 -1.8487  1.5739
 1307SOL     OW 4105   5.001   1.829   0.475 -0.2439 -0.2048 -0.0700
 1307SOL    HW1 4106   5.100   1.849   0.473 -0.2264 -0.3231 -0.5194
 1307SOL    HW2 4107   4.951   1.909   0.441 -0.4645  0.7512  2.3052
 1308SOL     OW 4108   2.612   2.150   0.954  0.2235 -0.1314  0.1779
 1308SOL    HW1 4109   2.520   2.111   0.954 -0.4804  1.4220  1.9364
 1308SOL    HW2 4110   2.629   2.194   0.866 -1.2291  0.6667  0.2609
 1309SOL     OW 4111   2.746   1.155   0.480  0.2161 -0.3257  0.1579
 1309SOL    HW1 4112   2.686   1.192   0.409 -0.3182 -0.6267  0.4418
 1309SOL    HW2 4113   2.764   1.226   0.548  0.1364 -0.2483  0.0992
 1310SOL     OW 4114   2.399   3.361   0.391 -0.0071 -0.0585  0.1437
 1310SOL    HW1 4115   2.349   3.307   0.323  2.2406 -1.0681 -0.8333
 1310SOL    HW2 4116   2.486   3.392   0.351  0.3816  1.2517  1.8708
 1311SOL     OW 4117   4.337   2.728   0.451 -0.3506 -0.8535 -0.2111
 1311SOL    HW1 4118   4.365   2.775   0.535  0.0467  2.2158 -1.9156
 1311SOL    HW2 4119   4.416   2.684   0.410 -0.0181 -0.3418 -0.1405
 1312SOL     OW 4120   4.224   1.932   0.297  0.0551  0.5471  0.5318
 1312SOL    HW1 4121   4.241   1.862   0.366  1.2041  0.5917  0.3096
 1312SOL    HW2 4122   4.154   1.995   0.330  0.2637  0.3054  1.4577
 1313SOL     OW 4123   0.540   4.593   0.236 -0.0764  0.1968  0.1924
 1313SOL    HW1 4124   0.563   4.691   0.229 -0.9422  0.4926  1.2063
 1313SOL    HW2 4125   0.512   4.559   0.147 -1.4804  1.3473  0.1468
 1314SOL     OW 4126   0.312   1.544   1.457  0.2707  0.8235  0.1015
 1314SOL    HW1 4127   0.341   1.450   1.438  0.3993  0.6259  1.1928
 1314SOL    HW2 4128   0.241   1.571   1.391 -1.6536 -0.9668  1.2933
 1315SOL     OW 4129   3.427   0.959   5.046  0.2325 -0.1005  0.2503
 1315SOL    HW1 4130   3.453   0.886   4.983  0.1527  0.1419 -0.0657
 1315SOL    HW2 4131   3.481   0.952   5.130 -0.5038 -1.1542  0.6552
 1316SOL     OW 4132   5.098   0.395   0.994 -0.5414 -0.4273  0.2457
 1316SOL    HW1 4133   5.057   0.378   0.904 -0.1530  0.8193 -0.1912
 1316SOL    HW2 4134   5.195   0.418   0.983 -0.2985 -1.0381  1.0566
 1317SOL     OW 4135   4.841   0.702   1.073  0.0401  0.1521  0.0701
 1317SOL    HW1 4136   4.902   0.659   1.140 -1.2112  0.6824  1.5912
 1317SOL    HW2 4137   4.818   0.794   1.103 -1.6452 -0.0922 -0.3892
 1318SOL     OW 4138   0.341   0.979   1.119 -0.0106  0.1569 -0.3644
 1318SOL    HW1 4139   0.440   0.970   1.110  0.1803  1.4284  0.2649
 1318SOL    HW2 4140   0.314   0.954   1.213 -0.0270  1.6705  0.0517
 1319SOL     OW 4141   3.297   2.965   0.508 -0.7627 -0.3861  0.5813
 1319SOL    HW1 4142   3.365   2.948   0.579 -0.6078  0.5135  0.6567
 1319SOL    HW2 4143   3.301   3.061   0.479 -0.2518 -0.9264 -1.2582
 1320SOL     OW 4144   0.880   0.146   3.137  0.1498  0.5735 -0.5366
 1320SOL    HW1 4145   0.875   0.212   3.211  0.7350  0.4256 -0.3614
 1320SOL    HW2 4146   0.971   0.105   3.134  0.8251  2.0375 -2.5829
 1321SOL     OW 4147   4.410   1.840   0.610  0.0653  1.0077 -0.4381
 1321SOL    HW1 4148   4.504   1.847   0.578  0.2379  0.4709 -0.0649
 1321SOL    HW2 4149   4.354   1.794   0.541  0.4405 -0.1707  0.0179
 1322SOL     OW 4150   3.169   0.435   4.876  0.4583  0.0429 -0.0528
 1322SOL    HW1 4151   3.215   0.471   4.795  0.1164  0.7121  0.0379
 1322SOL    HW2 4152   3.174   0.503   4.949 -0.1107 -0.1417  0.1620
 1323SOL     OW 4153   0.371   3.424   2.567 -0.2036 -0.1144  0.5105
 1323SOL    HW1 4154   0.410   3.508   2.529  1.6525 -0.0854  2.2972
 1323SOL    HW2 4155   0.355   3.358   2.494 -1.1130  1.5242 -0.8520
 1324SOL     OW 4156   0.225   4.655   1.153  0.0337 -0.1238  0.2934
 1324SOL    HW1 4157   0.280   4.699   1.224  0.5639 -1.4252  0.7178
 1324SOL    HW2 4158   0.158   4.594   1.195 -0.7381  0.3014 -0.2825
 1325SOL     OW 4159   3.225   1.718   0.723 -0.0605  0.3739 -0.0455
 1325SOL    HW1 4160   3.278   1.679   0.799  0.7304 -1.8019 -1.6054
 1325SOL    HW2 4161   3.288   1.751   0.653 -0.6383 -1.9487 -1.7911
 1326SOL     OW 4162   2.390   0.639   4.189 -0.0963 -0.1781 -0.8941
 1326SOL    HW1 4163   2.310   0.689   4.222  0.1800  0.2600 -0.8848
 1326SOL    HW2 4164   2.378   0.614   4.093 -0.9390 -1.5210 -0.4730
 1327SOL     OW 4165   1.644   1.002   0.863 -0.0787  0.0874 -0.2845
 1327SOL    HW1 4166   1.672   0.965   0.952  0.4154  0.5332 -0.2515
 1327SOL    HW2 4167   1.657   0.931   0.793  0.9233  0.1958 -0.2303
 1328SOL     OW 4168   1.967   4.207   1.838  0.5236 -0.0506 -0.0895
 1328SOL    HW1 4169   2.061   4.225   1.808  0.2627  0.1725 -0.7839
 1328SOL    HW2 4170   1.924   4.293   1.866 -0.3083  0.2898 -2.2141
 1329SOL     OW 4171   3.610   0.102   3.527  0.1649 -0.5264  0.4708
 1329SOL    HW1 4172   3.574   0.195   3.517  0.1624 -0.7498 -2.6825
 1329SOL    HW2 4173   3.708   0.106   3.549 -0.0222  0.1814  1.2271
 1330SOL     OW 4174   3.132   5.121   0.632 -0.1359  0.6132 -0.8660
 1330SOL    HW1 4175   3.166   5.181   0.559  1.6625  2.0490  1.0308
 1330SOL    HW2 4176   3.085   5.176   0.701  1.4022 -0.1326  0.8475
 1331SOL     OW 4177   3.825   0.605   2.737 -0.2275  0.1512 -0.3026
 1331SOL    HW1 4178   3.805   0.564   2.648  0.2888 -0.6026 -0.0783
 1331SOL    HW2 4179   3.923   0.603   2.753 -0.2906  0.5647  0.1595
 1332SOL     OW 4180   1.398   0.417   2.866  0.2278  0.3984 -1.2451
 1332SOL    HW1 4181   1.432   0.462   2.783 -1.3293  0.5756 -1.8191
 1332SOL    HW2 4182   1.298   0.417   2.865  0.1938 -0.6721  0.0681
 1333SOL     OW 4183   3.376   2.304   3.025 -0.0404 -0.5014  0.2915
 1333SOL    HW1 4184   3.448   2.322   2.958 -0.4949 -0.0170 -0.0767
 1333SOL    HW2 4185   3.297   2.362   3.005 -0.9047 -1.6886  0.1093
 1334SOL     OW 4186   4.261   3.921   3.457 -0.5869  0.3943  0.3082
 1334SOL    HW1 4187   4.313   3.850   3.410 -1.8321 -0.2083 -0.1885
 1334SOL    HW2 4188   4.323   3.997   3.480  0.8928 -1.0567  1.3630
 1335SOL     OW 4189   3.454   0.440   4.945  0.2145  0.0596 -0.2150
 1335SOL    HW1 4190   3.355   0.446   4.958  0.3018 -1.8979  2.2286
 1335SOL    HW2 4191   3.499   0.503   5.009  0.5883  0.8314 -1.2127
 1336SOL     OW 4192   3.542   4.764   1.072 -0.0578 -0.2554 -0.2390
 1336SOL    HW1 4193   3.557   4.858   1.044 -0.6423  0.0891  0.5484
 1336SOL    HW2 4194   3.521   4.762   1.170 -0.3012 -1.1735 -0.3035
 1337SOL     OW 4195   0.248   1.422   0.900 -0.8345 -0.3407  0.1759
 1337SOL    HW1 4196   0.241   1.333   0.946 -0.7080  0.4422  1.7783
 1337SOL    HW2 4197   0.296   1.486   0.960 -1.3966  0.9630 -0.7441
 1338SOL     OW 4198   1.040   5.004   1.402 -0.5127  0.2437  0.0763
 1338SOL    HW1 4199   1.005   5.085   1.448 -1.8943  0.8160 -1.8276
 1338SOL    HW2 4200   0.967   4.963   1.347  0.5391 -1.4690 -0.1252
 1339SOL     OW 4201   5.085   2.842   3.089 -0.1087  0.3725  0.1395
 1339SOL    HW1 4202   4.997   2.820   3.047  0.2787 -1.6191  0.2582
 1339SOL    HW2 4203   5.156   2.845   3.019 -0.2060  1.6486  0.0854
 1340SOL     OW 4204   4.533   0.990   3.492 -0.1189  0.5647  0.0229
 1340SOL    HW1 4205   4.460   0.968   3.557  0.0786 -0.7979 -0.1941
 1340SOL    HW2 4206   4.494   1.003   3.401 -0.2336  1.0948  0.1466
 1341SOL     OW 4207   2.586   3.226   5.132 -0.3392  0.5842  0.0109
 1341SOL    HW1 4208   2.514   3.250   5.066  0.2756  0.9953 -0.5232
 1341SOL    HW2 4209   2.654   3.299   5.136  1.0424 -0.5755 -0.8901
 1342SOL     OW 4210   4.523   3.923   0.065 -0.8376  0.4272  0.6134
 1342SOL    HW1 4211   4.495   3.858   0.136  0.3413  0.2200  0.9127
 1342SOL    HW2 4212   4.607   3.969   0.094 -0.6110  0.6875 -0.4345
 1343SOL     OW 4213   1.566   3.036   5.029  0.0154 -0.1693  0.0517
 1343SOL    HW1 4214   1.583   3.128   5.062 -0.0763 -0.3208  0.5290
 1343SOL    HW2 4215   1.505   2.988   5.092  0.4683 -0.7260  0.0793
 1344SOL     OW 4216   3.338   4.193   2.024 -0.6937  0.2909  0.2460
 1344SOL    HW1 4217   3.242   4.173   2.000 -0.7001  1.7347 -1.0532
 1344SOL    HW2 4218   3.392   4.198   1.940  0.9558 -2.3749  1.0435
 1345SOL     OW 4219   4.004   4.143   1.723  0.0444  0.1538  0.1284
 1345SOL    HW1 4220   3.983   4.078   1.650 -0.2367 -1.1737  1.3515
 1345SOL    HW2 4221   4.084   4.111   1.773  0.0151  0.8585  0.6366
 1346SOL     OW 4222   4.808   1.828   5.133  0.2392  0.0586 -0.3830
 1346SOL    HW1 4223   4.874   1.775   5.187 -0.1166  1.1976  1.2374
 1346SOL    HW2 4224   4.853   1.909   5.096  0.3321 -0.4156 -1.3318
 1347SOL     OW 4225   4.595   3.006   0.142 -0.3950 -0.1468 -0.1213
 1347SOL    HW1 4226   4.662   2.933   0.150  1.4826  1.4670 -0.4246
 1347SOL    HW2 4227   4.542   3.012   0.227  0.6423 -0.7145  0.5808
 1348SOL     OW 4228   5.001   2.989   0.198  0.3864 -0.1017 -0.1809
 1348SOL    HW1 4229   5.020   2.978   0.296  1.2543  0.9777 -0.2130
 1348SOL    HW2 4230   4.984   3.085   0.177  1.2409 -0.1597 -1.2601
 1349SOL     OW 4231   1.717   0.156   3.125 -0.0946 -0.7514  0.0350
 1349SOL    HW1 4232   1.778   0.198   3.192  0.1481  0.2767 -0.8120
 1349SOL    HW2 4233   1.727   0.056   3.129  1.3639 -0.6182  0.1564
 1350SOL     OW 4234   1.468   1.354   0.538 -0.7514 -0.2396 -0.4590
 1350SOL    HW1 4235   1.486   1.435   0.593  0.1604 -0.8580  0.1792
 1350SOL    HW2 4236   1.396   1.299   0.581  0.5720 -1.1790  0.6582
 1351SOL     OW 4237   0.714   3.355   3.351 -0.3376 -0.3158  0.2122
 1351SOL    HW1 4238   0.727   3.279   3.414  0.2701 -1.2045 -0.9493
 1351SOL    HW2 4239   0.617   3.370   3.335 -0.4471 -1.4506 -0.2485
 1352SOL     OW 4240   1.508   3.049   4.764 -0.8122 -0.2337 -0.0844
 1352SOL    HW1 4241   1.517   3.029   4.862  0.6399  0.0321 -0.1406
 1352SOL    HW2 4242   1.560   2.981   4.712  0.1175  0.7965 -0.5410
 1353SOL     OW 4243   2.128   5.062   4.478  0.4882  0.6867  0.1086
 1353SOL    HW1 4244   2.173   5.103   4.398 -1.7918 -1.6932 -2.6391
 1353SOL    HW2 4245   2.099   5.135   4.541  0.0322  3.0124 -2.5726
 1354SOL     OW 4246   2.038   0.832   0.309  0.1668  0.1101  1.0893
 1354SOL    HW1 4247   2.089   0.749   0.330 -0.8111 -0.4944  1.1585
 1354SOL    HW2 4248   1.945   0.807   0.279 -0.6635  1.2251  2.6225
 1355SOL     OW 4249   1.234   0.398   4.333  0.1988 -0.0286  0.0311
 1355SOL    HW1 4250   1.204   0.383   4.239 -0.2776 -1.2936  0.3674
 1355SOL    HW2 4251   1.164   0.367   4.397  1.3434 -1.1143  0.8183
 1356SOL     OW 4252   4.308   4.018   1.692  0.1695  0.4388  0.1220
 1356SOL    HW1 4253   4.328   4.063   1.605 -0.7157  1.6663  0.5161
 1356SOL    HW2 4254   4.281   3.923   1.675  2.4415 -0.1226 -0.7094
 1357SOL     OW 4255   5.032   1.927   0.913 -0.0935 -0.9357 -0.0111
 1357SOL    HW1 4256   5.063   1.970   0.828 -0.9859 -0.5776 -0.1762
 1357SOL    HW2 4257   5.103   1.933   0.982  1.6089 -3.3259 -1.4119
 1358SOL     OW 4258   3.608   0.339   3.068  0.0774  0.4485 -0.0943
 1358SOL    HW1 4259   3.644   0.256   3.110  0.3964  0.7468  0.2295
 1358SOL    HW2 4260   3.618   0.416   3.132 -0.8753  0.5976 -0.0989
 1359SOL     OW 4261   0.018   1.807   4.978  0.1056 -0.0970 -0.1787
 1359SOL    HW1 4262  -0.051   1.880   4.977 -0.4306 -0.5305  1.6691
 1359SOL    HW2 4263   0.049   1.792   5.071  0.6819 -1.8198 -0.6167
 1360SOL     OW 4264   2.542   4.658   4.027  0.1534  0.5805  0.3460
 1360SOL    HW1 4265   2.537   4.581   4.091  0.4044  1.2751  1.2195
 1360SOL    HW2 4266   2.638   4.678   4.008  0.1251  1.4758  1.1128
 1361SOL     OW 4267   4.297   4.788   2.995 -0.3066 -0.0734  0.1215
 1361SOL    HW1 4268   4.375   4.747   3.042 -0.8344  2.5331  3.7882
 1361SOL    HW2 4269   4.318   4.883   2.972 -1.7583  0.1247 -0.5379
 1362SOL     OW 4270   2.310   1.319   5.111 -0.2305  0.5528 -0.4943
 1362SOL    HW1 4271   2.387   1.276   5.159 -0.7725  1.1059  0.9460
 1362SOL    HW2 4272   2.261   1.249   5.058  0.4342 -0.0869 -0.2876
 1363SOL     OW 4273   3.251   4.714   0.357 -0.0460  0.3591  0.0472
 1363SOL    HW1 4274   3.186   4.790   0.353  0.3500  0.6746 -0.5189
 1363SOL    HW2 4275   3.341   4.745   0.325 -0.0895 -0.5583 -1.0392
 1364SOL     OW 4276   0.149   2.798   4.381  0.3410 -0.4200  0.5039
 1364SOL    HW1 4277   0.179   2.703   4.373 -0.7990 -1.0581  2.8513
 1364SOL    HW2 4278   0.218   2.859   4.342  1.4412 -2.1488 -0.3718
 1365SOL     OW 4279   0.702   2.338   2.910 -0.2874  0.0202 -0.6747
 1365SOL    HW1 4280   0.749   2.276   2.973  2.1041  1.7802 -0.5939
 1365SOL    HW2 4281   0.733   2.319   2.817  0.1053  0.7480 -0.6988
 1366SOL     OW 4282   0.881   0.281   3.393  0.2030 -0.1745 -0.0978
 1366SOL    HW1 4283   0.948   0.310   3.461 -0.9089  0.6668  0.6675
 1366SOL    HW2 4284   0.803   0.342   3.395 -0.3541 -0.8126 -1.3637
 1367SOL     OW 4285   0.694   3.613   0.359  0.4231  0.1813 -0.3847
 1367SOL    HW1 4286   0.639   3.672   0.300 -1.0990 -0.6386  0.1511
 1367SOL    HW2 4287   0.643   3.594   0.443  1.8490 -0.0367  0.4504
 1368SOL     OW 4288   4.420   4.142   2.274  0.1343  0.1211  0.0724
 1368SOL    HW1 4289   4.464   4.224   2.237  2.1973 -0.6140  0.7295
 1368SOL    HW2 4290   4.379   4.164   2.363 -1.9545  1.0911 -1.0486
 1369SOL     OW 4291   4.025   3.532   0.971 -0.0386  0.1308 -0.7495
 1369SOL    HW1 4292   4.111   3.526   0.921 -0.3810 -0.7295 -1.2594
 1369SOL    HW2 4293   3.949   3.511   0.909 -0.7093  1.7495 -0.5400
 1370SOL     OW 4294   2.063   2.545   1.290 -0.1117 -0.5815  0.5124
 1370SOL    HW1 4295   2.043   2.614   1.220 -1.5107 -0.4066  1.0483
 1370SOL    HW2 4296   2.162   2.531   1.297  0.0828 -0.2243 -1.1292
 1371SOL     OW 4297   0.195   3.442   1.844  0.8034  0.4185 -0.1392
 1371SOL    HW1 4298   0.254   3.481   1.915  0.6917  0.7598 -0.2299
 1371SOL    HW2 4299   0.101   3.473   1.858  0.7356  0.2841 -0.2912
 1372SOL     OW 4300   0.764   4.977   1.393  0.1515 -0.1174  0.2145
 1372SOL    HW1 4301   0.733   5.067   1.424  0.5826 -0.7525  2.6560
 1372SOL    HW2 4302   0.695   4.937   1.333 -0.1003  1.7603 -0.8302
 1373SOL     OW 4303   4.087   1.690   2.470  0.4357  0.2847 -0.4744
 1373SOL    HW1 4304   4.129   1.679   2.560  2.2023  0.4768 -1.2216
 1373SOL    HW2 4305   4.148   1.743   2.411 -1.8526  2.5186 -1.0158
 1374SOL     OW 4306   4.625   3.807   2.064  0.1408 -0.2401  0.4921
 1374SOL    HW1 4307   4.648   3.868   2.140 -1.2858 -0.8085  1.4132
 1374SOL    HW2 4308   4.585   3.860   1.989  0.4178  0.1541  0.6188
 1375SOL     OW 4309   4.315   0.713   3.190  0.2933  0.0448 -0.0879
 1375SOL    HW1 4310   4.376   0.781   3.150 -0.5300 -0.4320 -2.3327
 1375SOL    HW2 4311   4.235   0.759   3.229  0.9211  0.5010  0.6949
 1376SOL     OW 4312   4.795   0.851   1.996  0.2437  0.2395 -0.4204
 1376SOL    HW1 4313   4.751   0.934   1.961  0.1711  0.5923  0.4786
 1376SOL    HW2 4314   4.744   0.771   1.965  0.7746  0.4748 -1.9668
 1377SOL     OW 4315   0.283   1.098   4.216 -0.3766 -0.5597 -0.0742
 1377SOL    HW1 4316   0.328   1.090   4.304 -0.7939 -4.7110 -0.0507
 1377SOL    HW2 4317   0.352   1.116   4.145  0.8540 -2.9038  0.4396
 1378SOL     OW 4318   3.962   4.158   1.336 -0.4434  0.2317  0.0591
 1378SOL    HW1 4319   4.021   4.223   1.384 -0.4289 -0.2035  0.6372
 1378SOL    HW2 4320   4.018   4.099   1.279 -0.5386  1.3602 -1.2612
 1379SOL     OW 4321   4.994   1.452   3.866 -0.5386 -0.1673 -0.1065
 1379SOL    HW1 4322   4.954   1.367   3.830  0.8326 -0.5730 -0.7465
 1379SOL    HW2 4323   5.075   1.430   3.919 -1.5549  0.5807  1.8407
 1380SOL     OW 4324   1.764   0.273   3.818 -0.3052  0.0562 -0.1446
 1380SOL    HW1 4325   1.786   0.316   3.730  0.2409 -0.8665 -0.4722
 1380SOL    HW2 4326   1.669   0.293   3.842 -0.5787  0.0115 -1.1354
 1381SOL     OW 4327   3.887   3.296   3.343  0.3122  0.8069 -0.2968
 1381SOL    HW1 4328   3.851   3.308   3.436  1.0120  1.0689 -0.0513
 1381SOL    HW2 4329   3.823   3.240   3.290  0.0921  0.3130  0.4633
 1382SOL     OW 4330   2.572   3.674   5.117  0.0883 -0.8111 -0.2152
 1382SOL    HW1 4331   2.512   3.661   5.196 -0.2900  0.8179 -0.2009
 1382SOL    HW2 4332   2.624   3.759   5.128 -0.3880 -0.2602 -1.9662
 1383SOL     OW 4333   2.067   3.861   2.573  0.1833  0.1690 -0.3150
 1383SOL    HW1 4334   2.021   3.909   2.648  0.1923 -0.3682  0.0360
 1383SOL    HW2 4335   2.001   3.803   2.525  0.4085 -0.3073 -0.0520
 1384SOL     OW 4336   0.603   2.422   4.103 -0.8163  0.0104  0.0072
 1384SOL    HW1 4337   0.549   2.505   4.119  1.1999  1.2146  0.8079
 1384SOL    HW2 4338   0.654   2.398   4.185  2.1109  0.6085 -1.5275
 1385SOL     OW 4339   4.569   0.627   1.072  0.3534  0.1666 -0.2294
 1385SOL    HW1 4340   4.652   0.679   1.052 -0.2777  1.7843  1.1631
 1385SOL    HW2 4341   4.565   0.607   1.170 -1.2005  0.6995 -0.1514
 1386SOL     OW 4342   1.813   4.429   1.909  0.1655 -0.3572  0.0031
 1386SOL    HW1 4343   1.766   4.386   1.987 -1.8432  3.0109  0.8478
 1386SOL    HW2 4344   1.748   4.441   1.834  1.3364 -0.9536 -1.1475
 1387SOL     OW 4345   3.512   2.579   4.021  0.0552  0.6535  0.6648
 1387SOL    HW1 4346   3.461   2.529   3.951  1.7499  0.1676 -0.2672
 1387SOL    HW2 4347   3.507   2.530   4.107 -0.0376 -0.0380  0.2757
 1388SOL     OW 4348   2.136   3.857   1.241  0.6277 -0.9004  0.4402
 1388SOL    HW1 4349   2.137   3.951   1.274  2.3503 -0.8037  0.1991
 1388SOL    HW2 4350   2.220   3.839   1.189  0.6153 -2.7445  1.0005
 1389SOL     OW 4351   2.294   0.313   2.471  0.7246  0.3742 -0.3820
 1389SOL    HW1 4352   2.243   0.398   2.487  0.5975  0.2346 -0.0245
 1389SOL    HW2 4353   2.360   0.327   2.398 -1.4297 -0.0752 -2.5651
 1390SOL     OW 4354   0.089   3.890   2.496 -0.0793 -0.0303 -0.1608
 1390SOL    HW1 4355   0.030   3.941   2.558  0.5095 -1.3886  1.6125
 1390SOL    HW2 4356   0.038   3.816   2.454 -0.0864 -0.1050 -0.0213
 1391SOL     OW 4357   1.408   3.951   4.433  1.1459  0.2650  0.2132
 1391SOL    HW1 4358   1.347   3.945   4.513 -1.3996 -1.4017 -1.6864
 1391SOL    HW2 4359   1.437   4.046   4.421 -2.4552  1.5364  0.3654
 1392SOL     OW 4360   2.230   2.107   0.206  0.4431  0.1349  0.4123
 1392SOL    HW1 4361   2.215   2.063   0.117 -2.7664  0.5860  0.6017
 1392SOL    HW2 4362   2.149   2.159   0.231  0.6201 -1.1329  4.2918
 1393SOL     OW 4363   0.861   4.525   2.759  0.0397  0.4401 -0.1216
 1393SOL    HW1 4364   0.924   4.459   2.716  1.6359  0.4947  1.9679
 1393SOL    HW2 4365   0.890   4.618   2.737  0.2762  0.4580  0.2518
 1394SOL     OW 4366   3.818   2.731   2.153 -0.1206 -0.1983 -0.1501
 1394SOL    HW1 4367   3.798   2.826   2.132  1.0886  0.0839 -0.1110
 1394SOL    HW2 4368   3.909   2.707   2.119  0.2651 -0.8695  1.2399
 1395SOL     OW 4369   1.573   4.662   4.889  0.6359 -0.5664  0.2261
 1395SOL    HW1 4370   1.651   4.602   4.874  0.1827 -1.7132  2.0749
 1395SOL    HW2 4371   1.500   4.610   4.934 -1.8622  0.0189 -2.7780
 1396SOL     OW 4372   2.363   1.356   1.417  0.1739  0.0211  0.0350
 1396SOL    HW1 4373   2.321   1.446   1.401  1.6255  0.7542  0.2423
 1396SOL    HW2 4374   2.429   1.362   1.491  0.2841 -1.2374  0.0696
 1397SOL     OW 4375   5.079   3.493   1.809  0.0650 -0.0261  0.1301
 1397SOL    HW1 4376   5.086   3.517   1.713  0.5745 -0.9908 -0.0940
 1397SOL    HW2 4377   5.015   3.554   1.855  1.5093  1.8914 -0.3117
 1398SOL     OW 4378   4.748   2.222   0.938 -0.0756 -0.2761 -0.2525
 1398SOL    HW1 4379   4.652   2.241   0.918  0.0704  2.5664  1.1625
 1398SOL    HW2 4380   4.755   2.182   1.030  0.0973 -0.9523 -0.5519
 1399SOL     OW 4381   3.380   2.344   0.776  0.0866 -0.0055 -0.0951
 1399SOL    HW1 4382   3.369   2.377   0.682 -0.1357 -0.2100 -0.1407
 1399SOL    HW2 4383   3.477   2.323   0.792 -0.3162 -3.8744 -1.6122
 1400SOL     OW 4384   3.235   4.941   3.456 -0.2204 -0.1889  0.7545
 1400SOL    HW1 4385   3.271   4.854   3.421 -0.6841 -0.0155 -0.1899
 1400SOL    HW2 4386   3.310   4.996   3.492  0.2096 -0.5738  0.4668
 1401SOL     OW 4387   4.554   0.778   4.781  0.4905  0.3165 -0.1977
 1401SOL    HW1 4388   4.480   0.713   4.762 -0.1134  0.7904  0.5032
 1401SOL    HW2 4389   4.526   0.842   4.852  1.1365  1.2569 -0.7574
 1402SOL     OW 4390   0.122   3.016   4.929 -0.2141 -0.6322 -0.6533
 1402SOL    HW1 4391   0.172   3.024   4.843  1.5276 -0.6268  0.3070
 1402SOL    HW2 4392   0.182   3.041   5.005 -2.4742  2.0105  0.4230
 1403SOL     OW 4393   0.613   3.166   0.465  0.0685 -0.1557  0.2095
 1403SOL    HW1 4394   0.644   3.234   0.400  1.6654 -0.4737  0.6012
 1403SOL    HW2 4395   0.527   3.126   0.434 -1.2707  2.4681  0.2971
 1404SOL     OW 4396   1.620   0.062   2.136 -0.4017  0.4049  0.4664
 1404SOL    HW1 4397   1.706   0.108   2.155  0.0868 -0.6035  0.7889
 1404SOL    HW2 4398   1.575   0.106   2.058  0.6735  0.5928 -0.0725
 1405SOL     OW 4399   0.784   5.094   1.791  0.0563 -0.2472  0.1685
 1405SOL    HW1 4400   0.732   5.023   1.744  0.6508  0.3790 -1.5154
 1405SOL    HW2 4401   0.728   5.177   1.799  0.4412  0.1063 -0.7436
 1406SOL     OW 4402   1.155   3.002   5.155 -0.5069 -0.7119  0.4314
 1406SOL    HW1 4403   1.075   3.015   5.214  0.0358 -0.0728  1.0409
 1406SOL    HW2 4404   1.124   2.990   5.060 -1.3809 -1.6926  0.8237
 1407SOL     OW 4405   1.984   1.865   0.975 -0.3114 -0.3064 -0.0033
 1407SOL    HW1 4406   1.970   1.767   0.992  2.5372 -0.6759  0.7141
 1407SOL    HW2 4407   2.029   1.878   0.887 -0.1197  0.3106  0.1798
 1408SOL     OW 4408   5.136   1.721   3.331 -0.1222  0.7239 -0.0133
 1408SOL    HW1 4409   5.180   1.632   3.348  1.7153  1.3353 -1.3261
 1408SOL    HW2 4410   5.047   1.722   3.377  0.9495 -0.7822  2.3136
 1409SOL     OW 4411   0.936   3.903   0.707  0.7405  0.2489 -0.2435
 1409SOL    HW1 4412   0.971   3.834   0.643  0.6828  0.1175 -0.1346
 1409SOL    HW2 4413   0.922   3.861   0.796 -0.8445 -0.0166 -0.5800
 1410SOL     OW 4414   3.541   2.059   4.822 -0.5451 -0.0724 -0.3540
 1410SOL    HW1 4415   3.450   2.100   4.832 -0.2363  0.4643  0.2731
 1410SOL    HW2 4416   3.602   2.095   4.892  0.0439 -0.7509 -0.5089
 1411SOL     OW 4417   2.373   4.381   2.359  0.0625 -0.0201 -0.0282
 1411SOL    HW1 4418   2.279   4.351   2.342  0.1989 -0.5297  0.1020
 1411SOL    HW2 4419   2.422   4.312   2.412  0.1438  0.8079  1.0074
 1412SOL     OW 4420   4.234   3.704   3.807 -0.2541  0.7023  0.4354
 1412SOL    HW1 4421   4.175   3.646   3.862 -0.5464  0.8032  0.2269
 1412SOL    HW2 4422   4.180   3.776   3.764 -0.4273 -0.6392 -1.7359
 1413SOL     OW 4423   2.098   0.076   2.552  0.0153  1.0150  0.6110
 1413SOL    HW1 4424   2.131   0.033   2.636  0.0950 -1.1085 -0.4172
 1413SOL    HW2 4425   2.162   0.147   2.523  2.1707 -0.9084  0.3101
 1414SOL     OW 4426   0.629   2.418   3.435  0.1594  0.3859  0.2002
 1414SOL    HW1 4427   0.706   2.482   3.443  0.0950  0.3466  1.3101
 1414SOL    HW2 4428   0.547   2.468   3.408  0.4004  0.5533 -0.2304
 1415SOL     OW 4429   2.331   2.074   0.925 -0.5164 -0.1939 -0.0572
 1415SOL    HW1 4430   2.287   2.151   0.971 -0.6457  0.3407 -1.0540
 1415SOL    HW2 4431   2.352   2.098   0.830 -0.7285 -1.4380 -0.4485
 1416SOL     OW 4432   0.104   4.304   3.302  0.1480 -0.3005 -0.2115
 1416SOL    HW1 4433   0.200   4.290   3.323  0.2504  0.6495 -0.0005
 1416SOL    HW2 4434   0.091   4.308   3.202  0.4045  0.0154 -0.2354
 1417SOL     OW 4435   2.391   1.207   4.618 -0.2002  0.1911  0.4602
 1417SOL    HW1 4436   2.373   1.293   4.666  1.9633  0.8237  0.2304
 1417SOL    HW2 4437   2.489   1.190   4.615 -0.5382 -1.9598 -0.1218
 1418SOL     OW 4438   0.989   1.135   0.082 -0.1747 -0.0197 -0.3639
 1418SOL    HW1 4439   1.024   1.177   0.166 -0.1723 -1.2051  0.2659
 1418SOL    HW2 4440   0.949   1.205   0.023  0.7268  0.9765  0.1699
 1419SOL     OW 4441   3.142   4.788   1.733  0.0842  0.8574  0.2734
 1419SOL    HW1 4442   3.059   4.830   1.770  0.6343  1.1829  1.1910
 1419SOL    HW2 4443   3.206   4.861   1.706 -0.4094  0.6364 -1.6370
 1420SOL     OW 4444   1.073   2.475   0.734  0.2383 -0.2886  0.0828
 1420SOL    HW1 4445   1.076   2.574   0.740  3.8216 -0.3283  1.1776
 1420SOL    HW2 4446   1.056   2.447   0.639  1.7411  1.4264 -0.7319
 1421SOL     OW 4447   0.770   3.359   1.887 -0.0663 -0.3548 -0.0278
 1421SOL    HW1 4448   0.779   3.293   1.813 -0.5793 -2.0982  1.3785
 1421SOL    HW2 4449   0.855   3.360   1.941 -0.4472 -0.7234  0.5998
 1422SOL     OW 4450   4.413   1.753   3.833  0.5777  0.3134 -0.7837
 1422SOL    HW1 4451   4.505   1.791   3.824  0.3266  0.8423 -1.2016
 1422SOL    HW2 4452   4.354   1.793   3.763 -0.6608  2.0335  1.1373
 1423SOL     OW 4453   1.388   3.564   1.131 -0.1764 -0.0966  0.0961
 1423SOL    HW1 4454   1.315   3.597   1.191 -1.3634 -1.2280 -0.6662
 1423SOL    HW2 4455   1.397   3.465   1.141  0.9500 -0.0241 -0.1586
 1424SOL     OW 4456   3.134   3.519   0.931 -0.0539 -0.5195 -0.1848
 1424SOL    HW1 4457   3.164   3.438   0.881  2.0428  0.8415 -1.2685
 1424SOL    HW2 4458   3.189   3.529   1.014  1.1309  0.8443 -1.0913
 1425SOL     OW 4459   3.818   1.604   0.764  0.1834  0.7239  1.0662
 1425SOL    HW1 4460   3.818   1.535   0.835 -1.2409  0.0362  0.4339
 1425SOL    HW2 4461   3.795   1.562   0.676 -0.8011  1.9890  0.6804
 1426SOL     OW 4462   0.036   1.176   4.280  0.0451 -0.4490 -0.2354
 1426SOL    HW1 4463   0.120   1.144   4.236  0.3702 -1.1095  0.8225
 1426SOL    HW2 4464   0.060   1.237   4.356 -0.5030  0.6295 -0.9103
 1427SOL     OW 4465   0.412   2.649   4.114 -0.5750  0.0045 -0.1264
 1427SOL    HW1 4466   0.403   2.734   4.061 -1.9213 -1.3647 -2.2623
 1427SOL    HW2 4467   0.321   2.615   4.136 -0.0455 -0.8877  0.7377
 1428SOL     OW 4468   2.083   0.964   2.288  0.4183 -0.1917 -0.5847
 1428SOL    HW1 4469   1.998   0.941   2.241  0.3971 -0.5375 -0.3810
 1428SOL    HW2 4470   2.064   0.975   2.386  0.5065  0.2779 -0.6178
 1429SOL     OW 4471   2.551   4.654   2.115 -0.0427  0.8474  0.0207
 1429SOL    HW1 4472   2.479   4.689   2.176  0.8925 -0.7208  2.1503
 1429SOL    HW2 4473   2.525   4.564   2.082  0.1832  1.0203 -0.6418
 1430SOL     OW 4474   1.021   3.047   2.564  0.6644  0.1778 -0.2837
 1430SOL    HW1 4475   1.061   3.117   2.505  2.5195 -0.7045 -0.1392
 1430SOL    HW2 4476   1.092   2.982   2.592 -0.9692 -1.7734 -0.4133
 1431SOL     OW 4477   0.140   2.081   4.848  0.0941 -0.1999  0.9833
 1431SOL    HW1 4478   0.183   2.051   4.763 -0.3788 -1.2519  1.0914
 1431SOL    HW2 4479   0.141   2.181   4.853  1.4286 -0.1669  0.4387
 1432SOL     OW 4480   2.594   0.475   0.453 -0.3533  0.5168  0.1745
 1432SOL    HW1 4481   2.612   0.571   0.474  1.2333  1.1104 -3.2112
 1432SOL    HW2 4482   2.634   0.417   0.525  0.9927  2.3128  0.9542
 1433SOL     OW 4483   3.043   0.977   3.990  0.4347  0.1613 -0.1395
 1433SOL    HW1 4484   3.131   0.930   4.002  0.2981 -1.0223 -2.8743
 1433SOL    HW2 4485   2.971   0.910   3.974 -0.7555  1.1773  0.7833
 1434SOL     OW 4486   4.415   0.082   4.003  0.4873 -0.5957  0.5801
 1434SOL    HW1 4487   4.478   0.055   3.930 -0.9153  0.8418 -1.2677
 1434SOL    HW2 4488   4.442   0.038   4.088  3.3974 -0.7705 -0.3212
 1435SOL     OW 4489   0.403   4.414   1.867 -0.6324  0.2264  0.0292
 1435SOL    HW1 4490   0.380   4.317   1.875 -1.2789  0.1444 -2.1387
 1435SOL    HW2 4491   0.488   4.433   1.917 -0.0484 -1.6349 -0.1921
 1436SOL     OW 4492   1.416   2.361   2.788 -0.3946 -0.1018  0.8380
 1436SOL    HW1 4493   1.367   2.438   2.828 -1.1329 -0.1064 -0.0282
 1436SOL    HW2 4494   1.513   2.382   2.782 -0.5270  0.5732  1.0192
 1437SOL     OW 4495   0.888   4.607   4.861  0.7222  0.4116 -0.0502
 1437SOL    HW1 4496   0.862   4.527   4.805 -1.1899  0.2495  0.9863
 1437SOL    HW2 4497   0.936   4.576   4.943  0.7973  0.3984 -0.0994
 1438SOL     OW 4498   3.620   1.616   2.218  0.1537 -0.0670 -0.6492
 1438SOL    HW1 4499   3.605   1.583   2.124  2.2343 -0.5171 -0.8635
 1438SOL    HW2 4500   3.694   1.564   2.260 -2.0951 -1.3366  2.0458
 1439SOL     OW 4501   1.035   2.088   4.366  1.1344  0.4423  0.0424
 1439SOL    HW1 4502   1.122   2.041   4.351  1.0903  0.5560 -0.6317
 1439SOL    HW2 4503   0.996   2.115   4.277 -0.5359 -1.3011  0.1914
 1440SOL     OW 4504   1.562   0.366   4.669 -0.1389 -0.2649  0.2138
 1440SOL    HW1 4505   1.614   0.341   4.587  1.0009  1.0149  0.5103
 1440SOL    HW2 4506   1.489   0.299   4.684 -2.3291  0.9820 -3.4873
 1441SOL     OW 4507   0.993   4.816   1.873 -0.0089 -1.5871 -0.2855
 1441SOL    HW1 4508   0.900   4.842   1.901  0.6750  0.4562  0.2802
 1441SOL    HW2 4509   0.995   4.801   1.774 -0.8491 -1.1475 -0.3762
 1442SOL     OW 4510   2.044   1.265   2.649 -0.5026 -0.0100 -0.0380
 1442SOL    HW1 4511   2.023   1.327   2.574 -2.2951  1.0985  1.2823
 1442SOL    HW2 4512   2.070   1.175   2.613  1.2229  1.2047 -1.9805
 1443SOL     OW 4513   1.893   5.033   2.286 -0.0941 -0.2283  0.2985
 1443SOL    HW1 4514   1.816   4.979   2.251 -0.3909  0.4863 -0.1734
 1443SOL    HW2 4515   1.878   5.051   2.384 -1.4060  1.3431 -0.1545
 1444SOL     OW 4516   4.466   4.941   1.913 -0.7031 -0.7802 -0.1496
 1444SOL    HW1 4517   4.377   4.916   1.874 -1.1398 -2.3647  1.6910
 1444SOL    HW2 4518   4.455   4.957   2.012  0.5971  1.7167 -0.3481
 1445SOL     OW 4519   3.371   2.540   3.563 -0.4317 -0.8604  0.0287
 1445SOL    HW1 4520   3.428   2.508   3.488  0.6275 -0.2334  0.5441
 1445SOL    HW2 4521   3.275   2.518   3.544 -0.1078 -1.2864 -1.1867
 1446SOL     OW 4522   2.203   4.785   0.452 -0.2105  0.2069 -0.3097
 1446SOL    HW1 4523   2.127   4.845   0.426  0.6696  0.8275 -1.4908
 1446SOL    HW2 4524   2.289   4.824   0.421  0.8902  0.6093  2.8196
 1447SOL     OW 4525   1.593   4.241   2.002  0.3310 -0.9740  0.3775
 1447SOL    HW1 4526   1.621   4.224   2.096 -0.3343 -0.7845  0.6109
 1447SOL    HW2 4527   1.506   4.290   2.001  0.5147 -0.6472 -0.3323
 1448SOL     OW 4528   0.435   3.270   2.083  0.9565 -0.6054  0.1598
 1448SOL    HW1 4529   0.459   3.262   1.987  0.8788 -0.4448  0.1255
 1448SOL    HW2 4530   0.511   3.310   2.134  0.6740  0.1678  0.0018
 1449SOL     OW 4531   0.442   0.154   3.173 -0.1366  0.4042 -0.0868
 1449SOL    HW1 4532   0.345   0.177   3.181 -0.0177  0.3662  1.7756
 1449SOL    HW2 4533   0.496   0.238   3.167 -0.3483  0.4405 -2.9589
 1450SOL     OW 4534   1.209   0.653   4.397  0.7071  0.2340 -0.0236
 1450SOL    HW1 4535   1.239   0.562   4.369 -0.1649 -0.9330  2.5276
 1450SOL    HW2 4536   1.288   0.712   4.412  1.3273 -0.4054 -0.7165
 1451SOL     OW 4537   2.154   1.587   2.035  0.2818  0.1986  0.2530
 1451SOL    HW1 4538   2.152   1.580   1.936 -0.0533 -0.5694  0.3074
 1451SOL    HW2 4539   2.244   1.557   2.069  1.2037  2.5519  0.0542
 1452SOL     OW 4540   2.749   3.705   3.540 -0.1563 -0.1374  0.5644
 1452SOL    HW1 4541   2.669   3.653   3.511 -1.1646  1.2444  0.8065
 1452SOL    HW2 4542   2.814   3.643   3.585 -1.4217 -1.1498  1.0456
 1453SOL     OW 4543   2.245   0.392   0.125 -0.1280  0.8445 -0.5946
 1453SOL    HW1 4544   2.185   0.312   0.124  1.2627 -0.3008  1.0072
 1453SOL    HW2 4545   2.320   0.376   0.061  0.9999  0.0959  0.8427
 1454SOL     OW 4546   0.489   1.591   0.964 -0.0998  0.0569 -0.8674
 1454SOL    HW1 4547   0.537   1.599   1.052 -0.4129 -2.4254 -0.3888
 1454SOL    HW2 4548   0.467   1.682   0.930  0.2821  1.1147  1.4821
 1455SOL     OW 4549   0.227   1.356   0.336  0.0652  0.2088  0.3276
 1455SOL    HW1 4550   0.255   1.333   0.429 -2.1118 -0.1973  0.9505
 1455SOL    HW2 4551   0.131   1.330   0.323 -0.8052  3.4861 -0.8598
 1456SOL     OW 4552   1.767   1.139   1.272  0.3098  0.2534 -0.0785
 1456SOL    HW1 4553   1.724   1.055   1.238 -0.7056  1.1916 -1.2207
 1456SOL    HW2 4554   1.769   1.207   1.199 -0.5393  1.8370  1.3064
 1457SOL     OW 4555   3.074   1.448   3.636 -0.3157  0.0569  0.6207
 1457SOL    HW1 4556   3.115   1.536   3.661  0.8886 -0.1998 -0.3588
 1457SOL    HW2 4557   3.034   1.405   3.717  1.9164  0.0372  1.7782
 1458SOL     OW 4558   4.338   2.241   4.344 -0.4493  0.0006  0.0581
 1458SOL    HW1 4559   4.422   2.233   4.399  1.0504  0.5338 -2.0504
 1458SOL    HW2 4560   4.284   2.318   4.377 -0.4235 -0.6660  1.7844
 1459SOL     OW 4561   3.802   0.493   2.510  1.1205  0.7281 -0.1524
 1459SOL    HW1 4562   3.816   0.530   2.418  1.5546  2.1559  0.4496
 1459SOL    HW2 4563   3.749   0.409   2.504  0.3904  1.2426 -1.6404
 1460SOL     OW 4564   3.472   1.224   3.160  0.3737  0.2385  0.3884
 1460SOL    HW1 4565   3.554   1.280   3.148  1.1334 -1.0375 -0.7192
 1460SOL    HW2 4566   3.405   1.274   3.215  1.0109  2.2076 -0.5137
 1461SOL     OW 4567   5.084   2.741   2.299 -0.2933  0.6050  0.3051
 1461SOL    HW1 4568   5.104   2.766   2.204  0.6151 -0.6181  0.1482
 1461SOL    HW2 4569   5.165   2.755   2.355 -1.3525  3.1753  1.3680
 1462SOL     OW 4570   1.327   3.249   4.118 -0.6959 -0.4001 -0.5296
 1462SOL    HW1 4571   1.248   3.230   4.176 -1.4910 -0.8476 -1.7274
 1462SOL    HW2 4572   1.298   3.305   4.040  0.4741  0.7140 -0.2088
 1463SOL     OW 4573   1.447   0.765   4.450 -0.1551 -0.3778 -0.3390
 1463SOL    HW1 4574   1.518   0.833   4.467 -0.4805 -0.3327  1.0224
 1463SOL    HW2 4575   1.487   0.674   4.447  0.1293 -0.2356 -0.9848
 1464SOL     OW 4576   2.866   4.329   4.212  0.3251 -0.0174 -0.1971
 1464SOL    HW1 4577   2.787   4.281   4.249  0.1022  0.3619 -0.1686
 1464SOL    HW2 4578   2.897   4.398   4.278  2.1970 -1.7732  0.8714
 1465SOL     OW 4579   0.916   3.057   0.110 -0.3285 -0.3500 -0.0056
 1465SOL    HW1 4580   0.942   3.106   0.193  0.4384  0.1248 -0.5059
 1465SOL    HW2 4581   0.834   3.002   0.127 -0.2986 -0.0983  0.9967
 1466SOL     OW 4582   1.955   1.072   3.245 -0.1202 -0.3026 -0.0832
 1466SOL    HW1 4583   1.972   1.009   3.321 -1.6115 -1.7715 -0.9073
 1466SOL    HW2 4584   1.959   1.023   3.158 -1.9401  0.5814 -0.7220
 1467SOL     OW 4585   0.277   1.672   4.518 -0.0750  0.6101 -0.3058
 1467SOL    HW1 4586   0.254   1.598   4.581 -0.1929  1.9367  1.2577
 1467SOL    HW2 4587   0.213   1.748   4.531  1.5988  2.0353 -0.0102
 1468SOL     OW 4588   1.061   3.617   3.979 -0.1569 -0.2186 -0.0476
 1468SOL    HW1 4589   1.088   3.713   3.989  0.3227 -0.2740 -0.7027
 1468SOL    HW2 4590   0.984   3.597   4.039  0.0892  0.4354  0.5009
 1469SOL     OW 4591   2.232   1.537   1.774 -0.0158  0.4254 -0.3617
 1469SOL    HW1 4592   2.319   1.584   1.792  0.2415 -0.1222 -0.1484
 1469SOL    HW2 4593   2.241   1.440   1.797 -0.6642  0.3481 -0.4104
 1470SOL     OW 4594   0.171   2.629   1.621  0.5865  0.8439  0.0452
 1470SOL    HW1 4595   0.199   2.533   1.620  0.2702  0.7347 -1.8895
 1470SOL    HW2 4596   0.253   2.687   1.621  0.8792  0.5287 -2.1971
 1471SOL     OW 4597   4.632   4.644   4.930 -0.2815  0.0304 -0.3459
 1471SOL    HW1 4598   4.629   4.734   4.973  2.7970 -0.1820  0.5520
 1471SOL    HW2 4599   4.670   4.653   4.838  0.1745 -0.3311 -0.1984
 1472SOL     OW 4600   4.017   1.770   1.847 -0.7549 -0.2478  0.0449
 1472SOL    HW1 4601   3.947   1.698   1.852  0.7497 -1.7210  0.9191
 1472SOL    HW2 4602   4.064   1.777   1.935  1.9363 -1.1579 -1.2349
 1473SOL     OW 4603   1.183   4.310   0.074  0.2866 -0.4117 -0.3155
 1473SOL    HW1 4604   1.122   4.349   0.005 -1.9105 -2.6204  0.2233
 1473SOL    HW2 4605   1.222   4.224   0.040  2.2619  0.4012 -0.2087
 1474SOL     OW 4606   3.586   3.433   1.428  0.4222  0.2498 -0.0851
 1474SOL    HW1 4607   3.492   3.416   1.400  0.0705  0.3828  0.9602
 1474SOL    HW2 4608   3.639   3.465   1.350 -0.9560  2.3789 -0.2508
 1475SOL     OW 4609   1.394   2.081   2.802 -0.0584 -0.4569 -0.1629
 1475SOL    HW1 4610   1.481   2.043   2.768 -0.2849 -0.9785 -0.1660
 1475SOL    HW2 4611   1.397   2.181   2.794  0.4763 -0.4781 -0.3227
 1476SOL     OW 4612   1.735   5.153   3.739 -0.0403 -0.0074  0.7872
 1476SOL    HW1 4613   1.777   5.242   3.758 -0.9719  0.5197  0.4956
 1476SOL    HW2 4614   1.792   5.101   3.676  0.3838  0.5036  0.7403
 1477SOL     OW 4615   3.774   3.192   1.437 -0.0972  0.0282  0.2364
 1477SOL    HW1 4616   3.705   3.156   1.500 -1.1648  1.3432 -0.1190
 1477SOL    HW2 4617   3.767   3.292   1.434  1.8292  0.2046  0.1655
 1478SOL     OW 4618   4.213   4.481   4.917 -0.3601  0.1181  0.4226
 1478SOL    HW1 4619   4.155   4.430   4.854  0.6341 -1.0047  0.3651
 1478SOL    HW2 4620   4.176   4.573   4.931 -0.0985  0.7710 -2.5374
 1479SOL     OW 4621   1.202   2.595   2.485  0.0599 -0.1743  0.0259
 1479SOL    HW1 4622   1.239   2.659   2.552  1.4265 -1.5271  0.6320
 1479SOL    HW2 4623   1.224   2.627   2.392  3.0582 -0.9578  0.3376
 1480SOL     OW 4624   2.247   1.437   2.472  0.7633 -0.0754  0.1703
 1480SOL    HW1 4625   2.304   1.502   2.422  1.3653 -2.2921 -2.2924
 1480SOL    HW2 4626   2.172   1.407   2.412 -0.3089 -0.6309  1.7350
 1481SOL     OW 4627   4.343   4.104   2.835 -0.5689 -0.0490 -0.4951
 1481SOL    HW1 4628   4.306   4.189   2.873 -0.8282 -1.1531  1.9640
 1481SOL    HW2 4629   4.272   4.034   2.836  0.4774 -1.1534  0.6853
 1482SOL     OW 4630   4.534   0.299   2.321  0.4615  0.3115 -0.0777
 1482SOL    HW1 4631   4.560   0.395   2.328 -0.7535  0.5757  1.1969
 1482SOL    HW2 4632   4.445   0.285   2.363  0.2508 -1.2419 -0.9559
 1483SOL     OW 4633   3.200   1.946   0.510 -0.1954  0.0175 -0.6602
 1483SOL    HW1 4634   3.285   2.000   0.512 -1.6739  2.5548 -2.0957
 1483SOL    HW2 4635   3.190   1.899   0.598  1.0838  2.2888  0.8246
 1484SOL     OW 4636   2.113   0.747   0.744 -0.0750 -0.0327  0.0250
 1484SOL    HW1 4637   2.163   0.829   0.772 -0.7273  0.5641 -0.5088
 1484SOL    HW2 4638   2.178   0.676   0.717  0.5300  1.1774 -1.9560
 1485SOL     OW 4639   2.141   0.736   1.133 -0.7816  0.0757 -0.1100
 1485SOL    HW1 4640   2.140   0.825   1.178 -1.3951 -0.3232  0.6901
 1485SOL    HW2 4641   2.119   0.665   1.200 -0.0001 -0.7114 -0.6729
 1486SOL     OW 4642   0.134   1.242   1.761  0.3320 -0.0233  0.0883
 1486SOL    HW1 4643   0.179   1.226   1.849 -0.4756  1.1334  0.7455
 1486SOL    HW2 4644   0.141   1.338   1.737 -3.0447  0.6081  1.0176
 1487SOL     OW 4645   4.612   2.398   4.484  0.0198  0.0656 -0.5669
 1487SOL    HW1 4646   4.688   2.447   4.527  0.4372  0.0129 -1.2236
 1487SOL    HW2 4647   4.532   2.402   4.543  0.9340 -1.1276  0.8111
 1488SOL     OW 4648   2.857   0.776   2.403 -0.5075  0.3305 -0.2592
 1488SOL    HW1 4649   2.845   0.830   2.487 -0.4409  0.7582 -0.5247
 1488SOL    HW2 4650   2.772   0.777   2.351 -1.5232 -2.2636  1.1437
 1489SOL     OW 4651   1.828   3.287   0.731 -0.3522  0.3919  0.0592
 1489SOL    HW1 4652   1.879   3.261   0.813 -1.9991 -1.3986  0.5787
 1489SOL    HW2 4653   1.852   3.226   0.656 -0.3489  0.7482 -0.2354
 1490SOL     OW 4654   0.770   0.704   1.006  0.2681 -0.7975 -0.2895
 1490SOL    HW1 4655   0.824   0.698   1.090 -0.2486 -0.1826  0.0955
 1490SOL    HW2 4656   0.698   0.772   1.017  0.2648 -0.6226 -1.2803
 1491SOL     OW 4657   5.034   2.321   4.160  0.0308  0.6677  0.3987
 1491SOL    HW1 4658   5.080   2.275   4.236  1.3367 -0.7360 -1.1844
 1491SOL    HW2 4659   4.935   2.311   4.171  0.1899  0.3638  1.8077
 1492SOL     OW 4660   2.474   4.727   1.322 -0.1881  0.0626  0.7163
 1492SOL    HW1 4661   2.420   4.738   1.405 -0.0619  1.5457  0.6168
 1492SOL    HW2 4662   2.539   4.802   1.313  0.9260 -0.9416  0.1020
 1493SOL     OW 4663   0.339   2.970   4.271 -0.0369 -0.6722 -0.1440
 1493SOL    HW1 4664   0.407   3.037   4.298 -0.9963 -0.0048  0.7117
 1493SOL    HW2 4665   0.338   2.961   4.172  1.0542 -0.4623 -0.1856
 1494SOL     OW 4666   3.303   2.966   1.437 -0.3575  0.4409 -0.5496
 1494SOL    HW1 4667   3.278   2.870   1.430 -0.5411  0.5833 -2.4160
 1494SOL    HW2 4668   3.290   3.010   1.348  0.7690  1.9372 -0.0119
 1495SOL     OW 4669   2.396   5.075   3.626  0.3360  0.3582  0.6044
 1495SOL    HW1 4670   2.477   5.057   3.683  0.1020 -0.1988  0.7646
 1495SOL    HW2 4671   2.425   5.119   3.541  0.8474 -0.1298  0.5167
 1496SOL     OW 4672   2.792   3.584   2.475 -0.1389  0.2925 -0.2146
 1496SOL    HW1 4673   2.780   3.661   2.538 -0.5874  0.7712 -0.8738
 1496SOL    HW2 4674   2.865   3.525   2.509  1.3259  1.8524 -0.5119
 1497SOL     OW 4675   4.448   0.900   0.267 -0.2924 -0.2909 -0.0934
 1497SOL    HW1 4676   4.494   0.823   0.310 -0.7562  0.5269  2.0301
 1497SOL    HW2 4677   4.471   0.984   0.316 -0.9998  0.6880 -1.3823
 1498SOL     OW 4678   0.689   0.833   2.410 -0.3785  0.3257 -0.2871
 1498SOL    HW1 4679   0.735   0.793   2.490  0.9541  1.2420 -0.5505
 1498SOL    HW2 4680   0.745   0.908   2.375 -1.2574  0.3427 -1.7072
 1499SOL     OW 4681   0.530   0.467   0.433 -0.2963  0.5718  0.1265
 1499SOL    HW1 4682   0.581   0.432   0.512 -0.2786  1.8076  0.6924
 1499SOL    HW2 4683   0.581   0.543   0.392 -2.2053  2.7665  1.5364
 1500SOL     OW 4684   3.763   4.338   0.211 -0.5182  0.1751 -0.3584
 1500SOL    HW1 4685   3.679   4.376   0.251  0.2903  0.6111  0.9738
 1500SOL    HW2 4686   3.805   4.274   0.276  1.1147  1.3035 -0.2563
 1501SOL     OW 4687   0.778   2.657   3.202 -0.4201 -0.1783  0.2729
 1501SOL    HW1 4688   0.725   2.710   3.136  0.3299 -0.6601 -0.7474
 1501SOL    HW2 4689   0.842   2.598   3.153  0.5918 -0.1013  1.4505
 1502SOL     OW 4690   0.426   3.336   0.168 -0.1518 -0.5323 -0.3858
 1502SOL    HW1 4691   0.429   3.371   0.075 -0.3575 -0.5086 -0.3859
 1502SOL    HW2 4692   0.353   3.268   0.175 -1.6068  1.0287  0.2774
 1503SOL     OW 4693   1.486   4.927   3.131  0.4321 -0.4931  0.0351
 1503SOL    HW1 4694   1.515   4.844   3.178  1.0668 -0.6041 -0.5427
 1503SOL    HW2 4695   1.561   4.961   3.074  0.3315  0.7292  0.6130
 1504SOL     OW 4696   2.642   4.220   3.894  0.1787 -0.6862 -0.1026
 1504SOL    HW1 4697   2.545   4.230   3.873  0.0040  0.0389  0.9670
 1504SOL    HW2 4698   2.681   4.310   3.915  1.4034 -0.7659 -1.7555
 1505SOL     OW 4699   0.519   4.013   3.139 -0.0551  0.3981 -0.1461
 1505SOL    HW1 4700   0.430   4.051   3.116 -0.4293 -1.7719 -2.8395
 1505SOL    HW2 4701   0.591   4.073   3.103 -0.4911  0.9082 -0.1786
 1506SOL     OW 4702   1.089   3.047   0.585  0.3890 -0.2751 -0.0202
 1506SOL    HW1 4703   1.113   3.128   0.639  0.7275 -0.1657 -0.3300
 1506SOL    HW2 4704   1.158   2.976   0.598  0.3516 -0.3330 -0.1353
 1507SOL     OW 4705   1.813   3.554   0.252 -0.2701 -0.4455  0.2498
 1507SOL    HW1 4706   1.822   3.649   0.283 -1.3120 -0.4143  0.5111
 1507SOL    HW2 4707   1.760   3.551   0.168  2.4024 -0.5533 -1.5556
 1508SOL     OW 4708   3.670   3.629   1.952 -0.2060 -0.1107  0.0492
 1508SOL    HW1 4709   3.675   3.692   2.029 -2.1010 -0.1154  0.2432
 1508SOL    HW2 4710   3.574   3.614   1.928  0.2531 -1.8830 -0.8641
 1509SOL     OW 4711   5.027   0.585   1.216  0.4082  0.1479  0.3910
 1509SOL    HW1 4712   5.050   0.504   1.161  0.3309 -0.2502  0.9375
 1509SOL    HW2 4713   5.097   0.655   1.201  0.5234 -0.0481 -0.0217
 1510SOL     OW 4714   2.522   4.789   1.703 -0.3218  0.0618  0.8890
 1510SOL    HW1 4715   2.465   4.769   1.623 -1.2020 -0.0935  1.5381
 1510SOL    HW2 4716   2.565   4.705   1.736 -1.3651 -0.2140  1.6155
 1511SOL     OW 4717   0.929   1.254   4.001 -0.0047  0.0908 -0.3636
 1511SOL    HW1 4718   0.985   1.333   4.022 -0.1064 -0.0447  0.4588
 1511SOL    HW2 4719   0.961   1.211   3.917 -0.1408  1.1722 -0.9805
 1512SOL     OW 4720   3.851   1.644   1.153  0.0580 -0.6293 -0.3514
 1512SOL    HW1 4721   3.848   1.644   1.253 -0.4187  1.1912 -0.3336
 1512SOL    HW2 4722   3.766   1.684   1.117  0.7543 -0.0819 -1.4432
 1513SOL     OW 4723   0.003   0.887   2.823 -0.9213  0.1841  0.3818
 1513SOL    HW1 4724  -0.018   0.983   2.844 -1.5170  0.3381 -0.8197
 1513SOL    HW2 4725   0.098   0.880   2.793 -0.3148  0.0892  2.2008
 1514SOL     OW 4726   3.730   4.860   0.260  0.8270  0.2887  0.2365
 1514SOL    HW1 4727   3.672   4.781   0.239 -0.7777  1.6130 -0.5310
 1514SOL    HW2 4728   3.766   4.898   0.175  0.4908  1.1574  0.4681
 1515SOL     OW 4729   4.568   4.000   4.506  0.5124 -0.2943 -0.1636
 1515SOL    HW1 4730   4.471   3.976   4.515  0.3109  0.0034 -1.3968
 1515SOL    HW2 4731   4.611   3.998   4.596 -0.2711 -1.9800  0.2231
 1516SOL     OW 4732   5.006   4.615   2.035 -0.5988 -0.3018 -0.2737
 1516SOL    HW1 4733   5.000   4.527   1.988  0.7243  0.4066 -1.8931
 1516SOL    HW2 4734   4.999   4.689   1.968 -1.2002  0.8283  0.9953
 1517SOL     OW 4735   2.249   4.452   2.772  0.7728  0.1468  0.2810
 1517SOL    HW1 4736   2.343   4.463   2.740  1.5767  1.6058  2.8400
 1517SOL    HW2 4737   2.246   4.463   2.871 -1.8408 -1.9187  0.5637
 1518SOL     OW 4738   3.139   2.761   1.458  0.6161  0.1127  0.7597
 1518SOL    HW1 4739   3.191   2.685   1.419  0.5905 -0.1283  1.1870
 1518SOL    HW2 4740   3.058   2.725   1.505 -0.5560  0.5497 -0.8493
 1519SOL     OW 4741   2.665   1.193   4.656 -0.1699 -0.1191  0.4096
 1519SOL    HW1 4742   2.749   1.247   4.651 -0.3531  0.4532  2.7037
 1519SOL    HW2 4743   2.681   1.111   4.711 -0.9668 -0.3491  0.3117
 1520SOL     OW 4744   0.949   1.716   4.244  0.3187  0.1286  0.1647
 1520SOL    HW1 4745   0.932   1.776   4.166  1.0739 -2.2576 -1.9944
 1520SOL    HW2 4746   1.034   1.743   4.289 -0.1933  1.6292  0.2559
 1521SOL     OW 4747   0.751   3.164   1.687  0.5934  0.0402  0.0880
 1521SOL    HW1 4748   0.801   3.089   1.642 -0.0162 -0.4659  0.2442
 1521SOL    HW2 4749   0.675   3.126   1.740  0.0589  0.8010 -0.1268
 1522SOL     OW 4750   4.898   1.825   2.270 -0.0649 -0.2532 -0.5362
 1522SOL    HW1 4751   4.963   1.749   2.276  1.0170  0.7485  1.9044
 1522SOL    HW2 4752   4.843   1.828   2.354 -1.0004  0.8917 -1.1650
 1523SOL     OW 4753   2.714   0.212   1.460 -0.4288  0.2659 -0.3572
 1523SOL    HW1 4754   2.806   0.235   1.492 -0.7582  1.3016 -0.1013
 1523SOL    HW2 4755   2.720   0.173   1.368  0.2288  0.7549 -0.5320
 1524SOL     OW 4756   1.671   0.340   1.192  0.1500  0.3747  0.1231
 1524SOL    HW1 4757   1.593   0.279   1.178  1.1203 -0.4694 -1.9878
 1524SOL    HW2 4758   1.642   0.434   1.173 -0.4180  0.0915 -0.4808
 1525SOL     OW 4759   3.430   1.359   1.629  0.0898 -0.0551  0.6142
 1525SOL    HW1 4760   3.461   1.274   1.670 -1.5128 -0.7255  0.4938
 1525SOL    HW2 4761   3.502   1.397   1.571  0.2402 -2.1956 -0.6694
 1526SOL     OW 4762   0.095   3.120   1.605  0.2002 -0.1946  0.2475
 1526SOL    HW1 4763   0.182   3.146   1.648  1.4025  0.8006 -2.5072
 1526SOL    HW2 4764   0.084   3.172   1.520 -2.5224 -1.2268 -0.1103
 1527SOL     OW 4765   0.060   4.780   0.117  0.5048 -0.3953 -0.6850
 1527SOL    HW1 4766  -0.018   4.755   0.061  0.4181 -0.3901 -0.5663
 1527SOL    HW2 4767   0.034   4.854   0.179  0.9733  0.5749 -1.5987
 1528SOL     OW 4768   2.597   1.708   2.798  0.2301  0.1970 -0.0777
 1528SOL    HW1 4769   2.660   1.747   2.731 -0.0655 -0.5121 -0.7805
 1528SOL    HW2 4770   2.626   1.736   2.890 -0.1274  2.2986 -0.5345
 1529SOL     OW 4771   4.055   1.624   0.193 -0.1905 -0.1048  0.4232
 1529SOL    HW1 4772   4.005   1.644   0.277 -0.6972  2.2398 -0.3587
 1529SOL    HW2 4773   4.153   1.634   0.209 -0.1188 -1.8475  1.2422
 1530SOL     OW 4774   2.977   1.660   3.166  0.3289 -0.4563  0.6260
 1530SOL    HW1 4775   2.984   1.707   3.254  0.4069 -0.5429  0.6663
 1530SOL    HW2 4776   2.924   1.576   3.177  0.0650 -0.3049  0.5247
 1531SOL     OW 4777   1.683   0.992   3.426 -0.3070 -0.1057 -0.5776
 1531SOL    HW1 4778   1.780   0.985   3.450 -0.8015 -1.8643  1.1249
 1531SOL    HW2 4779   1.652   1.086   3.443  0.7711  0.1395  0.1617
 1532SOL     OW 4780   4.040   4.487   2.175 -0.3443  0.0417 -0.4063
 1532SOL    HW1 4781   4.113   4.471   2.109  0.1289 -1.0533  0.3543
 1532SOL    HW2 4782   4.072   4.550   2.246  0.0912 -0.9010  0.2553
 1533SOL     OW 4783   2.801   0.078   4.009  0.0222 -0.0187 -0.1995
 1533SOL    HW1 4784   2.846   0.083   4.099 -0.5167 -0.8909  0.1319
 1533SOL    HW2 4785   2.839   0.002   3.957 -0.4093 -0.1819 -0.2811
 1534SOL     OW 4786   0.229   2.980   3.216 -0.2491 -0.0539  0.0940
 1534SOL    HW1 4787   0.296   2.988   3.290 -0.9618 -1.2197  0.9009
 1534SOL    HW2 4788   0.146   3.030   3.240 -0.4114 -0.2678 -0.0203
 1535SOL     OW 4789   0.553   4.491   3.155  0.3112 -0.1329 -0.5138
 1535SOL    HW1 4790   0.594   4.424   3.218  0.0484 -0.0542 -0.2539
 1535SOL    HW2 4791   0.490   4.549   3.206 -1.8484 -1.6585 -1.2675
 1536SOL     OW 4792   0.125   3.277   1.362  0.0628  0.5399 -0.7378
 1536SOL    HW1 4793   0.139   3.369   1.327 -0.0705  1.0337  0.4600
 1536SOL    HW2 4794   0.201   3.218   1.335  0.5321  1.2018 -0.8665
 1537SOL     OW 4795   2.178   4.895   4.034  0.3775 -0.0236  0.1856
 1537SOL    HW1 4796   2.089   4.882   4.077  0.4249 -1.9433 -0.2228
 1537SOL    HW2 4797   2.197   4.993   4.027 -1.4780  0.4178  0.6980
 1538SOL     OW 4798   0.973   1.690   0.832 -0.0309  0.0098  0.3277
 1538SOL    HW1 4799   0.959   1.591   0.838 -1.5745  0.1406 -0.5902
 1538SOL    HW2 4800   1.069   1.709   0.814  0.0089 -1.4182 -1.1594
 1539SOL     OW 4801   3.018   1.016   1.823 -0.3895 -0.3494 -0.1365
 1539SOL    HW1 4802   2.953   1.035   1.749  0.7670  0.9414 -0.8672
 1539SOL    HW2 4803   2.975   1.036   1.911 -1.0827  0.2162 -0.5956
 1540SOL     OW 4804   3.561   4.782   4.979  0.2315 -0.2052  0.1001
 1540SOL    HW1 4805   3.576   4.881   4.977  1.1171 -0.3327 -0.5793
 1540SOL    HW2 4806   3.645   4.736   4.951 -0.6461 -1.0889 -1.1731
 1541SOL     OW 4807   4.921   3.460   1.161 -0.6600  0.5468  0.3542
 1541SOL    HW1 4808   4.921   3.473   1.062 -1.1289 -0.7883  0.1466
 1541SOL    HW2 4809   4.863   3.381   1.183  1.2950 -0.6399  1.4622
 1542SOL     OW 4810   2.032   0.063   3.348  0.3052  0.4207  0.2490
 1542SOL    HW1 4811   1.984   0.148   3.326 -2.5384 -1.6104 -2.4113
 1542SOL    HW2 4812   2.086   0.034   3.269 -0.7412 -1.3752  0.1410
 1543SOL     OW 4813   2.243   3.329   0.785 -0.0254  0.4771  0.2253
 1543SOL    HW1 4814   2.279   3.384   0.860  0.3047  0.6781 -0.0799
 1543SOL    HW2 4815   2.285   3.358   0.699 -0.3326  0.1859 -0.0254
 1544SOL     OW 4816   4.502   3.137   4.700 -0.4410  0.0408  0.0907
 1544SOL    HW1 4817   4.435   3.210   4.682 -0.0913  0.2497 -0.4015
 1544SOL    HW2 4818   4.467   3.050   4.665 -1.3166 -0.2500  1.5978
 1545SOL     OW 4819   3.434   2.580   0.950 -0.0792 -0.0495  0.1499
 1545SOL    HW1 4820   3.363   2.614   1.013 -0.5232 -0.6173 -0.0368
 1545SOL    HW2 4821   3.395   2.508   0.893 -0.0330  1.2413 -1.5968
 1546SOL     OW 4822   3.679   2.752   0.295  0.2224  0.1457  0.8917
 1546SOL    HW1 4823   3.638   2.771   0.206 -0.4600 -2.1746  0.6547
 1546SOL    HW2 4824   3.774   2.724   0.283 -0.0312 -0.6990  0.8330
 1547SOL     OW 4825   0.848   0.506   3.923 -0.4831  0.3190 -0.3539
 1547SOL    HW1 4826   0.782   0.528   3.852 -1.2415  0.6216  0.4251
 1547SOL    HW2 4827   0.902   0.588   3.945 -1.4379  0.7024  0.6258
 1548SOL     OW 4828   1.102   0.716   2.774  0.2449 -0.5619  0.7678
 1548SOL    HW1 4829   1.117   0.785   2.704 -0.7023  0.3828  1.4605
 1548SOL    HW2 4830   1.059   0.636   2.733 -0.4818  0.0591  0.2798
 1549SOL     OW 4831   0.310   1.608   0.246 -0.2997 -0.2999  0.0595
 1549SOL    HW1 4832   0.235   1.674   0.253  0.6595  0.7135  1.3193
 1549SOL    HW2 4833   0.275   1.515   0.260 -1.5482 -0.0121 -0.9702
 1550SOL     OW 4834   0.003   4.516   2.996 -0.2715  0.6324 -0.8196
 1550SOL    HW1 4835   0.043   4.607   3.005 -0.1662  0.4397  1.0689
 1550SOL    HW2 4836  -0.094   4.524   2.974 -0.3868  1.2457 -0.1501
 1551SOL     OW 4837   5.102   3.721   3.521  0.4718 -0.7999 -0.1808
 1551SOL    HW1 4838   5.174   3.739   3.589  0.8948 -0.1642 -0.7910
 1551SOL    HW2 4839   5.128   3.761   3.433 -0.6027 -0.6072 -0.4255
 1552SOL     OW 4840   1.502   4.572   3.447  0.0933 -0.2055  0.6443
 1552SOL    HW1 4841   1.429   4.639   3.464  1.7534  1.7296  0.6019
 1552SOL    HW2 4842   1.544   4.547   3.534 -1.0782 -1.9266  0.7505
 1553SOL     OW 4843   3.281   2.216   1.575  0.2312  0.2001 -0.0388
 1553SOL    HW1 4844   3.361   2.205   1.633  1.6069  0.5055 -1.8102
 1553SOL    HW2 4845   3.250   2.311   1.578 -1.3256 -0.2871  2.1380
 1554SOL     OW 4846   4.196   3.859   2.834 -0.0591  0.1106  0.0490
 1554SOL    HW1 4847   4.206   3.798   2.756  0.1906 -1.5015  1.2781
 1554SOL    HW2 4848   4.134   3.817   2.901 -1.1461  1.9502  0.2609
 1555SOL     OW 4849   0.245   0.590   1.307 -0.0822  0.0977 -0.3472
 1555SOL    HW1 4850   0.254   0.680   1.349 -1.4304  0.8343 -1.5371
 1555SOL    HW2 4851   0.188   0.531   1.365  0.1787  0.2632  0.0737
 1556SOL     OW 4852   2.870   5.053   4.841  0.2304  0.4692  0.0697
 1556SOL    HW1 4853   2.821   5.140   4.829  1.1538  0.7745 -1.8859
 1556SOL    HW2 4854   2.808   4.985   4.881 -0.8545  1.6728  0.5165
 1557SOL     OW 4855   5.035   2.244   3.627  0.5475  0.4542  0.4490
 1557SOL    HW1 4856   5.073   2.257   3.719  2.8080  0.1876 -0.3796
 1557SOL    HW2 4857   5.057   2.323   3.571 -1.1708  0.7903  0.2230
 1558SOL     OW 4858   2.971   2.910   3.366 -0.8199  0.5087  0.4359
 1558SOL    HW1 4859   2.994   2.819   3.330 -1.8417 -0.3698  1.9199
 1558SOL    HW2 4860   3.015   2.979   3.309 -1.5918 -0.8273 -1.9439
 1559SOL     OW 4861   4.847   0.926   3.022 -0.2678  0.0852 -0.0470
 1559SOL    HW1 4862   4.801   0.837   3.023  0.3524 -0.2412 -0.7360
 1559SOL    HW2 4863   4.946   0.913   3.025 -0.1894  0.7840  0.9846
 1560SOL     OW 4864   4.543   3.874   1.369 -0.0899  0.3218  0.2100
 1560SOL    HW1 4865   4.515   3.787   1.329  0.4019  1.0754 -1.8971
 1560SOL    HW2 4866   4.462   3.932   1.383 -0.3421 -0.2032  1.0110
 1561SOL     OW 4867   1.741   0.696   2.881  0.2150  0.4352 -0.3789
 1561SOL    HW1 4868   1.757   0.620   2.817  0.2545  1.3755 -1.5330
 1561SOL    HW2 4869   1.827   0.723   2.923  0.3476  0.3886 -0.6180
 1562SOL     OW 4870   0.660   4.753   4.915  0.0758 -0.0881  0.3381
 1562SOL    HW1 4871   0.565   4.722   4.911  0.0277 -0.0677 -5.1945
 1562SOL    HW2 4872   0.721   4.674   4.920 -0.2327 -0.4393 -1.0742
 1563SOL     OW 4873   4.001   4.364   3.972 -0.6125  0.5313  0.1959
 1563SOL    HW1 4874   3.987   4.363   3.872 -1.2810  2.0525  0.2444
 1563SOL    HW2 4875   4.034   4.275   4.001 -1.2776 -0.2453 -1.2742
 1564SOL     OW 4876   2.209   2.763   3.063 -0.1493  0.7302 -0.0470
 1564SOL    HW1 4877   2.166   2.846   3.099 -0.9089  0.7022 -0.8324
 1564SOL    HW2 4878   2.275   2.727   3.129  0.0163  1.8243  0.3975
 1565SOL     OW 4879   1.997   1.708   4.683 -0.2069 -0.0629 -0.1783
 1565SOL    HW1 4880   2.032   1.675   4.596  0.6955  1.1117 -0.2829
 1565SOL    HW2 4881   1.936   1.786   4.668 -1.4509 -0.9399  0.1398
 1566SOL     OW 4882   0.709   2.069   2.355  0.0095  0.2465  0.1216
 1566SOL    HW1 4883   0.656   2.081   2.438 -0.7665 -0.2175 -0.2968
 1566SOL    HW2 4884   0.806   2.079   2.376 -0.1990  0.5151  1.0042
 1567SOL     OW 4885   4.854   4.149   3.242 -0.2292  0.2731  0.1906
 1567SOL    HW1 4886   4.865   4.238   3.197 -0.1980 -0.6137 -1.6110
 1567SOL    HW2 4887   4.924   4.139   3.313  0.6449  1.1146 -0.5334
 1568SOL     OW 4888   3.464   3.264   4.863 -0.0077  0.7685 -0.0046
 1568SOL    HW1 4889   3.465   3.350   4.813  3.0701 -0.0146 -1.5374
 1568SOL    HW2 4890   3.474   3.188   4.799  1.7463 -0.4214  1.5542
 1569SOL     OW 4891   4.165   0.100   0.516 -0.0850 -0.1524  0.0793
 1569SOL    HW1 4892   4.165   0.017   0.571 -1.5697 -0.5830 -0.5187
 1569SOL    HW2 4893   4.073   0.118   0.482  0.5588  0.7350 -1.3171
 1570SOL     OW 4894   0.731   1.672   2.323  0.5410  0.1398 -0.0655
 1570SOL    HW1 4895   0.741   1.605   2.250  2.5969  0.9711 -0.6292
 1570SOL    HW2 4896   0.821   1.691   2.364 -0.3324  0.8065  1.6813
 1571SOL     OW 4897   2.955   2.576   1.558 -0.0244  0.6416  0.5701
 1571SOL    HW1 4898   2.858   2.589   1.578 -0.6113 -0.1070 -1.4942
 1571SOL    HW2 4899   2.965   2.536   1.467  2.0349 -2.9780  2.1488
 1572SOL     OW 4900   1.032   0.368   4.517  0.2876  0.5014  0.0402
 1572SOL    HW1 4901   0.965   0.299   4.490 -0.1710  0.6071  0.8789
 1572SOL    HW2 4902   1.105   0.325   4.570 -0.5913  0.8130  1.5545
 1573SOL     OW 4903   1.851   4.647   3.223  0.2194  0.0807 -0.0630
 1573SOL    HW1 4904   1.862   4.744   3.200 -0.3746  0.0609 -0.4767
 1573SOL    HW2 4905   1.940   4.606   3.239  0.4128  0.9087  1.0268
 1574SOL     OW 4906   1.918   4.755   4.962 -0.7336  0.0163  0.2521
 1574SOL    HW1 4907   2.005   4.801   4.943  0.0758 -1.7925 -0.6369
 1574SOL    HW2 4908   1.933   4.678   5.024 -1.3556 -1.3801 -1.2610
 1575SOL     OW 4909   4.565   3.736   2.484 -0.2518  0.1961 -0.2814
 1575SOL    HW1 4910   4.549   3.701   2.576 -0.8878  0.5496 -0.2528
 1575SOL    HW2 4911   4.602   3.664   2.426 -0.2501 -0.1419  0.1379
 1576SOL     OW 4912   0.712   2.014   0.574  0.0027  0.0218  0.6403
 1576SOL    HW1 4913   0.743   1.930   0.620 -0.5344 -1.7144 -1.9313
 1576SOL    HW2 4914   0.618   2.001   0.542 -0.8093  2.3990  1.8291
 1577SOL     OW 4915   0.003   4.226   0.239 -0.3728  0.0174  0.2524
 1577SOL    HW1 4916   0.078   4.176   0.194  0.2621  1.2541 -0.1054
 1577SOL    HW2 4917   0.013   4.218   0.338  0.2005  0.1103  0.2071
 1578SOL     OW 4918   2.075   3.559   1.586 -0.1171  0.3150 -0.1713
 1578SOL    HW1 4919   2.134   3.535   1.509 -1.2491  0.4216 -1.1007
 1578SOL    HW2 4920   2.040   3.652   1.574  0.1573  0.5556  0.7801
 1579SOL     OW 4921   4.422   0.073   1.875 -0.2776 -0.4016  0.3817
 1579SOL    HW1 4922   4.348   0.087   1.810  1.4989  0.2775 -1.6210
 1579SOL    HW2 4923   4.433  -0.025   1.894 -0.3578 -0.6978 -0.9852
 1580SOL     OW 4924   3.271   1.150   1.829  0.0290  1.0129 -0.0343
 1580SOL    HW1 4925   3.260   1.204   1.913 -0.2314 -1.0227  1.3191
 1580SOL    HW2 4926   3.189   1.095   1.814  0.7321  0.1225 -0.7209
 1581SOL     OW 4927   3.905   0.130   1.553 -0.8219  0.6006 -0.0747
 1581SOL    HW1 4928   3.860   0.169   1.633  0.1975  2.0099 -0.1659
 1581SOL    HW2 4929   3.835   0.089   1.493 -1.7025  0.5097  0.9831
 1582SOL     OW 4930   0.595   2.917   1.482  0.3718 -0.2782  0.2966
 1582SOL    HW1 4931   0.588   3.012   1.449 -0.6049  0.4179  2.3196
 1582SOL    HW2 4932   0.691   2.895   1.498  0.7078 -0.0198 -1.1661
 1583SOL     OW 4933   2.187   1.665   0.822  0.1490  0.0350  0.4145
 1583SOL    HW1 4934   2.140   1.743   0.780  2.4280  0.8261 -0.8168
 1583SOL    HW2 4935   2.268   1.642   0.768  0.4599 -2.1382  1.6960
 1584SOL     OW 4936   3.049   2.125   1.707  0.3865  0.3747 -0.2347
 1584SOL    HW1 4937   2.970   2.150   1.651  0.0078 -2.0467 -0.9015
 1584SOL    HW2 4938   3.133   2.155   1.662 -0.0554  1.2653 -0.4870
 1585SOL     OW 4939   4.760   3.583   3.208 -0.4528  0.1568 -1.0227
 1585SOL    HW1 4940   4.785   3.581   3.305 -2.8638 -2.9272 -0.2658
 1585SOL    HW2 4941   4.827   3.531   3.155  0.6758  1.5458 -1.0082
 1586SOL     OW 4942   2.837   3.757   4.735  0.1899 -0.0446  0.5874
 1586SOL    HW1 4943   2.890   3.677   4.706  3.2231  0.8176  3.1739
 1586SOL    HW2 4944   2.865   3.784   4.827 -2.1435  2.8588  0.5906
 1587SOL     OW 4945   3.793   3.772   4.895  0.0321  0.0582 -0.6145
 1587SOL    HW1 4946   3.866   3.779   4.828  1.8531 -0.9658  1.1432
 1587SOL    HW2 4947   3.753   3.680   4.892  0.4111 -0.1318 -0.0463
 1588SOL     OW 4948   0.487   2.218   0.547  0.4399  0.2961 -0.0832
 1588SOL    HW1 4949   0.438   2.140   0.509  0.8179  0.1427 -0.2558
 1588SOL    HW2 4950   0.542   2.188   0.625 -0.6794  0.6862  0.8899
 1589SOL     OW 4951   2.724   3.194   2.541 -0.3404  0.0213  0.5747
 1589SOL    HW1 4952   2.670   3.110   2.541 -0.1499 -0.1029  0.4039
 1589SOL    HW2 4953   2.678   3.264   2.487 -0.0691 -0.2581 -0.0345
 1590SOL     OW 4954   2.762   0.724   1.098 -0.3628  0.0119  0.3719
 1590SOL    HW1 4955   2.825   0.746   1.024 -1.1665  1.2915  0.0288
 1590SOL    HW2 4956   2.793   0.642   1.146  0.6878 -0.2780 -0.7691
 1591SOL     OW 4957   3.405   5.051   0.747  0.2739  0.2950 -0.3515
 1591SOL    HW1 4958   3.313   5.082   0.724 -0.2316 -0.3258  0.7484
 1591SOL    HW2 4959   3.429   4.974   0.688  0.0410  0.3725 -0.5531
 1592SOL     OW 4960   4.171   1.808   2.060 -0.3563  0.0898  0.4810
 1592SOL    HW1 4961   4.191   1.808   2.158  1.3664  2.8965  0.2462
 1592SOL    HW2 4962   4.237   1.866   2.013 -0.8170 -1.5801 -2.4662
 1593SOL     OW 4963   0.454   2.256   1.409  0.3819 -0.3975 -0.4509
 1593SOL    HW1 4964   0.397   2.335   1.432 -1.0783 -1.7114  0.6822
 1593SOL    HW2 4965   0.459   2.246   1.310 -1.2940 -0.1556 -0.5882
 1594SOL     OW 4966   0.217   4.590   1.436 -0.2120  0.1188  0.0981
 1594SOL    HW1 4967   0.286   4.534   1.390 -1.4965 -0.6963 -0.8900
 1594SOL    HW2 4968   0.210   4.562   1.532  1.4213  0.8141  0.4574
 1595SOL     OW 4969   1.771   2.687   3.076  0.2572 -0.4344 -0.1608
 1595SOL    HW1 4970   1.834   2.726   3.008 -1.1262  2.3232 -0.0073
 1595SOL    HW2 4971   1.822   2.665   3.159  1.2822  0.2714 -0.5780
 1596SOL     OW 4972   1.295   3.662   4.671 -0.4802 -0.0464 -0.0572
 1596SOL    HW1 4973   1.314   3.665   4.769 -1.1371 -1.3464  0.1315
 1596SOL    HW2 4974   1.249   3.747   4.643 -0.0412  0.4490  0.6948
 1597SOL     OW 4975   4.336   0.866   4.174 -0.3357  0.3523  0.0116
 1597SOL    HW1 4976   4.434   0.863   4.155 -0.3142  1.9225 -0.2447
 1597SOL    HW2 4977   4.286   0.889   4.090 -0.8003  0.9090  0.4299
 1598SOL     OW 4978   2.272   0.163   0.974  0.3890 -0.8917 -0.1264
 1598SOL    HW1 4979   2.268   0.074   1.018  0.3958 -0.5736  0.5358
 1598SOL    HW2 4980   2.194   0.218   1.005  1.0313 -0.2565  0.3958
 1599SOL     OW 4981   1.100   4.431   4.979 -0.1790  0.2469 -0.8245
 1599SOL    HW1 4982   1.071   4.391   4.893 -1.4235  1.1101 -0.8399
 1599SOL    HW2 4983   1.178   4.491   4.964  0.7701 -0.9918 -1.0272
 1600SOL     OW 4984   1.993   2.958   1.260 -0.6671 -0.6250  0.7388
 1600SOL    HW1 4985   1.898   2.943   1.234 -0.2388 -1.0294 -0.7007
 1600SOL    HW2 4986   2.005   3.053   1.290 -1.2847 -0.2078 -0.2792
 1601SOL     OW 4987   2.036   1.642   1.607  0.4683 -0.5383 -0.1673
 1601SOL    HW1 4988   2.113   1.589   1.641  1.4206  1.2317  0.5831
 1601SOL    HW2 4989   2.001   1.700   1.681 -1.3670 -1.0337 -0.6001
 1602SOL     OW 4990   4.692   0.695   1.728  0.1610  0.7167 -0.3533
 1602SOL    HW1 4991   4.653   0.659   1.813  0.2240  2.1300  0.2940
 1602SOL    HW2 4992   4.784   0.657   1.715 -0.2580 -0.3358 -0.3703
 1603SOL     OW 4993   4.419   2.397   1.113  0.6912  0.1295 -0.6098
 1603SOL    HW1 4994   4.325   2.415   1.141  0.9889 -0.5725  0.9403
 1603SOL    HW2 4995   4.466   2.483   1.093 -0.0739  0.5236 -0.7386
 1604SOL     OW 4996   2.504   3.000   1.401  0.2775 -0.0296  0.2373
 1604SOL    HW1 4997   2.500   3.002   1.500 -0.3015 -1.0241  0.2416
 1604SOL    HW2 4998   2.413   3.017   1.364  0.8064  2.3695 -0.1941
 1605SOL     OW 4999   0.856   3.522   2.997  0.0422 -0.0491 -0.7583
 1605SOL    HW1 5000   0.864   3.520   3.097 -0.2813  2.3679 -0.6152
 1605SOL    HW2 5001   0.800   3.445   2.966 -0.6475 -0.3041  1.0115
 1606SOL     OW 5002   0.605   0.079   3.767 -0.1676 -0.4525 -0.2746
 1606SOL    HW1 5003   0.673   0.050   3.700 -0.2041 -1.8128  0.2493
 1606SOL    HW2 5004   0.513   0.058   3.733 -0.3131  0.8304 -0.7185
 1607SOL     OW 5005   4.930   2.967   2.127 -0.1685  0.1712  0.0553
 1607SOL    HW1 5006   4.853   2.914   2.091  0.0508  0.8602 -1.5062
 1607SOL    HW2 5007   5.015   2.936   2.084  0.0360  1.3929 -0.4466
 1608SOL     OW 5008   2.595   0.533   1.429  0.1854 -0.0135  0.4015
 1608SOL    HW1 5009   2.547   0.588   1.360  1.2988 -0.6026 -0.8962
 1608SOL    HW2 5010   2.530   0.473   1.475 -0.3505 -0.8252 -1.3333
 1609SOL     OW 5011   2.480   3.008   1.672 -0.2138  0.5453  0.0070
 1609SOL    HW1 5012   2.388   2.968   1.675 -0.1550  0.1034 -2.3481
 1609SOL    HW2 5013   2.537   2.965   1.741 -1.4270 -0.0977  0.6464
 1610SOL     OW 5014   4.773   1.960   1.119  0.1566 -0.2274 -0.0262
 1610SOL    HW1 5015   4.719   1.884   1.083  0.6598  0.4637 -2.4505
 1610SOL    HW2 5016   4.870   1.936   1.114  0.2169 -0.6093  2.2200
 1611SOL     OW 5017   0.830   4.031   4.320 -0.4124 -0.2074  0.0351
 1611SOL    HW1 5018   0.925   3.999   4.315  0.2629  1.2982  2.1410
 1611SOL    HW2 5019   0.823   4.121   4.279  0.0898  1.5884  3.5438
 1612SOL     OW 5020   3.559   0.397   0.259  0.0864  0.0857 -0.0831
 1612SOL    HW1 5021   3.557   0.297   0.252  1.8878  0.0125  0.0562
 1612SOL    HW2 5022   3.652   0.430   0.243 -0.4500  1.7420  0.0230
 1613SOL     OW 5023   3.807   1.600   1.961  0.3640  0.0285  0.2374
 1613SOL    HW1 5024   3.803   1.666   2.035 -1.2964 -0.4146  0.6004
 1613SOL    HW2 5025   3.716   1.559   1.948  1.3243 -2.2041  0.0651
 1614SOL     OW 5026   1.440   1.983   2.065  0.2359  0.5850 -0.1943
 1614SOL    HW1 5027   1.443   1.896   2.016  2.2313 -1.2728  2.8936
 1614SOL    HW2 5028   1.363   1.984   2.128 -1.2811  2.2200 -1.9674
 1615SOL     OW 5029   3.339   4.256   3.323  0.2836  0.1736  0.0107
 1615SOL    HW1 5030   3.266   4.280   3.387 -1.7423  0.4246 -2.2510
 1615SOL    HW2 5031   3.402   4.333   3.315  0.2141  0.3787  1.1900
 1616SOL     OW 5032   2.183   4.257   4.061  0.0686 -0.2244 -0.1314
 1616SOL    HW1 5033   2.127   4.329   4.018 -0.0549 -0.3769 -0.2267
 1616SOL    HW2 5034   2.123   4.194   4.111  0.3545  1.2683  2.2899
 1617SOL     OW 5035   2.387   0.313   5.062  0.7563  0.2778 -0.3847
 1617SOL    HW1 5036   2.356   0.305   4.967 -1.0037  3.1318 -0.1725
 1617SOL    HW2 5037   2.479   0.274   5.070  0.8508 -0.2879 -3.1826
 1618SOL     OW 5038   4.660   3.798   3.469 -0.2693  0.4154  0.1255
 1618SOL    HW1 5039   4.723   3.723   3.490  1.5635  1.9729  0.4322
 1618SOL    HW2 5040   4.587   3.764   3.410  0.6163 -1.5595  0.0831
 1619SOL     OW 5041   1.196   4.193   1.232  0.1812 -0.0603  0.0635
 1619SOL    HW1 5042   1.200   4.286   1.195 -0.5992  0.4807  1.2911
 1619SOL    HW2 5043   1.249   4.188   1.317 -1.7687 -0.0665  1.3307
 1620SOL     OW 5044   4.031   2.355   3.899 -0.3882 -0.4380 -0.3358
 1620SOL    HW1 5045   3.937   2.383   3.880 -0.2587 -0.0358 -0.3994
 1620SOL    HW2 5046   4.035   2.256   3.907 -0.9250 -0.4189  0.2548
 1621SOL     OW 5047   1.335   0.134   0.549 -0.1280 -0.1230  0.1726
 1621SOL    HW1 5048   1.400   0.085   0.490 -1.4542 -1.6184 -0.1130
 1621SOL    HW2 5049   1.328   0.088   0.637 -0.5080  0.2722  0.3542
 1622SOL     OW 5050   4.061   1.059   4.912 -0.3790  0.1104  0.5767
 1622SOL    HW1 5051   4.084   1.018   5.001 -2.5687  0.5978  1.4397
 1622SOL    HW2 5052   4.053   1.158   4.922  0.3400  0.2838 -0.4222
 1623SOL     OW 5053   0.558   5.079   4.524 -0.3577  0.7394  0.5839
 1623SOL    HW1 5054   0.493   5.125   4.463 -1.7699 -0.4941  1.0931
 1623SOL    HW2 5055   0.542   5.107   4.618 -0.3586  0.1983  0.7486
 1624SOL     OW 5056   4.821   2.625   3.893  0.8444  0.0981 -0.0794
 1624SOL    HW1 5057   4.810   2.718   3.928 -0.2681 -0.1087  0.1479
 1624SOL    HW2 5058   4.851   2.629   3.798  0.2424  0.7099 -0.2537
 1625SOL     OW 5059   3.361   4.279   4.330  0.2066  0.5157 -0.4828
 1625SOL    HW1 5060   3.267   4.287   4.297  0.1288 -1.4281 -0.8464
 1625SOL    HW2 5061   3.414   4.223   4.266  0.9272 -0.5712  1.0019
 1626SOL     OW 5062   4.831   0.790   4.744  0.6319  0.3239 -0.4366
 1626SOL    HW1 5063   4.859   0.707   4.697 -0.9828 -0.2520 -0.4223
 1626SOL    HW2 5064   4.734   0.785   4.766  0.5395  2.1516 -0.2943
 1627SOL     OW 5065   0.868   3.505   3.536  0.6432  0.2930 -0.3187
 1627SOL    HW1 5066   0.795   3.450   3.495  2.5482 -2.2337 -0.5442
 1627SOL    HW2 5067   0.910   3.563   3.466  0.1337  0.3107 -0.6141
 1628SOL     OW 5068   2.909   1.986   3.084  0.5036  0.5477 -0.2571
 1628SOL    HW1 5069   2.870   1.903   3.045  0.8771 -0.1566  0.8115
 1628SOL    HW2 5070   2.862   2.008   3.170 -0.8147  2.4832 -1.3944
 1629SOL     OW 5071   0.983   0.047   1.572  0.4923 -0.4005 -0.7369
 1629SOL    HW1 5072   1.017   0.058   1.666 -1.2336 -0.7577 -0.0350
 1629SOL    HW2 5073   0.884   0.033   1.574  0.0963  1.5719 -2.7531
 1630SOL     OW 5074   2.917   1.928   0.534  0.7725  0.3121  0.2711
 1630SOL    HW1 5075   3.013   1.917   0.510  0.2997 -1.6630 -1.0271
 1630SOL    HW2 5076   2.863   1.936   0.450 -0.1792  1.7592  0.9900
 1631SOL     OW 5077   1.068   2.659   3.907 -0.2867  0.3094  0.5334
 1631SOL    HW1 5078   0.981   2.708   3.904 -0.3840  0.1675  1.0303
 1631SOL    HW2 5079   1.076   2.600   3.827 -0.6294  0.3536  0.4652
 1632SOL     OW 5080   0.043   1.841   2.953  0.2154  0.6226 -0.0730
 1632SOL    HW1 5081   0.099   1.758   2.965  0.1430  0.6908  0.8377
 1632SOL    HW2 5082   0.024   1.881   3.043 -0.4952  1.1403 -0.4476
 1633SOL     OW 5083   5.136   4.516   1.178 -0.3855  0.0046 -0.3865
 1633SOL    HW1 5084   5.128   4.451   1.102 -0.4482 -2.1787  1.3881
 1633SOL    HW2 5085   5.082   4.483   1.255  2.1404  0.4959  1.6907
 1634SOL     OW 5086   1.514   0.156   1.900 -0.0064 -0.1708 -0.5381
 1634SOL    HW1 5087   1.481   0.245   1.868  1.6784  1.1152  1.1162
 1634SOL    HW2 5088   1.600   0.134   1.855  0.1404 -0.4379 -0.1320
 1635SOL     OW 5089   0.166   2.876   3.837 -0.0204 -0.6399 -0.2565
 1635SOL    HW1 5090   0.173   2.915   3.746  1.9949 -0.9570 -0.2873
 1635SOL    HW2 5091   0.097   2.804   3.838  0.7338 -1.4347 -1.8615
 1636SOL     OW 5092   4.111   3.797   2.379  0.2367  0.3717 -0.2291
 1636SOL    HW1 5093   4.207   3.804   2.350  0.0408  0.9480 -0.7509
 1636SOL    HW2 5094   4.108   3.776   2.477  0.8978  0.3825 -0.1995
 1637SOL     OW 5095   3.747   4.923   1.613 -0.1839  0.5192  0.8881
 1637SOL    HW1 5096   3.742   5.009   1.664 -0.0937  0.8426  0.3647
 1637SOL    HW2 5097   3.788   4.852   1.670  1.1517  1.2173  0.8310
 1638SOL     OW 5098   1.269   4.702   0.227  0.2692  0.3226 -0.3421
 1638SOL    HW1 5099   1.279   4.749   0.315  0.9842  0.3382 -0.4234
 1638SOL    HW2 5100   1.311   4.757   0.155 -1.7859  1.1088 -0.9829
 1639SOL     OW 5101   0.501   2.499   5.036  1.1666  0.2311  0.1263
 1639SOL    HW1 5102   0.532   2.564   4.966  0.0861 -0.0207 -0.6199
 1639SOL    HW2 5103   0.516   2.406   5.003  0.1707  0.1088 -0.0182
 1640SOL     OW 5104   3.957   0.799   1.057 -0.1308  0.0922  0.2015
 1640SOL    HW1 5105   4.008   0.883   1.041  0.3012 -0.2786 -0.4151
 1640SOL    HW2 5106   4.010   0.721   1.024  0.4113 -0.6617  2.6583
 1641SOL     OW 5107   0.735   2.922   0.495  0.1010 -0.0892  0.3597
 1641SOL    HW1 5108   0.708   3.010   0.458 -0.2155 -0.3815 -0.1146
 1641SOL    HW2 5109   0.679   2.900   0.574  0.3317  0.2338  0.6146
 1642SOL     OW 5110   2.456   3.975   1.429 -0.2535  0.0383  0.3927
 1642SOL    HW1 5111   2.455   3.964   1.528  0.1898  2.5179  0.7464
 1642SOL    HW2 5112   2.550   3.994   1.399 -0.1241 -2.1217 -0.7441
 1643SOL     OW 5113   3.916   2.067   3.884 -0.0239 -0.4268 -0.6102
 1643SOL    HW1 5114   3.946   2.009   3.960  1.3446 -1.1725 -1.6762
 1643SOL    HW2 5115   3.819   2.088   3.894  0.1981 -0.2333  1.5046
 1644SOL     OW 5116   2.858   3.449   0.950  0.0042  0.6913  0.1040
 1644SOL    HW1 5117   2.948   3.489   0.938 -0.1693  1.1686  0.3700
 1644SOL    HW2 5118   2.850   3.409   1.041  0.1061  0.2315 -0.0865
 1645SOL     OW 5119   0.462   2.767   1.283 -0.1231 -0.4422 -0.3445
 1645SOL    HW1 5120   0.534   2.810   1.338 -0.4534 -4.1750  3.4753
 1645SOL    HW2 5121   0.376   2.818   1.296  0.6076  0.8506 -0.4287
 1646SOL     OW 5122   3.049   2.830   4.390  0.3314 -0.0180  0.7265
 1646SOL    HW1 5123   3.148   2.830   4.384  0.3931  0.5342  1.5419
 1646SOL    HW2 5124   3.018   2.915   4.432 -0.5005 -0.1069  0.3192
 1647SOL     OW 5125   4.698   1.763   2.497  0.7870 -0.3936 -0.5751
 1647SOL    HW1 5126   4.717   1.682   2.441  1.0190 -0.1836 -0.8058
 1647SOL    HW2 5127   4.600   1.778   2.503  0.5780 -2.3117  1.7833
 1648SOL     OW 5128   2.505   4.684   4.865 -0.3298 -0.6587  0.0609
 1648SOL    HW1 5129   2.534   4.756   4.928 -0.5190 -0.9001  0.4296
 1648SOL    HW2 5130   2.420   4.644   4.898 -1.1298  0.0842 -1.0475
 1649SOL     OW 5131   4.447   2.331   4.109  0.6346 -0.0134  0.3799
 1649SOL    HW1 5132   4.396   2.277   4.177  3.0650  1.2590  3.4545
 1649SOL    HW2 5133   4.511   2.271   4.060 -1.1274 -0.9439 -0.9256
 1650SOL     OW 5134   2.793   3.462   3.851  0.4485 -0.2067  0.2106
 1650SOL    HW1 5135   2.782   3.378   3.797  0.6060 -0.5394  0.6890
 1650SOL    HW2 5136   2.869   3.515   3.815 -0.2056  0.1747 -0.6543
 1651SOL     OW 5137   0.724   1.062   1.317  0.1640  0.6633 -0.2058
 1651SOL    HW1 5138   0.673   1.090   1.398  0.3477  0.0180  0.1473
 1651SOL    HW2 5139   0.821   1.082   1.331  0.2976 -0.1335  0.0551
 1652SOL     OW 5140   3.935   3.793   0.747 -0.2421  0.4258 -0.3477
 1652SOL    HW1 5141   3.884   3.835   0.672  0.4972 -0.6455 -1.4795
 1652SOL    HW2 5142   3.913   3.696   0.753  0.5894  0.2514  0.0594
 1653SOL     OW 5143   3.075   4.226   3.766 -0.4480  0.1220 -0.0262
 1653SOL    HW1 5144   2.978   4.237   3.744 -0.9352 -1.2204  1.3349
 1653SOL    HW2 5145   3.085   4.171   3.849  1.5120 -0.8728 -0.8539
 1654SOL     OW 5146   4.729   5.105   3.298 -0.4247 -0.2486 -0.0322
 1654SOL    HW1 5147   4.811   5.055   3.274  0.8927  1.5993  0.3936
 1654SOL    HW2 5148   4.668   5.112   3.219  0.3966 -0.5970 -0.7007
 1655SOL     OW 5149   2.269   2.640   3.313 -0.3268  0.8529  0.3991
 1655SOL    HW1 5150   2.266   2.540   3.317  1.8849  0.5593 -2.1761
 1655SOL    HW2 5151   2.330   2.674   3.384 -1.2470  0.4232  1.4214
 1656SOL     OW 5152   0.757   1.235   2.566  0.4133 -0.5627 -0.0230
 1656SOL    HW1 5153   0.693   1.193   2.631  1.6622 -0.6786  1.1887
 1656SOL    HW2 5154   0.811   1.164   2.521  0.6750 -0.3979  0.0256
 1657SOL     OW 5155   3.612   1.584   0.155 -0.3957  0.0096  0.0238
 1657SOL    HW1 5156   3.622   1.628   0.244  1.1724 -1.9084  0.8780
 1657SOL    HW2 5157   3.666   1.632   0.086  3.5438 -1.8829  1.5013
 1658SOL     OW 5158   0.763   4.732   4.257 -0.3151 -0.2576  0.5655
 1658SOL    HW1 5159   0.794   4.676   4.334  0.6729 -0.7243 -0.1628
 1658SOL    HW2 5160   0.765   4.679   4.173  1.4923  1.0809 -0.3079
 1659SOL     OW 5161   3.023   0.695   0.344 -0.2392  0.0568 -0.5186
 1659SOL    HW1 5162   2.926   0.716   0.332 -0.0154  1.7467  0.3644
 1659SOL    HW2 5163   3.076   0.779   0.336  0.7546 -0.0798  3.0373
 1660SOL     OW 5164   3.776   1.809   4.680  0.2440 -0.7359  0.3617
 1660SOL    HW1 5165   3.810   1.804   4.774  1.3237 -1.4341 -0.0425
 1660SOL    HW2 5166   3.681   1.839   4.681  0.4709  0.0485  1.6241
 1661SOL     OW 5167   1.736   0.525   0.436  0.5396 -0.0192  0.1412
 1661SOL    HW1 5168   1.675   0.579   0.378  0.0351 -0.3220  0.3702
 1661SOL    HW2 5169   1.807   0.583   0.475 -0.0143  0.4829  0.4117
 1662SOL     OW 5170   1.389   3.111   2.292 -0.0031 -0.4578  0.7831
 1662SOL    HW1 5171   1.372   3.014   2.271  0.3746 -0.5221  0.7696
 1662SOL    HW2 5172   1.480   3.136   2.260 -0.1006 -0.0960  0.7898
 1663SOL     OW 5173   0.681   4.044   4.937 -0.1194  0.3483 -0.4213
 1663SOL    HW1 5174   0.631   4.109   4.880  1.2536  0.5205 -1.4963
 1663SOL    HW2 5175   0.681   4.075   5.032 -1.8694  0.4108 -0.4047
 1664SOL     OW 5176   0.072   4.257   4.733 -0.1268 -0.5606  0.0315
 1664SOL    HW1 5177   0.100   4.343   4.690 -1.1253  0.7995  1.9480
 1664SOL    HW2 5178  -0.014   4.226   4.692  0.1249 -0.5353 -0.5239
 1665SOL     OW 5179   2.431   2.134   1.532 -0.1222  0.3435 -0.5550
 1665SOL    HW1 5180   2.499   2.068   1.564  0.9333  1.6071 -0.0937
 1665SOL    HW2 5181   2.349   2.127   1.588  0.3364  0.0479  0.0898
 1666SOL     OW 5182   3.665   0.114   3.218  0.2715 -0.5563  0.2152
 1666SOL    HW1 5183   3.731   0.051   3.258 -0.6969 -0.0766  2.7353
 1666SOL    HW2 5184   3.578   0.106   3.266 -0.4113  1.4515 -0.5807
 1667SOL     OW 5185   2.947   0.506   2.511 -0.2078 -0.2850  0.4544
 1667SOL    HW1 5186   2.915   0.423   2.466  0.4792  0.0397 -0.6759
 1667SOL    HW2 5187   2.897   0.585   2.474 -1.6828 -0.2681  2.3358
 1668SOL     OW 5188   4.080   4.097   3.960 -0.6332  0.1788  0.3319
 1668SOL    HW1 5189   4.108   4.034   4.033 -0.3119  0.7487  0.7055
 1668SOL    HW2 5190   4.136   4.080   3.879 -1.0631 -0.5287  0.1705
 1669SOL     OW 5191   2.906   2.309   0.292 -0.0612  0.0100  0.3664
 1669SOL    HW1 5192   2.911   2.330   0.389 -2.1106  0.8143  0.3427
 1669SOL    HW2 5193   2.849   2.377   0.246  0.4129 -0.6767 -1.3127
 1670SOL     OW 5194   1.585   3.170   4.144  0.4156 -0.0019  0.5362
 1670SOL    HW1 5195   1.497   3.217   4.150  0.5686  0.2056  1.3439
 1670SOL    HW2 5196   1.630   3.173   4.234  0.3472 -1.8772  0.6595
 1671SOL     OW 5197   1.373   1.579   1.611 -0.1652 -0.1722  0.3446
 1671SOL    HW1 5198   1.352   1.631   1.528 -0.6312 -1.3025 -0.2692
 1671SOL    HW2 5199   1.301   1.512   1.627 -0.4192  0.4555  2.0421
 1672SOL     OW 5200   0.600   2.006   1.166 -0.0376 -0.4677 -0.0678
 1672SOL    HW1 5201   0.534   2.073   1.132  1.3909  0.0725 -1.9288
 1672SOL    HW2 5202   0.672   2.052   1.217 -1.5113 -1.1560  2.9023
 1673SOL     OW 5203   3.680   3.069   0.660 -0.5704  0.2742 -0.1083
 1673SOL    HW1 5204   3.668   3.078   0.561 -2.7645  2.6846  0.2572
 1673SOL    HW2 5205   3.757   3.125   0.690 -2.5808  3.2637 -0.0788
 1674SOL     OW 5206   4.915   1.381   2.218  0.4087  0.2519  0.6396
 1674SOL    HW1 5207   5.003   1.334   2.227 -0.1116 -0.8645 -0.0489
 1674SOL    HW2 5208   4.896   1.399   2.122  0.5572  1.8432  0.8707
 1675SOL     OW 5209   1.798   1.849   3.192 -0.4555  0.5522 -0.0194
 1675SOL    HW1 5210   1.828   1.945   3.189 -3.9428  1.7553 -1.3658
 1675SOL    HW2 5211   1.865   1.792   3.145  1.8195  2.2296  0.9907
 1676SOL     OW 5212   3.595   0.605   3.941 -0.4344  0.6274  0.3832
 1676SOL    HW1 5213   3.546   0.559   4.015 -1.1127  1.9540  0.7965
 1676SOL    HW2 5214   3.627   0.538   3.875 -2.2714 -0.3501  0.4283
 1677SOL     OW 5215   5.020   1.956   4.584  0.4054 -0.1228 -0.0681
 1677SOL    HW1 5216   4.969   1.925   4.664 -0.7757  0.5515 -0.5424
 1677SOL    HW2 5217   4.960   2.009   4.525  1.1317 -1.0118 -1.6516
 1678SOL     OW 5218   2.349   1.943   0.401 -0.9897 -0.2903 -0.0003
 1678SOL    HW1 5219   2.396   1.878   0.341 -1.6101 -2.6805  1.9030
 1678SOL    HW2 5220   2.278   1.991   0.349 -1.3547 -2.0884 -1.2812
 1679SOL     OW 5221   1.681   0.729   3.366 -0.2469  0.4331 -0.1327
 1679SOL    HW1 5222   1.641   0.692   3.282 -0.2730 -1.6208  0.7212
 1679SOL    HW2 5223   1.665   0.827   3.370  0.3771  0.7135 -2.8530
 1680SOL     OW 5224   3.556   1.726   3.288 -0.6857  0.1875  0.6721
 1680SOL    HW1 5225   3.617   1.650   3.313  1.4790  1.8715  0.8289
 1680SOL    HW2 5226   3.463   1.692   3.278 -0.0379 -2.2412  2.0305
 1681SOL     OW 5227   3.432   4.460   1.719 -0.3079 -0.1114  0.1605
 1681SOL    HW1 5228   3.416   4.367   1.750  0.3147 -0.7597 -1.3673
 1681SOL    HW2 5229   3.508   4.500   1.771  0.7563 -1.1880 -0.5149
 1682SOL     OW 5230   4.461   2.868   5.053 -0.6110 -0.0347 -0.3222
 1682SOL    HW1 5231   4.421   2.780   5.077  1.2034 -1.3269 -1.7506
 1682SOL    HW2 5232   4.500   2.910   5.135 -0.1867 -1.2948  0.1542
 1683SOL     OW 5233   4.083   2.395   4.341  0.3935 -0.0810  0.9121
 1683SOL    HW1 5234   4.131   2.456   4.278  2.6876 -0.9030  1.7301
 1683SOL    HW2 5235   4.028   2.330   4.290  1.7620 -0.3840 -0.2377
 1684SOL     OW 5236   4.767   2.314   4.274  0.4353 -0.0858 -0.0377
 1684SOL    HW1 5237   4.702   2.358   4.336  0.6758  1.1887 -0.6483
 1684SOL    HW2 5238   4.722   2.296   4.187  0.7008  0.1504 -0.2243
 1685SOL     OW 5239   5.136   2.956   4.504 -0.1164 -0.2427 -0.0688
 1685SOL    HW1 5240   5.049   2.938   4.460 -0.3923 -0.4504  0.5499
 1685SOL    HW2 5241   5.208   2.902   4.460 -0.0599  0.8773 -1.4018
 1686SOL     OW 5242   1.278   4.988   2.818 -0.1728  0.0010 -0.2935
 1686SOL    HW1 5243   1.319   4.905   2.781 -0.5527 -0.6065  0.6335
 1686SOL    HW2 5244   1.257   4.975   2.915  1.4074  1.7647  0.3616
 1687SOL     OW 5245   1.264   3.189   0.177 -0.0483 -0.4297  0.1580
 1687SOL    HW1 5246   1.190   3.181   0.244 -1.4937 -0.3779 -1.3788
 1687SOL    HW2 5247   1.242   3.134   0.096  1.0980  0.4462 -0.7773
 1688SOL     OW 5248   3.761   5.084   4.008 -0.0536  0.1603 -0.0482
 1688SOL    HW1 5249   3.813   5.141   3.945 -0.6771 -0.1664 -0.8768
 1688SOL    HW2 5250   3.773   5.118   4.101  0.2367  1.1509 -0.4317
 1689SOL     OW 5251   3.973   0.249   4.304 -0.6846 -0.1512 -0.6738
 1689SOL    HW1 5252   3.962   0.314   4.379 -1.8248 -0.5086 -0.5089
 1689SOL    HW2 5253   4.050   0.189   4.323 -0.9165 -0.1885  0.1787
 1690SOL     OW 5254   5.116   0.654   0.268 -0.4501  0.3399  0.3411
 1690SOL    HW1 5255   5.069   0.698   0.344  0.0215  1.2573  0.1089
 1690SOL    HW2 5256   5.171   0.721   0.219 -0.9190 -0.1777 -0.9505
 1691SOL     OW 5257   0.231   4.396   3.068 -0.2831 -0.4019  0.5525
 1691SOL    HW1 5258   0.278   4.454   3.135 -2.4208  1.4627  0.5812
 1691SOL    HW2 5259   0.150   4.444   3.034 -1.0510 -2.6210 -0.9838
 1692SOL     OW 5260   2.372   3.575   0.902  0.3291 -0.3550 -0.1765
 1692SOL    HW1 5261   2.423   3.551   0.819 -1.3930 -2.6314 -0.6883
 1692SOL    HW2 5262   2.298   3.639   0.878 -1.8970 -3.0746 -1.0894
 1693SOL     OW 5263   2.187   4.398   0.259  0.1895  0.0546 -0.2098
 1693SOL    HW1 5264   2.251   4.455   0.310 -0.3165  1.1073 -0.7159
 1693SOL    HW2 5265   2.106   4.381   0.315  0.0280  0.4469 -0.3213
 1694SOL     OW 5266   0.301   4.984   3.318  0.1191 -0.3070  0.2635
 1694SOL    HW1 5267   0.246   4.959   3.397  0.6855 -0.2342  0.6928
 1694SOL    HW2 5268   0.387   5.025   3.349  0.0831  0.2923 -0.3980
 1695SOL     OW 5269   0.588   1.424   0.772  0.8394  0.4768 -0.2380
 1695SOL    HW1 5270   0.530   1.469   0.839  0.5660  0.5660 -0.5305
 1695SOL    HW2 5271   0.608   1.488   0.697  1.1589  0.3869 -0.2308
 1696SOL     OW 5272   4.817   3.445   4.213  0.4243 -0.1006 -0.0943
 1696SOL    HW1 5273   4.786   3.528   4.166 -0.1794  0.7101  1.6663
 1696SOL    HW2 5274   4.881   3.469   4.286  1.0752 -1.3006 -0.2404
 1697SOL     OW 5275   4.842   4.433   0.501 -0.1187  0.0722 -0.0959
 1697SOL    HW1 5276   4.770   4.484   0.547 -1.3928 -0.5421 -1.3240
 1697SOL    HW2 5277   4.931   4.462   0.535 -0.9530  0.5117  1.8071
 1698SOL     OW 5278   2.504   4.468   2.712  0.0366 -0.9765  0.6012
 1698SOL    HW1 5279   2.581   4.499   2.657 -1.1389 -0.3800 -0.7585
 1698SOL    HW2 5280   2.532   4.389   2.767  1.5231 -0.9366 -0.0602
 1699SOL     OW 5281   2.415   3.808   1.235  0.2436  0.2304 -0.2519
 1699SOL    HW1 5282   2.465   3.835   1.152  1.0096 -0.5838 -0.0754
 1699SOL    HW2 5283   2.435   3.874   1.308 -0.0852  0.7069 -0.5842
 1700SOL     OW 5284   2.142   3.576   2.656  0.3917  0.5314  0.1967
 1700SOL    HW1 5285   2.079   3.530   2.720  1.3300 -1.9148 -0.5077
 1700SOL    HW2 5286   2.092   3.642   2.602 -1.6369 -1.2856 -0.2969
 1701SOL     OW 5287   4.676   4.637   4.650 -0.4896 -0.1725 -0.2538
 1701SOL    HW1 5288   4.766   4.619   4.609 -0.1213 -1.4309  1.0068
 1701SOL    HW2 5289   4.654   4.734   4.641  1.1499  0.2241 -0.3170
 1702SOL     OW 5290   4.433   1.452   1.373  0.4991  0.7580  0.1018
 1702SOL    HW1 5291   4.516   1.413   1.333  0.9445  1.5675  0.2149
 1702SOL    HW2 5292   4.448   1.549   1.394 -0.4755  0.9154  0.1305
 1703SOL     OW 5293   3.139   0.725   3.693 -0.0179 -0.3734 -0.0967
 1703SOL    HW1 5294   3.229   0.695   3.663  0.3665  1.0741 -0.4923
 1703SOL    HW2 5295   3.082   0.745   3.613 -0.5022 -0.7521  0.1495
 1704SOL     OW 5296   0.457   2.213   3.841 -0.2843 -0.0184 -0.2396
 1704SOL    HW1 5297   0.532   2.197   3.776 -0.1292  0.9638 -0.3132
 1704SOL    HW2 5298   0.490   2.269   3.917 -1.1117  1.0279 -0.6286
 1705SOL     OW 5299   3.650   2.097   3.889 -0.5530  0.3694  0.0047
 1705SOL    HW1 5300   3.612   2.006   3.901 -2.9408  1.5596  2.7653
 1705SOL    HW2 5301   3.632   2.128   3.795  1.5438 -2.3520 -1.4516
 1706SOL     OW 5302   1.303   2.101   2.272  0.2486 -0.3301 -0.4288
 1706SOL    HW1 5303   1.324   2.144   2.360  1.2657 -1.0331 -0.3046
 1706SOL    HW2 5304   1.209   2.068   2.273  0.5778 -1.3210  0.8292
 1707SOL     OW 5305   4.123   4.783   3.839 -0.1569 -0.3400 -0.0431
 1707SOL    HW1 5306   4.174   4.720   3.781 -1.6186 -0.9703 -0.6911
 1707SOL    HW2 5307   4.034   4.743   3.862 -0.9934  1.3330 -0.1858
 1708SOL     OW 5308   3.561   2.635   0.507 -0.0382 -0.4391  0.0903
 1708SOL    HW1 5309   3.645   2.593   0.542  0.7383  1.3098  0.4481
 1708SOL    HW2 5310   3.580   2.682   0.421 -0.9626 -1.0605 -0.4790
 1709SOL     OW 5311   1.266   2.665   4.848  0.1413 -0.0846 -0.0259
 1709SOL    HW1 5312   1.345   2.609   4.872  0.4180 -1.2813 -3.2697
 1709SOL    HW2 5313   1.194   2.607   4.810 -1.1431  1.3474  0.1204
 1710SOL     OW 5314   0.443   2.067   2.685  0.4379 -0.0801  0.3736
 1710SOL    HW1 5315   0.378   1.993   2.706 -0.7251  0.4028 -1.3726
 1710SOL    HW2 5316   0.408   2.153   2.723  0.0169  0.1825 -0.5829
 1711SOL     OW 5317   2.438   0.597   2.486  0.2660 -0.1424  0.4832
 1711SOL    HW1 5318   2.484   0.569   2.571 -1.2906 -0.6265  1.2014
 1711SOL    HW2 5319   2.415   0.694   2.490  1.7667  0.2607 -0.1564
 1712SOL     OW 5320   3.302   1.739   0.231  0.1727 -0.4004  0.1349
 1712SOL    HW1 5321   3.327   1.667   0.295 -0.1764  0.7695  1.6577
 1712SOL    HW2 5322   3.375   1.807   0.227  0.1651 -0.4293 -0.6855
 1713SOL     OW 5323   4.986   4.914   2.727 -0.4081 -0.6649 -0.1446
 1713SOL    HW1 5324   5.030   4.869   2.651 -1.3813 -0.2250 -0.9975
 1713SOL    HW2 5325   5.048   4.982   2.767  0.3207 -1.3215 -0.1393
 1714SOL     OW 5326   1.687   2.251   3.047 -0.2528 -0.6134  0.1932
 1714SOL    HW1 5327   1.704   2.322   3.115  1.9320  0.5541 -1.4227
 1714SOL    HW2 5328   1.604   2.200   3.071  0.5968 -0.5304  3.8694
 1715SOL     OW 5329   3.340   4.309   3.860  0.1971 -0.0276 -0.0931
 1715SOL    HW1 5330   3.244   4.295   3.837 -0.0517  1.8717 -0.3803
 1715SOL    HW2 5331   3.383   4.221   3.879 -1.5155 -0.9388 -0.2450
 1716SOL     OW 5332   4.255   3.452   2.246  0.1726 -0.0426 -0.2756
 1716SOL    HW1 5333   4.184   3.504   2.199 -0.2090 -1.4303 -1.3089
 1716SOL    HW2 5334   4.336   3.447   2.188  0.2564 -0.4697 -0.1287
 1717SOL     OW 5335   1.087   2.226   1.339  0.1343  0.2443  0.4933
 1717SOL    HW1 5336   1.125   2.135   1.358  0.6084  0.1633 -0.8016
 1717SOL    HW2 5337   0.999   2.235   1.386  1.3833  0.1919  3.0176
 1718SOL     OW 5338   4.238   2.011   1.306  0.1073  0.1957  0.3579
 1718SOL    HW1 5339   4.297   1.986   1.229 -0.2027  0.6882 -0.0426
 1718SOL    HW2 5340   4.144   2.017   1.275 -0.1380 -0.4075  0.9576
 1719SOL     OW 5341   0.448   0.049   1.635 -0.1191 -0.0418 -0.7790
 1719SOL    HW1 5342   0.440  -0.016   1.711  1.0583  0.8946  0.1932
 1719SOL    HW2 5343   0.423   0.141   1.668  0.6774  0.4217 -1.4367
 1720SOL     OW 5344   3.816   2.019   2.894 -0.3765 -0.2136  0.1259
 1720SOL    HW1 5345   3.723   1.982   2.899 -0.9011  1.1481  1.5483
 1720SOL    HW2 5346   3.851   2.031   2.987  1.7763 -1.9230 -0.3834
 1721SOL     OW 5347   2.169   2.808   4.606  0.0268 -0.2214  0.2924
 1721SOL    HW1 5348   2.198   2.755   4.686 -0.7020 -2.1610 -0.6700
 1721SOL    HW2 5349   2.099   2.757   4.555  0.0102  1.2388 -1.2397
 1722SOL     OW 5350   1.296   1.906   1.056 -0.1014 -0.3637  0.0297
 1722SOL    HW1 5351   1.380   1.884   1.104 -0.6222 -2.2728  0.1667
 1722SOL    HW2 5352   1.223   1.922   1.122 -0.3210 -0.8355 -0.0917
 1723SOL     OW 5353   4.941   5.151   0.991  0.0446 -0.2779  0.1876
 1723SOL    HW1 5354   4.980   5.228   1.043 -1.5214  0.3763  0.4528
 1723SOL    HW2 5355   4.898   5.086   1.054 -1.5000  0.3095 -0.1985
 1724SOL     OW 5356   0.147   1.975   2.333  0.7904 -0.2601  0.3001
 1724SOL    HW1 5357   0.185   1.905   2.272 -0.4869 -1.4573  0.8539
 1724SOL    HW2 5358   0.146   1.941   2.426 -0.2059  0.3598  0.5231
 1725SOL     OW 5359   4.444   3.470   2.049 -0.0091 -0.2044  0.4660
 1725SOL    HW1 5360   4.454   3.391   1.990 -0.3793 -0.4500  0.7284
 1725SOL    HW2 5361   4.453   3.554   1.995 -1.3581 -0.4212 -0.1273
 1726SOL     OW 5362   2.675   0.267   5.050  0.5853  0.1090  0.3486
 1726SOL    HW1 5363   2.705   0.203   5.120  0.0687  1.0715  1.4829
 1726SOL    HW2 5364   2.739   0.343   5.045 -0.2475  0.8619  0.9411
 1727SOL     OW 5365   1.266   2.252   2.042 -0.0648 -0.5082 -0.1375
 1727SOL    HW1 5366   1.257   2.187   1.966 -0.8379 -1.0946  0.4398
 1727SOL    HW2 5367   1.313   2.207   2.118  1.9801  0.4959 -0.7240
 1728SOL     OW 5368   2.083   0.174   1.997 -0.0771  0.0958  0.3625
 1728SOL    HW1 5369   2.011   0.140   1.938  0.3499 -0.8234  0.3548
 1728SOL    HW2 5370   2.115   0.100   2.057  0.1022  0.7762  1.1227
 1729SOL     OW 5371   4.546   0.595   2.380  0.2750 -0.0661 -0.1645
 1729SOL    HW1 5372   4.543   0.652   2.298 -1.1431 -1.1040 -0.8709
 1729SOL    HW2 5373   4.505   0.645   2.457  1.0179  0.6573 -0.2225
 1730SOL     OW 5374   2.965   2.202   3.744 -0.1393 -0.1771  0.3515
 1730SOL    HW1 5375   3.016   2.255   3.812 -1.2752 -1.1080  1.9886
 1730SOL    HW2 5376   2.989   2.106   3.751 -0.3726 -0.2996 -0.4715
 1731SOL     OW 5377   3.719   1.051   1.071 -0.4549 -1.0557 -0.4404
 1731SOL    HW1 5378   3.784   1.118   1.035 -0.3149 -0.8574  0.1733
 1731SOL    HW2 5379   3.759   1.005   1.149 -1.6414  0.2177  0.9832
 1732SOL     OW 5380   3.176   1.943   0.952  0.0398  0.1692 -0.3928
 1732SOL    HW1 5381   3.229   1.943   1.037 -0.4645 -1.5510 -0.0335
 1732SOL    HW2 5382   3.199   1.863   0.898 -0.6978  0.4862 -1.2047
 1733SOL     OW 5383   2.506   0.160   2.568  0.6680  0.0018  0.3978
 1733SOL    HW1 5384   2.497   0.061   2.555  1.1319 -0.0403  0.3744
 1733SOL    HW2 5385   2.441   0.207   2.508 -0.1404 -0.3091  1.0232
 1734SOL     OW 5386   2.043   4.936   1.541 -0.6575  0.2954  0.7278
 1734SOL    HW1 5387   2.105   5.015   1.531 -0.9755  0.4818  0.1806
 1734SOL    HW2 5388   1.963   4.949   1.482  0.0239 -1.1543 -0.5844
 1735SOL     OW 5389   4.221   0.632   2.125 -0.5448  0.2178  0.8552
 1735SOL    HW1 5390   4.146   0.697   2.111  0.0231  0.6961 -0.1241
 1735SOL    HW2 5391   4.191   0.540   2.099 -0.4560  0.6033 -0.7644
 1736SOL     OW 5392   1.524   1.558   0.941  0.1084  0.0901 -0.3252
 1736SOL    HW1 5393   1.454   1.487   0.946 -0.1353  0.3712  0.3223
 1736SOL    HW2 5394   1.527   1.609   1.027  0.4538  0.7009 -0.6878
 1737SOL     OW 5395   2.708   4.617   0.576  0.2058  0.2054  0.6570
 1737SOL    HW1 5396   2.661   4.580   0.656  0.3939  0.1187  0.7255
 1737SOL    HW2 5397   2.772   4.550   0.540 -0.4425 -0.0672 -0.0417
 1738SOL     OW 5398   0.916   0.895   1.561  0.3620  0.3151 -0.4944
 1738SOL    HW1 5399   0.977   0.932   1.491  1.3749 -0.2397  0.0601
 1738SOL    HW2 5400   0.925   0.796   1.564 -1.8543  0.0291 -1.5409
 1739SOL     OW 5401   4.532   2.568   3.664  0.3265  0.4838  0.6814
 1739SOL    HW1 5402   4.566   2.481   3.628  2.0564  1.8215 -1.1216
 1739SOL    HW2 5403   4.517   2.560   3.762 -1.0849 -2.2695  0.3512
 1740SOL     OW 5404   4.819   1.145   1.151 -0.7340 -0.2861  0.6259
 1740SOL    HW1 5405   4.869   1.140   1.238  2.9586 -0.8378 -1.2975
 1740SOL    HW2 5406   4.780   1.055   1.130  2.3566 -1.5768 -0.2312
 1741SOL     OW 5407   4.387   0.096   1.363 -0.4972  0.8397  0.5684
 1741SOL    HW1 5408   4.325   0.017   1.366 -2.0608  1.8747 -1.5808
 1741SOL    HW2 5409   4.335   0.179   1.383  0.7138  1.5240  0.9277
 1742SOL     OW 5410   2.480   5.086   1.293 -0.0619 -0.2381 -0.6995
 1742SOL    HW1 5411   2.512   5.179   1.275 -1.8027  0.2838 -1.2903
 1742SOL    HW2 5412   2.558   5.023   1.291  1.2024  1.2203  0.0533
 1743SOL     OW 5413   5.038   4.746   3.812  0.3058 -0.3777  0.0228
 1743SOL    HW1 5414   4.957   4.798   3.785 -0.4284 -1.7564 -0.5493
 1743SOL    HW2 5415   5.034   4.655   3.770  1.0735 -1.2438  1.7387
 1744SOL     OW 5416   3.103   4.710   4.262  0.3119  0.4317  0.0427
 1744SOL    HW1 5417   3.081   4.802   4.227  0.0834 -0.0132 -1.0262
 1744SOL    HW2 5418   3.195   4.711   4.300  0.3410  1.0967 -0.0249
 1745SOL     OW 5419   5.018   1.137   4.058  0.0098  0.0015  0.1150
 1745SOL    HW1 5420   5.096   1.151   4.118 -0.3718 -0.1877  0.6626
 1745SOL    HW2 5421   5.044   1.078   3.981  0.1382 -0.9087  0.8492
 1746SOL     OW 5422   0.418   0.182   2.714  0.3236  0.3108 -0.1824
 1746SOL    HW1 5423   0.472   0.124   2.774 -0.7593 -0.7547 -0.2132
 1746SOL    HW2 5424   0.368   0.249   2.768 -0.1235 -0.2092  0.0556
 1747SOL     OW 5425   0.099   1.575   0.661  0.4328  0.1510 -0.1004
 1747SOL    HW1 5426   0.113   1.496   0.721  0.4111  0.8075  0.7821
 1747SOL    HW2 5427   0.124   1.659   0.709  1.5855  0.5992 -1.4255
 1748SOL     OW 5428   2.596   4.266   0.063 -0.4786 -0.1663 -0.3410
 1748SOL    HW1 5429   2.555   4.175   0.065 -0.3798 -0.2258  2.2278
 1748SOL    HW2 5430   2.568   4.318   0.144  0.6148  1.5860 -1.0142
 1749SOL     OW 5431   3.011   4.976   1.519  0.0013  0.0671  0.4330
 1749SOL    HW1 5432   2.925   5.021   1.544  0.1124  0.4332  0.1550
 1749SOL    HW2 5433   2.996   4.877   1.512 -0.7979  0.2748 -1.2505
 1750SOL     OW 5434   1.458   2.786   0.326  0.8463  0.3102  0.2169
 1750SOL    HW1 5435   1.489   2.862   0.384  1.9270  2.0722 -2.4657
 1750SOL    HW2 5436   1.359   2.790   0.316  1.0035  2.5326 -1.2137
 1751SOL     OW 5437   2.933   2.806   0.174  0.5562  0.3411 -0.1500
 1751SOL    HW1 5438   2.849   2.835   0.128 -0.2713 -1.8094 -0.1269
 1751SOL    HW2 5439   2.995   2.763   0.108 -0.5597 -2.5895  0.5460
 1752SOL     OW 5440   3.305   1.643   5.129 -0.0793  0.0125  0.5052
 1752SOL    HW1 5441   3.318   1.668   5.225  0.7231 -0.5964  0.5680
 1752SOL    HW2 5442   3.394   1.620   5.089 -0.4210  0.1923 -0.3646
 1753SOL     OW 5443   0.318   1.108   0.008 -0.4597 -0.0647  0.2174
 1753SOL    HW1 5444   0.357   1.016   0.006 -1.1075 -0.3362 -0.0138
 1753SOL    HW2 5445   0.220   1.103   0.024 -0.8346  0.4596 -1.6095
 1754SOL     OW 5446   0.625   0.357   4.630  0.6472 -0.3593 -0.7079
 1754SOL    HW1 5447   0.668   0.447   4.623  2.2995 -1.2592 -3.7265
 1754SOL    HW2 5448   0.669   0.306   4.704  1.5629  0.3789 -0.7196
 1755SOL     OW 5449   3.248   1.505   1.748 -0.6369 -0.7048  0.1258
 1755SOL    HW1 5450   3.245   1.601   1.720 -2.2314 -0.6670  0.3249
 1755SOL    HW2 5451   3.322   1.458   1.700 -0.3007  0.4530 -0.5174
 1756SOL     OW 5452   4.860   4.745   2.897 -0.0842 -0.0902 -0.4423
 1756SOL    HW1 5453   4.896   4.778   2.984  0.4108  0.5465 -0.8772
 1756SOL    HW2 5454   4.906   4.793   2.822 -0.7342 -0.3997 -1.0447
 1757SOL     OW 5455   4.673   0.598   3.668  0.4575 -0.5065  0.4124
 1757SOL    HW1 5456   4.672   0.587   3.569  1.4240 -2.0243  0.5449
 1757SOL    HW2 5457   4.729   0.678   3.692  0.0611 -0.0176 -0.2598
 1758SOL     OW 5458   3.234   3.673   1.588  0.4562  0.1924  0.1025
 1758SOL    HW1 5459   3.153   3.730   1.577  0.6419  0.3856 -0.2438
 1758SOL    HW2 5460   3.218   3.607   1.662 -0.7602 -1.0624 -1.2107
 1759SOL     OW 5461   5.029   4.416   4.481 -0.1862 -0.1238 -0.4373
 1759SOL    HW1 5462   4.976   4.496   4.454 -2.6875 -1.9952 -1.4876
 1759SOL    HW2 5463   5.019   4.401   4.579 -0.5988  0.2405 -0.4216
 1760SOL     OW 5464   3.162   3.287   0.766 -0.3235  0.3465  0.6038
 1760SOL    HW1 5465   3.138   3.339   0.684  1.4243 -0.3355 -0.3949
 1760SOL    HW2 5466   3.261   3.274   0.769 -0.4653 -0.6019  2.2631
 1761SOL     OW 5467   4.886   2.076   0.426  0.0601 -0.0994  0.4270
 1761SOL    HW1 5468   4.955   2.090   0.355  0.0999  0.5848  0.5954
 1761SOL    HW2 5469   4.875   2.160   0.479 -1.6936  0.1695 -0.2836
 1762SOL     OW 5470   2.335   2.962   0.552  0.0607  0.0032  0.3528
 1762SOL    HW1 5471   2.428   2.938   0.525  0.0826 -1.7521  1.7780
 1762SOL    HW2 5472   2.284   2.992   0.471  1.5469 -0.0222 -0.6384
 1763SOL     OW 5473   0.569   3.559   1.838 -0.6801  0.2597  0.3856
 1763SOL    HW1 5474   0.642   3.492   1.856 -0.3975  0.8179  1.4189
 1763SOL    HW2 5475   0.539   3.551   1.743  2.3373  1.5548 -0.8079
 1764SOL     OW 5476   4.866   0.379   3.374 -0.2249 -0.8299  0.3097
 1764SOL    HW1 5477   4.870   0.308   3.303 -0.3933 -2.9423  2.2905
 1764SOL    HW2 5478   4.959   0.397   3.408 -0.3185 -1.0965  0.7153
 1765SOL     OW 5479   0.188   0.273   1.908  0.4416  0.3904  0.1516
 1765SOL    HW1 5480   0.205   0.190   1.960  0.3846  0.4575  0.2791
 1765SOL    HW2 5481   0.090   0.295   1.911  0.1797 -0.4626 -1.2780
 1766SOL     OW 5482   3.686   3.560   4.277 -0.5598  0.0715  0.3298
 1766SOL    HW1 5483   3.777   3.589   4.248 -0.4687 -0.5803 -0.0686
 1766SOL    HW2 5484   3.646   3.629   4.337  0.7171 -0.2134  1.5636
 1767SOL     OW 5485   1.759   4.771   3.770  0.3337  0.0673  0.1484
 1767SOL    HW1 5486   1.703   4.801   3.692  0.1451 -1.0261 -0.1577
 1767SOL    HW2 5487   1.852   4.753   3.739  0.3837  0.1112  0.2745
 1768SOL     OW 5488   2.871   3.852   0.978  0.0789 -0.5910  0.3388
 1768SOL    HW1 5489   2.870   3.804   0.890  0.0091 -0.2970  0.1788
 1768SOL    HW2 5490   2.931   3.932   0.972 -2.2164  1.1913 -0.3905
 1769SOL     OW 5491   3.086   2.323   3.956  0.0382  0.8489  0.0182
 1769SOL    HW1 5492   3.152   2.320   4.031 -0.1285  3.1093  0.3463
 1769SOL    HW2 5493   2.993   2.314   3.994  0.0428 -0.0658 -0.1751
 1770SOL     OW 5494   0.601   3.314   4.770 -0.4073  0.1695  0.5001
 1770SOL    HW1 5495   0.675   3.344   4.831  1.5772  0.5144 -1.9115
 1770SOL    HW2 5496   0.612   3.217   4.751 -0.3618  0.2990 -0.1378
 1771SOL     OW 5497   2.174   3.428   1.801  0.1401 -0.4658  0.1533
 1771SOL    HW1 5498   2.264   3.390   1.777  0.9553  1.0410  0.6666
 1771SOL    HW2 5499   2.143   3.490   1.729 -1.5236 -2.5653 -1.0315
 1772SOL     OW 5500   0.850   1.800   1.151  0.1734  0.4288 -0.0699
 1772SOL    HW1 5501   0.751   1.814   1.157  0.0743  0.1691 -1.0506
 1772SOL    HW2 5502   0.894   1.886   1.127  0.1391  0.4342 -0.1141
 1773SOL     OW 5503   1.344   3.806   0.136  0.9676  0.0829 -0.0452
 1773SOL    HW1 5504   1.364   3.779   0.230  0.7954  1.5407  0.4296
 1773SOL    HW2 5505   1.280   3.741   0.095 -0.3868  0.4155  1.4565
 1774SOL     OW 5506   0.955   2.060   5.097 -0.0306 -0.1693 -0.0360
 1774SOL    HW1 5507   0.940   2.156   5.073  0.0570 -0.1842 -0.1499
 1774SOL    HW2 5508   0.908   2.039   5.183 -0.6155 -0.1950 -0.3513
 1775SOL     OW 5509   3.183   4.310   3.538  0.4100 -0.7991  0.4964
 1775SOL    HW1 5510   3.237   4.393   3.552 -1.0296  0.4256 -0.8036
 1775SOL    HW2 5511   3.145   4.280   3.625  0.6639  0.1055  0.9372
 1776SOL     OW 5512   4.063   3.234   0.066  1.0344 -0.4997  0.2595
 1776SOL    HW1 5513   4.137   3.244  -0.000  0.9245 -2.4276 -0.2245
 1776SOL    HW2 5514   3.977   3.218   0.018  0.7145 -0.5778  0.8470
 1777SOL     OW 5515   4.924   2.451   1.388  0.1282 -0.5934  0.1723
 1777SOL    HW1 5516   4.984   2.432   1.465  0.7507 -0.1592 -0.1950
 1777SOL    HW2 5517   4.845   2.505   1.419 -0.4616 -1.7748  0.7865
 1778SOL     OW 5518   5.080   0.876   3.131 -0.0047  0.2535 -0.0810
 1778SOL    HW1 5519   5.100   0.953   3.192 -1.0616  0.4728  0.0029
 1778SOL    HW2 5520   5.034   0.804   3.182 -0.7296  0.3598 -0.5723
 1779SOL     OW 5521   4.747   0.200   4.677 -0.1177 -0.8230  0.2309
 1779SOL    HW1 5522   4.757   0.285   4.727 -1.0284 -0.1629 -0.6642
 1779SOL    HW2 5523   4.785   0.125   4.730  1.5258  0.2536  0.6630
 1780SOL     OW 5524   2.224   2.101   1.692 -0.0570 -0.5430 -0.5365
 1780SOL    HW1 5525   2.230   2.167   1.766 -0.5429 -0.2945 -0.7126
 1780SOL    HW2 5526   2.142   2.120   1.637  0.8030 -0.1032 -1.7256
 1781SOL     OW 5527   3.272   4.721   3.264  0.8552 -0.0322  0.0562
 1781SOL    HW1 5528   3.370   4.703   3.250  0.7253  0.2719 -1.4578
 1781SOL    HW2 5529   3.228   4.731   3.175 -0.5022  0.1636  0.7351
 1782SOL     OW 5530   2.407   2.417   4.449  0.5157  0.1938  0.3233
 1782SOL    HW1 5531   2.322   2.455   4.412  1.3647  1.2785 -0.5721
 1782SOL    HW2 5532   2.425   2.328   4.406 -0.1172 -0.0181  0.4760
 1783SOL     OW 5533   3.765   3.020   2.446 -0.2898 -0.0252 -0.0591
 1783SOL    HW1 5534   3.703   2.945   2.427  1.0935 -1.9000  2.2869
 1783SOL    HW2 5535   3.718   3.091   2.498 -0.3898 -1.7403  2.3007
 1784SOL     OW 5536   4.948   3.595   0.926  0.1693  0.3156  0.5806
 1784SOL    HW1 5537   5.000   3.675   0.957  0.8146 -0.7080  2.3035
 1784SOL    HW2 5538   4.997   3.552   0.850  1.2947  0.0163  1.4374
 1785SOL     OW 5539   3.567   0.957   2.158  0.0671  0.3948  0.1189
 1785SOL    HW1 5540   3.577   0.975   2.060 -0.1849 -0.7083 -0.1323
 1785SOL    HW2 5541   3.470   0.947   2.180  0.0800  1.2405  0.6127
 1786SOL     OW 5542   1.563   0.740   0.365 -0.6095  0.8052  0.4376
 1786SOL    HW1 5543   1.513   0.678   0.425  0.2585 -0.2561  0.1158
 1786SOL    HW2 5544   1.522   0.831   0.367 -3.1503 -0.2343 -0.5605
 1787SOL     OW 5545   3.377   1.687   0.939 -0.1473 -0.4771  0.4175
 1787SOL    HW1 5546   3.424   1.599   0.944  0.1957 -0.2765  0.7862
 1787SOL    HW2 5547   3.408   1.745   1.014 -0.8002 -0.2487  0.5084
 1788SOL     OW 5548   0.477   0.801   3.324  0.3907 -0.7032  0.2988
 1788SOL    HW1 5549   0.406   0.799   3.395 -0.3364 -1.4196 -0.4205
 1788SOL    HW2 5550   0.567   0.806   3.366 -0.0397 -0.8285  1.2591
 1789SOL     OW 5551   4.438   1.329   4.544  0.3162 -0.3264  0.1953
 1789SOL    HW1 5552   4.381   1.246   4.549  1.4369 -1.1761 -0.6412
 1789SOL    HW2 5553   4.476   1.337   4.452  1.0517  0.5658  0.5672
 1790SOL     OW 5554   1.657   3.573   2.454 -0.4148 -0.4369  1.0055
 1790SOL    HW1 5555   1.626   3.548   2.362  0.3524 -1.1860  0.9469
 1790SOL    HW2 5556   1.577   3.586   2.513 -0.8882 -0.6652  0.4280
 1791SOL     OW 5557   1.913   4.475   0.244 -0.0651 -0.1912 -0.3385
 1791SOL    HW1 5558   1.863   4.476   0.331 -0.4916  0.5828 -0.5889
 1791SOL    HW2 5559   1.928   4.569   0.213  2.2187 -0.3345  0.1169
 1792SOL     OW 5560   4.764   1.463   1.368 -0.3968  0.3755  0.2453
 1792SOL    HW1 5561   4.844   1.406   1.346  0.5914  2.2111 -1.3118
 1792SOL    HW2 5562   4.746   1.525   1.292 -5.0981 -1.7587 -0.7287
 1793SOL     OW 5563   0.050   4.284   2.148 -0.5347 -0.0440 -0.6754
 1793SOL    HW1 5564   0.145   4.299   2.177 -0.4449  0.3137 -1.1325
 1793SOL    HW2 5565   0.003   4.227   2.215  0.6604 -2.2041 -1.5400
 1794SOL     OW 5566   0.594   3.514   4.562 -0.1001 -0.0851 -0.7102
 1794SOL    HW1 5567   0.597   3.427   4.612 -0.7663  0.5910  0.5626
 1794SOL    HW2 5568   0.500   3.537   4.541  0.1907 -0.4498 -2.5069
 1795SOL     OW 5569   1.000   1.426   0.945  0.0243  0.2188 -0.0710
 1795SOL    HW1 5570   1.094   1.456   0.962  0.2036  1.2522 -2.4738
 1795SOL    HW2 5571   1.001   1.339   0.896 -0.3525 -0.6626  1.4339
 1796SOL     OW 5572   1.810   1.382   4.486 -0.0450 -0.5064  0.0781
 1796SOL    HW1 5573   1.885   1.348   4.543 -1.9109 -2.1449  1.7027
 1796SOL    HW2 5574   1.762   1.455   4.535 -1.5902 -1.8481  0.6593
 1797SOL     OW 5575   2.430   0.873   3.805  0.8181  0.1581 -0.5163
 1797SOL    HW1 5576   2.478   0.959   3.825 -1.5331  1.3223  0.6113
 1797SOL    HW2 5577   2.347   0.893   3.753 -0.1800 -1.3398  0.4296
 1798SOL     OW 5578   1.034   0.513   2.615 -0.0904  0.1701  0.1049
 1798SOL    HW1 5579   1.063   0.441   2.678 -2.2627 -0.2018  0.7865
 1798SOL    HW2 5580   1.070   0.495   2.524  0.7692 -0.8486  0.6252
 1799SOL     OW 5581   3.778   0.938   5.042 -0.7974 -0.5930  0.3929
 1799SOL    HW1 5582   3.814   1.008   4.980 -1.8856 -0.7756 -0.4662
 1799SOL    HW2 5583   3.830   0.853   5.030  1.7545  0.4581  2.7156
 1800SOL     OW 5584   0.801   2.313   0.004  0.5180 -0.2241 -0.7680
 1800SOL    HW1 5585   0.806   2.377   0.080 -2.0531  0.3845 -1.0048
 1800SOL    HW2 5586   0.728   2.247   0.021  0.0419 -0.2228 -2.5696
 1801SOL     OW 5587   1.331   4.052   1.956 -0.4117  0.2656 -0.1759
 1801SOL    HW1 5588   1.395   4.123   1.986  0.4177 -1.1285  1.5886
 1801SOL    HW2 5589   1.336   4.042   1.857  0.4823  1.6887 -0.3066
 1802SOL     OW 5590   2.634   2.140   4.138 -0.4843 -0.3935  0.3940
 1802SOL    HW1 5591   2.566   2.170   4.206 -0.5920 -0.5163  0.3420
 1802SOL    HW2 5592   2.638   2.040   4.137 -0.4270 -0.3901  0.2733
 1803SOL     OW 5593   5.143   0.522   4.528  0.0932 -0.2102  0.6438
 1803SOL    HW1 5594   5.196   0.440   4.551 -0.1162 -0.3126  0.7661
 1803SOL    HW2 5595   5.166   0.552   4.435  0.8762  0.1496  0.9438
 1804SOL     OW 5596   4.216   4.097   2.104  0.6399 -0.0293 -0.3884
 1804SOL    HW1 5597   4.284   4.099   2.177  0.2029  1.4883  0.0213
 1804SOL    HW2 5598   4.252   4.148   2.025  0.1690  0.3718 -0.3443
 1805SOL     OW 5599   3.340   2.767   4.487 -0.0934  0.1614  0.7765
 1805SOL    HW1 5600   3.344   2.831   4.410  0.9182 -0.6596  0.1178
 1805SOL    HW2 5601   3.310   2.815   4.569 -0.1477  1.2884  0.1149
 1806SOL     OW 5602   4.197   0.795   5.103 -0.6300 -0.4279 -0.3052
 1806SOL    HW1 5603   4.258   0.732   5.152 -1.1797 -0.8402 -0.1430
 1806SOL    HW2 5604   4.124   0.826   5.164 -0.0293  0.8485 -0.2074
 1807SOL     OW 5605   3.309   0.957   2.227  0.2957 -0.2527  0.2955
 1807SOL    HW1 5606   3.342   0.946   2.321 -0.9863 -0.9460  0.6863
 1807SOL    HW2 5607   3.211   0.942   2.224  0.0517  1.3473 -0.9109
 1808SOL     OW 5608   4.942   0.931   1.775  0.3846  0.1070  0.2015
 1808SOL    HW1 5609   5.039   0.911   1.775 -0.2461 -3.5804  1.0125
 1808SOL    HW2 5610   4.900   0.892   1.857 -2.1522 -0.6617 -1.3575
 1809SOL     OW 5611   3.349   1.201   0.842 -0.0996 -0.6572 -0.3186
 1809SOL    HW1 5612   3.405   1.148   0.906 -0.0788  0.2683  0.4485
 1809SOL    HW2 5613   3.253   1.199   0.871  0.3255  2.7206  1.9710
 1810SOL     OW 5614   4.747   3.307   1.768  0.1985 -0.4302 -0.2530
 1810SOL    HW1 5615   4.816   3.279   1.834 -1.0874  0.5672  1.5916
 1810SOL    HW2 5616   4.775   3.278   1.676  3.4662  0.6379  0.2712
 1811SOL     OW 5617   1.729   0.816   2.219 -0.1459 -0.0251  0.7905
 1811SOL    HW1 5618   1.746   0.899   2.166  1.3887  0.8577  2.5251
 1811SOL    HW2 5619   1.781   0.740   2.181 -0.2630  0.2144  0.1442
 1812SOL     OW 5620   1.604   4.739   1.177  0.1869 -0.6870  0.0242
 1812SOL    HW1 5621   1.582   4.698   1.089  2.4424 -0.7717 -0.5700
 1812SOL    HW2 5622   1.694   4.783   1.172 -0.8589  1.8513  1.4749
 1813SOL     OW 5623   0.682   4.650   1.696 -0.9345  0.7071  0.0122
 1813SOL    HW1 5624   0.699   4.554   1.716 -2.8020  0.1634 -0.8512
 1813SOL    HW2 5625   0.707   4.705   1.776  1.6600 -0.2587 -0.0169
 1814SOL     OW 5626   3.811   4.764   2.182 -0.5208 -0.4475  0.3000
 1814SOL    HW1 5627   3.781   4.833   2.115 -0.3759  0.1732  0.8637
 1814SOL    HW2 5628   3.788   4.673   2.148  3.0907 -0.5404 -2.5776
 1815SOL     OW 5629   0.641   3.187   1.320 -0.0965 -0.3805 -0.6357
 1815SOL    HW1 5630   0.641   3.282   1.351 -0.6808 -0.9291  1.1737
 1815SOL    HW2 5631   0.547   3.154   1.311  0.0648 -0.4913 -2.3577
 1816SOL     OW 5632   4.889   0.127   2.022 -0.3865  0.1625  0.2517
 1816SOL    HW1 5633   4.898   0.076   1.937  1.5027 -0.2749  0.6582
 1816SOL    HW2 5634   4.884   0.064   2.099 -3.5044  0.5032  0.4627
 1817SOL     OW 5635   0.715   1.606   4.141 -0.0580 -0.2371  0.0240
 1817SOL    HW1 5636   0.810   1.618   4.171  0.0219  0.1275 -0.3547
 1817SOL    HW2 5637   0.693   1.676   4.072 -1.2098  0.9012  1.4889
 1818SOL     OW 5638   3.063   1.297   1.333  0.1561 -0.6704  0.8891
 1818SOL    HW1 5639   3.099   1.352   1.258  0.4759 -0.6233  1.0751
 1818SOL    HW2 5640   3.136   1.238   1.368  0.1667 -0.2701  1.5492
 1819SOL     OW 5641   0.815   2.742   2.568  0.0537  0.0861  0.1411
 1819SOL    HW1 5642   0.848   2.768   2.659  1.4591  0.0735 -0.3400
 1819SOL    HW2 5643   0.875   2.782   2.498 -1.0514  0.1701 -0.7910
 1820SOL     OW 5644   4.585   4.290   1.917 -1.0637 -0.1296  0.3834
 1820SOL    HW1 5645   4.650   4.220   1.944  0.1693  0.7209 -0.2679
 1820SOL    HW2 5646   4.630   4.380   1.919 -1.8648  0.3555 -1.1934
 1821SOL     OW 5647   1.174   4.312   0.854 -0.4138  0.0227 -0.2606
 1821SOL    HW1 5648   1.207   4.298   0.947 -1.0065 -1.3773 -0.2337
 1821SOL    HW2 5649   1.249   4.301   0.790  0.4846  3.1053  0.1140
 1822SOL     OW 5650   0.864   4.727   2.274  0.0199  0.6138 -0.1087
 1822SOL    HW1 5651   0.785   4.705   2.332  0.7965  0.6358  0.9860
 1822SOL    HW2 5652   0.910   4.642   2.247  0.2809  0.6572  0.1986
 1823SOL     OW 5653   4.231   0.108   0.980  0.0434  0.3918  0.2639
 1823SOL    HW1 5654   4.183   0.074   0.899  0.9569  0.8898 -0.5118
 1823SOL    HW2 5655   4.256   0.204   0.965 -0.0527  0.5764  1.2692
 1824SOL     OW 5656   2.028   3.228   1.313  0.3229  0.4310  0.0543
 1824SOL    HW1 5657   2.005   3.323   1.329  2.3372  1.0858 -0.6140
 1824SOL    HW2 5658   2.118   3.208   1.354  1.3542 -0.2962 -2.3799
 1825SOL     OW 5659   3.154   2.428   5.142 -0.0749  0.3562  0.0891
 1825SOL    HW1 5660   3.244   2.391   5.168  0.5545  0.5524 -1.6441
 1825SOL    HW2 5661   3.085   2.357   5.153  0.1981  0.3292  1.8489
 1826SOL     OW 5662   0.221   2.672   4.819  0.5591 -0.0820 -0.0104
 1826SOL    HW1 5663   0.257   2.617   4.894 -0.6444 -0.7168  0.1248
 1826SOL    HW2 5664   0.152   2.736   4.853  0.0378 -0.3386 -0.5487
 1827SOL     OW 5665   1.307   1.545   4.044  0.2282 -0.0104 -0.2297
 1827SOL    HW1 5666   1.318   1.456   4.087 -0.5746 -0.0859 -0.1582
 1827SOL    HW2 5667   1.229   1.543   3.981 -0.0649  0.7482  0.0888
 1828SOL     OW 5668   0.595   2.845   0.724  0.0431 -0.7566  0.4284
 1828SOL    HW1 5669   0.497   2.829   0.718 -0.0696 -1.2459  2.6052
 1828SOL    HW2 5670   0.617   2.884   0.814  1.6533  1.0280 -0.6667
 1829SOL     OW 5671   0.634   2.191   3.310  0.3008  0.1421  0.0249
 1829SOL    HW1 5672   0.647   2.275   3.361  0.9226 -0.8173  1.5090
 1829SOL    HW2 5673   0.561   2.137   3.352  2.1026 -1.5411  1.1821
 1830SOL     OW 5674   2.028   2.292   4.629 -0.3795 -0.5035  0.3134
 1830SOL    HW1 5675   2.045   2.246   4.542  0.0082  1.2501 -0.5894
 1830SOL    HW2 5676   2.112   2.293   4.683  0.1965  0.8341 -0.5397
 1831SOL     OW 5677   4.234   2.749   2.983 -0.2990 -0.8744  0.3763
 1831SOL    HW1 5678   4.165   2.802   2.933  0.7274 -1.2684 -1.5391
 1831SOL    HW2 5679   4.324   2.791   2.969  0.4537 -2.7536 -0.7130
 1832SOL     OW 5680   4.038   3.778   1.814  0.5456  0.6795 -0.1453
 1832SOL    HW1 5681   3.938   3.785   1.821  0.4719  0.1261 -0.5827
 1832SOL    HW2 5682   4.073   3.727   1.893  0.1584 -1.7445 -1.4443
 1833SOL     OW 5683   1.455   3.321   1.192  0.4482  0.8295  0.0022
 1833SOL    HW1 5684   1.430   3.368   1.277  1.7011  1.6940 -0.0757
 1833SOL    HW2 5685   1.539   3.269   1.206 -0.8295 -1.3392  0.0408
 1834SOL     OW 5686   4.429   3.378   5.073 -0.1422  0.1102  0.1448
 1834SOL    HW1 5687   4.441   3.461   5.020  0.5482  1.6480  2.5195
 1834SOL    HW2 5688   4.518   3.344   5.102 -0.5161 -0.1814  0.9973
 1835SOL     OW 5689   2.144   1.644   4.472 -0.5152  0.6160  0.0489
 1835SOL    HW1 5690   2.168   1.551   4.445 -1.3305  0.0366  1.2439
 1835SOL    HW2 5691   2.224   1.690   4.511 -0.0663  0.4912 -0.7106
 1836SOL     OW 5692   2.978   3.889   0.581  0.4372 -0.2604 -0.3266
 1836SOL    HW1 5693   2.973   3.877   0.482  0.4382 -1.0331 -0.2320
 1836SOL    HW2 5694   2.923   3.968   0.608  0.3750 -0.0953 -0.9318
 1837SOL     OW 5695   2.383   3.350   1.475 -0.3762 -0.1037  0.0053
 1837SOL    HW1 5696   2.475   3.386   1.466  0.2424 -1.9672 -1.7702
 1837SOL    HW2 5697   2.317   3.415   1.436  0.2224  0.9040  0.6298
 1838SOL     OW 5698   3.824   3.909   0.527  0.2097  0.3177 -0.2388
 1838SOL    HW1 5699   3.862   3.996   0.495 -0.1987  0.1649 -1.1985
 1838SOL    HW2 5700   3.829   3.842   0.452  2.5704 -1.1865  1.1390
 1839SOL     OW 5701   4.275   1.113   4.560  0.7399  0.1403  0.1706
 1839SOL    HW1 5702   4.255   1.026   4.606  1.8912  0.2970  1.0042
 1839SOL    HW2 5703   4.204   1.131   4.491  0.3439 -1.3264  0.1537
 1840SOL     OW 5704   1.056   4.920   0.932  0.2308  0.6753 -0.1958
 1840SOL    HW1 5705   1.061   5.019   0.946 -0.9927  0.4391  2.4106
 1840SOL    HW2 5706   1.131   4.876   0.981  0.7135  0.2842 -1.2677
 1841SOL     OW 5707   2.307   4.754   1.525 -0.5239  0.1204  1.2020
 1841SOL    HW1 5708   2.280   4.667   1.566  1.2424 -0.0838  2.0329
 1841SOL    HW2 5709   2.225   4.804   1.495 -1.5689 -1.8485  0.5922
 1842SOL     OW 5710   2.591   2.235   0.362 -0.3814 -0.3545 -0.5388
 1842SOL    HW1 5711   2.602   2.334   0.356 -0.3172 -0.1921  1.4986
 1842SOL    HW2 5712   2.681   2.192   0.354 -0.4412 -0.2848 -1.7093
 1843SOL     OW 5713   2.919   4.396   3.485  0.4120  0.1903 -0.1700
 1843SOL    HW1 5714   3.008   4.352   3.488  1.3517  2.0202  2.2478
 1843SOL    HW2 5715   2.899   4.426   3.392  2.7297  0.5120 -0.6074
 1844SOL     OW 5716   0.570   0.737   4.085 -0.0865  0.5308 -0.7759
 1844SOL    HW1 5717   0.628   0.714   4.164 -0.0077 -0.5651 -1.1333
 1844SOL    HW2 5718   0.607   0.818   4.040  1.0702 -0.0059 -0.8569
 1845SOL     OW 5719   5.070   0.747   3.680  0.5725 -0.0373  0.8239
 1845SOL    HW1 5720   5.108   0.813   3.616  0.0511 -1.4182 -0.9839
 1845SOL    HW2 5721   5.128   0.665   3.683 -1.6987 -1.9109 -1.4957
 1846SOL     OW 5722   3.981   3.643   3.376  0.0806 -0.2390 -0.4823
 1846SOL    HW1 5723   4.022   3.611   3.291  1.1843 -1.8839  0.6044
 1846SOL    HW2 5724   3.916   3.716   3.357  0.3766 -0.5034 -2.7083
 1847SOL     OW 5725   3.116   0.362   4.123 -0.6787  0.1488 -0.1150
 1847SOL    HW1 5726   3.055   0.427   4.077  0.4546  2.2980  1.2188
 1847SOL    HW2 5727   3.166   0.309   4.055 -1.8743  0.4243 -1.2528
 1848SOL     OW 5728   0.751   5.024   2.470 -0.5597 -0.0337 -0.0974
 1848SOL    HW1 5729   0.820   4.991   2.534 -1.3114  1.7312  1.7489
 1848SOL    HW2 5730   0.795   5.059   2.388  0.6553  0.0778  0.5752
 1849SOL     OW 5731   1.664   2.798   0.979  0.0781 -0.0871  0.1960
 1849SOL    HW1 5732   1.731   2.728   1.002  1.8165  2.1107  2.3455
 1849SOL    HW2 5733   1.693   2.846   0.896  0.8386  0.4375  0.7589
 1850SOL     OW 5734   4.741   2.148   4.656 -0.2057 -0.1934  0.0388
 1850SOL    HW1 5735   4.709   2.056   4.678 -2.1748 -0.4350 -3.1595
 1850SOL    HW2 5736   4.785   2.147   4.566  0.7686  1.8137  0.4459
 1851SOL     OW 5737   4.843   2.791   1.096 -0.1195  0.2532  0.6058
 1851SOL    HW1 5738   4.865   2.694   1.100  1.6601  0.5963 -0.0876
 1851SOL    HW2 5739   4.744   2.803   1.107 -0.8252 -1.8767 -2.2353
 1852SOL     OW 5740   0.029   2.165   0.447  0.2858 -0.5718 -1.1337
 1852SOL    HW1 5741   0.084   2.244   0.474 -0.8578 -0.4525  1.0991
 1852SOL    HW2 5742  -0.014   2.184   0.359  1.8992  0.2781 -1.7940
 1853SOL     OW 5743   1.318   4.454   0.248 -0.0478  0.4112 -0.4401
 1853SOL    HW1 5744   1.268   4.393   0.186 -0.9183 -0.3188  0.9032
 1853SOL    HW2 5745   1.292   4.548   0.229 -0.3815  0.1965 -1.1061
 1854SOL     OW 5746   0.656   4.857   0.560  0.1967  0.0403  0.2702
 1854SOL    HW1 5747   0.731   4.802   0.594  0.3097  0.4808  0.7454
 1854SOL    HW2 5748   0.571   4.805   0.565  0.4287 -0.3812 -0.0655
 1855SOL     OW 5749   2.787   2.438   3.313 -0.3687  0.5824  0.2323
 1855SOL    HW1 5750   2.865   2.420   3.253 -1.2140 -0.5904 -0.5774
 1855SOL    HW2 5751   2.794   2.381   3.395 -0.5462  0.1862 -0.0211
 1856SOL     OW 5752   1.076   2.955   3.519  0.4187 -0.6460  0.0436
 1856SOL    HW1 5753   1.170   2.920   3.525  0.5648 -0.1775  0.6105
 1856SOL    HW2 5754   1.041   2.940   3.427  0.6944 -1.7160  0.1061
 1857SOL     OW 5755   1.663   3.868   0.358 -0.0524  0.1196 -0.3249
 1857SOL    HW1 5756   1.685   3.915   0.272  0.4603 -0.1961 -0.3722
 1857SOL    HW2 5757   1.575   3.821   0.348  0.8034 -1.3704 -1.2963
 1858SOL     OW 5758   0.472   1.372   2.179 -0.5562 -0.1500  0.1457
 1858SOL    HW1 5759   0.401   1.434   2.145 -0.8237 -1.1051 -1.1524
 1858SOL    HW2 5760   0.467   1.366   2.279 -1.3600  0.8974  0.1833
 1859SOL     OW 5761   4.691   3.134   4.143  0.4952 -0.0553 -0.4931
 1859SOL    HW1 5762   4.726   3.223   4.173 -1.5088  0.6157  0.0567
 1859SOL    HW2 5763   4.645   3.089   4.220 -1.4063 -0.0406 -1.5667
 1860SOL     OW 5764   1.154   3.668   5.153 -0.0731 -0.2026 -0.0474
 1860SOL    HW1 5765   1.089   3.737   5.121  0.0374  0.7848  1.7229
 1860SOL    HW2 5766   1.107   3.581   5.163 -1.1758  0.4969  1.2030
 1861SOL     OW 5767   1.389   4.195   2.448 -0.1224 -0.4148 -0.1999
 1861SOL    HW1 5768   1.451   4.132   2.402  0.3666  1.2141 -1.8844
 1861SOL    HW2 5769   1.438   4.246   2.519  0.4481  0.6482 -1.3195
 1862SOL     OW 5770   2.717   1.944   4.488 -0.4060 -0.2976 -0.2311
 1862SOL    HW1 5771   2.754   2.035   4.509  1.4683 -1.0514 -0.1167
 1862SOL    HW2 5772   2.777   1.874   4.525 -0.8193 -1.6101 -1.9328
 1863SOL     OW 5773   3.629   3.956   1.346  0.2206 -0.0103  0.0709
 1863SOL    HW1 5774   3.552   3.949   1.410 -0.3950  3.4869 -0.0951
 1863SOL    HW2 5775   3.705   4.003   1.390  0.0771  1.7548 -1.4637
 1864SOL     OW 5776   1.975   2.699   0.637  0.1774  0.0198 -0.8834
 1864SOL    HW1 5777   2.007   2.794   0.642  0.6058 -0.1398 -0.5962
 1864SOL    HW2 5778   1.946   2.679   0.544 -1.0956  0.8165 -0.6837
 1865SOL     OW 5779   4.795   1.612   1.126  0.5629 -0.1855  0.8273
 1865SOL    HW1 5780   4.792   1.521   1.085  1.2785  0.3311 -0.4592
 1865SOL    HW2 5781   4.720   1.667   1.090  0.9818  0.1622  0.4755
 1866SOL     OW 5782   4.950   2.667   3.645 -0.4473  0.1093  0.3633
 1866SOL    HW1 5783   4.899   2.746   3.610 -0.9994 -0.1144  0.6488
 1866SOL    HW2 5784   4.970   2.605   3.569 -0.5500  0.2270  0.2379
 1867SOL     OW 5785   1.677   1.759   0.474 -0.1988  0.2403 -0.1869
 1867SOL    HW1 5786   1.591   1.736   0.518  0.0768  0.5378  0.5192
 1867SOL    HW2 5787   1.751   1.706   0.516  0.1408  0.9101  0.0756
 1868SOL     OW 5788   4.544   1.456   1.757 -0.5059 -0.0349  0.1432
 1868SOL    HW1 5789   4.624   1.471   1.700 -0.9772  1.2646 -0.1920
 1868SOL    HW2 5790   4.560   1.493   1.849  0.1139 -1.8021  0.8093
 1869SOL     OW 5791   2.807   4.522   2.257 -0.1795 -0.0941 -0.0742
 1869SOL    HW1 5792   2.885   4.465   2.231  0.4790  0.7258  0.0569
 1869SOL    HW2 5793   2.734   4.512   2.189  0.1092 -0.7299 -0.2948
 1870SOL     OW 5794   1.146   0.152   3.926 -0.6309 -0.1649 -0.0236
 1870SOL    HW1 5795   1.201   0.070   3.914 -0.9883 -0.2994 -0.7949
 1870SOL    HW2 5796   1.079   0.138   3.999 -1.4467 -0.9727 -0.9072
[truncated: 544,856 more chars]
