# Supplementary material for: Host–guest complexation of progesterone with β-cyclodextrin derivatives: hydration structure, binding thermodynamics, and loading pathways from molecular dynamics simulations
Source: RSC Adv. 2026 Jul 30. Online ahead of print. doi: 10.1039/d6ra04566a (PMC13420253; doi:10.1039/d6ra04566a)
Supplement: RA-OLF-D6RA04566A-s001 [file RA-OLF-D6RA04566A-s001.zip › 2-HPBCD/Replica_5/nvt.gro]

Progesterone/2HPBCD in Water in water
13692
    12HPBC  H98    1   3.820   2.852   2.921 -2.3742  0.2905  1.1126
    12HPBC  O42    2   3.785   2.857   2.831  0.0439 -0.1251  0.0749
    12HPBC  C62    3   3.652   2.903   2.844 -0.1044 -0.4698 -0.1850
    12HPBC  H94    4   3.670   3.013   2.866 -0.6676 -0.1696 -1.1223
    12HPBC  C63    5   3.585   2.888   2.708  0.5346 -0.0024 -0.5584
    12HPBC  C61    6   3.572   2.840   2.957  0.2899  0.2382  0.5015
    12HPBC  O33    7   3.484   2.938   3.012 -0.4538 -0.0357 -0.1717
    12HPBC  C38    8   3.428   2.908   3.138  0.1792  0.2637  0.1846
    12HPBC  H44    9   3.371   2.815   3.109 -1.8081  1.2792  0.6832
    12HPBC  C37   10   3.529   2.870   3.248  0.3009 -0.3654 -0.1405
    12HPBC  H43   11   3.579   2.770   3.229  0.3603  0.0156 -2.1309
    12HPBC  O31   12   3.615   2.977   3.281 -0.1461 -0.2510  0.6665
    12HPBC  C35   13   3.748   2.980   3.334  0.0152  0.0836  0.2444
    12HPBC  H40   14   3.782   2.878   3.364  0.2680 -0.4873 -1.8082
    12HPBC  C33   15   3.840   3.037   3.226  0.0393  0.1328  0.2914
    12HPBC  H38   16   3.799   3.134   3.184 -0.3763 -1.4293 -3.2257
    12HPBC  O29   17   3.836   2.952   3.112 -0.2799  0.4971  0.0258
    12HPBC H108   18   3.887   2.870   3.125 -1.3848 -0.1220  0.5956
    12HPBC  C32   19   3.983   3.066   3.271  0.0675 -0.6471  0.7236
    12HPBC  H37   20   4.037   2.969   3.294  2.8214  0.6163 -0.0243
    12HPBC  O28   21   4.060   3.118   3.165 -0.1744 -0.0056  0.8563
    12HPBC  C43   22   4.198   3.082   3.154 -0.3490 -0.4961  0.2721
    12HPBC  C44   23   4.240   3.064   3.008 -0.1836 -0.7363  0.3468
    12HPBC  H52   24   4.237   3.169   2.966  0.9087 -1.0409 -0.5278
    12HPBC  O36   25   4.376   3.027   2.998 -0.0847 -0.2352 -0.2245
    12HPBC  H56   26   4.442   3.099   3.004  1.9826 -2.1152  1.2308
    12HPBC  C45   27   4.157   2.977   2.914 -0.3684 -0.1500 -0.0413
    12HPBC  C31   28   3.987   3.148   3.401  0.0221 -0.0981  0.3828
    12HPBC  H36   29   4.086   3.139   3.454  0.0187 -0.2082  0.3712
    12HPBC  O27   30   3.889   3.096   3.490 -0.1195  0.1295  0.3623
    12HPBC  C34   31   3.753   3.078   3.451 -0.0210  0.7345 -0.2886
    12HPBC  H39   32   3.703   3.176   3.426 -2.5553  0.2116  2.1112
    12HPBC  C36   33   3.686   3.018   3.575  0.1520  0.3081 -0.3986
    12HPBC  O30   34   3.683   3.111   3.681 -1.0605  0.1342 -0.2623
    12HPBC H104   35   3.774   3.099   3.713 -1.3846 -0.8344  0.3133
    12HPBC  O26   36   3.947   3.283   3.383 -0.2288 -0.1970  0.1782
    12HPBC  C29   37   4.045   3.385   3.404 -0.0390 -0.2783 -0.3149
    12HPBC  H33   38   4.144   3.338   3.426 -0.4990 -1.3833 -0.5562
    12HPBC  C27   39   4.061   3.473   3.280 -0.3636 -0.1830 -0.2887
    12HPBC  H31   40   3.959   3.512   3.250 -1.1939 -1.8606  0.2537
    12HPBC  O24   41   4.111   3.401   3.168 -0.0200 -0.3094 -0.0538
    12HPBC H107   42   4.057   3.326   3.139  1.2412 -0.8388 -1.1247
    12HPBC  C26   43   4.155   3.590   3.310 -0.1686 -0.5817  0.6901
    12HPBC  H30   44   4.249   3.544   3.353 -0.7843 -1.6231  0.9629
    12HPBC  O23   45   4.195   3.657   3.192  0.1528 -0.3462  0.9281
    12HPBC  C46   46   4.328   3.702   3.169 -0.2747  0.0960 -0.8586
    12HPBC  C47   47   4.433   3.600   3.124  0.3182  0.2304  0.1750
    12HPBC  H63   48   4.469   3.548   3.218  2.1141  0.0488 -0.5702
    12HPBC  O37   49   4.376   3.498   3.043 -0.3181  0.3552  0.4594
    12HPBC  H62   50   4.292   3.458   3.073 -0.8177 -0.7262 -2.0907
    12HPBC  C48   51   4.541   3.674   3.047  0.0349  0.7973  0.3215
    12HPBC  C25   52   4.102   3.681   3.421 -0.0978 -0.1210  0.3516
    12HPBC  H29   53   4.170   3.759   3.466 -1.0503 -0.8847  3.3280
    12HPBC  O22   54   4.076   3.592   3.528 -0.3499 -0.0524  0.3484
    12HPBC  C28   55   4.002   3.469   3.524 -0.0487 -0.2123 -0.3645
    12HPBC  H32   56   3.895   3.501   3.507 -0.3364 -0.4100  1.0153
    12HPBC  C30   57   4.016   3.398   3.658  0.0033  0.3652 -0.0596
    12HPBC  O25   58   3.933   3.286   3.680  0.6033 -0.0347  0.1866
    12HPBC H103   59   3.923   3.245   3.592  1.5352 -1.5785  0.7450
    12HPBC  O21   60   3.976   3.735   3.386 -0.0685 -0.4056 -0.2180
    12HPBC  C23   61   3.959   3.870   3.343 -0.0471 -0.4131 -0.2490
    12HPBC  H26   62   4.062   3.914   3.337  0.1182 -0.5232  1.4566
    12HPBC  C21   63   3.895   3.860   3.203 -0.4849 -0.0957 -0.0733
    12HPBC  H24   64   3.817   3.778   3.203 -1.4836  0.8257  0.1198
    12HPBC  O19   65   3.987   3.829   3.102  0.0375  0.8193  0.1129
    12HPBC H106   66   4.065   3.781   3.134  0.0994  0.5081 -0.4895
    12HPBC  C20   67   3.830   3.994   3.170 -0.1226  0.0906 -0.0270
    12HPBC  H23   68   3.915   4.066   3.147 -0.0340 -0.1978 -0.6191
    12HPBC  O18   69   3.752   3.996   3.052  0.5001 -0.2044 -0.4474
    12HPBC  C49   70   3.766   4.085   2.941  0.4525  0.3837  0.0112
    12HPBC  C50   71   3.888   4.051   2.856  0.1285 -0.3015 -0.1862
    12HPBC  H66   72   3.972   4.024   2.926 -0.0247 -1.2401 -0.3441
    12HPBC  O38   73   3.879   3.944   2.763  0.5344 -0.2669 -0.2656
    12HPBC  H70   74   3.955   3.884   2.775 -0.4868 -1.5800 -0.1052
    12HPBC  C51   75   3.925   4.178   2.781 -0.2112 -0.0085  0.1399
    12HPBC  C19   76   3.750   4.068   3.279  0.0344 -0.4881  0.4818
    12HPBC  H22   77   3.741   4.177   3.250  0.3587 -0.6342 -0.1709
    12HPBC  O17   78   3.834   4.069   3.394  0.3232 -0.1292  0.2721
    12HPBC  C22   79   3.870   3.940   3.446  0.1816 -0.3250 -0.1105
    12HPBC  H25   80   3.775   3.882   3.459 -1.1639  1.7039 -0.2654
    12HPBC  C24   81   3.932   3.974   3.582 -0.6488  0.2738  0.1314
    12HPBC  O20   82   3.943   3.855   3.657 -0.0858  0.1506 -0.1345
    12HPBC H102   83   3.980   3.781   3.606 -0.7816 -1.9797  2.2083
    12HPBC  O16   84   3.631   3.999   3.307 -0.1491 -0.3109  0.1372
    12HPBC  C17   85   3.513   4.066   3.353  0.0940  0.0882  0.1764
    12HPBC  H19   86   3.535   4.173   3.380  0.5652 -0.0073  0.1904
    12HPBC  C15   87   3.417   4.084   3.236  0.0910  0.2958  0.2102
    12HPBC  H17   88   3.393   3.985   3.187  0.3108 -0.1733  1.0356
    12HPBC  O14   89   3.474   4.161   3.131 -0.1501  0.3736  0.1368
    12HPBC H112   90   3.559   4.123   3.104 -0.0915  0.2466  0.5020
    12HPBC  C14   91   3.279   4.130   3.284 -0.0514  0.1537 -0.0600
    12HPBC  H16   92   3.297   4.229   3.335 -2.4049  1.1059 -0.9465
    12HPBC  O13   93   3.179   4.158   3.189 -0.2207 -0.3430 -0.0288
    12HPBC  C52   94   3.090   4.269   3.204  0.2733 -0.0006  0.3723
    12HPBC  C53   95   3.046   4.322   3.067 -0.3969 -0.3198  0.4600
    12HPBC  H73   96   3.130   4.341   2.994 -2.2219  0.9930 -1.3885
    12HPBC  O39   97   2.991   4.215   2.993 -0.5553  0.2479 -0.2503
    12HPBC  H77   98   2.949   4.245   2.910 -0.2498 -0.9658 -0.8662
    12HPBC  C54   99   2.959   4.446   3.055  0.5487  0.2936 -0.2319
    12HPBC  C13  100   3.224   4.033   3.389  0.0401  0.1800  0.0119
    12HPBC  H15  101   3.130   4.076   3.434 -1.9246 -1.9606 -1.8408
    12HPBC  O12  102   3.319   4.032   3.495  0.0135 -0.0031  0.0335
    12HPBC  C16  103   3.453   3.987   3.469  0.0682  0.0873  0.1618
    12HPBC  H18  104   3.454   3.878   3.441  2.0269  0.4489 -1.3748
    12HPBC  C18  105   3.543   4.006   3.592  0.1751 -0.3142  0.1464
    12HPBC  O15  106   3.503   3.931   3.703  0.0504 -0.1334  0.2241
    12HPBC H101  107   3.537   3.840   3.714  2.1396  0.7804  1.8875
    12HPBC  O11  108   3.207   3.897   3.356  0.1878  0.1059  0.2392
    12HPBC  C11  109   3.078   3.834   3.358  0.1046  0.2491 -0.4623
    12HPBC  H12  110   2.997   3.909   3.377  0.5440  0.3314  1.2418
    12HPBC   C9  111   3.062   3.759   3.225  0.6419 -0.2010 -0.2760
    12HPBC  H10  112   3.148   3.686   3.216  1.8869  1.0488  1.0239
    12HPBC   O9  113   3.069   3.846   3.113  0.3922 -0.0544 -0.1787
    12HPBC H111  114   3.098   3.800   3.032 -4.1272 -0.5769 -1.8053
    12HPBC   C8  115   2.934   3.675   3.221  0.3265  0.2812 -0.3896
    12HPBC   H9  116   2.839   3.738   3.221 -0.7468 -1.2204  1.1398
    12HPBC   O8  117   2.920   3.612   3.095  0.3636 -0.0065 -0.2511
    12HPBC  C55  118   2.790   3.607   3.037  0.1559 -0.1735  0.2252
    12HPBC  C56  119   2.803   3.669   2.898 -0.1328  0.0009  0.2742
    12HPBC  H80  120   2.903   3.636   2.856 -0.7786 -0.4210 -0.9904
    12HPBC  O40  121   2.697   3.627   2.814 -0.1628 -0.0922  0.3594
    12HPBC  H84  122   2.697   3.530   2.808 -1.8835 -0.0525 -1.5079
    12HPBC  C57  123   2.817   3.819   2.916 -0.0534  0.0184  0.0782
    12HPBC   C7  124   2.926   3.586   3.346  0.6309  0.6888 -0.0755
    12HPBC   H8  125   2.819   3.553   3.360 -0.1024  2.0891 -1.9038
    12HPBC   O7  126   2.959   3.652   3.467 -0.0087  0.1548  0.3941
    12HPBC  C10  127   3.070   3.742   3.479 -0.0038  0.2735 -0.4518
    12HPBC  H11  128   3.157   3.670   3.482 -0.7879 -0.7508  2.6749
    12HPBC  C12  129   3.057   3.819   3.611 -0.4157  0.1554 -0.4209
    12HPBC  O10  130   2.941   3.895   3.638 -0.2736  0.2180  0.0216
    12HPBC H100  131   2.901   3.923   3.554  3.0626  2.8430 -0.9208
    12HPBC   O6  132   3.020   3.479   3.346  0.1182  0.2318  0.2453
    12HPBC   C2  133   2.965   3.352   3.380  0.2254  0.0967 -0.0773
    12HPBC   H1  134   2.856   3.351   3.409  0.4085  1.1734  0.7465
    12HPBC   C1  135   3.047   3.293   3.495 -0.1882 -0.1056  0.1165
    12HPBC   H2  136   3.156   3.315   3.473  0.1128 -2.0032 -0.4519
    12HPBC   C6  137   3.008   3.366   3.624  0.6210 -0.0122  0.3129
    12HPBC   O2  138   3.112   3.340   3.716  0.5349 -0.4614  0.2880
    12HPBC  H99  139   3.173   3.416   3.713  1.2397 -0.8689  2.7202
    12HPBC   O1  140   3.031   3.152   3.509 -0.1402 -0.0913  0.3178
    12HPBC   C5  141   3.040   3.072   3.392 -0.6331 -0.0370  0.2416
    12HPBC   H4  142   3.004   2.967   3.415  0.7095 -1.1792 -2.4075
    12HPBC   O4  143   3.177   3.079   3.357 -0.5572 -0.5838  0.4227
    12HPBC  C41  144   3.255   2.968   3.312 -0.4530 -0.2249 -0.3010
    12HPBC  H47  145   3.195   2.875   3.296  0.4767 -1.1521  1.3238
    12HPBC  C39  146   3.330   3.015   3.186 -0.1620  0.0466 -0.0297
    12HPBC  H45  147   3.386   3.107   3.220 -0.7757 -0.3091  2.0801
    12HPBC  O34  148   3.240   3.050   3.083 -0.5367 -0.6454  0.0532
    12HPBC H109  149   3.276   3.058   2.993 -0.4963  1.9518  0.2264
    12HPBC  C40  150   3.361   2.943   3.419 -0.5761 -0.2586 -0.1863
    12HPBC  O32  151   3.467   2.857   3.375 -0.4336  0.0513 -0.4491
    12HPBC  H46  152   3.401   3.044   3.447 -0.5726 -0.3053 -0.0221
    12HPBC  C42  153   3.315   2.879   3.550  0.3582 -0.5012  0.0295
    12HPBC  O35  154   3.250   2.976   3.629  0.7692 -0.2701  0.0903
    12HPBC H105  155   3.165   2.998   3.587  0.6989 -0.0554  0.3452
    12HPBC   C4  156   2.949   3.119   3.278 -0.3377  0.1584  0.0858
    12HPBC   H3  157   2.841   3.118   3.312 -0.2566  0.8206  0.3737
    12HPBC   C3  158   2.985   3.266   3.255  0.2049  0.0127 -0.0232
    12HPBC   H5  159   3.091   3.273   3.218 -0.0831 -1.5157 -1.2422
    12HPBC   O3  160   2.897   3.316   3.155  0.0977  0.1868  0.1567
    12HPBC H110  161   2.926   3.402   3.120  0.9449  0.5194  1.5954
    12HPBC   O5  162   2.948   3.036   3.164  0.1285 -0.1579  0.3081
    12HPBC  C58  163   2.905   2.900   3.159 -0.0340 -0.0969  0.0190
    12HPBC  C59  164   2.946   2.816   3.038 -0.4647 -0.4113  0.0891
    12HPBC  H87  165   3.056   2.833   3.021 -0.7275  1.0251 -0.3085
    12HPBC  O41  166   2.929   2.680   3.078 -0.3760 -0.4264  0.0770
    12HPBC  H90  167   2.945   2.611   3.012 -0.7487  0.8078 -1.3872
    12HPBC  C60  168   2.854   2.844   2.920 -0.0685  0.1803 -0.0863
    2XWSP    O3  169   3.934   3.769   4.919  0.3006 -0.3180 -0.2290
    2XWSP    C3  170   3.834   3.710   4.959  0.0241 -0.0275 -0.4829
    2XWSP    C2  171   3.835   3.564   4.997  0.0758  0.0567 -0.1515
    2XWSP    C1  172   3.703   3.498   4.964  0.0588  0.1709 -0.3193
    2XWSP   C10  173   3.590   3.570   5.039  0.2254  0.1126 -0.0107
    2XWSP   C19  174   3.598   3.554   5.191  0.0956 -0.0463 -0.0211
    2XWSP    C5  175   3.601   3.721   5.025 -0.1547  0.0999 -0.4695
    2XWSP    C4  176   3.711   3.786   4.987  0.1653 -0.0366  0.1982
    2XWSP    H4  177   3.719   3.896   4.988 -0.8205  0.0430  0.7429
    2XWSP    C6  178   3.480   3.804   5.052 -0.4096 -0.4788  0.2121
    2XWSP    C7  179   3.351   3.747   4.996 -0.4397 -0.1166 -0.0922
    2XWSP    C8  180   3.330   3.601   5.031  0.4974 -0.2262  0.0495
    2XWSP    C9  181   3.454   3.522   4.987  0.4244 -0.1490 -0.2968
    2XWSP   C11  182   3.439   3.373   5.012 -0.1561  0.0468  0.5479
    2XWSP   C12  183   3.309   3.304   4.973  0.0369  0.2404 -0.4525
    2XWSP   C13  184   3.185   3.389   4.997  0.0566  0.0089  0.4910
    2XWSP   C18  185   3.152   3.377   5.145 -0.2623 -0.4680  0.3823
    2XWSP   C14  186   3.210   3.536   4.961  0.2708 -0.0745  0.2960
    2XWSP   C15  187   3.075   3.603   4.978  0.1177 -0.2724 -0.1334
    2XWSP   C16  188   2.990   3.500   4.903  0.0907 -0.0684 -0.3818
    2XWSP   C17  189   3.060   3.363   4.912  0.2762  0.0600  0.1487
    2XWSP   C20  190   2.961   3.257   4.954 -0.5663  0.5472 -0.5441
    2XWSP   O20  191   2.869   3.256   5.035 -0.0250 -0.3749  0.0978
    2XWSP   C21  192   2.983   3.119   4.898 -0.3355  0.4527 -0.2274
    3SOL     OW  193   1.896   3.944   6.072  0.1864 -0.4185  0.2023
    3SOL    HW1  194   1.846   3.915   5.990  1.1904 -1.3432 -0.1084
    3SOL    HW2  195   1.984   3.896   6.076  0.4595  0.1499  1.4523
    4SOL     OW  196   5.453   4.299   4.581 -0.0917 -0.3775 -0.4311
    4SOL    HW1  197   5.488   4.312   4.488  0.9014  1.8176  0.2017
    4SOL    HW2  198   5.366   4.348   4.592  0.5814  0.6986  0.2239
    5SOL     OW  199   3.485   4.174   4.585  0.6220  0.0764 -0.2231
    5SOL    HW1  200   3.558   4.130   4.637 -1.2217 -0.4421  2.0691
    5SOL    HW2  201   3.505   4.271   4.574  1.5905 -0.0366  0.4489
    6SOL     OW  202   4.548   4.567   2.523 -0.5785  0.0919  0.0110
    6SOL    HW1  203   4.552   4.467   2.519  0.5722  0.0124  2.1599
    6SOL    HW2  204   4.639   4.605   2.505 -1.0295  0.8042 -0.9075
    7SOL     OW  205   2.769   2.236   4.904 -0.1809 -0.0706 -0.0430
    7SOL    HW1  206   2.696   2.167   4.897 -0.2497  0.0166 -0.1819
    7SOL    HW2  207   2.853   2.191   4.934 -0.3909 -0.1047  0.5143
    8SOL     OW  208   5.652   2.442   0.000  0.2965 -0.0965 -0.4641
    8SOL    HW1  209   5.736   2.387  -0.006  1.2785  1.4038 -1.0712
    8SOL    HW2  210   5.638   2.491  -0.086  0.7958  2.4563  0.8139
    9SOL     OW  211   4.608   4.156   0.981  0.0646 -0.2077  0.7994
    9SOL    HW1  212   4.636   4.228   1.044 -0.0716 -0.2203  0.8744
    9SOL    HW2  213   4.631   4.184   0.887  2.1502 -1.0778  1.0119
   10SOL     OW  214   1.398   4.090   4.495  0.0827  0.1034  0.1567
   10SOL    HW1  215   1.409   3.998   4.534  0.9361  0.6706  1.3375
   10SOL    HW2  216   1.347   4.147   4.559  0.0003  0.5957 -0.3451
   11SOL     OW  217   2.495   3.794   6.093 -0.2569  0.1226  0.3774
   11SOL    HW1  218   2.430   3.854   6.139 -1.0141 -0.2216 -0.2195
   11SOL    HW2  219   2.522   3.835   6.006 -0.2885 -0.1058  0.2584
   12SOL     OW  220   6.796   2.130   5.403 -0.1473  0.6583 -0.0470
   12SOL    HW1  221   6.863   2.120   5.330  0.8797  0.5469  0.8781
   12SOL    HW2  222   6.814   2.215   5.453  0.1259  0.0067  0.9961
   13SOL     OW  223   3.662   4.554   1.237  0.3061  0.2587  0.1798
   13SOL    HW1  224   3.733   4.498   1.193  1.7522  1.4438  0.9109
   13SOL    HW2  225   3.661   4.535   1.335 -1.6985 -1.0798 -0.0363
   14SOL     OW  226   1.169   3.640   0.878 -0.1091  0.6386  0.0727
   14SOL    HW1  227   1.123   3.561   0.838 -0.9313  0.4102  1.3910
   14SOL    HW2  228   1.117   3.723   0.858 -0.0198  0.6520 -0.1044
   15SOL     OW  229   4.231   2.846   6.976  0.4160  0.1949 -0.3415
   15SOL    HW1  230   4.273   2.930   7.009  2.2922 -0.4229 -0.9932
   15SOL    HW2  231   4.231   2.777   7.049 -0.5963  0.5599  0.0179
   16SOL     OW  232   6.352   3.338   6.321  0.0168 -0.4342  0.5148
   16SOL    HW1  233   6.361   3.382   6.410 -1.3138  2.6705 -0.7599
   16SOL    HW2  234   6.306   3.249   6.333 -1.8410  0.7071  2.7612
   17SOL     OW  235   1.497   3.479   0.428  0.3219 -0.5701  1.0798
   17SOL    HW1  236   1.494   3.537   0.346  0.1743 -1.8316  0.1632
   17SOL    HW2  237   1.521   3.535   0.507  0.6408  0.6536  0.1525
   18SOL     OW  238   0.631   3.890   5.650 -0.2444  0.4549 -0.4969
   18SOL    HW1  239   0.578   3.931   5.725  1.2582  1.5062  0.0445
   18SOL    HW2  240   0.729   3.899   5.670  0.3056  2.5862 -3.4737
   19SOL     OW  241   5.227   4.360   3.162  0.1086  0.5216 -0.6445
   19SOL    HW1  242   5.232   4.441   3.220 -1.0446  0.3963 -0.3458
   19SOL    HW2  243   5.315   4.313   3.162  0.5585  1.3582 -0.2081
   20SOL     OW  244   2.514   4.673   4.100  0.0312 -0.0762 -0.0288
   20SOL    HW1  245   2.581   4.607   4.134 -0.1285 -0.5500 -0.6225
   20SOL    HW2  246   2.506   4.664   4.001  0.5106  1.3073 -0.2157
   21SOL     OW  247   6.529   3.342   1.987 -0.0461  0.0015  0.0210
   21SOL    HW1  248   6.604   3.396   1.950  0.5811 -1.1845 -0.4929
   21SOL    HW2  249   6.531   3.344   2.087 -0.1451  1.0440  0.0166
   22SOL     OW  250   3.071   2.417   2.809 -0.2900  0.7115  0.2078
   22SOL    HW1  251   3.138   2.478   2.852 -0.1263  0.7882 -0.1514
   22SOL    HW2  252   3.069   2.331   2.859  0.3437  0.5740  0.0142
   23SOL     OW  253   1.022   4.661   4.658 -0.3375  0.3063  0.4314
   23SOL    HW1  254   1.096   4.692   4.599  1.2743 -1.7351  1.2170
   23SOL    HW2  255   1.011   4.562   4.649 -1.6711  0.2806  1.7772
   24SOL     OW  256   2.248   2.077   5.950 -0.4548  0.1223 -0.7940
   24SOL    HW1  257   2.265   2.003   6.015  1.0179  0.2559 -0.9897
   24SOL    HW2  258   2.186   2.045   5.878 -1.6412 -0.2008  0.3390
   25SOL     OW  259   2.521   3.886   5.381 -0.7096 -0.1793 -0.2039
   25SOL    HW1  260   2.524   3.840   5.292 -1.5444  0.1018 -0.3819
   25SOL    HW2  261   2.429   3.921   5.398 -0.4311  0.2131  0.5492
   26SOL     OW  262   0.703   3.259   6.866  0.6423 -0.1171  0.1391
   26SOL    HW1  263   0.654   3.329   6.918  0.1438  1.1058 -1.8343
   26SOL    HW2  264   0.775   3.303   6.811  1.9387 -1.4990  0.6488
   27SOL     OW  265   1.031   2.199   5.821 -0.0376 -0.2047  0.4140
   27SOL    HW1  266   0.971   2.119   5.829 -1.3317  0.6169 -0.7120
   27SOL    HW2  267   1.075   2.216   5.909 -0.3097 -1.6952  0.8812
   28SOL     OW  268   1.439   4.090   2.143  0.4578 -0.8279 -0.1287
   28SOL    HW1  269   1.473   4.038   2.221 -0.2388 -0.3006  0.5530
   28SOL    HW2  270   1.495   4.171   2.129  0.2303 -0.6069  0.2157
   29SOL     OW  271   5.613   3.300   1.559 -0.4191 -0.1938  0.2658
   29SOL    HW1  272   5.685   3.253   1.610 -0.7044  0.4527  1.2990
   29SOL    HW2  273   5.639   3.395   1.545 -0.9636 -0.0148  0.4436
   30SOL     OW  274   4.451   2.360   2.671 -0.2230 -1.2119  0.1920
   30SOL    HW1  275   4.462   2.358   2.571  1.0721 -2.9081  0.3281
   30SOL    HW2  276   4.361   2.398   2.693 -0.6748 -1.0960 -1.6276
   31SOL     OW  277   2.322   3.883   1.699 -0.3783  0.5435 -0.0882
   31SOL    HW1  278   2.251   3.900   1.630  0.8226  0.8054 -1.3199
   31SOL    HW2  279   2.362   3.792   1.685 -0.3210  0.4807  0.4525
   32SOL     OW  280   3.598   3.920   4.080  0.6053 -0.0721 -0.2696
   32SOL    HW1  281   3.632   3.873   4.162  0.0579 -0.6939 -0.3901
   32SOL    HW2  282   3.588   4.018   4.099  0.5681 -0.1981  0.3764
   33SOL     OW  283   4.944   3.897   5.127 -0.3242 -0.4543 -0.1041
   33SOL    HW1  284   4.925   3.878   5.223 -0.2642 -0.5673 -0.1146
   33SOL    HW2  285   5.011   3.971   5.120  0.6891 -1.3524 -0.0425
   34SOL     OW  286   2.085   3.478   5.217  0.5101  0.2512 -0.1520
   34SOL    HW1  287   2.159   3.489   5.283  0.9669 -1.1261 -0.4054
   34SOL    HW2  288   1.998   3.498   5.261  0.8320 -0.3899  0.8073
   35SOL     OW  289   0.320   2.854   0.158 -0.7372 -0.1024 -0.3077
   35SOL    HW1  290   0.254   2.887   0.091 -0.7281 -0.6072 -0.5685
   35SOL    HW2  291   0.384   2.792   0.113  0.8620  1.5285 -0.4220
   36SOL     OW  292   0.317   4.024   1.069  0.4985  0.4066 -0.1412
   36SOL    HW1  293   0.260   3.951   1.030  1.0913  0.1565 -0.5603
   36SOL    HW2  294   0.412   4.009   1.041  1.0309 -0.0685  1.7988
   37SOL     OW  295   0.294   4.089   3.299  0.4210 -0.2036 -0.2813
   37SOL    HW1  296   0.207   4.136   3.313 -0.5101 -1.5318 -1.3462
   37SOL    HW2  297   0.363   4.154   3.268 -0.3126  0.7852  0.1128
   38SOL     OW  298   0.522   2.801   1.453  0.5341  0.4615 -0.2719
   38SOL    HW1  299   0.533   2.828   1.548  0.2088 -0.1202 -0.0626
   38SOL    HW2  300   0.586   2.727   1.432 -0.9872 -1.0755  0.1934
   39SOL     OW  301   4.419   2.976   6.100  0.1263  0.5139  0.0755
   39SOL    HW1  302   4.448   2.977   6.196  1.2124 -1.6015 -0.1539
   39SOL    HW2  303   4.328   3.016   6.092  0.3603  1.5195  1.8394
   40SOL     OW  304   1.146   3.645   1.725 -0.3907 -0.8779 -0.7147
   40SOL    HW1  305   1.226   3.689   1.685 -0.4444 -1.3560 -1.3679
   40SOL    HW2  306   1.163   3.547   1.737 -0.9856 -1.0497 -1.1789
   41SOL     OW  307   4.739   3.426   1.537 -0.3582  0.3835 -0.0024
   41SOL    HW1  308   4.674   3.489   1.579  0.0790  0.8631 -0.0406
   41SOL    HW2  309   4.831   3.443   1.573 -0.2069 -0.1121 -0.1463
   42SOL     OW  310   6.184   3.815   6.121  0.2437  0.3935  0.4019
   42SOL    HW1  311   6.250   3.801   6.047  0.5169  0.0128  0.7128
   42SOL    HW2  312   6.230   3.801   6.209 -0.1179  0.6878  0.6392
   43SOL     OW  313   0.915   4.084   4.080  0.8679  0.1547 -0.1857
   43SOL    HW1  314   0.880   4.173   4.050  2.0710  0.8974  0.5262
   43SOL    HW2  315   0.875   4.011   4.024  1.6231  1.3258 -2.3566
   44SOL     OW  316   2.057   2.807   1.774  0.0592 -0.0531  0.0335
   44SOL    HW1  317   2.091   2.824   1.682 -2.3924  0.6024 -0.8374
   44SOL    HW2  318   2.004   2.722   1.774 -0.8870  0.5195  0.5303
   45SOL     OW  319   4.661   2.644   6.083  0.1103 -0.2201 -0.4925
   45SOL    HW1  320   4.679   2.562   6.139  0.9296  0.7186  0.6691
   45SOL    HW2  321   4.563   2.663   6.084 -0.1553 -1.4370 -1.1630
   46SOL     OW  322   4.159   5.049   3.542 -0.2991  0.5125  0.6920
   46SOL    HW1  323   4.172   5.035   3.444 -0.3909  0.3697  0.7000
   46SOL    HW2  324   4.088   5.118   3.557  1.8724  2.9373  0.6117
   47SOL     OW  325   4.575   3.640   4.428 -0.1791  0.4302 -0.0845
   47SOL    HW1  326   4.529   3.697   4.496 -0.7309  1.1810 -1.0439
   47SOL    HW2  327   4.636   3.697   4.373  0.6178 -0.2525  0.0765
   48SOL     OW  328   1.840   3.278   1.330  0.1547  0.2838 -0.1618
   48SOL    HW1  329   1.937   3.292   1.347 -0.0101  0.0815  1.0721
   48SOL    HW2  330   1.793   3.366   1.325  0.3193  0.3666 -0.2276
   49SOL     OW  331   1.490   3.302   4.845  0.2571 -0.7366  0.1620
   49SOL    HW1  332   1.468   3.292   4.748 -1.9726 -0.5652  0.6134
   49SOL    HW2  333   1.547   3.384   4.858 -1.2020  0.4651 -0.7697
   50SOL     OW  334   5.055   2.813   5.009 -0.2279 -0.0689 -0.3063
   50SOL    HW1  335   5.095   2.888   4.956 -1.3682  0.0722 -0.9904
   50SOL    HW2  336   5.099   2.727   4.983  1.4365  0.3815  0.8307
   51SOL     OW  337   5.839   3.069   0.182  0.4201 -0.1581 -0.0961
   51SOL    HW1  338   5.768   3.009   0.144  0.6639 -0.7855  0.4242
   51SOL    HW2  339   5.796   3.142   0.235  0.1565 -0.4216  0.0522
   52SOL     OW  340   5.282   3.476   4.328 -0.4950 -0.6830  0.6864
   52SOL    HW1  341   5.185   3.471   4.303 -0.0536  0.0610 -1.3612
   52SOL    HW2  342   5.324   3.555   4.285  0.6948  0.0190  2.9348
   53SOL     OW  343   3.377   3.696   3.277 -0.2327  0.7039  0.1408
   53SOL    HW1  344   3.325   3.776   3.306 -0.8056  0.9129 -1.3991
   53SOL    HW2  345   3.396   3.701   3.179  2.9232  0.7352  0.6543
   54SOL     OW  346   1.367   3.190   5.469 -0.3189  0.2810  0.2005
   54SOL    HW1  347   1.302   3.170   5.542  0.7182 -0.0528  1.0633
   54SOL    HW2  348   1.321   3.188   5.381 -1.4481 -0.0220  0.7873
   55SOL     OW  349   3.308   3.412   1.026  0.8161 -0.2278  0.1981
   55SOL    HW1  350   3.213   3.420   1.056  0.3095 -0.8268 -1.1404
   55SOL    HW2  351   3.350   3.502   1.022  0.2952  0.0461  0.7834
   56SOL     OW  352   4.796   2.610   0.818  0.0861 -0.2314  0.5979
   56SOL    HW1  353   4.799   2.512   0.796 -1.9123 -0.9197  2.9536
   56SOL    HW2  354   4.885   2.651   0.798  0.6659 -2.2580 -1.4496
   57SOL     OW  355   0.163   3.518   3.022  0.4342  0.4737 -0.2944
   57SOL    HW1  356   0.075   3.512   2.975  0.2495 -0.0658  0.0987
   57SOL    HW2  357   0.155   3.475   3.112  0.6273  1.9804  0.4667
   58SOL     OW  358   6.291   3.837   1.836 -0.0537  0.3443 -0.0468
   58SOL    HW1  359   6.359   3.782   1.885  0.5750  2.3432  1.4554
   58SOL    HW2  360   6.199   3.807   1.863  0.2043 -1.4282 -1.0010
   59SOL     OW  361   5.566   3.170   3.638 -0.1957 -0.2300 -0.4126
   59SOL    HW1  362   5.590   3.074   3.624 -1.4575 -0.4514 -1.2210
   59SOL    HW2  363   5.484   3.192   3.585 -1.1101  0.7713  1.3312
   60SOL     OW  364   5.503   2.838   2.195  0.7438 -0.3845  1.3052
   60SOL    HW1  365   5.524   2.910   2.128  0.9794  0.2955  2.0921
   60SOL    HW2  366   5.437   2.774   2.155  0.6190  0.2004  0.5433
   61SOL     OW  367   1.067   3.389   1.844  0.1535 -0.4468 -0.1387
   61SOL    HW1  368   0.989   3.446   1.818  0.5366  1.5646  2.6749
   61SOL    HW2  369   1.036   3.317   1.906  0.2267 -1.0070 -0.7470
   62SOL     OW  370   1.254   3.710   3.276  0.4814 -0.2970  0.0394
   62SOL    HW1  371   1.265   3.695   3.177 -1.1594 -0.7243 -0.1225
   62SOL    HW2  372   1.173   3.766   3.292  1.6857  1.2167  1.0991
   63SOL     OW  373   3.091   4.106   2.558  0.1010  0.4211 -0.3570
   63SOL    HW1  374   3.141   4.035   2.509  0.8705 -0.0284  1.0167
   63SOL    HW2  375   2.994   4.101   2.535  0.3767 -0.0809 -1.4373
   64SOL     OW  376   1.315   3.745   3.944  0.1836  0.2486  0.0135
   64SOL    HW1  377   1.258   3.825   3.964  0.8161  0.6228  0.3450
   64SOL    HW2  378   1.302   3.676   4.015  0.3842  0.4637  0.2592
   65SOL     OW  379   4.986   2.033   1.121 -0.1184  0.4897  0.3784
   65SOL    HW1  380   5.061   1.996   1.176  0.0563 -1.5168 -1.0889
   65SOL    HW2  381   4.904   2.040   1.178  0.4766  0.0849  1.3193
   66SOL     OW  382   0.614   3.401   1.247 -0.5340  0.0048 -0.8300
   66SOL    HW1  383   0.700   3.395   1.197  0.0122  0.3151  0.0501
   66SOL    HW2  384   0.566   3.313   1.242  0.8016 -0.8387  0.3622
   67SOL     OW  385   1.537   2.884   1.664 -0.5349 -0.4928 -0.5028
   67SOL    HW1  386   1.547   2.784   1.659  3.0670 -0.3707  0.9110
   67SOL    HW2  387   1.546   2.913   1.760 -0.0858  1.2659 -1.0496
   68SOL     OW  388   5.348   3.183   0.985  0.6549  0.2792  0.3489
   68SOL    HW1  389   5.401   3.162   0.902  0.3471 -0.4452  0.3301
   68SOL    HW2  390   5.376   3.273   1.020  0.1762  1.0046 -1.0291
   69SOL     OW  391   5.676   2.639   1.720 -0.6493 -0.2975 -0.8929
   69SOL    HW1  392   5.583   2.654   1.753 -0.9033 -0.1305 -1.6462
   69SOL    HW2  393   5.739   2.629   1.797 -1.1129  0.7292 -0.3640
   70SOL     OW  394   2.647   3.734   1.699 -0.5132  0.7357 -0.0627
   70SOL    HW1  395   2.622   3.752   1.604 -1.3515  2.6936  0.4773
   70SOL    HW2  396   2.690   3.816   1.738  0.7123 -0.3560  0.9903
   71SOL     OW  397   5.974   3.182   1.268 -0.0448  0.2658 -0.0486
   71SOL    HW1  398   5.918   3.100   1.254 -1.7676  0.9724  2.0659
   71SOL    HW2  399   6.067   3.155   1.291 -0.2237 -1.0501 -0.7694
   72SOL     OW  400   3.389   4.896   1.076 -0.0531 -0.2197 -0.3245
   72SOL    HW1  401   3.486   4.873   1.076  0.4150  1.4079 -2.7881
   72SOL    HW2  402   3.374   4.977   1.133  0.4187  0.7510 -1.5430
   73SOL     OW  403   2.859   2.578   4.533  0.6867  0.0599 -0.2186
   73SOL    HW1  404   2.842   2.549   4.628  1.2552  1.0934  0.2184
   73SOL    HW2  405   2.780   2.553   4.476  0.0753 -0.0518  0.6486
   74SOL     OW  406   0.919   2.574   5.214  0.4314 -0.7501 -0.1128
   74SOL    HW1  407   0.885   2.663   5.184  1.4277  0.4224  2.0295
   74SOL    HW2  408   0.898   2.560   5.311  1.0392 -2.4751 -0.1879
   75SOL     OW  409   2.254   2.742   6.004 -0.0353  0.2279 -0.1771
   75SOL    HW1  410   2.284   2.741   6.099  1.7116  0.4798 -0.7049
   75SOL    HW2  411   2.331   2.721   5.944 -1.0875  0.1611 -1.5537
   76SOL     OW  412   3.838   2.284   3.729  0.3751  0.4628 -0.0896
   76SOL    HW1  413   3.840   2.235   3.642  0.9701 -0.2638  0.3198
   76SOL    HW2  414   3.743   2.306   3.753 -0.0630 -1.6416  0.3298
   77SOL     OW  415   4.954   2.074   5.485 -0.4406 -0.8579  0.3865
   77SOL    HW1  416   4.887   2.104   5.553 -1.2978  0.1511 -0.8475
   77SOL    HW2  417   4.978   1.978   5.501  0.4509 -0.2906  2.9279
   78SOL     OW  418   0.359   3.633   0.389 -0.0425  0.4252  0.4139
   78SOL    HW1  419   0.343   3.556   0.451 -0.3904  0.4628  0.3763
   78SOL    HW2  420   0.285   3.699   0.399 -1.3906 -0.6375 -1.6640
   79SOL     OW  421   4.962   4.311   1.478  0.1389  0.4066  0.4913
   79SOL    HW1  422   5.038   4.246   1.488 -0.9205 -1.1283 -0.7661
   79SOL    HW2  423   4.973   4.361   1.392  0.1870  0.8439  0.7502
   80SOL     OW  424   2.756   4.026   3.475  0.1446  0.6456 -0.0322
   80SOL    HW1  425   2.667   3.985   3.454 -0.6338  1.6004  1.2947
   80SOL    HW2  426   2.761   4.047   3.572  1.3238  1.7979 -0.3239
   81SOL     OW  427   6.573   3.068   6.725  0.4547  0.3873 -0.0607
   81SOL    HW1  428   6.665   3.040   6.697  0.5699  1.5077 -0.8519
   81SOL    HW2  429   6.505   3.011   6.679  0.7439 -0.8765  1.0188
   82SOL     OW  430   6.289   2.637   5.897  0.3697 -0.2970  0.0726
   82SOL    HW1  431   6.237   2.563   5.855  0.6350 -1.1927  1.2717
   82SOL    HW2  432   6.386   2.625   5.876  0.4473 -0.4649  0.5336
   83SOL     OW  433   2.774   2.890   0.320  0.0495 -0.1252  0.4782
   83SOL    HW1  434   2.684   2.854   0.297 -0.5635  1.9881 -0.6644
   83SOL    HW2  435   2.768   2.944   0.404 -0.1937  1.4746 -0.5204
   84SOL     OW  436   4.684   3.416   4.231  0.2395 -0.0202 -0.2322
   84SOL    HW1  437   4.748   3.347   4.266 -2.1909 -2.5162 -0.3640
   84SOL    HW2  438   4.591   3.382   4.241 -1.0949  3.2304 -0.5452
   85SOL     OW  439   6.897   3.086   6.170 -0.8023 -0.2385  0.1553
   85SOL    HW1  440   6.820   3.150   6.171 -2.1317 -1.7728  0.2932
   85SOL    HW2  441   6.862   2.992   6.167  0.9703 -1.1140  2.9939
   86SOL     OW  442   6.936   3.722   6.440  0.0849 -0.1939 -0.1857
   86SOL    HW1  443   6.841   3.707   6.469  0.2164 -1.2070 -0.2591
   86SOL    HW2  444   6.938   3.787   6.365 -0.5285  0.0406 -0.0049
   87SOL     OW  445   1.524   3.990   4.147 -0.0940  0.0342  0.3856
   87SOL    HW1  446   1.550   3.932   4.070 -0.1516  0.9911 -0.3775
   87SOL    HW2  447   1.459   3.941   4.205 -0.6330 -0.4296 -0.5835
   88SOL     OW  448   4.580   4.583   4.998 -0.0646  0.2969  0.0130
   88SOL    HW1  449   4.508   4.595   5.066  1.1464  0.0976  1.3782
   88SOL    HW2  450   4.665   4.557   5.043  0.4644 -1.2021 -1.6973
   89SOL     OW  451   0.439   2.410   1.427 -0.3932 -0.1207 -0.0667
   89SOL    HW1  452   0.479   2.387   1.338 -1.7293 -0.9034 -0.5028
   89SOL    HW2  453   0.476   2.350   1.497 -1.3149 -1.3271 -0.5907
   90SOL     OW  454   2.795   4.283   4.734  0.0873 -0.6365 -0.3072
   90SOL    HW1  455   2.808   4.292   4.635 -0.8422 -2.3351 -0.6235
   90SOL    HW2  456   2.883   4.266   4.778  0.8623  2.3652 -0.5004
   91SOL     OW  457   1.188   2.443   5.441  0.1018  0.5855 -0.3237
   91SOL    HW1  458   1.157   2.538   5.442  1.1288  0.9416 -0.5283
   91SOL    HW2  459   1.220   2.420   5.349 -1.0766 -0.2947 -0.5444
   92SOL     OW  460   6.267   3.044   5.006  0.1274  0.7608 -0.0080
   92SOL    HW1  461   6.234   3.088   4.923 -1.3159  2.2390  1.2800
   92SOL    HW2  462   6.208   2.966   5.028 -0.2904  1.1501  0.2879
   93SOL     OW  463   5.085   1.993   6.199  0.5662 -0.3833  0.2898
   93SOL    HW1  464   5.155   1.961   6.135 -1.5469  1.3509 -3.2142
   93SOL    HW2  465   5.071   2.091   6.185 -2.7076 -0.7211  0.5721
   94SOL     OW  466   6.577   2.096   6.422 -0.3241  0.2355 -0.0264
   94SOL    HW1  467   6.594   2.185   6.380 -1.2574  1.2412  1.6103
   94SOL    HW2  468   6.496   2.054   6.381 -0.3449  0.5078 -0.2677
   95SOL     OW  469   1.211   3.871   5.637 -0.5457  0.1206 -0.0994
   95SOL    HW1  470   1.287   3.823   5.680  0.8672  0.8719 -1.6493
   95SOL    HW2  471   1.166   3.811   5.571 -2.2605 -0.7899  1.7702
   96SOL     OW  472   1.550   3.905   2.648 -0.2979  0.3413  0.4192
   96SOL    HW1  473   1.650   3.908   2.658 -0.0143 -2.4686 -0.6086
   96SOL    HW2  474   1.507   3.930   2.735  1.3068  0.8680  1.1036
   97SOL     OW  475   5.831   2.540   6.554 -0.1891 -0.3242  0.6780
   97SOL    HW1  476   5.834   2.479   6.475  0.9947 -0.0459  0.4781
   97SOL    HW2  477   5.921   2.540   6.599 -0.5302  0.3455  1.3909
   98SOL     OW  478   5.842   2.290   6.372 -0.1007 -0.0572 -0.1764
   98SOL    HW1  479   5.810   2.269   6.279  0.6441 -0.8762 -0.2590
   98SOL    HW2  480   5.942   2.292   6.373 -0.1196  0.7721  0.4386
   99SOL     OW  481   1.673   2.685   3.101 -0.0767 -0.1328 -0.1694
   99SOL    HW1  482   1.604   2.677   3.028  0.6219 -1.9043 -0.6992
   99SOL    HW2  483   1.699   2.781   3.112 -2.7667  0.6230  0.2198
  100SOL     OW  484   0.952   4.879   4.378 -0.1458 -0.2135  0.5293
  100SOL    HW1  485   1.030   4.840   4.428  1.1672 -1.3345 -2.1598
  100SOL    HW2  486   0.975   4.972   4.348 -1.2053  0.7301  2.4820
  101SOL     OW  487   5.849   3.728   6.854  0.7233 -0.4013 -0.3969
  101SOL    HW1  488   5.893   3.706   6.941  2.2956  1.2320 -0.7237
  101SOL    HW2  489   5.768   3.783   6.870  1.2149  0.2124  0.0432
  102SOL     OW  490   0.984   4.527   1.050 -0.0537  0.1390  0.5691
  102SOL    HW1  491   0.928   4.444   1.039 -0.8362  0.5104  1.5934
  102SOL    HW2  492   0.933   4.606   1.019  0.2849  0.3674  0.5865
  103SOL     OW  493   0.436   4.565   3.264 -0.2291  0.5851 -0.3753
  103SOL    HW1  494   0.513   4.603   3.213 -0.2643  1.4979  0.2473
  103SOL    HW2  495   0.386   4.501   3.205  0.5488  0.5681 -1.0285
  104SOL     OW  496   2.830   2.010   6.678  0.5654 -0.1273  0.2811
  104SOL    HW1  497   2.905   2.070   6.706 -0.6970  1.7472 -0.1968
  104SOL    HW2  498   2.861   1.953   6.602  1.8148 -0.1553  0.7780
  105SOL     OW  499   4.608   4.751   0.826 -0.1811 -0.3073 -0.0858
  105SOL    HW1  500   4.620   4.651   0.826  0.2719 -0.2554 -0.2166
  105SOL    HW2  501   4.690   4.794   0.863 -0.1773  0.0423 -0.4969
  106SOL     OW  502   6.378   2.166   1.373 -0.1336 -0.1631  0.3839
  106SOL    HW1  503   6.401   2.263   1.383 -2.3456  0.4467  0.0308
  106SOL    HW2  504   6.364   2.144   1.277  0.0362 -0.7716  0.4895
  107SOL     OW  505   1.931   4.493   2.989  0.0164  0.0482 -0.1303
  107SOL    HW1  506   2.021   4.456   3.014  0.3614  1.0280  0.1019
  107SOL    HW2  507   1.912   4.471   2.893  1.1447  1.0451 -0.6154
  108SOL     OW  508   6.752   3.518   6.266  0.1458 -0.2255  0.0169
  108SOL    HW1  509   6.796   3.599   6.228  0.8404  0.3276  1.9190
  108SOL    HW2  510   6.821   3.455   6.301 -0.4395 -1.1051 -0.3502
  109SOL     OW  511   5.432   2.105   5.789  0.4061 -0.0879 -0.5074
  109SOL    HW1  512   5.494   2.029   5.807 -0.2520 -0.5467 -0.0899
  109SOL    HW2  513   5.484   2.186   5.763  1.1846 -0.4231 -0.0340
  110SOL     OW  514   2.919   3.389   0.832  0.0984  0.3916 -0.4451
  110SOL    HW1  515   2.889   3.295   0.813  0.6202 -0.0803  0.9904
  110SOL    HW2  516   2.986   3.417   0.764  1.4887 -1.0391  0.2937
  111SOL     OW  517   2.715   3.802   3.765  0.5207 -0.1000 -0.0016
  111SOL    HW1  518   2.803   3.758   3.779 -0.5058 -2.1441  0.3906
  111SOL    HW2  519   2.670   3.763   3.685  0.9659  2.6815 -1.7394
  112SOL     OW  520   3.699   4.639   4.883  0.7340 -0.2000  0.0748
  112SOL    HW1  521   3.782   4.612   4.834  0.1548 -1.9907  0.0307
  112SOL    HW2  522   3.622   4.643   4.820  0.6180  0.7366  0.2567
  113SOL     OW  523   4.299   3.699   5.502 -0.4897  0.6232 -0.2780
  113SOL    HW1  524   4.254   3.699   5.413  1.4964 -2.0900 -1.4383
  113SOL    HW2  525   4.294   3.608   5.542 -0.5996  1.5755  2.0573
  114SOL     OW  526   1.278   2.592   5.907 -0.3247  0.1067 -0.1552
  114SOL    HW1  527   1.270   2.507   5.854 -2.3987  0.5688 -0.6528
  114SOL    HW2  528   1.286   2.569   6.004  0.5657 -0.6714 -0.3888
  115SOL     OW  529   1.270   3.731   0.225 -0.0977 -0.3114  0.1600
  115SOL    HW1  530   1.252   3.812   0.281  1.5800  0.9415 -0.9953
  115SOL    HW2  531   1.367   3.708   0.230 -0.4427 -1.9497  0.0035
  116SOL     OW  532   6.691   4.711   1.123 -0.6126 -0.0773  0.3485
  116SOL    HW1  533   6.756   4.739   1.052 -0.9273  0.5760  0.3069
  116SOL    HW2  534   6.732   4.726   1.213 -0.0622 -1.2717  0.3231
  117SOL     OW  535   0.656   4.153   6.982 -0.1441 -0.7327 -0.3162
  117SOL    HW1  536   0.622   4.247   6.976 -1.2018 -1.1643 -1.9589
  117SOL    HW2  537   0.734   4.141   6.920  0.0742 -0.9074 -0.0125
  118SOL     OW  538   2.992   2.206   2.983 -0.5454  0.0282 -0.6441
  118SOL    HW1  539   2.921   2.185   3.050  0.2446  1.3084  0.6715
  118SOL    HW2  540   3.079   2.167   3.014 -0.0647  1.0708 -0.6222
  119SOL     OW  541   6.403   3.706   6.852 -0.5558  0.5666  0.6635
  119SOL    HW1  542   6.431   3.711   6.756 -1.5024  2.0727  0.4392
  119SOL    HW2  543   6.304   3.704   6.858 -0.5036  0.4528  1.6197
  120SOL     OW  544   5.025   4.324   2.193 -0.5241 -0.6848  0.6014
  120SOL    HW1  545   5.009   4.420   2.214 -0.0422 -0.1335 -1.3643
  120SOL    HW2  546   4.979   4.300   2.108  0.8054 -1.7092  0.1253
  121SOL     OW  547   4.516   3.239   2.870  0.1043 -0.4410  0.3528
  121SOL    HW1  548   4.479   3.168   2.811 -1.6975 -0.5804  1.5610
  121SOL    HW2  549   4.496   3.329   2.832  1.0678 -0.5488 -0.4283
  122SOL     OW  550   4.330   2.762   3.650  0.3185 -0.6647  0.0669
  122SOL    HW1  551   4.247   2.811   3.678  1.2608  0.4134  1.0455
  122SOL    HW2  552   4.341   2.769   3.551  0.3566  1.0029  0.1652
  123SOL     OW  553   4.996   4.304   0.386  1.0807  0.3569 -0.1027
  123SOL    HW1  554   4.980   4.402   0.391  0.5261  0.2023  1.6656
  123SOL    HW2  555   4.945   4.266   0.308 -1.7947  0.9334  1.3701
  124SOL     OW  556   5.899   3.332   5.370 -0.3331 -0.0814  0.4097
  124SOL    HW1  557   5.937   3.245   5.336  1.1645  0.7069  0.0100
  124SOL    HW2  558   5.906   3.335   5.470  0.8671  0.1351  0.3283
  125SOL     OW  559   6.783   2.183   3.819  0.2733  0.2117  0.2919
  125SOL    HW1  560   6.727   2.111   3.777  2.9630 -1.1044 -1.3467
  125SOL    HW2  561   6.781   2.173   3.919 -2.1682  0.1260  0.2943
  126SOL     OW  562   4.317   3.427   6.143  0.0952  0.0053 -0.2667
  126SOL    HW1  563   4.274   3.374   6.216  0.9812 -1.3555 -0.6863
  126SOL    HW2  564   4.393   3.374   6.104  0.4045  1.2051 -1.3646
  127SOL     OW  565   0.339   3.137   6.031 -0.1414 -0.2821 -0.1201
  127SOL    HW1  566   0.360   3.059   5.971 -0.5881 -1.3671  1.0821
  127SOL    HW2  567   0.240   3.151   6.035 -0.0925  0.0116  0.0982
  128SOL     OW  568   6.891   2.574   1.124  1.1628  0.0765  0.3036
  128SOL    HW1  569   6.914   2.507   1.054  1.3392  0.8306 -0.3885
  128SOL    HW2  570   6.972   2.631   1.143  0.4916  1.4188 -0.6424
  129SOL     OW  571   6.307   4.318   2.249 -0.3139 -0.1379 -0.1648
  129SOL    HW1  572   6.269   4.394   2.196 -1.4955 -0.2236  0.5376
  129SOL    HW2  573   6.236   4.280   2.308  0.6654 -0.8348  0.5836
  130SOL     OW  574   0.532   4.696   4.202  0.0977 -0.0328  0.3552
  130SOL    HW1  575   0.452   4.664   4.252 -0.0925  0.9481  0.6973
  130SOL    HW2  576   0.611   4.698   4.263  0.1799 -0.1701  0.2519
  131SOL     OW  577   6.333   2.163   2.096  0.0283  0.2077 -0.4242
  131SOL    HW1  578   6.313   2.220   2.016  0.1460 -0.3021 -0.8280
  131SOL    HW2  579   6.305   2.069   2.076 -0.3303  0.1553  0.2970
  132SOL     OW  580   0.635   4.308   6.337  0.0459  0.3277  0.5550
  132SOL    HW1  581   0.701   4.338   6.267  0.2307  0.0817  0.6241
  132SOL    HW2  582   0.648   4.363   6.419 -1.2240  1.7066 -0.1208
  133SOL     OW  583   5.353   2.502   5.913 -0.4715  0.1672  0.0454
  133SOL    HW1  584   5.393   2.587   5.878 -0.2748 -0.0739 -0.3174
  133SOL    HW2  585   5.328   2.443   5.837  0.9415 -0.8205  0.3096
  134SOL     OW  586   1.488   3.803   1.392  0.1634 -0.6836  0.5356
  134SOL    HW1  587   1.552   3.760   1.328 -0.1446 -0.5286  0.1195
  134SOL    HW2  588   1.536   3.872   1.446  0.0403  0.5891 -0.8881
  135SOL     OW  589   4.169   3.933   2.544 -0.8731  0.1040  0.7871
  135SOL    HW1  590   4.204   4.000   2.610 -0.8731 -1.0650  2.0193
  135SOL    HW2  591   4.150   3.847   2.591 -0.9781 -0.7412 -0.7354
  136SOL     OW  592   5.494   4.830   2.025 -0.1758  0.5008  0.0179
  136SOL    HW1  593   5.432   4.755   2.050  0.1716 -0.0509 -0.7419
  136SOL    HW2  594   5.447   4.918   2.036 -1.0605  0.0989 -0.4486
  137SOL     OW  595   6.114   4.881   4.681 -0.0053  0.6546 -0.0365
  137SOL    HW1  596   6.200   4.931   4.674  2.0811 -2.7797 -2.5908
  137SOL    HW2  597   6.056   4.903   4.603  0.4202  0.0156 -0.5478
  138SOL     OW  598   2.567   2.335   6.123 -0.0064 -0.1587  0.5191
  138SOL    HW1  599   2.536   2.295   6.036  1.1437 -0.1788  0.0968
  138SOL    HW2  600   2.585   2.433   6.110 -4.1890  1.0144  1.8901
  139SOL     OW  601   5.244   2.131   2.201 -0.5243  0.7112  0.5594
  139SOL    HW1  602   5.267   2.047   2.151 -3.0788  0.7471 -0.8496
  139SOL    HW2  603   5.154   2.164   2.171  0.4199  4.0169  1.0357
  140SOL     OW  604   1.879   2.813   2.624  0.1241 -0.0174  0.4400
  140SOL    HW1  605   1.849   2.901   2.662 -0.8164 -1.1116  2.3826
  140SOL    HW2  606   1.919   2.757   2.697 -1.5076 -2.1388 -0.1976
  141SOL     OW  607   3.440   2.651   6.485  0.5401 -0.4525 -0.2762
  141SOL    HW1  608   3.462   2.647   6.388  2.1278 -2.2839  0.1059
  141SOL    HW2  609   3.457   2.743   6.520 -1.5644  0.6931 -2.0011
  142SOL     OW  610   6.880   3.438   0.099 -0.6053  0.2453 -0.0171
  142SOL    HW1  611   6.836   3.413   0.013  0.8548 -0.0606 -0.7030
  142SOL    HW2  612   6.847   3.378   0.172  0.1043 -1.2956 -0.9121
  143SOL     OW  613   2.354   3.804   3.024 -0.3864 -0.0284  0.1789
  143SOL    HW1  614   2.296   3.740   2.974 -0.0799 -0.0073 -0.2084
  143SOL    HW2  615   2.400   3.755   3.098 -0.2661 -0.2248 -0.0234
  144SOL     OW  616   0.759   2.098   6.641  0.5251 -0.5169 -0.2395
  144SOL    HW1  617   0.733   2.170   6.577 -0.2273 -1.2691 -0.8035
  144SOL    HW2  618   0.843   2.123   6.688 -0.1869  1.1155  0.2153
  145SOL     OW  619   2.129   3.031   0.581 -0.2283 -0.4407  0.4614
  145SOL    HW1  620   2.158   3.120   0.546 -0.7893 -0.7403 -0.8384
  145SOL    HW2  621   2.129   3.032   0.681  1.9287  0.3021  0.5071
  146SOL     OW  622   6.866   4.030   3.227  0.1060  0.1256  0.9302
  146SOL    HW1  623   6.776   3.995   3.254  1.1662 -3.7132  0.0920
  146SOL    HW2  624   6.867   4.048   3.129 -0.3519  2.5220  1.3145
  147SOL     OW  625   0.117   2.458   1.920 -0.1485  0.1452  0.1876
  147SOL    HW1  626   0.091   2.499   1.833  0.5777 -1.1588 -0.6722
  147SOL    HW2  627   0.052   2.386   1.944  1.1091 -1.3147 -0.6438
  148SOL     OW  628   2.305   1.892   4.864 -0.3257 -0.0026  0.0341
  148SOL    HW1  629   2.275   1.968   4.806 -1.2324 -0.4652 -0.1227
  148SOL    HW2  630   2.232   1.825   4.870 -0.0900 -0.1520  1.4037
  149SOL     OW  631   5.453   2.563   4.421  0.1221  0.6036  0.4785
  149SOL    HW1  632   5.489   2.519   4.339 -1.3033  0.2280  0.0266
  149SOL    HW2  633   5.504   2.647   4.439  2.1276 -0.5840  0.6972
  150SOL     OW  634   4.136   2.816   4.459  0.0283  0.0404 -0.4756
  150SOL    HW1  635   4.147   2.899   4.404  0.9544  0.5668  0.4670
  150SOL    HW2  636   4.215   2.756   4.444 -1.2566 -1.3275 -2.1751
  151SOL     OW  637   1.005   3.590   4.111  0.1796 -0.6473  0.1500
  151SOL    HW1  638   0.925   3.645   4.089 -0.5420 -1.5959  0.3314
  151SOL    HW2  639   0.988   3.495   4.086  1.5645 -0.7431 -0.5666
  152SOL     OW  640   6.935   2.429   3.738 -0.3723 -0.5385 -0.4299
  152SOL    HW1  641   6.865   2.372   3.780 -1.3471  2.1843  1.9757
  152SOL    HW2  642   6.908   2.453   3.645 -2.8887  0.7011  0.5457
  153SOL     OW  643   3.209   3.869   6.010  0.4534  0.4584  0.9386
  153SOL    HW1  644   3.125   3.923   6.013  0.6999  0.8342  1.1057
  153SOL    HW2  645   3.187   3.771   6.016 -0.1953  0.3544 -1.6676
  154SOL     OW  646   2.343   2.251   3.912 -0.0354  0.0993 -0.1841
  154SOL    HW1  647   2.261   2.230   3.965 -1.5775  0.4975 -2.3111
  154SOL    HW2  648   2.404   2.309   3.967 -1.0846 -0.2855  1.4688
  155SOL     OW  649   1.308   4.088   3.711  0.6282  0.5281  0.1645
  155SOL    HW1  650   1.216   4.119   3.687  0.2203  0.0080  0.9983
  155SOL    HW2  651   1.317   3.990   3.691  0.5023  0.2430  1.4377
  156SOL     OW  652   0.490   2.304   6.282  0.6533  0.0779  0.3846
  156SOL    HW1  653   0.392   2.324   6.279  1.0790  2.3679 -0.6319
  156SOL    HW2  654   0.518   2.261   6.197  0.3909 -1.5092  1.0739
  157SOL     OW  655   0.951   4.458   2.145 -0.0542 -0.6867  0.0985
  157SOL    HW1  656   0.974   4.442   2.049 -2.3516 -1.1462 -0.4533
  157SOL    HW2  657   0.851   4.461   2.155  0.1203  1.3473  2.1753
  158SOL     OW  658   4.414   3.380   0.166 -0.6164  0.2811  0.0042
  158SOL    HW1  659   4.319   3.398   0.191 -0.3090  0.4872  1.0750
  158SOL    HW2  660   4.472   3.383   0.248  0.1333 -1.1319 -0.4440
  159SOL     OW  661   4.398   2.976   1.082 -0.1816  0.6747  0.2665
  159SOL    HW1  662   4.485   2.971   1.131 -0.2735  0.2856  0.3883
  159SOL    HW2  663   4.408   2.937   0.991 -0.4135 -0.0279  0.5401
  160SOL     OW  664   2.713   3.250   1.097 -0.1867  0.2838  0.1257
  160SOL    HW1  665   2.745   3.340   1.068  0.1619 -0.0374 -0.5212
  160SOL    HW2  666   2.614   3.244   1.088 -0.2148  0.6280  0.2302
  161SOL     OW  667   1.956   3.114   1.038 -0.2464 -0.1213  0.1554
  161SOL    HW1  668   1.927   3.208   1.059 -1.3060 -0.2707 -0.5623
  161SOL    HW2  669   1.885   3.050   1.067 -1.0835 -0.4441 -2.3449
  162SOL     OW  670   3.639   4.078   5.220  0.2174 -0.7843  0.2111
  162SOL    HW1  671   3.544   4.070   5.248  0.0788  0.4676  0.1146
  162SOL    HW2  672   3.698   4.084   5.301 -0.1888  2.9455  0.3804
  163SOL     OW  673   0.563   3.260   2.653 -0.3088  0.3382 -0.2473
  163SOL    HW1  674   0.543   3.266   2.555  1.5682 -0.4375 -0.7302
  163SOL    HW2  675   0.517   3.334   2.701 -0.6171  1.2182 -1.8360
  164SOL     OW  676   1.330   2.219   6.966 -0.4203  0.1576 -0.3896
  164SOL    HW1  677   1.370   2.178   6.885 -1.7286  1.1006 -1.5639
  164SOL    HW2  678   1.238   2.183   6.981  0.7847 -2.1491  2.3905
  165SOL     OW  679   6.861   2.354   5.563 -0.0912 -0.2041  0.0774
  165SOL    HW1  680   6.851   2.449   5.532  0.7946 -0.4851 -1.1191
  165SOL    HW2  681   6.847   2.350   5.662 -0.6379  1.0931  0.0737
  166SOL     OW  682   3.407   3.725   0.381 -0.1755 -0.3171  0.7293
  166SOL    HW1  683   3.347   3.654   0.345 -0.7355 -0.5854  2.1577
  166SOL    HW2  684   3.412   3.801   0.316 -1.8952 -0.3753  0.5054
  167SOL     OW  685   0.893   2.860   4.298  0.1553  0.1225 -0.0510
  167SOL    HW1  686   0.892   2.960   4.286  0.1420  0.0421 -0.8117
  167SOL    HW2  687   0.987   2.827   4.293  0.4011  0.3176  2.4100
  168SOL     OW  688   0.243   3.264   2.328 -0.4267 -0.8242  0.2169
  168SOL    HW1  689   0.216   3.360   2.332 -0.2774 -0.7662 -0.2013
  168SOL    HW2  690   0.165   3.208   2.299 -1.3989 -1.1979  3.1519
  169SOL     OW  691   6.437   2.527   2.379  0.5127 -0.3020  0.2962
  169SOL    HW1  692   6.379   2.601   2.344  0.6625 -1.3119 -2.2701
  169SOL    HW2  693   6.524   2.566   2.411 -0.3751  0.8790  1.3833
  170SOL     OW  694   2.423   2.251   3.299 -0.1656  0.0136  0.2098
  170SOL    HW1  695   2.400   2.207   3.212 -0.4821  1.5316 -0.5189
  170SOL    HW2  696   2.458   2.183   3.363  0.8105 -1.0208 -1.3562
  171SOL     OW  697   1.799   4.055   2.135 -0.0863 -0.3889 -0.3042
  171SOL    HW1  698   1.780   4.152   2.150 -0.8828 -0.1911 -2.1921
  171SOL    HW2  699   1.718   4.002   2.159  0.4269 -0.6248  0.9397
  172SOL     OW  700   0.825   3.453   1.587 -0.1285  0.3847  0.1168
  172SOL    HW1  701   0.881   3.530   1.554 -0.1966  0.7214  0.7629
  172SOL    HW2  702   0.847   3.371   1.535 -0.2787  0.9093 -0.8023
  173SOL     OW  703   3.540   2.796   2.125 -0.6175 -0.3191  0.3333
  173SOL    HW1  704   3.587   2.837   2.202 -1.1625  0.3897  0.3021
  173SOL    HW2  705   3.486   2.718   2.156  0.0899 -0.7675  0.4634
  174SOL     OW  706   2.271   4.036   5.360 -0.5014 -0.4323 -0.2908
  174SOL    HW1  707   2.293   4.122   5.314 -1.5533  0.1501  0.2650
  174SOL    HW2  708   2.229   3.972   5.295 -0.5208 -0.2072 -0.4986
  175SOL     OW  709   5.807   4.586   6.358  0.4302  0.0657 -0.4844
  175SOL    HW1  710   5.740   4.604   6.286 -1.9081  0.3482  1.6279
  175SOL    HW2  711   5.762   4.588   6.447  3.1313 -0.6143  1.0173
  176SOL     OW  712   6.570   2.364   3.725 -0.6288 -0.0728  0.3408
  176SOL    HW1  713   6.646   2.299   3.720 -0.7689 -0.2027 -0.1548
  176SOL    HW2  714   6.549   2.384   3.821  0.8069  0.8830  0.4849
  177SOL     OW  715   4.972   4.729   6.963 -0.2979  0.1955  0.1157
  177SOL    HW1  716   5.057   4.703   6.917 -0.0815  0.2938  0.4546
  177SOL    HW2  717   4.905   4.758   6.896 -0.1285 -0.0715 -0.1707
  178SOL     OW  718   0.845   3.484   5.260 -0.0898 -0.6488  0.4422
  178SOL    HW1  719   0.794   3.471   5.345  0.7420 -1.6759  0.8002
  178SOL    HW2  720   0.822   3.411   5.196 -0.6067  0.0451 -0.1805
  179SOL     OW  721   2.382   2.933   1.492 -0.5741 -0.0622  0.1973
  179SOL    HW1  722   2.472   2.893   1.473 -0.6163  0.6518 -1.7030
  179SOL    HW2  723   2.315   2.859   1.501 -0.0648 -0.5491  0.0889
  180SOL     OW  724   3.185   2.039   4.568  0.3353  0.5772  0.7877
  180SOL    HW1  725   3.175   1.972   4.495  0.6686  2.4973 -1.0964
  180SOL    HW2  726   3.269   2.022   4.619  0.8608  0.0970 -0.2358
  181SOL     OW  727   6.497   4.596   6.706  0.3462  0.5325 -0.5403
  181SOL    HW1  728   6.471   4.662   6.776  2.5804  2.0422 -1.0235
  181SOL    HW2  729   6.575   4.542   6.737 -0.1372 -0.4591 -0.9776
  182SOL     OW  730   1.403   4.290   1.869 -0.6542 -0.1542 -0.0350
  182SOL    HW1  731   1.501   4.305   1.879 -0.6815  0.4887 -0.6780
  182SOL    HW2  732   1.381   4.194   1.889 -0.0532 -0.0466  1.2238
  183SOL     OW  733   3.099   3.318   5.937 -0.3249  0.0323  0.7340
  183SOL    HW1  734   3.062   3.366   6.016  0.6381  1.1218  0.5490
  183SOL    HW2  735   3.171   3.255   5.966 -1.8560 -1.6419  1.0228
  184SOL     OW  736   5.881   4.198   3.013 -0.3608  0.3157 -0.2196
  184SOL    HW1  737   5.938   4.278   2.993 -0.3266  0.6825  1.2300
  184SOL    HW2  738   5.837   4.167   2.929  0.3373  1.3014 -0.9791
  185SOL     OW  739   5.867   2.379   1.896  0.1131 -0.2598  0.2901
  185SOL    HW1  740   5.859   2.318   1.817  0.2214 -1.0244  0.8577
  185SOL    HW2  741   5.958   2.420   1.896  0.7139 -1.5299  0.8977
  186SOL     OW  742   5.848   3.639   1.678  0.4658 -0.7349  0.5528
  186SOL    HW1  743   5.778   3.601   1.617  0.3684  0.9903 -0.4742
  186SOL    HW2  744   5.859   3.579   1.757 -2.0648 -1.1245  0.6826
  187SOL     OW  745   5.253   1.654   6.998 -0.2925 -0.2480  0.0419
  187SOL    HW1  746   5.160   1.619   6.983 -0.9438  1.8278 -1.1775
  187SOL    HW2  747   5.300   1.659   6.910  0.0998  0.9946  0.3076
  188SOL     OW  748   3.998   4.084   5.490  0.3090  0.0899 -0.2592
  188SOL    HW1  749   4.040   4.159   5.439  1.0224 -0.6048 -0.7105
  188SOL    HW2  750   4.070   4.025   5.526 -0.2717 -1.1645 -1.1066
  189SOL     OW  751   1.364   4.364   1.285  0.2626  0.0175 -0.3869
  189SOL    HW1  752   1.431   4.433   1.312  0.9699 -1.2517  1.2623
  189SOL    HW2  753   1.293   4.357   1.355 -1.9873  1.6927 -2.3201
  190SOL     OW  754   1.008   2.856   1.587 -0.5136 -0.0449  0.0236
  190SOL    HW1  755   0.953   2.870   1.670  0.3637  0.1060  0.5988
  190SOL    HW2  756   0.958   2.889   1.507 -0.8942  0.9059  0.6419
  191SOL     OW  757   1.517   2.914   5.175  0.0549 -0.0250  0.1420
  191SOL    HW1  758   1.491   2.952   5.086  0.6434 -1.1530 -0.5406
  191SOL    HW2  759   1.578   2.836   5.161 -0.1844 -0.4895  1.5298
  192SOL     OW  760   2.702   2.935   2.645  0.0589 -0.1712  0.2143
  192SOL    HW1  761   2.767   2.863   2.622  0.1130 -0.0419 -0.0396
  192SOL    HW2  762   2.746   3.002   2.705  0.6799  0.7944 -1.2697
  193SOL     OW  763   6.857   3.692   0.198  0.1834  0.1956  0.1197
  193SOL    HW1  764   6.811   3.681   0.287  0.4120  0.1824  0.2356
  193SOL    HW2  765   6.877   3.603   0.159  0.8679  0.1921  0.4600
  194SOL     OW  766   3.581   3.244   4.711  0.1506  0.1980 -0.2223
  194SOL    HW1  767   3.607   3.193   4.793 -0.0965 -2.3273 -1.5986
  194SOL    HW2  768   3.663   3.266   4.659  0.1709  0.1688 -0.2025
  195SOL     OW  769   3.022   3.781   6.601 -0.2535 -0.3417  0.0355
  195SOL    HW1  770   2.922   3.789   6.600 -0.2635 -0.4031 -1.2749
  195SOL    HW2  771   3.057   3.792   6.508  0.9456 -0.6084  0.4410
  196SOL     OW  772   3.129   3.741   1.039  0.1059 -0.7099 -0.6388
  196SOL    HW1  773   3.051   3.777   1.089  0.4371  0.8661 -1.1946
  196SOL    HW2  774   3.176   3.816   0.992  1.4022 -1.7560 -1.0767
  197SOL     OW  775   4.401   3.002   5.181 -0.5136  0.6179 -0.1909
  197SOL    HW1  776   4.475   3.011   5.247 -1.1237  2.4131  0.3107
  197SOL    HW2  777   4.321   2.961   5.226 -0.1848 -0.3423 -0.4582
  198SOL     OW  778   4.448   4.721   6.805  0.0989  0.4952 -0.0219
  198SOL    HW1  779   4.409   4.813   6.798  1.0009  1.0094  1.2859
  198SOL    HW2  780   4.417   4.678   6.889 -3.7049 -2.1467 -2.4871
  199SOL     OW  781   2.477   3.530   6.026 -0.4624  0.0313 -0.0795
  199SOL    HW1  782   2.510   3.618   6.060  1.0950 -0.6919  0.3763
  199SOL    HW2  783   2.386   3.511   6.065  0.2316  0.3354  1.7957
  200SOL     OW  784   3.641   4.044   6.938 -0.2981 -0.2319 -0.5693
  200SOL    HW1  785   3.630   4.006   6.846 -1.8038  0.4669 -0.7130
  200SOL    HW2  786   3.652   3.969   7.004 -0.3008 -0.7851 -1.1851
  201SOL     OW  787   5.662   3.547   1.493 -0.2126 -0.2355 -0.5395
  201SOL    HW1  788   5.675   3.578   1.399  1.0980 -0.3216 -0.4097
  201SOL    HW2  789   5.565   3.541   1.513 -0.5095  0.0414 -1.8033
  202SOL     OW  790   5.039   3.764   0.107  0.3035  0.1829  0.1688
  202SOL    HW1  791   5.040   3.844   0.167 -1.0284  0.4077 -0.0894
  202SOL    HW2  792   5.125   3.713   0.118  1.4714  2.0031 -0.1653
  203SOL     OW  793   4.300   3.810   3.730 -0.3462  0.6226  0.1177
  203SOL    HW1  794   4.345   3.757   3.658  1.2155  3.8101 -1.4465
  203SOL    HW2  795   4.347   3.794   3.817 -0.0391 -0.6370 -0.2526
  204SOL     OW  796   0.122   2.988   1.895 -0.1788  0.2588  0.1168
  204SOL    HW1  797   0.210   2.972   1.850 -0.3050  2.0194 -0.8838
  204SOL    HW2  798   0.094   2.906   1.944  1.2035 -0.9124 -0.9408
  205SOL     OW  799   1.838   4.167   1.443  0.2979 -0.0970 -0.4465
  205SOL    HW1  800   1.839   4.213   1.531  0.0002  2.0384 -1.4783
  205SOL    HW2  801   1.746   4.134   1.424 -0.7124  2.9520 -1.5446
  206SOL     OW  802   1.554   4.126   5.945 -0.0388 -0.2105  0.2207
  206SOL    HW1  803   1.593   4.101   5.856  1.6532 -1.0635  1.1430
  206SOL    HW2  804   1.543   4.226   5.950 -1.0229 -0.2121 -1.2443
  207SOL     OW  805   0.505   3.457   5.285 -0.1861  0.1532 -0.3314
  207SOL    HW1  806   0.430   3.522   5.294 -1.7105 -1.4814 -0.7820
  207SOL    HW2  807   0.585   3.491   5.335  0.0013  3.6277 -2.6362
  208SOL     OW  808   4.239   2.400   5.326 -0.0765  0.1798 -0.6290
  208SOL    HW1  809   4.196   2.355   5.248 -1.1624  0.6299 -0.3186
  208SOL    HW2  810   4.284   2.484   5.296  0.2206 -0.0782 -0.8991
  209SOL     OW  811   3.939   4.225   4.518  0.1251 -0.1172  0.2057
  209SOL    HW1  812   3.937   4.221   4.618  0.5720  0.3663  0.2426
  209SOL    HW2  813   3.896   4.143   4.480 -2.1428  0.7188  0.7761
  210SOL     OW  814   3.473   2.192   0.075 -0.6456 -0.1695 -0.4600
  210SOL    HW1  815   3.425   2.232  -0.003 -1.1180 -0.2756 -0.2282
  210SOL    HW2  816   3.567   2.228   0.079 -0.4005 -0.6674 -1.4609
  211SOL     OW  817   3.713   3.643   3.594 -0.5524 -0.1075  0.1486
  211SOL    HW1  818   3.679   3.564   3.645 -0.7247 -0.0933  0.0542
  211SOL    HW2  819   3.731   3.718   3.657  0.1558 -0.4075  0.3150
  212SOL     OW  820   6.429   3.106   5.903 -0.0410 -0.0661 -0.4610
  212SOL    HW1  821   6.483   3.049   5.964  2.2413  1.1502 -1.2194
  212SOL    HW2  822   6.416   3.059   5.816  0.8764  0.0857 -0.6918
  213SOL     OW  823   5.198   3.256   1.484  0.6029  0.1366  0.2173
  213SOL    HW1  824   5.165   3.341   1.443 -1.2294 -1.0041 -0.8208
  213SOL    HW2  825   5.283   3.228   1.439 -0.6466 -0.3689 -2.0002
  214SOL     OW  826   1.592   2.978   2.904 -0.0567 -0.1448 -0.5472
  214SOL    HW1  827   1.650   2.983   2.986  0.0456 -0.3279 -0.6065
  214SOL    HW2  828   1.647   3.000   2.824  0.1770 -1.2545 -0.7101
  215SOL     OW  829   0.224   4.376   4.238 -0.2095 -0.1389 -0.4212
  215SOL    HW1  830   0.211   4.458   4.182 -1.5699 -0.5813 -0.7620
  215SOL    HW2  831   0.215   4.401   4.335  0.2264  0.2569 -0.4752
  216SOL     OW  832   0.335   2.591   1.239 -0.5972 -0.3772 -0.6039
  216SOL    HW1  833   0.298   2.680   1.265  1.6985  0.9512 -1.6120
  216SOL    HW2  834   0.375   2.547   1.319  0.2322  0.5302 -0.5009
  217SOL     OW  835   1.617   4.396   3.827  0.4323  0.3141 -0.2281
  217SOL    HW1  836   1.580   4.381   3.919 -1.5016  0.8220 -0.8781
  217SOL    HW2  837   1.717   4.389   3.830  0.3756 -0.3399  1.7711
  218SOL     OW  838   1.392   3.744   5.780  0.0808  0.3639  0.4746
  218SOL    HW1  839   1.391   3.833   5.827 -1.3529  0.8296 -0.3617
  218SOL    HW2  840   1.483   3.728   5.742  0.8429  0.6667  2.0803
  219SOL     OW  841   4.647   2.880   4.577 -0.0493 -0.2090 -0.2034
  219SOL    HW1  842   4.671   2.956   4.517  0.6528 -1.0455 -1.0147
  219SOL    HW2  843   4.556   2.896   4.616  0.7154  1.8236  0.9447
  220SOL     OW  844   0.014   3.760   2.087 -0.7048  0.2223 -0.4498
  220SOL    HW1  845   0.089   3.751   2.153 -0.9626  0.2281 -0.1491
  220SOL    HW2  846   0.014   3.853   2.049 -1.5367  0.7479  0.7664
  221SOL     OW  847   1.153   2.771   4.290  0.0076  0.1363  0.4614
  221SOL    HW1  848   1.201   2.802   4.208  0.6130  0.2288  0.8502
  221SOL    HW2  849   1.182   2.679   4.313  0.6545  0.5148  1.1923
  222SOL     OW  850   4.980   3.149   4.789  0.0114 -0.2803 -0.0368
  222SOL    HW1  851   4.962   3.178   4.883  0.3132 -0.5324  0.1002
  222SOL    HW2  852   4.943   3.057   4.774  1.4042 -0.9311  0.3359
  223SOL     OW  853   3.555   4.840   0.587  0.6356 -0.7595  0.2016
  223SOL    HW1  854   3.653   4.848   0.601  0.4865  1.5730  0.3115
  223SOL    HW2  855   3.512   4.812   0.673  1.1064 -0.9044  0.3946
  224SOL     OW  856   4.625   2.730   1.005 -0.5847  0.0920 -0.1643
  224SOL    HW1  857   4.679   2.668   0.948 -2.4326  0.0738 -1.9909
  224SOL    HW2  858   4.529   2.726   0.977 -1.1594  1.9051  1.3795
  225SOL     OW  859   1.641   2.654   4.278 -0.4350  0.1743 -0.1448
  225SOL    HW1  860   1.546   2.628   4.294 -0.1642 -0.4357  0.5263
  225SOL    HW2  861   1.665   2.636   4.183 -0.6956 -0.6400 -0.0625
  226SOL     OW  862   1.805   1.972   6.832 -0.2553 -0.2935 -0.1405
  226SOL    HW1  863   1.883   1.973   6.770 -1.0439  0.1402 -1.1669
  226SOL    HW2  864   1.829   2.016   6.918  0.8004 -0.7215 -0.2063
  227SOL     OW  865   0.496   3.578   4.147 -0.2006  0.0932 -0.2583
  227SOL    HW1  866   0.484   3.488   4.104 -0.7521  0.4258 -0.8216
  227SOL    HW2  867   0.419   3.637   4.122  0.8035  1.1438 -0.9719
  228SOL     OW  868   3.168   2.577   5.500 -0.1199 -0.1809 -0.3147
  228SOL    HW1  869   3.140   2.665   5.463 -1.4386 -0.7876 -0.8186
  228SOL    HW2  870   3.264   2.560   5.478 -0.1368  0.6743 -1.0815
  229SOL     OW  871   1.639   3.608   5.599 -0.1305  0.2255  0.3589
  229SOL    HW1  872   1.576   3.530   5.601  1.2656 -0.9152  1.5969
  229SOL    HW2  873   1.705   3.595   5.525 -0.5772  0.8325 -0.1652
  230SOL     OW  874   4.723   2.380   1.070 -0.0273 -0.4599 -0.0427
  230SOL    HW1  875   4.752   2.438   1.146 -0.4933  1.3825 -1.1978
  230SOL    HW2  876   4.695   2.290   1.104 -1.6110  0.7813  2.1560
  231SOL     OW  877   1.455   3.424   5.627 -0.4977  0.0177 -0.4785
  231SOL    HW1  878   1.434   3.362   5.551 -3.4509  0.9364 -0.5447
  231SOL    HW2  879   1.427   3.382   5.713  0.0338  0.1803 -0.2228
  232SOL     OW  880   4.379   4.552   5.880 -0.0970 -0.4151  0.0342
  232SOL    HW1  881   4.354   4.457   5.863 -0.1520 -0.6152  1.1172
  232SOL    HW2  882   4.452   4.555   5.948  0.8061  0.2752 -0.9469
  233SOL     OW  883   1.399   4.761   5.639  0.2981 -0.0207  0.1815
  233SOL    HW1  884   1.330   4.803   5.698 -0.5134  0.1052 -0.8215
  233SOL    HW2  885   1.367   4.763   5.544  2.5853  2.0977 -0.6852
  234SOL     OW  886   0.747   2.924   0.496 -0.5218  0.0626 -0.0355
  234SOL    HW1  887   0.811   2.862   0.544  0.3862  0.5659 -0.5698
  234SOL    HW2  888   0.730   2.889   0.404  2.0750  1.8814 -1.3313
  235SOL     OW  889   5.711   2.735   4.744  0.2972 -0.6754 -0.4059
  235SOL    HW1  890   5.665   2.684   4.817  1.3426 -1.2405 -0.1252
  235SOL    HW2  891   5.744   2.822   4.781 -1.3712  0.1814 -0.8520
  236SOL     OW  892   4.619   3.461   5.014 -0.3865  0.0181 -0.0066
  236SOL    HW1  893   4.661   3.550   5.031  1.9173 -1.2053  1.1142
  236SOL    HW2  894   4.645   3.429   4.923 -0.8960  0.3121 -0.2580
  237SOL     OW  895   4.225   2.608   1.973  0.0149  0.1225 -0.3396
  237SOL    HW1  896   4.137   2.561   1.961  0.9893 -1.9899  0.1756
  237SOL    HW2  897   4.223   2.661   2.058 -0.8613  0.3402 -0.4919
  238SOL     OW  898   5.089   2.263   4.532  0.0538  0.1621 -0.0888
  238SOL    HW1  899   5.060   2.188   4.473  0.4443 -1.5302  1.7345
  238SOL    HW2  900   5.125   2.226   4.618 -0.1252  2.4771  1.0809
  239SOL     OW  901   1.597   4.145   3.684 -0.1519 -0.1906 -0.2777
  239SOL    HW1  902   1.508   4.133   3.641  0.6650 -2.3007 -1.5037
  239SOL    HW2  903   1.599   4.233   3.732 -1.2484  2.3343 -4.3549
  240SOL     OW  904   5.777   2.691   4.157 -0.4731  0.1066 -0.3832
  240SOL    HW1  905   5.764   2.774   4.210  0.7043  1.6555 -2.4008
  240SOL    HW2  906   5.863   2.647   4.184 -0.4625  0.2275 -0.2182
  241SOL     OW  907   6.490   4.336   0.625 -0.1262  0.1659  0.0480
  241SOL    HW1  908   6.556   4.296   0.688 -0.9563  0.7013  1.2774
  241SOL    HW2  909   6.498   4.291   0.536  1.4617 -0.1878  0.3495
  242SOL     OW  910   2.719   2.854   6.947 -0.0598 -0.5888  0.6445
  242SOL    HW1  911   2.665   2.827   7.027 -0.5424  1.3811  1.0207
  242SOL    HW2  912   2.723   2.953   6.941  0.3778 -0.6867 -1.5257
  243SOL     OW  913   2.077   2.112   0.490 -0.0028  0.2846 -0.0012
  243SOL    HW1  914   2.088   2.194   0.546 -0.4106 -0.4128  1.1385
  243SOL    HW2  915   2.006   2.054   0.531 -0.2854 -0.2635 -1.2393
  244SOL     OW  916   6.465   3.328   4.140 -0.6632  0.1324  0.0983
  244SOL    HW1  917   6.531   3.400   4.120  0.5991 -0.3464  2.2089
  244SOL    HW2  918   6.382   3.369   4.178  0.1390  0.5370  1.5134
  245SOL     OW  919   0.622   3.931   0.663 -0.1043  0.3598  0.7185
  245SOL    HW1  920   0.591   4.026   0.656 -1.8331 -0.2664 -0.9618
  245SOL    HW2  921   0.719   3.925   0.638 -0.4872  1.4322 -1.1872
  246SOL     OW  922   5.936   4.457   4.241  0.0185  0.3151 -0.8512
  246SOL    HW1  923   5.910   4.472   4.336  0.9970 -0.7293 -0.3832
  246SOL    HW2  924   5.912   4.537   4.186  0.6166  1.4963  0.5284
  247SOL     OW  925   0.651   3.021   6.405 -0.0086  0.0102  0.3099
  247SOL    HW1  926   0.749   3.036   6.420  0.1078 -1.0460  0.6654
  247SOL    HW2  927   0.633   3.014   6.307  0.6358 -1.9465  0.2908
  248SOL     OW  928   5.689   2.286   2.961 -0.1050 -0.4067  0.1936
  248SOL    HW1  929   5.694   2.317   2.866 -0.1240 -1.6549 -0.2278
  248SOL    HW2  930   5.596   2.258   2.982 -0.3184  0.7459  0.8907
  249SOL     OW  931   6.515   4.733   4.513 -0.2188 -0.8097  0.2059
  249SOL    HW1  932   6.469   4.708   4.428 -0.5260  0.7629 -0.1194
  249SOL    HW2  933   6.470   4.689   4.591 -0.3539 -1.7089 -0.3659
  250SOL     OW  934   1.571   2.859   0.767  0.2298 -0.1106  0.2563
  250SOL    HW1  935   1.654   2.908   0.741 -0.8169  0.7459 -1.6769
  250SOL    HW2  936   1.547   2.881   0.861  1.7200  0.2764  0.5669
  251SOL     OW  937   6.608   3.044   1.650  0.1793  0.4434  0.1642
  251SOL    HW1  938   6.681   3.109   1.629  0.8149 -0.6293 -1.1415
  251SOL    HW2  939   6.610   2.969   1.583 -1.7495  0.0756  0.4609
  252SOL     OW  940   4.200   3.070   2.232  0.0476 -0.3600 -0.2295
  252SOL    HW1  941   4.152   3.135   2.290 -0.4724  0.3890 -1.4525
  252SOL    HW2  942   4.295   3.060   2.263 -0.2379 -0.0334  0.7683
  253SOL     OW  943   4.017   2.285   2.794 -0.2704  0.0959  0.0864
  253SOL    HW1  944   4.060   2.195   2.805  0.9302  0.5927 -0.2823
  253SOL    HW2  945   3.941   2.294   2.858 -0.5171 -1.2344  0.0099
  254SOL     OW  946   2.284   5.051   5.425 -0.3869  0.1997 -0.3775
  254SOL    HW1  947   2.331   5.135   5.453  0.1835  0.4378 -1.9762
  254SOL    HW2  948   2.344   4.996   5.367 -0.9055 -1.1335  0.3074
  255SOL     OW  949   0.651   2.668   5.678  0.2462  0.0740 -0.2288
  255SOL    HW1  950   0.683   2.756   5.714  3.2751 -1.8690  2.4665
  255SOL    HW2  951   0.719   2.631   5.616 -0.9036 -0.4993 -1.1764
  256SOL     OW  952   0.082   3.854   5.287  0.1156 -0.5602  0.0222
  256SOL    HW1  953   0.169   3.899   5.267 -0.0497 -0.4522 -0.4809
  256SOL    HW2  954   0.047   3.887   5.374  0.1601  0.0413 -0.1817
  257SOL     OW  955   5.870   4.633   6.756  0.2593  0.3550  0.2269
  257SOL    HW1  956   5.777   4.630   6.719 -0.6207 -0.7508  2.3734
  257SOL    HW2  957   5.936   4.619   6.682 -1.3145  0.0080 -1.1643
  258SOL     OW  958   2.370   4.171   5.124  0.4196  0.3504  0.6345
  258SOL    HW1  959   2.270   4.183   5.121  0.2438 -0.4725  2.1314
  258SOL    HW2  960   2.407   4.182   5.032 -1.0005  1.0719  0.1085
  259SOL     OW  961   5.870   3.263   4.065 -0.0674 -0.3389 -0.1243
  259SOL    HW1  962   5.823   3.201   4.129  2.7180 -1.9583  0.5132
  259SOL    HW2  963   5.940   3.213   4.016 -0.4909  1.4594 -2.7633
  260SOL     OW  964   4.183   3.947   5.888  0.0075 -0.1352 -0.2783
  260SOL    HW1  965   4.164   3.884   5.963 -1.7925 -1.0497 -1.4333
  260SOL    HW2  966   4.276   3.982   5.896  1.2715 -3.2845  0.1739
  261SOL     OW  967   4.757   1.947   6.310 -0.0022 -0.2784 -0.7853
  261SOL    HW1  968   4.787   2.032   6.352 -2.6482  0.9730 -1.2533
  261SOL    HW2  969   4.837   1.887   6.296  1.8394  1.8225  0.0842
  262SOL     OW  970   2.343   2.678   6.340  0.4135 -0.0773  0.4199
  262SOL    HW1  971   2.295   2.683   6.427  0.8933  1.2449  0.6234
  262SOL    HW2  972   2.372   2.583   6.324  0.2638 -0.3505  1.6560
  263SOL     OW  973   4.796   2.370   3.953 -0.3190 -0.5866  0.4764
  263SOL    HW1  974   4.727   2.366   4.025  0.0773 -1.5208  0.8135
  263SOL    HW2  975   4.773   2.307   3.879 -1.3865  1.2602 -0.8529
  264SOL     OW  976   3.333   3.754   6.669  0.0424  0.8723 -0.5746
  264SOL    HW1  977   3.300   3.795   6.754 -1.5900  0.9253 -1.1870
  264SOL    HW2  978   3.329   3.655   6.676 -1.1026  0.8773 -0.9253
  265SOL     OW  979   5.389   3.574   1.594  0.2921 -0.5254 -0.7372
  265SOL    HW1  980   5.376   3.661   1.547 -2.7492 -1.5152 -1.9426
  265SOL    HW2  981   5.321   3.565   1.667  1.8407 -1.1214  0.7214
  266SOL     OW  982   3.766   4.980   6.935  0.5263 -0.3537  0.3301
  266SOL    HW1  983   3.751   4.901   6.994  2.5305 -0.6310  0.5317
  266SOL    HW2  984   3.750   4.955   6.840  0.8807 -0.9268  0.4191
  267SOL     OW  985   6.640   2.929   0.238  0.0809 -0.0807 -0.0316
  267SOL    HW1  986   6.583   2.852   0.266  1.1195 -0.5107  1.0102
  267SOL    HW2  987   6.635   2.940   0.139 -0.8453 -0.8690 -0.0858
  268SOL     OW  988   0.103   2.869   1.619  0.6704  0.1692 -0.1277
  268SOL    HW1  989   0.114   2.901   1.713  0.6888 -1.1503  0.3422
  268SOL    HW2  990   0.069   2.944   1.562 -0.1371  0.7714  1.0928
  269SOL     OW  991   4.157   2.767   2.182 -0.0968 -0.0426 -0.0868
  269SOL    HW1  992   4.085   2.743   2.246 -0.6823 -1.2097 -1.1435
  269SOL    HW2  993   4.171   2.867   2.183 -1.6668  0.1957  0.1827
  270SOL     OW  994   4.831   2.564   1.283  0.1337  0.3525  0.4248
  270SOL    HW1  995   4.745   2.574   1.333  0.3635  2.0906  0.5510
  270SOL    HW2  996   4.845   2.644   1.225 -0.1117 -1.5742 -2.4949
  271SOL     OW  997   1.274   2.497   6.198 -0.0265 -0.1221 -0.0145
  271SOL    HW1  998   1.359   2.531   6.239 -0.3950  1.7717 -0.7538
  271SOL    HW2  999   1.196   2.537   6.246 -0.4863 -0.2549 -0.6477
  272SOL     OW 1000   4.676   3.083   4.924  0.0425 -0.4822 -0.1745
  272SOL    HW1 1001   4.659   3.111   5.018  0.7358  0.3920 -0.2909
  272SOL    HW2 1002   4.667   3.163   4.864 -1.0121 -1.1454 -0.9422
  273SOL     OW 1003   0.090   2.452   3.277 -0.4402  0.7628  0.0315
  273SOL    HW1 1004   0.107   2.354   3.264 -0.0306  0.6131  1.4727
  273SOL    HW2 1005   0.082   2.496   3.188 -0.9992 -0.6362 -0.6526
  274SOL     OW 1006   0.471   4.170   4.890  0.0740  0.3650  0.1954
  274SOL    HW1 1007   0.468   4.160   4.791  0.2069  0.5839  0.1683
  274SOL    HW2 1008   0.387   4.213   4.923  0.5058  1.3562  0.0478
  275SOL     OW 1009   3.588   3.584   1.900  0.0194 -0.0150 -0.2626
  275SOL    HW1 1010   3.612   3.681   1.900 -1.1942  0.3625  1.9393
  275SOL    HW2 1011   3.611   3.544   1.989 -1.3976 -1.2208 -0.4016
  276SOL     OW 1012   4.728   4.219   5.380 -0.1702  0.1029 -0.4083
  276SOL    HW1 1013   4.673   4.299   5.404 -1.9534 -1.2752  0.3425
  276SOL    HW2 1014   4.707   4.191   5.286  0.5938  0.5942 -0.7379
  277SOL     OW 1015   6.551   3.642   6.610 -0.0475 -0.1430 -0.6708
  277SOL    HW1 1016   6.630   3.611   6.663 -0.4397  0.5373  0.3562
  277SOL    HW2 1017   6.575   3.724   6.557  0.3058 -0.7394 -1.4444
  278SOL     OW 1018   0.827   3.590   4.780 -0.2223  0.2249  0.2760
  278SOL    HW1 1019   0.838   3.687   4.804  1.4757 -0.1965  1.3573
  278SOL    HW2 1020   0.901   3.562   4.719 -1.5925 -0.0369 -1.3394
  279SOL     OW 1021   0.062   4.172   3.872 -0.3542 -0.3897  0.1833
  279SOL    HW1 1022   0.121   4.238   3.825  1.4990 -2.5877 -0.7604
  279SOL    HW2 1023   0.097   4.156   3.964 -1.1865  0.3898  0.6478
  280SOL     OW 1024   6.592   3.105   5.563 -0.1446 -0.1662 -0.0424
  280SOL    HW1 1025   6.555   3.098   5.471 -0.1694 -0.8000  0.0102
  280SOL    HW2 1026   6.566   3.024   5.616  0.6720 -0.2656  0.2218
  281SOL     OW 1027   6.700   4.333   2.097  0.0482 -0.1376  0.6140
  281SOL    HW1 1028   6.624   4.279   2.061  1.2943 -2.1203  0.8047
  281SOL    HW2 1029   6.688   4.429   2.072 -1.0023 -0.8467 -1.9385
  282SOL     OW 1030   1.092   3.540   0.098 -0.9297 -0.0314  0.0127
  282SOL    HW1 1031   1.008   3.593   0.087 -1.3595 -0.1131  2.3986
  282SOL    HW2 1032   1.160   3.595   0.147  0.0153 -0.3688 -0.8898
  283SOL     OW 1033   2.698   4.200   4.294 -0.6896  0.0279 -0.2121
  283SOL    HW1 1034   2.703   4.215   4.195 -0.4151 -2.6505 -0.6606
  283SOL    HW2 1035   2.603   4.185   4.321 -0.6281 -0.4564 -0.2679
  284SOL     OW 1036   5.728   2.453   5.960 -0.4790 -0.3085 -0.0406
  284SOL    HW1 1037   5.778   2.534   5.989 -0.8990 -0.2943  0.6743
  284SOL    HW2 1038   5.634   2.458   5.994 -1.2938  0.1467 -2.1934
  285SOL     OW 1039   3.671   3.718   6.689  0.0921  0.1569 -0.2233
  285SOL    HW1 1040   3.662   3.817   6.689 -1.7560  0.0202 -0.8063
  285SOL    HW2 1041   3.617   3.679   6.764 -0.8647 -0.5090 -1.2256
  286SOL     OW 1042   0.791   4.374   1.280  0.5641 -0.6989 -0.1946
  286SOL    HW1 1043   0.858   4.307   1.248  1.8954  0.7240 -0.4644
  286SOL    HW2 1044   0.747   4.418   1.201 -1.7801 -2.5753 -0.0647
  287SOL     OW 1045   2.885   4.454   1.361 -0.3470  0.0687  0.1032
  287SOL    HW1 1046   2.932   4.473   1.275 -0.6208 -0.6885 -0.2173
  287SOL    HW2 1047   2.944   4.481   1.437  1.6162 -2.9131 -0.2008
  288SOL     OW 1048   1.662   3.574   5.870 -0.5975  0.7871  0.0771
  288SOL    HW1 1049   1.716   3.494   5.896 -0.6700  0.6659 -0.1366
  288SOL    HW2 1050   1.654   3.576   5.770 -2.1565  0.0399  0.1639
  289SOL     OW 1051   2.335   2.363   2.501  0.2862 -0.4435 -0.4603
  289SOL    HW1 1052   2.316   2.316   2.587 -0.9317  1.2770  0.2661
  289SOL    HW2 1053   2.260   2.346   2.436  1.2676 -1.8557 -1.2982
  290SOL     OW 1054   4.510   3.352   1.063  0.9319  0.2155  0.6120
  290SOL    HW1 1055   4.589   3.297   1.033  0.7011  0.3330 -0.2428
  290SOL    HW2 1056   4.530   3.449   1.050  0.3768  0.2165 -0.3116
  291SOL     OW 1057   6.425   3.721   6.008  0.0571  0.0265 -0.1918
  291SOL    HW1 1058   6.479   3.722   5.924  0.0942 -0.6281 -0.1850
  291SOL    HW2 1059   6.427   3.629   6.048 -0.8909  0.0436 -0.0781
  292SOL     OW 1060   5.654   5.008   6.172 -0.1131 -0.6464  0.2264
  292SOL    HW1 1061   5.731   5.071   6.184 -0.2115 -0.2602 -1.0918
  292SOL    HW2 1062   5.687   4.923   6.131 -0.4422 -0.3284 -0.7145
  293SOL     OW 1063   6.156   2.434   5.777 -0.0667  0.5420 -0.6617
  293SOL    HW1 1064   6.139   2.461   5.682 -1.8817  0.1086 -0.5035
  293SOL    HW2 1065   6.219   2.357   5.779 -2.5761 -1.7107 -1.8266
  294SOL     OW 1066   3.358   2.944   6.828 -0.6140  0.2630  0.2601
  294SOL    HW1 1067   3.371   2.861   6.882 -2.2740 -0.3600 -0.2317
  294SOL    HW2 1068   3.379   2.925   6.732  2.4463  1.3935  0.5771
  295SOL     OW 1069   2.477   2.626   4.719 -0.1785 -0.2651  0.1948
  295SOL    HW1 1070   2.439   2.609   4.810  0.0540 -0.6383  0.2268
  295SOL    HW2 1071   2.488   2.724   4.705  0.1401 -0.2167  0.7211
  296SOL     OW 1072   4.745   4.792   6.041  0.5818  0.4303 -0.2457
  296SOL    HW1 1073   4.795   4.873   6.072  2.1144 -0.5491 -0.0543
  296SOL    HW2 1074   4.752   4.784   5.942  0.7518  0.3373 -0.2272
  297SOL     OW 1075   3.309   3.530   0.025 -0.0552 -0.0744 -0.6740
  297SOL    HW1 1076   3.403   3.551  -0.004  0.1943 -0.8617 -0.4508
  297SOL    HW2 1077   3.290   3.433   0.009 -1.4306  0.4340 -2.3490
  298SOL     OW 1078   1.209   3.341   2.735  0.4849  0.1725 -0.1945
  298SOL    HW1 1079   1.268   3.263   2.716 -0.5914 -0.2450 -2.0441
  298SOL    HW2 1080   1.113   3.312   2.736  0.1451  1.2286  0.5526
  299SOL     OW 1081   3.903   3.516   0.779  0.1174 -0.6350 -0.1071
  299SOL    HW1 1082   3.922   3.434   0.724 -1.2980 -1.4252  0.5307
  299SOL    HW2 1083   3.901   3.491   0.876 -1.3805 -0.0795  0.0288
  300SOL     OW 1084   1.493   2.863   4.159  0.6270 -0.0812  0.2513
  300SOL    HW1 1085   1.542   2.811   4.090 -0.5028 -0.4070 -0.3395
  300SOL    HW2 1086   1.404   2.891   4.123  0.3490  0.4458  1.2905
  301SOL     OW 1087   6.352   3.005   6.598 -0.1953  0.2533 -0.3261
  301SOL    HW1 1088   6.306   3.093   6.586  0.1504  0.4877  0.0235
  301SOL    HW2 1089   6.284   2.931   6.596 -0.5376  0.5614 -0.2243
  302SOL     OW 1090   4.168   3.450   0.258 -0.2304 -0.5701  0.4527
  302SOL    HW1 1091   4.153   3.535   0.208  0.6585 -0.4572  0.3669
  302SOL    HW2 1092   4.125   3.456   0.348  1.6306  0.8287  1.3069
  303SOL     OW 1093   5.729   2.220   6.125  0.1976 -0.2744 -0.1562
  303SOL    HW1 1094   5.674   2.272   6.059  0.4504  0.4543  0.2101
  303SOL    HW2 1095   5.671   2.151   6.169 -1.0417  1.9278  1.8507
  304SOL     OW 1096   2.609   4.152   2.825 -0.0671 -0.0379  0.3735
  304SOL    HW1 1097   2.567   4.064   2.806  2.0488 -1.2588  0.9773
  304SOL    HW2 1098   2.597   4.175   2.921  0.6348 -0.4140  0.5590
  305SOL     OW 1099   1.949   3.256   2.667  0.1046  0.4475  0.0246
  305SOL    HW1 1100   1.940   3.349   2.631  0.0803  1.2261  1.8915
  305SOL    HW2 1101   2.045   3.238   2.687 -0.0380  0.5947  0.8901
  306SOL     OW 1102   1.312   4.027   1.765  0.3190  0.3971  0.0920
  306SOL    HW1 1103   1.256   4.101   1.803 -0.2142  1.0015 -1.7714
  306SOL    HW2 1104   1.254   3.961   1.719  0.6458 -1.9850  2.8139
  307SOL     OW 1105   6.559   3.419   5.144 -0.4104 -0.4434 -0.2548
  307SOL    HW1 1106   6.579   3.517   5.146  2.0636 -0.8207 -2.0834
  307SOL    HW2 1107   6.638   3.369   5.180 -1.5714 -1.8242  0.4779
  308SOL     OW 1108   5.101   3.111   4.251  0.7175 -0.1406  0.2608
  308SOL    HW1 1109   5.019   3.164   4.275 -0.9078 -2.6501  0.5831
  308SOL    HW2 1110   5.177   3.139   4.310 -0.5492  0.6269  1.5900
  309SOL     OW 1111   0.017   4.579   1.399 -0.1414  0.6048 -0.9271
  309SOL    HW1 1112   0.100   4.594   1.452 -0.8598 -0.0168  0.4107
  309SOL    HW2 1113   0.004   4.481   1.385 -1.0154  0.6559 -0.5182
  310SOL     OW 1114   5.703   4.680   2.760 -0.2398 -0.2327  0.3695
  310SOL    HW1 1115   5.649   4.641   2.835 -1.6580 -1.4751 -1.2074
  310SOL    HW2 1116   5.642   4.698   2.683  1.5868 -1.8029 -1.5515
  311SOL     OW 1117   0.949   3.593   0.561 -0.1052 -0.0849  0.0512
  311SOL    HW1 1118   0.879   3.565   0.494  0.7043 -0.9631 -0.4472
  311SOL    HW2 1119   1.040   3.574   0.524  0.3765 -0.0949  1.1990
  312SOL     OW 1120   2.615   3.879   0.534 -0.6237  0.1525 -0.0897
  312SOL    HW1 1121   2.662   3.907   0.617  1.3222  0.5923 -1.2879
  312SOL    HW2 1122   2.605   3.958   0.473  0.3631 -0.6764 -1.3732
  313SOL     OW 1123   1.703   3.571   1.298 -0.5898 -0.8605 -0.7062
  313SOL    HW1 1124   1.641   3.578   1.219  0.3619 -1.3102 -1.5148
  313SOL    HW2 1125   1.796   3.594   1.269 -0.1799 -1.2954  0.2340
  314SOL     OW 1126   3.183   2.306   5.044  0.4979  0.2045  0.0975
  314SOL    HW1 1127   3.216   2.309   5.139  1.1858  1.6902 -0.1580
  314SOL    HW2 1128   3.113   2.235   5.036  2.6985 -2.2665  0.9526
  315SOL     OW 1129   2.854   3.229   1.548  0.1359 -0.6919  0.5206
  315SOL    HW1 1130   2.802   3.200   1.468  0.0121  0.1054  0.3029
  315SOL    HW2 1131   2.830   3.323   1.571  2.1482  0.0445 -0.1600
  316SOL     OW 1132   4.804   4.434   3.508 -0.3285  0.5877 -0.5608
  316SOL    HW1 1133   4.786   4.477   3.597  0.7929  1.5223 -0.7625
  316SOL    HW2 1134   4.772   4.339   3.510 -0.8270  0.7565  0.6475
  317SOL     OW 1135   0.140   2.104   0.133 -0.5370 -0.4842 -0.7536
  317SOL    HW1 1136   0.167   2.165   0.207  0.5204  0.1624 -1.6355
  317SOL    HW2 1137   0.115   2.015   0.170  0.5632 -0.3579  0.3373
  318SOL     OW 1138   2.533   2.273   6.526  0.1236  0.0469 -0.1195
  318SOL    HW1 1139   2.527   2.180   6.561 -1.3190  0.2825  0.3361
  318SOL    HW2 1140   2.612   2.319   6.567  2.5672 -1.7708 -2.4388
  319SOL     OW 1141   0.800   4.693   6.496  0.1586  0.3873  0.0789
  319SOL    HW1 1142   0.859   4.649   6.428 -0.8198 -0.0570 -0.5104
  319SOL    HW2 1143   0.848   4.697   6.584  0.1656 -2.3222  0.3068
  320SOL     OW 1144   6.669   2.602   6.126  0.2323  0.0595  0.1935
  320SOL    HW1 1145   6.742   2.670   6.126  1.7991 -1.5325  0.5031
  320SOL    HW2 1146   6.607   2.618   6.203  0.7488  0.9280  0.4339
  321SOL     OW 1147   1.768   3.151   0.209 -0.5488 -0.1877 -0.1149
  321SOL    HW1 1148   1.777   3.223   0.140 -0.0489  0.3337  0.4812
  321SOL    HW2 1149   1.695   3.174   0.273 -0.2748 -0.1171  0.1781
  322SOL     OW 1150   6.601   4.349   6.470  0.1299 -0.5940 -0.2652
  322SOL    HW1 1151   6.566   4.282   6.535 -0.6783 -0.1502 -0.2218
  322SOL    HW2 1152   6.656   4.417   6.519  0.0856 -0.6374 -0.1542
  323SOL     OW 1153   0.737   2.903   4.728 -0.2667  0.2545 -0.1662
  323SOL    HW1 1154   0.741   2.839   4.806  1.8538  0.3409 -0.1538
  323SOL    HW2 1155   0.652   2.887   4.677  0.1331 -2.5733 -0.1331
  324SOL     OW 1156   6.019   3.028   0.394  0.0808 -0.4331  0.1785
  324SOL    HW1 1157   6.058   3.107   0.346  1.2371 -1.7958 -1.2158
  324SOL    HW2 1158   5.947   2.987   0.338  1.1947 -1.8271 -0.2965
  325SOL     OW 1159   1.567   4.572   0.345  0.5160  0.3818 -0.4865
  325SOL    HW1 1160   1.515   4.638   0.398  2.2936  0.9839  0.6235
  325SOL    HW2 1161   1.562   4.595   0.248 -0.6080  0.8788 -0.3176
  326SOL     OW 1162   1.291   2.937   3.305  0.2835 -0.0082  0.0323
  326SOL    HW1 1163   1.218   2.871   3.288  0.5604 -0.3477  0.1345
  326SOL    HW2 1164   1.370   2.914   3.248  1.9347 -2.2961  2.9377
  327SOL     OW 1165   4.454   2.407   5.016  0.2989 -0.4892  0.4431
  327SOL    HW1 1166   4.516   2.456   4.955 -0.6058  0.4377  0.2416
  327SOL    HW2 1167   4.453   2.310   4.992  2.6240 -0.7722  1.2733
  328SOL     OW 1168   6.447   2.775   0.363 -0.3465  0.1641 -0.2479
  328SOL    HW1 1169   6.490   2.721   0.436 -3.5675 -1.7287  0.4815
  328SOL    HW2 1170   6.393   2.848   0.404 -2.0592 -0.8171 -0.6584
  329SOL     OW 1171   1.603   3.282   3.487  0.3172  0.0356 -0.0600
  329SOL    HW1 1172   1.653   3.303   3.571  0.0850  2.2074 -0.4000
  329SOL    HW2 1173   1.631   3.345   3.415  0.6391 -1.8873 -1.7167
  330SOL     OW 1174   5.168   2.599   4.873  0.4051  0.4874  0.0045
  330SOL    HW1 1175   5.189   2.546   4.791  0.8442  0.8683 -0.1380
  330SOL    HW2 1176   5.187   2.544   4.954 -2.6026 -0.8924 -0.1051
  331SOL     OW 1177   4.244   2.338   0.515 -1.0670  0.8829  0.1469
  331SOL    HW1 1178   4.146   2.350   0.497 -1.2246  1.0297  1.0691
  331SOL    HW2 1179   4.296   2.400   0.456 -1.4703  0.1511 -1.0127
  332SOL     OW 1180   5.153   3.031   1.080  0.2668 -0.5687 -0.1514
  332SOL    HW1 1181   5.228   3.076   1.032 -0.2756 -0.6260 -1.0692
  332SOL    HW2 1182   5.189   2.954   1.133  1.1943  0.8637  1.3973
  333SOL     OW 1183   5.383   2.592   2.089 -0.2703 -0.2172 -0.2385
  333SOL    HW1 1184   5.317   2.552   2.154 -0.3717  1.9448  1.1072
  333SOL    HW2 1185   5.362   2.560   1.997 -1.4801 -1.7276  0.5061
  334SOL     OW 1186   3.819   3.852   6.073 -0.0921  0.4792  0.0472
  334SOL    HW1 1187   3.722   3.827   6.078  0.3273 -1.1051  1.3480
  334SOL    HW2 1188   3.827   3.950   6.055 -1.9778  0.9891  1.5199
  335SOL     OW 1189   0.180   4.689   3.049 -0.1579  0.2682 -0.0114
  335SOL    HW1 1190   0.274   4.656   3.035 -0.2949 -0.1265  0.0002
  335SOL    HW2 1191   0.164   4.701   3.147 -1.0111 -2.3471  0.2452
  336SOL     OW 1192   5.320   2.427   3.354 -0.0185 -0.0507  0.0227
  336SOL    HW1 1193   5.280   2.336   3.341 -0.1891  0.3489 -2.9701
  336SOL    HW2 1194   5.255   2.497   3.323  1.6921  0.7848 -1.8936
  337SOL     OW 1195   4.532   2.782   1.460 -0.2275 -0.4348 -0.6715
  337SOL    HW1 1196   4.525   2.683   1.458  2.9033 -0.8356  1.5897
  337SOL    HW2 1197   4.562   2.815   1.370 -0.4297 -1.5959 -1.1791
  338SOL     OW 1198   5.629   2.500   6.731 -0.1108 -0.3631 -0.7673
  338SOL    HW1 1199   5.707   2.527   6.675  1.5632 -0.0313  1.5811
  338SOL    HW2 1200   5.599   2.408   6.705  2.6330 -1.5120 -0.1659
  339SOL     OW 1201   0.863   3.550   0.824 -0.4020 -0.3958 -0.2412
  339SOL    HW1 1202   0.889   3.541   0.728 -1.3062  0.5956 -0.6046
  339SOL    HW2 1203   0.900   3.636   0.861 -0.0269 -0.7900  0.3119
  340SOL     OW 1204   1.389   4.071   2.527  0.6577 -0.1625  0.3434
  340SOL    HW1 1205   1.444   4.010   2.583  0.5226 -2.1551 -1.5236
  340SOL    HW2 1206   1.326   4.017   2.471 -1.0602  1.8634  0.1844
  341SOL     OW 1207   5.520   3.070   0.809 -0.0508  0.2932  0.2086
  341SOL    HW1 1208   5.477   3.060   0.719 -1.8389  0.4253  1.0035
  341SOL    HW2 1209   5.533   2.979   0.850  0.9597  0.2200 -0.2550
  342SOL     OW 1210   4.490   3.754   1.756 -0.1119 -0.2562  0.5990
  342SOL    HW1 1211   4.457   3.671   1.801 -0.5056  0.4840  1.7288
  342SOL    HW2 1212   4.515   3.733   1.661 -1.9511 -1.2822  0.2931
  343SOL     OW 1213   6.233   4.221   3.087  0.1504 -0.7731  0.0732
  343SOL    HW1 1214   6.156   4.286   3.095  0.6050 -0.1746 -0.3173
  343SOL    HW2 1215   6.318   4.272   3.073  0.7373 -1.3931  1.2483
  344SOL     OW 1216   1.643   3.242   4.559 -0.4799 -0.2062  0.0278
  344SOL    HW1 1217   1.681   3.150   4.550 -1.9003 -1.0442  2.0085
  344SOL    HW2 1218   1.717   3.306   4.580  0.5046 -0.8764 -1.2404
  345SOL     OW 1219   5.791   3.480   3.912 -0.5060 -0.0863 -0.1073
  345SOL    HW1 1220   5.802   3.400   3.971  1.6750 -0.6610 -1.1920
  345SOL    HW2 1221   5.768   3.450   3.819  0.2896  0.5161 -0.5129
  346SOL     OW 1222   5.332   3.212   4.405 -0.0346  0.2376 -0.5204
  346SOL    HW1 1223   5.352   3.196   4.501 -0.6585  0.0522 -0.4183
  346SOL    HW2 1224   5.321   3.310   4.389  1.3913  0.3959 -0.6736
  347SOL     OW 1225   6.810   3.175   2.655  0.3272  0.6372 -0.3466
  347SOL    HW1 1226   6.817   3.104   2.725 -0.1183  0.4735 -0.4672
  347SOL    HW2 1227   6.898   3.223   2.648  0.8776 -0.4041 -0.8060
  348SOL     OW 1228   4.016   3.689   1.613 -0.3393 -0.7046 -0.1664
  348SOL    HW1 1229   4.012   3.742   1.528 -0.7863 -2.4294 -1.2738
  348SOL    HW2 1230   4.086   3.618   1.605 -1.5422 -1.9853  0.2226
  349SOL     OW 1231   5.285   3.691   4.743 -0.1174  0.3500  0.0890
  349SOL    HW1 1232   5.287   3.694   4.843 -0.2995 -0.2554  0.1155
  349SOL    HW2 1233   5.366   3.737   4.707 -0.1312  0.7107  0.5092
  350SOL     OW 1234   5.410   3.671   4.188  0.2738 -0.0001 -0.1206
  350SOL    HW1 1235   5.432   3.615   4.108  0.3530  0.6172 -0.5451
  350SOL    HW2 1236   5.493   3.690   4.239  0.5811  1.3053 -1.0411
  351SOL     OW 1237   5.753   4.552   2.031  0.4219 -0.0416 -0.4677
  351SOL    HW1 1238   5.725   4.624   2.096  0.7105  0.4163 -0.8453
  351SOL    HW2 1239   5.710   4.569   1.942  1.2114  0.1869 -0.8147
  352SOL     OW 1240   3.954   4.555   1.586 -0.0447  0.5580 -0.4816
  352SOL    HW1 1241   3.992   4.465   1.564  0.4201  0.2301  1.4749
  352SOL    HW2 1242   3.993   4.623   1.524  1.6023 -0.2047 -0.3418
  353SOL     OW 1243   0.665   4.355   2.043 -0.2020 -0.2853 -0.6513
  353SOL    HW1 1244   0.659   4.256   2.034  1.4952 -0.4471 -0.3444
  353SOL    HW2 1245   0.599   4.387   2.111  0.1578 -1.3711  0.2374
  354SOL     OW 1246   4.642   3.702   0.391  0.1945  0.1776 -0.1724
  354SOL    HW1 1247   4.672   3.785   0.437 -1.4657 -0.0688  1.4496
  354SOL    HW2 1248   4.563   3.723   0.333 -0.1555 -0.2279  0.1509
  355SOL     OW 1249   0.604   2.166   2.277 -0.7465 -0.0782  0.0088
  355SOL    HW1 1250   0.630   2.256   2.243  1.2473 -0.7957 -0.5233
  355SOL    HW2 1251   0.678   2.130   2.335 -1.9806 -0.9286  1.1067
  356SOL     OW 1252   2.688   2.227   5.709 -0.0223  0.2932  0.2958
  356SOL    HW1 1253   2.609   2.234   5.771 -0.8853 -0.3975 -0.7026
  356SOL    HW2 1254   2.754   2.298   5.732  0.2792 -0.6925  2.8341
  357SOL     OW 1255   4.147   3.214   5.450 -0.0079  0.3190  0.1629
  357SOL    HW1 1256   4.095   3.179   5.528  0.3890  0.7741  0.6430
  357SOL    HW2 1257   4.087   3.223   5.371 -0.1608 -1.3008  0.0507
  358SOL     OW 1258   6.970   2.823   0.787 -0.9550  0.2445  0.1560
  358SOL    HW1 1259   6.980   2.872   0.873 -0.9940  0.8970 -0.2068
  358SOL    HW2 1260   6.927   2.882   0.719 -0.4770 -0.0964 -0.4603
  359SOL     OW 1261   5.948   2.782   2.164  0.3763 -0.0317  0.3095
  359SOL    HW1 1262   5.897   2.766   2.248  0.7157 -1.8670  0.2110
  359SOL    HW2 1263   5.895   2.842   2.103 -0.1240  0.8390  1.5676
  360SOL     OW 1264   6.777   3.375   0.608 -0.1922 -0.7100 -0.1581
  360SOL    HW1 1265   6.828   3.291   0.591 -2.2385 -1.9766 -0.4020
  360SOL    HW2 1266   6.822   3.427   0.681  0.8912 -2.2271  0.2998
  361SOL     OW 1267   1.976   2.362   5.519 -0.0707  0.7263  0.5039
  361SOL    HW1 1268   2.045   2.432   5.501 -0.2006  0.5215 -0.9375
  361SOL    HW2 1269   1.891   2.386   5.473 -1.0260  1.0270  2.3413
  362SOL     OW 1270   4.166   4.131   0.859 -0.5222  0.4628 -0.1922
  362SOL    HW1 1271   4.242   4.187   0.827 -0.3987  0.4621  0.0941
  362SOL    HW2 1272   4.111   4.184   0.924 -0.7557  0.4564 -0.3816
  363SOL     OW 1273   6.045   4.009   3.124  0.1927  0.2930  0.2579
  363SOL    HW1 1274   6.140   4.029   3.146 -0.7405  1.9427  3.5267
  363SOL    HW2 1275   5.998   4.093   3.096 -0.8812  0.0995  1.3699
  364SOL     OW 1276   4.421   2.152   1.692  0.5554 -0.0299  0.0945
  364SOL    HW1 1277   4.401   2.136   1.789  1.1754  1.3584  0.4790
  364SOL    HW2 1278   4.385   2.241   1.665  1.3974  0.0955 -0.6382
  365SOL     OW 1279   6.587   3.097   4.040 -0.3169  0.1749 -0.1695
  365SOL    HW1 1280   6.565   3.026   4.108  0.3807  0.9298  0.8683
  365SOL    HW2 1281   6.555   3.185   4.073  1.2798  0.7778 -0.1463
  366SOL     OW 1282   2.833   4.352   5.805 -0.0205  0.6454 -0.1282
  366SOL    HW1 1283   2.799   4.396   5.721  0.4315  0.4061 -0.4423
  366SOL    HW2 1284   2.904   4.409   5.846 -0.1282  0.6838  0.0057
  367SOL     OW 1285   5.741   3.535   0.863 -0.1184  0.0400  0.1369
  367SOL    HW1 1286   5.656   3.484   0.850 -0.6984  0.9698  0.1755
  367SOL    HW2 1287   5.818   3.482   0.827 -0.8893 -0.1908 -1.2254
  368SOL     OW 1288   3.028   2.559   1.499 -0.5198 -0.2426 -0.4090
  368SOL    HW1 1289   3.110   2.544   1.444 -1.0388 -0.3051 -1.1925
  368SOL    HW2 1290   3.040   2.640   1.557  0.4589 -0.8233  0.2284
  369SOL     OW 1291   0.126   4.642   3.333  0.0211 -0.2930 -0.2788
  369SOL    HW1 1292   0.215   4.658   3.376  0.2250 -1.0145 -0.4141
  369SOL    HW2 1293   0.054   4.688   3.385  0.4703  0.2883 -0.1621
  370SOL     OW 1294   0.746   2.366   4.919  0.2940  0.3396  1.0951
  370SOL    HW1 1295   0.763   2.377   4.821 -1.1681 -0.3774  0.7283
  370SOL    HW2 1296   0.832   2.341   4.965  0.4784 -2.5732 -0.5358
  371SOL     OW 1297   4.231   2.621   3.016 -0.0072 -0.0971 -0.2973
  371SOL    HW1 1298   4.257   2.553   3.085 -2.2308 -3.2994 -2.3644
  371SOL    HW2 1299   4.312   2.646   2.962  0.7233 -1.9128 -0.1138
  372SOL     OW 1300   6.939   4.144   0.300 -0.1575  0.3728 -0.0880
  372SOL    HW1 1301   7.035   4.155   0.272 -0.3215 -2.1102 -1.9089
  372SOL    HW2 1302   6.928   4.058   0.348 -1.7378 -0.1729 -1.3485
  373SOL     OW 1303   2.602   3.264   3.154 -0.2549 -0.4518  0.0411
  373SOL    HW1 1304   2.562   3.174   3.138  0.4077 -0.7609  0.0758
  373SOL    HW2 1305   2.702   3.257   3.154 -0.1959  0.2185  0.3986
  374SOL     OW 1306   4.573   2.427   4.116 -0.0299 -0.0390  0.3612
  374SOL    HW1 1307   4.477   2.411   4.092 -0.2236  1.9053 -0.3397
  374SOL    HW2 1308   4.581   2.438   4.215 -0.3565 -1.1200  0.5258
  375SOL     OW 1309   1.729   4.637   0.993  0.4476  0.6710 -0.5969
  375SOL    HW1 1310   1.813   4.648   1.047  3.3922  0.8381 -4.7048
  375SOL    HW2 1311   1.719   4.540   0.968 -0.2222  0.7474 -0.6217
  376SOL     OW 1312   1.115   3.092   3.508 -0.2941  0.6904 -0.5120
  376SOL    HW1 1313   1.165   3.073   3.423 -1.5550  0.7244 -1.2745
  376SOL    HW2 1314   1.106   3.191   3.520 -0.3721  0.6782 -0.4761
  377SOL     OW 1315   2.785   3.589   5.276  0.7658  0.0617  0.0938
  377SOL    HW1 1316   2.735   3.609   5.360 -1.1004  0.1337 -0.9719
  377SOL    HW2 1317   2.811   3.675   5.232  1.7861  0.0242  0.5932
  378SOL     OW 1318   3.263   3.729   0.610 -0.2365 -0.0404  0.5049
  378SOL    HW1 1319   3.309   3.727   0.521  0.4659 -2.1849  0.8510
  378SOL    HW2 1320   3.318   3.678   0.676 -3.1461 -2.9849  0.8829
  379SOL     OW 1321   0.385   2.914   1.847 -0.7306  0.2411 -0.8916
  379SOL    HW1 1322   0.340   2.828   1.823 -1.2973  0.1029  0.5692
  379SOL    HW2 1323   0.471   2.922   1.797 -0.9188 -0.9200 -1.4362
  380SOL     OW 1324   2.305   2.445   6.809 -0.0324 -0.3910  0.5303
  380SOL    HW1 1325   2.238   2.397   6.753  0.0549 -0.5963  0.6033
  380SOL    HW2 1326   2.332   2.388   6.886 -0.8196  0.2397  1.2907
  381SOL     OW 1327   0.744   3.820   6.904  0.6869  0.4211 -0.0204
  381SOL    HW1 1328   0.651   3.808   6.939  1.8136  1.4623  3.8084
  381SOL    HW2 1329   0.748   3.902   6.847 -0.5228  1.1013  0.8279
  382SOL     OW 1330   6.063   2.921   4.133  0.5715 -0.2869  0.2239
  382SOL    HW1 1331   6.054   3.004   4.078 -0.0235 -0.1252  0.5581
  382SOL    HW2 1332   6.106   2.849   4.078  0.6994  0.1117 -0.2006
  383SOL     OW 1333   2.981   4.106   3.871  0.3343 -0.5411  0.0085
  383SOL    HW1 1334   2.958   4.189   3.923 -0.7425 -0.0677 -1.1707
  383SOL    HW2 1335   3.068   4.119   3.825 -0.2719  0.3626 -0.9499
  384SOL     OW 1336   5.460   2.126   6.204  0.1422  0.4292  0.8023
  384SOL    HW1 1337   5.417   2.120   6.294  0.9607 -0.0416  1.1783
  384SOL    HW2 1338   5.451   2.219   6.169  0.4975  0.8364  1.7372
  385SOL     OW 1339   0.896   2.195   0.335  0.0628 -0.4092 -0.6374
  385SOL    HW1 1340   0.842   2.200   0.251 -1.1728 -0.1992  0.1453
  385SOL    HW2 1341   0.922   2.288   0.363  1.0232 -0.5240 -1.1206
  386SOL     OW 1342   6.432   4.031   3.819 -0.3297 -0.1550 -0.0909
  386SOL    HW1 1343   6.499   4.097   3.849  1.2156 -1.9616  0.6260
  386SOL    HW2 1344   6.342   4.056   3.854  0.3882  1.0259  0.9689
  387SOL     OW 1345   6.641   3.158   3.120  0.4529 -0.1260 -0.3401
  387SOL    HW1 1346   6.650   3.101   3.039  1.4939 -1.1168  0.4337
  387SOL    HW2 1347   6.562   3.219   3.110  0.4676 -0.3339 -2.0058
  388SOL     OW 1348   4.695   2.480   2.481 -0.6028  0.1680 -0.0066
  388SOL    HW1 1349   4.642   2.555   2.522 -0.6911  0.5803 -0.8551
  388SOL    HW2 1350   4.633   2.409   2.449 -0.5127 -0.3367  0.9007
  389SOL     OW 1351   3.882   4.886   5.905 -0.2999 -0.4075  0.2708
  389SOL    HW1 1352   3.819   4.821   5.861 -1.8442  1.1898  0.0087
  389SOL    HW2 1353   3.975   4.866   5.875 -1.0472 -0.7242 -2.1224
  390SOL     OW 1354   3.107   3.149   2.170 -0.5393 -0.0423 -0.2842
  390SOL    HW1 1355   3.036   3.159   2.240 -0.2149 -2.6935  0.5285
  390SOL    HW2 1356   3.065   3.127   2.083 -0.7569 -1.8052  0.2391
  391SOL     OW 1357   2.644   4.431   6.869  0.0163 -0.4962  0.4400
  391SOL    HW1 1358   2.715   4.404   6.935 -0.5574 -1.7944  0.5668
  391SOL    HW2 1359   2.683   4.492   6.801  0.6005  0.9904  2.0425
  392SOL     OW 1360   5.477   5.002   5.172 -0.3814 -0.2461 -0.4682
  392SOL    HW1 1361   5.404   4.934   5.174  1.5265 -2.4171 -0.6372
  392SOL    HW2 1362   5.507   5.017   5.078  2.0566 -2.5327 -0.1760
  393SOL     OW 1363   3.758   1.999   4.827  0.4394 -0.1626 -0.0283
  393SOL    HW1 1364   3.740   1.993   4.925  0.2428 -1.4367 -0.1227
  393SOL    HW2 1365   3.711   1.924   4.780  0.6537  0.3429 -1.0797
  394SOL     OW 1366   0.181   2.450   1.520  0.2735 -0.0121  0.6330
  394SOL    HW1 1367   0.126   2.393   1.459  1.2201  1.7859 -2.0711
  394SOL    HW2 1368   0.278   2.435   1.502  0.5835  0.4027  1.8790
  395SOL     OW 1369   3.758   2.812   5.873 -0.0663 -0.2907 -0.1291
  395SOL    HW1 1370   3.724   2.725   5.837  2.7968 -1.9678  0.8738
  395SOL    HW2 1371   3.857   2.805   5.889 -0.0151  2.6362  1.5459
  396SOL     OW 1372   3.886   4.573   6.499 -0.2264 -0.3193 -0.1448
  396SOL    HW1 1373   3.971   4.587   6.447 -0.6866 -2.1502 -1.5081
  396SOL    HW2 1374   3.896   4.613   6.590  1.4177  1.1098 -0.8840
  397SOL     OW 1375   4.958   3.829   6.828  0.1739 -0.4606  0.1632
  397SOL    HW1 1376   4.949   3.768   6.907 -0.9299 -2.3549 -1.3376
  397SOL    HW2 1377   4.958   3.924   6.859 -0.6928 -1.1280  2.3896
  398SOL     OW 1378   5.218   3.690   0.914  0.6215 -0.3761 -0.4356
  398SOL    HW1 1379   5.210   3.699   0.815  1.4096 -2.2678 -0.7207
  398SOL    HW2 1380   5.239   3.779   0.954 -0.1455  0.5072 -1.8992
  399SOL     OW 1381   0.285   3.843   3.398  0.4402  0.9532 -0.3101
  399SOL    HW1 1382   0.292   3.934   3.358 -0.8094  0.8300 -0.8695
  399SOL    HW2 1383   0.195   3.833   3.441  0.6314  0.0465 -0.0985
  400SOL     OW 1384   5.651   3.760   1.031  0.1194 -0.6177 -0.0613
  400SOL    HW1 1385   5.668   3.679   0.974  0.1921  0.1051 -1.0991
  400SOL    HW2 1386   5.634   3.839   0.972  0.9220  0.3222  0.9255
  401SOL     OW 1387   4.531   1.858   6.999  0.4588  0.3022 -0.8394
  401SOL    HW1 1388   4.566   1.769   6.969  0.5825  1.1291 -3.3647
  401SOL    HW2 1389   4.607   1.921   7.012  0.2207  0.9170 -2.2392
  402SOL     OW 1390   1.065   2.619   0.274 -0.7584 -0.1573 -0.4026
  402SOL    HW1 1391   1.141   2.554   0.282 -0.3147  0.5378  1.1999
  402SOL    HW2 1392   1.069   2.685   0.348 -2.2103  0.6743 -1.0304
  403SOL     OW 1393   5.387   3.249   6.198  0.2329  0.3211  0.3034
  403SOL    HW1 1394   5.364   3.205   6.111  0.2432  0.8672  0.0227
  403SOL    HW2 1395   5.452   3.323   6.181  0.5971  0.1258  0.8358
  404SOL     OW 1396   5.005   2.682   6.522  0.0864 -0.0253  0.6632
  404SOL    HW1 1397   4.910   2.682   6.555 -0.9650 -1.2101 -2.0963
  404SOL    HW2 1398   5.062   2.630   6.586 -1.6219 -1.3191  1.2099
  405SOL     OW 1399   0.650   3.530   4.589  0.2063 -0.0855 -0.1755
  405SOL    HW1 1400   0.715   3.561   4.657 -1.1620  1.1232  0.6538
  405SOL    HW2 1401   0.673   3.570   4.500  1.2636 -0.6508 -0.1732
  406SOL     OW 1402   5.790   3.134   5.097  0.1794  0.1827 -0.4940
  406SOL    HW1 1403   5.726   3.114   5.172 -0.5128  3.0854 -0.2117
  406SOL    HW2 1404   5.882   3.146   5.135  0.1575 -0.0437 -0.3638
  407SOL     OW 1405   6.470   3.487   6.139 -0.0868 -0.6181 -0.8679
  407SOL    HW1 1406   6.551   3.525   6.183  0.4429 -0.3348 -2.0481
  407SOL    HW2 1407   6.427   3.420   6.200 -0.2961  0.9004  0.7116
  408SOL     OW 1408   6.265   2.954   0.457  0.1517 -0.2798  0.3293
  408SOL    HW1 1409   6.171   2.969   0.426  0.7785  0.5143 -1.3366
  408SOL    HW2 1410   6.306   3.042   0.481  1.4732 -0.1277 -2.1788
  409SOL     OW 1411   1.773   2.251   6.640 -0.5935  0.2092 -0.3750
  409SOL    HW1 1412   1.810   2.166   6.602 -0.5487 -0.1367  0.4011
  409SOL    HW2 1413   1.719   2.298   6.571  0.5554  0.2770 -1.2556
  410SOL     OW 1414   0.019   3.033   4.222 -0.3787  0.2227  0.5559
  410SOL    HW1 1415  -0.026   3.065   4.139 -0.6897 -1.0798  0.2006
  410SOL    HW2 1416   0.024   3.107   4.289  2.4781  2.2324 -1.6366
  411SOL     OW 1417   0.148   3.860   0.374  0.6166  0.8586 -0.0336
  411SOL    HW1 1418   0.063   3.833   0.419  0.0620 -0.1046 -1.5548
  411SOL    HW2 1419   0.164   3.958   0.389 -1.0046  1.1589 -0.0765
  412SOL     OW 1420   2.269   3.230   3.837  0.4666  0.4175 -0.2355
  412SOL    HW1 1421   2.344   3.180   3.880 -1.2405 -0.6146  1.7205
  412SOL    HW2 1422   2.239   3.182   3.755  1.0747  0.1349 -0.2974
  413SOL     OW 1423   1.222   4.679   3.809 -0.2276 -0.0615 -0.2089
  413SOL    HW1 1424   1.313   4.646   3.783 -0.6239 -1.2990 -0.0604
  413SOL    HW2 1425   1.179   4.722   3.730 -0.0028 -0.5827 -0.6215
  414SOL     OW 1426   0.924   2.939   1.017  0.6495  0.0854 -0.5099
  414SOL    HW1 1427   1.017   2.941   0.982  0.6306 -0.1066 -0.5746
  414SOL    HW2 1428   0.888   2.846   1.009 -0.6757  0.7322 -3.4314
  415SOL     OW 1429   5.872   3.874   2.093 -0.4580 -0.1622 -0.2918
  415SOL    HW1 1430   5.778   3.886   2.059 -0.2284 -1.1830 -1.3870
  415SOL    HW2 1431   5.920   3.961   2.091 -1.4776  0.4463  0.6163
  416SOL     OW 1432   6.060   4.280   5.143 -0.0584 -0.2964 -0.3313
  416SOL    HW1 1433   6.098   4.219   5.213  0.5249  0.8374  0.3583
  416SOL    HW2 1434   5.967   4.305   5.168 -0.0658 -0.3719 -0.2807
  417SOL     OW 1435   2.825   2.540   2.776 -0.0573  0.1218  0.1102
  417SOL    HW1 1436   2.770   2.479   2.834  1.5282 -1.6129 -0.1037
  417SOL    HW2 1437   2.922   2.514   2.783  0.7916  3.0036  0.4134
  418SOL     OW 1438   0.768   2.414   6.676  0.1441 -0.1162  0.3753
  418SOL    HW1 1439   0.754   2.369   6.588  1.5598 -0.8049  0.4696
  418SOL    HW2 1440   0.711   2.369   6.745 -1.2543  0.6679 -0.2288
  419SOL     OW 1441   1.452   2.622   4.760  0.1613 -0.2467  0.6055
  419SOL    HW1 1442   1.367   2.673   4.778  0.7152  0.5578  0.9765
  419SOL    HW2 1443   1.457   2.601   4.662  0.2543  1.0349  0.3168
  420SOL     OW 1444   5.826   2.753   5.983 -0.2512  0.3152 -0.3008
  420SOL    HW1 1445   5.758   2.818   6.017 -0.9283 -0.1627 -0.7087
  420SOL    HW2 1446   5.853   2.777   5.890 -1.9749 -1.0493 -1.2217
  421SOL     OW 1447   0.177   3.637   4.611  0.6158 -0.5414  0.1015
  421SOL    HW1 1448   0.084   3.605   4.628 -0.7022  0.1347 -4.5197
  421SOL    HW2 1449   0.243   3.573   4.651 -1.8077 -2.4931  1.2062
  422SOL     OW 1450   5.614   4.798   4.423  0.2351 -0.6618  0.0648
  422SOL    HW1 1451   5.523   4.814   4.387 -1.0266 -0.1775  3.1257
  422SOL    HW2 1452   5.630   4.700   4.432 -1.7616 -0.8506  3.1829
  423SOL     OW 1453   6.100   3.038   6.815  0.0218  0.5945 -0.4021
  423SOL    HW1 1454   6.130   2.947   6.845 -2.3268 -0.6811 -1.6397
  423SOL    HW2 1455   6.177   3.086   6.774  1.5778 -0.3770  1.2071
  424SOL     OW 1456   6.522   2.594   4.306  0.6531  0.2950 -0.5579
  424SOL    HW1 1457   6.473   2.626   4.224  4.6227  1.2300 -2.8269
  424SOL    HW2 1458   6.594   2.531   4.278  1.8655  0.2878  2.3346
  425SOL     OW 1459   2.389   4.258   5.886 -0.0590 -0.0462  0.4805
  425SOL    HW1 1460   2.465   4.200   5.855  0.6589  0.3604  1.4197
  425SOL    HW2 1461   2.405   4.352   5.856 -0.5731 -0.0891  0.0568
  426SOL     OW 1462   0.415   2.412   2.451  0.5139  0.7104  0.2361
  426SOL    HW1 1463   0.343   2.406   2.382 -0.0788  0.5877  0.8592
  426SOL    HW2 1464   0.475   2.489   2.431 -0.5111  1.5599  0.3921
  427SOL     OW 1465   5.461   3.178   0.191 -0.0091 -0.4782 -0.4282
  427SOL    HW1 1466   5.478   3.093   0.240 -0.4390  0.0019  0.5691
  427SOL    HW2 1467   5.485   3.166   0.094  0.5682 -1.5165 -0.1657
  428SOL     OW 1468   2.231   3.755   1.268  0.0294  0.3415 -0.1170
  428SOL    HW1 1469   2.325   3.772   1.238 -0.5576  1.2607 -1.5547
  428SOL    HW2 1470   2.198   3.833   1.320  0.6657 -0.7883  2.1226
  429SOL     OW 1471   4.661   4.699   1.793 -0.5536  0.3970  0.0327
  429SOL    HW1 1472   4.625   4.606   1.779  0.5212  0.0098 -0.2617
  429SOL    HW2 1473   4.702   4.732   1.709 -0.5748  0.9911  0.2524
  430SOL     OW 1474   0.345   5.010   4.752 -0.0955 -0.4037  0.3695
  430SOL    HW1 1475   0.383   5.101   4.768 -0.4758 -0.3298  0.8982
  430SOL    HW2 1476   0.270   4.994   4.816 -1.5743 -0.1774 -1.2398
  431SOL     OW 1477   0.307   4.324   5.026 -0.1444 -0.7901  0.7500
  431SOL    HW1 1478   0.247   4.283   5.095 -2.1188 -0.1459 -0.5023
  431SOL    HW2 1479   0.306   4.423   5.034  0.1203 -0.7349  0.1879
  432SOL     OW 1480   0.447   4.018   0.435 -0.3031 -0.0740  0.0633
  432SOL    HW1 1481   0.487   3.991   0.348  0.8552  1.3162  0.1311
  432SOL    HW2 1482   0.496   3.973   0.510 -0.0325  0.2310  0.0712
  433SOL     OW 1483   5.768   3.601   6.600  0.4578  0.0406 -0.4336
  433SOL    HW1 1484   5.697   3.533   6.622  1.9499 -1.4468 -0.0516
  433SOL    HW2 1485   5.807   3.636   6.685  0.1055  0.9568 -0.6450
  434SOL     OW 1486   0.221   2.664   3.391 -0.3161 -0.1455  0.4506
  434SOL    HW1 1487   0.173   2.580   3.364 -1.2145  0.1228  1.1615
  434SOL    HW2 1488   0.159   2.742   3.380  0.7931  0.5592 -1.0549
  435SOL     OW 1489   3.402   3.451   4.265  0.0094  0.5736 -0.3333
  435SOL    HW1 1490   3.344   3.412   4.193  1.9763  0.6292 -2.0253
  435SOL    HW2 1491   3.444   3.535   4.232  0.7156  0.7783  1.0252
  436SOL     OW 1492   3.384   4.783   2.309  0.3358  0.1633 -0.0471
  436SOL    HW1 1493   3.444   4.751   2.236 -1.0701 -1.3790 -0.5926
  436SOL    HW2 1494   3.336   4.865   2.280  0.7450  0.2959 -0.3501
  437SOL     OW 1495   4.855   3.452   5.976  0.4477  0.4561  0.2341
  437SOL    HW1 1496   4.955   3.450   5.975  0.5385  2.2466  1.6154
  437SOL    HW2 1497   4.821   3.381   6.038  0.8759  0.3261  0.3259
  438SOL     OW 1498   6.024   4.778   6.330 -0.5592 -0.6521 -0.0750
  438SOL    HW1 1499   5.938   4.728   6.322  0.3601 -2.5065  0.7776
  438SOL    HW2 1500   6.095   4.729   6.279 -0.0187  0.9401 -0.9129
  439SOL     OW 1501   5.645   2.064   6.563  0.0171 -0.2889  0.4577
  439SOL    HW1 1502   5.689   2.072   6.474  1.1829 -0.1890  1.0284
  439SOL    HW2 1503   5.599   2.150   6.585  1.0236  0.2196  0.6178
  440SOL     OW 1504   6.062   4.435   1.709  0.4128  0.0609  0.4491
  440SOL    HW1 1505   5.978   4.488   1.700  0.5464  0.1783 -0.0806
  440SOL    HW2 1506   6.121   4.450   1.630  0.6365 -0.5453  0.4900
  441SOL     OW 1507   5.554   4.921   6.635 -0.4595 -0.0022 -0.0609
  441SOL    HW1 1508   5.620   4.981   6.590 -1.0425  0.1013 -0.7821
  441SOL    HW2 1509   5.462   4.940   6.601 -0.9173  0.0305  1.1154
  442SOL     OW 1510   6.405   4.080   3.556  0.1142 -0.0260  0.1554
  442SOL    HW1 1511   6.483   4.055   3.498  1.9408  1.6702  1.7208
  442SOL    HW2 1512   6.426   4.059   3.651 -1.4777  0.2159  0.5895
  443SOL     OW 1513   3.420   4.368   2.007 -0.2744 -0.5803  0.4355
  443SOL    HW1 1514   3.424   4.384   2.106 -0.4545  0.9364  0.2224
  443SOL    HW2 1515   3.375   4.445   1.963  2.0461 -0.0276 -1.1127
  444SOL     OW 1516   2.951   4.624   0.180 -0.3226 -0.4473 -0.1228
  444SOL    HW1 1517   2.885   4.577   0.239 -0.1627 -1.8765 -1.0296
  444SOL    HW2 1518   3.013   4.556   0.139  0.9206  0.7312 -0.2763
  445SOL     OW 1519   4.084   4.224   3.051  0.0735  0.1316  0.0192
  445SOL    HW1 1520   4.154   4.268   3.107  1.4444 -0.1521 -1.3977
  445SOL    HW2 1521   4.028   4.294   3.007 -0.1898  0.3677  0.7099
  446SOL     OW 1522   0.688   2.453   3.227 -0.4906 -0.4073 -0.1304
  446SOL    HW1 1523   0.605   2.447   3.282 -0.5208 -0.1304 -0.1456
  446SOL    HW2 1524   0.745   2.528   3.260 -0.6871  0.0073 -0.7139
  447SOL     OW 1525   1.170   4.042   6.369  0.0885 -0.1548 -0.2992
  447SOL    HW1 1526   1.175   3.942   6.371  0.2022 -0.1743 -1.0208
  447SOL    HW2 1527   1.261   4.080   6.353  0.4801  0.1839  2.2632
  448SOL     OW 1528   1.841   3.284   0.617  0.5294  0.1648  0.5150
  448SOL    HW1 1529   1.902   3.347   0.569  0.1600  0.0362 -0.1374
  448SOL    HW2 1530   1.807   3.328   0.701 -0.1583  1.0653 -0.2043
  449SOL     OW 1531   4.243   3.860   0.464 -0.1031  0.3348  0.2040
  449SOL    HW1 1532   4.285   3.789   0.521  0.7452  1.3283  0.8500
  449SOL    HW2 1533   4.169   3.904   0.515 -1.7488 -1.1498 -0.7910
  450SOL     OW 1534   0.463   2.331   1.010  0.1043 -0.8315  0.9844
  450SOL    HW1 1535   0.386   2.396   1.004  0.0756 -0.6977  2.4242
  450SOL    HW2 1536   0.522   2.342   0.930 -0.9977 -0.4523  0.1953
  451SOL     OW 1537   3.541   2.772   0.250  0.5498 -0.7835 -0.7818
  451SOL    HW1 1538   3.559   2.674   0.250  0.4388 -0.8135 -1.7359
  451SOL    HW2 1539   3.443   2.788   0.239  0.7807 -0.5713 -2.9156
  452SOL     OW 1540   0.129   3.890   1.337  0.2506  0.0902  0.1588
  452SOL    HW1 1541   0.046   3.835   1.330 -0.0038  0.6107 -1.2551
  452SOL    HW2 1542   0.152   3.928   1.247  1.7496  0.3580  0.6259
  453SOL     OW 1543   6.334   2.919   5.481 -0.2213 -0.4720  0.7331
  453SOL    HW1 1544   6.270   2.961   5.546 -0.6584 -0.0414  0.0342
  453SOL    HW2 1545   6.285   2.854   5.423 -0.4892  1.3230 -1.1552
  454SOL     OW 1546   4.484   4.478   1.842 -0.2422  0.6179  0.4156
  454SOL    HW1 1547   4.387   4.477   1.818 -0.2396  2.0819  0.2247
  454SOL    HW2 1548   4.522   4.387   1.833 -1.4205  0.1729 -0.2538
  455SOL     OW 1549   3.380   3.780   1.624 -0.0931  0.2548  0.0498
  455SOL    HW1 1550   3.382   3.798   1.526 -0.0277  1.5403  0.2672
  455SOL    HW2 1551   3.454   3.830   1.669 -0.1080 -0.3350  0.7486
  456SOL     OW 1552   6.236   2.671   2.817  0.4685  1.0501  0.0793
  456SOL    HW1 1553   6.317   2.659   2.759 -0.1790  0.6030 -0.7548
  456SOL    HW2 1554   6.219   2.588   2.870  1.5397  1.7391  1.5816
  457SOL     OW 1555   2.169   4.471   0.095 -0.0417  0.4636 -0.4301
  457SOL    HW1 1556   2.253   4.437   0.053 -0.1109  0.5255 -0.6162
  457SOL    HW2 1557   2.172   4.571   0.101 -0.0338  0.4552 -0.2951
  458SOL     OW 1558   6.485   3.747   0.480  0.2400  0.1209  0.0628
  458SOL    HW1 1559   6.558   3.745   0.549  0.9432 -0.6328 -0.6830
  458SOL    HW2 1560   6.427   3.827   0.495  1.1775  0.6916  0.7054
  459SOL     OW 1561   6.900   3.437   2.957 -0.1415 -0.3051  0.3828
  459SOL    HW1 1562   6.915   3.463   2.861  2.7739 -1.0580  0.5310
  459SOL    HW2 1563   6.872   3.341   2.962 -1.1594 -0.0276  0.2860
  460SOL     OW 1564   2.969   3.717   5.650 -0.2802 -0.1205 -0.0584
  460SOL    HW1 1565   3.033   3.680   5.583  0.5889  1.0840  0.0643
  460SOL    HW2 1566   2.964   3.816   5.639  0.9361  0.3097  2.5010
  461SOL     OW 1567   2.028   3.422   1.604 -0.3147  0.2697  0.0642
  461SOL    HW1 1568   1.969   3.503   1.601 -0.4263  0.2296  0.9284
  461SOL    HW2 1569   1.976   3.345   1.641  0.2137  0.1778  0.6135
  462SOL     OW 1570   0.843   4.609   0.641  0.2131 -0.0923 -0.0649
  462SOL    HW1 1571   0.861   4.706   0.660  0.2742  0.5584 -2.9748
  462SOL    HW2 1572   0.894   4.580   0.560 -1.8666 -1.7757 -0.8889
  463SOL     OW 1573   2.150   4.208   1.587  1.0129  0.5839 -0.1939
  463SOL    HW1 1574   2.132   4.224   1.490  0.1055 -0.5574 -0.2408
  463SOL    HW2 1575   2.249   4.208   1.603  1.2191 -0.3640 -1.3392
  464SOL     OW 1576   2.719   3.876   4.221  0.2998  0.0237  0.3221
  464SOL    HW1 1577   2.668   3.824   4.153 -0.3455 -2.3338  2.4646
  464SOL    HW2 1578   2.684   3.969   4.224 -1.7205 -0.6498 -0.4555
  465SOL     OW 1579   2.481   4.907   6.302  0.5329 -0.3560  0.6114
  465SOL    HW1 1580   2.434   4.911   6.214  2.0095 -1.9441 -0.3079
  465SOL    HW2 1581   2.420   4.867   6.371 -1.2216  2.3927  0.8133
  466SOL     OW 1582   1.684   4.720   2.537 -0.3221 -0.1922  0.1990
  466SOL    HW1 1583   1.763   4.772   2.506  0.8876 -1.7427  0.5814
  466SOL    HW2 1584   1.609   4.730   2.471 -0.2329  2.1590  0.3599
  467SOL     OW 1585   4.740   2.106   1.256 -0.0255 -0.4202 -0.0124
  467SOL    HW1 1586   4.654   2.102   1.307 -0.4126  0.0101 -0.6150
  467SOL    HW2 1587   4.796   2.182   1.290  0.7292 -1.5014  1.2876
  468SOL     OW 1588   5.129   3.430   3.960  0.2691 -0.3983  0.0236
  468SOL    HW1 1589   5.217   3.389   3.984  0.4360  0.5279  1.0940
  468SOL    HW2 1590   5.144   3.508   3.900  0.1380 -0.5124 -0.1576
  469SOL     OW 1591   0.740   4.744   2.590  0.6033 -0.3085  0.0083
  469SOL    HW1 1592   0.779   4.720   2.501 -0.3401 -0.8796 -0.2638
  469SOL    HW2 1593   0.749   4.842   2.605  2.7088 -0.4858  0.2397
  470SOL     OW 1594   2.222   2.513   5.381  0.5574 -0.2076 -0.2700
  470SOL    HW1 1595   2.223   2.558   5.470  0.0973 -2.2519  0.8253
  470SOL    HW2 1596   2.316   2.506   5.346  1.1081 -1.8495  1.3992
  471SOL     OW 1597   3.611   2.168   0.388  0.0878  0.0903 -0.2213
  471SOL    HW1 1598   3.664   2.239   0.435  0.1567  0.1448 -0.3796
  471SOL    HW2 1599   3.668   2.126   0.318  0.1431 -0.3260  0.0721
  472SOL     OW 1600   1.293   2.395   6.531  0.4761 -0.2845  0.6206
  472SOL    HW1 1601   1.268   2.369   6.438 -0.1224  2.0062  0.0780
  472SOL    HW2 1602   1.212   2.390   6.589  0.2044  0.8422  0.3687
  473SOL     OW 1603   3.172   4.782   4.671 -0.0070  0.6184  0.2543
  473SOL    HW1 1604   3.140   4.701   4.719  0.8505  0.4412  0.5507
  473SOL    HW2 1605   3.122   4.862   4.703 -1.0178  0.1797 -0.2023
  474SOL     OW 1606   0.735   3.442   3.054  0.4765 -0.2736 -0.4987
  474SOL    HW1 1607   0.690   3.456   3.142 -0.0793 -3.2600 -0.1912
  474SOL    HW2 1608   0.669   3.455   2.980  0.6021  0.9193 -0.4147
  475SOL     OW 1609   6.450   4.339   1.768  0.1051  0.4278 -0.3297
  475SOL    HW1 1610   6.422   4.435   1.761 -0.6895  0.3256  1.2110
  475SOL    HW2 1611   6.431   4.305   1.860  0.5839 -1.1577 -0.7916
  476SOL     OW 1612   5.978   3.954   1.359  0.0488  0.2710  0.0309
  476SOL    HW1 1613   5.899   3.903   1.326 -0.4897  1.4352 -0.5643
  476SOL    HW2 1614   5.995   3.931   1.454 -0.3070 -0.8380 -0.1607
  477SOL     OW 1615   5.430   4.514   0.577  0.6447 -0.3251 -0.4151
  477SOL    HW1 1616   5.465   4.608   0.569  1.4390 -0.5931 -0.1804
  477SOL    HW2 1617   5.445   4.467   0.490  1.0330 -0.4907 -0.2614
  478SOL     OW 1618   5.571   3.137   6.364  0.9275  0.0133 -0.4329
  478SOL    HW1 1619   5.548   3.044   6.336 -1.4550 -0.1741  1.7913
  478SOL    HW2 1620   5.506   3.202   6.324  2.1913  0.7106 -1.4579
  479SOL     OW 1621   1.250   4.170   4.284  0.4360 -0.0280  0.3566
  479SOL    HW1 1622   1.329   4.144   4.339 -0.5144 -2.6104  0.6258
  479SOL    HW2 1623   1.277   4.178   4.188  0.7744 -2.5374  0.1850
  480SOL     OW 1624   1.839   2.358   4.033  0.1158  0.1976  0.1856
  480SOL    HW1 1625   1.809   2.381   3.941 -0.7819 -0.3864  0.3177
  480SOL    HW2 1626   1.933   2.388   4.046  1.4768 -2.5855 -2.0321
  481SOL     OW 1627   6.486   2.698   3.976 -0.4295 -0.3312 -0.2883
  481SOL    HW1 1628   6.450   2.738   3.892 -0.9561 -1.0278 -0.4076
  481SOL    HW2 1629   6.585   2.712   3.980 -0.6101  1.1139 -0.2402
  482SOL     OW 1630   5.550   4.341   5.689 -0.1635  0.8491  0.0923
  482SOL    HW1 1631   5.575   4.364   5.783  0.8358  0.0471  0.0456
  482SOL    HW2 1632   5.451   4.328   5.682 -0.1450 -0.0749  1.2731
  483SOL     OW 1633   0.536   3.704   0.178 -0.4523  0.3164 -0.4197
  483SOL    HW1 1634   0.500   3.705   0.084 -0.2515 -1.0102 -0.5293
  483SOL    HW2 1635   0.477   3.648   0.236 -0.5295  1.0649  0.2453
  484SOL     OW 1636   2.310   3.076   6.639  0.1344  0.5393  0.5838
  484SOL    HW1 1637   2.263   2.999   6.597 -1.5452  1.8697 -0.0775
  484SOL    HW2 1638   2.409   3.059   6.638 -0.2196 -1.9722  1.2881
  485SOL     OW 1639   3.980   3.859   1.393  0.0197 -0.0153 -0.0462
  485SOL    HW1 1640   4.025   3.824   1.311  0.3765  3.6853 -1.6011
  485SOL    HW2 1641   3.882   3.868   1.376  0.1535  1.1461 -0.2366
  486SOL     OW 1642   5.853   4.047   1.806  0.3775  0.3550 -0.4148
  486SOL    HW1 1643   5.857   3.996   1.720 -0.5216  2.2780 -1.6599
  486SOL    HW2 1644   5.936   4.101   1.816  0.2216  0.5887 -0.3821
  487SOL     OW 1645   2.372   4.768   0.305  0.1790 -0.0298  0.2285
  487SOL    HW1 1646   2.359   4.703   0.380 -0.2422  1.3590  1.4065
  487SOL    HW2 1647   2.430   4.844   0.336 -2.5867  2.2399  0.2648
  488SOL     OW 1648   4.947   4.324   0.097 -0.0566 -0.1980  0.3016
  488SOL    HW1 1649   4.919   4.350   0.004  0.9089 -2.9584 -0.8620
  488SOL    HW2 1650   4.987   4.403   0.143 -1.5196  1.5179 -1.1984
  489SOL     OW 1651   6.754   2.724   2.958  0.3468 -0.1888 -0.3469
  489SOL    HW1 1652   6.798   2.707   3.046  0.5862 -0.8237 -0.5804
  489SOL    HW2 1653   6.818   2.701   2.884  0.7933  1.9996 -0.7040
  490SOL     OW 1654   1.604   3.046   5.540  0.5911 -0.6303  0.7828
  490SOL    HW1 1655   1.634   3.059   5.634  1.8776 -1.6369  0.5382
  490SOL    HW2 1656   1.517   3.094   5.526  1.8493  2.0735  1.6173
  491SOL     OW 1657   5.953   5.016   4.475 -0.6112  0.0259  0.2076
  491SOL    HW1 1658   5.992   5.101   4.510  0.0830 -0.9650  1.9256
  491SOL    HW2 1659   5.854   5.017   4.489 -0.3184 -0.5238  2.7476
  492SOL     OW 1660   6.826   4.640   0.746 -1.0853  0.6725  0.2299
  492SOL    HW1 1661   6.893   4.593   0.688 -0.5608 -0.5865  1.7952
  492SOL    HW2 1662   6.738   4.594   0.738 -1.1000  0.7059  0.1960
  493SOL     OW 1663   6.737   3.868   2.259  0.2358  0.1405 -0.3408
  493SOL    HW1 1664   6.790   3.952   2.271 -0.5609  0.6464 -0.3157
  493SOL    HW2 1665   6.745   3.837   2.165 -1.6022  1.7387 -1.0843
  494SOL     OW 1666   3.304   4.206   0.576  0.2259 -0.0370 -0.3110
  494SOL    HW1 1667   3.375   4.276   0.571 -0.8156  1.0288 -0.7194
  494SOL    HW2 1668   3.305   4.163   0.666 -0.6073  2.1638  0.8170
  495SOL     OW 1669   6.627   1.912   3.350 -0.3430 -0.2964  0.4512
  495SOL    HW1 1670   6.533   1.910   3.383  0.1028 -0.6096  1.7432
  495SOL    HW2 1671   6.653   1.822   3.316 -0.3447 -0.3459  0.5814
  496SOL     OW 1672   4.537   2.811   4.991  0.0398 -0.4600 -0.2026
  496SOL    HW1 1673   4.539   2.863   4.906  2.9426 -0.1195 -0.0159
  496SOL    HW2 1674   4.489   2.864   5.061  0.3287  0.6344 -0.8147
  497SOL     OW 1675   0.486   3.777   1.846  0.2737  0.3324 -0.5215
  497SOL    HW1 1676   0.568   3.744   1.892 -0.1861  0.8203  0.7021
  497SOL    HW2 1677   0.509   3.809   1.754  0.9447 -2.1598 -1.2779
  498SOL     OW 1678   2.392   4.596   0.564 -0.1875  0.2196  0.4728
  498SOL    HW1 1679   2.403   4.498   0.546 -0.8513  0.0154  1.1175
  498SOL    HW2 1680   2.344   4.608   0.651 -0.3950  1.1153  0.2384
  499SOL     OW 1681   2.317   2.903   3.633  0.5239 -0.6242 -0.2302
  499SOL    HW1 1682   2.315   2.844   3.552  1.4302 -1.1972  0.1413
  499SOL    HW2 1683   2.259   2.982   3.619  0.2328 -1.0063 -1.2205
  500SOL     OW 1684   3.360   4.920   0.395  0.1636 -0.6678  0.3722
  500SOL    HW1 1685   3.293   4.968   0.452  1.2302  1.9417 -0.3996
  500SOL    HW2 1686   3.439   4.894   0.451  0.8088  1.0769  0.3327
  501SOL     OW 1687   6.975   4.273   2.124  0.1012  0.5303  0.3671
  501SOL    HW1 1688   6.993   4.243   2.030  1.0809  1.1139  0.3508
  501SOL    HW2 1689   6.882   4.309   2.130 -0.4153 -0.6631 -0.0691
  502SOL     OW 1690   0.849   3.120   2.191  0.1832 -0.4213 -0.2523
  502SOL    HW1 1691   0.889   3.163   2.271  0.2575 -2.2150  0.7218
  502SOL    HW2 1692   0.757   3.087   2.213 -1.0351  1.6521 -1.8040
  503SOL     OW 1693   0.621   4.418   4.966  0.2536 -0.6615  0.1012
  503SOL    HW1 1694   0.558   4.342   4.953 -2.4041  1.5895 -1.4436
  503SOL    HW2 1695   0.583   4.483   5.032  1.3167  0.3963 -0.2744
  504SOL     OW 1696   6.508   3.941   1.251  0.0948  0.3901  0.1403
  504SOL    HW1 1697   6.557   4.027   1.243 -0.1415  0.4795 -0.4755
  504SOL    HW2 1698   6.482   3.910   1.159 -1.6732  0.7462  0.4875
  505SOL     OW 1699   1.836   4.530   3.262 -0.5779 -0.0254 -0.1470
  505SOL    HW1 1700   1.904   4.503   3.331 -0.2068  0.9991 -0.0868
  505SOL    HW2 1701   1.878   4.524   3.171 -1.0656 -1.3710 -0.3022
  506SOL     OW 1702   6.642   3.006   3.808  0.2817 -0.2645  0.0855
  506SOL    HW1 1703   6.739   2.983   3.800  0.7423  0.3377  2.9409
  506SOL    HW2 1704   6.623   3.037   3.901 -2.8106 -0.9633 -0.2297
  507SOL     OW 1705   6.373   2.342   5.510  0.2481 -0.0546  0.2912
  507SOL    HW1 1706   6.282   2.383   5.505 -0.0863 -0.7805  0.3190
  507SOL    HW2 1707   6.441   2.414   5.522 -0.1944  0.6168 -1.0176
  508SOL     OW 1708   4.718   3.983   3.664  0.1347  0.1535 -0.3493
  508SOL    HW1 1709   4.788   4.033   3.613  0.6973 -1.0953 -0.8435
  508SOL    HW2 1710   4.669   3.922   3.602 -2.2960  1.8755 -0.2904
  509SOL     OW 1711   5.626   2.376   1.628  0.5684 -0.0586 -0.3477
  509SOL    HW1 1712   5.647   2.470   1.654 -0.4948  0.1977 -0.3623
  509SOL    HW2 1713   5.701   2.316   1.654  0.8023  0.6354  0.6172
  510SOL     OW 1714   0.784   4.218   2.331  0.2390  0.3324  0.2941
  510SOL    HW1 1715   0.826   4.167   2.407 -1.7898 -0.1044  1.1772
  510SOL    HW2 1716   0.754   4.307   2.363 -0.2908  0.2979 -0.0962
  511SOL     OW 1717   1.956   3.162   1.662  0.1549  0.6602 -0.1096
  511SOL    HW1 1718   2.040   3.139   1.613  1.3498  3.0997  0.6680
  511SOL    HW2 1719   1.877   3.135   1.606  1.4212 -1.0571 -1.1589
  512SOL     OW 1720   3.432   2.450   5.382 -0.0613  0.1361 -0.0773
  512SOL    HW1 1721   3.519   2.419   5.421  0.3716  1.2438 -0.1224
  512SOL    HW2 1722   3.448   2.531   5.326 -1.1997  0.6817  0.3544
  513SOL     OW 1723   5.588   2.791   4.513 -0.2821 -0.5006 -0.2802
  513SOL    HW1 1724   5.641   2.769   4.595 -0.2436 -0.9286 -0.4180
  513SOL    HW2 1725   5.647   2.837   4.446 -0.0521 -1.0799 -0.4799
  514SOL     OW 1726   3.320   2.663   3.916 -0.2343 -0.2864  0.3717
  514SOL    HW1 1727   3.370   2.609   3.983 -1.5928 -0.3361  1.3890
  514SOL    HW2 1728   3.358   2.756   3.914  0.1037 -0.4082  0.8878
  515SOL     OW 1729   1.749   2.427   5.380  0.1728  0.0062 -0.0679
  515SOL    HW1 1730   1.800   2.429   5.294  0.4581 -0.4246  0.0875
  515SOL    HW2 1731   1.651   2.436   5.360  0.1832 -0.7392 -0.4946
  516SOL     OW 1732   0.063   2.620   6.154 -0.1076 -0.0630 -0.4503
  516SOL    HW1 1733   0.156   2.595   6.126  0.7481  0.9057  1.3867
  516SOL    HW2 1734   0.045   2.585   6.246 -1.0423  0.9808 -0.2223
  517SOL     OW 1735   5.221   2.176   4.773  0.3694 -0.6904  0.0729
  517SOL    HW1 1736   5.176   2.216   4.853  0.4134  0.4431 -0.4554
  517SOL    HW2 1737   5.318   2.164   4.793  0.2518 -1.0872  0.4341
  518SOL     OW 1738   0.926   3.104   6.459  0.1092  0.4840 -0.2445
  518SOL    HW1 1739   0.888   3.196   6.450  0.7073  0.8217  0.5977
  518SOL    HW2 1740   0.977   3.081   6.376  2.6740  2.2160  0.7302
  519SOL     OW 1741   3.212   4.556   6.199  0.4130  0.0202 -0.2068
  519SOL    HW1 1742   3.239   4.481   6.139 -0.7531 -0.3572 -0.2841
  519SOL    HW2 1743   3.160   4.520   6.276 -1.4275  0.8440 -1.0021
  520SOL     OW 1744   1.117   3.914   1.586  0.7908 -0.4299 -0.2593
  520SOL    HW1 1745   1.086   4.008   1.595 -1.7854 -1.2791  0.6952
  520SOL    HW2 1746   1.151   3.898   1.494  1.0686  1.3482 -0.4978
  521SOL     OW 1747   1.600   4.600   0.071  0.0966 -0.0057 -0.0629
  521SOL    HW1 1748   1.672   4.669   0.081  0.0618 -0.2694  2.7672
  521SOL    HW2 1749   1.632   4.528   0.009  1.4909  0.8419 -0.3756
  522SOL     OW 1750   2.392   4.128   6.987  0.5033 -0.1362 -0.6377
  522SOL    HW1 1751   2.378   4.226   6.971  2.5410 -0.1153 -2.9945
  522SOL    HW2 1752   2.307   4.078   6.969 -0.9380  1.2123  1.8341
  523SOL     OW 1753   4.153   2.329   4.671 -0.0951  0.3348  0.3493
  523SOL    HW1 1754   4.244   2.362   4.645  0.1113 -0.0860  0.5298
  523SOL    HW2 1755   4.095   2.324   4.590  0.2444 -0.0307  0.1267
  524SOL     OW 1756   0.530   3.920   3.120  0.1332  0.1732 -0.2643
  524SOL    HW1 1757   0.444   3.871   3.139 -0.4985  2.0126  2.0187
  524SOL    HW2 1758   0.601   3.890   3.183 -0.4982  2.6372  1.7674
  525SOL     OW 1759   1.840   4.128   2.900 -0.3873  0.3835 -0.0713
  525SOL    HW1 1760   1.831   4.063   2.825 -0.9135  0.3700 -0.0003
  525SOL    HW2 1761   1.750   4.163   2.925 -0.5598 -1.5106  2.2430
  526SOL     OW 1762   3.022   3.812   6.905 -0.0012  0.5688  0.0899
  526SOL    HW1 1763   3.118   3.788   6.910 -0.5574 -1.9852 -0.1993
  526SOL    HW2 1764   2.991   3.806   6.810 -1.0276 -1.3561  0.4974
  527SOL     OW 1765   3.226   3.332   1.758 -0.1861  0.2202 -0.4520
  527SOL    HW1 1766   3.262   3.266   1.692  2.4124  0.3554  0.7205
  527SOL    HW2 1767   3.276   3.418   1.750  0.7508  0.0094  2.1088
  528SOL     OW 1768   0.622   4.210   0.602  0.2658  1.1111 -0.1356
  528SOL    HW1 1769   0.560   4.187   0.526  1.4995  2.0953 -1.5127
  528SOL    HW2 1770   0.628   4.309   0.611  0.7284  1.0129  0.7617
  529SOL     OW 1771   2.669   2.360   4.335 -0.4728  0.6071  0.3671
  529SOL    HW1 1772   2.590   2.405   4.375  0.1992  0.1261  2.3676
  529SOL    HW2 1773   2.731   2.330   4.408  0.4535 -1.0463 -1.0167
  530SOL     OW 1774   4.357   4.935   3.282  0.3959 -0.2473  0.3046
  530SOL    HW1 1775   4.398   4.881   3.355  0.3036 -1.8985 -0.8067
  530SOL    HW2 1776   4.420   5.008   3.255  0.4053  0.4139  2.0252
  531SOL     OW 1777   2.419   4.241   6.166 -0.7563  0.0621 -0.7408
  531SOL    HW1 1778   2.512   4.212   6.186 -1.3718 -0.7373  1.1865
  531SOL    HW2 1779   2.404   4.240   6.067  0.9340 -0.8792 -1.0173
  532SOL     OW 1780   2.817   2.566   1.349  0.0433 -0.1157 -0.0653
  532SOL    HW1 1781   2.905   2.561   1.395  0.4664  2.2105 -0.4725
  532SOL    HW2 1782   2.748   2.601   1.413  0.1391  1.0276 -0.5692
  533SOL     OW 1783   0.474   3.990   2.654 -0.1912 -0.0216 -0.1281
  533SOL    HW1 1784   0.485   3.932   2.573 -2.2461 -0.2590 -0.2866
  533SOL    HW2 1785   0.378   4.017   2.662  0.2475  1.1521  1.4628
  534SOL     OW 1786   0.693   2.646   1.786  0.5694 -0.0505 -0.3720
  534SOL    HW1 1787   0.714   2.555   1.749 -0.2046 -0.4187  0.0505
  534SOL    HW2 1788   0.775   2.685   1.828  1.2883  0.0909 -1.8595
  535SOL     OW 1789   5.224   4.457   4.611  0.3536 -0.2519  0.3667
  535SOL    HW1 1790   5.194   4.552   4.606  1.4650  0.0431 -1.8730
  535SOL    HW2 1791   5.169   4.401   4.550  1.0412 -0.6546  0.1016
  536SOL     OW 1792   6.342   2.177   1.091  0.3727  0.2907 -0.6278
  536SOL    HW1 1793   6.289   2.260   1.072  0.1116  0.1299 -0.6190
  536SOL    HW2 1794   6.304   2.101   1.038 -0.0392 -0.0474  0.1355
  537SOL     OW 1795   1.865   2.701   3.707 -0.1355 -0.0530 -0.0987
  537SOL    HW1 1796   1.837   2.758   3.630 -2.5394 -0.1049  0.6538
  537SOL    HW2 1797   1.929   2.752   3.765 -1.2024  1.4140 -0.1596
  538SOL     OW 1798   1.939   3.476   6.160  0.0289 -0.5126 -0.0867
  538SOL    HW1 1799   1.934   3.428   6.073 -1.7577 -0.9174  0.2149
  538SOL    HW2 1800   1.878   3.555   6.159  1.2103  0.4415  0.2505
  539SOL     OW 1801   1.407   3.247   6.829  0.0698  0.1062  0.0366
  539SOL    HW1 1802   1.447   3.326   6.783  3.0084 -0.7493  0.8840
  539SOL    HW2 1803   1.336   3.278   6.892 -0.3454  1.8138 -1.1903
  540SOL     OW 1804   5.527   4.632   4.075 -0.6116 -0.1713  0.5304
  540SOL    HW1 1805   5.471   4.603   4.152 -1.3917 -1.8467 -0.6198
  540SOL    HW2 1806   5.474   4.694   4.016 -0.3570  0.2937  0.7780
  541SOL     OW 1807   3.522   3.196   1.657 -0.4331  0.7460 -0.0858
  541SOL    HW1 1808   3.428   3.166   1.639  0.0507 -1.5225  0.9026
  541SOL    HW2 1809   3.580   3.173   1.580 -0.7274  2.7386 -0.9871
  542SOL     OW 1810   5.069   3.310   6.581 -0.7228 -0.3239  0.3214
  542SOL    HW1 1811   5.130   3.238   6.613 -1.0571 -0.4463  0.7001
  542SOL    HW2 1812   4.975   3.288   6.608 -0.9574 -0.2136 -0.3850
  543SOL     OW 1813   2.323   4.336   0.461 -0.0434 -0.5043  0.0710
  543SOL    HW1 1814   2.321   4.364   0.365 -2.1545  0.1754  0.2531
  543SOL    HW2 1815   2.244   4.277   0.480  0.3386 -0.6229  1.3933
  544SOL     OW 1816   3.627   4.523   3.040  0.5384 -0.0720  0.7760
  544SOL    HW1 1817   3.535   4.486   3.049  0.6872 -0.3857  1.0412
  544SOL    HW2 1818   3.670   4.529   3.131  0.4303  0.9857  0.7714
  545SOL     OW 1819   0.815   3.372   6.466 -0.6236 -1.0059  0.1277
  545SOL    HW1 1820   0.716   3.357   6.457 -0.3842 -2.4334 -0.5181
  545SOL    HW2 1821   0.836   3.399   6.560 -1.7760  0.8869 -0.1049
  546SOL     OW 1822   3.109   4.119   6.401 -0.1081  0.1682  0.3135
  546SOL    HW1 1823   3.130   4.089   6.308  1.3230  0.2753  0.5892
  546SOL    HW2 1824   3.086   4.217   6.400  1.6496  0.6098  0.2873
  547SOL     OW 1825   0.306   3.310   4.893  0.3322  0.3047 -0.1755
  547SOL    HW1 1826   0.327   3.385   4.830 -2.1217  0.7192 -0.6192
  547SOL    HW2 1827   0.295   3.225   4.841 -1.8590  0.6785 -0.4308
  548SOL     OW 1828   1.458   2.747   2.882 -0.1134  0.6176  0.0504
  548SOL    HW1 1829   1.490   2.840   2.901 -2.0200  1.2556  0.3650
  548SOL    HW2 1830   1.437   2.739   2.785  0.2158  0.4462 -0.0090
  549SOL     OW 1831   5.819   2.968   2.011  0.6139 -1.0453  0.3373
  549SOL    HW1 1832   5.838   3.055   2.057  0.9234 -0.4023 -0.9381
  549SOL    HW2 1833   5.720   2.958   1.999  0.6561  0.1814 -1.3715
  550SOL     OW 1834   3.353   4.559   0.929  0.4401 -0.3233  0.0806
  550SOL    HW1 1835   3.275   4.501   0.907 -1.3929  1.5438  1.2644
  550SOL    HW2 1836   3.356   4.637   0.866 -0.5444  1.2092  1.8040
  551SOL     OW 1837   5.288   2.612   0.124  0.5568  0.2195 -0.6148
  551SOL    HW1 1838   5.342   2.632   0.206  0.1845  1.3045 -0.6217
  551SOL    HW2 1839   5.307   2.682   0.054 -1.5109  1.1610 -0.2984
  552SOL     OW 1840   1.954   2.826   0.883  0.2877  0.2127  0.6824
  552SOL    HW1 1841   1.945   2.808   0.981 -0.8338  3.6932  1.3897
  552SOL    HW2 1842   2.031   2.889   0.868  2.6106 -2.8063 -1.2129
  553SOL     OW 1843   6.091   5.032   6.150  0.3432  0.2880  0.3400
  553SOL    HW1 1844   6.075   4.987   6.237 -4.4644  1.4223  0.3275
  553SOL    HW2 1845   6.086   4.965   6.076 -0.0231 -0.0756  0.6901
  554SOL     OW 1846   0.776   3.248   5.169 -0.0056  0.0342 -0.4492
  554SOL    HW1 1847   0.803   3.224   5.076  0.3841 -2.0873  0.1379
  554SOL    HW2 1848   0.677   3.232   5.180  0.2705 -1.6849 -0.0289
  555SOL     OW 1849   4.787   3.517   6.928 -0.3800  0.1543  0.5128
  555SOL    HW1 1850   4.882   3.516   6.897 -0.8642 -1.0673 -1.0552
  555SOL    HW2 1851   4.743   3.603   6.901 -0.1188  0.1151 -0.0345
  556SOL     OW 1852   3.757   2.588   6.211 -0.8906 -0.3026 -0.5098
  556SOL    HW1 1853   3.658   2.592   6.197 -1.0312 -0.9344  0.2466
  556SOL    HW2 1854   3.786   2.666   6.266 -1.0512 -0.3934 -0.2944
  557SOL     OW 1855   0.331   2.597   6.058  0.1848  0.1664 -0.0209
  557SOL    HW1 1856   0.418   2.552   6.038  0.3022 -0.5439  1.8416
  557SOL    HW2 1857   0.288   2.628   5.973  3.0332  2.0871 -0.9211
  558SOL     OW 1858   4.960   4.813   4.472 -0.2601 -0.0578  0.3916
  558SOL    HW1 1859   4.876   4.804   4.525  0.5210  0.8148  1.8580
  558SOL    HW2 1860   4.962   4.902   4.427 -0.2266 -0.1617  0.1894
  559SOL     OW 1861   4.006   3.041   4.911 -0.7851 -0.1309 -0.0651
  559SOL    HW1 1862   4.036   3.130   4.878  2.2014 -0.6892  0.8825
  559SOL    HW2 1863   4.001   2.976   4.836  1.1006 -0.1590 -0.1983
  560SOL     OW 1864   0.075   2.168   6.868 -0.0133  0.3469 -0.2507
  560SOL    HW1 1865   0.161   2.220   6.870  0.7438 -0.8355 -0.8733
  560SOL    HW2 1866   0.052   2.138   6.960 -0.1842  1.3269  0.0367
  561SOL     OW 1867   0.067   2.405   4.937 -0.3458 -0.2022  0.3451
  561SOL    HW1 1868   0.056   2.497   4.899 -1.3229 -0.2219  0.5494
  561SOL    HW2 1869   0.140   2.357   4.889 -0.2660  0.4523 -0.1982
  562SOL     OW 1870   2.073   2.080   6.403 -0.1990  0.7247  0.0392
  562SOL    HW1 1871   1.974   2.068   6.411 -0.1268  1.2482  2.5194
  562SOL    HW2 1872   2.093   2.175   6.380 -0.2775  1.0364  1.1702
  563SOL     OW 1873   2.513   4.878   2.735 -0.3211  0.1831 -0.8198
  563SOL    HW1 1874   2.555   4.791   2.760  2.6637  1.3773 -1.1901
  563SOL    HW2 1875   2.482   4.925   2.817 -1.3190 -0.8923 -0.5545
  564SOL     OW 1876   6.910   4.814   0.928 -0.3392  1.1860 -0.6905
  564SOL    HW1 1877   6.873   4.744   0.867 -1.2815  0.9649  0.0900
  564SOL    HW2 1878   6.981   4.866   0.881 -0.3102  0.3492 -1.6101
  565SOL     OW 1879   2.645   2.372   5.287  0.3057  0.1261  0.0113
  565SOL    HW1 1880   2.666   2.450   5.346 -1.1118 -0.7778  1.8297
  565SOL    HW2 1881   2.695   2.381   5.201  0.4252  2.8619  0.2561
  566SOL     OW 1882   2.604   4.705   4.931 -0.2057  0.0331 -0.4728
  566SOL    HW1 1883   2.582   4.753   4.846 -1.3100  0.2814 -0.0673
  566SOL    HW2 1884   2.520   4.669   4.971  0.3287 -0.2700  0.4023
  567SOL     OW 1885   1.339   3.606   4.680  0.4608  0.4051  0.1690
  567SOL    HW1 1886   1.349   3.550   4.763  1.9148  0.3847 -0.0030
  567SOL    HW2 1887   1.385   3.561   4.604 -0.5810  0.5890 -0.5935
  568SOL     OW 1888   1.997   3.407   5.548 -0.1856  0.1716 -0.8531
  568SOL    HW1 1889   1.924   3.444   5.492 -0.8202 -2.2567 -1.7507
  568SOL    HW2 1890   1.964   3.327   5.598  1.4132  0.0116  0.0184
  569SOL     OW 1891   6.821   3.723   4.974  0.2148  0.1899  0.6443
  569SOL    HW1 1892   6.907   3.672   4.975 -0.2169 -0.5931 -0.5600
  569SOL    HW2 1893   6.819   3.785   4.896 -0.7428 -0.5850  0.0293
  570SOL     OW 1894   2.279   3.190   5.018 -0.3142 -0.0284  0.6288
  570SOL    HW1 1895   2.219   3.269   5.003 -1.6245 -1.1616 -0.3485
  570SOL    HW2 1896   2.367   3.221   5.054 -0.4013  1.9665 -0.7378
  571SOL     OW 1897   3.496   2.894   1.523  0.2962  0.2140 -0.0919
  571SOL    HW1 1898   3.567   2.824   1.515  1.6252  1.6067 -1.3221
  571SOL    HW2 1899   3.424   2.862   1.584  1.5328 -1.6282  0.4975
  572SOL     OW 1900   3.567   3.196   1.922 -0.4611 -0.3181 -0.4835
  572SOL    HW1 1901   3.568   3.227   1.826 -1.1445 -1.8490 -1.0106
  572SOL    HW2 1902   3.478   3.157   1.943 -0.9750  1.6873  1.3785
  573SOL     OW 1903   3.201   4.695   0.299 -0.2651  0.7288  0.0150
  573SOL    HW1 1904   3.114   4.712   0.254 -1.6212 -1.3130  1.6317
  573SOL    HW2 1905   3.242   4.781   0.329 -1.6634  1.7335 -0.8803
  574SOL     OW 1906   4.837   3.303   5.711 -0.2499 -0.1776 -1.0516
  574SOL    HW1 1907   4.765   3.335   5.650  0.0108 -0.2352 -1.3931
  574SOL    HW2 1908   4.849   3.368   5.786 -1.0197 -0.4340 -0.6974
  575SOL     OW 1909   3.545   4.708   3.310 -0.1476 -0.7017  0.0567
  575SOL    HW1 1910   3.609   4.745   3.243 -0.3800  0.5408  0.5029
  575SOL    HW2 1911   3.579   4.727   3.402 -1.4744  0.6081  0.3122
  576SOL     OW 1912   6.732   3.000   2.901 -0.4525  0.0472 -0.1621
  576SOL    HW1 1913   6.745   2.901   2.910  0.5449  0.3491  2.2398
  576SOL    HW2 1914   6.818   3.047   2.919 -0.9820  1.3905 -0.9977
  577SOL     OW 1915   1.052   3.518   4.398 -0.5406 -0.6038 -0.7037
  577SOL    HW1 1916   1.007   3.572   4.326 -1.1073 -1.1591 -0.7744
  577SOL    HW2 1917   1.099   3.441   4.357  0.6882  0.1007 -0.6500
  578SOL     OW 1918   4.271   4.307   5.830  0.3594  0.5155 -0.0421
  578SOL    HW1 1919   4.324   4.232   5.870 -0.3946  0.5833  1.1321
  578SOL    HW2 1920   4.184   4.272   5.795 -0.5692  0.9978  1.6725
  579SOL     OW 1921   1.927   4.149   6.950 -0.0539  0.7032  0.3066
  579SOL    HW1 1922   1.851   4.101   6.993 -0.7067  0.9125 -0.5802
  579SOL    HW2 1923   2.008   4.142   7.008 -0.2555 -1.0336  0.4529
  580SOL     OW 1924   6.248   4.821   2.250  0.5175  0.1823  0.3517
  580SOL    HW1 1925   6.343   4.808   2.219  0.3027 -1.1603  0.2159
  580SOL    HW2 1926   6.246   4.828   2.349  0.5167 -2.6544  0.6251
  581SOL     OW 1927   1.565   2.620   6.864  0.0345  0.2716 -0.3570
  581SOL    HW1 1928   1.499   2.547   6.845  1.9540 -1.4778 -0.6554
  581SOL    HW2 1929   1.593   2.615   6.960  0.7727  0.1010 -0.5803
  582SOL     OW 1930   4.167   3.623   0.943 -0.2981  0.7287  0.3513
  582SOL    HW1 1931   4.254   3.601   0.898 -0.1301  2.1921 -0.1100
  582SOL    HW2 1932   4.102   3.655   0.874 -1.0224  0.1801  0.7750
  583SOL     OW 1933   3.012   1.867   3.199 -0.1966  0.1796 -0.5858
  583SOL    HW1 1934   3.092   1.910   3.156 -2.2265  2.6539 -2.1908
  583SOL    HW2 1935   3.028   1.769   3.208  2.9488  0.5499 -0.8785
  584SOL     OW 1936   2.203   3.635   2.853  0.1492  0.0752  0.0924
  584SOL    HW1 1937   2.104   3.642   2.846  0.1982  2.4930  0.8859
  584SOL    HW2 1938   2.243   3.635   2.761 -0.5284  0.5267 -0.2101
  585SOL     OW 1939   4.687   4.443   1.548  0.0345 -0.2428 -0.0778
  585SOL    HW1 1940   4.771   4.390   1.541 -0.2839 -1.1544  2.2492
  585SOL    HW2 1941   4.619   4.393   1.602 -1.6007  0.9777 -0.9039
  586SOL     OW 1942   6.886   3.950   0.471  0.1062 -0.2102  0.7990
  586SOL    HW1 1943   6.796   3.992   0.483  0.9571  1.4740  1.5633
  586SOL    HW2 1944   6.918   3.914   0.558  0.4774 -0.1490  0.6908
  587SOL     OW 1945   2.882   3.853   0.131 -0.2408 -0.6444 -0.1534
  587SOL    HW1 1946   2.785   3.866   0.115 -0.0383 -0.7133 -1.6046
  587SOL    HW2 1947   2.927   3.827   0.045  1.1343 -0.1317  0.3782
  588SOL     OW 1948   2.658   2.812   5.602  0.2606 -0.5902  0.0782
  588SOL    HW1 1949   2.620   2.896   5.563  2.1968  0.0217 -0.6184
  588SOL    HW2 1950   2.650   2.816   5.702 -0.9467 -0.2548 -0.0084
  589SOL     OW 1951   1.962   4.227   6.047  0.1834  0.0260  0.7014
  589SOL    HW1 1952   1.951   4.128   6.049 -0.6412  0.1135  0.9960
  589SOL    HW2 1953   1.886   4.270   6.096  0.1068  0.8360 -0.0945
  590SOL     OW 1954   6.343   2.342   2.557  0.3162  0.4652 -0.0063
  590SOL    HW1 1955   6.401   2.363   2.635 -1.6144  1.4091  1.2597
  590SOL    HW2 1956   6.364   2.404   2.482  1.2049  0.5198  0.2774
  591SOL     OW 1957   3.630   3.211   3.034  0.0809  0.2909 -1.0010
  591SOL    HW1 1958   3.651   3.266   3.115  3.5955 -0.5136 -1.2076
  591SOL    HW2 1959   3.588   3.125   3.063  1.3464 -0.0145  0.0539
  592SOL     OW 1960   5.851   2.204   5.466 -0.2047 -0.6826  1.2672
  592SOL    HW1 1961   5.761   2.162   5.454  0.4564 -1.5888 -1.0969
  592SOL    HW2 1962   5.872   2.262   5.387  2.0469 -2.0233  0.7802
  593SOL     OW 1963   1.291   4.251   4.675  0.0842  0.3517  0.8212
  593SOL    HW1 1964   1.207   4.305   4.681 -1.2668 -1.4737 -0.4532
  593SOL    HW2 1965   1.322   4.227   4.767 -3.3744 -2.6002  1.4440
  594SOL     OW 1966   3.273   4.007   2.936 -0.0953  0.1677  0.6691
  594SOL    HW1 1967   3.190   4.018   2.991  0.1166  0.7334  0.8827
  594SOL    HW2 1968   3.323   3.926   2.967  0.3018  0.7788  1.6942
  595SOL     OW 1969   5.216   3.861   2.217  0.2241 -0.8884 -0.1604
  595SOL    HW1 1970   5.218   3.961   2.227  0.6408 -0.9380  0.2679
  595SOL    HW2 1971   5.201   3.820   2.307 -1.2060 -1.1773 -0.4993
  596SOL     OW 1972   3.490   3.349   5.770  0.3628 -0.1497  0.5153
  596SOL    HW1 1973   3.390   3.357   5.772  0.1593 -0.7510 -2.6670
  596SOL    HW2 1974   3.525   3.352   5.864 -2.4479  1.9406  1.6413
  597SOL     OW 1975   2.922   2.755   3.619 -0.2689 -0.1035 -0.2816
  597SOL    HW1 1976   2.857   2.777   3.546 -0.5797 -1.0869 -0.3188
  597SOL    HW2 1977   2.892   2.797   3.705 -0.6915 -0.1418 -0.4079
  598SOL     OW 1978   5.286   3.314   6.877 -0.1521  0.4150  0.5784
  598SOL    HW1 1979   5.349   3.238   6.891 -0.5062  0.1808  0.9018
  598SOL    HW2 1980   5.338   3.398   6.862  0.2387  0.1487  0.4413
  599SOL     OW 1981   4.737   3.616   5.245 -0.5098 -0.5432  0.3256
  599SOL    HW1 1982   4.798   3.679   5.293  0.0731  0.0090 -1.1057
  599SOL    HW2 1983   4.752   3.523   5.279  2.9215 -0.8286 -1.5861
  600SOL     OW 1984   1.094   2.720   6.640 -0.3536 -0.2490  0.3216
  600SOL    HW1 1985   1.123   2.816   6.634 -2.2531  0.3524  0.1622
  600SOL    HW2 1986   1.144   2.675   6.714  2.5603  0.0775 -1.3172
  601SOL     OW 1987   6.332   3.682   3.474  0.2313 -0.1249 -0.0038
  601SOL    HW1 1988   6.282   3.721   3.396  0.0195  0.5442  0.4526
  601SOL    HW2 1989   6.373   3.595   3.448 -0.5670 -0.3336 -0.6064
  602SOL     OW 1990   1.989   4.577   3.716  0.2744  0.4837 -0.2660
  602SOL    HW1 1991   1.954   4.493   3.756 -0.5283  0.4516 -1.0011
  602SOL    HW2 1992   1.916   4.646   3.716  0.3532  0.5850 -1.3296
  603SOL     OW 1993   6.192   3.496   5.522  0.9461  0.1068 -0.3818
  603SOL    HW1 1994   6.240   3.439   5.589  1.7836  0.8396 -0.3377
  603SOL    HW2 1995   6.220   3.470   5.430  0.7118 -0.0926 -0.3973
  604SOL     OW 1996   6.544   2.425   6.857  0.4896 -0.2337 -0.3167
  604SOL    HW1 1997   6.481   2.385   6.924 -2.4235  0.9999 -2.1112
  604SOL    HW2 1998   6.560   2.360   6.783  0.2546 -0.0906 -0.4956
  605SOL     OW 1999   6.272   3.126   1.639  0.7862  0.0982  0.4317
  605SOL    HW1 2000   6.347   3.082   1.688  0.9504  1.3258  1.3174
  605SOL    HW2 2001   6.256   3.077   1.553  2.5838 -0.2002  0.2157
  606SOL     OW 2002   6.744   2.683   4.063 -0.6843  0.2388 -0.0146
  606SOL    HW1 2003   6.835   2.716   4.090  0.4366 -1.4049 -1.4918
  606SOL    HW2 2004   6.723   2.599   4.113 -0.7100 -0.2042 -0.7584
  607SOL     OW 2005   2.921   2.127   4.471  0.0355 -0.0056 -0.5344
  607SOL    HW1 2006   2.962   2.126   4.380 -0.9265  1.3675 -1.0215
  607SOL    HW2 2007   2.989   2.099   4.539  1.1732  0.2984 -1.5141
  608SOL     OW 2008   3.659   4.438   2.790 -0.0013  0.2273 -0.3274
  608SOL    HW1 2009   3.674   4.519   2.733  1.7680 -0.3248 -0.6819
  608SOL    HW2 2010   3.634   4.468   2.883 -0.8996  1.1412 -0.8414
  609SOL     OW 2011   6.564   3.406   4.883 -0.3218  0.4364 -0.0817
  609SOL    HW1 2012   6.565   3.402   4.983  2.7801  3.1235  0.1700
  609SOL    HW2 2013   6.501   3.337   4.847 -0.4942 -1.5708  3.6225
  610SOL     OW 2014   4.638   2.798   3.640 -0.2012 -0.1271  0.2763
  610SOL    HW1 2015   4.669   2.879   3.692 -2.3606  0.7598  0.2657
  610SOL    HW2 2016   4.615   2.725   3.704 -0.1945 -0.0255  0.3961
  611SOL     OW 2017   4.822   4.485   6.398 -0.7332 -0.2338  0.2341
  611SOL    HW1 2018   4.876   4.505   6.480  1.9981 -0.1864 -1.4751
  611SOL    HW2 2019   4.725   4.500   6.419 -0.0852  0.6314  3.1749
  612SOL     OW 2020   5.200   3.875   4.231 -0.3512 -0.1528 -0.2784
  612SOL    HW1 2021   5.254   3.797   4.200 -1.1800 -0.7186 -0.3379
  612SOL    HW2 2022   5.156   3.919   4.153  1.8308  1.7536 -0.5403
  613SOL     OW 2023   5.506   4.123   6.675 -0.1141 -0.7546 -0.4436
  613SOL    HW1 2024   5.546   4.145   6.764  1.0077 -0.1508 -1.0802
  613SOL    HW2 2025   5.450   4.040   6.683  1.7720 -2.0077  0.3314
  614SOL     OW 2026   3.298   3.794   6.950  0.3475  0.2514  0.0157
  614SOL    HW1 2027   3.338   3.850   7.023 -1.3332 -0.7499  1.8008
  614SOL    HW2 2028   3.292   3.699   6.979 -1.3712 -0.0037 -0.9597
  615SOL     OW 2029   0.055   3.737   3.498 -0.5938 -0.7253 -0.3580
  615SOL    HW1 2030   0.003   3.714   3.415  1.1691 -2.7691 -0.9656
  615SOL    HW2 2031   0.002   3.803   3.552 -2.4656 -0.4572 -2.3501
  616SOL     OW 2032   4.145   2.794   5.391 -0.1029 -0.6739 -0.5310
  616SOL    HW1 2033   4.242   2.811   5.409 -0.1366 -0.0934 -0.8658
  616SOL    HW2 2034   4.116   2.846   5.311 -0.7486 -0.6424 -0.2872
  617SOL     OW 2035   3.488   3.656   1.073  0.3844  0.3756 -0.2199
  617SOL    HW1 2036   3.447   3.742   1.106  0.5634  0.0734  0.8539
  617SOL    HW2 2037   3.580   3.647   1.111  0.3055 -0.3673 -0.1909
  618SOL     OW 2038   1.751   4.359   6.977  0.2955 -0.0703  0.1680
  618SOL    HW1 2039   1.720   4.330   7.067 -0.5055 -0.1007 -0.1108
  618SOL    HW2 2040   1.833   4.308   6.952  0.1465 -0.5278  0.6010
  619SOL     OW 2041   4.813   2.808   5.132 -0.0309 -0.2441  0.3200
  619SOL    HW1 2042   4.736   2.836   5.075  0.1532  0.0606  0.2205
  619SOL    HW2 2043   4.896   2.803   5.076 -0.4919 -3.4344 -0.2621
  620SOL     OW 2044   2.443   3.557   4.412 -0.2149  0.1937  0.2124
  620SOL    HW1 2045   2.344   3.544   4.423  0.0407 -2.0818  0.2632
  620SOL    HW2 2046   2.469   3.644   4.452 -2.0106  0.2530  1.3887
  621SOL     OW 2047   2.661   2.487   3.584 -0.5664  0.4449 -0.1382
  621SOL    HW1 2048   2.609   2.435   3.653 -0.6835 -0.2501 -0.7418
  621SOL    HW2 2049   2.659   2.584   3.608 -0.3716  0.1874  0.9914
  622SOL     OW 2050   6.724   3.337   6.819 -0.0413  0.5552 -0.2417
  622SOL    HW1 2051   6.639   3.380   6.849 -0.5302  0.1967 -1.0856
  622SOL    HW2 2052   6.707   3.283   6.737  0.3062 -2.1160  1.3292
  623SOL     OW 2053   0.240   4.324   6.701  0.3648 -0.3033  0.6353
  623SOL    HW1 2054   0.146   4.326   6.666  0.2777 -1.9255  0.7184
  623SOL    HW2 2055   0.243   4.269   6.784  1.8139 -2.4135 -0.7252
  624SOL     OW 2056   5.577   2.403   3.916 -0.6470  0.3703  0.7398
  624SOL    HW1 2057   5.641   2.337   3.956 -0.0685  1.8269  2.3605
  624SOL    HW2 2058   5.629   2.477   3.872 -1.2795 -0.2776 -1.2358
  625SOL     OW 2059   3.533   4.697   2.110 -0.7719 -0.2471  0.6637
  625SOL    HW1 2060   3.622   4.662   2.139 -0.6803 -0.0326  0.6410
  625SOL    HW2 2061   3.494   4.635   2.042 -1.2575 -1.0841  1.6625
  626SOL     OW 2062   1.043   3.634   6.232  0.0357  0.5526  0.1983
  626SOL    HW1 2063   1.047   3.676   6.141 -0.7559  0.2136 -0.0048
  626SOL    HW2 2064   1.095   3.548   6.231  0.9703  1.1022  0.3882
  627SOL     OW 2065   1.515   2.658   0.612  0.2505 -0.5381 -0.0253
  627SOL    HW1 2066   1.543   2.743   0.657 -1.8021  0.4330 -0.4472
  627SOL    HW2 2067   1.445   2.679   0.543 -1.7162 -2.7565  1.1857
  628SOL     OW 2068   0.206   4.424   1.852 -0.4121 -0.1337  0.3431
  628SOL    HW1 2069   0.233   4.370   1.931  0.8778  0.1672  0.1187
  628SOL    HW2 2070   0.199   4.521   1.879  2.6038  0.3829 -0.4461
  629SOL     OW 2071   5.427   4.461   0.306 -0.8954 -0.2527 -0.0134
  629SOL    HW1 2072   5.514   4.488   0.264  0.5427  0.7529  3.2800
  629SOL    HW2 2073   5.367   4.422   0.236  1.2244  1.2725 -2.9121
  630SOL     OW 2074   6.599   2.939   2.070 -0.3155 -0.1516 -0.4892
  630SOL    HW1 2075   6.551   3.002   2.009 -0.5668 -1.2483 -1.4629
  630SOL    HW2 2076   6.535   2.870   2.104  0.3009 -0.8662 -0.7661
  631SOL     OW 2077   6.116   2.806   0.657  0.0167 -0.8753 -0.0986
  631SOL    HW1 2078   6.182   2.818   0.583  0.4538 -0.6097  0.3306
  631SOL    HW2 2079   6.093   2.895   0.696 -1.2031 -0.8763 -0.7580
  632SOL     OW 2080   1.694   3.045   6.199 -0.0407  0.3682  0.2012
  632SOL    HW1 2081   1.649   3.113   6.141  0.9277  0.8110 -0.0657
  632SOL    HW2 2082   1.643   3.035   6.284 -0.3477  1.2450  0.1355
  633SOL     OW 2083   1.081   3.312   6.773  0.0337 -0.0167 -0.3031
  633SOL    HW1 2084   1.087   3.215   6.749 -3.5363 -1.4550  3.3102
  633SOL    HW2 2085   1.156   3.335   6.835 -0.1733 -1.1159  0.3973
  634SOL     OW 2086   1.996   2.271   5.033  0.2084  0.4609 -0.0628
  634SOL    HW1 2087   1.919   2.217   5.065 -0.9369  2.0909  0.0760
  634SOL    HW2 2088   2.014   2.346   5.097  2.1346 -0.0413  0.0669
  635SOL     OW 2089   2.515   2.939   0.719  0.1947  0.2710 -1.1077
  635SOL    HW1 2090   2.445   2.913   0.651 -1.7448  0.1203  0.8159
  635SOL    HW2 2091   2.590   2.873   0.716 -1.6187 -1.9638 -0.6720
  636SOL     OW 2092   1.706   3.113   5.292 -0.3371  0.4977 -0.3909
  636SOL    HW1 2093   1.707   3.089   5.389  0.4367  1.0686 -0.2469
  636SOL    HW2 2094   1.622   3.079   5.250  0.0372 -1.1280  0.1191
  637SOL     OW 2095   6.639   4.797   5.800 -0.3703 -0.5282 -0.8524
  637SOL    HW1 2096   6.718   4.740   5.781 -1.0594 -1.4013 -1.1639
  637SOL    HW2 2097   6.566   4.741   5.839 -1.4013 -0.0662 -2.0582
  638SOL     OW 2098   3.942   4.453   2.993  0.1612  0.4059  0.3092
  638SOL    HW1 2099   3.850   4.464   2.955  0.3348  0.0677 -0.2328
  638SOL    HW2 2100   3.937   4.445   3.092 -0.3740  0.6272  0.2992
  639SOL     OW 2101   3.064   2.175   2.198  0.1661 -0.4563  0.3171
  639SOL    HW1 2102   2.997   2.102   2.182  0.4095 -0.8652  1.1245
  639SOL    HW2 2103   3.018   2.253   2.241 -0.0351 -0.2358 -0.2816
  640SOL     OW 2104   2.151   4.220   0.184 -0.2345  0.0054  0.5778
  640SOL    HW1 2105   2.155   4.310   0.143 -0.3191  0.2999  1.1990
  640SOL    HW2 2106   2.064   4.207   0.231 -0.0813 -0.2523  0.8051
  641SOL     OW 2107   3.209   2.939   6.444  0.2729  0.0613  0.7659
  641SOL    HW1 2108   3.237   2.926   6.349  0.7504 -0.3027  0.9557
  641SOL    HW2 2109   3.114   2.908   6.456 -0.3340  1.5386  0.0654
  642SOL     OW 2110   3.444   3.101   4.513 -0.3648 -1.1330  0.1719
  642SOL    HW1 2111   3.505   3.144   4.580  0.9086 -3.3280  0.5443
  642SOL    HW2 2112   3.355   3.085   4.555 -0.3306 -0.3806  0.5522
  643SOL     OW 2113   0.328   4.275   0.631 -0.2937 -0.0483 -0.3399
  643SOL    HW1 2114   0.229   4.287   0.631 -0.0957  1.8844 -0.8427
  643SOL    HW2 2115   0.350   4.178   0.636 -2.2051 -0.5152 -0.3955
  644SOL     OW 2116   1.207   2.647   6.871 -0.2546 -0.4851 -0.0275
  644SOL    HW1 2117   1.276   2.578   6.850  0.4806 -0.0007  0.7666
  644SOL    HW2 2118   1.234   2.699   6.952 -1.4496 -0.1443  0.1774
  645SOL     OW 2119   5.150   4.146   6.784 -0.4448  0.8042 -0.9002
  645SOL    HW1 2120   5.184   4.169   6.693 -0.2095  0.5650 -0.8736
  645SOL    HW2 2121   5.063   4.097   6.776 -1.0774  1.9027 -0.9491
  646SOL     OW 2122   1.777   2.434   0.091 -0.3381 -0.0996  0.4058
  646SOL    HW1 2123   1.718   2.513   0.098  0.1840  0.1757  2.0438
  646SOL    HW2 2124   1.746   2.363   0.154 -1.1343 -1.4617 -1.4301
  647SOL     OW 2125   5.487   4.717   0.105  0.9953 -0.1861  0.4566
  647SOL    HW1 2126   5.487   4.791   0.038  2.0199 -0.3173  0.2927
  647SOL    HW2 2127   5.581   4.700   0.137  0.4688  0.3582  2.4726
  648SOL     OW 2128   5.687   4.892   5.328 -0.4119  0.3632  0.1532
  648SOL    HW1 2129   5.634   4.958   5.274 -1.0246 -0.3127 -0.0797
  648SOL    HW2 2130   5.656   4.800   5.308 -1.1510  0.1211  2.1715
  649SOL     OW 2131   3.743   4.535   6.937  0.5096 -0.1043 -0.1193
  649SOL    HW1 2132   3.647   4.548   6.963  0.7573  0.3168  0.6181
  649SOL    HW2 2133   3.772   4.442   6.962 -0.0637 -0.6945 -1.5392
  650SOL     OW 2134   4.983   2.207   0.409  0.7203 -0.2478  0.7733
  650SOL    HW1 2135   5.046   2.193   0.333 -0.3844 -0.4662 -0.1284
  650SOL    HW2 2136   4.968   2.305   0.423 -1.8796 -0.1700 -1.7404
  651SOL     OW 2137   0.838   4.061   2.570 -0.0691  0.3850  0.0078
  651SOL    HW1 2138   0.901   4.039   2.645 -0.8676  0.1557  0.6261
  651SOL    HW2 2139   0.811   3.977   2.524  1.8612  0.6474 -1.7822
  652SOL     OW 2140   1.711   3.473   3.315 -0.7821 -0.0329  0.0161
  652SOL    HW1 2141   1.684   3.496   3.222 -0.7712 -1.3159 -0.3229
  652SOL    HW2 2142   1.811   3.480   3.324 -0.6672 -0.9911 -0.3989
  653SOL     OW 2143   5.919   3.974   2.549 -0.0557  0.7120 -0.2863
  653SOL    HW1 2144   5.890   3.885   2.584 -1.1417  1.5161  0.9704
  653SOL    HW2 2145   5.990   3.961   2.480  0.6633 -1.0716  0.7033
  654SOL     OW 2146   1.459   2.452   2.305  0.1248 -0.1591 -0.1888
  654SOL    HW1 2147   1.503   2.540   2.324  0.7661 -0.3733 -0.6614
  654SOL    HW2 2148   1.485   2.386   2.376 -1.0035  0.2395  0.6244
  655SOL     OW 2149   4.850   2.333   0.839 -0.1761 -0.0524  0.1120
  655SOL    HW1 2150   4.799   2.358   0.920 -0.5641  0.4606 -0.2803
  655SOL    HW2 2151   4.930   2.279   0.865 -0.6846 -0.4986  0.7611
  656SOL     OW 2152   1.660   4.281   0.209 -0.1775 -0.6492 -0.5048
  656SOL    HW1 2153   1.591   4.309   0.275  2.0268  0.4243  1.4611
  656SOL    HW2 2154   1.696   4.191   0.233  0.7122 -0.2080 -0.1369
  657SOL     OW 2155   3.904   4.091   5.982 -0.0272  0.2451  0.2147
  657SOL    HW1 2156   3.949   4.127   5.900 -0.2106  0.9868  0.4300
  657SOL    HW2 2157   3.939   4.139   6.063  0.4674 -0.7766  0.6245
  658SOL     OW 2158   5.028   2.971   5.426  0.2836 -0.2349  0.1303
  658SOL    HW1 2159   4.995   2.884   5.462  0.4970 -0.5871 -0.5256
  658SOL    HW2 2160   5.110   2.956   5.372  1.4685  0.6148  1.6317
  659SOL     OW 2161   3.671   1.934   6.084  0.0168  0.0640 -0.0354
  659SOL    HW1 2162   3.769   1.919   6.071 -0.2190 -0.6183 -1.0950
  659SOL    HW2 2163   3.641   1.884   6.165  0.3104 -0.7575 -0.4210
  660SOL     OW 2164   1.727   2.465   4.681 -0.4227  0.0746  0.9694
  660SOL    HW1 2165   1.727   2.561   4.709  1.6616  0.1317  0.9702
  660SOL    HW2 2166   1.816   2.425   4.703 -0.8286 -1.5257 -0.1744
  661SOL     OW 2167   5.257   2.638   2.593 -0.3878  0.6570  0.3932
  661SOL    HW1 2168   5.331   2.689   2.549  0.9333 -1.5907 -0.1483
  661SOL    HW2 2169   5.282   2.618   2.688  0.2328 -0.9472 -0.0654
  662SOL     OW 2170   1.630   2.221   6.237 -0.3853 -0.1605 -0.2118
  662SOL    HW1 2171   1.627   2.278   6.319 -0.2583 -1.4618  0.7294
  662SOL    HW2 2172   1.677   2.270   6.164 -1.8339  1.6190 -0.0111
  663SOL     OW 2173   0.631   3.607   2.230 -0.0165 -0.2175 -0.1683
  663SOL    HW1 2174   0.716   3.592   2.281 -1.2573  0.3689  2.2445
  663SOL    HW2 2175   0.587   3.519   2.212  1.3765 -0.5845 -2.0597
  664SOL     OW 2176   6.363   4.272   4.675 -1.0451  0.7210 -0.2448
  664SOL    HW1 2177   6.337   4.297   4.768 -0.5556 -0.3811  0.2045
  664SOL    HW2 2178   6.398   4.179   4.674 -0.4796  0.9261 -1.4363
  665SOL     OW 2179   0.014   3.158   6.588  0.5549  0.1679 -0.0640
  665SOL    HW1 2180  -0.075   3.112   6.591  0.3756  0.5110 -0.0524
  665SOL    HW2 2181   0.047   3.173   6.681  1.4215 -1.4645 -0.0740
  666SOL     OW 2182   6.345   4.662   4.317  0.2298  0.5528 -0.8075
  666SOL    HW1 2183   6.274   4.591   4.309  0.6089 -0.0077  0.5062
  666SOL    HW2 2184   6.315   4.744   4.268  0.1201 -0.7392 -3.0540
  667SOL     OW 2185   5.098   2.215   0.881 -0.9024 -0.3111  0.2367
  667SOL    HW1 2186   5.141   2.188   0.795  0.3677  0.6127  0.5405
  667SOL    HW2 2187   5.064   2.135   0.930 -0.4728 -0.9623 -0.5299
  668SOL     OW 2188   1.772   4.281   4.238 -0.3866  0.3104  1.0312
  668SOL    HW1 2189   1.753   4.245   4.329 -1.0480 -0.2383  0.6807
  668SOL    HW2 2190   1.687   4.288   4.186 -0.3716  2.8060  1.2197
  669SOL     OW 2191   6.671   2.340   6.070  0.3133 -0.0481 -0.1847
  669SOL    HW1 2192   6.645   2.435   6.054  0.7806  0.2676  0.8408
  669SOL    HW2 2193   6.769   2.334   6.085 -0.0815 -0.1646  3.0519
  670SOL     OW 2194   3.970   2.901   4.652  0.4077 -0.2259 -0.6372
  670SOL    HW1 2195   4.035   2.886   4.577  1.0797 -0.8889  0.0562
  670SOL    HW2 2196   3.942   2.813   4.690  1.1678  0.1105  0.7857
  671SOL     OW 2197   1.806   2.072   6.431  0.5460 -0.3939  0.1162
  671SOL    HW1 2198   1.744   2.102   6.358  0.4298  2.9478  1.4309
  671SOL    HW2 2199   1.761   2.002   6.486 -1.0592  0.1031 -0.4994
  672SOL     OW 2200   2.312   2.004   6.750  0.5432  0.0153  0.3978
  672SOL    HW1 2201   2.408   1.974   6.750  0.7351  0.6051  0.0513
  672SOL    HW2 2202   2.300   2.075   6.680 -0.4895 -1.1456 -0.6612
  673SOL     OW 2203   1.874   3.394   4.613  1.0204 -0.1753 -0.0834
  673SOL    HW1 2204   1.912   3.338   4.539 -0.4667 -0.1651 -0.9167
  673SOL    HW2 2205   1.930   3.475   4.626  1.7449 -0.5689 -0.6648
  674SOL     OW 2206   1.150   4.357   6.015  0.0420  0.3545 -0.4169
  674SOL    HW1 2207   1.119   4.262   6.013  0.4845  0.2080 -2.5589
  674SOL    HW2 2208   1.215   4.370   6.090  0.2598 -1.1304 -0.3269
  675SOL     OW 2209   2.122   3.526   2.098 -0.0699  0.3065 -0.5962
  675SOL    HW1 2210   2.190   3.576   2.043  1.1799 -1.6461 -0.9335
  675SOL    HW2 2211   2.043   3.503   2.041 -0.3574  1.3008 -0.6109
  676SOL     OW 2212   3.166   1.905   5.994 -0.8139  0.6799  0.2133
  676SOL    HW1 2213   3.104   1.982   6.008 -1.2363  0.1089  1.5897
  676SOL    HW2 2214   3.125   1.821   6.031  0.3637  0.1131  0.2870
  677SOL     OW 2215   5.715   3.579   5.371  0.0897 -0.3761 -0.2838
  677SOL    HW1 2216   5.801   3.623   5.394  0.1120 -0.9456  0.7428
  677SOL    HW2 2217   5.716   3.484   5.400 -0.1413 -0.9644 -2.0472
  678SOL     OW 2218   4.584   2.404   3.233  0.1300  0.3358 -0.1334
  678SOL    HW1 2219   4.635   2.320   3.210  1.4636  1.1101 -0.1290
  678SOL    HW2 2220   4.632   2.483   3.195 -1.4622  1.0706 -0.6988
  679SOL     OW 2221   5.339   2.377   1.549  0.3308 -0.1964  0.2351
  679SOL    HW1 2222   5.439   2.369   1.550  0.4081  0.5129 -0.7271
  679SOL    HW2 2223   5.311   2.444   1.481 -0.8661 -1.2372 -0.3419
  680SOL     OW 2224   5.044   3.414   5.458  0.9162 -0.1214  0.4818
  680SOL    HW1 2225   5.112   3.357   5.503  0.9302  0.5799  1.4003
  680SOL    HW2 2226   5.090   3.487   5.408  0.9083 -1.0338 -0.8948
  681SOL     OW 2227   3.905   4.658   6.766  0.2922  0.0651 -0.0761
  681SOL    HW1 2228   3.978   4.683   6.830 -0.7524  0.1113  1.1420
  681SOL    HW2 2229   3.839   4.598   6.812 -0.8019  0.5761 -0.9175
  682SOL     OW 2230   1.510   3.912   1.934 -0.5908  0.0919  0.2048
  682SOL    HW1 2231   1.485   3.977   2.006 -0.1442  1.1232 -0.5382
  682SOL    HW2 2232   1.431   3.898   1.873 -0.2165  1.2236 -0.5685
  683SOL     OW 2233   0.811   3.603   5.871  0.8481 -0.2109  0.4800
  683SOL    HW1 2234   0.774   3.537   5.937  0.7670  0.2209  0.8718
  683SOL    HW2 2235   0.741   3.625   5.803 -0.7599  2.8300  2.8641
  684SOL     OW 2236   6.786   3.192   1.303 -0.0388 -0.8417 -0.3093
  684SOL    HW1 2237   6.869   3.183   1.357  0.7624 -0.2331 -1.4042
  684SOL    HW2 2238   6.735   3.272   1.334  0.4825 -0.4172 -0.5420
  685SOL     OW 2239   5.907   3.284   6.901 -0.8081 -0.0903  0.3273
  685SOL    HW1 2240   5.952   3.199   6.875 -0.2865  0.2091  0.2479
  685SOL    HW2 2241   5.962   3.362   6.870 -2.0279  0.3023 -0.9747
  686SOL     OW 2242   4.413   2.781   5.419 -0.6806 -0.2938 -0.8654
  686SOL    HW1 2243   4.490   2.843   5.408 -1.2131  0.4994 -0.2265
  686SOL    HW2 2244   4.424   2.703   5.358  0.9848 -0.5645 -0.2656
  687SOL     OW 2245   1.134   2.788   2.680 -0.0056  0.0505  0.6032
  687SOL    HW1 2246   1.144   2.879   2.638 -0.1346  0.0785  0.6306
  687SOL    HW2 2247   1.209   2.729   2.652 -0.0729  0.0808  0.3608
  688SOL     OW 2248   4.277   2.263   0.793 -0.2714  0.7154 -0.3297
  688SOL    HW1 2249   4.374   2.251   0.814 -0.6520 -1.1640  0.6025
  688SOL    HW2 2250   4.267   2.307   0.704  1.4141  2.4222  0.2582
  689SOL     OW 2251   4.506   3.878   6.024 -0.2872 -0.4164  0.0138
  689SOL    HW1 2252   4.475   3.816   6.096  1.4119 -1.2494  0.0782
  689SOL    HW2 2253   4.603   3.862   6.005 -0.7098 -0.4036 -2.6260
  690SOL     OW 2254   6.235   3.944   2.818 -0.4603  0.4908 -1.0178
  690SOL    HW1 2255   6.238   4.013   2.745 -1.1000  0.0219 -1.5011
  690SOL    HW2 2256   6.178   3.867   2.788  2.0339 -1.3300 -1.4061
  691SOL     OW 2257   3.256   3.848   3.896 -0.1653 -0.6681 -0.3016
  691SOL    HW1 2258   3.183   3.900   3.941 -0.1130 -1.8258  1.1876
  691SOL    HW2 2259   3.306   3.794   3.964  1.7924 -0.2810 -1.3486
  692SOL     OW 2260   5.335   2.660   5.386 -0.5033 -0.5370 -0.4771
  692SOL    HW1 2261   5.287   2.673   5.473 -1.5484 -0.4104 -1.0617
  692SOL    HW2 2262   5.387   2.575   5.390 -1.1025 -0.8931  0.0357
  693SOL     OW 2263   1.769   2.526   1.304  0.4938 -0.2528 -0.4636
  693SOL    HW1 2264   1.670   2.538   1.299  0.5897  0.7157 -0.3452
  693SOL    HW2 2265   1.798   2.525   1.400  0.6679  0.1621 -0.5094
  694SOL     OW 2266   0.857   2.362   1.000 -0.0537  0.3400  0.3320
  694SOL    HW1 2267   0.781   2.361   0.935 -0.8643 -0.6237  1.2620
  694SOL    HW2 2268   0.943   2.350   0.951 -0.7452 -1.7808 -0.4553
  695SOL     OW 2269   2.937   2.890   6.397 -0.0145  0.1204  0.3991
  695SOL    HW1 2270   2.972   2.845   6.314 -1.3533  0.2479 -0.2445
  695SOL    HW2 2271   2.920   2.820   6.467 -2.9204 -0.6129 -0.8873
  696SOL     OW 2272   5.434   4.304   6.028 -0.0002  0.0156  0.0714
  696SOL    HW1 2273   5.349   4.355   6.041  0.5360  0.5928  1.4699
  696SOL    HW2 2274   5.423   4.211   6.065  0.1105  0.2394  0.6826
  697SOL     OW 2275   3.489   3.705   2.175  0.0931  0.2187 -0.0310
  697SOL    HW1 2276   3.511   3.801   2.196  2.1415  0.6069 -3.3419
  697SOL    HW2 2277   3.403   3.702   2.124  0.0476  0.2775  0.0408
  698SOL     OW 2278   5.243   2.594   1.413 -0.3155 -0.1592 -0.0284
  698SOL    HW1 2279   5.167   2.617   1.474 -0.5366  0.4964 -0.5399
  698SOL    HW2 2280   5.274   2.677   1.366  0.0768 -0.5963 -0.5463
  699SOL     OW 2281   2.682   4.497   4.257  0.0784 -0.2716 -0.6033
  699SOL    HW1 2282   2.665   4.398   4.262 -0.8050 -0.2260 -2.1153
  699SOL    HW2 2283   2.749   4.515   4.185 -1.1476  0.3482 -1.6292
  700SOL     OW 2284   1.556   3.067   6.425 -0.2180 -0.0457 -0.2470
  700SOL    HW1 2285   1.639   3.105   6.467 -0.8901  1.3088 -0.0897
  700SOL    HW2 2286   1.485   3.057   6.494 -1.1574  1.6856 -0.8975
  701SOL     OW 2287   4.733   3.351   0.570 -0.1113 -0.3206 -0.9648
  701SOL    HW1 2288   4.774   3.270   0.528 -1.2300 -1.0664 -0.6457
  701SOL    HW2 2289   4.701   3.329   0.662  0.7204  0.8323 -0.3797
  702SOL     OW 2290   6.803   4.611   6.846 -0.7634  1.0649 -0.0738
  702SOL    HW1 2291   6.774   4.682   6.910  0.1178  0.0197  1.5321
  702SOL    HW2 2292   6.901   4.620   6.829 -0.5830  0.0706  0.3805
  703SOL     OW 2293   1.773   4.554   2.737  0.9173 -0.0282  0.4037
  703SOL    HW1 2294   1.869   4.578   2.726  0.5422  1.1690 -0.4958
  703SOL    HW2 2295   1.717   4.616   2.682 -0.4813  0.3711  2.1909
  704SOL     OW 2296   5.150   4.130   3.348 -1.0041 -0.0052  0.7414
  704SOL    HW1 2297   5.135   4.169   3.258 -1.2489  0.7323  1.0931
  704SOL    HW2 2298   5.180   4.035   3.339 -0.2278  0.3186 -0.1268
  705SOL     OW 2299   0.888   4.142   4.580 -0.2231 -0.1132  0.1082
  705SOL    HW1 2300   0.862   4.167   4.673 -1.7190 -0.1191 -0.2862
  705SOL    HW2 2301   0.988   4.148   4.571  0.0557 -1.1098  1.9814
  706SOL     OW 2302   6.310   4.119   5.935  0.2839 -0.1297  0.1399
  706SOL    HW1 2303   6.233   4.079   5.885 -0.4751 -0.3023  1.3924
  706SOL    HW2 2304   6.391   4.061   5.923  0.2566  0.0679 -1.2175
  707SOL     OW 2305   0.133   2.612   3.042  0.0225 -0.0604 -0.2393
  707SOL    HW1 2306   0.233   2.613   3.046  0.0069  0.9628  0.2750
  707SOL    HW2 2307   0.100   2.703   3.016 -0.8224  0.1447  1.3903
  708SOL     OW 2308   4.862   3.091   3.415 -0.3027 -0.1339  0.6123
  708SOL    HW1 2309   4.883   3.076   3.512  2.5784  2.3935  0.5186
  708SOL    HW2 2310   4.910   3.023   3.360  1.3415  0.7953  0.8298
  709SOL     OW 2311   6.536   4.194   6.679 -0.7960  0.1419 -0.6999
  709SOL    HW1 2312   6.499   4.213   6.770  0.7234  0.6229 -0.1351
  709SOL    HW2 2313   6.588   4.108   6.682  1.1051  1.2311 -0.4823
  710SOL     OW 2314   3.254   3.514   0.300  0.3296 -0.0540 -0.6152
  710SOL    HW1 2315   3.267   3.502   0.202 -0.2685  0.4101 -0.7574
  710SOL    HW2 2316   3.157   3.524   0.320  0.4900  0.4679 -0.0500
  711SOL     OW 2317   1.322   4.452   3.415 -0.7925 -0.1696  0.3296
  711SOL    HW1 2318   1.382   4.481   3.490 -2.6847  2.4971  0.9676
  711SOL    HW2 2319   1.369   4.384   3.359  2.0879  0.4453  1.7980
  712SOL     OW 2320   5.973   4.251   4.743  0.6829  0.8063 -0.5620
  712SOL    HW1 2321   6.036   4.257   4.820  0.4650 -0.8839 -0.2262
  712SOL    HW2 2322   5.885   4.291   4.768 -0.3185 -2.1380  1.1252
  713SOL     OW 2323   1.864   3.775   3.590 -0.9780  0.6139  0.2864
  713SOL    HW1 2324   1.787   3.736   3.540 -1.2049  1.3345  0.0618
  713SOL    HW2 2325   1.830   3.837   3.661 -0.5862  1.8196 -0.5545
  714SOL     OW 2326   0.095   3.911   4.711  0.3131  0.6128  0.1617
  714SOL    HW1 2327   0.143   3.826   4.691  0.2821  0.5064  0.5267
  714SOL    HW2 2328   0.008   3.890   4.757  0.5413  0.8635  0.7127
  715SOL     OW 2329   3.253   4.385   1.356  0.2859 -0.5189  0.0629
  715SOL    HW1 2330   3.191   4.369   1.279  0.6421 -0.2167 -0.2890
  715SOL    HW2 2331   3.209   4.448   1.421 -0.3884 -1.4769  0.5726
  716SOL     OW 2332   0.688   3.422   3.663 -0.2471  0.1495  0.2251
  716SOL    HW1 2333   0.713   3.417   3.566  1.1709 -1.5514  0.6129
  716SOL    HW2 2334   0.672   3.330   3.698 -0.4794  0.7123  1.6761
  717SOL     OW 2335   1.137   4.219   0.512  0.1415  0.2165 -0.2441
  717SOL    HW1 2336   1.138   4.314   0.543 -1.2567  0.6987 -1.5506
  717SOL    HW2 2337   1.042   4.187   0.506  0.4685 -0.5577 -1.8145
  718SOL     OW 2338   1.230   3.443   6.202  0.0371 -0.2048 -0.2652
  718SOL    HW1 2339   1.274   3.368   6.251  0.1064  0.7618  1.2146
  718SOL    HW2 2340   1.298   3.490   6.145  0.2111 -0.6404 -0.4225
  719SOL     OW 2341   2.207   2.390   3.195  0.4096  0.0851 -0.5099
  719SOL    HW1 2342   2.283   2.351   3.246  1.1145  0.5435 -1.1685
  719SOL    HW2 2343   2.193   2.485   3.223 -2.1502 -0.9077  2.0332
  720SOL     OW 2344   5.052   2.853   1.326 -0.2386 -0.3468  0.0563
  720SOL    HW1 2345   5.146   2.841   1.297 -0.5221 -1.4543 -0.4503
  720SOL    HW2 2346   4.992   2.857   1.246 -0.8843 -2.1129  0.4031
  721SOL     OW 2347   0.160   3.525   2.400 -0.5259 -0.1907 -1.0384
  721SOL    HW1 2348   0.060   3.524   2.406 -0.5555 -0.6598 -1.4682
  721SOL    HW2 2349   0.200   3.530   2.491 -0.9418 -0.6977 -0.8234
  722SOL     OW 2350   2.469   4.624   6.447  0.3609 -0.0501 -0.2432
  722SOL    HW1 2351   2.407   4.688   6.493 -0.0223  0.5832 -1.5981
  722SOL    HW2 2352   2.417   4.562   6.389  0.6210 -2.3226  1.8124
  723SOL     OW 2353   6.236   3.337   2.313  0.0874  0.2046 -0.3555
  723SOL    HW1 2354   6.206   3.383   2.230  0.0562 -0.4593 -0.7235
  723SOL    HW2 2355   6.163   3.276   2.345 -0.7550  1.9975  1.3663
  724SOL     OW 2356   6.862   2.791   6.441  0.8532 -0.5577 -0.5568
  724SOL    HW1 2357   6.953   2.786   6.483 -0.2382 -0.3638  2.0056
  724SOL    HW2 2358   6.801   2.727   6.488 -0.5138 -0.1881 -1.7808
  725SOL     OW 2359   5.490   2.910   0.299 -0.1732  0.1784 -0.5525
  725SOL    HW1 2360   5.537   2.913   0.387 -0.0137  1.9375 -0.6764
  725SOL    HW2 2361   5.555   2.885   0.227 -0.1740 -0.6629 -0.2692
  726SOL     OW 2362   1.164   3.615   5.058  0.3251 -0.5087  0.1243
  726SOL    HW1 2363   1.178   3.519   5.033 -0.8742 -0.2341 -1.9203
  726SOL    HW2 2364   1.139   3.667   4.975 -2.9789  0.7715  1.7256
  727SOL     OW 2365   2.003   3.531   3.332  0.3539 -0.0913  0.2590
  727SOL    HW1 2366   2.057   3.462   3.380  2.1450  0.6418 -0.6075
  727SOL    HW2 2367   2.025   3.530   3.235 -1.4214  0.0807 -0.1832
  728SOL     OW 2368   5.670   4.256   5.483 -0.4013 -0.5304 -0.1077
  728SOL    HW1 2369   5.620   4.281   5.565 -2.8993 -0.3306 -1.5835
  728SOL    HW2 2370   5.703   4.162   5.490 -1.2989 -0.7878  0.7874
  729SOL     OW 2371   2.678   4.846   4.291  0.5285 -0.1163  0.0807
  729SOL    HW1 2372   2.761   4.820   4.341 -0.1159 -2.0074  0.2340
  729SOL    HW2 2373   2.646   4.768   4.237 -1.7422  0.2279  0.8588
  730SOL     OW 2374   3.587   3.885   4.679  0.0753 -0.1727  0.0382
  730SOL    HW1 2375   3.631   3.928   4.758 -0.7276 -2.2201  1.6948
  730SOL    HW2 2376   3.652   3.823   4.635 -0.1299 -0.6683  0.4298
  731SOL     OW 2377   1.866   3.986   0.666 -0.1709 -0.7285 -0.3472
  731SOL    HW1 2378   1.852   4.073   0.714  1.0003 -1.0658  0.6776
  731SOL    HW2 2379   1.817   3.988   0.579 -0.2761  0.9026 -0.2939
  732SOL     OW 2380   6.217   4.652   3.317  0.4721  0.3016  0.1735
  732SOL    HW1 2381   6.167   4.572   3.350 -0.0354  0.5027 -0.1049
  732SOL    HW2 2382   6.156   4.730   3.310  1.0908  0.8738  0.9920
  733SOL     OW 2383   3.828   1.955   6.411 -0.0011  0.3198 -0.3322
  733SOL    HW1 2384   3.872   2.018   6.347  1.0409  0.6563  0.6772
  733SOL    HW2 2385   3.898   1.908   6.465 -0.8575  0.0761  0.5941
  734SOL     OW 2386   3.017   4.695   3.817 -0.5032 -0.6641  0.1778
  734SOL    HW1 2387   3.084   4.726   3.750  0.0154 -0.7641  0.6402
  734SOL    HW2 2388   2.929   4.681   3.772 -0.0880 -1.0201 -0.5408
  735SOL     OW 2389   2.712   3.141   6.986 -0.1125 -0.1338 -0.9193
  735SOL    HW1 2390   2.684   3.186   6.901  0.4895  0.7720 -0.6548
  735SOL    HW2 2391   2.669   3.186   7.064  1.8008  1.1544 -0.5215
  736SOL     OW 2392   1.199   3.769   1.954 -0.6424  0.3322 -0.0104
  736SOL    HW1 2393   1.287   3.728   1.980 -0.6027 -0.7447 -1.7021
  736SOL    HW2 2394   1.176   3.742   1.861 -1.9226  2.0625 -0.2508
  737SOL     OW 2395   4.382   2.695   6.093  0.3606 -0.1859 -0.3760
  737SOL    HW1 2396   4.363   2.793   6.091  0.7890 -0.0694  0.6149
  737SOL    HW2 2397   4.300   2.645   6.065  0.3295  0.4582 -1.5048
  738SOL     OW 2398   6.591   2.652   5.850  0.5642 -0.3576 -0.4820
  738SOL    HW1 2399   6.586   2.646   5.949 -2.6476 -1.2654 -0.6039
  738SOL    HW2 2400   6.687   2.657   5.822  1.5551  0.2900  2.6291
  739SOL     OW 2401   0.516   2.409   6.997  0.0789  0.4131  0.7339
  739SOL    HW1 2402   0.492   2.338   6.930 -0.7270  0.3313  1.1030
  739SOL    HW2 2403   0.441   2.421   7.062 -0.7242  3.0036 -0.4913
  740SOL     OW 2404   0.179   2.272   3.771  0.2474  0.0972  0.6693
  740SOL    HW1 2405   0.196   2.265   3.673 -0.0378 -0.9887  0.6821
  740SOL    HW2 2406   0.084   2.299   3.787 -0.1042 -1.0529  0.6362
  741SOL     OW 2407   5.045   4.568   4.276  0.5683  0.4290 -0.0360
  741SOL    HW1 2408   4.996   4.552   4.190 -0.6929 -1.3977  0.9449
  741SOL    HW2 2409   4.983   4.608   4.343  1.1052  0.3764  0.5031
  742SOL     OW 2410   0.663   2.985   3.155 -0.5729  0.4753  0.1184
  742SOL    HW1 2411   0.746   3.024   3.194  1.1622 -2.8776  0.1043
  742SOL    HW2 2412   0.634   2.906   3.209 -3.6295  1.2925 -0.1034
  743SOL     OW 2413   6.213   3.913   6.611  0.1166  0.2223 -0.5390
  743SOL    HW1 2414   6.251   3.957   6.693 -1.1153  0.9941 -0.3509
  743SOL    HW2 2415   6.215   3.978   6.535  0.4491 -0.2023 -0.9000
  744SOL     OW 2416   0.427   4.264   1.416  0.2126 -0.0444 -0.2208
  744SOL    HW1 2417   0.360   4.249   1.489  0.2432 -0.6777 -0.3221
  744SOL    HW2 2418   0.379   4.282   1.330  0.1172 -2.3701 -0.7085
  745SOL     OW 2419   0.258   3.859   4.476  0.1621  0.5351  0.2633
  745SOL    HW1 2420   0.220   3.770   4.501 -0.8870  0.8210 -0.2502
  745SOL    HW2 2421   0.345   3.873   4.524  1.1353 -1.4054 -0.8323
  746SOL     OW 2422   5.821   2.311   2.433  0.2587  0.7882 -0.0226
  746SOL    HW1 2423   5.862   2.221   2.419 -0.4747  0.6316 -1.3766
  746SOL    HW2 2424   5.802   2.324   2.531  2.0982  0.2716  0.4393
  747SOL     OW 2425   0.488   3.745   6.923 -0.2993 -0.1087 -0.0914
  747SOL    HW1 2426   0.505   3.692   6.840 -0.1484 -1.4674  0.7787
  747SOL    HW2 2427   0.391   3.770   6.927 -0.3245 -0.1037 -0.6404
  748SOL     OW 2428   1.546   4.293   6.807  0.2658  0.3732  0.0008
  748SOL    HW1 2429   1.620   4.319   6.868  0.5121  0.5424 -0.3668
  748SOL    HW2 2430   1.458   4.305   6.854  0.4552  0.4877  0.3246
  749SOL     OW 2431   0.087   4.585   4.819 -0.7458 -0.0019  0.0580
  749SOL    HW1 2432   0.053   4.637   4.740  1.0185 -1.2206 -1.6112
  749SOL    HW2 2433   0.181   4.556   4.801  0.3120  0.9626  3.2947
  750SOL     OW 2434   0.389   3.815   1.467 -0.5171  0.2743  0.2520
  750SOL    HW1 2435   0.302   3.848   1.428 -1.3440 -1.7614  0.2388
  750SOL    HW2 2436   0.452   3.793   1.392 -0.3123  0.9133  0.2330
  751SOL     OW 2437   4.719   4.841   4.578  0.4888 -0.3941  0.4370
  751SOL    HW1 2438   4.684   4.779   4.648 -0.8511 -0.5926 -0.3797
  751SOL    HW2 2439   4.649   4.908   4.554  1.8605  1.3765  1.1969
  752SOL     OW 2440   0.618   2.530   2.983 -0.4162  0.0808  0.2960
  752SOL    HW1 2441   0.646   2.510   3.077  0.8046  2.0962  0.4258
  752SOL    HW2 2442   0.696   2.516   2.922 -1.0575 -0.7059 -0.3708
  753SOL     OW 2443   3.049   3.951   4.961  0.1159  0.0763 -0.6268
  753SOL    HW1 2444   2.953   3.961   4.937 -0.0563  0.4989  0.1931
  753SOL    HW2 2445   3.104   3.940   4.878 -0.8191 -1.9147 -1.0187
  754SOL     OW 2446   2.138   3.098   3.319  0.6743  0.1931  0.1528
  754SOL    HW1 2447   2.098   3.006   3.310 -0.1604  0.5701 -0.0159
  754SOL    HW2 2448   2.238   3.090   3.318  0.6134 -0.6722 -0.3054
  755SOL     OW 2449   6.917   4.066   4.998 -0.2625  0.7708 -0.3940
  755SOL    HW1 2450   6.879   4.005   4.929 -0.7592  0.4745  0.1294
  755SOL    HW2 2451   6.957   4.146   4.953  0.4565  0.0340 -1.0832
  756SOL     OW 2452   5.536   4.905   6.904  0.4432 -0.4871  0.4882
  756SOL    HW1 2453   5.623   4.943   6.934 -0.2167  0.9583  0.6507
  756SOL    HW2 2454   5.530   4.909   6.804 -0.4844  1.9201  0.5844
  757SOL     OW 2455   1.726   2.498   5.653  0.4084 -0.1540  0.4071
  757SOL    HW1 2456   1.758   2.447   5.573 -0.4434  3.0170 -2.1606
  757SOL    HW2 2457   1.801   2.551   5.691  0.3115  0.0291  0.3410
  758SOL     OW 2458   6.466   4.862   5.018 -0.0517  0.3352 -0.3718
  758SOL    HW1 2459   6.384   4.913   5.044  0.8591  1.3607  0.5931
  758SOL    HW2 2460   6.462   4.770   5.058 -0.6370  0.4451 -0.1709
  759SOL     OW 2461   4.624   2.128   2.664  0.2992  0.0316  0.2247
  759SOL    HW1 2462   4.555   2.199   2.676 -0.4563 -0.5126 -0.7654
  759SOL    HW2 2463   4.628   2.071   2.747 -2.9075 -2.0172 -0.8212
  760SOL     OW 2464   6.853   3.063   5.596  0.1391 -0.9260  0.4623
  760SOL    HW1 2465   6.761   3.096   5.575  0.5464 -0.0774 -0.0318
  760SOL    HW2 2466   6.919   3.112   5.540  1.0545 -0.3588  1.9944
  761SOL     OW 2467   3.943   2.324   1.133 -0.1301  0.3169  0.2552
  761SOL    HW1 2468   3.854   2.367   1.150  0.4529  1.6287  0.1700
  761SOL    HW2 2469   3.930   2.236   1.087 -1.3251  1.2095 -1.2205
  762SOL     OW 2470   1.423   4.131   6.311 -0.3353  0.4142  0.2156
  762SOL    HW1 2471   1.443   4.140   6.408 -0.0903  2.3871  0.0319
  762SOL    HW2 2472   1.506   4.107   6.262  0.6962  3.7582  0.0442
  763SOL     OW 2473   1.737   2.968   3.125 -0.2495  0.0722 -0.0325
  763SOL    HW1 2474   1.829   3.004   3.139 -0.3375  0.5839 -0.6995
  763SOL    HW2 2475   1.678   2.997   3.200  0.1616 -0.3901  0.4804
  764SOL     OW 2476   4.799   2.800   6.309 -0.1552 -0.1349 -0.2389
  764SOL    HW1 2477   4.827   2.767   6.399  2.2993 -0.2959 -1.0037
  764SOL    HW2 2478   4.728   2.739   6.272 -0.9864 -0.2313  1.4137
  765SOL     OW 2479   2.396   3.954   6.493  0.1050  0.6570 -0.3349
  765SOL    HW1 2480   2.457   3.923   6.566  0.5125  0.6981 -0.6531
  765SOL    HW2 2481   2.350   4.039   6.521 -1.2247 -0.3549  0.6492
  766SOL     OW 2482   0.991   3.191   2.823  0.4256 -0.1178  0.3093
  766SOL    HW1 2483   1.001   3.122   2.895 -1.2552  0.9904  1.6786
  766SOL    HW2 2484   0.921   3.160   2.757  2.6523 -1.5944 -1.5370
  767SOL     OW 2485   2.821   2.942   3.836 -0.0593 -0.0712  0.1011
  767SOL    HW1 2486   2.732   2.978   3.808  0.3144  0.5929 -0.2579
  767SOL    HW2 2487   2.883   3.018   3.855  0.6088 -0.5297 -0.2285
  768SOL     OW 2488   5.626   3.943   1.950 -0.0522 -0.3897 -0.3784
  768SOL    HW1 2489   5.562   4.006   1.994  0.7089 -0.3914  0.7655
  768SOL    HW2 2490   5.696   3.994   1.901  0.5130 -0.3267  0.4747
  769SOL     OW 2491   2.303   3.843   5.823  0.2339  0.3631  0.3213
  769SOL    HW1 2492   2.298   3.909   5.747 -1.1089  1.1016  1.0109
  769SOL    HW2 2493   2.273   3.754   5.790 -2.4384  1.1257  0.3789
  770SOL     OW 2494   5.874   2.274   6.960  0.6678  0.3216  0.1597
  770SOL    HW1 2495   5.947   2.326   7.005  1.2305 -1.7682  1.7957
  770SOL    HW2 2496   5.914   2.211   6.894  0.2782 -0.2721  0.4867
  771SOL     OW 2497   6.946   2.305   6.111  0.2262 -0.3015  0.2483
  771SOL    HW1 2498   7.011   2.308   6.187  0.5331 -1.6827  0.0565
  771SOL    HW2 2499   6.965   2.226   6.053 -2.2306 -1.3524  0.7480
  772SOL     OW 2500   4.481   4.823   3.489 -0.8819  0.0060  0.1866
  772SOL    HW1 2501   4.520   4.731   3.492 -0.0706  0.3366  0.1392
  772SOL    HW2 2502   4.543   4.887   3.534 -0.4865  0.8518 -1.4721
  773SOL     OW 2503   1.717   4.271   5.052  0.7502 -0.6911  0.4726
  773SOL    HW1 2504   1.678   4.262   4.960  0.9895 -1.6536  0.4522
  773SOL    HW2 2505   1.741   4.366   5.069 -0.1213 -0.3545 -0.1241
  774SOL     OW 2506   3.375   3.683   5.729 -0.4318  0.6511 -0.1269
  774SOL    HW1 2507   3.447   3.651   5.668 -0.1027  1.5321 -0.2183
  774SOL    HW2 2508   3.370   3.783   5.724 -0.4148  0.7299  1.2718
  775SOL     OW 2509   2.775   4.292   5.077 -0.0475  0.6177  0.6093
  775SOL    HW1 2510   2.826   4.366   5.033 -1.0883  0.5541 -0.7804
  775SOL    HW2 2511   2.699   4.264   5.018 -0.2309 -0.9440  1.5144
  776SOL     OW 2512   2.472   2.774   2.717  0.1356  0.4595  0.2638
  776SOL    HW1 2513   2.460   2.716   2.637 -0.7647 -2.3462  2.2698
  776SOL    HW2 2514   2.559   2.823   2.711  0.2998 -0.0219 -2.1415
  777SOL     OW 2515   0.706   4.601   5.888 -0.1426 -0.3692 -0.2878
  777SOL    HW1 2516   0.762   4.521   5.908  0.0400  0.0665  1.0935
  777SOL    HW2 2517   0.753   4.659   5.821  1.2375  0.1224  1.0339
  778SOL     OW 2518   5.248   3.789   0.671 -0.6864  0.1446  0.0518
  778SOL    HW1 2519   5.249   3.888   0.686  0.1645  0.1415  0.0573
  778SOL    HW2 2520   5.185   3.768   0.597  1.8805  1.1101 -2.6206
  779SOL     OW 2521   0.193   3.197   4.473  0.3665 -0.7890  0.0312
  779SOL    HW1 2522   0.135   3.223   4.396 -0.7145  1.1053  1.4165
  779SOL    HW2 2523   0.269   3.262   4.481 -0.4355  0.0266  1.4783
  780SOL     OW 2524   5.529   2.750   3.728  0.3444  0.3756  0.0796
  780SOL    HW1 2525   5.607   2.721   3.783 -0.0026 -0.5469  0.0930
  780SOL    HW2 2526   5.454   2.685   3.738 -0.5634  1.4268  0.3326
  781SOL     OW 2527   4.369   2.839   4.100 -0.1821 -0.2510  0.6199
  781SOL    HW1 2528   4.347   2.889   4.016  0.6714  0.2998  0.7123
  781SOL    HW2 2529   4.385   2.905   4.174  0.0467 -0.6962  0.9675
  782SOL     OW 2530   3.768   2.336   0.081  0.4352 -0.1851 -0.1188
  782SOL    HW1 2531   3.760   2.334  -0.019 -1.2031 -2.4286 -0.0209
  782SOL    HW2 2532   3.784   2.244   0.115 -1.3659  0.1287  1.8062
  783SOL     OW 2533   0.677   2.414   2.181 -0.1305  0.1191  0.3828
  783SOL    HW1 2534   0.756   2.471   2.204 -1.0675  2.0353 -0.9264
  783SOL    HW2 2535   0.598   2.471   2.163 -0.9856 -1.5254 -1.6119
  784SOL     OW 2536   5.104   3.639   3.203  0.0124 -0.5910 -0.5608
  784SOL    HW1 2537   5.021   3.634   3.147 -0.4510 -0.1116  0.0657
  784SOL    HW2 2538   5.181   3.601   3.152 -0.4822 -0.5399 -1.3668
  785SOL     OW 2539   6.669   3.816   0.689 -0.3194  0.4101  0.1435
  785SOL    HW1 2540   6.688   3.895   0.631  0.2404  0.1305 -0.0636
  785SOL    HW2 2541   6.725   3.821   0.772  0.4432 -0.2526 -0.3175
  786SOL     OW 2542   2.280   2.352   5.108 -0.3496 -0.1783 -0.3334
  786SOL    HW1 2543   2.230   2.285   5.055 -0.7021 -0.7336  0.6700
  786SOL    HW2 2544   2.301   2.315   5.199  3.9804 -0.9351 -1.4147
  787SOL     OW 2545   5.929   4.103   3.356  0.0901 -0.0781 -0.1468
  787SOL    HW1 2546   5.956   4.055   3.272 -0.2119 -1.1360  0.3520
  787SOL    HW2 2547   6.004   4.099   3.422 -0.7668 -1.9655  0.7842
  788SOL     OW 2548   2.672   4.589   3.402 -0.2866  0.3670 -0.3759
  788SOL    HW1 2549   2.575   4.576   3.419 -0.0424 -1.0264  0.1357
  788SOL    HW2 2550   2.709   4.507   3.358  0.7538  0.6449 -0.0550
  789SOL     OW 2551   2.405   2.174   1.337 -0.1855 -0.0814 -0.4487
  789SOL    HW1 2552   2.388   2.075   1.336  2.8291 -0.8202  2.8696
  789SOL    HW2 2553   2.334   2.219   1.392  0.2225 -0.9284  0.8178
  790SOL     OW 2554   6.386   2.801   3.760 -0.5284  0.2056  0.3400
  790SOL    HW1 2555   6.441   2.825   3.680 -0.4883 -1.2431 -0.0942
  790SOL    HW2 2556   6.289   2.803   3.735 -0.4803 -1.3770 -0.1234
  791SOL     OW 2557   2.025   4.560   2.651  0.3713  0.3385  0.1445
  791SOL    HW1 2558   2.106   4.588   2.703  0.4880 -1.8302  1.2661
  791SOL    HW2 2559   2.054   4.509   2.570  0.1993 -1.6872  1.2947
  792SOL     OW 2560   5.616   3.874   6.875  0.4790 -0.0466  0.4111
  792SOL    HW1 2561   5.651   3.966   6.860  0.2945 -0.0879 -0.2984
  792SOL    HW2 2562   5.553   3.850   6.802  1.5709 -1.2615 -0.1626
  793SOL     OW 2563   3.392   3.010   2.403 -0.1197  0.3330  0.5270
  793SOL    HW1 2564   3.416   3.051   2.490 -1.6360  1.9088  0.2535
  793SOL    HW2 2565   3.386   3.081   2.333 -0.2535 -0.7216 -0.5646
  794SOL     OW 2566   3.850   3.439   6.169 -0.6346 -0.4898 -0.1216
  794SOL    HW1 2567   3.805   3.392   6.245  0.2680  0.9682  1.3863
  794SOL    HW2 2568   3.863   3.535   6.192  0.2672 -0.1439 -1.8808
  795SOL     OW 2569   6.048   4.473   5.496 -0.1887  0.1003  0.2572
  795SOL    HW1 2570   6.083   4.548   5.551  1.4895 -0.7424  0.3925
  795SOL    HW2 2571   5.952   4.490   5.474  0.2908  2.5845 -0.2383
  796SOL     OW 2572   2.300   3.633   1.924 -0.5311 -0.5150  0.0980
  796SOL    HW1 2573   2.392   3.663   1.948 -0.0972 -1.3581 -0.4589
  796SOL    HW2 2574   2.302   3.589   1.834 -1.0080 -2.6437  1.0600
  797SOL     OW 2575   6.211   4.156   6.446  0.3605 -0.4028  0.0457
  797SOL    HW1 2576   6.284   4.178   6.381  1.3502 -2.2064  0.4568
  797SOL    HW2 2577   6.140   4.103   6.399  0.3182 -0.3962  0.1026
  798SOL     OW 2578   1.835   3.538   2.614 -0.2029 -0.4492  0.0684
  798SOL    HW1 2579   1.840   3.588   2.527 -0.2817 -1.2104 -0.3887
  798SOL    HW2 2580   1.904   3.574   2.677  0.5438 -0.5505 -0.6695
  799SOL     OW 2581   4.998   3.474   1.654  0.1855 -0.8978 -0.0451
  799SOL    HW1 2582   5.074   3.498   1.715 -0.0779 -0.8049  0.2516
  799SOL    HW2 2583   5.029   3.480   1.559  0.5987 -1.0364  0.0772
  800SOL     OW 2584   6.564   3.400   5.642 -0.1488 -0.8147  0.1973
  800SOL    HW1 2585   6.592   3.324   5.583  1.8551 -0.2958  0.4149
  800SOL    HW2 2586   6.626   3.477   5.629 -0.2385 -0.3308  2.2687
  801SOL     OW 2587   1.760   2.334   6.022  0.0247  0.0510  0.1425
  801SOL    HW1 2588   1.808   2.419   6.043  3.3358 -1.0566 -2.2788
  801SOL    HW2 2589   1.686   2.352   5.957  1.0871  1.0431 -0.8241
  802SOL     OW 2590   6.822   3.838   0.930 -0.0126  0.1713  0.1458
  802SOL    HW1 2591   6.759   3.765   0.954  0.9516 -0.3817  1.0720
  802SOL    HW2 2592   6.816   3.911   0.998 -0.6270  0.7592 -0.5165
  803SOL     OW 2593   0.601   3.625   5.699  0.1650 -0.1633 -0.1484
  803SOL    HW1 2594   0.517   3.607   5.750  0.2428  0.7568  0.3084
  803SOL    HW2 2595   0.611   3.723   5.683  2.0039 -0.0718  1.2700
  804SOL     OW 2596   3.723   3.683   0.641 -0.4427  0.3780 -0.8657
  804SOL    HW1 2597   3.784   3.612   0.677 -0.6861  0.2203 -0.7620
  804SOL    HW2 2598   3.712   3.670   0.542  1.2061  1.5450 -1.2352
  805SOL     OW 2599   3.058   3.890   5.365  0.1587 -0.0774  0.5133
  805SOL    HW1 2600   3.011   3.906   5.451 -1.0633 -1.0127  0.0560
  805SOL    HW2 2601   3.097   3.797   5.364 -1.3732 -0.7595 -0.5703
  806SOL     OW 2602   6.647   2.591   4.740  0.5179 -0.0235 -1.1720
  806SOL    HW1 2603   6.685   2.531   4.810 -0.5317 -0.0193 -0.5768
  806SOL    HW2 2604   6.649   2.685   4.774 -2.5185 -0.3090  0.0724
  807SOL     OW 2605   4.750   3.783   4.263  0.2133  0.0082 -0.1396
  807SOL    HW1 2606   4.755   3.737   4.174  0.2486  1.6225 -1.0209
  807SOL    HW2 2607   4.685   3.859   4.257 -0.9371 -0.7715  1.6803
  808SOL     OW 2608   6.678   4.653   3.304 -0.0226  0.2871  0.0390
  808SOL    HW1 2609   6.629   4.569   3.330 -0.2785  0.7217  1.0185
  808SOL    HW2 2610   6.767   4.655   3.349 -0.4385  1.0156  0.8634
  809SOL     OW 2611   2.612   4.624   2.787  0.3717 -0.6212 -0.2211
  809SOL    HW1 2612   2.554   4.567   2.844  1.8458  0.9796  3.1074
  809SOL    HW2 2613   2.705   4.588   2.787  0.4233 -0.5630 -1.6734
  810SOL     OW 2614   5.478   4.638   5.092  0.3377 -0.1799  0.1814
  810SOL    HW1 2615   5.444   4.632   4.999  1.5174  0.3199 -0.3054
  810SOL    HW2 2616   5.405   4.672   5.152 -0.2003  0.2660 -0.6992
  811SOL     OW 2617   5.146   3.431   0.897  0.2947 -0.2449 -0.1899
  811SOL    HW1 2618   5.187   3.403   0.810 -0.5596 -1.9762 -0.0629
  811SOL    HW2 2619   5.161   3.529   0.910  0.5858  0.0187 -2.2046
  812SOL     OW 2620   6.330   4.563   3.564  0.0292 -0.2757  0.0506
  812SOL    HW1 2621   6.327   4.463   3.560 -1.9962 -0.3397  1.6699
  812SOL    HW2 2622   6.322   4.600   3.471  0.4703 -1.6119 -0.5367
  813SOL     OW 2623   0.272   4.352   5.401 -0.1479  0.4661  0.4591
  813SOL    HW1 2624   0.330   4.276   5.429  1.5169  0.6468 -2.2204
  813SOL    HW2 2625   0.208   4.321   5.331 -1.9430  0.7874  1.8553
  814SOL     OW 2626   1.560   3.896   1.025 -0.2234  0.1927 -0.8314
  814SOL    HW1 2627   1.498   3.960   1.071  2.1593  0.5462  2.2120
  814SOL    HW2 2628   1.537   3.802   1.052 -1.1833  0.0442 -2.0665
  815SOL     OW 2629   4.365   4.018   1.061  0.2605 -0.0776 -0.4036
  815SOL    HW1 2630   4.311   3.988   0.982 -0.2826  0.8029 -0.3815
  815SOL    HW2 2631   4.433   4.085   1.031  0.3218 -0.0416 -0.1851
  816SOL     OW 2632   4.175   3.686   2.045  1.0527 -0.3990  0.6547
  816SOL    HW1 2633   4.257   3.718   2.092 -0.2258  0.7840  2.2171
  816SOL    HW2 2634   4.146   3.599   2.085  0.7069 -0.0422  1.2107
  817SOL     OW 2635   1.265   4.688   6.055 -0.2600 -0.1077  0.6019
  817SOL    HW1 2636   1.249   4.658   6.149  2.2507  0.2026  1.1900
  817SOL    HW2 2637   1.285   4.608   5.998 -2.1685 -0.3423  0.1644
  818SOL     OW 2638   0.039   4.533   0.629  0.0274 -0.0664 -0.3137
  818SOL    HW1 2639   0.132   4.554   0.600 -0.4270  1.6072 -0.6412
  818SOL    HW2 2640   0.009   4.448   0.585  1.3712 -0.6069 -0.2271
  819SOL     OW 2641   1.670   4.832   6.415 -0.3055  0.1183 -0.3067
  819SOL    HW1 2642   1.673   4.824   6.515 -1.8041  1.9351 -0.0455
  819SOL    HW2 2643   1.762   4.849   6.381  0.2556 -0.6647  0.7419
  820SOL     OW 2644   4.181   4.849   2.321  0.1131 -0.5776  0.2395
  820SOL    HW1 2645   4.233   4.874   2.402 -1.5141 -1.3153  1.5530
  820SOL    HW2 2646   4.087   4.825   2.346  0.2056 -3.2553 -1.5129
  821SOL     OW 2647   6.576   4.008   4.847  0.1384 -0.0467 -0.1165
  821SOL    HW1 2648   6.513   3.991   4.771 -0.6033 -1.6718  0.8071
  821SOL    HW2 2649   6.525   4.009   4.933  1.4201 -2.2025  0.7463
  822SOL     OW 2650   4.108   3.026   1.609  0.2662 -0.1266 -0.4600
  822SOL    HW1 2651   4.062   2.971   1.679 -0.4518  0.9798 -0.0246
  822SOL    HW2 2652   4.207   3.016   1.618  0.1814 -0.1771  0.5960
  823SOL     OW 2653   2.751   3.367   5.988 -0.5288  0.5987 -0.5778
  823SOL    HW1 2654   2.667   3.415   6.013  0.7989  2.3375  0.7557
  823SOL    HW2 2655   2.807   3.426   5.930 -0.0471 -0.4274 -1.2011
  824SOL     OW 2656   3.093   2.444   2.040  0.6216  0.7045 -0.1824
  824SOL    HW1 2657   3.177   2.406   2.079  1.2036 -0.3466 -2.3062
  824SOL    HW2 2658   3.014   2.398   2.081  1.2881 -3.1265 -2.6594
  825SOL     OW 2659   0.411   3.103   4.310  0.0385  0.0260 -0.1913
  825SOL    HW1 2660   0.321   3.119   4.351 -0.9656 -1.5325 -1.6382
  825SOL    HW2 2661   0.481   3.151   4.362 -1.5712  0.8707  1.2738
  826SOL     OW 2662   2.181   2.839   2.022 -0.2233 -0.2456  0.0704
  826SOL    HW1 2663   2.135   2.830   1.933  1.1504  0.0001 -0.6860
  826SOL    HW2 2664   2.191   2.935   2.045 -0.8978 -0.3151  0.6769
  827SOL     OW 2665   4.814   4.284   6.200  0.4100 -0.1339  0.2264
  827SOL    HW1 2666   4.812   4.357   6.268 -1.3304  1.6623 -1.5839
  827SOL    HW2 2667   4.729   4.232   6.205 -0.2018  0.6693 -1.1478
  828SOL     OW 2668   1.565   2.880   6.776 -0.0135 -0.3947  0.2468
  828SOL    HW1 2669   1.552   2.791   6.820  1.0471 -0.7414 -0.0910
  828SOL    HW2 2670   1.632   2.871   6.703  0.1676  0.7045  0.2570
  829SOL     OW 2671   1.507   3.638   1.101 -0.1662  0.6498 -0.4963
  829SOL    HW1 2672   1.412   3.621   1.128  0.0094 -0.1159 -0.3415
  829SOL    HW2 2673   1.530   3.580   1.023  0.3837  0.3311 -0.0975
  830SOL     OW 2674   3.879   3.111   6.940 -0.0674 -0.2309  0.4692
  830SOL    HW1 2675   3.782   3.101   6.915  0.2425  0.5624 -1.1454
  830SOL    HW2 2676   3.930   3.032   6.907 -0.2671 -1.1171  2.1387
  831SOL     OW 2677   2.193   3.494   4.362 -0.2922 -0.7888 -0.1608
  831SOL    HW1 2678   2.115   3.453   4.410  0.0642 -0.9976  0.2524
  831SOL    HW2 2679   2.229   3.429   4.295 -0.7971 -0.4931 -0.7195
  832SOL     OW 2680   3.259   3.135   6.072 -0.0220 -0.5623  0.1530
  832SOL    HW1 2681   3.308   3.050   6.090  2.1789  0.3065 -1.3380
  832SOL    HW2 2682   3.250   3.187   6.156  3.5261  0.1535  0.2279
  833SOL     OW 2683   1.751   3.181   6.602 -0.1454  0.4805  0.1248
  833SOL    HW1 2684   1.713   3.155   6.691 -1.0973  0.3311 -0.3077
  833SOL    HW2 2685   1.848   3.157   6.599 -0.5258 -1.2557  0.4506
  834SOL     OW 2686   6.472   4.626   5.906  0.0083 -0.2640 -0.0270
  834SOL    HW1 2687   6.417   4.683   5.966  0.5198 -1.1648  1.3297
  834SOL    HW2 2688   6.413   4.558   5.862 -0.5097  0.9323 -1.2437
  835SOL     OW 2689   5.984   2.766   1.155  0.0851 -0.3317  0.2291
  835SOL    HW1 2690   5.926   2.831   1.205 -0.7349  0.4935 -1.6807
  835SOL    HW2 2691   6.065   2.745   1.209 -1.6656 -1.0695  2.7596
  836SOL     OW 2692   6.421   4.019   1.680  0.2488  0.0516  0.5701
  836SOL    HW1 2693   6.422   4.110   1.720  2.1997  0.3156 -0.0063
  836SOL    HW2 2694   6.363   3.959   1.736 -0.2109  1.3673  1.5459
  837SOL     OW 2695   4.579   3.603   5.516 -0.7130 -0.0897  0.2529
  837SOL    HW1 2696   4.634   3.663   5.575 -0.6794  2.1650 -1.9395
  837SOL    HW2 2697   4.484   3.633   5.517 -1.6694 -2.7409  2.4247
  838SOL     OW 2698   0.457   4.339   3.898 -0.4550 -0.4803  0.4928
  838SOL    HW1 2699   0.472   4.433   3.928  1.4354 -0.3183 -0.7690
  838SOL    HW2 2700   0.389   4.337   3.825 -0.3160 -0.0492  0.3494
  839SOL     OW 2701   1.626   3.227   0.420 -0.0563 -0.9567 -0.1337
  839SOL    HW1 2702   1.709   3.200   0.469  0.5776  0.1607 -0.5454
  839SOL    HW2 2703   1.598   3.318   0.450 -1.9173 -1.8340  0.9576
  840SOL     OW 2704   0.882   4.573   0.036  0.3467 -0.3222 -0.5544
  840SOL    HW1 2705   0.957   4.639   0.038 -0.7288  0.9249  0.2160
  840SOL    HW2 2706   0.825   4.590  -0.044 -1.2820  1.3108  0.8654
  841SOL     OW 2707   5.346   4.671   3.531  0.3479 -0.6190 -0.4601
  841SOL    HW1 2708   5.385   4.757   3.564  2.8837 -1.8951  0.1346
  841SOL    HW2 2709   5.394   4.594   3.572 -1.4524 -2.3727 -1.4068
  842SOL     OW 2710   1.584   4.511   6.227 -0.2793  0.8902 -0.1669
  842SOL    HW1 2711   1.589   4.520   6.326  2.0479 -0.0191 -0.1236
  842SOL    HW2 2712   1.613   4.596   6.184  0.3953  0.7474 -0.0146
  843SOL     OW 2713   0.165   3.607   0.778 -0.3110 -0.0370  0.2277
  843SOL    HW1 2714   0.220   3.559   0.710 -0.4447 -0.7258  0.5947
  843SOL    HW2 2715   0.213   3.608   0.865 -0.7231 -0.3391  0.4619
  844SOL     OW 2716   0.720   4.010   3.674  0.0043 -0.2965 -0.5887
  844SOL    HW1 2717   0.643   4.074   3.677 -0.2293 -0.5462 -1.1548
  844SOL    HW2 2718   0.694   3.929   3.621 -0.1836 -1.4990  1.2376
  845SOL     OW 2719   2.933   2.771   2.213  0.1739  0.2045  0.3419
  845SOL    HW1 2720   3.026   2.806   2.230 -0.3086  0.6077  2.4276
  845SOL    HW2 2721   2.867   2.844   2.228 -0.5087 -0.0501 -1.2549
  846SOL     OW 2722   3.957   4.682   6.116 -0.4038  0.0016  0.2755
  846SOL    HW1 2723   3.998   4.636   6.037  0.8390  1.8291 -0.2115
  846SOL    HW2 2724   3.858   4.688   6.104 -0.2356  0.2065 -1.1334
  847SOL     OW 2725   5.334   3.522   5.663 -0.5377  0.4926  0.0322
  847SOL    HW1 2726   5.327   3.446   5.599 -1.8535  1.7463 -1.3703
  847SOL    HW2 2727   5.391   3.594   5.625  0.4468  0.3733  1.2153
  848SOL     OW 2728   6.060   3.500   6.845  0.2762 -0.2189  0.1352
  848SOL    HW1 2729   6.043   3.552   6.762  0.2601  0.3411  0.4876
  848SOL    HW2 2730   6.054   3.560   6.925  0.1947 -0.7677  0.5517
  849SOL     OW 2731   6.614   3.602   2.591  0.2633  0.3095 -0.0749
  849SOL    HW1 2732   6.607   3.648   2.680  0.1455  0.8679 -0.3650
  849SOL    HW2 2733   6.588   3.506   2.601 -2.6131  1.0166 -0.0423
  850SOL     OW 2734   3.422   4.858   4.032 -0.3404 -0.1289  0.6120
  850SOL    HW1 2735   3.457   4.827   3.944  1.4488  0.4533  1.0832
  850SOL    HW2 2736   3.377   4.946   4.021  0.7300  0.4083  0.4166
  851SOL     OW 2737   1.410   4.857   6.314 -0.0374  0.1261 -0.9980
  851SOL    HW1 2738   1.489   4.860   6.376 -1.0152  1.3115  0.2594
  851SOL    HW2 2739   1.430   4.909   6.231  0.8995 -0.5649 -1.2256
  852SOL     OW 2740   6.218   3.436   4.208 -0.0801  0.1108 -0.2232
  852SOL    HW1 2741   6.164   3.413   4.289 -1.1092  0.2793 -0.8514
  852SOL    HW2 2742   6.157   3.460   4.133  0.8559 -0.3916 -1.1660
  853SOL     OW 2743   1.242   2.770   4.013 -0.1487  0.7845  0.7735
  853SOL    HW1 2744   1.256   2.671   4.020  0.8906  0.8207 -0.4794
  853SOL    HW2 2745   1.280   2.804   3.927  0.4290  2.4330  1.6238
  854SOL     OW 2746   5.979   3.654   5.494 -0.3354 -0.1538  0.3277
  854SOL    HW1 2747   6.056   3.590   5.501 -0.2053  0.0608  0.9186
  854SOL    HW2 2748   5.935   3.662   5.583 -1.5799 -0.9210 -0.1993
  855SOL     OW 2749   1.123   4.630   1.521 -0.2024  0.3719  0.0710
  855SOL    HW1 2750   1.033   4.624   1.478 -0.1729  1.4985 -0.1766
  855SOL    HW2 2751   1.123   4.703   1.590  0.2596 -0.2369  0.7300
  856SOL     OW 2752   6.683   3.085   3.523  0.2412 -0.2033 -0.1272
  856SOL    HW1 2753   6.600   3.087   3.467 -0.0516  1.6107  0.3338
  856SOL    HW2 2754   6.658   3.079   3.620  0.6564  0.2211  0.0077
  857SOL     OW 2755   3.403   2.547   4.147  0.7186 -0.0702 -0.4922
  857SOL    HW1 2756   3.395   2.466   4.205  0.6376  1.2795  1.5032
  857SOL    HW2 2757   3.446   2.621   4.200 -1.2164  1.8728 -1.4863
  858SOL     OW 2758   2.745   3.752   6.526 -0.1988  0.5231 -0.0720
  858SOL    HW1 2759   2.749   3.654   6.511 -0.3798  0.4281  0.4743
  858SOL    HW2 2760   2.735   3.799   6.438 -3.1797 -0.1062 -0.1924
  859SOL     OW 2761   4.635   1.644   6.876 -0.2092 -0.3315 -0.1403
  859SOL    HW1 2762   4.649   1.545   6.878 -1.8197 -0.5778  0.7699
  859SOL    HW2 2763   4.724   1.690   6.878  0.5449 -1.7507  0.4814
  860SOL     OW 2764   0.202   2.260   0.459  0.1927  0.9543  0.2279
  860SOL    HW1 2765   0.245   2.283   0.547  1.4913 -2.0556  0.4937
  860SOL    HW2 2766   0.116   2.212   0.477  0.2885  0.6424 -0.1559
  861SOL     OW 2767   0.013   4.217   1.017  0.5112 -0.3081 -0.0406
  861SOL    HW1 2768  -0.074   4.265   1.010 -0.3482 -1.6888  0.7652
  861SOL    HW2 2769   0.076   4.270   1.074 -0.4437 -0.1587  0.8994
  862SOL     OW 2770   6.128   3.996   4.706 -0.0232 -0.5283 -0.1222
  862SOL    HW1 2771   6.091   3.927   4.643 -0.1286 -0.3743 -0.2293
  862SOL    HW2 2772   6.063   4.071   4.715  0.7258  0.2789 -1.1609
  863SOL     OW 2773   1.636   4.445   5.479  0.4647 -0.1166  0.0025
  863SOL    HW1 2774   1.707   4.494   5.429  0.8733 -1.3696 -0.6963
  863SOL    HW2 2775   1.679   4.372   5.533 -0.2857 -0.9624 -0.5232
  864SOL     OW 2776   2.373   2.164   0.799 -0.4318 -0.1897  0.1878
  864SOL    HW1 2777   2.294   2.213   0.835 -0.0289  0.4136  0.2693
  864SOL    HW2 2778   2.342   2.090   0.739 -1.0479  0.3272 -0.1487
  865SOL     OW 2779   2.346   2.248   6.958 -0.5829 -0.5037  0.1753
  865SOL    HW1 2780   2.295   2.249   7.044 -0.7141 -1.3536  0.1232
  865SOL    HW2 2781   2.335   2.159   6.914  1.5349 -1.0092  0.5196
  866SOL     OW 2782   1.360   3.133   2.107  0.0730  0.1135 -0.1799
  866SOL    HW1 2783   1.398   3.135   2.014 -1.4901 -0.6007 -0.8786
  866SOL    HW2 2784   1.293   3.059   2.113 -1.0417  1.1810  1.0396
  867SOL     OW 2785   6.044   3.539   4.021  0.0574  0.0678 -0.1630
  867SOL    HW1 2786   5.952   3.528   3.983  0.6660  0.7975 -1.9481
  867SOL    HW2 2787   6.067   3.636   4.024  1.0776 -0.1464 -0.5502
  868SOL     OW 2788   2.998   3.259   4.254 -0.2854 -0.7547  0.1206
  868SOL    HW1 2789   2.979   3.357   4.250 -1.9310 -1.0176  0.5046
  868SOL    HW2 2790   3.090   3.241   4.220 -0.0448  0.8918 -0.1831
  869SOL     OW 2791   1.294   2.394   5.729 -0.4984  0.1956  0.4237
  869SOL    HW1 2792   1.239   2.336   5.669  1.4324 -1.2813 -0.0185
  869SOL    HW2 2793   1.345   2.460   5.673  0.4950 -0.4825  0.5032
  870SOL     OW 2794   3.639   4.784   5.121  0.0798  0.1822  0.2949
  870SOL    HW1 2795   3.698   4.726   5.177 -1.7925 -1.9054  0.2418
  870SOL    HW2 2796   3.640   4.752   5.027 -0.8148  0.3672  0.2118
  871SOL     OW 2797   4.631   3.225   0.075 -0.5146 -0.0444  0.1032
  871SOL    HW1 2798   4.560   3.281   0.118  0.4697  0.2862  1.3364
  871SOL    HW2 2799   4.720   3.270   0.084  0.0966 -1.1775 -0.0658
  872SOL     OW 2800   2.398   4.438   4.822  0.2212 -0.2508  0.2409
  872SOL    HW1 2801   2.475   4.376   4.807 -0.7958 -1.1434 -1.7077
  872SOL    HW2 2802   2.393   4.504   4.747 -0.0114  0.7894  1.1578
  873SOL     OW 2803   1.898   2.721   5.159 -0.8223  0.4074 -0.0694
  873SOL    HW1 2804   1.806   2.681   5.158  0.0912 -1.9112  1.1973
  873SOL    HW2 2805   1.936   2.717   5.067 -0.4448 -2.6610  0.1200
  874SOL     OW 2806   2.554   4.027   0.266  0.3029 -0.4587 -0.0203
  874SOL    HW1 2807   2.562   3.927   0.265  1.4735 -0.4062  1.2376
  874SOL    HW2 2808   2.610   4.065   0.192  0.2821 -0.7066 -0.1668
  875SOL     OW 2809   2.995   3.997   4.519 -0.1901  0.0333  0.3468
  875SOL    HW1 2810   2.963   4.092   4.510 -0.2374 -0.0947 -1.2322
  875SOL    HW2 2811   2.989   3.952   4.430  2.1672 -0.7076  0.4764
  876SOL     OW 2812   0.996   3.878   0.903 -0.2180  0.2605 -0.1504
  876SOL    HW1 2813   1.054   3.951   0.940 -2.3658  1.4970  0.9889
  876SOL    HW2 2814   0.934   3.845   0.974 -1.4540 -0.4358 -1.4995
  877SOL     OW 2815   4.621   2.907   6.764 -0.4583  0.1137 -0.2845
  877SOL    HW1 2816   4.606   2.998   6.724  2.7497  0.7115 -0.3718
  877SOL    HW2 2817   4.631   2.917   6.863 -2.4147 -0.5592  0.0379
  878SOL     OW 2818   2.142   3.038   0.835  0.4642 -0.2835 -0.1773
  878SOL    HW1 2819   2.075   3.078   0.898  0.9448 -1.1263  0.9094
  878SOL    HW2 2820   2.231   3.082   0.850  0.2275  0.6910 -1.4726
  879SOL     OW 2821   5.027   4.195   6.034  0.6577  0.0110 -0.7704
  879SOL    HW1 2822   4.961   4.188   6.109  1.2315 -1.9203 -0.3938
  879SOL    HW2 2823   5.058   4.290   6.026  0.4608  0.2932  1.3240
  880SOL     OW 2824   2.422   3.148   0.881 -0.3364 -0.4329 -0.7410
  880SOL    HW1 2825   2.447   3.071   0.822 -1.9057 -1.1155 -0.5650
  880SOL    HW2 2826   2.440   3.125   0.976 -0.8191 -0.6119 -0.6870
  881SOL     OW 2827   6.569   4.232   1.550  0.4857 -0.3225  0.1067
  881SOL    HW1 2828   6.542   4.286   1.630  3.4834  0.2592  0.8525
  881SOL    HW2 2829   6.534   4.139   1.559 -1.2372  0.3601  0.8761
  882SOL     OW 2830   0.572   3.071   0.032 -0.2341 -0.2051 -0.1782
  882SOL    HW1 2831   0.557   3.122   0.117 -1.0177 -2.3144  1.0264
  882SOL    HW2 2832   0.633   3.124  -0.028 -0.8563  2.0137  1.0290
  883SOL     OW 2833   3.964   4.306   0.367 -0.7181 -0.2492 -0.5461
  883SOL    HW1 2834   3.990   4.366   0.442 -0.1265 -1.0339 -0.1135
  883SOL    HW2 2835   3.896   4.240   0.398 -1.8898  0.6197 -1.1996
  884SOL     OW 2836   4.074   4.878   2.010  0.4998  0.4937  0.1797
  884SOL    HW1 2837   4.123   4.934   2.077  0.0766 -0.5033  1.3663
  884SOL    HW2 2838   4.101   4.782   2.021  0.0579  0.2498 -0.7719
  885SOL     OW 2839   2.992   2.886   0.142 -0.2665  0.2360  0.0255
  885SOL    HW1 2840   2.985   2.973   0.092  0.2337 -1.0771 -2.4505
  885SOL    HW2 2841   2.920   2.882   0.211 -1.9234  1.5570 -1.5175
  886SOL     OW 2842   1.765   2.992   1.231  0.0063  0.4327 -0.3795
  886SOL    HW1 2843   1.755   2.926   1.305  2.1839  0.5629  0.1027
  886SOL    HW2 2844   1.779   3.083   1.270 -0.0383  0.6992 -0.9809
  887SOL     OW 2845   6.983   4.274   1.823  0.3487 -0.5183  0.0302
  887SOL    HW1 2846   6.923   4.285   1.744 -1.0122  1.7690  1.2583
  887SOL    HW2 2847   7.052   4.346   1.823 -0.4409  0.2852  1.5214
  888SOL     OW 2848   5.320   2.923   2.826 -0.2752  0.0578  0.3459
  888SOL    HW1 2849   5.319   2.998   2.892  0.7002 -0.9417  1.5377
  888SOL    HW2 2850   5.236   2.925   2.772 -1.8190  0.0152  2.6074
  889SOL     OW 2851   1.794   4.517   5.065  0.4971  0.1473 -0.1141
  889SOL    HW1 2852   1.835   4.568   5.140 -0.4630 -0.2005  0.6601
  889SOL    HW2 2853   1.859   4.513   4.988  0.9889  1.6110  0.1992
  890SOL     OW 2854   5.061   3.615   5.130  0.2802 -0.7758  0.3561
  890SOL    HW1 2855   5.049   3.548   5.056  0.2652 -0.3267 -0.0549
  890SOL    HW2 2856   4.978   3.670   5.139  1.3425  1.2833 -1.4335
  891SOL     OW 2857   0.439   3.810   5.479 -0.0933  0.1521 -0.4725
  891SOL    HW1 2858   0.508   3.848   5.540  0.5371 -1.8625  0.1480
  891SOL    HW2 2859   0.459   3.835   5.385  0.3495  1.2189 -0.1014
  892SOL     OW 2860   0.956   4.369   3.817  0.2601  0.0055 -0.0410
  892SOL    HW1 2861   0.893   4.376   3.740 -0.4721 -1.1110  0.4230
  892SOL    HW2 2862   1.050   4.375   3.784 -0.0491 -0.1065 -0.9726
  893SOL     OW 2863   6.003   2.562   3.794 -0.5070  0.7449  0.6196
  893SOL    HW1 2864   6.055   2.478   3.812 -1.0293  0.8651  3.0934
  893SOL    HW2 2865   6.044   2.611   3.718  0.0714 -1.5269 -0.6147
  894SOL     OW 2866   1.227   3.537   1.394  0.3231  0.9983  1.1498
  894SOL    HW1 2867   1.240   3.569   1.300  0.0397 -1.1528  0.3265
  894SOL    HW2 2868   1.147   3.581   1.434  0.1397  1.5446  0.1965
  895SOL     OW 2869   3.456   3.605   0.800  0.1236  0.1020  0.4613
  895SOL    HW1 2870   3.535   3.553   0.768  0.1010  0.1996  0.2514
  895SOL    HW2 2871   3.475   3.642   0.891  0.6319  0.8242  0.0695
  896SOL     OW 2872   5.882   4.617   5.144  0.1432 -0.2638 -0.2417
  896SOL    HW1 2873   5.834   4.697   5.110 -1.3841 -1.3869 -0.8588
  896SOL    HW2 2874   5.963   4.645   5.195 -0.6417  1.6624  0.0027
  897SOL     OW 2875   4.703   2.970   2.590  0.0514 -0.0875 -0.3800
  897SOL    HW1 2876   4.786   3.007   2.631  0.1489 -1.4418  0.6914
  897SOL    HW2 2877   4.624   2.993   2.647  0.1429 -1.6790  0.4337
  898SOL     OW 2878   1.356   4.156   4.006 -0.3019  0.2407  0.0441
  898SOL    HW1 2879   1.412   4.078   4.031 -1.5275 -0.6792  0.0030
  898SOL    HW2 2880   1.312   4.139   3.918  0.2378  1.4389 -0.4878
  899SOL     OW 2881   6.042   2.677   4.249  0.1332 -0.6102  0.4445
  899SOL    HW1 2882   6.076   2.661   4.342 -1.2123  0.2472  1.1118
  899SOL    HW2 2883   6.040   2.776   4.231 -2.1339 -0.5852  0.5340
  900SOL     OW 2884   1.359   2.452   3.287 -0.1076 -0.2617 -0.4004
  900SOL    HW1 2885   1.424   2.376   3.290  0.2484  0.0664  0.4675
  900SOL    HW2 2886   1.357   2.491   3.195  0.2790 -0.8189 -0.6522
  901SOL     OW 2887   6.567   2.063   1.743 -0.2447  0.6931 -0.1089
  901SOL    HW1 2888   6.471   2.037   1.735  0.3295 -1.1391 -1.7381
  901SOL    HW2 2889   6.606   2.078   1.653  1.2349  0.4442  0.4501
  902SOL     OW 2890   1.168   3.243   1.424  0.1877 -0.9067  0.3927
  902SOL    HW1 2891   1.203   3.178   1.356  0.3883 -1.1383  0.7101
  902SOL    HW2 2892   1.201   3.335   1.402 -1.3463 -0.6338 -0.9300
  903SOL     OW 2893   6.514   2.856   3.518 -0.3985  0.0726  0.0524
  903SOL    HW1 2894   6.557   2.769   3.541 -1.7141 -0.8849 -0.9149
  903SOL    HW2 2895   6.512   2.867   3.419 -3.7228 -0.7419 -0.0916
  904SOL     OW 2896   2.000   4.341   4.084 -0.3578  0.3403 -0.6345
  904SOL    HW1 2897   2.048   4.428   4.097  0.0242  0.4932 -2.7601
  904SOL    HW2 2898   1.919   4.339   4.142  0.3790  1.4917  0.5135
  905SOL     OW 2899   1.565   2.880   3.497 -0.1368 -0.2711 -0.3382
  905SOL    HW1 2900   1.557   2.784   3.470 -0.0592 -0.3701 -0.0042
  905SOL    HW2 2901   1.509   2.936   3.435 -0.1427 -0.5230 -0.5636
  906SOL     OW 2902   6.235   3.583   4.618 -0.2047 -0.1188 -0.0538
  906SOL    HW1 2903   6.305   3.625   4.560 -0.9699 -0.2425 -1.0981
  906SOL    HW2 2904   6.182   3.518   4.564 -0.2822 -1.0206  1.0588
  907SOL     OW 2905   3.282   2.528   1.360  0.1654  0.1558  0.1290
  907SOL    HW1 2906   3.351   2.505   1.429  1.1774  0.4684 -0.7484
  907SOL    HW2 2907   3.318   2.599   1.299 -0.9904  0.4245 -0.2711
  908SOL     OW 2908   6.907   2.926   4.574 -0.0684  0.3020  0.4073
  908SOL    HW1 2909   6.838   2.938   4.503 -1.2988 -1.1725  1.2910
  908SOL    HW2 2910   6.925   3.014   4.618 -3.2519  0.4206  1.7765
  909SOL     OW 2911   2.471   4.655   6.043  0.3491  0.1714  0.2033
  909SOL    HW1 2912   2.399   4.716   6.078  0.0817 -1.1207  2.0108
  909SOL    HW2 2913   2.556   4.707   6.033 -0.4490  1.3844 -0.5889
  910SOL     OW 2914   2.391   4.544   5.100 -0.5050 -0.2865 -0.9572
  910SOL    HW1 2915   2.389   4.500   5.010 -2.2038  0.3018 -1.2496
  910SOL    HW2 2916   2.301   4.536   5.143 -0.5012  1.7260 -0.4603
  911SOL     OW 2917   4.246   3.985   6.896 -0.6312  0.0485 -0.0163
  911SOL    HW1 2918   4.167   3.985   6.835 -0.8180  0.8689  0.2111
  911SOL    HW2 2919   4.243   4.066   6.954 -0.2847 -0.5650  0.8669
  912SOL     OW 2920   3.330   2.412   5.759  0.4915  0.2451  0.4377
  912SOL    HW1 2921   3.331   2.362   5.846 -0.4675  1.9875  1.5127
  912SOL    HW2 2922   3.288   2.355   5.688 -0.5569 -0.4889  1.6032
  913SOL     OW 2923   0.275   2.759   0.785 -0.6189  0.1625 -0.7389
  913SOL    HW1 2924   0.184   2.796   0.764  0.3532  1.5002 -2.9981
  913SOL    HW2 2925   0.330   2.759   0.702  1.0659 -1.8419  0.3017
  914SOL     OW 2926   1.439   4.045   0.103  0.4590 -0.0271  0.2821
  914SOL    HW1 2927   1.426   4.143   0.089 -1.1560 -0.1781  0.5385
  914SOL    HW2 2928   1.369   3.994   0.054  0.6252 -0.9993  1.0135
  915SOL     OW 2929   2.435   4.169   4.380 -0.2442 -0.2232 -0.2620
  915SOL    HW1 2930   2.400   4.100   4.443 -2.2865 -0.1715 -1.2366
  915SOL    HW2 2931   2.372   4.178   4.303  0.3658  2.1762 -0.5633
  916SOL     OW 2932   0.850   4.250   0.303 -0.2642 -0.3468  0.0365
  916SOL    HW1 2933   0.900   4.198   0.234  1.0936  0.6076  0.2525
  916SOL    HW2 2934   0.864   4.208   0.393 -0.2986 -0.3893  0.0221
  917SOL     OW 2935   6.504   5.000   6.191 -0.4557 -0.4587 -0.5620
  917SOL    HW1 2936   6.579   4.984   6.127 -0.1789  0.9690 -0.6177
  917SOL    HW2 2937   6.476   5.096   6.187 -0.7200 -0.4328  1.1483
  918SOL     OW 2938   4.110   4.838   3.892 -0.1999 -0.0574 -0.6202
  918SOL    HW1 2939   4.036   4.808   3.833 -0.7513 -0.6683  0.3521
  918SOL    HW2 2940   4.095   4.803   3.985  2.1148 -1.5267 -0.7196
  919SOL     OW 2941   4.474   4.520   4.502  0.2859  0.0616 -0.0817
  919SOL    HW1 2942   4.464   4.620   4.494 -0.0703 -0.0858 -1.8441
  919SOL    HW2 2943   4.478   4.495   4.599 -0.4164  1.7101  0.4104
  920SOL     OW 2944   6.608   3.721   2.032  0.2377 -0.3994 -0.5419
  920SOL    HW1 2945   6.550   3.799   2.056 -1.0737 -1.7131  0.8481
  920SOL    HW2 2946   6.603   3.653   2.105  3.3505 -0.7277 -0.5112
  921SOL     OW 2947   3.631   3.261   4.051 -0.5675 -0.0809  0.4174
  921SOL    HW1 2948   3.614   3.228   4.144  1.6615  0.3423  1.0251
  921SOL    HW2 2949   3.565   3.219   3.988  0.7450 -4.1761  1.4193
  922SOL     OW 2950   2.596   3.220   2.878  0.0110 -0.3316  0.2339
  922SOL    HW1 2951   2.561   3.148   2.939 -0.9586 -0.3069 -0.2727
  922SOL    HW2 2952   2.521   3.280   2.851  0.3537 -0.5422 -1.2519
  923SOL     OW 2953   5.761   2.260   4.328  0.5853 -0.8795  0.2523
  923SOL    HW1 2954   5.806   2.315   4.398 -0.6292 -0.4309  0.7201
  923SOL    HW2 2955   5.665   2.288   4.321 -0.0074 -2.7381  0.3107
  924SOL     OW 2956   2.324   2.357   4.765 -0.7655 -0.1270  0.2916
  924SOL    HW1 2957   2.275   2.443   4.748 -0.1093 -0.1026 -1.8405
  924SOL    HW2 2958   2.408   2.375   4.816 -0.9051  0.4183  0.3297
  925SOL     OW 2959   4.461   3.555   6.644 -0.1904 -0.2657 -0.2328
  925SOL    HW1 2960   4.371   3.533   6.680 -0.6792  0.8306 -0.7406
  925SOL    HW2 2961   4.518   3.592   6.717 -0.3427 -0.4083 -0.0399
  926SOL     OW 2962   3.057   4.388   0.009 -0.1422 -0.1199 -0.1520
  926SOL    HW1 2963   3.076   4.298   0.046  0.9968 -0.0667 -0.5701
  926SOL    HW2 2964   2.993   4.380  -0.068 -0.0738 -0.5541 -0.1633
  927SOL     OW 2965   0.843   4.211   5.715  0.3212 -0.3747 -0.2996
  927SOL    HW1 2966   0.872   4.118   5.737  0.7752 -0.2308 -0.2776
  927SOL    HW2 2967   0.743   4.215   5.712  0.2870 -1.2785 -2.0143
  928SOL     OW 2968   0.456   3.465   2.046  0.5460 -0.2866  0.0345
  928SOL    HW1 2969   0.426   3.370   2.046  0.2056 -0.1827  0.5604
  928SOL    HW2 2970   0.504   3.485   1.960 -0.2260 -0.6609 -0.4945
  929SOL     OW 2971   5.485   3.476   5.208 -0.0981  0.1847  0.4712
  929SOL    HW1 2972   5.516   3.461   5.114 -1.1455  1.3437 -0.0865
  929SOL    HW2 2973   5.554   3.527   5.258  0.8511 -1.1909  0.6142
  930SOL     OW 2974   1.793   3.024   4.505  0.2135 -0.4099 -0.2931
  930SOL    HW1 2975   1.822   2.941   4.457  1.3716 -0.8603  1.1168
  930SOL    HW2 2976   1.753   2.999   4.593  0.8087  0.5412  0.2600
  931SOL     OW 2977   3.854   4.638   3.953 -0.5009 -0.0557 -0.1997
  931SOL    HW1 2978   3.921   4.573   3.989  0.3844  0.7305 -0.3957
  931SOL    HW2 2979   3.876   4.661   3.859 -0.3260  1.1380  0.1137
  932SOL     OW 2980   0.748   3.427   4.236 -0.1954  0.0089 -0.9426
  932SOL    HW1 2981   0.659   3.410   4.194  1.1715 -1.1943 -3.6398
  932SOL    HW2 2982   0.820   3.405   4.170  2.1098  2.5811  0.5090
  933SOL     OW 2983   0.738   2.647   1.340  0.2524 -0.9092 -0.3513
  933SOL    HW1 2984   0.699   2.568   1.293 -0.2736 -1.4576  0.9537
  933SOL    HW2 2985   0.807   2.615   1.406  1.1223 -0.1455 -0.8679
  934SOL     OW 2986   5.903   2.477   1.114  0.2648  0.5546  0.2099
  934SOL    HW1 2987   5.916   2.568   1.153 -0.0970  1.2167 -1.1641
  934SOL    HW2 2988   5.808   2.466   1.085  0.5203  0.0877 -0.4706
  935SOL     OW 2989   2.025   3.319   6.798  0.6412  0.2233  0.1345
  935SOL    HW1 2990   2.020   3.254   6.722  1.3774  0.1160  0.1732
  935SOL    HW2 2991   1.986   3.406   6.770 -1.4601 -0.5599  0.4443
  936SOL     OW 2992   5.184   4.740   4.596 -0.5325 -0.0932 -0.4123
  936SOL    HW1 2993   5.204   4.798   4.675  0.3631  1.0105 -1.4030
  936SOL    HW2 2994   5.096   4.766   4.557 -1.0249 -0.7086  0.2543
  937SOL     OW 2995   5.932   4.149   4.262 -0.0683  0.0802  0.1406
  937SOL    HW1 2996   6.012   4.110   4.307  1.7978 -0.0321 -2.9973
  937SOL    HW2 2997   5.943   4.248   4.255  0.1058  0.0009 -0.8104
  938SOL     OW 2998   2.189   3.339   1.097 -0.1186 -0.0231  0.4375
  938SOL    HW1 2999   2.178   3.246   1.063 -1.2645 -0.2078  1.2680
  938SOL    HW2 3000   2.161   3.344   1.192 -1.8888  1.5595 -0.1024
  939SOL     OW 3001   6.983   4.978   5.034 -0.3857 -0.3539  0.0931
  939SOL    HW1 3002   6.887   4.951   5.045 -0.2993 -0.9160 -0.4639
  939SOL    HW2 3003   7.042   4.915   5.083 -0.2099 -0.9348 -0.8395
  940SOL     OW 3004   0.333   3.004   0.387  0.2360 -0.0714 -0.2944
  940SOL    HW1 3005   0.330   2.942   0.309  0.2430 -0.6271  0.1394
  940SOL    HW2 3006   0.383   3.087   0.363  1.3160 -0.7704 -0.4955
  941SOL     OW 3007   5.163   4.844   5.709 -0.3209  0.1720  0.5067
  941SOL    HW1 3008   5.105   4.918   5.675 -0.8598  0.5932  2.2193
  941SOL    HW2 3009   5.239   4.883   5.761 -0.3295 -0.4646  1.0064
  942SOL     OW 3010   2.465   3.317   1.163 -0.2481  0.1651 -0.6696
  942SOL    HW1 3011   2.374   3.297   1.129  0.1887 -0.1005 -1.7014
  942SOL    HW2 3012   2.462   3.402   1.217 -1.3500 -0.5689  0.4812
  943SOL     OW 3013   5.254   4.438   5.656  0.1454 -0.3472 -0.2745
  943SOL    HW1 3014   5.187   4.492   5.706 -1.2113 -1.0064 -1.3096
  943SOL    HW2 3015   5.224   4.342   5.652  0.8026 -0.5254 -1.3474
  944SOL     OW 3016   6.149   4.963   5.337 -0.1170  0.4347  0.3265
  944SOL    HW1 3017   6.242   4.957   5.373  0.6356 -0.5291 -1.6517
  944SOL    HW2 3018   6.086   4.916   5.399  0.8472  0.2093  1.1628
  945SOL     OW 3019   4.953   3.798   0.730 -0.1878 -0.0061  0.1137
  945SOL    HW1 3020   5.004   3.764   0.650 -0.5075  0.7710 -0.4279
  945SOL    HW2 3021   4.858   3.766   0.724 -0.0236 -0.5979  0.5933
  946SOL     OW 3022   1.545   4.054   0.379  0.0138 -0.6391 -0.1021
  946SOL    HW1 3023   1.499   4.036   0.292 -0.1112  1.2422 -0.4858
  946SOL    HW2 3024   1.514   4.143   0.414  2.5462  0.1897  0.1841
  947SOL     OW 3025   4.037   2.564   5.261  0.0476  0.0910 -0.3966
  947SOL    HW1 3026   4.046   2.648   5.313  0.4786  0.8700 -1.6798
  947SOL    HW2 3027   4.091   2.492   5.304 -1.5724 -0.0141  1.6076
  948SOL     OW 3028   1.830   3.484   3.850 -0.2393  0.4301  0.4178
  948SOL    HW1 3029   1.748   3.508   3.798  1.4274 -0.8199 -3.0505
  948SOL    HW2 3030   1.911   3.518   3.802  1.4704 -1.5073  1.7800
  949SOL     OW 3031   6.166   2.894   5.883 -0.0455  0.0208  0.1099
  949SOL    HW1 3032   6.196   2.799   5.883  0.2026  0.0875 -0.5732
  949SOL    HW2 3033   6.212   2.943   5.809 -0.7374  0.4918 -0.0199
  950SOL     OW 3034   1.344   2.992   6.615 -0.2041  0.2836 -0.5029
  950SOL    HW1 3035   1.253   3.029   6.634 -0.1895  0.1451 -0.1540
  950SOL    HW2 3036   1.379   2.947   6.697  0.3690  0.7345 -0.4972
  951SOL     OW 3037   3.515   4.632   6.668  0.0166  0.7776  0.0074
  951SOL    HW1 3038   3.488   4.588   6.754  0.2163  0.5078 -0.0664
  951SOL    HW2 3039   3.533   4.729   6.685  0.1266  0.7120  0.2856
  952SOL     OW 3040   1.810   3.705   4.014 -0.4127 -0.4461  0.3450
  952SOL    HW1 3041   1.802   3.706   4.114  0.5930 -0.3625  0.4262
  952SOL    HW2 3042   1.841   3.615   3.984 -0.5768 -0.4261  0.1130
  953SOL     OW 3043   0.146   3.080   3.673  0.2673  0.3197 -0.2246
  953SOL    HW1 3044   0.177   3.014   3.742  3.0877 -0.9270 -2.4440
  953SOL    HW2 3045   0.071   3.040   3.620 -0.7406  0.5895  0.9598
  954SOL     OW 3046   0.365   3.086   2.626  0.5693 -0.8142  0.0247
  954SOL    HW1 3047   0.385   2.999   2.670  2.3802 -1.1674 -1.3932
  954SOL    HW2 3048   0.446   3.144   2.626 -0.2656  0.4006 -0.1296
  955SOL     OW 3049   2.995   2.218   5.486 -0.2986 -0.0121  0.4059
  955SOL    HW1 3050   3.092   2.211   5.508 -0.1771 -1.3505 -0.4180
  955SOL    HW2 3051   2.981   2.287   5.415  0.3040 -1.0477 -0.7524
  956SOL     OW 3052   0.365   3.217   5.358  0.1832 -0.6863 -0.7763
  956SOL    HW1 3053   0.325   3.253   5.442  1.3783 -0.9934 -0.0612
  956SOL    HW2 3054   0.422   3.287   5.314  0.9676 -1.0725 -0.3933
  957SOL     OW 3055   0.872   4.507   2.746 -0.0750 -0.1756  0.5844
  957SOL    HW1 3056   0.862   4.603   2.721  0.0123 -0.2937  0.0754
  957SOL    HW2 3057   0.966   4.489   2.775  0.1344 -0.2792 -0.1274
  958SOL     OW 3058   2.022   3.122   3.067  0.6651 -0.1135 -0.0609
  958SOL    HW1 3059   1.974   3.201   3.030 -1.4421 -0.5757  1.5029
  958SOL    HW2 3060   2.036   3.134   3.165  2.9134 -0.4685 -0.2797
  959SOL     OW 3061   4.875   3.482   0.820 -0.1016  0.1215 -0.3298
  959SOL    HW1 3062   4.952   3.474   0.883  0.3703  0.2066 -0.8906
  959SOL    HW2 3063   4.841   3.576   0.820 -0.1693  0.0963 -0.1216
  960SOL     OW 3064   0.900   2.475   0.415  0.8586  0.7215 -0.0349
  960SOL    HW1 3065   0.957   2.521   0.348  0.1064  1.1031 -0.4180
  960SOL    HW2 3066   0.807   2.464   0.379  0.9692 -0.9824  0.0792
  961SOL     OW 3067   0.526   2.950   4.935 -0.3112  0.7848 -0.4416
  961SOL    HW1 3068   0.484   3.000   4.859  1.0009  1.3018 -0.8609
  961SOL    HW2 3069   0.613   2.993   4.959 -0.6069  0.5194  1.2512
  962SOL     OW 3070   0.650   4.067   4.389  0.6701 -0.0855 -0.1030
  962SOL    HW1 3071   0.717   3.999   4.358 -0.2891 -0.5295 -1.2587
  962SOL    HW2 3072   0.698   4.140   4.438  1.8653 -0.9518  0.0658
  963SOL     OW 3073   2.926   3.622   1.984 -0.3781  0.2410  0.3977
  963SOL    HW1 3074   2.894   3.540   2.033 -0.2561  0.8963  1.6061
  963SOL    HW2 3075   2.952   3.596   1.891  0.4515 -1.2677  1.0006
  964SOL     OW 3076   4.970   4.621   6.224  0.0284  0.2687 -0.4625
  964SOL    HW1 3077   4.925   4.567   6.294 -0.5075  1.1743 -0.0944
  964SOL    HW2 3078   4.903   4.678   6.176  0.3920 -0.2945 -1.6828
  965SOL     OW 3079   3.605   3.856   1.776 -0.2568 -0.3303  0.2785
  965SOL    HW1 3080   3.576   3.949   1.754 -0.4925 -0.6493 -0.8320
  965SOL    HW2 3081   3.700   3.857   1.809  0.2509  0.1744 -1.0964
  966SOL     OW 3082   2.949   2.360   2.350 -0.4942  0.1163  0.1164
  966SOL    HW1 3083   2.886   2.437   2.347  0.5748  0.9925 -0.5772
  966SOL    HW2 3084   3.011   2.370   2.428  0.0381  0.3002 -0.3180
  967SOL     OW 3085   3.035   2.722   6.633  0.6887 -0.1273  0.0705
  967SOL    HW1 3086   3.109   2.668   6.593  0.3246 -1.0888  0.6527
  967SOL    HW2 3087   2.970   2.660   6.679 -1.0013  0.5825 -1.2676
  968SOL     OW 3088   6.839   3.229   1.650 -0.0885 -0.7112  0.3560
  968SOL    HW1 3089   6.881   3.222   1.740  1.6624  2.1236 -0.1136
  968SOL    HW2 3090   6.753   3.279   1.657  1.3219  1.9252  0.2711
  969SOL     OW 3091   5.329   2.873   3.163  0.1602  0.0601  0.1670
  969SOL    HW1 3092   5.266   2.810   3.118  1.5796 -1.7296  0.5948
  969SOL    HW2 3093   5.286   2.964   3.169 -2.1353 -0.9450 -0.0213
  970SOL     OW 3094   0.177   4.628   4.131  0.3288 -0.1703 -0.3266
  970SOL    HW1 3095   0.237   4.666   4.201 -0.5942  1.7069 -0.4926
  970SOL    HW2 3096   0.085   4.668   4.139 -0.4367 -1.6284 -1.1906
  971SOL     OW 3097   6.596   3.757   5.784 -0.1886  0.4818 -0.2093
  971SOL    HW1 3098   6.568   3.853   5.778  0.2718  0.5424 -2.2286
  971SOL    HW2 3099   6.578   3.712   5.697 -0.5803 -1.3473  0.7772
  972SOL     OW 3100   3.297   4.155   4.772 -0.3064  0.4468 -0.2562
  972SOL    HW1 3101   3.262   4.062   4.760  1.1019 -0.1551  0.0642
  972SOL    HW2 3102   3.379   4.167   4.717  0.1400  1.1416  0.5322
  973SOL     OW 3103   4.325   2.047   0.061 -0.5200 -0.2714  0.3818
  973SOL    HW1 3104   4.406   1.989   0.057 -0.1891  0.1661  0.7777
  973SOL    HW2 3105   4.329   2.106   0.141 -0.1479  1.3564 -0.7832
  974SOL     OW 3106   0.642   2.181   2.783 -0.2703 -0.4055 -0.2359
  974SOL    HW1 3107   0.566   2.212   2.840 -1.1344 -0.6427 -1.2384
  974SOL    HW2 3108   0.640   2.082   2.775 -0.7770 -0.3122 -1.4960
  975SOL     OW 3109   0.578   3.988   0.196 -0.2595  0.5633  0.1527
  975SOL    HW1 3110   0.619   4.044   0.124  0.5439 -1.3648 -0.9765
  975SOL    HW2 3111   0.576   3.892   0.166 -0.4104 -0.2200  2.4798
  976SOL     OW 3112   4.234   4.905   1.551 -0.1168 -0.2385 -0.3349
  976SOL    HW1 3113   4.168   4.968   1.590 -0.1516  0.2375 -1.1420
  976SOL    HW2 3114   4.307   4.887   1.617 -0.4554  0.1256  0.1384
  977SOL     OW 3115   0.570   3.548   2.798 -0.1083  0.3942  0.5256
  977SOL    HW1 3116   0.582   3.634   2.848  1.0999 -0.1937  1.3086
  977SOL    HW2 3117   0.576   3.565   2.700  0.2308  1.1838  0.6755
  978SOL     OW 3118   2.307   2.738   3.407 -0.3665  0.2369  0.3008
  978SOL    HW1 3119   2.219   2.693   3.395  0.5757 -1.2191 -1.7145
  978SOL    HW2 3120   2.344   2.764   3.317  1.0667  1.1741  1.1217
  979SOL     OW 3121   2.585   2.366   0.146 -0.0517  0.1523  0.1082
  979SOL    HW1 3122   2.634   2.405   0.068 -0.0197 -0.6954 -0.2984
  979SOL    HW2 3123   2.511   2.308   0.114  0.2830 -0.6120  0.6910
  980SOL     OW 3124   6.659   4.411   5.412 -0.0898 -0.3313  0.0580
  980SOL    HW1 3125   6.636   4.410   5.314  0.8810 -0.6562 -0.1798
  980SOL    HW2 3126   6.576   4.396   5.465 -0.2406 -3.3552 -0.8264
  981SOL     OW 3127   6.892   4.659   5.196  0.0284 -0.3849 -0.1528
  981SOL    HW1 3128   6.835   4.614   5.129 -0.5424  0.9889 -0.6241
  981SOL    HW2 3129   6.970   4.702   5.150 -0.8943  1.4137 -0.1281
  982SOL     OW 3130   0.929   3.484   5.641 -0.2911 -0.1655 -0.3714
  982SOL    HW1 3131   0.945   3.552   5.713 -1.7492  0.6758 -0.8156
  982SOL    HW2 3132   0.936   3.392   5.680  1.6487  0.1979  0.2465
  983SOL     OW 3133   4.351   3.318   4.836  0.0258 -0.4214 -0.5548
  983SOL    HW1 3134   4.294   3.366   4.903  0.7295 -0.3046 -0.0212
  983SOL    HW2 3135   4.328   3.349   4.744 -0.0742  0.3753 -0.2718
  984SOL     OW 3136   2.692   2.704   6.503  0.2217 -0.0159  0.1704
  984SOL    HW1 3137   2.673   2.799   6.479 -0.5224 -0.1258  0.3056
  984SOL    HW2 3138   2.702   2.649   6.420 -1.5860 -0.2483  0.0786
  985SOL     OW 3139   6.233   3.829   0.218  0.3627 -0.3048 -0.3249
  985SOL    HW1 3140   6.212   3.923   0.244  0.0334 -0.7177  0.9471
  985SOL    HW2 3141   6.329   3.821   0.191  0.3689  0.4039 -0.5119
  986SOL     OW 3142   5.287   1.657   6.721 -0.1459  0.1434 -0.3095
  986SOL    HW1 3143   5.342   1.734   6.689  0.3014 -0.7935 -1.9412
  986SOL    HW2 3144   5.191   1.674   6.700  0.0143  0.0496 -1.1947
  987SOL     OW 3145   1.279   2.502   4.039 -0.2852 -0.2527  0.1095
  987SOL    HW1 3146   1.375   2.491   4.066  0.7863  0.8392 -2.7998
  987SOL    HW2 3147   1.256   2.434   3.969 -1.3006  0.1878 -0.0070
  988SOL     OW 3148   6.038   3.912   0.917 -1.2609  0.1152  0.2334
  988SOL    HW1 3149   6.085   3.932   1.002 -1.5885 -0.4581  0.5599
  988SOL    HW2 3150   6.081   3.834   0.872 -2.6572 -1.2588  1.1890
  989SOL     OW 3151   3.061   2.132   4.242  0.2013  0.2035 -0.0793
  989SOL    HW1 3152   3.137   2.108   4.181  0.5669  0.1583  0.3902
  989SOL    HW2 3153   2.998   2.194   4.194  1.1581  1.2113 -0.0833
  990SOL     OW 3154   5.768   3.267   3.151  0.1608 -0.0777  0.7393
  990SOL    HW1 3155   5.768   3.284   3.053  0.2313 -1.7358  0.4225
  990SOL    HW2 3156   5.675   3.278   3.187  0.2356  1.0913  0.6187
  991SOL     OW 3157   3.869   4.819   0.968 -0.1366 -0.7908 -0.1219
  991SOL    HW1 3158   3.885   4.736   1.020  0.3188 -0.9019 -0.4351
  991SOL    HW2 3159   3.953   4.873   0.962 -0.9362  0.8181  1.9819
  992SOL     OW 3160   3.850   3.157   4.598  0.2369 -0.3646 -0.2544
  992SOL    HW1 3161   3.920   3.208   4.648 -0.6469 -0.6039  1.2827
  992SOL    HW2 3162   3.854   3.061   4.625 -2.1007 -0.0207  1.6201
  993SOL     OW 3163   2.338   4.854   6.533  0.7500  0.3364 -0.7557
  993SOL    HW1 3164   2.258   4.913   6.517  1.7390  2.1755  0.6450
  993SOL    HW2 3165   2.399   4.898   6.598  1.9336 -1.9770 -0.1961
  994SOL     OW 3166   0.166   3.676   6.074 -0.1273 -0.2522  0.3874
  994SOL    HW1 3167   0.067   3.674   6.087 -0.2266  0.7508 -0.0512
  994SOL    HW2 3168   0.212   3.625   6.147 -0.9492 -0.4629  0.7590
  995SOL     OW 3169   1.225   3.423   4.890  0.5800  0.6829  0.0505
  995SOL    HW1 3170   1.312   3.379   4.913 -0.1592  0.6018  3.1968
  995SOL    HW2 3171   1.154   3.352   4.880  0.6586  0.8069 -1.5405
  996SOL     OW 3172   5.750   2.646   3.869 -0.0310 -0.2625  0.3636
  996SOL    HW1 3173   5.837   2.614   3.831 -0.8585 -1.2325 -0.7620
  996SOL    HW2 3174   5.763   2.667   3.966  1.0665 -1.9896  0.6391
  997SOL     OW 3175   6.173   4.545   6.873  0.2775  0.0668 -0.2433
  997SOL    HW1 3176   6.108   4.529   6.798 -0.2166  0.2625  0.1390
  997SOL    HW2 3177   6.206   4.639   6.868  0.8796 -0.1611 -0.7007
  998SOL     OW 3178   1.846   2.764   4.406  0.2554  0.5321 -0.2896
  998SOL    HW1 3179   1.915   2.707   4.451 -0.9672  1.6108  3.2717
  998SOL    HW2 3180   1.770   2.706   4.375 -0.2891 -0.0087  1.9151
  999SOL     OW 3181   3.595   3.258   2.199 -0.7515  0.0958  0.9236
  999SOL    HW1 3182   3.508   3.300   2.227 -0.2640  2.0780 -0.3235
  999SOL    HW2 3183   3.589   3.232   2.102  1.1636  3.7012 -0.3104
 1000SOL     OW 3184   6.046   3.578   6.295  0.1533 -0.2278 -0.0258
 1000SOL    HW1 3185   5.990   3.638   6.353  1.1710  1.8117 -1.0476
 1000SOL    HW2 3186   6.136   3.619   6.282  0.0101 -0.5899 -2.9626
 1001SOL     OW 3187   3.235   4.436   6.582 -0.0959 -0.1126  0.5109
 1001SOL    HW1 3188   3.304   4.367   6.606  1.0363  1.3529  1.6259
 1001SOL    HW2 3189   3.213   4.491   6.662  0.1357  1.7753 -0.6568
 1002SOL     OW 3190   5.198   2.985   5.949 -0.4323 -0.1737 -0.1931
 1002SOL    HW1 3191   5.208   3.079   5.917 -2.2195  0.5221  1.0876
 1002SOL    HW2 3192   5.101   2.961   5.954 -0.1908 -0.9860  2.4228
 1003SOL     OW 3193   6.572   4.562   0.739 -0.1675  0.2890  0.0425
 1003SOL    HW1 3194   6.533   4.489   0.683  1.3208  0.0264 -0.6927
 1003SOL    HW2 3195   6.573   4.534   0.834  0.2773 -0.6187 -0.2177
 1004SOL     OW 3196   2.000   2.652   6.710  0.1054 -0.7077 -0.1715
 1004SOL    HW1 3197   1.959   2.727   6.761 -0.7307 -0.7573 -0.7409
 1004SOL    HW2 3198   1.975   2.565   6.753  0.1081 -0.7110 -0.1764
 1005SOL     OW 3199   3.237   3.397   2.974  0.1413 -0.4035  0.2157
 1005SOL    HW1 3200   3.253   3.406   3.072 -1.1307  0.4690  0.3557
 1005SOL    HW2 3201   3.228   3.488   2.933  2.3031 -0.6844 -1.0209
 1006SOL     OW 3202   3.076   5.015   4.800 -0.4831  0.3327 -0.6984
 1006SOL    HW1 3203   2.991   4.994   4.849  0.6561 -1.6679  0.5914
 1006SOL    HW2 3204   3.148   5.034   4.866  0.8759 -1.4787 -1.5659
 1007SOL     OW 3205   2.213   4.163   3.773 -1.0905 -0.2839 -0.2046
 1007SOL    HW1 3206   2.124   4.130   3.806 -1.3778  0.2161 -0.4659
 1007SOL    HW2 3207   2.240   4.243   3.825 -1.0223 -0.1498 -0.4464
 1008SOL     OW 3208   2.429   3.603   0.068  0.0361  0.0410 -0.0641
 1008SOL    HW1 3209   2.409   3.661  -0.012 -1.1583 -1.2376 -0.7330
 1008SOL    HW2 3210   2.523   3.570   0.062 -0.2390 -0.5908 -1.3439
 1009SOL     OW 3211   0.267   3.536   2.669  0.1307 -0.1552  0.4748
 1009SOL    HW1 3212   0.267   3.601   2.745  1.5396 -0.7178  1.0010
 1009SOL    HW2 3213   0.354   3.543   2.620 -0.6913  0.0736 -0.9884
 1010SOL     OW 3214   6.127   3.993   5.752  0.1875  0.1258  0.2712
 1010SOL    HW1 3215   6.092   4.055   5.682 -0.8526  0.4828  1.0833
 1010SOL    HW2 3216   6.051   3.943   5.794  0.9361 -1.1824  0.1361
 1011SOL     OW 3217   0.840   3.594   2.416  0.3331  0.4872 -0.4680
 1011SOL    HW1 3218   0.895   3.518   2.450 -0.9277  0.8303  2.6290
 1011SOL    HW2 3219   0.897   3.656   2.363  2.2160 -0.6712  0.1258
 1012SOL     OW 3220   0.496   4.627   2.671 -0.3252 -0.5364 -0.5641
 1012SOL    HW1 3221   0.493   4.530   2.648  0.0134 -1.2258  2.0481
 1012SOL    HW2 3222   0.587   4.664   2.648 -0.2821 -0.9431 -1.0746
 1013SOL     OW 3223   5.302   2.376   1.004 -0.1398  0.4559 -0.0231
 1013SOL    HW1 3224   5.258   2.425   1.079  0.6305  2.6894 -0.9250
 1013SOL    HW2 3225   5.237   2.312   0.963 -1.9176  2.1663 -0.0306
 1014SOL     OW 3226   0.948   2.337   5.102 -0.6999  0.2116  0.8577
 1014SOL    HW1 3227   0.970   2.284   5.184  0.9392 -0.3273  0.1215
 1014SOL    HW2 3228   0.946   2.434   5.124  1.2372  0.2051  1.2912
 1015SOL     OW 3229   5.478   2.943   5.014 -0.1226  0.1238 -0.0667
 1015SOL    HW1 3230   5.552   2.934   5.081 -1.3628  3.8987  2.1463
 1015SOL    HW2 3231   5.488   3.030   4.966 -1.8481 -0.3824 -1.4381
 1016SOL     OW 3232   1.219   3.971   0.394 -0.1090 -0.3361  0.0049
 1016SOL    HW1 3233   1.146   3.981   0.327 -2.5167 -1.8547  2.1834
 1016SOL    HW2 3234   1.217   4.049   0.457  0.3570 -0.2502 -0.0828
 1017SOL     OW 3235   2.447   3.774   5.122 -0.0088  0.4815  0.6668
 1017SOL    HW1 3236   2.401   3.861   5.101 -2.9840 -0.9935  0.4841
 1017SOL    HW2 3237   2.409   3.702   5.065  1.7621 -1.1462  1.4337
 1018SOL     OW 3238   2.048   4.051   5.562 -0.1601 -0.5505 -0.3525
 1018SOL    HW1 3239   2.073   4.093   5.649  1.5675 -1.9727 -0.0983
 1018SOL    HW2 3240   2.104   4.091   5.489 -0.2339 -0.7110 -0.4966
 1019SOL     OW 3241   0.935   3.343   4.068  0.2082  0.8288 -0.1047
 1019SOL    HW1 3242   0.934   3.289   3.983 -1.2381 -0.3806  0.6382
 1019SOL    HW2 3243   0.943   3.281   4.146 -1.4452  1.6795  0.7859
 1020SOL     OW 3244   3.026   3.427   6.909  0.4483  0.1545 -0.4300
 1020SOL    HW1 3245   3.004   3.485   6.987  0.3980 -2.0229  1.2514
 1020SOL    HW2 3246   3.096   3.360   6.935  0.4110 -0.6585 -2.2438
 1021SOL     OW 3247   6.451   4.105   0.852 -0.1853  0.3829  0.1945
 1021SOL    HW1 3248   6.447   4.042   0.930  1.3800  0.6026  0.4931
 1021SOL    HW2 3249   6.540   4.150   0.851 -0.0638  0.1631 -1.9216
 1022SOL     OW 3250   3.087   2.548   0.625  0.3359 -0.0364  0.0206
 1022SOL    HW1 3251   3.092   2.452   0.654 -0.8300  0.0128  0.4744
 1022SOL    HW2 3252   3.031   2.555   0.542 -1.1698  0.4138  1.0259
 1023SOL     OW 3253   0.977   4.609   6.715  0.0477  0.0749  0.2543
 1023SOL    HW1 3254   0.994   4.514   6.690 -0.9389 -0.8781  2.7997
 1023SOL    HW2 3255   1.035   4.633   6.793 -0.3890  1.2671  0.2314
 1024SOL     OW 3256   6.387   1.911   3.496  0.6264  0.7307 -0.1865
 1024SOL    HW1 3257   6.331   1.920   3.414  1.5593 -1.3202 -1.1035
 1024SOL    HW2 3258   6.339   1.853   3.562  1.1673 -0.1174 -0.5275
 1025SOL     OW 3259   6.010   3.194   2.390  0.0053 -0.6437 -0.3200
 1025SOL    HW1 3260   5.955   3.264   2.345 -0.3650 -0.2150  0.7569
 1025SOL    HW2 3261   5.949   3.121   2.423  0.1117 -0.3409  0.5675
 1026SOL     OW 3262   0.767   2.630   2.513 -0.2278 -0.7794 -0.1590
 1026SOL    HW1 3263   0.816   2.609   2.429 -1.8207 -0.2528 -1.2698
 1026SOL    HW2 3264   0.747   2.546   2.563 -0.1412 -1.1959 -0.8207
 1027SOL     OW 3265   4.421   2.329   2.084 -0.4621  0.1884 -0.1619
 1027SOL    HW1 3266   4.364   2.407   2.060  1.2316  1.2138 -1.0878
 1027SOL    HW2 3267   4.406   2.255   2.018 -2.9772 -0.8344  1.4212
 1028SOL     OW 3268   1.622   2.376   4.449 -0.3196 -0.2271 -0.1452
 1028SOL    HW1 3269   1.653   2.387   4.543 -2.0436  1.1121  0.3337
 1028SOL    HW2 3270   1.699   2.390   4.386  0.6808 -0.3269  1.0265
 1029SOL     OW 3271   4.340   3.363   3.795  0.1206  0.0521  0.5372
 1029SOL    HW1 3272   4.393   3.284   3.764 -0.6239 -1.1678  2.1906
 1029SOL    HW2 3273   4.352   3.374   3.894 -0.7625  1.2627  0.5330
 1030SOL     OW 3274   5.527   5.255   6.427  0.3084  0.6219 -0.1854
 1030SOL    HW1 3275   5.468   5.279   6.504  0.2728  0.7857 -0.2617
 1030SOL    HW2 3276   5.608   5.208   6.460 -0.0564  0.0389 -0.1202
 1031SOL     OW 3277   6.228   4.318   4.927  0.1278  0.5793 -0.1728
 1031SOL    HW1 3278   6.250   4.414   4.914  0.6174  0.4575 -0.2497
 1031SOL    HW2 3279   6.172   4.307   5.009 -1.1076  1.0914 -0.9247
 1032SOL     OW 3280   4.878   2.312   1.378  0.2755  0.2392 -0.4589
 1032SOL    HW1 3281   4.818   2.305   1.458  0.3675 -0.1641 -0.4229
 1032SOL    HW2 3282   4.895   2.409   1.358 -0.2974  0.3569 -0.4083
 1033SOL     OW 3283   2.240   2.887   0.044  0.7122  0.1553  0.1161
 1033SOL    HW1 3284   2.282   2.813  -0.008  1.8644  1.5875 -1.1123
 1033SOL    HW2 3285   2.244   2.971  -0.009 -1.6950  0.8702  0.9442
 1034SOL     OW 3286   1.521   3.213   1.367  0.8189  0.2581  0.2520
 1034SOL    HW1 3287   1.476   3.275   1.432  0.8875 -1.2900  1.8235
 1034SOL    HW2 3288   1.477   3.222   1.278  1.4862  3.3098  0.1094
 1035SOL     OW 3289   5.783   4.732   2.312 -0.4393 -0.2880 -0.3154
 1035SOL    HW1 3290   5.860   4.778   2.268 -1.0287 -0.1808 -1.2581
 1035SOL    HW2 3291   5.809   4.637   2.333 -0.4719 -0.6446 -1.8206
 1036SOL     OW 3292   0.579   3.420   0.048  0.2256  0.0117 -0.8511
 1036SOL    HW1 3293   0.644   3.484   0.090  2.2729 -1.7911 -1.0690
 1036SOL    HW2 3294   0.494   3.420   0.101  1.0831  1.0536  0.6178
 1037SOL     OW 3295   5.247   2.667   6.710  0.2405  0.4858  0.2115
 1037SOL    HW1 3296   5.180   2.713   6.769 -2.1096 -0.2239 -1.7038
 1037SOL    HW2 3297   5.260   2.573   6.741  0.0758  0.5292  0.4123
 1038SOL     OW 3298   5.742   5.090   6.511 -0.6120  0.2959  0.8674
 1038SOL    HW1 3299   5.800   5.073   6.591  0.8910 -2.7052 -0.6871
 1038SOL    HW2 3300   5.800   5.107   6.432 -1.9480 -0.1537 -0.2379
 1039SOL     OW 3301   1.254   4.331   5.754 -0.5325 -0.1499 -0.2932
 1039SOL    HW1 3302   1.342   4.377   5.750 -0.5807 -0.1192 -1.4015
 1039SOL    HW2 3303   1.220   4.332   5.848  0.8480 -0.5702  0.2368
 1040SOL     OW 3304   2.053   3.820   4.054 -0.2657  0.3641 -0.0670
 1040SOL    HW1 3305   2.111   3.788   3.979  2.5239 -1.1479  2.4905
 1040SOL    HW2 3306   1.962   3.781   4.045  0.2524 -0.4760 -2.1887
 1041SOL     OW 3307   5.973   2.498   4.056 -0.2125  0.0288  0.4041
 1041SOL    HW1 3308   5.992   2.555   3.976  0.9716 -0.6367  0.1896
 1041SOL    HW2 3309   6.009   2.543   4.138  0.5782 -0.3058  0.2555
 1042SOL     OW 3310   4.279   2.289   5.606  0.5088  0.1863 -0.3473
 1042SOL    HW1 3311   4.222   2.330   5.678  0.5449  1.1322 -0.8445
 1042SOL    HW2 3312   4.235   2.303   5.517  2.1780  2.3017 -0.9448
 1043SOL     OW 3313   6.520   2.958   5.034  0.0459 -0.7883  0.3100
 1043SOL    HW1 3314   6.528   2.862   5.005  0.4891 -0.3820 -0.9854
 1043SOL    HW2 3315   6.427   2.990   5.017 -0.1758 -1.0543  0.9898
 1044SOL     OW 3316   2.196   2.334   0.198 -0.2436  0.3452 -0.3088
 1044SOL    HW1 3317   2.221   2.353   0.293 -1.0038  3.8962 -0.7009
 1044SOL    HW2 3318   2.130   2.259   0.196 -0.1182  0.0863  1.9162
 1045SOL     OW 3319   3.193   4.792   5.253  0.3946 -0.2496  0.5708
 1045SOL    HW1 3320   3.217   4.771   5.158 -0.5127 -0.2115  0.3194
 1045SOL    HW2 3321   3.118   4.858   5.254  1.3356  0.8370  1.3329
 1046SOL     OW 3322   3.730   4.862   6.657 -0.0807 -0.1736  0.0228
 1046SOL    HW1 3323   3.699   4.849   6.563  1.3646 -0.4671 -0.4310
 1046SOL    HW2 3324   3.794   4.790   6.682  0.6524  0.6975  0.7467
 1047SOL     OW 3325   6.740   2.487   1.960 -0.4671 -0.0792  0.5317
 1047SOL    HW1 3326   6.829   2.456   1.993 -0.9068 -1.2004  0.7135
 1047SOL    HW2 3327   6.749   2.579   1.921  1.2404 -0.9893 -1.4607
 1048SOL     OW 3328   2.822   3.129   6.320  0.6058  0.5669 -0.0321
 1048SOL    HW1 3329   2.882   3.049   6.326  0.7123  0.6493 -0.0105
 1048SOL    HW2 3330   2.866   3.207   6.363 -0.1994  0.2247  1.5191
 1049SOL     OW 3331   6.972   2.607   6.977  0.3502  0.2725  0.4538
 1049SOL    HW1 3332   7.059   2.570   6.944 -0.4904  0.0833 -1.7431
 1049SOL    HW2 3333   6.988   2.696   7.021  1.3717  2.1914 -3.3550
 1050SOL     OW 3334   4.419   4.713   1.037 -0.7738  0.0474 -0.4512
 1050SOL    HW1 3335   4.488   4.749   0.975 -0.7168  0.0957 -0.3587
 1050SOL    HW2 3336   4.450   4.722   1.132 -0.1231 -1.5346 -0.4847
 1051SOL     OW 3337   6.550   3.313   2.589  0.1118 -0.1485  0.6798
 1051SOL    HW1 3338   6.623   3.258   2.630  0.5626  1.2323  1.8324
 1051SOL    HW2 3339   6.464   3.295   2.637 -0.3907 -1.9326 -0.8154
 1052SOL     OW 3340   3.100   2.512   4.883  0.0492 -0.4826 -0.2231
 1052SOL    HW1 3341   3.132   2.429   4.927  0.8045  0.4137  0.9984
 1052SOL    HW2 3342   3.179   2.566   4.853 -0.4366 -0.3401 -1.2621
 1053SOL     OW 3343   1.186   4.378   3.073  0.4317  0.2583  0.1627
 1053SOL    HW1 3344   1.169   4.400   2.977  2.6451 -2.0938 -0.9014
 1053SOL    HW2 3345   1.141   4.291   3.095  0.5863  0.3932  1.0360
 1054SOL     OW 3346   6.487   2.618   5.227  0.7850  0.1751  0.5128
 1054SOL    HW1 3347   6.469   2.520   5.225 -2.2753  0.6333 -0.6727
 1054SOL    HW2 3348   6.529   2.646   5.141 -0.8686  0.2065 -0.3329
 1055SOL     OW 3349   4.993   3.981   2.419  0.0013  0.2761 -0.3933
 1055SOL    HW1 3350   4.928   4.008   2.349  1.8130  2.0052 -1.5234
 1055SOL    HW2 3351   5.062   4.053   2.430 -0.1021  0.0354  3.0964
 1056SOL     OW 3352   5.635   4.746   1.783 -0.2468 -0.2056 -0.4181
 1056SOL    HW1 3353   5.615   4.789   1.871  1.9311 -0.5611  0.3133
 1056SOL    HW2 3354   5.659   4.816   1.716  1.5789 -0.0912  0.2946
 1057SOL     OW 3355   1.698   3.111   1.575 -0.5527 -0.4938 -0.4499
 1057SOL    HW1 3356   1.623   3.070   1.627 -1.1552  0.9670 -0.1252
 1057SOL    HW2 3357   1.662   3.154   1.492  0.0136 -0.3362 -0.6214
 1058SOL     OW 3358   0.366   3.178   2.080  0.0927  0.2728  0.4630
 1058SOL    HW1 3359   0.309   3.181   2.162 -0.8529 -0.7284 -0.1369
 1058SOL    HW2 3360   0.382   3.083   2.053 -0.3239  0.5784 -0.9795
 1059SOL     OW 3361   6.638   4.603   2.061  0.0472 -0.0659 -0.3483
 1059SOL    HW1 3362   6.724   4.645   2.092 -0.7799  0.4965  1.2880
 1059SOL    HW2 3363   6.564   4.630   2.122 -0.7055 -3.2220  0.3273
 1060SOL     OW 3364   6.544   4.506   0.999  0.3486  0.0272  0.1164
 1060SOL    HW1 3365   6.576   4.593   1.038 -0.1090  0.1683  0.1871
 1060SOL    HW2 3366   6.447   4.494   1.021  1.2436 -2.3779  3.6251
 1061SOL     OW 3367   5.113   2.330   5.469  0.1681 -0.2218 -0.3214
 1061SOL    HW1 3368   5.084   2.235   5.458  0.6324 -0.4044  0.0114
 1061SOL    HW2 3369   5.035   2.385   5.499  0.4563 -0.9845  2.0306
 1062SOL     OW 3370   6.957   3.529   1.175 -0.3625  0.1052  0.7489
 1062SOL    HW1 3371   6.913   3.609   1.217 -2.6384 -0.9729  0.5938
 1062SOL    HW2 3372   6.991   3.468   1.246 -0.0891  0.4329  0.9010
 1063SOL     OW 3373   4.340   3.321   1.652 -0.7868  0.3825 -0.2509
 1063SOL    HW1 3374   4.370   3.263   1.576 -1.3098  0.7890 -0.7704
 1063SOL    HW2 3375   4.418   3.339   1.712 -0.8824 -1.9895  0.7055
 1064SOL     OW 3376   4.982   1.780   6.337 -0.2291 -0.7313 -0.1282
 1064SOL    HW1 3377   5.028   1.703   6.292 -1.3942 -0.6237 -1.5762
 1064SOL    HW2 3378   5.022   1.866   6.305  0.7342 -0.6794  1.1152
 1065SOL     OW 3379   2.216   2.722   6.581  0.2104 -0.2183  0.4937
 1065SOL    HW1 3380   2.298   2.671   6.610 -0.3460 -1.1386  0.4883
 1065SOL    HW2 3381   2.137   2.688   6.631 -0.2258  0.4239  0.2384
 1066SOL     OW 3382   3.276   4.144   1.581  0.1269  0.3148 -0.0698
 1066SOL    HW1 3383   3.369   4.141   1.616 -0.2368  2.0460  1.1748
 1066SOL    HW2 3384   3.258   4.234   1.541 -0.7160 -0.3293 -1.2146
 1067SOL     OW 3385   6.414   2.351   5.122  0.5051  0.0629  0.2349
 1067SOL    HW1 3386   6.443   2.290   5.196  1.3904 -1.1164 -1.0284
 1067SOL    HW2 3387   6.476   2.341   5.044 -0.7046  0.8709 -0.8789
 1068SOL     OW 3388   5.827   3.214   6.066 -0.3359  0.2099  0.3018
 1068SOL    HW1 3389   5.917   3.211   6.024 -0.8503 -0.3232 -0.8167
 1068SOL    HW2 3390   5.834   3.249   6.159  0.7507  2.3155 -0.5035
 1069SOL     OW 3391   1.143   4.115   0.982  0.0935  0.0656  0.4225
 1069SOL    HW1 3392   1.115   4.183   1.051 -0.4296 -0.3852  0.6627
 1069SOL    HW2 3393   1.115   4.147   0.892  1.2061  0.8866  0.3443
 1070SOL     OW 3394   1.324   4.022   6.726 -0.3851 -0.8180 -0.1420
 1070SOL    HW1 3395   1.413   4.007   6.768 -0.1302  0.4666 -0.2078
 1070SOL    HW2 3396   1.331   4.089   6.653 -1.8268  1.3500  1.5816
 1071SOL     OW 3397   6.377   4.146   6.216  0.6561  0.8013  0.0416
 1071SOL    HW1 3398   6.321   4.134   6.134  0.1449  0.1519  0.4789
 1071SOL    HW2 3399   6.442   4.071   6.224  0.1334  0.3957  0.6677
 1072SOL     OW 3400   4.708   4.366   1.108  0.6324  0.3781 -0.5599
 1072SOL    HW1 3401   4.712   4.435   1.181 -2.1453  1.1799 -1.0460
 1072SOL    HW2 3402   4.721   4.411   1.020 -1.1477  0.3311 -0.8771
 1073SOL     OW 3403   4.206   4.524   2.860 -0.5430 -0.5769 -0.2544
 1073SOL    HW1 3404   4.135   4.492   2.923  0.3240 -2.2669 -0.0658
 1073SOL    HW2 3405   4.169   4.528   2.767 -1.2624 -0.0750  0.0467
 1074SOL     OW 3406   6.623   3.532   2.216 -0.0605 -0.2026 -0.2295
 1074SOL    HW1 3407   6.707   3.492   2.180 -0.3400  0.0491 -1.1862
 1074SOL    HW2 3408   6.568   3.461   2.259 -0.8407 -1.0320 -2.4493
 1075SOL     OW 3409   4.473   4.717   6.518 -0.0911  0.0483 -0.5311
 1075SOL    HW1 3410   4.481   4.719   6.618 -2.2526 -0.3613 -0.3111
 1075SOL    HW2 3411   4.470   4.811   6.484 -2.6986  0.3066  0.1766
 1076SOL     OW 3412   6.796   2.937   0.604 -0.0961 -0.5165 -0.2684
 1076SOL    HW1 3413   6.838   2.886   0.529  3.0512  1.8755 -0.3031
 1076SOL    HW2 3414   6.734   3.007   0.567 -0.8299 -1.2373 -0.4332
 1077SOL     OW 3415   2.934   3.561   0.133 -0.1401 -0.0117 -0.0617
 1077SOL    HW1 3416   2.948   3.525   0.225 -0.1515  0.5573  0.1659
 1077SOL    HW2 3417   2.920   3.660   0.137 -0.7829 -0.0683 -0.6134
 1078SOL     OW 3418   1.800   3.985   5.377  0.2000  0.2383 -0.0384
 1078SOL    HW1 3419   1.850   4.021   5.456 -0.4069 -0.3197  0.6152
 1078SOL    HW2 3420   1.720   4.042   5.361 -0.6200 -0.6335  0.8363
 1079SOL     OW 3421   3.833   2.379   2.345  0.2665 -0.0781  0.1498
 1079SOL    HW1 3422   3.753   2.440   2.343 -0.3220 -0.8433 -0.4603
 1079SOL    HW2 3423   3.865   2.363   2.252 -0.9050 -2.3579  0.0707
 1080SOL     OW 3424   1.358   4.708   5.356 -0.6332 -0.0444 -0.5137
 1080SOL    HW1 3425   1.428   4.679   5.291  0.9538 -0.8490  1.4456
 1080SOL    HW2 3426   1.293   4.634   5.370 -1.7458  0.5819 -2.0762
 1081SOL     OW 3427   6.656   4.382   2.881 -0.2376  0.3247  0.7118
 1081SOL    HW1 3428   6.726   4.327   2.834 -0.6676  0.7808 -0.4873
 1081SOL    HW2 3429   6.701   4.454   2.934  0.2664 -0.4037  1.3098
 1082SOL     OW 3430   3.619   2.782   4.915  0.1454  0.2022 -0.1371
 1082SOL    HW1 3431   3.631   2.689   4.951  1.2812  0.5265  0.3997
 1082SOL    HW2 3432   3.526   2.813   4.933  0.0817 -0.4198  0.7097
 1083SOL     OW 3433   1.720   4.031   0.103  0.4652 -0.0342 -0.0354
 1083SOL    HW1 3434   1.622   4.014   0.101  0.2420  1.1236  0.3899
 1083SOL    HW2 3435   1.759   3.988   0.185  0.0818  0.6136  0.4968
 1084SOL     OW 3436   2.362   4.202   3.334 -0.5191  0.4466 -0.1546
 1084SOL    HW1 3437   2.329   4.147   3.256  0.8054  0.9587 -1.1083
 1084SOL    HW2 3438   2.426   4.271   3.301 -2.0053  2.5145  1.0314
 1085SOL     OW 3439   6.525   2.579   3.531  0.2023  0.1064 -0.5697
 1085SOL    HW1 3440   6.430   2.571   3.501 -0.6429  0.7915  1.7467
 1085SOL    HW2 3441   6.542   2.516   3.607  0.0832  3.3792  2.3929
 1086SOL     OW 3442   6.005   4.658   0.422  0.5539 -0.4448  0.0146
 1086SOL    HW1 3443   6.100   4.630   0.435  0.5732 -0.1411  0.5626
 1086SOL    HW2 3444   5.998   4.717   0.342  0.5343 -1.8867 -1.0746
 1087SOL     OW 3445   4.935   4.860   6.519 -0.9942  0.5156 -0.5687
 1087SOL    HW1 3446   4.882   4.843   6.602 -1.0018  0.5328 -0.5701
 1087SOL    HW2 3447   5.027   4.823   6.530 -1.0459  0.3746 -0.6152
 1088SOL     OW 3448   1.253   3.817   3.605 -0.2889  0.4057  0.3724
 1088SOL    HW1 3449   1.253   3.811   3.505 -0.6976  0.8295  0.3417
 1088SOL    HW2 3450   1.282   3.729   3.643  0.7292  0.5116 -0.1246
 1089SOL     OW 3451   6.327   4.314   3.434 -0.9005 -0.3401  0.3793
 1089SOL    HW1 3452   6.338   4.239   3.499 -0.1444 -1.6841 -1.2069
 1089SOL    HW2 3453   6.230   4.328   3.414 -1.0216 -1.3703  0.2010
 1090SOL     OW 3454   1.997   4.615   4.840 -0.1957  0.1211  0.0767
 1090SOL    HW1 3455   2.091   4.603   4.808 -0.2619 -0.9657  0.2739
 1090SOL    HW2 3456   1.934   4.583   4.769 -0.3506 -2.0537  1.1305
 1091SOL     OW 3457   0.796   4.311   0.984  0.0356  0.9448 -0.0537
 1091SOL    HW1 3458   0.780   4.212   0.991  1.8377  0.6331 -0.0165
 1091SOL    HW2 3459   0.712   4.359   1.007 -1.3229 -0.5942 -1.5016
 1092SOL     OW 3460   3.109   4.181   1.146  0.0021 -0.6728  0.3313
 1092SOL    HW1 3461   3.137   4.110   1.082 -0.7181 -0.2874 -0.4419
 1092SOL    HW2 3462   3.009   4.189   1.145  0.0598  0.2410  0.4978
 1093SOL     OW 3463   3.073   4.478   5.871 -0.0738  0.0690 -0.1729
 1093SOL    HW1 3464   3.091   4.568   5.830 -1.3228  0.2093 -0.4534
 1093SOL    HW2 3465   3.149   4.453   5.931  1.3712  0.3045 -1.8037
 1094SOL     OW 3466   0.422   3.355   3.431 -0.1207 -0.3808  0.3706
 1094SOL    HW1 3467   0.360   3.429   3.456  0.1753 -0.5809  1.7646
 1094SOL    HW2 3468   0.513   3.392   3.413  0.2453 -0.4605  1.9074
 1095SOL     OW 3469   0.870   4.599   5.535  0.0121 -0.0298 -0.0358
 1095SOL    HW1 3470   0.775   4.575   5.513  0.2515 -0.6473 -0.4170
 1095SOL    HW2 3471   0.923   4.516   5.547  0.8909  0.2857 -1.4864
 1096SOL     OW 3472   5.825   4.544   1.694  0.1877 -0.0966 -0.3179
 1096SOL    HW1 3473   5.782   4.626   1.731 -0.7091  0.1269 -1.7496
 1096SOL    HW2 3474   5.759   4.468   1.695  0.7018 -0.5426  0.1233
 1097SOL     OW 3475   6.900   2.936   3.841  0.1425 -0.1578 -0.0693
 1097SOL    HW1 3476   6.987   2.886   3.835  0.0389 -0.2120 -1.5945
 1097SOL    HW2 3477   6.910   3.011   3.907  1.5003  0.1218 -0.5483
 1098SOL     OW 3478   1.252   2.880   3.617  0.5787 -0.3813  0.1467
 1098SOL    HW1 3479   1.203   2.961   3.587  1.2194  0.7373  1.9374
 1098SOL    HW2 3480   1.345   2.906   3.646  1.0713 -1.8831  0.0263
 1099SOL     OW 3481   1.596   2.150   6.860  0.7632 -0.3659  0.0291
 1099SOL    HW1 3482   1.677   2.096   6.883  1.1299  0.5676  0.9980
 1099SOL    HW2 3483   1.620   2.221   6.794  0.6433 -0.3415  0.0119
 1100SOL     OW 3484   4.046   4.352   5.399 -0.1085 -0.5472  0.0664
 1100SOL    HW1 3485   3.956   4.394   5.389  0.5465  0.6578 -0.9614
 1100SOL    HW2 3486   4.102   4.371   5.318  1.0041 -1.4617  0.5806
 1101SOL     OW 3487   6.888   2.029   3.291  0.8178 -0.0014  0.5485
 1101SOL    HW1 3488   6.882   1.930   3.304  0.6045  0.0605  0.9495
 1101SOL    HW2 3489   6.796   2.067   3.292  0.8783  0.1521  0.0007
 1102SOL     OW 3490   1.853   4.227   3.526  0.2281 -0.0444  0.0025
 1102SOL    HW1 3491   1.759   4.196   3.544 -0.0189  1.0193  0.6448
 1102SOL    HW2 3492   1.894   4.170   3.455 -0.8895 -0.5543 -0.2548
 1103SOL     OW 3493   1.720   3.736   2.006  0.0367 -0.0847  0.0954
 1103SOL    HW1 3494   1.681   3.809   1.950  0.1960 -0.2504 -0.2345
 1103SOL    HW2 3495   1.812   3.760   2.035 -0.0058 -0.0447  0.1974
 1104SOL     OW 3496   6.881   4.583   5.443  0.5125  0.3503  0.2731
 1104SOL    HW1 3497   6.897   4.633   5.358 -1.5983  0.9335  0.1519
 1104SOL    HW2 3498   6.793   4.536   5.437  0.0938  0.7799  2.2989
 1105SOL     OW 3499   5.896   3.092   5.628 -0.3429 -0.2445  0.2057
 1105SOL    HW1 3500   5.859   3.064   5.540 -1.7274 -0.5267  0.8468
 1105SOL    HW2 3501   5.910   3.191   5.629  0.5119 -0.3542 -0.6216
 1106SOL     OW 3502   2.106   3.254   1.878 -0.0370 -0.7043 -0.0224
 1106SOL    HW1 3503   2.019   3.221   1.842 -0.1336 -0.9896  0.4622
 1106SOL    HW2 3504   2.181   3.201   1.839 -0.1512 -1.1055  0.2932
 1107SOL     OW 3505   2.471   3.046   0.269  0.2202  0.2317 -0.7029
 1107SOL    HW1 3506   2.393   3.103   0.244 -0.2253  0.5149  1.2080
 1107SOL    HW2 3507   2.556   3.096   0.254 -0.0500  0.5239 -1.2507
 1108SOL     OW 3508   4.920   3.022   3.688  0.0640  0.1055 -0.1099
 1108SOL    HW1 3509   4.950   2.928   3.706  0.5318  0.0833 -0.9757
 1108SOL    HW2 3510   4.848   3.046   3.753  0.9453 -0.3442  1.0835
 1109SOL     OW 3511   4.252   4.640   2.029 -0.2580 -0.1003  0.2991
 1109SOL    HW1 3512   4.201   4.555   2.019 -3.0857  1.3663  1.2119
 1109SOL    HW2 3513   4.313   4.634   2.108 -0.7542 -1.1361  0.6179
 1110SOL     OW 3514   4.296   3.943   6.596  0.0198 -0.3466  0.1776
 1110SOL    HW1 3515   4.202   3.940   6.630 -0.1047  0.0269 -0.1307
 1110SOL    HW2 3516   4.358   3.958   6.673 -0.2881  0.8865  0.2030
 1111SOL     OW 3517   6.294   3.188   2.970 -0.0372 -0.0446  0.0838
 1111SOL    HW1 3518   6.354   3.136   2.908 -1.3668  0.0268 -1.3132
 1111SOL    HW2 3519   6.216   3.132   2.995  0.1130  0.1993  1.1386
 1112SOL     OW 3520   6.193   2.613   6.200 -0.4376 -0.0472 -0.3837
 1112SOL    HW1 3521   6.108   2.666   6.206  0.8389  2.0291  0.3431
 1112SOL    HW2 3522   6.218   2.601   6.104 -1.4636 -0.5746 -0.6029
 1113SOL     OW 3523   1.440   4.343   3.139  0.5601  0.0047 -0.6639
 1113SOL    HW1 3524   1.500   4.420   3.116  0.1017  1.0791  1.4796
 1113SOL    HW2 3525   1.346   4.365   3.113 -0.0725  1.5024  2.5059
 1114SOL     OW 3526   4.473   2.487   5.830  0.2968 -0.3820  0.4736
 1114SOL    HW1 3527   4.415   2.549   5.883 -0.3382 -1.2153  0.7844
 1114SOL    HW2 3528   4.444   2.488   5.735  0.0304 -0.4957  0.5526
 1115SOL     OW 3529   5.968   3.954   5.984  0.4179 -0.0311 -0.1065
 1115SOL    HW1 3530   6.051   3.931   6.035  0.6100  0.3015 -0.2705
 1115SOL    HW2 3531   5.937   4.045   6.011 -0.2756 -0.4171  0.4518
 1116SOL     OW 3532   4.111   5.076   0.271  0.3403 -0.6622  0.1973
 1116SOL    HW1 3533   4.056   5.066   0.188  0.7030 -0.7149 -0.0389
 1116SOL    HW2 3534   4.127   5.173   0.289  0.3393 -0.6543  0.1555
 1117SOL     OW 3535   1.963   3.131   4.113  0.0618 -0.1615  0.8582
 1117SOL    HW1 3536   1.941   3.038   4.143  0.9507 -0.5969  0.1922
 1117SOL    HW2 3537   1.901   3.158   4.040  1.2115 -1.1340 -0.5540
 1118SOL     OW 3538   6.261   2.708   1.260 -0.5762 -0.5762 -0.4677
 1118SOL    HW1 3539   6.234   2.612   1.264  0.1690 -0.7817 -0.1962
 1118SOL    HW2 3540   6.273   2.743   1.352  1.8787 -1.0364 -0.5518
 1119SOL     OW 3541   4.630   4.570   0.358  0.5898 -0.0523 -0.5650
 1119SOL    HW1 3542   4.621   4.670   0.354 -1.0584 -0.1359  0.3696
 1119SOL    HW2 3543   4.700   4.546   0.425 -0.5660  0.4560  0.8715
 1120SOL     OW 3544   2.410   3.543   4.020  0.5424  0.4983  0.1414
 1120SOL    HW1 3545   2.444   3.637   4.009  1.6830  0.3917  2.2230
 1120SOL    HW2 3546   2.321   3.534   3.974  1.0349  2.1814 -1.2687
 1121SOL     OW 3547   4.914   2.200   5.242 -0.4552 -0.6517 -0.1324
 1121SOL    HW1 3548   4.830   2.193   5.189 -0.3650 -1.0959 -0.2222
 1121SOL    HW2 3549   4.910   2.136   5.319 -0.4226 -0.2882  0.1734
 1122SOL     OW 3550   6.661   3.320   0.931 -0.0341 -0.1102 -0.5129
 1122SOL    HW1 3551   6.738   3.345   0.872  0.4286  1.5766  0.7238
 1122SOL    HW2 3552   6.695   3.267   1.009 -0.0788  0.7707  0.1175
 1123SOL     OW 3553   6.653   4.181   0.092  0.0055  0.2120  0.3251
 1123SOL    HW1 3554   6.671   4.083   0.093 -0.6475  0.0540  2.6471
 1123SOL    HW2 3555   6.740   4.231   0.096  0.3703 -0.2115 -1.4972
 1124SOL     OW 3556   4.459   4.316   4.325 -0.4748  0.2348 -0.1356
 1124SOL    HW1 3557   4.483   4.239   4.383  0.6971 -0.2542 -1.2132
 1124SOL    HW2 3558   4.461   4.401   4.378  0.7964 -0.1711  0.4852
 1125SOL     OW 3559   5.770   4.981   0.022  0.1544  0.0874  0.4088
 1125SOL    HW1 3560   5.806   4.970  -0.070 -1.1019  0.1037 -0.1058
 1125SOL    HW2 3561   5.829   4.934   0.088  1.2726  0.4047 -0.3468
 1126SOL     OW 3562   2.819   3.329   5.346 -0.1932  0.1063 -0.1830
 1126SOL    HW1 3563   2.831   3.426   5.325  0.1735  0.3768  1.1500
 1126SOL    HW2 3564   2.903   3.293   5.386 -1.4001  0.2101  2.7290
 1127SOL     OW 3565   6.314   2.720   4.889  0.1264 -0.7577 -0.0740
 1127SOL    HW1 3566   6.335   2.627   4.859  0.0765 -0.6701 -0.3730
 1127SOL    HW2 3567   6.221   2.724   4.925  0.4522 -1.0426  0.8283
 1128SOL     OW 3568   0.418   4.118   6.846  0.4265 -0.3449 -0.2327
 1128SOL    HW1 3569   0.465   4.129   6.758 -0.5392  2.9768 -0.4714
 1128SOL    HW2 3570   0.485   4.122   6.920  0.8486  1.4423 -0.6763
 1129SOL     OW 3571   3.196   1.944   6.383  0.2884 -0.0932  0.3460
 1129SOL    HW1 3572   3.261   1.895   6.325  0.4354  0.6708 -0.1400
 1129SOL    HW2 3573   3.208   2.042   6.372  0.3715  0.0626  1.7451
 1130SOL     OW 3574   4.256   4.421   3.165 -0.3712  0.0784 -0.1275
 1130SOL    HW1 3575   4.308   4.468   3.094  0.0032  0.0733  0.1381
 1130SOL    HW2 3576   4.276   4.463   3.254 -1.7339  0.8599 -0.1573
 1131SOL     OW 3577   6.643   3.405   1.680 -0.4532  0.2137 -0.2266
 1131SOL    HW1 3578   6.544   3.418   1.676 -0.7106 -0.6399  2.0135
 1131SOL    HW2 3579   6.679   3.452   1.761  1.7806  4.6039 -3.3300
 1132SOL     OW 3580   0.768   4.690   3.889  0.1042  0.6978 -0.2313
 1132SOL    HW1 3581   0.712   4.755   3.941 -0.1110  1.4465 -1.3613
 1132SOL    HW2 3582   0.861   4.690   3.925  0.2843  2.1573 -0.6231
 1133SOL     OW 3583   5.116   2.129   3.044  0.1475 -0.4839 -0.0456
 1133SOL    HW1 3584   5.019   2.115   3.021 -0.2041 -0.0176  1.0460
 1133SOL    HW2 3585   5.160   2.184   2.973 -0.5273 -0.2445 -0.2852
 1134SOL     OW 3586   3.057   4.499   1.156  0.0502  0.2158  0.0051
 1134SOL    HW1 3587   3.121   4.576   1.150  0.4518 -0.1758 -0.9735
 1134SOL    HW2 3588   3.050   4.455   1.067 -0.9600 -0.2604  0.3116
 1135SOL     OW 3589   5.233   4.152   5.632  0.1751 -0.1757  0.1291
 1135SOL    HW1 3590   5.319   4.133   5.679 -0.6031 -1.7320  0.9838
 1135SOL    HW2 3591   5.158   4.107   5.680 -1.0172  0.4888 -1.0595
 1136SOL     OW 3592   6.993   4.068   1.499 -0.2104 -0.3625  0.3335
 1136SOL    HW1 3593   7.035   4.009   1.431 -1.8695  0.0635 -1.1458
 1136SOL    HW2 3594   6.932   4.015   1.558  0.5693 -0.5935  0.9350
 1137SOL     OW 3595   3.845   3.267   1.246 -0.5778 -0.0627  0.0122
 1137SOL    HW1 3596   3.909   3.268   1.324  0.5006  2.0258 -0.8117
 1137SOL    HW2 3597   3.751   3.263   1.280 -0.1455  1.2749  1.4685
 1138SOL     OW 3598   6.199   2.798   1.734  0.5627  0.4370  0.1737
 1138SOL    HW1 3599   6.291   2.799   1.772  1.3170  1.9215 -1.5733
 1138SOL    HW2 3600   6.179   2.707   1.696  1.6008  0.3143 -0.0968
 1139SOL     OW 3601   0.210   3.877   1.724  0.5915 -0.0784  0.2090
 1139SOL    HW1 3602   0.295   3.861   1.775 -0.6438 -1.9869  1.8263
 1139SOL    HW2 3603   0.155   3.946   1.772  0.8633  0.5777 -0.4054
 1140SOL     OW 3604   4.546   3.342   2.162  0.5723 -0.5869 -0.6095
 1140SOL    HW1 3605   4.632   3.299   2.136  1.2133  0.7712 -0.8474
 1140SOL    HW2 3606   4.469   3.286   2.131  1.3588 -0.9189 -2.0502
 1141SOL     OW 3607   3.225   2.041   1.162 -0.3697  0.0573  0.1539
 1141SOL    HW1 3608   3.201   2.098   1.240 -0.1838 -0.4219  0.5615
 1141SOL    HW2 3609   3.161   2.058   1.087 -0.9029  0.0791  0.6133
 1142SOL     OW 3610   2.121   2.595   4.799  0.2123  0.0133 -0.1950
 1142SOL    HW1 3611   2.069   2.674   4.832 -0.3863 -0.5567  0.2571
 1142SOL    HW2 3612   2.185   2.566   4.869 -0.5237 -0.7290  0.1810
 1143SOL     OW 3613   2.794   3.814   5.973  1.1248  0.2536  0.3681
 1143SOL    HW1 3614   2.789   3.721   5.937 -0.0959  0.6234 -0.4703
 1143SOL    HW2 3615   2.724   3.871   5.930  0.3332  1.0127  2.5075
 1144SOL     OW 3616   6.085   4.207   0.012 -0.2321  0.4291  0.3981
 1144SOL    HW1 3617   6.085   4.202   0.112 -0.5524 -0.1324  0.3746
 1144SOL    HW2 3618   5.997   4.242  -0.019 -1.9310 -3.4727  0.1711
 1145SOL     OW 3619   6.560   2.304   4.901 -0.0397 -0.6400  0.3187
 1145SOL    HW1 3620   6.558   2.238   4.826 -0.2639  1.6368 -1.8172
 1145SOL    HW2 3621   6.652   2.342   4.909 -0.4155  0.3689  0.0028
 1146SOL     OW 3622   4.296   5.021   3.803  0.5838  0.3565  0.2199
 1146SOL    HW1 3623   4.282   4.991   3.709  3.3065  0.9175 -0.4343
 1146SOL    HW2 3624   4.236   4.968   3.863  0.3015 -1.5105 -1.5882
 1147SOL     OW 3625   0.135   4.738   5.064  0.0426 -0.1483  0.3288
 1147SOL    HW1 3626   0.100   4.705   4.977 -0.2400  1.3098 -0.1320
 1147SOL    HW2 3627   0.229   4.704   5.077  0.1061 -0.3382 -0.5490
 1148SOL     OW 3628   1.535   2.620   1.641  0.0145 -0.3233 -0.5140
 1148SOL    HW1 3629   1.509   2.630   1.545 -2.1775  1.6579  0.1663
 1148SOL    HW2 3630   1.479   2.550   1.684 -0.2951  0.0514 -0.2973
 1149SOL     OW 3631   4.444   4.211   2.021  0.0317 -0.4177 -0.0554
 1149SOL    HW1 3632   4.435   4.132   1.961  1.5716 -0.8411  0.2214
 1149SOL    HW2 3633   4.541   4.225   2.043 -0.1505  1.7054 -0.3230
 1150SOL     OW 3634   5.254   2.443   5.071  0.3114 -0.0495 -0.0118
 1150SOL    HW1 3635   5.209   2.354   5.076  0.9095 -0.3131  0.7965
 1150SOL    HW2 3636   5.210   2.507   5.135  0.3073  0.0435 -0.1067
 1151SOL     OW 3637   1.890   3.077   2.352  0.6488  0.1942  0.6236
 1151SOL    HW1 3638   1.961   3.072   2.422  1.9039  0.4059 -0.5873
 1151SOL    HW2 3639   1.924   3.131   2.274 -1.2589  1.2627  0.4791
 1152SOL     OW 3640   4.520   2.184   6.403  0.3445  0.0773  0.3486
 1152SOL    HW1 3641   4.457   2.235   6.462 -0.0918  0.6427 -0.5762
 1152SOL    HW2 3642   4.470   2.152   6.322  0.4573 -2.3633  1.1814
 1153SOL     OW 3643   1.923   4.125   5.185 -0.1702  0.0637  0.0527
 1153SOL    HW1 3644   1.892   4.061   5.255 -1.4791 -0.3704 -0.8885
 1153SOL    HW2 3645   1.844   4.172   5.146  0.6282  1.0045 -0.4800
 1154SOL     OW 3646   0.503   3.151   1.246 -0.0859 -0.0381 -0.4663
 1154SOL    HW1 3647   0.513   3.154   1.345  1.8465  2.3582 -0.6467
 1154SOL    HW2 3648   0.408   3.170   1.221 -0.9533 -2.2407  0.8980
 1155SOL     OW 3649   3.462   4.792   5.339 -0.3894 -0.1959 -0.0438
 1155SOL    HW1 3650   3.366   4.811   5.316  0.1216  1.4396 -0.9776
 1155SOL    HW2 3651   3.519   4.803   5.258  0.6553 -0.7420  0.5903
 1156SOL     OW 3652   1.315   2.570   3.057  0.8282 -0.0228 -0.4874
 1156SOL    HW1 3653   1.373   2.620   2.993  0.5715 -1.1497 -1.6559
 1156SOL    HW2 3654   1.240   2.629   3.088  1.7648  0.9842 -0.0848
 1157SOL     OW 3655   0.293   3.517   0.136 -0.3586  0.1444 -0.1346
 1157SOL    HW1 3656   0.233   3.579   0.086  1.4461  1.5442 -0.6656
 1157SOL    HW2 3657   0.310   3.554   0.227 -0.3191 -0.2664  0.0276
 1158SOL     OW 3658   1.928   2.424   1.039  0.6806  0.2488  0.4173
 1158SOL    HW1 3659   1.891   2.395   1.127  0.4923 -1.1713 -0.1034
 1158SOL    HW2 3660   1.855   2.423   0.970  1.3451 -1.2975 -0.3304
 1159SOL     OW 3661   6.266   2.131   2.381 -0.4770 -0.1240  0.4413
 1159SOL    HW1 3662   6.296   2.196   2.450  0.6583  0.0326 -0.1711
 1159SOL    HW2 3663   6.325   2.138   2.301 -2.7922  0.9074 -1.2711
 1160SOL     OW 3664   4.087   4.069   1.755 -0.2312  0.0367  0.0263
 1160SOL    HW1 3665   4.074   3.975   1.785  3.3262 -0.2035  1.2515
 1160SOL    HW2 3666   4.024   4.129   1.804  0.0527 -1.2864  2.1112
 1161SOL     OW 3667   1.966   2.669   1.146 -0.0521 -0.0381  0.4151
 1161SOL    HW1 3668   1.952   2.581   1.101  1.9562 -1.4030  2.2490
 1161SOL    HW2 3669   1.907   2.675   1.227 -0.4807  0.5160  0.0744
 1162SOL     OW 3670   2.575   3.922   5.874  0.2104  0.0330 -0.6203
 1162SOL    HW1 3671   2.577   4.022   5.862 -0.1797  0.0110 -0.9056
 1162SOL    HW2 3672   2.507   3.883   5.811 -0.1000 -0.3490 -0.0592
 1163SOL     OW 3673   3.855   2.217   5.248 -0.0918 -0.5919  0.1426
 1163SOL    HW1 3674   3.954   2.208   5.234  0.0528  0.6854  0.1962
 1163SOL    HW2 3675   3.832   2.314   5.258 -1.5261 -0.7751 -1.0868
 1164SOL     OW 3676   0.537   3.842   2.424 -0.0343  0.2986  0.6765
 1164SOL    HW1 3677   0.611   3.806   2.481  0.0329 -0.2537  0.2592
 1164SOL    HW2 3678   0.537   3.793   2.337 -1.9086 -0.8713  1.2783
 1165SOL     OW 3679   3.148   4.664   4.097 -0.3678  0.5600 -0.6334
 1165SOL    HW1 3680   3.122   4.647   4.003  0.1241 -1.0342 -0.5089
 1165SOL    HW2 3681   3.243   4.696   4.100  0.0435 -0.6149 -0.6182
 1166SOL     OW 3682   0.041   2.521   6.397 -0.1776  0.4212  0.2887
 1166SOL    HW1 3683  -0.044   2.493   6.441  0.8439  0.9150  2.7448
 1166SOL    HW2 3684   0.085   2.591   6.453  2.2255 -0.3782 -0.5049
 1167SOL     OW 3685   2.091   3.771   4.319  0.0497  0.0380 -0.3352
 1167SOL    HW1 3686   2.083   3.798   4.223 -0.4401 -0.0833 -0.3338
 1167SOL    HW2 3687   2.135   3.682   4.326 -1.7384 -0.9260 -0.6009
 1168SOL     OW 3688   1.478   2.899   3.771  0.0808 -0.2890 -0.7179
 1168SOL    HW1 3689   1.500   2.899   3.673 -0.8485 -0.4769 -0.9417
 1168SOL    HW2 3690   1.477   2.993   3.805  2.7803 -0.3358 -0.2968
 1169SOL     OW 3691   0.951   3.147   4.278  0.4060  0.0134 -0.3044
 1169SOL    HW1 3692   0.903   3.183   4.358 -0.1317 -0.1247 -0.5579
 1169SOL    HW2 3693   1.047   3.132   4.300  0.2012 -0.2777  0.3922
 1170SOL     OW 3694   6.210   4.440   4.234 -0.4426  0.7018  0.3215
 1170SOL    HW1 3695   6.228   4.422   4.137  0.2339 -0.8710  0.6928
 1170SOL    HW2 3696   6.112   4.438   4.251 -0.5035 -1.4461  0.0376
 1171SOL     OW 3697   3.257   2.931   1.339 -0.4141 -0.2629  0.4734
 1171SOL    HW1 3698   3.326   2.870   1.301 -0.8491 -1.2360  1.2109
 1171SOL    HW2 3699   3.191   2.956   1.268 -0.8679 -1.5593  0.4182
 1172SOL     OW 3700   5.976   3.400   0.801 -0.0457  0.7549  0.2824
 1172SOL    HW1 3701   5.985   3.335   0.725 -4.1203  0.8628 -0.5036
 1172SOL    HW2 3702   6.000   3.354   0.887  3.5285  0.2914 -0.7847
 1173SOL     OW 3703   4.690   2.290   1.569  0.7481  0.2366  0.0474
 1173SOL    HW1 3704   4.624   2.219   1.545 -0.5849  1.6079 -0.4925
 1173SOL    HW2 3705   4.706   2.289   1.667  1.8518 -1.6965 -0.0886
 1174SOL     OW 3706   6.871   3.927   6.244  0.0680 -0.7363  0.1134
 1174SOL    HW1 3707   6.945   3.989   6.271 -1.0191 -0.8553  3.8391
 1174SOL    HW2 3708   6.798   3.980   6.201  0.8754 -0.1164 -0.5351
 1175SOL     OW 3709   5.924   2.875   5.376  0.5179  0.7455  0.4827
 1175SOL    HW1 3710   5.958   2.800   5.432  4.3238  0.8092 -1.4227
 1175SOL    HW2 3711   5.856   2.841   5.311  0.2186 -0.4512  1.3981
 1176SOL     OW 3712   1.313   3.857   4.276  0.0558 -0.0022 -0.6966
 1176SOL    HW1 3713   1.230   3.891   4.319 -1.4434 -0.9846 -2.6052
 1176SOL    HW2 3714   1.301   3.760   4.253  1.4032  0.0440 -1.7485
 1177SOL     OW 3715   4.702   2.591   5.230 -0.4473 -0.3633 -0.1446
 1177SOL    HW1 3716   4.603   2.593   5.221 -0.4429  0.1487 -0.1228
 1177SOL    HW2 3717   4.741   2.675   5.191 -0.1628  0.3263  1.5232
 1178SOL     OW 3718   2.025   3.588   3.700  0.2107  0.1498  0.4162
 1178SOL    HW1 3719   1.955   3.638   3.649 -0.4200 -2.5098 -1.5509
 1178SOL    HW2 3720   2.104   3.572   3.641  0.1181 -1.6983  0.7495
 1179SOL     OW 3721   5.495   2.449   4.751  0.2806  0.5838  0.3046
 1179SOL    HW1 3722   5.505   2.537   4.798  2.0377  0.3904  0.3742
 1179SOL    HW2 3723   5.415   2.451   4.691  0.7968  2.5603 -0.3808
 1180SOL     OW 3724   4.227   2.173   1.318 -0.1291  0.0527  0.4289
 1180SOL    HW1 3725   4.268   2.145   1.231  0.0776 -0.4809  0.6948
 1180SOL    HW2 3726   4.202   2.270   1.313  0.8050  0.2859  0.1300
 1181SOL     OW 3727   5.386   4.166   1.021 -0.1583  0.0155  0.7313
 1181SOL    HW1 3728   5.460   4.204   1.078  1.5064 -0.8867 -0.7447
 1181SOL    HW2 3729   5.421   4.147   0.930 -2.2631 -0.4267 -0.0294
 1182SOL     OW 3730   4.721   3.623   4.046  0.6185 -0.2042 -0.1738
 1182SOL    HW1 3731   4.660   3.619   3.967  0.1064  0.8702  0.1552
 1182SOL    HW2 3732   4.693   3.554   4.113 -0.2692  0.3088 -0.0059
 1183SOL     OW 3733   0.830   3.172   0.912  0.6129  0.0511 -0.6801
 1183SOL    HW1 3734   0.873   3.093   0.956 -0.4932  0.1213  0.5972
 1183SOL    HW2 3735   0.856   3.175   0.815  2.5379 -0.5286 -0.2224
 1184SOL     OW 3736   6.821   3.243   3.317 -0.0550 -0.0164 -0.2295
 1184SOL    HW1 3737   6.821   3.172   3.387  2.4023 -1.4124 -1.4932
 1184SOL    HW2 3738   6.770   3.212   3.237 -2.2146  1.2671  0.5894
 1185SOL     OW 3739   0.395   3.357   2.944  0.4669 -0.5304 -0.0901
 1185SOL    HW1 3740   0.465   3.422   2.914 -0.3382 -0.3531 -1.6608
 1185SOL    HW2 3741   0.306   3.402   2.945  0.2975 -0.8332  1.6185
 1186SOL     OW 3742   0.408   2.687   3.000  0.5156 -0.5904 -0.3387
 1186SOL    HW1 3743   0.474   2.621   2.964  0.7673 -0.0095 -0.9677
 1186SOL    HW2 3744   0.431   2.709   3.095  0.2360 -1.6450 -0.0233
 1187SOL     OW 3745   4.098   4.345   1.517  0.1776 -0.0177  0.3093
 1187SOL    HW1 3746   4.108   4.246   1.505 -0.0137 -0.2163  1.6287
 1187SOL    HW2 3747   4.152   4.373   1.597 -1.5314  0.5678  1.3045
 1188SOL     OW 3748   0.812   4.080   3.396 -0.4412  0.4372  0.3053
 1188SOL    HW1 3749   0.830   4.166   3.348  0.5172  0.2059  0.2190
 1188SOL    HW2 3750   0.782   4.099   3.489  0.3752  0.8768  0.4925
 1189SOL     OW 3751   4.284   2.286   6.539  0.0400 -0.7232 -0.3438
 1189SOL    HW1 3752   4.270   2.217   6.611  1.1264  0.1469  0.7486
 1189SOL    HW2 3753   4.241   2.372   6.567 -1.7874 -1.0330 -1.9440
 1190SOL     OW 3754   6.870   3.138   4.015  0.0211 -0.1419 -0.0544
 1190SOL    HW1 3755   6.906   3.232   4.023  0.0443 -0.2982  3.5618
 1190SOL    HW2 3756   6.771   3.140   4.022  0.0854 -0.3947  1.2438
 1191SOL     OW 3757   1.405   4.544   2.696  0.4719 -0.1609 -0.3512
 1191SOL    HW1 3758   1.464   4.604   2.750 -0.3609  0.1158  0.2831
 1191SOL    HW2 3759   1.446   4.454   2.688  0.0848 -0.5591  1.7552
 1192SOL     OW 3760   4.156   2.155   2.301  0.2150  0.1415  0.4557
 1192SOL    HW1 3761   4.209   2.076   2.332  0.4866  0.3450  0.5205
 1192SOL    HW2 3762   4.120   2.204   2.380  0.9062  0.6599  0.4575
 1193SOL     OW 3763   5.977   4.579   1.129  0.5510 -0.0950 -0.5522
 1193SOL    HW1 3764   5.943   4.608   1.219 -1.1751  0.8658 -1.4603
 1193SOL    HW2 3765   5.941   4.488   1.108  1.7579 -0.7531  0.1060
 1194SOL     OW 3766   3.358   3.766   4.622 -0.1311 -0.3572  0.2371
 1194SOL    HW1 3767   3.367   3.680   4.573 -1.9846  0.0866 -1.0159
 1194SOL    HW2 3768   3.448   3.803   4.643  0.6874 -1.9786 -0.3034
 1195SOL     OW 3769   6.044   3.502   3.358 -0.5782 -0.2013 -0.2008
 1195SOL    HW1 3770   6.055   3.411   3.319  0.5647 -0.2952  0.3010
 1195SOL    HW2 3771   6.081   3.503   3.451 -0.6500  0.7495 -0.1736
 1196SOL     OW 3772   2.257   2.302   2.777  0.2873 -0.1168 -0.0141
 1196SOL    HW1 3773   2.349   2.308   2.815  0.3008  1.8312 -0.2928
 1196SOL    HW2 3774   2.193   2.279   2.850  0.8481 -0.4576  0.3787
 1197SOL     OW 3775   1.058   4.731   4.906  0.1105 -0.5027  0.5026
 1197SOL    HW1 3776   1.049   4.724   4.807 -0.4926 -1.1783  0.5955
 1197SOL    HW2 3777   0.997   4.803   4.940  0.8911  0.2576  0.3070
 1198SOL     OW 3778   2.656   4.188   6.317  0.1783  0.2624  0.1738
 1198SOL    HW1 3779   2.657   4.206   6.416 -0.5967 -0.3250  0.2985
 1198SOL    HW2 3780   2.750   4.185   6.283  0.4312  1.2303  0.7479
 1199SOL     OW 3781   0.495   4.642   6.135  0.2443 -0.5119 -0.3867
 1199SOL    HW1 3782   0.553   4.614   6.058  0.4537 -0.3237 -0.2990
 1199SOL    HW2 3783   0.552   4.653   6.217  0.3580  1.1787 -0.6523
 1200SOL     OW 3784   2.068   2.450   4.161  0.1906 -0.0291  0.2181
 1200SOL    HW1 3785   2.016   2.419   4.241  0.1435 -0.1298  0.1478
 1200SOL    HW2 3786   2.111   2.372   4.116  1.4486  0.1707  0.9982
 1201SOL     OW 3787   6.825   2.733   3.221 -0.4793  0.3612 -0.4191
 1201SOL    HW1 3788   6.806   2.644   3.262  0.7317 -1.0967 -2.7467
 1201SOL    HW2 3789   6.903   2.776   3.267 -1.5728  0.6545  1.2379
 1202SOL     OW 3790   5.321   3.446   6.449 -0.3772  0.4515 -0.0080
 1202SOL    HW1 3791   5.318   3.371   6.383 -0.5156  1.0387 -0.6848
 1202SOL    HW2 3792   5.231   3.457   6.491 -1.1727  2.0020 -1.9582
 1203SOL     OW 3793   0.561   2.863   0.669 -0.1838  0.3187  0.0968
 1203SOL    HW1 3794   0.565   2.892   0.765 -0.2363 -1.4167  0.6543
 1203SOL    HW2 3795   0.636   2.905   0.619  2.0481 -1.4856  1.7277
 1204SOL     OW 3796   2.632   3.841   2.596  0.0815 -0.5879  0.1350
 1204SOL    HW1 3797   2.548   3.875   2.639  0.9905  1.5143  0.3263
 1204SOL    HW2 3798   2.695   3.810   2.666  0.9597  1.4371  0.3066
 1205SOL     OW 3799   3.499   5.051   6.001 -0.4355  0.5169  0.7277
 1205SOL    HW1 3800   3.564   5.024   6.072  1.5314 -2.9438 -2.0151
 1205SOL    HW2 3801   3.544   5.114   5.938 -1.4204  1.8253  1.3005
 1206SOL     OW 3802   0.338   4.292   2.031  0.0612 -0.1788  0.3200
 1206SOL    HW1 3803   0.312   4.215   2.088  2.4259 -3.1579 -2.2838
 1206SOL    HW2 3804   0.384   4.362   2.087 -0.3076 -1.5622  2.4459
 1207SOL     OW 3805   1.699   2.471   3.829  0.0473 -0.4354 -0.1541
 1207SOL    HW1 3806   1.613   2.469   3.777 -0.1516 -0.5772  0.1762
 1207SOL    HW2 3807   1.768   2.519   3.776 -0.0351 -0.9372 -0.7334
 1208SOL     OW 3808   4.564   2.060   2.399 -0.0385 -0.3671  0.1952
 1208SOL    HW1 3809   4.605   2.046   2.489 -1.2890 -1.0663  0.6944
 1208SOL    HW2 3810   4.611   2.004   2.331  1.1437  0.4419  0.3310
 1209SOL     OW 3811   0.118   4.242   2.990  0.5117 -0.2292  0.2197
 1209SOL    HW1 3812   0.125   4.267   2.893 -0.9501 -1.4993 -0.2471
 1209SOL    HW2 3813   0.136   4.144   3.000  1.3407  0.0194  1.3485
 1210SOL     OW 3814   0.223   4.065   2.699  0.0716  0.4159 -0.0120
 1210SOL    HW1 3815   0.131   4.031   2.679  0.0709  0.4693 -0.0978
 1210SOL    HW2 3816   0.233   4.159   2.666 -0.0584  0.6482  0.5946
 1211SOL     OW 3817   6.762   3.771   6.818 -0.5830 -0.3065  0.1201
 1211SOL    HW1 3818   6.775   3.795   6.914  0.9496  2.0612 -0.5834
 1211SOL    HW2 3819   6.820   3.693   6.795 -0.1578 -0.2254  0.8829
 1212SOL     OW 3820   5.972   2.298   3.614  0.2986 -0.4856 -0.2839
 1212SOL    HW1 3821   5.873   2.314   3.604  0.3008  0.9831  1.5698
 1212SOL    HW2 3822   6.016   2.313   3.525 -0.6443  3.3758 -0.2787
 1213SOL     OW 3823   0.539   2.445   3.487 -0.4688 -0.3959  0.3040
 1213SOL    HW1 3824   0.637   2.434   3.468 -0.4800  0.6987 -0.5063
 1213SOL    HW2 3825   0.527   2.499   3.570 -0.4143 -2.0053  1.4061
 1214SOL     OW 3826   1.542   3.430   6.647  0.3566  0.3883 -0.1210
 1214SOL    HW1 3827   1.641   3.423   6.635  0.9196  4.0202  1.2354
 1214SOL    HW2 3828   1.500   3.462   6.562  0.5037 -0.1089 -0.3798
 1215SOL     OW 3829   5.240   2.687   5.638  0.7799 -0.1018 -0.2048
 1215SOL    HW1 3830   5.162   2.647   5.685  0.8939 -1.1606 -0.8684
 1215SOL    HW2 3831   5.296   2.738   5.703 -0.0156 -0.0239  0.4322
 1216SOL     OW 3832   0.458   2.771   6.209  0.2175  0.2818 -0.7609
 1216SOL    HW1 3833   0.520   2.711   6.259 -0.5436 -1.3408 -1.6832
 1216SOL    HW2 3834   0.389   2.716   6.162 -1.5832  1.9751 -0.2614
 1217SOL     OW 3835   5.543   3.027   1.983 -0.2110  1.0719 -0.2907
 1217SOL    HW1 3836   5.574   3.121   1.971 -2.6461  1.8897 -0.8470
 1217SOL    HW2 3837   5.455   3.015   1.937 -0.7172 -1.0613  1.0814
 1218SOL     OW 3838   0.155   3.412   1.012 -0.6243 -0.0443  0.6559
 1218SOL    HW1 3839   0.083   3.449   1.071 -1.2187  0.3550 -0.2732
 1218SOL    HW2 3840   0.114   3.347   0.947 -0.7355  2.1912 -1.7081
 1219SOL     OW 3841   4.729   4.368   3.045 -0.0512  0.4110 -0.7669
 1219SOL    HW1 3842   4.692   4.295   3.103 -1.6645  1.3001 -0.6246
 1219SOL    HW2 3843   4.677   4.372   2.959 -1.7632  3.0170  0.2706
 1220SOL     OW 3844   1.835   3.646   2.342 -0.2756  0.1624  0.1329
 1220SOL    HW1 3845   1.871   3.709   2.273 -0.3180  1.6321  1.4045
 1220SOL    HW2 3846   1.740   3.670   2.363  0.1002  0.5379  1.5473
 1221SOL     OW 3847   1.216   3.887   1.326 -0.4699  0.3222  0.3647
 1221SOL    HW1 3848   1.286   3.816   1.336 -0.5770  0.1672  0.0293
 1221SOL    HW2 3849   1.259   3.971   1.292 -0.4560  0.2143  0.1187
 1222SOL     OW 3850   0.300   3.551   6.284 -0.6411  0.3355  0.0592
 1222SOL    HW1 3851   0.294   3.451   6.287  1.4585  0.1776 -0.0323
 1222SOL    HW2 3852   0.298   3.587   6.377  1.2517 -0.0111  0.2624
 1223SOL     OW 3853   4.051   2.861   5.882  0.5466 -0.2250  0.6263
 1223SOL    HW1 3854   4.135   2.819   5.848  0.1937  0.2650 -0.9177
 1223SOL    HW2 3855   4.073   2.927   5.954  1.8769  2.0174 -1.6494
 1224SOL     OW 3856   0.473   3.161   6.719  0.1947 -0.2317 -0.0843
 1224SOL    HW1 3857   0.473   3.063   6.701  0.2192 -0.3494  0.5321
 1224SOL    HW2 3858   0.549   3.184   6.779  0.2993  0.1951 -0.3763
 1225SOL     OW 3859   1.554   4.500   5.212  0.6662  0.3024  0.2191
 1225SOL    HW1 3860   1.648   4.530   5.199  0.6134  0.9583  1.2103
 1225SOL    HW2 3861   1.539   4.479   5.309  0.0185 -0.6050 -0.0599
 1226SOL     OW 3862   5.638   2.368   2.066  0.3857  0.1876 -0.1996
 1226SOL    HW1 3863   5.579   2.340   1.990  0.1191  0.2016  0.0033
 1226SOL    HW2 3864   5.728   2.394   2.030 -0.2166  1.7019 -0.6793
 1227SOL     OW 3865   6.093   4.726   3.944  0.3151 -0.1131 -0.1534
 1227SOL    HW1 3866   6.093   4.716   3.844 -0.6158 -0.9882 -0.0751
 1227SOL    HW2 3867   6.003   4.758   3.975  0.4188 -0.3856  0.4507
 1228SOL     OW 3868   3.334   3.114   5.386  0.7025  0.1822 -0.0082
 1228SOL    HW1 3869   3.347   3.210   5.413  1.4564 -0.2053  1.0601
 1228SOL    HW2 3870   3.285   3.066   5.458 -0.8099  0.0218 -1.0789
 1229SOL     OW 3871   2.383   2.380   5.591  0.0298  0.5061  0.1242
 1229SOL    HW1 3872   2.422   2.295   5.555 -0.0134  1.0040 -1.1445
 1229SOL    HW2 3873   2.300   2.358   5.643  0.3463 -0.2759  0.3198
 1230SOL     OW 3874   5.972   4.790   3.444  0.6549 -0.2327  0.2678
 1230SOL    HW1 3875   5.964   4.867   3.507  1.8161  0.7395 -0.7066
 1230SOL    HW2 3876   5.975   4.825   3.350  0.3793 -1.5381 -0.2352
 1231SOL     OW 3877   0.712   3.360   4.856  0.0813  0.0961  0.6631
 1231SOL    HW1 3878   0.638   3.368   4.923 -0.7313  0.8929 -0.3136
 1231SOL    HW2 3879   0.740   3.451   4.825  1.6310 -0.1776  1.1676
 1232SOL     OW 3880   3.598   4.458   6.028  0.0869 -0.2561  0.3234
 1232SOL    HW1 3881   3.589   4.557   6.020 -0.6629 -0.3614 -0.3216
 1232SOL    HW2 3882   3.635   4.434   6.118 -1.7082  0.5169  1.3201
 1233SOL     OW 3883   1.788   2.477   0.822  0.6152  0.4288 -0.3112
 1233SOL    HW1 3884   1.725   2.442   0.753  2.1599 -0.6774 -1.2185
 1233SOL    HW2 3885   1.841   2.553   0.783  1.2352  0.0439 -0.2300
 1234SOL     OW 3886   4.635   3.909   4.870  0.1637 -0.0058 -0.1567
 1234SOL    HW1 3887   4.732   3.888   4.881  0.0932 -0.2701 -0.0425
 1234SOL    HW2 3888   4.582   3.862   4.941 -0.2271 -1.1664 -1.1829
 1235SOL     OW 3889   2.321   3.962   6.217  0.1932 -0.2016 -0.6700
 1235SOL    HW1 3890   2.340   4.057   6.193 -0.0045  0.1263  0.4165
 1235SOL    HW2 3891   2.343   3.947   6.313  1.1993 -1.5263 -1.0697
 1236SOL     OW 3892   5.451   5.146   5.693  0.6139 -0.1183 -0.6438
 1236SOL    HW1 3893   5.451   5.243   5.715  1.1751  0.1461 -1.7716
 1236SOL    HW2 3894   5.406   5.131   5.605 -1.8735 -1.1981  0.6953
 1237SOL     OW 3895   4.151   4.956   0.627 -0.3500 -0.2985 -0.4203
 1237SOL    HW1 3896   4.247   4.934   0.640 -0.6091 -0.8736  0.6547
 1237SOL    HW2 3897   4.133   4.973   0.530  0.8012 -0.2851 -0.6448
 1238SOL     OW 3898   5.054   3.452   2.816 -0.4543 -0.0420  0.2341
 1238SOL    HW1 3899   5.144   3.418   2.790 -0.3052 -1.2460  2.0750
 1238SOL    HW2 3900   5.010   3.385   2.877 -2.9264  0.1543 -1.2159
 1239SOL     OW 3901   3.784   4.185   1.514  0.6816  0.1518 -0.7964
 1239SOL    HW1 3902   3.741   4.162   1.427  2.0184  1.4470 -1.8470
 1239SOL    HW2 3903   3.853   4.117   1.537 -1.5855 -1.8256  0.7977
 1240SOL     OW 3904   4.459   3.045   4.261 -0.0610  0.1245  0.0084
 1240SOL    HW1 3905   4.511   3.070   4.179 -1.1791  1.2356 -0.4078
 1240SOL    HW2 3906   4.509   3.074   4.343  1.1635 -1.1807 -0.2492
 1241SOL     OW 3907   2.482   3.052   1.832  0.0581  0.3652 -0.1025
 1241SOL    HW1 3908   2.560   3.046   1.770 -0.3258  0.4906 -0.6141
 1241SOL    HW2 3909   2.443   3.144   1.828 -0.0900  0.3170  0.1784
 1242SOL     OW 3910   4.059   4.807   3.539  0.2876  0.8628 -0.3187
 1242SOL    HW1 3911   4.034   4.769   3.450  0.0479  0.2480  0.0042
 1242SOL    HW2 3912   4.082   4.903   3.529  1.6531  0.4689 -1.3011
 1243SOL     OW 3913   3.561   4.118   1.702  0.3527 -0.0501  0.2440
 1243SOL    HW1 3914   3.575   4.154   1.794  1.2733  1.5059 -0.4607
 1243SOL    HW2 3915   3.640   4.140   1.645 -0.4932 -0.3547 -1.1037
 1244SOL     OW 3916   5.632   3.693   4.344  0.2446 -0.0663  0.1490
 1244SOL    HW1 3917   5.619   3.603   4.386  2.5792 -0.2782  0.5617
 1244SOL    HW2 3918   5.726   3.724   4.359 -0.6024  2.6902  0.4328
 1245SOL     OW 3919   6.442   4.667   1.225 -0.1632 -0.7218  1.0131
 1245SOL    HW1 3920   6.441   4.633   1.319  0.6684  1.3805  1.8521
 1245SOL    HW2 3921   6.534   4.700   1.204 -0.5201 -0.5388 -0.2972
 1246SOL     OW 3922   0.917   2.718   0.621 -0.4951 -0.2873  0.5073
 1246SOL    HW1 3923   0.990   2.776   0.585 -0.1695 -0.7825  0.3590
 1246SOL    HW2 3924   0.953   2.660   0.695 -0.9412  0.0671  1.0067
 1247SOL     OW 3925   2.459   2.606   6.624 -0.1785 -0.0508 -0.9355
 1247SOL    HW1 3926   2.549   2.621   6.582  1.4979 -1.2786  1.9242
 1247SOL    HW2 3927   2.465   2.531   6.690 -2.9191  0.9021  0.5559
 1248SOL     OW 3928   1.928   2.381   4.386 -0.0807 -0.5758 -0.3707
 1248SOL    HW1 3929   1.954   2.290   4.418 -0.8699 -1.0880 -1.1388
 1248SOL    HW2 3930   1.970   2.450   4.444  1.5421 -1.3988 -0.5053
 1249SOL     OW 3931   6.857   3.547   5.619 -0.0461  0.4987 -0.4892
 1249SOL    HW1 3932   6.870   3.466   5.676  0.4813  0.3424 -0.8168
 1249SOL    HW2 3933   6.850   3.628   5.677  0.5722  0.3518 -0.1981
 1250SOL     OW 3934   2.071   3.846   0.201 -0.2225  0.2150 -0.3679
 1250SOL    HW1 3935   2.148   3.901   0.236  0.0518 -0.6779  0.4988
 1250SOL    HW2 3936   2.070   3.758   0.249 -1.6527  0.1235 -0.5400
 1251SOL     OW 3937   3.570   2.602   5.219  0.0392  0.0218 -0.9504
 1251SOL    HW1 3938   3.638   2.568   5.154 -0.6003 -1.8281 -0.7094
 1251SOL    HW2 3939   3.518   2.676   5.177  0.5012 -0.2662 -2.0677
 1252SOL     OW 3940   2.631   4.179   5.782 -0.1599 -0.2546 -0.3541
 1252SOL    HW1 3941   2.646   4.125   5.699 -0.5222  2.4497 -2.2845
 1252SOL    HW2 3942   2.703   4.248   5.791 -1.0547  0.5807  0.6393
 1253SOL     OW 3943   3.393   4.221   6.216 -0.2734 -0.1817 -0.4996
 1253SOL    HW1 3944   3.357   4.245   6.126  0.9250  0.0637 -0.9344
 1253SOL    HW2 3945   3.409   4.123   6.220 -0.5759 -0.2315 -0.4498
 1254SOL     OW 3946   6.576   3.270   0.105 -0.2714  0.4216 -0.2760
 1254SOL    HW1 3947   6.607   3.342   0.044 -0.6569  0.1593 -0.7813
 1254SOL    HW2 3948   6.533   3.197   0.052 -1.7898  0.7846  0.4031
 1255SOL     OW 3949   0.214   2.457   5.421 -0.1501  0.4322 -0.3356
 1255SOL    HW1 3950   0.281   2.418   5.358 -0.2572 -0.0813 -0.1404
 1255SOL    HW2 3951   0.261   2.505   5.495  0.0771 -1.1708  0.6094
 1256SOL     OW 3952   1.574   3.085   3.298  0.3276  0.4533 -0.1576
 1256SOL    HW1 3953   1.599   3.145   3.374 -0.1715  1.5205 -0.8113
 1256SOL    HW2 3954   1.512   3.134   3.236  1.7081  0.0689 -1.9272
 1257SOL     OW 3955   2.193   2.408   1.847  0.3728  0.5137 -0.0593
 1257SOL    HW1 3956   2.260   2.455   1.790 -0.5038 -0.1206 -1.6580
 1257SOL    HW2 3957   2.230   2.399   1.940  1.9976  1.2164 -0.5917
 1258SOL     OW 3958   3.350   4.206   5.032  0.1791  0.6067 -0.7345
 1258SOL    HW1 3959   3.340   4.197   4.933  0.7520 -2.1543 -0.6322
 1258SOL    HW2 3960   3.289   4.140   5.078  1.1944  0.5930  0.6661
 1259SOL     OW 3961   6.426   4.666   2.485  0.3104 -0.1183  0.1412
 1259SOL    HW1 3962   6.512   4.630   2.522  0.2144  0.1226  0.6061
 1259SOL    HW2 3963   6.358   4.671   2.558 -0.4982 -1.5048 -0.4784
 1260SOL     OW 3964   2.103   2.240   3.001  0.5250  1.0396 -0.0079
 1260SOL    HW1 3965   2.054   2.169   3.051  0.4222  0.5561 -0.7749
 1260SOL    HW2 3966   2.134   2.311   3.065 -0.6415  1.0504  0.5718
 1261SOL     OW 3967   4.986   2.706   4.293  0.1807  0.6322 -0.1184
 1261SOL    HW1 3968   4.900   2.745   4.324  1.3875  2.9779  0.5249
 1261SOL    HW2 3969   4.968   2.628   4.233 -2.3314  0.4754  0.7502
 1262SOL     OW 3970   3.125   2.492   4.397 -0.4633 -0.4326 -0.3278
 1262SOL    HW1 3971   3.037   2.458   4.430 -0.5512 -0.4891 -0.6200
 1262SOL    HW2 3972   3.127   2.487   4.297  0.6277 -2.2971 -0.2372
 1263SOL     OW 3973   0.182   4.436   4.515  0.0502 -0.3908 -0.1804
 1263SOL    HW1 3974   0.222   4.470   4.601  0.2325 -1.8643  0.3412
 1263SOL    HW2 3975   0.100   4.384   4.536 -0.9589  0.7903 -1.0824
 1264SOL     OW 3976   2.820   5.416   3.258 -0.4335  0.3519 -0.0092
 1264SOL    HW1 3977   2.891   5.356   3.296 -0.6130  0.0554 -0.1434
 1264SOL    HW2 3978   2.754   5.362   3.206 -1.3369  0.4805  0.9627
 1265SOL     OW 3979   1.118   3.908   6.933  0.0330  0.0587 -0.3115
 1265SOL    HW1 3980   1.097   3.981   6.869  0.3778 -1.2920 -2.0343
 1265SOL    HW2 3981   1.120   3.820   6.885 -1.2460 -1.2507  1.8228
 1266SOL     OW 3982   2.099   4.229   2.128 -0.6414  0.0341 -0.1884
 1266SOL    HW1 3983   2.196   4.224   2.152 -0.8530 -0.1796  0.6712
 1266SOL    HW2 3984   2.089   4.263   2.035  0.3013 -0.9084 -0.6599
 1267SOL     OW 3985   3.606   4.807   3.564 -0.8340 -0.0050  0.4641
 1267SOL    HW1 3986   3.615   4.736   3.633  1.0202  0.5027  0.8138
 1267SOL    HW2 3987   3.566   4.889   3.605 -1.6131 -0.3665  0.4250
 1268SOL     OW 3988   2.471   2.583   1.297  0.6719 -0.4202 -0.0709
 1268SOL    HW1 3989   2.488   2.492   1.261  0.5638 -0.8719  0.9818
 1268SOL    HW2 3990   2.522   2.596   1.382 -0.0210  0.1661  0.2722
 1269SOL     OW 3991   4.330   2.767   5.696  0.6037 -0.1511 -0.0414
 1269SOL    HW1 3992   4.376   2.782   5.608  1.6781  2.0112  0.8323
 1269SOL    HW2 3993   4.383   2.809   5.769 -1.0736 -0.5556  1.4716
 1270SOL     OW 3994   3.945   3.836   0.459 -0.7291 -0.2455 -0.1160
 1270SOL    HW1 3995   3.931   3.907   0.390 -1.0481 -1.7901 -1.6970
 1270SOL    HW2 3996   3.899   3.753   0.431  0.7691 -1.5137  1.0136
 1271SOL     OW 3997   1.945   3.713   2.818 -0.4263 -0.2386 -0.7674
 1271SOL    HW1 3998   1.951   3.802   2.774  0.4916  0.3539  0.5084
 1271SOL    HW2 3999   1.898   3.722   2.906 -0.0060 -0.9431 -0.4577
 1272SOL     OW 4000   5.674   2.846   0.100  0.2075 -0.2431  0.4331
 1272SOL    HW1 4001   5.682   2.754   0.138  0.3666 -0.2292  0.4364
 1272SOL    HW2 4002   5.685   2.843   0.001 -1.9414 -0.4996  0.1713
 1273SOL     OW 4003   2.259   2.653   1.087 -0.8965 -0.1239  0.9966
 1273SOL    HW1 4004   2.338   2.650   1.149 -0.3322 -1.5016  0.2278
 1273SOL    HW2 4005   2.178   2.681   1.139 -0.3912 -1.0327  2.3319
 1274SOL     OW 4006   5.498   4.306   5.301  1.3634 -0.0299 -0.0433
 1274SOL    HW1 4007   5.561   4.314   5.378 -0.4203  2.2313  1.3117
 1274SOL    HW2 4008   5.456   4.395   5.284 -2.9776 -1.7564  0.5174
 1275SOL     OW 4009   2.832   4.056   2.523 -0.3038  0.4869 -0.2093
 1275SOL    HW1 4010   2.768   3.989   2.563 -0.7599  1.7478  1.2712
 1275SOL    HW2 4011   2.810   4.068   2.426 -1.1909 -0.3805 -0.1415
 1276SOL     OW 4012   2.660   2.876   4.953  0.2278  0.8087 -0.0725
 1276SOL    HW1 4013   2.722   2.809   4.911 -0.5731  0.7102 -1.1327
 1276SOL    HW2 4014   2.706   2.921   5.030  0.5595 -1.4155  1.0992
 1277SOL     OW 4015   1.741   4.372   1.611 -0.4326 -0.7000 -0.1601
 1277SOL    HW1 4016   1.793   4.453   1.640 -0.3138 -0.1425 -1.8489
 1277SOL    HW2 4017   1.682   4.396   1.534  0.0604 -2.3738 -1.1028
 1278SOL     OW 4018   5.882   4.309   6.854  0.4530 -0.4763  0.4066
 1278SOL    HW1 4019   5.928   4.270   6.775 -0.0582 -1.5592  0.6262
 1278SOL    HW2 4020   5.854   4.403   6.834  0.7970 -0.5620 -0.4992
 1279SOL     OW 4021   4.327   3.195   2.023  0.3225 -0.5742  0.0379
 1279SOL    HW1 4022   4.284   3.132   2.087  0.7896 -0.8281  0.1066
 1279SOL    HW2 4023   4.257   3.247   1.975 -0.0383 -0.2407  0.8924
 1280SOL     OW 4024   4.070   2.948   5.172 -0.2458 -0.2077  0.1794
 1280SOL    HW1 4025   3.994   3.004   5.205  0.5571  0.2883  1.2468
 1280SOL    HW2 4026   4.090   2.971   5.077  0.0191  1.2648  0.5783
 1281SOL     OW 4027   1.855   4.424   6.468  0.0242 -0.0618  0.2430
 1281SOL    HW1 4028   1.837   4.385   6.377 -1.8741  0.5714  0.2928
 1281SOL    HW2 4029   1.888   4.352   6.529 -1.0022 -1.0570 -0.3299
 1282SOL     OW 4030   2.383   2.776   5.315 -0.0984  0.5264  0.1331
 1282SOL    HW1 4031   2.356   2.869   5.288  0.5419  0.4284 -0.8739
 1282SOL    HW2 4032   2.300   2.722   5.333 -0.5469  0.7261 -1.2282
 1283SOL     OW 4033   2.916   4.255   3.531 -0.6384  0.4638 -0.5481
 1283SOL    HW1 4034   2.940   4.160   3.510 -1.4835 -0.1262  1.0265
 1283SOL    HW2 4035   2.990   4.296   3.584 -0.2655  0.7133 -1.2434
 1284SOL     OW 4036   2.266   3.418   6.187  0.2920  0.4565  0.2548
 1284SOL    HW1 4037   2.264   3.343   6.253  1.9189  0.5035  0.3997
 1284SOL    HW2 4038   2.217   3.497   6.224 -0.7673 -0.2548  0.4206
 1285SOL     OW 4039   1.133   3.310   1.060 -0.4894  0.6466  0.2953
 1285SOL    HW1 4040   1.038   3.313   1.089 -0.7682 -0.1118 -0.5157
 1285SOL    HW2 4041   1.139   3.329   0.962  0.0546 -0.5336  0.0809
 1286SOL     OW 4042   0.830   4.661   3.596 -0.5887 -0.0002  0.2149
 1286SOL    HW1 4043   0.788   4.680   3.685  0.3415 -0.9886  0.8854
 1286SOL    HW2 4044   0.825   4.563   3.577 -0.0090  0.0888 -0.4332
 1287SOL     OW 4045   2.720   3.634   0.420  0.3465  0.6076 -0.2909
 1287SOL    HW1 4046   2.725   3.717   0.475 -0.0574  0.4624 -0.0389
 1287SOL    HW2 4047   2.811   3.592   0.417  0.1593  0.0573  1.1186
 1288SOL     OW 4048   0.960   4.197   6.865  0.1474  0.7691 -0.0667
 1288SOL    HW1 4049   0.992   4.247   6.785 -1.6036  0.5810 -0.9243
 1288SOL    HW2 4050   0.904   4.119   6.837 -0.7555  0.8655  1.3088
 1289SOL     OW 4051   5.656   3.963   0.824  0.4385  0.6426 -0.3451
 1289SOL    HW1 4052   5.680   3.885   0.767  0.7422  0.7989 -0.4352
 1289SOL    HW2 4053   5.740   4.009   0.855  0.3927 -0.7384  2.0608
 1290SOL     OW 4054   2.550   2.808   1.144  0.3711 -0.4055 -0.0610
 1290SOL    HW1 4055   2.524   2.770   1.233  0.3141 -0.8718 -0.2746
 1290SOL    HW2 4056   2.566   2.734   1.079 -0.7801 -0.0569 -0.7808
 1291SOL     OW 4057   3.626   4.918   5.546  0.2481  0.0135 -0.5371
 1291SOL    HW1 4058   3.582   4.860   5.478  0.3740 -0.1589 -0.4756
 1291SOL    HW2 4059   3.697   4.973   5.503  0.3633 -0.1338 -0.5401
 1292SOL     OW 4060   0.055   3.123   4.702  0.6706 -0.5208 -0.0400
 1292SOL    HW1 4061   0.114   3.137   4.623  1.4668 -0.5627  0.5316
 1292SOL    HW2 4062  -0.016   3.194   4.704  0.6339 -0.5292 -0.7869
 1293SOL     OW 4063   1.427   4.482   4.493  0.0973  0.2060 -0.0278
 1293SOL    HW1 4064   1.392   4.389   4.506  0.0153  0.1559 -0.5918
 1293SOL    HW2 4065   1.487   4.505   4.569  0.1476 -0.3238  0.1013
 1294SOL     OW 4066   6.055   2.281   0.427 -0.2902  0.0053 -0.1585
 1294SOL    HW1 4067   6.043   2.264   0.329 -0.2546 -2.0402  0.1437
 1294SOL    HW2 4068   6.153   2.282   0.449 -0.2511  1.5443 -0.2750
 1295SOL     OW 4069   2.102   4.443   6.140 -0.5567 -0.2891 -0.0785
 1295SOL    HW1 4070   2.051   4.364   6.107  0.1378 -0.9329  0.3422
 1295SOL    HW2 4071   2.133   4.498   6.062  2.1706 -2.4740 -0.6885
 1296SOL     OW 4072   6.572   4.318   5.080 -0.4001 -0.1440 -0.4753
 1296SOL    HW1 4073   6.632   4.371   5.019  0.0847 -0.8359 -0.6094
 1296SOL    HW2 4074   6.624   4.243   5.121 -1.3850 -1.2877 -1.2688
 1297SOL     OW 4075   3.283   2.089   2.767 -0.2405 -0.2375 -0.2804
 1297SOL    HW1 4076   3.210   2.084   2.698 -1.2005  0.2521  0.6706
 1297SOL    HW2 4077   3.361   2.137   2.728 -0.3108 -0.9981 -1.4060
 1298SOL     OW 4078   1.875   2.515   3.116 -0.1455  0.3492 -0.0976
 1298SOL    HW1 4079   1.793   2.573   3.121 -1.3712 -1.2904 -0.0119
 1298SOL    HW2 4080   1.904   2.506   3.021 -1.1522 -0.4323 -0.3530
 1299SOL     OW 4081   1.017   4.212   1.222 -0.3512 -0.0122 -0.5545
 1299SOL    HW1 4082   1.053   4.265   1.298 -2.0413 -1.2187  1.2119
 1299SOL    HW2 4083   0.985   4.123   1.256 -0.8207 -0.7574 -2.7676
 1300SOL     OW 4084   6.746   2.409   2.726 -0.8846  0.5412  0.7420
 1300SOL    HW1 4085   6.738   2.385   2.822  1.2096  1.7384  1.2769
 1300SOL    HW2 4086   6.842   2.425   2.703 -1.4194  1.0681 -1.3512
 1301SOL     OW 4087   5.603   2.723   1.150 -0.4517 -0.1256 -0.5779
 1301SOL    HW1 4088   5.558   2.744   1.063 -2.3698  1.2636  0.6829
 1301SOL    HW2 4089   5.639   2.807   1.190  2.9117 -1.0806 -1.2120
 1302SOL     OW 4090   2.593   4.205   4.897  0.3579  0.0574  0.6443
 1302SOL    HW1 4091   2.666   4.221   4.831  0.0397  0.4953  0.3934
 1302SOL    HW2 4092   2.519   4.154   4.854  0.5741 -0.5140  0.9390
 1303SOL     OW 4093   2.984   4.901   0.365 -0.0169 -0.5122 -0.0274
 1303SOL    HW1 4094   2.951   4.808   0.346 -3.0734  0.1315  1.4763
 1303SOL    HW2 4095   2.954   4.962   0.291 -1.1088 -0.1613  0.6807
 1304SOL     OW 4096   0.319   3.608   5.378  0.3949  0.0843  0.7118
 1304SOL    HW1 4097   0.240   3.580   5.432 -1.3854  2.4139 -0.4542
 1304SOL    HW2 4098   0.361   3.689   5.419 -0.2759  1.1878 -0.6525
 1305SOL     OW 4099   0.021   4.300   4.920  0.3772 -0.0937 -0.2675
 1305SOL    HW1 4100   0.095   4.249   4.876  1.7107  2.3489 -1.0021
 1305SOL    HW2 4101   0.037   4.398   4.911 -3.9600  0.6933 -2.3076
 1306SOL     OW 4102   3.555   4.754   5.969 -0.1260  0.3746 -0.3759
 1306SOL    HW1 4103   3.458   4.769   5.988 -0.1887 -1.4838  0.9744
 1306SOL    HW2 4104   3.610   4.805   6.036 -0.2189 -0.1177  0.0821
 1307SOL     OW 4105   2.562   3.421   2.016  0.5364  0.0202  0.6065
 1307SOL    HW1 4106   2.539   3.426   2.113  1.4816 -0.7296  0.8801
 1307SOL    HW2 4107   2.662   3.419   2.005  0.4365 -1.4730 -0.2819
 1308SOL     OW 4108   1.346   4.366   6.228  0.0675 -0.7093 -0.1101
 1308SOL    HW1 4109   1.429   4.420   6.211 -1.3720  0.9427 -2.3322
 1308SOL    HW2 4110   1.372   4.272   6.247  2.4282 -0.5379 -1.9888
 1309SOL     OW 4111   2.126   2.297   6.044  0.2819 -0.8528 -0.5325
 1309SOL    HW1 4112   2.096   2.273   6.137 -0.1773 -1.2287 -0.7750
 1309SOL    HW2 4113   2.193   2.229   6.013  2.5957  0.7722  0.5722
 1310SOL     OW 4114   6.151   3.581   0.733  0.3087  0.3231  0.3242
 1310SOL    HW1 4115   6.181   3.554   0.642 -0.8890  3.6121 -1.2405
 1310SOL    HW2 4116   6.073   3.525   0.761 -0.3701  0.3293 -1.4619
 1311SOL     OW 4117   4.421   3.716   2.652  0.6197 -0.0913  0.5315
 1311SOL    HW1 4118   4.354   3.745   2.720  0.4897 -0.9705  0.7931
 1311SOL    HW2 4119   4.479   3.794   2.626 -0.4813  0.6779  0.3125
 1312SOL     OW 4120   1.790   3.004   0.687 -0.1525 -0.0099 -0.0877
 1312SOL    HW1 4121   1.845   2.967   0.761  1.0021  0.4298 -0.6997
 1312SOL    HW2 4122   1.819   3.097   0.667 -1.6228  0.5002  0.0474
 1313SOL     OW 4123   5.426   2.692   1.808 -0.1036 -0.4086  0.0680
 1313SOL    HW1 4124   5.384   2.782   1.822 -0.2938 -0.7836  2.1861
 1313SOL    HW2 4125   5.356   2.622   1.805  0.2161 -0.9742  3.0737
 1314SOL     OW 4126   5.096   2.411   2.620  0.7138 -0.0735  0.0581
 1314SOL    HW1 4127   5.154   2.343   2.575  0.0904 -0.1061 -0.7112
 1314SOL    HW2 4128   5.138   2.501   2.613  1.8114 -0.4233  1.5438
 1315SOL     OW 4129   6.606   4.402   3.357 -0.0374 -0.2057  0.2885
 1315SOL    HW1 4130   6.523   4.357   3.390  0.1481  0.8260  2.3334
 1315SOL    HW2 4131   6.684   4.341   3.368 -0.1462 -0.2536  0.7984
 1316SOL     OW 4132   3.890   2.693   6.795  0.0710  0.4642  0.2793
 1316SOL    HW1 4133   3.946   2.617   6.826  0.2508  0.6070  0.3076
 1316SOL    HW2 4134   3.865   2.680   6.699  0.5748  0.6506  0.1207
 1317SOL     OW 4135   0.791   4.394   2.990 -0.3229  0.2480 -0.2872
 1317SOL    HW1 4136   0.804   4.297   2.970  2.6145  0.2852  0.8871
 1317SOL    HW2 4137   0.833   4.449   2.917  1.1061  0.5360  0.7153
 1318SOL     OW 4138   3.552   2.527   3.214  0.2282 -0.3774  0.2275
 1318SOL    HW1 4139   3.549   2.517   3.114 -1.1374 -0.0639  0.2075
 1318SOL    HW2 4140   3.460   2.546   3.248  0.8833  0.8690  1.4121
 1319SOL     OW 4141   1.714   2.873   2.397  0.6137 -0.0855  0.2513
 1319SOL    HW1 4142   1.758   2.839   2.480 -1.4507  1.4519  2.0883
 1319SOL    HW2 4143   1.760   2.957   2.368 -0.3934  0.9991  1.6228
 1320SOL     OW 4144   4.991   3.915   0.324 -0.6736 -0.7999 -0.9547
 1320SOL    HW1 4145   5.061   3.982   0.345 -1.1429  0.1058 -2.2030
 1320SOL    HW2 4146   4.994   3.842   0.392 -0.5561  0.7758  0.8113
 1321SOL     OW 4147   2.252   3.382   6.997  0.6556  0.4507  0.5039
 1321SOL    HW1 4148   2.274   3.349   6.906  1.4865  0.1427  0.8059
 1321SOL    HW2 4149   2.317   3.453   7.025  0.3854  0.5742  0.8369
 1322SOL     OW 4150   4.849   4.224   2.735 -0.1595 -0.3185  0.3296
 1322SOL    HW1 4151   4.779   4.158   2.762  0.0732 -1.7372 -2.1642
 1322SOL    HW2 4152   4.939   4.181   2.743 -0.0047 -0.3849 -1.3570
 1323SOL     OW 4153   6.794   3.651   3.079 -0.5998 -0.4313  0.0906
 1323SOL    HW1 4154   6.845   3.659   3.164 -1.7768 -2.1449  1.0176
 1323SOL    HW2 4155   6.832   3.577   3.024 -0.2650  0.2317 -0.5928
 1324SOL     OW 4156   1.419   2.560   4.508 -0.0363  0.6407  0.2453
 1324SOL    HW1 4157   1.503   2.508   4.493  0.5528  1.7328 -0.4192
 1324SOL    HW2 4158   1.355   2.542   4.434 -0.5792 -0.5176  0.9717
 1325SOL     OW 4159   0.050   2.440   0.314  0.2792 -0.8071  0.3445
 1325SOL    HW1 4160   0.065   2.532   0.349  0.8820 -0.7219 -0.1163
 1325SOL    HW2 4161   0.076   2.373   0.383 -0.6666 -0.6343  0.8781
 1326SOL     OW 4162   4.488   3.892   4.230  0.4421  0.4690  0.1898
 1326SOL    HW1 4163   4.491   3.975   4.285  0.3576  0.0735  0.8072
 1326SOL    HW2 4164   4.425   3.826   4.273 -0.5962  0.6226 -1.0590
 1327SOL     OW 4165   0.295   3.392   0.515  0.7729  0.8143 -0.2471
 1327SOL    HW1 4166   0.241   3.330   0.458  2.1643  0.4239 -1.2062
 1327SOL    HW2 4167   0.325   3.343   0.597 -1.2734  1.3903  0.9042
 1328SOL     OW 4168   0.052   2.646   0.483  0.2561  0.4272 -0.5504
 1328SOL    HW1 4169   0.147   2.677   0.493 -0.3112  2.0756  0.0926
 1328SOL    HW2 4170   0.020   2.607   0.569  0.3574 -0.1923 -0.7876
 1329SOL     OW 4171   4.738   2.299   4.748 -0.5630  0.2221 -0.2599
 1329SOL    HW1 4172   4.776   2.336   4.663 -1.3685 -0.6539 -1.0202
 1329SOL    HW2 4173   4.782   2.345   4.826  0.7778  0.4728 -1.1172
 1330SOL     OW 4174   0.191   3.987   5.010  1.2964  0.1106 -0.3341
 1330SOL    HW1 4175   0.196   3.977   4.911  1.1597 -0.9915 -0.2454
 1330SOL    HW2 4176   0.103   4.028   5.035  1.4695  0.7009 -0.6846
 1331SOL     OW 4177   3.127   3.140   2.640  0.3939  0.0239 -0.6057
 1331SOL    HW1 4178   3.081   3.155   2.727  1.2036 -1.0044  0.0220
 1331SOL    HW2 4179   3.102   3.049   2.605  0.5474  0.1856 -1.1402
 1332SOL     OW 4180   0.290   3.769   2.819  0.7484 -0.4215 -0.3910
 1332SOL    HW1 4181   0.299   3.769   2.919  1.3156  0.8325 -0.4183
 1332SOL    HW2 4182   0.273   3.863   2.788 -0.3374 -0.9369 -1.4113
 1333SOL     OW 4183   5.159   4.728   6.615  0.3545  0.1535 -0.4643
 1333SOL    HW1 4184   5.192   4.712   6.708  1.2243 -1.7471 -1.0439
 1333SOL    HW2 4185   5.235   4.717   6.550 -0.3476  0.8861 -1.4474
 1334SOL     OW 4186   1.870   3.856   3.078  0.0916 -0.0105 -0.2638
 1334SOL    HW1 4187   1.912   3.945   3.061 -2.0732  1.0556 -0.3307
 1334SOL    HW2 4188   1.884   3.830   3.173  1.4029  0.0136 -0.4389
 1335SOL     OW 4189   5.995   3.626   6.035 -0.3166  0.2891 -0.2743
 1335SOL    HW1 4190   6.059   3.698   6.006 -2.1275  1.4861 -1.5376
 1335SOL    HW2 4191   6.025   3.589   6.123  0.4387  2.9901  0.7304
 1336SOL     OW 4192   2.915   2.903   5.618  0.0227 -0.4510 -0.1369
 1336SOL    HW1 4193   2.820   2.875   5.604  0.3921 -1.4501 -0.7770
 1336SOL    HW2 4194   2.919   2.972   5.691 -1.1824 -0.3877 -0.1036
 1337SOL     OW 4195   0.885   2.329   3.087  0.4968 -0.0061 -0.1296
 1337SOL    HW1 4196   0.821   2.362   3.156 -0.3576 -1.5012 -0.1630
 1337SOL    HW2 4197   0.978   2.332   3.123  0.2240  0.6150  0.5381
 1338SOL     OW 4198   0.255   2.539   0.986  0.3155  0.3983 -0.2618
 1338SOL    HW1 4199   0.272   2.620   0.929  3.0684 -0.1523 -0.3552
 1338SOL    HW2 4200   0.289   2.557   1.079 -2.2247  0.5268  0.7158
 1339SOL     OW 4201   6.602   2.419   0.538 -0.1032 -0.0995 -0.0281
 1339SOL    HW1 4202   6.620   2.517   0.544 -0.4308 -0.0998  1.3163
 1339SOL    HW2 4203   6.558   2.388   0.623  1.1343 -1.6501  0.0828
 1340SOL     OW 4204   2.856   4.585   5.240 -0.2510 -0.8631 -0.6019
 1340SOL    HW1 4205   2.870   4.683   5.250 -1.2816 -0.6005 -1.4738
 1340SOL    HW2 4206   2.929   4.535   5.286 -0.0572  0.3011  0.3847
 1341SOL     OW 4207   1.902   4.351   3.817 -0.3996  0.3471 -0.2862
 1341SOL    HW1 4208   1.923   4.273   3.758 -2.3214 -0.6447  0.2453
 1341SOL    HW2 4209   1.936   4.333   3.909 -2.1871 -0.6695  0.2431
 1342SOL     OW 4210   1.277   4.534   1.091 -0.7295  0.1993  0.1385
 1342SOL    HW1 4211   1.178   4.542   1.085 -0.8955 -1.5724  0.1066
 1342SOL    HW2 4212   1.302   4.444   1.125  0.9352 -0.6831 -3.0360
 1343SOL     OW 4213   3.846   4.244   1.895 -0.3072 -0.7200 -0.2116
 1343SOL    HW1 4214   3.903   4.245   1.978  2.0557 -0.6085 -1.7297
 1343SOL    HW2 4215   3.753   4.219   1.919 -0.3895  1.8809  2.8555
 1344SOL     OW 4216   1.107   3.020   3.023 -0.0678  0.4632  0.2567
 1344SOL    HW1 4217   1.094   2.928   2.986  1.6452  0.0668  0.5482
 1344SOL    HW2 4218   1.191   3.059   2.985 -0.8593  2.0040 -0.0011
 1345SOL     OW 4219   1.758   3.943   3.766 -0.1534 -0.3473 -0.7519
 1345SOL    HW1 4220   1.687   4.013   3.762  0.2085  0.0597 -0.2514
 1345SOL    HW2 4221   1.740   3.883   3.844  0.3626  0.1151 -0.2625
 1346SOL     OW 4222   0.234   3.234   4.040 -0.1489 -0.3447  0.6671
 1346SOL    HW1 4223   0.277   3.143   4.035 -0.2035 -0.3709 -4.4082
 1346SOL    HW2 4224   0.136   3.224   4.050 -0.5105 -1.2370 -2.4541
 1347SOL     OW 4225   5.420   4.489   2.348 -0.8542  0.5344 -0.6830
 1347SOL    HW1 4226   5.506   4.441   2.329  0.3548  2.3859 -0.1018
 1347SOL    HW2 4227   5.367   4.437   2.415  1.0939  0.7062  1.0687
 1348SOL     OW 4228   2.036   2.161   4.578 -0.6364 -0.0729  0.0159
 1348SOL    HW1 4229   1.990   2.206   4.655 -0.6556 -0.8461  0.4684
 1348SOL    HW2 4230   2.129   2.137   4.605  0.0602  1.4588 -0.8882
 1349SOL     OW 4231   3.420   2.562   2.205  0.5033  0.3709 -0.1126
 1349SOL    HW1 4232   3.493   2.578   2.271  0.5835  1.1094 -0.3680
 1349SOL    HW2 4233   3.415   2.464   2.184  0.2072  0.0594  1.2847
 1350SOL     OW 4234   1.920   2.878   6.852  0.1440 -0.2380  0.1233
 1350SOL    HW1 4235   1.997   2.941   6.870  0.6535 -0.2144 -1.9047
 1350SOL    HW2 4236   1.880   2.850   6.939  1.0501  1.4742  1.1679
 1351SOL     OW 4237   3.795   4.497   4.453 -0.4324  0.2666  0.4900
 1351SOL    HW1 4238   3.888   4.467   4.432 -1.4193 -1.1847 -2.2991
 1351SOL    HW2 4239   3.766   4.564   4.385 -1.4847  0.6887  1.3237
 1352SOL     OW 4240   2.850   3.094   0.802 -0.0170 -0.4922 -0.5517
 1352SOL    HW1 4241   2.806   3.086   0.712  0.4543 -0.6182 -0.7733
 1352SOL    HW2 4242   2.803   3.034   0.867 -1.0413  0.3923 -0.4396
 1353SOL     OW 4243   2.812   3.468   4.535  0.5980  0.0884 -0.1904
 1353SOL    HW1 4244   2.881   3.399   4.556 -0.6874 -1.2396 -0.1132
 1353SOL    HW2 4245   2.804   3.532   4.611  1.3747 -0.0448  0.0108
 1354SOL     OW 4246   2.724   4.436   5.572 -0.0471  0.1077  0.3553
 1354SOL    HW1 4247   2.747   4.409   5.478 -0.8826 -0.4833  0.3124
 1354SOL    HW2 4248   2.656   4.510   5.569 -0.0623  0.0980  0.4959
 1355SOL     OW 4249   2.381   4.222   4.090 -0.4653 -0.1168 -0.4994
 1355SOL    HW1 4250   2.314   4.148   4.084 -0.2048 -0.3312 -0.7992
 1355SOL    HW2 4251   2.359   4.293   4.023  0.2541 -0.7223 -1.4005
 1356SOL     OW 4252   3.451   3.026   5.178  0.3741 -0.1816 -0.3115
 1356SOL    HW1 4253   3.389   3.050   5.254  0.0586 -0.4204 -0.4896
 1356SOL    HW2 4254   3.397   3.002   5.098  0.6698 -1.6610 -0.0892
 1357SOL     OW 4255   2.737   4.456   2.509  0.1155  0.2372 -0.0003
 1357SOL    HW1 4256   2.819   4.482   2.459  0.6051 -1.1385  0.0449
 1357SOL    HW2 4257   2.738   4.499   2.599  0.7549  0.2817 -0.0245
 1358SOL     OW 4258   3.932   3.322   5.642  0.3018  0.1646  1.0685
 1358SOL    HW1 4259   3.846   3.316   5.592  0.6317 -0.4467  0.5571
 1358SOL    HW2 4260   3.920   3.382   5.721 -0.6427 -0.0533  1.1097
 1359SOL     OW 4261   1.611   3.086   4.271  0.3264 -0.3172  0.3671
 1359SOL    HW1 4262   1.563   3.017   4.216 -1.9690  1.8693 -0.5929
 1359SOL    HW2 4263   1.631   3.048   4.362  0.8671 -2.7955 -0.6962
 1360SOL     OW 4264   3.690   4.641   2.619 -0.4464 -0.2493  0.0371
 1360SOL    HW1 4265   3.751   4.601   2.551 -1.7902 -0.2140 -1.2357
 1360SOL    HW2 4266   3.723   4.732   2.644  0.5910 -0.6455  0.1764
 1361SOL     OW 4267   3.377   2.576   0.663  0.1954  0.4428 -0.7845
 1361SOL    HW1 4268   3.284   2.555   0.633 -0.3279  0.7143  0.5814
 1361SOL    HW2 4269   3.375   2.650   0.731  1.4265  0.5599 -0.8434
 1362SOL     OW 4270   6.069   3.671   2.842 -0.0767 -0.1092 -0.3629
 1362SOL    HW1 4271   6.156   3.654   2.888 -0.7147  1.4535  1.6238
 1362SOL    HW2 4272   6.005   3.712   2.907 -1.6603  0.6196 -2.2655
 1363SOL     OW 4273   5.469   4.041   5.745 -0.2902 -0.2401  0.4008
 1363SOL    HW1 4274   5.441   3.988   5.825  0.1365  0.3798  0.9638
 1363SOL    HW2 4275   5.557   4.086   5.763  0.0356 -0.4569 -0.5772
 1364SOL     OW 4276   6.022   4.210   5.578 -0.0711 -0.1509 -0.1689
 1364SOL    HW1 4277   6.039   4.302   5.541 -1.5339 -0.1766 -0.9836
 1364SOL    HW2 4278   5.967   4.218   5.661 -0.3554 -0.2826 -0.3413
 1365SOL     OW 4279   1.151   3.782   6.423 -0.0181  0.4866  0.5661
 1365SOL    HW1 4280   1.246   3.753   6.426 -0.7972 -2.3237  2.1181
 1365SOL    HW2 4281   1.104   3.734   6.349  0.0458  3.1621 -1.3371
 1366SOL     OW 4282   2.970   2.628   5.678 -0.1608  0.3402  0.2078
 1366SOL    HW1 4283   2.969   2.728   5.683  0.5504  0.3320  0.6912
 1366SOL    HW2 4284   3.055   2.598   5.635 -0.4595 -0.0572 -0.1158
 1367SOL     OW 4285   4.946   4.249   5.569  0.4404  0.3551  0.2645
 1367SOL    HW1 4286   4.873   4.227   5.503  0.7909  0.4436 -0.1543
 1367SOL    HW2 4287   4.942   4.184   5.645 -0.5289  0.7942  0.6092
 1368SOL     OW 4288   3.922   3.782   2.242  0.0033 -0.2489 -0.2220
 1368SOL    HW1 4289   3.887   3.783   2.149 -0.4905 -1.7592 -0.0866
 1368SOL    HW2 4290   3.942   3.687   2.269  3.7622  0.4201 -0.1178
 1369SOL     OW 4291   2.576   2.719   3.680 -0.1124  0.4654 -0.1196
 1369SOL    HW1 4292   2.591   2.805   3.727  2.1617 -0.8032  1.6678
 1369SOL    HW2 4293   2.509   2.664   3.730 -0.1245  0.4079 -0.1972
 1370SOL     OW 4294   5.376   4.470   6.645 -0.2563 -0.1327  0.0409
 1370SOL    HW1 4295   5.313   4.452   6.720  0.1997  0.1369  0.4955
 1370SOL    HW2 4296   5.377   4.391   6.583  1.2033 -1.4517  1.6316
 1371SOL     OW 4297   0.963   3.064   4.677  1.1273  0.1963  0.0306
 1371SOL    HW1 4298   0.924   3.134   4.617  0.8698  0.1620  0.1553
 1371SOL    HW2 4299   0.895   2.992   4.692  1.3873 -0.0757 -0.0894
 1372SOL     OW 4300   2.726   2.542   5.477  0.0905  0.3809 -0.1961
 1372SOL    HW1 4301   2.735   2.642   5.482  0.6773  0.3618 -0.8173
 1372SOL    HW2 4302   2.813   2.502   5.452 -0.9873  0.0080 -3.8247
 1373SOL     OW 4303   1.711   4.838   5.187  0.0141  0.0292 -0.0923
 1373SOL    HW1 4304   1.798   4.832   5.139 -0.0519 -1.5155 -0.0994
 1373SOL    HW2 4305   1.642   4.877   5.126  0.1843 -0.8889 -0.9013
 1374SOL     OW 4306   5.267   4.187   5.348  0.2244 -0.5884 -0.1431
 1374SOL    HW1 4307   5.359   4.225   5.332  0.0407 -0.6731 -1.5395
 1374SOL    HW2 4308   5.255   4.168   5.445  1.3219  0.3715  0.1986
 1375SOL     OW 4309   1.455   4.879   6.020 -0.2824 -0.4391  0.5454
 1375SOL    HW1 4310   1.425   4.960   5.969 -1.2034  1.2031  3.4292
 1375SOL    HW2 4311   1.380   4.814   6.025 -0.3148 -0.4363  0.1263
 1376SOL     OW 4312   0.752   4.676   4.394  0.6099  0.0071 -1.2010
 1376SOL    HW1 4313   0.818   4.751   4.393  0.8404 -0.1940 -1.6058
 1376SOL    HW2 4314   0.801   4.589   4.403  0.2025  0.0091  2.1558
 1377SOL     OW 4315   6.532   2.262   2.235 -0.7649 -0.4210 -0.2334
 1377SOL    HW1 4316   6.502   2.349   2.274  0.7488  0.3555 -0.7513
 1377SOL    HW2 4317   6.455   2.220   2.185 -1.5866  0.4599  0.2599
 1378SOL     OW 4318   4.445   3.081   2.649  0.6776 -0.3128 -0.3148
 1378SOL    HW1 4319   4.364   3.030   2.620  0.4107 -0.3200  0.4074
 1378SOL    HW2 4320   4.454   3.164   2.595 -0.0284 -0.1287 -0.1527
 1379SOL     OW 4321   4.040   3.945   4.432  0.5347 -0.1539 -0.2455
 1379SOL    HW1 4322   4.084   4.030   4.462  0.8521 -0.0973 -0.8539
 1379SOL    HW2 4323   3.955   3.968   4.385  0.1752 -0.2276  0.3567
 1380SOL     OW 4324   2.734   2.979   1.024  0.0983 -0.6687  0.0179
 1380SOL    HW1 4325   2.728   3.074   1.054  0.2598 -0.6730  0.0643
 1380SOL    HW2 4326   2.675   2.922   1.080  2.5447 -1.1592  2.2695
 1381SOL     OW 4327   4.754   4.530   4.640  0.2896  0.3849  0.2392
 1381SOL    HW1 4328   4.729   4.588   4.718 -2.8868 -0.7752  0.2551
 1381SOL    HW2 4329   4.694   4.551   4.563  0.2115 -1.6555 -0.3185
 1382SOL     OW 4330   3.611   2.612   2.393 -0.2325 -0.3520  0.6242
 1382SOL    HW1 4331   3.609   2.573   2.485  1.1065  1.5813  1.5488
 1382SOL    HW2 4332   3.642   2.707   2.398  0.1492 -0.2730 -1.8702
 1383SOL     OW 4333   6.617   3.678   5.128  0.0755  0.1073 -0.2353
 1383SOL    HW1 4334   6.698   3.700   5.074  0.0659  1.4954  0.2823
 1383SOL    HW2 4335   6.552   3.753   5.122 -0.6348 -0.4425  0.3944
 1384SOL     OW 4336   5.876   4.114   0.887 -0.1298 -0.1468  0.4027
 1384SOL    HW1 4337   5.945   4.041   0.896 -0.4912 -0.5707 -0.2061
 1384SOL    HW2 4338   5.920   4.203   0.902  0.1208 -0.5343  2.1918
 1385SOL     OW 4339   5.023   2.635   1.624 -0.2852  0.9407 -0.2302
 1385SOL    HW1 4340   5.014   2.536   1.617 -0.5561  1.0490 -2.0337
 1385SOL    HW2 4341   4.933   2.678   1.616 -0.0028  1.3766 -1.3809
 1386SOL     OW 4342   6.263   2.159   3.052  0.5919  0.2984 -0.5344
 1386SOL    HW1 4343   6.345   2.142   2.997  1.2003  3.1746 -0.6937
 1386SOL    HW2 4344   6.290   2.182   3.146  0.0042  1.2856 -0.5940
 1387SOL     OW 4345   5.939   3.163   3.659 -0.1014 -0.3389  0.0707
 1387SOL    HW1 4346   5.981   3.085   3.615  0.1545  0.3836 -1.0044
 1387SOL    HW2 4347   5.866   3.200   3.601 -2.2424 -1.5295  1.8686
 1388SOL     OW 4348   6.618   2.807   1.492  0.7171 -0.2272 -0.4126
 1388SOL    HW1 4349   6.670   2.736   1.540  3.1275  0.6069 -1.6177
 1388SOL    HW2 4350   6.613   2.783   1.395 -2.4250 -0.9347 -0.1964
 1389SOL     OW 4351   6.155   4.415   1.433  0.7419 -0.1869 -0.4641
 1389SOL    HW1 4352   6.083   4.349   1.413  1.1791 -0.7433 -0.2302
 1389SOL    HW2 4353   6.243   4.379   1.404  0.9214  0.5379 -0.8549
 1390SOL     OW 4354   0.381   3.672   3.591 -0.2472 -0.3727  0.3438
 1390SOL    HW1 4355   0.330   3.687   3.675  0.5471  0.2326  0.7186
 1390SOL    HW2 4356   0.353   3.739   3.522  0.0048 -0.0810  0.5282
 1391SOL     OW 4357   3.269   4.119   5.903 -0.6049 -0.3963  0.0043
 1391SOL    HW1 4358   3.308   4.113   5.811 -0.4680 -0.3654  0.0597
 1391SOL    HW2 4359   3.270   4.028   5.945 -3.4323 -1.0467 -1.1403
 1392SOL     OW 4360   2.720   5.103   5.553 -0.0814 -0.0489 -0.0208
 1392SOL    HW1 4361   2.811   5.061   5.548 -0.1464 -0.0505 -1.6785
 1392SOL    HW2 4362   2.728   5.192   5.597  1.1993  1.0334 -2.2225
 1393SOL     OW 4363   5.373   3.213   5.258 -0.3430  0.2181  0.1400
 1393SOL    HW1 4364   5.332   3.171   5.177 -1.2368 -0.3085  0.8284
 1393SOL    HW2 4365   5.404   3.305   5.237  1.9372 -0.8319 -1.5071
 1394SOL     OW 4366   1.080   3.512   5.423 -0.6409  0.2809  0.1721
 1394SOL    HW1 4367   1.031   3.487   5.506 -1.7472  0.4729 -0.3954
 1394SOL    HW2 4368   1.040   3.464   5.345  1.3129 -1.0187 -0.0854
 1395SOL     OW 4369   3.683   2.233   4.260 -0.0203 -0.3580  1.1506
 1395SOL    HW1 4370   3.767   2.275   4.224 -0.5445  0.4648  0.8611
 1395SOL    HW2 4371   3.640   2.179   4.188 -1.3288  1.6797  0.2882
 1396SOL     OW 4372   0.001   3.154   5.384 -0.3326 -0.0767 -0.3090
 1396SOL    HW1 4373  -0.001   3.253   5.391  0.2875 -0.0542 -0.3508
 1396SOL    HW2 4374   0.046   3.127   5.298 -1.1718 -0.3901 -0.6599
 1397SOL     OW 4375   4.988   4.308   6.568 -0.0960 -0.1074 -0.1981
 1397SOL    HW1 4376   5.068   4.269   6.522 -0.2285 -2.0471  1.1111
 1397SOL    HW2 4377   4.907   4.255   6.546 -0.2002 -0.9810  2.0407
 1398SOL     OW 4378   0.299   2.769   4.931 -0.3093  0.0693  0.8188
 1398SOL    HW1 4379   0.302   2.766   5.030  0.5594 -1.8761  0.7688
 1398SOL    HW2 4380   0.379   2.722   4.893 -1.8078 -1.3706 -0.7790
 1399SOL     OW 4381   0.127   2.842   2.861  1.0797 -0.3198  0.5848
 1399SOL    HW1 4382   0.100   2.937   2.877  1.5284 -0.0487 -0.1921
 1399SOL    HW2 4383   0.227   2.836   2.858  1.0490 -0.7747  0.4152
 1400SOL     OW 4384   3.235   4.401   3.479 -0.4116 -0.1418 -0.1508
 1400SOL    HW1 4385   3.196   4.475   3.425  1.2863 -0.4548 -1.9577
 1400SOL    HW2 4386   3.182   4.387   3.562 -1.5096  2.2306 -0.3939
 1401SOL     OW 4387   0.280   3.697   3.853 -0.0883 -0.5587  0.3471
 1401SOL    HW1 4388   0.326   3.720   3.938 -0.9737  1.7455  0.2647
 1401SOL    HW2 4389   0.184   3.723   3.859  0.0439  0.6411 -1.6815
 1402SOL     OW 4390   4.658   3.977   6.422  0.1481  0.3010  0.1181
 1402SOL    HW1 4391   4.624   4.029   6.344 -0.5110 -0.6047 -0.2304
 1402SOL    HW2 4392   4.596   3.900   6.439  0.9380 -0.1992  0.7860
 1403SOL     OW 4393   5.977   2.615   3.280  0.0085  0.1585  0.0737
 1403SOL    HW1 4394   5.930   2.561   3.210  2.1895  0.0135 -1.3804
 1403SOL    HW2 4395   5.927   2.701   3.295 -1.0106 -0.2248 -0.9635
 1404SOL     OW 4396   5.608   2.897   1.657 -0.2093 -0.1523  0.2986
 1404SOL    HW1 4397   5.673   2.828   1.688 -0.2488 -0.7936 -1.0130
 1404SOL    HW2 4398   5.521   2.884   1.705  0.1902 -0.1347  1.0558
 1405SOL     OW 4399   5.980   2.769   6.218  0.4204 -0.2038  0.1802
 1405SOL    HW1 4400   5.927   2.781   6.134 -0.3909 -0.1866  0.6812
 1405SOL    HW2 4401   5.919   2.772   6.297  1.1800 -0.1413  0.7837
 1406SOL     OW 4402   4.149   3.009   6.103 -0.6267  0.4468  0.3801
 1406SOL    HW1 4403   4.168   2.942   6.174  0.0586  0.5576  0.3130
 1406SOL    HW2 4404   4.083   3.077   6.137  1.1133  1.6086  1.6141
 1407SOL     OW 4405   3.115   3.430   2.578  0.3725 -0.0750  0.0079
 1407SOL    HW1 4406   3.119   3.330   2.577  0.9343 -0.0657  0.5400
 1407SOL    HW2 4407   3.058   3.462   2.503 -0.4587 -0.8243  0.3113
 1408SOL     OW 4408   6.590   2.201   4.121  0.5375  0.0975 -0.5908
 1408SOL    HW1 4409   6.540   2.117   4.099  0.9560  0.2007 -2.0602
 1408SOL    HW2 4410   6.545   2.279   4.078  0.3427  0.6042  0.4888
 1409SOL     OW 4411   0.234   2.522   6.932 -0.2232 -0.4791  0.0945
 1409SOL    HW1 4412   0.275   2.452   6.874  1.3231  0.6532 -0.2353
 1409SOL    HW2 4413   0.283   2.525   7.019  0.7235  1.1711 -0.4607
 1410SOL     OW 4414   0.293   4.247   2.421  0.4982  0.2890 -0.5334
 1410SOL    HW1 4415   0.210   4.193   2.408  0.1183  0.6810  0.1920
 1410SOL    HW2 4416   0.368   4.207   2.367 -0.0586 -0.2935 -0.8878
 1411SOL     OW 4417   2.543   3.490   3.356  0.1659 -0.3522 -0.2050
 1411SOL    HW1 4418   2.583   3.422   3.417  3.0711 -1.2822 -2.8827
 1411SOL    HW2 4419   2.470   3.448   3.302  0.2520 -0.6418 -0.0977
 1412SOL     OW 4420   1.083   3.377   0.786  0.6574 -0.1015  0.1905
 1412SOL    HW1 4421   1.002   3.335   0.745  0.0388  1.0601  0.1787
 1412SOL    HW2 4422   1.165   3.330   0.753  0.2290  0.9654 -2.7317
 1413SOL     OW 4423   1.455   3.763   5.391  0.5217  0.0315 -0.2129
 1413SOL    HW1 4424   1.506   3.729   5.470 -1.1916  0.4363  1.1128
 1413SOL    HW2 4425   1.390   3.694   5.360 -0.2150  0.6142  0.0026
 1414SOL     OW 4426   2.078   2.208   3.459 -0.1592 -0.4753  0.6481
 1414SOL    HW1 4427   2.120   2.236   3.545 -1.9223 -0.9356  1.7067
 1414SOL    HW2 4428   2.023   2.284   3.423 -0.1922 -0.6030  0.4283
 1415SOL     OW 4429   1.603   3.417   2.964  0.5186 -0.3130  0.3255
 1415SOL    HW1 4430   1.610   3.506   3.008  2.0727  0.6322 -1.6236
 1415SOL    HW2 4431   1.593   3.430   2.865 -2.2573 -2.3145  0.2379
 1416SOL     OW 4432   4.590   4.524   2.108  0.0121 -0.0735  0.3923
 1416SOL    HW1 4433   4.540   4.512   2.022  0.4601 -1.0134  0.2471
 1416SOL    HW2 4434   4.529   4.562   2.177 -1.3397 -2.4789  0.6227
 1417SOL     OW 4435   5.913   2.453   3.061  0.1290 -0.0977  0.2104
 1417SOL    HW1 4436   6.000   2.450   3.012  0.4231  0.4754  0.6817
 1417SOL    HW2 4437   5.854   2.379   3.029 -0.3639  1.2555 -2.2109
 1418SOL     OW 4438   1.053   4.371   0.100  0.2151  0.0499  0.6766
 1418SOL    HW1 4439   0.979   4.439   0.100 -0.2750 -0.4603  1.5447
 1418SOL    HW2 4440   1.030   4.298   0.036  0.6484  0.5925 -0.1100
 1419SOL     OW 4441   4.230   2.568   6.651 -0.4456  0.2809 -0.0586
 1419SOL    HW1 4442   4.256   2.658   6.688  1.8037 -0.6580  0.8290
 1419SOL    HW2 4443   4.162   2.526   6.710  1.0290  0.0019  1.5292
 1420SOL     OW 4444   1.481   3.385   2.485 -0.1190  0.5146 -0.0149
 1420SOL    HW1 4445   1.556   3.371   2.420 -0.0291  1.9673 -0.2613
 1420SOL    HW2 4446   1.394   3.384   2.435 -0.3402 -1.4445  0.3068
 1421SOL     OW 4447   4.330   3.631   4.625  0.0976 -0.3156 -0.3471
 1421SOL    HW1 4448   4.273   3.636   4.707 -2.0312  2.1301 -1.8195
 1421SOL    HW2 4449   4.317   3.542   4.582 -2.5938  0.0573 -0.5040
 1422SOL     OW 4450   1.592   3.542   4.197 -0.3788 -0.0464 -0.5265
 1422SOL    HW1 4451   1.683   3.560   4.235 -0.6593  1.0622 -0.3419
 1422SOL    HW2 4452   1.547   3.628   4.178 -1.3735 -0.5914 -0.6903
 1423SOL     OW 4453   1.018   3.260   4.859 -0.0197  0.0901 -0.2181
 1423SOL    HW1 4454   0.997   3.177   4.808  1.7240 -0.7021  0.2847
 1423SOL    HW2 4455   0.967   3.337   4.820 -0.6351 -0.9590 -1.5474
 1424SOL     OW 4456   4.393   3.150   1.454 -0.0901 -0.3471  0.4063
 1424SOL    HW1 4457   4.352   3.067   1.491  2.4081 -1.2705  1.3038
 1424SOL    HW2 4458   4.490   3.152   1.477  0.4325  1.6864 -1.6551
 1425SOL     OW 4459   0.433   4.646   1.723  0.2599 -0.4579 -0.5127
 1425SOL    HW1 4460   0.462   4.731   1.766 -0.3739 -1.0025  1.0714
 1425SOL    HW2 4461   0.493   4.572   1.751 -0.1516 -0.8260 -0.5957
 1426SOL     OW 4462   2.113   3.957   3.599 -0.7113  0.4216  0.2811
 1426SOL    HW1 4463   2.119   4.047   3.643 -0.2648  0.6941 -0.3149
 1426SOL    HW2 4464   2.027   3.914   3.624 -0.3444  0.4333  1.6410
 1427SOL     OW 4465   1.968   4.312   2.346 -0.5057  0.0152 -0.6741
 1427SOL    HW1 4466   1.997   4.294   2.252 -0.3718  0.8394 -0.7975
 1427SOL    HW2 4467   2.045   4.346   2.400 -0.4154 -1.0792 -0.0751
 1428SOL     OW 4468   3.867   2.750   4.421  0.1320  0.0084  0.1824
 1428SOL    HW1 4469   3.809   2.767   4.501 -0.2796 -0.4182 -0.0176
 1428SOL    HW2 4470   3.963   2.761   4.447 -0.0585  2.0154  0.2095
 1429SOL     OW 4471   4.943   2.992   6.172 -0.5257  0.0398  0.4756
 1429SOL    HW1 4472   4.937   2.997   6.072 -1.8078 -1.1815  0.4519
 1429SOL    HW2 4473   4.884   2.918   6.204  0.3631  0.0101  2.0986
 1430SOL     OW 4474   1.486   2.442   4.969  0.0605  0.1595  0.1267
 1430SOL    HW1 4475   1.471   2.488   4.882 -1.2164  0.6631  0.5871
 1430SOL    HW2 4476   1.474   2.343   4.958  3.9127 -0.3344 -1.1208
 1431SOL     OW 4477   0.850   2.001   5.840 -0.0582  0.4433  0.3563
 1431SOL    HW1 4478   0.891   1.912   5.823 -0.5678 -0.0078  1.4049
 1431SOL    HW2 4479   0.753   1.998   5.816  0.6156  1.8295 -3.2200
 1432SOL     OW 4480   6.882   3.901   3.619 -0.4260  0.1572  0.1611
 1432SOL    HW1 4481   6.793   3.868   3.589 -0.6603  2.2661 -1.7919
 1432SOL    HW2 4482   6.870   3.986   3.670  0.4669  1.1938 -1.2583
 1433SOL     OW 4483   3.028   2.589   5.131  0.2505 -0.4345 -0.3083
 1433SOL    HW1 4484   3.054   2.568   5.037 -0.7140  0.3996 -0.7798
 1433SOL    HW2 4485   2.961   2.663   5.131 -0.9904 -1.5049  0.9245
 1434SOL     OW 4486   0.030   2.395   0.951  0.3375  0.4211  0.6244
 1434SOL    HW1 4487   0.046   2.305   0.993  1.3113  0.0507 -0.4757
 1434SOL    HW2 4488   0.109   2.454   0.969  1.3118 -0.1226 -1.5807
 1435SOL     OW 4489   5.864   2.856   3.307  0.4741 -0.1949  0.0873
 1435SOL    HW1 4490   5.775   2.813   3.290 -0.1114  0.4880  1.3256
 1435SOL    HW2 4491   5.877   2.932   3.244  1.1466 -1.5874 -1.5457
 1436SOL     OW 4492   0.799   3.638   3.771 -0.3371 -0.1714  0.5294
 1436SOL    HW1 4493   0.759   3.552   3.740 -0.2481 -0.8890  2.2632
 1436SOL    HW2 4494   0.799   3.640   3.871 -1.7341  2.5043  0.5647
 1437SOL     OW 4495   5.189   4.883   4.146  0.4899 -0.1059 -0.1406
 1437SOL    HW1 4496   5.099   4.927   4.145  1.4560  2.0258 -1.7766
 1437SOL    HW2 4497   5.233   4.901   4.234 -0.1042  0.0554  0.1347
 1438SOL     OW 4498   5.591   3.324   5.469 -0.7463  0.1744  0.0870
 1438SOL    HW1 4499   5.665   3.267   5.435 -0.1463  0.9138  0.1162
 1438SOL    HW2 4500   5.514   3.320   5.405 -0.8417 -0.9091  0.2607
 1439SOL     OW 4501   4.608   2.020   2.909  0.0027 -0.4724  0.1293
 1439SOL    HW1 4502   4.511   2.040   2.894  0.1533  0.0665 -0.1590
 1439SOL    HW2 4503   4.617   1.928   2.947 -0.6985 -0.1373  1.1626
 1440SOL     OW 4504   0.516   3.640   1.172  0.6882 -0.3433  0.6567
 1440SOL    HW1 4505   0.539   3.548   1.204  0.5273  0.2790  2.6931
 1440SOL    HW2 4506   0.571   3.707   1.222 -0.2052  0.7453  0.2170
 1441SOL     OW 4507   2.503   3.425   3.743  0.0781  0.5323 -0.2125
 1441SOL    HW1 4508   2.527   3.515   3.704  0.7047  1.3119  1.8751
 1441SOL    HW2 4509   2.464   3.438   3.834 -0.6642 -1.2959 -0.2352
 1442SOL     OW 4510   6.764   2.661   0.187  0.0929 -0.3426 -0.1951
 1442SOL    HW1 4511   6.836   2.592   0.196  0.3879 -0.1531 -0.9799
 1442SOL    HW2 4512   6.684   2.621   0.144 -0.1712 -0.4813  0.4173
 1443SOL     OW 4513   3.850   4.904   1.516 -0.0763 -0.3354 -0.9888
 1443SOL    HW1 4514   3.859   4.913   1.615 -1.8131  1.8548 -0.9733
 1443SOL    HW2 4515   3.935   4.865   1.479  0.8849 -0.5349  1.2398
 1444SOL     OW 4516   6.736   2.316   0.272 -0.0874  0.1008  0.4235
 1444SOL    HW1 4517   6.773   2.330   0.180  0.9073  1.8867  1.0539
 1444SOL    HW2 4518   6.777   2.382   0.335 -2.1221  0.1425  1.7941
 1445SOL     OW 4519   3.416   4.212   6.913 -0.0474 -0.3128  0.5821
 1445SOL    HW1 4520   3.493   4.150   6.896  0.3084  0.2326  0.1474
 1445SOL    HW2 4521   3.363   4.223   6.830  0.6084  0.9046  0.2867
 1446SOL     OW 4522   2.569   3.703   1.970 -0.3837  0.3335 -0.0635
 1446SOL    HW1 4523   2.572   3.605   1.992 -0.6536  0.9078  2.9502
 1446SOL    HW2 4524   2.638   3.723   1.901  0.8040 -1.7440  0.4147
 1447SOL     OW 4525   3.457   2.519   3.701 -0.0265  0.4743 -0.6032
 1447SOL    HW1 4526   3.387   2.463   3.658 -0.2250  0.7061 -0.5873
 1447SOL    HW2 4527   3.413   2.587   3.761  0.3087 -1.4634  2.0009
 1448SOL     OW 4528   5.581   4.296   1.955 -0.4324  0.1900 -0.1949
 1448SOL    HW1 4529   5.635   4.264   1.877 -0.3245 -0.8765  0.3029
 1448SOL    HW2 4530   5.554   4.391   1.939 -0.1805  0.0837 -1.4013
 1449SOL     OW 4531   3.488   4.342   3.519 -0.8163  0.2361 -0.2766
 1449SOL    HW1 4532   3.509   4.314   3.613 -1.2135 -3.1043 -1.0421
 1449SOL    HW2 4533   3.395   4.377   3.515 -1.0463 -0.2507  0.4914
 1450SOL     OW 4534   2.656   2.890   1.390 -0.2809 -0.0825 -0.6082
 1450SOL    HW1 4535   2.734   2.852   1.341  1.0230  2.0920 -0.3455
 1450SOL    HW2 4536   2.670   2.988   1.404 -1.4965 -0.2461  2.4310
 1451SOL     OW 4537   0.200   4.621   6.142  0.5865 -0.8039  0.1735
 1451SOL    HW1 4538   0.202   4.522   6.156  0.3017 -0.8353  0.0138
 1451SOL    HW2 4539   0.293   4.656   6.135  0.6819 -1.2830 -1.2519
 1452SOL     OW 4540   1.248   2.982   5.866  0.0132 -0.8729 -0.1311
 1452SOL    HW1 4541   1.171   2.925   5.896  0.8090 -2.2964 -0.7046
 1452SOL    HW2 4542   1.334   2.932   5.879  0.8646  0.6812  0.4736
 1453SOL     OW 4543   5.789   4.092   2.763  0.0003 -0.2105  0.4777
 1453SOL    HW1 4544   5.841   4.035   2.699 -0.3152 -0.9013  0.8289
 1453SOL    HW2 4545   5.783   4.185   2.727 -0.0903 -0.5639 -0.4538
 1454SOL     OW 4546   1.202   4.843   5.810  0.3441 -0.2882  0.0453
 1454SOL    HW1 4547   1.208   4.793   5.896 -1.2303  1.1175  1.0613
 1454SOL    HW2 4548   1.113   4.826   5.768  0.3861  0.4296 -0.3544
 1455SOL     OW 4549   5.192   3.713   1.290  0.2124 -0.6567 -0.0258
 1455SOL    HW1 4550   5.144   3.791   1.251  0.4317  0.9876  2.7645
 1455SOL    HW2 4551   5.253   3.673   1.221 -0.9147  0.7324 -1.9156
 1456SOL     OW 4552   1.646   2.716   3.977  0.1153  0.2068 -0.4277
 1456SOL    HW1 4553   1.677   2.627   3.944 -1.1104 -0.6595  0.6800
 1456SOL    HW2 4554   1.602   2.765   3.902 -0.2860 -0.6340 -0.7567
 1457SOL     OW 4555   2.252   3.225   2.289 -0.8454 -0.2393  0.1414
 1457SOL    HW1 4556   2.308   3.158   2.240  0.5809  2.7226 -2.6455
 1457SOL    HW2 4557   2.178   3.256   2.229  0.1931  2.6174  0.2119
 1458SOL     OW 4558   2.158   3.504   0.883  0.4515  0.5627 -0.0663
 1458SOL    HW1 4559   2.183   3.596   0.915  1.6098 -0.0174  0.7149
 1458SOL    HW2 4560   2.160   3.440   0.959  1.0526 -0.4035 -0.8732
 1459SOL     OW 4561   3.550   2.543   1.881 -0.8917 -0.0538 -0.2676
 1459SOL    HW1 4562   3.549   2.448   1.851 -0.8985 -0.7055  1.6545
 1459SOL    HW2 4563   3.461   2.567   1.920 -0.2453  0.0436  1.2183
 1460SOL     OW 4564   6.620   4.105   4.435  0.1268 -0.6312  0.0034
 1460SOL    HW1 4565   6.527   4.125   4.404  0.7710 -0.3669 -1.8715
 1460SOL    HW2 4566   6.657   4.185   4.483 -0.1312 -0.2523 -0.4214
 1461SOL     OW 4567   4.177   2.498   5.923  0.3939 -0.6709  0.0903
 1461SOL    HW1 4568   4.179   2.398   5.919 -1.1167 -0.6930 -2.9797
 1461SOL    HW2 4569   4.110   2.527   5.991  1.2259 -1.6880  1.3957
 1462SOL     OW 4570   0.006   3.967   4.429 -0.1120 -0.4137  0.2310
 1462SOL    HW1 4571  -0.073   3.912   4.455 -0.5693 -0.1833 -0.6241
 1462SOL    HW2 4572   0.086   3.940   4.483 -1.1351  0.4303  2.2711
 1463SOL     OW 4573   3.078   2.940   1.934  0.6183  0.1427 -0.8770
 1463SOL    HW1 4574   3.042   2.847   1.932 -2.8760  1.3252  0.1176
 1463SOL    HW2 4575   3.096   2.970   1.840 -2.1900 -0.2433 -1.6441
 1464SOL     OW 4576   3.660   4.581   0.452  0.1077  0.6208 -0.2988
 1464SOL    HW1 4577   3.682   4.671   0.415  1.1993  0.5703  0.1982
 1464SOL    HW2 4578   3.687   4.577   0.548  1.3644 -0.6931 -0.6835
 1465SOL     OW 4579   4.941   4.129   3.516 -0.1677  0.4003 -0.1426
 1465SOL    HW1 4580   4.969   4.142   3.611 -1.3046 -2.2846  0.6382
 1465SOL    HW2 4581   5.018   4.094   3.463  0.1578  0.8035  0.0594
 1466SOL     OW 4582   6.619   4.070   2.968  0.2554 -0.1187  0.9839
 1466SOL    HW1 4583   6.624   4.170   2.960 -0.4825 -0.1370  0.0508
 1466SOL    HW2 4584   6.524   4.043   2.984  0.5821 -0.6245  2.1496
 1467SOL     OW 4585   0.463   2.795   2.066  0.2321  0.0932  0.0510
 1467SOL    HW1 4586   0.435   2.837   1.980  1.7032  0.4628 -0.2712
 1467SOL    HW2 4587   0.401   2.824   2.139 -0.3097  0.7419 -0.6479
 1468SOL     OW 4588   4.182   2.332   0.194  0.5461 -0.5205 -0.4711
 1468SOL    HW1 4589   4.094   2.291   0.215 -0.1581  1.5894  0.9503
 1468SOL    HW2 4590   4.255   2.276   0.233 -0.3855 -0.4257  1.5160
 1469SOL     OW 4591   4.372   3.560   1.297 -0.0145  0.3691 -0.5055
 1469SOL    HW1 4592   4.444   3.567   1.227  1.7014 -1.3951  0.9424
 1469SOL    HW2 4593   4.336   3.467   1.297 -0.1492  0.4040  0.7744
 1470SOL     OW 4594   4.421   4.913   0.638 -0.2844  0.0927 -0.6527
 1470SOL    HW1 4595   4.466   4.868   0.715 -1.2488  0.1967 -0.0227
 1470SOL    HW2 4596   4.458   4.876   0.552  0.5534 -0.2613 -0.1535
 1471SOL     OW 4597   1.489   3.852   4.628  0.1480 -0.1567  0.0747
 1471SOL    HW1 4598   1.496   3.918   4.703 -1.9656  0.1981  0.0256
 1471SOL    HW2 4599   1.423   3.781   4.652 -1.1882  0.4092 -1.7319
 1472SOL     OW 4600   2.610   3.056   4.372  0.0542  0.2203  0.4728
 1472SOL    HW1 4601   2.673   3.034   4.447 -0.4651  1.0347  1.1626
 1472SOL    HW2 4602   2.545   3.126   4.402 -0.3514  0.3477 -0.6509
 1473SOL     OW 4603   6.267   4.918   1.354  0.0205 -0.1061 -0.3025
 1473SOL    HW1 4604   6.288   4.876   1.443 -1.2496 -4.0492 -1.6732
 1473SOL    HW2 4605   6.352   4.935   1.305  0.5999 -1.6521  0.1197
 1474SOL     OW 4606   1.944   2.639   5.778  0.0078  0.2072 -0.1003
 1474SOL    HW1 4607   2.001   2.647   5.697  0.7517 -2.8880  0.0110
 1474SOL    HW2 4608   1.998   2.602   5.854 -1.7269 -1.4386  0.4155
 1475SOL     OW 4609   2.654   4.828   4.650 -0.1528 -0.0259 -0.6008
 1475SOL    HW1 4610   2.620   4.911   4.605 -2.3252  0.1644  1.2005
 1475SOL    HW2 4611   2.697   4.769   4.582  0.3416  1.9939 -2.1638
 1476SOL     OW 4612   1.486   2.617   3.477  0.4294 -0.4247  0.2746
 1476SOL    HW1 4613   1.581   2.593   3.457  0.1025  0.2478 -2.5631
 1476SOL    HW2 4614   1.425   2.566   3.416 -1.0964 -0.8792  2.0699
 1477SOL     OW 4615   3.353   2.279   2.473  0.2467 -0.3148 -0.7928
 1477SOL    HW1 4616   3.371   2.268   2.375  0.2887 -0.6761 -0.7448
 1477SOL    HW2 4617   3.260   2.315   2.486  0.3787  0.0895 -0.9803
 1478SOL     OW 4618   5.913   2.099   5.717 -0.1488 -0.0284  0.2655
 1478SOL    HW1 4619   5.871   2.122   5.629 -2.3824  0.0939  1.3009
 1478SOL    HW2 4620   6.012   2.115   5.712 -0.6493  3.6617 -1.0774
 1479SOL     OW 4621   4.203   2.410   4.937 -0.0565 -0.3982 -0.7482
 1479SOL    HW1 4622   4.177   2.371   4.849  2.8934  0.5394 -2.1486
 1479SOL    HW2 4623   4.297   2.384   4.959 -0.4859 -0.0098  1.7953
 1480SOL     OW 4624   2.325   2.447   2.102 -0.1887 -0.0810  0.3041
 1480SOL    HW1 4625   2.250   2.452   2.168  0.0805  0.0979  0.5986
 1480SOL    HW2 4626   2.358   2.539   2.081 -2.0744  0.1486 -2.1903
 1481SOL     OW 4627   3.905   4.446   3.260 -0.0431 -0.5193  0.3726
 1481SOL    HW1 4628   3.962   4.379   3.308 -0.0435  0.3196  1.5757
 1481SOL    HW2 4629   3.814   4.447   3.302 -0.0386  0.2285  0.3710
 1482SOL     OW 4630   6.464   2.393   3.991 -0.2043  0.1910 -0.2570
 1482SOL    HW1 4631   6.372   2.396   3.951 -0.0074 -1.4406 -0.8924
 1482SOL    HW2 4632   6.492   2.486   4.015 -1.8417  0.7729 -0.4368
 1483SOL     OW 4633   2.294   3.596   6.660 -0.4989  0.0867  0.6031
 1483SOL    HW1 4634   2.341   3.615   6.574  1.1330 -1.1000  1.1872
 1483SOL    HW2 4635   2.319   3.665   6.728  0.8808 -0.8234  1.0614
 1484SOL     OW 4636   3.449   2.017   5.957 -0.2419  0.0152 -0.2742
 1484SOL    HW1 4637   3.381   1.946   5.974 -0.1912  0.2081  0.8114
 1484SOL    HW2 4638   3.535   1.992   6.003 -0.3184  0.9210  0.3885
 1485SOL     OW 4639   1.522   2.388   4.130  0.4069  0.3431  0.3191
 1485SOL    HW1 4640   1.575   2.329   4.070 -1.8529 -0.3850 -1.0627
 1485SOL    HW2 4641   1.548   2.370   4.225  2.1633 -0.3913 -0.2584
 1486SOL     OW 4642   1.816   3.531   0.841 -0.2927  0.3809  0.1591
 1486SOL    HW1 4643   1.789   3.627   0.836 -0.7797  0.3076  1.1455
 1486SOL    HW2 4644   1.911   3.521   0.809 -0.2768  1.1641 -0.0587
 1487SOL     OW 4645   3.337   3.067   1.973  0.0250 -0.6616 -0.0326
 1487SOL    HW1 4646   3.256   3.076   2.031 -0.3318 -0.5718 -0.5414
 1487SOL    HW2 4647   3.321   2.995   1.905  0.3892 -0.6738 -0.1038
 1488SOL     OW 4648   3.061   4.277   4.836 -0.1776  0.3322  0.1952
 1488SOL    HW1 4649   3.154   4.264   4.802 -0.4542 -1.2566  0.0022
 1488SOL    HW2 4650   3.064   4.298   4.934  0.3574 -0.6559  0.4068
 1489SOL     OW 4651   6.110   2.713   6.872 -0.2730 -0.6612  0.4759
 1489SOL    HW1 4652   6.192   2.657   6.887 -0.8881 -2.1354 -1.2928
 1489SOL    HW2 4653   6.078   2.749   6.960  0.9450 -1.9541  1.5029
 1490SOL     OW 4654   0.226   2.201   0.938  0.0070 -0.0154  0.1643
 1490SOL    HW1 4655   0.323   2.221   0.953  0.0116  1.0353 -1.0662
 1490SOL    HW2 4656   0.208   2.105   0.957  0.6444  0.3670  3.3834
 1491SOL     OW 4657   2.001   4.609   6.334  0.4400  0.7936 -0.6993
 1491SOL    HW1 4658   2.049   4.576   6.253  1.8439  1.3276 -0.1107
 1491SOL    HW2 4659   1.948   4.534   6.374  0.5930  0.2492 -1.4910
 1492SOL     OW 4660   6.436   3.872   4.352  0.3633 -0.6542  0.0949
 1492SOL    HW1 4661   6.394   3.813   4.282 -0.1209  0.2780 -0.4155
 1492SOL    HW2 4662   6.516   3.918   4.312 -1.3174  1.7738 -0.6719
 1493SOL     OW 4663   1.834   4.586   5.340 -0.2365  0.6908  0.4416
 1493SOL    HW1 4664   1.914   4.583   5.400 -1.7107 -0.5306  2.4698
 1493SOL    HW2 4665   1.764   4.645   5.381 -2.0694 -1.7691  1.0821
 1494SOL     OW 4666   6.122   2.115   6.064  0.0013  0.4967  0.6782
 1494SOL    HW1 4667   6.083   2.031   6.026  2.1616  0.0645 -0.8065
 1494SOL    HW2 4668   6.087   2.194   6.014  0.2075  0.2077  0.0671
 1495SOL     OW 4669   3.084   4.347   5.098 -0.5582 -0.2237 -0.3201
 1495SOL    HW1 4670   3.150   4.277   5.125  0.6688  1.1104  0.3188
 1495SOL    HW2 4671   3.063   4.405   5.177  0.5442  1.7457 -1.3732
 1496SOL     OW 4672   2.467   3.871   1.198  0.1508 -0.2100 -0.3993
 1496SOL    HW1 4673   2.450   3.962   1.235  0.1777  0.5145 -2.0593
 1496SOL    HW2 4674   2.518   3.879   1.112  2.0384 -1.9162  0.4764
 1497SOL     OW 4675   5.920   3.167   0.611  0.3453 -0.3969 -0.4499
 1497SOL    HW1 4676   5.936   3.106   0.688 -1.2265 -1.5726 -0.9861
 1497SOL    HW2 4677   5.942   3.119   0.526  0.3951  0.2699 -0.8140
 1498SOL     OW 4678   5.097   3.469   1.381  0.7622 -0.2885  0.5541
 1498SOL    HW1 4679   5.135   3.559   1.364 -0.6562  0.4816  1.3244
 1498SOL    HW2 4680   5.079   3.423   1.294 -1.0647  1.2825  0.0680
 1499SOL     OW 4681   3.178   2.811   1.585  0.1715 -0.2994 -0.2871
 1499SOL    HW1 4682   3.201   2.859   1.501  2.4073 -0.9387 -0.0920
 1499SOL    HW2 4683   3.247   2.830   1.655 -2.2948  1.3204  1.9317
 1500SOL     OW 4684   6.974   2.116   1.698 -0.3398 -0.2268 -0.8588
 1500SOL    HW1 4685   6.938   2.025   1.680 -0.2726 -0.2863 -0.6928
 1500SOL    HW2 4686   6.989   2.164   1.612  1.0831 -0.9316 -1.0307
 1501SOL     OW 4687   4.161   3.645   5.257 -0.2497  0.2417 -0.0381
 1501SOL    HW1 4688   4.094   3.581   5.294  1.1498 -0.5497  1.2217
 1501SOL    HW2 4689   4.234   3.595   5.212  0.9129  0.9113  1.0371
 1502SOL     OW 4690   5.137   3.974   2.974 -0.0703 -0.5928 -0.1008
 1502SOL    HW1 4691   5.149   3.880   2.941  2.4660  0.0921 -1.3606
 1502SOL    HW2 4692   5.219   4.003   3.022 -1.1100  0.7803  0.9491
 1503SOL     OW 4693   5.524   2.928   1.375 -0.2019  0.2735  0.0733
 1503SOL    HW1 4694   5.529   2.903   1.472  1.7191  0.4987  0.0742
 1503SOL    HW2 4695   5.465   3.008   1.365  2.4105  2.5498  1.6237
 1504SOL     OW 4696   3.011   2.706   6.942  0.0085  0.5282  0.0687
 1504SOL    HW1 4697   3.035   2.738   7.034  1.6990 -1.2070  0.2951
 1504SOL    HW2 4698   2.922   2.743   6.916 -1.1723 -0.0633  2.9668
 1505SOL     OW 4699   3.245   3.758   6.407 -0.5439  0.0030 -0.1550
 1505SOL    HW1 4700   3.267   3.763   6.504  1.0706  2.0553 -0.5537
 1505SOL    HW2 4701   3.289   3.677   6.367 -0.8942 -0.6378  0.7310
 1506SOL     OW 4702   5.514   4.755   0.429  0.3304 -0.3387 -0.9966
 1506SOL    HW1 4703   5.547   4.842   0.391 -0.6905  1.2450  1.5210
 1506SOL    HW2 4704   5.425   4.734   0.389  1.1317 -0.9444 -2.5513
 1507SOL     OW 4705   0.379   4.307   2.670 -0.0411 -0.6655 -0.0609
 1507SOL    HW1 4706   0.397   4.293   2.572  0.7723 -0.1304  0.0038
 1507SOL    HW2 4707   0.449   4.261   2.724  0.0136 -0.2220  0.2520
 1508SOL     OW 4708   5.641   3.272   2.309 -0.0394  0.4192 -0.1756
 1508SOL    HW1 4709   5.696   3.320   2.377  0.8338 -0.3073 -0.3560
 1508SOL    HW2 4710   5.574   3.335   2.270  0.0526  1.0774  0.6974
 1509SOL     OW 4711   4.690   3.155   3.829  0.2210  0.4591 -0.8027
 1509SOL    HW1 4712   4.676   3.144   3.927 -1.6599 -0.4126 -1.1267
 1509SOL    HW2 4713   4.718   3.249   3.809  1.0315  0.5354  0.5818
 1510SOL     OW 4714   2.021   4.246   2.709  0.6944  0.5589 -0.2372
 1510SOL    HW1 4715   1.982   4.292   2.629 -0.0928  0.7479  0.2355
 1510SOL    HW2 4716   1.949   4.232   2.777  0.5553 -2.6339 -0.8854
 1511SOL     OW 4717   5.681   3.152   4.522  0.0068  0.3093 -0.1853
 1511SOL    HW1 4718   5.778   3.137   4.537  0.3823  1.7165 -1.0078
 1511SOL    HW2 4719   5.631   3.131   4.606  1.2015  1.0396  0.7438
 1512SOL     OW 4720   6.587   5.032   6.814  0.2951  0.0881 -0.4015
 1512SOL    HW1 4721   6.674   5.001   6.777  0.9663  1.9309 -0.4386
 1512SOL    HW2 4722   6.564   5.122   6.777 -1.0104  0.1865  0.5555
 1513SOL     OW 4723   0.048   3.303   5.026  0.1528  0.1425 -0.3519
 1513SOL    HW1 4724   0.115   3.312   4.953  0.3451  0.5909 -0.1227
 1513SOL    HW2 4725   0.068   3.221   5.080  1.6035  1.2384  0.8210
 1514SOL     OW 4726   2.109   4.358   5.647  0.7064  0.6054  0.3729
 1514SOL    HW1 4727   2.102   4.288   5.719  2.3048 -1.2280 -1.1254
 1514SOL    HW2 4728   2.202   4.358   5.610  0.1882  2.1791 -1.0222
 1515SOL     OW 4729   6.009   4.351   2.591  0.0614 -0.8493  0.1771
 1515SOL    HW1 4730   6.084   4.316   2.648  4.3155  0.5596 -3.9357
 1515SOL    HW2 4731   5.994   4.448   2.613  1.4909 -0.3835 -0.7861
 1516SOL     OW 4732   2.094   3.929   1.519  0.3775 -0.5832  0.2696
 1516SOL    HW1 4733   2.002   3.898   1.544 -0.0643 -0.2537 -0.9073
 1516SOL    HW2 4734   2.100   4.028   1.530  0.3821 -0.5193 -0.3017
 1517SOL     OW 4735   1.198   4.090   3.411 -0.0304  0.1318  0.9645
 1517SOL    HW1 4736   1.289   4.077   3.371 -0.2458  1.8151 -0.1986
 1517SOL    HW2 4737   1.144   4.008   3.397  0.0515  0.4557 -1.9932
 1518SOL     OW 4738   1.418   2.508   3.702 -0.2356 -0.1949 -0.5073
 1518SOL    HW1 4739   1.355   2.578   3.735 -0.2743 -0.6386  0.3805
 1518SOL    HW2 4740   1.456   2.536   3.614 -0.5122  0.7763 -0.3254
 1519SOL     OW 4741   5.309   4.531   4.226  0.0139 -0.4585  0.2370
 1519SOL    HW1 4742   5.211   4.547   4.240 -0.0600  0.3942 -1.0569
 1519SOL    HW2 4743   5.325   4.434   4.209 -0.1215 -1.2467  3.8208
 1520SOL     OW 4744   3.338   3.016   0.947  1.1467 -0.1822  0.3774
 1520SOL    HW1 4745   3.320   2.921   0.973  0.2538  0.3998  2.0362
 1520SOL    HW2 4746   3.257   3.053   0.901  2.1037 -0.6919 -1.8143
 1521SOL     OW 4747   2.795   3.044   4.590  0.3897  0.2275  0.2708
 1521SOL    HW1 4748   2.857   2.967   4.603  0.0710  0.2864  2.3737
 1521SOL    HW2 4749   2.846   3.124   4.558  1.2665  0.0401  1.1750
 1522SOL     OW 4750   1.979   4.070   3.887 -0.5644  0.2268  0.7016
 1522SOL    HW1 4751   1.942   4.112   3.970 -0.9026  0.1098  0.6111
 1522SOL    HW2 4752   1.904   4.041   3.828 -0.3660  1.8206 -0.4254
 1523SOL     OW 4753   2.355   2.636   0.585  0.0053 -0.4208  0.5121
 1523SOL    HW1 4754   2.293   2.628   0.663 -2.0146 -0.9780 -1.0725
 1523SOL    HW2 4755   2.346   2.727   0.545  2.2580  0.4650  1.8136
 1524SOL     OW 4756   4.203   3.993   2.968  0.0748  0.0038  0.5849
 1524SOL    HW1 4757   4.300   4.000   2.992 -0.0219 -2.5065  2.0967
 1524SOL    HW2 4758   4.157   4.078   2.992  1.3013  0.0444  3.1794
 1525SOL     OW 4759   4.124   4.060   1.481  0.4831  0.2778 -0.1755
 1525SOL    HW1 4760   4.126   4.052   1.581 -0.4258  0.7030 -0.1133
 1525SOL    HW2 4761   4.083   3.978   1.442 -0.2582  0.6183 -0.1208
 1526SOL     OW 4762   2.824   4.553   4.979 -0.2427  0.1227  0.1127
 1526SOL    HW1 4763   2.835   4.586   5.072  2.7839  2.4797 -0.9213
 1526SOL    HW2 4764   2.741   4.593   4.939  0.1008  1.6167  0.8458
 1527SOL     OW 4765   1.114   4.646   2.260  0.3270 -0.0025 -0.4458
 1527SOL    HW1 4766   1.181   4.624   2.331 -1.5928  1.5131  2.0214
 1527SOL    HW2 4767   1.083   4.561   2.216  2.0022 -0.9313  0.0582
 1528SOL     OW 4768   1.743   4.463   2.259  0.2352  0.0708 -0.1454
 1528SOL    HW1 4769   1.704   4.531   2.322  3.1215 -0.0779  1.9947
 1528SOL    HW2 4770   1.834   4.436   2.291  0.9037 -1.7789 -3.2060
 1529SOL     OW 4771   3.308   3.573   2.724  0.9605  0.0014 -0.0867
 1529SOL    HW1 4772   3.233   3.527   2.675 -0.6238  1.2151  1.0931
 1529SOL    HW2 4773   3.395   3.529   2.700  0.0135 -0.8834 -2.2120
 1530SOL     OW 4774   5.325   3.317   2.708  0.0216  0.3753 -0.2041
 1530SOL    HW1 4775   5.274   3.273   2.633  1.1711 -2.9315  0.8099
 1530SOL    HW2 4776   5.409   3.357   2.672  0.4501 -0.9797 -0.7764
 1531SOL     OW 4777   2.285   4.505   6.693 -0.3289  0.1460 -0.0269
 1531SOL    HW1 4778   2.200   4.554   6.675 -0.9671 -0.3852  1.3970
 1531SOL    HW2 4779   2.316   4.460   6.609  0.3113  2.9539 -1.4106
 1532SOL     OW 4780   6.719   5.069   4.860 -0.7170 -0.3591  0.0261
 1532SOL    HW1 4781   6.724   5.027   4.951 -0.1403  1.6131  0.9662
 1532SOL    HW2 4782   6.680   5.161   4.868  0.5567  0.3566 -1.5304
 1533SOL     OW 4783   3.444   2.176   3.568  0.2501  0.5673 -0.0630
 1533SOL    HW1 4784   3.387   2.094   3.578 -0.5196  1.2447  1.7906
 1533SOL    HW2 4785   3.399   2.241   3.506 -0.5636  0.7026  0.6451
 1534SOL     OW 4786   6.097   3.196   6.028 -0.0418 -0.1000  0.0588
 1534SOL    HW1 4787   6.116   3.098   6.024 -1.0621 -0.2881 -0.6866
 1534SOL    HW2 4788   6.182   3.247   6.014  0.4578 -0.8746  0.1993
 1535SOL     OW 4789   2.329   2.749   3.141  0.2428 -0.3074  0.1871
 1535SOL    HW1 4790   2.357   2.687   3.068  0.3543 -0.6155  0.4889
 1535SOL    HW2 4791   2.238   2.785   3.122  0.1021 -0.7079  0.1031
 1536SOL     OW 4792   3.661   5.047   0.339 -0.2326  0.0283 -0.3199
 1536SOL    HW1 4793   3.563   5.057   0.356 -0.4176  0.2763 -1.4136
 1536SOL    HW2 4794   3.690   5.118   0.275  0.4153 -0.7517 -0.9028
 1537SOL     OW 4795   2.116   4.166   5.836 -0.1930  0.2479 -0.2838
 1537SOL    HW1 4796   2.214   4.174   5.853 -0.0909  3.2248 -1.5354
 1537SOL    HW2 4797   2.066   4.199   5.916 -0.0161  1.8117 -0.7645
 1538SOL     OW 4798   2.457   3.262   4.391  0.4293  0.5180  0.3054
 1538SOL    HW1 4799   2.412   3.268   4.303 -1.0689  0.1340  1.0149
 1538SOL    HW2 4800   2.515   3.343   4.405  2.7788 -0.5782 -2.0710
 1539SOL     OW 4801   2.118   2.668   2.254  0.7029 -0.0378 -0.2999
 1539SOL    HW1 4802   2.109   2.732   2.177 -1.1226  0.9059  0.6442
 1539SOL    HW2 4803   2.117   2.718   2.340  0.4689 -1.2412  0.4235
 1540SOL     OW 4804   6.033   3.751   1.907  0.4271  0.0066 -0.7973
 1540SOL    HW1 4805   5.956   3.802   1.945  0.8405 -0.5037  0.7973
 1540SOL    HW2 4806   6.013   3.653   1.909  1.2687 -0.1615  0.0473
 1541SOL     OW 4807   5.434   4.240   2.547  0.3770 -0.0155 -0.2006
 1541SOL    HW1 4808   5.527   4.205   2.536  0.4972  0.8292 -2.5346
 1541SOL    HW2 4809   5.429   4.295   2.630  1.5786 -1.1677  0.6819
 1542SOL     OW 4810   0.288   2.333   3.470  0.2539 -0.1796  0.2147
 1542SOL    HW1 4811   0.230   2.395   3.417  1.0424  0.4289  0.0371
 1542SOL    HW2 4812   0.378   2.374   3.482  0.7039 -1.1703  0.3544
 1543SOL     OW 4813   2.280   3.267   0.507 -0.3251 -0.5943 -0.2508
 1543SOL    HW1 4814   2.269   3.290   0.410  0.5021  1.6667  0.1403
 1543SOL    HW2 4815   2.222   3.327   0.562  1.3982  0.1655  0.8069
 1544SOL     OW 4816   0.436   2.782   3.242 -0.0162  0.0045 -0.1909
 1544SOL    HW1 4817   0.372   2.739   3.306 -0.3997 -0.9309 -1.1632
 1544SOL    HW2 4818   0.452   2.877   3.269 -0.1303 -0.3753  1.2991
 1545SOL     OW 4819   5.075   2.710   0.845  0.3874 -0.1317 -0.6846
 1545SOL    HW1 4820   5.035   2.794   0.810 -0.5816 -1.3308 -2.6218
 1545SOL    HW2 4821   5.173   2.722   0.859  0.4116  1.0694 -1.7519
 1546SOL     OW 4822   4.870   2.729   5.458 -0.4233 -0.4605 -0.6973
 1546SOL    HW1 4823   4.775   2.753   5.476 -0.1559  1.8470 -1.9230
 1546SOL    HW2 4824   4.879   2.699   5.363  0.2346  0.6332 -1.0054
 1547SOL     OW 4825   6.743   2.846   4.812 -0.2885 -0.5098 -0.2481
 1547SOL    HW1 4826   6.833   2.856   4.770  0.1106  0.5499  0.7944
 1547SOL    HW2 4827   6.692   2.931   4.803 -0.1833 -0.2447  1.3643
 1548SOL     OW 4828   3.262   2.880   4.180  0.4204 -0.0139 -0.4930
 1548SOL    HW1 4829   3.191   2.809   4.184  0.6774 -0.2541 -0.1681
 1548SOL    HW2 4830   3.224   2.962   4.138 -0.4612  0.3297  0.9283
 1549SOL     OW 4831   1.334   2.192   4.944 -0.3532  0.2515 -0.1355
 1549SOL    HW1 4832   1.249   2.207   4.893  0.1863  0.0377 -1.1135
 1549SOL    HW2 4833   1.370   2.101   4.922 -0.2004  0.0885  0.7641
 1550SOL     OW 4834   3.458   2.445   4.721  0.0823  0.1343 -0.1133
 1550SOL    HW1 4835   3.390   2.391   4.671 -1.1811 -0.7231  2.3774
 1550SOL    HW2 4836   3.535   2.387   4.747  0.1249  0.2600  0.0449
 1551SOL     OW 4837   4.326   4.960   6.871  0.3678 -0.1140 -0.5354
 1551SOL    HW1 4838   4.349   5.011   6.953  2.2296 -0.9188 -0.5068
 1551SOL    HW2 4839   4.229   4.936   6.872  0.0893  0.9790  0.7829
 1552SOL     OW 4840   0.679   2.355   0.208  0.7852 -0.4928  0.0615
 1552SOL    HW1 4841   0.613   2.384   0.140  0.3702 -1.0522  0.2182
 1552SOL    HW2 4842   0.631   2.311   0.284  1.2050  0.4442  0.8908
 1553SOL     OW 4843   2.936   4.899   5.556 -0.4059  0.4269 -0.4392
 1553SOL    HW1 4844   2.994   4.822   5.529  0.2238  0.9851 -0.6974
 1553SOL    HW2 4845   2.913   4.891   5.653 -0.8290 -0.3885 -0.5921
 1554SOL     OW 4846   5.608   3.034   2.791 -0.3391  0.7556 -0.3403
 1554SOL    HW1 4847   5.524   3.010   2.743 -0.2143  1.5539 -0.9849
 1554SOL    HW2 4848   5.600   3.009   2.887 -0.6545 -0.7196 -0.7292
 1555SOL     OW 4849   1.411   4.044   5.121 -0.4018 -0.0511 -0.2340
 1555SOL    HW1 4850   1.498   3.999   5.142 -1.3491 -1.6026  0.5021
 1555SOL    HW2 4851   1.399   4.122   5.183  0.9388  0.8717 -1.0712
 1556SOL     OW 4852   4.129   2.049   0.819  0.2520 -0.7402  0.3721
 1556SOL    HW1 4853   4.171   2.138   0.836 -0.3221 -0.6484  1.3814
 1556SOL    HW2 4854   4.183   1.977   0.863  1.3527 -1.0647 -1.3723
 1557SOL     OW 4855   0.173   2.907   5.427  0.0544 -0.5964  0.2498
 1557SOL    HW1 4856   0.119   2.846   5.486  2.1987 -0.9420  1.9763
 1557SOL    HW2 4857   0.136   3.000   5.432 -2.9906 -1.4926 -2.0755
 1558SOL     OW 4858   0.361   4.364   3.068  0.3987  0.1924  0.7471
 1558SOL    HW1 4859   0.384   4.431   2.997  0.8681  0.0252  0.7373
 1558SOL    HW2 4860   0.285   4.306   3.037  0.8106 -0.0870  0.2520
 1559SOL     OW 4861   6.430   2.788   2.647 -0.2439 -0.2560 -0.5063
 1559SOL    HW1 4862   6.374   2.804   2.565 -0.2262  1.6983 -0.1761
 1559SOL    HW2 4863   6.527   2.801   2.624 -0.0748 -1.4468 -0.5534
 1560SOL     OW 4864   3.567   3.797   6.161  0.1221  0.5919  0.7509
 1560SOL    HW1 4865   3.588   3.743   6.243  0.9261  1.7576  1.3488
 1560SOL    HW2 4866   3.492   3.860   6.182 -1.3416 -0.7718 -0.1707
 1561SOL     OW 4867   1.971   2.547   1.791 -0.0076 -0.0847  0.2961
 1561SOL    HW1 4868   1.923   2.568   1.876  1.5409  0.7479  1.0093
 1561SOL    HW2 4869   2.051   2.490   1.811 -0.2381 -0.8065 -0.7551
 1562SOL     OW 4870   6.665   2.915   6.969  0.6925  0.0692 -0.1256
 1562SOL    HW1 4871   6.681   2.821   6.939 -0.5138  0.2747 -1.5357
 1562SOL    HW2 4872   6.644   2.972   6.889 -1.8300  0.8366  0.9843
 1563SOL     OW 4873   3.121   2.412   2.556 -0.6793  0.3201 -0.1142
 1563SOL    HW1 4874   3.109   2.407   2.655  2.9451 -2.1449  0.4000
 1563SOL    HW2 4875   3.172   2.495   2.533  1.1117 -0.5491  0.5509
 1564SOL     OW 4876   0.126   4.511   0.018 -0.2299 -0.0746 -0.0270
 1564SOL    HW1 4877   0.208   4.464   0.051 -1.0808 -0.9917  0.8405
 1564SOL    HW2 4878   0.088   4.567   0.090 -0.4448  0.2482 -0.3869
 1565SOL     OW 4879   0.570   2.679   6.461  0.0976 -0.0139  0.0702
 1565SOL    HW1 4880   0.541   2.746   6.529  2.1509  3.0755 -1.8705
 1565SOL    HW2 4881   0.670   2.674   6.460  0.0460 -1.5446 -1.3522
 1566SOL     OW 4882   2.838   3.882   2.092 -0.4062  0.0913 -0.4129
 1566SOL    HW1 4883   2.839   3.879   2.192  1.0157  0.3077 -0.4043
 1566SOL    HW2 4884   2.862   3.792   2.056 -1.9459 -0.2735 -0.5904
 1567SOL     OW 4885   6.183   2.447   1.300 -0.7937 -0.1763 -0.0248
 1567SOL    HW1 4886   6.177   2.417   1.205  1.2491  2.2188 -1.0380
 1567SOL    HW2 4887   6.266   2.408   1.341 -0.1232  1.0320 -0.1866
 1568SOL     OW 4888   6.790   3.027   6.534  0.3282 -0.5082 -0.1033
 1568SOL    HW1 4889   6.823   2.945   6.486 -2.9325 -0.3070 -3.0857
 1568SOL    HW2 4890   6.725   3.076   6.476 -0.2309  2.5545  2.7981
 1569SOL     OW 4891   1.033   4.387   4.583  0.3173  0.2610  0.0179
 1569SOL    HW1 4892   0.953   4.326   4.586 -0.1873  0.9428  1.3579
 1569SOL    HW2 4893   1.058   4.403   4.487 -0.0990 -1.2912 -0.3962
 1570SOL     OW 4894   3.447   2.631   5.666 -0.1731 -0.0217 -0.0635
 1570SOL    HW1 4895   3.531   2.615   5.717 -1.9746  0.3664  3.2954
 1570SOL    HW2 4896   3.387   2.552   5.674 -0.4480 -0.0464 -1.8766
 1571SOL     OW 4897   0.804   2.813   4.030  0.0895 -0.0900 -0.4237
 1571SOL    HW1 4898   0.840   2.830   4.122 -1.7477  0.7934  0.1738
 1571SOL    HW2 4899   0.832   2.722   4.000 -0.6070 -1.0584  1.6828
 1572SOL     OW 4900   5.181   2.860   4.408  0.5221  0.8715  0.6200
 1572SOL    HW1 4901   5.204   2.931   4.341 -0.1364 -0.7624 -1.4457
 1572SOL    HW2 4902   5.099   2.811   4.379  0.8701 -0.6704  2.0350
 1573SOL     OW 4903   4.585   2.301   5.400  0.5502  0.1368 -0.3185
 1573SOL    HW1 4904   4.506   2.357   5.424  0.4344  0.0139 -0.4130
 1573SOL    HW2 4905   4.669   2.355   5.411  0.4020  0.4981 -0.9270
 1574SOL     OW 4906   2.955   2.457   5.365  0.5272  0.3436 -0.0202
 1574SOL    HW1 4907   2.985   2.491   5.275 -1.5852  2.3973 -0.0576
 1574SOL    HW2 4908   3.011   2.498   5.436 -0.1992  1.8023 -0.2440
 1575SOL     OW 4909   5.931   4.238   1.372 -0.1305  0.8144 -0.2590
 1575SOL    HW1 4910   5.958   4.142   1.362  0.0413  0.9603 -1.3028
 1575SOL    HW2 4911   5.844   4.242   1.421  1.1570  0.2874  2.2410
 1576SOL     OW 4912   1.378   4.324   0.289  0.1468  0.0656  0.0296
 1576SOL    HW1 4913   1.278   4.318   0.295  0.2333 -1.2425  5.9778
 1576SOL    HW2 4914   1.406   4.419   0.301 -0.4883  0.0394  2.1898
 1577SOL     OW 4915   0.004   2.271   1.395  0.3042  0.6200  0.2509
 1577SOL    HW1 4916  -0.055   2.350   1.405 -1.7477 -1.0260  2.2288
 1577SOL    HW2 4917  -0.014   2.226   1.307  0.3144  1.3864 -0.1541
 1578SOL     OW 4918   6.038   2.166   3.823 -0.6274  0.0329  0.6682
 1578SOL    HW1 4919   5.976   2.088   3.831 -0.6598  0.1447  1.7474
 1578SOL    HW2 4920   6.028   2.209   3.734 -0.6367 -1.1743  0.0761
 1579SOL     OW 4921   1.287   4.134   5.559  0.5136 -0.3188 -0.2570
 1579SOL    HW1 4922   1.266   4.201   5.630  0.1473  0.4557 -1.0793
 1579SOL    HW2 4923   1.242   4.047   5.582  0.8236 -0.2416  0.7126
 1580SOL     OW 4924   2.295   2.939   2.847  0.0154  0.0546  0.1883
 1580SOL    HW1 4925   2.345   2.864   2.804 -0.8661  0.3699 -1.4821
 1580SOL    HW2 4926   2.227   2.901   2.910  0.7891 -0.4593  0.7331
 1581SOL     OW 4927   0.955   3.180   6.052  0.9719  1.0205 -0.2665
 1581SOL    HW1 4928   1.035   3.178   6.113  1.5184 -0.9413 -0.9864
 1581SOL    HW2 4929   0.908   3.092   6.056 -2.2073  2.6449  1.4121
 1582SOL     OW 4930   3.201   3.064   4.653  0.2263 -0.5989  0.0029
 1582SOL    HW1 4931   3.257   3.033   4.729 -1.5103 -1.5942  0.9421
 1582SOL    HW2 4932   3.126   3.000   4.638  1.2640 -1.2468 -3.5169
 1583SOL     OW 4933   4.057   4.939   5.556 -0.0275  0.6958  0.1085
 1583SOL    HW1 4934   4.124   4.966   5.625 -0.7482  1.5944  0.4719
 1583SOL    HW2 4935   4.035   4.842   5.568  1.6567  0.2060 -0.4195
 1584SOL     OW 4936   1.670   3.541   1.563 -0.1071  0.5518 -0.2070
 1584SOL    HW1 4937   1.693   3.565   1.469  0.0256  0.1544 -0.2792
 1584SOL    HW2 4938   1.576   3.508   1.568 -0.0086  0.2628 -0.2563
 1585SOL     OW 4939   5.737   2.161   3.420  0.8082  0.9067  0.5803
 1585SOL    HW1 4940   5.735   2.225   3.497  1.7734  0.2130  1.2032
 1585SOL    HW2 4941   5.665   2.093   3.431 -1.7939  3.1469 -1.2758
 1586SOL     OW 4942   1.276   3.216   1.703 -0.3423  0.8328 -0.4248
 1586SOL    HW1 4943   1.194   3.263   1.669 -0.7489  0.0128 -0.6116
 1586SOL    HW2 4944   1.266   3.118   1.689  0.3209  0.6472  0.3163
 1587SOL     OW 4945   4.854   3.662   2.021 -0.5348  0.5324 -0.1007
 1587SOL    HW1 4946   4.770   3.716   2.022 -0.3662  0.8540 -1.5818
 1587SOL    HW2 4947   4.841   3.581   1.963 -0.5213 -0.6163  1.4369
 1588SOL     OW 4948   5.314   2.372   0.417 -0.0159  0.0687 -0.1399
 1588SOL    HW1 4949   5.301   2.312   0.338  0.0099 -0.7443  0.4524
 1588SOL    HW2 4950   5.234   2.366   0.477  1.2352 -1.8244  1.4853
 1589SOL     OW 4951   1.046   4.297   6.643 -0.3284 -0.3339 -0.2614
 1589SOL    HW1 4952   1.110   4.349   6.587 -2.0104  2.1187 -0.0501
 1589SOL    HW2 4953   0.993   4.235   6.585  0.1045 -0.1297 -0.8836
 1590SOL     OW 4954   3.634   2.993   6.878 -0.0102 -0.1626 -0.2593
 1590SOL    HW1 4955   3.538   2.981   6.855 -0.4102  1.4309  0.4190
 1590SOL    HW2 4956   3.663   2.919   6.939 -1.1017 -0.0771  0.3870
 1591SOL     OW 4957   0.902   2.871   1.351 -0.2888 -0.3644  0.3914
 1591SOL    HW1 4958   0.854   2.951   1.314 -1.9850 -1.0755  0.9783
 1591SOL    HW2 4959   0.844   2.790   1.343 -0.0303 -0.8905  2.9460
 1592SOL     OW 4960   5.291   3.571   0.396  0.6050  0.0839  0.1848
 1592SOL    HW1 4961   5.311   3.548   0.300 -1.8988  0.0311 -0.4068
 1592SOL    HW2 4962   5.374   3.602   0.441  1.7798  0.5462 -2.1444
 1593SOL     OW 4963   1.835   2.946   3.484  0.4682  0.1677  0.2064
 1593SOL    HW1 4964   1.738   2.964   3.472  0.7506  2.3206  0.6938
 1593SOL    HW2 4965   1.870   3.001   3.560  2.4398  0.9171 -1.1539
 1594SOL     OW 4966   6.333   4.557   2.864 -0.3446 -0.3922 -0.1762
 1594SOL    HW1 4967   6.378   4.594   2.945 -0.1604 -2.7481  0.8584
 1594SOL    HW2 4968   6.398   4.500   2.813 -1.4155 -1.7406 -0.0772
 1595SOL     OW 4969   5.505   4.029   4.194 -0.0837  0.2760  0.3090
 1595SOL    HW1 4970   5.588   4.018   4.249 -0.4807 -0.2770  0.8229
 1595SOL    HW2 4971   5.445   3.950   4.209 -1.1716  1.1564  0.7739
 1596SOL     OW 4972   4.720   2.369   1.830  0.2881 -0.1829  0.2388
 1596SOL    HW1 4973   4.710   2.468   1.841 -2.3262 -0.4885  1.3671
 1596SOL    HW2 4974   4.637   2.323   1.862  1.4397 -2.7726 -0.2046
 1597SOL     OW 4975   1.366   3.630   2.301 -0.3603  0.2396 -0.4295
 1597SOL    HW1 4976   1.391   3.630   2.204 -2.1342 -0.8310 -0.9204
 1597SOL    HW2 4977   1.338   3.538   2.328  0.3198  0.4718  1.1826
 1598SOL     OW 4978   3.340   2.315   0.314  0.3037  0.1822 -0.2533
 1598SOL    HW1 4979   3.368   2.250   0.244  2.2055  0.4328  0.2268
 1598SOL    HW2 4980   3.320   2.266   0.399  0.4837  0.1127 -0.2510
 1599SOL     OW 4981   4.523   2.956   6.334 -0.0541  0.1255  0.1169
 1599SOL    HW1 4982   4.618   2.984   6.320  0.4242 -1.6323 -0.3773
 1599SOL    HW2 4983   4.519   2.858   6.350 -1.6778  0.3848  1.5641
 1600SOL     OW 4984   6.133   2.242   5.160  0.0173  0.6604 -0.1549
 1600SOL    HW1 4985   6.131   2.157   5.213  1.0319 -0.7954 -2.2998
 1600SOL    HW2 4986   6.227   2.274   5.149 -0.1405  0.8159 -1.2076
 1601SOL     OW 4987   3.035   3.289   1.254  0.3787 -0.2823 -0.0563
 1601SOL    HW1 4988   3.020   3.350   1.176 -1.7439  0.8045  1.1027
 1601SOL    HW2 4989   3.048   3.343   1.337 -0.5121 -1.3692  0.8353
 1602SOL     OW 4990   4.988   2.320   3.249  0.4175 -0.6060 -0.2517
 1602SOL    HW1 4991   5.055   2.255   3.212  0.1817 -2.1739  1.8965
 1602SOL    HW2 4992   4.933   2.357   3.175  2.6964 -0.3435 -1.9276
 1603SOL     OW 4993   6.110   4.218   2.392  0.1600  0.2508 -0.1708
 1603SOL    HW1 4994   6.152   4.129   2.408  1.6960  0.8897 -0.4048
 1603SOL    HW2 4995   6.078   4.255   2.479  0.4869 -0.0830  0.0965
 1604SOL     OW 4996   6.684   2.696   5.031  0.4386  0.3125  0.5195
 1604SOL    HW1 4997   6.707   2.765   4.962 -1.6997  0.1955 -0.4119
 1604SOL    HW2 4998   6.749   2.700   5.106  1.7351  1.7396 -0.6235
 1605SOL     OW 4999   1.565   3.838   3.928  0.2612  0.2821  0.1702
 1605SOL    HW1 5000   1.607   3.750   3.909  0.0774  0.3711 -0.6589
 1605SOL    HW2 5001   1.465   3.828   3.926  0.2417  0.5460 -0.0742
 1606SOL     OW 5002   0.058   3.837   4.198  0.4346  0.3380  0.0411
 1606SOL    HW1 5003   0.043   3.895   4.278  0.0026 -0.4599  0.5560
 1606SOL    HW2 5004   0.021   3.882   4.116  0.7674  1.1020  0.3001
 1607SOL     OW 5005   5.008   4.062   5.773 -0.1122 -0.3282 -0.3443
 1607SOL    HW1 5006   5.004   4.092   5.868 -1.1206 -0.8846 -0.2015
 1607SOL    HW2 5007   4.960   3.975   5.763  1.9753 -1.4870 -0.9221
 1608SOL     OW 5008   4.392   2.459   4.657  0.2265  0.5781 -0.4505
 1608SOL    HW1 5009   4.480   2.446   4.612  0.7252 -3.2786  1.2348
 1608SOL    HW2 5010   4.407   2.502   4.746  0.5448 -0.6252  0.0956
 1609SOL     OW 5011   5.023   4.660   2.194 -0.0120 -0.5408 -0.1735
 1609SOL    HW1 5012   4.948   4.672   2.129  0.2613 -0.0781 -0.4109
 1609SOL    HW2 5013   5.001   4.705   2.280 -0.3992 -1.2029  0.0847
 1610SOL     OW 5014   2.244   3.491   3.606 -0.5180 -0.6067 -0.4718
 1610SOL    HW1 5015   2.238   3.438   3.521 -0.1748 -2.1824  0.4282
 1610SOL    HW2 5016   2.297   3.438   3.673 -1.8095  0.0496  1.1189
 1611SOL     OW 5017   3.189   4.358   5.578  0.2975  0.1479 -0.2896
 1611SOL    HW1 5018   3.220   4.423   5.648  0.2930 -0.4213  0.2499
 1611SOL    HW2 5019   3.144   4.280   5.622 -2.2221  1.0748 -1.0443
 1612SOL     OW 5020   2.143   4.580   5.930  0.4916 -0.1323  0.1457
 1612SOL    HW1 5021   2.051   4.619   5.926 -0.0717 -1.4642 -0.3638
 1612SOL    HW2 5022   2.172   4.552   5.839  1.2327 -0.1299  0.3692
 1613SOL     OW 5023   2.666   3.695   5.504  0.0564  0.3976 -0.2744
 1613SOL    HW1 5024   2.597   3.767   5.504  0.1480  0.5554  1.9859
 1613SOL    HW2 5025   2.749   3.728   5.549 -0.3213 -1.4289  1.9557
 1614SOL     OW 5026   4.281   3.118   4.527 -0.0020 -0.6623 -0.1371
 1614SOL    HW1 5027   4.237   3.082   4.445 -2.6678 -3.0231  2.1083
 1614SOL    HW2 5028   4.305   3.043   4.588  0.5234  1.0403  1.8766
 1615SOL     OW 5029   6.251   2.475   0.697 -0.4004 -0.6044  0.0683
 1615SOL    HW1 5030   6.171   2.511   0.745 -0.0971 -0.7010  0.6552
 1615SOL    HW2 5031   6.244   2.497   0.600 -0.7886  0.0024  0.2285
 1616SOL     OW 5032   5.791   3.842   3.469 -0.2395 -0.4025 -0.0910
 1616SOL    HW1 5033   5.829   3.840   3.562 -0.3878 -1.5201 -0.0424
 1616SOL    HW2 5034   5.797   3.935   3.433 -0.9220  0.2263  1.3390
 1617SOL     OW 5035   0.742   3.672   4.354  0.6699  0.2453 -0.0802
 1617SOL    HW1 5036   0.795   3.747   4.315 -0.7129  0.4788 -1.5938
 1617SOL    HW2 5037   0.748   3.592   4.294  0.5294 -0.2161  0.5132
 1618SOL     OW 5038   1.528   3.179   0.894 -0.2541 -0.3496  0.1226
 1618SOL    HW1 5039   1.560   3.221   0.979  1.1627  0.5331 -0.7838
 1618SOL    HW2 5040   1.497   3.086   0.912 -0.1290 -0.1305  1.6181
 1619SOL     OW 5041   1.176   3.121   5.656 -0.2992  0.4002  0.0377
 1619SOL    HW1 5042   1.088   3.154   5.691 -0.2587  0.0060  0.5245
 1619SOL    HW2 5043   1.218   3.060   5.723 -0.4861 -0.8498 -0.9364
 1620SOL     OW 5044   5.212   4.133   2.476  0.4055 -0.1035 -0.1062
 1620SOL    HW1 5045   5.170   4.126   2.567 -0.7877 -0.9501 -0.6883
 1620SOL    HW2 5046   5.304   4.170   2.484  0.6432 -0.9829  1.5371
 1621SOL     OW 5047   2.047   3.090   0.291  0.0256  0.5093  0.1053
 1621SOL    HW1 5048   1.948   3.103   0.287 -0.0597 -0.2864 -0.7142
 1621SOL    HW2 5049   2.072   3.004   0.246  1.0072  0.2403  1.0880
 1622SOL     OW 5050   0.511   4.393   6.889 -0.0299  0.6640  0.3677
 1622SOL    HW1 5051   0.478   4.428   6.802  2.0720 -0.5721 -1.0166
 1622SOL    HW2 5052   0.458   4.313   6.916 -0.2354  0.6189 -0.1614
 1623SOL     OW 5053   3.386   2.897   0.534 -0.9705  0.1308 -0.2547
 1623SOL    HW1 5054   3.330   2.814   0.535 -1.4811  0.4735  0.5949
 1623SOL    HW2 5055   3.458   2.888   0.603 -1.1985  0.5072  0.0338
 1624SOL     OW 5056   6.845   4.282   3.332 -0.1135  0.0912 -0.2775
 1624SOL    HW1 5057   6.867   4.187   3.313  2.8330  0.4399  0.8767
 1624SOL    HW2 5058   6.888   4.341   3.263 -0.4511  0.6856  0.0061
 1625SOL     OW 5059   5.103   2.609   5.213  0.5960 -0.0705  0.2764
 1625SOL    HW1 5060   5.146   2.648   5.295  1.2919  0.0720 -0.1512
 1625SOL    HW2 5061   5.054   2.681   5.164 -1.1040 -0.4454  1.3505
 1626SOL     OW 5062   5.171   2.207   0.204 -0.1084 -0.1286 -0.0833
 1626SOL    HW1 5063   5.156   2.272   0.129 -1.4944 -0.4226 -0.0949
 1626SOL    HW2 5064   5.190   2.117   0.166 -1.1940 -0.3626 -0.1162
 1627SOL     OW 5065   6.067   4.554   0.837  0.1025 -0.0344 -0.0644
 1627SOL    HW1 5066   6.058   4.573   0.935 -0.3338 -0.9993  0.0904
 1627SOL    HW2 5067   6.145   4.494   0.822 -0.0194 -0.1381 -0.2835
 1628SOL     OW 5068   2.152   2.344   0.875 -0.1480  0.1788  0.2623
 1628SOL    HW1 5069   2.232   2.401   0.892  0.0961  0.2810 -1.0889
 1628SOL    HW2 5070   2.077   2.373   0.935  1.3747 -1.2893  3.0861
 1629SOL     OW 5071   3.736   3.681   4.543 -0.7133 -0.4325  0.2995
 1629SOL    HW1 5072   3.832   3.656   4.539 -0.3242  1.0490  0.0219
 1629SOL    HW2 5073   3.682   3.601   4.571  0.5930 -1.2350  0.5954
 1630SOL     OW 5074   2.234   3.288   0.249  0.2738  0.1626  0.4694
 1630SOL    HW1 5075   2.148   3.242   0.272  0.6841 -0.5431  0.5781
 1630SOL    HW2 5076   2.240   3.298   0.149  0.4557 -0.5336  0.4110
 1631SOL     OW 5077   0.462   3.550   2.485  0.5256 -0.1083  0.6984
 1631SOL    HW1 5078   0.489   3.471   2.431  0.8894 -0.6130  1.5870
 1631SOL    HW2 5079   0.490   3.634   2.438  2.2144 -0.5627  0.8074
 1632SOL     OW 5080   3.826   2.351   6.066  0.3743  0.0614 -0.0559
 1632SOL    HW1 5081   3.819   2.441   6.109  1.0269 -0.4741  1.2132
 1632SOL    HW2 5082   3.743   2.333   6.014  1.0732  2.2851 -2.1606
 1633SOL     OW 5083   1.281   4.280   6.987 -0.4431 -0.2603 -0.2503
 1633SOL    HW1 5084   1.238   4.203   6.939 -2.0322 -0.3250  1.2122
 1633SOL    HW2 5085   1.213   4.327   7.042  1.0869  0.5397  1.0199
 1634SOL     OW 5086   2.993   4.077   6.684  0.8811  0.1504 -0.2484
 1634SOL    HW1 5087   2.988   3.980   6.660  1.7298 -0.0251  0.2332
 1634SOL    HW2 5088   3.058   4.123   6.623  1.0248  0.2611 -0.0131
 1635SOL     OW 5089   6.265   4.511   1.120  0.4676  0.3997 -0.5545
 1635SOL    HW1 5090   6.169   4.534   1.130  0.4538 -0.3618  1.6326
 1635SOL    HW2 5091   6.322   4.585   1.157  0.6176 -0.2384  0.5267
 1636SOL     OW 5092   3.093   2.532   4.096 -0.1786 -0.1940  0.8400
 1636SOL    HW1 5093   3.188   2.553   4.074 -0.2146  1.4399  2.0960
 1636SOL    HW2 5094   3.032   2.597   4.050 -0.6448 -0.7010  0.7204
 1637SOL     OW 5095   3.276   2.880   6.177  0.3849  0.2857  0.4194
 1637SOL    HW1 5096   3.361   2.830   6.162  0.3782  0.5504 -0.6005
 1637SOL    HW2 5097   3.198   2.817   6.176  0.5260  0.0955  0.9638
 1638SOL     OW 5098   3.257   2.582   0.351 -0.2066  0.3286  0.0617
 1638SOL    HW1 5099   3.308   2.497   0.367 -1.0682 -0.1780  0.1978
 1638SOL    HW2 5100   3.166   2.574   0.392 -1.2264  0.3312 -2.0657
 1639SOL     OW 5101   1.503   2.971   0.271 -0.7225 -0.5896 -0.4550
 1639SOL    HW1 5102   1.535   3.004   0.182 -1.2121 -0.1268 -0.4623
 1639SOL    HW2 5103   1.582   2.959   0.332 -0.2908 -1.7773 -1.2248
 1640SOL     OW 5104   1.891   3.820   1.114 -0.0840  0.1455 -0.2812
 1640SOL    HW1 5105   1.850   3.812   1.024 -0.3567 -1.3377 -0.0437
 1640SOL    HW2 5106   1.914   3.916   1.132 -1.6393  0.7253 -1.2013
 1641SOL     OW 5107   5.076   3.708   0.492 -0.3996  0.3053 -0.4881
 1641SOL    HW1 5108   5.151   3.667   0.441 -0.3705  0.2347 -0.3869
 1641SOL    HW2 5109   4.995   3.649   0.487 -0.4036  0.3091 -0.4705
 1642SOL     OW 5110   1.695   2.754   4.780 -0.1934  0.2342  0.2454
 1642SOL    HW1 5111   1.602   2.719   4.792  0.0026  0.2522  1.9945
 1642SOL    HW2 5112   1.696   2.853   4.795 -0.0813  0.4413 -0.9924
 1643SOL     OW 5113   0.814   3.062   1.672  0.0090  0.6255  0.5821
 1643SOL    HW1 5114   0.802   3.123   1.751 -0.8647  1.2728 -0.0321
 1643SOL    HW2 5115   0.868   3.110   1.602 -0.4944  0.6235  0.1856
 1644SOL     OW 5116   5.172   3.481   4.588  0.2639 -0.4015  0.4806
 1644SOL    HW1 5117   5.214   3.486   4.497 -0.2401 -0.3678  0.2437
 1644SOL    HW2 5118   5.192   3.566   4.638  0.0997 -0.1928  0.1992
 1645SOL     OW 5119   0.852   4.111   2.082 -0.3927 -0.0171 -0.2781
 1645SOL    HW1 5120   0.838   4.152   2.172  0.3416 -1.4930  0.5574
 1645SOL    HW2 5121   0.763   4.096   2.039 -0.7803  0.3617  0.3629
 1646SOL     OW 5122   6.289   4.377   0.808  0.7748  0.2824  0.2027
 1646SOL    HW1 5123   6.364   4.359   0.745  1.0574 -1.2245  0.9374
 1646SOL    HW2 5124   6.294   4.313   0.885 -1.0896  0.3546  0.4142
 1647SOL     OW 5125   5.248   4.399   6.873 -0.3244  0.1206 -0.1796
 1647SOL    HW1 5126   5.167   4.349   6.843 -0.6428  0.8028 -0.4914
 1647SOL    HW2 5127   5.286   4.355   6.954  0.1037 -1.3101 -1.1126
 1648SOL     OW 5128   6.811   3.899   4.785  0.4709  0.5658 -0.0617
 1648SOL    HW1 5129   6.724   3.945   4.800  0.1934  0.0203  0.0356
 1648SOL    HW2 5130   6.810   3.853   4.697 -0.8906 -2.7642  1.5155
 1649SOL     OW 5131   4.664   3.390   4.535  0.3568  0.3003 -0.2186
 1649SOL    HW1 5132   4.643   3.478   4.493 -0.2889  1.1904  1.8498
 1649SOL    HW2 5133   4.755   3.394   4.576  0.6124 -0.2506 -0.7147
 1650SOL     OW 5134   0.724   2.781   2.114 -0.3088  0.1650  0.6421
 1650SOL    HW1 5135   0.629   2.783   2.083 -0.3171  0.3580  0.6749
 1650SOL    HW2 5136   0.783   2.757   2.038 -0.6700 -3.5527  1.3778
 1651SOL     OW 5137   6.670   2.605   6.563 -0.2425 -0.2201 -0.0863
 1651SOL    HW1 5138   6.694   2.509   6.550  1.3138  0.1689 -0.2519
 1651SOL    HW2 5139   6.574   2.619   6.537  0.1159 -1.3074 -2.2207
 1652SOL     OW 5140   5.763   2.918   4.326 -0.4945  0.1029 -0.2139
 1652SOL    HW1 5141   5.831   2.956   4.389 -3.2817  1.7678  2.0316
 1652SOL    HW2 5142   5.725   2.991   4.269 -1.5847 -0.4367 -0.2033
 1653SOL     OW 5143   1.966   2.784   4.915  0.3047  0.3834 -0.3044
 1653SOL    HW1 5144   2.025   2.862   4.893 -1.0158  0.6418 -3.5176
 1653SOL    HW2 5145   1.878   2.795   4.870 -0.1786 -2.6413 -0.2934
 1654SOL     OW 5146   0.821   3.914   1.533 -0.6120  0.2161  0.5890
 1654SOL    HW1 5147   0.884   3.916   1.611 -0.8920  3.1124  0.8536
 1654SOL    HW2 5148   0.727   3.914   1.566 -0.7575 -0.7142  0.2044
 1655SOL     OW 5149   3.291   4.632   3.156  0.2189 -0.0672 -0.3990
 1655SOL    HW1 5150   3.291   4.558   3.090  0.9909 -1.3538  0.9899
 1655SOL    HW2 5151   3.382   4.642   3.196 -0.7714 -1.2185  2.4383
 1656SOL     OW 5152   5.583   2.770   0.862  0.2935  0.0845  0.3995
 1656SOL    HW1 5153   5.674   2.801   0.890  1.2413  0.0776 -2.3969
 1656SOL    HW2 5154   5.580   2.670   0.859 -0.1885  0.0504  1.5552
 1657SOL     OW 5155   4.740   2.689   6.626  0.5736 -0.1020  0.0280
 1657SOL    HW1 5156   4.660   2.638   6.593  0.8847 -0.9845  0.6175
 1657SOL    HW2 5157   4.709   2.764   6.685  0.1036  0.5075 -0.9687
 1658SOL     OW 5158   0.507   4.481   5.451  0.3198  0.5543  0.0144
 1658SOL    HW1 5159   0.510   4.474   5.551  0.9771  0.4845 -0.0064
 1658SOL    HW2 5160   0.420   4.445   5.418  0.0587  0.6597  0.5681
 1659SOL     OW 5161   1.133   4.359   1.464 -0.4765 -0.3545  0.0293
 1659SOL    HW1 5162   1.122   4.459   1.463 -2.5440 -0.5402 -1.3534
 1659SOL    HW2 5163   1.081   4.321   1.540 -1.9715 -0.5456 -1.0524
 1660SOL     OW 5164   1.585   3.923   6.725  0.4367  0.2777 -0.0575
 1660SOL    HW1 5165   1.683   3.930   6.705  0.6834 -0.5658  0.7647
 1660SOL    HW2 5166   1.560   3.827   6.735 -0.1190  0.5494  1.3554
 1661SOL     OW 5167   6.651   2.677   1.165 -0.0304 -0.7197 -0.0290
 1661SOL    HW1 5168   6.638   2.753   1.102 -3.0893 -0.9259  0.1938
 1661SOL    HW2 5169   6.743   2.638   1.153  0.7995  1.5520 -1.6887
 1662SOL     OW 5170   4.193   2.097   6.104  0.1316 -0.1912  0.0623
 1662SOL    HW1 5171   4.210   2.033   6.179 -1.0580 -1.8226 -0.9757
 1662SOL    HW2 5172   4.280   2.131   6.068  0.8458 -1.7442  0.2406
 1663SOL     OW 5173   6.825   4.446   0.347 -0.0144  0.1049  0.6929
 1663SOL    HW1 5174   6.841   4.436   0.249  2.6914  3.1819  0.6297
 1663SOL    HW2 5175   6.860   4.366   0.396  0.8616 -0.3810 -0.6934
 1664SOL     OW 5176   6.636   3.403   1.399  0.3512 -0.1383  0.3987
 1664SOL    HW1 5177   6.549   3.446   1.375  0.1021 -0.0928  1.3716
 1664SOL    HW2 5178   6.655   3.416   1.496  2.0826  1.0048 -0.0440
 1665SOL     OW 5179   4.215   3.147   0.300  0.0120  0.2455 -0.1696
 1665SOL    HW1 5180   4.129   3.097   0.303  0.2600 -0.3003 -1.4697
 1665SOL    HW2 5181   4.197   3.245   0.299 -0.6263  0.1313 -0.7189
 1666SOL     OW 5182   6.441   2.817   1.817 -0.2477  0.0839 -0.4864
 1666SOL    HW1 5183   6.534   2.848   1.797 -0.4245 -0.4119 -2.2990
 1666SOL    HW2 5184   6.414   2.848   1.908  1.5300  0.5879 -0.0920
 1667SOL     OW 5185   3.301   4.475   4.861 -0.5554 -0.1729 -0.3098
 1667SOL    HW1 5186   3.206   4.506   4.864 -0.5931 -0.1539 -1.3656
 1667SOL    HW2 5187   3.329   4.444   4.952 -2.0986 -1.7655 -0.3270
 1668SOL     OW 5188   5.919   2.627   5.607 -0.0830 -0.5503 -0.7311
 1668SOL    HW1 5189   5.826   2.591   5.600  0.0350 -0.7504 -1.3217
 1668SOL    HW2 5190   5.918   2.711   5.661 -0.8085  0.1322 -1.7529
 1669SOL     OW 5191   2.826   2.117   5.252 -0.2438 -0.3235 -0.4676
 1669SOL    HW1 5192   2.863   2.112   5.345  1.6539 -0.6333 -1.1812
 1669SOL    HW2 5193   2.726   2.113   5.255 -0.1904 -1.5606  1.4687
 1670SOL     OW 5194   6.350   3.774   2.574 -0.2351  0.5690 -0.0713
 1670SOL    HW1 5195   6.335   3.676   2.561 -1.8036  0.8901 -0.9349
 1670SOL    HW2 5196   6.383   3.791   2.667  3.0635 -1.0310 -0.8102
 1671SOL     OW 5197   1.566   3.667   0.636 -0.0015 -0.5206  0.1477
 1671SOL    HW1 5198   1.533   3.761   0.623  4.4596  1.2154 -0.4179
 1671SOL    HW2 5199   1.521   3.627   0.716 -2.7777  1.6645 -0.1698
 1672SOL     OW 5200   6.996   4.835   6.115 -0.1654  0.4180 -0.0415
 1672SOL    HW1 5201   7.072   4.774   6.137 -0.6785  0.1142  0.9402
 1672SOL    HW2 5202   6.990   4.846   6.016  1.0346  0.2976 -0.1444
 1673SOL     OW 5203   0.376   3.013   4.044  0.1910 -0.3833  0.1259
 1673SOL    HW1 5204   0.449   2.967   3.992 -0.6269  0.4470 -1.8385
 1673SOL    HW2 5205   0.403   3.020   4.139  2.0481 -1.3921 -0.2765
 1674SOL     OW 5206   3.098   2.634   3.452  0.0902  0.0983  0.3395
 1674SOL    HW1 5207   3.031   2.572   3.411 -0.4163 -1.2567  2.9954
 1674SOL    HW2 5208   3.053   2.692   3.519  1.3458  0.1049  1.2069
 1675SOL     OW 5209   5.295   2.412   6.800 -0.5574  0.6524  0.0466
 1675SOL    HW1 5210   5.210   2.360   6.797 -0.9173  1.1488  1.0833
 1675SOL    HW2 5211   5.338   2.399   6.889  0.5248  0.3124 -0.5091
 1676SOL     OW 5212   2.399   2.420   6.337 -0.5617  0.8665 -0.0552
 1676SOL    HW1 5213   2.440   2.370   6.414 -0.0572  1.8628  0.3438
 1676SOL    HW2 5214   2.453   2.404   6.255 -1.6741 -1.0203 -0.4769
 1677SOL     OW 5215   3.944   2.772   4.152 -0.2462  0.6011  0.1131
 1677SOL    HW1 5216   4.008   2.695   4.150 -1.1514 -0.1484 -1.0855
 1677SOL    HW2 5217   3.896   2.772   4.239  0.3416  0.3064  0.4476
 1678SOL     OW 5218   2.248   4.085   2.702 -0.4142  0.1724 -0.2357
 1678SOL    HW1 5219   2.151   4.105   2.699 -0.6076 -0.6893 -0.0393
 1678SOL    HW2 5220   2.285   4.083   2.609 -0.1731  2.3042 -0.2345
 1679SOL     OW 5221   5.652   4.124   1.411  0.0078  0.2409 -0.0396
 1679SOL    HW1 5222   5.638   4.026   1.421  2.8307 -0.1143  1.7774
 1679SOL    HW2 5223   5.579   4.174   1.459 -1.3457 -0.9232 -0.8267
 1680SOL     OW 5224   1.874   2.166   0.083 -0.2306 -0.3911 -0.0181
 1680SOL    HW1 5225   1.890   2.261   0.057 -1.0481 -0.4286 -0.6819
 1680SOL    HW2 5226   1.960   2.126   0.117  0.3853  0.2470 -0.7768
 1681SOL     OW 5227   3.424   3.586   3.560 -0.1277 -0.0498 -0.0270
 1681SOL    HW1 5228   3.495   3.652   3.534  0.6263 -0.4529  0.9512
 1681SOL    HW2 5229   3.428   3.507   3.499  1.5215 -0.9181  1.1444
 1682SOL     OW 5230   4.985   4.375   5.309 -0.0657  0.4085  0.0636
 1682SOL    HW1 5231   4.990   4.367   5.409  0.0118 -0.0161  0.0268
 1682SOL    HW2 5232   5.003   4.286   5.268 -2.6966 -0.0608 -0.2518
 1683SOL     OW 5233   0.183   2.671   5.780  0.4201  0.0616  0.2181
 1683SOL    HW1 5234   0.120   2.748   5.766 -2.0536 -1.7352  0.8276
 1683SOL    HW2 5235   0.250   2.670   5.706  0.5884  2.7988  0.2194
 1684SOL     OW 5236   5.046   3.433   6.840  0.4356 -0.2129 -0.1988
 1684SOL    HW1 5237   5.113   3.391   6.900  0.7940  1.8317  0.9279
 1684SOL    HW2 5238   5.073   3.418   6.745  1.4880 -0.9621  0.1996
 1685SOL     OW 5239   5.369   4.937   5.860  0.3177  0.1032 -0.6058
 1685SOL    HW1 5240   5.416   5.004   5.803  1.3594 -1.3525 -1.5136
 1685SOL    HW2 5241   5.319   4.985   5.933  0.8876  1.8529 -1.3122
 1686SOL     OW 5242   4.475   2.975   2.265 -0.0924 -0.5858  0.0464
 1686SOL    HW1 5243   4.528   2.901   2.223 -1.9367 -2.3369  0.6337
 1686SOL    HW2 5244   4.488   2.973   2.364  1.5495  1.3497 -0.0573
 1687SOL     OW 5245   5.032   2.827   0.405  0.2200  0.2826  0.4679
 1687SOL    HW1 5246   4.970   2.897   0.369 -0.8657  0.6015  2.7276
 1687SOL    HW2 5247   5.126   2.860   0.402 -0.1783  1.4844  0.6283
 1688SOL     OW 5248   6.634   4.166   3.954  0.5314 -0.1458  0.4852
 1688SOL    HW1 5249   6.706   4.138   3.890  0.2038 -0.8615  0.4277
 1688SOL    HW2 5250   6.672   4.172   4.046  0.5241 -1.1633  0.5659
 1689SOL     OW 5251   0.427   3.870   2.125 -0.1612  0.4619 -0.6520
 1689SOL    HW1 5252   0.377   3.789   2.157  1.0455 -0.9284 -2.1250
 1689SOL    HW2 5253   0.470   3.850   2.038  1.1292  2.3522 -0.4986
 1690SOL     OW 5254   6.848   2.291   0.622 -0.5497  0.5147 -0.5246
 1690SOL    HW1 5255   6.754   2.323   0.606 -1.0316 -1.0133 -0.8936
 1690SOL    HW2 5256   6.907   2.370   0.641 -1.3241  1.8170 -3.0927
 1691SOL     OW 5257   4.158   3.873   5.080 -0.0005  0.0109 -0.1937
 1691SOL    HW1 5258   4.061   3.889   5.096 -0.2726 -1.8359  0.2801
 1691SOL    HW2 5259   4.191   3.803   5.144  1.8281  1.1278  0.1615
 1692SOL     OW 5260   6.129   2.798   5.082  0.7802 -0.0530  0.2753
 1692SOL    HW1 5261   6.177   2.774   5.166  0.4067  2.0710  1.1658
 1692SOL    HW2 5262   6.031   2.776   5.093  1.1444 -2.6986 -0.8653
 1693SOL     OW 5263   5.398   2.358   0.055  0.2270  0.0438 -0.2835
 1693SOL    HW1 5264   5.346   2.439   0.080 -0.5961 -0.5156 -0.1152
 1693SOL    HW2 5265   5.496   2.377   0.061  0.0574  0.5943  1.1889
 1694SOL     OW 5266   1.973   4.149   0.370 -0.5534 -0.5128  0.0420
 1694SOL    HW1 5267   2.032   4.165   0.449  0.7948 -2.4384 -0.5068
 1694SOL    HW2 5268   1.894   4.095   0.398  0.0287 -1.3699  0.0601
 1695SOL     OW 5269   4.343   2.830   6.732 -0.2551 -0.3585  0.0608
 1695SOL    HW1 5270   4.299   2.857   6.818 -0.2998  0.5351 -0.2316
 1695SOL    HW2 5271   4.441   2.816   6.748  0.0244  1.3400 -0.0510
 1696SOL     OW 5272   3.545   4.461   4.543  0.0950  0.4293  0.3220
 1696SOL    HW1 5273   3.507   4.517   4.617  0.2336 -0.9455  1.4766
 1696SOL    HW2 5274   3.645   4.471   4.543  0.0279  1.1762 -0.3213
 1697SOL     OW 5275   5.846   3.606   2.154  0.5328  0.1703 -0.3030
 1697SOL    HW1 5276   5.750   3.576   2.156  0.8174 -0.7725  1.1913
 1697SOL    HW2 5277   5.850   3.706   2.151 -0.5046  0.2365  0.0365
 1698SOL     OW 5278   6.866   2.824   0.379 -0.0129 -0.1211  0.8705
 1698SOL    HW1 5279   6.805   2.792   0.307  0.1054  0.7597  0.3686
 1698SOL    HW2 5280   6.935   2.755   0.398 -0.3299 -0.5506  0.4775
 1699SOL     OW 5281   4.208   2.473   2.719 -0.1455 -0.3260  0.1556
 1699SOL    HW1 5282   4.150   2.418   2.779 -2.0683  0.0585 -1.2208
 1699SOL    HW2 5283   4.200   2.570   2.744  0.6075 -0.3502  0.5043
 1700SOL     OW 5284   5.406   3.640   1.094 -0.5864  0.2261 -0.2924
 1700SOL    HW1 5285   5.351   3.657   1.012 -1.6388  0.1247  0.3671
 1700SOL    HW2 5286   5.484   3.702   1.096 -0.4220  0.0774 -1.4712
 1701SOL     OW 5287   6.873   2.808   6.174  0.5570 -0.1749  0.4230
 1701SOL    HW1 5288   6.948   2.761   6.126  0.9329  1.4264 -0.6397
 1701SOL    HW2 5289   6.883   2.794   6.272  0.6763 -2.2259  0.1689
 1702SOL     OW 5290   3.571   3.648   6.442  0.0172  0.6254 -0.2034
 1702SOL    HW1 5291   3.571   3.683   6.536 -2.2701  0.2536  0.0013
 1702SOL    HW2 5292   3.656   3.674   6.397  0.3742  2.4442  1.3703
 1703SOL     OW 5293   5.602   2.130   5.421  0.1802  0.7797 -0.1696
 1703SOL    HW1 5294   5.527   2.195   5.405 -0.3766  0.5165  1.1596
 1703SOL    HW2 5295   5.588   2.048   5.365 -1.7251 -0.1566  1.5115
 1704SOL     OW 5296   4.116   4.176   4.228 -0.5502  0.0644 -0.2320
 1704SOL    HW1 5297   4.197   4.142   4.181 -1.1261  1.8584 -2.6810
 1704SOL    HW2 5298   4.036   4.124   4.199 -0.8029  0.7260 -0.7552
 1705SOL     OW 5299   3.723   4.398   4.093 -0.6065 -0.1239  0.2153
 1705SOL    HW1 5300   3.804   4.455   4.106  2.0796 -3.6843  0.7010
 1705SOL    HW2 5301   3.708   4.384   3.995 -1.6014  1.6200  0.0637
 1706SOL     OW 5302   6.971   4.627   1.679 -0.3748  0.8508 -0.1687
 1706SOL    HW1 5303   6.928   4.604   1.592 -0.6497 -3.5291  0.8723
 1706SOL    HW2 5304   6.902   4.666   1.741 -0.8716  1.3336 -1.0104
 1707SOL     OW 5305   0.990   2.492   1.253  0.0580 -0.6629  0.0417
 1707SOL    HW1 5306   0.955   2.422   1.192 -1.8047 -0.0374  0.3339
 1707SOL    HW2 5307   0.952   2.479   1.345 -1.3766  1.4249 -0.1915
 1708SOL     OW 5308   1.214   3.844   5.200 -0.1437  0.4745  0.1564
 1708SOL    HW1 5309   1.197   3.764   5.143  1.5261  0.0195  0.2374
 1708SOL    HW2 5310   1.272   3.909   5.150  0.7321  0.4031  1.0403
 1709SOL     OW 5311   2.744   4.069   6.789 -0.3810  0.0249 -0.1012
 1709SOL    HW1 5312   2.836   4.060   6.751 -0.9271 -1.5703 -1.1772
 1709SOL    HW2 5313   2.749   4.110   6.880  1.2115  1.6147 -0.8397
 1710SOL     OW 5314   3.107   4.888   6.956  0.3594 -0.0064  0.0595
 1710SOL    HW1 5315   3.060   4.873   6.869 -1.3229  1.4469  0.6622
 1710SOL    HW2 5316   3.194   4.935   6.940  0.1831  0.0196 -0.8519
 1711SOL     OW 5317   0.562   3.028   5.319 -0.0659 -0.1350 -0.1470
 1711SOL    HW1 5318   0.500   3.106   5.305  0.4648  0.5038  0.9550
 1711SOL    HW2 5319   0.532   2.976   5.399  0.6512  0.0139  0.2216
 1712SOL     OW 5320   6.252   2.568   0.440  0.2656  0.4067 -0.0334
 1712SOL    HW1 5321   6.195   2.615   0.374 -0.7392 -0.8300 -0.0760
 1712SOL    HW2 5322   6.281   2.479   0.404 -0.0736 -0.1736  1.0556
 1713SOL     OW 5323   1.045   3.006   1.884  0.8410 -0.4685  0.2304
 1713SOL    HW1 5324   1.122   3.021   1.821  1.6330 -1.1553  0.9983
 1713SOL    HW2 5325   0.975   3.076   1.869  2.6976  1.7437  1.1597
 1714SOL     OW 5326   6.877   3.515   2.446  0.0667 -0.5942  0.3255
 1714SOL    HW1 5327   6.848   3.609   2.462  0.7707 -0.6070  1.9024
 1714SOL    HW2 5328   6.838   3.482   2.361 -1.6209  0.5380  0.6186
 1715SOL     OW 5329   1.634   4.523   3.044 -0.4574 -0.1292  0.4966
 1715SOL    HW1 5330   1.675   4.557   2.959 -0.3601  0.1134  0.6427
 1715SOL    HW2 5331   1.705   4.518   3.115 -1.1270  2.5619  1.4582
 1716SOL     OW 5332   5.630   3.358   5.949  0.2530  0.2237 -0.3454
 1716SOL    HW1 5333   5.705   3.309   5.994  0.1391  0.9753  0.7023
 1716SOL    HW2 5334   5.586   3.419   6.015 -0.9622  0.1686 -1.0835
 1717SOL     OW 5335   0.518   3.363   5.048 -0.1577 -0.1923  0.6974
 1717SOL    HW1 5336   0.437   3.326   5.003 -0.6455  0.7917  0.7546
 1717SOL    HW2 5337   0.496   3.390   5.141  0.0190  0.8284  0.4543
 1718SOL     OW 5338   4.580   4.537   5.652  0.0784  0.2571  0.1269
 1718SOL    HW1 5339   4.502   4.558   5.712 -0.4657 -1.1816 -0.0334
 1718SOL    HW2 5340   4.546   4.490   5.570  1.1350 -0.4464  0.0868
 1719SOL     OW 5341   3.056   2.873   2.570  0.1332  0.3936  0.6685
 1719SOL    HW1 5342   3.093   2.877   2.477 -1.5543 -0.2188 -0.0641
 1719SOL    HW2 5343   2.976   2.812   2.571 -0.0317  0.6067  2.4687
 1720SOL     OW 5344   2.505   2.397   2.842 -0.8650  0.4019  0.3193
 1720SOL    HW1 5345   2.487   2.397   2.743 -2.4093 -1.8259  0.5200
 1720SOL    HW2 5346   2.546   2.310   2.868 -0.7513  0.8467  1.6868
 1721SOL     OW 5347   3.517   4.495   4.264 -0.6377 -0.6941 -0.4203
 1721SOL    HW1 5348   3.518   4.482   4.363 -0.5287 -1.1293 -0.4768
 1721SOL    HW2 5349   3.605   4.467   4.226 -0.3837  0.2322 -0.5523
 1722SOL     OW 5350   6.681   4.269   0.845 -0.4408  0.6681  0.0314
 1722SOL    HW1 5351   6.703   4.330   0.922 -1.2090  1.8553 -0.6653
 1722SOL    HW2 5352   6.765   4.243   0.798  0.2079 -1.2341  2.0882
 1723SOL     OW 5353   0.677   4.408   4.276 -0.5916  0.2433 -0.3277
 1723SOL    HW1 5354   0.716   4.355   4.201 -0.9755  0.1433 -0.4612
 1723SOL    HW2 5355   0.581   4.431   4.254 -1.1197 -0.9045  0.6961
 1724SOL     OW 5356   0.158   3.110   3.172 -0.3842 -0.3188 -0.8045
 1724SOL    HW1 5357   0.258   3.108   3.165 -0.2361 -1.3224  1.0016
 1724SOL    HW2 5358   0.128   3.202   3.197  0.0020  0.1393 -1.9263
 1725SOL     OW 5359   3.708   3.049   4.908 -0.2020 -0.0772  0.4351
 1725SOL    HW1 5360   3.807   3.051   4.921 -0.2395 -0.3037  0.7622
 1725SOL    HW2 5361   3.676   2.955   4.911 -0.3497 -0.0527 -0.2745
 1726SOL     OW 5362   3.936   3.473   5.861  0.4443 -0.6739  0.4096
 1726SOL    HW1 5363   4.036   3.478   5.869  0.3385  0.0024  1.5427
 1726SOL    HW2 5364   3.897   3.449   5.950 -0.2942 -3.2542 -0.5326
 1727SOL     OW 5365   1.906   3.398   1.087 -0.1824  0.6389  0.4360
 1727SOL    HW1 5366   1.901   3.441   0.997  2.4176  0.0727 -0.0736
 1727SOL    HW2 5367   1.946   3.462   1.153  2.3525 -0.3574  0.0029
 1728SOL     OW 5368   1.113   4.324   3.560  0.3065  0.6505 -0.1845
 1728SOL    HW1 5369   1.175   4.399   3.534  1.2775  0.0985  0.4526
 1728SOL    HW2 5370   1.133   4.243   3.504 -0.5479  0.7747 -0.6797
 1729SOL     OW 5371   1.524   4.393   5.951 -0.4639  0.3017  0.2921
 1729SOL    HW1 5372   1.504   4.423   5.858 -1.8216 -1.4684 -0.0376
 1729SOL    HW2 5373   1.537   4.473   6.010  0.1593  1.4480 -1.3389
 1730SOL     OW 5374   5.157   2.137   0.609 -0.7671 -0.0311  0.0701
 1730SOL    HW1 5375   5.222   2.067   0.577  1.3551  2.2681 -1.0541
 1730SOL    HW2 5376   5.096   2.162   0.534  0.3156  1.2059 -0.4375
 1731SOL     OW 5377   5.497   2.352   5.095 -0.2205 -0.6936 -0.2438
 1731SOL    HW1 5378   5.419   2.404   5.059  0.5318 -0.4551 -1.6042
 1731SOL    HW2 5379   5.512   2.271   5.039  0.5082 -0.7475  0.0195
 1732SOL     OW 5380   3.765   2.296   5.546  0.2474 -0.0121 -0.1083
 1732SOL    HW1 5381   3.828   2.339   5.610  0.2556 -0.7150  0.3767
 1732SOL    HW2 5382   3.798   2.307   5.453 -0.1385  1.6621 -0.0813
 1733SOL     OW 5383   4.318   3.320   4.067  0.4445 -0.3200 -0.2481
 1733SOL    HW1 5384   4.400   3.289   4.116  0.3113  1.5006  1.2520
 1733SOL    HW2 5385   4.237   3.304   4.123  0.2878  1.7986  0.2398
 1734SOL     OW 5386   1.042   2.672   6.326  0.2605 -0.6558  0.3965
 1734SOL    HW1 5387   1.099   2.746   6.361  1.1054 -1.2183  0.2198
 1734SOL    HW2 5388   0.968   2.653   6.391  1.2575 -1.0605  1.4451
 1735SOL     OW 5389   2.786   2.588   2.317 -0.1452  0.1486  0.0488
 1735SOL    HW1 5390   2.692   2.617   2.305  0.1523  2.6815  2.8379
 1735SOL    HW2 5391   2.848   2.653   2.272  0.3646  0.0830  0.6407
 1736SOL     OW 5392   1.139   4.688   1.814 -0.2088  0.0110 -0.0542
 1736SOL    HW1 5393   1.120   4.734   1.900 -0.9731 -0.7047  0.1675
 1736SOL    HW2 5394   1.075   4.613   1.801  0.6228 -0.6079 -0.7053
 1737SOL     OW 5395   5.897   4.180   6.121 -0.5763  0.5081 -0.9218
 1737SOL    HW1 5396   5.804   4.155   6.150 -0.0105  2.2206  3.0193
 1737SOL    HW2 5397   5.911   4.278   6.138  2.9662 -0.3161  2.2360
 1738SOL     OW 5398   2.373   4.925   5.839  0.1575  0.3220  0.2360
 1738SOL    HW1 5399   2.294   4.957   5.787  0.7133  0.8690 -0.2807
 1738SOL    HW2 5400   2.341   4.882   5.924 -0.9118 -2.5747 -1.4990
 1739SOL     OW 5401   2.023   2.028   6.677 -0.1999 -0.1303  0.0375
 1739SOL    HW1 5402   2.099   1.993   6.731 -0.2504  1.0051  0.8956
 1739SOL    HW2 5403   2.055   2.051   6.585  0.4438  0.0759  0.3048
 1740SOL     OW 5404   5.093   2.164   5.912 -0.2887 -0.1489 -0.6944
 1740SOL    HW1 5405   5.139   2.226   5.848  1.0601  0.5095  0.8264
 1740SOL    HW2 5406   5.155   2.090   5.935 -0.1262  0.4846  1.0333
 1741SOL     OW 5407   1.859   4.646   6.834 -0.3928 -0.4398 -0.3453
 1741SOL    HW1 5408   1.938   4.633   6.774 -0.6509  0.2212 -0.8443
 1741SOL    HW2 5409   1.876   4.602   6.922  1.1309  0.8838  0.0586
 1742SOL     OW 5410   3.418   4.357   5.434  0.8569 -0.0846 -0.1654
 1742SOL    HW1 5411   3.325   4.368   5.470  1.4311 -0.2963  1.4764
 1742SOL    HW2 5412   3.471   4.439   5.453  1.2150 -0.2557 -0.4156
 1743SOL     OW 5413   2.407   4.634   3.095 -0.3616 -0.4387 -0.1935
 1743SOL    HW1 5414   2.497   4.591   3.083 -0.4585 -0.6812 -0.0655
 1743SOL    HW2 5415   2.374   4.616   3.188 -0.1471  0.4077  0.0597
 1744SOL     OW 5416   2.023   3.535   0.041  0.1605  0.1011 -0.5914
 1744SOL    HW1 5417   2.013   3.606  -0.028  2.5633  1.1168  0.0238
 1744SOL    HW2 5418   2.109   3.487   0.028  0.1141 -0.4799  1.0041
 1745SOL     OW 5419   1.487   3.992   4.851  0.3590  0.1151  0.1823
 1745SOL    HW1 5420   1.409   3.992   4.913  0.4457 -0.8825  0.3199
 1745SOL    HW2 5421   1.566   3.951   4.897 -0.0390 -2.2829 -1.0677
 1746SOL     OW 5422   4.493   2.310   2.393  0.0542 -0.0095  0.0317
 1746SOL    HW1 5423   4.533   2.221   2.415 -0.5498 -0.2498  0.1764
 1746SOL    HW2 5424   4.413   2.296   2.335 -0.7111  0.3634  0.9779
 1747SOL     OW 5425   1.270   2.184   0.422  0.0321  0.4342  0.1522
 1747SOL    HW1 5426   1.234   2.096   0.391  1.1536 -0.5571  1.4958
 1747SOL    HW2 5427   1.338   2.217   0.357  1.0443 -0.7119  0.5872
 1748SOL     OW 5428   3.563   2.204   2.948  0.6431  0.1083 -0.4689
 1748SOL    HW1 5429   3.510   2.211   3.032  0.8489  0.4017 -0.3642
 1748SOL    HW2 5430   3.503   2.215   2.869  0.7078  1.5723 -0.3411
 1749SOL     OW 5431   4.181   4.330   6.710  0.1957  0.0587  0.1819
 1749SOL    HW1 5432   4.093   4.304   6.671  0.3679  0.2853 -0.3657
 1749SOL    HW2 5433   4.196   4.428   6.695  1.1971 -0.2626 -1.0417
 1750SOL     OW 5434   1.029   3.383   3.579 -0.0487  0.5188 -0.4952
 1750SOL    HW1 5435   1.017   3.374   3.480 -0.7389  0.7503 -0.4409
 1750SOL    HW2 5436   1.034   3.480   3.603 -2.0180  0.5657 -0.0943
 1751SOL     OW 5437   4.486   4.114   3.036  0.6222 -0.5437 -0.4005
 1751SOL    HW1 5438   4.473   4.120   3.135  1.5533 -1.4660 -0.2037
 1751SOL    HW2 5439   4.477   4.204   2.995 -0.9252 -0.3072  0.3669
 1752SOL     OW 5440   2.456   3.917   2.795  0.9328 -0.3763 -0.2130
 1752SOL    HW1 5441   2.375   3.969   2.767  0.0916 -2.1820 -1.3411
 1752SOL    HW2 5442   2.441   3.881   2.887  2.0759  2.3368  1.1537
 1753SOL     OW 5443   0.612   4.293   3.423 -0.2363 -0.2621  0.2771
 1753SOL    HW1 5444   0.575   4.246   3.343 -3.1886  1.3404  0.5770
 1753SOL    HW2 5445   0.564   4.379   3.436  1.0148  0.1131  3.1044
 1754SOL     OW 5446   0.454   3.154   3.649 -0.2592 -0.4570  0.1694
 1754SOL    HW1 5447   0.361   3.135   3.681 -0.1325 -1.2671  0.0605
 1754SOL    HW2 5448   0.456   3.245   3.606 -0.5466  0.4457  1.9612
 1755SOL     OW 5449   1.047   4.360   4.276 -0.7067 -0.5529  0.0080
 1755SOL    HW1 5450   0.965   4.343   4.221  0.3212 -0.7878 -1.5122
 1755SOL    HW2 5451   1.104   4.278   4.277 -0.0500 -0.1029  0.2968
 1756SOL     OW 5452   2.990   3.220   4.541 -0.2029  0.0733  0.0590
 1756SOL    HW1 5453   2.985   3.234   4.442 -1.2209 -0.9014 -0.0424
 1756SOL    HW2 5454   3.085   3.201   4.567  0.1552  0.8330 -0.6502
 1757SOL     OW 5455   4.476   4.436   3.747 -0.4447 -0.6275  0.3312
 1757SOL    HW1 5456   4.405   4.507   3.745 -1.0106 -1.1603  0.7573
 1757SOL    HW2 5457   4.448   4.364   3.812  0.2113 -1.1330  0.0584
 1758SOL     OW 5458   2.720   4.594   6.656  0.1165 -0.1698 -0.2887
 1758SOL    HW1 5459   2.712   4.688   6.689  0.9920 -0.4519  0.7858
 1758SOL    HW2 5460   2.663   4.582   6.574 -0.8820  0.9747  0.2169
 1759SOL     OW 5461   0.736   3.929   3.937  0.0655  0.5028 -0.1169
 1759SOL    HW1 5462   0.647   3.968   3.960  0.7152  2.0216 -0.1044
 1759SOL    HW2 5463   0.760   3.954   3.843 -1.2078 -3.1425 -1.5968
 1760SOL     OW 5464   1.016   3.418   2.980 -0.1421  0.2066 -0.1900
 1760SOL    HW1 5465   1.030   3.338   2.922  0.4788 -0.4046  0.7800
 1760SOL    HW2 5466   0.917   3.432   2.993 -0.2807  0.1480 -1.0850
 1761SOL     OW 5467   4.830   3.025   1.712  0.1234  0.1550  0.2382
 1761SOL    HW1 5468   4.897   3.046   1.641 -0.3231  0.0305 -0.2240
 1761SOL    HW2 5469   4.843   3.088   1.789  1.9723 -1.0588  0.9773
 1762SOL     OW 5470   6.055   3.110   3.919  0.0161 -0.1426 -0.9403
 1762SOL    HW1 5471   6.153   3.130   3.920 -0.1073  0.4656 -0.3465
 1762SOL    HW2 5472   6.018   3.125   3.827  0.5801 -0.9179 -1.3062
 1763SOL     OW 5473   2.687   5.267   5.786 -0.2334 -0.0452 -0.5197
 1763SOL    HW1 5474   2.686   5.345   5.848 -1.1480  0.2295 -0.8520
 1763SOL    HW2 5475   2.677   5.182   5.838 -1.2461  0.1987 -0.2993
 1764SOL     OW 5476   6.317   3.172   3.924  0.5398  0.0356 -0.3441
 1764SOL    HW1 5477   6.388   3.104   3.903  0.8861  0.0939  0.6009
 1764SOL    HW2 5478   6.353   3.240   3.987 -0.4675 -0.1545  0.4595
 1765SOL     OW 5479   6.592   3.818   3.901  0.8899  0.3478  0.2812
 1765SOL    HW1 5480   6.544   3.733   3.879  1.6697 -0.1314  0.3914
 1765SOL    HW2 5481   6.544   3.895   3.858  0.2006 -0.1438  0.1410
 1766SOL     OW 5482   4.920   4.363   2.497 -0.1870 -0.4534  0.3386
 1766SOL    HW1 5483   4.985   4.324   2.432 -0.8164 -2.3189  0.7718
 1766SOL    HW2 5484   4.938   4.326   2.588 -0.8915  0.2017  0.7541
 1767SOL     OW 5485   6.240   4.987   5.075  0.7820 -0.2144 -0.0589
 1767SOL    HW1 5486   6.210   5.015   5.166 -0.6957  0.5969 -0.7426
 1767SOL    HW2 5487   6.165   4.937   5.030  1.7363 -1.2084 -0.5838
 1768SOL     OW 5488   3.787   3.455   3.964 -0.2726 -0.0549 -0.0641
 1768SOL    HW1 5489   3.761   3.495   3.876  1.6522 -0.1018 -0.7024
 1768SOL    HW2 5490   3.736   3.370   3.978 -1.7204  0.7215 -0.3986
 1769SOL     OW 5491   1.402   2.809   2.079 -0.2909  0.2470 -0.3160
 1769SOL    HW1 5492   1.438   2.828   1.989  1.5875  1.7375  0.6930
 1769SOL    HW2 5493   1.321   2.866   2.096 -0.7385 -0.1450 -1.0688
 1770SOL     OW 5494   2.986   3.515   2.357  0.1149 -0.1575  0.2897
 1770SOL    HW1 5495   2.913   3.577   2.330 -0.8599 -1.1883  0.4832
 1770SOL    HW2 5496   3.073   3.548   2.321 -0.6437  0.3346 -1.1691
 1771SOL     OW 5497   3.257   5.047   2.125 -0.2249 -0.0510  0.5771
 1771SOL    HW1 5498   3.298   5.010   2.042 -1.6108 -1.1840  0.3691
 1771SOL    HW2 5499   3.242   5.145   2.114 -0.9942 -0.3031 -0.7750
 1772SOL     OW 5500   0.189   4.149   4.706  0.2367  0.0690 -0.2017
 1772SOL    HW1 5501   0.286   4.143   4.682  0.1002 -0.7290 -0.5585
 1772SOL    HW2 5502   0.144   4.063   4.686 -1.0369  1.1066 -2.2079
 1773SOL     OW 5503   2.730   2.486   4.790  1.2465 -0.4900  0.2063
 1773SOL    HW1 5504   2.742   2.396   4.833 -0.7251 -1.3078 -0.8130
 1773SOL    HW2 5505   2.633   2.506   4.780  1.6188  2.0292  0.8568
 1774SOL     OW 5506   2.259   3.250   4.580  0.2631 -0.0751  0.0882
 1774SOL    HW1 5507   2.334   3.254   4.514  0.2848  3.3478  0.1343
 1774SOL    HW2 5508   2.174   3.224   4.533  0.6356  0.4879 -0.9134
 1775SOL     OW 5509   0.144   4.589   3.870  0.3540  0.6943 -0.1398
 1775SOL    HW1 5510   0.172   4.622   3.960 -1.0207  1.3326  0.0762
 1775SOL    HW2 5511   0.052   4.549   3.876  0.8910 -0.7359 -0.9469
 1776SOL     OW 5512   3.382   4.022   5.676 -0.1764  0.5464  0.2324
 1776SOL    HW1 5513   3.366   3.980   5.586 -0.3952 -0.6895  0.8305
 1776SOL    HW2 5514   3.479   4.016   5.699 -0.2880 -0.1391  0.5499
 1777SOL     OW 5515   0.007   4.786   4.661 -0.1618 -0.3728 -0.0524
 1777SOL    HW1 5516  -0.091   4.795   4.644 -0.6990 -1.6898  2.0062
 1777SOL    HW2 5517   0.041   4.869   4.706 -0.4334 -0.1001 -0.3486
 1778SOL     OW 5518   3.158   3.103   4.065  0.8557 -0.7699 -0.0278
 1778SOL    HW1 5519   3.074   3.129   4.017  0.7850  0.8141  0.8903
 1778SOL    HW2 5520   3.237   3.141   4.016  0.8627 -0.2107  0.4044
 1779SOL     OW 5521   4.262   4.286   5.150  0.1190  0.2925 -0.2730
 1779SOL    HW1 5522   4.340   4.266   5.210 -0.5951  1.5842  1.1594
 1779SOL    HW2 5523   4.236   4.204   5.100 -0.8574 -1.6321  3.1029
 1780SOL     OW 5524   4.741   4.952   6.344 -0.3520  0.1962  0.2093
 1780SOL    HW1 5525   4.811   4.911   6.404 -0.2100  1.5650  1.0091
 1780SOL    HW2 5526   4.785   4.984   6.260 -0.4378 -1.1031 -0.3566
 1781SOL     OW 5527   3.180   4.739   3.606  0.3885  0.4676  0.6072
 1781SOL    HW1 5528   3.140   4.680   3.537  1.1382 -1.3460  1.6475
 1781SOL    HW2 5529   3.263   4.782   3.571  0.7026 -0.3539  0.3383
 1782SOL     OW 5530   4.168   4.447   4.666 -0.0900 -0.4653 -0.1334
 1782SOL    HW1 5531   4.248   4.456   4.725 -1.3869  2.3364  1.3846
 1782SOL    HW2 5532   4.192   4.474   4.573  1.0235 -0.9889 -0.0207
 1783SOL     OW 5533   3.365   3.719   4.099 -0.0201  0.3357  0.2211
 1783SOL    HW1 5534   3.445   3.776   4.078  1.7025 -1.1707  2.3051
 1783SOL    HW2 5535   3.321   3.753   4.182 -1.8249  1.3306 -1.0688
 1784SOL     OW 5536   2.447   4.407   0.940 -0.7473  0.2562  0.3950
 1784SOL    HW1 5537   2.464   4.483   0.879 -1.6172 -0.0150 -0.2019
 1784SOL    HW2 5538   2.452   4.321   0.889  1.5609 -0.2212  1.3157
 1785SOL     OW 5539   5.803   2.287   4.043  0.1811  0.2827 -0.3710
 1785SOL    HW1 5540   5.819   2.238   4.129 -0.0617 -0.9507 -1.0053
 1785SOL    HW2 5541   5.868   2.362   4.035 -0.6658  1.2982  1.5230
 1786SOL     OW 5542   3.793   4.284   0.045  0.3065  0.6755 -0.2732
 1786SOL    HW1 5543   3.756   4.204  -0.002 -0.3962  0.4672  0.6098
 1786SOL    HW2 5544   3.892   4.272   0.057  0.4245  0.5409 -1.2909
 1787SOL     OW 5545   1.226   3.312   0.022  0.5561 -0.3080  0.1966
 1787SOL    HW1 5546   1.199   3.408   0.021  0.3258 -0.3734  0.2347
 1787SOL    HW2 5547   1.287   3.296   0.100 -0.7241 -0.5567  1.1633
 1788SOL     OW 5548   0.494   4.607   3.947  0.1618 -0.5103 -0.0269
 1788SOL    HW1 5549   0.583   4.623   3.903  0.9459  1.0009  1.9462
 1788SOL    HW2 5550   0.497   4.642   4.041 -2.5411 -0.4539  0.1016
 1789SOL     OW 5551   4.339   3.055   4.917 -0.6081 -0.4822 -0.1849
 1789SOL    HW1 5552   4.359   3.148   4.887  0.2717 -1.1455 -1.7695
 1789SOL    HW2 5553   4.352   3.048   5.016 -1.2946  1.2084  0.0608
 1790SOL     OW 5554   1.362   2.095   6.168  0.1422  0.5862  0.3503
 1790SOL    HW1 5555   1.401   2.037   6.097  0.2314  1.7586 -0.6018
 1790SOL    HW2 5556   1.433   2.158   6.202 -0.2618  1.0043  0.4364
 1791SOL     OW 5557   3.476   2.488   1.519 -0.2845 -0.0463 -0.2803
 1791SOL    HW1 5558   3.533   2.408   1.534 -0.4872 -0.1245  0.0975
 1791SOL    HW2 5559   3.535   2.568   1.502  0.0059  0.1489  1.4555
 1792SOL     OW 5560   3.809   2.295   2.066  0.5285  0.9323 -0.5281
 1792SOL    HW1 5561   3.844   2.378   2.022 -1.2817  1.5857 -0.8156
 1792SOL    HW2 5562   3.714   2.279   2.037  0.2528 -0.2429  0.9030
 1793SOL     OW 5563   4.818   4.175   1.683 -0.2260 -0.3291  0.3588
 1793SOL    HW1 5564   4.876   4.192   1.604 -1.5389  0.5086 -0.4719
 1793SOL    HW2 5565   4.843   4.087   1.725  0.2548 -0.9676 -1.2077
 1794SOL     OW 5566   5.659   2.792   5.277 -0.2978  0.2161 -0.2935
 1794SOL    HW1 5567   5.629   2.781   5.372 -0.3483 -0.3396 -0.3707
 1794SOL    HW2 5568   5.622   2.717   5.222  1.8439 -0.9676 -0.2420
 1795SOL     OW 5569   4.428   2.921   0.824 -0.1194 -0.0808  0.4768
 1795SOL    HW1 5570   4.510   2.931   0.768  0.3233  0.6156  1.2208
 1795SOL    HW2 5571   4.349   2.905   0.766  0.4986 -0.4666 -0.2695
 1796SOL     OW 5572   3.933   4.052   5.090  0.3793 -0.4547 -0.4152
 1796SOL    HW1 5573   3.837   4.023   5.093  0.8640 -2.1784 -0.0942
 1796SOL    HW2 5574   3.938   4.151   5.090 -1.3996 -0.3270 -0.1848
 1797SOL     OW 5575   6.272   2.761   2.423  0.0159  0.1459 -0.2118
 1797SOL    HW1 5576   6.199   2.706   2.464  0.0302 -0.8049 -1.4238
 1797SOL    HW2 5577   6.232   2.828   2.361  0.1833 -1.2865 -1.9558
 1798SOL     OW 5578   2.898   4.244   4.473  0.3103  0.0904  0.3298
 1798SOL    HW1 5579   2.819   4.228   4.414 -1.7042  0.8517  2.6657
 1798SOL    HW2 5580   2.913   4.342   4.483  3.2879  0.0543 -2.0849
 1799SOL     OW 5581   2.612   2.631   3.200 -0.1281  0.2382 -0.6126
 1799SOL    HW1 5582   2.621   2.533   3.216  2.7100  0.6560  1.1452
 1799SOL    HW2 5583   2.592   2.648   3.104  0.3080 -2.0500 -1.1547
 1800SOL     OW 5584   3.877   3.158   3.938 -0.0817  0.2160 -0.2566
 1800SOL    HW1 5585   3.903   3.219   3.863  0.6869  0.2256  0.0060
 1800SOL    HW2 5586   3.803   3.200   3.991  0.0656  0.6716 -0.4051
 1801SOL     OW 5587   4.197   3.926   5.616  0.3428  0.7742  0.4339
 1801SOL    HW1 5588   4.175   3.922   5.713 -2.4697 -1.2294 -0.1877
 1801SOL    HW2 5589   4.238   3.840   5.587 -1.9137  0.0163 -0.7348
 1802SOL     OW 5590   1.775   3.670   0.380  0.1544  0.1913  0.3154
 1802SOL    HW1 5591   1.729   3.645   0.465 -1.6046  0.4440 -0.5178
 1802SOL    HW2 5592   1.868   3.634   0.381 -0.2818 -1.0005  1.7450
 1803SOL     OW 5593   4.359   2.594   0.851 -0.6802  0.6410 -0.3049
 1803SOL    HW1 5594   4.301   2.523   0.811 -0.8205  0.5336  0.0855
 1803SOL    HW2 5595   4.356   2.676   0.794  0.9452 -0.2656 -1.8011
 1804SOL     OW 5596   2.417   4.534   3.529  0.1154 -0.1483 -0.8161
 1804SOL    HW1 5597   2.415   4.436   3.552 -0.0139 -0.2298 -1.1607
 1804SOL    HW2 5598   2.347   4.582   3.581  0.5994 -0.1253 -0.1633
 1805SOL     OW 5599   0.486   3.999   5.842 -0.0039  0.6623 -0.4314
 1805SOL    HW1 5600   0.393   3.974   5.870 -0.1668  0.2884 -1.2628
 1805SOL    HW2 5601   0.545   4.004   5.922 -0.4213 -0.4892 -0.0253
 1806SOL     OW 5602   3.970   2.542   5.012 -0.1653 -0.3878 -0.0152
 1806SOL    HW1 5603   3.996   2.550   5.109  0.5876 -0.5868 -0.1935
 1806SOL    HW2 5604   4.042   2.493   4.963 -0.5794 -0.3470 -0.6673
 1807SOL     OW 5605   3.825   4.540   0.664 -0.6518  0.1000 -0.2087
 1807SOL    HW1 5606   3.910   4.581   0.696 -1.2227  0.8671  0.3701
 1807SOL    HW2 5607   3.802   4.461   0.720 -1.4709  1.2344  1.1332
 1808SOL     OW 5608   0.275   3.686   5.085  0.0013 -0.1062 -0.2450
 1808SOL    HW1 5609   0.297   3.670   5.181  3.3093  1.9339 -0.5086
 1808SOL    HW2 5610   0.205   3.757   5.077 -2.3179 -2.1709  0.5873
 1809SOL     OW 5611   1.672   3.678   6.986  0.1683 -0.0925 -0.1011
 1809SOL    HW1 5612   1.602   3.694   6.917  1.1626  0.6610 -0.9725
 1809SOL    HW2 5613   1.709   3.586   6.976 -0.5212 -0.4124  0.2169
 1810SOL     OW 5614   6.793   2.090   0.783  0.1715  0.0716  0.2822
 1810SOL    HW1 5615   6.765   2.017   0.721  2.4882  0.3241 -1.1521
 1810SOL    HW2 5616   6.828   2.167   0.731  3.4779 -0.2228  1.8409
 1811SOL     OW 5617   2.400   3.091   3.381 -0.0628  0.6267 -0.3009
 1811SOL    HW1 5618   2.458   3.018   3.346 -0.7876  0.2306 -0.6923
 1811SOL    HW2 5619   2.457   3.166   3.414  0.6533  1.2259 -2.7458
 1812SOL     OW 5620   4.177   3.328   6.333  0.3034 -0.1628 -0.1812
 1812SOL    HW1 5621   4.110   3.296   6.267 -0.2362  1.7025 -0.5889
 1812SOL    HW2 5622   4.166   3.276   6.419 -0.5250 -1.0197 -0.7800
 1813SOL     OW 5623   0.205   3.191   6.810  0.3801  0.1843 -0.0673
 1813SOL    HW1 5624   0.294   3.164   6.772  1.9246  2.3102  1.7746
 1813SOL    HW2 5625   0.214   3.209   6.908 -1.5092  2.7019 -0.2455
 1814SOL     OW 5626   2.749   4.062   3.750 -0.5885 -0.0702  0.3490
 1814SOL    HW1 5627   2.732   3.971   3.787 -0.0662 -0.0856  0.5592
 1814SOL    HW2 5628   2.841   4.092   3.775  0.5569 -0.8594 -2.4360
 1815SOL     OW 5629   5.696   4.100   2.482  0.0731 -0.0260  1.2012
 1815SOL    HW1 5630   5.647   4.050   2.410  0.1769  1.7454 -0.1722
 1815SOL    HW2 5631   5.786   4.058   2.496  0.2387 -0.1318 -0.0624
 1816SOL     OW 5632   6.456   2.472   1.070  0.2404  0.1997 -0.7215
 1816SOL    HW1 5633   6.493   2.443   1.158 -0.5856  0.4222 -0.2863
 1816SOL    HW2 5634   6.495   2.561   1.045  0.4411  0.1576 -0.5607
 1817SOL     OW 5635   0.119   4.350   2.747 -0.1735 -0.0795 -0.1852
 1817SOL    HW1 5636   0.205   4.356   2.697  0.4371 -1.1064  0.6998
 1817SOL    HW2 5637   0.096   4.440   2.785  0.3984  0.2465 -0.6022
 1818SOL     OW 5638   5.136   4.601   5.068 -0.0755 -0.1163 -0.4223
 1818SOL    HW1 5639   5.140   4.510   5.027 -1.1130 -0.6447  0.6082
 1818SOL    HW2 5640   5.047   4.616   5.110  0.7887  0.5503  1.2761
 1819SOL     OW 5641   2.545   2.393   0.789 -0.0418  0.0717 -0.3864
 1819SOL    HW1 5642   2.587   2.432   0.707 -3.2172  1.9045 -1.3208
 1819SOL    HW2 5643   2.502   2.306   0.766  0.0399  0.0206 -0.3495
 1820SOL     OW 5644   0.316   4.689   3.708  0.6307 -0.3895  0.2809
 1820SOL    HW1 5645   0.359   4.768   3.751  1.2988 -0.6686  0.1375
 1820SOL    HW2 5646   0.242   4.654   3.766 -0.3328  0.9303 -0.1012
 1821SOL     OW 5647   0.490   3.706   4.929  0.6778 -0.4488  0.6593
 1821SOL    HW1 5648   0.568   3.701   4.991  0.6929  1.0456  0.7868
 1821SOL    HW2 5649   0.405   3.692   4.980  0.6340  1.5299  1.2161
 1822SOL     OW 5650   4.202   3.523   5.899  0.6850 -0.0926  0.6401
 1822SOL    HW1 5651   4.184   3.614   5.935 -1.6030 -1.3167  2.9905
 1822SOL    HW2 5652   4.242   3.466   5.971  0.4587 -1.3859 -0.2096
 1823SOL     OW 5653   1.780   4.318   5.646 -0.4928 -0.1592 -0.6228
 1823SOL    HW1 5654   1.766   4.232   5.695 -0.1482 -1.0565 -2.0452
 1823SOL    HW2 5655   1.865   4.314   5.594 -1.1018  0.5405 -1.7254
 1824SOL     OW 5656   3.472   4.554   6.361  0.1131  0.5321 -0.1508
 1824SOL    HW1 5657   3.420   4.594   6.286 -0.0178  0.4387 -0.1126
 1824SOL    HW2 5658   3.415   4.485   6.406  0.0234  0.9142  0.3237
 1825SOL     OW 5659   4.977   2.657   6.820 -0.0160  0.4799 -0.1944
 1825SOL    HW1 5660   4.897   2.651   6.761 -0.4201 -1.0964  0.4688
 1825SOL    HW2 5661   5.005   2.566   6.849  0.3813  1.1627  1.7625
 1826SOL     OW 5662   3.849   2.658   5.496 -0.1958 -0.2011  0.0661
 1826SOL    HW1 5663   3.764   2.668   5.548 -1.6809 -2.9283 -1.6063
 1826SOL    HW2 5664   3.927   2.666   5.558 -1.5157  3.1206  1.5557
 1827SOL     OW 5665   1.320   2.528   0.266  0.1986  0.2539 -0.1417
 1827SOL    HW1 5666   1.350   2.438   0.234  2.2078  0.8215 -0.0170
 1827SOL    HW2 5667   1.314   2.591   0.189 -1.0692  0.0770 -0.2092
 1828SOL     OW 5668   6.507   3.942   2.379 -0.3062 -0.0170  0.0560
 1828SOL    HW1 5669   6.453   3.874   2.429 -1.2088  0.6077 -0.0529
 1828SOL    HW2 5670   6.584   3.897   2.334 -0.9515 -0.9830 -0.0959
 1829SOL     OW 5671   4.765   3.667   6.117 -0.9282  0.3367  0.3422
 1829SOL    HW1 5672   4.667   3.682   6.101 -1.0262  0.4778  1.0537
 1829SOL    HW2 5673   4.794   3.583   6.071 -1.5485 -0.0992  0.7364
 1830SOL     OW 5674   2.089   3.889   1.892 -0.4275  0.6933  0.6771
 1830SOL    HW1 5675   2.084   3.828   1.972  1.9625  1.2517  1.3149
 1830SOL    HW2 5676   2.174   3.872   1.842 -1.7202  0.5753 -1.6495
 1831SOL     OW 5677   1.059   3.448   2.527  0.1444  0.4365 -0.0162
 1831SOL    HW1 5678   1.100   3.430   2.617 -1.3169  0.5083  0.7059
 1831SOL    HW2 5679   1.128   3.438   2.456  1.2733  0.0816  1.0896
 1832SOL     OW 5680   2.439   2.194   4.464 -0.7045  0.1188  0.1911
 1832SOL    HW1 5681   2.424   2.292   4.452 -2.7585  0.1969  2.4847
 1832SOL    HW2 5682   2.533   2.178   4.494 -0.1764  1.3121 -0.7849
 1833SOL     OW 5683   2.763   2.698   1.776 -0.1884  0.1686  0.2980
 1833SOL    HW1 5684   2.824   2.757   1.724 -1.2189  3.0852  2.1978
 1833SOL    HW2 5685   2.816   2.650   1.846  0.3726  0.1406 -0.1288
 1834SOL     OW 5686   6.131   2.562   2.107 -0.3118  0.2169 -0.4276
 1834SOL    HW1 5687   6.125   2.503   2.187 -1.4707 -1.0295 -1.3892
 1834SOL    HW2 5688   6.079   2.646   2.123 -2.3857 -0.9556 -0.5891
 1835SOL     OW 5689   1.184   2.178   6.362 -0.1457  0.0415  0.1820
 1835SOL    HW1 5690   1.188   2.139   6.455 -1.7629 -1.3468 -0.2873
 1835SOL    HW2 5691   1.233   2.118   6.299 -0.8354 -0.1176 -0.2032
 1836SOL     OW 5692   2.980   4.487   0.556  0.3106 -0.4418  0.0098
 1836SOL    HW1 5693   2.882   4.473   0.541 -0.4523  1.2324  2.6897
 1836SOL    HW2 5694   3.031   4.455   0.476 -2.4497 -0.5898 -1.8318
 1837SOL     OW 5695   1.462   2.830   5.853  0.4698  0.1936 -0.3564
 1837SOL    HW1 5696   1.505   2.827   5.943 -0.1510 -1.5440 -0.0651
 1837SOL    HW2 5697   1.414   2.743   5.837 -1.4039  1.3620 -1.4038
 1838SOL     OW 5698   3.786   2.374   6.809  0.6662 -0.0136 -0.3921
 1838SOL    HW1 5699   3.787   2.296   6.746 -1.9926 -0.1244 -0.3787
 1838SOL    HW2 5700   3.726   2.445   6.774  1.7806  1.3736  0.4177
 1839SOL     OW 5701   6.591   3.840   6.447 -0.1975  0.3223  0.5506
 1839SOL    HW1 5702   6.577   3.875   6.355 -1.6911 -0.1695  0.5576
 1839SOL    HW2 5703   6.602   3.916   6.511  1.1868  0.6602 -0.0541
 1840SOL     OW 5704   5.097   2.664   2.376  0.8188  0.2418 -0.3831
 1840SOL    HW1 5705   5.166   2.680   2.447 -0.0474 -1.0463  0.8159
 1840SOL    HW2 5706   5.125   2.588   2.318  0.5545 -0.1020 -0.0672
 1841SOL     OW 5707   2.079   2.945   6.444 -0.1329 -0.4516  0.1503
 1841SOL    HW1 5708   2.058   2.967   6.349  0.2317  1.2924  0.4514
 1841SOL    HW2 5709   2.126   2.856   6.448  0.3201 -0.3032 -1.3423
 1842SOL     OW 5710   1.923   3.825   6.968 -0.4458  0.5008  0.3052
 1842SOL    HW1 5711   1.961   3.842   7.059 -1.8033  0.3730  0.9204
 1842SOL    HW2 5712   1.837   3.775   6.977 -0.3128 -0.0137 -1.0894
 1843SOL     OW 5713   2.921   4.673   2.283  0.3835  0.4060  0.2226
 1843SOL    HW1 5714   2.840   4.727   2.306 -0.9971 -0.0229 -2.9982
 1843SOL    HW2 5715   2.994   4.734   2.252 -0.4265  0.6400 -1.3557
 1844SOL     OW 5716   5.616   2.930   5.810  0.2068 -0.0935 -0.1836
 1844SOL    HW1 5717   5.613   3.021   5.769 -0.7072 -0.3180 -0.6466
 1844SOL    HW2 5718   5.655   2.936   5.902  0.7653  0.6611 -0.4655
 1845SOL     OW 5719   0.342   2.456   0.201  0.3210  0.4231  0.0454
 1845SOL    HW1 5720   0.388   2.484   0.285  1.8195 -1.2955 -0.1231
 1845SOL    HW2 5721   0.247   2.430   0.222  0.4589  0.6940  1.0773
 1846SOL     OW 5722   3.259   3.610   3.764 -0.1304  0.1643 -0.4790
 1846SOL    HW1 5723   3.269   3.698   3.810  0.1800 -0.2012  0.1849
 1846SOL    HW2 5724   3.326   3.602   3.690 -0.9864  0.9739 -1.3509
 1847SOL     OW 5725   5.965   4.199   0.573 -0.0582  0.6063 -0.0891
 1847SOL    HW1 5726   5.897   4.155   0.632 -1.1214  0.9925 -0.9942
 1847SOL    HW2 5727   5.960   4.298   0.585 -0.3587  0.6917 -0.9036
 1848SOL     OW 5728   6.189   2.365   3.930  0.6340 -0.0709  0.4272
 1848SOL    HW1 5729   6.149   2.403   4.013 -1.5814 -0.2844 -0.4455
 1848SOL    HW2 5730   6.130   2.291   3.896  0.5831  1.0545 -2.1479
 1849SOL     OW 5731   5.364   2.887   4.633 -0.2686  0.0236 -0.3732
 1849SOL    HW1 5732   5.448   2.849   4.595 -0.8136 -0.2276 -1.3524
 1849SOL    HW2 5733   5.288   2.871   4.570 -0.8042  1.4066 -0.1268
 1850SOL     OW 5734   5.371   3.477   0.144  0.0914 -0.3388  0.7097
 1850SOL    HW1 5735   5.400   3.509   0.054 -1.0544  0.1113  0.4886
 1850SOL    HW2 5736   5.371   3.377   0.145 -0.5277 -0.3502 -0.0034
 1851SOL     OW 5737   4.816   4.777   6.746  0.2864  0.1962  0.2450
 1851SOL    HW1 5738   4.845   4.687   6.711 -0.5467 -0.6157  1.5642
 1851SOL    HW2 5739   4.717   4.780   6.749  0.1705  2.1760 -2.2483
 1852SOL     OW 5740   6.712   4.549   5.026 -0.1991  0.4243 -0.3798
 1852SOL    HW1 5741   6.626   4.562   5.075 -0.0502  0.2425 -0.0652
 1852SOL    HW2 5742   6.695   4.552   4.927 -0.6560 -0.1659 -0.3291
 1853SOL     OW 5743   5.508   2.149   0.412 -1.0430  0.0635  0.1519
 1853SOL    HW1 5744   5.442   2.218   0.441  0.9219  2.6518 -1.1726
 1853SOL    HW2 5745   5.476   2.106   0.327 -1.0171  1.4050 -0.5674
 1854SOL     OW 5746   4.791   2.572   0.115 -0.2830  0.4292 -0.0157
 1854SOL    HW1 5747   4.886   2.545   0.101 -0.0718  0.8010  0.6534
 1854SOL    HW2 5748   4.787   2.645   0.184 -1.0353  0.5422 -0.1723
 1855SOL     OW 5749   1.806   3.956   2.668  0.1297 -0.0439 -0.3260
 1855SOL    HW1 5750   1.887   3.904   2.641  1.0455  0.6124  1.0046
 1855SOL    HW2 5751   1.795   4.034   2.606  1.5304  0.8110  0.4356
 1856SOL     OW 5752   4.933   4.955   4.186 -0.4587 -0.4756  0.6526
 1856SOL    HW1 5753   4.918   4.881   4.121  0.7588 -1.1870  1.1540
 1856SOL    HW2 5754   4.846   4.981   4.227 -1.2758  0.0884 -1.3294
 1857SOL     OW 5755   6.685   3.623   1.001 -0.2891  0.0542 -0.5961
 1857SOL    HW1 5756   6.609   3.612   0.936 -0.8488  0.9845 -0.1178
 1857SOL    HW2 5757   6.690   3.543   1.059 -0.3392 -0.4068 -1.2118
 1858SOL     OW 5758   1.023   4.594   3.971  0.0879 -0.5112 -0.3325
 1858SOL    HW1 5759   1.098   4.620   3.910 -0.5251  0.0036 -0.8768
 1858SOL    HW2 5760   0.974   4.516   3.934 -0.5043  0.0209 -0.6954
 1859SOL     OW 5761   4.819   4.050   2.232 -0.6806  0.8416  0.2608
 1859SOL    HW1 5762   4.854   4.086   2.146  0.0462  1.6300  0.8712
 1859SOL    HW2 5763   4.773   4.122   2.283 -0.8208  0.4632  0.6808
 1860SOL     OW 5764   2.886   2.309   4.142  0.5379 -0.5351  0.5236
 1860SOL    HW1 5765   2.943   2.389   4.126 -2.2590  1.3086 -1.2383
 1860SOL    HW2 5766   2.811   2.335   4.204 -0.0085 -2.0026  0.5037
 1861SOL     OW 5767   0.985   3.815   2.353  0.6088  0.6094  0.1795
 1861SOL    HW1 5768   0.953   3.880   2.284 -0.3736 -0.4964 -0.4327
 1861SOL    HW2 5769   1.084   3.822   2.361  0.7643  0.6491 -1.4700
 1862SOL     OW 5770   3.461   3.623   5.981  0.1125 -0.1510  0.0910
 1862SOL    HW1 5771   3.430   3.648   5.889  0.8053  0.7424  0.0954
 1862SOL    HW2 5772   3.479   3.706   6.034 -0.9017 -0.6466  1.2581
 1863SOL     OW 5773   6.711   3.586   3.649  0.2592 -0.4246  0.8655
 1863SOL    HW1 5774   6.774   3.573   3.573 -0.5761  2.2608 -0.4055
 1863SOL    HW2 5775   6.762   3.608   3.732  1.1029 -1.7905  0.7381
 1864SOL     OW 5776   5.304   3.859   5.903  0.0572 -0.1243  0.2512
 1864SOL    HW1 5777   5.282   3.926   5.973 -0.9032  0.5869 -0.7077
 1864SOL    HW2 5778   5.221   3.833   5.854  0.8497  0.2294 -1.3608
 1865SOL     OW 5779   3.983   4.256   2.154 -0.2969  0.1216  0.5117
 1865SOL    HW1 5780   4.015   4.161   2.159  1.0943  0.6165  1.7132
 1865SOL    HW2 5781   3.945   4.284   2.242  0.9185  1.1814  0.7389
 1866SOL     OW 5782   2.212   4.836   3.951 -0.4188 -0.0947  0.3352
 1866SOL    HW1 5783   2.213   4.823   4.050 -1.6980  0.3748  0.4295
 1866SOL    HW2 5784   2.234   4.931   3.930  1.5280 -0.5703  0.0533
 1867SOL     OW 5785   3.046   3.234   2.894  0.4339  0.0842 -0.0961
 1867SOL    HW1 5786   3.117   3.295   2.928 -0.2988  0.6226  0.4910
 1867SOL    HW2 5787   2.995   3.195   2.971  1.5963 -2.1662 -0.3878
 1868SOL     OW 5788   4.017   3.260   1.451 -0.0768 -0.1525 -0.3726
 1868SOL    HW1 5789   4.039   3.182   1.510  0.5112 -0.2152 -0.6635
 1868SOL    HW2 5790   4.097   3.283   1.395  0.7899  2.4928  1.7180
 1869SOL     OW 5791   2.621   3.775   0.210  0.1660  0.5256  0.5455
 1869SOL    HW1 5792   2.659   3.702   0.266 -0.8498  1.4906  2.5832
 1869SOL    HW2 5793   2.564   3.735   0.137  0.6841 -0.7211  0.7980
 1870SOL     OW 5794   6.790   4.904   2.352  0.2314 -0.2795 -0.3094
 1870SOL    HW1 5795   6.831   4.829   2.406 -1.4830 -0.9011  0.1816
 1870SOL    HW2 5796   6.782   4.985   2.409  0.5368 -0.2259 -0.3382
[truncated: 544,856 more chars]
