# Supplementary material for: Host–guest complexation of progesterone with β-cyclodextrin derivatives: hydration structure, binding thermodynamics, and loading pathways from molecular dynamics simulations
Source: RSC Adv. 2026 Jul 30. Online ahead of print. doi: 10.1039/d6ra04566a (PMC13420253; doi:10.1039/d6ra04566a)
Supplement: RA-OLF-D6RA04566A-s001 [file RA-OLF-D6RA04566A-s001.zip › 2-HPBCD/Replica_4/md.gro]

Progesterone/2HPBCD in Water in water
13692
    12HPBC  H98    1   4.182   4.694   3.350 -0.9463  1.2459 -1.8803
    12HPBC  O42    2   4.252   4.758   3.369 -0.0172 -0.3629  0.5611
    12HPBC  C62    3   4.208   4.880   3.427 -0.4255 -0.4724  0.4791
    12HPBC  H94    4   4.253   4.966   3.369 -0.3804 -0.5569  0.3891
    12HPBC  C63    5   4.056   4.878   3.424 -0.4297  0.0673  0.1770
    12HPBC  C61    6   4.274   4.872   3.564  0.2647 -0.1201  0.1716
    12HPBC  O33    7   4.234   4.984   3.644 -0.4591 -0.2467 -0.0054
    12HPBC  C38    8   4.269   4.984   3.781  0.0707 -0.6874 -0.1383
    12HPBC  H44    9   4.331   4.890   3.788 -2.2754 -2.4393 -1.3771
    12HPBC  C37   10   4.368   5.101   3.802 -0.5719 -0.1151 -0.2664
    12HPBC  H43   11   4.462   5.079   3.743 -0.3407  0.2430 -0.0324
    12HPBC  O31   12   4.322   0.066   3.777 -0.4423 -0.0216 -0.0132
    12HPBC  C35   13   4.338   0.185   3.699  0.0223 -0.1542 -0.1239
    12HPBC  H40   14   4.423   0.178   3.626  0.1211  0.0168 -0.0244
    12HPBC  C33   15   4.201   0.199   3.632 -0.2251  0.4084  0.5010
    12HPBC  H38   16   4.110   0.192   3.699  0.0940 -3.0634  0.7572
    12HPBC  O29   17   4.189   0.095   3.537 -0.4230  0.3024  0.6400
    12HPBC H108   18   4.162   0.015   3.585  1.0903  0.5905  2.0415
    12HPBC  C32   19   4.187   0.334   3.560 -0.0692 -0.0392 -0.3758
    12HPBC  H37   20   4.254   0.335   3.468 -0.2242  3.6701 -0.5710
    12HPBC  O28   21   4.054   0.357   3.519 -0.4202 -0.5961  0.4216
    12HPBC  C43   22   4.018   0.331   3.383  0.3156  0.5411  0.0002
    12HPBC  C44   23   3.870   0.365   3.359  0.2515  0.3980  0.1946
    12HPBC  H52   24   3.839   0.332   3.256 -1.1808  0.9220  0.4407
    12HPBC  O36   25   3.787   0.297   3.452 -0.0558  0.5830  0.0538
    12HPBC  H56   26   3.795   0.200   3.447 -0.4478  0.5582 -0.1941
    12HPBC  C45   27   3.840   0.514   3.361 -0.1911  0.3117 -0.1131
    12HPBC  C31   28   4.238   0.448   3.647  0.2738 -0.4569 -0.0236
    12HPBC  H36   29   4.255   0.534   3.576  2.9190  0.1559  1.1889
    12HPBC  O27   30   4.362   0.424   3.713  0.1355  0.2989  0.5332
    12HPBC  C34   31   4.368   0.304   3.790 -0.0328 -0.1382 -0.1263
    12HPBC  H39   32   4.288   0.309   3.870 -0.8030  0.7080 -0.9276
    12HPBC  C36   33   4.508   0.295   3.850 -0.0676  0.4746  0.0507
    12HPBC  O30   34   4.537   0.373   3.964  0.4398 -0.2838  0.4485
    12HPBC H104   35   4.549   0.467   3.944 -0.0069 -0.2024  0.5438
    12HPBC  O26   36   4.146   0.479   3.751  0.2714 -0.2217 -0.0943
    12HPBC  C29   37   4.114   0.612   3.790 -0.0092 -0.2188 -0.3321
    12HPBC  H33   38   4.176   0.683   3.729  1.2234 -0.3233  0.7509
    12HPBC  C27   39   3.966   0.640   3.760  0.0531 -0.1697 -0.5920
    12HPBC  H31   40   3.898   0.570   3.816 -0.9440  0.7355 -0.6402
    12HPBC  O24   41   3.940   0.628   3.620 -0.1921  0.3920 -0.5981
    12HPBC H107   42   3.964   0.536   3.600 -0.0029 -0.2115  1.9794
    12HPBC  C26   43   3.936   0.785   3.798 -0.0389 -0.2459 -0.3733
    12HPBC  H30   44   4.000   0.851   3.732 -2.7160  0.8128 -2.1270
    12HPBC  O23   45   3.803   0.817   3.762  0.0558 -0.4972 -0.9639
    12HPBC  C46   46   3.775   0.924   3.672  0.4058 -0.2308 -0.7590
    12HPBC  C47   47   3.778   0.892   3.522  0.0841  0.5117 -0.9277
    12HPBC  H63   48   3.884   0.870   3.490  0.2743  0.5363 -0.3272
    12HPBC  O37   49   3.706   0.772   3.498  0.3751 -0.0261  0.7655
    12HPBC  H62   50   3.769   0.701   3.480 -0.9517 -0.6076 -2.1006
    12HPBC  C48   51   3.724   1.003   3.433 -0.2858  0.8252 -0.3173
    12HPBC  C25   52   3.981   0.811   3.941 -0.2360 -0.3354 -0.2941
    12HPBC  H29   53   3.991   0.922   3.962  3.3404 -0.4381 -0.8694
    12HPBC  O22   54   4.113   0.766   3.969 -0.2460 -0.3746 -0.3108
    12HPBC  C28   55   4.145   0.630   3.939  0.0632 -0.2962 -0.3377
    12HPBC  H32   56   4.086   0.559   4.003  1.7932  1.7366  3.8922
    12HPBC  C30   57   4.293   0.611   3.972 -0.2281 -0.4763  0.8937
    12HPBC  O25   58   4.386   0.679   3.891 -0.3216 -0.5761  0.7015
    12HPBC H103   59   4.386   0.636   3.804  1.3581  2.0136 -0.7047
    12HPBC  O21   60   3.911   0.733   4.035  0.2556  0.2912  0.6173
    12HPBC  C23   61   3.822   0.789   4.131 -0.0898  0.1839  0.3632
    12HPBC  H26   62   3.808   0.898   4.110 -0.5365  0.3171  1.2882
    12HPBC  C21   63   3.687   0.717   4.116  0.0529  0.0220 -0.1424
    12HPBC  H24   64   3.687   0.608   4.144  0.2653  0.3600  1.2608
    12HPBC  O19   65   3.645   0.725   3.981  0.1421 -0.0319 -0.1730
    12HPBC H106   66   3.715   0.732   3.915  1.7057  2.0604  1.5462
    12HPBC  C20   67   3.585   0.787   4.207  0.0243  0.1535 -0.2731
    12HPBC  H23   68   3.580   0.898   4.190 -0.0332  0.4359  1.4294
    12HPBC  O18   69   3.455   0.734   4.197  0.1046 -0.1858  0.3515
    12HPBC  C49   70   3.344   0.815   4.156  0.1981 -0.1312  0.2017
    12HPBC  C50   71   3.309   0.793   4.009 -0.3210  0.1727  0.2750
    12HPBC  H66   72   3.405   0.755   3.963 -0.6105  1.2176 -1.2578
    12HPBC  O38   73   3.211   0.691   4.003  0.3745 -0.4740 -0.3541
    12HPBC  H70   74   3.250   0.609   4.038 -1.9187 -1.6240 -0.2859
    12HPBC  C51   75   3.264   0.919   3.937  0.2969  0.0562 -0.3346
    12HPBC  C19   76   3.632   0.770   4.353 -0.1186  0.0653 -0.2375
    12HPBC  H22   77   3.574   0.839   4.421 -2.4419 -2.2763  0.2952
    12HPBC  O17   78   3.770   0.800   4.368 -0.2640  0.5634  0.1106
    12HPBC  C22   79   3.874   0.771   4.274 -0.0420  0.4679  0.3824
    12HPBC  H25   80   3.886   0.660   4.286 -1.0286  0.1396 -1.3097
    12HPBC  C24   81   3.994   0.844   4.334  0.1754  0.1174  0.3739
    12HPBC  O20   82   4.114   0.822   4.264 -0.0745 -0.1981  0.0392
    12HPBC H102   83   4.113   0.860   4.175  0.7924 -0.6477 -0.1735
    12HPBC  O16   84   3.624   0.639   4.403 -0.3320  0.2844  0.3125
    12HPBC  C17   85   3.572   0.581   4.523 -0.0608 -0.1556  0.2204
    12HPBC  H19   86   3.526   0.658   4.590 -1.0927 -0.5917  0.0245
    12HPBC  C15   87   3.466   0.479   4.482 -0.3344  0.3151 -0.2580
    12HPBC  H17   88   3.515   0.395   4.424  1.1445  2.5290 -2.3766
    12HPBC  O14   89   3.367   0.547   4.407 -0.2881  0.3691 -0.2694
    12HPBC H112   90   3.294   0.565   4.468 -0.3019  1.0413 -0.4742
    12HPBC  C14   91   3.419   0.415   4.613  0.1232  0.0409 -0.2254
    12HPBC  H16   92   3.389   0.496   4.685 -0.9699 -1.7535  1.4588
    12HPBC  O13   93   3.297   0.347   4.593  0.0302  0.1057  0.1228
    12HPBC  C52   94   3.217   0.312   4.707  0.0909 -0.3900  0.0173
    12HPBC  C53   95   3.128   0.194   4.670 -0.2237 -0.1059 -0.1414
    12HPBC  H73   96   3.185   0.100   4.641 -0.1481 -0.4024  0.9200
    12HPBC  O39   97   3.049   0.160   4.783  0.1698  0.1173  0.2007
    12HPBC  H77   98   3.003   0.078   4.762  1.6950 -0.7628  0.1468
    12HPBC  C54   99   3.041   0.232   4.552  0.0660 -0.3218 -0.4265
    12HPBC  C13  100   3.532   0.339   4.683  0.3342  0.2785 -0.3075
    12HPBC  H15  101   3.498   0.307   4.786  0.0755  1.4658 -0.0148
    12HPBC  O12  102   3.638   0.431   4.699  0.6528 -0.2052  0.4194
    12HPBC  C16  103   3.690   0.518   4.598  0.0008 -0.1988  0.0873
    12HPBC  H18  104   3.754   0.461   4.525 -0.0857 -0.1434 -0.0325
    12HPBC  C18  105   3.784   0.624   4.656 -0.4195  0.1308  0.1660
    12HPBC  O15  106   3.912   0.585   4.699 -0.3334  0.2019 -0.0211
    12HPBC H101  107   3.946   0.636   4.775  2.0458 -0.2166 -0.7291
    12HPBC  O11  108   3.575   0.237   4.596 -0.6043 -0.1204 -0.3190
    12HPBC  C11  109   3.568   0.095   4.613 -0.0024 -0.0607  0.4918
    12HPBC  H12  110   3.496   0.067   4.694 -0.1180 -0.2974  0.3086
    12HPBC   C9  111   3.515   0.020   4.490  0.2361  0.0774  0.3047
    12HPBC  H10  112   3.555   0.079   4.402 -0.8760  0.7091  0.2055
    12HPBC   O9  113   3.376   0.051   4.485  0.1930  0.0713  1.3226
    12HPBC H111  114   3.343   0.063   4.395  1.3800 -1.5834  0.5989
    12HPBC   C8  115   3.546   5.036   4.482  0.4174  0.1410 -0.2056
    12HPBC   H9  116   3.476   4.991   4.559  0.2083  1.3373  0.3294
    12HPBC   O8  117   3.517   4.977   4.356  0.1847  0.1131 -0.1384
    12HPBC  C55  118   3.380   4.954   4.321  0.2247  0.1410 -0.3134
    12HPBC  C56  119   3.369   4.866   4.197  0.0510  0.3824 -0.4690
    12HPBC  H80  120   3.429   4.910   4.112  0.3844 -3.8587 -2.6793
    12HPBC  O40  121   3.412   4.736   4.231  0.1095  0.4004 -0.4745
    12HPBC  H84  122   3.497   4.743   4.277  0.0085 -0.2355 -0.1694
    12HPBC  C57  123   3.220   4.851   4.169 -0.1305  0.2448  0.5635
    12HPBC   C7  124   3.688   5.005   4.531  0.1923 -0.0077  0.3540
    12HPBC   H8  125   3.698   4.897   4.562  0.1164 -0.0125  0.3645
    12HPBC   O7  126   3.717   5.076   4.651  0.2271  0.1656  0.2433
    12HPBC  C10  127   3.713   0.053   4.640  0.2960  0.0948 -0.8148
    12HPBC  H11  128   3.785   0.084   4.559  1.9192 -3.5293 -0.9523
    12HPBC  C12  129   3.767   0.118   4.767  0.0492 -0.8011 -0.2438
    12HPBC  O10  130   3.907   0.133   4.778 -0.0681  0.1105  0.0181
    12HPBC H100  131   3.939   0.068   4.842 -0.4610 -2.3896 -2.1982
    12HPBC   O6  132   3.789   5.042   4.439 -0.5524 -0.0839 -0.5087
    12HPBC   C2  133   3.877   4.941   4.388  0.1497  0.2615 -0.0017
    12HPBC   H1  134   3.871   4.839   4.432 -0.0485 -2.1468 -4.8624
    12HPBC   C1  135   4.017   5.000   4.404  0.0801  0.4204  0.0241
    12HPBC   H2  136   4.021   5.107   4.367 -0.6246  0.5836  0.4087
    12HPBC   C6  137   4.065   4.997   4.549  0.4619  0.0956 -0.1063
    12HPBC   O2  138   4.192   5.039   4.594  0.3172 -0.0247  0.4196
    12HPBC  H99  139   4.166   5.126   4.628  0.6783  0.3289 -0.1898
    12HPBC   O1  140   4.104   4.918   4.325  0.0475 -0.0612  0.4832
    12HPBC   C5  141   4.088   4.874   4.191 -0.3579 -0.1907  0.5733
    12HPBC   H4  142   4.162   4.790   4.174  0.5604  0.2423  2.1818
    12HPBC   O4  143   4.110   4.992   4.116 -0.4552 -0.6263 -0.1511
    12HPBC  C41  144   4.219   4.987   4.023 -0.4706  0.2196 -0.2298
    12HPBC  H47  145   4.278   4.892   4.031  1.5708  1.5142  0.8396
    12HPBC  C39  146   4.155   4.987   3.883 -0.1366  0.0506 -0.3810
    12HPBC  H45  147   4.079   5.070   3.871  0.4589  0.6022 -0.3998
    12HPBC  O34  148   4.076   4.874   3.852 -0.1223 -0.0034 -0.2231
    12HPBC H109  149   4.018   4.864   3.929  1.2076 -1.0869  0.6744
    12HPBC  C40  150   4.319   5.100   4.045  0.3723 -0.5354 -0.1432
    12HPBC  O32  151   4.412   5.099   3.937  0.0184  0.0753 -0.4566
    12HPBC  H46  152   4.262   0.030   4.052  0.4442 -0.4119 -1.1346
    12HPBC  C42  153   4.402   5.080   4.172  0.1689  0.1642  0.1055
    12HPBC  O35  154   4.325   5.121   4.282 -0.0103  0.1306 -0.0080
    12HPBC H105  155   4.248   5.064   4.298  0.5292 -0.5495  0.2085
    12HPBC   C4  156   3.946   4.819   4.174 -0.1821 -0.5305  0.1895
    12HPBC   H3  157   3.940   4.717   4.223  0.9604 -0.5783  0.2654
    12HPBC   C3  158   3.844   4.910   4.242  0.0407 -0.2304  0.1269
    12HPBC   H5  159   3.835   5.007   4.185 -1.1371  1.6293  3.2641
    12HPBC   O3  160   3.717   4.845   4.243  0.2098 -0.5681 -0.1982
    12HPBC H110  161   3.645   4.888   4.291 -1.5525  0.5506 -3.5174
    12HPBC   O5  162   3.916   4.794   4.039 -0.0001  0.2800 -0.0094
    12HPBC  C58  163   3.881   4.662   3.995  0.0270  0.3330 -0.1949
    12HPBC  C59  164   3.779   4.670   3.882  0.1498  0.2360 -0.3141
    12HPBC  H87  165   3.826   4.744   3.812 -0.1815  1.6550  0.9026
    12HPBC  O41  166   3.770   4.540   3.827 -0.0659  0.2010 -0.1995
    12HPBC  H90  167   3.751   4.476   3.898  0.5858 -0.8968 -0.9753
    12HPBC  C60  168   3.649   4.737   3.924  0.0257 -0.1532 -0.0658
    2XWSP    O3  169   3.501   4.885   3.596 -0.3765 -0.2307  0.4814
    2XWSP    C3  170   3.557   4.974   3.661 -0.2726  0.2086 -0.1977
    2XWSP    C2  171   3.669   5.055   3.602 -0.0111  0.1214  0.1757
    2XWSP    C1  172   3.760   5.111   3.709  0.2096 -0.5093  0.3245
    2XWSP   C10  173   3.686   0.034   3.810  0.2684  0.0681 -0.1341
    2XWSP   C19  174   3.647   0.169   3.751 -0.2803  0.3179  0.7839
    2XWSP    C5  175   3.564   5.123   3.859  0.9056 -0.7997  0.1202
    2XWSP    C4  176   3.505   5.026   3.788  0.0906 -0.3614  0.1897
    2XWSP    H4  177   3.409   4.986   3.823  0.5250 -0.7288  0.9798
    2XWSP    C6  178   3.510   5.159   3.993  0.8259  0.6431 -0.2824
    2XWSP    C7  179   3.612   0.025   4.101  0.6029  0.0657  0.1029
    2XWSP    C8  180   3.713   0.126   4.049  0.6752 -0.0611 -0.0032
    2XWSP    C9  181   3.781   0.059   3.929  0.1991 -0.7505  0.1043
    2XWSP   C11  182   3.905   0.138   3.890 -0.0792 -0.6195 -0.5288
    2XWSP   C12  183   3.996   0.175   4.005 -0.4625  0.4611 -0.5582
    2XWSP   C13  184   3.929   0.253   4.117  0.5337  0.2459  0.2060
    2XWSP   C18  185   3.899   0.399   4.085 -0.1087 -0.0666 -0.6449
    2XWSP   C14  186   3.809   0.167   4.159  0.4597  0.2777  0.0618
    2XWSP   C15  187   3.779   0.231   4.293 -0.1257 -0.4961  0.3118
    2XWSP   C16  188   3.916   0.260   4.356 -0.2066  0.3671  0.0990
    2XWSP   C17  189   4.019   0.254   4.242  0.1805  0.1192  0.4609
    2XWSP   C20  190   4.130   0.356   4.251  0.1127  0.2511 -0.1764
    2XWSP   O20  191   4.114   0.467   4.300 -0.1727  0.1583 -0.0555
    2XWSP   C21  192   4.268   0.305   4.221  0.1697  0.2794  0.0382
    3SOL     OW  193   0.357   1.477   2.157 -0.0161 -0.3156  0.8107
    3SOL    HW1  194   0.327   1.433   2.073  0.6375 -1.9432  1.3969
    3SOL    HW2  195   0.287   1.541   2.189 -0.6237 -0.3061 -0.4996
    4SOL     OW  196   1.748   4.474   2.146  0.4923  0.4358 -0.0142
    4SOL    HW1  197   1.657   4.498   2.180  0.1488 -1.8694  0.9252
    4SOL    HW2  198   1.802   4.434   2.221  1.0450 -1.3629 -1.2900
    5SOL     OW  199   1.797   2.383   4.361 -0.3132 -1.1496  0.5313
    5SOL    HW1  200   1.699   2.400   4.347 -0.4102  0.7085  2.9178
    5SOL    HW2  201   1.815   2.366   4.458  2.0065  0.9204  0.5581
    6SOL     OW  202   0.689   1.180   4.092  0.6957  0.4192 -0.5191
    6SOL    HW1  203   0.679   1.263   4.147 -0.6767 -0.6361  0.9008
    6SOL    HW2  204   0.743   1.201   4.010  1.6795  2.3417  0.5541
    7SOL     OW  205   4.977   1.537   1.355  0.0021  0.4380  0.3027
    7SOL    HW1  206   4.916   1.610   1.324  1.5063  0.2495 -3.7337
    7SOL    HW2  207   5.071   1.572   1.360  0.8344 -1.1187 -2.1938
    8SOL     OW  208   0.955   3.359   4.527 -0.6553 -0.4953  0.4357
    8SOL    HW1  209   0.991   3.446   4.561  2.6259 -0.1710 -3.2244
    8SOL    HW2  210   1.021   3.286   4.547 -2.2558 -1.7654  1.3278
    9SOL     OW  211   4.682   3.987   3.356  0.0944 -0.3738  0.2095
    9SOL    HW1  212   4.652   3.925   3.283 -2.1346  0.6426  0.1913
    9SOL    HW2  213   4.641   4.077   3.343  2.2204  0.7860  0.9788
   10SOL     OW  214   2.134   4.240   0.209 -0.4632  0.0749 -0.4424
   10SOL    HW1  215   2.068   4.263   0.281 -2.7484 -0.0889 -2.3737
   10SOL    HW2  216   2.177   4.324   0.176 -0.3779  0.2868  0.1908
   11SOL     OW  217   3.187   5.042   0.500 -0.0467  0.5294 -0.6281
   11SOL    HW1  218   3.098   5.018   0.462 -1.2195  1.4401  1.4098
   11SOL    HW2  219   3.254   4.972   0.474 -1.8111 -1.3200 -0.4635
   12SOL     OW  220   3.944   3.245   2.216  0.1159  0.4060 -0.3723
   12SOL    HW1  221   3.923   3.215   2.123  0.7271  3.0475 -1.4358
   12SOL    HW2  222   4.019   3.190   2.253 -0.0798 -0.6236 -1.4620
   13SOL     OW  223   4.668   4.541   3.168  0.8048 -0.3883 -0.4013
   13SOL    HW1  224   4.753   4.557   3.220  0.9546  0.5554 -0.9059
   13SOL    HW2  225   4.596   4.599   3.205  1.2085  1.1862 -1.9262
   14SOL     OW  226   1.693   0.326   1.528 -0.0750 -0.4811  0.1046
   14SOL    HW1  227   1.785   0.290   1.540 -0.0866  0.0433  2.3217
   14SOL    HW2  228   1.688   0.380   1.444  1.7697 -0.1231  0.1974
   15SOL     OW  229   3.328   4.225   2.976  0.2024 -0.4113  0.0617
   15SOL    HW1  230   3.301   4.230   3.072  0.5705  2.7952  0.0953
   15SOL    HW2  231   3.425   4.247   2.967  0.0283 -0.0476 -1.1016
   16SOL     OW  232   1.846   0.153   2.664  0.0952  0.1499 -0.0561
   16SOL    HW1  233   1.807   0.106   2.743 -1.0826 -1.1657 -1.3479
   16SOL    HW2  234   1.789   0.231   2.640 -1.2764 -1.1528 -1.2992
   17SOL     OW  235   2.817   1.387   1.779  0.1647  0.5285  0.7892
   17SOL    HW1  236   2.737   1.370   1.721  1.0288  0.9439 -0.5884
   17SOL    HW2  237   2.873   1.304   1.783  0.3529  0.6434  0.6007
   18SOL     OW  238   0.990   0.440   0.312  0.2379 -0.5102 -0.6699
   18SOL    HW1  239   0.931   0.456   0.391  1.7507 -0.3449  0.4822
   18SOL    HW2  240   1.035   0.351   0.321  3.2175  0.9906  0.6094
   19SOL     OW  241   1.327   1.723   2.572 -0.1147  0.2964 -0.8493
   19SOL    HW1  242   1.421   1.751   2.556  0.4131 -0.5541  0.5652
   19SOL    HW2  243   1.277   1.796   2.619  0.5083 -0.0888  0.4596
   20SOL     OW  244   3.818   4.306   1.843 -0.1632  0.3278  0.1062
   20SOL    HW1  245   3.917   4.306   1.851 -0.0664  0.1036 -0.9293
   20SOL    HW2  246   3.778   4.357   1.920  0.9802  4.5316 -1.7794
   21SOL     OW  247   1.187   1.400   0.222  0.0638  0.3587 -0.4552
   21SOL    HW1  248   1.171   1.376   0.126  2.6175  1.0038 -1.1130
   21SOL    HW2  249   1.284   1.391   0.242 -0.4386  0.1622  2.1333
   22SOL     OW  250   3.569   4.111   1.243  0.0381  0.3059 -0.3645
   22SOL    HW1  251   3.511   4.157   1.311 -1.1371 -2.9563  1.0449
   22SOL    HW2  252   3.511   4.064   1.177  1.1832  1.1203 -1.9991
   23SOL     OW  253   1.461   1.486   0.271  0.0115  0.0316 -0.3096
   23SOL    HW1  254   1.417   1.572   0.295  0.5550  0.3026 -0.2773
   23SOL    HW2  255   1.496   1.443   0.354  0.0967 -0.0249 -0.3755
   24SOL     OW  256   2.536   3.355   0.604  0.5577 -0.2700 -0.3934
   24SOL    HW1  257   2.531   3.372   0.702  2.0271 -0.1793 -0.3185
   24SOL    HW2  258   2.506   3.436   0.554  1.3427  0.2467 -0.0262
   25SOL     OW  259   4.259   4.076   1.863  0.4370  0.9894  0.3460
   25SOL    HW1  260   4.162   4.052   1.870  0.4941  1.3501  3.5622
   25SOL    HW2  261   4.315   3.998   1.890  1.0639  1.0913 -0.5954
   26SOL     OW  262   1.367   3.843   1.165 -0.3285 -0.0075 -0.2965
   26SOL    HW1  263   1.382   3.919   1.102  0.9145  1.5224  1.7366
   26SOL    HW2  264   1.437   3.844   1.236 -0.5410 -2.8324  0.0627
   27SOL     OW  265   1.179   3.079   3.969  0.0206 -0.1527  0.8255
   27SOL    HW1  266   1.087   3.096   3.934 -0.7954 -0.1034  2.8146
   27SOL    HW2  267   1.238   3.158   3.950 -0.7875  0.4578  0.8245
   28SOL     OW  268   4.105   3.849   1.568 -0.6840 -0.6146  0.1114
   28SOL    HW1  269   4.133   3.756   1.594  0.2636  0.0702  1.6882
   28SOL    HW2  270   4.097   3.855   1.468  1.3327 -1.8367 -0.1729
   29SOL     OW  271   0.415   4.990   2.506  0.0746 -0.8259  0.4670
   29SOL    HW1  272   0.490   4.997   2.572 -1.6244 -0.2310  2.4465
   29SOL    HW2  273   0.398   4.894   2.484  1.3863 -0.9716 -0.0640
   30SOL     OW  274   2.298   3.362   3.841  0.0700  0.4419 -0.1600
   30SOL    HW1  275   2.314   3.450   3.796 -0.3462  0.5651 -0.0695
   30SOL    HW2  276   2.209   3.326   3.812  0.0491  0.2556  0.1396
   31SOL     OW  277   1.267   4.742   4.555  0.4570  0.1727 -0.2112
   31SOL    HW1  278   1.309   4.832   4.562  0.0926  0.3607 -0.4193
   31SOL    HW2  279   1.170   4.749   4.577  0.4799 -0.2125  0.0136
   32SOL     OW  280   3.340   4.587   2.356  1.1535 -0.7888 -0.1046
   32SOL    HW1  281   3.400   4.567   2.434  0.8445 -0.8570  0.1204
   32SOL    HW2  282   3.262   4.641   2.388  0.9312 -0.9705 -0.3322
   33SOL     OW  283   1.775   3.572   3.938  0.1064  0.9163  0.2304
   33SOL    HW1  284   1.687   3.548   3.899  0.7945 -0.7416 -0.3723
   33SOL    HW2  285   1.768   3.661   3.983 -1.9325  0.6906  0.4531
   34SOL     OW  286   3.800   1.932   3.134  0.5219 -0.0734  0.4954
   34SOL    HW1  287   3.751   1.884   3.206  0.3945 -0.6943  0.0010
   34SOL    HW2  288   3.884   1.883   3.110 -0.4709 -1.0367 -1.2164
   35SOL     OW  289   4.136   4.895   2.752  0.0536  0.1793  0.2159
   35SOL    HW1  290   4.144   4.910   2.653  1.7834 -0.3977  0.2287
   35SOL    HW2  291   4.105   4.802   2.769 -3.0893  1.1059  0.2434
   36SOL     OW  292   0.492   0.575   0.360  0.0955  0.1273 -0.2921
   36SOL    HW1  293   0.477   0.479   0.380 -1.2947  0.4661  0.3689
   36SOL    HW2  294   0.446   0.632   0.428  3.1744  1.2980  1.0000
   37SOL     OW  295   2.652   0.586   1.421  0.2295 -0.3090  0.5358
   37SOL    HW1  296   2.614   0.560   1.332  1.4923 -0.9397  0.1410
   37SOL    HW2  297   2.741   0.541   1.433  0.2826  0.1164  1.9364
   38SOL     OW  298   5.163   2.176   1.389  0.5235 -0.1657 -0.0085
   38SOL    HW1  299   0.097   2.180   1.394  0.5080 -0.6014  0.8778
   38SOL    HW2  300   5.135   2.161   1.295  1.3629 -1.7890 -0.0354
   39SOL     OW  301   1.390   2.621   1.232  0.3718  0.3706 -0.3680
   39SOL    HW1  302   1.455   2.697   1.234 -1.3140  1.9469 -1.1621
   39SOL    HW2  303   1.328   2.629   1.310  1.0268 -1.0556  0.3330
   40SOL     OW  304   0.694   3.886   3.374  0.0916  0.1731  0.1845
   40SOL    HW1  305   0.715   3.849   3.283 -0.6226 -0.3596  0.2289
   40SOL    HW2  306   0.650   3.815   3.429  1.6545  0.0854  1.3847
   41SOL     OW  307   0.554   2.190   3.799 -0.3294  0.5122  0.3319
   41SOL    HW1  308   0.485   2.261   3.812  0.2460  0.6310  3.4937
   41SOL    HW2  309   0.640   2.232   3.771 -0.7304  0.6674 -0.7476
   42SOL     OW  310   4.613   4.676   1.003  0.1187  0.0244  0.3344
   42SOL    HW1  311   4.615   4.737   0.924  1.2952  1.8270  1.6748
   42SOL    HW2  312   4.681   4.603   0.990  0.3377  0.3262 -0.2777
   43SOL     OW  313   2.521   4.816   4.709 -0.0011 -0.1784 -0.9475
   43SOL    HW1  314   2.577   4.877   4.765  0.2374 -1.6424  0.4524
   43SOL    HW2  315   2.580   4.756   4.655 -0.2396  0.6367 -2.1782
   44SOL     OW  316   1.973   2.650   1.583 -0.0638  0.0192 -0.0221
   44SOL    HW1  317   2.021   2.725   1.537  1.1303 -1.6771 -1.6779
   44SOL    HW2  318   2.023   2.624   1.665  2.6995 -2.4542 -2.2897
   45SOL     OW  319   2.337   1.430   0.593 -0.1612  0.3077  0.0454
   45SOL    HW1  320   2.334   1.465   0.499  1.0419 -0.3679 -0.2718
   45SOL    HW2  321   2.429   1.397   0.613 -0.8919 -1.4048  0.7865
   46SOL     OW  322   0.768   3.051   1.340 -0.2139 -0.1027 -0.2684
   46SOL    HW1  323   0.856   3.075   1.381 -0.3004  1.1750 -0.7681
   46SOL    HW2  324   0.781   2.976   1.275  1.1699  1.9886 -2.6290
   47SOL     OW  325   1.855   2.339   4.629 -0.5128 -0.0136 -0.3223
   47SOL    HW1  326   1.851   2.352   4.728  0.0304  0.0238 -0.3030
   47SOL    HW2  327   1.904   2.254   4.609  3.4044  2.0951 -0.6494
   48SOL     OW  328   4.901   4.793   2.768  0.0956 -0.1846  0.1698
   48SOL    HW1  329   4.922   4.798   2.670 -2.6285 -0.6763 -0.5483
   48SOL    HW2  330   4.957   4.723   2.811  1.0414 -0.2641 -1.1397
   49SOL     OW  331   3.518   1.779   2.653  0.6412  0.1838 -0.4854
   49SOL    HW1  332   3.548   1.696   2.607 -0.1833  0.1395 -0.9538
   49SOL    HW2  333   3.447   1.824   2.598  1.6475  1.6309 -0.6571
   50SOL     OW  334   4.434   2.926   1.534 -0.0850  0.4729 -0.2605
   50SOL    HW1  335   4.505   2.920   1.464 -1.5571 -1.3011 -1.7078
   50SOL    HW2  336   4.470   2.975   1.614  2.7475 -0.3647 -0.9058
   51SOL     OW  337   3.209   4.170   2.739 -0.6880 -0.1978  0.4417
   51SOL    HW1  338   3.115   4.202   2.742 -0.8911 -0.8396  1.5319
   51SOL    HW2  339   3.260   4.209   2.816 -0.6009 -1.4037  1.0210
   52SOL     OW  340   1.449   3.060   2.764  0.4415 -0.1844  0.1983
   52SOL    HW1  341   1.506   2.978   2.773 -1.2577 -1.6702 -1.5348
   52SOL    HW2  342   1.507   3.141   2.763  2.8504 -1.6759 -3.3332
   53SOL     OW  343   1.941   2.422   3.634 -0.7367  0.4181 -0.2520
   53SOL    HW1  344   1.856   2.466   3.604 -1.0961  0.1678  0.3682
   53SOL    HW2  345   1.929   2.322   3.630 -0.2120  0.3803 -0.8785
   54SOL     OW  346   1.982   2.746   3.935 -0.2670 -0.2982 -0.0892
   54SOL    HW1  347   2.046   2.810   3.978 -1.4397  1.1692 -0.4492
   54SOL    HW2  348   1.890   2.762   3.969 -1.2756  0.9639 -3.0792
   55SOL     OW  349   4.930   0.658   2.972 -0.2282 -0.3878 -0.3255
   55SOL    HW1  350   4.987   0.613   2.902 -0.5250 -0.4452 -0.5322
   55SOL    HW2  351   4.837   0.622   2.967 -0.1981 -0.5527  0.2540
   56SOL     OW  352   1.098   3.024   1.274  0.2330  0.0036 -0.0935
   56SOL    HW1  353   1.035   3.034   1.351 -0.3914  1.0186 -0.7198
   56SOL    HW2  354   1.102   2.928   1.247 -0.3841 -0.1957  0.4977
   57SOL     OW  355   2.552   2.498   2.632  0.6603 -0.0548 -0.3067
   57SOL    HW1  356   2.602   2.489   2.545  0.8587  0.9512 -0.3155
   57SOL    HW2  357   2.606   2.553   2.695  0.8761 -1.4433  0.7622
   58SOL     OW  358   4.398   2.147   2.270  0.5775  0.3091 -0.1031
   58SOL    HW1  359   4.448   2.229   2.295 -0.0445  0.1150  1.9909
   58SOL    HW2  360   4.301   2.170   2.256  0.6239  0.1289 -0.7453
   59SOL     OW  361   4.146   0.406   4.623 -0.2241  0.3698  0.0109
   59SOL    HW1  362   4.153   0.485   4.561 -1.5900  1.5808  1.3116
   59SOL    HW2  363   4.052   0.397   4.655  0.1117 -1.2454  0.6336
   60SOL     OW  364   3.078   0.974   2.716 -0.5520  0.0765  0.5822
   60SOL    HW1  365   3.024   0.958   2.799 -1.2522  0.0738  0.1331
   60SOL    HW2  366   3.073   0.893   2.657 -1.2706  0.6125 -0.1200
   61SOL     OW  367   2.951   0.817   3.672  0.1305 -0.0603 -0.3018
   61SOL    HW1  368   3.022   0.884   3.653 -2.0954  2.5665  0.0965
   61SOL    HW2  369   2.932   0.815   3.770 -1.3799  0.4265 -0.5683
   62SOL     OW  370   3.921   1.559   0.791  0.1932  0.1864  0.4384
   62SOL    HW1  371   3.855   1.583   0.720 -0.1897  1.8481  1.3050
   62SOL    HW2  372   3.876   1.503   0.861 -0.0781  0.5382  0.5522
   63SOL     OW  373   0.599   3.199   2.945  0.2243  0.4986 -0.1805
   63SOL    HW1  374   0.536   3.129   2.977 -0.1895 -0.6743 -3.2330
   63SOL    HW2  375   0.683   3.197   2.999  0.1013 -2.1790  0.0051
   64SOL     OW  376   2.011   3.881   2.597 -0.2354 -0.0526  0.0872
   64SOL    HW1  377   1.974   3.962   2.552  0.3500 -0.0268 -0.3596
   64SOL    HW2  378   2.043   3.905   2.688  1.4506  0.6175 -0.6341
   65SOL     OW  379   2.895   2.601   1.929 -0.1495 -0.2422  0.3373
   65SOL    HW1  380   2.906   2.564   2.021 -1.5656  2.3537  1.6578
   65SOL    HW2  381   2.802   2.636   1.918 -0.1134 -0.7626 -2.2232
   66SOL     OW  382   1.185   2.850   0.075 -0.2368 -0.1712  0.0674
   66SOL    HW1  383   1.235   2.832   5.156  0.6091 -1.2833  0.7646
   66SOL    HW2  384   1.209   2.941   0.108 -1.6873  0.8784 -1.5999
   67SOL     OW  385   4.574   4.419   3.539  0.6137  0.1484  0.4514
   67SOL    HW1  386   4.620   4.352   3.481  0.3952 -1.5613  2.1327
   67SOL    HW2  387   4.570   4.507   3.492  1.9149 -0.7069 -1.3963
   68SOL     OW  388   3.139   4.138   3.791  0.8126 -0.4988 -0.1707
   68SOL    HW1  389   3.074   4.082   3.844  0.2526 -1.5795 -1.9194
   68SOL    HW2  390   3.188   4.080   3.726  1.9252  0.6894 -0.4422
   69SOL     OW  391   2.144   3.466   2.968 -0.2215 -0.3925 -0.7410
   69SOL    HW1  392   2.210   3.474   2.894 -0.5844 -1.6807 -1.2459
   69SOL    HW2  393   2.179   3.512   3.050  1.2220 -0.8887 -1.0492
   70SOL     OW  394   2.910   0.752   3.172  0.0989  0.1637  0.4266
   70SOL    HW1  395   2.815   0.759   3.202  0.5895 -0.3813  2.2540
   70SOL    HW2  396   2.944   0.842   3.145 -0.6134  0.5597  0.8272
   71SOL     OW  397   4.019   1.432   5.122  0.1445 -0.0403 -0.2420
   71SOL    HW1  398   3.930   1.457   5.083  0.2382 -1.9174 -1.8273
   71SOL    HW2  399   4.009   1.416   0.055 -1.2862 -0.2258 -0.3946
   72SOL     OW  400   2.999   4.693   0.961  0.1155 -0.2197  0.3371
   72SOL    HW1  401   3.078   4.752   0.975 -0.2159  0.3968 -0.3594
   72SOL    HW2  402   2.975   4.648   1.048  3.1366 -2.9084 -0.0306
   73SOL     OW  403   0.388   1.094   2.864 -0.3727  0.5326  0.1118
   73SOL    HW1  404   0.469   1.151   2.855 -0.4239  0.7111  0.7256
   73SOL    HW2  405   0.353   1.071   2.773 -0.5410  1.7456 -0.1434
   74SOL     OW  406   2.888   2.030   1.669 -0.5282  0.1173 -0.6095
   74SOL    HW1  407   2.926   2.004   1.758 -1.5723  0.7146  0.0229
   74SOL    HW2  408   2.793   2.056   1.680 -0.3593  1.2754 -1.7253
   75SOL     OW  409   3.245   1.635   1.033  0.0735  0.0760  0.0810
   75SOL    HW1  410   3.172   1.664   1.095  0.8271 -0.7151  1.3855
   75SOL    HW2  411   3.294   1.557   1.074  1.0442 -0.0077 -1.1970
   76SOL     OW  412   3.790   1.651   0.578 -0.0785 -0.2950  0.3425
   76SOL    HW1  413   3.842   1.663   0.493 -1.6388  2.7455 -0.3473
   76SOL    HW2  414   3.702   1.609   0.558 -0.5793  0.7179  0.3679
   77SOL     OW  415   0.836   1.649   2.626  0.4827  0.1187  0.4334
   77SOL    HW1  416   0.907   1.607   2.683 -1.1721 -2.0869  0.9903
   77SOL    HW2  417   0.810   1.586   2.553 -1.2005  0.6732  0.5100
   78SOL     OW  418   3.796   2.719   2.576  0.1410 -0.2038 -0.1019
   78SOL    HW1  419   3.846   2.797   2.613 -0.2538 -0.0705  0.1626
   78SOL    HW2  420   3.713   2.704   2.630  1.0800 -1.9137  0.9621
   79SOL     OW  421   0.817   3.505   2.757  0.4284 -0.0995  0.1357
   79SOL    HW1  422   0.760   3.432   2.719  0.0511  0.0745  0.3602
   79SOL    HW2  423   0.888   3.466   2.815  1.0906 -0.3797 -0.8424
   80SOL     OW  424   2.689   3.051   0.987 -0.0903  0.2571 -0.0401
   80SOL    HW1  425   2.722   3.070   0.894  0.2724 -0.3965 -0.0481
   80SOL    HW2  426   2.605   2.998   0.983 -0.7679  1.3033 -0.0069
   81SOL     OW  427   0.283   2.104   3.577 -0.2428  0.1832  0.3433
   81SOL    HW1  428   0.271   2.109   3.676  0.1750  0.0125  0.4012
   81SOL    HW2  429   0.368   2.058   3.555 -1.0847 -1.2144 -0.1277
   82SOL     OW  430   0.843   4.638   3.014  0.4650  0.6323  0.2495
   82SOL    HW1  431   0.854   4.557   2.957 -0.1567  0.4820  0.3366
   82SOL    HW2  432   0.825   4.717   2.955  0.2068  0.5479  0.2151
   83SOL     OW  433   1.442   0.384   4.724  0.2045 -0.1882  0.3256
   83SOL    HW1  434   1.540   0.404   4.718  0.2985  0.1691  2.4163
   83SOL    HW2  435   1.428   0.285   4.715  0.8448 -0.3234  0.7688
   84SOL     OW  436   2.505   0.077   0.121  0.0812 -0.0232  0.2374
   84SOL    HW1  437   2.553   0.164   0.116  0.8231 -0.3767  1.0347
   84SOL    HW2  438   2.544   0.013   0.055 -1.2440  0.5817 -1.2191
   85SOL     OW  439   4.464   3.547   4.383  0.6001  0.3790  0.1909
   85SOL    HW1  440   4.560   3.533   4.357  1.1708  0.7040  1.9825
   85SOL    HW2  441   4.434   3.637   4.351  0.7542  0.1019 -0.7505
   86SOL     OW  442   4.163   3.057   3.908 -0.4359  0.0610  0.0266
   86SOL    HW1  443   4.130   3.113   3.984 -2.9774 -1.3656  0.0658
   86SOL    HW2  444   4.172   3.113   3.826  0.0084  1.1050  0.7637
   87SOL     OW  445   0.527   1.854   0.173 -0.2196  0.0125  0.5043
   87SOL    HW1  446   0.593   1.915   0.129  1.7770 -1.4002  1.4339
   87SOL    HW2  447   0.445   1.848   0.115  1.6575 -0.5856 -2.3182
   88SOL     OW  448   1.370   2.457   3.831  0.7641  0.1511  0.2294
   88SOL    HW1  449   1.355   2.520   3.755 -1.5465 -1.7178 -1.0025
   88SOL    HW2  450   1.440   2.390   3.806 -0.2304 -0.6664 -0.4562
   89SOL     OW  451   4.193   1.420   4.931  0.7089  0.2222  0.3996
   89SOL    HW1  452   4.245   1.335   4.936 -0.2809 -0.3496  2.7967
   89SOL    HW2  453   4.119   1.417   4.998  0.1538  2.6745 -0.0026
   90SOL     OW  454   4.898   4.367   1.625 -0.0439 -0.0150 -0.9500
   90SOL    HW1  455   4.893   4.316   1.711 -0.8847 -0.6671 -1.3714
   90SOL    HW2  456   4.969   4.327   1.567 -0.3698 -0.4056 -1.0825
   91SOL     OW  457   2.292   4.491   3.217 -0.0162  0.9525 -0.2317
   91SOL    HW1  458   2.322   4.428   3.289 -1.2085  1.1697  0.4975
   91SOL    HW2  459   2.363   4.499   3.147  0.8715  0.1647  0.5502
   92SOL     OW  460   0.785   3.942   4.138  0.3713  0.3425 -0.7966
   92SOL    HW1  461   0.853   3.868   4.133  0.3216  0.3468 -1.6472
   92SOL    HW2  462   0.696   3.903   4.159  0.5893  0.3148  0.1222
   93SOL     OW  463   2.606   4.728   2.493 -0.3366  0.7392  0.0345
   93SOL    HW1  464   2.659   4.812   2.490  0.0278  0.4848 -1.3171
   93SOL    HW2  465   2.509   4.750   2.503 -0.0402  1.1984  2.6722
   94SOL     OW  466   4.641   0.093   5.065  0.1797 -0.4595  0.2846
   94SOL    HW1  467   4.642   0.013   5.005 -1.8040  0.6557 -1.3543
   94SOL    HW2  468   4.549   0.104   5.104 -0.0185  1.7795 -0.6576
   95SOL     OW  469   4.819   1.948   4.875 -0.3424  0.0551  0.5004
   95SOL    HW1  470   4.741   1.988   4.923 -0.0004  0.8183  0.4337
   95SOL    HW2  471   4.897   2.010   4.880  0.7514 -1.3495  1.8719
   96SOL     OW  472   1.361   3.390   1.766  0.0906 -0.0177  0.1721
   96SOL    HW1  473   1.345   3.485   1.738  0.0550 -0.3981 -1.1388
   96SOL    HW2  474   1.457   3.366   1.751  0.1031 -0.1880  0.5166
   97SOL     OW  475   1.232   0.050   4.934  0.3960  0.3126  1.0107
   97SOL    HW1  476   1.152   0.002   4.898  1.2395  0.7649 -1.6811
   97SOL    HW2  477   1.214   0.080   5.027 -3.0198  1.3832  0.1426
   98SOL     OW  478   4.901   2.123   2.204 -0.0731 -0.3603 -0.4324
   98SOL    HW1  479   4.922   2.216   2.175 -2.0534 -0.0883 -1.1659
   98SOL    HW2  480   4.846   2.124   2.287  1.0362 -0.9539  0.3372
   99SOL     OW  481   0.055   1.384   0.836 -0.2667  0.1114  0.2982
   99SOL    HW1  482   0.014   1.330   0.909  1.1657 -1.5089 -0.0576
   99SOL    HW2  483   0.132   1.436   0.872 -2.0196  2.6058  0.8007
  100SOL     OW  484   0.698   4.021   2.292  0.0941  0.3979 -0.2302
  100SOL    HW1  485   0.711   4.118   2.273  0.1174  0.2433 -1.0390
  100SOL    HW2  486   0.641   4.010   2.373 -0.4760  1.0894 -0.5223
  101SOL     OW  487   0.947   0.121   4.897 -0.1688  0.1327  0.1463
  101SOL    HW1  488   0.974   0.152   4.988  0.9861  0.2675 -0.2296
  101SOL    HW2  489   0.984   0.183   4.828  0.4107 -0.9070 -0.5085
  102SOL     OW  490   1.008   1.981   2.508 -0.1245  0.4291  0.2626
  102SOL    HW1  491   0.974   2.074   2.493 -0.5211 -0.0127 -1.7927
  102SOL    HW2  492   0.991   1.925   2.427  0.2649 -1.4135  1.3940
  103SOL     OW  493   3.814   1.328   0.964  0.3013  0.3381  0.5126
  103SOL    HW1  494   3.823   1.245   0.909  0.6102 -0.1253  1.2362
  103SOL    HW2  495   3.723   1.367   0.951 -0.6030 -1.2624  1.6913
  104SOL     OW  496   1.930   5.078   5.046 -0.4413  0.2616  0.1562
  104SOL    HW1  497   1.925   5.122   5.135  0.9594  0.5967  0.0926
  104SOL    HW2  498   1.913   4.980   5.055 -0.0104  0.2469  0.8457
  105SOL     OW  499   3.500   2.147   1.326 -0.2062  0.3748 -0.0742
  105SOL    HW1  500   3.585   2.135   1.275  0.7254  0.5051  1.4074
  105SOL    HW2  501   3.452   2.060   1.332  1.5365 -0.5239  1.9975
  106SOL     OW  502   1.110   4.559   3.573  0.6782 -0.3513  0.0968
  106SOL    HW1  503   1.182   4.552   3.643 -1.9695  0.4909  3.1532
  106SOL    HW2  504   1.044   4.485   3.586 -0.6115  0.6335 -0.6042
  107SOL     OW  505   1.696   0.156   3.098 -0.6497  0.7144  0.3606
  107SOL    HW1  506   1.720   0.119   3.008 -1.6599 -0.6719  0.6254
  107SOL    HW2  507   1.672   0.253   3.089 -0.8445  0.5664 -0.8670
  108SOL     OW  508   4.691   4.159   5.086 -0.4071  0.4520 -0.2080
  108SOL    HW1  509   4.737   4.220   5.151 -0.3377 -1.9359  2.1416
  108SOL    HW2  510   4.741   4.072   5.081 -3.3915 -1.4687  0.8617
  109SOL     OW  511   4.378   3.366   4.035 -0.3572  0.1018  0.4117
  109SOL    HW1  512   4.284   3.337   4.056 -0.1912 -0.0873  0.8943
  109SOL    HW2  513   4.443   3.300   4.072 -0.0580 -0.3568 -0.9025
  110SOL     OW  514   1.881   1.570   0.536  0.4071  0.3116  0.4588
  110SOL    HW1  515   1.786   1.585   0.563  0.6776 -0.0952  1.7039
  110SOL    HW2  516   1.911   1.647   0.479 -1.5987 -1.0565 -2.7711
  111SOL     OW  517   3.267   1.264   2.195 -0.2408 -0.1852  0.0584
  111SOL    HW1  518   3.184   1.318   2.208  0.2561  0.2330  1.7327
  111SOL    HW2  519   3.278   1.244   2.098 -2.3305 -0.3378 -0.1991
  112SOL     OW  520   2.928   2.597   4.969  0.0166  0.2930 -0.1827
  112SOL    HW1  521   2.830   2.586   4.952  0.4638 -2.4985 -1.6529
  112SOL    HW2  522   2.973   2.622   4.884  0.9356 -2.2218 -0.5383
  113SOL     OW  523   1.987   4.026   4.572  0.5630 -0.1459 -0.1123
  113SOL    HW1  524   1.933   4.098   4.616  2.2994  1.4568 -0.4866
  113SOL    HW2  525   1.964   4.022   4.474  0.4778 -0.0953 -0.0945
  114SOL     OW  526   5.010   1.613   4.224  0.5194  0.4938  0.3998
  114SOL    HW1  527   5.028   1.689   4.287  0.0362 -0.0994  1.2712
  114SOL    HW2  528   4.985   1.531   4.276  2.5368 -0.7173 -0.4386
  115SOL     OW  529   4.332   4.632   3.902 -0.2183  0.2031  0.0067
  115SOL    HW1  530   4.342   4.565   3.828 -2.1854 -0.1122 -0.0225
  115SOL    HW2  531   4.277   4.593   3.976  1.5343  0.5965  1.5873
  116SOL     OW  532   3.010   4.545   3.968 -0.3878  0.3058 -0.8777
  116SOL    HW1  533   3.016   4.645   3.968  3.2267  0.2102 -1.7498
  116SOL    HW2  534   3.084   4.507   3.913 -1.0816 -2.9185  0.2088
  117SOL     OW  535   2.665   4.671   5.004 -0.1399 -0.7405 -0.1734
  117SOL    HW1  536   2.681   4.710   5.095  0.8766  0.5088 -0.8525
  117SOL    HW2  537   2.731   4.709   4.940 -1.2859 -1.0837 -1.5986
  118SOL     OW  538   0.651   4.547   1.669  0.1950 -0.0756  0.1670
  118SOL    HW1  539   0.680   4.452   1.676 -0.5315 -0.2501  1.2056
  118SOL    HW2  540   0.561   4.552   1.626 -0.3551  0.0047  1.2902
  119SOL     OW  541   5.055   3.859   4.606 -0.6239  0.3813 -0.1624
  119SOL    HW1  542   4.980   3.912   4.646 -3.4696 -1.3940 -2.6832
  119SOL    HW2  543   5.033   3.762   4.612  1.6029 -0.2223 -0.8734
  120SOL     OW  544   1.688   1.520   2.028  0.2245 -0.2124 -0.0507
  120SOL    HW1  545   1.718   1.505   2.122 -0.0319  1.8206  0.4218
  120SOL    HW2  546   1.588   1.528   2.026  0.1287 -1.4358 -0.7038
  121SOL     OW  547   1.973   3.130   2.345  0.2527 -0.7595 -0.1659
  121SOL    HW1  548   1.949   3.133   2.248 -0.8829  0.0439  0.1288
  121SOL    HW2  549   1.996   3.036   2.370  3.1517 -0.6280 -1.7852
  122SOL     OW  550   0.572   1.297   1.841 -0.2028  0.3774  0.3791
  122SOL    HW1  551   0.503   1.359   1.803 -1.7495 -0.6799  1.3324
  122SOL    HW2  552   0.603   1.331   1.930 -1.5174 -0.4716  1.1973
  123SOL     OW  553   2.535   1.772   4.276  0.4227 -0.5848  0.0868
  123SOL    HW1  554   2.571   1.802   4.188 -1.6669 -1.0154 -0.9788
  123SOL    HW2  555   2.457   1.828   4.302  0.3847 -1.1057  1.1829
  124SOL     OW  556   0.817   0.079   1.986  0.4116 -0.1782  0.1979
  124SOL    HW1  557   0.814   5.146   1.974 -1.4895 -0.0609 -0.6343
  124SOL    HW2  558   0.912   0.108   1.997  0.9124 -2.2250  1.9042
  125SOL     OW  559   1.282   2.713   0.315  0.2918  0.5212  0.2702
  125SOL    HW1  560   1.262   2.739   0.221  0.6489  1.6279  0.4860
  125SOL    HW2  561   1.205   2.739   0.374 -0.8276 -1.9353  0.0491
  126SOL     OW  562   2.352   2.355   1.571  0.4707 -0.3650 -0.0099
  126SOL    HW1  563   2.319   2.449   1.576  0.1726 -0.5126  0.8848
  126SOL    HW2  564   2.434   2.352   1.513 -0.5351  0.1477 -1.5098
  127SOL     OW  565   4.293   3.259   5.097  0.0140 -0.6789  0.0317
  127SOL    HW1  566   4.282   3.343   5.150 -0.1044  0.4744 -1.7367
  127SOL    HW2  567   4.274   3.180   5.155 -0.3326  0.5247  1.6162
  128SOL     OW  568   2.030   4.091   1.938 -0.1925  0.0024  0.4490
  128SOL    HW1  569   2.126   4.082   1.962 -0.4124 -0.3519  1.2282
  128SOL    HW2  570   2.014   4.053   1.847  0.6468  1.2953 -0.2730
  129SOL     OW  571   4.509   4.803   1.221  0.2123  0.2854 -0.2789
  129SOL    HW1  572   4.564   4.769   1.145 -0.9182 -0.3417 -0.8431
  129SOL    HW2  573   4.569   4.837   1.294  1.3048  1.3577 -1.6393
  130SOL     OW  574   4.337   3.482   0.333  0.2098 -0.6255  0.3061
  130SOL    HW1  575   4.255   3.432   0.303 -0.6011  1.6079 -1.5394
  130SOL    HW2  576   4.315   3.536   0.415  0.3957 -1.4436  0.9026
  131SOL     OW  577   2.551   1.946   2.004 -0.0986 -0.1344  0.1896
  131SOL    HW1  578   2.486   1.960   1.929  0.3244 -0.3019 -0.2155
  131SOL    HW2  579   2.610   1.869   1.982  0.0572 -0.1581  0.6830
  132SOL     OW  580   1.964   4.098   1.657  0.3435 -0.0359 -0.2563
  132SOL    HW1  581   1.964   4.175   1.594  0.9265 -0.5315 -0.8635
  132SOL    HW2  582   1.905   4.026   1.621  1.0740 -0.5232 -0.4985
  133SOL     OW  583   4.246   3.982   4.561  0.1045  0.0080 -0.0518
  133SOL    HW1  584   4.321   3.936   4.609 -0.9271 -1.7099  0.0144
  133SOL    HW2  585   4.187   3.913   4.518 -1.8739  1.2555  0.5479
  134SOL     OW  586   0.712   4.613   1.122  0.4230  0.2700  0.2931
  134SOL    HW1  587   0.731   4.551   1.198 -0.6750 -2.2586 -1.3402
  134SOL    HW2  588   0.698   4.706   1.157  0.0674 -0.7526  3.1353
  135SOL     OW  589   4.220   2.076   1.824  0.3931  0.0990  0.4333
  135SOL    HW1  590   4.214   1.996   1.884 -1.6353 -1.5235 -1.7656
  135SOL    HW2  591   4.137   2.084   1.770  1.4293  2.4906 -0.9846
  136SOL     OW  592   0.571   1.707   1.663  0.4253  0.2850  0.3870
  136SOL    HW1  593   0.663   1.670   1.654  0.4706  0.5953 -0.5424
  136SOL    HW2  594   0.555   1.776   1.591 -0.8053 -0.3578  0.0162
  137SOL     OW  595   2.234   2.218   3.510  0.1633  0.8228 -0.4935
  137SOL    HW1  596   2.262   2.125   3.487  1.6337  0.8902  0.8849
  137SOL    HW2  597   2.289   2.283   3.457  2.4408  0.9438  1.8385
  138SOL     OW  598   2.942   1.939   2.710 -0.2902 -0.2798 -0.1044
  138SOL    HW1  599   2.901   1.848   2.700  1.2404 -1.0521  0.3177
  138SOL    HW2  600   2.877   2.001   2.752 -0.5758 -1.8328  1.8947
  139SOL     OW  601   0.279   0.977   3.279 -0.3131  0.2540 -0.2787
  139SOL    HW1  602   0.229   1.024   3.351 -0.1201  1.7484 -1.0814
  139SOL    HW2  603   0.216   0.947   3.208 -0.4278 -0.6829  0.2006
  140SOL     OW  604   4.291   2.582   0.501  0.0238 -0.2604  0.5904
  140SOL    HW1  605   4.380   2.617   0.474  0.2921 -1.0424  0.4323
  140SOL    HW2  606   4.291   2.565   0.600  0.0454 -0.2210  0.5970
  141SOL     OW  607   2.461   3.140   3.771 -0.3099  0.3580  0.0311
  141SOL    HW1  608   2.430   3.221   3.820 -0.7061  0.2773 -0.0846
  141SOL    HW2  609   2.433   3.058   3.821 -0.2951  0.2843 -0.0810
  142SOL     OW  610   4.381   1.503   4.004 -0.1219 -0.2713  0.2294
  142SOL    HW1  611   4.401   1.431   4.071  0.6530  0.0228  0.3286
  142SOL    HW2  612   4.390   1.466   3.912 -1.9400 -0.8827  0.2504
  143SOL     OW  613   2.581   0.303   1.717  0.0269  0.2073 -0.1137
  143SOL    HW1  614   2.490   0.301   1.676  0.8146 -0.6363 -1.9450
  143SOL    HW2  615   2.650   0.297   1.645  1.5435  0.5851  1.2489
  144SOL     OW  616   0.736   1.439   4.279 -0.0179  0.0975  0.0782
  144SOL    HW1  617   0.806   1.496   4.322 -2.1044  1.5299  1.8079
  144SOL    HW2  618   0.690   1.492   4.207 -0.0425 -0.4361 -0.2993
  145SOL     OW  619   0.494   1.687   1.248 -0.4321  0.5159  0.1364
  145SOL    HW1  620   0.546   1.606   1.278  1.7876  2.5664  2.3666
  145SOL    HW2  621   0.400   1.681   1.283 -0.3371 -1.1060  0.1870
  146SOL     OW  622   4.831   3.715   2.599 -0.1588 -0.0710 -0.1614
  146SOL    HW1  623   4.873   3.670   2.520 -1.1832 -0.6257 -0.4018
  146SOL    HW2  624   4.899   3.773   2.643  0.6558 -0.3725 -0.9746
  147SOL     OW  625   3.910   0.151   0.289 -0.7609 -1.2430 -0.0993
  147SOL    HW1  626   3.886   0.139   0.193 -1.8859 -1.8881  0.2448
  147SOL    HW2  627   3.992   0.097   0.310  2.8944  2.8869 -1.8923
  148SOL     OW  628   2.439   0.965   0.131  0.6650  0.0470 -0.6015
  148SOL    HW1  629   2.438   0.871   0.098 -0.7797 -0.1364 -0.1107
  148SOL    HW2  630   2.492   0.971   0.216 -1.2141 -0.8489  0.7067
  149SOL     OW  631   3.138   3.225   5.129 -0.2284  0.1434 -0.1093
  149SOL    HW1  632   3.197   3.251   0.039  2.9862  1.8959 -2.9312
  149SOL    HW2  633   3.067   3.295   5.117 -0.6971 -0.0935  1.1163
  150SOL     OW  634   2.968   0.601   4.841  0.0149 -0.1504  0.0044
  150SOL    HW1  635   3.064   0.629   4.844  1.6476 -4.8559  2.1554
  150SOL    HW2  636   2.935   0.606   4.747  2.2836  1.7246 -0.7923
  151SOL     OW  637   3.969   2.686   1.852 -0.4586 -0.3056  0.1538
  151SOL    HW1  638   3.954   2.686   1.754  1.9369 -2.0805 -0.2940
  151SOL    HW2  639   3.907   2.621   1.896 -0.9495 -0.1281 -0.2631
  152SOL     OW  640   3.108   1.694   1.275  0.2238  0.2680  0.0841
  152SOL    HW1  641   3.134   1.674   1.369  0.7248  1.1880  0.1509
  152SOL    HW2  642   3.011   1.674   1.263  0.0382  0.6023  0.9363
  153SOL     OW  643   4.928   4.625   4.849  0.2861  0.3533 -0.2146
  153SOL    HW1  644   4.937   4.579   4.937 -0.2842  1.3292  0.3800
  153SOL    HW2  645   4.842   4.678   4.848  0.3126  0.4003 -1.3325
  154SOL     OW  646   0.442   3.967   2.837  0.1847  0.4721  0.0074
  154SOL    HW1  647   0.442   3.869   2.818  0.0064  0.2495  1.0643
  154SOL    HW2  648   0.526   3.990   2.887  0.5556  0.9922 -0.8379
  155SOL     OW  649   2.134   3.882   3.704 -0.4681  0.6441  0.0452
  155SOL    HW1  650   2.184   3.896   3.618  0.3353 -0.6712  0.2647
  155SOL    HW2  651   2.179   3.933   3.777  1.4675 -1.5623  0.5184
  156SOL     OW  652   4.219   3.548   2.171 -0.1805  0.8843 -0.1056
  156SOL    HW1  653   4.285   3.512   2.104 -0.2201  0.9819 -0.1979
  156SOL    HW2  654   4.173   3.472   2.217 -1.7831  0.7726 -1.7771
  157SOL     OW  655   4.945   2.590   4.982  0.1946  0.1539  0.3045
  157SOL    HW1  656   4.937   2.684   4.947  0.0922  0.4267  1.0390
  157SOL    HW2  657   4.970   2.593   5.078  1.2111 -0.5932  0.0771
  158SOL     OW  658   0.452   2.833   4.271 -0.5664  0.0813 -0.2636
  158SOL    HW1  659   0.501   2.879   4.198 -3.4980  1.4368 -1.5579
  158SOL    HW2  660   0.482   2.869   4.359 -0.5936  2.2831 -1.0935
  159SOL     OW  661   4.179   1.172   0.924  0.1883 -0.2101 -0.2995
  159SOL    HW1  662   4.256   1.217   0.970  0.9892 -0.9009 -0.9337
  159SOL    HW2  663   4.211   1.129   0.840 -1.3487  1.4964 -1.8422
  160SOL     OW  664   0.031   2.760   2.203 -0.2349  0.1849  0.5113
  160SOL    HW1  665   0.081   2.675   2.217  0.0179 -0.0055 -1.2798
  160SOL    HW2  666   0.054   2.798   2.113 -1.4903  1.3616  0.6478
  161SOL     OW  667   1.966   0.955   2.638 -0.2318  0.5341 -0.3162
  161SOL    HW1  668   1.974   0.877   2.576  2.6671  0.9623 -0.6145
  161SOL    HW2  669   1.948   0.922   2.731 -1.8907 -0.2524 -0.8596
  162SOL     OW  670   3.209   3.720   1.675 -0.0662 -0.4146 -0.0261
  162SOL    HW1  671   3.214   3.622   1.698 -0.6112 -0.2787  0.7268
  162SOL    HW2  672   3.296   3.750   1.638  0.5608 -0.8852  1.0158
  163SOL     OW  673   1.653   0.976   1.101 -0.0719  0.0824  0.2773
  163SOL    HW1  674   1.600   0.946   1.180  1.2690  0.7649  1.4733
  163SOL    HW2  675   1.732   1.028   1.131  0.0465  1.0547 -1.5657
  164SOL     OW  676   0.601   2.979   4.448 -0.3724 -0.7124  0.3680
  164SOL    HW1  677   0.701   2.979   4.438 -0.4292 -0.3577 -0.3008
  164SOL    HW2  678   0.576   2.939   4.536  0.2863 -2.4968 -0.2160
  165SOL     OW  679   0.199   1.357   1.275  0.2059  0.1863  0.1271
  165SOL    HW1  680   0.242   1.335   1.187  0.1983 -0.3624  0.2543
  165SOL    HW2  681   0.269   1.357   1.346 -0.0076 -0.7655  0.3446
  166SOL     OW  682   2.068   4.930   0.570 -0.0249  0.0515  0.6150
  166SOL    HW1  683   2.046   4.850   0.514  0.3577  0.3329  0.0552
  166SOL    HW2  684   2.056   5.013   0.516 -1.0826  0.4362  1.3909
  167SOL     OW  685   0.173   0.624   2.367 -0.7197  0.4728 -0.4467
  167SOL    HW1  686   0.188   0.555   2.437  0.4267  0.6095 -0.5354
  167SOL    HW2  687   0.108   0.692   2.400 -1.7643 -0.5592 -0.3087
  168SOL     OW  688   2.436   0.336   0.375  0.1802  0.2361 -0.2714
  168SOL    HW1  689   2.370   0.262   0.383  0.4134  0.1361  0.7833
  168SOL    HW2  690   2.512   0.307   0.317 -0.0916 -0.0751 -0.4769
  169SOL     OW  691   0.363   4.814   0.788 -0.0676  0.7789 -0.5544
  169SOL    HW1  692   0.462   4.825   0.791  0.0274  0.0789 -0.9226
  169SOL    HW2  693   0.324   4.874   0.719  0.1703  0.6141 -0.8343
  170SOL     OW  694   3.985   4.013   1.923  0.2771 -0.3574 -0.3151
  170SOL    HW1  695   3.893   3.982   1.944  0.1138  0.5203  0.3497
  170SOL    HW2  696   3.982   4.084   1.853  0.2142  1.1527  1.1483
  171SOL     OW  697   2.859   2.548   2.594  0.5662  0.7499 -0.0798
  171SOL    HW1  698   2.828   2.632   2.550  0.6997  0.9092  0.1284
  171SOL    HW2  699   2.879   2.566   2.690  0.3023  0.4078  0.0389
  172SOL     OW  700   0.739   4.440   0.706  0.8825  0.9344  0.1734
  172SOL    HW1  701   0.708   4.347   0.723  1.9868  1.0439  3.5077
  172SOL    HW2  702   0.705   4.471   0.617 -0.8884 -2.0164 -0.3036
  173SOL     OW  703   2.940   0.875   2.030  0.0431 -0.1296 -0.3337
  173SOL    HW1  704   2.983   0.882   2.121 -0.0911  0.6349 -0.3283
  173SOL    HW2  705   2.933   0.778   2.005 -0.7924 -0.4139  0.8885
  174SOL     OW  706   0.850   1.807   4.216 -0.2386 -0.1413 -0.1547
  174SOL    HW1  707   0.798   1.771   4.138  0.2033 -0.8042 -0.1471
  174SOL    HW2  708   0.835   1.905   4.223 -1.0235 -0.2286 -0.5136
  175SOL     OW  709   0.178   0.452   3.881  0.2843  0.1524 -0.1772
  175SOL    HW1  710   0.198   0.528   3.943 -0.8568  2.7845 -2.7912
  175SOL    HW2  711   0.079   0.439   3.876  0.4878 -2.2043  0.8863
  176SOL     OW  712   0.627   0.244   2.538 -0.0251 -0.3592  0.0803
  176SOL    HW1  713   0.617   0.188   2.455  1.0093 -1.7395  0.8428
  176SOL    HW2  714   0.601   0.338   2.518 -3.8816 -1.4133 -0.7572
  177SOL     OW  715   2.394   3.108   2.178 -0.0916  0.6782 -0.1611
  177SOL    HW1  716   2.310   3.138   2.133 -1.5202 -1.5454  0.8535
  177SOL    HW2  717   2.418   3.172   2.251 -1.9225  0.4514  0.6914
  178SOL     OW  718   0.729   4.952   2.014  0.1976 -0.5804 -0.0431
  178SOL    HW1  719   0.684   4.991   2.095  0.9858 -0.7200  0.4722
  178SOL    HW2  720   0.660   4.920   1.950 -0.4449  0.0412  0.3287
  179SOL     OW  721   4.804   3.222   5.086 -0.2874  0.2725 -0.4767
  179SOL    HW1  722   4.833   3.310   5.124 -0.9793 -0.4186  1.8015
  179SOL    HW2  723   4.716   3.233   5.040  0.4875  1.0955 -1.8379
  180SOL     OW  724   2.191   1.429   1.954  0.3561  0.2851 -0.7512
  180SOL    HW1  725   2.111   1.399   1.903  1.1673 -0.5150 -1.5738
  180SOL    HW2  726   2.250   1.485   1.895  0.7270  0.3252 -0.3541
  181SOL     OW  727   2.874   2.696   2.888  0.5515  0.4792 -0.1813
  181SOL    HW1  728   2.961   2.734   2.920 -0.4744  2.0516  0.8451
  181SOL    HW2  729   2.817   2.769   2.852 -0.0874 -0.6472 -1.5449
  182SOL     OW  730   2.418   1.262   3.794 -0.0081 -0.0844  0.2754
  182SOL    HW1  731   2.482   1.219   3.857  0.5397  0.2205 -0.0643
  182SOL    HW2  732   2.340   1.299   3.845  0.3745  0.0649  0.7621
  183SOL     OW  733   0.036   1.600   5.070 -0.0766 -0.1553 -0.7180
  183SOL    HW1  734   0.123   1.551   5.079 -0.3002 -0.1659  2.2733
  183SOL    HW2  735   5.130   1.536   5.043  0.3081 -0.7026 -0.4511
  184SOL     OW  736   1.509   4.898   0.225 -0.2904  0.4481  0.4157
  184SOL    HW1  737   1.427   4.861   0.269 -0.3703 -0.8204 -0.7106
  184SOL    HW2  738   1.526   4.991   0.257 -0.7688 -0.1295  2.5095
  185SOL     OW  739   3.542   4.019   3.624 -0.5012 -0.0366 -0.3496
  185SOL    HW1  740   3.477   4.021   3.700  2.2980  0.1255  2.2491
  185SOL    HW2  741   3.537   4.105   3.574 -2.6018 -0.2515 -0.6074
  186SOL     OW  742   2.358   1.370   4.122  0.0162  0.3093  0.0052
  186SOL    HW1  743   2.423   1.419   4.063  0.4286 -0.3619 -0.1183
  186SOL    HW2  744   2.391   1.372   4.216 -0.1377  0.5517  0.0540
  187SOL     OW  745   1.266   1.055   1.331 -0.1924 -0.3979 -0.0969
  187SOL    HW1  746   1.300   0.961   1.331 -2.0313 -1.1240 -1.5458
  187SOL    HW2  747   1.325   1.111   1.274  0.1068 -1.0184 -0.4079
  188SOL     OW  748   0.971   2.229   3.209 -0.5893 -0.4757 -0.6042
  188SOL    HW1  749   1.061   2.267   3.187 -0.9480  0.0027 -1.2883
  188SOL    HW2  750   0.932   2.279   3.287  0.6875 -2.1800  1.2040
  189SOL     OW  751   1.031   4.591   4.254 -0.0451  0.2104  0.0523
  189SOL    HW1  752   1.098   4.661   4.232  1.0692 -0.2169  1.8486
  189SOL    HW2  753   1.065   4.536   4.332 -0.8209 -2.3442 -1.3003
  190SOL     OW  754   4.849   2.007   1.569 -0.0001  0.5923  0.2075
  190SOL    HW1  755   4.779   1.937   1.561  0.9119 -0.3203  0.1021
  190SOL    HW2  756   4.840   2.072   1.493 -0.2292  0.0390 -0.2424
  191SOL     OW  757   1.179   2.528   2.868  0.0048  0.1442  0.1843
  191SOL    HW1  758   1.082   2.507   2.875  0.1965 -0.6541  0.5613
  191SOL    HW2  759   1.191   2.620   2.830 -0.9053  0.5509  0.8490
  192SOL     OW  760   5.026   4.910   4.440  0.2246  0.4179  0.0510
  192SOL    HW1  761   4.983   4.820   4.453 -4.3895  2.1909 -0.9103
  192SOL    HW2  762   4.998   4.971   4.514  1.7442  1.5916 -0.2919
  193SOL     OW  763   4.431   1.138   0.471  0.2077 -0.3081 -0.1806
  193SOL    HW1  764   4.443   1.039   0.482  0.1097 -0.4314 -1.1318
  193SOL    HW2  765   4.498   1.172   0.404 -2.1870 -0.3887 -2.7894
  194SOL     OW  766   2.714   0.985   0.328 -0.6515 -0.0916 -0.2658
  194SOL    HW1  767   2.771   1.053   0.283 -0.7458  0.0581 -0.1591
  194SOL    HW2  768   2.682   1.021   0.416 -0.2022 -0.5082  0.0676
  195SOL     OW  769   4.271   1.045   2.131 -0.4006  0.2320  0.1499
  195SOL    HW1  770   4.181   1.022   2.167 -2.9210  0.2629 -5.1008
  195SOL    HW2  771   4.299   0.975   2.064  3.2331  0.6237  1.0372
  196SOL     OW  772   0.508   3.942   0.624 -0.1391  0.1464  0.3108
  196SOL    HW1  773   0.493   3.864   0.563 -2.2585  0.1224  0.7745
  196SOL    HW2  774   0.497   3.912   0.719 -0.4947  0.9078  0.5179
  197SOL     OW  775   3.909   2.379   0.415  0.4333  0.1387 -0.0190
  197SOL    HW1  776   4.008   2.367   0.410  0.2629 -1.3141 -0.6685
  197SOL    HW2  777   3.868   2.358   0.326 -0.4517  0.8243  0.2091
  198SOL     OW  778   1.180   3.294   3.199  0.0619  0.2951 -0.6786
  198SOL    HW1  779   1.115   3.237   3.149 -0.5247 -0.3230  0.7308
  198SOL    HW2  780   1.192   3.381   3.152 -2.3474  0.7236 -0.6276
  199SOL     OW  781   3.973   1.297   1.184  0.1567  0.0966  0.4798
  199SOL    HW1  782   4.001   1.202   1.194  0.8523  0.1810 -0.5360
  199SOL    HW2  783   3.917   1.307   1.102 -1.1185  0.3270  1.3385
  200SOL     OW  784   0.457   0.991   4.215  0.5964  0.5748  0.3544
  200SOL    HW1  785   0.515   1.018   4.138  1.0676 -1.4759 -0.0716
  200SOL    HW2  786   0.370   1.040   4.210  1.1268  1.4497 -0.7193
  201SOL     OW  787   0.836   4.248   1.930  0.9177  0.2964 -0.0548
  201SOL    HW1  788   0.789   4.274   1.846  0.0431 -0.4529  0.1871
  201SOL    HW2  789   0.854   4.150   1.930  0.3257  0.1706  0.8920
  202SOL     OW  790   1.210   4.770   4.181 -0.2305  0.1768 -0.4221
  202SOL    HW1  791   1.240   4.842   4.118 -0.8527 -0.4366 -1.4449
  202SOL    HW2  792   1.290   4.719   4.213  0.0786  0.3297 -0.9321
  203SOL     OW  793   3.945   2.500   0.916  0.3635  0.3895  0.1603
  203SOL    HW1  794   3.864   2.526   0.864  0.0291  2.8765  1.7765
  203SOL    HW2  795   3.929   2.412   0.961 -0.7152 -0.0083 -0.9379
  204SOL     OW  796   2.660   0.065   4.053  0.0895  0.1160 -0.7285
  204SOL    HW1  797   2.753   0.094   4.075  0.1097 -0.6590  0.2460
  204SOL    HW2  798   2.598   0.093   4.126 -0.2009 -0.6100 -0.6928
  205SOL     OW  799   3.758   3.984   3.458  0.2561  0.4346  0.0070
  205SOL    HW1  800   3.735   3.963   3.363 -0.7052  0.2167  0.2686
  205SOL    HW2  801   3.678   3.965   3.516  1.6239 -2.0724  1.2416
  206SOL     OW  802   1.132   3.810   1.892  0.2044 -0.7103  0.1721
  206SOL    HW1  803   1.184   3.798   1.807  0.7950  0.9095  0.2787
  206SOL    HW2  804   1.193   3.797   1.970  0.3591  0.7186  0.3030
  207SOL     OW  805   0.909   2.570   2.240  0.1506 -0.5197  0.7668
  207SOL    HW1  806   1.005   2.541   2.240  0.3845  0.2234  0.7467
  207SOL    HW2  807   0.903   2.661   2.281 -0.5336 -0.5022  0.6272
  208SOL     OW  808   4.310   3.665   0.526  0.3904  0.5731  0.2720
  208SOL    HW1  809   4.253   3.746   0.536 -1.2131 -0.4260 -0.3917
  208SOL    HW2  810   4.389   3.672   0.586 -0.1501  2.2411  0.8364
  209SOL     OW  811   1.218   1.376   5.105 -0.0440  0.3995  0.4675
  209SOL    HW1  812   1.251   1.325   5.025  1.5420  2.6796 -0.4308
  209SOL    HW2  813   1.145   1.438   5.076 -0.2836  0.3918  1.0458
  210SOL     OW  814   1.605   1.811   0.894  0.1554  0.0620  0.3044
  210SOL    HW1  815   1.620   1.861   0.809  1.1916 -0.5848  0.0982
  210SOL    HW2  816   1.552   1.869   0.957 -0.2318  0.7132 -0.6023
  211SOL     OW  817   4.428   4.452   1.559  0.1133  0.5525  0.4277
  211SOL    HW1  818   4.387   4.524   1.503 -0.1626  0.1391  0.0852
  211SOL    HW2  819   4.512   4.419   1.515 -0.2549  0.0321  0.1069
  212SOL     OW  820   0.551   3.123   2.668  0.2353 -0.1471  0.1625
  212SOL    HW1  821   0.456   3.113   2.696 -0.1189  0.2797 -0.8650
  212SOL    HW2  822   0.611   3.095   2.744 -0.6940 -1.2173  0.5287
  213SOL     OW  823   2.166   3.618   0.394 -0.0389  0.4875  0.2340
  213SOL    HW1  824   2.077   3.663   0.390  0.2983  1.4228  2.0489
  213SOL    HW2  825   2.207   3.617   0.303 -1.1221  1.6836 -0.3002
  214SOL     OW  826   0.426   5.129   4.641 -0.5499 -0.0733 -0.0225
  214SOL    HW1  827   0.396   5.034   4.645 -3.7497  0.8298  2.4376
  214SOL    HW2  828   0.466   5.156   4.729  0.2556  0.8912 -0.6595
  215SOL     OW  829   0.719   3.405   4.223 -0.9071  0.0703  0.0144
  215SOL    HW1  830   0.645   3.341   4.244 -1.0857  0.4133  0.4325
  215SOL    HW2  831   0.805   3.369   4.258 -0.6701 -0.8616 -1.4188
  216SOL     OW  832   4.488   5.047   3.235  0.1512  0.0012 -1.2846
  216SOL    HW1  833   4.481   4.955   3.196 -1.8812 -0.0792 -0.8243
  216SOL    HW2  834   4.403   5.096   3.221 -0.0372  0.6015  1.4354
  217SOL     OW  835   2.541   4.725   1.379 -0.2362  0.1563  0.1600
  217SOL    HW1  836   2.476   4.655   1.350  0.3427 -0.6817  0.8444
  217SOL    HW2  837   2.583   4.766   1.298 -0.0525 -0.7953 -0.2428
  218SOL     OW  838   2.902   1.979   1.398 -0.1428  0.4487  0.1787
  218SOL    HW1  839   2.934   2.067   1.363 -0.7948  0.7872  0.4182
  218SOL    HW2  840   2.888   1.986   1.497 -1.3626  0.4576  0.0286
  219SOL     OW  841   4.982   1.066   4.281  0.6287 -0.4769  0.0577
  219SOL    HW1  842   5.080   1.053   4.297  0.6742  0.1621  0.3309
  219SOL    HW2  843   4.930   1.024   4.355  0.6670 -1.4123 -0.4403
  220SOL     OW  844   1.672   1.943   2.338 -0.4512 -0.1072  0.4125
  220SOL    HW1  845   1.605   1.948   2.264 -1.1598 -0.6206  1.0130
  220SOL    HW2  846   1.764   1.947   2.298 -0.8071  1.9595 -0.3100
  221SOL     OW  847   2.240   4.142   4.557 -0.3005  0.4958  0.0223
  221SOL    HW1  848   2.140   4.136   4.548 -0.3008 -0.0615  0.3024
  221SOL    HW2  849   2.269   4.088   4.636  0.1877  0.9848  0.1809
  222SOL     OW  850   5.148   1.811   4.467  0.6250  0.4272 -0.2870
  222SOL    HW1  851   5.129   1.905   4.441 -0.4796  0.0154 -1.0230
  222SOL    HW2  852   5.084   1.782   4.538  2.7515  1.0976  2.0619
  223SOL     OW  853   2.363   0.591   1.058 -0.1718 -0.0913 -0.4641
  223SOL    HW1  854   2.394   0.576   0.964 -0.4852  1.9423 -0.9310
  223SOL    HW2  855   2.386   0.684   1.087  0.0394 -0.7110  1.5453
  224SOL     OW  856   1.308   3.779   0.616 -0.3368 -0.5113 -0.1479
  224SOL    HW1  857   1.240   3.774   0.689 -0.8669  0.8301 -0.5155
  224SOL    HW2  858   1.285   3.711   0.546 -0.6018 -0.8888  0.2978
  225SOL     OW  859   2.367   2.060   4.989 -0.3236 -0.3219  0.0994
  225SOL    HW1  860   2.302   2.003   5.040 -0.9477  1.2527  1.1119
  225SOL    HW2  861   2.334   2.154   4.987  0.7000  0.0378 -1.5357
  226SOL     OW  862   4.191   0.895   3.602  0.5701  0.2704 -0.2645
  226SOL    HW1  863   4.284   0.864   3.583 -0.1035 -0.7587 -2.0504
  226SOL    HW2  864   4.160   0.956   3.529 -0.5465 -0.3010 -0.2892
  227SOL     OW  865   3.078   1.366   3.119 -0.2813 -0.4699 -0.3274
  227SOL    HW1  866   3.073   1.405   3.211  0.1541 -0.9256 -0.1007
  227SOL    HW2  867   2.987   1.360   3.079 -0.8845 -2.9108  1.2095
  228SOL     OW  868   0.088   1.451   0.552  0.5962 -0.3708 -1.0593
  228SOL    HW1  869   0.047   1.405   0.473  1.2324 -1.4205 -0.8008
  228SOL    HW2  870   0.025   1.447   0.629  1.4132 -2.6735 -0.4306
  229SOL     OW  871   5.078   1.072   0.408  0.6464 -0.0349  0.6076
  229SOL    HW1  872   5.102   1.150   0.351  1.3475 -1.2163 -0.7783
  229SOL    HW2  873   5.080   1.099   0.504  1.7805  1.4082  0.2133
  230SOL     OW  874   4.883   1.038   0.185 -0.3802 -0.1730  0.1303
  230SOL    HW1  875   4.978   1.054   0.158 -0.5126 -0.1452 -0.3294
  230SOL    HW2  876   4.866   1.081   0.274 -0.4450  1.3535 -0.6044
  231SOL     OW  877   0.722   5.073   0.708 -0.4507 -0.4448  0.6005
  231SOL    HW1  878   0.699   5.163   0.746 -1.9788 -0.5217 -0.0580
  231SOL    HW2  879   0.818   5.052   0.727  0.2466  1.7851 -0.1369
  232SOL     OW  880   2.156   2.942   0.755  0.2374  0.2939 -0.1098
  232SOL    HW1  881   2.109   2.980   0.676  0.1295  2.5573  0.9773
  232SOL    HW2  882   2.120   2.851   0.775 -0.3032  0.0186 -2.1213
  233SOL     OW  883   3.199   3.152   3.345 -0.0543 -0.0620  0.4731
  233SOL    HW1  884   3.212   3.247   3.317 -1.9746 -0.1294 -0.8337
  233SOL    HW2  885   3.160   3.149   3.437  1.5239  0.3337  1.1847
  234SOL     OW  886   4.354   1.161   2.475 -0.2452 -0.6671 -0.5413
  234SOL    HW1  887   4.257   1.162   2.452 -0.3730  0.1619  0.0052
  234SOL    HW2  888   4.365   1.155   2.574  0.2240  0.9933 -0.4675
  235SOL     OW  889   2.553   1.356   3.571  0.6688  0.4511 -0.0119
  235SOL    HW1  890   2.641   1.335   3.615  0.1531 -2.2539 -0.0725
  235SOL    HW2  891   2.479   1.335   3.635  0.0292  0.9080 -0.6004
  236SOL     OW  892   4.374   1.375   0.596  0.4924  0.1814 -0.3885
  236SOL    HW1  893   4.355   1.289   0.548  0.0676  0.5668 -0.9295
  236SOL    HW2  894   4.291   1.431   0.599  0.8026  0.6414 -0.1840
  237SOL     OW  895   4.626   0.458   0.667 -0.7506  0.0333  0.4248
  237SOL    HW1  896   4.633   0.497   0.575 -0.7319  2.0508  1.2332
  237SOL    HW2  897   4.700   0.392   0.680 -1.0036 -0.6071 -1.1315
  238SOL     OW  898   4.145   3.824   3.265 -0.5664  0.2380 -0.7056
  238SOL    HW1  899   4.190   3.835   3.176  0.7433 -1.0007 -0.2356
  238SOL    HW2  900   4.102   3.734   3.269 -0.1874  0.0855  0.0885
  239SOL     OW  901   3.191   4.767   0.347  0.5212  0.4062 -0.2895
  239SOL    HW1  902   3.258   4.762   0.420 -0.2332  1.9364  0.5625
  239SOL    HW2  903   3.106   4.806   0.383  0.3738  1.9430 -2.1163
  240SOL     OW  904   0.871   5.084   0.989 -0.0786  0.0164  0.4711
  240SOL    HW1  905   0.782   5.051   1.020 -0.7611  1.6924  0.3531
  240SOL    HW2  906   0.876   0.017   1.000  1.8055 -0.0511  0.5375
  241SOL     OW  907   1.162   5.159   4.599 -0.2288  0.3560  0.0296
  241SOL    HW1  908   1.201   5.068   4.588 -1.1327 -0.2031  1.2986
  241SOL    HW2  909   1.063   5.153   4.605 -0.4790  1.6359 -1.8548
  242SOL     OW  910   0.802   3.365   3.766  0.1632  0.2433 -0.4531
  242SOL    HW1  911   0.901   3.380   3.766  0.5541 -2.0345 -0.3408
  242SOL    HW2  912   0.766   3.384   3.675  0.5500  1.7835 -0.3189
  243SOL     OW  913   0.381   3.715   4.325  0.7476  0.4236 -0.1060
  243SOL    HW1  914   0.355   3.723   4.421 -0.3507  1.0709 -0.4372
  243SOL    HW2  915   0.428   3.799   4.296  0.5938  0.4564 -0.2663
  244SOL     OW  916   0.647   0.509   1.301  0.3845 -0.0232 -0.1257
  244SOL    HW1  917   0.708   0.534   1.225  0.6861 -0.5502 -0.0662
  244SOL    HW2  918   0.638   0.587   1.363 -0.0811  0.5035 -0.8392
  245SOL     OW  919   2.694   2.935   0.320  0.0222 -0.1252 -0.4501
  245SOL    HW1  920   2.636   2.912   0.242 -1.6608  0.8102  0.4768
  245SOL    HW2  921   2.654   3.011   0.370  1.1056 -0.6396  1.2779
  246SOL     OW  922   3.524   1.427   1.925 -0.0350 -0.5064 -0.3116
  246SOL    HW1  923   3.600   1.463   1.979 -1.6573  0.4114  1.4811
  246SOL    HW2  924   3.529   1.327   1.923  1.6037 -0.4440 -0.8760
  247SOL     OW  925   1.549   4.152   0.562  0.0577  0.3802  0.5262
  247SOL    HW1  926   1.638   4.179   0.526  0.0346  1.6760  1.3863
  247SOL    HW2  927   1.520   4.067   0.518  1.4804  0.2026 -0.1283
  248SOL     OW  928   4.467   2.443   2.077 -0.6324 -0.2673 -0.0573
  248SOL    HW1  929   4.403   2.391   2.021 -0.7042 -0.9192  0.6080
  248SOL    HW2  930   4.441   2.540   2.078 -1.3226 -0.4497 -0.1789
  249SOL     OW  931   4.601   3.338   2.131  0.2634  0.1008  0.6238
  249SOL    HW1  932   4.600   3.418   2.191 -0.9214  0.0617  0.6802
  249SOL    HW2  933   4.668   3.272   2.164 -1.5806 -0.7210  2.9785
  250SOL     OW  934   3.006   3.375   4.058 -0.7132  0.1045 -0.1004
  250SOL    HW1  935   3.095   3.419   4.047  0.1714 -1.4937  0.2357
  250SOL    HW2  936   2.938   3.423   4.004  0.7410  0.2784 -1.8736
  251SOL     OW  937   0.566   4.266   4.296  0.1886 -0.0811  0.0676
  251SOL    HW1  938   0.507   4.251   4.376 -0.2189 -2.8377 -0.6347
  251SOL    HW2  939   0.661   4.272   4.326  0.0097 -0.6858  0.8117
  252SOL     OW  940   3.482   1.088   1.644  0.4891  0.5562 -0.2026
  252SOL    HW1  941   3.557   1.032   1.609 -0.4869 -2.4525  2.0652
  252SOL    HW2  942   3.397   1.065   1.597  0.1094  0.1719  0.6332
  253SOL     OW  943   5.120   4.915   1.111 -0.5458 -0.5756 -0.3311
  253SOL    HW1  944   5.095   4.915   1.013 -1.0816 -1.4705 -0.2079
  253SOL    HW2  945   5.074   4.991   1.156 -0.3598 -0.2016 -0.7629
  254SOL     OW  946   2.009   4.875   4.187  0.7245 -0.0557  0.0815
  254SOL    HW1  947   2.021   4.933   4.106  0.7534  0.1377  0.2224
  254SOL    HW2  948   1.929   4.906   4.238  0.6271 -0.2643  0.0537
  255SOL     OW  949   0.924   3.159   5.124  0.1711  0.1542  0.3761
  255SOL    HW1  950   0.834   3.134   5.159  0.4898  0.1970  1.2490
  255SOL    HW2  951   0.988   3.170   0.034  1.3138 -1.4383 -0.2833
  256SOL     OW  952   0.959   0.434   0.948  0.1041 -0.5420 -0.3665
  256SOL    HW1  953   1.039   0.374   0.954  2.2278  2.0055 -1.2153
  256SOL    HW2  954   0.959   0.480   0.859 -0.9427  1.3172  0.5397
  257SOL     OW  955   1.723   0.018   2.875  0.4075  0.6027 -0.0126
  257SOL    HW1  956   1.650   5.149   2.817 -0.4444 -0.3773  1.5656
  257SOL    HW2  957   1.768   5.107   2.921  1.7313  1.2695 -0.1457
  258SOL     OW  958   3.374   4.274   1.574  0.3261  0.8343  0.0099
  258SOL    HW1  959   3.460   4.307   1.614  1.0090 -0.2820 -0.4870
  258SOL    HW2  960   3.301   4.280   1.642  1.3599 -0.6179  1.3288
  259SOL     OW  961   2.028   1.159   4.235 -0.2463 -0.4106 -0.7569
  259SOL    HW1  962   1.937   1.126   4.260  0.3438  0.0947  2.5620
  259SOL    HW2  963   2.020   1.250   4.193 -1.2688  0.0745  0.4026
  260SOL     OW  964   4.428   1.795   0.530  0.0047 -0.1503 -0.8229
  260SOL    HW1  965   4.447   1.859   0.605  0.3644 -1.8896  0.6496
  260SOL    HW2  966   4.452   1.837   0.443  1.9316  1.0541  0.2210
  261SOL     OW  967   2.692   0.808   0.652  0.3844  0.7126 -0.0249
  261SOL    HW1  968   2.696   0.908   0.652 -0.2597  0.7400  0.6448
  261SOL    HW2  969   2.778   0.772   0.615  1.4743  1.4791  1.6464
  262SOL     OW  970   3.999   2.675   1.572 -0.7341 -0.1108  0.6134
  262SOL    HW1  971   3.973   2.614   1.497  0.9739 -0.7228  0.4703
  262SOL    HW2  972   4.034   2.761   1.533 -0.8202 -0.0168  0.7441
  263SOL     OW  973   1.296   2.309   1.476  0.3207  0.2246  0.8607
  263SOL    HW1  974   1.394   2.320   1.489  0.2050  1.1261  1.0401
  263SOL    HW2  975   1.266   2.224   1.518  1.1035 -0.3195  0.3538
  264SOL     OW  976   3.302   0.644   3.651 -0.3597  0.4500 -0.4896
  264SOL    HW1  977   3.349   0.725   3.685 -0.9919  1.1672 -1.2948
  264SOL    HW2  978   3.346   0.562   3.688  0.3989  1.1466  0.1850
  265SOL     OW  979   2.802   3.796   3.963 -0.4385  0.4270 -0.7981
  265SOL    HW1  980   2.777   3.701   3.984  0.0908 -0.0661 -2.2416
  265SOL    HW2  981   2.777   3.816   3.868  1.7018  0.9266 -1.2929
  266SOL     OW  982   0.843   1.552   3.818 -0.4501 -0.0787  0.3444
  266SOL    HW1  983   0.924   1.529   3.872  0.0525  0.3838 -0.1970
  266SOL    HW2  984   0.812   1.471   3.767 -0.4394 -0.3001  0.6841
  267SOL     OW  985   0.029   3.459   3.206  0.5291 -0.0052 -0.2465
  267SOL    HW1  986   5.156   3.469   3.114 -2.6208 -1.0430  0.8120
  267SOL    HW2  987   0.013   3.544   3.257 -1.2866 -0.7087  0.4429
  268SOL     OW  988   1.573   5.058   2.704  0.8308 -0.2061  0.0469
  268SOL    HW1  989   1.608   5.028   2.616 -0.8264  0.9010 -1.0475
  268SOL    HW2  990   1.541   4.979   2.756 -0.2323 -0.7181 -1.3056
  269SOL     OW  991   2.889   2.255   1.967  0.0331  0.3263 -0.2166
  269SOL    HW1  992   2.919   2.281   1.875  0.9058 -0.2892 -0.1186
  269SOL    HW2  993   2.943   2.306   2.035  0.0012  0.1264 -0.0424
  270SOL     OW  994   3.265   2.487   0.299 -0.0701  0.0596 -0.0975
  270SOL    HW1  995   3.252   2.453   0.393 -0.7125  1.5680  0.3830
  270SOL    HW2  996   3.195   2.447   0.240 -0.4173  0.0430  0.3178
  271SOL     OW  997   5.097   0.343   2.984 -0.4263 -0.5997 -0.4214
  271SOL    HW1  998   5.084   0.406   2.907  0.2516 -0.6402 -0.5762
  271SOL    HW2  999   0.028   0.340   3.008 -0.6303 -0.5934  0.4356
  272SOL     OW 1000   0.865   5.043   1.637  0.0976 -0.3119  0.1916
  272SOL    HW1 1001   0.826   4.957   1.605 -0.2553 -1.1555  2.6760
  272SOL    HW2 1002   0.796   5.116   1.630 -0.7950 -1.0245  1.2841
  273SOL     OW 1003   3.060   3.016   2.843  0.6917 -0.3248  0.1804
  273SOL    HW1 1004   3.038   2.996   2.747  0.0059  1.5374 -0.0829
  273SOL    HW2 1005   3.117   3.098   2.847  0.2497 -0.0677  1.3997
  274SOL     OW 1006   0.980   3.471   4.890 -0.6745  0.4955  0.2707
  274SOL    HW1 1007   0.941   3.518   4.970 -1.0905  0.0043  0.3646
  274SOL    HW2 1008   0.923   3.392   4.868 -0.8538  0.9094 -0.8246
  275SOL     OW 1009   3.640   2.157   0.364 -0.5348 -0.1292  0.0311
  275SOL    HW1 1010   3.644   2.226   0.437 -0.1119 -0.8358  0.6913
  275SOL    HW2 1011   3.730   2.149   0.321  0.3628 -2.4965  2.1008
  276SOL     OW 1012   4.279   3.638   0.849 -0.4201  0.3015 -0.7225
  276SOL    HW1 1013   4.306   3.607   0.758  0.4944 -1.2304  0.0213
  276SOL    HW2 1014   4.320   3.728   0.867  2.3532 -0.9045 -0.5517
  277SOL     OW 1015   0.496   1.267   0.634  0.4992  0.4826  0.5970
  277SOL    HW1 1016   0.567   1.197   0.632  0.2085  0.1744  0.8290
  277SOL    HW2 1017   0.409   1.228   0.603  0.4678  0.9048  0.1321
  278SOL     OW 1018   1.302   3.529   2.147  0.3530  0.1923  0.1727
  278SOL    HW1 1019   1.261   3.480   2.070  1.3239 -0.5234  0.0901
  278SOL    HW2 1020   1.312   3.626   2.123 -0.7208  0.2655 -0.0208
  279SOL     OW 1021   1.530   0.553   3.716 -0.0303  0.4949 -0.1339
  279SOL    HW1 1022   1.629   0.566   3.716  0.1419 -0.6338  0.8076
  279SOL    HW2 1023   1.507   0.468   3.669 -0.4771  0.3288  0.3732
  280SOL     OW 1024   1.673   2.510   3.606 -0.1014 -0.2428 -0.2611
  280SOL    HW1 1025   1.582   2.543   3.583 -0.6168 -0.6759  1.1008
  280SOL    HW2 1026   1.667   2.418   3.642  1.0489 -0.8425 -1.4985
  281SOL     OW 1027   4.512   2.340   0.419  0.0042  0.1585  0.0400
  281SOL    HW1 1028   4.535   2.437   0.409  1.4798 -0.3094 -1.7040
  281SOL    HW2 1029   4.538   2.309   0.511 -1.2802  1.5670  0.9288
  282SOL     OW 1030   0.479   2.228   0.789 -0.3341 -1.1251  0.4424
  282SOL    HW1 1031   0.389   2.190   0.767 -0.3520 -0.2084 -1.2225
  282SOL    HW2 1032   0.523   2.261   0.705  1.4095 -1.2068  1.2732
  283SOL     OW 1033   1.829   1.977   2.727 -0.0859 -0.0391 -0.1123
  283SOL    HW1 1034   1.777   1.905   2.680  0.6241 -0.4146 -0.3328
  283SOL    HW2 1035   1.895   1.935   2.789  1.1929  0.3721 -1.1477
  284SOL     OW 1036   0.540   4.488   4.166  0.6616  0.5138  0.2717
  284SOL    HW1 1037   0.605   4.476   4.091  1.0397  0.0628  0.6681
  284SOL    HW2 1038   0.535   4.405   4.220 -0.2870  0.5239  0.2281
  285SOL     OW 1039   0.554   0.579   3.705  0.1795  0.3787  0.6498
  285SOL    HW1 1040   0.470   0.534   3.674  0.4389  0.3580 -0.0494
  285SOL    HW2 1041   0.531   0.664   3.753 -0.2315  0.4219  0.3808
  286SOL     OW 1042   4.852   1.477   3.072  0.6601  0.1607 -0.1335
  286SOL    HW1 1043   4.856   1.564   3.123  2.4041 -0.1323  0.2782
  286SOL    HW2 1044   4.840   1.402   3.137  2.8882 -0.2149 -0.0748
  287SOL     OW 1045   0.003   0.799   2.474 -0.6462 -0.4615  0.1213
  287SOL    HW1 1046   5.135   0.846   2.555  0.9429 -1.5701  1.5083
  287SOL    HW2 1047   5.096   0.794   2.405 -1.6529  1.6046  0.9417
  288SOL     OW 1048   1.488   2.219   2.829  0.3072 -0.3650 -0.8659
  288SOL    HW1 1049   1.428   2.225   2.748 -0.8559 -1.5000 -0.1254
  288SOL    HW2 1050   1.534   2.307   2.842 -2.8194  1.3245 -0.2736
  289SOL     OW 1051   3.079   2.392   1.507 -0.2840  0.5804  0.3446
  289SOL    HW1 1052   3.120   2.317   1.560  1.7953  0.7875 -0.8643
  289SOL    HW2 1053   3.144   2.424   1.439 -1.1491  3.4394  0.7269
  290SOL     OW 1054   0.452   0.549   1.636  0.9571  0.2586 -0.8544
  290SOL    HW1 1055   0.432   0.473   1.574 -0.0327 -2.3565  2.3544
  290SOL    HW2 1056   0.523   0.521   1.701 -1.1391  1.0412  1.9728
  291SOL     OW 1057   1.242   2.512   5.027 -0.1556 -0.0646  0.4966
  291SOL    HW1 1058   1.277   2.418   5.025  1.4441  0.5215 -0.7573
  291SOL    HW2 1059   1.316   2.575   5.052 -1.1583  0.9125  1.1080
  292SOL     OW 1060   1.560   3.890   1.372 -0.0215 -0.0203 -0.1308
  292SOL    HW1 1061   1.642   3.907   1.317 -0.4724  1.1081 -0.4997
  292SOL    HW2 1062   1.534   3.975   1.419 -1.9621  0.1628 -1.4217
  293SOL     OW 1063   0.449   3.485   5.001  0.2501 -0.2621  0.1893
  293SOL    HW1 1064   0.484   3.509   5.092 -0.7203  0.5268  0.3774
  293SOL    HW2 1065   0.501   3.534   4.931  0.3199 -0.0527  0.3869
  294SOL     OW 1066   2.082   0.632   2.260  0.1958  0.5840  0.5093
  294SOL    HW1 1067   2.020   0.697   2.215  0.9725 -0.4485 -2.3214
  294SOL    HW2 1068   2.141   0.680   2.324  0.7209  2.7140 -1.4549
  295SOL     OW 1069   0.689   4.382   3.955  0.0827 -0.0127  0.1026
  295SOL    HW1 1070   0.774   4.362   4.005  0.5672  0.1773 -0.6249
  295SOL    HW2 1071   0.712   4.420   3.865 -0.7728 -0.4222 -0.2967
  296SOL     OW 1072   1.826   3.902   1.283 -0.5328  0.5591  0.0961
  296SOL    HW1 1073   1.809   3.833   1.212 -0.9881 -1.4666  2.0517
  296SOL    HW2 1074   1.889   3.971   1.247  0.8951 -1.4758 -1.6541
  297SOL     OW 1075   2.067   4.962   4.592  0.2776  0.2711  0.6553
  297SOL    HW1 1076   2.116   5.019   4.526  0.9051 -1.3498 -0.3778
  297SOL    HW2 1077   2.132   4.901   4.638 -0.6661 -1.9265 -0.7261
  298SOL     OW 1078   4.550   5.132   2.935  0.9597  0.2489 -0.3012
  298SOL    HW1 1079   4.614   5.153   3.009  0.7478 -0.2264  0.0273
  298SOL    HW2 1080   4.529   0.049   2.884  3.1583  0.1494 -1.4928
  299SOL     OW 1081   4.462   0.066   1.880 -0.7393  0.1899  0.1745
  299SOL    HW1 1082   4.452   0.076   1.781 -1.8821 -0.5439  0.1913
  299SOL    HW2 1083   4.380   0.101   1.925  0.1786  1.4109  0.9379
  300SOL     OW 1084   0.707   0.995   2.432  0.4863  0.1197 -0.1496
  300SOL    HW1 1085   0.774   1.032   2.495  1.6919 -2.2584  0.0694
  300SOL    HW2 1086   0.637   0.944   2.483  0.8824 -0.9265 -0.6124
  301SOL     OW 1087   0.573   1.062   0.953 -0.8292 -0.0529 -0.2475
  301SOL    HW1 1088   0.598   1.132   1.020 -0.6601  0.6093 -0.9889
  301SOL    HW2 1089   0.480   1.078   0.921 -0.5139  0.3012 -0.9964
  302SOL     OW 1090   1.228   4.485   0.652  0.2538  0.1631  0.1196
  302SOL    HW1 1091   1.307   4.543   0.636 -0.4617  1.4347  1.0275
  302SOL    HW2 1092   1.258   4.391   0.668  1.3576 -0.0768 -2.7729
  303SOL     OW 1093   2.749   4.671   4.626  0.5231  0.4076 -0.1914
  303SOL    HW1 1094   2.721   4.584   4.586 -1.4216  1.2482 -0.7952
  303SOL    HW2 1095   2.764   4.738   4.553 -2.5120  1.8013  0.2938
  304SOL     OW 1096   3.785   4.319   4.650  0.0870 -0.0727 -0.2737
  304SOL    HW1 1097   3.737   4.382   4.589  0.5682 -0.3335 -0.9356
  304SOL    HW2 1098   3.747   4.327   4.742  0.6378  1.7449 -0.1582
  305SOL     OW 1099   0.093   2.727   3.465 -0.2985  0.7756 -0.1746
  305SOL    HW1 1100   0.034   2.734   3.545 -0.5307  0.8309 -0.3488
  305SOL    HW2 1101   0.108   2.630   3.442 -2.2197  0.7414 -1.5043
  306SOL     OW 1102   2.734   4.476   0.178  0.5237 -0.1593 -0.6406
  306SOL    HW1 1103   2.815   4.424   0.152 -0.3576 -2.1172  0.3331
  306SOL    HW2 1104   2.657   4.414   0.194  0.4018  0.8504  4.5952
  307SOL     OW 1105   4.399   0.392   0.817 -0.4183  0.4736 -0.1506
  307SOL    HW1 1106   4.482   0.429   0.775 -0.9041  1.8764  0.0683
  307SOL    HW2 1107   4.422   0.348   0.904 -0.0008  1.5987  0.3231
  308SOL     OW 1108   3.671   4.849   5.136  0.3781  0.0370 -0.4255
  308SOL    HW1 1109   3.618   4.768   5.161 -0.2470  0.4269 -0.4481
  308SOL    HW2 1110   3.764   4.840   0.005  0.9234 -1.5899 -2.1850
  309SOL     OW 1111   2.210   2.436   2.218 -0.2528 -0.1016 -0.1737
  309SOL    HW1 1112   2.229   2.530   2.247  1.2802 -0.3446 -0.2830
  309SOL    HW2 1113   2.261   2.373   2.276  0.5883 -0.7292 -1.5310
  310SOL     OW 1114   4.646   1.534   4.396 -0.0695 -0.1580  0.5109
  310SOL    HW1 1115   4.629   1.613   4.455  0.6090 -0.3019  0.9055
  310SOL    HW2 1116   4.720   1.479   4.434  0.9126  0.1552 -0.8701
  311SOL     OW 1117   2.743   3.158   3.230  0.4577  0.2345  0.5119
  311SOL    HW1 1118   2.797   3.165   3.146 -0.0655 -0.7035  0.0786
  311SOL    HW2 1119   2.650   3.131   3.207  0.4112 -0.4131  1.4254
  312SOL     OW 1120   4.374   4.413   1.176  0.0727  0.4156  0.2016
  312SOL    HW1 1121   4.393   4.472   1.098  1.1919  1.6215  1.3529
  312SOL    HW2 1122   4.440   4.430   1.249  0.3966 -2.2112  0.6348
  313SOL     OW 1123   4.016   3.891   3.668  0.4732 -0.3287  0.8042
  313SOL    HW1 1124   3.938   3.832   3.647  1.1511 -0.6284 -1.1011
  313SOL    HW2 1125   4.091   3.870   3.605  0.5975  2.8483 -0.2890
  314SOL     OW 1126   1.709   0.375   0.283 -0.0094  0.2291  0.0906
  314SOL    HW1 1127   1.649   0.455   0.286 -1.8561 -0.9393 -1.9430
  314SOL    HW2 1128   1.706   0.327   0.370  0.5421  1.9344  1.0847
  315SOL     OW 1129   1.292   4.113   4.826 -0.3868  0.4276 -0.1345
  315SOL    HW1 1130   1.274   4.163   4.911  1.8782  0.8598  0.1615
  315SOL    HW2 1131   1.315   4.178   4.753 -0.0403 -0.0523 -0.4599
  316SOL     OW 1132   4.726   2.593   3.499 -0.1682 -0.1595 -0.6942
  316SOL    HW1 1133   4.807   2.570   3.444  0.9629 -0.2486  0.9358
  316SOL    HW2 1134   4.665   2.652   3.445  0.2545 -1.2581 -2.4677
  317SOL     OW 1135   2.286   2.082   1.431  0.1193 -0.3807 -0.3170
  317SOL    HW1 1136   2.278   2.086   1.531  0.3179 -2.4654 -0.1589
  317SOL    HW2 1137   2.382   2.075   1.406  0.0621  0.0319 -0.6522
  318SOL     OW 1138   0.900   2.148   3.632  0.2066  0.0452 -0.3285
  318SOL    HW1 1139   0.844   2.072   3.665  0.1809  0.9411  1.8711
  318SOL    HW2 1140   0.944   2.193   3.710  1.9620  0.9605 -1.7661
  319SOL     OW 1141   1.383   3.026   4.351 -0.1471  0.4934  0.1622
  319SOL    HW1 1142   1.395   3.109   4.296 -1.0250  1.1055  0.8724
  319SOL    HW2 1143   1.425   3.039   4.441 -2.7965  1.3245  1.3647
  320SOL     OW 1144   2.212   3.426   2.156  0.2847 -0.0708 -0.1455
  320SOL    HW1 1145   2.187   3.504   2.213  0.4221  0.1986 -0.4496
  320SOL    HW2 1146   2.304   3.395   2.181  0.1047 -0.3392  0.1924
  321SOL     OW 1147   3.581   4.373   2.951 -0.0737  0.2414  0.6342
  321SOL    HW1 1148   3.607   4.392   2.856 -0.6192 -0.4072  0.3471
  321SOL    HW2 1149   3.662   4.381   3.009 -0.1670  2.8964  0.4852
  322SOL     OW 1150   4.442   2.096   3.643  0.5328 -0.0199 -0.0506
  322SOL    HW1 1151   4.367   2.090   3.709  0.4045  3.4616  0.2812
  322SOL    HW2 1152   4.529   2.096   3.691  0.4046  4.9714  0.6551
  323SOL     OW 1153   3.886   4.179   1.021  0.1740  0.4873 -0.7540
  323SOL    HW1 1154   3.951   4.231   0.966  0.7674  1.1894  0.5647
  323SOL    HW2 1155   3.897   4.203   1.117 -0.7525 -0.7950 -0.2986
  324SOL     OW 1156   1.894   3.725   2.127  0.1011 -0.4254 -0.1246
  324SOL    HW1 1157   1.799   3.696   2.121 -0.1924  0.7113 -1.7517
  324SOL    HW2 1158   1.946   3.684   2.052  0.6219 -0.0534  0.0270
  325SOL     OW 1159   4.602   1.014   1.750  0.7657  0.1600 -0.4976
  325SOL    HW1 1160   4.611   1.111   1.728  1.2611  0.2655  0.1373
  325SOL    HW2 1161   4.642   0.996   1.840 -1.4744 -0.1757  0.5072
  326SOL     OW 1162   0.365   4.287   2.174  0.3509 -0.0727  0.0363
  326SOL    HW1 1163   0.464   4.302   2.176  0.5307 -1.1589  0.5856
  326SOL    HW2 1164   0.320   4.351   2.237  0.4587  1.7945 -1.7071
  327SOL     OW 1165   0.197   2.197   4.650  0.4196  0.4423 -0.5300
  327SOL    HW1 1166   0.281   2.169   4.605  0.8630 -1.5896  1.3730
  327SOL    HW2 1167   0.215   2.276   4.709  0.4183  1.4489 -1.8285
  328SOL     OW 1168   1.263   1.392   4.557 -0.0961 -0.3460 -0.2398
  328SOL    HW1 1169   1.334   1.323   4.541 -1.3658 -1.2784 -2.2347
  328SOL    HW2 1170   1.232   1.430   4.470 -1.2240  0.9212  0.6585
  329SOL     OW 1171   1.162   5.109   4.007  0.0313  1.0285  0.2872
  329SOL    HW1 1172   1.069   5.129   3.976 -0.3792 -1.0010  0.0140
  329SOL    HW2 1173   1.159   5.075   4.101  0.5073  1.0370  0.3078
  330SOL     OW 1174   4.747   4.406   3.724  0.0332 -0.2485 -0.5656
  330SOL    HW1 1175   4.662   4.421   3.673 -1.7035  1.2039  2.4194
  330SOL    HW2 1176   4.748   4.313   3.760  0.0308 -0.4839 -1.1720
  331SOL     OW 1177   2.983   2.423   4.456 -0.0813  0.2247  0.4361
  331SOL    HW1 1178   3.008   2.348   4.518  0.2506  1.9764  2.5237
  331SOL    HW2 1179   2.939   2.385   4.374  0.7058 -2.2732  1.0808
  332SOL     OW 1180   3.673   1.009   0.512  0.1299 -0.4145  0.5626
  332SOL    HW1 1181   3.715   1.087   0.466 -0.1145 -0.1047  0.8627
  332SOL    HW2 1182   3.736   0.931   0.511  0.7331  0.0627  1.0545
  333SOL     OW 1183   0.311   4.052   4.115 -0.4209 -0.6201  0.1632
  333SOL    HW1 1184   0.229   3.994   4.109 -0.8414 -0.0986  0.8062
  333SOL    HW2 1185   0.345   4.070   4.023 -1.9969  0.5099 -0.2429
  334SOL     OW 1186   0.651   1.665   3.616 -0.4979 -0.1185 -0.2029
  334SOL    HW1 1187   0.715   1.622   3.680  0.1112 -1.0538 -1.3981
  334SOL    HW2 1188   0.560   1.625   3.627 -1.1350  1.7210  2.0104
  335SOL     OW 1189   3.506   2.279   1.855  0.2186 -0.1170 -0.1586
  335SOL    HW1 1190   3.510   2.379   1.853  1.4649 -0.1680 -1.8180
  335SOL    HW2 1191   3.554   2.241   1.776 -0.2042 -2.0502  0.4417
  336SOL     OW 1192   4.524   1.714   4.097 -0.8146 -0.2946 -0.2941
  336SOL    HW1 1193   4.515   1.709   4.196 -0.0319 -0.4727 -0.2284
  336SOL    HW2 1194   4.476   1.637   4.055  0.0835 -1.0557  0.0345
  337SOL     OW 1195   0.947   3.923   4.976 -0.1548 -0.0965 -0.0727
  337SOL    HW1 1196   0.990   3.888   5.059  0.4030  2.3208  0.7490
  337SOL    HW2 1197   0.976   4.018   4.961 -1.4702  0.0358 -2.1778
  338SOL     OW 1198   1.326   2.160   3.035  0.2745 -0.3447  0.8510
  338SOL    HW1 1199   1.394   2.180   2.965  0.2341  1.2023  1.2161
  338SOL    HW2 1200   1.337   2.065   3.065  1.3813 -0.5307 -0.0516
  339SOL     OW 1201   2.826   2.992   5.082  0.2811  0.4252  0.2180
  339SOL    HW1 1202   2.848   2.919   5.146  2.6749  3.3503  3.0120
  339SOL    HW2 1203   2.861   2.968   4.991 -0.1493 -2.3364  0.6808
  340SOL     OW 1204   4.240   1.683   3.311  0.5799 -0.1182 -0.1701
  340SOL    HW1 1205   4.157   1.628   3.320  0.2046  0.5115  0.2461
  340SOL    HW2 1206   4.253   1.739   3.393  1.9898 -0.9849  0.2437
  341SOL     OW 1207   1.539   4.459   3.154  0.4984 -0.6797  0.3523
  341SOL    HW1 1208   1.496   4.375   3.120  0.3536  0.0293 -1.3018
  341SOL    HW2 1209   1.471   4.511   3.206 -0.4258 -0.0261 -1.4364
  342SOL     OW 1210   0.756   0.344   3.347 -0.5899  0.0438 -0.0848
  342SOL    HW1 1211   0.784   0.387   3.261  2.4672  0.5969  1.0416
  342SOL    HW2 1212   0.809   0.261   3.360 -0.4264  0.3860  1.5914
  343SOL     OW 1213   4.170   3.547   1.599  0.1205  0.0458  0.4769
  343SOL    HW1 1214   4.079   3.507   1.590  0.4411 -0.4753 -0.7612
  343SOL    HW2 1215   4.204   3.533   1.692 -0.1154 -1.8986  0.3175
  344SOL     OW 1216   4.110   4.520   3.126 -0.0851 -0.1528 -0.1086
  344SOL    HW1 1217   4.058   4.508   3.041 -0.4759  0.8921 -0.0219
  344SOL    HW2 1218   4.062   4.474   3.201 -0.7316  0.5284 -0.0941
  345SOL     OW 1219   5.054   2.188   3.814 -0.2676 -0.0011 -0.0810
  345SOL    HW1 1220   5.115   2.263   3.839 -0.2789 -0.1663  0.4547
  345SOL    HW2 1221   4.959   2.219   3.816 -0.2219  0.2082 -0.7434
  346SOL     OW 1222   0.662   3.474   1.353  0.0097  0.2016 -0.4364
  346SOL    HW1 1223   0.585   3.528   1.321  1.2722  2.6670  0.4070
  346SOL    HW2 1224   0.742   3.491   1.295  0.3703 -1.0491 -0.3434
  347SOL     OW 1225   2.992   0.725   0.347  0.3837 -0.5203  0.5156
  347SOL    HW1 1226   2.999   0.726   0.447 -0.4249 -2.1249  0.6172
  347SOL    HW2 1227   2.896   0.726   0.320  0.6055  0.6053 -0.2779
  348SOL     OW 1228   0.368   3.329   0.091 -0.0078 -0.4651  0.1841
  348SOL    HW1 1229   0.448   3.291   0.138  0.7017 -0.4660 -0.9861
  348SOL    HW2 1230   0.364   3.428   0.108 -0.0411 -0.5436  0.6474
  349SOL     OW 1231   4.414   3.562   1.441  0.7361 -0.0278  0.5082
  349SOL    HW1 1232   4.365   3.603   1.364  0.4842 -0.7001  0.2974
  349SOL    HW2 1233   4.349   3.543   1.515 -0.0969 -3.8917 -0.9575
  350SOL     OW 1234   3.294   2.089   5.120 -0.2169  0.2161  0.0679
  350SOL    HW1 1235   3.197   2.106   5.140 -0.2845  0.3277 -0.3354
  350SOL    HW2 1236   3.332   2.168   5.071 -0.1262 -0.1361 -0.4444
  351SOL     OW 1237   5.004   3.790   0.924 -0.1619  0.5143  0.2027
  351SOL    HW1 1238   5.000   3.863   0.992  0.6046 -1.1303  2.1080
  351SOL    HW2 1239   5.090   3.740   0.933 -0.0257  0.2341 -2.0313
  352SOL     OW 1240   1.324   3.081   3.532 -0.1952 -0.4723  0.2999
  352SOL    HW1 1241   1.411   3.040   3.503 -0.3979 -1.0021  0.4219
  352SOL    HW2 1242   1.321   3.176   3.503  1.0849  0.0202  1.6004
  353SOL     OW 1243   2.066   2.119   0.474 -0.8697  0.2072  0.3153
  353SOL    HW1 1244   2.115   2.032   0.485 -1.3017 -0.0034  0.5647
  353SOL    HW2 1245   2.111   2.190   0.529  0.1494  0.4140 -0.7364
  354SOL     OW 1246   3.898   5.038   0.690  0.6633 -0.1872  0.5829
  354SOL    HW1 1247   3.824   5.106   0.688  1.7705  1.0749 -1.5806
  354SOL    HW2 1248   3.986   5.085   0.685  1.5023 -1.7500  0.0971
  355SOL     OW 1249   1.557   4.668   4.881 -0.2055 -0.3848  0.3099
  355SOL    HW1 1250   1.552   4.629   4.973 -1.9609 -0.6262  0.1455
  355SOL    HW2 1251   1.652   4.673   4.852  0.4582  0.4077  2.4334
  356SOL     OW 1252   1.977   3.400   0.944 -0.2960  0.1522  0.1621
  356SOL    HW1 1253   2.002   3.493   0.970  0.2157  0.0913 -0.1031
  356SOL    HW2 1254   2.059   3.345   0.931 -0.5946 -0.4056  0.5415
  357SOL     OW 1255   0.869   2.760   0.852 -0.5490  0.4872  0.0730
  357SOL    HW1 1256   0.946   2.824   0.860 -1.4536  1.4329  1.9705
  357SOL    HW2 1257   0.818   2.760   0.938 -0.0798 -3.5183  0.5071
  358SOL     OW 1258   1.360   1.677   4.768  0.3461  0.2004 -0.4874
  358SOL    HW1 1259   1.378   1.617   4.690  1.8974 -1.4763  1.0974
  358SOL    HW2 1260   1.446   1.716   4.801 -0.1274 -0.0877  1.1448
  359SOL     OW 1261   0.801   4.988   3.547  0.3465  0.0675 -0.4131
  359SOL    HW1 1262   0.891   5.019   3.577  1.0960  0.0578 -2.4845
  359SOL    HW2 1263   0.736   5.063   3.551  1.2846  1.0223 -2.0068
  360SOL     OW 1264   2.209   1.783   4.120  0.2286 -0.7081 -0.5752
  360SOL    HW1 1265   2.260   1.796   4.206 -0.9407  0.7985 -0.0599
  360SOL    HW2 1266   2.274   1.778   4.044  1.2265 -0.4810  0.2282
  361SOL     OW 1267   1.779   1.959   0.266  0.0617  0.9388  0.4074
  361SOL    HW1 1268   1.780   1.937   0.168  0.9342 -0.2572  0.6556
  361SOL    HW2 1269   1.792   2.057   0.278  1.8290  0.8935 -0.6692
  362SOL     OW 1270   0.685   1.463   4.992  0.3459 -0.6814 -0.2824
  362SOL    HW1 1271   0.710   1.549   5.036  0.3083 -0.6482 -0.3264
  362SOL    HW2 1272   0.641   1.482   4.905 -1.3682 -0.6859  0.5549
  363SOL     OW 1273   0.996   1.176   3.670  0.0971  0.0799  0.2477
  363SOL    HW1 1274   0.940   1.255   3.644  0.5433  0.7366  1.2695
  363SOL    HW2 1275   1.041   1.140   3.588  0.6200  1.4520 -0.1057
  364SOL     OW 1276   1.466   4.994   2.137 -0.2196  0.1964  0.3397
  364SOL    HW1 1277   1.516   5.021   2.219  0.0628 -0.9825  0.5743
  364SOL    HW2 1278   1.368   5.009   2.151 -0.3260 -1.2714  1.4566
  365SOL     OW 1279   4.503   1.937   0.257 -0.4409  0.4034 -0.3576
  365SOL    HW1 1280   4.457   1.897   0.178 -0.7086  1.8667 -0.9924
  365SOL    HW2 1281   4.599   1.953   0.234  0.0471 -1.2403  0.4296
  366SOL     OW 1282   3.626   2.839   3.289  0.3127 -0.3242  0.0261
  366SOL    HW1 1283   3.583   2.772   3.229 -0.3127 -0.0621  0.1812
  366SOL    HW2 1284   3.717   2.806   3.315 -0.4983 -1.7680  1.1970
  367SOL     OW 1285   4.144   2.926   3.603 -0.1085 -0.2862  0.1382
  367SOL    HW1 1286   4.185   3.003   3.651  1.5885 -0.9873 -0.0904
  367SOL    HW2 1287   4.062   2.956   3.555 -0.5912  0.9127  1.6340
  368SOL     OW 1288   1.589   3.015   2.145  0.2228  0.1406  0.1562
  368SOL    HW1 1289   1.521   3.025   2.218  1.4121  2.6610  1.0541
  368SOL    HW2 1290   1.644   2.933   2.162 -0.5110 -0.1557  1.2343
  369SOL     OW 1291   2.198   0.066   1.675  0.1469 -0.3002  0.1567
  369SOL    HW1 1292   2.231   0.037   1.765  0.5155 -0.2533  0.0366
  369SOL    HW2 1293   2.100   0.086   1.680  0.4794  1.2671  0.9369
  370SOL     OW 1294   0.501   2.760   2.127 -0.7236  0.2738 -0.2462
  370SOL    HW1 1295   0.501   2.749   2.226 -0.0384 -0.8214 -0.3495
  370SOL    HW2 1296   0.584   2.810   2.099 -0.6619  0.1447 -0.2984
  371SOL     OW 1297   2.541   1.334   4.963  0.0432  0.3109 -0.0909
  371SOL    HW1 1298   2.578   1.310   5.053  0.1684 -1.6939 -0.6303
  371SOL    HW2 1299   2.446   1.363   4.972 -0.3817 -1.1942  0.5767
  372SOL     OW 1300   3.884   3.485   0.437 -0.3599 -0.2565  1.0157
  372SOL    HW1 1301   3.838   3.430   0.507  0.9149 -0.9381  1.3407
  372SOL    HW2 1302   3.876   3.582   0.460 -2.4556 -0.2607  0.5522
  373SOL     OW 1303   2.310   3.584   2.776 -0.9652 -0.3062 -0.1522
  373SOL    HW1 1304   2.364   3.647   2.832  0.5826 -1.4641 -0.2747
  373SOL    HW2 1305   2.276   3.633   2.695 -0.3017  0.5173  0.0511
  374SOL     OW 1306   0.453   0.838   0.567 -0.0887  0.9379  0.6282
  374SOL    HW1 1307   0.546   0.819   0.598  0.0208  1.2469  0.4967
  374SOL    HW2 1308   0.389   0.827   0.643 -0.0092  0.2252  0.5968
  375SOL     OW 1309   0.816   0.387   5.159  0.0518  0.5818  0.1493
  375SOL    HW1 1310   0.744   0.436   0.043 -1.5123 -0.6291 -0.7938
  375SOL    HW2 1311   0.793   0.383   5.062  1.4549  0.2320 -0.1929
  376SOL     OW 1312   3.101   3.552   0.142  0.4391 -0.6196 -0.3651
  376SOL    HW1 1313   3.121   3.478   0.207  0.9022 -0.5006 -0.3659
  376SOL    HW2 1314   3.031   3.522   0.078  0.3328 -0.9159 -0.1118
  377SOL     OW 1315   5.056   4.578   0.231  0.0107  0.3905  0.9877
  377SOL    HW1 1316   5.056   4.606   0.327 -0.0415  1.0091  0.8131
  377SOL    HW2 1317   5.028   4.655   0.174 -3.9944 -0.9491  0.7644
  378SOL     OW 1318   0.331   3.583   3.883  0.2706  0.2243 -0.1521
  378SOL    HW1 1319   0.320   3.571   3.982 -1.1578  1.2316 -0.1742
  378SOL    HW2 1320   0.416   3.633   3.865  1.7012 -1.8501  0.4036
  379SOL     OW 1321   0.037   1.984   2.602 -0.3105 -0.0521 -0.0132
  379SOL    HW1 1322   0.115   1.929   2.572 -0.5978  0.2895 -1.4084
  379SOL    HW2 1323   5.118   1.933   2.588 -0.4410  0.0640  0.3363
  380SOL     OW 1324   4.377   0.594   4.769  0.5368 -0.0376 -0.3571
  380SOL    HW1 1325   4.315   0.600   4.691  0.9206  0.0187 -0.6603
  380SOL    HW2 1326   4.394   0.498   4.791 -0.3505 -0.0554  0.2863
  381SOL     OW 1327   0.861   3.221   1.951 -0.5827 -0.0164 -0.0451
  381SOL    HW1 1328   0.866   3.242   2.049 -0.0891  0.9585 -0.2719
  381SOL    HW2 1329   0.910   3.137   1.932  2.4513  1.5917  0.0433
  382SOL     OW 1330   1.343   3.458   0.765  1.0360  0.2319 -0.1423
  382SOL    HW1 1331   1.380   3.454   0.672 -1.4225  0.4830 -1.2191
  382SOL    HW2 1332   1.337   3.553   0.794  1.7334  0.1576  0.2631
  383SOL     OW 1333   3.450   0.391   3.538 -0.0213 -0.4454  0.0841
  383SOL    HW1 1334   3.541   0.423   3.564 -0.2575 -0.6054  1.1430
  383SOL    HW2 1335   3.415   0.447   3.462  1.4301 -1.1388 -1.1324
  384SOL     OW 1336   1.481   3.880   0.441 -0.7893  0.2744  0.6412
  384SOL    HW1 1337   1.406   3.844   0.496 -2.3425  1.2750 -0.7021
  384SOL    HW2 1338   1.444   3.944   0.372  1.3433  1.0813  0.1581
  385SOL     OW 1339   4.959   3.226   4.222 -0.7654  0.2597  0.0942
  385SOL    HW1 1340   4.883   3.255   4.280  1.3148  0.5807  2.8779
  385SOL    HW2 1341   4.980   3.297   4.155 -0.5135  1.9323  1.8704
  386SOL     OW 1342   1.385   2.028   3.986  0.0806 -0.1972  0.1052
  386SOL    HW1 1343   1.463   2.080   4.022 -0.3502  0.8803 -0.4803
  386SOL    HW2 1344   1.326   2.089   3.933 -1.1059 -1.0261  0.4337
  387SOL     OW 1345   1.556   3.421   2.174  0.3233 -0.3898 -0.4470
  387SOL    HW1 1346   1.463   3.459   2.175  0.2989 -0.4493  0.8092
  387SOL    HW2 1347   1.575   3.377   2.261  1.2467 -1.1121 -0.9929
  388SOL     OW 1348   3.213   5.096   3.284 -0.2813  0.1891 -0.2875
  388SOL    HW1 1349   3.262   5.084   3.198 -1.8998  1.6766 -1.4909
  388SOL    HW2 1350   3.148   5.020   3.295  0.9537 -0.8102  0.4207
  389SOL     OW 1351   1.712   2.665   4.923  0.3728 -0.2137  0.3335
  389SOL    HW1 1352   1.783   2.722   4.881 -0.7251 -1.4676 -3.7022
  389SOL    HW2 1353   1.744   2.570   4.929  0.5528 -0.0685  2.7851
  390SOL     OW 1354   3.030   3.827   2.106 -0.3761  0.0970 -0.2244
  390SOL    HW1 1355   2.940   3.813   2.148 -0.4815 -0.4074 -0.6116
  390SOL    HW2 1356   3.059   3.742   2.061 -0.0572  0.4962 -0.7709
  391SOL     OW 1357   4.640   0.785   0.287  0.2826  0.1121  0.3447
  391SOL    HW1 1358   4.603   0.807   0.197  1.1579  4.9169  0.8967
  391SOL    HW2 1359   4.739   0.798   0.286  0.3055  0.3026  2.0152
  392SOL     OW 1360   3.979   4.598   2.371 -0.3577 -0.4507 -0.1964
  392SOL    HW1 1361   3.905   4.615   2.307  0.6285  1.2812 -0.9593
  392SOL    HW2 1362   4.066   4.628   2.330  0.4078 -0.0733  1.6121
  393SOL     OW 1363   3.071   4.581   3.585 -0.7473  0.2796  0.4337
  393SOL    HW1 1364   3.118   4.553   3.669 -0.2414 -0.2694 -0.0236
  393SOL    HW2 1365   2.981   4.537   3.582 -2.0487  2.6249  2.1187
  394SOL     OW 1366   0.589   4.180   1.439  0.0137 -0.1140 -0.2100
  394SOL    HW1 1367   0.638   4.123   1.506  0.1191 -1.6836 -1.5695
  394SOL    HW2 1368   0.504   4.212   1.479 -0.7282 -2.3923  0.1815
  395SOL     OW 1369   5.039   2.736   3.642 -0.5144  0.3518  0.4284
  395SOL    HW1 1370   4.996   2.822   3.615 -0.7402 -0.1477 -0.8906
  395SOL    HW2 1371   4.969   2.667   3.659 -0.3161  0.2532  0.8699
  396SOL     OW 1372   4.551   3.162   3.452 -0.2143  0.2104 -0.1791
  396SOL    HW1 1373   4.632   3.106   3.436 -0.8848 -1.3234  1.4012
  396SOL    HW2 1374   4.564   3.215   3.535 -0.4607  0.7035 -0.4540
  397SOL     OW 1375   1.381   0.956   3.037  0.8297 -0.3977  0.1674
  397SOL    HW1 1376   1.318   0.878   3.034 -0.3214  0.2696  3.0891
  397SOL    HW2 1377   1.467   0.927   3.079  0.7771 -0.3464  0.3137
  398SOL     OW 1378   3.729   1.135   3.067  0.1290  0.3608 -0.2341
  398SOL    HW1 1379   3.779   1.193   3.002  2.9659 -1.6454 -0.0453
  398SOL    HW2 1380   3.675   1.067   3.016  0.9766 -0.1170 -0.5154
  399SOL     OW 1381   0.994   2.504   0.568 -0.0397  0.2262 -0.1805
  399SOL    HW1 1382   1.036   2.431   0.622  1.6166  0.4897 -1.0561
  399SOL    HW2 1383   1.016   2.592   0.608  0.9227  0.4071 -1.0746
  400SOL     OW 1384   0.018   1.536   1.921 -0.6972 -0.7598 -0.5018
  400SOL    HW1 1385   0.019   1.602   1.996 -1.1472 -0.6894 -0.5553
  400SOL    HW2 1386   0.097   1.476   1.929 -1.0869 -1.1715  0.4082
  401SOL     OW 1387   4.659   4.884   0.569  0.1369  0.3698  0.1123
  401SOL    HW1 1388   4.733   4.860   0.507  0.4442  2.1737 -0.2675
  401SOL    HW2 1389   4.574   4.897   0.517  0.2138  1.0991  0.1584
  402SOL     OW 1390   1.331   4.976   1.512 -0.5233  0.2568  0.2058
  402SOL    HW1 1391   1.238   5.011   1.522 -0.3921  0.9760 -0.8102
  402SOL    HW2 1392   1.366   5.002   1.422  0.2692 -0.9508  0.1443
  403SOL     OW 1393   0.277   2.793   5.093  0.2929  0.2693 -0.0239
  403SOL    HW1 1394   0.249   2.853   5.018  0.1961 -0.2019 -0.3784
  403SOL    HW2 1395   0.369   2.758   5.075 -0.0583 -0.5108 -0.3594
  404SOL     OW 1396   1.354   2.926   2.329  0.0332  0.2838  0.5019
  404SOL    HW1 1397   1.429   2.878   2.375 -0.2245  0.2298  0.8709
  404SOL    HW2 1398   1.362   3.024   2.344  0.4930  0.3504 -0.1518
  405SOL     OW 1399   1.431   4.404   3.422 -0.1238 -0.3732 -0.2738
  405SOL    HW1 1400   1.345   4.357   3.440 -0.5981  0.1229 -1.1263
  405SOL    HW2 1401   1.435   4.487   3.477 -0.3217 -0.2616 -0.4228
  406SOL     OW 1402   0.916   2.766   1.882 -0.1066  0.2830 -0.4799
  406SOL    HW1 1403   0.900   2.813   1.795 -0.2613 -0.3826 -0.8097
  406SOL    HW2 1404   1.012   2.737   1.887 -0.1283  0.2143 -0.4714
  407SOL     OW 1405   3.976   2.928   2.640  0.1946 -0.1021  0.0167
  407SOL    HW1 1406   4.025   2.878   2.569 -0.9530 -0.4212 -0.5694
  407SOL    HW2 1407   3.984   3.026   2.624  2.2857 -0.0393  1.0546
  408SOL     OW 1408   4.324   1.097   4.289  0.0326 -0.4370  0.3723
  408SOL    HW1 1409   4.390   1.160   4.250  0.1518 -0.5080  0.4601
  408SOL    HW2 1410   4.251   1.080   4.223  1.3059 -2.2092 -0.6849
  409SOL     OW 1411   3.342   0.496   2.847  0.0270 -0.3191  0.1306
  409SOL    HW1 1412   3.418   0.506   2.784 -2.9297 -0.1622 -3.7709
  409SOL    HW2 1413   3.323   0.584   2.891  0.9381  0.0663 -0.2325
  410SOL     OW 1414   3.341   4.215   4.337  0.0635 -0.0466  0.8226
  410SOL    HW1 1415   3.280   4.142   4.368 -0.2494  0.0544  0.4525
  410SOL    HW2 1416   3.434   4.199   4.371  0.0276 -0.6968  0.6141
  411SOL     OW 1417   5.096   2.492   4.279 -0.0792 -0.3599 -0.6436
  411SOL    HW1 1418   5.131   2.537   4.196 -0.8399  1.1184 -0.2011
  411SOL    HW2 1419   5.015   2.439   4.257  0.3100 -0.8068 -1.0184
  412SOL     OW 1420   4.696   0.977   5.139  0.0629  0.0006  0.2166
  412SOL    HW1 1421   4.656   1.066   5.114  0.9552  0.7288  1.3058
  412SOL    HW2 1422   4.768   0.991   0.040  2.2632 -1.2705 -1.7555
  413SOL     OW 1423   3.818   0.825   2.376 -0.0870  0.5293 -0.3018
  413SOL    HW1 1424   3.751   0.810   2.304 -1.1934  0.0557  0.7929
  413SOL    HW2 1425   3.791   0.775   2.458  0.4453  2.0765  0.8759
  414SOL     OW 1426   0.446   3.527   0.829  0.7244 -0.4301 -0.0416
  414SOL    HW1 1427   0.468   3.624   0.833  0.8666 -0.4516 -0.3138
  414SOL    HW2 1428   0.383   3.510   0.754 -1.8249 -0.0561  1.8623
  415SOL     OW 1429   4.321   4.713   2.522 -0.5000  0.0409 -0.6325
  415SOL    HW1 1430   4.243   4.773   2.505  1.0542  2.1660 -0.6743
  415SOL    HW2 1431   4.342   4.713   2.620 -2.2981 -2.9130 -0.1372
  416SOL     OW 1432   0.173   1.785   2.440  0.7138 -0.4967  0.9220
  416SOL    HW1 1433   0.259   1.738   2.457  1.5191  0.3360 -0.6485
  416SOL    HW2 1434   0.114   1.728   2.383  0.6650 -0.6100  1.0839
  417SOL     OW 1435   4.478   3.384   4.619  0.2288  0.2053  0.7311
  417SOL    HW1 1436   4.478   3.449   4.543 -0.1564  0.2103  0.7317
  417SOL    HW2 1437   4.460   3.292   4.585 -0.1011  0.2301  0.8311
  418SOL     OW 1438   3.403   1.015   4.690 -0.2301  0.1309 -0.8353
  418SOL    HW1 1439   3.356   0.962   4.619  0.6514  1.3937 -2.4423
  418SOL    HW2 1440   3.452   0.954   4.751 -0.7323 -0.9834 -1.5149
  419SOL     OW 1441   4.830   3.566   0.868 -0.5885  0.1529  0.2069
  419SOL    HW1 1442   4.897   3.637   0.888 -0.3123  0.5561 -1.9541
  419SOL    HW2 1443   4.874   3.477   0.870 -0.3455  0.2762  0.3687
  420SOL     OW 1444   0.520   3.695   0.428  0.0512  0.1271  0.1565
  420SOL    HW1 1445   0.601   3.702   0.487 -0.2611 -0.3378  0.6557
  420SOL    HW2 1446   0.536   3.743   0.342  0.6601  0.4916  0.4692
  421SOL     OW 1447   4.038   4.436   4.324 -0.4177  0.1848  0.4750
  421SOL    HW1 1448   4.083   4.373   4.387  0.7064  2.0006  1.5881
  421SOL    HW2 1449   4.097   4.451   4.245 -1.3129 -1.1970 -0.4900
  422SOL     OW 1450   2.223   1.080   0.861  0.2984 -0.2301  0.0191
  422SOL    HW1 1451   2.223   1.179   0.849  0.8470 -0.1712  0.4263
  422SOL    HW2 1452   2.130   1.048   0.879  0.0316  0.1347 -0.6774
  423SOL     OW 1453   3.515   4.307   3.875 -0.3660 -0.1304 -0.0309
  423SOL    HW1 1454   3.500   4.349   3.965  0.4493 -1.2461  0.6621
  423SOL    HW2 1455   3.613   4.291   3.862 -0.6055 -1.3600 -0.4567
  424SOL     OW 1456   3.385   2.027   1.621  0.2664 -0.2403 -0.2444
  424SOL    HW1 1457   3.466   2.085   1.633  1.6289 -2.1211  0.1039
  424SOL    HW2 1458   3.395   1.971   1.539 -0.5234 -0.7446 -0.0123
  425SOL     OW 1459   4.517   0.371   0.061  0.5837 -0.1424  0.3926
  425SOL    HW1 1460   4.427   0.414   0.053  0.8951  0.3688 -0.4555
  425SOL    HW2 1461   4.587   0.441   0.071  0.8864 -0.5433  1.1296
  426SOL     OW 1462   2.261   1.013   2.878  0.1166  0.0785  0.3498
  426SOL    HW1 1463   2.360   1.017   2.891  0.1960  2.3470 -0.6167
  426SOL    HW2 1464   2.216   1.069   2.948 -0.6468 -2.1050  1.7104
  427SOL     OW 1465   2.908   2.863   2.330  0.2943 -0.6581 -0.3831
  427SOL    HW1 1466   2.880   2.929   2.260  0.8522  0.1495  0.1401
  427SOL    HW2 1467   2.827   2.827   2.377  0.0830  1.8697  1.3234
  428SOL     OW 1468   2.307   4.517   3.617  0.6026  0.0517  0.6017
  428SOL    HW1 1469   2.308   4.427   3.572 -1.3779  0.4588 -0.3686
  428SOL    HW2 1470   2.214   4.552   3.619  0.9924  1.1243  3.0059
  429SOL     OW 1471   1.196   3.233   0.719 -0.4604  0.4017 -0.7982
  429SOL    HW1 1472   1.264   3.306   0.727  0.1013  0.1025 -2.5342
  429SOL    HW2 1473   1.165   3.206   0.811  2.4137 -0.0781  0.1090
  430SOL     OW 1474   3.162   0.533   2.564  0.2378 -0.1897 -0.2595
  430SOL    HW1 1475   3.105   0.615   2.560  0.4192 -0.0999 -1.0341
  430SOL    HW2 1476   3.211   0.531   2.652 -2.0747 -1.0380  1.1161
  431SOL     OW 1477   2.589   0.163   2.793 -0.0881 -0.0417 -0.1838
  431SOL    HW1 1478   2.526   0.121   2.859  0.4256  1.0291  1.0402
  431SOL    HW2 1479   2.653   0.094   2.759  0.8254 -0.2962  1.8778
  432SOL     OW 1480   3.281   4.641   4.647  0.3479 -0.1227 -0.2261
  432SOL    HW1 1481   3.338   4.565   4.615  0.2672  0.4557 -1.8123
  432SOL    HW2 1482   3.312   4.669   4.737  0.5903 -1.8119  0.2620
  433SOL     OW 1483   0.222   1.988   2.252 -0.2498 -0.3913  0.7873
  433SOL    HW1 1484   0.203   1.929   2.331  0.8307  0.0965  1.4313
  433SOL    HW2 1485   0.140   2.042   2.231 -0.3835 -0.1206  1.9263
  434SOL     OW 1486   2.297   2.035   3.322  0.2190  0.0101 -0.0182
  434SOL    HW1 1487   2.317   2.040   3.224 -1.1621  0.3198 -0.3024
  434SOL    HW2 1488   2.360   1.970   3.365  0.4491 -0.6041 -1.2202
  435SOL     OW 1489   2.490   0.255   3.496 -0.4065  0.4648 -0.6472
  435SOL    HW1 1490   2.589   0.267   3.506 -0.5118  0.1749  0.9785
  435SOL    HW2 1491   2.458   0.308   3.417  0.6162  2.8917  0.4605
  436SOL     OW 1492   2.274   3.034   1.428  0.0598 -0.1710 -0.5101
  436SOL    HW1 1493   2.318   3.021   1.339  0.0223  1.2391 -0.7695
  436SOL    HW2 1494   2.335   3.004   1.501  2.0995  2.8543 -0.7741
  437SOL     OW 1495   0.132   3.772   2.198 -0.5305  0.7361  0.0686
  437SOL    HW1 1496   0.085   3.713   2.133  1.7392  0.9684 -1.9648
  437SOL    HW2 1497   0.102   3.866   2.186 -0.4380  0.7116 -0.3608
  438SOL     OW 1498   0.295   1.061   4.612 -0.2780  0.0229 -0.1354
  438SOL    HW1 1499   0.207   1.108   4.622 -0.1623  0.5389 -1.3109
  438SOL    HW2 1500   0.301   0.988   4.680 -1.8930 -0.4333 -0.4174
  439SOL     OW 1501   3.325   5.063   2.056  0.3211 -0.0763 -0.2177
  439SOL    HW1 1502   3.319   5.027   1.963 -0.4652 -0.9667  0.1534
  439SOL    HW2 1503   3.382   5.002   2.111 -0.8537 -0.6955  0.3677
  440SOL     OW 1504   1.821   0.985   1.806  0.1098 -0.3200 -0.1280
  440SOL    HW1 1505   1.911   0.962   1.844  1.1332  0.4668 -1.9310
  440SOL    HW2 1506   1.778   0.901   1.771  1.1765 -0.4412 -1.2667
  441SOL     OW 1507   4.688   1.426   1.104  0.0534 -0.3223  0.0662
  441SOL    HW1 1508   4.699   1.393   1.010 -2.3013 -2.1997  0.3625
  441SOL    HW2 1509   4.652   1.520   1.102  0.4247 -0.1911 -0.8839
  442SOL     OW 1510   0.577   5.043   2.240  0.0525  0.5035 -0.2350
  442SOL    HW1 1511   0.511   4.970   2.220  1.2921 -0.6424 -0.2767
  442SOL    HW2 1512   0.632   5.017   2.319  1.0007  1.0776 -0.6968
  443SOL     OW 1513   1.149   1.908   4.979 -0.0065 -0.5040 -0.3484
  443SOL    HW1 1514   1.132   1.815   4.947  0.9135 -0.5819 -0.6390
  443SOL    HW2 1515   1.220   1.907   5.049  0.4812  0.0502 -0.8304
  444SOL     OW 1516   2.256   3.617   0.769  0.5166  0.6444  0.0701
  444SOL    HW1 1517   2.175   3.674   0.754  1.2500  1.4030 -1.1234
  444SOL    HW2 1518   2.248   3.533   0.716  0.4681  0.6896  0.0050
  445SOL     OW 1519   2.214   3.431   1.859  0.5022 -0.3090  0.3180
  445SOL    HW1 1520   2.129   3.398   1.818  0.2654  1.6492 -0.9129
  445SOL    HW2 1521   2.217   3.405   1.956 -1.4525 -0.4769  0.3686
  446SOL     OW 1522   4.109   4.306   1.864 -0.2865 -0.2066 -0.3947
  446SOL    HW1 1523   4.173   4.232   1.841 -1.3023 -1.0242 -0.6899
  446SOL    HW2 1524   4.114   4.378   1.795  0.9642  0.1843  0.0806
  447SOL     OW 1525   1.100   2.248   0.208  0.0363  0.3086  0.5127
  447SOL    HW1 1526   1.187   2.205   0.182  0.6507  1.7372  0.1390
  447SOL    HW2 1527   1.065   2.302   0.132 -0.9090  0.1909  0.8543
  448SOL     OW 1528   1.905   4.242   2.995 -0.0808  0.2255  0.5390
  448SOL    HW1 1529   1.883   4.331   3.037 -1.5655  0.8958 -1.5213
  448SOL    HW2 1530   1.960   4.257   2.913 -0.5612 -0.7280  0.0231
  449SOL     OW 1531   3.873   4.290   2.366 -0.0044  0.8804  0.1511
  449SOL    HW1 1532   3.951   4.331   2.414  0.0666  0.8246  0.0855
  449SOL    HW2 1533   3.892   4.289   2.268  0.7204 -0.7931  0.2639
  450SOL     OW 1534   1.176   4.332   0.314  0.4848 -0.2063 -0.1370
  450SOL    HW1 1535   1.173   4.237   0.284  0.6181 -0.6462  1.1695
  450SOL    HW2 1536   1.119   4.343   0.396 -0.5758  1.1296 -1.0008
  451SOL     OW 1537   1.671   4.292   4.824 -0.0200  0.1931  0.2207
  451SOL    HW1 1538   1.596   4.357   4.822 -1.4040 -1.2620  1.7723
  451SOL    HW2 1539   1.636   4.200   4.842  1.8427 -1.0578 -1.8720
  452SOL     OW 1540   3.104   2.782   2.984 -0.0144 -0.1546 -0.2685
  452SOL    HW1 1541   3.151   2.761   3.070 -2.2391 -1.5188  0.6988
  452SOL    HW2 1542   3.117   2.879   2.962  0.4975  0.2656  1.6839
  453SOL     OW 1543   3.352   4.626   1.920 -0.3089 -0.1138 -0.3423
  453SOL    HW1 1544   3.424   4.588   1.861  0.7924 -1.1894  1.6148
  453SOL    HW2 1545   3.268   4.637   1.866  0.3405 -2.0118 -1.8809
  454SOL     OW 1546   2.919   4.754   1.255  0.6763 -0.0499  0.3534
  454SOL    HW1 1547   2.838   4.750   1.197  0.9118  1.3234 -0.1109
  454SOL    HW2 1548   2.899   4.808   1.337  1.0855  0.2519  0.2611
  455SOL     OW 1549   4.709   2.038   4.500 -0.0563  0.3771  0.5480
  455SOL    HW1 1550   4.719   1.946   4.537  1.3143  0.2043 -0.1862
  455SOL    HW2 1551   4.621   2.076   4.529 -0.3992 -0.9359  1.3248
  456SOL     OW 1552   3.483   2.915   2.984 -0.0070  0.1832 -0.2297
  456SOL    HW1 1553   3.439   2.842   3.037 -2.8102  1.2050 -0.9946
  456SOL    HW2 1554   3.449   3.004   3.015  1.7345  1.0981 -0.7674
  457SOL     OW 1555   2.998   4.336   4.129  0.1486  0.4850  0.1484
  457SOL    HW1 1556   3.085   4.337   4.180  1.2890  0.2201 -1.6829
  457SOL    HW2 1557   2.992   4.419   4.073 -0.0478 -0.1932 -0.8618
  458SOL     OW 1558   4.174   0.044   0.356  0.1534  0.1255 -0.2140
  458SOL    HW1 1559   4.230   5.139   0.313  0.9014  0.3468  0.3759
  458SOL    HW2 1560   4.193   0.132   0.313  0.2104  0.1872 -0.0649
  459SOL     OW 1561   3.168   2.387   0.544  0.3077  0.2052  0.3598
  459SOL    HW1 1562   3.251   2.439   0.562  0.1442  1.1528 -1.3981
  459SOL    HW2 1563   3.190   2.291   0.531  0.8727  0.1352  1.6852
  460SOL     OW 1564   5.023   4.615   2.903  0.2812 -0.5348 -0.5212
  460SOL    HW1 1565   5.044   4.639   2.998  0.3601 -1.0994 -0.3946
  460SOL    HW2 1566   5.094   4.554   2.867 -0.7685 -1.9428 -0.2986
  461SOL     OW 1567   4.200   1.212   1.900 -0.1812 -0.4001  0.2998
  461SOL    HW1 1568   4.199   1.129   1.956  1.1697 -2.2486 -2.2379
  461SOL    HW2 1569   4.293   1.247   1.893 -0.4792  0.3453 -0.0318
  462SOL     OW 1570   1.650   0.342   3.958 -0.2967  0.4924  0.7283
  462SOL    HW1 1571   1.556   0.376   3.967 -0.6125 -0.5797  1.7542
  462SOL    HW2 1572   1.657   0.286   3.875 -0.4134  1.0199  0.3571
  463SOL     OW 1573   5.080   0.335   3.849 -0.4712 -0.3861  0.8249
  463SOL    HW1 1574   4.994   0.384   3.829 -1.1140 -1.9163 -0.3169
  463SOL    HW2 1575   5.076   0.244   3.810  2.1465 -0.1310 -0.1936
  464SOL     OW 1576   1.671   3.101   4.471 -0.3265 -0.1566 -0.3795
  464SOL    HW1 1577   1.590   3.093   4.530  1.1190 -0.1374  1.7325
  464SOL    HW2 1578   1.712   3.011   4.460  0.9248  0.2143  0.9653
  465SOL     OW 1579   0.856   1.023   0.010 -0.4298 -0.1904  0.0336
  465SOL    HW1 1580   0.849   1.091   5.104 -0.1650 -0.0823  0.1084
  465SOL    HW2 1581   0.947   0.982   0.009 -0.4621 -0.2701  0.2340
  466SOL     OW 1582   2.910   3.419   0.719  0.0975 -0.3131 -0.0307
  466SOL    HW1 1583   2.958   3.503   0.746 -0.6600  0.5067 -1.1206
  466SOL    HW2 1584   2.844   3.441   0.647 -1.0380 -1.6260  0.5633
  467SOL     OW 1585   2.548   0.285   0.643 -0.6733  0.1113 -0.2004
  467SOL    HW1 1586   2.509   0.325   0.560 -2.5102 -1.7291 -0.3125
  467SOL    HW2 1587   2.646   0.300   0.645 -0.4602 -0.3514 -3.0536
  468SOL     OW 1588   1.334   1.797   1.224 -0.3247 -0.2545  0.3507
  468SOL    HW1 1589   1.405   1.763   1.286  1.0905  3.1765  0.8636
  468SOL    HW2 1590   1.377   1.850   1.151 -2.2346  4.4545  2.2626
  469SOL     OW 1591   4.359   2.695   1.215 -0.0064 -0.1090  0.1749
  469SOL    HW1 1592   4.433   2.681   1.281 -0.9608 -0.6888  1.1452
  469SOL    HW2 1593   4.354   2.617   1.154 -0.4858 -0.5701  0.7887
  470SOL     OW 1594   4.707   0.387   1.786 -0.3125 -1.0485 -0.4475
  470SOL    HW1 1595   4.681   0.448   1.711  0.3813  0.5529  0.5686
  470SOL    HW2 1596   4.649   0.406   1.866 -0.4810 -2.1454 -0.2913
  471SOL     OW 1597   2.173   4.432   1.535  0.2259  0.7420  0.0496
  471SOL    HW1 1598   2.257   4.446   1.483  1.5181  0.6082  1.9919
  471SOL    HW2 1599   2.121   4.517   1.540  0.3783  0.8972 -0.9287
  472SOL     OW 1600   2.646   1.862   0.765 -0.5763 -0.2088 -0.0938
  472SOL    HW1 1601   2.550   1.844   0.785 -0.2781 -1.6122  0.1627
  472SOL    HW2 1602   2.701   1.848   0.848 -0.0524 -0.1721 -0.4285
  473SOL     OW 1603   4.127   2.980   1.194 -0.1718 -0.9199  0.4149
  473SOL    HW1 1604   4.227   2.987   1.189 -0.0957 -1.4976  1.0232
  473SOL    HW2 1605   4.095   2.915   1.125 -0.2677  0.3054 -0.7256
  474SOL     OW 1606   3.015   4.260   0.652 -0.0914  0.6164 -0.6795
  474SOL    HW1 1607   3.072   4.336   0.683 -1.8401  1.1203  1.6055
  474SOL    HW2 1608   3.068   4.201   0.590  3.0353  0.7998  1.5614
  475SOL     OW 1609   1.297   1.687   0.340  0.6582  0.1713 -1.1452
  475SOL    HW1 1610   1.376   1.746   0.353  0.6321  0.0329 -0.3195
  475SOL    HW2 1611   1.223   1.739   0.297  0.7388  0.6663 -0.6922
  476SOL     OW 1612   1.248   3.555   3.121 -0.4590 -0.0773 -0.0648
  476SOL    HW1 1613   1.176   3.620   3.146  1.4941  2.3569 -0.3975
  476SOL    HW2 1614   1.325   3.564   3.184  1.2551  0.4299 -2.1275
  477SOL     OW 1615   1.296   3.743   4.997  0.3695  0.2677 -0.2443
  477SOL    HW1 1616   1.351   3.794   4.930 -0.0408  0.1020 -0.7148
  477SOL    HW2 1617   1.224   3.803   5.032 -2.0377 -0.7611 -3.0359
  478SOL     OW 1618   5.056   4.309   0.747 -0.1393  0.9450 -0.0897
  478SOL    HW1 1619   5.094   4.284   0.836  0.6678  0.3589 -0.5872
  478SOL    HW2 1620   5.049   4.408   0.740  1.1194  1.0702  0.1110
  479SOL     OW 1621   0.348   4.746   2.512 -0.0521  0.1260  0.1381
  479SOL    HW1 1622   0.286   4.733   2.590 -0.7195 -0.0446 -0.4046
  479SOL    HW2 1623   0.396   4.661   2.494  0.5918  0.3477  0.7608
  480SOL     OW 1624   0.398   3.918   0.121  0.4077  0.0096 -0.1331
  480SOL    HW1 1625   0.368   3.933   0.027 -1.4769 -1.3014  0.1986
  480SOL    HW2 1626   0.339   3.969   0.183  0.3363 -0.7359  0.4270
  481SOL     OW 1627   0.038   2.914   2.772 -0.0842  0.2483  0.1627
  481SOL    HW1 1628   5.157   2.834   2.733  1.0430 -0.1093 -0.5136
  481SOL    HW2 1629   5.163   2.997   2.735 -1.9015  0.0470  1.5909
  482SOL     OW 1630   0.285   5.022   0.623  0.2374 -0.5252  0.1188
  482SOL    HW1 1631   0.227   5.103   0.632 -0.1578 -0.6295 -1.2174
  482SOL    HW2 1632   0.370   5.047   0.577  0.8215 -0.5806  1.1321
  483SOL     OW 1633   4.554   2.900   0.099  0.4891 -0.0849  0.3201
  483SOL    HW1 1634   4.461   2.894   0.137  0.2924  1.9370  0.2762
  483SOL    HW2 1635   4.582   2.996   0.095  1.2475 -0.3278 -2.8895
  484SOL     OW 1636   4.593   2.717   0.741  0.3463  0.4365 -0.1049
  484SOL    HW1 1637   4.683   2.760   0.748  0.3991  0.3908 -0.5056
  484SOL    HW2 1638   4.552   2.711   0.832 -0.1961  2.4542 -0.1646
  485SOL     OW 1639   0.427   0.166   0.633  0.0417 -0.1400  0.5524
  485SOL    HW1 1640   0.435   0.152   0.732  0.3683 -1.8978  0.3155
  485SOL    HW2 1641   0.472   0.091   0.586  0.6902  1.1405 -0.9601
  486SOL     OW 1642   0.111   0.490   0.736  0.4413  0.1619 -0.0189
  486SOL    HW1 1643   0.122   0.461   0.640  1.0969  0.0815  0.0728
  486SOL    HW2 1644   0.038   0.437   0.779 -0.2282  0.5715 -0.6202
  487SOL     OW 1645   0.936   1.640   1.944 -0.3553  0.3251 -0.6245
  487SOL    HW1 1646   0.891   1.578   1.879 -1.5913  0.4053  0.1265
  487SOL    HW2 1647   0.867   1.693   1.993  0.6490  1.7467 -0.6785
  488SOL     OW 1648   2.463   2.762   1.477  0.3200 -0.0279  0.3816
  488SOL    HW1 1649   2.457   2.672   1.520  1.1029 -1.3505 -2.0557
  488SOL    HW2 1650   2.447   2.752   1.378  0.4656  2.5303  0.0387
  489SOL     OW 1651   2.659   1.493   1.074  0.1399  0.4311 -0.1817
  489SOL    HW1 1652   2.720   1.421   1.042 -0.9582 -0.1265 -1.0776
  489SOL    HW2 1653   2.565   1.460   1.075 -0.2230  1.4059  0.7719
  490SOL     OW 1654   5.030   4.268   4.633  0.0976 -0.1373  0.5760
  490SOL    HW1 1655   4.999   4.236   4.723 -1.7670  0.2984  0.1300
  490SOL    HW2 1656   5.012   4.366   4.624  0.8092 -0.0571 -0.0628
  491SOL     OW 1657   4.078   5.091   3.114  0.2533  0.3668 -0.0523
  491SOL    HW1 1658   4.041   0.007   3.069  0.2500  0.8386  0.7995
  491SOL    HW2 1659   4.141   5.045   3.051 -0.3699  0.5637 -0.8431
  492SOL     OW 1660   3.975   0.480   1.769  0.4032 -0.3935  0.3324
  492SOL    HW1 1661   3.919   0.481   1.852  2.4306 -0.6538  1.7791
  492SOL    HW2 1662   3.929   0.533   1.697 -0.6237  1.3443  2.1530
  493SOL     OW 1663   0.376   2.610   3.166  0.0163 -0.7094 -0.0900
  493SOL    HW1 1664   0.349   2.707   3.168 -0.0314 -0.7120 -0.5227
  493SOL    HW2 1665   0.314   2.557   3.223 -0.5696 -0.6310 -0.6425
  494SOL     OW 1666   2.810   1.689   2.686 -0.9597 -0.6329  0.5927
  494SOL    HW1 1667   2.791   1.688   2.588 -0.5879 -1.0285  0.5221
  494SOL    HW2 1668   2.845   1.600   2.714  0.4334 -0.0476  0.7878
  495SOL     OW 1669   5.104   2.049   4.303  0.1697  0.2382  0.0494
  495SOL    HW1 1670   5.113   2.052   4.203  2.0038 -0.1350  0.1686
  495SOL    HW2 1671   5.162   2.120   4.343  1.9865 -1.6864  0.9467
  496SOL     OW 1672   2.567   0.773   3.871  0.1176 -0.4330  0.0312
  496SOL    HW1 1673   2.525   0.834   3.938  1.7299  1.3676 -0.5035
  496SOL    HW2 1674   2.645   0.726   3.913 -0.9241 -1.9369  0.3474
  497SOL     OW 1675   0.019   2.252   4.431  0.6316  0.7086 -0.4389
  497SOL    HW1 1676   0.016   2.351   4.415 -1.4559  0.9692  1.2099
  497SOL    HW2 1677   0.050   2.235   4.524 -1.2015 -0.0646  0.0584
  498SOL     OW 1678   1.499   0.976   2.608  0.3241 -0.4551 -0.0456
  498SOL    HW1 1679   1.465   0.882   2.601  0.3964 -0.4356 -0.7737
  498SOL    HW2 1680   1.538   1.004   2.520  0.7587  0.0847  0.3104
  499SOL     OW 1681   0.360   0.703   4.263 -0.3312 -0.0640  0.2062
  499SOL    HW1 1682   0.316   0.666   4.345 -0.8357 -0.3197 -0.1797
  499SOL    HW2 1683   0.369   0.803   4.272  1.2626 -0.2717  1.3636
  500SOL     OW 1684   4.012   4.068   3.336  0.5367 -0.0450  0.5115
  500SOL    HW1 1685   4.051   3.984   3.299  0.2315 -0.4586  1.1028
  500SOL    HW2 1686   3.921   4.048   3.374  0.5137  0.5246  0.7646
  501SOL     OW 1687   1.540   3.395   0.916  0.0758  0.0783  0.6528
  501SOL    HW1 1688   1.524   3.309   0.965  2.6519 -0.9794 -0.1825
  501SOL    HW2 1689   1.453   3.429   0.879 -1.1051 -1.8284  1.5169
  502SOL     OW 1690   4.819   4.142   0.423  0.0793 -0.4957 -0.3786
  502SOL    HW1 1691   4.720   4.143   0.411  0.1135  0.6053 -0.6096
  502SOL    HW2 1692   4.842   4.126   0.519 -0.3196 -0.3073 -0.2537
  503SOL     OW 1693   0.335   1.869   0.624 -0.3889  0.0974 -0.0934
  503SOL    HW1 1694   0.432   1.847   0.639  0.1223  1.2598 -1.4237
  503SOL    HW2 1695   0.298   1.810   0.553 -0.0994  0.8551 -0.9061
  504SOL     OW 1696   1.191   4.348   1.696  0.3214 -0.7412  0.1083
  504SOL    HW1 1697   1.242   4.289   1.758  1.9281 -1.2671 -1.6305
  504SOL    HW2 1698   1.192   4.442   1.731  3.2486 -0.5622 -0.2450
  505SOL     OW 1699   1.749   1.069   4.231  0.2744 -0.3902  0.3152
  505SOL    HW1 1700   1.787   1.103   4.317 -0.7517  0.8772  0.2999
  505SOL    HW2 1701   1.706   0.981   4.246  0.3239 -0.2934  1.0526
  506SOL     OW 1702   1.647   2.403   2.618  0.7069 -0.1041  0.2920
  506SOL    HW1 1703   1.731   2.409   2.564  2.0558 -0.7159  2.2324
  506SOL    HW2 1704   1.568   2.399   2.556  1.9940  1.4568 -1.5742
  507SOL     OW 1705   3.228   2.351   4.770  0.3819  0.2282  0.5745
  507SOL    HW1 1706   3.256   2.405   4.849  0.8490 -1.5255  1.6622
  507SOL    HW2 1707   3.308   2.307   4.730 -0.0148  0.1795 -0.1899
  508SOL     OW 1708   3.072   4.604   5.122  0.0263  0.5437 -0.1780
  508SOL    HW1 1709   3.164   4.584   5.155  0.1908  1.4649 -0.0340
  508SOL    HW2 1710   3.056   4.555   5.036 -0.5091 -2.0830  1.3265
  509SOL     OW 1711   1.660   1.140   3.231 -0.4117  0.0004 -0.1527
  509SOL    HW1 1712   1.638   1.043   3.220  1.3315 -0.5251  0.6748
  509SOL    HW2 1713   1.750   1.149   3.273 -0.9916  1.9701  0.7954
  510SOL     OW 1714   0.779   2.318   3.042 -0.0742  0.5236  0.4479
  510SOL    HW1 1715   0.707   2.357   3.099 -1.2229 -0.4997 -0.2419
  510SOL    HW2 1716   0.837   2.259   3.099 -0.4779  0.4606  0.8064
  511SOL     OW 1717   1.629   3.270   2.786  0.0070 -0.1261  0.5038
  511SOL    HW1 1718   1.663   3.319   2.866 -0.0430  0.0310  0.4320
  511SOL    HW2 1719   1.582   3.335   2.726 -2.4000 -0.6830  1.6621
  512SOL     OW 1720   4.290   1.982   1.279  0.2556 -0.3195 -0.0211
  512SOL    HW1 1721   4.197   1.995   1.244  0.0065  0.6599  0.9570
  512SOL    HW2 1722   4.303   2.035   1.362  1.5444 -0.8451  0.1511
  513SOL     OW 1723   2.394   4.683   0.062 -0.3119 -0.2922 -0.2200
  513SOL    HW1 1724   2.493   4.678   0.049 -0.1126 -0.5333  1.2506
  513SOL    HW2 1725   2.367   4.778   0.080 -0.1155 -0.4716  1.0462
  514SOL     OW 1726   4.821   3.251   0.890  0.1682 -0.1553  0.4822
  514SOL    HW1 1727   4.723   3.256   0.911  0.5261 -1.5880  2.8196
  514SOL    HW2 1728   4.872   3.230   0.973  2.6393  1.6921 -0.4321
  515SOL     OW 1729   2.908   0.953   1.534 -0.2000  0.1075  0.6925
  515SOL    HW1 1730   2.950   0.863   1.518 -0.7121  0.0799 -0.6122
  515SOL    HW2 1731   2.808   0.945   1.525 -0.2440  0.8104  0.4819
  516SOL     OW 1732   0.857   1.552   0.465  0.2847  0.3994 -0.0317
  516SOL    HW1 1733   0.904   1.467   0.489 -1.1866 -0.3867  0.1931
  516SOL    HW2 1734   0.758   1.540   0.478  0.0245  2.0593 -0.2698
  517SOL     OW 1735   3.881   4.802   2.850  0.2254  0.5393  0.4309
  517SOL    HW1 1736   3.921   4.731   2.791 -0.7404 -0.6093  1.1095
  517SOL    HW2 1737   3.864   4.884   2.796 -0.2623 -0.3437 -0.8115
  518SOL     OW 1738   3.809   3.906   0.937 -0.1892  0.2952 -0.1976
  518SOL    HW1 1739   3.856   3.977   0.989 -1.3910  1.9185 -1.2309
  518SOL    HW2 1740   3.782   3.832   0.999  1.9702  0.2113  0.7274
  519SOL     OW 1741   1.502   4.589   1.507 -0.1187  0.4221 -0.1848
  519SOL    HW1 1742   1.420   4.645   1.500 -0.5706 -0.2418 -0.3254
  519SOL    HW2 1743   1.538   4.592   1.600  0.3145  1.5502 -0.3659
  520SOL     OW 1744   4.418   0.409   2.285  0.0730 -0.4631  0.3579
  520SOL    HW1 1745   4.516   0.430   2.294 -0.2668  1.6991 -0.3129
  520SOL    HW2 1746   4.391   0.417   2.189 -0.9970  0.2423  0.6977
  521SOL     OW 1747   3.895   0.447   2.658  0.5018  0.0203 -0.1397
  521SOL    HW1 1748   3.848   0.490   2.580 -0.2525  0.4786  0.5549
  521SOL    HW2 1749   3.983   0.491   2.673  0.8189 -0.3060 -0.9460
  522SOL     OW 1750   5.156   2.040   4.708  0.3126 -0.4439 -0.3416
  522SOL    HW1 1751   0.012   1.962   4.766  1.0538  0.9010  1.2940
  522SOL    HW2 1752   0.074   2.080   4.672  0.2808  1.5586  1.6092
  523SOL     OW 1753   4.655   4.915   2.785  0.5129 -0.4184  0.0198
  523SOL    HW1 1754   4.665   4.993   2.847  1.4212 -0.0861 -0.5119
  523SOL    HW2 1755   4.737   4.858   2.790 -0.8336 -2.3333  1.6746
  524SOL     OW 1756   4.579   1.892   3.067  0.1897  0.5931  0.2297
  524SOL    HW1 1757   4.589   1.969   3.130 -0.4793  0.1589  0.8909
  524SOL    HW2 1758   4.493   1.844   3.087  0.9418 -0.7565  0.3159
  525SOL     OW 1759   4.969   2.993   3.589 -0.1499 -0.0062 -0.1649
  525SOL    HW1 1760   5.066   3.007   3.568  0.2911  0.0324  1.7896
  525SOL    HW2 1761   4.929   3.077   3.624 -0.8724 -0.0767 -0.7791
  526SOL     OW 1762   1.970   2.146   3.624 -0.3328 -0.1638 -0.1524
  526SOL    HW1 1763   1.919   2.088   3.560 -1.8030  1.3268 -0.4147
  526SOL    HW2 1764   2.060   2.167   3.585 -0.2025 -1.3666 -0.5284
  527SOL     OW 1765   0.971   0.761   1.700 -0.2952 -0.2074  0.4069
  527SOL    HW1 1766   0.981   0.859   1.716  1.7950 -0.6494  2.3479
  527SOL    HW2 1767   1.057   0.724   1.665 -1.9217 -0.9599 -3.3826
  528SOL     OW 1768   2.558   1.486   3.964 -0.0849  0.1143 -0.0801
  528SOL    HW1 1769   2.554   1.458   3.868 -0.9051  0.7428 -0.2453
  528SOL    HW2 1770   2.652   1.478   3.998  0.0451 -1.0143 -0.6473
  529SOL     OW 1771   0.467   5.139   1.973 -0.0941  0.1816 -0.0658
  529SOL    HW1 1772   0.450   5.042   1.953 -0.9126  0.7397 -2.4198
  529SOL    HW2 1773   0.533   5.147   2.047  1.5253 -2.2125 -1.1274
  530SOL     OW 1774   2.491   0.346   2.619  0.7747 -0.7709  0.0491
  530SOL    HW1 1775   2.519   0.267   2.674 -1.5610 -1.7128 -0.0055
  530SOL    HW2 1776   2.491   0.428   2.676  1.9371 -1.0394  0.4605
  531SOL     OW 1777   4.513   2.725   3.354 -0.1200 -0.1101  0.3734
  531SOL    HW1 1778   4.582   2.761   3.290 -2.0007 -0.0799 -1.7416
  531SOL    HW2 1779   4.478   2.638   3.320 -3.0138  1.1419 -0.0745
  532SOL     OW 1780   2.843   3.512   2.889 -0.0500  0.0911  0.4146
  532SOL    HW1 1781   2.877   3.476   2.976  0.7529 -2.5919 -0.8776
  532SOL    HW2 1782   2.809   3.436   2.833 -0.7618  1.7545 -1.5390
  533SOL     OW 1783   1.875   3.927   3.724 -0.3150 -0.2314 -0.1866
  533SOL    HW1 1784   1.844   3.860   3.657  1.0517 -0.7198 -0.3605
  533SOL    HW2 1785   1.975   3.931   3.724 -0.2432 -0.4920  2.0432
  534SOL     OW 1786   5.099   0.849   2.188  0.1139  0.0270  0.0336
  534SOL    HW1 1787   5.008   0.880   2.160 -0.6783 -1.7166  0.5197
  534SOL    HW2 1788   0.001   0.920   2.167 -1.4939  1.8545  0.7150
  535SOL     OW 1789   1.639   0.728   3.420  0.6082  0.2429 -0.1861
  535SOL    HW1 1790   1.557   0.672   3.411  0.4074  0.6461 -0.8711
  535SOL    HW2 1791   1.617   0.813   3.467  0.6978  0.2255 -0.1104
  536SOL     OW 1792   2.392   2.838   2.547  0.5541  0.3334  0.6050
  536SOL    HW1 1793   2.431   2.930   2.543  1.9767 -0.2534  0.3260
  536SOL    HW2 1794   2.319   2.835   2.615  1.0848  1.4611  1.2413
  537SOL     OW 1795   4.247   4.182   0.011 -0.0465  0.1866 -0.3397
  537SOL    HW1 1796   4.236   4.279   5.154  4.9738  1.4468  1.3086
  537SOL    HW2 1797   4.312   4.140   5.113 -0.1504 -1.3808  0.5385
  538SOL     OW 1798   4.387   4.304   0.874  0.0529 -0.0528 -0.1788
  538SOL    HW1 1799   4.396   4.207   0.852  0.3136  0.2910 -1.6738
  538SOL    HW2 1800   4.390   4.358   0.790 -0.3338  1.2409  0.6078
  539SOL     OW 1801   2.478   4.361   1.868 -0.0279  0.6536 -0.1493
  539SOL    HW1 1802   2.525   4.351   1.956  0.7705 -1.2318 -0.7494
  539SOL    HW2 1803   2.379   4.366   1.883  0.1011  0.3354  0.8588
  540SOL     OW 1804   1.748   0.757   2.538 -0.4560  0.0483 -0.0460
  540SOL    HW1 1805   1.677   0.688   2.545 -0.3294 -0.1344 -0.5471
  540SOL    HW2 1806   1.837   0.717   2.562 -0.2474 -0.1982 -1.1956
  541SOL     OW 1807   4.333   3.901   3.054  0.0559  0.1299 -0.0033
  541SOL    HW1 1808   4.347   3.994   3.087 -0.2037  0.3692 -0.5569
  541SOL    HW2 1809   4.278   3.903   2.971  0.2720 -0.5000 -0.1672
  542SOL     OW 1810   2.338   4.470   1.320 -0.1838 -0.3504  0.5634
  542SOL    HW1 1811   2.265   4.466   1.252  0.0810 -0.4560  0.2837
  542SOL    HW2 1812   2.425   4.446   1.277  0.1675  0.6677  0.6738
  543SOL     OW 1813   4.774   5.106   1.353  0.6465  0.1391  0.1317
  543SOL    HW1 1814   4.730   5.026   1.395 -0.5071  0.6306 -0.1060
  543SOL    HW2 1815   4.771   5.098   1.254  1.4083  0.0231  0.1114
  544SOL     OW 1816   4.339   4.368   3.303  0.0384  0.3254  0.2246
  544SOL    HW1 1817   4.291   4.299   3.357 -1.0504 -1.3481 -2.6256
  544SOL    HW2 1818   4.272   4.428   3.259  0.7815  0.8165 -0.2496
  545SOL     OW 1819   3.989   5.037   1.979  0.5004  0.1169  0.2851
  545SOL    HW1 1820   4.066   5.018   2.040  0.6635 -2.4131 -0.6098
  545SOL    HW2 1821   3.904   5.011   2.023  0.3940  0.4623  0.2876
  546SOL     OW 1822   4.664   2.391   1.044  0.3075 -0.0041  0.0004
  546SOL    HW1 1823   4.594   2.351   0.985 -1.5203  1.0925  1.3191
  546SOL    HW2 1824   4.708   2.318   1.097  0.3006 -0.7319 -0.9757
  547SOL     OW 1825   0.763   4.805   1.545 -0.1868 -0.8274  0.2161
  547SOL    HW1 1826   0.756   4.819   1.447 -0.7436 -0.7878  0.2571
  547SOL    HW2 1827   0.713   4.722   1.571 -2.6607  0.7425  0.8344
  548SOL     OW 1828   3.919   4.480   1.246  0.4032 -0.3219  0.0718
  548SOL    HW1 1829   3.870   4.540   1.182  1.1057 -0.5009 -0.6479
  548SOL    HW2 1830   3.978   4.536   1.305 -0.8162 -0.0781  1.1204
  549SOL     OW 1831   4.540   4.404   4.034  0.3252 -0.9830 -0.3864
  549SOL    HW1 1832   4.542   4.315   3.987  2.7782 -1.8566  1.1575
  549SOL    HW2 1833   4.633   4.431   4.056 -0.3288  2.2145 -1.0792
  550SOL     OW 1834   1.536   1.185   1.520 -0.4730  0.5943  0.0181
  550SOL    HW1 1835   1.539   1.087   1.537  0.2990  1.1214  3.8729
  550SOL    HW2 1836   1.533   1.202   1.422  0.8462 -3.2086 -0.8387
  551SOL     OW 1837   3.845   2.737   1.276  0.2885 -0.3912  0.1372
  551SOL    HW1 1838   3.918   2.685   1.231 -1.2150 -1.5113 -1.1073
  551SOL    HW2 1839   3.801   2.797   1.209 -0.2126 -0.0272  0.7772
  552SOL     OW 1840   0.268   3.447   1.858 -0.1012  0.1438 -0.2186
  552SOL    HW1 1841   0.174   3.422   1.837 -0.1937  1.0271 -0.9602
  552SOL    HW2 1842   0.304   3.505   1.784  0.3222  1.5477  1.0309
  553SOL     OW 1843   0.121   4.117   4.669 -0.1668 -0.0112  0.1296
  553SOL    HW1 1844   0.035   4.169   4.676  1.1642  2.4748 -0.7223
  553SOL    HW2 1845   0.113   4.051   4.594 -1.2626  0.2967 -0.0492
  554SOL     OW 1846   3.478   2.331   0.195  0.6202  0.3390 -0.2005
  554SOL    HW1 1847   3.402   2.380   0.238  0.7196  1.0319 -0.7969
  554SOL    HW2 1848   3.512   2.260   0.258 -0.4441  0.0859  0.1100
  555SOL     OW 1849   4.155   1.623   0.915 -0.3751  0.2619 -0.1360
  555SOL    HW1 1850   4.161   1.585   1.007  0.2524  0.6572 -0.0072
  555SOL    HW2 1851   4.104   1.560   0.856  0.4729 -0.6835  0.1166
  556SOL     OW 1852   5.069   3.629   2.079  0.7976 -0.7493 -0.4112
  556SOL    HW1 1853   4.974   3.616   2.109  1.0625 -1.0447  0.3187
  556SOL    HW2 1854   5.071   3.695   2.004 -0.0689 -1.3066 -0.9495
  557SOL     OW 1855   2.063   5.009   3.952  0.1696 -0.1143 -0.1859
  557SOL    HW1 1856   2.054   5.108   3.960 -0.3388 -0.1602 -0.1401
  557SOL    HW2 1857   2.095   4.985   3.861 -0.2380  0.0610 -0.3761
  558SOL     OW 1858   2.738   0.285   1.510  0.6368 -0.6129 -0.1561
  558SOL    HW1 1859   2.685   0.261   1.429  1.5307 -0.7971 -0.7093
  558SOL    HW2 1860   2.801   0.211   1.531  0.6308 -0.4286  0.5210
  559SOL     OW 1861   0.058   3.610   2.408  0.4209  0.2069 -0.2261
  559SOL    HW1 1862   0.098   3.669   2.478 -0.1564 -0.6318  0.8292
  559SOL    HW2 1863   0.066   3.655   2.319  2.1803  0.8009  0.1887
  560SOL     OW 1864   1.177   1.809   0.710 -0.4389  0.1473 -0.2014
  560SOL    HW1 1865   1.198   1.878   0.779  1.3857 -0.0907 -0.4719
  560SOL    HW2 1866   1.218   1.835   0.623  0.3818 -1.2868 -0.2815
  561SOL     OW 1867   1.011   4.707   1.590 -0.0694 -0.4556 -0.0499
  561SOL    HW1 1868   1.021   4.659   1.678  0.9245 -0.5837 -0.2200
  561SOL    HW2 1869   0.929   4.764   1.593 -0.7778 -1.4748  0.4802
  562SOL     OW 1870   3.940   4.999   0.953  0.1559 -0.2715 -0.3705
  562SOL    HW1 1871   3.875   4.942   1.004  1.1625 -1.5857 -0.5066
  562SOL    HW2 1872   3.918   4.994   0.855  0.4389 -0.7198 -0.4170
  563SOL     OW 1873   3.102   3.200   3.616  0.3077  0.0082  0.1213
  563SOL    HW1 1874   3.121   3.155   3.703 -0.8686 -0.5013  0.1396
  563SOL    HW2 1875   3.003   3.213   3.606  0.2944 -1.1370 -1.7077
  564SOL     OW 1876   4.766   3.740   4.810 -0.5265  0.1364  0.0812
  564SOL    HW1 1877   4.853   3.746   4.858  0.3529  0.5246 -1.5077
  564SOL    HW2 1878   4.745   3.644   4.790 -0.5677  0.0279  0.6256
  565SOL     OW 1879   5.096   4.834   3.990  0.2053  0.0802 -0.0825
  565SOL    HW1 1880   5.137   4.768   3.927 -2.0540 -2.1320  0.5765
  565SOL    HW2 1881   5.022   4.884   3.944  1.2580  1.4934 -0.2955
  566SOL     OW 1882   1.561   4.329   1.852 -0.3636  0.1806 -0.3238
  566SOL    HW1 1883   1.498   4.275   1.796 -0.4746 -1.1832  1.0610
  566SOL    HW2 1884   1.595   4.274   1.928 -1.9410  2.5202  2.3086
  567SOL     OW 1885   0.100   0.662   3.505 -0.3355  0.5486 -0.1301
  567SOL    HW1 1886   0.144   0.573   3.490 -0.9633  0.4680 -1.6102
  567SOL    HW2 1887   0.005   0.657   3.477 -1.1658  0.9447  2.3334
  568SOL     OW 1888   5.110   1.946   1.537 -0.0314  0.1374 -0.0019
  568SOL    HW1 1889   5.143   2.029   1.493  0.0355  0.7113  1.0795
  568SOL    HW2 1890   5.015   1.959   1.564  0.4760  0.5717  1.7430
  569SOL     OW 1891   3.260   1.071   1.164  0.1404  0.2323 -0.0313
  569SOL    HW1 1892   3.251   0.972   1.153 -1.0346  0.2988  0.1651
  569SOL    HW2 1893   3.333   1.105   1.105  0.5433 -0.7482 -0.1105
  570SOL     OW 1894   4.730   3.323   0.272  0.0040  0.0842  0.1665
  570SOL    HW1 1895   4.746   3.417   0.302  0.5384 -0.0026  0.1681
  570SOL    HW2 1896   4.818   3.276   0.262 -0.2994 -1.0002  2.0225
  571SOL     OW 1897   0.433   0.290   2.140  0.8658  0.3527  0.0074
  571SOL    HW1 1898   0.428   0.380   2.183  0.6782  0.3488 -0.0072
  571SOL    HW2 1899   0.372   0.288   2.060  0.5739  0.0852  0.2369
  572SOL     OW 1900   3.735   0.191   2.385 -0.3785 -0.3851 -0.2331
  572SOL    HW1 1901   3.712   0.245   2.466 -0.6817 -2.5210  1.1917
  572SOL    HW2 1902   3.828   0.155   2.394 -0.0516  0.1263 -1.3245
  573SOL     OW 1903   5.076   4.034   1.044  0.1440 -0.0309 -0.3505
  573SOL    HW1 1904   5.116   4.123   1.019  2.9462 -1.7524 -2.6158
  573SOL    HW2 1905   5.131   3.991   1.115 -1.3931  0.0902  0.9824
  574SOL     OW 1906   1.027   1.285   0.390 -0.6166  0.1158 -0.2998
  574SOL    HW1 1907   1.077   1.330   0.316  0.8954 -0.6443  0.1967
  574SOL    HW2 1908   0.956   1.226   0.352  1.2810 -1.6568 -1.3338
  575SOL     OW 1909   3.371   1.417   1.148  0.0346 -0.2189 -0.2094
  575SOL    HW1 1910   3.409   1.333   1.108 -0.7741 -0.5205 -0.3538
  575SOL    HW2 1911   3.330   1.397   1.236 -0.0729  0.0476 -0.1976
  576SOL     OW 1912   4.587   1.496   0.413  0.0938 -0.6610 -0.1542
  576SOL    HW1 1913   4.538   1.490   0.500  0.1084 -0.1177 -0.1071
  576SOL    HW2 1914   4.635   1.584   0.407  0.2760 -0.7881 -0.6139
  577SOL     OW 1915   0.893   4.233   4.683 -0.2022  0.1509 -0.4372
  577SOL    HW1 1916   0.912   4.149   4.735 -0.3288  0.1667 -0.3627
  577SOL    HW2 1917   0.923   4.312   4.736 -1.2285  0.2314  0.0677
  578SOL     OW 1918   3.361   4.892   2.445  0.1110  0.3420 -0.0208
  578SOL    HW1 1919   3.416   4.901   2.528 -0.0403 -0.3578  0.1555
  578SOL    HW2 1920   3.268   4.867   2.469 -0.6414  2.6448 -0.2333
  579SOL     OW 1921   1.001   3.097   3.162  0.3610  0.1472 -0.0582
  579SOL    HW1 1922   0.957   3.044   3.090 -0.9030  2.1847 -0.8885
  579SOL    HW2 1923   1.001   3.045   3.247 -0.2612 -1.3871 -0.9650
  580SOL     OW 1924   0.318   3.002   2.806  0.1834  0.0784 -0.2997
  580SOL    HW1 1925   0.358   2.972   2.892  2.5776 -0.1049 -1.4027
  580SOL    HW2 1926   0.221   2.975   2.803 -0.3353  1.2282  2.8070
  581SOL     OW 1927   2.210   1.617   2.419  0.4148  0.5164  0.0225
  581SOL    HW1 1928   2.143   1.543   2.424  1.5622 -0.5392  0.3210
  581SOL    HW2 1929   2.186   1.679   2.344 -0.6451 -0.0682 -0.1397
  582SOL     OW 1930   0.689   3.828   4.593  0.2366 -0.0219  0.2785
  582SOL    HW1 1931   0.677   3.756   4.524  1.0464  1.0435 -1.0185
  582SOL    HW2 1932   0.617   3.897   4.582  0.1716 -0.0122  0.7302
  583SOL     OW 1933   3.176   2.455   3.327 -0.3693 -0.5896 -0.3056
  583SOL    HW1 1934   3.131   2.366   3.331 -0.5218 -0.5181 -0.3982
  583SOL    HW2 1935   3.245   2.454   3.255  0.2702 -0.9219  0.3110
  584SOL     OW 1936   2.588   2.759   3.318  0.1719  0.5328 -0.1595
  584SOL    HW1 1937   2.505   2.748   3.264  0.8425 -1.0240 -0.9251
  584SOL    HW2 1938   2.568   2.743   3.415 -0.4297  0.2536 -0.3248
  585SOL     OW 1939   5.031   2.415   3.551  0.1388 -0.5693  0.7575
  585SOL    HW1 1940   5.024   2.320   3.522  0.0432 -0.2504 -0.3426
  585SOL    HW2 1941   4.991   2.426   3.641 -2.4767 -1.0603 -0.2536
  586SOL     OW 1942   2.806   0.533   2.766 -0.0552 -0.6043 -0.0105
  586SOL    HW1 1943   2.763   0.477   2.836  1.5551 -0.6392  1.0033
  586SOL    HW2 1944   2.885   0.580   2.804  1.6501 -1.6041 -2.0738
  587SOL     OW 1945   2.834   2.897   1.642  0.0255 -0.0284  0.1141
  587SOL    HW1 1946   2.876   2.987   1.652 -0.5084  0.2655 -0.2008
  587SOL    HW2 1947   2.736   2.904   1.661 -0.0811 -0.4694 -0.2482
  588SOL     OW 1948   1.959   1.082   0.100  0.2644  0.2483 -0.4558
  588SOL    HW1 1949   2.051   1.074   0.062  0.3151  0.3072 -0.3439
  588SOL    HW2 1950   1.905   1.003   0.071  0.3032  0.2915 -0.6490
  589SOL     OW 1951   0.267   3.813   5.031 -0.3866 -0.1721  0.4052
  589SOL    HW1 1952   0.236   3.733   4.980 -0.0463 -0.0973  0.0764
  589SOL    HW2 1953   0.250   3.895   4.976 -1.9305  0.1225  1.2597
  590SOL     OW 1954   1.764   4.522   4.178  0.2584  0.2542 -0.3880
  590SOL    HW1 1955   1.763   4.605   4.235  0.3702  0.4633 -0.6869
  590SOL    HW2 1956   1.801   4.544   4.088  2.2541 -0.5519  0.1808
  591SOL     OW 1957   2.906   0.615   1.952  0.0552  0.6982  0.1426
  591SOL    HW1 1958   2.920   0.553   2.029 -1.1878 -0.5405 -0.5735
  591SOL    HW2 1959   2.818   0.595   1.908 -1.1299  3.9400  0.7420
  592SOL     OW 1960   3.157   1.570   4.590  0.1107 -0.2365  0.6288
  592SOL    HW1 1961   3.076   1.513   4.601 -1.1592  1.1289 -1.0755
  592SOL    HW2 1962   3.231   1.516   4.551 -0.7617 -0.9438 -0.0849
  593SOL     OW 1963   2.154   3.187   2.078  0.2522  0.2773  0.1936
  593SOL    HW1 1964   2.065   3.161   2.041  0.7280 -0.1682 -0.6628
  593SOL    HW2 1965   2.153   3.285   2.099  0.3651  0.9054 -2.3378
  594SOL     OW 1966   5.155   0.602   3.181  0.5426 -0.1258  0.7747
  594SOL    HW1 1967   5.112   0.589   3.271  1.6112 -1.0204  1.1773
  594SOL    HW2 1968   5.085   0.630   3.115 -0.6444 -1.3648  1.4474
  595SOL     OW 1969   0.223   3.338   0.458 -0.0193  0.7650 -0.0583
  595SOL    HW1 1970   0.235   3.427   0.502 -0.0157  0.0284  1.4806
  595SOL    HW2 1971   0.150   3.344   0.390  0.3849  2.0823 -0.4101
  596SOL     OW 1972   1.778   2.433   3.268  0.1507  0.5109 -0.0277
  596SOL    HW1 1973   1.826   2.347   3.249 -0.3893 -0.3130  2.0942
  596SOL    HW2 1974   1.680   2.416   3.275  0.1673  0.9764  1.8779
  597SOL     OW 1975   0.772   2.701   4.424 -0.2270  0.2606 -0.2877
  597SOL    HW1 1976   0.856   2.754   4.434 -0.3269  0.2162  0.8512
  597SOL    HW2 1977   0.759   2.679   4.327  1.0672  0.2506 -0.4807
  598SOL     OW 1978   2.296   1.239   1.473 -0.3423  0.4341  0.4079
  598SOL    HW1 1979   2.226   1.300   1.509 -0.3247  0.5418  0.2615
  598SOL    HW2 1980   2.356   1.289   1.411 -0.1396  0.3407  0.5252
  599SOL     OW 1981   2.709   3.805   3.694  0.1050  0.3107 -0.3882
  599SOL    HW1 1982   2.696   3.897   3.657  3.2759  0.3684 -1.7096
  599SOL    HW2 1983   2.746   3.746   3.622 -0.3736 -1.5913  0.8717
  600SOL     OW 1984   3.486   2.217   3.624 -0.1041 -0.6672 -0.0642
  600SOL    HW1 1985   3.424   2.251   3.554 -0.3373  0.5395  0.7041
  600SOL    HW2 1986   3.561   2.282   3.637 -0.9217 -0.0556  1.9144
  601SOL     OW 1987   2.453   4.050   3.910  0.1341 -0.4691  0.0225
  601SOL    HW1 1988   2.547   4.067   3.883 -0.4357 -0.0421 -1.8431
  601SOL    HW2 1989   2.448   3.964   3.961  1.4266 -0.8487 -0.4530
  602SOL     OW 1990   4.992   4.034   2.880  0.1351 -0.6780 -0.0097
  602SOL    HW1 1991   4.936   3.974   2.938 -1.1021 -0.7443 -1.2094
  602SOL    HW2 1992   4.936   4.112   2.849  1.0477 -0.1330 -0.3336
  603SOL     OW 1993   4.856   4.255   1.856 -0.0842  0.1508 -0.2371
  603SOL    HW1 1994   4.930   4.252   1.923 -0.1474 -0.1255 -0.1780
  603SOL    HW2 1995   4.770   4.226   1.899  0.1761 -1.6401 -0.8245
  604SOL     OW 1996   3.122   2.779   3.695 -0.3431 -0.0504  0.0932
  604SOL    HW1 1997   3.044   2.783   3.632  0.1279 -0.5386 -0.5355
  604SOL    HW2 1998   3.141   2.871   3.730 -0.7433  0.1940 -0.3130
  605SOL     OW 1999   0.770   4.883   4.734  0.3759 -0.2662  0.2532
  605SOL    HW1 2000   0.742   4.952   4.801  1.6888 -0.0797  0.6438
  605SOL    HW2 2001   0.711   4.887   4.654 -0.6542  0.1227  1.0172
  606SOL     OW 2002   2.968   0.034   2.426 -0.3253 -0.5569 -0.0900
  606SOL    HW1 2003   2.883   0.073   2.389 -0.2666 -0.8403 -0.5275
  606SOL    HW2 2004   3.034   0.108   2.439 -0.8927 -0.2090  1.0016
  607SOL     OW 2005   2.925   5.155   3.126 -0.1240  0.2409  0.5793
  607SOL    HW1 2006   2.826   5.140   3.123  0.0626 -0.8600 -0.4374
  607SOL    HW2 2007   2.970   5.074   3.164  0.5178  0.0648 -0.5269
  608SOL     OW 2008   4.104   1.978   2.848  0.0850 -0.3760  0.2831
  608SOL    HW1 2009   4.056   2.065   2.842 -1.1465 -1.0967 -0.8226
  608SOL    HW2 2010   4.121   1.956   2.944  0.7835  1.2414  0.5725
  609SOL     OW 2011   1.585   2.184   1.522 -0.5706 -0.2926 -0.2023
  609SOL    HW1 2012   1.590   2.231   1.434 -0.0609  1.4643  0.7185
  609SOL    HW2 2013   1.673   2.194   1.569 -0.8649 -1.1441  0.5396
  610SOL     OW 2014   4.562   3.169   0.129  0.3537  0.1716 -0.1431
  610SOL    HW1 2015   4.592   3.174   0.034 -0.5595 -2.1802 -0.6122
  610SOL    HW2 2016   4.630   3.214   0.188  1.1705  1.2404 -1.8112
  611SOL     OW 2017   0.946   2.950   2.942 -0.2758 -0.1322  1.1276
  611SOL    HW1 2018   1.034   2.980   2.906 -1.1066  2.0246  0.7707
  611SOL    HW2 2019   0.932   2.853   2.919  0.3629  0.4320 -2.2010
  612SOL     OW 2020   0.242   3.311   3.820 -0.0109 -0.2365  0.0222
  612SOL    HW1 2021   0.273   3.403   3.843 -1.1803  0.3195 -0.5266
  612SOL    HW2 2022   0.302   3.272   3.750 -0.2919  0.6686 -0.7459
  613SOL     OW 2023   2.531   4.250   4.758  0.1022  0.0025 -0.2253
  613SOL    HW1 2024   2.579   4.286   4.838 -0.2229 -1.6393  0.7448
  613SOL    HW2 2025   2.596   4.244   4.682  0.9021 -0.2064  0.4537
  614SOL     OW 2026   4.003   1.103   3.087 -0.2295  0.4637  0.0540
  614SOL    HW1 2027   3.906   1.124   3.080 -0.2080  0.0934 -2.4870
  614SOL    HW2 2028   4.015   1.014   3.131 -1.0038  0.7341  0.8170
  615SOL     OW 2029   3.943   3.269   4.924  0.4058  0.0615 -0.1914
  615SOL    HW1 2030   4.033   3.248   4.886  0.3481 -0.1840 -0.1974
  615SOL    HW2 2031   3.873   3.236   4.861  0.1967 -4.3229  1.9988
  616SOL     OW 2032   4.071   3.527   4.586  0.3308 -0.2735  0.3413
  616SOL    HW1 2033   4.106   3.472   4.510  0.1602  1.3710 -0.9944
  616SOL    HW2 2034   3.975   3.505   4.602  0.6393 -1.3427  0.7586
  617SOL     OW 2035   2.216   0.993   5.130 -0.3995 -0.3479 -0.5080
  617SOL    HW1 2036   2.277   0.998   5.051 -0.2567 -4.5867 -0.9176
  617SOL    HW2 2037   2.271   0.986   0.048 -0.5102  1.5699 -0.2436
  618SOL     OW 2038   4.626   4.270   2.007  0.4917 -0.1472 -0.6592
  618SOL    HW1 2039   4.612   4.233   2.098  1.1620 -0.7417 -0.7843
  618SOL    HW2 2040   4.538   4.290   1.964  0.1586 -0.4650 -0.1253
  619SOL     OW 2041   2.031   2.876   1.439 -0.4915  0.4907 -0.2810
  619SOL    HW1 2042   2.125   2.907   1.458 -0.2627  0.0011 -0.5756
  619SOL    HW2 2043   1.983   2.945   1.386  0.1931  0.1202 -1.4251
  620SOL     OW 2044   0.170   3.342   1.323 -0.3734  0.0624  0.1613
  620SOL    HW1 2045   0.198   3.333   1.227 -1.4921  0.2030 -0.1931
  620SOL    HW2 2046   0.213   3.270   1.377  0.6920  0.3054 -0.3441
  621SOL     OW 2047   0.637   2.452   1.808  0.1360 -0.4613 -0.0887
  621SOL    HW1 2048   0.735   2.467   1.821  0.1274 -0.2080 -0.3131
  621SOL    HW2 2049   0.618   2.432   1.712 -0.2561  1.3742 -0.4409
  622SOL     OW 2050   1.863   1.336   0.111  0.1323  0.6368 -0.0854
  622SOL    HW1 2051   1.822   1.329   0.202  1.9385  2.3119  0.9302
  622SOL    HW2 2052   1.917   1.254   0.092  0.4578  0.6486  0.7462
  623SOL     OW 2053   2.202   1.665   0.665 -0.6174  0.0507 -0.4683
  623SOL    HW1 2054   2.176   1.660   0.762 -0.4519  0.5420 -0.3949
  623SOL    HW2 2055   2.249   1.581   0.639  1.4582  0.8343  0.5153
  624SOL     OW 2056   3.228   2.857   3.358 -0.1899  0.3704  0.5812
  624SOL    HW1 2057   3.229   2.957   3.365 -0.3019  0.2608  2.7689
  624SOL    HW2 2058   3.134   2.824   3.358 -0.1873  0.2694 -1.0523
  625SOL     OW 2059   0.155   2.871   0.414  1.2670 -0.3625  0.0410
  625SOL    HW1 2060   0.160   2.805   0.489  0.2975  0.6885  1.0557
  625SOL    HW2 2061   0.200   2.833   0.333  1.7869 -1.7641  0.9636
  626SOL     OW 2062   1.525   4.883   2.975 -0.2199  0.4986 -0.1872
  626SOL    HW1 2063   1.587   4.804   2.975 -1.8684 -0.8438 -0.5209
  626SOL    HW2 2064   1.546   4.941   3.054  1.0551 -0.2309  0.0463
  627SOL     OW 2065   2.510   1.811   4.954  0.0163 -0.0558 -0.1581
  627SOL    HW1 2066   2.502   1.762   4.868  1.0245  0.8724 -0.8153
  627SOL    HW2 2067   2.462   1.899   4.948  2.5957  1.4055 -0.9231
  628SOL     OW 2068   1.691   1.966   4.253 -0.5948  0.6998 -0.2256
  628SOL    HW1 2069   1.777   1.952   4.302  0.3558 -2.7230 -2.4637
  628SOL    HW2 2070   1.620   1.909   4.294 -0.6933  0.4692 -0.7001
  629SOL     OW 2071   0.734   1.368   0.106  0.0502 -0.2803 -0.0228
  629SOL    HW1 2072   0.811   1.423   0.139  0.5357 -0.7144 -0.4242
  629SOL    HW2 2073   0.715   1.390   0.011 -0.4395 -0.0499  0.1242
  630SOL     OW 2074   3.772   3.370   4.196 -0.2824 -0.2851 -0.2102
  630SOL    HW1 2075   3.849   3.356   4.258  0.6756  0.2385 -1.2548
  630SOL    HW2 2076   3.707   3.433   4.238 -1.2785 -2.3677  1.6164
  631SOL     OW 2077   0.422   0.592   5.092  0.0457 -0.0157  0.0085
  631SOL    HW1 2078   0.507   0.642   5.073 -0.4581  0.4458 -1.1159
  631SOL    HW2 2079   0.345   0.639   5.049 -0.4436 -1.7525 -1.1095
  632SOL     OW 2080   3.329   4.020   1.497  0.0090 -0.1901  0.3595
  632SOL    HW1 2081   3.354   4.117   1.506 -0.0643  0.0016 -1.2750
  632SOL    HW2 2082   3.236   4.014   1.460 -0.2281 -0.9043  1.0460
  633SOL     OW 2083   4.843   2.920   0.445  0.0202  0.2522 -0.4142
  633SOL    HW1 2084   4.907   2.859   0.492 -1.2401 -0.4299  0.4781
  633SOL    HW2 2085   4.822   2.998   0.504  0.8476  1.0476 -1.1468
  634SOL     OW 2086   1.521   0.447   4.325  0.1544  0.5549 -0.3360
  634SOL    HW1 2087   1.429   0.449   4.365 -0.7511 -2.3645 -1.9622
  634SOL    HW2 2088   1.518   0.485   4.233  0.3900 -0.2319 -0.6754
  635SOL     OW 2089   2.942   4.849   2.341  0.5735  0.0676 -0.3662
  635SOL    HW1 2090   2.929   4.767   2.286 -2.3005 -1.1041  1.8051
  635SOL    HW2 2091   2.878   4.920   2.311 -0.2245 -0.1823  0.7232
  636SOL     OW 2092   2.628   1.844   4.038 -0.6119  1.0374 -0.4735
  636SOL    HW1 2093   2.545   1.800   4.005 -0.9391  1.4169 -0.1659
  636SOL    HW2 2094   2.707   1.787   4.016 -1.0089  0.3696 -0.2013
  637SOL     OW 2095   4.378   4.623   0.258  0.5551  0.3524  0.3998
  637SOL    HW1 2096   4.332   4.629   0.347  0.0674 -0.0812  0.1797
  637SOL    HW2 2097   4.349   4.700   0.201 -0.4453 -0.2791  0.0185
  638SOL     OW 2098   4.360   0.573   3.309 -0.3869  0.1655  0.3934
  638SOL    HW1 2099   4.341   0.566   3.211 -0.2343 -0.6077  0.4102
  638SOL    HW2 2100   4.423   0.500   3.335  0.3994  0.9891  0.8674
  639SOL     OW 2101   3.996   1.570   3.184 -0.1553  0.4219  0.7625
  639SOL    HW1 2102   3.904   1.573   3.224 -1.5547 -0.8164 -2.0587
  639SOL    HW2 2103   4.009   1.482   3.137  1.1972  1.7646 -1.5974
  640SOL     OW 2104   0.534   2.042   3.467  0.3365 -0.1979  0.0496
  640SOL    HW1 2105   0.611   1.992   3.507 -1.1576 -1.6974  1.1553
  640SOL    HW2 2106   0.511   2.001   3.378  1.6566  1.1558 -0.9741
  641SOL     OW 2107   3.456   3.947   3.071  0.0477 -0.7841 -0.0228
  641SOL    HW1 2108   3.511   3.901   3.002 -0.9854 -1.9394 -0.1076
  641SOL    HW2 2109   3.390   4.008   3.027  0.0321 -0.7861 -0.0023
  642SOL     OW 2110   0.647   4.980   2.687  0.7288 -0.5326  0.5627
  642SOL    HW1 2111   0.663   5.069   2.731  3.7378 -1.2938  1.1900
  642SOL    HW2 2112   0.614   4.915   2.756 -1.1225 -0.0718  0.1759
  643SOL     OW 2113   2.604   0.254   1.258  0.3635  0.1279  0.1846
  643SOL    HW1 2114   2.580   0.163   1.223  0.1595 -0.7966  2.5054
  643SOL    HW2 2115   2.532   0.319   1.235 -1.5086 -1.2327  1.7972
  644SOL     OW 2116   2.907   1.080   3.370 -0.1775 -0.1414 -0.2173
  644SOL    HW1 2117   2.847   1.152   3.404  1.0540  0.4254  0.8473
  644SOL    HW2 2118   2.859   0.993   3.372 -0.7640  0.1857  1.2477
  645SOL     OW 2119   0.124   0.106   0.621  0.1204 -0.7830  0.5499
  645SOL    HW1 2120   0.043   0.143   0.575  1.8219 -1.0331 -2.9610
  645SOL    HW2 2121   0.201   0.168   0.607  0.9486 -1.3442  2.4069
  646SOL     OW 2122   3.223   1.243   1.933 -0.2269  0.5504  0.2606
  646SOL    HW1 2123   3.165   1.187   1.873  0.0567  1.0306 -0.4745
  646SOL    HW2 2124   3.211   1.339   1.910 -0.0896  0.7382  0.9649
  647SOL     OW 2125   2.409   2.118   0.983  0.3540 -1.2280 -0.0173
  647SOL    HW1 2126   2.441   2.143   0.891 -0.6862  1.9817  0.3924
  647SOL    HW2 2127   2.354   2.192   1.020  2.7795 -1.2584  4.2285
  648SOL     OW 2128   1.644   4.834   3.361 -0.1443  0.7286  0.1220
  648SOL    HW1 2129   1.636   4.918   3.307  0.9950  1.2052  0.6710
  648SOL    HW2 2130   1.554   4.793   3.373 -0.7634  2.0685  0.1577
  649SOL     OW 2131   2.004   3.526   3.347  0.3122  0.5570 -0.0908
  649SOL    HW1 2132   2.082   3.485   3.395 -0.4420  0.3487  1.0109
  649SOL    HW2 2133   1.934   3.550   3.414 -0.3518  1.2361 -1.0110
  650SOL     OW 2134   4.670   0.618   2.934  0.3664  0.0065  0.2541
  650SOL    HW1 2135   4.603   0.691   2.924  0.0567 -0.5214 -2.3858
  650SOL    HW2 2136   4.625   0.535   2.966  0.0570  0.1026  0.0751
  651SOL     OW 2137   4.324   1.484   0.224 -0.3329  0.9247  0.0700
  651SOL    HW1 2138   4.383   1.468   0.303  0.0062 -0.3177 -0.4001
  651SOL    HW2 2139   4.259   1.557   0.244  1.1866  2.1586  0.7009
  652SOL     OW 2140   0.927   2.266   1.378 -0.1975 -0.1051 -0.1329
  652SOL    HW1 2141   0.840   2.245   1.333 -0.4036  0.1769  0.1314
  652SOL    HW2 2142   1.003   2.239   1.318 -0.4690  0.1134 -0.5794
  653SOL     OW 2143   0.894   0.172   0.145 -0.1554 -0.4360  0.1037
  653SOL    HW1 2144   0.870   0.261   0.106  0.1724 -0.1759  0.4773
  653SOL    HW2 2145   0.971   0.133   0.094 -0.7806 -0.8557 -0.5301
  654SOL     OW 2146   1.800   4.135   4.059  0.1138 -0.1115  0.4852
  654SOL    HW1 2147   1.823   4.176   3.971 -3.4056  0.1333 -0.4625
  654SOL    HW2 2148   1.701   4.131   4.069  0.3828 -1.3303  3.9316
  655SOL     OW 2149   1.135   0.134   0.019  0.1158  0.1735  0.0264
  655SOL    HW1 2150   1.194   0.066   0.063 -0.7094 -0.2184  0.5548
  655SOL    HW2 2151   1.169   0.226   0.040  1.6405 -0.0470 -1.2512
  656SOL     OW 2152   4.879   0.337   4.203 -0.1243 -0.1470 -0.0961
  656SOL    HW1 2153   4.963   0.335   4.149 -0.8363 -0.8074 -1.2320
  656SOL    HW2 2154   4.825   0.256   4.183 -1.3507  0.5945  0.0962
  657SOL     OW 2155   0.769   1.098   3.227 -0.2676 -0.2716  0.0221
  657SOL    HW1 2156   0.764   1.167   3.155  1.4875 -0.5920 -0.4589
  657SOL    HW2 2157   0.677   1.074   3.257 -0.9816  0.8084 -1.2055
  658SOL     OW 2158   1.979   2.550   0.366  0.2642 -0.0918  0.8695
  658SOL    HW1 2159   1.919   2.521   0.292 -1.0112  1.8219  1.0828
  658SOL    HW2 2160   2.048   2.614   0.331  0.9886 -0.7859  0.9861
  659SOL     OW 2161   2.211   2.352   1.279 -0.5628  0.0494  0.3412
  659SOL    HW1 2162   2.134   2.345   1.343  0.1061  2.8565  1.6075
  659SOL    HW2 2163   2.281   2.285   1.303 -0.8601  0.2328  1.7994
  660SOL     OW 2164   4.489   4.828   0.037  0.0421  0.0443 -0.2432
  660SOL    HW1 2165   4.561   4.851   0.102 -0.8321  0.3925  0.6277
  660SOL    HW2 2166   4.463   4.910   5.152 -0.2715  0.1030  0.0040
  661SOL     OW 2167   1.618   2.276   3.697  0.3826 -0.9075  0.5900
  661SOL    HW1 2168   1.681   2.221   3.753  1.2685 -0.6176 -0.1076
  661SOL    HW2 2169   1.596   2.226   3.613 -0.3058 -0.9843  0.8016
  662SOL     OW 2170   4.252   0.243   2.687 -0.1447 -0.4910 -0.2791
  662SOL    HW1 2171   4.239   0.296   2.603  1.8272  1.1968  0.3777
  662SOL    HW2 2172   4.204   0.156   2.680  0.0944 -0.4744 -3.2203
  663SOL     OW 2173   4.781   2.174   2.434 -0.2693 -0.4672 -0.2111
  663SOL    HW1 2174   4.805   2.101   2.498 -0.3817 -1.4377 -1.2451
  663SOL    HW2 2175   4.723   2.241   2.480  0.8613 -0.3602  1.1018
  664SOL     OW 2176   4.423   4.762   3.167  0.1404  0.7057  0.0410
  664SOL    HW1 2177   4.398   4.702   3.091 -2.0516 -0.4079  1.5478
  664SOL    HW2 2178   4.367   4.740   3.247  3.5984  0.5498  2.6372
  665SOL     OW 2179   5.114   2.021   4.028 -0.8086 -0.3412 -0.4914
  665SOL    HW1 2180   5.087   1.925   4.016  1.0767 -0.5845 -4.0733
  665SOL    HW2 2181   5.072   2.077   3.957 -1.9778  1.6610  1.6139
  666SOL     OW 2182   2.892   1.761   3.996  0.1442 -0.5775  0.2414
  666SOL    HW1 2183   2.947   1.825   4.050 -0.3183  1.8125 -1.9350
  666SOL    HW2 2184   2.940   1.738   3.912 -1.2445 -0.1158 -0.7225
  667SOL     OW 2185   2.453   5.017   4.944  0.4607 -0.0849 -0.8960
  667SOL    HW1 2186   2.397   5.084   4.897  1.9421  0.8416 -1.4194
  667SOL    HW2 2187   2.397   4.939   4.971 -1.5947  1.8807  0.8746
  668SOL     OW 2188   0.469   3.546   3.390 -0.4202  0.1847  0.4488
  668SOL    HW1 2189   0.515   3.472   3.439 -0.0901  0.2041  0.1669
  668SOL    HW2 2190   0.484   3.632   3.439  0.3429  0.2890  0.0348
  669SOL     OW 2191   2.997   2.604   1.009  0.2590  0.8879 -0.1067
  669SOL    HW1 2192   2.970   2.691   1.050 -0.1288  0.0891  1.4479
  669SOL    HW2 2193   2.943   2.587   0.927 -0.2095  1.7539  0.0136
  670SOL     OW 2194   5.055   4.892   0.841 -0.2365 -0.1738 -0.1086
  670SOL    HW1 2195   5.090   4.931   0.756 -1.0038  0.7924  0.0078
  670SOL    HW2 2196   5.027   4.797   0.824  0.3224 -0.2331 -0.7412
  671SOL     OW 2197   4.311   1.883   2.698  0.0130 -0.2951 -0.0242
  671SOL    HW1 2198   4.362   1.810   2.743  0.8633  0.1440 -0.2588
  671SOL    HW2 2199   4.234   1.910   2.756  0.9172  0.0600  1.0601
  672SOL     OW 2200   1.205   1.035   0.869  0.4319 -0.2154  0.7616
  672SOL    HW1 2201   1.289   0.987   0.841  0.0989  0.2177 -1.0874
  672SOL    HW2 2202   1.226   1.132   0.883  0.5447 -0.3860  1.8427
  673SOL     OW 2203   0.724   4.864   3.314 -0.3852  0.2441  0.5163
  673SOL    HW1 2204   0.777   4.785   3.283 -1.4234  0.2232 -1.3009
  673SOL    HW2 2205   0.775   4.911   3.386  0.4253 -1.8378  1.3738
  674SOL     OW 2206   4.174   1.973   0.245  0.0609 -0.5123 -0.1024
  674SOL    HW1 2207   4.218   1.890   0.280  2.3498 -0.5227 -2.6493
  674SOL    HW2 2208   4.231   2.053   0.267 -1.7649  0.3754  1.7143
  675SOL     OW 2209   1.534   3.881   0.775  0.3653  0.3620  0.1502
  675SOL    HW1 2210   1.497   3.947   0.839  0.8166 -0.8321  1.6958
  675SOL    HW2 2211   1.460   3.841   0.721 -0.0691  1.0590  0.2266
  676SOL     OW 2212   0.413   4.588   1.573  0.5630  0.3768  0.2289
  676SOL    HW1 2213   0.353   4.565   1.497  1.7954 -0.1334 -0.6056
  676SOL    HW2 2214   0.362   4.582   1.659 -0.7608  0.6729 -0.5139
  677SOL     OW 2215   2.892   0.474   3.731  0.4321  0.0703  0.0553
  677SOL    HW1 2216   2.814   0.426   3.691 -0.1139  1.2195 -0.2769
  677SOL    HW2 2217   2.963   0.486   3.662 -0.2108  1.4058 -0.3930
  678SOL     OW 2218   2.383   4.297   3.383 -0.4638 -0.3339  0.1170
  678SOL    HW1 2219   2.357   4.250   3.468  2.7557 -0.0790  1.4065
  678SOL    HW2 2220   2.399   4.229   3.311 -0.3278 -0.8211  0.6027
  679SOL     OW 2221   1.445   0.139   2.643  0.0557 -0.1161  0.4771
  679SOL    HW1 2222   1.371   0.124   2.577  1.1973  1.1559 -1.1879
  679SOL    HW2 2223   1.467   0.052   2.688 -2.2046 -0.5833  0.7973
  680SOL     OW 2224   1.387   0.135   1.151  0.3872  0.0231  0.2356
  680SOL    HW1 2225   1.294   0.169   1.138  0.6174  0.1702 -1.0847
  680SOL    HW2 2226   1.450   0.212   1.153  0.8864 -0.2243 -2.5446
  681SOL     OW 2227   2.726   1.144   2.441 -0.0908  0.0958  0.1849
  681SOL    HW1 2228   2.721   1.118   2.537  0.6879 -2.9453 -0.5035
  681SOL    HW2 2229   2.820   1.170   2.418 -0.2367  0.6370  0.1840
  682SOL     OW 2230   1.993   4.667   2.500 -0.2191 -0.2251 -0.6194
  682SOL    HW1 2231   2.037   4.751   2.533 -0.0984 -0.2255 -0.7794
  682SOL    HW2 2232   1.913   4.690   2.445 -1.3068 -0.2429  0.8943
  683SOL     OW 2233   3.987   4.690   4.653 -0.0458  0.3148  0.3108
  683SOL    HW1 2234   3.975   4.781   4.694  1.5947  1.2882 -1.2756
  683SOL    HW2 2235   4.083   4.674   4.635 -0.6276 -0.1941 -2.8216
  684SOL     OW 2236   2.242   3.932   3.060  0.6717 -0.6708 -0.1147
  684SOL    HW1 2237   2.283   4.016   3.097  0.7307 -0.4510 -0.6625
  684SOL    HW2 2238   2.305   3.891   2.994  0.8779 -1.4528  0.5570
  685SOL     OW 2239   3.445   4.178   0.628 -0.1362 -0.2209 -0.3746
  685SOL    HW1 2240   3.512   4.131   0.685  0.4570  0.2792 -0.6563
  685SOL    HW2 2241   3.423   4.267   0.668 -0.9003 -0.5183 -0.0996
  686SOL     OW 2242   4.030   2.933   1.946 -0.2234  0.1569 -0.9720
  686SOL    HW1 2243   4.037   2.917   2.044 -1.0102  1.3718 -0.6857
  686SOL    HW2 2244   4.011   2.847   1.899  0.0747 -0.4249 -0.0504
  687SOL     OW 2245   3.155   2.838   0.871 -0.3241 -0.0187  0.0597
  687SOL    HW1 2246   3.191   2.744   0.869 -0.1632 -0.0008 -2.9253
  687SOL    HW2 2247   3.090   2.847   0.946  2.0922 -1.4988  2.5241
  688SOL     OW 2248   0.334   4.795   3.976  0.4045 -0.4263  0.0916
  688SOL    HW1 2249   0.320   4.701   3.944 -0.0409  0.2547 -1.8700
  688SOL    HW2 2250   0.421   4.829   3.940  0.2417  0.1245  0.2128
  689SOL     OW 2251   0.814   4.409   2.879  0.1846  0.6317 -0.0016
  689SOL    HW1 2252   0.866   4.400   2.794  3.0744  0.1587  1.6928
  689SOL    HW2 2253   0.826   4.327   2.934 -2.2396  0.6287  0.6163
  690SOL     OW 2254   0.887   0.791   4.422 -0.2289 -0.1465  0.1558
  690SOL    HW1 2255   0.791   0.800   4.447 -0.5121 -0.4411 -0.7876
  690SOL    HW2 2256   0.896   0.791   4.323  0.7027 -0.5773  0.2278
  691SOL     OW 2257   0.274   3.270   2.864  0.2259 -0.1097  0.1761
  691SOL    HW1 2258   0.181   3.262   2.827  0.3255 -1.5768  0.2015
  691SOL    HW2 2259   0.313   3.179   2.877  0.5680  0.3480  2.9770
  692SOL     OW 2260   0.168   3.361   2.415 -0.6287  0.5504 -0.2490
  692SOL    HW1 2261   0.139   3.453   2.389  0.6639  0.8371 -0.7247
  692SOL    HW2 2262   0.256   3.340   2.373 -0.6809 -0.7323  0.2337
  693SOL     OW 2263   4.172   3.004   0.550  0.2409  0.8387 -1.0130
  693SOL    HW1 2264   4.218   3.048   0.473  0.8605 -0.4974 -1.4336
  693SOL    HW2 2265   4.134   2.916   0.521  1.2772 -0.1190  0.3914
  694SOL     OW 2266   4.223   0.614   0.838  0.4310  0.0972  0.4094
  694SOL    HW1 2267   4.226   0.595   0.936  2.2444 -0.2438  0.3067
  694SOL    HW2 2268   4.296   0.565   0.792  1.2683  2.3114 -0.7489
  695SOL     OW 2269   0.903   1.707   1.109  0.3981 -0.4457 -0.2086
  695SOL    HW1 2270   0.999   1.678   1.108  0.1218 -1.3819 -0.5733
  695SOL    HW2 2271   0.894   1.789   1.166  1.6497  0.5214 -1.3425
  696SOL     OW 2272   2.819   4.336   0.474 -0.1316 -0.4156 -0.4689
  696SOL    HW1 2273   2.881   4.320   0.551  0.2177  0.0017 -0.6579
  696SOL    HW2 2274   2.809   4.435   0.460  1.2468 -0.4723 -2.0990
  697SOL     OW 2275   2.176   5.041   2.204  0.2372 -0.1875 -0.3855
  697SOL    HW1 2276   2.260   4.991   2.180  0.3604 -0.4625  0.5850
  697SOL    HW2 2277   2.201   5.133   2.234  0.0214  0.4508 -2.0268
  698SOL     OW 2278   0.622   2.650   1.082  0.3095 -0.5724 -0.4336
  698SOL    HW1 2279   0.527   2.682   1.084 -0.0040 -1.4469  1.8208
  698SOL    HW2 2280   0.623   2.550   1.080  1.2171 -0.5524 -1.5177
  699SOL     OW 2281   4.106   2.392   2.413  0.5243 -0.0353  0.6125
  699SOL    HW1 2282   4.130   2.348   2.327  0.9137 -1.7634  1.5657
  699SOL    HW2 2283   4.158   2.477   2.423  0.2536  0.3451 -0.9607
  700SOL     OW 2284   3.598   0.990   0.853  0.2095 -0.2104  0.1204
  700SOL    HW1 2285   3.596   1.056   0.778  1.5070  0.2563  0.4705
  700SOL    HW2 2286   3.673   0.925   0.839  0.2588 -0.3197  0.8355
  701SOL     OW 2287   0.418   3.340   2.276  0.0746  0.3963 -0.3033
  701SOL    HW1 2288   0.413   3.382   2.185 -0.3739  0.1005 -0.4200
  701SOL    HW2 2289   0.454   3.247   2.268  0.9976  0.7218 -0.0540
  702SOL     OW 2290   1.773   1.219   1.679 -0.2813 -0.4739  0.0061
  702SOL    HW1 2291   1.688   1.203   1.629 -0.0527 -1.7803  0.0102
  702SOL    HW2 2292   1.804   1.133   1.720  2.0426 -0.4739 -1.5678
  703SOL     OW 2293   0.584   3.561   0.120 -0.4698  0.8522  0.2488
  703SOL    HW1 2294   0.485   3.565   0.135 -0.5225  3.0493 -0.2800
  703SOL    HW2 2295   0.625   3.647   0.152  1.2963 -0.0994  0.6186
  704SOL     OW 2296   1.548   0.572   2.585 -0.0142 -0.4110 -0.2002
  704SOL    HW1 2297   1.513   0.645   2.644 -0.1381 -1.4363  1.0380
  704SOL    HW2 2298   1.476   0.503   2.573  0.7005 -1.2234  0.1525
  705SOL     OW 2299   1.243   1.192   2.173 -0.3791  0.5533  0.3238
  705SOL    HW1 2300   1.166   1.195   2.237 -1.0462  0.6667 -0.4592
  705SOL    HW2 2301   1.239   1.108   2.119 -1.1526  1.4612 -1.1194
  706SOL     OW 2302   3.915   2.900   0.004 -0.3791 -0.0774  0.0800
  706SOL    HW1 2303   3.884   2.816   5.124 -0.6359 -0.4187  0.8550
  706SOL    HW2 2304   3.977   2.950   5.110 -0.1798 -0.8566 -0.3795
  707SOL     OW 2305   0.697   2.079   4.988  0.4946  0.0628  0.2674
  707SOL    HW1 2306   0.688   2.066   5.087 -0.5187 -0.9917  0.0617
  707SOL    HW2 2307   0.606   2.087   4.947  0.9290  1.5170 -0.4702
  708SOL     OW 2308   4.757   0.107   1.766 -0.4168 -0.4314 -0.1997
  708SOL    HW1 2309   4.732   0.199   1.795  1.5053 -0.1892  0.9066
  708SOL    HW2 2310   4.724   0.041   1.833  0.0461 -0.3185  0.1473
  709SOL     OW 2311   4.445   1.631   0.954  0.1181 -0.7106  0.5113
  709SOL    HW1 2312   4.345   1.639   0.958  0.1417  0.2523 -0.1922
  709SOL    HW2 2313   4.470   1.565   0.883 -0.0316  0.9950 -1.2310
  710SOL     OW 2314   1.196   4.413   3.973 -0.2918  0.6845  0.1552
  710SOL    HW1 2315   1.263   4.390   4.043 -2.1788 -0.0886  1.7812
  710SOL    HW2 2316   1.104   4.404   4.010 -1.3207  2.8453 -1.6585
  711SOL     OW 2317   1.387   4.557   2.776  0.3460 -0.3524 -0.7309
  711SOL    HW1 2318   1.331   4.479   2.804 -0.8368  0.0089 -1.9710
  711SOL    HW2 2319   1.350   4.641   2.814  0.2929 -0.1602 -1.1935
  712SOL     OW 2320   0.282   4.646   2.943  0.2299  0.2619 -0.0814
  712SOL    HW1 2321   0.356   4.681   3.000 -0.2135 -0.3550  0.8822
  712SOL    HW2 2322   0.236   4.571   2.990  0.6390 -1.1093 -1.7355
  713SOL     OW 2323   3.427   1.888   1.387 -0.2399 -0.2568  0.1141
  713SOL    HW1 2324   3.480   1.805   1.370 -1.2206 -1.0831  0.9791
  713SOL    HW2 2325   3.332   1.874   1.356 -0.5926  0.2809  0.9212
  714SOL     OW 2326   0.925   2.072   0.298  0.0027  0.1338 -0.0551
  714SOL    HW1 2327   0.992   2.141   0.273 -1.1811  0.9178 -1.2097
  714SOL    HW2 2328   0.849   2.074   0.233 -0.7113 -1.3418  0.6781
  715SOL     OW 2329   2.837   3.877   0.493  0.2257  0.0467  0.1851
  715SOL    HW1 2330   2.875   3.798   0.447 -1.8260 -0.5518 -0.5949
  715SOL    HW2 2331   2.834   3.955   0.430  0.8093  0.3105  0.4737
  716SOL     OW 2332   2.163   4.163   0.897 -0.6078  0.1713  0.2886
  716SOL    HW1 2333   2.221   4.245   0.905  0.3369 -0.1025 -2.6066
  716SOL    HW2 2334   2.218   4.088   0.861 -2.5176 -0.3688 -1.6689
  717SOL     OW 2335   1.815   3.479   4.773  0.1364  0.2352  0.1784
  717SOL    HW1 2336   1.893   3.530   4.810 -0.3237  0.9061  0.2399
  717SOL    HW2 2337   1.807   3.498   4.675  0.4850 -0.4056  0.0230
  718SOL     OW 2338   4.226   1.995   4.966 -0.6597  0.5605  0.5994
  718SOL    HW1 2339   4.283   2.062   4.919  2.0691 -1.3465  0.9965
  718SOL    HW2 2340   4.229   2.012   5.064  1.1891 -0.8580  0.8404
  719SOL     OW 2341   0.071   4.486   2.103 -0.1163  0.2414 -0.0585
  719SOL    HW1 2342   0.133   4.436   2.043 -0.7163 -1.6372  0.7951
  719SOL    HW2 2343   0.124   4.537   2.171  0.5083  0.9434 -1.0386
  720SOL     OW 2344   3.327   3.467   1.413 -0.2353 -0.3633 -0.3502
  720SOL    HW1 2345   3.396   3.427   1.354  0.9370  1.4428 -0.2985
  720SOL    HW2 2346   3.370   3.500   1.497 -1.6423 -1.6292  0.9330
  721SOL     OW 2347   2.732   1.092   2.718 -0.5279 -0.8135 -0.8960
  721SOL    HW1 2348   2.806   1.048   2.769 -0.4871 -0.0992 -0.3243
  721SOL    HW2 2349   2.745   1.191   2.719 -0.0862 -0.7979 -2.9735
  722SOL     OW 2350   4.533   3.177   4.112 -0.6565 -0.2757 -0.1469
  722SOL    HW1 2351   4.562   3.169   4.207  1.2617  2.8503 -0.3052
  722SOL    HW2 2352   4.600   3.133   4.052 -1.0717 -0.9435 -0.1236
  723SOL     OW 2353   2.927   2.777   0.378 -0.4813 -0.0188 -0.6593
  723SOL    HW1 2354   2.873   2.857   0.353  2.6713  1.9607 -1.7338
  723SOL    HW2 2355   2.961   2.788   0.471  1.2186  0.7489 -1.3289
  724SOL     OW 2356   4.834   3.856   3.039 -0.2278 -0.4288 -0.1522
  724SOL    HW1 2357   4.898   3.821   3.108 -0.4064 -0.3465  0.0564
  724SOL    HW2 2358   4.744   3.870   3.081 -0.1161  0.4538 -0.1841
  725SOL     OW 2359   2.964   1.408   4.708 -0.0893 -0.2183 -0.0303
  725SOL    HW1 2360   2.880   1.440   4.751 -0.2325 -1.1633  0.4162
  725SOL    HW2 2361   2.946   1.325   4.656  0.7146 -0.9349  0.7835
  726SOL     OW 2362   3.042   2.742   1.747 -0.8812 -0.5225 -0.4085
  726SOL    HW1 2363   2.978   2.808   1.706 -1.1844 -2.2359 -2.9571
  726SOL    HW2 2364   2.991   2.680   1.807 -1.2876 -0.7163 -0.9411
  727SOL     OW 2365   2.514   2.572   3.077 -0.4352  0.0458 -0.0513
  727SOL    HW1 2366   2.490   2.492   3.021  1.1278  1.2245 -2.5582
  727SOL    HW2 2367   2.601   2.554   3.124 -0.3358  0.0934 -0.2172
  728SOL     OW 2368   3.434   1.866   1.864  0.2461  0.0099 -0.1861
  728SOL    HW1 2369   3.402   1.920   1.786  1.5805  2.8472  1.0856
  728SOL    HW2 2370   3.372   1.881   1.941  1.1114  0.4962  0.4355
  729SOL     OW 2371   4.644   4.050   0.804  0.5132  0.2284 -0.3558
  729SOL    HW1 2372   4.680   4.019   0.891  3.0648  0.9514 -1.0483
  729SOL    HW2 2373   4.545   4.037   0.801  0.3161  0.4122  2.7005
  730SOL     OW 2374   1.903   4.214   4.996 -0.0712 -0.3322 -0.2623
  730SOL    HW1 2375   1.819   4.249   4.954 -0.9496  0.2626  1.8267
  730SOL    HW2 2376   1.980   4.272   4.970 -0.8680  0.9871  0.2102
  731SOL     OW 2377   0.716   5.152   4.870  0.4498  0.3475  0.4180
  731SOL    HW1 2378   0.643   0.049   4.892  0.3458 -0.1212  1.4406
  731SOL    HW2 2379   0.803   0.035   4.867  0.0815  0.9776 -1.1678
  732SOL     OW 2380   1.759   0.283   3.679 -0.3244 -0.2625  0.0405
  732SOL    HW1 2381   1.775   0.186   3.697 -0.6390 -0.2130  0.6187
  732SOL    HW2 2382   1.679   0.293   3.620  1.5608 -0.4993 -2.7016
  733SOL     OW 2383   1.867   2.045   1.123  0.7283 -0.2594  0.6374
  733SOL    HW1 2384   1.921   2.088   1.195  1.1265 -0.1394  0.2701
  733SOL    HW2 2385   1.779   2.092   1.114  1.1196  0.4282  0.3015
  734SOL     OW 2386   1.021   3.598   4.645 -0.1672 -0.2100 -0.0303
  734SOL    HW1 2387   1.021   3.551   4.733  0.4574  0.5466  0.3849
  734SOL    HW2 2388   0.994   3.693   4.657 -0.4506 -0.2001 -0.7145
  735SOL     OW 2389   4.206   0.142   4.677  0.2170 -0.2119 -0.1804
  735SOL    HW1 2390   4.302   0.139   4.649  0.3629  2.2209 -0.1785
  735SOL    HW2 2391   4.164   0.227   4.644 -1.5122 -0.4979  1.1036
  736SOL     OW 2392   4.036   4.580   0.881  0.2551  0.3254 -0.5331
  736SOL    HW1 2393   4.126   4.620   0.899  0.4794 -0.4419  0.1491
  736SOL    HW2 2394   4.038   4.483   0.905 -0.0101 -0.3428 -2.9001
  737SOL     OW 2395   3.621   0.601   0.544 -0.3810  0.4558 -0.2709
  737SOL    HW1 2396   3.598   0.508   0.574 -2.7253  1.0135 -0.0838
  737SOL    HW2 2397   3.719   0.616   0.554 -0.1919 -1.3915  1.4531
  738SOL     OW 2398   0.199   3.915   3.330  0.4539 -0.3429 -0.7868
  738SOL    HW1 2399   0.286   3.913   3.280 -0.3274 -0.5135 -2.1868
  738SOL    HW2 2400   0.130   3.960   3.274 -0.0190  1.1874  0.9296
  739SOL     OW 2401   3.142   3.691   3.187  0.2071  0.0463 -0.3027
  739SOL    HW1 2402   3.206   3.766   3.203 -0.3194  0.3692  0.3089
  739SOL    HW2 2403   3.084   3.712   3.108 -0.3350  0.5482  0.2260
  740SOL     OW 2404   4.246   1.732   1.351  0.3657 -0.2280 -0.0224
  740SOL    HW1 2405   4.175   1.751   1.419  0.0499 -1.5706  0.0658
  740SOL    HW2 2406   4.274   1.817   1.306 -0.0607  0.5524  1.1539
  741SOL     OW 2407   0.998   3.670   3.155 -0.3511  0.3021  0.1990
  741SOL    HW1 2408   0.949   3.710   3.077  0.5511  0.6797 -0.1982
  741SOL    HW2 2409   0.938   3.607   3.203 -1.3602  1.0655 -0.0137
  742SOL     OW 2410   2.137   1.755   1.876 -0.4923 -0.1064 -0.5764
  742SOL    HW1 2411   2.189   1.832   1.913 -0.5239  0.4185 -1.5880
  742SOL    HW2 2412   2.051   1.747   1.927  0.1482 -0.4062  0.4952
  743SOL     OW 2413   1.632   1.428   4.363 -0.2912  0.5915 -0.3167
  743SOL    HW1 2414   1.713   1.421   4.304  0.4755 -0.7463  0.8299
  743SOL    HW2 2415   1.653   1.482   4.444  0.1938 -1.4893  1.0384
  744SOL     OW 2416   5.115   3.157   2.088 -0.1358  0.2472  0.5639
  744SOL    HW1 2417   5.144   3.131   2.180 -4.4433 -1.3412  1.7323
  744SOL    HW2 2418   5.092   3.254   2.086  1.7352  0.7321  0.5195
  745SOL     OW 2419   3.895   3.772   0.413 -0.0577 -0.0830 -0.4764
  745SOL    HW1 2420   3.886   3.865   0.377 -0.7863 -0.4098 -1.1666
  745SOL    HW2 2421   3.926   3.711   0.340 -1.1951 -0.6865 -0.4741
  746SOL     OW 2422   2.697   3.973   2.826  0.0737  0.4022  0.3037
  746SOL    HW1 2423   2.701   3.943   2.921 -1.8704  0.1402  0.3261
  746SOL    HW2 2424   2.759   3.917   2.771 -1.4197 -1.8514  0.8179
  747SOL     OW 2425   1.730   0.844   4.569  0.5637 -0.4325  0.3310
  747SOL    HW1 2426   1.704   0.841   4.472  0.6274  1.1427  0.2374
  747SOL    HW2 2427   1.750   0.751   4.601 -0.3408 -1.0828 -0.9124
  748SOL     OW 2428   3.909   0.416   0.734  0.3677 -0.0446 -0.1857
  748SOL    HW1 2429   3.989   0.357   0.720 -0.5351 -0.8469 -2.2448
  748SOL    HW2 2430   3.913   0.494   0.672 -0.1100  0.3110  0.2152
  749SOL     OW 2431   2.479   4.074   2.071 -0.4031 -0.3224  0.2167
  749SOL    HW1 2432   2.548   4.098   2.003  1.6477 -0.7981  2.0085
  749SOL    HW2 2433   2.446   4.157   2.116 -1.0042 -0.0953 -0.6233
  750SOL     OW 2434   4.074   3.081   4.619 -0.0076  0.3555 -0.2446
  750SOL    HW1 2435   3.995   3.035   4.660  0.4683 -0.1152  0.1548
  750SOL    HW2 2436   4.132   3.118   4.691  1.1431 -0.9886 -0.4470
  751SOL     OW 2437   0.639   0.441   1.792  0.2391 -0.1098 -0.1633
  751SOL    HW1 2438   0.629   0.343   1.808  1.2967 -0.4534 -1.3850
  751SOL    HW2 2439   0.678   0.485   1.874  0.8548 -0.9237 -0.0074
  752SOL     OW 2440   0.288   1.701   0.848  0.3218  0.1148  0.5975
  752SOL    HW1 2441   0.285   1.766   0.772  1.2570  0.0934  0.5390
  752SOL    HW2 2442   0.316   1.611   0.814 -0.0990 -0.1136  0.8320
  753SOL     OW 2443   3.804   3.659   3.702 -0.3214  1.0721  0.0383
  753SOL    HW1 2444   3.812   3.624   3.608  1.7461  0.5484  0.3635
  753SOL    HW2 2445   3.730   3.612   3.749  1.6778 -2.2286  0.1395
  754SOL     OW 2446   4.538   0.355   1.504 -0.2128  0.4947 -0.6921
  754SOL    HW1 2447   4.619   0.308   1.469 -0.4060 -1.1325  0.8914
  754SOL    HW2 2448   4.562   0.448   1.531  0.9167  0.3281 -1.0863
  755SOL     OW 2449   2.905   4.516   3.096  0.5754  0.2336  1.0725
  755SOL    HW1 2450   2.819   4.490   3.139 -0.4609  0.9760 -0.4564
  755SOL    HW2 2451   2.921   4.458   3.016  1.0835  0.6371  0.8736
  756SOL     OW 2452   0.593   3.285   0.713  0.8919 -0.1972  0.6904
  756SOL    HW1 2453   0.545   3.198   0.700 -0.7295  0.3134  2.6032
  756SOL    HW2 2454   0.528   3.353   0.748  2.0978  1.8353 -0.8378
  757SOL     OW 2455   4.852   4.898   1.155 -0.1408 -0.3451  0.5347
  757SOL    HW1 2456   4.951   4.887   1.161  0.3194  2.5927 -0.4018
  757SOL    HW2 2457   4.827   4.925   1.062 -1.5058  1.2243  1.3022
  758SOL     OW 2458   1.573   5.069   3.209 -0.0268 -0.1939  0.1815
  758SOL    HW1 2459   1.616   5.154   3.177  0.6928 -0.2550  0.9664
  758SOL    HW2 2460   1.489   5.090   3.259  0.2248  0.0616  0.4939
  759SOL     OW 2461   2.994   1.261   0.468  0.0946  0.2623 -0.2784
  759SOL    HW1 2462   2.896   1.259   0.450  0.3504 -1.3979 -1.7525
  759SOL    HW2 2463   3.042   1.209   0.397  1.8888 -0.4211  1.3530
  760SOL     OW 2464   2.091   3.299   2.508 -0.1942 -0.2655 -0.3023
  760SOL    HW1 2465   2.055   3.239   2.436  1.5292  0.2903 -1.7054
  760SOL    HW2 2466   2.038   3.384   2.510 -0.0901 -0.1752 -1.1221
  761SOL     OW 2467   2.019   4.614   1.295 -0.1600 -0.3169 -0.0623
  761SOL    HW1 2468   1.937   4.624   1.351  0.5255 -0.4787  1.0035
  761SOL    HW2 2469   2.006   4.541   1.228 -0.9152 -0.2676  0.0324
  762SOL     OW 2470   1.464   1.273   1.884 -0.6725  0.1979 -0.4740
  762SOL    HW1 2471   1.435   1.326   1.963 -1.3846 -0.3070 -0.3893
  762SOL    HW2 2472   1.520   1.196   1.914 -1.0735 -0.0834 -0.4476
  763SOL     OW 2473   2.860   4.166   1.061  0.5278 -0.3232  0.6043
  763SOL    HW1 2474   2.950   4.122   1.060  1.1030  0.8045  0.2241
  763SOL    HW2 2475   2.811   4.139   1.143  0.7472 -1.8516  0.2563
  764SOL     OW 2476   0.934   0.178   2.713  0.0466  0.2355  0.1107
  764SOL    HW1 2477   0.982   0.214   2.633 -0.5408  0.0529 -0.3297
  764SOL    HW2 2478   0.850   0.131   2.684 -0.1377  0.1032  0.8266
  765SOL     OW 2479   3.691   1.400   3.486 -0.7522  0.8561  0.3254
  765SOL    HW1 2480   3.625   1.394   3.560 -0.4550  0.5908  0.5710
  765SOL    HW2 2481   3.768   1.339   3.505 -1.0479  0.1827 -0.5816
  766SOL     OW 2482   4.406   2.900   4.874  0.6120 -0.4201 -0.0317
  766SOL    HW1 2483   4.446   2.971   4.817 -0.2498  0.7420  0.7513
  766SOL    HW2 2484   4.479   2.846   4.916  1.3835  1.1659  0.7826
  767SOL     OW 2485   1.762   0.593   1.938 -0.3892 -0.0741 -0.2336
  767SOL    HW1 2486   1.775   0.518   2.002  0.1456 -0.3086 -0.6057
  767SOL    HW2 2487   1.776   0.560   1.844 -0.9709  0.3041 -0.4606
  768SOL     OW 2488   2.000   3.692   4.878 -0.3061 -0.0867 -0.0396
  768SOL    HW1 2489   1.960   3.782   4.895 -0.4089 -0.0226 -0.6305
  768SOL    HW2 2490   2.046   3.691   4.789 -0.0401 -0.5266  0.0963
  769SOL     OW 2491   3.231   1.071   2.393  0.2133  0.9163 -0.6417
  769SOL    HW1 2492   3.222   1.096   2.490  0.6781  0.6435 -0.5277
  769SOL    HW2 2493   3.226   1.154   2.338  1.3636  1.2379 -0.2882
  770SOL     OW 2494   3.237   4.139   3.496 -0.1180  0.6504  0.2468
  770SOL    HW1 2495   3.237   4.208   3.424  1.0451  1.4373  0.9626
  770SOL    HW2 2496   3.291   4.172   3.573  0.4415 -1.0430  0.6247
  771SOL     OW 2497   4.138   1.063   4.088 -0.1112 -0.3115 -0.1439
  771SOL    HW1 2498   4.053   1.110   4.113 -1.8021 -2.7007 -1.0645
  771SOL    HW2 2499   4.146   1.059   3.988 -0.1988 -2.1546 -0.1161
  772SOL     OW 2500   4.036   2.011   1.210  0.2945 -0.2287 -0.2661
  772SOL    HW1 2501   3.981   1.953   1.150 -0.7016 -0.9532  1.2539
  772SOL    HW2 2502   4.002   2.105   1.205 -0.8107 -0.5784  0.2891
  773SOL     OW 2503   0.398   4.833   2.250  0.2382 -0.5628 -0.3012
  773SOL    HW1 2504   0.426   4.754   2.304 -0.0893 -0.5146 -0.0581
  773SOL    HW2 2505   0.312   4.869   2.286  1.2037  0.9106  0.6394
  774SOL     OW 2506   2.669   2.736   0.768  0.0636  0.3201 -0.3080
  774SOL    HW1 2507   2.588   2.747   0.826  0.1553 -0.0021 -0.1204
  774SOL    HW2 2508   2.709   2.826   0.750 -1.1854  0.6528 -1.6332
  775SOL     OW 2509   1.715   2.886   0.881  0.3991 -0.0036 -0.4965
  775SOL    HW1 2510   1.799   2.897   0.827  0.5398  2.3004  0.0949
  775SOL    HW2 2511   1.722   2.940   0.965 -0.4053 -2.3650  1.1974
  776SOL     OW 2512   1.447   4.047   0.982 -0.0376 -0.1472  0.2478
  776SOL    HW1 2513   1.545   4.052   1.002 -0.2977  0.5144  1.4295
  776SOL    HW2 2514   1.409   4.140   0.980 -0.8581 -0.4598  0.9547
  777SOL     OW 2515   4.848   2.915   1.560 -0.7590  0.1275 -0.2587
  777SOL    HW1 2516   4.790   2.905   1.640 -3.2157  0.2102 -1.9225
  777SOL    HW2 2517   4.798   2.965   1.488  1.4726  0.4063 -1.7222
  778SOL     OW 2518   2.254   4.696   4.422 -0.5825  0.6824  0.0232
  778SOL    HW1 2519   2.328   4.720   4.484 -0.2468 -1.2825  0.4322
  778SOL    HW2 2520   2.243   4.768   4.354  0.2406  2.0250  1.2589
  779SOL     OW 2521   4.848   2.537   0.184 -0.5866 -0.4240  0.0548
  779SOL    HW1 2522   4.911   2.501   0.254 -0.9599 -0.0942  0.5635
  779SOL    HW2 2523   4.801   2.618   0.220 -2.4856 -1.5732  0.2762
  780SOL     OW 2524   4.695   4.332   2.363 -0.0331 -0.2240  0.3371
  780SOL    HW1 2525   4.611   4.287   2.333 -0.4508 -0.0142  1.1725
  780SOL    HW2 2526   4.674   4.424   2.397  0.8083  0.6321 -1.3204
  781SOL     OW 2527   1.159   2.001   0.468 -0.0071  0.2098  0.5124
  781SOL    HW1 2528   1.093   2.051   0.522  0.0854 -1.2154  2.0320
  781SOL    HW2 2529   1.119   1.914   0.438  0.2001  0.6325 -1.1246
  782SOL     OW 2530   0.923   5.118   2.437  0.4393 -0.6822 -0.1364
  782SOL    HW1 2531   1.010   5.070   2.430  1.2822  0.4956  1.4632
  782SOL    HW2 2532   0.920   0.027   2.371  1.3040  0.1749  0.7527
  783SOL     OW 2533   0.583   0.478   0.125 -0.4095 -0.5137 -1.0649
  783SOL    HW1 2534   0.556   0.514   0.214  3.0366 -1.9969  0.7743
  783SOL    HW2 2535   0.557   0.543   0.053 -3.9007  0.4293  0.8468
  784SOL     OW 2536   3.597   4.235   4.426  0.5580 -0.4157 -0.0731
  784SOL    HW1 2537   3.646   4.209   4.509  0.6079  0.7353  0.2728
  784SOL    HW2 2538   3.662   4.268   4.358  0.2847  1.3498  0.4757
  785SOL     OW 2539   0.814   1.914   1.278 -0.2484 -0.4149 -0.2792
  785SOL    HW1 2540   0.718   1.930   1.256 -0.6761 -0.8257  1.2052
  785SOL    HW2 2541   0.822   1.875   1.370  1.3861  0.2770 -0.0843
  786SOL     OW 2542   4.690   5.086   4.389  0.2325 -0.3521 -0.1806
  786SOL    HW1 2543   4.679   4.999   4.341  1.5513  0.1188 -1.4258
  786SOL    HW2 2544   4.723   5.156   4.325 -0.3221  0.9468  0.8951
  787SOL     OW 2545   1.945   0.680   4.337 -0.4512 -0.5951 -0.2325
  787SOL    HW1 2546   1.920   0.771   4.367 -0.3588 -0.3503 -0.8699
  787SOL    HW2 2547   1.944   0.677   4.237  2.5310 -0.4259 -0.3608
  788SOL     OW 2548   2.216   2.173   1.702  0.2684 -0.1551  0.4935
  788SOL    HW1 2549   2.252   2.250   1.649  0.1767  0.1140  0.8170
  788SOL    HW2 2550   2.177   2.207   1.787  0.8501 -0.6366  0.9560
  789SOL     OW 2551   1.310   2.580   3.338  0.5498  0.4856  0.5586
  789SOL    HW1 2552   1.287   2.511   3.269  0.8229 -0.3381  1.2752
  789SOL    HW2 2553   1.226   2.610   3.384  0.6667 -1.5260  2.2336
  790SOL     OW 2554   1.227   3.352   1.115  0.4923 -0.1334 -0.1393
  790SOL    HW1 2555   1.299   3.369   1.182 -0.2873 -0.2129  0.7338
  790SOL    HW2 2556   1.232   3.258   1.083  1.3489  0.1216 -0.7934
  791SOL     OW 2557   2.699   4.805   3.684 -0.4387 -0.6550  0.4454
  791SOL    HW1 2558   2.621   4.772   3.630  0.0117 -0.7569 -0.1581
  791SOL    HW2 2559   2.712   4.746   3.764 -2.8435  1.0922  2.2826
  792SOL     OW 2560   4.022   2.522   3.344 -0.7140  0.5058  1.0376
  792SOL    HW1 2561   3.954   2.450   3.354  1.9119 -2.2023  0.7109
  792SOL    HW2 2562   4.038   2.565   3.433 -0.2645 -1.3753  1.9071
  793SOL     OW 2563   5.085   3.528   0.565 -0.0970 -0.4245 -0.3773
  793SOL    HW1 2564   5.114   3.435   0.542  0.7678 -0.3383  0.3150
  793SOL    HW2 2565   4.991   3.527   0.599  0.5048 -1.3197  1.3646
  794SOL     OW 2566   3.849   4.539   4.474  0.0371  0.0790 -0.2276
  794SOL    HW1 2567   3.919   4.514   4.407  2.0710  1.5379  1.2410
  794SOL    HW2 2568   3.893   4.577   4.555 -2.2728 -1.9784  2.1738
  795SOL     OW 2569   2.959   4.360   0.100  0.4298  0.8315 -0.0722
  795SOL    HW1 2570   2.986   4.456   0.093  1.1361  0.5545 -1.5054
  795SOL    HW2 2571   3.031   4.308   0.145  0.4592  0.8132 -0.1404
  796SOL     OW 2572   2.943   4.434   1.098  0.1777 -0.2448  0.3679
  796SOL    HW1 2573   2.906   4.343   1.079 -0.0559 -0.2927  1.0092
  796SOL    HW2 2574   3.042   4.431   1.100  0.2014 -0.2753 -0.6186
  797SOL     OW 2575   1.465   1.961   1.586 -0.0286  0.4392 -0.4770
  797SOL    HW1 2576   1.515   2.045   1.563  1.6820  1.3610  5.1185
  797SOL    HW2 2577   1.530   1.888   1.607 -1.0831  0.2447  2.4696
  798SOL     OW 2578   3.319   0.661   0.538  0.4827  0.0361  0.2909
  798SOL    HW1 2579   3.371   0.624   0.615 -1.0216  1.0963  1.8992
  798SOL    HW2 2580   3.345   0.757   0.524  1.2495 -0.3303 -1.0383
  799SOL     OW 2581   4.091   3.067   2.345 -0.3066  0.4508  0.5471
  799SOL    HW1 2582   4.063   2.986   2.293 -1.3620  0.7751  0.6036
  799SOL    HW2 2583   4.176   3.047   2.394 -0.2075 -0.4078  0.0427
  800SOL     OW 2584   0.142   4.603   0.804  0.8144  0.2292 -0.1585
  800SOL    HW1 2585   0.187   4.691   0.792  1.4601 -0.1681 -0.7232
  800SOL    HW2 2586   0.211   4.531   0.814  0.3132 -0.3455 -0.7109
  801SOL     OW 2587   1.599   2.796   1.222 -0.5274 -0.0667  0.3266
  801SOL    HW1 2588   1.679   2.736   1.210 -0.7343 -0.5991  1.4865
  801SOL    HW2 2589   1.627   2.891   1.210  0.1826 -0.2778  0.2379
  802SOL     OW 2590   2.588   2.553   1.653  0.0807 -0.3660  0.2357
  802SOL    HW1 2591   2.598   2.464   1.697 -0.0495  0.4848  2.0997
  802SOL    HW2 2592   2.663   2.568   1.589 -0.5143 -2.2482 -0.9843
  803SOL     OW 2593   2.060   3.171   4.972 -0.4123 -0.3134 -0.3472
  803SOL    HW1 2594   2.126   3.165   5.047 -0.8039  0.5547  0.0877
  803SOL    HW2 2595   2.103   3.213   4.893 -1.1359  3.1044  0.8894
  804SOL     OW 2596   0.198   0.712   5.013 -0.0148  0.7164 -0.0357
  804SOL    HW1 2597   0.138   0.728   5.092 -0.8333  1.6124 -0.8220
  804SOL    HW2 2598   0.149   0.656   4.945  0.2820  0.8949 -0.3943
  805SOL     OW 2599   0.329   2.307   2.011  0.0997 -0.0107  0.0020
  805SOL    HW1 2600   0.301   2.398   1.979 -0.4723  0.2231  1.1114
  805SOL    HW2 2601   0.322   2.303   2.110 -1.9002 -1.9367 -0.1541
  806SOL     OW 2602   4.807   0.668   4.758  0.4110 -0.7211  0.3293
  806SOL    HW1 2603   4.857   0.694   4.676 -1.4509 -1.5730 -1.1383
  806SOL    HW2 2604   4.798   0.748   4.818 -0.6328  0.7104 -1.6119
  807SOL     OW 2605   0.035   1.029   1.651  0.3743  0.3394 -0.3269
  807SOL    HW1 2606   5.127   1.095   1.663 -1.3718 -1.7940  1.5715
  807SOL    HW2 2607   0.007   0.959   1.586  0.7601 -0.4158  0.3013
  808SOL     OW 2608   0.889   1.327   2.160 -0.2513 -0.0484  0.1029
  808SOL    HW1 2609   0.940   1.256   2.111 -0.9661 -0.7808  0.4060
  808SOL    HW2 2610   0.833   1.378   2.095  1.0486  0.9492 -0.2799
  809SOL     OW 2611   0.792   1.506   1.738 -0.3106  0.1150 -0.5720
  809SOL    HW1 2612   0.747   1.421   1.767 -0.0989  0.4468  0.8117
  809SOL    HW2 2613   0.800   1.507   1.639 -1.4940 -0.8878 -0.7064
  810SOL     OW 2614   4.929   3.125   0.268 -0.2276  0.5027 -0.2510
  810SOL    HW1 2615   4.943   3.086   0.177  1.7389 -0.7349  0.5234
  810SOL    HW2 2616   4.898   3.053   0.331  1.2113  0.6350  0.6701
  811SOL     OW 2617   4.256   4.379   2.250  1.0879 -0.1968  1.0207
  811SOL    HW1 2618   4.276   4.472   2.281  0.3860 -0.4532  2.3216
  811SOL    HW2 2619   4.157   4.369   2.237  1.2884 -0.3759 -0.4425
  812SOL     OW 2620   1.747   3.577   4.517 -0.1281 -0.0243 -0.1381
  812SOL    HW1 2621   1.758   3.491   4.468  1.5192 -0.9032  1.6364
  812SOL    HW2 2622   1.762   3.654   4.454 -0.7593 -1.0297 -1.5569
  813SOL     OW 2623   0.589   0.806   3.070  0.0207 -0.1281 -0.0214
  813SOL    HW1 2624   0.566   0.819   3.166  1.5685  2.0835  0.1298
  813SOL    HW2 2625   0.505   0.786   3.018 -1.1435  0.6528  1.4829
  814SOL     OW 2626   1.227   2.652   1.511  0.1026 -0.1402 -0.5431
  814SOL    HW1 2627   1.254   2.607   1.596 -4.1907 -1.4544  0.3787
  814SOL    HW2 2628   1.234   2.751   1.522  0.3204 -0.3049  1.0526
  815SOL     OW 2629   2.898   3.438   5.159  0.5942  0.2428 -0.3067
  815SOL    HW1 2630   2.840   3.512   5.124 -0.8392 -0.1193  1.1828
  815SOL    HW2 2631   2.851   3.351   5.146 -0.5209  0.1437  3.2268
  816SOL     OW 2632   0.168   1.142   3.487 -0.0144  0.4995  0.1572
  816SOL    HW1 2633   0.216   1.228   3.503 -1.3773  1.0486  1.6263
  816SOL    HW2 2634   0.071   1.160   3.468  0.2539 -0.5714 -2.7247
  817SOL     OW 2635   3.612   1.452   1.649  0.0185 -0.3307  0.9520
  817SOL    HW1 2636   3.603   1.472   1.747  0.0459  1.0753  0.6915
  817SOL    HW2 2637   3.530   1.406   1.617 -0.8027  0.8603  1.2719
  818SOL     OW 2638   3.167   1.234   3.432 -0.1600  0.3068  0.2063
  818SOL    HW1 2639   3.079   1.269   3.399 -0.3260  1.2215  1.5591
  818SOL    HW2 2640   3.207   1.299   3.497  0.5905 -1.0226  1.1183
  819SOL     OW 2641   4.327   0.983   1.454 -0.0013 -0.0453 -0.6942
  819SOL    HW1 2642   4.283   1.072   1.464 -1.0377 -0.5478 -0.6647
  819SOL    HW2 2643   4.321   0.953   1.359  0.1520 -0.1859 -0.6602
  820SOL     OW 2644   2.526   4.184   1.448 -0.5537 -0.0003  0.0456
  820SOL    HW1 2645   2.474   4.117   1.394 -0.3684 -0.2741  0.2085
  820SOL    HW2 2646   2.503   4.174   1.545  0.3736 -0.6348  0.2036
  821SOL     OW 2647   2.807   4.770   2.758  0.9177  0.2364 -0.1653
  821SOL    HW1 2648   2.756   4.825   2.693  0.8379  1.2811  0.7513
  821SOL    HW2 2649   2.808   4.674   2.728 -0.5997  0.3883 -0.7802
  822SOL     OW 2650   1.020   3.977   4.474  0.0029 -0.3665 -0.0240
  822SOL    HW1 2651   1.033   3.885   4.437  1.9808 -0.3753  0.5796
  822SOL    HW2 2652   0.985   3.971   4.567  1.8645 -0.6067  0.6895
  823SOL     OW 2653   4.756   0.596   2.577 -0.2658 -0.0292  0.3876
  823SOL    HW1 2654   4.817   0.517   2.575  1.3036  1.1299 -0.9719
  823SOL    HW2 2655   4.791   0.663   2.644  1.5977  1.7647 -2.1837
  824SOL     OW 2656   2.718   3.122   3.692  0.0883 -0.0625  0.0085
  824SOL    HW1 2657   2.771   3.111   3.777  2.0063  0.7424 -1.0230
  824SOL    HW2 2658   2.625   3.150   3.715  1.3352  3.1108  1.8405
  825SOL     OW 2659   0.945   2.672   3.984 -0.2539  0.2528 -0.3938
  825SOL    HW1 2660   1.020   2.738   3.974 -0.9698  1.0680 -0.5213
  825SOL    HW2 2661   0.933   2.622   3.898 -1.0336  1.4237 -0.9939
  826SOL     OW 2662   3.120   0.954   4.768 -0.0337  0.2680  0.3004
  826SOL    HW1 2663   3.157   1.047   4.766 -1.9291  1.0725  0.9030
  826SOL    HW2 2664   3.024   0.955   4.739 -0.2975 -1.4036  1.0079
  827SOL     OW 2665   4.014   4.190   0.638  0.2720 -0.5592 -0.4108
  827SOL    HW1 2666   3.956   4.110   0.654  0.2052 -1.0077 -2.6107
  827SOL    HW2 2667   4.089   4.165   0.576  0.1345  1.1104 -1.3052
  828SOL     OW 2668   3.223   3.838   0.461 -0.8104  0.0895  0.1301
  828SOL    HW1 2669   3.140   3.786   0.479  0.4170 -1.1388  2.9462
  828SOL    HW2 2670   3.302   3.776   0.465  0.3376  1.2739 -2.0807
  829SOL     OW 2671   3.630   2.491   4.932  0.3243  0.0391 -0.5672
  829SOL    HW1 2672   3.603   2.527   4.842  1.2367  3.5882  0.4225
  829SOL    HW2 2673   3.553   2.498   4.995  0.8999  1.8161 -0.0012
  830SOL     OW 2674   0.932   3.024   4.736 -0.1086  0.1959  0.1032
  830SOL    HW1 2675   0.893   3.113   4.713  0.5536  0.4127 -0.1873
  830SOL    HW2 2676   0.871   2.977   4.800 -0.0280  1.2449  0.9956
  831SOL     OW 2677   1.949   1.532   3.661  0.3027  0.2109 -0.0342
  831SOL    HW1 2678   1.958   1.612   3.720  1.2530  0.6608 -0.7576
  831SOL    HW2 2679   2.014   1.462   3.688  1.6189  0.9083 -1.2781
  832SOL     OW 2680   2.765   4.359   2.555  0.2764  0.5712  0.8160
  832SOL    HW1 2681   2.785   4.394   2.647  0.5054  0.7939  0.6854
  832SOL    HW2 2682   2.734   4.435   2.497 -0.3494  0.3387  0.8464
  833SOL     OW 2683   1.037   3.324   4.209 -0.9994  0.2723 -0.1359
  833SOL    HW1 2684   1.095   3.281   4.278 -0.4623 -0.4198 -0.9891
  833SOL    HW2 2685   0.991   3.253   4.155 -1.7276  0.8033 -0.2272
  834SOL     OW 2686   3.108   4.937   2.524  0.3115  0.3846  0.3344
  834SOL    HW1 2687   3.037   4.916   2.457  1.4927  0.3486 -0.9831
  834SOL    HW2 2688   3.107   5.035   2.544  0.1303  0.4502  0.0225
  835SOL     OW 2689   1.605   3.220   1.988 -0.1969  0.6193 -0.1937
  835SOL    HW1 2690   1.583   3.292   2.054  1.4089  0.5233  0.4796
  835SOL    HW2 2691   1.590   3.131   2.031  0.3627  0.5547 -0.1348
  836SOL     OW 2692   2.848   3.216   3.463  0.3702  0.2785 -0.0930
  836SOL    HW1 2693   2.790   3.177   3.534 -0.4697  2.2460  0.3567
  836SOL    HW2 2694   2.827   3.173   3.375 -1.4299  0.6121  0.1478
  837SOL     OW 2695   4.086   3.772   4.446  0.2820  0.1935  0.4692
  837SOL    HW1 2696   4.074   3.752   4.349 -0.7286  0.4650  0.5214
  837SOL    HW2 2697   4.092   3.686   4.497  1.3463  0.0497  0.1170
  838SOL     OW 2698   0.351   3.127   3.369 -0.4147 -0.8044  0.7024
  838SOL    HW1 2699   0.306   3.217   3.365  0.4706 -0.2945  1.9574
  838SOL    HW2 2700   0.346   3.084   3.278  0.0704  0.9622 -0.2042
  839SOL     OW 2701   3.452   3.612   1.609  0.4299  0.5329 -0.1648
  839SOL    HW1 2702   3.490   3.698   1.640 -0.6067  0.3887  1.6479
  839SOL    HW2 2703   3.493   3.536   1.660  0.5543  0.0369 -0.9769
  840SOL     OW 2704   0.807   3.283   3.143 -0.2053 -0.1159 -0.0238
  840SOL    HW1 2705   0.730   3.268   3.205 -0.0417  1.9216  0.7602
  840SOL    HW2 2706   0.879   3.217   3.162 -0.8489 -0.5941  0.8045
  841SOL     OW 2707   2.219   2.218   2.605  0.7951  0.1273  0.2787
  841SOL    HW1 2708   2.280   2.146   2.637 -0.8029 -0.9891  0.9339
  841SOL    HW2 2709   2.124   2.189   2.617  0.1196  1.7515 -0.8371
  842SOL     OW 2710   1.494   1.054   0.903 -0.1385  0.6838 -0.1933
  842SOL    HW1 2711   1.478   1.150   0.922  1.7696  0.8855  0.5631
  842SOL    HW2 2712   1.548   1.013   0.977 -2.0902 -1.3523  0.2188
  843SOL     OW 2713   1.598   2.711   3.315 -0.1060  0.1176  0.6267
  843SOL    HW1 2714   1.682   2.672   3.278 -0.5207  1.8525 -2.5335
  843SOL    HW2 2715   1.526   2.642   3.313  0.7319 -0.8087  1.4714
  844SOL     OW 2716   0.626   4.812   0.745  0.6466 -0.4390  0.3410
  844SOL    HW1 2717   0.658   4.905   0.725  0.1151 -0.2569  0.3178
  844SOL    HW2 2718   0.699   4.761   0.789  1.2403 -0.2847 -0.4444
  845SOL     OW 2719   1.056   1.459   2.987 -0.1311 -0.1069 -0.7572
  845SOL    HW1 2720   1.009   1.443   3.074 -1.0203  0.6316 -1.0784
  845SOL    HW2 2721   1.138   1.402   2.982  0.5941  0.7057  1.0660
  846SOL     OW 2722   2.762   1.753   1.477 -0.2315 -0.1332 -0.3097
  846SOL    HW1 2723   2.780   1.729   1.573 -0.8101  0.0144 -0.1620
  846SOL    HW2 2724   2.814   1.835   1.454 -0.6666  0.2635  0.1017
  847SOL     OW 2725   1.283   4.575   3.774  0.2150  0.1959  0.1837
  847SOL    HW1 2726   1.234   4.661   3.791 -0.7331 -0.4083  0.5471
  847SOL    HW2 2727   1.273   4.515   3.853 -1.4340 -1.3266 -1.1136
  848SOL     OW 2728   3.559   1.286   3.223  0.2868  0.0160 -0.0996
  848SOL    HW1 2729   3.641   1.242   3.187 -0.0676  0.3533 -1.3637
  848SOL    HW2 2730   3.585   1.357   3.288  0.8910 -1.4669  1.3668
  849SOL     OW 2731   5.006   2.732   0.553  0.2586  0.1530  0.3618
  849SOL    HW1 2732   5.105   2.724   0.562  0.0590 -0.4178  2.7564
  849SOL    HW2 2733   4.972   2.658   0.495  1.0787 -0.7360  0.9846
  850SOL     OW 2734   4.894   3.181   1.125  0.4648 -0.7388  0.2077
  850SOL    HW1 2735   4.943   3.216   1.205  2.1744 -1.5471 -0.4577
  850SOL    HW2 2736   4.861   3.088   1.145 -0.2122 -0.4652  0.3988
  851SOL     OW 2737   2.500   1.511   2.414  0.0772  0.2064 -0.4266
  851SOL    HW1 2738   2.511   1.432   2.354 -0.3644  0.4800 -0.8695
  851SOL    HW2 2739   2.405   1.541   2.414  0.2073  0.6400 -0.1309
  852SOL     OW 2740   3.217   2.865   2.030  0.1934 -0.7585 -0.1108
  852SOL    HW1 2741   3.268   2.796   1.978 -0.5634 -1.5192  0.1422
  852SOL    HW2 2742   3.251   2.868   2.124  2.4050  1.4635 -0.8487
  853SOL     OW 2743   5.020   4.952   4.702 -0.3156  0.6633  0.4262
  853SOL    HW1 2744   5.013   5.041   4.749  1.6909  2.0703 -1.7339
  853SOL    HW2 2745   5.103   4.905   4.733 -1.2825 -0.4630  1.4335
  854SOL     OW 2746   0.795   2.378   3.842  0.1224  0.2229  0.4085
  854SOL    HW1 2747   0.848   2.315   3.899  0.0584  0.2222  0.4678
  854SOL    HW2 2748   0.849   2.459   3.823 -0.2188  0.6829  1.3218
  855SOL     OW 2749   1.803   4.719   2.326 -0.5910 -0.2470 -0.3774
  855SOL    HW1 2750   1.847   4.805   2.300  1.5571 -1.0392  0.4519
  855SOL    HW2 2751   1.813   4.653   2.252  0.2921 -0.6538  0.0923
  856SOL     OW 2752   1.324   0.472   0.454  0.0331  0.0368 -0.2550
  856SOL    HW1 2753   1.252   0.535   0.484  1.0952  1.0591  0.1963
  856SOL    HW2 2754   1.312   0.384   0.499 -1.1079  0.0782 -0.4259
  857SOL     OW 2755   5.043   4.539   3.753  0.8228  0.2908  0.4305
  857SOL    HW1 2756   5.051   4.475   3.676  1.7291  0.9652 -0.0635
  857SOL    HW2 2757   4.988   4.498   3.825 -0.0478 -0.3611 -0.5755
  858SOL     OW 2758   1.823   4.333   0.604  0.2875  0.1017  0.1431
  858SOL    HW1 2759   1.789   4.295   0.690  1.1064  0.0442  0.4507
  858SOL    HW2 2760   1.766   4.411   0.578 -0.6373 -0.5519  0.1554
  859SOL     OW 2761   4.760   0.530   5.125  0.1512 -0.0655  0.1181
  859SOL    HW1 2762   4.813   0.469   5.066  0.5059  0.2391  0.1132
  859SOL    HW2 2763   4.807   0.540   0.047  0.0857  0.1751  0.1274
  860SOL     OW 2764   4.325   0.588   0.447 -0.0470  0.1669 -0.1292
  860SOL    HW1 2765   4.232   0.597   0.410  0.7008 -1.7877 -2.7651
  860SOL    HW2 2766   4.349   0.672   0.496 -2.3714  1.6283 -1.2816
  861SOL     OW 2767   0.182   2.393   3.177 -0.0950 -0.2186  0.0742
  861SOL    HW1 2768   0.226   2.324   3.120  0.7392  0.0505  0.3675
  861SOL    HW2 2769   0.129   2.455   3.121  2.1673  1.1429 -0.6745
  862SOL     OW 2770   1.215   0.570   1.354 -0.3481  0.0579 -0.3133
  862SOL    HW1 2771   1.168   0.485   1.328 -1.1492  0.8241 -1.4773
  862SOL    HW2 2772   1.272   0.601   1.279  1.0585 -0.1729  0.6302
  863SOL     OW 2773   1.167   0.669   0.564  0.0374  0.0980  0.5599
  863SOL    HW1 2774   1.229   0.733   0.519  0.7752 -0.3992  0.8436
  863SOL    HW2 2775   1.078   0.713   0.579  0.1489  0.6408 -0.3291
  864SOL     OW 2776   4.228   1.169   0.262  0.1071  0.4913  0.3128
  864SOL    HW1 2777   4.289   1.157   0.184 -0.7438  0.0338 -0.2988
  864SOL    HW2 2778   4.277   1.149   0.347  0.5513 -0.7838 -0.2334
  865SOL     OW 2779   1.951   4.939   1.504 -0.0114 -0.1073  0.0695
  865SOL    HW1 2780   1.909   4.918   1.593  1.5983  0.7703  1.0854
  865SOL    HW2 2781   1.975   5.036   1.501 -0.6101  0.0103 -1.5974
  866SOL     OW 2782   1.065   0.216   2.051  0.2630  0.2793 -0.3917
  866SOL    HW1 2783   1.061   0.233   1.953  0.9254  0.7855 -0.3402
  866SOL    HW2 2784   1.160   0.209   2.080  0.0866  0.5058  0.2760
  867SOL     OW 2785   0.930   4.589   2.510 -0.3213 -0.0166 -0.4822
  867SOL    HW1 2786   0.902   4.681   2.540 -0.7651 -0.4861  0.6201
  867SOL    HW2 2787   1.021   4.593   2.471  0.6708  0.5620  1.6945
  868SOL     OW 2788   3.259   4.615   1.466  0.3786 -0.0708 -0.2164
  868SOL    HW1 2789   3.225   4.697   1.419  0.2612 -0.2353 -0.4148
  868SOL    HW2 2790   3.356   4.602   1.443 -0.0988 -1.0995 -1.7548
  869SOL     OW 2791   3.380   3.778   2.696 -0.6101 -0.2768 -0.1717
  869SOL    HW1 2792   3.476   3.758   2.717 -0.3664  0.5357 -0.4352
  869SOL    HW2 2793   3.359   3.748   2.603 -0.7797 -0.9780  0.0890
  870SOL     OW 2794   1.060   4.074   0.541 -0.1396 -0.5922 -0.6618
  870SOL    HW1 2795   0.969   4.115   0.549  0.5839  1.1529 -0.7929
  870SOL    HW2 2796   1.076   4.013   0.619 -0.8035  0.3802  0.2693
  871SOL     OW 2797   2.455   3.763   3.995 -0.4044 -0.0271  0.3949
  871SOL    HW1 2798   2.462   3.712   3.909  1.7409  1.4046 -0.3410
  871SOL    HW2 2799   2.517   3.723   4.062 -1.6883 -0.8091  1.1686
  872SOL     OW 2800   4.691   2.748   0.283  0.0045 -0.2020  0.0739
  872SOL    HW1 2801   4.735   2.831   0.316  0.4234 -0.2813 -0.2881
  872SOL    HW2 2802   4.622   2.771   0.214  0.4675 -0.1921 -0.3898
  873SOL     OW 2803   4.931   2.560   4.481  0.4586  0.2525  0.1730
  873SOL    HW1 2804   5.018   2.551   4.433  0.9682 -0.4287  1.2006
  873SOL    HW2 2805   4.881   2.473   4.476  0.3171  0.3132  0.4997
  874SOL     OW 2806   0.569   4.024   2.550 -0.0790  0.4285  0.0311
  874SOL    HW1 2807   0.486   3.999   2.600  0.4187  0.0899  0.7172
  874SOL    HW2 2808   0.642   4.043   2.616  0.4069  0.6392 -0.5640
  875SOL     OW 2809   4.048   1.140   5.137  0.0256 -0.3274  0.5148
  875SOL    HW1 2810   4.148   1.128   5.134  0.1939  0.7751  1.1620
  875SOL    HW2 2811   4.026   1.235   5.117 -0.8429 -0.3635  1.2742
  876SOL     OW 2812   1.296   2.892   4.907 -0.3457 -0.2397 -0.0166
  876SOL    HW1 2813   1.236   2.972   4.910 -1.7220 -1.2735  1.2143
  876SOL    HW2 2814   1.257   2.824   4.845  1.3005  0.3437 -1.7996
  877SOL     OW 2815   5.018   4.275   0.263 -0.5029 -0.2585 -0.1872
  877SOL    HW1 2816   5.046   4.366   0.293 -2.5308  0.5212 -0.5147
  877SOL    HW2 2817   4.969   4.228   0.337  0.2601 -0.9874 -0.1234
  878SOL     OW 2818   4.285   4.683   0.963 -0.2431  0.0484 -0.6038
  878SOL    HW1 2819   4.372   4.731   0.955  0.1771 -0.4641  0.5951
  878SOL    HW2 2820   4.258   4.680   1.059 -1.0860 -0.6769 -0.8499
  879SOL     OW 2821   0.956   2.227   2.346 -0.2137 -0.2430 -0.0858
  879SOL    HW1 2822   1.037   2.188   2.301 -0.3360 -0.4590 -0.1180
  879SOL    HW2 2823   0.985   2.296   2.412 -0.0720  1.1262 -1.4991
  880SOL     OW 2824   2.428   1.928   3.626 -0.2853  0.0983  0.4034
  880SOL    HW1 2825   2.363   1.854   3.614 -1.3426  0.9414  0.7397
  880SOL    HW2 2826   2.417   1.968   3.718  1.4552 -0.4341  0.8898
  881SOL     OW 2827   2.630   3.680   2.996  0.0815 -0.5225 -0.0729
  881SOL    HW1 2828   2.701   3.634   2.943 -0.1177 -0.1822 -0.6356
  881SOL    HW2 2829   2.588   3.614   3.058  0.7327 -0.7767  0.1038
  882SOL     OW 2830   0.046   4.222   1.749 -0.3860 -0.3956  0.2998
  882SOL    HW1 2831   0.005   4.261   1.831  3.0893 -1.8401  2.9689
  882SOL    HW2 2832   5.154   4.148   1.715 -1.0843 -0.9961  2.6060
  883SOL     OW 2833   5.118   0.339   0.140 -0.4913 -0.6910 -0.5361
  883SOL    HW1 2834   5.068   0.303   0.062 -1.6004 -0.3170 -0.0126
  883SOL    HW2 2835   5.085   0.431   0.162 -0.8714 -1.1504  0.9475
  884SOL     OW 2836   0.599   1.857   0.684  0.1928  0.7275 -0.5171
  884SOL    HW1 2837   0.618   1.829   0.590  1.1534 -0.1330 -0.0898
  884SOL    HW2 2838   0.683   1.852   0.738 -0.3898  0.9878  0.4391
  885SOL     OW 2839   0.802   3.818   1.778  0.0167  0.6681 -0.3434
  885SOL    HW1 2840   0.793   3.720   1.795  0.1489  0.3361 -1.9938
  885SOL    HW2 2841   0.842   3.862   1.858  3.2856 -1.1993 -0.7797
  886SOL     OW 2842   2.384   4.958   3.562  0.3971 -0.5766  0.0094
  886SOL    HW1 2843   2.438   5.032   3.601 -0.7337 -0.3707  1.2418
  886SOL    HW2 2844   2.362   4.891   3.634 -1.0260 -0.6249 -0.4372
  887SOL     OW 2845   3.169   2.707   2.704  0.1601 -0.0133 -0.3438
  887SOL    HW1 2846   3.244   2.772   2.716 -0.4768  0.5386  0.8340
  887SOL    HW2 2847   3.100   2.722   2.775 -0.3962 -1.4501 -0.5474
  888SOL     OW 2848   4.811   0.965   4.460  0.0991 -0.4484 -0.4201
  888SOL    HW1 2849   4.748   0.907   4.408  1.0302 -3.3897  1.5024
  888SOL    HW2 2850   4.759   1.024   4.522 -0.8713 -2.5136  0.8275
  889SOL     OW 2851   0.689   4.170   3.708  0.2787 -0.1313  0.0536
  889SOL    HW1 2852   0.710   4.084   3.661  0.9030  1.6058 -3.1080
  889SOL    HW2 2853   0.626   4.224   3.652  0.8763  1.9960  1.3463
  890SOL     OW 2854   4.498   3.349   2.552 -0.0926  0.0795  0.0254
  890SOL    HW1 2855   4.454   3.273   2.600 -0.1954 -1.3084 -2.0921
  890SOL    HW2 2856   4.429   3.417   2.526 -0.4543 -0.4056 -0.3142
  891SOL     OW 2857   2.341   4.949   3.068  0.4796 -0.2468  0.0494
  891SOL    HW1 2858   2.265   4.967   3.130  1.3701 -1.7455  1.6695
  891SOL    HW2 2859   2.310   4.889   2.994 -0.0957 -0.2217  0.2662
  892SOL     OW 2860   1.324   2.214   1.031 -0.1660 -0.4788  0.6667
  892SOL    HW1 2861   1.367   2.301   1.010  1.3783 -1.0476  1.3349
  892SOL    HW2 2862   1.246   2.229   1.092 -0.8929  0.5638 -0.4811
  893SOL     OW 2863   2.911   3.805   1.770 -0.1639 -0.4547  0.0578
  893SOL    HW1 2864   2.982   3.765   1.829 -0.0449 -0.8945 -0.3762
  893SOL    HW2 2865   2.837   3.739   1.759 -1.0617  0.3226  1.2101
  894SOL     OW 2866   4.471   2.754   2.307 -0.3039  0.5771 -0.3382
  894SOL    HW1 2867   4.463   2.850   2.277 -2.4310  0.9421  1.1170
  894SOL    HW2 2868   4.391   2.703   2.276 -1.0502  0.2324  1.9422
  895SOL     OW 2869   2.039   1.012   2.127  0.3670  0.0173 -0.3604
  895SOL    HW1 2870   2.097   0.999   2.207  0.8229  1.1476 -0.4960
  895SOL    HW2 2871   1.969   0.941   2.125  0.9076 -0.5596  0.5399
  896SOL     OW 2872   0.194   3.988   1.560 -0.0218  0.2625 -0.6491
  896SOL    HW1 2873   0.205   3.953   1.653 -0.3375 -0.0568 -0.7288
  896SOL    HW2 2874   0.097   3.991   1.537  0.1147 -1.6104 -1.6890
  897SOL     OW 2875   3.904   1.899   4.098 -0.3436  0.0569 -0.2170
  897SOL    HW1 2876   3.815   1.894   4.052  0.0648 -0.3544 -0.9707
  897SOL    HW2 2877   3.889   1.911   4.196 -1.2450 -0.6313 -0.2488
  898SOL     OW 2878   4.894   1.643   4.557 -0.3315 -1.0604  0.1467
  898SOL    HW1 2879   4.848   1.584   4.623  0.3536 -2.1061 -0.2763
  898SOL    HW2 2880   4.911   1.592   4.473  0.0365 -0.1692 -0.3366
  899SOL     OW 2881   1.855   3.122   2.038  0.2237  0.3665  0.1789
  899SOL    HW1 2882   1.758   3.141   2.025  0.2216 -0.1630 -0.6582
  899SOL    HW2 2883   1.867   3.027   2.064  0.5234  0.4267  0.2626
  900SOL     OW 2884   4.984   1.192   1.684 -0.1295 -0.0471  0.4640
  900SOL    HW1 2885   4.948   1.253   1.754 -1.2587 -0.7690  0.5456
  900SOL    HW2 2886   4.923   1.192   1.604  0.0646 -0.7533  0.3043
  901SOL     OW 2887   3.638   1.908   4.925 -0.2509  0.3870  0.0958
  901SOL    HW1 2888   3.563   1.857   4.967 -0.2199  1.4033  1.4280
  901SOL    HW2 2889   3.722   1.892   4.976  0.3631 -0.3505 -1.1025
  902SOL     OW 2890   1.901   3.606   1.717  0.5195 -0.6889 -0.0641
  902SOL    HW1 2891   1.964   3.591   1.641  0.8415 -3.2049  0.6192
  902SOL    HW2 2892   1.950   3.647   1.793  0.4947  0.6109 -0.7240
  903SOL     OW 2893   4.563   0.739   5.158 -0.4848 -0.2478 -0.0840
  903SOL    HW1 2894   4.642   0.684   5.128 -0.1156 -0.6295  1.5094
  903SOL    HW2 2895   4.591   0.834   0.001 -0.2175 -0.3687  0.3994
  904SOL     OW 2896   0.575   1.487   4.738 -0.8000  0.6798 -0.2310
  904SOL    HW1 2897   0.605   1.399   4.700  0.5758  0.6558  0.8274
  904SOL    HW2 2898   0.606   1.561   4.679 -0.2876  0.5496 -0.1306
  905SOL     OW 2899   1.595   3.293   2.423  0.0092 -0.1389 -0.4451
  905SOL    HW1 2900   1.658   3.218   2.444  1.0104  0.6215 -0.6160
  905SOL    HW2 2901   1.620   3.373   2.478  0.7539  0.9362 -2.2814
  906SOL     OW 2902   4.907   0.810   0.323  0.3303  0.1839 -0.6326
  906SOL    HW1 2903   4.913   0.894   0.268 -0.4979  1.6988  1.4651
  906SOL    HW2 2904   4.993   0.797   0.373  0.8999 -0.9260 -1.8243
  907SOL     OW 2905   1.935   1.594   0.149  0.5005 -0.8418 -0.0752
  907SOL    HW1 2906   1.912   1.497   0.153 -0.8059 -0.5738 -0.3798
  907SOL    HW2 2907   1.923   1.635   0.240 -0.1851 -0.7256 -0.2097
  908SOL     OW 2908   4.285   0.318   0.493  0.1235 -0.2631 -0.3099
  908SOL    HW1 2909   4.211   0.303   0.559 -0.6715 -0.2227 -1.1789
  908SOL    HW2 2910   4.297   0.416   0.478  0.6126 -0.2520  0.0966
  909SOL     OW 2911   1.304   4.875   4.926  0.1857  0.3840  0.2263
  909SOL    HW1 2912   1.220   4.825   4.906  0.0606  1.2785 -1.7106
  909SOL    HW2 2913   1.329   4.932   4.848  1.4392  1.7885  1.5701
  910SOL     OW 2914   3.924   1.119   0.819 -0.3635 -0.5507 -0.6475
  910SOL    HW1 2915   4.017   1.130   0.853 -1.6098 -0.4290  3.1930
  910SOL    HW2 2916   3.898   1.023   0.825 -1.1185 -0.3003  0.2702
  911SOL     OW 2917   1.751   2.565   0.967  0.1560 -0.0270 -0.8221
  911SOL    HW1 2918   1.819   2.529   1.030 -0.7886  0.7576  0.6970
  911SOL    HW2 2919   1.772   2.661   0.947 -0.1806  0.0545 -0.7914
  912SOL     OW 2920   0.942   3.842   0.455  0.5920 -0.1504 -0.0873
  912SOL    HW1 2921   0.926   3.858   0.358 -0.9545  0.7039  0.2744
  912SOL    HW2 2922   0.985   3.923   0.495 -0.8112  0.4182  0.3481
  913SOL     OW 2923   1.277   2.903   1.529  0.2014 -0.1543  0.8002
  913SOL    HW1 2924   1.359   2.891   1.585  0.3335 -0.5729  0.5142
  913SOL    HW2 2925   1.300   2.953   1.446 -0.2324  1.6367  1.7022
  914SOL     OW 2926   3.293   0.022   2.430  0.0299 -0.3272  0.2149
  914SOL    HW1 2927   3.275   5.092   2.407 -0.1327 -0.3910  0.5923
  914SOL    HW2 2928   3.313   0.030   2.528 -0.0118  0.0301  0.1980
  915SOL     OW 2929   0.488   3.984   4.555 -0.0670 -0.3598  0.0122
  915SOL    HW1 2930   0.463   4.079   4.570  1.2564 -0.0267  0.2146
  915SOL    HW2 2931   0.407   3.926   4.566 -0.3387  0.4153  2.8660
  916SOL     OW 2932   0.986   1.310   1.137  0.5245  0.8820 -0.3164
  916SOL    HW1 2933   1.019   1.321   1.231  0.2674  1.6225 -0.3090
  916SOL    HW2 2934   0.951   1.217   1.125  1.2283  0.5536  0.1057
  917SOL     OW 2935   3.604   3.984   0.274 -0.4675 -0.3020 -0.5912
  917SOL    HW1 2936   3.694   4.015   0.246 -0.2383 -0.4587 -0.0344
  917SOL    HW2 2937   3.562   3.930   0.200  0.4579 -1.4008 -0.3298
  918SOL     OW 2938   3.676   4.028   3.205 -0.1369 -0.3262  0.4302
  918SOL    HW1 2939   3.590   4.020   3.154  0.2352  1.5239 -0.5698
  918SOL    HW2 2940   3.753   4.032   3.141  0.6159 -0.8871  1.2732
  919SOL     OW 2941   3.436   3.875   4.099  0.5248  0.5960 -0.1652
  919SOL    HW1 2942   3.510   3.912   4.155  0.7493  0.5976 -0.4603
  919SOL    HW2 2943   3.349   3.917   4.127  0.6470  0.6690  0.1127
  920SOL     OW 2944   3.500   3.649   2.191 -0.4931  0.2282 -0.8492
  920SOL    HW1 2945   3.465   3.683   2.104 -1.3886  2.6032  0.3445
  920SOL    HW2 2946   3.571   3.711   2.224 -0.6459 -0.2469  0.4302
  921SOL     OW 2947   1.535   2.175   4.153 -0.4328  0.3858  0.1892
  921SOL    HW1 2948   1.589   2.108   4.204  1.2180  0.9190 -0.7804
  921SOL    HW2 2949   1.545   2.265   4.195  0.3004  0.6782 -0.5746
  922SOL     OW 2950   2.098   0.536   0.158  0.0497  0.3025 -0.2069
  922SOL    HW1 2951   2.055   0.446   0.159 -0.8572  0.7087 -0.9791
  922SOL    HW2 2952   2.136   0.554   0.067  1.2558  0.2349  0.2742
  923SOL     OW 2953   3.789   5.003   2.666 -0.4807  0.5032 -0.1091
  923SOL    HW1 2954   3.727   5.075   2.698 -1.2638  0.2071 -0.9566
  923SOL    HW2 2955   3.809   5.016   2.569  2.3378  1.7341  0.5131
  924SOL     OW 2956   0.808   2.875   1.636  0.2572  0.0049 -0.0382
  924SOL    HW1 2957   0.720   2.915   1.663  1.9531  2.2741  2.6649
  924SOL    HW2 2958   0.792   2.786   1.593 -3.2914  0.0658  0.8194
  925SOL     OW 2959   1.772   3.767   0.026 -0.0067 -0.6736 -0.1398
  925SOL    HW1 2960   1.794   3.832   5.119 -1.9473  0.8528  0.5361
  925SOL    HW2 2961   1.707   3.699   5.158  0.9241 -1.4171 -0.4580
  926SOL     OW 2962   2.820   0.285   0.671  0.1339 -0.3715 -0.2610
  926SOL    HW1 2963   2.844   0.304   0.766  0.5509  0.4428 -0.5292
  926SOL    HW2 2964   2.899   0.299   0.612 -0.4633  0.4081 -0.8972
  927SOL     OW 2965   0.393   2.119   0.462 -0.1815 -0.3371 -0.3409
  927SOL    HW1 2966   0.383   2.040   0.522 -3.5343  0.6690  0.6644
  927SOL    HW2 2967   0.338   2.106   0.379  1.4398 -0.1408 -1.5087
  928SOL     OW 2968   0.534   2.044   1.654  0.2877  0.3017 -0.2607
  928SOL    HW1 2969   0.610   2.103   1.682 -1.8588  3.4756 -0.6176
  928SOL    HW2 2970   0.457   2.059   1.716 -0.8268 -1.0783 -1.2728
  929SOL     OW 2971   4.735   3.390   4.053 -0.6749  0.2779  0.6429
  929SOL    HW1 2972   4.690   3.472   4.017 -0.3943  0.7164  1.2787
  929SOL    HW2 2973   4.676   3.311   4.040 -1.3403  0.7356  0.8416
  930SOL     OW 2974   4.160   4.307   1.512 -0.1200  0.3409  0.1230
  930SOL    HW1 2975   4.115   4.394   1.495  0.7701  0.6713 -0.6178
  930SOL    HW2 2976   4.252   4.324   1.546  0.2383 -0.3004 -0.5048
  931SOL     OW 2977   1.755   0.420   2.658 -0.3574 -0.3470  0.6229
  931SOL    HW1 2978   1.673   0.475   2.641  0.3833  0.7005  0.2708
  931SOL    HW2 2979   1.794   0.446   2.746  0.6938  0.6387 -0.1011
  932SOL     OW 2980   3.744   4.975   2.068 -0.6272  0.7221  0.0685
  932SOL    HW1 2981   3.696   4.993   2.154 -1.2409 -2.5749  0.5547
  932SOL    HW2 2982   3.681   4.934   2.002  0.5181  0.4014 -0.8592
  933SOL     OW 2983   5.050   0.501   2.768  0.4577  0.8333 -0.0620
  933SOL    HW1 2984   5.022   0.476   2.675  0.5572 -0.7598  0.3141
  933SOL    HW2 2985   5.136   0.552   2.763  0.7275  0.3323 -0.8253
  934SOL     OW 2986   4.969   2.356   2.069 -0.2859  0.2691 -0.2733
  934SOL    HW1 2987   5.028   2.418   2.018  0.1714 -0.2542 -0.3850
  934SOL    HW2 2988   4.873   2.379   2.050 -0.1216  0.4776 -0.8748
  935SOL     OW 2989   2.859   4.921   1.456 -0.5833 -0.5648 -0.1020
  935SOL    HW1 2990   2.890   4.950   1.547  0.8998 -1.4703 -0.2767
  935SOL    HW2 2991   2.767   4.882   1.463 -1.8736  2.3003  0.4330
  936SOL     OW 2992   2.431   0.741   0.559  0.3918 -0.0960 -0.4700
  936SOL    HW1 2993   2.518   0.752   0.607 -0.7924 -1.1124  2.0759
  936SOL    HW2 2994   2.383   0.829   0.558  0.2374 -0.1606  0.6293
  937SOL     OW 2995   4.313   1.074   3.441 -0.1808  0.4361 -0.5319
  937SOL    HW1 2996   4.354   1.030   3.361  0.5176  0.5929 -0.2592
  937SOL    HW2 2997   4.384   1.097   3.508 -0.8606 -0.6920  0.6305
  938SOL     OW 2998   5.160   1.332   0.315 -0.5368  0.0715  0.0964
  938SOL    HW1 2999   5.122   1.349   0.224  1.1298 -2.1171 -1.1240
  938SOL    HW2 3000   0.091   1.306   0.306 -0.2573  0.0535  2.5318
  939SOL     OW 3001   0.849   0.674   0.279  0.0115 -0.2612 -0.0635
  939SOL    HW1 3002   0.909   0.752   0.291  0.1779 -0.2040 -1.2100
  939SOL    HW2 3003   0.903   0.593   0.256 -0.3088 -0.3248 -0.5957
  940SOL     OW 3004   5.048   4.218   1.356  0.0377  0.2653 -0.3445
  940SOL    HW1 3005   4.973   4.240   1.293 -0.7580  0.7870  0.7463
  940SOL    HW2 3006   5.127   4.186   1.304 -0.0913  2.0390 -1.7377
  941SOL     OW 3007   2.980   3.454   3.437 -0.3358 -0.3247  0.2089
  941SOL    HW1 3008   2.924   3.373   3.455 -0.9338 -0.0199 -0.2462
  941SOL    HW2 3009   3.071   3.441   3.478 -0.5287 -1.0831  0.4224
  942SOL     OW 3010   4.465   2.002   1.681  0.0159  0.2415 -0.2026
  942SOL    HW1 3011   4.488   1.906   1.700 -0.9247  0.1527  0.5421
  942SOL    HW2 3012   4.460   2.052   1.767 -0.4862  0.7388 -0.5185
  943SOL     OW 3013   1.200   1.959   2.678  0.5050 -0.0988  0.0002
  943SOL    HW1 3014   1.151   1.986   2.761 -0.7025 -2.1057  0.0057
  943SOL    HW2 3015   1.136   1.961   2.601  0.8406 -1.1574 -0.3098
  944SOL     OW 3016   0.478   0.116   4.903 -0.3491  0.4104  0.3487
  944SOL    HW1 3017   0.383   0.129   4.876 -0.7400  0.9353  1.8591
  944SOL    HW2 3018   0.487   0.128   5.002  1.0626 -0.9873  0.4435
  945SOL     OW 3019   3.442   0.410   4.109  0.6212  0.4525  0.3126
  945SOL    HW1 3020   3.439   0.330   4.170 -2.4221 -0.2562 -0.5803
  945SOL    HW2 3021   3.410   0.491   4.158 -1.0810  0.0437 -0.0786
  946SOL     OW 3022   1.162   1.170   3.412  0.2337 -1.0360  0.1463
  946SOL    HW1 3023   1.158   1.270   3.416  1.1324 -0.9270 -1.0619
  946SOL    HW2 3024   1.257   1.140   3.415 -0.0342 -1.8780  0.6030
  947SOL     OW 3025   4.906   0.994   1.307  0.7126 -0.4583  0.1218
  947SOL    HW1 3026   4.959   0.927   1.359  0.0452 -1.1861 -0.1173
  947SOL    HW2 3027   4.944   1.002   1.215  0.6422 -0.6954  0.0712
  948SOL     OW 3028   2.660   3.153   2.872 -0.7974  0.2521 -0.0448
  948SOL    HW1 3029   2.694   3.225   2.812 -0.5700  0.1764 -0.0097
  948SOL    HW2 3030   2.732   3.127   2.936 -0.6154 -0.5351 -0.5527
  949SOL     OW 3031   2.404   1.699   3.912  0.1204  0.0451 -0.2469
  949SOL    HW1 3032   2.435   1.611   3.949  2.8963  1.0376  0.0746
  949SOL    HW2 3033   2.384   1.689   3.814  0.3076 -0.9555 -0.1921
  950SOL     OW 3034   1.651   4.810   0.985 -0.6202  0.3383 -0.0262
  950SOL    HW1 3035   1.747   4.785   0.979 -0.7763 -0.7721  1.4760
  950SOL    HW2 3036   1.640   4.890   1.044 -0.5387  1.2357 -1.1852
  951SOL     OW 3037   4.634   0.255   0.336 -0.2780  0.5639  0.0813
  951SOL    HW1 3038   4.651   0.227   0.242  0.6277 -0.0990  0.4238
  951SOL    HW2 3039   4.603   0.350   0.337  1.3171  1.1360 -0.7962
  952SOL     OW 3040   3.454   4.411   0.779  0.0355  0.4682  0.4428
  952SOL    HW1 3041   3.483   4.360   0.860  0.0906  1.5650  1.1371
  952SOL    HW2 3042   3.532   4.458   0.739  0.1621 -0.6841 -0.7317
  953SOL     OW 3043   1.803   3.255   4.940  0.6261  0.6023 -0.5405
  953SOL    HW1 3044   1.897   3.225   4.954 -0.0288 -0.6309  1.7101
  953SOL    HW2 3045   1.802   3.331   4.875  3.5766  2.9754  1.8530
  954SOL     OW 3046   2.921   0.264   3.084 -0.4039  0.1575  0.3293
  954SOL    HW1 3047   2.975   0.317   3.150 -1.1918  1.4301 -0.0094
  954SOL    HW2 3048   2.924   0.167   3.109 -0.2883  0.5436  1.9567
  955SOL     OW 3049   5.109   2.410   4.854 -0.1298 -0.7595 -0.6300
  955SOL    HW1 3050   5.061   2.330   4.818 -2.1802  0.1992 -0.1515
  955SOL    HW2 3051   5.045   2.466   4.907  2.4661 -1.8028  4.1939
  956SOL     OW 3052   2.278   0.353   3.705  0.4323  1.0138  0.0159
  956SOL    HW1 3053   2.300   0.439   3.751  0.7128  0.3083  1.2452
  956SOL    HW2 3054   2.360   0.297   3.697  0.0429  0.3901  0.2638
  957SOL     OW 3055   3.379   3.296   2.067 -0.3280 -0.1409 -0.3179
  957SOL    HW1 3056   3.474   3.308   2.038 -0.2203 -0.1798  0.0128
  957SOL    HW2 3057   3.318   3.333   1.997 -0.1170 -1.3301 -1.1778
  958SOL     OW 3058   1.958   0.315   0.186  0.6616  0.1577 -0.0767
  958SOL    HW1 3059   1.947   0.328   0.088 -0.7387 -0.4056 -0.0154
  958SOL    HW2 3060   1.875   0.345   0.233  1.0730 -0.1708  0.8802
  959SOL     OW 3061   3.112   1.002   1.886  0.0432 -0.3909 -0.4026
  959SOL    HW1 3062   3.199   0.960   1.910 -0.1962 -1.0257 -0.6207
  959SOL    HW2 3063   3.040   0.969   1.947 -0.0750  0.0215 -0.3117
  960SOL     OW 3064   2.991   0.017   3.765 -0.3259  0.0377 -0.3548
  960SOL    HW1 3065   3.057   0.007   3.690 -1.3371 -0.1640 -1.2402
  960SOL    HW2 3066   2.908   5.132   3.743 -0.8298  0.3786  0.6988
  961SOL     OW 3067   2.899   1.381   0.060  0.0602  0.0476 -0.0565
  961SOL    HW1 3068   2.938   1.295   0.028  2.4378  0.4277  1.5928
  961SOL    HW2 3069   2.898   1.447   5.151  2.0797 -0.1802 -0.3210
  962SOL     OW 3070   0.218   1.371   1.886 -0.0535 -0.8427  0.0997
  962SOL    HW1 3071   0.272   1.433   1.828 -1.1067 -0.5372 -0.5989
  962SOL    HW2 3072   0.232   1.277   1.856  1.6789 -0.9937  1.2654
  963SOL     OW 3073   3.626   3.599   4.322 -0.2833 -0.2700 -0.1064
  963SOL    HW1 3074   3.603   3.619   4.417 -0.2484 -0.4363 -0.0614
  963SOL    HW2 3075   3.701   3.658   4.293 -1.5268  1.1120 -0.6278
  964SOL     OW 3076   2.654   0.806   3.609 -0.2322  0.1709 -0.5030
  964SOL    HW1 3077   2.607   0.803   3.697 -0.7582 -0.2709 -0.7941
  964SOL    HW2 3078   2.753   0.808   3.624 -0.3256  0.3543  0.0987
  965SOL     OW 3079   0.482   2.314   4.810  0.2624  0.4693  0.1190
  965SOL    HW1 3080   0.565   2.369   4.808  1.1406 -0.8411 -0.5228
  965SOL    HW2 3081   0.403   2.374   4.824  0.8558  2.2597 -3.1302
  966SOL     OW 3082   3.709   4.052   1.942 -0.2744  0.0677 -0.8550
  966SOL    HW1 3083   3.675   4.062   2.035 -2.2142 -2.4677 -1.2061
  966SOL    HW2 3084   3.700   4.139   1.893 -2.0098  0.6692  0.4629
  967SOL     OW 3085   1.094   1.477   3.891 -0.1533 -0.4215 -0.1321
  967SOL    HW1 3086   1.134   1.502   3.979 -1.6156  0.0362  0.4428
  967SOL    HW2 3087   1.121   1.384   3.867 -0.4216 -0.8817  1.2520
  968SOL     OW 3088   3.958   3.237   0.091  0.2941 -0.2858 -0.3031
  968SOL    HW1 3089   3.872   3.198   0.123  1.0070 -0.7721  1.0905
  968SOL    HW2 3090   3.972   3.213   5.160 -0.8107 -0.7481 -0.3590
  969SOL     OW 3091   4.321   3.007   2.495 -0.4888 -0.6459 -0.0924
  969SOL    HW1 3092   4.347   3.060   2.576 -1.6587 -0.6998  0.3432
  969SOL    HW2 3093   4.287   2.917   2.524 -0.6650 -0.7650 -0.6576
  970SOL     OW 3094   0.788   4.645   0.875  0.1778 -0.3623 -0.5576
  970SOL    HW1 3095   0.759   4.631   0.970  1.0770 -2.1796 -0.5023
  970SOL    HW2 3096   0.753   4.571   0.819 -0.3739  0.7228 -1.6854
  971SOL     OW 3097   0.919   2.797   0.145  0.3963  0.2190 -0.9970
  971SOL    HW1 3098   1.011   2.825   0.117  0.5844  0.2134 -0.3991
  971SOL    HW2 3099   0.889   2.854   0.221  0.8033 -1.2003  0.2732
  972SOL     OW 3100   0.877   3.264   2.219  0.2877  0.4314 -0.2625
  972SOL    HW1 3101   0.852   3.172   2.249 -0.4463 -0.7883 -4.0125
  972SOL    HW2 3102   0.973   3.281   2.238  1.1856 -2.2821 -1.7989
  973SOL     OW 3103   3.038   4.818   3.893 -0.6661 -0.1478  0.0282
  973SOL    HW1 3104   3.083   4.841   3.807  0.7513  1.0861  1.0584
  973SOL    HW2 3105   3.050   4.893   3.958 -0.1196 -1.7809  1.9091
  974SOL     OW 3106   4.630   0.938   1.257  0.7332  0.0521  0.3330
  974SOL    HW1 3107   4.730   0.942   1.263  0.7887  0.8025 -0.8452
  974SOL    HW2 3108   4.603   0.847   1.225  0.9787 -0.4488  1.5180
  975SOL     OW 3109   3.820   1.675   2.063 -0.4352 -0.8091 -0.4670
  975SOL    HW1 3110   3.766   1.759   2.052  1.0170  0.0396 -1.5072
  975SOL    HW2 3111   3.888   1.670   1.990 -1.6618 -3.8376 -1.5613
  976SOL     OW 3112   2.876   0.086   0.244  0.0559  0.1517 -0.1673
  976SOL    HW1 3113   2.894   5.154   0.234 -1.8018 -0.1078 -1.4649
  976SOL    HW2 3114   2.952   0.138   0.206  0.6081 -0.8003 -0.3935
  977SOL     OW 3115   1.315   1.700   2.251  0.5123 -0.0876 -0.1329
  977SOL    HW1 3116   1.293   1.704   2.349  1.3010 -0.7555  0.0913
  977SOL    HW2 3117   1.231   1.687   2.198 -0.0278  1.1433  0.3723
  978SOL     OW 3118   2.704   2.145   2.129  0.4410 -0.0574 -0.3131
  978SOL    HW1 3119   2.762   2.192   2.063 -0.2773 -0.2428 -1.0944
  978SOL    HW2 3120   2.664   2.063   2.088  0.3497 -0.4342  0.4993
  979SOL     OW 3121   0.206   4.976   3.813  0.0279  0.0221 -0.0621
  979SOL    HW1 3122   0.242   5.052   3.867 -1.5095  0.0531  0.9847
  979SOL    HW2 3123   0.229   4.889   3.858 -1.7107  0.0700  0.9792
  980SOL     OW 3124   4.381   3.787   5.034 -0.2029 -0.0332  0.1010
  980SOL    HW1 3125   4.333   3.836   4.961  0.4291  0.5373  0.0655
  980SOL    HW2 3126   4.418   3.852   5.099  2.2274 -0.3180 -0.9027
  981SOL     OW 3127   1.547   1.125   0.154 -0.0552 -0.0928  0.0109
  981SOL    HW1 3128   1.594   1.210   0.131  0.2819 -0.6223 -1.3071
  981SOL    HW2 3129   1.604   1.070   0.215  0.4575 -0.1462 -0.5206
  982SOL     OW 3130   3.362   2.942   4.296 -0.2364 -0.6613  0.9652
  982SOL    HW1 3131   3.337   3.030   4.255  1.6424 -0.4520  0.2119
  982SOL    HW2 3132   3.458   2.923   4.280 -0.0348 -1.7874  3.1300
  983SOL     OW 3133   4.620   2.344   4.532 -0.2793 -0.1288  0.5844
  983SOL    HW1 3134   4.718   2.332   4.516 -0.2866  0.5234  0.0301
  983SOL    HW2 3135   4.578   2.389   4.453 -1.4876 -2.6207 -0.3373
  984SOL     OW 3136   2.669   2.524   2.341  0.0810 -0.4462 -0.2227
  984SOL    HW1 3137   2.616   2.465   2.281  0.1318 -0.5725 -0.1427
  984SOL    HW2 3138   2.708   2.600   2.288  1.8350 -1.6678 -0.7556
  985SOL     OW 3139   0.689   2.131   4.503  0.0705 -0.7047  0.0205
  985SOL    HW1 3140   0.728   2.218   4.535  0.3234 -0.3472 -1.2333
  985SOL    HW2 3141   0.710   2.059   4.570  1.6114 -0.2258  0.0933
  986SOL     OW 3142   4.296   2.343   1.193 -0.2982  0.1589  0.0455
  986SOL    HW1 3143   4.206   2.341   1.235  0.9847  0.5786  3.0138
  986SOL    HW2 3144   4.366   2.326   1.262  1.9809  0.8430 -1.9617
  987SOL     OW 3145   4.373   2.204   2.658 -0.0548  0.0224 -0.4806
  987SOL    HW1 3146   4.318   2.197   2.574 -0.8589 -0.3273  0.0662
  987SOL    HW2 3147   4.395   2.112   2.691  0.5676  0.1616 -0.4993
  988SOL     OW 3148   2.916   0.890   4.165 -0.5248  0.1873  0.4030
  988SOL    HW1 3149   2.891   0.928   4.077 -0.6842  0.8605  0.7330
  988SOL    HW2 3150   2.834   0.882   4.223 -0.2303  0.9381  0.9360
  989SOL     OW 3151   4.733   4.651   0.714  0.4773  0.2116  0.1571
  989SOL    HW1 3152   4.833   4.642   0.709  0.5567  0.6041  0.8940
  989SOL    HW2 3153   4.703   4.724   0.652  0.6560  0.1634  0.0121
  990SOL     OW 3154   4.649   4.326   1.460  0.8902 -0.5437  0.2603
  990SOL    HW1 3155   4.708   4.362   1.532 -2.2887  1.4462  2.1277
  990SOL    HW2 3156   4.628   4.230   1.479  0.3834 -0.1487  1.8474
  991SOL     OW 3157   1.067   4.763   4.852  0.2512 -0.3930 -0.3176
  991SOL    HW1 3158   1.027   4.696   4.915 -0.9717  0.1771 -0.4634
  991SOL    HW2 3159   1.025   4.754   4.762 -0.1087  0.7356 -0.2697
  992SOL     OW 3160   4.322   4.906   1.911  0.2337 -0.0020 -0.2461
  992SOL    HW1 3161   4.419   4.896   1.889  0.4778  1.1828  0.2325
  992SOL    HW2 3162   4.271   4.922   1.826  0.4158 -0.8313 -0.5222
  993SOL     OW 3163   3.257   3.699   5.131  0.1702 -0.6904  0.0551
  993SOL    HW1 3164   3.208   3.658   0.042 -1.2940 -1.2683 -1.1358
  993SOL    HW2 3165   3.228   3.794   5.120  2.4490  0.3329  1.8738
  994SOL     OW 3166   0.591   1.478   0.459 -0.3064  0.2947  0.4670
  994SOL    HW1 3167   0.537   1.404   0.498  0.1859 -0.0823  0.4378
  994SOL    HW2 3168   0.578   1.561   0.514 -1.5557  0.4381 -0.0149
  995SOL     OW 3169   2.605   2.581   0.334 -0.4181  0.4325 -0.1256
  995SOL    HW1 3170   2.586   2.490   0.295 -0.1135  0.1582  0.3576
  995SOL    HW2 3171   2.703   2.591   0.351 -0.5230  0.6083  0.4139
  996SOL     OW 3172   5.046   4.590   0.800 -0.2392  0.2744  0.2984
  996SOL    HW1 3173   4.996   4.566   0.884  0.0406 -1.4573  0.0205
  996SOL    HW2 3174   5.144   4.593   0.820 -0.0851 -1.1540 -0.1468
  997SOL     OW 3175   0.787   3.002   2.737 -0.0269  0.1410  0.7773
  997SOL    HW1 3176   0.852   3.021   2.664  0.5077  2.5531  1.7883
  997SOL    HW2 3177   0.837   2.979   2.821 -0.4418  1.3177  1.3781
  998SOL     OW 3178   3.369   2.318   1.504  0.3271 -0.1632  0.0679
  998SOL    HW1 3179   3.327   2.251   1.565  1.7208 -0.1120  1.1537
  998SOL    HW2 3180   3.436   2.274   1.445  2.1959  0.3794  1.6779
  999SOL     OW 3181   3.535   3.006   3.529 -0.1739 -0.0564  0.7113
  999SOL    HW1 3182   3.495   3.076   3.470 -1.2346 -0.6990  0.6472
  999SOL    HW2 3183   3.582   2.938   3.473  1.0531  0.7140  0.7883
 1000SOL     OW 3184   4.214   2.241   4.476  0.5400 -0.8699  0.0049
 1000SOL    HW1 3185   4.180   2.276   4.389 -1.6922 -1.3415  0.6141
 1000SOL    HW2 3186   4.215   2.315   4.543  1.6262 -0.6565 -0.2320
 1001SOL     OW 3187   4.540   5.130   4.813 -0.9270 -0.5830  0.0908
 1001SOL    HW1 3188   4.591   5.070   4.752  1.0051 -0.3838  1.3983
 1001SOL    HW2 3189   4.493   0.034   4.759 -0.4868 -1.2754 -1.2458
 1002SOL     OW 3190   2.657   0.916   0.988  0.1680 -0.0909  0.4515
 1002SOL    HW1 3191   2.667   0.817   0.977 -0.0818 -0.6959  4.1652
 1002SOL    HW2 3192   2.586   0.934   1.056  0.3657  2.6761  0.0332
 1003SOL     OW 3193   2.046   0.828   5.012 -0.1385  0.9007 -0.2820
 1003SOL    HW1 3194   2.102   0.887   5.069 -1.0551  0.5481  1.0268
 1003SOL    HW2 3195   1.954   0.867   5.005 -0.8223 -0.4382  0.7790
 1004SOL     OW 3196   2.060   1.857   3.677  0.5325 -0.1141  0.3839
 1004SOL    HW1 3197   1.998   1.817   3.744 -2.8820 -0.3046 -2.5768
 1004SOL    HW2 3198   2.017   1.939   3.637  2.4425  0.0741 -1.4489
 1005SOL     OW 3199   4.557   3.578   2.280  0.1416 -0.2510 -0.3165
 1005SOL    HW1 3200   4.480   3.618   2.231  1.5104  1.1732 -1.4237
 1005SOL    HW2 3201   4.554   3.604   2.376  0.3090  1.5102 -0.7643
 1006SOL     OW 3202   0.872   0.161   1.095  0.0096 -0.6549 -0.5578
 1006SOL    HW1 3203   0.793   0.183   1.152 -0.7976 -0.6017 -1.6598
 1006SOL    HW2 3204   0.923   0.245   1.076  0.5329 -0.7372  0.4224
 1007SOL     OW 3205   4.675   1.726   2.398  0.7196  0.3387  0.1774
 1007SOL    HW1 3206   4.656   1.824   2.399  0.9485  0.3806  0.5265
 1007SOL    HW2 3207   4.653   1.686   2.487 -1.1790 -0.2905 -0.5276
 1008SOL     OW 3208   1.283   1.794   1.775  0.5115 -0.1939  0.6900
 1008SOL    HW1 3209   1.354   1.846   1.729  0.7436 -0.9646  0.1567
 1008SOL    HW2 3210   1.268   1.707   1.727  1.0216 -1.1977  2.2771
 1009SOL     OW 3211   2.138   4.999   3.239 -0.3619 -0.6933  0.0193
 1009SOL    HW1 3212   2.160   5.074   3.301  1.2103 -0.0974 -1.2077
 1009SOL    HW2 3213   2.166   4.912   3.281  0.5561 -0.3166  0.2085
 1010SOL     OW 3214   2.776   0.993   3.940  0.1827 -0.6437  0.0851
 1010SOL    HW1 3215   2.697   1.052   3.959  0.6619 -0.1178  0.4594
 1010SOL    HW2 3216   2.744   0.900   3.922 -0.6787 -0.0743 -1.5361
 1011SOL     OW 3217   2.650   5.064   5.142 -0.8661 -0.0858  0.0213
 1011SOL    HW1 3218   2.716   5.126   5.099  0.1054 -1.3242 -0.3241
 1011SOL    HW2 3219   2.582   5.035   5.074 -0.7118 -0.2024 -0.0840
 1012SOL     OW 3220   3.695   2.458   3.353 -0.9482 -0.1615  0.4071
 1012SOL    HW1 3221   3.606   2.466   3.398 -0.2361  2.6615  1.5356
 1012SOL    HW2 3222   3.696   2.514   3.271 -0.1899 -0.0786  0.4690
 1013SOL     OW 3223   1.207   2.313   2.077  0.5061 -0.1056 -0.7989
 1013SOL    HW1 3224   1.236   2.293   1.984  1.9827 -0.7638 -0.2347
 1013SOL    HW2 3225   1.158   2.234   2.115 -0.1235  0.1744 -1.0231
 1014SOL     OW 3226   2.788   4.235   0.814  0.1790  0.1580  0.3602
 1014SOL    HW1 3227   2.814   4.205   0.905  1.4442 -0.3104 -0.1346
 1014SOL    HW2 3228   2.867   4.229   0.753 -1.0781 -1.2852 -1.2227
 1015SOL     OW 3229   2.193   4.294   4.965 -0.0485 -0.1116  0.1934
 1015SOL    HW1 3230   2.263   4.281   5.034  0.1545 -0.7761 -0.1315
 1015SOL    HW2 3231   2.234   4.337   4.884  0.2799 -1.6762 -0.4952
 1016SOL     OW 3232   2.437   1.879   2.455  0.3742 -0.1453 -0.0873
 1016SOL    HW1 3233   2.377   1.808   2.491  0.2026  0.1368  0.1930
 1016SOL    HW2 3234   2.455   1.947   2.527  1.4658 -0.5061  0.0060
 1017SOL     OW 3235   0.652   2.513   4.872 -0.0258 -0.1343 -0.3587
 1017SOL    HW1 3236   0.737   2.462   4.855 -0.0129 -0.0249 -0.6320
 1017SOL    HW2 3237   0.673   2.610   4.878 -0.2049 -0.0515 -0.9852
 1018SOL     OW 3238   2.137   1.507   2.870 -0.2509  0.2854  0.7951
 1018SOL    HW1 3239   2.119   1.421   2.822 -0.0057 -0.2128  1.5735
 1018SOL    HW2 3240   2.056   1.565   2.867  0.1247  0.7867 -1.2496
 1019SOL     OW 3241   0.136   4.844   2.375  0.2455  0.0889 -0.1509
 1019SOL    HW1 3242   0.061   4.849   2.442  1.0893  1.0256  0.7662
 1019SOL    HW2 3243   0.216   4.802   2.418  0.9593  1.1510 -0.4106
 1020SOL     OW 3244   4.293   3.513   2.498 -0.0446  0.4788 -0.1116
 1020SOL    HW1 3245   4.200   3.510   2.463 -0.5400  0.7891  1.1322
 1020SOL    HW2 3246   4.293   3.550   2.591  1.4153  1.3128 -0.4067
 1021SOL     OW 3247   5.056   0.264   1.578  0.2339 -0.0267 -0.2635
 1021SOL    HW1 3248   4.964   0.251   1.540 -0.1902 -0.6942  0.9537
 1021SOL    HW2 3249   5.122   0.275   1.503 -0.7069 -0.4303 -1.1652
 1022SOL     OW 3250   1.822   3.162   3.809  0.1562  0.0110 -0.0222
 1022SOL    HW1 3251   1.820   3.066   3.779  0.9946 -0.2713  0.7881
 1022SOL    HW2 3252   1.762   3.216   3.750 -1.1047 -1.1813  0.1011
 1023SOL     OW 3253   2.314   1.836   2.835 -0.1857 -0.3533  0.5608
 1023SOL    HW1 3254   2.247   1.816   2.763 -1.0878 -2.4835  1.9039
 1023SOL    HW2 3255   2.396   1.781   2.821 -0.6527 -1.3317  1.5050
 1024SOL     OW 3256   2.037   4.378   4.326  0.4096 -0.3094 -0.8434
 1024SOL    HW1 3257   2.045   4.370   4.425 -0.4083 -1.4623 -0.8441
 1024SOL    HW2 3258   2.002   4.469   4.303  2.3128  0.6249 -0.2124
 1025SOL     OW 3259   4.544   0.392   3.047  0.5986  0.4077  0.3654
 1025SOL    HW1 3260   4.544   0.337   2.964  0.1954  0.9742 -0.0192
 1025SOL    HW2 3261   4.530   0.333   3.126 -1.2838  0.1021 -0.1536
 1026SOL     OW 3262   1.882   3.115   1.358 -0.5404 -0.1763  0.0883
 1026SOL    HW1 3263   1.823   3.137   1.436 -0.2370  1.5332 -0.1208
 1026SOL    HW2 3264   1.959   3.179   1.356 -0.3710 -0.3941 -1.4287
 1027SOL     OW 3265   0.181   1.637   4.375  0.2508 -0.3904 -0.2624
 1027SOL    HW1 3266   0.209   1.649   4.279  0.8328 -0.0894 -0.0550
 1027SOL    HW2 3267   0.103   1.697   4.394  0.8865  0.4354 -0.2206
 1028SOL     OW 3268   3.052   1.910   1.886  0.2504 -0.8375 -0.2996
 1028SOL    HW1 3269   3.068   1.837   1.819  2.9997  0.2087 -0.9564
 1028SOL    HW2 3270   3.131   1.916   1.947  0.8275  2.4126 -1.1752
 1029SOL     OW 3271   3.358   1.600   4.368 -0.3258  0.6191 -0.0456
 1029SOL    HW1 3272   3.452   1.633   4.374  0.5105 -1.5443 -0.4270
 1029SOL    HW2 3273   3.302   1.668   4.320  1.6257  0.8627 -2.1820
 1030SOL     OW 3274   3.470   3.596   4.085  0.2034 -0.4556 -0.0887
 1030SOL    HW1 3275   3.523   3.594   4.170 -2.5770 -2.3134  1.7691
 1030SOL    HW2 3276   3.454   3.691   4.057  0.0354  0.2726  2.2853
 1031SOL     OW 3277   1.816   4.193   3.797  0.0345 -0.2590 -0.1588
 1031SOL    HW1 3278   1.723   4.207   3.764 -0.1988 -0.0968  0.5408
 1031SOL    HW2 3279   1.848   4.102   3.769 -0.0327 -0.0063 -1.0758
 1032SOL     OW 3280   1.787   0.718   1.232 -0.5765 -0.2211  0.5935
 1032SOL    HW1 3281   1.842   0.758   1.305  0.3811 -0.6141  0.1048
 1032SOL    HW2 3282   1.845   0.701   1.152 -1.4062 -0.6673  0.0739
 1033SOL     OW 3283   3.868   1.599   3.728  0.5272  0.2900  0.2544
 1033SOL    HW1 3284   3.915   1.514   3.753 -0.2474  0.0309  0.8629
 1033SOL    HW2 3285   3.771   1.580   3.713  0.2731  1.1441  0.7881
 1034SOL     OW 3286   3.425   3.066   0.012 -0.3526  0.3614  0.1628
 1034SOL    HW1 3287   3.405   2.983   5.126  0.1310  0.0578  0.4511
 1034SOL    HW2 3288   3.451   3.139   5.114  2.4889 -0.6283  0.0305
 1035SOL     OW 3289   1.162   2.800   2.765 -0.5935 -0.4586  0.1671
 1035SOL    HW1 3290   1.127   2.825   2.675  1.1498 -2.1754 -1.0842
 1035SOL    HW2 3291   1.205   2.879   2.807 -0.2717  0.0762 -1.1092
 1036SOL     OW 3292   3.473   4.216   0.345 -0.4303 -0.6036  0.6495
 1036SOL    HW1 3293   3.451   4.212   0.442  1.2817  1.1426  1.1621
 1036SOL    HW2 3294   3.507   4.127   0.314 -0.9550 -1.1574  1.6479
 1037SOL     OW 3295   3.344   3.487   4.568 -0.5232 -0.1397 -0.3338
 1037SOL    HW1 3296   3.285   3.519   4.642 -0.2540  0.7788 -0.5140
 1037SOL    HW2 3297   3.336   3.549   4.490 -0.6650 -0.9994 -1.0162
 1038SOL     OW 3298   2.682   5.051   4.735 -0.5530  0.0026  0.6912
 1038SOL    HW1 3299   2.667   5.142   4.774 -0.6101  0.5124 -0.4846
 1038SOL    HW2 3300   2.615   5.034   4.663  1.3908  0.3414 -1.2825
 1039SOL     OW 3301   3.462   1.764   3.655 -0.0937  0.0266  0.3692
 1039SOL    HW1 3302   3.543   1.823   3.666  0.0254  0.0887 -0.7937
 1039SOL    HW2 3303   3.381   1.821   3.643  0.1773  0.0138 -1.9411
 1040SOL     OW 3304   1.906   2.466   2.892  0.2547 -0.1184 -0.8467
 1040SOL    HW1 3305   1.900   2.367   2.886 -1.6579  0.0315 -3.0335
 1040SOL    HW2 3306   1.956   2.492   2.974 -0.3894 -2.8609  0.5160
 1041SOL     OW 3307   2.911   5.118   1.252  0.2864  0.0875  0.2048
 1041SOL    HW1 3308   2.835   5.106   1.189  1.4484  1.3271 -1.5160
 1041SOL    HW2 3309   2.896   5.061   1.333 -0.9380 -2.1536 -1.4646
 1042SOL     OW 3310   2.181   2.674   0.860 -0.1447 -0.2271 -0.1494
 1042SOL    HW1 3311   2.265   2.637   0.823 -0.9492 -0.4102 -1.8734
 1042SOL    HW2 3312   2.111   2.602   0.864 -0.0616 -0.2805  1.9818
 1043SOL     OW 3313   0.544   1.537   2.925 -0.4385 -0.3547 -0.0106
 1043SOL    HW1 3314   0.471   1.605   2.916 -0.1609 -0.3641 -3.3729
 1043SOL    HW2 3315   0.631   1.584   2.936 -0.7000 -0.3363  2.6929
 1044SOL     OW 3316   3.422   3.541   0.255 -0.3311  0.3217 -0.6568
 1044SOL    HW1 3317   3.323   3.529   0.256 -0.3799  0.2441  1.9053
 1044SOL    HW2 3318   3.449   3.598   0.333  1.6759  0.0323 -1.0837
 1045SOL     OW 3319   1.628   2.055   1.946 -0.3458 -0.4628  0.0659
 1045SOL    HW1 3320   1.562   2.123   1.915  0.4721  0.8503  1.0867
 1045SOL    HW2 3321   1.587   1.999   2.018 -0.3066  0.4818  0.8438
 1046SOL     OW 3322   4.795   3.614   2.128  0.4988 -0.6934 -0.2665
 1046SOL    HW1 3323   4.706   3.603   2.173  0.6728  1.3704  0.7363
 1046SOL    HW2 3324   4.787   3.683   2.056  1.5383  0.5659  0.7704
 1047SOL     OW 3325   0.647   4.269   1.735 -0.4209  0.1578 -0.4836
 1047SOL    HW1 3326   0.676   4.181   1.696  1.0703 -0.5804  1.9982
 1047SOL    HW2 3327   0.567   4.255   1.793 -0.9240  0.6905 -1.0390
 1048SOL     OW 3328   2.086   4.568   0.248 -0.0755  0.6005 -1.3138
 1048SOL    HW1 3329   2.147   4.520   0.185 -1.8762 -1.2998 -1.7380
 1048SOL    HW2 3330   2.115   4.548   0.342  0.8957  1.0544 -1.5050
 1049SOL     OW 3331   5.070   2.167   1.861 -0.4111  0.2597 -0.3567
 1049SOL    HW1 3332   5.102   2.187   1.953 -0.3210  1.7497 -0.6698
 1049SOL    HW2 3333   4.970   2.162   1.861 -0.4537  0.9149 -0.2639
 1050SOL     OW 3334   2.967   1.877   4.228 -0.3562  0.3197 -0.3290
 1050SOL    HW1 3335   2.912   1.815   4.284 -2.0371 -0.2333 -2.4444
 1050SOL    HW2 3336   3.055   1.834   4.208 -0.2682 -0.0310  0.7434
 1051SOL     OW 3337   4.210   3.574   3.601  0.2326 -0.2542 -0.4134
 1051SOL    HW1 3338   4.128   3.601   3.652  0.0238 -0.8717 -0.4062
 1051SOL    HW2 3339   4.250   3.493   3.644  0.5409 -0.2725 -0.7349
 1052SOL     OW 3340   4.647   4.601   4.451 -0.7129 -0.0170  0.3055
 1052SOL    HW1 3341   4.641   4.621   4.548  1.5469 -1.2551  0.7717
 1052SOL    HW2 3342   4.617   4.507   4.434  0.1403 -0.2492  0.0342
 1053SOL     OW 3343   2.125   0.471   4.042  0.7442 -0.1678 -0.0254
 1053SOL    HW1 3344   2.224   0.456   4.045  0.9276  0.7230 -0.8293
 1053SOL    HW2 3345   2.079   0.387   4.014  1.3776 -0.3117 -0.6894
 1054SOL     OW 3346   4.151   2.916   1.448  0.1043 -0.1619 -0.1445
 1054SOL    HW1 3347   4.138   2.956   1.358 -1.0048 -2.6931 -1.2085
 1054SOL    HW2 3348   4.248   2.901   1.465  0.3460  0.6876 -0.7318
 1055SOL     OW 3349   3.766   2.302   2.929 -0.1353 -0.2246  0.1787
 1055SOL    HW1 3350   3.810   2.268   3.012 -1.2533 -1.9236  0.1174
 1055SOL    HW2 3351   3.821   2.279   2.849 -0.1171 -0.5079  0.2741
 1056SOL     OW 3352   3.659   4.806   0.908 -0.7542  0.5845 -0.0536
 1056SOL    HW1 3353   3.586   4.865   0.876 -0.0840  1.5291  0.1048
 1056SOL    HW2 3354   3.713   4.774   0.830 -0.7427  0.6947 -0.0908
 1057SOL     OW 3355   1.538   2.108   4.802 -0.0558 -0.3177 -0.2129
 1057SOL    HW1 3356   1.583   2.165   4.872  0.1847 -0.5301 -0.1909
 1057SOL    HW2 3357   1.460   2.157   4.764  1.1041  0.7073 -1.3661
 1058SOL     OW 3358   3.204   1.986   1.221 -0.5237 -0.0900 -0.0932
 1058SOL    HW1 3359   3.145   1.914   1.184 -1.1010  1.5050 -2.4550
 1058SOL    HW2 3360   3.148   2.065   1.247  0.3754  0.7185 -0.5595
 1059SOL     OW 3361   4.309   3.887   4.246  0.4615  0.3107  0.0676
 1059SOL    HW1 3362   4.338   3.792   4.230 -0.0150 -0.0058  0.9608
 1059SOL    HW2 3363   4.382   3.949   4.218  0.3016 -0.2434 -1.6939
 1060SOL     OW 3364   2.754   0.525   0.113  0.0602  0.0498 -0.1042
 1060SOL    HW1 3365   2.731   0.586   0.188  1.4406  0.7780 -0.2411
 1060SOL    HW2 3366   2.756   0.576   0.027  0.1783 -0.4121 -0.3806
 1061SOL     OW 3367   0.484   4.258   3.555 -0.1791  0.2491 -0.2899
 1061SOL    HW1 3368   0.446   4.314   3.481 -0.9117  0.2781  0.1014
 1061SOL    HW2 3369   0.409   4.220   3.609  0.3496 -0.0056  0.2618
 1062SOL     OW 3370   0.204   2.566   2.695  0.5433 -0.4350  0.1254
 1062SOL    HW1 3371   0.253   2.492   2.650 -0.8589 -1.2398 -0.1468
 1062SOL    HW2 3372   0.250   2.653   2.677  1.6038 -1.0952 -0.4581
 1063SOL     OW 3373   0.909   0.581   4.581  0.9341  0.2373  0.7471
 1063SOL    HW1 3374   0.889   0.508   4.515 -0.5025 -0.0570  1.4611
 1063SOL    HW2 3375   0.906   0.669   4.535 -1.2839  0.1372  0.6158
 1064SOL     OW 3376   2.427   2.057   2.702  0.4814  0.5544  0.2351
 1064SOL    HW1 3377   2.428   1.995   2.780  1.9646  0.5551  0.2531
 1064SOL    HW2 3378   2.487   2.135   2.721 -0.6259  1.5236 -0.1566
 1065SOL     OW 3379   1.655   4.268   3.363 -0.2175 -0.1022  0.1945
 1065SOL    HW1 3380   1.646   4.212   3.281  0.8876  0.2525 -0.1880
 1065SOL    HW2 3381   1.578   4.331   3.369 -1.1048 -1.1579  0.2561
 1066SOL     OW 3382   0.356   2.372   1.212 -0.4053 -0.6508 -0.7006
 1066SOL    HW1 3383   0.269   2.374   1.164 -1.7021 -0.6193  1.4817
 1066SOL    HW2 3384   0.342   2.403   1.306  2.5460  2.3414 -1.0825
 1067SOL     OW 3385   3.321   0.186   3.668 -0.2859  0.3598 -0.0259
 1067SOL    HW1 3386   3.360   0.265   3.620  1.5966 -0.7600 -0.4200
 1067SOL    HW2 3387   3.311   0.208   3.765  0.7785  0.9039 -0.0212
 1068SOL     OW 3388   2.100   0.963   1.202 -0.2366 -0.1207 -0.0793
 1068SOL    HW1 3389   2.134   0.931   1.113  2.0687  3.3272 -0.6420
 1068SOL    HW2 3390   2.176   0.971   1.266 -1.3566  0.2971  1.2479
 1069SOL     OW 3391   3.359   2.816   2.283 -0.3163 -0.3434 -0.0757
 1069SOL    HW1 3392   3.429   2.759   2.241  0.2976  0.5353 -0.2701
 1069SOL    HW2 3393   3.287   2.758   2.321  0.9168 -1.3171  0.8735
 1070SOL     OW 3394   1.090   0.047   1.226  0.0818  0.3763 -0.2378
 1070SOL    HW1 3395   1.135   0.011   1.144 -2.0222 -1.3081 -0.7461
 1070SOL    HW2 3396   0.999   0.082   1.202 -1.3511 -1.8312  1.5614
 1071SOL     OW 3397   3.245   3.251   2.866  0.1781  0.4410 -0.3671
 1071SOL    HW1 3398   3.222   3.348   2.860  2.1144  0.9958  0.4245
 1071SOL    HW2 3399   3.266   3.216   2.774 -0.2160  0.8545 -0.6170
 1072SOL     OW 3400   2.037   3.965   2.865 -0.3392 -0.2845  0.3682
 1072SOL    HW1 3401   2.012   4.060   2.848 -0.9954 -0.3632  0.8266
 1072SOL    HW2 3402   2.090   3.958   2.949  1.1661 -0.1354 -0.5332
 1073SOL     OW 3403   2.918   0.410   0.912 -0.4262 -0.1838  0.3423
 1073SOL    HW1 3404   2.852   0.360   0.969  0.6164 -1.7144  0.2729
 1073SOL    HW2 3405   2.911   0.508   0.932 -1.2592 -0.5051  1.8658
 1074SOL     OW 3406   4.908   0.086   0.930 -0.1112  0.0493 -0.6700
 1074SOL    HW1 3407   4.853   0.008   0.960 -0.9110  0.5720 -0.7487
 1074SOL    HW2 3408   4.999   0.055   0.903  0.1332 -0.6291  0.8878
 1075SOL     OW 3409   0.220   4.380   1.011 -0.7827 -0.3984  0.0988
 1075SOL    HW1 3410   0.317   4.382   1.037 -1.1816 -0.9006  1.7859
 1075SOL    HW2 3411   0.201   4.300   0.956 -0.4540 -0.9525  0.7771
 1076SOL     OW 3412   1.473   0.765   4.813  0.3049  0.0546 -0.4391
 1076SOL    HW1 3413   1.377   0.789   4.833  0.4272 -0.5936  1.1151
 1076SOL    HW2 3414   1.476   0.707   4.732 -0.5722  0.4942 -0.8044
 1077SOL     OW 3415   0.651   1.697   4.553  0.1200  0.2193 -0.7359
 1077SOL    HW1 3416   0.672   1.782   4.603  0.6174 -0.1812 -0.2439
 1077SOL    HW2 3417   0.561   1.704   4.510 -0.1283  0.7421 -0.1402
 1078SOL     OW 3418   0.116   0.744   3.772 -0.3734  0.1442  0.2662
 1078SOL    HW1 3419   0.162   0.682   3.835  1.3124  0.3674 -0.6876
 1078SOL    HW2 3420   0.107   0.700   3.682 -0.7243  0.6399  0.0526
 1079SOL     OW 3421   4.172   3.358   2.854  0.0347  0.2591 -1.3717
 1079SOL    HW1 3422   4.204   3.450   2.833 -0.3712  0.5602 -0.7019
 1079SOL    HW2 3423   4.166   3.346   2.954 -0.6218 -0.2414 -1.4588
 1080SOL     OW 3424   2.420   0.610   0.329  0.0387 -0.3184  0.2474
 1080SOL    HW1 3425   2.426   0.655   0.419  0.1998 -0.5980  0.3777
 1080SOL    HW2 3426   2.416   0.511   0.342  0.2490 -0.3681 -0.0643
 1081SOL     OW 3427   1.553   3.900   0.129  0.4352  0.2618 -0.5437
 1081SOL    HW1 3428   1.483   3.829   0.143  0.0885  0.5356 -0.8577
 1081SOL    HW2 3429   1.635   3.858   0.091  0.4588 -0.0712 -0.1320
 1082SOL     OW 3430   4.392   0.895   1.920  0.1986 -0.8051 -0.4034
 1082SOL    HW1 3431   4.415   0.805   1.885  0.0595 -0.9004 -0.2514
 1082SOL    HW2 3432   4.448   0.964   1.874 -0.6870 -0.8204 -1.5601
 1083SOL     OW 3433   3.221   4.435   1.127  0.3284  0.2570 -0.4656
 1083SOL    HW1 3434   3.238   4.397   1.218 -0.6853  0.7266 -0.0677
 1083SOL    HW2 3435   3.300   4.488   1.098  0.2372  1.0355  0.6292
 1084SOL     OW 3436   1.018   2.475   4.445 -0.5070  0.4884  0.2315
 1084SOL    HW1 3437   0.959   2.416   4.500 -1.3423  0.9406 -0.1731
 1084SOL    HW2 3438   0.972   2.562   4.428  0.5257  1.0841  0.4243
 1085SOL     OW 3439   4.636   4.842   4.295  0.2962 -0.3367  0.1750
 1085SOL    HW1 3440   4.638   4.814   4.199  2.5003 -1.4494  0.4917
 1085SOL    HW2 3441   4.630   4.761   4.354 -1.6796  0.3551  1.0267
 1086SOL     OW 3442   0.967   3.697   3.484  0.0727  0.0055  0.4071
 1086SOL    HW1 3443   0.910   3.635   3.429 -1.5392  0.4138  1.5498
 1086SOL    HW2 3444   0.941   3.689   3.580  1.5712  0.6640  0.8981
 1087SOL     OW 3445   3.874   2.047   3.673  0.3054 -0.1517 -0.0630
 1087SOL    HW1 3446   3.920   2.066   3.587 -0.8198 -0.0638 -0.6596
 1087SOL    HW2 3447   3.931   2.079   3.749  1.5804 -0.7739 -0.7236
 1088SOL     OW 3448   4.621   3.557   1.784 -0.5183  0.2188  0.3788
 1088SOL    HW1 3449   4.553   3.513   1.843  0.0954 -0.2147  0.7696
 1088SOL    HW2 3450   4.628   3.507   1.698  0.2998 -0.5799  0.8870
 1089SOL     OW 3451   1.365   2.883   3.722 -0.2421  0.2052  0.1389
 1089SOL    HW1 3452   1.341   2.940   3.643  1.5629  1.8680  0.7339
 1089SOL    HW2 3453   1.427   2.932   3.782  2.4101 -2.7830  0.1293
 1090SOL     OW 3454   1.895   3.537   2.831  0.2706  0.2015 -0.7232
 1090SOL    HW1 3455   1.975   3.522   2.889  0.5696  1.7108 -0.7271
 1090SOL    HW2 3456   1.813   3.507   2.880  0.8248 -1.7733 -0.8849
 1091SOL     OW 3457   4.892   3.548   2.375  0.0637 -0.0681  0.0848
 1091SOL    HW1 3458   4.992   3.553   2.374  0.0504  3.5650 -2.2967
 1091SOL    HW2 3459   4.857   3.557   2.282 -2.6241 -4.3523  0.3885
 1092SOL     OW 3460   2.379   1.479   2.970  0.0496  0.2599 -0.3594
 1092SOL    HW1 3461   2.289   1.489   2.926 -1.1078 -0.4390  1.7037
 1092SOL    HW2 3462   2.383   1.539   3.050  0.5244 -1.3374  0.8658
 1093SOL     OW 3463   0.118   2.672   0.619  0.0652  0.7409  0.0052
 1093SOL    HW1 3464   0.141   2.575   0.628 -1.6739  0.3993  1.4152
 1093SOL    HW2 3465   0.112   2.713   0.710 -1.8077  1.4838 -0.4115
 1094SOL     OW 3466   4.011   1.324   3.835 -0.3313  0.5727 -0.0214
 1094SOL    HW1 3467   4.073   1.246   3.839 -1.8449 -0.7185 -0.7545
 1094SOL    HW2 3468   4.033   1.388   3.909  0.3523 -0.9704  1.1545
 1095SOL     OW 3469   2.706   4.634   2.057  0.1508  0.0537 -0.0669
 1095SOL    HW1 3470   2.683   4.593   1.969 -0.8203  1.1341 -0.3373
 1095SOL    HW2 3471   2.685   4.570   2.130  0.1553 -0.5273 -0.5694
 1096SOL     OW 3472   4.308   1.754   2.208  0.4217 -0.0926 -0.1622
 1096SOL    HW1 3473   4.285   1.801   2.294 -0.3976 -0.2681 -0.2820
 1096SOL    HW2 3474   4.266   1.663   2.208  0.4434 -0.1016 -0.7432
 1097SOL     OW 3475   2.768   2.039   3.790 -0.1520  0.2076  0.0417
 1097SOL    HW1 3476   2.857   2.066   3.826 -0.6609  1.3400  0.4898
 1097SOL    HW2 3477   2.716   1.993   3.862 -1.1076  2.3293  0.7852
 1098SOL     OW 3478   2.201   1.618   0.128 -0.2374  0.3306 -0.0989
 1098SOL    HW1 3479   2.106   1.649   0.130  0.0983  1.4397 -0.7340
 1098SOL    HW2 3480   2.223   1.582   0.038 -0.1006 -0.0974  0.1022
 1099SOL     OW 3481   0.499   3.229   4.376 -0.0804  0.9978 -0.0754
 1099SOL    HW1 3482   0.465   3.238   4.282  0.9304  1.2496 -0.4268
 1099SOL    HW2 3483   0.523   3.133   4.393 -0.8704  0.8289  0.1555
 1100SOL     OW 3484   3.860   1.633   4.377  0.1165 -0.3542  0.3813
 1100SOL    HW1 3485   3.894   1.612   4.469  0.9257 -0.7195  0.0116
 1100SOL    HW2 3486   3.844   1.548   4.327 -0.3327 -0.1591  0.1863
 1101SOL     OW 3487   5.125   0.261   0.405 -0.1904  0.1014 -0.3335
 1101SOL    HW1 3488   5.044   0.206   0.426 -0.7215  0.9938  0.0233
 1101SOL    HW2 3489   5.127   0.281   0.307  0.4435 -1.2005 -0.6127
 1102SOL     OW 3490   3.299   4.849   5.004  0.4124  0.0346 -0.0631
 1102SOL    HW1 3491   3.210   4.880   4.971 -0.8514 -0.8354  2.3064
 1102SOL    HW2 3492   3.301   4.853   5.104  2.7963 -0.6660 -0.0157
 1103SOL     OW 3493   4.001   2.360   4.787  0.5575  0.3442  0.1399
 1103SOL    HW1 3494   4.047   2.411   4.714  1.4044 -1.1312 -0.3975
 1103SOL    HW2 3495   4.068   2.336   4.858  0.4267 -0.9433 -0.1488
 1104SOL     OW 3496   2.700   4.036   3.541  0.0251  0.7701 -0.1233
 1104SOL    HW1 3497   2.670   4.088   3.621  1.0690 -0.2947  1.0301
 1104SOL    HW2 3498   2.795   4.060   3.520  0.2109  0.0486 -0.1496
 1105SOL     OW 3499   0.911   1.890   2.787  0.2444  0.1324 -0.2199
 1105SOL    HW1 3500   0.885   1.986   2.778 -1.0395  0.1158  2.4977
 1105SOL    HW2 3501   0.879   1.840   2.706 -1.8827  1.4349 -0.2484
 1106SOL     OW 3502   3.670   4.693   4.804  0.5348  0.2756 -0.0435
 1106SOL    HW1 3503   3.747   4.630   4.811  0.9136  0.7115 -0.2037
 1106SOL    HW2 3504   3.626   4.683   4.715  0.7586  0.4204 -0.1713
 1107SOL     OW 3505   5.040   2.076   0.406  0.1909 -0.2754 -0.0471
 1107SOL    HW1 3506   5.041   2.172   0.437  2.6287 -0.6722  1.4170
 1107SOL    HW2 3507   5.089   2.069   0.319  1.8894 -0.4196  0.8823
 1108SOL     OW 3508   5.006   4.628   1.295  0.6241  0.0371  0.4966
 1108SOL    HW1 3509   5.090   4.681   1.309 -0.2187  1.8259 -0.7460
 1108SOL    HW2 3510   4.942   4.647   1.369  0.9589 -0.6100  0.9589
 1109SOL     OW 3511   3.122   2.426   2.678 -0.2432 -0.3923 -0.1868
 1109SOL    HW1 3512   3.157   2.517   2.699 -0.9815 -0.0728 -0.3314
 1109SOL    HW2 3513   3.088   2.425   2.584 -2.7938 -0.0159  0.6569
 1110SOL     OW 3514   2.550   4.260   1.019  0.2506 -0.3974 -0.3127
 1110SOL    HW1 3515   2.624   4.281   0.956  1.1812 -0.7538  0.6303
 1110SOL    HW2 3516   2.549   4.161   1.038 -0.3382 -0.3688 -0.1635
 1111SOL     OW 3517   3.669   3.863   0.525  0.0355 -0.0429  0.2209
 1111SOL    HW1 3518   3.635   3.928   0.457 -0.2217  0.6772  1.0092
 1111SOL    HW2 3519   3.761   3.832   0.500  0.9045  1.9861  0.7072
 1112SOL     OW 3520   4.735   3.652   0.038 -0.1832 -0.0332  0.0744
 1112SOL    HW1 3521   4.675   3.630   5.127  0.9573  0.6342 -1.0416
 1112SOL    HW2 3522   4.683   3.647   0.123 -1.7510  0.2423 -0.8240
 1113SOL     OW 3523   2.151   2.317   3.195 -0.3395  0.9144 -0.8091
 1113SOL    HW1 3524   2.222   2.285   3.257  0.7364 -0.0667 -2.4739
 1113SOL    HW2 3525   2.062   2.282   3.224  0.2155  0.0788 -0.0971
 1114SOL     OW 3526   3.482   3.686   4.976  0.4618  0.4876 -0.2090
 1114SOL    HW1 3527   3.403   3.678   5.037  1.3479  1.7198  1.1736
 1114SOL    HW2 3528   3.466   3.760   4.911  0.3490  0.5001 -0.1685
 1115SOL     OW 3529   1.189   0.313   4.083 -0.1039  0.3681 -0.3550
 1115SOL    HW1 3530   1.282   0.348   4.072  0.1366 -0.3152 -0.4909
 1115SOL    HW2 3531   1.124   0.385   4.056  0.3872  0.6726 -0.7490
 1116SOL     OW 3532   4.486   2.275   1.379  0.7868  0.0130  0.4066
 1116SOL    HW1 3533   4.427   2.221   1.439  0.3622  2.8353  2.7721
 1116SOL    HW2 3534   4.575   2.230   1.370 -0.0156 -1.7861  0.9602
 1117SOL     OW 3535   1.310   2.271   4.705  0.5777 -0.3750 -0.0244
 1117SOL    HW1 3536   1.224   2.246   4.661 -0.7320  2.5317  0.6340
 1117SOL    HW2 3537   1.364   2.329   4.644  0.2229  1.0393  0.9529
 1118SOL     OW 3538   2.277   4.908   4.209  0.0559 -0.2270  0.5640
 1118SOL    HW1 3539   2.316   4.863   4.128  2.3971  2.4854  0.0095
 1118SOL    HW2 3540   2.185   4.939   4.188  0.8543  0.9990 -1.3736
 1119SOL     OW 3541   4.987   0.093   2.969 -0.2469 -0.3270  0.2015
 1119SOL    HW1 3542   5.057   0.042   3.019 -2.1036 -1.6177  1.6138
 1119SOL    HW2 3543   5.026   0.179   2.935  1.7590 -0.5811  1.6886
 1120SOL     OW 3544   4.532   4.135   0.314  0.4392  0.0358 -0.2068
 1120SOL    HW1 3545   4.530   4.162   0.411  0.7959  0.7160 -0.3830
 1120SOL    HW2 3546   4.480   4.200   0.260 -1.2865 -1.3150 -0.2677
 1121SOL     OW 3547   2.264   4.455   0.088  0.4245 -0.6649  0.2641
 1121SOL    HW1 3548   2.309   4.388   0.028  0.3633 -0.3707 -0.1186
 1121SOL    HW2 3549   2.302   4.546   0.070 -0.9381 -0.2506 -0.7250
 1122SOL     OW 3550   2.997   5.094   4.012 -0.5562  0.2410  0.2621
 1122SOL    HW1 3551   2.917   5.138   4.051 -0.2212  0.8665  0.2605
 1122SOL    HW2 3552   3.024   5.141   3.928  1.0054  1.3329  1.3268
 1123SOL     OW 3553   2.249   0.134   0.631  0.0027 -0.0446  0.3310
 1123SOL    HW1 3554   2.326   0.105   0.688 -0.5104 -1.4146  0.3647
 1123SOL    HW2 3555   2.260   0.098   0.539 -0.0485  0.7040  0.0219
 1124SOL     OW 3556   2.365   4.048   4.796 -0.5969 -0.1856 -0.1323
 1124SOL    HW1 3557   2.422   4.128   4.778  0.2368 -0.8612 -0.5807
 1124SOL    HW2 3558   2.345   4.042   4.893  0.2068  0.0076  0.0512
 1125SOL     OW 3559   1.498   5.124   5.055 -0.0980 -0.1965  0.5727
 1125SOL    HW1 3560   1.552   5.046   5.023 -0.5820 -0.3186  0.0483
 1125SOL    HW2 3561   1.418   5.136   4.996  0.2143  0.9747  0.3681
 1126SOL     OW 3562   5.120   5.002   3.691  0.3876  0.6485  0.1219
 1126SOL    HW1 3563   0.036   4.983   3.745 -0.2705 -0.7061  0.6757
 1126SOL    HW2 3564   5.039   4.980   3.744 -0.3334  1.2451 -0.7000
 1127SOL     OW 3565   1.896   1.737   2.006 -0.0492 -0.6702  0.0843
 1127SOL    HW1 3566   1.876   1.807   2.075  1.5134  1.3533 -1.3936
 1127SOL    HW2 3567   1.882   1.646   2.046 -0.5180  0.4188  2.6103
 1128SOL     OW 3568   1.312   1.723   3.894  0.0630 -0.3346  0.2321
 1128SOL    HW1 3569   1.329   1.819   3.917  2.4332 -0.6921  0.2481
 1128SOL    HW2 3570   1.296   1.671   3.978 -2.3762  0.1873  0.1493
 1129SOL     OW 3571   2.382   4.326   3.985  0.1872 -0.7323 -0.4962
 1129SOL    HW1 3572   2.344   4.339   4.077  0.0359 -0.9760 -0.5236
 1129SOL    HW2 3573   2.416   4.232   3.976 -0.2706 -0.8696 -0.8597
 1130SOL     OW 3574   1.926   4.943   2.254 -0.2670  0.2812 -0.2930
 1130SOL    HW1 3575   2.013   4.971   2.215  0.8169 -2.4378 -0.0711
 1130SOL    HW2 3576   1.900   5.007   2.326  1.4130  1.3084 -0.5393
 1131SOL     OW 3577   3.456   1.970   2.252  0.3426 -0.3542  0.0154
 1131SOL    HW1 3578   3.430   1.876   2.275 -1.7338  0.0421 -0.4764
 1131SOL    HW2 3579   3.395   2.034   2.298  1.2030  0.7369 -0.3139
 1132SOL     OW 3580   1.667   4.174   2.075  0.4832  0.2575 -0.1763
 1132SOL    HW1 3581   1.746   4.114   2.083 -0.4951 -0.8593  1.6316
 1132SOL    HW2 3582   1.691   4.266   2.108  1.3260  0.2704 -0.7817
 1133SOL     OW 3583   1.019   0.803   3.531  0.2611  0.0518 -0.5334
 1133SOL    HW1 3584   0.958   0.880   3.514 -1.3085 -0.7050  1.2224
 1133SOL    HW2 3585   0.993   0.726   3.472  0.3928  0.1727 -0.7470
 1134SOL     OW 3586   3.883   3.537   1.590 -0.4085 -0.0715  0.0555
 1134SOL    HW1 3587   3.857   3.532   1.493  0.0519 -1.8337 -0.0008
 1134SOL    HW2 3588   3.836   3.615   1.632 -0.1951  1.0826 -1.6904
 1135SOL     OW 3589   4.808   0.165   1.504  0.3338  0.2220  0.0600
 1135SOL    HW1 3590   4.804   0.141   1.601  1.8026 -0.5953 -0.0490
 1135SOL    HW2 3591   4.798   0.082   1.449 -1.0164  0.7430 -0.5279
 1136SOL     OW 3592   5.164   2.115   2.135  0.0988 -0.2120 -0.1814
 1136SOL    HW1 3593   5.073   2.149   2.157  0.3506  0.8692 -0.7174
 1136SOL    HW2 3594   5.157   2.027   2.087 -0.7007  0.2002 -0.8380
 1137SOL     OW 3595   4.863   0.817   1.709 -0.1639  0.4657 -0.4357
 1137SOL    HW1 3596   4.847   0.874   1.789  0.1853  1.4058 -1.0192
 1137SOL    HW2 3597   4.792   0.834   1.641  0.4455  0.9149 -0.9832
 1138SOL     OW 3598   1.092   1.700   1.533 -0.0066  0.4636  0.4904
 1138SOL    HW1 3599   1.109   1.789   1.490 -0.1033  0.0370 -0.4709
 1138SOL    HW2 3600   1.073   1.633   1.462  2.0347 -0.7735  1.0462
 1139SOL     OW 3601   0.523   2.821   1.488 -0.5051  0.2151  0.2380
 1139SOL    HW1 3602   0.603   2.762   1.488 -0.9949 -0.4585  0.2531
 1139SOL    HW2 3603   0.499   2.846   1.582 -3.1344 -3.5234  0.7811
 1140SOL     OW 3604   0.122   0.467   0.457  0.1129  0.1432 -0.2678
 1140SOL    HW1 3605   0.211   0.445   0.418  0.0625  0.0630 -0.3381
 1140SOL    HW2 3606   0.057   0.394   0.434 -0.0854  0.4230 -0.6080
 1141SOL     OW 3607   2.014   1.281   0.508 -0.4902 -0.0437 -0.2642
 1141SOL    HW1 3608   1.981   1.215   0.575  0.3995 -0.8776 -0.6273
 1141SOL    HW2 3609   2.003   1.373   0.545 -0.2639 -0.4670  0.9221
 1142SOL     OW 3610   4.558   4.349   4.404 -0.0785 -0.4158 -0.4458
 1142SOL    HW1 3611   4.464   4.331   4.373 -0.2114 -1.6516  0.5744
 1142SOL    HW2 3612   4.623   4.313   4.337 -0.3319 -0.2384 -0.7889
 1143SOL     OW 3613   0.884   2.205   2.825  0.1148 -0.3602  0.3001
 1143SOL    HW1 3614   0.977   2.200   2.861  0.3979 -2.1415 -0.5883
 1143SOL    HW2 3615   0.825   2.253   2.890  1.3077 -0.5540  1.5574
 1144SOL     OW 3616   1.524   2.401   4.292  0.2007 -0.4125  0.0100
 1144SOL    HW1 3617   1.449   2.456   4.255 -0.5818 -0.6490  1.1770
 1144SOL    HW2 3618   1.513   2.392   4.391  1.2983 -1.1866  0.0846
 1145SOL     OW 3619   4.451   2.354   3.790  0.8424  0.5283  0.5656
 1145SOL    HW1 3620   4.513   2.322   3.718  1.3674 -0.9239  1.6297
 1145SOL    HW2 3621   4.462   2.453   3.801  0.6507  0.8111 -1.4265
 1146SOL     OW 3622   4.196   4.489   4.087  0.4406  0.4366  0.2154
 1146SOL    HW1 3623   4.254   4.417   4.126 -1.3288 -0.5595  1.1599
 1146SOL    HW2 3624   4.129   4.448   4.025 -1.3128  1.0391  1.6076
 1147SOL     OW 3625   1.164   4.620   1.859 -0.9867 -0.3078 -0.5731
 1147SOL    HW1 3626   1.200   4.704   1.819 -0.1252 -1.4271 -2.2205
 1147SOL    HW2 3627   1.161   4.631   1.959  1.5663  0.7646 -0.5217
 1148SOL     OW 3628   4.962   1.412   1.128 -0.0280 -0.2516 -0.1023
 1148SOL    HW1 3629   4.862   1.413   1.123 -0.0132 -1.0970 -1.0749
 1148SOL    HW2 3630   4.992   1.457   1.212 -1.2051  0.3651  0.0133
 1149SOL     OW 3631   0.901   3.831   0.988 -0.0275 -0.3289  0.4693
 1149SOL    HW1 3632   0.864   3.743   1.019 -2.1446  0.3617  0.0688
 1149SOL    HW2 3633   0.958   3.870   1.060  1.4238 -2.2390  0.4562
 1150SOL     OW 3634   0.995   3.783   4.061  0.0059  0.2236 -0.3638
 1150SOL    HW1 3635   1.051   3.866   4.068 -0.0823  0.2857 -0.3993
 1150SOL    HW2 3636   1.042   3.708   4.108  0.3600  0.1526 -0.8242
 1151SOL     OW 3637   0.688   4.023   0.968  0.2113  0.4333  0.1499
 1151SOL    HW1 3638   0.777   3.981   0.985 -1.0848 -2.4690  0.2154
 1151SOL    HW2 3639   0.643   4.044   1.055 -0.3953 -0.9288  0.1825
 1152SOL     OW 3640   2.305   0.919   2.580 -0.1881  0.1590 -0.6718
 1152SOL    HW1 3641   2.244   0.901   2.658  0.5677 -3.6952 -0.8065
 1152SOL    HW2 3642   2.400   0.920   2.612  0.2417 -2.8506 -1.5823
 1153SOL     OW 3643   1.698   4.212   1.352  0.4793 -0.8768 -0.0608
 1153SOL    HW1 3644   1.793   4.215   1.385  0.1802  0.2819  0.7051
 1153SOL    HW2 3645   1.691   4.265   1.268  0.3190 -0.1671  0.3939
 1154SOL     OW 3646   1.108   3.341   2.799 -0.2393  0.2476 -0.0469
 1154SOL    HW1 3647   1.071   3.351   2.707 -0.7626  1.0814  0.2408
 1154SOL    HW2 3648   1.038   3.366   2.866  0.2157 -0.0975  0.5704
 1155SOL     OW 3649   2.864   4.844   0.777 -0.0222 -0.2250 -0.0291
 1155SOL    HW1 3650   2.782   4.810   0.732  0.4684 -0.6353 -0.6180
 1155SOL    HW2 3651   2.885   4.785   0.856  1.5492 -2.1520 -1.7769
 1156SOL     OW 3652   3.370   3.990   3.829  0.1866 -0.8626 -0.1998
 1156SOL    HW1 3653   3.302   4.063   3.834  0.3771 -0.7252  0.6801
 1156SOL    HW2 3654   3.390   3.957   3.922 -0.7373 -2.8404 -0.6568
 1157SOL     OW 3655   4.403   3.438   1.945 -0.5813 -0.2699 -0.0975
 1157SOL    HW1 3656   4.475   3.390   1.995 -0.1972  0.7036  0.3150
 1157SOL    HW2 3657   4.332   3.374   1.919 -0.2313 -1.0037  0.7087
 1158SOL     OW 3658   3.250   3.426   3.285 -0.2577  0.3202 -0.1740
 1158SOL    HW1 3659   3.189   3.505   3.285 -0.9116 -0.1288 -1.7947
 1158SOL    HW2 3660   3.332   3.446   3.339 -1.7123  1.0056  1.8959
 1159SOL     OW 3661   4.580   1.088   2.361 -0.3863  0.1550 -0.0668
 1159SOL    HW1 3662   4.564   1.036   2.278  1.3451 -1.7695  0.7220
 1159SOL    HW2 3663   4.500   1.081   2.421 -0.2504 -1.4990 -0.0500
 1160SOL     OW 3664   1.146   3.794   0.844  0.4323  0.1094  0.4754
 1160SOL    HW1 3665   1.165   3.708   0.890  1.7021  0.5474  0.8042
 1160SOL    HW2 3666   1.062   3.833   0.881  1.6083  0.6386  2.7677
 1161SOL     OW 3667   2.449   3.368   2.303 -0.3375 -1.3892 -0.0756
 1161SOL    HW1 3668   2.421   3.381   2.398 -0.1275 -1.7346  0.0356
 1161SOL    HW2 3669   2.544   3.337   2.301 -0.6406 -2.3100 -0.3597
 1162SOL     OW 3670   2.306   3.894   3.450  0.2217 -0.2373  0.0096
 1162SOL    HW1 3671   2.388   3.906   3.394 -0.0382 -2.5190 -0.9726
 1162SOL    HW2 3672   2.241   3.968   3.432  1.7009  1.1699  0.2209
 1163SOL     OW 3673   0.568   3.086   0.306 -0.3713  0.0771  0.3995
 1163SOL    HW1 3674   0.510   3.078   0.387  1.4251  0.3681  1.7583
 1163SOL    HW2 3675   0.573   3.182   0.278 -1.0668 -0.0338 -0.1652
 1164SOL     OW 3676   3.041   0.253   0.508  0.0886 -0.4380 -0.4878
 1164SOL    HW1 3677   3.017   0.266   0.411  0.9352 -0.8749 -0.7659
 1164SOL    HW2 3678   3.059   0.342   0.549  0.3079 -0.2948 -0.8863
 1165SOL     OW 3679   1.050   0.230   1.766 -0.0063  0.0053  0.0803
 1165SOL    HW1 3680   1.112   0.169   1.716  0.9723  0.8024  0.2777
 1165SOL    HW2 3681   0.973   0.254   1.708  0.9273  0.6317 -0.9427
 1166SOL     OW 3682   0.378   3.640   1.711 -0.4883 -0.0004  0.2659
 1166SOL    HW1 3683   0.453   3.576   1.720 -0.8975 -0.5079  0.1139
 1166SOL    HW2 3684   0.402   3.712   1.646  0.5753  0.8983  1.5953
 1167SOL     OW 3685   2.153   1.606   0.946 -0.2584  0.2719  0.3907
 1167SOL    HW1 3686   2.057   1.616   0.920 -0.1437  1.4530  0.3762
 1167SOL    HW2 3687   2.167   1.638   1.040  0.2637  0.9232  0.1028
 1168SOL     OW 3688   3.556   2.048   3.133  0.1665  0.1194 -0.0204
 1168SOL    HW1 3689   3.524   2.016   3.222  2.1427  0.8901  1.0265
 1168SOL    HW2 3690   3.642   2.003   3.111 -0.4332 -0.2690 -1.7125
 1169SOL     OW 3691   2.180   0.735   0.325  0.1513  0.1765 -0.2323
 1169SOL    HW1 3692   2.120   0.693   0.256  0.9619  0.1475 -0.9371
 1169SOL    HW2 3693   2.274   0.704   0.310 -0.0730 -2.5967  2.9851
 1170SOL     OW 3694   1.873   2.127   2.022  0.1255 -0.1214 -0.1682
 1170SOL    HW1 3695   1.905   2.190   1.951  0.8589 -2.0324 -1.6339
 1170SOL    HW2 3696   1.776   2.106   2.005  0.1633 -0.1859 -0.3089
 1171SOL     OW 3697   2.977   0.284   3.908  0.4290  0.1141  0.2499
 1171SOL    HW1 3698   3.005   0.198   3.867  2.1308  1.5279 -1.7919
 1171SOL    HW2 3699   2.934   0.342   3.839 -1.1140  0.7678  1.6763
 1172SOL     OW 3700   0.114   2.456   3.445 -0.0763  0.2442 -0.2209
 1172SOL    HW1 3701   0.025   2.429   3.482  1.1493 -3.4930  0.4305
 1172SOL    HW2 3702   0.123   2.419   3.353  0.9509  0.1666 -0.0948
 1173SOL     OW 3703   4.847   1.059   2.860  0.3240 -0.1774 -0.0955
 1173SOL    HW1 3704   4.871   1.156   2.859  1.5240 -0.4583 -0.6909
 1173SOL    HW2 3705   4.771   1.043   2.797  0.1018  0.3775  0.0265
 1174SOL     OW 3706   0.501   1.384   2.374 -0.0983  0.3743  0.3707
 1174SOL    HW1 3707   0.434   1.413   2.307  0.8278 -0.4909 -0.9903
 1174SOL    HW2 3708   0.455   1.358   2.459 -1.2597  1.8640  0.2381
 1175SOL     OW 3709   0.536   4.912   3.799 -0.7344  0.5916 -0.0621
 1175SOL    HW1 3710   0.578   4.840   3.745  1.4163  2.6657 -1.3468
 1175SOL    HW2 3711   0.447   4.936   3.760 -1.0752 -0.7360 -0.1298
 1176SOL     OW 3712   2.463   0.053   0.773  0.0320 -0.0460  0.4548
 1176SOL    HW1 3713   2.493   0.135   0.724 -0.5872 -0.3507 -0.4667
 1176SOL    HW2 3714   2.532   5.147   0.765 -0.6326 -0.5542 -1.1684
 1177SOL     OW 3715   2.426   3.797   0.887  0.1602  0.2944 -0.5927
 1177SOL    HW1 3716   2.521   3.768   0.876  0.2764 -0.8427  2.4527
 1177SOL    HW2 3717   2.366   3.732   0.842  0.7408 -0.0493 -0.8832
 1178SOL     OW 3718   2.501   3.459   3.131  0.0098 -0.0685 -0.0976
 1178SOL    HW1 3719   2.411   3.496   3.111 -0.4523 -1.1857 -0.1389
 1178SOL    HW2 3720   2.503   3.361   3.110  0.7772 -0.3817  1.3095
 1179SOL     OW 3721   0.776   0.664   2.087  0.2609 -0.5740 -0.3733
 1179SOL    HW1 3722   0.677   0.672   2.073  0.4204  0.4292 -0.9824
 1179SOL    HW2 3723   0.793   0.596   2.158 -0.8448 -1.1213 -0.5993
 1180SOL     OW 3724   5.025   3.060   4.828  0.3824  0.0562  0.7518
 1180SOL    HW1 3725   5.099   3.076   4.893  0.1733 -1.1284  1.3097
 1180SOL    HW2 3726   5.060   3.074   4.735  1.0358  0.4698  1.0478
 1181SOL     OW 3727   4.435   3.388   0.654 -0.0085 -0.4615 -0.4686
 1181SOL    HW1 3728   4.474   3.340   0.575  2.5211  0.9734 -0.2243
 1181SOL    HW2 3729   4.475   3.480   0.658 -2.9356  0.8640  0.3650
 1182SOL     OW 3730   4.915   1.630   0.581 -0.3573  0.0531  0.3242
 1182SOL    HW1 3731   4.987   1.699   0.577  0.8736 -1.2571 -2.3914
 1182SOL    HW2 3732   4.833   1.665   0.536 -0.0914  0.1215 -0.1071
 1183SOL     OW 3733   1.488   4.065   3.927  0.1854  0.3227  0.0334
 1183SOL    HW1 3734   1.464   4.138   3.991 -2.6404 -0.2564 -0.2645
 1183SOL    HW2 3735   1.555   4.100   3.861  1.0031  1.7645  1.5422
 1184SOL     OW 3736   2.824   3.823   0.886 -0.6728 -0.1155  0.0895
 1184SOL    HW1 3737   2.759   3.813   0.810  1.2752  1.7863 -1.9747
 1184SOL    HW2 3738   2.831   3.920   0.910  0.2850 -0.4690  1.3151
 1185SOL     OW 3739   0.369   2.646   4.005 -0.5107 -0.6035  0.8094
 1185SOL    HW1 3740   0.273   2.667   3.988 -0.3915 -0.2412  0.5874
 1185SOL    HW2 3741   0.379   2.609   4.098 -1.0882 -2.0890  0.3086
 1186SOL     OW 3742   4.915   4.142   4.910 -0.5549 -0.1336 -0.2874
 1186SOL    HW1 3743   4.905   4.085   4.829  0.6542 -2.7973  1.3040
 1186SOL    HW2 3744   4.824   4.162   4.948 -1.1162  1.0161 -2.1288
 1187SOL     OW 3745   0.662   1.811   0.432  0.0747 -0.1214  0.2114
 1187SOL    HW1 3746   0.752   1.853   0.426  0.0017  0.2553  1.4568
 1187SOL    HW2 3747   0.609   1.832   0.350 -0.2179  2.8410  1.0596
 1188SOL     OW 3748   2.284   2.470   2.648 -0.0847  0.1448 -0.2032
 1188SOL    HW1 3749   2.382   2.480   2.634 -0.0194  0.8396  0.6684
 1188SOL    HW2 3750   2.258   2.373   2.639  1.1031 -0.4544  2.0521
 1189SOL     OW 3751   3.352   2.850   5.023 -0.3005  0.1224  0.0765
 1189SOL    HW1 3752   3.256   2.877   5.021 -0.6042 -0.3774  3.1024
 1189SOL    HW2 3753   3.368   2.776   4.957 -1.5840  1.2062 -1.5304
 1190SOL     OW 3754   2.783   3.806   2.225 -0.0171 -0.1598 -0.4788
 1190SOL    HW1 3755   2.812   3.719   2.264  0.7799 -0.1943 -1.1107
 1190SOL    HW2 3756   2.685   3.803   2.206 -0.3514 -0.2834  1.0986
 1191SOL     OW 3757   0.142   3.705   4.804  0.1399 -0.6153  0.1848
 1191SOL    HW1 3758   0.140   3.633   4.874 -2.5343 -1.0576 -0.2464
 1191SOL    HW2 3759   0.049   3.731   4.781  0.9117 -0.3313 -3.0628
 1192SOL     OW 3760   0.755   3.991   5.155 -0.3052 -0.0913  0.0464
 1192SOL    HW1 3761   0.660   3.994   5.123 -0.0973  1.0287 -0.5144
 1192SOL    HW2 3762   0.813   3.952   5.083 -0.2244 -0.0199  0.0718
 1193SOL     OW 3763   4.621   0.061   0.793  0.0989  0.0456 -0.0788
 1193SOL    HW1 3764   4.577   0.101   0.873  1.1646  0.9435  0.0816
 1193SOL    HW2 3765   4.568   0.083   0.711 -0.9197 -0.7623  0.3373
 1194SOL     OW 3766   1.799   4.375   0.916 -0.4528  0.2100  0.3307
 1194SOL    HW1 3767   1.826   4.280   0.906 -1.2219 -0.0555  0.6774
 1194SOL    HW2 3768   1.743   4.403   0.838 -0.9494  0.1145  0.6500
 1195SOL     OW 3769   1.887   2.831   3.043 -0.5366  0.1268  0.0990
 1195SOL    HW1 3770   1.879   2.755   3.107  0.2042 -1.1302 -1.2468
 1195SOL    HW2 3771   1.836   2.810   2.960  1.0463  0.3183 -0.9625
 1196SOL     OW 3772   1.505   2.384   3.240  0.3816  0.1880 -0.0715
 1196SOL    HW1 3773   1.455   2.301   3.215  0.1456 -0.0924  1.2487
 1196SOL    HW2 3774   1.487   2.456   3.173 -1.3363 -0.0892  0.0670
 1197SOL     OW 3775   2.404   0.572   4.341 -0.2193  0.2552 -0.2535
 1197SOL    HW1 3776   2.445   0.545   4.428  0.8892  0.2761 -0.7571
 1197SOL    HW2 3777   2.420   0.670   4.326  0.5622  0.0150 -0.9985
 1198SOL     OW 3778   3.779   2.868   2.350 -0.3645  0.1051 -0.0301
 1198SOL    HW1 3779   3.771   2.960   2.387 -0.8020  0.2399 -0.4627
 1198SOL    HW2 3780   3.787   2.803   2.426  0.5848  0.5463  0.2703
 1199SOL     OW 3781   2.455   0.728   0.058  0.0164  0.3103  0.4376
 1199SOL    HW1 3782   2.374   0.701   0.006 -0.2090  1.3169  0.2386
 1199SOL    HW2 3783   2.471   0.662   0.132 -0.6171 -0.2321  0.1028
 1200SOL     OW 3784   0.250   2.080   0.781  0.8068 -0.0542 -0.4876
 1200SOL    HW1 3785   0.286   2.054   0.870  2.6880  0.2923 -1.1002
 1200SOL    HW2 3786   0.279   2.013   0.712  1.8188  1.1699 -1.2981
 1201SOL     OW 3787   5.042   0.103   4.468  0.3636  0.3588  0.2962
 1201SOL    HW1 3788   4.965   0.157   4.501 -0.3771 -0.1476 -0.5603
 1201SOL    HW2 3789   5.016   0.055   4.384  0.9917 -1.3658  1.0434
 1202SOL     OW 3790   2.888   3.556   2.329 -0.8918  0.0221 -0.7682
 1202SOL    HW1 3791   2.983   3.558   2.359 -1.6565 -2.0008  2.2257
 1202SOL    HW2 3792   2.884   3.529   2.233  1.5425  0.1134 -0.9416
 1203SOL     OW 3793   0.624   1.042   0.382  0.2066 -0.1466 -0.2058
 1203SOL    HW1 3794   0.620   0.948   0.349 -0.3880 -0.1967 -0.0117
 1203SOL    HW2 3795   0.636   1.042   0.482  0.3114 -0.0160 -0.2174
 1204SOL     OW 3796   2.911   1.115   1.769  0.0161  0.3076  0.0827
 1204SOL    HW1 3797   2.994   1.091   1.820 -1.6618 -0.9668  2.4227
 1204SOL    HW2 3798   2.897   1.049   1.696  0.3947 -0.2223  0.4791
 1205SOL     OW 3799   1.885   1.143   1.164 -0.3330  0.3006  0.6411
 1205SOL    HW1 3800   1.914   1.204   1.090  1.3937  0.6740  1.5835
 1205SOL    HW2 3801   1.958   1.078   1.184 -1.5986 -1.1824  0.6162
 1206SOL     OW 3802   3.389   3.908   1.159  0.0556  0.0989 -0.6147
 1206SOL    HW1 3803   3.294   3.912   1.189  0.0329  0.1271 -0.6898
 1206SOL    HW2 3804   3.445   3.865   1.230  0.2668  1.5241  0.1130
 1207SOL     OW 3805   1.644   4.872   4.071  0.1535  0.4823  0.1897
 1207SOL    HW1 3806   1.624   4.954   4.124  0.7675  0.8368 -0.1183
 1207SOL    HW2 3807   1.660   4.795   4.132 -2.1535  0.1537  0.4723
 1208SOL     OW 3808   2.776   0.623   2.278 -0.2471  0.1650  0.6865
 1208SOL    HW1 3809   2.685   0.619   2.236  0.0772  1.4587 -0.2189
 1208SOL    HW2 3810   2.829   0.543   2.251 -0.1395  0.8397 -1.2363
 1209SOL     OW 3811   0.074   2.798   1.924  0.5221  0.0597  0.0306
 1209SOL    HW1 3812   0.168   2.808   1.893  0.9310  1.0184  1.5104
 1209SOL    HW2 3813   0.012   2.838   1.856  1.2031 -0.0212 -0.6531
 1210SOL     OW 3814   4.868   2.985   2.763  0.1476 -0.1967  0.8160
 1210SOL    HW1 3815   4.879   3.029   2.674 -1.0106 -0.5000  0.5027
 1210SOL    HW2 3816   4.919   3.036   2.832  0.5633  0.3904  0.0876
 1211SOL     OW 3817   2.292   2.619   3.350 -0.5635 -0.5915  0.3300
 1211SOL    HW1 3818   2.268   2.677   3.272 -0.9671 -1.5897 -0.2960
 1211SOL    HW2 3819   2.213   2.608   3.409 -0.5353 -0.6581  0.3555
 1212SOL     OW 3820   1.822   1.284   3.685 -0.2957  0.0299 -0.2227
 1212SOL    HW1 3821   1.832   1.384   3.686  1.9341 -0.1340  0.9449
 1212SOL    HW2 3822   1.864   1.246   3.767 -0.9985 -1.9025 -0.7149
 1213SOL     OW 3823   3.252   0.184   1.030  0.4331 -0.5924 -0.1370
 1213SOL    HW1 3824   3.172   0.165   1.087  1.8398 -0.0322  2.1759
 1213SOL    HW2 3825   3.334   0.147   1.074  1.5207 -0.9449 -2.3135
 1214SOL     OW 3826   1.058   1.554   2.401  0.1950 -0.2053 -0.0758
 1214SOL    HW1 3827   1.064   1.458   2.373  1.8965 -0.0055 -0.5129
 1214SOL    HW2 3828   1.098   1.564   2.493  0.5704  0.1766 -0.2806
 1215SOL     OW 3829   1.385   1.489   1.640 -0.2690  0.2270  0.5022
 1215SOL    HW1 3830   1.428   1.432   1.710 -1.2504 -1.3482 -0.1078
 1215SOL    HW2 3831   1.294   1.516   1.670  0.2802  1.7217  0.8845
 1216SOL     OW 3832   3.114   1.511   4.963  0.4315  0.0753  0.2614
 1216SOL    HW1 3833   3.035   1.547   5.013 -0.1422  0.0324 -0.5986
 1216SOL    HW2 3834   3.083   1.447   4.893  0.9461  2.0533 -1.9086
 1217SOL     OW 3835   4.611   2.013   5.024 -0.5349  0.0943 -0.6093
 1217SOL    HW1 3836   4.575   1.953   5.095  0.0410  1.8066  1.2159
 1217SOL    HW2 3837   4.537   2.071   4.989 -0.4384  0.5995  0.0127
 1218SOL     OW 3838   1.899   2.823   4.688  0.4970 -0.1033 -0.2071
 1218SOL    HW1 3839   1.805   2.808   4.657  0.7797  0.9516 -1.6636
 1218SOL    HW2 3840   1.958   2.751   4.652  0.6750  0.6564 -1.4987
 1219SOL     OW 3841   2.347   3.211   1.017  0.1235 -0.0524  0.0627
 1219SOL    HW1 3842   2.391   3.295   1.049 -1.3074  0.6433  0.2523
 1219SOL    HW2 3843   2.299   3.228   0.931  0.5776 -0.9138 -0.3757
 1220SOL     OW 3844   2.308   0.537   1.661 -0.0193  0.1963 -0.1075
 1220SOL    HW1 3845   2.367   0.493   1.593 -0.9972 -0.2128 -0.7162
 1220SOL    HW2 3846   2.364   0.591   1.723  0.9797 -0.0521 -0.7584
 1221SOL     OW 3847   3.554   1.082   4.444 -0.4915 -0.9730  0.8283
 1221SOL    HW1 3848   3.484   1.107   4.510  0.2766 -2.6150  2.3186
 1221SOL    HW2 3849   3.643   1.077   4.489 -0.1373 -3.3215 -0.0169
 1222SOL     OW 3850   2.629   4.399   4.987  0.2012  0.4595 -0.3141
 1222SOL    HW1 3851   2.608   4.495   5.004  0.5126  0.2293  1.5725
 1222SOL    HW2 3852   2.729   4.386   4.986  0.1718 -0.1463  1.5603
 1223SOL     OW 3853   4.183   0.557   1.442  0.0497  0.2321  0.0816
 1223SOL    HW1 3854   4.085   0.570   1.429 -0.1228 -0.7531  0.3044
 1223SOL    HW2 3855   4.207   0.462   1.420  0.9702  0.4977 -0.0801
 1224SOL     OW 3856   4.204   4.210   4.443  0.3054  0.1844  0.2762
 1224SOL    HW1 3857   4.271   4.217   4.369  0.2566 -1.3423  0.0590
 1224SOL    HW2 3858   4.229   4.135   4.504 -0.1633  0.8337  1.3096
 1225SOL     OW 3859   0.270   3.700   3.008  0.0297  1.1172 -0.4949
 1225SOL    HW1 3860   0.366   3.704   2.979  0.2986  1.4732  0.4009
 1225SOL    HW2 3861   0.265   3.715   3.107 -0.7266 -1.4365 -0.0768
 1226SOL     OW 3862   2.840   4.835   4.834 -0.8096 -0.0496  0.3380
 1226SOL    HW1 3863   2.817   4.766   4.765 -0.6526  0.4438 -0.2148
 1226SOL    HW2 3864   2.798   4.922   4.810 -0.9163  0.0820  0.9764
 1227SOL     OW 3865   1.761   0.876   5.160  0.0738  0.0159  0.3919
 1227SOL    HW1 3866   1.774   0.780   0.018  0.4815  0.2182  0.9914
 1227SOL    HW2 3867   1.671   0.887   5.117 -0.6170 -0.4012  1.6667
 1228SOL     OW 3868   1.246   0.862   4.872 -0.1323 -0.5219  0.6513
 1228SOL    HW1 3869   1.186   0.928   4.828  0.6103 -0.3080 -0.0716
 1228SOL    HW2 3870   1.195   0.779   4.892 -0.6656 -0.3572  0.0245
 1229SOL     OW 3871   4.987   5.109   4.239  0.2923 -0.3088  0.1637
 1229SOL    HW1 3872   4.994   5.036   4.306  2.0331  0.4157  0.8223
 1229SOL    HW2 3873   5.051   5.092   4.164 -0.3131 -0.1689 -0.3962
 1230SOL     OW 3874   3.783   2.347   4.226 -0.0273 -0.5765  0.2304
 1230SOL    HW1 3875   3.732   2.263   4.213 -0.5908 -0.1543 -0.3617
 1230SOL    HW2 3876   3.796   2.393   4.138  1.0768 -0.4999  0.4145
 1231SOL     OW 3877   4.883   4.937   3.840 -0.1965  0.3096 -0.1155
 1231SOL    HW1 3878   4.837   4.848   3.835 -0.1748  0.3178 -0.4505
 1231SOL    HW2 3879   4.822   5.003   3.884 -1.0698  0.6678 -1.7676
 1232SOL     OW 3880   1.502   2.815   2.536 -0.0416  0.4976  0.3598
 1232SOL    HW1 3881   1.601   2.799   2.542  0.1102  1.0888 -0.4375
 1232SOL    HW2 3882   1.478   2.892   2.596 -0.1341 -0.0942  1.0909
 1233SOL     OW 3883   3.274   3.981   0.241  0.6413 -0.0338  0.4251
 1233SOL    HW1 3884   3.357   3.941   0.201 -1.3361 -2.4289 -1.6772
 1233SOL    HW2 3885   3.258   3.941   0.331  1.1370 -0.4984  0.3137
 1234SOL     OW 3886   2.226   5.095   4.399 -0.1748 -0.1757  0.5399
 1234SOL    HW1 3887   2.212   0.004   4.335 -0.3584  0.6681  1.5302
 1234SOL    HW2 3888   2.264   5.016   4.351  0.6827  0.7843 -0.4070
 1235SOL     OW 3889   3.889   1.185   4.200 -0.1568 -0.0766 -0.4613
 1235SOL    HW1 3890   3.882   1.282   4.174  2.5853  0.4716  0.3977
 1235SOL    HW2 3891   3.948   1.177   4.281  1.4532 -2.5808 -1.7308
 1236SOL     OW 3892   3.235   1.393   0.568 -0.1948  0.5118 -0.1785
 1236SOL    HW1 3893   3.306   1.346   0.515 -0.5696 -1.9947  1.3476
 1236SOL    HW2 3894   3.145   1.365   0.534 -0.4261  0.1415  0.7093
 1237SOL     OW 3895   2.699   3.362   2.695  0.4205  0.0727 -0.7869
 1237SOL    HW1 3896   2.601   3.344   2.702  0.4787  0.0619  0.0817
 1237SOL    HW2 3897   2.714   3.445   2.640 -0.0373 -0.2346 -1.3920
 1238SOL     OW 3898   4.776   1.515   1.617 -0.6805 -0.4425  0.6003
 1238SOL    HW1 3899   4.862   1.499   1.666 -0.4817  1.6099  1.0394
 1238SOL    HW2 3900   4.796   1.535   1.521 -0.5804  0.5441  0.8106
 1239SOL     OW 3901   3.664   1.112   2.113 -0.0881 -0.5655  0.0944
 1239SOL    HW1 3902   3.642   1.174   2.188  0.0645 -0.9128  0.4274
 1239SOL    HW2 3903   3.602   1.130   2.036 -0.9937 -0.9740  0.7130
 1240SOL     OW 3904   3.681   3.717   3.275 -0.2262  0.4611  0.0937
 1240SOL    HW1 3905   3.595   3.669   3.291 -0.1927  0.3764  0.0228
 1240SOL    HW2 3906   3.666   3.791   3.209 -0.0219 -0.2635 -0.8003
 1241SOL     OW 3907   4.795   1.268   2.269 -0.1059  0.2000 -0.1277
 1241SOL    HW1 3908   4.845   1.264   2.356 -1.5946  2.1317  0.8716
 1241SOL    HW2 3909   4.701   1.237   2.283 -0.3295  0.4109 -1.0878
 1242SOL     OW 3910   4.168   1.821   2.466 -0.5986 -0.0617  0.2845
 1242SOL    HW1 3911   4.205   1.844   2.556 -2.6096  0.6258  1.0108
 1242SOL    HW2 3912   4.128   1.729   2.469  0.2630 -0.4601 -0.2304
 1243SOL     OW 3913   3.065   1.685   2.454  0.5497 -0.4345 -0.2219
 1243SOL    HW1 3914   3.029   1.594   2.473  1.2898 -0.6475  0.1862
 1243SOL    HW2 3915   2.990   1.745   2.427 -0.1246 -0.8533  0.6573
 1244SOL     OW 3916   3.217   0.477   2.081  0.3771 -0.4843  0.0298
 1244SOL    HW1 3917   3.184   0.383   2.084  0.8814 -0.6605  0.0748
 1244SOL    HW2 3918   3.187   0.520   1.996 -1.6845  0.0002  0.9427
 1245SOL     OW 3919   3.709   3.756   2.349  0.0142 -0.3744 -0.0875
 1245SOL    HW1 3920   3.689   3.840   2.400 -0.4392 -0.1848 -0.5774
 1245SOL    HW2 3921   3.786   3.709   2.392 -1.3917 -1.0766  1.8072
 1246SOL     OW 3922   2.202   0.736   3.434  0.0765  0.1475  0.1715
 1246SOL    HW1 3923   2.283   0.690   3.470 -0.3131  0.2609  1.2158
 1246SOL    HW2 3924   2.185   0.705   3.340  0.3187 -1.1912  0.5533
 1247SOL     OW 3925   3.039   3.106   1.440  0.1055 -0.1408 -0.2384
 1247SOL    HW1 3926   3.023   3.101   1.539  0.8228  1.3416 -0.0307
 1247SOL    HW2 3927   3.053   3.201   1.413  1.4785 -0.6738 -1.5135
 1248SOL     OW 3928   4.387   4.341   0.181 -0.2162 -0.1704  0.1414
 1248SOL    HW1 3929   4.324   4.299   0.116  1.2014  0.6448 -1.8822
 1248SOL    HW2 3930   4.384   4.440   0.171 -0.4782  0.0355  1.8913
 1249SOL     OW 3931   4.430   4.475   2.783 -0.1523  0.0493  0.1081
 1249SOL    HW1 3932   4.394   4.422   2.706 -2.0356 -0.9186  1.5855
 1249SOL    HW2 3933   4.436   4.571   2.757 -0.7849 -0.2441 -1.2361
 1250SOL     OW 3934   3.384   2.606   1.991  0.2249 -0.1875  0.2337
 1250SOL    HW1 3935   3.444   2.661   2.049  0.8708 -0.4425 -0.1954
 1250SOL    HW2 3936   3.432   2.579   1.908 -1.1755  1.5346 -1.2291
 1251SOL     OW 3937   3.892   2.194   3.130  0.2781  0.1400  0.8144
 1251SOL    HW1 3938   3.991   2.198   3.123  0.1806  2.3675 -0.4334
 1251SOL    HW2 3939   3.861   2.099   3.124  2.2115 -0.4376 -0.8830
 1252SOL     OW 3940   2.392   2.351   3.339 -0.1810 -0.4868  0.1536
 1252SOL    HW1 3941   2.372   2.448   3.325 -0.6854 -0.6618 -0.3748
 1252SOL    HW2 3942   2.490   2.335   3.331 -0.1529 -0.0987 -0.2757
 1253SOL     OW 3943   4.120   0.536   0.242 -0.2631  0.3851  0.5114
 1253SOL    HW1 3944   4.109   0.613   0.179  0.5043  0.5111  0.5204
 1253SOL    HW2 3945   4.197   0.479   0.212 -0.1612  0.2100  1.0927
 1254SOL     OW 3946   2.074   2.260   4.976 -0.1773  0.3288  0.2788
 1254SOL    HW1 3947   2.034   2.282   5.065  1.8098  0.8965  1.0917
 1254SOL    HW2 3948   2.174   2.271   4.980  0.3194 -2.5507 -1.1488
 1255SOL     OW 3949   3.641   2.094   2.757 -0.4012 -0.0140 -0.2047
 1255SOL    HW1 3950   3.665   2.146   2.838  0.2117  0.8432 -0.9201
 1255SOL    HW2 3951   3.653   2.151   2.675  0.5318 -1.3399 -1.0315
 1256SOL     OW 3952   4.368   2.489   0.978  0.2871  0.1654 -0.2787
 1256SOL    HW1 3953   4.449   2.456   0.930 -0.2918  0.8984 -1.8323
 1256SOL    HW2 3954   4.341   2.423   1.047  2.1784 -0.1047  0.2580
 1257SOL     OW 3955   5.111   3.158   4.589  0.2081 -0.2946  0.1685
 1257SOL    HW1 3956   5.161   3.244   4.602 -0.8938  0.2825  0.7376
 1257SOL    HW2 3957   5.147   3.111   4.509  2.0777 -0.2148  0.8937
 1258SOL     OW 3958   2.189   0.770   1.575  0.1237  0.1534 -0.4388
 1258SOL    HW1 3959   2.135   0.802   1.653 -0.4053  0.3185 -0.8597
 1258SOL    HW2 3960   2.225   0.679   1.593  0.2090  0.2923  0.0947
 1259SOL     OW 3961   2.075   0.445   1.707  0.1075 -0.0404  0.0964
 1259SOL    HW1 3962   2.101   0.366   1.764  0.1773  0.5354  0.8815
 1259SOL    HW2 3963   2.154   0.505   1.696 -0.3402  0.7148  0.8345
 1260SOL     OW 3964   3.839   2.319   0.128  0.4388  0.3949 -0.7036
 1260SOL    HW1 3965   3.854   2.288   0.034 -0.5846  0.1181 -0.7896
 1260SOL    HW2 3966   3.806   2.413   0.127  0.1140  0.2838 -0.6470
 1261SOL     OW 3967   4.309   2.709   4.032  0.0526  0.0937 -0.1964
 1261SOL    HW1 3968   4.244   2.784   4.041 -1.4132 -0.9860 -1.2643
 1261SOL    HW2 3969   4.286   2.636   4.097 -0.1334 -0.5072 -0.9185
 1262SOL     OW 3970   0.542   3.716   3.820  0.4549  0.2210  0.5279
 1262SOL    HW1 3971   0.562   3.811   3.843 -0.1206  0.6086 -0.4811
 1262SOL    HW2 3972   0.599   3.655   3.875  0.5324  1.1347  1.4858
 1263SOL     OW 3973   0.444   0.735   2.354 -0.0690 -0.3837 -0.4174
 1263SOL    HW1 3974   0.352   0.704   2.330  0.5310 -3.4086  0.6601
 1263SOL    HW2 3975   0.438   0.812   2.418 -1.7422  1.0228 -2.1443
 1264SOL     OW 3976   2.965   0.583   4.165  0.4948  0.4407 -0.8084
 1264SOL    HW1 3977   3.027   0.659   4.188  0.9515  0.9259 -3.3910
 1264SOL    HW2 3978   3.019   0.502   4.141  0.0118 -0.6552  1.5046
 1265SOL     OW 3979   3.254   2.196   1.901 -0.5474  0.1547 -0.2452
 1265SOL    HW1 3980   3.195   2.188   1.820 -0.2650 -1.6244 -0.3142
 1265SOL    HW2 3981   3.341   2.237   1.874  0.1228 -1.7737 -1.2029
 1266SOL     OW 3982   3.909   4.594   1.697  0.1690 -0.2963  0.1199
 1266SOL    HW1 3983   3.862   4.506   1.683 -0.9275  0.3590 -0.4035
 1266SOL    HW2 3984   3.860   4.666   1.649  1.7479  0.4280 -0.4538
 1267SOL     OW 3985   3.263   1.613   1.474 -0.3262 -0.3252 -0.2782
 1267SOL    HW1 3986   3.353   1.638   1.439 -0.7156 -0.7344 -1.6159
 1267SOL    HW2 3987   3.253   1.513   1.474 -0.2388 -0.3672  1.3060
 1268SOL     OW 3988   0.045   4.800   1.346 -0.0314 -0.5153  0.0830
 1268SOL    HW1 3989   0.031   4.845   1.258 -0.5067 -1.3227 -0.2625
 1268SOL    HW2 3990   0.115   4.850   1.398 -2.3327  2.1731  0.8444
 1269SOL     OW 3991   3.464   4.569   3.536  0.5661 -0.3935 -0.5200
 1269SOL    HW1 3992   3.386   4.611   3.491  0.7332  0.9020  0.3712
 1269SOL    HW2 3993   3.506   4.633   3.600  0.4301 -2.0939  1.4079
 1270SOL     OW 3994   3.412   4.518   4.026 -0.5917  0.2894  0.1985
 1270SOL    HW1 3995   3.378   4.603   3.987 -0.0539  0.1276 -0.6461
 1270SOL    HW2 3996   3.468   4.539   4.107  0.2203  0.8161 -0.4758
 1271SOL     OW 3997   1.276   3.103   0.136  0.4016 -0.1301  1.0489
 1271SOL    HW1 3998   1.295   3.100   0.234 -0.3321  0.9043  1.2300
 1271SOL    HW2 3999   1.223   3.184   0.114 -0.6312 -1.0546 -0.0071
 1272SOL     OW 4000   0.626   1.375   3.108 -0.2552 -0.3929 -0.2707
 1272SOL    HW1 4001   0.601   1.444   3.041 -0.8293 -0.8004 -0.4860
 1272SOL    HW2 4002   0.546   1.317   3.127 -0.6247  0.7578  2.0251
 1273SOL     OW 4003   2.811   0.664   3.933  0.3463  0.1880  0.3442
 1273SOL    HW1 4004   2.855   0.658   4.023  1.1505  1.6098  0.0775
 1273SOL    HW2 4005   2.856   0.601   3.870 -0.1812 -0.7739  0.9079
 1274SOL     OW 4006   4.990   1.967   3.658 -0.3123 -0.1600  0.0723
 1274SOL    HW1 4007   4.989   1.878   3.704  0.6362 -0.3963 -0.3484
 1274SOL    HW2 4008   5.044   2.032   3.711 -1.2249  0.2591  0.5186
 1275SOL     OW 4009   1.019   3.493   1.263  0.1382 -0.2420 -0.1916
 1275SOL    HW1 4010   1.046   3.506   1.358 -1.7458 -0.7490  0.4394
 1275SOL    HW2 4011   1.092   3.443   1.215  0.7199 -0.7999  1.2078
 1276SOL     OW 4012   3.622   4.691   2.818  0.0889 -0.2631  0.0369
 1276SOL    HW1 4013   3.692   4.759   2.839  0.3506 -1.0014  1.6444
 1276SOL    HW2 4014   3.664   4.601   2.808 -0.4750 -0.4972 -0.3089
 1277SOL     OW 4015   0.311   3.756   4.606 -0.3409 -0.0653  0.5301
 1277SOL    HW1 4016   0.403   3.730   4.636  0.4642  1.0370 -0.8409
 1277SOL    HW2 4017   0.248   3.754   4.684  1.0550  0.1013  1.6962
 1278SOL     OW 4018   3.128   0.087   2.905 -0.1453 -0.4862  0.6030
 1278SOL    HW1 4019   3.104   5.156   2.914 -1.0874 -0.3094  0.0783
 1278SOL    HW2 4020   3.045   0.141   2.893  0.5110  0.0886 -1.8661
 1279SOL     OW 4021   4.163   0.325   1.639 -0.0887  0.5534  0.3882
 1279SOL    HW1 4022   4.095   0.295   1.706 -0.4404  0.7241  0.1121
 1279SOL    HW2 4023   4.167   0.425   1.639 -1.0196  0.6140 -0.7437
 1280SOL     OW 4024   3.520   4.395   3.313  0.3899 -0.8515  0.1032
 1280SOL    HW1 4025   3.514   4.477   3.370 -1.3607 -0.1900 -0.9302
 1280SOL    HW2 4026   3.587   4.410   3.240 -0.5846  0.1154 -0.6553
 1281SOL     OW 4027   4.657   3.261   3.719  0.1161  0.0984 -0.1411
 1281SOL    HW1 4028   4.687   3.194   3.787  0.5385 -1.4907 -1.7834
 1281SOL    HW2 4029   4.737   3.295   3.668 -0.2799  0.5080 -0.4974
 1282SOL     OW 4030   4.593   0.798   2.234 -0.1160 -0.3972 -0.0362
 1282SOL    HW1 4031   4.603   0.753   2.323 -1.4668 -0.9616 -0.1486
 1282SOL    HW2 4032   4.674   0.779   2.179  0.3606 -0.7515  0.7644
 1283SOL     OW 4033   4.947   1.708   4.898  0.3282 -0.9093 -0.0525
 1283SOL    HW1 4034   4.906   1.798   4.917 -0.3275 -1.1067 -0.5279
 1283SOL    HW2 4035   5.040   1.721   4.864  0.1908 -0.4042 -0.2462
 1284SOL     OW 4036   4.750   3.142   2.209 -0.1616  0.5360  0.1939
 1284SOL    HW1 4037   4.796   3.189   2.285  1.2716 -1.6905  0.8110
 1284SOL    HW2 4038   4.818   3.093   2.155 -1.5961 -1.2578 -0.0559
 1285SOL     OW 4039   2.905   2.309   4.227 -0.3344 -0.4960  0.2296
 1285SOL    HW1 4040   2.808   2.286   4.218 -0.1300 -0.7142 -1.7877
 1285SOL    HW2 4041   2.944   2.326   4.137  1.5175 -0.4052  1.0047
 1286SOL     OW 4042   1.107   0.191   4.302  0.2428  0.1546 -0.0949
 1286SOL    HW1 4043   1.050   0.110   4.294  0.3058 -0.0294  1.0999
 1286SOL    HW2 4044   1.127   0.228   4.211 -0.7802 -0.4665 -0.5825
 1287SOL     OW 4045   2.672   1.993   3.343  0.1901 -0.6290 -0.0244
 1287SOL    HW1 4046   2.692   1.959   3.435 -0.3537 -0.6692  0.0847
 1287SOL    HW2 4047   2.598   1.939   3.303 -1.0913  0.7734  0.3698
 1288SOL     OW 4048   3.323   4.713   3.852  0.1926 -0.0932 -0.1525
 1288SOL    HW1 4049   3.382   4.736   3.776  1.3239  2.6510  1.4290
 1288SOL    HW2 4050   3.227   4.728   3.826  0.5453  0.6299 -1.0542
 1289SOL     OW 4051   0.506   1.849   1.930 -0.6169  0.5107 -0.5065
 1289SOL    HW1 4052   0.516   1.829   1.832 -1.1821 -0.0480 -0.4569
 1289SOL    HW2 4053   0.459   1.937   1.941 -1.1477  0.2654 -0.7495
 1290SOL     OW 4054   1.360   2.588   2.567 -0.0759  0.3888  0.0498
 1290SOL    HW1 4055   1.425   2.662   2.548  2.6626 -1.4382  1.5887
 1290SOL    HW2 4056   1.353   2.575   2.666 -1.7858 -0.3732 -0.1437
 1291SOL     OW 4057   0.092   2.575   2.946  0.0937 -0.0448  0.0490
 1291SOL    HW1 4058   0.120   2.657   2.996  1.9757 -0.1510 -0.7576
 1291SOL    HW2 4059   0.118   2.584   2.850 -2.8343 -0.1353 -0.8602
 1292SOL     OW 4060   3.822   3.779   4.308 -0.0199  0.5267  0.3637
 1292SOL    HW1 4061   3.886   3.788   4.385  1.3898  0.5892 -0.7809
 1292SOL    HW2 4062   3.798   3.870   4.274  0.2345  0.4764  0.0413
 1293SOL     OW 4063   1.054   1.095   4.811  0.4838 -0.5275 -0.3533
 1293SOL    HW1 4064   1.045   1.171   4.746  2.0020  1.8062  1.9270
 1293SOL    HW2 4065   0.970   1.086   4.864 -0.6031 -2.1643 -2.2212
 1294SOL     OW 4066   3.447   3.854   4.450 -0.7049 -0.3380 -0.6688
 1294SOL    HW1 4067   3.518   3.888   4.388 -0.3880 -1.1287 -0.7517
 1294SOL    HW2 4068   3.391   3.787   4.402 -0.6281 -0.7562 -0.1818
 1295SOL     OW 4069   3.999   3.505   2.688 -0.9426  1.0915  0.2332
 1295SOL    HW1 4070   3.902   3.480   2.689 -1.0941  1.6660 -0.0173
 1295SOL    HW2 4071   4.048   3.449   2.756 -1.8800  2.5123  2.1650
 1296SOL     OW 4072   4.098   1.324   1.690  0.3767 -0.1175  0.1280
 1296SOL    HW1 4073   4.118   1.264   1.767  1.0278  0.7666  0.6642
 1296SOL    HW2 4074   4.000   1.319   1.668  0.4161 -1.3418  0.1708
 1297SOL     OW 4075   2.752   1.974   4.864 -0.0461 -0.3005  0.2465
 1297SOL    HW1 4076   2.680   1.906   4.863 -0.8777  0.4771  2.1144
 1297SOL    HW2 4077   2.795   1.979   4.774 -1.0289 -2.1117 -0.3722
 1298SOL     OW 4078   3.307   2.448   3.087 -0.5384 -0.6692  0.5345
 1298SOL    HW1 4079   3.393   2.406   3.059  0.1148  0.3831  0.9251
 1298SOL    HW2 4080   3.232   2.407   3.034 -0.0028 -2.5995  1.1750
 1299SOL     OW 4081   1.979   2.966   0.990 -0.2013  0.0936 -0.0288
 1299SOL    HW1 4082   2.041   2.905   1.040  0.0799  1.0057  0.7502
 1299SOL    HW2 4083   2.032   3.030   0.935 -0.4889 -0.0335 -0.4621
 1300SOL     OW 4084   0.107   1.255   3.774 -0.2221 -0.2766  0.0400
 1300SOL    HW1 4085   0.085   1.330   3.712  1.4832 -0.7709 -1.2328
 1300SOL    HW2 4086   0.072   1.169   3.737  0.7537 -0.5664 -0.2385
 1301SOL     OW 4087   2.711   0.358   2.947  0.0747  0.7257 -0.0482
 1301SOL    HW1 4088   2.795   0.319   2.984  1.2486  3.2379  0.1462
 1301SOL    HW2 4089   2.659   0.287   2.900  1.9381 -1.0545  0.4538
 1302SOL     OW 4090   1.690   0.472   4.716 -1.0447  0.2420 -0.0131
 1302SOL    HW1 4091   1.722   0.487   4.623 -0.6588  0.4962  0.1606
 1302SOL    HW2 4092   1.750   0.519   4.780 -2.0036  1.1205  0.2862
 1303SOL     OW 4093   3.767   3.753   1.710 -0.6998 -0.5534  0.0388
 1303SOL    HW1 4094   3.707   3.773   1.788  0.6711 -1.5296  1.4000
 1303SOL    HW2 4095   3.758   3.825   1.642 -4.2279 -1.1581 -0.3683
 1304SOL     OW 4096   2.805   3.578   1.357  0.0559  0.0054  0.8839
 1304SOL    HW1 4097   2.795   3.631   1.272  0.9926  0.3101  0.9559
 1304SOL    HW2 4098   2.878   3.617   1.412 -1.2526  0.4797  2.3564
 1305SOL     OW 4099   3.063   4.980   4.869 -0.1579  0.1926  0.1530
 1305SOL    HW1 4100   3.117   4.979   4.785 -0.0007 -0.7648  0.2547
 1305SOL    HW2 4101   2.993   4.909   4.865 -0.7065  0.7064  0.4778
 1306SOL     OW 4102   5.017   2.719   3.165 -0.2110  0.3449 -0.3463
 1306SOL    HW1 4103   4.984   2.677   3.080 -1.2086 -0.8928  0.6228
 1306SOL    HW2 4104   5.007   2.654   3.240 -0.4483  1.8261  0.9449
 1307SOL     OW 4105   5.100   2.415   2.699 -0.6660 -0.1610 -0.3663
 1307SOL    HW1 4106   0.022   2.463   2.685 -0.9464  0.5134  0.1523
 1307SOL    HW2 4107   5.046   2.421   2.615 -0.7690  0.5998 -0.2574
 1308SOL     OW 4108   0.745   1.723   2.967  0.3324 -0.0789 -0.0403
 1308SOL    HW1 4109   0.774   1.801   2.912  1.2614 -0.5890 -0.2892
 1308SOL    HW2 4110   0.780   1.733   3.060 -0.0697  0.0943  0.0974
 1309SOL     OW 4111   0.206   5.156   2.485 -0.7803 -0.1905 -0.0359
 1309SOL    HW1 4112   0.280   5.092   2.505 -0.0970  1.3584  2.9695
 1309SOL    HW2 4113   0.230   0.044   2.404  0.3864 -1.0982 -0.3287
 1310SOL     OW 4114   2.432   4.346   2.664  0.0574 -0.0199  0.1103
 1310SOL    HW1 4115   2.430   4.315   2.759  1.1210 -1.6724 -0.3645
 1310SOL    HW2 4116   2.510   4.408   2.651  0.6766 -0.8057  0.0396
 1311SOL     OW 4117   3.606   3.224   4.987  0.0856  0.7087 -0.1595
 1311SOL    HW1 4118   3.647   3.156   4.926  1.0467  1.1505 -0.0123
 1311SOL    HW2 4119   3.603   3.313   4.941  0.4547  0.9591  0.2962
 1312SOL     OW 4120   3.573   0.200   2.982  0.4927  0.5555  0.1742
 1312SOL    HW1 4121   3.612   0.167   3.068  2.0560  2.0895  0.1337
 1312SOL    HW2 4122   3.476   0.220   2.994 -0.0533 -2.0585  0.7045
 1313SOL     OW 4123   4.507   3.012   2.233  0.1440  0.1780  0.7812
 1313SOL    HW1 4124   4.601   3.045   2.228 -0.5748  2.2254 -0.8310
 1313SOL    HW2 4125   4.454   3.071   2.294 -0.8384  1.2111 -0.9924
 1314SOL     OW 4126   4.345   1.641   3.582 -0.0900 -0.1379 -0.5715
 1314SOL    HW1 4127   4.362   1.549   3.547  0.9623 -0.0756 -0.2655
 1314SOL    HW2 4128   4.247   1.659   3.581 -0.4567 -1.7854  0.6504
 1315SOL     OW 4129   3.209   4.251   0.221 -0.2339 -0.1393  0.0960
 1315SOL    HW1 4130   3.239   4.161   0.253  1.3957 -0.2540 -1.5802
 1315SOL    HW2 4131   3.219   4.317   0.295  2.2802 -0.6168  0.2751
 1316SOL     OW 4132   1.988   2.517   2.098 -0.0416  0.6104  0.4346
 1316SOL    HW1 4133   1.915   2.531   2.165 -1.2485  0.3905 -0.7700
 1316SOL    HW2 4134   2.071   2.485   2.144 -0.9402  0.0929  1.7603
 1317SOL     OW 4135   1.832   1.565   3.413 -0.3541  0.0965 -0.0570
 1317SOL    HW1 4136   1.768   1.642   3.401  2.2756  2.3530 -0.6168
 1317SOL    HW2 4137   1.859   1.559   3.509 -1.1608 -0.7177  0.1379
 1318SOL     OW 4138   0.120   3.541   4.989  0.1365  0.1959 -0.8168
 1318SOL    HW1 4139   0.192   3.477   5.014 -0.2261  0.3516  0.7448
 1318SOL    HW2 4140   0.039   3.490   4.960  0.5284  0.0025 -1.5928
 1319SOL     OW 4141   2.206   0.994   4.344  0.0436 -0.0622  0.9054
 1319SOL    HW1 4142   2.147   1.062   4.301 -0.4128 -0.6078  0.6601
 1319SOL    HW2 4143   2.177   0.982   4.440  1.4453  1.6017  1.5995
 1320SOL     OW 4144   2.779   1.378   3.703 -0.5179  0.5016  0.2255
 1320SOL    HW1 4145   2.833   1.319   3.763  0.1527 -1.6399 -2.2653
 1320SOL    HW2 4146   2.841   1.432   3.645 -0.9966 -0.6143 -1.3935
 1321SOL     OW 4147   1.586   5.103   4.240 -0.0552  0.3089  0.2028
 1321SOL    HW1 4148   1.488   5.105   4.259 -0.4104 -0.6179 -1.3331
 1321SOL    HW2 4149   1.616   0.026   4.204  0.2058  1.3794  2.8311
 1322SOL     OW 4150   4.835   0.445   3.806  0.1748  0.0998 -0.3464
 1322SOL    HW1 4151   4.836   0.531   3.756  1.9357  1.2806  1.5932
 1322SOL    HW2 4152   4.770   0.451   3.882  1.5881  0.4393  0.8818
 1323SOL     OW 4153   3.395   4.870   0.522  0.0844  0.1499 -0.8082
 1323SOL    HW1 4154   3.471   4.903   0.466 -0.0464  1.2290 -0.3764
 1323SOL    HW2 4155   3.423   4.866   0.617  0.3345 -1.7692 -0.9347
 1324SOL     OW 4156   0.902   4.678   3.883  0.3950 -0.1310  0.1691
 1324SOL    HW1 4157   0.871   4.615   3.811 -0.2191  1.4810 -1.0532
 1324SOL    HW2 4158   0.834   4.681   3.956 -0.7916  0.8707 -0.9195
 1325SOL     OW 4159   4.849   2.860   4.891 -0.3952  0.0046 -0.4183
 1325SOL    HW1 4160   4.852   2.821   4.799 -0.5274  0.0310 -0.4342
 1325SOL    HW2 4161   4.901   2.945   4.892  2.1545 -1.4753  0.2554
 1326SOL     OW 4162   4.825   4.811   1.742  0.1413 -0.6432  0.1894
 1326SOL    HW1 4163   4.833   4.900   1.697  1.1565 -0.0006  1.5825
 1326SOL    HW2 4164   4.730   4.780   1.735 -0.8463  1.6939  1.7005
 1327SOL     OW 4165   0.465   4.509   5.150 -0.7384  0.0408 -0.2581
 1327SOL    HW1 4166   0.428   4.595   0.019 -0.0450  0.0773  0.3914
 1327SOL    HW2 4167   0.410   4.433   0.018  0.3947  0.0106  1.5975
 1328SOL     OW 4168   2.153   2.720   0.275  0.1863  0.5115  0.8049
 1328SOL    HW1 4169   2.232   2.742   0.333  0.2173 -0.1282  1.0186
 1328SOL    HW2 4170   2.167   2.757   0.184  0.0600  1.6908  1.2448
 1329SOL     OW 4171   2.361   4.530   2.154  0.1364 -0.0091 -0.2911
 1329SOL    HW1 4172   2.334   4.614   2.106  1.0920  0.0885 -0.6823
 1329SOL    HW2 4173   2.314   4.525   2.242 -0.7838  0.3735 -0.7577
 1330SOL     OW 4174   3.419   2.959   3.775  0.5532 -0.3182 -0.6391
 1330SOL    HW1 4175   3.505   2.999   3.808 -0.7236  2.0197  0.0664
 1330SOL    HW2 4176   3.417   2.963   3.675  1.3605 -0.6431 -0.6775
 1331SOL     OW 4177   3.474   2.728   0.886  0.3687  0.0696  0.3277
 1331SOL    HW1 4178   3.390   2.679   0.911 -0.2444  0.4755 -0.8858
 1331SOL    HW2 4179   3.509   2.692   0.800  1.6576 -0.3370  1.0006
 1332SOL     OW 4180   1.429   0.418   1.995 -0.1169  0.3729 -0.0583
 1332SOL    HW1 4181   1.492   0.341   1.988 -0.9325 -0.4840  1.3491
 1332SOL    HW2 4182   1.443   0.465   2.082 -0.8331  0.6924 -0.1057
 1333SOL     OW 4183   2.806   4.450   4.447  0.0618 -0.5077 -0.3183
 1333SOL    HW1 4184   2.896   4.413   4.467  0.8170  0.7216 -1.2548
 1333SOL    HW2 4185   2.801   4.476   4.351 -1.4358 -0.8939 -0.3774
 1334SOL     OW 4186   0.014   3.097   0.499  0.0387 -0.1922  0.3271
 1334SOL    HW1 4187   0.033   3.172   0.435 -0.7247 -0.7358 -0.5707
 1334SOL    HW2 4188   0.052   3.012   0.461  0.0816 -0.4228  0.8863
 1335SOL     OW 4189   5.079   3.988   2.414 -0.0849 -0.5362 -0.8240
 1335SOL    HW1 4190   5.075   3.935   2.499 -2.5264  2.7969  1.3879
 1335SOL    HW2 4191   4.993   3.977   2.364 -0.2202  0.5018 -0.8382
 1336SOL     OW 4192   4.274   3.550   4.758 -0.0185  0.2914  0.1366
 1336SOL    HW1 4193   4.192   3.547   4.702  0.6894  0.1531 -0.9121
 1336SOL    HW2 4194   4.343   3.489   4.720  0.6450  0.5411  0.9025
 1337SOL     OW 4195   4.695   3.279   1.873  0.0658  0.0012  0.0273
 1337SOL    HW1 4196   4.650   3.294   1.961 -0.3454  0.0006 -0.1806
 1337SOL    HW2 4197   4.793   3.300   1.882  0.0020  0.1401  0.4458
 1338SOL     OW 4198   4.264   3.151   0.366  0.7252  0.5087  0.2125
 1338SOL    HW1 4199   4.354   3.180   0.398  0.4050  1.5470  0.2029
 1338SOL    HW2 4200   4.198   3.226   0.378  0.1261  0.1827 -0.8686
 1339SOL     OW 4201   3.297   0.214   4.283  0.1693 -0.0135 -0.3648
 1339SOL    HW1 4202   3.327   0.222   4.378  0.5413 -2.8131 -0.1534
 1339SOL    HW2 4203   3.225   0.145   4.277  0.0780  0.1954 -2.0931
 1340SOL     OW 4204   2.746   2.286   4.810 -0.1556 -0.0587 -0.6824
 1340SOL    HW1 4205   2.741   2.194   4.849  3.1160 -0.1164 -0.1527
 1340SOL    HW2 4206   2.833   2.328   4.834 -0.7545  2.4813 -2.5192
 1341SOL     OW 4207   0.860   2.300   4.611  0.2611 -0.2287  0.3818
 1341SOL    HW1 4208   0.938   2.241   4.591  0.7189 -0.0502  1.5927
 1341SOL    HW2 4209   0.852   2.314   4.709 -1.8600 -0.9701  0.3633
 1342SOL     OW 4210   1.837   2.866   1.766 -0.3535  0.0955  0.2997
 1342SOL    HW1 4211   1.804   2.937   1.703 -0.7143  0.2640  0.6744
 1342SOL    HW2 4212   1.858   2.783   1.715 -0.6502  0.2308 -0.0448
 1343SOL     OW 4213   0.420   2.134   4.526  0.2461 -0.1653  0.1732
 1343SOL    HW1 4214   0.398   2.163   4.433  0.0698 -0.1196  0.2289
 1343SOL    HW2 4215   0.519   2.125   4.536  0.2509 -0.4613 -0.1067
 1344SOL     OW 4216   4.257   4.928   1.176 -0.1847  0.0049  0.5276
 1344SOL    HW1 4217   4.350   4.911   1.209  0.1973 -1.9914 -1.2926
 1344SOL    HW2 4218   4.261   4.974   1.087 -0.9039 -0.1968  0.3816
 1345SOL     OW 4219   0.935   1.826   0.560 -0.6125  0.2846  0.5121
 1345SOL    HW1 4220   0.897   1.736   0.539 -0.7558  0.3890  0.3220
 1345SOL    HW2 4221   1.000   1.818   0.635  1.7498 -0.5031 -1.5137
 1346SOL     OW 4222   2.769   3.672   5.031  0.4419  0.1013 -0.4722
 1346SOL    HW1 4223   2.669   3.671   5.033  0.4306 -0.8113 -0.9669
 1346SOL    HW2 4224   2.802   3.765   5.045 -0.4430  0.2588  0.7132
 1347SOL     OW 4225   1.611   1.059   2.001 -0.0354  0.6219 -0.1466
 1347SOL    HW1 4226   1.685   1.046   1.935  0.3819  0.1340  0.4120
 1347SOL    HW2 4227   1.566   0.971   2.018  0.2192  0.6355  0.6359
 1348SOL     OW 4228   3.618   2.637   4.366 -0.1031 -0.4702 -0.0531
 1348SOL    HW1 4229   3.662   2.554   4.400  1.6774 -0.0464 -1.1362
 1348SOL    HW2 4230   3.519   2.628   4.371  0.0782 -2.0109  1.3238
 1349SOL     OW 4231   3.652   2.449   1.031  0.1964  0.3282  0.0428
 1349SOL    HW1 4232   3.565   2.410   1.061 -0.7612  1.1662 -1.5194
 1349SOL    HW2 4233   3.635   2.521   0.964  2.1652 -0.3327 -1.2473
 1350SOL     OW 4234   0.644   1.956   2.272  0.0694  0.2360  0.2145
 1350SOL    HW1 4235   0.617   2.051   2.289 -2.7147  0.1909 -3.0443
 1350SOL    HW2 4236   0.629   1.902   2.355  0.1847  2.3103  1.6504
 1351SOL     OW 4237   3.953   1.499   1.365  0.1191  0.3915 -0.2574
 1351SOL    HW1 4238   3.946   1.423   1.300  1.1710 -0.0005  0.0646
 1351SOL    HW2 4239   3.862   1.519   1.402 -0.0049 -1.5810  0.6329
 1352SOL     OW 4240   1.330   1.853   4.318  0.0059  0.4044  0.1871
 1352SOL    HW1 4241   1.373   1.767   4.294  1.4487  1.4093 -1.0101
 1352SOL    HW2 4242   1.389   1.905   4.379 -1.1152  0.3243  1.3891
 1353SOL     OW 4243   1.912   4.970   2.999  0.4423 -0.4602 -0.0036
 1353SOL    HW1 4244   1.967   5.039   3.045  0.5158 -1.0532  0.8067
 1353SOL    HW2 4245   1.883   4.901   3.064 -1.1051 -0.2748 -0.4484
 1354SOL     OW 4246   1.589   5.096   2.356  0.2089 -0.2216  0.3296
 1354SOL    HW1 4247   1.666   5.159   2.344  0.2906 -0.0496  1.6531
 1354SOL    HW2 4248   1.621   5.014   2.405 -0.4808 -0.0655  1.0594
 1355SOL     OW 4249   4.787   4.993   0.919 -0.2885  0.0171  0.6403
 1355SOL    HW1 4250   4.854   4.989   0.845 -0.2481  0.6027  0.6386
 1355SOL    HW2 4251   4.695   4.989   0.880 -0.2816 -2.0917  0.7227
 1356SOL     OW 4252   3.387   4.227   2.073 -0.7545 -0.4247 -0.3421
 1356SOL    HW1 4253   3.352   4.195   1.985  0.5984 -0.2329 -0.9849
 1356SOL    HW2 4254   3.347   4.316   2.095  1.6771  1.4308 -2.7052
 1357SOL     OW 4255   4.853   3.176   3.179 -0.9448 -0.0596 -0.6533
 1357SOL    HW1 4256   4.888   3.248   3.239 -0.3189 -0.8494 -0.0439
 1357SOL    HW2 4257   4.812   3.104   3.234 -3.1652  0.5987 -1.3272
 1358SOL     OW 4258   2.121   4.090   3.437 -0.5959 -0.0516 -0.0873
 1358SOL    HW1 4259   2.089   4.133   3.521  0.5302  0.4259  0.1124
 1358SOL    HW2 4260   2.106   4.152   3.360  1.5339  1.0316  0.2749
 1359SOL     OW 4261   0.543   4.755   4.293 -0.3269 -0.1844  0.1572
 1359SOL    HW1 4262   0.468   4.801   4.341  0.5848  0.0877  1.3752
 1359SOL    HW2 4263   0.514   4.664   4.264 -1.3768  0.2262 -0.1134
 1360SOL     OW 4264   1.061   1.394   0.647  0.3416 -0.6611  0.1892
 1360SOL    HW1 4265   1.042   1.327   0.574 -2.1209  0.0341  0.1239
 1360SOL    HW2 4266   0.998   1.379   0.723  1.0181  0.4127  0.9842
 1361SOL     OW 4267   2.892   0.326   4.926 -0.7726 -0.3090 -0.1505
 1361SOL    HW1 4268   2.912   0.423   4.909 -2.4598 -0.1304 -1.3030
 1361SOL    HW2 4269   2.939   0.270   4.857  0.7647 -0.3996  0.9272
 1362SOL     OW 4270   5.070   1.531   2.569  0.0992 -0.0018  0.0331
 1362SOL    HW1 4271   5.133   1.504   2.496 -1.1304 -3.5059  0.0488
 1362SOL    HW2 4272   5.042   1.626   2.557  0.7474 -0.1372 -3.4384
 1363SOL     OW 4273   1.276   4.870   1.130  0.0192  0.0331 -0.2058
 1363SOL    HW1 4274   1.334   4.925   1.189 -0.6161 -0.2591  0.7042
 1363SOL    HW2 4275   1.333   4.804   1.080  0.6566  0.8260 -0.5629
 1364SOL     OW 4276   2.774   3.514   4.318  0.1260 -0.0451 -0.1241
 1364SOL    HW1 4277   2.816   3.594   4.360 -0.8865  0.1272  0.6005
 1364SOL    HW2 4278   2.843   3.443   4.305  0.7187  0.3710  0.6514
 1365SOL     OW 4279   2.552   2.832   0.113 -0.3637 -0.4154 -0.1877
 1365SOL    HW1 4280   2.543   2.888   0.030 -0.0347 -1.1871 -0.7622
 1365SOL    HW2 4281   2.586   2.741   0.088  1.0845 -0.2276  0.9529
 1366SOL     OW 4282   1.569   1.249   3.611 -0.0050  0.0733  0.2708
 1366SOL    HW1 4283   1.663   1.267   3.640  0.0515 -0.2284  0.2740
 1366SOL    HW2 4284   1.508   1.320   3.648  0.1862  0.1397  0.4581
 1367SOL     OW 4285   5.050   3.785   3.775 -0.5191  0.2105 -0.3457
 1367SOL    HW1 4286   5.140   3.768   3.735 -0.1631  1.4459 -0.1114
 1367SOL    HW2 4287   5.060   3.841   3.857 -1.5112  0.4477 -0.3729
 1368SOL     OW 4288   4.887   1.186   3.830  0.4220  0.2196 -0.0343
 1368SOL    HW1 4289   4.978   1.217   3.857  1.5871 -0.5132 -2.7433
 1368SOL    HW2 4290   4.886   1.086   3.823 -0.0659  0.2977 -1.5702
 1369SOL     OW 4291   4.757   0.633   3.296 -0.3537 -0.0142 -0.1937
 1369SOL    HW1 4292   4.685   0.574   3.333  1.1155 -1.1737  0.9374
 1369SOL    HW2 4293   4.721   0.725   3.283 -1.8488 -0.3868  0.9910
 1370SOL     OW 4294   0.759   4.659   4.102 -0.0724  0.3260  0.0100
 1370SOL    HW1 4295   0.673   4.657   4.153 -0.3937  2.6775 -0.3348
 1370SOL    HW2 4296   0.833   4.624   4.160 -1.2992 -2.4050  0.0692
 1371SOL     OW 4297   0.267   1.853   4.711 -0.3401  0.2970 -0.3851
 1371SOL    HW1 4298   0.311   1.937   4.741 -1.2835  0.2580  1.2139
 1371SOL    HW2 4299   0.295   1.832   4.617 -0.8101  2.8895 -1.1676
 1372SOL     OW 4300   2.084   5.103   0.374  0.1661 -0.1603 -0.0350
 1372SOL    HW1 4301   2.096   5.028   0.309 -0.1444  0.2842 -0.6127
 1372SOL    HW2 4302   2.150   0.010   0.354 -1.2755  0.8869 -1.1898
 1373SOL     OW 4303   4.666   1.836   1.488 -0.0567 -0.2113 -0.2643
 1373SOL    HW1 4304   4.604   1.913   1.500  0.0446 -0.4071  1.8458
 1373SOL    HW2 4305   4.614   1.753   1.469 -0.1741  0.2909 -2.3843
 1374SOL     OW 4306   4.670   0.176   2.054 -0.3364  0.0922 -0.1536
 1374SOL    HW1 4307   4.611   0.122   1.994  0.6159 -1.2045  0.0293
 1374SOL    HW2 4308   4.764   0.171   2.021 -0.3068  2.2993 -0.5613
 1375SOL     OW 4309   1.704   1.617   4.571 -0.1727  0.2945  0.3441
 1375SOL    HW1 4310   1.707   1.716   4.585  2.0864  0.4387 -0.6232
 1375SOL    HW2 4311   1.737   1.571   4.654 -1.5657  0.3156  0.9228
 1376SOL     OW 4312   0.410   3.182   3.652  0.0684 -0.0731 -0.0275
 1376SOL    HW1 4313   0.482   3.116   3.676 -0.2766 -0.0731  1.0561
 1376SOL    HW2 4314   0.383   3.168   3.556 -0.2051 -1.7126  0.2563
 1377SOL     OW 4315   0.037   1.417   2.363 -0.1319  0.4952  0.1621
 1377SOL    HW1 4316   0.025   1.486   2.291  0.8726  0.3165 -0.1921
 1377SOL    HW2 4317   0.026   1.326   2.323 -0.2496  0.4128  0.3817
 1378SOL     OW 4318   5.160   1.880   3.160  0.0833  0.1461 -0.7856
 1378SOL    HW1 4319   5.137   1.882   3.257  0.4509  0.9394 -0.7102
 1378SOL    HW2 4320   0.088   1.910   3.147  0.6933 -1.7947 -1.2251
 1379SOL     OW 4321   3.738   2.961   0.215 -0.9989 -0.1431 -0.0295
 1379SOL    HW1 4322   3.684   3.038   0.180 -1.5656 -0.5661 -0.0992
 1379SOL    HW2 4323   3.801   2.930   0.143 -0.2094  0.7419  0.2553
 1380SOL     OW 4324   0.562   0.140   4.347  0.2623  0.2883  0.6019
 1380SOL    HW1 4325   0.482   0.082   4.334 -0.2470  0.9346  0.7526
 1380SOL    HW2 4326   0.639   0.105   4.294  0.1626 -0.8982  1.2181
 1381SOL     OW 4327   4.717   3.111   4.343  0.6695  0.5384 -0.7909
 1381SOL    HW1 4328   4.728   3.062   4.430 -1.7343  0.2912 -0.5600
 1381SOL    HW2 4329   4.795   3.090   4.284  0.1364 -3.0686 -0.4311
 1382SOL     OW 4330   1.224   2.390   2.457 -0.0849 -0.7644  0.0276
 1382SOL    HW1 4331   1.145   2.391   2.517 -1.4673  3.3420 -1.5031
 1382SOL    HW2 4332   1.289   2.462   2.485  1.4876 -1.8281 -0.7171
 1383SOL     OW 4333   0.654   2.720   0.512 -0.5843 -0.6979 -0.2455
 1383SOL    HW1 4334   0.624   2.734   0.607  0.2929  1.9743 -0.2732
 1383SOL    HW2 4335   0.740   2.670   0.511 -0.3508 -0.3325  0.4377
 1384SOL     OW 4336   3.267   5.101   1.484  0.2751 -0.0242  0.1946
 1384SOL    HW1 4337   3.229   0.028   1.486  0.8016  0.2004  0.1051
 1384SOL    HW2 4338   3.244   5.053   1.569  0.6410  0.4521  0.5668
 1385SOL     OW 4339   4.639   1.108   4.611 -0.1123  0.3666 -0.0683
 1385SOL    HW1 4340   4.596   1.019   4.629  1.2440 -0.3611 -0.3332
 1385SOL    HW2 4341   4.568   1.178   4.609 -1.0427 -0.4199  1.9265
 1386SOL     OW 4342   2.982   1.887   3.535 -0.0249 -0.9324  0.3033
 1386SOL    HW1 4343   2.883   1.890   3.553 -0.1557 -0.7820 -0.3962
 1386SOL    HW2 4344   2.997   1.894   3.436  0.7742  0.8889  0.5224
 1387SOL     OW 4345   3.019   1.487   3.652 -0.1594 -0.5263  0.2422
 1387SOL    HW1 4346   3.112   1.465   3.623  0.5644  0.5202  1.6232
 1387SOL    HW2 4347   3.021   1.568   3.711 -1.9503 -0.5113  0.3349
 1388SOL     OW 4348   5.150   1.866   1.995  0.0815 -0.5343 -0.2280
 1388SOL    HW1 4349   0.068   1.862   1.940 -0.2846  0.5936 -0.9042
 1388SOL    HW2 4350   5.072   1.886   1.936 -0.1432  1.9841  0.7979
 1389SOL     OW 4351   4.672   4.927   2.174 -0.0850  0.2476  0.5139
 1389SOL    HW1 4352   4.742   4.960   2.237 -0.3576 -0.9693  1.4778
 1389SOL    HW2 4353   4.614   4.860   2.220  0.1372 -1.2143 -1.2270
 1390SOL     OW 4354   1.823   5.073   3.514 -0.0097  0.3045 -0.3218
 1390SOL    HW1 4355   1.841   5.152   3.455  0.8269  0.9311  0.7301
 1390SOL    HW2 4356   1.740   5.026   3.483  0.7057  0.2633 -2.3298
 1391SOL     OW 4357   3.267   0.113   0.593  0.0264  0.0764 -0.1246
 1391SOL    HW1 4358   3.258   0.020   0.558  1.0411  0.0531 -0.3585
 1391SOL    HW2 4359   3.182   0.163   0.577 -0.5551 -0.8290  0.0760
 1392SOL     OW 4360   3.843   2.684   4.947  0.5938 -0.0135 -0.4242
 1392SOL    HW1 4361   3.858   2.693   4.849 -2.2229  1.9082 -0.8182
 1392SOL    HW2 4362   3.779   2.609   4.965 -0.8959  1.2140 -0.3899
 1393SOL     OW 4363   0.018   4.932   0.606  0.3846 -0.4213 -0.2372
 1393SOL    HW1 4364   0.117   4.941   0.603  0.4039 -0.2049  0.7301
 1393SOL    HW2 4365   5.142   5.005   0.552  0.7308  0.1369  0.2440
 1394SOL     OW 4366   2.251   3.896   1.941  0.5296 -0.1461  0.1997
 1394SOL    HW1 4367   2.315   3.905   1.865  0.2832 -1.4520 -0.1855
 1394SOL    HW2 4368   2.296   3.923   2.026  0.8294  1.2658 -0.3635
 1395SOL     OW 4369   5.125   1.217   1.055 -0.2508  0.3254  0.1335
 1395SOL    HW1 4370   0.032   1.197   1.120  0.6237  2.6100 -0.0312
 1395SOL    HW2 4371   5.060   1.281   1.096 -0.0052  1.3372 -0.9993
 1396SOL     OW 4372   1.464   1.134   2.815  0.7539  0.4998 -0.5799
 1396SOL    HW1 4373   1.473   1.083   2.730 -1.4333  1.8657 -1.7298
 1396SOL    HW2 4374   1.426   1.075   2.886  2.3890 -0.5957 -0.5642
 1397SOL     OW 4375   1.699   4.678   3.005 -0.4956  0.3222 -0.0263
 1397SOL    HW1 4376   1.786   4.695   3.052  0.0390 -1.4634 -0.2923
 1397SOL    HW2 4377   1.645   4.612   3.058 -0.4678 -0.6865 -1.2042
 1398SOL     OW 4378   4.572   2.480   1.560 -0.1388 -0.2716  0.4192
 1398SOL    HW1 4379   4.659   2.445   1.594 -0.2142  0.8675  1.8871
 1398SOL    HW2 4380   4.535   2.417   1.492  2.0929 -0.4896 -0.6700
 1399SOL     OW 4381   2.780   3.840   3.150 -0.3970 -0.7209 -1.1796
 1399SOL    HW1 4382   2.722   3.777   3.100  0.4646 -0.6905 -2.2458
 1399SOL    HW2 4383   2.875   3.830   3.120  0.1482 -0.6948  0.4420
 1400SOL     OW 4384   4.234   3.908   4.848 -0.3089  0.3293  0.5566
 1400SOL    HW1 4385   4.285   3.858   4.778  0.5253 -0.6989  1.8542
 1400SOL    HW2 4386   4.136   3.901   4.828 -0.1698 -1.1295  0.2423
 1401SOL     OW 4387   3.783   3.233   2.646  0.1176  0.4931  0.2410
 1401SOL    HW1 4388   3.882   3.223   2.632 -0.1429  0.0740 -1.4737
 1401SOL    HW2 4389   3.749   3.156   2.699  0.4421 -0.3202 -0.7026
 1402SOL     OW 4390   2.219   0.793   4.793 -0.0422  1.4626  0.2758
 1402SOL    HW1 4391   2.315   0.793   4.822 -0.0153  1.7048  0.1841
 1402SOL    HW2 4392   2.160   0.802   4.873 -0.0237  0.1938  0.4514
 1403SOL     OW 4393   2.253   2.816   0.031  0.4114 -0.1436  0.3009
 1403SOL    HW1 4394   2.208   2.793   5.110  1.5814  0.2947 -0.4553
 1403SOL    HW2 4395   2.336   2.870   0.012 -0.4879  1.9028  1.8187
 1404SOL     OW 4396   0.690   1.724   2.098 -0.3505  0.1009 -0.3570
 1404SOL    HW1 4397   0.672   1.785   2.175 -2.2228 -1.4460  0.4955
 1404SOL    HW2 4398   0.630   1.747   2.021 -2.5350 -1.7789  0.6589
 1405SOL     OW 4399   3.683   4.379   2.097 -0.6142 -0.1009  0.9362
 1405SOL    HW1 4400   3.631   4.438   2.158 -2.2912 -1.1668  0.5838
 1405SOL    HW2 4401   3.685   4.286   2.133  2.6076  0.1763  1.8611
 1406SOL     OW 4402   3.182   0.344   3.245  0.6875  0.0842  0.4008
 1406SOL    HW1 4403   3.272   0.318   3.210  0.4712 -1.0500  0.6501
 1406SOL    HW2 4404   3.186   0.437   3.282  2.3934 -0.7659  2.5700
 1407SOL     OW 4405   0.273   1.708   3.582  0.1720 -0.2563 -0.2077
 1407SOL    HW1 4406   0.327   1.710   3.498 -0.7100  0.0021 -0.7847
 1407SOL    HW2 4407   0.318   1.649   3.649  1.6126  0.6502 -0.3435
 1408SOL     OW 4408   2.529   3.477   1.364 -0.5117 -0.0617  0.2699
 1408SOL    HW1 4409   2.531   3.393   1.419  0.4196  0.0015  0.3379
 1408SOL    HW2 4410   2.618   3.522   1.369 -0.1823 -0.4091 -1.8426
 1409SOL     OW 4411   2.521   0.535   4.582  0.0957 -0.4010 -0.1202
 1409SOL    HW1 4412   2.591   0.471   4.613  1.8457  0.8353 -1.3693
 1409SOL    HW2 4413   2.538   0.624   4.623 -1.6303 -0.4061  0.6822
 1410SOL     OW 4414   3.748   0.756   2.634  0.8574  0.3503 -1.0578
 1410SOL    HW1 4415   3.756   0.841   2.686  0.3586  0.4620 -1.1610
 1410SOL    HW2 4416   3.829   0.700   2.650  0.7477  0.4196 -0.2222
 1411SOL     OW 4417   4.134   2.591   2.193 -0.0534 -0.3108  0.6579
 1411SOL    HW1 4418   4.128   2.495   2.221  1.8776 -1.3255 -1.9662
 1411SOL    HW2 4419   4.161   2.596   2.097  1.1611  2.8894  1.0428
 1412SOL     OW 4420   4.218   3.193   3.667 -0.0149 -0.1642  0.5266
 1412SOL    HW1 4421   4.295   3.251   3.693  0.9849 -0.6634 -1.1985
 1412SOL    HW2 4422   4.192   3.210   3.572 -1.1365 -0.9927  0.6528
 1413SOL     OW 4423   5.083   3.583   0.229  0.1967 -0.6841  0.0595
 1413SOL    HW1 4424   5.155   3.648   0.250 -0.3145 -0.2132  0.3814
 1413SOL    HW2 4425   5.001   3.604   0.283 -0.5050 -0.6055 -0.9981
 1414SOL     OW 4426   1.402   1.585   1.992  0.2530  0.2015 -0.1701
 1414SOL    HW1 4427   1.361   1.652   1.930 -0.0451 -1.4996 -1.8819
 1414SOL    HW2 4428   1.371   1.604   2.085 -2.5251  0.4627 -1.0560
 1415SOL     OW 4429   0.383   1.401   0.034  0.1083 -0.6454  0.3759
 1415SOL    HW1 4430   0.433   1.319   0.060  1.5500  0.0387 -0.1638
 1415SOL    HW2 4431   0.393   1.470   0.106 -0.5695 -0.7060  0.5376
 1416SOL     OW 4432   1.215   2.397   3.110  0.0114  0.4403  0.5657
 1416SOL    HW1 4433   1.245   2.304   3.089 -0.4506  0.4113  0.0137
 1416SOL    HW2 4434   1.274   2.463   3.062 -0.5835  0.3897 -0.2649
 1417SOL     OW 4435   2.256   5.064   2.624 -0.2397  0.0710  0.6751
 1417SOL    HW1 4436   2.342   5.028   2.661  0.6109 -2.5475 -3.2517
 1417SOL    HW2 4437   2.275   5.145   2.570 -0.8227  1.3645  2.3381
 1418SOL     OW 4438   0.356   1.333   2.598 -0.0109 -0.2469 -0.0024
 1418SOL    HW1 4439   0.434   1.321   2.659 -1.5845  1.2876  2.5195
 1418SOL    HW2 4440   0.291   1.258   2.611 -1.0059  0.7970  1.4003
 1419SOL     OW 4441   2.391   3.017   3.518  0.0304  0.8480 -0.3495
 1419SOL    HW1 4442   2.292   3.018   3.530  0.1647 -0.4630  1.2759
 1419SOL    HW2 4443   2.433   3.076   3.587  0.4829 -0.9912  1.0411
 1420SOL     OW 4444   2.428   3.405   4.076  0.3782  0.0742 -0.0105
 1420SOL    HW1 4445   2.371   3.381   3.998  0.8567 -1.2208  0.0180
 1420SOL    HW2 4446   2.448   3.503   4.074  0.0225  0.1333 -1.2583
 1421SOL     OW 4447   0.944   3.435   2.993  0.0204  0.0510 -0.0286
 1421SOL    HW1 4448   0.878   3.382   3.046 -0.2214  0.3275 -0.0494
 1421SOL    HW2 4449   0.961   3.522   3.040  1.5282 -0.6403  0.7795
 1422SOL     OW 4450   1.090   2.075   2.140 -0.5280  0.6551  0.2008
 1422SOL    HW1 4451   1.135   1.990   2.115 -0.5301  1.0236 -1.1383
 1422SOL    HW2 4452   1.005   2.085   2.088 -1.0645  0.9929  1.1051
 1423SOL     OW 4453   2.143   5.125   3.560 -0.1576  0.8224 -0.3259
 1423SOL    HW1 4454   2.228   5.077   3.580  0.2910  0.8737 -1.9346
 1423SOL    HW2 4455   2.066   5.062   3.574  0.1658  0.6551  0.7584
 1424SOL     OW 4456   4.156   1.532   0.570  0.1007 -0.5446 -0.2428
 1424SOL    HW1 4457   4.077   1.471   0.581 -0.7830  0.2511 -1.6754
 1424SOL    HW2 4458   4.133   1.622   0.606 -0.8956  0.5792 -3.3255
 1425SOL     OW 4459   0.199   0.942   2.047 -0.0517 -0.5754  0.4341
 1425SOL    HW1 4460   0.136   0.869   2.019  1.0826 -1.0273 -1.1109
 1425SOL    HW2 4461   0.203   1.012   1.975  0.4816 -0.0709  0.9418
 1426SOL     OW 4462   1.989   1.611   5.046 -0.6665  0.0571  0.0173
 1426SOL    HW1 4463   1.971   1.607   5.144 -1.2190  0.0453 -0.0810
 1426SOL    HW2 4464   1.963   1.525   5.003 -2.2135  0.6968 -0.4160
 1427SOL     OW 4465   1.268   1.643   3.652 -0.4070 -0.0766  0.5211
 1427SOL    HW1 4466   1.241   1.717   3.590  0.3756 -0.4356 -0.2629
 1427SOL    HW2 4467   1.274   1.678   3.745  0.0057  0.8650  0.1492
 1428SOL     OW 4468   3.700   2.524   2.248  0.0270 -0.9584  0.5068
 1428SOL    HW1 4469   3.611   2.479   2.239 -0.1745 -0.4738  0.1037
 1428SOL    HW2 4470   3.739   2.501   2.337 -0.2980 -1.5349  0.5074
 1429SOL     OW 4471   0.200   0.355   1.933 -0.0796 -0.6533 -0.1617
 1429SOL    HW1 4472   0.215   0.433   1.872  1.2822 -1.5871 -1.1003
 1429SOL    HW2 4473   0.135   0.292   1.891 -0.8535 -0.2336  0.3981
 1430SOL     OW 4474   2.737   1.758   1.004 -0.1348  0.1385  0.1541
 1430SOL    HW1 4475   2.707   1.666   1.031  0.9939 -0.3155 -0.0419
 1430SOL    HW2 4476   2.822   1.780   1.052  1.2542 -0.1759 -2.0058
 1431SOL     OW 4477   4.813   4.446   4.075 -0.4058  0.2885 -0.3650
 1431SOL    HW1 4478   4.872   4.366   4.070  0.6863  1.0646 -0.2131
 1431SOL    HW2 4479   4.869   4.529   4.073 -1.3274  1.0278  1.9072
 1432SOL     OW 4480   1.459   1.496   0.006 -0.4171 -0.0785  0.1012
 1432SOL    HW1 4481   1.371   1.467   5.136 -1.6876  2.2860  1.1250
 1432SOL    HW2 4482   1.462   1.483   0.105 -0.4589  1.7321  0.3755
 1433SOL     OW 4483   4.384   1.647   1.820  0.3996  0.6101 -0.3298
 1433SOL    HW1 4484   4.457   1.583   1.798  0.4202  0.5318 -0.0428
 1433SOL    HW2 4485   4.302   1.623   1.768  0.8230  1.2224 -1.3194
 1434SOL     OW 4486   4.672   2.339   3.594  0.7983 -0.0599 -0.4270
 1434SOL    HW1 4487   4.692   2.423   3.544 -0.2890 -0.0369 -0.8567
 1434SOL    HW2 4488   4.627   2.274   3.533 -0.6198 -0.0063  0.5252
 1435SOL     OW 4489   2.153   1.553   4.497  0.0678  0.2075 -0.2159
 1435SOL    HW1 4490   2.129   1.608   4.578 -2.5874 -0.5443 -0.3900
 1435SOL    HW2 4491   2.083   1.566   4.427  1.3248 -0.6284 -1.6697
 1436SOL     OW 4492   1.565   2.284   0.147 -0.1216  0.1836  0.2891
 1436SOL    HW1 4493   1.580   2.380   0.122 -1.3414  0.2474 -0.2550
 1436SOL    HW2 4494   1.597   2.269   0.240 -0.2821  1.2243  0.5284
 1437SOL     OW 4495   0.802   0.015   0.376  0.3609 -0.1288 -0.1478
 1437SOL    HW1 4496   0.844   0.065   0.301  0.9992 -0.7698 -0.2297
 1437SOL    HW2 4497   0.873   5.149   0.439 -0.0423 -0.8310 -0.0410
 1438SOL     OW 4498   4.797   0.240   0.105  0.1519 -0.2597 -0.0925
 1438SOL    HW1 4499   4.729   0.223   0.034  1.5063 -1.0758 -1.2563
 1438SOL    HW2 4500   4.883   0.267   0.062  0.9261 -0.5095  1.2612
 1439SOL     OW 4501   1.783   3.619   3.199  0.7505 -0.0021  0.0446
 1439SOL    HW1 4502   1.871   3.572   3.191  0.4607 -0.5843  0.2255
 1439SOL    HW2 4503   1.799   3.718   3.208  1.3181  0.0925 -1.7049
 1440SOL     OW 4504   1.031   2.617   3.109 -0.0821  0.0154 -0.5860
 1440SOL    HW1 4505   1.004   2.602   3.014 -0.2617 -1.5957 -0.2983
 1440SOL    HW2 4506   1.086   2.540   3.141  0.8909  1.0392  0.2995
 1441SOL     OW 4507   2.714   4.342   3.176  0.5398  0.2356 -0.1404
 1441SOL    HW1 4508   2.750   4.249   3.189  1.2836  0.5626  0.2057
 1441SOL    HW2 4509   2.669   4.373   3.260 -1.7478 -0.6550 -0.9705
 1442SOL     OW 4510   4.484   0.697   2.577  0.2053  0.4151 -0.2989
 1442SOL    HW1 4511   4.434   0.644   2.646  0.5455 -0.7653 -0.9277
 1442SOL    HW2 4512   4.567   0.648   2.552  1.8959  2.4786  0.9369
 1443SOL     OW 4513   0.627   0.572   4.335 -0.1363  0.4926 -0.2672
 1443SOL    HW1 4514   0.538   0.527   4.325  0.7702 -1.6578  0.7955
 1443SOL    HW2 4515   0.627   0.629   4.417 -0.0495 -0.8188  0.6714
 1444SOL     OW 4516   4.679   4.180   2.601 -0.5909 -0.0023 -0.4853
 1444SOL    HW1 4517   4.704   4.213   2.510  1.1416 -2.0687 -0.8537
 1444SOL    HW2 4518   4.663   4.081   2.597 -0.3955 -0.1448  1.4729
 1445SOL     OW 4519   3.237   4.903   0.975 -0.0869 -0.4382 -0.0707
 1445SOL    HW1 4520   3.195   4.928   0.888 -0.7704 -1.3571 -0.0162
 1445SOL    HW2 4521   3.259   4.987   1.026  2.3366  0.2157 -2.0130
 1446SOL     OW 4522   2.874   2.509   0.361  0.0426 -0.2613 -0.0649
 1446SOL    HW1 4523   2.884   2.444   0.436  3.3908  0.9661  0.7641
 1446SOL    HW2 4524   2.915   2.597   0.387 -1.4441  1.1954 -2.2729
 1447SOL     OW 4525   3.153   0.826   1.276 -0.0166  0.0478 -0.0009
 1447SOL    HW1 4526   3.075   0.845   1.218  0.1271 -0.7291 -0.4620
 1447SOL    HW2 4527   3.121   0.802   1.368 -0.4567 -2.0477 -0.6432
 1448SOL     OW 4528   4.164   4.180   4.012 -0.1037 -0.5189 -0.8163
 1448SOL    HW1 4529   4.117   4.264   3.987  1.2867  0.3855 -0.5086
 1448SOL    HW2 4530   4.203   4.138   3.930  3.0619  1.5901 -0.5867
 1449SOL     OW 4531   2.645   4.716   0.696  0.2801  0.8381 -0.6016
 1449SOL    HW1 4532   2.548   4.709   0.720  0.2393  1.7280 -0.4996
 1449SOL    HW2 4533   2.696   4.645   0.745 -0.1682  1.0441  0.1831
 1450SOL     OW 4534   3.616   1.497   0.889 -0.1034 -0.3804 -0.0402
 1450SOL    HW1 4535   3.536   1.444   0.860 -0.2342  0.0004 -0.3764
 1450SOL    HW2 4536   3.617   1.584   0.841  0.1231 -0.0833  0.5009
 1451SOL     OW 4537   5.096   3.807   1.850 -0.5145  0.0124  0.0590
 1451SOL    HW1 4538   5.164   3.852   1.793  0.3367 -1.4360 -0.1165
 1451SOL    HW2 4539   5.040   3.746   1.794 -0.2713 -0.7203  0.5917
 1452SOL     OW 4540   0.211   2.466   4.858  0.3306  0.2258 -0.3322
 1452SOL    HW1 4541   0.232   2.471   4.956  1.0545  1.7266 -0.5492
 1452SOL    HW2 4542   0.112   2.454   4.847  0.3603 -1.2106  0.5774
 1453SOL     OW 4543   1.612   3.996   4.884  0.0479 -0.2645  0.3136
 1453SOL    HW1 4544   1.526   3.972   4.838 -0.7810  0.3260  1.4995
 1453SOL    HW2 4545   1.591   4.036   4.973  1.5967 -0.7508  0.9156
 1454SOL     OW 4546   4.803   1.294   3.253 -0.4562  0.0253  0.0747
 1454SOL    HW1 4547   4.791   1.283   3.352 -0.0386 -2.3921 -0.0868
 1454SOL    HW2 4548   4.889   1.253   3.225 -0.4617  0.8949 -1.2741
 1455SOL     OW 4549   3.622   3.225   0.616 -0.1570  0.0695 -0.2425
 1455SOL    HW1 4550   3.719   3.219   0.596 -0.5393 -1.1375 -1.9503
 1455SOL    HW2 4551   3.572   3.155   0.564 -1.8091 -0.1904  1.5646
 1456SOL     OW 4552   4.623   0.732   0.686  0.5890 -0.7949 -0.8265
 1456SOL    HW1 4553   4.634   0.633   0.690 -1.1685 -0.9868  0.1345
 1456SOL    HW2 4554   4.634   0.771   0.777 -2.2319 -0.5806 -0.4868
 1457SOL     OW 4555   0.467   3.045   0.709  0.3317 -0.7610  0.1657
 1457SOL    HW1 4556   0.412   3.049   0.626 -0.9500 -0.0376  1.0270
 1457SOL    HW2 4557   0.497   2.951   0.725 -0.7593 -1.1979 -0.2631
 1458SOL     OW 4558   2.939   2.491   2.154  0.0363  0.4875 -0.1585
 1458SOL    HW1 4559   3.032   2.456   2.160  0.0280  0.1971 -1.4519
 1458SOL    HW2 4560   2.930   2.571   2.213  0.6316 -0.4383  1.2354
 1459SOL     OW 4561   0.325   0.832   2.926  0.4095 -0.3046  0.2715
 1459SOL    HW1 4562   0.312   0.785   2.839 -0.6623  1.2000 -0.4293
 1459SOL    HW2 4563   0.370   0.920   2.910 -1.1319  0.6659  1.0040
 1460SOL     OW 4564   4.202   3.039   3.074 -0.4142 -0.6287  0.2828
 1460SOL    HW1 4565   4.111   3.011   3.044 -0.1083 -0.1478 -1.1494
 1460SOL    HW2 4566   4.243   2.966   3.129 -1.3984 -1.1138  0.3842
 1461SOL     OW 4567   1.074   0.630   4.834  0.4761  0.3920 -0.2442
 1461SOL    HW1 4568   1.028   0.615   4.747 -1.0670  0.5155  0.5227
 1461SOL    HW2 4569   1.111   0.543   4.868 -2.9468 -0.6578  1.1550
 1462SOL     OW 4570   1.212   0.647   1.609 -0.4657 -0.1684 -1.3377
 1462SOL    HW1 4571   1.255   0.563   1.641 -0.3648  0.1988 -0.4641
 1462SOL    HW2 4572   1.192   0.640   1.511  0.2014 -0.9167 -1.4278
 1463SOL     OW 4573   3.529   1.216   4.997 -0.0801  0.2482  0.0273
 1463SOL    HW1 4574   3.489   1.254   4.913 -1.3488  0.5972  0.7709
 1463SOL    HW2 4575   3.459   1.210   5.068  0.9041 -0.3394  0.9789
 1464SOL     OW 4576   2.415   4.261   5.118 -0.1756  0.2142  0.3723
 1464SOL    HW1 4577   2.424   4.162   5.112 -0.9486  0.1074  0.8398
 1464SOL    HW2 4578   2.486   4.305   5.062 -0.5578 -0.6095 -0.7846
 1465SOL     OW 4579   4.777   2.999   3.376 -0.1553  0.2333 -0.1298
 1465SOL    HW1 4580   4.758   2.907   3.341 -0.3196  0.2908 -0.1869
 1465SOL    HW2 4581   4.855   2.994   3.439 -1.4055 -0.2982  1.4377
 1466SOL     OW 4582   4.208   4.099   2.344  0.5206 -0.2418  0.1340
 1466SOL    HW1 4583   4.229   4.194   2.320 -0.7598 -0.1532 -0.7416
 1466SOL    HW2 4584   4.157   4.056   2.269  0.0355 -1.2521  1.0097
 1467SOL     OW 4585   4.628   1.634   3.307 -0.2129  0.4023  0.0937
 1467SOL    HW1 4586   4.613   1.635   3.406 -0.4349 -1.7570  0.1206
 1467SOL    HW2 4587   4.555   1.582   3.262  0.5160  0.3471 -1.0859
 1468SOL     OW 4588   0.352   2.181   4.254 -0.0141 -0.1889  0.2282
 1468SOL    HW1 4589   0.286   2.255   4.240  0.3012  0.0479  0.0115
 1468SOL    HW2 4590   0.428   2.190   4.190  0.4078 -0.2650  0.7133
 1469SOL     OW 4591   1.737   3.085   2.479 -0.2599 -0.2438  0.2053
 1469SOL    HW1 4592   1.755   3.033   2.562  0.0049 -1.3263 -0.5095
 1469SOL    HW2 4593   1.821   3.093   2.425 -0.4852  0.2289 -0.0888
 1470SOL     OW 4594   2.450   3.890   1.744 -0.1884 -0.0062  0.0818
 1470SOL    HW1 4595   2.380   3.928   1.684 -0.4335 -1.6450 -0.7470
 1470SOL    HW2 4596   2.532   3.948   1.741 -0.1592 -0.0690 -1.9627
 1471SOL     OW 4597   2.774   4.100   1.317  0.3374  0.4333  0.3179
 1471SOL    HW1 4598   2.703   4.148   1.367  0.8894 -0.2097  1.7774
 1471SOL    HW2 4599   2.779   4.006   1.349  1.1641  0.1869 -0.4949
 1472SOL     OW 4600   1.877   3.672   3.554  0.0384 -0.0860 -0.5598
 1472SOL    HW1 4601   1.937   3.661   3.633 -0.3691 -1.4136 -0.4065
 1472SOL    HW2 4602   1.906   3.752   3.501  0.6836  0.4681  0.5966
 1473SOL     OW 4603   2.844   1.546   5.007  0.2023 -0.3022  0.2113
 1473SOL    HW1 4604   2.774   1.592   5.062  0.4950 -1.1952  1.3753
 1473SOL    HW2 4605   2.804   1.517   4.920  0.1365  2.5454 -0.8215
 1474SOL     OW 4606   1.803   1.959   4.012  0.2782 -0.2631 -0.0494
 1474SOL    HW1 4607   1.795   1.971   4.110  2.1650 -0.7045  0.2003
 1474SOL    HW2 4608   1.759   2.035   3.965 -0.6745 -0.0681  1.1234
 1475SOL     OW 4609   1.192   3.182   2.156 -0.1732  0.8751 -0.3804
 1475SOL    HW1 4610   1.171   3.097   2.108 -0.2810  1.7435 -1.9273
 1475SOL    HW2 4611   1.273   3.169   2.212 -0.2941 -0.2984 -0.4582
 1476SOL     OW 4612   1.985   4.935   3.689 -0.5043 -0.1705  0.4745
 1476SOL    HW1 4613   1.921   4.879   3.741  0.1762 -1.6635 -0.2132
 1476SOL    HW2 4614   1.936   4.981   3.615 -1.2747  1.0958  1.7282
 1477SOL     OW 4615   3.749   3.520   0.721  0.0697  0.4745 -0.2291
 1477SOL    HW1 4616   3.728   3.452   0.791  1.3048 -1.6076 -1.7783
 1477SOL    HW2 4617   3.669   3.531   0.661 -0.1586  0.4344  0.0642
 1478SOL     OW 4618   0.244   1.079   0.118 -0.0434  0.0345  0.2383
 1478SOL    HW1 4619   0.242   0.979   0.125  4.2370 -0.2078  0.5729
 1478SOL    HW2 4620   0.301   1.106   0.041 -0.6471  2.2697  0.5059
 1479SOL     OW 4621   0.560   1.906   3.207  0.1313 -0.0438  0.0294
 1479SOL    HW1 4622   0.659   1.900   3.222 -0.0270 -1.2678  0.7867
 1479SOL    HW2 4623   0.541   1.968   3.132  1.4908  0.0923 -0.2259
 1480SOL     OW 4624   2.057   4.627   4.981 -0.2854 -0.0274 -0.2617
 1480SOL    HW1 4625   2.072   4.544   5.035  0.4888 -0.0304 -0.4756
 1480SOL    HW2 4626   2.112   4.702   5.019  0.9244 -0.2407 -1.5210
 1481SOL     OW 4627   2.846   2.141   2.923 -0.3162  0.0608 -0.2847
 1481SOL    HW1 4628   2.932   2.178   2.889 -0.5985  0.4864 -0.5414
 1481SOL    HW2 4629   2.863   2.092   3.009  0.3797 -0.9196 -0.9545
 1482SOL     OW 4630   2.448   2.981   0.567  0.0563  0.4389 -0.1275
 1482SOL    HW1 4631   2.429   2.909   0.500  2.7385  0.1091 -0.6802
 1482SOL    HW2 4632   2.512   3.047   0.527  0.5075  1.0990  1.5878
 1483SOL     OW 4633   2.420   3.392   2.605  0.2274  0.0709 -0.0953
 1483SOL    HW1 4634   2.369   3.306   2.601  2.2555 -1.1753 -1.8156
 1483SOL    HW2 4635   2.363   3.464   2.643 -2.6732 -1.2803 -1.5972
 1484SOL     OW 4636   3.553   3.814   1.925  0.1257 -0.0930  0.0702
 1484SOL    HW1 4637   3.594   3.905   1.934  1.0524 -0.5000  0.1844
 1484SOL    HW2 4638   3.487   3.814   1.850 -0.3163  0.8169  0.4470
 1485SOL     OW 4639   0.595   0.140   2.305  0.4311 -0.3984  0.3977
 1485SOL    HW1 4640   0.571   0.044   2.295  0.2090 -0.2851 -0.2111
 1485SOL    HW2 4641   0.537   0.196   2.245  2.3568 -0.1517 -1.3811
 1486SOL     OW 4642   4.561   1.560   2.214  0.7233  0.5685 -0.3851
 1486SOL    HW1 4643   4.606   1.637   2.260 -1.7820  1.4310  0.8196
 1486SOL    HW2 4644   4.468   1.586   2.189 -0.0743 -1.9547 -0.3213
 1487SOL     OW 4645   1.146   2.243   2.828 -0.0103 -0.0747 -0.2650
 1487SOL    HW1 4646   1.186   2.330   2.855  1.3407 -0.6247 -0.4463
 1487SOL    HW2 4647   1.208   2.168   2.851 -0.8775 -0.9483 -0.6695
 1488SOL     OW 4648   0.093   3.029   3.573  0.2868 -0.5132  0.1129
 1488SOL    HW1 4649   0.161   3.091   3.534  1.1615 -0.3974  1.7335
 1488SOL    HW2 4650   0.139   2.945   3.604 -0.4759 -0.8753  0.2853
 1489SOL     OW 4651   1.802   3.693   1.116  0.1196  0.0945 -0.2921
 1489SOL    HW1 4652   1.728   3.700   1.049  0.7653 -0.0527 -1.0335
 1489SOL    HW2 4653   1.806   3.600   1.153 -2.0648  0.8557  2.1186
 1490SOL     OW 4654   1.250   0.433   4.402  0.0862 -0.2519  0.5167
 1490SOL    HW1 4655   1.213   0.341   4.388  0.8049 -0.2102 -2.1399
 1490SOL    HW2 4656   1.200   0.498   4.344  1.9017  0.4051 -0.3811
 1491SOL     OW 4657   4.063   2.317   4.280  0.8688 -0.5380  0.7872
 1491SOL    HW1 4658   3.968   2.347   4.280  1.5587  2.1276 -1.8247
 1491SOL    HW2 4659   4.069   2.224   4.245 -0.7450 -0.4734  0.2823
 1492SOL     OW 4660   1.558   3.857   4.156  0.5264 -0.0981  0.1096
 1492SOL    HW1 4661   1.642   3.840   4.105  0.4557 -1.3940  0.3763
 1492SOL    HW2 4662   1.488   3.892   4.095  0.0701 -2.7439 -1.0248
 1493SOL     OW 4663   4.932   3.746   1.247  0.1368  0.0068  0.2011
 1493SOL    HW1 4664   4.878   3.666   1.225 -0.8930  0.3243  1.4182
 1493SOL    HW2 4665   4.873   3.827   1.247  0.7613  0.4768  0.8156
 1494SOL     OW 4666   1.722   2.763   2.222 -0.9235  0.0594  0.3672
 1494SOL    HW1 4667   1.665   2.691   2.182 -1.8542  1.3395 -0.7400
 1494SOL    HW2 4668   1.804   2.775   2.166  0.8011 -2.1642  2.2763
 1495SOL     OW 4669   4.782   1.887   2.896  0.4229  0.2786  0.4021
 1495SOL    HW1 4670   4.707   1.865   2.958 -0.9941 -0.7672 -1.5882
 1495SOL    HW2 4671   4.859   1.827   2.915 -0.5151 -1.0221  0.2189
 1496SOL     OW 4672   0.018   1.698   1.448 -0.1569 -0.0364 -0.3404
 1496SOL    HW1 4673   0.047   1.642   1.526 -1.7512 -1.9275 -1.0439
 1496SOL    HW2 4674   5.137   1.780   1.482  1.5106  0.5389  0.6888
 1497SOL     OW 4675   3.268   0.872   4.480  0.2903  0.2178 -0.4171
 1497SOL    HW1 4676   3.170   0.850   4.480 -0.0300  1.4696  1.0911
 1497SOL    HW2 4677   3.320   0.788   4.467 -0.9669 -0.4763 -1.2518
 1498SOL     OW 4678   1.773   3.024   2.783 -0.0252  0.4018 -0.0665
 1498SOL    HW1 4679   1.705   2.959   2.819  0.6873 -0.3826 -0.1083
 1498SOL    HW2 4680   1.731   3.115   2.777 -1.5644 -0.3385 -1.5362
 1499SOL     OW 4681   1.240   4.883   0.747  0.2144 -0.4824  0.5068
 1499SOL    HW1 4682   1.304   4.829   0.803 -0.3320 -0.1643  1.4586
 1499SOL    HW2 4683   1.155   4.832   0.736  0.5178 -0.7860 -0.5276
 1500SOL     OW 4684   1.720   3.411   3.038  0.3604 -0.1403  0.1934
 1500SOL    HW1 4685   1.777   3.330   3.050  0.5638  0.1396  1.1830
 1500SOL    HW2 4686   1.728   3.471   3.118  0.9501  1.3248 -0.9033
 1501SOL     OW 4687   0.030   1.494   3.161  0.6032  0.5262  0.1303
 1501SOL    HW1 4688   0.057   1.570   3.102  0.2914 -0.0666 -0.7911
 1501SOL    HW2 4689   5.114   1.520   3.212 -1.9053 -0.4571 -3.0421
 1502SOL     OW 4690   1.091   4.360   4.445  0.4280  0.3610  0.4195
 1502SOL    HW1 4691   1.103   4.312   4.531 -0.3037 -1.4412 -0.4246
 1502SOL    HW2 4692   1.119   4.301   4.369 -2.9887  0.1282 -0.8610
 1503SOL     OW 4693   2.716   4.284   1.667 -0.1977  0.2616  0.2311
 1503SOL    HW1 4694   2.778   4.207   1.673  0.2800  0.5417 -0.8895
 1503SOL    HW2 4695   2.636   4.268   1.725 -0.3015 -1.2537 -0.3018
 1504SOL     OW 4696   5.130   5.059   2.538  0.6775 -0.6522 -0.0776
 1504SOL    HW1 4697   0.054   5.095   2.511  0.7485 -0.1736  0.7365
 1504SOL    HW2 4698   5.064   5.072   2.464  1.4728 -1.7822 -1.0189
 1505SOL     OW 4699   2.189   2.658   2.854  0.1711 -0.1977 -0.0067
 1505SOL    HW1 4700   2.157   2.628   2.943  1.4781 -0.2021  0.4890
 1505SOL    HW2 4701   2.220   2.579   2.801 -0.2759 -0.1575 -0.3334
 1506SOL     OW 4702   1.984   4.638   0.639 -0.4121 -0.1363 -0.6712
 1506SOL    HW1 4703   2.064   4.592   0.602  1.2363  1.7354  0.3350
 1506SOL    HW2 4704   1.925   4.572   0.685  2.3510 -1.2049  1.6390
 1507SOL     OW 4705   1.179   2.534   2.217 -0.1115 -0.3092  0.0862
 1507SOL    HW1 4706   1.182   2.450   2.163 -0.8604 -0.0630 -0.3579
 1507SOL    HW2 4707   1.188   2.512   2.314 -1.5398 -1.0405  0.0801
 1508SOL     OW 4708   3.962   2.970   2.971  0.6526  0.2686  0.0245
 1508SOL    HW1 4709   3.947   2.982   2.873  0.5576 -1.2621 -0.1702
 1508SOL    HW2 4710   3.882   3.001   3.021  0.5179  0.6299 -0.4055
 1509SOL     OW 4711   2.865   4.097   4.880  0.3176  0.6652 -0.0997
 1509SOL    HW1 4712   2.851   4.184   4.928  1.6382  0.8445 -0.0070
 1509SOL    HW2 4713   2.805   4.093   4.800 -0.8195  1.0140  0.7152
 1510SOL     OW 4714   0.282   1.874   3.113  0.4743 -0.0115  0.1051
 1510SOL    HW1 4715   0.281   1.840   3.207 -0.0281 -1.1898 -0.3136
 1510SOL    HW2 4716   0.265   1.799   3.049 -0.2223  0.9398 -0.8775
 1511SOL     OW 4717   4.567   1.194   5.039 -0.5630 -0.3704 -0.2038
 1511SOL    HW1 4718   4.528   1.282   5.067  2.1614  0.4228  1.6374
 1511SOL    HW2 4719   4.644   1.211   4.977 -0.4242 -1.4844 -0.3447
 1512SOL     OW 4720   2.524   2.389   1.306  0.4792  0.2025  0.2885
 1512SOL    HW1 4721   2.600   2.447   1.334  1.2119  0.2845 -1.7143
 1512SOL    HW2 4722   2.496   2.412   1.213 -1.0464 -0.8295  0.4413
 1513SOL     OW 4723   1.161   4.550   3.314 -0.2240  0.2430 -0.2570
 1513SOL    HW1 4724   1.153   4.451   3.303 -3.7804  0.2933  0.6779
 1513SOL    HW2 4725   1.151   4.574   3.411 -0.0339  1.5864 -0.5501
 1514SOL     OW 4726   3.240   2.567   0.901  0.2311 -0.4934 -0.1585
 1514SOL    HW1 4727   3.255   2.469   0.890 -2.8190 -1.1647  0.7857
 1514SOL    HW2 4728   3.152   2.583   0.944 -0.6733  2.7338 -2.7604
 1515SOL     OW 4729   1.960   0.084   4.836  0.0677  0.0611  0.2944
 1515SOL    HW1 4730   1.919   0.166   4.876  2.0448  0.9922  0.5143
 1515SOL    HW2 4731   1.956   0.009   4.902 -1.8000 -0.0975  0.0740
 1516SOL     OW 4732   2.420   2.051   4.647 -0.2580 -0.8827  0.4575
 1516SOL    HW1 4733   2.431   2.147   4.671  1.4638 -0.8759 -0.2026
 1516SOL    HW2 4734   2.508   2.014   4.616 -1.1884 -2.2971 -0.6277
 1517SOL     OW 4735   3.432   3.570   3.118 -0.1740  0.8838 -0.5774
 1517SOL    HW1 4736   3.380   3.486   3.100 -1.1130  1.4263 -0.4394
 1517SOL    HW2 4737   3.439   3.585   3.216  2.2396 -0.3915 -0.4806
 1518SOL     OW 4738   2.505   4.969   2.747 -0.3430  0.6873 -0.2914
 1518SOL    HW1 4739   2.545   4.988   2.837 -0.4903 -0.0646 -0.0623
 1518SOL    HW2 4740   2.571   4.993   2.676  0.3800 -0.1751  0.0719
 1519SOL     OW 4741   3.881   1.844   0.142 -0.5242  0.2766  0.2762
 1519SOL    HW1 4742   3.923   1.915   0.199  1.5616 -0.3071 -0.4293
 1519SOL    HW2 4743   3.795   1.878   0.104  0.8905  2.8601 -0.8692
 1520SOL     OW 4744   2.837   1.683   3.099  0.2025 -0.7482  0.3154
 1520SOL    HW1 4745   2.842   1.617   3.024 -2.3491  0.5082 -1.0908
 1520SOL    HW2 4746   2.744   1.684   3.137  0.2986  1.5436  0.6688
 1521SOL     OW 4747   2.545   4.035   2.545  0.7074  0.0690  0.1197
 1521SOL    HW1 4748   2.621   4.031   2.610  0.9484  0.0802 -0.1574
 1521SOL    HW2 4749   2.527   3.943   2.509 -1.0281 -0.3890  2.0133
 1522SOL     OW 4750   4.562   1.116   3.569 -0.2895  0.3322 -0.2658
 1522SOL    HW1 4751   4.632   1.170   3.521  0.6012 -0.7060 -0.1681
 1522SOL    HW2 4752   4.586   1.111   3.666 -0.6972  0.2648 -0.1687
 1523SOL     OW 4753   1.330   1.889   3.039 -0.5586 -0.1852 -0.5743
 1523SOL    HW1 4754   1.385   1.853   2.964 -2.3510  0.5325 -2.3429
 1523SOL    HW2 4755   1.244   1.838   3.046 -0.1774 -0.6380  1.4468
 1524SOL     OW 4756   4.445   4.996   0.463 -0.0528 -0.4538  0.2108
 1524SOL    HW1 4757   4.469   5.091   0.484 -0.4869  0.0565 -1.4184
 1524SOL    HW2 4758   4.417   4.990   0.367 -0.0900 -2.2296  0.3087
 1525SOL     OW 4759   4.887   2.245   4.486 -0.0945  0.7621 -0.1296
 1525SOL    HW1 4760   4.841   2.158   4.469  0.3185  0.6921 -0.9308
 1525SOL    HW2 4761   4.983   2.237   4.461 -0.0224  1.4083 -0.0646
 1526SOL     OW 4762   2.225   1.351   0.838  0.0176  0.2707  0.0130
 1526SOL    HW1 4763   2.269   1.368   0.750  0.5072  1.2744  0.4387
 1526SOL    HW2 4764   2.201   1.439   0.881 -1.2871 -0.2214  0.3531
 1527SOL     OW 4765   3.807   3.264   3.919 -0.1237 -0.3376  0.0557
 1527SOL    HW1 4766   3.764   3.175   3.907 -1.2892  0.1128  0.7477
 1527SOL    HW2 4767   3.796   3.295   4.014  0.5820  0.3863 -0.0818
 1528SOL     OW 4768   5.000   3.050   4.012 -0.6044  0.2255  0.2019
 1528SOL    HW1 4769   5.066   3.081   3.944 -0.8414 -1.1690 -0.6997
 1528SOL    HW2 4770   5.015   3.099   4.098  0.2676  1.3815 -0.5820
 1529SOL     OW 4771   3.261   1.406   2.789 -0.6596  0.5806 -0.3156
 1529SOL    HW1 4772   3.241   1.504   2.793  0.1161  0.7855 -1.1297
 1529SOL    HW2 4773   3.322   1.382   2.865  0.8347  1.1652 -1.2830
 1530SOL     OW 4774   4.519   3.976   1.699  0.0042  0.0393  0.5144
 1530SOL    HW1 4775   4.483   4.022   1.618 -1.2099  0.0541  1.0418
 1530SOL    HW2 4776   4.618   3.967   1.691 -0.0181  0.6556 -0.6517
 1531SOL     OW 4777   4.360   5.018   2.369 -0.2961  0.6021  0.1943
 1531SOL    HW1 4778   4.379   5.105   2.415  0.7978  1.5114 -1.8683
 1531SOL    HW2 4779   4.406   4.944   2.417  0.3385  1.4251  0.8806
 1532SOL     OW 4780   3.144   0.182   1.478  0.5552  0.1752 -0.8058
 1532SOL    HW1 4781   3.153   0.245   1.401 -1.1028  2.6001  0.8400
 1532SOL    HW2 4782   3.187   0.223   1.559 -1.9920  0.0180  0.7148
 1533SOL     OW 4783   3.069   4.607   0.720 -0.1622  0.5419 -0.8034
 1533SOL    HW1 4784   2.998   4.585   0.653 -0.8371  2.4431 -0.7666
 1533SOL    HW2 4785   3.027   4.650   0.800  1.0238  1.8699 -0.8593
 1534SOL     OW 4786   3.519   1.641   1.277 -0.0420  0.1229  0.0982
 1534SOL    HW1 4787   3.510   1.572   1.205  2.7305  1.0937 -1.3239
 1534SOL    HW2 4788   3.603   1.624   1.329 -1.0867  0.4810  2.0092
 1535SOL     OW 4789   1.677   4.724   4.344 -0.3408 -0.1816  0.1779
 1535SOL    HW1 4790   1.707   4.679   4.428 -0.1871 -0.2447  0.0885
 1535SOL    HW2 4791   1.713   4.817   4.341  0.5325 -0.5278 -0.3192
 1536SOL     OW 4792   4.009   2.858   2.208 -0.2995  0.1691  0.7241
 1536SOL    HW1 4793   3.919   2.856   2.251 -0.8676 -0.7617 -0.4300
 1536SOL    HW2 4794   4.035   2.765   2.182  0.8488  0.4768  0.7344
 1537SOL     OW 4795   2.879   4.340   5.003 -0.1148 -0.5367  0.4257
 1537SOL    HW1 4796   2.949   4.390   4.953 -0.5103 -1.2536 -0.8967
 1537SOL    HW2 4797   2.911   4.321   5.096  1.4238 -0.8038 -0.1317
 1538SOL     OW 4798   2.312   1.300   0.139  0.0509  0.4933  0.3234
 1538SOL    HW1 4799   2.276   1.351   0.061 -0.6903 -2.0017 -1.0668
 1538SOL    HW2 4800   2.399   1.258   0.115 -0.6466 -1.0985  0.4451
 1539SOL     OW 4801   3.167   3.282   4.433  0.3881  0.5787  0.1801
 1539SOL    HW1 4802   3.215   3.353   4.484  3.2978 -0.4367 -0.8998
 1539SOL    HW2 4803   3.219   3.259   4.351 -2.4099 -0.1851 -1.5333
 1540SOL     OW 4804   5.019   1.701   3.755 -0.3065  0.0387  0.0649
 1540SOL    HW1 4805   5.098   1.644   3.736 -0.1350 -0.2315  1.5320
 1540SOL    HW2 4806   5.020   1.730   3.850 -1.5842  0.6455 -0.0821
 1541SOL     OW 4807   3.130   1.136   0.269  0.0911  0.2176 -0.2744
 1541SOL    HW1 4808   3.161   1.043   0.288  0.1785  0.6379  1.8235
 1541SOL    HW2 4809   3.071   1.136   0.188 -0.0073 -1.6642 -0.2322
 1542SOL     OW 4810   1.816   4.473   3.855  0.1542 -0.2325 -0.3408
 1542SOL    HW1 4811   1.831   4.384   3.811 -1.8495  0.2456 -2.1801
 1542SOL    HW2 4812   1.895   4.532   3.837  0.8421 -1.1371 -0.3925
 1543SOL     OW 4813   0.172   5.110   1.059 -0.4635  0.1324 -0.2131
 1543SOL    HW1 4814   0.193   0.011   1.130 -2.2772  0.6358 -0.1048
 1543SOL    HW2 4815   0.096   5.052   1.089 -0.1336 -0.7671 -1.0636
 1544SOL     OW 4816   3.863   3.479   1.231 -0.6544 -0.4316 -0.1007
 1544SOL    HW1 4817   3.865   3.422   1.149 -1.0657  1.1421 -1.2490
 1544SOL    HW2 4818   3.957   3.494   1.263 -0.5859 -2.6266  0.9056
 1545SOL     OW 4819   1.805   4.976   4.345  0.0587 -0.4426  0.0316
 1545SOL    HW1 4820   1.842   5.014   4.430  1.4595  0.2660 -0.8547
 1545SOL    HW2 4821   1.729   5.032   4.314 -1.0319 -1.2066  1.2476
 1546SOL     OW 4822   0.984   2.817   4.993  0.1376  0.0022 -0.2505
 1546SOL    HW1 4823   0.912   2.788   4.930 -0.0463  0.3481 -0.2013
 1546SOL    HW2 4824   0.977   2.915   5.009 -0.3121 -0.2022  0.9131
 1547SOL     OW 4825   0.463   4.859   1.972 -0.4199  0.4032 -0.0398
 1547SOL    HW1 4826   0.430   4.845   2.066  1.1219 -0.5492  0.4065
 1547SOL    HW2 4827   0.521   4.782   1.946  2.1383  2.3049 -0.4101
 1548SOL     OW 4828   3.609   0.878   1.511  0.4506 -0.2966 -0.6168
 1548SOL    HW1 4829   3.699   0.889   1.468  0.8819 -2.4823 -0.4162
 1548SOL    HW2 4830   3.546   0.838   1.445  0.2774 -0.8580 -0.1233
 1549SOL     OW 4831   0.770   4.630   3.521 -0.0597 -0.5871 -0.3445
 1549SOL    HW1 4832   0.815   4.615   3.433  1.8214 -2.0223  0.7591
 1549SOL    HW2 4833   0.821   4.699   3.573 -2.1193  1.4966 -0.9645
 1550SOL     OW 4834   3.002   0.779   2.547 -0.8331  0.0034 -0.0670
 1550SOL    HW1 4835   2.905   0.756   2.554 -1.3213  1.4532 -1.3422
 1550SOL    HW2 4836   3.028   0.785   2.450  0.3862  0.1703  0.2546
 1551SOL     OW 4837   5.041   5.146   1.225 -0.1747 -0.2190 -0.0098
 1551SOL    HW1 4838   4.969   5.140   1.295 -0.2947  1.0795 -0.0007
 1551SOL    HW2 4839   5.049   0.075   1.194 -0.0367 -0.7632 -1.6834
 1552SOL     OW 4840   2.749   2.093   4.117  0.0789 -0.3380 -0.0348
 1552SOL    HW1 4841   2.847   2.090   4.102 -0.1370 -2.0200 -1.3570
 1552SOL    HW2 4842   2.712   2.000   4.120 -1.6378  0.2678 -0.8031
 1553SOL     OW 4843   0.079   2.497   4.587 -0.2634  0.1058  0.0261
 1553SOL    HW1 4844   0.027   2.491   4.672 -1.9199 -0.4307 -0.9768
 1553SOL    HW2 4845   0.053   2.580   4.537  0.5158  0.2911 -0.0952
 1554SOL     OW 4846   4.805   3.982   2.276 -0.2873  0.2073  0.1190
 1554SOL    HW1 4847   4.849   3.946   2.194 -0.7970  0.0698 -0.0938
 1554SOL    HW2 4848   4.706   3.978   2.266 -0.3539  0.6260  0.5509
 1555SOL     OW 4849   1.416   4.306   1.203  0.1305  0.7184  0.3777
 1555SOL    HW1 4850   1.508   4.340   1.185  1.4445 -2.3321  0.6786
 1555SOL    HW2 4851   1.397   4.309   1.301 -0.1833  1.5232  0.2965
 1556SOL     OW 4852   4.836   1.830   3.284  0.5292 -0.2843 -0.1158
 1556SOL    HW1 4853   4.823   1.855   3.188  0.1428 -1.1463 -0.2955
 1556SOL    HW2 4854   4.786   1.746   3.304  1.0602 -0.4204  0.7004
 1557SOL     OW 4855   0.514   1.139   4.780  0.3207  0.3666  0.0869
 1557SOL    HW1 4856   0.422   1.104   4.764  0.6679 -1.0124  0.9413
 1557SOL    HW2 4857   0.571   1.067   4.821  1.4001  1.5956  0.8372
 1558SOL     OW 4858   3.007   2.217   4.933  0.5832  0.4679  0.5083
 1558SOL    HW1 4859   3.063   2.265   5.000  0.5225  0.5600  0.4937
 1558SOL    HW2 4860   3.061   2.198   4.851  0.8569 -0.2596  0.8524
 1559SOL     OW 4861   2.745   0.317   3.516  0.2853 -0.4305 -0.2730
 1559SOL    HW1 4862   2.773   0.379   3.442  1.3181 -0.2945  0.2063
 1559SOL    HW2 4863   2.770   0.223   3.493  0.8526 -0.3540  0.0038
 1560SOL     OW 4864   3.631   0.034   1.860 -0.3138 -0.0856 -0.1634
 1560SOL    HW1 4865   3.677   0.114   1.899 -1.2361  0.2972  0.1584
 1560SOL    HW2 4866   3.689   5.119   1.873  1.7600  0.8469 -2.5868
 1561SOL     OW 4867   0.555   3.246   4.964 -0.0549  0.0681  0.0269
 1561SOL    HW1 4868   0.567   3.201   5.053 -0.3249 -0.8820 -0.3984
 1561SOL    HW2 4869   0.514   3.336   4.977 -0.2152 -0.1133  0.8552
 1562SOL     OW 4870   3.479   3.460   0.627 -0.1875  0.2754  0.2382
 1562SOL    HW1 4871   3.526   3.372   0.621  0.4060  0.6873 -2.1790
 1562SOL    HW2 4872   3.382   3.445   0.650 -0.2807 -1.0828 -0.9219
 1563SOL     OW 4873   2.690   0.842   4.313  0.5694  0.6884 -0.6405
 1563SOL    HW1 4874   2.721   0.754   4.347 -0.0776  0.9943  0.8289
 1563SOL    HW2 4875   2.591   0.851   4.328  0.4421  1.2576 -1.7195
 1564SOL     OW 4876   1.774   3.343   4.355  0.3605  0.6941 -0.2317
 1564SOL    HW1 4877   1.788   3.344   4.256 -0.0744  0.1830 -0.3065
 1564SOL    HW2 4878   1.744   3.252   4.383 -0.9346  1.2107  0.1631
 1565SOL     OW 4879   1.785   1.505   1.129 -0.2969  0.0051 -0.3378
 1565SOL    HW1 4880   1.827   1.474   1.214 -0.3563 -1.5514 -0.8400
 1565SOL    HW2 4881   1.758   1.601   1.138  1.0139  0.2934  0.8718
 1566SOL     OW 4882   0.891   4.807   0.506  0.7202  0.0463 -0.2619
 1566SOL    HW1 4883   0.920   4.738   0.573 -2.3422 -0.8121  0.3445
 1566SOL    HW2 4884   0.824   4.766   0.444  0.1818  2.0241 -1.0372
 1567SOL     OW 4885   2.273   1.157   3.591  0.6161 -0.1970 -0.0146
 1567SOL    HW1 4886   2.252   1.059   3.596 -0.7207 -0.0488 -1.7518
 1567SOL    HW2 4887   2.339   1.180   3.663 -1.1550 -1.7828  2.2904
 1568SOL     OW 4888   3.830   0.209   2.750  0.1209 -0.7154  0.3050
 1568SOL    HW1 4889   3.874   0.294   2.723  1.6909 -1.7028 -0.3666
 1568SOL    HW2 4890   3.737   0.206   2.712 -0.2592  0.9974  0.9762
 1569SOL     OW 4891   0.001   3.978   0.704 -0.5774 -0.7583  0.4712
 1569SOL    HW1 4892   5.155   4.043   0.628  0.1053 -0.3262  0.7142
 1569SOL    HW2 4893   5.079   3.937   0.727 -0.8632 -0.6112 -0.3020
 1570SOL     OW 4894   2.341   1.500   0.340 -0.6904  0.1479  0.0764
 1570SOL    HW1 4895   2.339   1.404   0.310  0.9519  0.2652 -0.5041
 1570SOL    HW2 4896   2.306   1.559   0.268  0.7310  0.1852 -0.6239
 1571SOL     OW 4897   1.418   1.434   3.729 -0.0466 -0.8676  0.2220
 1571SOL    HW1 4898   1.353   1.508   3.713 -0.5060 -0.9684  1.4828
 1571SOL    HW2 4899   1.438   1.428   3.827  0.4270 -2.0459  0.0694
 1572SOL     OW 4900   2.792   4.988   0.188  0.1902  0.0565 -0.4845
 1572SOL    HW1 4901   2.869   4.937   0.150 -0.2209 -0.7110 -0.3176
 1572SOL    HW2 4902   2.723   5.003   0.117 -0.4310 -1.0909 -0.1533
 1573SOL     OW 4903   1.510   1.632   4.236 -0.4581 -0.7435  0.1395
 1573SOL    HW1 4904   1.564   1.685   4.171  0.0686  0.9597  1.8848
 1573SOL    HW2 4905   1.569   1.564   4.281 -0.7097 -1.5722 -0.7396
 1574SOL     OW 4906   1.346   1.145   4.265  0.6027 -0.1506  0.5390
 1574SOL    HW1 4907   1.376   1.180   4.354 -3.0386  0.4224  1.7251
 1574SOL    HW2 4908   1.265   1.196   4.235  0.0887 -2.1561 -1.7942
 1575SOL     OW 4909   1.721   1.235   3.998 -0.3688  0.5995 -0.1274
 1575SOL    HW1 4910   1.749   1.197   4.086  1.9773 -0.8991 -1.4175
 1575SOL    HW2 4911   1.644   1.183   3.961  0.3096 -0.4439 -0.1036
 1576SOL     OW 4912   1.092   0.388   3.372 -0.1744  0.3875  0.1878
 1576SOL    HW1 4913   1.031   0.465   3.354 -0.8247 -0.2777 -0.5417
 1576SOL    HW2 4914   1.113   0.385   3.470 -4.2177 -1.4017  1.2154
 1577SOL     OW 4915   2.199   2.850   2.169  0.1644 -0.3626 -0.8112
 1577SOL    HW1 4916   2.181   2.939   2.212 -0.3055 -0.4509 -0.8209
 1577SOL    HW2 4917   2.238   2.788   2.237  2.9375  0.6078 -1.4069
 1578SOL     OW 4918   1.359   0.033   1.881 -0.0973 -0.5600 -0.4414
 1578SOL    HW1 4919   1.285   0.047   1.815 -0.9510  2.0647  0.9830
 1578SOL    HW2 4920   1.374   5.100   1.893 -1.5704 -1.1322 -2.6690
 1579SOL     OW 4921   4.337   0.585   0.022  0.2803 -0.3762  0.6055
 1579SOL    HW1 4922   4.264   0.653   0.023  0.1170 -0.4615 -1.3947
 1579SOL    HW2 4923   4.421   0.627   5.153  0.3373 -1.0495 -0.0823
 1580SOL     OW 4924   0.701   1.618   3.353 -0.1280  0.1857 -0.1628
 1580SOL    HW1 4925   0.702   1.646   3.450 -0.7236 -0.1901 -0.0463
 1580SOL    HW2 4926   0.607   1.606   3.323 -0.0141  1.6243 -1.1903
 1581SOL     OW 4927   0.971   3.083   1.518 -0.2163  0.0831 -0.3160
 1581SOL    HW1 4928   0.931   3.014   1.578 -1.3298  0.6990 -0.3340
 1581SOL    HW2 4929   1.029   3.144   1.573  0.8941 -0.9294 -0.3259
 1582SOL     OW 4930   0.656   0.915   4.885 -0.4200  0.2598 -0.2078
 1582SOL    HW1 4931   0.679   0.832   4.835  1.9643  1.3760 -1.1055
 1582SOL    HW2 4932   0.620   0.891   4.975  0.2162 -1.7299 -0.4346
 1583SOL     OW 4933   2.182   4.053   3.928 -0.0214 -0.4482  0.6308
 1583SOL    HW1 4934   2.282   4.059   3.925 -0.0033 -1.1807 -1.2062
 1583SOL    HW2 4935   2.144   4.142   3.954  1.0577  0.5952 -1.1738
 1584SOL     OW 4936   3.610   1.740   4.380 -0.0325 -0.8889  0.3370
 1584SOL    HW1 4937   3.623   1.796   4.463  0.3926  0.7692 -0.7943
 1584SOL    HW2 4938   3.696   1.693   4.359 -0.2266 -1.5532  0.9839
 1585SOL     OW 4939   2.601   1.364   0.602 -0.2373  0.0986 -0.3840
 1585SOL    HW1 4940   2.621   1.418   0.520 -1.8030  1.1459 -0.1110
 1585SOL    HW2 4941   2.660   1.394   0.676  0.5753 -0.2519 -0.8688
 1586SOL     OW 4942   2.055   3.817   0.675 -0.3873 -0.5934  0.2578
 1586SOL    HW1 4943   2.115   3.888   0.638 -0.6142 -1.1080 -1.1618
 1586SOL    HW2 4944   1.959   3.845   0.664 -0.4721 -1.0175 -0.1213
 1587SOL     OW 4945   0.765   2.821   1.205 -0.3320 -0.3966  0.2513
 1587SOL    HW1 4946   0.712   2.757   1.150  0.5382  0.8400 -2.1595
 1587SOL    HW2 4947   0.850   2.776   1.235 -0.6064 -0.9429  0.2282
 1588SOL     OW 4948   0.121   0.291   1.379  0.3582 -0.4005  0.4906
 1588SOL    HW1 4949   0.069   0.356   1.324 -0.2266 -0.0574  1.4221
 1588SOL    HW2 4950   0.188   0.340   1.435  0.4576 -0.6734  0.6154
 1589SOL     OW 4951   4.504   4.544   2.470 -0.0923 -0.5320 -0.1199
 1589SOL    HW1 4952   4.588   4.549   2.523  0.2524  0.5104 -0.7261
 1589SOL    HW2 4953   4.431   4.590   2.519  0.3226  0.7825 -0.6891
 1590SOL     OW 4954   1.490   4.118   1.501  0.1816  0.3865  0.1783
 1590SOL    HW1 4955   1.582   4.145   1.473  0.0199  2.2264  1.2785
 1590SOL    HW2 4956   1.428   4.196   1.492 -1.5084 -1.0349 -1.3416
 1591SOL     OW 4957   0.646   3.612   4.404  0.8848 -0.1324 -0.2112
 1591SOL    HW1 4958   0.552   3.607   4.371  0.0929 -1.5270  1.9834
 1591SOL    HW2 4959   0.697   3.533   4.370  0.3711 -0.9862  0.8992
 1592SOL     OW 4960   4.586   4.248   3.298  0.5150  0.2069  0.0099
 1592SOL    HW1 4961   4.497   4.294   3.300 -0.3506 -1.3869  1.0034
 1592SOL    HW2 4962   4.619   4.243   3.203 -0.2134  1.2516 -0.3161
 1593SOL     OW 4963   0.249   2.134   3.015 -0.0685  0.1031  0.4334
 1593SOL    HW1 4964   0.303   2.062   3.058  2.7285  1.4462 -0.5772
 1593SOL    HW2 4965   0.170   2.093   2.970  1.4832 -2.4002 -0.2325
 1594SOL     OW 4966   0.544   2.790   0.787  0.4552  0.3210 -0.1703
 1594SOL    HW1 4967   0.460   2.798   0.840 -0.4201 -0.8794 -1.3324
 1594SOL    HW2 4968   0.622   2.817   0.844 -0.5486  0.0309  1.3930
 1595SOL     OW 4969   3.293   1.456   4.127 -0.2566  0.0260  0.2904
 1595SOL    HW1 4970   3.329   1.480   4.216  1.8954 -1.0255 -0.2319
 1595SOL    HW2 4971   3.364   1.411   4.073 -2.1072 -1.3363 -1.1661
 1596SOL     OW 4972   4.219   0.612   1.855  0.2674 -0.6070 -0.1078
 1596SOL    HW1 4973   4.133   0.569   1.827 -0.1282  0.1558 -0.1001
 1596SOL    HW2 4974   4.247   0.677   1.784 -0.1982  0.5857  0.7635
 1597SOL     OW 4975   0.308   3.941   3.593  0.4443  0.3776 -0.3810
 1597SOL    HW1 4976   0.258   3.955   3.507 -3.1813 -1.6685  1.1700
 1597SOL    HW2 4977   0.296   4.021   3.652 -1.6447 -0.2560  0.1553
 1598SOL     OW 4978   0.548   0.720   1.439 -0.0019 -0.6511 -0.3746
 1598SOL    HW1 4979   0.549   0.817   1.464  0.2703 -0.8225  0.3075
 1598SOL    HW2 4980   0.499   0.668   1.509  0.5492 -1.1091 -0.3196
 1599SOL     OW 4981   4.951   2.206   4.770 -0.6651 -0.5321  0.4477
 1599SOL    HW1 4982   4.909   2.233   4.684  0.0421 -1.7830 -0.3220
 1599SOL    HW2 4983   5.028   2.144   4.752 -0.7287 -1.1085  1.9893
 1600SOL     OW 4984   4.246   3.454   1.060  0.0736 -0.0325  0.7299
 1600SOL    HW1 4985   4.196   3.371   1.034  1.4831 -0.8797  0.6301
 1600SOL    HW2 4986   4.235   3.523   0.989 -1.8458  0.2260  1.2167
 1601SOL     OW 4987   1.413   0.120   4.740 -0.2774  0.0310 -0.3957
 1601SOL    HW1 4988   1.488   0.055   4.732 -0.1328  0.1658 -0.1321
 1601SOL    HW2 4989   1.346   0.085   4.806 -0.9451 -0.5684 -1.3545
 1602SOL     OW 4990   0.436   4.748   3.180 -0.0067  0.6608  0.4190
 1602SOL    HW1 4991   0.356   4.703   3.219 -0.3039 -0.7449 -1.6323
 1602SOL    HW2 4992   0.475   4.811   3.247 -0.3496 -1.6909  3.0067
 1603SOL     OW 4993   3.343   1.369   4.528 -0.3010 -0.1507 -0.6818
 1603SOL    HW1 4994   3.307   1.291   4.477  0.5260 -0.9145 -0.1373
 1603SOL    HW2 4995   3.351   1.448   4.467 -2.2141 -0.1444 -0.9710
 1604SOL     OW 4996   3.993   4.344   3.305  0.1157 -0.0132 -0.0688
 1604SOL    HW1 4997   3.958   4.396   3.383 -1.5086 -0.1562 -0.6631
 1604SOL    HW2 4998   4.012   4.250   3.333 -2.1698 -0.5739 -0.1804
 1605SOL     OW 4999   4.001   0.467   1.018 -0.4589 -0.5178 -0.5476
 1605SOL    HW1 5000   3.923   0.499   1.071  0.8545  4.2010 -0.9873
 1605SOL    HW2 5001   3.983   0.480   0.920  1.0259  1.4737 -0.6311
 1606SOL     OW 5002   1.231   0.906   1.958  0.2112 -0.3124 -0.6624
 1606SOL    HW1 5003   1.190   0.844   2.024  0.8215 -1.7058 -1.5502
 1606SOL    HW2 5004   1.164   0.931   1.888  0.2438 -0.7965 -0.8685
 1607SOL     OW 5005   0.374   4.874   3.494 -0.2932 -0.0851  0.0191
 1607SOL    HW1 5006   0.407   4.955   3.447  0.1280  1.0279  2.1520
 1607SOL    HW2 5007   0.274   4.874   3.494 -0.3645  1.8479  2.1859
 1608SOL     OW 5008   0.269   2.862   3.233  0.2900 -0.2983 -0.6691
 1608SOL    HW1 5009   0.238   2.837   3.325  0.6619  2.5933  0.3133
 1608SOL    HW2 5010   0.190   2.865   3.172 -0.1676 -0.8595 -0.1249
 1609SOL     OW 5011   4.371   3.273   1.577  0.4096 -0.0663 -0.7121
 1609SOL    HW1 5012   4.343   3.227   1.493  1.0239  0.5850 -1.2873
 1609SOL    HW2 5013   4.347   3.216   1.655 -2.3054  0.3344 -1.1508
 1610SOL     OW 5014   4.732   2.523   2.044  0.1058  0.1456 -0.1022
 1610SOL    HW1 5015   4.750   2.581   2.124  0.9423 -0.0050 -0.1706
 1610SOL    HW2 5016   4.643   2.480   2.054 -1.2898  2.6464 -0.7683
 1611SOL     OW 5017   4.920   0.664   1.178  0.5492 -0.3249  0.1628
 1611SOL    HW1 5018   4.975   0.743   1.151 -1.8113  1.3684 -0.0045
 1611SOL    HW2 5019   4.924   0.595   1.105 -0.3713  1.3286 -1.5602
 1612SOL     OW 5020   3.003   1.166   0.763  0.0575  0.0667  0.4132
 1612SOL    HW1 5021   3.037   1.238   0.823 -1.5616 -0.5053  2.1314
 1612SOL    HW2 5022   2.980   1.204   0.673  2.2513  0.9997  0.1999
 1613SOL     OW 5023   2.046   3.751   4.627 -0.2637 -0.8921 -0.1602
 1613SOL    HW1 5024   2.055   3.681   4.556  1.0770 -0.2030 -0.6970
 1613SOL    HW2 5025   2.024   3.839   4.585  1.1969 -0.3330  0.1878
 1614SOL     OW 5026   4.970   3.157   2.925 -0.4600 -0.6664  0.2998
 1614SOL    HW1 5027   4.957   3.251   2.892 -1.0326 -1.1236 -0.8481
 1614SOL    HW2 5028   4.930   3.148   3.016  0.7486  0.5228  0.9804
 1615SOL     OW 5029   0.661   0.873   1.895 -0.0596 -0.4968  0.2736
 1615SOL    HW1 5030   0.594   0.821   1.950  0.3683 -0.2495  1.0476
 1615SOL    HW2 5031   0.743   0.889   1.950  0.5299 -0.5525 -0.5761
 1616SOL     OW 5032   3.856   4.806   1.320  0.3287  0.0725 -0.2013
 1616SOL    HW1 5033   3.867   4.777   1.224  1.2666  0.0809 -0.1033
 1616SOL    HW2 5034   3.929   4.869   1.344  0.2543 -0.1418  0.6023
 1617SOL     OW 5035   3.001   4.678   2.022  0.0989  0.2847 -0.2372
 1617SOL    HW1 5036   3.036   4.599   2.073  1.6710 -0.2556 -2.0563
 1617SOL    HW2 5037   2.910   4.657   1.988 -0.1908 -0.0759  0.7133
 1618SOL     OW 5038   0.495   2.512   0.161 -0.0352  0.0760  0.5870
 1618SOL    HW1 5039   0.451   2.464   0.237  2.7790 -0.3826  2.0230
 1618SOL    HW2 5040   0.579   2.555   0.192  0.9163  0.3992 -2.1363
 1619SOL     OW 5041   1.202   2.970   0.678  0.1295 -0.1685 -0.4628
 1619SOL    HW1 5042   1.189   3.068   0.669 -1.4087 -0.2526  0.4874
 1619SOL    HW2 5043   1.298   2.951   0.700  0.3924  1.1345 -0.4084
 1620SOL     OW 5044   2.401   4.933   2.124 -0.2924 -0.5975 -0.0265
 1620SOL    HW1 5045   2.500   4.930   2.132 -0.2133  0.7764 -0.2791
 1620SOL    HW2 5046   2.370   4.863   2.059  0.7718  0.7584 -2.0741
 1621SOL     OW 5047   4.767   3.636   2.889  0.4089 -0.0741  0.6163
 1621SOL    HW1 5048   4.803   3.659   2.798  0.3828 -1.0647  0.3439
 1621SOL    HW2 5049   4.783   3.712   2.951  4.3299 -0.9238  0.9095
 1622SOL     OW 5050   4.774   3.226   1.440  0.0283  0.5066 -0.0911
 1622SOL    HW1 5051   4.852   3.276   1.479  0.5953  0.3772 -1.0231
 1622SOL    HW2 5052   4.689   3.262   1.478  0.5574  0.3465  1.2830
 1623SOL     OW 5053   0.608   4.910   0.252  0.1379  0.6082 -0.5477
 1623SOL    HW1 5054   0.671   4.893   0.177 -0.8307  0.3826 -1.3232
 1623SOL    HW2 5055   0.516   4.880   0.227 -0.4667  1.7212  0.2294
 1624SOL     OW 5056   0.664   0.965   2.870 -0.7439 -0.3889  0.6206
 1624SOL    HW1 5057   0.692   1.059   2.889  1.8259 -1.3735  2.3190
 1624SOL    HW2 5058   0.658   0.914   2.956 -1.4115 -1.9813 -0.3160
 1625SOL     OW 5059   2.013   4.660   3.894 -0.2513  0.5727 -0.2141
 1625SOL    HW1 5060   2.095   4.615   3.930  0.4491  1.0087 -1.2194
 1625SOL    HW2 5061   2.013   4.756   3.921 -1.0214  0.3253  0.7273
 1626SOL     OW 5062   3.538   2.715   0.100 -0.0009  0.1127  0.2951
 1626SOL    HW1 5063   3.535   2.779   0.024  0.2419  0.0352  0.2212
 1626SOL    HW2 5064   3.464   2.649   0.091 -1.1055  1.1888  1.0852
 1627SOL     OW 5065   4.855   0.010   3.338  0.6002  0.6521 -0.1076
 1627SOL    HW1 5066   4.814   0.065   3.266  0.5257  2.3160  1.1549
 1627SOL    HW2 5067   4.784   5.123   3.385  0.6770 -0.5933 -1.3401
 1628SOL     OW 5068   1.216   2.071   1.579 -0.4483  0.1104 -0.4040
 1628SOL    HW1 5069   1.300   2.020   1.599 -0.6945 -0.2047 -0.1639
 1628SOL    HW2 5070   1.153   2.013   1.527 -0.0730  0.7142 -1.5575
 1629SOL     OW 5071   2.099   3.004   3.530  0.2099 -0.2842 -0.1383
 1629SOL    HW1 5072   2.005   2.995   3.497  0.5058 -0.1274 -1.0489
 1629SOL    HW2 5073   2.122   2.925   3.587 -0.6051 -0.1165  0.4417
 1630SOL     OW 5074   0.034   0.779   4.432  0.4693 -0.3852 -0.0310
 1630SOL    HW1 5075   0.105   0.723   4.476 -0.3918 -2.2457 -0.9008
 1630SOL    HW2 5076   0.076   0.862   4.395  2.2530 -1.4963 -0.6494
 1631SOL     OW 5077   4.399   4.322   1.830  0.4654 -0.7733 -0.2181
 1631SOL    HW1 5078   4.359   4.231   1.838  0.2286 -0.8146 -1.5794
 1631SOL    HW2 5079   4.418   4.342   1.734 -1.1768  1.3422 -0.1766
 1632SOL     OW 5080   2.454   3.608   0.515 -0.4845 -0.0502 -0.3889
 1632SOL    HW1 5081   2.477   3.603   0.418  1.5349 -0.8585  0.0925
 1632SOL    HW2 5082   2.361   3.645   0.525 -1.3423 -1.3932 -2.6741
 1633SOL     OW 5083   2.043   2.545   3.110 -0.6202  0.2408 -0.0387
 1633SOL    HW1 5084   2.037   2.617   3.178 -0.0921  1.6197 -1.3909
 1633SOL    HW2 5085   2.101   2.471   3.143  0.3596  1.2970  0.6542
 1634SOL     OW 5086   1.578   4.263   4.120  0.4152  0.1529  0.7343
 1634SOL    HW1 5087   1.649   4.314   4.168 -0.0239  0.1757  1.3799
 1634SOL    HW2 5088   1.490   4.277   4.167 -0.0962  0.4853 -0.3007
 1635SOL     OW 5089   4.282   0.851   1.212  0.4046 -0.4131 -0.0328
 1635SOL    HW1 5090   4.245   0.758   1.203  1.3288 -1.0807  2.3038
 1635SOL    HW2 5091   4.365   0.860   1.157  0.0591 -0.8164 -0.6245
 1636SOL     OW 5092   5.083   0.855   1.481  0.2830  0.4180  0.3345
 1636SOL    HW1 5093   5.126   0.766   1.465  1.7021  1.2584 -0.7104
 1636SOL    HW2 5094   5.014   0.845   1.552 -0.4303 -1.7637 -0.5597
 1637SOL     OW 5095   1.851   3.941   4.991 -0.0160  0.4483 -0.0264
 1637SOL    HW1 5096   1.777   3.960   4.927  0.0244 -0.2343 -0.2899
 1637SOL    HW2 5097   1.888   4.026   5.027  1.0133  0.9488 -2.1014
 1638SOL     OW 5098   2.129   0.308   1.305 -0.1726 -1.1962  0.0835
 1638SOL    HW1 5099   2.081   0.348   1.227  4.0098  2.3975 -1.0587
 1638SOL    HW2 5100   2.177   0.225   1.276  0.3612 -0.5720 -0.8672
 1639SOL     OW 5101   1.706   4.075   1.033 -0.4374 -0.2037 -0.1999
 1639SOL    HW1 5102   1.714   4.020   1.116 -1.2411  0.6593  0.4661
 1639SOL    HW2 5103   1.790   4.066   0.979 -0.5015 -1.9673 -0.0595
 1640SOL     OW 5104   2.135   3.870   1.117  0.5157 -0.0309 -0.2277
 1640SOL    HW1 5105   2.232   3.853   1.130  0.2232 -1.3254  0.4050
 1640SOL    HW2 5106   2.100   3.810   1.044  0.0766 -0.0341 -0.0221
 1641SOL     OW 5107   0.651   2.498   2.323 -0.0878  0.4633  0.6951
 1641SOL    HW1 5108   0.733   2.536   2.280  0.8392 -1.1108  0.9924
 1641SOL    HW2 5109   0.603   2.570   2.373  0.4444  1.6687 -0.4838
 1642SOL     OW 5110   0.991   2.002   3.400 -0.0993  0.2673 -0.4633
 1642SOL    HW1 5111   0.991   2.049   3.489  1.3038  2.1857 -1.4003
 1642SOL    HW2 5112   0.965   2.067   3.328 -1.1521 -1.2363 -1.4768
 1643SOL     OW 5113   2.275   1.029   1.918  0.2592  0.8244 -0.2002
 1643SOL    HW1 5114   2.191   1.049   1.968  0.8252  4.1147 -0.3920
 1643SOL    HW2 5115   2.337   0.978   1.978 -1.3194 -0.5213  0.3692
 1644SOL     OW 5116   1.139   1.470   3.435 -0.5808 -0.1346  0.3292
 1644SOL    HW1 5117   1.208   1.483   3.363 -1.0794 -0.3972 -0.2001
 1644SOL    HW2 5118   1.175   1.506   3.521 -0.4759  1.3890 -0.3190
 1645SOL     OW 5119   0.028   0.128   1.783  0.0211  0.1898  0.2456
 1645SOL    HW1 5120   5.160   0.035   1.792 -0.1498  0.2082 -0.1880
 1645SOL    HW2 5121   5.136   0.179   1.719  0.2682  0.5199  0.2793
 1646SOL     OW 5122   1.246   2.133   4.271 -0.3840  0.1191 -0.1571
 1646SOL    HW1 5123   1.233   2.035   4.257 -0.3008  0.0330  0.3212
 1646SOL    HW2 5124   1.339   2.158   4.245 -0.3957  0.0626 -0.2526
 1647SOL     OW 5125   2.224   4.391   2.925 -0.6428 -0.1862  0.5825
 1647SOL    HW1 5126   2.258   4.472   2.878  1.9250 -2.1991 -1.3542
 1647SOL    HW2 5127   2.270   4.382   3.014  0.1197 -0.2042  0.1964
 1648SOL     OW 5128   3.466   1.132   2.819 -0.3120 -0.1144 -0.2883
 1648SOL    HW1 5129   3.474   1.212   2.879 -1.0878  0.3281 -0.7620
 1648SOL    HW2 5130   3.484   1.049   2.872 -0.3005  0.3184  0.3966
 1649SOL     OW 5131   1.380   3.429   4.418 -0.0233  0.1794 -0.1259
 1649SOL    HW1 5132   1.357   3.513   4.369  0.7951 -0.3160 -1.4136
 1649SOL    HW2 5133   1.451   3.449   4.485  0.9442  0.3389 -1.1666
 1650SOL     OW 5134   3.942   1.839   1.022  0.2724  0.3973  0.3289
 1650SOL    HW1 5135   4.024   1.808   0.975 -1.5741 -0.1982 -2.7856
 1650SOL    HW2 5136   3.872   1.768   1.019 -1.2621  1.8188  0.4629
 1651SOL     OW 5137   4.395   4.282   2.554 -0.0553 -0.5286  0.2653
 1651SOL    HW1 5138   4.444   4.195   2.562  2.0619  0.3176 -2.1399
 1651SOL    HW2 5139   4.453   4.348   2.507 -1.0754  2.6688  3.1102
 1652SOL     OW 5140   4.442   3.806   4.718  0.0091  0.3736  0.7668
 1652SOL    HW1 5141   4.529   3.818   4.766  0.0992  0.4631  0.5794
 1652SOL    HW2 5142   4.427   3.709   4.699  0.8973  0.5042 -0.7435
 1653SOL     OW 5143   1.411   2.107   2.565 -0.3913 -0.2212  0.0908
 1653SOL    HW1 5144   1.324   2.073   2.602 -0.2516 -0.4225  0.2308
 1653SOL    HW2 5145   1.485   2.046   2.592  0.0941  0.9957  1.6386
 1654SOL     OW 5146   4.771   0.710   2.038 -0.0170  0.0282 -0.2509
 1654SOL    HW1 5147   4.864   0.675   2.052 -0.3468 -0.5914  0.4295
 1654SOL    HW2 5148   4.706   0.634   2.039 -0.5412  0.4552 -0.7379
 1655SOL     OW 5149   2.538   3.709   1.528  0.5887  0.1337 -0.1061
 1655SOL    HW1 5150   2.525   3.620   1.483  0.3953  1.0306 -1.9320
 1655SOL    HW2 5151   2.453   3.735   1.574 -0.2172  0.4887 -1.7195
 1656SOL     OW 5152   0.432   3.156   4.737  0.5109 -0.1681  0.0852
 1656SOL    HW1 5153   0.413   3.242   4.689 -2.3833 -0.7782 -0.0561
 1656SOL    HW2 5154   0.482   3.175   4.821  0.3401  1.5943 -0.1668
 1657SOL     OW 5155   3.838   0.889   1.217  0.2791  0.0746 -0.1007
 1657SOL    HW1 5156   3.770   0.874   1.145  2.3505 -2.0618 -1.8188
 1657SOL    HW2 5157   3.890   0.972   1.197  0.1272  0.0776 -0.4892
 1658SOL     OW 5158   2.537   2.715   2.816  0.2424 -0.7967  0.5538
 1658SOL    HW1 5159   2.486   2.653   2.756 -2.9263  0.9621  1.1681
 1658SOL    HW2 5160   2.518   2.692   2.912  3.3547 -2.0994  0.9554
 1659SOL     OW 5161   0.475   0.445   2.830  0.3315  0.3956  0.3755
 1659SOL    HW1 5162   0.415   0.456   2.751  0.4470  0.7885  0.3417
 1659SOL    HW2 5163   0.444   0.505   2.904  0.5016  0.3718  0.4658
 1660SOL     OW 5164   2.028   1.483   3.250 -0.5089  0.2976  0.4461
 1660SOL    HW1 5165   2.007   1.444   3.160  2.0146 -0.3697  0.0619
 1660SOL    HW2 5166   1.946   1.481   3.307 -1.8012 -0.6391 -1.3335
 1661SOL     OW 5167   1.116   2.160   4.519 -0.4397 -0.5493 -0.2035
 1661SOL    HW1 5168   1.148   2.077   4.564  1.5783  1.6053  2.6897
 1661SOL    HW2 5169   1.162   2.171   4.431  2.2815 -0.6712  1.1018
 1662SOL     OW 5170   3.920   1.283   3.571 -0.1098 -0.6233  0.0119
 1662SOL    HW1 5171   4.000   1.299   3.513 -0.5031 -0.5724 -0.5242
 1662SOL    HW2 5172   3.948   1.286   3.668  0.6989 -1.5467 -0.1802
 1663SOL     OW 5173   4.577   2.986   0.657 -0.1155 -0.5490  0.1175
 1663SOL    HW1 5174   4.555   2.888   0.663  1.7663 -0.9581  0.8492
 1663SOL    HW2 5175   4.542   3.033   0.738 -0.2093 -0.7673  0.2060
 1664SOL     OW 5176   0.437   2.048   4.823  0.5339 -0.0643 -0.5866
 1664SOL    HW1 5177   0.375   2.072   4.897 -0.8959 -1.6436 -1.2322
 1664SOL    HW2 5178   0.464   2.132   4.774 -2.1573  0.5796 -1.1163
 1665SOL     OW 5179   4.937   4.491   1.068 -0.3432 -0.4156 -0.2692
 1665SOL    HW1 5180   4.880   4.416   1.102 -1.0334 -0.1807 -0.8644
 1665SOL    HW2 5181   4.967   4.548   1.144  1.6019 -2.2123  0.4125
 1666SOL     OW 5182   4.759   1.303   0.870  0.1717  0.2472  0.4201
 1666SOL    HW1 5183   4.833   1.293   0.804  0.1523 -3.6040  0.7885
 1666SOL    HW2 5184   4.676   1.334   0.823  0.4257 -1.3914 -1.1935
 1667SOL     OW 5185   0.757   1.913   3.612 -0.2846 -0.1212  0.0780
 1667SOL    HW1 5186   0.846   1.891   3.652  0.0295 -0.1470 -0.6309
 1667SOL    HW2 5187   0.700   1.831   3.609 -0.5981  0.0313  1.1621
 1668SOL     OW 5188   1.826   0.115   3.338  0.1355  0.2716  0.1953
 1668SOL    HW1 5189   1.764   0.131   3.261 -4.0199  1.4430  3.4114
 1668SOL    HW2 5190   1.879   0.198   3.355  0.6794  0.1901 -0.9510
 1669SOL     OW 5191   2.331   2.899   3.851  0.0956 -0.2509  0.1950
 1669SOL    HW1 5192   2.297   2.929   3.940 -0.0919  0.7890 -0.2090
 1669SOL    HW2 5193   2.367   2.806   3.858  0.4324 -0.0401  1.4378
 1670SOL     OW 5194   3.465   3.262   1.066  0.1552 -0.1254  0.1012
 1670SOL    HW1 5195   3.483   3.165   1.086  0.0163 -0.0249  0.7470
 1670SOL    HW2 5196   3.386   3.269   1.007 -0.7109 -0.3572  1.1943
 1671SOL     OW 5197   0.320   3.083   0.481 -0.3547  0.8938 -0.2640
 1671SOL    HW1 5198   0.292   3.175   0.455 -2.2744  0.4675  0.1820
 1671SOL    HW2 5199   0.243   3.020   0.474  0.5693 -0.4271  0.7267
 1672SOL     OW 5200   0.102   4.027   2.961  0.2338 -0.4146  0.5198
 1672SOL    HW1 5201   0.007   4.030   2.929  0.9293  0.0910 -1.6354
 1672SOL    HW2 5202   0.132   3.932   2.966 -0.0299 -0.5283  0.0435
 1673SOL     OW 5203   2.971   3.575   4.863 -0.0689  0.2557  0.0355
 1673SOL    HW1 5204   3.061   3.565   4.905  0.1465  1.1662 -0.1726
 1673SOL    HW2 5205   2.913   3.631   4.922 -1.9604 -3.6818  2.2570
 1674SOL     OW 5206   2.104   2.051   4.108 -0.2656 -0.5794  0.0056
 1674SOL    HW1 5207   2.097   2.110   4.028 -0.6185 -0.4054  0.1623
 1674SOL    HW2 5208   2.150   1.966   4.083  1.2449  0.2061  0.0213
 1675SOL     OW 5209   4.481   2.401   2.339 -0.2292 -0.0485 -0.2373
 1675SOL    HW1 5210   4.462   2.413   2.242 -0.1607 -0.2117 -0.2711
 1675SOL    HW2 5211   4.556   2.461   2.366  1.4051 -1.7117 -0.8288
 1676SOL     OW 5212   3.300   4.526   0.094  0.0029 -0.3386 -0.2231
 1676SOL    HW1 5213   3.270   4.509   0.189 -0.1279 -0.9433 -0.3682
 1676SOL    HW2 5214   3.356   4.449   0.063 -0.4597 -0.4276 -0.8417
 1677SOL     OW 5215   2.307   0.944   1.387  0.6325  0.1962 -0.4067
 1677SOL    HW1 5216   2.319   1.037   1.421  1.3890  0.1373 -0.4888
 1677SOL    HW2 5217   2.273   0.886   1.461  0.3573  0.4922 -0.2985
 1678SOL     OW 5218   4.128   2.810   0.906 -0.3101 -0.1198 -0.7127
 1678SOL    HW1 5219   4.030   2.818   0.926  0.0852 -0.5125  1.6236
 1678SOL    HW2 5220   4.143   2.733   0.845 -1.3127 -1.1932  0.3399
 1679SOL     OW 5221   4.898   3.384   4.451  0.6401  0.1835  0.0878
 1679SOL    HW1 5222   4.946   3.462   4.492  1.7683 -0.4193 -0.0318
 1679SOL    HW2 5223   4.935   3.299   4.491  0.0611 -0.3180 -0.4372
 1680SOL     OW 5224   0.129   2.850   4.300 -0.4973 -0.4596 -0.0722
 1680SOL    HW1 5225   0.221   2.857   4.262  0.3200 -2.3466  1.4097
 1680SOL    HW2 5226   0.087   2.941   4.301  0.9124  0.2761 -1.7494
 1681SOL     OW 5227   0.849   1.034   2.058 -0.1805  0.0113  0.6163
 1681SOL    HW1 5228   0.884   0.973   2.128 -0.8836 -0.8080  0.2733
 1681SOL    HW2 5229   0.765   1.078   2.091  0.0538  0.4247  0.6738
 1682SOL     OW 5230   3.883   4.048   0.303  0.1657 -0.2278 -0.1452
 1682SOL    HW1 5231   3.857   4.138   0.338  1.8155 -0.4954  2.0292
 1682SOL    HW2 5232   3.974   4.053   0.262  0.7809 -1.0640  1.0393
 1683SOL     OW 5233   0.657   2.778   2.640 -0.1997 -0.1105  0.2144
 1683SOL    HW1 5234   0.563   2.803   2.615  0.8308  1.0903 -2.9510
 1683SOL    HW2 5235   0.706   2.859   2.670  0.4734 -0.2389 -0.5103
 1684SOL     OW 5236   4.391   4.556   2.020 -0.1259  0.0774  0.9293
 1684SOL    HW1 5237   4.487   4.583   2.031 -0.3899  1.8184 -0.6990
 1684SOL    HW2 5238   4.386   4.472   1.966  0.4583  0.5646  0.0990
 1685SOL     OW 5239   2.606   2.199   2.818  0.4507 -0.5014  0.1316
 1685SOL    HW1 5240   2.556   2.248   2.890 -1.2794 -1.8318 -0.1016
 1685SOL    HW2 5241   2.676   2.141   2.860  0.1613 -0.4798  0.6576
 1686SOL     OW 5242   3.097   1.906   3.288  0.2515 -0.2422  0.4596
 1686SOL    HW1 5243   3.139   1.840   3.226  1.5360 -0.6069  1.6639
 1686SOL    HW2 5244   3.116   1.999   3.257  0.3034 -0.4252 -0.0589
 1687SOL     OW 5245   2.775   0.720   4.999 -0.6734 -0.0896 -0.4118
 1687SOL    HW1 5246   2.683   0.691   4.972 -0.9479  1.2179 -0.9622
 1687SOL    HW2 5247   2.842   0.654   4.966 -1.4254 -1.2635  0.3174
 1688SOL     OW 5248   3.613   3.259   3.102 -0.2634  0.1087 -0.1435
 1688SOL    HW1 5249   3.521   3.221   3.111 -0.4378  0.7067  0.7555
 1688SOL    HW2 5250   3.613   3.333   3.035 -0.0414 -1.0526 -1.4774
 1689SOL     OW 5251   4.031   2.659   4.466 -0.3692  0.8713 -0.1403
 1689SOL    HW1 5252   3.999   2.666   4.371  1.5487  0.5490 -0.8578
 1689SOL    HW2 5253   4.068   2.747   4.495 -3.0412  1.6598  1.1857
 1690SOL     OW 5254   4.892   5.054   1.652 -0.6742  0.1117 -0.3007
 1690SOL    HW1 5255   4.846   5.129   1.700 -0.9099 -0.5021  0.4552
 1690SOL    HW2 5256   4.988   5.050   1.682 -1.1134 -1.0143  1.0634
 1691SOL     OW 5257   4.113   3.828   0.632  0.8972 -0.2359  0.1210
 1691SOL    HW1 5258   4.092   3.760   0.702  0.8441 -1.8044 -1.3438
 1691SOL    HW2 5259   4.032   3.884   0.615  1.0426  0.4594  1.5875
 1692SOL     OW 5260   1.946   3.877   3.415  0.1377 -0.5090 -0.2250
 1692SOL    HW1 5261   1.931   3.883   3.317 -0.2643 -1.2116 -0.2096
 1692SOL    HW2 5262   2.017   3.942   3.442  1.1591 -1.2000 -1.1726
 1693SOL     OW 5263   1.105   1.910   1.351 -0.3974 -0.2029 -0.0824
 1693SOL    HW1 5264   1.035   1.937   1.286 -0.9023  1.1740  0.9915
 1693SOL    HW2 5265   1.187   1.880   1.301  0.3147  3.5411 -1.4701
 1694SOL     OW 5266   4.960   0.277   3.438 -0.0835 -0.2331 -0.2893
 1694SOL    HW1 5267   4.922   0.253   3.349  0.4376  1.3481 -0.9740
 1694SOL    HW2 5268   5.047   0.229   3.452 -0.2555 -0.6219 -0.5597
 1695SOL     OW 5269   4.478   0.860   0.496 -0.1884  0.2471 -0.0500
 1695SOL    HW1 5270   4.535   0.832   0.418  0.4146  1.2237  0.0191
 1695SOL    HW2 5271   4.520   0.829   0.581 -0.3527 -0.0081 -0.0623
 1696SOL     OW 5272   0.798   0.569   1.104  0.1302  0.2608 -0.4217
 1696SOL    HW1 5273   0.850   0.509   1.043 -0.4750  1.7293 -2.4966
 1696SOL    HW2 5274   0.779   0.655   1.058  0.2658  1.7805  2.1665
 1697SOL     OW 5275   3.576   2.727   0.363 -0.3685  0.3435 -0.1682
 1697SOL    HW1 5276   3.666   2.686   0.379 -0.0667  1.0318 -0.0527
 1697SOL    HW2 5277   3.561   2.738   0.265 -0.0357  0.8326 -0.1719
 1698SOL     OW 5278   1.978   0.656   2.630 -0.6314  0.0828  0.1747
 1698SOL    HW1 5279   1.990   0.567   2.586 -0.3956 -0.9458  2.1529
 1698SOL    HW2 5280   2.055   0.673   2.691 -0.0738  2.2487 -1.0516
 1699SOL     OW 5281   3.308   3.688   2.404 -0.0804  0.4399  0.2770
 1699SOL    HW1 5282   3.381   3.671   2.338 -0.6069 -0.9686  0.0018
 1699SOL    HW2 5283   3.264   3.775   2.385  0.7254  0.7208 -0.3200
 1700SOL     OW 5284   0.358   0.467   3.512 -0.0888  0.4319 -0.4056
 1700SOL    HW1 5285   0.410   0.426   3.437  0.2860  0.9470 -0.4378
 1700SOL    HW2 5286   0.311   0.396   3.563 -0.3089  0.0659 -1.0984
 1701SOL     OW 5287   2.906   0.937   0.905  0.1248  0.2785 -0.7001
 1701SOL    HW1 5288   2.811   0.923   0.932  0.3164  0.0296 -0.1629
 1701SOL    HW2 5289   2.912   1.021   0.850 -0.2850  0.7040 -0.1083
 1702SOL     OW 5290   4.121   3.283   4.067 -0.1251 -0.4499 -0.2729
 1702SOL    HW1 5291   4.053   3.333   4.015  0.0749 -1.5132 -1.6251
 1702SOL    HW2 5292   4.078   3.240   4.146 -0.6359  0.4103 -0.0825
 1703SOL     OW 5293   2.662   2.853   3.681  0.0981 -0.0670 -0.2053
 1703SOL    HW1 5294   2.673   2.947   3.650 -0.1580  0.1099  0.2283
 1703SOL    HW2 5295   2.578   2.815   3.641 -0.9778  0.6127  1.3140
 1704SOL     OW 5296   1.144   2.862   3.260 -0.4496  0.4209 -0.4377
 1704SOL    HW1 5297   1.188   2.921   3.192 -1.3082  0.5438 -0.9024
 1704SOL    HW2 5298   1.117   2.776   3.217  2.2826 -1.0935  0.5954
 1705SOL     OW 5299   1.273   2.531   4.335 -0.0747  0.1792  0.2765
 1705SOL    HW1 5300   1.330   2.596   4.384 -0.6155  1.2684 -0.4759
 1705SOL    HW2 5301   1.185   2.520   4.382  0.1793 -0.3456  0.6338
 1706SOL     OW 5302   3.128   0.215   2.093 -0.3008 -0.2025  0.9744
 1706SOL    HW1 5303   3.077   0.134   2.120 -0.5313 -0.6729 -0.7388
 1706SOL    HW2 5304   3.190   0.192   2.018 -1.3202  1.4432 -0.4515
 1707SOL     OW 5305   1.430   0.267   3.320 -0.4983 -0.1428 -0.5003
 1707SOL    HW1 5306   1.514   0.267   3.267 -0.5921  2.5745 -0.8123
 1707SOL    HW2 5307   1.362   0.324   3.274 -1.5758 -0.0973  1.0799
 1708SOL     OW 5308   4.130   4.910   2.479 -0.1251 -0.1650 -0.3289
 1708SOL    HW1 5309   4.044   4.894   2.430  0.5467 -2.3475 -0.8999
 1708SOL    HW2 5310   4.191   4.964   2.421 -1.2248  1.8034  0.2618
 1709SOL     OW 5311   2.070   2.580   1.833 -0.2790 -0.1142  0.1111
 1709SOL    HW1 5312   2.051   2.548   1.925 -0.0191 -0.3668  0.0766
 1709SOL    HW2 5313   2.147   2.645   1.835  0.3781 -0.8742 -0.0531
 1710SOL     OW 5314   0.954   5.147   3.843 -0.1424  0.2090 -0.1353
 1710SOL    HW1 5315   0.996   5.092   3.770  0.5981  0.8150 -0.1737
 1710SOL    HW2 5316   0.855   5.142   3.835 -0.0843 -0.7405 -0.4256
 1711SOL     OW 5317   5.051   4.269   4.351  0.2255  0.7754 -0.0430
 1711SOL    HW1 5318   5.036   4.252   4.448 -0.7966 -0.1578 -0.3459
 1711SOL    HW2 5319   5.149   4.275   4.333  0.4428  0.4726  0.9620
 1712SOL     OW 5320   2.124   3.849   0.118 -0.3390 -0.2868 -0.1013
 1712SOL    HW1 5321   2.068   3.834   0.200  0.2428  2.2366  0.8763
 1712SOL    HW2 5322   2.084   3.923   0.064 -0.9103 -2.1643 -2.3809
 1713SOL     OW 5323   3.545   4.969   3.032  0.0859 -0.1576  0.1640
 1713SOL    HW1 5324   3.460   4.978   2.980 -0.5155  2.0343  1.3647
 1713SOL    HW2 5325   3.528   4.917   3.116  0.0234 -0.1098  0.1811
 1714SOL     OW 5326   0.610   0.247   3.869 -0.3321 -0.4898 -0.2259
 1714SOL    HW1 5327   0.631   0.235   3.772 -1.4942 -1.4081 -0.3860
 1714SOL    HW2 5328   0.513   0.271   3.880 -0.2703 -0.6137  0.7146
 1715SOL     OW 5329   3.035   0.141   3.349 -0.1004  0.2304 -0.6195
 1715SOL    HW1 5330   3.079   0.061   3.308 -1.2484 -0.2157 -1.0066
 1715SOL    HW2 5331   3.085   0.224   3.322  0.1045 -0.2018 -1.5874
 1716SOL     OW 5332   0.935   3.953   1.988  0.5548  0.6730  0.6438
 1716SOL    HW1 5333   1.020   3.919   1.945  0.4950  0.7768  0.4453
 1716SOL    HW2 5334   0.932   3.921   2.083  0.1801 -0.4590  0.2731
 1717SOL     OW 5335   2.394   0.904   4.074  0.3608 -0.2539  0.3038
 1717SOL    HW1 5336   2.310   0.852   4.066 -0.1633  0.5357  0.4820
 1717SOL    HW2 5337   2.430   0.895   4.167  0.2735 -0.2934  0.3335
 1718SOL     OW 5338   0.884   2.372   4.890 -0.2173  0.3755  0.4000
 1718SOL    HW1 5339   0.899   2.276   4.913 -1.4877  0.1150  0.2065
 1718SOL    HW2 5340   0.916   2.430   4.965 -0.8625 -0.2704  1.1847
 1719SOL     OW 5341   2.370   3.244   0.279 -0.3043  0.1033  0.2765
 1719SOL    HW1 5342   2.286   3.249   0.224  0.2372  1.2643 -0.5007
 1719SOL    HW2 5343   2.346   3.239   0.376 -1.2821 -2.2331 -0.0318
 1720SOL     OW 5344   0.664   1.916   4.726 -0.2918 -0.3651  0.1612
 1720SOL    HW1 5345   0.582   1.970   4.744 -0.0086  0.1329 -0.0222
 1720SOL    HW2 5346   0.678   1.851   4.801 -2.2496 -2.2318 -1.0001
 1721SOL     OW 5347   3.265   3.204   4.186  0.0155  0.3714  0.1457
 1721SOL    HW1 5348   3.297   3.278   4.127  0.8776  0.6414  0.9293
 1721SOL    HW2 5349   3.174   3.175   4.156  0.2420  0.8128 -1.0157
 1722SOL     OW 5350   4.793   5.109   0.612 -0.2881  0.0953 -0.5273
 1722SOL    HW1 5351   4.731   5.162   0.670  0.3368 -2.0049  2.3219
 1722SOL    HW2 5352   4.755   5.017   0.598  0.3539  0.0461 -2.1532
 1723SOL     OW 5353   3.791   4.306   4.245  0.3932 -0.2996  0.0189
 1723SOL    HW1 5354   3.814   4.247   4.168 -2.3747  1.3628 -2.2936
 1723SOL    HW2 5355   3.873   4.355   4.276  1.3910  0.0471 -2.8986
 1724SOL     OW 5356   2.636   3.143   0.499 -0.3887 -0.4037  0.0826
 1724SOL    HW1 5357   2.592   3.220   0.545 -1.5130 -0.4828 -0.8117
 1724SOL    HW2 5358   2.721   3.174   0.456 -0.8420  0.3466 -0.2892
 1725SOL     OW 5359   1.177   5.015   2.417 -0.1141  0.1799  0.4312
 1725SOL    HW1 5360   1.241   5.091   2.428  2.4548 -1.8791  0.9941
 1725SOL    HW2 5361   1.180   4.957   2.499 -0.2083 -1.7351 -0.8417
 1726SOL     OW 5362   0.152   2.923   2.418 -0.7289  0.2450  0.2094
 1726SOL    HW1 5363   0.216   2.917   2.342 -1.3175  1.6395 -0.4211
 1726SOL    HW2 5364   0.065   2.880   2.392 -2.4767  4.3427 -1.6684
 1727SOL     OW 5365   2.212   0.435   2.781 -0.3386 -0.2366 -0.1427
 1727SOL    HW1 5366   2.278   0.395   2.845 -0.7295  0.2429  0.5761
 1727SOL    HW2 5367   2.186   0.366   2.714  0.8964 -0.4333 -0.4547
 1728SOL     OW 5368   1.045   0.623   2.691 -0.2523 -0.4140 -0.1798
 1728SOL    HW1 5369   1.106   0.564   2.743 -1.0218 -1.0035  0.0733
 1728SOL    HW2 5370   0.986   0.674   2.755 -1.7573 -1.7386 -0.4531
 1729SOL     OW 5371   1.406   2.218   2.321 -0.3202 -0.8956 -0.5891
 1729SOL    HW1 5372   1.417   2.154   2.398 -1.0471  0.2738  0.5198
 1729SOL    HW2 5373   1.331   2.281   2.340  0.3439  0.2732 -1.6737
 1730SOL     OW 5374   4.729   1.757   0.443  0.5242  0.8195 -0.7406
 1730SOL    HW1 5375   4.733   1.755   0.343 -1.2574  2.4443 -0.9065
 1730SOL    HW2 5376   4.716   1.852   0.473  1.2839  0.3832  1.0617
 1731SOL     OW 5377   3.008   3.760   1.455 -0.8272  0.0983  0.3313
 1731SOL    HW1 5378   3.041   3.741   1.547 -0.2396  0.4414  0.1920
 1731SOL    HW2 5379   3.058   3.837   1.416 -0.5393 -0.5239 -0.5649
 1732SOL     OW 5380   1.983   4.266   1.418  0.3332  0.0873 -0.3707
 1732SOL    HW1 5381   2.018   4.239   1.328  0.5301 -0.6082 -0.0926
 1732SOL    HW2 5382   2.044   4.333   1.459 -0.0492  0.8233 -0.9869
 1733SOL     OW 5383   3.649   3.703   2.710 -0.5341  0.5853  0.2637
 1733SOL    HW1 5384   3.725   3.740   2.656  0.4157 -1.8677 -0.2157
 1733SOL    HW2 5385   3.640   3.605   2.691 -2.2846  0.3270  2.1459
 1734SOL     OW 5386   1.271   3.889   1.582  0.5842  0.5477 -0.6896
 1734SOL    HW1 5387   1.188   3.921   1.536  0.7640  1.3715 -0.4674
 1734SOL    HW2 5388   1.350   3.941   1.547  1.0108 -0.2291 -0.9013
 1735SOL     OW 5389   2.365   1.644   2.164  0.0374 -0.3144  0.5926
 1735SOL    HW1 5390   2.439   1.641   2.232  0.7326  2.8907  0.1565
 1735SOL    HW2 5391   2.394   1.598   2.081  0.8024 -0.7538  1.0882
 1736SOL     OW 5392   4.034   3.862   2.391  0.5393  0.1225 -0.4753
 1736SOL    HW1 5393   4.022   3.829   2.297  1.5975 -1.9733  0.0870
 1736SOL    HW2 5394   4.119   3.914   2.397  0.5485  0.1261 -0.6175
 1737SOL     OW 5395   2.103   4.439   4.606 -0.2863  0.5019 -0.1363
 1737SOL    HW1 5396   2.176   4.440   4.676 -1.2364 -0.0212  0.8922
 1737SOL    HW2 5397   2.116   4.516   4.544  0.6435  0.9330  0.5678
 1738SOL     OW 5398   1.126   1.173   3.114 -0.5338 -0.3005  0.4010
 1738SOL    HW1 5399   1.131   1.172   3.213 -0.4717  2.9854  0.5100
 1738SOL    HW2 5400   1.212   1.206   3.075 -0.3171 -2.1322 -0.8517
 1739SOL     OW 5401   2.086   0.856   1.840  0.7959 -0.0327  0.6888
 1739SOL    HW1 5402   2.118   0.766   1.869  1.9504  0.4257  0.8841
 1739SOL    HW2 5403   2.157   0.924   1.859 -0.3834  1.0590  1.3099
 1740SOL     OW 5404   2.992   1.160   4.297 -0.0089 -0.1258 -0.6980
 1740SOL    HW1 5405   3.008   1.068   4.262 -0.4709 -0.8609  0.9499
 1740SOL    HW2 5406   3.027   1.227   4.231  0.3340 -1.4625 -1.9204
 1741SOL     OW 5407   0.347   4.877   4.658  0.4083 -0.1293  0.0741
 1741SOL    HW1 5408   0.349   4.840   4.751 -1.8503 -0.5810 -0.0013
 1741SOL    HW2 5409   0.324   4.804   4.594 -0.1835  0.6159 -0.5726
 1742SOL     OW 5410   2.327   4.460   4.770  0.4966  0.3363 -0.4199
 1742SOL    HW1 5411   2.341   4.517   4.851 -0.7403 -0.8472  0.6746
 1742SOL    HW2 5412   2.410   4.407   4.751  0.6001  0.1946  0.4148
 1743SOL     OW 5413   3.436   2.271   3.899  0.5140 -0.1014 -0.2304
 1743SOL    HW1 5414   3.532   2.281   3.927  0.6563  2.5674 -1.3516
 1743SOL    HW2 5415   3.433   2.231   3.808  0.5776  0.0626 -0.3049
 1744SOL     OW 5416   4.916   1.735   2.246 -0.2383 -0.6995  0.3980
 1744SOL    HW1 5417   4.899   1.789   2.164  1.5096 -1.0210 -0.2214
 1744SOL    HW2 5418   4.832   1.731   2.301 -0.4634  2.6341  0.5218
 1745SOL     OW 5419   1.761   0.583   0.071 -0.2707 -0.5691  0.2013
 1745SOL    HW1 5420   1.827   0.547   0.006  0.1517 -0.0574  0.3384
 1745SOL    HW2 5421   1.764   0.529   0.156  0.3093 -0.2678  0.3813
 1746SOL     OW 5422   1.425   4.558   4.635  0.3612  0.1320  0.1849
 1746SOL    HW1 5423   1.458   4.566   4.729 -0.1149  0.8108  0.3000
 1746SOL    HW2 5424   1.366   4.636   4.614  0.6171  0.0873 -0.7402
 1747SOL     OW 5425   2.846   3.978   2.421 -0.6354 -0.0275 -0.3690
 1747SOL    HW1 5426   2.875   4.073   2.407  1.6803 -0.8561 -1.7162
 1747SOL    HW2 5427   2.815   3.939   2.335  1.4101 -1.3752 -0.5525
 1748SOL     OW 5428   1.319   2.745   2.125  0.0938 -0.7775 -0.0149
 1748SOL    HW1 5429   1.263   2.669   2.158 -3.0479  1.0945 -0.6957
 1748SOL    HW2 5430   1.311   2.822   2.188  0.6806  0.0535 -0.9365
 1749SOL     OW 5431   1.558   1.843   4.875 -0.1084  0.4423 -0.6027
 1749SOL    HW1 5432   1.538   1.939   4.852 -0.5049  0.6489  0.5479
 1749SOL    HW2 5433   1.535   1.826   4.971  1.1104 -0.4939 -0.4455
 1750SOL     OW 5434   2.558   1.902   1.139 -0.3810 -0.0093  0.4256
 1750SOL    HW1 5435   2.611   1.840   1.082 -0.4904 -0.0066  0.3195
 1750SOL    HW2 5436   2.510   1.968   1.080  1.0569  1.2541  0.6011
 1751SOL     OW 5437   3.603   2.808   1.106 -0.8209 -0.3550 -0.3585
 1751SOL    HW1 5438   3.544   2.879   1.144 -1.4947 -1.4947  0.7971
 1751SOL    HW2 5439   3.564   2.774   1.020 -1.1219 -0.1792 -0.2892
 1752SOL     OW 5440   2.769   5.065   3.688  0.2391  0.4471 -0.8825
 1752SOL    HW1 5441   2.675   5.102   3.689 -0.7291 -1.8427  0.5037
 1752SOL    HW2 5442   2.765   4.966   3.676  2.3453  0.0024  1.4970
 1753SOL     OW 5443   3.730   2.899   0.722  0.0265 -0.2229  0.4897
 1753SOL    HW1 5444   3.788   2.917   0.643  0.8857 -3.0531  0.4016
 1753SOL    HW2 5445   3.787   2.883   0.803 -0.7484 -0.4290  1.0048
 1754SOL     OW 5446   4.868   4.445   2.074  0.6122 -0.0915  0.4496
 1754SOL    HW1 5447   4.877   4.396   2.161  1.4393  0.7442  0.8585
 1754SOL    HW2 5448   4.781   4.421   2.031 -0.3772  0.3789  2.0819
 1755SOL     OW 5449   4.469   3.429   0.098 -0.5367  0.0311 -0.0272
 1755SOL    HW1 5450   4.451   3.480   0.182  2.5728  0.9481  0.2073
 1755SOL    HW2 5451   4.490   3.333   0.121  2.0621  0.6523  0.5838
 1756SOL     OW 5452   3.139   4.111   1.095 -0.1008  0.1627  0.3276
 1756SOL    HW1 5453   3.212   4.179   1.098 -0.6572  0.7300  1.4684
 1756SOL    HW2 5454   3.133   4.073   1.002  0.7588  1.0624 -0.1137
 1757SOL     OW 5455   2.500   1.244   1.954 -0.2797 -0.1573  0.5767
 1757SOL    HW1 5456   2.570   1.173   1.944  0.3966  0.7228 -1.5915
 1757SOL    HW2 5457   2.411   1.206   1.931  0.0773 -0.3572 -0.5593
 1758SOL     OW 5458   0.281   1.841   0.027 -0.2681  0.5895  0.2856
 1758SOL    HW1 5459   0.298   1.758   5.141  0.6814  2.1885 -2.1415
 1758SOL    HW2 5460   0.185   1.842   0.059 -0.5327 -0.9876 -0.3822
 1759SOL     OW 5461   5.114   1.208   4.997  0.0098  0.0319  0.2658
 1759SOL    HW1 5462   5.074   1.281   4.942  0.0806  0.2971  0.5568
 1759SOL    HW2 5463   0.047   1.220   5.000  0.0103 -0.0069  0.4089
 1760SOL     OW 5464   2.331   0.175   4.815  0.5183  0.3733  0.5353
 1760SOL    HW1 5465   2.318   0.228   4.731 -0.9713 -1.3646 -0.4028
 1760SOL    HW2 5466   2.289   0.085   4.804 -0.3738  0.3470  3.4145
 1761SOL     OW 5467   2.136   3.603   1.542 -0.4447 -0.6155 -0.3164
 1761SOL    HW1 5468   2.226   3.574   1.573 -0.7885 -0.5688  0.7604
 1761SOL    HW2 5469   2.115   3.559   1.455 -0.4086 -2.6373  0.6280
 1762SOL     OW 5470   4.058   4.855   0.292  0.0883 -0.2138  0.1117
 1762SOL    HW1 5471   4.107   4.784   0.342  1.2384  1.0525  0.8455
 1762SOL    HW2 5472   3.973   4.878   0.341 -0.9614 -1.9331 -0.8059
 1763SOL     OW 5473   2.268   4.026   0.292 -0.6378  0.2605  0.2785
 1763SOL    HW1 5474   2.234   3.955   0.230 -0.7698  0.4689  0.1087
 1763SOL    HW2 5475   2.224   4.113   0.269 -0.7683  0.3144  0.7411
 1764SOL     OW 5476   4.109   0.716   0.042 -0.6936  0.5527  0.0645
 1764SOL    HW1 5477   4.050   0.774   0.098 -2.7167 -1.9814  0.7389
 1764SOL    HW2 5478   4.068   0.704   5.117 -0.1027  0.4789 -0.1983
 1765SOL     OW 5479   3.692   0.121   0.450  0.2015 -0.2624  0.0152
 1765SOL    HW1 5480   3.764   0.126   0.381  0.1607 -1.9896 -0.1890
 1765SOL    HW2 5481   3.733   0.111   0.540  0.2659  2.3213  0.3632
 1766SOL     OW 5482   2.965   0.820   4.525  0.2434 -0.1914 -0.5202
 1766SOL    HW1 5483   2.922   0.834   4.613  0.5933  1.5982 -0.5968
 1766SOL    HW2 5484   2.934   0.734   4.486 -0.5961 -0.5812  0.9398
 1767SOL     OW 5485   4.196   1.491   1.159  0.1981 -0.4660  0.5872
 1767SOL    HW1 5486   4.119   1.428   1.175 -0.3878  0.0027 -0.3114
 1767SOL    HW2 5487   4.185   1.571   1.218 -1.4674  0.8372 -1.3816
 1768SOL     OW 5488   4.458   2.642   3.811  0.4789  0.4593 -1.1196
 1768SOL    HW1 5489   4.424   2.697   3.735 -0.6347  0.2983 -0.7655
 1768SOL    HW2 5490   4.409   2.667   3.894  0.6917 -0.3400 -0.7431
 1769SOL     OW 5491   0.923   1.341   0.880 -0.4841 -0.0798  0.4050
 1769SOL    HW1 5492   0.966   1.335   0.969 -0.0755  0.5683  0.2649
 1769SOL    HW2 5493   0.825   1.357   0.891 -0.2370  1.3368  0.7677
 1770SOL     OW 5494   3.801   4.690   3.266 -0.2528  0.2030  0.3894
 1770SOL    HW1 5495   3.860   4.719   3.191  0.2023 -0.1344  0.6066
 1770SOL    HW2 5496   3.858   4.652   3.340 -0.7736 -0.5119  0.4317
 1771SOL     OW 5497   4.684   0.610   3.981 -0.1648 -0.4310 -0.2547
 1771SOL    HW1 5498   4.627   0.657   3.913 -0.3503  1.0392  0.8665
 1771SOL    HW2 5499   4.765   0.665   4.000 -0.2739 -0.6703  0.9451
 1772SOL     OW 5500   4.408   4.988   4.997 -0.4082  0.4900 -0.7693
 1772SOL    HW1 5501   4.436   5.046   4.921  1.3643  0.0235 -0.5204
 1772SOL    HW2 5502   4.313   5.008   5.022 -0.7206  1.2795 -2.4915
 1773SOL     OW 5503   0.051   1.438   4.220 -0.0509  0.0492 -0.0580
 1773SOL    HW1 5504   0.079   1.461   4.313 -0.1987  0.5591 -0.1334
 1773SOL    HW2 5505   5.150   1.505   4.188 -1.0653 -0.9234 -0.0297
 1774SOL     OW 5506   3.800   1.063   4.537 -0.5415 -0.2921  0.5461
 1774SOL    HW1 5507   3.860   0.998   4.491 -0.8289  0.5880 -1.1193
 1774SOL    HW2 5508   3.836   1.082   4.629 -0.3572 -2.6203  1.0193
 1775SOL     OW 5509   3.909   3.010   3.506 -0.1160 -0.1080  0.6152
 1775SOL    HW1 5510   3.902   3.008   3.606 -0.6883  2.3806  0.6839
 1775SOL    HW2 5511   3.891   3.103   3.473 -4.0706 -1.6107 -2.1407
 1776SOL     OW 5512   1.038   4.811   3.465 -0.0005 -0.2024 -0.5953
 1776SOL    HW1 5513   1.048   4.728   3.520 -1.3433 -0.7891 -1.1686
 1776SOL    HW2 5514   1.102   4.808   3.388 -1.5627 -1.9151 -1.9543
 1777SOL     OW 5515   0.212   0.647   4.052 -0.2335  0.7539  0.1677
 1777SOL    HW1 5516   0.279   0.653   4.126 -0.2055  1.0987  0.1191
 1777SOL    HW2 5517   0.120   0.646   4.090 -0.2285  1.1944  0.2018
 1778SOL     OW 5518   4.458   0.829   2.854 -0.5711 -0.6736  0.0139
 1778SOL    HW1 5519   4.407   0.830   2.769 -1.5031  0.4577  0.5517
 1778SOL    HW2 5520   4.394   0.825   2.931  0.1138  0.7047  0.7018
 1779SOL     OW 5521   3.717   2.051   4.542 -0.2644 -0.4722  0.0346
 1779SOL    HW1 5522   3.751   2.137   4.579  0.7443 -0.2572 -1.3003
 1779SOL    HW2 5523   3.642   2.017   4.599 -2.0926  2.3160 -0.4754
 1780SOL     OW 5524   1.450   4.111   0.288 -0.2423 -0.4855 -0.5068
 1780SOL    HW1 5525   1.508   4.094   0.209  0.5542 -0.0431 -0.0244
 1780SOL    HW2 5526   1.477   4.196   0.332 -1.6624  0.0544 -0.6325
 1781SOL     OW 5527   1.370   4.842   3.342  0.7086  0.0067 -0.0867
 1781SOL    HW1 5528   1.341   4.937   3.354  0.9830  0.1865 -0.7529
 1781SOL    HW2 5529   1.323   4.803   3.262 -1.6357 -1.3647  1.8462
 1782SOL     OW 5530   1.572   3.169   4.806 -0.3711  0.0305  0.3652
 1782SOL    HW1 5531   1.659   3.173   4.855 -0.5263 -1.3549  0.8122
 1782SOL    HW2 5532   1.497   3.181   4.871 -0.5459 -0.6536  0.3041
 1783SOL     OW 5533   1.592   3.951   1.685 -0.9119  0.4070  0.0004
 1783SOL    HW1 5534   1.672   3.925   1.631 -1.1871 -2.2813  0.7611
 1783SOL    HW2 5535   1.538   4.018   1.634 -1.1089 -1.8802 -3.0718
 1784SOL     OW 5536   2.947   3.283   2.525 -0.5263  0.0435 -0.2339
 1784SOL    HW1 5537   2.883   3.321   2.592 -0.8215 -0.6532 -0.1189
 1784SOL    HW2 5538   3.016   3.352   2.503 -0.8392  0.5216  0.2514
 1785SOL     OW 5539   3.811   0.186   1.218  0.8566  0.6196 -0.0040
 1785SOL    HW1 5540   3.900   0.177   1.263  0.7294 -1.3182 -0.0371
 1785SOL    HW2 5541   3.739   0.150   1.278  0.2772  0.8479 -0.5424
 1786SOL     OW 5542   1.600   5.011   1.646 -0.4823 -0.6568  0.0995
 1786SOL    HW1 5543   1.512   5.013   1.599 -0.3303  1.6023 -0.1978
 1786SOL    HW2 5544   1.618   5.100   1.687  0.9510 -1.5593  1.5584
 1787SOL     OW 5545   1.422   2.575   3.043  0.2300 -0.1770  0.5168
 1787SOL    HW1 5546   1.493   2.535   2.984 -0.9236 -1.9594  0.2552
 1787SOL    HW2 5547   1.430   2.674   3.042  3.3449 -0.3304  1.3178
 1788SOL     OW 5548   0.726   4.936   2.438  0.1302  0.1861 -0.4874
 1788SOL    HW1 5549   0.679   4.950   2.525  0.4342  0.3954 -0.3556
 1788SOL    HW2 5550   0.807   4.995   2.433  0.3935 -0.1832 -0.6995
 1789SOL     OW 5551   3.852   3.172   0.949 -0.7256  0.4449  0.0032
 1789SOL    HW1 5552   3.792   3.141   1.022 -0.9519  1.6641  0.3603
 1789SOL    HW2 5553   3.800   3.227   0.884 -0.1636  0.8659 -0.0996
 1790SOL     OW 5554   4.188   2.488   4.608  0.1395 -0.2170 -0.0450
 1790SOL    HW1 5555   4.108   2.531   4.566 -0.9280  0.7314  2.7644
 1790SOL    HW2 5556   4.268   2.546   4.594 -0.2274  0.1668 -0.5882
 1791SOL     OW 5557   1.620   2.188   0.395 -0.0236  0.0705  0.6973
 1791SOL    HW1 5558   1.544   2.172   0.458 -1.0079 -1.4123 -0.7749
 1791SOL    HW2 5559   1.706   2.177   0.444 -0.7588 -1.2079  1.7748
 1792SOL     OW 5560   1.718   4.325   4.347 -0.6754  0.2974 -0.1222
 1792SOL    HW1 5561   1.745   4.418   4.323  1.1345 -0.2405 -0.2902
 1792SOL    HW2 5562   1.793   4.262   4.327 -1.9771 -1.2564 -0.2970
 1793SOL     OW 5563   3.441   1.027   0.055 -0.0447  0.0690 -0.2968
 1793SOL    HW1 5564   3.357   0.988   0.091 -0.2157  0.9897  0.3237
 1793SOL    HW2 5565   3.481   0.964   5.154  0.2131 -1.6337  1.3763
 1794SOL     OW 5566   3.024   3.033   2.566  0.4356 -0.0880  0.6720
 1794SOL    HW1 5567   3.006   3.131   2.555  1.1857  0.2561  2.2605
 1794SOL    HW2 5568   2.961   2.981   2.508 -0.2216  1.3190  0.0795
 1795SOL     OW 5569   4.150   2.820   4.866 -0.2314  0.4705  0.7899
 1795SOL    HW1 5570   4.245   2.853   4.866  0.3060 -0.7544 -2.0657
 1795SOL    HW2 5571   4.146   2.730   4.910  0.3461 -0.2889 -0.6285
 1796SOL     OW 5572   0.428   0.178   0.894 -0.3601 -0.1868  0.0004
 1796SOL    HW1 5573   0.389   0.269   0.885 -1.2713 -0.6338 -0.7008
 1796SOL    HW2 5574   0.409   0.142   0.985 -0.1391  0.2476  0.2221
 1797SOL     OW 5575   4.987   3.911   2.087 -0.1017  0.2536  0.2718
 1797SOL    HW1 5576   5.018   3.900   1.993 -2.1320 -1.2225 -0.2924
 1797SOL    HW2 5577   5.064   3.938   2.145  1.3373  0.4675 -1.6641
 1798SOL     OW 5578   0.739   2.802   4.867 -0.8234  0.6028  0.1096
 1798SOL    HW1 5579   0.679   2.842   4.798  1.1648  1.0492 -1.4663
 1798SOL    HW2 5580   0.713   2.834   4.958  0.3973  5.4085 -0.9714
 1799SOL     OW 5581   1.564   2.877   1.500 -0.4465  0.6219 -0.0630
 1799SOL    HW1 5582   1.631   2.941   1.537  0.9921 -1.2244  0.6855
 1799SOL    HW2 5583   1.562   2.885   1.400  1.1783  0.5004 -0.1387
 1800SOL     OW 5584   1.700   2.580   1.509  0.3239  0.1775  0.3314
 1800SOL    HW1 5585   1.632   2.652   1.523 -0.4835 -0.0447 -1.9975
 1800SOL    HW2 5586   1.788   2.610   1.546  0.4404  3.1579 -1.9882
 1801SOL     OW 5587   0.330   2.423   4.489  0.3915  0.5993 -0.3613
 1801SOL    HW1 5588   0.261   2.416   4.562 -0.6259 -1.3782 -1.4058
 1801SOL    HW2 5589   0.420   2.436   4.530 -0.2630  0.5631  1.1948
 1802SOL     OW 5590   4.489   0.851   4.732  0.3765 -0.6161  0.7425
 1802SOL    HW1 5591   4.438   0.886   4.654  1.1793  0.2950  0.6098
 1802SOL    HW2 5592   4.484   0.751   4.733  1.7398 -0.7608 -1.4609
 1803SOL     OW 5593   4.748   2.172   1.360 -0.3923  0.1052  0.0136
 1803SOL    HW1 5594   4.754   2.133   1.269 -0.8993 -1.5186  0.6419
 1803SOL    HW2 5595   4.781   2.267   1.358 -1.2645  0.4187 -2.0234
 1804SOL     OW 5596   3.658   1.916   2.021  0.6386  0.6485  0.2487
 1804SOL    HW1 5597   3.624   1.941   2.111  0.3953  0.4408  0.2153
 1804SOL    HW2 5598   3.582   1.887   1.963  0.7572  1.0616 -0.1181
 1805SOL     OW 5599   2.559   1.699   2.801  0.1807 -0.4217 -0.1905
 1805SOL    HW1 5600   2.526   1.607   2.820 -2.3710  0.4376 -0.1622
 1805SOL    HW2 5601   2.645   1.694   2.750 -0.1005 -2.7875 -0.5142
 1806SOL     OW 5602   5.113   1.829   0.535  0.0408  0.1533 -0.0332
 1806SOL    HW1 5603   5.077   1.914   0.497  0.0806  0.3431  0.3586
 1806SOL    HW2 5604   0.042   1.817   0.505 -0.6052 -0.8127 -1.8480
 1807SOL     OW 5605   1.300   1.513   0.576 -0.3450  0.3243  0.1634
 1807SOL    HW1 5606   1.211   1.469   0.590 -0.8639  1.0674 -0.7255
 1807SOL    HW2 5607   1.298   1.566   0.492  1.3904 -0.7313 -0.5993
 1808SOL     OW 5608   2.011   3.055   0.511  0.7233  0.0656 -0.1337
 1808SOL    HW1 5609   1.941   3.126   0.522 -0.3619 -0.8855 -0.7178
 1808SOL    HW2 5610   1.973   2.978   0.460  1.4373 -1.6069  1.7542
 1809SOL     OW 5611   0.899   2.402   0.995 -0.4891  0.4926 -0.4890
 1809SOL    HW1 5612   0.881   2.327   1.058  0.6218  0.9944  0.4726
 1809SOL    HW2 5613   0.813   2.434   0.955 -1.1377 -0.2880  0.2529
 1810SOL     OW 5614   3.177   2.717   1.292 -0.7507  0.5593 -0.0892
 1810SOL    HW1 5615   3.191   2.748   1.386 -0.6394 -0.4939  0.2555
 1810SOL    HW2 5616   3.187   2.618   1.288 -0.1743  0.6472 -1.3236
 1811SOL     OW 5617   4.808   1.183   1.479 -0.0600 -0.3888 -1.0298
 1811SOL    HW1 5618   4.846   1.107   1.427 -1.5215 -0.3683 -2.2173
 1811SOL    HW2 5619   4.717   1.205   1.444  0.2410  1.8002 -0.6200
 1812SOL     OW 5620   1.836   4.484   1.691 -0.0921  0.3045 -0.1232
 1812SOL    HW1 5621   1.901   4.451   1.760  1.4543 -0.2992 -1.7900
 1812SOL    HW2 5622   1.742   4.468   1.723  0.5809 -1.8788  0.9469
 1813SOL     OW 5623   2.015   1.960   3.254 -0.3737 -0.1832 -0.0249
 1813SOL    HW1 5624   2.009   1.902   3.172 -0.0901  1.6112 -1.3630
 1813SOL    HW2 5625   2.111   1.981   3.272 -0.5298  0.5616 -0.0575
 1814SOL     OW 5626   1.758   3.785   4.344  0.2254  0.2236 -0.3397
 1814SOL    HW1 5627   1.834   3.815   4.286 -0.1905  2.6783  0.2970
 1814SOL    HW2 5628   1.671   3.814   4.304 -0.0847  1.7536  1.3144
 1815SOL     OW 5629   2.182   4.830   1.336 -0.2094 -0.2276 -0.4370
 1815SOL    HW1 5630   2.102   4.884   1.363 -1.4604 -1.7040 -1.0232
 1815SOL    HW2 5631   2.152   4.740   1.305  1.8054 -1.3200  0.6071
 1816SOL     OW 5632   0.289   4.622   1.832  0.1956 -0.5364  0.4456
 1816SOL    HW1 5633   0.268   4.526   1.848  2.5647 -1.1775 -0.0957
 1816SOL    HW2 5634   0.380   4.643   1.868  0.9977  0.7409 -2.1405
 1817SOL     OW 5635   4.323   5.058   0.950 -0.1974  0.6232 -0.0557
 1817SOL    HW1 5636   4.397   5.123   0.967 -0.3837  0.7078  0.4295
 1817SOL    HW2 5637   4.245   5.106   0.911 -0.2434  0.6502  0.0687
 1818SOL     OW 5638   0.579   2.824   1.796  0.2303 -0.8960  0.0381
 1818SOL    HW1 5639   0.592   2.877   1.879 -0.5878 -1.0502  0.2806
 1818SOL    HW2 5640   0.648   2.752   1.791  0.8012 -0.3569  0.1536
 1819SOL     OW 5641   0.203   3.798   2.608 -0.3872  0.5586  0.1050
 1819SOL    HW1 5642   0.285   3.744   2.593 -0.4493  0.1404  1.2106
 1819SOL    HW2 5643   0.225   3.896   2.602 -0.0936  0.4362 -0.9516
 1820SOL     OW 5644   0.721   0.698   3.505 -0.2664  0.0194  0.0523
 1820SOL    HW1 5645   0.653   0.648   3.558  0.7143  0.1351  1.4471
 1820SOL    HW2 5646   0.704   0.797   3.513 -0.9096  0.0129 -0.9648
 1821SOL     OW 5647   0.732   4.599   4.764  0.1918 -0.4513 -0.1947
 1821SOL    HW1 5648   0.819   4.552   4.750  1.0669  0.6313  1.2480
 1821SOL    HW2 5649   0.744   4.697   4.745 -0.6873 -0.2848  0.0739
 1822SOL     OW 5650   4.768   3.196   4.776 -0.7207 -0.2442 -0.5524
 1822SOL    HW1 5651   4.754   3.295   4.785  1.6654  0.2853 -1.6941
 1822SOL    HW2 5652   4.857   3.172   4.815 -1.5341 -2.0696  0.2541
 1823SOL     OW 5653   3.444   2.465   3.432 -0.1889  0.5748 -0.1467
 1823SOL    HW1 5654   3.398   2.385   3.393 -0.8073  0.3645  0.9766
 1823SOL    HW2 5655   3.378   2.521   3.482  0.4213  1.2964 -0.1368
 1824SOL     OW 5656   1.988   1.747   3.070  0.1951 -0.9984  0.0859
 1824SOL    HW1 5657   1.963   1.736   2.974 -1.7475 -0.7260  0.5336
 1824SOL    HW2 5658   1.953   1.670   3.123 -0.6865 -0.0568  0.9137
 1825SOL     OW 5659   1.285   0.458   3.197  0.3210 -0.5273 -0.2325
 1825SOL    HW1 5660   1.265   0.523   3.123 -0.3070 -1.6306 -1.0592
 1825SOL    HW2 5661   1.201   0.439   3.248  0.3310 -1.2447 -0.4698
 1826SOL     OW 5662   1.580   2.854   2.852  0.1807  0.5065 -0.0898
 1826SOL    HW1 5663   1.649   2.782   2.858  0.3573  0.7214  0.6130
 1826SOL    HW2 5664   1.516   2.845   2.928 -0.4388  0.4442 -0.6158
 1827SOL     OW 5665   1.275   0.430   1.760  0.1271  0.1130  0.2030
 1827SOL    HW1 5666   1.183   0.399   1.784 -0.3687  0.0433 -1.6104
 1827SOL    HW2 5667   1.335   0.420   1.839 -1.1979 -0.6989  1.1580
 1828SOL     OW 5668   3.144   1.592   2.108  0.1398 -0.5092 -0.1346
 1828SOL    HW1 5669   3.061   1.649   2.112 -0.7762 -1.8720  2.7433
 1828SOL    HW2 5670   3.223   1.646   2.138 -0.1353  0.1312 -0.5446
 1829SOL     OW 5671   1.467   2.460   1.013  0.1695  0.5414  0.1710
 1829SOL    HW1 5672   1.441   2.521   1.089  0.3233  0.6719  0.1193
 1829SOL    HW2 5673   1.566   2.460   1.003  0.1255  0.8649 -0.3081
 1830SOL     OW 5674   3.612   3.460   4.874 -0.3426  0.2349  0.1776
 1830SOL    HW1 5675   3.685   3.515   4.835 -0.9797  0.9838  0.0074
 1830SOL    HW2 5676   3.542   3.520   4.914 -1.6524 -0.3859 -1.0883
 1831SOL     OW 5677   3.135   4.737   3.033 -0.2161  0.0887 -0.0307
 1831SOL    HW1 5678   3.080   4.659   3.064 -0.7763  0.3826 -0.2709
 1831SOL    HW2 5679   3.222   4.704   2.997 -0.8159 -0.5050 -0.9700
 1832SOL     OW 5680   4.841   3.939   0.249 -0.1389 -0.1147  0.1654
 1832SOL    HW1 5681   4.932   3.947   0.208  0.6992 -0.1667  1.9316
 1832SOL    HW2 5682   4.832   4.006   0.322 -1.6760  0.1221 -0.2088
 1833SOL     OW 5683   3.749   2.875   4.488  0.0540 -0.0134  0.0758
 1833SOL    HW1 5684   3.715   2.968   4.504  2.0323  0.6248  0.8468
 1833SOL    HW2 5685   3.672   2.815   4.467 -1.3178  1.7079 -0.0700
 1834SOL     OW 5686   4.526   1.958   0.726 -0.0965  0.4762  0.0845
 1834SOL    HW1 5687   4.547   1.947   0.823 -1.4837  0.4427  0.4061
 1834SOL    HW2 5688   4.549   2.051   0.697  0.0838  0.5678  0.5175
 1835SOL     OW 5689   3.248   0.258   1.733 -0.4772 -0.2469 -0.2316
 1835SOL    HW1 5690   3.292   0.209   1.808  1.7051  0.1228 -1.2002
 1835SOL    HW2 5691   3.276   0.354   1.734 -2.1435  0.2632 -0.2615
 1836SOL     OW 5692   2.015   3.562   3.798  0.6306 -0.1694  0.0530
 1836SOL    HW1 5693   2.070   3.645   3.811 -0.3399  0.1930  2.6014
 1836SOL    HW2 5694   1.935   3.567   3.858  0.3050 -2.7504 -0.0874
 1837SOL     OW 5695   0.873   2.112   0.658  0.2862 -0.3109 -0.2997
 1837SOL    HW1 5696   0.794   2.171   0.675  1.0550  0.7952 -0.4601
 1837SOL    HW2 5697   0.842   2.027   0.615 -0.7394  0.4228 -1.0737
 1838SOL     OW 5698   3.175   2.762   4.061  0.2103 -0.7847 -0.3332
 1838SOL    HW1 5699   3.138   2.855   4.071  0.0982 -0.6858 -1.5577
 1838SOL    HW2 5700   3.125   2.701   4.122  0.3457 -0.0355  0.5568
 1839SOL     OW 5701   2.086   2.099   0.204 -0.5496  0.3766  0.6579
 1839SOL    HW1 5702   2.091   2.191   0.165  0.4327  0.2947  0.5554
 1839SOL    HW2 5703   2.086   2.106   0.304 -0.8262  0.5055  0.6481
 1840SOL     OW 5704   2.219   3.276   4.792  0.3765 -0.5977  0.0614
 1840SOL    HW1 5705   2.252   3.369   4.773 -0.0817 -0.7615 -1.8186
 1840SOL    HW2 5706   2.285   3.210   4.758  0.0172 -0.9371  0.0112
 1841SOL     OW 5707   0.146   5.031   2.178 -0.0373 -0.1800  0.5883
 1841SOL    HW1 5708   0.189   4.966   2.115  1.7309  0.3004  1.2452
 1841SOL    HW2 5709   0.150   4.995   2.271 -0.2862  0.2664  0.7763
 1842SOL     OW 5710   4.964   1.132   2.084 -0.1039 -0.0271 -0.1748
 1842SOL    HW1 5711   4.902   1.200   2.123 -0.9654 -1.1014  0.3654
 1842SOL    HW2 5712   5.056   1.145   2.122  0.7004  3.0895 -2.7211
 1843SOL     OW 5713   3.944   4.499   0.085  0.5413 -0.2209  0.8431
 1843SOL    HW1 5714   3.863   4.454   0.047  0.2721 -0.2161  1.3868
 1843SOL    HW2 5715   4.026   4.467   0.038  0.0936  0.9755 -0.8289
 1844SOL     OW 5716   1.056   1.756   2.973 -0.3046  0.3609  0.6115
 1844SOL    HW1 5717   1.040   1.658   2.964  0.2053  0.0801  2.4570
 1844SOL    HW2 5718   1.007   1.804   2.900  0.5280 -1.3247 -1.1852
 1845SOL     OW 5719   2.462   0.931   3.195  0.1864  0.4992  0.4265
 1845SOL    HW1 5720   2.397   0.992   3.240  2.1447  2.6064  0.5480
 1845SOL    HW2 5721   2.487   0.968   3.105 -1.7488 -2.3600 -1.4707
 1846SOL     OW 5722   0.203   4.660   3.312  0.0382 -0.0797 -0.5429
 1846SOL    HW1 5723   0.153   4.702   3.388  0.3717  0.9161 -0.8557
 1846SOL    HW2 5724   0.143   4.652   3.233 -0.1835 -0.7135 -0.3157
 1847SOL     OW 5725   2.710   0.622   1.125 -0.1062 -0.2627 -0.2779
 1847SOL    HW1 5726   2.797   0.668   1.111 -0.6122  0.8228  0.0807
 1847SOL    HW2 5727   2.655   0.627   1.042 -0.6329  0.8181  0.1269
 1848SOL     OW 5728   4.513   3.499   2.900  0.2711 -0.3603 -0.3739
 1848SOL    HW1 5729   4.505   3.461   2.992 -2.7227  1.2039  0.1385
 1848SOL    HW2 5730   4.606   3.535   2.887  0.6535 -0.1573  2.2334
 1849SOL     OW 5731   1.879   3.276   3.275 -0.0552 -0.3139  0.0193
 1849SOL    HW1 5732   1.924   3.353   3.321 -0.4638 -0.7552  1.1941
 1849SOL    HW2 5733   1.922   3.261   3.186 -0.2504  1.5444 -0.4488
 1850SOL     OW 5734   4.187   2.251   0.649  0.0016 -0.2898  0.1621
 1850SOL    HW1 5735   4.168   2.335   0.698  0.3195  0.0901 -0.3502
 1850SOL    HW2 5736   4.191   2.270   0.550  0.8570 -0.7493  0.1001
 1851SOL     OW 5737   1.930   1.644   2.805  0.2053  0.2428 -0.0546
 1851SOL    HW1 5738   1.866   1.572   2.780 -0.2990  1.0375 -1.1621
 1851SOL    HW2 5739   1.994   1.659   2.729 -1.2152  2.5676 -0.9009
 1852SOL     OW 5740   0.212   1.108   2.657 -0.0721  0.7117  0.3533
 1852SOL    HW1 5741   0.123   1.152   2.654 -0.7763 -0.7079 -1.3367
 1852SOL    HW2 5742   0.217   1.037   2.586  1.0246 -1.8184  2.7652
 1853SOL     OW 5743   2.040   0.926   0.437  0.4589  0.1069 -0.5664
 1853SOL    HW1 5744   2.079   1.006   0.391  0.0109 -0.8780 -2.7830
 1853SOL    HW2 5745   2.087   0.843   0.407 -1.2457 -0.7796 -0.9099
 1854SOL     OW 5746   0.838   0.665   3.098  0.1891  0.0206 -0.0905
 1854SOL    HW1 5747   0.754   0.717   3.110  0.6534  0.7158  0.2355
 1854SOL    HW2 5748   0.889   0.701   3.020 -0.4993 -1.3548 -1.2333
 1855SOL     OW 5749   2.348   2.517   0.117 -0.5446  0.4188 -0.0093
 1855SOL    HW1 5750   2.439   2.499   0.153 -0.7038 -0.5479 -0.0631
 1855SOL    HW2 5751   2.330   2.616   0.118 -0.4808  0.4610  2.4087
 1856SOL     OW 5752   2.178   4.496   2.385  0.4674 -0.2101  0.2520
 1856SOL    HW1 5753   2.110   4.559   2.422  0.9636 -0.1614  1.0998
 1856SOL    HW2 5754   2.173   4.409   2.434  0.5680 -0.4392 -0.1375
 1857SOL     OW 5755   2.060   0.433   3.030 -0.0515  0.2266 -0.3024
 1857SOL    HW1 5756   2.104   0.379   3.102 -0.3711 -0.2777 -0.4752
 1857SOL    HW2 5757   2.112   0.424   2.945  1.0984  1.9145  0.1735
 1858SOL     OW 5758   0.219   4.266   1.296 -0.1102 -0.2331 -0.2041
 1858SOL    HW1 5759   0.261   4.331   1.233 -2.1704  0.3288 -1.0952
 1858SOL    HW2 5760   0.176   4.315   1.371  0.0590 -0.7150  0.2122
 1859SOL     OW 5761   2.999   1.136   0.031 -0.3822  0.8326  0.2229
 1859SOL    HW1 5762   3.077   1.139   5.134 -0.5286  0.1913  0.0091
 1859SOL    HW2 5763   2.942   1.057   0.010 -1.3328  1.5277  0.0939
 1860SOL     OW 5764   3.294   3.924   3.281 -0.2725 -1.2550 -0.0415
 1860SOL    HW1 5765   3.282   4.012   3.329  0.7134 -2.0404  1.7377
 1860SOL    HW2 5766   3.351   3.938   3.200 -1.0790 -0.0765 -0.4519
 1861SOL     OW 5767   3.220   3.515   2.781  0.3096 -0.4179 -0.0999
 1861SOL    HW1 5768   3.207   3.489   2.685 -0.9039 -0.1659 -0.0261
 1861SOL    HW2 5769   3.249   3.611   2.786  0.6382 -0.5105 -0.2229
 1862SOL     OW 5770   1.423   0.160   0.814 -0.3469 -0.0203 -0.2920
 1862SOL    HW1 5771   1.503   0.218   0.824 -1.8235  2.9388 -3.5240
 1862SOL    HW2 5772   1.423   0.090   0.886  4.3881  0.5198  0.5515
 1863SOL     OW 5773   0.283   1.201   4.212  0.7546  0.1707 -0.0885
 1863SOL    HW1 5774   0.374   1.230   4.242  1.3827 -0.4713 -1.2712
 1863SOL    HW2 5775   0.255   1.255   4.132  0.9285 -0.8551 -0.8733
 1864SOL     OW 5776   1.018   4.654   0.714  0.3445 -0.0915 -0.4254
 1864SOL    HW1 5777   1.064   4.574   0.676 -0.2401  0.1938 -1.7828
 1864SOL    HW2 5778   0.965   4.627   0.794  0.3044 -1.0289 -0.7617
 1865SOL     OW 5779   3.551   3.159   1.645  0.1095  0.0655 -0.5538
 1865SOL    HW1 5780   3.644   3.127   1.661  0.7799  0.5258 -3.2046
 1865SOL    HW2 5781   3.502   3.092   1.589  0.3576  1.8073 -3.0121
 1866SOL     OW 5782   2.895   1.926   1.124  0.1338 -0.5645  0.3169
 1866SOL    HW1 5783   2.831   1.999   1.101 -0.8990 -1.3470  0.6109
 1866SOL    HW2 5784   2.882   1.899   1.220  2.6898  0.9868  1.1934
 1867SOL     OW 5785   2.281   1.845   4.379 -0.3541 -0.4287  0.6029
 1867SOL    HW1 5786   2.280   1.793   4.464 -1.9190 -0.8132  0.3735
 1867SOL    HW2 5787   2.247   1.938   4.396 -0.5113 -0.4546  0.4415
 1868SOL     OW 5788   4.085   2.770   0.446  0.0911 -0.9289 -0.1934
 1868SOL    HW1 5789   4.173   2.730   0.473  0.1859 -1.1121 -0.7510
 1868SOL    HW2 5790   4.061   2.737   0.354  0.5917  0.9756 -1.0524
 1869SOL     OW 5791   5.066   3.579   4.674 -0.1113  0.1060 -0.2652
 1869SOL    HW1 5792   5.025   3.539   4.756 -0.4153 -1.6880 -1.2560
 1869SOL    HW2 5793   5.137   3.518   4.639 -0.1251  0.7398 -1.4507
 1870SOL     OW 5794   2.102   2.493   3.873  0.0104  0.2459 -0.2064
 1870SOL    HW1 5795   2.074   2.583   3.907  1.4496  1.0133 -0.9822
 1870SOL    HW2 5796   2.055   2.474   3.786  0.6511  0.8209 -0.6871
[truncated: 544,856 more chars]
