# Supplementary material for: Host–guest complexation of progesterone with β-cyclodextrin derivatives: hydration structure, binding thermodynamics, and loading pathways from molecular dynamics simulations
Source: RSC Adv. 2026 Jul 30. Online ahead of print. doi: 10.1039/d6ra04566a (PMC13420253; doi:10.1039/d6ra04566a)
Supplement: RA-OLF-D6RA04566A-s001 [file RA-OLF-D6RA04566A-s001.zip › 2-HPBCD/Replica_4/npt.gro]

Progesterone/2HPBCD in Water in water
13692
    12HPBC  H98    1   3.264   2.297   1.832 -0.4213 -2.2064  1.8513
    12HPBC  O42    2   3.253   2.223   1.771  0.5157 -0.9233  0.0396
    12HPBC  C62    3   3.127   2.161   1.790  0.1385 -0.0940  0.2615
    12HPBC  H94    4   3.059   2.246   1.758 -0.3320 -0.4454  0.3174
    12HPBC  C63    5   3.095   2.047   1.694  0.0908 -0.0987  0.2835
    12HPBC  C61    6   3.114   2.109   1.933  0.2614 -0.9444 -0.0329
    12HPBC  O33    7   3.154   2.193   2.041 -0.3316 -0.1469 -0.4241
    12HPBC  C38    8   3.070   2.211   2.153  0.1884  0.0983 -0.0669
    12HPBC  H44    9   3.021   2.111   2.172  1.8922 -0.5352  1.2361
    12HPBC  C37   10   3.163   2.228   2.274  0.0735  0.3520 -0.0144
    12HPBC  H43   11   3.213   2.129   2.298  2.1271  1.5503  0.9528
    12HPBC  O31   12   3.253   2.336   2.258 -0.0501  0.5303  0.4723
    12HPBC  C35   13   3.394   2.345   2.280  0.1186 -0.0084 -0.3355
    12HPBC  H40   14   3.443   2.246   2.294 -0.2781 -0.3499 -1.2758
    12HPBC  C33   15   3.446   2.418   2.156  0.1318 -0.0473 -0.3521
    12HPBC  H38   16   3.397   2.519   2.140 -1.0025 -0.6155 -0.5880
    12HPBC  O29   17   3.415   2.335   2.046 -0.0823 -0.4525  0.0103
    12HPBC H108   18   3.325   2.298   2.048 -0.5911  0.6775 -0.7712
    12HPBC  C32   19   3.597   2.434   2.174  0.0541  0.0368  0.2590
    12HPBC  H37   20   3.637   2.334   2.209 -1.3418  0.3250  2.9867
    12HPBC  O28   21   3.664   2.467   2.054 -0.2338 -0.1777  0.0386
    12HPBC  C43   22   3.777   2.385   2.023  0.1774  0.2739  0.3217
    12HPBC  C44   23   3.748   2.276   1.919  0.5190  0.0308  0.4815
    12HPBC  H52   24   3.701   2.337   1.836 -1.7532  0.1513  1.7979
    12HPBC  O36   25   3.859   2.223   1.848  0.1178  0.3273 -0.3880
    12HPBC  H56   26   3.907   2.174   1.917 -1.2104  0.9071  0.9933
    12HPBC  C45   27   3.654   2.164   1.959  0.4299  0.1448  0.5956
    12HPBC  C31   28   3.622   2.519   2.299  0.0372 -0.1244  0.3720
    12HPBC  H36   29   3.730   2.520   2.329  0.1041 -0.0862  0.1349
    12HPBC  O27   30   3.555   2.462   2.410 -0.1273 -0.4443  0.1114
    12HPBC  C34   31   3.418   2.421   2.411 -0.2076 -0.1859 -0.1706
    12HPBC  H39   32   3.350   2.511   2.411  0.8026  0.6116 -1.3187
    12HPBC  C36   33   3.391   2.331   2.532 -0.3861  0.3299  0.1757
    12HPBC  O30   34   3.414   2.396   2.655 -0.7935  0.6622  0.0784
    12HPBC H104   35   3.343   2.460   2.673 -0.3730  1.7715 -1.8557
    12HPBC  O26   36   3.565   2.650   2.294  0.5474  0.1102  0.6727
    12HPBC  C29   37   3.662   2.750   2.325  0.5444  0.1985  0.3954
    12HPBC  H33   38   3.752   2.714   2.380 -1.2533  0.1299  3.4971
    12HPBC  C27   39   3.687   2.821   2.191 -0.9342 -0.1271 -0.0664
    12HPBC  H31   40   3.585   2.837   2.145 -0.8060  1.0503  0.0304
    12HPBC  O24   41   3.767   2.730   2.116  0.0177  0.3329  0.3782
    12HPBC H107   42   3.862   2.740   2.128  0.1368 -0.2214 -0.0660
    12HPBC  C26   43   3.770   2.947   2.213 -0.3860 -0.4796 -0.1003
    12HPBC  H30   44   3.873   2.914   2.244 -1.0085 -1.3134  1.1212
    12HPBC  O23   45   3.793   3.016   2.092 -0.1649 -0.1001  0.1537
    12HPBC  C46   46   3.904   3.105   2.088 -0.1464 -0.1222  0.1717
    12HPBC  C47   47   3.923   3.171   1.951  0.1527  0.3530  0.4370
    12HPBC  H63   48   3.888   3.102   1.868 -0.0538  1.6361 -0.5671
    12HPBC  O37   49   3.830   3.277   1.930  0.0653  0.0514 -0.7913
    12HPBC  H62   50   3.740   3.244   1.944  0.9883 -2.6467 -0.5550
    12HPBC  C48   51   4.060   3.235   1.940  0.1231  0.3640  0.1207
    12HPBC  C25   52   3.718   3.040   2.323  0.1754 -0.0731 -0.1775
    12HPBC  H29   53   3.797   3.116   2.353 -0.9621  0.7965  0.6850
    12HPBC  O22   54   3.685   2.966   2.439  0.2805  0.3094  0.0989
    12HPBC  C28   55   3.601   2.852   2.421  0.6585 -0.0863  0.7723
    12HPBC  H32   56   3.500   2.885   2.380  0.4351 -1.6267  0.0007
    12HPBC  C30   57   3.580   2.797   2.562  0.1645 -0.2779  0.6269
    12HPBC  O25   58   3.485   2.694   2.579 -0.7362  0.3985 -0.1835
    12HPBC H103   59   3.503   2.619   2.519 -1.5526 -0.8478  1.0601
    12HPBC  O21   60   3.596   3.098   2.282  0.1125  0.0670  0.2040
    12HPBC  C23   61   3.585   3.241   2.282  0.5485  0.1024  0.1254
    12HPBC  H26   62   3.684   3.294   2.291  0.5770  0.0286  0.2608
    12HPBC  C21   63   3.507   3.263   2.152  0.3722 -0.1755  0.1834
    12HPBC  H24   64   3.410   3.204   2.155 -0.3546  0.8677 -1.3413
    12HPBC  O19   65   3.582   3.208   2.046  0.1159 -0.2554  0.0432
    12HPBC H106   66   3.631   3.130   2.077  4.7567  1.4654 -2.1280
    12HPBC  C20   67   3.470   3.410   2.134  0.2759 -0.2255 -0.0286
    12HPBC  H23   68   3.554   3.486   2.128 -1.7652  2.3271  1.4107
    12HPBC  O18   69   3.393   3.447   2.021 -0.0590 -0.3396  0.1619
    12HPBC  C49   70   3.449   3.484   1.895  0.7254 -0.3355  0.5024
    12HPBC  C50   71   3.397   3.622   1.853  0.5350 -0.6401 -0.2878
    12HPBC  H66   72   3.428   3.649   1.748 -0.3799 -0.5345 -0.5419
    12HPBC  O38   73   3.256   3.615   1.837  0.4137  0.0033  0.4366
    12HPBC  H70   74   3.221   3.704   1.817  0.3849 -0.3456 -1.2032
    12HPBC  C51   75   3.439   3.732   1.950  0.5077  0.0246 -1.0207
    12HPBC  C19   76   3.383   3.458   2.251 -0.0121 -0.1579 -0.2681
    12HPBC  H22   77   3.367   3.570   2.253 -1.6230 -0.3624 -0.3690
    12HPBC  O17   78   3.456   3.425   2.368 -0.0384 -0.3057 -0.2926
    12HPBC  C22   79   3.498   3.292   2.397  0.2814 -0.1389  0.0289
    12HPBC  H25   80   3.405   3.229   2.396  0.4538 -0.3939 -0.7609
    12HPBC  C24   81   3.559   3.290   2.537  0.4474  0.3577 -0.0343
    12HPBC  O20   82   3.587   3.171   2.608  0.2575  0.1334 -0.3363
    12HPBC H102   83   3.543   3.091   2.574 -1.0874  0.5821  0.2574
    12HPBC  O16   84   3.259   3.393   2.271  0.0958 -0.2034  0.2801
    12HPBC  C17   85   3.155   3.348   2.183  0.3069  0.3031 -0.2333
    12HPBC  H19   86   3.187   3.350   2.076  1.3161 -3.4400 -0.1183
    12HPBC  C15   87   3.110   3.208   2.223  0.1271  0.4087 -0.0620
    12HPBC  H17   88   3.064   3.202   2.326 -1.1719 -1.6278 -0.7041
    12HPBC  O14   89   3.206   3.104   2.217 -0.1078  0.2025 -0.2816
    12HPBC H112   90   3.158   3.023   2.242  0.6539  0.3852  2.0417
    12HPBC  C14   91   3.002   3.167   2.123 -0.2882  0.3751  0.3957
    12HPBC  H16   92   3.046   3.167   2.019  0.4917 -1.4601  0.6773
    12HPBC  O13   93   2.959   3.034   2.144  0.1072  0.0583 -0.7171
    12HPBC  C52   94   2.963   2.945   2.032  0.2101 -0.3350 -0.3996
    12HPBC  C53   95   2.884   2.819   2.069 -0.1553 -0.0550 -0.2185
    12HPBC  H73   96   2.792   2.854   2.123 -0.1031  1.2420 -0.9482
    12HPBC  O39   97   2.838   2.747   1.956  0.0287  0.0958 -0.3891
    12HPBC  H77   98   2.746   2.764   1.931  0.4670  0.4341 -1.9113
    12HPBC  C54   99   2.962   2.719   2.153  0.3294 -0.1357 -0.7586
    12HPBC  C13  100   2.882   3.261   2.114 -0.2114  0.4336 -0.0536
    12HPBC  H15  101   2.827   3.256   2.015  1.2157  1.5554 -0.9442
    12HPBC  O12  102   2.919   3.398   2.121 -0.6552  0.5236  0.6676
    12HPBC  C16  103   3.032   3.438   2.200  0.1832  0.1481 -0.3184
    12HPBC  H18  104   3.003   3.439   2.309  0.5639 -1.8616 -0.1511
    12HPBC  C18  105   3.051   3.584   2.161 -0.3059  0.2724 -0.0977
    12HPBC  O15  106   3.148   3.652   2.238  0.1851 -0.3746 -0.1353
    12HPBC H101  107   3.206   3.708   2.184  1.9289  2.1568  3.9095
    12HPBC  O11  108   2.807   3.252   2.233 -0.3849  0.3965 -0.1659
    12HPBC  C11  109   2.702   3.179   2.297 -0.1259  0.0801 -0.1002
    12HPBC  H12  110   2.625   3.246   2.342 -1.8146 -0.6320 -1.7802
    12HPBC   C9  111   2.628   3.107   2.183  0.5258 -0.6963 -0.0433
    12HPBC  H10  112   2.694   3.032   2.129  1.1919 -0.4966  0.4853
    12HPBC   O9  113   2.591   3.203   2.085  0.2032 -0.5070  0.2629
    12HPBC H111  114   2.569   3.288   2.127 -1.4997 -1.4506  1.3956
    12HPBC   C8  115   2.505   3.029   2.231  0.2406 -0.0238  0.3263
    12HPBC   H9  116   2.429   3.097   2.282  1.5308  2.3878 -0.7747
    12HPBC   O8  117   2.428   2.977   2.124  0.4212  0.6852 -0.1610
    12HPBC  C55  118   2.285   2.982   2.121  0.3625 -0.5574  0.0119
    12HPBC  C56  119   2.240   2.998   1.975 -0.5444 -0.7505  0.2664
    12HPBC  H80  120   2.296   3.085   1.932  1.2012 -1.4787  0.9859
    12HPBC  O40  121   2.269   2.879   1.903 -0.1500 -0.5812  0.1461
    12HPBC  H84  122   2.282   2.901   1.809  1.5237  1.5504  0.7904
    12HPBC  C57  123   2.089   3.021   1.971 -0.2987  0.9035 -0.0518
    12HPBC   C7  124   2.546   2.922   2.333  0.6115 -0.0182  0.1859
    12HPBC   H8  125   2.454   2.888   2.389  0.1802  0.6184 -0.1146
    12HPBC   O7  126   2.631   2.987   2.426  0.0783  0.7509  0.1505
    12HPBC  C10  127   2.745   3.067   2.392  0.4044  0.1032 -0.3072
    12HPBC  H11  128   2.821   2.998   2.346 -1.2142 -1.3844 -0.8566
    12HPBC  C12  129   2.805   3.137   2.514 -0.2185 -0.0612  0.1044
    12HPBC  O10  130   2.897   3.060   2.588 -0.4154  0.0756  0.4923
    12HPBC H100  131   2.959   3.009   2.534  2.5801  2.2543  1.6346
    12HPBC   O6  132   2.620   2.814   2.279 -0.1719 -0.2045 -0.5398
    12HPBC   C2  133   2.557   2.687   2.296 -0.4933 -0.0180 -0.3350
    12HPBC   H1  134   2.451   2.690   2.331  0.0432 -0.3009  1.4136
    12HPBC   C1  135   2.635   2.625   2.413 -0.5079 -0.2184 -0.4313
    12HPBC   H2  136   2.742   2.661   2.405 -0.0395 -1.6544 -0.9293
    12HPBC   C6  137   2.578   2.667   2.549 -0.0149 -0.1067 -0.2582
    12HPBC   O2  138   2.644   2.602   2.655  0.1740  0.6053  0.0648
    12HPBC  H99  139   2.682   2.663   2.721  0.8720  1.5714 -1.1892
    12HPBC   O1  140   2.634   2.482   2.409 -0.2040 -0.2270 -0.2167
    12HPBC   C5  141   2.648   2.405   2.290 -0.1757 -0.3149 -0.1562
    12HPBC   H4  142   2.626   2.298   2.317 -1.4816 -0.1491 -0.5345
    12HPBC   O4  143   2.780   2.423   2.241 -0.2621 -0.1126 -0.3144
    12HPBC  C41  144   2.881   2.325   2.267  0.0484  0.2937  0.0336
    12HPBC  H47  145   2.842   2.223   2.293  0.2517 -0.0069 -0.8174
    12HPBC  C39  146   2.966   2.322   2.139 -0.0092 -0.0776  0.0028
    12HPBC  H45  147   3.013   2.423   2.118  1.0650 -0.7842 -1.1134
    12HPBC  O34  148   2.880   2.309   2.027 -0.3618  0.3861  0.2181
    12HPBC H109  149   2.797   2.359   2.025 -0.3125  0.4285 -0.8917
    12HPBC  C40  150   2.979   2.352   2.381  0.3706 -0.4224 -0.0719
    12HPBC  O32  151   3.092   2.265   2.392  0.5242 -0.1655  0.4234
    12HPBC  H46  152   3.000   2.462   2.384  0.7611 -0.5046  1.9109
    12HPBC  C42  153   2.914   2.318   2.515 -0.2401 -0.0905 -0.2830
    12HPBC  O35  154   2.960   2.403   2.619 -0.0758 -0.2135 -0.2552
    12HPBC H105  155   2.908   2.386   2.699  3.0011 -3.2263  1.3698
    12HPBC   C4  156   2.554   2.465   2.186 -0.3540 -0.4795 -0.0904
    12HPBC   H3  157   2.446   2.452   2.216  0.0813  0.8726  2.3323
    12HPBC   C3  158   2.570   2.615   2.162 -0.3304 -0.4792 -0.0759
    12HPBC   H5  159   2.673   2.633   2.118 -0.5083 -0.0038 -0.3088
    12HPBC   O3  160   2.467   2.667   2.079  0.2040 -0.0294 -0.4658
    12HPBC H110  161   2.453   2.618   1.996 -2.0936 -0.8404  0.3339
    12HPBC   O5  162   2.561   2.399   2.061  0.2816 -0.2767 -0.1672
    12HPBC  C58  163   2.490   2.275   2.048  0.2866 -0.3018  0.0423
    12HPBC  C59  164   2.532   2.212   1.916  0.3316  0.6284 -0.3956
    12HPBC  H87  165   2.642   2.235   1.907  1.0607 -1.1178  2.8215
    12HPBC  O41  166   2.523   2.072   1.935 -0.0282  0.6490 -0.4041
    12HPBC  H90  167   2.602   2.034   1.975 -1.9686 -2.7009  0.6471
    12HPBC  C60  168   2.462   2.250   1.786  0.1138  0.0695 -0.4457
    2XWSP    O3  169   0.775   1.623   3.197 -0.0122  0.4262 -0.7062
    2XWSP    C3  170   0.880   1.675   3.235  0.0368 -0.1427 -0.0618
    2XWSP    C2  171   1.008   1.598   3.250  0.0310 -0.1251  0.0887
    2XWSP    C1  172   1.107   1.656   3.350  0.5185 -0.3650 -0.2457
    2XWSP   C10  173   1.140   1.804   3.329 -0.1885 -0.1413  0.1849
    2XWSP   C19  174   1.235   1.821   3.211 -0.4040 -0.0452  0.0248
    2XWSP    C5  175   1.013   1.878   3.289  0.1579  0.1240 -0.4288
    2XWSP    C4  176   0.899   1.820   3.252 -0.0178 -0.2130  0.6252
    2XWSP    H4  177   0.814   1.889   3.243  2.6044  3.0596 -0.7196
    2XWSP    C6  178   1.021   2.027   3.296 -0.6513  0.1542 -0.0455
    2XWSP    C7  179   1.080   2.069   3.430 -0.2460  0.0646 -0.1928
    2XWSP    C8  180   1.217   2.011   3.461 -0.0621  0.4400 -0.2911
    2XWSP    C9  181   1.199   1.859   3.461  0.4059  0.3842 -0.2939
    2XWSP   C11  182   1.332   1.791   3.491  0.1110 -0.1624 -0.2003
    2XWSP   C12  183   1.387   1.844   3.623 -0.2355  0.5262 -0.3277
    2XWSP   C13  184   1.400   1.995   3.636 -0.3128  0.4880  0.1942
    2XWSP   C18  185   1.515   2.045   3.550 -0.1393  0.1160  0.2094
    2XWSP   C14  186   1.267   2.060   3.595 -0.2175  0.4215 -0.2258
    2XWSP   C15  187   1.277   2.209   3.627 -0.0154  0.3980 -0.1822
    2XWSP   C16  188   1.353   2.203   3.759 -0.6790  0.2640  0.1964
    2XWSP   C17  189   1.408   2.060   3.776 -0.0553  0.4972  0.1759
    2XWSP   C20  190   1.542   2.071   3.845  0.4375 -0.3594 -0.6192
    2XWSP   O20  191   1.621   2.165   3.831  0.3121 -0.2163 -0.3690
    2XWSP   C21  192   1.589   1.942   3.904  0.6113 -0.1607 -0.3186
    3SOL     OW  193   3.030   4.660   5.124  0.0144 -0.1617 -0.2335
    3SOL    HW1  194   3.127   4.660   5.103  0.3154  0.6690  1.0547
    3SOL    HW2  195   2.977   4.683   5.042  1.1212  3.1476 -0.1521
    4SOL     OW  196   0.298   1.538   1.629  0.2123 -0.1657  0.4783
    4SOL    HW1  197   0.332   1.467   1.690  0.5311 -1.2573 -0.9308
    4SOL    HW2  198   0.324   1.628   1.665  2.1419 -0.8500  0.9262
    5SOL     OW  199   0.715   2.429   1.813 -0.2051 -0.8254  0.1697
    5SOL    HW1  200   0.646   2.358   1.827  0.0057 -0.7078  2.0978
    5SOL    HW2  201   0.687   2.513   1.860  0.3390 -0.1480 -0.6730
    6SOL     OW  202   3.122   2.164   0.489  0.1412  0.1525 -0.1036
    6SOL    HW1  203   3.056   2.115   0.547  1.1001 -1.4834 -0.3485
    6SOL    HW2  204   3.130   2.259   0.521 -2.7453  0.6036 -0.4232
    7SOL     OW  205   1.728   2.531   3.585 -0.2304  0.0971 -0.1743
    7SOL    HW1  206   1.666   2.487   3.650 -0.6282 -0.1439 -0.7088
    7SOL    HW2  207   1.727   2.630   3.600  0.0878 -0.0007  0.5297
    8SOL     OW  208   3.166   3.041   5.125 -0.1253  0.2437 -0.0292
    8SOL    HW1  209   3.243   3.046   5.061  0.2926  1.7823  0.5575
    8SOL    HW2  210   3.176   3.112   5.195 -3.3806  2.2359 -1.3859
    9SOL     OW  211   2.777   0.042   0.933 -0.5222  0.3377 -0.0460
    9SOL    HW1  212   2.869   0.003   0.937 -0.8711 -0.6504 -1.0287
    9SOL    HW2  213   2.737   0.044   1.025 -1.6595 -4.6618 -0.1140
   10SOL     OW  214   3.436   5.120   4.056 -0.3972 -0.5812  0.4245
   10SOL    HW1  215   3.402   5.031   4.086 -2.0645 -0.0200  0.2836
   10SOL    HW2  216   3.423   5.129   3.957  1.1533 -0.7507  0.1849
   11SOL     OW  217   2.663   4.194   4.437 -0.1986 -0.2300 -0.1067
   11SOL    HW1  218   2.732   4.137   4.481 -0.3808 -2.1273 -2.1110
   11SOL    HW2  219   2.574   4.149   4.443 -0.5982  0.4761 -0.6186
   12SOL     OW  220   1.523   3.071   3.100 -0.2721  0.0120 -0.3706
   12SOL    HW1  221   1.462   3.134   3.052 -0.9443  0.5917  1.1604
   12SOL    HW2  222   1.478   2.981   3.107  0.1476 -0.2919 -1.4503
   13SOL     OW  223   1.647   4.378   5.009 -0.5349 -0.4582 -0.7470
   13SOL    HW1  224   1.691   4.466   4.996 -2.6684  1.0652  1.4957
   13SOL    HW2  225   1.711   4.314   5.052 -0.4521  1.7825  2.8012
   14SOL     OW  226   3.032   4.018   4.251 -0.4474 -0.1478  0.3070
   14SOL    HW1  227   3.128   4.046   4.259  0.2690 -1.9503 -1.3603
   14SOL    HW2  228   3.020   3.928   4.293 -1.2215 -0.2946 -0.2238
   15SOL     OW  229   3.454   3.815   1.522 -0.4581  0.2968  0.3424
   15SOL    HW1  230   3.523   3.746   1.545 -1.3544 -0.8159 -0.2353
   15SOL    HW2  231   3.461   3.839   1.425 -0.6894  0.3934  0.3487
   16SOL     OW  232   2.466   1.001   3.900 -0.0191  0.0910 -0.1437
   16SOL    HW1  233   2.402   1.077   3.902  0.7506  0.8063  2.6092
   16SOL    HW2  234   2.559   1.036   3.915  0.5541 -1.2447 -0.4549
   17SOL     OW  235   4.181   4.851   4.831  0.1046 -0.5751  0.3273
   17SOL    HW1  236   4.224   4.896   4.909  0.5878 -0.0209 -0.2395
   17SOL    HW2  237   4.092   4.815   4.857  0.2986 -0.4673  1.1495
   18SOL     OW  238   4.920   1.704   1.799 -0.1266  0.0703  0.5351
   18SOL    HW1  239   4.974   1.650   1.735  1.4552  0.8521  1.1757
   18SOL    HW2  240   4.924   1.801   1.773  0.9537  0.4675  2.0716
   19SOL     OW  241   4.158   1.511   2.171 -0.1448  0.2356 -0.1643
   19SOL    HW1  242   4.191   1.490   2.079 -0.8214  0.2602 -0.4169
   19SOL    HW2  243   4.058   1.509   2.172 -0.1473 -1.2233  0.8934
   20SOL     OW  244   3.611   4.750   0.490  0.8561  0.6457  0.3674
   20SOL    HW1  245   3.512   4.737   0.493  0.9023 -0.4740 -1.2469
   20SOL    HW2  246   3.643   4.786   0.577 -0.8708  0.3053  1.1884
   21SOL     OW  247   3.942   2.429   2.988  0.2041 -0.0775 -0.5553
   21SOL    HW1  248   3.895   2.399   3.071  1.9144 -1.3481 -0.0047
   21SOL    HW2  249   4.027   2.476   3.013  0.8300 -0.6393 -1.5786
   22SOL     OW  250   4.344   0.780   4.673  0.5279  0.4596 -0.5283
   22SOL    HW1  251   4.325   0.832   4.756  0.2113  0.2583 -0.4745
   22SOL    HW2  252   4.259   0.760   4.625  0.5660 -0.6306 -0.1692
   23SOL     OW  253   2.653   4.176   3.501 -0.2054 -0.0136  0.7762
   23SOL    HW1  254   2.659   4.079   3.479 -1.6681  0.2982 -1.3485
   23SOL    HW2  255   2.745   4.215   3.506  0.3932 -1.4300  1.4733
   24SOL     OW  256   1.556   3.240   3.837 -0.0406  0.4203  0.4310
   24SOL    HW1  257   1.563   3.236   3.737  1.4030 -1.5219  0.5659
   24SOL    HW2  258   1.460   3.252   3.863 -0.4635  0.7581 -1.1585
   25SOL     OW  259   3.566   0.153   1.299  0.2100  0.1889 -0.1104
   25SOL    HW1  260   3.600   0.205   1.378  0.5328 -0.8425  0.4453
   25SOL    HW2  261   3.563   0.213   1.219  0.1479  1.1804  0.6155
   26SOL     OW  262   0.913   2.236   1.045 -0.1579 -0.1674 -0.1699
   26SOL    HW1  263   0.935   2.224   1.142 -0.6742  2.3165  0.3245
   26SOL    HW2  264   0.997   2.250   0.993  0.3479 -3.6345 -0.5597
   27SOL     OW  265   1.001   0.807   1.206 -0.2620  0.0035  0.4382
   27SOL    HW1  266   1.091   0.767   1.194  0.5597  1.7406  0.5026
   27SOL    HW2  267   0.977   0.807   1.303  0.3094  0.8351  0.5862
   28SOL     OW  268   0.010   4.933   1.781  0.7944  0.8111  0.1212
   28SOL    HW1  269  -0.080   4.920   1.738  0.3975  0.2857  1.0735
   28SOL    HW2  270   0.002   4.915   1.879  1.9198  0.9050  0.2349
   29SOL     OW  271   0.167   1.792   0.046 -0.1381  0.2545  0.1051
   29SOL    HW1  272   0.169   1.832  -0.045  0.8229  1.2210  0.5249
   29SOL    HW2  273   0.202   1.858   0.112 -2.8149  0.3741  1.5253
   30SOL     OW  274   2.810   1.257   3.233 -0.6295  0.2672 -0.5665
   30SOL    HW1  275   2.908   1.238   3.244 -0.7103  0.2675  0.2951
   30SOL    HW2  276   2.789   1.278   3.138  0.4157  1.4635 -0.5491
   31SOL     OW  277   1.385   4.771   1.083  0.1290  0.8195  0.3913
   31SOL    HW1  278   1.415   4.690   1.133 -0.4878 -0.3833 -1.1084
   31SOL    HW2  279   1.309   4.814   1.133  1.1187  1.0949  1.7136
   32SOL     OW  280   4.919   4.480   0.173  0.9015  0.3120 -0.0851
   32SOL    HW1  281   4.970   4.463   0.258 -0.6356  1.1526  1.0588
   32SOL    HW2  282   4.978   4.528   0.108  1.3968  1.8455  1.4361
   33SOL     OW  283   3.250   0.752   2.081  0.2719  0.1617  0.0479
   33SOL    HW1  284   3.269   0.843   2.117  1.3349  0.4457 -1.2111
   33SOL    HW2  285   3.330   0.716   2.033 -0.3690 -1.1495 -0.1040
   34SOL     OW  286   2.002   1.628   3.945 -0.2718 -0.5122 -0.1891
   34SOL    HW1  287   2.020   1.645   3.848 -3.1101 -0.7492 -0.8400
   34SOL    HW2  288   1.985   1.715   3.991  2.2481 -0.2702  0.4686
   35SOL     OW  289   1.747   3.189   4.693 -0.2810 -0.1018 -0.2768
   35SOL    HW1  290   1.778   3.123   4.624 -0.6112  0.4039 -0.9255
   35SOL    HW2  291   1.820   3.256   4.710 -0.1585 -0.2917 -0.0471
   36SOL     OW  292   0.012   2.449   3.308  0.6335 -0.0749  0.0348
   36SOL    HW1  293  -0.001   2.518   3.380  0.8696  0.7052 -0.6579
   36SOL    HW2  294  -0.075   2.404   3.289  1.1206 -2.9077  3.3155
   37SOL     OW  295   3.695   4.376   4.374  0.1618  0.1906 -0.5750
   37SOL    HW1  296   3.772   4.342   4.428  0.0122 -1.0898 -1.1332
   37SOL    HW2  297   3.712   4.471   4.347  2.4714 -0.6345 -2.3299
   38SOL     OW  298   0.927   3.065   2.251  0.3044  0.3688 -0.1002
   38SOL    HW1  299   0.966   3.152   2.282  1.1769  0.6357 -1.8136
   38SOL    HW2  300   0.900   3.010   2.330  1.7017  1.3100  1.0851
   39SOL     OW  301   4.396   0.908   3.122  0.0198  0.2213  0.1184
   39SOL    HW1  302   4.315   0.912   3.064 -1.1837  0.1483  1.7211
   39SOL    HW2  303   4.416   1.000   3.158  0.0098  0.0569  0.5505
   40SOL     OW  304   0.269   3.399   1.058 -0.5882 -0.3444  0.0119
   40SOL    HW1  305   0.257   3.305   1.029 -0.9369  0.0557 -1.1893
   40SOL    HW2  306   0.186   3.430   1.106 -0.1063 -0.9262  1.2618
   41SOL     OW  307   4.824   3.159   2.926  0.0739  0.6822 -0.1514
   41SOL    HW1  308   4.770   3.076   2.939 -0.8064  0.9213 -1.9740
   41SOL    HW2  309   4.921   3.135   2.917  0.2278  0.1640  2.1824
   42SOL     OW  310   0.021   4.991   1.180 -0.8093 -0.2629  0.1943
   42SOL    HW1  311   0.014   4.956   1.274 -1.5059 -1.7948 -0.3929
   42SOL    HW2  312  -0.071   5.004   1.143 -0.5561  1.3867  0.0593
   43SOL     OW  313   3.558   2.005   3.219  0.8320  0.5269  0.2347
   43SOL    HW1  314   3.501   1.959   3.150  1.0624  0.6039 -0.0090
   43SOL    HW2  315   3.626   1.940   3.253  0.3651  0.3223  0.8012
   44SOL     OW  316   1.189   4.264   1.774 -0.2852  0.1020  0.0435
   44SOL    HW1  317   1.234   4.300   1.855 -0.8640  0.6577  0.1305
   44SOL    HW2  318   1.164   4.339   1.713 -0.1453 -0.2842 -0.5010
   45SOL     OW  319   4.418   4.116   3.389  0.4524 -0.1149 -0.2805
   45SOL    HW1  320   4.342   4.137   3.451  1.0732 -2.0932  1.2547
   45SOL    HW2  321   4.493   4.180   3.406  0.4323 -0.3294  0.7327
   46SOL     OW  322   1.008   4.519   1.345  0.5016 -0.8014 -0.1887
   46SOL    HW1  323   0.909   4.507   1.334  0.3077 -1.2238  1.6545
   46SOL    HW2  324   1.055   4.481   1.265 -0.7278 -2.6621 -0.1022
   47SOL     OW  325   0.178   0.739   0.504 -0.7358 -0.2960  0.3745
   47SOL    HW1  326   0.240   0.679   0.553 -0.6976 -0.3621  0.2458
   47SOL    HW2  327   0.230   0.810   0.456 -0.8165  0.2013  1.0081
   48SOL     OW  328   2.432   3.103   2.735  0.1857 -0.6071 -0.3856
   48SOL    HW1  329   2.505   3.037   2.754  0.3854 -0.0946  0.7308
   48SOL    HW2  330   2.389   3.130   2.821  0.1778  0.8037 -0.8131
   49SOL     OW  331   4.253   0.499   3.445  0.5639 -0.1177  0.2280
   49SOL    HW1  332   4.350   0.520   3.439  0.4733  0.2411  0.0457
   49SOL    HW2  333   4.238   0.435   3.521  0.9404 -0.1778  0.2533
   50SOL     OW  334   0.744   4.176   5.071 -0.0737 -0.0448  0.0974
   50SOL    HW1  335   0.822   4.148   5.126  0.9376  2.4908  0.0639
   50SOL    HW2  336   0.739   4.119   4.989  0.9105 -1.1086  0.7564
   51SOL     OW  337   1.364   1.449   3.608 -0.1038 -0.4269  0.2676
   51SOL    HW1  338   1.460   1.464   3.584 -0.0232 -0.8524  0.3038
   51SOL    HW2  339   1.314   1.422   3.525 -0.4941  1.1287 -0.0372
   52SOL     OW  340   3.781   0.600   3.716  0.1248 -0.2995  0.0984
   52SOL    HW1  341   3.877   0.576   3.702  0.6860  2.3662 -1.1110
   52SOL    HW2  342   3.739   0.620   3.628 -1.1945 -0.1426  0.7481
   53SOL     OW  343   3.686   4.162   1.197 -0.7581  0.1308  0.5118
   53SOL    HW1  344   3.743   4.095   1.150 -1.3440 -0.1137  0.1414
   53SOL    HW2  345   3.621   4.202   1.133 -0.5526  0.9081  0.7782
   54SOL     OW  346   2.627   1.383   2.191 -0.0393  0.0909 -0.3245
   54SOL    HW1  347   2.532   1.377   2.161 -0.4531  1.4463  0.5683
   54SOL    HW2  348   2.638   1.335   2.278 -0.2866  1.1132  0.3001
   55SOL     OW  349   1.007   3.792   3.375 -0.0218 -0.4071 -0.3358
   55SOL    HW1  350   0.978   3.887   3.382 -0.2566 -0.4352 -0.9021
   55SOL    HW2  351   1.075   3.783   3.302  2.6595 -0.0537  1.9355
   56SOL     OW  352   3.228   2.390   1.178  0.0642  0.3403  0.7246
   56SOL    HW1  353   3.238   2.447   1.097 -2.2607 -0.8373 -0.5084
   56SOL    HW2  354   3.314   2.342   1.196  0.4391  0.0279 -1.5655
   57SOL     OW  355   0.448   1.534   3.305 -0.7712 -0.9477 -0.4170
   57SOL    HW1  356   0.471   1.619   3.351 -1.0483 -0.3332 -1.3788
   57SOL    HW2  357   0.472   1.457   3.363 -1.0350 -0.2074  0.7134
   58SOL     OW  358   2.452   1.623   2.544  0.2129 -0.5610  0.1331
   58SOL    HW1  359   2.354   1.602   2.542 -0.3624  1.8022 -0.0165
   58SOL    HW2  360   2.465   1.716   2.578  1.9024  1.3703 -4.8714
   59SOL     OW  361   0.435   4.031   4.188 -0.5166  0.8522  0.2480
   59SOL    HW1  362   0.436   4.039   4.088 -0.6143  1.7927  0.3091
   59SOL    HW2  363   0.394   3.943   4.214 -1.2788  0.9588 -0.5277
   60SOL     OW  364   3.349   4.471   0.005 -0.1277  0.4914 -0.3344
   60SOL    HW1  365   3.308   4.403   0.067  0.2627  1.2508  0.7969
   60SOL    HW2  366   3.443   4.488   0.033  0.1339  0.6775 -1.3101
   61SOL     OW  367   3.438   0.589   0.064  0.1396 -0.4781  0.5917
   61SOL    HW1  368   3.533   0.610   0.041 -0.4261  2.7837  0.6468
   61SOL    HW2  369   3.396   0.536  -0.009  0.6627  2.4569 -2.0370
   62SOL     OW  370   2.619   3.446   2.657  0.6910 -0.0025 -0.3731
   62SOL    HW1  371   2.565   3.372   2.618  0.2827  0.2443 -0.2787
   62SOL    HW2  372   2.561   3.526   2.672  1.3142  0.6415 -1.3070
   63SOL     OW  373   1.897   0.441   0.504 -0.2524  0.0303  0.4888
   63SOL    HW1  374   1.921   0.491   0.587 -0.7717  0.8140  0.1786
   63SOL    HW2  375   1.879   0.346   0.526  2.9143 -0.6258  0.8007
   64SOL     OW  376   0.404   4.966   0.920 -0.6774 -0.2865 -0.1653
   64SOL    HW1  377   0.412   4.873   0.957  0.2182 -0.6515 -1.2460
   64SOL    HW2  378   0.483   4.987   0.863 -1.0671  1.0034 -0.2722
   65SOL     OW  379   0.117   2.586   1.424  0.5259  0.3222  0.2357
   65SOL    HW1  380   0.126   2.486   1.424  1.0882  0.3716  0.2663
   65SOL    HW2  381   0.199   2.627   1.384  0.0037  0.7488 -0.4327
   66SOL     OW  382   0.049   1.322   3.939 -0.0253 -0.2817  0.4529
   66SOL    HW1  383   0.093   1.316   3.849  0.4421 -0.7876  0.7133
   66SOL    HW2  384  -0.049   1.340   3.927 -0.0937 -1.0247 -0.1739
   67SOL     OW  385   5.013   2.853   2.935  0.0811  0.2262  0.0014
   67SOL    HW1  386   5.081   2.800   2.886 -0.0033  1.5445 -1.6452
   67SOL    HW2  387   5.045   2.948   2.944 -0.7852  0.4626  0.7550
   68SOL     OW  388   1.765   0.754   4.290  0.2498  0.4021 -0.0297
   68SOL    HW1  389   1.666   0.768   4.279  0.2606 -0.2896 -1.2685
   68SOL    HW2  390   1.789   0.760   4.386 -1.6301 -3.2045  0.8527
   69SOL     OW  391   0.908   0.262   5.073  0.2128  0.0327  0.4200
   69SOL    HW1  392   0.941   0.218   4.990 -1.0640 -2.6317  1.1896
   69SOL    HW2  393   0.857   0.344   5.049  0.6859 -0.1524 -1.3505
   70SOL     OW  394   0.137   4.074   4.186 -0.7007  0.2464 -0.4110
   70SOL    HW1  395   0.074   4.083   4.263  0.1874 -0.6148  0.4448
   70SOL    HW2  396   0.148   3.977   4.163 -1.2089  0.5012 -1.8673
   71SOL     OW  397   1.581   2.407   0.418  0.2386  0.1676  0.3882
   71SOL    HW1  398   1.536   2.493   0.441  2.3568  1.1454  1.1586
   71SOL    HW2  399   1.664   2.397   0.473  0.8835 -1.6176 -0.8120
   72SOL     OW  400   4.967   1.740   3.769  0.4550  0.2884  0.1069
   72SOL    HW1  401   5.041   1.805   3.783  0.6620 -0.3360  2.1735
   72SOL    HW2  402   4.984   1.687   3.686  2.5848 -0.1541  0.7622
   73SOL     OW  403   1.519   3.556   2.809 -0.5408 -0.2102  0.0238
   73SOL    HW1  404   1.579   3.520   2.880 -1.2135 -0.8186  0.3013
   73SOL    HW2  405   1.555   3.643   2.776  1.0809 -1.0806 -0.6017
   74SOL     OW  406   3.940   4.736   4.908 -0.1321  0.4323  0.2390
   74SOL    HW1  407   3.898   4.811   4.961 -1.5710  0.1846 -0.4830
   74SOL    HW2  408   3.890   4.725   4.822  1.8848  0.5464 -1.0100
   75SOL     OW  409   1.568   2.843   3.637  0.0126  0.4786 -0.1929
   75SOL    HW1  410   1.575   2.837   3.736  0.2753  0.1817 -0.2279
   75SOL    HW2  411   1.485   2.893   3.612 -0.6608 -0.4451  0.1607
   76SOL     OW  412   4.973   4.490   1.985  0.0168  0.3307 -0.2794
   76SOL    HW1  413   5.066   4.453   1.991  0.1087  0.6179  0.1004
   76SOL    HW2  414   4.929   4.485   2.074  0.6404  2.6983  0.2223
   77SOL     OW  415   0.978   2.859   0.724  0.1042 -0.7272 -0.0847
   77SOL    HW1  416   1.006   2.867   0.629  3.0192  2.0972  0.8273
   77SOL    HW2  417   1.023   2.780   0.766  1.7916  0.1179 -0.2269
   78SOL     OW  418   2.225   3.481   2.597  0.2571 -0.1441 -0.6348
   78SOL    HW1  419   2.166   3.468   2.517  1.0070 -0.2874 -1.1715
   78SOL    HW2  420   2.184   3.435   2.675 -0.2732 -0.3708 -1.0362
   79SOL     OW  421   1.177   4.897   1.182 -0.2654  0.3469  0.1200
   79SOL    HW1  422   1.123   4.844   1.247  0.5772 -0.4914  0.1667
   79SOL    HW2  423   1.123   4.975   1.148 -1.5371 -0.5574  0.0184
   80SOL     OW  424   2.222   0.268   2.473  0.3591 -0.0630  0.3654
   80SOL    HW1  425   2.172   0.348   2.439  0.8651 -0.5220 -1.5531
   80SOL    HW2  426   2.200   0.254   2.570 -1.8738  0.7712  0.0384
   81SOL     OW  427   3.837   0.747   1.679 -0.5119 -0.3007 -0.3308
   81SOL    HW1  428   3.821   0.835   1.723 -1.4032 -0.3023 -0.6401
   81SOL    HW2  429   3.805   0.751   1.584 -1.4111 -1.2438 -0.0791
   82SOL     OW  430   2.589   0.318   0.143  0.2049  0.1989  0.1657
   82SOL    HW1  431   2.618   0.244   0.083 -0.3836 -0.2886  0.4712
   82SOL    HW2  432   2.567   0.399   0.087  0.9291  0.1809 -0.1598
   83SOL     OW  433   4.043   1.751   0.619 -0.1168 -0.4996 -0.1379
   83SOL    HW1  434   4.027   1.754   0.718 -1.4707 -2.7137 -0.2345
   83SOL    HW2  435   3.964   1.791   0.572 -0.0004 -0.5354 -0.3618
   84SOL     OW  436   0.389   1.635   4.844 -0.2309 -0.1179  0.6887
   84SOL    HW1  437   0.441   1.566   4.895  2.7132  1.6110  0.2637
   84SOL    HW2  438   0.442   1.719   4.839 -1.4350  0.6090 -3.1268
   85SOL     OW  439   2.765   4.134   1.541 -0.1238 -0.2378  0.3441
   85SOL    HW1  440   2.777   4.171   1.449  0.0854 -1.7478 -0.2697
   85SOL    HW2  441   2.750   4.035   1.535  0.9248 -0.5345  1.9861
   86SOL     OW  442   4.454   4.637   4.291 -0.0605  0.5807 -0.3676
   86SOL    HW1  443   4.474   4.624   4.388 -0.1654  0.1987 -0.3962
   86SOL    HW2  444   4.387   4.569   4.261  0.4845  0.2602 -0.8730
   87SOL     OW  445   3.702   3.178   2.881 -0.0374 -0.0900 -0.2825
   87SOL    HW1  446   3.775   3.111   2.866  1.0372  1.3127 -1.6282
   87SOL    HW2  447   3.642   3.181   2.801 -1.1897 -0.7416  0.5356
   88SOL     OW  448   0.356   2.250   2.679  0.4097  0.0542 -0.3018
   88SOL    HW1  449   0.454   2.235   2.690  0.1618 -0.7219  1.0369
   88SOL    HW2  450   0.305   2.186   2.738 -0.9074  0.2939 -1.1297
   89SOL     OW  451   2.082   3.596   0.224 -0.5294  0.2879  0.1851
   89SOL    HW1  452   2.121   3.688   0.222  2.8700 -1.0074  1.3611
   89SOL    HW2  453   2.044   3.578   0.315 -1.0395  0.4354  0.0064
   90SOL     OW  454   1.113   3.730   0.214 -0.6538  0.3672 -0.3880
   90SOL    HW1  455   1.054   3.758   0.138 -2.6953 -0.8404  0.6850
   90SOL    HW2  456   1.074   3.761   0.300  0.4605 -0.2225  0.3608
   91SOL     OW  457   1.984   4.178   1.404 -0.2187 -0.2703  0.2187
   91SOL    HW1  458   2.057   4.135   1.353  0.0181  0.3258  0.0445
   91SOL    HW2  459   2.022   4.246   1.467 -0.4807 -1.1287  1.3517
   92SOL     OW  460   2.472   1.310   2.863 -0.2193  0.1079  0.2142
   92SOL    HW1  461   2.438   1.352   2.947 -0.9531  0.5293 -0.2780
   92SOL    HW2  462   2.397   1.302   2.797  0.4388  0.2077 -0.5675
   93SOL     OW  463   3.723   4.800   5.078  0.2980 -0.2994  0.5870
   93SOL    HW1  464   3.776   4.822   5.159 -1.8841 -0.2805  2.1112
   93SOL    HW2  465   3.660   4.875   5.058 -1.9810 -1.8827  1.3564
   94SOL     OW  466   4.933   2.753   0.035  0.3224  0.0619 -0.0198
   94SOL    HW1  467   4.857   2.757   0.099 -0.2895  1.3333 -0.7862
   94SOL    HW2  468   4.974   2.844   0.026  2.1730 -0.6638  0.6363
   95SOL     OW  469   1.257   0.834   4.418  0.6713 -0.2148  0.0327
   95SOL    HW1  470   1.187   0.857   4.350  0.3269  0.3915  0.5825
   95SOL    HW2  471   1.276   0.736   4.414  1.9870  0.0571 -2.1937
   96SOL     OW  472   1.766   0.788   3.311 -0.1009  0.1474 -0.1924
   96SOL    HW1  473   1.854   0.799   3.357 -0.0083  0.1014 -0.3631
   96SOL    HW2  474   1.695   0.770   3.380  0.5784 -3.6652 -0.2638
   97SOL     OW  475   2.159   0.766   5.014 -0.1420  0.0336  0.0314
   97SOL    HW1  476   2.105   0.691   4.976  4.2648 -3.8156  0.3957
   97SOL    HW2  477   2.252   0.762   4.977  0.8416  4.3510  1.5028
   98SOL     OW  478   0.200   2.480   2.936  0.3784  0.1110  0.3566
   98SOL    HW1  479   0.238   2.413   3.000 -0.3080 -0.6416 -0.0014
   98SOL    HW2  480   0.233   2.460   2.844  1.6576  1.4163  0.5091
   99SOL     OW  481   2.012   3.101   1.117  0.1608  0.0982  0.5640
   99SOL    HW1  482   2.097   3.051   1.132 -1.3518 -2.1198  2.5122
   99SOL    HW2  483   1.975   3.078   1.026  0.7193 -0.3913  0.4548
  100SOL     OW  484   1.424   4.705   1.702  0.2927 -0.4782 -0.0229
  100SOL    HW1  485   1.419   4.606   1.694  0.6730 -0.4480 -0.7778
  100SOL    HW2  486   1.342   4.746   1.661  0.4065 -0.4663 -0.2432
  101SOL     OW  487   3.206   1.528   3.464 -0.1101 -0.1502 -0.2513
  101SOL    HW1  488   3.138   1.576   3.519 -1.3771 -0.7343 -1.2490
  101SOL    HW2  489   3.264   1.594   3.417 -0.4376  0.3721  0.0713
  102SOL     OW  490   4.144   0.126   1.342 -0.5345 -0.7963 -0.1543
  102SOL    HW1  491   4.124   0.207   1.287  2.4959  0.3446  0.2667
  102SOL    HW2  492   4.201   0.063   1.289  0.6512 -0.6489  0.9024
  103SOL     OW  493   4.512   1.392   2.752  0.5736 -0.3671  0.4425
  103SOL    HW1  494   4.545   1.438   2.669  0.4813  0.5184  0.8863
  103SOL    HW2  495   4.582   1.328   2.784  2.0543  1.6349  1.4839
  104SOL     OW  496   3.669   3.638   2.885 -0.5412 -0.6272  0.1113
  104SOL    HW1  497   3.571   3.656   2.882 -0.7983 -1.7770  1.0034
  104SOL    HW2  498   3.686   3.555   2.937  0.9354 -0.3115  0.1722
  105SOL     OW  499   1.298   2.328   2.480  0.2486  0.5244  0.0465
  105SOL    HW1  500   1.376   2.390   2.480  0.1378  0.7245 -1.6140
  105SOL    HW2  501   1.214   2.380   2.467  0.0100  0.1522  0.0760
  106SOL     OW  502   4.576   0.042   3.461  0.6562  0.3415 -0.3083
  106SOL    HW1  503   4.663   0.037   3.510  0.2208  0.5732  0.5108
  106SOL    HW2  504   4.564  -0.039   3.405  0.8322 -0.2780  0.5385
  107SOL     OW  505   4.477   1.715   3.255  0.0597 -0.5108 -0.3187
  107SOL    HW1  506   4.462   1.630   3.307  1.3504 -0.8153 -0.4028
  107SOL    HW2  507   4.564   1.755   3.283  1.1993 -1.1073 -2.7919
  108SOL     OW  508   0.489   0.025   1.147  0.1284 -0.2030  0.1021
  108SOL    HW1  509   0.394   0.003   1.127  0.5550 -1.5576 -0.5786
  108SOL    HW2  510   0.504   0.023   1.246 -0.6713  0.6480  0.2569
  109SOL     OW  511   4.301   3.561   0.944 -0.0424 -0.3304  0.1313
  109SOL    HW1  512   4.212   3.600   0.967 -0.0877  0.2864 -1.0488
  109SOL    HW2  513   4.348   3.619   0.878  1.0167 -0.9280  0.3221
  110SOL     OW  514   3.870   0.487   4.474 -0.2366  0.1880 -0.3775
  110SOL    HW1  515   3.839   0.482   4.569 -0.7141  0.9454 -0.4869
  110SOL    HW2  516   3.874   0.395   4.436  1.4492 -0.2990  0.8351
  111SOL     OW  517   4.632   1.347   4.542  0.7188 -0.1736 -0.1219
  111SOL    HW1  518   4.582   1.403   4.476  0.4887 -1.4393 -1.0460
  111SOL    HW2  519   4.695   1.287   4.494  0.8954 -0.7771  0.8420
  112SOL     OW  520   1.603   0.404   2.705 -0.5231 -0.2754 -0.0700
  112SOL    HW1  521   1.559   0.456   2.632 -1.0832  0.9902  1.1134
  112SOL    HW2  522   1.559   0.315   2.715 -1.3217  0.0847 -0.3798
  113SOL     OW  523   2.265   4.474   0.364  0.0209  0.2766 -0.1821
  113SOL    HW1  524   2.263   4.571   0.338  1.0359 -0.0578 -1.6279
  113SOL    HW2  525   2.360   4.444   0.373 -0.2834 -0.6149  0.1633
  114SOL     OW  526   2.643   1.479   3.289  0.1006  0.6010  0.2814
  114SOL    HW1  527   2.651   1.513   3.383 -0.0012 -0.6609  0.7630
  114SOL    HW2  528   2.701   1.398   3.278 -1.3379 -0.4104 -0.1767
  115SOL     OW  529   4.885   2.334   1.993 -0.4483  0.3586  0.1056
  115SOL    HW1  530   4.839   2.255   1.953 -0.0553 -0.0099  0.3746
  115SOL    HW2  531   4.827   2.415   1.983 -0.1854  0.3725 -1.5602
  116SOL     OW  532   4.536   0.557   4.628 -0.4064  0.0015 -0.5560
  116SOL    HW1  533   4.502   0.648   4.605 -1.1996 -0.1271  0.0638
  116SOL    HW2  534   4.510   0.492   4.556 -1.2173 -0.0304 -0.2493
  117SOL     OW  535   0.948   2.797   1.509  0.9140  0.1287 -0.2489
  117SOL    HW1  536   0.873   2.850   1.469  0.6809 -0.3153 -0.4078
  117SOL    HW2  537   0.911   2.717   1.554  0.9859  1.4549  2.3583
  118SOL     OW  538   0.971   4.174   2.343  0.1883 -1.0141  0.1061
  118SOL    HW1  539   0.907   4.238   2.300 -1.4683 -0.8621  2.5496
  118SOL    HW2  540   1.037   4.226   2.398  0.1586 -1.3242  0.4355
  119SOL     OW  541   2.418   3.482   4.577 -0.1068 -0.4900  0.1577
  119SOL    HW1  542   2.375   3.515   4.661 -1.1123 -0.1503 -0.4790
  119SOL    HW2  543   2.484   3.550   4.545  0.4712 -0.7395  0.8100
  120SOL     OW  544   1.519   2.971   1.913  0.2078 -0.1694  0.1969
  120SOL    HW1  545   1.458   3.049   1.895  1.1132  0.7807  1.0572
  120SOL    HW2  546   1.570   2.989   1.998  0.8451 -1.4577  0.0990
  121SOL     OW  547   3.764   4.131   0.490  0.0207 -0.1367 -0.1257
  121SOL    HW1  548   3.787   4.035   0.481 -0.1467 -0.1832 -0.0611
  121SOL    HW2  549   3.665   4.143   0.482  0.0480  0.0389 -0.2179
  122SOL     OW  550   0.353   0.551   1.318  0.1662 -0.4368 -0.0914
  122SOL    HW1  551   0.271   0.585   1.272 -0.3881  0.3501  1.4351
  122SOL    HW2  552   0.433   0.602   1.286  0.3356 -2.0179 -2.5129
  123SOL     OW  553   1.222   0.469   4.709 -0.2200  0.1219  0.5430
  123SOL    HW1  554   1.231   0.424   4.798  2.5251 -0.4408  0.0598
  123SOL    HW2  555   1.208   0.567   4.723 -0.3235 -0.0215  1.5713
  124SOL     OW  556   2.730   2.116   0.719  0.1053 -0.0422 -0.5220
  124SOL    HW1  557   2.782   2.087   0.639 -1.7354 -1.0227 -1.4153
  124SOL    HW2  558   2.666   2.044   0.746 -1.4002  1.4141 -0.0063
  125SOL     OW  559   0.869   1.078   4.586 -0.2318  0.1055  0.3820
  125SOL    HW1  560   0.796   1.089   4.519 -0.2670  1.7406  0.6637
  125SOL    HW2  561   0.862   1.149   4.656  0.9874 -0.3694  1.0220
  126SOL     OW  562   4.469   1.176   1.475  0.7413 -0.1031 -0.0163
  126SOL    HW1  563   4.372   1.176   1.450  0.6689 -0.9250  0.2265
  126SOL    HW2  564   4.479   1.135   1.566  1.1534  1.4541  0.6727
  127SOL     OW  565   4.252   1.106   2.162 -0.2573 -0.2328 -0.5295
  127SOL    HW1  566   4.195   1.089   2.242  0.3197 -0.4249 -0.1510
  127SOL    HW2  567   4.281   1.019   2.122  0.6311 -0.1538 -0.0867
  128SOL     OW  568   2.517   1.237   4.634 -0.3003  0.1090  0.0507
  128SOL    HW1  569   2.478   1.148   4.658 -0.0573 -0.2525 -0.8212
  128SOL    HW2  570   2.449   1.308   4.646  0.0699  0.1211  2.6486
  129SOL     OW  571   1.251   4.367   0.590 -0.5423 -0.2271 -0.7312
  129SOL    HW1  572   1.297   4.446   0.630 -0.7110  0.3659 -1.6787
  129SOL    HW2  573   1.239   4.296   0.660 -0.6764  0.7087  0.2097
  130SOL     OW  574   4.350   0.941   2.514  0.1556 -0.5800  0.4045
  130SOL    HW1  575   4.343   0.891   2.600  2.4067 -1.7369  0.0044
  130SOL    HW2  576   4.422   1.010   2.522  0.1365 -0.4524 -0.4205
  131SOL     OW  577   2.652   4.611   2.725 -0.0738 -0.3414  0.5062
  131SOL    HW1  578   2.669   4.688   2.664  0.7987  0.9464  2.2674
  131SOL    HW2  579   2.569   4.629   2.779 -0.4852 -1.1728  0.1756
  132SOL     OW  580   0.839   0.530   1.908  0.1489  0.0279  0.1801
  132SOL    HW1  581   0.884   0.564   1.991 -0.7856 -1.8492  1.5570
  132SOL    HW2  582   0.894   0.457   1.867 -0.0513 -0.0110 -0.0222
  133SOL     OW  583   3.599   4.518   2.022  0.4312 -0.2715  0.1682
  133SOL    HW1  584   3.575   4.525   2.119 -0.0433 -0.2652  0.0522
  133SOL    HW2  585   3.643   4.430   2.005  1.3089  0.0796  0.5533
  134SOL     OW  586   3.440   0.407   1.752 -0.0850 -0.1687  0.1514
  134SOL    HW1  587   3.522   0.464   1.754  0.2714 -0.6772  0.8044
  134SOL    HW2  588   3.401   0.403   1.844 -0.9416  0.1947 -0.1870
  135SOL     OW  589   4.638   2.017   0.473  0.0426 -0.8900 -0.3949
  135SOL    HW1  590   4.624   2.072   0.555 -2.2882 -0.1994 -1.1792
  135SOL    HW2  591   4.729   2.036   0.435 -0.7316  2.6744 -0.7820
  136SOL     OW  592   2.093   3.350   2.799 -0.1504  0.0571 -0.4163
  136SOL    HW1  593   2.062   3.255   2.806  1.5582 -0.5425 -0.4126
  136SOL    HW2  594   2.109   3.386   2.891  0.2078 -0.0151 -0.4487
  137SOL     OW  595   1.742   4.728   3.776  0.2279 -0.5657 -0.4102
  137SOL    HW1  596   1.647   4.700   3.766 -0.5910  1.7617  0.2281
  137SOL    HW2  597   1.788   4.725   3.688 -0.5860 -1.2021 -0.8213
  138SOL     OW  598   0.404   3.702   2.068 -0.3139 -0.6767 -0.1625
  138SOL    HW1  599   0.391   3.673   2.163  2.1188 -1.9449 -0.1242
  138SOL    HW2  600   0.444   3.793   2.066 -2.1706  0.1855 -0.0867
  139SOL     OW  601   3.412   4.697   1.443 -0.8705 -0.2016  0.2347
  139SOL    HW1  602   3.435   4.643   1.524 -0.8388  0.0143  0.3706
  139SOL    HW2  603   3.458   4.658   1.363 -0.8029 -0.3425  0.3409
  140SOL     OW  604   4.458   3.561   0.107 -0.0563  0.1314 -0.2852
  140SOL    HW1  605   4.512   3.644   0.115  0.9793 -0.5514  0.0179
  140SOL    HW2  606   4.481   3.498   0.181 -0.0291 -0.8614 -1.1011
  141SOL     OW  607   0.593   3.639   0.838  0.1379  0.5566  0.0720
  141SOL    HW1  608   0.598   3.732   0.876 -0.2469  1.4377 -1.9012
  141SOL    HW2  609   0.499   3.606   0.841 -0.3683  1.6199 -2.2134
  142SOL     OW  610   3.894   1.334   2.754 -0.0110 -0.4895 -0.0377
  142SOL    HW1  611   3.897   1.373   2.662  0.3080  0.3290  0.3053
  142SOL    HW2  612   3.970   1.370   2.808 -0.7078 -0.2502  0.8167
  143SOL     OW  613   2.347   3.010   3.797  0.3116 -0.1079  0.0007
  143SOL    HW1  614   2.291   3.013   3.880  0.4519 -0.4164  0.1068
  143SOL    HW2  615   2.287   3.015   3.717  0.1281 -0.4423  0.1137
  144SOL     OW  616   2.157   4.564   3.319  0.0323 -0.0428  0.2533
  144SOL    HW1  617   2.230   4.531   3.379  0.0435  0.1687  0.3569
  144SOL    HW2  618   2.176   4.658   3.292  0.0204 -0.1356 -0.0750
  145SOL     OW  619   2.587   3.449   4.058  0.2383 -0.5737  0.2143
  145SOL    HW1  620   2.589   3.422   3.962 -0.0784 -1.8662  0.5609
  145SOL    HW2  621   2.494   3.442   4.093  0.0533  1.3745  0.2327
  146SOL     OW  622   4.166   4.440   1.469  0.0099 -0.1439 -0.7239
  146SOL    HW1  623   4.082   4.394   1.442 -0.9439 -0.7391  2.8508
  146SOL    HW2  624   4.147   4.536   1.489  0.3260 -0.1191 -0.5270
  147SOL     OW  625   0.297   5.074   2.935  0.0287  0.7488  0.3792
  147SOL    HW1  626   0.235   5.049   3.009  0.7793  1.6830  1.3497
  147SOL    HW2  627   0.315   5.172   2.937  0.6892  0.6638 -0.5493
  148SOL     OW  628   3.490   3.273   4.435 -0.1768  0.2767 -0.2454
  148SOL    HW1  629   3.454   3.353   4.482 -0.9009 -0.0273 -0.2638
  148SOL    HW2  630   3.415   3.224   4.390 -0.0648 -1.4106  1.2596
  149SOL     OW  631   4.900   3.377   4.818  0.4531 -0.5293  0.0895
  149SOL    HW1  632   4.864   3.284   4.811  0.6386 -0.5302 -1.1383
  149SOL    HW2  633   5.000   3.374   4.820  0.4399 -0.4278  1.6277
  150SOL     OW  634   0.977   2.804   2.171  0.1015  0.4336  0.1769
  150SOL    HW1  635   0.970   2.893   2.216  0.9818 -0.0009  1.2017
  150SOL    HW2  636   1.067   2.765   2.188 -0.9098 -1.5245  1.3897
  151SOL     OW  637   4.921   1.747   4.813 -0.5763  0.0362  0.7020
  151SOL    HW1  638   4.957   1.679   4.750 -2.5773 -1.5332  1.1695
  151SOL    HW2  639   4.949   1.838   4.782  0.4320 -0.8291 -1.1164
  152SOL     OW  640   4.749   1.824   2.820  0.0392 -0.0871  0.2912
  152SOL    HW1  641   4.774   1.889   2.748  0.7148 -0.2876  0.3394
  152SOL    HW2  642   4.674   1.862   2.874  1.5885  1.5050  1.4694
  153SOL     OW  643   3.591   1.181   0.835 -0.5471  0.3242  0.0938
  153SOL    HW1  644   3.588   1.140   0.744 -0.7159  0.9251 -0.1764
  153SOL    HW2  645   3.542   1.122   0.899 -1.3297  0.3935 -0.4174
  154SOL     OW  646   2.312   2.402   0.760 -0.0494  0.0362 -0.5304
  154SOL    HW1  647   2.221   2.360   0.764  0.5625 -1.4356 -1.5215
  154SOL    HW2  648   2.370   2.350   0.698  1.4041  1.1237 -0.1216
  155SOL     OW  649   4.826   0.594   0.964  0.0230  0.4185  0.3021
  155SOL    HW1  650   4.874   0.584   0.877 -1.3968 -0.6639 -0.4140
  155SOL    HW2  651   4.891   0.593   1.040  1.0829 -1.9446 -0.5573
  156SOL     OW  652   1.922   1.037   4.369  0.4535 -0.4067 -0.4077
  156SOL    HW1  653   1.969   1.055   4.455 -0.6384 -0.9282  0.3199
  156SOL    HW2  654   1.889   0.943   4.368  1.1001 -0.6375 -1.7305
  157SOL     OW  655   4.275   3.269   2.294  0.2002 -0.0332 -0.0731
  157SOL    HW1  656   4.338   3.227   2.228 -0.2707  0.2227 -0.7012
  157SOL    HW2  657   4.325   3.334   2.351  0.5084  0.1799 -0.5773
  158SOL     OW  658   2.589   4.787   3.344 -0.5437  0.2883  0.1358
  158SOL    HW1  659   2.540   4.778   3.430  0.7648  0.1970  0.8912
  158SOL    HW2  660   2.595   4.884   3.319  0.3896  0.4449  0.9404
  159SOL     OW  661   0.122   2.009   1.968  0.0425 -0.1195  0.7646
  159SOL    HW1  662   0.104   1.931   1.908 -0.3931  0.3386  0.2903
  159SOL    HW2  663   0.053   2.080   1.952 -1.0405 -0.6017  2.9145
  160SOL     OW  664   2.445   0.131   0.298  0.2246 -0.1568 -0.2283
  160SOL    HW1  665   2.502   0.186   0.236  1.9405 -0.7872  0.6972
  160SOL    HW2  666   2.355   0.173   0.307  0.7365  1.2432 -1.2931
  161SOL     OW  667   1.418   2.216   4.490  0.0286  0.4657  0.5643
  161SOL    HW1  668   1.349   2.153   4.454 -0.6381  1.0678  0.7739
  161SOL    HW2  669   1.461   2.264   4.414 -0.9761  1.3164  0.5130
  162SOL     OW  670   0.832   2.575   2.943 -0.1634  0.1614 -0.7641
  162SOL    HW1  671   0.825   2.534   2.851 -0.5556 -0.4916 -0.4538
  162SOL    HW2  672   0.906   2.530   2.993  0.3843  0.8651 -0.9276
  163SOL     OW  673   2.719   3.505   1.929  0.0556  0.1256  0.4025
  163SOL    HW1  674   2.688   3.598   1.946  0.5377 -0.0704  2.7350
  163SOL    HW2  675   2.758   3.467   2.013 -0.3471 -2.2785 -0.4093
  164SOL     OW  676   3.383   0.256   3.687  0.0093 -0.2732  0.2982
  164SOL    HW1  677   3.425   0.343   3.712 -1.3038 -0.1108  2.1002
  164SOL    HW2  678   3.339   0.216   3.767  1.5101 -3.1614 -0.1920
  165SOL     OW  679   3.156   2.801   3.180  0.3074  0.0405  0.1019
  165SOL    HW1  680   3.241   2.849   3.204  1.5110 -2.0476  0.2766
  165SOL    HW2  681   3.147   2.797   3.080  0.1274  0.7287  0.0885
  166SOL     OW  682   1.958   3.308   1.272  0.6738 -0.6915 -0.5971
  166SOL    HW1  683   2.048   3.316   1.315  0.5158  0.8864 -0.4803
  166SOL    HW2  684   1.958   3.232   1.207  1.9197 -1.0478 -0.1977
  167SOL     OW  685   1.265   2.449   0.001  0.8491 -0.6774  0.7813
  167SOL    HW1  686   1.298   2.354   0.009  0.5744 -0.8074  0.4193
  167SOL    HW2  687   1.331   2.501  -0.054  0.6199 -0.8549  0.3334
  168SOL     OW  688   4.704   2.158   1.755  0.0383 -0.4618  0.0729
  168SOL    HW1  689   4.637   2.182   1.685  0.6217  0.7647 -0.1018
  168SOL    HW2  690   4.665   2.092   1.818 -1.8078  1.1499  0.7259
  169SOL     OW  691   1.994   4.253   3.773  0.3025 -0.0362 -0.4695
  169SOL    HW1  692   2.062   4.327   3.771  0.4477 -0.1472  0.1657
  169SOL    HW2  693   1.976   4.222   3.680  0.2407  0.8013 -0.7476
  170SOL     OW  694   1.149   1.291   4.754  0.0918 -0.4964 -0.2652
  170SOL    HW1  695   1.154   1.225   4.829  0.4439 -1.2056 -0.8919
  170SOL    HW2  696   1.054   1.304   4.727 -0.1765  0.8130  1.1880
  171SOL     OW  697   3.682   0.434   4.997 -0.2191  0.0476 -0.0014
  171SOL    HW1  698   3.605   0.371   4.990 -1.2836  1.4493 -2.4803
  171SOL    HW2  699   3.655   0.515   5.049 -0.3165  0.3755 -0.5541
  172SOL     OW  700   1.333   3.560   3.428 -0.4400  0.4773  0.2389
  172SOL    HW1  701   1.235   3.552   3.414 -0.3939  2.4095 -1.7594
  172SOL    HW2  702   1.382   3.507   3.359 -0.0426 -0.2280  1.0359
  173SOL     OW  703   2.042   3.855   4.583  0.5766 -0.8542 -0.0164
  173SOL    HW1  704   2.062   3.944   4.542  0.2673 -0.8629 -0.1848
  173SOL    HW2  705   2.113   3.834   4.650  1.6148 -1.2599 -1.1928
  174SOL     OW  706   0.537   1.098   0.727  0.3145  0.0515 -0.2745
  174SOL    HW1  707   0.502   1.010   0.761 -0.3732 -0.5543 -2.4003
  174SOL    HW2  708   0.536   1.165   0.802 -1.2768 -1.1324  0.8534
  175SOL     OW  709   1.880   0.229   2.487 -0.1389 -0.4808  0.2768
  175SOL    HW1  710   1.874   0.254   2.391 -1.3929 -0.9731  0.2058
  175SOL    HW2  711   1.933   0.145   2.497  2.3554  0.9971  0.3219
  176SOL     OW  712   1.422   4.567   0.679 -0.2716 -0.0768  0.3558
  176SOL    HW1  713   1.378   4.571   0.769 -2.1896  0.5778 -0.5616
  176SOL    HW2  714   1.430   4.659   0.641  2.3036 -0.1248  0.6235
  177SOL     OW  715   1.439   2.515   3.513  0.7627  0.2863  0.3521
  177SOL    HW1  716   1.463   2.464   3.596  0.2303  0.5884  0.6982
  177SOL    HW2  717   1.413   2.450   3.441  0.2552  0.0582  0.7371
  178SOL     OW  718   0.865   1.608   0.232 -0.2764  0.1752  0.2747
  178SOL    HW1  719   0.905   1.592   0.142  0.2534 -0.1881  0.5716
  178SOL    HW2  720   0.847   1.521   0.277  0.3501  0.3625  0.9075
  179SOL     OW  721   3.020   2.410   4.195 -0.0669  0.4380  0.2330
  179SOL    HW1  722   3.068   2.424   4.108  0.2492 -1.3092  0.0909
  179SOL    HW2  723   2.938   2.467   4.197  1.2342  2.4736 -0.0882
  180SOL     OW  724   4.432   0.643   2.047  0.0248  0.0097  0.2322
  180SOL    HW1  725   4.416   0.634   2.145  0.1891  0.8651  0.3468
  180SOL    HW2  726   4.412   0.737   2.018 -1.6139 -0.6131 -0.8590
  181SOL     OW  727   2.114   1.001   2.256 -0.1257  0.4688 -0.5329
  181SOL    HW1  728   2.157   0.994   2.346 -1.2563  0.1862 -0.0046
  181SOL    HW2  729   2.024   1.041   2.264 -0.9499 -1.1139 -1.3056
  182SOL     OW  730   1.748   4.856   2.303 -0.1660 -0.1256 -0.5629
  182SOL    HW1  731   1.767   4.816   2.393 -2.9976  0.5882  0.4682
  182SOL    HW2  732   1.782   4.949   2.300 -0.4728  0.0085 -0.0358
  183SOL     OW  733   2.652   1.028   1.348  0.0654 -0.4232 -0.7655
  183SOL    HW1  734   2.740   1.024   1.395 -1.1216 -0.6948  1.5734
  183SOL    HW2  735   2.621   0.936   1.326  0.3279 -0.3314 -1.5385
  184SOL     OW  736   4.790   3.838   3.117 -0.2540 -0.0115  0.1864
  184SOL    HW1  737   4.798   3.926   3.165 -0.7708  0.1870 -0.0896
  184SOL    HW2  738   4.764   3.767   3.183 -1.6010  0.3799  0.1099
  185SOL     OW  739   1.121   0.072   0.233  0.1992  0.0701 -0.2943
  185SOL    HW1  740   1.047   0.137   0.220 -1.0570 -1.5079 -1.5094
  185SOL    HW2  741   1.172   0.061   0.147 -1.4582 -2.6156 -1.0638
  186SOL     OW  742   0.206   0.217   1.160  0.3061  0.2610  0.3706
  186SOL    HW1  743   0.287   0.237   1.216  0.0153 -0.9641  1.2741
  186SOL    HW2  744   0.206   0.120   1.137 -1.8230 -0.1721  1.9219
  187SOL     OW  745   3.037   2.547   1.869 -0.4465  0.2473 -0.0323
  187SOL    HW1  746   2.987   2.581   1.949 -0.6583  0.2787 -0.1769
  187SOL    HW2  747   2.972   2.523   1.797 -0.3830 -1.5688  0.4833
  188SOL     OW  748   0.798   4.200   4.126  0.4776 -0.1904  0.1012
  188SOL    HW1  749   0.870   4.253   4.170  0.0457 -1.8942  3.0924
  188SOL    HW2  750   0.710   4.247   4.137  0.4963 -0.1925  0.2556
  189SOL     OW  751   5.139   0.696   2.461 -0.1410 -0.6382 -0.2616
  189SOL    HW1  752   5.137   0.762   2.385  0.2349 -0.6739 -0.3026
  189SOL    HW2  753   5.068   0.627   2.446 -0.0576 -0.6563 -0.5933
  190SOL     OW  754   1.862   2.893   1.560  0.3288  0.2766 -0.0237
  190SOL    HW1  755   1.875   2.900   1.461 -0.9566 -0.9384 -0.3016
  190SOL    HW2  756   1.939   2.937   1.606  0.5828  1.5360 -1.5483
  191SOL     OW  757   1.536   1.671   4.927 -0.1724  0.0939  0.2076
  191SOL    HW1  758   1.460   1.623   4.884 -0.2585  1.1905 -0.9356
  191SOL    HW2  759   1.581   1.730   4.859  0.9442  0.3752  1.1547
  192SOL     OW  760   1.408   3.446   1.995 -0.3508  0.4097  0.2198
  192SOL    HW1  761   1.372   3.355   2.013 -1.0489  0.3548 -1.2616
  192SOL    HW2  762   1.461   3.445   1.910  0.2407  1.2454  0.5602
  193SOL     OW  763   3.350   1.177   3.059  0.2965  0.4931  0.0937
  193SOL    HW1  764   3.353   1.080   3.037  0.3254  0.4857  0.1303
  193SOL    HW2  765   3.381   1.230   2.979 -0.1314  0.4953 -0.0728
  194SOL     OW  766   3.725   3.890   1.858  0.4866  0.6077  0.0997
  194SOL    HW1  767   3.658   3.924   1.791  0.4346 -2.0483 -1.3336
  194SOL    HW2  768   3.813   3.935   1.842  0.9163 -1.0454 -2.9343
  195SOL     OW  769   1.969   3.646   2.292 -0.3386  0.4794  0.2340
  195SOL    HW1  770   1.910   3.611   2.220 -1.4527  1.2391  0.7445
  195SOL    HW2  771   1.952   3.744   2.304  2.3289  1.1598 -0.8200
  196SOL     OW  772   3.903   3.792   3.270 -0.1842  0.3838 -0.4039
  196SOL    HW1  773   3.830   3.800   3.203 -0.0450  1.4818 -0.4485
  196SOL    HW2  774   3.968   3.868   3.258 -0.5808  1.0645  1.4575
  197SOL     OW  775   1.629   0.879   3.548 -0.0318 -0.2410 -0.1219
  197SOL    HW1  776   1.642   0.977   3.532 -3.0879  0.1255 -0.9468
  197SOL    HW2  777   1.574   0.866   3.631 -1.3162 -1.1164 -1.0846
  198SOL     OW  778   2.879   3.319   5.109  0.2553 -0.4262 -0.2060
  198SOL    HW1  779   2.932   3.395   5.072  0.9552 -1.4520 -1.3700
  198SOL    HW2  780   2.783   3.329   5.083  0.1703  0.5289  0.4363
  199SOL     OW  781   0.382   3.222   3.224 -0.1899  0.2275  0.3266
  199SOL    HW1  782   0.362   3.126   3.203  0.6437 -0.1166  1.0379
  199SOL    HW2  783   0.463   3.251   3.173  0.9624 -0.1727  1.8506
  200SOL     OW  784   2.718   2.250   1.239  0.2834 -0.3915 -0.1286
  200SOL    HW1  785   2.756   2.306   1.164  1.6902  2.6205  2.5909
  200SOL    HW2  786   2.793   2.209   1.290 -0.6063 -1.5625  0.2607
  201SOL     OW  787   3.964   4.224   1.101  0.1876 -0.2861  0.1437
  201SOL    HW1  788   3.884   4.267   1.059  0.1404 -2.2535 -2.0299
  201SOL    HW2  789   3.962   4.237   1.200 -1.9444  1.0899 -0.0286
  202SOL     OW  790   0.446   0.366   0.607 -0.1711 -0.1057 -0.1850
  202SOL    HW1  791   0.411   0.277   0.576  0.7234 -0.1500 -1.1124
  202SOL    HW2  792   0.525   0.392   0.551  1.0933  0.1343  1.6361
  203SOL     OW  793   1.934   0.658   4.094 -0.3236 -0.1472 -0.8314
  203SOL    HW1  794   1.881   0.689   4.172 -1.1353 -1.7639 -0.6996
  203SOL    HW2  795   2.028   0.692   4.102 -1.0390  1.9413 -0.5682
  204SOL     OW  796   4.546   1.522   2.505 -0.1438 -0.4436  0.3338
  204SOL    HW1  797   4.622   1.528   2.439 -0.2561 -1.4382  0.1053
  204SOL    HW2  798   4.461   1.549   2.459 -0.1016 -0.4038  0.2781
  205SOL     OW  799   2.024   0.658   2.579  0.1951 -0.2006  0.6038
  205SOL    HW1  800   2.070   0.710   2.651  1.0860 -0.0936 -0.0258
  205SOL    HW2  801   1.982   0.576   2.618 -0.4592  0.5209  1.4547
  206SOL     OW  802   0.014   5.008   0.075  0.2941 -0.2611  0.4770
  206SOL    HW1  803   0.025   4.941   0.147  0.8317  1.7816  2.4175
  206SOL    HW2  804  -0.077   5.051   0.082  0.4376  0.1196  0.1021
  207SOL     OW  805   2.762   3.888   0.468  0.5711 -0.0392 -0.3275
  207SOL    HW1  806   2.667   3.860   0.453  1.0688 -1.7494 -0.5949
  207SOL    HW2  807   2.819   3.806   0.474  2.0818  0.9729 -0.5227
  208SOL     OW  808   0.454   4.202   2.060  0.3239  0.0776  0.2310
  208SOL    HW1  809   0.473   4.246   2.148 -0.1699 -1.1005  0.9453
  208SOL    HW2  810   0.468   4.269   1.986  1.3048  0.9307  1.1425
  209SOL     OW  811   1.291   1.664   1.120  0.2996  0.2535  0.1682
  209SOL    HW1  812   1.195   1.684   1.140  0.1681 -0.3038  0.1244
  209SOL    HW2  813   1.349   1.707   1.189  0.0513  0.9689 -0.0611
  210SOL     OW  814   2.032   1.276   5.097 -0.5678  0.2652  0.4002
  210SOL    HW1  815   1.982   1.191   5.112 -0.2806 -0.0385 -0.3263
  210SOL    HW2  816   2.088   1.295   5.178  0.6971 -1.1739 -0.0714
  211SOL     OW  817   2.804   0.406   0.312  0.0921  1.1066  0.0508
  211SOL    HW1  818   2.824   0.494   0.270  1.7134  0.3907 -0.7645
  211SOL    HW2  819   2.726   0.364   0.266  0.6954  1.1554 -1.0332
  212SOL     OW  820   4.677   0.983   0.376  0.4580  0.3394 -0.1249
  212SOL    HW1  821   4.728   1.059   0.337  0.5103  0.7794  0.7819
  212SOL    HW2  822   4.628   1.013   0.458  2.3220 -1.0980  1.6377
  213SOL     OW  823   3.722   1.556   1.758  0.3484 -0.3591  0.7100
  213SOL    HW1  824   3.629   1.588   1.772  0.2589 -0.4307  0.2687
  213SOL    HW2  825   3.725   1.492   1.682  0.7750 -0.2863  0.6605
  214SOL     OW  826   1.729   0.810   2.269  0.2869  0.0123 -0.1787
  214SOL    HW1  827   1.764   0.830   2.361 -1.2996  0.8387  0.2773
  214SOL    HW2  828   1.785   0.857   2.201  0.3209  0.9864  0.5032
  215SOL     OW  829   3.448   5.136   2.506 -0.0076 -0.3330 -0.6347
  215SOL    HW1  830   3.499   5.132   2.420  0.2706 -1.9586 -0.4381
  215SOL    HW2  831   3.379   5.064   2.507 -0.7657  0.3869  0.0552
  216SOL     OW  832   4.666   3.357   1.374 -0.3116 -0.3019  0.4310
  216SOL    HW1  833   4.613   3.422   1.320 -1.4870 -1.1408  0.5372
  216SOL    HW2  834   4.747   3.402   1.410 -0.7571  0.9205 -0.0431
  217SOL     OW  835   3.151   4.135   0.345  0.6849  0.0220  0.2407
  217SOL    HW1  836   3.068   4.092   0.379  1.7991 -3.0463 -0.6098
  217SOL    HW2  837   3.170   4.218   0.398 -1.2546 -0.8768  2.4882
  218SOL     OW  838   1.752   4.617   4.278 -0.7197  0.3280 -0.1411
  218SOL    HW1  839   1.840   4.587   4.314 -1.0161  1.3424  1.5761
  218SOL    HW2  840   1.757   4.624   4.178  1.6611  1.9126  0.0091
  219SOL     OW  841   3.789   0.487   3.281 -0.1442 -0.0245  0.5358
  219SOL    HW1  842   3.889   0.491   3.285 -0.0927  1.2183 -0.9560
  219SOL    HW2  843   3.750   0.563   3.332 -0.3246 -0.3681  0.9137
  220SOL     OW  844   0.160   1.475   0.361 -0.0402 -0.2569 -0.2141
  220SOL    HW1  845   0.171   1.412   0.284  1.1677 -0.7238  0.3031
  220SOL    HW2  846   0.115   1.428   0.436 -1.1233  0.1673 -0.5864
  221SOL     OW  847   2.914   4.935   0.724  0.4954  0.6985  0.5122
  221SOL    HW1  848   2.862   4.904   0.803 -1.1096  0.0663 -0.7137
  221SOL    HW2  849   2.852   4.984   0.661  1.2151 -0.5880 -1.2970
  222SOL     OW  850   3.447   2.736   0.635  0.2773 -0.8338 -0.7494
  222SOL    HW1  851   3.532   2.782   0.660 -0.8544  1.5485 -1.0279
  222SOL    HW2  852   3.423   2.669   0.706 -0.5059  2.4860  2.4237
  223SOL     OW  853   4.021   1.270   3.749  0.8561  0.5583  0.4634
  223SOL    HW1  854   4.097   1.306   3.803  2.5643 -0.5096 -1.0992
  223SOL    HW2  855   4.022   1.170   3.754  0.5398  0.4784 -0.8315
  224SOL     OW  856   1.886   5.046   4.555 -0.5786 -0.5573 -0.3360
  224SOL    HW1  857   1.959   5.100   4.512 -0.8240 -0.3819 -0.5396
  224SOL    HW2  858   1.824   5.011   4.485 -1.6635  0.7159 -0.0830
  225SOL     OW  859   3.429   1.317   0.028 -0.4639  0.1093  0.3020
  225SOL    HW1  860   3.476   1.268   0.102 -0.2786  0.4808  0.4335
  225SOL    HW2  861   3.350   1.365   0.065  1.3510  2.8720  0.9147
  226SOL     OW  862   2.264   4.535   4.210  0.0349  0.1705  0.2883
  226SOL    HW1  863   2.202   4.461   4.183  1.0514 -0.8211  0.5730
  226SOL    HW2  864   2.240   4.566   4.302 -0.5738  0.3998  0.0578
  227SOL     OW  865   1.581   1.723   3.037 -0.1392 -0.3271 -0.8005
  227SOL    HW1  866   1.537   1.765   2.957  1.3090 -0.5211 -1.7301
  227SOL    HW2  867   1.679   1.714   3.020  0.3215  0.2700  1.2916
  228SOL     OW  868   1.857   1.755   4.179 -0.1983  0.6048  0.6057
  228SOL    HW1  869   1.775   1.722   4.132 -0.3402 -0.5860  1.6446
  228SOL    HW2  870   1.861   1.715   4.271  1.2915  1.0311  0.7421
  229SOL     OW  871   4.284   3.336   4.331 -0.0289 -0.1560  0.0432
  229SOL    HW1  872   4.247   3.428   4.343  0.0986 -0.1320  0.2655
  229SOL    HW2  873   4.331   3.330   4.243  2.1757  0.7701  1.0672
  230SOL     OW  874   2.190   0.715   4.100 -0.8803  0.3671  0.2495
  230SOL    HW1  875   2.258   0.727   4.028 -0.6594 -0.4415  0.3150
  230SOL    HW2  876   2.213   0.772   4.178 -0.7498  0.7368 -0.0586
  231SOL     OW  877   3.906   3.689   1.449 -0.2123 -0.3398 -0.1455
  231SOL    HW1  878   3.934   3.762   1.512 -1.1795  0.0344 -0.1307
  231SOL    HW2  879   3.984   3.630   1.430  0.8629  1.2319 -0.8801
  232SOL     OW  880   2.747   4.062   2.612 -0.4491 -0.3685  0.3123
  232SOL    HW1  881   2.663   4.021   2.575 -0.4229  0.0689 -0.2422
  232SOL    HW2  882   2.723   4.138   2.672 -0.4281  1.3798 -1.7783
  233SOL     OW  883   2.775   2.247   4.303 -0.0812 -0.0368  0.1850
  233SOL    HW1  884   2.813   2.333   4.270 -1.2742  0.4236 -0.0463
  233SOL    HW2  885   2.675   2.253   4.305 -0.1718 -1.2853  0.5349
  234SOL     OW  886   2.328   3.095   0.117 -0.1521  0.1598 -0.1224
  234SOL    HW1  887   2.315   3.100   0.215  0.3965  1.3304 -0.0962
  234SOL    HW2  888   2.358   3.002   0.092  1.7906  0.4003  1.0977
  235SOL     OW  889   2.062   0.111   1.567  0.1225  0.2560 -0.3806
  235SOL    HW1  890   2.147   0.104   1.516  0.3941  1.1327 -0.0722
  235SOL    HW2  891   2.026   0.020   1.587  1.7558 -0.1704  0.7701
  236SOL     OW  892   4.718   4.042   0.786 -0.3330 -0.1883 -0.4140
  236SOL    HW1  893   4.803   4.001   0.756 -0.0833  0.1720 -0.2069
  236SOL    HW2  894   4.737   4.122   0.843 -0.8166  0.4107 -1.0760
  237SOL     OW  895   3.832   1.529   0.050 -0.2111 -0.2192 -0.1056
  237SOL    HW1  896   3.871   1.482   0.129 -1.6399  1.7026  1.8734
  237SOL    HW2  897   3.888   1.511  -0.030  1.5613 -1.9324  1.4123
  238SOL     OW  898   0.513   2.788   2.939 -0.1792 -0.2338  0.8538
  238SOL    HW1  899   0.511   2.700   2.986 -0.7867 -0.4525  0.4329
  238SOL    HW2  900   0.607   2.812   2.917 -0.1222 -1.6761 -0.6630
  239SOL     OW  901   2.268   2.615   4.355 -0.0126 -0.2274 -0.0297
  239SOL    HW1  902   2.203   2.560   4.304  1.0531 -0.8823 -0.7184
  239SOL    HW2  903   2.257   2.711   4.332 -0.8170 -0.3193 -0.0339
  240SOL     OW  904   2.505   4.502   2.287 -0.1918 -0.0059 -0.3161
  240SOL    HW1  905   2.508   4.403   2.302 -0.5373 -0.3193 -2.0542
  240SOL    HW2  906   2.496   4.520   2.189 -2.1140  1.7256  0.1267
  241SOL     OW  907   4.900   4.326   4.995  0.4637 -0.3450  0.0481
  241SOL    HW1  908   4.813   4.314   4.948  0.0049 -0.6339  0.9442
  241SOL    HW2  909   4.897   4.279   5.083  1.4505 -0.1696  0.1868
  242SOL     OW  910   4.127   3.904   4.098 -0.2263 -0.8979 -0.3849
  242SOL    HW1  911   4.214   3.876   4.058 -0.3311 -0.4317 -0.9587
  242SOL    HW2  912   4.119   4.003   4.093 -0.9794 -0.9695 -0.7441
  243SOL     OW  913   2.339   4.903   4.818  0.0815  0.0498  0.5675
  243SOL    HW1  914   2.346   4.809   4.785 -0.0906  0.0475  0.5351
  243SOL    HW2  915   2.321   4.964   4.741 -0.1687  0.0639  0.6370
  244SOL     OW  916   4.683   2.503   4.073 -0.0250  0.2001 -0.0154
  244SOL    HW1  917   4.632   2.417   4.074 -0.8858  0.7019  0.6818
  244SOL    HW2  918   4.741   2.508   4.155 -1.1767  0.9500  0.8014
  245SOL     OW  919   2.262   2.613   1.741 -0.1028  0.4019 -0.6288
  245SOL    HW1  920   2.361   2.627   1.738 -0.1275  0.5134 -1.0546
  245SOL    HW2  921   2.232   2.574   1.654 -0.2668 -0.7707 -0.0627
  246SOL     OW  922   0.754   4.056   1.688 -0.3883  0.5378  0.3756
  246SOL    HW1  923   0.681   3.988   1.687 -1.4075  1.4875  2.5021
  246SOL    HW2  924   0.713   4.148   1.685  0.9135  1.1070 -1.7204
  247SOL     OW  925   4.534   1.757   2.021  0.2062  0.2908 -0.5646
  247SOL    HW1  926   4.626   1.722   2.041  0.0821  0.7317  0.9389
  247SOL    HW2  927   4.481   1.759   2.106 -1.2693 -0.1352 -1.4466
  248SOL     OW  928   0.635   0.308   2.125  0.1240 -0.5717 -0.2100
  248SOL    HW1  929   0.607   0.403   2.116 -1.6930 -1.1477 -1.1458
  248SOL    HW2  930   0.645   0.285   2.222  2.0572  0.9347 -0.0144
  249SOL     OW  931   4.475   4.264   0.360 -0.6891  0.5370 -0.6729
  249SOL    HW1  932   4.496   4.176   0.403 -2.1747  1.1393  1.4285
  249SOL    HW2  933   4.398   4.252   0.296  0.5974 -0.0772 -2.1820
  250SOL     OW  934   4.972   3.850   1.236  0.7145 -0.0236  0.0088
  250SOL    HW1  935   5.059   3.887   1.268 -0.6323  3.0236  0.5441
  250SOL    HW2  936   4.960   3.872   1.139  0.2480  0.2531  0.1243
  251SOL     OW  937   2.240   2.365   1.129 -0.5073  0.4923  0.0538
  251SOL    HW1  938   2.269   2.289   1.071  1.0109  0.1634  1.1904
  251SOL    HW2  939   2.244   2.337   1.225  0.9181  2.2595  0.5583
  252SOL     OW  940   0.263   3.300   4.586  0.9793  0.0281 -0.3083
  252SOL    HW1  941   0.299   3.345   4.505 -0.2642 -0.4185 -1.1444
  252SOL    HW2  942   0.243   3.204   4.565 -0.3355  0.1656  0.1941
  253SOL     OW  943   5.043   0.422   1.697  0.4520  0.1674  0.4231
  253SOL    HW1  944   4.989   0.363   1.758  1.2781 -0.0654  0.9640
  253SOL    HW2  945   4.986   0.495   1.662  0.1385  0.8349  2.1923
  254SOL     OW  946   1.531   2.006   2.349 -0.1729  0.0658  0.1786
  254SOL    HW1  947   1.542   2.105   2.344  0.1591  0.1039  1.5304
  254SOL    HW2  948   1.612   1.965   2.390 -0.6540 -0.6891  0.3838
  255SOL     OW  949   5.083   1.166   4.139 -0.7444  0.5807 -0.4394
  255SOL    HW1  950   5.148   1.153   4.214 -1.9311 -1.1595  0.3467
  255SOL    HW2  951   5.133   1.195   4.057  0.9242  0.0926  0.3508
  256SOL     OW  952   1.142   4.791   4.129  0.3213  0.4387 -0.0820
  256SOL    HW1  953   1.119   4.886   4.151  2.0313  0.9607 -0.3958
  256SOL    HW2  954   1.223   4.763   4.181  0.2665 -0.6003 -0.5338
  257SOL     OW  955   5.088   2.562   3.542  0.5726 -0.2010  0.8143
  257SOL    HW1  956   5.158   2.633   3.531 -0.1990  0.8126  2.2032
  257SOL    HW2  957   5.127   2.484   3.591  1.1753 -0.3773  0.0827
  258SOL     OW  958   0.354   4.840   4.918  0.0618  0.0541  0.1651
  258SOL    HW1  959   0.358   4.905   4.994  0.8463  2.1436 -1.5586
  258SOL    HW2  960   0.258   4.818   4.898 -0.3212  1.7803 -0.0562
  259SOL     OW  961   2.436   3.266   2.522 -0.2970  1.0176 -0.5159
  259SOL    HW1  962   2.354   3.322   2.517 -0.3151  0.9349 -1.2377
  259SOL    HW2  963   2.429   3.203   2.600 -0.2476  2.0466  0.3402
  260SOL     OW  964   4.899   3.293   3.161 -0.1789 -0.0124 -0.2715
  260SOL    HW1  965   4.963   3.364   3.129 -3.0864  2.4822 -1.0507
  260SOL    HW2  966   4.859   3.246   3.082 -0.4403 -0.4774  0.1338
  261SOL     OW  967   2.535   1.513   1.837  0.1379  0.1369  0.1491
  261SOL    HW1  968   2.510   1.582   1.905 -1.9780 -0.3746 -0.0330
  261SOL    HW2  969   2.634   1.504   1.833  0.3756  1.6052  1.7237
  262SOL     OW  970   1.377   1.395   3.267 -0.4005  0.6480 -0.2038
  262SOL    HW1  971   1.405   1.377   3.172  0.1139 -1.5255  0.2965
  262SOL    HW2  972   1.455   1.430   3.318 -0.2827  0.5034 -0.2798
  263SOL     OW  973   3.401   2.363   4.860 -0.3725 -0.1335  0.1052
  263SOL    HW1  974   3.334   2.311   4.806 -1.2110  0.1819  0.8254
  263SOL    HW2  975   3.391   2.460   4.841 -0.9094  0.0071  1.0801
  264SOL     OW  976   0.734   2.995   1.134 -0.5943 -0.3953  0.3181
  264SOL    HW1  977   0.754   2.943   1.051 -0.9308 -1.3294  0.8100
  264SOL    HW2  978   0.729   3.092   1.111  0.0307 -0.5692 -0.6193
  265SOL     OW  979   4.170   0.501   1.779  0.7063  0.5473  0.0415
  265SOL    HW1  980   4.133   0.574   1.836 -0.4010  0.1108 -0.0988
  265SOL    HW2  981   4.232   0.540   1.711 -0.9309  1.5540 -0.9362
  266SOL     OW  982   4.418   2.471   3.249  0.0462 -0.1689 -0.5065
  266SOL    HW1  983   4.320   2.486   3.253 -0.0653 -1.0475  1.0893
  266SOL    HW2  984   4.437   2.373   3.251  0.9571  0.0016  0.2119
  267SOL     OW  985   1.634   0.284   1.970  0.3229 -0.0778 -0.5355
  267SOL    HW1  986   1.671   0.328   1.888 -1.0889  0.1991 -1.0530
  267SOL    HW2  987   1.573   0.210   1.942  0.5095 -0.5507  0.2959
  268SOL     OW  988   1.187   0.193   5.042  0.1452  0.0659  0.3175
  268SOL    HW1  989   1.243   0.275   5.026 -0.5901  0.1640 -2.2283
  268SOL    HW2  990   1.093   0.221   5.062  0.2675 -0.1492  1.2184
  269SOL     OW  991   2.935   1.203   2.250 -0.4192 -0.2301  0.3132
  269SOL    HW1  992   2.992   1.279   2.216  0.9001 -1.0160  0.7219
  269SOL    HW2  993   2.927   1.133   2.179  1.0861 -1.1798  1.0291
  270SOL     OW  994   1.419   5.063   0.610 -0.0970 -0.1179  0.2632
  270SOL    HW1  995   1.370   5.134   0.559  1.8010  1.4703  0.5500
  270SOL    HW2  996   1.459   5.102   0.693 -1.8567 -2.3128  2.3253
  271SOL     OW  997   4.600   2.017   1.972  0.2472 -0.3892 -0.4541
  271SOL    HW1  998   4.603   1.924   1.934  2.7690  0.2019 -1.9335
  271SOL    HW2  999   4.632   2.016   2.066 -0.4733 -1.0918 -0.2018
  272SOL     OW 1000   3.040   4.980   0.271  1.3173 -0.2641 -0.0603
  272SOL    HW1 1001   2.971   4.974   0.199  0.4633  0.8552  0.6110
  272SOL    HW2 1002   2.994   4.989   0.360  2.3032  1.1732  0.3472
  273SOL     OW 1003   2.356   4.540   3.522 -0.2580  0.3332 -0.5735
  273SOL    HW1 1004   2.441   4.498   3.553 -0.4251 -0.0069 -0.5760
  273SOL    HW2 1005   2.365   4.640   3.527 -0.8625  0.3280  2.1948
  274SOL     OW 1006   4.622   1.283   2.243  0.0946 -0.1283  0.0410
  274SOL    HW1 1007   4.692   1.346   2.278  0.5615 -0.9458  0.6069
  274SOL    HW2 1008   4.532   1.310   2.278 -0.0539  1.5218 -1.4725
  275SOL     OW 1009   0.069   4.639   0.995  0.7333  0.6205 -0.0708
  275SOL    HW1 1010   0.067   4.608   1.090 -0.5196  2.5807  0.6099
  275SOL    HW2 1011  -0.024   4.643   0.959  1.0285  1.5925 -0.7688
  276SOL     OW 1012   3.185   4.002   0.677  0.9012  0.5300 -0.4005
  276SOL    HW1 1013   3.181   3.918   0.624  1.1173  1.1095 -1.3477
  276SOL    HW2 1014   3.236   3.985   0.762 -1.8449 -1.1579  1.0980
  277SOL     OW 1015   1.700   4.754   0.873  0.4026  0.2768  0.6786
  277SOL    HW1 1016   1.784   4.736   0.823  0.8301  0.1072  1.4344
  277SOL    HW2 1017   1.630   4.789   0.811  0.8689 -0.0713 -0.0490
  278SOL     OW 1018   2.624   4.984   5.061  0.4527 -0.5912  0.2687
  278SOL    HW1 1019   2.604   5.068   5.011  0.1803 -0.2631  0.9183
  278SOL    HW2 1020   2.714   4.992   5.105  0.6429 -0.8361 -0.0661
  279SOL     OW 1021   1.231   3.972   2.542 -0.4097 -0.4681  0.3635
  279SOL    HW1 1022   1.250   4.061   2.584 -1.9264  0.4881 -0.8722
  279SOL    HW2 1023   1.261   3.972   2.447 -1.6528 -0.7679 -0.0529
  280SOL     OW 1024   4.380   3.196   0.357 -0.2394 -0.1807  0.0413
  280SOL    HW1 1025   4.452   3.137   0.393 -1.2152 -1.2485  0.2743
  280SOL    HW2 1026   4.368   3.275   0.417 -0.2443 -0.7353  0.7734
  281SOL     OW 1027   1.121   2.048   4.408  0.5010  0.3487  0.0770
  281SOL    HW1 1028   1.041   2.094   4.372  0.5384 -0.9453 -1.7846
  281SOL    HW2 1029   1.108   2.028   4.505 -0.3572  2.3588  0.4032
  282SOL     OW 1030   1.309   3.078   2.771 -0.6651 -0.1707 -0.1590
  282SOL    HW1 1031   1.363   2.994   2.784 -0.7024 -0.2729 -0.6333
  282SOL    HW2 1032   1.331   3.143   2.844 -2.9127 -1.7228  2.0696
  283SOL     OW 1033   3.046   2.845   0.521  0.3408 -0.2173 -0.1499
  283SOL    HW1 1034   3.027   2.939   0.494  0.4776 -0.2678 -0.4331
  283SOL    HW2 1035   2.976   2.785   0.483  0.9834 -0.3899 -1.0991
  284SOL     OW 1036   1.229   4.336   0.193  0.7266 -0.3166  0.0378
  284SOL    HW1 1037   1.173   4.409   0.231 -1.2422 -2.0067  0.5811
  284SOL    HW2 1038   1.284   4.371   0.117  1.0940  2.0405  1.3211
  285SOL     OW 1039   1.718   1.848   2.651 -0.2149 -0.0554 -0.2657
  285SOL    HW1 1040   1.744   1.751   2.652 -0.2649 -0.0704  0.9274
  285SOL    HW2 1041   1.733   1.885   2.559  0.1292 -1.1038 -0.6527
  286SOL     OW 1042   4.855   3.219   2.288  0.1997  0.9274 -0.0119
  286SOL    HW1 1043   4.858   3.245   2.385 -0.0284 -2.7129  1.1125
  286SOL    HW2 1044   4.836   3.122   2.280  0.7530  0.9763 -3.7678
  287SOL     OW 1045   2.146   0.324   2.736 -0.4196 -0.1309 -0.0886
  287SOL    HW1 1046   2.129   0.267   2.816  0.5982  0.3282  0.4932
  287SOL    HW2 1047   2.060   0.351   2.695 -0.9345 -1.2618  0.2143
  288SOL     OW 1048   2.227   3.377   1.398 -0.1295 -0.1689 -0.0715
  288SOL    HW1 1049   2.263   3.309   1.334  0.6449  0.0411  0.1290
  288SOL    HW2 1050   2.262   3.359   1.490 -1.6108 -0.7506  0.4124
  289SOL     OW 1051   4.880   1.232   1.444  0.3296  0.0241 -0.3024
  289SOL    HW1 1052   4.805   1.229   1.378  0.2787 -1.4797 -0.1981
  289SOL    HW2 1053   4.860   1.171   1.520  1.3585  0.1123  0.0523
  290SOL     OW 1054   3.172   1.367   3.981 -0.8514 -0.2636  0.5840
  290SOL    HW1 1055   3.258   1.363   4.030 -0.4133 -2.3838 -0.2157
  290SOL    HW2 1056   3.149   1.462   3.960  1.7817  0.3319 -0.0051
  291SOL     OW 1057   0.973   4.589   2.383 -0.3499  0.3291  0.0417
  291SOL    HW1 1058   1.004   4.684   2.373  0.0728  0.2121  0.2097
  291SOL    HW2 1059   0.937   4.576   2.476 -1.2359  0.5540 -0.2554
  292SOL     OW 1060   0.857   2.809   4.626  0.1242  0.0586  0.1791
  292SOL    HW1 1061   0.954   2.826   4.641  0.3319 -1.2957  0.5333
  292SOL    HW2 1062   0.807   2.896   4.626  0.6497  0.6200  4.7915
  293SOL     OW 1063   3.438   3.504   0.629 -0.1236 -0.1159 -0.5081
  293SOL    HW1 1064   3.470   3.598   0.641 -1.8842  0.7218 -1.8324
  293SOL    HW2 1065   3.383   3.477   0.708 -0.6362  0.4501 -0.6576
  294SOL     OW 1066   1.538   1.459   1.891 -0.3328  0.5946  0.5475
  294SOL    HW1 1067   1.440   1.460   1.914 -0.5132  1.0099 -0.2064
  294SOL    HW2 1068   1.579   1.375   1.926 -1.1841 -0.0652  0.0066
  295SOL     OW 1069   3.933   0.157   3.278  0.1249 -0.6412 -0.6183
  295SOL    HW1 1070   3.872   0.192   3.349 -0.0851 -3.3853  0.6627
  295SOL    HW2 1071   3.911   0.201   3.191 -2.3398 -0.1111  0.2004
  296SOL     OW 1072   4.746   4.772   5.096  0.0346 -0.4053 -0.2389
  296SOL    HW1 1073   4.760   4.723   5.183 -1.5193  0.2990  0.4340
  296SOL    HW2 1074   4.834   4.804   5.062  0.6951 -0.8267  1.0044
  297SOL     OW 1075   2.229   1.239   3.307  0.4362  0.2011 -0.3922
  297SOL    HW1 1076   2.169   1.224   3.228  2.0192  1.4579 -1.9036
  297SOL    HW2 1077   2.316   1.192   3.292  0.2027 -0.8870  1.3763
  298SOL     OW 1078   3.499   1.551   0.955  0.7219  0.4150  0.7943
  298SOL    HW1 1079   3.585   1.517   0.918 -0.0601 -0.1608 -0.6019
  298SOL    HW2 1080   3.437   1.475   0.973  0.0869  0.8863  0.6610
  299SOL     OW 1081   0.700   2.607   3.469  0.2107 -0.5810 -0.5185
  299SOL    HW1 1082   0.677   2.588   3.565 -0.0695 -2.2336 -0.8893
  299SOL    HW2 1083   0.751   2.530   3.431  2.3976  1.0349 -1.0617
  300SOL     OW 1084   1.515   2.525   3.049  0.0271 -0.4459 -0.5200
  300SOL    HW1 1085   1.541   2.590   2.978  0.4126  0.6713  0.5958
  300SOL    HW2 1086   1.582   2.528   3.123 -1.1489 -0.4475  0.5891
  301SOL     OW 1087   4.352   4.804   3.522 -0.5629  0.5998 -0.1334
  301SOL    HW1 1088   4.306   4.719   3.548 -0.7515  0.7563  0.0452
  301SOL    HW2 1089   4.442   4.808   3.564 -0.7815  0.7530  0.3222
  302SOL     OW 1090   4.535   1.008   4.376  0.1532  0.0141  0.0224
  302SOL    HW1 1091   4.452   1.058   4.400  0.5160  1.3556 -1.3782
  302SOL    HW2 1092   4.613   1.049   4.422  0.1626 -0.8171  0.7873
  303SOL     OW 1093   4.353   0.419   1.325 -0.0607 -0.0845 -0.2434
  303SOL    HW1 1094   4.442   0.407   1.369  0.0135 -1.8308 -0.8065
  303SOL    HW2 1095   4.341   0.351   1.253 -1.6522  0.4432 -0.5274
  304SOL     OW 1096   1.912   2.889   1.285  0.6461 -0.0041  0.5998
  304SOL    HW1 1097   1.885   2.908   1.191  0.7189  1.3450  0.8429
  304SOL    HW2 1098   1.992   2.945   1.309  0.6171 -0.3201  1.4746
  305SOL     OW 1099   2.986   1.429   4.384  0.0122  0.4813  0.1106
  305SOL    HW1 1100   2.925   1.507   4.399  0.0983  0.6086 -0.1922
  305SOL    HW2 1101   3.080   1.462   4.376 -0.0584  0.4661 -1.0185
  306SOL     OW 1102   3.973   3.207   3.897  0.0698  0.4136 -0.8142
  306SOL    HW1 1103   3.885   3.252   3.909  1.2521  2.1912  2.1222
  306SOL    HW2 1104   4.027   3.257   3.829 -0.9704 -0.5224 -2.4166
  307SOL     OW 1105   3.569   1.902   2.192  0.2438 -0.1162 -0.0445
  307SOL    HW1 1106   3.503   1.899   2.267  1.0422 -2.5285  0.6325
  307SOL    HW2 1107   3.521   1.913   2.105 -0.9650 -0.7393  0.5205
  308SOL     OW 1108   0.651   4.823   5.124  0.1807 -0.4747  0.1323
  308SOL    HW1 1109   0.596   4.890   5.075 -0.0464 -0.4756  0.3781
  308SOL    HW2 1110   0.663   4.741   5.068 -2.1811 -1.5047  0.9723
  309SOL     OW 1111   1.887   1.146   2.317 -0.3646 -0.2611  0.0295
  309SOL    HW1 1112   1.846   1.118   2.403 -1.4313 -0.5700 -0.5630
  309SOL    HW2 1113   1.815   1.172   2.252  0.4223  0.0747 -0.7369
  310SOL     OW 1114   0.531   4.299   0.031 -0.0685 -0.1072  0.4061
  310SOL    HW1 1115   0.609   4.267  -0.022  0.6378  0.5714  1.0151
  310SOL    HW2 1116   0.545   4.278   0.128  0.0141  1.2306  0.7055
  311SOL     OW 1117   2.881   0.206   0.473  0.0583 -0.1735 -0.1647
  311SOL    HW1 1118   2.860   0.269   0.397 -1.6069 -0.4405  0.0307
  311SOL    HW2 1119   2.978   0.213   0.496  0.1301  1.5980 -0.8041
  312SOL     OW 1120   1.152   1.175   0.256  0.2097  1.0817  0.2211
  312SOL    HW1 1121   1.091   1.251   0.278  0.0528  1.1602 -0.4505
  312SOL    HW2 1122   1.123   1.094   0.306 -0.4474  1.1220 -0.0778
  313SOL     OW 1123   4.833   1.260   4.740 -0.6044  0.2010 -0.1202
  313SOL    HW1 1124   4.736   1.260   4.714 -1.2739  0.3843  2.1624
  313SOL    HW2 1125   4.856   1.173   4.782 -0.3867  0.9482  1.3593
  314SOL     OW 1126   3.248   1.592   3.065 -0.9497 -0.0464 -0.0836
  314SOL    HW1 1127   3.241   1.670   3.128  2.6022  0.7751 -0.4970
  314SOL    HW2 1128   3.305   1.521   3.106 -3.9532 -2.5085  0.1944
  315SOL     OW 1129   3.736   1.537   0.630  0.2158  0.1295 -0.1376
  315SOL    HW1 1130   3.748   1.529   0.729 -0.2052  0.1044 -0.0895
  315SOL    HW2 1131   3.658   1.596   0.610 -0.0114 -0.2710 -0.4500
  316SOL     OW 1132   3.892   0.183   2.419 -0.2054  0.4223  0.3951
  316SOL    HW1 1133   3.794   0.204   2.421 -0.3502 -0.2706  0.9522
  316SOL    HW2 1134   3.928   0.199   2.328 -1.3357 -1.4372 -0.4397
  317SOL     OW 1135   0.271   4.532   3.311  0.2387  0.8518 -0.3848
  317SOL    HW1 1136   0.320   4.606   3.357  2.0361  0.0081 -0.8341
  317SOL    HW2 1137   0.291   4.445   3.357 -0.2631  0.3882 -1.0252
  318SOL     OW 1138   4.817   0.960   2.685  0.3737  0.5730  0.5972
  318SOL    HW1 1139   4.820   0.998   2.593 -0.4272  0.3077  0.4566
  318SOL    HW2 1140   4.779   0.868   2.682  0.9350  0.3142  1.1188
  319SOL     OW 1141   5.096   3.343   0.340 -0.4107 -0.1267  0.2758
  319SOL    HW1 1142   5.025   3.367   0.275  0.5110  0.6068 -0.4834
  319SOL    HW2 1143   5.101   3.413   0.412 -1.4754 -0.9708  1.2147
  320SOL     OW 1144   1.147   4.360   1.173  0.2007  0.2483 -0.4687
  320SOL    HW1 1145   1.150   4.354   1.074 -0.1955 -2.4139 -0.3811
  320SOL    HW2 1146   1.239   4.354   1.210  0.3947  1.6940 -0.6324
  321SOL     OW 1147   0.850   5.027   0.522  0.2020 -0.1072 -0.6769
  321SOL    HW1 1148   0.867   4.955   0.455 -2.4449 -1.4419 -0.0402
  321SOL    HW2 1149   0.808   5.105   0.477 -1.4038 -0.9323 -0.6996
  322SOL     OW 1150   3.603   4.349   3.332 -0.5365  0.4950 -0.1560
  322SOL    HW1 1151   3.610   4.423   3.265 -0.4700  1.2702  0.6933
  322SOL    HW2 1152   3.508   4.317   3.335 -0.4719  0.2090 -0.8659
  323SOL     OW 1153   1.967   2.416   1.138  0.3380 -0.9208 -0.6690
  323SOL    HW1 1154   2.056   2.392   1.099  0.5305  0.4904 -1.1959
  323SOL    HW2 1155   1.977   2.435   1.236  0.6342 -0.7253 -0.7362
  324SOL     OW 1156   4.297   1.751   4.749  0.1601  0.3698 -0.0708
  324SOL    HW1 1157   4.316   1.786   4.841 -1.9249 -1.0766  1.0067
  324SOL    HW2 1158   4.339   1.660   4.738 -1.6900 -0.6168  0.4918
  325SOL     OW 1159   0.103   2.303   2.240  0.0327  0.0892  0.0055
  325SOL    HW1 1160   0.067   2.395   2.253  2.9498  1.6681 -1.8247
  325SOL    HW2 1161   0.093   2.277   2.144 -2.1247 -2.2425  0.7728
  326SOL     OW 1162   3.468   0.953   4.521 -0.4737  0.6147 -0.0804
  326SOL    HW1 1163   3.428   0.908   4.441  3.5069 -0.9634 -1.4549
  326SOL    HW2 1164   3.497   0.885   4.587  0.4817  1.5664  0.5096
  327SOL     OW 1165   3.379   3.184   3.391 -0.0527  0.8244  0.7788
  327SOL    HW1 1166   3.452   3.206   3.326  0.1332 -0.8571  0.3679
  327SOL    HW2 1167   3.297   3.235   3.367  0.0942  0.4354 -0.6603
  328SOL     OW 1168   2.230   0.236   3.345  0.4245  0.7238  0.0528
  328SOL    HW1 1169   2.207   0.322   3.391 -0.6712  1.3650 -1.5763
  328SOL    HW2 1170   2.153   0.209   3.287  0.2847 -1.9815  1.3599
  329SOL     OW 1171   4.858   0.214   2.131  0.2148  0.2485 -0.0311
  329SOL    HW1 1172   4.772   0.186   2.175  0.2532  0.2918  0.0702
  329SOL    HW2 1173   4.934   0.200   2.195  0.3279 -0.1289 -0.2455
  330SOL     OW 1174   0.359   3.767   3.913  0.5813  0.7196 -0.4684
  330SOL    HW1 1175   0.292   3.730   3.978  0.9363  0.8338 -0.0341
  330SOL    HW2 1176   0.437   3.705   3.907  0.4556  0.6026 -0.9518
  331SOL     OW 1177   1.832   3.058   4.454  0.7437 -0.2384 -0.9272
  331SOL    HW1 1178   1.853   3.123   4.381  4.4763 -1.5551 -1.2309
  331SOL    HW2 1179   1.879   2.972   4.436 -0.2631 -1.4711  1.8220
  332SOL     OW 1180   0.587   1.580   0.103 -0.2645  0.2279  0.0055
  332SOL    HW1 1181   0.517   1.602   0.171  0.1012 -1.2204  0.9088
  332SOL    HW2 1182   0.677   1.606   0.139  0.1119 -1.9792  0.8560
  333SOL     OW 1183   3.068   1.689   2.842 -0.0832  0.2728  0.1195
  333SOL    HW1 1184   3.149   1.664   2.894  1.2832  1.2010 -1.4469
  333SOL    HW2 1185   3.061   1.630   2.761  0.8497  2.1235 -1.4008
  334SOL     OW 1186   3.985   2.497   2.721 -0.0614 -0.5507 -0.1654
  334SOL    HW1 1187   3.990   2.468   2.817  0.8327 -1.7592 -0.5493
  334SOL    HW2 1188   3.898   2.467   2.682 -0.2312 -0.4681  0.1490
  335SOL     OW 1189   3.961   4.835   3.430  0.0897  0.0724  0.2293
  335SOL    HW1 1190   4.007   4.875   3.509 -1.4361 -0.0735  1.2264
  335SOL    HW2 1191   3.959   4.902   3.355  2.7204 -0.2411 -0.2213
  336SOL     OW 1192   2.755   0.515   4.289 -0.2488  0.2176 -0.0584
  336SOL    HW1 1193   2.656   0.519   4.280 -0.2418 -0.1025 -0.2723
  336SOL    HW2 1194   2.783   0.426   4.324 -0.1276  0.7537  1.2664
  337SOL     OW 1195   0.558   3.688   2.617  0.0275  0.3317  0.2092
  337SOL    HW1 1196   0.636   3.698   2.556  0.6466 -0.3598  0.8569
  337SOL    HW2 1197   0.473   3.681   2.564  0.6389 -1.1417 -0.6264
  338SOL     OW 1198   3.295   4.520   2.100 -0.2932  0.0580  0.0457
  338SOL    HW1 1199   3.358   4.500   2.026 -0.1066 -0.0837  0.2395
  338SOL    HW2 1200   3.217   4.572   2.065 -0.4451 -0.4237 -0.3381
  339SOL     OW 1201   0.590   3.971   2.639  0.2349 -0.0381 -0.6982
  339SOL    HW1 1202   0.602   4.010   2.547  0.1144  0.3586 -0.5483
  339SOL    HW2 1203   0.586   3.872   2.632  1.4615 -0.0857 -0.9930
  340SOL     OW 1204   4.908   2.114   0.347 -0.2643  0.8785  0.4021
  340SOL    HW1 1205   4.856   2.195   0.322 -0.5451  0.6016  0.0792
  340SOL    HW2 1206   4.945   2.071   0.264  0.1043  0.8220  0.5920
  341SOL     OW 1207   2.159   4.819   3.199 -0.1361 -0.1421  0.0044
  341SOL    HW1 1208   2.093   4.873   3.252 -0.1625 -0.6695  0.5213
  341SOL    HW2 1209   2.250   4.859   3.209 -0.0189 -0.6119  1.0155
  342SOL     OW 1210   4.531   2.931   4.672  0.0341  0.3053 -0.4225
  342SOL    HW1 1211   4.623   2.912   4.638  0.6560 -0.9726  1.7754
  342SOL    HW2 1212   4.472   2.851   4.655  0.0706  0.0713  0.5058
  343SOL     OW 1213   2.715   5.136   3.531 -0.1495  0.3111 -0.0421
  343SOL    HW1 1214   2.654   5.151   3.609 -0.2589 -1.0298  0.1602
  343SOL    HW2 1215   2.795   5.196   3.539 -0.9296  1.3437  0.2332
  344SOL     OW 1216   2.092   0.757   2.871  0.4073  0.0594 -0.5371
  344SOL    HW1 1217   2.165   0.699   2.835  0.7791 -0.4932  1.0198
  344SOL    HW2 1218   2.024   0.701   2.918  0.4064  0.8094  0.3893
  345SOL     OW 1219   3.160   0.812   0.659  0.4482  0.2075 -0.6250
  345SOL    HW1 1220   3.128   0.748   0.729 -1.3745 -0.0286 -1.5953
  345SOL    HW2 1221   3.156   0.768   0.569  0.1855  1.3217 -1.1783
  346SOL     OW 1222   4.672   4.987   4.035  0.3372  0.2884  0.8992
  346SOL    HW1 1223   4.686   5.085   4.019  1.2346  0.2938  1.6318
  346SOL    HW2 1224   4.599   4.974   4.103  2.2874  0.6261  3.2190
  347SOL     OW 1225   4.999   0.867   1.860  0.2224 -0.2914  0.6657
  347SOL    HW1 1226   5.001   0.798   1.932  0.1239 -0.3015  0.6593
  347SOL    HW2 1227   5.060   0.839   1.785 -0.8693 -1.0692  0.0366
  348SOL     OW 1228   5.106   2.918   3.280  0.1928  0.0712  0.1766
  348SOL    HW1 1229   5.076   2.983   3.350 -0.2729 -0.6473  0.6690
  348SOL    HW2 1230   5.033   2.905   3.213  1.2695  2.0889 -1.4890
  349SOL     OW 1231   1.935   4.721   0.748 -0.3527 -0.2666  0.2386
  349SOL    HW1 1232   1.965   4.766   0.664 -0.5674 -0.3182  0.1334
  349SOL    HW2 1233   1.924   4.623   0.731  0.2456 -0.3823  0.5042
  350SOL     OW 1234   0.138   4.703   4.370  0.3782 -0.0047  0.2720
  350SOL    HW1 1235   0.200   4.627   4.349  1.0653  0.4205  0.7098
  350SOL    HW2 1236   0.143   4.771   4.297  0.0500 -0.1994  0.0660
  351SOL     OW 1237   3.765   1.532   0.905 -0.1088 -0.3158  0.5181
  351SOL    HW1 1238   3.797   1.438   0.918  2.0129  0.2259 -0.3837
  351SOL    HW2 1239   3.779   1.584   0.990  0.7895 -0.2769  0.3550
  352SOL     OW 1240   2.961   2.438   0.525 -0.3890 -0.3773 -0.6283
  352SOL    HW1 1241   2.886   2.504   0.516 -0.3221 -0.1895  0.1489
  352SOL    HW2 1242   2.957   2.394   0.615  0.6502 -0.0858 -0.4202
  353SOL     OW 1243   0.575   1.073   2.492  0.1259  0.0842  0.0856
  353SOL    HW1 1244   0.649   1.021   2.450  0.2378  0.6941 -0.4841
  353SOL    HW2 1245   0.613   1.152   2.540 -0.1744  0.5801 -0.4818
  354SOL     OW 1246   2.941   0.222   2.147 -0.3007  0.4465  0.0115
  354SOL    HW1 1247   3.032   0.201   2.183  0.3089  0.7885 -1.2535
  354SOL    HW2 1248   2.910   0.310   2.182  0.5716  1.0921 -0.7926
  355SOL     OW 1249   2.422   2.219   0.547 -0.5279  0.8991  0.4423
  355SOL    HW1 1250   2.494   2.162   0.507  0.1198  0.9850  1.4239
  355SOL    HW2 1251   2.376   2.271   0.476  0.6708  1.1580 -0.1598
  356SOL     OW 1252   1.380   1.259   2.612 -0.3708  0.0637 -0.0242
  356SOL    HW1 1253   1.369   1.347   2.657 -1.1458  0.0067 -0.0872
  356SOL    HW2 1254   1.477   1.243   2.593 -0.1713  0.6539  0.4715
  357SOL     OW 1255   1.647   2.796   1.728 -0.0868  0.4874  0.2913
  357SOL    HW1 1256   1.635   2.868   1.795 -0.2190  2.3110 -1.5952
  357SOL    HW2 1257   1.721   2.820   1.665  0.3559 -1.3816  0.0255
  358SOL     OW 1258   1.830   4.386   0.154 -0.0280 -0.1943 -0.0575
  358SOL    HW1 1259   1.737   4.366   0.186 -0.9137  1.3886 -1.4859
  358SOL    HW2 1260   1.884   4.423   0.230  0.4688 -3.8597  1.6158
  359SOL     OW 1261   1.507   4.214   4.300  0.3433 -0.4344 -0.3545
  359SOL    HW1 1262   1.541   4.157   4.374 -0.8597  0.2324  0.7471
  359SOL    HW2 1263   1.567   4.205   4.220  1.7355 -1.0601  0.7316
  360SOL     OW 1264   3.683   0.641   2.569 -0.7867 -0.2670 -0.3897
  360SOL    HW1 1265   3.740   0.612   2.646 -0.2969  1.5283 -0.0338
  360SOL    HW2 1266   3.597   0.589   2.570 -0.1766 -1.3016  0.4892
  361SOL     OW 1267   2.097   5.056   1.234 -0.4538  0.1788  0.3771
  361SOL    HW1 1268   2.070   4.963   1.258 -0.9773  0.2472  0.0501
  361SOL    HW2 1269   2.019   5.105   1.195  0.4156  0.0364 -1.6183
  362SOL     OW 1270   3.607   5.069   3.348  0.4511 -0.3692  0.0571
  362SOL    HW1 1271   3.533   5.053   3.413  1.3214  1.2965  1.5553
  362SOL    HW2 1272   3.679   5.001   3.360  0.7362  0.0948  1.0771
  363SOL     OW 1273   2.397   0.404   2.217  0.2544 -0.4033  0.4513
  363SOL    HW1 1274   2.336   0.347   2.161 -2.9406  1.8723  1.3544
  363SOL    HW2 1275   2.428   0.351   2.296  0.7068 -2.0724 -0.7788
  364SOL     OW 1276   1.179   4.603   3.455  0.3493 -0.0194  0.3308
  364SOL    HW1 1277   1.108   4.545   3.494 -0.4785  0.6016 -0.2237
  364SOL    HW2 1278   1.165   4.612   3.357  1.8247 -0.7479  0.0259
  365SOL     OW 1279   3.013   0.305   1.814 -0.5378  0.1215 -0.0333
  365SOL    HW1 1280   3.052   0.363   1.743  1.7902 -0.2560  0.8492
  365SOL    HW2 1281   3.087   0.263   1.867 -2.1829  0.0468  2.3366
  366SOL     OW 1282   1.034   0.675   2.176 -0.1850 -0.5444 -0.6212
  366SOL    HW1 1283   1.054   0.681   2.274 -1.1808  0.4562 -0.4638
  366SOL    HW2 1284   1.039   0.580   2.146  2.1833 -0.6658 -0.0644
  367SOL     OW 1285   5.066   2.384   4.692  0.1089  0.6144  0.2813
  367SOL    HW1 1286   5.068   2.354   4.596 -1.4622  0.4658  0.2715
  367SOL    HW2 1287   4.972   2.405   4.718  0.6716  1.7708  1.4667
  368SOL     OW 1288   0.414   2.843   1.888 -0.1088  0.5200 -0.2965
  368SOL    HW1 1289   0.323   2.849   1.931  0.2559  0.7977  0.4630
  368SOL    HW2 1290   0.468   2.923   1.914 -0.5854  1.8327 -3.0535
  369SOL     OW 1291   0.644   2.655   0.751  0.0594 -0.3298 -0.4761
  369SOL    HW1 1292   0.563   2.637   0.695 -0.2037 -0.3657 -0.0839
  369SOL    HW2 1293   0.726   2.640   0.696 -0.2084  0.8284 -1.2297
  370SOL     OW 1294   2.821   2.115   4.057  0.6210 -0.2007 -0.2510
  370SOL    HW1 1295   2.752   2.163   4.001  1.3827  3.0985  1.3940
  370SOL    HW2 1296   2.814   2.146   4.151  3.7862 -0.4005  0.1515
  371SOL     OW 1297   2.335   3.445   0.274  0.2480 -0.2069 -0.5827
  371SOL    HW1 1298   2.346   3.466   0.371  1.9180 -0.7963 -0.6163
  371SOL    HW2 1299   2.241   3.465   0.246 -0.1506  0.3461  1.0489
  372SOL     OW 1300   0.282   2.184   2.387 -0.1042 -0.1137 -0.0974
  372SOL    HW1 1301   0.243   2.160   2.475 -0.8622 -0.9752 -0.6500
  372SOL    HW2 1302   0.213   2.232   2.332  0.3399  0.3552 -0.2603
  373SOL     OW 1303   3.866   0.405   0.897  0.6147 -0.2641  0.4169
  373SOL    HW1 1304   3.804   0.469   0.943 -1.9036 -2.1928 -0.0629
  373SOL    HW2 1305   3.873   0.428   0.801  1.9096  0.8408  0.7509
  374SOL     OW 1306   5.107   1.028   3.764  0.0101 -0.0790 -0.4183
  374SOL    HW1 1307   5.056   1.104   3.806 -0.0528  0.0830 -0.7865
  374SOL    HW2 1308   5.163   0.984   3.834 -2.3794 -1.7610  0.5450
  375SOL     OW 1309   4.031   3.510   0.163 -0.0352 -0.4342  0.6978
  375SOL    HW1 1310   4.088   3.438   0.204 -0.0387  0.1418  1.7460
  375SOL    HW2 1311   4.006   3.483   0.070  0.2525 -1.6293  0.9435
  376SOL     OW 1312   3.460   3.651   3.363  0.0622 -0.1398 -0.5783
  376SOL    HW1 1313   3.441   3.735   3.413 -1.2305 -0.2271 -0.8818
  376SOL    HW2 1314   3.388   3.636   3.295 -1.0156 -2.6360  0.9697
  377SOL     OW 1315   2.585   4.778   1.590 -0.7053 -0.4701  0.3225
  377SOL    HW1 1316   2.660   4.837   1.557 -0.4536 -1.1677 -0.3689
  377SOL    HW2 1317   2.497   4.822   1.571 -0.4956  0.8109  1.9842
  378SOL     OW 1318   0.443   4.952   2.021  0.0415  0.1381 -0.2493
  378SOL    HW1 1319   0.411   4.988   2.108 -0.8686 -0.5259 -0.2895
  378SOL    HW2 1320   0.540   4.971   2.010  0.6567 -1.4807  1.7901
  379SOL     OW 1321   3.819   1.784   0.060 -0.4806  0.1752  0.2906
  379SOL    HW1 1322   3.823   1.684   0.048 -0.2701  0.0295  1.4614
  379SOL    HW2 1323   3.845   1.807   0.153 -0.1630  1.3696 -0.0807
  380SOL     OW 1324   3.469   4.643   4.202  0.4739 -0.7593 -0.1067
  380SOL    HW1 1325   3.415   4.727   4.204  1.9625  0.2412 -0.7169
  380SOL    HW2 1326   3.407   4.565   4.189 -0.8543  0.3040 -0.4565
  381SOL     OW 1327   0.025   0.255   4.112  0.1431  0.7263 -0.1952
  381SOL    HW1 1328   0.115   0.246   4.154  0.1180 -0.3881 -0.3469
  381SOL    HW2 1329  -0.037   0.186   4.149 -0.7863  1.7288  0.2053
  382SOL     OW 1330   0.113   1.760   0.470  0.0298  0.0067  0.0153
  382SOL    HW1 1331   0.104   1.710   0.557  1.3491  0.4585  0.4209
  382SOL    HW2 1332   0.131   1.694   0.396 -0.5010 -0.3182  0.1628
  383SOL     OW 1333   0.951   3.062   3.597  0.1108 -0.1241 -0.0698
  383SOL    HW1 1334   0.874   3.022   3.547  0.8094 -0.6168 -0.7871
  383SOL    HW2 1335   0.939   3.046   3.695 -0.1180 -1.2553 -0.2638
  384SOL     OW 1336   4.583   3.536   2.295  0.3757 -0.1905  0.1978
  384SOL    HW1 1337   4.649   3.475   2.253 -0.4354 -0.6635 -0.4152
  384SOL    HW2 1338   4.520   3.483   2.352 -0.3395  0.0522 -0.3433
  385SOL     OW 1339   0.489   4.783   1.773 -0.4786  0.2683 -0.2724
  385SOL    HW1 1340   0.394   4.802   1.796  0.2614  1.2920  2.4135
  385SOL    HW2 1341   0.546   4.860   1.803  1.5406 -1.7195  1.3217
  386SOL     OW 1342   0.363   5.103   3.619 -0.0025 -0.1261  0.3205
  386SOL    HW1 1343   0.454   5.129   3.651 -1.1826  2.0036  2.1877
  386SOL    HW2 1344   0.350   5.005   3.633  1.4112 -0.1777  1.5564
  387SOL     OW 1345   0.403   0.135   0.875  0.1452  0.0348 -0.3565
  387SOL    HW1 1346   0.412   0.052   0.929  0.3267  0.2533 -0.0469
  387SOL    HW2 1347   0.416   0.215   0.934  0.9732  0.2704 -0.8317
  388SOL     OW 1348   0.403   0.220   4.734  0.4637 -0.1791  0.0400
  388SOL    HW1 1349   0.488   0.218   4.787  1.0223 -1.2515 -0.8558
  388SOL    HW2 1350   0.347   0.142   4.759  1.1066 -1.1686 -1.5090
  389SOL     OW 1351   0.978   2.250   3.815 -0.1502  0.0619  0.7224
  389SOL    HW1 1352   0.963   2.152   3.824 -0.8479  0.2242  1.3512
  389SOL    HW2 1353   0.913   2.288   3.749  1.1394 -0.1372 -0.7485
  390SOL     OW 1354   2.629   4.620   4.301  0.9463  0.5140 -0.2460
  390SOL    HW1 1355   2.598   4.541   4.248  2.2647  1.3219 -2.3721
  390SOL    HW2 1356   2.556   4.689   4.305  0.0109 -0.5011  1.0935
  391SOL     OW 1357   0.181   1.533   2.412  0.7592  0.1789 -0.6670
  391SOL    HW1 1358   0.096   1.543   2.359  0.2224  0.7633  0.2763
  391SOL    HW2 1359   0.227   1.449   2.385  0.4583  0.4171 -1.9962
  392SOL     OW 1360   2.440   3.379   2.248 -0.2802  0.5999 -0.0648
  392SOL    HW1 1361   2.429   3.478   2.246 -0.7956  0.5432 -0.1553
  392SOL    HW2 1362   2.470   3.351   2.340 -0.5294  0.8022  0.0796
  393SOL     OW 1363   3.105   4.283   2.945 -0.1825  0.2266 -0.0740
  393SOL    HW1 1364   3.011   4.256   2.927 -0.3847  0.9144 -0.0640
  393SOL    HW2 1365   3.117   4.380   2.926  0.1052  0.5296  1.4741
  394SOL     OW 1366   1.309   1.521   4.857 -0.0069 -0.4057 -0.4748
  394SOL    HW1 1367   1.290   1.590   4.787 -0.5249  0.2179  0.2744
  394SOL    HW2 1368   1.270   1.433   4.829 -1.0875  0.0711 -0.5137
  395SOL     OW 1369   0.260   5.145   4.829 -0.1494 -0.9459 -0.3242
  395SOL    HW1 1370   0.173   5.106   4.857 -0.8306  0.9176  0.2581
  395SOL    HW2 1371   0.291   5.100   4.745 -1.7295 -1.5363 -0.6251
  396SOL     OW 1372   4.904   3.089   4.853 -0.9765 -0.1016  0.0329
  396SOL    HW1 1373   4.944   3.013   4.801 -1.9629 -0.3798 -0.3469
  396SOL    HW2 1374   4.814   3.062   4.886 -0.4014  0.1111  1.8339
  397SOL     OW 1375   4.083   4.886   1.985 -0.1469  0.3096 -0.0850
  397SOL    HW1 1376   4.139   4.967   2.004  0.2091  0.0411  0.0062
  397SOL    HW2 1377   4.027   4.865   2.065  0.2286  0.0881  0.1214
  398SOL     OW 1378   3.592   1.126   3.507 -0.0133  0.1400  0.2853
  398SOL    HW1 1379   3.637   1.114   3.595  1.0019  0.2738 -0.2026
  398SOL    HW2 1380   3.637   1.199   3.455  0.6363 -1.2087 -1.1228
  399SOL     OW 1381   0.101   0.870   1.705  0.4794  0.6861  0.1342
  399SOL    HW1 1382   0.172   0.808   1.672  0.7235  0.3936  1.1651
  399SOL    HW2 1383   0.144   0.952   1.743  0.1853  1.2108 -0.6369
  400SOL     OW 1384   3.530   3.750   2.267 -0.1530  0.2690  0.1706
  400SOL    HW1 1385   3.542   3.680   2.337  1.8917  0.4252  0.0508
  400SOL    HW2 1386   3.588   3.728   2.188 -1.0308  1.0523 -0.7251
  401SOL     OW 1387   3.426   0.313   0.667  0.5062 -0.7491  0.4702
  401SOL    HW1 1388   3.382   0.367   0.738 -3.0649  2.2048 -3.4585
  401SOL    HW2 1389   3.483   0.372   0.610  0.4744 -2.1329 -1.0938
  402SOL     OW 1390   4.289   3.859   1.611 -0.3278 -0.0394  0.2514
  402SOL    HW1 1391   4.322   3.775   1.567  1.1018 -0.3383  1.8042
  402SOL    HW2 1392   4.355   3.888   1.680 -0.7527  2.4371 -0.3076
  403SOL     OW 1393   2.290   0.486   0.062 -0.0616  0.0136 -0.2433
  403SOL    HW1 1394   2.200   0.499   0.104  1.0578 -0.1249  2.4118
  403SOL    HW2 1395   2.308   0.389   0.051  0.2200 -0.0124  0.3836
  404SOL     OW 1396   3.088   1.282   1.420  0.0697 -0.6088 -0.1395
  404SOL    HW1 1397   3.098   1.377   1.390 -1.7416 -0.0109  0.9902
  404SOL    HW2 1398   3.177   1.245   1.447  1.0282  0.2697 -1.9353
  405SOL     OW 1399   4.570   0.550   0.359 -0.2940  0.2136 -0.3486
  405SOL    HW1 1400   4.651   0.558   0.416  0.3957 -0.3025 -1.2254
  405SOL    HW2 1401   4.598   0.542   0.263 -1.4199  1.1520 -0.7734
  406SOL     OW 1402   4.252   1.910   0.569 -0.1897 -0.0481 -0.0065
  406SOL    HW1 1403   4.188   1.834   0.577 -1.7996  1.4395  2.8100
  406SOL    HW2 1404   4.286   1.935   0.660  2.9518  0.4923 -1.1957
  407SOL     OW 1405   4.140   1.532   2.959 -0.5497  0.0124 -0.2323
  407SOL    HW1 1406   4.178   1.457   3.013  0.1426  0.8945  0.5483
  407SOL    HW2 1407   4.186   1.536   2.871 -0.2626 -0.1867 -0.0934
  408SOL     OW 1408   1.052   0.146   2.527  0.3098  0.0433  0.4056
  408SOL    HW1 1409   1.091   0.068   2.479 -1.3062 -0.3354 -0.3762
  408SOL    HW2 1410   1.121   0.186   2.588  1.8184 -0.6562 -0.7745
  409SOL     OW 1411   3.684   2.535   4.729 -0.0495 -0.1472 -0.8488
  409SOL    HW1 1412   3.588   2.559   4.736 -0.2873 -1.5803  2.0377
  409SOL    HW2 1413   3.703   2.500   4.637 -2.7546 -1.6656 -0.9235
  410SOL     OW 1414   4.794   2.870   4.556  0.7400 -0.4495  0.1612
  410SOL    HW1 1415   4.864   2.870   4.628  0.1907  0.8542  0.7163
  410SOL    HW2 1416   4.769   2.776   4.535  1.5295 -0.8853  1.0603
  411SOL     OW 1417   4.053   0.684   2.430  0.2074 -0.1259  0.2350
  411SOL    HW1 1418   4.052   0.718   2.336  1.2629  1.6328  0.8101
  411SOL    HW2 1419   4.011   0.751   2.491  0.1489 -0.9318  1.1184
  412SOL     OW 1420   2.134   4.487   2.129  0.7983  0.0279 -0.0415
  412SOL    HW1 1421   2.161   4.415   2.193  3.1833  1.8345  1.1126
  412SOL    HW2 1422   2.102   4.567   2.180  0.4212  0.6458 -1.2012
  413SOL     OW 1423   4.389   2.666   0.955  0.2150  0.0966 -0.2447
  413SOL    HW1 1424   4.302   2.715   0.951 -1.0874 -2.1001 -0.4168
  413SOL    HW2 1425   4.427   2.674   1.047  0.0855  1.4715 -0.2968
  414SOL     OW 1426   4.866   0.575   1.575  0.5102  0.0047  0.4325
  414SOL    HW1 1427   4.793   0.517   1.540 -0.8334  1.4671  0.6694
  414SOL    HW2 1428   4.896   0.638   1.504 -0.5840  1.4027  1.1595
  415SOL     OW 1429   1.247   2.961   0.178 -0.1815  0.1087  0.2791
  415SOL    HW1 1430   1.307   2.982   0.255 -0.5248  1.6549  0.1574
  415SOL    HW2 1431   1.193   3.041   0.155 -0.2537 -0.3883 -1.4331
  416SOL     OW 1432   2.065   3.407   2.376  0.0040 -0.2911  0.2360
  416SOL    HW1 1433   2.034   3.495   2.342 -1.5172 -0.2716  1.5157
  416SOL    HW2 1434   2.034   3.335   2.314  0.8216  0.0164 -0.5482
  417SOL     OW 1435   2.302   1.376   4.602  0.0039  0.6277 -0.3093
  417SOL    HW1 1436   2.274   1.309   4.533  3.0614 -1.0090 -0.1008
  417SOL    HW2 1437   2.234   1.377   4.675 -1.2163 -0.6634 -1.3563
  418SOL     OW 1438   1.960   1.134   3.607  0.3519  0.7047 -0.1396
  418SOL    HW1 1439   2.011   1.054   3.576 -0.9115 -0.0378 -0.3361
  418SOL    HW2 1440   1.940   1.124   3.705  0.4528  0.9267 -0.0963
  419SOL     OW 1441   4.111   4.701   0.658 -0.0641  0.2542 -0.5318
  419SOL    HW1 1442   4.044   4.707   0.732  1.5752 -1.2798  1.1773
  419SOL    HW2 1443   4.203   4.717   0.694  1.0196 -2.4561 -1.7580
  420SOL     OW 1444   2.977   1.265   3.595  0.4748  0.0668  0.5476
  420SOL    HW1 1445   2.923   1.349   3.584  0.8122  0.4051  1.4063
  420SOL    HW2 1446   2.969   1.233   3.689  0.0550 -1.0835  0.1439
  421SOL     OW 1447   1.756   2.529   1.030  0.2179 -0.1086  0.6364
  421SOL    HW1 1448   1.688   2.459   1.007 -1.1406  1.4773 -0.3701
  421SOL    HW2 1449   1.834   2.485   1.076 -2.1410 -1.7919  3.3895
  422SOL     OW 1450   4.539   2.560   0.736  0.0192 -0.4348 -0.2495
  422SOL    HW1 1451   4.550   2.640   0.677  2.0571 -0.2035  0.3884
  422SOL    HW2 1452   4.472   2.581   0.808  0.7590  0.8093  0.0934
  423SOL     OW 1453   1.332   2.048   4.987  0.1697 -0.3774  0.0343
  423SOL    HW1 1454   1.273   2.083   4.916 -2.3134  1.7447  2.8941
  423SOL    HW2 1455   1.305   1.954   5.010 -0.2321 -0.4025 -0.5254
  424SOL     OW 1456   1.205   2.127   0.305 -0.6157  0.0324  0.0901
  424SOL    HW1 1457   1.164   2.210   0.341 -1.8468 -0.4073 -0.2524
  424SOL    HW2 1458   1.138   2.052   0.309  1.1525 -1.6075  2.6598
  425SOL     OW 1459   0.707   5.038   2.070  0.4080 -0.4763  0.0479
  425SOL    HW1 1460   0.768   4.964   2.097 -1.3898 -1.1484  2.5533
  425SOL    HW2 1461   0.703   5.107   2.142 -0.0264  0.7431 -1.0840
  426SOL     OW 1462   4.070   4.059   0.450  0.3006 -0.4272  0.1115
  426SOL    HW1 1463   3.993   4.103   0.405  1.2711  0.3580 -0.8338
  426SOL    HW2 1464   4.123   4.006   0.384 -0.0974 -1.9952  0.9842
  427SOL     OW 1465   0.403   1.189   4.899 -0.6742 -0.3509 -0.4295
  427SOL    HW1 1466   0.326   1.126   4.905 -0.9303 -0.1880 -1.6385
  427SOL    HW2 1467   0.386   1.269   4.955 -1.0447 -0.6616 -0.0968
  428SOL     OW 1468   4.288   1.857   4.488  0.1382 -0.6666 -0.2036
  428SOL    HW1 1469   4.311   1.814   4.575 -1.9040  0.0878  0.7775
  428SOL    HW2 1470   4.362   1.917   4.459  0.2117  0.3215  1.8693
  429SOL     OW 1471   1.387   3.198   4.474  1.1979  0.3759 -0.1926
  429SOL    HW1 1472   1.323   3.171   4.402  0.5705 -2.0240  1.1541
  429SOL    HW2 1473   1.418   3.292   4.458 -3.3106  2.0704 -0.4242
  430SOL     OW 1474   4.444   1.472   0.047  0.1044 -0.7870  0.3062
  430SOL    HW1 1475   4.451   1.568   0.017 -1.0215 -0.3699  1.2899
  430SOL    HW2 1476   4.504   1.457   0.125 -0.5235 -0.5858  0.8323
  431SOL     OW 1477   2.417   2.225   4.036  0.2926  0.0014 -0.2619
  431SOL    HW1 1478   2.354   2.228   4.114  0.7444 -0.7163  0.1367
  431SOL    HW2 1479   2.455   2.316   4.021  1.0909 -0.0708  1.1008
  432SOL     OW 1480   1.365   2.963   2.294 -0.2442  0.1823  0.1309
  432SOL    HW1 1481   1.323   2.876   2.267  2.5460 -0.5156 -2.5348
  432SOL    HW2 1482   1.446   2.945   2.349 -1.3833  1.3394  2.3089
  433SOL     OW 1483   4.277   4.412   2.210 -0.1499  0.0749 -0.2426
  433SOL    HW1 1484   4.292   4.369   2.299 -1.0886 -2.1891 -1.1001
  433SOL    HW2 1485   4.179   4.416   2.190  0.0906 -0.5205 -1.6498
  434SOL     OW 1486   4.027   4.453   2.100 -0.4408 -0.1780 -0.3319
  434SOL    HW1 1487   3.958   4.482   2.166  1.1124  2.9749  0.1159
  434SOL    HW2 1488   3.983   4.422   2.016 -2.4512 -3.3414  1.6281
  435SOL     OW 1489   0.729   1.274   2.590 -0.1135 -0.3527  0.0904
  435SOL    HW1 1490   0.675   1.357   2.601 -0.0648 -0.4156  0.8509
  435SOL    HW2 1491   0.789   1.283   2.510 -1.7176 -0.5339 -1.2024
  436SOL     OW 1492   0.363   4.665   0.020  0.0885  0.1926 -0.5161
  436SOL    HW1 1493   0.328   4.659  -0.073 -0.4746 -0.2661 -0.2825
  436SOL    HW2 1494   0.360   4.760   0.051  1.3627  0.5447 -1.3588
  437SOL     OW 1495   0.169   0.787   4.718 -0.1566 -0.4454 -0.1242
  437SOL    HW1 1496   0.122   0.750   4.799 -2.4498 -0.7183 -1.4806
  437SOL    HW2 1497   0.129   0.876   4.695  1.3958  0.2535 -0.2029
  438SOL     OW 1498   4.840   3.387   0.723  0.4171 -0.3032  0.7381
  438SOL    HW1 1499   4.814   3.304   0.672  1.0192 -0.4703  0.6970
  438SOL    HW2 1500   4.937   3.405   0.710  0.4300  0.0393  1.2918
  439SOL     OW 1501   4.432   0.880   2.268 -0.0788  0.2047  0.3970
  439SOL    HW1 1502   4.405   0.922   2.355  0.4054  1.4724 -0.0485
  439SOL    HW2 1503   4.513   0.926   2.232  0.9108 -1.5741  0.2113
  440SOL     OW 1504   2.350   3.574   4.819  0.3383  0.1544 -0.8607
  440SOL    HW1 1505   2.383   3.592   4.912  2.1438 -0.0435 -1.4216
  440SOL    HW2 1506   2.289   3.647   4.790 -0.7544 -0.0965  0.6906
  441SOL     OW 1507   3.430   3.083   4.643 -0.0866  0.1180 -0.2236
  441SOL    HW1 1508   3.466   3.086   4.736 -2.5858 -0.2848  0.8354
  441SOL    HW2 1509   3.486   3.142   4.584  1.1376  0.9605  1.6789
  442SOL     OW 1510   3.900   1.267   1.728  0.3037  0.6214 -0.4559
  442SOL    HW1 1511   3.848   1.186   1.701  2.9725 -1.1401 -0.6451
  442SOL    HW2 1512   3.925   1.319   1.646  0.4316  0.4237 -0.5441
  443SOL     OW 1513   0.420   2.825   0.527  0.6246 -0.0021  0.1693
  443SOL    HW1 1514   0.340   2.882   0.511  1.4853  1.5528  1.1010
  443SOL    HW2 1515   0.467   2.809   0.440 -0.4320 -0.5650 -0.3178
  444SOL     OW 1516   2.070   3.475   5.133  0.3504  0.4456 -0.4596
  444SOL    HW1 1517   2.097   3.520   5.219  1.0092 -2.0672  0.7578
  444SOL    HW2 1518   1.983   3.512   5.102 -1.0617 -0.0234  2.5406
  445SOL     OW 1519   2.097   2.820   4.598  0.0738  0.0072 -0.5677
  445SOL    HW1 1520   2.147   2.739   4.630 -0.1338  0.0084 -0.2339
  445SOL    HW2 1521   2.154   2.901   4.607  0.1936 -0.0672 -0.6667
  446SOL     OW 1522   0.795   1.707   2.498  0.1571 -0.0160 -0.2113
  446SOL    HW1 1523   0.749   1.795   2.509  0.2618 -0.0791  0.8687
  446SOL    HW2 1524   0.729   1.638   2.468  0.2758  0.6274 -2.0185
  447SOL     OW 1525   0.586   1.077   4.488  0.7556  0.1384 -0.4494
  447SOL    HW1 1526   0.599   1.062   4.390  1.3897 -1.6590 -0.1232
  447SOL    HW2 1527   0.541   0.997   4.528 -1.3762  1.6712  0.4112
  448SOL     OW 1528   1.746   1.913   0.111 -0.0932 -0.1576 -0.5420
  448SOL    HW1 1529   1.705   1.955   0.030  1.1835  0.4697 -0.8937
  448SOL    HW2 1530   1.801   1.981   0.159  0.7030 -1.0094 -0.2157
  449SOL     OW 1531   0.037   2.991   4.220  0.2672  0.0525  0.1606
  449SOL    HW1 1532   0.041   3.075   4.167 -1.0182 -0.6579 -1.1225
  449SOL    HW2 1533  -0.044   2.993   4.279  0.2137 -0.3067  0.0987
  450SOL     OW 1534   4.134   2.964   4.635  0.3511  0.0769  0.1213
  450SOL    HW1 1535   4.164   3.009   4.551  0.2279 -1.4128 -0.7582
  450SOL    HW2 1536   4.092   2.876   4.613 -0.8252  0.2110  1.6624
  451SOL     OW 1537   4.501   1.546   4.399 -0.0019 -0.3088 -0.4152
  451SOL    HW1 1538   4.537   1.597   4.477 -2.1143 -2.5526  2.2464
  451SOL    HW2 1539   4.425   1.597   4.357  0.3331  0.3520 -0.2296
  452SOL     OW 1540   1.424   0.851   4.633 -0.1673  0.6816  0.6750
  452SOL    HW1 1541   1.380   0.832   4.721 -2.5642  1.8755 -0.1681
  452SOL    HW2 1542   1.354   0.858   4.562  1.6966 -0.2180 -1.3634
  453SOL     OW 1543   0.811   4.673   4.552 -0.1008 -0.3601 -1.1770
  453SOL    HW1 1544   0.900   4.668   4.505  1.1307 -0.5658  1.0263
  453SOL    HW2 1545   0.738   4.653   4.487  1.6153 -2.6326 -2.5755
  454SOL     OW 1546   1.697   0.566   3.187  0.2169  0.1862 -0.4020
  454SOL    HW1 1547   1.630   0.524   3.247 -0.4860  0.8849 -0.6779
  454SOL    HW2 1548   1.737   0.646   3.232  0.6271 -0.0311 -0.3707
  455SOL     OW 1549   3.583   1.133   2.609 -0.0036 -0.3241 -0.2327
  455SOL    HW1 1550   3.642   1.052   2.601 -0.4408 -0.5382 -1.5057
  455SOL    HW2 1551   3.626   1.210   2.562  0.3692  0.1773  0.8995
  456SOL     OW 1552   2.043   2.282   2.639  0.5206  0.2578 -0.1840
  456SOL    HW1 1553   2.060   2.236   2.551 -1.3259 -0.6157 -0.1233
  456SOL    HW2 1554   2.082   2.374   2.636 -1.7422  1.3075 -2.9588
  457SOL     OW 1555   4.876   2.366   2.812 -0.4193 -0.1521  0.0665
  457SOL    HW1 1556   4.946   2.429   2.847 -0.3320  0.0546 -0.4551
  457SOL    HW2 1557   4.919   2.303   2.746 -0.8558  0.4673 -0.8349
  458SOL     OW 1558   1.504   3.536   3.923 -0.0944 -0.0410 -0.4251
  458SOL    HW1 1559   1.512   3.626   3.880 -1.1735  0.7322  0.9331
  458SOL    HW2 1560   1.498   3.466   3.852  1.8955  0.8088 -1.5232
  459SOL     OW 1561   4.539   3.223   5.045  0.2912  0.1900  0.0298
  459SOL    HW1 1562   4.453   3.196   5.087  0.4122  1.7316  1.3482
  459SOL    HW2 1563   4.532   3.316   5.010  1.6739  0.6884  0.9828
  460SOL     OW 1564   2.931   1.878   4.385  0.4039 -0.2651  0.2158
  460SOL    HW1 1565   2.999   1.922   4.326  1.1398  0.6621  1.7123
  460SOL    HW2 1566   2.901   1.942   4.456 -1.5510 -0.8848  0.0018
  461SOL     OW 1567   2.512   3.553   3.209 -0.1894 -0.4586  0.0897
  461SOL    HW1 1568   2.498   3.651   3.198 -0.4296 -0.5086 -0.0621
  461SOL    HW2 1569   2.506   3.529   3.306 -1.9181 -0.5807 -0.0232
  462SOL     OW 1570   5.130   1.048   4.698  0.4316  0.0393 -0.6529
  462SOL    HW1 1571   5.033   1.042   4.722  0.0703  0.2816 -1.9919
  462SOL    HW2 1572   5.144   1.123   4.634  1.5191  0.0346 -0.4351
  463SOL     OW 1573   2.670   3.896   3.382 -0.0674  0.2830  0.4357
  463SOL    HW1 1574   2.759   3.872   3.343 -0.1626 -1.4196  1.1888
  463SOL    HW2 1575   2.656   3.845   3.467 -1.8166  0.4471  0.2779
  464SOL     OW 1576   1.870   1.686   3.016  0.4991  0.2431  0.4903
  464SOL    HW1 1577   1.873   1.612   2.949  1.2377  1.4049 -0.8215
  464SOL    HW2 1578   1.927   1.662   3.095  0.8431 -0.5246  0.0219
  465SOL     OW 1579   3.259   3.446   3.606 -0.8147 -0.3639  0.6849
  465SOL    HW1 1580   3.202   3.403   3.676 -1.1634 -0.1828  0.5117
  465SOL    HW2 1581   3.259   3.546   3.620 -0.2179 -0.3903  0.9278
  466SOL     OW 1582   0.270   0.630   1.864  0.1764 -0.0694  0.5317
  466SOL    HW1 1583   0.283   0.705   1.929 -0.4123  0.5822 -0.0904
  466SOL    HW2 1584   0.211   0.561   1.906 -1.3243  0.9773  0.2366
  467SOL     OW 1585   3.182   2.553   4.484  0.2976 -0.6844  0.0432
  467SOL    HW1 1586   3.178   2.611   4.403  2.8809 -0.5932 -0.1088
  467SOL    HW2 1587   3.159   2.607   4.565  2.0084  0.4290 -0.1689
  468SOL     OW 1588   3.932   4.741   0.870 -0.2038 -0.5033  0.3800
  468SOL    HW1 1589   3.964   4.814   0.931 -1.0507 -1.0630  1.5322
  468SOL    HW2 1590   3.922   4.656   0.921 -2.1078 -0.6996 -0.2360
  469SOL     OW 1591   3.340   1.054   3.382 -0.0534 -0.3715 -0.2042
  469SOL    HW1 1592   3.297   1.135   3.421 -1.4461 -0.9453 -0.5008
  469SOL    HW2 1593   3.438   1.056   3.403 -0.1432  1.1072  0.2442
  470SOL     OW 1594   3.929   1.410   2.498 -0.6013 -0.4881  0.9194
  470SOL    HW1 1595   3.864   1.386   2.427 -0.0275  3.6527 -1.3456
  470SOL    HW2 1596   4.022   1.394   2.465 -0.3285  1.5403  0.5752
  471SOL     OW 1597   3.139   3.139   1.375  0.2310 -0.3608 -0.4434
  471SOL    HW1 1598   3.137   3.094   1.286  0.9310 -1.5248  0.1049
  471SOL    HW2 1599   3.222   3.112   1.424 -0.2535  0.0812  0.6504
  472SOL     OW 1600   3.735   3.513   0.474 -0.4204  0.4818 -0.3098
  472SOL    HW1 1601   3.679   3.563   0.540 -0.5118  0.8057 -0.6243
  472SOL    HW2 1602   3.755   3.573   0.396  0.4612  0.4125 -0.1529
  473SOL     OW 1603   4.126   2.587   3.099  0.5634  0.1588  0.2262
  473SOL    HW1 1604   4.155   2.639   3.018 -1.5916 -0.5838 -1.1182
  473SOL    HW2 1605   4.088   2.651   3.167  1.3131  0.6699  0.1847
  474SOL     OW 1606   4.380   3.435   2.463  0.2856 -0.2761  0.0437
  474SOL    HW1 1607   4.326   3.487   2.529 -0.9285 -0.3792 -0.8251
  474SOL    HW2 1608   4.434   3.365   2.510  1.6695  1.4871  1.2003
  475SOL     OW 1609   1.319   1.691   1.548  0.1538  0.2683  0.4959
  475SOL    HW1 1610   1.380   1.676   1.625 -0.5553  0.3913  1.0961
  475SOL    HW2 1611   1.372   1.710   1.466  1.0175 -2.2855  0.3899
  476SOL     OW 1612   4.703   0.617   2.497 -0.9063 -0.0109 -0.2663
  476SOL    HW1 1613   4.689   0.519   2.511 -2.3350  0.4250  1.8046
  476SOL    HW2 1614   4.713   0.662   2.586  0.7137  1.6247 -1.2040
  477SOL     OW 1615   3.119   2.011   4.718  0.4980  0.4652  0.2884
  477SOL    HW1 1616   3.100   2.036   4.813  0.4624  2.3777 -0.1773
  477SOL    HW2 1617   3.208   2.049   4.692  0.3263  0.2915 -0.5544
  478SOL     OW 1618   3.544   0.138   4.746 -0.1030 -0.0386  0.3151
  478SOL    HW1 1619   3.606   0.122   4.669 -1.8269 -1.1587 -0.9003
  478SOL    HW2 1620   3.451   0.154   4.712 -0.9327 -0.6608  2.1521
  479SOL     OW 1621   4.168   0.482   2.584  0.1292  0.3672 -0.3086
  479SOL    HW1 1622   4.111   0.540   2.526 -0.3389 -0.4576 -0.6899
  479SOL    HW2 1623   4.264   0.506   2.570 -0.1030  1.8131  0.3925
  480SOL     OW 1624   0.273   2.488   3.360 -0.1070  0.5250  0.3500
  480SOL    HW1 1625   0.284   2.581   3.325  0.6917  0.5126  0.5514
  480SOL    HW2 1626   0.185   2.451   3.330 -0.9103  1.7226  1.1254
  481SOL     OW 1627   3.024   2.556   0.302 -0.0237  0.6234  0.4341
  481SOL    HW1 1628   3.023   2.483   0.370 -1.7286 -0.8551 -1.0665
  481SOL    HW2 1629   3.091   2.533   0.231 -1.3785 -0.1316 -0.6418
  482SOL     OW 1630   1.673   2.784   4.376 -0.4223  0.3646 -0.2144
  482SOL    HW1 1631   1.765   2.800   4.341 -0.8322 -0.7752 -1.9782
  482SOL    HW2 1632   1.625   2.871   4.386  0.2579  0.8479 -1.0107
  483SOL     OW 1633   0.625   1.313   0.131 -0.5768 -0.2295  0.3088
  483SOL    HW1 1634   0.588   1.403   0.111  0.9851  0.5016  0.5440
  483SOL    HW2 1635   0.698   1.292   0.066  0.4164 -0.4477  1.4602
  484SOL     OW 1636   3.357   0.373   2.002 -0.2700  0.7120 -0.2733
  484SOL    HW1 1637   3.276   0.419   2.037  0.1424  2.3755 -1.3708
  484SOL    HW2 1638   3.407   0.331   2.077 -0.5062  2.3493  0.8501
  485SOL     OW 1639   3.946   3.587   4.648 -0.5025 -0.1760 -0.1101
  485SOL    HW1 1640   3.900   3.643   4.579  1.7515  1.2068 -0.6030
  485SOL    HW2 1641   3.955   3.494   4.614 -0.3505  0.2403 -1.2713
  486SOL     OW 1642   5.025   2.195   4.483 -0.2696 -0.5049 -0.5317
  486SOL    HW1 1643   5.098   2.182   4.416  0.2731 -3.5674  0.5089
  486SOL    HW2 1644   4.937   2.180   4.438  0.0336 -1.5733 -0.8032
  487SOL     OW 1645   2.491   1.098   3.186  0.2226 -0.3496 -0.2914
  487SOL    HW1 1646   2.537   1.084   3.274 -2.0756  0.6686  1.1596
  487SOL    HW2 1647   2.541   1.049   3.115  1.4201 -2.3606  1.7794
  488SOL     OW 1648   3.178   2.419   5.046  0.0082  0.7431 -0.1314
  488SOL    HW1 1649   3.266   2.441   5.005  0.9512 -1.7664  0.3638
  488SOL    HW2 1650   3.107   2.476   5.005  1.9343  3.5481  0.1513
  489SOL     OW 1651   2.789   4.473   2.051 -0.0511  0.3519 -0.4607
  489SOL    HW1 1652   2.691   4.478   2.029 -0.7509 -1.6473  1.7763
  489SOL    HW2 1653   2.821   4.379   2.038  1.0149  0.5049  0.9235
  490SOL     OW 1654   1.757   1.391   4.156  0.5878 -0.0435 -0.4859
  490SOL    HW1 1655   1.777   1.446   4.237  0.1208 -3.5395  2.2899
  490SOL    HW2 1656   1.842   1.372   4.107  1.1386  0.9141  0.0779
  491SOL     OW 1657   2.033   3.834   3.343 -0.3112 -0.0123 -0.0620
  491SOL    HW1 1658   2.125   3.871   3.326 -0.5994  0.6663 -0.1744
  491SOL    HW2 1659   1.968   3.878   3.281 -0.8032 -0.0900  0.4005
  492SOL     OW 1660   3.595   4.942   1.093  0.0286  0.3092 -0.6991
  492SOL    HW1 1661   3.653   4.966   1.171  0.6608 -0.5698 -0.8907
  492SOL    HW2 1662   3.634   4.864   1.045 -2.0141 -1.2205 -0.0314
  493SOL     OW 1663   1.016   5.055   3.297  0.1753 -0.0506  0.5187
  493SOL    HW1 1664   0.925   5.023   3.323  0.9302 -1.5465  1.4785
  493SOL    HW2 1665   1.027   5.151   3.324 -1.2795  0.3013 -0.0869
  494SOL     OW 1666   0.924   0.496   2.778 -0.0252  0.2161 -0.2256
  494SOL    HW1 1667   0.969   0.504   2.867  0.3767  0.0070 -0.4035
  494SOL    HW2 1668   0.898   0.400   2.763 -1.3123  0.4738  0.2414
  495SOL     OW 1669   2.386   4.207   4.807 -0.2446 -0.2924  0.4937
  495SOL    HW1 1670   2.352   4.203   4.901  0.2376  1.1189  0.7467
  495SOL    HW2 1671   2.455   4.279   4.799 -0.9216  0.2354 -1.1339
  496SOL     OW 1672   0.119   2.535   2.057  0.3351  0.0173 -0.2851
  496SOL    HW1 1673   0.064   2.556   1.976  0.3110  0.6703 -0.1076
  496SOL    HW2 1674   0.174   2.615   2.082  0.2141 -0.1155  0.4429
  497SOL     OW 1675   2.909   0.323   4.454  0.6212 -0.5349  0.1904
  497SOL    HW1 1676   2.979   0.339   4.385 -0.5430  1.2715 -0.6496
  497SOL    HW2 1677   2.942   0.355   4.543  0.5685  1.1147 -0.3595
  498SOL     OW 1678   2.650   3.620   0.047 -0.1914  0.2813  0.5206
  498SOL    HW1 1679   2.725   3.678   0.014  1.1960 -0.4091  2.2688
  498SOL    HW2 1680   2.676   3.524   0.040 -0.7193  0.0456  1.5197
  499SOL     OW 1681   1.793   1.919   2.395 -0.2521  0.0219 -0.3401
  499SOL    HW1 1682   1.810   1.826   2.361 -2.2899 -0.4217 -0.2666
  499SOL    HW2 1683   1.828   1.986   2.329 -0.3811 -0.8076 -1.2749
  500SOL     OW 1684   2.070   5.105   0.738 -0.2023 -1.0353 -0.0218
  500SOL    HW1 1685   2.144   5.104   0.805 -0.0285  0.1570 -0.1782
  500SOL    HW2 1686   2.011   5.184   0.753  0.0474 -0.5357 -1.4736
  501SOL     OW 1687   3.464   0.187   2.189  0.3943  0.0265 -0.0947
  501SOL    HW1 1688   3.481   0.089   2.197  1.0891  0.2051  0.7237
  501SOL    HW2 1689   3.521   0.236   2.254 -1.8305  0.7888  1.4287
  502SOL     OW 1690   2.051   2.812   2.894  0.1753 -1.3011  0.1823
  502SOL    HW1 1691   2.143   2.829   2.859 -0.4271  1.7233 -0.1534
  502SOL    HW2 1692   2.051   2.821   2.994 -0.0082  0.2292  0.0613
  503SOL     OW 1693   4.462   2.218   1.622 -0.1984  0.8496 -0.6364
  503SOL    HW1 1694   4.520   2.260   1.552 -1.3503  2.6700 -0.5531
  503SOL    HW2 1695   4.375   2.191   1.581 -1.1911  2.6321  0.1771
  504SOL     OW 1696   2.266   2.608   4.621  0.0238  0.1169  0.1727
  504SOL    HW1 1697   2.277   2.587   4.524 -1.4026  0.5650 -0.1066
  504SOL    HW2 1698   2.234   2.527   4.670  1.6792 -0.3930  0.4805
  505SOL     OW 1699   0.073   3.816   4.403  0.4534  0.3889  0.1695
  505SOL    HW1 1700   0.013   3.896   4.391 -1.6379 -0.9756  0.8533
  505SOL    HW2 1701   0.086   3.799   4.500 -0.8874 -1.2803  0.0989
  506SOL     OW 1702   2.286   3.637   1.752 -0.2319  0.0369  0.1893
  506SOL    HW1 1703   2.334   3.569   1.808  0.9593 -0.0307 -0.8574
  506SOL    HW2 1704   2.196   3.602   1.725  0.5879 -1.4010 -0.7992
  507SOL     OW 1705   0.948   2.548   4.203 -0.4771 -0.2960 -0.6732
  507SOL    HW1 1706   0.909   2.464   4.165 -1.7068 -0.6900  1.2694
  507SOL    HW2 1707   1.026   2.525   4.262  1.1010  0.2542 -2.4556
  508SOL     OW 1708   1.171   5.109   3.020 -0.1473  0.4365  0.0110
  508SOL    HW1 1709   1.126   5.043   3.080  1.2511 -0.1539  0.4294
  508SOL    HW2 1710   1.192   5.065   2.932  0.3927  0.4505  0.1319
  509SOL     OW 1711   4.683   5.137   3.091  0.4530 -0.3761  0.2439
  509SOL    HW1 1712   4.710   5.193   3.013  0.3593  0.2018  0.6196
  509SOL    HW2 1713   4.762   5.083   3.123  0.0819 -1.9481 -1.3090
  510SOL     OW 1714   0.549   2.634   2.375 -0.4035 -0.2750  0.2371
  510SOL    HW1 1715   0.620   2.646   2.306  0.0471 -1.9518  0.3780
  510SOL    HW2 1716   0.586   2.657   2.465  0.2678 -1.9706  0.4274
  511SOL     OW 1717   2.688   2.384   0.346  0.1383  0.1845  0.1121
  511SOL    HW1 1718   2.627   2.338   0.280 -0.8281 -1.0642  1.7992
  511SOL    HW2 1719   2.770   2.328   0.359  0.2083  0.2966  0.1458
  512SOL     OW 1720   0.410   4.971   2.307 -0.0186  0.1602 -1.0173
  512SOL    HW1 1721   0.458   5.036   2.366  1.3033 -0.3879 -1.4366
  512SOL    HW2 1722   0.315   4.963   2.336  0.5922 -0.1689  1.1341
  513SOL     OW 1723   1.397   2.756   0.080 -0.7038  0.1450 -0.3762
  513SOL    HW1 1724   1.373   2.851   0.061  0.5980  0.5052 -0.3491
  513SOL    HW2 1725   1.461   2.753   0.157 -0.9849 -0.7850 -0.1703
  514SOL     OW 1726   3.377   3.939   0.837 -0.3609 -0.0785 -0.2785
  514SOL    HW1 1727   3.473   3.961   0.817  0.6828 -3.4705  0.4377
  514SOL    HW2 1728   3.356   3.964   0.931  1.0379 -2.5637  0.7827
  515SOL     OW 1729   4.734   3.368   0.951  0.3508  0.6291 -0.1749
  515SOL    HW1 1730   4.775   3.374   0.860  0.2671 -1.8666 -0.4486
  515SOL    HW2 1731   4.635   3.356   0.941  0.5067 -1.3251  0.0858
  516SOL     OW 1732   2.904   3.057   0.409 -0.2834 -0.2981  0.0528
  516SOL    HW1 1733   2.854   3.069   0.323 -0.4227 -1.2626 -0.0123
  516SOL    HW2 1734   2.840   3.060   0.486 -0.2385 -0.0425  0.0814
  517SOL     OW 1735   3.431   2.114   4.648 -0.4195 -0.0669 -0.2191
  517SOL    HW1 1736   3.529   2.118   4.629 -0.0328 -0.9232  1.4439
  517SOL    HW2 1737   3.386   2.193   4.606  1.0783  0.7047 -0.4441
  518SOL     OW 1738   4.538   0.939   1.353 -0.0518 -0.2372 -0.4978
  518SOL    HW1 1739   4.529   1.034   1.382 -0.5700  0.0652 -1.5991
  518SOL    HW2 1740   4.485   0.925   1.269  0.3841 -1.3836 -0.5920
  519SOL     OW 1741   4.928   1.891   0.990  0.2171 -0.3958  0.5750
  519SOL    HW1 1742   4.978   1.859   0.910 -0.1284  1.3711 -0.4104
  519SOL    HW2 1743   4.879   1.815   1.032  0.5641 -1.3967 -0.7695
  520SOL     OW 1744   3.238   0.449   0.853 -0.4566 -0.2625  0.6627
  520SOL    HW1 1745   3.226   0.351   0.868 -0.2850 -0.3609  0.1810
  520SOL    HW2 1746   3.150   0.495   0.859 -0.5352 -0.4430  0.9058
  521SOL     OW 1747   1.215   4.095   4.146 -0.9830 -0.2393  0.4047
  521SOL    HW1 1748   1.254   4.116   4.236  0.6129  0.3701 -0.4003
  521SOL    HW2 1749   1.227   4.173   4.085  0.1016 -1.4804 -1.0424
  522SOL     OW 1750   4.983   1.408   0.340  0.2680 -0.5429  0.4960
  522SOL    HW1 1751   4.953   1.498   0.371 -0.7990 -1.0833  1.1063
  522SOL    HW2 1752   5.028   1.416   0.251  2.1388  0.8711  1.4943
  523SOL     OW 1753   4.629   4.283   1.338 -0.0263 -0.0148  0.1127
  523SOL    HW1 1754   4.530   4.271   1.347 -0.4841 -1.7655 -4.5507
  523SOL    HW2 1755   4.670   4.199   1.303  2.5828  1.6127 -1.0923
  524SOL     OW 1756   1.362   2.746   1.253  0.0755  0.3293 -0.1065
  524SOL    HW1 1757   1.401   2.672   1.198  0.2159  0.1525  0.2274
  524SOL    HW2 1758   1.270   2.720   1.283  0.2613  0.1449  0.3010
  525SOL     OW 1759   3.769   1.148   2.154  0.0494  0.0331  0.6406
  525SOL    HW1 1760   3.828   1.088   2.100 -0.2264  1.3820 -1.2576
  525SOL    HW2 1761   3.768   1.239   2.114  0.0107  1.2055  3.1264
  526SOL     OW 1762   3.794   1.512   3.836  0.4218 -0.1673 -0.4344
  526SOL    HW1 1763   3.782   1.460   3.751  1.0309 -0.0846 -0.5833
  526SOL    HW2 1764   3.833   1.602   3.814 -0.4106  0.2685 -0.1609
  527SOL     OW 1765   0.547   4.766   1.232  0.1854 -0.1564  0.0150
  527SOL    HW1 1766   0.491   4.796   1.310 -0.1977  1.0880 -0.7090
  527SOL    HW2 1767   0.488   4.756   1.151  1.0183  1.3310 -0.7995
  528SOL     OW 1768   4.897   1.067   1.684  0.3926  0.0275 -0.1178
  528SOL    HW1 1769   4.911   1.149   1.739 -0.7795 -0.3621  0.8112
  528SOL    HW2 1770   4.914   0.986   1.741 -1.3585 -0.3857 -0.1423
  529SOL     OW 1771   1.542   2.494   1.664 -0.2205  0.4638  0.1819
  529SOL    HW1 1772   1.474   2.430   1.702  0.1267 -0.4985 -0.7770
  529SOL    HW2 1773   1.498   2.581   1.644 -0.4854  0.9214  2.4779
  530SOL     OW 1774   0.538   1.999   2.809 -0.0016 -0.1901 -0.0891
  530SOL    HW1 1775   0.578   2.077   2.761  1.9843 -0.1873  1.4032
  530SOL    HW2 1776   0.523   2.024   2.905  0.5523 -1.5906  0.3800
  531SOL     OW 1777   3.888   3.682   2.737  0.1899  0.0387 -0.1899
  531SOL    HW1 1778   3.793   3.686   2.768 -0.5004  1.3452 -2.3058
  531SOL    HW2 1779   3.949   3.694   2.816 -1.3214 -1.6925  1.3504
  532SOL     OW 1780   4.672   4.348   3.197 -0.2787 -0.2065 -0.3182
  532SOL    HW1 1781   4.637   4.301   3.278  0.2404 -1.7815 -0.9623
  532SOL    HW2 1782   4.733   4.422   3.225 -0.8088 -0.1552  0.7357
  533SOL     OW 1783   4.435   3.570   2.756 -0.2177  0.0813 -0.6036
  533SOL    HW1 1784   4.480   3.565   2.846  2.3260 -0.6058 -1.8058
  533SOL    HW2 1785   4.389   3.658   2.747  0.2238  0.5156  1.0604
  534SOL     OW 1786   3.447   0.488   1.030  0.0712 -0.2313 -0.5659
  534SOL    HW1 1787   3.376   0.508   1.097  0.6638  1.8771 -0.4955
  534SOL    HW2 1788   3.406   0.480   0.939 -0.4019 -0.3849 -0.3407
  535SOL     OW 1789   0.705   0.959   0.295  0.2544 -0.1031  0.0840
  535SOL    HW1 1790   0.695   1.014   0.378  0.4889  0.1416 -0.0481
  535SOL    HW2 1791   0.774   1.001   0.236 -0.5973  0.2545 -0.6810
  536SOL     OW 1792   2.806   2.015   3.254  0.0949  1.0545  0.5428
  536SOL    HW1 1793   2.785   1.966   3.170  1.5775  1.4617 -0.1096
  536SOL    HW2 1794   2.742   2.091   3.266  1.4260  2.6370 -1.6713
  537SOL     OW 1795   5.091   1.843   1.505  0.0874  0.4570 -0.0282
  537SOL    HW1 1796   5.116   1.939   1.498 -1.0178  0.7620  0.0199
  537SOL    HW2 1797   4.993   1.832   1.488  0.4015 -0.8206 -1.2396
  538SOL     OW 1798   3.030   4.330   5.131  0.0685  0.3365  0.1392
  538SOL    HW1 1799   3.105   4.274   5.167 -0.3004  0.8210  1.7229
  538SOL    HW2 1800   3.057   4.426   5.130 -0.3787  0.4660  0.2926
  539SOL     OW 1801   2.300   4.914   2.870 -0.4070 -0.3583 -0.2909
  539SOL    HW1 1802   2.294   4.975   2.949 -0.8584 -0.1119 -0.5150
  539SOL    HW2 1803   2.299   4.968   2.786 -0.8614 -0.6753 -0.4925
  540SOL     OW 1804   0.244   0.701   3.280 -0.8354 -0.2934 -0.1886
  540SOL    HW1 1805   0.157   0.651   3.289 -0.3192 -0.9820  1.1524
  540SOL    HW2 1806   0.228   0.798   3.298 -1.0994 -0.6194  1.5035
  541SOL     OW 1807   1.615   1.605   4.060 -0.1216 -0.4187 -0.3013
  541SOL    HW1 1808   1.659   1.528   4.106  0.4253  0.9065  1.5270
  541SOL    HW2 1809   1.650   1.613   3.967  0.1636 -2.0645 -0.3550
  542SOL     OW 1810   3.946   3.391   3.380 -0.5538  0.0613  0.6363
  542SOL    HW1 1811   3.897   3.478   3.383  0.9233  1.0880 -1.7846
  542SOL    HW2 1812   3.890   3.323   3.334 -0.3894  0.7846 -0.6861
  543SOL     OW 1813   3.315   0.625   4.829  0.2663  0.4802  0.2366
  543SOL    HW1 1814   3.279   0.625   4.736 -0.3858  0.0762  0.4788
  543SOL    HW2 1815   3.320   0.718   4.864  0.0129  0.5912 -0.0201
  544SOL     OW 1816   2.400   4.054   4.478  0.0632  0.4270  0.1505
  544SOL    HW1 1817   2.380   4.035   4.381  0.3102 -0.1751  0.2098
  544SOL    HW2 1818   2.323   4.105   4.518 -0.1870  0.3986 -0.2799
  545SOL     OW 1819   0.547   0.690   0.813  1.1022  0.0301  0.2854
  545SOL    HW1 1820   0.484   0.635   0.758  1.6556  0.6575 -0.9989
  545SOL    HW2 1821   0.500   0.771   0.848  0.3574 -1.0699  1.9635
  546SOL     OW 1822   4.480   3.255   1.895 -0.1993 -0.0861  0.4840
  546SOL    HW1 1823   4.483   3.183   1.964  1.4132 -0.3494  0.1565
  546SOL    HW2 1824   4.481   3.344   1.941  0.2342 -0.2610  0.8214
  547SOL     OW 1825   3.928   2.995   0.458 -0.1244 -0.5910  0.1458
  547SOL    HW1 1826   3.857   3.030   0.397  2.3874 -0.2621 -2.7610
  547SOL    HW2 1827   3.966   3.070   0.512  0.1725 -0.1903 -0.6141
  548SOL     OW 1828   2.982   1.386   0.539  0.2202  0.2150 -0.0579
  548SOL    HW1 1829   2.972   1.403   0.441  0.3097 -1.3581 -0.3685
  548SOL    HW2 1830   2.932   1.456   0.591  2.7621  2.9856 -1.0805
  549SOL     OW 1831   1.115   4.226   3.622  0.2093  0.7457 -0.2952
  549SOL    HW1 1832   1.038   4.211   3.684 -0.3697 -0.0008 -1.1714
  549SOL    HW2 1833   1.199   4.238   3.675 -0.0896 -0.8972  0.6165
  550SOL     OW 1834   0.600   0.886   1.757  0.1071 -0.2569  0.3384
  550SOL    HW1 1835   0.640   0.925   1.839  1.5366 -0.2073 -0.3610
  550SOL    HW2 1836   0.633   0.793   1.744  0.2770 -0.0969 -0.4303
  551SOL     OW 1837   1.387   0.774   0.741  0.2695 -0.6544 -0.1040
  551SOL    HW1 1838   1.376   0.843   0.812 -1.2267 -1.6460  0.6827
  551SOL    HW2 1839   1.316   0.704   0.751 -0.4304 -0.4957 -2.9859
  552SOL     OW 1840   2.223   2.707   2.465  0.1418  0.4461  0.0207
  552SOL    HW1 1841   2.127   2.678   2.467  0.4338 -0.6388  2.5794
  552SOL    HW2 1842   2.244   2.759   2.548  1.6505  1.1345 -0.7536
  553SOL     OW 1843   2.940   2.972   3.188 -0.0876  0.1267 -0.4344
  553SOL    HW1 1844   2.982   2.883   3.203  0.3615  0.3431 -0.3910
  553SOL    HW2 1845   3.004   3.031   3.139  1.0316  1.5703  2.5038
  554SOL     OW 1846   4.463   2.611   3.014 -0.4412  0.0386 -0.6446
  554SOL    HW1 1847   4.459   2.530   2.955 -0.3470  0.9874 -1.9907
  554SOL    HW2 1848   4.454   2.583   3.109  0.1739 -1.6255 -1.0360
  555SOL     OW 1849   3.513   2.179   0.975  0.4170  0.0754 -0.6429
  555SOL    HW1 1850   3.554   2.089   0.988  1.6496  0.6304 -0.5237
  555SOL    HW2 1851   3.448   2.176   0.899  1.8042 -0.5088 -1.8554
  556SOL     OW 1852   3.267   0.628   4.571 -0.6121 -0.1251  0.4429
  556SOL    HW1 1853   3.262   0.712   4.517  2.3136  0.0453  0.2802
  556SOL    HW2 1854   3.362   0.596   4.575 -0.9654 -1.1898  3.8705
  557SOL     OW 1855   2.723   1.844   3.059 -0.4420  0.8742  0.1810
  557SOL    HW1 1856   2.775   1.881   2.982 -2.0550  1.1623 -0.8271
  557SOL    HW2 1857   2.751   1.749   3.075  0.2600  0.9624 -0.4541
  558SOL     OW 1858   4.624   4.362   1.629  0.5284 -0.0475  0.1950
  558SOL    HW1 1859   4.695   4.322   1.571 -0.1470 -0.0247 -0.6701
  558SOL    HW2 1860   4.534   4.340   1.591  0.0652  0.0154  1.2136
  559SOL     OW 1861   0.024   4.857   2.042 -0.2500  0.5622  0.0620
  559SOL    HW1 1862  -0.051   4.794   2.061 -0.0480  0.0124 -0.8598
  559SOL    HW2 1863   0.023   4.932   2.108 -0.5611 -0.3480  1.1304
  560SOL     OW 1864   4.015   5.122   4.024 -0.3922  0.0690 -0.1404
  560SOL    HW1 1865   4.086   5.051   4.030 -0.5144 -0.1980 -1.5112
  560SOL    HW2 1866   4.003   5.164   4.114 -1.4210 -2.7058  1.1456
  561SOL     OW 1867   2.520   4.580   0.589 -0.4555 -0.2907 -0.0490
  561SOL    HW1 1868   2.422   4.595   0.601 -0.4046 -0.5740  0.8676
  561SOL    HW2 1869   2.546   4.493   0.633  0.3900  0.3584  0.7899
  562SOL     OW 1870   4.827   1.966   5.025  0.1496  0.1676  0.1357
  562SOL    HW1 1871   4.922   1.981   4.998  0.7484 -0.7450  1.6537
  562SOL    HW2 1872   4.806   1.869   5.021 -0.6945  0.3503 -0.0630
  563SOL     OW 1873   0.353   1.461   4.496 -0.2599 -0.2474 -0.1547
  563SOL    HW1 1874   0.362   1.408   4.580 -0.4174  0.5080  0.3514
  563SOL    HW2 1875   0.362   1.401   4.417 -0.0537 -0.9572  0.4029
  564SOL     OW 1876   3.157   3.632   3.993  0.4314  0.3492 -0.1556
  564SOL    HW1 1877   3.193   3.539   3.992 -0.6195 -0.0564 -0.9410
  564SOL    HW2 1878   3.084   3.642   3.926  0.4896  1.7358 -0.0619
  565SOL     OW 1879   2.720   0.392   1.202  1.1928 -0.6669 -0.3365
  565SOL    HW1 1880   2.644   0.373   1.140  0.3139  0.0297  0.4861
  565SOL    HW2 1881   2.696   0.360   1.294  1.7103 -0.0199  0.0296
  566SOL     OW 1882   0.195   4.066   3.362 -0.3247  0.5022 -0.2303
  566SOL    HW1 1883   0.205   4.166   3.365 -1.6644  0.6658 -0.7149
  566SOL    HW2 1884   0.183   4.037   3.267 -2.0482  0.1308  0.0665
  567SOL     OW 1885   2.541   0.205   0.910 -0.3768  0.3555 -0.3493
  567SOL    HW1 1886   2.470   0.151   0.865 -0.3201  0.5814 -0.7149
  567SOL    HW2 1887   2.582   0.152   0.984 -1.1092  0.3221  0.0423
  568SOL     OW 1888   3.639   4.022   0.783 -0.0378 -0.1828 -0.2972
  568SOL    HW1 1889   3.705   4.033   0.857 -0.1817 -0.6411 -0.0937
  568SOL    HW2 1890   3.634   4.106   0.729 -0.2636  0.3233  0.4935
  569SOL     OW 1891   1.646   3.287   2.319  0.1366  0.1370  0.0987
  569SOL    HW1 1892   1.672   3.285   2.416 -0.5702  2.2415  0.3737
  569SOL    HW2 1893   1.608   3.377   2.296 -2.4065 -1.1957 -1.4395
  570SOL     OW 1894   0.039   1.635   3.391 -0.2692  0.4725  0.1309
  570SOL    HW1 1895   0.090   1.615   3.308  1.9133  1.7182  1.1069
  570SOL    HW2 1896   0.001   1.728   3.385  1.4144  1.2739  1.1830
  571SOL     OW 1897   0.878   3.360   3.558 -0.4333 -0.2764  0.3552
  571SOL    HW1 1898   0.802   3.300   3.530  0.1458 -1.5172  1.3652
  571SOL    HW2 1899   0.881   3.366   3.657  1.7445 -1.5839  0.4371
  572SOL     OW 1900   4.016   4.134   2.110  0.4451  0.6607 -0.0922
  572SOL    HW1 1901   4.027   4.193   2.190 -1.2512  1.9066 -0.7183
  572SOL    HW2 1902   3.986   4.044   2.139 -0.3744  1.1644  0.6770
  573SOL     OW 1903   0.698   3.892   0.929 -0.5801 -0.0063 -0.2705
  573SOL    HW1 1904   0.681   3.940   1.016 -2.0307 -0.2558 -0.3829
  573SOL    HW2 1905   0.782   3.926   0.888 -0.6084  1.1327  0.5536
  574SOL     OW 1906   1.296   0.372   3.109 -0.0010 -0.3756 -0.1393
  574SOL    HW1 1907   1.390   0.384   3.077  0.9843 -0.9910  2.3122
  574SOL    HW2 1908   1.282   0.276   3.135 -1.4375 -0.3648 -0.7937
  575SOL     OW 1909   2.202   3.242   5.078 -0.2053 -0.0164 -0.1491
  575SOL    HW1 1910   2.240   3.192   5.156 -1.5777 -0.7538  0.0710
  575SOL    HW2 1911   2.158   3.326   5.110  1.7377  1.1945 -0.4762
  576SOL     OW 1912   4.863   2.481   4.281  0.3128  0.2753 -0.4504
  576SOL    HW1 1913   4.901   2.430   4.204 -0.0248  0.3365 -0.6594
  576SOL    HW2 1914   4.918   2.564   4.296 -0.6955  1.2351 -1.8118
  577SOL     OW 1915   3.974   1.657   2.617  0.2098 -0.4252  0.1098
  577SOL    HW1 1916   3.903   1.648   2.687 -1.0766 -2.1098 -1.3143
  577SOL    HW2 1917   3.958   1.590   2.545  2.2890  0.3221 -1.1317
  578SOL     OW 1918   1.821   2.170   0.259  0.6035 -0.0671 -0.3372
  578SOL    HW1 1919   1.825   2.187   0.357 -0.4705 -1.3580 -0.0388
  578SOL    HW2 1920   1.728   2.187   0.226  0.4613 -1.5176 -0.7299
  579SOL     OW 1921   4.961   4.146   1.330  0.0253 -0.2721 -0.2117
  579SOL    HW1 1922   5.002   4.068   1.376  1.2716 -0.5995 -1.7908
  579SOL    HW2 1923   5.030   4.193   1.275 -0.5408  2.3293  1.1315
  580SOL     OW 1924   3.980   4.858   1.729  0.2104 -0.2776 -0.3820
  580SOL    HW1 1925   4.005   4.828   1.821 -0.0496 -1.0011 -0.5408
  580SOL    HW2 1926   3.905   4.923   1.734 -0.0951 -0.6478 -0.1060
  581SOL     OW 1927   1.603   4.452   4.439  0.1050  0.2855 -0.0135
  581SOL    HW1 1928   1.658   4.368   4.432  0.1495  0.2162  0.9424
  581SOL    HW2 1929   1.644   4.524   4.383  0.5081 -0.1066 -0.2278
  582SOL     OW 1930   4.615   1.316   0.203 -0.3208 -0.1445 -0.3616
  582SOL    HW1 1931   4.543   1.278   0.261  1.0719 -0.1451  1.4563
  582SOL    HW2 1932   4.703   1.279   0.231  0.5776  1.0657 -1.4850
  583SOL     OW 1933   0.966   4.449   3.504 -0.1587  0.2694 -0.3181
  583SOL    HW1 1934   1.009   4.362   3.529 -0.5421 -0.3733 -1.7658
  583SOL    HW2 1935   0.868   4.443   3.523 -0.3661 -0.0358 -1.4260
  584SOL     OW 1936   3.103   1.209   3.181  0.1388 -0.0697 -0.1595
  584SOL    HW1 1937   3.191   1.195   3.135  0.6866 -0.0300  0.8450
  584SOL    HW2 1938   3.116   1.204   3.280 -0.8830  0.5595  0.0213
  585SOL     OW 1939   0.283   2.433   0.270 -0.4501 -0.8284  0.0389
  585SOL    HW1 1940   0.287   2.533   0.277  0.3887 -0.9124  1.0624
  585SOL    HW2 1941   0.213   2.398   0.331  0.1773 -0.9406  0.7091
  586SOL     OW 1942   1.567   3.525   3.555  0.1490 -0.3989 -0.2079
  586SOL    HW1 1943   1.572   3.431   3.588 -1.0129 -0.1494  0.7380
  586SOL    HW2 1944   1.473   3.545   3.526 -0.0296  0.9639  1.1844
  587SOL     OW 1945   0.682   0.347   1.473 -0.1434  0.3543 -0.3710
  587SOL    HW1 1946   0.602   0.407   1.474 -0.3724  0.0516  0.3210
  587SOL    HW2 1947   0.651   0.252   1.467  0.1740  0.2408 -0.2106
  588SOL     OW 1948   1.588   1.455   3.456 -0.3092 -0.2408 -0.0903
  588SOL    HW1 1949   1.655   1.529   3.457 -0.0464 -0.4759  1.0727
  588SOL    HW2 1950   1.624   1.377   3.405  0.2820 -0.3381  0.4602
  589SOL     OW 1951   2.758   3.548   2.341  0.5048 -0.2938  0.0704
  589SOL    HW1 1952   2.807   3.576   2.424  0.1668  0.0209  0.1671
  589SOL    HW2 1953   2.783   3.455   2.317 -0.7418 -1.0521  1.5506
  590SOL     OW 1954   1.835   1.905   4.951  0.7856 -0.7019 -0.1159
  590SOL    HW1 1955   1.780   1.958   5.016  0.2613 -0.7421 -0.5133
  590SOL    HW2 1956   1.888   1.837   5.000  0.3613 -0.7615  0.2703
  591SOL     OW 1957   5.090   5.004   4.664 -0.1510 -0.2923 -0.2496
  591SOL    HW1 1958   5.112   5.071   4.735  1.1998 -1.1667  0.1927
  591SOL    HW2 1959   5.049   5.051   4.586 -0.8016  0.8128  0.7176
  592SOL     OW 1960   5.136   4.196   3.774  0.1994  0.6332 -0.1319
  592SOL    HW1 1961   5.109   4.108   3.815 -1.9627  1.5425  0.5323
  592SOL    HW2 1962   5.091   4.271   3.823 -1.3096  1.8790 -3.1446
  593SOL     OW 1963   1.361   3.038   0.429  0.6536 -0.4367 -0.2888
  593SOL    HW1 1964   1.386   3.027   0.525  0.7801  0.3973 -0.2139
  593SOL    HW2 1965   1.437   3.082   0.380 -0.5112  1.9073 -0.1129
  594SOL     OW 1966   3.136   4.059   1.600  0.3215  0.0421 -0.3497
  594SOL    HW1 1967   3.169   3.984   1.656  2.4939  0.7193 -0.6577
  594SOL    HW2 1968   3.089   4.126   1.658 -0.8332 -1.0728  0.0497
  595SOL     OW 1969   2.038   1.674   3.694 -0.0506  0.0178  0.2498
  595SOL    HW1 1970   2.116   1.730   3.667 -0.2354  0.7269  1.1404
  595SOL    HW2 1971   2.043   1.585   3.648  2.0772 -0.5186  1.3939
  596SOL     OW 1972   1.568   3.879   0.018  0.0017 -0.6013 -0.0930
  596SOL    HW1 1973   1.500   3.811   0.042 -0.1626 -0.6212 -0.6140
  596SOL    HW2 1974   1.565   3.897  -0.080  1.4625 -1.3866 -0.3168
  597SOL     OW 1975   4.506   4.613   0.088  0.1630  0.2346 -0.5907
  597SOL    HW1 1976   4.482   4.584  -0.004  0.8614  1.3163 -1.1367
  597SOL    HW2 1977   4.590   4.568   0.117  0.1254  0.1484 -0.6173
  598SOL     OW 1978   4.473   4.199   2.479 -0.3295  0.1231 -0.8124
  598SOL    HW1 1979   4.509   4.112   2.514 -3.2292 -0.3900  1.2848
  598SOL    HW2 1980   4.547   4.267   2.478  0.9390 -0.9775  2.5856
  599SOL     OW 1981   3.154   3.765   3.325  0.7266  0.6323  0.2970
  599SOL    HW1 1982   3.170   3.748   3.422  2.6246  1.5980  0.1891
  599SOL    HW2 1983   3.222   3.829   3.290  0.0482  0.3561 -1.6745
  600SOL     OW 1984   2.840   4.312   2.953  0.1423 -0.0984 -0.3542
  600SOL    HW1 1985   2.811   4.270   3.039 -0.9541 -1.7864 -1.5009
  600SOL    HW2 1986   2.836   4.411   2.961 -0.7454 -0.2422  1.2708
  601SOL     OW 1987   1.063   4.150   2.795  0.8029  0.0125  0.5570
  601SOL    HW1 1988   1.101   4.073   2.848  0.0281  0.0839  1.2427
  601SOL    HW2 1989   1.129   4.180   2.727  0.5238 -2.3646 -0.8851
  602SOL     OW 1990   4.330   1.057   1.815  0.7506 -0.0005 -0.1857
  602SOL    HW1 1991   4.248   1.113   1.826  1.3542  1.0665 -0.9129
  602SOL    HW2 1992   4.405   1.097   1.866  0.8672 -0.8836  0.3442
  603SOL     OW 1993   3.250   3.996   4.043  0.7142  0.4845 -0.6048
  603SOL    HW1 1994   3.178   3.945   4.090  1.4791  0.4046  0.5178
  603SOL    HW2 1995   3.315   3.932   4.002  0.0811  0.5544 -1.7582
  604SOL     OW 1996   3.818   0.980   1.783 -0.6992  0.4606  0.3097
  604SOL    HW1 1997   3.881   0.979   1.861 -1.1134 -0.7756  0.6409
  604SOL    HW2 1998   3.729   1.016   1.812 -0.8152  0.1189  0.3779
  605SOL     OW 1999   1.662   5.133   0.295 -0.1273 -0.2567 -0.3514
  605SOL    HW1 2000   1.737   5.105   0.355  0.8645  2.4167 -0.1962
  605SOL    HW2 2001   1.699   5.154   0.204 -1.1197 -1.1918 -1.0040
  606SOL     OW 2002   2.371   1.278   2.246 -0.6650  0.0402 -0.2637
  606SOL    HW1 2003   2.375   1.178   2.234  0.6804  0.2872 -2.7247
  606SOL    HW2 2004   2.413   1.303   2.333 -0.6050 -1.5201  0.1848
  607SOL     OW 2005   3.372   2.352   4.535 -0.4839 -0.5863  0.6031
  607SOL    HW1 2006   3.307   2.424   4.511 -0.9045 -0.6367  1.5709
  607SOL    HW2 2007   3.463   2.392   4.546 -0.8439 -0.0681  1.8432
  608SOL     OW 2008   2.168   4.992   4.043 -0.1580  0.2589 -0.4036
  608SOL    HW1 2009   2.128   4.950   4.125 -0.4332  0.6429 -0.3392
  608SOL    HW2 2010   2.095   5.011   3.976  0.1693 -0.8790 -1.1168
  609SOL     OW 2011   3.268   4.221   0.109 -0.7638 -0.0166  0.3420
  609SOL    HW1 2012   3.210   4.192   0.185  1.5136 -0.6970  1.9291
  609SOL    HW2 2013   3.364   4.216   0.137  0.1237  0.4693 -2.3599
  610SOL     OW 2014   0.660   4.394   3.005 -0.3549 -1.0611 -0.4170
  610SOL    HW1 2015   0.567   4.376   3.037 -0.8510  0.0937 -1.1298
  610SOL    HW2 2016   0.695   4.475   3.052 -0.0258 -1.0023 -0.7648
  611SOL     OW 2017   1.633   3.533   4.173  0.3894 -0.7066 -0.3979
  611SOL    HW1 2018   1.580   3.533   4.088 -0.2433  0.2742 -0.0140
  611SOL    HW2 2019   1.672   3.623   4.189 -1.4222 -0.1687  1.4970
  612SOL     OW 2020   2.613   1.605   0.183 -0.0913  0.4978 -0.4634
  612SOL    HW1 2021   2.683   1.674   0.203  1.1426 -0.7526 -0.3365
  612SOL    HW2 2022   2.635   1.560   0.096 -1.0470  0.4582 -0.6938
  613SOL     OW 2023   4.283   2.042   0.825 -0.1835  0.5240 -0.5253
  613SOL    HW1 2024   4.246   2.135   0.824 -1.6942 -0.0215  0.1663
  613SOL    HW2 2025   4.260   1.999   0.913  0.0806 -0.6563 -1.0213
  614SOL     OW 2026   3.751   4.599   1.284  0.0297  0.4824 -0.6193
  614SOL    HW1 2027   3.737   4.532   1.357  1.5057 -1.2399 -1.8130
  614SOL    HW2 2028   3.689   4.580   1.208  1.0161 -0.1144 -1.3057
  615SOL     OW 2029   2.239   4.011   3.206  0.1538  0.2807  0.8543
  615SOL    HW1 2030   2.170   4.070   3.164 -1.1567  0.1029  2.6363
  615SOL    HW2 2031   2.309   4.067   3.249  0.1494  0.4841  0.6009
  616SOL     OW 2032   4.260   1.324   0.812  0.9853  0.2018 -0.4427
  616SOL    HW1 2033   4.241   1.380   0.732 -0.2823  1.4089  0.6439
  616SOL    HW2 2034   4.357   1.300   0.815  0.9554 -0.4077 -2.6303
  617SOL     OW 2035   4.617   4.447   0.478  0.5650 -0.1050 -0.3271
  617SOL    HW1 2036   4.583   4.451   0.572  0.6119 -1.2661 -0.2417
  617SOL    HW2 2037   4.558   4.389   0.423  1.5713 -0.9660 -0.5341
  618SOL     OW 2038   4.890   0.059   4.924  0.1724 -0.0831 -0.5080
  618SOL    HW1 2039   4.797   0.082   4.893  0.2655 -0.2375 -0.9089
  618SOL    HW2 2040   4.906   0.100   5.013 -1.2683 -2.2505  0.8509
  619SOL     OW 2041   0.700   4.696   3.143 -0.6487 -0.3607 -0.4163
  619SOL    HW1 2042   0.792   4.658   3.131 -0.8306 -0.9744  0.0201
  619SOL    HW2 2043   0.679   4.760   3.069  0.1275 -0.2212 -0.5178
  620SOL     OW 2044   2.340   1.969   2.891 -0.2955  0.2968 -0.1189
  620SOL    HW1 2045   2.277   2.045   2.872 -0.1406  0.1300 -1.4414
  620SOL    HW2 2046   2.354   1.917   2.807 -1.1491 -1.7871  0.9788
  621SOL     OW 2047   3.436   5.071   1.298 -0.1163 -0.4937  0.4581
  621SOL    HW1 2048   3.491   5.152   1.282  2.3895 -2.1425  0.1444
  621SOL    HW2 2049   3.459   5.001   1.231 -0.9374 -2.0737  1.7441
  622SOL     OW 2050   3.162   0.609   3.350 -0.1959 -0.4613 -0.4850
  622SOL    HW1 2051   3.169   0.692   3.405 -1.4053 -1.5872  1.5173
  622SOL    HW2 2052   3.086   0.618   3.285 -0.1060  0.1209 -0.5139
  623SOL     OW 2053   0.367   4.539   2.783 -0.1946  0.3473  0.8535
  623SOL    HW1 2054   0.347   4.511   2.877 -1.7107 -0.6653  0.2762
  623SOL    HW2 2055   0.414   4.465   2.736 -0.6399  0.3299  0.4357
  624SOL     OW 2056   4.661   1.489   3.860  0.1785  0.4785  0.4338
  624SOL    HW1 2057   4.689   1.393   3.866  0.8185  0.4916 -1.5540
  624SOL    HW2 2058   4.562   1.494   3.852 -0.0046  0.1043  2.0438
  625SOL     OW 2059   0.156   0.533   3.670  0.6905 -0.1468 -0.2933
  625SOL    HW1 2060   0.140   0.470   3.595 -2.0197  0.6882 -0.5055
  625SOL    HW2 2061   0.150   0.484   3.757 -1.8316 -0.2139 -0.4344
  626SOL     OW 2062   4.670   3.804   0.954  0.5512 -0.3378  0.0724
  626SOL    HW1 2063   4.718   3.883   0.917  0.5775 -0.2734  0.2431
  626SOL    HW2 2064   4.590   3.835   1.006 -1.2604 -0.5283 -2.4431
  627SOL     OW 2065   1.082   4.815   4.638  0.4062 -0.0128  0.2478
  627SOL    HW1 2066   1.076   4.801   4.737  1.0534  0.1985  0.3207
  627SOL    HW2 2067   1.167   4.774   4.604  0.3676  0.2465 -0.1630
  628SOL     OW 2068   0.476   4.711   4.698  0.0913  0.6319  0.0126
  628SOL    HW1 2069   0.425   4.629   4.672 -0.2488  0.1135  2.1617
  628SOL    HW2 2070   0.431   4.756   4.775 -0.0008  3.1568 -1.3840
  629SOL     OW 2071   0.323   2.708   1.666 -0.0607  0.4949  0.3666
  629SOL    HW1 2072   0.235   2.755   1.654  0.0102  1.0145  1.7196
  629SOL    HW2 2073   0.365   2.737   1.751  1.5827  0.4637 -0.3965
  630SOL     OW 2074   3.724   2.332   0.969  0.2914  0.3831  0.7482
  630SOL    HW1 2075   3.714   2.426   1.004 -0.3947  1.8721 -2.9443
  630SOL    HW2 2076   3.636   2.286   0.971  0.5423 -0.0851  2.1604
  631SOL     OW 2077   2.203   1.911   5.024 -0.5731  0.0603 -0.0051
  631SOL    HW1 2078   2.122   1.862   5.057  0.2860 -1.2220  0.2465
  631SOL    HW2 2079   2.285   1.862   5.051  0.2920  1.1765 -0.5444
  632SOL     OW 2080   0.140   4.338   0.340 -0.0355  0.1460 -0.3392
  632SOL    HW1 2081   0.230   4.341   0.383 -0.2027  0.9155 -0.0242
  632SOL    HW2 2082   0.146   4.371   0.246  0.0069  0.2029 -0.3163
  633SOL     OW 2083   0.032   3.309   4.795  0.4249 -0.1650  0.2849
  633SOL    HW1 2084   0.017   3.408   4.796  0.5792 -0.1435  1.1436
  633SOL    HW2 2085   0.100   3.287   4.725 -0.1407  0.2474 -0.4113
  634SOL     OW 2086   1.304   3.972   1.337  0.2551  0.0492 -0.0513
  634SOL    HW1 2087   1.232   3.913   1.300  1.5861 -0.8241 -1.3641
  634SOL    HW2 2088   1.272   4.015   1.421 -1.4145 -1.1189 -0.0426
  635SOL     OW 2089   4.327   4.176   5.111  0.0778 -0.6960 -0.3476
  635SOL    HW1 2090   4.281   4.090   5.088 -1.8263  0.4555 -1.1055
  635SOL    HW2 2091   4.336   4.232   5.029 -1.7690  1.1872  0.6300
  636SOL     OW 2092   0.731   1.105   0.521 -0.6002  0.1493  0.2424
  636SOL    HW1 2093   0.830   1.102   0.537 -0.8639 -1.3321  1.9062
  636SOL    HW2 2094   0.683   1.086   0.607 -2.3993  2.6410 -0.1327
  637SOL     OW 2095   2.663   3.837   1.661  0.2234 -0.1560 -0.3705
  637SOL    HW1 2096   2.685   3.846   1.563 -1.1209 -0.8080 -0.7565
  637SOL    HW2 2097   2.564   3.844   1.673  0.3894  0.0670  0.9800
  638SOL     OW 2098   1.685   0.016   3.950  0.6502  0.4210  0.2399
  638SOL    HW1 2099   1.618  -0.046   3.909  0.5587 -0.5114  1.7458
  638SOL    HW2 2100   1.663   0.031   4.046  0.9401  2.4598  0.0307
  639SOL     OW 2101   2.269   2.067   0.703 -0.2757  0.1960  0.2195
  639SOL    HW1 2102   2.275   2.080   0.801  3.1147 -1.5227  0.3768
  639SOL    HW2 2103   2.342   2.117   0.657 -1.5543  0.6557 -1.4269
  640SOL     OW 2104   1.979   1.869   1.343  0.3410 -0.0074  0.2784
  640SOL    HW1 2105   1.974   1.881   1.442  0.2167 -1.3244  0.4619
  640SOL    HW2 2106   1.891   1.833   1.310  0.5503 -0.0708 -0.2235
  641SOL     OW 2107   4.775   0.082   3.983  0.2536  0.2574 -0.6823
  641SOL    HW1 2108   4.749   0.115   4.074 -0.1467 -1.0553 -0.3088
  641SOL    HW2 2109   4.705   0.109   3.917 -0.5520 -0.6154 -0.2125
  642SOL     OW 2110   0.787   3.531   4.041 -0.1548 -0.1576 -0.1025
  642SOL    HW1 2111   0.710   3.558   4.098 -0.5773  1.2362 -1.2813
  642SOL    HW2 2112   0.868   3.586   4.066 -0.6851  1.4120 -1.6626
  643SOL     OW 2113   2.626   4.901   4.603  0.7547 -0.0056  0.3159
  643SOL    HW1 2114   2.715   4.874   4.566  0.3245 -0.4204 -0.4247
  643SOL    HW2 2115   2.601   4.991   4.567  0.7479 -0.0084  0.3136
  644SOL     OW 2116   2.329   2.024   3.875 -0.6822 -0.2924 -0.1349
  644SOL    HW1 2117   2.419   1.989   3.847 -0.4194 -0.2652  0.6309
  644SOL    HW2 2118   2.342   2.092   3.947 -1.3392 -0.6247  0.3083
  645SOL     OW 2119   2.053   4.626   0.949 -0.0727 -0.1064 -0.2074
  645SOL    HW1 2120   1.993   4.587   1.018 -0.7142  0.6360 -0.3289
  645SOL    HW2 2121   1.998   4.672   0.878  0.6287  0.7873 -0.1937
  646SOL     OW 2122   1.686   4.176   3.441 -0.0923 -1.0263 -0.1345
  646SOL    HW1 2123   1.617   4.111   3.473 -1.7982  0.2409 -1.0272
  646SOL    HW2 2124   1.691   4.171   3.341  0.2195 -0.2481 -0.1603
  647SOL     OW 2125   2.919   1.693   0.632  0.0307 -0.5014  0.1415
  647SOL    HW1 2126   2.883   1.711   0.723 -0.5200  0.6503 -0.2715
  647SOL    HW2 2127   3.018   1.707   0.631  0.1432 -1.2226  0.7158
  648SOL     OW 2128   4.217   4.655   4.644  0.4584 -0.0152  0.4170
  648SOL    HW1 2129   4.192   4.740   4.690 -0.2399  0.7674 -1.3189
  648SOL    HW2 2130   4.155   4.639   4.567  1.3254 -1.4760 -0.0221
  649SOL     OW 2131   0.225   1.978   4.676  0.5316  0.2282 -0.5838
  649SOL    HW1 2132   0.181   2.067   4.690  0.0025 -0.2614  1.0763
  649SOL    HW2 2133   0.158   1.905   4.689  1.3613 -0.4662 -0.0997
  650SOL     OW 2134   4.494   4.008   0.648 -0.1237  0.2589  0.8691
  650SOL    HW1 2135   4.418   4.073   0.657 -0.5930 -0.3660  1.5603
  650SOL    HW2 2136   4.564   4.029   0.716 -1.2034 -1.1646  2.4958
  651SOL     OW 2137   4.294   2.322   0.071 -0.3007 -0.0466  0.6194
  651SOL    HW1 2138   4.348   2.241   0.050 -0.1661  0.7341 -2.4949
  651SOL    HW2 2139   4.198   2.305   0.049 -0.3479  0.4630  0.4166
  652SOL     OW 2140   4.670   3.559   2.921 -0.1856 -0.0381 -0.3560
  652SOL    HW1 2141   4.741   3.624   2.898  0.5641 -1.0238 -0.9052
  652SOL    HW2 2142   4.669   3.544   3.020 -0.4860  0.9157 -0.2052
  653SOL     OW 2143   4.414   2.108   4.934  0.3719 -0.1119  1.0089
  653SOL    HW1 2144   4.331   2.164   4.935  1.0800  1.0930 -0.8979
  653SOL    HW2 2145   4.391   2.014   4.958 -1.6247  0.1160  0.2160
  654SOL     OW 2146   3.582   1.947   3.919 -0.0940 -0.6459  0.2316
  654SOL    HW1 2147   3.672   1.950   3.876  0.2895  0.5699  1.0693
  654SOL    HW2 2148   3.540   1.857   3.902  1.6767 -1.6042  0.6576
  655SOL     OW 2149   0.345   3.529   4.710 -0.4791 -0.2278 -0.7869
  655SOL    HW1 2150   0.406   3.567   4.640 -0.1647 -0.3465 -0.5780
  655SOL    HW2 2151   0.293   3.454   4.671  0.3557 -0.8941 -0.6496
  656SOL     OW 2152   4.242   3.067   3.970 -0.2350 -0.3239  0.2236
  656SOL    HW1 2153   4.255   2.970   3.991 -0.5003 -0.2013  1.0007
  656SOL    HW2 2154   4.146   3.085   3.953 -0.2350 -0.1366  0.4176
  657SOL     OW 2155   3.499   0.475   4.608 -0.2386  0.4110  0.5117
  657SOL    HW1 2156   3.520   0.474   4.510 -0.1258  0.5263  0.5348
  657SOL    HW2 2157   3.452   0.390   4.632 -0.5524  0.5223  0.2946
  658SOL     OW 2158   1.331   5.037   4.020 -0.9030  0.0901 -0.0551
  658SOL    HW1 2159   1.278   4.953   4.011  1.3921 -1.8033  2.2752
  658SOL    HW2 2160   1.397   5.043   3.945 -0.8058 -0.4068 -0.0111
  659SOL     OW 2161   4.509   3.601   3.665 -0.5572  0.1322  0.6582
  659SOL    HW1 2162   4.452   3.677   3.695 -0.5806  0.4881 -0.2513
  659SOL    HW2 2163   4.478   3.569   3.575 -0.2494 -0.6420  0.8161
  660SOL     OW 2164   3.828   1.123   1.398  0.5448 -0.2106 -0.6993
  660SOL    HW1 2165   3.900   1.064   1.434  0.7125 -0.2229 -1.0549
  660SOL    HW2 2166   3.776   1.074   1.328  1.8399  0.6427 -2.3280
  661SOL     OW 2167   0.882   1.676   4.920  0.8939 -0.1395  0.4382
  661SOL    HW1 2168   0.950   1.740   4.957  0.7104  0.3396 -0.0406
  661SOL    HW2 2169   0.893   1.669   4.821  2.1626 -2.3285  0.6692
  662SOL     OW 2170   5.139   3.480   2.007 -0.6085  0.0560  0.0612
  662SOL    HW1 2171   5.109   3.564   2.053 -1.5169 -0.3863  0.2904
  662SOL    HW2 2172   5.066   3.445   1.950  0.2008  0.0934 -1.0405
  663SOL     OW 2173   1.161   1.240   1.114 -0.0164  0.1514  0.0190
  663SOL    HW1 2174   1.174   1.179   1.036 -0.1662 -0.3505  0.3864
  663SOL    HW2 2175   1.238   1.305   1.118  1.4062 -1.4975  0.9708
  664SOL     OW 2176   4.275   3.221   1.400 -0.1006  0.3177 -0.5590
  664SOL    HW1 2177   4.274   3.308   1.351  0.5239  0.3972 -0.4381
  664SOL    HW2 2178   4.303   3.237   1.495  0.3194 -0.0495 -0.6176
  665SOL     OW 2179   4.331   1.117   3.877 -0.3413 -0.2199  0.2046
  665SOL    HW1 2180   4.374   1.178   3.811  0.0011 -1.8697 -1.1640
  665SOL    HW2 2181   4.258   1.165   3.925  1.5274  1.9909  0.9950
  666SOL     OW 2182   4.715   0.766   4.338 -0.0369  0.3753  0.2569
  666SOL    HW1 2183   4.619   0.749   4.361  0.2147 -2.4989 -0.3621
  666SOL    HW2 2184   4.721   0.840   4.271 -1.9816 -0.3753 -0.8163
  667SOL     OW 2185   3.520   2.694   3.260  0.2572  0.4759 -0.3954
  667SOL    HW1 2186   3.471   2.780   3.270 -2.3736 -1.0746  1.7198
  667SOL    HW2 2187   3.495   2.651   3.173 -4.2915 -1.2219  1.4089
  668SOL     OW 2188   0.893   3.994   0.767  0.3037  0.1261 -0.4760
  668SOL    HW1 2189   0.882   4.002   0.668  0.2885  0.9872 -0.4142
  668SOL    HW2 2190   0.910   4.084   0.806 -4.0650  0.6554  0.8133
  669SOL     OW 2191   4.099   0.326   1.135 -0.0672 -0.2841  0.3994
  669SOL    HW1 2192   4.047   0.401   1.176 -3.4480 -1.3715 -1.4541
  669SOL    HW2 2193   4.110   0.344   1.037  0.4780 -1.4762  0.2262
  670SOL     OW 2194   1.403   1.702   2.163  0.1571 -0.2692  0.6053
  670SOL    HW1 2195   1.482   1.752   2.128  0.6089 -1.9868 -0.9855
  670SOL    HW2 2196   1.336   1.690   2.090  1.8594 -5.4335 -0.5348
  671SOL     OW 2197   5.131   1.081   0.712 -0.2227 -0.3548  0.5970
  671SOL    HW1 2198   5.062   1.140   0.752 -0.1024 -1.1968  2.1086
  671SOL    HW2 2199   5.221   1.102   0.752  0.3954  0.5421 -1.1434
  672SOL     OW 2200   2.587   1.211   3.541 -0.5719  0.6611 -0.3022
  672SOL    HW1 2201   2.649   1.140   3.574 -1.4918  0.5443  1.2339
  672SOL    HW2 2202   2.638   1.297   3.533  0.4576 -0.0498 -1.8391
  673SOL     OW 2203   0.377   2.413   1.364  0.1956 -0.2554 -0.1697
  673SOL    HW1 2204   0.387   2.510   1.338 -2.4401 -0.0956 -0.8989
  673SOL    HW2 2205   0.355   2.407   1.461 -0.8609  0.0091 -0.3773
  674SOL     OW 2206   1.888   3.006   0.873 -0.5049 -0.2237 -0.1703
  674SOL    HW1 2207   1.853   2.914   0.857 -0.5897 -0.0969 -0.7604
  674SOL    HW2 2208   1.813   3.072   0.867 -0.1459  0.0818 -1.7582
  675SOL     OW 2209   4.330   3.940   2.058  0.3432 -0.0110 -0.6240
  675SOL    HW1 2210   4.301   4.025   2.101 -0.0704 -0.7150  0.5547
  675SOL    HW2 2211   4.429   3.932   2.063  0.2324 -0.6302  1.3567
  676SOL     OW 2212   1.646   0.679   4.629 -0.1039 -0.2264 -0.2877
  676SOL    HW1 2213   1.618   0.597   4.680  1.5882 -0.2662  0.6550
  676SOL    HW2 2214   1.576   0.750   4.640 -0.8664 -1.0135  0.1463
  677SOL     OW 2215   0.391   5.013   4.644 -0.0552  0.4902 -0.0120
  677SOL    HW1 2216   0.370   4.916   4.637  1.3786  0.2472 -1.8146
  677SOL    HW2 2217   0.484   5.029   4.613  0.3728  2.2483  1.9585
  678SOL     OW 2218   3.657   3.953   4.776  0.0493  0.1441 -0.2508
  678SOL    HW1 2219   3.694   3.861   4.761 -0.5157 -0.0647 -0.3638
  678SOL    HW2 2220   3.558   3.953   4.760  0.0571  0.7898 -0.3418
  679SOL     OW 2221   0.717   4.839   4.770  0.1367 -0.6438 -0.6753
  679SOL    HW1 2222   0.632   4.799   4.736  0.1147 -2.4766  1.3317
  679SOL    HW2 2223   0.795   4.785   4.737  0.1660 -1.9209  1.3492
  680SOL     OW 2224   2.862   4.746   3.346 -0.4191  0.3813 -0.3101
  680SOL    HW1 2225   2.898   4.835   3.320 -0.5351 -0.1543 -2.4618
  680SOL    HW2 2226   2.777   4.728   3.297 -1.6832  0.0245  1.8527
  681SOL     OW 2227   2.615   3.625   0.826  0.0619 -0.0118 -0.1127
  681SOL    HW1 2228   2.582   3.669   0.908 -1.9359  1.8253 -1.7953
  681SOL    HW2 2229   2.705   3.662   0.802  0.6623 -0.5678  1.1796
  682SOL     OW 2230   1.579   3.965   1.364 -0.2283 -0.2638  0.1041
  682SOL    HW1 2231   1.480   3.962   1.355 -0.1666  1.4052 -1.7059
  682SOL    HW2 2232   1.621   3.963   1.273  1.4356 -1.2856  0.8464
  683SOL     OW 2233   3.517   5.125   3.071  0.0236 -0.3201 -0.1175
  683SOL    HW1 2234   3.521   5.120   3.171 -2.0324 -1.4341 -0.0154
  683SOL    HW2 2235   3.590   5.069   3.031  2.1799  1.8094  0.6833
  684SOL     OW 2236   1.455   0.313   4.614  0.5093  0.2240 -0.1271
  684SOL    HW1 2237   1.373   0.369   4.624  0.5099  0.3479 -0.7893
  684SOL    HW2 2238   1.446   0.230   4.669 -0.6719 -0.4440 -1.2719
  685SOL     OW 2239   2.814   5.004   1.909 -0.2396  0.0988 -0.2010
  685SOL    HW1 2240   2.761   5.072   1.859  1.2518  3.7715  2.7253
  685SOL    HW2 2241   2.880   4.961   1.848 -1.2785  1.1997 -2.1983
  686SOL     OW 2242   2.238   3.259   3.929 -0.1662  0.2210  0.5741
  686SOL    HW1 2243   2.319   3.303   3.889  0.5996 -0.3128  1.4933
  686SOL    HW2 2244   2.178   3.329   3.967  0.2535  0.5831  0.5887
  687SOL     OW 2245   2.557   2.451   4.041  0.2614 -0.1647 -0.2599
  687SOL    HW1 2246   2.568   2.522   3.971 -2.5116 -0.7484 -1.4331
  687SOL    HW2 2247   2.535   2.494   4.128 -0.5566  0.4749 -0.7647
  688SOL     OW 2248   2.349   3.654   0.762 -0.7894 -0.1030  0.1643
  688SOL    HW1 2249   2.324   3.572   0.711  0.0083  0.3438 -0.9497
  688SOL    HW2 2250   2.447   3.653   0.782 -0.8338  0.4296  0.4202
  689SOL     OW 2251   4.908   3.382   3.457 -0.1747  0.6281  0.0704
  689SOL    HW1 2252   4.910   3.376   3.357 -2.8211 -0.1986 -0.0052
  689SOL    HW2 2253   4.854   3.461   3.485  0.6962  0.9620  0.8866
  690SOL     OW 2254   3.147   1.080   4.495 -0.2911  0.7450 -0.0652
  690SOL    HW1 2255   3.183   1.039   4.579 -2.0006  0.8777  0.7706
  690SOL    HW2 2256   3.213   1.147   4.460  1.7093 -1.2755 -0.4288
  691SOL     OW 2257   3.686   3.895   4.108  0.3614 -0.0706  0.1525
  691SOL    HW1 2258   3.770   3.855   4.073 -0.4818 -0.8592 -1.0038
  691SOL    HW2 2259   3.706   3.985   4.148  1.4932  0.4676 -1.5504
  692SOL     OW 2260   3.445   1.253   3.804 -0.3204 -0.0401  0.4108
  692SOL    HW1 2261   3.373   1.194   3.767 -0.2839 -0.3878  0.8815
  692SOL    HW2 2262   3.442   1.342   3.759  0.2048 -0.6818 -0.9811
  693SOL     OW 2263   2.430   0.738   3.165 -0.2137  0.0283 -0.1706
  693SOL    HW1 2264   2.421   0.682   3.083  1.0698  0.0791 -0.3740
  693SOL    HW2 2265   2.380   0.824   3.152  1.3611  0.7870 -1.6234
  694SOL     OW 2266   1.263   1.581   3.023  0.1987  0.1178  0.4280
  694SOL    HW1 2267   1.233   1.487   3.008  0.2533  0.0126  0.9620
  694SOL    HW2 2268   1.292   1.593   3.118  3.0208 -0.1014 -0.3244
  695SOL     OW 2269   2.444   2.230   4.424 -0.0135  0.5035  0.2478
  695SOL    HW1 2270   2.363   2.277   4.390 -0.1321  0.4850  0.5027
  695SOL    HW2 2271   2.452   2.141   4.379 -0.4709  0.2494  0.6588
  696SOL     OW 2272   3.999   1.552   4.977  0.1781 -0.2042  0.3808
  696SOL    HW1 2273   4.010   1.614   4.900 -1.2466 -0.8247 -0.3539
  696SOL    HW2 2274   4.088   1.513   5.001  0.6445 -0.0168 -0.9574
  697SOL     OW 2275   3.066   2.039   3.960 -1.0973 -0.6287  0.0182
  697SOL    HW1 2276   3.124   2.118   3.944 -0.5967 -1.4497 -2.8182
  697SOL    HW2 2277   2.978   2.068   3.998 -0.9611  1.2910 -1.0528
  698SOL     OW 2278   2.196   4.173   1.230 -0.5302  0.2764  0.0326
  698SOL    HW1 2279   2.215   4.185   1.132 -1.1700  1.0568 -0.0020
  698SOL    HW2 2280   2.270   4.120   1.272  0.5912  1.3379 -0.5485
  699SOL     OW 2281   0.852   0.587   4.729  0.3061 -0.2445  0.3840
  699SOL    HW1 2282   0.885   0.675   4.695 -0.3015 -0.5703 -1.1548
  699SOL    HW2 2283   0.815   0.534   4.653 -0.7440 -1.2128  1.5162
  700SOL     OW 2284   1.402   0.010   0.171  0.1821  0.5454 -0.1647
  700SOL    HW1 2285   1.484  -0.030   0.212 -1.1634 -1.3689  0.7877
  700SOL    HW2 2286   1.349  -0.061   0.125 -0.4511  1.9334 -1.7155
  701SOL     OW 2287   3.338   4.788   3.076  0.4473 -0.3117  0.0361
  701SOL    HW1 2288   3.410   4.847   3.112 -0.7383  0.8229  0.6610
  701SOL    HW2 2289   3.336   4.702   3.126 -0.8866  1.0487  2.5664
  702SOL     OW 2290   4.651   1.018   2.192  0.8297  0.0561  0.5676
  702SOL    HW1 2291   4.691   0.990   2.106  0.6875  0.0891  0.4903
  702SOL    HW2 2292   4.640   1.118   2.193 -0.0917 -0.0346  0.2216
  703SOL     OW 2293   3.157   2.112   4.970 -0.2640 -0.6296  0.2487
  703SOL    HW1 2294   3.157   2.204   5.008 -0.8729 -0.5030 -0.0470
  703SOL    HW2 2295   3.251   2.076   4.968 -0.1157 -0.3046  1.0497
  704SOL     OW 2296   5.075   2.518   2.354 -0.2592  0.0805 -0.3305
  704SOL    HW1 2297   5.066   2.491   2.450 -0.2624 -1.5496 -0.7732
  704SOL    HW2 2298   5.130   2.602   2.349  0.4933 -0.2887  1.0274
  705SOL     OW 2299   0.364   5.144   2.580  0.4562  0.3233 -0.1524
  705SOL    HW1 2300   0.281   5.105   2.540  0.2783  2.1334 -1.6938
  705SOL    HW2 2301   0.351   5.242   2.595  1.2277  0.0674  2.6480
  706SOL     OW 2302   0.621   3.515   1.499  0.1715  0.1973  0.0815
  706SOL    HW1 2303   0.656   3.422   1.499  1.0886  0.5185 -0.6934
  706SOL    HW2 2304   0.636   3.558   1.588 -0.1919 -0.3582  0.4147
  707SOL     OW 2305   3.426   0.462   0.449  0.7578  0.4826  0.1560
  707SOL    HW1 2306   3.467   0.552   0.439  1.3211  0.0341 -2.2162
  707SOL    HW2 2307   3.355   0.450   0.380  0.6266 -0.8637  0.4994
  708SOL     OW 2308   3.084   4.699   0.602 -0.2009 -0.9764 -0.3995
  708SOL    HW1 2309   3.050   4.788   0.633 -0.6388 -1.0508 -0.6518
  708SOL    HW2 2310   3.009   4.649   0.557 -0.0684 -1.6438  0.1163
  709SOL     OW 2311   0.922   1.256   3.716  0.3857 -0.2664  0.3074
  709SOL    HW1 2312   0.913   1.166   3.759  0.3117 -0.2831  0.2564
  709SOL    HW2 2313   1.007   1.260   3.664 -0.1203 -0.6683 -0.5564
  710SOL     OW 2314   3.114   3.892   1.001  0.0098  0.1695 -0.1918
  710SOL    HW1 2315   3.113   3.843   1.088  0.9472 -0.6302 -0.6105
  710SOL    HW2 2316   3.031   3.871   0.950 -0.4100  0.4174  0.3764
  711SOL     OW 2317   0.624   3.626   1.739  0.2296  0.3655  0.3967
  711SOL    HW1 2318   0.710   3.629   1.789  0.4698  0.9536 -0.0448
  711SOL    HW2 2319   0.558   3.571   1.790  1.0572 -0.6238  0.4359
  712SOL     OW 2320   2.683   4.846   3.725  0.2040 -0.2474 -0.3011
  712SOL    HW1 2321   2.781   4.866   3.717  0.1226  0.0105 -0.6394
  712SOL    HW2 2322   2.667   4.750   3.700  0.4470 -0.4458  0.3032
  713SOL     OW 2323   4.750   1.943   3.800 -0.5021 -0.1802 -0.2638
  713SOL    HW1 2324   4.826   1.877   3.809  0.7765  0.8379 -2.6553
  713SOL    HW2 2325   4.783   2.026   3.756 -2.8088  0.7942 -0.2929
  714SOL     OW 2326   1.052   0.538   4.276 -0.0613  0.1409 -0.3393
  714SOL    HW1 2327   1.004   0.451   4.274 -0.0123  0.0978  0.1284
  714SOL    HW2 2328   0.992   0.608   4.315  0.4866 -0.0746  0.9499
  715SOL     OW 2329   2.893   1.192   4.484 -0.0038  0.5060 -0.3141
  715SOL    HW1 2330   2.958   1.119   4.462  0.9855  0.8184  1.4263
  715SOL    HW2 2331   2.923   1.278   4.443 -2.2360 -0.3004 -4.1556
  716SOL     OW 2332   1.662   1.774   1.051  0.3886  0.0269  0.2362
  716SOL    HW1 2333   1.608   1.858   1.054 -2.6427 -1.8018  2.0757
  716SOL    HW2 2334   1.708   1.761   1.139  1.0483 -0.1319 -0.1265
  717SOL     OW 2335   1.827   1.720   0.315 -0.2970 -0.3710  0.0239
  717SOL    HW1 2336   1.763   1.764   0.252  0.3159  1.1318  0.4176
  717SOL    HW2 2337   1.777   1.663   0.379 -1.1586  0.1265 -0.1982
  718SOL     OW 2338   3.330   4.885   4.130  0.8082  0.1711 -0.1328
  718SOL    HW1 2339   3.311   4.886   4.228 -1.0457 -0.8115 -0.4325
  718SOL    HW2 2340   3.256   4.837   4.082  2.3762 -0.6256 -1.8802
  719SOL     OW 2341   4.233   2.595   3.818  0.2274  0.9095  0.1463
  719SOL    HW1 2342   4.275   2.515   3.860 -1.4273  2.1649  4.8611
  719SOL    HW2 2343   4.304   2.655   3.781  1.9568 -0.1786  1.5653
  720SOL     OW 2344   2.489   4.276   0.966  0.1234 -0.4272  0.0510
  720SOL    HW1 2345   2.514   4.329   0.884 -0.1676 -1.1256 -0.5014
  720SOL    HW2 2346   2.394   4.247   0.959  0.7144 -2.3891 -0.4484
  721SOL     OW 2347   0.994   3.686   4.556 -0.6235 -0.3138 -0.5891
  721SOL    HW1 2348   1.011   3.784   4.540  3.3061 -0.6605  0.3612
  721SOL    HW2 2349   0.976   3.671   4.653 -0.0492 -0.6191 -0.5259
  722SOL     OW 2350   1.521   4.120   0.647 -0.1085  0.1746 -0.6485
  722SOL    HW1 2351   1.494   4.080   0.559  0.5753  1.2317 -1.3647
  722SOL    HW2 2352   1.440   4.129   0.705 -1.2375  2.4209 -2.4033
  723SOL     OW 2353   3.257   3.984   2.481 -0.0248  0.2652  0.0183
  723SOL    HW1 2354   3.349   3.961   2.448 -0.9444 -2.5506 -0.9022
  723SOL    HW2 2355   3.217   4.054   2.421  1.0039  0.5205 -0.3913
  724SOL     OW 2356   2.206   1.249   4.380  0.5401 -0.4488  0.1629
  724SOL    HW1 2357   2.130   1.231   4.442  1.4172 -0.8839  1.1346
  724SOL    HW2 2358   2.195   1.194   4.297 -0.1763 -0.5501  0.3216
  725SOL     OW 2359   4.691   4.651   2.353  0.8071 -0.2694  0.0457
  725SOL    HW1 2360   4.704   4.737   2.403  0.8659 -0.6535  0.7003
  725SOL    HW2 2361   4.595   4.644   2.323  1.0370  0.4960 -0.9121
  726SOL     OW 2362   2.439   5.100   3.094  0.0731 -0.2257  0.0121
  726SOL    HW1 2363   2.537   5.084   3.106  0.0460  0.2200  0.8952
  726SOL    HW2 2364   2.391   5.080   3.179 -0.9241 -2.6516 -1.0343
  727SOL     OW 2365   5.071   0.311   0.167  0.1158  0.1594  0.0701
  727SOL    HW1 2366   5.014   0.391   0.182  1.5370  1.5233 -1.4302
  727SOL    HW2 2367   5.053   0.273   0.077  0.5692 -0.2621  0.1500
  728SOL     OW 2368   0.570   2.216   4.873  0.1771 -0.3132 -0.1072
  728SOL    HW1 2369   0.504   2.291   4.866 -0.7655 -0.9002  1.8297
  728SOL    HW2 2370   0.626   2.228   4.955  3.1867  0.6319 -2.1184
  729SOL     OW 2371   0.522   0.695   0.346  0.0900 -0.2500  0.2209
  729SOL    HW1 2372   0.472   0.782   0.343  0.8136  0.1795  0.5811
  729SOL    HW2 2373   0.619   0.712   0.362  0.5391 -1.0143 -1.3994
  730SOL     OW 2374   3.190   3.409   3.353 -0.0031  0.2043 -0.0374
  730SOL    HW1 2375   3.220   3.420   3.447  0.1086  0.5635 -0.1151
  730SOL    HW2 2376   3.090   3.399   3.350 -0.0872  0.9616  0.0565
  731SOL     OW 2377   3.169   0.027   0.150  0.5309 -0.2993  0.3932
  731SOL    HW1 2378   3.110  -0.040   0.195 -1.2072  1.7219  1.3444
  731SOL    HW2 2379   3.194   0.098   0.215  1.8876  0.2708 -0.6980
  732SOL     OW 2380   4.747   0.762   3.930  0.3114 -0.1453 -0.1769
  732SOL    HW1 2381   4.661   0.807   3.906 -0.3797 -0.7307  1.1333
  732SOL    HW2 2382   4.805   0.827   3.980  0.4331  0.0943 -0.6219
  733SOL     OW 2383   4.836   4.281   1.839 -0.7623  0.0047  0.3196
  733SOL    HW1 2384   4.804   4.270   1.744  1.7022 -0.6672 -0.5208
  733SOL    HW2 2385   4.861   4.376   1.855 -1.0934  0.1034  0.2435
  734SOL     OW 2386   5.044   2.036   3.810 -0.1248 -0.0275 -0.0616
  734SOL    HW1 2387   4.950   2.064   3.792 -0.6071 -1.1156  0.6190
  734SOL    HW2 2388   5.094   2.029   3.724 -0.2205  1.9773 -0.3230
  735SOL     OW 2389   3.150   4.129   4.887  0.6902  0.3529 -0.2157
  735SOL    HW1 2390   3.232   4.181   4.911  0.1007  0.7162  1.0663
  735SOL    HW2 2391   3.081   4.141   4.958 -0.0355 -0.9254 -0.6813
  736SOL     OW 2392   2.006   0.956   1.098 -0.3704  0.7889 -0.0505
  736SOL    HW1 2393   1.989   1.006   1.014  1.7482  1.0967 -0.3671
  736SOL    HW2 2394   2.105   0.952   1.115 -0.7265  0.7726  2.4500
  737SOL     OW 2395   4.775   2.703   1.440  0.5945 -0.4096  0.5889
  737SOL    HW1 2396   4.852   2.663   1.490 -0.4352 -0.8966  1.8441
  737SOL    HW2 2397   4.739   2.637   1.374  0.3846 -0.6945  0.9863
  738SOL     OW 2398   4.740   0.875   1.950 -0.2193  0.0839 -0.5263
  738SOL    HW1 2399   4.705   0.808   1.885 -2.2379  0.5252  0.0488
  738SOL    HW2 2400   4.840   0.879   1.943 -0.2393 -1.2777 -2.1909
  739SOL     OW 2401   0.302   3.831   1.585  0.1733 -0.4009 -0.4100
  739SOL    HW1 2402   0.297   3.764   1.511 -1.5667 -0.7542 -0.0308
  739SOL    HW2 2403   0.255   3.795   1.666 -0.3516  1.0402 -0.0281
  740SOL     OW 2404   3.025   1.951   1.366  0.2523 -0.0003  0.1680
  740SOL    HW1 2405   3.032   2.049   1.347 -1.4297  0.0088 -0.5210
  740SOL    HW2 2406   2.933   1.929   1.397  0.3792 -1.4749 -0.4269
  741SOL     OW 2407   3.449   2.337   3.519 -0.4728  0.5129  0.1017
  741SOL    HW1 2408   3.368   2.294   3.478 -1.4191  3.3609 -1.2661
  741SOL    HW2 2409   3.448   2.435   3.500  2.1087  1.0413  2.1252
  742SOL     OW 2410   0.538   1.800   3.125 -0.1126  0.5516 -0.1836
  742SOL    HW1 2411   0.509   1.711   3.091 -2.8382  0.2105  2.6490
  742SOL    HW2 2412   0.551   1.797   3.224 -0.3588  3.2919  0.0347
  743SOL     OW 2413   0.227   2.308   0.020 -0.5345 -0.5358  0.3641
  743SOL    HW1 2414   0.241   2.380   0.089 -0.7774 -0.8439  0.7419
  743SOL    HW2 2415   0.172   2.235   0.060  0.7404 -1.5111  0.3745
  744SOL     OW 2416   3.251   1.329   2.317 -0.7712  0.1842  0.3110
  744SOL    HW1 2417   3.339   1.374   2.302 -0.4382  0.1494  1.9471
  744SOL    HW2 2418   3.177   1.395   2.303 -0.5354  0.1439 -1.3486
  745SOL     OW 2419   3.882   3.402   1.299  0.7338 -0.4341 -0.1540
  745SOL    HW1 2420   3.887   3.432   1.204  0.4918  1.0005  0.2679
  745SOL    HW2 2421   3.944   3.324   1.312  1.1550 -0.3273 -1.3588
  746SOL     OW 2422   0.802   0.060   0.902  0.0035  0.0251 -0.0114
  746SOL    HW1 2423   0.755   0.065   0.990 -0.3524  2.8214 -0.2587
  746SOL    HW2 2424   0.734   0.062   0.828  0.3527 -0.6233 -0.3524
  747SOL     OW 2425   2.568   4.421   1.204 -0.6085 -0.4343 -0.2809
  747SOL    HW1 2426   2.494   4.434   1.270 -1.3501  0.7602 -1.3173
  747SOL    HW2 2427   2.546   4.344   1.143 -0.3004 -1.0072  0.3096
  748SOL     OW 2428   4.957   1.223   3.845 -0.0399 -0.3154  0.7238
  748SOL    HW1 2429   4.957   1.261   3.753  2.3346  0.6367  1.0324
  748SOL    HW2 2430   4.863   1.204   3.874 -0.9992  1.3127 -1.1021
  749SOL     OW 2431   0.511   1.701   2.314 -0.5118  0.0881  0.7939
  749SOL    HW1 2432   0.485   1.652   2.231  2.0265 -2.0449  1.1099
  749SOL    HW2 2433   0.478   1.795   2.309 -0.8089 -0.0670 -2.4255
  750SOL     OW 2434   3.163   3.313   0.665 -0.4289 -0.0115 -0.1024
  750SOL    HW1 2435   3.087   3.369   0.697 -1.9057 -2.0526  0.0777
  750SOL    HW2 2436   3.137   3.217   0.664  1.3823 -0.5775 -2.2180
  751SOL     OW 2437   4.043   1.691   3.460  0.0745  0.5232  0.1097
  751SOL    HW1 2438   4.129   1.660   3.501  0.6852  1.0238 -0.7389
  751SOL    HW2 2439   4.063   1.758   3.388 -0.9578 -0.0422 -0.7447
  752SOL     OW 2440   3.248   1.546   4.354  0.3360  0.3088  0.4513
  752SOL    HW1 2441   3.279   1.633   4.317  1.3825  0.1918  1.0070
  752SOL    HW2 2442   3.311   1.516   4.425  1.0980 -1.8249 -1.0170
  753SOL     OW 2443   0.920   1.094   0.111  0.6376 -0.0151 -0.3294
  753SOL    HW1 2444   0.928   1.051   0.020 -0.6069 -1.1046  0.0430
  753SOL    HW2 2445   1.010   1.125   0.141  1.0668  0.4140 -1.9589
  754SOL     OW 2446   0.111   4.819   4.127 -0.4262  0.1018  0.5214
  754SOL    HW1 2447   0.136   4.916   4.132 -0.5998  0.1683  0.1848
  754SOL    HW2 2448   0.016   4.811   4.096  0.2400 -0.2014 -1.6513
  755SOL     OW 2449   4.476   1.168   4.634  0.1674  0.3565  0.0404
  755SOL    HW1 2450   4.532   1.236   4.586 -0.5450  1.6141  0.9174
  755SOL    HW2 2451   4.380   1.179   4.605 -0.0303  0.0636  0.5792
  756SOL     OW 2452   2.159   2.148   2.005  0.2133  0.0513  1.1882
  756SOL    HW1 2453   2.186   2.189   2.091 -2.1899 -0.0368  2.0404
  756SOL    HW2 2454   2.139   2.219   1.938  1.3008  0.1252  0.9152
  757SOL     OW 2455   1.367   4.711   4.275  0.1527 -0.1535 -0.4772
  757SOL    HW1 2456   1.361   4.715   4.375 -1.1286  0.8712 -0.5694
  757SOL    HW2 2457   1.409   4.624   4.248 -1.5571 -1.4826  0.9003
  758SOL     OW 2458   2.433   5.105   0.582  0.0712  0.3940  0.6273
  758SOL    HW1 2459   2.452   5.177   0.514 -0.9095  0.9620  0.9407
  758SOL    HW2 2460   2.488   5.024   0.561 -0.9289  0.1991 -1.4209
  759SOL     OW 2461   3.862   2.811   1.460 -0.0685 -0.0864 -0.0595
  759SOL    HW1 2462   3.850   2.894   1.514 -1.1044  0.3324 -0.8855
  759SOL    HW2 2463   3.802   2.739   1.494  0.3486 -0.2957  0.2452
  760SOL     OW 2464   0.449   1.232   3.124 -0.2581 -0.3612  0.0305
  760SOL    HW1 2465   0.419   1.320   3.087 -2.0376 -1.2949 -0.8613
  760SOL    HW2 2466   0.545   1.217   3.101  0.0331  1.2611  0.0595
  761SOL     OW 2467   3.596   3.247   1.127  0.7871  0.0593  0.2710
  761SOL    HW1 2468   3.553   3.272   1.214  0.2955  2.9179 -0.7019
  761SOL    HW2 2469   3.537   3.182   1.078  0.1388 -0.0990  1.2312
  762SOL     OW 2470   3.744   3.682   2.098  0.0371 -0.2634 -0.5989
  762SOL    HW1 2471   3.758   3.726   2.009 -0.3586 -0.6494 -0.8568
  762SOL    HW2 2472   3.807   3.605   2.107  0.6885  0.3034 -0.1719
  763SOL     OW 2473   4.119   0.721   4.538  0.3818 -0.3045  0.0541
  763SOL    HW1 2474   4.031   0.689   4.573  0.2484 -0.8918 -0.7698
  763SOL    HW2 2475   4.162   0.647   4.485  2.0099 -0.5065  1.5756
  764SOL     OW 2476   3.177   0.249   0.585  0.5078  0.5568  0.3286
  764SOL    HW1 2477   3.149   0.192   0.662  0.8006  1.6114  1.2398
  764SOL    HW2 2478   3.271   0.280   0.598  0.0393  2.0486  0.3647
  765SOL     OW 2479   4.901   3.457   1.495 -0.1777  0.2579 -0.0495
  765SOL    HW1 2480   4.959   3.422   1.568  0.2436 -1.0209 -0.9523
  765SOL    HW2 2481   4.957   3.502   1.426 -0.4477  0.5080 -0.1075
  766SOL     OW 2482   2.281   2.327   0.348  0.8260 -0.1347  0.3087
  766SOL    HW1 2483   2.200   2.270   0.361  0.3936  0.4046  0.0055
  766SOL    HW2 2484   2.285   2.361   0.254  0.6635  0.9461  0.6703
  767SOL     OW 2485   1.273   0.563   4.435  0.2003  0.1086  0.1488
  767SOL    HW1 2486   1.231   0.520   4.515 -1.0412  3.0128  1.1814
  767SOL    HW2 2487   1.210   0.558   4.357  0.2194 -0.2137  0.1508
  768SOL     OW 2488   2.104   2.119   2.870  0.5783  0.0753 -0.6553
  768SOL    HW1 2489   2.098   2.198   2.809 -1.4487  1.5013  1.2072
  768SOL    HW2 2490   2.037   2.050   2.842 -0.7197  0.9533  0.1755
  769SOL     OW 2491   1.024   1.635   0.829  0.3477 -0.6581  0.4250
  769SOL    HW1 2492   0.925   1.629   0.844  0.0928  2.5942  0.7509
  769SOL    HW2 2493   1.041   1.683   0.743  1.5498  1.5088  1.7984
  770SOL     OW 2494   4.158   2.341   3.191 -0.0756  0.2408  0.6558
  770SOL    HW1 2495   4.142   2.438   3.173 -1.5101  0.1826  1.4286
  770SOL    HW2 2496   4.134   2.287   3.110  0.9960  0.5380  0.1270
  771SOL     OW 2497   1.528   4.292   1.507  0.6166 -0.0555  0.1234
  771SOL    HW1 2498   1.585   4.216   1.539 -0.6674 -0.5079  1.4603
  771SOL    HW2 2499   1.502   4.348   1.585  0.4230  0.9832 -0.6782
  772SOL     OW 2500   0.462   0.443   4.153 -0.2637  0.6166 -0.3837
  772SOL    HW1 2501   0.492   0.475   4.063 -0.1108  0.9894 -0.2023
  772SOL    HW2 2502   0.465   0.519   4.218 -1.7283  0.7046 -0.3846
  773SOL     OW 2503   4.462   4.999   2.753  0.4084 -0.1195 -0.2592
  773SOL    HW1 2504   4.383   4.946   2.723  0.9961  0.2007 -2.5602
  773SOL    HW2 2505   4.438   5.096   2.757  0.0803 -0.2427  1.3173
  774SOL     OW 2506   5.024   0.831   0.639  0.3554 -0.5630 -0.0915
  774SOL    HW1 2507   5.073   0.916   0.660 -0.6164 -0.5222  2.3060
  774SOL    HW2 2508   4.928   0.841   0.665  0.1249 -2.2574 -0.1999
  775SOL     OW 2509   0.440   4.561   2.407 -0.2848 -0.5487 -0.1495
  775SOL    HW1 2510   0.348   4.591   2.433  1.4195  2.8672  2.9203
  775SOL    HW2 2511   0.473   4.616   2.330  0.3065  0.6442  0.9197
  776SOL     OW 2512   5.026   4.123   2.633  0.7529 -0.1391  0.0627
  776SOL    HW1 2513   4.991   4.177   2.710  0.7181  1.4148 -1.0118
  776SOL    HW2 2514   5.120   4.097   2.651  0.5628 -0.2995  0.8888
  777SOL     OW 2515   3.499   2.183   4.050  0.3358 -0.2800  0.3873
  777SOL    HW1 2516   3.502   2.157   4.147  1.6530 -1.1357  0.1452
  777SOL    HW2 2517   3.530   2.106   3.994  0.1280  0.3914 -0.6813
  778SOL     OW 2518   3.378   2.975   2.037 -0.2156 -0.1876 -0.2743
  778SOL    HW1 2519   3.356   3.023   2.122 -0.2164 -0.3236 -0.1970
  778SOL    HW2 2520   3.371   2.876   2.052 -0.5128 -0.2062 -0.5122
  779SOL     OW 2521   1.114   1.740   2.823 -0.0528  0.3715 -0.3669
  779SOL    HW1 2522   1.035   1.687   2.793  0.5447 -1.0721  0.4715
  779SOL    HW2 2523   1.160   1.692   2.898  1.6372  1.1254 -0.8560
  780SOL     OW 2524   4.839   0.888   3.021  0.5686  0.2119  1.1689
  780SOL    HW1 2525   4.878   0.949   3.089  0.7276  0.5231  0.8042
  780SOL    HW2 2526   4.902   0.879   2.944  0.6675 -0.6263  1.3351
  781SOL     OW 2527   3.545   1.809   0.349  0.0289  0.0678  0.0416
  781SOL    HW1 2528   3.588   1.742   0.288  1.2856  0.7183  0.2009
  781SOL    HW2 2529   3.515   1.763   0.433  1.4227 -0.1986  0.4105
  782SOL     OW 2530   0.558   1.570   1.932 -0.0997 -0.6938  0.1893
  782SOL    HW1 2531   0.641   1.550   1.881 -0.2333 -0.3703 -0.1589
  782SOL    HW2 2532   0.555   1.667   1.955  0.0166 -0.8594  0.9237
  783SOL     OW 2533   3.793   1.780   2.795 -0.6483  0.3603  0.1598
  783SOL    HW1 2534   3.790   1.879   2.811  0.1222  0.2724  0.9592
  783SOL    HW2 2535   3.850   1.737   2.866  1.8530 -0.2286 -2.0406
  784SOL     OW 2536   4.200   5.140   4.449  0.0622  0.6051  0.3146
  784SOL    HW1 2537   4.190   5.194   4.532 -0.6579  0.8381  0.0834
  784SOL    HW2 2538   4.296   5.114   4.437  0.0335 -0.2587  1.7244
  785SOL     OW 2539   0.315   1.916   4.423  0.0140 -0.6062  0.3708
  785SOL    HW1 2540   0.366   1.831   4.438  0.4667 -0.2247  1.0435
  785SOL    HW2 2541   0.272   1.944   4.509 -0.2716 -0.2434  0.1093
  786SOL     OW 2542   2.531   1.200   4.357  0.5227 -0.8319 -0.0347
  786SOL    HW1 2543   2.432   1.190   4.350  0.3370  1.0246 -0.6178
  786SOL    HW2 2544   2.560   1.181   4.451 -0.2979 -1.8913  0.0216
  787SOL     OW 2545   2.122   0.475   3.383  0.2352 -0.6577  0.1103
  787SOL    HW1 2546   2.187   0.547   3.406  0.2045 -1.0970  1.6682
  787SOL    HW2 2547   2.124   0.458   3.284 -0.0585  1.7620 -0.3681
  788SOL     OW 2548   3.569   1.087   1.851  0.0151  0.3962 -0.0076
  788SOL    HW1 2549   3.516   1.002   1.850  0.4200  0.0985  1.2219
  788SOL    HW2 2550   3.536   1.146   1.924  1.8634 -0.1623  1.3655
  789SOL     OW 2551   3.435   1.776   0.853 -0.1896 -0.3006 -0.4264
  789SOL    HW1 2552   3.343   1.805   0.881  0.0648 -0.4259  0.5707
  789SOL    HW2 2553   3.457   1.690   0.899  0.8403  0.2637  0.1649
  790SOL     OW 2554   0.280   1.095   1.735 -0.4965 -0.4355  0.0490
  790SOL    HW1 2555   0.340   1.170   1.764 -1.4244  0.4627 -0.2802
  790SOL    HW2 2556   0.328   1.037   1.669  0.1854 -0.0568  0.2030
  791SOL     OW 2557   3.551   0.745   4.673 -0.1479  0.3081  0.2697
  791SOL    HW1 2558   3.524   0.788   4.759 -0.7114  0.3081  0.0994
  791SOL    HW2 2559   3.539   0.646   4.680  0.1313  0.2782  0.3079
  792SOL     OW 2560   3.536   3.108   4.907 -0.4228  0.5262 -0.1260
  792SOL    HW1 2561   3.597   3.045   4.955 -0.4069  0.0804 -0.7239
  792SOL    HW2 2562   3.520   3.189   4.964 -1.8196 -0.7654  1.4380
  793SOL     OW 2563   2.644   2.905   0.970 -0.3394  0.2034 -0.3221
  793SOL    HW1 2564   2.690   2.902   0.882  1.5946 -2.7774  0.6448
  793SOL    HW2 2565   2.691   2.970   1.030 -0.3606  0.6850 -0.8246
  794SOL     OW 2566   1.375   4.301   3.771  0.4198 -0.1620  0.1649
  794SOL    HW1 2567   1.336   4.309   3.862 -0.7611 -1.1574 -0.2226
  794SOL    HW2 2568   1.448   4.233   3.772 -0.1766 -0.8162  0.2092
  795SOL     OW 2569   3.940   0.913   0.007 -0.3192  0.0081  0.5259
  795SOL    HW1 2570   3.949   0.822  -0.034  1.4735  0.7961 -1.0040
  795SOL    HW2 2571   3.871   0.965  -0.044 -0.7702 -0.2096  0.9016
  796SOL     OW 2572   2.926   1.919   2.880  0.1711 -0.4252  0.0470
  796SOL    HW1 2573   2.973   1.836   2.850  0.9855 -0.4722  1.3739
  796SOL    HW2 2574   2.967   1.998   2.834  0.1586 -0.6461 -0.3520
  797SOL     OW 2575   3.717   0.674   3.478 -0.2305  0.0911  0.0526
  797SOL    HW1 2576   3.776   0.754   3.468 -0.7734  0.7875  1.9387
  797SOL    HW2 2577   3.627   0.702   3.511 -1.7197 -0.9425 -2.7728
  798SOL     OW 2578   3.728   3.392   3.028 -0.0273  0.4515 -0.5279
  798SOL    HW1 2579   3.765   3.365   3.116 -0.1872  0.3032 -0.5066
  798SOL    HW2 2580   3.694   3.312   2.979  2.0217  0.2132 -1.6557
  799SOL     OW 2581   3.915   3.337   4.298  0.7163  0.0867 -0.3290
  799SOL    HW1 2582   3.902   3.431   4.266  2.1329  0.0810 -1.0049
  799SOL    HW2 2583   3.955   3.282   4.224 -1.1602 -1.3751 -0.3417
  800SOL     OW 2584   1.887   3.255   0.037 -0.0200 -0.2427  0.5992
  800SOL    HW1 2585   1.957   3.324   0.014  1.6202 -1.8291  0.5937
  800SOL    HW2 2586   1.798   3.287   0.006  0.4453  2.4072  1.6486
  801SOL     OW 2587   0.293   3.903   1.034  0.2701 -0.3878 -0.3990
  801SOL    HW1 2588   0.278   3.986   0.979 -2.5380 -1.3909 -1.3386
  801SOL    HW2 2589   0.215   3.842   1.022  2.0697 -3.0179  0.5970
  802SOL     OW 2590   4.133   4.229   1.896 -0.0052 -0.3640 -0.4883
  802SOL    HW1 2591   4.122   4.205   1.992  0.3359 -0.5764 -0.4970
  802SOL    HW2 2592   4.229   4.218   1.870  0.3843  1.9289 -0.2570
  803SOL     OW 2593   5.013   0.311   4.687  0.1242  0.1974  0.5424
  803SOL    HW1 2594   4.984   0.354   4.772 -2.2875 -0.0615 -0.0801
  803SOL    HW2 2595   5.064   0.376   4.631 -1.3100  1.5004  0.6939
  804SOL     OW 2596   2.215   1.832   1.210 -0.3090 -0.0780 -0.3135
  804SOL    HW1 2597   2.127   1.825   1.257 -1.0486  0.7078 -1.5274
  804SOL    HW2 2598   2.199   1.845   1.112  1.1743 -0.4023 -0.6172
  805SOL     OW 2599   1.723   3.252   2.568  0.2719  0.3026  0.3214
  805SOL    HW1 2600   1.771   3.337   2.590 -0.6190  0.8168  0.3403
  805SOL    HW2 2601   1.684   3.213   2.651 -1.7466  1.4128 -0.0144
  806SOL     OW 2602   4.093   4.009   0.962 -0.2716 -0.1103 -0.5614
  806SOL    HW1 2603   4.068   4.100   0.996 -1.4316 -0.3867 -0.6359
  806SOL    HW2 2604   4.065   4.000   0.867 -1.5034 -1.0404 -0.1367
  807SOL     OW 2605   0.078   3.768   5.027  0.0995 -0.4530 -0.0477
  807SOL    HW1 2606   0.083   3.866   5.046 -2.2011 -0.4594  0.8645
  807SOL    HW2 2607  -0.000   3.749   4.968  0.5881 -1.7360 -0.3124
  808SOL     OW 2608   4.540   0.540   0.922  0.0783 -0.1009  0.0013
  808SOL    HW1 2609   4.637   0.518   0.916  0.0626 -0.0665 -0.3823
  808SOL    HW2 2610   4.528   0.640   0.919 -0.0496 -0.1396 -1.1858
  809SOL     OW 2611   0.118   4.654   2.760  0.0537 -0.4657 -0.1659
  809SOL    HW1 2612   0.214   4.624   2.755  0.1229 -0.2507 -0.1314
  809SOL    HW2 2613   0.059   4.580   2.728  0.2849 -0.3121 -0.9725
  810SOL     OW 2614   3.536   2.015   2.691 -0.2725  0.1378 -0.0817
  810SOL    HW1 2615   3.535   2.094   2.753 -1.1735  1.0697 -1.2312
  810SOL    HW2 2616   3.525   1.931   2.744 -2.4074  0.9898  0.9472
  811SOL     OW 2617   4.652   4.678   1.002  0.0381 -0.0717  0.4507
  811SOL    HW1 2618   4.634   4.776   0.996 -0.6019 -0.0700  2.0358
  811SOL    HW2 2619   4.742   4.663   1.043  0.0035 -0.1548  0.4955
  812SOL     OW 2620   2.990   1.092   0.125 -0.1575 -0.1731  0.4251
  812SOL    HW1 2621   2.988   1.098   0.224 -2.1314  2.7273  0.3448
  812SOL    HW2 2622   3.074   1.132   0.090 -0.2141  0.3654  0.8949
  813SOL     OW 2623   4.512   0.924   3.852 -0.2317 -0.6748 -0.5400
  813SOL    HW1 2624   4.533   0.931   3.755 -0.5014  1.9665 -0.4851
  813SOL    HW2 2625   4.420   0.960   3.869  0.1045 -0.3656  0.7617
  814SOL     OW 2626   2.453   1.586   4.508 -0.6495  0.0289  0.2202
  814SOL    HW1 2627   2.527   1.594   4.576 -0.1901  0.6674 -0.3317
  814SOL    HW2 2628   2.386   1.519   4.538 -0.0266 -0.2898  0.9130
  815SOL     OW 2629   3.640   3.942   2.633 -0.3399  0.1367  0.4348
  815SOL    HW1 2630   3.612   3.968   2.540 -0.8847  0.0771  0.5813
  815SOL    HW2 2631   3.734   3.908   2.630  0.2237  1.6404  0.1554
  816SOL     OW 2632   2.772   4.389   1.616  0.0992 -0.2976  0.0818
  816SOL    HW1 2633   2.826   4.304   1.622 -0.3716 -0.6393 -0.4306
  816SOL    HW2 2634   2.771   4.421   1.522 -0.5069 -0.2398  0.1051
  817SOL     OW 2635   1.212   0.574   0.840  0.3652 -0.1857  0.3203
  817SOL    HW1 2636   1.263   0.507   0.893  1.1102 -0.4842 -0.7402
  817SOL    HW2 2637   1.114   0.562   0.855  0.5368 -0.7901  0.9838
  818SOL     OW 2638   4.678   4.104   4.629  0.4925 -0.1168 -0.3843
  818SOL    HW1 2639   4.606   4.039   4.656  0.2331  0.2330 -0.2254
  818SOL    HW2 2640   4.768   4.062   4.644  0.3619  0.1504  1.2671
  819SOL     OW 2641   4.384   3.409   0.537  0.7344 -0.0816 -0.0992
  819SOL    HW1 2642   4.446   3.486   0.525  1.7250 -0.9118 -0.4938
  819SOL    HW2 2643   4.419   3.349   0.609 -0.7050  0.4813  1.1081
  820SOL     OW 2644   2.839   2.694   0.421 -0.5850 -0.0141 -0.1602
  820SOL    HW1 2645   2.918   2.645   0.384  0.1538  0.3867  0.8416
  820SOL    HW2 2646   2.762   2.684   0.358  0.3424 -0.1491 -1.3252
  821SOL     OW 2647   0.718   4.543   1.221 -0.7833 -0.1126 -0.3828
  821SOL    HW1 2648   0.682   4.520   1.131 -1.9019 -0.6842  0.1889
  821SOL    HW2 2649   0.702   4.640   1.239 -2.4333 -0.4113 -0.0084
  822SOL     OW 2650   3.849   1.173   4.765  0.2440 -0.2798  0.0451
  822SOL    HW1 2651   3.827   1.248   4.827  2.2698  0.0551  0.4073
  822SOL    HW2 2652   3.771   1.156   4.705 -1.2086  0.3583  1.6814
  823SOL     OW 2653   1.541   4.822   0.087 -0.1075  0.2450  0.3258
  823SOL    HW1 2654   1.509   4.841   0.179 -1.1190 -2.1096  0.5292
  823SOL    HW2 2655   1.632   4.861   0.074  0.0366  0.6414  2.3105
  824SOL     OW 2656   0.850   3.040   1.971 -0.3362  0.0256 -0.2188
  824SOL    HW1 2657   0.876   3.047   2.067  0.0247  0.3961 -0.3396
  824SOL    HW2 2658   0.889   2.956   1.933 -0.2279  0.0277 -0.1158
  825SOL     OW 2659   3.667   0.108   1.834  0.0232 -0.2723  0.1934
  825SOL    HW1 2660   3.593   0.071   1.777 -0.6055  0.5834  0.4235
  825SOL    HW2 2661   3.631   0.129   1.925  0.3348  0.9443  0.0478
  826SOL     OW 2662   1.626   4.050   0.215 -0.4559 -0.1356  0.7543
  826SOL    HW1 2663   1.585   3.982   0.154  1.0410  0.4967 -1.0509
  826SOL    HW2 2664   1.563   4.127   0.227 -1.5877 -1.1627  1.7031
  827SOL     OW 2665   3.023   4.625   1.586  0.0510  0.0884 -0.7306
  827SOL    HW1 2666   3.019   4.564   1.506  0.3874 -0.1827 -0.5415
  827SOL    HW2 2667   3.025   4.570   1.669 -0.0352  0.3688 -0.5424
  828SOL     OW 2668   0.006   1.417   0.995 -0.2705 -0.3678  0.1147
  828SOL    HW1 2669   0.032   1.434   0.900 -1.9965  1.9263 -0.0459
  828SOL    HW2 2670   0.088   1.407   1.051  0.9064  1.7645 -1.0798
  829SOL     OW 2671   4.214   4.189   2.428 -0.2050 -0.4512  0.4343
  829SOL    HW1 2672   4.310   4.198   2.454  0.1660 -0.1535 -0.9707
  829SOL    HW2 2673   4.195   4.094   2.402 -0.0849 -0.3481 -0.0395
  830SOL     OW 2674   0.189   4.440   0.096  0.4645 -0.6392  0.3163
  830SOL    HW1 2675   0.282   4.474   0.104  0.4888 -1.0423  2.1327
  830SOL    HW2 2676   0.181   4.382   0.015  1.6913 -0.3091 -0.0463
  831SOL     OW 2677   0.465   0.122   5.080  0.3129 -0.7551 -0.1920
  831SOL    HW1 2678   0.539   0.157   5.022 -0.1138 -0.0316 -0.3042
  831SOL    HW2 2679   0.380   0.170   5.060 -0.4509 -2.2831 -0.7894
  832SOL     OW 2680   2.467   1.087   0.147  0.4217  0.1070  0.2160
  832SOL    HW1 2681   2.447   1.158   0.214 -0.6874  0.8705 -0.8967
  832SOL    HW2 2682   2.389   1.074   0.087  2.0287  0.8407 -2.1825
  833SOL     OW 2683   4.236   0.515   0.895  0.1483 -0.5261 -0.6265
  833SOL    HW1 2684   4.229   0.472   0.805  1.5733  1.7299 -1.9156
  833SOL    HW2 2685   4.325   0.558   0.905 -1.0100  1.7626  0.6822
  834SOL     OW 2686   0.437   3.774   0.630  0.5911  0.0633 -0.3955
  834SOL    HW1 2687   0.500   3.719   0.686 -1.0641 -1.2984  0.2194
  834SOL    HW2 2688   0.368   3.714   0.589 -0.2205  1.4839 -1.1929
  835SOL     OW 2689   4.731   4.778   4.677 -1.1166  0.2685  0.1384
  835SOL    HW1 2690   4.686   4.807   4.762 -0.0724 -0.3349  0.9285
  835SOL    HW2 2691   4.820   4.737   4.699 -0.7477  0.2637 -1.2736
  836SOL     OW 2692   0.566   1.374   1.565  0.6759  0.1445 -0.4196
  836SOL    HW1 2693   0.537   1.365   1.660 -0.3415  1.6556 -0.5576
  836SOL    HW2 2694   0.645   1.314   1.549  0.4906 -0.5946  1.1937
  837SOL     OW 2695   3.928   4.062   1.821  0.3949  0.3680 -0.3043
  837SOL    HW1 2696   3.991   4.089   1.894 -0.9668 -1.5330  1.7184
  837SOL    HW2 2697   3.904   4.143   1.766 -0.1391  2.4057  2.6600
  838SOL     OW 2698   4.488   4.831   2.979 -0.0198 -0.1866  0.3554
  838SOL    HW1 2699   4.443   4.742   2.981  1.5167 -1.0141 -0.0456
  838SOL    HW2 2700   4.443   4.890   2.913 -1.0631 -0.6627  0.6293
  839SOL     OW 2701   0.390   4.612   0.611 -0.2148  0.3797  0.4347
  839SOL    HW1 2702   0.445   4.684   0.568 -0.0603 -0.2091 -0.3655
  839SOL    HW2 2703   0.319   4.655   0.668 -1.0227  1.2155 -1.1324
  840SOL     OW 2704   1.942   3.386   4.734  0.0785  0.1096 -0.0159
  840SOL    HW1 2705   2.032   3.366   4.773  0.7893  0.2174 -1.5103
  840SOL    HW2 2706   1.914   3.478   4.760  0.2641 -0.0231  0.6825
  841SOL     OW 2707   1.402   4.438   3.541  0.1164 -0.5109  0.4690
  841SOL    HW1 2708   1.387   4.418   3.638 -0.2117  0.1763  0.5676
  841SOL    HW2 2709   1.342   4.514   3.514  0.2831 -0.6332 -0.2447
  842SOL     OW 2710   4.829   1.191   0.278 -0.4261  0.0937 -0.7808
  842SOL    HW1 2711   4.891   1.165   0.204 -0.0238  0.3512 -0.5371
  842SOL    HW2 2712   4.880   1.242   0.348 -0.3907 -1.6484  0.5456
  843SOL     OW 2713   4.742   1.157   3.136 -0.0254 -0.3073  0.3404
  843SOL    HW1 2714   4.773   1.252   3.133  2.0547 -0.9253  0.1770
  843SOL    HW2 2715   4.809   1.102   3.186 -0.8052 -1.8151 -0.1964
  844SOL     OW 2716   3.904   2.010   0.861  0.0165 -0.2162  0.4378
  844SOL    HW1 2717   3.818   1.967   0.891  0.7839 -2.4931 -0.4254
  844SOL    HW2 2718   3.976   1.941   0.858  0.7068  0.4692 -3.7820
  845SOL     OW 2719   2.534   0.636   0.515  0.2542 -0.6040 -0.6434
  845SOL    HW1 2720   2.626   0.596   0.512  0.8285  0.4578  1.2169
  845SOL    HW2 2721   2.531   0.717   0.458  0.7803 -0.1038  0.0226
  846SOL     OW 2722   2.669   0.658   2.921  0.3635  0.3774  0.0591
  846SOL    HW1 2723   2.729   0.581   2.899  0.4769  0.6112 -0.4800
  846SOL    HW2 2724   2.581   0.625   2.953  0.6053  0.0283  0.3734
  847SOL     OW 2725   3.119   0.512   2.118  0.0172  0.1002  0.4487
  847SOL    HW1 2726   3.156   0.604   2.113  0.4495 -0.0530  0.7499
  847SOL    HW2 2727   3.077   0.497   2.207  0.3372 -0.1355  0.5624
  848SOL     OW 2728   1.514   0.245   3.870 -0.0362  0.1517  0.1680
  848SOL    HW1 2729   1.471   0.251   3.960  1.5461  1.7555  0.8947
  848SOL    HW2 2730   1.580   0.171   3.869  0.8001  0.8627  0.7683
  849SOL     OW 2731   3.855   1.036   0.484  0.2544 -0.1215 -0.2625
  849SOL    HW1 2732   3.842   1.129   0.519  2.5062 -0.2861  1.1901
  849SOL    HW2 2733   3.925   1.037   0.413  0.4403 -0.7196 -0.0936
  850SOL     OW 2734   1.575   3.586   3.166 -0.6774 -0.1181  0.4927
  850SOL    HW1 2735   1.517   3.516   3.208 -0.0009 -1.3202 -0.5280
  850SOL    HW2 2736   1.636   3.544   3.099  1.6424  1.0204  1.7428
  851SOL     OW 2737   1.022   3.747   0.762  0.5224  0.0442  0.0381
  851SOL    HW1 2738   0.961   3.826   0.759  0.4983  0.0154 -2.3398
  851SOL    HW2 2739   0.971   3.666   0.789 -0.1558  0.3014 -0.4616
  852SOL     OW 2740   1.300   2.810   1.854 -0.2469  0.5593 -0.2389
  852SOL    HW1 2741   1.340   2.786   1.766  0.5990  2.3748 -0.3871
  852SOL    HW2 2742   1.362   2.870   1.904 -0.9048 -0.0854  1.4285
  853SOL     OW 2743   3.226   3.428   2.807 -0.6090 -0.3211 -0.2414
  853SOL    HW1 2744   3.202   3.495   2.737 -0.7697  1.0183  1.0200
  853SOL    HW2 2745   3.143   3.384   2.841 -0.5219 -1.0422 -0.9338
  854SOL     OW 2746   3.878   0.286   2.759  0.1789  0.0431  0.2422
  854SOL    HW1 2747   3.811   0.212   2.755  2.4676 -2.1444  0.4006
  854SOL    HW2 2748   3.956   0.264   2.701  1.3974  1.8773  1.0836
  855SOL     OW 2749   3.885   3.282   1.610 -0.3072  0.1474  0.1724
  855SOL    HW1 2750   3.928   3.314   1.526  0.4510  0.2948  0.6156
  855SOL    HW2 2751   3.881   3.356   1.677 -0.4799 -0.0982  0.4369
  856SOL     OW 2752   0.809   4.823   2.729  0.8161 -0.0244  0.1456
  856SOL    HW1 2753   0.724   4.785   2.768  0.2342 -0.5800 -1.5799
  856SOL    HW2 2754   0.823   4.915   2.764  0.8371 -0.8104  2.3763
  857SOL     OW 2755   4.315   0.017   3.565  0.0797  0.0537  0.2927
  857SOL    HW1 2756   4.272   0.053   3.482  0.3442  2.0528  0.9823
  857SOL    HW2 2757   4.413   0.038   3.563  0.3532 -1.1308  0.4896
  858SOL     OW 2758   3.535   4.592   1.112  0.5391  0.0910  0.2662
  858SOL    HW1 2759   3.454   4.548   1.149  0.3901  0.1276 -0.0182
  858SOL    HW2 2760   3.537   4.582   1.013  1.1186 -0.3183  0.3088
  859SOL     OW 2761   1.335   3.390   1.547  0.5770 -0.3870 -0.0758
  859SOL    HW1 2762   1.377   3.317   1.602  0.7386  0.8244  1.4806
  859SOL    HW2 2763   1.407   3.449   1.509  0.3907 -0.1687 -0.0886
  860SOL     OW 2764   2.920   0.639   4.002  0.2699  0.2465 -0.7204
  860SOL    HW1 2765   2.909   0.698   4.083 -0.3127  2.7633 -2.5218
  860SOL    HW2 2766   2.910   0.544   4.030  1.1168  0.9201  2.3343
  861SOL     OW 2767   1.264   3.632   1.672 -0.0810 -0.4128 -0.6116
  861SOL    HW1 2768   1.283   3.536   1.652 -0.2159 -0.9315  1.5098
  861SOL    HW2 2769   1.170   3.654   1.646  0.4524 -0.3362 -2.6845
  862SOL     OW 2770   3.021   2.927   4.831 -0.6383  0.4398 -0.2956
  862SOL    HW1 2771   3.120   2.939   4.835 -0.7839  1.9093 -0.3464
  862SOL    HW2 2772   2.977   2.992   4.893 -1.5090 -1.7970  1.5706
  863SOL     OW 2773   4.859   2.674   3.639 -0.1949  0.4935 -0.6631
  863SOL    HW1 2774   4.941   2.628   3.604  1.0283  2.3925 -0.4673
  863SOL    HW2 2775   4.834   2.749   3.577 -0.4678  1.2957  0.3952
  864SOL     OW 2776   2.604   0.045   1.129 -0.3540  0.3335  0.0961
  864SOL    HW1 2777   2.537   0.087   1.190 -1.8328 -0.0870 -1.1677
  864SOL    HW2 2778   2.658  -0.022   1.180  1.2834  2.8228  1.8782
  865SOL     OW 2779   0.140   0.543   1.141 -0.1153  0.0453 -0.0778
  865SOL    HW1 2780   0.079   0.606   1.188 -1.1176 -0.8936 -0.0725
  865SOL    HW2 2781   0.090   0.499   1.066  1.0026  0.3522 -1.0250
  866SOL     OW 2782   0.921   1.482   4.091 -0.2732 -0.2535  0.6555
  866SOL    HW1 2783   0.936   1.549   4.163  1.2982 -1.0334  1.1001
  866SOL    HW2 2784   1.006   1.466   4.042 -1.2990  0.2564 -1.4219
  867SOL     OW 2785   1.913   3.865   1.714 -0.1697 -0.6512 -0.0874
  867SOL    HW1 2786   1.916   3.936   1.644 -0.0202 -0.8082 -0.2409
  867SOL    HW2 2787   1.964   3.896   1.795 -0.1661 -0.5544 -0.1267
  868SOL     OW 2788   1.843   2.505   1.686 -0.5822  0.3427  0.7753
  868SOL    HW1 2789   1.875   2.450   1.763 -0.1980 -0.9188 -0.2669
  868SOL    HW2 2790   1.743   2.499   1.679 -0.6992  1.0759  1.6092
  869SOL     OW 2791   0.796   2.484   1.347  0.0700 -0.1555  0.0373
  869SOL    HW1 2792   0.851   2.405   1.320  1.4825 -0.2366  2.7713
  869SOL    HW2 2793   0.802   2.555   1.277  0.6773 -1.5724 -1.4013
  870SOL     OW 2794   4.357   4.848   1.169  0.4225 -0.1068  0.0888
  870SOL    HW1 2795   4.299   4.772   1.200 -1.3636  1.8853  1.9539
  870SOL    HW2 2796   4.329   4.875   1.077 -0.5289 -0.1996  0.3403
  871SOL     OW 2797   5.133   3.373   2.996  0.1577  0.4633 -0.4515
  871SOL    HW1 2798   5.196   3.415   3.062  1.7212  0.2340 -1.7310
  871SOL    HW2 2799   5.101   3.442   2.932 -0.8922  0.5699  0.1748
  872SOL     OW 2800   1.290   3.153   1.958 -0.2527 -0.0110  0.9066
  872SOL    HW1 2801   1.278   3.104   2.044  0.3968 -2.1968 -0.1951
  872SOL    HW2 2802   1.200   3.169   1.917 -0.4240 -3.2633 -0.2547
  873SOL     OW 2803   5.027   0.463   4.913 -0.2089  0.2735 -0.3631
  873SOL    HW1 2804   5.114   0.436   4.955 -0.6532 -0.6821 -0.0273
  873SOL    HW2 2805   5.026   0.562   4.900  0.2999  0.4828  1.0648
  874SOL     OW 2806   4.759   2.568   2.960  0.1627 -0.1316 -0.3518
  874SOL    HW1 2807   4.662   2.593   2.964 -0.3164 -2.0074  1.7791
  874SOL    HW2 2808   4.775   2.509   2.881 -1.0483 -1.7959  0.5589
  875SOL     OW 2809   0.023   2.942   0.167  0.2842  0.3035  0.2370
  875SOL    HW1 2810   0.059   2.898   0.249  2.2717 -0.5639 -1.0395
  875SOL    HW2 2811   0.061   2.898   0.086 -1.0044  1.6550 -1.1664
  876SOL     OW 2812   4.500   2.711   4.042  0.3085 -0.0330 -0.1547
  876SOL    HW1 2813   4.551   2.626   4.035 -0.0330 -0.2981  0.5135
  876SOL    HW2 2814   4.547   2.774   4.104  0.4248  0.1734 -0.4460
  877SOL     OW 2815   4.471   3.866   3.325 -0.0453  0.3264 -0.3649
  877SOL    HW1 2816   4.448   3.961   3.343  1.8453  1.1795 -2.0550
  877SOL    HW2 2817   4.569   3.858   3.307 -0.3407 -1.7419 -1.4313
  878SOL     OW 2818   0.409   3.948   3.487  0.1063 -0.1682 -0.8899
  878SOL    HW1 2819   0.403   3.848   3.494 -0.0200 -0.1857 -1.2651
  878SOL    HW2 2820   0.320   3.985   3.461 -0.1634  0.1455  0.4057
  879SOL     OW 2821   3.939   0.880   2.962 -0.0151  0.0494  0.2631
  879SOL    HW1 2822   4.031   0.875   2.921  0.6388  0.3750  1.6322
  879SOL    HW2 2823   3.897   0.967   2.938  0.0752 -0.0441 -0.2596
  880SOL     OW 2824   0.826   4.893   1.317 -0.3030  0.3372 -0.2739
  880SOL    HW1 2825   0.828   4.992   1.336 -1.5729  0.2379  0.4439
  880SOL    HW2 2826   0.741   4.870   1.270 -1.1052 -0.7360  1.5956
  881SOL     OW 2827   3.352   3.081   3.637  0.5007 -0.0711 -0.4484
  881SOL    HW1 2828   3.254   3.067   3.648  0.7526 -1.5531  0.1049
  881SOL    HW2 2829   3.372   3.105   3.542 -0.4997  1.5011 -0.3077
  882SOL     OW 2830   2.474   4.295   1.990 -0.0660 -0.1649  0.0616
  882SOL    HW1 2831   2.500   4.244   1.908 -1.5528  0.1890 -0.6503
  882SOL    HW2 2832   2.425   4.234   2.052  1.8822 -0.7011  1.1931
  883SOL     OW 2833   3.736   3.092   0.321 -0.6553 -0.8229  0.2557
  883SOL    HW1 2834   3.638   3.073   0.325 -0.9109  0.4115  0.1371
  883SOL    HW2 2835   3.753   3.171   0.263  0.5083 -1.5806 -0.4792
  884SOL     OW 2836   3.390   1.395   3.225 -0.0443  0.0944  0.4448
  884SOL    HW1 2837   3.385   1.313   3.168  0.4704  0.1565  0.2969
  884SOL    HW2 2838   3.349   1.377   3.314  2.5368 -1.2695  1.4812
  885SOL     OW 2839   1.869   3.470   2.721 -0.1515  0.3516 -0.1620
  885SOL    HW1 2840   1.959   3.427   2.732 -0.4554 -0.6225 -1.2863
  885SOL    HW2 2841   1.879   3.555   2.668  0.0253 -0.1432 -0.9370
  886SOL     OW 2842   3.022   1.176   0.735 -0.1080 -0.3469  0.4021
  886SOL    HW1 2843   3.113   1.152   0.700  0.3690  0.5829  0.9920
  886SOL    HW2 2844   2.975   1.235   0.669 -0.2893 -0.8164  0.1038
  887SOL     OW 2845   4.617   0.129   2.247 -0.2623  0.7568  0.1232
  887SOL    HW1 2846   4.531   0.103   2.203 -0.7347  0.3445  1.2468
  887SOL    HW2 2847   4.628   0.077   2.332  1.7973 -0.2692 -0.7064
  888SOL     OW 2848   3.948   3.328   0.542 -0.0384  0.0254  0.5058
  888SOL    HW1 2849   3.885   3.283   0.605 -1.1137  1.3337  0.4032
  888SOL    HW2 2850   3.905   3.409   0.503  0.4477 -0.8918 -2.1892
  889SOL     OW 2851   5.135   3.220   2.611  0.0419 -0.5007  0.2885
  889SOL    HW1 2852   5.174   3.129   2.598  0.9911 -0.2389  1.1322
  889SOL    HW2 2853   5.208   3.285   2.633 -0.8704 -0.0422  2.1711
  890SOL     OW 2854   2.814   0.349   4.010 -0.1019 -0.3274 -0.0668
  890SOL    HW1 2855   2.800   0.365   3.912 -0.4676  2.5150  0.3613
  890SOL    HW2 2856   2.726   0.336   4.055 -0.2078  1.1089  0.2178
  891SOL     OW 2857   2.878   4.297   3.598 -0.2418  0.0313  0.1931
  891SOL    HW1 2858   2.902   4.382   3.644 -1.3462 -0.8146  2.5042
  891SOL    HW2 2859   2.892   4.220   3.660 -2.6842 -1.1067 -0.5242
  892SOL     OW 2860   1.541   1.729   4.514  0.5417 -0.4304  0.9597
  892SOL    HW1 2861   1.533   1.721   4.414 -2.1829 -0.0181  1.0625
  892SOL    HW2 2862   1.615   1.793   4.536  1.6272 -1.0327 -0.7582
  893SOL     OW 2863   2.422   1.725   3.320 -0.1704 -0.0553  0.0932
  893SOL    HW1 2864   2.354   1.651   3.326 -1.1407  0.9051  1.3451
  893SOL    HW2 2865   2.429   1.755   3.225 -1.5951 -0.0978 -0.0439
  894SOL     OW 2866   2.397   3.199   1.226  0.1433 -0.1540 -0.2271
  894SOL    HW1 2867   2.471   3.242   1.174  1.6263 -1.9013  0.3226
  894SOL    HW2 2868   2.355   3.127   1.170  1.1460 -1.4289  0.6022
  895SOL     OW 2869   3.704   0.069   2.654 -0.0350  0.7577  0.1391
  895SOL    HW1 2870   3.672   0.097   2.745  0.5482  3.6122 -0.4367
  895SOL    HW2 2871   3.630   0.023   2.605 -0.9473  0.8696  1.3720
  896SOL     OW 2872   2.040   3.231   3.736 -0.3184  0.3791  0.3129
  896SOL    HW1 2873   2.023   3.135   3.715 -0.2011  0.0172  1.7551
  896SOL    HW2 2874   2.126   3.239   3.787  0.4506  1.4349 -1.0966
  897SOL     OW 2875   1.076   2.506   4.817  0.0064 -0.4780 -0.3882
  897SOL    HW1 2876   1.081   2.605   4.799  0.2542 -0.4478 -0.1652
  897SOL    HW2 2877   1.024   2.491   4.901  2.2415 -0.3497  1.1063
  898SOL     OW 2878   2.881   0.692   0.266  0.3480 -0.2004  0.1035
  898SOL    HW1 2879   2.867   0.747   0.183  2.1254 -0.0087 -0.1053
  898SOL    HW2 2880   2.837   0.737   0.343 -0.8781 -0.1055 -0.6168
  899SOL     OW 2881   5.007   1.287   2.918 -0.6951  0.0403 -0.2092
  899SOL    HW1 2882   5.045   1.338   2.841 -0.9831  1.8792  0.7990
  899SOL    HW2 2883   4.920   1.328   2.946 -1.3366 -1.5127  0.1632
  900SOL     OW 2884   1.987   4.296   4.888  0.6164 -0.3535  0.2399
  900SOL    HW1 2885   1.976   4.361   4.812 -3.6799 -0.5863  0.4623
  900SOL    HW2 2886   2.057   4.331   4.950  0.3514  2.7334 -0.9916
  901SOL     OW 2887   2.750   3.396   3.699 -0.4509  0.6934 -0.1242
  901SOL    HW1 2888   2.761   3.448   3.615 -0.4009 -0.2995 -0.7402
  901SOL    HW2 2889   2.652   3.389   3.721 -0.4668  0.8856 -0.1255
  902SOL     OW 2890   3.786   2.687   3.287  0.1745  0.2270 -0.2039
  902SOL    HW1 2891   3.808   2.757   3.355  0.9546  0.3020 -0.5220
  902SOL    HW2 2892   3.687   2.684   3.273  0.0558  0.5910  0.5258
  903SOL     OW 2893   0.307   3.049   1.354  0.6827 -0.0328  0.2196
  903SOL    HW1 2894   0.327   3.063   1.451 -0.0687 -1.3975  0.5975
  903SOL    HW2 2895   0.385   3.006   1.309  1.0166  0.5650  0.2203
  904SOL     OW 2896   3.017   0.808   2.357 -0.0273  0.3911 -0.5220
  904SOL    HW1 2897   2.997   0.782   2.451 -2.2204  3.0551 -0.1407
  904SOL    HW2 2898   3.084   0.882   2.356  1.2789 -0.7639 -1.2020
  905SOL     OW 2899   0.042   4.359   3.000  0.1910 -0.1697 -0.3219
  905SOL    HW1 2900   0.086   4.352   2.910  2.0980  2.0809  0.3512
  905SOL    HW2 2901  -0.006   4.273   3.020  3.3832 -2.4539 -1.5816
  906SOL     OW 2902   1.385   2.530   0.769 -0.1962 -0.0717 -0.1230
  906SOL    HW1 2903   1.304   2.581   0.797 -0.6601 -0.8913  0.0515
  906SOL    HW2 2904   1.425   2.573   0.687 -0.4022  0.7323  0.1874
  907SOL     OW 2905   4.591   1.047   4.090  0.7980 -0.0175 -0.3406
  907SOL    HW1 2906   4.561   0.999   4.007  0.8980  0.5935 -0.7395
  907SOL    HW2 2907   4.532   1.021   4.167  0.2327 -0.0177 -0.7686
  908SOL     OW 2908   1.027   0.456   0.478 -0.1145  0.0984  0.0277
  908SOL    HW1 2909   0.973   0.478   0.559 -0.4520  1.4587 -0.5352
  908SOL    HW2 2910   0.982   0.384   0.425 -1.2066  0.9531 -0.2370
  909SOL     OW 2911   3.489   3.345   3.178  0.4141 -0.4151 -0.0972
  909SOL    HW1 2912   3.431   3.422   3.154  1.3672  0.4048  0.1363
  909SOL    HW2 2913   3.585   3.375   3.183  0.8743 -1.7164 -0.4827
  910SOL     OW 2914   4.848   4.409   1.174  0.3838  0.0545  0.6294
  910SOL    HW1 2915   4.937   4.406   1.221  0.0284 -4.2008  1.4563
  910SOL    HW2 2916   4.775   4.407   1.243 -0.2362 -1.2713 -0.0464
  911SOL     OW 2917   2.954   2.239   1.392  0.1480  0.0882 -0.2199
  911SOL    HW1 2918   2.908   2.245   1.481 -1.7596 -2.0211 -0.9420
  911SOL    HW2 2919   3.050   2.265   1.401  0.1675 -0.6835  2.5842
  912SOL     OW 2920   2.768   4.466   4.773  1.0590 -0.2454 -0.2072
  912SOL    HW1 2921   2.727   4.387   4.818  0.9367 -0.3053 -0.4228
  912SOL    HW2 2922   2.725   4.479   4.684  0.5847  0.4971  0.1265
  913SOL     OW 2923   1.892   2.427   0.480  0.3742 -0.0061 -0.3314
  913SOL    HW1 2924   1.966   2.489   0.505 -1.0590  1.5931  0.1086
  913SOL    HW2 2925   1.886   2.353   0.547  0.6077  0.7105  0.4971
  914SOL     OW 2926   1.582   2.898   2.447 -0.4924  0.1664  0.0633
  914SOL    HW1 2927   1.676   2.869   2.434 -0.0764  1.3023  0.4062
  914SOL    HW2 2928   1.571   2.935   2.540  0.0930  4.7761 -1.4444
  915SOL     OW 2929   3.356   0.925   0.110  0.0519  0.1274  0.6105
  915SOL    HW1 2930   3.453   0.902   0.119  0.2887  0.3725 -1.0128
  915SOL    HW2 2931   3.347   1.021   0.082 -0.5995 -0.2250 -0.4347
  916SOL     OW 2932   1.983   3.767   3.666  0.1639  0.3068  0.1371
  916SOL    HW1 2933   1.913   3.767   3.594  1.1908 -2.3126 -0.9761
  916SOL    HW2 2934   2.007   3.861   3.689  0.4275  1.2949 -3.5934
  917SOL     OW 2935   2.816   2.743   4.074  0.0363  0.3759  0.1796
  917SOL    HW1 2936   2.766   2.712   3.993 -0.2513  2.0909 -0.3572
  917SOL    HW2 2937   2.752   2.748   4.151  0.3601 -1.4793  0.6137
  918SOL     OW 2938   0.707   2.064   3.806 -0.5069 -0.1977 -0.3025
  918SOL    HW1 2939   0.674   1.979   3.767 -2.1038  0.2847 -0.0957
  918SOL    HW2 2940   0.790   2.047   3.860  0.3066 -1.2648 -1.8424
  919SOL     OW 2941   2.300   0.371   1.150 -0.3968 -0.0953 -0.1652
  919SOL    HW1 2942   2.206   0.364   1.182 -0.2146 -0.6499  0.2655
  919SOL    HW2 2943   2.348   0.443   1.202  0.1593 -1.5967  1.5325
  920SOL     OW 2944   4.874   0.356   3.258 -0.0015 -0.3287  0.0175
  920SOL    HW1 2945   4.846   0.332   3.351 -0.2288 -1.2461 -0.2713
  920SOL    HW2 2946   4.895   0.453   3.253  1.3464 -0.5101  1.3587
  921SOL     OW 2947   3.260   0.200   3.291  0.3091 -0.9143 -0.4510
  921SOL    HW1 2948   3.271   0.157   3.201  1.9793 -1.4206 -0.0430
  921SOL    HW2 2949   3.337   0.261   3.309 -0.9233  0.6081 -0.0884
  922SOL     OW 2950   2.567   4.841   2.083  0.3595  0.3932  0.7605
  922SOL    HW1 2951   2.609   4.888   2.005 -1.9379  1.6411  0.1646
  922SOL    HW2 2952   2.528   4.754   2.053 -1.0587  1.1482  0.2931
  923SOL     OW 2953   0.361   3.885   3.042  0.2296  0.0448  0.0635
  923SOL    HW1 2954   0.311   3.817   3.096 -0.5310  0.0013 -0.6705
  923SOL    HW2 2955   0.429   3.840   2.985  1.2239  0.1156  1.1666
  924SOL     OW 2956   4.313   0.625   1.151 -0.2000  0.3055  0.2389
  924SOL    HW1 2957   4.335   0.557   1.221  2.5326  0.6428 -0.1588
  924SOL    HW2 2958   4.278   0.579   1.070  0.7229 -0.5462  0.3042
  925SOL     OW 2959   4.587   4.137   2.835  0.2104 -0.2417 -0.0959
  925SOL    HW1 2960   4.682   4.166   2.833  0.1569 -0.0970 -1.4551
  925SOL    HW2 2961   4.561   4.102   2.744 -0.6437 -1.5425  0.6140
  926SOL     OW 2962   3.094   2.975   3.650  0.2124  0.0203 -0.6831
  926SOL    HW1 2963   2.996   2.979   3.628 -0.1210 -0.6747  0.5568
  926SOL    HW2 2964   3.121   2.879   3.663  1.3396  0.1112 -2.1108
  927SOL     OW 2965   3.105   1.936   0.854 -0.3945  0.3951  0.1016
  927SOL    HW1 2966   3.126   1.877   0.776  0.1107 -0.4824  0.8834
  927SOL    HW2 2967   3.112   2.032   0.825 -2.5579  0.1251 -1.5254
  928SOL     OW 2968   2.199   0.584   3.724 -0.3929 -0.1051 -0.2450
  928SOL    HW1 2969   2.251   0.651   3.776  0.8449 -1.1739 -0.0488
  928SOL    HW2 2970   2.139   0.533   3.786  1.1004 -1.3966  0.1946
  929SOL     OW 2971   4.588   3.025   2.391  0.2374  0.3873  0.5773
  929SOL    HW1 2972   4.554   2.952   2.450  1.4830  0.2614  1.1848
  929SOL    HW2 2973   4.685   3.009   2.371 -0.0550  0.6367 -1.2121
  930SOL     OW 2974   3.676   1.676   2.276 -0.2326  0.4520 -0.3639
  930SOL    HW1 2975   3.675   1.677   2.376  1.7861  0.4679 -0.2939
  930SOL    HW2 2976   3.644   1.765   2.242 -0.2270  0.7200  0.3104
  931SOL     OW 2977   5.084   4.300   3.512  0.2794  1.0484 -0.4921
  931SOL    HW1 2978   5.183   4.300   3.507  0.4541 -1.8042  0.8992
  931SOL    HW2 2979   5.055   4.298   3.608 -1.0464  0.0982 -0.8693
  932SOL     OW 2980   4.161   1.839   2.403  0.2524  0.3265  0.2114
  932SOL    HW1 2981   4.104   1.917   2.376  1.1223  0.7416 -0.4555
  932SOL    HW2 2982   4.171   1.838   2.503 -2.5200 -0.8874  0.5646
  933SOL     OW 2983   3.851   2.269   2.497  0.1441 -0.1322 -0.1982
  933SOL    HW1 2984   3.803   2.345   2.542  0.9172 -0.0383  0.4800
  933SOL    HW2 2985   3.790   2.190   2.492 -0.8879  0.6843 -1.4431
  934SOL     OW 2986   0.934   1.999   3.926  0.1679 -0.3398 -0.1198
  934SOL    HW1 2987   0.971   1.919   3.879  0.8574 -0.3210  0.3635
  934SOL    HW2 2988   0.903   1.973   4.018  2.4956  0.3099  0.9389
  935SOL     OW 2989   0.425   0.367   1.056  0.0472 -0.3328  0.1389
  935SOL    HW1 2990   0.513   0.392   1.096  0.0079  1.4282 -0.7704
  935SOL    HW2 2991   0.350   0.405   1.110 -0.0432  0.8129 -0.7521
  936SOL     OW 2992   3.849   1.381   1.241  0.1347 -0.5990  0.0860
  936SOL    HW1 2993   3.839   1.304   1.304  0.4006 -0.4237  0.3469
  936SOL    HW2 2994   3.814   1.356   1.152 -4.0934  0.4313  1.2351
  937SOL     OW 2995   0.259   0.813   3.000  0.0211  0.2631  0.0841
  937SOL    HW1 2996   0.309   0.768   3.074  0.1506  2.4002  1.3758
  937SOL    HW2 2997   0.265   0.912   3.011  0.7953  0.7302 -3.3005
  938SOL     OW 2998   2.567   2.743   1.434 -0.0491 -1.0249 -0.1447
  938SOL    HW1 2999   2.616   2.829   1.422 -0.6469 -0.3841  1.6544
  938SOL    HW2 3000   2.479   2.748   1.386 -0.1039 -0.6137 -0.0015
  939SOL     OW 3001   4.784   2.008   4.277 -0.7246 -0.2306  0.8291
  939SOL    HW1 3002   4.784   2.107   4.288  0.8540  0.3151 -2.8617
  939SOL    HW2 3003   4.798   1.965   4.366  0.9463  2.9176  2.2411
  940SOL     OW 3004   4.563   3.970   2.559  0.0490 -0.2601  0.3052
  940SOL    HW1 3005   4.512   3.896   2.515  0.2494  0.0137 -0.4070
  940SOL    HW2 3006   4.656   3.939   2.580  0.3131 -0.0506 -0.5048
  941SOL     OW 3007   3.565   2.165   5.001  0.1097 -0.5014  0.3299
  941SOL    HW1 3008   3.495   2.105   4.963 -0.5390  1.0433 -1.0669
  941SOL    HW2 3009   3.550   2.258   4.967 -0.1219  0.9251  3.8840
  942SOL     OW 3010   3.400   1.249   2.798 -0.3433 -0.4128  0.0020
  942SOL    HW1 3011   3.303   1.235   2.778 -0.2244  1.5315 -2.5000
  942SOL    HW2 3012   3.454   1.180   2.749 -0.4218 -1.6979  1.6556
  943SOL     OW 3013   2.997   0.352   1.209  0.5673 -0.3445  0.3854
  943SOL    HW1 3014   3.010   0.369   1.307  1.7087  0.6285  0.0876
  943SOL    HW2 3015   2.900   0.359   1.186  0.4219  0.5889  1.2420
  944SOL     OW 3016   2.869   3.846   0.857 -0.6435  0.1897 -0.2765
  944SOL    HW1 3017   2.892   3.857   0.761 -0.9972 -0.4547 -0.4396
  944SOL    HW2 3018   2.830   3.931   0.892 -1.3857  0.1465 -0.9570
  945SOL     OW 3019   1.476   0.291   0.686 -0.5048  0.2141  0.0987
  945SOL    HW1 3020   1.543   0.281   0.613 -0.3203  0.3818  0.2432
  945SOL    HW2 3021   1.386   0.264   0.653 -0.0894 -1.7178  0.3908
  946SOL     OW 3022   0.916   1.820   1.763 -0.0536 -0.1098 -0.1378
  946SOL    HW1 3023   0.922   1.723   1.741  2.3112 -0.1035  0.1934
  946SOL    HW2 3024   0.888   1.832   1.858 -0.1332 -0.4652 -0.1170
  947SOL     OW 3025   1.187   2.797   4.195  0.0969 -0.2732 -0.2719
  947SOL    HW1 3026   1.246   2.754   4.126 -0.3170  0.3334 -1.0238
  947SOL    HW2 3027   1.206   2.757   4.284  0.3827 -1.3460 -0.7926
  948SOL     OW 3028   3.155   2.403   3.091  0.1517 -0.2724 -0.1970
  948SOL    HW1 3029   3.171   2.309   3.123  2.4621  0.2119  0.2181
  948SOL    HW2 3030   3.094   2.450   3.154  2.7527 -0.0641  2.3376
  949SOL     OW 3031   1.075   3.487   4.934  0.4600  0.4225 -0.0542
  949SOL    HW1 3032   1.100   3.422   4.862  0.1775 -0.1132  0.3293
  949SOL    HW2 3033   0.987   3.461   4.974  0.0117  1.4184 -0.3456
  950SOL     OW 3034   1.454   2.151   0.424 -0.1125  0.4080  0.3722
  950SOL    HW1 3035   1.359   2.147   0.393 -0.3348 -0.5246  1.1070
  950SOL    HW2 3036   1.486   2.246   0.423  0.4170  0.3957 -4.0770
  951SOL     OW 3037   2.496   3.332   3.785  0.3350  0.1176 -0.0902
  951SOL    HW1 3038   2.443   3.285   3.714  1.0198  1.8437 -1.8559
  951SOL    HW2 3039   2.558   3.267   3.829 -0.6138 -1.1469 -0.5796
  952SOL     OW 3040   5.047   3.024   0.646 -0.4498 -0.0581  0.0688
  952SOL    HW1 3041   4.996   2.966   0.709  0.7631 -1.2892 -0.0481
  952SOL    HW2 3042   5.098   3.093   0.697  0.4841 -1.0152  0.4644
  953SOL     OW 3043   5.057   2.820   2.491  0.1975 -0.7936 -0.2620
  953SOL    HW1 3044   5.120   2.852   2.562 -1.0027 -0.0040  0.4684
  953SOL    HW2 3045   5.103   2.824   2.402  0.8627  0.7166  0.1226
  954SOL     OW 3046   3.268   3.944   4.725 -0.1353 -0.1644 -0.6520
  954SOL    HW1 3047   3.317   3.979   4.646  1.4934 -0.6051  0.1161
  954SOL    HW2 3048   3.236   4.020   4.782  1.8733  0.1712  0.1176
  955SOL     OW 3049   1.982   4.709   3.015 -0.2907  0.2288  0.4216
  955SOL    HW1 3050   1.958   4.614   3.036 -0.4699 -0.0873 -1.0974
  955SOL    HW2 3051   2.066   4.733   3.063 -0.6749 -0.4253  1.4690
  956SOL     OW 3052   2.259   1.506   3.389  0.5929 -0.8567  0.0381
  956SOL    HW1 3053   2.249   1.411   3.360  0.3204 -0.8917  0.2382
  956SOL    HW2 3054   2.305   1.509   3.477 -0.0940 -0.8507  0.4013
  957SOL     OW 3055   4.376   4.572   2.960  0.2351 -0.6404  0.2836
  957SOL    HW1 3056   4.409   4.486   3.000  0.9438 -0.1024  0.8879
  957SOL    HW2 3057   4.340   4.555   2.868 -1.3678 -1.9109  1.0832
  958SOL     OW 3058   4.711   2.417   0.579  0.2575  0.1583 -0.6375
  958SOL    HW1 3059   4.646   2.471   0.634  2.6704  1.7708  0.8041
  958SOL    HW2 3060   4.772   2.478   0.529  2.5784 -1.1746  0.3996
  959SOL     OW 3061   0.883   1.510   3.779  0.3092 -0.0866  0.6775
  959SOL    HW1 3062   0.897   1.411   3.768  1.4402  0.3231 -2.3472
  959SOL    HW2 3063   0.869   1.530   3.876 -0.3182 -3.2293  1.3637
  960SOL     OW 3064   0.902   3.328   1.404  0.2540  0.0021 -0.2615
  960SOL    HW1 3065   0.934   3.243   1.446 -0.0181 -0.2282 -0.5208
  960SOL    HW2 3066   0.921   3.404   1.467  1.2037 -0.1365 -0.3601
  961SOL     OW 3067   0.344   0.555   2.215 -0.6762  0.8399 -0.5657
  961SOL    HW1 3068   0.365   0.599   2.303  1.4322 -2.4623  0.7905
  961SOL    HW2 3069   0.429   0.537   2.166 -1.5071 -0.5780 -1.5597
  962SOL     OW 3070   2.420   4.053   1.367  0.0031 -0.3346  0.2958
  962SOL    HW1 3071   2.354   3.982   1.392 -0.7230  0.3633  0.4200
  962SOL    HW2 3072   2.459   4.033   1.277 -0.6213 -0.6045  0.0783
  963SOL     OW 3073   1.232   4.664   0.874  0.5317 -0.4207  0.3084
  963SOL    HW1 3074   1.274   4.705   0.955 -0.2346  0.2864  0.3594
  963SOL    HW2 3075   1.228   4.732   0.800 -2.2246  0.1766  0.9039
  964SOL     OW 3076   4.171   4.941   2.775 -0.5772 -0.4004 -0.5326
  964SOL    HW1 3077   4.098   4.952   2.708  0.1154 -0.8173 -1.3827
  964SOL    HW2 3078   4.142   4.878   2.847 -1.5793  0.5852 -0.0510
  965SOL     OW 3079   4.569   1.511   2.997  0.7694 -0.2805  0.0306
  965SOL    HW1 3080   4.555   1.608   3.014 -0.0991 -0.2993 -0.5179
  965SOL    HW2 3081   4.526   1.485   2.911  0.3625 -1.3005  0.5194
  966SOL     OW 3082   2.215   4.013   2.588 -0.4969 -0.3314 -0.1173
  966SOL    HW1 3083   2.192   3.927   2.633  0.1344  0.5798  2.0730
  966SOL    HW2 3084   2.177   4.089   2.641  0.9854  0.8348 -0.6782
  967SOL     OW 3085   0.269   1.766   2.555  0.0558  0.0913  0.1974
  967SOL    HW1 3086   0.184   1.791   2.600  0.4216 -1.7219  2.0487
  967SOL    HW2 3087   0.252   1.692   2.490  0.0303  0.6491 -0.4464
  968SOL     OW 3088   0.965   4.003   4.229 -0.7561  0.8985 -0.1836
  968SOL    HW1 3089   0.901   4.076   4.205 -0.0735  1.2772 -0.9026
  968SOL    HW2 3090   1.056   4.025   4.195 -0.0552  0.7146  1.4484
  969SOL     OW 3091   1.326   3.617   0.367 -0.2254 -0.3532  0.4843
  969SOL    HW1 3092   1.248   3.671   0.336 -0.7760 -0.1255  2.1890
  969SOL    HW2 3093   1.406   3.676   0.375 -1.3727  0.9175  4.6373
  970SOL     OW 3094   2.855   4.865   0.085 -0.0593  0.1817 -0.0888
  970SOL    HW1 3095   2.772   4.813   0.105  1.3058 -1.4185  1.8049
  970SOL    HW2 3096   2.926   4.802   0.052  1.2654  0.9849  1.1030
  971SOL     OW 3097   2.580   0.773   3.430 -0.0306  0.0111  0.3999
  971SOL    HW1 3098   2.634   0.855   3.407 -0.2718 -0.4912 -2.3232
  971SOL    HW2 3099   2.595   0.703   3.360 -1.8206 -1.3314  1.2907
  972SOL     OW 3100   4.956   2.632   2.629  0.1553 -0.4036  0.2803
  972SOL    HW1 3101   4.996   2.682   2.552 -1.3048 -0.5900 -0.6484
  972SOL    HW2 3102   4.886   2.689   2.673 -0.0015 -0.8179  0.5773
  973SOL     OW 3103   4.849   2.949   2.330  0.1024 -0.0994 -0.4358
  973SOL    HW1 3104   4.838   2.867   2.273  1.8120 -0.4195 -0.3470
  973SOL    HW2 3105   4.914   2.930   2.403 -0.0723  1.1246  0.0520
  974SOL     OW 3106   4.353   1.003   0.102  0.2371 -0.6670  0.4533
  974SOL    HW1 3107   4.272   1.024   0.047  0.3875  1.9432  1.0696
  974SOL    HW2 3108   4.327   0.951   0.182 -1.1508  1.2720  1.3592
  975SOL     OW 3109   2.386   1.590   3.669 -0.0867  0.0846 -0.5998
  975SOL    HW1 3110   2.338   1.545   3.744 -0.0293 -1.0563 -1.2150
  975SOL    HW2 3111   2.353   1.683   3.659  2.4229  1.5884  3.1397
  976SOL     OW 3112   3.090   0.348   3.117 -0.3823  0.3698  0.0230
  976SOL    HW1 3113   3.001   0.393   3.122  0.2838  1.9765 -1.4524
  976SOL    HW2 3114   3.116   0.315   3.208 -2.8835 -1.0614  0.2965
  977SOL     OW 3115   3.144   1.129   2.773  0.1570 -0.0480 -0.2606
  977SOL    HW1 3116   3.087   1.065   2.823 -0.1987  0.7683  0.3962
  977SOL    HW2 3117   3.195   1.080   2.702 -2.4498 -0.6221 -1.9033
  978SOL     OW 3118   4.643   3.877   1.975  0.3283 -0.5728  0.7158
  978SOL    HW1 3119   4.659   3.860   2.073 -0.1497 -0.7871  0.7563
  978SOL    HW2 3120   4.731   3.889   1.929  0.5629 -0.6322  1.1437
  979SOL     OW 3121   0.436   2.441   3.861 -0.3649 -0.8337  0.2492
  979SOL    HW1 3122   0.410   2.361   3.915 -0.3643  1.0644  3.3162
  979SOL    HW2 3123   0.360   2.505   3.858  0.4660  0.1641  0.0368
  980SOL     OW 3124   0.730   1.927   0.059 -0.4969  0.2503 -0.5427
  980SOL    HW1 3125   0.684   1.891  -0.022 -0.3012  0.8160 -0.9079
  980SOL    HW2 3126   0.814   1.973   0.032  0.1058 -0.4638  0.0869
  981SOL     OW 3127   4.379   3.813   3.754 -0.1664  0.0266 -0.1664
  981SOL    HW1 3128   4.286   3.794   3.723 -0.3117  2.6336 -1.6005
  981SOL    HW2 3129   4.376   3.852   3.846 -0.4747 -0.0865 -0.1266
  982SOL     OW 3130   1.669   0.219   1.308 -0.4475  0.3302 -0.1498
  982SOL    HW1 3131   1.638   0.313   1.291 -0.8736  0.2455  0.1220
  982SOL    HW2 3132   1.602   0.155   1.270 -0.3974  0.1369  0.0887
  983SOL     OW 3133   1.663   2.339   3.296  0.5141  0.0702  0.1171
  983SOL    HW1 3134   1.707   2.250   3.296 -0.4615 -0.4661 -1.5344
  983SOL    HW2 3135   1.570   2.330   3.333 -0.1547  0.0412 -1.4907
  984SOL     OW 3136   0.203   0.626   4.086  0.7877 -0.0816  0.2575
  984SOL    HW1 3137   0.217   0.594   4.179  1.7739  1.0200  0.5141
  984SOL    HW2 3138   0.133   0.698   4.086  1.3416  0.4653  0.2774
  985SOL     OW 3139   4.959   2.328   1.237  0.0984 -0.3654 -0.3953
  985SOL    HW1 3140   4.950   2.269   1.156  1.7070  0.0167 -0.8935
  985SOL    HW2 3141   5.031   2.395   1.221 -0.6305  0.7350  0.7763
  986SOL     OW 3142   2.765   2.805   2.801  0.6821 -0.4724  0.2111
  986SOL    HW1 3143   2.731   2.888   2.845  0.3801 -0.0693 -0.7691
  986SOL    HW2 3144   2.858   2.820   2.769  0.8573 -0.7278  0.5858
  987SOL     OW 3145   0.899   3.720   2.775 -0.0184 -0.1982 -0.7069
  987SOL    HW1 3146   0.862   3.812   2.792  0.4680 -0.2381  0.7653
  987SOL    HW2 3147   0.991   3.727   2.736  0.8709  0.0386  1.2635
  988SOL     OW 3148   5.061   2.734   1.028  0.0008 -0.1727 -0.4806
  988SOL    HW1 3149   5.066   2.655   1.090 -2.2608  0.0351  0.0548
  988SOL    HW2 3150   4.997   2.715   0.954 -0.8525  1.2629 -0.1515
  989SOL     OW 3151   1.720   0.931   2.715 -0.4826 -0.1846 -0.2595
  989SOL    HW1 3152   1.716   0.857   2.783 -0.1280  0.1055  0.0829
  989SOL    HW2 3153   1.674   1.012   2.753 -0.6030 -0.1367 -0.5108
  990SOL     OW 3154   1.976   1.604   3.282  0.0951  0.0760 -0.2745
  990SOL    HW1 3155   2.054   1.551   3.316 -1.1339 -0.8925  1.1640
  990SOL    HW2 3156   1.976   1.694   3.324 -0.0307 -0.2368  0.4159
  991SOL     OW 3157   2.906   2.367   0.091 -0.0792  0.5405  0.2764
  991SOL    HW1 3158   2.848   2.328   0.020  0.5583  1.0431 -0.5340
  991SOL    HW2 3159   2.911   2.466   0.079 -0.3744  0.6950  1.3362
  992SOL     OW 3160   2.867   1.325   0.971 -0.0508  0.0377 -0.2179
  992SOL    HW1 3161   2.779   1.359   0.939  0.3259 -0.3698 -1.7968
  992SOL    HW2 3162   2.923   1.297   0.892  0.9234 -1.0999  0.8253
  993SOL     OW 3163   0.079   3.807   3.528  0.1691  0.2352 -0.4922
  993SOL    HW1 3164   0.115   3.865   3.600  0.6657  0.8987 -1.2623
  993SOL    HW2 3165   0.008   3.747   3.566 -0.1062  1.0902  0.3856
  994SOL     OW 3166   3.381   2.993   2.824 -0.6682 -0.7916  0.6382
  994SOL    HW1 3167   3.456   2.931   2.848  0.8400  0.3010 -0.9454
  994SOL    HW2 3168   3.393   3.079   2.874  0.9875  0.5146 -1.7787
  995SOL     OW 3169   3.676   0.299   4.147  0.5151  0.0575  0.2541
  995SOL    HW1 3170   3.594   0.248   4.175  0.9902 -0.6947  0.3166
  995SOL    HW2 3171   3.661   0.340   4.057  0.5068 -1.1194 -0.2952
  996SOL     OW 3172   3.316   4.528   3.178  0.3634 -0.0573  0.3060
  996SOL    HW1 3173   3.415   4.541   3.168  0.4689 -0.7140  0.4225
  996SOL    HW2 3174   3.276   4.513   3.088  0.7300 -2.0703  0.4180
  997SOL     OW 3175   5.092   2.628   4.942 -0.1347  0.4006 -0.7523
  997SOL    HW1 3176   5.122   2.582   4.858 -0.3858  0.0903 -0.6722
  997SOL    HW2 3177   5.020   2.575   4.985 -0.3804  0.8387 -0.6203
  998SOL     OW 3178   3.465   1.510   2.211 -0.0636  0.1735  0.5473
  998SOL    HW1 3179   3.551   1.553   2.239 -0.5248  0.8602  0.9448
  998SOL    HW2 3180   3.408   1.577   2.163  0.2791 -0.7181 -1.1651
  999SOL     OW 3181   4.019   4.102   3.407 -0.1587  0.0191  0.4317
  999SOL    HW1 3182   3.963   4.184   3.402  0.2525  0.2653 -0.4880
  999SOL    HW2 3183   4.022   4.059   3.316  1.5760  0.3299  0.3088
 1000SOL     OW 3184   3.366   1.184   4.713 -0.9337  0.0798 -0.6446
 1000SOL    HW1 3185   3.362   1.094   4.671  0.4047 -0.1038 -0.4105
 1000SOL    HW2 3186   3.453   1.228   4.691 -1.0058  0.7640  0.3446
 1001SOL     OW 3187   2.798   1.607   3.966  0.1220 -0.3368 -0.6877
 1001SOL    HW1 3188   2.829   1.537   4.030  0.8588 -1.2660 -2.0181
 1001SOL    HW2 3189   2.795   1.696   4.012 -1.7773 -1.3479  1.3284
 1002SOL     OW 3190   0.809   2.750   4.346 -0.2465  0.3109  0.4810
 1002SOL    HW1 3191   0.852   2.690   4.278 -0.3308 -0.6148  1.2209
 1002SOL    HW2 3192   0.850   2.732   4.436 -1.6445 -0.0464  1.0688
 1003SOL     OW 3193   4.908   1.636   5.119  0.3904  0.1831  0.5295
 1003SOL    HW1 3194   4.896   1.653   5.021  1.0456  0.3268  0.4731
 1003SOL    HW2 3195   4.881   1.542   5.140  1.4801 -0.2682 -0.0155
 1004SOL     OW 3196   3.883   2.337   4.786 -0.1934 -0.2271 -0.4839
 1004SOL    HW1 3197   3.822   2.411   4.811 -1.1796 -1.0956 -0.2682
 1004SOL    HW2 3198   3.873   2.261   4.851  0.9835 -0.4551 -0.5446
 1005SOL     OW 3199   0.487   4.905   3.870  0.0473 -0.6990  0.2862
 1005SOL    HW1 3200   0.437   4.979   3.916  0.6266 -0.4732  0.5614
 1005SOL    HW2 3201   0.579   4.937   3.847 -1.0458  0.2211 -3.6247
 1006SOL     OW 3202   2.791   1.583   2.146 -0.1786 -0.4791  0.5005
 1006SOL    HW1 3203   2.725   1.510   2.164 -0.8339  0.0448  0.2515
 1006SOL    HW2 3204   2.743   1.668   2.127  0.5599 -0.1726 -0.0622
 1007SOL     OW 3205   4.673   2.016   0.116  0.3333 -0.2724 -0.3029
 1007SOL    HW1 3206   4.722   1.995   0.031  0.3638 -1.3018 -0.0451
 1007SOL    HW2 3207   4.695   1.948   0.185  0.5549  0.7423  0.6472
 1008SOL     OW 3208   2.518   2.911   4.141  0.2831 -0.0767  0.6237
 1008SOL    HW1 3209   2.555   2.997   4.178 -0.2841  0.3685  0.1934
 1008SOL    HW2 3210   2.447   2.933   4.074 -0.5347 -0.8907  1.2034
 1009SOL     OW 3211   2.672   4.335   2.731  0.2434 -0.3567  1.2432
 1009SOL    HW1 3212   2.670   4.434   2.721  0.1815 -0.3020  1.7915
 1009SOL    HW2 3213   2.723   4.311   2.814  0.6205 -0.7963  0.8899
 1010SOL     OW 3214   3.721   3.339   3.913 -0.5909  0.0928 -0.0089
 1010SOL    HW1 3215   3.724   3.435   3.886 -0.3139  0.5081  1.4106
 1010SOL    HW2 3216   3.642   3.295   3.870 -0.4573  0.8246 -1.0386
 1011SOL     OW 3217   2.726   3.991   2.149  0.0291  0.3395 -0.6771
 1011SOL    HW1 3218   2.793   4.003   2.222 -0.5448 -0.8961  0.0826
 1011SOL    HW2 3219   2.635   3.981   2.188  0.0874 -3.9277 -1.1636
 1012SOL     OW 3220   5.020   1.444   4.709 -0.3221  0.9309 -0.1353
 1012SOL    HW1 3221   5.097   1.444   4.773 -0.0321  0.5281 -0.4876
 1012SOL    HW2 3222   4.956   1.371   4.734  1.1143 -1.0310 -1.8883
 1013SOL     OW 3223   1.018   3.316   2.338 -0.2195  0.3190  0.3646
 1013SOL    HW1 3224   0.954   3.379   2.295  0.1856  1.3229  1.1622
 1013SOL    HW2 3225   1.033   3.344   2.433  0.2720 -0.7689  0.6292
 1014SOL     OW 3226   1.984   1.706   5.061 -0.4763 -0.4000 -0.3163
 1014SOL    HW1 3227   2.021   1.677   5.149  0.2950 -1.6421 -1.0060
 1014SOL    HW2 3228   1.894   1.665   5.048 -0.0383 -1.3122 -0.6281
 1015SOL     OW 3229   4.104   4.696   1.550 -0.2434  0.7150  0.4209
 1015SOL    HW1 3230   4.059   4.752   1.620 -0.7541  0.2735  0.4439
 1015SOL    HW2 3231   4.203   4.708   1.557 -0.2283 -0.0804  1.8638
 1016SOL     OW 3232   4.377   4.779   1.588 -0.4172 -0.3850  0.0869
 1016SOL    HW1 3233   4.405   4.726   1.508  2.4578  2.9787 -1.3959
 1016SOL    HW2 3234   4.454   4.786   1.652 -0.6495  1.9063  0.1952
 1017SOL     OW 3235   2.419   0.543   2.950  0.0119 -0.2316 -0.3481
 1017SOL    HW1 3236   2.425   0.459   3.004 -1.4969  0.1741  0.5256
 1017SOL    HW2 3237   2.365   0.525   2.868  0.1897 -0.2581 -0.4587
 1018SOL     OW 3238   2.162   1.285   0.211  0.3982 -0.4567  0.3794
 1018SOL    HW1 3239   2.261   1.287   0.224  0.5088 -0.2483 -0.4174
 1018SOL    HW2 3240   2.119   1.236   0.287  1.0749 -0.2040  0.9328
 1019SOL     OW 3241   3.929   3.481   2.094  0.5807 -0.2368 -0.3410
 1019SOL    HW1 3242   3.951   3.412   2.163 -1.8858 -0.3847  0.4149
 1019SOL    HW2 3243   3.962   3.450   2.005  0.9115 -1.6452  0.2357
 1020SOL     OW 3244   1.193   1.845   4.237 -0.0169  0.2476  0.6204
 1020SOL    HW1 3245   1.171   1.930   4.284 -1.4608 -1.2819  2.8831
 1020SOL    HW2 3246   1.289   1.823   4.251 -0.3207  0.0468  2.5599
 1021SOL     OW 3247   4.054   3.354   3.679 -0.3780  0.0545 -0.2972
 1021SOL    HW1 3248   4.005   3.376   3.594  1.2517  0.3333 -1.2137
 1021SOL    HW2 3249   4.147   3.326   3.657  0.7506  2.0807  1.5011
 1022SOL     OW 3250   4.395   4.309   1.491 -0.6773  0.4255 -0.2231
 1022SOL    HW1 3251   4.381   4.211   1.476  3.3258 -0.4688  0.8129
 1022SOL    HW2 3252   4.308   4.357   1.478 -2.5804 -3.0653 -1.8040
 1023SOL     OW 3253   1.283   3.016   3.630 -0.4797  0.0228  0.1113
 1023SOL    HW1 3254   1.263   3.107   3.593 -0.5260  0.5087  1.2781
 1023SOL    HW2 3255   1.266   3.016   3.728 -0.4708 -1.2574  0.1304
 1024SOL     OW 3256   1.501   4.275   0.297 -0.0244 -0.4619 -0.0473
 1024SOL    HW1 3257   1.519   4.330   0.379  1.0309  0.5539 -0.9357
 1024SOL    HW2 3258   1.406   4.290   0.267 -0.4018 -0.7949  0.9184
 1025SOL     OW 3259   0.088   4.005   1.896  0.1873  0.5403  0.1620
 1025SOL    HW1 3260   0.112   3.908   1.894  2.2135  0.9990 -1.7125
 1025SOL    HW2 3261  -0.007   4.015   1.865  0.4305 -0.7755 -1.1703
 1026SOL     OW 3262   2.671   1.480   0.873 -0.0806 -0.7416  0.1015
 1026SOL    HW1 3263   2.618   1.500   0.791 -0.6826  2.3630  1.0970
 1026SOL    HW2 3264   2.738   1.553   0.889  0.9836 -1.9642  1.6434
 1027SOL     OW 3265   1.048   4.775   1.397  0.1507 -0.1286 -0.5706
 1027SOL    HW1 3266   1.026   4.679   1.382  1.1544 -0.1734 -1.9210
 1027SOL    HW2 3267   0.970   4.832   1.371 -0.8838 -0.5853  1.3140
 1028SOL     OW 3268   1.762   0.155   3.624  0.2081 -0.4538 -0.5254
 1028SOL    HW1 3269   1.727   0.235   3.576  0.7584  0.4686  0.5371
 1028SOL    HW2 3270   1.852   0.176   3.663  1.1357 -2.1368 -1.5975
 1029SOL     OW 3271   0.687   1.788   3.763 -0.5374 -0.4207  0.0453
 1029SOL    HW1 3272   0.648   1.744   3.843 -1.1788 -2.3939 -1.2734
 1029SOL    HW2 3273   0.787   1.782   3.768 -0.5374  0.1496  1.0234
 1030SOL     OW 3274   4.413   3.474   5.002 -0.2949 -0.4077  0.0179
 1030SOL    HW1 3275   4.320   3.498   4.975 -0.0033  0.9396  0.0961
 1030SOL    HW2 3276   4.423   3.487   5.101 -0.4049 -1.9386  0.2447
 1031SOL     OW 3277   3.269   4.861   4.402 -0.3066 -0.3863 -0.0370
 1031SOL    HW1 3278   3.240   4.945   4.447  0.5976  0.3646 -0.8005
 1031SOL    HW2 3279   3.214   4.785   4.434 -0.0397  0.1946  1.9401
 1032SOL     OW 3280   5.020   4.152   3.016 -0.2044  0.4584  0.4542
 1032SOL    HW1 3281   5.049   4.069   2.969 -2.6443 -0.5761  0.6215
 1032SOL    HW2 3282   4.983   4.129   3.106 -0.5712  1.7809  0.6720
 1033SOL     OW 3283   5.087   2.278   5.027  0.2586  0.0139 -0.3117
 1033SOL    HW1 3284   5.036   2.363   5.039  0.7397  0.5619 -1.8919
 1033SOL    HW2 3285   5.184   2.294   5.047  0.1048 -0.6233  1.0899
 1034SOL     OW 3286   3.574   3.844   4.426  0.3890 -0.0834  0.4787
 1034SOL    HW1 3287   3.516   3.919   4.460  0.7260 -0.1301  1.1673
 1034SOL    HW2 3288   3.529   3.801   4.348 -0.1086  0.4279  0.4728
 1035SOL     OW 3289   1.952   1.901   2.815  0.4530  0.2663 -0.6166
 1035SOL    HW1 3290   1.953   1.848   2.899  0.8394  1.7718  0.3704
 1035SOL    HW2 3291   1.879   1.868   2.755 -0.0929 -0.5652  0.4783
 1036SOL     OW 3292   5.103   0.958   1.499 -0.1539 -0.0367  0.1177
 1036SOL    HW1 3293   5.153   0.943   1.584 -0.1151  1.6399  0.4133
 1036SOL    HW2 3294   5.039   1.034   1.510  0.6836  0.9997 -1.6670
 1037SOL     OW 3295   3.648   0.712   4.119  0.2602 -0.4387  0.3602
 1037SOL    HW1 3296   3.670   0.772   4.042 -1.3375 -0.3417 -0.0470
 1037SOL    HW2 3297   3.719   0.720   4.189  0.5430  1.2392 -0.0833
 1038SOL     OW 3298   4.890   3.733   2.894  0.0494 -0.5994  0.0275
 1038SOL    HW1 3299   4.889   3.806   2.826 -0.2710 -1.3156 -0.7642
 1038SOL    HW2 3300   4.871   3.770   2.985  0.8760  0.4315 -0.2116
 1039SOL     OW 3301   4.918   3.986   0.289  0.1061  0.1468  0.6659
 1039SOL    HW1 3302   4.928   4.011   0.386 -0.4590 -0.6288  0.9251
 1039SOL    HW2 3303   4.934   3.888   0.278 -1.0319  0.0130  0.1562
 1040SOL     OW 3304   2.432   4.812   4.294  0.0632  0.5538 -0.2342
 1040SOL    HW1 3305   2.338   4.789   4.320 -0.6672 -1.9657 -4.2564
 1040SOL    HW2 3306   2.431   4.870   4.212  2.1034  1.9393  0.6352
 1041SOL     OW 3307   3.025   1.430   3.062  0.0291 -0.4416  0.0303
 1041SOL    HW1 3308   3.105   1.490   3.057 -1.1844  1.3535  1.2882
 1041SOL    HW2 3309   3.053   1.342   3.101  1.6941 -0.4824 -1.1361
 1042SOL     OW 3310   1.840   4.043   0.398 -0.5973  0.1965  0.4609
 1042SOL    HW1 3311   1.826   3.950   0.431  0.3417 -1.1946 -2.6149
 1042SOL    HW2 3312   1.765   4.068   0.337 -0.2762  1.0113  0.3870
 1043SOL     OW 3313   2.118   1.195   3.066  0.3033  0.2116 -0.3050
 1043SOL    HW1 3314   2.152   1.140   2.989  0.3043  0.5025 -0.5155
 1043SOL    HW2 3315   2.018   1.195   3.066  0.2992  0.5894 -0.5860
 1044SOL     OW 3316   0.531   4.894   4.245  0.5254 -0.4728  0.5494
 1044SOL    HW1 3317   0.497   4.986   4.263  1.4809  0.2302 -1.0018
 1044SOL    HW2 3318   0.511   4.835   4.323  0.2875  1.1468  1.7661
 1045SOL     OW 3319   5.067   0.228   2.336  0.0940  0.1776 -0.0833
 1045SOL    HW1 3320   5.061   0.265   2.429 -1.3273  1.7100 -0.7377
 1045SOL    HW2 3321   5.147   0.264   2.290  0.2952  0.1388  0.2366
 1046SOL     OW 3322   2.233   3.402   2.058  0.4379  0.4888  0.5753
 1046SOL    HW1 3323   2.271   3.386   2.149 -1.6808 -0.2457  1.3992
 1046SOL    HW2 3324   2.139   3.437   2.066  0.0235 -0.0512 -1.3190
 1047SOL     OW 3325   1.987   0.726   0.053 -0.6916 -0.2301  0.6152
 1047SOL    HW1 3326   2.038   0.769  -0.022  0.8242 -2.8958 -0.0148
 1047SOL    HW2 3327   1.993   0.784   0.135 -0.8238  1.8570 -0.7687
 1048SOL     OW 3328   5.023   0.122   0.353 -0.3507  0.3163 -0.1261
 1048SOL    HW1 3329   5.068   0.181   0.286  1.0108 -1.6049 -0.9978
 1048SOL    HW2 3330   4.963   0.177   0.411  1.2895  2.6385 -0.4868
 1049SOL     OW 3331   4.957   0.752   1.405  0.2711 -0.0622  0.1413
 1049SOL    HW1 3332   5.006   0.830   1.444  0.8383 -0.0117 -0.6415
 1049SOL    HW2 3333   4.891   0.785   1.338 -0.2453 -0.1933  0.5751
 1050SOL     OW 3334   4.934   0.297   0.889 -0.0442 -0.0055 -0.1834
 1050SOL    HW1 3335   5.021   0.344   0.905  0.7974 -1.1763 -1.1804
 1050SOL    HW2 3336   4.882   0.296   0.974  1.1936  0.1561  0.6116
 1051SOL     OW 3337   0.225   5.119   1.757  0.2699  0.0904 -0.5223
 1051SOL    HW1 3338   0.204   5.192   1.691 -0.0297 -0.2566 -0.8120
 1051SOL    HW2 3339   0.151   5.052   1.758  0.6098 -0.2873 -0.3612
 1052SOL     OW 3340   2.539   3.726   1.059  0.2812  0.1931 -0.1095
 1052SOL    HW1 3341   2.459   3.682   1.100  0.6959  0.4201  0.9675
 1052SOL    HW2 3342   2.622   3.691   1.102  0.7252  0.5187 -0.6895
 1053SOL     OW 3343   5.153   0.529   2.832  0.1996 -0.0908  0.2555
 1053SOL    HW1 3344   5.055   0.512   2.827  0.0169  1.2865 -2.1373
 1053SOL    HW2 3345   5.170   0.628   2.832  1.6051 -0.3031 -0.9098
 1054SOL     OW 3346   3.265   2.803   0.107 -0.0260  0.0728 -0.2744
 1054SOL    HW1 3347   3.219   2.867   0.045 -0.2666 -0.2541 -0.4407
 1054SOL    HW2 3348   3.201   2.776   0.179 -0.3104 -0.8437 -0.8429
 1055SOL     OW 3349   3.977   3.072   2.551  0.6752  0.1962  0.4226
 1055SOL    HW1 3350   4.075   3.070   2.532  0.5302 -0.1115 -0.3157
 1055SOL    HW2 3351   3.962   3.060   2.649  1.3215 -1.4076  0.3531
 1056SOL     OW 3352   0.294   2.422   1.631 -0.1057  0.3652 -0.2877
 1056SOL    HW1 3353   0.351   2.373   1.696 -0.0686 -0.1383 -0.6945
 1056SOL    HW2 3354   0.297   2.520   1.651  1.5629  0.4517 -0.7911
 1057SOL     OW 3355   3.781   4.369   3.737  0.0882 -0.3202  0.6697
 1057SOL    HW1 3356   3.705   4.390   3.676  0.2734  1.8805  1.1154
 1057SOL    HW2 3357   3.799   4.447   3.797  2.5752 -0.8295  0.7250
 1058SOL     OW 3358   0.100   1.265   3.654  0.2333 -0.2666 -0.3428
 1058SOL    HW1 3359   0.057   1.280   3.565  1.1996 -1.7171 -1.0877
 1058SOL    HW2 3360   0.080   1.172   3.686  0.5757 -0.0375  0.5684
 1059SOL     OW 3361   2.573   2.878   1.875  0.1190 -0.3144  0.6401
 1059SOL    HW1 3362   2.607   2.964   1.838 -0.6455 -0.4117 -0.2901
 1059SOL    HW2 3363   2.496   2.895   1.937 -0.5500 -0.3869 -0.1659
 1060SOL     OW 3364   1.713   4.447   3.164 -0.6242 -0.1814  0.2846
 1060SOL    HW1 3365   1.683   4.456   3.258 -0.8001  1.9355  0.0776
 1060SOL    HW2 3366   1.812   4.455   3.159 -0.7446  1.8258  0.1512
 1061SOL     OW 3367   0.761   1.261   4.092 -0.1186 -0.1367 -0.4453
 1061SOL    HW1 3368   0.696   1.269   4.017  0.4045  1.4954 -0.7639
 1061SOL    HW2 3369   0.816   1.345   4.098 -0.4330 -0.0252  2.0267
 1062SOL     OW 3370   2.643   0.017   1.712 -0.1758  0.4564 -0.2319
 1062SOL    HW1 3371   2.688   0.068   1.785  1.8044 -2.0530  0.4612
 1062SOL    HW2 3372   2.689   0.036   1.625  0.5881 -0.1094  0.0325
 1063SOL     OW 3373   4.264   4.502   4.173  0.0873  0.8869 -0.0246
 1063SOL    HW1 3374   4.212   4.542   4.098 -1.9025 -1.3879  0.0279
 1063SOL    HW2 3375   4.331   4.437   4.136  2.1647  2.8828 -0.0052
 1064SOL     OW 3376   0.685   2.973   3.144  0.1363  0.1252  0.2228
 1064SOL    HW1 3377   0.734   3.055   3.172  0.7269  0.0782 -0.6408
 1064SOL    HW2 3378   0.684   2.967   3.045 -0.5876 -0.5090  0.2571
 1065SOL     OW 3379   4.301   4.073   1.435 -0.4642 -0.2142 -0.0572
 1065SOL    HW1 3380   4.305   3.994   1.496 -1.7956  0.0414  0.3898
 1065SOL    HW2 3381   4.303   4.043   1.340  3.6252 -0.5409 -0.0282
 1066SOL     OW 3382   2.049   2.225   4.563 -0.4390  1.0813  0.3662
 1066SOL    HW1 3383   2.027   2.128   4.579  0.8785  0.6649 -0.2120
 1066SOL    HW2 3384   1.968   2.272   4.527 -1.1031  0.2100  0.6767
 1067SOL     OW 3385   2.248   0.857   0.517  0.3825  0.4056  0.3400
 1067SOL    HW1 3386   2.229   0.761   0.535 -1.5843  0.9798  1.6628
 1067SOL    HW2 3387   2.344   0.877   0.537  1.3893 -1.6525 -1.9406
 1068SOL     OW 3388   1.822   1.728   2.195 -0.2286 -0.3317 -0.0728
 1068SOL    HW1 3389   1.832   1.629   2.180 -0.6731 -0.3960  0.0262
 1068SOL    HW2 3390   1.897   1.776   2.151 -1.1747 -0.5649 -2.0623
 1069SOL     OW 3391   3.266   1.755   4.887 -0.0729 -0.0429  0.1667
 1069SOL    HW1 3392   3.262   1.674   4.945  0.1573 -2.3085 -2.7106
 1069SOL    HW2 3393   3.195   1.748   4.816  1.3444  1.1271 -1.4589
 1070SOL     OW 3394   0.895   2.234   0.145  0.2333  0.4232 -0.3911
 1070SOL    HW1 3395   0.975   2.203   0.196  0.7976  2.3972  0.0089
 1070SOL    HW2 3396   0.844   2.300   0.201 -2.4834 -1.7723 -0.0696
 1071SOL     OW 3397   0.000   4.857   1.432 -0.3305  0.3437  0.2358
 1071SOL    HW1 3398  -0.077   4.796   1.414  0.4731 -0.2206 -1.4422
 1071SOL    HW2 3399   0.077   4.804   1.468  0.9942 -0.0483 -2.9110
 1072SOL     OW 3400   0.914   0.322   4.296 -0.0820  0.0438 -0.1606
 1072SOL    HW1 3401   0.870   0.309   4.207  1.1432  1.2368 -0.9875
 1072SOL    HW2 3402   0.989   0.256   4.306 -0.9290 -0.8367  0.4931
 1073SOL     OW 3403   0.552   4.757   2.874  0.3582  0.1273  0.0208
 1073SOL    HW1 3404   0.478   4.694   2.851  1.7788 -1.0174 -1.6384
 1073SOL    HW2 3405   0.539   4.844   2.826  1.3678 -0.9622 -2.3586
 1074SOL     OW 3406   3.462   4.340   4.617  0.4360 -0.4936  0.1412
 1074SOL    HW1 3407   3.530   4.367   4.548 -0.4288  1.8809  0.1118
 1074SOL    HW2 3408   3.509   4.318   4.702  1.3069  0.7462  0.0190
 1075SOL     OW 3409   0.436   3.427   0.010  0.0917  0.3903  0.2027
 1075SOL    HW1 3410   0.406   3.358   0.075  0.5779  0.2936  0.3256
 1075SOL    HW2 3411   0.366   3.498   0.003  0.3781  0.8322  1.4513
 1076SOL     OW 3412   1.175   1.408   4.007  0.2629  0.0797  0.2679
 1076SOL    HW1 3413   1.184   1.378   4.103  1.8863  1.8515  0.7396
 1076SOL    HW2 3414   1.254   1.466   3.983 -1.4018  1.8107 -1.3386
 1077SOL     OW 3415   3.443   2.195   2.894 -0.0135 -0.3431 -0.7027
 1077SOL    HW1 3416   3.432   2.236   2.985 -1.2223 -0.8454 -0.6134
 1077SOL    HW2 3417   3.382   2.241   2.829  0.4240 -0.3747 -1.1476
 1078SOL     OW 3418   3.270   4.430   2.370 -0.1089  0.7057 -0.3609
 1078SOL    HW1 3419   3.263   4.458   2.274  0.2539  0.4506 -0.4628
 1078SOL    HW2 3420   3.178   4.422   2.408 -0.4250 -1.7889 -1.4553
 1079SOL     OW 3421   4.808   0.065   3.604 -0.1887  0.7200  0.0493
 1079SOL    HW1 3422   4.748   0.083   3.682 -0.0071 -0.1911  0.4169
 1079SOL    HW2 3423   4.898   0.036   3.638 -0.7980 -1.9479 -0.4624
 1080SOL     OW 3424   4.171   0.207   4.639  0.8405  0.0855 -0.9501
 1080SOL    HW1 3425   4.248   0.184   4.699  0.4596  0.4722 -0.3044
 1080SOL    HW2 3426   4.205   0.259   4.561  1.0804  1.5246  0.0610
 1081SOL     OW 3427   3.209   2.960   1.795  0.3077 -0.2426 -0.4990
 1081SOL    HW1 3428   3.261   2.980   1.879  0.3960 -0.7157 -0.4376
 1081SOL    HW2 3429   3.270   2.919   1.727 -0.2130 -1.9498  0.0061
 1082SOL     OW 3430   1.086   3.340   4.220 -0.0068  0.1477  0.3119
 1082SOL    HW1 3431   1.140   3.410   4.172 -1.8829  1.4376 -0.0320
 1082SOL    HW2 3432   1.136   3.254   4.221  0.7414  0.4444 -2.7262
 1083SOL     OW 3433   2.002   0.703   1.470  0.1111  0.4784  0.3617
 1083SOL    HW1 3434   1.976   0.793   1.505 -0.0759  1.7529 -2.7053
 1083SOL    HW2 3435   1.934   0.635   1.499  0.4376  1.1723  3.0186
 1084SOL     OW 3436   2.927   0.538   1.919  0.0268 -0.1765  0.1876
 1084SOL    HW1 3437   2.931   0.448   1.876  0.5892 -0.0474 -0.0328
 1084SOL    HW2 3438   3.001   0.548   1.985  0.6277  0.5116 -0.5661
 1085SOL     OW 3439   0.554   4.043   2.364  0.1889 -0.0283  0.1099
 1085SOL    HW1 3440   0.554   4.142   2.352 -0.6907 -0.1087 -0.6233
 1085SOL    HW2 3441   0.587   4.000   2.280  1.2435 -0.3486  0.6656
 1086SOL     OW 3442   1.788   3.365   1.488  0.6458  0.0156  0.2330
 1086SOL    HW1 3443   1.831   3.340   1.401  1.1254 -1.2104  0.8021
 1086SOL    HW2 3444   1.754   3.283   1.533 -3.2344  0.9739 -0.6188
 1087SOL     OW 3445   2.355   0.514   4.522 -0.1950  0.2281  0.3367
 1087SOL    HW1 3446   2.285   0.474   4.581 -0.3044 -1.8608 -1.1256
 1087SOL    HW2 3447   2.443   0.512   4.570 -0.3945 -0.8507  0.6892
 1088SOL     OW 3448   0.703   1.700   4.231  0.2887 -0.3532 -0.3397
 1088SOL    HW1 3449   0.801   1.695   4.248  0.0153  1.3365  2.2945
 1088SOL    HW2 3450   0.677   1.795   4.212 -1.1889 -0.1631  2.2005
 1089SOL     OW 3451   3.635   2.224   3.376 -0.8778 -0.0640 -0.0724
 1089SOL    HW1 3452   3.566   2.264   3.436 -0.6974  0.9466 -0.5278
 1089SOL    HW2 3453   3.594   2.150   3.323 -1.2866 -0.3068  0.5569
 1090SOL     OW 3454   0.667   3.590   1.096 -0.1973  0.3612 -0.2205
 1090SOL    HW1 3455   0.656   3.593   0.996 -0.8338  1.1268 -0.1382
 1090SOL    HW2 3456   0.619   3.511   1.132 -2.8359  1.8557 -0.2118
 1091SOL     OW 3457   0.470   1.840   1.968 -0.0609  0.1634  0.5850
 1091SOL    HW1 3458   0.431   1.835   1.876  1.1487  0.0709  0.0541
 1091SOL    HW2 3459   0.517   1.927   1.980 -1.4341  0.7887  1.6467
 1092SOL     OW 3460   5.095   3.131   2.903 -0.3437  0.3501  0.0695
 1092SOL    HW1 3461   5.088   3.160   2.808 -2.8908 -1.3003 -0.3346
 1092SOL    HW2 3462   5.134   3.205   2.958 -0.1467  1.8479 -1.9898
 1093SOL     OW 3463   3.259   3.784   4.952  0.2463 -0.6848  0.0910
 1093SOL    HW1 3464   3.264   3.685   4.936  1.4121 -0.5621 -0.4490
 1093SOL    HW2 3465   3.269   3.832   4.865  4.3338 -0.0320  0.7032
 1094SOL     OW 3466   2.338   1.495   3.939  0.7889 -0.2535 -0.5676
 1094SOL    HW1 3467   2.434   1.519   3.948  0.7437  0.4310 -1.6450
 1094SOL    HW2 3468   2.282   1.567   3.980  0.6999  0.4745 -1.9226
 1095SOL     OW 3469   0.598   3.323   2.347  0.1318  0.0943  0.5000
 1095SOL    HW1 3470   0.621   3.236   2.390  0.4491  0.5177  1.2044
 1095SOL    HW2 3471   0.590   3.310   2.248  2.8958 -0.2323  0.2207
 1096SOL     OW 3472   5.014   3.410   4.481 -0.2484  0.1602  0.2389
 1096SOL    HW1 3473   5.040   3.323   4.440  0.2116  1.3592 -2.2298
 1096SOL    HW2 3474   4.914   3.420   4.478 -0.4903 -1.0662  2.3850
 1097SOL     OW 3475   4.300   4.890   0.372 -0.5272  0.2103 -0.3172
 1097SOL    HW1 3476   4.272   4.797   0.348 -0.4710 -0.1265  0.8281
 1097SOL    HW2 3477   4.220   4.949   0.376 -0.6665  0.0235 -0.3048
 1098SOL     OW 3478   2.826   4.450   1.352 -0.3209 -0.0076 -0.5871
 1098SOL    HW1 3479   2.903   4.466   1.291 -1.0839  0.0205 -1.5868
 1098SOL    HW2 3480   2.741   4.476   1.305 -0.9504 -0.1813  0.4208
 1099SOL     OW 3481   0.126   1.605   4.431  0.2660  0.2667  0.1394
 1099SOL    HW1 3482   0.208   1.560   4.465  0.5697  1.1134  0.5470
 1099SOL    HW2 3483   0.124   1.602   4.331  0.8840  0.4095  0.1241
 1100SOL     OW 3484   4.784   0.043   1.657  0.0192  0.8771 -0.5534
 1100SOL    HW1 3485   4.714   0.107   1.687  0.9569  2.0666 -0.8443
 1100SOL    HW2 3486   4.822   0.072   1.569  2.4864  1.6338  0.6503
 1101SOL     OW 3487   4.341   2.203   0.500 -0.6151  0.3152  0.3630
 1101SOL    HW1 3488   4.268   2.140   0.527  0.0024 -1.5479 -1.9467
 1101SOL    HW2 3489   4.421   2.187   0.558 -1.4219  1.1204  1.7391
 1102SOL     OW 3490   1.803   4.100   4.925 -0.2264 -0.6735  1.0740
 1102SOL    HW1 3491   1.868   4.175   4.907 -0.8264 -0.5508 -0.7634
 1102SOL    HW2 3492   1.816   4.067   5.019 -0.6357  2.4206  2.3455
 1103SOL     OW 3493   3.724   3.589   3.764 -0.2305  0.6341 -0.1636
 1103SOL    HW1 3494   3.677   3.668   3.803  0.5895  1.4214 -0.7277
 1103SOL    HW2 3495   3.657   3.525   3.728 -0.9171  0.9293  0.5651
 1104SOL     OW 3496   3.496   2.711   1.277  0.0039  0.9552  0.0299
 1104SOL    HW1 3497   3.526   2.805   1.290  0.4504  0.9100 -0.6394
 1104SOL    HW2 3498   3.474   2.670   1.366 -0.1112  1.6583  0.3308
 1105SOL     OW 3499   4.684   1.183   3.847  0.1563 -0.1444  0.4462
 1105SOL    HW1 3500   4.614   1.184   3.775  1.0798  0.2341 -0.4706
 1105SOL    HW2 3501   4.647   1.138   3.929 -2.2831  2.7964  1.1527
 1106SOL     OW 3502   4.785   1.380   1.168  0.0642  0.0532  0.8127
 1106SOL    HW1 3503   4.700   1.407   1.213 -0.2848 -0.4934  0.4947
 1106SOL    HW2 3504   4.768   1.303   1.107  0.2869  1.4744 -1.1552
 1107SOL     OW 3505   4.027   1.162   4.538  0.4293  0.4538 -0.3561
 1107SOL    HW1 3506   4.053   1.258   4.545  1.3289  0.2451 -0.6935
 1107SOL    HW2 3507   3.960   1.140   4.609 -0.0703  1.4191 -0.5204
 1108SOL     OW 3508   4.893   0.185   0.000 -0.0485 -0.0615 -1.2251
 1108SOL    HW1 3509   4.919   0.094   0.033  0.4180  1.0452  1.8531
 1108SOL    HW2 3510   4.806   0.211   0.041  0.8278  1.6395 -0.3386
 1109SOL     OW 3511   2.203   0.269   4.119  0.2740  0.1356  0.3582
 1109SOL    HW1 3512   2.155   0.308   4.198  0.0354  0.6978 -0.0587
 1109SOL    HW2 3513   2.247   0.183   4.146  0.2394  0.3473  1.1173
 1110SOL     OW 3514   0.932   3.312   0.917  0.1518  0.4533 -0.1484
 1110SOL    HW1 3515   0.968   3.239   0.860 -0.3974  0.6145 -0.7087
 1110SOL    HW2 3516   0.912   3.392   0.861 -1.2920  0.2933  0.1100
 1111SOL     OW 3517   0.130   3.329   3.626  0.0411  0.7814  0.0414
 1111SOL    HW1 3518   0.036   3.309   3.654 -0.3494  1.0135 -1.0460
 1111SOL    HW2 3519   0.136   3.323   3.526  1.6334 -1.1406  0.2089
 1112SOL     OW 3520   1.214   4.897   0.710  0.1706  0.3086  0.2770
 1112SOL    HW1 3521   1.130   4.940   0.742  0.5089  0.9410  0.3169
 1112SOL    HW2 3522   1.266   4.961   0.654 -0.2635 -0.6818 -1.3367
 1113SOL     OW 3523   5.013   4.768   4.089 -0.4797 -0.5000  0.0798
 1113SOL    HW1 3524   4.984   4.767   3.993  0.7057  1.7478 -0.3914
 1113SOL    HW2 3525   4.950   4.827   4.142  0.8149  1.1396 -0.1184
 1114SOL     OW 3526   1.361   0.029   1.730 -0.6968 -0.2096 -0.1110
 1114SOL    HW1 3527   1.268  -0.008   1.728 -0.3882 -0.9539 -1.3602
 1114SOL    HW2 3528   1.406   0.012   1.642  0.4885  0.5005  0.3370
 1115SOL     OW 3529   4.489   1.981   4.349 -0.3454  0.3283  0.6438
 1115SOL    HW1 3530   4.576   1.934   4.334 -0.8412 -0.0943 -1.1510
 1115SOL    HW2 3531   4.507   2.073   4.384  0.8677  0.5166 -0.4036
 1116SOL     OW 3532   2.787   2.471   3.852  0.5553 -0.4508  0.1219
 1116SOL    HW1 3533   2.835   2.497   3.768  0.3627 -1.1486 -0.2057
 1116SOL    HW2 3534   2.750   2.379   3.843 -2.0244  0.5374 -0.1540
 1117SOL     OW 3535   3.429   0.221   2.619  0.0724  0.3807 -0.3426
 1117SOL    HW1 3536   3.422   0.133   2.573 -0.2051 -0.3333  1.0065
 1117SOL    HW2 3537   3.454   0.207   2.715  2.7971  1.8966 -0.6913
 1118SOL     OW 3538   1.111   1.353   1.599  0.1114 -0.1076 -0.6093
 1118SOL    HW1 3539   1.196   1.300   1.604  0.5570  0.6635  2.6244
 1118SOL    HW2 3540   1.089   1.373   1.504  3.0661 -1.1095 -1.6077
 1119SOL     OW 3541   1.247   1.059   2.758 -0.2637 -0.6539  0.4605
 1119SOL    HW1 3542   1.301   1.128   2.710 -0.2293 -0.6397  0.5187
 1119SOL    HW2 3543   1.293   0.971   2.753 -1.9292 -1.4945 -2.5702
 1120SOL     OW 3544   1.368   4.205   3.112  0.4757  0.4611 -0.2521
 1120SOL    HW1 3545   1.280   4.206   3.065 -0.8652 -0.7952  2.0539
 1120SOL    HW2 3546   1.354   4.213   3.210  3.0403  1.2686  0.1298
 1121SOL     OW 3547   0.712   1.111   1.228 -0.6858 -0.1197 -0.3562
 1121SOL    HW1 3548   0.649   1.181   1.194 -0.8022 -0.4895 -0.9068
 1121SOL    HW2 3549   0.793   1.108   1.169  0.3870  1.1223  0.9695
 1122SOL     OW 3550   1.264   3.814   0.910 -0.1438  0.2823  0.3742
 1122SOL    HW1 3551   1.301   3.722   0.895 -1.6008 -0.4401  0.9801
 1122SOL    HW2 3552   1.177   3.823   0.862  0.1461  1.4805  0.0501
 1123SOL     OW 3553   2.337   2.144   0.967 -0.2414  0.0211 -0.0191
 1123SOL    HW1 3554   2.341   2.097   1.056  0.9352 -0.6354 -0.3939
 1123SOL    HW2 3555   2.420   2.200   0.956 -0.2709 -0.0838 -0.7989
 1124SOL     OW 3556   4.651   3.985   3.931  0.0836 -0.2415  0.0106
 1124SOL    HW1 3557   4.726   3.954   3.873  0.0225 -1.1696  0.4126
 1124SOL    HW2 3558   4.663   4.082   3.953  1.1621 -0.3856  0.0801
 1125SOL     OW 3559   1.726   3.973   0.738 -0.3539 -0.4008  0.1757
 1125SOL    HW1 3560   1.782   4.036   0.792 -0.4410 -1.2691  1.3023
 1125SOL    HW2 3561   1.649   4.023   0.699 -1.0037  0.0197  1.9164
 1126SOL     OW 3562   3.288   1.237   2.008 -0.1718  0.0398 -0.3512
 1126SOL    HW1 3563   3.248   1.280   2.088 -1.4607  1.1263 -1.5226
 1126SOL    HW2 3564   3.299   1.305   1.935  1.8241 -0.7065 -0.8254
 1127SOL     OW 3565   2.408   1.693   2.089 -0.0146 -0.1173  0.3332
 1127SOL    HW1 3566   2.350   1.612   2.082 -0.5785  0.3291 -0.2519
 1127SOL    HW2 3567   2.365   1.769   2.041  1.1580  0.1681 -0.2905
 1128SOL     OW 3568   1.127   2.471   3.761  0.0327  1.0074 -0.2308
 1128SOL    HW1 3569   1.110   2.507   3.669  1.1710  0.4756 -0.6663
 1128SOL    HW2 3570   1.074   2.387   3.775  0.5530  0.5855 -0.7514
 1129SOL     OW 3571   0.290   1.833   3.712 -0.2332  0.6642  0.5883
 1129SOL    HW1 3572   0.290   1.862   3.808 -0.3876 -0.2977  0.8860
 1129SOL    HW2 3573   0.304   1.735   3.707 -0.0523  0.7338 -0.3939
 1130SOL     OW 3574   4.782   1.372   5.154 -0.0614 -0.2437  0.9714
 1130SOL    HW1 3575   4.727   1.326   5.224 -3.2022 -0.0602 -1.1444
 1130SOL    HW2 3576   4.806   1.307   5.082 -0.2477  0.3488  0.3636
 1131SOL     OW 3577   3.894   1.411   4.061 -0.4284 -0.0777  0.3393
 1131SOL    HW1 3578   3.870   1.425   3.965  0.9154 -0.2389 -0.0443
 1131SOL    HW2 3579   3.848   1.329   4.094 -0.6582 -0.2059 -0.2743
 1132SOL     OW 3580   2.028   4.985   2.229 -0.0885 -0.0213  0.0401
 1132SOL    HW1 3581   1.948   5.043   2.211 -0.8282 -1.2009 -0.5990
 1132SOL    HW2 3582   2.095   5.036   2.283 -0.4817  1.6038 -0.9500
 1133SOL     OW 3583   4.125   1.214   1.874  0.2519 -0.0458 -0.2044
 1133SOL    HW1 3584   4.048   1.244   1.817  0.1811 -1.0229 -0.6375
 1133SOL    HW2 3585   4.160   1.292   1.925 -0.3867  0.6259 -0.7617
 1134SOL     OW 3586   3.724   4.052   2.078  0.4647 -0.0036 -0.4626
 1134SOL    HW1 3587   3.705   3.968   2.027  0.5102 -0.9027  0.9540
 1134SOL    HW2 3588   3.758   4.029   2.169  1.1035  1.5633 -0.2707
 1135SOL     OW 3589   1.804   4.158   4.494  0.0570  0.1224  0.1246
 1135SOL    HW1 3590   1.833   4.132   4.402  0.5621  3.6074 -0.8172
 1135SOL    HW2 3591   1.736   4.092   4.527 -1.9787  0.0146 -3.7428
 1136SOL     OW 3592   1.845   4.632   1.635 -0.0072  0.4164 -0.9753
 1136SOL    HW1 3593   1.803   4.584   1.558 -1.7160  0.0838  0.1304
 1136SOL    HW2 3594   1.790   4.712   1.659  0.2359  0.2443  0.2081
 1137SOL     OW 3595   1.424   3.298   0.706 -0.8118  0.4155 -0.0651
 1137SOL    HW1 3596   1.473   3.371   0.753  2.2479 -2.0553  0.9838
 1137SOL    HW2 3597   1.477   3.268   0.627 -1.1903 -1.5583  0.3742
 1138SOL     OW 3598   3.083   3.276   3.749 -0.0376 -0.1147  0.1892
 1138SOL    HW1 3599   2.999   3.258   3.699  0.4929  0.1266 -0.8302
 1138SOL    HW2 3600   3.135   3.191   3.760  0.4732  0.0366 -0.8842
 1139SOL     OW 3601   3.510   1.957   1.204 -0.5516 -0.7995  0.0470
 1139SOL    HW1 3602   3.539   1.931   1.296  0.2801 -2.5290 -0.6590
 1139SOL    HW2 3603   3.411   1.946   1.196 -0.6239 -0.6738  0.7292
 1140SOL     OW 3604   1.310   5.035   3.523 -0.5103  0.4194  0.0063
 1140SOL    HW1 3605   1.405   5.064   3.532 -0.9855  2.3258 -0.6989
 1140SOL    HW2 3606   1.253   5.113   3.495 -1.7540 -1.3627 -2.9117
 1141SOL     OW 3607   0.821   4.475   3.941 -0.1853 -0.1020  0.3024
 1141SOL    HW1 3608   0.778   4.524   4.016  0.0098  1.1332 -0.3765
 1141SOL    HW2 3609   0.772   4.493   3.856  2.3536  2.4981 -0.7660
 1142SOL     OW 3610   2.566   4.349   4.984 -0.1580 -0.0839 -0.1653
 1142SOL    HW1 3611   2.583   4.252   5.002 -2.4762 -0.4333  0.4323
 1142SOL    HW2 3612   2.596   4.403   5.062  3.1152  0.0046 -1.3286
 1143SOL     OW 3613   2.326   1.089   1.516 -0.7675  0.7765 -0.1028
 1143SOL    HW1 3614   2.377   1.014   1.558 -0.3852  0.6700 -0.7507
 1143SOL    HW2 3615   2.390   1.157   1.480 -1.0876  0.7586 -0.7147
 1144SOL     OW 3616   1.014   2.634   3.514  0.0367  0.1034 -0.0732
 1144SOL    HW1 3617   0.956   2.694   3.569 -0.0372  1.7790 -1.8697
 1144SOL    HW2 3618   1.104   2.675   3.503  0.2043 -0.4352 -0.7897
 1145SOL     OW 3619   1.636   3.765   2.681  0.0098  0.5529  0.0190
 1145SOL    HW1 3620   1.564   3.765   2.612 -1.4375  2.4118  1.4309
 1145SOL    HW2 3621   1.725   3.755   2.635 -1.0174 -0.4261 -1.8851
 1146SOL     OW 3622   3.726   1.800   3.261  1.0484 -0.0584  0.3493
 1146SOL    HW1 3623   3.790   1.787   3.337  0.5783  1.3370  1.0265
 1146SOL    HW2 3624   3.718   1.715   3.209  0.2471 -1.5621  2.7599
 1147SOL     OW 3625   4.579   2.987   4.266 -0.3616 -0.1663 -0.1043
 1147SOL    HW1 3626   4.656   2.971   4.204 -1.2034  0.1984 -1.2793
 1147SOL    HW2 3627   4.589   3.077   4.308 -0.3686  0.0705 -0.5996
 1148SOL     OW 3628   4.582   2.560   4.909 -0.4346 -0.1815 -0.3909
 1148SOL    HW1 3629   4.655   2.628   4.903  1.0976 -1.6486  0.7576
 1148SOL    HW2 3630   4.540   2.564   4.999 -1.6527  0.4737 -0.9585
 1149SOL     OW 3631   3.307   2.834   0.437 -0.1941  0.3014 -0.6141
 1149SOL    HW1 3632   3.370   2.798   0.506 -1.0847 -0.5552 -0.2322
 1149SOL    HW2 3633   3.213   2.826   0.470 -0.4482  3.7146 -0.1510
 1150SOL     OW 3634   0.813   2.107   4.771  0.5604 -0.4351  0.2257
 1150SOL    HW1 3635   0.725   2.152   4.790  0.5187 -1.1655  1.8546
 1150SOL    HW2 3636   0.876   2.174   4.732 -1.5615 -0.4825 -3.9735
 1151SOL     OW 3637   1.466   0.171   0.918  0.5743 -0.0297  0.2912
 1151SOL    HW1 3638   1.468   0.203   0.824  0.9678 -0.9917 -0.0345
 1151SOL    HW2 3639   1.390   0.107   0.930  0.5909  0.0060  0.5954
 1152SOL     OW 3640   2.445   3.174   4.981  0.2591  0.1274 -0.5106
 1152SOL    HW1 3641   2.350   3.190   5.009  0.1154 -0.9747 -0.3349
 1152SOL    HW2 3642   2.447   3.116   4.900  0.7956  0.0390 -0.4372
 1153SOL     OW 3643   4.849   1.524   0.721 -0.0687  0.2511 -0.7918
 1153SOL    HW1 3644   4.749   1.525   0.732 -0.0714  2.8974 -0.3574
 1153SOL    HW2 3645   4.872   1.565   0.632  0.6381 -1.6307 -1.5257
 1154SOL     OW 3646   4.963   3.326   3.730 -0.0881 -0.4155  0.2287
 1154SOL    HW1 3647   4.946   3.360   3.638 -1.4897 -2.2418 -0.2388
 1154SOL    HW2 3648   4.955   3.401   3.796 -0.0456  0.7096 -1.0206
 1155SOL     OW 3649   2.981   1.729   1.809 -0.0248  0.0324  0.5773
 1155SOL    HW1 3650   3.071   1.714   1.768  1.5147  1.0042  3.3276
 1155SOL    HW2 3651   2.986   1.712   1.907 -3.2304 -1.1673  0.6672
 1156SOL     OW 3652   3.491   0.056   0.479 -0.0985  0.4942  0.0763
 1156SOL    HW1 3653   3.429  -0.012   0.516 -0.5291  1.2420  0.7690
 1156SOL    HW2 3654   3.467   0.147   0.515 -0.3660  1.2259 -1.8405
 1157SOL     OW 3655   2.051   3.535   3.347 -0.1695 -0.3623 -0.3399
 1157SOL    HW1 3656   2.036   3.633   3.340  2.0333  0.0067 -0.4149
 1157SOL    HW2 3657   2.115   3.516   3.421  0.2646 -1.6555 -1.0204
 1158SOL     OW 3658   4.357   0.063   2.562  0.3216  0.2746  0.2370
 1158SOL    HW1 3659   4.282   0.115   2.522  0.7909  0.3136 -0.6090
 1158SOL    HW2 3660   4.378   0.100   2.653 -0.4594  0.4757  0.3397
 1159SOL     OW 3661   3.125   4.970   3.084 -0.0341  0.3172  0.0816
 1159SOL    HW1 3662   3.193   4.901   3.108  0.0240 -0.0437 -1.0659
 1159SOL    HW2 3663   3.170   5.049   3.043  0.1357  1.9652  3.0918
 1160SOL     OW 3664   2.389   3.224   3.531  0.4263  0.3010  0.2687
 1160SOL    HW1 3665   2.446   3.211   3.450  0.3014  0.5906  0.1329
 1160SOL    HW2 3666   2.327   3.146   3.540  0.3317  0.3422 -0.0054
 1161SOL     OW 3667   3.229   2.271   3.369 -0.3666  0.0427 -0.0380
 1161SOL    HW1 3668   3.227   2.215   3.286 -1.0111  2.9541 -2.1899
 1161SOL    HW2 3669   3.137   2.281   3.405 -0.6322  1.3982 -0.9979
 1162SOL     OW 3670   0.215   3.468   2.211  0.1196 -0.2899 -0.2985
 1162SOL    HW1 3671   0.223   3.418   2.297  1.6234  1.8154  0.8983
 1162SOL    HW2 3672   0.288   3.441   2.149 -1.2121 -2.1167 -1.1493
 1163SOL     OW 3673   0.811   2.546   4.970 -0.3301 -0.1977  0.5814
 1163SOL    HW1 3674   0.812   2.631   5.023  2.0126  0.5939 -0.5784
 1163SOL    HW2 3675   0.845   2.471   5.027  2.3581  0.6802  0.2740
 1164SOL     OW 3676   3.154   4.443   3.924  0.3060 -0.0286 -0.1638
 1164SOL    HW1 3677   3.111   4.481   4.007  0.4257  0.7676 -0.4568
 1164SOL    HW2 3678   3.252   4.458   3.928  0.4684 -1.0580  0.0899
 1165SOL     OW 3679   1.450   3.958   4.913  0.0544 -0.6088 -0.2260
 1165SOL    HW1 3680   1.373   3.913   4.867 -0.3710  0.4843 -0.6072
 1165SOL    HW2 3681   1.516   3.989   4.844  1.1207 -1.9946  0.1201
 1166SOL     OW 3682   0.032   1.581   2.621 -0.0308  0.6426  0.0972
 1166SOL    HW1 3683  -0.051   1.597   2.568  1.0075  1.5623 -1.3504
 1166SOL    HW2 3684   0.104   1.548   2.560  0.6261 -0.3319  1.3490
 1167SOL     OW 3685   5.020   4.447   3.894  0.7922  0.4585  0.0161
 1167SOL    HW1 3686   5.114   4.465   3.925  1.1091 -1.3370  0.1741
 1167SOL    HW2 3687   4.972   4.392   3.962  0.7342 -1.5008 -1.5072
 1168SOL     OW 3688   1.790   2.003   4.411  0.5687  0.0336 -0.0407
 1168SOL    HW1 3689   1.726   2.026   4.484  1.2810 -0.3524  0.7232
 1168SOL    HW2 3690   1.877   1.974   4.451  1.5820  1.5189 -1.0536
 1169SOL     OW 3691   0.456   1.694   4.421 -0.3827 -0.0686  0.2610
 1169SOL    HW1 3692   0.429   1.604   4.456  0.5687 -0.2050  0.6846
 1169SOL    HW2 3693   0.529   1.684   4.354 -0.2758  0.3827  0.3038
 1170SOL     OW 3694   3.761   3.259   0.714 -0.1310  0.3251  0.0903
 1170SOL    HW1 3695   3.683   3.254   0.652 -0.4763 -0.2141  0.5653
 1170SOL    HW2 3696   3.772   3.172   0.761  1.4102  0.0256 -0.7430
 1171SOL     OW 3697   4.085   0.567   2.835  0.3155 -0.2503  0.4106
 1171SOL    HW1 3698   3.985   0.570   2.835  0.3260  0.2181  0.4275
 1171SOL    HW2 3699   4.118   0.565   2.741  0.3202  1.1584  0.3637
 1172SOL     OW 3700   0.584   1.892   2.544 -1.0994  0.4762  0.1337
 1172SOL    HW1 3701   0.544   1.805   2.518 -1.7746  1.0734 -0.9180
 1172SOL    HW2 3702   0.558   1.916   2.637  1.6034 -1.8701  1.6624
 1173SOL     OW 3703   2.141   4.235   2.725 -0.1876 -0.4784  0.3386
 1173SOL    HW1 3704   2.088   4.260   2.644 -1.1023  0.3234  1.1623
 1173SOL    HW2 3705   2.189   4.316   2.759  2.1306 -1.2939 -0.7435
 1174SOL     OW 3706   4.247   2.179   2.841 -0.0671 -0.3579  0.4509
 1174SOL    HW1 3707   4.261   2.271   2.805 -2.4387 -0.2800 -0.3985
 1174SOL    HW2 3708   4.333   2.146   2.881  1.2432  1.6071 -0.5743
 1175SOL     OW 3709   0.767   3.402   0.181 -0.1832  0.2630  0.4615
 1175SOL    HW1 3710   0.699   3.343   0.137  0.1797  0.3919 -0.2870
 1175SOL    HW2 3711   0.721   3.467   0.241 -0.9562  1.7410 -1.5918
 1176SOL     OW 3712   1.873   0.518   3.496 -0.1593  0.0511  0.6939
 1176SOL    HW1 3713   1.969   0.504   3.472  0.4259  2.3706  1.4281
 1176SOL    HW2 3714   1.865   0.595   3.559 -2.6525  0.9367 -0.5591
 1177SOL     OW 3715   4.088   1.417   4.593 -0.2408 -0.0056  0.2309
 1177SOL    HW1 3716   4.154   1.383   4.660  1.0859  1.2956 -0.3338
 1177SOL    HW2 3717   4.061   1.510   4.617 -1.6946 -0.4346  0.3042
 1178SOL     OW 3718   1.879   0.878   4.813 -0.5791  0.1619 -0.0023
 1178SOL    HW1 3719   1.828   0.839   4.890 -0.5575  0.1150 -0.0118
 1178SOL    HW2 3720   1.838   0.965   4.786 -0.4165  0.3124  0.2399
 1179SOL     OW 3721   1.117   4.127   2.113 -0.2472 -0.4236  0.4497
 1179SOL    HW1 3722   1.062   4.119   2.030  0.0585 -0.8558  0.2823
 1179SOL    HW2 3723   1.057   4.139   2.192 -0.4964  1.2044  0.0428
 1180SOL     OW 3724   2.907   0.708   3.744 -0.0456 -0.1169 -0.3593
 1180SOL    HW1 3725   2.920   0.699   3.842  0.9290  0.2010 -0.4490
 1180SOL    HW2 3726   2.811   0.728   3.724 -0.4416 -1.1288  0.4523
 1181SOL     OW 3727   2.247   3.829   4.746  0.0160  0.2000 -0.2098
 1181SOL    HW1 3728   2.337   3.848   4.708  0.5248 -4.2036 -1.8439
 1181SOL    HW2 3729   2.251   3.834   4.846  3.1309 -2.9121  0.0163
 1182SOL     OW 3730   1.396   2.707   4.835 -0.1800 -1.1658  0.0865
 1182SOL    HW1 3731   1.411   2.614   4.801  1.9150 -0.0050 -2.5396
 1182SOL    HW2 3732   1.476   2.737   4.887 -0.0110 -0.2713 -0.6395
 1183SOL     OW 3733   0.188   3.283   4.022  0.6173  0.5382  0.0464
 1183SOL    HW1 3734   0.090   3.290   4.040  0.4337 -1.5401  0.0858
 1183SOL    HW2 3735   0.215   3.187   4.018  2.3911  1.0282 -1.4786
 1184SOL     OW 3736   2.337   1.785   0.810 -0.5434 -0.7132  0.3073
 1184SOL    HW1 3737   2.308   1.691   0.826  0.9060 -1.2744 -0.2094
 1184SOL    HW2 3738   2.260   1.847   0.825 -2.3143 -2.1769 -1.9876
 1185SOL     OW 3739   2.881   4.920   2.316  0.6617  0.5951  0.0340
 1185SOL    HW1 3740   2.863   4.990   2.247  0.7654 -0.9094 -1.6084
 1185SOL    HW2 3741   2.894   4.831   2.270  0.6842 -0.4756  2.0125
 1186SOL     OW 3742   3.914   3.926   3.568 -0.2488  0.3588 -0.0580
 1186SOL    HW1 3743   3.814   3.933   3.559 -0.2043 -1.1322 -2.7047
 1186SOL    HW2 3744   3.957   3.999   3.515  0.0608  0.3133  0.1342
 1187SOL     OW 3745   1.446   2.123   3.162 -0.1132 -0.4996  0.5558
 1187SOL    HW1 3746   1.430   2.127   3.064 -0.9022  1.0972  0.7055
 1187SOL    HW2 3747   1.481   2.033   3.187 -0.1958 -1.0337 -1.1325
 1188SOL     OW 3748   1.296   2.883   0.998  0.5077 -0.7839  0.1711
 1188SOL    HW1 3749   1.291   2.844   1.090  0.4859 -1.0393  0.0617
 1188SOL    HW2 3750   1.321   2.980   1.005 -1.4596 -0.2656  0.5548
 1189SOL     OW 3751   4.765   1.521   4.205 -0.0679  0.4769  0.0802
 1189SOL    HW1 3752   4.809   1.602   4.166  1.0845 -0.0815  0.1865
 1189SOL    HW2 3753   4.723   1.545   4.293 -0.0525  1.0379 -0.0592
 1190SOL     OW 3754   3.604   2.556   1.046  0.0971 -0.2664 -0.1606
 1190SOL    HW1 3755   3.556   2.606   1.118  0.6423 -1.1490  0.8335
 1190SOL    HW2 3756   3.563   2.577   0.958 -0.3918  1.0652  0.3656
 1191SOL     OW 3757   4.389   3.277   4.095  0.6310  0.0939  0.3113
 1191SOL    HW1 3758   4.407   3.311   4.003  0.9435 -0.6689  0.0853
 1191SOL    HW2 3759   4.360   3.182   4.091  0.3329  0.1474  0.9829
 1192SOL     OW 3760   0.216   3.598   0.032 -0.0037 -0.0424  0.1488
 1192SOL    HW1 3761   0.171   3.664  -0.028 -0.2903  0.0653  0.4828
 1192SOL    HW2 3762   0.261   3.646   0.107 -1.1014 -0.2900  0.9859
 1193SOL     OW 3763   1.154   4.985   2.769 -0.6605  0.6800  0.0804
 1193SOL    HW1 3764   1.132   4.888   2.772  0.9795  0.2953  0.4104
 1193SOL    HW2 3765   1.071   5.037   2.748 -1.7998 -0.6879  1.0014
 1194SOL     OW 3766   3.882   1.858   3.061 -0.6378  1.1635 -0.4085
 1194SOL    HW1 3767   3.871   1.938   3.003 -0.1994  1.3909 -0.1795
 1194SOL    HW2 3768   3.799   1.844   3.115 -0.4692  1.8602  0.0461
 1195SOL     OW 3769   1.232   0.122   3.436  0.2917 -0.0643 -0.1044
 1195SOL    HW1 3770   1.280   0.197   3.482 -0.5297 -0.3083  1.2120
 1195SOL    HW2 3771   1.139   0.151   3.414  0.1864 -0.4719 -0.2080
 1196SOL     OW 3772   1.014   4.339   2.996  0.5199 -0.1346  0.1397
 1196SOL    HW1 3773   1.034   4.274   3.070  0.6319 -0.4364 -0.1520
 1196SOL    HW2 3774   0.991   4.288   2.913 -1.1296  0.1870  0.3622
 1197SOL     OW 3775   4.303   1.899   3.692 -0.1188  0.1416  0.0223
 1197SOL    HW1 3776   4.382   1.898   3.630 -1.7794 -1.4429 -2.2425
 1197SOL    HW2 3777   4.257   1.987   3.687 -0.1040  0.1103 -0.8906
 1198SOL     OW 3778   4.229   4.497   3.578 -0.0084 -0.4167  0.0464
 1198SOL    HW1 3779   4.200   4.402   3.583 -1.2050 -0.0472  0.5071
 1198SOL    HW2 3780   4.317   4.508   3.625 -0.6314 -1.0208  1.4159
 1199SOL     OW 3781   4.544   1.930   3.552  0.0215 -0.3965 -0.1146
 1199SOL    HW1 3782   4.616   1.932   3.621 -0.2772 -0.3196  0.1966
 1199SOL    HW2 3783   4.580   1.888   3.468  0.7586  0.6685 -0.3443
 1200SOL     OW 3784   0.286   0.567   4.617  0.3596 -0.2428 -0.4038
 1200SOL    HW1 3785   0.234   0.493   4.660  1.2630 -0.0769  1.0395
 1200SOL    HW2 3786   0.262   0.654   4.659  0.1952  0.1481 -1.2712
 1201SOL     OW 3787   0.770   2.856   2.866 -0.3658 -0.2325  0.5907
 1201SOL    HW1 3788   0.852   2.910   2.846 -1.3423  1.3398  0.7270
 1201SOL    HW2 3789   0.798   2.764   2.896  1.3307  0.2267  0.5348
 1202SOL     OW 3790   3.516   2.821   0.178  0.0758  0.2568 -0.2497
 1202SOL    HW1 3791   3.519   2.833   0.277  0.8521  0.8337 -0.3298
 1202SOL    HW2 3792   3.421   2.815   0.148 -0.1379 -1.9845  0.7371
 1203SOL     OW 3793   1.165   1.899   0.902 -0.0868 -0.6302 -0.3791
 1203SOL    HW1 3794   1.145   1.848   0.818  0.9474 -1.8867  0.1016
 1203SOL    HW2 3795   1.157   1.838   0.981  0.3030  0.1793  0.3026
 1204SOL     OW 3796   2.653   0.999   4.163 -0.6483 -0.1063 -0.3212
 1204SOL    HW1 3797   2.697   1.049   4.088  0.1441  1.4871  1.1252
 1204SOL    HW2 3798   2.612   1.064   4.227 -0.9382 -1.3910  0.8526
 1205SOL     OW 3799   3.068   1.151   4.888  0.1899 -0.7041 -0.3400
 1205SOL    HW1 3800   2.996   1.082   4.884  1.1071 -1.7059  0.1112
 1205SOL    HW2 3801   3.113   1.158   4.798  1.0308 -1.7255 -0.0100
 1206SOL     OW 3802   0.187   1.590   3.165  0.7786 -0.3936  0.8492
 1206SOL    HW1 3803   0.179   1.610   3.067  0.3762  0.4113  1.0409
 1206SOL    HW2 3804   0.277   1.550   3.183  0.6706 -1.0004  0.0765
 1207SOL     OW 3805   2.217   2.574   2.185  0.1663  0.2291 -0.2333
 1207SOL    HW1 3806   2.271   2.622   2.116  0.5098  0.0460 -0.0955
 1207SOL    HW2 3807   2.257   2.589   2.275 -2.0099  2.9925  0.3917
 1208SOL     OW 3808   1.138   2.794   4.812  0.3154  0.0500 -0.0186
 1208SOL    HW1 3809   1.237   2.783   4.801  0.4938  2.2204 -0.9460
 1208SOL    HW2 3810   1.118   2.818   4.907  0.7680  0.4749 -0.0288
 1209SOL     OW 3811   4.869   3.927   3.707  0.2862  0.2467  0.0642
 1209SOL    HW1 3812   4.777   3.941   3.670  0.3165  0.5859  0.1202
 1209SOL    HW2 3813   4.936   3.957   3.640  0.3311  2.1993  0.9336
 1210SOL     OW 3814   0.872   0.226   2.739 -0.4330 -0.1056  0.2197
 1210SOL    HW1 3815   0.916   0.223   2.828 -1.2739 -1.3895  0.6114
 1210SOL    HW2 3816   0.922   0.167   2.675 -0.2070  0.3103  0.0067
 1211SOL     OW 3817   3.917   4.276   4.496  0.0351  0.3562  0.0150
 1211SOL    HW1 3818   3.883   4.183   4.508 -0.7752  0.6811  0.3377
 1211SOL    HW2 3819   4.015   4.274   4.478  0.6084 -0.4380  2.6767
 1212SOL     OW 3820   4.988   0.364   1.373 -0.1828 -0.8139 -0.0528
 1212SOL    HW1 3821   4.995   0.408   1.462  1.5877 -0.7151 -0.1955
 1212SOL    HW2 3822   5.069   0.306   1.358  0.7021  0.8459 -2.4416
 1213SOL     OW 3823   4.890   2.355   3.325 -0.2941 -0.4019 -0.0246
 1213SOL    HW1 3824   4.908   2.310   3.238  0.5772  0.8197 -0.4941
 1213SOL    HW2 3825   4.815   2.420   3.314 -0.1327 -0.1910  0.1229
 1214SOL     OW 3826   0.987   1.955   0.286 -0.3096 -0.2456  0.4528
 1214SOL    HW1 3827   0.900   1.980   0.244 -0.0451  0.6420  0.4111
 1214SOL    HW2 3828   0.970   1.900   0.368 -0.8452 -1.5328 -0.4973
 1215SOL     OW 3829   1.221   0.498   4.067  0.4541  0.1659  0.0886
 1215SOL    HW1 3830   1.158   0.500   4.145  1.2221 -0.7000  0.7589
 1215SOL    HW2 3831   1.206   0.578   4.009 -1.3361 -0.0807  0.1651
 1216SOL     OW 3832   2.838   5.125   2.145 -0.1374 -0.7225  0.2933
 1216SOL    HW1 3833   2.832   5.093   2.050 -3.6943  0.2184  0.0682
 1216SOL    HW2 3834   2.904   5.200   2.151 -0.5392 -0.1601 -1.6606
 1217SOL     OW 3835   1.802   3.418   0.675  0.0183  0.1231 -0.0760
 1217SOL    HW1 3836   1.845   3.482   0.739 -0.3119  0.2004  0.0690
 1217SOL    HW2 3837   1.704   3.434   0.673 -0.1504 -0.7580  0.3939
 1218SOL     OW 3838   1.486   1.121   4.465 -0.4710  0.2684 -0.4907
 1218SOL    HW1 3839   1.540   1.163   4.392  0.9993  0.3689  0.6214
 1218SOL    HW2 3840   1.527   1.034   4.491 -0.1942  0.8449  1.1028
 1219SOL     OW 3841   4.167   3.603   2.588  0.3146 -0.0081  0.4190
 1219SOL    HW1 3842   4.165   3.687   2.642  0.5988  0.7259 -0.6735
 1219SOL    HW2 3843   4.076   3.586   2.550 -0.3539 -1.4803  2.4789
 1220SOL     OW 3844   1.932   3.389   2.010  0.3223 -0.5370 -0.7689
 1220SOL    HW1 3845   1.897   3.350   1.924  0.0729 -0.2975 -0.7787
 1220SOL    HW2 3846   1.874   3.465   2.037 -0.2318 -1.2795  0.1794
 1221SOL     OW 3847   4.064   2.129   3.772 -0.2308  0.2772 -0.6247
 1221SOL    HW1 3848   4.036   2.224   3.786  1.1201  0.5315  0.5851
 1221SOL    HW2 3849   3.983   2.072   3.764 -1.0903  1.6343 -2.3997
 1222SOL     OW 3850   5.082   3.155   3.436 -0.1756  0.2944 -0.2378
 1222SOL    HW1 3851   5.022   3.235   3.431  0.7523  1.2340  2.1361
 1222SOL    HW2 3852   5.177   3.184   3.427  0.0806 -0.9580 -2.1631
 1223SOL     OW 3853   4.083   2.549   1.518  0.1412  0.0660 -0.2639
 1223SOL    HW1 3854   3.999   2.555   1.572 -0.3017 -0.2117 -0.9060
 1223SOL    HW2 3855   4.155   2.601   1.563  0.1310 -1.1275  1.2378
 1224SOL     OW 3856   0.801   3.991   2.825  0.6483 -0.5573  0.0447
 1224SOL    HW1 3857   0.715   3.994   2.774  0.1320  4.8766  0.6883
 1224SOL    HW2 3858   0.873   4.036   2.773  1.8259 -0.6720  1.4994
 1225SOL     OW 3859   0.555   2.667   4.325  0.5128 -0.0794  0.0531
 1225SOL    HW1 3860   0.581   2.572   4.310 -0.4146 -0.4122  0.4586
 1225SOL    HW2 3861   0.636   2.725   4.325  1.1431 -0.9553  0.4273
 1226SOL     OW 3862   1.198   0.941   2.502  0.1313  0.2853 -0.4741
 1226SOL    HW1 3863   1.168   1.005   2.573 -1.8478 -0.7754 -0.2919
 1226SOL    HW2 3864   1.298   0.947   2.492  0.1061  2.8075  0.0633
 1227SOL     OW 3865   1.533   4.548   1.127  0.0567  0.5450  0.1259
 1227SOL    HW1 3866   1.554   4.514   1.035  0.4925  0.2282  0.3351
 1227SOL    HW2 3867   1.586   4.496   1.194 -2.4218 -1.3046  0.8282
 1228SOL     OW 3868   4.956   3.939   2.462 -0.2759 -0.0821  0.2087
 1228SOL    HW1 3869   5.024   3.921   2.391 -0.1170 -0.6643  0.4962
 1228SOL    HW2 3870   4.987   4.016   2.519 -1.0032  1.2134 -1.0887
 1229SOL     OW 3871   3.882   1.867   4.946 -0.1102  0.0127 -0.3337
 1229SOL    HW1 3872   3.819   1.830   5.014  0.2124  1.4451  0.8060
 1229SOL    HW2 3873   3.909   1.795   4.882 -1.3358 -1.0927  0.3551
 1230SOL     OW 3874   4.288   0.315   0.160 -0.1586  0.0032 -0.4476
 1230SOL    HW1 3875   4.331   0.284   0.244 -0.3313 -0.0318 -0.3711
 1230SOL    HW2 3876   4.325   0.404   0.134 -1.0677  0.6527  0.4054
 1231SOL     OW 3877   1.995   4.812   4.188  0.0678  0.6219  0.7078
 1231SOL    HW1 3878   1.913   4.840   4.139 -2.1256 -1.3653  2.9845
 1231SOL    HW2 3879   2.029   4.725   4.152  0.9870  1.2252  0.0558
 1232SOL     OW 3880   3.983   1.803   4.063 -0.5232  0.0838 -0.4353
 1232SOL    HW1 3881   4.015   1.779   3.972  0.3451 -0.7166  0.0631
 1232SOL    HW2 3882   4.056   1.848   4.114 -0.5120 -0.7673  0.3367
 1233SOL     OW 3883   4.328   1.871   1.823  0.3675 -0.4093 -0.5604
 1233SOL    HW1 3884   4.232   1.860   1.846  0.1571  1.7293 -0.1789
 1233SOL    HW2 3885   4.383   1.862   1.906  0.1650  1.3629 -0.1857
 1234SOL     OW 3886   0.935   1.748   2.054 -0.6395 -0.6341 -0.1025
 1234SOL    HW1 3887   0.894   1.839   2.063 -1.2208 -0.9282  0.3493
 1234SOL    HW2 3888   0.913   1.693   2.135 -0.2510 -1.1620 -0.3429
 1235SOL     OW 3889   3.588   2.511   3.779  0.3062  0.3694  0.1392
 1235SOL    HW1 3890   3.615   2.418   3.752 -0.4276  0.1800  0.0412
 1235SOL    HW2 3891   3.551   2.560   3.700  1.7675  1.1576 -0.0856
 1236SOL     OW 3892   1.965   3.050   0.212  0.0595  0.5348 -0.3136
 1236SOL    HW1 3893   1.924   3.126   0.161 -2.9983 -0.1558  0.9127
 1236SOL    HW2 3894   1.984   2.975   0.149  4.0682  2.4403 -1.7408
 1237SOL     OW 3895   2.781   2.904   3.550 -0.1864 -0.1500 -0.1204
 1237SOL    HW1 3896   2.790   2.991   3.502  0.7184  0.2695  0.7581
 1237SOL    HW2 3897   2.697   2.903   3.604 -0.1746  0.2096 -0.0964
 1238SOL     OW 3898   4.116   3.725   4.779 -0.5935 -0.2062  0.1506
 1238SOL    HW1 3899   4.121   3.655   4.851  1.9002 -1.5955 -1.2454
 1238SOL    HW2 3900   4.051   3.696   4.709  1.8477 -2.2634 -1.4128
 1239SOL     OW 3901   0.390   4.692   4.057 -0.4404  0.5274  0.1343
 1239SOL    HW1 3902   0.442   4.777   4.068  0.2479  0.5591 -2.7196
 1239SOL    HW2 3903   0.293   4.714   4.046 -0.6597  0.6980  2.0333
 1240SOL     OW 3904   0.529   5.152   0.167  0.1110 -0.6847  0.1681
 1240SOL    HW1 3905   0.499   5.214   0.094 -0.7010 -1.6616 -0.3565
 1240SOL    HW2 3906   0.535   5.202   0.253 -1.4630 -0.0602 -0.0484
 1241SOL     OW 3907   2.602   3.663   4.521  0.7583  0.2951 -0.6059
 1241SOL    HW1 3908   2.581   3.756   4.552  1.5262  0.0405  0.7544
 1241SOL    HW2 3909   2.624   3.665   4.423 -1.1175  1.2271 -1.0673
 1242SOL     OW 3910   0.537   3.952   1.988  0.0649 -0.4755  0.0179
 1242SOL    HW1 3911   0.565   3.933   1.894  0.5242 -1.7652  0.3877
 1242SOL    HW2 3912   0.476   4.031   1.989  1.2895  0.5414 -1.1689
 1243SOL     OW 3913   0.991   3.852   2.007  0.4007  0.1548  0.2505
 1243SOL    HW1 3914   0.978   3.940   1.961  1.2361 -0.1864 -0.6610
 1243SOL    HW2 3915   1.086   3.843   2.038  0.4938 -0.6925 -0.2428
 1244SOL     OW 3916   0.155   2.204   3.560  0.4689  0.0220 -0.6077
 1244SOL    HW1 3917   0.234   2.148   3.537 -0.4589 -1.2684 -0.7790
 1244SOL    HW2 3918   0.184   2.299   3.573  2.2035 -0.6095  0.4244
 1245SOL     OW 3919   3.661   2.262   3.703  0.4636  0.2278 -0.2862
 1245SOL    HW1 3920   3.726   2.222   3.639  1.9668  0.2391  1.1473
 1245SOL    HW2 3921   3.568   2.252   3.668  1.2464  0.6264 -2.6266
 1246SOL     OW 3922   0.844   2.284   3.577  0.1129 -0.3415  0.3676
 1246SOL    HW1 3923   0.748   2.306   3.594  0.5103  2.5272 -0.5397
 1246SOL    HW2 3924   0.868   2.310   3.484  1.5115 -2.1485  0.1749
 1247SOL     OW 3925   0.181   3.162   1.748 -0.3756  0.2514 -0.1958
 1247SOL    HW1 3926   0.177   3.262   1.755 -1.8726  0.1464  1.0496
 1247SOL    HW2 3927   0.101   3.123   1.793  1.2062 -1.5954  1.1689
 1248SOL     OW 3928   3.373   0.091   4.454  0.3303 -0.0076  0.4969
 1248SOL    HW1 3929   3.304   0.022   4.475  0.1064  0.4462  1.2669
 1248SOL    HW2 3930   3.371   0.162   4.523  1.5240  0.0523  0.4808
 1249SOL     OW 3931   3.625   1.399   4.669  0.5509 -0.2310  0.0598
 1249SOL    HW1 3932   3.669   1.466   4.610  1.5560 -0.6136  0.3413
 1249SOL    HW2 3933   3.673   1.395   4.757 -1.5830  1.1313  1.3804
 1250SOL     OW 3934   4.749   0.048   0.998 -0.5271 -0.4022 -0.6636
 1250SOL    HW1 3935   4.662   0.071   0.955  0.4911  1.0384 -2.0681
 1250SOL    HW2 3936   4.795   0.133   1.025  0.2000 -1.1696  0.5794
 1251SOL     OW 3937   0.599   0.347   3.722 -0.4229 -0.1634  0.2022
 1251SOL    HW1 3938   0.546   0.357   3.638 -1.4844  0.1425  0.8862
 1251SOL    HW2 3939   0.609   0.251   3.745 -0.0684 -0.2499 -0.3070
 1252SOL     OW 3940   1.045   0.256   3.905 -0.5841  0.4749  0.2919
 1252SOL    HW1 3941   1.088   0.346   3.907  1.1525 -0.2979  2.5962
 1252SOL    HW2 3942   0.946   0.266   3.904 -0.4260  2.3775 -0.3507
 1253SOL     OW 3943   1.196   4.382   4.896 -0.7427 -0.1848 -0.3003
 1253SOL    HW1 3944   1.283   4.395   4.943 -0.9775  1.0867 -0.1947
 1253SOL    HW2 3945   1.194   4.290   4.856  0.9981  0.0526 -1.0440
 1254SOL     OW 3946   1.280   0.945   0.968 -0.1381  0.4844 -0.0463
 1254SOL    HW1 3947   1.283   0.968   1.066  0.9375  1.2473 -0.2350
 1254SOL    HW2 3948   1.263   1.028   0.915 -1.6409 -0.0788 -0.4788
 1255SOL     OW 3949   4.963   5.121   2.031 -0.2870  0.1723  0.0289
 1255SOL    HW1 3950   4.888   5.076   1.984  0.8380  0.0869 -1.7923
 1255SOL    HW2 3951   4.931   5.205   2.073 -1.3336  0.3014 -0.9950
 1256SOL     OW 3952   1.864   4.488   2.441 -0.0646 -0.4340 -0.5781
 1256SOL    HW1 3953   1.821   4.566   2.487 -0.3127  0.1030 -1.6917
 1256SOL    HW2 3954   1.904   4.518   2.355  0.4050 -1.4256 -0.7228
 1257SOL     OW 3955   3.700   0.265   1.495 -0.2998 -0.2058  0.7599
 1257SOL    HW1 3956   3.744   0.305   1.576  0.1308 -0.2179  0.5354
 1257SOL    HW2 3957   3.753   0.186   1.464 -0.1944  0.0956  0.1713
 1258SOL     OW 3958   5.132   1.360   0.070  0.4816 -0.2126  0.3890
 1258SOL    HW1 3959   5.190   1.426   0.023  1.0452 -1.3766 -0.6208
 1258SOL    HW2 3960   5.190   1.293   0.117 -0.0708  0.5252  2.2250
 1259SOL     OW 3961   2.753   3.080   1.123  0.0681  0.4056 -0.1249
 1259SOL    HW1 3962   2.785   3.101   1.215 -0.9639  0.8493  0.1427
 1259SOL    HW2 3963   2.725   3.165   1.077  0.1261  0.1327 -0.6745
 1260SOL     OW 3964   1.656   1.477   2.497 -0.0529  0.6687 -0.4124
 1260SOL    HW1 3965   1.676   1.379   2.509 -1.8272  0.3625  0.4059
 1260SOL    HW2 3966   1.720   1.531   2.552 -0.6658 -0.1884  1.2022
 1261SOL     OW 3967   5.145   2.237   1.941  0.0697 -0.1965  0.5332
 1261SOL    HW1 3968   5.193   2.298   1.878 -0.6060 -1.4740 -1.2875
 1261SOL    HW2 3969   5.052   2.272   1.957  0.2576  0.1543  0.8882
 1262SOL     OW 3970   3.044   4.514   1.191 -0.0777 -0.0403 -0.8698
 1262SOL    HW1 3971   3.023   4.513   1.093 -0.3652 -0.3456 -0.8033
 1262SOL    HW2 3972   3.122   4.576   1.207 -0.2062  0.2256 -1.2524
 1263SOL     OW 3973   0.057   3.887   0.193 -0.3877  0.3106  0.0759
 1263SOL    HW1 3974   0.028   3.929   0.107 -0.1528 -0.5583 -0.4400
 1263SOL    HW2 3975  -0.011   3.818   0.221  0.2102 -0.3783 -0.1383
 1264SOL     OW 3976   4.868   2.339   2.288 -0.1530  0.1794 -0.0851
 1264SOL    HW1 3977   4.939   2.404   2.315  1.6702 -1.7049 -0.1189
 1264SOL    HW2 3978   4.863   2.334   2.188 -0.1275  0.0822 -0.0815
 1265SOL     OW 3979   4.638   4.260   3.985  0.4052 -0.0907  0.0475
 1265SOL    HW1 3980   4.714   4.306   4.031  0.1136 -1.2923  1.8140
 1265SOL    HW2 3981   4.563   4.246   4.050 -0.2289 -1.4220 -0.9246
 1266SOL     OW 3982   0.035   1.009   2.512 -0.0886 -0.0221 -0.8680
 1266SOL    HW1 3983   0.026   0.914   2.542 -0.3866  0.4972  0.7875
 1266SOL    HW2 3984   0.130   1.040   2.526  0.0199 -0.0806 -1.4491
 1267SOL     OW 3985   3.776   0.887   3.202  0.4277 -0.2633 -0.0366
 1267SOL    HW1 3986   3.833   0.865   3.281  0.9626  0.3087 -0.2441
 1267SOL    HW2 3987   3.832   0.880   3.119  0.1143  0.0201 -0.2718
 1268SOL     OW 3988   2.529   2.975   0.504  1.2173 -0.2559 -0.1198
 1268SOL    HW1 3989   2.477   2.982   0.419  3.9766 -0.6760 -1.9910
 1268SOL    HW2 3990   2.536   2.879   0.531  1.2988 -0.2365 -0.0720
 1269SOL     OW 3991   0.648   1.627   1.096 -0.0605  0.5434 -0.3911
 1269SOL    HW1 3992   0.628   1.724   1.106 -0.5161  0.4492 -0.3735
 1269SOL    HW2 3993   0.597   1.575   1.165 -0.3909  0.2248 -0.8724
 1270SOL     OW 3994   1.574   5.122   3.561 -0.1781  0.0761 -0.6663
 1270SOL    HW1 3995   1.600   5.092   3.469 -0.2572 -0.1804 -0.6066
 1270SOL    HW2 3996   1.631   5.199   3.588  0.1498 -0.1300 -0.7553
 1271SOL     OW 3997   0.389   2.881   0.968  0.0730 -0.1689  0.6756
 1271SOL    HW1 3998   0.468   2.926   0.926 -0.3969 -0.0586 -0.1182
 1271SOL    HW2 3999   0.331   2.841   0.896 -0.2942 -0.7477  1.2804
 1272SOL     OW 4000   4.528   1.915   0.918  0.3351  0.0325 -0.2400
 1272SOL    HW1 4001   4.594   1.915   0.842  1.0891 -0.9187  0.3898
 1272SOL    HW2 4002   4.448   1.969   0.892  1.2212  0.9797 -1.1457
 1273SOL     OW 4003   3.705   2.909   4.197  0.6535  0.0821  0.1251
 1273SOL    HW1 4004   3.786   2.871   4.154  1.2120  1.8203 -0.4504
 1273SOL    HW2 4005   3.732   2.985   4.257 -0.5894  1.1095 -0.5758
 1274SOL     OW 4006   4.000   0.547   2.045 -0.2125 -0.2939  0.0771
 1274SOL    HW1 4007   3.932   0.539   1.973 -0.8191 -3.4521  0.8802
 1274SOL    HW2 4008   3.964   0.510   2.130  1.2127  1.4581  1.5338
 1275SOL     OW 4009   1.118   3.388   3.150 -0.5400  0.0987 -0.4655
 1275SOL    HW1 4010   1.099   3.427   3.240  0.1612  0.6848 -0.5672
 1275SOL    HW2 4011   1.085   3.450   3.079  0.4554  0.4455 -0.6279
 1276SOL     OW 4012   3.614   4.910   4.761 -0.1951 -0.0249 -0.0076
 1276SOL    HW1 4013   3.602   4.944   4.668 -1.4508 -1.3209 -0.3558
 1276SOL    HW2 4014   3.683   4.838   4.762  1.4125  1.4591  0.4806
 1277SOL     OW 4015   0.979   3.552   1.224  0.6569  0.3510 -0.3210
 1277SOL    HW1 4016   0.946   3.470   1.269  1.4083  0.5164  0.5555
 1277SOL    HW2 4017   0.903   3.600   1.181 -0.0272  0.0123  0.4938
 1278SOL     OW 4018   2.849   4.086   4.046  0.7312  0.0633  0.0656
 1278SOL    HW1 4019   2.838   4.185   4.052 -0.1695  0.0010 -0.3799
 1278SOL    HW2 4020   2.914   4.055   4.116 -1.2948  0.5988  2.2967
 1279SOL     OW 4021   3.207   3.045   3.961 -0.1194 -0.2852  0.2764
 1279SOL    HW1 4022   3.181   2.949   3.974 -2.3060  0.2274  0.1035
 1279SOL    HW2 4023   3.297   3.061   4.001  1.2745 -2.8661 -1.5432
 1280SOL     OW 4024   4.222   4.166   3.585 -0.2986 -0.0293 -0.5518
 1280SOL    HW1 4025   4.220   4.148   3.684 -0.3039 -0.5783 -0.6488
 1280SOL    HW2 4026   4.151   4.111   3.540 -0.2491  0.1661 -0.8674
 1281SOL     OW 4027   4.035   2.813   3.494 -0.6483  0.2394 -0.1294
 1281SOL    HW1 4028   3.938   2.829   3.514 -0.2757  0.1225  2.0471
 1281SOL    HW2 4029   4.060   2.721   3.523  0.4136  0.7481  0.6318
 1282SOL     OW 4030   2.642   0.082   4.872 -0.3436  0.2519  0.2647
 1282SOL    HW1 4031   2.576   0.129   4.814 -1.9557 -2.0582  0.1074
 1282SOL    HW2 4032   2.723   0.058   4.818 -0.9026  0.0179 -0.4809
 1283SOL     OW 4033   2.395   0.764   4.888 -0.2490 -0.8562 -0.0489
 1283SOL    HW1 4034   2.447   0.753   4.803  0.3217  0.2120  0.1351
 1283SOL    HW2 4035   2.458   0.763   4.966 -0.2138  2.0851  0.0752
 1284SOL     OW 4036   4.027   1.009   1.553  0.3134  0.0125  0.5127
 1284SOL    HW1 4037   3.943   0.979   1.598 -0.1560  0.1717 -0.2393
 1284SOL    HW2 4038   4.104   0.953   1.585 -0.0572 -0.0807  1.2657
 1285SOL     OW 4039   2.480   4.904   2.541 -0.0894 -0.6991  0.3326
 1285SOL    HW1 4040   2.529   4.989   2.520 -0.4694 -0.4581  0.4044
 1285SOL    HW2 4041   2.516   4.830   2.485  2.7878 -1.3599  2.7928
 1286SOL     OW 4042   3.303   2.338   0.579  0.2161 -0.0666  0.1764
 1286SOL    HW1 4043   3.308   2.415   0.516 -1.5276 -0.7604 -0.8925
 1286SOL    HW2 4044   3.384   2.280   0.567 -0.7057 -0.9616 -2.5729
 1287SOL     OW 4045   1.732   2.457   2.157  0.1859  0.1274  0.1629
 1287SOL    HW1 4046   1.676   2.405   2.221  1.4184  1.1233  2.1226
 1287SOL    HW2 4047   1.686   2.542   2.133 -1.2189 -1.1511 -1.9949
 1288SOL     OW 4048   0.230   2.128   2.883 -0.2707 -0.0983 -0.7005
 1288SOL    HW1 4049   0.290   2.182   2.942  0.9772 -0.8961 -1.1961
 1288SOL    HW2 4050   0.189   2.054   2.936 -0.8022  0.4338 -0.3639
 1289SOL     OW 4051   2.711   4.972   1.207 -0.2987 -0.2645  0.3950
 1289SOL    HW1 4052   2.618   4.946   1.182  0.0783 -0.9356 -0.3662
 1289SOL    HW2 4053   2.748   4.905   1.273  0.2539 -1.0258 -0.6574
 1290SOL     OW 4054   4.725   3.670   3.316  0.3918  0.6758  0.5085
 1290SOL    HW1 4055   4.731   3.637   3.410 -1.4019  0.9328  0.7541
 1290SOL    HW2 4056   4.672   3.606   3.261  0.0941  1.2840  0.0666
 1291SOL     OW 4057   4.468   3.716   4.311  0.6174 -0.4996 -0.1529
 1291SOL    HW1 4058   4.390   3.656   4.328 -0.7082  1.3744  0.6552
 1291SOL    HW2 4059   4.530   3.712   4.390 -0.3171  0.4220  0.6484
 1292SOL     OW 4060   3.526   1.334   1.711 -0.1591 -0.0217 -0.6150
 1292SOL    HW1 4061   3.512   1.315   1.614 -1.3787  1.0193 -0.6632
 1292SOL    HW2 4062   3.548   1.249   1.759 -0.5709 -0.7080 -1.6268
 1293SOL     OW 4063   4.997   4.284   2.428 -0.6883 -0.1839 -0.0314
 1293SOL    HW1 4064   5.068   4.246   2.369 -0.1238  0.5246  0.1691
 1293SOL    HW2 4065   4.995   4.234   2.515 -0.5096 -0.2780 -0.0809
 1294SOL     OW 4066   4.120   2.568   3.574  0.2232 -0.3734  0.1532
 1294SOL    HW1 4067   4.104   2.473   3.547 -3.5732 -0.3061  1.6482
 1294SOL    HW2 4068   4.163   2.571   3.664 -2.6060 -0.8454  1.6204
 1295SOL     OW 4069   4.344   3.840   2.718  0.1744  0.3407  0.0118
 1295SOL    HW1 4070   4.267   3.902   2.738 -0.9943 -0.4354 -1.8086
 1295SOL    HW2 4071   4.425   3.894   2.696 -0.3015  1.1991  0.2877
 1296SOL     OW 4072   2.736   0.422   1.681  0.4485 -0.5080 -0.2777
 1296SOL    HW1 4073   2.683   0.372   1.750  0.1966  0.5012  0.2805
 1296SOL    HW2 4074   2.772   0.506   1.721  0.3899  0.0430 -1.3519
 1297SOL     OW 4075   0.392   0.972   4.124  0.6991  0.6677  0.4189
 1297SOL    HW1 4076   0.478   1.013   4.156  1.0417  1.1297 -0.9927
 1297SOL    HW2 4077   0.411   0.883   4.084  0.2785  0.0988  1.4413
 1298SOL     OW 4078   0.062   1.273   1.949 -0.4249  0.4394 -0.0170
 1298SOL    HW1 4079   0.129   1.221   1.896 -1.7609  1.0693 -2.4601
 1298SOL    HW2 4080   0.096   1.366   1.962 -0.8770  0.8384 -1.4869
 1299SOL     OW 4081   1.872   4.943   4.958  0.1350  0.7100 -0.2870
 1299SOL    HW1 4082   1.861   5.037   4.926  3.1477  0.7728 -1.4727
 1299SOL    HW2 4083   1.970   4.921   4.964 -0.4638 -2.4273 -0.3052
 1300SOL     OW 4084   4.661   4.348   4.382  0.5278 -0.3400  0.0275
 1300SOL    HW1 4085   4.687   4.431   4.332 -1.8675 -0.8690 -2.3884
 1300SOL    HW2 4086   4.689   4.356   4.477  0.6137  3.1517 -0.1480
 1301SOL     OW 4087   4.854   0.948   4.121  0.2989 -0.1199 -0.3431
 1301SOL    HW1 4088   4.768   0.999   4.129  0.6324  0.2287  1.6787
 1301SOL    HW2 4089   4.929   1.005   4.153  1.2243 -0.6174 -1.5649
 1302SOL     OW 4090   2.243   4.608   0.621 -0.5096  0.0482  0.0286
 1302SOL    HW1 4091   2.218   4.704   0.630 -1.3574 -0.1543  0.0116
 1302SOL    HW2 4092   2.221   4.577   0.528  0.0087 -0.0926 -0.0465
 1303SOL     OW 4093   2.448   2.752   3.064 -0.1555  0.4946 -0.6431
 1303SOL    HW1 4094   2.413   2.752   3.157 -2.1572 -2.2209 -1.2570
 1303SOL    HW2 4095   2.541   2.716   3.063 -0.2598  0.1794  0.2527
 1304SOL     OW 4096   0.171   3.477   3.151 -0.6400 -0.7113  0.0840
 1304SOL    HW1 4097   0.185   3.564   3.200 -1.4347  0.9161 -2.4080
 1304SOL    HW2 4098   0.244   3.464   3.084 -1.1896 -1.3737 -0.3998
 1305SOL     OW 4099   4.580   2.233   0.959  0.0675  0.2303  0.1632
 1305SOL    HW1 4100   4.483   2.259   0.960  0.0685  0.2384  0.0499
 1305SOL    HW2 4101   4.596   2.164   1.030  0.1882  0.9681  0.8619
 1306SOL     OW 4102   1.783   2.533   0.219 -0.2820  0.4676 -0.1496
 1306SOL    HW1 4103   1.820   2.474   0.148 -0.1512  1.3914 -0.8595
 1306SOL    HW2 4104   1.828   2.513   0.306  0.5728  0.3035 -0.6192
 1307SOL     OW 4105   1.507   4.624   3.750  0.0252  0.0923  0.2988
 1307SOL    HW1 4106   1.479   4.589   3.661  1.6805  0.3294 -0.3578
 1307SOL    HW2 4107   1.431   4.673   3.792 -0.9122 -0.3861 -0.8005
 1308SOL     OW 4108   3.479   4.101   0.495  0.8298 -0.4305 -0.1899
 1308SOL    HW1 4109   3.486   4.108   0.595  2.2630  0.0327 -0.2946
 1308SOL    HW2 4110   3.415   4.028   0.471  0.0197 -0.1748  1.0548
 1309SOL     OW 4111   3.211   1.187   1.140  0.7180  0.3109 -0.1167
 1309SOL    HW1 4112   3.250   1.187   1.232  0.5527 -3.4713  0.1011
 1309SOL    HW2 4113   3.119   1.148   1.142  0.3444  0.9971 -1.7964
 1310SOL     OW 4114   0.959   2.260   1.315  0.7921 -0.6057  0.0399
 1310SOL    HW1 4115   1.045   2.295   1.351 -0.6442  1.0865  2.0606
 1310SOL    HW2 4116   0.931   2.180   1.367  0.3439 -0.1346  0.5424
 1311SOL     OW 4117   1.617   1.794   1.609  0.1422  1.1338  0.6779
 1311SOL    HW1 4118   1.558   1.873   1.595 -3.3464 -1.2340  0.6770
 1311SOL    HW2 4119   1.622   1.773   1.707 -2.1254 -0.6776  0.4919
 1312SOL     OW 4120   1.512   4.079   4.549  0.2217  0.3978  0.1283
 1312SOL    HW1 4121   1.460   4.000   4.583  0.0611  0.3276 -0.2744
 1312SOL    HW2 4122   1.546   4.132   4.627 -2.7125  1.9658  0.4847
 1313SOL     OW 4123   0.147   4.715   3.843  0.1966 -0.1074  0.0401
 1313SOL    HW1 4124   0.117   4.807   3.819  1.5502  0.2779 -0.2634
 1313SOL    HW2 4125   0.104   4.687   3.929 -0.9857  0.4051 -0.3662
 1314SOL     OW 4126   2.935   2.495   1.558  0.0819 -0.1153  0.3890
 1314SOL    HW1 4127   2.901   2.555   1.485 -1.2492 -0.9706  0.2741
 1314SOL    HW2 4128   2.860   2.440   1.594  0.5304  0.7416  2.8933
 1315SOL     OW 4129   0.868   3.193   4.129  0.0023  0.4059  0.1447
 1315SOL    HW1 4130   0.959   3.217   4.164  0.7672 -3.0139  0.9681
 1315SOL    HW2 4131   0.798   3.245   4.178  1.4576  2.9605 -0.3566
 1316SOL     OW 4132   3.247   1.835   1.217 -0.7081 -0.0412  0.3799
 1316SOL    HW1 4133   3.234   1.773   1.140 -1.2157  0.2907  0.1934
 1316SOL    HW2 4134   3.160   1.878   1.241 -0.8362 -1.1118  1.9861
 1317SOL     OW 4135   2.490   0.888   1.597 -0.3490  0.3386 -0.1402
 1317SOL    HW1 4136   2.518   0.827   1.522 -0.1871 -0.4190  0.5197
 1317SOL    HW2 4137   2.493   0.838   1.684 -1.9300  0.7923  0.2081
 1318SOL     OW 4138   3.983   1.876   0.276  0.0163  0.1480  0.5045
 1318SOL    HW1 4139   4.011   1.962   0.234  1.2389 -0.5349 -0.1354
 1318SOL    HW2 4140   4.062   1.830   0.317 -0.0774 -1.8415 -1.3460
 1319SOL     OW 4141   1.690   3.272   5.006  0.2878 -0.3038  0.1330
 1319SOL    HW1 4142   1.727   3.262   4.914 -0.5135  2.1216 -0.5184
 1319SOL    HW2 4143   1.591   3.263   5.003  0.1277  1.0542  0.4964
 1320SOL     OW 4144   1.345   3.045   0.698  0.0555 -0.6698  0.5776
 1320SOL    HW1 4145   1.301   3.015   0.783  1.2355 -1.1449  1.0361
 1320SOL    HW2 4146   1.369   3.142   0.706  2.7154 -1.3440  1.9656
 1321SOL     OW 4147   3.137   0.715   1.680 -0.0681  0.9431  0.2849
 1321SOL    HW1 4148   3.136   0.747   1.775 -1.8970 -2.1427  1.4603
 1321SOL    HW2 4149   3.069   0.765   1.627 -2.8383 -0.7156  2.0436
 1322SOL     OW 4150   2.922   2.297   0.765 -0.3559  0.0147 -0.0333
 1322SOL    HW1 4151   2.939   2.338   0.855  2.0883  0.2507 -0.5473
 1322SOL    HW2 4152   2.840   2.241   0.770 -0.5844  0.4386  2.2044
 1323SOL     OW 4153   3.042   1.539   2.606 -0.4343 -0.0845 -0.1014
 1323SOL    HW1 4154   3.044   1.469   2.678  1.0189  0.2427  0.2071
 1323SOL    HW2 4155   2.958   1.530   2.553 -1.2083 -0.7753  1.2062
 1324SOL     OW 4156   3.664   0.576   1.789  0.3508  0.2994 -0.0749
 1324SOL    HW1 4157   3.728   0.646   1.758  3.1529 -1.3416  1.5519
 1324SOL    HW2 4158   3.708   0.486   1.786 -2.0842 -1.0289  0.7138
 1325SOL     OW 4159   1.916   2.231   4.215 -0.1119  0.1485  0.7535
 1325SOL    HW1 4160   1.910   2.160   4.284 -3.0964  1.2817  1.7923
 1325SOL    HW2 4161   1.965   2.196   4.135  1.3397 -1.9487  2.4596
 1326SOL     OW 4162   0.794   4.869   0.947  0.1936  0.0472 -0.2311
 1326SOL    HW1 4163   0.742   4.886   0.863  1.6169  1.8240 -0.8287
 1326SOL    HW2 4164   0.732   4.843   1.020 -1.3688  0.7289 -1.2643
 1327SOL     OW 4165   1.994   1.832   3.442  0.6112  0.1701 -0.2910
 1327SOL    HW1 4166   1.963   1.857   3.534  0.8668  0.1823 -0.2048
 1327SOL    HW2 4167   2.050   1.906   3.405  0.2510  0.2945 -0.5816
 1328SOL     OW 4168   2.814   0.134   1.894 -0.3580 -0.0185 -0.1210
 1328SOL    HW1 4169   2.800   0.163   1.989  1.5422  0.1983  0.1274
 1328SOL    HW2 4170   2.878   0.197   1.849  0.7141 -1.5165 -0.7740
 1329SOL     OW 4171   4.945   3.504   5.102 -0.1277 -0.1933 -0.4709
 1329SOL    HW1 4172   4.926   3.454   5.018  1.4082 -3.0821  0.7599
 1329SOL    HW2 4173   5.041   3.489   5.128  0.5799  3.7961 -0.1524
 1330SOL     OW 4174   5.042   4.323   4.257 -0.1242 -0.3773 -0.3516
 1330SOL    HW1 4175   5.119   4.285   4.309 -0.2914  1.1342  1.0609
 1330SOL    HW2 4176   5.048   4.423   4.257 -1.6730 -0.2687 -0.8919
 1331SOL     OW 4177   2.871   1.062   2.468 -0.0357 -0.3378 -0.1439
 1331SOL    HW1 4178   2.958   1.033   2.508 -0.4819  1.0295  1.9515
 1331SOL    HW2 4179   2.890   1.121   2.389  0.9708  0.3626  0.5930
 1332SOL     OW 4180   1.574   3.500   0.527  0.0062  0.1755  0.2269
 1332SOL    HW1 4181   1.488   3.550   0.523  0.3225  0.6904 -0.7973
 1332SOL    HW2 4182   1.600   3.473   0.434  1.0365  0.2029  0.4976
 1333SOL     OW 4183   1.957   4.159   3.516 -0.0956  0.2849 -0.4525
 1333SOL    HW1 4184   1.970   4.062   3.494 -0.9151  0.4502 -1.7040
 1333SOL    HW2 4185   1.864   4.187   3.493  0.4012  1.5945 -0.9734
 1334SOL     OW 4186   0.687   4.653   1.941 -0.6860 -0.8897  0.1269
 1334SOL    HW1 4187   0.637   4.640   2.027  0.1204 -0.9999  0.5955
 1334SOL    HW2 4188   0.637   4.718   1.883 -2.7341 -2.9650 -0.5790
 1335SOL     OW 4189   4.074   4.643   4.422 -0.4868  0.0560 -0.2900
 1335SOL    HW1 4190   4.073   4.743   4.409  0.7215 -0.0055 -0.9762
 1335SOL    HW2 4191   4.118   4.600   4.343  1.2775 -0.8359  1.1247
 1336SOL     OW 4192   2.709   0.579   2.055  0.1590 -0.3848 -0.6320
 1336SOL    HW1 4193   2.653   0.503   2.021  0.2728  0.2284 -2.2702
 1336SOL    HW2 4194   2.799   0.577   2.012  0.0568  0.8558 -0.9417
 1337SOL     OW 4195   4.082   1.415   1.061  0.2244  0.2802 -0.2725
 1337SOL    HW1 4196   4.078   1.342   0.993 -2.1528  0.5393 -0.4724
 1337SOL    HW2 4197   4.002   1.410   1.121  0.8532  1.7425  0.7415
 1338SOL     OW 4198   2.191   1.046   2.002  0.0203  0.0167  0.2139
 1338SOL    HW1 4199   2.190   1.041   2.102 -0.4808  1.3500  0.2978
 1338SOL    HW2 4200   2.193   0.954   1.964  0.7422 -0.5026  1.4554
 1339SOL     OW 4201   2.621   2.273   2.881 -0.0087  0.1455 -0.5974
 1339SOL    HW1 4202   2.559   2.350   2.865  0.6053  0.7273 -0.2298
 1339SOL    HW2 4203   2.573   2.203   2.933  0.1500  1.3915  1.3445
 1340SOL     OW 4204   4.971   4.262   4.709  0.0625  0.1255  0.5813
 1340SOL    HW1 4205   4.910   4.341   4.705  3.6803  3.1673  0.3344
 1340SOL    HW2 4206   5.010   4.254   4.801  1.1180 -0.2041  0.1247
 1341SOL     OW 4207   1.645   0.708   0.711  0.5803  0.6442 -0.1308
 1341SOL    HW1 4208   1.664   0.620   0.755  0.9990  1.4841  1.4192
 1341SOL    HW2 4209   1.547   0.725   0.711  0.3897 -0.3096 -1.4497
 1342SOL     OW 4210   2.854   1.693   4.905  0.0956  0.3702  0.4377
 1342SOL    HW1 4211   2.839   1.646   4.818 -1.7923 -0.2268  1.0354
 1342SOL    HW2 4212   2.945   1.669   4.940  0.2272 -0.7163 -0.5771
 1343SOL     OW 4213   1.002   3.424   4.466  0.0066 -0.4724 -0.3706
 1343SOL    HW1 4214   1.059   3.500   4.498 -0.2250 -0.5006  0.1328
 1343SOL    HW2 4215   1.039   3.388   4.381  0.9439 -0.7179  0.1234
 1344SOL     OW 4216   3.329   4.746   0.477  0.0506  0.2698 -0.1224
 1344SOL    HW1 4217   3.318   4.768   0.380 -0.3522  0.9115  0.0664
 1344SOL    HW2 4218   3.242   4.714   0.514  0.4578 -1.0269 -0.2228
 1345SOL     OW 4219   4.490   0.608   3.834  0.1552 -0.3283 -0.1104
 1345SOL    HW1 4220   4.520   0.592   3.928 -1.8968 -0.2859  0.6016
 1345SOL    HW2 4221   4.396   0.640   3.835  0.5444  1.0321 -2.1323
 1346SOL     OW 4222   0.357   4.271   4.317  0.1409  0.0820 -0.0143
 1346SOL    HW1 4223   0.259   4.266   4.337  0.1303 -0.2025 -0.1382
 1346SOL    HW2 4224   0.390   4.181   4.291  0.8405 -0.2698  1.9104
 1347SOL     OW 4225   0.516   3.681   2.904 -0.3915 -0.7597  0.5334
 1347SOL    HW1 4226   0.520   3.707   2.807  0.4792  0.8726  0.9811
 1347SOL    HW2 4227   0.609   3.663   2.937 -0.5413  0.0591  1.4207
 1348SOL     OW 4228   5.051   2.716   4.315  0.0298  0.3382 -0.1273
 1348SOL    HW1 4229   5.111   2.693   4.392 -1.3055  0.5142  1.0108
 1348SOL    HW2 4230   5.038   2.815   4.311  1.1322  0.4474 -1.4103
 1349SOL     OW 4231   1.491   3.606   4.782  0.4269  0.6362 -0.1613
 1349SOL    HW1 4232   1.427   3.567   4.848 -0.8049  1.7922 -0.6354
 1349SOL    HW2 4233   1.503   3.542   4.706 -0.9178  0.7806 -0.5213
 1350SOL     OW 4234   4.073   3.855   4.360  0.4703  0.2457  0.1856
 1350SOL    HW1 4235   3.976   3.865   4.383  0.1388 -0.3163 -0.9173
 1350SOL    HW2 4236   4.086   3.868   4.262  1.2911 -1.1479  0.0849
 1351SOL     OW 4237   1.299   3.304   3.872  0.6868 -0.0887 -0.3793
 1351SOL    HW1 4238   1.259   3.212   3.872 -0.5906  0.4466 -0.2856
 1351SOL    HW2 4239   1.227   3.371   3.856  1.6482  0.8870 -0.6858
 1352SOL     OW 4240   1.016   3.183   1.806  0.6222 -0.3757 -0.0281
 1352SOL    HW1 4241   1.022   3.175   1.706  1.3612  0.8556 -0.1001
 1352SOL    HW2 4242   0.950   3.117   1.841  0.6131 -1.0654 -1.2971
 1353SOL     OW 4243   2.439   0.439   4.831 -0.5101 -0.0203  0.1024
 1353SOL    HW1 4244   2.350   0.481   4.845 -0.2642  0.5696 -0.0561
 1353SOL    HW2 4245   2.428   0.343   4.804 -1.0868  0.0144  0.2210
 1354SOL     OW 4246   2.681   3.016   1.501  0.2972  0.1688 -0.2661
 1354SOL    HW1 4247   2.727   3.004   1.589  1.8371 -1.8316 -1.2520
 1354SOL    HW2 4248   2.736   3.077   1.442  0.9901 -1.0572 -0.9299
 1355SOL     OW 4249   0.395   4.262   1.306 -0.3829  0.4348 -0.1852
 1355SOL    HW1 4250   0.366   4.351   1.342 -0.3259 -0.4369  2.2237
 1355SOL    HW2 4251   0.467   4.225   1.365 -0.1614 -1.0722 -1.3448
 1356SOL     OW 4252   3.946   4.392   4.188 -0.4198  0.0967  0.2577
 1356SOL    HW1 4253   3.888   4.459   4.235  0.1943  2.7638 -2.4359
 1356SOL    HW2 4254   4.042   4.421   4.195 -0.0356 -1.0199 -0.2550
 1357SOL     OW 4255   3.646   1.710   2.559  0.0285 -0.3541 -0.3787
 1357SOL    HW1 4256   3.705   1.732   2.637 -0.5179 -0.2563  0.0126
 1357SOL    HW2 4257   3.591   1.630   2.582  0.2147 -0.6223 -0.8544
 1358SOL     OW 4258   4.467   3.854   4.655 -0.4282  0.8252 -0.4244
 1358SOL    HW1 4259   4.525   3.817   4.583  0.4653 -0.2159  0.7760
 1358SOL    HW2 4260   4.477   3.799   4.738 -0.8595  2.4050  0.7330
 1359SOL     OW 4261   0.882   1.462   5.085 -0.6882 -0.4813 -0.4903
 1359SOL    HW1 4262   0.845   1.374   5.053 -0.7389 -0.5744 -0.1772
 1359SOL    HW2 4263   0.875   1.529   5.012  1.9218 -1.4553 -1.7740
 1360SOL     OW 4264   3.834   0.241   4.351  0.9781  0.6124  0.0088
 1360SOL    HW1 4265   3.776   0.258   4.272 -0.9372 -0.3853  1.1094
 1360SOL    HW2 4266   3.910   0.181   4.325  1.2489  1.5176 -1.3637
 1361SOL     OW 4267   2.757   0.750   2.684  0.3356 -0.8142  0.2686
 1361SOL    HW1 4268   2.856   0.760   2.672  0.1873  1.7471  0.7029
 1361SOL    HW2 4269   2.738   0.721   2.777  0.6494 -0.0047  0.5947
 1362SOL     OW 4270   2.325   1.866   1.911 -0.3580  0.4934 -0.1980
 1362SOL    HW1 4271   2.257   1.861   1.838  1.0284  0.5191 -1.5331
 1362SOL    HW2 4272   2.368   1.956   1.911  2.0048 -0.5285 -1.6202
 1363SOL     OW 4273   4.639   2.358   3.584 -0.7511  0.2408  0.3092
 1363SOL    HW1 4274   4.608   2.449   3.613 -2.1164 -0.2029  0.3086
 1363SOL    HW2 4275   4.654   2.359   3.485 -1.4980  0.2811  0.1870
 1364SOL     OW 4276   0.437   0.747   3.967 -0.5091  0.2030  0.1024
 1364SOL    HW1 4277   0.464   0.683   3.895  0.3873  0.7539 -0.0555
 1364SOL    HW2 4278   0.340   0.731   3.990 -1.2553  0.9675 -2.2303
 1365SOL     OW 4279   4.408   2.793   2.030  0.1618  0.5609  0.0186
 1365SOL    HW1 4280   4.448   2.707   2.062 -1.1123  0.3463  1.1715
 1365SOL    HW2 4281   4.420   2.801   1.931  0.5106 -0.8437 -0.0758
 1366SOL     OW 4282   4.051   1.464   1.578 -0.2213 -0.1336  0.3383
 1366SOL    HW1 4283   4.005   1.511   1.503 -0.1535 -1.8109 -0.7950
 1366SOL    HW2 4284   4.055   1.525   1.658  0.5399  2.0567 -1.2636
 1367SOL     OW 4285   4.911   3.148   1.021  0.7075  0.0922  0.3619
 1367SOL    HW1 4286   4.849   3.224   1.004 -0.0561 -0.7979 -0.9399
 1367SOL    HW2 4287   4.903   3.119   1.116 -1.4351 -0.4845  0.0410
 1368SOL     OW 4288   0.094   2.920   1.464 -0.3326  0.0063 -0.1219
 1368SOL    HW1 4289   0.159   2.988   1.430  2.4057 -1.8831  0.9857
 1368SOL    HW2 4290   0.072   2.856   1.391 -1.1804  0.7635 -0.5550
 1369SOL     OW 4291   2.585   1.428   4.020 -0.4887  0.0740  0.1902
 1369SOL    HW1 4292   2.634   1.501   3.974 -0.9188 -0.9563 -2.0538
 1369SOL    HW2 4293   2.601   1.433   4.119  0.8055  2.1496 -0.0751
 1370SOL     OW 4294   3.198   2.305   1.431  0.5329 -0.1101  0.1843
 1370SOL    HW1 4295   3.195   2.368   1.508 -2.4172  0.3580 -0.1922
 1370SOL    HW2 4296   3.199   2.357   1.346 -0.1693 -0.5635 -0.1079
 1371SOL     OW 4297   0.527   0.525   1.989 -0.3040  0.1777 -0.6702
 1371SOL    HW1 4298   0.473   0.592   1.938 -1.1712  0.6849  0.8366
 1371SOL    HW2 4299   0.625   0.541   1.973 -0.4998  1.6641 -0.5587
 1372SOL     OW 4300   2.233   3.704   4.239  0.1852 -0.2023  0.1134
 1372SOL    HW1 4301   2.157   3.716   4.303 -0.1001 -0.8378 -0.1010
 1372SOL    HW2 4302   2.273   3.613   4.252  0.9589  0.1471  0.2699
 1373SOL     OW 4303   1.933   3.768   2.989  0.1007  0.5969 -0.5635
 1373SOL    HW1 4304   1.843   3.724   2.981 -0.0179  0.3496  1.5579
 1373SOL    HW2 4305   1.923   3.855   3.038  1.1000  0.1786  0.4272
 1374SOL     OW 4306   0.786   2.609   1.082  0.3574  0.1535 -0.0674
 1374SOL    HW1 4307   0.762   2.691   1.030 -0.3435 -0.7438 -1.2204
 1374SOL    HW2 4308   0.745   2.529   1.038 -0.9941 -0.5819  2.3551
 1375SOL     OW 4309   1.742   3.901   3.985  0.0107 -0.5834 -0.2420
 1375SOL    HW1 4310   1.666   3.883   3.923 -0.6412  0.5962  0.1740
 1375SOL    HW2 4311   1.729   3.849   4.070  0.1148 -1.0314 -0.4985
 1376SOL     OW 4312   0.264   0.463   2.763 -0.0553  0.1572  0.1125
 1376SOL    HW1 4313   0.296   0.368   2.769  0.1216  0.1200 -1.1507
 1376SOL    HW2 4314   0.174   0.471   2.806 -0.7856 -0.9410 -1.1342
 1377SOL     OW 4315   1.493   2.655   0.555 -0.0526 -0.0941  0.4315
 1377SOL    HW1 4316   1.542   2.715   0.618  2.8802 -1.1134 -0.7460
 1377SOL    HW2 4317   1.483   2.701   0.467 -2.5870  0.6330  1.0023
 1378SOL     OW 4318   0.437   4.732   3.424  0.0207 -0.2073  0.1421
 1378SOL    HW1 4319   0.536   4.729   3.413  0.2236 -1.4616  1.9742
 1378SOL    HW2 4320   0.414   4.776   3.511 -0.9893 -0.6101  0.0968
 1379SOL     OW 4321   1.931   3.732   2.631  0.1882 -0.0749 -0.0198
 1379SOL    HW1 4322   2.014   3.727   2.687  0.1186  0.8403  0.1730
 1379SOL    HW2 4323   1.951   3.783   2.547 -0.4427  1.0924  0.5201
 1380SOL     OW 4324   4.747   1.120   3.478 -0.0297  0.5278  0.1336
 1380SOL    HW1 4325   4.742   1.091   3.383 -1.5629  0.7578  0.1242
 1380SOL    HW2 4326   4.684   1.066   3.533  0.5467  0.6730  0.9603
 1381SOL     OW 4327   2.630   3.974   0.101  0.1176 -0.5269 -0.3901
 1381SOL    HW1 4328   2.718   3.949   0.059 -0.2532 -1.9845 -0.3542
 1381SOL    HW2 4329   2.571   4.015   0.032  0.1868 -1.2068 -0.8670
 1382SOL     OW 4330   1.531   0.552   4.394  0.7051  0.0166 -0.2640
 1382SOL    HW1 4331   1.436   0.532   4.418  0.8279  0.2188  0.3845
 1382SOL    HW2 4332   1.578   0.593   4.472  1.0172  0.9835 -0.9385
 1383SOL     OW 4333   0.357   1.840   0.706  0.0135 -0.3108  0.2950
 1383SOL    HW1 4334   0.375   1.865   0.611 -1.3703 -1.2713 -0.2673
 1383SOL    HW2 4335   0.278   1.891   0.739 -0.4974 -1.1354  0.3764
 1384SOL     OW 4336   2.649   1.212   1.935 -0.1673 -0.2172  0.5271
 1384SOL    HW1 4337   2.550   1.204   1.945 -0.3136  0.6176 -0.1198
 1384SOL    HW2 4338   2.682   1.287   1.993 -0.2376  0.9549 -0.9129
 1385SOL     OW 4339   2.044   0.418   1.228  0.2082  0.4299  0.0582
 1385SOL    HW1 4340   1.981   0.384   1.297 -0.4768 -0.0400 -0.7857
 1385SOL    HW2 4341   2.064   0.514   1.246 -0.9701  0.6684  0.1763
 1386SOL     OW 4342   1.918   0.257   1.749  0.0243 -0.1521 -0.2476
 1386SOL    HW1 4343   1.824   0.264   1.717  0.5743  2.3031 -1.6192
 1386SOL    HW2 4344   1.974   0.215   1.678  0.1649 -0.5480  0.0940
 1387SOL     OW 4345   1.171   0.212   1.628 -0.3532 -0.1702 -0.8850
 1387SOL    HW1 4346   1.230   0.157   1.687 -0.5808 -0.9511 -1.3789
 1387SOL    HW2 4347   1.131   0.154   1.557 -1.5203  0.3907 -0.7163
 1388SOL     OW 4348   3.342   4.420   1.206  0.4355  0.0763 -0.0604
 1388SOL    HW1 4349   3.360   4.359   1.283 -0.2092  2.0194  1.7063
 1388SOL    HW2 4350   3.244   4.416   1.183  0.2468  0.9980  0.5668
 1389SOL     OW 4351   3.607   4.687   3.883 -0.4221  0.5319 -0.6786
 1389SOL    HW1 4352   3.685   4.636   3.920 -1.4281  0.8507  2.1723
 1389SOL    HW2 4353   3.635   4.779   3.857  0.2595  0.5101 -0.0492
 1390SOL     OW 4354   1.178   3.791   3.190 -0.2280 -0.5978 -0.0753
 1390SOL    HW1 4355   1.274   3.809   3.172 -0.0435 -1.1568  0.2999
 1390SOL    HW2 4356   1.142   3.730   3.120 -0.0327 -1.2021  0.3423
 1391SOL     OW 4357   1.187   0.949   3.882  0.0157 -0.3977  0.6054
 1391SOL    HW1 4358   1.110   0.973   3.942 -0.2161  0.0234  0.1422
 1391SOL    HW2 4359   1.229   1.033   3.846  0.0278 -0.6533  0.0183
 1392SOL     OW 4360   4.340   1.847   4.980  0.0170 -0.0109  0.6164
 1392SOL    HW1 4361   4.412   1.808   5.038  0.8917  1.2720  0.4389
 1392SOL    HW2 4362   4.252   1.842   5.027  0.8522  1.9465  2.5663
 1393SOL     OW 4363   0.445   4.369   1.826 -0.7942  0.3249  0.3635
 1393SOL    HW1 4364   0.359   4.319   1.820 -0.7033  0.3201 -1.8407
 1393SOL    HW2 4365   0.505   4.342   1.750 -1.2538  4.5352 -1.8181
 1394SOL     OW 4366   4.348   4.503   2.638  0.2976  0.1847 -0.2221
 1394SOL    HW1 4367   4.443   4.477   2.619  0.1931  0.6745 -1.5559
 1394SOL    HW2 4368   4.323   4.579   2.578 -1.6762 -1.4377 -1.5412
 1395SOL     OW 4369   0.704   0.796   4.174  0.4370  0.1055 -0.7007
 1395SOL    HW1 4370   0.624   0.768   4.227  0.4192 -1.1063 -1.3561
 1395SOL    HW2 4371   0.783   0.801   4.235 -0.0907  1.2475 -0.0600
 1396SOL     OW 4372   1.444   4.452   4.647  0.2713 -0.6773 -0.6560
 1396SOL    HW1 4373   1.408   4.370   4.693  2.6407 -1.0077  0.7559
 1396SOL    HW2 4374   1.499   4.425   4.569  0.2727 -0.3552 -0.7681
 1397SOL     OW 4375   3.194   4.400   0.448  0.1440 -0.5439  0.2400
 1397SOL    HW1 4376   3.164   4.453   0.369  0.9888 -1.7984 -0.9634
 1397SOL    HW2 4377   3.283   4.434   0.479  0.8136 -1.3784 -0.7007
 1398SOL     OW 4378   3.867   2.161   4.984  0.9043 -0.2446 -0.0306
 1398SOL    HW1 4379   3.777   2.163   5.027  0.5364  0.1306 -0.8078
 1398SOL    HW2 4380   3.896   2.066   4.973  0.9544 -0.3518  0.9278
 1399SOL     OW 4381   2.832   4.702   3.970  0.3233  0.0814 -0.0381
 1399SOL    HW1 4382   2.825   4.794   4.008  0.4788 -0.3196  0.9786
 1399SOL    HW2 4383   2.741   4.672   3.939  0.3189  0.6705 -0.6173
 1400SOL     OW 4384   3.672   0.558   3.028  0.1283  0.3704  0.0708
 1400SOL    HW1 4385   3.722   0.519   3.105  0.6091  1.0613  0.1115
 1400SOL    HW2 4386   3.588   0.505   3.014  0.6031 -0.4779  0.3224
 1401SOL     OW 4387   4.563   4.994   3.265  0.1474 -0.1300  0.3507
 1401SOL    HW1 4388   4.464   4.982   3.260  0.2794 -0.7149 -1.1736
 1401SOL    HW2 4389   4.592   5.060   3.197  0.5019  2.4106  2.7818
 1402SOL     OW 4390   1.570   2.063   1.701  0.2781 -0.1228 -0.1907
 1402SOL    HW1 4391   1.649   2.106   1.743 -0.2002  0.1102  0.4984
 1402SOL    HW2 4392   1.506   2.034   1.773 -0.6833  0.5351 -0.7499
 1403SOL     OW 4393   1.736   4.564   4.710  0.2329 -0.0877 -0.9907
 1403SOL    HW1 4394   1.738   4.588   4.807  0.8282 -1.4833 -0.6370
 1403SOL    HW2 4395   1.654   4.510   4.691  0.4468 -0.3640 -1.1252
 1404SOL     OW 4396   1.573   3.045   0.223 -0.2611  0.0371  0.1565
 1404SOL    HW1 4397   1.625   3.017   0.303 -0.3006 -0.1793  0.1054
 1404SOL    HW2 4398   1.622   3.018   0.140  0.1605  0.9425  0.1031
 1405SOL     OW 4399   3.961   4.832   2.272  0.2937 -0.0999 -0.6852
 1405SOL    HW1 4400   4.016   4.849   2.354 -0.6981 -1.0666  0.2074
 1405SOL    HW2 4401   3.896   4.758   2.289 -2.1745  1.7889 -1.2808
 1406SOL     OW 4402   2.468   1.489   1.574  0.0117  0.2649  0.3606
 1406SOL    HW1 4403   2.496   1.400   1.539  0.5630  0.5744 -0.0040
 1406SOL    HW2 4404   2.496   1.498   1.669  0.0709  0.1068  0.3584
 1407SOL     OW 4405   0.132   4.318   5.000 -0.6569  0.5029  0.1065
 1407SOL    HW1 4406   0.072   4.385   4.956 -0.0060  1.3100  0.4213
 1407SOL    HW2 4407   0.117   4.228   4.958  0.6621  1.4127 -2.5206
 1408SOL     OW 4408   0.780   4.257   4.439  0.5080  0.6444  0.0101
 1408SOL    HW1 4409   0.864   4.282   4.391  0.3861  0.0188 -0.5395
 1408SOL    HW2 4410   0.709   4.325   4.419  0.4937  0.4531 -0.6019
 1409SOL     OW 4411   3.678   3.256   1.422  0.5151 -1.2944  0.1031
 1409SOL    HW1 4412   3.715   3.208   1.501  0.7420  0.0705  0.8598
 1409SOL    HW2 4413   3.744   3.324   1.390 -1.5026  1.7693  1.9726
 1410SOL     OW 4414   2.745   4.403   0.078 -0.2322  0.0173  0.1412
 1410SOL    HW1 4415   2.818   4.399   0.009  0.2449 -0.2779  0.6518
 1410SOL    HW2 4416   2.776   4.356   0.161 -0.9816 -0.0441  0.3873
 1411SOL     OW 4417   2.351   2.242   2.482 -0.5687 -0.4150 -0.2740
 1411SOL    HW1 4418   2.433   2.207   2.527  0.1728  0.7613 -0.6688
 1411SOL    HW2 4419   2.324   2.329   2.525 -1.8447 -0.9621  0.0956
 1412SOL     OW 4420   4.498   3.961   1.757  0.6189 -0.3070 -0.2174
 1412SOL    HW1 4421   4.540   3.923   1.840  2.7432 -0.2327 -1.2085
 1412SOL    HW2 4422   4.454   4.048   1.779  2.9019  0.7422  0.5179
 1413SOL     OW 4423   2.460   4.282   1.528  0.6602 -0.0559  0.4512
 1413SOL    HW1 4424   2.443   4.196   1.481  1.3520  0.3931 -0.6668
 1413SOL    HW2 4425   2.557   4.307   1.517  0.8081  0.1514  1.9878
 1414SOL     OW 4426   3.248   1.064   0.582 -0.1507 -0.2721  0.3605
 1414SOL    HW1 4427   3.186   0.994   0.620 -0.2442 -0.6278 -0.4305
 1414SOL    HW2 4428   3.307   1.022   0.513 -0.7011  0.5649 -0.6456
 1415SOL     OW 4429   4.235   2.747   2.884  0.3754  0.4946  0.3835
 1415SOL    HW1 4430   4.263   2.792   2.799 -1.0642 -0.3481 -0.5977
 1415SOL    HW2 4431   4.314   2.702   2.926  0.9646  0.1906 -0.9924
 1416SOL     OW 4432   2.098   1.804   2.605  0.4442 -0.2891  0.1063
 1416SOL    HW1 4433   2.160   1.870   2.562 -0.4114 -0.5939 -1.7006
 1416SOL    HW2 4434   2.072   1.838   2.695  0.5311  1.5670 -0.5109
 1417SOL     OW 4435   2.602   4.560   3.875 -0.3056 -0.2292  0.5163
 1417SOL    HW1 4436   2.510   4.578   3.912 -0.4572 -1.0637  0.5604
 1417SOL    HW2 4437   2.597   4.487   3.807  0.3176 -0.2219  0.4569
 1418SOL     OW 4438   3.574   4.523   2.285 -0.1928 -0.1150  0.3957
 1418SOL    HW1 4439   3.538   4.455   2.349  1.1712  0.0934  1.4325
 1418SOL    HW2 4440   3.550   4.615   2.317 -0.4601 -0.0395 -0.0115
 1419SOL     OW 4441   2.847   0.454   2.834  0.3954  0.0120 -0.2585
 1419SOL    HW1 4442   2.803   0.439   2.745  2.2459  1.2429 -1.4481
 1419SOL    HW2 4443   2.944   0.472   2.820  0.6163  0.8198  1.9879
 1420SOL     OW 4444   0.617   2.042   3.481 -0.6773 -0.3602 -0.1383
 1420SOL    HW1 4445   0.689   2.067   3.545 -1.5178 -1.3218  1.2288
 1420SOL    HW2 4446   0.627   2.096   3.397  1.0508  0.1882  0.3786
 1421SOL     OW 4447   2.726   2.504   1.806  0.0193 -0.4819  0.5063
 1421SOL    HW1 4448   2.653   2.569   1.785  0.4490 -0.3798 -0.7577
 1421SOL    HW2 4449   2.726   2.484   1.904 -2.4763 -1.4034  0.3872
 1422SOL     OW 4450   2.763   0.032   1.466 -0.4349 -0.7273  0.3058
 1422SOL    HW1 4451   2.852   0.059   1.503 -0.8692  0.0296  0.8415
 1422SOL    HW2 4452   2.759  -0.067   1.459  0.7652 -0.7442 -0.5574
 1423SOL     OW 4453   4.345   3.029   3.018  0.0431 -0.4107 -0.9070
 1423SOL    HW1 4454   4.293   3.085   2.953  0.5081  1.1874  0.0278
 1423SOL    HW2 4455   4.282   2.969   3.068 -0.6109 -0.0872 -1.3305
 1424SOL     OW 4456   0.394   4.052   5.017  0.2258 -0.0610 -0.4552
 1424SOL    HW1 4457   0.439   4.117   5.079 -0.0775  0.0894 -0.3921
 1424SOL    HW2 4458   0.434   3.961   5.031 -1.1901 -0.4577  1.4169
 1425SOL     OW 4459   4.596   0.567   4.109 -0.2242  0.2508 -0.1653
 1425SOL    HW1 4460   4.687   0.544   4.074  0.3348  0.7686  0.8776
 1425SOL    HW2 4461   4.606   0.624   4.191 -1.4867  0.1267  0.0924
 1426SOL     OW 4462   3.461   3.914   3.431  0.9846 -0.5849 -0.1619
 1426SOL    HW1 4463   3.545   3.928   3.484  0.8916  0.4820 -0.2610
 1426SOL    HW2 4464   3.478   3.938   3.336  0.5838 -0.4033 -0.1899
 1427SOL     OW 4465   4.292   2.509   2.263  0.8756 -0.3539 -0.2008
 1427SOL    HW1 4466   4.329   2.419   2.286  0.3426 -0.2640  1.1238
 1427SOL    HW2 4467   4.196   2.499   2.234  0.0902 -0.0433  2.1032
 1428SOL     OW 4468   3.001   4.891   1.733 -0.1125  0.2447 -0.0800
 1428SOL    HW1 4469   3.097   4.864   1.733  0.5191  2.2577  0.9633
 1428SOL    HW2 4470   2.992   4.984   1.696 -1.6201  0.1675  0.0259
 1429SOL     OW 4471   0.651   0.436   1.212  0.6292  0.1746 -0.1189
 1429SOL    HW1 4472   0.678   0.519   1.164 -0.1708  0.6824  0.2892
 1429SOL    HW2 4473   0.667   0.446   1.310  2.5861 -0.9914 -0.2757
 1430SOL     OW 4474   4.548   3.633   0.507 -0.4325 -0.0550  0.1905
 1430SOL    HW1 4475   4.531   3.715   0.453 -0.2364 -0.0264  0.1728
 1430SOL    HW2 4476   4.603   3.656   0.587 -0.4425 -0.1561  0.2266
 1431SOL     OW 4477   3.369   5.037   3.455 -0.0673  0.3112  0.7473
 1431SOL    HW1 4478   3.371   4.954   3.398 -0.4059 -1.4284  3.1332
 1431SOL    HW2 4479   3.277   5.075   3.454 -0.5315 -0.7446  1.4830
 1432SOL     OW 4480   2.920   1.981   0.534 -0.0378  0.3281  0.0319
 1432SOL    HW1 4481   2.864   1.979   0.451 -2.0589 -0.9731  1.3561
 1432SOL    HW2 4482   2.946   1.888   0.560  0.9567  0.7554  0.6528
 1433SOL     OW 4483   2.874   2.683   4.547 -0.1203  0.1530  0.1696
 1433SOL    HW1 4484   2.954   2.684   4.607 -2.2196 -0.1833  3.2219
 1433SOL    HW2 4485   2.850   2.777   4.522 -0.3012  0.4849  1.5117
 1434SOL     OW 4486   2.082   4.780   1.570  0.4024 -0.6113 -0.4146
 1434SOL    HW1 4487   2.016   4.725   1.621  0.9373  0.2136  1.2679
 1434SOL    HW2 4488   2.082   4.752   1.474 -0.3477 -2.5332  0.0915
 1435SOL     OW 4489   5.077   0.063   1.801  0.2118 -0.3924 -0.3975
 1435SOL    HW1 4490   5.003   0.130   1.789  1.1194  0.6936 -0.1548
 1435SOL    HW2 4491   5.049  -0.005   1.869 -0.8448 -0.4393 -0.8562
 1436SOL     OW 4492   4.608   0.017   2.497 -0.1176 -0.4516  0.3598
 1436SOL    HW1 4493   4.514   0.032   2.527  0.1424  1.5546  0.3213
 1436SOL    HW2 4494   4.670   0.026   2.575 -0.0162 -3.4637  0.7412
 1437SOL     OW 4495   0.417   1.172   0.224  0.0348 -0.0383 -0.3658
 1437SOL    HW1 4496   0.491   1.236   0.205 -0.2352  0.5797  0.5788
 1437SOL    HW2 4497   0.414   1.153   0.322 -0.4698 -0.7890 -0.5198
 1438SOL     OW 4498   2.745   0.645   5.076  0.3419 -0.2998  0.3510
 1438SOL    HW1 4499   2.804   0.725   5.090 -0.7779  0.5100  0.6197
 1438SOL    HW2 4500   2.667   0.650   5.139  0.3300 -1.6887  0.4677
 1439SOL     OW 4501   3.352   1.225   4.316 -0.6777  0.2872 -0.7668
 1439SOL    HW1 4502   3.383   1.150   4.258  1.8554  0.3153  0.4419
 1439SOL    HW2 4503   3.348   1.310   4.263 -1.2438 -0.2291 -1.5661
 1440SOL     OW 4504   3.474   0.470   2.549 -0.5646 -0.9186  0.0047
 1440SOL    HW1 4505   3.454   0.379   2.584 -1.1408 -0.9570 -0.3963
 1440SOL    HW2 4506   3.422   0.485   2.464 -1.0974  0.0719  0.4878
 1441SOL     OW 4507   2.604   2.996   5.142  0.5546  0.0153  0.0876
 1441SOL    HW1 4508   2.552   3.081   5.134  0.4494 -0.1249 -0.9361
 1441SOL    HW2 4509   2.540   2.919   5.143  0.6525 -0.0589  0.9242
 1442SOL     OW 4510   2.800   1.821   0.234  0.0443  0.3813  0.3262
 1442SOL    HW1 4511   2.882   1.778   0.195 -1.2591 -1.0144 -1.0245
 1442SOL    HW2 4512   2.773   1.899   0.178 -0.6470 -0.3638 -0.4040
 1443SOL     OW 4513   3.011   4.402   2.428 -0.2954 -0.1769  0.3425
 1443SOL    HW1 4514   2.916   4.396   2.458 -0.0141 -1.2469  1.1098
 1443SOL    HW2 4515   3.043   4.311   2.400  1.0568 -0.2669  1.9787
 1444SOL     OW 4516   2.302   2.453   4.965  1.1717 -0.5654 -0.0165
 1444SOL    HW1 4517   2.252   2.422   4.885 -1.2757  1.0909  0.7403
 1444SOL    HW2 4518   2.307   2.553   4.965 -1.9345 -0.1673  3.3704
 1445SOL     OW 4519   2.802   1.605   3.121 -0.4060 -0.3349 -0.6711
 1445SOL    HW1 4520   2.720   1.552   3.144  0.5669 -1.7538 -0.3046
 1445SOL    HW2 4521   2.881   1.544   3.119  0.8324  1.1770  0.0739
 1446SOL     OW 4522   4.145   1.500   0.561  0.6083 -0.4971 -0.0031
 1446SOL    HW1 4523   4.102   1.588   0.582  0.0978 -0.9094  0.7017
 1446SOL    HW2 4524   4.105   1.462   0.477  0.2047 -0.4747  0.1779
 1447SOL     OW 4525   0.646   2.272   5.144  0.2968  0.2756  0.1097
 1447SOL    HW1 4526   0.739   2.254   5.177  0.3077  1.0533  0.5253
 1447SOL    HW2 4527   0.585   2.284   5.222 -0.2012 -0.4606 -0.1654
 1448SOL     OW 4528   3.833   4.223   4.023 -0.0102  0.3009 -0.1256
 1448SOL    HW1 4529   3.885   4.303   4.054  0.5799  0.5410 -1.6452
 1448SOL    HW2 4530   3.860   4.200   3.930 -0.7633 -1.1957 -0.0021
 1449SOL     OW 4531   4.474   4.221   4.225 -0.5940  0.6817  0.0986
 1449SOL    HW1 4532   4.559   4.244   4.273 -0.4326 -0.1357  0.2041
 1449SOL    HW2 4533   4.436   4.137   4.262 -1.5235  1.1080  0.1339
 1450SOL     OW 4534   2.936   4.089   0.486 -0.2021  0.0242 -0.0567
 1450SOL    HW1 4535   2.946   4.107   0.584  1.6506 -0.4453 -0.1296
 1450SOL    HW2 4536   2.865   4.020   0.472  2.0808 -2.8165  1.3355
 1451SOL     OW 4537   3.690   3.466   5.010 -1.0277  0.4116 -0.5456
 1451SOL    HW1 4538   3.617   3.402   5.033 -1.0614 -0.4577 -2.8182
 1451SOL    HW2 4539   3.651   3.554   4.984 -1.2047  0.2413 -0.8538
 1452SOL     OW 4540   0.620   4.965   0.747  0.1729  0.1842  0.0200
 1452SOL    HW1 4541   0.635   5.061   0.722  1.1701 -0.1304 -0.6719
 1452SOL    HW2 4542   0.636   4.907   0.668 -0.5165 -0.5591  0.4084
 1453SOL     OW 4543   3.863   4.366   0.351 -0.1480 -0.6923 -0.1711
 1453SOL    HW1 4544   3.865   4.336   0.255 -2.4383  0.8353 -0.7847
 1453SOL    HW2 4545   3.841   4.288   0.410  1.8673 -1.7798 -0.7462
 1454SOL     OW 4546   4.247   0.833   0.281  0.3254 -0.0491  0.2011
 1454SOL    HW1 4547   4.258   0.799   0.375  0.2531 -0.7714 -0.0451
 1454SOL    HW2 4548   4.272   0.762   0.216 -0.5909  0.0940 -0.3358
 1455SOL     OW 4549   0.044   1.130   0.997 -0.1187  0.0269  0.6543
 1455SOL    HW1 4550   0.037   1.030   1.003 -1.1586 -0.0540 -1.0508
 1455SOL    HW2 4551  -0.038   1.172   1.036 -0.5323  0.1044 -0.2648
 1456SOL     OW 4552   2.380   2.833   0.047  0.0313 -0.0540  0.3600
 1456SOL    HW1 4553   2.393   2.764  -0.024 -2.0818 -0.1571  0.0096
 1456SOL    HW2 4554   2.312   2.800   0.113 -1.7861  2.0202 -0.3570
 1457SOL     OW 4555   1.126   0.906   0.402 -0.2529  0.0378 -0.0551
 1457SOL    HW1 4556   1.223   0.882   0.407  0.0002  1.1057  0.3813
 1457SOL    HW2 4557   1.098   0.949   0.487 -1.2875 -0.8359  0.0700
 1458SOL     OW 4558   1.784   2.449   4.255 -0.1316 -0.3642  0.3194
 1458SOL    HW1 4559   1.832   2.371   4.215  1.5035  0.3622  0.7685
 1458SOL    HW2 4560   1.762   2.429   4.351 -0.9156 -0.7657  0.0643
 1459SOL     OW 4561   3.101   3.267   4.933 -0.2642  0.3306  0.6786
 1459SOL    HW1 4562   3.114   3.188   4.994  0.8194  0.5745  0.7753
 1459SOL    HW2 4563   3.020   3.319   4.963  0.3034  0.5108  1.9804
 1460SOL     OW 4564   0.261   1.220   0.792  0.4751 -0.1091  0.1101
 1460SOL    HW1 4565   0.241   1.180   0.881  0.4289 -0.6915 -0.1543
 1460SOL    HW2 4566   0.263   1.319   0.799  0.1897 -0.1434  0.7024
 1461SOL     OW 4567   0.165   1.498   4.144 -0.2367 -0.1715 -0.1186
 1461SOL    HW1 4568   0.111   1.417   4.119 -0.2754 -0.7685  1.7618
 1461SOL    HW2 4569   0.241   1.509   4.079 -1.4609 -0.4357 -1.6617
 1462SOL     OW 4570   4.764   0.325   3.527 -0.2504  0.5528  0.0291
 1462SOL    HW1 4571   4.798   0.238   3.562  0.8669  0.9792  0.0469
 1462SOL    HW2 4572   4.672   0.342   3.563  0.0362 -0.0108  1.0611
 1463SOL     OW 4573   1.862   1.628   2.608 -0.0579  0.1374 -0.4384
 1463SOL    HW1 4574   1.936   1.685   2.571  0.6795  0.2776  1.1597
 1463SOL    HW2 4575   1.899   1.564   2.675 -1.0818 -1.3577 -1.2475
 1464SOL     OW 4576   3.226   2.099   3.141 -0.4524 -0.1399 -0.6239
 1464SOL    HW1 4577   3.154   2.031   3.131  0.5691 -1.5606  1.1052
 1464SOL    HW2 4578   3.315   2.055   3.138  0.2692  1.2211 -0.2019
 1465SOL     OW 4579   2.901   4.417   0.698 -0.0299 -0.0194 -0.2848
 1465SOL    HW1 4580   2.875   4.483   0.628  0.6849 -0.2718 -0.8009
 1465SOL    HW2 4581   2.951   4.341   0.655  0.3003 -0.2412  0.4759
 1466SOL     OW 4582   4.971   1.543   1.993 -0.7810  0.5738  0.0284
 1466SOL    HW1 4583   4.957   1.608   1.918  0.7376 -0.7603 -1.5142
 1466SOL    HW2 4584   4.968   1.450   1.957 -0.1841 -0.1161  1.6771
 1467SOL     OW 4585   1.430   2.083   2.895 -0.2660  0.1020 -0.7912
 1467SOL    HW1 4586   1.421   1.984   2.887 -1.8577  0.0180  1.2525
 1467SOL    HW2 4587   1.353   2.127   2.848 -0.2467  0.3213 -0.6165
 1468SOL     OW 4588   3.810   2.600   0.159 -0.2661  0.4550 -0.2697
 1468SOL    HW1 4589   3.861   2.665   0.103 -2.2292  1.3592 -1.0868
 1468SOL    HW2 4590   3.728   2.570   0.110 -0.4385 -1.1341  0.9004
 1469SOL     OW 4591   0.876   0.006   1.651 -0.3064  0.5511 -0.0882
 1469SOL    HW1 4592   0.939   0.022   1.575  0.4719 -0.9521  0.2116
 1469SOL    HW2 4593   0.829   0.092   1.674 -0.0035  1.2005 -1.7520
 1470SOL     OW 4594   0.730   0.481   0.403  0.5043  0.0786  0.1304
 1470SOL    HW1 4595   0.698   0.464   0.310  1.5461  1.2437 -0.4754
 1470SOL    HW2 4596   0.753   0.578   0.413  0.0280  0.0551  1.7361
 1471SOL     OW 4597   0.471   2.855   4.547  0.3372 -0.3052  0.4872
 1471SOL    HW1 4598   0.502   2.769   4.508  0.7197 -0.0571  0.2367
 1471SOL    HW2 4599   0.379   2.877   4.513  0.6916 -0.0578 -0.3313
 1472SOL     OW 4600   0.009   3.935   2.891  0.4872 -0.0611  0.2489
 1472SOL    HW1 4601   0.090   3.950   2.947  0.1049  0.1116  0.7676
 1472SOL    HW2 4602   0.036   3.897   2.802  1.4022  2.6460 -0.7232
 1473SOL     OW 4603   1.574   4.915   1.905 -0.4560  0.5368 -0.3188
 1473SOL    HW1 4604   1.587   4.890   1.809 -1.3275  0.5167 -0.4444
 1473SOL    HW2 4605   1.641   4.868   1.962  0.3256  0.8585 -0.9597
 1474SOL     OW 4606   3.179   1.065   1.686 -0.2088  0.4027 -0.0111
 1474SOL    HW1 4607   3.138   1.156   1.681  0.8099  0.9680  1.3789
 1474SOL    HW2 4608   3.121   1.005   1.741 -0.1345  0.6544  0.3456
 1475SOL     OW 4609   3.625   4.490   0.410 -0.5494  0.1235 -0.2790
 1475SOL    HW1 4610   3.636   4.587   0.434  1.9041 -0.0212 -0.5768
 1475SOL    HW2 4611   3.712   4.453   0.379 -1.4564 -2.1877 -0.2817
 1476SOL     OW 4612   2.184   0.235   0.929 -0.3454 -0.4279  0.3296
 1476SOL    HW1 4613   2.244   0.280   0.995  1.7802 -1.8012 -0.5326
 1476SOL    HW2 4614   2.234   0.159   0.886 -1.8985 -0.0789 -2.2848
 1477SOL     OW 4615   4.641   3.278   4.173  0.0706  0.2844 -0.2627
 1477SOL    HW1 4616   4.675   3.279   4.079 -1.0125  1.9047 -0.6694
 1477SOL    HW2 4617   4.542   3.269   4.173 -0.2370  2.8798  0.5600
 1478SOL     OW 4618   2.099   2.085   3.385 -0.4429  0.3199 -0.1577
 1478SOL    HW1 4619   2.099   2.153   3.313  1.0625 -1.1413 -1.6102
 1478SOL    HW2 4620   2.168   2.108   3.454  0.2837  0.1222 -0.8096
 1479SOL     OW 4621   2.641   2.999   2.952 -0.1820 -0.4512  0.1394
 1479SOL    HW1 4622   2.548   3.011   2.986 -0.0163 -0.9786  0.8030
 1479SOL    HW2 4623   2.703   2.980   3.028  0.8535  1.8978 -0.0335
 1480SOL     OW 4624   4.698   3.228   0.368  0.2693 -0.1043 -0.0674
 1480SOL    HW1 4625   4.755   3.195   0.443 -1.2029 -0.8891  0.7423
 1480SOL    HW2 4626   4.743   3.208   0.281  2.6730  2.0508  0.5360
 1481SOL     OW 4627   3.452   4.331   4.211  0.1335 -0.1860  0.0684
 1481SOL    HW1 4628   3.379   4.388   4.248  1.6015  0.8458  1.5201
 1481SOL    HW2 4629   3.539   4.354   4.256  1.5086 -0.9000 -2.0572
 1482SOL     OW 4630   1.247   4.108   4.447  0.3143 -0.6433  0.2331
 1482SOL    HW1 4631   1.228   4.205   4.436  0.1799 -0.3997  2.2262
 1482SOL    HW2 4632   1.344   4.095   4.465 -0.0462 -0.5846  2.4240
 1483SOL     OW 4633   2.424   3.939   0.660 -0.0627  0.2028  0.0949
 1483SOL    HW1 4634   2.452   3.867   0.596  0.9213 -0.1033  0.8431
 1483SOL    HW2 4635   2.392   3.897   0.745  1.6539  0.6077  1.0076
 1484SOL     OW 4636   3.621   0.942   0.167  0.0906 -0.0833  0.6853
 1484SOL    HW1 4637   3.670   1.026   0.141  0.2159 -0.1423  0.7317
 1484SOL    HW2 4638   3.549   0.965   0.232  1.1985 -0.2240  2.0205
 1485SOL     OW 4639   3.888   1.526   2.208 -0.2076 -0.2610 -0.8434
 1485SOL    HW1 4640   3.815   1.569   2.262 -0.5793 -1.1881 -0.5926
 1485SOL    HW2 4641   3.848   1.480   2.129  0.0712 -1.0564 -0.5255
 1486SOL     OW 4642   1.420   0.818   2.768  1.0705  0.2734 -0.2052
 1486SOL    HW1 4643   1.511   0.787   2.796  1.5291  2.7647  1.3775
 1486SOL    HW2 4644   1.351   0.756   2.805  2.0339 -0.8001 -0.1448
 1487SOL     OW 4645   0.908   1.650   1.236  0.2742 -0.7425 -0.1681
 1487SOL    HW1 4646   0.827   1.635   1.179 -0.2397 -0.7437  0.5492
 1487SOL    HW2 4647   0.882   1.647   1.332  1.2832 -1.6853  0.1024
 1488SOL     OW 4648   1.212   4.362   4.396 -0.3153 -0.5555  0.4656
 1488SOL    HW1 4649   1.210   4.404   4.487  0.6294 -1.8010  1.0986
 1488SOL    HW2 4650   1.284   4.404   4.342 -1.3643  0.7002  0.0114
 1489SOL     OW 4651   1.124   0.663   1.662 -0.5019  0.4115  0.4146
 1489SOL    HW1 4652   1.124   0.669   1.762 -0.5373  0.1187  0.4329
 1489SOL    HW2 4653   1.039   0.703   1.627 -0.6677  0.1540  0.5241
 1490SOL     OW 4654   0.508   4.382   2.629 -0.1429  0.4622 -0.1643
 1490SOL    HW1 4655   0.601   4.380   2.666 -0.1436 -0.1961 -0.1805
 1490SOL    HW2 4656   0.499   4.459   2.567  0.0865  1.1374  0.6174
 1491SOL     OW 4657   1.798   2.932   3.526  0.3138  0.6022 -0.3705
 1491SOL    HW1 4658   1.705   2.900   3.546  0.6276 -1.2221 -1.6684
 1491SOL    HW2 4659   1.816   2.922   3.428  1.5007  2.0246 -0.3202
 1492SOL     OW 4660   1.765   0.730   0.210  0.0771 -0.3176  0.4692
 1492SOL    HW1 4661   1.810   0.735   0.121 -0.4534  0.0248  0.2137
 1492SOL    HW2 4662   1.731   0.637   0.225  0.0299 -0.3371  0.2430
 1493SOL     OW 4663   4.509   1.192   5.090 -0.1998  0.1009  0.1104
 1493SOL    HW1 4664   4.511   1.286   5.124 -1.5598  0.6316 -1.1649
 1493SOL    HW2 4665   4.433   1.143   5.133  0.1796 -0.2579  0.3760
 1494SOL     OW 4666   2.983   1.282   1.662  0.1778  0.0067 -0.3293
 1494SOL    HW1 4667   3.031   1.294   1.575  1.2559  1.6141  0.4532
 1494SOL    HW2 4668   2.918   1.206   1.653  1.2936 -0.8167 -2.0777
 1495SOL     OW 4669   1.228   3.175   0.953 -0.2137 -0.2812 -0.3271
 1495SOL    HW1 4670   1.153   3.126   0.907  0.7092 -0.0137 -2.2510
 1495SOL    HW2 4671   1.207   3.272   0.954 -0.5724 -0.3646  0.5246
 1496SOL     OW 4672   0.270   0.630   2.546 -0.2755  0.3237  0.1185
 1496SOL    HW1 4673   0.272   0.563   2.620 -0.4580  0.1235 -0.0571
 1496SOL    HW2 4674   0.176   0.653   2.523 -0.3041 -1.1357 -1.4131
 1497SOL     OW 4675   4.877   4.767   1.197 -0.1592 -0.1441  0.1909
 1497SOL    HW1 4676   4.908   4.740   1.288  0.6224 -1.1490 -0.3581
 1497SOL    HW2 4677   4.822   4.850   1.204  1.7689  1.0982  1.3183
 1498SOL     OW 4678   1.063   0.662   2.445  0.1837 -0.1492 -0.1393
 1498SOL    HW1 4679   1.101   0.754   2.435  0.1069 -0.1744 -0.6818
 1498SOL    HW2 4680   1.129   0.604   2.494  0.9104 -0.2288 -1.1817
 1499SOL     OW 4681   3.790   4.111   2.366  1.5393  0.5746 -0.0547
 1499SOL    HW1 4682   3.783   4.180   2.437  1.1404 -0.1410  0.6125
 1499SOL    HW2 4683   3.834   4.029   2.403 -0.8564 -0.7153  0.0928
 1500SOL     OW 4684   4.025   2.742   2.100 -0.3715  0.1635 -0.1568
 1500SOL    HW1 4685   4.100   2.768   2.160 -0.2994  0.2417 -0.2799
 1500SOL    HW2 4686   4.057   2.741   2.005 -0.3762 -0.3771 -0.1516
 1501SOL     OW 4687   1.941   2.425   4.931 -0.7059  0.6624 -0.2759
 1501SOL    HW1 4688   1.930   2.523   4.919  0.5552  1.0494  1.3039
 1501SOL    HW2 4689   1.937   2.403   5.028 -1.8869 -0.9998 -0.6648
 1502SOL     OW 4690   2.614   3.926   4.088 -0.3501 -0.3058 -0.6587
 1502SOL    HW1 4691   2.576   3.915   3.996 -1.2994  0.7089 -0.4045
 1502SOL    HW2 4692   2.684   3.997   4.087 -0.4499 -0.2057 -0.5765
 1503SOL     OW 4693   3.057   1.424   2.115 -0.0645 -0.7125  0.2944
 1503SOL    HW1 4694   2.973   1.478   2.105 -0.4468 -1.6160 -1.9591
 1503SOL    HW2 4695   3.117   1.440   2.037  0.4391 -2.4539  0.2756
 1504SOL     OW 4696   3.646   2.612   4.020  0.2469  0.5821  0.0874
 1504SOL    HW1 4697   3.654   2.528   4.073  0.1485 -0.0495 -0.8617
 1504SOL    HW2 4698   3.628   2.589   3.924  0.3796  1.6848 -0.2179
 1505SOL     OW 4699   1.638   0.060   4.939 -0.2856  0.9560 -0.0345
 1505SOL    HW1 4700   1.601  -0.023   4.897  0.4902  0.7677 -0.3628
 1505SOL    HW2 4701   1.655   0.128   4.868  1.0087  0.6451 -0.0426
 1506SOL     OW 4702   5.093   2.033   4.911  0.1844 -0.5744  0.4035
 1506SOL    HW1 4703   5.075   2.127   4.942  0.9585 -0.3138  0.0961
 1506SOL    HW2 4704   5.169   1.995   4.962 -0.8488 -1.4700  1.3198
 1507SOL     OW 4705   1.041   1.428   2.765 -0.2787  0.0770 -0.3217
 1507SOL    HW1 4706   0.960   1.482   2.740 -0.7280 -0.6986 -0.5754
 1507SOL    HW2 4707   1.081   1.388   2.683 -0.2760 -0.4268 -0.0787
 1508SOL     OW 4708   0.201   3.947   0.640  0.2459  0.2107 -0.6036
 1508SOL    HW1 4709   0.295   3.920   0.617  0.9726  1.9532  0.1237
 1508SOL    HW2 4710   0.158   3.989   0.560  1.2237  2.2571 -0.1090
 1509SOL     OW 4711   0.433   2.057   5.141 -0.0280  0.2049 -0.0142
 1509SOL    HW1 4712   0.486   1.974   5.123 -0.0247  0.2517 -0.2214
 1509SOL    HW2 4713   0.492   2.137   5.130  0.1812  0.2011  0.9788
 1510SOL     OW 4714   4.947   4.762   2.843 -0.0185  0.8858  1.2054
 1510SOL    HW1 4715   5.025   4.768   2.904  1.0866  3.7583 -0.3090
 1510SOL    HW2 4716   4.881   4.834   2.865  0.0263  1.4755 -0.4529
 1511SOL     OW 4717   2.920   3.575   3.833 -0.1285 -0.1499  0.3351
 1511SOL    HW1 4718   2.910   3.501   3.767 -1.2719  0.3078 -0.0416
 1511SOL    HW2 4719   2.901   3.663   3.788  0.2412  0.2852  1.0016
 1512SOL     OW 4720   1.648   0.738   2.905 -0.4788  0.9982  0.2970
 1512SOL    HW1 4721   1.714   0.664   2.914  1.0896  2.4128  1.0643
 1512SOL    HW2 4722   1.582   0.734   2.979 -1.6378 -0.7345 -0.7636
 1513SOL     OW 4723   1.082   5.071   4.522 -0.0595 -0.3988 -0.1467
 1513SOL    HW1 4724   1.095   4.982   4.566  0.8837  0.1722  0.7586
 1513SOL    HW2 4725   1.065   5.141   4.591 -0.1937  0.2337 -0.8050
 1514SOL     OW 4726   1.017   3.944   4.494 -0.0723  0.0729  0.8267
 1514SOL    HW1 4727   0.969   3.956   4.407  0.5453  1.1966  0.6212
 1514SOL    HW2 4728   1.095   4.006   4.498  0.7677 -0.9932  1.5926
 1515SOL     OW 4729   0.407   1.936   2.325  0.2485  0.4170 -0.2973
 1515SOL    HW1 4730   0.311   1.940   2.297  0.1033 -3.3965 -0.8495
 1515SOL    HW2 4731   0.412   1.938   2.425 -0.3411  1.2654 -0.2752
 1516SOL     OW 4732   0.656   0.135   2.564 -0.3813  0.5291  0.4079
 1516SOL    HW1 4733   0.714   0.183   2.630 -0.0638 -0.2361  0.7005
 1516SOL    HW2 4734   0.572   0.187   2.550  0.8849  2.3641 -1.0164
 1517SOL     OW 4735   1.152   2.709   2.524 -0.0586  0.1044  0.2902
 1517SOL    HW1 4736   1.156   2.664   2.613  0.8713  0.3846  0.4056
 1517SOL    HW2 4737   1.180   2.804   2.534 -0.0008  0.1502 -0.2954
 1518SOL     OW 4738   1.001   3.258   4.685  0.2569  0.2095  0.3369
 1518SOL    HW1 4739   0.921   3.226   4.735  0.4071  0.3629  0.6747
 1518SOL    HW2 4740   0.972   3.309   4.604 -0.0215 -2.2310 -1.1909
 1519SOL     OW 4741   2.294   4.445   2.817  0.1367 -0.4050 -0.0461
 1519SOL    HW1 4742   2.312   4.390   2.899  1.0028  0.9275  0.6998
 1519SOL    HW2 4743   2.298   4.542   2.841  1.4160  0.0322 -1.8650
 1520SOL     OW 4744   1.460   3.981   3.451 -0.7484  0.6045  0.1077
 1520SOL    HW1 4745   1.412   4.054   3.402 -3.9768 -0.2939  1.6608
 1520SOL    HW2 4746   1.491   3.912   3.385 -0.1210  2.0065 -1.1092
 1521SOL     OW 4747   3.489   4.348   2.494 -0.1663  0.3065 -0.0675
 1521SOL    HW1 4748   3.476   4.259   2.538 -1.2362 -0.9191 -2.6991
 1521SOL    HW2 4749   3.409   4.369   2.438 -0.3347  3.3949  1.1264
 1522SOL     OW 4750   3.385   1.418   4.543  0.2478  0.5378  0.0791
 1522SOL    HW1 4751   3.474   1.408   4.587 -0.0905  2.0912  1.1894
 1522SOL    HW2 4752   3.364   1.335   4.491  1.6071 -0.5120  1.1343
 1523SOL     OW 4753   4.787   5.005   1.404  0.1413 -0.0535  0.3343
 1523SOL    HW1 4754   4.830   5.020   1.492  0.3613  0.2543  0.1755
 1523SOL    HW2 4755   4.747   4.914   1.401  0.9301 -0.4010  0.4150
 1524SOL     OW 4756   3.453   4.591   1.689 -0.1464  0.0712 -0.4748
 1524SOL    HW1 4757   3.464   4.638   1.776  2.0932 -1.3954  0.0987
 1524SOL    HW2 4758   3.416   4.499   1.705  0.8299 -0.4216 -0.9971
 1525SOL     OW 4759   4.643   4.403   2.559  0.0437  0.2207  0.3855
 1525SOL    HW1 4760   4.712   4.416   2.630  0.3336  1.7201 -0.1278
 1525SOL    HW2 4761   4.641   4.483   2.500  0.4588 -1.3483 -1.8831
 1526SOL     OW 4762   2.233   2.292   4.231 -0.2435 -0.2476  0.1795
 1526SOL    HW1 4763   2.176   2.373   4.226 -1.1985 -0.9677 -1.2173
 1526SOL    HW2 4764   2.176   2.213   4.258  0.7186 -0.4388  1.8213
 1527SOL     OW 4765   1.975   4.523   4.397 -0.4139 -0.1077  0.5760
 1527SOL    HW1 4766   1.943   4.449   4.456  2.9856 -2.3679 -0.1583
 1527SOL    HW2 4767   2.064   4.555   4.428  0.5677  0.0094 -2.0536
 1528SOL     OW 4768   4.329   2.997   0.663  0.4611 -0.2745  0.7812
 1528SOL    HW1 4769   4.419   2.986   0.620 -0.0809  2.3829 -1.2944
 1528SOL    HW2 4770   4.275   2.914   0.651  0.5879  0.0422 -3.3320
 1529SOL     OW 4771   0.310   2.163   3.887 -0.5155  0.2049  0.1856
 1529SOL    HW1 4772   0.294   2.065   3.891 -0.1979  0.1720  3.6255
 1529SOL    HW2 4773   0.224   2.212   3.905 -0.4565  0.5706 -0.4685
 1530SOL     OW 4774   3.808   0.504   2.294  0.4711  0.0740 -0.0172
 1530SOL    HW1 4775   3.756   0.569   2.238 -0.7010 -0.3825  0.5232
 1530SOL    HW2 4776   3.839   0.549   2.377  0.1806  0.1185  0.0692
 1531SOL     OW 4777   1.172   4.943   2.091 -0.6774 -0.0524 -0.2306
 1531SOL    HW1 4778   1.187   5.041   2.075  1.5854  0.2016  2.5496
 1531SOL    HW2 4779   1.238   4.890   2.037 -1.4729 -0.0638 -1.2324
 1532SOL     OW 4780   1.568   3.498   0.848 -0.1387  0.1532  0.6617
 1532SOL    HW1 4781   1.636   3.570   0.860 -0.0739  0.0533  0.9077
 1532SOL    HW2 4782   1.506   3.497   0.927 -0.0395 -0.1620  0.7407
 1533SOL     OW 4783   4.698   1.583   3.582  0.1415  0.3386  0.4913
 1533SOL    HW1 4784   4.708   1.602   3.679  1.7434  0.9561  0.2342
 1533SOL    HW2 4785   4.787   1.592   3.536 -0.3114 -1.2263 -0.8182
 1534SOL     OW 4786   3.123   3.771   2.988  0.3671 -0.0783  0.3584
 1534SOL    HW1 4787   3.126   3.804   2.894  0.6172  1.5505  0.8937
 1534SOL    HW2 4788   3.045   3.710   3.000 -1.2933  1.8014 -0.2862
 1535SOL     OW 4789   0.639   2.214   2.693 -0.0573  0.3822 -0.5418
 1535SOL    HW1 4790   0.673   2.293   2.743 -1.9352  0.8608  0.0459
 1535SOL    HW2 4791   0.636   2.234   2.596 -2.1631  1.7444 -0.2568
 1536SOL     OW 4792   1.540   3.530   0.068  0.0991  0.4476 -0.2934
 1536SOL    HW1 4793   1.495   3.617   0.087  0.5105  0.6675 -0.3107
 1536SOL    HW2 4794   1.477   3.470   0.017 -0.9774 -0.1054  1.5938
 1537SOL     OW 4795   1.998   3.653   3.930 -0.3035  0.5044 -0.2656
 1537SOL    HW1 4796   1.985   3.684   3.836 -0.3097 -1.1093 -0.8331
 1537SOL    HW2 4797   1.923   3.687   3.987 -1.0624  0.3374 -1.1496
 1538SOL     OW 4798   5.125   3.046   1.911 -0.2337 -0.1652  0.0646
 1538SOL    HW1 4799   5.050   2.979   1.908 -0.9411  0.6105  0.0536
 1538SOL    HW2 4800   5.107   3.113   1.983 -0.2697  0.8530 -0.8743
 1539SOL     OW 4801   0.413   0.272   0.268 -0.2122 -0.0822  0.4599
 1539SOL    HW1 4802   0.434   0.190   0.321 -0.8049 -1.0695 -0.7554
 1539SOL    HW2 4803   0.320   0.302   0.288  0.1355  0.5144  1.1786
 1540SOL     OW 4804   5.129   3.947   1.441 -0.6620 -0.5116  0.1141
 1540SOL    HW1 4805   5.102   3.911   1.531 -0.6084  1.2641  0.8868
 1540SOL    HW2 4806   5.212   4.002   1.451  0.0092 -1.2362 -1.2498
 1541SOL     OW 4807   3.736   4.911   3.872 -0.2648 -0.2039  0.2658
 1541SOL    HW1 4808   3.780   4.997   3.844 -1.2010  0.4386  0.7347
 1541SOL    HW2 4809   3.675   4.928   3.949 -2.3463 -0.8178 -1.1539
 1542SOL     OW 4810   1.813   2.160   0.536  0.1207  0.9080  0.2782
 1542SOL    HW1 4811   1.859   2.074   0.514  0.0956  0.8591  0.4124
 1542SOL    HW2 4812   1.731   2.141   0.590 -1.3940  0.8025 -1.9139
 1543SOL     OW 4813   2.926   1.088   1.111 -0.3324  0.2979 -0.0468
 1543SOL    HW1 4814   2.872   1.022   1.058  0.2683  0.8913 -1.4662
 1543SOL    HW2 4815   2.880   1.177   1.109 -0.2744  0.3400  0.4109
 1544SOL     OW 4816   3.180   3.408   1.358 -0.1449 -0.3985  0.5563
 1544SOL    HW1 4817   3.140   3.449   1.440  0.7294 -0.7025  1.1417
 1544SOL    HW2 4818   3.161   3.310   1.357 -1.5533 -0.1439 -0.4436
 1545SOL     OW 4819   2.513   2.301   0.145  0.2704  0.1958 -0.2889
 1545SOL    HW1 4820   2.481   2.207   0.152  1.0311 -0.0777 -0.3371
 1545SOL    HW2 4821   2.436   2.362   0.128 -0.4077 -0.2382  1.1264
 1546SOL     OW 4822   2.573   0.333   1.872  0.3241  0.1430  0.2884
 1546SOL    HW1 4823   2.485   0.377   1.857 -0.0334  0.7289  3.4118
 1546SOL    HW2 4824   2.559   0.237   1.895  0.3231  0.5798  2.2321
 1547SOL     OW 4825   0.018   2.327   0.411  0.1938 -0.0204  0.2537
 1547SOL    HW1 4826   0.016   2.259   0.484  0.0986 -1.3662 -0.9706
 1547SOL    HW2 4827  -0.027   2.291   0.329 -2.5130  2.5733  0.4318
 1548SOL     OW 4828   0.517   3.523   3.863  0.6441 -0.0101  0.0362
 1548SOL    HW1 4829   0.468   3.455   3.809  0.0695  0.8439 -0.5447
 1548SOL    HW2 4830   0.530   3.489   3.956 -0.8676 -0.3566  0.1455
 1549SOL     OW 4831   0.930   4.562   2.665  0.1692 -0.2845  0.4648
 1549SOL    HW1 4832   0.911   4.659   2.681 -0.3767 -0.4043  0.5547
 1549SOL    HW2 4833   1.028   4.545   2.676  0.2660  0.2540  0.4565
 1550SOL     OW 4834   3.920   1.591   1.380 -0.2216  0.3929  0.1132
 1550SOL    HW1 4835   4.003   1.635   1.346 -0.6657  0.8501 -0.4061
 1550SOL    HW2 4836   3.893   1.519   1.316 -0.2011  0.2105  0.3088
 1551SOL     OW 4837   2.774   2.294   1.625 -0.3388  0.5463 -0.4017
 1551SOL    HW1 4838   2.739   2.202   1.643  1.5325 -0.3556 -1.1195
 1551SOL    HW2 4839   2.746   2.356   1.699 -1.0949 -0.7369  0.4143
 1552SOL     OW 4840   0.749   2.925   3.481 -0.5888 -0.4123  0.0161
 1552SOL    HW1 4841   0.763   2.830   3.508 -0.1707 -0.9025 -1.7673
 1552SOL    HW2 4842   0.653   2.950   3.496 -0.6731 -1.0637  0.6151
 1553SOL     OW 4843   3.211   1.635   1.022 -0.1120 -0.0266  0.0261
 1553SOL    HW1 4844   3.238   1.551   0.976 -0.0558 -0.4911  0.8815
 1553SOL    HW2 4845   3.114   1.632   1.045 -0.1039  0.1303  0.0866
 1554SOL     OW 4846   4.532   0.363   3.686  0.2132  0.2099  0.4180
 1554SOL    HW1 4847   4.541   0.451   3.733 -2.3899  0.0813  1.2919
 1554SOL    HW2 4848   4.436   0.346   3.664  1.0043 -0.8738 -2.8816
 1555SOL     OW 4849   5.013   3.925   0.961  0.5403  0.1533 -0.2333
 1555SOL    HW1 4850   5.006   3.888   0.868 -1.0677  2.7388 -1.2204
 1555SOL    HW2 4851   5.054   4.016   0.958 -1.5734  1.2361  1.2660
 1556SOL     OW 4852   4.315   3.170   2.762 -0.5644  0.7090 -0.5644
 1556SOL    HW1 4853   4.409   3.195   2.739 -0.1365 -1.2602 -1.1715
 1556SOL    HW2 4854   4.256   3.249   2.751  1.0281  2.0250 -0.0735
 1557SOL     OW 4855   2.988   1.195   3.865 -0.7692  0.3399  0.1668
 1557SOL    HW1 4856   3.044   1.115   3.846 -0.0340  0.5941  1.2044
 1557SOL    HW2 4857   3.045   1.269   3.899 -1.5575  1.0212  0.0329
 1558SOL     OW 4858   1.037   4.468   1.630  0.1085  0.6736 -0.6383
 1558SOL    HW1 4859   0.937   4.464   1.623 -0.3256  3.1985  2.0821
 1558SOL    HW2 4860   1.076   4.484   1.540 -2.1607  2.1713 -1.4581
 1559SOL     OW 4861   5.136   2.540   0.770  0.1572  0.3132  0.5341
 1559SOL    HW1 4862   5.166   2.546   0.675  1.4099  0.8157  0.9501
 1559SOL    HW2 4863   5.063   2.607   0.786 -0.5836 -0.2767 -0.2391
 1560SOL     OW 4864   1.824   2.508   3.190 -0.1695  0.2108 -0.2357
 1560SOL    HW1 4865   1.776   2.428   3.224 -0.5665  0.3200 -0.5309
 1560SOL    HW2 4866   1.916   2.512   3.230 -0.6864  0.4385  0.9591
 1561SOL     OW 4867   3.992   0.185   0.784 -0.3645  0.3858 -0.7794
 1561SOL    HW1 4868   3.950   0.168   0.695  0.1255 -2.1948 -0.5944
 1561SOL    HW2 4869   3.935   0.249   0.836 -1.3757  0.8727 -2.4027
 1562SOL     OW 4870   1.874   0.799   4.521  0.4839  0.2803 -0.0551
 1562SOL    HW1 4871   1.783   0.788   4.561 -0.0412 -0.0939 -1.3009
 1562SOL    HW2 4872   1.942   0.755   4.580 -0.5305 -2.1963 -0.6257
 1563SOL     OW 4873   0.104   3.740   0.993 -0.2130 -0.3275  0.2352
 1563SOL    HW1 4874   0.047   3.819   0.971  0.2870 -0.3747 -1.4032
 1563SOL    HW2 4875   0.048   3.657   0.989 -0.3443 -0.2321  0.0604
 1564SOL     OW 4876   4.796   3.609   1.068 -0.2518  0.2945 -0.5475
 1564SOL    HW1 4877   4.761   3.522   1.031 -0.9115  0.0324  0.6472
 1564SOL    HW2 4878   4.749   3.685   1.022 -0.1207  0.0113 -1.1637
 1565SOL     OW 4879   4.926   0.936   1.025 -0.0174  0.2340  0.2760
 1565SOL    HW1 4880   4.871   0.891   1.095 -0.6805 -1.6254 -1.3205
 1565SOL    HW2 4881   5.019   0.897   1.025 -0.5750 -1.2238 -1.0686
 1566SOL     OW 4882   4.037   3.619   1.811  0.0095 -0.2331  0.4175
 1566SOL    HW1 4883   4.050   3.680   1.733  1.0792 -0.6371  0.2579
 1566SOL    HW2 4884   3.939   3.611   1.832 -0.1809  1.0151  0.0481
 1567SOL     OW 4885   3.336   4.291   3.374 -0.4448  0.1387  0.3047
 1567SOL    HW1 4886   3.278   4.294   3.292 -0.8796  0.3854  0.6180
 1567SOL    HW2 4887   3.329   4.201   3.416 -0.5457  0.1425  0.2980
 1568SOL     OW 4888   1.270   4.323   4.017  0.5834  0.0479 -0.4150
 1568SOL    HW1 4889   1.200   4.391   3.996 -0.9430 -1.9548 -2.3606
 1568SOL    HW2 4890   1.345   4.365   4.068 -1.6039  2.5066  0.9974
 1569SOL     OW 4891   1.203   3.460   0.988 -0.2264  0.6107 -0.1154
 1569SOL    HW1 4892   1.114   3.454   1.034 -0.2982  1.7814 -0.0662
 1569SOL    HW2 4893   1.264   3.518   1.042  0.8513 -0.8075  0.2579
 1570SOL     OW 4894   1.476   1.006   3.034  0.0798  0.1103  0.5467
 1570SOL    HW1 4895   1.478   0.906   3.041  1.6541 -0.0056 -0.7860
 1570SOL    HW2 4896   1.499   1.047   3.122 -1.0291 -0.6846  1.2152
 1571SOL     OW 4897   1.207   4.542   2.619 -0.7545 -0.5744  0.1684
 1571SOL    HW1 4898   1.230   4.629   2.575 -1.7190 -0.4731 -0.1641
 1571SOL    HW2 4899   1.220   4.467   2.553 -0.6890 -0.5981  0.2075
 1572SOL     OW 4900   2.023   1.922   4.533  0.2223 -0.1416 -0.6317
 1572SOL    HW1 4901   2.027   1.824   4.550  0.0274 -0.0408  0.0371
 1572SOL    HW2 4902   2.062   1.971   4.612  0.9626  0.2985 -1.2508
 1573SOL     OW 4903   3.034   3.080   1.630  0.0999 -0.5471 -0.0707
 1573SOL    HW1 4904   3.098   3.035   1.693  1.2107 -1.2952 -1.6847
 1573SOL    HW2 4905   3.079   3.155   1.583 -0.7418  0.0520  0.0457
 1574SOL     OW 4906   0.826   0.241   3.119  0.4229  0.0163 -0.6634
 1574SOL    HW1 4907   0.819   0.337   3.092  1.3404 -0.1867 -1.6897
 1574SOL    HW2 4908   0.743   0.214   3.166  0.2235  1.3623 -0.2017
 1575SOL     OW 4909   1.032   3.377   0.292  0.0898  0.4626 -0.4331
 1575SOL    HW1 4910   0.958   3.395   0.228 -0.9329  1.4006  0.9541
 1575SOL    HW2 4911   1.021   3.434   0.373  2.2778  0.5301 -0.1189
 1576SOL     OW 4912   4.032   3.004   4.218 -0.7376  0.5009  0.0599
 1576SOL    HW1 4913   3.967   2.929   4.209 -0.0101 -0.3177  1.4502
 1576SOL    HW2 4914   4.107   2.991   4.153 -0.0411 -0.6075  1.0486
 1577SOL     OW 4915   4.712   4.768   3.140  0.2518 -0.1172  0.4104
 1577SOL    HW1 4916   4.631   4.804   3.093  1.5121  0.6757 -1.2798
 1577SOL    HW2 4917   4.685   4.721   3.224 -1.8003  1.4983  0.7181
 1578SOL     OW 4918   1.717   2.184   0.979  0.7662  0.5492 -0.2534
 1578SOL    HW1 4919   1.808   2.172   0.938  1.2789  1.9128  0.4254
 1578SOL    HW2 4920   1.659   2.236   0.918  1.4106  2.2484  0.5003
 1579SOL     OW 4921   0.354   3.737   2.444  0.4310  0.1819  0.1047
 1579SOL    HW1 4922   0.271   3.688   2.418  1.5410 -1.7298  0.0086
 1579SOL    HW2 4923   0.340   3.835   2.428 -1.5254 -0.1548 -0.6049
 1580SOL     OW 4924   4.543   0.875   5.019 -0.1993  0.1454  0.7333
 1580SOL    HW1 4925   4.574   0.949   4.959  1.1331 -0.5071  0.5825
 1580SOL    HW2 4926   4.576   0.892   5.112 -2.7812  1.4811  1.5016
 1581SOL     OW 4927   3.124   4.224   3.215 -0.0928  0.3054 -0.1122
 1581SOL    HW1 4928   3.143   4.126   3.215  1.5243  0.5993  0.1283
 1581SOL    HW2 4929   3.124   4.258   3.121 -2.0557 -0.1401 -0.3236
 1582SOL     OW 4930   4.176   4.227   4.447 -0.1006 -0.2194  0.0292
 1582SOL    HW1 4931   4.247   4.271   4.503  1.4047 -0.5515 -1.5092
 1582SOL    HW2 4932   4.158   4.135   4.482 -0.7224  0.3205  1.1855
 1583SOL     OW 4933   0.951   1.052   1.116  0.1838  0.0511  0.9795
 1583SOL    HW1 4934   1.019   1.119   1.148  1.7360 -0.6779 -0.6304
 1583SOL    HW2 4935   0.973   0.962   1.154  0.7003 -0.3724 -0.2823
 1584SOL     OW 4936   2.525   4.413   0.352  0.7602 -0.0092 -0.0529
 1584SOL    HW1 4937   2.556   4.464   0.433 -0.0263  0.2588  0.0879
 1584SOL    HW2 4938   2.596   4.415   0.282  0.0582  2.9623 -0.8310
 1585SOL     OW 4939   4.002   0.027   2.051  1.0950 -0.0581 -0.4407
 1585SOL    HW1 4940   4.020   0.091   2.127 -2.9179  1.2736 -0.3922
 1585SOL    HW2 4941   4.050   0.059   1.969  2.9754  0.2707  0.7350
 1586SOL     OW 4942   4.167   2.559   4.849 -0.5265 -0.1493 -0.6145
 1586SOL    HW1 4943   4.247   2.615   4.829 -0.5827  0.6838  1.2870
 1586SOL    HW2 4944   4.196   2.463   4.856  0.5929  0.2604  1.1946
 1587SOL     OW 4945   2.017   2.605   3.526 -0.0063 -0.0303 -0.7659
 1587SOL    HW1 4946   1.985   2.527   3.472 -0.0207  0.2097 -1.1041
 1587SOL    HW2 4947   2.059   2.571   3.611  0.6888 -0.4384 -1.2688
 1588SOL     OW 4948   4.554   2.200   0.669 -0.0962  0.5150  0.0302
 1588SOL    HW1 4949   4.613   2.275   0.639 -1.7793  1.3807 -1.3044
 1588SOL    HW2 4950   4.556   2.194   0.768 -0.3805  2.7640  0.2249
 1589SOL     OW 4951   4.717   2.286   0.279  0.1687 -0.3268  0.0750
 1589SOL    HW1 4952   4.732   2.320   0.186  1.7072  0.2177  0.4879
 1589SOL    HW2 4953   4.624   2.251   0.287 -0.3842  0.7183 -1.3294
 1590SOL     OW 4954   2.022   4.625   4.669  0.6528 -0.2360  0.0074
 1590SOL    HW1 4955   1.925   4.614   4.650  0.6709 -0.8521  0.2631
 1590SOL    HW2 4956   2.072   4.543   4.641  1.0023 -0.2046  0.5166
 1591SOL     OW 4957   0.986   2.391   5.095 -0.1108  0.7046 -0.2479
 1591SOL    HW1 4958   0.970   2.316   5.159 -0.3673  0.1984 -0.8903
 1591SOL    HW2 4959   1.083   2.417   5.098  0.0860  0.0261 -0.3463
 1592SOL     OW 4960   4.256   2.727   1.670  0.4257 -0.7481  0.2276
 1592SOL    HW1 4961   4.346   2.755   1.703  0.4124  0.1255 -0.4423
 1592SOL    HW2 4962   4.201   2.808   1.651 -0.3792 -1.2699  0.2855
 1593SOL     OW 4963   2.346   4.997   3.358  0.7515  0.2106  0.1432
 1593SOL    HW1 4964   2.252   5.027   3.367  1.3374  2.0271  0.5553
 1593SOL    HW2 4965   2.372   4.946   3.441  0.1370 -0.3525  0.0008
 1594SOL     OW 4966   0.408   3.798   1.263  0.0082 -0.1853  0.5394
 1594SOL    HW1 4967   0.383   3.837   1.175  0.6131  0.9729  0.8592
 1594SOL    HW2 4968   0.482   3.731   1.250 -0.4791 -0.6388  0.0814
 1595SOL     OW 4969   4.570   0.268   1.186 -0.1228  0.5234 -0.4590
 1595SOL    HW1 4970   4.561   0.188   1.246  1.6680 -0.0004 -0.8273
 1595SOL    HW2 4971   4.533   0.245   1.096 -0.1061  0.2893 -0.4083
 1596SOL     OW 4972   3.836   1.728   1.099  0.1546  0.0950 -0.0476
 1596SOL    HW1 4973   3.756   1.787   1.090  0.3410  0.5024  0.8333
 1596SOL    HW2 4974   3.843   1.697   1.194  1.5928  0.8565  0.1169
 1597SOL     OW 4975   2.721   0.407   4.941  0.0778 -0.0798 -0.3744
 1597SOL    HW1 4976   2.717   0.490   4.998  0.0466 -1.1080  1.1843
 1597SOL    HW2 4977   2.628   0.375   4.921  0.0966 -0.0535 -0.5071
 1598SOL     OW 4978   5.080   1.721   0.159  0.0644 -0.8600 -0.1686
 1598SOL    HW1 4979   5.008   1.682   0.102 -0.0507  0.1384 -0.7317
 1598SOL    HW2 4980   5.163   1.735   0.105  0.2581 -0.7749  0.1432
 1599SOL     OW 4981   2.467   1.784   0.000 -0.3900 -0.0196 -0.1916
 1599SOL    HW1 4982   2.498   1.713   0.063  0.1151  0.6854  0.3655
 1599SOL    HW2 4983   2.510   1.771  -0.089 -0.6633 -0.6817 -0.2299
 1600SOL     OW 4984   1.446   4.571   3.049  0.1594 -0.6805 -0.2901
 1600SOL    HW1 4985   1.403   4.527   2.970  1.0810 -0.9059 -0.6803
 1600SOL    HW2 4986   1.537   4.532   3.064  0.2218 -0.2475  0.5439
 1601SOL     OW 4987   3.194   2.475   1.636  1.2032  0.3484  0.2114
 1601SOL    HW1 4988   3.212   2.498   1.732  0.8500  0.6588  0.2071
 1601SOL    HW2 4989   3.102   2.506   1.612  1.7481  1.3860 -0.5907
 1602SOL     OW 4990   1.115   5.111   1.782  0.0504  0.9693 -0.7509
 1602SOL    HW1 4991   1.017   5.125   1.763 -0.4684 -1.6807 -0.4036
 1602SOL    HW2 4992   1.135   5.140   1.875 -0.8809 -0.2949 -0.1342
 1603SOL     OW 4993   1.133   1.309   2.986 -0.0856  0.4018 -0.2935
 1603SOL    HW1 4994   1.061   1.275   3.046  0.0582  1.6369  0.6098
 1603SOL    HW2 4995   1.094   1.330   2.896 -0.4064 -0.9684 -0.4916
 1604SOL     OW 4996   0.799   1.070   2.779  0.4850  0.5545 -0.2646
 1604SOL    HW1 4997   0.731   0.996   2.781 -0.5831  1.5056  0.9010
 1604SOL    HW2 4998   0.763   1.147   2.725 -0.7263  2.1967  2.6225
 1605SOL     OW 4999   2.461   0.837   0.255 -0.2956  0.6282  0.2123
 1605SOL    HW1 5000   2.485   0.929   0.225 -1.6577  0.7552 -0.6038
 1605SOL    HW2 5001   2.361   0.829   0.261 -0.1852 -0.6421  0.7759
 1606SOL     OW 5002   4.923   3.992   4.660 -0.2184 -0.1093 -0.1953
 1606SOL    HW1 5003   4.951   3.961   4.569  1.8864  1.6108 -0.2340
 1606SOL    HW2 5004   4.948   4.088   4.671 -0.6872 -0.1922  2.1216
 1607SOL     OW 5005   0.553   1.356   3.518 -0.5934  0.2389  0.0973
 1607SOL    HW1 5006   0.593   1.443   3.546 -1.3172  0.4518  0.4931
 1607SOL    HW2 5007   0.626   1.292   3.496 -0.0132  0.4022  1.4421
 1608SOL     OW 5008   0.802   1.212   1.458 -0.2597  0.3023 -0.3086
 1608SOL    HW1 5009   0.889   1.252   1.428 -0.8565  1.1416 -0.9772
 1608SOL    HW2 5010   0.756   1.171   1.379 -1.1575  1.1934 -0.2614
 1609SOL     OW 5011   4.365   1.496   3.376  0.3081 -0.0514 -0.3362
 1609SOL    HW1 5012   4.444   1.445   3.408  0.4917  0.4690  0.0475
 1609SOL    HW2 5013   4.303   1.514   3.453  0.8665  1.4153 -0.1941
 1610SOL     OW 5014   2.247   3.329   4.408 -0.0985  0.2407 -0.4718
 1610SOL    HW1 5015   2.158   3.371   4.425  0.5254  1.8995 -1.0597
 1610SOL    HW2 5016   2.310   3.354   4.481  0.9864  2.5815 -2.0952
 1611SOL     OW 5017   4.350   0.002   3.834  0.2047 -0.6642  0.2350
 1611SOL    HW1 5018   4.305  -0.011   3.746  0.8039 -3.0244  0.1864
 1611SOL    HW2 5019   4.319  -0.068   3.898 -0.6247  1.3199  2.1312
 1612SOL     OW 5020   0.720   0.485   4.969 -0.1561  0.1190  0.5161
 1612SOL    HW1 5021   0.640   0.509   5.024 -1.5486 -1.2561 -0.8234
 1612SOL    HW2 5022   0.735   0.556   4.900 -0.0272  0.5152  0.9421
 1613SOL     OW 5023   3.174   0.327   2.629 -0.0518  0.6588  0.0646
 1613SOL    HW1 5024   3.265   0.295   2.600  0.1793  0.5934  0.8236
 1613SOL    HW2 5025   3.106   0.256   2.610  0.4224 -0.2525  1.5383
 1614SOL     OW 5026   5.146   4.259   1.165  0.5602 -0.1129 -0.7883
 1614SOL    HW1 5027   5.112   4.238   1.073  0.1200  0.5033 -0.7738
 1614SOL    HW2 5028   5.227   4.204   1.184 -0.8149 -2.1803 -0.5420
 1615SOL     OW 5029   3.974   2.098   2.066 -0.2212 -0.1578 -0.5455
 1615SOL    HW1 5030   3.921   2.040   2.128 -0.7716 -0.0609 -0.9196
 1615SOL    HW2 5031   4.026   2.165   2.119 -0.7085 -0.0561 -0.1942
 1616SOL     OW 5032   1.178   3.451   0.707 -0.2273  0.1884 -0.2355
 1616SOL    HW1 5033   1.207   3.446   0.803  2.6724  1.7940 -0.9261
 1616SOL    HW2 5034   1.203   3.365   0.661  0.7500  0.3941 -0.1118
 1617SOL     OW 5035   2.442   2.945   4.779 -0.0995  0.4671 -0.0645
 1617SOL    HW1 5036   2.360   2.991   4.747 -0.5306 -1.0746 -1.2858
 1617SOL    HW2 5037   2.521   2.975   4.725 -0.0915  0.8964  0.1781
 1618SOL     OW 5038   4.837   3.731   5.137 -0.3486  0.5231 -1.1367
 1618SOL    HW1 5039   4.760   3.734   5.201  0.5737  0.4676  0.0120
 1618SOL    HW2 5040   4.869   3.636   5.129  0.4573  0.7330 -0.5301
 1619SOL     OW 5041   3.949   5.110   2.532 -0.5693 -0.4181 -0.3538
 1619SOL    HW1 5042   3.924   5.191   2.480  0.1407  0.4678  0.6334
 1619SOL    HW2 5043   3.930   5.126   2.629  3.5907  0.3889  0.5336
 1620SOL     OW 5044   0.512   0.742   2.443  0.4500 -0.3638  0.6716
 1620SOL    HW1 5045   0.586   0.795   2.484 -0.9690  0.9992  1.6431
 1620SOL    HW2 5046   0.439   0.729   2.511 -1.1691  0.3354 -0.8325
 1621SOL     OW 5047   3.284   2.808   1.590 -0.3167 -0.1884 -0.3042
 1621SOL    HW1 5048   3.192   2.798   1.552  0.1325 -1.5449 -1.1033
 1621SOL    HW2 5049   3.341   2.730   1.561 -0.0034 -1.5267  3.3786
 1622SOL     OW 5050   3.639   1.786   4.780  0.3557 -0.0320  0.3738
 1622SOL    HW1 5051   3.586   1.708   4.746  2.5730 -0.9753 -1.1488
 1622SOL    HW2 5052   3.593   1.824   4.860 -1.5147 -2.0474  0.3773
 1623SOL     OW 5053   0.169   4.963   3.159 -0.0865  0.2540  0.1029
 1623SOL    HW1 5054   0.243   4.896   3.152 -0.4546 -0.1631  0.1310
 1623SOL    HW2 5055   0.087   4.926   3.114 -0.8756 -0.1554  1.8062
 1624SOL     OW 5056   3.236   1.917   0.405  0.1537  0.0620 -0.7154
 1624SOL    HW1 5057   3.263   1.939   0.311  0.2823  0.3493 -0.6119
 1624SOL    HW2 5058   3.190   1.996   0.446 -1.8255 -0.7451 -1.2397
 1625SOL     OW 5059   2.825   1.515   1.809 -0.4649  0.1595 -0.0978
 1625SOL    HW1 5060   2.876   1.430   1.825  0.4737  0.8674  0.7562
 1625SOL    HW2 5061   2.888   1.592   1.804 -1.4252  1.0158  0.6119
 1626SOL     OW 5062   1.592   2.858   0.699 -0.1495  0.1287  1.1077
 1626SOL    HW1 5063   1.640   2.823   0.779  0.4220  0.9312  1.1277
 1626SOL    HW2 5064   1.525   2.927   0.727  2.5957  3.1827  0.6666
 1627SOL     OW 5065   1.982   4.456   3.137  0.0542  0.8279 -0.1489
 1627SOL    HW1 5066   2.039   4.473   3.218  0.0076 -1.3851  0.4088
 1627SOL    HW2 5067   2.027   4.387   3.079 -2.5888 -2.1140  1.0334
 1628SOL     OW 5068   3.541   2.995   1.290 -0.3009  0.1943  0.3393
 1628SOL    HW1 5069   3.487   3.015   1.372  2.1110  0.9706  1.8621
 1628SOL    HW2 5070   3.632   3.036   1.299  0.4544 -0.6856 -2.2577
 1629SOL     OW 5071   2.762   0.413   3.770  0.3390 -0.4278 -0.3123
 1629SOL    HW1 5072   2.713   0.400   3.683 -1.0757 -0.5692  0.4761
 1629SOL    HW2 5073   2.818   0.496   3.764 -1.2978  0.7119 -0.7173
 1630SOL     OW 5074   0.382   3.664   3.545  0.1108  0.0546 -0.6332
 1630SOL    HW1 5075   0.479   3.668   3.521  0.3574 -0.1533  0.2765
 1630SOL    HW2 5076   0.373   3.628   3.638 -0.7827  1.0448 -0.3244
 1631SOL     OW 5077   0.999   3.406   2.604 -0.1672  0.2912  0.5440
 1631SOL    HW1 5078   0.995   3.370   2.697  1.3336  0.8857  0.8705
 1631SOL    HW2 5079   0.922   3.468   2.588 -0.8979 -0.4507  1.0890
 1632SOL     OW 5080   3.725   4.122   4.238 -0.2919  0.5055  0.1538
 1632SOL    HW1 5081   3.762   4.172   4.160 -3.4261  1.1684 -1.0335
 1632SOL    HW2 5082   3.716   4.184   4.316 -1.2722  1.0288 -0.3591
 1633SOL     OW 5083   3.173   0.924   4.734  0.1119  0.4343  0.4569
 1633SOL    HW1 5084   3.091   0.866   4.732 -1.3936  2.4497  0.7439
 1633SOL    HW2 5085   3.216   0.918   4.824 -0.5919  0.4963  0.8008
 1634SOL     OW 5086   3.348   3.406   0.845  0.7790  0.8417 -0.4940
 1634SOL    HW1 5087   3.293   3.350   0.782  0.9534  0.5528 -0.3937
 1634SOL    HW2 5088   3.310   3.398   0.937  1.7613 -0.4403 -0.1634
 1635SOL     OW 5089   2.802   1.004   4.867 -0.3474 -0.1179  0.1886
 1635SOL    HW1 5090   2.744   1.003   4.948  1.6769  1.4252  1.7739
 1635SOL    HW2 5091   2.788   1.090   4.818 -1.7913 -1.1689 -1.3843
 1636SOL     OW 5092   2.246   4.763   3.763  0.1066 -0.5383  0.1491
 1636SOL    HW1 5093   2.292   4.733   3.846  0.0362 -2.7163 -0.5291
 1636SOL    HW2 5094   2.214   4.857   3.774  3.4395  0.5975  1.1380
 1637SOL     OW 5095   0.125   4.317   2.734  0.0021 -0.1838  0.7087
 1637SOL    HW1 5096   0.052   4.370   2.689 -2.0107 -1.9258  1.7299
 1637SOL    HW2 5097   0.193   4.290   2.666 -0.8372  0.6237 -0.4961
 1638SOL     OW 5098   0.487   2.336   3.397 -0.7266  0.1616  0.2057
 1638SOL    HW1 5099   0.500   2.314   3.494  0.4633  0.3058  0.0923
 1638SOL    HW2 5100   0.403   2.389   3.386 -0.3697  1.0047  1.2996
 1639SOL     OW 5101   4.487   4.337   2.990 -0.0079 -0.5872 -0.2826
 1639SOL    HW1 5102   4.510   4.280   2.911 -2.3448 -1.4987 -0.3665
 1639SOL    HW2 5103   4.562   4.333   3.057  2.8922  1.6509 -3.1022
 1640SOL     OW 5104   3.696   1.139   3.758  0.7483 -0.7496 -0.1974
 1640SOL    HW1 5105   3.762   1.214   3.757 -0.2809  0.1909  0.4703
 1640SOL    HW2 5106   3.605   1.175   3.779 -0.3114 -1.7694 -2.7104
 1641SOL     OW 5107   1.667   4.463   1.369  0.3027 -0.0970  0.0802
 1641SOL    HW1 5108   1.606   4.418   1.433  0.1174  0.9814  0.6909
 1641SOL    HW2 5109   1.734   4.397   1.334  0.5737 -0.6512  1.5851
 1642SOL     OW 5110   1.848   3.287   1.773 -0.3237  0.6668  0.4530
 1642SOL    HW1 5111   1.759   3.259   1.736 -0.0082  2.1226 -1.6135
 1642SOL    HW2 5112   1.917   3.219   1.750 -0.7359 -0.1060  1.4202
 1643SOL     OW 5113   4.195   1.666   0.229 -0.1069 -0.6980  0.2290
 1643SOL    HW1 5114   4.181   1.721   0.147  1.2549 -0.2255  0.2859
 1643SOL    HW2 5115   4.288   1.681   0.263  0.1119 -2.6289  0.5601
 1644SOL     OW 5116   5.094   0.559   0.727  0.2872  0.5027 -0.3214
 1644SOL    HW1 5117   5.127   0.652   0.745 -0.3482  0.9807 -1.4891
 1644SOL    HW2 5118   5.008   0.564   0.677  1.2200 -0.6964 -2.1531
 1645SOL     OW 5119   4.432   4.501   0.657  0.0649 -0.1653 -0.0113
 1645SOL    HW1 5120   4.359   4.490   0.589  0.7451 -0.1336 -0.7627
 1645SOL    HW2 5121   4.397   4.555   0.734 -1.1526 -1.4235  0.3672
 1646SOL     OW 5122   3.661   1.492   2.823 -0.0555 -0.4666 -0.2952
 1646SOL    HW1 5123   3.590   1.485   2.752  0.0433 -1.6857 -0.2947
 1646SOL    HW2 5124   3.746   1.452   2.790  0.1254 -0.6278  0.3481
 1647SOL     OW 5125   2.351   4.160   0.318 -0.0387 -0.5402 -0.3820
 1647SOL    HW1 5126   2.447   4.170   0.344 -0.0552 -1.5449  0.1085
 1647SOL    HW2 5127   2.321   4.241   0.267  1.5942 -1.0225 -2.1994
 1648SOL     OW 5128   4.244   2.323   3.922  0.6324  0.2404  0.1196
 1648SOL    HW1 5129   4.187   2.376   3.985  0.5280 -1.3287  1.4208
 1648SOL    HW2 5130   4.190   2.250   3.881  1.0097  0.4974 -0.8576
 1649SOL     OW 5131   4.146   4.152   4.151 -0.3261  0.2632 -0.2646
 1649SOL    HW1 5132   4.237   4.171   4.188  0.8361 -1.4458 -2.0830
 1649SOL    HW2 5133   4.076   4.189   4.214  1.5253 -0.8385  2.6259
 1650SOL     OW 5134   0.961   3.404   1.944 -0.2168 -0.7545 -0.5318
 1650SOL    HW1 5135   1.049   3.451   1.949  0.2726 -1.7878  2.4549
 1650SOL    HW2 5136   0.973   3.315   1.900  0.3696 -1.1069  0.3209
 1651SOL     OW 5137   2.035   4.385   4.173 -0.0885 -0.3683  0.1391
 1651SOL    HW1 5138   2.008   4.438   4.254 -1.0643 -2.3271  1.1721
 1651SOL    HW2 5139   2.033   4.288   4.195 -1.4925 -1.0476 -2.5760
 1652SOL     OW 5140   0.578   1.570   0.464  0.5202  0.1012  0.0031
 1652SOL    HW1 5141   0.643   1.503   0.429  0.5937  0.2270 -0.0986
 1652SOL    HW2 5142   0.499   1.575   0.403  1.9199  2.4274 -1.7908
 1653SOL     OW 5143   3.781   2.401   1.272  0.6650 -0.1045 -0.0760
 1653SOL    HW1 5144   3.816   2.313   1.303  2.8510  1.0758  1.0169
 1653SOL    HW2 5145   3.818   2.422   1.181 -0.2378 -0.4737 -0.5511
 1654SOL     OW 5146   2.326   5.073   4.602  0.5367  0.8271 -0.0790
 1654SOL    HW1 5147   2.232   5.053   4.575  0.7834 -0.4595 -0.0599
 1654SOL    HW2 5148   2.386   5.065   4.523  0.8324  0.1185  0.2100
 1655SOL     OW 5149   2.502   1.739   1.463  0.0873  0.0899  0.4866
 1655SOL    HW1 5150   2.491   1.653   1.512 -1.3803  0.0485  0.1213
 1655SOL    HW2 5151   2.475   1.726   1.367 -1.0318  1.1659  0.6374
 1656SOL     OW 5152   0.146   0.933   3.937  0.8955 -0.3935 -0.0129
 1656SOL    HW1 5153   0.229   0.953   3.988  0.7454 -1.2575  0.5959
 1656SOL    HW2 5154   0.165   0.865   3.866  0.6843 -0.6726  0.1971
 1657SOL     OW 5155   3.740   4.122   1.466  0.4584 -0.4043  0.7299
 1657SOL    HW1 5156   3.707   4.102   1.374 -0.8520  1.1356  0.8237
 1657SOL    HW2 5157   3.839   4.114   1.469  0.4620 -1.0937 -0.6384
 1658SOL     OW 5158   3.638   4.864   4.125  0.3673  0.5840  0.2130
 1658SOL    HW1 5159   3.569   4.792   4.116  0.6687  0.3624 -0.3689
 1658SOL    HW2 5160   3.593   4.952   4.143 -0.0851  0.4807 -0.3840
 1659SOL     OW 5161   4.948   1.024   3.252  0.6000  0.3875 -0.1464
 1659SOL    HW1 5162   4.991   0.951   3.304  0.4950  0.1544 -0.3782
 1659SOL    HW2 5163   5.018   1.082   3.210  0.6822  0.6349  0.3341
 1660SOL     OW 5164   0.047   4.084   0.400 -0.1634  0.5724 -0.5354
 1660SOL    HW1 5165   0.045   4.029   0.316 -0.4427  0.2939 -0.3492
 1660SOL    HW2 5166   0.085   4.174   0.380  0.1564  0.3676 -0.8785
 1661SOL     OW 5167   2.648   4.812   4.850 -0.0196  0.6114  0.0526
 1661SOL    HW1 5168   2.616   4.850   4.763 -1.6858 -0.5928  0.0826
 1661SOL    HW2 5169   2.637   4.881   4.922 -1.3625  0.6978 -0.1987
 1662SOL     OW 5170   4.403   4.333   4.591  0.2874 -0.1816  0.3725
 1662SOL    HW1 5171   4.463   4.255   4.608  1.7810  0.9409  0.4093
 1662SOL    HW2 5172   4.457   4.411   4.561 -1.0744  1.1007  1.1186
 1663SOL     OW 5173   3.258   5.147   2.772 -0.0366 -0.6655  0.0890
 1663SOL    HW1 5174   3.273   5.052   2.746  1.0224 -0.9116  1.4906
 1663SOL    HW2 5175   3.173   5.179   2.731  0.2896 -1.7615 -1.5485
 1664SOL     OW 5176   4.952   0.521   3.589  0.1742 -0.0350 -0.3940
 1664SOL    HW1 5177   4.887   0.462   3.541  0.5243 -0.4126 -0.4084
 1664SOL    HW2 5178   4.927   0.617   3.575 -1.5637 -0.1890  1.2092
 1665SOL     OW 5179   3.287   1.524   0.545 -0.1688  0.1794  0.1215
 1665SOL    HW1 5180   3.270   1.508   0.448  2.5185 -0.5742 -0.3216
 1665SOL    HW2 5181   3.282   1.437   0.594  0.2484  0.2677  0.3234
 1666SOL     OW 5182   4.029   2.419   4.558  1.0117 -0.2864  0.0830
 1666SOL    HW1 5183   3.970   2.373   4.626 -1.6146  1.5163 -0.8031
 1666SOL    HW2 5184   4.034   2.516   4.580  1.4447  0.0430 -1.3948
 1667SOL     OW 5185   2.787   2.634   3.603  0.3526  0.0800  0.0622
 1667SOL    HW1 5186   2.808   2.730   3.584 -1.6527  0.5020 -0.2737
 1667SOL    HW2 5187   2.742   2.593   3.524 -2.5447  0.0969  1.5523
 1668SOL     OW 5188   0.229   3.005   3.954  0.0613  0.2324 -0.5411
 1668SOL    HW1 5189   0.252   2.925   4.010 -3.6432 -0.9459 -0.4214
 1668SOL    HW2 5190   0.192   2.974   3.867  0.1038  1.9121 -1.1819
 1669SOL     OW 5191   4.009   4.343   4.920 -0.2786 -0.4878  0.0954
 1669SOL    HW1 5192   4.004   4.253   4.964 -0.6532  0.0932  1.2818
 1669SOL    HW2 5193   4.100   4.356   4.882 -0.3171 -1.4973 -0.3879
 1670SOL     OW 5194   1.063   3.127   0.749  0.1124 -0.3520 -0.1639
 1670SOL    HW1 5195   1.100   3.146   0.659  0.1463 -1.3838 -0.3835
 1670SOL    HW2 5196   1.020   3.037   0.749 -2.2081  0.6794  0.1423
 1671SOL     OW 5197   3.449   1.366   1.206  0.2119 -0.3834  0.0476
 1671SOL    HW1 5198   3.408   1.340   1.119  1.9668 -0.9950 -0.6239
 1671SOL    HW2 5199   3.436   1.465   1.220 -0.2955 -0.3224 -0.7727
 1672SOL     OW 5200   0.562   2.970   4.180  0.0638 -0.8491  0.8594
 1672SOL    HW1 5201   0.554   3.054   4.126 -0.1644 -1.5924 -0.2965
 1672SOL    HW2 5202   0.600   2.992   4.270  0.9841  0.3422  0.2130
 1673SOL     OW 5203   1.660   3.681   1.255  0.0979  0.1111  0.2262
 1673SOL    HW1 5204   1.759   3.671   1.264  0.0487 -0.1703  0.4845
 1673SOL    HW2 5205   1.630   3.767   1.297  0.4108  0.9153 -1.1502
 1674SOL     OW 5206   2.898   0.850   0.043 -0.6282 -0.5101  0.3526
 1674SOL    HW1 5207   2.916   0.945   0.070 -1.6141  0.8395 -3.1872
 1674SOL    HW2 5208   2.982   0.798   0.047  0.0631  0.6438  1.8208
 1675SOL     OW 5209   4.472   2.761   1.207 -0.0844 -0.1756 -0.2729
 1675SOL    HW1 5210   4.419   2.824   1.264 -1.0123 -1.1823  0.0325
 1675SOL    HW2 5211   4.490   2.677   1.259  1.5445  0.0120 -0.4968
 1676SOL     OW 5212   1.366   0.046   2.256  0.5153 -0.4023 -0.2023
 1676SOL    HW1 5213   1.420   0.130   2.256  0.0912 -0.0739 -2.7240
 1676SOL    HW2 5214   1.424  -0.030   2.226  0.7073 -0.9294  1.3975
 1677SOL     OW 5215   0.067   0.401   0.554 -0.1885 -0.5599 -0.3392
 1677SOL    HW1 5216   0.030   0.479   0.605 -1.3806  0.4246 -2.5454
 1677SOL    HW2 5217   0.094   0.330   0.617 -3.7788 -0.4013  1.6483
 1678SOL     OW 5218   4.795   1.692   2.101  1.1387 -0.4500  0.2084
 1678SOL    HW1 5219   4.843   1.779   2.106 -0.1096  0.2111  1.3091
 1678SOL    HW2 5220   4.857   1.622   2.065  2.3996  0.6979  0.0484
 1679SOL     OW 5221   3.378   1.935   1.959  0.2064 -0.1434  0.4932
 1679SOL    HW1 5222   3.396   1.895   1.870 -3.0339 -2.5535  0.7635
 1679SOL    HW2 5223   3.380   2.035   1.952 -0.0487 -0.2671 -2.2936
 1680SOL     OW 5224   0.854   2.697   3.728 -0.1314 -0.7122 -0.6895
 1680SOL    HW1 5225   0.890   2.711   3.820  0.0142 -0.8449 -0.7262
 1680SOL    HW2 5226   0.757   2.673   3.733 -0.4152  0.3750 -0.6239
 1681SOL     OW 5227   2.909   3.793   3.678 -1.0460 -0.1402 -0.3437
 1681SOL    HW1 5228   2.812   3.795   3.654 -0.3822  1.6664 -3.4826
 1681SOL    HW2 5229   2.940   3.886   3.700  0.4098 -0.2079 -1.8416
 1682SOL     OW 5230   0.574   4.727   2.234  0.0286 -0.3991 -1.0339
 1682SOL    HW1 5231   0.665   4.761   2.210  1.5175 -0.8234  3.1108
 1682SOL    HW2 5232   0.514   4.805   2.255  1.2327 -0.0175  1.4509
 1683SOL     OW 5233   4.237   4.275   2.766  0.3958  0.1537 -0.3681
 1683SOL    HW1 5234   4.191   4.302   2.851 -1.9262  0.8159 -1.7227
 1683SOL    HW2 5235   4.283   4.355   2.727 -0.6144  0.5024 -0.9034
 1684SOL     OW 5236   4.626   3.188   1.577  0.2345  0.1047 -0.5049
 1684SOL    HW1 5237   4.544   3.212   1.629  1.6875  0.9978  1.5366
 1684SOL    HW2 5238   4.633   3.244   1.495 -1.1807 -0.0129 -0.7237
 1685SOL     OW 5239   2.835   0.207   2.458  0.2055  0.1635  0.1166
 1685SOL    HW1 5240   2.773   0.159   2.396 -0.3582 -0.7743  1.3846
 1685SOL    HW2 5241   2.910   0.247   2.404  0.8979 -2.3821 -0.9922
 1686SOL     OW 5242   3.016   1.771   2.187  0.0726  0.0702  0.4405
 1686SOL    HW1 5243   2.956   1.697   2.158  1.9934 -1.9731  1.4506
 1686SOL    HW2 5244   2.991   1.799   2.280 -2.3130  2.6218 -0.7973
 1687SOL     OW 5245   4.644   2.330   2.432  0.5261  0.3714  0.0937
 1687SOL    HW1 5246   4.566   2.310   2.373  1.5123  0.6440 -1.3429
 1687SOL    HW2 5247   4.722   2.358   2.376  1.7058 -0.0154  1.4923
 1688SOL     OW 5248   2.535   1.274   1.426 -0.2079 -0.7425 -0.3233
 1688SOL    HW1 5249   2.587   1.201   1.381  1.4784  0.1071  0.1466
 1688SOL    HW2 5250   2.486   1.328   1.358 -1.2990 -2.1587 -0.6890
 1689SOL     OW 5251   1.188   4.652   3.177 -0.3445  0.1344 -0.0025
 1689SOL    HW1 5252   1.200   4.743   3.217 -0.6897 -0.4323  1.4482
 1689SOL    HW2 5253   1.276   4.617   3.147  0.0023  0.4026  0.6741
 1690SOL     OW 5254   4.967   1.665   3.162 -0.5422  0.0630  0.0019
 1690SOL    HW1 5255   5.048   1.645   3.217  0.3123 -0.0512 -1.2543
 1690SOL    HW2 5256   4.938   1.759   3.177  0.1338  0.2612  0.0876
 1691SOL     OW 5257   2.603   4.772   2.342  0.1048  0.1623 -0.0404
 1691SOL    HW1 5258   2.589   4.816   2.254 -0.8146  0.5709  0.2936
 1691SOL    HW2 5259   2.572   4.677   2.337  0.2886  0.1122 -0.2278
 1692SOL     OW 5260   3.041   2.738   2.670  0.1572  1.0115  0.4794
 1692SOL    HW1 5261   3.057   2.788   2.584 -0.8700  1.4291  0.5170
 1692SOL    HW2 5262   2.986   2.657   2.652  4.1918 -1.8969 -0.0721
 1693SOL     OW 5263   4.708   4.885   2.515 -0.1714  0.5649  0.0654
 1693SOL    HW1 5264   4.667   4.966   2.473  1.9308  1.9304  0.4951
 1693SOL    HW2 5265   4.682   4.881   2.612 -1.6794 -0.2849 -0.3471
 1694SOL     OW 5266   1.398   3.283   5.100 -0.3830 -0.0412  0.2327
 1694SOL    HW1 5267   1.354   3.287   5.190 -1.2538 -0.7207 -0.1424
 1694SOL    HW2 5268   1.403   3.188   5.070  0.0789  0.1642 -0.3561
 1695SOL     OW 5269   4.151   3.373   2.761 -0.4539  0.5894  0.0543
 1695SOL    HW1 5270   4.099   3.366   2.846  0.5692 -0.8424  0.6204
 1695SOL    HW2 5271   4.184   3.466   2.749  0.7023  0.5055  2.0888
 1696SOL     OW 5272   1.516   1.780   4.246  0.5510 -0.2658  0.4784
 1696SOL    HW1 5273   1.547   1.875   4.247 -1.9631  0.8576 -3.4598
 1696SOL    HW2 5274   1.561   1.731   4.172  1.3792 -2.0839  2.0974
 1697SOL     OW 5275   1.043   2.339   2.721  0.0153  0.5364  0.7276
 1697SOL    HW1 5276   1.129   2.317   2.769 -0.4749 -1.6289  0.6868
 1697SOL    HW2 5277   0.999   2.255   2.691 -0.9122  1.7343 -1.4549
 1698SOL     OW 5278   3.140   0.239   3.919 -0.2950 -0.0334  0.0334
 1698SOL    HW1 5279   3.156   0.331   3.955 -0.9682  0.1844 -0.2073
 1698SOL    HW2 5280   3.046   0.232   3.887 -0.3178 -0.8901  0.2762
 1699SOL     OW 5281   5.063   4.753   3.591  0.3029 -0.8400  0.2883
 1699SOL    HW1 5282   5.023   4.733   3.680 -1.2450 -1.2731 -0.4588
 1699SOL    HW2 5283   5.084   4.851   3.585 -0.5754 -0.6065  0.7653
 1700SOL     OW 5284   4.317   0.629   2.347 -0.1063 -0.2145  0.4125
 1700SOL    HW1 5285   4.371   0.714   2.351  0.4599 -0.5848  0.9105
 1700SOL    HW2 5286   4.220   0.651   2.351  0.0490  0.3826  1.1663
 1701SOL     OW 5287   1.713   4.914   4.374 -0.8650  0.4216 -0.0973
 1701SOL    HW1 5288   1.628   4.944   4.329  0.4550  1.2962 -2.1666
 1701SOL    HW2 5289   1.744   4.829   4.332 -1.1311 -0.3875  1.2707
 1702SOL     OW 5290   1.782   5.115   2.209  0.3615  0.0166  0.3615
 1702SOL    HW1 5291   1.800   5.208   2.177  0.3265  0.1898  0.8376
 1702SOL    HW2 5292   1.683   5.098   2.207  0.3551  0.0450  0.4198
 1703SOL     OW 5293   3.353   2.554   0.818  0.3412  0.2263  0.1557
 1703SOL    HW1 5294   3.335   2.464   0.778 -0.1386  0.1395  0.5517
 1703SOL    HW2 5295   3.285   2.573   0.890 -0.2454  1.3575 -0.6521
 1704SOL     OW 5296   1.691   0.217   1.595  0.3723  0.5353  0.2038
 1704SOL    HW1 5297   1.634   0.161   1.656  0.6402  0.4149  0.3451
 1704SOL    HW2 5298   1.698   0.173   1.506  0.5310  0.3733  0.2949
 1705SOL     OW 5299   3.215   3.714   0.682  0.2838 -0.0785 -0.2957
 1705SOL    HW1 5300   3.181   3.630   0.726 -0.4244  1.1344  1.5944
 1705SOL    HW2 5301   3.291   3.751   0.736  0.2435  0.7710 -0.8096
 1706SOL     OW 5302   2.273   3.005   0.390 -0.1770  0.1824  0.3421
 1706SOL    HW1 5303   2.272   2.905   0.386  0.1655  0.2103 -0.7611
 1706SOL    HW2 5304   2.192   3.038   0.438 -1.3826 -0.5613 -1.1014
 1707SOL     OW 5305   0.733   2.377   0.903 -0.3663  0.2081 -0.6446
 1707SOL    HW1 5306   0.781   2.315   0.965  1.4668  0.5482 -1.6629
 1707SOL    HW2 5307   0.778   2.377   0.814  0.0434  3.4045 -0.5453
 1708SOL     OW 5308   5.049   4.456   0.405 -0.1383  0.1624  0.3215
 1708SOL    HW1 5309   5.061   4.536   0.463  0.5626 -0.4189  1.0177
 1708SOL    HW2 5310   5.139   4.425   0.373 -0.5432  0.7587 -1.5077
 1709SOL     OW 5311   3.580   1.971   1.486  0.0508 -0.3570  0.4765
 1709SOL    HW1 5312   3.662   2.019   1.519  1.8577 -1.5453 -1.9759
 1709SOL    HW2 5313   3.513   2.039   1.455  1.2724  0.6492 -0.0822
 1710SOL     OW 5314   0.082   0.787   1.270 -0.3695  0.0850 -0.1028
 1710SOL    HW1 5315   0.093   0.886   1.279 -1.9891  0.3518 -0.6348
 1710SOL    HW2 5316   0.052   0.748   1.357 -0.3404  0.1673 -0.0567
 1711SOL     OW 5317   0.778   4.972   3.383  0.0610 -0.2731 -0.2094
 1711SOL    HW1 5318   0.732   5.012   3.303  0.2628  1.2231  0.3977
 1711SOL    HW2 5319   0.757   4.874   3.387 -1.3578 -0.0429 -1.1263
 1712SOL     OW 5320   4.621   0.936   0.123  0.2852 -0.1529  0.0308
 1712SOL    HW1 5321   4.636   0.926   0.222  1.8061  0.2322 -0.1406
 1712SOL    HW2 5322   4.531   0.978   0.108  0.5666  0.9855  1.3000
 1713SOL     OW 5323   2.069   1.129   1.412 -0.3042  0.3742 -0.1602
 1713SOL    HW1 5324   2.072   1.158   1.316 -2.0319  0.8442 -0.1147
 1713SOL    HW2 5325   2.161   1.106   1.443  0.4622  1.3689 -1.5722
 1714SOL     OW 5326   2.692   1.510   5.086 -0.1757 -0.1746 -0.5433
 1714SOL    HW1 5327   2.616   1.516   5.021  1.8802  1.2660 -2.9929
 1714SOL    HW2 5328   2.772   1.555   5.048  1.6632 -0.6970  2.3855
 1715SOL     OW 5329   3.565   1.298   1.467 -0.4783 -0.1240  0.1911
 1715SOL    HW1 5330   3.538   1.322   1.374 -1.7397 -0.9204  0.3239
 1715SOL    HW2 5331   3.651   1.247   1.465  0.0781  0.8066 -0.4272
 1716SOL     OW 5332   4.974   1.669   2.425  0.4366 -0.9305  0.7004
 1716SOL    HW1 5333   5.053   1.650   2.367  0.0495 -2.6820  0.6931
 1716SOL    HW2 5334   4.946   1.765   2.413  2.7027 -0.1752  0.9242
 1717SOL     OW 5335   1.214   3.873   0.600 -0.0098 -0.4939  0.0911
 1717SOL    HW1 5336   1.283   3.812   0.638  1.4368  1.3830  0.6447
 1717SOL    HW2 5337   1.124   3.829   0.603  0.9016 -2.4055  0.7801
 1718SOL     OW 5338   4.913   4.031   1.931  0.2167  0.4558 -0.3111
 1718SOL    HW1 5339   4.945   4.014   2.024 -0.0441  0.1050 -0.2814
 1718SOL    HW2 5340   4.876   4.123   1.924  1.5781  1.0133 -0.4423
 1719SOL     OW 5341   5.122   2.656   1.815 -0.1738 -0.4582 -0.2308
 1719SOL    HW1 5342   5.175   2.732   1.776 -1.4401 -0.0111 -1.1423
 1719SOL    HW2 5343   5.071   2.689   1.895  0.1197 -0.6366  0.0345
 1720SOL     OW 5344   0.308   1.312   2.323 -0.0220  0.1692  0.3949
 1720SOL    HW1 5345   0.386   1.335   2.264 -1.4490 -0.0455 -1.7015
 1720SOL    HW2 5346   0.339   1.255   2.399  1.8760  0.2468 -0.2690
 1721SOL     OW 5347   2.883   4.347   3.314  0.2202  0.1617 -0.6334
 1721SOL    HW1 5348   2.958   4.303   3.264 -0.5740  0.6362 -2.3306
 1721SOL    HW2 5349   2.909   4.360   3.409  1.9348 -0.5038 -0.9771
 1722SOL     OW 5350   0.082   1.612   2.897  0.0374 -0.1512  0.1039
 1722SOL    HW1 5351  -0.016   1.633   2.896  0.5238  2.4652 -1.1016
 1722SOL    HW2 5352   0.116   1.612   2.803  1.0594 -2.0035  0.4280
 1723SOL     OW 5353   3.992   3.349   4.542  0.4943  0.2622  0.2614
 1723SOL    HW1 5354   3.967   3.347   4.445 -0.6200  1.3331  0.5011
 1723SOL    HW2 5355   4.083   3.309   4.554  0.5384 -0.1118 -1.1895
 1724SOL     OW 5356   2.423   5.006   1.784 -0.4961 -0.3138  0.0283
 1724SOL    HW1 5357   2.390   4.966   1.698  0.2150 -0.2123 -0.2931
 1724SOL    HW2 5358   2.520   5.027   1.776  0.2532 -2.7043  1.7205
 1725SOL     OW 5359   4.125   0.619   4.223  0.3462  0.9277  0.1128
 1725SOL    HW1 5360   4.179   0.701   4.205  0.6325  0.4406 -1.4059
 1725SOL    HW2 5361   4.027   0.642   4.219  0.3215  0.7502 -3.2123
 1726SOL     OW 5362   1.340   0.305   0.170 -0.5802  0.1953 -0.1363
 1726SOL    HW1 5363   1.337   0.330   0.267 -1.2302 -0.0090 -0.1048
 1726SOL    HW2 5364   1.358   0.207   0.162  0.9154  0.4434 -0.2503
 1727SOL     OW 5365   4.592   4.762   3.633  0.1093  0.0309  0.2787
 1727SOL    HW1 5366   4.634   4.773   3.723 -0.7118 -0.4481  0.7355
 1727SOL    HW2 5367   4.637   4.823   3.567  0.3534  0.7934  1.1331
 1728SOL     OW 5368   0.870   2.120   0.600 -0.5035  0.6048  0.5189
 1728SOL    HW1 5369   0.957   2.121   0.649  0.6756  0.5347 -1.4569
 1728SOL    HW2 5370   0.833   2.027   0.601  0.1841  0.3165  0.1732
 1729SOL     OW 5371   4.724   3.130   0.665 -0.0653 -0.2268 -0.2627
 1729SOL    HW1 5372   4.761   3.070   0.736  0.4146 -0.0445 -0.3596
 1729SOL    HW2 5373   4.646   3.086   0.621 -2.2759  0.7847  2.3313
 1730SOL     OW 5374   2.309   3.197   0.607  0.2385 -0.9304 -0.8973
 1730SOL    HW1 5375   2.338   3.151   0.523 -0.1481 -1.3050 -0.8323
 1730SOL    HW2 5376   2.254   3.134   0.662  0.2905 -0.6109 -0.4738
 1731SOL     OW 5377   2.201   4.274   3.499 -0.6087 -0.5488  0.0780
 1731SOL    HW1 5378   2.210   4.360   3.549  0.4403 -0.2123 -0.6576
 1731SOL    HW2 5379   2.105   4.247   3.496 -0.6679 -0.7951  2.5867
 1732SOL     OW 5380   1.279   4.217   2.665 -0.5801  0.4721 -0.1322
 1732SOL    HW1 5381   1.347   4.238   2.735 -1.1717  1.5186  0.1663
 1732SOL    HW2 5382   1.298   4.271   2.583  1.1023 -1.9765 -1.4852
 1733SOL     OW 5383   2.490   4.029   2.549 -0.6707 -0.3077  0.2201
 1733SOL    HW1 5384   2.397   4.025   2.585 -0.2464  0.4834  1.4841
 1733SOL    HW2 5385   2.512   3.943   2.504 -1.9371 -0.5827  0.0880
 1734SOL     OW 5386   4.709   0.389   4.970  0.2102  0.2918  0.2022
 1734SOL    HW1 5387   4.641   0.462   4.973 -0.3150 -0.1798 -0.0942
 1734SOL    HW2 5388   4.797   0.427   4.940  0.4572  1.1670  1.9344
 1735SOL     OW 5389   1.400   4.383   5.084  0.1573 -0.4703  0.3197
 1735SOL    HW1 5390   1.399   4.475   5.123  0.3493 -1.3250  2.4819
 1735SOL    HW2 5391   1.492   4.360   5.053  0.3351 -0.2916  0.7136
 1736SOL     OW 5392   3.867   3.758   4.992  0.0559 -0.0306 -0.3823
 1736SOL    HW1 5393   3.903   3.835   4.938 -0.7428 -1.2861 -2.8597
 1736SOL    HW2 5394   3.817   3.794   5.071 -1.1248  2.0966 -1.9719
 1737SOL     OW 5395   1.228   0.480   2.610 -0.3380 -0.2060 -0.0034
 1737SOL    HW1 5396   1.225   0.565   2.663 -1.5086 -0.3866  0.2487
 1737SOL    HW2 5397   1.210   0.403   2.671 -0.5441 -0.5161 -0.4542
 1738SOL     OW 5398   3.228   4.238   2.065 -0.3932 -0.6725  0.5002
 1738SOL    HW1 5399   3.269   4.328   2.081  0.6943 -1.1371  0.3738
 1738SOL    HW2 5400   3.282   4.188   1.997 -1.7279 -0.9279 -0.4329
 1739SOL     OW 5401   4.987   1.308   1.786  0.2775  0.6671 -0.8386
 1739SOL    HW1 5402   5.067   1.286   1.841 -0.5065  2.1629  1.0056
 1739SOL    HW2 5403   5.010   1.380   1.720  0.9438 -0.3768 -1.7812
 1740SOL     OW 5404   4.026   0.942   0.721 -0.4028 -0.5140  0.0334
 1740SOL    HW1 5405   4.045   0.844   0.724 -0.6632 -0.5396  1.1186
 1740SOL    HW2 5406   3.940   0.958   0.671 -1.0742 -0.9573  1.0217
 1741SOL     OW 5407   0.591   3.354   3.503 -0.1122 -0.1202 -0.2485
 1741SOL    HW1 5408   0.546   3.345   3.592 -0.5490  0.0577 -0.4470
 1741SOL    HW2 5409   0.587   3.450   3.474  0.1669 -0.1512 -0.3875
 1742SOL     OW 5410   3.711   3.133   4.387 -0.1345 -0.1079  0.0186
 1742SOL    HW1 5411   3.783   3.192   4.352  1.2599 -2.1390 -0.7145
 1742SOL    HW2 5412   3.629   3.187   4.406  0.7945  1.8805 -1.3942
 1743SOL     OW 5413   3.411   4.496   3.923 -0.5193 -0.1027  0.1820
 1743SOL    HW1 5414   3.467   4.576   3.900 -1.7095  0.1075 -2.4063
 1743SOL    HW2 5415   3.469   4.415   3.927  0.3128  0.4672  0.0788
 1744SOL     OW 5416   3.183   4.914   0.980 -0.2238  0.4596 -0.2403
 1744SOL    HW1 5417   3.174   4.822   0.941 -0.9745  0.5621 -0.3112
 1744SOL    HW2 5418   3.094   4.947   1.011 -0.0468  1.3646 -0.6653
 1745SOL     OW 5419   0.239   2.501   2.663 -0.1803 -0.0600 -0.6807
 1745SOL    HW1 5420   0.282   2.576   2.613  1.4184 -0.1664  0.4617
 1745SOL    HW2 5421   0.284   2.415   2.640  0.5754 -0.1118  0.8775
 1746SOL     OW 5422   4.859   4.284   0.502 -0.5449 -0.0815 -0.5122
 1746SOL    HW1 5423   4.922   4.353   0.468 -0.3094  0.0846  0.2308
 1746SOL    HW2 5424   4.765   4.310   0.479 -0.3727 -0.1698 -1.3478
 1747SOL     OW 5425   2.611   1.807   4.928 -0.3316  0.0834  0.3749
 1747SOL    HW1 5426   2.571   1.755   4.853 -1.2640 -0.1502  1.0100
 1747SOL    HW2 5427   2.707   1.779   4.940 -0.2125  0.0209 -0.6147
 1748SOL     OW 5428   4.834   4.210   0.118  0.7363  0.0719  0.0081
 1748SOL    HW1 5429   4.847   4.303   0.150  0.2928  0.2582 -0.3367
 1748SOL    HW2 5430   4.892   4.148   0.171 -1.0687  0.1574  2.2346
 1749SOL     OW 5431   1.824   1.229   3.027  0.3299  0.6425 -0.3597
 1749SOL    HW1 5432   1.827   1.135   3.061  3.0830  0.0150 -2.1006
 1749SOL    HW2 5433   1.784   1.288   3.098 -0.4200 -1.6001  1.2129
 1750SOL     OW 5434   2.099   1.666   4.757  0.0791  0.8821 -0.2605
 1750SOL    HW1 5435   2.057   1.680   4.847 -1.8232  3.9799 -1.4276
 1750SOL    HW2 5436   2.198   1.679   4.763  0.3724 -1.7037  1.7680
 1751SOL     OW 5437   3.321   1.657   2.566  0.0240  0.1456  0.0725
 1751SOL    HW1 5438   3.235   1.608   2.552  0.2329 -0.5497  1.1205
 1751SOL    HW2 5439   3.313   1.749   2.528 -0.5286 -0.5245 -1.5250
 1752SOL     OW 5440   0.101   0.374   5.006 -0.6877  0.1666  0.1997
 1752SOL    HW1 5441   0.091   0.290   5.060 -2.2232 -0.6754 -1.2745
 1752SOL    HW2 5442   0.176   0.429   5.043  0.6252 -2.0132  1.0035
 1753SOL     OW 5443   4.609   3.973   3.624  0.2647  0.1172  0.3568
 1753SOL    HW1 5444   4.549   4.012   3.555  0.6955  0.5161  0.2015
 1753SOL    HW2 5445   4.554   3.928   3.694 -0.3080  1.7006  0.9762
 1754SOL     OW 5446   3.904   0.473   0.293 -0.1670 -0.3468  0.0509
 1754SOL    HW1 5447   3.831   0.406   0.297 -0.3555 -0.1512 -0.0936
 1754SOL    HW2 5448   3.957   0.460   0.209 -0.4016 -0.1082 -0.1329
 1755SOL     OW 5449   3.005   1.679   3.579  0.4433  0.0386  0.2925
 1755SOL    HW1 5450   3.046   1.716   3.662 -0.3324 -0.6193  0.9825
 1755SOL    HW2 5451   3.004   1.750   3.508  1.4161  0.5035  0.7246
 1756SOL     OW 5452   4.919   0.014   4.435  0.5306 -0.1029  0.1854
 1756SOL    HW1 5453   4.860   0.093   4.452  0.4319 -0.0525 -0.3698
 1756SOL    HW2 5454   4.863  -0.063   4.406  0.6309 -0.3704  0.6989
 1757SOL     OW 5455   3.701   1.719   1.369  0.7274  0.0570  0.1966
 1757SOL    HW1 5456   3.687   1.800   1.426  0.2823  0.0504  0.0998
 1757SOL    HW2 5457   3.767   1.658   1.413 -1.0694 -0.8881  1.6922
 1758SOL     OW 5458   2.532   2.593   5.148  0.6385 -0.0164  0.0184
 1758SOL    HW1 5459   2.481   2.508   5.135  0.6426 -0.2255  1.2251
 1758SOL    HW2 5460   2.556   2.632   5.059  2.1424 -2.1652 -0.5954
 1759SOL     OW 5461   3.199   4.288   0.685 -0.4640  0.0626  0.2318
 1759SOL    HW1 5462   3.193   4.349   0.606 -1.8387  0.2457  0.4691
 1759SOL    HW2 5463   3.241   4.201   0.656  0.2377  0.5985 -0.3987
 1760SOL     OW 5464   2.659   2.533   3.386 -0.0421  0.2091 -0.0073
 1760SOL    HW1 5465   2.580   2.585   3.352 -0.4504 -0.2304  0.2491
 1760SOL    HW2 5466   2.708   2.492   3.309  0.7674  1.6381 -0.2748
 1761SOL     OW 5467   3.663   0.648   0.611 -0.3806 -0.1843 -0.0861
 1761SOL    HW1 5468   3.640   0.693   0.698  0.2121  0.0678 -0.0528
 1761SOL    HW2 5469   3.595   0.672   0.542 -1.4646 -1.2365  0.5701
 1762SOL     OW 5470   0.507   3.269   4.175  0.0038 -0.3239 -0.3873
 1762SOL    HW1 5471   0.428   3.300   4.227  0.5783 -1.7055  1.4154
 1762SOL    HW2 5472   0.589   3.318   4.204  0.2443 -0.7242 -0.3748
 1763SOL     OW 5473   0.386   1.615   0.294  0.7368  0.4910 -0.1749
 1763SOL    HW1 5474   0.306   1.566   0.329  0.2950  0.8493 -0.6754
 1763SOL    HW2 5475   0.365   1.713   0.289  1.6508  0.7638  0.9356
 1764SOL     OW 5476   1.879   2.402   2.956  0.5108 -0.2183  0.0914
 1764SOL    HW1 5477   1.835   2.452   3.031 -0.2356 -1.2711  0.3745
 1764SOL    HW2 5478   1.811   2.348   2.907  1.0743  0.1018 -1.0700
 1765SOL     OW 5479   5.060   3.585   1.297  0.2082  0.4139 -0.3131
 1765SOL    HW1 5480   4.998   3.661   1.279 -1.0737 -0.4542  0.1932
 1765SOL    HW2 5481   5.154   3.611   1.275 -0.3962  1.6091 -1.5955
 1766SOL     OW 5482   0.314   1.112   2.545  0.0579 -0.4823 -0.0272
 1766SOL    HW1 5483   0.408   1.082   2.528  0.5837  0.4040  1.1745
 1766SOL    HW2 5484   0.312   1.174   2.623 -1.3615  0.4852 -0.7751
 1767SOL     OW 5485   0.378   0.320   1.440  0.4162  0.1354  0.5784
 1767SOL    HW1 5486   0.352   0.321   1.536  0.6139 -1.2719  0.6637
 1767SOL    HW2 5487   0.376   0.413   1.404  2.9166  1.0732  2.6120
 1768SOL     OW 5488   3.529   4.759   2.396 -0.8260  0.1822  0.4420
 1768SOL    HW1 5489   3.474   4.822   2.342 -1.6323 -0.8056  0.0868
 1768SOL    HW2 5490   3.606   4.809   2.437 -0.6486  1.1046 -0.9480
 1769SOL     OW 5491   4.295   1.144   4.445 -0.1571  0.5533 -0.4227
 1769SOL    HW1 5492   4.199   1.138   4.472  0.0863  0.7445  0.5269
 1769SOL    HW2 5493   4.305   1.213   4.373 -0.8611 -0.1520 -1.2135
 1770SOL     OW 5494   0.218   2.407   4.493  0.4693 -0.1432  0.3337
 1770SOL    HW1 5495   0.310   2.443   4.475  0.6240 -0.1766  1.0216
 1770SOL    HW2 5496   0.218   2.358   4.581  0.0743 -1.1400 -0.2014
 1771SOL     OW 5497   0.651   0.838   2.728 -0.1192  0.4073  0.0576
 1771SOL    HW1 5498   0.577   0.786   2.770  1.4594 -0.5886  1.7406
 1771SOL    HW2 5499   0.711   0.777   2.677 -0.3896  1.2020 -1.2779
 1772SOL     OW 5500   2.921   2.012   1.044  0.0556 -0.5004  1.2130
 1772SOL    HW1 5501   2.978   1.977   0.970  0.6036 -2.3882  2.4334
 1772SOL    HW2 5502   2.826   1.984   1.031 -0.4834  1.7760 -0.2907
 1773SOL     OW 5503   4.545   3.888   2.974 -0.3379  0.2956  0.3117
 1773SOL    HW1 5504   4.635   3.858   3.003  1.0665  0.5035 -3.2947
 1773SOL    HW2 5505   4.549   3.982   2.941 -1.7403  0.1203 -0.4653
 1774SOL     OW 5506   4.899   0.481   2.172  0.5683  0.2677 -0.3515
 1774SOL    HW1 5507   4.893   0.394   2.124  1.2445 -0.4984  0.8903
 1774SOL    HW2 5508   4.807   0.517   2.187  0.2489 -0.5319 -0.3480
 1775SOL     OW 5509   2.100   0.065   0.203  0.2511  0.4994 -0.9731
 1775SOL    HW1 5510   2.027   0.115   0.157 -0.1176 -1.8027 -3.1005
 1775SOL    HW2 5511   2.156   0.129   0.256 -1.2365  2.8250 -2.0403
 1776SOL     OW 5512   1.164   1.382   0.594  0.4111  0.7736  0.0404
 1776SOL    HW1 5513   1.234   1.384   0.522  0.5527  0.9610  0.1856
 1776SOL    HW2 5514   1.198   1.427   0.676  1.2036 -1.6099  1.1082
 1777SOL     OW 5515   2.816   2.730   5.095  0.3735 -0.4599  0.0217
 1777SOL    HW1 5516   2.745   2.683   5.147 -0.5820 -0.7771 -1.5098
 1777SOL    HW2 5517   2.779   2.815   5.056  0.9271 -0.4567 -0.5246
 1778SOL     OW 5518   0.949   0.392   3.552  0.4713  0.0514  0.6531
 1778SOL    HW1 5519   0.965   0.314   3.612 -0.8640 -0.3692  0.4956
 1778SOL    HW2 5520   0.956   0.477   3.605 -0.1875 -0.2911  1.3091
 1779SOL     OW 5521   3.944   4.154   3.763 -0.6291 -0.1186 -0.4874
 1779SOL    HW1 5522   3.913   4.066   3.729 -0.8725 -0.2152 -0.0263
 1779SOL    HW2 5523   3.912   4.227   3.703  1.2979 -0.4734 -2.0361
 1780SOL     OW 5524   0.756   2.829   0.917 -0.3983  0.0585  0.1535
 1780SOL    HW1 5525   0.826   2.866   0.856  0.8032 -0.1389  1.3511
 1780SOL    HW2 5526   0.686   2.783   0.864  0.1365  0.6715 -1.1204
 1781SOL     OW 5527   4.121   3.264   0.307 -0.3142  0.5396  0.4209
 1781SOL    HW1 5528   4.217   3.241   0.322 -0.3023 -0.3165 -0.8587
 1781SOL    HW2 5529   4.076   3.277   0.396  0.6225 -0.5447  1.0840
 1782SOL     OW 5530   0.536   0.606   3.759 -0.0410 -0.2910  0.3076
 1782SOL    HW1 5531   0.539   0.506   3.761  0.1618 -0.2856  1.8643
 1782SOL    HW2 5532   0.546   0.638   3.665  0.9107 -1.7087 -0.1088
 1783SOL     OW 5533   0.191   4.665   2.457 -0.0101  0.1039 -0.0185
 1783SOL    HW1 5534   0.168   4.762   2.449  1.3249  0.7240  2.6220
 1783SOL    HW2 5535   0.152   4.628   2.542  0.3589 -1.4126 -0.4679
 1784SOL     OW 5536   3.465   1.674   0.041 -0.4961 -0.2024  0.3106
 1784SOL    HW1 5537   3.399   1.684   0.115  1.1325 -1.0133  1.9280
 1784SOL    HW2 5538   3.503   1.764   0.018  0.8161 -0.2227  2.2339
 1785SOL     OW 5539   1.597   4.100   1.765 -0.3144  0.4088  0.3092
 1785SOL    HW1 5540   1.663   4.099   1.689 -0.1927  1.4003  0.3835
 1785SOL    HW2 5541   1.547   4.014   1.767  0.5546 -0.1232 -0.1289
 1786SOL     OW 5542   3.147   3.671   0.358  0.1203 -0.3138  0.1929
 1786SOL    HW1 5543   3.194   3.586   0.382 -0.0956 -0.5212 -0.1132
 1786SOL    HW2 5544   3.147   3.682   0.259  0.3817  0.1810  0.2437
 1787SOL     OW 5545   1.815   2.725   0.850  0.4091  0.2463  0.4056
 1787SOL    HW1 5546   1.893   2.696   0.794  0.3501 -0.7353  0.7979
 1787SOL    HW2 5547   1.779   2.646   0.900  0.2268  1.0087  1.5328
 1788SOL     OW 5548   2.329   2.436   3.359 -0.0020 -0.1778 -0.4561
 1788SOL    HW1 5549   2.349   2.428   3.457  0.4892 -0.2899 -0.5587
 1788SOL    HW2 5550   2.375   2.362   3.310 -1.6610 -1.1674 -0.5931
 1789SOL     OW 5551   3.698   0.560   1.330  0.0178 -0.5188 -0.2634
 1789SOL    HW1 5552   3.753   0.491   1.378 -1.5662  0.5726  3.4947
 1789SOL    HW2 5553   3.602   0.532   1.332 -0.3117  0.4839 -1.2642
 1790SOL     OW 5554   2.388   0.642   2.087  0.0480 -0.1524 -0.3546
 1790SOL    HW1 5555   2.400   0.568   2.154 -0.1742  0.3842  0.2893
 1790SOL    HW2 5556   2.460   0.710   2.101 -1.5677  1.3480  1.2109
 1791SOL     OW 5557   0.098   1.567   4.827 -0.5305 -0.2432  0.0768
 1791SOL    HW1 5558   0.068   1.655   4.790 -0.1604 -1.3972 -3.3076
 1791SOL    HW2 5559   0.198   1.561   4.822 -0.5328 -0.7593  0.5508
 1792SOL     OW 5560   4.089   2.844   0.582 -0.6419 -0.2329 -0.4903
 1792SOL    HW1 5561   4.021   2.897   0.532 -1.0205 -0.1883  0.0667
 1792SOL    HW2 5562   4.056   2.750   0.594 -1.1512  0.0948  0.8204
 1793SOL     OW 5563   4.060   2.816   3.231  0.5378  0.6254 -0.5649
 1793SOL    HW1 5564   4.046   2.909   3.198 -1.6303  1.4706  2.3406
 1793SOL    HW2 5565   4.036   2.811   3.327  0.2485 -3.0645 -0.6998
 1794SOL     OW 5566   3.155   1.947   2.547  0.0337 -0.4509  0.4055
 1794SOL    HW1 5567   3.148   2.015   2.620 -0.4371 -0.0526 -0.0063
 1794SOL    HW2 5568   3.064   1.915   2.522  0.1462 -0.2333 -0.3243
 1795SOL     OW 5569   4.784   1.805   0.550  0.1368  0.2594 -0.0715
 1795SOL    HW1 5570   4.781   1.840   0.644 -1.5491  0.4503 -0.1742
 1795SOL    HW2 5571   4.732   1.865   0.490  0.7058 -0.1841 -1.0356
 1796SOL     OW 5572   4.852   3.983   5.098 -0.4555 -0.1882  0.1150
 1796SOL    HW1 5573   4.804   4.023   5.175 -0.3047 -0.2793  0.2573
 1796SOL    HW2 5574   4.838   3.885   5.096 -0.0781 -0.2467  0.2982
 1797SOL     OW 5575   3.275   4.930   2.507  0.0431 -0.7285  0.1897
 1797SOL    HW1 5576   3.289   4.850   2.450  0.3249 -1.0691  0.7308
 1797SOL    HW2 5577   3.255   4.902   2.601  2.2981 -0.1897  0.8978
 1798SOL     OW 5578   1.533   3.773   0.372  0.1513  0.3900  0.2708
 1798SOL    HW1 5579   1.515   3.867   0.401  0.5864 -0.4272  3.5642
 1798SOL    HW2 5580   1.618   3.771   0.318 -1.2245  2.1315 -2.1821
 1799SOL     OW 5581   3.064   2.811   3.989 -0.0240  0.0322 -0.8575
 1799SOL    HW1 5582   3.088   2.780   3.897 -0.4318 -1.4410 -0.4940
 1799SOL    HW2 5583   2.971   2.781   4.011 -0.2220  1.0501 -0.2481
 1800SOL     OW 5584   4.239   1.640   1.071  0.0088 -0.0929  0.3028
 1800SOL    HW1 5585   4.181   1.560   1.061  0.2607 -0.3063  0.5369
 1800SOL    HW2 5586   4.315   1.635   1.006 -0.9303  0.8252 -0.9354
 1801SOL     OW 5587   0.111   2.790   4.744  0.1157  0.4104  0.4882
 1801SOL    HW1 5588   0.190   2.729   4.742 -0.2236 -0.0284  0.4696
 1801SOL    HW2 5589   0.110   2.841   4.830 -0.3490 -0.5961  1.0872
 1802SOL     OW 5590   2.391   1.991   1.537  0.2510 -0.5933  0.0491
 1802SOL    HW1 5591   2.430   1.903   1.512  1.0256 -0.3594  0.4208
 1802SOL    HW2 5592   2.311   1.976   1.595 -0.5295 -1.0845 -1.1120
 1803SOL     OW 5593   3.662   0.418   3.901 -0.5424 -0.5269 -0.0829
 1803SOL    HW1 5594   3.720   0.497   3.882  0.9832 -1.7613 -0.7700
 1803SOL    HW2 5595   3.582   0.421   3.842 -0.6952  0.6622  0.1465
 1804SOL     OW 5596   2.792   0.647   0.980  0.1592  0.4398 -0.0875
 1804SOL    HW1 5597   2.727   0.581   0.942 -1.0962  2.3476 -1.4718
 1804SOL    HW2 5598   2.885   0.623   0.952  0.1927 -2.5227  2.1748
 1805SOL     OW 5599   4.416   4.205   1.856 -0.0248 -0.2058 -0.0858
 1805SOL    HW1 5600   4.501   4.216   1.908 -0.4551 -1.6950  0.9870
 1805SOL    HW2 5601   4.386   4.294   1.822  1.0955  0.5810  0.9152
 1806SOL     OW 5602   2.233   0.450   1.519 -0.2238  0.4315  0.7741
 1806SOL    HW1 5603   2.152   0.390   1.520 -0.8920  1.2824 -0.3671
 1806SOL    HW2 5604   2.256   0.476   1.613 -1.0844 -0.0788  1.1356
 1807SOL     OW 5605   0.594   5.014   3.188 -0.4803  0.6102 -0.0667
 1807SOL    HW1 5606   0.549   4.930   3.159  1.3647 -0.6520  0.5212
 1807SOL    HW2 5607   0.529   5.072   3.237 -1.0213 -2.1272  2.7551
 1808SOL     OW 5608   4.025   1.363   3.451 -0.4618 -0.1347  0.2781
 1808SOL    HW1 5609   4.000   1.333   3.543 -0.7292  1.5623  0.7937
 1808SOL    HW2 5610   4.001   1.459   3.439  1.3328  0.2224 -0.9150
 1809SOL     OW 5611   2.426   3.816   3.213 -0.0410 -0.3319 -0.3334
 1809SOL    HW1 5612   2.341   3.868   3.220 -0.1556 -0.4674 -0.6977
 1809SOL    HW2 5613   2.496   3.860   3.269 -0.3617 -0.2507  0.0152
 1810SOL     OW 5614   2.604   2.961   3.780 -0.1625 -0.6749  0.3212
 1810SOL    HW1 5615   2.507   2.983   3.770  0.0727 -0.1741 -1.0095
 1810SOL    HW2 5616   2.653   3.041   3.815 -0.2296 -0.9736  1.1366
 1811SOL     OW 5617   1.634   3.194   0.556  0.9128  0.2146 -0.0758
 1811SOL    HW1 5618   1.661   3.254   0.480  1.1149 -0.6283 -0.6819
 1811SOL    HW2 5619   1.651   3.099   0.531  0.5296 -0.1076  0.8503
 1812SOL     OW 5620   0.019   4.565   3.199  0.4861  0.0027  0.2943
 1812SOL    HW1 5621   0.013   4.496   3.127  0.9738 -0.1629  0.4116
 1812SOL    HW2 5622   0.103   4.553   3.250 -0.4204 -0.6710  1.6909
 1813SOL     OW 5623   3.554   4.007   1.687  0.0968  0.2207  0.0734
 1813SOL    HW1 5624   3.510   3.945   1.622  1.4817  0.0098 -0.6949
 1813SOL    HW2 5625   3.625   4.059   1.641  0.6699  0.5445  1.2828
 1814SOL     OW 5626   3.692   1.329   2.343  1.1024 -0.0711 -0.2301
 1814SOL    HW1 5627   3.604   1.364   2.313 -0.9713 -2.1577  2.7353
 1814SOL    HW2 5628   3.720   1.254   2.283 -0.3584 -0.8764  0.0391
 1815SOL     OW 5629   1.746   2.198   1.262 -0.1416  0.3166  0.3065
 1815SOL    HW1 5630   1.696   2.280   1.292 -0.8752 -0.0975  0.2284
 1815SOL    HW2 5631   1.751   2.197   1.162 -0.0912  0.2896  0.3092
 1816SOL     OW 5632   4.023   0.415   0.051  0.2403 -0.1664 -0.1613
 1816SOL    HW1 5633   3.983   0.333   0.009  0.6575  0.3270 -1.6035
 1816SOL    HW2 5634   4.114   0.392   0.087 -0.3268 -0.7181  0.9510
 1817SOL     OW 5635   3.174   2.585   1.007 -0.1904 -0.1856 -0.4890
 1817SOL    HW1 5636   3.190   2.633   1.094 -0.6321 -0.6138 -0.1705
 1817SOL    HW2 5637   3.105   2.635   0.954 -1.8662 -1.3110  0.5487
 1818SOL     OW 5638   1.178   2.972   2.550  0.2724 -0.5374  0.3983
 1818SOL    HW1 5639   1.209   3.013   2.464 -0.8327  0.7992  0.6036
 1818SOL    HW2 5640   1.217   3.022   2.627 -1.7446  0.7443  0.6569
 1819SOL     OW 5641   5.049   0.488   4.173 -0.2487  0.2108  0.1809
 1819SOL    HW1 5642   5.109   0.415   4.141  0.5529  1.7675 -2.1561
 1819SOL    HW2 5643   4.976   0.502   4.106 -2.1291 -0.3261  2.0140
 1820SOL     OW 5644   4.518   4.858   0.225 -0.2968 -0.1063 -0.9264
 1820SOL    HW1 5645   4.437   4.857   0.284 -1.9290 -0.6758 -3.0107
 1820SOL    HW2 5646   4.544   4.764   0.203  1.6840  0.0248  0.5718
 1821SOL     OW 5647   0.276   1.735   2.105 -0.1397  0.0848 -0.3192
 1821SOL    HW1 5648   0.335   1.790   2.045 -0.2145  1.0989  0.5120
 1821SOL    HW2 5649   0.247   1.790   2.183 -1.7077 -0.5794 -0.3971
 1822SOL     OW 5650   1.318   0.412   4.958  0.0282  0.0616 -0.1522
 1822SOL    HW1 5651   1.408   0.444   4.928  0.9461 -1.6852  0.5749
 1822SOL    HW2 5652   1.282   0.473   5.028  2.5362 -1.2775  2.5386
 1823SOL     OW 5653   0.914   1.317   0.802  0.4646  0.0052 -0.1272
 1823SOL    HW1 5654   0.857   1.399   0.798 -0.0419 -0.3671 -0.8435
 1823SOL    HW2 5655   1.007   1.340   0.774 -0.1594 -0.0432 -2.4320
 1824SOL     OW 5656   0.708   1.096   3.051  0.0143  0.0894  0.2034
 1824SOL    HW1 5657   0.757   1.125   2.969 -0.9345  2.7593  0.4747
 1824SOL    HW2 5658   0.761   1.119   3.132 -0.2874  0.0338  0.4180
 1825SOL     OW 5659   0.205   0.563   4.355  0.0907  0.0150 -0.3081
 1825SOL    HW1 5660   0.254   0.573   4.441  1.3942 -0.1039 -1.0125
 1825SOL    HW2 5661   0.161   0.473   4.352  0.8968 -0.3900 -0.1870
 1826SOL     OW 5662   0.642   3.649   3.454 -0.2384 -0.6063  0.1093
 1826SOL    HW1 5663   0.702   3.652   3.533  0.3761 -0.2719 -0.3539
 1826SOL    HW2 5664   0.694   3.673   3.372 -0.5274 -2.3064 -0.6050
 1827SOL     OW 5665   2.487   4.880   0.227  0.3014  0.2158 -0.0137
 1827SOL    HW1 5666   2.468   4.825   0.146 -0.9437  1.3804 -0.5492
 1827SOL    HW2 5667   2.551   4.953   0.202  1.1673 -0.3548  0.4618
 1828SOL     OW 5668   1.130   4.018   0.152  0.0544 -0.1390  0.1964
 1828SOL    HW1 5669   1.177   3.977   0.230 -1.6445  1.1905  1.9971
 1828SOL    HW2 5670   1.197   4.057   0.089  1.4370  0.7836  2.1497
 1829SOL     OW 5671   0.986   0.877   5.041  0.1654 -0.0150 -0.6787
 1829SOL    HW1 5672   1.085   0.880   5.026  0.3466 -2.2527 -0.2072
 1829SOL    HW2 5673   0.959   0.786   5.070 -1.5304  1.4784  3.0486
 1830SOL     OW 5674   4.481   4.483   3.683 -0.6656  0.4254  0.3852
 1830SOL    HW1 5675   4.554   4.415   3.682 -0.7411  0.3057 -1.4619
 1830SOL    HW2 5676   4.521   4.574   3.695 -0.1934  0.3508 -0.4900
 1831SOL     OW 5677   0.591   2.608   2.005 -0.0649  0.3191  0.4848
 1831SOL    HW1 5678   0.529   2.531   2.019 -0.6130  0.6984  0.1834
 1831SOL    HW2 5679   0.539   2.693   1.999  0.4405  0.5978 -0.1969
 1832SOL     OW 5680   3.003   3.580   4.297  0.4070 -0.3399  0.1631
 1832SOL    HW1 5681   3.070   3.641   4.254  0.6942 -1.0076 -0.3535
 1832SOL    HW2 5682   2.945   3.540   4.227 -0.2943 -0.0586  0.5757
 1833SOL     OW 5683   0.390   2.166   2.135 -0.5263  0.0483  0.3615
 1833SOL    HW1 5684   0.372   2.147   2.232  0.5437 -2.5429  0.1552
 1833SOL    HW2 5685   0.438   2.088   2.095 -1.4846  0.7680 -2.4351
 1834SOL     OW 5686   3.144   0.744   2.949 -0.5427 -0.4794  0.5665
 1834SOL    HW1 5687   3.227   0.788   2.983 -1.4994  0.6190  1.5889
 1834SOL    HW2 5688   3.156   0.645   2.948  1.1196 -0.2943 -0.2780
 1835SOL     OW 5689   4.498   0.757   1.549  0.4732 -0.0041 -0.0497
 1835SOL    HW1 5690   4.520   0.830   1.485  1.0627 -0.3027 -0.1934
 1835SOL    HW2 5691   4.562   0.759   1.626 -1.5372  1.7582  1.7406
 1836SOL     OW 5692   4.471   2.369   4.757  0.0984 -0.2282 -1.0133
 1836SOL    HW1 5693   4.521   2.427   4.821  1.6831 -0.1262 -2.2788
 1836SOL    HW2 5694   4.406   2.312   4.808  0.2229  0.9045  0.4995
 1837SOL     OW 5695   0.439   1.334   1.810  0.3520  0.0390 -0.2285
 1837SOL    HW1 5696   0.474   1.425   1.830 -0.4150  0.7581 -1.9430
 1837SOL    HW2 5697   0.459   1.273   1.886 -0.4405  1.9820  1.6579
 1838SOL     OW 5698   4.350   3.757   3.112 -0.2480  0.5339  0.7178
 1838SOL    HW1 5699   4.397   3.796   3.033 -0.0251  1.0609  1.1079
 1838SOL    HW2 5700   4.386   3.797   3.196  0.8236 -1.3347  1.2171
 1839SOL     OW 5701   0.994   1.369   0.388  0.5083  0.2331 -0.1922
 1839SOL    HW1 5702   1.033   1.367   0.480 -0.3123 -4.0065  0.2697
 1839SOL    HW2 5703   0.898   1.342   0.392  0.6587 -0.8077 -2.3039
 1840SOL     OW 5704   3.530   5.073   2.231  0.1696  0.1728 -0.0172
 1840SOL    HW1 5705   3.462   5.003   2.210 -0.2783  1.0219 -1.5826
 1840SOL    HW2 5706   3.621   5.033   2.229 -0.1833 -0.7094  0.8247
 1841SOL     OW 5707   1.885   5.031   0.394  0.3297 -0.0636 -0.6281
 1841SOL    HW1 5708   1.932   5.081   0.467  0.8566 -1.1997 -0.1630
 1841SOL    HW2 5709   1.950   5.010   0.321 -0.0630  0.5710 -1.1670
 1842SOL     OW 5710   2.586   0.764   1.373  0.3659 -0.4438 -0.3237
 1842SOL    HW1 5711   2.651   0.710   1.427  0.0500  0.4751  1.0212
 1842SOL    HW2 5712   2.516   0.704   1.335  0.1705 -1.0332  0.9194
 1843SOL     OW 5713   4.237   4.293   1.042  0.1942 -0.3742 -0.3376
 1843SOL    HW1 5714   4.304   4.224   1.069 -0.1806 -0.1081  1.3929
 1843SOL    HW2 5715   4.154   4.283   1.097  0.0241  1.2802 -0.2347
 1844SOL     OW 5716   2.715   3.465   0.396  0.6005 -0.2900 -0.0007
 1844SOL    HW1 5717   2.768   3.549   0.383 -0.4614  0.3437 -0.3251
 1844SOL    HW2 5718   2.721   3.436   0.491 -1.5093  1.8933  0.8848
 1845SOL     OW 5719   2.604   1.569   4.737 -0.2689 -0.1041 -0.1285
 1845SOL    HW1 5720   2.697   1.536   4.722 -0.0006  1.0807 -1.2505
 1845SOL    HW2 5721   2.563   1.520   4.814  0.5232 -2.1465 -0.9309
 1846SOL     OW 5722   1.585   3.328   0.296  0.5750  0.0292  0.1214
 1846SOL    HW1 5723   1.541   3.405   0.250  0.4602 -1.2454 -2.0607
 1846SOL    HW2 5724   1.552   3.242   0.256  4.4081 -1.0604 -1.2057
 1847SOL     OW 5725   4.818   0.616   0.647 -0.1635  0.3252  0.7158
 1847SOL    HW1 5726   4.849   0.630   0.553  1.6626  0.2922  1.2729
 1847SOL    HW2 5727   4.795   0.705   0.688  1.0314  0.5808  0.8662
 1848SOL     OW 5728   1.151   2.598   2.772 -0.4231 -0.2342  0.3583
 1848SOL    HW1 5729   1.233   2.605   2.829 -0.9568  1.7800  0.9680
 1848SOL    HW2 5730   1.123   2.503   2.764  0.4502 -0.6963  2.3427
 1849SOL     OW 5731   0.965   2.964   3.295 -0.0293  0.2519  0.4437
 1849SOL    HW1 5732   1.025   2.986   3.372 -1.7780  0.9410  1.6753
 1849SOL    HW2 5733   0.872   2.948   3.329 -0.4655 -1.2994 -1.3377
 1850SOL     OW 5734   2.269   4.665   1.188  0.1846  0.0380 -0.4880
 1850SOL    HW1 5735   2.227   4.646   1.099  3.1699  0.6177 -2.1411
 1850SOL    HW2 5736   2.288   4.579   1.235  1.7991 -0.5068 -2.0502
 1851SOL     OW 5737   1.111   3.693   3.676  0.6328 -0.1372  0.0827
 1851SOL    HW1 5738   1.055   3.754   3.620 -1.1022 -1.0220  0.7665
 1851SOL    HW2 5739   1.203   3.730   3.683  0.0995  1.5135 -0.8943
 1852SOL     OW 5740   1.526   0.022   1.160 -0.4104  0.3587  0.1447
 1852SOL    HW1 5741   1.529   0.074   1.075 -0.1302  0.3179  0.1276
 1852SOL    HW2 5742   1.532  -0.076   1.138  1.4257  0.4083  0.2952
 1853SOL     OW 5743   2.708   1.149   3.926  0.0601  0.0854  0.0293
 1853SOL    HW1 5744   2.649   1.222   3.962  0.8304  0.0913  1.3411
 1853SOL    HW2 5745   2.802   1.183   3.918  0.3679 -0.6816  0.3599
 1854SOL     OW 5746   2.167   2.395   4.746 -0.5176  0.1099  0.2632
 1854SOL    HW1 5747   2.130   2.348   4.666 -1.5920 -0.9436  1.3477
 1854SOL    HW2 5748   2.102   2.389   4.822  0.6232  0.7704  1.3354
 1855SOL     OW 5749   0.985   4.383   4.271 -0.1922  0.0940  0.0791
 1855SOL    HW1 5750   1.076   4.385   4.314 -0.9007 -0.3806  1.6563
 1855SOL    HW2 5751   0.946   4.475   4.273  0.9999  0.7473 -2.3910
 1856SOL     OW 5752   1.984   1.366   3.997  0.5074  0.4706 -0.2953
 1856SOL    HW1 5753   1.987   1.296   3.926  2.8812  0.4644 -0.2484
 1856SOL    HW2 5754   2.001   1.456   3.956  0.5285  0.6412  0.0818
 1857SOL     OW 5755   4.824   1.780   1.435 -0.3329  0.3559 -0.2328
 1857SOL    HW1 5756   4.762   1.801   1.510 -0.3081  0.4761 -0.2458
 1857SOL    HW2 5757   4.774   1.777   1.349 -0.7989 -2.0692  0.0597
 1858SOL     OW 5758   2.378   0.198   3.901  0.3361 -0.8114  0.3374
 1858SOL    HW1 5759   2.328   0.205   3.815  2.1105  2.1816 -0.5999
 1858SOL    HW2 5760   2.314   0.211   3.977 -0.6381  1.6543 -0.7657
 1859SOL     OW 5761   2.892   3.602   2.999  0.0486 -0.1818  0.2579
 1859SOL    HW1 5762   2.803   3.624   2.960  0.2461 -0.8896 -0.6234
 1859SOL    HW2 5763   2.923   3.513   2.964  0.9435 -0.1069  0.8216
 1860SOL     OW 5764   0.255   0.597   5.098 -0.2033 -0.1952 -0.2820
 1860SOL    HW1 5765   0.192   0.654   5.045 -1.2447 -0.2274  0.8754
 1860SOL    HW2 5766   0.238   0.611   5.196  1.8469  0.0719  0.0773
 1861SOL     OW 5767   4.384   2.482   4.281  0.1873  0.4683  0.3771
 1861SOL    HW1 5768   4.447   2.439   4.216  1.3468  1.9608  0.4649
 1861SOL    HW2 5769   4.420   2.571   4.309 -1.2411  0.7050  1.6012
 1862SOL     OW 5770   5.115   2.158   1.666 -0.4540 -0.2323 -0.1910
 1862SOL    HW1 5771   5.052   2.147   1.589 -2.6781  0.0156  1.4730
 1862SOL    HW2 5772   5.130   2.255   1.683 -1.7502 -0.1894  0.9498
 1863SOL     OW 5773   3.186   0.816   1.129  0.2718 -0.4150  0.3614
 1863SOL    HW1 5774   3.087   0.801   1.138  0.5995 -2.0791  1.6891
 1863SOL    HW2 5775   3.220   0.861   1.212  0.7637 -0.6474  0.2861
 1864SOL     OW 5776   1.712   1.584   3.761 -0.3101 -0.3182  0.4947
 1864SOL    HW1 5777   1.645   1.512   3.743  1.5244 -2.1706  0.6060
 1864SOL    HW2 5778   1.800   1.556   3.722 -0.1550  3.3163 -2.2933
 1865SOL     OW 5779   2.601   0.130   3.755  0.1232  0.6140  0.5583
 1865SOL    HW1 5780   2.615   0.188   3.675  0.2800 -0.2188 -0.0353
 1865SOL    HW2 5781   2.522   0.163   3.807  0.2420  1.3783  0.2625
 1866SOL     OW 5782   4.623   2.242   1.416  0.6419  0.1717 -0.0385
 1866SOL    HW1 5783   4.626   2.190   1.331 -0.0829  1.9214 -1.1921
 1866SOL    HW2 5784   4.716   2.273   1.439  0.7617  0.1537 -0.4916
 1867SOL     OW 5785   1.423   2.521   4.492 -0.5104  0.1247 -0.4907
 1867SOL    HW1 5786   1.466   2.440   4.532  0.4959  1.0898  0.4643
 1867SOL    HW2 5787   1.429   2.597   4.556 -2.4334  0.6910 -0.9226
 1868SOL     OW 5788   1.370   1.416   1.112  0.4692 -0.7820  0.1462
 1868SOL    HW1 5789   1.431   1.399   1.034 -0.1828 -1.6504 -0.1846
 1868SOL    HW2 5790   1.330   1.508   1.104 -0.4755 -1.2784 -1.1730
 1869SOL     OW 5791   4.895   4.365   0.755  0.4246  0.0688  0.2026
 1869SOL    HW1 5792   4.843   4.450   0.764  1.8332  0.9148  0.6759
 1869SOL    HW2 5793   4.885   4.329   0.662  0.0211  0.8911 -0.0764
 1870SOL     OW 5794   4.480   5.091   0.092 -0.3864  0.5207 -0.1043
 1870SOL    HW1 5795   4.389   5.130   0.103 -0.6027  0.3244 -1.1182
 1870SOL    HW2 5796   4.484   5.001   0.136 -0.6205  0.6135  0.1068
[truncated: 544,856 more chars]
