# Supplementary material for: Host–guest complexation of progesterone with β-cyclodextrin derivatives: hydration structure, binding thermodynamics, and loading pathways from molecular dynamics simulations
Source: RSC Adv. 2026 Jul 30. Online ahead of print. doi: 10.1039/d6ra04566a (PMC13420253; doi:10.1039/d6ra04566a)
Supplement: RA-OLF-D6RA04566A-s001 [file RA-OLF-D6RA04566A-s001.zip › 2-HPBCD/Replica_4/nvt.gro]

Progesterone/2HPBCD in Water in water
13692
    12HPBC  H98    1   3.708   3.240   2.925 -3.1703 -0.2889 -1.5103
    12HPBC  O42    2   3.748   3.190   2.853 -0.3445  0.0509 -0.3147
    12HPBC  C62    3   3.711   3.055   2.880 -0.0859  0.1017  0.3050
    12HPBC  H94    4   3.602   3.058   2.907 -0.1486  2.6061  0.0620
    12HPBC  C63    5   3.728   2.977   2.751 -0.2491  0.2328  0.2037
    12HPBC  C61    6   3.789   3.000   2.999  0.0142 -0.3642  0.0260
    12HPBC  O33    7   3.781   3.084   3.114 -0.2738 -0.6097  0.1873
    12HPBC  C38    8   3.697   3.044   3.220 -0.6858 -0.7279 -0.1865
    12HPBC  H44    9   3.644   2.947   3.194  1.3072 -2.1952  0.9380
    12HPBC  C37   10   3.776   3.011   3.347 -0.5349 -0.0128 -0.0895
    12HPBC  H43   11   3.842   2.920   3.332 -0.3893 -0.2636  1.7456
    12HPBC  O31   12   3.863   3.115   3.384 -0.3570 -0.1877 -0.0118
    12HPBC  C35   13   4.002   3.113   3.418 -0.2567 -0.6525 -0.4432
    12HPBC  H40   14   4.039   3.010   3.440  0.5911 -0.2723 -0.0475
    12HPBC  C33   15   4.076   3.173   3.298  0.3411 -0.1425  0.1762
    12HPBC  H38   16   4.030   3.270   3.263 -1.1942 -1.0823 -0.4699
    12HPBC  O29   17   4.056   3.080   3.193 -0.9702  0.3055  0.0144
    12HPBC H108   18   3.962   3.070   3.170 -0.8507  1.1508 -0.9009
    12HPBC  C32   19   4.225   3.201   3.318  0.3149 -0.0797  0.2868
    12HPBC  H37   20   4.275   3.100   3.334 -0.1570 -0.7630 -2.1736
    12HPBC  O28   21   4.295   3.258   3.209 -0.6989 -0.2237 -0.4488
    12HPBC  C43   22   4.370   3.173   3.122  0.0925 -0.1746  0.1819
    12HPBC  C44   23   4.506   3.238   3.094  0.2450 -0.4953  0.1835
    12HPBC  H52   24   4.499   3.347   3.068  2.2954  0.5013  3.2372
    12HPBC  O36   25   4.587   3.255   3.210  0.2467  0.6449  0.0199
    12HPBC  H56   26   4.636   3.176   3.239  0.4575  0.3210 -1.1529
    12HPBC  C45   27   4.583   3.160   2.989  0.3866 -0.2273  0.0878
    12HPBC  C31   28   4.234   3.288   3.443 -0.6614  0.0611  0.2643
    12HPBC  H36   29   4.338   3.282   3.487 -1.4371  0.6684  2.3434
    12HPBC  O27   30   4.155   3.238   3.550  0.1712 -0.5818  0.5914
    12HPBC  C34   31   4.016   3.205   3.540  0.2915 -0.8229 -0.3744
    12HPBC  H39   32   3.956   3.300   3.529  0.4304 -0.6411  0.3907
    12HPBC  C36   33   3.973   3.142   3.672 -0.2728 -0.4197 -0.3617
    12HPBC  O30   34   3.998   3.201   3.798 -0.0387  0.0441 -0.6220
    12HPBC H104   35   3.917   3.237   3.838 -0.2991  0.1593 -1.2432
    12HPBC  O26   36   4.190   3.423   3.434 -0.3855  0.1721  0.5348
    12HPBC  C29   37   4.284   3.527   3.464  0.0197  0.0051 -0.1168
    12HPBC  H33   38   4.379   3.486   3.508 -0.1396 -1.2056 -0.8510
    12HPBC  C27   39   4.312   3.606   3.336 -0.2709 -0.0780 -0.2337
    12HPBC  H31   40   4.218   3.646   3.288  0.9393  2.1981 -0.8139
    12HPBC  O24   41   4.378   3.519   3.245  0.1552 -0.2805  0.2576
    12HPBC H107   42   4.361   3.424   3.255  1.0008 -0.5898 -0.9503
    12HPBC  C26   43   4.408   3.725   3.350  0.0886 -0.3829 -0.0625
    12HPBC  H30   44   4.508   3.691   3.389 -0.4233 -1.6036  0.2448
    12HPBC  O23   45   4.441   3.783   3.226  0.5351 -0.5013  0.0017
    12HPBC  C46   46   4.540   3.886   3.223  0.0475 -0.0148  0.5759
    12HPBC  C47   47   4.493   4.000   3.132  0.9740 -0.4848 -0.5078
    12HPBC  H63   48   4.392   4.024   3.174  1.2791 -0.9397  0.5160
    12HPBC  O37   49   4.564   4.118   3.163  0.2988 -0.1934 -0.0629
    12HPBC  H62   50   4.646   4.127   3.112  1.3709  0.5347  1.6852
    12HPBC  C48   51   4.494   3.977   2.981 -0.5710  0.0396 -0.6064
    12HPBC  C25   52   4.348   3.812   3.460  0.4386 -0.1981 -0.0169
    12HPBC  H29   53   4.418   3.895   3.491 -2.4354  1.4626  2.6051
    12HPBC  O22   54   4.305   3.740   3.575  0.0572  0.1741  0.0795
    12HPBC  C28   55   4.219   3.627   3.560  0.2874 -0.0002  0.0707
    12HPBC  H32   56   4.123   3.666   3.517  1.7536  3.2055 -0.5874
    12HPBC  C30   57   4.191   3.556   3.693 -0.0220  0.2772  0.1543
    12HPBC  O25   58   4.141   3.639   3.796  0.2382  0.0291  0.4850
    12HPBC H103   59   4.075   3.697   3.754 -0.7653 -1.9526 -0.8481
    12HPBC  O21   60   4.221   3.861   3.422  0.5089 -0.0488 -0.0629
    12HPBC  C23   61   4.192   3.999   3.401  0.0174 -0.0643  0.4928
    12HPBC  H26   62   4.284   4.062   3.390 -0.3929  0.2342 -1.7965
    12HPBC  C21   63   4.109   4.007   3.271  0.3494  0.5599  0.3126
    12HPBC  H24   64   4.013   3.951   3.291  1.1919 -0.5727  1.3581
    12HPBC  O19   65   4.166   3.936   3.163 -0.1211  0.2669  0.2535
    12HPBC H106   66   4.206   3.849   3.180  0.5132  0.4882 -0.0591
    12HPBC  C20   67   4.073   4.152   3.241 -0.0090  0.4148  0.0459
    12HPBC  H23   68   4.162   4.220   3.231  1.1242 -0.9580  0.4047
    12HPBC  O18   69   4.001   4.171   3.121 -0.0069 -0.1170 -0.0449
    12HPBC  C49   70   4.070   4.233   3.011  0.4252 -0.5519 -0.0210
    12HPBC  C50   71   4.016   4.185   2.876  0.2200 -0.0422 -0.1215
    12HPBC  H66   72   4.021   4.073   2.865  0.7733 -0.0830  0.5006
    12HPBC  O38   73   3.878   4.217   2.858  0.3679  0.9346  0.3980
    12HPBC  H70   74   3.820   4.152   2.901  1.6750 -1.0015 -0.6094
    12HPBC  C51   75   4.082   4.262   2.763  0.1615  0.0504 -0.0924
    12HPBC  C19   76   3.991   4.208   3.359  0.1202  0.1550  0.2588
    12HPBC  H22   77   3.989   4.320   3.348 -2.4508  0.2186  0.8239
    12HPBC  O17   78   4.065   4.187   3.479  0.2229 -0.0699  0.1573
    12HPBC  C22   79   4.104   4.054   3.513 -0.2727 -0.1756  0.3211
    12HPBC  H25   80   4.015   3.988   3.529 -0.0542  0.1199  3.3267
    12HPBC  C24   81   4.179   4.085   3.643  0.6792 -0.1778 -0.2172
    12HPBC  O20   82   4.216   3.965   3.707  0.3182 -0.2528 -0.1457
    12HPBC H102   83   4.260   3.919   3.634  0.8664  0.0866 -0.0393
    12HPBC  O16   84   3.866   4.146   3.376 -0.0445  0.4037 -0.0500
    12HPBC  C17   85   3.736   4.206   3.370 -0.1415  0.1970 -0.0087
    12HPBC  H19   86   3.741   4.318   3.373 -0.8090  0.2332 -0.1633
    12HPBC  C15   87   3.663   4.150   3.248 -0.2963  0.1770  0.0937
    12HPBC  H17   88   3.655   4.037   3.251 -1.5889  0.1945 -1.3214
    12HPBC  O14   89   3.729   4.196   3.131 -0.7966  0.2160 -0.1749
    12HPBC H112   90   3.800   4.132   3.116  0.6799  1.4130  1.3265
    12HPBC  C14   91   3.520   4.204   3.245 -0.2916  0.2126  0.4649
    12HPBC  H16   92   3.526   4.317   3.240  0.4024  0.1191 -2.1767
    12HPBC  O13   93   3.442   4.180   3.130 -0.0088  0.2046  0.2736
    12HPBC  C52   94   3.374   4.293   3.074  0.2386  0.1418 -0.1540
    12HPBC  C53   95   3.312   4.260   2.938  0.1613  0.0008 -0.0849
    12HPBC  H73   96   3.219   4.195   2.946  0.6935 -1.2155 -2.6914
    12HPBC  O39   97   3.249   4.379   2.890 -0.0503 -0.0850 -0.0234
    12HPBC  H77   98   3.185   4.408   2.956 -1.1477 -1.9553 -0.1914
    12HPBC  C54   99   3.415   4.213   2.837 -0.4386 -0.4728 -0.4895
    12HPBC  C13  100   3.438   4.170   3.369 -0.6392  0.0090  0.1821
    12HPBC  H15  101   3.346   4.235   3.370 -0.8073 -0.2288  0.3983
    12HPBC  O12  102   3.519   4.209   3.479  0.4252 -0.0434 -0.5705
    12HPBC  C16  103   3.654   4.165   3.493  0.2826 -0.2718  0.1211
    12HPBC  H18  104   3.662   4.054   3.509  1.2233 -0.1500  0.5906
    12HPBC  C18  105   3.703   4.223   3.626 -0.9232  0.2810  0.3363
    12HPBC  O15  106   3.829   4.177   3.670 -0.6142 -0.1386 -0.9615
    12HPBC H101  107   3.896   4.226   3.619 -0.6480 -2.1205 -3.0815
    12HPBC  O11  108   3.414   4.031   3.376 -0.3423 -0.0933 -0.7230
    12HPBC  C11  109   3.297   3.955   3.407 -0.2388  0.0565  0.0624
    12HPBC  H12  110   3.205   4.018   3.410 -0.4756 -0.3236  1.7621
    12HPBC   C9  111   3.262   3.866   3.287  0.6193 -0.1193 -0.0641
    12HPBC  H10  112   3.352   3.799   3.269  0.8596  0.3793 -0.7772
    12HPBC   O9  113   3.253   3.939   3.165 -0.1145 -0.2797 -0.1090
    12HPBC H111  114   3.305   4.019   3.182 -0.4160  0.2602 -1.5731
    12HPBC   C8  115   3.135   3.784   3.312  0.1852  0.6851  0.3797
    12HPBC   H9  116   3.051   3.856   3.341 -0.0569  1.1722 -1.3613
    12HPBC   O8  117   3.090   3.718   3.195  0.0205  0.6752  0.4492
    12HPBC  C55  118   2.998   3.777   3.103 -0.0570  0.4673  0.3921
    12HPBC  C56  119   2.905   3.673   3.039  0.2092  0.4446  0.0416
    12HPBC  H80  120   2.861   3.608   3.119  2.1210 -1.4994 -0.3952
    12HPBC  O40  121   2.787   3.736   2.990 -0.3088 -0.0931  0.5988
    12HPBC  H84  122   2.723   3.763   3.058  0.0903 -0.0433  0.9589
    12HPBC  C57  123   2.967   3.594   2.924 -0.5193 -0.4163  0.2330
    12HPBC   C7  124   3.157   3.694   3.433 -0.0210  0.0797 -0.0309
    12HPBC   H8  125   3.055   3.664   3.470 -0.1588  0.0571 -0.4258
    12HPBC   O7  126   3.220   3.766   3.538  0.0061 -0.1148  0.0873
    12HPBC  C10  127   3.326   3.861   3.525 -0.0536 -0.0715 -0.0844
    12HPBC  H11  128   3.422   3.806   3.502 -0.9329 -1.2062 -1.2114
    12HPBC  C12  129   3.346   3.933   3.658 -0.3387 -0.3426  0.1049
    12HPBC  O10  130   3.239   4.013   3.701 -0.0323 -0.2640  0.7360
    12HPBC H100  131   3.249   4.050   3.791  1.2568 -0.3958  0.6705
    12HPBC   O6  132   3.246   3.584   3.421 -0.3371 -0.2147  0.2955
    12HPBC   C2  133   3.192   3.458   3.462 -0.4106 -0.1688  0.3393
    12HPBC   H1  134   3.094   3.455   3.517  0.1664 -2.7887  1.3537
    12HPBC   C1  135   3.299   3.400   3.554 -0.3332 -0.1251  0.2763
    12HPBC   H2  136   3.401   3.421   3.509  0.5694  1.1990  2.6923
    12HPBC   C6  137   3.299   3.454   3.697 -0.5430  0.1482  0.1735
    12HPBC   O2  138   3.404   3.405   3.777 -0.4592 -0.0420 -0.0535
    12HPBC  H99  139   3.476   3.382   3.715  0.4792  1.7188  0.3188
    12HPBC   O1  140   3.283   3.258   3.559 -0.3183 -0.1616 -0.5716
    12HPBC   C5  141   3.278   3.182   3.440 -0.6018 -0.3627 -0.4328
    12HPBC   H4  142   3.260   3.073   3.466 -1.6134 -0.4255 -1.3226
    12HPBC   O4  143   3.407   3.206   3.386 -0.4292 -0.3399 -0.0128
    12HPBC  C41  144   3.496   3.095   3.370  0.0869  0.0985 -0.2215
    12HPBC  H47  145   3.440   3.003   3.339  0.4432 -0.7244  1.4490
    12HPBC  C39  146   3.583   3.141   3.252  0.0494  0.1564 -0.2264
    12HPBC  H45  147   3.623   3.245   3.273 -0.0083  0.3275 -0.9141
    12HPBC  O34  148   3.509   3.174   3.136 -0.6210  0.1517  0.1956
    12HPBC H109  149   3.429   3.219   3.168 -0.1602  1.2475 -0.1368
    12HPBC  C40  150   3.583   3.063   3.491 -0.1890  0.1612 -0.0067
    12HPBC  O32  151   3.694   2.979   3.459 -0.2149  0.0587  0.1683
    12HPBC  H46  152   3.617   3.162   3.531 -1.1213  0.3262  0.4023
    12HPBC  C42  153   3.517   2.975   3.598 -0.0242  0.0872  0.0353
    12HPBC  O35  154   3.450   2.854   3.570 -0.0039  0.1462 -0.2711
    12HPBC H105  155   3.489   2.792   3.506 -2.1424 -2.5483  0.8468
    12HPBC   C4  156   3.163   3.236   3.355 -0.2937  0.4471 -0.3438
    12HPBC   H3  157   3.074   3.206   3.418  0.2888  0.3234  0.4262
    12HPBC   C3  158   3.176   3.386   3.328 -0.0587  0.4784 -0.0570
    12HPBC   H5  159   3.267   3.404   3.264  1.4179 -1.8042  1.2413
    12HPBC   O3  160   3.059   3.440   3.268 -0.3022 -0.6628 -0.6473
    12HPBC H110  161   3.069   3.535   3.248 -1.7831 -0.2160  0.5483
    12HPBC   O5  162   3.140   3.166   3.234  0.5493  0.1063 -0.3142
    12HPBC  C58  163   3.139   3.023   3.236 -0.1001  0.1113  0.0544
    12HPBC  C59  164   3.227   2.945   3.138 -0.2279  0.2309 -0.1557
    12HPBC  H87  165   3.327   2.995   3.125 -0.7809  1.8878  1.4929
    12HPBC  O41  166   3.247   2.815   3.193  0.1706  0.2614 -0.2327
    12HPBC  H90  167   3.182   2.744   3.185  1.8017 -1.1863 -1.6778
    12HPBC  C60  168   3.161   2.931   3.001 -0.3878 -0.1126 -0.0454
    2XWSP    O3  169   1.385   2.403   4.355  0.1493  0.3216 -0.0415
    2XWSP    C3  170   1.495   2.454   4.373  0.3341  0.1780 -0.7374
    2XWSP    C2  171   1.619   2.372   4.390  0.2769  0.2593  0.1208
    2XWSP    C1  172   1.718   2.421   4.494  0.5914 -0.1893  0.0404
    2XWSP   C10  173   1.751   2.569   4.471 -0.2259  0.0529  0.3682
    2XWSP   C19  174   1.847   2.581   4.352  0.1366  0.0506  0.6565
    2XWSP    C5  175   1.633   2.650   4.422 -0.1478  0.0896  0.2420
    2XWSP    C4  176   1.515   2.600   4.384 -0.1991  0.1789  0.2848
    2XWSP    H4  177   1.429   2.666   4.363  0.5431  1.3615  0.8847
    2XWSP    C6  178   1.638   2.799   4.423 -0.7457  0.1187 -0.2458
    2XWSP    C7  179   1.695   2.839   4.559 -0.4634 -0.4266 -0.2010
    2XWSP    C8  180   1.830   2.779   4.592 -0.4062 -0.1145  0.1243
    2XWSP    C9  181   1.816   2.627   4.598  0.1501 -0.1641  0.2789
    2XWSP   C11  182   1.953   2.566   4.622  0.2383  0.0010  0.1948
    2XWSP   C12  183   2.011   2.622   4.750  0.1393  0.3267  0.0983
    2XWSP   C13  184   2.026   2.774   4.757  0.0262  0.3218  0.5003
    2XWSP   C18  185   2.137   2.827   4.668  0.1505 -0.4551  0.1837
    2XWSP   C14  186   1.889   2.835   4.721  0.1755  0.2178 -0.2760
    2XWSP   C15  187   1.902   2.981   4.762 -0.3582  0.0982  0.3488
    2XWSP   C16  188   1.960   2.963   4.902  0.1695  0.3618  0.1658
    2XWSP   C17  189   2.036   2.829   4.900 -0.0983  0.2008  0.5571
    2XWSP   C20  190   2.173   2.840   4.963  0.0452  0.0834  0.2673
    2XWSP   O20  191   2.248   2.936   4.952 -0.7164  0.5784 -0.6926
    2XWSP   C21  192   2.209   2.719   5.045 -0.4235  0.0834  0.4818
    3SOL     OW  193   5.512   3.417   1.470 -0.8612 -0.1492  0.2637
    3SOL    HW1  194   5.584   3.487   1.465 -0.5989 -0.4970 -1.7733
    3SOL    HW2  195   5.425   3.458   1.442 -1.0075 -0.2833  0.5230
    4SOL     OW  196   6.911   1.761   1.329  0.4938 -0.7202 -0.4120
    4SOL    HW1  197   6.999   1.808   1.331  0.3733 -0.3588 -2.0127
    4SOL    HW2  198   6.915   1.680   1.388  1.0762  0.6126  1.4681
    5SOL     OW  199   3.677   2.581   0.372 -0.1701  0.1083  0.1714
    5SOL    HW1  200   3.598   2.604   0.430  0.2601  0.5675  0.5843
    5SOL    HW2  201   3.736   2.662   0.362  0.7024 -0.4629  0.5843
    6SOL     OW  202   0.054   3.383   6.152 -0.1040  0.2447 -0.1181
    6SOL    HW1  203   0.047   3.283   6.157  0.9716  0.1817  0.4581
    6SOL    HW2  204   6.962   3.423   6.155 -0.8501 -0.8303 -3.7748
    7SOL     OW  205   3.541   1.853   3.700 -0.0974  0.9092 -0.0726
    7SOL    HW1  206   3.549   1.929   3.635  1.2292  0.4775 -0.4457
    7SOL    HW2  207   3.577   1.769   3.658 -4.7749 -0.8853 -1.0818
    8SOL     OW  208   3.574   3.975   4.940 -0.0673 -0.4443  0.2482
    8SOL    HW1  209   3.514   4.041   4.895  0.2578 -0.0820  0.3492
    8SOL    HW2  210   3.589   4.003   5.035  1.8873  0.5571 -0.3254
    9SOL     OW  211   2.011   1.715   2.309 -0.3073  0.2025  0.2142
    9SOL    HW1  212   2.108   1.723   2.331  0.1720  1.1157 -2.0048
    9SOL    HW2  213   1.991   1.621   2.282 -0.2300 -0.1604  1.3576
   10SOL     OW  214   5.428   3.996   3.131  0.1311 -0.2111 -0.1015
   10SOL    HW1  215   5.444   3.991   3.032  0.6905 -0.5677  0.0031
   10SOL    HW2  216   5.461   3.913   3.175  0.2492  0.1099  0.4361
   11SOL     OW  217   2.255   2.284   2.161  0.1347 -0.2876 -0.4512
   11SOL    HW1  218   2.193   2.337   2.220 -1.2086 -2.3851  0.1223
   11SOL    HW2  219   2.305   2.347   2.102 -0.9487  1.6615  0.5788
   12SOL     OW  220   4.884   1.687   3.985  0.4141 -0.3574  0.3122
   12SOL    HW1  221   4.948   1.680   3.909  1.1956 -0.0672  0.9264
   12SOL    HW2  222   4.934   1.681   4.071 -0.1787  1.3492  0.8295
   13SOL     OW  223   4.877   2.843   6.142 -0.4691 -0.2772 -0.1093
   13SOL    HW1  224   4.884   2.755   6.188 -0.4866  0.3899  1.2056
   13SOL    HW2  225   4.814   2.902   6.192  0.6103  0.9643 -0.1776
   14SOL     OW  226   4.879   2.294   1.744  0.0907  0.2862 -0.1081
   14SOL    HW1  227   4.929   2.378   1.721 -2.1899  1.8358  0.2353
   14SOL    HW2  228   4.832   2.260   1.662 -0.1025  0.1407  0.0633
   15SOL     OW  229   4.476   1.423   3.665 -0.2833  0.7848  0.1933
   15SOL    HW1  230   4.574   1.443   3.666 -0.3186  1.0950 -1.2467
   15SOL    HW2  231   4.452   1.375   3.750  1.8128 -2.5452 -0.8861
   16SOL     OW  232   2.644   3.917   6.640  0.1047  0.0288 -0.0567
   16SOL    HW1  233   2.630   3.829   6.686  0.1812 -0.0935 -0.2661
   16SOL    HW2  234   2.660   3.988   6.709 -2.4884  0.3729  0.2798
   17SOL     OW  235   3.684   2.772   5.050  0.4246 -0.4157  0.4493
   17SOL    HW1  236   3.608   2.819   5.095  0.1753  0.8883 -1.2519
   17SOL    HW2  237   3.672   2.673   5.059 -1.0348 -0.2171  0.9210
   18SOL     OW  238   3.553   2.406   0.948  0.3010 -0.2273 -0.5476
   18SOL    HW1  239   3.470   2.356   0.971  1.5400 -2.4093 -0.5585
   18SOL    HW2  240   3.565   2.407   0.849 -1.0014  2.4036 -0.7725
   19SOL     OW  241   6.385   3.249   5.095 -0.4350 -0.0690  0.3160
   19SOL    HW1  242   6.370   3.182   5.168  2.5876  1.6633  2.7552
   19SOL    HW2  243   6.472   3.230   5.050  0.9416  2.5711  1.6646
   20SOL     OW  244   6.798   3.463   6.168 -0.5364  0.0586 -0.2973
   20SOL    HW1  245   6.735   3.428   6.098  0.8057 -2.0289 -0.5544
   20SOL    HW2  246   6.758   3.543   6.212 -2.4878 -0.0325 -1.7770
   21SOL     OW  247   2.834   1.640   6.041 -0.6883  0.3223  0.2555
   21SOL    HW1  248   2.740   1.662   6.068 -0.1608  4.4777 -0.7038
   21SOL    HW2  249   2.891   1.635   6.123 -1.6189 -2.3990  0.8645
   22SOL     OW  250   4.038   2.020   6.672 -0.4886 -0.0338  0.5419
   22SOL    HW1  251   3.959   1.991   6.618 -0.1015 -0.7050  0.3180
   22SOL    HW2  252   4.119   1.970   6.642 -0.4456 -1.2275  2.4134
   23SOL     OW  253   3.654   3.118   1.478  0.0064 -0.3321  0.6315
   23SOL    HW1  254   3.597   3.059   1.422 -0.6876  0.8984 -0.0069
   23SOL    HW2  255   3.630   3.214   1.461  3.5475  0.4218 -1.1957
   24SOL     OW  256   5.382   3.719   2.707  0.6061 -0.2014  0.0398
   24SOL    HW1  257   5.290   3.759   2.707  0.4452 -0.4860  1.9960
   24SOL    HW2  258   5.423   3.730   2.616 -2.1070 -1.9001 -1.5070
   25SOL     OW  259   5.354   3.304   5.480  0.4847  0.3904  0.3643
   25SOL    HW1  260   5.382   3.214   5.448  0.7936  1.3962 -2.5234
   25SOL    HW2  261   5.397   3.374   5.423 -0.0829  2.3716  2.2447
   26SOL     OW  262   0.627   4.011   6.603  0.1607 -0.5262 -0.4700
   26SOL    HW1  263   0.660   4.082   6.541 -0.9545  0.2762 -0.1909
   26SOL    HW2  264   0.704   3.967   6.648  0.8886  0.3031 -0.8742
   27SOL     OW  265   5.618   2.824   5.108 -0.3009 -0.4660 -0.1065
   27SOL    HW1  266   5.656   2.853   5.020  0.5885 -1.4672 -0.0737
   27SOL    HW2  267   5.678   2.853   5.182 -1.2690  0.7590  0.2430
   28SOL     OW  268   6.078   1.935   5.230  0.0765  0.1182 -0.5152
   28SOL    HW1  269   5.998   1.983   5.194  0.2946 -0.0944 -1.2888
   28SOL    HW2  270   6.132   1.899   5.155 -0.0622 -1.3283  0.0534
   29SOL     OW  271   3.865   3.229   6.735  0.0510  0.2382  0.1304
   29SOL    HW1  272   3.957   3.258   6.759  0.2884  1.3811 -1.9029
   29SOL    HW2  273   3.870   3.145   6.681 -0.2381 -0.5156  1.2402
   30SOL     OW  274   5.727   2.537   2.462 -0.3674 -0.1107 -0.3650
   30SOL    HW1  275   5.630   2.545   2.440 -0.3881  3.4237  0.4633
   30SOL    HW2  276   5.741   2.554   2.560  1.1080 -0.5111 -0.4735
   31SOL     OW  277   6.276   2.287   2.479 -0.1074  0.2376 -0.6128
   31SOL    HW1  278   6.277   2.300   2.380 -0.6818 -0.7915 -0.7666
   31SOL    HW2  279   6.315   2.368   2.524 -1.1182  1.3167 -1.6146
   32SOL     OW  280   4.011   1.730   3.569 -0.4645 -0.6183 -0.1778
   32SOL    HW1  281   4.057   1.641   3.568  0.0477 -0.4034  1.5974
   32SOL    HW2  282   3.968   1.745   3.658 -0.0023  1.1711 -0.2124
   33SOL     OW  283   0.792   2.485   5.301 -0.2357 -0.0667 -0.5261
   33SOL    HW1  284   0.703   2.492   5.257 -0.0302  0.5825 -0.8561
   33SOL    HW2  285   0.794   2.546   5.381 -0.8509 -1.7476  0.8367
   34SOL     OW  286   4.682   3.778   5.249 -0.5912  0.0033 -0.1244
   34SOL    HW1  287   4.698   3.867   5.291  0.0487  0.1419 -0.6593
   34SOL    HW2  288   4.739   3.709   5.294  1.4057  0.4542 -1.8671
   35SOL     OW  289   6.577   2.868   6.465 -0.1269 -0.1703  0.7799
   35SOL    HW1  290   6.583   2.918   6.551 -1.8837  1.1975  0.1539
   35SOL    HW2  291   6.568   2.932   6.389 -1.4240 -1.3990 -0.1685
   36SOL     OW  292   0.949   1.729   1.736 -0.8841  0.1889  0.3435
   36SOL    HW1  293   0.865   1.679   1.717 -0.2333 -0.2690 -1.6082
   36SOL    HW2  294   0.940   1.824   1.704 -0.6121  0.0937 -0.0211
   37SOL     OW  295   0.991   3.598   2.534  0.0824  0.5060  0.2010
   37SOL    HW1  296   0.947   3.509   2.550  1.3796  0.0901  1.7835
   37SOL    HW2  297   0.966   3.661   2.607 -1.0836  1.5805 -1.0894
   38SOL     OW  298   6.531   3.010   2.853  0.0413 -0.1533 -0.9999
   38SOL    HW1  299   6.572   3.098   2.879 -0.7366  0.3008 -1.2792
   38SOL    HW2  300   6.435   3.009   2.881  0.8664 -2.3443  2.3127
   39SOL     OW  301   2.397   2.444   6.660 -0.2006  0.2263 -0.4660
   39SOL    HW1  302   2.358   2.524   6.615 -0.9247 -0.8588 -1.8227
   39SOL    HW2  303   2.340   2.364   6.642  1.1031 -0.8320 -0.0516
   40SOL     OW  304   3.654   1.514   4.347 -0.1941  0.4713 -0.5860
   40SOL    HW1  305   3.595   1.514   4.428  1.2783  1.0888  0.5267
   40SOL    HW2  306   3.603   1.478   4.269 -1.5095 -0.5964  0.7060
   41SOL     OW  307   3.445   4.114   6.647  0.1822  0.5301  0.3581
   41SOL    HW1  308   3.456   4.108   6.746 -0.1337  0.1139  0.3697
   41SOL    HW2  309   3.462   4.024   6.606 -2.5561 -0.0640  0.3320
   42SOL     OW  310   2.618   2.304   6.586 -0.0030 -0.3753  0.3945
   42SOL    HW1  311   2.664   2.306   6.497 -0.8970 -0.0115 -0.0680
   42SOL    HW2  312   2.561   2.386   6.596  1.1641  0.3067  1.8858
   43SOL     OW  313   1.249   4.272   2.087  0.7411  0.1791 -0.1037
   43SOL    HW1  314   1.180   4.219   2.136 -0.6147  1.5320 -0.4618
   43SOL    HW2  315   1.303   4.212   2.029 -1.4065 -0.7130 -1.2929
   44SOL     OW  316   3.933   2.876   1.791  0.5020 -0.4782  0.0966
   44SOL    HW1  317   3.850   2.823   1.808  0.3428  0.0700  1.0873
   44SOL    HW2  318   3.935   2.957   1.850  1.4460 -0.1521 -0.3464
   45SOL     OW  319   6.046   4.205   6.109 -0.0311 -0.4910 -0.1050
   45SOL    HW1  320   5.960   4.255   6.122  0.7600  0.9312 -0.1779
   45SOL    HW2  321   6.053   4.132   6.177 -0.8298  0.0404  0.5608
   46SOL     OW  322   5.432   2.212   0.738  0.0168 -0.5617  0.5210
   46SOL    HW1  323   5.418   2.145   0.811  0.2691  0.8767  1.9426
   46SOL    HW2  324   5.343   2.240   0.702 -0.1348 -0.9021  0.6164
   47SOL     OW  325   2.599   3.299   2.084 -0.0056 -0.2575 -0.3273
   47SOL    HW1  326   2.552   3.266   2.166 -1.0987  0.6227 -0.5737
   47SOL    HW2  327   2.543   3.279   2.004 -0.8921  2.3799 -0.4629
   48SOL     OW  328   3.090   1.932   0.951 -0.1981  0.2928 -0.1287
   48SOL    HW1  329   3.178   1.967   0.985 -0.5174  2.7401 -1.5735
   48SOL    HW2  330   3.070   1.974   0.863 -2.7072 -0.4523  0.0312
   49SOL     OW  331   0.706   1.660   4.792 -0.3447  0.5781  0.5671
   49SOL    HW1  332   0.710   1.617   4.701  1.4761 -1.9559  1.7071
   49SOL    HW2  333   0.627   1.624   4.842 -0.0598  0.2332  0.7693
   50SOL     OW  334   6.673   4.469   6.944  0.1888 -0.0481  0.3254
   50SOL    HW1  335   6.584   4.424   6.941 -0.4693  1.2555 -0.4124
   50SOL    HW2  336   6.665   4.557   6.991  0.5239  1.2028 -1.8380
   51SOL     OW  337   5.301   3.085   6.252  0.0105  0.1498  0.8505
   51SOL    HW1  338   5.257   3.007   6.208  0.9770 -1.4699  2.5957
   51SOL    HW2  339   5.271   3.091   6.347  1.5153  0.5847  1.3361
   52SOL     OW  340   6.355   2.997   0.854 -0.3690 -0.0123  0.2487
   52SOL    HW1  341   6.342   2.901   0.828 -0.3270  0.0556 -0.0336
   52SOL    HW2  342   6.365   3.004   0.953  2.1105 -0.5682  0.0879
   53SOL     OW  343   5.436   1.871   1.418 -0.3721 -0.0573 -0.3327
   53SOL    HW1  344   5.432   1.815   1.335 -0.4048 -0.3622 -0.1286
   53SOL    HW2  345   5.503   1.831   1.481 -3.7107 -2.7291  1.8711
   54SOL     OW  346   6.963   2.011   5.105 -0.3597 -0.0709  0.4145
   54SOL    HW1  347   6.992   1.917   5.088  0.5611  0.0201  1.3500
   54SOL    HW2  348   6.869   2.012   5.140  0.2333 -0.8126  2.1142
   55SOL     OW  349   6.896   2.625   2.166  0.6943 -0.2855 -0.4867
   55SOL    HW1  350   6.957   2.638   2.244 -0.2986 -0.8367  0.4065
   55SOL    HW2  351   6.811   2.677   2.181  0.3677 -0.6420 -1.0573
   56SOL     OW  352   1.873   3.466   4.412  0.0687  0.0373 -0.4913
   56SOL    HW1  353   1.882   3.553   4.460 -0.4257  0.8442 -1.8095
   56SOL    HW2  354   1.947   3.457   4.346  0.9254 -1.2053  0.5913
   57SOL     OW  355   0.023   2.613   1.910  0.0908 -0.3682 -0.3066
   57SOL    HW1  356   0.038   2.529   1.858 -1.4004 -0.6288 -0.3423
   57SOL    HW2  357   6.972   2.593   1.994 -0.7098  0.5543 -0.5535
   58SOL     OW  358   6.565   2.722   0.386 -0.4977  0.1776 -0.0785
   58SOL    HW1  359   6.657   2.745   0.354  0.2598 -0.0744  1.7735
   58SOL    HW2  360   6.521   2.803   0.422  0.0702 -0.1547  1.4641
   59SOL     OW  361   1.091   2.503   6.392 -0.5032 -0.0680  0.1478
   59SOL    HW1  362   1.148   2.581   6.368  1.0078 -0.5433  2.0072
   59SOL    HW2  363   1.122   2.422   6.342 -1.0419  0.1611 -0.5688
   60SOL     OW  364   2.805   2.771   6.051  0.1758 -0.4061 -0.0184
   60SOL    HW1  365   2.801   2.778   5.951  0.7809  1.5947  0.0628
   60SOL    HW2  366   2.858   2.689   6.076  0.8403 -0.4194 -1.3428
   61SOL     OW  367   3.152   1.907   0.318 -0.1246  0.0789 -0.2549
   61SOL    HW1  368   3.123   2.002   0.314 -0.4379  0.0591  1.0631
   61SOL    HW2  369   3.252   1.903   0.323 -0.0752  0.3039 -1.0083
   62SOL     OW  370   5.665   2.543   5.174  0.2172 -0.6253  0.0886
   62SOL    HW1  371   5.635   2.637   5.159  0.8171 -0.3512  0.5814
   62SOL    HW2  372   5.630   2.485   5.101  1.3761  0.2987 -1.2465
   63SOL     OW  373   1.707   2.261   1.953  0.3548  0.3876 -0.4695
   63SOL    HW1  374   1.710   2.338   2.016 -0.7206 -0.3938  0.5861
   63SOL    HW2  375   1.705   2.295   1.858 -1.7433  1.7310 -0.0122
   64SOL     OW  376   1.337   3.646   3.583  0.1399 -0.1129 -0.1281
   64SOL    HW1  377   1.309   3.741   3.600 -1.4849 -0.7134  0.7685
   64SOL    HW2  378   1.373   3.606   3.667 -0.7424 -0.7799 -0.0536
   65SOL     OW  379   3.949   3.620   6.129 -0.0025 -0.0752 -0.4745
   65SOL    HW1  380   3.897   3.704   6.111  0.4327 -0.0998 -2.0546
   65SOL    HW2  381   3.932   3.554   6.055 -2.4939 -2.5488  2.0390
   66SOL     OW  382   1.706   3.437   0.324 -0.1577 -0.0721  0.1473
   66SOL    HW1  383   1.652   3.508   0.369  0.3579 -0.4984  1.4992
   66SOL    HW2  384   1.729   3.366   0.390  2.5167  0.3592 -0.1760
   67SOL     OW  385   2.170   2.399   5.279  0.1899  0.0268 -0.0399
   67SOL    HW1  386   2.150   2.378   5.183 -0.0251 -0.8555  0.1817
   67SOL    HW2  387   2.269   2.412   5.290  0.2001  0.2689 -0.4059
   68SOL     OW  388   4.483   2.867   0.299  0.2023  0.0921  0.2396
   68SOL    HW1  389   4.490   2.949   0.242  0.4940 -0.0058  0.1304
   68SOL    HW2  390   4.490   2.892   0.395 -0.0253  0.2292  0.2203
   69SOL     OW  391   1.932   3.813   0.300 -0.4225  0.0042  0.1654
   69SOL    HW1  392   1.975   3.739   0.351  0.1853  1.4734  1.9027
   69SOL    HW2  393   1.858   3.853   0.355  0.2330  1.6157 -0.0480
   70SOL     OW  394   2.522   3.746   1.106  0.2627 -0.3353 -0.2405
   70SOL    HW1  395   2.609   3.757   1.154  0.4384  2.9194 -1.0802
   70SOL    HW2  396   2.491   3.835   1.072 -2.5307 -1.6727 -1.5229
   71SOL     OW  397   1.278   3.511   6.600 -0.6421 -0.1531  0.3103
   71SOL    HW1  398   1.349   3.444   6.622 -0.3505 -0.6663 -1.9459
   71SOL    HW2  399   1.208   3.510   6.671  0.1099 -1.7988  1.0864
   72SOL     OW  400   5.724   2.775   2.053 -0.3527  0.2547  0.2840
   72SOL    HW1  401   5.719   2.776   2.153 -0.1958 -0.4060  0.3054
   72SOL    HW2  402   5.781   2.850   2.021  1.1014 -0.6099  0.7847
   73SOL     OW  403   0.579   3.345   5.104 -0.3234 -0.4297 -0.2550
   73SOL    HW1  404   0.630   3.388   5.030 -0.2536 -0.0029  0.0349
   73SOL    HW2  405   0.523   3.271   5.068  0.3911 -0.8148 -0.6019
   74SOL     OW  406   4.715   2.691   2.067 -0.6114 -0.3293  0.4028
   74SOL    HW1  407   4.726   2.727   2.160 -2.1801  2.2720 -0.3278
   74SOL    HW2  408   4.764   2.750   2.002 -2.2284 -0.1952 -0.7376
   75SOL     OW  409   0.573   4.178   3.243  0.1892 -0.1466  0.4766
   75SOL    HW1  410   0.502   4.127   3.195 -0.9650  0.1996  1.7476
   75SOL    HW2  411   0.651   4.117   3.262  0.2500 -0.5346 -0.9037
   76SOL     OW  412   2.287   3.058   5.538  0.2767 -0.2615  0.1930
   76SOL    HW1  413   2.202   3.074   5.589 -0.4007 -0.0097 -0.9792
   76SOL    HW2  414   2.365   3.068   5.600 -0.3696  2.4794  0.7108
   77SOL     OW  415   1.762   4.285   6.827  0.1756  1.1413 -0.0701
   77SOL    HW1  416   1.851   4.330   6.820 -0.0835  1.9974  1.5100
   77SOL    HW2  417   1.706   4.308   6.747  1.4319  0.4132 -1.1812
   78SOL     OW  418   3.830   2.851   5.354 -0.2983  0.2900 -0.3944
   78SOL    HW1  419   3.803   2.827   5.260 -0.9400  2.1238 -0.7325
   78SOL    HW2  420   3.769   2.806   5.419 -0.3960 -0.3162 -0.9006
   79SOL     OW  421   2.301   3.950   1.062 -0.0277 -0.2137 -0.6405
   79SOL    HW1  422   2.218   3.898   1.082  1.3813 -1.8246  1.4413
   79SOL    HW2  423   2.323   3.940   0.965 -0.9604 -1.8295 -0.7357
   80SOL     OW  424   1.860   1.500   6.348  0.1934 -0.2484  0.0196
   80SOL    HW1  425   1.764   1.476   6.361 -0.2515  1.0048 -0.7150
   80SOL    HW2  426   1.886   1.482   6.253  0.7684 -0.8241  0.2797
   81SOL     OW  427   6.878   2.326   2.910 -0.5108  0.1937 -0.4395
   81SOL    HW1  428   6.848   2.231   2.902  0.6742 -0.3120  0.7329
   81SOL    HW2  429   6.816   2.375   2.971 -0.1958 -0.2712  0.2629
   82SOL     OW  430   4.756   2.460   4.076  0.7868  0.0982 -0.0923
   82SOL    HW1  431   4.821   2.468   4.152 -0.1240 -0.8527  0.8019
   82SOL    HW2  432   4.763   2.369   4.036 -0.0326 -0.0248  0.0454
   83SOL     OW  433   0.696   2.209   5.483  0.1159  0.5650 -0.4205
   83SOL    HW1  434   0.618   2.245   5.431 -0.4485  2.3312  1.5220
   83SOL    HW2  435   0.677   2.115   5.510 -0.6847  0.4898 -1.1907
   84SOL     OW  436   4.103   1.649   4.484  0.1299  0.0071 -0.1830
   84SOL    HW1  437   4.032   1.595   4.528 -0.0624 -0.6399 -1.2386
   84SOL    HW2  438   4.072   1.743   4.472 -0.1976 -0.0584  0.1649
   85SOL     OW  439   6.547   2.772   2.442 -0.0595 -0.7112  0.2971
   85SOL    HW1  440   6.611   2.708   2.484  0.5587 -0.9094 -0.8974
   85SOL    HW2  441   6.499   2.727   2.367  1.4927  0.5860 -1.5786
   86SOL     OW  442   5.605   2.840   6.396  0.7704  0.2352  0.2283
   86SOL    HW1  443   5.566   2.789   6.319  0.4952 -1.7690  1.6126
   86SOL    HW2  444   5.683   2.893   6.365  0.4446 -0.2348 -1.4898
   87SOL     OW  445   2.127   2.076   6.336 -0.0732 -0.6332 -0.4241
   87SOL    HW1  446   2.163   2.124   6.256 -0.0999  0.3306  0.1374
   87SOL    HW2  447   2.165   2.116   6.419  0.3453 -1.9491  0.0462
   88SOL     OW  448   0.728   4.084   4.603 -0.0115  0.0657  0.2930
   88SOL    HW1  449   0.677   4.170   4.597 -1.0967 -0.6141 -1.0393
   88SOL    HW2  450   0.698   4.032   4.683 -2.4535 -0.8898 -1.1396
   89SOL     OW  451   5.832   4.042   6.965  0.2553 -0.3549 -0.9737
   89SOL    HW1  452   5.778   3.983   6.905 -0.0783  0.6607 -1.6958
   89SOL    HW2  453   5.771   4.084   0.033  0.6048 -1.3741  0.0062
   90SOL     OW  454   3.364   3.226   1.271  0.5941 -0.4996 -0.2193
   90SOL    HW1  455   3.452   3.265   1.243  0.5666  0.2190  0.6566
   90SOL    HW2  456   3.367   3.203   1.368 -0.2238 -0.3654 -0.1541
   91SOL     OW  457   4.351   1.491   2.413 -0.4508  0.0955 -0.1029
   91SOL    HW1  458   4.357   1.499   2.313  0.5004 -0.2705 -0.0901
   91SOL    HW2  459   4.304   1.570   2.450 -1.2632 -0.0051 -0.8823
   92SOL     OW  460   0.060   3.652   1.187 -0.3820  0.1954  0.5604
   92SOL    HW1  461   0.123   3.597   1.132  0.2019  0.4528  0.9501
   92SOL    HW2  462   0.113   3.702   1.256 -0.8540  1.4482  0.0457
   93SOL     OW  463   0.005   4.027   0.514  0.0887  0.1682 -0.1519
   93SOL    HW1  464   0.010   4.076   0.601 -1.7255 -0.9883  0.6712
   93SOL    HW2  465   0.097   4.000   0.485  1.0022  2.7487  0.0657
   94SOL     OW  466   2.953   1.889   1.207  0.2377  0.1798 -1.0269
   94SOL    HW1  467   2.997   1.817   1.262  0.7671  1.8948  0.8942
   94SOL    HW2  468   2.997   1.893   1.117  0.2510 -1.8051 -1.1571
   95SOL     OW  469   0.956   3.644   0.338 -0.2478  0.2517  0.1242
   95SOL    HW1  470   0.932   3.709   0.410 -1.4661 -2.1108  1.9628
   95SOL    HW2  471   0.906   3.668   0.255 -1.6130  0.9730  1.1121
   96SOL     OW  472   6.974   2.640   6.393 -0.0298 -1.0430  0.1556
   96SOL    HW1  473   6.878   2.665   6.386  0.0747 -0.4009  0.9545
   96SOL    HW2  474   6.988   2.549   6.352 -1.1078 -1.4861  0.7366
   97SOL     OW  475   2.934   2.178   4.775  0.2045 -0.3634 -0.6479
   97SOL    HW1  476   2.969   2.137   4.859  1.2595 -0.8637 -1.2950
   97SOL    HW2  477   2.969   2.272   4.766 -0.0653 -0.2434 -0.4333
   98SOL     OW  478   0.208   3.210   2.506  0.1962  0.0817  0.0844
   98SOL    HW1  479   0.249   3.120   2.493 -0.5055 -0.1297 -0.6954
   98SOL    HW2  480   0.204   3.259   2.419 -2.6359 -0.5338 -0.2392
   99SOL     OW  481   5.788   2.884   5.337 -0.5437  0.1890 -0.3982
   99SOL    HW1  482   5.743   2.832   5.409  1.1513  0.8659  1.2412
   99SOL    HW2  483   5.877   2.843   5.317  0.0600  1.4161 -0.3322
  100SOL     OW  484   0.358   4.170   6.715 -0.1642 -0.1154 -0.4720
  100SOL    HW1  485   0.457   4.153   6.712 -0.2810 -1.0662  0.5503
  100SOL    HW2  486   0.310   4.083   6.717 -0.9854  0.3470  0.1846
  101SOL     OW  487   0.832   2.961   3.638 -0.3278 -0.5025 -0.2752
  101SOL    HW1  488   0.765   3.035   3.646 -0.5277 -0.7742  0.6233
  101SOL    HW2  489   0.808   2.887   3.700  0.7319 -0.6650 -0.0379
  102SOL     OW  490   6.677   2.316   3.563  0.1609  0.3940 -0.0094
  102SOL    HW1  491   6.676   2.245   3.633 -0.1742  0.3835 -0.0211
  102SOL    HW2  492   6.617   2.392   3.591 -0.5441  0.0744 -0.6017
  103SOL     OW  493   2.034   2.171   5.358  0.1612 -0.1062 -0.0607
  103SOL    HW1  494   2.090   2.250   5.334  2.6889 -1.1855  1.7853
  103SOL    HW2  495   1.961   2.199   5.420 -0.4825  1.0877 -1.2946
  104SOL     OW  496   2.474   2.913   4.639 -0.1397 -0.4018  0.1590
  104SOL    HW1  497   2.426   2.994   4.673 -0.5129 -1.0785  1.2862
  104SOL    HW2  498   2.441   2.890   4.547 -0.6742  0.1914  0.2017
  105SOL     OW  499   1.560   4.374   1.874 -0.2908 -0.1179  0.0762
  105SOL    HW1  500   1.562   4.398   1.777 -2.2090  1.0296  0.2764
  105SOL    HW2  501   1.520   4.449   1.927 -0.1779 -1.1039  1.6472
  106SOL     OW  502   5.214   1.861   1.106  0.2875 -0.3950 -0.1584
  106SOL    HW1  503   5.296   1.811   1.135  0.7344  0.5474  0.2598
  106SOL    HW2  504   5.237   1.921   1.030 -0.0804 -0.3382 -0.2268
  107SOL     OW  505   1.696   2.025   0.455 -0.6209 -0.3748  0.2135
  107SOL    HW1  506   1.709   2.099   0.389 -1.0294 -0.8758 -0.4420
  107SOL    HW2  507   1.611   1.977   0.435 -0.6392 -0.6809  0.9764
  108SOL     OW  508   0.353   3.397   2.653  0.5332  0.8269 -0.1564
  108SOL    HW1  509   0.316   3.485   2.683  1.0142  1.5180 -1.5369
  108SOL    HW2  510   0.279   3.341   2.616 -0.2145 -0.3130  2.7135
  109SOL     OW  511   3.699   3.682   0.542  0.0368  0.6538 -0.0752
  109SOL    HW1  512   3.726   3.691   0.638 -0.3348  0.2981  0.0681
  109SOL    HW2  513   3.747   3.750   0.487  0.9764  0.2328  0.2122
  110SOL     OW  514   0.321   4.378   2.634 -0.1672  0.1301  0.3794
  110SOL    HW1  515   0.415   4.345   2.643 -0.2654 -0.3871 -0.4282
  110SOL    HW2  516   0.300   4.392   2.538 -0.8011  0.5988  0.5844
  111SOL     OW  517   5.919   4.404   5.554  0.5369 -0.0312  0.1892
  111SOL    HW1  518   5.992   4.361   5.607  1.0442 -0.7492 -1.0612
  111SOL    HW2  519   5.905   4.354   5.469 -0.2629  1.1020 -0.3724
  112SOL     OW  520   1.064   2.479   3.525 -0.0408 -0.0478  0.4074
  112SOL    HW1  521   1.066   2.538   3.606  1.1950  1.3248 -0.5617
  112SOL    HW2  522   1.064   2.383   3.553  0.5241  0.3925  2.0310
  113SOL     OW  523   2.554   3.462   0.570 -0.5206 -0.2803 -0.0905
  113SOL    HW1  524   2.628   3.417   0.520  0.5455  0.8978  0.3706
  113SOL    HW2  525   2.467   3.420   0.545  0.2524 -1.4648 -0.9197
  114SOL     OW  526   2.039   4.033   1.749 -0.6163 -0.3675  0.0872
  114SOL    HW1  527   2.057   4.087   1.667 -0.3432  0.0418  0.4075
  114SOL    HW2  528   2.112   3.967   1.763 -0.6765 -0.4552 -0.0149
  115SOL     OW  529   2.625   3.516   5.800  0.4085  0.1251  0.2898
  115SOL    HW1  530   2.635   3.546   5.895 -0.1864  0.5817  0.2190
  115SOL    HW2  531   2.713   3.484   5.765  0.4064 -1.0622  1.3233
  116SOL     OW  532   0.483   1.898   0.037 -0.8841 -0.3339 -0.2677
  116SOL    HW1  533   0.504   1.868   0.130 -0.3653  2.3554  0.5687
  116SOL    HW2  534   0.568   1.908   6.986 -0.9458  0.5978 -0.2051
  117SOL     OW  535   3.646   1.387   3.264  0.3276  0.2446 -0.3787
  117SOL    HW1  536   3.739   1.360   3.242  1.2366  2.3218  0.6243
  117SOL    HW2  537   3.622   1.470   3.214 -1.1491 -0.4757 -0.9227
  118SOL     OW  538   1.160   2.557   0.962  0.2393  0.2137 -0.5181
  118SOL    HW1  539   1.235   2.619   0.938  1.1375 -0.0994  1.3191
  118SOL    HW2  540   1.165   2.475   0.905  0.5457  0.7345 -1.2556
  119SOL     OW  541   3.415   3.709   0.163  0.1209 -0.2448  0.5023
  119SOL    HW1  542   3.495   3.689   0.219 -0.3982 -0.6246  1.1301
  119SOL    HW2  543   3.443   3.752   0.077  0.9362  0.2793  1.0208
  120SOL     OW  544   4.281   1.719   3.277  0.0637 -0.6790  0.6540
  120SOL    HW1  545   4.333   1.660   3.339  0.5037  0.2516  1.2061
  120SOL    HW2  546   4.221   1.664   3.220  0.3730 -1.6389  1.2368
  121SOL     OW  547   2.021   2.430   3.443 -0.3384  0.6587  0.2207
  121SOL    HW1  548   2.107   2.477   3.425 -0.4916  0.7944 -0.1619
  121SOL    HW2  549   1.984   2.392   3.358 -0.7416  0.7508  0.3510
  122SOL     OW  550   1.962   3.159   6.054 -0.1671  0.4500  0.6965
  122SOL    HW1  551   1.957   3.163   6.154 -0.7586  0.1880  0.6834
  122SOL    HW2  552   2.050   3.195   6.023 -0.0750  0.7525  1.2997
  123SOL     OW  553   3.899   3.067   0.726  0.2513 -0.1783  0.2558
  123SOL    HW1  554   3.954   3.003   0.780  2.0114  1.0076 -0.0495
  123SOL    HW2  555   3.952   3.150   0.708 -1.8966  1.3411  0.5079
  124SOL     OW  556   1.681   4.037   2.354  0.6313 -0.7370  0.0910
  124SOL    HW1  557   1.627   4.111   2.315  0.2488 -0.9711  0.1705
  124SOL    HW2  558   1.739   4.072   2.428  0.9947 -0.3825 -0.3551
  125SOL     OW  559   2.987   3.750   3.856  0.2307 -0.4594 -0.1857
  125SOL    HW1  560   2.996   3.840   3.898  0.4016 -1.1441  1.3342
  125SOL    HW2  561   3.072   3.725   3.811  1.0387 -0.7967  1.4249
  126SOL     OW  562   5.471   2.553   2.370  0.1968 -0.0902  0.3822
  126SOL    HW1  563   5.451   2.467   2.324 -1.5728  0.8650 -0.7193
  126SOL    HW2  564   5.388   2.589   2.412  1.1606  0.5257  1.8508
  127SOL     OW  565   6.473   3.358   5.490 -0.2440 -0.3560 -0.2017
  127SOL    HW1  566   6.475   3.448   5.445 -2.3356 -1.5741 -3.0342
  127SOL    HW2  567   6.551   3.304   5.458  1.0319  0.3790  1.5262
  128SOL     OW  568   0.632   2.486   2.794 -0.5859 -0.7456  0.0009
  128SOL    HW1  569   0.659   2.520   2.884 -2.5499  2.3607 -0.4351
  128SOL    HW2  570   0.532   2.476   2.791 -0.6925  0.4251 -2.1501
  129SOL     OW  571   2.570   3.527   2.416 -0.2499  0.0049 -0.0000
  129SOL    HW1  572   2.519   3.551   2.333 -0.8834 -0.6655  0.1865
  129SOL    HW2  573   2.639   3.458   2.393  0.2755  0.5792 -0.1643
  130SOL     OW  574   3.102   2.274   3.877  0.2282  0.0869 -0.2307
  130SOL    HW1  575   3.018   2.276   3.823  0.6365 -1.3042 -0.9621
  130SOL    HW2  576   3.149   2.187   3.863  1.0528  0.2444  1.3205
  131SOL     OW  577   3.382   3.230   1.540  0.4235 -0.6331  0.2922
  131SOL    HW1  578   3.370   3.168   1.618  1.2392 -2.0809 -0.6980
  131SOL    HW2  579   3.454   3.296   1.561 -0.9296  0.5094  1.6335
  132SOL     OW  580   3.562   1.616   6.608 -0.3945  0.6941  0.0923
  132SOL    HW1  581   3.588   1.529   6.567 -0.2191  0.7347  0.1148
  132SOL    HW2  582   3.476   1.649   6.567 -0.3662  0.5993 -0.0428
  133SOL     OW  583   5.631   3.744   3.754 -0.1780 -0.5846  0.2270
  133SOL    HW1  584   5.561   3.793   3.701 -0.5998 -1.5523 -0.1405
  133SOL    HW2  585   5.595   3.724   3.845 -0.1196 -0.4752  0.2740
  134SOL     OW  586   6.284   2.566   5.877 -0.5563 -0.2045  0.0173
  134SOL    HW1  587   6.198   2.605   5.843 -1.2985 -1.7949 -0.0193
  134SOL    HW2  588   6.264   2.502   5.951  0.5397 -1.0970 -0.4335
  135SOL     OW  589   1.304   3.693   1.033  0.8529 -0.2354  0.0868
  135SOL    HW1  590   1.288   3.621   1.101  0.9666  0.5177  0.9420
  135SOL    HW2  591   1.257   3.670   0.948  1.1706 -1.4723  0.2308
  136SOL     OW  592   0.114   3.336   0.027  0.6298  0.3734 -0.0466
  136SOL    HW1  593   0.138   3.281   6.947  1.8001  1.1012 -0.2178
  136SOL    HW2  594   0.181   3.321   0.100 -1.5722 -1.9360  1.6720
  137SOL     OW  595   6.478   1.986   5.164 -0.2378 -0.2615 -0.2140
  137SOL    HW1  596   6.479   2.073   5.215 -1.1102  0.0567 -0.7216
  137SOL    HW2  597   6.562   1.936   5.184  1.3563  1.6714 -1.5719
  138SOL     OW  598   3.856   1.773   0.649  0.0979 -0.2437 -0.2126
  138SOL    HW1  599   3.851   1.689   0.596 -0.0390  0.9555 -2.1956
  138SOL    HW2  600   3.767   1.791   0.690 -0.4364 -0.0912 -1.3987
  139SOL     OW  601   2.701   3.418   0.791 -0.3818 -0.0274  0.5632
  139SOL    HW1  602   2.651   3.429   0.705  1.4980 -1.3435 -0.7744
  139SOL    HW2  603   2.738   3.506   0.820 -0.3035  0.2874 -0.4580
  140SOL     OW  604   0.088   2.784   5.060 -0.4117 -0.2775  0.3851
  140SOL    HW1  605   0.171   2.819   5.102 -0.5617 -0.8111  1.1496
  140SOL    HW2  606   0.015   2.781   5.128 -0.9092 -0.3178 -0.1423
  141SOL     OW  607   6.109   2.659   5.446  0.4167  0.0302  0.0369
  141SOL    HW1  608   6.024   2.653   5.393  0.9304 -2.2381 -0.6507
  141SOL    HW2  609   6.184   2.683   5.385  0.6262 -0.2185  0.1961
  142SOL     OW  610   6.067   3.259   6.270  0.1965 -0.0397 -0.1474
  142SOL    HW1  611   6.063   3.338   6.330  0.8070 -0.5167  0.5380
  142SOL    HW2  612   6.049   3.176   6.323  2.4938 -0.6479 -0.2304
  143SOL     OW  613   4.415   3.595   4.817 -0.2798  0.0818 -0.0093
  143SOL    HW1  614   4.460   3.679   4.849  0.3957 -0.2131 -0.1768
  143SOL    HW2  615   4.478   3.518   4.825 -1.2679 -0.6401  1.2345
  144SOL     OW  616   5.104   2.679   4.400  1.0417  0.2438  0.2117
  144SOL    HW1  617   5.135   2.649   4.490 -1.4871 -1.0170  0.7549
  144SOL    HW2  618   5.004   2.687   4.401  1.1245  2.8044 -1.7483
  145SOL     OW  619   0.306   3.696   4.027  0.1731  0.1854 -0.2975
  145SOL    HW1  620   0.405   3.685   4.021  0.0846 -0.3571 -0.7930
  145SOL    HW2  621   0.266   3.619   4.077  0.1913  1.3579  1.6286
  146SOL     OW  622   2.782   3.459   4.028 -0.4306  0.4845  0.3504
  146SOL    HW1  623   2.735   3.380   4.069 -0.7735 -0.1556 -1.2090
  146SOL    HW2  624   2.879   3.457   4.053 -0.0896 -1.3575 -0.9374
  147SOL     OW  625   4.763   1.760   4.975  0.2261  0.6816  0.4171
  147SOL    HW1  626   4.714   1.761   5.062  0.1956  1.0513  0.3985
  147SOL    HW2  627   4.754   1.850   4.931 -3.1247 -0.5843 -1.8607
  148SOL     OW  628   0.013   1.519   3.511 -0.5171 -0.0717  0.0257
  148SOL    HW1  629   6.923   1.513   3.466 -0.5532 -0.2171  0.1153
  148SOL    HW2  630   0.076   1.570   3.453 -1.2433  1.9165  0.8705
  149SOL     OW  631   5.649   3.133   4.491 -0.5126  0.2861  0.3110
  149SOL    HW1  632   5.608   3.199   4.427  0.1150 -1.9052 -2.5643
  149SOL    HW2  633   5.599   3.046   4.485  1.2517 -0.8082  0.7404
  150SOL     OW  634   6.510   4.011   2.891 -0.4089  0.0923  0.0718
  150SOL    HW1  635   6.496   4.073   2.968  1.5300 -2.5268  2.7632
  150SOL    HW2  636   6.425   3.962   2.872 -0.3025 -1.2855  2.6398
  151SOL     OW  637   2.679   2.345   1.056  0.4337  0.4592 -0.7870
  151SOL    HW1  638   2.592   2.360   1.011 -0.4464 -0.4648  0.5330
  151SOL    HW2  639   2.744   2.305   0.991 -0.6191 -0.3260 -1.3793
  152SOL     OW  640   2.808   2.540   1.416  0.1940 -0.3521  0.0261
  152SOL    HW1  641   2.890   2.572   1.463 -0.0793  0.1488  0.1719
  152SOL    HW2  642   2.794   2.595   1.333 -0.0785 -0.3359  0.0822
  153SOL     OW  643   5.576   1.779   2.179  0.2942  0.6503  0.1629
  153SOL    HW1  644   5.587   1.870   2.220 -1.8557  0.5475  1.1684
  153SOL    HW2  645   5.556   1.713   2.252 -0.0247 -0.2485 -0.7225
  154SOL     OW  646   6.298   3.547   3.742  0.0129  0.5540 -0.1066
  154SOL    HW1  647   6.285   3.582   3.649  0.4221 -0.3597 -0.5244
  154SOL    HW2  648   6.210   3.521   3.781  0.0315 -1.0882 -1.0825
  155SOL     OW  649   4.463   3.789   1.420 -0.1689  0.2314  0.8171
  155SOL    HW1  650   4.364   3.796   1.431  0.0155  0.7017  2.4472
  155SOL    HW2  651   4.502   3.745   1.501  1.0417  0.8808  0.6025
  156SOL     OW  652   6.474   3.093   6.901 -0.0390  0.1520 -0.2544
  156SOL    HW1  653   6.500   2.996   6.895  0.9931  0.3419  0.7388
  156SOL    HW2  654   6.379   3.104   6.873  0.0320 -1.0457 -1.0512
  157SOL     OW  655   2.432   3.089   4.055 -0.2891 -0.1456  0.0683
  157SOL    HW1  656   2.383   3.089   4.142  2.0228  1.2589  1.4663
  157SOL    HW2  657   2.379   3.137   3.986 -1.4078  0.2296  1.1683
  158SOL     OW  658   5.610   4.000   0.669  0.3596  0.0161  0.1323
  158SOL    HW1  659   5.602   4.093   0.706  3.2329  1.4864 -2.5289
  158SOL    HW2  660   5.675   3.947   0.724 -0.7543 -0.2524  1.2382
  159SOL     OW  661   3.297   2.516   0.608 -0.4505  0.1946  0.3758
  159SOL    HW1  662   3.264   2.489   0.518 -2.0267 -0.3566  1.0795
  159SOL    HW2  663   3.320   2.434   0.661 -2.8132  0.2519  1.6356
  160SOL     OW  664   6.208   2.562   4.696 -0.1666 -0.2160 -0.6655
  160SOL    HW1  665   6.276   2.635   4.685 -0.8759  0.7208  0.8309
  160SOL    HW2  666   6.167   2.541   4.608  2.9546 -1.7548 -1.8819
  161SOL     OW  667   2.680   3.495   6.173  0.1465 -0.3010 -0.0645
  161SOL    HW1  668   2.660   3.494   6.271 -1.4561  0.1216 -0.3597
  161SOL    HW2  669   2.731   3.578   6.150 -0.4836  0.1795  0.2409
  162SOL     OW  670   4.054   2.312   3.893 -0.3312 -0.2474 -0.6514
  162SOL    HW1  671   4.068   2.278   3.986  0.2227  1.0771 -0.2188
  162SOL    HW2  672   4.126   2.276   3.834  0.1052 -0.0556 -0.2535
  163SOL     OW  673   6.773   2.648   6.818  0.3668 -0.0700 -0.2956
  163SOL    HW1  674   6.766   2.685   6.910 -0.2900  0.9998 -0.7668
  163SOL    HW2  675   6.846   2.694   6.768  1.4435 -1.3741 -0.0019
  164SOL     OW  676   4.021   1.374   2.924 -0.0861  0.2168  0.1088
  164SOL    HW1  677   4.115   1.342   2.913 -0.4345 -0.3881 -1.3357
  164SOL    HW2  678   3.967   1.348   2.844 -1.5755  0.2773  1.0520
  165SOL     OW  679   0.213   2.352   3.654  0.0452 -0.1615 -0.2426
  165SOL    HW1  680   0.115   2.374   3.655 -0.4146 -1.8672  2.5383
  165SOL    HW2  681   0.263   2.419   3.708  0.4381  0.5945 -1.4980
  166SOL     OW  682   4.496   3.401   5.200 -0.3099 -0.4947  0.1140
  166SOL    HW1  683   4.509   3.440   5.291  1.2378 -1.0689  0.1567
  166SOL    HW2  684   4.511   3.472   5.131  1.5229 -0.7254  0.2249
  167SOL     OW  685   6.087   3.544   5.680  0.1424 -0.1965  0.7393
  167SOL    HW1  686   6.047   3.472   5.737  1.4805 -1.2698  0.3664
  167SOL    HW2  687   6.085   3.515   5.584  1.0299  0.1073  0.6281
  168SOL     OW  688   0.285   2.340   1.826 -0.5953 -0.3779  0.0454
  168SOL    HW1  689   0.225   2.363   1.750 -0.8991 -0.4173  0.2712
  168SOL    HW2  690   0.230   2.309   1.904 -0.3471  0.4208  0.5533
  169SOL     OW  691   5.989   3.648   5.234  0.4640 -0.0102 -0.6325
  169SOL    HW1  692   6.063   3.709   5.206  0.4872  0.0389 -0.4609
  169SOL    HW2  693   6.009   3.611   5.325  0.4490 -0.2704 -0.7324
  170SOL     OW  694   1.790   4.070   1.305 -0.3950 -0.3611  0.0438
  170SOL    HW1  695   1.701   4.096   1.268 -0.8578 -1.6386  0.2286
  170SOL    HW2  696   1.778   4.027   1.395  0.4149 -0.4667  0.1095
  171SOL     OW  697   0.297   4.003   5.556 -0.3033 -0.3733 -0.0374
  171SOL    HW1  698   0.357   4.081   5.540  0.6700 -0.9072  0.9631
  171SOL    HW2  699   0.350   3.919   5.553 -0.6879 -0.7496  2.3914
  172SOL     OW  700   3.086   4.356   4.879 -0.7814 -0.2295  0.2969
  172SOL    HW1  701   3.004   4.332   4.826 -0.0868 -0.2705 -0.7891
  172SOL    HW2  702   3.073   4.445   4.922 -1.1538  0.0723 -0.4179
  173SOL     OW  703   4.805   3.032   4.351  0.1573  0.0983  0.0219
  173SOL    HW1  704   4.805   2.935   4.327  2.6607  0.4356 -1.7119
  173SOL    HW2  705   4.869   3.081   4.292 -1.1309  2.8660  0.7620
  174SOL     OW  706   5.229   2.258   6.775  0.0704 -0.1391 -0.7951
  174SOL    HW1  707   5.307   2.321   6.772  0.7896 -0.8593  1.1182
  174SOL    HW2  708   5.145   2.309   6.757  0.8751  0.8555 -1.8685
  175SOL     OW  709   6.903   3.994   3.698 -0.1640 -0.2174 -0.0355
  175SOL    HW1  710   6.858   3.934   3.632  0.0471 -1.8929  1.2743
  175SOL    HW2  711   6.999   3.969   3.706  0.1791  1.0041 -0.2242
  176SOL     OW  712   6.316   2.723   1.328 -0.3286 -0.5342  0.0485
  176SOL    HW1  713   6.403   2.696   1.369 -0.5177 -2.3357 -0.6391
  176SOL    HW2  714   6.241   2.690   1.384 -0.5698 -0.9802 -0.5253
  177SOL     OW  715   1.839   2.461   6.171  0.0337 -0.0483  0.1905
  177SOL    HW1  716   1.810   2.430   6.262 -0.4582 -1.0956 -0.3085
  177SOL    HW2  717   1.768   2.518   6.130 -0.3473 -0.7314 -0.1031
  178SOL     OW  718   6.533   3.191   2.536  0.7203  0.2238 -0.0974
  178SOL    HW1  719   6.512   3.153   2.445 -0.5667  0.2303  0.1751
  178SOL    HW2  720   6.598   3.132   2.583 -0.0981 -0.8494 -0.2746
  179SOL     OW  721   3.664   3.701   2.740 -0.1075  0.2110  0.0161
  179SOL    HW1  722   3.693   3.653   2.657 -0.5623 -2.3453  1.2343
  179SOL    HW2  723   3.564   3.707   2.740 -0.2139 -1.1187  0.9959
  180SOL     OW  724   0.231   2.264   1.312  0.2409  0.3048  0.2183
  180SOL    HW1  725   0.297   2.199   1.350  0.1522  0.0805 -0.0075
  180SOL    HW2  726   0.147   2.216   1.286  0.6443  0.2846 -1.1255
  181SOL     OW  727   0.850   3.505   5.393 -0.1334 -0.5143 -0.0434
  181SOL    HW1  728   0.909   3.435   5.433  2.9784  2.2533  0.6484
  181SOL    HW2  729   0.882   3.527   5.301 -0.1483  0.9690  0.2903
  182SOL     OW  730   2.077   2.361   0.844 -0.2307 -0.3219  0.3905
  182SOL    HW1  731   2.164   2.314   0.828  1.2902  2.1199  0.9407
  182SOL    HW2  732   2.039   2.333   0.932  0.3677 -0.9072  0.4658
  183SOL     OW  733   3.097   1.718   4.563 -0.5245  0.5222 -0.0281
  183SOL    HW1  734   3.125   1.707   4.658 -2.5502  2.1260  0.8143
  183SOL    HW2  735   3.056   1.634   4.530 -1.3445  0.4695  1.0883
  184SOL     OW  736   6.151   3.224   3.462 -0.0183  0.0432 -0.6004
  184SOL    HW1  737   6.181   3.273   3.544  2.1108 -1.4586 -0.3734
  184SOL    HW2  738   6.074   3.165   3.485  0.1151  0.1512  0.1723
  185SOL     OW  739   3.325   2.284   3.461 -0.5693 -0.5565  0.5439
  185SOL    HW1  740   3.370   2.279   3.550  1.6959 -0.4548 -0.5310
  185SOL    HW2  741   3.294   2.378   3.445  0.2999 -0.2396  0.6564
  186SOL     OW  742   6.444   3.979   1.882 -0.1290  0.2002  0.0738
  186SOL    HW1  743   6.511   3.919   1.839 -0.5685  0.9776 -1.7750
  186SOL    HW2  744   6.357   3.930   1.893 -0.0708  0.0645 -0.0862
  187SOL     OW  745   5.805   2.031   3.643 -0.5105  0.1518 -0.0108
  187SOL    HW1  746   5.840   1.965   3.709 -1.4849 -0.5337 -0.1586
  187SOL    HW2  747   5.807   1.991   3.551 -0.0932  0.7301 -0.2560
  188SOL     OW  748   4.100   3.453   0.248  0.2889  0.4153  0.0623
  188SOL    HW1  749   4.025   3.389   0.263 -0.7642  0.5923 -3.4809
  188SOL    HW2  750   4.186   3.413   0.282 -0.6943 -1.8327  0.0821
  189SOL     OW  751   3.531   4.091   3.942 -0.7829  0.2153 -0.6336
  189SOL    HW1  752   3.566   4.155   3.874 -1.2870  1.1780 -0.0067
  189SOL    HW2  753   3.434   4.108   3.957  0.0096  2.5765  2.9860
  190SOL     OW  754   0.375   4.069   2.761  0.3389 -0.4461  0.0848
  190SOL    HW1  755   0.396   3.973   2.743  0.8264 -0.2284 -0.5927
  190SOL    HW2  756   0.441   4.126   2.712  0.5217  0.2250  1.0906
  191SOL     OW  757   6.208   1.790   2.925 -0.4635 -0.1740 -0.3453
  191SOL    HW1  758   6.197   1.722   2.853  1.0759 -0.8135 -0.0265
  191SOL    HW2  759   6.130   1.853   2.925 -2.1699 -2.1799 -0.3461
  192SOL     OW  760   5.632   4.317   3.549  0.0771 -0.4118  0.2753
  192SOL    HW1  761   5.559   4.286   3.487 -0.9869  0.0218  1.2732
  192SOL    HW2  762   5.715   4.333   3.496 -1.1939  1.4443 -1.3312
  193SOL     OW  763   5.583   3.530   5.507  0.0726 -0.4489 -0.1810
  193SOL    HW1  764   5.537   3.465   5.568  0.2755 -0.0883  0.3667
  193SOL    HW2  765   5.656   3.482   5.457 -0.0782 -0.7443 -0.1202
  194SOL     OW  766   3.941   2.757   0.094 -0.2663  0.2246 -0.0519
  194SOL    HW1  767   3.866   2.716   0.042 -1.0324 -1.4650  2.2316
  194SOL    HW2  768   4.021   2.698   0.090 -0.4193 -0.0646  0.8430
  195SOL     OW  769   1.917   2.309   3.224 -0.9844  0.2478  0.9346
  195SOL    HW1  770   1.877   2.398   3.203  0.9108  1.4508  2.0604
  195SOL    HW2  771   1.905   2.247   3.146  1.1772  2.8075 -1.6560
  196SOL     OW  772   1.730   2.736   1.798 -0.4660 -0.0863 -0.2921
  196SOL    HW1  773   1.800   2.665   1.803 -0.7648 -0.4176 -0.7270
  196SOL    HW2  774   1.774   2.825   1.786 -0.0688 -0.1270  0.7509
  197SOL     OW  775   5.765   3.923   6.493  0.2653 -0.2873 -0.2430
  197SOL    HW1  776   5.830   3.996   6.471 -0.9507  0.6501 -0.8093
  197SOL    HW2  777   5.787   3.842   6.439 -0.0053  0.5525 -1.6440
  198SOL     OW  778   6.014   3.190   4.249  0.1581 -0.0413 -0.1430
  198SOL    HW1  779   6.002   3.103   4.295  0.6598 -0.8673 -1.5148
  198SOL    HW2  780   6.112   3.211   4.242  0.0729  0.2581 -0.4800
  199SOL     OW  781   4.203   3.577   5.198  0.6296  0.5495 -0.0190
  199SOL    HW1  782   4.145   3.657   5.185  1.3680  1.3699  1.4867
  199SOL    HW2  783   4.294   3.595   5.161 -0.0673 -0.8273 -2.6160
  200SOL     OW  784   0.019   4.164   0.753 -0.3272  0.4782 -0.1673
  200SOL    HW1  785   6.969   4.119   0.827  1.2333  1.2473  1.4404
  200SOL    HW2  786   6.993   4.261   0.750 -0.8096  0.3369 -1.0564
  201SOL     OW  787   4.229   3.351   4.428 -0.5769  0.1338 -0.3219
  201SOL    HW1  788   4.162   3.307   4.368 -1.7766  1.1854  0.1954
  201SOL    HW2  789   4.233   3.449   4.407  1.8458 -0.1048 -1.2844
  202SOL     OW  790   2.997   1.810   4.019  0.2915 -0.5799 -0.9960
  202SOL    HW1  791   3.073   1.864   4.055 -0.3413 -0.6433  0.5341
  202SOL    HW2  792   3.032   1.721   3.988  0.8286 -0.7037 -0.0889
  203SOL     OW  793   3.874   3.320   0.443 -0.1911 -0.0330 -1.0075
  203SOL    HW1  794   3.833   3.263   0.514  0.7140 -1.7420 -1.7954
  203SOL    HW2  795   3.805   3.345   0.376 -0.2378 -2.1180 -1.8349
  204SOL     OW  796   2.770   3.933   4.199  0.0766 -0.2962  0.0613
  204SOL    HW1  797   2.706   3.863   4.230  1.0894 -1.1275  0.3418
  204SOL    HW2  798   2.726   4.023   4.204 -1.0664 -0.8463  0.2042
  205SOL     OW  799   5.426   2.586   5.495  0.0627 -0.7015 -0.1022
  205SOL    HW1  800   5.379   2.547   5.574  0.5850 -0.7978  0.1667
  205SOL    HW2  801   5.384   2.552   5.411 -0.9666 -0.0259  0.1219
  206SOL     OW  802   5.354   2.548   4.993  0.0581  0.4249  0.1858
  206SOL    HW1  803   5.385   2.638   4.964 -0.4900  0.8576  0.9058
  206SOL    HW2  804   5.276   2.519   4.938 -0.8143  1.1275  1.0150
  207SOL     OW  805   1.924   3.647   4.834 -0.0315 -0.0647  0.0369
  207SOL    HW1  806   1.840   3.688   4.870  0.0253  0.1974 -0.1189
  207SOL    HW2  807   1.999   3.664   4.897 -0.0486 -0.0959  0.0654
  208SOL     OW  808   4.515   1.812   2.617 -0.1107 -0.3710 -0.6304
  208SOL    HW1  809   4.597   1.785   2.669  0.0678 -1.3595 -1.3974
  208SOL    HW2  810   4.537   1.813   2.520 -1.1952 -1.3653 -0.8985
  209SOL     OW  811   2.896   3.242   3.007  0.3062  0.3322  0.1452
  209SOL    HW1  812   2.844   3.160   3.030 -0.8755  0.9429 -0.2785
  209SOL    HW2  813   2.965   3.257   3.078  0.5656 -1.0309  0.2135
  210SOL     OW  814   6.962   3.128   2.044 -0.1607 -0.0722  0.5665
  210SOL    HW1  815   6.935   3.118   1.948 -1.1618  0.1781  0.8146
  210SOL    HW2  816   6.888   3.098   2.103  1.1295 -2.0379  1.2962
  211SOL     OW  817   6.943   3.926   0.153  0.1940 -0.1228  0.1900
  211SOL    HW1  818   6.851   3.933   0.114 -1.0518 -0.1150  2.9220
  211SOL    HW2  819   6.955   3.834   0.191  0.9589  0.1946  0.7177
  212SOL     OW  820   6.818   3.059   1.613  0.4510 -0.4199 -0.2320
  212SOL    HW1  821   6.760   3.029   1.537 -0.6355  1.9558 -0.4335
  212SOL    HW2  822   6.866   2.980   1.651 -0.0199 -1.8920 -2.4831
  213SOL     OW  823   6.300   4.290   6.112 -0.0133  0.1153  0.2050
  213SOL    HW1  824   6.203   4.272   6.097 -0.2484  0.9056  0.7057
  213SOL    HW2  825   6.337   4.343   6.036 -0.0294  0.0219  0.1318
  214SOL     OW  826   2.715   1.444   5.200 -0.3210  0.2379 -0.3451
  214SOL    HW1  827   2.641   1.423   5.264  0.6404 -3.1153 -0.1422
  214SOL    HW2  828   2.691   1.407   5.110  0.8435 -0.3887 -0.4108
  215SOL     OW  829   1.956   1.489   2.177 -0.0224  0.3745 -0.4047
  215SOL    HW1  830   1.975   1.392   2.159  2.5806  1.0140 -1.5848
  215SOL    HW2  831   1.966   1.541   2.092 -2.2311  1.6176  0.0353
  216SOL     OW  832   3.391   3.442   6.151  0.2481  0.0587 -0.2256
  216SOL    HW1  833   3.333   3.449   6.232 -0.8263  1.9461 -1.0933
  216SOL    HW2  834   3.487   3.438   6.179 -0.1890 -1.7565  1.1842
  217SOL     OW  835   2.606   2.052   3.677 -0.3526  0.1655  0.0751
  217SOL    HW1  836   2.527   2.010   3.720 -0.7667 -0.7161 -1.4641
  217SOL    HW2  837   2.661   2.099   3.746 -1.7426  0.0533  1.2955
  218SOL     OW  838   5.273   4.188   3.249  0.0277  0.1402 -0.3478
  218SOL    HW1  839   5.327   4.121   3.198  0.5387  0.8270 -0.7285
  218SOL    HW2  840   5.181   4.194   3.210  0.5577  1.0132 -1.5500
  219SOL     OW  841   3.731   2.268   5.755 -0.0427 -0.0288  0.5811
  219SOL    HW1  842   3.788   2.275   5.837  1.6469 -0.3372 -0.5426
  219SOL    HW2  843   3.745   2.179   5.711 -0.6861  0.2563 -0.2350
  220SOL     OW  844   1.312   3.777   6.099  0.0338 -0.2613 -0.0552
  220SOL    HW1  845   1.359   3.707   6.152  0.2591 -0.7652 -0.8937
  220SOL    HW2  846   1.350   3.780   6.006 -0.0115  0.9420 -0.0498
  221SOL     OW  847   3.198   2.850   0.411 -0.3064  0.6016  0.2481
  221SOL    HW1  848   3.293   2.840   0.380 -0.6720 -1.0436 -0.4153
  221SOL    HW2  849   3.170   2.945   0.399  0.6577  0.7265 -1.3296
  222SOL     OW  850   2.948   2.179   1.811  0.3634  0.4506 -0.1713
  222SOL    HW1  851   2.901   2.148   1.729  0.0669  1.8205 -0.5515
  222SOL    HW2  852   2.993   2.267   1.793  3.0704 -0.7668  0.1937
  223SOL     OW  853   0.650   3.575   1.276  0.1155  0.1256  0.2396
  223SOL    HW1  854   0.645   3.616   1.367  2.0690  0.6678  0.1303
  223SOL    HW2  855   0.574   3.510   1.265 -0.0121 -0.1492  2.3523
  224SOL     OW  856   1.696   1.889   6.464 -0.2213  0.0437  0.1952
  224SOL    HW1  857   1.700   1.974   6.518 -0.4885 -1.3937  2.6452
  224SOL    HW2  858   1.764   1.824   6.500 -1.8953 -1.7623  0.2519
  225SOL     OW  859   5.026   2.344   6.411 -0.2401 -0.0704 -0.1568
  225SOL    HW1  860   4.992   2.253   6.388  1.2841 -0.8087  0.3032
  225SOL    HW2  861   5.061   2.388   6.329  1.0026 -0.8201 -0.0595
  226SOL     OW  862   1.663   3.006   6.690  0.2762  0.1508  0.3482
  226SOL    HW1  863   1.663   3.056   6.603 -0.5039  0.1673  0.3548
  226SOL    HW2  864   1.600   2.929   6.684  0.2666  0.1183  0.8821
  227SOL     OW  865   5.340   2.052   5.400  0.1860  0.6172  0.9516
  227SOL    HW1  866   5.375   1.959   5.393  0.8938  0.9970 -1.0445
  227SOL    HW2  867   5.259   2.062   5.342  1.0340  1.6393 -0.0847
  228SOL     OW  868   3.248   3.690   4.744  0.3293 -0.1045  0.2358
  228SOL    HW1  869   3.193   3.702   4.661  0.5012 -2.3267 -0.2585
  228SOL    HW2  870   3.341   3.663   4.720 -0.3574 -3.7147  1.0517
  229SOL     OW  871   1.724   1.666   4.084 -0.1884 -0.1429 -0.4856
  229SOL    HW1  872   1.778   1.737   4.039 -0.0431  0.7706  1.0749
  229SOL    HW2  873   1.691   1.601   4.015  0.4821  0.8816 -1.8207
  230SOL     OW  874   1.679   3.922   4.574  0.5690  0.1139 -0.1406
  230SOL    HW1  875   1.626   3.849   4.530 -1.0219  1.3901 -0.4276
  230SOL    HW2  876   1.731   3.971   4.504  0.6652  0.0251 -0.1301
  231SOL     OW  877   0.772   2.630   0.177 -0.1146 -0.4633 -0.0874
  231SOL    HW1  878   0.768   2.530   0.168  0.0340 -0.6319  1.3912
  231SOL    HW2  879   0.843   2.654   0.243  0.1296  0.6544 -0.7483
  232SOL     OW  880   5.083   2.067   5.263 -0.4530  1.1265 -0.0780
  232SOL    HW1  881   4.987   2.073   5.237 -0.4057  3.4998  0.1442
  232SOL    HW2  882   5.139   2.116   5.197  0.3630  1.6040  0.9400
  233SOL     OW  883   2.104   2.320   2.580  0.4333  0.1162 -0.0817
  233SOL    HW1  884   2.117   2.356   2.672  0.3760 -1.2644  0.4923
  233SOL    HW2  885   2.046   2.238   2.584  0.4574  0.0132 -1.3388
  234SOL     OW  886   4.867   4.169   1.940  0.1220  0.2302  0.2853
  234SOL    HW1  887   4.952   4.193   1.894  0.5008 -0.0434  0.8365
  234SOL    HW2  888   4.808   4.118   1.876  1.1658 -1.2710  0.4537
  235SOL     OW  889   0.811   3.634   5.614  0.1292 -0.1420 -0.4089
  235SOL    HW1  890   0.835   3.580   5.533  2.4371 -2.8202  1.8616
  235SOL    HW2  891   0.722   3.605   5.648 -0.2760  0.0933 -1.2441
  236SOL     OW  892   3.822   3.555   1.017  0.0460 -0.1140  0.6226
  236SOL    HW1  893   3.907   3.607   1.014 -0.8142  1.4663  1.9643
  236SOL    HW2  894   3.821   3.498   1.100 -0.2485 -0.0238  0.6826
  237SOL     OW  895   4.555   3.654   1.616 -0.1168 -0.2205  0.1610
  237SOL    HW1  896   4.555   3.645   1.716  1.5627 -0.4174  0.1802
  237SOL    HW2  897   4.508   3.575   1.575  0.3888 -0.8569  0.7724
  238SOL     OW  898   3.051   2.544   5.390 -0.1856  0.1520  0.8941
  238SOL    HW1  899   2.977   2.602   5.356  0.9488  1.9801  1.3941
  238SOL    HW2  900   3.012   2.465   5.438 -1.7790 -0.2371 -0.8776
  239SOL     OW  901   6.711   3.645   4.970 -0.0549 -0.5342  0.4740
  239SOL    HW1  902   6.727   3.580   5.044 -2.3526 -1.4012  0.2805
  239SOL    HW2  903   6.633   3.615   4.914 -0.3145  1.6570 -0.4723
  240SOL     OW  904   3.910   3.111   5.280 -0.1213  0.7356 -0.0353
  240SOL    HW1  905   3.821   3.144   5.311 -0.6384 -0.0531 -0.6433
  240SOL    HW2  906   3.920   3.015   5.304  1.1980  1.1725  1.3477
  241SOL     OW  907   6.595   4.003   1.080 -0.8470  0.0825  0.5376
  241SOL    HW1  908   6.603   3.963   1.172 -0.0903 -1.5496 -0.1936
  241SOL    HW2  909   6.507   3.978   1.041 -0.5837 -0.4551  0.2787
  242SOL     OW  910   5.582   3.776   4.275 -0.2324 -0.4967 -0.3036
  242SOL    HW1  911   5.557   3.701   4.214  0.3520 -0.2749 -0.8302
  242SOL    HW2  912   5.590   3.861   4.221 -0.9514 -0.0410  0.2887
  243SOL     OW  913   3.431   2.466   2.623  0.1145  0.4129 -0.1435
  243SOL    HW1  914   3.505   2.495   2.562 -1.1260 -0.3025 -2.0421
  243SOL    HW2  915   3.384   2.387   2.584  0.4002 -1.2530  2.6231
  244SOL     OW  916   3.521   1.508   0.538 -0.3616 -0.1485 -0.1349
  244SOL    HW1  917   3.486   1.569   0.609 -1.1930  0.9670 -1.4527
  244SOL    HW2  918   3.609   1.472   0.566 -1.0571 -0.4298  1.8353
  245SOL     OW  919   5.077   4.017   0.125  0.0747 -0.8716 -0.0779
  245SOL    HW1  920   5.160   4.072   0.135 -0.6137  0.1126  0.3164
  245SOL    HW2  921   5.029   4.044   0.042  1.1073 -2.7749 -1.3740
  246SOL     OW  922   5.502   3.934   2.875 -0.1932 -0.0014 -0.3141
  246SOL    HW1  923   5.589   3.971   2.843  2.0464 -2.3429  2.4763
  246SOL    HW2  924   5.477   3.856   2.818 -0.7613  0.9309 -1.3830
  247SOL     OW  925   4.728   4.244   4.062 -0.5078 -0.4469  0.1548
  247SOL    HW1  926   4.633   4.275   4.066 -1.5182 -2.9939 -1.6237
  247SOL    HW2  927   4.733   4.148   4.089  1.9676  0.1754  2.3082
  248SOL     OW  928   5.764   2.608   2.736  0.4784  0.2290  0.1438
  248SOL    HW1  929   5.791   2.540   2.804  0.6918  0.7253  0.5627
  248SOL    HW2  930   5.671   2.639   2.755 -0.2224 -1.0649 -0.9656
  249SOL     OW  931   3.575   1.841   1.786  0.2644 -0.1437 -0.3617
  249SOL    HW1  932   3.485   1.854   1.828  0.9153  1.7105  0.5262
  249SOL    HW2  933   3.606   1.926   1.745  1.2207 -1.0157 -1.5251
  250SOL     OW  934   5.873   2.308   6.670 -0.1275  0.0670  0.6891
  250SOL    HW1  935   5.802   2.296   6.600  0.1825  1.4956  0.0968
  250SOL    HW2  936   5.961   2.280   6.632 -0.1254 -0.1903  0.8832
  251SOL     OW  937   2.647   2.728   0.285 -0.8518 -0.0105 -0.0282
  251SOL    HW1  938   2.693   2.817   0.285 -1.0118  0.0721 -0.0643
  251SOL    HW2  939   2.696   2.665   0.345  0.4345 -0.4915 -1.4964
  252SOL     OW  940   1.863   4.130   3.545  0.1056  0.0918 -0.2052
  252SOL    HW1  941   1.831   4.223   3.525  0.9296  0.5246  0.4429
  252SOL    HW2  942   1.947   4.112   3.494 -1.1543 -1.0937 -2.0186
  253SOL     OW  943   0.248   2.944   1.749  0.5646  0.3014 -0.1447
  253SOL    HW1  944   0.164   2.997   1.758  1.4892  1.9905 -0.9320
  253SOL    HW2  945   0.287   2.929   1.839  0.0921  0.6470  0.1242
  254SOL     OW  946   2.300   4.269   3.483  0.1568  0.2846 -0.2828
  254SOL    HW1  947   2.376   4.286   3.421  1.5827  1.0572  1.5562
  254SOL    HW2  948   2.250   4.354   3.499 -1.2943 -0.2648 -1.6527
  255SOL     OW  949   1.444   2.000   6.788  0.0154  0.2942 -0.0472
  255SOL    HW1  950   1.352   2.030   6.766 -0.1306 -0.4221 -0.4340
  255SOL    HW2  951   1.511   2.061   6.746 -0.2741 -0.1705 -1.2040
  256SOL     OW  952   1.652   4.478   5.846 -0.1072  0.1796  0.3023
  256SOL    HW1  953   1.738   4.491   5.797 -0.0210 -1.2555  0.0468
  256SOL    HW2  954   1.605   4.397   5.812 -0.5913 -0.2136  1.8195
  257SOL     OW  955   6.974   2.298   1.972 -0.1266  0.2651 -0.2589
  257SOL    HW1  956   6.932   2.345   2.050 -0.1160 -0.1079 -0.0262
  257SOL    HW2  957   6.991   2.202   1.996  0.4318  0.2975 -0.5118
  258SOL     OW  958   4.825   2.100   5.174  0.2310  0.0687 -0.3804
  258SOL    HW1  959   4.836   2.091   5.075  0.7729  0.0552 -0.3267
  258SOL    HW2  960   4.730   2.118   5.196  0.5054  2.8229 -1.1224
  259SOL     OW  961   6.309   3.741   1.065  0.0412 -0.0032 -0.0093
  259SOL    HW1  962   6.406   3.720   1.067  0.3495  0.8620 -2.6204
  259SOL    HW2  963   6.257   3.661   1.096  1.5056 -0.9209  0.1714
  260SOL     OW  964   3.416   2.554   3.113 -0.4369  0.3813  0.0609
  260SOL    HW1  965   3.413   2.560   3.013  0.5818  0.7465  0.0454
  260SOL    HW2  966   3.328   2.586   3.150 -0.1013  2.2536 -0.6326
  261SOL     OW  967   2.191   2.638   6.380  0.4002 -0.3882 -0.3269
  261SOL    HW1  968   2.162   2.727   6.345 -0.7617 -1.2367 -1.6407
  261SOL    HW2  969   2.289   2.640   6.398  0.3691  1.1986 -0.1574
  262SOL     OW  970   2.471   1.753   2.114  0.4838  0.1137 -0.2673
  262SOL    HW1  971   2.436   1.823   2.052  0.8738 -0.8899 -1.6777
  262SOL    HW2  972   2.440   1.663   2.084 -2.1345 -0.2225  2.9462
  263SOL     OW  973   2.886   3.445   5.752 -0.1820 -0.0013 -0.0816
  263SOL    HW1  974   2.916   3.491   5.835 -0.4091  0.4901 -0.2693
  263SOL    HW2  975   2.940   3.478   5.675 -0.7598  0.4113 -0.3165
  264SOL     OW  976   2.855   3.040   3.598 -0.2131  0.4797 -0.0065
  264SOL    HW1  977   2.759   3.035   3.627  0.0924 -0.8236  0.8307
  264SOL    HW2  978   2.883   2.952   3.560  0.0314  1.4875 -2.3755
  265SOL     OW  979   2.111   3.947   2.795  0.1794  0.0522  0.2716
  265SOL    HW1  980   2.039   3.991   2.849  0.8480 -0.5876  1.7618
  265SOL    HW2  981   2.121   3.851   2.824  3.6740  0.8649  2.4349
  266SOL     OW  982   4.967   2.273   2.784 -0.0166  0.2051  0.3377
  266SOL    HW1  983   5.020   2.253   2.866 -0.5609  1.5448  1.0508
  266SOL    HW2  984   4.886   2.215   2.781  0.9826 -1.2154 -0.2914
  267SOL     OW  985   5.840   4.145   1.547  0.3561 -0.2444 -0.0353
  267SOL    HW1  986   5.829   4.206   1.469  0.0562 -1.6618 -1.1393
  267SOL    HW2  987   5.934   4.112   1.550  0.0804 -1.0844 -0.4893
  268SOL     OW  988   2.356   2.803   4.012 -0.8265 -0.0175  0.3437
  268SOL    HW1  989   2.263   2.816   4.045 -0.4588  0.8956  1.0861
  268SOL    HW2  990   2.416   2.871   4.055  0.3173 -1.0734  0.4859
  269SOL     OW  991   4.106   3.819   5.107  0.1731 -0.1595 -0.1052
  269SOL    HW1  992   4.038   3.890   5.121  0.9779  0.6773 -0.3199
  269SOL    HW2  993   4.100   3.785   5.013 -1.3204 -1.5991  0.4576
  270SOL     OW  994   2.639   3.380   5.175  0.1017  0.8061 -0.2993
  270SOL    HW1  995   2.678   3.346   5.261 -2.4021 -0.2755  0.5034
  270SOL    HW2  996   2.693   3.346   5.098 -0.3189 -2.2958  0.6505
  271SOL     OW  997   1.033   3.254   4.606  0.1188  0.2896  0.5927
  271SOL    HW1  998   0.958   3.241   4.672  0.6365 -0.2540  1.0841
  271SOL    HW2  999   1.117   3.277   4.655  1.1045 -2.4989  0.3810
  272SOL     OW 1000   5.609   4.238   2.122 -0.2855 -0.0663 -0.0664
  272SOL    HW1 1001   5.552   4.245   2.040  2.5406  0.4123 -2.1447
  272SOL    HW2 1002   5.673   4.161   2.112  1.7276  1.4345  0.5369
  273SOL     OW 1003   5.993   3.804   4.366 -0.1530  0.1310 -0.2638
  273SOL    HW1 1004   6.059   3.744   4.412  0.0108 -0.2327 -0.9481
  273SOL    HW2 1005   5.900   3.775   4.389 -0.0730 -0.1848 -0.3200
  274SOL     OW 1006   0.035   1.994   1.364  0.3272 -0.1152 -0.1383
  274SOL    HW1 1007   6.941   2.012   1.394  0.6164  1.3144 -0.0233
  274SOL    HW2 1008   0.092   1.973   1.444  0.5900  1.3596  0.0888
  275SOL     OW 1009   1.803   2.316   1.480 -0.2673  0.7598  0.2803
  275SOL    HW1 1010   1.745   2.265   1.416  1.2007 -1.5602  0.6617
  275SOL    HW2 1011   1.750   2.337   1.563 -1.4982  1.7059 -0.7179
  276SOL     OW 1012   1.674   4.319   3.933 -0.2226  0.2832  0.3121
  276SOL    HW1 1013   1.745   4.388   3.920 -1.4064  1.4301 -0.3200
  276SOL    HW2 1014   1.584   4.364   3.931 -1.0106 -1.2595  0.1257
  277SOL     OW 1015   3.943   2.103   5.430  0.0137 -0.1939 -0.2110
  277SOL    HW1 1016   4.012   2.037   5.401  0.4773 -0.3714  1.2653
  277SOL    HW2 1017   3.986   2.191   5.449 -0.4453  0.2296 -1.0310
  278SOL     OW 1018   6.946   3.105   0.785  0.1648 -0.0325 -0.1272
  278SOL    HW1 1019   0.006   3.084   0.707 -1.6166 -0.3715 -1.4869
  278SOL    HW2 1020   6.955   3.033   0.854  0.3190 -0.7929 -0.9263
  279SOL     OW 1021   1.681   3.028   5.074  0.4126 -0.3547 -0.8067
  279SOL    HW1 1022   1.750   2.988   5.134 -0.0888  0.0043  0.0183
  279SOL    HW2 1023   1.651   2.959   5.007  0.2626 -1.0643 -0.0210
  280SOL     OW 1024   1.767   2.639   6.716 -0.1271 -0.1902 -0.0809
  280SOL    HW1 1025   1.818   2.577   6.776  1.7011  1.2267 -0.0839
  280SOL    HW2 1026   1.730   2.588   6.639 -0.2327 -1.5715  0.8523
  281SOL     OW 1027   4.924   1.688   3.071  0.1280  0.2318 -0.2792
  281SOL    HW1 1028   4.865   1.741   3.132 -1.3779  0.3677 -1.7630
  281SOL    HW2 1029   5.017   1.722   3.076  0.0258  0.3324  1.7892
  282SOL     OW 1030   3.176   3.874   6.489  0.7825  0.4847  0.1463
  282SOL    HW1 1031   3.127   3.959   6.508  1.6329  0.6283  1.8675
  282SOL    HW2 1032   3.118   3.814   6.434 -1.8630  0.1444  3.0541
  283SOL     OW 1033   2.470   4.031   1.455 -0.0388 -0.2005 -0.0486
  283SOL    HW1 1034   2.444   4.069   1.543 -1.4207 -2.5947  0.6761
  283SOL    HW2 1035   2.564   3.998   1.459  0.4463  1.1619 -0.0150
  284SOL     OW 1036   6.676   3.335   5.971  0.1098  0.0188  0.6891
  284SOL    HW1 1037   6.704   3.252   6.020  1.8573 -0.4410 -0.9893
  284SOL    HW2 1038   6.596   3.314   5.914  1.6555 -1.1008 -1.1703
  285SOL     OW 1039   5.103   4.053   4.275  0.5715  0.0048  0.2962
  285SOL    HW1 1040   5.024   3.992   4.286  0.1956  0.6318  1.1715
  285SOL    HW2 1041   5.168   4.037   4.350  0.7045  0.3377  0.2539
  286SOL     OW 1042   2.159   4.020   6.824  0.0894 -0.7731  0.2705
  286SOL    HW1 1043   2.180   4.079   6.901 -1.9320  1.1369 -0.5276
  286SOL    HW2 1044   2.062   3.995   6.826  0.0146 -0.8065 -1.5467
  287SOL     OW 1045   6.557   3.027   6.245 -0.0519  0.5364  0.7039
  287SOL    HW1 1046   6.481   2.971   6.211  0.1136  0.6549  0.1295
  287SOL    HW2 1047   6.626   3.036   6.174 -0.3177  1.9055  0.5978
  288SOL     OW 1048   3.237   3.078   6.289  0.1032  0.2932  0.1709
  288SOL    HW1 1049   3.288   3.108   6.370  1.4248  1.7523 -1.1107
  288SOL    HW2 1050   3.284   3.111   6.207 -2.2020  0.5005 -1.1410
  289SOL     OW 1051   5.441   2.086   5.867 -0.1895  0.3686  0.1886
  289SOL    HW1 1052   5.418   2.081   5.770  1.0451  0.0400 -0.1025
  289SOL    HW2 1053   5.395   2.012   5.916 -2.3374  1.6256  0.2101
  290SOL     OW 1054   2.657   2.869   2.592  0.0565  0.6337  0.3212
  290SOL    HW1 1055   2.750   2.906   2.590  0.8868 -1.2102  1.7170
  290SOL    HW2 1056   2.659   2.776   2.630 -2.3592  0.5266  0.3213
  291SOL     OW 1057   4.018   2.749   6.153 -0.3140 -0.2655 -0.2752
  291SOL    HW1 1058   4.062   2.667   6.118 -1.0918 -0.6951 -0.2598
  291SOL    HW2 1059   3.936   2.769   6.100 -2.5942 -1.9943  2.3278
  292SOL     OW 1060   1.463   3.405   0.785 -0.1735 -0.0272 -0.2080
  292SOL    HW1 1061   1.426   3.373   0.871  1.2407 -0.3214  0.3178
  292SOL    HW2 1062   1.436   3.343   0.711  2.6859 -2.7463  0.8025
  293SOL     OW 1063   0.814   2.110   2.105 -0.5540 -0.4848  0.1884
  293SOL    HW1 1064   0.888   2.109   2.037 -1.3156 -1.6541 -0.6630
  293SOL    HW2 1065   0.734   2.156   2.067 -1.9123 -3.4355 -0.8235
  294SOL     OW 1066   2.150   3.271   5.123 -0.1236 -0.6156 -0.4237
  294SOL    HW1 1067   2.129   3.311   5.034  1.3507 -0.3273 -0.6712
  294SOL    HW2 1068   2.234   3.312   5.160 -0.3092 -1.2460  0.7646
  295SOL     OW 1069   3.771   2.523   4.129  0.0880 -0.0559  0.3030
  295SOL    HW1 1070   3.716   2.602   4.101 -2.5932 -1.7199  0.4805
  295SOL    HW2 1071   3.865   2.537   4.100 -0.3143  3.0430  0.0691
  296SOL     OW 1072   3.399   3.143   0.845  0.2850 -1.3658 -0.3768
  296SOL    HW1 1073   3.371   3.089   0.925 -0.2804 -1.1988 -0.4562
  296SOL    HW2 1074   3.484   3.106   0.808  1.0966 -0.8313  0.8947
  297SOL     OW 1075   4.021   3.005   0.159  0.2822 -0.7618 -0.1813
  297SOL    HW1 1076   3.959   3.074   0.120  0.9039 -0.0155  0.1406
  297SOL    HW2 1077   3.984   2.914   0.139  0.3332 -0.4150 -2.1339
  298SOL     OW 1078   5.453   1.824   6.700  0.6292 -0.2761  0.2169
  298SOL    HW1 1079   5.392   1.875   6.640  2.2000 -0.4643 -1.6559
  298SOL    HW2 1080   5.440   1.854   6.794 -0.3170  1.7430 -0.4935
  299SOL     OW 1081   2.812   3.966   1.940 -0.1177 -0.0400 -0.4518
  299SOL    HW1 1082   2.880   4.012   1.996  1.2419 -0.9122 -1.3081
  299SOL    HW2 1083   2.800   3.872   1.972 -1.7977  0.4072  0.3846
  300SOL     OW 1084   2.248   2.769   1.168 -0.3556 -0.3746 -0.0954
  300SOL    HW1 1085   2.231   2.841   1.236  1.0116 -1.3274  1.3194
  300SOL    HW2 1086   2.343   2.773   1.139 -0.7361 -0.4845 -1.3934
  301SOL     OW 1087   5.217   3.232   5.214  0.2029 -0.0365 -0.2727
  301SOL    HW1 1088   5.231   3.313   5.270  1.4838  1.1891 -2.2480
  301SOL    HW2 1089   5.120   3.224   5.190 -0.2231 -0.1344  1.3849
  302SOL     OW 1090   3.298   2.718   1.044  0.0840 -0.0961  0.4889
  302SOL    HW1 1091   3.393   2.686   1.051  0.8124  1.1363 -2.2133
  302SOL    HW2 1092   3.262   2.694   0.954 -1.8669  0.2994  1.1290
  303SOL     OW 1093   4.944   1.469   6.048 -0.2383  0.4306 -0.3235
  303SOL    HW1 1094   4.958   1.370   6.056 -0.5767  0.2983 -1.2096
  303SOL    HW2 1095   4.848   1.487   6.029  0.0870  0.8126 -1.7234
  304SOL     OW 1096   1.057   4.038   1.787 -0.2128 -0.0421  0.3737
  304SOL    HW1 1097   1.002   4.096   1.846  0.3861  0.9343 -0.0013
  304SOL    HW2 1098   1.043   4.063   1.691  0.3572 -0.2358  0.2305
  305SOL     OW 1099   4.493   1.815   0.483 -0.2118  0.0761  0.3291
  305SOL    HW1 1100   4.444   1.794   0.568 -1.4074  1.6361  0.0745
  305SOL    HW2 1101   4.540   1.903   0.493  0.0588  0.0232 -0.4531
  306SOL     OW 1102   3.002   3.498   5.192 -0.2094  0.2878 -0.2282
  306SOL    HW1 1103   2.975   3.487   5.096  2.4041 -1.6954 -0.8372
  306SOL    HW2 1104   3.055   3.583   5.202  2.7225 -1.2554 -1.4718
  307SOL     OW 1105   5.418   3.073   2.455  0.0351  0.5176 -0.1063
  307SOL    HW1 1106   5.322   3.097   2.438  0.4375  1.7423 -0.7860
  307SOL    HW2 1107   5.467   3.154   2.488  0.6770 -0.2924  1.0263
  308SOL     OW 1108   0.987   1.799   5.273  0.1878 -0.2178  0.3996
  308SOL    HW1 1109   1.014   1.766   5.364 -1.0890 -0.5830  0.6801
  308SOL    HW2 1110   1.041   1.753   5.204 -0.3191 -1.6237  0.8875
  309SOL     OW 1111   1.734   2.999   2.947 -0.2760  0.5095 -0.3266
  309SOL    HW1 1112   1.657   2.956   2.994  0.5396  0.5480  1.1259
  309SOL    HW2 1113   1.721   3.098   2.948 -1.1990  0.4342 -1.9401
  310SOL     OW 1114   3.558   3.395   1.997 -0.0878 -0.1129  0.1619
  310SOL    HW1 1115   3.643   3.343   1.989 -0.1255 -0.2660  0.7149
  310SOL    HW2 1116   3.565   3.461   2.071  0.1690  1.1032 -0.9184
  311SOL     OW 1117   5.465   2.321   2.244 -0.4081 -0.0108 -0.0595
  311SOL    HW1 1118   5.542   2.288   2.188  0.0335  0.3413  0.3343
  311SOL    HW2 1119   5.380   2.312   2.192  0.0175  0.4506 -0.8546
  312SOL     OW 1120   3.944   1.990   4.935  0.0267 -0.4585 -0.3366
  312SOL    HW1 1121   3.983   1.926   4.868  0.1785 -1.8439  1.0253
  312SOL    HW2 1122   4.009   2.005   5.009  0.0595  1.4559 -0.6959
  313SOL     OW 1123   2.143   1.837   4.159 -0.3078 -0.6495 -0.0233
  313SOL    HW1 1124   2.139   1.847   4.060  0.1803 -0.2666 -0.0072
  313SOL    HW2 1125   2.181   1.748   4.183 -1.9190 -1.4233 -0.1693
  314SOL     OW 1126   4.762   2.033   4.913  0.1984  0.0698 -0.1814
  314SOL    HW1 1127   4.678   2.024   4.858  0.5283 -1.7228 -0.4623
  314SOL    HW2 1128   4.839   2.055   4.852  0.3202 -0.5268 -0.2445
  315SOL     OW 1129   4.301   1.938   0.024 -0.0536  0.3770 -0.8488
  315SOL    HW1 1130   4.389   1.981   0.006 -0.5882  2.1959  0.5632
  315SOL    HW2 1131   4.227   1.996   6.991 -0.8074  0.7133  1.2559
  316SOL     OW 1132   4.548   2.629   3.276 -0.3277  0.4151  0.2822
  316SOL    HW1 1133   4.628   2.662   3.226 -0.1152 -1.1805 -0.4750
  316SOL    HW2 1134   4.505   2.555   3.226 -1.6948  0.5488  1.1909
  317SOL     OW 1135   0.610   3.883   0.593  0.0304  0.2156 -0.0926
  317SOL    HW1 1136   0.607   3.862   0.495 -0.1349 -0.2606  0.0100
  317SOL    HW2 1137   0.680   3.826   0.636 -0.7816 -0.5228  0.2816
  318SOL     OW 1138   1.845   3.999   4.805 -0.1659  0.3271 -0.4696
  318SOL    HW1 1139   1.786   3.966   4.731 -1.4925  1.2034  0.1482
  318SOL    HW2 1140   1.794   4.063   4.862  0.5299 -0.9719  1.7379
  319SOL     OW 1141   4.038   1.694   4.813  0.1125  0.7297 -0.5818
  319SOL    HW1 1142   3.990   1.607   4.829 -0.4255  1.0579 -0.4095
  319SOL    HW2 1143   4.130   1.674   4.779  0.9322  0.0267  1.8404
  320SOL     OW 1144   6.021   2.700   6.137  0.7185 -0.0417  0.0753
  320SOL    HW1 1145   6.017   2.605   6.169 -0.0174  0.1514  0.5972
  320SOL    HW2 1146   6.078   2.753   6.199  1.9582 -0.3407 -0.7800
  321SOL     OW 1147   5.613   4.126   5.442  0.5650  0.0498  0.6713
  321SOL    HW1 1148   5.606   4.055   5.371  1.0192  0.6398  0.0194
  321SOL    HW2 1149   5.553   4.103   5.518 -0.5793 -0.1964 -0.2635
  322SOL     OW 1150   3.477   3.496   3.040 -0.2361  0.6706 -0.1654
  322SOL    HW1 1151   3.423   3.564   2.989 -0.3960  0.5616 -0.1405
  322SOL    HW2 1152   3.510   3.426   2.976 -0.3352  0.5996 -0.1382
  323SOL     OW 1153   3.032   3.734   1.192 -0.4207  0.2124 -0.3079
  323SOL    HW1 1154   3.035   3.683   1.278 -0.7664  0.7313  0.0156
  323SOL    HW2 1155   2.946   3.715   1.145  0.9551 -2.4493 -2.0408
  324SOL     OW 1156   2.261   1.812   4.463 -0.6227 -0.4304 -0.5768
  324SOL    HW1 1157   2.255   1.871   4.544  0.6978 -0.8376 -0.1560
  324SOL    HW2 1158   2.253   1.868   4.380  1.4973  0.5307 -0.2029
  325SOL     OW 1159   2.415   1.594   3.555 -0.1890  0.2330  0.7005
  325SOL    HW1 1160   2.352   1.635   3.488  0.4854  0.3928  0.1475
  325SOL    HW2 1161   2.507   1.630   3.539  0.1737 -0.5381  1.0448
  326SOL     OW 1162   2.077   2.014   3.070  0.2689 -0.0674  0.1236
  326SOL    HW1 1163   2.091   1.921   3.036  0.8098  0.3192 -0.7230
  326SOL    HW2 1164   2.155   2.071   3.045 -0.8143  1.0400 -0.8456
  327SOL     OW 1165   5.179   3.274   6.072 -0.0145 -0.9738 -0.5776
  327SOL    HW1 1166   5.105   3.251   6.009 -0.0593 -1.3626 -0.3834
  327SOL    HW2 1167   5.214   3.191   6.115  1.2348 -0.9378 -1.4328
  328SOL     OW 1168   3.818   3.966   0.942  0.2672  0.2932 -0.2302
  328SOL    HW1 1169   3.850   4.047   0.892 -2.3086  0.3435 -2.0084
  328SOL    HW2 1170   3.757   3.995   1.015 -0.3509  0.0058 -0.6232
  329SOL     OW 1171   6.344   3.405   4.884  0.4444 -0.3304  0.2495
  329SOL    HW1 1172   6.337   3.360   4.795  1.4735  0.5445 -0.2898
  329SOL    HW2 1173   6.370   3.337   4.953 -5.7196 -2.3621  1.1536
  330SOL     OW 1174   6.987   3.940   6.242  0.8303  0.4660 -0.1430
  330SOL    HW1 1175   0.017   4.029   6.276 -2.1663  1.6333 -0.1851
  330SOL    HW2 1176   6.979   3.876   6.318  1.2641  0.7940  0.1818
  331SOL     OW 1177   6.423   4.362   6.983  0.2133 -0.5567 -1.0643
  331SOL    HW1 1178   6.405   4.269   0.017 -1.4558  0.1181  0.0315
  331SOL    HW2 1179   6.363   4.381   6.905  1.9270 -1.0334 -2.5741
  332SOL     OW 1180   2.040   4.158   5.368 -0.4610 -0.6379  0.2441
  332SOL    HW1 1181   2.107   4.102   5.318 -0.2309 -1.7463  1.7159
  332SOL    HW2 1182   1.948   4.133   5.339 -0.3135  0.9278 -1.8343
  333SOL     OW 1183   0.614   3.519   0.353  0.0455 -0.2349 -0.2451
  333SOL    HW1 1184   0.643   3.615   0.362  0.9261 -0.3602 -1.5237
  333SOL    HW2 1185   0.522   3.516   0.315  0.4475  0.1158 -1.2995
  334SOL     OW 1186   0.606   3.951   4.807 -0.0320  1.3457  0.1257
  334SOL    HW1 1187   0.629   3.930   4.902  2.1930 -2.0585 -0.9803
  334SOL    HW2 1188   0.506   3.951   4.796 -0.3146  0.6786  2.2461
  335SOL     OW 1189   5.203   2.916   3.753  0.2749 -0.0458 -0.0964
  335SOL    HW1 1190   5.137   2.937   3.825  0.3994  0.9487 -0.2571
  335SOL    HW2 1191   5.162   2.855   3.686 -0.4017  0.3877 -0.0761
  336SOL     OW 1192   0.769   2.908   0.395  0.0570 -0.2941  0.1468
  336SOL    HW1 1193   0.671   2.924   0.411  0.3937  2.6227 -0.1576
  336SOL    HW2 1194   0.818   2.914   0.482  0.0741 -0.9686  0.1893
  337SOL     OW 1195   6.584   3.843   6.714 -0.1084  0.3740 -0.4394
  337SOL    HW1 1196   6.660   3.824   6.777 -0.2823 -0.8082 -0.5653
  337SOL    HW2 1197   6.620   3.877   6.627  0.2966 -0.3155 -0.5492
  338SOL     OW 1198   5.732   1.750   1.955  0.1662  0.1111  0.4222
  338SOL    HW1 1199   5.825   1.743   1.993  0.1116  0.4835  0.6312
  338SOL    HW2 1200   5.667   1.765   2.029  0.2645  2.7727  0.0606
  339SOL     OW 1201   0.060   2.029   6.917 -0.0050  0.0170 -0.5894
  339SOL    HW1 1202   6.992   2.055   6.986  0.3302 -0.0045 -0.2509
  339SOL    HW2 1203   0.148   2.069   6.941  0.0936  0.0770 -1.0515
  340SOL     OW 1204   5.631   3.088   3.809 -0.0302 -0.1512 -0.0527
  340SOL    HW1 1205   5.666   3.163   3.752 -0.5512 -1.2163 -1.8771
  340SOL    HW2 1206   5.708   3.040   3.851  0.5396 -0.4925 -1.4198
  341SOL     OW 1207   4.050   2.247   1.720  0.5466 -0.2817 -0.3615
  341SOL    HW1 1208   3.981   2.186   1.759  0.0340 -0.5579 -1.6635
  341SOL    HW2 1209   4.023   2.273   1.627  0.3722  2.4934  0.3610
  342SOL     OW 1210   3.244   3.713   4.287  0.6342 -0.0461 -0.2264
  342SOL    HW1 1211   3.225   3.660   4.205 -0.1749 -0.0193 -0.0654
  342SOL    HW2 1212   3.332   3.686   4.326 -0.0585 -1.7327  0.2255
  343SOL     OW 1213   2.523   2.916   1.392  0.0187 -0.2123  0.0574
  343SOL    HW1 1214   2.472   3.003   1.389 -0.5591 -0.5702 -0.8304
  343SOL    HW2 1215   2.525   2.876   1.301  0.8380 -0.8286  0.3386
  344SOL     OW 1216   0.201   2.955   4.773 -0.1610  0.5698 -0.8393
  344SOL    HW1 1217   0.300   2.960   4.784 -0.1927  0.0952 -0.2531
  344SOL    HW2 1218   0.178   2.885   4.705 -0.1793 -2.1537  1.7562
  345SOL     OW 1219   5.359   3.741   6.812  0.3672 -0.1356 -0.3953
  345SOL    HW1 1220   5.437   3.678   6.809 -0.2994 -0.9512 -1.6522
  345SOL    HW2 1221   5.309   3.729   6.898 -0.3480 -2.1417 -1.0288
  346SOL     OW 1222   5.890   3.422   5.129 -0.3732 -0.0307  0.3639
  346SOL    HW1 1223   5.918   3.514   5.156  1.0978 -0.5652  0.8206
  346SOL    HW2 1224   5.958   3.384   5.066 -1.3384 -0.5395 -0.3833
  347SOL     OW 1225   4.579   4.179   0.781 -0.1982 -0.1440  0.2548
  347SOL    HW1 1226   4.506   4.189   0.714 -1.0747  1.1840  1.3320
  347SOL    HW2 1227   4.666   4.167   0.735 -1.0355 -1.4653 -1.0710
  348SOL     OW 1228   0.392   2.769   6.345  0.0712  0.3801 -0.4087
  348SOL    HW1 1229   0.376   2.789   6.442  2.5849  0.2655  0.0876
  348SOL    HW2 1230   0.420   2.674   6.335 -0.1075  0.4113 -1.2531
  349SOL     OW 1231   1.158   4.039   0.559 -0.6669  0.0369  0.2487
  349SOL    HW1 1232   1.140   4.074   0.651 -1.0743 -0.7077  0.4596
  349SOL    HW2 1233   1.253   4.007   0.554 -0.2228  1.3181 -0.0089
  350SOL     OW 1234   6.539   3.007   1.871  0.2051  0.0417 -0.3163
  350SOL    HW1 1235   6.502   2.917   1.845  0.0944  0.1545 -0.5544
  350SOL    HW2 1236   6.497   3.078   1.813  1.0304  0.1383 -0.8061
  351SOL     OW 1237   6.696   2.243   3.316  0.2156  0.2388 -0.3415
  351SOL    HW1 1238   6.786   2.202   3.303 -0.1907 -0.3379 -1.5581
  351SOL    HW2 1239   6.692   2.289   3.404  0.6813 -2.4264  1.1808
  352SOL     OW 1240   5.633   3.606   4.669 -0.4297 -0.4108 -0.5926
  352SOL    HW1 1241   5.536   3.594   4.689 -0.7332  0.3624 -1.4831
  352SOL    HW2 1242   5.688   3.542   4.722 -1.5401 -1.9163 -1.2126
  353SOL     OW 1243   3.814   2.015   2.580 -0.0086 -0.0118 -0.4909
  353SOL    HW1 1244   3.908   2.048   2.587  0.6363 -1.9568  1.9276
  353SOL    HW2 1245   3.806   1.953   2.501  0.2356  1.4735 -1.7166
  354SOL     OW 1246   0.118   3.243   1.746 -0.0992 -0.1302  0.7496
  354SOL    HW1 1247   0.134   3.336   1.712  0.4571 -0.1264  1.0170
  354SOL    HW2 1248   0.194   3.215   1.805  0.6263 -1.4527 -0.7505
  355SOL     OW 1249   6.956   2.994   4.950  0.3658 -0.8919  0.2736
  355SOL    HW1 1250   0.007   2.923   4.998  1.0904 -0.1022  0.7050
  355SOL    HW2 1251   0.013   3.032   4.876  0.6069  0.2878  1.0291
  356SOL     OW 1252   2.137   4.031   0.727 -0.0432  0.7066  0.3280
  356SOL    HW1 1253   2.079   3.951   0.740 -0.8271  0.9870 -1.2196
  356SOL    HW2 1254   2.232   4.008   0.748 -0.3773 -0.3766  0.6928
  357SOL     OW 1255   0.713   4.227   4.040  0.0588 -0.7984 -0.4020
  357SOL    HW1 1256   0.613   4.229   4.036  0.1013 -1.0757 -2.7747
  357SOL    HW2 1257   0.742   4.235   4.136 -2.1646  0.8534  0.2333
  358SOL     OW 1258   5.682   1.952   0.498  0.6338 -0.2025  0.1973
  358SOL    HW1 1259   5.682   2.047   0.467  2.7348 -0.3477 -0.4129
  358SOL    HW2 1260   5.629   1.896   0.433  2.4987 -0.0056 -1.6109
  359SOL     OW 1261   0.304   1.549   4.456 -0.3205 -0.0157 -1.0672
  359SOL    HW1 1262   0.362   1.622   4.493 -1.7328  0.4770  0.2558
  359SOL    HW2 1263   0.287   1.567   4.359 -0.3538  1.2178 -0.8490
  360SOL     OW 1264   2.519   3.524   1.274  0.5360 -0.1237 -0.8049
  360SOL    HW1 1265   2.495   3.620   1.263 -0.1514 -0.2252 -0.2841
  360SOL    HW2 1266   2.514   3.478   1.185 -1.6567 -0.2177 -0.6984
  361SOL     OW 1267   1.948   3.214   1.621  0.2268  0.2277 -0.4715
  361SOL    HW1 1268   2.031   3.263   1.647  0.2099  1.1681 -2.1049
  361SOL    HW2 1269   1.898   3.267   1.553 -1.9445 -0.1250  0.7712
  362SOL     OW 1270   3.937   3.754   5.757  0.8726 -0.7248 -0.4465
  362SOL    HW1 1271   3.857   3.694   5.750 -0.5196  1.0023 -0.2930
  362SOL    HW2 1272   3.995   3.743   5.677  0.3430 -1.8436 -0.6884
  363SOL     OW 1273   3.244   2.633   5.048  0.3084 -0.0359  0.1078
  363SOL    HW1 1274   3.236   2.705   4.979  2.0201  0.7452  0.6640
  363SOL    HW2 1275   3.321   2.574   5.026 -0.9121 -1.5949 -0.1880
  364SOL     OW 1276   1.011   2.546   5.680 -0.0919 -0.1513  0.1456
  364SOL    HW1 1277   1.037   2.546   5.583 -0.2754 -0.8823  0.0919
  364SOL    HW2 1278   0.953   2.467   5.699  1.4292 -1.0571  1.2501
  365SOL     OW 1279   5.259   3.187   4.790 -0.7211 -0.3437  0.0659
  365SOL    HW1 1280   5.219   3.112   4.737 -0.7664 -1.0593  1.0808
  365SOL    HW2 1281   5.297   3.150   4.874 -3.1301  1.0757  1.9050
  366SOL     OW 1282   0.851   1.641   5.703 -0.9241 -1.0045  0.1290
  366SOL    HW1 1283   0.761   1.601   5.689 -1.1031 -0.3434 -0.7245
  366SOL    HW2 1284   0.860   1.671   5.799 -2.5512  1.0762 -0.2799
  367SOL     OW 1285   4.563   1.893   6.531 -0.5608  0.2882 -0.1897
  367SOL    HW1 1286   4.513   1.884   6.445 -0.8234  0.7901 -0.0971
  367SOL    HW2 1287   4.597   1.987   6.539 -2.2577  0.8433  1.1643
  368SOL     OW 1288   0.850   2.120   5.859  0.0467  0.0333  0.0633
  368SOL    HW1 1289   0.890   2.049   5.801  0.1353  0.0524  0.1000
  368SOL    HW2 1290   0.751   2.112   5.859  0.0630 -0.1907  0.1950
  369SOL     OW 1291   0.836   3.879   5.332 -0.5062  0.2406 -1.4566
  369SOL    HW1 1292   0.871   3.828   5.410  0.7435  0.8055 -1.6311
  369SOL    HW2 1293   0.882   3.850   5.249 -1.3263  0.1441 -1.8930
  370SOL     OW 1294   2.945   1.715   5.826 -0.2707 -0.7045  0.4025
  370SOL    HW1 1295   2.910   1.686   5.915 -0.1517 -0.2889  0.5899
  370SOL    HW2 1296   3.044   1.731   5.833 -0.6355  1.8575  0.9108
  371SOL     OW 1297   0.771   2.040   4.594 -0.6959  0.3037 -0.0039
  371SOL    HW1 1298   0.812   1.966   4.539 -0.5634 -0.3873  0.9948
  371SOL    HW2 1299   0.825   2.053   4.677 -1.9725  0.0029  0.8977
  372SOL     OW 1300   4.835   2.223   5.585  0.1123 -0.0315  0.4144
  372SOL    HW1 1301   4.785   2.222   5.671  2.0795 -1.1886  1.6222
  372SOL    HW2 1302   4.897   2.301   5.583 -1.9221  1.6808 -1.2848
  373SOL     OW 1303   6.713   3.297   6.364  0.3914  0.4768 -0.2145
  373SOL    HW1 1304   6.767   3.214   6.377  0.5627  0.4188 -1.2233
  373SOL    HW2 1305   6.748   3.347   6.284 -2.3485 -0.6243 -2.2325
  374SOL     OW 1306   1.348   4.324   0.590 -0.4384  0.1546 -0.0048
  374SOL    HW1 1307   1.376   4.401   0.534  2.1719 -0.3867  0.4089
  374SOL    HW2 1308   1.391   4.240   0.555 -2.6479 -1.0469 -0.0407
  375SOL     OW 1309   0.468   4.218   4.560  0.3809 -0.6284 -0.0515
  375SOL    HW1 1310   0.401   4.272   4.610  1.8590  0.0945  1.2381
  375SOL    HW2 1311   0.442   4.121   4.564 -0.2430 -0.4369  0.9649
  376SOL     OW 1312   1.629   2.243   0.267  0.0346  0.2497 -0.0397
  376SOL    HW1 1313   1.533   2.216   0.254  0.1201 -0.4123  0.6679
  376SOL    HW2 1314   1.650   2.320   0.207 -0.7683 -0.0008 -0.6574
  377SOL     OW 1315   1.282   2.878   6.829  0.0299  0.2357  0.3258
  377SOL    HW1 1316   1.219   2.837   6.895 -2.6814 -2.3054 -3.4228
  377SOL    HW2 1317   1.358   2.816   6.811 -0.3757 -0.0710 -0.3870
  378SOL     OW 1318   3.467   2.920   4.743 -0.5008  0.4542  0.4645
  378SOL    HW1 1319   3.443   3.014   4.768  0.8068  0.4561  1.8306
  378SOL    HW2 1320   3.425   2.898   4.656 -4.0703  0.9932  1.8692
  379SOL     OW 1321   6.120   2.303   3.597 -0.0417  0.4666  0.0947
  379SOL    HW1 1322   6.162   2.227   3.549  0.5521  0.8437  0.0002
  379SOL    HW2 1323   6.023   2.308   3.575 -0.1024 -0.2974  0.1576
  380SOL     OW 1324   0.535   3.307   3.821  0.2826 -0.6903 -0.2303
  380SOL    HW1 1325   0.590   3.319   3.904  1.0908 -1.2888 -0.6603
  380SOL    HW2 1326   0.442   3.339   3.837 -0.8572 -4.6077  2.3186
  381SOL     OW 1327   0.568   2.722   0.631  0.0039  0.0917  0.3177
  381SOL    HW1 1328   0.489   2.683   0.677 -0.0552  0.6276  0.6805
  381SOL    HW2 1329   0.537   2.780   0.555 -0.0202  1.2601  1.1932
  382SOL     OW 1330   4.184   2.654   0.029 -0.2801 -0.5597  0.0381
  382SOL    HW1 1331   4.164   2.609   6.942 -0.5077  1.1884 -0.8509
  382SOL    HW2 1332   4.283   2.669   0.036 -0.1789 -1.3215  0.4301
  383SOL     OW 1333   6.427   2.314   3.382 -0.1786 -0.1392 -0.0601
  383SOL    HW1 1334   6.519   2.288   3.354 -0.1885  0.3417 -0.5420
  383SOL    HW2 1335   6.389   2.381   3.318  0.2214  1.8661  1.6765
  384SOL     OW 1336   5.772   1.871   1.019  0.8383  0.1726 -0.1563
  384SOL    HW1 1337   5.811   1.958   1.051  2.3621 -0.5644  0.0822
  384SOL    HW2 1338   5.732   1.884   0.928 -0.2132  1.4344  0.4546
  385SOL     OW 1339   5.632   3.462   0.048 -0.0427 -0.7452 -0.1841
  385SOL    HW1 1340   5.714   3.464   0.106 -0.6200 -1.4234  0.6931
  385SOL    HW2 1341   5.555   3.500   0.100 -0.0682  0.9333 -1.3892
  386SOL     OW 1342   1.202   3.499   1.175 -0.2387  0.2442  0.0797
  386SOL    HW1 1343   1.171   3.548   1.257 -0.1705  0.7465 -0.1972
  386SOL    HW2 1344   1.177   3.402   1.184  1.1477 -0.0251  1.3981
  387SOL     OW 1345   5.476   3.974   3.718  0.9393 -0.0780  0.1084
  387SOL    HW1 1346   5.553   3.973   3.655  0.7185 -0.7243 -0.1591
  387SOL    HW2 1347   5.428   4.062   3.712  1.7068  0.3669  0.3511
  388SOL     OW 1348   1.072   1.924   0.118 -0.1136  0.4378  0.3855
  388SOL    HW1 1349   0.999   1.992   0.113  0.0486  0.5312 -0.8984
  388SOL    HW2 1350   1.082   1.893   0.213 -2.7873 -0.6187  0.4275
  389SOL     OW 1351   5.623   1.883   1.723  0.3010  0.0378  0.1508
  389SOL    HW1 1352   5.676   1.828   1.788  0.0407 -1.0969 -0.5642
  389SOL    HW2 1353   5.681   1.955   1.684  0.5236  0.5804  1.4343
  390SOL     OW 1354   0.602   3.281   4.490  0.9536  0.5157 -0.3863
  390SOL    HW1 1355   0.683   3.261   4.435  0.4013  0.5407 -1.2296
  390SOL    HW2 1356   0.526   3.224   4.458  0.2708  1.5034 -0.5522
  391SOL     OW 1357   2.570   1.939   0.868 -0.0103  0.1319 -0.6222
  391SOL    HW1 1358   2.640   1.978   0.928 -1.0371  0.3762  0.4462
  391SOL    HW2 1359   2.596   1.846   0.842  0.4693  0.0390  0.1654
  392SOL     OW 1360   6.174   1.720   3.942 -0.1133 -0.0995 -0.0007
  392SOL    HW1 1361   6.231   1.642   3.970  0.4255  1.0003  2.1909
  392SOL    HW2 1362   6.203   1.750   3.851 -0.8285 -2.8515 -1.2512
  393SOL     OW 1363   2.291   2.941   3.377 -0.6353 -0.6656  0.1395
  393SOL    HW1 1364   2.302   2.907   3.284  1.5003 -0.3593  0.2196
  393SOL    HW2 1365   2.217   3.008   3.380 -0.7611 -0.7164 -1.3231
  394SOL     OW 1366   3.021   1.912   1.782  0.4722 -0.7935  0.0813
  394SOL    HW1 1367   3.012   2.006   1.747  3.1284 -0.0891  1.0154
  394SOL    HW2 1368   2.995   1.910   1.878  0.0826 -1.1178 -0.0270
  395SOL     OW 1369   3.381   2.344   2.864 -0.5805  0.0788 -0.5534
  395SOL    HW1 1370   3.450   2.369   2.932 -0.8821 -1.2822  0.2838
  395SOL    HW2 1371   3.388   2.405   2.786  1.0028  0.5020 -0.1104
  396SOL     OW 1372   0.573   2.780   1.350  0.0601 -0.2957  0.5948
  396SOL    HW1 1373   0.592   2.787   1.252  2.3437 -1.3439  0.9137
  396SOL    HW2 1374   0.582   2.685   1.379 -0.0776  0.0809  1.9233
  397SOL     OW 1375   6.731   2.401   0.480  0.0235 -0.2082  0.2709
  397SOL    HW1 1376   6.732   2.448   0.391  1.0208 -1.2541 -0.2989
  397SOL    HW2 1377   6.668   2.324   0.476 -0.1842 -0.0566  0.5882
  398SOL     OW 1378   0.785   4.001   3.262  0.1436 -0.1881  0.3421
  398SOL    HW1 1379   0.884   4.010   3.249  0.0900  2.9070  1.2914
  398SOL    HW2 1380   0.767   3.945   3.343  1.1964  0.6559  1.1926
  399SOL     OW 1381   2.584   3.814   5.019  0.0514 -0.2230  0.8521
  399SOL    HW1 1382   2.530   3.809   4.935  0.9505  0.4219  0.2137
  399SOL    HW2 1383   2.681   3.807   4.996  0.2658 -4.6329  2.2033
  400SOL     OW 1384   3.919   3.605   4.073 -0.4285 -0.1582  0.1948
  400SOL    HW1 1385   3.878   3.592   4.163  2.5249 -0.7475  1.5652
  400SOL    HW2 1386   3.952   3.700   4.065 -2.1684  0.3851 -0.9881
  401SOL     OW 1387   6.193   2.958   4.673 -0.5263 -0.8708  0.3192
  401SOL    HW1 1388   6.239   2.908   4.599  0.0837  1.0312 -0.6520
  401SOL    HW2 1389   6.137   3.031   4.634  0.6777  0.9000  1.7610
  402SOL     OW 1390   6.220   2.606   2.055  0.0311 -0.3263 -0.4735
  402SOL    HW1 1391   6.129   2.571   2.077  0.5017 -1.8233 -0.7721
  402SOL    HW2 1392   6.215   2.661   1.972 -0.6197 -0.3086 -0.4300
  403SOL     OW 1393   5.645   2.349   3.007  0.4938 -0.3478 -0.4270
  403SOL    HW1 1394   5.618   2.410   3.081  2.1424 -1.6103  1.3319
  403SOL    HW2 1395   5.735   2.376   2.972  1.2008 -1.6519  0.3059
  404SOL     OW 1396   0.424   3.290   5.465  0.5458  0.1322 -0.7752
  404SOL    HW1 1397   0.365   3.212   5.445 -2.0351  1.9812 -0.8990
  404SOL    HW2 1398   0.516   3.272   5.430  0.4065 -3.2759  0.2580
  405SOL     OW 1399   1.679   4.318   0.632 -0.7975 -0.3502 -0.8009
  405SOL    HW1 1400   1.755   4.283   0.686 -1.6881 -1.6655 -0.3421
  405SOL    HW2 1401   1.711   4.392   0.572  1.0556 -1.5163 -1.3311
  406SOL     OW 1402   3.905   3.102   4.051 -0.1166  0.2269  0.2935
  406SOL    HW1 1403   3.844   3.160   4.104  0.5735  1.0071  0.2529
  406SOL    HW2 1404   3.852   3.047   3.987 -0.6934  1.6644 -0.5027
  407SOL     OW 1405   4.514   1.426   2.652 -0.1877 -0.0348 -0.2023
  407SOL    HW1 1406   4.603   1.426   2.606  0.0278 -0.7543  0.1923
  407SOL    HW2 1407   4.442   1.450   2.587  0.4950  2.6547 -0.0840
  408SOL     OW 1408   4.152   2.819   3.049 -0.0563 -0.4854 -0.5533
  408SOL    HW1 1409   4.063   2.828   3.094  1.1455 -0.6739  2.0084
  408SOL    HW2 1410   4.143   2.758   2.970 -1.5552 -3.5424  1.7711
  409SOL     OW 1411   4.198   3.803   6.998 -0.4157 -0.0227 -0.6486
  409SOL    HW1 1412   4.135   3.727   0.015 -0.2220  0.2632  1.8257
  409SOL    HW2 1413   4.290   3.767   6.981 -0.8125 -0.3833 -2.0963
  410SOL     OW 1414   5.023   2.181   5.921  0.0008  0.0074  0.4262
  410SOL    HW1 1415   4.992   2.275   5.908 -1.2551 -0.3131  0.9679
  410SOL    HW2 1416   5.099   2.162   5.858 -0.2275  1.1360 -0.2215
  411SOL     OW 1417   0.173   1.677   5.235  0.1742 -0.6351 -0.8921
  411SOL    HW1 1418   0.126   1.712   5.154  0.4375 -0.2137 -0.8645
  411SOL    HW2 1419   0.256   1.627   5.206 -0.3513 -1.4921 -0.9495
  412SOL     OW 1420   6.117   3.565   4.954  0.0942 -0.1138 -0.5231
  412SOL    HW1 1421   6.109   3.569   5.054  1.6302  1.4833 -0.4230
  412SOL    HW2 1422   6.207   3.529   4.929  0.1480  0.5416 -1.3138
  413SOL     OW 1423   4.838   2.740   1.703 -0.0988  0.0638  0.1026
  413SOL    HW1 1424   4.838   2.827   1.752 -0.2185  0.8654 -1.2740
  413SOL    HW2 1425   4.746   2.701   1.706  0.5232 -1.5201  3.1810
  414SOL     OW 1426   6.917   1.789   4.775  0.0465  0.1831 -0.4711
  414SOL    HW1 1427   6.931   1.874   4.723  2.7102 -0.3681 -0.7784
  414SOL    HW2 1428   6.841   1.738   4.735  1.0104  0.5225 -2.9070
  415SOL     OW 1429   2.020   1.490   2.887  0.3503 -0.3316  0.1917
  415SOL    HW1 1430   2.052   1.500   2.793 -2.1534 -0.9735 -0.8029
  415SOL    HW2 1431   1.992   1.395   2.903 -1.0935  0.1824  0.9126
  416SOL     OW 1432   4.114   1.417   4.056  0.4996  0.0187  0.6489
  416SOL    HW1 1433   4.195   1.387   4.006  0.8060 -0.4959  1.4347
  416SOL    HW2 1434   4.096   1.354   4.131 -0.9067 -0.1327  0.2131
  417SOL     OW 1435   4.550   3.202   1.232 -0.4006 -0.8333 -0.4854
  417SOL    HW1 1436   4.618   3.257   1.280  0.3073 -2.5914  0.6214
  417SOL    HW2 1437   4.481   3.171   1.297 -2.2991  0.8599 -1.5720
  418SOL     OW 1438   0.137   3.100   5.803 -0.8936  0.1303  0.1826
  418SOL    HW1 1439   0.154   3.195   5.829 -1.5285  0.3140 -0.0516
  418SOL    HW2 1440   0.086   3.098   5.716  1.3655 -0.4670 -1.2156
  419SOL     OW 1441   6.273   1.908   0.457  0.1066 -0.3110  0.3817
  419SOL    HW1 1442   6.272   1.942   0.363  3.9477  1.3584  0.7912
  419SOL    HW2 1443   6.211   1.963   0.513 -0.5406  0.1196 -0.7213
  420SOL     OW 1444   4.522   1.484   6.630  0.1297  0.0498  0.2718
  420SOL    HW1 1445   4.606   1.520   6.671 -0.1853  0.8527  0.2301
  420SOL    HW2 1446   4.463   1.449   6.703  0.0832  0.3781  0.3946
  421SOL     OW 1447   1.796   4.245   6.467 -0.0306  0.5535 -0.8827
  421SOL    HW1 1448   1.794   4.149   6.496 -0.5377  0.8003 -0.0706
  421SOL    HW2 1449   1.876   4.291   6.508  0.2372  0.4698 -1.3074
  422SOL     OW 1450   1.569   4.076   1.630  0.3207  0.2211 -0.6602
  422SOL    HW1 1451   1.662   4.040   1.642 -0.2860 -1.5185 -0.9361
  422SOL    HW2 1452   1.506   4.025   1.689 -0.5503  1.0478 -0.8517
  423SOL     OW 1453   6.719   1.830   0.596  0.3168  0.2147  0.0346
  423SOL    HW1 1454   6.729   1.826   0.695 -0.8450 -2.2136  0.1226
  423SOL    HW2 1455   6.800   1.874   0.556  1.9288 -0.8968  1.8958
  424SOL     OW 1456   6.583   2.643   1.602 -0.2347  0.2733 -0.2228
  424SOL    HW1 1457   6.597   2.691   1.516  1.2011  0.0384 -0.1443
  424SOL    HW2 1458   6.669   2.599   1.630 -0.8484 -0.1928  0.9948
  425SOL     OW 1459   3.921   2.441   3.383 -1.0892 -0.2405  0.0750
  425SOL    HW1 1460   3.994   2.382   3.416 -1.4259 -1.3120 -1.0239
  425SOL    HW2 1461   3.949   2.536   3.392  0.2965 -0.6145  0.0001
  426SOL     OW 1462   6.379   3.009   3.439 -0.3951 -0.2555 -0.2173
  426SOL    HW1 1463   6.329   3.095   3.447  0.6831  0.3880 -0.1892
  426SOL    HW2 1464   6.314   2.933   3.436 -1.3503  0.5154  0.2306
  427SOL     OW 1465   1.140   2.859   2.706  0.4403 -0.1960  0.5310
  427SOL    HW1 1466   1.162   2.916   2.785  1.1386 -1.7454  1.5117
  427SOL    HW2 1467   1.098   2.774   2.738 -1.2333  0.0468 -0.9305
  428SOL     OW 1468   1.040   4.085   2.939 -0.1314  0.2022  0.2632
  428SOL    HW1 1469   1.056   3.989   2.916  1.3017  0.0441  1.7536
  428SOL    HW2 1470   1.090   4.143   2.874  0.6694 -0.1277  0.5640
  429SOL     OW 1471   3.208   2.445   6.957 -0.4206 -0.0397 -0.0267
  429SOL    HW1 1472   3.256   2.360   6.980 -0.3910 -0.0610 -0.1679
  429SOL    HW2 1473   3.274   2.518   6.944 -0.5150  0.4215  1.7680
  430SOL     OW 1474   6.116   3.269   1.554  0.0732 -0.2885  0.1194
  430SOL    HW1 1475   6.039   3.296   1.611  0.3023  0.9296 -0.1299
  430SOL    HW2 1476   6.083   3.249   1.462  0.1562  1.2016 -0.2611
  431SOL     OW 1477   3.002   2.443   4.776  0.1547 -0.1515 -0.1987
  431SOL    HW1 1478   2.944   2.492   4.711  1.2065 -0.5769 -1.5177
  431SOL    HW2 1479   3.020   2.501   4.855 -0.3140  0.7907 -0.7599
  432SOL     OW 1480   2.082   3.822   2.530 -0.4207 -0.4106 -0.4632
  432SOL    HW1 1481   2.103   3.884   2.606  1.9604 -0.7811 -0.7382
  432SOL    HW2 1482   1.996   3.774   2.549 -1.4246  1.6796  0.5492
  433SOL     OW 1483   1.502   2.547   3.103  0.3204 -0.7085 -0.1083
  433SOL    HW1 1484   1.467   2.520   3.013 -0.0706 -3.4157  0.7728
  433SOL    HW2 1485   1.427   2.584   3.158  0.0209 -1.2879 -0.1142
  434SOL     OW 1486   2.822   3.708   1.989  0.5477 -0.6041  0.3103
  434SOL    HW1 1487   2.725   3.685   1.974  0.4619  0.6910 -1.4578
  434SOL    HW2 1488   2.879   3.635   1.951  0.3082 -1.6618  1.8866
  435SOL     OW 1489   4.128   3.746   4.843 -0.4175 -0.2870 -0.1956
  435SOL    HW1 1490   4.208   3.693   4.818 -0.0605 -0.3512  1.0094
  435SOL    HW2 1491   4.053   3.726   4.781  0.3381 -0.6331 -1.0022
  436SOL     OW 1492   6.122   1.663   6.087 -0.1718  0.2191  0.6200
  436SOL    HW1 1493   6.216   1.649   6.056 -0.1232  1.5862  0.0853
  436SOL    HW2 1494   6.116   1.646   6.185  0.3772 -1.0018  0.4535
  437SOL     OW 1495   1.832   2.601   0.437  0.1594  0.2176  0.0286
  437SOL    HW1 1496   1.900   2.564   0.374 -1.4812 -1.0544 -1.1005
  437SOL    HW2 1497   1.771   2.662   0.386 -0.9383 -0.5028  0.4423
  438SOL     OW 1498   1.634   2.455   0.117  0.0146  0.6344  0.0779
  438SOL    HW1 1499   1.603   2.500   0.033 -0.2754  2.2372  0.9927
  438SOL    HW2 1500   1.635   2.522   0.191 -0.1047 -0.8252  1.4438
  439SOL     OW 1501   2.208   1.588   0.743  0.5126  0.0229  0.1900
  439SOL    HW1 1502   2.202   1.661   0.674 -0.8149 -0.6213 -0.4052
  439SOL    HW2 1503   2.169   1.620   0.829 -2.0105 -0.6027 -0.6440
  440SOL     OW 1504   6.079   3.621   6.125 -0.2531 -0.2693 -0.4635
  440SOL    HW1 1505   6.011   3.675   6.076 -0.6500  0.2548  0.6208
  440SOL    HW2 1506   6.169   3.636   6.084 -0.7128 -0.6272 -1.6297
  441SOL     OW 1507   1.467   3.813   1.220  0.2204  0.3527 -1.0222
  441SOL    HW1 1508   1.553   3.815   1.170  0.4006  1.3239 -0.7048
  441SOL    HW2 1509   1.393   3.781   1.160  0.6351  0.3923 -1.5569
  442SOL     OW 1510   0.880   3.842   4.742 -0.0028 -0.3641  0.0773
  442SOL    HW1 1511   0.923   3.907   4.680 -0.9875 -0.1038 -0.3509
  442SOL    HW2 1512   0.788   3.873   4.765 -0.5003 -1.5976 -0.1483
  443SOL     OW 1513   6.637   3.353   6.798  0.0543  0.4562  0.2395
  443SOL    HW1 1514   6.571   3.427   6.798 -0.3796  0.0951  1.3200
  443SOL    HW2 1515   6.600   3.275   6.850 -0.4954 -1.4351 -2.7265
  444SOL     OW 1516   1.534   3.700   4.770  0.3878 -0.0525 -0.7941
  444SOL    HW1 1517   1.613   3.692   4.832  0.9095  1.4964 -1.2117
  444SOL    HW2 1518   1.564   3.739   4.684 -0.6034 -0.8405 -1.5173
  445SOL     OW 1519   6.342   2.392   6.689  0.3825 -0.1458  1.0398
  445SOL    HW1 1520   6.290   2.356   6.766 -0.5366  0.8676  0.9294
  445SOL    HW2 1521   6.279   2.418   6.616  1.1772 -0.2977  0.2830
  446SOL     OW 1522   0.594   4.251   0.021  0.1903  0.3811  0.2089
  446SOL    HW1 1523   0.650   4.168   0.026 -0.0050  0.0857 -1.7035
  446SOL    HW2 1524   0.501   4.231   0.050  0.6758  0.4998  1.9172
  447SOL     OW 1525   1.069   2.826   1.810 -0.2599 -0.0444  0.1656
  447SOL    HW1 1526   1.090   2.921   1.787 -1.7892 -0.0275 -1.4539
  447SOL    HW2 1527   1.121   2.765   1.751 -0.2595 -0.1641  0.2894
  448SOL     OW 1528   1.463   3.076   0.809  0.1494 -0.7459  0.1717
  448SOL    HW1 1529   1.521   3.008   0.853  1.1423  1.0029  1.7432
  448SOL    HW2 1530   1.433   3.143   0.877 -2.7977 -0.8896 -0.8109
  449SOL     OW 1531   5.751   1.877   3.421  0.1236 -0.6749  0.6102
  449SOL    HW1 1532   5.693   1.945   3.377  0.8697  0.6077  1.5467
  449SOL    HW2 1533   5.770   1.802   3.357  0.4225  0.6667 -0.9122
  450SOL     OW 1534   0.897   3.279   1.585 -0.0608  0.4165 -0.3853
  450SOL    HW1 1535   0.920   3.276   1.682 -1.9287  2.7717  0.2134
  450SOL    HW2 1536   0.887   3.185   1.551  1.5474 -0.4847  1.3988
  451SOL     OW 1537   4.703   3.234   5.310 -0.2168 -0.2681  0.0871
  451SOL    HW1 1538   4.710   3.257   5.407  1.3038  2.9817 -0.6360
  451SOL    HW2 1539   4.626   3.284   5.270  0.5456  0.2715 -0.7594
  452SOL     OW 1540   6.420   4.175   2.501  0.4387  0.4129  0.4852
  452SOL    HW1 1541   6.505   4.150   2.548  1.4885  1.2793 -0.9102
  452SOL    HW2 1542   6.400   4.271   2.517  0.6168  0.6268 -0.5358
  453SOL     OW 1543   2.446   2.446   1.306 -0.1738 -0.5599  0.2984
  453SOL    HW1 1544   2.445   2.455   1.206 -1.2585 -2.1465  0.1288
  453SOL    HW2 1545   2.515   2.380   1.333 -0.8370 -1.1952  0.4706
  454SOL     OW 1546   2.638   4.061   4.959 -0.1727  0.3360 -0.3022
  454SOL    HW1 1547   2.612   4.140   5.014 -1.9847  0.4981 -1.3259
  454SOL    HW2 1548   2.600   3.978   4.999  1.9377 -0.1261  0.9147
  455SOL     OW 1549   0.112   3.240   5.437  0.2380 -0.3278 -0.1232
  455SOL    HW1 1550   0.167   3.316   5.472  0.2548 -0.6703  0.6160
  455SOL    HW2 1551   0.172   3.162   5.417  0.2358 -0.1080 -0.9935
  456SOL     OW 1552   4.891   4.324   2.636  0.4139 -0.9283 -0.1973
  456SOL    HW1 1553   4.924   4.388   2.705  0.4924 -1.2231  0.0407
  456SOL    HW2 1554   4.837   4.252   2.680  1.6821 -1.9527 -0.2371
  457SOL     OW 1555   2.297   3.656   3.991  0.0377 -0.0716 -0.2801
  457SOL    HW1 1556   2.266   3.675   4.084  0.2690 -1.1165  0.0117
  457SOL    HW2 1557   2.227   3.604   3.942 -0.6468  1.5653 -1.1264
  458SOL     OW 1558   1.856   2.096   0.885  0.1614 -0.5577  0.1807
  458SOL    HW1 1559   1.922   2.163   0.918 -0.2993 -1.1942  2.5954
  458SOL    HW2 1560   1.776   2.143   0.847  0.1063  0.2749  1.2921
  459SOL     OW 1561   6.237   3.956   2.484  0.3737  0.2461 -0.1673
  459SOL    HW1 1562   6.285   4.043   2.499  0.1506  0.6567 -1.6644
  459SOL    HW2 1563   6.294   3.896   2.428 -0.0693 -0.0055 -0.3501
  460SOL     OW 1564   1.103   4.244   3.625  0.3681  0.2767  0.1690
  460SOL    HW1 1565   1.024   4.242   3.686  0.0356 -2.4690 -0.2278
  460SOL    HW2 1566   1.076   4.282   3.537  0.1370  1.5931  0.7808
  461SOL     OW 1567   6.451   3.665   4.464  0.2737 -0.2731 -0.0651
  461SOL    HW1 1568   6.359   3.674   4.502 -0.1647 -1.2646 -0.8460
  461SOL    HW2 1569   6.518   3.685   4.535 -0.5313  0.5235  0.5015
  462SOL     OW 1570   1.589   4.132   3.372 -0.6646 -0.2919  0.1560
  462SOL    HW1 1571   1.686   4.108   3.373 -0.9734 -1.6929 -0.4173
  462SOL    HW2 1572   1.578   4.229   3.394  1.0524  0.5596 -2.2134
  463SOL     OW 1573   4.077   2.832   5.636  0.2995 -0.1056  0.3022
  463SOL    HW1 1574   4.160   2.789   5.673 -0.5314 -1.5554  0.5461
  463SOL    HW2 1575   4.102   2.893   5.561  1.4383 -1.8843 -0.8294
  464SOL     OW 1576   4.579   2.351   0.791 -0.5199 -0.2516 -0.7018
  464SOL    HW1 1577   4.603   2.431   0.846  0.7351  0.8073 -2.6664
  464SOL    HW2 1578   4.487   2.363   0.753  0.1800  0.9674 -2.0978
  465SOL     OW 1579   6.638   2.912   4.101  0.2211 -0.0664 -0.7057
  465SOL    HW1 1580   6.591   2.842   4.048  0.0845 -0.3284 -0.2442
  465SOL    HW2 1581   6.734   2.888   4.112 -0.1131 -0.9135  0.6414
  466SOL     OW 1582   2.822   2.063   1.601  0.0226 -0.0611  0.2588
  466SOL    HW1 1583   2.792   1.967   1.595  0.3500 -0.1877  0.6037
  466SOL    HW2 1584   2.861   2.092   1.514 -1.7721  0.3398 -0.4655
  467SOL     OW 1585   1.909   1.744   3.264 -0.3891  0.4180  0.0454
  467SOL    HW1 1586   1.974   1.813   3.294  0.6177 -1.0398  1.3862
  467SOL    HW2 1587   1.956   1.678   3.205 -1.2425  0.6326 -0.9001
  468SOL     OW 1588   5.013   3.996   0.594 -0.7044 -0.0919 -0.5604
  468SOL    HW1 1589   4.977   3.991   0.501  0.0145 -0.9337 -0.8097
  468SOL    HW2 1590   5.089   3.931   0.604 -1.0644 -0.3457  0.7457
  469SOL     OW 1591   6.718   1.940   3.931 -0.0860 -0.0815 -0.2048
  469SOL    HW1 1592   6.726   1.841   3.919  0.4326 -0.2371  1.1838
  469SOL    HW2 1593   6.795   1.972   3.986 -0.8128  0.9338  0.2398
  470SOL     OW 1594   2.111   4.180   2.397  0.7287  0.3233  0.2083
  470SOL    HW1 1595   2.155   4.113   2.456 -2.4088 -1.1997  1.0537
  470SOL    HW2 1596   2.072   4.253   2.454  0.2639  0.4515 -0.2676
  471SOL     OW 1597   2.415   2.005   0.299  0.1283  0.2302 -0.4546
  471SOL    HW1 1598   2.317   2.019   0.310  0.0567 -1.1008  0.9213
  471SOL    HW2 1599   2.437   1.908   0.313  1.7418  0.6345  0.0557
  472SOL     OW 1600   0.226   4.241   1.497 -0.1365  0.0566  0.3831
  472SOL    HW1 1601   0.213   4.143   1.514  0.6554  0.1505  1.7244
  472SOL    HW2 1602   0.269   4.254   1.407  1.0578 -0.9485  0.7741
  473SOL     OW 1603   3.836   3.251   6.051 -0.1159  0.2451 -0.1395
  473SOL    HW1 1604   3.890   3.318   6.000 -1.4264  0.0897 -1.8403
  473SOL    HW2 1605   3.770   3.300   6.109  0.8568  0.4119  0.8728
  474SOL     OW 1606   3.306   2.047   4.823 -1.0466  0.0686  0.9165
  474SOL    HW1 1607   3.358   2.132   4.813  0.2383 -0.8037 -0.1450
  474SOL    HW2 1608   3.244   2.036   4.745 -2.4001  0.7724  1.8444
  475SOL     OW 1609   6.960   2.659   0.476 -0.0598  0.2371  0.0881
  475SOL    HW1 1610   6.932   2.689   0.384  0.3426  1.2849  0.2955
  475SOL    HW2 1611   0.054   2.628   0.473 -0.2688 -0.3983  0.0096
  476SOL     OW 1612   0.520   2.912   3.521  0.7798  0.2322  0.2266
  476SOL    HW1 1613   0.492   2.955   3.434 -0.9935 -0.1289  0.5823
  476SOL    HW2 1614   0.525   2.982   3.592 -3.1115 -0.1303  1.0454
  477SOL     OW 1615   6.418   2.180   5.764  0.2008 -0.0240  0.1220
  477SOL    HW1 1616   6.373   2.136   5.842 -1.1574 -1.1490 -1.2268
  477SOL    HW2 1617   6.512   2.202   5.788  0.3090 -1.7962  1.5674
  478SOL     OW 1618   2.871   4.257   4.161  0.1486  0.0591 -0.0753
  478SOL    HW1 1619   2.916   4.285   4.077 -1.0104  0.3286 -0.6280
  478SOL    HW2 1620   2.936   4.209   4.220  1.4762  1.5735 -0.2664
  479SOL     OW 1621   0.398   3.181   6.091  0.6749  0.4319 -0.2150
  479SOL    HW1 1622   0.430   3.119   6.162  0.8691 -0.4771 -1.0825
  479SOL    HW2 1623   0.437   3.154   6.003  0.1683  1.3373 -0.7295
  480SOL     OW 1624   1.912   2.726   5.411 -0.0731 -0.0636  0.8950
  480SOL    HW1 1625   1.833   2.763   5.461 -0.5027  1.8135 -1.0083
  480SOL    HW2 1626   1.886   2.642   5.364 -0.3975 -0.4460  1.7496
  481SOL     OW 1627   0.249   2.923   0.834  0.0797 -0.3435 -0.2626
  481SOL    HW1 1628   0.295   2.837   0.813  0.7569  0.1520 -0.8230
  481SOL    HW2 1629   0.315   2.988   0.871 -0.9542 -1.0518  3.2347
  482SOL     OW 1630   5.096   1.547   4.793 -0.0087  0.3817  0.3174
  482SOL    HW1 1631   5.074   1.613   4.865 -1.0821  0.7326 -0.3154
  482SOL    HW2 1632   5.016   1.489   4.776  1.5997 -2.7554  2.5367
  483SOL     OW 1633   1.560   4.066   3.112  0.0264  0.0972 -0.3624
  483SOL    HW1 1634   1.579   3.977   3.071 -1.7654 -0.1103 -0.8124
  483SOL    HW2 1635   1.567   4.059   3.211 -0.1960 -0.5707 -0.3920
  484SOL     OW 1636   2.965   3.288   4.543  0.1001 -0.2298  0.3972
  484SOL    HW1 1637   3.026   3.218   4.581  0.2384 -0.3496 -0.0329
  484SOL    HW2 1638   2.969   3.284   4.443  0.4855  0.7122  0.3576
  485SOL     OW 1639   1.337   4.284   3.300  0.0373  0.1248 -0.2631
  485SOL    HW1 1640   1.245   4.265   3.266  0.1780  1.4966 -1.5032
  485SOL    HW2 1641   1.398   4.208   3.274 -1.3957 -2.8163  3.9494
  486SOL     OW 1642   3.385   2.051   0.818  0.0055 -0.0352 -0.2234
  486SOL    HW1 1643   3.462   2.046   0.754 -0.3428 -1.7739 -0.5543
  486SOL    HW2 1644   3.419   2.040   0.911  0.0932 -1.8904 -0.4389
  487SOL     OW 1645   0.785   3.050   4.393  0.5673  0.4310 -0.8719
  487SOL    HW1 1646   0.820   2.970   4.345 -0.1449 -0.0951 -0.5311
  487SOL    HW2 1647   0.686   3.041   4.405  0.7911  0.2624  1.1795
  488SOL     OW 1648   2.765   2.423   5.076  0.0771  0.0895  0.3016
  488SOL    HW1 1649   2.770   2.323   5.076 -1.1117  0.0216  0.8060
  488SOL    HW2 1650   2.702   2.453   5.146  1.2680  1.2638  0.9156
  489SOL     OW 1651   0.157   4.272   3.857  0.3962  0.1018 -0.6983
  489SOL    HW1 1652   0.144   4.311   3.949  1.5529  1.8562 -1.2161
  489SOL    HW2 1653   0.069   4.268   3.810 -0.1970 -0.7378  0.4387
  490SOL     OW 1654   3.161   3.358   2.136 -0.1004 -0.1571  0.1175
  490SOL    HW1 1655   3.107   3.358   2.051 -1.0253 -0.6756  0.6870
  490SOL    HW2 1656   3.186   3.452   2.159 -2.5313  0.3866  0.9011
  491SOL     OW 1657   4.778   1.897   2.568 -0.1866 -0.6189  0.5172
  491SOL    HW1 1658   4.808   1.882   2.662 -1.8393  0.6400  1.2954
  491SOL    HW2 1659   4.769   1.996   2.552  1.0026 -0.7476 -1.3011
  492SOL     OW 1660   0.486   3.403   4.173 -0.1566  0.7252  0.1102
  492SOL    HW1 1661   0.459   3.486   4.221 -1.4323  1.2858 -1.4703
  492SOL    HW2 1662   0.428   3.327   4.203  0.3078  0.6406  0.8001
  493SOL     OW 1663   5.468   3.802   4.525 -0.0287 -0.1240 -0.2900
  493SOL    HW1 1664   5.478   3.791   4.426 -0.2882  0.2409 -0.3587
  493SOL    HW2 1665   5.514   3.727   4.571 -0.6604 -0.7890 -0.7160
  494SOL     OW 1666   5.838   2.313   3.568  0.3426 -0.2676  0.2047
  494SOL    HW1 1667   5.797   2.370   3.639 -0.9971  0.5752 -1.1831
  494SOL    HW2 1668   5.847   2.219   3.601  0.0998  0.1783  1.5911
  495SOL     OW 1669   4.105   3.343   6.882 -0.2496  0.5293 -0.8504
  495SOL    HW1 1670   4.105   3.437   6.917  1.9188  1.3317 -2.7604
  495SOL    HW2 1671   4.134   3.281   6.955  2.0118  1.8639 -0.5010
  496SOL     OW 1672   6.937   2.383   3.679 -0.1320 -0.1180  0.1955
  496SOL    HW1 1673   6.936   2.396   3.778 -0.0415  1.2928  0.0387
  496SOL    HW2 1674   6.844   2.369   3.646 -0.2011 -0.2215  0.4330
  497SOL     OW 1675   2.897   2.313   2.988 -0.4270 -0.1378  0.1640
  497SOL    HW1 1676   2.959   2.261   3.046  0.4980  0.5290 -0.2056
  497SOL    HW2 1677   2.927   2.408   2.983 -2.3274  0.5767  1.1858
  498SOL     OW 1678   2.538   2.962   2.372  0.2091 -0.0123 -0.1095
  498SOL    HW1 1679   2.456   3.015   2.395  0.2771  0.0357  0.0257
  498SOL    HW2 1680   2.566   2.908   2.451  1.5544  1.6108  0.5833
  499SOL     OW 1681   6.385   3.805   4.188  0.5515  0.6076 -0.0220
  499SOL    HW1 1682   6.418   3.806   4.282 -1.3075  0.2584  0.6724
  499SOL    HW2 1683   6.454   3.763   4.129  0.3451 -2.5346  1.7826
  500SOL     OW 1684   6.194   2.805   4.379 -0.2818 -0.0940 -0.1877
  500SOL    HW1 1685   6.120   2.747   4.414 -0.8200 -0.3011 -1.6220
  500SOL    HW2 1686   6.184   2.816   4.280  1.2544  0.4052 -0.3069
  501SOL     OW 1687   3.504   3.536   2.235  0.5374 -0.3931 -0.4558
  501SOL    HW1 1688   3.408   3.562   2.233  0.5510 -0.3507 -0.5685
  501SOL    HW2 1689   3.516   3.456   2.294  0.9056  1.5926  2.4184
  502SOL     OW 1690   5.685   3.982   3.547  0.0096  0.0119  0.0176
  502SOL    HW1 1691   5.766   3.936   3.512 -1.7585 -2.2847 -1.2975
  502SOL    HW2 1692   5.673   4.069   3.499  0.2250 -0.9095 -1.7950
  503SOL     OW 1693   1.238   3.844   2.216 -0.2064  0.0846  0.2516
  503SOL    HW1 1694   1.304   3.816   2.147  0.0054  0.2579  0.3818
  503SOL    HW2 1695   1.146   3.838   2.179 -0.3902 -2.9497  0.9572
  504SOL     OW 1696   5.032   4.021   2.232 -0.6074 -0.7688  0.3861
  504SOL    HW1 1697   4.989   4.083   2.298 -0.3121 -0.7500  0.5643
  504SOL    HW2 1698   4.962   3.963   2.190 -0.6833 -1.5736  1.5463
  505SOL     OW 1699   0.001   2.042   2.080 -0.3216  0.2864  0.7256
  505SOL    HW1 1700   0.054   2.039   2.165  0.7858 -0.6754  0.0187
  505SOL    HW2 1701   6.905   2.024   2.101 -0.0971  0.2758  1.8063
  506SOL     OW 1702   0.419   2.836   2.972  0.2799  0.1092 -0.4670
  506SOL    HW1 1703   0.354   2.784   2.916  0.0180 -0.0117 -0.0553
  506SOL    HW2 1704   0.485   2.773   3.013  2.0453  0.4119 -2.6177
  507SOL     OW 1705   6.509   3.608   4.792  0.4915  0.2260  0.4557
  507SOL    HW1 1706   6.473   3.698   4.812  1.7237  0.5980  1.1022
  507SOL    HW2 1707   6.458   3.538   4.842 -0.9539  0.4631 -0.6305
  508SOL     OW 1708   5.353   2.243   2.674  0.6151  0.1130 -0.7005
  508SOL    HW1 1709   5.406   2.219   2.593 -0.0153 -0.6141 -0.9137
  508SOL    HW2 1710   5.331   2.161   2.726  0.2155  0.4658 -0.2947
  509SOL     OW 1711   3.336   2.044   0.104  0.3211 -0.0421  0.2995
  509SOL    HW1 1712   3.248   2.015   0.067  0.4344  1.0197 -0.8593
  509SOL    HW2 1713   3.357   2.137   0.074  2.0506 -0.4333  0.1639
  510SOL     OW 1714   1.096   2.514   5.433  0.0821  0.0913  0.2703
  510SOL    HW1 1715   1.136   2.437   5.482  3.1939  0.1262 -1.9188
  510SOL    HW2 1716   1.040   2.480   5.357  0.1311 -0.0256  0.2869
  511SOL     OW 1717   3.575   4.063   5.181 -0.3537 -0.2020  0.3643
  511SOL    HW1 1718   3.593   4.019   5.269 -0.8120  0.9329  1.0487
  511SOL    HW2 1719   3.477   4.085   5.174 -0.4472 -0.8845 -0.7299
  512SOL     OW 1720   4.678   3.853   1.068 -0.2669  0.1448 -0.3051
  512SOL    HW1 1721   4.775   3.880   1.064 -0.8805  2.6140 -0.2729
  512SOL    HW2 1722   4.621   3.935   1.065 -2.5803 -1.2901 -4.9013
  513SOL     OW 1723   6.742   3.577   0.893 -0.1847  0.4076 -0.4146
  513SOL    HW1 1724   6.829   3.543   0.857 -0.2395 -0.3622  0.1365
  513SOL    HW2 1725   6.689   3.617   0.819  0.1672 -0.1425 -0.9772
  514SOL     OW 1726   0.124   3.469   5.095  0.2963 -0.4580  0.0265
  514SOL    HW1 1727   0.204   3.463   5.155  0.0509  0.1414  0.4152
  514SOL    HW2 1728   0.044   3.496   5.149  0.6539  3.2219 -1.0242
  515SOL     OW 1729   0.933   1.677   5.970 -0.0009  0.0676  0.0327
  515SOL    HW1 1730   0.878   1.755   6.000 -0.1623 -0.6901  1.8833
  515SOL    HW2 1731   0.916   1.599   6.031  1.4659 -0.8766 -0.7046
  516SOL     OW 1732   5.562   2.778   3.010 -1.0120  0.2671  0.1444
  516SOL    HW1 1733   5.655   2.814   3.018 -1.6119  1.7199  0.9221
  516SOL    HW2 1734   5.543   2.756   2.914 -0.2770  1.1194 -0.2114
  517SOL     OW 1735   3.000   2.724   0.530 -0.4605  0.3170  0.3582
  517SOL    HW1 1736   2.966   2.643   0.483  0.0974  0.4969 -0.3861
  517SOL    HW2 1737   3.073   2.766   0.475 -0.6683  1.2608  0.7842
  518SOL     OW 1738   3.900   3.014   1.541  0.0434 -0.2425 -0.1251
  518SOL    HW1 1739   3.898   2.959   1.625  0.8051 -1.4856 -0.8869
  518SOL    HW2 1740   3.807   3.025   1.507 -0.0504 -2.4896 -0.8033
  519SOL     OW 1741   0.776   2.740   3.421 -0.6125 -0.1313 -0.0641
  519SOL    HW1 1742   0.837   2.818   3.409  0.3788 -0.8235  0.3605
  519SOL    HW2 1743   0.702   2.765   3.485  0.8914 -0.1578  1.7882
  520SOL     OW 1744   0.531   1.754   5.256 -0.7567 -0.0535  0.6016
  520SOL    HW1 1745   0.522   1.757   5.355 -3.2625  0.9514  0.4238
  520SOL    HW2 1746   0.517   1.846   5.218  0.9144 -0.2745 -0.6724
  521SOL     OW 1747   2.483   1.603   1.701  0.2325  0.4605 -0.3014
  521SOL    HW1 1748   2.540   1.544   1.757 -2.2083 -0.7913  0.9968
  521SOL    HW2 1749   2.521   1.696   1.700  1.4609  0.0165  1.7035
  522SOL     OW 1750   6.738   3.300   0.746  0.4676  0.1397 -0.3380
  522SOL    HW1 1751   6.818   3.240   0.742  1.8835  1.8393  0.9855
  522SOL    HW2 1752   6.704   3.305   0.841  0.1414  1.1205 -0.4940
  523SOL     OW 1753   5.093   2.771   3.550  0.1810 -0.3562  0.4595
  523SOL    HW1 1754   5.077   2.674   3.568 -1.3371  0.1547  2.2067
  523SOL    HW2 1755   5.006   2.819   3.546  0.9357  1.1826  1.2750
  524SOL     OW 1756   0.373   3.845   0.730  0.4414 -0.7869 -0.0681
  524SOL    HW1 1757   0.389   3.776   0.801  0.5252 -0.2625  0.4255
  524SOL    HW2 1758   0.461   3.870   0.688  0.5550 -0.1100  0.5717
  525SOL     OW 1759   2.817   1.727   2.877 -0.9013 -0.0818 -0.2521
  525SOL    HW1 1760   2.814   1.682   2.966 -0.6081 -0.2278 -0.3143
  525SOL    HW2 1761   2.871   1.810   2.883  0.3864 -0.8607 -0.6247
  526SOL     OW 1762   5.604   3.917   4.892 -1.3121  0.1374 -0.2226
  526SOL    HW1 1763   5.568   3.948   4.804 -1.3769 -0.1859 -0.3103
  526SOL    HW2 1764   5.677   3.979   4.922 -0.6493 -0.2753 -0.9476
  527SOL     OW 1765   5.660   4.039   5.865 -0.2858  0.3580  0.2693
  527SOL    HW1 1766   5.724   4.115   5.853  0.2144 -0.2534 -1.1187
  527SOL    HW2 1767   5.672   3.973   5.790 -1.1400 -0.7807  1.1002
  528SOL     OW 1768   6.908   1.780   6.189 -0.0585  1.1664 -0.1692
  528SOL    HW1 1769   6.817   1.740   6.187  0.2370  0.4965 -0.8470
  528SOL    HW2 1770   6.938   1.790   6.284 -0.2314 -0.0231  0.0228
  529SOL     OW 1771   1.785   2.054   5.236  0.3707  0.0598 -0.8010
  529SOL    HW1 1772   1.746   2.130   5.184 -2.0814 -1.2257 -0.9755
  529SOL    HW2 1773   1.828   2.090   5.319 -0.7562  1.6525 -0.8615
  530SOL     OW 1774   1.069   3.100   3.121 -0.3386  0.1863 -0.3934
  530SOL    HW1 1775   1.007   3.022   3.129  2.6636 -2.2609  1.1853
  530SOL    HW2 1776   1.120   3.094   3.035 -1.3803  1.5468 -1.1513
  531SOL     OW 1777   0.418   1.505   3.589  0.1532 -0.2248 -0.6984
  531SOL    HW1 1778   0.517   1.495   3.593  0.2795  1.1422  0.3362
  531SOL    HW2 1779   0.391   1.553   3.506  0.2547 -1.3901 -1.4297
  532SOL     OW 1780   6.696   2.428   5.019 -0.1011  0.2034 -0.0038
  532SOL    HW1 1781   6.644   2.343   5.008 -0.4093  0.6341 -2.7937
  532SOL    HW2 1782   6.776   2.425   4.959  0.2921  1.5875  0.4157
  533SOL     OW 1783   4.785   3.205   0.699 -0.2430 -0.0111 -0.7036
  533SOL    HW1 1784   4.884   3.211   0.687 -0.1033 -1.7656 -0.7066
  533SOL    HW2 1785   4.745   3.296   0.689  1.2667  0.6015 -1.5847
  534SOL     OW 1786   6.933   2.419   5.344  0.0755  0.4656 -0.2032
  534SOL    HW1 1787   6.961   2.340   5.289  1.8260  1.1983 -0.4083
  534SOL    HW2 1788   0.013   2.472   5.370 -1.1265  2.5628 -0.6159
  535SOL     OW 1789   0.524   3.492   6.527 -0.6032 -0.4537  0.6661
  535SOL    HW1 1790   0.478   3.470   6.441  1.4229 -0.1667 -0.5426
  535SOL    HW2 1791   0.529   3.591   6.538  1.9395 -0.3775 -0.5471
  536SOL     OW 1792   1.478   2.478   6.446  0.1011 -0.3355 -0.2234
  536SOL    HW1 1793   1.431   2.468   6.358  0.2758 -0.9540 -0.2531
  536SOL    HW2 1794   1.577   2.476   6.432  0.1815  1.6504 -0.2395
  537SOL     OW 1795   1.470   2.487   3.520  0.7683  0.1261  0.3849
  537SOL    HW1 1796   1.445   2.390   3.527 -0.6561  0.4406 -0.1018
  537SOL    HW2 1797   1.570   2.495   3.515  0.9094 -1.3066  0.5114
  538SOL     OW 1798   2.922   3.987   3.955 -0.0612  0.5025 -0.3673
  538SOL    HW1 1799   2.904   4.078   3.917 -0.6055  0.8981  0.7914
  538SOL    HW2 1800   2.868   3.974   4.038 -0.2143 -1.0045 -0.6696
  539SOL     OW 1801   4.123   3.115   0.379  0.1185  0.0609  0.2675
  539SOL    HW1 1802   4.035   3.157   0.401  0.2725  0.4110  0.2324
  539SOL    HW2 1803   4.113   3.057   0.298 -0.2383 -0.4766  0.6940
  540SOL     OW 1804   2.281   2.226   3.757  0.0270  0.1394 -0.8072
  540SOL    HW1 1805   2.317   2.133   3.762 -0.2057  0.1174  1.1494
  540SOL    HW2 1806   2.182   2.223   3.745 -0.1483  0.0820  0.4950
  541SOL     OW 1807   0.612   1.603   6.342  0.0230 -0.0006  0.2227
  541SOL    HW1 1808   0.528   1.619   6.395 -0.7185  0.8001 -1.1333
  541SOL    HW2 1809   0.589   1.563   6.254  1.0485  0.3560 -0.2241
  542SOL     OW 1810   1.790   3.278   4.073  0.5807  0.0356 -0.1237
  542SOL    HW1 1811   1.700   3.239   4.094  0.2485  1.5353  1.5595
  542SOL    HW2 1812   1.859   3.238   4.133  0.4863  0.9462  0.6200
  543SOL     OW 1813   4.633   2.183   1.565  0.2248 -0.0843  0.8211
  543SOL    HW1 1814   4.614   2.123   1.642  0.2995  0.7063  1.4709
  543SOL    HW2 1815   4.593   2.273   1.582  2.2246  0.8217  0.9985
  544SOL     OW 1816   3.794   2.403   4.759 -0.2424  0.3532  0.0028
  544SOL    HW1 1817   3.882   2.426   4.800 -0.6939  0.4010  0.9636
  544SOL    HW2 1818   3.746   2.487   4.732 -1.1986  0.5253  2.0583
  545SOL     OW 1819   3.841   2.253   6.024 -0.2359 -0.4924 -0.1197
  545SOL    HW1 1820   3.803   2.244   6.116 -1.9045 -1.9426 -0.9042
  545SOL    HW2 1821   3.925   2.198   6.017 -0.8099 -1.4162  0.1759
  546SOL     OW 1822   1.064   4.108   3.232  0.0143 -0.1184 -0.0945
  546SOL    HW1 1823   1.105   4.022   3.262 -1.0972 -0.5566  0.2335
  546SOL    HW2 1824   1.047   4.104   3.133  3.3875  1.2047 -0.8429
  547SOL     OW 1825   5.144   3.350   3.277 -0.0667 -0.0696 -0.2235
  547SOL    HW1 1826   5.069   3.334   3.341  0.0976 -0.2137 -0.0640
  547SOL    HW2 1827   5.224   3.384   3.327 -0.2555  0.7925 -0.4952
  548SOL     OW 1828   1.589   3.272   2.920  0.2208  0.1087 -0.2323
  548SOL    HW1 1829   1.542   3.195   2.876  2.7882 -1.6801 -0.0446
  548SOL    HW2 1830   1.564   3.357   2.874 -2.8992 -0.7070 -0.3109
  549SOL     OW 1831   1.504   2.144   5.485  0.0180 -0.5241 -0.3958
  549SOL    HW1 1832   1.540   2.099   5.567  0.7738 -1.6190 -1.2948
  549SOL    HW2 1833   1.438   2.085   5.440 -3.3929  1.6088  1.4179
  550SOL     OW 1834   6.951   2.017   4.634 -0.1162  0.5922  0.1315
  550SOL    HW1 1835   6.979   2.113   4.630 -1.6441  1.0209 -1.4018
  550SOL    HW2 1836   6.954   1.977   4.542 -0.7701 -0.4571  0.5430
  551SOL     OW 1837   0.295   3.280   4.448 -0.0577 -0.0853 -0.1011
  551SOL    HW1 1838   0.209   3.241   4.414  0.5357  0.3958 -2.3166
  551SOL    HW2 1839   0.274   3.354   4.512 -1.2961 -0.2085 -0.3332
  552SOL     OW 1840   4.241   3.145   2.045 -0.0225 -0.1855  0.3083
  552SOL    HW1 1841   4.271   3.050   2.033  0.5386  0.0056  0.1823
  552SOL    HW2 1842   4.264   3.197   1.963 -0.8719 -0.0730  0.1268
  553SOL     OW 1843   4.475   2.765   4.631 -0.1453 -0.0561 -0.1434
  553SOL    HW1 1844   4.385   2.732   4.606 -0.0170 -0.8703  0.4449
  553SOL    HW2 1845   4.471   2.864   4.646 -1.2498 -0.2661  1.1763
  554SOL     OW 1846   2.091   2.426   2.326  0.2692  0.9196  0.0230
  554SOL    HW1 1847   2.097   2.524   2.344  0.0084  0.9576 -0.0896
  554SOL    HW2 1848   2.089   2.376   2.412 -2.0345  1.1640  0.1604
  555SOL     OW 1849   4.117   3.389   6.621 -0.4483 -0.3451 -0.4223
  555SOL    HW1 1850   4.176   3.336   6.560  0.8858  1.2408 -0.5784
  555SOL    HW2 1851   4.123   3.352   6.714 -0.5685 -1.2585 -0.7711
  556SOL     OW 1852   1.556   3.154   4.190 -0.1115  0.5821 -0.1692
  556SOL    HW1 1853   1.542   3.057   4.170 -1.3578  0.8842 -0.9006
  556SOL    HW2 1854   1.612   3.163   4.273 -1.7117 -0.7999  1.1563
  557SOL     OW 1855   4.324   2.028   2.894  0.0899 -0.5689 -0.5168
  557SOL    HW1 1856   4.382   1.949   2.914  1.2762  0.2775 -0.5261
  557SOL    HW2 1857   4.337   2.056   2.799 -0.1125 -0.1902 -0.4360
  558SOL     OW 1858   3.674   3.762   0.803  0.0197 -0.2201 -0.1474
  558SOL    HW1 1859   3.750   3.810   0.846  0.9622 -1.8094  0.0312
  558SOL    HW2 1860   3.632   3.699   0.869 -2.5647  1.7700  0.2872
  559SOL     OW 1861   4.592   2.344   2.932 -0.2443 -0.3728  0.2970
  559SOL    HW1 1862   4.543   2.349   3.019 -0.2890  1.5686  0.2107
  559SOL    HW2 1863   4.683   2.384   2.944 -0.0482 -0.6006 -0.4148
  560SOL     OW 1864   0.419   2.383   6.973  0.0757 -0.0537  0.6393
  560SOL    HW1 1865   0.459   2.442   6.904  0.1535 -0.3557  0.4208
  560SOL    HW2 1866   0.487   2.317   0.004 -0.3473 -0.8261 -0.0170
  561SOL     OW 1867   6.394   2.100   1.432 -0.7014 -0.2376 -0.0465
  561SOL    HW1 1868   6.313   2.154   1.409 -2.6682 -3.0544 -0.3674
  561SOL    HW2 1869   6.379   2.053   1.519  0.8941 -0.3224  0.2031
  562SOL     OW 1870   2.209   3.543   5.861 -0.7725 -0.2303  0.8486
  562SOL    HW1 1871   2.258   3.560   5.776 -0.6387 -0.5132  0.8671
  562SOL    HW2 1872   2.247   3.599   5.934 -0.7017 -0.1984  0.7868
  563SOL     OW 1873   0.308   3.014   1.111 -0.0488 -0.0623 -0.5887
  563SOL    HW1 1874   0.236   3.069   1.154 -1.0787 -1.2169 -0.7640
  563SOL    HW2 1875   0.296   2.918   1.137  1.5600 -0.2598 -0.4801
  564SOL     OW 1876   1.201   4.264   0.179  0.3884  0.2991  0.2475
  564SOL    HW1 1877   1.280   4.312   0.218 -0.3920  1.4948  0.4013
  564SOL    HW2 1878   1.140   4.234   0.253  1.4049 -1.9886  0.2461
  565SOL     OW 1879   0.168   3.941   3.672 -0.7801  0.3139 -0.0182
  565SOL    HW1 1880   0.192   3.891   3.589 -2.0671  0.3026 -0.4137
  565SOL    HW2 1881   0.237   4.011   3.691  0.0441 -0.3503 -0.5278
  566SOL     OW 1882   0.331   2.475   2.853  1.0999 -0.4102  0.1707
  566SOL    HW1 1883   0.274   2.428   2.920  2.0171 -0.8032  0.7041
  566SOL    HW2 1884   0.306   2.445   2.761  3.3936 -4.1548  0.5582
  567SOL     OW 1885   0.431   2.596   3.572  0.5131 -0.0147 -0.1049
  567SOL    HW1 1886   0.515   2.556   3.536  0.1504  0.3643 -1.4389
  567SOL    HW2 1887   0.352   2.550   3.531  0.0669 -0.0534  0.7751
  568SOL     OW 1888   1.803   4.122   2.583 -0.2934  0.5242  0.3168
  568SOL    HW1 1889   1.851   4.050   2.633 -0.8479 -0.1955 -0.1709
  568SOL    HW2 1890   1.868   4.193   2.555  0.2264  0.2962  0.9445
  569SOL     OW 1891   2.741   3.247   3.418 -0.0866 -0.2042  0.2476
  569SOL    HW1 1892   2.676   3.257   3.343 -0.1637 -1.6700  0.0946
  569SOL    HW2 1893   2.807   3.175   3.396  0.7830  0.3497  0.9702
  570SOL     OW 1894   6.721   2.702   6.307  0.2895 -0.2245  0.5955
  570SOL    HW1 1895   6.674   2.750   6.381  0.8081 -0.0854  0.8381
  570SOL    HW2 1896   6.662   2.700   6.226  0.3266  0.9767  0.5243
  571SOL     OW 1897   2.944   2.457   0.896 -0.5187 -0.0967  0.2594
  571SOL    HW1 1898   2.872   2.512   0.856  0.5948 -0.5497 -2.6457
  571SOL    HW2 1899   2.915   2.361   0.900 -0.3090 -0.1962 -0.4139
  572SOL     OW 1900   1.473   2.978   3.699 -0.2317  0.0879 -0.0212
  572SOL    HW1 1901   1.452   2.881   3.687  1.1963 -0.3952  1.0820
  572SOL    HW2 1902   1.569   2.995   3.676 -0.7869  1.5112 -1.4632
  573SOL     OW 1903   1.889   3.836   6.160 -0.0525  0.5218  0.3505
  573SOL    HW1 1904   1.882   3.936   6.153 -0.0164  0.4166 -1.5026
  573SOL    HW2 1905   1.958   3.803   6.097  0.9065 -0.5957  1.9132
  574SOL     OW 1906   3.088   2.300   5.652  0.3103  0.1955  0.1324
  574SOL    HW1 1907   3.118   2.247   5.732  1.4113 -0.8934 -0.9586
  574SOL    HW2 1908   3.080   2.240   5.573 -3.3084  0.7306 -0.0696
  575SOL     OW 1909   6.303   3.255   4.664 -0.1658  0.3247 -0.1056
  575SOL    HW1 1910   6.213   3.242   4.622 -0.9959  0.5870  1.5328
  575SOL    HW2 1911   6.374   3.230   4.597 -1.4571 -2.0252 -0.7381
  576SOL     OW 1912   4.470   1.909   3.260 -0.5809 -0.3160  0.1001
  576SOL    HW1 1913   4.501   1.905   3.165  2.2295 -2.2275  0.9535
  576SOL    HW2 1914   4.403   1.837   3.276  0.1201 -1.0347 -0.1136
  577SOL     OW 1915   2.574   2.877   5.878  0.1262 -0.1860  0.1879
  577SOL    HW1 1916   2.626   2.960   5.856 -0.3250  0.2699  0.7922
  577SOL    HW2 1917   2.543   2.834   5.794  2.8286 -1.3788 -0.3029
  578SOL     OW 1918   4.190   3.630   2.316  0.5460 -0.1491  0.1305
  578SOL    HW1 1919   4.111   3.683   2.346 -2.4997 -3.8296 -0.5520
  578SOL    HW2 1920   4.188   3.620   2.217  2.6111  0.6217 -0.0278
  579SOL     OW 1921   4.555   1.690   1.808 -0.3313  0.2850  0.4318
  579SOL    HW1 1922   4.552   1.673   1.709 -0.4130 -0.1174  0.5001
  579SOL    HW2 1923   4.644   1.660   1.844 -1.7938 -3.7745  1.1973
  580SOL     OW 1924   1.155   3.978   6.996 -0.0796 -0.1121 -0.1019
  580SOL    HW1 1925   1.187   4.033   0.073  1.2941 -0.8795 -0.0924
  580SOL    HW2 1926   1.198   4.010   6.912 -0.2766 -0.3602 -0.2984
  581SOL     OW 1927   4.481   3.872   5.625  0.1271  0.7789  0.4234
  581SOL    HW1 1928   4.383   3.855   5.631  0.0961  0.9856  0.4858
  581SOL    HW2 1929   4.499   3.945   5.560  0.3700 -0.4707 -0.9677
  582SOL     OW 1930   2.724   3.175   2.477 -0.3587 -0.6039  0.0625
  582SOL    HW1 1931   2.699   3.079   2.472 -1.0042 -0.4958  0.9728
  582SOL    HW2 1932   2.669   3.220   2.547 -0.8395  0.6747 -1.0885
  583SOL     OW 1933   2.035   4.184   4.376 -0.5658 -0.2453  0.1568
  583SOL    HW1 1934   2.077   4.212   4.290 -0.4825 -0.7954  0.0124
  583SOL    HW2 1935   2.102   4.134   4.431 -1.0203 -1.1460 -0.0856
  584SOL     OW 1936   5.079   3.318   1.674  0.6536 -0.2780 -0.0608
  584SOL    HW1 1937   5.096   3.416   1.666 -0.7093  0.0294  0.3957
  584SOL    HW2 1938   5.165   3.268   1.666  1.3273  0.9238 -0.6484
  585SOL     OW 1939   3.481   2.631   2.862 -0.3339  0.0301 -0.2883
  585SOL    HW1 1940   3.522   2.592   2.780 -1.5754 -0.2112 -0.8223
  585SOL    HW2 1941   3.552   2.670   2.921  0.5749  0.2056 -1.4779
  586SOL     OW 1942   3.662   3.394   1.503 -0.2108 -0.2030 -0.0895
  586SOL    HW1 1943   3.733   3.423   1.438 -1.6690  0.2639 -1.5317
  586SOL    HW2 1944   3.589   3.463   1.505 -0.2205 -0.2258  2.0525
  587SOL     OW 1945   2.906   3.270   0.644 -0.4601 -0.1823  0.4768
  587SOL    HW1 1946   2.983   3.225   0.689  0.1577  1.3002  0.9675
  587SOL    HW2 1947   2.862   3.333   0.708 -1.1464  0.0898 -0.2472
  588SOL     OW 1948   1.893   4.052   2.928  0.8349 -0.2883 -0.4534
  588SOL    HW1 1949   1.839   3.968   2.938  0.7331 -0.5422 -2.6009
  588SOL    HW2 1950   1.832   4.131   2.931  0.6272 -0.4406 -0.6337
  589SOL     OW 1951   2.992   3.027   6.931  0.2939 -0.1162  0.5095
  589SOL    HW1 1952   2.907   3.080   6.928 -0.1457 -0.8466 -0.7812
  589SOL    HW2 1953   2.971   2.930   6.946  0.8600 -0.3764 -0.3332
  590SOL     OW 1954   2.483   4.264   2.690  0.5936  0.0454 -0.0603
  590SOL    HW1 1955   2.547   4.339   2.703 -0.6178  0.9628  0.9655
  590SOL    HW2 1956   2.513   4.185   2.744  0.0091  1.0439  1.8230
  591SOL     OW 1957   5.575   2.558   4.202  0.7830 -0.2289 -0.5079
  591SOL    HW1 1958   5.635   2.600   4.269  0.5321 -0.8522  0.1180
  591SOL    HW2 1959   5.481   2.558   4.236  0.3249  1.1838 -1.6848
  592SOL     OW 1960   2.622   2.210   1.736 -0.3108  0.2950 -0.3019
  592SOL    HW1 1961   2.686   2.142   1.699 -0.7385 -0.2253 -0.0965
  592SOL    HW2 1962   2.658   2.302   1.719  0.9254 -0.0024  0.5829
  593SOL     OW 1963   0.149   3.047   0.604  0.5328  0.2631 -0.1010
  593SOL    HW1 1964   0.191   2.972   0.656  0.6394  0.1062 -0.4078
  593SOL    HW2 1965   0.214   3.123   0.598  0.4104  0.3946  0.2431
  594SOL     OW 1966   2.317   2.366   0.160 -0.2938 -0.3493 -0.2767
  594SOL    HW1 1967   2.294   2.359   0.257  1.7913 -2.5920  0.1598
  594SOL    HW2 1968   2.386   2.437   0.147 -1.3739  0.7130 -0.3195
  595SOL     OW 1969   1.237   4.358   5.925  0.1967  0.5213 -0.1566
  595SOL    HW1 1970   1.170   4.395   5.861 -0.7636 -3.0119 -1.4535
  595SOL    HW2 1971   1.205   4.371   6.018 -2.2627 -0.7768 -0.7283
  596SOL     OW 1972   1.285   1.936   3.024 -0.1675  0.1958  0.5557
  596SOL    HW1 1973   1.317   2.029   3.046 -0.4538  0.0019  1.8684
  596SOL    HW2 1974   1.200   1.942   2.972 -1.4840  0.7019  2.6559
  597SOL     OW 1975   2.688   1.671   2.468 -0.1394 -0.1565 -0.1600
  597SOL    HW1 1976   2.657   1.732   2.395 -1.2582  0.4585  0.8057
  597SOL    HW2 1977   2.616   1.606   2.490 -0.2369  0.3796  1.1574
  598SOL     OW 1978   3.774   2.720   5.992  0.0220  0.7646  0.1447
  598SOL    HW1 1979   3.827   2.694   5.911  0.3487  0.8284  0.3352
  598SOL    HW2 1980   3.723   2.804   5.974 -0.7169  0.2234 -0.3408
  599SOL     OW 1981   2.540   4.076   0.054  0.3979  0.8408  0.3924
  599SOL    HW1 1982   2.599   3.998   0.076  1.4747  1.2445 -0.9755
  599SOL    HW2 1983   2.506   4.117   0.139  0.7817 -0.3753  1.1515
  600SOL     OW 1984   3.684   2.205   1.069 -0.0662 -0.2953  0.0952
  600SOL    HW1 1985   3.648   2.288   1.028 -1.0439 -1.9905 -2.7894
  600SOL    HW2 1986   3.754   2.165   1.009 -0.7268 -2.3216  0.5826
  601SOL     OW 1987   4.278   2.294   5.193 -0.4276 -0.2748  0.2824
  601SOL    HW1 1988   4.336   2.261   5.118 -2.1875 -2.7704 -0.1172
  601SOL    HW2 1989   4.214   2.362   5.158  0.8090  0.9084  0.2584
  602SOL     OW 1990   4.855   1.790   4.582  0.1202 -0.5343  0.4929
  602SOL    HW1 1991   4.763   1.814   4.552  0.1980  0.5373  1.0934
  602SOL    HW2 1992   4.856   1.695   4.614 -0.6100 -0.7713 -0.1593
  603SOL     OW 1993   4.207   3.325   5.787  0.3738  0.1009 -0.9492
  603SOL    HW1 1994   4.168   3.234   5.796  1.3825 -0.3331 -0.7420
  603SOL    HW2 1995   4.228   3.343   5.691 -0.8223  0.5595 -1.1362
  604SOL     OW 1996   2.123   2.663   4.106  0.3193  0.7435 -0.2615
  604SOL    HW1 1997   2.171   2.675   4.193 -0.8637 -0.1318  0.5409
  604SOL    HW2 1998   2.157   2.579   4.062  0.0120  0.4917 -0.0214
  605SOL     OW 1999   6.668   3.797   2.893  0.2049 -0.2720  0.7789
  605SOL    HW1 2000   6.598   3.728   2.875  0.6685 -0.3471 -0.8549
  605SOL    HW2 2001   6.625   3.885   2.910 -0.3244 -0.5749  1.0129
  606SOL     OW 2002   6.081   2.219   0.974  0.0550 -0.6603 -0.1178
  606SOL    HW1 2003   6.117   2.311   0.956 -0.1472 -0.4589  0.4730
  606SOL    HW2 2004   6.044   2.181   0.890  2.0631 -1.0673 -0.8589
  607SOL     OW 2005   1.026   1.761   0.998  0.4096 -0.0634 -0.5833
  607SOL    HW1 2006   1.032   1.669   1.038 -0.1299  0.8972  1.8521
  607SOL    HW2 2007   1.115   1.806   1.003  0.0112  0.5989  0.9949
  608SOL     OW 2008   1.579   4.201   4.312  0.3262 -0.1780 -0.2186
  608SOL    HW1 2009   1.652   4.133   4.306  0.1697 -0.2822 -1.1160
  608SOL    HW2 2010   1.619   4.291   4.327  0.5717 -0.3841  0.3837
  609SOL     OW 2011   1.754   3.651   5.236 -0.4769 -0.1159 -0.4780
  609SOL    HW1 2012   1.809   3.662   5.318 -0.6853  0.0787 -0.3650
  609SOL    HW2 2013   1.734   3.554   5.221  0.1837 -0.2184 -0.7085
  610SOL     OW 2014   0.829   2.052   6.373 -0.3597  0.0242 -0.0705
  610SOL    HW1 2015   0.842   2.037   6.471 -0.0833  1.5731  0.1532
  610SOL    HW2 2016   0.819   2.150   6.355  0.8478 -0.1057 -1.7249
  611SOL     OW 2017   6.314   4.415   2.696 -0.1693  0.1531 -0.4466
  611SOL    HW1 2018   6.364   4.444   2.777  1.1520 -0.7002 -0.9228
  611SOL    HW2 2019   6.246   4.346   2.721  0.3065 -0.1870 -0.0764
  612SOL     OW 2020   1.861   3.193   6.968 -0.0575 -0.8523 -0.0024
  612SOL    HW1 2021   1.851   3.290   6.988  1.8019 -1.1173  2.7915
  612SOL    HW2 2022   1.914   3.180   6.885 -1.2569  0.4497 -1.0236
  613SOL     OW 2023   1.972   3.611   3.327 -0.2461 -0.4093  0.0063
  613SOL    HW1 2024   1.934   3.579   3.240  0.3818  2.1182 -1.2734
  613SOL    HW2 2025   1.903   3.665   3.375  0.2625  0.4425 -0.2090
  614SOL     OW 2026   6.590   3.703   1.949  0.0326 -0.3451  0.5018
  614SOL    HW1 2027   6.675   3.751   1.927  1.0584 -2.0662  0.5255
  614SOL    HW2 2028   6.567   3.640   1.874  0.0335 -1.5225  1.4560
  615SOL     OW 2029   0.637   1.799   0.306  0.2930  0.6441 -0.4468
  615SOL    HW1 2030   0.716   1.745   0.277  0.6913 -0.2888  2.1576
  615SOL    HW2 2031   0.559   1.738   0.321  0.3588  0.9261  1.2037
  616SOL     OW 2032   5.104   3.522   0.672 -0.1620 -0.1959 -0.3701
  616SOL    HW1 2033   5.018   3.568   0.695 -0.4043 -1.0907  0.5731
  616SOL    HW2 2034   5.168   3.589   0.634  0.3463  1.4786  3.0913
  617SOL     OW 2035   0.075   2.263   4.708  0.0093 -0.8585 -0.5242
  617SOL    HW1 2036   0.141   2.199   4.747  1.2808  1.4274  1.2843
  617SOL    HW2 2037   0.018   2.300   4.782 -1.1774 -0.3997 -1.6371
  618SOL     OW 2038   3.984   2.395   6.454 -0.4656  0.1617  0.3166
  618SOL    HW1 2039   4.030   2.337   6.521  0.7364  2.5461  1.6681
  618SOL    HW2 2040   4.051   2.439   6.396 -1.1652  1.8571  0.7437
  619SOL     OW 2041   6.355   4.184   6.360 -0.3750  0.4241 -0.7385
  619SOL    HW1 2042   6.302   4.243   6.299  0.7272  1.3570 -0.8221
  619SOL    HW2 2043   6.440   4.158   6.315 -1.0316 -1.6575 -0.8913
  620SOL     OW 2044   4.744   2.901   3.949  0.0803 -0.4221  0.2019
  620SOL    HW1 2045   4.729   2.804   3.929  1.5370 -0.4703 -0.8707
  620SOL    HW2 2046   4.719   2.955   3.868 -2.1212  0.2747  1.2883
  621SOL     OW 2047   3.277   2.557   3.425  0.2000 -0.1710  0.5321
  621SOL    HW1 2048   3.359   2.612   3.413 -0.6174  0.8899 -0.3945
  621SOL    HW2 2049   3.244   2.566   3.519  2.3193 -2.3622  1.5988
  622SOL     OW 2050   0.819   1.676   6.531 -0.2274 -0.0922  0.2965
  622SOL    HW1 2051   0.760   1.648   6.455 -0.5981  1.0891  0.1184
  622SOL    HW2 2052   0.914   1.655   6.510 -0.3614 -0.0483 -0.3711
  623SOL     OW 2053   5.099   3.392   4.579  0.3462  0.1678  0.0015
  623SOL    HW1 2054   5.088   3.296   4.605 -0.2638 -0.2408 -1.6530
  623SOL    HW2 2055   5.179   3.402   4.521  1.0982  0.8973  1.1107
  624SOL     OW 2056   1.750   1.985   6.199 -0.5501 -0.4253 -0.2625
  624SOL    HW1 2057   1.835   1.938   6.175 -0.2724 -0.5445  0.9277
  624SOL    HW2 2058   1.717   1.954   6.288 -3.0958 -2.0621 -1.6485
  625SOL     OW 2059   4.829   3.766   1.913  0.2687  0.3714 -0.3684
  625SOL    HW1 2060   4.798   3.758   1.818  1.0163  0.5785 -0.6355
  625SOL    HW2 2061   4.923   3.735   1.919 -0.6280 -2.4460  0.8394
  626SOL     OW 2062   0.287   3.295   0.648 -0.2783 -0.1094  0.2443
  626SOL    HW1 2063   0.378   3.310   0.609  0.4355 -2.1205  0.9692
  626SOL    HW2 2064   0.248   3.382   0.676  2.2228  0.6806  1.6029
  627SOL     OW 2065   0.433   4.252   4.047 -0.1707 -0.3333 -0.3106
  627SOL    HW1 2066   0.350   4.268   3.995 -0.0033  0.5458 -0.3217
  627SOL    HW2 2067   0.414   4.260   4.145 -0.1444 -0.3603 -0.3027
  628SOL     OW 2068   6.080   1.804   4.192 -0.2798  0.5741  0.0648
  628SOL    HW1 2069   6.172   1.821   4.226 -0.1394  0.4413 -0.2413
  628SOL    HW2 2070   6.085   1.770   4.098 -0.5933 -0.2728  0.3457
  629SOL     OW 2071   4.385   2.255   6.368 -0.2708 -0.1622 -0.0188
  629SOL    HW1 2072   4.408   2.204   6.285 -0.0274  0.3059 -0.2428
  629SOL    HW2 2073   4.375   2.191   6.445 -2.7711 -0.8609 -0.8526
  630SOL     OW 2074   6.554   3.509   1.739 -0.7035 -0.5950  0.4031
  630SOL    HW1 2075   6.638   3.458   1.724  0.7356  1.6519  0.4218
  630SOL    HW2 2076   6.503   3.515   1.653 -0.6688 -1.5992  0.2932
  631SOL     OW 2077   4.899   3.230   3.932  0.3869  0.2152  0.3748
  631SOL    HW1 2078   4.875   3.290   4.008 -1.3298  1.8262 -1.3221
  631SOL    HW2 2079   4.998   3.224   3.923  0.6227  2.8168  0.6345
  632SOL     OW 2080   3.091   1.874   2.682 -0.3539 -0.1702 -0.3569
  632SOL    HW1 2081   3.187   1.852   2.697  0.1816  1.0450 -1.7064
  632SOL    HW2 2082   3.050   1.906   2.767  0.2432 -1.3278  0.3871
  633SOL     OW 2083   2.019   3.342   1.968 -0.1633 -0.3323  0.6347
  633SOL    HW1 2084   1.979   3.418   1.916  1.4676 -0.0711 -0.3052
  633SOL    HW2 2085   1.959   3.263   1.963 -0.7744  0.1765 -0.3376
  634SOL     OW 2086   3.071   3.783   5.885 -0.5936  0.3611  0.2322
  634SOL    HW1 2087   3.027   3.833   5.959  2.3145  2.0835  0.9841
  634SOL    HW2 2088   3.139   3.720   5.923 -1.5557 -1.4206 -0.8844
  635SOL     OW 2089   3.737   2.862   4.700  0.1317 -0.8765  0.2283
  635SOL    HW1 2090   3.644   2.895   4.686  0.5041 -0.4729 -1.4514
  635SOL    HW2 2091   3.755   2.855   4.798 -1.8539 -1.5426  0.5947
  636SOL     OW 2092   3.954   1.440   4.586 -0.7222  0.0935 -0.3950
  636SOL    HW1 2093   4.053   1.427   4.598 -0.2997  1.4096 -2.0632
  636SOL    HW2 2094   3.906   1.399   4.664  1.3062  2.0943  2.1170
  637SOL     OW 2095   1.445   3.149   0.321  0.0435  0.5300  0.3769
  637SOL    HW1 2096   1.445   3.232   0.265 -0.1919 -0.3732 -0.9931
  637SOL    HW2 2097   1.368   3.091   0.295  1.5756 -1.2511 -0.4196
  638SOL     OW 2098   1.352   4.222   1.174  0.0393 -0.1314 -0.3186
  638SOL    HW1 2099   1.411   4.299   1.196 -0.0427  0.2275 -1.2941
  638SOL    HW2 2100   1.360   4.152   1.245 -2.8597  2.3534  2.7506
  639SOL     OW 2101   0.856   4.193   1.087 -0.5753 -0.4793  0.5241
  639SOL    HW1 2102   0.848   4.097   1.062 -1.4975 -0.4299  0.5651
  639SOL    HW2 2103   0.926   4.237   1.032 -2.1139 -0.5179 -1.6012
  640SOL     OW 2104   2.554   1.987   2.712  0.0060  0.0559 -0.1742
  640SOL    HW1 2105   2.481   2.021   2.654 -0.4787 -1.4270 -0.4772
  640SOL    HW2 2106   2.640   1.985   2.660 -0.5819 -2.0230 -1.1774
  641SOL     OW 2107   6.973   3.565   0.764 -0.3798  0.1312 -0.4295
  641SOL    HW1 2108   6.936   3.548   0.673  2.1812  2.0600 -1.9577
  641SOL    HW2 2109   0.072   3.567   0.761 -0.2266  2.0986  2.0147
  642SOL     OW 2110   1.504   4.242   2.266 -0.4294  0.3839 -0.1613
  642SOL    HW1 2111   1.410   4.271   2.246 -0.7161 -0.0043  0.5706
  642SOL    HW2 2112   1.564   4.271   2.192 -0.9184  1.7269 -0.0624
  643SOL     OW 2113   1.066   4.033   5.558  0.4025  0.4262  0.8663
  643SOL    HW1 2114   1.074   3.958   5.492  0.6133 -0.3509  1.7575
  643SOL    HW2 2115   1.006   4.006   5.633  1.1043  0.8407  1.6030
  644SOL     OW 2116   2.644   2.836   4.256 -0.1500 -0.3256 -0.0531
  644SOL    HW1 2117   2.560   2.816   4.306 -0.7213  0.2369 -0.7700
  644SOL    HW2 2118   2.716   2.861   4.321 -0.6435 -0.4165  0.5438
  645SOL     OW 2119   3.886   3.496   0.758  0.2918 -0.3154  0.3089
  645SOL    HW1 2120   3.872   3.492   0.857  0.5530 -1.8914  0.3150
  645SOL    HW2 2121   3.817   3.439   0.713  0.7290 -0.3403 -0.3440
  646SOL     OW 2122   5.335   2.464   5.256 -0.5140 -0.1697 -0.1612
  646SOL    HW1 2123   5.348   2.509   5.168  2.2898  2.0943  1.2238
  646SOL    HW2 2124   5.371   2.371   5.252 -0.5496 -0.1518 -1.3934
  647SOL     OW 2125   3.203   3.988   4.272  0.0606  0.0995 -0.1232
  647SOL    HW1 2126   3.217   3.891   4.252 -0.1716 -0.3081  1.5391
  647SOL    HW2 2127   3.272   4.019   4.338  0.2238  1.1278 -0.7394
  648SOL     OW 2128   5.318   2.549   0.989 -0.1993  0.0235 -0.2097
  648SOL    HW1 2129   5.388   2.611   0.954  0.4465 -1.0435 -0.8818
  648SOL    HW2 2130   5.229   2.595   0.992  0.1950  0.8489 -1.0414
  649SOL     OW 2131   2.653   2.536   6.335 -0.8787  0.1465  0.0103
  649SOL    HW1 2132   2.682   2.442   6.321  1.8554  1.2296 -2.6471
  649SOL    HW2 2133   2.621   2.574   6.248  1.5416  2.6662  0.0880
  650SOL     OW 2134   1.007   3.448   0.960 -0.3192 -0.5410  0.1529
  650SOL    HW1 2135   1.053   3.397   0.887  2.0059  0.2378  0.9880
  650SOL    HW2 2136   1.030   3.408   1.048  0.2899  0.9798  0.7165
  651SOL     OW 2137   5.955   3.158   0.246  0.0376 -0.3480  0.3836
  651SOL    HW1 2138   5.891   3.093   0.289 -2.0446  1.4698  0.2071
  651SOL    HW2 2139   6.008   3.203   0.317  0.1333 -0.8642  0.6491
  652SOL     OW 2140   2.975   2.579   2.972 -0.3441  0.1014 -0.0103
  652SOL    HW1 2141   3.042   2.600   2.901 -0.4912  1.0443  0.1102
  652SOL    HW2 2142   3.017   2.591   3.062  0.0944 -1.9268  0.0895
  653SOL     OW 2143   5.070   3.239   0.745 -0.0850  0.2956  0.5743
  653SOL    HW1 2144   5.141   3.178   0.709 -0.7624 -0.1623  0.0079
  653SOL    HW2 2145   5.106   3.333   0.747  0.8680 -0.0597  1.2032
  654SOL     OW 2146   1.696   3.058   3.400  0.5881  0.2402 -0.3200
  654SOL    HW1 2147   1.660   2.967   3.380  2.4407 -0.4229 -0.8152
  654SOL    HW2 2148   1.668   3.121   3.327  1.8702 -0.6713 -1.6517
  655SOL     OW 2149   5.184   3.762   0.059  0.3811  0.6085 -0.0525
  655SOL    HW1 2150   5.156   3.854   0.087  1.4000  1.3093 -1.2571
  655SOL    HW2 2151   5.106   3.714   0.020 -0.1243  1.0042  0.4552
  656SOL     OW 2152   6.872   2.563   3.108  0.0444 -0.6276 -0.0088
  656SOL    HW1 2153   6.916   2.628   3.046 -2.1160 -0.0748 -1.0592
  656SOL    HW2 2154   6.878   2.598   3.202 -1.2083  1.2368 -0.5642
  657SOL     OW 2155   0.527   4.178   5.147 -0.0544  0.0602  0.6371
  657SOL    HW1 2156   0.571   4.238   5.081 -0.1753 -0.7402 -0.1867
  657SOL    HW2 2157   0.466   4.232   5.206  0.7987  0.9241  0.7489
  658SOL     OW 2158   5.366   3.029   5.658 -0.3725  0.3767  0.2743
  658SOL    HW1 2159   5.416   2.961   5.710 -0.5629  0.9020  1.1641
  658SOL    HW2 2160   5.281   3.053   5.707 -0.9546  0.2923 -0.6677
  659SOL     OW 2161   2.202   1.798   2.919 -0.8513 -0.4858 -0.0416
  659SOL    HW1 2162   2.192   1.723   2.854  1.6014  0.0065 -1.0975
  659SOL    HW2 2163   2.255   1.767   2.998  0.9809  0.2701 -0.9044
  660SOL     OW 2164   5.515   3.240   4.068  0.0536  0.6096 -0.3383
  660SOL    HW1 2165   5.613   3.257   4.063  0.1402 -0.1373 -1.3015
  660SOL    HW2 2166   5.473   3.255   3.979 -0.6191  0.3496 -0.0746
  661SOL     OW 2167   1.034   3.801   6.039 -0.7253  0.3489  0.2698
  661SOL    HW1 2168   1.130   3.806   6.068 -0.5657  0.9977 -0.3532
  661SOL    HW2 2169   0.979   3.861   6.097 -0.3847  1.7502 -0.8019
  662SOL     OW 2170   4.639   2.712   2.863 -0.0544  0.2556 -1.1734
  662SOL    HW1 2171   4.555   2.750   2.902 -1.1406 -2.2009 -0.9595
  662SOL    HW2 2172   4.628   2.700   2.765 -0.5780 -1.4673 -0.9331
  663SOL     OW 2173   6.898   3.738   4.808 -0.2750  0.0131 -0.0997
  663SOL    HW1 2174   6.845   3.695   4.881 -0.5531 -0.2807 -0.4692
  663SOL    HW2 2175   6.942   3.821   4.843 -0.1435 -0.2966  0.4850
  664SOL     OW 2176   5.185   2.055   6.129  0.3445 -0.0825  0.6375
  664SOL    HW1 2177   5.207   1.976   6.072 -1.4429 -0.3539  0.2427
  664SOL    HW2 2178   5.126   2.118   6.078  1.0229  1.0818  1.2438
  665SOL     OW 2179   0.572   2.862   4.966  0.2122 -0.4721  0.1775
  665SOL    HW1 2180   0.638   2.852   5.040  1.0746 -2.7424 -0.8076
  665SOL    HW2 2181   0.583   2.786   4.901 -0.8264  1.1645 -2.0319
  666SOL     OW 2182   2.397   2.387   4.311  0.3270 -0.7036  0.3794
  666SOL    HW1 2183   2.410   2.292   4.280 -1.1153 -0.6314 -0.5886
  666SOL    HW2 2184   2.413   2.449   4.234  0.0277 -0.2592  0.6709
  667SOL     OW 2185   3.974   3.547   5.352  0.2850  0.2368 -0.0775
  667SOL    HW1 2186   4.066   3.550   5.313  0.8501 -1.9671  0.9131
  667SOL    HW2 2187   3.955   3.455   5.386 -3.0162  0.0787 -1.8841
  668SOL     OW 2188   3.009   3.422   6.228  0.4581 -0.4221 -0.3733
  668SOL    HW1 2189   3.088   3.450   6.282  1.0633 -1.7089 -0.5582
  668SOL    HW2 2190   2.974   3.335   6.262 -1.7881  0.7805  0.6127
  669SOL     OW 2191   6.063   2.227   2.865 -0.5125  0.0441  0.4689
  669SOL    HW1 2192   6.040   2.225   2.768 -1.0582  1.4692  0.5392
  669SOL    HW2 2193   6.144   2.170   2.881 -0.5747 -0.4287 -0.7667
  670SOL     OW 2194   2.081   1.590   6.966 -0.0850 -0.1030  0.0656
  670SOL    HW1 2195   2.157   1.635   0.013 -0.1678 -0.8062  0.8811
  670SOL    HW2 2196   1.994   1.621   0.005 -0.2735  1.0978 -1.2069
  671SOL     OW 2197   5.139   3.677   3.004  0.6669 -0.0723  0.6234
  671SOL    HW1 2198   5.191   3.597   2.974  1.1167  0.2288  0.5723
  671SOL    HW2 2199   5.158   3.753   2.941  1.6337  0.5738  1.6517
  672SOL     OW 2200   3.438   2.481   1.950  0.4867 -0.0179 -0.2391
  672SOL    HW1 2201   3.364   2.429   1.991  1.4290 -0.5969  0.7822
  672SOL    HW2 2202   3.409   2.576   1.937 -0.2861 -0.1309  0.5500
  673SOL     OW 2203   2.072   2.168   1.947  0.0458 -0.2423 -0.4534
  673SOL    HW1 2204   2.119   2.230   2.010 -2.5382  0.9405  0.4262
  673SOL    HW2 2205   2.036   2.221   1.870 -0.8624 -0.8930 -0.4908
  674SOL     OW 2206   6.624   4.328   3.670  0.4246 -0.3070 -0.2214
  674SOL    HW1 2207   6.633   4.382   3.587 -0.4765 -1.0412 -0.8171
  674SOL    HW2 2208   6.714   4.314   3.711  0.8187  0.4618 -0.8035
  675SOL     OW 2209   0.759   4.339   5.896  0.1554  0.5038 -0.4839
  675SOL    HW1 2210   0.671   4.315   5.854  0.5208 -0.1976 -0.8701
  675SOL    HW2 2211   0.746   4.418   5.956 -1.1088 -0.6728  0.8679
  676SOL     OW 2212   0.334   3.904   6.793 -0.0178 -0.0638 -0.2616
  676SOL    HW1 2213   0.411   3.867   6.845 -0.8771  0.5096  1.5411
  676SOL    HW2 2214   0.249   3.878   6.838 -0.8531 -0.0536 -1.7921
  677SOL     OW 2215   1.893   1.779   5.816  0.5637  0.1937  0.5850
  677SOL    HW1 2216   1.795   1.786   5.801  0.6983 -1.0683 -1.2362
  677SOL    HW2 2217   1.941   1.847   5.760  0.8122 -0.8524 -0.5181
  678SOL     OW 2218   0.350   2.957   2.013 -0.1871  0.5600  0.1757
  678SOL    HW1 2219   0.288   3.007   2.074 -0.8827  1.9510 -1.5701
  678SOL    HW2 2220   0.439   3.002   2.013  0.0075  0.1747  0.6509
  679SOL     OW 2221   2.134   3.062   5.283 -0.2249 -0.4170 -0.6360
  679SOL    HW1 2222   2.162   3.130   5.214  0.7856 -0.5568 -0.3761
  679SOL    HW2 2223   2.210   3.043   5.344 -0.9845 -0.6240  0.2712
  680SOL     OW 2224   4.820   1.704   2.386  0.1425  0.2843  0.2382
  680SOL    HW1 2225   4.782   1.776   2.444 -2.0218  0.2696 -1.0472
  680SOL    HW2 2226   4.915   1.725   2.364  0.7970  0.6839  3.0841
  681SOL     OW 2227   1.479   3.835   2.780  0.6944  0.3365  0.2603
  681SOL    HW1 2228   1.437   3.924   2.798 -0.0603  0.2021 -0.7768
  681SOL    HW2 2229   1.421   3.782   2.718  1.6583 -0.4663  0.0164
  682SOL     OW 2230   0.474   3.803   6.114  0.3255 -0.2820  0.0835
  682SOL    HW1 2231   0.408   3.745   6.162 -0.6915 -0.5323 -1.5247
  682SOL    HW2 2232   0.473   3.895   6.154  0.0163 -0.6544  0.9578
  683SOL     OW 2233   1.958   3.698   5.408  0.3435 -0.4292 -0.1748
  683SOL    HW1 2234   1.972   3.617   5.351 -2.0228 -0.3113 -0.9976
  683SOL    HW2 2235   2.046   3.726   5.447  1.3366 -3.0372 -0.3056
  684SOL     OW 2236   2.547   3.071   6.726  0.6151  0.4919  0.2022
  684SOL    HW1 2237   2.458   3.090   6.684  0.2043 -0.5735  0.5430
  684SOL    HW2 2238   2.541   2.986   6.778  1.7286  0.6301  0.5796
  685SOL     OW 2239   0.192   3.617   2.709 -0.5386  0.1240  0.7552
  685SOL    HW1 2240   0.176   3.635   2.806 -1.0688 -1.0624  0.9090
  685SOL    HW2 2241   0.108   3.581   2.668 -0.1688  0.1464 -0.0290
  686SOL     OW 2242   2.242   4.169   2.152 -0.0164  0.4086  0.0704
  686SOL    HW1 2243   2.331   4.208   2.175  0.3075 -0.1963 -0.1288
  686SOL    HW2 2244   2.184   4.166   2.234  1.0254 -1.4799  0.8098
  687SOL     OW 2245   4.240   2.984   6.434 -0.0743 -0.3382  0.0963
  687SOL    HW1 2246   4.147   2.949   6.430 -0.4059  0.4513  0.8208
  687SOL    HW2 2247   4.245   3.072   6.387  0.1789 -0.0999  0.5647
  688SOL     OW 2248   3.968   1.528   3.808  0.0284 -0.1940  0.7702
  688SOL    HW1 2249   4.053   1.508   3.858  1.6062 -1.7491 -2.2625
  688SOL    HW2 2250   3.928   1.443   3.775 -1.9598  0.6540  0.8531
  689SOL     OW 2251   1.791   3.592   3.011 -0.1734  0.0134 -0.0902
  689SOL    HW1 2252   1.881   3.636   3.020 -0.2969 -0.0421  1.9192
  689SOL    HW2 2253   1.799   3.495   3.034 -0.7869  0.0644  0.3540
  690SOL     OW 2254   0.870   2.211   4.288 -0.1358  0.3517  0.2722
  690SOL    HW1 2255   0.953   2.227   4.341  1.2155 -0.3497 -1.5367
  690SOL    HW2 2256   0.852   2.113   4.282  0.0942  0.3788 -1.0636
  691SOL     OW 2257   4.602   3.401   2.481  0.0671 -0.1844 -0.1314
  691SOL    HW1 2258   4.606   3.333   2.554  1.0740  1.3209  1.2720
  691SOL    HW2 2259   4.506   3.419   2.458 -0.2252 -1.6792 -0.1913
  692SOL     OW 2260   3.433   3.315   0.361  0.3306 -0.3340  0.5421
  692SOL    HW1 2261   3.370   3.363   0.300 -1.0843 -1.4027  1.1103
  692SOL    HW2 2262   3.455   3.374   0.439  2.0075  0.9701 -0.8361
  693SOL     OW 2263   6.119   3.950   1.390 -0.2199 -0.1089  0.2735
  693SOL    HW1 2264   6.177   3.996   1.323  0.7713 -0.5910  0.7886
  693SOL    HW2 2265   6.123   3.999   1.477 -0.0037 -0.5605  0.5194
  694SOL     OW 2266   0.979   2.277   3.713 -0.2069  0.2413 -0.5110
  694SOL    HW1 2267   0.946   2.326   3.793 -0.8543  1.1359 -1.3119
  694SOL    HW2 2268   0.970   2.178   3.728 -0.8862  0.4139  0.2657
  695SOL     OW 2269   5.165   2.446   2.677  0.7056  0.0160 -0.0384
  695SOL    HW1 2270   5.080   2.401   2.703 -0.6314  0.7886 -2.6652
  695SOL    HW2 2271   5.239   2.379   2.675 -0.2988 -1.1459  0.2332
  696SOL     OW 2272   1.597   1.829   6.918 -0.3755  0.6824 -0.3220
  696SOL    HW1 2273   1.628   1.879   6.999 -2.8564  1.8745 -0.0184
  696SOL    HW2 2274   1.539   1.888   6.863 -0.6891 -0.8675 -1.7235
  697SOL     OW 2275   6.466   3.213   6.466  0.3794 -0.2204  0.0907
  697SOL    HW1 2276   6.527   3.228   6.388 -0.0079  1.3420  0.0412
  697SOL    HW2 2277   6.420   3.300   6.489 -0.6117 -0.9893  1.1308
  698SOL     OW 2278   6.510   4.061   4.743  0.2960 -0.2506  0.6729
  698SOL    HW1 2279   6.448   4.116   4.688  0.7845 -1.3400 -1.0159
  698SOL    HW2 2280   6.518   4.101   4.835 -2.3265  0.3018  0.7236
  699SOL     OW 2281   5.231   3.310   6.561 -0.0491 -0.5794 -0.1004
  699SOL    HW1 2282   5.235   3.389   6.501  0.7258 -0.6353 -0.1310
  699SOL    HW2 2283   5.187   3.335   6.648  1.1844  0.1806  0.3305
  700SOL     OW 2284   1.538   2.831   3.343  0.3506  0.5119 -0.0010
  700SOL    HW1 2285   1.441   2.822   3.368 -0.0310  0.0848 -1.5079
  700SOL    HW2 2286   1.586   2.747   3.368 -0.2353 -0.3116 -1.4484
  701SOL     OW 2287   3.476   3.751   4.485  0.7634 -0.3959 -0.2091
  701SOL    HW1 2288   3.466   3.721   4.580  2.8125  0.1632  0.2228
  701SOL    HW2 2289   3.453   3.849   4.479 -0.8090 -0.7523 -0.6202
  702SOL     OW 2290   0.242   2.523   0.532 -0.3959  0.1530 -0.3160
  702SOL    HW1 2291   0.173   2.451   0.528  0.5886 -0.9763  1.6040
  702SOL    HW2 2292   0.329   2.488   0.496 -0.4700  1.2013 -1.6292
  703SOL     OW 2293   0.809   2.867   6.494 -0.2798  0.6754  0.3698
  703SOL    HW1 2294   0.777   2.946   6.442 -0.1057  0.1344 -0.5794
  703SOL    HW2 2295   0.763   2.864   6.583 -0.3007  1.8265  0.4103
  704SOL     OW 2296   2.360   3.330   1.011 -0.2311  0.1724 -0.2640
  704SOL    HW1 2297   2.457   3.330   1.034  0.2094 -1.1069 -1.9551
  704SOL    HW2 2298   2.340   3.405   0.949 -0.0459 -0.3162 -0.9234
  705SOL     OW 2299   2.386   3.454   4.425 -0.1771  0.1806 -0.1759
  705SOL    HW1 2300   2.366   3.538   4.477  0.9898 -0.4033  1.2723
  705SOL    HW2 2301   2.426   3.479   4.336  0.2182  1.1613  0.2576
  706SOL     OW 2302   2.613   2.978   0.979  0.7938  0.0763 -0.0983
  706SOL    HW1 2303   2.562   3.030   0.911  0.6682 -1.1871 -1.0148
  706SOL    HW2 2304   2.699   3.024   0.999  1.0792  0.2190 -1.5225
  707SOL     OW 2305   4.034   3.609   4.601 -0.2910 -0.1591  0.4804
  707SOL    HW1 2306   4.129   3.580   4.605 -0.4410 -0.6533  0.5194
  707SOL    HW2 2307   3.975   3.529   4.589 -0.6108  0.2399 -0.8424
  708SOL     OW 2308   1.111   4.582   0.309  0.6192 -1.0071 -0.1288
  708SOL    HW1 2309   1.082   4.520   0.382  1.7322 -0.8705  0.4569
  708SOL    HW2 2310   1.048   4.575   0.232  0.0433 -1.9643  0.4109
  709SOL     OW 2311   4.671   3.482   2.232 -0.1578 -0.4452 -0.0285
  709SOL    HW1 2312   4.754   3.538   2.239 -1.5557  1.7000  0.2552
  709SOL    HW2 2313   4.665   3.424   2.313  1.5014 -1.3239 -0.4820
  710SOL     OW 2314   6.827   3.778   1.448  0.2439 -0.0722  0.0267
  710SOL    HW1 2315   6.735   3.739   1.456  0.5378 -0.9944 -0.7821
  710SOL    HW2 2316   6.842   3.845   1.521 -1.8554  1.7603 -1.1061
  711SOL     OW 2317   1.774   3.107   5.476  0.0326  0.8845 -0.3351
  711SOL    HW1 2318   1.844   3.170   5.510 -0.2808  1.0119  0.0827
  711SOL    HW2 2319   1.803   3.070   5.387  1.6137 -0.6750  0.7664
  712SOL     OW 2320   5.141   3.971   3.336  0.3573 -0.0656 -0.1991
  712SOL    HW1 2321   5.186   3.883   3.320  0.7368 -0.2759  1.7719
  712SOL    HW2 2322   5.202   4.045   3.309  0.9033 -0.3881  0.1345
  713SOL     OW 2323   2.098   2.562   2.011  0.5858 -1.1967 -0.1587
  713SOL    HW1 2324   2.045   2.585   2.093  0.5049  1.9356 -0.9617
  713SOL    HW2 2325   2.189   2.532   2.038  1.6607  2.7181  1.1998
  714SOL     OW 2326   6.815   2.792   0.291  0.6394 -0.2322 -0.4134
  714SOL    HW1 2327   6.821   2.876   0.345 -1.3484  0.1643 -0.7198
  714SOL    HW2 2328   6.815   2.815   0.193 -2.4862 -0.2489 -0.5143
  715SOL     OW 2329   4.444   3.967   1.771  0.1821  0.1730 -0.1792
  715SOL    HW1 2330   4.536   3.975   1.732  0.4982  0.4461  0.5965
  715SOL    HW2 2331   4.416   4.055   1.809 -0.2373 -0.0153 -0.0472
  716SOL     OW 2332   4.430   4.079   1.480 -0.4644  0.3074  0.1686
  716SOL    HW1 2333   4.390   4.153   1.426 -0.5037  0.2067  0.0612
  716SOL    HW2 2334   4.358   4.018   1.513 -0.2818 -0.7268 -1.2820
  717SOL     OW 2335   0.095   1.795   2.648 -0.9469  0.4689 -0.1592
  717SOL    HW1 2336   0.051   1.863   2.590  0.4773  1.3017 -0.3207
  717SOL    HW2 2337   0.141   1.727   2.591  1.7322  2.1225 -0.1380
  718SOL     OW 2338   6.854   3.319   2.471 -0.0021 -0.1429 -0.2089
  718SOL    HW1 2339   6.855   3.337   2.372  1.7222 -0.6144 -0.3067
  718SOL    HW2 2340   6.869   3.222   2.488 -0.2347 -0.0571  0.5248
  719SOL     OW 2341   2.354   2.519   3.164 -0.0572  0.0223 -0.4817
  719SOL    HW1 2342   2.420   2.465   3.110  0.8307  0.1098  0.4793
  719SOL    HW2 2343   2.262   2.506   3.127  0.1343 -2.1277 -0.3161
  720SOL     OW 2344   5.618   4.328   1.538  0.7777 -0.0293  0.3302
  720SOL    HW1 2345   5.680   4.317   1.617  2.7989  1.5961 -0.9243
  720SOL    HW2 2346   5.667   4.307   1.454 -0.8995 -0.2408 -0.6431
  721SOL     OW 2347   6.026   1.917   1.539 -0.2732 -0.3993  0.0118
  721SOL    HW1 2348   5.950   1.876   1.589  0.1852 -0.7969  0.3904
  721SOL    HW2 2349   6.065   1.849   1.478 -0.7208  0.0336 -0.7787
  722SOL     OW 2350   4.122   2.445   2.349  0.0494  0.0912 -0.1938
  722SOL    HW1 2351   4.192   2.424   2.281 -0.1443 -0.5980 -0.1936
  722SOL    HW2 2352   4.039   2.475   2.302 -0.6999 -2.1434 -0.4120
  723SOL     OW 2353   0.461   2.279   5.376 -0.1063  0.3456 -0.1315
  723SOL    HW1 2354   0.377   2.248   5.420 -0.3487  0.0863 -0.7716
  723SOL    HW2 2355   0.448   2.372   5.342 -0.7918 -0.3484 -1.8958
  724SOL     OW 2356   3.150   2.917   3.758  0.2314 -0.4407 -0.0976
  724SOL    HW1 2357   3.084   2.873   3.698  1.3487 -1.8464 -0.3608
  724SOL    HW2 2358   3.122   3.011   3.777  0.6637  0.6579 -4.1619
  725SOL     OW 2359   1.363   3.412   4.443  0.1689 -0.5329  0.7277
  725SOL    HW1 2360   1.378   3.376   4.351 -0.1173  0.5417  0.2392
  725SOL    HW2 2361   1.265   3.426   4.458  0.2074 -0.7689  1.2286
  726SOL     OW 2362   1.305   2.740   4.160  0.1176 -0.6294  0.2063
  726SOL    HW1 2363   1.244   2.664   4.140  0.3072 -0.4169 -1.2262
  726SOL    HW2 2364   1.252   2.816   4.198 -0.9731  0.3756 -3.0197
  727SOL     OW 2365   6.549   3.656   5.585  0.4639 -0.0733 -0.2531
  727SOL    HW1 2366   6.589   3.704   5.506  3.3325  0.7754  1.5632
  727SOL    HW2 2367   6.614   3.588   5.619 -1.1410 -1.1412  0.8165
  728SOL     OW 2368   1.444   2.235   4.100 -0.0771  0.3513 -0.2789
  728SOL    HW1 2369   1.453   2.335   4.101 -0.1863  0.3860 -1.4658
  728SOL    HW2 2370   1.452   2.202   4.006  0.7665 -0.8364  0.1888
  729SOL     OW 2371   4.276   1.883   6.534  0.0869 -0.3642 -0.2515
  729SOL    HW1 2372   4.284   1.893   6.435  0.2214  2.5013 -0.0300
  729SOL    HW2 2373   4.331   1.805   6.565  0.9537 -0.6086 -2.2760
  730SOL     OW 2374   2.644   1.981   2.006 -0.3013 -0.2600 -0.3086
  730SOL    HW1 2375   2.662   2.059   2.065  0.0602  0.4015 -1.2557
  730SOL    HW2 2376   2.731   1.940   1.978 -0.4977 -1.6883  1.0227
  731SOL     OW 2377   2.600   1.752   4.325 -0.2597  0.3979  0.0408
  731SOL    HW1 2378   2.565   1.660   4.306  2.0569 -0.3771 -0.7550
  731SOL    HW2 2379   2.566   1.783   4.414 -0.4556 -1.5473  0.6790
  732SOL     OW 2380   6.715   1.702   5.154  0.7355 -0.6142 -0.2615
  732SOL    HW1 2381   6.692   1.727   5.060 -0.4227  0.9972  0.3897
  732SOL    HW2 2382   6.748   1.783   5.203  0.8235 -1.2998  0.8575
  733SOL     OW 2383   3.012   3.706   6.333 -0.1970 -0.5111  0.3104
  733SOL    HW1 2384   2.940   3.667   6.275  2.2839 -1.5252 -2.2958
  733SOL    HW2 2385   3.077   3.634   6.357  0.2394  0.4710  2.2500
  734SOL     OW 2386   4.012   2.082   2.169  0.0201  0.2604  0.2880
  734SOL    HW1 2387   4.057   2.023   2.235 -1.1323  0.6829  1.5151
  734SOL    HW2 2388   4.079   2.142   2.125  0.5117  2.6296  3.8416
  735SOL     OW 2389   2.365   4.346   6.666 -0.0702 -0.1050 -0.0923
  735SOL    HW1 2390   2.387   4.350   6.764  0.3148  0.8171 -0.2099
  735SOL    HW2 2391   2.317   4.260   6.647  1.4672 -1.1745  0.5777
  736SOL     OW 2392   0.830   1.886   3.101  0.1615  0.3847 -0.5557
  736SOL    HW1 2393   0.858   1.824   3.174  1.3042  3.0868  1.5024
  736SOL    HW2 2394   0.730   1.885   3.093  0.1267 -1.2703 -0.2407
  737SOL     OW 2395   1.009   3.776   3.855 -0.1607 -0.5788  0.2679
  737SOL    HW1 2396   1.013   3.838   3.776 -0.3398 -1.7912 -0.7079
  737SOL    HW2 2397   0.940   3.706   3.840  0.3743 -1.3169  1.1485
  738SOL     OW 2398   1.504   3.033   5.780  0.3360  0.3279 -1.2354
  738SOL    HW1 2399   1.495   2.980   5.864 -2.7252  1.2440 -0.8430
  738SOL    HW2 2400   1.457   2.986   5.705  2.2637 -0.0446 -2.2827
  739SOL     OW 2401   4.215   3.874   4.030  0.6606 -0.6373  1.0297
  739SOL    HW1 2402   4.205   3.886   3.932  0.4475 -2.5326  0.7822
  739SOL    HW2 2403   4.129   3.899   4.076  0.8220  0.4249  0.7736
  740SOL     OW 2404   0.071   3.147   1.201 -0.2438  0.4168  0.0222
  740SOL    HW1 2405   0.067   3.215   1.128  1.1016  0.3810 -0.1118
  740SOL    HW2 2406   0.089   3.192   1.289  1.3492  0.2077 -0.1703
  741SOL     OW 2407   2.167   3.170   3.028  0.2401  0.2061  0.2600
  741SOL    HW1 2408   2.243   3.148   2.967 -0.4011  1.1458 -0.9168
  741SOL    HW2 2409   2.096   3.100   3.020  0.7893 -0.4659  1.0727
  742SOL     OW 2410   0.507   2.050   0.289  0.3297  0.5117  0.0067
  742SOL    HW1 2411   0.440   2.061   0.362 -1.0995 -1.2553 -0.9294
  742SOL    HW2 2412   0.571   1.976   0.312  0.0363  0.1257 -0.3795
  743SOL     OW 2413   4.591   2.717   4.381 -0.1727 -0.0450  0.2237
  743SOL    HW1 2414   4.558   2.700   4.474  0.8076 -2.3862  0.2068
  743SOL    HW2 2415   4.545   2.798   4.344  0.7674  2.0992  3.3736
  744SOL     OW 2416   5.743   1.669   3.189  0.2939 -0.2479 -0.5707
  744SOL    HW1 2417   5.767   1.627   3.102 -0.3383 -1.0742 -0.3648
  744SOL    HW2 2418   5.651   1.708   3.183  1.1373  1.8394 -0.9930
  745SOL     OW 2419   0.977   4.314   3.388 -0.1543 -0.4536  0.0553
  745SOL    HW1 2420   1.001   4.244   3.321 -0.6187 -0.0629 -0.5420
  745SOL    HW2 2421   0.904   4.372   3.350 -0.9134 -0.6454  1.1730
  746SOL     OW 2422   0.147   3.365   5.883  0.8999 -0.5915  0.8314
  746SOL    HW1 2423   0.220   3.433   5.877  0.7125 -0.5028 -0.9417
  746SOL    HW2 2424   0.106   3.369   5.974 -0.8488  3.5109  0.0947
  747SOL     OW 2425   3.333   3.133   6.029 -0.6054  0.5375  0.2049
  747SOL    HW1 2426   3.412   3.194   6.032 -0.5570  0.4574  0.5966
  747SOL    HW2 2427   3.262   3.174   5.972  0.5178 -0.3717 -1.9535
  748SOL     OW 2428   0.039   2.645   6.020 -0.4370 -0.0463  0.2784
  748SOL    HW1 2429   0.028   2.619   6.116  1.0434 -1.1810  0.1748
  748SOL    HW2 2430   6.949   2.659   5.979 -1.3289 -3.5859  0.7542
  749SOL     OW 2431   0.627   1.923   0.591  0.1504  0.2161  0.3495
  749SOL    HW1 2432   0.618   1.854   0.519  0.3650  1.5184 -0.9691
  749SOL    HW2 2433   0.551   1.914   0.655 -0.0515 -0.9615 -0.0244
  750SOL     OW 2434   6.767   2.412   2.122 -0.1688 -0.1439  0.0916
  750SOL    HW1 2435   6.698   2.438   2.055 -1.6107 -2.1055  0.7234
  750SOL    HW2 2436   6.819   2.493   2.150 -0.9744  1.0670 -1.7536
  751SOL     OW 2437   2.223   3.750   5.538 -0.3284  0.4791 -0.1436
  751SOL    HW1 2438   2.292   3.682   5.558 -0.3804  0.3143 -0.5220
  751SOL    HW2 2439   2.256   3.841   5.565  0.2229  0.4649 -0.7597
  752SOL     OW 2440   6.584   2.421   1.073 -0.0179  0.1644  0.1663
  752SOL    HW1 2441   6.679   2.452   1.067  0.3706 -1.1147 -0.6537
  752SOL    HW2 2442   6.579   2.340   1.131 -0.3584 -0.6784 -1.0165
  753SOL     OW 2443   2.978   4.108   2.088  0.3281  0.2041  0.0507
  753SOL    HW1 2444   2.987   4.204   2.064 -0.1870  0.0831 -0.6641
  753SOL    HW2 2445   3.056   4.079   2.144  0.6726  0.9330 -0.0510
  754SOL     OW 2446   3.405   3.117   2.610 -0.2011 -0.2385 -0.1038
  754SOL    HW1 2447   3.312   3.110   2.574 -0.0014  0.0394 -0.6908
  754SOL    HW2 2448   3.461   3.044   2.571  0.0317  0.0998 -0.4066
  755SOL     OW 2449   0.287   3.248   6.530 -0.3459  0.0816 -0.3102
  755SOL    HW1 2450   0.226   3.170   6.516  0.8116 -0.5519 -2.1680
  755SOL    HW2 2451   0.295   3.299   6.445 -0.0029  1.4494  0.5222
  756SOL     OW 2452   0.492   2.527   5.202 -0.4286  0.4774 -0.2156
  756SOL    HW1 2453   0.486   2.601   5.269 -2.6253 -1.1828  1.5816
  756SOL    HW2 2454   0.444   2.554   5.118 -2.4432  0.6791  0.9334
  757SOL     OW 2455   0.692   3.989   5.576  0.5245  0.7112 -0.1111
  757SOL    HW1 2456   0.751   4.017   5.500  1.6919 -3.3453 -0.9421
  757SOL    HW2 2457   0.741   4.002   5.662  1.7592 -0.4332 -0.6085
  758SOL     OW 2458   3.281   4.088   5.237 -0.1499  0.3420  0.5811
  758SOL    HW1 2459   3.303   3.998   5.276  2.4046  0.7875  0.3054
  758SOL    HW2 2460   3.249   4.148   5.310  1.7321  0.2888  1.4933
  759SOL     OW 2461   1.710   4.290   2.079  0.0048 -0.1015 -0.5659
  759SOL    HW1 2462   1.793   4.257   2.033  0.1041  0.3982 -0.7485
  759SOL    HW2 2463   1.642   4.317   2.011 -0.7705 -1.6194 -0.4291
  760SOL     OW 2464   4.120   2.897   2.589 -0.5801 -0.1950 -0.2276
  760SOL    HW1 2465   4.207   2.885   2.541 -0.7241 -0.4364 -0.4322
  760SOL    HW2 2466   4.045   2.878   2.526 -0.7868  0.2218 -0.1117
  761SOL     OW 2467   1.394   3.430   2.386 -0.2390  0.4065  0.5025
  761SOL    HW1 2468   1.308   3.458   2.345 -0.5784 -1.4623 -0.1829
  761SOL    HW2 2469   1.419   3.494   2.459 -3.3022 -0.1260  2.1913
  762SOL     OW 2470   4.871   3.686   0.693 -0.3053 -0.3281  0.2056
  762SOL    HW1 2471   4.834   3.772   0.726 -0.5361 -0.9686  1.7182
  762SOL    HW2 2472   4.902   3.696   0.598 -4.5745  0.2023 -1.3494
  763SOL     OW 2473   0.761   2.952   2.664 -0.1810  0.6767  0.6463
  763SOL    HW1 2474   0.769   2.859   2.629 -0.0984  0.9291 -0.0284
  763SOL    HW2 2475   0.689   2.956   2.733 -0.0829  0.0845  0.7850
  764SOL     OW 2476   0.007   3.946   4.472 -0.7063 -0.8861 -0.0363
  764SOL    HW1 2477   6.931   3.913   4.415 -1.5202 -1.7601  1.5020
  764SOL    HW2 2478   6.974   3.964   4.565  0.4534  1.1464  0.0462
  765SOL     OW 2479   6.818   3.632   3.765  0.0061 -0.2974 -0.0093
  765SOL    HW1 2480   6.721   3.609   3.752  0.2953 -2.5983  1.2931
  765SOL    HW2 2481   6.826   3.699   3.839 -0.6521  1.2550 -1.2876
  766SOL     OW 2482   0.839   3.668   2.320 -0.0609 -0.4207 -0.0193
  766SOL    HW1 2483   0.894   3.633   2.396 -1.9568 -1.6880  0.8587
  766SOL    HW2 2484   0.771   3.732   2.356  1.2571  1.7527 -1.1876
  767SOL     OW 2485   4.151   2.301   3.461 -0.2522 -0.2619  0.0976
  767SOL    HW1 2486   4.242   2.291   3.420  0.4815 -1.3540  1.8655
  767SOL    HW2 2487   4.128   2.217   3.509 -0.7662  1.1261  2.4326
  768SOL     OW 2488   5.181   1.826   0.464 -0.4890  0.4519 -0.2203
  768SOL    HW1 2489   5.126   1.743   0.456  0.3470  0.0261 -2.3774
  768SOL    HW2 2490   5.157   1.889   0.390  1.3582  0.5716 -0.7642
  769SOL     OW 2491   2.967   2.581   4.991  0.0799 -0.2783  0.2078
  769SOL    HW1 2492   3.046   2.573   5.052  0.5172 -0.8166 -0.4299
  769SOL    HW2 2493   2.892   2.526   5.027  0.6761 -1.4234 -0.2808
  770SOL     OW 2494   0.156   4.035   1.113 -0.1792 -0.0747 -0.8369
  770SOL    HW1 2495   0.188   4.053   1.020 -2.4358  1.4549 -1.3883
  770SOL    HW2 2496   0.063   3.998   1.110 -0.0849 -0.5117  0.8068
  771SOL     OW 2497   2.358   1.500   4.169  0.4951  0.1672 -0.7203
  771SOL    HW1 2498   2.271   1.484   4.217  0.5195  0.7920 -0.4491
  771SOL    HW2 2499   2.340   1.515   4.072  0.2215  0.9405 -0.5594
  772SOL     OW 2500   6.780   3.115   6.098 -0.4332  0.2722 -0.4119
  772SOL    HW1 2501   6.843   3.057   6.046 -1.6486 -1.3833 -0.1254
  772SOL    HW2 2502   6.812   3.122   6.193 -0.3311  0.0079 -0.4257
  773SOL     OW 2503   2.222   3.333   1.243 -0.4581  0.6650  0.5632
  773SOL    HW1 2504   2.127   3.309   1.229 -0.5031 -0.1299  2.0890
  773SOL    HW2 2505   2.271   3.329   1.156 -1.3411 -1.0464  0.1233
  774SOL     OW 2506   2.120   1.911   0.109 -0.6118 -0.8478 -0.2391
  774SOL    HW1 2507   2.195   1.845   0.110  0.0782 -0.1742 -2.2170
  774SOL    HW2 2508   2.137   1.983   0.176  0.2519 -0.9995 -0.2918
  775SOL     OW 2509   0.741   4.462   0.514  0.8268  0.6161  0.3892
  775SOL    HW1 2510   0.690   4.547   0.502  0.9373  0.4982 -1.1621
  775SOL    HW2 2511   0.839   4.482   0.516  0.7948  0.8081  3.0409
  776SOL     OW 2512   5.505   1.705   5.891 -0.5993  0.1209 -0.5761
  776SOL    HW1 2513   5.592   1.715   5.940 -0.0539 -2.6506 -0.7839
  776SOL    HW2 2514   5.507   1.620   5.838 -3.2409  0.2778 -1.0483
  777SOL     OW 2515   2.835   2.162   6.762 -0.2965 -0.1134 -0.0033
  777SOL    HW1 2516   2.898   2.236   6.786 -1.6171  0.5661  1.5598
  777SOL    HW2 2517   2.748   2.200   6.732 -0.0890 -1.0478 -2.0048
  778SOL     OW 2518   5.905   1.913   2.210  0.0231  0.0617 -0.0180
  778SOL    HW1 2519   5.818   1.952   2.240 -0.7361 -1.0473 -0.6980
  778SOL    HW2 2520   5.975   1.931   2.280 -0.8794  0.4723  0.8113
  779SOL     OW 2521   1.155   1.686   6.316 -0.6600 -0.0385 -0.1697
  779SOL    HW1 2522   1.116   1.624   6.248  1.6672 -1.1620 -0.5721
  779SOL    HW2 2523   1.132   1.655   6.407 -1.2875 -0.2476 -0.3946
  780SOL     OW 2524   6.866   3.929   1.675 -0.0075 -0.8101  0.3612
  780SOL    HW1 2525   6.833   4.023   1.663  2.4159  0.1574  0.7153
  780SOL    HW2 2526   6.814   3.885   1.748  0.3824  1.1203  1.9085
  781SOL     OW 2527   5.944   3.082   1.004 -0.5099 -0.1647  0.2067
  781SOL    HW1 2528   6.004   3.003   0.997 -0.2333 -0.0161  0.8344
  781SOL    HW2 2529   5.998   3.164   1.024 -0.6932  0.3398 -1.1861
  782SOL     OW 2530   4.662   3.552   6.398 -0.1985  0.1041 -0.2982
  782SOL    HW1 2531   4.703   3.525   6.484 -1.3915 -0.6560  0.0616
  782SOL    HW2 2532   4.563   3.562   6.410 -0.3704  0.0870 -1.5479
  783SOL     OW 2533   1.696   4.223   2.952 -0.5278 -0.6426  0.3585
  783SOL    HW1 2534   1.626   4.173   3.001 -0.7800 -2.8203 -2.0116
  783SOL    HW2 2535   1.656   4.304   2.909 -1.0662 -0.6168  0.9065
  784SOL     OW 2536   0.993   4.521   0.086  0.2965 -0.1353 -0.1192
  784SOL    HW1 2537   1.041   4.439   0.117 -1.3733 -0.4020  2.0305
  784SOL    HW2 2538   0.905   4.494   0.045 -0.0338  0.5347  0.1281
  785SOL     OW 2539   5.249   2.299   4.245  0.5340  0.0056 -0.6448
  785SOL    HW1 2540   5.234   2.344   4.157 -2.2811  2.7502  1.0044
  785SOL    HW2 2541   5.162   2.261   4.277  0.9632  0.8853  1.7815
  786SOL     OW 2542   3.331   4.193   4.677 -0.0774  0.1304  0.3184
  786SOL    HW1 2543   3.337   4.187   4.777 -0.2057  1.9771  0.4854
  786SOL    HW2 2544   3.250   4.245   4.651 -0.0952 -0.4066 -0.7553
  787SOL     OW 2545   0.190   2.060   2.271 -0.2107 -0.0600 -0.2353
  787SOL    HW1 2546   0.238   2.147   2.269  1.6798 -1.0390  0.3280
  787SOL    HW2 2547   0.149   2.046   2.361 -1.6356  0.7852 -0.7230
  788SOL     OW 2548   5.334   3.950   6.134 -0.0202  0.1930 -1.0384
  788SOL    HW1 2549   5.338   3.859   6.092 -1.6031 -0.3442 -0.1086
  788SOL    HW2 2550   5.256   4.000   6.097 -0.7783  0.1289  0.3905
  789SOL     OW 2551   1.845   2.822   0.713 -0.0468  0.0306  0.7332
  789SOL    HW1 2552   1.856   2.845   0.616  1.7669  0.9687  1.1172
  789SOL    HW2 2553   1.884   2.732   0.731  0.9249  0.4583  0.8292
  790SOL     OW 2554   0.262   1.743   0.105 -0.0903  0.5703 -0.5413
  790SOL    HW1 2555   0.213   1.726   0.020 -0.5170 -0.4512 -0.0937
  790SOL    HW2 2556   0.332   1.813   0.089 -1.5196  1.9069 -1.2343
  791SOL     OW 2557   2.622   3.024   3.756  0.6158  0.5586 -0.1376
  791SOL    HW1 2558   2.549   2.990   3.697  0.1206 -0.4280  1.0049
  791SOL    HW2 2559   2.650   2.952   3.820  2.2374  1.0932 -0.2068
  792SOL     OW 2560   0.889   3.880   1.190  0.0645 -0.5635  0.0927
  792SOL    HW1 2561   0.958   3.924   1.133  0.6866 -1.6436 -0.0149
  792SOL    HW2 2562   0.870   3.789   1.154  0.3856 -1.2233  1.5429
  793SOL     OW 2563   0.447   4.329   3.480  0.8967  0.5334 -0.1600
  793SOL    HW1 2564   0.392   4.413   3.484 -1.2634 -0.8466  1.8640
  793SOL    HW2 2565   0.422   4.278   3.397  2.6617  2.0530 -1.7307
  794SOL     OW 2566   5.599   3.229   6.917 -0.0094 -0.6214  0.5074
  794SOL    HW1 2567   5.666   3.235   6.842  0.5672 -1.1331  0.9677
  794SOL    HW2 2568   5.600   3.315   6.969  0.2955 -0.6283  0.5154
  795SOL     OW 2569   6.169   2.873   0.261  0.0846 -0.5967 -0.2079
  795SOL    HW1 2570   6.111   2.853   0.182  0.5890 -0.1449 -0.7110
  795SOL    HW2 2571   6.230   2.949   0.238  1.6399 -1.7570 -0.0956
  796SOL     OW 2572   4.528   2.640   0.518  0.5843 -0.0948  0.2632
  796SOL    HW1 2573   4.515   2.738   0.538  0.7979 -0.1817  0.8575
  796SOL    HW2 2574   4.462   2.612   0.448  0.0613  0.3251  0.5689
  797SOL     OW 2575   3.454   3.021   5.538 -0.5842 -0.6217 -0.2906
  797SOL    HW1 2576   3.386   3.004   5.467 -0.1992  2.5983 -1.6403
  797SOL    HW2 2577   3.415   3.081   5.607  0.1872 -0.6367  0.1687
  798SOL     OW 2578   1.589   3.730   1.664  0.0523  0.5001 -0.2895
  798SOL    HW1 2579   1.572   3.776   1.751  1.6014 -1.1557  0.9658
  798SOL    HW2 2580   1.507   3.734   1.608 -1.0273  1.5187  1.2798
  799SOL     OW 2581   2.556   2.845   1.953  0.1582 -0.1870 -0.6529
  799SOL    HW1 2582   2.525   2.931   1.996 -0.8473 -1.8829  2.2989
  799SOL    HW2 2583   2.503   2.829   1.870 -1.1375  1.0609 -0.1225
  800SOL     OW 2584   2.115   3.463   2.779  0.0030 -0.2883  0.6584
  800SOL    HW1 2585   2.184   3.534   2.763 -0.2986 -0.1404 -0.0187
  800SOL    HW2 2586   2.147   3.376   2.743 -0.6177  0.0157 -0.7003
  801SOL     OW 2587   0.068   1.480   4.645 -0.2493 -0.6672 -0.3945
  801SOL    HW1 2588   0.140   1.467   4.576  0.1210  1.0340 -0.3809
  801SOL    HW2 2589   6.990   1.525   4.603  0.2044  0.9127  0.3728
  802SOL     OW 2590   3.680   2.909   1.104  0.1859 -0.8630 -0.1649
  802SOL    HW1 2591   3.771   2.921   1.143 -1.2370 -1.1523  3.7009
  802SOL    HW2 2592   3.681   2.834   1.038  2.9763  0.2366 -1.5506
  803SOL     OW 2593   5.295   1.794   2.884 -0.3880  0.0645 -0.4022
  803SOL    HW1 2594   5.259   1.766   2.795 -1.2844 -0.6158  0.1557
  803SOL    HW2 2595   5.345   1.717   2.925 -0.6704  0.1053  0.0245
  804SOL     OW 2596   2.391   3.756   6.011  0.0924 -0.3649 -0.2895
  804SOL    HW1 2597   2.453   3.800   6.076  0.4913 -0.0776 -0.8549
  804SOL    HW2 2598   2.369   3.821   5.937 -1.8069 -0.0411  0.4992
  805SOL     OW 2599   4.900   3.040   4.653 -0.2121  0.1914  0.3514
  805SOL    HW1 2600   4.885   3.121   4.709  0.1408  1.1283 -0.8657
  805SOL    HW2 2601   4.849   3.050   4.567 -0.4896 -1.0703  0.3507
  806SOL     OW 2602   2.252   2.299   1.437 -0.1372  0.5660  0.1886
  806SOL    HW1 2603   2.309   2.363   1.383 -0.4462 -0.3158 -1.2443
  806SOL    HW2 2604   2.311   2.242   1.493  0.5042 -0.6114 -1.5817
  807SOL     OW 2605   3.368   1.920   5.268 -0.9397 -0.5516 -0.4336
  807SOL    HW1 2606   3.301   1.878   5.328 -0.2383 -1.1886 -0.0813
  807SOL    HW2 2607   3.457   1.924   5.314 -0.1367 -1.9915 -1.7599
  808SOL     OW 2608   5.687   3.317   1.111 -0.6328 -0.1417 -0.2294
  808SOL    HW1 2609   5.610   3.344   1.054 -0.4652  0.7862 -0.0240
  808SOL    HW2 2610   5.667   3.229   1.154 -1.2227 -0.3087 -0.8288
  809SOL     OW 2611   4.901   3.830   2.678  0.9633  0.0699 -0.0396
  809SOL    HW1 2612   4.839   3.894   2.632  2.0713  0.8177 -0.5403
  809SOL    HW2 2613   4.848   3.767   2.735 -0.4036 -0.5136 -1.8605
  810SOL     OW 2614   3.006   3.683   0.644 -0.3471  0.4977  0.0475
  810SOL    HW1 2615   2.963   3.633   0.720 -0.1171  1.8448  1.1102
  810SOL    HW2 2616   2.969   3.650   0.557 -0.6187 -1.0867  0.7347
  811SOL     OW 2617   1.391   4.182   6.546  0.4810  0.5771  0.3121
  811SOL    HW1 2618   1.418   4.134   6.462  0.9598 -1.6316  1.6609
  811SOL    HW2 2619   1.472   4.226   6.586  0.4066  0.9527  0.0597
  812SOL     OW 2620   1.954   4.425   5.414 -0.1865 -1.1295  0.0167
  812SOL    HW1 2621   1.999   4.497   5.361 -0.5815 -0.8372  0.0767
  812SOL    HW2 2622   1.984   4.335   5.380 -0.0915 -0.9417 -0.4025
  813SOL     OW 2623   4.993   3.461   4.970  0.3449 -0.2177  0.4373
  813SOL    HW1 2624   4.985   3.382   5.031  1.6898 -0.8122 -0.1370
  813SOL    HW2 2625   4.947   3.540   5.012 -0.1601 -1.0356  1.4606
  814SOL     OW 2626   2.782   3.692   5.977 -0.1989 -0.0121  0.4013
  814SOL    HW1 2627   2.863   3.741   5.946 -0.0388  0.2226  1.1784
  814SOL    HW2 2628   2.720   3.755   6.023 -1.0511 -0.0968 -0.6148
  815SOL     OW 2629   0.118   4.282   2.152 -0.8927  0.3006  0.1434
  815SOL    HW1 2630   0.049   4.303   2.083 -0.1981 -1.5671 -1.2276
  815SOL    HW2 2631   0.206   4.321   2.123 -0.7820  0.2277  0.3830
  816SOL     OW 2632   3.084   4.014   1.284 -0.3605 -0.0674  0.0360
  816SOL    HW1 2633   3.087   3.918   1.256 -0.9511 -0.2469  0.5759
  816SOL    HW2 2634   3.048   4.069   1.209 -0.2604 -0.3028 -0.1871
  817SOL     OW 2635   0.367   2.267   2.214  0.1584  0.4121  0.2509
  817SOL    HW1 2636   0.378   2.353   2.164 -0.0510 -0.4500 -1.3489
  817SOL    HW2 2637   0.361   2.192   2.149 -1.1732 -0.6680  1.5700
  818SOL     OW 2638   1.156   2.751   5.813  0.4523  0.0890  0.2651
  818SOL    HW1 2639   1.082   2.784   5.872 -0.6275 -1.2818 -0.2954
  818SOL    HW2 2640   1.124   2.675   5.758  2.0823 -0.0502 -0.5447
  819SOL     OW 2641   2.614   3.268   4.155 -0.3124 -0.1487  0.0623
  819SOL    HW1 2642   2.582   3.191   4.100 -1.2007 -0.6724  1.2575
  819SOL    HW2 2643   2.653   3.233   4.240  1.6191  0.6041 -0.4591
  820SOL     OW 2644   1.130   2.640   3.736 -0.4969  0.4268  0.6666
  820SOL    HW1 2645   1.163   2.561   3.788 -0.4798  0.4757  0.7306
  820SOL    HW2 2646   1.146   2.723   3.789 -0.9925  0.4229  0.8298
  821SOL     OW 2647   0.689   2.961   6.738 -0.1789 -0.7584 -0.1422
  821SOL    HW1 2648   0.714   2.900   6.814 -0.3910  0.4238  0.9191
  821SOL    HW2 2649   0.734   3.049   6.751 -1.4729 -0.0222 -0.5485
  822SOL     OW 2650   1.125   3.979   6.460  0.0431  0.4117  0.0043
  822SOL    HW1 2651   1.168   3.922   6.531  1.0616 -0.6696 -1.4346
  822SOL    HW2 2652   1.189   3.992   6.385 -1.3724  0.6702 -1.1894
  823SOL     OW 2653   2.240   1.816   0.598  0.1066  0.0569 -0.1194
  823SOL    HW1 2654   2.156   1.832   0.649 -1.1257  1.3688 -2.3660
  823SOL    HW2 2655   2.294   1.900   0.595 -0.0395  0.1260 -1.2431
  824SOL     OW 2656   5.459   2.732   1.980  0.4662 -0.4066  0.3410
  824SOL    HW1 2657   5.557   2.736   1.961  0.5325 -0.0387  0.7416
  824SOL    HW2 2658   5.437   2.794   2.055 -0.3773  0.9836 -1.0064
  825SOL     OW 2659   1.938   3.697   4.571 -0.5896 -0.0155 -0.8295
  825SOL    HW1 2660   1.939   3.675   4.669  0.0909  0.3398 -0.7469
  825SOL    HW2 2661   1.896   3.786   4.557  0.6955  0.6348 -0.6872
  826SOL     OW 2662   4.181   1.730   5.063  0.5289  0.6080  0.5108
  826SOL    HW1 2663   4.191   1.630   5.064  1.1974  0.6592 -0.1743
  826SOL    HW2 2664   4.192   1.763   4.970  1.7178  1.4610  0.9291
  827SOL     OW 2665   4.561   3.367   0.249  0.2172  0.0710 -0.1253
  827SOL    HW1 2666   4.568   3.349   0.151  1.2050  0.9135 -0.2205
  827SOL    HW2 2667   4.467   3.349   0.279  0.2283 -1.5605 -0.9265
  828SOL     OW 2668   1.076   4.456   5.723 -1.1306 -0.2612  0.8407
  828SOL    HW1 2669   0.996   4.465   5.783 -1.4200  0.8434  0.3042
  828SOL    HW2 2670   1.046   4.426   5.633 -0.6335 -2.5456  1.3680
  829SOL     OW 2671   4.094   2.024   3.549  0.3703  0.1924 -0.2047
  829SOL    HW1 2672   3.999   2.035   3.581  0.7110  1.0406  0.5709
  829SOL    HW2 2673   4.145   1.969   3.615  0.9111  1.4075  0.4215
  830SOL     OW 2674   5.705   1.904   5.500 -0.5921  0.5115  0.0591
  830SOL    HW1 2675   5.744   1.813   5.510 -0.2107  0.7045  0.3878
  830SOL    HW2 2676   5.622   1.912   5.555 -0.2914  0.5494  0.5107
  831SOL     OW 2677   1.414   4.140   1.934 -0.2080 -0.0056  0.0405
  831SOL    HW1 2678   1.471   4.061   1.957 -1.7189 -1.4589 -1.0061
  831SOL    HW2 2679   1.471   4.211   1.894  1.4844  0.1871  2.5211
  832SOL     OW 2680   0.386   3.045   3.296 -0.7367  0.5095  0.0471
  832SOL    HW1 2681   0.323   2.968   3.302 -0.5558  0.2183 -1.3851
  832SOL    HW2 2682   0.365   3.099   3.214  0.7641  0.4912 -0.3759
  833SOL     OW 2683   2.328   3.765   6.783 -0.2356  0.6371 -0.3541
  833SOL    HW1 2684   2.244   3.711   6.798 -0.5513  1.3995  0.8179
  833SOL    HW2 2685   2.304   3.854   6.746  0.0357  0.8945  0.0751
  834SOL     OW 2686   6.826   2.242   6.332 -0.1682 -0.1499  0.0587
  834SOL    HW1 2687   6.746   2.294   6.363 -0.7998 -0.2737 -1.2933
  834SOL    HW2 2688   6.846   2.170   6.397 -0.1366  0.9123  1.2601
  835SOL     OW 2689   2.826   4.056   2.758 -0.3245 -0.6333  0.1561
  835SOL    HW1 2690   2.897   4.092   2.698  0.4042 -1.3464  0.5715
  835SOL    HW2 2691   2.838   3.957   2.768 -0.1967 -0.4710  1.7820
  836SOL     OW 2692   1.390   4.492   2.031  0.3756  0.3841 -0.1107
  836SOL    HW1 2693   1.344   4.403   2.040 -1.6707  1.3175 -0.7511
  836SOL    HW2 2694   1.377   4.545   2.115  0.0470  0.7542 -0.3923
  837SOL     OW 2695   1.959   3.816   0.755  0.2433  0.2795  0.1893
  837SOL    HW1 2696   1.865   3.835   0.727  0.2098  0.5817  0.5088
  837SOL    HW2 2697   1.958   3.766   0.842  0.3606 -0.2676 -0.1201
  838SOL     OW 2698   1.486   2.539   4.056  0.2251  0.3455  0.0965
  838SOL    HW1 2699   1.465   2.549   3.959  3.5868  3.0555 -0.5563
  838SOL    HW2 2700   1.431   2.605   4.109  0.5704  1.0310 -0.3885
  839SOL     OW 2701   5.351   1.313   3.590 -0.4547  0.2842  0.3370
  839SOL    HW1 2702   5.438   1.361   3.574  0.0703 -0.1951  1.5743
  839SOL    HW2 2703   5.325   1.324   3.686 -0.7046 -1.2887  0.4646
  840SOL     OW 2704   0.228   2.396   2.613 -0.9562 -0.3053 -0.2120
  840SOL    HW1 2705   0.295   2.364   2.546 -0.1652  1.1425 -0.1541
  840SOL    HW2 2706   0.176   2.318   2.648  0.9646 -1.5263  0.0552
  841SOL     OW 2707   0.331   3.369   6.284 -0.3335 -0.0412 -0.1827
  841SOL    HW1 2708   0.369   3.312   6.212 -0.0724 -0.4020  0.2329
  841SOL    HW2 2709   0.248   3.414   6.251 -0.1490 -0.1074 -0.7401
  842SOL     OW 2710   6.039   3.519   4.047  0.0099 -0.5424 -0.3867
  842SOL    HW1 2711   6.132   3.483   4.042  0.3476 -0.0224  1.5553
  842SOL    HW2 2712   6.042   3.617   4.065 -0.8925 -0.7653  1.1472
  843SOL     OW 2713   1.087   3.504   4.497  0.3988  0.2497  0.4572
  843SOL    HW1 2714   1.062   3.407   4.489 -0.2764  0.5805 -3.0952
  843SOL    HW2 2715   1.008   3.556   4.527  0.6563 -0.2071  2.0065
  844SOL     OW 2716   5.258   3.825   4.761 -0.2118 -0.0965 -0.1476
  844SOL    HW1 2717   5.164   3.800   4.736 -0.0540 -1.3132  0.3978
  844SOL    HW2 2718   5.322   3.778   4.699  0.0492  0.9292 -0.6824
  845SOL     OW 2719   2.051   1.331   3.263 -0.3305 -0.1689 -0.3463
  845SOL    HW1 2720   2.094   1.264   3.324  2.5108  0.8540 -1.0825
  845SOL    HW2 2721   1.952   1.320   3.266 -0.1434 -2.0269  2.2515
  846SOL     OW 2722   6.468   4.570   2.930  0.0834  0.1192 -0.1538
  846SOL    HW1 2723   6.447   4.637   2.859 -0.6043 -1.3616 -1.4035
  846SOL    HW2 2724   6.549   4.518   2.904  1.3354  1.1855  1.3739
  847SOL     OW 2725   6.173   2.034   1.163  0.2362  0.1156 -0.7309
  847SOL    HW1 2726   6.246   1.977   1.126  0.7019  0.1862  0.0669
  847SOL    HW2 2727   6.154   2.110   1.100  1.3296  0.4923 -0.6211
  848SOL     OW 2728   2.437   2.439   3.662 -0.1754 -0.5648  0.0313
  848SOL    HW1 2729   2.360   2.375   3.673 -0.5724 -0.3290 -1.1918
  848SOL    HW2 2730   2.405   2.532   3.679  0.2194 -0.5966  1.0334
  849SOL     OW 2731   4.323   2.122   1.390  0.4727 -0.0912 -0.8264
  849SOL    HW1 2732   4.306   2.214   1.425  0.2283 -0.3846 -0.1515
  849SOL    HW2 2733   4.420   2.112   1.367  0.4161  0.4691 -1.3185
  850SOL     OW 2734   0.359   3.176   4.211  0.3675  0.0420 -0.1199
  850SOL    HW1 2735   0.373   3.077   4.220 -0.6006 -0.0476  0.6721
  850SOL    HW2 2736   0.340   3.214   4.301 -0.7126  0.7014 -0.6112
  851SOL     OW 2737   3.153   3.312   1.652 -0.0988  0.1087 -0.1665
  851SOL    HW1 2738   3.146   3.276   1.745 -0.9631  1.4846  0.3428
  851SOL    HW2 2739   3.229   3.269   1.604  0.1562 -0.8506  1.0697
  852SOL     OW 2740   1.219   2.087   3.494  0.0758  0.3502  0.2906
  852SOL    HW1 2741   1.162   2.099   3.413  0.8871 -0.4707 -0.4257
  852SOL    HW2 2742   1.294   2.024   3.473  1.0707  1.1610  1.2883
  853SOL     OW 2743   5.263   3.443   4.912 -0.2413 -0.3695 -0.1091
  853SOL    HW1 2744   5.170   3.459   4.945 -1.7561  1.0321 -4.3744
  853SOL    HW2 2745   5.267   3.354   4.867  0.1020  0.1035 -1.0299
  854SOL     OW 2746   5.710   3.626   1.463  0.1447 -0.2694  0.0605
  854SOL    HW1 2747   5.780   3.590   1.403 -1.5115 -0.8761 -1.6128
  854SOL    HW2 2748   5.678   3.714   1.428 -0.6214 -0.4817  0.2016
  855SOL     OW 2749   4.666   1.553   6.219 -0.4489  0.0077 -0.4423
  855SOL    HW1 2750   4.633   1.470   6.264  1.5128 -0.3048  0.5473
  855SOL    HW2 2751   4.707   1.613   6.286 -0.9521  1.3579 -1.3024
  856SOL     OW 2752   0.853   3.481   0.584 -0.6691 -0.1145 -0.2929
  856SOL    HW1 2753   0.859   3.389   0.622 -0.4216 -0.1052 -0.3069
  856SOL    HW2 2754   0.890   3.481   0.491  0.0882  0.1619 -0.0009
  857SOL     OW 2755   2.745   1.949   2.525  0.5847 -0.3439 -0.5620
  857SOL    HW1 2756   2.768   1.859   2.564  1.2803 -0.8372 -2.0447
  857SOL    HW2 2757   2.675   1.938   2.455 -3.2487  0.9394  2.6684
  858SOL     OW 2758   1.874   2.172   2.993  0.5298 -0.0550  0.6046
  858SOL    HW1 2759   1.817   2.150   2.914  0.2197 -0.3963  0.9219
  858SOL    HW2 2760   1.944   2.102   3.004 -0.1000 -0.5950  1.2707
  859SOL     OW 2761   6.377   1.934   2.101  0.3062 -0.2477  0.5550
  859SOL    HW1 2762   6.403   1.944   2.197  0.8344 -0.5799  0.4518
  859SOL    HW2 2763   6.454   1.957   2.043 -0.1923  0.5253  0.1876
  860SOL     OW 2764   1.279   3.623   0.190  0.7254 -0.2802  0.3349
  860SOL    HW1 2765   1.238   3.537   0.219 -0.2916  0.2059  0.3706
  860SOL    HW2 2766   1.218   3.671   0.128  1.4527  0.2385  0.0028
  861SOL     OW 2767   0.736   3.085   4.021  0.7199  0.3821  0.0785
  861SOL    HW1 2768   0.816   3.088   3.962  0.3851 -2.0583 -0.5814
  861SOL    HW2 2769   0.656   3.057   3.968 -0.1142  0.5720  1.1982
  862SOL     OW 2770   3.039   2.582   6.569  0.0140  0.7574 -0.3991
  862SOL    HW1 2771   2.969   2.567   6.639  0.7832  0.3157  0.2912
  862SOL    HW2 2772   2.996   2.581   6.479 -0.8287  0.2122 -0.0103
  863SOL     OW 2773   5.596   2.192   4.766  0.0505  0.4010  0.4271
  863SOL    HW1 2774   5.662   2.200   4.691 -1.1896 -0.9580 -0.9027
  863SOL    HW2 2775   5.624   2.119   4.828  0.3771  0.5926  0.5047
  864SOL     OW 2776   6.261   3.952   0.598 -0.1003  0.3724 -0.4698
  864SOL    HW1 2777   6.320   4.032   0.588 -1.4006  1.3745 -0.4741
  864SOL    HW2 2778   6.309   3.881   0.649  1.5079  0.6865 -1.4783
  865SOL     OW 2779   4.164   3.540   1.880  0.3600  0.1595  0.2405
  865SOL    HW1 2780   4.212   3.467   1.927  0.2134  1.7440  3.0676
  865SOL    HW2 2781   4.229   3.603   1.838  0.4910 -1.3185 -1.8786
  866SOL     OW 2782   6.966   2.151   3.320  0.5352  0.5173 -0.3013
  866SOL    HW1 2783   0.051   2.187   3.282  0.6330  0.9046  0.2745
  866SOL    HW2 2784   6.984   2.061   3.361  0.6321  0.5244 -0.3277
  867SOL     OW 2785   3.784   2.470   6.639 -0.8567  0.0797 -0.1716
  867SOL    HW1 2786   3.839   2.469   6.556  0.0019  0.9599  0.3639
  867SOL    HW2 2787   3.691   2.440   6.618 -0.2228 -1.3048 -1.1138
  868SOL     OW 2788   1.095   2.014   3.712  0.4586  0.1064  0.4358
  868SOL    HW1 2789   1.130   2.054   3.627 -0.7637 -0.9193 -0.5842
  868SOL    HW2 2790   1.168   1.962   3.756  1.3017  1.2154  0.3960
  869SOL     OW 2791   3.339   3.874   6.170  0.1088 -0.3562 -0.1953
  869SOL    HW1 2792   3.428   3.844   6.205 -0.0155 -1.0032 -0.4272
  869SOL    HW2 2793   3.274   3.878   6.246  0.8134  2.0683  0.3616
  870SOL     OW 2794   4.796   1.750   5.769  0.5023 -0.2119  0.2378
  870SOL    HW1 2795   4.748   1.705   5.844  0.1020  0.4521  0.3801
  870SOL    HW2 2796   4.783   1.697   5.685 -0.0665 -0.2970  0.3789
  871SOL     OW 2797   5.297   3.924   0.877  0.2252 -0.3178  0.3175
  871SOL    HW1 2798   5.328   3.956   0.788  0.8513  0.6507  0.8640
  871SOL    HW2 2799   5.304   3.824   0.881  0.6426 -0.3295 -0.5414
  872SOL     OW 2800   3.175   1.969   4.133 -0.0648 -0.0599  0.7139
  872SOL    HW1 2801   3.251   1.908   4.158 -0.8024 -1.0748  0.5096
  872SOL    HW2 2802   3.170   2.044   4.199  0.2699 -0.7280  1.5130
  873SOL     OW 2803   1.387   4.003   4.296 -0.4106 -0.4505  0.0350
  873SOL    HW1 2804   1.452   4.078   4.308  0.0368 -1.0113  1.3783
  873SOL    HW2 2805   1.320   4.027   4.226 -1.2775  1.8915  1.5341
  874SOL     OW 2806   4.928   4.188   2.403 -0.0606  0.0251 -0.9426
  874SOL    HW1 2807   4.932   4.257   2.476 -1.2530 -1.4491  0.6155
  874SOL    HW2 2808   4.852   4.209   2.342  0.1483  0.5845 -1.0157
  875SOL     OW 2809   4.675   2.199   5.816  0.0255  0.4400 -0.5205
  875SOL    HW1 2810   4.688   2.209   5.915 -0.4530  3.0810 -0.6545
  875SOL    HW2 2811   4.592   2.248   5.788 -0.1776 -0.7513 -2.1930
  876SOL     OW 2812   4.360   3.095   3.656  0.2304  0.0360 -0.0578
  876SOL    HW1 2813   4.280   3.138   3.616 -0.9212 -1.5099  0.4898
  876SOL    HW2 2814   4.383   3.141   3.742 -1.4189 -0.8467  0.8915
  877SOL     OW 2815   5.765   1.662   3.607  0.1190  0.0459 -0.9252
  877SOL    HW1 2816   5.807   1.675   3.697 -1.0116 -1.2505 -0.1789
  877SOL    HW2 2817   5.716   1.745   3.582  1.3166  0.8088 -0.8631
  878SOL     OW 2818   3.751   4.238   0.339 -0.3024 -0.4507  0.1091
  878SOL    HW1 2819   3.779   4.241   0.435  0.6701  1.5001 -0.1884
  878SOL    HW2 2820   3.651   4.238   0.334 -0.3672 -0.3797  1.1213
  879SOL     OW 2821   5.784   3.174   1.490  0.2741 -0.0406 -0.1625
  879SOL    HW1 2822   5.685   3.162   1.496 -0.1757  2.4071 -1.4748
  879SOL    HW2 2823   5.823   3.100   1.435 -0.8829 -0.7410 -0.0741
  880SOL     OW 2824   0.657   1.530   5.513 -0.4295 -0.0992  0.9057
  880SOL    HW1 2825   0.738   1.522   5.455 -0.4292 -0.3571  0.9399
  880SOL    HW2 2826   0.604   1.446   5.508  0.2000 -0.5989  2.2111
  881SOL     OW 2827   1.215   3.017   0.240 -0.3017  0.3302 -0.5250
  881SOL    HW1 2828   1.137   3.057   0.194 -0.9743 -2.2049 -1.7275
  881SOL    HW2 2829   1.185   2.966   0.321 -0.1620 -1.7773 -1.7230
  882SOL     OW 2830   5.143   3.636   5.231  0.0559 -0.6609  0.2868
  882SOL    HW1 2831   5.096   3.713   5.274 -1.4249 -1.3655 -0.0031
  882SOL    HW2 2832   5.142   3.648   5.131  1.9829  0.1237  0.3134
  883SOL     OW 2833   4.778   3.782   1.637  0.1667  0.6645 -0.0640
  883SOL    HW1 2834   4.720   3.706   1.608  2.8016 -1.0407 -1.2688
  883SOL    HW2 2835   4.843   3.804   1.565  2.6056  0.8052  2.0298
  884SOL     OW 2836   3.811   2.312   4.478 -0.7255 -0.3403 -0.5073
  884SOL    HW1 2837   3.722   2.343   4.445 -1.1671 -0.3864  0.6136
  884SOL    HW2 2838   3.818   2.328   4.577  0.8726  0.5537 -0.7259
  885SOL     OW 2839   5.028   3.131   1.900 -0.4897 -0.6576 -0.4710
  885SOL    HW1 2840   5.046   3.176   1.812 -2.4187  0.8572 -0.1622
  885SOL    HW2 2841   5.110   3.081   1.929  0.7713  0.2371 -2.2816
  886SOL     OW 2842   1.874   4.107   6.244 -0.7291  0.3182 -0.3564
  886SOL    HW1 2843   1.788   4.089   6.196 -1.4776 -0.8735  1.3632
  886SOL    HW2 2844   1.855   4.149   6.332  0.4994  0.5128 -0.1745
  887SOL     OW 2845   5.714   2.909   4.865  0.3436 -0.4054  0.0317
  887SOL    HW1 2846   5.676   2.996   4.832  2.2095 -0.0420 -1.3256
  887SOL    HW2 2847   5.808   2.900   4.834  0.4649 -2.5658  0.8539
  888SOL     OW 2848   1.036   1.950   2.912  0.4625 -0.3419 -0.5208
  888SOL    HW1 2849   0.968   1.910   2.974 -1.4340  1.1227 -1.5538
  888SOL    HW2 2850   1.004   1.941   2.818  1.0751  1.5500 -0.9422
  889SOL     OW 2851   3.040   3.689   6.975 -0.1309 -0.1737  0.1698
  889SOL    HW1 2852   3.023   3.784   6.948 -0.9858 -0.3847 -0.0641
  889SOL    HW2 2853   3.084   3.639   6.901  0.3339  0.0391  0.2990
  890SOL     OW 2854   1.940   3.486   6.392  0.1191 -0.6188  0.4423
  890SOL    HW1 2855   1.876   3.506   6.318  1.3923  0.4613 -0.4033
  890SOL    HW2 2856   2.032   3.473   6.355  0.6612 -0.7017  1.7568
  891SOL     OW 2857   6.866   4.270   6.951 -0.5117 -1.1182  0.4040
  891SOL    HW1 2858   6.799   4.344   6.957  0.0108 -0.6223  0.2098
  891SOL    HW2 2859   6.819   4.184   6.929 -0.8821 -0.4229 -1.6933
  892SOL     OW 2860   3.453   2.260   0.478 -0.3236  0.4623  0.0909
  892SOL    HW1 2861   3.400   2.333   0.435 -0.5055  0.3948  0.1951
  892SOL    HW2 2862   3.506   2.298   0.554  1.2087  0.8773 -1.1337
  893SOL     OW 2863   1.781   3.675   2.213  0.0726 -0.3098  0.0410
  893SOL    HW1 2864   1.805   3.767   2.182 -1.4742 -0.1343 -0.7542
  893SOL    HW2 2865   1.707   3.681   2.280 -0.8102 -1.0045 -0.8453
  894SOL     OW 2866   6.082   4.044   5.025  0.4327  0.3755  0.7764
  894SOL    HW1 2867   6.131   4.008   5.105  1.8036 -1.8863 -0.9748
  894SOL    HW2 2868   6.148   4.063   4.952 -0.9968  0.3429 -0.5611
  895SOL     OW 2869   4.414   3.156   2.310 -1.4013 -0.8251 -0.3391
  895SOL    HW1 2870   4.346   3.130   2.240 -0.8424 -0.4837 -1.0223
  895SOL    HW2 2871   4.390   3.246   2.346 -1.1409 -0.5612 -0.8121
  896SOL     OW 2872   5.513   4.031   4.646 -0.1650  0.3294  0.1318
  896SOL    HW1 2873   5.571   4.083   4.583  0.5056 -0.7934 -0.2140
  896SOL    HW2 2874   5.485   3.945   4.603  0.2711 -0.4398  1.3269
  897SOL     OW 2875   6.604   4.019   2.255  0.0890 -0.2943 -0.4274
  897SOL    HW1 2876   6.573   4.106   2.292 -0.2582 -1.5844  2.5950
  897SOL    HW2 2877   6.534   3.949   2.269  0.8619 -1.3588 -1.6134
  898SOL     OW 2878   1.096   3.063   5.786  0.2612  0.2906 -0.5781
  898SOL    HW1 2879   1.139   3.076   5.876 -2.6664  0.4412  0.9384
  898SOL    HW2 2880   1.126   2.977   5.747  0.2070 -0.7335  1.4799
  899SOL     OW 2881   1.816   3.696   5.795 -0.0976 -0.0989 -0.3114
  899SOL    HW1 2882   1.881   3.720   5.866 -0.3073  1.4919 -0.6127
  899SOL    HW2 2883   1.738   3.647   5.835  1.0764 -1.6985  0.0958
  900SOL     OW 2884   5.454   1.637   3.043  0.1171  0.0866 -0.0537
  900SOL    HW1 2885   5.401   1.573   3.098  2.4956  0.2191  2.6330
  900SOL    HW2 2886   5.464   1.723   3.093  0.9728  0.8612 -1.4892
  901SOL     OW 2887   5.555   3.536   4.118 -0.3274  0.3297  0.2811
  901SOL    HW1 2888   5.601   3.493   4.041  0.9136  0.5961  0.8420
  901SOL    HW2 2889   5.598   3.507   4.203 -0.9634  0.8888  0.8093
  902SOL     OW 2890   0.599   3.705   5.878 -0.3998  0.1825  0.0155
  902SOL    HW1 2891   0.564   3.745   5.963  0.0776 -0.3773  0.4859
  902SOL    HW2 2892   0.684   3.750   5.853  0.2987 -0.7176  0.7110
  903SOL     OW 2893   0.214   3.483   5.499 -0.4878  0.3833  0.1082
  903SOL    HW1 2894   0.182   3.576   5.517 -0.6216  0.7609 -1.8928
  903SOL    HW2 2895   0.311   3.476   5.524 -0.9129  0.5168  1.9352
  904SOL     OW 2896   0.633   1.931   1.139  0.1637  0.2888 -0.5569
  904SOL    HW1 2897   0.695   1.994   1.187  0.3427  0.8919 -1.5445
  904SOL    HW2 2898   0.681   1.890   1.062  0.0778 -1.1606  0.1206
  905SOL     OW 2899   5.801   2.053   6.899  0.7939  0.0005 -0.1015
  905SOL    HW1 2900   5.835   2.064   6.806 -0.6390  0.3325 -0.6038
  905SOL    HW2 2901   5.717   2.107   6.911 -0.8155 -2.4598  0.4017
  906SOL     OW 2902   5.748   1.675   6.152 -0.2900  0.2322  0.7145
  906SOL    HW1 2903   5.678   1.721   6.207 -4.2621 -2.0143 -2.0743
  906SOL    HW2 2904   5.749   1.577   6.173 -0.2965 -0.2984 -1.5489
  907SOL     OW 2905   5.884   4.189   2.918 -0.6766 -0.2086 -0.1302
  907SOL    HW1 2906   5.820   4.126   2.876 -2.2637  1.6272 -0.6166
  907SOL    HW2 2907   5.869   4.281   2.882  0.9592  0.6287  1.1727
  908SOL     OW 2908   4.067   1.903   2.379 -0.4739  0.1813 -0.4218
  908SOL    HW1 2909   3.973   1.870   2.380 -0.3010 -0.3200 -0.3358
  908SOL    HW2 2910   4.086   1.953   2.463 -0.9126  1.0153 -0.8038
  909SOL     OW 2911   1.122   4.374   0.754 -0.4796  0.0135  0.2290
  909SOL    HW1 2912   1.139   4.357   0.851 -1.0351 -0.9258  0.1730
  909SOL    HW2 2913   1.203   4.347   0.701  0.3131  1.7054  0.5163
  910SOL     OW 2914   5.294   3.491   4.411  0.7612 -0.3007  0.2838
  910SOL    HW1 2915   5.264   3.512   4.318 -1.0632 -1.5208  0.5524
  910SOL    HW2 2916   5.378   3.437   4.407 -0.0441 -1.5297 -0.7470
  911SOL     OW 2917   1.369   3.771   0.415  0.8756  0.6619 -0.2800
  911SOL    HW1 2918   1.325   3.713   0.346  1.5548  0.1977 -0.3335
  911SOL    HW2 2919   1.416   3.847   0.369 -1.7351  2.5156 -0.1080
  912SOL     OW 2920   2.217   2.218   6.611  0.0691 -0.4404 -0.3442
  912SOL    HW1 2921   2.184   2.183   6.699 -1.3581 -0.3224 -0.7951
  912SOL    HW2 2922   2.147   2.279   6.572  0.8684 -0.1557 -1.3575
  913SOL     OW 2923   4.194   3.689   5.908  0.6555 -0.0552 -0.1543
  913SOL    HW1 2924   4.149   3.730   5.987  1.2353 -1.4602  0.9528
  913SOL    HW2 2925   4.127   3.674   5.835  0.0156  0.8299  0.2385
  914SOL     OW 2926   1.871   2.618   1.048 -0.5097  0.0468 -0.2491
  914SOL    HW1 2927   1.832   2.530   1.022  2.2249 -0.9754 -1.1374
  914SOL    HW2 2928   1.917   2.610   1.136 -4.0767  1.8630  2.0436
  915SOL     OW 2929   0.567   3.753   6.593  0.4824  0.2554  0.1348
  915SOL    HW1 2930   0.564   3.852   6.585  1.6529  0.4964  1.9867
  915SOL    HW2 2931   0.592   3.728   6.686  0.5344 -1.7852 -0.3764
  916SOL     OW 2932   1.453   2.610   2.117  0.1970  0.0684 -0.6831
  916SOL    HW1 2933   1.377   2.663   2.155  1.8222  0.6752  2.0255
  916SOL    HW2 2934   1.460   2.627   2.019 -0.8860  2.9694 -0.3574
  917SOL     OW 2935   1.175   3.530   2.327 -1.0584 -0.3120  0.1816
  917SOL    HW1 2936   1.146   3.544   2.232 -1.4118  1.4003  0.5105
  917SOL    HW2 2937   1.099   3.553   2.388 -0.3621  0.0625  0.9153
  918SOL     OW 2938   3.727   2.935   2.075  0.4268  0.0603 -0.3770
  918SOL    HW1 2939   3.803   2.970   2.130  0.1539  0.2983 -0.1481
  918SOL    HW2 2940   3.708   2.841   2.103  0.4236  0.1105 -0.2073
  919SOL     OW 2941   2.408   4.281   5.709  0.2730  0.3963 -0.0034
  919SOL    HW1 2942   2.400   4.324   5.619  1.7562  0.8955  0.0749
  919SOL    HW2 2943   2.321   4.287   5.757  0.0238  1.9525 -0.6074
  920SOL     OW 2944   1.092   4.363   1.547 -0.0255 -0.1601 -0.4151
  920SOL    HW1 2945   1.106   4.399   1.639  0.2930 -0.0022 -0.5222
  920SOL    HW2 2946   1.134   4.425   1.480 -0.1878 -0.3117 -0.6617
  921SOL     OW 2947   4.642   1.781   1.012 -0.0269  0.4380  0.0960
  921SOL    HW1 2948   4.730   1.748   1.045 -0.1887 -2.0751 -1.7112
  921SOL    HW2 2949   4.652   1.812   0.917 -1.2521 -0.9081 -0.5028
  922SOL     OW 2950   1.166   4.552   6.800 -0.1587 -0.0731 -0.2686
  922SOL    HW1 2951   1.102   4.548   6.723 -1.1537 -0.2086  0.5460
  922SOL    HW2 2952   1.180   4.460   6.836  1.6936 -0.2686 -1.3756
  923SOL     OW 2953   5.057   2.512   5.282 -0.2333  0.4636 -0.4266
  923SOL    HW1 2954   5.153   2.497   5.255 -0.0626  0.0297  0.3829
  923SOL    HW2 2955   4.998   2.499   5.203  0.4481  1.6795 -1.1671
  924SOL     OW 2956   5.643   2.900   6.003  0.0466  0.2915  0.5245
  924SOL    HW1 2957   5.623   2.992   6.036 -0.0476  0.6736 -0.5819
  924SOL    HW2 2958   5.742   2.888   5.994  0.1461 -0.1914  1.9681
  925SOL     OW 2959   6.639   4.188   0.109  0.5823  0.1013 -0.0063
  925SOL    HW1 2960   6.675   4.191   0.203 -0.8296 -1.4359  0.6330
  925SOL    HW2 2961   6.541   4.208   0.111  0.6194  0.4703 -1.2425
  926SOL     OW 2962   6.080   2.147   6.557 -0.6207  0.2271 -0.4827
  926SOL    HW1 2963   6.140   2.141   6.637 -0.6508  3.1333 -0.1296
  926SOL    HW2 2964   6.127   2.109   6.477 -0.3894 -2.2513  0.7577
  927SOL     OW 2965   1.850   1.885   2.174  0.2011  0.0986 -0.0859
  927SOL    HW1 2966   1.924   1.844   2.228  0.0717 -0.2366 -0.1632
  927SOL    HW2 2967   1.824   1.973   2.214  0.6501  0.2240 -0.0629
  928SOL     OW 2968   2.532   1.453   4.375  0.3209  0.1527 -0.2746
  928SOL    HW1 2969   2.474   1.451   4.293 -0.2083 -0.1728  0.0978
  928SOL    HW2 2970   2.483   1.501   4.448  0.0412 -1.1095  0.3888
  929SOL     OW 2971   5.353   2.629   3.735 -0.4152  0.7147 -0.0808
  929SOL    HW1 2972   5.414   2.608   3.812 -0.3390 -0.4990 -0.4480
  929SOL    HW2 2973   5.396   2.697   3.676  1.2701 -1.0924 -1.0768
  930SOL     OW 2974   0.135   3.703   5.787 -0.1156 -0.0856  0.5782
  930SOL    HW1 2975   0.145   3.739   5.694  1.4025 -0.9193  0.3820
  930SOL    HW2 2976   0.098   3.774   5.847 -2.0342  0.2006 -0.8265
  931SOL     OW 2977   1.148   3.439   2.789  0.0854  0.1206  0.0446
  931SOL    HW1 2978   1.059   3.410   2.822  0.0779  1.4098  1.2400
  931SOL    HW2 2979   1.196   3.361   2.750 -0.6265 -1.1142  1.5283
  932SOL     OW 2980   5.811   2.261   4.570  0.0892  0.3290  0.2360
  932SOL    HW1 2981   5.909   2.245   4.559 -0.0217 -0.3112  0.1402
  932SOL    HW2 2982   5.767   2.263   4.480  0.0140  0.6485  0.2771
  933SOL     OW 2983   6.127   1.698   1.395 -0.3623 -0.3275  0.6568
  933SOL    HW1 2984   6.207   1.641   1.374  2.4292  2.9390  1.4894
  933SOL    HW2 2985   6.079   1.719   1.310  1.6737  0.3073 -0.4062
  934SOL     OW 2986   0.749   2.240   6.760  0.2681  0.0558  0.3791
  934SOL    HW1 2987   0.812   2.315   6.780  1.7369 -0.4736 -1.8942
  934SOL    HW2 2988   0.688   2.267   6.685  0.8299 -1.0171 -0.4813
  935SOL     OW 2989   1.821   3.772   2.569 -0.2366 -0.4737  0.6661
  935SOL    HW1 2990   1.829   3.674   2.548  0.5012 -1.0160  3.1494
  935SOL    HW2 2991   1.725   3.800   2.560 -0.7146 -1.8040  1.2948
  936SOL     OW 2992   6.456   2.722   4.422 -0.1607 -0.1562 -0.0726
  936SOL    HW1 2993   6.363   2.720   4.387  0.1703 -1.0939 -0.9548
  936SOL    HW2 2994   6.457   2.696   4.519 -0.7845 -0.4020 -0.1326
  937SOL     OW 2995   5.332   4.110   6.355  0.4373 -0.4719  0.2073
  937SOL    HW1 2996   5.317   4.067   6.265 -2.0488  1.4915 -0.4380
  937SOL    HW2 2997   5.272   4.067   6.422  0.5217 -0.3362  0.3698
  938SOL     OW 2998   5.815   3.409   0.262 -0.1126  0.2918 -0.4598
  938SOL    HW1 2999   5.897   3.457   0.291 -0.2502  0.2879 -0.0559
  938SOL    HW2 3000   5.840   3.322   0.219  0.0461 -0.3586  0.9020
  939SOL     OW 3001   1.858   2.087   1.653  0.0182  0.3501  0.1514
  939SOL    HW1 3002   1.842   2.178   1.614 -0.2142  0.0373 -0.4974
  939SOL    HW2 3003   1.782   2.027   1.629  0.5811 -0.2495 -0.1593
  940SOL     OW 3004   6.621   2.121   3.768  0.2359 -0.7077  0.2234
  940SOL    HW1 3005   6.530   2.109   3.729 -0.6252  0.7290  1.6379
  940SOL    HW2 3006   6.651   2.036   3.811  0.1308 -1.5599 -1.3205
  941SOL     OW 3007   1.834   3.742   0.060  0.1154 -0.3559 -0.1762
  941SOL    HW1 3008   1.840   3.642   0.059 -0.6668 -0.4804  2.1377
  941SOL    HW2 3009   1.884   3.777   0.139 -0.0804  1.0558 -0.6565
  942SOL     OW 3010   2.892   3.423   4.938  0.3778  0.3150  0.1410
  942SOL    HW1 3011   2.943   3.337   4.936  1.0473  0.6464  1.3731
  942SOL    HW2 3012   2.858   3.444   4.847  1.2275 -0.6469 -0.4218
  943SOL     OW 3013   4.956   2.807   2.535  0.0953 -0.5122 -0.0825
  943SOL    HW1 3014   4.971   2.734   2.469  0.3759 -0.8510  0.3546
  943SOL    HW2 3015   5.023   2.880   2.521 -0.2086 -0.3122 -0.5421
  944SOL     OW 3016   2.807   2.899   6.311 -0.0484  0.5367 -0.3528
  944SOL    HW1 3017   2.789   2.862   6.220  1.8379 -2.1014  0.2318
  944SOL    HW2 3018   2.746   2.856   6.377  2.2727 -1.9035  0.3596
  945SOL     OW 3019   4.781   2.730   5.912  0.0562 -0.7412 -0.3354
  945SOL    HW1 3020   4.806   2.813   5.962 -0.1535 -0.6907 -0.3116
  945SOL    HW2 3021   4.686   2.707   5.933 -0.0613 -0.6643 -0.7901
  946SOL     OW 3022   6.801   2.383   5.723  0.5920 -0.2418  0.2903
  946SOL    HW1 3023   6.774   2.371   5.627 -1.1948 -1.5973  0.9010
  946SOL    HW2 3024   6.899   2.404   5.728  0.2059  2.7227 -1.9646
  947SOL     OW 3025   0.677   3.330   6.107 -0.3969  0.4132 -0.3753
  947SOL    HW1 3026   0.617   3.401   6.145 -0.5893 -0.4157  0.9520
  947SOL    HW2 3027   0.691   3.347   6.010 -0.2658  2.3873 -0.0709
  948SOL     OW 3028   5.513   4.054   6.567  0.0889 -0.4297  0.0910
  948SOL    HW1 3029   5.592   4.002   6.536 -0.8940 -2.0266  0.1867
  948SOL    HW2 3030   5.463   4.088   6.487 -1.3542 -2.8942 -0.1565
  949SOL     OW 3031   4.091   2.515   5.522 -0.2374 -0.0468  0.6819
  949SOL    HW1 3032   3.993   2.509   5.540 -0.8537  0.8251 -1.9306
  949SOL    HW2 3033   4.126   2.425   5.498 -1.1684  0.0895 -1.4705
  950SOL     OW 3034   5.075   3.033   0.444 -0.3020  0.1720 -0.4940
  950SOL    HW1 3035   4.982   3.017   0.410 -0.2542 -0.4091 -0.3563
  950SOL    HW2 3036   5.111   3.117   0.403 -0.2374 -0.5136 -1.9031
  951SOL     OW 3037   6.340   3.129   5.365 -0.3016  0.0511  0.5667
  951SOL    HW1 3038   6.388   3.052   5.406 -0.1361  0.3585  0.9601
  951SOL    HW2 3039   6.382   3.215   5.396 -0.4398  0.2986  0.0835
  952SOL     OW 3040   0.913   1.652   6.984 -0.8905  0.2812 -0.2913
  952SOL    HW1 3041   0.987   1.693   6.932 -1.8591  1.2987 -0.9103
  952SOL    HW2 3042   0.827   1.660   6.933 -1.7665  0.7987  1.1844
  953SOL     OW 3043   2.503   2.582   0.132  0.0209  0.4304  0.3896
  953SOL    HW1 3044   2.567   2.636   0.186 -0.6935  0.6948  1.0001
  953SOL    HW2 3045   2.520   2.596   0.035  1.1232  0.1964  0.5437
  954SOL     OW 3046   0.287   4.069   2.198  0.1614  0.0722  0.6450
  954SOL    HW1 3047   0.222   4.128   2.151  0.7244  0.2912  0.1427
  954SOL    HW2 3048   0.278   3.975   2.163  0.8337  0.3062 -0.1652
  955SOL     OW 3049   3.467   2.622   6.798  0.1316  0.3050 -0.6155
  955SOL    HW1 3050   3.508   2.533   6.779  2.0125  1.0771 -0.3891
  955SOL    HW2 3051   3.421   2.656   6.715 -0.5643 -0.8232 -0.7146
  956SOL     OW 3052   5.698   2.715   4.376  0.0680 -0.1300 -0.0688
  956SOL    HW1 3053   5.631   2.787   4.391  1.2352  0.8002  0.9078
  956SOL    HW2 3054   5.708   2.661   4.460 -0.2738 -0.9992 -0.5685
  957SOL     OW 3055   1.276   3.913   3.553 -0.4190  0.2309 -0.3932
  957SOL    HW1 3056   1.329   3.990   3.588  0.7425 -0.1207 -1.3379
  957SOL    HW2 3057   1.181   3.921   3.585 -0.4761  2.3590 -0.9319
  958SOL     OW 3058   1.992   3.318   5.534 -0.3121 -0.5113 -0.3896
  958SOL    HW1 3059   1.964   3.374   5.611  1.4992  0.4664 -0.3929
  958SOL    HW2 3060   1.976   3.368   5.449  0.9152 -0.1353 -0.4166
  959SOL     OW 3061   4.030   1.795   5.483  0.3051 -0.6120  0.5350
  959SOL    HW1 3062   4.053   1.824   5.390 -0.4515  0.8584  0.7765
  959SOL    HW2 3063   3.930   1.786   5.492  0.4632 -2.6856  0.6802
  960SOL     OW 3064   0.156   1.922   1.586  0.2817 -0.4510 -0.5468
  960SOL    HW1 3065   0.106   1.929   1.672  0.7459 -1.3081 -0.1903
  960SOL    HW2 3066   0.255   1.925   1.604  0.3974  1.7239 -1.2853
  961SOL     OW 3067   0.341   3.538   0.288 -0.7855  0.2415  0.2565
  961SOL    HW1 3068   0.293   3.605   0.344 -2.1031 -0.8199  0.4531
  961SOL    HW2 3069   0.282   3.459   0.272 -0.1939  0.1824 -2.0367
  962SOL     OW 3070   0.144   2.883   6.930  0.8325  0.1880 -0.2371
  962SOL    HW1 3071   0.146   2.979   6.901  0.2747  0.1064 -0.5643
  962SOL    HW2 3072   0.125   2.825   6.851  0.4373 -0.1307  0.0835
  963SOL     OW 3073   0.098   3.374   2.023 -0.3600  0.4516 -0.7164
  963SOL    HW1 3074   0.046   3.289   2.013 -1.0837  0.9686 -1.4879
  963SOL    HW2 3075   0.168   3.378   1.950  0.7504 -0.2040  0.2673
  964SOL     OW 3076   4.895   3.319   3.419 -0.4453 -0.0135  0.5433
  964SOL    HW1 3077   4.898   3.271   3.507 -0.6768 -2.5240 -0.7406
  964SOL    HW2 3078   4.800   3.340   3.395 -0.4946 -0.5200  0.2905
  965SOL     OW 3079   1.569   2.185   2.619  0.1493 -0.0163  0.6433
  965SOL    HW1 3080   1.632   2.115   2.651  0.6988  0.4281  0.5417
  965SOL    HW2 3081   1.493   2.194   2.683 -0.3285 -1.2295  0.2831
  966SOL     OW 3082   2.739   1.872   6.771  0.4961 -0.4803 -0.2219
  966SOL    HW1 3083   2.783   1.962   6.777 -3.2689  1.5190  0.7713
  966SOL    HW2 3084   2.702   1.859   6.679 -0.0030 -0.4458 -0.0290
  967SOL     OW 3085   1.542   4.104   0.555 -0.2682  0.4112 -0.1590
  967SOL    HW1 3086   1.519   4.051   0.637  1.3257  0.6486  0.4851
  967SOL    HW2 3087   1.593   4.186   0.582  2.9694 -0.9747 -1.4585
  968SOL     OW 3088   5.615   4.033   4.162 -0.3372  0.4527 -0.1208
  968SOL    HW1 3089   5.705   4.024   4.119 -1.5481 -1.3918 -2.4856
  968SOL    HW2 3090   5.565   4.108   4.118 -1.1022 -0.6060 -1.1056
  969SOL     OW 3091   1.201   3.304   3.517 -0.1492 -0.2049  0.2530
  969SOL    HW1 3092   1.245   3.305   3.607  0.9138  2.5598 -0.1933
  969SOL    HW2 3093   1.149   3.389   3.505  0.1496 -0.2901 -1.9283
  970SOL     OW 3094   0.571   3.830   0.324  0.7508  0.7372  0.1961
  970SOL    HW1 3095   0.542   3.780   0.243  0.0117  0.6638  0.4914
  970SOL    HW2 3096   0.528   3.920   0.325  1.0886  0.8972  0.2892
  971SOL     OW 3097   6.983   1.587   3.100  0.3269  0.2552  0.3183
  971SOL    HW1 3098   6.985   1.624   3.007 -0.1332  0.5271  0.4154
  971SOL    HW2 3099   6.950   1.493   3.098  0.6108  0.1577  0.1733
  972SOL     OW 3100   5.362   2.411   3.595 -0.3645  0.5154  0.4984
  972SOL    HW1 3101   5.445   2.417   3.538 -2.4737 -0.3604 -2.9714
  972SOL    HW2 3102   5.348   2.499   3.641  2.4432  0.6710  1.2854
  973SOL     OW 3103   3.396   2.931   4.425  0.1105  0.2434 -0.1587
  973SOL    HW1 3104   3.377   2.837   4.398  1.2773  0.6738 -2.7220
  973SOL    HW2 3105   3.318   2.989   4.401 -0.2170  0.0946  0.5331
  974SOL     OW 3106   5.410   4.010   2.523  0.9704 -0.9764 -0.5035
  974SOL    HW1 3107   5.458   4.093   2.493  1.0482 -0.5664  0.6943
  974SOL    HW2 3108   5.473   3.933   2.524  1.2742 -0.7233 -0.1860
  975SOL     OW 3109   4.479   1.941   5.133 -0.0406  0.4401  0.3315
  975SOL    HW1 3110   4.400   1.971   5.079  0.0589 -1.8478 -1.2173
  975SOL    HW2 3111   4.493   2.004   5.210 -2.5380  1.6402 -0.1053
  976SOL     OW 3112   1.576   4.352   0.046 -0.3878  0.4766  0.3550
  976SOL    HW1 3113   1.562   4.450   0.051  1.0709  0.6819  0.7291
  976SOL    HW2 3114   1.637   4.330   6.970 -1.0870 -0.1945 -0.0336
  977SOL     OW 3115   5.979   3.043   6.423  0.1062  0.3154 -0.1322
  977SOL    HW1 3116   5.894   3.033   6.372  1.2050 -1.1056 -1.7839
  977SOL    HW2 3117   5.971   2.998   6.512 -0.7580 -0.0457 -0.3916
  978SOL     OW 3118   3.799   1.977   2.053 -0.3777  0.2595 -0.5541
  978SOL    HW1 3119   3.885   2.004   2.097 -1.0159  0.3204  0.6919
  978SOL    HW2 3120   3.811   1.889   2.008 -0.4167 -1.2214  2.1203
  979SOL     OW 3121   1.118   1.807   4.990 -0.2272  0.5942  0.0078
  979SOL    HW1 3122   1.185   1.744   4.950  0.1604  1.5778 -0.9278
  979SOL    HW2 3123   1.028   1.764   4.987  0.0759 -0.0523 -0.3274
  980SOL     OW 3124   5.190   2.832   1.232  0.2378  0.6009  0.6925
  980SOL    HW1 3125   5.110   2.854   1.287  0.6059 -0.5723  1.7574
  980SOL    HW2 3126   5.219   2.738   1.252 -0.2459 -0.2961 -2.3208
  981SOL     OW 3127   3.224   2.910   1.727 -0.0333  0.2460  0.2635
  981SOL    HW1 3128   3.243   2.868   1.638  1.5135 -2.2294  1.6145
  981SOL    HW2 3129   3.126   2.908   1.744 -0.2057 -0.9588 -0.6661
  982SOL     OW 3130   3.610   1.931   1.062  0.0916 -0.6881  0.5029
  982SOL    HW1 3131   3.630   2.028   1.052  0.7004 -0.8948 -0.4720
  982SOL    HW2 3132   3.649   1.897   1.147 -0.1125 -0.0856  0.8418
  983SOL     OW 3133   1.390   1.842   1.804 -0.0583  0.6793 -0.1629
  983SOL    HW1 3134   1.483   1.812   1.821  0.7796  1.9021 -2.1433
  983SOL    HW2 3135   1.326   1.767   1.819  1.2532 -0.2102  1.0981
  984SOL     OW 3136   3.687   2.191   5.343 -0.0725  0.2795 -0.2388
  984SOL    HW1 3137   3.777   2.162   5.375  0.7904  1.6893 -1.2544
  984SOL    HW2 3138   3.682   2.179   5.243 -0.9187  0.4319 -0.2225
  985SOL     OW 3139   6.250   3.499   5.211 -0.1828 -0.8090  0.0986
  985SOL    HW1 3140   6.304   3.439   5.152  1.7232  0.6135  0.2906
  985SOL    HW2 3141   6.310   3.567   5.253 -2.1651  0.9125  0.3045
  986SOL     OW 3142   0.835   2.343   5.682  0.1821 -0.1543 -0.7290
  986SOL    HW1 3143   0.862   2.273   5.750 -1.0312  1.4352  1.5286
  986SOL    HW2 3144   0.784   2.299   5.608  0.5284 -1.8302 -0.0304
  987SOL     OW 3145   2.977   4.090   6.805 -0.0137  0.3195  0.5806
  987SOL    HW1 3146   2.888   4.105   6.846 -0.9676 -0.8747 -0.9667
  987SOL    HW2 3147   3.049   4.116   6.870 -1.4451 -0.5215  2.5605
  988SOL     OW 3148   5.297   1.672   6.470  0.7439 -0.3299 -0.2227
  988SOL    HW1 3149   5.198   1.684   6.475  0.7273 -0.0821 -0.9990
  988SOL    HW2 3150   5.338   1.695   6.558  0.0675 -0.8888  0.2410
  989SOL     OW 3151   5.275   2.552   3.182  0.1889  0.1043  0.1823
  989SOL    HW1 3152   5.197   2.490   3.178  0.9414 -0.8130 -0.8942
  989SOL    HW2 3153   5.262   2.626   3.117 -0.0734  0.3123  0.4691
  990SOL     OW 3154   5.573   2.293   1.566  0.3220  0.1277 -0.2716
  990SOL    HW1 3155   5.501   2.361   1.558  1.1679  1.1426  0.4418
  990SOL    HW2 3156   5.555   2.218   1.503 -1.6160  0.1018  0.2439
  991SOL     OW 3157   2.460   3.042   2.107 -0.3485  0.1948  0.2201
  991SOL    HW1 3158   2.360   3.045   2.119 -0.5697 -2.9822 -0.0931
  991SOL    HW2 3159   2.503   3.013   2.192  0.2138  0.4501  0.0237
  992SOL     OW 3160   5.344   2.535   4.354 -0.2370 -0.0279  0.0852
  992SOL    HW1 3161   5.272   2.603   4.368 -0.1896  0.0505 -0.0499
  992SOL    HW2 3162   5.305   2.443   4.358 -0.2674  0.0008  0.4671
  993SOL     OW 3163   0.083   3.959   3.038 -0.1816 -0.2394  0.0585
  993SOL    HW1 3164   0.045   4.041   2.994 -1.2451 -0.7350  0.0191
  993SOL    HW2 3165   0.029   3.937   3.119  0.4970 -0.5286  0.4322
  994SOL     OW 3166   2.346   2.115   2.578  0.1153  0.3939 -0.2897
  994SOL    HW1 3167   2.374   2.134   2.484 -1.4260  1.5316 -0.5656
  994SOL    HW2 3168   2.377   2.188   2.638 -0.2066  0.4512 -0.1901
  995SOL     OW 3169   0.276   1.799   4.789 -0.2912  0.0634 -0.0083
  995SOL    HW1 3170   0.182   1.801   4.755 -0.1436  0.0919 -0.4220
  995SOL    HW2 3171   0.288   1.718   4.847 -0.5982  0.1155  0.1312
  996SOL     OW 3172   3.357   1.646   3.813  0.4737  0.3181 -0.1368
  996SOL    HW1 3173   3.423   1.613   3.744  0.3285  0.5668 -0.3979
  996SOL    HW2 3174   3.368   1.745   3.824  0.2506  0.3336 -0.0617
  997SOL     OW 3175   1.793   4.369   3.479 -0.6411 -0.6824  0.0290
  997SOL    HW1 3176   1.809   4.365   3.380  0.3773 -0.4344  0.1661
  997SOL    HW2 3177   1.697   4.389   3.497 -1.3734 -3.0845 -0.8788
  998SOL     OW 3178   4.879   3.982   0.336  0.0092 -0.3856 -0.0500
  998SOL    HW1 3179   4.798   4.037   0.318 -0.4606 -1.2802 -0.6986
  998SOL    HW2 3180   4.942   3.990   0.258 -0.6797 -1.8473 -0.7876
  999SOL     OW 3181   5.219   4.368   1.174  0.1476  0.9328  0.1184
  999SOL    HW1 3182   5.225   4.443   1.109  1.1136  0.9093  0.1612
  999SOL    HW2 3183   5.277   4.292   1.144 -2.0221 -0.4972 -0.7757
 1000SOL     OW 3184   2.694   2.326   1.329 -0.1267 -0.5317 -0.6018
 1000SOL    HW1 3185   2.743   2.394   1.384 -0.3306 -1.3021  0.5554
 1000SOL    HW2 3186   2.698   2.353   1.233 -0.1849  1.1154 -0.1845
 1001SOL     OW 3187   5.663   1.637   5.240 -0.6200  0.2384  0.3629
 1001SOL    HW1 3188   5.762   1.630   5.224 -0.6863 -1.5240  0.4749
 1001SOL    HW2 3189   5.645   1.631   5.338 -0.7762  1.9388  0.4606
 1002SOL     OW 3190   6.935   3.494   2.645  0.0634  0.0138  0.1705
 1002SOL    HW1 3191   6.891   3.582   2.663 -0.1650  0.0588 -0.5895
 1002SOL    HW2 3192   6.880   3.441   2.580  2.0327  0.8770 -2.3803
 1003SOL     OW 3193   2.511   4.264   2.216  0.1452 -0.0418 -0.7770
 1003SOL    HW1 3194   2.533   4.204   2.139 -0.1362 -0.6485 -0.3924
 1003SOL    HW2 3195   2.570   4.344   2.214  1.3064 -0.8772 -0.6567
 1004SOL     OW 3196   1.755   2.332   5.153 -0.1327 -0.0413  0.4823
 1004SOL    HW1 3197   1.680   2.398   5.144 -1.5163 -1.7570 -1.5957
 1004SOL    HW2 3198   1.804   2.325   5.066  0.4375 -1.1964  0.8806
 1005SOL     OW 3199   1.869   3.879   3.681 -0.2696  0.3409  0.1246
 1005SOL    HW1 3200   1.872   3.961   3.623  1.6373 -0.2191 -0.6655
 1005SOL    HW2 3201   1.905   3.901   3.772  0.4142  0.3627 -0.1441
 1006SOL     OW 3202   0.440   2.278   6.595 -0.2156  0.0656  0.4717
 1006SOL    HW1 3203   0.503   2.354   6.578 -1.3856  0.9159 -0.2389
 1006SOL    HW2 3204   0.384   2.298   6.675 -0.2795 -0.2105  0.4972
 1007SOL     OW 3205   1.769   2.130   6.591 -0.6734 -0.9535 -0.2743
 1007SOL    HW1 3206   1.762   2.209   6.651 -1.9882 -1.1888 -0.0899
 1007SOL    HW2 3207   1.859   2.086   6.603  0.5657  1.1713 -1.2623
 1008SOL     OW 3208   1.397   1.335   5.800 -0.2392  0.0804  0.7166
 1008SOL    HW1 3209   1.485   1.319   5.846  0.1423 -0.2909 -0.1385
 1008SOL    HW2 3210   1.361   1.424   5.829  0.7513  0.5496  0.5484
 1009SOL     OW 3211   6.351   2.548   3.892 -0.2732  0.2545  0.6886
 1009SOL    HW1 3212   6.311   2.546   3.983 -0.5701  0.1777  0.5564
 1009SOL    HW2 3213   6.437   2.496   3.892  0.3151  1.1942  1.2009
 1010SOL     OW 3214   6.859   2.517   1.523 -0.5248  0.1974  0.3463
 1010SOL    HW1 3215   6.890   2.561   1.438  0.6168 -1.2403 -0.0180
 1010SOL    HW2 3216   6.778   2.462   1.504 -0.5947  0.3121  0.3095
 1011SOL     OW 3217   0.947   2.979   3.407  0.4253  0.8162 -0.0857
 1011SOL    HW1 3218   1.027   2.919   3.410  0.0978  0.1539 -2.5109
 1011SOL    HW2 3219   0.900   2.977   3.496  1.8363 -0.5175  0.6715
 1012SOL     OW 3220   0.891   1.467   6.166 -0.1863  0.1970  0.3101
 1012SOL    HW1 3221   0.985   1.454   6.135 -0.9960  1.9908 -3.4958
 1012SOL    HW2 3222   0.879   1.425   6.256  4.1467 -0.2061  0.8911
 1013SOL     OW 3223   1.221   3.847   5.740 -0.2336 -0.7248 -0.3655
 1013SOL    HW1 3224   1.123   3.830   5.749 -0.5405  1.5875  1.7390
 1013SOL    HW2 3225   1.241   3.886   5.650 -1.6995  1.3026  0.1448
 1014SOL     OW 3226   3.820   2.719   3.842 -0.3936 -0.0155 -0.4221
 1014SOL    HW1 3227   3.913   2.683   3.849 -1.5278 -3.1723  0.2748
 1014SOL    HW2 3228   3.808   2.794   3.907  1.6291  0.4812 -0.5454
 1015SOL     OW 3229   1.045   4.220   5.205 -0.2457 -0.4414 -0.1884
 1015SOL    HW1 3230   1.045   4.212   5.106  1.5276 -0.6322 -0.2123
 1015SOL    HW2 3231   0.953   4.204   5.240 -1.4670  2.0742 -1.9440
 1016SOL     OW 3232   2.437   3.275   6.985  0.2349  0.0571 -0.1507
 1016SOL    HW1 3233   2.387   3.359   0.008  0.4492  0.2034 -0.2153
 1016SOL    HW2 3234   2.448   3.220   0.068 -0.7734 -0.3823 -0.2965
 1017SOL     OW 3235   2.800   2.682   5.318 -0.0235 -0.7098  0.3099
 1017SOL    HW1 3236   2.760   2.615   5.381 -0.7085  0.0307  0.6730
 1017SOL    HW2 3237   2.743   2.764   5.315  0.1497 -0.6153 -1.0714
 1018SOL     OW 3238   3.197   3.130   5.113  0.0628  0.0631 -0.1315
 1018SOL    HW1 3239   3.210   3.201   5.043  1.7978 -0.8963 -0.8463
 1018SOL    HW2 3240   3.216   3.040   5.073 -1.2949 -0.7489  0.9686
 1019SOL     OW 3241   1.674   3.460   1.619  0.0076  0.3937  0.0993
 1019SOL    HW1 3242   1.689   3.556   1.644 -1.8977  1.6014 -2.7830
 1019SOL    HW2 3243   1.656   3.406   1.701  1.8163  2.3094  1.8700
 1020SOL     OW 3244   1.591   2.107   5.979 -0.9981 -0.0519 -0.1895
 1020SOL    HW1 3245   1.506   2.068   6.015 -1.1545 -0.6541 -1.1651
 1020SOL    HW2 3246   1.668   2.077   6.035 -1.3551  0.0073  0.3427
 1021SOL     OW 3247   3.576   3.095   5.111  0.2707 -0.5127  0.0043
 1021SOL    HW1 3248   3.661   3.135   5.078  0.1368  0.2571  0.5644
 1021SOL    HW2 3249   3.515   3.168   5.142 -0.8032 -1.0080 -0.8551
 1022SOL     OW 3250   6.346   2.667   0.235 -0.7318 -0.0636 -0.0110
 1022SOL    HW1 3251   6.427   2.685   0.291 -0.4310  1.3033 -0.8357
 1022SOL    HW2 3252   6.273   2.730   0.262 -0.9892 -0.2147 -0.3566
 1023SOL     OW 3253   6.780   2.030   2.425 -0.0894  0.1870 -0.5195
 1023SOL    HW1 3254   6.766   2.034   2.326 -0.6805 -2.5818 -0.6305
 1023SOL    HW2 3255   6.695   2.003   2.469  0.3397  0.7679  0.7198
 1024SOL     OW 3256   2.595   4.192   4.180 -0.4934  0.8076  0.0658
 1024SOL    HW1 3257   2.670   4.256   4.165 -0.1596  0.6097  0.8538
 1024SOL    HW2 3258   2.572   4.147   4.094  0.4924  0.6537 -0.1263
 1025SOL     OW 3259   1.665   2.609   6.019  0.0535 -0.2560 -0.3845
 1025SOL    HW1 3260   1.663   2.555   5.935 -3.4849 -0.9023 -0.0185
 1025SOL    HW2 3261   1.594   2.679   6.016  0.6485  0.5047  1.5982
 1026SOL     OW 3262   4.196   2.939   6.086  0.1495 -0.6212 -0.0252
 1026SOL    HW1 3263   4.158   3.021   6.043  0.4567  0.3032  1.3935
 1026SOL    HW2 3264   4.122   2.884   6.124  0.0321 -0.0838  0.5572
 1027SOL     OW 3265   0.246   3.931   5.092  0.0275 -0.3916 -0.1347
 1027SOL    HW1 3266   0.273   3.875   5.170 -0.7094 -0.8454 -0.1957
 1027SOL    HW2 3267   0.271   3.885   5.007  0.5302 -0.0505 -0.1772
 1028SOL     OW 3268   1.745   3.899   6.532  0.5099 -0.4410 -0.1016
 1028SOL    HW1 3269   1.841   3.884   6.511  0.6445  0.8651 -0.5214
 1028SOL    HW2 3270   1.727   3.871   6.627  1.4042 -0.2890  0.1249
 1029SOL     OW 3271   3.784   3.796   3.459  0.1051  0.1198  0.0261
 1029SOL    HW1 3272   3.806   3.791   3.361  2.7936 -0.8438  0.5975
 1029SOL    HW2 3273   3.763   3.704   3.492  1.6655  0.0241  0.8184
 1030SOL     OW 3274   4.496   2.422   5.619  0.4974  0.2277 -0.6147
 1030SOL    HW1 3275   4.427   2.493   5.605 -0.4800 -0.5890 -0.0458
 1030SOL    HW2 3276   4.580   2.447   5.571  0.3608  2.0262  0.0272
 1031SOL     OW 3277   1.631   3.932   1.925  0.2042  0.1914  0.0828
 1031SOL    HW1 3278   1.706   3.930   1.992  1.8418 -1.3618 -1.6527
 1031SOL    HW2 3279   1.669   3.950   1.835 -1.7096  0.4567 -0.7023
 1032SOL     OW 3280   1.077   4.221   6.666 -0.4263 -0.3517 -0.0149
 1032SOL    HW1 3281   1.160   4.229   6.720 -0.1650  1.0530 -0.5831
 1032SOL    HW2 3282   1.098   4.178   6.578 -0.5311 -1.0705  0.3066
 1033SOL     OW 3283   2.244   2.083   4.618 -0.3166  0.9327 -0.0371
 1033SOL    HW1 3284   2.337   2.078   4.580 -1.1591 -2.3863 -2.0889
 1033SOL    HW2 3285   2.201   2.168   4.588  1.2340  1.4055 -1.0740
 1034SOL     OW 3286   6.773   3.104   2.231 -0.0127  0.4278 -0.3143
 1034SOL    HW1 3287   6.823   3.063   2.307  1.5010  0.4168 -1.2624
 1034SOL    HW2 3288   6.681   3.066   2.227  0.2662 -0.4238  0.8080
 1035SOL     OW 3289   1.518   2.834   6.004  0.3054 -0.1646  0.8033
 1035SOL    HW1 3290   1.609   2.874   6.014 -0.0638  1.1380 -0.6231
 1035SOL    HW2 3291   1.456   2.877   6.069 -0.3739  2.6774 -1.5264
 1036SOL     OW 3292   6.638   3.068   5.767  0.0429  0.0527  0.2122
 1036SOL    HW1 3293   6.570   3.136   5.795 -0.1407  0.0446 -0.2033
 1036SOL    HW2 3294   6.593   2.979   5.757  0.0021  0.1648 -0.6119
 1037SOL     OW 3295   3.161   3.761   0.256  0.7429 -0.4327 -0.0938
 1037SOL    HW1 3296   3.137   3.676   0.305  1.6540 -0.0635  1.0336
 1037SOL    HW2 3297   3.242   3.746   0.201  0.0837 -0.6678 -1.0288
 1038SOL     OW 3298   3.682   2.962   3.941 -0.3923 -0.2684 -0.0114
 1038SOL    HW1 3299   3.616   3.038   3.943  0.1218  0.2552 -1.3951
 1038SOL    HW2 3300   3.667   2.903   4.020 -0.7452  1.3234  1.1621
 1039SOL     OW 3301   0.501   2.508   6.320 -0.0082 -0.0911  0.3024
 1039SOL    HW1 3302   0.546   2.475   6.237  1.1955 -3.2242  2.0275
 1039SOL    HW2 3303   0.565   2.503   6.397 -1.4142  1.6558  1.6762
 1040SOL     OW 3304   1.399   1.801   6.230 -0.4920  0.4581 -0.1473
 1040SOL    HW1 3305   1.457   1.781   6.309  1.4626  0.9463 -1.3717
 1040SOL    HW2 3306   1.312   1.752   6.238  0.2349 -0.6410  1.5732
 1041SOL     OW 3307   2.474   2.150   6.830 -0.1221 -0.2498 -0.2031
 1041SOL    HW1 3308   2.517   2.137   6.741  2.1005  0.7763  0.6674
 1041SOL    HW2 3309   2.433   2.241   6.835  0.9279  0.2027  0.2748
 1042SOL     OW 3310   2.524   2.537   5.204 -0.4998  0.0871  0.1294
 1042SOL    HW1 3311   2.481   2.563   5.290 -1.2942  0.6327 -0.4141
 1042SOL    HW2 3312   2.554   2.620   5.156 -0.6611 -0.1673 -0.4188
 1043SOL     OW 3313   1.143   3.109   4.028  0.1532 -0.1260 -0.4778
 1043SOL    HW1 3314   1.066   3.115   3.964 -0.9091  0.9721  0.8513
 1043SOL    HW2 3315   1.229   3.119   3.977 -0.5947 -0.5394 -1.8842
 1044SOL     OW 3316   5.270   2.304   2.048 -0.5547 -0.0507 -0.3063
 1044SOL    HW1 3317   5.251   2.249   1.967 -0.2646  1.9476 -1.8045
 1044SOL    HW2 3318   5.192   2.364   2.067  0.3429  1.3083 -0.6993
 1045SOL     OW 3319   0.817   2.429   1.639  0.2736 -0.2674 -0.2505
 1045SOL    HW1 3320   0.720   2.435   1.664  0.7401  0.8003  1.4948
 1045SOL    HW2 3321   0.873   2.431   1.722  1.7671 -2.5548 -1.0917
 1046SOL     OW 3322   6.089   3.525   0.073 -0.8042  0.0532  0.0842
 1046SOL    HW1 3323   6.169   3.580   0.050 -0.9513  0.0015 -0.5509
 1046SOL    HW2 3324   6.062   3.544   0.168  0.7697 -0.9344  0.7733
 1047SOL     OW 3325   6.855   3.762   2.708  0.0956 -0.4533 -0.1080
 1047SOL    HW1 3326   6.785   3.772   2.778 -0.0908 -0.2615 -0.3179
 1047SOL    HW2 3327   6.876   3.852   2.669  1.4217 -0.3208  0.8761
 1048SOL     OW 3328   4.074   3.070   5.782 -0.0758  0.4850  0.0466
 1048SOL    HW1 3329   4.066   2.993   5.719 -3.1938  0.8578 -0.1337
 1048SOL    HW2 3330   4.024   3.051   5.866  0.4648  1.6873  0.6780
 1049SOL     OW 3331   1.528   3.183   4.591 -0.7046 -0.7863  0.1435
 1049SOL    HW1 3332   1.483   3.272   4.584  0.0392 -0.0036  3.4492
 1049SOL    HW2 3333   1.463   3.116   4.628 -0.5720 -0.9901  0.0094
 1050SOL     OW 3334   6.012   3.701   6.828 -0.4330  0.0674 -0.0521
 1050SOL    HW1 3335   5.967   3.627   6.878 -0.5691 -1.0526 -1.7796
 1050SOL    HW2 3336   5.978   3.789   6.861 -0.5396 -0.6123  1.7808
 1051SOL     OW 3337   5.776   3.006   6.270  0.2845  0.4901 -0.0480
 1051SOL    HW1 3338   5.690   3.040   6.232 -0.4332 -1.1353  0.0216
 1051SOL    HW2 3339   5.845   3.004   6.198 -0.9384 -2.1493 -1.3118
 1052SOL     OW 3340   0.969   3.783   5.761  0.1890 -0.6069  0.1871
 1052SOL    HW1 3341   0.901   3.730   5.710  0.2201  0.3077 -0.8313
 1052SOL    HW2 3342   0.957   3.767   5.859 -0.9086 -1.1431 -0.0245
 1053SOL     OW 3343   2.361   4.362   3.183  0.7068 -0.0635  0.8237
 1053SOL    HW1 3344   2.414   4.413   3.115  1.3274  0.0081  1.3621
 1053SOL    HW2 3345   2.287   4.420   3.218 -0.8456 -0.7009 -1.1710
 1054SOL     OW 3346   6.067   3.143   5.376 -0.2547 -0.3866 -0.1119
 1054SOL    HW1 3347   6.163   3.136   5.405 -0.2522 -0.1858 -0.0648
 1054SOL    HW2 3348   6.058   3.107   5.283  0.1350  0.8308 -0.6509
 1055SOL     OW 3349   0.548   3.015   3.802 -0.2726 -0.1727 -0.1569
 1055SOL    HW1 3350   0.521   3.109   3.783 -0.7131 -0.2580  0.0375
 1055SOL    HW2 3351   0.474   2.953   3.778 -0.0931 -0.4474 -0.0127
 1056SOL     OW 3352   4.476   3.531   2.041  0.0961  0.2341 -0.4549
 1056SOL    HW1 3353   4.553   3.516   2.102 -0.1240 -0.1564 -0.2729
 1056SOL    HW2 3354   4.495   3.610   1.982  0.3678  0.5186  0.0118
 1057SOL     OW 3355   1.288   1.686   0.431  0.0756 -0.0414  0.4009
 1057SOL    HW1 3356   1.247   1.599   0.401 -0.8781  0.6842 -0.4628
 1057SOL    HW2 3357   1.215   1.752   0.448  0.8442  1.0555 -0.4569
 1058SOL     OW 3358   6.696   2.114   6.633 -0.2810 -0.1593  0.1181
 1058SOL    HW1 3359   6.709   2.212   6.652 -0.8447  0.0903 -0.7503
 1058SOL    HW2 3360   6.778   2.078   6.589 -1.4489  0.8643 -3.1669
 1059SOL     OW 3361   3.906   2.747   3.158 -0.2422  0.0259  0.3816
 1059SOL    HW1 3362   3.911   2.704   3.248 -1.2260  1.1860  1.0281
 1059SOL    HW2 3363   3.866   2.684   3.092  0.3211 -0.7725  0.7940
 1060SOL     OW 3364   5.645   4.164   0.113 -0.5815  0.0143 -0.7796
 1060SOL    HW1 3365   5.552   4.196   0.093 -0.9260 -0.0597  0.6331
 1060SOL    HW2 3366   5.678   4.208   0.196  1.0028  0.6985 -1.7205
 1061SOL     OW 3367   4.836   1.572   1.548 -0.0998 -0.9889  0.3236
 1061SOL    HW1 3368   4.912   1.510   1.565  0.3391 -0.5946 -0.1600
 1061SOL    HW2 3369   4.752   1.533   1.585  0.3534 -1.3828  0.9434
 1062SOL     OW 3370   6.922   2.409   3.946  0.4844 -0.6642  0.2284
 1062SOL    HW1 3371   6.986   2.454   4.007  1.4962 -1.3553 -0.2934
 1062SOL    HW2 3372   6.828   2.432   3.973  0.8816 -1.2740  2.2648
 1063SOL     OW 3373   3.637   4.055   1.133 -1.0338  0.2039 -0.3428
 1063SOL    HW1 3374   3.665   4.127   1.197 -0.6312  0.0662 -0.3648
 1063SOL    HW2 3375   3.542   4.030   1.152 -0.6735 -0.4104  0.7354
 1064SOL     OW 3376   0.299   3.596   6.757  0.7524  0.0387 -0.3485
 1064SOL    HW1 3377   0.354   3.513   6.770  0.3793  0.0095  1.1575
 1064SOL    HW2 3378   0.354   3.676   6.780 -0.2032 -0.0637  2.7605
 1065SOL     OW 3379   4.895   3.592   0.944  0.5460  0.2689  0.1337
 1065SOL    HW1 3380   4.889   3.620   0.848  0.6234  1.2419  0.3987
 1065SOL    HW2 3381   4.803   3.580   0.981  0.4893  0.8718  0.2019
 1066SOL     OW 3382   4.929   1.464   3.325 -0.0125  0.5331  0.0127
 1066SOL    HW1 3383   4.978   1.381   3.350 -1.5549 -0.2160  0.6794
 1066SOL    HW2 3384   4.873   1.447   3.244 -0.0814  1.0130 -0.0417
 1067SOL     OW 3385   2.826   4.379   6.148  0.4673 -0.0516 -0.4738
 1067SOL    HW1 3386   2.741   4.383   6.202  0.8544 -1.3695  0.2546
 1067SOL    HW2 3387   2.904   4.370   6.209  1.0600  0.0898 -1.1955
 1068SOL     OW 3388   6.994   2.897   0.949 -0.0871  0.4486 -0.6947
 1068SOL    HW1 3389   0.094   2.905   0.953 -0.2340  2.6747  0.0389
 1068SOL    HW2 3390   6.959   2.877   1.041 -0.3298 -0.2711 -0.9403
 1069SOL     OW 3391   4.115   1.929   4.159 -0.5811 -0.1696  0.4880
 1069SOL    HW1 3392   4.136   1.837   4.192 -0.3825 -0.3295 -0.0759
 1069SOL    HW2 3393   4.105   1.927   4.059  3.0175  1.0184 -0.0302
 1070SOL     OW 3394   5.021   2.948   3.943 -0.6296 -0.2630  0.1370
 1070SOL    HW1 3395   5.018   3.043   3.974 -1.9846  1.1153 -3.5967
 1070SOL    HW2 3396   4.927   2.915   3.929 -0.1596 -0.9465 -1.6751
 1071SOL     OW 3397   4.061   3.900   1.926  0.6134 -0.1624 -0.4241
 1071SOL    HW1 3398   4.053   3.937   2.019  0.4217 -0.4287 -0.3320
 1071SOL    HW2 3399   3.978   3.920   1.875  0.6173 -0.2352 -0.4590
 1072SOL     OW 3400   6.001   2.473   2.164  0.3272 -0.3012 -0.2318
 1072SOL    HW1 3401   6.010   2.378   2.195  1.1222  0.2560  1.3513
 1072SOL    HW2 3402   5.953   2.474   2.077  1.3145 -2.2491 -0.8703
 1073SOL     OW 3403   1.769   3.838   5.556  0.0142 -0.7047  0.2185
 1073SOL    HW1 3404   1.782   3.789   5.642  0.3473 -2.8582 -0.9912
 1073SOL    HW2 3405   1.832   3.801   5.487 -0.7996  0.4130 -1.1727
 1074SOL     OW 3406   1.409   3.688   5.309  0.1099  0.1034  0.3349
 1074SOL    HW1 3407   1.489   3.663   5.254  1.5614  1.3082  1.8038
 1074SOL    HW2 3408   1.364   3.768   5.268  1.4834  1.3124  1.1156
 1075SOL     OW 3409   5.288   2.241   4.814 -0.1410 -0.3776  0.2137
 1075SOL    HW1 3410   5.385   2.239   4.789 -0.5361 -0.8393 -1.4004
 1075SOL    HW2 3411   5.248   2.151   4.798 -0.5014 -0.6764  2.4550
 1076SOL     OW 3412   1.275   1.253   5.516  0.1790 -0.5391  0.3719
 1076SOL    HW1 3413   1.212   1.176   5.508  0.3584 -0.8601  1.7570
 1076SOL    HW2 3414   1.320   1.250   5.605  0.8171  0.6994  0.1151
 1077SOL     OW 3415   3.240   1.690   6.164 -0.1506  0.6384 -0.0746
 1077SOL    HW1 3416   3.261   1.788   6.156  1.2529  0.2821 -1.4030
 1077SOL    HW2 3417   3.143   1.675   6.147 -0.1518  1.7041 -1.1698
 1078SOL     OW 3418   3.861   2.378   0.011 -0.7635 -0.2992  0.0512
 1078SOL    HW1 3419   3.862   2.461   6.955 -0.2505 -1.1228 -1.2207
 1078SOL    HW2 3420   3.835   2.300   6.954  0.5005 -1.2986  0.7738
 1079SOL     OW 3421   2.150   2.341   5.016 -0.4241 -0.1838  0.1137
 1079SOL    HW1 3422   2.214   2.287   4.962 -0.0727  0.2132  0.1267
 1079SOL    HW2 3423   2.061   2.343   4.971 -0.4372 -0.7723  0.1156
 1080SOL     OW 3424   2.648   1.649   0.793  0.8423  0.3677 -0.1461
 1080SOL    HW1 3425   2.586   1.591   0.740  1.5253  0.2677 -0.8477
 1080SOL    HW2 3426   2.689   1.595   0.867 -1.4198  0.9241  1.6363
 1081SOL     OW 3427   5.795   3.194   2.991 -0.2220  0.7152 -0.3363
 1081SOL    HW1 3428   5.704   3.151   2.986 -0.6120  1.4200  0.4741
 1081SOL    HW2 3429   5.835   3.177   3.080  2.1829 -2.9247 -1.8830
 1082SOL     OW 3430   4.253   2.668   4.550 -0.5760  0.1915  0.0915
 1082SOL    HW1 3431   4.201   2.707   4.474  0.5265 -1.3107 -1.5212
 1082SOL    HW2 3432   4.233   2.570   4.556  0.6106 -0.0245  0.6724
 1083SOL     OW 3433   6.889   4.029   2.630  0.6095 -0.4587  0.0930
 1083SOL    HW1 3434   6.909   4.086   2.709 -0.3755  0.6221 -0.4086
 1083SOL    HW2 3435   6.904   4.082   2.546  0.1775 -1.1037 -0.4016
 1084SOL     OW 3436   6.266   2.011   0.144 -0.4592 -0.5780 -0.5902
 1084SOL    HW1 3437   6.184   2.002   0.087  0.7402  1.1927 -2.7233
 1084SOL    HW2 3438   6.348   2.004   0.087  0.8266  1.0529  0.9368
 1085SOL     OW 3439   5.050   2.008   6.369  0.6967 -0.0819 -0.0694
 1085SOL    HW1 3440   5.060   1.910   6.388 -2.4223 -0.6572 -0.7902
 1085SOL    HW2 3441   5.115   2.035   6.298  1.8947 -1.5022  0.4189
 1086SOL     OW 3442   4.871   3.928   4.310  0.1892  0.4317 -0.5313
 1086SOL    HW1 3443   4.803   3.972   4.252 -0.0862 -0.4846 -0.9336
 1086SOL    HW2 3444   4.832   3.913   4.401 -0.4250 -0.6875 -0.9457
 1087SOL     OW 3445   3.849   2.996   6.576 -0.0328 -0.6203  0.0557
 1087SOL    HW1 3446   3.901   2.955   6.501  1.0041  0.9424 -0.1083
 1087SOL    HW2 3447   3.754   2.965   6.571  0.2263 -1.2713 -1.3273
 1088SOL     OW 3448   4.971   3.517   3.128 -0.0092  0.1084  0.1576
 1088SOL    HW1 3449   5.038   3.575   3.080  0.1930  1.1592  1.6404
 1088SOL    HW2 3450   5.019   3.451   3.185 -0.2556 -0.4543 -0.2730
 1089SOL     OW 3451   0.764   4.341   5.593 -0.5030  0.0431 -0.2053
 1089SOL    HW1 3452   0.853   4.323   5.549  0.3526  0.7534  1.1701
 1089SOL    HW2 3453   0.778   4.362   5.690 -2.1240  0.7951 -0.0973
 1090SOL     OW 3454   4.455   2.993   1.634 -0.7261  0.0762  0.6928
 1090SOL    HW1 3455   4.481   3.028   1.724 -1.0293 -1.4360  1.4014
 1090SOL    HW2 3456   4.537   2.965   1.584 -0.1689  4.0455 -0.9730
 1091SOL     OW 3457   5.073   2.674   6.737  0.1646 -0.6001  0.2283
 1091SOL    HW1 3458   5.069   2.576   6.719  1.2731 -1.1070  2.4436
 1091SOL    HW2 3459   5.034   2.693   6.827 -0.3589  1.0746 -0.3082
 1092SOL     OW 3460   3.769   1.887   2.331  0.4269 -0.1372 -0.1253
 1092SOL    HW1 3461   3.691   1.947   2.352  1.5351  1.2493  0.1497
 1092SOL    HW2 3462   3.792   1.895   2.234 -0.0356 -0.8882 -0.3043
 1093SOL     OW 3463   2.897   3.568   0.426 -0.1707 -0.0248 -0.2249
 1093SOL    HW1 3464   2.952   3.571   0.343  1.4475 -0.7771  0.7811
 1093SOL    HW2 3465   2.850   3.480   0.432 -1.1673  0.4466 -0.8600
 1094SOL     OW 3466   3.181   3.355   1.099  0.8425  0.2944 -0.1545
 1094SOL    HW1 3467   3.233   3.372   1.015  0.9207  0.9786  0.0221
 1094SOL    HW2 3468   3.234   3.296   1.160  0.8127 -0.1512 -0.5567
 1095SOL     OW 3469   0.283   1.772   3.828 -0.3688 -0.4545 -0.2468
 1095SOL    HW1 3470   0.246   1.687   3.791  0.8810 -1.3022  0.3948
 1095SOL    HW2 3471   0.359   1.752   3.890 -0.0919  1.1292 -0.0219
 1096SOL     OW 3472   2.722   4.141   6.879 -0.0609 -0.1302  0.0004
 1096SOL    HW1 3473   2.680   4.219   6.833 -0.7690 -0.7226 -0.3802
 1096SOL    HW2 3474   2.657   4.102   6.944 -0.2399 -1.2495 -0.8220
 1097SOL     OW 3475   6.224   3.070   6.538 -0.4793  0.4041 -0.2481
 1097SOL    HW1 3476   6.307   3.099   6.491  0.1870 -1.6362 -0.4136
 1097SOL    HW2 3477   6.146   3.081   6.477 -0.3525  2.2281 -0.1318
 1098SOL     OW 3478   6.841   1.751   6.717  0.4186  0.0826 -0.0370
 1098SOL    HW1 3479   6.780   1.774   6.794 -1.7041 -0.8639 -1.3316
 1098SOL    HW2 3480   6.816   1.806   6.637 -0.9612 -2.5205 -1.5192
 1099SOL     OW 3481   0.830   4.434   1.653 -0.1450 -0.3640  0.2851
 1099SOL    HW1 3482   0.735   4.405   1.641  0.0483 -0.2204 -2.1093
 1099SOL    HW2 3483   0.888   4.385   1.587  1.2287  0.5141  0.8080
 1100SOL     OW 3484   2.386   4.154   1.250  0.6526 -0.4941 -0.0999
 1100SOL    HW1 3485   2.409   4.101   1.332 -1.9377 -0.8842  0.4672
 1100SOL    HW2 3486   2.359   4.091   1.177  1.7148 -0.0880 -0.8603
 1101SOL     OW 3487   3.748   2.010   4.481  0.0402  0.1543 -0.0265
 1101SOL    HW1 3488   3.745   2.105   4.450 -0.3893 -0.2557 -1.3020
 1101SOL    HW2 3489   3.656   1.980   4.506  0.0111 -0.2105 -0.5520
 1102SOL     OW 3490   5.690   2.431   3.775  0.2052 -0.1053  0.5959
 1102SOL    HW1 3491   5.632   2.504   3.812 -2.2512 -1.2466 -0.7760
 1102SOL    HW2 3492   5.661   2.343   3.811  0.9567 -0.7387 -0.2790
 1103SOL     OW 3493   1.081   2.303   4.527  0.2938 -0.3723  0.4810
 1103SOL    HW1 3494   1.166   2.258   4.552  1.2639  0.0726 -1.7362
 1103SOL    HW2 3495   1.101   2.379   4.465 -1.5931  0.8665  1.3050
 1104SOL     OW 3496   3.962   3.499   3.310  0.2114 -0.5466  0.6585
 1104SOL    HW1 3497   4.054   3.468   3.335  1.1321  1.4954  0.0172
 1104SOL    HW2 3498   3.940   3.465   3.219  0.4893 -0.7306  0.6568
 1105SOL     OW 3499   1.434   3.735   5.861 -0.3762  0.0104  0.1207
 1105SOL    HW1 3500   1.432   3.638   5.840 -1.1813  0.3621 -1.5471
 1105SOL    HW2 3501   1.369   3.784   5.804  0.2238  1.5897  0.7060
 1106SOL     OW 3502   2.559   1.729   2.855 -0.6602  0.7048 -0.1808
 1106SOL    HW1 3503   2.659   1.725   2.856 -0.6785 -0.5042  1.9274
 1106SOL    HW2 3504   2.530   1.811   2.806  1.3181  0.6610 -1.5452
 1107SOL     OW 3505   6.705   1.630   5.765 -0.0954  0.1636  0.2483
 1107SOL    HW1 3506   6.793   1.589   5.792 -0.5852 -0.9320  0.2604
 1107SOL    HW2 3507   6.676   1.694   5.836  0.2317 -0.1907  0.7160
 1108SOL     OW 3508   0.023   3.812   2.386 -0.2839 -0.0239  0.5730
 1108SOL    HW1 3509   0.073   3.864   2.455  1.4629  0.4992 -1.0199
 1108SOL    HW2 3510   6.960   3.873   2.338  0.3572  0.2066  0.0106
 1109SOL     OW 3511   4.502   3.576   4.270 -0.3724  0.0574 -0.1006
 1109SOL    HW1 3512   4.536   3.656   4.221  1.0572  0.0916  0.9000
 1109SOL    HW2 3513   4.457   3.606   4.354 -0.0302 -0.1679  0.1657
 1110SOL     OW 3514   0.468   4.304   6.289  0.0337 -0.2560  0.3281
 1110SOL    HW1 3515   0.540   4.291   6.357 -0.5189 -0.7325  0.8390
 1110SOL    HW2 3516   0.379   4.283   6.330 -0.3480 -0.1801 -0.4350
 1111SOL     OW 3517   6.977   3.598   5.309  0.4198  0.1083  0.7318
 1111SOL    HW1 3518   6.918   3.673   5.278 -0.6689 -0.8740  0.3434
 1111SOL    HW2 3519   0.027   3.626   5.390 -1.1208  0.7596  1.4975
 1112SOL     OW 3520   3.573   2.351   4.107 -0.1103 -0.3142  0.7452
 1112SOL    HW1 3521   3.667   2.372   4.134 -0.0851 -0.2832  0.6366
 1112SOL    HW2 3522   3.572   2.321   4.011 -0.3748  1.0222  0.2985
 1113SOL     OW 3523   2.330   4.105   4.237 -0.0440  0.2994 -0.1383
 1113SOL    HW1 3524   2.268   4.148   4.172  1.0909  0.1552 -1.3534
 1113SOL    HW2 3525   2.418   4.152   4.235 -0.1031  0.5519  1.6211
 1114SOL     OW 3526   1.253   1.808   6.654  0.0791  0.0244  0.2686
 1114SOL    HW1 3527   1.211   1.886   6.608 -1.1169 -0.2944  0.7826
 1114SOL    HW2 3528   1.239   1.816   6.753 -2.5874 -2.2041  0.1778
 1115SOL     OW 3529   4.490   1.676   5.071 -0.5548  0.4835  0.3828
 1115SOL    HW1 3530   4.547   1.705   4.993  0.0433  0.7116  0.8963
 1115SOL    HW2 3531   4.453   1.757   5.116  1.4609  0.5306  2.0804
 1116SOL     OW 3532   1.148   1.514   6.117 -0.3323  0.3230 -0.9027
 1116SOL    HW1 3533   1.246   1.501   6.131 -0.5606 -1.0138 -0.3458
 1116SOL    HW2 3534   1.130   1.532   6.020  0.5742  2.0065 -0.7792
 1117SOL     OW 3535   5.480   2.818   2.510  0.1028  0.1176 -0.5382
 1117SOL    HW1 3536   5.464   2.916   2.496  0.2966  0.2060 -0.1577
 1117SOL    HW2 3537   5.395   2.768   2.493 -0.4245  0.5087  0.7515
 1118SOL     OW 3538   0.710   3.111   4.932 -0.2966  0.1775  0.5348
 1118SOL    HW1 3539   0.739   3.073   5.020 -1.3714  0.3535  0.9951
 1118SOL    HW2 3540   0.612   3.132   4.937 -0.5676 -0.5915 -0.9841
 1119SOL     OW 3541   3.161   4.002   5.711 -0.4276  0.3179 -0.4139
 1119SOL    HW1 3542   3.082   4.053   5.678 -1.2289 -0.6591 -0.0597
 1119SOL    HW2 3543   3.130   3.924   5.766  0.8222  0.9265  1.2484
 1120SOL     OW 3544   0.988   4.031   4.573  0.1040 -0.3871  0.4938
 1120SOL    HW1 3545   0.900   4.076   4.560  0.4530  0.2827  0.3910
 1120SOL    HW2 3546   1.043   4.041   4.490  0.6594  0.0794  0.9110
 1121SOL     OW 3547   6.467   3.917   5.804  0.0709  0.8457 -0.2982
 1121SOL    HW1 3548   6.452   3.936   5.901 -1.1487 -0.7709 -0.1283
 1121SOL    HW2 3549   6.433   3.826   5.782 -1.9254  2.0508 -2.7562
 1122SOL     OW 3550   4.245   4.033   0.556  0.0286  0.2069 -0.1523
 1122SOL    HW1 3551   4.221   4.061   0.463 -1.5199 -0.7828 -0.0865
 1122SOL    HW2 3552   4.284   3.941   0.554  0.3770  0.3469  0.1361
 1123SOL     OW 3553   0.481   3.593   4.808  0.1844 -0.0960  0.0836
 1123SOL    HW1 3554   0.400   3.645   4.834  0.2467  0.3591 -0.6045
 1123SOL    HW2 3555   0.490   3.593   4.708  0.6179 -0.7737  0.1189
 1124SOL     OW 3556   1.354   2.336   1.962  0.2623  0.3438 -0.0223
 1124SOL    HW1 3557   1.320   2.279   2.038  1.2469  0.1852  0.3159
 1124SOL    HW2 3558   1.416   2.405   1.998 -0.4381  1.2458 -0.5163
 1125SOL     OW 3559   5.501   2.904   4.469  0.0688 -0.5060  0.0334
 1125SOL    HW1 3560   5.492   2.833   4.539  1.8364 -0.7730  0.0530
 1125SOL    HW2 3561   5.412   2.943   4.449 -0.3702  0.8283  3.7113
 1126SOL     OW 3562   4.425   4.227   6.935  0.1599  0.2824  0.2513
 1126SOL    HW1 3563   4.393   4.162   6.865  0.4203  2.5135 -2.0895
 1126SOL    HW2 3564   4.405   4.320   6.905  1.9422  1.4271  2.3660
 1127SOL     OW 3565   5.805   4.331   6.105  0.8473 -0.1792 -0.2809
 1127SOL    HW1 3566   5.799   4.427   6.076  0.9075 -0.0138  0.2368
 1127SOL    HW2 3567   5.719   4.304   6.148  1.3192  0.0889  0.8807
 1128SOL     OW 3568   3.524   2.954   1.337  0.2289 -0.4531 -0.0458
 1128SOL    HW1 3569   3.538   2.883   1.407  1.2899  1.7786  2.1951
 1128SOL    HW2 3570   3.576   2.931   1.255  1.7286 -1.5742  1.1651
 1129SOL     OW 3571   3.802   1.645   6.379 -0.1709  0.0558 -0.5308
 1129SOL    HW1 3572   3.880   1.636   6.317  0.1825 -0.2113 -0.0517
 1129SOL    HW2 3573   3.835   1.673   6.470 -0.3992 -2.0304  0.2432
 1130SOL     OW 3574   1.401   1.454   5.382  0.4843 -0.0096 -0.0741
 1130SOL    HW1 3575   1.386   1.368   5.432  0.2633 -0.4149 -0.8275
 1130SOL    HW2 3576   1.314   1.490   5.351  0.6520  0.0155 -0.5302
 1131SOL     OW 3577   1.652   1.949   0.163 -0.4389  0.1926 -0.4508
 1131SOL    HW1 3578   1.618   1.908   0.247  0.1706 -1.3102 -0.9114
 1131SOL    HW2 3579   1.666   2.047   0.177 -1.6773  0.2224  0.7527
 1132SOL     OW 3580   5.789   1.838   4.037  0.2688  0.3624 -0.4622
 1132SOL    HW1 3581   5.841   1.922   4.021  1.2670 -0.0036  0.6982
 1132SOL    HW2 3582   5.810   1.802   4.128 -1.5729 -0.1446 -0.1880
 1133SOL     OW 3583   0.903   3.016   1.457 -0.2543  0.6919 -0.1748
 1133SOL    HW1 3584   0.818   2.983   1.498 -0.7598  0.4921 -1.3302
 1133SOL    HW2 3585   0.962   2.937   1.438 -0.7080  0.5987 -1.2873
 1134SOL     OW 3586   0.343   4.209   2.419  0.3370 -0.1707 -0.1382
 1134SOL    HW1 3587   0.312   4.187   2.327 -0.1703  2.2574 -0.6215
 1134SOL    HW2 3588   0.304   4.143   2.484 -2.9280  0.5490 -1.1683
 1135SOL     OW 3589   2.000   1.509   5.857 -0.1142 -0.4093  0.2243
 1135SOL    HW1 3590   2.000   1.608   5.843  1.2879 -0.4877 -0.5862
 1135SOL    HW2 3591   1.930   1.466   5.800  0.4570 -0.0213 -0.7998
 1136SOL     OW 3592   1.657   2.361   2.401  0.1115 -0.0020 -0.1111
 1136SOL    HW1 3593   1.620   2.447   2.435 -1.0933  0.2821 -1.9874
 1136SOL    HW2 3594   1.677   2.300   2.478 -0.2875  1.4312  1.1711
 1137SOL     OW 3595   5.229   1.810   5.608 -0.4043 -0.3647  0.0908
 1137SOL    HW1 3596   5.262   1.765   5.525 -0.0537 -0.2735  0.1800
 1137SOL    HW2 3597   5.145   1.861   5.588 -0.5351 -0.6586 -0.1184
 1138SOL     OW 3598   5.027   3.579   3.923 -0.0893 -0.8883 -0.9562
 1138SOL    HW1 3599   5.108   3.635   3.909  0.3062 -0.8058  1.2878
 1138SOL    HW2 3600   4.948   3.638   3.939 -0.9801 -0.9266 -4.4428
 1139SOL     OW 3601   0.100   4.325   6.750  0.0288  0.5253  0.3395
 1139SOL    HW1 3602   0.037   4.300   6.824  0.7948 -1.4484  0.3622
 1139SOL    HW2 3603   0.189   4.283   6.766 -0.5190 -2.4212 -3.0933
 1140SOL     OW 3604   6.023   2.407   4.259 -0.3504  0.0416  0.1711
 1140SOL    HW1 3605   5.939   2.368   4.297 -0.3940  0.2671  0.3110
 1140SOL    HW2 3606   6.059   2.347   4.188 -0.7849  0.0833 -0.0883
 1141SOL     OW 3607   0.573   3.243   1.689 -0.8020 -0.1388 -0.3557
 1141SOL    HW1 3608   0.586   3.144   1.688 -0.1387 -0.0900  0.9096
 1141SOL    HW2 3609   0.659   3.288   1.713 -1.3199  0.6884  0.0055
 1142SOL     OW 3610   4.219   4.201   1.279 -0.2784 -0.3290  0.7178
 1142SOL    HW1 3611   4.181   4.153   1.357  1.5272 -0.2329  1.7237
 1142SOL    HW2 3612   4.211   4.144   1.197 -1.1691 -0.9120  1.1976
 1143SOL     OW 3613   1.288   2.131   4.646 -0.0508 -0.2611  0.6292
 1143SOL    HW1 3614   1.235   2.128   4.731  1.3452  2.2372  1.6649
 1143SOL    HW2 3615   1.381   2.160   4.665  0.1299  1.0191 -1.8340
 1144SOL     OW 3616   1.536   2.904   4.858  0.5079 -0.0668 -0.1455
 1144SOL    HW1 3617   1.468   2.961   4.812 -0.3101  0.6574  1.8755
 1144SOL    HW2 3618   1.520   2.808   4.835 -0.2610  0.2201 -0.8497
 1145SOL     OW 3619   4.586   3.176   2.620 -0.6279  0.2058  0.0281
 1145SOL    HW1 3620   4.632   3.091   2.647 -1.0281  0.6722  2.5094
 1145SOL    HW2 3621   4.488   3.168   2.640 -0.4849  1.6435  1.5757
 1146SOL     OW 3622   4.308   3.252   2.726 -0.2134  0.3132  0.4022
 1146SOL    HW1 3623   4.275   3.162   2.757 -1.5195  0.7224  0.2371
 1146SOL    HW2 3624   4.252   3.324   2.765  1.8197  1.2021  1.8502
 1147SOL     OW 3625   0.189   2.823   1.521  0.1630 -0.4507  0.3529
 1147SOL    HW1 3626   0.265   2.762   1.501  0.2458 -0.4250  0.5880
 1147SOL    HW2 3627   0.203   2.867   1.609 -0.3488 -0.7889  0.6114
 1148SOL     OW 3628   2.084   1.568   3.140 -0.0469 -0.4253 -0.5243
 1148SOL    HW1 3629   2.081   1.555   3.041  2.6309  0.5420 -0.8092
 1148SOL    HW2 3630   2.079   1.479   3.185 -0.6378 -0.9236 -1.5375
 1149SOL     OW 3631   0.982   2.305   3.236 -0.0972 -0.5933 -0.2075
 1149SOL    HW1 3632   0.965   2.400   3.262  0.5381 -0.4034 -0.4576
 1149SOL    HW2 3633   0.913   2.275   3.171 -1.2295 -0.8139  1.0529
 1150SOL     OW 3634   2.709   4.319   5.066 -0.6878  0.0607 -0.2773
 1150SOL    HW1 3635   2.729   4.312   4.968  0.2122 -1.1398 -0.0397
 1150SOL    HW2 3636   2.788   4.287   5.118 -2.0160 -1.6527  0.7937
 1151SOL     OW 3637   2.158   4.299   5.834 -0.2953  0.9475  0.9495
 1151SOL    HW1 3638   2.117   4.256   5.914 -0.4250  3.0559  2.1005
 1151SOL    HW2 3639   2.088   4.311   5.763 -0.6620  0.7711  1.2785
 1152SOL     OW 3640   1.459   2.518   6.908 -0.0419  0.2765  0.0437
 1152SOL    HW1 3641   1.394   2.474   6.969  0.7046  0.5571  1.0714
 1152SOL    HW2 3642   1.426   2.512   6.814 -1.1573 -0.2638  0.4533
 1153SOL     OW 3643   5.401   2.177   3.377 -0.0529  0.4802 -0.5076
 1153SOL    HW1 3644   5.489   2.135   3.358  0.0574  1.4857 -2.4272
 1153SOL    HW2 3645   5.410   2.276   3.380 -1.1248  0.6070 -0.8307
 1154SOL     OW 3646   4.311   1.844   4.813 -0.3930  0.0418 -0.2324
 1154SOL    HW1 3647   4.383   1.794   4.765 -0.5201  1.1054 -1.5860
 1154SOL    HW2 3648   4.351   1.920   4.863 -0.3384 -0.6824  0.8512
 1155SOL     OW 3649   5.685   4.238   6.735 -0.0221 -0.4187 -0.2914
 1155SOL    HW1 3650   5.699   4.161   6.798  0.1890 -0.5666 -0.5169
 1155SOL    HW2 3651   5.608   4.218   6.674 -1.1375  0.3159  0.8279
 1156SOL     OW 3652   6.192   1.974   3.539  0.6971  0.3745  0.5719
 1156SOL    HW1 3653   6.163   1.888   3.580  0.2745  0.9910  1.6052
 1156SOL    HW2 3654   6.213   1.960   3.442 -2.6556 -0.2500 -0.2045
 1157SOL     OW 3655   3.708   3.722   4.316 -0.1314  0.3330  0.2080
 1157SOL    HW1 3656   3.671   3.740   4.225 -1.0559  1.0463  0.7112
 1157SOL    HW2 3657   3.637   3.737   4.385  0.8871  1.0523  1.1450
 1158SOL     OW 3658   5.886   1.571   6.689  0.3440  0.6807  1.0049
 1158SOL    HW1 3659   5.808   1.564   6.750 -0.0284  1.0169  0.5682
 1158SOL    HW2 3660   5.857   1.607   6.600  0.9622  0.6564  0.7855
 1159SOL     OW 3661   1.365   3.851   4.941  0.1375  0.0683 -0.0778
 1159SOL    HW1 3662   1.412   3.784   4.884 -0.6790 -0.1112 -0.5682
 1159SOL    HW2 3663   1.275   3.870   4.902  0.6580  2.0801 -0.4155
 1160SOL     OW 3664   1.657   1.931   3.225  0.5464  0.4445 -0.2197
 1160SOL    HW1 3665   1.707   1.845   3.222 -1.0902 -0.4955 -1.6515
 1160SOL    HW2 3666   1.642   1.965   3.132 -1.0007  0.9659  0.1947
 1161SOL     OW 3667   2.064   1.979   3.346 -0.3876 -0.0250 -0.7345
 1161SOL    HW1 3668   2.016   2.053   3.394  1.3236 -0.3386  1.6587
 1161SOL    HW2 3669   2.072   2.002   3.249 -2.3315  1.5854 -0.5893
 1162SOL     OW 3670   2.244   3.559   3.656  0.1503  0.3507 -0.5218
 1162SOL    HW1 3671   2.206   3.520   3.740  0.0263  2.4996  0.4774
 1162SOL    HW2 3672   2.343   3.566   3.664  0.2524 -0.4114 -1.0071
 1163SOL     OW 3673   0.527   3.546   6.185 -0.2114  0.0390 -0.0248
 1163SOL    HW1 3674   0.542   3.633   6.138  0.7486 -0.8260 -1.3950
 1163SOL    HW2 3675   0.431   3.538   6.209 -0.3692  1.3438 -0.1235
 1164SOL     OW 3676   0.266   4.080   1.854 -0.6042 -0.0043 -0.7890
 1164SOL    HW1 3677   0.313   4.000   1.819  0.5162  0.3955 -0.2623
 1164SOL    HW2 3678   0.187   4.052   1.908 -0.2472 -0.7580 -0.6478
 1165SOL     OW 3679   1.558   4.255   2.547  0.8072 -0.0018 -0.2107
 1165SOL    HW1 3680   1.630   4.186   2.561 -0.2617 -1.1891 -0.3470
 1165SOL    HW2 3681   1.553   4.279   2.450  1.2205  0.3214 -0.1545
 1166SOL     OW 3682   5.939   1.689   5.304 -0.3057  0.2476 -0.2774
 1166SOL    HW1 3683   6.027   1.643   5.314 -0.6767  0.0151  2.6646
 1166SOL    HW2 3684   5.954   1.784   5.277  0.8663  0.3004  0.4955
 1167SOL     OW 3685   1.050   2.426   4.771  0.7733 -0.6038  0.6893
 1167SOL    HW1 3686   1.123   2.491   4.789  2.2173 -2.0484  0.3363
 1167SOL    HW2 3687   1.060   2.391   4.678 -2.2588  1.4276 -0.5592
 1168SOL     OW 3688   3.756   4.107   0.603  0.5347  0.1243  0.0079
 1168SOL    HW1 3689   3.677   4.047   0.618  0.8704 -0.1837  0.5757
 1168SOL    HW2 3690   3.840   4.053   0.610  0.8467  0.6904  0.6588
 1169SOL     OW 3691   4.586   2.112   1.319  0.5968 -0.0851 -0.1916
 1169SOL    HW1 3692   4.623   2.145   1.405  1.1420 -0.8312 -0.1339
 1169SOL    HW2 3693   4.582   2.187   1.253  2.0729  0.0476 -0.1476
 1170SOL     OW 3694   4.316   1.763   3.616  0.5364 -0.5871  0.9109
 1170SOL    HW1 3695   4.342   1.681   3.565  1.7357  0.2995  0.0370
 1170SOL    HW2 3696   4.371   1.841   3.585 -0.7991  0.6368  1.4760
 1171SOL     OW 3697   4.040   2.647   5.284 -0.2435  0.2271 -0.4791
 1171SOL    HW1 3698   3.986   2.724   5.318  0.2467  0.4445 -0.1843
 1171SOL    HW2 3699   4.074   2.593   5.362  0.7061  0.6067 -0.6213
 1172SOL     OW 3700   1.683   2.383   0.525  0.8238 -0.2310  0.1613
 1172SOL    HW1 3701   1.751   2.454   0.508  1.0451 -0.6940 -1.0171
 1172SOL    HW2 3702   1.662   2.336   0.439 -0.0237 -0.9574  0.7445
 1173SOL     OW 3703   3.742   4.095   6.304  0.1311  0.4998  0.2213
 1173SOL    HW1 3704   3.682   4.161   6.350 -0.9857  0.5984 -1.3094
 1173SOL    HW2 3705   3.735   4.107   6.205  0.0481 -1.8112 -0.0875
 1174SOL     OW 3706   2.169   3.681   0.596 -0.5086 -0.0426  0.0435
 1174SOL    HW1 3707   2.113   3.749   0.642 -1.1473 -1.3880  1.3198
 1174SOL    HW2 3708   2.111   3.620   0.541 -0.4780 -1.8694  1.9106
 1175SOL     OW 3709   2.100   3.420   0.736 -0.3728 -0.2374  0.0606
 1175SOL    HW1 3710   2.011   3.424   0.691 -0.2346  0.5221 -0.1616
 1175SOL    HW2 3711   2.144   3.509   0.730  0.0233 -0.3653  0.9493
 1176SOL     OW 3712   6.847   2.964   3.067 -0.0595  0.0396 -0.0624
 1176SOL    HW1 3713   6.766   2.927   3.020 -0.5556  0.0971  0.7274
 1176SOL    HW2 3714   6.832   2.962   3.166  0.9195  0.0419  0.0963
 1177SOL     OW 3715   1.093   2.526   4.130 -1.0660  0.2857 -0.2218
 1177SOL    HW1 3716   1.028   2.564   4.064  0.1760  0.1323 -1.5928
 1177SOL    HW2 3717   1.112   2.430   4.106  2.4770  1.3123 -2.2692
 1178SOL     OW 3718   1.466   1.587   3.819 -0.7963 -0.0913 -0.0913
 1178SOL    HW1 3719   1.431   1.600   3.911 -0.0680 -0.4924  0.2505
 1178SOL    HW2 3720   1.559   1.551   3.823 -1.3700 -1.8036 -0.9764
 1179SOL     OW 3721   1.120   3.577   2.058 -0.1826  0.2729  0.4690
 1179SOL    HW1 3722   1.178   3.548   1.982 -1.9671 -0.9457 -0.5141
 1179SOL    HW2 3723   1.052   3.641   2.024 -1.0491 -0.3452  0.9967
 1180SOL     OW 3724   4.386   3.605   4.512 -0.7147  0.2201  0.4859
 1180SOL    HW1 3725   4.411   3.551   4.591 -3.1269 -0.2530  0.9946
 1180SOL    HW2 3726   4.351   3.694   4.542  1.7419  1.5356 -0.2725
 1181SOL     OW 3727   1.270   2.092   0.780 -0.2063  0.2952  0.1512
 1181SOL    HW1 3728   1.171   2.078   0.787 -0.2971  0.5447 -0.4787
 1181SOL    HW2 3729   1.317   2.045   0.854 -0.7582 -0.3201  0.1138
 1182SOL     OW 3730   0.193   4.256   2.846  0.2614  0.6141 -0.3557
 1182SOL    HW1 3731   0.273   4.209   2.883  0.2295  1.1539  0.4143
 1182SOL    HW2 3732   0.216   4.297   2.758  0.1509 -1.2391 -1.2967
 1183SOL     OW 3733   1.610   3.998   4.957 -0.0547 -0.1708 -0.0695
 1183SOL    HW1 3734   1.614   4.045   5.045 -1.4620  0.8895 -0.5245
 1183SOL    HW2 3735   1.515   3.970   4.938  0.3392 -0.9986 -0.9392
 1184SOL     OW 3736   2.311   2.543   5.970 -0.0040 -0.0486  0.1260
 1184SOL    HW1 3737   2.219   2.537   6.008 -0.8414 -1.8883 -1.9752
 1184SOL    HW2 3738   2.317   2.624   5.911  0.0888  0.6495  1.0654
 1185SOL     OW 3739   3.399   1.946   3.139 -0.0050 -0.2620  0.1573
 1185SOL    HW1 3740   3.467   1.880   3.106 -0.5665 -0.4763 -0.6150
 1185SOL    HW2 3741   3.320   1.946   3.077 -1.3044 -0.9879  1.7301
 1186SOL     OW 3742   0.940   1.683   3.897 -0.4290 -0.4841 -0.1267
 1186SOL    HW1 3743   1.033   1.712   3.873 -1.0441  1.0900 -0.7708
 1186SOL    HW2 3744   0.925   1.698   3.995  0.0715 -1.0171  0.0397
 1187SOL     OW 3745   2.914   1.861   2.049  0.8879 -0.0911  0.4770
 1187SOL    HW1 3746   2.864   1.785   2.089  0.2656 -0.2729 -0.5816
 1187SOL    HW2 3747   2.976   1.900   2.116  2.2511 -2.3973  0.6588
 1188SOL     OW 3748   2.572   3.843   3.553 -0.6882 -0.7831 -0.2853
 1188SOL    HW1 3749   2.472   3.839   3.557 -0.8444  1.7680  0.2715
 1188SOL    HW2 3750   2.605   3.901   3.627  1.2177 -1.4385 -0.5853
 1189SOL     OW 3751   4.631   1.771   5.449 -0.0736 -0.7582  0.3190
 1189SOL    HW1 3752   4.586   1.682   5.452 -0.0925 -0.7440  0.5059
 1189SOL    HW2 3753   4.613   1.820   5.535 -0.0746 -0.5696  0.2118
 1190SOL     OW 3754   5.986   3.978   0.595  0.5332 -0.0938 -0.0165
 1190SOL    HW1 3755   5.940   3.954   0.681  1.3226 -1.9737 -0.0809
 1190SOL    HW2 3756   6.085   3.976   0.610  0.7105 -1.5080 -1.2125
 1191SOL     OW 3757   2.459   2.321   2.798  0.1489 -0.6869 -0.5351
 1191SOL    HW1 3758   2.500   2.350   2.884 -0.3382 -1.0539 -0.1787
 1191SOL    HW2 3759   2.531   2.316   2.728  0.6692 -1.0433  0.0130
 1192SOL     OW 3760   6.155   4.078   1.627  0.4963 -0.7976 -0.2447
 1192SOL    HW1 3761   6.210   4.127   1.695  1.5502 -0.0359 -1.5990
 1192SOL    HW2 3762   6.100   4.008   1.673  2.6396 -1.6530  1.1752
 1193SOL     OW 3763   0.241   3.559   0.685 -0.1706  0.3549 -0.3307
 1193SOL    HW1 3764   0.220   3.599   0.596 -2.0108  0.2666  0.0359
 1193SOL    HW2 3765   0.327   3.597   0.719  0.9004 -0.0736 -2.3969
 1194SOL     OW 3766   5.147   2.963   4.652  0.5073  1.0213 -0.0293
 1194SOL    HW1 3767   5.172   2.955   4.556 -1.0836 -0.9012 -0.3598
 1194SOL    HW2 3768   5.049   2.980   4.659  0.1721 -1.0417  1.2228
 1195SOL     OW 3769   2.609   3.912   3.279 -0.5242  0.1841 -0.1147
 1195SOL    HW1 3770   2.587   3.888   3.374 -0.8999 -0.3661 -0.3330
 1195SOL    HW2 3771   2.529   3.955   3.237 -0.9496 -1.0894 -0.6712
 1196SOL     OW 3772   1.196   2.260   2.530  0.5466  0.0307 -0.1392
 1196SOL    HW1 3773   1.252   2.215   2.460 -0.7486 -1.8203 -0.0498
 1196SOL    HW2 3774   1.255   2.291   2.604  1.5594 -1.2874 -0.3431
 1197SOL     OW 3775   4.064   3.219   2.251 -0.2529  0.0128  0.3692
 1197SOL    HW1 3776   4.012   3.304   2.238 -3.9627 -2.1892 -0.6650
 1197SOL    HW2 3777   4.126   3.206   2.173 -2.6201 -0.0583 -1.6320
 1198SOL     OW 3778   4.001   3.966   0.163 -0.3230 -0.2500 -0.0504
 1198SOL    HW1 3779   3.940   3.916   0.224 -0.8085  0.0429 -0.2937
 1198SOL    HW2 3780   4.060   3.901   0.114 -1.1807 -0.6135 -0.6228
 1199SOL     OW 3781   1.234   3.804   4.435 -0.4025 -0.0761  0.1074
 1199SOL    HW1 3782   1.156   3.787   4.375  0.3282 -0.5963 -0.7260
 1199SOL    HW2 3783   1.293   3.874   4.393  0.3988 -0.8421 -0.0693
 1200SOL     OW 3784   3.928   2.362   2.126 -0.2839 -0.3667 -0.3457
 1200SOL    HW1 3785   3.935   2.301   2.205 -1.4458  1.4942  1.2885
 1200SOL    HW2 3786   3.832   2.391   2.114  0.4789  2.8941  0.4320
 1201SOL     OW 3787   5.485   3.422   5.264  0.6002  0.1109  0.1704
 1201SOL    HW1 3788   5.551   3.378   5.203 -0.1883  0.6587 -1.1164
 1201SOL    HW2 3789   5.417   3.471   5.210 -0.0415  0.7527  1.5081
 1202SOL     OW 3790   3.781   2.292   3.173  0.5121 -0.3188 -0.0770
 1202SOL    HW1 3791   3.691   2.261   3.204  2.1907 -3.3159  2.4458
 1202SOL    HW2 3792   3.827   2.338   3.249  1.1184  1.2637 -1.3680
 1203SOL     OW 3793   0.215   1.521   4.880  0.1967 -0.4152 -0.0557
 1203SOL    HW1 3794   0.206   1.447   4.947 -0.0248 -0.3814 -0.0462
 1203SOL    HW2 3795   0.157   1.501   4.801 -0.2622 -0.0080  0.1692
 1204SOL     OW 3796   0.289   3.817   2.087  0.1706  0.0823  0.7105
 1204SOL    HW1 3797   0.227   3.799   2.010  0.4820  1.3178  0.1439
 1204SOL    HW2 3798   0.347   3.737   2.103 -0.2010 -0.3486 -0.0586
 1205SOL     OW 3799   0.404   3.156   0.844  0.4031 -0.0099  0.2629
 1205SOL    HW1 3800   0.366   3.214   0.772 -1.3594 -1.3091  0.0840
 1205SOL    HW2 3801   0.490   3.196   0.877  0.5310  1.3522 -1.5562
 1206SOL     OW 3802   5.636   2.192   3.931  0.2515 -0.9480 -0.5541
 1206SOL    HW1 3803   5.590   2.171   4.017  0.1512  0.6498 -0.1999
 1206SOL    HW2 3804   5.569   2.194   3.857  0.0053 -0.2438 -0.3132
 1207SOL     OW 3805   4.865   3.396   1.783  0.0832 -0.0451  0.0447
 1207SOL    HW1 3806   4.958   3.365   1.764  0.4658  0.6923  0.6444
 1207SOL    HW2 3807   4.840   3.368   1.876 -0.5376 -0.8016 -0.3476
 1208SOL     OW 3808   3.673   3.158   5.405  0.0637  0.2221 -0.0202
 1208SOL    HW1 3809   3.637   3.242   5.363 -0.9339  0.6700  1.6070
 1208SOL    HW2 3810   3.601   3.116   5.460  1.3022 -0.3067  1.2467
 1209SOL     OW 3811   0.503   2.604   6.825  0.0080 -0.2207 -0.0310
 1209SOL    HW1 3812   0.435   2.650   6.769 -1.8918 -1.9512  0.7045
 1209SOL    HW2 3813   0.553   2.671   6.880 -0.7967  1.1456 -0.9193
 1210SOL     OW 3814   3.983   3.951   0.643 -0.3856 -0.1375 -0.4372
 1210SOL    HW1 3815   4.078   3.981   0.637 -0.2462 -0.3987  0.3380
 1210SOL    HW2 3816   3.979   3.859   0.683 -0.9730 -0.0489 -0.2815
 1211SOL     OW 3817   5.055   2.856   5.078 -0.3129 -0.0626  0.2325
 1211SOL    HW1 3818   4.973   2.840   5.135  0.1740 -2.3496  0.3887
 1211SOL    HW2 3819   5.136   2.855   5.136  0.0251 -0.2493 -0.2409
 1212SOL     OW 3820   0.289   1.664   4.186  0.5870 -0.1865 -0.0405
 1212SOL    HW1 3821   0.344   1.714   4.119 -0.2899  1.3940  0.3899
 1212SOL    HW2 3822   0.210   1.624   4.140 -1.7894  3.5287  0.3780
 1213SOL     OW 3823   0.899   4.283   3.798  0.4229  0.9038  0.0522
 1213SOL    HW1 3824   0.821   4.299   3.737  1.3519  2.3822 -0.8062
 1213SOL    HW2 3825   0.880   4.325   3.887 -1.2537 -1.8938  1.1621
 1214SOL     OW 3826   0.689   1.503   3.578 -0.0619 -0.0028  0.0265
 1214SOL    HW1 3827   0.772   1.453   3.601 -0.0451  0.8812  2.1414
 1214SOL    HW2 3828   0.711   1.579   3.517 -0.0612 -2.3008 -3.0845
 1215SOL     OW 3829   6.138   3.503   6.366  0.2813  1.0440 -0.4980
 1215SOL    HW1 3830   6.082   3.541   6.440 -2.1413 -2.7252 -0.1117
 1215SOL    HW2 3831   6.105   3.537   6.278 -0.8440  1.0312 -0.1050
 1216SOL     OW 3832   1.951   1.445   5.448 -0.2762 -0.4164 -0.1391
 1216SOL    HW1 3833   2.049   1.438   5.429  0.2635 -0.8585  2.4753
 1216SOL    HW2 3834   1.905   1.481   5.367  2.2808  1.5671 -0.8747
 1217SOL     OW 3835   5.721   2.281   5.307 -0.1588 -0.1358 -0.2346
 1217SOL    HW1 3836   5.817   2.256   5.322 -0.5037  0.0759  3.2094
 1217SOL    HW2 3837   5.715   2.380   5.293  0.0811  0.0398  0.7810
 1218SOL     OW 3838   3.140   3.734   5.134  0.4501 -0.1367  0.3305
 1218SOL    HW1 3839   3.135   3.793   5.053 -1.4441  0.4074  0.7818
 1218SOL    HW2 3840   3.208   3.769   5.197  0.2123  0.8746  0.0406
 1219SOL     OW 3841   0.995   3.697   4.300  0.8842  0.0788  0.5858
 1219SOL    HW1 3842   1.053   3.617   4.286  1.2906 -0.1219  3.0259
 1219SOL    HW2 3843   0.934   3.681   4.377 -0.7952  1.2045 -0.4436
 1220SOL     OW 3844   0.822   1.958   5.146 -0.1592 -0.2105 -0.2080
 1220SOL    HW1 3845   0.786   1.929   5.057 -0.7111 -0.1345 -0.0081
 1220SOL    HW2 3846   0.894   1.894   5.175  1.0195  0.5422 -1.3601
 1221SOL     OW 3847   6.944   2.426   4.915 -0.1954  0.7722 -0.2477
 1221SOL    HW1 3848   0.018   2.423   4.982  0.2220  0.0101 -0.7204
 1221SOL    HW2 3849   6.942   2.516   4.871  1.4266  0.3611 -1.2719
 1222SOL     OW 3850   6.191   2.692   3.446  0.4236 -0.1800 -0.4297
 1222SOL    HW1 3851   6.094   2.692   3.422  0.3607 -0.1342 -0.1866
 1222SOL    HW2 3852   6.246   2.671   3.366  0.2104 -0.2220 -0.5652
 1223SOL     OW 3853   0.743   2.755   6.941  0.0545  0.5279  0.3427
 1223SOL    HW1 3854   0.741   2.697   0.022 -0.4927  1.2917  0.8864
 1223SOL    HW2 3855   0.825   2.735   6.888 -0.9884 -2.0672 -0.4777
 1224SOL     OW 3856   1.889   4.098   3.224 -0.6729 -0.2979  0.6574
 1224SOL    HW1 3857   1.865   4.055   3.137 -0.4641 -1.0315  0.9517
 1224SOL    HW2 3858   1.982   4.070   3.250 -0.4546  0.5019  0.7567
 1225SOL     OW 3859   4.474   2.321   3.437  0.1578 -0.0373  0.7414
 1225SOL    HW1 3860   4.484   2.224   3.460  0.6832 -0.0777  0.3453
 1225SOL    HW2 3861   4.533   2.376   3.497  0.0063  0.0259  0.8350
 1226SOL     OW 3862   5.635   1.939   6.517  0.1659  0.3451  0.1489
 1226SOL    HW1 3863   5.601   1.904   6.430 -1.7683 -0.7926  1.3014
 1226SOL    HW2 3864   5.573   1.913   6.591  1.6823  1.3750  1.8875
 1227SOL     OW 3865   1.752   1.602   2.968  0.1297 -0.4697 -0.0491
 1227SOL    HW1 3866   1.849   1.577   2.981 -0.0945 -1.3236  0.0702
 1227SOL    HW2 3867   1.743   1.662   2.888  0.8263  0.1024  0.2894
 1228SOL     OW 3868   4.448   2.255   0.247  0.5259 -0.8302  0.0831
 1228SOL    HW1 3869   4.427   2.284   0.154 -1.4247 -0.6980  0.5208
 1228SOL    HW2 3870   4.401   2.315   0.312 -2.3511 -3.8319  1.0538
 1229SOL     OW 3871   0.655   2.654   1.965  0.2533  0.8205  0.0698
 1229SOL    HW1 3872   0.754   2.657   1.947  0.2810 -0.1227  0.0165
 1229SOL    HW2 3873   0.611   2.733   1.923  0.6507 -0.0427 -2.1037
 1230SOL     OW 3874   4.235   3.002   6.721 -0.1354  0.1007  0.4363
 1230SOL    HW1 3875   4.331   3.013   6.745 -0.0559  0.9872 -0.2634
 1230SOL    HW2 3876   4.223   3.013   6.623 -0.8955 -0.4330  0.4602
 1231SOL     OW 3877   0.373   3.326   1.515  0.6472  1.0293  0.1208
 1231SOL    HW1 3878   0.458   3.312   1.567  0.5784  1.7640  0.4380
 1231SOL    HW2 3879   0.364   3.423   1.491 -1.0519  1.3156  1.7393
 1232SOL     OW 3880   3.499   2.882   5.233 -0.2643  0.0496  0.3461
 1232SOL    HW1 3881   3.540   2.970   5.209  0.6099 -0.1277  1.1330
 1232SOL    HW2 3882   3.421   2.897   5.294 -0.9732  0.3481 -0.6116
 1233SOL     OW 3883   5.472   3.473   2.746 -0.7512  0.0127  0.4264
 1233SOL    HW1 3884   5.449   3.570   2.742 -1.4703 -0.1884 -1.6936
 1233SOL    HW2 3885   5.394   3.422   2.782 -0.9785  0.0743  0.0334
 1234SOL     OW 3886   6.595   2.731   1.073  0.4128  0.0882 -0.1675
 1234SOL    HW1 3887   6.656   2.662   1.035 -0.2749 -0.4637 -0.2834
 1234SOL    HW2 3888   6.580   2.804   1.006 -0.6747 -0.8031 -0.9267
 1235SOL     OW 3889   2.427   2.663   1.519  0.7597  0.4381  0.1204
 1235SOL    HW1 3890   2.482   2.743   1.498  0.0774  0.5957 -1.2128
 1235SOL    HW2 3891   2.411   2.610   1.435 -0.8764  0.2610  0.4924
 1236SOL     OW 3892   1.230   2.979   2.133 -0.3177 -0.0519 -0.6555
 1236SOL    HW1 3893   1.143   2.947   2.170  0.5374 -1.2481  0.3783
 1236SOL    HW2 3894   1.243   3.075   2.159  0.2938 -0.8487  2.3424
 1237SOL     OW 3895   0.439   3.651   4.287  0.0783  0.0484 -0.0739
 1237SOL    HW1 3896   0.519   3.698   4.249  0.0051  0.7080  0.5479
 1237SOL    HW2 3897   0.364   3.717   4.298  0.0589 -0.1405  1.0745
 1238SOL     OW 3898   5.233   2.128   0.482 -0.1096 -0.1812 -0.4710
 1238SOL    HW1 3899   5.147   2.143   0.530 -1.0675 -2.3524 -1.3631
 1238SOL    HW2 3900   5.268   2.037   0.505 -0.7128 -1.4168 -3.9182
 1239SOL     OW 3901   1.536   3.779   2.352 -0.1169 -0.1781 -0.1833
 1239SOL    HW1 3902   1.593   3.860   2.349 -0.5177  0.1345  0.4930
 1239SOL    HW2 3903   1.479   3.775   2.269 -0.1796  0.2917 -0.1631
 1240SOL     OW 3904   4.360   2.766   1.797 -0.2939  0.3073  0.3465
 1240SOL    HW1 3905   4.376   2.836   1.727  0.7350 -0.7094 -0.4830
 1240SOL    HW2 3906   4.281   2.711   1.772  0.6560 -0.6906 -0.5971
 1241SOL     OW 3907   6.006   1.987   4.775  1.2431 -0.4631  0.1062
 1241SOL    HW1 3908   5.963   2.003   4.864 -0.5242 -1.9775 -0.3954
 1241SOL    HW2 3909   6.010   2.073   4.723  0.2885  0.0243  0.8130
 1242SOL     OW 3910   2.864   2.948   0.247 -0.3507  0.2262 -0.0390
 1242SOL    HW1 3911   2.955   2.966   0.284  0.1773 -0.8682 -0.7333
 1242SOL    HW2 3912   2.799   3.015   0.282  0.8114  1.3001  0.1144
 1243SOL     OW 3913   1.431   1.416   6.135  0.7647  0.2330 -0.2872
 1243SOL    HW1 3914   1.445   1.483   6.062  1.7341 -0.9129 -1.1724
 1243SOL    HW2 3915   1.477   1.331   6.112 -2.6014 -1.7049 -0.4427
 1244SOL     OW 3916   2.340   2.569   2.666 -0.0368 -0.2176 -0.3342
 1244SOL    HW1 3917   2.369   2.602   2.576  0.1873 -0.6704 -0.4338
 1244SOL    HW2 3918   2.384   2.481   2.684  0.2816  0.0907  0.4152
 1245SOL     OW 3919   1.421   3.560   3.816  0.0648 -0.4655  0.0380
 1245SOL    HW1 3920   1.391   3.465   3.809  1.0487 -0.8618  0.8507
 1245SOL    HW2 3921   1.454   3.578   3.909  0.3805  0.5196 -0.2471
 1246SOL     OW 3922   2.093   2.547   6.131  0.1006  0.4718 -0.2901
 1246SOL    HW1 3923   2.001   2.509   6.139  0.7572 -0.9216  1.2224
 1246SOL    HW2 3924   2.133   2.556   6.222  1.3997  1.2486 -0.9140
 1247SOL     OW 3925   3.709   1.863   3.068 -0.0771 -0.0155  0.1573
 1247SOL    HW1 3926   3.697   1.870   2.969  0.5154  1.4256  0.1651
 1247SOL    HW2 3927   3.796   1.904   3.093 -0.7257  0.6360  1.4030
 1248SOL     OW 3928   6.663   2.545   0.121  0.1913 -0.1765 -0.4417
 1248SOL    HW1 3929   6.631   2.566   0.213 -0.4672 -0.0724 -0.6917
 1248SOL    HW2 3930   6.762   2.561   0.116  0.1517  0.2817  0.1100
 1249SOL     OW 3931   6.487   2.987   4.772  0.0968 -0.1011 -0.0953
 1249SOL    HW1 3932   6.574   3.035   4.782 -0.6911  0.8923  3.0191
 1249SOL    HW2 3933   6.413   3.053   4.759 -0.4716 -0.8070 -0.5464
 1250SOL     OW 3934   1.747   3.004   3.671  0.3491 -0.1367 -0.7567
 1250SOL    HW1 3935   1.737   3.016   3.572  0.5934  0.2005 -0.7409
 1250SOL    HW2 3936   1.757   3.094   3.714  2.2972 -0.3857 -0.6345
 1251SOL     OW 3937   0.144   3.120   6.161  0.1230  0.2142 -0.2521
 1251SOL    HW1 3938   0.232   3.167   6.152  0.2867  0.1391  0.7724
 1251SOL    HW2 3939   0.160   3.025   6.188 -0.2568  0.9627  3.0962
 1252SOL     OW 3940   2.491   3.718   1.597  0.2427  0.0909 -0.1597
 1252SOL    HW1 3941   2.540   3.774   1.664 -0.4697 -0.6831  1.0445
 1252SOL    HW2 3942   2.480   3.770   1.512  0.7226  1.2878  0.4861
 1253SOL     OW 3943   5.372   4.389   1.620 -0.3680  0.2567 -0.5026
 1253SOL    HW1 3944   5.308   4.390   1.544  0.8058  0.1271 -1.5184
 1253SOL    HW2 3945   5.466   4.390   1.585  0.2589  3.1132  0.9226
 1254SOL     OW 3946   4.028   3.777   2.969 -0.2163  0.3464  0.5200
 1254SOL    HW1 3947   4.108   3.717   2.965  0.4737  1.2767 -1.5773
 1254SOL    HW2 3948   4.039   3.842   3.045  1.1310  0.5538  0.1807
 1255SOL     OW 3949   6.676   2.957   2.607  0.0596 -0.2138 -0.5588
 1255SOL    HW1 3950   6.635   2.878   2.561 -0.6140  0.3858 -1.0125
 1255SOL    HW2 3951   6.635   2.968   2.697  0.0030 -0.2619 -0.5785
 1256SOL     OW 3952   4.021   4.361   1.075  0.3437 -0.1903 -0.1771
 1256SOL    HW1 3953   3.980   4.300   1.007 -1.2180 -0.2831  0.8020
 1256SOL    HW2 3954   4.080   4.308   1.136  0.4020 -0.3955 -0.4097
 1257SOL     OW 3955   6.811   2.756   4.650 -0.3472 -0.1711  0.0732
 1257SOL    HW1 3956   6.755   2.839   4.648 -0.2435 -0.0623  1.1154
 1257SOL    HW2 3957   6.833   2.728   4.556 -1.4981  0.2128 -0.3250
 1258SOL     OW 3958   4.308   1.544   5.305 -0.2162 -0.0537  0.2580
 1258SOL    HW1 3959   4.392   1.509   5.348 -0.3863  1.1524  1.6591
 1258SOL    HW2 3960   4.331   1.584   5.217  0.5380 -0.5214  0.2267
 1259SOL     OW 3961   2.462   2.904   6.152 -0.0977 -0.3730  0.3167
 1259SOL    HW1 3962   2.515   2.913   6.068 -1.1646 -0.3693 -0.3755
 1259SOL    HW2 3963   2.478   2.814   6.192 -0.1364 -0.6478 -0.2764
 1260SOL     OW 3964   5.578   1.999   4.987  0.0369  0.1830  0.1696
 1260SOL    HW1 3965   5.644   1.982   5.060 -1.4450 -1.6914  1.1472
 1260SOL    HW2 3966   5.486   2.001   5.025 -0.7646 -0.6170 -1.6127
 1261SOL     OW 3967   5.007   1.796   0.891 -0.0860 -0.2025  0.1032
 1261SOL    HW1 3968   5.032   1.730   0.962 -1.5303 -0.4427  0.4385
 1261SOL    HW2 3969   4.972   1.879   0.934 -0.0328  0.0387 -0.3181
 1262SOL     OW 3970   5.790   2.624   3.560 -0.3103  0.1925 -0.7013
 1262SOL    HW1 3971   5.707   2.675   3.583  0.4767  1.7403 -1.1885
 1262SOL    HW2 3972   5.836   2.596   3.645 -0.4582  0.7787 -0.4262
 1263SOL     OW 3973   0.470   1.999   6.532  0.1886 -0.8312  0.2086
 1263SOL    HW1 3974   0.508   2.012   6.440  0.1560 -0.9172  0.1830
 1263SOL    HW2 3975   0.447   2.088   6.571  1.8493 -0.6455  0.8432
 1264SOL     OW 3976   5.494   3.965   0.285 -0.2138  0.2182  0.4610
 1264SOL    HW1 3977   5.570   3.993   0.226 -0.4662  1.1683  0.5579
 1264SOL    HW2 3978   5.524   3.893   0.347  0.3362 -0.0824 -0.1431
 1265SOL     OW 3979   2.731   1.330   4.672  0.3545  0.0732 -0.2490
 1265SOL    HW1 3980   2.691   1.336   4.581  2.0013  0.3963 -1.0068
 1265SOL    HW2 3981   2.827   1.303   4.664  0.3244 -0.6563  1.4553
 1266SOL     OW 3982   1.528   4.399   1.299  1.0732  0.0876  0.1010
 1266SOL    HW1 3983   1.516   4.405   1.398  2.2258  0.7083  0.2237
 1266SOL    HW2 3984   1.625   4.382   1.279  0.5701 -2.0430 -0.8578
 1267SOL     OW 3985   4.010   1.429   6.065 -0.0117  0.3331  0.1784
 1267SOL    HW1 3986   3.917   1.429   6.102 -0.3392  5.1608  0.0661
 1267SOL    HW2 3987   4.006   1.431   5.965  0.2424 -0.1503  0.1580
 1268SOL     OW 3988   0.144   3.504   1.661 -0.0130 -0.4805  0.4315
 1268SOL    HW1 3989   0.116   3.563   1.737 -0.6558  0.6046 -0.6200
 1268SOL    HW2 3990   0.234   3.533   1.627  0.1071 -0.7286  0.5347
 1269SOL     OW 3991   0.694   3.973   1.368 -0.1331 -0.0622  0.5816
 1269SOL    HW1 3992   0.689   4.069   1.343 -1.3561 -0.8079 -2.4676
 1269SOL    HW2 3993   0.749   3.923   1.301 -0.3845 -1.6729  1.5082
 1270SOL     OW 3994   6.677   2.358   1.750  0.0841 -0.1946  0.6145
 1270SOL    HW1 3995   6.749   2.291   1.733 -1.4730 -1.8855  0.2424
 1270SOL    HW2 3996   6.652   2.402   1.663  1.0362  0.8103  0.8408
 1271SOL     OW 3997   5.712   3.687   6.284 -0.2811  0.2774 -0.5265
 1271SOL    HW1 3998   5.710   3.772   6.232 -0.1951 -0.6503 -2.0929
 1271SOL    HW2 3999   5.763   3.618   6.233 -1.6146 -1.1591  0.0299
 1272SOL     OW 4000   5.624   4.140   2.360 -0.6617  0.1710 -0.0625
 1272SOL    HW1 4001   5.626   4.197   2.279  2.3354 -1.1626 -1.0682
 1272SOL    HW2 4002   5.644   4.045   2.335  1.6305 -0.0861  2.3210
 1273SOL     OW 4003   4.799   2.864   3.454  0.2459  0.3472  0.8239
 1273SOL    HW1 4004   4.826   2.946   3.404 -1.0095 -0.1861 -0.8219
 1273SOL    HW2 4005   4.700   2.856   3.455  0.2318  0.2242  3.3221
 1274SOL     OW 4006   4.733   1.768   2.808  0.3276 -0.0890 -0.0983
 1274SOL    HW1 4007   4.802   1.696   2.804  1.5516  0.9465  1.1100
 1274SOL    HW2 4008   4.762   1.837   2.874 -1.2358  1.0702 -0.5745
 1275SOL     OW 4009   6.769   2.845   0.009 -0.6522 -0.2850  0.4923
 1275SOL    HW1 4010   6.671   2.831   0.023 -0.8828  1.5921  1.0323
 1275SOL    HW2 4011   6.783   2.935   6.967  0.8018 -0.8569 -0.2911
 1276SOL     OW 4012   4.869   2.265   2.145 -0.1578 -0.1073  0.1555
 1276SOL    HW1 4013   4.905   2.231   2.058 -0.2193 -1.9677  0.8099
 1276SOL    HW2 4014   4.848   2.187   2.205 -0.3485  1.1265  1.7494
 1277SOL     OW 4015   5.536   2.195   0.478 -0.2581 -0.3804  0.3347
 1277SOL    HW1 4016   5.505   2.224   0.569 -1.1521  0.3969 -0.2030
 1277SOL    HW2 4017   5.457   2.174   0.420  0.3151 -1.4530 -0.1002
 1278SOL     OW 4018   1.764   3.304   4.746  0.1206 -0.7284 -0.0827
 1278SOL    HW1 4019   1.859   3.302   4.714 -0.1307  1.0498 -1.0646
 1278SOL    HW2 4020   1.714   3.228   4.705  0.6087 -0.4015 -1.3405
 1279SOL     OW 4021   5.262   2.659   2.495  0.1415 -0.2543 -0.0334
 1279SOL    HW1 4022   5.232   2.605   2.573 -1.0075 -1.8537 -1.5172
 1279SOL    HW2 4023   5.197   2.648   2.419  2.0808 -0.1183 -1.7994
 1280SOL     OW 4024   1.480   2.451   0.992 -0.0542  0.4419 -0.0801
 1280SOL    HW1 4025   1.438   2.531   1.034  0.0833 -0.1415  1.2073
 1280SOL    HW2 4026   1.419   2.415   0.921 -0.3389  1.3785 -0.3258
 1281SOL     OW 4027   3.076   2.279   6.061 -0.2605  0.0985 -0.1598
 1281SOL    HW1 4028   3.014   2.202   6.068 -1.0787  0.6803 -0.8281
 1281SOL    HW2 4029   3.092   2.318   6.152 -1.7423  0.6088 -0.0938
 1282SOL     OW 4030   1.987   3.480   1.455  0.0361 -0.2858  0.2728
 1282SOL    HW1 4031   2.086   3.490   1.448 -0.1142  0.6691 -0.8419
 1282SOL    HW2 4032   1.960   3.395   1.408  0.3032 -0.4393  0.3919
 1283SOL     OW 4033   3.559   2.049   2.336  0.2119  0.2772 -0.1811
 1283SOL    HW1 4034   3.481   2.015   2.284  2.0639 -1.3310 -2.1384
 1283SOL    HW2 4035   3.595   2.132   2.292  0.7353 -0.0890 -0.4605
 1284SOL     OW 4036   5.259   3.274   2.765 -0.5490  0.0765 -0.0462
 1284SOL    HW1 4037   5.247   3.184   2.807 -1.9564 -0.9931 -2.4916
 1284SOL    HW2 4038   5.170   3.320   2.760 -0.1387  0.8522 -0.3793
 1285SOL     OW 4039   0.634   3.797   0.971  0.5505 -0.4646 -0.3663
 1285SOL    HW1 4040   0.707   3.766   1.032  1.0219  0.3875 -0.4899
 1285SOL    HW2 4041   0.641   3.895   0.957 -0.3273 -0.4501 -0.7812
 1286SOL     OW 4042   2.015   3.118   2.689  0.2410  0.4045 -0.1585
 1286SOL    HW1 4043   1.951   3.191   2.714 -0.2953 -0.1005 -0.0400
 1286SOL    HW2 4044   2.101   3.159   2.658 -0.5693  1.1473 -1.5711
 1287SOL     OW 4045   4.527   2.957   4.228 -0.3631 -0.1591  0.1320
 1287SOL    HW1 4046   4.533   3.053   4.255 -0.6846 -0.0372 -0.2182
 1287SOL    HW2 4047   4.599   2.936   4.162 -1.0032  0.1559 -0.6932
 1288SOL     OW 4048   6.693   3.189   5.382  0.7255  0.1972  0.3481
 1288SOL    HW1 4049   6.758   3.224   5.315  0.1713 -1.6790 -1.2785
 1288SOL    HW2 4050   6.694   3.089   5.381 -0.2162  0.1077  2.2839
 1289SOL     OW 4051   2.016   3.181   6.756  0.0117  0.0262 -0.4610
 1289SOL    HW1 4052   1.970   3.210   6.671  1.7275  0.5402 -1.2531
 1289SOL    HW2 4053   2.110   3.154   6.735  0.5389  0.3795  1.3275
 1290SOL     OW 4054   6.874   1.958   4.225 -0.7963  0.2607 -0.0044
 1290SOL    HW1 4055   6.914   1.867   4.232 -0.0020  0.6770  1.2051
 1290SOL    HW2 4056   6.897   1.999   4.137  0.5020  0.0413  0.2174
 1291SOL     OW 4057   5.985   2.241   5.342  0.2068  0.1366 -0.6415
 1291SOL    HW1 4058   6.027   2.158   5.379  1.7973  0.7795 -0.8975
 1291SOL    HW2 4059   6.050   2.286   5.280 -1.0298  1.0073 -1.3436
 1292SOL     OW 4060   6.539   4.177   5.701 -0.1333 -0.0006 -0.1102
 1292SOL    HW1 4061   6.509   4.088   5.736  1.4438 -0.0118  1.3538
 1292SOL    HW2 4062   6.478   4.249   5.734 -0.4311 -0.3610  0.1243
 1293SOL     OW 4063   2.766   2.635   5.797  0.3662 -0.2949  0.6214
 1293SOL    HW1 4064   2.730   2.639   5.704 -1.6513  0.8257  1.3957
 1293SOL    HW2 4065   2.763   2.541   5.830  0.6035 -0.6133 -0.2449
 1294SOL     OW 4066   3.009   2.958   1.029 -0.4915 -0.4361 -0.2211
 1294SOL    HW1 4067   3.014   2.914   0.940  0.2458  1.0033 -0.9199
 1294SOL    HW2 4068   3.101   2.975   1.063 -0.7530  0.4624  0.0695
 1295SOL     OW 4069   1.501   4.089   3.626  0.0189  0.7652  0.3112
 1295SOL    HW1 4070   1.502   4.124   3.532  0.4983  1.8074  0.6919
 1295SOL    HW2 4071   1.590   4.050   3.648  0.0859  1.0331  0.5181
 1296SOL     OW 4072   5.581   4.231   6.205 -0.4042 -0.0873  0.0445
 1296SOL    HW1 4073   5.510   4.238   6.275  0.5567 -1.1769  1.1871
 1296SOL    HW2 4074   5.605   4.134   6.192 -0.6843  0.0810 -1.9358
 1297SOL     OW 4075   0.215   3.373   2.276  0.5040 -0.2259 -0.0097
 1297SOL    HW1 4076   0.167   3.446   2.324  2.4818  2.1665 -1.4693
 1297SOL    HW2 4077   0.164   3.348   2.194 -0.2082 -0.5765  0.5255
 1298SOL     OW 4078   1.618   2.273   3.037  0.8322  0.1931  0.8127
 1298SOL    HW1 4079   1.715   2.251   3.033  0.7121 -0.5957  1.9107
 1298SOL    HW2 4080   1.604   2.354   3.094  0.6994 -0.8492  2.3234
 1299SOL     OW 4081   6.054   1.913   6.009  0.5014 -0.2875 -0.0665
 1299SOL    HW1 4082   6.050   1.814   5.999  2.7728 -0.5629  1.1759
 1299SOL    HW2 4083   5.986   1.943   6.076  0.3786 -1.1273  0.1935
 1300SOL     OW 4084   5.097   2.173   0.913  0.2670 -0.0710  1.0244
 1300SOL    HW1 4085   5.071   2.267   0.893 -1.9195 -0.6916  0.6582
 1300SOL    HW2 4086   5.194   2.169   0.933  1.4489  1.6177 -3.2090
 1301SOL     OW 4087   0.998   1.993   3.972 -0.0586 -0.4653  0.0125
 1301SOL    HW1 4088   1.044   1.965   3.888  0.9288 -1.1116  0.7516
 1301SOL    HW2 4089   1.062   1.990   4.049 -0.7066  0.9392  0.6572
 1302SOL     OW 4090   5.799   3.562   2.465  0.2484  0.3258 -0.1683
 1302SOL    HW1 4091   5.754   3.508   2.395 -0.0357 -0.5359  0.6506
 1302SOL    HW2 4092   5.895   3.575   2.441  0.2694 -0.3719 -0.4816
 1303SOL     OW 4093   3.734   3.541   3.474 -0.0562  0.1288 -0.2244
 1303SOL    HW1 4094   3.658   3.530   3.410  0.0962 -2.1366 -0.0978
 1303SOL    HW2 4095   3.820   3.521   3.427  0.0802 -1.3218  0.5851
 1304SOL     OW 4096   0.778   4.013   5.848 -0.5204  0.3699  0.2374
 1304SOL    HW1 4097   0.739   4.092   5.894  0.0197  1.0688 -0.4759
 1304SOL    HW2 4098   0.869   3.994   5.885 -0.2732  0.6541 -0.2077
 1305SOL     OW 4099   1.022   2.781   6.336  0.5093 -0.0521  0.0271
 1305SOL    HW1 4100   0.977   2.786   6.246  1.5859  0.6021 -0.4961
 1305SOL    HW2 4101   0.964   2.825   6.404 -0.8000 -1.4565 -0.1221
 1306SOL     OW 4102   1.727   3.534   1.944 -0.7804 -0.3247  0.8902
 1306SOL    HW1 4103   1.809   3.539   1.887 -1.2032 -2.5317 -0.0169
 1306SOL    HW2 4104   1.748   3.569   2.035  0.3985  1.6355 -0.0662
 1307SOL     OW 4105   4.337   2.256   4.048 -0.5485  0.5297 -0.4444
 1307SOL    HW1 4106   4.352   2.208   3.962 -1.1688  1.5585 -1.1454
 1307SOL    HW2 4107   4.413   2.318   4.065 -0.2096  0.0102 -0.0111
 1308SOL     OW 4108   0.591   2.123   3.266  0.0539 -0.4370 -0.4377
 1308SOL    HW1 4109   0.672   2.145   3.211  1.6826  0.9950  2.3011
 1308SOL    HW2 4110   0.605   2.155   3.360 -4.1860  0.9518 -0.0625
 1309SOL     OW 4111   1.114   2.472   0.450  0.1268  0.4385 -0.1702
 1309SOL    HW1 4112   1.040   2.482   0.517  1.5973  1.8132  1.3403
 1309SOL    HW2 4113   1.145   2.377   0.449  0.1550  0.4136  1.2252
 1310SOL     OW 4114   4.601   2.085   4.212  0.3259 -0.3801 -0.4621
 1310SOL    HW1 4115   4.572   1.998   4.253  0.5263 -0.5001 -0.5730
 1310SOL    HW2 4116   4.545   2.159   4.249 -0.6031 -0.6933 -1.2016
 1311SOL     OW 4117   5.922   3.024   1.319  0.3735  0.0079 -0.0679
 1311SOL    HW1 4118   5.914   3.041   1.221 -1.9318  0.8317  0.2073
 1311SOL    HW2 4119   5.886   2.933   1.341  1.7294 -0.5528 -0.0609
 1312SOL     OW 4120   2.365   3.379   5.239  0.5748 -0.4865  0.2518
 1312SOL    HW1 4121   2.351   3.379   5.338  0.8999  1.3414  0.3446
 1312SOL    HW2 4122   2.458   3.410   5.218 -0.0720  0.9647 -0.6349
 1313SOL     OW 4123   1.283   2.378   0.789 -0.3209  0.0809  0.0072
 1313SOL    HW1 4124   1.266   2.279   0.783  1.3933 -0.3499  1.4012
 1313SOL    HW2 4125   1.345   2.405   0.715  0.3743 -0.1893  0.4829
 1314SOL     OW 4126   6.588   1.989   2.628  0.3168  0.1147  0.1548
 1314SOL    HW1 4127   6.526   1.948   2.695  3.0090 -4.0473  0.4827
 1314SOL    HW2 4128   6.668   2.027   2.674 -0.1256  1.9199 -0.4833
 1315SOL     OW 4129   2.384   3.911   0.806 -0.4423 -0.7638  0.1040
 1315SOL    HW1 4130   2.392   3.844   0.732 -0.7465 -0.9132  0.2077
 1315SOL    HW2 4131   2.475   3.933   0.841 -0.3023 -0.7406 -0.2714
 1316SOL     OW 4132   4.958   2.958   5.597 -0.0158 -0.0584 -0.4840
 1316SOL    HW1 4133   4.986   3.051   5.570  1.0086  0.2279  1.3592
 1316SOL    HW2 4134   5.037   2.897   5.592 -0.8175 -1.0380 -2.2791
 1317SOL     OW 4135   4.394   3.803   1.104 -0.2073 -0.1044  0.5948
 1317SOL    HW1 4136   4.375   3.901   1.097  0.0966 -0.0922 -0.1179
 1317SOL    HW2 4137   4.358   3.768   1.191 -0.9917  0.4819  0.5148
 1318SOL     OW 4138   1.700   2.714   4.038 -0.6462  0.3876  0.0156
 1318SOL    HW1 4139   1.716   2.690   3.942  3.3973 -0.9996  0.8094
 1318SOL    HW2 4140   1.645   2.644   4.082 -0.2057 -0.4282 -0.7147
 1319SOL     OW 4141   4.749   3.174   1.594  0.4367  0.0449 -0.0761
 1319SOL    HW1 4142   4.804   3.240   1.645  1.5097 -1.0754  0.2793
 1319SOL    HW2 4143   4.807   3.127   1.528 -0.5299  0.1376 -1.0034
 1320SOL     OW 4144   1.057   3.282   6.751 -0.0999 -0.2960 -0.2260
 1320SOL    HW1 4145   1.066   3.379   6.774  0.8327 -0.3567 -0.2710
 1320SOL    HW2 4146   1.069   3.270   6.652 -0.2283 -0.4551 -0.2234
 1321SOL     OW 4147   4.244   3.897   6.364 -0.0943  0.3772  0.5804
 1321SOL    HW1 4148   4.252   3.805   6.324  0.9352  0.4204  0.6637
 1321SOL    HW2 4149   4.175   3.949   6.312 -0.3814 -0.2936  0.2655
 1322SOL     OW 4150   1.675   2.997   6.979 -0.2290 -0.2567 -0.2658
 1322SOL    HW1 4151   1.662   2.993   6.880  0.6400 -0.1586 -0.3895
 1322SOL    HW2 4152   1.735   3.073   0.002  0.8670 -1.2208  0.1905
 1323SOL     OW 4153   3.692   2.466   5.057  0.0900 -0.0451 -0.3811
 1323SOL    HW1 4154   3.754   2.392   5.033 -0.3657 -0.0080 -1.7607
 1323SOL    HW2 4155   3.597   2.434   5.048 -0.1403 -0.0882  1.6323
 1324SOL     OW 4156   6.947   4.174   2.839 -0.0877  0.0633  0.4250
 1324SOL    HW1 4157   6.895   4.211   2.916 -1.3549  3.0799 -1.6986
 1324SOL    HW2 4158   0.042   4.204   2.845 -0.2913  0.6786  0.5698
 1325SOL     OW 4159   5.872   3.347   2.628 -0.6602 -0.2505 -0.0128
 1325SOL    HW1 4160   5.971   3.359   2.633 -0.6610  0.9470 -2.0287
 1325SOL    HW2 4161   5.836   3.394   2.548 -2.7961 -1.2395  0.2881
 1326SOL     OW 4162   2.848   1.625   5.407 -0.2179 -0.4921  0.6508
 1326SOL    HW1 4163   2.795   1.553   5.362 -1.5733  0.4107  0.7254
 1326SOL    HW2 4164   2.806   1.647   5.495 -0.7065  1.3417  0.0139
 1327SOL     OW 4165   5.658   2.221   2.072 -0.1110  0.5441 -0.2022
 1327SOL    HW1 4166   5.669   2.304   2.018 -0.9394  0.7902 -0.0119
 1327SOL    HW2 4167   5.721   2.151   2.040  0.0632  1.0022 -0.8650
 1328SOL     OW 4168   6.479   1.558   3.465 -0.1573  0.0593 -0.3905
 1328SOL    HW1 4169   6.478   1.653   3.496 -0.9395 -0.3588  0.9386
 1328SOL    HW2 4170   6.392   1.536   3.422  0.1454  0.0364 -0.9911
 1329SOL     OW 4171   5.861   3.518   1.873  0.2475 -0.5191 -0.2351
 1329SOL    HW1 4172   5.808   3.595   1.838 -0.2528 -0.0848  1.4045
 1329SOL    HW2 4173   5.861   3.444   1.805  0.1536  0.6323 -1.5408
 1330SOL     OW 4174   5.477   3.853   3.957  0.0540  0.4130  0.2106
 1330SOL    HW1 4175   5.483   3.902   3.870  1.7777  0.2950  0.2369
 1330SOL    HW2 4176   5.471   3.920   4.032  0.2055  0.5517  0.1005
 1331SOL     OW 4177   4.200   2.276   5.463 -0.2786 -0.4696 -0.5535
 1331SOL    HW1 4178   4.231   2.306   5.373  0.9394 -0.3320 -0.0998
 1331SOL    HW2 4179   4.266   2.211   5.501 -0.6374 -0.3046  0.3688
 1332SOL     OW 4180   3.147   3.107   4.641  0.2918 -0.4148 -0.6396
 1332SOL    HW1 4181   3.221   3.098   4.708 -1.5221  0.0360  1.5109
 1332SOL    HW2 4182   3.185   3.097   4.549  2.9758 -0.4365  0.3824
 1333SOL     OW 4183   1.138   2.918   5.027 -0.0550  0.0260  0.3941
 1333SOL    HW1 4184   1.237   2.900   5.034  0.1245  0.9391  0.2610
 1333SOL    HW2 4185   1.123   3.010   4.992 -0.9578 -0.7258 -1.2983
 1334SOL     OW 4186   6.877   3.023   6.640 -0.5116 -0.7998  0.4955
 1334SOL    HW1 4187   6.786   3.059   6.623  1.0544  3.9131  0.6407
 1334SOL    HW2 4188   6.885   2.995   6.736 -1.2461  0.7800  1.0398
 1335SOL     OW 4189   5.491   4.224   1.855  0.2619  0.3360  0.5593
 1335SOL    HW1 4190   5.588   4.223   1.828 -0.3156 -0.7653 -1.7083
 1335SOL    HW2 4191   5.445   4.301   1.812  0.1096  0.9620  1.7791
 1336SOL     OW 4192   6.120   2.977   3.853 -0.3353  0.2905  0.3106
 1336SOL    HW1 4193   6.122   2.906   3.783 -0.4645  0.0268  0.5702
 1336SOL    HW2 4194   6.148   3.064   3.813  0.5729 -0.0560  0.1591
 1337SOL     OW 4195   2.197   2.361   0.418  0.1783  0.3082  0.1183
 1337SOL    HW1 4196   2.271   2.398   0.474  1.0777 -0.7153 -0.3639
 1337SOL    HW2 4197   2.126   2.322   0.478  1.1539 -0.8340  0.5719
 1338SOL     OW 4198   0.501   2.788   5.322 -0.2654  0.4144 -0.0360
 1338SOL    HW1 4199   0.485   2.728   5.400  1.7729 -2.0698 -1.3359
 1338SOL    HW2 4200   0.600   2.802   5.311 -0.6084  2.2523 -1.0843
 1339SOL     OW 4201   5.543   1.746   4.385  0.1303 -0.3688 -0.1178
 1339SOL    HW1 4202   5.640   1.727   4.402  0.1875 -0.5278 -0.6035
 1339SOL    HW2 4203   5.535   1.812   4.310 -0.0835  1.0496  1.1019
 1340SOL     OW 4204   5.195   4.152   5.379  0.2571  0.5715 -0.5488
 1340SOL    HW1 4205   5.285   4.194   5.366 -0.1454  1.2012 -1.4411
 1340SOL    HW2 4206   5.171   4.099   5.297  0.2727 -0.5010  0.1204
 1341SOL     OW 4207   6.937   2.126   0.129  0.2174 -0.3785 -0.3860
 1341SOL    HW1 4208   6.971   2.206   0.179  0.5559 -1.1363  0.6209
 1341SOL    HW2 4209   6.855   2.091   0.176 -0.8210  0.2411 -1.6610
 1342SOL     OW 4210   6.974   4.188   2.403  0.4300 -0.1308 -0.0778
 1342SOL    HW1 4211   0.042   4.227   2.342 -1.1275 -1.2925 -2.7272
 1342SOL    HW2 4212   6.931   4.261   2.457  0.1941  1.3307 -2.1515
 1343SOL     OW 4213   0.339   3.713   5.258 -1.0327  0.1098 -0.1962
 1343SOL    HW1 4214   0.309   3.618   5.263 -1.5024  0.0790 -2.4026
 1343SOL    HW2 4215   0.439   3.717   5.253 -1.0594 -0.4723 -2.1974
 1344SOL     OW 4216   5.156   3.034   3.177 -0.5158 -0.1059  0.1885
 1344SOL    HW1 4217   5.180   3.131   3.171 -0.9176  0.0044  0.3043
 1344SOL    HW2 4218   5.238   2.980   3.193 -0.3597  0.2695  0.6784
 1345SOL     OW 4219   1.487   4.065   1.366  0.8094  0.2320  0.8568
 1345SOL    HW1 4220   1.502   4.044   1.462  0.3984 -2.3749  0.4186
 1345SOL    HW2 4221   1.479   3.980   1.314  2.1000  1.5440 -1.6845
 1346SOL     OW 4222   3.142   4.254   5.429 -0.5104 -0.1243 -0.2806
 1346SOL    HW1 4223   3.072   4.210   5.485  0.5750 -0.6435  0.7157
 1346SOL    HW2 4224   3.160   4.346   5.463  0.8438 -0.7856  0.9072
 1347SOL     OW 4225   1.291   3.047   6.012  0.3149  0.1225 -0.0012
 1347SOL    HW1 4226   1.364   3.111   6.039  0.9286  0.0524 -1.4141
 1347SOL    HW2 4227   1.220   3.047   6.083  1.5074  0.4483  1.2564
 1348SOL     OW 4228   6.440   2.010   2.364 -0.3168  0.4486  0.5223
 1348SOL    HW1 4229   6.476   1.971   2.450  0.3062 -0.0442  0.0507
 1348SOL    HW2 4230   6.429   2.108   2.374 -0.1819  0.4041  1.1527
 1349SOL     OW 4231   0.011   3.449   5.665  0.0624  0.0033  0.5589
 1349SOL    HW1 4232   0.059   3.443   5.752 -0.3237  0.3100  0.7959
 1349SOL    HW2 4233   0.077   3.442   5.590  0.3902 -0.2966  0.8735
 1350SOL     OW 4234   5.064   2.689   4.094  0.2989  0.1304 -0.3374
 1350SOL    HW1 4235   5.090   2.697   4.190 -0.6677 -1.2638  0.0663
 1350SOL    HW2 4236   5.032   2.778   4.061  1.3210  0.8027  0.4044
 1351SOL     OW 4237   3.012   1.665   2.298 -0.0320  0.7048 -0.1611
 1351SOL    HW1 4238   2.913   1.663   2.312 -0.0477  1.2224 -0.1710
 1351SOL    HW2 4239   3.045   1.574   2.275 -0.2073  0.0959  1.8491
 1352SOL     OW 4240   6.632   3.701   0.655  0.4028  0.5790 -0.4008
 1352SOL    HW1 4241   6.651   3.617   0.604 -1.3611  0.5678 -1.1394
 1352SOL    HW2 4242   6.668   3.779   0.606 -0.7827  0.5132 -1.4302
 1353SOL     OW 4243   4.508   3.445   1.439 -0.1660 -0.1583 -0.4933
 1353SOL    HW1 4244   4.596   3.489   1.422 -1.0982  1.8995 -0.3356
 1353SOL    HW2 4245   4.515   3.384   1.517  0.4723  2.2454  1.4325
 1354SOL     OW 4246   0.923   2.952   0.662  0.0910 -0.0575  0.5619
 1354SOL    HW1 4247   0.842   2.976   0.716 -0.7185  0.1531 -0.6963
 1354SOL    HW2 4248   0.994   3.022   0.674 -0.7983  0.9878 -0.0932
 1355SOL     OW 4249   2.679   2.687   3.458 -0.5782  0.3583 -0.5593
 1355SOL    HW1 4250   2.687   2.687   3.558  0.7363  1.1087 -0.6458
 1355SOL    HW2 4251   2.626   2.608   3.429  1.9669 -1.8974  0.5172
 1356SOL     OW 4252   6.257   1.727   1.059 -0.3089 -0.0326  0.1357
 1356SOL    HW1 4253   6.251   1.671   0.976 -0.7082  1.3147 -0.7864
 1356SOL    HW2 4254   6.166   1.741   1.097 -0.2464  0.2417  0.1870
 1357SOL     OW 4255   1.289   3.322   3.772  0.3109 -0.2973 -0.0586
 1357SOL    HW1 4256   1.334   3.254   3.829  1.8043  0.5794 -0.1290
 1357SOL    HW2 4257   1.202   3.349   3.814 -1.2003 -3.4205 -0.8945
 1358SOL     OW 4258   5.648   3.400   2.315 -0.1802 -0.3054 -0.0462
 1358SOL    HW1 4259   5.566   3.413   2.371 -0.6012  1.1909 -0.9570
 1358SOL    HW2 4260   5.621   3.393   2.218  0.5943 -2.0768 -0.1812
 1359SOL     OW 4261   4.699   2.119   6.588  0.1139  0.0966  0.1339
 1359SOL    HW1 4262   4.786   2.085   6.624 -1.4546 -2.3876  1.9622
 1359SOL    HW2 4263   4.663   2.190   6.649 -0.3830 -0.8319  0.9456
 1360SOL     OW 4264   4.938   3.234   2.318  0.2254  0.0854 -0.7851
 1360SOL    HW1 4265   4.853   3.182   2.330  1.9700 -2.7377  0.5900
 1360SOL    HW2 4266   4.941   3.309   2.383 -0.0970 -1.4804  1.1379
 1361SOL     OW 4267   6.855   2.531   2.730  0.0416  0.2946  0.7862
 1361SOL    HW1 4268   6.881   2.457   2.792  1.1339  0.5250  0.6164
 1361SOL    HW2 4269   6.884   2.619   2.769  2.4509  0.3155 -0.8629
 1362SOL     OW 4270   4.584   4.377   0.536 -0.3231 -0.3284 -0.7765
 1362SOL    HW1 4271   4.625   4.468   0.546 -0.6684 -0.2313 -0.2044
 1362SOL    HW2 4272   4.624   4.331   0.456  1.0538 -0.3190 -0.1300
 1363SOL     OW 4273   1.089   1.736   4.613 -0.3113 -0.2511  0.1549
 1363SOL    HW1 4274   1.089   1.706   4.708 -0.2704  0.8636  0.5244
 1363SOL    HW2 4275   1.175   1.785   4.594 -1.1232  1.2148  0.1165
 1364SOL     OW 4276   2.608   2.304   2.571  0.1438 -0.3117 -0.3008
 1364SOL    HW1 4277   2.637   2.338   2.481  2.4893  1.0094  0.8400
 1364SOL    HW2 4278   2.689   2.288   2.627 -1.2695 -0.9050  1.6614
 1365SOL     OW 4279   0.808   3.866   4.151  0.1791  0.2579  0.6108
 1365SOL    HW1 4280   0.889   3.813   4.176  0.0899  0.3958  1.2167
 1365SOL    HW2 4281   0.836   3.950   4.106  0.3138 -0.4438 -0.6608
 1366SOL     OW 4282   3.228   2.719   5.299  0.2670 -0.0309 -0.7709
 1366SOL    HW1 4283   3.258   2.683   5.211  0.3429 -1.6355 -0.1216
 1366SOL    HW2 4284   3.162   2.657   5.340  1.4331 -0.1863  1.0235
 1367SOL     OW 4285   2.913   3.269   0.217 -0.1483 -0.0837  0.4599
 1367SOL    HW1 4286   2.852   3.299   0.290 -1.0738  1.4426 -0.8575
 1367SOL    HW2 4287   2.858   3.242   0.137  0.7759 -2.7067  0.6040
 1368SOL     OW 4288   6.343   4.121   4.315  0.1304 -0.0366 -0.1540
 1368SOL    HW1 4289   6.248   4.098   4.338  0.4497 -0.4859  0.7717
 1368SOL    HW2 4290   6.362   4.094   4.221 -0.8244  0.5874 -0.5496
 1369SOL     OW 4291   6.828   2.059   2.885 -0.2093 -0.3949 -0.3444
 1369SOL    HW1 4292   6.767   2.000   2.938 -0.1434 -0.4416 -0.3208
 1369SOL    HW2 4293   6.923   2.035   2.905 -0.1874 -0.7854 -0.9038
 1370SOL     OW 4294   1.750   1.281   3.220  0.3411  0.8057  0.2534
 1370SOL    HW1 4295   1.708   1.372   3.215 -1.1631  0.1401  0.1883
 1370SOL    HW2 4296   1.678   1.211   3.219  1.5302 -0.4532 -1.3654
 1371SOL     OW 4297   4.973   1.709   1.157  0.5213 -0.0272  0.2826
 1371SOL    HW1 4298   5.071   1.721   1.168  0.3323  1.1563  0.9323
 1371SOL    HW2 4299   4.926   1.737   1.241 -0.4996  1.7581 -0.8072
 1372SOL     OW 4300   3.444   4.285   0.008 -0.6281 -0.3941  0.2033
 1372SOL    HW1 4301   3.381   4.317   0.079 -0.4888 -1.5472  0.8711
 1372SOL    HW2 4302   3.477   4.364   6.955 -1.9495  0.3171  0.3921
 1373SOL     OW 4303   0.866   3.754   2.760  0.8372 -0.0923  0.3842
 1373SOL    HW1 4304   0.783   3.698   2.756  2.3237 -2.4028 -1.4863
 1373SOL    HW2 4305   0.854   3.835   2.703 -1.2186  1.4607  2.8068
 1374SOL     OW 4306   4.805   1.703   0.493  0.4226  0.0296  0.0633
 1374SOL    HW1 4307   4.721   1.702   0.438 -0.2361 -2.0458  1.0184
 1374SOL    HW2 4308   4.788   1.755   0.577  0.0340 -0.5056  0.3215
 1375SOL     OW 4309   4.070   3.880   6.569 -0.3788  0.8106 -0.0263
 1375SOL    HW1 4310   4.129   3.872   6.488  1.5409  1.7219  1.2051
 1375SOL    HW2 4311   3.984   3.923   6.543 -0.1080  0.4317 -1.7038
 1376SOL     OW 4312   2.431   1.618   2.649  0.0191 -0.6913 -0.2751
 1376SOL    HW1 4313   2.381   1.537   2.680 -1.4757  0.6826  1.1050
 1376SOL    HW2 4314   2.499   1.643   2.718 -0.6096  0.1090  0.0715
 1377SOL     OW 4315   5.898   3.016   4.434 -0.3621 -0.0330 -0.3010
 1377SOL    HW1 4316   5.897   2.920   4.464  0.8271  0.6475  2.1640
 1377SOL    HW2 4317   5.809   3.057   4.451 -0.0592  0.0103  1.2913
 1378SOL     OW 4318   1.143   1.750   3.427  0.1661  0.0365  0.0993
 1378SOL    HW1 4319   1.119   1.840   3.391  1.9001 -0.0467 -1.4325
 1378SOL    HW2 4320   1.190   1.761   3.515 -2.6161  0.3554  1.6458
 1379SOL     OW 4321   6.150   3.843   3.579 -0.2888  0.1707 -0.0790
 1379SOL    HW1 4322   6.216   3.919   3.578 -0.8988  0.7516  1.5970
 1379SOL    HW2 4323   6.198   3.758   3.559  0.7407  0.7416 -0.1362
 1380SOL     OW 4324   2.113   2.123   1.293 -0.4655  0.1979 -0.3564
 1380SOL    HW1 4325   2.144   2.194   1.356 -0.4409 -0.5818  0.5391
 1380SOL    HW2 4326   2.141   2.033   1.327  0.5796 -0.1829 -2.1023
 1381SOL     OW 4327   2.013   3.087   0.372 -0.1254 -0.0504  0.5774
 1381SOL    HW1 4328   1.982   2.992   0.358 -1.5599  0.5391 -0.5892
 1381SOL    HW2 4329   1.934   3.145   0.391  0.5486  1.1419 -0.1193
 1382SOL     OW 4330   6.930   3.783   6.538 -0.2335 -0.0027  0.3589
 1382SOL    HW1 4331   6.905   3.744   6.626 -0.9786 -1.9319 -0.6462
 1382SOL    HW2 4332   6.847   3.810   6.489 -0.0237 -1.1331 -0.6762
 1383SOL     OW 4333   2.257   2.567   3.415 -0.1653  0.2826  0.5655
 1383SOL    HW1 4334   2.293   2.573   3.322 -0.2161 -0.6434  0.4773
 1383SOL    HW2 4335   2.333   2.552   3.479 -0.0565  1.5579  0.7626
 1384SOL     OW 4336   5.287   2.581   1.286  0.5137 -0.3135  0.0959
 1384SOL    HW1 4337   5.282   2.527   1.202  0.2864 -2.0123  1.1375
 1384SOL    HW2 4338   5.382   2.609   1.302  0.7949 -1.1378 -0.0591
 1385SOL     OW 4339   2.718   2.642   3.014  0.4616 -0.5835  0.0855
 1385SOL    HW1 4340   2.814   2.622   2.991  0.0411  0.6701 -3.2293
 1385SOL    HW2 4341   2.715   2.716   3.081  1.9655  2.6783 -3.1287
 1386SOL     OW 4342   4.772   3.367   1.221 -0.4061  0.0934  0.2797
 1386SOL    HW1 4343   4.746   3.434   1.152 -0.0612  0.9111  0.9310
 1386SOL    HW2 4344   4.856   3.396   1.267 -0.7835 -0.2855  1.2444
 1387SOL     OW 4345   0.740   4.408   3.281 -0.1296  0.0013  0.3525
 1387SOL    HW1 4346   0.692   4.475   3.225 -1.8760 -0.2292  1.4789
 1387SOL    HW2 4347   0.689   4.322   3.281 -0.0913 -0.0696  2.0976
 1388SOL     OW 4348   0.439   3.154   4.974 -0.4764  0.0307 -0.0998
 1388SOL    HW1 4349   0.351   3.152   5.020 -1.0597  0.8347 -1.1345
 1388SOL    HW2 4350   0.427   3.130   4.878  0.1619  1.6845 -0.6351
 1389SOL     OW 4351   1.239   3.467   1.828 -0.0868  0.1208 -0.6204
 1389SOL    HW1 4352   1.316   3.452   1.890 -0.6994 -0.3293  0.0515
 1389SOL    HW2 4353   1.271   3.511   1.744  1.0477 -0.8652 -0.7277
 1390SOL     OW 4354   5.004   1.997   5.558 -0.3752 -0.2500  0.2292
 1390SOL    HW1 4355   4.932   2.059   5.588  1.7651  1.7011  1.7173
 1390SOL    HW2 4356   5.072   2.049   5.505  0.7929 -1.6229  0.3237
 1391SOL     OW 4357   4.739   1.709   6.455 -0.2057  0.8526  0.1138
 1391SOL    HW1 4358   4.678   1.787   6.471 -0.4054  0.9600 -1.1008
 1391SOL    HW2 4359   4.763   1.667   6.543 -0.9484  1.6273  0.7022
 1392SOL     OW 4360   1.548   1.954   5.021  0.0295  0.4866  0.0311
 1392SOL    HW1 4361   1.449   1.970   5.025  0.1500  1.0695  1.2326
 1392SOL    HW2 4362   1.577   1.904   5.102  0.6818  0.0407 -0.4683
 1393SOL     OW 4363   1.986   1.957   5.091 -0.5612 -0.3674  0.2794
 1393SOL    HW1 4364   1.908   1.963   5.152 -0.2322  2.1826  0.5728
 1393SOL    HW2 4365   2.056   2.023   5.119  0.0006  0.2516 -2.2817
 1394SOL     OW 4366   0.584   3.779   4.033 -0.2416  0.1098 -0.0741
 1394SOL    HW1 4367   0.517   3.849   4.057  0.1443  1.2501 -2.0580
 1394SOL    HW2 4368   0.672   3.802   4.073 -0.4181  0.0435  0.3568
 1395SOL     OW 4369   2.176   2.359   6.936 -0.3669  0.0981 -0.2307
 1395SOL    HW1 4370   2.152   2.265   6.912 -0.3933 -0.2507  1.0765
 1395SOL    HW2 4371   2.216   2.360   0.028  0.5394  1.2433 -0.6248
 1396SOL     OW 4372   2.402   2.050   0.686 -0.0575 -0.3351  0.0285
 1396SOL    HW1 4373   2.448   2.000   0.759 -0.0698  0.6120  0.6896
 1396SOL    HW2 4374   2.468   2.070   0.613  0.2145 -0.3104  0.2795
 1397SOL     OW 4375   0.245   3.472   4.645  0.7375 -0.3811 -0.2466
 1397SOL    HW1 4376   0.332   3.509   4.674 -0.6132  0.6432  2.9400
 1397SOL    HW2 4377   0.181   3.547   4.625 -0.1723 -1.0581  0.0397
 1398SOL     OW 4378   1.534   3.705   4.485  0.2600  0.0213  0.1580
 1398SOL    HW1 4379   1.435   3.712   4.499  0.3174  0.2353  0.4571
 1398SOL    HW2 4380   1.556   3.613   4.452 -0.0987  0.1449 -0.4325
 1399SOL     OW 4381   5.675   2.645   0.641 -1.4736  0.7268 -0.5897
 1399SOL    HW1 4382   5.721   2.557   0.639 -1.4328  0.7062  0.8067
 1399SOL    HW2 4383   5.583   2.636   0.603 -1.0978  0.3312 -1.4392
 1400SOL     OW 4384   6.822   4.183   0.316 -0.2500  0.1917  0.4826
 1400SOL    HW1 4385   6.855   4.122   0.388 -0.5171  1.5685  1.8172
 1400SOL    HW2 4386   6.900   4.223   0.268 -0.0359  0.2829  0.8990
 1401SOL     OW 4387   1.183   2.219   4.888 -0.5540  0.0546  0.0231
 1401SOL    HW1 4388   1.129   2.300   4.867  0.6819  0.8043 -0.3631
 1401SOL    HW2 4389   1.280   2.241   4.881 -0.1900 -1.5670 -0.5359
 1402SOL     OW 4390   4.242   3.756   2.705  0.5819  0.3426 -0.3193
 1402SOL    HW1 4391   4.250   3.744   2.804 -0.8978  1.9193  0.0334
 1402SOL    HW2 4392   4.157   3.713   2.673  0.2594  1.1908 -0.6295
 1403SOL     OW 4393   6.922   4.259   1.473  0.3848  0.0184 -0.3583
 1403SOL    HW1 4394   0.021   4.276   1.475  0.4339 -0.3049  0.4362
 1403SOL    HW2 4395   6.892   4.250   1.378  0.7547  2.0890 -0.7140
 1404SOL     OW 4396   4.166   2.907   0.576  0.2503  0.7691 -0.5003
 1404SOL    HW1 4397   4.091   2.892   0.639  0.6261 -1.3708 -0.4987
 1404SOL    HW2 4398   4.151   2.992   0.525 -0.8671  1.6783  1.2743
 1405SOL     OW 4399   2.481   1.467   0.699  0.1074 -0.0866 -0.3789
 1405SOL    HW1 4400   2.483   1.478   0.600 -1.7782 -0.2850 -0.4682
 1405SOL    HW2 4401   2.388   1.482   0.733  0.6852 -0.1639  1.3510
 1406SOL     OW 4402   4.394   1.555   3.458  0.6792 -0.1754  0.3945
 1406SOL    HW1 4403   4.425   1.508   3.541  0.5533  0.6616  0.9309
 1406SOL    HW2 4404   4.456   1.533   3.383  1.1165 -0.5102  0.8406
 1407SOL     OW 4405   3.505   2.626   3.802 -0.0661 -0.3480  0.2398
 1407SOL    HW1 4406   3.544   2.619   3.710  0.3397  1.4028  0.2423
 1407SOL    HW2 4407   3.454   2.712   3.810 -2.1891 -1.6116  0.9082
 1408SOL     OW 4408   6.751   3.330   1.598 -0.4798 -0.2288 -0.2578
 1408SOL    HW1 4409   6.786   3.237   1.593 -0.2954 -0.1631 -0.2091
 1408SOL    HW2 4410   6.817   3.393   1.556 -0.5351 -0.1014 -0.1566
 1409SOL     OW 4411   0.343   2.639   0.768 -0.2759 -0.1665 -0.1251
 1409SOL    HW1 4412   0.308   2.609   0.679  1.4148 -2.0813 -0.2121
 1409SOL    HW2 4413   0.328   2.566   0.836  1.4508 -0.1099  0.3517
 1410SOL     OW 4414   5.612   4.172   1.146 -0.3584 -0.4771  0.3901
 1410SOL    HW1 4415   5.648   4.081   1.125 -0.7833 -0.5749  0.0650
 1410SOL    HW2 4416   5.520   4.181   1.107 -0.2582  0.1430  0.2906
 1411SOL     OW 4417   2.153   1.577   4.541 -0.4186 -0.1754 -0.3231
 1411SOL    HW1 4418   2.223   1.522   4.587  0.0461 -1.4057 -2.3878
 1411SOL    HW2 4419   2.187   1.670   4.526 -0.7099  0.3736  2.0214
 1412SOL     OW 4420   0.129   3.248   3.487  0.2638 -0.1824 -0.2046
 1412SOL    HW1 4421   0.128   3.296   3.399 -0.6079  0.0785 -0.0548
 1412SOL    HW2 4422   0.179   3.303   3.554  1.0628 -0.4510 -0.5606
 1413SOL     OW 4423   5.704   3.081   1.803  0.0083  0.0024  0.2670
 1413SOL    HW1 4424   5.673   3.001   1.751 -0.1987  1.1486 -1.4666
 1413SOL    HW2 4425   5.627   3.143   1.817  0.6783  1.1282 -0.7926
 1414SOL     OW 4426   5.141   1.780   2.622 -0.6246  0.2848 -0.0572
 1414SOL    HW1 4427   5.095   1.716   2.683 -1.3457 -1.2260 -2.0837
 1414SOL    HW2 4428   5.126   1.753   2.527  3.0362  0.7011 -0.9247
 1415SOL     OW 4429   1.284   2.655   1.690  0.4292  0.4957 -0.1300
 1415SOL    HW1 4430   1.300   2.565   1.650  0.7120  0.4867  0.0041
 1415SOL    HW2 4431   1.348   2.671   1.765  0.9869  1.1752 -0.7307
 1416SOL     OW 4432   3.906   3.860   1.650  0.2658  0.0583  0.6060
 1416SOL    HW1 4433   3.951   3.771   1.641  0.9558  0.3885  0.7522
 1416SOL    HW2 4434   3.852   3.861   1.734 -1.8550 -1.1285 -0.6515
 1417SOL     OW 4435   1.212   2.936   1.023 -0.5213  0.1902  0.5877
 1417SOL    HW1 4436   1.131   2.899   1.070 -1.2074 -1.6111 -1.8048
 1417SOL    HW2 4437   1.280   2.864   1.012  0.8979  1.3606  1.4113
 1418SOL     OW 4438   6.459   3.940   3.307  0.7151 -0.3644 -0.3261
 1418SOL    HW1 4439   6.549   3.915   3.342 -0.2429 -2.3559  0.8588
 1418SOL    HW2 4440   6.425   3.869   3.246 -0.8472 -0.6306  0.7868
 1419SOL     OW 4441   4.173   2.350   0.298  0.0177  0.2304  0.6413
 1419SOL    HW1 4442   4.194   2.333   0.202  0.2287 -0.2355  0.7689
 1419SOL    HW2 4443   4.084   2.395   0.305  0.9451  2.3213  0.0734
 1420SOL     OW 4444   2.138   1.483   6.447  0.9513  0.1884  0.5204
 1420SOL    HW1 4445   2.046   1.460   6.417  1.4363 -0.0785 -0.8919
 1420SOL    HW2 4446   2.145   1.475   6.546  0.2154 -2.7053  0.4290
 1421SOL     OW 4447   6.050   3.050   5.112 -0.5465 -0.1579 -0.3277
 1421SOL    HW1 4448   6.096   3.112   5.048 -0.6039  0.3562  0.1191
 1421SOL    HW2 4449   5.963   3.021   5.072 -0.4782 -0.0214 -0.5827
 1422SOL     OW 4450   3.306   2.446   2.321  0.0378 -0.7910 -0.0065
 1422SOL    HW1 4451   3.273   2.437   2.227  1.7223  0.1947 -0.7410
 1422SOL    HW2 4452   3.289   2.361   2.370 -0.8672 -1.3305 -1.2006
 1423SOL     OW 4453   2.032   3.387   4.910 -0.0468  0.4010 -0.2781
 1423SOL    HW1 4454   2.050   3.344   4.821  0.4644  1.2934 -0.6152
 1423SOL    HW2 4455   1.964   3.459   4.899 -0.7001 -0.1284  0.2367
 1424SOL     OW 4456   4.864   3.266   4.802 -0.0396 -0.3498 -0.0355
 1424SOL    HW1 4457   4.783   3.323   4.789 -1.2029 -2.2834 -2.0498
 1424SOL    HW2 4458   4.927   3.311   4.865 -2.2993  1.5983  0.9796
 1425SOL     OW 4459   4.636   2.427   2.188  0.7409 -0.5522 -0.1736
 1425SOL    HW1 4460   4.694   2.359   2.142  3.0866  0.5370  1.0078
 1425SOL    HW2 4461   4.639   2.513   2.137 -0.3848 -0.6496 -0.4318
 1426SOL     OW 4462   0.042   3.701   2.148  0.4471  0.3827  0.1847
 1426SOL    HW1 4463   0.017   3.704   2.245  3.1782  0.8101  0.9863
 1426SOL    HW2 4464   0.115   3.768   2.131  2.0235 -1.5986 -1.4968
 1427SOL     OW 4465   6.445   2.898   5.450 -0.0224 -0.5292 -0.4345
 1427SOL    HW1 4466   6.439   2.861   5.543 -0.6376 -0.0277 -0.2680
 1427SOL    HW2 4467   6.399   2.837   5.386  1.5699 -1.5772 -0.6404
 1428SOL     OW 4468   2.711   3.716   1.333  0.1493 -0.5974 -0.3263
 1428SOL    HW1 4469   2.800   3.686   1.369  0.6428 -0.7047 -1.6036
 1428SOL    HW2 4470   2.656   3.636   1.310 -0.0435 -0.5238 -0.1288
 1429SOL     OW 4471   1.859   1.586   3.655  0.2022 -0.1797  0.1181
 1429SOL    HW1 4472   1.958   1.602   3.652 -0.0690  1.8382  0.6819
 1429SOL    HW2 4473   1.820   1.601   3.564  0.4497 -1.4889 -0.2283
 1430SOL     OW 4474   4.872   2.031   2.309 -0.3245 -0.3016  0.1237
 1430SOL    HW1 4475   4.970   2.024   2.294 -0.4663 -0.8049 -0.6575
 1430SOL    HW2 4476   4.853   2.039   2.406  0.4329 -1.2935  0.3683
 1431SOL     OW 4477   3.487   2.321   3.676  0.3522 -0.0127 -0.0427
 1431SOL    HW1 4478   3.507   2.259   3.752  2.0009  0.4448 -0.0658
 1431SOL    HW2 4479   3.564   2.383   3.662  0.8468 -1.1364 -3.1109
 1432SOL     OW 4480   5.189   3.397   2.411 -0.4089 -0.0696 -0.3148
 1432SOL    HW1 4481   5.146   3.311   2.385 -1.0187 -0.1793  0.9292
 1432SOL    HW2 4482   5.117   3.463   2.436 -0.0195  1.2134 -2.3655
 1433SOL     OW 4483   6.062   2.155   3.178 -0.3033  0.1078  0.1480
 1433SOL    HW1 4484   6.077   2.235   3.121 -0.0840 -0.5212 -0.7018
 1433SOL    HW2 4485   5.994   2.176   3.248 -0.9171  0.7689 -0.6309
 1434SOL     OW 4486   6.192   2.835   5.939 -0.6548  0.7152  0.0413
 1434SOL    HW1 4487   6.167   2.829   5.842 -1.6330  0.8394  0.2735
 1434SOL    HW2 4488   6.169   2.749   5.985 -0.7074  0.8513  0.2740
 1435SOL     OW 4489   1.436   4.619   6.778  0.1849  0.2035  0.1642
 1435SOL    HW1 4490   1.349   4.613   6.828  0.5119  1.1645  0.9085
 1435SOL    HW2 4491   1.422   4.669   6.693 -0.0455  0.1174  0.1510
 1436SOL     OW 4492   1.289   2.747   2.970  0.2308  0.0782 -0.4762
 1436SOL    HW1 4493   1.207   2.748   3.028 -3.3598  1.1638 -4.9291
 1436SOL    HW2 4494   1.296   2.659   2.924  1.9442 -0.1678  0.1930
 1437SOL     OW 4495   3.254   2.067   2.920  0.4048 -0.0949  0.5613
 1437SOL    HW1 4496   3.266   1.992   2.855 -0.2554  0.0266  0.2929
 1437SOL    HW2 4497   3.325   2.136   2.905  0.8634 -0.5474  0.6419
 1438SOL     OW 4498   5.822   2.761   1.043  0.0994 -0.1933  0.4896
 1438SOL    HW1 4499   5.811   2.744   1.141 -0.5912  2.5953  0.9890
 1438SOL    HW2 4500   5.914   2.798   1.026  0.3954 -1.1366 -0.0211
 1439SOL     OW 4501   2.265   2.622   6.860 -0.2015  0.1263  0.3007
 1439SOL    HW1 4502   2.258   2.524   6.881  0.0535  0.0344 -0.0510
 1439SOL    HW2 4503   2.201   2.645   6.787  0.3960  0.0413 -0.2518
 1440SOL     OW 4504   0.121   1.899   1.891 -0.5702  0.0388  0.2279
 1440SOL    HW1 4505   0.049   1.952   1.937  0.0108  1.0158  0.0531
 1440SOL    HW2 4506   0.108   1.802   1.909 -2.5783  0.0853 -0.7136
 1441SOL     OW 4507   1.230   2.742   5.433 -1.0014  0.4618  0.0630
 1441SOL    HW1 4508   1.327   2.726   5.415 -1.5052 -0.8863 -1.6499
 1441SOL    HW2 4509   1.181   2.656   5.432 -2.2105  1.1058  1.1637
 1442SOL     OW 4510   0.425   2.294   2.462  0.2294 -0.1063 -0.2010
 1442SOL    HW1 4511   0.520   2.274   2.488  0.5174 -0.0023 -1.1537
 1442SOL    HW2 4512   0.414   2.279   2.364 -0.5851  0.4873 -0.2033
 1443SOL     OW 4513   3.132   3.886   4.912  0.3888  0.1066 -0.1806
 1443SOL    HW1 4514   3.160   3.827   4.836  0.6690  0.5888 -0.4541
 1443SOL    HW2 4515   3.181   3.973   4.907 -0.5964  0.6823 -0.2444
 1444SOL     OW 4516   6.294   3.521   1.837  0.0093  0.0444 -0.0528
 1444SOL    HW1 4517   6.285   3.504   1.935 -0.0756  1.3685  0.1856
 1444SOL    HW2 4518   6.389   3.511   1.809 -0.0088 -0.5962  0.1045
 1445SOL     OW 4519   3.609   2.453   2.345  0.7564  0.4956 -0.1925
 1445SOL    HW1 4520   3.511   2.437   2.337  0.5256  0.9935  1.3572
 1445SOL    HW2 4521   3.653   2.372   2.384  0.7095  0.8421  0.6006
 1446SOL     OW 4522   1.470   2.244   6.646  0.5777 -0.0850 -0.1706
 1446SOL    HW1 4523   1.490   2.303   6.568  0.0647 -1.3936 -1.3223
 1446SOL    HW2 4524   1.372   2.247   6.667  0.6227 -0.1818  0.0607
 1447SOL     OW 4525   0.041   2.350   0.275  0.0390  0.2781 -0.1929
 1447SOL    HW1 4526   6.999   2.417   0.215  0.6960  1.9491  1.1451
 1447SOL    HW2 4527   0.140   2.348   0.259  0.0961  0.0322  0.1655
 1448SOL     OW 4528   0.142   2.605   4.115 -0.5774  0.2312 -0.5301
 1448SOL    HW1 4529   0.156   2.553   4.199 -2.7559  0.3695 -0.0058
 1448SOL    HW2 4530   0.227   2.649   4.088  1.0741 -2.6822 -0.4116
 1449SOL     OW 4531   3.313   1.662   6.455 -0.2256 -0.1365  0.0820
 1449SOL    HW1 4532   3.247   1.671   6.530 -1.3342 -0.1622 -0.8780
 1449SOL    HW2 4533   3.267   1.632   6.372  0.9405  0.1645 -0.7076
 1450SOL     OW 4534   2.130   3.469   3.877 -0.2059  0.5279  0.2524
 1450SOL    HW1 4535   2.097   3.399   3.941 -0.3763  1.6007  1.3749
 1450SOL    HW2 4536   2.054   3.500   3.820  0.2717 -1.5691 -1.6372
 1451SOL     OW 4537   3.434   1.991   6.717  0.2181  0.2101 -0.3767
 1451SOL    HW1 4538   3.488   1.907   6.717 -0.4863 -0.2531  0.0381
 1451SOL    HW2 4539   3.403   2.011   6.624  0.1434 -0.1489 -0.4292
 1452SOL     OW 4540   2.349   3.505   6.114  0.3485 -0.5814 -0.2907
 1452SOL    HW1 4541   2.364   3.598   6.081  0.3096 -0.6501 -0.5028
 1452SOL    HW2 4542   2.432   3.451   6.102 -0.0771 -1.0012 -1.5957
 1453SOL     OW 4543   4.709   2.283   6.070  0.3692 -0.2986 -0.1490
 1453SOL    HW1 4544   4.738   2.378   6.081 -2.9447  0.7365  0.6053
 1453SOL    HW2 4545   4.734   2.231   6.152  0.8001  0.3074  0.1147
 1454SOL     OW 4546   6.741   4.214   5.234  0.4795  0.3620  0.4474
 1454SOL    HW1 4547   6.819   4.152   5.224 -0.2695 -0.5612  0.1670
 1454SOL    HW2 4548   6.708   4.212   5.329 -0.2717 -0.5912  0.1816
 1455SOL     OW 4549   1.783   4.341   1.241  0.5195 -0.5351 -0.1850
 1455SOL    HW1 4550   1.814   4.257   1.286  0.8230 -1.6142 -2.2799
 1455SOL    HW2 4551   1.820   4.344   1.148  0.3813  1.8715 -0.2213
 1456SOL     OW 4552   0.653   4.429   6.152 -0.1833 -0.2951 -0.0656
 1456SOL    HW1 4553   0.575   4.387   6.199  1.0682 -0.2177  2.2415
 1456SOL    HW2 4554   0.682   4.511   6.203  0.5777  0.4572 -1.6412
 1457SOL     OW 4555   1.001   3.317   4.944 -0.3042  0.3257  0.2661
 1457SOL    HW1 4556   0.912   3.295   4.904 -0.1300  1.9397 -1.0898
 1457SOL    HW2 4557   0.992   3.322   5.044 -1.5750 -0.1804  0.1917
 1458SOL     OW 4558   6.315   2.612   1.078 -0.3405  0.4350  0.2995
 1458SOL    HW1 4559   6.405   2.642   1.045 -0.7140  0.9229 -0.3044
 1458SOL    HW2 4560   6.298   2.651   1.168  0.1383  0.1684  0.5113
 1459SOL     OW 4561   6.972   3.198   3.028  0.0122 -0.3233  0.0491
 1459SOL    HW1 4562   6.927   3.116   3.065 -0.8889  0.3348  0.4515
 1459SOL    HW2 4563   6.996   3.182   2.932  1.4891 -1.6972  0.5884
 1460SOL     OW 4564   4.295   3.644   3.001  0.1904  0.0372 -0.0436
 1460SOL    HW1 4565   4.330   3.577   2.936 -0.5846 -0.2244 -0.2015
 1460SOL    HW2 4566   4.351   3.643   3.084  0.7316 -0.1536 -0.4072
 1461SOL     OW 4567   4.007   3.657   2.650  0.4809 -0.2260 -0.0456
 1461SOL    HW1 4568   4.003   3.572   2.702  0.7435 -0.1959  0.0247
 1461SOL    HW2 4569   3.944   3.724   2.690 -0.2059 -0.5976 -0.4857
 1462SOL     OW 4570   2.502   1.657   1.116  0.1668  0.0406 -0.2528
 1462SOL    HW1 4571   2.479   1.583   1.054  0.1409  2.1555 -2.9366
 1462SOL    HW2 4572   2.471   1.744   1.078  0.0242  1.4844  2.8359
 1463SOL     OW 4573   1.346   4.294   2.940 -0.5230 -0.3261  0.0568
 1463SOL    HW1 4574   1.336   4.197   2.959 -0.2957 -0.0390  1.8664
 1463SOL    HW2 4575   1.373   4.342   3.024  1.0195  1.0652 -1.1619
 1464SOL     OW 4576   4.444   3.472   2.835 -0.1409 -0.5180 -0.3403
 1464SOL    HW1 4577   4.449   3.379   2.799  0.4880 -0.3302 -0.7502
 1464SOL    HW2 4578   4.521   3.489   2.895 -1.5894 -1.0876  1.7838
 1465SOL     OW 4579   2.017   2.216   4.435  0.0285  0.5574 -0.1230
 1465SOL    HW1 4580   2.072   2.151   4.381 -1.1607 -0.2679 -0.3788
 1465SOL    HW2 4581   2.078   2.279   4.483  1.1615  0.4769 -1.3886
 1466SOL     OW 4582   4.010   2.491   5.942 -0.0007 -0.5222  0.6074
 1466SOL    HW1 4583   3.981   2.568   5.885 -0.3109 -0.0026  1.4572
 1466SOL    HW2 4584   3.930   2.451   5.987  0.2741 -0.7917  0.8594
 1467SOL     OW 4585   6.214   2.560   4.147  0.5732 -0.0005  0.3292
 1467SOL    HW1 4586   6.190   2.652   4.119 -0.1571 -0.8567 -2.0704
 1467SOL    HW2 4587   6.141   2.522   4.204  1.1318  1.0357  1.8139
 1468SOL     OW 4588   2.151   3.375   0.288 -0.4409 -0.6852  0.0358
 1468SOL    HW1 4589   2.121   3.316   0.213 -0.8798 -1.3502  0.7224
 1468SOL    HW2 4590   2.239   3.415   0.265 -0.4087 -1.1513 -0.6940
 1469SOL     OW 4591   3.689   3.736   2.294 -0.2789  0.3477 -0.0728
 1469SOL    HW1 4592   3.623   3.668   2.261  2.0454 -0.7716 -2.7847
 1469SOL    HW2 4593   3.738   3.700   2.373  0.4576 -0.8865 -1.0716
 1470SOL     OW 4594   1.617   3.437   6.660  0.3496  0.4079  0.8518
 1470SOL    HW1 4595   1.699   3.399   6.618  1.1416  1.4398  1.4314
 1470SOL    HW2 4596   1.636   3.463   6.755 -0.8719 -0.0682  1.2529
 1471SOL     OW 4597   1.181   3.722   4.058 -0.2143 -0.0524  0.6395
 1471SOL    HW1 4598   1.114   3.737   3.985  0.1473  2.4962  0.7414
 1471SOL    HW2 4599   1.170   3.630   4.095 -2.1240 -0.4923 -0.8608
 1472SOL     OW 4600   4.383   3.713   0.360 -0.0962  0.0608  0.1271
 1472SOL    HW1 4601   4.456   3.777   0.334  0.8752 -0.9000  0.3997
 1472SOL    HW2 4602   4.415   3.619   0.347 -1.0988 -0.3889  0.7767
 1473SOL     OW 4603   6.057   4.093   6.848  0.2090  1.1162 -0.0802
 1473SOL    HW1 4604   6.032   4.166   6.785 -0.2496  3.4136  2.5238
 1473SOL    HW2 4605   5.977   4.065   6.900  0.8112  0.2752  0.4132
 1474SOL     OW 4606   3.957   3.244   6.283  0.2481  0.0051 -0.0999
 1474SOL    HW1 4607   3.913   3.239   6.193 -0.0347 -0.8983  0.0734
 1474SOL    HW2 4608   3.923   3.324   6.332 -1.5706 -0.8878  0.1886
 1475SOL     OW 4609   5.744   3.448   4.310  0.2418 -0.3306  0.3374
 1475SOL    HW1 4610   5.832   3.430   4.266 -0.6383  0.6272 -2.0104
 1475SOL    HW2 4611   5.754   3.524   4.374  1.0370  0.1556 -0.3354
 1476SOL     OW 4612   2.880   2.001   5.713  0.1888 -0.4664  0.1511
 1476SOL    HW1 4613   2.863   1.911   5.752 -0.5199 -0.1315  0.6279
 1476SOL    HW2 4614   2.933   1.991   5.629  2.1582 -1.1739  1.4140
 1477SOL     OW 4615   3.279   3.768   2.448  0.3581  0.0576 -0.0721
 1477SOL    HW1 4616   3.186   3.776   2.483 -0.3583  1.4824 -2.1324
 1477SOL    HW2 4617   3.345   3.789   2.520 -0.7554 -2.9646  2.0071
 1478SOL     OW 4618   1.167   1.672   4.312 -0.7029  0.2741 -0.0735
 1478SOL    HW1 4619   1.077   1.632   4.297 -0.3986 -0.2381 -0.6024
 1478SOL    HW2 4620   1.213   1.623   4.386 -1.2806  1.2670  0.9875
 1479SOL     OW 4621   3.278   2.984   5.357  0.3942 -0.2415  0.0544
 1479SOL    HW1 4622   3.205   3.051   5.366  1.1961  1.0377 -2.0843
 1479SOL    HW2 4623   3.241   2.898   5.323 -0.1861  0.2956 -0.7059
 1480SOL     OW 4624   2.983   3.318   1.278 -0.0704 -0.6384  0.5895
 1480SOL    HW1 4625   3.052   3.329   1.207 -1.1194 -0.2318 -0.3951
 1480SOL    HW2 4626   2.996   3.231   1.325  1.1501 -0.5259  0.4793
 1481SOL     OW 4627   6.593   2.791   1.364 -0.8313  0.0991 -0.1783
 1481SOL    HW1 4628   6.628   2.732   1.291  1.0299 -0.7001  1.2969
 1481SOL    HW2 4629   6.641   2.878   1.362  0.3349 -0.4799  0.9721
 1482SOL     OW 4630   3.964   3.090   1.968 -0.2861 -0.3049  0.4502
 1482SOL    HW1 4631   4.056   3.127   1.960 -0.7978  1.1105  0.6225
 1482SOL    HW2 4632   3.898   3.164   1.954 -1.4080 -1.4000 -0.2644
 1483SOL     OW 4633   0.749   3.342   5.838  0.1013  0.4989  0.0351
 1483SOL    HW1 4634   0.841   3.377   5.817 -0.7777  1.6501 -2.3230
 1483SOL    HW2 4635   0.725   3.269   5.774  0.0260 -1.1345  1.8299
 1484SOL     OW 4636   1.424   3.233   6.401  0.1457  0.6144  0.2519
 1484SOL    HW1 4637   1.358   3.295   6.359  0.1688  0.1453 -0.5022
 1484SOL    HW2 4638   1.419   3.241   6.500  0.1528  1.8177  0.1692
 1485SOL     OW 4639   2.033   2.899   1.627 -0.4507  0.2901  0.3422
 1485SOL    HW1 4640   1.993   2.990   1.633  0.7044  0.7082  2.3222
 1485SOL    HW2 4641   2.059   2.867   1.718 -1.5374 -2.3777 -0.1671
 1486SOL     OW 4642   6.557   2.200   0.457  0.3949  0.1718  0.3536
 1486SOL    HW1 4643   6.478   2.259   0.439  1.1467  0.9070 -0.6982
 1486SOL    HW2 4644   6.527   2.117   0.504 -0.7966  1.0601  1.2235
 1487SOL     OW 4645   6.211   3.588   2.933  0.4486  0.3090 -0.0842
 1487SOL    HW1 4646   6.221   3.490   2.949  2.8016  0.5682  0.3168
 1487SOL    HW2 4647   6.162   3.630   3.009  0.1186 -0.4310  0.1139
 1488SOL     OW 4648   6.324   1.701   5.844  0.2657  0.1088  0.2050
 1488SOL    HW1 4649   6.234   1.659   5.828  1.0157 -2.2101  1.5766
 1488SOL    HW2 4650   6.391   1.657   5.785  1.3058 -1.6510  2.5578
 1489SOL     OW 4651   2.455   3.073   1.686 -0.0534 -0.0026  1.0295
 1489SOL    HW1 4652   2.423   2.979   1.701 -0.7248  0.3608  1.9985
 1489SOL    HW2 4653   2.426   3.104   1.595  0.5507 -0.8704  0.5247
 1490SOL     OW 4654   2.217   2.189   6.123  0.1087 -0.1667  0.0750
 1490SOL    HW1 4655   2.302   2.234   6.093 -0.8036  1.5168 -0.1606
 1490SOL    HW2 4656   2.158   2.175   6.043 -0.1020 -0.7278  0.3274
 1491SOL     OW 4657   5.153   3.085   2.444  0.0902  0.2490  0.0792
 1491SOL    HW1 4658   5.101   3.102   2.528  1.4771 -1.0904  1.2650
 1491SOL    HW2 4659   5.094   3.101   2.365 -1.5717  0.5327  1.3153
 1492SOL     OW 4660   1.684   2.722   0.243  0.5758 -0.0187  0.3842
 1492SOL    HW1 4661   1.765   2.748   0.190 -0.1936  0.4221 -0.6113
 1492SOL    HW2 4662   1.607   2.780   0.216  0.0982  0.0699  1.8467
 1493SOL     OW 4663   0.082   2.246   5.193  0.6748  0.3933  0.0219
 1493SOL    HW1 4664   0.119   2.303   5.119  1.7242  0.8753  0.8935
 1493SOL    HW2 4665   0.047   2.161   5.155  0.8084  0.8108 -1.0752
 1494SOL     OW 4666   5.641   2.749   5.521  0.1096 -0.1606 -0.7853
 1494SOL    HW1 4667   5.699   2.700   5.586 -0.2056  0.0469 -0.3465
 1494SOL    HW2 4668   5.571   2.687   5.486 -0.3342 -0.0135 -0.1750
 1495SOL     OW 4669   5.733   2.113   6.177 -0.2062  0.0105  0.0443
 1495SOL    HW1 4670   5.729   2.063   6.090 -0.0147  0.2033 -0.0777
 1495SOL    HW2 4671   5.686   2.200   6.167  0.3378  0.3007 -0.0513
 1496SOL     OW 4672   3.277   2.469   0.354 -0.0020 -0.3592  0.2568
 1496SOL    HW1 4673   3.188   2.454   0.311  0.4811 -0.4752 -0.7339
 1496SOL    HW2 4674   3.345   2.486   0.284  0.7721 -0.3068  1.0040
 1497SOL     OW 4675   4.853   4.261   0.122  0.2674  0.0014 -0.6735
 1497SOL    HW1 4676   4.867   4.212   0.036  1.7479  2.4624 -1.9432
 1497SOL    HW2 4677   4.941   4.295   0.156 -0.6210  1.3855  0.3565
 1498SOL     OW 4678   1.482   3.778   6.836  0.2738  0.2455  0.3496
 1498SOL    HW1 4679   1.474   3.807   6.932 -1.8287  1.8235 -0.2278
 1498SOL    HW2 4680   1.578   3.757   6.815  0.9936  1.2050  2.4120
 1499SOL     OW 4681   2.606   3.736   4.323  0.4549  0.6239 -0.2548
 1499SOL    HW1 4682   2.544   3.754   4.399  1.6486  2.2313  0.4087
 1499SOL    HW2 4683   2.561   3.677   4.256 -0.7015 -0.6559  1.5733
 1500SOL     OW 4684   0.473   2.131   3.835  0.3685 -0.3944  0.5440
 1500SOL    HW1 4685   0.555   2.114   3.889 -0.3493  0.7808  2.0935
 1500SOL    HW2 4686   0.449   2.049   3.784  2.0359 -1.0042  0.6843
 1501SOL     OW 4687   0.464   3.312   2.153  0.4987 -0.0978 -0.1086
 1501SOL    HW1 4688   0.538   3.378   2.167  1.9965 -2.2490  3.8158
 1501SOL    HW2 4689   0.380   3.348   2.193  0.4087  0.7412 -1.0220
 1502SOL     OW 4690   4.481   2.877   6.064 -0.1039  0.0966 -0.0106
 1502SOL    HW1 4691   4.522   2.804   6.119  0.7888  0.4909 -0.1349
 1502SOL    HW2 4692   4.384   2.884   6.085 -0.1940 -1.1018  0.0302
 1503SOL     OW 4693   6.629   3.070   6.664 -0.1860 -0.6185 -0.2201
 1503SOL    HW1 4694   6.603   3.089   6.759 -1.8910 -1.0845 -0.5583
 1503SOL    HW2 4695   6.591   3.141   6.605 -1.0443 -1.5157 -0.7775
 1504SOL     OW 4696   6.418   4.178   0.530  0.2706 -0.0822  0.4135
 1504SOL    HW1 4697   6.418   4.277   0.527  3.1643  0.0570  1.4540
 1504SOL    HW2 4698   6.509   4.145   0.556 -0.5738 -3.0214  0.1058
 1505SOL     OW 4699   4.605   2.433   6.427  0.0822 -0.2745 -0.2058
 1505SOL    HW1 4700   4.531   2.372   6.455  0.2873  0.2060  1.5277
 1505SOL    HW2 4701   4.628   2.494   6.503  1.3930  0.4541 -1.1450
 1506SOL     OW 4702   2.581   3.676   6.698  0.7541  0.4516 -0.0305
 1506SOL    HW1 4703   2.619   3.624   6.775  0.3816  0.0413 -0.1186
 1506SOL    HW2 4704   2.483   3.690   6.713  0.8262  1.0190 -0.0726
 1507SOL     OW 4705   6.369   4.102   0.027  0.0209 -0.3015  0.4086
 1507SOL    HW1 4706   6.373   4.068   6.933 -1.6817 -0.6190  0.4296
 1507SOL    HW2 4707   6.364   4.025   0.091  1.4249 -0.0950  0.8011
 1508SOL     OW 4708   5.770   1.719   5.867  0.0848 -0.5743  0.1563
 1508SOL    HW1 4709   5.808   1.664   5.942  1.2557 -0.1702 -0.1114
 1508SOL    HW2 4710   5.809   1.687   5.780 -1.2474 -1.0283 -0.3005
 1509SOL     OW 4711   3.331   1.649   3.038  0.6105  0.0642  0.0900
 1509SOL    HW1 4712   3.232   1.646   3.027  0.3691  1.2798  1.5993
 1509SOL    HW2 4713   3.374   1.662   2.948 -0.6308  0.1802 -0.5065
 1510SOL     OW 4714   3.805   2.805   0.319  0.4007  0.1436 -0.1975
 1510SOL    HW1 4715   3.816   2.898   0.353  2.2027 -0.5613  1.3126
 1510SOL    HW2 4716   3.844   2.798   0.227 -1.6305  1.3208 -1.2048
 1511SOL     OW 4717   2.210   3.494   3.409  0.4722  0.2776  0.0099
 1511SOL    HW1 4718   2.115   3.508   3.381  0.0513 -2.7443 -0.4062
 1511SOL    HW2 4719   2.220   3.513   3.506 -0.8290 -0.3930  0.2898
 1512SOL     OW 4720   3.059   3.508   0.190  0.0251  0.2255 -0.3016
 1512SOL    HW1 4721   3.025   3.566   0.116  0.5397  0.4595 -0.3567
 1512SOL    HW2 4722   3.008   3.422   0.191  0.1311  0.1482 -1.0384
 1513SOL     OW 4723   6.635   4.380   2.800  0.0990 -0.3162  0.4476
 1513SOL    HW1 4724   6.642   4.315   2.875 -1.3710 -0.4495  0.4841
 1513SOL    HW2 4725   6.590   4.336   2.722  0.6130  0.1618 -0.1352
 1514SOL     OW 4726   1.087   2.449   1.802  0.0346  0.0493  0.0505
 1514SOL    HW1 4727   1.120   2.534   1.761  0.7345  0.1388  0.7816
 1514SOL    HW2 4728   1.163   2.399   1.841 -0.5155 -0.4227  0.5405
 1515SOL     OW 4729   1.029   2.889   5.316 -0.5701  0.2421 -0.2988
 1515SOL    HW1 4730   1.064   2.929   5.231  1.5509 -0.7947  0.0211
 1515SOL    HW2 4731   1.105   2.859   5.372 -2.0028 -1.1520  0.9893
 1516SOL     OW 4732   2.192   2.736   5.469 -0.1109 -0.5978 -0.0667
 1516SOL    HW1 4733   2.115   2.724   5.407  0.2229  0.8797 -0.8151
 1516SOL    HW2 4734   2.176   2.817   5.526  1.0502 -0.0105 -0.5293
 1517SOL     OW 4735   5.260   3.735   3.259  0.0478  0.1161 -0.4403
 1517SOL    HW1 4736   5.211   3.684   3.188 -1.3915  1.5278 -0.5289
 1517SOL    HW2 4737   5.359   3.727   3.244 -0.1405 -1.8999 -0.9239
 1518SOL     OW 4738   1.346   1.842   4.608  0.7000  0.0975 -0.2282
 1518SOL    HW1 4739   1.441   1.826   4.581  0.4265 -1.0344 -0.5764
 1518SOL    HW2 4740   1.331   1.940   4.623  1.5235  0.4733 -1.7002
 1519SOL     OW 4741   3.349   3.764   6.772  0.2427 -0.4645  0.1504
 1519SOL    HW1 4742   3.419   3.783   6.841  0.2340 -0.3505  0.1292
 1519SOL    HW2 4743   3.384   3.788   6.681 -0.1210  0.3933  0.2320
 1520SOL     OW 4744   6.164   3.453   0.565  0.5883  0.3150  0.6087
 1520SOL    HW1 4745   6.104   3.451   0.644 -0.3225  2.6636  0.0550
 1520SOL    HW2 4746   6.259   3.459   0.595  0.4139 -0.9445  1.4822
 1521SOL     OW 4747   0.833   3.641   1.069  0.2241  0.2709 -0.1265
 1521SOL    HW1 4748   0.905   3.593   1.018  1.5029  1.4459  0.5232
 1521SOL    HW2 4749   0.794   3.580   1.138  0.8093 -0.2743 -0.2751
 1522SOL     OW 4750   1.526   2.892   3.071  0.0412 -0.4489  0.1500
 1522SOL    HW1 4751   1.545   2.893   3.169 -0.3289  1.2003  0.2240
 1522SOL    HW2 4752   1.436   2.850   3.055 -1.1808  1.7462  0.8192
 1523SOL     OW 4753   5.290   3.511   1.372 -0.3435 -0.1347 -0.9168
 1523SOL    HW1 4754   5.279   3.600   1.329 -2.7171  0.5116  0.7859
 1523SOL    HW2 4755   5.203   3.461   1.366  1.1211 -2.7155 -2.4874
 1524SOL     OW 4756   1.173   3.485   3.193 -0.4118  0.2161 -0.3447
 1524SOL    HW1 4757   1.209   3.538   3.116  1.3080 -1.2502 -0.6018
 1524SOL    HW2 4758   1.207   3.391   3.188  0.4234  0.2655  2.6577
 1525SOL     OW 4759   4.164   1.649   1.488  0.2235  0.7809  0.3577
 1525SOL    HW1 4760   4.092   1.632   1.421  0.1367 -0.4360  0.7293
 1525SOL    HW2 4761   4.216   1.730   1.462 -1.4611  1.8666  0.2453
 1526SOL     OW 4762   6.420   2.453   5.296  0.1227 -0.1388 -0.4407
 1526SOL    HW1 4763   6.510   2.492   5.280  0.5787 -0.7123  0.6809
 1526SOL    HW2 4764   6.427   2.376   5.359 -1.1555 -0.1791 -0.3217
 1527SOL     OW 4765   4.669   2.128   0.931 -0.5445  0.2433  0.0365
 1527SOL    HW1 4766   4.665   2.220   0.893 -1.4010  0.2465  0.1226
 1527SOL    HW2 4767   4.577   2.089   0.934 -0.1719 -0.6809 -0.1535
 1528SOL     OW 4768   1.154   4.470   1.791  0.4289  0.1658  0.0274
 1528SOL    HW1 4769   1.063   4.485   1.828  0.8173 -0.0891  1.1483
 1528SOL    HW2 4770   1.222   4.508   1.854  1.2241 -2.3846  0.8219
 1529SOL     OW 4771   1.352   1.993   6.055 -0.3083 -0.4573 -0.7821
 1529SOL    HW1 4772   1.367   1.918   6.120  0.3128 -1.5302 -2.1116
 1529SOL    HW2 4773   1.283   2.055   6.091 -0.6432 -1.5250  0.4812
 1530SOL     OW 4774   6.210   2.785   5.056  0.0690  0.5067 -0.3638
 1530SOL    HW1 4775   6.138   2.716   5.065  1.2541 -0.8509 -0.9479
 1530SOL    HW2 4776   6.170   2.871   5.023 -1.3487 -0.0621 -0.1905
 1531SOL     OW 4777   3.651   2.594   1.248  0.0153  0.3277  0.3640
 1531SOL    HW1 4778   3.710   2.523   1.287 -0.8177  0.0874  1.2311
 1531SOL    HW2 4779   3.681   2.615   1.155  1.5648  0.3363  0.8368
 1532SOL     OW 4780   4.167   2.077   1.144  0.1177  0.3031 -0.4246
 1532SOL    HW1 4781   4.135   1.984   1.159  2.1424 -0.8891 -2.7383
 1532SOL    HW2 4782   4.226   2.105   1.220 -1.3871  0.1857  0.8274
 1533SOL     OW 4783   6.476   3.434   2.318 -0.2598  0.4565 -0.3442
 1533SOL    HW1 4784   6.540   3.490   2.266  1.7521 -1.0638  0.3888
 1533SOL    HW2 4785   6.489   3.337   2.296 -1.0510 -0.0380  1.1398
 1534SOL     OW 4786   5.331   1.871   1.763  0.0779 -0.4382  0.0638
 1534SOL    HW1 4787   5.427   1.884   1.742 -0.2207  0.3670 -0.8489
 1534SOL    HW2 4788   5.277   1.875   1.679 -0.9840  1.3967  0.7698
 1535SOL     OW 4789   2.341   1.665   6.653  0.3185  0.1415 -0.5356
 1535SOL    HW1 4790   2.298   1.736   6.598  0.6100  1.4316  0.8202
 1535SOL    HW2 4791   2.276   1.592   6.672 -0.1922  0.3639 -1.4160
 1536SOL     OW 4792   2.929   1.411   4.917 -0.4519 -0.3309  0.0209
 1536SOL    HW1 4793   2.847   1.359   4.893 -0.2103 -0.5043 -0.4420
 1536SOL    HW2 4794   3.003   1.387   4.854  0.1085 -0.5685  0.7533
 1537SOL     OW 4795   4.361   2.388   2.232 -0.5890  0.3391 -0.1474
 1537SOL    HW1 4796   4.342   2.303   2.184  0.7657 -0.4605  0.6830
 1537SOL    HW2 4797   4.458   2.410   2.224 -0.6746  1.1114  0.7478
 1538SOL     OW 4798   0.188   3.129   6.841  0.3426  0.3286  0.4787
 1538SOL    HW1 4799   0.271   3.094   6.799 -0.1321 -2.3474  1.5495
 1538SOL    HW2 4800   0.135   3.180   6.772  1.6369 -0.1310 -0.9216
 1539SOL     OW 4801   0.268   2.869   5.925  0.5742 -0.2109 -0.2809
 1539SOL    HW1 4802   0.246   2.949   5.870  0.5206  0.7460  1.0853
 1539SOL    HW2 4803   0.187   2.839   5.975  1.2589  0.6645  1.4194
 1540SOL     OW 4804   3.487   2.893   2.481  0.1244  0.5764 -0.1530
 1540SOL    HW1 4805   3.405   2.837   2.465  0.3380  0.4791 -0.9629
 1540SOL    HW2 4806   3.566   2.833   2.494  0.3554  0.6730 -1.0343
 1541SOL     OW 4807   0.035   4.032   1.982 -0.3347  0.2588 -0.2265
 1541SOL    HW1 4808   6.985   4.020   2.068 -0.5620 -2.3113 -0.6157
 1541SOL    HW2 4809   6.994   4.106   1.929 -0.4432  1.6120  1.6658
 1542SOL     OW 4810   3.527   3.963   0.645  0.6160  0.0506 -0.0533
 1542SOL    HW1 4811   3.543   3.868   0.673  1.4971  0.7602  2.1234
 1542SOL    HW2 4812   3.484   4.013   0.720 -1.6571  0.9544 -1.8569
 1543SOL     OW 4813   1.880   4.289   0.959 -0.0237  0.1521 -0.2191
 1543SOL    HW1 4814   1.910   4.324   0.870  0.2724 -0.1275 -0.2334
 1543SOL    HW2 4815   1.846   4.195   0.948 -1.3779  0.6284 -0.2853
 1544SOL     OW 4816   5.278   2.405   0.419  0.0459  1.1225  0.6716
 1544SOL    HW1 4817   5.283   2.313   0.380  1.9637  2.3668 -2.3497
 1544SOL    HW2 4818   5.246   2.399   0.514  0.3202 -2.6279  0.6751
 1545SOL     OW 4819   4.052   2.128   5.138 -0.5282 -0.1958  0.1692
 1545SOL    HW1 4820   3.973   2.186   5.158 -0.4348 -0.7832  2.5021
 1545SOL    HW2 4821   4.136   2.181   5.152 -0.4764 -0.4142  0.7244
 1546SOL     OW 4822   4.017   3.307   5.469  0.3409 -0.2664  0.2662
 1546SOL    HW1 4823   4.001   3.228   5.410 -1.3268  0.6946 -0.6569
 1546SOL    HW2 4824   4.115   3.325   5.476  0.5948 -0.5466 -2.0620
 1547SOL     OW 4825   4.649   3.575   3.002 -0.1061  0.2682  0.2665
 1547SOL    HW1 4826   4.654   3.572   3.102  0.7313  1.3658  0.2861
 1547SOL    HW2 4827   4.690   3.661   2.970  2.7359 -1.4659 -1.1929
 1548SOL     OW 4828   2.795   3.493   3.513 -0.2043 -0.5009  0.0510
 1548SOL    HW1 4829   2.757   3.413   3.466 -0.1839 -0.9945  0.8725
 1548SOL    HW2 4830   2.817   3.470   3.607 -1.6647  0.9011  0.7759
 1549SOL     OW 4831   0.306   1.652   5.881  0.4336 -0.4397 -0.3211
 1549SOL    HW1 4832   0.300   1.671   5.979  1.3398 -0.3893 -0.2655
 1549SOL    HW2 4833   0.214   1.638   5.844  0.0730 -0.3224  0.5047
 1550SOL     OW 4834   6.086   2.159   4.156  0.4852  0.1441 -1.0379
 1550SOL    HW1 4835   6.170   2.162   4.101 -0.8780  0.5928 -3.2144
 1550SOL    HW2 4836   6.011   2.126   4.099 -1.1122  1.0497  0.4786
 1551SOL     OW 4837   3.979   3.618   2.074  0.6122 -0.2991  0.5096
 1551SOL    HW1 4838   4.037   3.594   1.996 -0.2418  0.7232 -0.4635
 1551SOL    HW2 4839   3.961   3.716   2.074 -0.2140 -0.4302  1.4319
 1552SOL     OW 4840   4.686   3.004   3.699  0.1435  0.0072  0.4059
 1552SOL    HW1 4841   4.618   2.970   3.634 -0.0082  0.4385  0.3346
 1552SOL    HW2 4842   4.658   3.094   3.733  0.9003  0.3974  0.0337
 1553SOL     OW 4843   2.022   3.198   6.320 -0.3946 -0.4278 -0.1078
 1553SOL    HW1 4844   2.091   3.270   6.323 -0.9404  0.1138 -0.4717
 1553SOL    HW2 4845   2.000   3.170   6.414  1.0017 -1.2862 -0.0046
 1554SOL     OW 4846   3.696   3.316   0.664 -0.2150 -0.4414  0.2584
 1554SOL    HW1 4847   3.648   3.258   0.730  0.4069  1.0309  2.0856
 1554SOL    HW2 4848   3.630   3.373   0.616 -0.7702 -2.1522 -1.1409
 1555SOL     OW 4849   2.010   2.307   0.592 -0.6575 -0.2470  0.1611
 1555SOL    HW1 4850   2.037   2.322   0.687 -0.3310 -0.4083  0.0955
 1555SOL    HW2 4851   1.976   2.214   0.581  0.0335 -0.4824 -0.0400
 1556SOL     OW 4852   1.763   2.101   1.204  0.1206  0.0807  0.1010
 1556SOL    HW1 4853   1.837   2.165   1.184 -0.1718  0.9204  1.5484
 1556SOL    HW2 4854   1.801   2.017   1.242  0.4855 -0.5422 -1.5437
 1557SOL     OW 4855   5.353   3.203   0.455  0.5786 -0.0260  0.0740
 1557SOL    HW1 4856   5.354   3.127   0.390  2.0493  0.5389 -0.6121
 1557SOL    HW2 4857   5.436   3.257   0.443  0.5893  0.4455  2.0289
 1558SOL     OW 4858   0.104   2.434   1.597  0.3682  0.1321 -0.4821
 1558SOL    HW1 4859   0.136   2.407   1.506  0.5745  1.8907 -0.9729
 1558SOL    HW2 4860   0.010   2.466   1.591  0.5965  0.8818 -0.2159
 1559SOL     OW 4861   3.143   1.834   1.533 -0.9273  0.4941 -0.1460
 1559SOL    HW1 4862   3.146   1.922   1.485  0.4253  0.7617  0.3816
 1559SOL    HW2 4863   3.117   1.850   1.629  1.0460  0.5664  0.4084
 1560SOL     OW 4864   1.290   2.435   0.122 -0.5153  0.1196  0.3617
 1560SOL    HW1 4865   1.316   2.350   0.169 -0.1587  0.1182  0.1662
 1560SOL    HW2 4866   1.318   2.513   0.177  0.6067  0.1334 -0.1861
 1561SOL     OW 4867   6.010   1.805   6.772 -0.2220 -0.6069  0.1823
 1561SOL    HW1 4868   5.976   1.711   6.763  0.5938 -0.8702 -0.2791
 1561SOL    HW2 4869   5.959   1.865   6.711 -0.7615 -0.7470  0.4924
 1562SOL     OW 4870   2.851   2.436   3.280  0.2407 -0.2708 -0.5860
 1562SOL    HW1 4871   2.875   2.408   3.373  2.6668  3.8919  0.2943
 1562SOL    HW2 4872   2.757   2.470   3.279 -0.1368 -1.2564  0.0780
 1563SOL     OW 4873   5.367   1.827   4.563  0.1166 -0.4777  0.1036
 1563SOL    HW1 4874   5.450   1.805   4.512 -0.7492  0.3971 -1.8112
 1563SOL    HW2 4875   5.291   1.837   4.498 -1.5393 -1.4579  1.8095
 1564SOL     OW 4876   2.968   3.565   1.419  0.3087  0.3625 -0.4619
 1564SOL    HW1 4877   3.023   3.571   1.502 -1.8984  0.0711  1.0914
 1564SOL    HW2 4878   2.964   3.470   1.388 -0.9312  0.0499  0.6001
 1565SOL     OW 4879   3.035   4.332   0.905  0.5189 -0.4397  0.0893
 1565SOL    HW1 4880   3.023   4.431   0.902 -0.0656 -0.4822  0.8030
 1565SOL    HW2 4881   3.050   4.297   0.813 -1.1422  0.0904 -0.4165
 1566SOL     OW 4882   6.815   4.050   6.757 -0.0993  0.1746 -0.3916
 1566SOL    HW1 4883   6.903   4.050   6.709 -0.3086 -0.9393 -0.8160
 1566SOL    HW2 4884   6.754   4.116   6.714 -0.2046 -0.6450 -1.5397
 1567SOL     OW 4885   6.773   2.909   1.949 -0.4978 -0.8492  0.7958
 1567SOL    HW1 4886   6.855   2.898   1.893  0.3205 -0.1201  1.8196
 1567SOL    HW2 4887   6.694   2.927   1.890  0.1385 -1.2081 -0.1785
 1568SOL     OW 4888   3.876   3.888   2.146 -0.2276  0.3903  0.2220
 1568SOL    HW1 4889   3.801   3.829   2.178  0.1605 -0.2470 -0.0278
 1568SOL    HW2 4890   3.951   3.883   2.212 -0.0806  0.3837  0.0525
 1569SOL     OW 4891   1.764   1.630   4.807  0.3641  0.2484 -0.3602
 1569SOL    HW1 4892   1.813   1.590   4.729  2.2570  1.5268  0.1014
 1569SOL    HW2 4893   1.829   1.678   4.866 -1.4919  2.2524  0.1835
 1570SOL     OW 4894   0.065   2.210   2.718  0.4788 -0.0711  0.3797
 1570SOL    HW1 4895   0.000   2.270   2.764  0.6136  1.3620 -1.1895
 1570SOL    HW2 4896   0.061   2.119   2.758 -0.9319  0.5490  1.7381
 1571SOL     OW 4897   6.314   3.925   6.410 -0.3117 -0.1338 -0.2821
 1571SOL    HW1 4898   6.281   3.930   6.504 -0.7705 -0.6796 -0.4097
 1571SOL    HW2 4899   6.351   4.014   6.383  1.7925 -0.5113  1.1149
 1572SOL     OW 4900   0.957   4.153   0.798  0.2614  0.6456  0.0106
 1572SOL    HW1 4901   0.866   4.139   0.760  0.3196  0.6488 -0.1280
 1572SOL    HW2 4902   0.988   4.246   0.780  0.1689  0.7394  0.3190
 1573SOL     OW 4903   1.415   2.290   5.215  0.3370 -0.1945  0.2608
 1573SOL    HW1 4904   1.415   2.200   5.172 -1.4499  0.0405 -0.3240
 1573SOL    HW2 4905   1.413   2.279   5.315 -0.5290 -0.8348  0.1872
 1574SOL     OW 4906   6.518   2.388   6.092  0.7647  0.3201 -0.1012
 1574SOL    HW1 4907   6.420   2.380   6.071  0.6086  0.4912  0.5464
 1574SOL    HW2 4908   6.532   2.374   6.190  1.4307 -0.0433 -0.2444
 1575SOL     OW 4909   1.967   4.475   0.026  0.5052  0.3591 -0.6409
 1575SOL    HW1 4910   1.975   4.422   6.941  1.3212  0.6805 -0.7718
 1575SOL    HW2 4911   2.050   4.463   0.080  0.5502  1.2272 -0.5112
 1576SOL     OW 4912   1.011   3.548   6.236 -0.3782 -0.0054 -0.5053
 1576SOL    HW1 4913   1.012   3.571   6.139 -0.6709  1.1895 -0.2454
 1576SOL    HW2 4914   1.025   3.631   6.290  0.0639 -0.7002  0.4728
 1577SOL     OW 4915   2.578   2.081   1.278  0.4152 -0.5179 -0.0950
 1577SOL    HW1 4916   2.539   2.040   1.360  0.9358  0.1119  0.4709
 1577SOL    HW2 4917   2.635   2.160   1.303  0.3186 -0.1206 -1.0779
 1578SOL     OW 4918   6.734   3.453   5.143  0.0795 -0.1220 -0.1296
 1578SOL    HW1 4919   6.687   3.372   5.109 -0.8963  0.0329  0.7709
 1578SOL    HW2 4920   6.796   3.427   5.217  0.0247 -0.0920 -0.0734
 1579SOL     OW 4921   3.335   3.398   4.361  0.1823 -0.4581  0.2189
 1579SOL    HW1 4922   3.313   3.409   4.264  2.0636 -0.4312 -0.2443
 1579SOL    HW2 4923   3.417   3.341   4.371 -0.6370 -1.4180  1.8697
 1580SOL     OW 4924   2.370   2.463   4.730  0.2604  0.3127 -0.1232
 1580SOL    HW1 4925   2.408   2.549   4.763 -1.7571  0.8293  1.0852
 1580SOL    HW2 4926   2.391   2.390   4.795 -0.5709  0.5637  0.4563
 1581SOL     OW 4927   3.055   4.301   3.921 -0.2959  0.2880 -0.1654
 1581SOL    HW1 4928   2.992   4.286   3.845  0.1737  1.5725 -0.8442
 1581SOL    HW2 4929   3.072   4.399   3.931 -1.4675  0.2799  2.5376
 1582SOL     OW 4930   4.329   4.171   1.958  0.2536  0.0454 -0.2196
 1582SOL    HW1 4931   4.272   4.184   2.039 -1.2374  3.8434 -1.6472
 1582SOL    HW2 4932   4.424   4.194   1.980  0.6312 -2.5228  1.2096
 1583SOL     OW 4933   1.243   1.964   2.307 -0.1615  0.1937  0.0598
 1583SOL    HW1 4934   1.321   2.024   2.328  0.6768 -0.5040 -0.9320
 1583SOL    HW2 4935   1.231   1.960   2.208 -0.5948 -0.7792  0.1436
 1584SOL     OW 4936   2.396   4.331   6.949 -0.5305  0.1831 -0.0201
 1584SOL    HW1 4937   2.421   4.234   6.956  0.3088  0.2954 -1.2384
 1584SOL    HW2 4938   2.340   4.356   0.029  0.1772 -1.0017  0.8897
 1585SOL     OW 4939   2.836   2.382   2.713  0.0093 -0.0598 -0.1797
 1585SOL    HW1 4940   2.848   2.347   2.806 -2.0819  1.5579  0.7762
 1585SOL    HW2 4941   2.924   2.413   2.678  0.8726 -0.8715  1.1816
 1586SOL     OW 4942   2.103   2.731   2.278  0.1080  0.7456 -0.1213
 1586SOL    HW1 4943   2.120   2.823   2.241 -0.1645  0.5364 -0.7826
 1586SOL    HW2 4944   2.008   2.706   2.263  0.0487  0.5574  0.5303
 1587SOL     OW 4945   0.447   3.976   4.165 -0.1399 -0.5265 -0.4641
 1587SOL    HW1 4946   0.417   4.068   4.141  0.9000 -0.6504 -2.3989
 1587SOL    HW2 4947   0.496   3.979   4.252  0.2886  0.8308 -0.7297
 1588SOL     OW 4948   3.887   3.746   3.198  0.0024  0.2429  0.6458
 1588SOL    HW1 4949   3.911   3.662   3.246  2.5688  0.5549  0.0299
 1588SOL    HW2 4950   3.924   3.743   3.105  0.2776  2.1036  0.6584
 1589SOL     OW 4951   4.955   3.698   1.178  0.0189  0.1939  0.4706
 1589SOL    HW1 4952   4.874   3.691   1.237 -0.2122  1.3891  0.3253
 1589SOL    HW2 4953   4.935   3.658   1.089 -0.3853  0.3872  0.4696
 1590SOL     OW 4954   3.644   3.857   4.060  0.0906 -0.3245 -0.3671
 1590SOL    HW1 4955   3.598   3.939   4.027 -2.0043 -0.8467  1.0494
 1590SOL    HW2 4956   3.645   3.787   3.989 -1.4905 -0.3406 -0.4015
 1591SOL     OW 4957   3.418   2.014   0.370 -0.4570  0.2367 -0.0823
 1591SOL    HW1 4958   3.420   2.019   0.270 -0.3993  0.6928 -0.0590
 1591SOL    HW2 4959   3.410   2.106   0.408 -0.3684  0.0734  0.3370
 1592SOL     OW 4960   0.600   3.907   2.961 -0.1203 -0.6044 -0.0130
 1592SOL    HW1 4961   0.676   3.900   3.025  0.9464 -1.4676 -1.3382
 1592SOL    HW2 4962   0.589   3.821   2.912 -1.2623 -0.1362 -0.6202
 1593SOL     OW 4963   3.832   1.996   6.260 -0.0481  0.0378 -0.0474
 1593SOL    HW1 4964   3.893   1.989   6.181 -0.8745  0.4483 -0.7340
 1593SOL    HW2 4965   3.749   1.943   6.243 -0.5690  0.7611  0.2282
 1594SOL     OW 4966   1.481   3.606   6.459  0.1282  0.7266  0.5722
 1594SOL    HW1 4967   1.550   3.623   6.529  0.4656 -1.4062  0.8182
 1594SOL    HW2 4968   1.394   3.583   6.502  0.4427 -1.0105  0.3526
 1595SOL     OW 4969   6.665   3.791   3.397 -0.1347  0.1149 -0.3375
 1595SOL    HW1 4970   6.644   3.733   3.318 -1.5380  0.3591 -0.1660
 1595SOL    HW2 4971   6.762   3.817   3.394  0.2060 -1.1366 -1.1274
 1596SOL     OW 4972   5.482   4.212   4.009 -0.0791  0.2036 -0.5239
 1596SOL    HW1 4973   5.492   4.311   3.999 -0.6939  0.1766 -1.4509
 1596SOL    HW2 4974   5.424   4.176   3.936 -1.2050 -0.6245  0.7383
 1597SOL     OW 4975   5.412   2.351   6.252  0.0831  1.1598  0.3654
 1597SOL    HW1 4976   5.330   2.397   6.218  0.2489  1.5943  0.5360
 1597SOL    HW2 4977   5.487   2.365   6.187 -0.0722  0.4419  0.0235
 1598SOL     OW 4978   4.779   3.511   6.649 -0.3455 -0.0278  0.0458
 1598SOL    HW1 4979   4.836   3.591   6.668 -2.1145  1.5123 -0.8085
 1598SOL    HW2 4980   4.742   3.476   6.735  1.5302 -0.8335  0.5733
 1599SOL     OW 4981   5.017   2.155   4.279 -0.0578 -0.3071 -0.0759
 1599SOL    HW1 4982   5.023   2.098   4.197 -1.6133 -0.5383 -0.0546
 1599SOL    HW2 4983   4.942   2.123   4.336 -0.2821  1.1111  0.4532
 1600SOL     OW 4984   3.502   3.853   1.414 -0.1375  0.3220  0.1447
 1600SOL    HW1 4985   3.451   3.890   1.336 -0.1134 -0.5459 -0.2930
 1600SOL    HW2 4986   3.600   3.861   1.397 -0.1218 -1.0369 -0.5034
 1601SOL     OW 4987   4.301   1.776   1.872  0.3110  0.7043  0.4362
 1601SOL    HW1 4988   4.391   1.747   1.839  0.6747  1.1710  1.0019
 1601SOL    HW2 4989   4.272   1.857   1.821  0.9481  1.5260  1.3309
 1602SOL     OW 4990   2.550   1.727   6.111  0.0868 -0.4344  0.2814
 1602SOL    HW1 4991   2.525   1.779   6.192  0.5153  1.4667 -0.7454
 1602SOL    HW2 4992   2.469   1.681   6.074 -0.3901 -0.1470  0.9500
 1603SOL     OW 4993   4.747   3.626   3.272  0.1802 -0.8121  0.8058
 1603SOL    HW1 4994   4.757   3.722   3.297  1.9257 -0.6054 -0.4900
 1603SOL    HW2 4995   4.815   3.602   3.203 -1.2801 -2.5743 -0.1214
 1604SOL     OW 4996   2.661   3.295   3.681 -0.4510  0.1602  0.4038
 1604SOL    HW1 4997   2.669   3.263   3.587  0.6294  0.6932  0.2932
 1604SOL    HW2 4998   2.648   3.216   3.742  0.8658 -0.4114  0.0034
 1605SOL     OW 4999   6.911   3.119   6.345  0.1871 -0.4504 -0.4346
 1605SOL    HW1 5000   6.997   3.133   6.295  0.1710 -0.5266 -0.4838
 1605SOL    HW2 5001   6.922   3.043   6.409  0.2318 -0.3022 -0.2661
 1606SOL     OW 5002   0.580   4.019   3.646  0.6482  0.2176  0.0664
 1606SOL    HW1 5003   0.502   4.070   3.682  0.2233 -0.2461 -0.1852
 1606SOL    HW2 5004   0.656   4.082   3.630 -0.1498  0.9296 -1.0508
 1607SOL     OW 5005   1.489   2.887   0.124  0.1073 -0.0996 -0.2814
 1607SOL    HW1 5006   1.409   2.941   0.099 -0.4064 -1.3726 -1.4911
 1607SOL    HW2 5007   1.559   2.897   0.054 -0.5609 -2.1017 -1.2933
 1608SOL     OW 5008   3.351   2.646   4.412 -0.3287  0.7056  0.2353
 1608SOL    HW1 5009   3.332   2.573   4.347 -2.2042 -0.4043  1.9475
 1608SOL    HW2 5010   3.286   2.642   4.487  1.4803  2.2193  1.9862
 1609SOL     OW 5011   4.618   2.908   4.983 -0.2741 -0.0155 -0.5214
 1609SOL    HW1 5012   4.659   2.967   5.053  0.8421  0.9553 -1.9261
 1609SOL    HW2 5013   4.689   2.854   4.939 -0.4767  1.3983 -2.7384
 1610SOL     OW 5014   5.030   3.736   1.494 -0.3865 -0.2195 -0.4261
 1610SOL    HW1 5015   5.038   3.817   1.436  2.1742 -0.8917 -1.1029
 1610SOL    HW2 5016   4.966   3.671   1.453 -0.5674  0.4076 -1.1488
 1611SOL     OW 5017   5.686   3.677   4.989  0.0851 -0.1937 -0.2704
 1611SOL    HW1 5018   5.725   3.703   5.078 -0.1551 -0.8325  0.0291
 1611SOL    HW2 5019   5.666   3.760   4.937  1.4055  0.1629 -0.2558
 1612SOL     OW 5020   5.870   2.993   3.942 -0.0556  0.0469 -0.1757
 1612SOL    HW1 5021   5.961   3.002   3.903  0.2210 -0.2630  0.3819
 1612SOL    HW2 5022   5.862   2.904   3.987  0.7093  1.4965  3.1477
 1613SOL     OW 5023   4.910   3.277   0.214 -0.0785 -0.1992 -0.1416
 1613SOL    HW1 5024   4.871   3.335   0.286 -0.6411  0.2432 -0.7830
 1613SOL    HW2 5025   5.007   3.299   0.203 -0.6064  1.8364 -1.4541
 1614SOL     OW 5026   1.825   3.465   0.690  0.1523 -0.5172  0.2635
 1614SOL    HW1 5027   1.773   3.514   0.620  1.9854  0.0438 -0.7988
 1614SOL    HW2 5028   1.806   3.503   0.780 -0.5002  0.3373 -0.2278
 1615SOL     OW 5029   4.731   4.180   2.177 -0.4023 -0.1802 -0.1319
 1615SOL    HW1 5030   4.811   4.179   2.118 -1.8812  0.5849 -2.2901
 1615SOL    HW2 5031   4.690   4.088   2.180 -0.4602 -0.1669 -0.5082
 1616SOL     OW 5032   4.255   2.899   1.010 -0.8155 -0.2326 -0.1312
 1616SOL    HW1 5033   4.210   2.819   1.051  0.4995 -0.5016  0.8449
 1616SOL    HW2 5034   4.336   2.868   0.959 -0.5610  0.4299 -0.1313
 1617SOL     OW 5035   1.329   3.053   4.690 -0.0026  0.5711  0.1125
 1617SOL    HW1 5036   1.294   3.093   4.775 -0.8376 -0.9164  0.5016
 1617SOL    HW2 5037   1.253   3.030   4.630  0.4072 -0.6870  0.0418
 1618SOL     OW 5038   4.992   2.013   0.191 -0.0444  0.4843  0.3064
 1618SOL    HW1 5039   4.923   2.000   0.262 -0.0262 -0.2672  0.1983
 1618SOL    HW2 5040   4.948   2.049   0.108 -0.5882 -1.2769 -0.2247
 1619SOL     OW 5041   3.201   3.475   6.416  0.3292 -0.0909 -0.2589
 1619SOL    HW1 5042   3.156   3.452   6.502 -0.6601  0.6922 -0.5420
 1619SOL    HW2 5043   3.300   3.486   6.431  0.3337 -1.1340  0.5195
 1620SOL     OW 5044   2.404   3.165   1.419 -0.2158  0.6401 -0.0414
 1620SOL    HW1 5045   2.331   3.225   1.387  0.4856  0.9276 -1.1413
 1620SOL    HW2 5046   2.490   3.216   1.424  0.7879 -0.6135 -2.6847
 1621SOL     OW 5047   2.742   2.589   1.128 -0.0748  0.0621  0.0396
 1621SOL    HW1 5048   2.758   2.638   1.043  1.1921  0.0293  0.2497
 1621SOL    HW2 5049   2.728   2.492   1.109 -1.1686  0.2564 -0.2408
 1622SOL     OW 5050   4.916   2.419   3.451  0.5867  0.1570  0.3552
 1622SOL    HW1 5051   4.890   2.424   3.548  0.7243  1.9972  0.3371
 1622SOL    HW2 5052   4.917   2.512   3.412  0.6489 -0.5341 -1.3851
 1623SOL     OW 5053   0.879   4.291   2.407 -0.3138 -0.0658  0.1032
 1623SOL    HW1 5054   0.788   4.253   2.391  0.1307 -1.2764  0.3773
 1623SOL    HW2 5055   0.884   4.323   2.502 -0.1872 -0.7857  0.3453
 1624SOL     OW 5056   1.447   4.091   4.579  0.0236 -0.1066 -0.1095
 1624SOL    HW1 5057   1.524   4.027   4.589 -0.3746 -0.6284 -0.2899
 1624SOL    HW2 5058   1.447   4.129   4.486  0.1459  0.0006 -0.0652
 1625SOL     OW 5059   3.477   2.448   6.560 -0.3112 -0.0242 -0.3877
 1625SOL    HW1 5060   3.471   2.407   6.469 -1.7356  0.1229 -0.3790
 1625SOL    HW2 5061   3.415   2.526   6.566 -0.2107 -0.0066  0.7116
 1626SOL     OW 5062   3.822   3.420   5.637 -0.1642 -0.2867 -0.1106
 1626SOL    HW1 5063   3.725   3.433   5.614 -0.1387  0.4712  0.1745
 1626SOL    HW2 5064   3.868   3.374   5.561 -0.8183 -0.9717 -0.1006
 1627SOL     OW 5065   2.607   4.130   3.667  0.1200 -0.1784  0.0609
 1627SOL    HW1 5066   2.627   4.129   3.569 -1.0567 -0.8121 -0.1898
 1627SOL    HW2 5067   2.509   4.137   3.681  0.3041  0.2854  1.2111
 1628SOL     OW 5068   5.678   2.813   2.317 -0.4344 -0.0365  0.2495
 1628SOL    HW1 5069   5.711   2.894   2.366 -2.2219  0.7252  0.2899
 1628SOL    HW2 5070   5.615   2.762   2.375 -1.2342 -0.0755 -0.6172
 1629SOL     OW 5071   5.388   3.678   5.373 -0.4856 -0.2467 -0.0364
 1629SOL    HW1 5072   5.459   3.610   5.385 -0.0474  0.1497 -0.3621
 1629SOL    HW2 5073   5.339   3.660   5.288  0.2970  0.4369 -0.6414
 1630SOL     OW 5074   4.893   1.737   5.491  0.3297 -0.1671  1.1870
 1630SOL    HW1 5075   4.928   1.823   5.528 -0.1366 -0.1911  1.6863
 1630SOL    HW2 5076   4.802   1.751   5.453  1.2966  0.1798 -1.2391
 1631SOL     OW 5077   0.422   2.487   2.085 -0.0019 -0.5041 -0.1224
 1631SOL    HW1 5078   0.352   2.543   2.041 -0.6058 -0.9596  0.2360
 1631SOL    HW2 5079   0.476   2.543   2.147 -0.9307 -0.3944  0.6199
 1632SOL     OW 5080   2.573   4.101   2.021  0.4976  0.2069  0.1870
 1632SOL    HW1 5081   2.661   4.058   2.001  0.5306  0.5366 -0.4167
 1632SOL    HW2 5082   2.499   4.037   2.000  0.5874  0.0202  0.4477
 1633SOL     OW 5083   6.344   4.025   3.545 -0.5107  0.5098 -0.2736
 1633SOL    HW1 5084   6.413   4.066   3.605 -0.2611  1.2157 -1.0307
 1633SOL    HW2 5085   6.381   4.018   3.452 -1.2869  0.4374 -0.5818
 1634SOL     OW 5086   3.107   2.439   4.143 -0.3629  0.8227 -0.3812
 1634SOL    HW1 5087   3.096   2.388   4.057  1.4670 -0.6090  0.1765
 1634SOL    HW2 5088   3.056   2.525   4.136 -0.7538  0.4935 -2.6675
 1635SOL     OW 5089   4.761   2.200   4.008  0.5609 -0.2672  0.4157
 1635SOL    HW1 5090   4.843   2.149   4.030  0.4458 -0.1482  1.1413
 1635SOL    HW2 5091   4.693   2.188   4.081  1.1732  2.2897  1.5077
 1636SOL     OW 5092   2.540   4.125   2.452 -0.0298  0.0512  0.7620
 1636SOL    HW1 5093   2.508   4.168   2.368  2.6243  2.1413  0.6902
 1636SOL    HW2 5094   2.519   4.184   2.530  2.2877  0.8651  0.8474
 1637SOL     OW 5095   0.857   2.407   2.247  0.2383  0.0028  0.0131
 1637SOL    HW1 5096   0.920   2.424   2.323 -0.4782  1.0888  0.3978
 1637SOL    HW2 5097   0.815   2.317   2.258 -1.3788  0.9042  2.0891
 1638SOL     OW 5098   5.041   3.650   2.494 -0.4694  0.6768 -0.1055
 1638SOL    HW1 5099   5.125   3.688   2.456 -1.0102  0.7088 -1.3455
 1638SOL    HW2 5100   4.997   3.719   2.551  0.8591  0.2904  1.4345
 1639SOL     OW 5101   1.536   2.029   5.717  0.5910 -0.6169 -0.2034
 1639SOL    HW1 5102   1.580   1.945   5.747  3.1385  0.4624 -0.6675
 1639SOL    HW2 5103   1.551   2.101   5.786  2.0906  0.5266 -1.6484
 1640SOL     OW 5104   1.575   1.775   3.628  1.0325  0.3105 -0.0087
 1640SOL    HW1 5105   1.530   1.718   3.696 -0.6026 -0.0373 -1.2981
 1640SOL    HW2 5106   1.621   1.717   3.561 -0.6384  0.4102 -1.3260
 1641SOL     OW 5107   0.992   3.302   5.493  0.3841 -0.0528  0.3679
 1641SOL    HW1 5108   1.029   3.334   5.580  2.3812 -1.4561  0.1040
 1641SOL    HW2 5109   0.962   3.206   5.503 -0.9851  0.3040 -0.0754
 1642SOL     OW 5110   6.734   1.911   0.870 -0.4710 -0.0085  0.4035
 1642SOL    HW1 5111   6.664   1.900   0.940 -2.9578  1.1455 -1.7190
 1642SOL    HW2 5112   6.728   2.003   0.831  2.7361  0.3765  0.5229
 1643SOL     OW 5113   4.292   2.749   1.519 -0.2787  0.0202  0.4482
 1643SOL    HW1 5114   4.220   2.777   1.456  1.6515  0.0885 -1.8639
 1643SOL    HW2 5115   4.258   2.753   1.613 -3.4299 -0.5205 -0.5617
 1644SOL     OW 5116   3.025   1.468   4.511 -0.0681 -0.0991  0.3828
 1644SOL    HW1 5117   3.106   1.458   4.453  0.8067 -0.3956  1.6157
 1644SOL    HW2 5118   2.944   1.434   4.462 -0.0317  2.8559 -2.0405
 1645SOL     OW 5119   3.837   3.521   5.039 -0.0128  0.2209 -0.5166
 1645SOL    HW1 5120   3.854   3.563   5.128  2.3262  1.3775 -1.4409
 1645SOL    HW2 5121   3.799   3.429   5.053 -1.6738  1.1330  1.5878
 1646SOL     OW 5122   3.182   3.213   0.024 -0.0521  0.1452 -0.0420
 1646SOL    HW1 5123   3.109   3.163   6.976 -0.0777 -0.8090  0.9397
 1646SOL    HW2 5124   3.141   3.278   0.088 -0.1287 -1.1900  1.3512
 1647SOL     OW 5125   6.719   3.702   6.241  0.5607 -0.0878  0.4093
 1647SOL    HW1 5126   6.730   3.772   6.171  0.4488 -1.1450 -0.6886
 1647SOL    HW2 5127   6.622   3.685   6.257  0.5628 -1.5949 -0.9986
 1648SOL     OW 5128   3.102   2.048   6.969  0.2498  0.2239  0.2450
 1648SOL    HW1 5129   3.126   1.956   6.937  0.9821  0.1833  0.8783
 1648SOL    HW2 5130   3.061   2.100   6.894  0.5419 -0.3606 -0.3295
 1649SOL     OW 5131   6.024   3.109   6.994  0.0846 -0.8903  0.5278
 1649SOL    HW1 5132   5.988   3.102   0.087 -2.5682 -0.2879 -0.3594
 1649SOL    HW2 5133   6.008   3.201   6.959  1.6783 -0.9066 -0.3116
 1650SOL     OW 5134   2.860   2.631   4.582 -0.3785  0.3346  0.2435
 1650SOL    HW1 5135   2.811   2.582   4.654  0.6327 -1.4195 -0.1932
 1650SOL    HW2 5136   2.846   2.730   4.593 -0.2874  0.1307  2.8167
 1651SOL     OW 5137   0.807   3.457   2.107  0.2666  0.0869 -0.3905
 1651SOL    HW1 5138   0.832   3.529   2.172 -0.8130  0.5700 -0.4794
 1651SOL    HW2 5139   0.776   3.499   2.022  0.9429 -0.5284 -0.9499
 1652SOL     OW 5140   0.456   1.938   1.658 -0.6229 -0.6123  0.0647
 1652SOL    HW1 5141   0.511   2.001   1.712 -3.0571 -0.2903  2.3961
 1652SOL    HW2 5142   0.515   1.887   1.596  1.8598  1.5856  0.4233
 1653SOL     OW 5143   6.252   2.345   6.042 -0.0512  0.3963 -0.2153
 1653SOL    HW1 5144   6.243   2.248   6.018  0.7600 -0.1399  1.4536
 1653SOL    HW2 5145   6.176   2.372   6.102 -1.2667  1.3206 -2.0848
 1654SOL     OW 5146   3.890   2.210   0.639 -0.0469 -0.1649  0.2557
 1654SOL    HW1 5147   3.885   2.158   0.554  0.3506 -1.2989  0.9039
 1654SOL    HW2 5148   3.880   2.308   0.619 -0.2520 -0.4327 -1.0486
 1655SOL     OW 5149   2.218   2.729   0.167  0.4586 -0.4447  0.1606
 1655SOL    HW1 5150   2.318   2.728   0.176  0.4022 -1.4461  0.8435
 1655SOL    HW2 5151   2.194   2.741   0.071  1.2728 -1.8234 -0.2556
 1656SOL     OW 5152   5.976   2.285   1.746  0.0477  0.1588 -0.2428
 1656SOL    HW1 5153   5.983   2.234   1.832  0.9347 -1.6905 -1.3491
 1656SOL    HW2 5154   6.020   2.374   1.756  0.4708 -0.1826  1.0945
 1657SOL     OW 5155   1.271   2.026   5.068  0.1427 -0.5764 -0.2982
 1657SOL    HW1 5156   1.238   2.104   5.015 -4.0120 -1.0860  1.2183
 1657SOL    HW2 5157   1.215   1.946   5.049  2.0338 -2.2630  0.8425
 1658SOL     OW 5158   4.915   2.816   1.307 -0.1689  0.1144  0.7079
 1658SOL    HW1 5159   4.920   2.734   1.365 -1.2625 -0.4667  0.0225
 1658SOL    HW2 5160   4.894   2.789   1.213 -0.1594  1.1625  0.3915
 1659SOL     OW 5161   2.859   3.812   4.979 -0.9099 -0.0806  0.6168
 1659SOL    HW1 5162   2.826   3.755   4.903  0.9275 -0.3184 -0.0515
 1659SOL    HW2 5163   2.949   3.848   4.956  0.5098 -1.5623  3.3621
 1660SOL     OW 5164   1.246   3.410   6.326  0.8850  0.2649  0.2770
 1660SOL    HW1 5165   1.257   3.427   6.424  0.3587  1.2077  0.1835
 1660SOL    HW2 5166   1.149   3.419   6.302  1.3288  2.8919 -0.8216
 1661SOL     OW 5167   1.984   2.389   2.834  0.3800  0.6319 -0.0243
 1661SOL    HW1 5168   1.918   2.434   2.774  0.6527 -0.3045 -1.0741
 1661SOL    HW2 5169   1.937   2.323   2.892  0.4365 -0.7804 -1.4808
 1662SOL     OW 5170   5.864   4.177   3.212  0.3060 -0.3381  0.2330
 1662SOL    HW1 5171   5.952   4.138   3.238  0.8762  0.1682 -0.8578
 1662SOL    HW2 5172   5.859   4.183   3.112 -0.7188  0.1992  0.3080
 1663SOL     OW 5173   2.053   4.160   1.504  0.1973 -0.0652 -0.0827
 1663SOL    HW1 5174   1.972   4.213   1.481  0.8358  1.7508  1.5691
 1663SOL    HW2 5175   2.125   4.177   1.437 -0.4626 -1.0497 -1.0903
 1664SOL     OW 5176   6.179   2.915   6.250  0.4199  0.4870  0.5069
 1664SOL    HW1 5177   6.121   2.987   6.289  1.3053  1.3309  0.3144
 1664SOL    HW2 5178   6.255   2.957   6.199  1.0648 -0.5812  0.5518
 1665SOL     OW 5179   6.601   2.639   6.036 -0.8410  0.5495  0.0854
 1665SOL    HW1 5180   6.574   2.543   6.030 -0.6975  0.6005 -2.6518
 1665SOL    HW2 5181   6.695   2.649   6.001 -0.3874  1.5569  1.4835
 1666SOL     OW 5182   5.972   4.289   6.688  0.3975  0.1350 -0.3267
 1666SOL    HW1 5183   5.877   4.319   6.699  0.3550  0.0772 -0.5148
 1666SOL    HW2 5184   5.975   4.216   6.619  0.4141 -0.7523  0.5974
 1667SOL     OW 5185   6.792   4.202   3.069 -0.5759  0.1405  0.0161
 1667SOL    HW1 5186   6.696   4.220   3.088 -1.2256 -0.6493 -2.2415
 1667SOL    HW2 5187   6.812   4.105   3.085 -0.1054  0.3269  0.5989
 1668SOL     OW 5188   1.485   2.903   2.217  0.8535 -0.0231  0.5359
 1668SOL    HW1 5189   1.483   2.805   2.239 -1.4813  0.2979  2.1253
 1668SOL    HW2 5190   1.417   2.924   2.148  1.2410  0.5061  0.3063
 1669SOL     OW 5191   3.638   2.840   6.601  0.2058 -0.6071 -0.3518
 1669SOL    HW1 5192   3.629   2.778   6.523  0.2778  0.5621 -1.3262
 1669SOL    HW2 5193   3.592   2.800   6.681  1.8351 -2.7587 -0.3968
 1670SOL     OW 5194   3.827   1.751   1.899  0.3600  0.0876 -0.0373
 1670SOL    HW1 5195   3.731   1.749   1.869  0.7140  0.1736 -1.2502
 1670SOL    HW2 5196   3.879   1.683   1.848  0.9392 -0.0094  0.6710
 1671SOL     OW 5197   5.728   2.810   1.320  0.3072 -0.2270  0.6313
 1671SOL    HW1 5198   5.635   2.816   1.357  0.1756  0.2111  0.2382
 1671SOL    HW2 5199   5.773   2.728   1.356 -0.9460 -1.5858 -0.7892
 1672SOL     OW 5200   3.359   4.309   0.625 -0.2575 -0.3340 -0.0507
 1672SOL    HW1 5201   3.421   4.274   0.696 -0.1396 -1.2999 -0.6217
 1672SOL    HW2 5202   3.400   4.295   0.535 -1.0989 -0.5330 -0.4059
 1673SOL     OW 5203   4.668   3.972   4.109  0.0177 -0.5359 -0.3895
 1673SOL    HW1 5204   4.725   3.921   4.044  1.2781  1.0069 -0.5654
 1673SOL    HW2 5205   4.581   3.924   4.122  0.7839 -2.2414 -1.1928
 1674SOL     OW 5206   4.805   4.063   3.013 -0.0525  0.8120 -0.1018
 1674SOL    HW1 5207   4.859   4.109   2.942 -0.8252  2.1890  0.1567
 1674SOL    HW2 5208   4.865   4.038   3.089  0.5405  0.5775 -0.6331
 1675SOL     OW 5209   3.780   1.925   0.212 -0.2732 -0.5104  0.4130
 1675SOL    HW1 5210   3.703   1.932   0.148 -1.2876  0.6706  1.7108
 1675SOL    HW2 5211   3.866   1.932   0.161 -1.0205 -0.5423 -0.9164
 1676SOL     OW 5212   4.559   2.085   4.725 -0.0580 -0.6591  0.1487
 1676SOL    HW1 5213   4.601   2.176   4.716  1.2380 -1.3220 -0.7948
 1676SOL    HW2 5214   4.517   2.059   4.639  0.1881 -1.2496  0.2071
 1677SOL     OW 5215   4.680   4.288   1.250  0.3255 -0.4845  0.3204
 1677SOL    HW1 5216   4.593   4.318   1.211  1.2914  2.4840  0.1344
 1677SOL    HW2 5217   4.673   4.194   1.281 -2.3992 -0.8848 -1.2403
 1678SOL     OW 5218   3.744   2.153   6.907 -0.1803  0.9965  0.2943
 1678SOL    HW1 5219   3.689   2.196   6.836  2.2614 -0.4127 -2.6560
 1678SOL    HW2 5220   3.694   2.076   6.946 -2.3075  2.9210  1.6006
 1679SOL     OW 5221   1.232   3.711   4.690  0.3221 -0.0611  0.0233
 1679SOL    HW1 5222   1.232   3.811   4.687 -1.0894 -0.0764 -1.2830
 1679SOL    HW2 5223   1.187   3.675   4.609  0.0995 -1.7536  0.8651
 1680SOL     OW 5224   1.789   4.009   5.244  0.1250  0.2206 -0.1075
 1680SOL    HW1 5225   1.732   3.956   5.307  2.1227 -0.8566  0.8887
 1680SOL    HW2 5226   1.740   4.091   5.217 -2.0361 -0.8265  0.3778
 1681SOL     OW 5227   2.691   3.908   4.740  0.1710 -0.2949 -0.4816
 1681SOL    HW1 5228   2.680   3.968   4.819 -1.6787 -0.6388 -0.4448
 1681SOL    HW2 5229   2.746   3.954   4.670  0.5510  0.5950  0.3809
 1682SOL     OW 5230   6.091   3.648   2.692 -0.0810 -0.5711 -0.1990
 1682SOL    HW1 5231   6.158   3.611   2.626  0.9182  0.2917  0.2983
 1682SOL    HW2 5232   6.119   3.623   2.785 -0.4920 -0.2450  0.0132
 1683SOL     OW 5233   6.042   2.436   6.180 -0.0977  0.4103  0.0981
 1683SOL    HW1 5234   5.987   2.441   6.097 -0.3725  2.9385  0.3276
 1683SOL    HW2 5235   6.020   2.353   6.231 -2.0974  0.2711 -0.8965
 1684SOL     OW 5236   2.086   1.895   1.633  0.0800 -0.2962  0.1140
 1684SOL    HW1 5237   2.150   1.915   1.707  2.4389 -0.3142 -1.7871
 1684SOL    HW2 5238   2.004   1.952   1.643  0.6405  0.1963  2.3044
 1685SOL     OW 5239   6.397   3.256   0.824 -0.2883 -0.3103  0.1252
 1685SOL    HW1 5240   6.402   3.293   0.731  0.2000 -0.1558  0.2086
 1685SOL    HW2 5241   6.371   3.159   0.820  1.1468 -0.7033 -0.2668
 1686SOL     OW 5242   1.859   3.724   1.489 -0.5284  0.2451 -0.6183
 1686SOL    HW1 5243   1.896   3.636   1.459  0.2503 -0.0877  1.2081
 1686SOL    HW2 5244   1.762   3.713   1.512 -0.4112 -0.1531 -0.3100
 1687SOL     OW 5245   2.298   3.424   4.767 -0.1120  0.3784 -0.0781
 1687SOL    HW1 5246   2.271   3.487   4.693  0.8339  0.5030 -0.3336
 1687SOL    HW2 5247   2.237   3.436   4.845 -0.9802  0.4187 -0.7527
 1688SOL     OW 5248   2.314   4.054   6.158 -0.3795  0.1299  0.2002
 1688SOL    HW1 5249   2.384   4.124   6.149  0.0371 -0.4035 -0.9364
 1688SOL    HW2 5250   2.329   3.982   6.090 -0.7778 -1.0848  1.3375
 1689SOL     OW 5251   2.780   3.004   3.058  0.5551  0.1339  0.0578
 1689SOL    HW1 5252   2.743   2.939   3.124 -1.0883  0.2782 -0.6508
 1689SOL    HW2 5253   2.716   3.012   2.981  2.2828  0.1638 -1.4195
 1690SOL     OW 5254   4.285   1.781   2.268 -0.5320  0.3153 -0.6016
 1690SOL    HW1 5255   4.273   1.689   2.230  0.3001  0.3367 -0.9397
 1690SOL    HW2 5256   4.207   1.804   2.326  0.6640 -1.9076  2.1263
 1691SOL     OW 5257   3.365   1.761   4.470  0.5556 -0.2469  0.1358
 1691SOL    HW1 5258   3.268   1.776   4.491  0.7974  1.0164  0.3972
 1691SOL    HW2 5259   3.421   1.797   4.544  1.3057  1.1695 -1.0781
 1692SOL     OW 5260   0.944   3.869   2.184 -0.2184 -0.1394  0.3758
 1692SOL    HW1 5261   0.921   3.853   2.088  2.4360 -1.8245 -0.1008
 1692SOL    HW2 5262   0.912   3.792   2.239 -0.2734  0.0275  0.5795
 1693SOL     OW 5263   0.061   2.274   0.923 -0.2064 -0.2948 -0.0566
 1693SOL    HW1 5264   6.994   2.316   0.862  0.3986 -0.2689 -0.7149
 1693SOL    HW2 5265   0.057   2.174   0.913  1.8406 -0.2257 -2.3062
 1694SOL     OW 5266   6.977   4.051   5.210  0.1801 -0.1520  0.8939
 1694SOL    HW1 5267   0.057   4.039   5.152  0.8014  1.4067  1.3815
 1694SOL    HW2 5268   0.004   4.046   5.306 -0.1487  1.0583  1.0731
 1695SOL     OW 5269   1.105   4.124   4.345 -0.3052  0.5671 -0.2068
 1695SOL    HW1 5270   1.158   4.208   4.343 -0.5723  0.7282 -1.3544
 1695SOL    HW2 5271   1.117   4.075   4.258  0.8548 -1.2192  0.8965
 1696SOL     OW 5272   3.206   3.262   2.959 -0.2008 -0.2073  0.3272
 1696SOL    HW1 5273   3.112   3.243   2.932  0.2356 -2.0964  0.0175
 1696SOL    HW2 5274   3.206   3.311   3.046 -1.4604 -1.2175  0.9340
 1697SOL     OW 5275   4.894   1.933   5.956  0.3200  0.4629 -0.0415
 1697SOL    HW1 5276   4.942   2.016   5.929  1.7398 -0.5792 -0.9175
 1697SOL    HW2 5277   4.868   1.882   5.874 -0.5478  0.0509  0.4805
 1698SOL     OW 5278   4.100   3.411   4.063 -0.1790 -0.1018  0.0300
 1698SOL    HW1 5279   4.082   3.350   3.986 -0.8015 -0.1995  0.2485
 1698SOL    HW2 5280   4.045   3.494   4.054  0.4205  0.2881 -0.0938
 1699SOL     OW 5281   1.656   2.229   0.746 -0.1593  0.1421 -0.3358
 1699SOL    HW1 5282   1.624   2.292   0.817  1.9506  0.3059  0.5401
 1699SOL    HW2 5283   1.672   2.279   0.662 -1.6447  0.1384 -0.6512
 1700SOL     OW 5284   3.856   4.180   6.848  0.0891  0.2087 -0.4544
 1700SOL    HW1 5285   3.942   4.131   6.839 -0.8860 -1.7617  0.2524
 1700SOL    HW2 5286   3.856   4.231   6.935 -0.7513 -2.7779  1.4566
 1701SOL     OW 5287   3.947   1.685   3.285  0.4297 -0.2863 -0.4370
 1701SOL    HW1 5288   3.984   1.702   3.376 -0.2632  0.5238 -0.2925
 1701SOL    HW2 5289   3.862   1.736   3.274  0.4492 -0.4641 -1.4974
 1702SOL     OW 5290   0.425   3.589   3.702  0.6446  0.0443  0.0893
 1702SOL    HW1 5291   0.501   3.641   3.741 -0.1621  1.5132 -0.2247
 1702SOL    HW2 5292   0.387   3.527   3.771  3.0733 -1.9085 -0.1764
 1703SOL     OW 5293   6.478   3.286   5.803 -0.3202  0.1139  0.1522
 1703SOL    HW1 5294   6.469   3.323   5.710 -1.9281  1.5295  0.8153
 1703SOL    HW2 5295   6.392   3.243   5.830 -0.2960  0.8272  1.4351
 1704SOL     OW 5296   2.529   2.623   6.107  0.2430  0.4511 -0.1662
 1704SOL    HW1 5297   2.586   2.668   6.038  2.2453 -1.8297 -0.1103
 1704SOL    HW2 5298   2.450   2.580   6.062 -0.1330  1.5302 -0.5782
 1705SOL     OW 5299   5.001   2.423   0.189 -0.2380  0.5692  0.1758
 1705SOL    HW1 5300   5.087   2.387   0.223 -2.1387 -2.7531  1.9607
 1705SOL    HW2 5301   4.933   2.424   0.263 -2.6780 -0.2485 -1.9080
 1706SOL     OW 5302   6.826   4.013   0.873  0.1580  0.7928  0.0696
 1706SOL    HW1 5303   6.885   3.933   0.864 -0.6660 -0.0022  1.3094
 1706SOL    HW2 5304   6.778   4.008   0.961  0.5668  2.9880  0.4750
 1707SOL     OW 5305   5.497   2.703   0.258 -0.3012  0.0504 -0.7055
 1707SOL    HW1 5306   5.587   2.724   0.219 -0.6858  4.5027  0.2834
 1707SOL    HW2 5307   5.509   2.668   0.351  0.3563 -2.9356 -1.7923
 1708SOL     OW 5308   1.167   2.736   6.560  0.0809  0.2916 -0.4055
 1708SOL    HW1 5309   1.230   2.812   6.579 -0.4565  1.0060 -1.3834
 1708SOL    HW2 5310   1.117   2.755   6.476 -1.1318 -0.4583  0.1169
 1709SOL     OW 5311   3.415   2.588   4.786  0.2456 -0.2877 -0.0286
 1709SOL    HW1 5312   3.500   2.594   4.734 -1.1539 -1.4660 -2.6356
 1709SOL    HW2 5313   3.338   2.620   4.730 -1.1208  0.7064  2.2184
 1710SOL     OW 5314   4.205   3.255   6.375  0.1526  1.1031  0.0242
 1710SOL    HW1 5315   4.112   3.239   6.342  0.4340  0.5906 -0.5291
 1710SOL    HW2 5316   4.256   3.306   6.307  0.5052  0.7127 -0.0091
 1711SOL     OW 5317   0.349   3.568   5.895  0.5844  0.8816  0.3078
 1711SOL    HW1 5318   0.290   3.642   5.864 -0.3082  0.2165  0.3801
 1711SOL    HW2 5319   0.444   3.600   5.899  0.1450  2.1699  0.8745
 1712SOL     OW 5320   2.240   2.616   4.354 -0.1344 -0.1129  0.3465
 1712SOL    HW1 5321   2.280   2.526   4.334 -0.3644 -0.4000  1.1374
 1712SOL    HW2 5322   2.218   2.622   4.451 -2.0656  0.0099 -0.0460
 1713SOL     OW 5323   3.534   2.646   3.400 -0.4410  0.5848  0.1516
 1713SOL    HW1 5324   3.551   2.651   3.302 -2.0396 -2.2715 -0.3920
 1713SOL    HW2 5325   3.609   2.595   3.444 -0.9187 -0.3057 -0.0371
 1714SOL     OW 5326   4.681   2.931   2.589  0.2639  0.0467  0.4103
 1714SOL    HW1 5327   4.781   2.932   2.586  0.3388 -1.3059  1.4025
 1714SOL    HW2 5328   4.650   2.838   2.605 -1.2143  0.2932 -0.8618
 1715SOL     OW 5329   1.324   1.988   0.141 -0.1007 -0.6765  0.1687
 1715SOL    HW1 5330   1.231   1.967   0.111  0.5017 -2.8233 -0.3660
 1715SOL    HW2 5331   1.385   1.992   0.062  0.7332 -2.1392  0.6856
 1716SOL     OW 5332   3.159   2.595   0.847  0.3241  0.0974 -0.0144
 1716SOL    HW1 5333   3.200   2.562   0.762 -1.7800  1.3998 -1.6247
 1716SOL    HW2 5334   3.075   2.544   0.866  1.7813 -1.6192  2.5154
 1717SOL     OW 5335   3.207   3.528   6.805 -0.0115  0.1813  0.0801
 1717SOL    HW1 5336   3.262   3.453   6.839 -0.1880 -0.4559 -0.9860
 1717SOL    HW2 5337   3.259   3.613   6.812  1.0395 -0.3740 -0.7078
 1718SOL     OW 5338   1.029   2.547   2.848  0.1113  0.2894 -0.1448
 1718SOL    HW1 5339   1.021   2.582   2.941  1.6604 -0.3598  0.2611
 1718SOL    HW2 5340   0.939   2.548   2.804 -1.1080 -1.4617  2.1013
 1719SOL     OW 5341   3.637   3.392   4.610  0.5534 -0.4883  0.3478
 1719SOL    HW1 5342   3.723   3.398   4.660 -0.0552 -3.1528  1.9300
 1719SOL    HW2 5343   3.640   3.313   4.548 -0.0458  0.6180 -1.1697
 1720SOL     OW 5344   2.964   2.913   4.649 -0.1602  0.3874 -0.2433
 1720SOL    HW1 5345   2.878   2.938   4.693 -1.2979 -0.5560 -1.8298
 1720SOL    HW2 5346   3.029   2.988   4.657 -1.1864  1.1920  0.8208
 1721SOL     OW 5347   4.208   1.414   4.666  0.2394 -0.1852  0.0853
 1721SOL    HW1 5348   4.248   1.418   4.758  1.2443  0.6198 -0.3665
 1721SOL    HW2 5349   4.276   1.444   4.599 -0.4877 -0.7397 -0.9294
 1722SOL     OW 5350   2.129   1.523   2.639  0.1581 -0.1095  0.0344
 1722SOL    HW1 5351   2.104   1.463   2.563  0.4475 -0.9550  0.5793
 1722SOL    HW2 5352   2.172   1.606   2.604 -0.6589 -0.0125 -0.7625
 1723SOL     OW 5353   6.626   4.134   2.661  0.1059  0.0942  0.0856
 1723SOL    HW1 5354   6.698   4.075   2.623 -1.1155 -1.9349  0.7501
 1723SOL    HW2 5355   6.601   4.102   2.752 -0.6714  1.6210  0.4347
 1724SOL     OW 5356   0.726   2.428   4.351 -0.2850  0.0195  0.2710
 1724SOL    HW1 5357   0.772   2.356   4.297  1.7075  0.0825  1.7696
 1724SOL    HW2 5358   0.725   2.402   4.447 -1.6561  0.9824  0.5498
 1725SOL     OW 5359   2.081   4.419   5.060  0.0983  0.3750 -0.8369
 1725SOL    HW1 5360   2.065   4.517   5.063  0.6812  0.4800 -0.9353
 1725SOL    HW2 5361   2.006   4.374   5.011 -0.0752  0.7934 -0.9579
 1726SOL     OW 5362   4.154   3.433   1.074 -0.2695 -0.4561 -0.1895
 1726SOL    HW1 5363   4.210   3.431   1.157  1.1386 -2.1217 -1.1234
 1726SOL    HW2 5364   4.185   3.506   1.014  1.5186 -1.8365 -1.0438
 1727SOL     OW 5365   1.292   2.554   2.779 -0.5765 -0.0146  0.1790
 1727SOL    HW1 5366   1.195   2.573   2.799 -0.0209  0.8375  2.3515
 1727SOL    HW2 5367   1.328   2.625   2.719 -0.9680  0.4590  0.4906
 1728SOL     OW 5368   6.360   3.452   0.262  0.8689 -0.0211 -0.3380
 1728SOL    HW1 5369   6.282   3.484   0.315  1.0200 -0.4751  0.1675
 1728SOL    HW2 5370   6.384   3.520   0.193  1.0633  0.8717  0.5952
 1729SOL     OW 5371   3.451   2.600   5.395 -0.2094  0.1161 -0.4813
 1729SOL    HW1 5372   3.491   2.679   5.442 -0.7981  0.2627 -0.2215
 1729SOL    HW2 5373   3.358   2.621   5.366 -0.5245 -0.6182 -0.0455
 1730SOL     OW 5374   3.371   3.164   6.526 -0.4762  0.1670 -0.3032
 1730SOL    HW1 5375   3.319   3.105   6.588  0.8788  0.4889  1.1688
 1730SOL    HW2 5376   3.396   3.248   6.573  2.9832 -0.7488 -0.2869
 1731SOL     OW 5377   2.249   2.341   4.519  0.0625  0.6926 -0.3246
 1731SOL    HW1 5378   2.308   2.360   4.440 -0.4606  1.8043 -0.4743
 1731SOL    HW2 5379   2.290   2.382   4.601 -0.5508  1.6037 -0.4558
 1732SOL     OW 5380   1.406   2.515   1.446  0.3651  0.6846 -0.5292
 1732SOL    HW1 5381   1.505   2.512   1.464  0.0451  0.3511  1.3898
 1732SOL    HW2 5382   1.376   2.610   1.439  0.4989  0.8698  1.0674
 1733SOL     OW 5383   2.804   2.311   0.596  0.2871 -0.1153 -0.1366
 1733SOL    HW1 5384   2.732   2.286   0.661 -1.5897  2.0145 -1.2694
 1733SOL    HW2 5385   2.801   2.250   0.517  0.8656 -1.0665  0.5521
 1734SOL     OW 5386   4.205   2.024   5.679 -0.0440 -0.2434  0.4931
 1734SOL    HW1 5387   4.244   1.984   5.596  0.2570 -0.0183  0.5272
 1734SOL    HW2 5388   4.144   1.957   5.722  0.1594 -0.5275  0.3428
 1735SOL     OW 5389   5.403   4.045   5.810 -0.0009 -0.1099  0.2085
 1735SOL    HW1 5390   5.347   4.056   5.892  0.1901  0.9432  0.2140
 1735SOL    HW2 5391   5.499   4.036   5.836 -0.0780 -1.1265  0.1604
 1736SOL     OW 5392   4.446   1.897   6.290 -0.3552 -0.5976  0.5798
 1736SOL    HW1 5393   4.495   1.827   6.238  0.7912  0.5181  0.0740
 1736SOL    HW2 5394   4.451   1.984   6.240  0.8417  0.5522  2.5336
 1737SOL     OW 5395   0.342   2.783   6.614 -0.4727 -0.6561 -0.1240
 1737SOL    HW1 5396   0.254   2.739   6.632 -0.3424 -0.5667  0.7495
 1737SOL    HW2 5397   0.343   2.875   6.654 -0.6996  0.1280 -1.8387
 1738SOL     OW 5398   4.010   2.852   0.841  0.3716 -0.5569  0.2412
 1738SOL    HW1 5399   4.104   2.866   0.872 -0.0059 -0.8886  1.5861
 1738SOL    HW2 5400   3.979   2.761   0.868  0.5087 -1.5006 -2.4590
 1739SOL     OW 5401   5.523   1.969   3.669 -0.0829  0.3256  0.7983
 1739SOL    HW1 5402   5.607   1.992   3.620 -1.0176  0.4486 -0.8529
 1739SOL    HW2 5403   5.466   2.051   3.677 -0.7657 -0.0923  0.3599
 1740SOL     OW 5404   0.136   2.801   3.627 -0.0958  0.1375  0.1960
 1740SOL    HW1 5405   0.101   2.713   3.597  0.9110  0.6215 -2.7269
 1740SOL    HW2 5406   0.135   2.865   3.551  0.7177  2.2082  1.8154
 1741SOL     OW 5407   1.169   2.457   5.929 -0.2076 -0.5122  0.1246
 1741SOL    HW1 5408   1.248   2.396   5.920  0.4449  0.4698 -1.1119
 1741SOL    HW2 5409   1.136   2.484   5.838 -0.4624  0.9810  0.6259
 1742SOL     OW 5410   4.493   4.124   2.491  0.2727  0.0481 -0.0558
 1742SOL    HW1 5411   4.507   4.036   2.536  1.2364  1.2360  2.1355
 1742SOL    HW2 5412   4.395   4.144   2.487  0.1422  0.1741  2.2649
 1743SOL     OW 5413   6.752   4.154   6.403  0.2963 -0.5871 -0.4208
 1743SOL    HW1 5414   6.847   4.185   6.396  0.3293 -0.6264 -0.1890
 1743SOL    HW2 5415   6.715   4.182   6.492  0.0940 -0.5799 -0.5085
 1744SOL     OW 5416   5.415   4.209   6.979 -0.8518 -0.7660 -0.6262
 1744SOL    HW1 5417   5.391   4.130   6.923  0.0376 -0.2393 -1.7896
 1744SOL    HW2 5418   5.432   4.288   6.920  1.1463 -0.4449  0.3009
 1745SOL     OW 5419   1.661   3.467   3.671  0.4609  0.4073 -0.4385
 1745SOL    HW1 5420   1.659   3.477   3.572  0.9034 -0.4436 -0.5360
 1745SOL    HW2 5421   1.575   3.503   3.709 -0.3033 -0.4835 -1.2470
 1746SOL     OW 5422   3.787   2.014   6.548 -0.8494 -0.6387 -0.3880
 1746SOL    HW1 5423   3.761   2.105   6.580  0.7516 -0.2117 -0.2102
 1746SOL    HW2 5424   3.816   2.019   6.452 -1.9585 -1.2241 -0.7846
 1747SOL     OW 5425   2.976   1.707   6.247 -0.3927  0.4486 -0.4365
 1747SOL    HW1 5426   3.041   1.784   6.239 -1.2055  1.1580 -0.3913
 1747SOL    HW2 5427   2.924   1.717   6.331 -1.9982  1.0529 -1.4534
 1748SOL     OW 5428   2.844   2.806   0.019 -0.2056 -0.0132  0.0119
 1748SOL    HW1 5429   2.859   2.872   0.093 -2.7532  1.7051 -0.8599
 1748SOL    HW2 5430   2.805   2.722   0.057  1.4844 -0.4091  0.9442
 1749SOL     OW 5431   2.795   2.534   0.428 -0.0889  0.2953  0.1886
 1749SOL    HW1 5432   2.799   2.487   0.340 -1.7065 -0.6798  0.6030
 1749SOL    HW2 5433   2.790   2.467   0.502  0.4812  1.1144  0.9924
 1750SOL     OW 5434   4.834   3.768   6.414 -0.2090  0.3006  0.2546
 1750SOL    HW1 5435   4.849   3.823   6.332  2.4996 -2.7541 -1.5099
 1750SOL    HW2 5436   4.796   3.679   6.388  0.6533 -0.7320  2.3316
 1751SOL     OW 5437   3.265   3.697   1.075 -0.5748 -0.3148 -0.2943
 1751SOL    HW1 5438   3.181   3.703   1.128 -0.3224 -1.6945  0.2947
 1751SOL    HW2 5439   3.325   3.629   1.115  1.0946  1.0593 -0.3743
 1752SOL     OW 5440   0.950   4.047   3.982  0.1303 -0.0970 -0.0039
 1752SOL    HW1 5441   0.966   3.977   3.911  0.5490 -0.4098  0.3958
 1752SOL    HW2 5442   0.904   4.126   3.941  0.0055 -0.4440 -0.5438
 1753SOL     OW 5443   1.220   4.022   4.720 -0.6238  0.7302 -0.1363
 1753SOL    HW1 5444   1.139   4.021   4.663 -1.6706  1.7349  1.2471
 1753SOL    HW2 5445   1.298   4.056   4.668 -1.2770  0.5327 -1.2588
 1754SOL     OW 5446   1.480   3.089   2.406 -0.1261  0.6887  0.2940
 1754SOL    HW1 5447   1.483   3.026   2.329 -1.1168 -0.5289  1.2034
 1754SOL    HW2 5448   1.489   3.183   2.373 -0.4556  0.1985 -1.2842
 1755SOL     OW 5449   5.375   1.598   5.662  0.7852  0.2237 -0.0931
 1755SOL    HW1 5450   5.325   1.684   5.676  0.1533 -0.1213 -0.1820
 1755SOL    HW2 5451   5.330   1.524   5.712  0.7281 -0.2552 -0.8230
 1756SOL     OW 5452   1.146   3.646   5.185  0.6983  0.1753  0.1960
 1756SOL    HW1 5453   1.179   3.739   5.198  1.5332 -0.0450 -0.2380
 1756SOL    HW2 5454   1.132   3.629   5.088  1.2285 -0.3594  0.2039
 1757SOL     OW 5455   0.588   4.017   1.631 -0.4669  0.2625  0.6265
 1757SOL    HW1 5456   0.645   3.969   1.564  0.9800  0.9247  1.3212
 1757SOL    HW2 5457   0.598   4.116   1.618 -1.5175  0.3882  0.7409
 1758SOL     OW 5458   3.875   1.642   1.212  0.0094  0.5196  0.6232
 1758SOL    HW1 5459   3.876   1.608   1.118  1.6229  0.0893  0.7757
 1758SOL    HW2 5460   3.791   1.693   1.227 -0.7650 -0.2878 -0.7301
 1759SOL     OW 5461   3.645   2.197   2.757 -0.5758  0.1419  0.2080
 1759SOL    HW1 5462   3.731   2.147   2.758  0.0977  1.1763 -1.6289
 1759SOL    HW2 5463   3.644   2.262   2.833 -0.1887 -0.5670  0.8364
 1760SOL     OW 5464   5.160   2.466   4.832 -0.5753 -0.1607 -0.1444
 1760SOL    HW1 5465   5.063   2.445   4.843 -0.6838  0.6866  0.6233
 1760SOL    HW2 5466   5.208   2.384   4.799 -1.3465 -0.9345  0.5846
 1761SOL     OW 5467   3.872   1.653   0.308  0.3650  0.1663 -0.2466
 1761SOL    HW1 5468   3.855   1.752   0.308  0.8831  0.3919 -3.9856
 1761SOL    HW2 5469   3.808   1.609   0.245  1.4139 -1.6227 -0.1016
 1762SOL     OW 5470   2.442   4.108   3.167 -0.0535 -0.1599  0.3210
 1762SOL    HW1 5471   2.398   4.197   3.174  2.1277  0.8714  2.1933
 1762SOL    HW2 5472   2.511   4.110   3.094  0.2613 -0.1969  0.6175
 1763SOL     OW 5473   3.241   3.535   0.643  0.5886 -0.6556  0.1343
 1763SOL    HW1 5474   3.254   3.501   0.737 -1.0856 -1.6125  0.0584
 1763SOL    HW2 5475   3.160   3.593   0.640  1.7075  0.9269 -0.3704
 1764SOL     OW 5476   1.630   1.767   4.565 -0.5773  0.1677 -0.6850
 1764SOL    HW1 5477   1.686   1.849   4.555 -2.4510  1.6284  0.2549
 1764SOL    HW2 5478   1.648   1.725   4.653 -1.4062  1.0353 -0.0816
 1765SOL     OW 5479   5.734   2.311   4.311  0.4463 -0.2881 -0.4716
 1765SOL    HW1 5480   5.663   2.382   4.316  1.4299  0.7585 -1.0084
 1765SOL    HW2 5481   5.693   2.225   4.279 -0.5349  0.3744 -1.0404
 1766SOL     OW 5482   4.627   2.655   2.586  0.1683  0.0253 -0.2824
 1766SOL    HW1 5483   4.684   2.597   2.528 -0.0820  0.7636 -1.2943
 1766SOL    HW2 5484   4.531   2.630   2.572  0.1796 -0.7466  0.8958
 1767SOL     OW 5485   4.120   2.692   1.749 -0.2826 -0.3973 -0.1937
 1767SOL    HW1 5486   4.107   2.646   1.837  1.0453 -2.3745 -0.9398
 1767SOL    HW2 5487   4.061   2.772   1.744 -2.1102 -1.5231  1.5732
 1768SOL     OW 5488   5.365   4.141   1.029  0.5717 -0.7062 -0.1741
 1768SOL    HW1 5489   5.370   4.200   0.948 -2.4307  0.1781  0.1398
 1768SOL    HW2 5490   5.323   4.054   1.004  0.5794 -0.8259  0.2285
 1769SOL     OW 5491   2.397   2.440   1.683 -0.3554 -0.0528  0.3176
 1769SOL    HW1 5492   2.363   2.356   1.641 -1.3082  0.7683 -0.5738
 1769SOL    HW2 5493   2.375   2.519   1.626  2.3182  0.6404  0.1074
 1770SOL     OW 5494   5.222   2.924   4.389  0.6128  0.3590  0.7947
 1770SOL    HW1 5495   5.242   2.963   4.299  2.1505  0.2989  1.0822
 1770SOL    HW2 5496   5.167   2.841   4.378  3.5868 -1.5889 -0.3954
 1771SOL     OW 5497   4.935   2.608   1.456 -0.2061 -0.1739  0.9185
 1771SOL    HW1 5498   4.845   2.571   1.431 -1.3629  2.8901 -0.0083
 1771SOL    HW2 5499   4.929   2.653   1.545  0.4281  0.0236  0.8667
 1772SOL     OW 5500   1.736   3.325   6.026 -0.0612  0.2001  0.1470
 1772SOL    HW1 5501   1.766   3.413   6.064  0.3389  1.2020 -2.2828
 1772SOL    HW2 5502   1.816   3.269   6.006 -0.2304 -0.0624  0.2104
 1773SOL     OW 5503   2.275   3.348   5.504  0.1293 -0.3310 -0.2864
 1773SOL    HW1 5504   2.303   3.252   5.498  1.7480  0.1720 -2.2500
 1773SOL    HW2 5505   2.179   3.353   5.529 -0.1644 -2.4930 -0.7541
 1774SOL     OW 5506   2.186   2.974   1.346 -0.0313 -0.0497 -0.3031
 1774SOL    HW1 5507   2.095   2.942   1.371 -0.1574  0.6300  0.1170
 1774SOL    HW2 5508   2.212   3.050   1.405  1.1451 -0.7586  0.1281
 1775SOL     OW 5509   1.843   2.691   2.165  0.4334 -0.2688 -0.0818
 1775SOL    HW1 5510   1.779   2.739   2.226  1.0506  1.6607 -0.8821
 1775SOL    HW2 5511   1.803   2.604   2.138 -1.4671  0.4502  0.1973
 1776SOL     OW 5512   5.513   2.808   1.480  0.3261 -0.1755 -0.0710
 1776SOL    HW1 5513   5.485   2.722   1.523  2.3336 -1.1026 -0.5054
 1776SOL    HW2 5514   5.509   2.881   1.548  0.9974 -1.1170  1.0194
 1777SOL     OW 5515   0.656   3.830   2.060 -0.2530  0.1926  0.0975
 1777SOL    HW1 5516   0.710   3.860   2.139  0.1438  0.8528 -0.4197
 1777SOL    HW2 5517   0.650   3.904   1.993  0.0764 -0.6194 -0.8539
 1778SOL     OW 5518   1.448   4.232   5.779  0.2060 -0.0071  0.4943
 1778SOL    HW1 5519   1.368   4.274   5.823 -0.3195  0.9521 -1.2788
 1778SOL    HW2 5520   1.424   4.205   5.686  1.7205 -0.5090  0.2272
 1779SOL     OW 5521   2.407   2.576   5.455 -0.1626 -0.0239 -0.3549
 1779SOL    HW1 5522   2.328   2.634   5.434 -0.4888 -0.3598 -0.0569
 1779SOL    HW2 5523   2.383   2.511   5.527  0.4396 -0.0094 -0.1347
 1780SOL     OW 5524   5.754   3.451   4.863  0.2231  0.5886  0.1788
 1780SOL    HW1 5525   5.759   3.522   4.933  0.1101 -1.8792  2.8492
 1780SOL    HW2 5526   5.818   3.378   4.885 -0.5700 -0.7709 -1.7581
 1781SOL     OW 5527   2.239   1.826   6.438  0.4137  0.1059  0.0768
 1781SOL    HW1 5528   2.172   1.898   6.418  1.1805  0.2967 -2.0706
 1781SOL    HW2 5529   2.234   1.756   6.367  1.7171 -0.4645  0.5232
 1782SOL     OW 5530   5.110   4.020   5.997 -0.2536  0.0497  0.2309
 1782SOL    HW1 5531   5.065   4.106   5.970  0.5456  0.0611 -1.1459
 1782SOL    HW2 5532   5.068   3.944   5.947 -0.0750 -0.1978  0.4578
 1783SOL     OW 5533   0.893   2.820   6.096 -0.6464  0.0148 -0.0012
 1783SOL    HW1 5534   0.855   2.910   6.075 -1.4255 -0.1062  0.8424
 1783SOL    HW2 5535   0.831   2.749   6.063 -1.2514 -0.1867  1.5119
 1784SOL     OW 5536   4.830   1.994   1.321  0.1150 -0.4349  0.2401
 1784SOL    HW1 5537   4.894   1.982   1.246  1.3440 -0.0197  1.1890
 1784SOL    HW2 5538   4.744   2.031   1.287  0.0375 -1.8440 -1.1915
 1785SOL     OW 5539   0.887   2.104   4.823  0.2504 -0.0949 -0.2198
 1785SOL    HW1 5540   0.984   2.125   4.813  0.1904 -0.3217 -1.3788
 1785SOL    HW2 5541   0.847   2.165   4.892  0.4300  2.5938 -2.2991
 1786SOL     OW 5542   5.169   2.769   5.620 -0.0986  0.0363  0.7577
 1786SOL    HW1 5543   5.216   2.683   5.601 -1.7688 -1.6807  3.5680
 1786SOL    HW2 5544   5.216   2.817   5.695 -1.1923 -0.3491  1.7319
 1787SOL     OW 5545   1.943   4.305   5.683 -0.0034 -0.3253 -0.1351
 1787SOL    HW1 5546   1.865   4.243   5.681  0.6682 -1.1847 -1.2508
 1787SOL    HW2 5547   1.957   4.344   5.592  1.0037 -0.3809 -0.0229
 1788SOL     OW 5548   2.828   2.149   5.058 -0.4195  0.2264  0.5438
 1788SOL    HW1 5549   2.784   2.084   5.120 -2.1695  1.0429  0.2222
 1788SOL    HW2 5550   2.916   2.112   5.027 -2.1660 -2.8770 -1.1493
 1789SOL     OW 5551   2.332   4.075   3.659  1.0036  0.6962 -0.4307
 1789SOL    HW1 5552   2.320   4.152   3.597  4.0350  0.2372 -1.7726
 1789SOL    HW2 5553   2.325   3.989   3.608  0.9810  0.1887  0.3969
 1790SOL     OW 5554   6.764   4.480   5.116 -0.4735  0.4699  0.0208
 1790SOL    HW1 5555   6.863   4.482   5.128 -0.0510 -0.6246 -2.6714
 1790SOL    HW2 5556   6.729   4.389   5.141 -0.4925  0.2268 -0.8575
 1791SOL     OW 5557   4.247   2.172   3.141  0.6796  0.3789  0.5268
 1791SOL    HW1 5558   4.269   2.130   3.052 -2.3239 -0.6205  0.1641
 1791SOL    HW2 5559   4.215   2.101   3.204  0.8827  1.3830  1.7999
 1792SOL     OW 5560   4.267   3.363   5.488  0.5514  0.1149  0.2073
 1792SOL    HW1 5561   4.339   3.297   5.509  0.8516  0.1039 -0.8046
 1792SOL    HW2 5562   4.307   3.442   5.441  0.2853  1.2738  1.8345
 1793SOL     OW 5563   3.998   2.504   1.577  0.4845 -0.3229 -0.1120
 1793SOL    HW1 5564   4.046   2.544   1.655 -0.5035  1.6468 -0.4561
 1793SOL    HW2 5565   3.939   2.573   1.535  2.2231 -0.8055 -3.6735
 1794SOL     OW 5566   4.689   2.131   2.795 -0.2134  0.4855  0.7260
 1794SOL    HW1 5567   4.643   2.199   2.852  0.4815 -0.0019  1.9333
 1794SOL    HW2 5568   4.726   2.059   2.854  1.3822  0.4513 -0.2638
 1795SOL     OW 5569   5.969   2.026   5.520  0.2051 -0.2351  0.4109
 1795SOL    HW1 5570   5.880   1.980   5.510  0.1524  0.0520 -0.4628
 1795SOL    HW2 5571   5.958   2.107   5.577  0.2396 -1.1268  1.7246
 1796SOL     OW 5572   2.221   4.109   6.580  0.0455 -0.3287 -0.0493
 1796SOL    HW1 5573   2.219   4.076   6.675 -3.4483  0.0237  0.1352
 1796SOL    HW2 5574   2.216   4.031   6.518 -2.2987 -0.5177  0.2621
 1797SOL     OW 5575   4.763   3.450   0.408  0.1104  0.5102  0.3148
 1797SOL    HW1 5576   4.738   3.472   0.502 -0.5333  2.8914 -0.3364
 1797SOL    HW2 5577   4.685   3.407   0.362 -0.2627  1.1454  0.3415
 1798SOL     OW 5578   0.658   1.928   4.870  0.4372 -0.0464 -0.4642
 1798SOL    HW1 5579   0.726   1.996   4.840  0.5864 -0.6884 -1.6266
 1798SOL    HW2 5580   0.683   1.838   4.836  0.4536 -0.7904  1.4116
 1799SOL     OW 5581   1.057   3.162   6.481 -0.2729  0.4812 -0.2749
 1799SOL    HW1 5582   1.001   3.226   6.430 -1.4454 -0.6704 -0.4689
 1799SOL    HW2 5583   1.009   3.075   6.490  0.9740 -0.1446  0.6155
 1800SOL     OW 5584   4.538   2.613   5.969  0.0854 -0.0855  0.0725
 1800SOL    HW1 5585   4.537   2.609   6.069  0.4918 -0.7479  0.0593
 1800SOL    HW2 5586   4.483   2.690   5.938 -0.2127  0.0042  0.8030
 1801SOL     OW 5587   2.510   3.577   2.926  0.1998  0.1546  0.6377
 1801SOL    HW1 5588   2.514   3.603   3.023 -0.4315 -1.5059  1.1345
 1801SOL    HW2 5589   2.559   3.491   2.912  0.1782  0.3095 -0.5138
 1802SOL     OW 5590   2.971   1.963   2.906  0.3336  1.0338 -0.1101
 1802SOL    HW1 5591   2.895   2.028   2.907  0.6134  1.3760 -0.3343
 1802SOL    HW2 5592   3.039   1.990   2.974 -0.0535  0.3453  0.5544
 1803SOL     OW 5593   1.977   2.734   2.976 -0.0672  0.2711  0.5077
 1803SOL    HW1 5594   1.974   2.821   3.024 -2.0298  0.1825  0.6093
 1803SOL    HW2 5595   2.006   2.749   2.881 -0.2084  0.9971  0.5786
 1804SOL     OW 5596   2.951   3.942   0.192  0.3347  0.2827 -0.5625
 1804SOL    HW1 5597   3.005   3.858   0.202 -0.0027  0.2099  0.8369
 1804SOL    HW2 5598   2.858   3.919   0.164  0.0030  0.0983  0.6336
 1805SOL     OW 5599   4.362   1.570   3.002  0.2654 -0.3093  0.3972
 1805SOL    HW1 5600   4.356   1.566   2.902 -0.5418  1.1225  0.3455
 1805SOL    HW2 5601   4.272   1.549   3.041  0.4387 -0.3204  0.7896
 1806SOL     OW 5602   3.665   3.355   6.233  1.0286 -0.0254 -0.1693
 1806SOL    HW1 5603   3.624   3.294   6.302 -0.9587  3.3810  1.9095
 1806SOL    HW2 5604   3.741   3.405   6.275  2.5635 -0.8617 -1.8169
 1807SOL     OW 5605   3.214   3.203   3.966  0.4266  0.6636 -0.2116
 1807SOL    HW1 5606   3.203   3.132   4.035  2.8441 -0.4567 -0.8642
 1807SOL    HW2 5607   3.146   3.192   3.894  1.2656 -1.5837 -0.7245
 1808SOL     OW 5608   4.071   1.830   1.213 -0.3329  0.0782 -0.2781
 1808SOL    HW1 5609   4.000   1.760   1.220  1.0477 -1.1938  2.6608
 1808SOL    HW2 5610   4.145   1.808   1.276  1.3952  2.8612 -1.1800
 1809SOL     OW 5611   3.561   4.279   6.470  0.7029 -0.6652  0.1116
 1809SOL    HW1 5612   3.549   4.371   6.509  2.7902  0.3556 -1.4416
 1809SOL    HW2 5613   3.513   4.212   6.527 -2.1218  1.5073  0.5027
 1810SOL     OW 5614   3.326   3.941   1.138 -0.3281 -0.3195  0.8539
 1810SOL    HW1 5615   3.287   3.999   1.067 -0.1920 -0.0887  0.9683
 1810SOL    HW2 5616   3.295   3.846   1.124  0.4875 -0.4628 -0.0961
 1811SOL     OW 5617   4.034   2.466   4.856  0.4044  0.6962  0.2448
 1811SOL    HW1 5618   4.066   2.543   4.801  0.6702 -0.6782 -1.6047
 1811SOL    HW2 5619   4.086   2.462   4.942  1.4017  1.6784 -0.2908
 1812SOL     OW 5620   0.458   2.727   4.505 -0.2603  0.7176  0.3143
 1812SOL    HW1 5621   0.363   2.738   4.536  0.1562  0.4121  1.7303
 1812SOL    HW2 5622   0.512   2.682   4.576  0.4198 -1.2748 -1.3594
 1813SOL     OW 5623   2.697   3.654   3.866 -0.1025 -0.2223  0.7148
 1813SOL    HW1 5624   2.715   3.588   3.939 -0.3353  1.4401  2.3524
 1813SOL    HW2 5625   2.784   3.688   3.830  0.0243 -1.6364 -0.3911
 1814SOL     OW 5626   3.865   2.720   1.488  0.1308  0.1438 -0.2264
 1814SOL    HW1 5627   3.905   2.767   1.410 -1.0686 -1.3482 -1.8170
 1814SOL    HW2 5628   3.765   2.727   1.483  0.0225 -0.2971  0.9726
 1815SOL     OW 5629   0.042   2.500   6.872 -0.6541  0.4386 -0.4016
 1815SOL    HW1 5630   0.133   2.488   6.912 -0.5039 -0.7290 -1.0484
 1815SOL    HW2 5631   0.017   2.417   6.822 -1.3669  1.3852 -1.6587
 1816SOL     OW 5632   3.741   3.482   6.679  0.2806 -0.3792  0.0518
 1816SOL    HW1 5633   3.784   3.392   6.688  1.0628  0.1530  2.2706
 1816SOL    HW2 5634   3.806   3.546   6.638  1.4963  0.2512  2.7591
 1817SOL     OW 5635   3.674   2.430   2.089  0.0297 -0.1481  0.1842
 1817SOL    HW1 5636   3.594   2.458   2.036  0.5541 -0.7304 -0.9525
 1817SOL    HW2 5637   3.658   2.450   2.186 -0.6695  1.6125 -0.2477
 1818SOL     OW 5638   0.614   1.795   1.432 -0.5761  0.7997 -0.1499
 1818SOL    HW1 5639   0.713   1.779   1.427 -0.6176  0.3815  0.3405
 1818SOL    HW2 5640   0.580   1.814   1.340  0.0097  1.2490 -0.2838
 1819SOL     OW 5641   3.142   3.306   0.506 -0.2162 -0.1320  0.2232
 1819SOL    HW1 5642   3.185   3.380   0.557  0.4867 -1.5720  1.8335
 1819SOL    HW2 5643   3.047   3.297   0.533 -0.0394 -0.4252  0.7617
 1820SOL     OW 5644   5.890   1.980   6.638 -0.3505 -0.4406  0.4084
 1820SOL    HW1 5645   5.958   2.035   6.590  0.9055 -2.0152  0.3170
 1820SOL    HW2 5646   5.807   1.973   6.583  0.7466 -1.5008 -1.1936
 1821SOL     OW 5647   3.096   3.137   5.470 -0.1195 -0.0016  0.3105
 1821SOL    HW1 5648   3.017   3.163   5.525 -0.8787  1.1359 -1.2427
 1821SOL    HW2 5649   3.178   3.182   5.506 -0.6138  0.7793  0.4754
 1822SOL     OW 5650   2.025   2.534   0.271  0.5770  0.7116 -0.4313
 1822SOL    HW1 5651   2.084   2.472   0.322  0.1385  1.7865  1.4557
 1822SOL    HW2 5652   2.076   2.616   0.247  0.3769  0.8100 -0.5189
 1823SOL     OW 5653   0.426   3.049   6.717 -0.4036 -0.5346  0.1730
 1823SOL    HW1 5654   0.410   3.073   6.622 -0.4860  0.7465  0.4892
 1823SOL    HW2 5655   0.523   3.029   6.731 -0.1853  0.3938  0.0429
 1824SOL     OW 5656   1.222   1.434   6.727  0.2096  0.1815 -0.1624
 1824SOL    HW1 5657   1.282   1.486   6.788 -1.5381  0.1919  1.6681
 1824SOL    HW2 5658   1.187   1.354   6.776 -0.7967 -0.1370 -1.3612
 1825SOL     OW 5659   0.550   1.689   5.745 -0.2996  0.1828 -0.2101
 1825SOL    HW1 5660   0.556   1.636   5.660 -1.8217  2.0382 -1.5727
 1825SOL    HW2 5661   0.464   1.669   5.791  0.2769 -0.4044  0.6499
 1826SOL     OW 5662   5.142   3.388   0.438 -0.4304  0.1605 -0.4789
 1826SOL    HW1 5663   5.211   3.315   0.437 -0.6112 -0.1433  2.1909
 1826SOL    HW2 5664   5.126   3.418   0.532 -3.8829  0.2767 -0.9503
 1827SOL     OW 5665   0.054   2.579   3.463  0.3939 -0.3646  0.3095
 1827SOL    HW1 5666   0.080   2.576   3.366  0.2134  0.5475  0.2276
 1827SOL    HW2 5667   0.027   2.487   3.492 -0.5788 -0.4562 -0.7956
 1828SOL     OW 5668   0.950   3.221   2.104 -0.2631  0.7534 -0.5006
 1828SOL    HW1 5669   1.049   3.233   2.111 -0.3124  2.7674 -2.1739
 1828SOL    HW2 5670   0.904   3.308   2.120 -1.7827 -0.1249  0.1441
 1829SOL     OW 5671   2.277   3.241   3.282  0.4543  0.2457 -0.0980
 1829SOL    HW1 5672   2.237   3.330   3.303  1.9490  1.2256 -1.2125
 1829SOL    HW2 5673   2.222   3.196   3.213 -1.0378 -0.3115  1.3862
 1830SOL     OW 5674   2.130   3.229   2.375  0.2985 -0.2553 -0.1054
 1830SOL    HW1 5675   2.175   3.242   2.464 -0.0486  0.5140 -0.0369
 1830SOL    HW2 5676   2.141   3.312   2.320 -1.8922  0.3489  0.2959
 1831SOL     OW 5677   1.156   4.548   1.389  0.1599  0.0091  0.0265
 1831SOL    HW1 5678   1.246   4.553   1.346  0.6524  0.8180  1.1015
 1831SOL    HW2 5679   1.114   4.639   1.388  0.6029  0.2817  2.0559
 1832SOL     OW 5680   2.226   1.690   3.352  0.3683  0.0563  0.5087
 1832SOL    HW1 5681   2.289   1.747   3.300  0.5231 -0.4974  0.0804
 1832SOL    HW2 5682   2.165   1.641   3.289 -0.7099  0.8272  0.9287
 1833SOL     OW 5683   4.655   1.631   2.162  0.0681 -0.1405 -0.1804
 1833SOL    HW1 5684   4.700   1.669   2.081  1.3537 -0.2563  0.4570
 1833SOL    HW2 5685   4.717   1.637   2.240  0.1472 -3.0213  0.0815
 1834SOL     OW 5686   6.256   3.723   1.412 -0.4396  0.2777  0.0558
 1834SOL    HW1 5687   6.216   3.814   1.422  0.8763  0.9404 -0.3859
 1834SOL    HW2 5688   6.184   3.655   1.402 -1.4393  1.3413 -0.1128
 1835SOL     OW 5689   4.188   2.989   5.468  0.2889 -0.0520  0.1849
 1835SOL    HW1 5690   4.229   3.055   5.531 -0.3652  1.1071 -0.5822
 1835SOL    HW2 5691   4.247   2.979   5.388  1.2018 -1.6455  1.0070
 1836SOL     OW 5692   5.026   2.411   6.675  0.4669  0.1405  0.2331
 1836SOL    HW1 5693   4.934   2.408   6.715  1.3536 -0.0445  2.3805
 1836SOL    HW2 5694   5.020   2.392   6.577 -1.6570 -1.1827  0.5575
 1837SOL     OW 5695   3.579   2.731   6.343 -0.4364 -0.4177  0.3877
 1837SOL    HW1 5696   3.626   2.794   6.282 -0.9391 -0.2814  0.1329
 1837SOL    HW2 5697   3.482   2.754   6.347 -0.9009 -1.9661 -0.7803
 1838SOL     OW 5698   5.087   2.612   2.298  0.0540  0.0940  0.3285
 1838SOL    HW1 5699   5.080   2.519   2.335  0.6379 -0.2788 -0.4748
 1838SOL    HW2 5700   5.076   2.610   2.199  2.8636  0.4716 -0.0795
 1839SOL     OW 5701   0.220   2.541   1.299  0.1049  0.5960  0.3397
 1839SOL    HW1 5702   0.230   2.442   1.293 -0.6074  0.5580 -0.2975
 1839SOL    HW2 5703   0.270   2.575   1.380 -0.1069 -0.3319  0.8691
 1840SOL     OW 5704   1.569   3.299   2.245 -0.6314 -0.2249 -0.2225
 1840SOL    HW1 5705   1.517   3.371   2.289  0.2000  0.1107  0.2391
 1840SOL    HW2 5706   1.660   3.293   2.286  0.2490  0.2244 -1.9783
 1841SOL     OW 5707   0.011   3.677   0.228  0.0162  0.5085  1.0648
 1841SOL    HW1 5708   0.083   3.607   0.220 -1.0064 -0.3056 -2.6698
 1841SOL    HW2 5709   6.921   3.633   0.222 -0.6533  2.0134 -0.7527
 1842SOL     OW 5710   1.503   4.359   3.503  0.5739 -0.1970 -0.3580
 1842SOL    HW1 5711   1.440   4.340   3.428  1.7402 -0.1710 -1.3699
 1842SOL    HW2 5712   1.452   4.362   3.589 -0.4977 -2.2433 -0.8550
 1843SOL     OW 5713   6.201   2.321   6.906 -0.4292 -0.1174 -0.1958
 1843SOL    HW1 5714   6.237   2.403   6.951  0.2575 -0.3789 -0.2461
 1843SOL    HW2 5715   6.160   2.260   6.974 -0.7400  0.1711 -0.1284
 1844SOL     OW 5716   5.799   2.099   1.659  0.1458  0.0869  0.2484
 1844SOL    HW1 5717   5.865   2.171   1.684 -0.8585  1.0075  0.3291
 1844SOL    HW2 5718   5.786   2.098   1.560  0.0447  0.1216  0.2612
 1845SOL     OW 5719   2.309   3.985   5.846 -0.4370  0.5892 -0.0066
 1845SOL    HW1 5720   2.353   4.074   5.843 -0.0818  0.4405  0.6217
 1845SOL    HW2 5721   2.212   3.994   5.820  0.0743  0.8259 -2.0355
 1846SOL     OW 5722   5.937   2.529   3.890 -0.5262 -0.1550  0.0073
 1846SOL    HW1 5723   5.849   2.500   3.853 -0.4765 -0.8377  0.3978
 1846SOL    HW2 5724   5.996   2.448   3.901  0.4446  0.3900 -1.0292
 1847SOL     OW 5725   5.852   2.625   5.680  0.3245 -0.1794  0.8280
 1847SOL    HW1 5726   5.878   2.533   5.651  0.5035 -0.7569  2.6893
 1847SOL    HW2 5727   5.934   2.676   5.707  0.2409  0.5960 -0.3311
 1848SOL     OW 5728   3.053   2.853   5.690  0.0831 -0.2411 -0.7513
 1848SOL    HW1 5729   3.033   2.886   5.598  3.5495 -0.6065 -1.7862
 1848SOL    HW2 5730   3.069   2.754   5.688 -0.0397 -0.2923  0.2766
 1849SOL     OW 5731   1.006   2.084   0.800  0.1825 -0.0370  0.7869
 1849SOL    HW1 5732   0.960   2.003   0.836 -2.1633  0.6007 -0.5223
 1849SOL    HW2 5733   0.953   2.165   0.823 -0.7757  0.5323 -2.7696
 1850SOL     OW 5734   2.304   4.262   5.120 -0.1522  0.1751  0.0725
 1850SOL    HW1 5735   2.268   4.170   5.139  2.0965 -1.6721 -3.3724
 1850SOL    HW2 5736   2.230   4.321   5.088 -1.0649 -1.9847 -2.1575
 1851SOL     OW 5737   0.133   2.390   3.011 -0.2692  0.2474 -0.1002
 1851SOL    HW1 5738   0.036   2.386   2.988 -0.1331  0.2412 -0.6757
 1851SOL    HW2 5739   0.166   2.299   3.035 -0.7043  0.4461  1.3701
 1852SOL     OW 5740   2.579   4.183   4.452 -0.2412  0.3843  0.1407
 1852SOL    HW1 5741   2.565   4.206   4.356  1.8721  1.2382 -0.0276
 1852SOL    HW2 5742   2.534   4.250   4.510 -3.3415 -1.2813 -0.1303
 1853SOL     OW 5743   3.320   3.812   1.619 -0.0117 -0.3171  0.6759
 1853SOL    HW1 5744   3.234   3.864   1.619  0.4667  0.5067 -0.5010
 1853SOL    HW2 5745   3.371   3.831   1.535  0.9463 -1.4466  0.9696
 1854SOL     OW 5746   5.285   1.873   4.990 -0.3120  0.3398 -0.1392
 1854SOL    HW1 5747   5.358   1.811   5.020 -0.2467 -0.0239 -1.0257
 1854SOL    HW2 5748   5.196   1.829   5.004 -0.2500 -0.1367 -1.1249
 1855SOL     OW 5749   6.527   3.766   1.440 -0.1184  0.3585  0.3543
 1855SOL    HW1 5750   6.427   3.761   1.431 -0.5220  1.7821  3.0695
 1855SOL    HW2 5751   6.568   3.689   1.391 -2.5808 -0.7149 -0.1889
 1856SOL     OW 5752   2.177   3.018   2.213  0.2571  0.2420 -0.0052
 1856SOL    HW1 5753   2.107   3.011   2.142  0.6886 -0.2236 -0.3971
 1856SOL    HW2 5754   2.159   3.098   2.271  0.4237  1.1754 -1.2132
 1857SOL     OW 5755   2.635   4.353   6.716  0.0726  0.5238 -0.0395
 1857SOL    HW1 5756   2.551   4.342   6.664  0.9095  0.0146 -1.3290
 1857SOL    HW2 5757   2.648   4.450   6.739 -0.2833  0.7621 -0.8345
 1858SOL     OW 5758   4.304   3.317   0.366 -0.2616 -0.3900 -0.2325
 1858SOL    HW1 5759   4.306   3.341   0.463  1.9125 -2.3218  0.2899
 1858SOL    HW2 5760   4.238   3.244   0.350 -1.4067  0.6619 -0.4499
 1859SOL     OW 5761   1.713   2.007   3.746  0.0770 -0.1982  0.7768
 1859SOL    HW1 5762   1.681   1.944   3.675  2.2628  0.7750 -1.1924
 1859SOL    HW2 5763   1.727   1.957   3.831  0.0406 -1.9903 -0.2188
 1860SOL     OW 5764   1.123   3.408   0.235 -0.4106 -0.5040  0.3460
 1860SOL    HW1 5765   1.062   3.479   0.271 -1.2711 -0.0748 -1.8001
 1860SOL    HW2 5766   1.070   3.326   0.213  0.6089 -2.0434  3.0409
 1861SOL     OW 5767   4.913   2.404   4.320 -0.0915 -0.5903 -0.0745
 1861SOL    HW1 5768   4.953   2.313   4.314 -0.6384 -1.0449  2.2921
 1861SOL    HW2 5769   4.941   2.448   4.405 -1.7196  0.5051 -0.0535
 1862SOL     OW 5770   3.429   2.410   5.056 -0.3758  0.8180 -0.1019
 1862SOL    HW1 5771   3.381   2.353   5.123  2.1868 -1.4856 -0.0579
 1862SOL    HW2 5772   3.420   2.370   4.965 -0.4111  1.6210 -0.4586
 1863SOL     OW 5773   2.338   1.836   5.124 -0.0654  0.0310 -0.9408
 1863SOL    HW1 5774   2.411   1.791   5.175  0.7821  0.4909 -1.7186
 1863SOL    HW2 5775   2.296   1.906   5.182  1.2115  0.8899 -1.0054
 1864SOL     OW 5776   6.480   3.626   5.273  0.3733 -0.3747 -0.2624
 1864SOL    HW1 5777   6.561   3.593   5.225 -0.7914 -1.1735 -1.7380
 1864SOL    HW2 5778   6.497   3.719   5.305  1.4191 -0.0283 -1.7043
 1865SOL     OW 5779   3.863   3.411   2.245  0.1831 -0.6119  0.4502
 1865SOL    HW1 5780   3.771   3.437   2.274 -1.0339 -1.1007 -2.5813
 1865SOL    HW2 5781   3.907   3.489   2.200 -0.8147 -1.6215 -2.5482
 1866SOL     OW 5782   6.313   3.188   2.699 -0.1889 -0.4414  0.0072
 1866SOL    HW1 5783   6.300   3.093   2.728 -0.9447 -0.2778  0.2274
 1866SOL    HW2 5784   6.382   3.192   2.627 -0.5347 -1.2244 -0.3804
 1867SOL     OW 5785   2.917   2.610   6.329  0.0800  0.2569 -0.0564
 1867SOL    HW1 5786   2.917   2.566   6.240  0.6737  0.2908 -0.0769
 1867SOL    HW2 5787   2.823   2.619   6.362 -0.0633 -1.0280 -0.0479
 1868SOL     OW 5788   0.371   2.591   1.528  0.5814  0.5352 -0.0902
 1868SOL    HW1 5789   0.335   2.556   1.614  0.5838 -0.0308 -0.3146
 1868SOL    HW2 5790   0.441   2.527   1.493  1.6839  1.5148  0.2550
 1869SOL     OW 5791   6.190   1.776   6.509 -0.0728 -0.0105 -0.2593
 1869SOL    HW1 5792   6.282   1.804   6.536  0.3936 -0.1085 -1.7053
 1869SOL    HW2 5793   6.143   1.736   6.588  1.6467 -1.3489  0.1340
 1870SOL     OW 5794   3.158   3.604   1.670 -0.3145  0.3080 -0.0594
 1870SOL    HW1 5795   3.227   3.673   1.646  0.0658 -0.3283 -0.8424
 1870SOL    HW2 5796   3.193   3.513   1.649 -0.0797 -0.3118  2.6745
[truncated: 544,856 more chars]
