# Supplementary material for: Host–guest complexation of progesterone with β-cyclodextrin derivatives: hydration structure, binding thermodynamics, and loading pathways from molecular dynamics simulations
Source: RSC Adv. 2026 Jul 30. Online ahead of print. doi: 10.1039/d6ra04566a (PMC13420253; doi:10.1039/d6ra04566a)
Supplement: RA-OLF-D6RA04566A-s001 [file RA-OLF-D6RA04566A-s001.zip › 2-HPBCD/Replica_2/md.gro]

Progesterone/2HPBCD in Water
13692
    12HPBC  H98    1   3.075   0.694   1.564  0.2685  0.5744  0.1192
    12HPBC  O42    2   3.130   0.664   1.637  0.2048  0.1575 -0.0038
    12HPBC  C62    3   3.267   0.661   1.599  0.1615 -0.5364 -0.1198
    12HPBC  H94    4   3.272   0.579   1.521 -0.2491  0.2949 -1.0352
    12HPBC  C63    5   3.312   0.797   1.549  0.7448 -0.5204  0.4374
    12HPBC  C61    6   3.356   0.612   1.714  0.4388 -0.4057 -0.2787
    12HPBC  O33    7   3.320   0.477   1.744 -0.1802 -0.1808  0.0177
    12HPBC  C38    8   3.264   0.429   1.864  0.0920 -0.2568  0.1159
    12HPBC  H44    9   3.265   0.523   1.926 -2.3571 -0.1478  0.0952
    12HPBC  C37   10   3.115   0.395   1.844 -0.0383  0.2907  0.1259
    12HPBC  H43   11   3.061   0.489   1.812  1.2804  0.6237 -1.2193
    12HPBC  O31   12   3.107   0.284   1.757  0.3897  0.1418  0.2764
    12HPBC  C35   13   3.059   0.246   1.628  0.1165  0.2877  0.3348
    12HPBC  H40   14   3.049   0.336   1.561  0.8704  0.2439  0.1524
    12HPBC  C33   15   3.169   0.154   1.575 -0.1828  0.1014  0.0425
    12HPBC  H38   16   3.178   0.065   1.644 -0.0565 -0.7368 -1.0215
    12HPBC  O29   17   3.294   0.220   1.584  0.0912 -0.4490  0.3518
    12HPBC H108   18   3.297   0.257   1.674 -1.5048  0.5119  0.0608
    12HPBC  C32   19   3.142   0.098   1.434  0.3467  0.2323 -0.1100
    12HPBC  H37   20   3.137   0.178   1.353  0.2752  0.3581  0.0166
    12HPBC  O28   21   3.239   0.012   1.380  0.0494 -0.1499 -0.0350
    12HPBC  C43   22   3.322   0.049   1.268 -0.1328 -0.0060 -0.1229
    12HPBC  C44   23   3.464   5.156   1.284  0.0457  0.5069  0.0108
    12HPBC  H52   24   3.529   0.039   1.202  1.1253  0.3620  0.7623
    12HPBC  O36   25   3.519   0.037   1.408  0.1568 -0.1363  0.1805
    12HPBC  H56   26   3.459   0.010   1.479  1.8976  0.2863  1.8991
    12HPBC  C45   27   3.476   5.005   1.271 -0.3219  0.4528  0.2932
    12HPBC  C31   28   3.002   0.038   1.432  0.2073  0.5577 -0.3306
    12HPBC  H36   29   2.965   0.032   1.326  0.9031  1.4491 -0.6301
    12HPBC  O27   30   2.900   0.104   1.505 -0.1419 -0.2209 -0.0998
    12HPBC  C34   31   2.932   0.161   1.632 -0.1129  0.5791 -0.4615
    12HPBC  H39   32   2.942   0.078   1.709  0.2506  1.2170  0.1980
    12HPBC  C36   33   2.829   0.264   1.679  0.0976  0.5943 -0.0252
    12HPBC  O30   34   2.768   0.247   1.805 -0.3756  0.1027 -0.3163
    12HPBC H104   35   2.769   0.334   1.847 -0.8384  0.6970 -1.5140
    12HPBC  O26   36   3.002   5.071   1.497  0.3003  0.4483 -0.5407
    12HPBC  C29   37   2.926   4.966   1.438  0.0652  0.0205  0.4923
    12HPBC  H33   38   2.858   4.997   1.354  2.1552  2.3663 -0.4752
    12HPBC  C27   39   3.025   4.874   1.365 -0.0862  0.3582 -0.1512
    12HPBC  H31   40   3.105   4.837   1.436 -1.5459 -0.2000  1.2839
    12HPBC  O24   41   3.087   4.936   1.253  0.3654  0.0733 -0.0644
    12HPBC H107   42   3.144   5.009   1.281 -0.5227  0.8725 -0.2604
    12HPBC  C26   43   2.949   4.751   1.316  0.1886  0.0663  0.1437
    12HPBC  H30   44   2.865   4.791   1.250 -0.5591  3.9551  3.0342
    12HPBC  O23   45   3.027   4.682   1.222 -0.1225  0.0771 -0.1232
    12HPBC  C46   46   2.990   4.552   1.174 -0.0404  0.1107 -0.2800
    12HPBC  C47   47   3.072   4.514   1.051  0.3786  0.1004 -0.0002
    12HPBC  H63   48   3.056   4.593   0.972 -0.4303 -1.5811 -1.6084
    12HPBC  O37   49   3.212   4.502   1.072  0.3918  0.0551 -0.1103
    12HPBC  H62   50   3.247   4.585   1.108  0.6536  0.4950 -1.3588
    12HPBC  C48   51   3.011   4.385   0.997  0.3792 -0.0874  0.4455
    12HPBC  C25   52   2.885   4.674   1.432 -0.2263  0.5385  0.2358
    12HPBC  H29   53   2.816   4.592   1.394 -0.1068  0.4030  0.3098
    12HPBC  O22   54   2.797   4.762   1.500 -0.6403 -0.1998  0.6769
    12HPBC  C28   55   2.845   4.890   1.543 -0.1832 -0.1898  0.1515
    12HPBC  H32   56   2.913   4.873   1.631 -0.5447 -1.6415  0.1851
    12HPBC  C30   57   2.727   4.979   1.585 -0.2109 -0.3878  0.4987
    12HPBC  O25   58   2.621   5.007   1.497 -0.2312  0.4107  0.7754
    12HPBC H103   59   2.584   5.097   1.496 -0.0885  0.5254 -1.5831
    12HPBC  O21   60   2.979   4.624   1.524 -0.1708 -0.1867 -0.1998
    12HPBC  C23   61   2.996   4.488   1.562  0.1223 -0.0461  0.1822
    12HPBC  H26   62   2.956   4.429   1.476  0.5250  0.9355 -0.6974
    12HPBC  C21   63   3.149   4.471   1.566  0.0871 -0.5411 -0.3685
    12HPBC  H24   64   3.195   4.546   1.637  0.9724  0.4033 -1.8918
    12HPBC  O19   65   3.202   4.505   1.441 -0.0979 -0.2393 -0.3659
    12HPBC H106   66   3.180   4.596   1.416 -0.0760  0.9330  3.3470
    12HPBC  C20   67   3.184   4.326   1.601  0.1582 -0.3774  0.2605
    12HPBC  H23   68   3.142   4.252   1.526 -0.2596 -1.6200  1.6784
    12HPBC  O18   69   3.323   4.303   1.602  0.2326  0.0425 -0.1636
    12HPBC  C49   70   3.377   4.190   1.534  0.0244 -0.1623  0.0122
    12HPBC  C50   71   3.529   4.182   1.522  0.0190  0.1955 -0.3007
    12HPBC  H66   72   3.581   4.217   1.616 -2.6126 -0.6519  1.5737
    12HPBC  O38   73   3.572   4.052   1.485 -0.2106  0.0933 -0.2077
    12HPBC  H70   74   3.598   3.994   1.558  1.0139 -1.0820 -1.4922
    12HPBC  C51   75   3.576   4.271   1.408 -0.5131  0.6342 -0.1759
    12HPBC  C19   76   3.121   4.285   1.735 -0.1408 -0.0725  0.2147
    12HPBC  H22   77   3.128   4.173   1.748  0.2229 -0.1080 -0.2659
    12HPBC  O17   78   2.982   4.314   1.726 -0.0212  0.4847  0.1436
    12HPBC  C22   79   2.934   4.445   1.695  0.1263  0.5980  0.3941
    12HPBC  H25   80   2.958   4.527   1.767 -0.7522  1.6605 -0.4811
    12HPBC  C24   81   2.782   4.428   1.685  0.2662 -0.4359 -0.0446
    12HPBC  O20   82   2.720   4.398   1.807 -0.0863  0.0679 -0.0976
    12HPBC H102   83   2.701   4.480   1.856 -1.6539 -0.2700 -0.0782
    12HPBC  O16   84   3.159   4.351   1.854  0.3126 -0.3984  0.2541
    12HPBC  C17   85   3.183   4.281   1.976 -0.0637 -0.0166  0.5521
    12HPBC  H19   86   3.153   4.173   1.967  0.7885 -0.2113 -0.2550
    12HPBC  C15   87   3.334   4.281   1.999  0.0662  0.6427 -0.2330
    12HPBC  H17   88   3.380   4.383   1.983 -1.0225  1.1726 -0.0287
    12HPBC  O14   89   3.394   4.200   1.899 -0.6252  0.1838 -0.2804
    12HPBC H112   90   3.393   4.248   1.815  1.2275  2.2378  0.7668
    12HPBC  C14   91   3.371   4.222   2.136 -0.1343 -0.1405 -0.5102
    12HPBC  H16   92   3.346   4.112   2.144  0.6093 -0.2072  1.1830
    12HPBC  O13   93   3.511   4.213   2.148 -0.1673 -0.4364 -0.3266
    12HPBC  C52   94   3.573   4.116   2.232 -0.0217  0.0506  0.1310
    12HPBC  C53   95   3.716   4.150   2.275 -0.0505  0.5988 -0.1920
    12HPBC  H73   96   3.780   4.131   2.184 -0.5732  0.6683 -0.5747
    12HPBC  O39   97   3.738   4.285   2.311  0.8157  0.2004  0.8428
    12HPBC  H77   98   3.666   4.346   2.289  1.9352  2.0666  2.0607
    12HPBC  C54   99   3.768   4.054   2.382 -0.3343  0.6492 -0.0076
    12HPBC  C13  100   3.297   4.298   2.246  0.2489 -0.2338 -0.1868
    12HPBC  H15  101   3.299   4.230   2.336 -2.3971 -0.2156 -0.0524
    12HPBC  O12  102   3.161   4.306   2.207  0.2960  0.2138 -0.2615
    12HPBC  C16  103   3.106   4.355   2.085 -0.1798  0.5575  0.0841
    12HPBC  H18  104   3.132   4.464   2.068  1.0010  0.0758 -1.4952
    12HPBC  C18  105   2.958   4.316   2.080  0.1546 -0.8354  0.6303
    12HPBC  O15  106   2.867   4.341   2.186 -0.3239 -0.0901  0.0534
    12HPBC H101  107   2.801   4.272   2.168 -0.5995  0.2804 -0.3787
    12HPBC  O11  108   3.332   4.434   2.259 -0.0713 -0.1987  0.3311
    12HPBC  C11  109   3.430   4.524   2.314 -0.0363  0.1037 -0.2190
    12HPBC  H12  110   3.486   4.475   2.397  1.0935  0.2492 -0.8820
    12HPBC   C9  111   3.525   4.582   2.208  0.2369  0.1066  0.0259
    12HPBC  H10  112   3.464   4.626   2.124 -0.5228 -0.4378  0.2745
    12HPBC   O9  113   3.607   4.478   2.157  0.7721  0.1555  0.7768
    12HPBC H111  114   3.546   4.414   2.118  0.6065 -0.2142  1.6066
    12HPBC   C8  115   3.619   4.691   2.260  0.3853  0.2394 -0.5085
    12HPBC   H9  116   3.683   4.644   2.342 -0.8888 -0.3656  0.1800
    12HPBC   O8  117   3.694   4.739   2.151  0.4301  0.2922 -0.4550
    12HPBC  C55  118   3.833   4.712   2.126  0.5609  0.5022  0.0408
    12HPBC  C56  119   3.887   4.771   1.996  0.1023 -0.2609 -0.5026
    12HPBC  H80  120   3.881   4.884   1.996  2.4299 -0.0359  2.0225
    12HPBC  O40  121   4.027   4.747   1.989  0.0611 -0.6607 -0.0067
    12HPBC  H84  122   4.066   4.771   1.904  0.0379  0.7947  0.3644
    12HPBC  C57  123   3.823   4.708   1.873 -0.4293 -0.8735  0.0779
    12HPBC   C7  124   3.540   4.800   2.333  0.2112 -0.1863 -0.0511
    12HPBC   H8  125   3.605   4.862   2.402 -0.7265  1.1179 -0.3068
    12HPBC   O7  126   3.446   4.737   2.418  0.4032 -0.6930 -0.2088
    12HPBC  C10  127   3.350   4.639   2.376 -0.2168 -0.4280  0.5521
    12HPBC  H11  128   3.278   4.685   2.303 -0.5213 -0.6136  0.7337
    12HPBC  C12  129   3.269   4.590   2.496 -0.7350 -0.4307  0.2059
    12HPBC  O10  130   3.338   4.528   2.603  0.3144  0.4072  0.0366
    12HPBC H100  131   3.276   4.460   2.634  0.6060  1.0710  2.2794
    12HPBC   O6  132   3.462   4.883   2.248  0.3100 -0.1495 -0.1062
    12HPBC   C2  133   3.478   5.024   2.266 -0.2907  0.0106 -0.7987
    12HPBC   H1  134   3.551   5.054   2.345  0.7968  1.5913 -2.3428
    12HPBC   C1  135   3.349   5.099   2.299  0.0813  0.0665  0.5923
    12HPBC   H2  136   3.271   5.082   2.218 -2.3978 -1.1885  3.0764
    12HPBC   C6  137   3.285   5.055   2.430  0.0726 -0.4490  0.4159
    12HPBC   O2  138   3.153   5.097   2.458 -0.0497 -0.2425 -0.4646
    12HPBC  H99  139   3.097   5.084   2.379 -0.2851  1.3966 -0.6029
    12HPBC   O1  140   3.371   0.080   2.308 -0.5412  0.2177 -0.0779
    12HPBC   C5  141   3.440   0.155   2.210 -0.3993  0.1978  0.0058
    12HPBC   H4  142   3.478   0.252   2.255  1.3418  0.7760 -2.4714
    12HPBC   O4  143   3.343   0.166   2.108 -0.0552 -0.0409 -0.3496
    12HPBC  C41  144   3.271   0.283   2.067  0.2780  0.4200  0.3696
    12HPBC  H47  145   3.280   0.369   2.138  2.0318  0.0563  0.6241
    12HPBC  C39  146   3.340   0.316   1.933  0.2037 -0.1360  0.1894
    12HPBC  H45  147   3.350   0.224   1.869  1.6909  0.6578 -0.7791
    12HPBC  O34  148   3.472   0.360   1.954  0.1945 -0.1731  0.3279
    12HPBC H109  149   3.517   0.290   2.004  0.2897 -1.9631 -2.0901
    12HPBC  C40  150   3.122   0.255   2.046  0.4377 -0.1022 -0.0955
    12HPBC  O32  151   3.061   0.360   1.971 -0.3332 -0.6524 -0.2478
    12HPBC  H46  152   3.108   0.156   1.995 -1.4104 -0.3922  0.8843
    12HPBC  C42  153   3.041   0.242   2.175  0.3009  0.0624 -0.1653
    12HPBC  O35  154   2.910   0.193   2.157  0.1247  0.2640  0.5272
    12HPBC H105  155   2.863   0.265   2.112  3.0011  2.7204  1.1763
    12HPBC   C4  156   3.564   0.078   2.163 -0.2291  0.1817  0.4783
    12HPBC   H3  157   3.639   0.096   2.246 -0.5904  0.6707  0.7063
    12HPBC   C3  158   3.543   5.088   2.143  0.0272  0.2695 -0.4960
    12HPBC   H5  159   3.482   5.075   2.049  0.0549  0.2051 -0.5052
    12HPBC   O3  160   3.666   5.019   2.125 -0.1223  0.0717 -0.7626
    12HPBC H110  161   3.661   4.923   2.136 -2.7234  0.1191 -0.8595
    12HPBC   O5  162   3.613   0.144   2.049 -0.1660  0.0428  0.4260
    12HPBC  C58  163   3.755   0.135   2.036 -0.0956  0.3204  1.0231
    12HPBC  C59  164   3.794   0.168   1.892  0.1124  0.0319  1.0136
    12HPBC  H87  165   3.769   0.079   1.827  0.8239 -0.2515  1.1093
    12HPBC  O41  166   3.720   0.274   1.834  0.1944 -0.0057  0.8397
    12HPBC  H90  167   3.706   0.347   1.896 -1.3110  0.1415  0.3630
    12HPBC  C60  168   3.945   0.186   1.878  0.0946 -0.6334 -0.1217
    2XWSP    O3  169   3.657   4.990   1.743  0.2652 -0.4299 -0.2474
    2XWSP    C3  170   3.536   4.979   1.760  0.1960  0.0943 -0.3807
    2XWSP    C2  171   3.447   5.098   1.740 -0.0855 -0.0070  0.2348
    2XWSP    C1  172   3.330   5.094   1.836 -0.0737 -0.1234  0.2438
    2XWSP   C10  173   3.258   4.959   1.827 -0.0360 -0.1399  0.1904
    2XWSP   C19  174   3.203   4.932   1.687 -0.2067  0.4662  0.1392
    2XWSP    C5  175   3.356   4.846   1.857 -0.0412 -0.0976  0.3649
    2XWSP    C4  176   3.486   4.859   1.829 -0.2596  0.1653 -0.5792
    2XWSP    H4  177   3.549   4.773   1.857 -2.2382 -1.0166  0.4314
    2XWSP    C6  178   3.305   4.710   1.889  0.0004 -0.1934  0.0260
    2XWSP    C7  179   3.217   4.725   2.012 -0.3327 -0.0404 -0.2303
    2XWSP    C8  180   3.099   4.815   1.982 -0.3104 -0.1229 -0.5682
    2XWSP    C9  181   3.155   4.952   1.941 -0.1928  0.0177  0.0596
    2XWSP   C11  182   3.042   5.052   1.927 -0.1816 -0.0130 -0.2574
    2XWSP   C12  183   2.933   5.047   2.034  0.5651 -0.2464  0.5060
    2XWSP   C13  184   2.883   4.913   2.085 -0.1916 -0.0767  0.2194
    2XWSP   C18  185   2.803   4.850   1.972  0.4562  0.2780 -0.4491
    2XWSP   C14  186   3.015   4.837   2.106 -0.0740 -0.0614 -0.4192
    2XWSP   C15  187   2.980   4.725   2.204  0.1491  0.3647  0.1551
    2XWSP   C16  188   2.851   4.763   2.276 -0.0198 -0.0490  0.0744
    2XWSP   C17  189   2.815   4.903   2.223  0.0857  0.0912  0.3695
    2XWSP   C20  190   2.667   4.933   2.225  0.0064 -0.2447 -0.1811
    2XWSP   O20  191   2.575   4.852   2.215 -0.5204  0.3340 -0.1459
    2XWSP   C21  192   2.640   5.071   2.277 -0.5624 -0.5875  0.4417
    3SOL     OW  193   0.639   1.621   0.702  0.6240  0.5567 -0.1750
    3SOL    HW1  194   0.698   1.622   0.621  0.2154 -1.8958 -0.5942
    3SOL    HW2  195   0.582   1.703   0.703 -0.4542 -0.0378 -3.2293
    4SOL     OW  196   4.622   1.665   0.985 -0.2139 -0.0546  0.1903
    4SOL    HW1  197   4.609   1.571   1.017  1.1288 -0.4983 -0.4940
    4SOL    HW2  198   4.675   1.664   0.900 -0.2652  1.3199  0.1260
    5SOL     OW  199   4.937   0.312   4.139  0.7885  0.0087 -0.1748
    5SOL    HW1  200   4.965   0.216   4.127 -0.1646 -0.2528 -0.3671
    5SOL    HW2  201   4.883   0.341   4.060  0.8727  0.6375 -0.0067
    6SOL     OW  202   2.857   1.116   5.107 -0.0597  0.3826 -0.1989
    6SOL    HW1  203   2.805   1.071   5.034 -1.8412  0.7037  0.8243
    6SOL    HW2  204   2.950   1.133   5.075 -1.2074  2.0391 -3.0328
    7SOL     OW  205   4.575   3.694   3.949 -0.1230 -0.4539  0.2640
    7SOL    HW1  206   4.543   3.757   3.879 -1.6859 -1.9825 -0.4703
    7SOL    HW2  207   4.578   3.740   4.038 -1.7966  0.4890 -0.1380
    8SOL     OW  208   3.666   1.456   4.791  0.1603  0.7481 -0.0295
    8SOL    HW1  209   3.760   1.435   4.817 -0.2150 -0.1316  0.6943
    8SOL    HW2  210   3.642   1.402   4.710  0.0297  0.3340  0.2772
    9SOL     OW  211   3.023   0.977   1.074  0.3245 -0.5075  0.1273
    9SOL    HW1  212   2.966   0.971   1.155  1.8864 -1.7254  1.1901
    9SOL    HW2  213   2.967   0.961   0.992 -0.6444 -3.2322  1.2083
   10SOL     OW  214   3.596   0.508   3.898 -0.1761 -0.0421  0.0684
   10SOL    HW1  215   3.577   0.452   3.817  1.2301 -0.0382 -0.2966
   10SOL    HW2  216   3.664   0.578   3.875 -0.9032  0.9444  0.8732
   11SOL     OW  217   1.064   3.574   4.090  0.6284  0.0152  0.1817
   11SOL    HW1  218   1.149   3.541   4.048  1.3077  1.7653  0.0845
   11SOL    HW2  219   1.051   3.528   4.178  2.3544  0.5421  0.7725
   12SOL     OW  220   0.792   0.218   1.029 -0.1150  0.4973 -0.2553
   12SOL    HW1  221   0.865   0.155   1.003 -0.1637 -0.8221  2.4893
   12SOL    HW2  222   0.800   0.302   0.976  1.0841 -1.0323 -2.7119
   13SOL     OW  223   4.863   3.512   2.218  0.3916  0.5241  0.2674
   13SOL    HW1  224   4.878   3.610   2.234  0.6950  0.0782  3.3708
   13SOL    HW2  225   4.771   3.499   2.180 -0.1404  1.9877  0.9386
   14SOL     OW  226   3.672   1.994   4.724  0.5185  0.5426  0.6380
   14SOL    HW1  227   3.711   2.051   4.797  1.4919 -0.6339  1.0647
   14SOL    HW2  228   3.576   1.976   4.744  1.2857 -1.6225  2.8989
   15SOL     OW  229   0.555   5.094   3.080 -0.0312 -0.3306 -0.1440
   15SOL    HW1  230   0.516   5.150   3.153  0.4508 -0.7975  0.4813
   15SOL    HW2  231   0.513   5.119   2.993  1.0179  1.8381 -0.0881
   16SOL     OW  232   0.192   1.204   4.222  0.2586  0.3585  0.0555
   16SOL    HW1  233   0.124   1.176   4.153 -0.0891  2.3732 -0.4863
   16SOL    HW2  234   0.282   1.210   4.179  0.3491 -0.0268  0.1921
   17SOL     OW  235   4.394   1.384   0.924  0.2763  0.7338 -0.4394
   17SOL    HW1  236   4.387   1.460   0.859  1.0986  0.6732 -0.6046
   17SOL    HW2  237   4.303   1.346   0.940 -0.5078  3.0662  1.2241
   18SOL     OW  238   4.942   1.100   4.397 -0.4345 -0.1574 -0.6439
   18SOL    HW1  239   4.989   1.134   4.478 -0.6372  0.5939 -0.8320
   18SOL    HW2  240   4.878   1.169   4.364 -0.8844 -0.7438 -1.0216
   19SOL     OW  241   3.150   4.704   2.795  0.2208 -0.3484  0.5853
   19SOL    HW1  242   3.092   4.656   2.729  0.1901 -0.0104  0.3634
   19SOL    HW2  243   3.215   4.640   2.834 -0.1019 -0.6652  0.6105
   20SOL     OW  244   1.397   3.931   2.051 -0.3919 -0.4237 -0.4336
   20SOL    HW1  245   1.396   4.021   2.009 -1.2533 -0.0976  0.2436
   20SOL    HW2  246   1.476   3.923   2.113  0.4298 -0.6272 -1.4824
   21SOL     OW  247   2.019   1.239   3.825  0.1101 -0.2367 -0.2559
   21SOL    HW1  248   2.089   1.173   3.854 -1.0993 -1.5785 -0.2752
   21SOL    HW2  249   1.968   1.202   3.748  0.0301  1.1701 -0.9107
   22SOL     OW  250   4.421   1.390   3.915  0.2283  0.0449 -0.4783
   22SOL    HW1  251   4.385   1.311   3.964  0.7998  2.0598  3.5834
   22SOL    HW2  252   4.360   1.469   3.930  2.2704  1.6138  0.0783
   23SOL     OW  253   4.057   2.129   1.041 -0.4314 -0.6689  0.3810
   23SOL    HW1  254   3.984   2.070   1.077  0.3042  0.0584  3.2996
   23SOL    HW2  255   4.017   2.198   0.981 -1.7428 -1.9524 -0.3122
   24SOL     OW  256   4.985   3.881   4.183  0.2911 -0.0445  0.0626
   24SOL    HW1  257   5.001   3.785   4.162 -1.2189 -0.4205  0.4867
   24SOL    HW2  258   4.950   3.928   4.101  0.4801  0.0101  0.0127
   25SOL     OW  259   2.738   3.556   2.849  0.5025  0.2334 -0.6441
   25SOL    HW1  260   2.650   3.554   2.801  1.2845  0.1461 -2.1523
   25SOL    HW2  261   2.776   3.648   2.846  0.6407  0.1880 -0.3422
   26SOL     OW  262   2.133   4.965   2.107 -0.5616 -0.0296 -0.3402
   26SOL    HW1  263   2.063   5.002   2.047  0.0043  0.8496 -0.4781
   26SOL    HW2  264   2.095   4.952   2.198 -0.8291  0.7398 -0.3333
   27SOL     OW  265   4.858   5.060   3.441  0.4560  0.6309  0.0596
   27SOL    HW1  266   4.943   5.032   3.487 -0.7005  1.2459  2.7209
   27SOL    HW2  267   4.863   5.157   3.417  0.6983  0.5326 -0.3006
   28SOL     OW  268   0.778   2.508   3.970 -0.2636  0.2438  0.2446
   28SOL    HW1  269   0.710   2.565   4.015  0.8321  0.3254  1.8697
   28SOL    HW2  270   0.735   2.423   3.938 -1.3863  0.8929 -0.0159
   29SOL     OW  271   0.947   0.558   3.213 -0.1262  0.5792 -0.4031
   29SOL    HW1  272   1.024   0.621   3.203  0.2540  0.2432  0.3414
   29SOL    HW2  273   0.903   0.573   3.301  0.2445 -0.4935 -0.0260
   30SOL     OW  274   2.141   0.253   4.669  0.3057 -0.2067 -0.5269
   30SOL    HW1  275   2.233   0.238   4.705 -0.1857  0.6147  1.1498
   30SOL    HW2  276   2.091   0.166   4.668  0.7225 -0.4483 -0.3369
   31SOL     OW  277   2.938   2.951   0.137  0.0647  0.2235  0.0238
   31SOL    HW1  278   2.998   3.016   0.091  0.3857  0.3501  0.6073
   31SOL    HW2  279   2.947   2.861   0.093 -1.0375  0.7528 -1.3432
   32SOL     OW  280   2.857   1.158   3.106  1.0119 -0.1323  0.2331
   32SOL    HW1  281   2.894   1.184   3.195 -0.7710  0.1960  0.9281
   32SOL    HW2  282   2.868   1.060   3.092 -0.6545 -0.6053  1.8441
   33SOL     OW  283   0.751   5.051   2.609  0.2645  0.1668 -0.9526
   33SOL    HW1  284   0.846   5.038   2.582  0.7511  1.5047  0.0336
   33SOL    HW2  285   0.743   5.133   2.665 -1.3819 -0.2622 -0.5105
   34SOL     OW  286   3.511   4.414   4.180  0.7971  0.3218  0.3553
   34SOL    HW1  287   3.487   4.511   4.183 -0.8926 -0.0792  1.1905
   34SOL    HW2  288   3.471   4.373   4.099  0.6412  0.1155  0.5370
   35SOL     OW  289   1.390   2.098   1.329 -0.5464  0.6870 -0.0930
   35SOL    HW1  290   1.379   2.112   1.231  1.0227  3.5510  0.0441
   35SOL    HW2  291   1.452   2.021   1.345 -1.7088 -0.5386 -1.2666
   36SOL     OW  292   3.566   2.325   2.253 -0.1324 -0.4627 -0.3555
   36SOL    HW1  293   3.511   2.283   2.326  0.7678  1.5774  1.6248
   36SOL    HW2  294   3.518   2.405   2.218  0.1457 -0.5439 -0.9187
   37SOL     OW  295   1.493   1.147   3.561 -0.2693 -0.5035  0.1319
   37SOL    HW1  296   1.566   1.095   3.517  0.3656 -1.1564  1.8595
   37SOL    HW2  297   1.509   1.245   3.549 -1.6935 -0.5416 -3.5234
   38SOL     OW  298   0.651   2.054   4.763  0.7377  0.7270 -0.2031
   38SOL    HW1  299   0.684   2.027   4.854  1.2476  1.1994 -0.2428
   38SOL    HW2  300   0.710   2.126   4.726  1.5006 -0.5509 -1.5983
   39SOL     OW  301   0.028   0.623   0.374 -0.5775 -0.7133 -0.1127
   39SOL    HW1  302   5.137   0.594   0.293 -1.2436  0.9885 -0.3537
   39SOL    HW2  303   0.032   0.723   0.377  2.2188 -0.7641  0.2569
   40SOL     OW  304   4.969   4.341   3.881 -0.2294 -0.4080  0.0933
   40SOL    HW1  305   4.923   4.426   3.854 -0.7065 -0.9370 -0.8116
   40SOL    HW2  306   4.919   4.263   3.843  0.2675 -1.0923  0.8264
   41SOL     OW  307   2.952   3.521   1.891  0.0189 -0.3031  0.1363
   41SOL    HW1  308   2.913   3.565   1.972 -1.5738 -2.3631  0.5556
   41SOL    HW2  309   3.025   3.579   1.855 -0.9629  1.9428  1.4877
   42SOL     OW  310   5.128   0.998   1.180  0.0082  0.1123  0.0400
   42SOL    HW1  311   5.159   1.044   1.098 -0.1281  0.6624  0.2932
   42SOL    HW2  312   5.125   0.899   1.164  0.1675  0.2011 -0.5477
   43SOL     OW  313   0.667   0.941   0.684  0.5286  0.3080  0.1292
   43SOL    HW1  314   0.599   0.869   0.702  0.0025  1.0561  1.1995
   43SOL    HW2  315   0.676   0.953   0.585 -0.0796 -0.5678 -0.0504
   44SOL     OW  316   4.775   0.967   3.719  0.1676 -0.2483 -0.0428
   44SOL    HW1  317   4.724   0.908   3.658 -1.1590  1.1032 -0.3142
   44SOL    HW2  318   4.732   1.058   3.721  2.4368  0.8931 -0.0910
   45SOL     OW  319   0.745   3.665   0.214  0.4098 -0.0804 -0.2501
   45SOL    HW1  320   0.767   3.622   0.127  0.5855 -0.6389  0.0677
   45SOL    HW2  321   0.774   3.606   0.289  1.3503  0.9356  0.2080
   46SOL     OW  322   1.211   4.589   4.556  0.2761  0.3810  0.1403
   46SOL    HW1  323   1.291   4.530   4.554 -0.0884 -0.1083 -0.2774
   46SOL    HW2  324   1.165   4.581   4.645 -0.1656 -0.5068 -0.1570
   47SOL     OW  325   3.942   0.990   1.310 -0.7134 -0.4000 -0.7260
   47SOL    HW1  326   3.882   1.036   1.377  0.6112 -0.9765  0.9324
   47SOL    HW2  327   3.900   0.995   1.219 -2.7783  0.0959  0.1806
   48SOL     OW  328   1.024   0.104   2.187  0.7206  0.3003 -0.4234
   48SOL    HW1  329   0.930   0.134   2.175  0.8504  1.3987  0.9848
   48SOL    HW2  330   1.081   0.137   2.112  0.5981  2.5384  0.4137
   49SOL     OW  331   0.244   1.612   0.065 -0.3365 -0.3050  0.3698
   49SOL    HW1  332   0.188   1.535   0.094 -0.4625 -0.1770  0.4724
   49SOL    HW2  333   0.205   1.697   0.101 -2.0987  0.1764 -2.3482
   50SOL     OW  334   4.897   1.697   1.946  0.5602 -0.5996  0.3191
   50SOL    HW1  335   4.821   1.638   1.972 -0.3652 -1.0316 -2.9452
   50SOL    HW2  336   4.979   1.669   1.996 -1.2364 -0.3042  3.7179
   51SOL     OW  337   3.510   2.865   2.187 -0.2282 -1.0012  0.5797
   51SOL    HW1  338   3.447   2.914   2.126  0.4511  0.6421  1.1567
   51SOL    HW2  339   3.480   2.874   2.281  1.3038  0.5935  0.9705
   52SOL     OW  340   1.378   2.166   3.929 -0.3470  0.2348 -0.0915
   52SOL    HW1  341   1.353   2.254   3.971  0.3864  0.5751 -0.3374
   52SOL    HW2  342   1.447   2.182   3.858 -0.7030 -0.4704 -0.6093
   53SOL     OW  343   5.051   5.011   0.939 -0.0528 -0.0801  0.3233
   53SOL    HW1  344   5.039   5.048   1.032  2.2400  0.2411  0.5367
   53SOL    HW2  345   5.049   5.087   0.874  0.2543 -0.0809  0.3125
   54SOL     OW  346   2.634   3.783   1.635 -0.3451 -0.1203 -0.4428
   54SOL    HW1  347   2.553   3.829   1.598 -0.1784  0.0449 -0.6008
   54SOL    HW2  348   2.618   3.761   1.731 -0.4916  0.1222 -0.4095
   55SOL     OW  349   5.079   4.313   3.561 -0.1905  0.8944 -0.4211
   55SOL    HW1  350   0.008   4.355   3.575  0.0080  0.3442  0.0630
   55SOL    HW2  351   5.013   4.381   3.531  0.3154  1.3735 -0.4471
   56SOL     OW  352   3.802   2.994   2.767 -0.5611  0.6510 -0.7686
   56SOL    HW1  353   3.856   2.937   2.705 -0.5969  0.2225 -0.4150
   56SOL    HW2  354   3.776   3.079   2.721  0.6246  0.9784 -0.8634
   57SOL     OW  355   4.953   1.133   2.184 -0.1998  0.1074 -0.2936
   57SOL    HW1  356   4.936   1.053   2.126  0.1255 -1.0005  1.0806
   57SOL    HW2  357   4.872   1.192   2.184 -0.3690 -0.0978 -1.4885
   58SOL     OW  358   3.484   4.533   1.630  0.6886 -0.4047 -0.4339
   58SOL    HW1  359   3.573   4.506   1.665  0.8470 -1.3172 -1.4923
   58SOL    HW2  360   3.428   4.451   1.615  0.0003  0.0942 -0.6271
   59SOL     OW  361   0.971   3.891   4.268  0.0243 -0.0372 -0.1321
   59SOL    HW1  362   1.061   3.877   4.227  0.9822  0.0410  1.8310
   59SOL    HW2  363   0.900   3.858   4.206  1.2255  1.9011 -2.7075
   60SOL     OW  364   0.549   0.977   4.931 -0.2411 -0.4102 -0.1185
   60SOL    HW1  365   0.608   1.033   4.988  0.4967 -1.1625 -0.1211
   60SOL    HW2  366   0.513   1.032   4.856  1.0529 -0.1004 -0.5470
   61SOL     OW  367   0.224   4.486   2.668 -0.2058  0.4228 -0.2918
   61SOL    HW1  368   0.308   4.517   2.711 -0.4653 -1.3346  1.6389
   61SOL    HW2  369   0.184   4.412   2.722 -3.4183  1.7048 -0.6820
   62SOL     OW  370   2.459   1.269   1.954 -0.2767  0.0704 -0.0832
   62SOL    HW1  371   2.519   1.196   1.921 -1.2582 -0.6877 -0.2274
   62SOL    HW2  372   2.372   1.265   1.905 -0.1995  1.6084 -0.3959
   63SOL     OW  373   3.172   1.975   1.691 -0.0109 -0.2011  0.3950
   63SOL    HW1  374   3.222   2.046   1.642  0.3454 -0.3586  0.5272
   63SOL    HW2  375   3.151   1.900   1.628 -0.6434  0.1425  0.1827
   64SOL     OW  376   0.820   2.919   3.125  0.4224 -0.8898  0.2687
   64SOL    HW1  377   0.790   2.827   3.151 -1.6172 -0.0583  1.0908
   64SOL    HW2  378   0.800   2.935   3.029  0.7284 -1.2799  0.1393
   65SOL     OW  379   0.329   0.274   4.824  0.9563  0.3116  0.0841
   65SOL    HW1  380   0.388   0.353   4.839  0.7052  0.3097  1.2052
   65SOL    HW2  381   0.372   0.193   4.864  0.5152  0.1844  0.3107
   66SOL     OW  382   3.111   2.649   3.662  0.1428  0.0192  0.6116
   66SOL    HW1  383   3.033   2.625   3.603  1.3735 -1.2348 -0.5906
   66SOL    HW2  384   3.139   2.743   3.643  1.3874 -0.7757 -1.9559
   67SOL     OW  385   1.798   0.685   2.807 -0.3524  0.1488  0.4920
   67SOL    HW1  386   1.818   0.775   2.846  0.8882 -0.4709  1.3779
   67SOL    HW2  387   1.716   0.690   2.751 -0.4137  1.7847  0.6814
   68SOL     OW  388   5.112   4.244   4.558 -0.5212  0.3815 -0.1696
   68SOL    HW1  389   5.024   4.227   4.512  0.8044 -3.5328 -1.6702
   68SOL    HW2  390   5.111   4.200   4.648 -0.0590  0.1692 -0.2659
   69SOL     OW  391   3.093   4.205   3.593 -0.0080 -0.3662  0.1563
   69SOL    HW1  392   3.158   4.151   3.540 -0.8989 -1.0823 -0.2578
   69SOL    HW2  393   3.011   4.222   3.538  0.8971  2.9788 -0.3833
   70SOL     OW  394   0.047   1.433   4.887 -0.7312  0.0911 -0.8472
   70SOL    HW1  395   0.127   1.481   4.924 -1.1877  0.2075  0.0317
   70SOL    HW2  396   0.067   1.336   4.879 -0.7356 -0.0008  0.0880
   71SOL     OW  397   1.933   2.391   3.536  0.0858  0.4451  0.5611
   71SOL    HW1  398   1.904   2.344   3.453  0.7993  0.6342  0.2022
   71SOL    HW2  399   1.938   2.325   3.612 -2.2506  0.5843  0.8950
   72SOL     OW  400   5.080   1.968   2.478 -0.2246  0.7662 -0.3937
   72SOL    HW1  401   4.983   1.964   2.503  0.0789 -0.9551  0.7163
   72SOL    HW2  402   5.118   1.875   2.477  1.4938  1.4302 -0.4812
   73SOL     OW  403   0.251   0.286   0.809 -0.1235  0.6861 -0.1989
   73SOL    HW1  404   0.273   0.298   0.906 -0.9479 -0.2574  0.1293
   73SOL    HW2  405   0.246   0.188   0.788 -0.0873  0.8806 -1.1719
   74SOL     OW  406   3.492   1.631   2.307  0.5745 -0.1872  0.1657
   74SOL    HW1  407   3.493   1.533   2.325 -1.5825 -0.0086  1.6774
   74SOL    HW2  408   3.580   1.659   2.269  1.9521 -2.3822  1.5109
   75SOL     OW  409   4.511   0.987   3.905 -0.3652  0.5708 -0.0006
   75SOL    HW1  410   4.414   0.976   3.882 -0.3441  1.5970 -0.6578
   75SOL    HW2  411   4.538   0.917   3.971 -1.2648 -0.4102 -0.6551
   76SOL     OW  412   1.408   4.246   5.088 -0.3675 -0.1242  0.0973
   76SOL    HW1  413   1.444   4.195   5.010  0.4187  2.4775 -1.3253
   76SOL    HW2  414   1.312   4.269   5.072 -0.3990 -0.1628  0.2248
   77SOL     OW  415   2.553   3.086   4.080 -0.1662  0.2860 -0.6137
   77SOL    HW1  416   2.512   2.995   4.093 -1.6808  0.5520 -2.8693
   77SOL    HW2  417   2.634   3.078   4.022 -0.2978  0.3640 -0.8099
   78SOL     OW  418   1.762   0.847   4.044 -0.1560  0.2119 -0.5269
   78SOL    HW1  419   1.703   0.799   3.979 -1.3149  1.2840 -0.3085
   78SOL    HW2  420   1.730   0.941   4.055  1.8754  0.9624 -0.7117
   79SOL     OW  421   5.054   0.104   3.800 -0.2053  0.2827  0.2738
   79SOL    HW1  422   4.985   0.151   3.745 -0.2970  0.3705  0.4628
   79SOL    HW2  423   5.024   0.011   3.818  0.4088 -0.1586 -0.9002
   80SOL     OW  424   0.613   1.637   1.270 -0.1387 -0.1785  0.1618
   80SOL    HW1  425   0.597   1.614   1.174 -1.3208 -0.9934  0.5285
   80SOL    HW2  426   0.623   1.552   1.322  3.0702  0.2462  0.3962
   81SOL     OW  427   4.980   2.377   4.102 -0.4275  0.4406 -0.4415
   81SOL    HW1  428   5.018   2.298   4.150  1.5136  1.3501 -0.4139
   81SOL    HW2  429   4.884   2.388   4.128  0.5396  1.0664  3.6151
   82SOL     OW  430   4.889   2.646   2.590 -0.3978  0.9279  0.2308
   82SOL    HW1  431   4.917   2.674   2.682 -1.3016  1.0098  0.4893
   82SOL    HW2  432   4.968   2.652   2.528  0.2359  0.7973  1.0086
   83SOL     OW  433   2.749   2.920   1.270 -0.4680  0.2783 -0.0716
   83SOL    HW1  434   2.844   2.939   1.250 -0.3438 -0.6267 -0.3927
   83SOL    HW2  435   2.736   2.915   1.369 -0.6642  2.6653  0.0794
   84SOL     OW  436   4.524   4.033   4.667  0.8069  0.0590  0.4502
   84SOL    HW1  437   4.489   4.033   4.760  0.4768 -1.1209  0.3474
   84SOL    HW2  438   4.579   3.951   4.652  0.9731  0.3046 -0.3542
   85SOL     OW  439   4.393   4.889   4.128 -0.0508 -0.1395 -0.1008
   85SOL    HW1  440   4.387   4.985   4.157  2.3835  0.3551 -0.9452
   85SOL    HW2  441   4.383   4.884   4.029  1.8308 -0.4540 -0.3107
   86SOL     OW  442   0.117   1.362   3.846  0.1472 -0.1253 -0.1172
   86SOL    HW1  443   0.035   1.408   3.811  0.3031 -0.1330 -0.5001
   86SOL    HW2  444   0.165   1.317   3.770 -0.4044 -1.5590  0.3476
   87SOL     OW  445   0.267   0.602   1.026  1.0473 -0.3340  0.1576
   87SOL    HW1  446   0.334   0.676   1.033  1.5161 -0.7579  0.3067
   87SOL    HW2  447   0.212   0.614   0.943  0.8565  0.3837  0.3849
   88SOL     OW  448   0.682   1.319   0.739 -0.4155 -0.1735 -0.6235
   88SOL    HW1  449   0.667   1.415   0.763  1.5001  0.0117 -0.0395
   88SOL    HW2  450   0.689   1.311   0.639  0.9018  0.5459 -0.6015
   89SOL     OW  451   2.547   3.687   1.879 -0.3225 -0.2898 -0.0898
   89SOL    HW1  452   2.551   3.669   1.977 -0.7786 -2.3482 -0.3878
   89SOL    HW2  453   2.459   3.655   1.843 -0.5439  1.2845 -1.0437
   90SOL     OW  454   1.555   4.556   1.409  0.6711 -0.3625 -0.2364
   90SOL    HW1  455   1.511   4.492   1.346 -0.4120  1.1751 -1.0980
   90SOL    HW2  456   1.645   4.581   1.373  0.0222  0.5737 -1.2497
   91SOL     OW  457   5.025   0.395   3.570 -0.3419 -0.0184 -0.4534
   91SOL    HW1  458   4.959   0.320   3.575 -0.0976 -0.2344 -0.4381
   91SOL    HW2  459   5.077   0.399   3.656 -0.1115 -0.0565 -0.5922
   92SOL     OW  460   3.305   3.586   4.179  0.7320  0.2242 -0.1362
   92SOL    HW1  461   3.249   3.512   4.215  1.5455 -0.1550  0.3808
   92SOL    HW2  462   3.248   3.650   4.129 -0.3880  0.5255  1.4428
   93SOL     OW  463   2.619   4.904   3.754  0.0639 -0.2963  0.1786
   93SOL    HW1  464   2.600   5.001   3.742  1.1520 -0.2362 -1.1548
   93SOL    HW2  465   2.686   4.891   3.827  1.6823  0.1453 -1.1923
   94SOL     OW  466   1.386   0.844   3.402  0.2829  0.6038  0.1644
   94SOL    HW1  467   1.402   0.929   3.352  0.4605 -0.3402 -1.4746
   94SOL    HW2  468   1.309   0.795   3.360  0.0365  0.0478  1.2260
   95SOL     OW  469   4.128   4.930   2.771  0.3039 -0.1558 -0.1730
   95SOL    HW1  470   4.087   4.878   2.846 -0.5567 -1.1328 -1.2774
   95SOL    HW2  471   4.224   4.948   2.791 -0.4179  1.6017  2.1918
   96SOL     OW  472   4.521   1.309   3.358  0.7485  0.0806  0.2036
   96SOL    HW1  473   4.487   1.337   3.269  0.4829  0.0077  0.2793
   96SOL    HW2  474   4.445   1.306   3.423  0.4666 -2.2965 -0.1597
   97SOL     OW  475   0.503   2.307   4.368 -0.4213 -0.4076  0.0965
   97SOL    HW1  476   0.495   2.349   4.277 -0.5535  1.9482  1.1282
   97SOL    HW2  477   0.591   2.332   4.408 -1.1248  0.1249  1.3446
   98SOL     OW  478   4.793   0.986   2.574  0.5256 -0.6925 -0.2426
   98SOL    HW1  479   4.716   1.000   2.637  3.0978  0.2909  2.9839
   98SOL    HW2  480   4.847   1.070   2.568  1.8207 -1.5674 -1.7822
   99SOL     OW  481   1.084   5.112   2.854 -0.1945 -0.2738  0.4447
   99SOL    HW1  482   1.055   5.049   2.783  0.2921 -0.7363  0.6499
   99SOL    HW2  483   1.013   5.118   2.925 -1.4261  1.4482 -0.8492
  100SOL     OW  484   0.400   3.572   4.822 -0.0880  0.3222  0.0835
  100SOL    HW1  485   0.338   3.547   4.748  0.7539 -0.4215 -0.3960
  100SOL    HW2  486   0.404   3.497   4.889  1.1896 -0.1775 -0.5095
  101SOL     OW  487   4.493   2.919   0.346 -0.5803  0.0079  0.6243
  101SOL    HW1  488   4.467   2.917   0.443  0.5190 -1.4669  0.9186
  101SOL    HW2  489   4.449   2.842   0.299 -0.3425  0.1579  0.1572
  102SOL     OW  490   0.618   4.500   3.279  0.0252  0.4161 -0.2675
  102SOL    HW1  491   0.651   4.530   3.189  1.3995  0.6295  0.2795
  102SOL    HW2  492   0.575   4.577   3.326  0.4820  0.6535 -0.2304
  103SOL     OW  493   0.781   4.287   4.032  0.6494 -0.3195 -0.7286
  103SOL    HW1  494   0.685   4.276   4.056  1.4314 -2.6141  1.8127
  103SOL    HW2  495   0.808   4.215   3.969  0.8470 -0.0370 -0.9682
  104SOL     OW  496   0.715   0.596   0.577 -0.4204  0.1194  0.3799
  104SOL    HW1  497   0.805   0.641   0.577  0.2403 -1.1388 -0.0927
  104SOL    HW2  498   0.667   0.619   0.492  0.1449 -0.4857 -0.1154
  105SOL     OW  499   2.177   3.101   2.462 -0.5796  0.2636  0.7536
  105SOL    HW1  500   2.262   3.115   2.512 -1.2894  1.0256  1.7701
  105SOL    HW2  501   2.178   3.156   2.378  0.2400 -0.3335  0.3571
  106SOL     OW  502   1.051   2.313   0.510  0.3173 -0.4148  0.8858
  106SOL    HW1  503   0.964   2.360   0.497  0.2309 -0.7855  0.0148
  106SOL    HW2  504   1.112   2.370   0.564  0.2249  0.7257 -0.1524
  107SOL     OW  505   1.361   3.332   0.653  0.0992  0.4894 -0.1160
  107SOL    HW1  506   1.362   3.372   0.744  1.2789 -0.7440  0.4571
  107SOL    HW2  507   1.350   3.233   0.661 -1.3484  0.5104 -1.4129
  108SOL     OW  508   0.779   0.222   2.300 -0.5804  0.4355  0.2595
  108SOL    HW1  509   0.759   0.311   2.258 -0.4624  0.2641 -0.1651
  108SOL    HW2  510   0.716   0.153   2.264  0.0407  0.1231 -0.2438
  109SOL     OW  511   2.568   0.901   0.162  0.4210 -0.3719 -0.3883
  109SOL    HW1  512   2.543   0.998   0.155  1.3226 -0.0666  0.2293
  109SOL    HW2  513   2.497   0.844   0.122 -0.3858  0.5231 -0.2586
  110SOL     OW  514   4.360   3.217   2.217  0.0373  0.2572 -0.3421
  110SOL    HW1  515   4.266   3.248   2.229 -0.0803 -0.0729 -0.3991
  110SOL    HW2  516   4.422   3.279   2.266 -0.1878  0.5977 -0.4821
  111SOL     OW  517   4.563   4.985   2.068 -0.3121  0.3038 -0.2349
  111SOL    HW1  518   4.587   5.082   2.074 -1.5438  0.6086 -0.0594
  111SOL    HW2  519   4.626   4.939   2.005  1.1500  0.9071  0.7329
  112SOL     OW  520   1.566   1.246   1.190  0.0748  0.1612  0.2488
  112SOL    HW1  521   1.512   1.255   1.106  0.2342  2.2620  0.3251
  112SOL    HW2  522   1.516   1.287   1.266 -0.5514 -2.6800  1.4732
  113SOL     OW  523   4.264   3.121   0.579 -0.3650 -0.4315  0.1756
  113SOL    HW1  524   4.260   3.166   0.668  0.9254 -2.1884  1.2029
  113SOL    HW2  525   4.175   3.080   0.558 -1.3947  1.9955 -0.5333
  114SOL     OW  526   0.566   3.109   4.051 -0.1876 -0.3307 -0.3076
  114SOL    HW1  527   0.596   3.204   4.040  0.5900 -0.6317 -0.8939
  114SOL    HW2  528   0.645   3.048   4.040 -0.6902 -1.0479  0.0074
  115SOL     OW  529   2.124   3.980   3.017  0.3813 -0.0978  0.3539
  115SOL    HW1  530   2.050   3.919   2.991 -0.0096  1.2563 -1.9594
  115SOL    HW2  531   2.095   4.036   3.095  0.4125 -2.0875  1.8940
  116SOL     OW  532   0.025   2.581   4.448  0.3817  0.2144 -0.4644
  116SOL    HW1  533   0.024   2.482   4.430 -1.3239  0.0306  0.4141
  116SOL    HW2  534   0.100   2.623   4.397  0.2098 -1.3014 -2.0868
  117SOL     OW  535   4.520   0.695   2.710 -0.5109 -0.6731 -0.2472
  117SOL    HW1  536   4.575   0.686   2.792  0.1577  0.9178 -0.4837
  117SOL    HW2  537   4.532   0.614   2.652  1.2055 -0.5692 -0.0683
  118SOL     OW  538   0.985   3.585   0.556  0.4547  0.4506  0.1821
  118SOL    HW1  539   0.932   3.539   0.485  0.3073 -0.6697  0.9820
  118SOL    HW2  540   1.080   3.595   0.526  0.2392  0.6350 -0.4520
  119SOL     OW  541   5.152   2.920   4.683  0.1230  0.0742 -0.5103
  119SOL    HW1  542   5.082   2.932   4.614  0.4743  3.2160 -0.4680
  119SOL    HW2  543   5.120   2.955   4.771  0.0515 -2.9348  0.8083
  120SOL     OW  544   0.061   2.202   0.399  0.0597  0.5174 -0.2203
  120SOL    HW1  545   0.160   2.194   0.396 -0.1108 -2.0310 -2.7544
  120SOL    HW2  546   0.027   2.242   0.313 -1.1765  0.8029  0.3651
  121SOL     OW  547   3.652   3.435   4.444  0.0534  0.0209 -0.6212
  121SOL    HW1  548   3.640   3.506   4.375  0.2762  0.1710 -0.5072
  121SOL    HW2  549   3.739   3.387   4.428  0.0626 -0.0041 -0.4977
  122SOL     OW  550   3.123   3.329   1.416 -0.0184 -0.0837 -0.5874
  122SOL    HW1  551   3.136   3.333   1.317 -0.5981  1.6912 -0.6231
  122SOL    HW2  552   3.123   3.422   1.454 -1.7519 -0.5936  0.8070
  123SOL     OW  553   2.693   1.186   2.691 -0.1704  0.0126 -0.3780
  123SOL    HW1  554   2.691   1.202   2.790  1.0349  0.3307 -0.3922
  123SOL    HW2  555   2.745   1.103   2.672  1.4056  1.0657 -0.8481
  124SOL     OW  556   5.060   0.889   2.754 -0.1547 -1.0880  0.0222
  124SOL    HW1  557   5.129   0.837   2.705  0.0339 -2.6878  1.8788
  124SOL    HW2  558   4.975   0.837   2.759  0.0665 -1.3488  2.0058
  125SOL     OW  559   0.739   1.330   2.744  0.0917  0.4310  0.4045
  125SOL    HW1  560   0.775   1.421   2.720  0.4371 -0.1242 -1.3081
  125SOL    HW2  561   0.801   1.260   2.710 -0.7774 -0.4777  0.6533
  126SOL     OW  562   0.011   1.811   4.560  0.5211 -0.0407  0.0643
  126SOL    HW1  563   0.078   1.885   4.561  0.6542 -0.0507  3.3966
  126SOL    HW2  564   0.004   1.772   4.651 -2.9037 -1.1206 -0.5268
  127SOL     OW  565   4.466   1.394   2.516 -0.4801  0.1332  0.2562
  127SOL    HW1  566   4.454   1.360   2.609  0.1281 -2.7048 -0.6297
  127SOL    HW2  567   4.413   1.479   2.505 -2.5302 -0.7509  2.4576
  128SOL     OW  568   0.587   2.691   1.427  0.0904 -0.4887  0.3805
  128SOL    HW1  569   0.674   2.737   1.407 -0.1278 -0.3979 -0.4098
  128SOL    HW2  570   0.602   2.593   1.438  0.3855 -0.3892  0.9173
  129SOL     OW  571   1.077   2.073   1.175  0.5538  0.0613 -0.0294
  129SOL    HW1  572   1.047   1.982   1.145 -1.2390  0.7235 -0.4065
  129SOL    HW2  573   1.052   2.086   1.271  0.8607  0.1320  0.0404
  130SOL     OW  574   3.770   1.050   1.106 -0.0571 -0.2701 -0.1475
  130SOL    HW1  575   3.680   1.025   1.069 -0.9381  1.0522  1.0003
  130SOL    HW2  576   3.773   1.149   1.120  1.0203 -0.4805  1.2672
  131SOL     OW  577   4.040   2.169   4.251  0.1221  0.3498  0.1782
  131SOL    HW1  578   4.119   2.118   4.215  1.9525  3.1765 -0.1672
  131SOL    HW2  579   4.002   2.120   4.329  1.8420 -1.4246  0.0014
  132SOL     OW  580   2.034   0.521   4.070  0.0436 -0.2943 -0.5376
  132SOL    HW1  581   2.035   0.620   4.053  2.5184 -0.1775 -0.1555
  132SOL    HW2  582   1.963   0.479   4.015  1.7006  1.2003 -4.1712
  133SOL     OW  583   3.451   1.000   4.926  0.2342 -0.1348  0.4389
  133SOL    HW1  584   3.473   1.095   4.903 -2.3423  0.4640  0.1388
  133SOL    HW2  585   3.532   0.956   4.965  1.2647  2.4257  1.4549
  134SOL     OW  586   1.184   1.839   4.744  0.2258 -0.6323 -0.0026
  134SOL    HW1  587   1.170   1.782   4.825  0.1008 -1.2129 -0.4217
  134SOL    HW2  588   1.231   1.785   4.674  0.0476 -0.2346 -0.4327
  135SOL     OW  589   2.957   2.464   2.614  0.6542 -0.4734  0.3801
  135SOL    HW1  590   3.032   2.424   2.667  2.8196  0.8528 -1.4643
  135SOL    HW2  591   2.949   2.561   2.634 -0.4974 -0.5609  0.4192
  136SOL     OW  592   5.013   1.061   3.595 -0.4895  0.1048 -0.2777
  136SOL    HW1  593   4.928   1.044   3.645  0.6164 -0.0879  1.6468
  136SOL    HW2  594   5.022   1.159   3.577  0.3258  0.6009  2.3900
  137SOL     OW  595   3.824   2.850   1.158 -0.2491 -0.6706  0.2932
  137SOL    HW1  596   3.728   2.846   1.132 -0.3180  0.6547  0.2848
  137SOL    HW2  597   3.879   2.806   1.087 -0.7274 -0.1537 -0.4114
  138SOL     OW  598   1.913   3.585   3.189 -0.0918  0.2219 -0.3578
  138SOL    HW1  599   1.925   3.531   3.105  0.7319  1.2198 -0.9044
  138SOL    HW2  600   1.994   3.576   3.246 -0.5704 -0.2937  0.2569
  139SOL     OW  601   4.431   4.710   5.150 -0.5675 -0.1880  0.4438
  139SOL    HW1  602   4.456   4.614   5.157 -0.4553 -0.1574  0.4702
  139SOL    HW2  603   4.451   4.744   5.058 -1.5228 -0.4467  0.1294
  140SOL     OW  604   4.034   1.140   0.122 -0.5541  0.3640  0.2046
  140SOL    HW1  605   3.979   1.211   0.167 -0.7302  0.8511 -0.7501
  140SOL    HW2  606   3.979   1.058   0.108 -0.3887  0.0714  1.1955
  141SOL     OW  607   4.582   0.924   0.476  0.0351  0.0473  0.1876
  141SOL    HW1  608   4.508   0.884   0.421 -0.3189 -0.2603  0.8731
  141SOL    HW2  609   4.600   0.865   0.555  1.8103 -0.4781 -0.5689
  142SOL     OW  610   1.517   0.106   2.426 -0.5509  0.3631  0.6002
  142SOL    HW1  611   1.503   0.104   2.526 -3.0069 -0.8062  0.3101
  142SOL    HW2  612   1.476   0.189   2.389 -0.9135  0.1059  0.4213
  143SOL     OW  613   3.138   1.785   3.042  0.3560  0.0363 -0.4707
  143SOL    HW1  614   3.056   1.783   2.985  1.8903 -0.4090 -2.7936
  143SOL    HW2  615   3.165   1.880   3.060 -0.5427  0.1838  0.2101
  144SOL     OW  616   0.192   2.412   1.619 -0.0277  0.4905  0.1649
  144SOL    HW1  617   0.247   2.481   1.665 -0.1003  0.5576  0.1502
  144SOL    HW2  618   0.140   2.454   1.544  0.0114  0.4003  0.0871
  145SOL     OW  619   0.609   0.048   4.028 -0.8500  0.4332  0.0808
  145SOL    HW1  620   0.699   0.085   4.006 -1.1294  0.6244 -0.7884
  145SOL    HW2  621   0.606   5.111   4.005 -0.9530  0.4978 -0.1940
  146SOL     OW  622   3.851   5.025   3.475  0.3471 -0.3339  0.1724
  146SOL    HW1  623   3.760   5.015   3.517 -0.2324  0.6344 -0.7742
  146SOL    HW2  624   3.840   5.065   3.384  1.7936  0.6855  0.4181
  147SOL     OW  625   4.940   1.344   0.351  0.4338  0.3827 -0.1272
  147SOL    HW1  626   4.848   1.316   0.325  0.2552 -0.0839  0.9256
  147SOL    HW2  627   4.944   1.443   0.360  0.6737  0.6182 -2.4532
  148SOL     OW  628   0.842   0.649   3.444  0.3269 -0.2400  0.0001
  148SOL    HW1  629   0.864   0.746   3.451 -0.3861  0.0734 -1.6660
  148SOL    HW2  630   0.782   0.623   3.520  1.3551  0.3443  1.0525
  149SOL     OW  631   3.553   1.475   1.515  0.5632  0.5013  0.2241
  149SOL    HW1  632   3.650   1.467   1.494  0.2974  0.1819 -0.9555
  149SOL    HW2  633   3.517   1.385   1.542  0.8529  0.8630  1.9533
  150SOL     OW  634   1.285   1.974   3.733  0.5435 -0.4902 -0.1448
  150SOL    HW1  635   1.310   1.883   3.767  0.6623 -0.4818 -0.2111
  150SOL    HW2  636   1.310   2.042   3.802 -1.4416 -0.6794  0.8495
  151SOL     OW  637   1.678   0.232   1.944 -0.1261  0.2090 -0.0075
  151SOL    HW1  638   1.734   0.183   2.012 -0.4742  0.3720  0.3993
  151SOL    HW2  639   1.726   0.232   1.856  0.6312  0.5347  0.3849
  152SOL     OW  640   2.483   2.080   3.612  0.2891 -0.0934  0.9703
  152SOL    HW1  641   2.565   2.117   3.655  0.2937 -0.0370  0.9118
  152SOL    HW2  642   2.405   2.092   3.673  0.2232  0.3276  0.8013
  153SOL     OW  643   1.834   0.637   4.506  0.4074  0.3575 -0.0214
  153SOL    HW1  644   1.906   0.569   4.494 -1.2670 -1.5713  0.2174
  153SOL    HW2  645   1.782   0.647   4.421  0.7514  1.5125 -0.1109
  154SOL     OW  646   1.942   4.272   5.012 -0.7275  0.0361  0.6581
  154SOL    HW1  647   1.880   4.196   5.029 -1.1309 -0.1641 -1.4671
  154SOL    HW2  648   2.036   4.242   5.027 -0.8156 -1.1996 -1.0213
  155SOL     OW  649   3.166   1.178   1.172 -0.2408 -0.5172 -0.0122
  155SOL    HW1  650   3.119   1.095   1.141 -2.3720  0.5340  0.2193
  155SOL    HW2  651   3.206   1.225   1.093 -0.4409 -0.9288 -0.3631
  156SOL     OW  652   0.453   0.799   0.962  0.0819 -0.8290  0.3211
  156SOL    HW1  653   0.550   0.775   0.968  0.1983 -0.7463 -0.8664
  156SOL    HW2  654   0.425   0.799   0.866 -0.8617  0.0661  0.5757
  157SOL     OW  655   3.704   0.400   0.468  0.5601  0.0307  0.1599
  157SOL    HW1  656   3.645   0.329   0.507  1.1207 -0.6352 -0.1777
  157SOL    HW2  657   3.657   0.444   0.392 -0.4118  1.1122  1.3337
  158SOL     OW  658   2.681   0.075   4.206 -0.1912  0.0225  0.2023
  158SOL    HW1  659   2.622   0.125   4.142 -0.1547 -0.4972 -0.2467
  158SOL    HW2  660   2.688   0.126   4.292  0.2107  1.0085 -0.3998
  159SOL     OW  661   4.534   2.286   0.216 -0.1448  0.1199  0.0316
  159SOL    HW1  662   4.513   2.322   0.307 -0.3998  1.2485 -0.4696
  159SOL    HW2  663   4.554   2.361   0.153  3.6713 -0.7228 -0.0120
  160SOL     OW  664   0.434   4.828   3.411  0.1662  0.3581 -0.1405
  160SOL    HW1  665   0.422   4.915   3.458 -1.3442 -0.6579  1.5002
  160SOL    HW2  666   0.490   4.767   3.467 -1.2511 -0.7100  0.1648
  161SOL     OW  667   0.420   3.022   5.145 -0.0708  0.0078 -0.4290
  161SOL    HW1  668   0.456   3.067   5.064  0.9712  0.8032  0.4418
  161SOL    HW2  669   0.450   3.072   0.067  1.7855 -2.6415  0.6460
  162SOL     OW  670   2.336   2.853   3.739 -0.4574 -0.4538 -0.0298
  162SOL    HW1  671   2.411   2.814   3.793  0.3555  1.0307 -0.0186
  162SOL    HW2  672   2.373   2.893   3.656 -1.4170 -0.7554 -0.6134
  163SOL     OW  673   3.318   2.857   4.528  0.0135  0.4304 -0.1063
  163SOL    HW1  674   3.224   2.888   4.514 -1.0241 -1.9812  1.0810
  163SOL    HW2  675   3.340   2.859   4.625  0.7606 -0.1933 -0.2524
  164SOL     OW  676   0.382   1.190   1.238  0.1214 -0.0107 -0.1702
  164SOL    HW1  677   0.457   1.249   1.208  1.1993 -1.2450 -0.0039
  164SOL    HW2  678   0.352   1.134   1.161  1.5030 -1.7214  0.4815
  165SOL     OW  679   2.150   1.154   2.575  0.0989 -0.7170  0.5416
  165SOL    HW1  680   2.248   1.133   2.575  0.1824 -0.3474  1.0356
  165SOL    HW2  681   2.126   1.200   2.660 -0.1918  0.6023 -0.2150
  166SOL     OW  682   3.670   2.069   2.166  0.6242  0.1105 -0.2996
  166SOL    HW1  683   3.640   2.160   2.194 -3.0212 -0.6403 -1.1796
  166SOL    HW2  684   3.596   2.023   2.116  2.1849 -3.4410  0.3039
  167SOL     OW  685   0.076   1.296   0.617 -0.2242 -0.2707  0.7210
  167SOL    HW1  686   5.139   1.316   0.631 -0.2081 -0.9463  1.9555
  167SOL    HW2  687   0.127   1.322   0.699  0.1162 -3.0828  1.5082
  168SOL     OW  688   0.864   1.851   3.609  0.0862 -0.1597 -0.6008
  168SOL    HW1  689   0.930   1.926   3.610 -0.4741  0.3672  0.8477
  168SOL    HW2  690   0.778   1.883   3.569 -0.0949 -0.0696 -0.1483
  169SOL     OW  691   1.171   4.278   3.546  0.5419  0.0649  0.4917
  169SOL    HW1  692   1.118   4.335   3.607  0.6216 -0.5694  1.1689
  169SOL    HW2  693   1.130   4.187   3.540  1.5225 -0.4380  1.0229
  170SOL     OW  694   0.704   4.308   1.567  0.6890  0.0010 -0.2804
  170SOL    HW1  695   0.647   4.322   1.648 -0.3923  0.8524 -1.1483
  170SOL    HW2  696   0.764   4.230   1.581 -1.3088 -1.5090  0.3740
  171SOL     OW  697   4.585   3.498   1.485 -1.0537 -0.5449  0.0977
  171SOL    HW1  698   4.650   3.441   1.536  0.3038 -1.0744 -2.1226
  171SOL    HW2  699   4.631   3.538   1.406 -3.1198  0.1765 -0.7888
  172SOL     OW  700   0.383   2.994   3.880 -0.5005  1.0042  0.5358
  172SOL    HW1  701   0.420   2.958   3.795 -1.1838  0.9725  0.2473
  172SOL    HW2  702   0.457   3.011   3.945 -0.0930 -0.2137  0.4086
  173SOL     OW  703   3.658   3.092   3.104 -0.7670  0.2890 -0.4871
  173SOL    HW1  704   3.712   3.008   3.107 -0.8535  0.0931 -2.8915
  173SOL    HW2  705   3.573   3.075   3.055 -0.5060  1.9218 -1.5583
  174SOL     OW  706   0.784   0.829   4.914  0.9936 -0.1216 -0.1289
  174SOL    HW1  707   0.816   0.826   5.008  2.1050  0.1165 -0.4877
  174SOL    HW2  708   0.694   0.872   4.910  0.6982 -0.6171  0.8747
  175SOL     OW  709   4.665   2.699   1.487 -0.0851 -0.4562  0.3956
  175SOL    HW1  710   4.654   2.764   1.562  0.9843 -0.3360  0.4687
  175SOL    HW2  711   4.620   2.734   1.405  1.7582  1.1474  0.0030
  176SOL     OW  712   0.967   1.257   0.679 -0.3526 -0.2405  0.2466
  176SOL    HW1  713   0.869   1.263   0.661 -0.0905  0.1265 -1.2363
  176SOL    HW2  714   0.990   1.163   0.705 -0.8213 -0.8751 -1.4733
  177SOL     OW  715   1.747   3.091   3.787  0.6468 -0.5864  0.2462
  177SOL    HW1  716   1.757   3.191   3.780  0.2408 -0.5436  0.2599
  177SOL    HW2  717   1.825   3.054   3.838  1.8366 -0.5058 -1.4110
  178SOL     OW  718   0.333   1.149   4.704  0.0566  0.0100 -0.5588
  178SOL    HW1  719   0.377   1.233   4.737 -1.3572  0.0809  1.4030
  178SOL    HW2  720   0.274   1.170   4.626  0.8799  0.5407 -1.0436
  179SOL     OW  721   3.475   1.239   2.968  0.2187  0.2230  0.2639
  179SOL    HW1  722   3.543   1.271   2.903 -1.1386  1.2454 -0.7044
  179SOL    HW2  723   3.446   1.315   3.027  0.2060 -0.2989  0.9507
  180SOL     OW  724   0.904   5.004   2.226  0.6289  0.4038 -0.3693
  180SOL    HW1  725   0.892   4.909   2.197 -0.3307  0.4118 -0.0313
  180SOL    HW2  726   0.975   5.046   2.170  0.4451 -0.2568 -1.1368
  181SOL     OW  727   1.090   0.977   1.832  0.2446  0.1932  0.6199
  181SOL    HW1  728   1.141   1.002   1.750 -0.9666  0.4540 -0.0745
  181SOL    HW2  729   1.104   1.047   1.902  0.8301  0.2630  0.4379
  182SOL     OW  730   0.565   4.203   0.558  0.1745 -0.4882  0.3962
  182SOL    HW1  731   0.527   4.282   0.510 -0.6759 -0.9398  0.3104
  182SOL    HW2  732   0.650   4.229   0.603  0.1296  0.3613 -0.0012
  183SOL     OW  733   3.214   1.540   3.126  0.6086  0.2169 -0.0428
  183SOL    HW1  734   3.147   1.481   3.081  0.2417 -0.4136  1.2739
  183SOL    HW2  735   3.193   1.635   3.106 -0.3101  0.0010 -0.1633
  184SOL     OW  736   0.858   4.154   3.585 -0.0018 -0.1516  0.0133
  184SOL    HW1  737   0.861   4.063   3.542  1.1516  0.3892 -1.1421
  184SOL    HW2  738   0.793   4.212   3.535  2.4437  0.9446 -2.1228
  185SOL     OW  739   2.562   2.904   1.915  0.2843  0.3857  0.5146
  185SOL    HW1  740   2.649   2.857   1.926 -0.1039 -0.8664 -1.2270
  185SOL    HW2  741   2.503   2.886   1.994  0.2910 -1.8378  0.0774
  186SOL     OW  742   4.540   3.520   4.892 -0.0709  0.1532 -0.5778
  186SOL    HW1  743   4.517   3.570   4.808  1.1466  1.1680 -0.3375
  186SOL    HW2  744   4.468   3.454   4.912 -1.0624  0.8657 -1.6558
  187SOL     OW  745   0.075   3.328   4.578 -0.0054 -0.5069  0.0814
  187SOL    HW1  746   0.045   3.289   4.665 -0.1129 -0.0875  0.2362
  187SOL    HW2  747   0.023   3.411   4.560  0.5266 -0.1890 -0.0219
  188SOL     OW  748   2.562   3.155   0.284  0.0905  0.1883 -0.4175
  188SOL    HW1  749   2.531   3.125   0.374 -2.2420  0.6824 -1.0065
  188SOL    HW2  750   2.591   3.075   0.230 -1.4920 -0.4918 -0.3026
  189SOL     OW  751   1.847   0.631   1.227  0.3817  0.5537  0.0406
  189SOL    HW1  752   1.784   0.582   1.287 -1.9139  1.3360 -1.6062
  189SOL    HW2  753   1.882   0.568   1.157  1.0143  0.2657  0.5966
  190SOL     OW  754   0.613   4.677   3.557  0.2743  0.6736  0.4190
  190SOL    HW1  755   0.650   4.714   3.642  1.7025  1.4643 -0.5100
  190SOL    HW2  756   0.679   4.613   3.517 -0.5907 -0.0605  0.1451
  191SOL     OW  757   4.663   2.491   1.052  0.4950  0.8153  0.2882
  191SOL    HW1  758   4.570   2.519   1.029 -0.2707 -0.0628  2.1395
  191SOL    HW2  759   4.713   2.468   0.968 -1.4228 -0.1370 -0.6477
  192SOL     OW  760   3.842   3.145   0.212  0.1996 -0.3894 -0.2064
  192SOL    HW1  761   3.779   3.190   0.275  1.2082 -0.0334  0.5638
  192SOL    HW2  762   3.873   3.210   0.143 -0.8991 -0.7769 -1.1140
  193SOL     OW  763   0.842   1.938   2.961 -0.4601  0.0345  0.0794
  193SOL    HW1  764   0.846   1.839   2.971 -1.1127 -0.1073 -0.8658
  193SOL    HW2  765   0.921   1.970   2.909  0.2040  0.1220  1.1373
  194SOL     OW  766   0.146   0.957   4.806  0.2499  0.2589  0.4139
  194SOL    HW1  767   0.218   1.026   4.793 -0.2065  0.8080  0.7557
  194SOL    HW2  768   0.117   0.922   4.717  0.6414  0.3433  0.2511
  195SOL     OW  769   1.569   4.397   3.741  0.3331  0.3662  0.2524
  195SOL    HW1  770   1.627   4.396   3.659  0.4408  2.4484  0.2550
  195SOL    HW2  771   1.575   4.487   3.784 -0.8735 -0.2393  1.7402
  196SOL     OW  772   1.343   4.718   2.153  0.0380 -0.2568 -0.1157
  196SOL    HW1  773   1.357   4.806   2.199  0.2419  0.3940 -1.3861
  196SOL    HW2  774   1.245   4.699   2.147 -0.0383  0.2123 -0.4318
  197SOL     OW  775   3.978   0.057   4.606 -0.0962  0.5708 -0.1141
  197SOL    HW1  776   3.959   0.100   4.694 -0.7836  1.2823 -0.5960
  197SOL    HW2  777   3.898   0.004   4.578 -0.3639  1.3702 -0.8938
  198SOL     OW  778   4.285   2.876   4.032  0.2173 -0.8401 -0.0132
  198SOL    HW1  779   4.237   2.852   3.948  0.6601  3.1458 -1.6083
  198SOL    HW2  780   4.224   2.931   4.090  1.8049  1.9657 -0.8297
  199SOL     OW  781   0.254   4.780   0.255 -0.2259 -0.3460 -0.3572
  199SOL    HW1  782   0.224   4.872   0.282  0.8208 -0.7400  2.4690
  199SOL    HW2  783   0.188   4.713   0.288 -0.0256 -0.7452 -0.7665
  200SOL     OW  784   3.074   3.436   4.561  0.0109  1.1322 -0.1163
  200SOL    HW1  785   3.149   3.447   4.626 -0.7938 -0.3329  1.1677
  200SOL    HW2  786   3.058   3.521   4.513  1.9207  1.7133  0.2011
  201SOL     OW  787   0.006   4.801   5.128 -0.2259  0.0032 -0.1223
  201SOL    HW1  788   0.104   4.789   5.117 -0.4477 -1.9562 -0.3542
  201SOL    HW2  789   5.120   4.714   5.109 -1.9060  0.5605  1.1991
  202SOL     OW  790   1.225   1.711   2.475  0.5638 -0.2117  0.1822
  202SOL    HW1  791   1.180   1.655   2.405 -0.0959  0.1207  0.3250
  202SOL    HW2  792   1.250   1.654   2.553  2.4482 -0.8309 -0.8157
  203SOL     OW  793   2.353   0.454   1.221  0.5477  0.3811 -0.2093
  203SOL    HW1  794   2.323   0.364   1.190 -0.2792  0.9685 -1.1795
  203SOL    HW2  795   2.315   0.473   1.311 -0.4467  0.3212 -0.6022
  204SOL     OW  796   0.199   0.387   2.949 -0.5801 -0.0347 -0.1254
  204SOL    HW1  797   0.275   0.338   2.992 -0.5151  0.9581  0.9301
  204SOL    HW2  798   0.121   0.388   3.011 -1.0260  0.0523 -0.6847
  205SOL     OW  799   1.674   3.966   4.938 -0.0077  0.0086 -0.1454
  205SOL    HW1  800   1.593   4.013   4.903  0.4561  0.8207 -0.1483
  205SOL    HW2  801   1.655   3.868   4.947 -1.1470  0.2598  0.3147
  206SOL     OW  802   4.983   0.764   5.131  0.0979 -0.4445  0.7193
  206SOL    HW1  803   4.951   0.857   5.152 -0.3582 -0.7643  1.5120
  206SOL    HW2  804   4.907   0.711   5.093 -0.1896 -1.0235  2.0257
  207SOL     OW  805   1.890   2.470   1.295 -0.2108 -0.3535 -0.6134
  207SOL    HW1  806   1.948   2.456   1.215  1.9744  0.6263  0.6920
  207SOL    HW2  807   1.846   2.559   1.290  0.9735  0.2803 -0.1652
  208SOL     OW  808   5.050   2.165   4.225  0.6314 -0.0709 -0.5430
  208SOL    HW1  809   5.123   2.097   4.232 -0.5854 -1.3186  0.5641
  208SOL    HW2  810   4.974   2.128   4.172 -1.0808 -0.6316  2.0832
  209SOL     OW  811   2.480   4.433   4.573  0.0048 -0.2673  0.2845
  209SOL    HW1  812   2.503   4.479   4.659 -1.7681 -0.4060  0.8772
  209SOL    HW2  813   2.484   4.499   4.498  3.1908 -0.4918  0.1106
  210SOL     OW  814   2.755   3.155   5.042  0.1917 -0.6548  0.1172
  210SOL    HW1  815   2.765   3.228   4.975  0.1254 -2.7246 -2.2785
  210SOL    HW2  816   2.666   3.110   5.030 -0.3206 -0.3702  2.3949
  211SOL     OW  817   2.182   4.619   2.207  0.3549 -0.0359  0.2607
  211SOL    HW1  818   2.144   4.564   2.282  0.2477  0.6162  0.6940
  211SOL    HW2  819   2.172   4.716   2.229  0.0834  0.1736 -0.7208
  212SOL     OW  820   3.788   2.094   1.894  0.6617  0.1389  0.1963
  212SOL    HW1  821   3.861   2.026   1.890  0.4637 -0.1795  1.4965
  212SOL    HW2  822   3.737   2.083   1.980 -0.3800  0.9035 -0.3039
  213SOL     OW  823   2.774   0.424   4.246  0.7631 -0.1191  0.4618
  213SOL    HW1  824   2.862   0.391   4.214 -0.2765 -1.3033 -1.3469
  213SOL    HW2  825   2.749   0.378   4.331  1.0276 -1.2467 -0.0563
  214SOL     OW  826   1.296   2.411   3.624  0.4026  0.0681  0.3529
  214SOL    HW1  827   1.371   2.454   3.673  2.2369  1.2019 -3.1328
  214SOL    HW2  828   1.239   2.481   3.581 -0.0607 -0.8629 -0.6097
  215SOL     OW  829   1.162   2.998   0.907 -0.5498  0.7521  0.0193
  215SOL    HW1  830   1.095   2.926   0.891 -1.1308  1.6789 -1.9510
  215SOL    HW2  831   1.187   2.999   1.004 -1.2139 -1.4644  0.2645
  216SOL     OW  832   3.992   3.929   2.074 -0.1921 -0.1547  0.1422
  216SOL    HW1  833   3.937   3.995   2.024  0.3492  0.2410  0.0600
  216SOL    HW2  834   4.034   3.865   2.010 -1.1035 -0.8890  0.2588
  217SOL     OW  835   1.241   3.111   3.270  0.5253  0.0772 -0.4529
  217SOL    HW1  836   1.163   3.050   3.267  2.4636 -2.5339 -1.9848
  217SOL    HW2  837   1.230   3.184   3.203 -0.2712 -0.7133 -1.1991
  218SOL     OW  838   4.341   0.237   2.173 -0.2160  0.1904  0.7511
  218SOL    HW1  839   4.371   0.328   2.144 -0.9872  0.8250  1.8669
  218SOL    HW2  840   4.250   0.243   2.214 -1.0193 -1.3688 -0.7131
  219SOL     OW  841   1.737   1.914   4.066  0.2082 -0.8667  0.3415
  219SOL    HW1  842   1.785   1.968   4.135 -0.7727  0.4025  0.0742
  219SOL    HW2  843   1.802   1.884   3.996  0.6124  1.0552 -0.1748
  220SOL     OW  844   4.702   2.207   3.429 -0.1925  0.1064  0.1472
  220SOL    HW1  845   4.643   2.128   3.447 -1.0813  0.2056 -2.0552
  220SOL    HW2  846   4.694   2.272   3.504 -1.8428 -0.4980  0.5357
  221SOL     OW  847   0.593   3.604   4.158  0.4520  0.5031  0.3698
  221SOL    HW1  848   0.613   3.702   4.151  0.7752  0.3392 -1.3569
  221SOL    HW2  849   0.497   3.588   4.132  0.5050  0.3147  0.2947
  222SOL     OW  850   0.612   4.410   1.132 -0.1939  0.2193 -0.0814
  222SOL    HW1  851   0.578   4.503   1.143  4.1115  1.8841  1.2012
  222SOL    HW2  852   0.679   4.408   1.057  1.3045 -1.2731  1.2085
  223SOL     OW  853   1.427   0.306   1.910 -0.4945 -0.0021  0.0491
  223SOL    HW1  854   1.425   0.400   1.945 -1.0995  0.7032 -1.7816
  223SOL    HW2  855   1.519   0.268   1.921 -0.5585  0.2983  1.9989
  224SOL     OW  856   0.929   3.243   4.484  0.1058 -0.8246  0.1051
  224SOL    HW1  857   0.957   3.147   4.474 -0.9703 -1.0682 -0.7930
  224SOL    HW2  858   0.830   3.247   4.503  0.4382  0.0524  1.9322
  225SOL     OW  859   0.123   4.366   0.189 -0.3909 -0.1882  0.4044
  225SOL    HW1  860   0.030   4.376   0.153  0.3273 -1.1725 -1.8540
  225SOL    HW2  861   0.144   4.444   0.248 -1.1095  2.4149 -2.5122
  226SOL     OW  862   2.832   4.615   3.079 -0.1522 -0.0177  0.1197
  226SOL    HW1  863   2.931   4.599   3.083 -0.0642  0.7437  1.3953
  226SOL    HW2  864   2.812   4.676   3.003  0.1835 -1.2154 -0.9753
  227SOL     OW  865   3.600   2.520   4.623 -0.1884  0.1659 -0.1788
  227SOL    HW1  866   3.559   2.454   4.560  0.1393 -0.8352  0.6307
  227SOL    HW2  867   3.541   2.529   4.704 -0.7134  1.5958 -0.6789
  228SOL     OW  868   3.063   3.988   4.435  1.0019  0.0539  0.5244
  228SOL    HW1  869   3.160   3.968   4.450  0.8392 -0.2131  1.2556
  228SOL    HW2  870   3.022   4.021   4.520  0.3725 -0.1724  0.3152
  229SOL     OW  871   3.277   2.290   1.220 -1.0676  0.2061 -0.2458
  229SOL    HW1  872   3.366   2.245   1.227 -1.1908  0.1394  1.2660
  229SOL    HW2  873   3.273   2.367   1.284 -2.5560 -0.6059  0.7044
  230SOL     OW  874   4.277   4.845   3.452  0.0657 -0.2044 -0.0362
  230SOL    HW1  875   4.182   4.861   3.425 -0.8798 -0.0542  2.9784
  230SOL    HW2  876   4.331   4.929   3.438  0.0479 -0.5483 -2.5755
  231SOL     OW  877   2.441   4.425   1.839 -0.0681 -0.1522  0.3323
  231SOL    HW1  878   2.477   4.334   1.816  1.6538  0.1349  1.6514
  231SOL    HW2  879   2.404   4.423   1.932 -0.8089  0.3129  0.0586
  232SOL     OW  880   2.269   3.593   2.905  0.1976  0.3682  0.2336
  232SOL    HW1  881   2.305   3.682   2.932 -1.2330  0.6892  1.1804
  232SOL    HW2  882   2.289   3.526   2.977 -0.1865  0.3115  0.2882
  233SOL     OW  883   0.576   1.136   0.913  0.1608 -0.1301  0.9328
  233SOL    HW1  884   0.594   1.040   0.895  1.2595 -0.0560  1.5728
  233SOL    HW2  885   0.610   1.191   0.837  2.3472 -0.0296  1.9145
  234SOL     OW  886   2.672   2.955   0.135 -0.2597 -0.3363  0.1326
  234SOL    HW1  887   2.769   2.970   0.116 -0.7494  2.8093 -0.4900
  234SOL    HW2  888   2.623   2.936   0.050 -0.6649  1.6885 -0.1323
  235SOL     OW  889   2.161   2.916   1.269  0.4502 -0.0088 -1.0351
  235SOL    HW1  890   2.236   2.947   1.328  0.0822 -0.5415 -0.2703
  235SOL    HW2  891   2.087   2.880   1.325 -0.9485  1.6657 -1.7061
  236SOL     OW  892   4.383   4.130   4.220 -0.2964  0.7654 -0.1819
  236SOL    HW1  893   4.371   4.032   4.236 -0.6845  1.1983  2.6187
  236SOL    HW2  894   4.452   4.143   4.148 -0.3710 -1.5277 -0.7676
  237SOL     OW  895   2.673   1.306   2.962  0.2437  0.1365  0.1669
  237SOL    HW1  896   2.737   1.253   3.017 -0.4189 -0.5050  0.3310
  237SOL    HW2  897   2.584   1.310   3.007 -0.5968 -1.2310 -1.2773
  238SOL     OW  898   4.474   1.114   5.117 -0.3508  0.7850  0.0839
  238SOL    HW1  899   4.412   1.053   0.006  0.6496 -1.7045 -1.5532
  238SOL    HW2  900   4.428   1.200   5.098 -2.8493 -0.4864  0.0292
  239SOL     OW  901   4.309   2.764   1.284  0.0758 -0.0274 -0.2889
  239SOL    HW1  902   4.355   2.812   1.209 -1.2244 -0.6197 -1.5269
  239SOL    HW2  903   4.304   2.825   1.363  1.6784  0.5442 -0.5827
  240SOL     OW  904   0.149   1.283   2.765  0.0989 -0.2259  0.6180
  240SOL    HW1  905   0.098   1.221   2.705 -1.8794  2.4688 -0.6545
  240SOL    HW2  906   0.109   1.280   2.856  2.3463 -3.4137  1.6818
  241SOL     OW  907   4.328   0.814   4.171 -0.1203 -0.0436 -0.0239
  241SOL    HW1  908   4.427   0.823   4.159  0.1109 -1.6225  0.5313
  241SOL    HW2  909   4.290   0.760   4.096 -0.6331  0.7940 -0.3902
  242SOL     OW  910   0.843   2.817   1.280  0.0026  0.3841 -0.1761
  242SOL    HW1  911   0.906   2.882   1.324  0.4805  0.9976 -1.6895
  242SOL    HW2  912   0.889   2.729   1.268 -0.9165 -0.5900  2.6319
  243SOL     OW  913   1.205   0.168   4.155 -0.2257 -0.2853  0.3805
  243SOL    HW1  914   1.136   0.166   4.227 -1.1465 -1.3939 -0.5006
  243SOL    HW2  915   1.177   0.109   4.080 -0.0984  2.0657 -1.6658
  244SOL     OW  916   1.967   3.620   0.478  0.6136  0.0585  0.0691
  244SOL    HW1  917   1.997   3.688   0.411 -0.5427  0.7049  0.1783
  244SOL    HW2  918   2.022   3.538   0.468  0.5770  0.1900 -1.5844
  245SOL     OW  919   2.038   4.126   3.254 -0.4116  0.0093 -0.3400
  245SOL    HW1  920   2.111   4.113   3.321  1.0099 -4.1437 -2.3416
  245SOL    HW2  921   1.951   4.099   3.294  0.1784 -1.0323  0.2750
  246SOL     OW  922   4.398   0.754   3.282  0.6786  0.1284  0.1212
  246SOL    HW1  923   4.442   0.728   3.196 -2.0397 -0.2004 -1.2815
  246SOL    HW2  924   4.411   0.852   3.298 -0.3821  0.6213 -1.7428
  247SOL     OW  925   0.716   4.215   2.553  0.2254 -0.0191  0.1475
  247SOL    HW1  926   0.666   4.236   2.637  0.0624 -0.0914  0.0675
  247SOL    HW2  927   0.731   4.116   2.547 -1.0561 -0.1856 -0.6435
  248SOL     OW  928   1.591   1.346   0.366  0.2555  0.2145  0.0723
  248SOL    HW1  929   1.566   1.436   0.402  1.2924 -0.0493  1.5604
  248SOL    HW2  930   1.588   1.279   0.440 -1.0273 -1.1070 -1.1365
  249SOL     OW  931   4.424   1.802   0.886 -0.3076  0.3061  0.4992
  249SOL    HW1  932   4.497   1.750   0.931 -1.4857 -0.5582  1.4895
  249SOL    HW2  933   4.413   1.890   0.931 -0.8467 -0.1711  1.3338
  250SOL     OW  934   3.220   3.732   4.918  0.3743 -0.2978  0.7464
  250SOL    HW1  935   3.163   3.650   4.930 -1.3460  1.0357  2.3459
  250SOL    HW2  936   3.187   3.785   4.840  0.0280 -0.0123  1.0831
  251SOL     OW  937   3.910   4.511   1.353  0.7066  0.1111  0.3462
  251SOL    HW1  938   3.977   4.468   1.293  0.2011  0.5031 -0.5172
  251SOL    HW2  939   3.851   4.572   1.299 -1.1869 -1.1905  0.8329
  252SOL     OW  940   2.846   2.056   4.999 -0.2848  0.4376 -0.0403
  252SOL    HW1  941   2.897   2.030   5.081 -0.6931  1.0608  0.4202
  252SOL    HW2  942   2.755   2.088   5.025 -0.7631 -0.2560 -0.8215
  253SOL     OW  943   1.784   3.437   0.797 -0.3414 -0.5111 -0.9776
  253SOL    HW1  944   1.775   3.346   0.756 -0.5509 -0.1135 -1.8391
  253SOL    HW2  945   1.767   3.431   0.895  0.6102 -1.5645 -0.8522
  254SOL     OW  946   1.097   2.364   1.683  0.1952 -0.2398 -0.0594
  254SOL    HW1  947   1.151   2.439   1.721 -1.1402 -0.1399  1.7792
  254SOL    HW2  948   1.155   2.282   1.674  1.1676  0.4483 -0.1824
  255SOL     OW  949   0.205   3.609   0.015 -0.1548 -0.2867 -0.1997
  255SOL    HW1  950   0.304   3.614   0.029 -0.1383 -0.5405 -0.2244
  255SOL    HW2  951   0.180   3.517   5.146 -0.0594  0.4107 -2.7443
  256SOL     OW  952   3.610   2.532   4.056 -0.1022  0.2480  0.3998
  256SOL    HW1  953   3.559   2.609   4.018 -1.2769 -0.4224  0.5618
  256SOL    HW2  954   3.663   2.488   3.984 -0.8820  0.0840 -0.0818
  257SOL     OW  955   3.021   2.463   1.964  0.3629  0.1600  0.0261
  257SOL    HW1  956   3.013   2.405   1.883  1.8195  0.8800 -0.6735
  257SOL    HW2  957   3.073   2.545   1.942 -0.2651  0.9668  1.4031
  258SOL     OW  958   2.492   4.378   2.289  0.1823 -0.3193  0.4108
  258SOL    HW1  959   2.414   4.379   2.226 -0.3243 -0.4147  1.0223
  258SOL    HW2  960   2.469   4.428   2.372  0.7167 -0.4837  0.6654
  259SOL     OW  961   4.670   4.119   2.548 -0.5153 -0.3908 -0.3261
  259SOL    HW1  962   4.642   4.145   2.640 -0.4704 -0.1423 -0.3813
  259SOL    HW2  963   4.589   4.106   2.491 -0.5264  1.1883 -0.7206
  260SOL     OW  964   3.286   4.987   3.000 -0.5333  0.0344  0.5161
  260SOL    HW1  965   3.296   5.068   3.058  0.9807 -0.2677  0.7236
  260SOL    HW2  966   3.331   5.003   2.912  3.2096 -1.8130  1.9079
  261SOL     OW  967   0.469   0.505   2.504 -0.0985  0.5986 -0.0118
  261SOL    HW1  968   0.567   0.501   2.523  0.3786 -0.8610 -2.2846
  261SOL    HW2  969   0.419   0.457   2.576  1.1868 -1.3238 -0.3048
  262SOL     OW  970   0.011   2.715   1.071  0.2170 -0.9122  0.0545
  262SOL    HW1  971   0.061   2.797   1.045 -1.9565  0.0464 -1.3484
  262SOL    HW2  972   5.091   2.739   1.125  0.8387 -2.3622  1.7477
  263SOL     OW  973   2.121   3.752   4.185 -0.0898 -0.0298  0.5608
  263SOL    HW1  974   2.149   3.763   4.089 -1.0714  0.5097  0.3155
  263SOL    HW2  975   2.177   3.811   4.243 -0.9154  1.3421  0.0297
  264SOL     OW  976   4.790   3.328   0.472 -0.9236  0.1515  1.0000
  264SOL    HW1  977   4.753   3.246   0.426 -1.3611 -0.2512  2.0472
  264SOL    HW2  978   4.890   3.324   0.470 -0.9312  0.1706  0.0388
  265SOL     OW  979   1.950   2.721   3.083  0.3029 -0.1937  0.2493
  265SOL    HW1  980   1.851   2.729   3.095  0.1451 -0.8818 -0.5624
  265SOL    HW2  981   1.972   2.633   3.043  1.0919  0.7088 -1.3890
  266SOL     OW  982   4.877   1.667   3.056  0.1698 -0.7083  0.0180
  266SOL    HW1  983   4.969   1.694   3.085  0.5899 -0.1614 -1.7035
  266SOL    HW2  984   4.814   1.742   3.075  0.3553 -0.5218 -0.0930
  267SOL     OW  985   3.202   3.569   0.457 -0.3628  0.1585  0.0823
  267SOL    HW1  986   3.178   3.615   0.542  0.3555  0.6076  0.0557
  267SOL    HW2  987   3.291   3.603   0.425  0.6202 -1.8489  0.5093
  268SOL     OW  988   2.268   4.744   4.624 -0.0204 -0.1233  0.0992
  268SOL    HW1  989   2.301   4.680   4.693  0.4462 -1.0778 -0.9698
  268SOL    HW2  990   2.225   4.822   4.669  0.6055 -0.5261  1.4621
  269SOL     OW  991   3.633   3.267   1.709  0.4540 -0.0607 -0.5542
  269SOL    HW1  992   3.614   3.214   1.792 -0.3743  0.1041 -0.6367
  269SOL    HW2  993   3.605   3.214   1.629 -0.1468  0.3889 -0.6496
  270SOL     OW  994   0.306   1.292   3.604  0.5497 -0.7915  0.4327
  270SOL    HW1  995   0.252   1.370   3.573 -0.9272 -1.4972  1.0996
  270SOL    HW2  996   0.373   1.267   3.534 -0.0955  0.0305 -0.4961
  271SOL     OW  997   3.717   0.021   2.571 -0.7862  0.0713 -0.4152
  271SOL    HW1  998   3.791   0.024   2.637 -1.1581 -0.7657  0.0547
  271SOL    HW2  999   3.629   0.026   2.619 -1.0554  0.0481 -0.8953
  272SOL     OW 1000   2.167   1.396   3.104 -0.5266  0.3671 -0.2768
  272SOL    HW1 1001   2.117   1.467   3.054 -0.1537  0.3228 -0.7108
  272SOL    HW2 1002   2.109   1.315   3.113 -0.3749  0.1464 -1.1893
  273SOL     OW 1003   1.061   4.830   3.368  0.1760 -0.5167  0.3637
  273SOL    HW1 1004   0.971   4.848   3.408 -2.0567 -3.4901 -2.7618
  273SOL    HW2 1005   1.083   4.901   3.301 -1.2659 -1.1932 -0.8828
  274SOL     OW 1006   0.622   0.785   1.530 -0.6714 -0.1671  0.0133
  274SOL    HW1 1007   0.666   0.872   1.552  0.0171  0.0924 -2.1929
  274SOL    HW2 1008   0.602   0.781   1.432 -0.4477 -2.6090  0.0012
  275SOL     OW 1009   4.892   3.036   1.645  0.2024 -0.5013 -0.5488
  275SOL    HW1 1010   4.800   3.015   1.679  0.9186 -0.3376  1.6377
  275SOL    HW2 1011   4.960   2.995   1.705  1.5907 -0.1639 -1.8285
  276SOL     OW 1012   0.694   3.203   2.200 -0.3258  1.0419  0.0030
  276SOL    HW1 1013   0.733   3.249   2.280 -1.5970  3.3883 -0.6460
  276SOL    HW2 1014   0.732   3.111   2.194  2.3514  1.9269  1.4007
  277SOL     OW 1015   2.390   4.166   1.441  0.0938 -0.5923  0.5019
  277SOL    HW1 1016   2.464   4.132   1.499  0.8356 -0.7444 -0.5028
  277SOL    HW2 1017   2.374   4.263   1.462 -0.2064 -0.8472  1.5094
  278SOL     OW 1018   0.562   4.851   5.134 -0.1230  0.1412 -0.0583
  278SOL    HW1 1019   0.567   4.919   5.061  0.1532  1.3261  1.0198
  278SOL    HW2 1020   0.641   4.790   5.128 -1.1988 -1.1569 -2.0077
  279SOL     OW 1021   4.407   4.579   3.965  0.1296 -0.1347 -0.2288
  279SOL    HW1 1022   4.369   4.579   4.057  0.1071 -3.2081 -0.1331
  279SOL    HW2 1023   4.334   4.596   3.899 -0.1481  0.5578  0.2521
  280SOL     OW 1024   0.420   4.569   2.968 -0.2484 -0.3150 -0.0742
  280SOL    HW1 1025   0.512   4.577   3.006 -0.7902  1.7781  0.9889
  280SOL    HW2 1026   0.422   4.592   2.871  0.0611  2.3390  0.4710
  281SOL     OW 1027   1.376   0.651   0.649 -0.2439 -0.0272  0.1695
  281SOL    HW1 1028   1.332   0.657   0.559 -1.2534 -1.2674  0.5504
  281SOL    HW2 1029   1.475   0.636   0.636 -0.0746  1.5680 -0.6975
  282SOL     OW 1030   4.000   4.086   0.264 -0.1914  0.2076  0.2780
  282SOL    HW1 1031   3.935   4.013   0.284 -0.5384 -0.2586 -2.3052
  282SOL    HW2 1032   3.951   4.171   0.246  0.0103  0.2357 -0.1438
  283SOL     OW 1033   2.236   0.043   5.071  0.4287  0.1972  0.0728
  283SOL    HW1 1034   2.248   5.105   5.062  0.1714  0.0871  0.8816
  283SOL    HW2 1035   2.258   0.071   0.004 -0.1770  0.8007  0.0392
  284SOL     OW 1036   2.147   0.444   1.973  0.0656  0.8432  0.0411
  284SOL    HW1 1037   2.101   0.455   2.061  0.1488  2.4440 -0.0926
  284SOL    HW2 1038   2.170   0.534   1.936 -2.1779  0.3765 -2.8021
  285SOL     OW 1039   0.480   4.045   2.358 -0.3127 -0.2932  0.0871
  285SOL    HW1 1040   0.455   4.126   2.411  1.9273  0.9324 -0.5941
  285SOL    HW2 1041   0.452   4.057   2.263 -1.1796 -0.9516  0.2424
  286SOL     OW 1042   2.303   4.824   3.800  0.2313 -0.4273  0.6754
  286SOL    HW1 1043   2.316   4.829   3.899  0.9700 -2.4741  0.7275
  286SOL    HW2 1044   2.338   4.737   3.766 -0.9127 -0.1920 -1.2650
  287SOL     OW 1045   0.367   0.242   0.057  0.3678  0.4323  0.2903
  287SOL    HW1 1046   0.394   0.197   5.132 -0.0367  0.5838  0.0822
  287SOL    HW2 1047   0.267   0.246   0.063  0.3972  0.8929  0.5238
  288SOL     OW 1048   1.895   3.976   0.579 -0.0124  0.0379 -0.0006
  288SOL    HW1 1049   1.859   3.924   0.656  0.5369 -1.4547 -0.7270
  288SOL    HW2 1050   1.836   4.056   0.563 -0.1107  0.4149  1.9601
  289SOL     OW 1051   0.581   2.393   1.147  0.1771 -0.1677  0.1700
  289SOL    HW1 1052   0.509   2.463   1.140 -0.3061 -0.6908 -0.2364
  289SOL    HW2 1053   0.544   2.305   1.117  0.2512 -0.9857  2.3021
  290SOL     OW 1054   1.400   2.270   2.443 -0.3828 -0.2769  0.0327
  290SOL    HW1 1055   1.472   2.201   2.440 -0.6799 -0.5619 -1.2575
  290SOL    HW2 1056   1.388   2.309   2.351 -1.0053  0.6761  0.5019
  291SOL     OW 1057   2.714   4.659   0.976 -0.1330 -0.2118  0.0526
  291SOL    HW1 1058   2.661   4.743   0.967  1.9477  1.0164 -1.8141
  291SOL    HW2 1059   2.686   4.611   1.059 -3.7065  0.5519 -0.5568
  292SOL     OW 1060   0.120   3.938   3.455 -0.6925 -0.3704  0.2637
  292SOL    HW1 1061   0.059   3.983   3.520 -0.2746  0.9042 -0.2125
  292SOL    HW2 1062   0.163   4.006   3.396  0.7681 -1.2989  0.2108
  293SOL     OW 1063   0.834   4.695   2.058  0.4087 -0.5428  0.3774
  293SOL    HW1 1064   0.791   4.617   2.105  0.0024  0.7161  2.1898
  293SOL    HW2 1065   0.771   4.731   1.990 -0.6249 -0.0474  1.5393
  294SOL     OW 1066   0.204   4.211   2.194  0.6876  0.4165  0.1339
  294SOL    HW1 1067   0.156   4.124   2.205 -0.7091  0.8051 -2.1845
  294SOL    HW2 1068   0.187   4.269   2.274  2.2436 -1.6170  2.0732
  295SOL     OW 1069   2.620   4.555   3.222 -0.6785  0.0442 -0.0505
  295SOL    HW1 1070   2.631   4.456   3.221 -1.1896 -0.0512 -2.6038
  295SOL    HW2 1071   2.687   4.597   3.160 -1.6400  1.1199 -0.3988
  296SOL     OW 1072   3.853   0.248   2.414 -0.0304 -0.0838 -0.8471
  296SOL    HW1 1073   3.838   0.165   2.468 -0.1860  0.5355  0.0754
  296SOL    HW2 1074   3.784   0.317   2.438  1.1011  0.9101 -0.3876
  297SOL     OW 1075   4.856   4.759   2.308  0.1654  0.2892  0.0528
  297SOL    HW1 1076   4.885   4.667   2.283 -0.9398  0.3237 -1.4487
  297SOL    HW2 1077   4.759   4.771   2.287 -0.6790  0.6728  3.4904
  298SOL     OW 1078   3.584   0.355   3.678  0.5118  0.7145  0.4736
  298SOL    HW1 1079   3.660   0.384   3.619 -0.7722  1.4721 -0.8946
  298SOL    HW2 1080   3.568   0.257   3.666 -0.9167  1.1427 -2.0211
  299SOL     OW 1081   1.721   1.706   2.355  0.2259  0.4164  0.3352
  299SOL    HW1 1082   1.743   1.697   2.452 -1.0174 -1.9557  0.4773
  299SOL    HW2 1083   1.627   1.737   2.345 -0.3408 -1.3194 -0.0308
  300SOL     OW 1084   3.039   0.976   0.416  0.0303 -0.1977 -0.3551
  300SOL    HW1 1085   3.042   0.881   0.385 -3.9999  0.0097 -2.0379
  300SOL    HW2 1086   3.068   1.036   0.342 -0.0517 -0.0262 -0.2482
  301SOL     OW 1087   1.930   1.107   3.601 -0.2654 -0.3386  0.3976
  301SOL    HW1 1088   1.991   1.028   3.601 -1.6088 -1.4721  2.4208
  301SOL    HW2 1089   1.835   1.076   3.600 -0.8424  1.1993  1.9808
  302SOL     OW 1090   1.583   4.536   0.519 -0.5245 -0.4885 -0.1928
  302SOL    HW1 1091   1.671   4.580   0.537 -0.7199 -0.0121 -0.4103
  302SOL    HW2 1092   1.529   4.533   0.604 -0.5448 -0.2419 -0.1982
  303SOL     OW 1093   4.960   0.582   2.463  0.3643 -0.1605 -0.0314
  303SOL    HW1 1094   5.001   0.641   2.394 -2.3326  1.2016 -0.6306
  303SOL    HW2 1095   4.886   0.529   2.421  0.3911 -1.2884  1.2821
  304SOL     OW 1096   1.374   1.080   3.218 -0.1017  0.0046  0.6270
  304SOL    HW1 1097   1.298   1.031   3.176 -0.0576  1.0770 -0.7815
  304SOL    HW2 1098   1.343   1.171   3.247  0.0123 -0.4996  2.4823
  305SOL     OW 1099   5.090   0.758   1.075  0.3852  0.1631  0.6249
  305SOL    HW1 1100   5.001   0.717   1.051  0.7708 -1.2642  1.4799
  305SOL    HW2 1101   5.151   0.756   0.996  0.0170  0.1537  0.3380
  306SOL     OW 1102   0.467   4.521   3.896 -0.0678  0.3345 -0.0848
  306SOL    HW1 1103   0.465   4.609   3.848  0.3947 -0.3458 -1.3888
  306SOL    HW2 1104   0.375   4.482   3.900 -0.0024  0.0518 -1.0984
  307SOL     OW 1105   4.851   4.575   3.839 -0.1002  0.8515 -0.4653
  307SOL    HW1 1106   4.774   4.627   3.876  0.3824  1.0287  0.2931
  307SOL    HW2 1107   4.845   4.574   3.739 -1.1814  0.7198 -0.4137
  308SOL     OW 1108   0.511   4.046   3.310 -0.2750 -0.2970  0.1038
  308SOL    HW1 1109   0.426   4.098   3.317  1.2347  2.4059 -0.4303
  308SOL    HW2 1110   0.521   4.010   3.218 -0.1214  0.7727 -0.3145
  309SOL     OW 1111   4.538   3.341   1.184 -0.6896  0.3967  0.0710
  309SOL    HW1 1112   4.480   3.403   1.236 -1.5232 -1.9079  2.0673
  309SOL    HW2 1113   4.484   3.297   1.112 -0.1310  1.8179 -1.2613
  310SOL     OW 1114   2.776   0.623   1.070 -0.3407  0.0742 -0.1772
  310SOL    HW1 1115   2.818   0.621   0.980  0.5546  2.4566  0.1019
  310SOL    HW2 1116   2.692   0.569   1.070 -0.4474  0.1715 -2.4782
  311SOL     OW 1117   3.573   3.885   1.688 -0.5602 -0.0218 -0.1264
  311SOL    HW1 1118   3.602   3.944   1.763 -0.4461  0.5151 -0.5845
  311SOL    HW2 1119   3.627   3.802   1.688 -0.6536 -0.0871  0.4686
  312SOL     OW 1120   2.380   2.906   2.969  0.4860 -0.0933  0.0239
  312SOL    HW1 1121   2.313   2.898   3.042 -0.0066  1.0111 -0.2796
  312SOL    HW2 1122   2.344   2.966   2.897  0.8025 -1.4150 -1.3003
  313SOL     OW 1123   0.941   1.234   5.046  0.1906  0.1766  0.6906
  313SOL    HW1 1124   1.010   1.163   5.064 -0.6249 -0.8833 -0.2187
  313SOL    HW2 1125   0.981   1.324   5.063  1.8377 -0.4088  0.1373
  314SOL     OW 1126   4.256   2.620   3.539 -0.0196  0.0498 -0.0906
  314SOL    HW1 1127   4.339   2.630   3.483 -0.3916  0.3584 -0.5988
  314SOL    HW2 1128   4.214   2.531   3.521  0.8214 -0.5958  1.0329
  315SOL     OW 1129   3.310   4.487   2.969  0.5132  0.1710  1.2786
  315SOL    HW1 1130   3.377   4.474   3.042  1.9338  0.5595  0.0824
  315SOL    HW2 1131   3.325   4.419   2.897 -1.1753 -0.5222  1.5187
  316SOL     OW 1132   0.482   3.078   0.709  0.0311  0.5014  0.2378
  316SOL    HW1 1133   0.574   3.087   0.747  0.3709 -0.1462 -0.4059
  316SOL    HW2 1134   0.415   3.079   0.783  0.5561  0.9460  0.7175
  317SOL     OW 1135   3.856   4.849   2.503 -0.3246 -0.1650 -0.4459
  317SOL    HW1 1136   3.945   4.829   2.545 -0.2603 -4.3957 -2.0711
  317SOL    HW2 1137   3.869   4.908   2.423  0.9803 -0.4780 -0.4856
  318SOL     OW 1138   1.887   3.873   2.916  0.3577 -0.1806 -0.0250
  318SOL    HW1 1139   1.836   3.792   2.886 -0.4833  0.3842 -0.1337
  318SOL    HW2 1140   1.887   3.941   2.844  3.0023 -0.9211 -0.8364
  319SOL     OW 1141   2.536   0.798   4.870 -0.1752  0.3746 -0.5982
  319SOL    HW1 1142   2.579   0.734   4.806 -2.6701 -1.7148 -0.3471
  319SOL    HW2 1143   2.543   0.762   4.963  0.6590  1.8198 -0.0764
  320SOL     OW 1144   1.565   3.870   2.253  0.1705  0.1770 -0.3935
  320SOL    HW1 1145   1.557   3.783   2.301 -0.3716  0.2556 -0.3389
  320SOL    HW2 1146   1.653   3.874   2.205 -0.4691 -1.0891 -1.7379
  321SOL     OW 1147   2.515   4.764   2.931 -0.4036  0.1538  0.4503
  321SOL    HW1 1148   2.611   4.775   2.904 -0.7445  0.5596 -0.6756
  321SOL    HW2 1149   2.473   4.854   2.941 -1.1683 -0.0028 -1.0355
  322SOL     OW 1150   2.562   1.901   0.615 -0.5099  0.0087 -0.0500
  322SOL    HW1 1151   2.503   1.968   0.660  0.2598  1.1147 -0.6078
  322SOL    HW2 1152   2.522   1.810   0.622 -1.6474  0.5396  0.6438
  323SOL     OW 1153   1.942   3.639   0.739 -0.2904  0.0218  0.1091
  323SOL    HW1 1154   1.965   3.649   0.642  1.6108  0.3957  0.5590
  323SOL    HW2 1155   1.869   3.572   0.749 -1.5820  1.0737 -1.6817
  324SOL     OW 1156   4.773   0.797   1.370  0.1582  0.4072  0.4255
  324SOL    HW1 1157   4.676   0.815   1.352  0.3766 -0.1147 -1.5010
  324SOL    HW2 1158   4.829   0.862   1.318  0.8586  0.3154  1.0432
  325SOL     OW 1159   3.653   2.375   1.112 -0.3254  0.7062 -0.1894
  325SOL    HW1 1160   3.613   2.433   1.184 -1.0085  1.0449 -0.8260
  325SOL    HW2 1161   3.750   2.360   1.131 -0.0663  2.2851 -0.1557
  326SOL     OW 1162   2.848   3.768   2.559  0.5046 -0.3895 -0.0353
  326SOL    HW1 1163   2.832   3.673   2.532  0.9363 -0.4092 -0.2375
  326SOL    HW2 1164   2.930   3.802   2.512  0.7888 -0.1582  0.6197
  327SOL     OW 1165   4.137   1.010   2.513 -0.4169 -0.3959 -0.5788
  327SOL    HW1 1166   4.208   1.057   2.459  0.2040 -0.5141  0.1131
  327SOL    HW2 1167   4.110   0.926   2.466  1.3378 -1.3815  0.0442
  328SOL     OW 1168   1.476   1.073   1.486 -0.2080  0.5533 -0.3904
  328SOL    HW1 1169   1.444   1.005   1.421  0.2901 -0.4103  0.3436
  328SOL    HW2 1170   1.487   1.161   1.440 -2.6941  0.6421 -0.9295
  329SOL     OW 1171   0.702   1.142   5.103  0.0447  0.2169  0.1603
  329SOL    HW1 1172   0.792   1.186   5.100  0.6550 -0.8889  0.9515
  329SOL    HW2 1173   0.643   1.190   0.008  0.0524  0.9495 -0.3623
  330SOL     OW 1174   2.116   0.760   0.228 -0.1100  0.4145  0.3010
  330SOL    HW1 1175   2.059   0.841   0.240  0.0676  0.7612 -1.0480
  330SOL    HW2 1176   2.088   0.689   0.292  0.5169  1.9452  2.4000
  331SOL     OW 1177   0.588   3.418   2.479  0.3281 -0.7568  0.1349
  331SOL    HW1 1178   0.666   3.402   2.419 -0.0211 -2.2357  0.0434
  331SOL    HW2 1179   0.587   3.514   2.506  2.8373 -0.9106  1.0799
  332SOL     OW 1180   2.497   0.826   3.517 -0.0160  0.5234 -0.5417
  332SOL    HW1 1181   2.476   0.729   3.531 -0.0150  0.2429 -2.2538
  332SOL    HW2 1182   2.543   0.838   3.428  2.0265  1.8183  0.6137
  333SOL     OW 1183   4.949   4.500   4.392  0.4513  0.4342 -0.8231
  333SOL    HW1 1184   4.943   4.582   4.449  0.4196  0.1419 -0.4111
  333SOL    HW2 1185   5.045   4.477   4.377  0.4701 -0.3946  0.4151
  334SOL     OW 1186   1.796   3.907   2.059  0.5988 -0.6345  0.3024
  334SOL    HW1 1187   1.777   3.897   1.961 -1.7857 -1.5100  0.7838
  334SOL    HW2 1188   1.880   3.859   2.082  1.6631  0.3023 -1.4302
  335SOL     OW 1189   4.232   0.563   2.632  0.0928 -0.0104  0.0501
  335SOL    HW1 1190   4.138   0.530   2.646 -1.0783  2.5097 -1.1480
  335SOL    HW2 1191   4.269   0.523   2.549 -0.2548 -0.3925  0.0765
  336SOL     OW 1192   3.941   3.673   0.026 -0.1830 -0.4656  0.2831
  336SOL    HW1 1193   3.897   3.584   0.031 -0.7588 -0.1617  0.7345
  336SOL    HW2 1194   4.040   3.662   0.037 -0.1773 -1.1137 -0.3624
  337SOL     OW 1195   1.924   0.800   1.538  0.0117 -0.1902  0.3380
  337SOL    HW1 1196   1.904   0.833   1.630 -2.3766  0.7589 -0.4449
  337SOL    HW2 1197   1.839   0.783   1.489  1.2170 -1.1931 -1.5540
  338SOL     OW 1198   1.853   1.480   5.055 -0.2433  0.3006  0.1945
  338SOL    HW1 1199   1.798   1.450   5.132 -0.3225  0.0898  0.0554
  338SOL    HW2 1200   1.939   1.518   5.089 -0.3257  0.3121  0.3923
  339SOL     OW 1201   3.834   1.140   3.147 -0.0318 -0.2440 -0.3771
  339SOL    HW1 1202   3.735   1.148   3.158  0.0800 -0.6405  1.1542
  339SOL    HW2 1203   3.858   1.045   3.126 -0.0073 -0.0193 -1.4458
  340SOL     OW 1204   0.743   4.614   4.512  0.3659 -0.1270 -0.0566
  340SOL    HW1 1205   0.808   4.540   4.526  1.1856  0.4472 -0.7850
  340SOL    HW2 1206   0.745   4.644   4.417 -1.3780 -0.4732 -0.2418
  341SOL     OW 1207   2.688   0.030   4.767  0.7858  0.2208 -0.5341
  341SOL    HW1 1208   2.598   5.156   4.793  1.7943 -0.9953  1.6241
  341SOL    HW2 1209   2.685   0.130   4.759 -0.7821  0.1826 -0.7338
  342SOL     OW 1210   0.608   4.835   3.005 -0.0463 -0.1145  0.3742
  342SOL    HW1 1211   0.605   4.875   2.913  0.8406 -2.0273 -0.5398
  342SOL    HW2 1212   0.596   4.908   3.072  0.4790  1.5423 -1.2139
  343SOL     OW 1213   1.406   4.366   3.478 -0.2065  0.2891 -0.5954
  343SOL    HW1 1214   1.429   4.426   3.555  0.0177  0.9045 -1.1323
  343SOL    HW2 1215   1.327   4.309   3.502 -0.2906  0.6511  0.0025
  344SOL     OW 1216   4.709   4.464   4.896  0.0949 -0.6535  0.0384
  344SOL    HW1 1217   4.679   4.555   4.925  0.5934 -0.5945  0.3827
  344SOL    HW2 1218   4.629   4.409   4.871 -0.2200 -0.1682 -0.0372
  345SOL     OW 1219   5.007   3.989   1.604  0.1072 -0.0609  0.5860
  345SOL    HW1 1220   4.969   4.073   1.641 -0.1680 -0.6063  1.5663
  345SOL    HW2 1221   5.004   3.917   1.674  0.3180 -0.8903 -0.2388
  346SOL     OW 1222   4.206   1.792   4.377  0.0739 -0.0059 -0.0182
  346SOL    HW1 1223   4.271   1.780   4.302  0.3574  1.4303 -0.0122
  346SOL    HW2 1224   4.113   1.785   4.341  0.1556 -2.3043  0.0103
  347SOL     OW 1225   4.138   2.359   3.490  0.6152 -0.0758 -0.4614
  347SOL    HW1 1226   4.130   2.309   3.403  0.0605 -2.0078  0.6320
  347SOL    HW2 1227   4.054   2.348   3.542  1.2081  0.4332  0.6323
  348SOL     OW 1228   2.144   2.987   0.630  0.2209  0.2044  0.0242
  348SOL    HW1 1229   2.174   2.891   0.625 -0.9677 -0.1365 -1.6397
  348SOL    HW2 1230   2.095   3.010   0.546 -1.7645  1.5146  1.4534
  349SOL     OW 1231   2.286   4.915   5.034 -0.1106  0.2712  0.2184
  349SOL    HW1 1232   2.347   4.836   5.042 -0.1006  0.0952 -1.3804
  349SOL    HW2 1233   2.211   4.906   5.100  0.4948 -0.5028  0.8222
  350SOL     OW 1234   0.296   0.355   1.878  0.7138  0.2821  0.7597
  350SOL    HW1 1235   0.373   0.404   1.919  0.2961  1.5156  0.0946
  350SOL    HW2 1236   0.278   0.272   1.932  1.6421  0.6621  1.7015
  351SOL     OW 1237   4.872   1.990   3.310 -0.3666  0.1687  0.1136
  351SOL    HW1 1238   4.824   2.069   3.349 -1.2142  0.3286 -1.2031
  351SOL    HW2 1239   4.843   1.977   3.215  1.6504 -0.1925 -0.4990
  352SOL     OW 1240   0.779   0.330   0.529 -0.1029 -0.7938  0.1753
  352SOL    HW1 1241   0.767   0.310   0.432  1.3680 -0.2441 -0.1618
  352SOL    HW2 1242   0.746   0.422   0.548 -1.9953 -1.5268  0.5929
  353SOL     OW 1243   2.155   2.076   3.320 -0.3604  0.0324 -0.3485
  353SOL    HW1 1244   2.175   2.148   3.254 -0.9008 -0.5447 -1.1514
  353SOL    HW2 1245   2.064   2.038   3.302 -0.6864  0.1256  0.9665
  354SOL     OW 1246   4.707   3.091   0.398 -0.3588  0.0681  0.0662
  354SOL    HW1 1247   4.628   3.035   0.373 -0.1161 -0.2287 -0.0353
  354SOL    HW2 1248   4.762   3.043   0.466  1.1896 -0.9301 -1.7908
  355SOL     OW 1249   4.249   4.126   0.347 -0.1155  0.6352 -0.4337
  355SOL    HW1 1250   4.270   4.051   0.409 -0.7315  1.3190  0.6414
  355SOL    HW2 1251   4.162   4.107   0.300  0.4112  0.0613 -1.2185
  356SOL     OW 1252   4.214   1.962   3.489  0.1445  0.4845  0.3748
  356SOL    HW1 1253   4.252   1.873   3.514 -1.8605 -0.7835 -0.8187
  356SOL    HW2 1254   4.272   2.005   3.420  0.6619 -0.2806  0.3215
  357SOL     OW 1255   1.178   2.515   1.156  0.1699 -0.1303  0.0235
  357SOL    HW1 1256   1.210   2.577   1.084  0.0707  2.0224  1.7046
  357SOL    HW2 1257   1.083   2.538   1.179  0.8649  0.7764  2.2824
  358SOL     OW 1258   4.766   1.790   4.777 -0.0642  0.3205  0.1363
  358SOL    HW1 1259   4.813   1.737   4.707 -1.3041  1.3812 -1.5580
  358SOL    HW2 1260   4.687   1.738   4.811 -0.3358  0.4013 -0.3578
  359SOL     OW 1261   2.655   1.011   0.925  0.3856 -0.2217  0.3480
  359SOL    HW1 1262   2.747   1.045   0.906  1.2865 -1.9004  1.4415
  359SOL    HW2 1263   2.643   0.922   0.881 -1.4697  0.8259 -1.4537
  360SOL     OW 1264   3.236   0.851   5.047 -0.6057  0.3745 -0.4219
  360SOL    HW1 1265   3.244   0.752   5.035  0.7561  0.1212  1.8457
  360SOL    HW2 1266   3.319   0.895   5.012 -1.7319  0.9219 -2.5831
  361SOL     OW 1267   4.917   1.552   2.507  0.1311 -0.4095 -0.5798
  361SOL    HW1 1268   4.872   1.597   2.430 -0.5516 -0.8205 -0.4347
  361SOL    HW2 1269   4.905   1.453   2.499  0.0073 -0.4555  0.0806
  362SOL     OW 1270   3.869   4.343   1.046 -0.2679  0.3362  0.3133
  362SOL    HW1 1271   3.775   4.373   1.066 -0.3798 -0.8581  1.7877
  362SOL    HW2 1272   3.921   4.419   1.008 -1.2212  1.6634  1.5372
  363SOL     OW 1273   2.161   2.211   0.126 -0.2753  0.5875  0.4124
  363SOL    HW1 1274   2.224   2.135   0.145 -0.4535  0.4056  0.2817
  363SOL    HW2 1275   2.077   2.198   0.180 -0.1903  0.8436  0.6068
  364SOL     OW 1276   1.414   1.117   2.306 -0.0762 -0.3586 -0.3667
  364SOL    HW1 1277   1.496   1.165   2.273 -0.6122  1.3798  0.6796
  364SOL    HW2 1278   1.334   1.148   2.252 -0.3591 -0.4244  0.0121
  365SOL     OW 1279   1.411   3.106   5.004 -0.1433 -0.2474  0.0071
  365SOL    HW1 1280   1.331   3.046   5.008 -1.6150  1.6542  2.9569
  365SOL    HW2 1281   1.393   3.182   4.942  0.1310 -0.7214 -0.6709
  366SOL     OW 1282   1.903   3.777   5.065 -0.5099  0.3666 -0.3659
  366SOL    HW1 1283   1.941   3.842   4.998  1.4632 -0.5306 -0.1614
  366SOL    HW2 1284   1.865   3.828   5.142 -0.1501  1.3292 -0.8017
  367SOL     OW 1285   0.516   0.338   0.708  0.4882  0.3991  0.2663
  367SOL    HW1 1286   0.427   0.349   0.752  0.6864  0.6418  0.6142
  367SOL    HW2 1287   0.505   0.339   0.609  0.2001  1.3828  0.2962
  368SOL     OW 1288   1.200   3.814   0.005  1.3071  0.5813 -0.0478
  368SOL    HW1 1289   1.182   3.906   0.040 -1.1575  0.6126 -1.1389
  368SOL    HW2 1290   1.145   3.748   0.056  0.4053  0.1979 -1.4456
  369SOL     OW 1291   1.141   2.832   2.442  0.0071  0.0732  0.2687
  369SOL    HW1 1292   1.165   2.846   2.346  0.8149  0.3602  0.5000
  369SOL    HW2 1293   1.211   2.874   2.500 -0.5141 -0.0266  0.9850
  370SOL     OW 1294   5.036   4.805   2.480 -0.0575 -0.1351 -0.5377
  370SOL    HW1 1295   4.996   4.796   2.389 -1.4812  1.1182 -0.0735
  370SOL    HW2 1296   5.074   4.897   2.491  0.5804 -0.4443 -0.0371
  371SOL     OW 1297   3.770   2.829   3.178  0.1253  0.4723 -0.1939
  371SOL    HW1 1298   3.675   2.807   3.158  0.3328 -0.1251 -0.5605
  371SOL    HW2 1299   3.820   2.744   3.199  0.6897  0.7193 -0.5239
  372SOL     OW 1300   4.219   3.561   2.604 -0.1029  0.2288 -0.0826
  372SOL    HW1 1301   4.263   3.597   2.522 -1.9582  1.4085 -0.6203
  372SOL    HW2 1302   4.257   3.471   2.626  2.5105  1.1510 -0.4917
  373SOL     OW 1303   1.372   4.667   0.120 -0.2729 -0.2333  0.2874
  373SOL    HW1 1304   1.387   4.698   0.214 -0.4830  0.1012  0.2124
  373SOL    HW2 1305   1.437   4.595   0.098  1.4032  1.3109 -0.0963
  374SOL     OW 1306   2.097   4.062   2.055 -0.9212 -0.2191 -0.5072
  374SOL    HW1 1307   2.067   4.118   2.132  0.9455  0.2343 -0.0500
  374SOL    HW2 1308   2.109   4.119   1.974  0.1015 -0.0851 -0.2817
  375SOL     OW 1309   4.656   4.229   3.083 -0.0128 -0.1737 -0.5334
  375SOL    HW1 1310   4.746   4.231   3.125 -0.1586  0.2162 -0.2332
  375SOL    HW2 1311   4.618   4.322   3.080  0.5033  0.0228 -2.6642
  376SOL     OW 1312   4.132   3.765   0.860 -0.0928 -0.4567 -0.0489
  376SOL    HW1 1313   4.107   3.814   0.777  0.8629  0.5123  0.2166
  376SOL    HW2 1314   4.060   3.776   0.929  0.4879  1.3761  0.3240
  377SOL     OW 1315   2.282   1.438   4.410 -0.0507 -0.1986 -0.2928
  377SOL    HW1 1316   2.330   1.390   4.336  0.3204 -1.0381  0.4717
  377SOL    HW2 1317   2.184   1.420   4.402  0.1212 -1.5222  0.2548
  378SOL     OW 1318   3.458   3.339   3.002 -0.2026 -0.3593  0.4259
  378SOL    HW1 1319   3.524   3.363   3.073  3.3258 -0.3552 -2.5378
  378SOL    HW2 1320   3.431   3.243   3.012  0.9203 -0.6011  1.2733
  379SOL     OW 1321   4.075   0.227   0.315  0.3038 -0.3517 -0.9679
  379SOL    HW1 1322   4.056   0.173   0.397 -0.9827 -0.0394 -1.0391
  379SOL    HW2 1323   4.159   0.195   0.272  0.7944 -0.7681  0.2626
  380SOL     OW 1324   0.359   0.573   0.052  0.5627 -1.1548 -0.1461
  380SOL    HW1 1325   0.324   0.608   5.125 -0.7162  0.3765  0.9131
  380SOL    HW2 1326   0.312   0.489   0.077  0.5367 -1.2933 -0.6639
  381SOL     OW 1327   1.019   0.647   1.197  0.2246 -0.7234 -0.1164
  381SOL    HW1 1328   0.932   0.636   1.150  0.6762  0.7453 -1.4004
  381SOL    HW2 1329   1.027   0.579   1.269 -3.6372  1.2953  2.6006
  382SOL     OW 1330   1.609   0.419   3.253 -0.2221 -0.2025 -0.2208
  382SOL    HW1 1331   1.639   0.455   3.165  1.2202  0.7117  0.6033
  382SOL    HW2 1332   1.586   0.322   3.243  0.5871 -0.2957 -1.4518
  383SOL     OW 1333   3.141   0.248   2.858  0.4824 -0.3345 -0.3928
  383SOL    HW1 1334   3.234   0.233   2.892  1.0498 -1.4033 -2.2828
  383SOL    HW2 1335   3.075   0.216   2.927  1.4181  1.3780  1.4202
  384SOL     OW 1336   4.502   5.128   0.548  0.4496  0.2363 -0.1589
  384SOL    HW1 1337   4.561   0.034   0.501 -0.6340  2.2845  1.2129
  384SOL    HW2 1338   4.425   5.104   0.489  0.2071  1.1748 -0.2387
  385SOL     OW 1339   1.493   4.631   3.586  0.0638 -0.7500  0.2836
  385SOL    HW1 1340   1.570   4.669   3.534  0.8603 -0.8270  1.3589
  385SOL    HW2 1341   1.407   4.656   3.541  0.6215  1.0669  0.1165
  386SOL     OW 1342   0.635   4.805   2.407  0.1611  0.1863  0.0083
  386SOL    HW1 1343   0.680   4.739   2.468  0.6696  1.1088  0.6471
  386SOL    HW2 1344   0.652   4.898   2.440 -2.1248  0.5977  0.2202
  387SOL     OW 1345   1.042   3.729   2.416 -0.0167 -0.0296 -0.7992
  387SOL    HW1 1346   1.031   3.665   2.340  0.4923 -0.7869 -0.2518
  387SOL    HW2 1347   1.082   3.814   2.382 -1.4891  0.3520 -1.6885
  388SOL     OW 1348   0.092   2.808   0.143  0.1450 -0.1568 -0.1849
  388SOL    HW1 1349   0.073   2.714   0.171 -0.1535 -0.0983 -0.1919
  388SOL    HW2 1350   0.160   2.848   0.205 -1.3239  0.3409  1.1935
  389SOL     OW 1351   0.073   0.780   2.977  0.0474 -0.1352 -0.5799
  389SOL    HW1 1352   0.044   0.782   3.072  1.6256 -1.0327 -0.0329
  389SOL    HW2 1353   0.035   0.858   2.928 -0.4070  0.5967  0.9099
  390SOL     OW 1354   1.179   2.475   0.729  0.0976  0.1863 -0.0009
  390SOL    HW1 1355   1.254   2.489   0.794 -0.6172  0.5190  0.7639
  390SOL    HW2 1356   1.102   2.432   0.775  0.1099 -0.9334 -0.9827
  391SOL     OW 1357   2.008   0.992   0.250  0.7591 -0.0926 -0.1855
  391SOL    HW1 1358   1.945   1.021   0.323 -2.5904 -3.0123 -1.6221
  391SOL    HW2 1359   1.993   1.048   0.169  2.4099  1.2550  0.3826
  392SOL     OW 1360   3.796   2.998   4.469  0.0892 -0.2232 -0.1602
  392SOL    HW1 1361   3.861   2.928   4.442  0.8018 -0.3358  1.6983
  392SOL    HW2 1362   3.845   3.074   4.512 -0.9054  0.1107  0.4220
  393SOL     OW 1363   2.247   2.639   3.332 -0.0427  0.4997 -0.3533
  393SOL    HW1 1364   2.186   2.643   3.410  1.7090  0.0013  1.1111
  393SOL    HW2 1365   2.274   2.544   3.314  2.3328  0.8850  0.7670
  394SOL     OW 1366   4.942   3.327   3.175 -0.4361 -0.0487  0.0011
  394SOL    HW1 1367   4.852   3.343   3.215 -0.6248 -0.3560 -0.2918
  394SOL    HW2 1368   4.993   3.413   3.171 -0.3649 -0.0315  1.0087
  395SOL     OW 1369   0.015   3.240   4.275 -0.2463 -0.1685  0.2514
  395SOL    HW1 1370   0.090   3.274   4.331 -0.6572  1.8634 -0.3671
  395SOL    HW2 1371   5.094   3.227   4.333 -0.1911  0.2894  0.4345
  396SOL     OW 1372   4.521   2.724   4.446  0.7032 -1.0151 -0.2578
  396SOL    HW1 1373   4.575   2.641   4.435 -0.2190 -1.7123  0.3352
  396SOL    HW2 1374   4.464   2.739   4.365  0.7696 -1.0401 -0.3079
  397SOL     OW 1375   3.296   3.820   1.633  0.3194  0.0660  0.0522
  397SOL    HW1 1376   3.385   3.839   1.674  0.6657  0.7307 -0.9514
  397SOL    HW2 1377   3.309   3.776   1.544 -0.3232  0.9084 -0.4700
  398SOL     OW 1378   2.035   2.921   3.537 -0.3200  0.1794  0.5382
  398SOL    HW1 1379   1.969   2.928   3.463 -1.3427 -2.0841  1.1519
  398SOL    HW2 1380   2.066   2.827   3.546  1.1099  0.7243  1.8887
  399SOL     OW 1381   1.575   0.764   5.134  0.2637 -0.3675 -0.2640
  399SOL    HW1 1382   1.648   0.785   0.038 -0.9310  0.2740  0.9365
  399SOL    HW2 1383   1.543   0.671   5.150 -2.2045  0.7865  2.4141
  400SOL     OW 1384   4.974   4.521   1.290  0.1723  0.6078 -0.8460
  400SOL    HW1 1385   4.898   4.468   1.252 -1.7274  1.2810  1.7088
  400SOL    HW2 1386   4.979   4.610   1.247  0.0138  0.2775 -1.5519
  401SOL     OW 1387   1.737   0.952   4.554 -0.2093  0.4201  0.7519
  401SOL    HW1 1388   1.737   0.881   4.624 -2.7371  0.9446  1.3883
  401SOL    HW2 1389   1.661   0.935   4.490  1.8985  0.0588 -1.8195
  402SOL     OW 1390   1.213   1.480   2.759 -0.1524 -0.1814  0.7492
  402SOL    HW1 1391   1.168   1.393   2.781 -0.3873 -0.4912 -0.8352
  402SOL    HW2 1392   1.171   1.553   2.812 -2.8614 -0.3974 -0.8758
  403SOL     OW 1393   1.482   4.756   0.364 -0.3582  0.6436 -0.4009
  403SOL    HW1 1394   1.437   4.807   0.437  2.2132  1.1142  1.0011
  403SOL    HW2 1395   1.498   4.662   0.395 -0.2454  0.5337 -0.7950
  404SOL     OW 1396   1.351   2.299   2.695  0.5905 -0.1236 -0.2902
  404SOL    HW1 1397   1.266   2.353   2.691 -0.8940 -2.2678  0.3007
  404SOL    HW2 1398   1.381   2.278   2.603  0.2207  0.2723 -0.5088
  405SOL     OW 1399   2.966   0.971   1.750 -0.0296  0.0368  0.4065
  405SOL    HW1 1400   3.004   0.900   1.810  1.1438 -0.6980 -1.1316
  405SOL    HW2 1401   2.931   1.046   1.805  1.0141 -0.6026  2.0005
  406SOL     OW 1402   1.411   0.023   3.864  0.1076  0.1891 -0.0993
  406SOL    HW1 1403   1.459   0.042   3.950 -0.0317 -0.5097  0.1333
  406SOL    HW2 1404   1.470   5.131   3.804  0.3347  0.9763 -0.5799
  407SOL     OW 1405   4.940   4.606   1.758 -0.1393 -0.0443  0.1309
  407SOL    HW1 1406   4.945   4.527   1.819 -0.8210  0.2550  0.5865
  407SOL    HW2 1407   4.977   4.686   1.805  0.3464 -0.0391 -0.2516
  408SOL     OW 1408   2.553   2.926   5.043  0.3942 -0.2503 -0.3579
  408SOL    HW1 1409   2.578   2.831   5.025  0.4202 -0.2239 -0.4650
  408SOL    HW2 1410   2.461   2.944   5.005 -0.4286 -0.7518  1.3158
  409SOL     OW 1411   2.665   2.269   0.262 -0.0511  0.0419  0.0413
  409SOL    HW1 1412   2.728   2.227   0.326 -1.1212  0.4968  1.4312
  409SOL    HW2 1413   2.572   2.270   0.300 -0.4229  1.8143 -0.7881
  410SOL     OW 1414   3.404   4.314   0.500 -0.1538  0.2323 -0.3232
  410SOL    HW1 1415   3.461   4.233   0.483 -1.2192 -0.8954  1.2223
  410SOL    HW2 1416   3.347   4.332   0.420  1.1700  0.4293 -1.2766
  411SOL     OW 1417   0.506   2.848   3.675  0.4493  0.3888 -0.2184
  411SOL    HW1 1418   0.442   2.823   3.603  0.6743 -0.8600 -0.0011
  411SOL    HW2 1419   0.599   2.844   3.640  0.6910 -1.9319  0.5654
  412SOL     OW 1420   4.229   2.454   4.672  0.0246  0.5625  0.6526
  412SOL    HW1 1421   4.186   2.445   4.583 -0.4854  1.4297  0.8032
  412SOL    HW2 1422   4.312   2.509   4.665  0.7423 -0.5017  0.4903
  413SOL     OW 1423   0.697   3.308   2.906 -0.6826  1.0532  0.3947
  413SOL    HW1 1424   0.680   3.309   2.807 -1.3463  1.4916  0.5052
  413SOL    HW2 1425   0.793   3.330   2.924  0.2585 -2.0779 -0.2864
  414SOL     OW 1426   3.505   3.036   5.074 -0.2652 -0.5843 -0.1321
  414SOL    HW1 1427   3.414   3.003   5.097  1.0149 -2.8646  2.0896
  414SOL    HW2 1428   3.500   3.133   5.048 -3.1026 -0.2068  1.4516
  415SOL     OW 1429   5.028   0.448   0.972 -0.2285  0.4826  0.5505
  415SOL    HW1 1430   4.958   0.515   0.997  0.1703  1.0348  0.1983
  415SOL    HW2 1431   5.104   0.454   1.037  0.3303  1.1855 -0.1441
  416SOL     OW 1432   0.064   4.608   0.339  0.3518 -0.1098 -0.4086
  416SOL    HW1 1433   0.122   4.607   0.420 -0.8518 -3.4237  0.5801
  416SOL    HW2 1434   5.128   4.611   0.366 -0.1302 -2.5486 -1.5429
  417SOL     OW 1435   0.407   3.666   4.403  0.0749  0.2237 -0.1285
  417SOL    HW1 1436   0.378   3.645   4.497 -0.1955  0.3600 -0.1788
  417SOL    HW2 1437   0.461   3.750   4.403  0.4444 -0.0139 -0.0375
  418SOL     OW 1438   2.354   0.174   1.156  0.4925  0.2047  0.2383
  418SOL    HW1 1439   2.407   0.098   1.192  0.0963  0.1226  0.6522
  418SOL    HW2 1440   2.277   0.138   1.102 -0.7001  0.2522  1.8297
  419SOL     OW 1441   2.124   1.170   2.885 -0.1740  0.2357 -0.3738
  419SOL    HW1 1442   2.216   1.131   2.877 -0.6864 -1.3827  0.8568
  419SOL    HW2 1443   2.090   1.155   2.978 -2.8894 -2.1784 -1.6056
  420SOL     OW 1444   4.216   2.433   2.665  0.0761 -0.2870 -0.1388
  420SOL    HW1 1445   4.302   2.393   2.697  0.7705  1.0228 -0.3148
  420SOL    HW2 1446   4.152   2.441   2.742  0.8137  0.5042  0.4022
  421SOL     OW 1447   2.962   5.134   2.677  0.3346  0.5223  0.2624
  421SOL    HW1 1448   3.000   5.053   2.721  1.1283  0.0255 -1.2341
  421SOL    HW2 1449   2.996   5.139   2.583 -0.1092  2.3234  0.1593
  422SOL     OW 1450   1.024   5.127   1.768 -0.0468 -0.5647  0.3123
  422SOL    HW1 1451   0.996   0.062   1.762  1.3387 -0.0078  1.8089
  422SOL    HW2 1452   1.087   5.106   1.693 -0.6231 -0.4085 -0.2177
  423SOL     OW 1453   1.394   3.470   4.967  0.2828  0.1972 -0.2467
  423SOL    HW1 1454   1.434   3.561   4.955  1.7829 -0.4663 -0.4118
  423SOL    HW2 1455   1.401   3.418   4.882  1.0391 -0.6814  0.3336
  424SOL     OW 1456   2.076   2.891   2.822 -0.0359 -0.3425  0.1739
  424SOL    HW1 1457   2.087   2.951   2.901 -0.7459 -0.3462  0.2833
  424SOL    HW2 1458   2.026   2.939   2.751 -0.3913 -0.7184  0.1667
  425SOL     OW 1459   3.247   5.020   4.648 -0.1301 -0.4144  0.3093
  425SOL    HW1 1460   3.244   5.042   4.745 -0.1441  1.6262 -0.1035
  425SOL    HW2 1461   3.164   4.972   4.621 -1.3739  1.3664  0.8180
  426SOL     OW 1462   3.938   1.886   3.777 -0.1665 -0.1021  0.4838
  426SOL    HW1 1463   3.948   1.874   3.876  0.4884 -1.0515  0.3141
  426SOL    HW2 1464   3.979   1.808   3.729 -1.4560 -0.2095 -0.5069
  427SOL     OW 1465   3.203   2.741   0.433  0.4742 -0.3697  0.3532
  427SOL    HW1 1466   3.196   2.644   0.453  1.5346 -0.8261 -1.2816
  427SOL    HW2 1467   3.115   2.775   0.399  0.2515 -0.8917  0.3993
  428SOL     OW 1468   2.417   4.521   3.034  0.0845 -0.3296  0.1744
  428SOL    HW1 1469   2.446   4.599   2.979 -0.8929  1.6158  2.2484
  428SOL    HW2 1470   2.472   4.516   3.117  0.5520 -2.3059 -0.1962
  429SOL     OW 1471   2.673   0.259   4.455 -0.9681 -0.1345  0.0308
  429SOL    HW1 1472   2.588   0.211   4.477 -1.0512  0.2085  0.4627
  429SOL    HW2 1473   2.685   0.336   4.517  0.0435 -0.6199  0.4648
  430SOL     OW 1474   4.906   1.452   4.306  0.2276  0.4741 -0.0967
  430SOL    HW1 1475   4.848   1.533   4.295 -0.5069  0.0366  0.4176
  430SOL    HW2 1476   4.849   1.370   4.302  0.8707  0.0109  0.0290
  431SOL     OW 1477   3.163   2.563   4.901  0.4076  0.0064  0.2217
  431SOL    HW1 1478   3.162   2.655   4.864  0.1197  0.7099  1.8907
  431SOL    HW2 1479   3.194   2.565   4.997 -1.0409 -1.4074  0.7780
  432SOL     OW 1480   5.034   4.120   1.935 -0.6764 -0.4799  0.3812
  432SOL    HW1 1481   4.965   4.048   1.939 -0.5908 -0.5947 -0.1231
  432SOL    HW2 1482   4.995   4.202   1.893 -1.0883  0.1445  1.9158
  433SOL     OW 1483   4.407   2.891   1.068 -0.1289 -0.5548  0.4800
  433SOL    HW1 1484   4.412   2.989   1.051 -0.9220 -0.2778  1.6795
  433SOL    HW2 1485   4.336   2.850   1.011  0.6921 -0.5689 -0.5450
  434SOL     OW 1486   0.593   0.095   0.849  0.4303  0.4697 -0.5920
  434SOL    HW1 1487   0.560   0.187   0.826 -2.4177 -0.2792  0.1218
  434SOL    HW2 1488   0.658   0.101   0.925  0.6301  1.9205 -0.8481
  435SOL     OW 1489   4.235   0.808   0.563 -0.5487 -0.7950  0.6641
  435SOL    HW1 1490   4.159   0.861   0.527  0.7184  0.7397  0.0926
  435SOL    HW2 1491   4.221   0.791   0.661 -1.0940  0.4997  0.8350
  436SOL     OW 1492   1.934   3.621   4.685 -0.3437 -0.0959 -0.5787
  436SOL    HW1 1493   1.859   3.584   4.740 -0.4403  0.4587 -0.3333
  436SOL    HW2 1494   1.993   3.546   4.654  0.1458 -0.3506  0.9072
  437SOL     OW 1495   3.796   4.361   5.059  0.2160  0.0474 -0.2107
  437SOL    HW1 1496   3.752   4.292   5.003  0.5486 -0.4629  0.1505
  437SOL    HW2 1497   3.731   4.434   5.080 -0.4677 -0.7216  0.3626
  438SOL     OW 1498   3.229   0.108   4.510  0.5459 -0.5109  0.6477
  438SOL    HW1 1499   3.215   0.013   4.536 -2.6313 -0.5368 -0.6477
  438SOL    HW2 1500   3.267   0.112   4.417  0.0551 -0.5778  0.4354
  439SOL     OW 1501   4.149   2.655   2.285  0.5821 -0.3959 -0.2547
  439SOL    HW1 1502   4.124   2.562   2.313  1.1345 -0.3555  0.3799
  439SOL    HW2 1503   4.202   2.650   2.200 -0.6095 -0.5553 -1.0064
  440SOL     OW 1504   0.020   2.318   4.396 -0.4126 -0.0560 -0.3574
  440SOL    HW1 1505   5.105   2.274   4.348  0.1849  0.6908 -2.0430
  440SOL    HW2 1506   0.106   2.273   4.372 -0.0127  0.8308 -0.6407
  441SOL     OW 1507   1.677   2.701   3.199 -0.2838  0.3206  0.3120
  441SOL    HW1 1508   1.649   2.721   3.293 -0.1795  0.5379  0.2970
  441SOL    HW2 1509   1.705   2.606   3.192  1.2969  0.7219  0.8821
  442SOL     OW 1510   1.164   4.335   4.985  0.2455  0.0903  0.0587
  442SOL    HW1 1511   1.148   4.287   4.899  0.0955  0.4584 -0.1188
  442SOL    HW2 1512   1.212   4.420   4.968 -1.9195  1.3843  0.0402
  443SOL     OW 1513   2.442   0.249   2.031 -0.4098  0.3127  0.2539
  443SOL    HW1 1514   2.405   0.334   2.068 -0.0031 -0.3522  2.3191
  443SOL    HW2 1515   2.375   0.176   2.041 -1.0989  0.5071 -2.3072
  444SOL     OW 1516   0.385   5.066   3.501  0.1306  0.3175 -0.3484
  444SOL    HW1 1517   0.348   5.117   3.579 -2.3121 -1.1799 -0.4071
  444SOL    HW2 1518   0.414   5.129   3.430 -0.9124  1.6601  0.3711
  445SOL     OW 1519   2.341   0.828   2.437 -0.1571 -0.1680 -0.0777
  445SOL    HW1 1520   2.421   0.786   2.395  0.4369  0.0501  0.8063
  445SOL    HW2 1521   2.277   0.757   2.466  0.0870 -0.3808 -0.0566
  446SOL     OW 1522   0.465   1.157   0.144 -0.3150 -0.2347  0.1154
  446SOL    HW1 1523   0.420   1.193   0.063  0.1224 -0.6917 -0.3314
  446SOL    HW2 1524   0.441   1.214   0.223 -0.4086  0.4563 -0.4016
  447SOL     OW 1525   4.653   3.033   4.198  0.6163  0.8138  0.1785
  447SOL    HW1 1526   4.624   3.006   4.107  0.9056  2.0100 -0.2901
  447SOL    HW2 1527   4.719   2.966   4.234 -0.3833 -0.2868  0.0123
  448SOL     OW 1528   4.337   4.673   4.752  0.4845 -0.0708 -0.4887
  448SOL    HW1 1529   4.295   4.647   4.665 -1.2810 -0.0094  0.3177
  448SOL    HW2 1530   4.435   4.686   4.738  1.4451 -5.6088 -1.3704
  449SOL     OW 1531   4.732   2.367   3.652  0.2434  0.8672  0.1831
  449SOL    HW1 1532   4.755   2.445   3.593  1.4638  0.0604 -0.4550
  449SOL    HW2 1533   4.798   2.363   3.727  0.4524  0.1933 -0.0366
  450SOL     OW 1534   3.415   2.921   3.756 -0.7652  0.4419 -0.1966
  450SOL    HW1 1535   3.459   2.852   3.698 -0.0405  0.6057  0.1364
  450SOL    HW2 1536   3.327   2.946   3.718 -1.3007 -1.0681 -0.0360
  451SOL     OW 1537   0.198   3.000   4.489  0.2493 -0.3501  0.3416
  451SOL    HW1 1538   0.151   2.973   4.573  1.1829 -0.3167  0.8987
  451SOL    HW2 1539   0.276   2.939   4.473  0.8478  0.4254  0.2109
  452SOL     OW 1540   1.647   4.925   2.969  0.1553 -0.4279  0.3426
  452SOL    HW1 1541   1.602   4.849   3.017 -0.2107 -0.7226 -0.4471
  452SOL    HW2 1542   1.609   4.934   2.877  0.2058  0.7191  0.4210
  453SOL     OW 1543   0.241   3.295   0.629  0.0820 -0.0761 -0.3255
  453SOL    HW1 1544   0.169   3.237   0.592  0.5325 -0.7388 -0.1841
  453SOL    HW2 1545   0.330   3.265   0.593  0.5170 -0.6585  1.1450
  454SOL     OW 1546   2.649   1.708   0.218 -0.3769 -0.1082 -0.0598
  454SOL    HW1 1547   2.664   1.610   0.233  0.5006  0.3931  3.1449
  454SOL    HW2 1548   2.626   1.724   0.122 -1.0044 -3.4740 -0.5976
  455SOL     OW 1549   2.061   0.243   1.235 -0.0524 -0.0023 -0.0986
  455SOL    HW1 1550   2.057   0.172   1.165 -1.0497  0.7046 -0.7741
  455SOL    HW2 1551   2.094   0.203   1.321 -1.9286 -1.5919 -0.0678
  456SOL     OW 1552   0.861   3.509   1.955  0.1118  0.0527  0.4484
  456SOL    HW1 1553   0.903   3.590   1.996  0.3584 -0.5984  1.5227
  456SOL    HW2 1554   0.766   3.530   1.932  0.7914  1.3396 -1.4334
  457SOL     OW 1555   0.358   0.765   4.985  0.0901 -0.1288 -0.3410
  457SOL    HW1 1556   0.423   0.840   4.972 -1.2722  0.6118 -4.0799
  457SOL    HW2 1557   0.276   0.800   5.031 -0.0774  0.4190 -1.0483
  458SOL     OW 1558   4.096   2.157   1.334 -0.7326 -0.1767  0.2364
  458SOL    HW1 1559   4.059   2.166   1.241  2.1924  0.0321 -1.0175
  458SOL    HW2 1560   4.114   2.060   1.353 -0.8272 -0.1667  0.3793
  459SOL     OW 1561   0.279   1.457   2.404 -0.6144 -0.2472 -0.6629
  459SOL    HW1 1562   0.290   1.358   2.396  1.2609 -0.3711  2.0811
  459SOL    HW2 1563   0.268   1.481   2.500 -0.3700  2.2926 -1.2210
  460SOL     OW 1564   3.099   4.650   3.539  0.3843 -0.0163  0.0458
  460SOL    HW1 1565   3.020   4.620   3.487 -0.5697  0.7535  0.9919
  460SOL    HW2 1566   3.071   4.720   3.604  1.9851  0.8067 -0.0928
  461SOL     OW 1567   1.654   2.946   4.991  0.0034  0.2874 -0.3677
  461SOL    HW1 1568   1.562   2.987   4.994  0.3028  0.9997 -0.6426
  461SOL    HW2 1569   1.666   2.899   4.904  0.0748  0.6378 -0.5521
  462SOL     OW 1570   3.840   2.802   2.532 -0.1601  0.0988 -0.0376
  462SOL    HW1 1571   3.773   2.875   2.518 -0.6310 -0.3952 -0.3943
  462SOL    HW2 1572   3.924   2.824   2.481  0.2035  1.0348  0.9323
  463SOL     OW 1573   3.387   2.437   4.189  0.1405 -0.1100 -0.4948
  463SOL    HW1 1574   3.348   2.527   4.208  0.8865 -0.1040  1.1873
  463SOL    HW2 1575   3.480   2.449   4.153  0.3129 -0.2011 -0.0855
  464SOL     OW 1576   3.333   0.941   4.684 -0.0398 -0.2657 -0.0064
  464SOL    HW1 1577   3.244   0.898   4.700 -0.4351  0.5767  0.1254
  464SOL    HW2 1578   3.391   0.930   4.764  0.9177 -2.9700 -0.9584
  465SOL     OW 1579   1.190   2.373   4.821 -0.4462  0.3591  0.3192
  465SOL    HW1 1580   1.239   2.448   4.866 -0.8441  0.6103  0.3354
  465SOL    HW2 1581   1.142   2.320   4.891 -1.8139  1.2915  0.1137
  466SOL     OW 1582   5.135   3.544   4.439 -0.4504 -0.2028  0.2237
  466SOL    HW1 1583   5.126   3.546   4.339  0.3503 -0.0405  0.1475
  466SOL    HW2 1584   5.086   3.622   4.478 -1.9418 -1.0172  0.0763
  467SOL     OW 1585   1.733   4.830   2.275 -0.1703 -0.1102 -0.2319
  467SOL    HW1 1586   1.704   4.846   2.181  0.4559  0.7466 -0.2927
  467SOL    HW2 1587   1.767   4.736   2.284  3.1568  0.7778 -1.8099
  468SOL     OW 1588   1.466   4.792   5.051  0.3172 -0.5897 -0.1313
  468SOL    HW1 1589   1.408   4.860   5.007  3.6800  2.8519  0.3010
  468SOL    HW2 1590   1.418   4.753   5.129 -2.1461  0.4246 -1.0522
  469SOL     OW 1591   2.365   1.104   0.977 -0.0759  0.2710  0.3193
  469SOL    HW1 1592   2.348   1.198   0.947  2.2370  0.4617 -0.5708
  469SOL    HW2 1593   2.458   1.077   0.952 -0.1388 -1.7257  1.9713
  470SOL     OW 1594   3.793   2.222   3.456 -0.1513  0.0106 -0.4394
  470SOL    HW1 1595   3.858   2.145   3.452  0.6324  0.6786 -0.8927
  470SOL    HW2 1596   3.796   2.263   3.547 -0.6879 -0.5838 -0.1457
  471SOL     OW 1597   3.235   2.007   4.272  0.1512 -0.1682  0.1843
  471SOL    HW1 1598   3.166   2.077   4.287  0.0295 -0.4135  0.8050
  471SOL    HW2 1599   3.204   1.920   4.310 -0.3663 -0.9588 -1.9343
  472SOL     OW 1600   2.619   0.454   2.362 -0.0535 -0.3165  0.3160
  472SOL    HW1 1601   2.638   0.456   2.460 -1.2461 -2.0020  0.6259
  472SOL    HW2 1602   2.522   0.436   2.347  0.2876 -1.1264 -1.1701
  473SOL     OW 1603   4.677   2.663   3.354  0.3883  0.1087 -0.6878
  473SOL    HW1 1604   4.766   2.625   3.377  0.2959  0.4575  0.2803
  473SOL    HW2 1605   4.689   2.755   3.317  0.3014  1.4658  2.3633
  474SOL     OW 1606   3.091   2.964   4.423  0.4514 -0.0433 -0.0539
  474SOL    HW1 1607   3.011   3.022   4.406  1.9468  2.1159 -0.1334
  474SOL    HW2 1608   3.123   2.925   4.337  1.3206  1.6815 -0.5560
  475SOL     OW 1609   1.631   1.012   0.315  0.1177 -0.4794  0.3892
  475SOL    HW1 1610   1.709   1.050   0.365 -0.5633  0.3117  0.8964
  475SOL    HW2 1611   1.633   0.913   0.320  1.3803 -0.4977 -0.0712
  476SOL     OW 1612   1.752   3.098   1.677 -0.4238 -0.0036  0.2670
  476SOL    HW1 1613   1.730   3.162   1.751 -0.9614 -1.3101  1.2861
  476SOL    HW2 1614   1.719   3.134   1.590  0.0197  1.4656  0.6792
  477SOL     OW 1615   1.186   4.141   1.705  0.3047  0.4171  0.0853
  477SOL    HW1 1616   1.160   4.155   1.801  2.6327  1.5946  0.5961
  477SOL    HW2 1617   1.173   4.227   1.655  0.3232  0.1549 -0.3690
  478SOL     OW 1618   0.004   0.827   3.594  0.1766 -0.0847 -0.2054
  478SOL    HW1 1619   5.107   0.908   3.603 -1.0075 -0.9615  0.5019
  478SOL    HW2 1620   0.097   0.848   3.623 -0.1825  0.9333  0.2453
  479SOL     OW 1621   1.630   1.506   2.565  0.0470 -0.2736 -0.0856
  479SOL    HW1 1622   1.593   1.532   2.655 -0.1673  0.9017 -0.5023
  479SOL    HW2 1623   1.555   1.503   2.498  0.4597  0.5598 -0.5948
  480SOL     OW 1624   0.069   3.713   2.140 -0.4334 -0.4448 -0.0222
  480SOL    HW1 1625   0.038   3.700   2.234 -3.9457  0.2629 -0.9256
  480SOL    HW2 1626   0.079   3.623   2.096  1.1148 -0.7727  0.9478
  481SOL     OW 1627   3.450   4.777   4.384 -0.8217 -0.1622  0.6068
  481SOL    HW1 1628   3.433   4.686   4.423  2.5592 -0.7636  0.9695
  481SOL    HW2 1629   3.456   4.844   4.457  1.6355 -0.6008  0.8745
  482SOL     OW 1630   1.893   1.887   3.625  0.0572  0.0511  0.0395
  482SOL    HW1 1631   1.909   1.795   3.661  0.5292 -0.0996 -0.5401
  482SOL    HW2 1632   1.981   1.930   3.605 -0.1231  0.9347  1.0354
  483SOL     OW 1633   3.006   4.024   2.148  0.2934 -0.3565 -0.3844
  483SOL    HW1 1634   2.934   4.005   2.081  0.4817 -0.5685 -0.5274
  483SOL    HW2 1635   2.966   4.072   2.227  0.4891  2.3114 -1.7778
  484SOL     OW 1636   4.968   2.362   2.618  0.3950  0.3194  0.2565
  484SOL    HW1 1637   5.015   2.445   2.647 -2.4015  2.0301  0.3209
  484SOL    HW2 1638   4.975   2.293   2.690 -0.1720  1.8162  1.8319
  485SOL     OW 1639   2.607   0.493   1.907 -0.1380  0.1008 -0.1791
  485SOL    HW1 1640   2.558   0.565   1.955 -0.0200 -0.0914  0.2401
  485SOL    HW2 1641   2.542   0.439   1.852  0.1068  2.0737 -2.5707
  486SOL     OW 1642   0.909   3.244   0.212  0.0675  0.2121 -0.5687
  486SOL    HW1 1643   0.856   3.201   0.139 -1.2309  1.8270 -0.6098
  486SOL    HW2 1644   1.006   3.240   0.188 -0.3059  0.4641 -2.2626
  487SOL     OW 1645   4.618   3.816   4.209  0.6384  0.0112 -0.0961
  487SOL    HW1 1646   4.544   3.825   4.275  0.2195 -1.6409 -0.2958
  487SOL    HW2 1647   4.634   3.904   4.165 -0.9914  0.4848  0.1759
  488SOL     OW 1648   3.165   1.129   2.097  0.2072  0.2456  0.4197
  488SOL    HW1 1649   3.222   1.067   2.043 -0.8656 -0.6911  0.3219
  488SOL    HW2 1650   3.214   1.214   2.112  2.4681 -1.2442  2.1000
  489SOL     OW 1651   4.107   4.430   1.889  0.4452 -0.0191  0.0968
  489SOL    HW1 1652   4.129   4.443   1.985  0.9552 -1.3428  0.1910
  489SOL    HW2 1653   4.106   4.518   1.842 -2.1724  0.9250  1.7516
  490SOL     OW 1654   2.808   0.612   5.083 -0.2208 -0.7185  0.2893
  490SOL    HW1 1655   2.835   0.518   5.064 -0.8672 -1.2942  2.0650
  490SOL    HW2 1656   2.711   0.616   5.105 -0.6543  0.6688 -1.5676
  491SOL     OW 1657   1.637   1.657   0.710  0.3328 -0.1695  0.3570
  491SOL    HW1 1658   1.594   1.612   0.788 -0.9960 -0.8951 -0.7611
  491SOL    HW2 1659   1.623   1.756   0.717 -1.8119 -0.3952 -0.0931
  492SOL     OW 1660   1.151   2.896   0.229  0.6995  0.0689 -0.6523
  492SOL    HW1 1661   1.161   2.989   0.194 -0.8636  0.2249 -0.7434
  492SOL    HW2 1662   1.102   2.840   0.162 -0.0850 -0.2938  0.1996
  493SOL     OW 1663   3.849   1.931   2.322  0.0182  0.4745 -0.1815
  493SOL    HW1 1664   3.786   1.966   2.252 -0.1330  0.1343 -0.2189
  493SOL    HW2 1665   3.797   1.907   2.404  0.1277  0.3763 -0.1413
  494SOL     OW 1666   4.615   3.172   4.703  0.3967  0.6005 -0.0545
  494SOL    HW1 1667   4.546   3.178   4.775  0.5477  1.8825  0.0109
  494SOL    HW2 1668   4.615   3.080   4.663 -1.7401  0.7226 -0.4440
  495SOL     OW 1669   4.218   0.602   1.306  0.1254 -0.3137  0.0330
  495SOL    HW1 1670   4.266   0.650   1.380 -2.4657 -0.7506  2.1795
  495SOL    HW2 1671   4.145   0.660   1.271 -0.6034 -1.2448 -0.0239
  496SOL     OW 1672   3.508   3.517   3.963  0.1225 -0.0846 -0.2448
  496SOL    HW1 1673   3.486   3.544   4.057  0.6555  0.6568 -0.3229
  496SOL    HW2 1674   3.575   3.443   3.964 -0.0164 -0.2071 -0.0374
  497SOL     OW 1675   0.710   2.718   3.554  0.6233 -0.2158 -0.1712
  497SOL    HW1 1676   0.767   2.694   3.476 -0.2147 -0.9146 -0.5793
  497SOL    HW2 1677   0.752   2.681   3.638  0.0018 -2.1270 -0.6430
  498SOL     OW 1678   4.793   3.323   3.584  0.2007  0.0358  0.2984
  498SOL    HW1 1679   4.892   3.318   3.600  0.2440  0.6556  0.2474
  498SOL    HW2 1680   4.766   3.249   3.523  0.7667  0.3192 -0.3133
  499SOL     OW 1681   1.221   0.021   0.448 -0.3812  0.1415 -0.2900
  499SOL    HW1 1682   1.262   0.002   0.359 -1.8689 -0.9057 -0.7816
  499SOL    HW2 1683   1.122   0.009   0.442 -0.5635  0.6348  1.3712
  500SOL     OW 1684   1.916   2.781   2.335 -0.0680  0.0473 -0.3808
  500SOL    HW1 1685   2.009   2.785   2.370 -0.1357  1.1401 -0.3033
  500SOL    HW2 1686   1.851   2.783   2.411 -0.2127  2.3514 -0.5049
  501SOL     OW 1687   0.367   3.710   3.200 -0.3279 -0.3959 -0.3923
  501SOL    HW1 1688   0.430   3.766   3.254 -0.1606  0.5216 -1.4924
  501SOL    HW2 1689   0.315   3.650   3.261  1.0190 -0.5854  0.6083
  502SOL     OW 1690   1.789   1.080   2.678  0.1540 -0.6810 -0.0843
  502SOL    HW1 1691   1.788   1.164   2.732  0.4663 -1.4192  1.1236
  502SOL    HW2 1692   1.697   1.061   2.643 -0.0677 -0.2121  0.2392
  503SOL     OW 1693   4.600   4.969   3.527 -0.3218 -0.0574  0.4071
  503SOL    HW1 1694   4.529   5.009   3.468 -0.6617 -1.8676 -0.4954
  503SOL    HW2 1695   4.690   4.999   3.495 -0.5765  0.4130  0.1057
  504SOL     OW 1696   1.895   1.484   2.632 -0.3966  0.1421  0.3334
  504SOL    HW1 1697   1.888   1.419   2.708 -1.4101  0.7117  0.7428
  504SOL    HW2 1698   1.804   1.497   2.591 -0.4451  2.1080  0.9497
  505SOL     OW 1699   2.211   0.371   3.675  0.1220  0.0063  0.1564
  505SOL    HW1 1700   2.251   0.439   3.737 -0.8773  0.8526 -0.0951
  505SOL    HW2 1701   2.118   0.400   3.650 -0.4297 -1.5971  0.2515
  506SOL     OW 1702   2.357   0.375   2.376  0.2205 -0.1500 -0.3001
  506SOL    HW1 1703   2.327   0.282   2.359 -1.8269  0.2478  0.8152
  506SOL    HW2 1704   2.350   0.396   2.474 -0.1200  1.4063 -0.6223
  507SOL     OW 1705   0.753   0.115   3.641  0.2461  0.0161  0.3402
  507SOL    HW1 1706   0.817   0.084   3.570  0.4241 -1.0755  0.9587
  507SOL    HW2 1707   0.800   0.182   3.700 -0.4414  2.3460 -1.5848
  508SOL     OW 1708   2.445   3.859   2.624 -0.1739 -0.6050 -0.0652
  508SOL    HW1 1709   2.513   3.853   2.551 -0.5884 -0.3452 -0.4761
  508SOL    HW2 1710   2.456   3.945   2.673 -0.2303 -0.5450 -0.1571
  509SOL     OW 1711   2.541   2.776   0.256  1.0107 -0.4796  0.1138
  509SOL    HW1 1712   2.596   2.847   0.212  0.5814  0.6470  1.3589
  509SOL    HW2 1713   2.578   2.758   0.347 -1.1440  0.9309  1.3362
  510SOL     OW 1714   5.088   0.714   3.954 -0.2518 -0.2443 -0.9200
  510SOL    HW1 1715   5.071   0.647   4.025 -0.4663  0.2547 -0.4933
  510SOL    HW2 1716   5.013   0.713   3.888 -1.2913  0.9765  0.1916
  511SOL     OW 1717   3.653   4.494   4.418 -0.5084 -0.3541 -0.0977
  511SOL    HW1 1718   3.626   4.434   4.343 -1.8905 -0.0777  0.1493
  511SOL    HW2 1719   3.573   4.543   4.453  0.6309  2.1488 -0.7179
  512SOL     OW 1720   0.660   4.265   3.412  0.8708  0.0524 -0.3155
  512SOL    HW1 1721   0.620   4.182   3.372  0.8734  0.1287 -0.4765
  512SOL    HW2 1722   0.633   4.344   3.358  2.9926 -0.1138 -1.7520
  513SOL     OW 1723   1.345   4.129   1.034 -0.4635 -0.1636 -0.7228
  513SOL    HW1 1724   1.315   4.192   0.963 -2.2702 -0.1735 -0.0079
  513SOL    HW2 1725   1.393   4.179   1.106 -3.5870  0.8544  0.8351
  514SOL     OW 1726   0.425   4.129   4.317 -0.5182 -0.2833  0.7274
  514SOL    HW1 1727   0.332   4.115   4.351 -0.9453 -1.9097 -0.9318
  514SOL    HW2 1728   0.475   4.042   4.320  0.6532  0.3716  0.7381
  515SOL     OW 1729   3.101   3.117   3.328  0.6879  0.5195 -0.6378
  515SOL    HW1 1730   3.079   3.128   3.231  0.9207  0.0838 -0.7407
  515SOL    HW2 1731   3.184   3.063   3.338  1.7126  2.1005 -0.2410
  516SOL     OW 1732   1.588   0.719   3.900  0.1273 -0.3343  0.7249
  516SOL    HW1 1733   1.494   0.744   3.922  0.7201  0.7125  2.3075
  516SOL    HW2 1734   1.606   0.739   3.804 -0.9708  0.4179  0.6551
  517SOL     OW 1735   2.954   3.169   1.549 -0.3281 -0.8384  0.2030
  517SOL    HW1 1736   3.015   3.236   1.506  0.5756 -1.0562  1.1089
  517SOL    HW2 1737   2.894   3.216   1.613  0.3337 -0.8731  0.8692
  518SOL     OW 1738   2.487   3.234   4.718 -0.7212 -0.1425 -0.6736
  518SOL    HW1 1739   2.569   3.264   4.766 -0.5279 -2.2669  0.4815
  518SOL    HW2 1740   2.411   3.296   4.739 -0.0302  0.3743  0.3973
  519SOL     OW 1741   1.403   1.547   4.992  0.4010 -0.3270  0.4466
  519SOL    HW1 1742   1.488   1.524   4.945 -0.6215 -1.3604 -0.9788
  519SOL    HW2 1743   1.406   1.512   5.085  0.1486 -3.7342 -0.7037
  520SOL     OW 1744   2.809   1.951   0.547  0.0978  0.5516  0.0185
  520SOL    HW1 1745   2.713   1.950   0.573 -0.2104  1.5608 -0.9992
  520SOL    HW2 1746   2.836   2.045   0.524  1.3702  0.3114  0.4620
  521SOL     OW 1747   0.088   1.041   0.480  0.0027 -0.2352 -0.5510
  521SOL    HW1 1748   0.164   0.979   0.501 -0.9922 -1.2758  0.1326
  521SOL    HW2 1749   0.100   1.126   0.531  1.5740  0.3159 -1.7776
  522SOL     OW 1750   4.230   1.015   4.367 -0.2786  0.1785  0.0367
  522SOL    HW1 1751   4.256   0.958   4.290  0.7839  1.2279 -0.4271
  522SOL    HW2 1752   4.261   1.109   4.350  0.0115  0.4256  1.7383
  523SOL     OW 1753   2.573   3.805   0.682  0.1897 -0.2385 -0.3871
  523SOL    HW1 1754   2.641   3.733   0.671 -0.2081 -0.4541 -1.5534
  523SOL    HW2 1755   2.615   3.885   0.726  1.0010 -0.6388 -0.4266
  524SOL     OW 1756   2.649   1.691   0.849  0.4203 -0.3783 -0.1664
  524SOL    HW1 1757   2.673   1.632   0.772  0.9136  1.3833 -1.4348
  524SOL    HW2 1758   2.551   1.712   0.846  0.6579  0.7007 -1.1063
  525SOL     OW 1759   0.316   3.247   4.498  0.1334  0.2255  0.2736
  525SOL    HW1 1760   0.228   3.276   4.536 -0.3910 -0.3641 -0.4732
  525SOL    HW2 1761   0.303   3.167   4.441  1.0489  0.5565 -0.4207
  526SOL     OW 1762   2.684   3.058   0.930  0.2379  0.5121  0.1968
  526SOL    HW1 1763   2.640   3.044   1.019 -0.7202 -0.9693 -0.4694
  526SOL    HW2 1764   2.623   3.111   0.871 -0.1064 -0.3835 -0.2766
  527SOL     OW 1765   3.565   1.819   0.942  0.1900 -0.1740 -0.3184
  527SOL    HW1 1766   3.542   1.846   1.036  0.7860 -0.1224 -0.1851
  527SOL    HW2 1767   3.527   1.885   0.878  1.2521  0.7373 -0.0221
  528SOL     OW 1768   4.336   3.502   0.047  0.1185 -0.0455  0.1176
  528SOL    HW1 1769   4.347   3.599   0.072  1.5510  0.2920 -1.6684
  528SOL    HW2 1770   4.420   3.452   0.066 -0.9173 -1.2232  1.9348
  529SOL     OW 1771   2.012   3.483   1.953  0.3298 -0.0799 -0.3649
  529SOL    HW1 1772   1.951   3.526   2.019 -0.0384 -0.2750 -0.5744
  529SOL    HW2 1773   2.106   3.486   1.988  0.2446  0.4695 -0.1681
  530SOL     OW 1774   3.933   0.341   1.585  0.4122 -0.3592 -0.0338
  530SOL    HW1 1775   3.899   0.428   1.620  1.0316 -0.0871 -0.0980
  530SOL    HW2 1776   3.997   0.358   1.509 -0.9831 -0.9405 -1.3874
  531SOL     OW 1777   2.268   2.273   0.994 -0.2290  0.0773  0.4925
  531SOL    HW1 1778   2.303   2.180   0.994 -0.4188 -0.0354 -1.6398
  531SOL    HW2 1779   2.345   2.338   0.996  0.0406 -0.1600 -1.0994
  532SOL     OW 1780   4.339   0.149   4.030  0.0650 -0.4504 -0.1251
  532SOL    HW1 1781   4.427   0.110   4.002  0.7705  0.1990  1.0970
  532SOL    HW2 1782   4.268   0.079   4.022  0.6198 -0.8866 -1.4550
  533SOL     OW 1783   2.487   2.718   3.451  0.4217 -0.1842  0.2319
  533SOL    HW1 1784   2.501   2.807   3.495  0.3803  0.9581 -1.9376
  533SOL    HW2 1785   2.389   2.703   3.436  0.2532 -1.4785  2.1857
  534SOL     OW 1786   2.850   3.667   2.077  0.3692 -0.2639 -0.3284
  534SOL    HW1 1787   2.756   3.654   2.111  0.5542  0.0642  0.3121
  534SOL    HW2 1788   2.861   3.761   2.045  0.4769 -0.3083 -0.4199
  535SOL     OW 1789   3.113   3.169   0.035 -0.2911  1.0840  0.4746
  535SOL    HW1 1790   3.170   3.251   0.030  0.9263  0.2199 -1.3225
  535SOL    HW2 1791   3.118   3.120   5.108  0.3830 -1.7598  1.9775
  536SOL     OW 1792   0.793   3.592   5.126  0.5983  0.0457 -0.3960
  536SOL    HW1 1793   0.769   3.683   5.093 -2.0232 -1.0481 -1.7743
  536SOL    HW2 1794   0.865   3.553   5.069 -1.1289 -0.2810 -2.4494
  537SOL     OW 1795   4.428   1.998   2.921 -0.0187 -0.0301 -0.1803
  537SOL    HW1 1796   4.449   2.031   2.828 -0.6392  0.1081 -0.2756
  537SOL    HW2 1797   4.335   1.963   2.923  0.6614 -1.9163 -0.0977
  538SOL     OW 1798   1.772   3.001   2.286  0.1513  0.4005  0.4742
  538SOL    HW1 1799   1.792   3.053   2.203 -1.9640 -0.2054 -0.4719
  538SOL    HW2 1800   1.858   2.970   2.327  1.3128  1.9773 -0.6336
  539SOL     OW 1801   3.736   2.342   2.577 -0.5720  0.1958  0.0628
  539SOL    HW1 1802   3.758   2.418   2.516 -0.3108  0.2557  0.2308
  539SOL    HW2 1803   3.653   2.296   2.545 -1.0782  0.9254  0.3035
  540SOL     OW 1804   2.504   4.725   0.637 -0.5397 -0.9157 -0.6879
  540SOL    HW1 1805   2.523   4.818   0.670 -0.9466 -1.0179 -0.1467
  540SOL    HW2 1806   2.437   4.729   0.563 -0.3261 -0.7572 -0.8753
  541SOL     OW 1807   1.799   4.599   1.319 -0.3609 -0.3072  0.2483
  541SOL    HW1 1808   1.858   4.524   1.288 -1.3344 -0.4371 -1.3639
  541SOL    HW2 1809   1.836   4.636   1.405  0.3495 -2.3587  0.8902
  542SOL     OW 1810   4.717   0.637   2.868 -0.0737  0.2090 -0.5691
  542SOL    HW1 1811   4.769   0.669   2.789  1.3153 -2.5977 -0.9136
  542SOL    HW2 1812   4.771   0.654   2.951  0.1195 -0.1611 -0.6195
  543SOL     OW 1813   0.419   4.691   2.290  0.3148 -0.3411  0.0670
  543SOL    HW1 1814   0.349   4.691   2.361  0.6714  1.1742  0.4539
  543SOL    HW2 1815   0.502   4.733   2.325  1.0151 -0.9525 -0.7911
  544SOL     OW 1816   4.718   3.197   2.813  0.4602 -0.0213 -0.2554
  544SOL    HW1 1817   4.723   3.099   2.835 -0.2248 -0.2378 -1.0230
  544SOL    HW2 1818   4.678   3.246   2.891  0.6927 -0.3634  0.0860
  545SOL     OW 1819   2.519   4.325   2.832 -0.2619 -0.2297 -0.1951
  545SOL    HW1 1820   2.612   4.359   2.847 -0.5077  0.4345 -0.1298
  545SOL    HW2 1821   2.459   4.360   2.904 -0.2320 -2.0566  0.7566
  546SOL     OW 1822   1.487   2.974   3.970 -0.2430  0.2795  0.2405
  546SOL    HW1 1823   1.471   3.056   3.915  1.0859  0.2846 -0.1631
  546SOL    HW2 1824   1.527   2.902   3.914 -1.1030 -0.5649  0.6663
  547SOL     OW 1825   2.722   1.166   1.471  0.0856  0.3201 -0.2910
  547SOL    HW1 1826   2.644   1.190   1.413 -0.8620  0.1180  0.8576
  547SOL    HW2 1827   2.798   1.136   1.414 -1.0981 -0.7095 -1.3999
  548SOL     OW 1828   3.233   0.737   1.023 -0.1287  0.1135 -0.0838
  548SOL    HW1 1829   3.217   0.780   0.935  1.3255  0.1492 -0.3560
  548SOL    HW2 1830   3.176   0.781   1.093  1.0831  2.2952 -0.3967
  549SOL     OW 1831   1.122   1.180   4.776 -0.3131 -0.1349 -0.7938
  549SOL    HW1 1832   1.196   1.217   4.833 -1.7351 -0.6198  1.4913
  549SOL    HW2 1833   1.075   1.108   4.826 -1.2298 -1.0806 -2.9149
  550SOL     OW 1834   0.828   4.524   3.476 -0.2742  0.1445  0.5311
  550SOL    HW1 1835   0.784   4.434   3.468  0.2314 -0.0207 -0.6323
  550SOL    HW2 1836   0.861   4.552   3.386  0.9559  0.8034  1.1725
  551SOL     OW 1837   0.475   5.020   0.888 -0.5903  0.1118  0.4448
  551SOL    HW1 1838   0.507   5.113   0.868 -0.5655  0.2692  1.2182
  551SOL    HW2 1839   0.386   5.023   0.932 -1.5015 -0.3181 -1.2883
  552SOL     OW 1840   4.723   2.753   1.176  0.4251 -0.0062 -0.5293
  552SOL    HW1 1841   4.630   2.789   1.183  0.2532 -0.4769 -0.3916
  552SOL    HW2 1842   4.722   2.666   1.128  1.1305  1.3147 -3.1366
  553SOL     OW 1843   2.377   5.141   0.354 -0.4865 -0.0101  0.3125
  553SOL    HW1 1844   2.452   5.084   0.387 -0.4257 -0.4405 -0.5542
  553SOL    HW2 1845   2.371   0.063   0.410  1.1540  0.4299 -0.1116
  554SOL     OW 1846   1.352   3.090   1.554 -1.5092 -0.3750 -0.1294
  554SOL    HW1 1847   1.295   3.139   1.488 -0.2108  0.2661 -0.8179
  554SOL    HW2 1848   1.393   3.156   1.617  0.6215 -0.4625 -1.3447
  555SOL     OW 1849   1.155   2.663   2.891 -0.2767  0.1303  0.2754
  555SOL    HW1 1850   1.139   2.757   2.859 -1.3885 -0.1142  0.0691
  555SOL    HW2 1851   1.119   2.598   2.824 -1.3809 -0.4084  1.3568
  556SOL     OW 1852   4.475   3.652   4.665 -0.0001 -0.3369  0.9107
  556SOL    HW1 1853   4.487   3.567   4.614 -0.5513 -1.3566  2.3851
  556SOL    HW2 1854   4.548   3.716   4.642 -0.2095 -0.7639 -1.0647
  557SOL     OW 1855   1.992   4.077   2.510 -0.7879 -0.5795 -0.5017
  557SOL    HW1 1856   2.076   4.029   2.485 -0.5761 -0.4707 -0.0108
  557SOL    HW2 1857   1.927   4.071   2.435  0.3591  0.9578 -1.7197
  558SOL     OW 1858   4.086   0.477   4.758  0.8115 -0.4916 -0.3558
  558SOL    HW1 1859   4.156   0.548   4.750 -0.6603  0.8136 -2.8165
  558SOL    HW2 1860   4.093   0.413   4.682  1.4508 -2.4885  1.2667
  559SOL     OW 1861   3.485   3.864   2.006  0.4667 -0.2637 -0.3977
  559SOL    HW1 1862   3.517   3.946   1.958  0.1346 -0.0337 -0.2304
  559SOL    HW2 1863   3.540   3.851   2.089  0.4487 -0.1462 -0.3669
  560SOL     OW 1864   1.140   2.176   4.444 -0.1952 -0.6809 -0.0821
  560SOL    HW1 1865   1.218   2.115   4.457  2.3241  2.2084 -0.2939
  560SOL    HW2 1866   1.083   2.142   4.369  2.3690 -1.6195 -1.7611
  561SOL     OW 1867   4.238   1.247   4.874  0.1253 -0.4269 -0.7319
  561SOL    HW1 1868   4.150   1.223   4.915  0.2284  1.0430  0.4271
  561SOL    HW2 1869   4.311   1.231   4.940  0.3398  1.6356 -0.4233
  562SOL     OW 1870   0.692   2.509   1.784 -0.4375  0.1036  0.3661
  562SOL    HW1 1871   0.600   2.496   1.748 -1.1581 -0.4508  2.2631
  562SOL    HW2 1872   0.722   2.424   1.829  0.6572  0.5496  0.5126
  563SOL     OW 1873   0.399   3.367   4.982  0.3220 -0.0352  0.1369
  563SOL    HW1 1874   0.439   3.276   4.978  1.9216  0.6496 -0.3539
  563SOL    HW2 1875   0.305   3.361   5.016  0.3772 -1.8513  0.0646
  564SOL     OW 1876   2.282   1.630   2.181 -0.0191  0.4118 -0.4941
  564SOL    HW1 1877   2.230   1.620   2.097 -0.5209 -0.6792 -0.0779
  564SOL    HW2 1878   2.379   1.642   2.160 -0.1665  0.3206 -1.2323
  565SOL     OW 1879   1.819   4.050   2.709  0.4296 -0.0717 -0.0310
  565SOL    HW1 1880   1.724   4.028   2.683  1.2979 -1.2244 -2.6296
  565SOL    HW2 1881   1.877   4.047   2.627  2.8013  0.2063  1.5442
  566SOL     OW 1882   1.930   2.497   2.341  0.1368 -0.3592  0.0027
  566SOL    HW1 1883   1.951   2.588   2.306  0.5628 -0.0764  0.9769
  566SOL    HW2 1884   1.958   2.428   2.273 -2.4083  0.2790 -1.8504
  567SOL     OW 1885   2.130   2.645   4.520 -0.1741 -0.1216  0.2811
  567SOL    HW1 1886   2.059   2.715   4.518  0.7873  0.9911 -3.5478
  567SOL    HW2 1887   2.192   2.662   4.597 -0.2123  3.0936 -0.2654
  568SOL     OW 1888   4.559   1.601   1.390 -0.5761 -0.2588  0.1641
  568SOL    HW1 1889   4.593   1.507   1.389 -0.6503 -0.3303 -2.2131
  568SOL    HW2 1890   4.460   1.601   1.376 -0.6481  0.1563  0.6716
  569SOL     OW 1891   3.042   1.575   2.379  0.1708 -0.1620 -0.3130
  569SOL    HW1 1892   3.109   1.575   2.305  0.5332 -0.8850  0.0075
  569SOL    HW2 1893   3.077   1.522   2.456 -0.5094 -0.0298  0.0960
  570SOL     OW 1894   1.613   1.460   4.236  0.1989 -0.1486  0.2156
  570SOL    HW1 1895   1.519   1.433   4.216 -0.5909  1.1578  1.8695
  570SOL    HW2 1896   1.652   1.507   4.157 -0.3005 -1.2117 -0.6968
  571SOL     OW 1897   4.848   1.185   0.601 -0.2848  0.5674  0.3153
  571SOL    HW1 1898   4.865   1.176   0.503 -0.5878  1.1370  0.2058
  571SOL    HW2 1899   4.877   1.276   0.631 -0.7953  0.6253  0.6294
  572SOL     OW 1900   4.404   2.160   1.830 -0.4504 -0.2759  0.1683
  572SOL    HW1 1901   4.465   2.222   1.780  0.3512  0.3259  1.8128
  572SOL    HW2 1902   4.388   2.196   1.922 -1.6167 -1.5080  0.4805
  573SOL     OW 1903   0.061   0.012   3.460 -0.8928 -0.1979  0.5819
  573SOL    HW1 1904   0.028   5.082   3.489 -0.3889 -0.1518  1.3367
  573SOL    HW2 1905   0.129   0.045   3.526 -0.8768  0.6183  0.1671
  574SOL     OW 1906   1.217   4.146   4.092 -0.5378 -0.1384  0.3897
  574SOL    HW1 1907   1.224   4.049   4.065  0.3666  0.2627 -0.9474
  574SOL    HW2 1908   1.226   4.203   4.010 -0.2350  1.1057  1.2682
  575SOL     OW 1909   3.963   4.989   5.136  0.1314 -0.2811  0.1615
  575SOL    HW1 1910   3.942   4.904   0.023  0.6672 -1.2526 -1.2917
  575SOL    HW2 1911   4.060   4.991   5.111  0.1090  0.7241  0.0829
  576SOL     OW 1912   3.303   1.046   2.945  0.6777  0.8658  0.4526
  576SOL    HW1 1913   3.243   1.053   3.025 -0.9759  0.9083 -0.7356
  576SOL    HW2 1914   3.354   1.132   2.934 -0.7959  1.7553  0.1977
  577SOL     OW 1915   4.074   2.980   0.260 -0.1003  0.1437  0.0464
  577SOL    HW1 1916   3.995   3.031   0.226 -1.2770 -0.1984  2.1128
  577SOL    HW2 1917   4.158   3.030   0.238 -1.0771  1.9856  0.3232
  578SOL     OW 1918   0.432   0.419   2.223  0.0062  0.4687 -0.6244
  578SOL    HW1 1919   0.399   0.458   2.309  0.5383 -1.5111  0.5245
  578SOL    HW2 1920   0.527   0.443   2.209  0.0983  0.2769 -0.3321
  579SOL     OW 1921   4.395   4.991   2.822 -0.0166 -0.8166 -0.0805
  579SOL    HW1 1922   4.455   5.021   2.748  1.0267  0.6056  1.2762
  579SOL    HW2 1923   4.451   4.968   2.903 -1.2322 -0.2519  0.9516
  580SOL     OW 1924   4.292   1.849   3.161  0.0562  0.1298  0.3198
  580SOL    HW1 1925   4.218   1.856   3.095  1.4275  0.8802 -1.2355
  580SOL    HW2 1926   4.327   1.941   3.182  0.6877 -0.2152  0.8501
  581SOL     OW 1927   0.450   1.635   2.250  0.1042  0.7305 -0.3135
  581SOL    HW1 1928   0.498   1.692   2.316 -0.3933  1.4715 -0.5775
  581SOL    HW2 1929   0.388   1.573   2.298  0.6012  0.4455 -0.0296
  582SOL     OW 1930   0.226   3.014   1.323 -0.5469  0.2129  0.4930
  582SOL    HW1 1931   0.177   3.011   1.410  1.2247  1.3405  1.5904
  582SOL    HW2 1932   0.169   3.061   1.255 -1.6797 -0.0512  1.2259
  583SOL     OW 1933   4.272   4.933   1.768 -0.5144  0.5660  0.0066
  583SOL    HW1 1934   4.368   4.935   1.740 -0.1562 -0.0580  1.1398
  583SOL    HW2 1935   4.223   5.009   1.725  0.9127  2.0339  0.8623
  584SOL     OW 1936   3.476   4.685   4.134 -0.6649  0.2351 -0.3941
  584SOL    HW1 1937   3.474   4.710   4.231 -0.3353 -0.8308 -0.1004
  584SOL    HW2 1938   3.392   4.716   4.090 -0.3718  1.6584 -0.0206
  585SOL     OW 1939   1.604   4.142   3.533  0.1412 -0.4789 -0.0808
  585SOL    HW1 1940   1.609   4.241   3.522 -0.6210 -0.3124  0.9366
  585SOL    HW2 1941   1.537   4.104   3.469 -1.7718  0.0581  1.4960
  586SOL     OW 1942   1.915   3.354   2.604 -0.1435  0.5382 -0.1938
  586SOL    HW1 1943   1.929   3.348   2.505  1.4638  2.5274 -0.1487
  586SOL    HW2 1944   1.974   3.425   2.642 -0.9431  0.0295  2.1773
  587SOL     OW 1945   1.113   2.733   3.601 -0.1202 -0.0439 -0.5128
  587SOL    HW1 1946   1.160   2.678   3.532 -1.5261 -1.6196 -0.2537
  587SOL    HW2 1947   1.036   2.682   3.639 -0.4844  1.4835  0.9385
  588SOL     OW 1948   3.197   0.431   3.955 -0.1824  0.1296 -0.3933
  588SOL    HW1 1949   3.235   0.409   3.865 -0.7632  2.9968 -1.4509
  588SOL    HW2 1950   3.267   0.474   4.011 -0.4506  0.6143 -0.4199
  589SOL     OW 1951   0.341   3.316   2.060  0.2297  1.2396 -0.7235
  589SOL    HW1 1952   0.249   3.346   2.033 -0.9735 -2.3664 -1.2032
  589SOL    HW2 1953   0.369   3.364   2.142 -1.7491  2.9899 -0.9876
  590SOL     OW 1954   3.713   0.505   0.224  0.1646  0.3598  0.0026
  590SOL    HW1 1955   3.707   0.405   0.221 -0.7664  0.4200 -0.4794
  590SOL    HW2 1956   3.633   0.545   0.179  1.0220  1.3315 -0.7051
  591SOL     OW 1957   2.461   2.102   2.274 -0.4394 -0.5167 -0.3062
  591SOL    HW1 1958   2.466   2.059   2.364 -1.9426 -0.3061 -0.0984
  591SOL    HW2 1959   2.514   2.186   2.274  0.0013 -0.7867  0.2157
  592SOL     OW 1960   2.133   2.722   3.927  0.1032  0.5366  0.1279
  592SOL    HW1 1961   2.034   2.735   3.923 -0.1552 -1.2582  0.1547
  592SOL    HW2 1962   2.177   2.782   3.860 -0.9322  1.7675  0.5110
  593SOL     OW 1963   3.773   1.070   4.900 -0.4370  0.3184 -0.4633
  593SOL    HW1 1964   3.724   1.027   4.976 -2.7211  0.6012 -1.6980
  593SOL    HW2 1965   3.771   1.010   4.821  0.3422  0.7836 -0.8469
  594SOL     OW 1966   1.823   0.739   4.749  0.4991  0.5341  0.3159
  594SOL    HW1 1967   1.844   0.708   4.657 -1.0296  1.3317 -0.3398
  594SOL    HW2 1968   1.907   0.771   4.793  1.3582 -0.4672 -0.5353
  595SOL     OW 1969   4.449   3.444   3.623  0.1015 -0.5033  0.1043
  595SOL    HW1 1970   4.531   3.497   3.602  0.2038  0.3606  2.3737
  595SOL    HW2 1971   4.372   3.506   3.636 -0.0766 -0.9869  1.5028
  596SOL     OW 1972   4.781   0.516   3.446  0.2861 -0.0588 -0.4826
  596SOL    HW1 1973   4.749   0.435   3.397  1.6341 -0.6007 -0.5324
  596SOL    HW2 1974   4.841   0.487   3.521  0.1293  0.8639  0.0056
  597SOL     OW 1975   1.104   4.951   1.957 -0.1891  0.3005  0.5514
  597SOL    HW1 1976   1.066   5.021   1.897 -0.8930  1.2193  2.0249
  597SOL    HW2 1977   1.200   4.973   1.977 -0.2926  0.6154  0.6971
  598SOL     OW 1978   4.808   0.117   0.824  0.6922  0.5626 -0.1260
  598SOL    HW1 1979   4.883   0.140   0.885  0.9822  1.6698 -0.8776
  598SOL    HW2 1980   4.836   0.044   0.762  0.8388  0.3550  0.1812
  599SOL     OW 1981   2.805   3.876   1.189 -0.3367 -0.2851  0.2456
  599SOL    HW1 1982   2.822   3.825   1.273  1.1110  0.2702  0.3113
  599SOL    HW2 1983   2.786   3.971   1.210 -2.4743 -0.6178  0.0788
  600SOL     OW 1984   5.010   1.672   1.541  0.4132 -0.0998 -0.0827
  600SOL    HW1 1985   5.059   1.592   1.574  1.7053  1.1750  1.2631
  600SOL    HW2 1986   4.930   1.688   1.599  1.0680  0.4783  0.6944
  601SOL     OW 1987   1.378   4.984   2.295 -0.2784  0.4725 -0.1942
  601SOL    HW1 1988   1.351   5.010   2.203 -1.4082  1.8062  0.4835
  601SOL    HW2 1989   1.315   5.025   2.362 -0.1048 -1.2914  1.1261
  602SOL     OW 1990   1.898   4.118   4.294  0.3514  1.5316 -0.4556
  602SOL    HW1 1991   1.923   4.024   4.270  0.1984  0.4661  2.9125
  602SOL    HW2 1992   1.851   4.161   4.218 -1.2580 -1.7909 -1.5220
  603SOL     OW 1993   0.912   2.224   1.831  0.3299 -0.6511  0.1541
  603SOL    HW1 1994   0.821   2.202   1.797  0.5727 -2.3616  0.5231
  603SOL    HW2 1995   0.965   2.271   1.760 -0.6829 -0.0352 -0.2038
  604SOL     OW 1996   2.065   4.485   2.428 -0.2799 -0.7396 -0.3623
  604SOL    HW1 1997   1.974   4.526   2.424  0.6793  1.5645 -0.3887
  604SOL    HW2 1998   2.090   4.467   2.523 -1.0409 -2.1086 -0.4073
  605SOL     OW 1999   1.131   4.005   2.496 -0.1737 -0.1792  0.4164
  605SOL    HW1 2000   1.080   4.057   2.565 -0.1790 -0.5232  0.6714
  605SOL    HW2 2001   1.221   3.982   2.532 -0.0097  0.0244  0.1395
  606SOL     OW 2002   0.131   1.537   0.833 -0.4993  0.6162 -0.1150
  606SOL    HW1 2003   0.044   1.525   0.881 -0.6118  1.4755 -0.0895
  606SOL    HW2 2004   0.149   1.634   0.821 -0.3708  0.4171 -1.6567
  607SOL     OW 2005   0.287   2.397   3.151  0.3047  0.5703  0.1214
  607SOL    HW1 2006   0.340   2.384   3.067 -0.5570 -0.9533 -0.2152
  607SOL    HW2 2007   0.234   2.482   3.144  2.2649  1.8923  0.2733
  608SOL     OW 2008   0.753   3.039   2.538 -0.2439 -0.0879 -0.3466
  608SOL    HW1 2009   0.841   3.071   2.503 -0.4235  3.0337  1.6649
  608SOL    HW2 2010   0.769   2.981   2.618 -0.0268 -2.0292 -1.7256
  609SOL     OW 2011   3.640   3.096   3.781 -0.3631  0.5753 -0.2820
  609SOL    HW1 2012   3.556   3.042   3.786  0.4006 -0.5506  1.0868
  609SOL    HW2 2013   3.719   3.036   3.798  0.5008  2.1406  1.5478
  610SOL     OW 2014   4.584   4.993   2.621 -0.2826  0.0073  0.0896
  610SOL    HW1 2015   4.670   4.946   2.642 -0.7475 -0.8950  0.0140
  610SOL    HW2 2016   4.527   4.934   2.563 -0.1639  1.3553 -1.4565
  611SOL     OW 2017   4.171   4.502   2.541  0.3558 -0.4689  0.2169
  611SOL    HW1 2018   4.226   4.461   2.613 -1.7299 -1.8355  1.1213
  611SOL    HW2 2019   4.135   4.430   2.481  1.0079  0.5400 -1.4666
  612SOL     OW 2020   4.404   0.396   3.397 -0.3902 -0.1605 -0.1279
  612SOL    HW1 2021   4.404   0.494   3.420 -1.0275  0.3827 -2.2319
  612SOL    HW2 2022   4.326   0.352   3.442  0.4328  0.0496  1.6045
  613SOL     OW 2023   0.445   3.941   5.057 -0.2834  0.1668 -0.3750
  613SOL    HW1 2024   0.425   3.897   4.969 -0.0227 -0.5409 -0.0878
  613SOL    HW2 2025   0.444   3.872   5.129  0.5383  0.5747  0.0312
  614SOL     OW 2026   5.100   1.967   3.741  0.8002 -0.8272 -0.2543
  614SOL    HW1 2027   0.021   1.972   3.799 -0.6444  0.7957  1.7463
  614SOL    HW2 2028   5.118   2.016   3.655  2.4422 -1.9230 -0.5945
  615SOL     OW 2029   3.761   1.961   1.437 -1.0087  0.1342 -0.0277
  615SOL    HW1 2030   3.680   1.914   1.471  0.5004 -1.3374  1.7505
  615SOL    HW2 2031   3.748   2.059   1.443 -2.1433 -0.0785  1.4958
  616SOL     OW 2032   4.295   4.897   3.876 -0.8347 -0.5351  1.0950
  616SOL    HW1 2033   4.247   4.820   3.834 -1.8307  0.5271  0.2175
  616SOL    HW2 2034   4.229   4.968   3.901  0.0358 -0.0560  2.1068
  617SOL     OW 2035   2.209   4.175   5.036 -0.0628 -0.0374 -0.5745
  617SOL    HW1 2036   2.249   4.115   4.966  2.2723  0.2510  0.4197
  617SOL    HW2 2037   2.262   4.260   5.040 -2.2642  1.4215 -0.7709
  618SOL     OW 2038   4.570   2.888   2.515 -0.2108 -0.2069  0.2383
  618SOL    HW1 2039   4.590   2.814   2.578  0.5973 -0.9829 -0.8986
  618SOL    HW2 2040   4.633   2.964   2.530  0.8486 -0.9244 -0.4947
  619SOL     OW 2041   3.770   0.549   4.380 -0.1133 -1.0685 -0.2183
  619SOL    HW1 2042   3.700   0.490   4.342 -1.0039 -0.7829  0.9097
  619SOL    HW2 2043   3.822   0.500   4.450  1.6287 -1.6487 -1.8231
  620SOL     OW 2044   1.668   0.312   2.700  0.0949  0.0499 -0.2145
  620SOL    HW1 2045   1.736   0.296   2.629 -0.1313 -0.8723 -0.2390
  620SOL    HW2 2046   1.705   0.284   2.789  0.0605  0.3686 -0.0978
  621SOL     OW 2047   2.028   1.549   4.370  0.5252  0.2931  0.0621
  621SOL    HW1 2048   2.049   1.602   4.452 -0.9753  0.4890  0.3496
  621SOL    HW2 2049   2.024   1.609   4.291 -3.7890  1.2591  0.7696
  622SOL     OW 2050   1.540   0.328   0.774 -0.0225 -0.0221 -0.5398
  622SOL    HW1 2051   1.568   0.253   0.714  0.0483 -0.1870 -0.3031
  622SOL    HW2 2052   1.448   0.310   0.809  0.6881 -0.9255  0.9754
  623SOL     OW 2053   1.947   3.621   0.123  0.3549 -0.3376  0.4201
  623SOL    HW1 2054   1.955   3.650   0.028  1.0864  1.0043  0.8583
  623SOL    HW2 2055   1.982   3.529   0.134  0.8535 -0.2630 -0.4960
  624SOL     OW 2056   0.850   3.607   1.482  0.6464  0.3958  0.0874
  624SOL    HW1 2057   0.784   3.532   1.486  1.0091  0.0390 -0.4963
  624SOL    HW2 2058   0.942   3.572   1.501  0.5866  1.0265  1.6900
  625SOL     OW 2059   0.761   1.123   1.274 -0.1120  0.3837  0.2228
  625SOL    HW1 2060   0.689   1.100   1.339 -0.4611  1.6747  0.3161
  625SOL    HW2 2061   0.729   1.195   1.213  0.2877 -0.6250 -1.2531
  626SOL     OW 2062   1.131   3.876   1.690 -0.3113  1.2631 -0.9869
  626SOL    HW1 2063   1.170   3.826   1.768  0.4438 -0.3513 -2.3342
  626SOL    HW2 2064   1.121   3.972   1.714  1.3703  1.1082  0.5801
  627SOL     OW 2065   1.319   0.908   3.670  0.6907 -0.3695 -0.0614
  627SOL    HW1 2066   1.364   0.896   3.581  0.4591 -0.6293 -0.1432
  627SOL    HW2 2067   1.331   1.003   3.700  1.0316 -0.3592 -0.2269
  628SOL     OW 2068   4.271   2.948   4.996  0.0023  0.1745  0.2373
  628SOL    HW1 2069   4.240   2.947   4.901 -0.7122 -0.0920  0.4737
  628SOL    HW2 2070   4.370   2.966   4.998 -0.2243  1.5972 -0.4794
  629SOL     OW 2071   4.220   3.069   3.425  0.8953  0.2342 -0.0928
  629SOL    HW1 2072   4.212   3.008   3.504 -0.0629  1.3456  0.7058
  629SOL    HW2 2073   4.227   3.014   3.342  1.6503 -0.9625  0.7146
  630SOL     OW 2074   1.143   4.998   0.114  0.7957 -0.0398 -0.5529
  630SOL    HW1 2075   1.205   5.049   0.174 -1.0096  1.2810  0.2837
  630SOL    HW2 2076   1.190   4.976   0.029  2.3913  0.9397  0.0310
  631SOL     OW 2077   2.883   4.270   0.698 -0.0237 -0.0677 -0.1882
  631SOL    HW1 2078   2.842   4.272   0.606 -1.5966  3.4567  0.4115
  631SOL    HW2 2079   2.981   4.257   0.690 -0.3558 -2.0526 -2.1622
  632SOL     OW 2080   3.870   1.151   3.505  0.1823 -0.0610 -0.7966
  632SOL    HW1 2081   3.953   1.170   3.453 -0.5075 -0.3380 -2.0362
  632SOL    HW2 2082   3.798   1.214   3.477 -0.3328 -0.5120 -0.4946
  633SOL     OW 2083   0.654   5.097   1.290  0.5867 -0.0173 -0.3069
  633SOL    HW1 2084   0.569   5.057   1.256  0.9412  0.2120 -1.5024
  633SOL    HW2 2085   0.728   5.078   1.225  2.0471 -2.4054  1.8732
  634SOL     OW 2086   3.673   1.619   0.432  0.5351  0.3088 -0.1065
  634SOL    HW1 2087   3.693   1.580   0.522  1.2606  1.0234  0.0592
  634SOL    HW2 2088   3.749   1.679   0.405  0.2725  0.1854 -1.1452
  635SOL     OW 2089   1.763   3.822   3.173 -0.1568 -0.9928 -0.3578
  635SOL    HW1 2090   1.808   3.733   3.179  2.3096  0.1909  0.0407
  635SOL    HW2 2091   1.789   3.867   3.088  0.1153  0.0651  0.2676
  636SOL     OW 2092   0.966   1.537   3.194 -0.6928  0.1783 -0.4268
  636SOL    HW1 2093   0.944   1.443   3.218 -0.3993 -0.0049 -0.8644
  636SOL    HW2 2094   0.958   1.595   3.275 -1.0474 -0.1895 -0.1931
  637SOL     OW 2095   4.587   3.522   2.118 -0.2722  0.0899  0.3107
  637SOL    HW1 2096   4.534   3.482   2.043  1.0476 -0.9216 -0.1263
  637SOL    HW2 2097   4.583   3.622   2.112 -1.4926  0.0271 -0.1546
  638SOL     OW 2098   2.699   4.744   2.646  0.1458 -0.5526  0.4706
  638SOL    HW1 2099   2.688   4.672   2.577  0.4035 -1.7230  1.6055
  638SOL    HW2 2100   2.634   4.818   2.629 -1.5130 -1.9761  0.4060
  639SOL     OW 2101   0.233   5.142   4.057  0.6770 -0.2460  0.3399
  639SOL    HW1 2102   0.253   0.073   4.021 -0.7788  0.3631  0.9832
  639SOL    HW2 2103   0.194   5.151   4.149 -1.3019 -1.3858 -0.3409
  640SOL     OW 2104   1.407   4.193   2.865 -0.9185 -0.6758  0.1965
  640SOL    HW1 2105   1.485   4.166   2.922 -0.4384 -0.8971 -0.5584
  640SOL    HW2 2106   1.422   4.164   2.771 -0.4255  2.0514 -0.6529
  641SOL     OW 2107   4.907   0.052   4.839  0.3768 -0.3892 -0.4542
  641SOL    HW1 2108   4.859   0.025   4.755  0.2023 -0.6237 -0.2797
  641SOL    HW2 2109   4.917   5.132   4.899 -1.2103  0.1455  0.6044
  642SOL     OW 2110   2.050   2.181   4.780  0.0691 -0.0099  0.4285
  642SOL    HW1 2111   2.097   2.201   4.866  1.1225 -0.0218 -0.1283
  642SOL    HW2 2112   2.089   2.236   4.706  0.8238 -1.6742 -0.4964
  643SOL     OW 2113   1.742   2.037   3.426 -0.0867  0.1018 -0.3457
  643SOL    HW1 2114   1.816   1.996   3.479 -1.3597 -2.8502 -0.6909
  643SOL    HW2 2115   1.782   2.093   3.352  1.7515 -0.4458  0.1675
  644SOL     OW 2116   0.572   2.840   2.856  0.3907 -0.5035 -0.1193
  644SOL    HW1 2117   0.609   2.760   2.904  0.6147 -0.3264  0.0022
  644SOL    HW2 2118   0.510   2.889   2.916  0.2683 -0.5755 -0.1874
  645SOL     OW 2119   1.455   2.354   3.129  0.0444  0.1983  0.4066
  645SOL    HW1 2120   1.455   2.255   3.110 -3.7739  0.0741  0.2811
  645SOL    HW2 2121   1.436   2.404   3.045  1.5700  1.0620  0.5520
  646SOL     OW 2122   3.181   0.461   1.138 -0.5527 -0.2367 -0.1408
  646SOL    HW1 2123   3.235   0.528   1.088  0.3703 -0.4442  0.5547
  646SOL    HW2 2124   3.223   0.444   1.228 -1.3542 -0.9568  0.1116
  647SOL     OW 2125   3.898   4.156   1.920 -0.0384  1.0247 -0.7652
  647SOL    HW1 2126   3.866   4.247   1.949  1.4508  1.3788 -0.1343
  647SOL    HW2 2127   3.994   4.162   1.894  0.0533 -0.3662 -0.7876
  648SOL     OW 2128   0.344   0.674   3.685 -0.3551  0.3512 -0.1657
  648SOL    HW1 2129   0.429   0.711   3.722  0.4258 -0.2820 -1.2791
  648SOL    HW2 2130   0.274   0.672   3.757  0.8184  0.0547  0.9986
  649SOL     OW 2131   3.597   4.085   0.486 -0.1295  0.1037  0.3668
  649SOL    HW1 2132   3.668   4.068   0.555  0.0533 -1.1574 -0.1124
  649SOL    HW2 2133   3.533   4.008   0.484  0.2288 -0.1797 -1.3169
  650SOL     OW 2134   4.897   0.265   4.529  0.2868  0.1287 -0.3060
  650SOL    HW1 2135   4.964   0.330   4.566  1.5991 -1.1410 -0.4100
  650SOL    HW2 2136   4.839   0.312   4.462 -0.5010  1.8374  1.4595
  651SOL     OW 2137   1.394   2.758   1.987 -0.4846 -0.4433 -0.1241
  651SOL    HW1 2138   1.333   2.679   1.989 -2.8141  1.2524  0.3345
  651SOL    HW2 2139   1.370   2.816   1.909 -0.0954  0.7175  0.5915
  652SOL     OW 2140   1.370   0.977   0.272 -0.6125  0.5332  0.4678
  652SOL    HW1 2141   1.329   0.972   0.363 -1.3190  1.4857  0.2059
  652SOL    HW2 2142   1.470   0.983   0.281 -0.4031 -2.2903  1.0932
  653SOL     OW 2143   1.539   5.113   1.073  0.6182  0.1868 -0.3466
  653SOL    HW1 2144   1.527   5.038   1.138 -0.4595  2.4095  2.2145
  653SOL    HW2 2145   1.453   5.130   1.025  0.6391  0.2813 -0.3518
  654SOL     OW 2146   3.040   0.698   0.524  0.9438 -0.1862 -0.4843
  654SOL    HW1 2147   3.112   0.764   0.544  1.4027 -0.9134  0.3668
  654SOL    HW2 2148   3.082   0.608   0.506  0.2228 -0.9902  1.5487
  655SOL     OW 2149   0.030   2.063   5.124 -0.6777  0.0664  0.3316
  655SOL    HW1 2150   0.046   2.070   5.026 -0.0855  0.0537  0.4194
  655SOL    HW2 2151   5.094   2.081   5.144 -1.1395 -1.4263 -0.3997
  656SOL     OW 2152   0.304   1.273   5.111  0.4160 -0.0280  0.4401
  656SOL    HW1 2153   0.274   1.349   0.008 -0.7234  3.1881 -3.8916
  656SOL    HW2 2154   0.230   1.207   5.101 -0.4763  0.9787  0.2522
  657SOL     OW 2155   2.366   3.929   0.154 -0.6024  0.1216  0.4396
  657SOL    HW1 2156   2.274   3.918   0.117 -0.8517  1.6042  0.5558
  657SOL    HW2 2157   2.398   3.841   0.189 -2.5569 -0.1635  1.7249
  658SOL     OW 2158   1.388   0.973   4.685 -0.1550 -0.6211  0.0210
  658SOL    HW1 2159   1.458   0.973   4.756  0.2287 -0.9014 -0.3536
  658SOL    HW2 2160   1.313   0.912   4.711 -0.2205 -0.3852  0.3830
  659SOL     OW 2161   2.004   3.035   0.363 -0.0365 -0.8564  0.3693
  659SOL    HW1 2162   1.986   2.963   0.295 -0.2766 -0.9452  0.5253
  659SOL    HW2 2163   1.929   3.100   0.363  0.9385  0.3532 -0.9633
  660SOL     OW 2164   4.565   0.666   4.833  0.4048  1.0121 -0.0853
  660SOL    HW1 2165   4.615   0.609   4.767  0.8611 -0.2723  1.3139
  660SOL    HW2 2166   4.467   0.664   4.811  0.3352 -0.8156  0.2417
  661SOL     OW 2167   2.790   4.483   3.625  0.3843 -0.3014  0.1586
  661SOL    HW1 2168   2.759   4.400   3.671 -1.4010  0.3334  0.1583
  661SOL    HW2 2169   2.825   4.460   3.534  0.3920 -1.1045  0.3596
  662SOL     OW 2170   2.507   4.762   5.076  0.4258 -0.2014 -0.6808
  662SOL    HW1 2171   2.519   4.813   0.001 -0.8283  1.1776 -1.2849
  662SOL    HW2 2172   2.557   4.676   5.082  1.5973  0.5298  0.8557
  663SOL     OW 2173   1.715   4.575   2.069 -0.1068  0.3281  0.2107
  663SOL    HW1 2174   1.756   4.649   2.015  2.3161 -1.4030 -0.4934
  663SOL    HW2 2175   1.642   4.532   2.016 -0.3964  1.1410 -0.0616
  664SOL     OW 2176   1.153   0.775   4.167 -0.5282  0.0177  0.1024
  664SOL    HW1 2177   1.200   0.755   4.081 -1.2123  2.7495 -1.0053
  664SOL    HW2 2178   1.167   0.699   4.231  1.0197 -1.5504 -1.9582
  665SOL     OW 2179   5.097   1.664   0.129 -0.0202  0.1649  0.1097
  665SOL    HW1 2180   5.079   1.618   0.215 -1.4811  0.7717  0.1664
  665SOL    HW2 2181   5.046   1.618   0.055 -0.5446  0.9571 -0.0332
  666SOL     OW 2182   5.079   4.852   1.338 -0.4754 -0.1799 -0.3521
  666SOL    HW1 2183   5.158   4.837   1.398  0.0525  1.5473 -0.5597
  666SOL    HW2 2184   5.009   4.902   1.389  0.0200  1.3975 -1.1470
  667SOL     OW 2185   4.219   2.174   4.985  0.0590 -0.2254  0.5383
  667SOL    HW1 2186   4.135   2.126   4.963 -0.1956  0.9027 -1.0773
  667SOL    HW2 2187   4.213   2.269   4.956  1.1471  0.4187  2.2260
  668SOL     OW 2188   2.238   2.087   0.447 -0.6773 -0.6159  0.1800
  668SOL    HW1 2189   2.281   2.176   0.429 -0.3509 -0.6431  0.8204
  668SOL    HW2 2190   2.309   2.018   0.458 -0.9400 -1.1385 -1.1767
  669SOL     OW 2191   0.116   4.602   3.788 -0.0249  0.1722 -0.2419
  669SOL    HW1 2192   0.154   4.512   3.768  0.4712  0.4040 -0.3490
  669SOL    HW2 2193   0.158   4.671   3.729 -0.2429  0.5108 -0.0118
  670SOL     OW 2194   4.499   4.319   1.372 -0.5008  0.1382  0.0922
  670SOL    HW1 2195   4.568   4.349   1.306 -0.9585  0.6143 -0.1859
  670SOL    HW2 2196   4.497   4.381   1.450  0.6189 -0.9015  0.9826
  671SOL     OW 2197   2.033   0.775   4.013 -0.0596 -0.4664  0.3584
  671SOL    HW1 2198   2.100   0.842   4.044  0.0187 -1.1265  1.6736
  671SOL    HW2 2199   1.941   0.812   4.024  0.0432  0.5460 -1.7008
  672SOL     OW 2200   2.430   3.447   2.276 -0.5315 -0.8557 -0.4461
  672SOL    HW1 2201   2.468   3.368   2.230  0.4722 -0.0051 -1.1287
  672SOL    HW2 2202   2.472   3.457   2.366  0.4394 -0.2707 -0.9520
  673SOL     OW 2203   4.578   2.680   3.815  0.6861  0.0893 -0.6772
  673SOL    HW1 2204   4.552   2.592   3.853  1.2325  0.1030 -0.2659
  673SOL    HW2 2205   4.673   2.700   3.838 -0.1426  1.9504  1.4597
  674SOL     OW 2206   0.947   1.288   4.048  0.2473 -0.4636  0.2926
  674SOL    HW1 2207   1.024   1.242   4.003 -1.3768 -3.3569  0.2675
  674SOL    HW2 2208   0.933   1.249   4.139 -1.6279 -0.5584  0.0060
  675SOL     OW 2209   2.380   4.428   0.409  0.2305 -0.3578 -0.2295
  675SOL    HW1 2210   2.290   4.408   0.448  0.0107  0.9366 -0.0131
  675SOL    HW2 2211   2.444   4.354   0.431 -1.0859 -1.9337 -1.5151
  676SOL     OW 2212   1.146   5.032   4.513  0.9649 -0.3597  0.1950
  676SOL    HW1 2213   1.059   5.069   4.545  1.2854  0.1274  0.5357
  676SOL    HW2 2214   1.130   4.957   4.449  0.2673  0.7794 -1.0211
  677SOL     OW 2215   3.511   0.629   0.086 -0.3330 -0.4508  0.1658
  677SOL    HW1 2216   3.436   0.573   0.048 -0.1067 -1.6669  1.4542
  677SOL    HW2 2217   3.479   0.723   0.098 -1.7595 -1.0010  0.9110
  678SOL     OW 2218   0.353   0.777   3.116  0.5939 -0.2666  0.5640
  678SOL    HW1 2219   0.320   0.699   3.168  1.0944  0.2389  1.6612
  678SOL    HW2 2220   0.275   0.832   3.085  0.2785 -0.7689  0.4538
  679SOL     OW 2221   0.230   4.128   3.315  1.0345  0.1057  0.0085
  679SOL    HW1 2222   0.227   4.227   3.334  2.7520  0.4361 -1.2349
  679SOL    HW2 2223   0.174   4.108   3.235  2.0059  0.3660 -0.7565
  680SOL     OW 2224   0.501   3.943   3.060 -0.3559  0.2158 -0.5170
  680SOL    HW1 2225   0.571   3.879   3.028 -1.5930 -1.0500 -0.8023
  680SOL    HW2 2226   0.410   3.904   3.044 -1.1268  1.5361  0.4155
  681SOL     OW 2227   2.185   2.834   3.145 -0.0398 -0.3153 -0.2656
  681SOL    HW1 2228   2.108   2.788   3.102  0.2908 -0.7070 -0.4399
  681SOL    HW2 2229   2.225   2.774   3.215  0.6584 -0.4723 -0.7908
  682SOL     OW 2230   1.644   0.409   4.182  0.1708 -0.4861  0.2648
  682SOL    HW1 2231   1.551   0.387   4.211  0.7323 -2.7735  0.5120
  682SOL    HW2 2232   1.649   0.405   4.082 -0.1834  0.5774  0.1913
  683SOL     OW 2233   4.481   2.101   3.736  0.4159  0.2009  0.4067
  683SOL    HW1 2234   4.432   2.152   3.664 -0.3058 -0.7673  0.1988
  683SOL    HW2 2235   4.519   2.166   3.802 -0.7658  1.0112  0.3240
  684SOL     OW 2236   0.192   0.645   3.897 -0.1201  0.1599  0.6639
  684SOL    HW1 2237   0.259   0.673   3.966 -0.3260 -1.1446  1.4475
  684SOL    HW2 2238   0.105   0.691   3.914  0.4869  1.6749 -0.2098
  685SOL     OW 2239   1.459   2.461   3.379  0.4563  0.1842 -0.5734
  685SOL    HW1 2240   1.524   2.535   3.397 -0.8567  1.5321 -1.1931
  685SOL    HW2 2241   1.475   2.424   3.288  1.5413 -0.7854 -0.0168
  686SOL     OW 2242   2.158   0.337   1.582 -0.1309  0.0131 -0.0310
  686SOL    HW1 2243   2.092   0.394   1.535 -0.6741 -0.7793 -0.2517
  686SOL    HW2 2244   2.155   0.244   1.544  1.4874  0.0866 -0.4178
  687SOL     OW 2245   5.095   2.272   2.848 -0.0465  0.1100 -0.1690
  687SOL    HW1 2246   5.117   2.369   2.842 -0.9339  0.2461 -1.5348
  687SOL    HW2 2247   5.127   2.225   2.766 -1.6569 -0.3113 -0.5924
  688SOL     OW 2248   1.205   4.016   2.799  0.2987 -0.1865  0.1149
  688SOL    HW1 2249   1.264   3.936   2.785  1.1080  0.7298 -2.0167
  688SOL    HW2 2250   1.261   4.095   2.822 -0.2855  0.2666  0.0086
  689SOL     OW 2251   1.408   2.476   2.884  0.2146  0.1505 -0.2250
  689SOL    HW1 2252   1.341   2.550   2.873  0.1396 -0.0283 -1.0174
  689SOL    HW2 2253   1.405   2.417   2.804 -1.2231 -1.9503  1.2775
  690SOL     OW 2254   0.307   3.319   1.307  0.0009 -0.4544  0.1230
  690SOL    HW1 2255   0.390   3.321   1.251 -0.3775  0.8578 -0.4239
  690SOL    HW2 2256   0.233   3.365   1.258 -0.3883  0.5594  1.6050
  691SOL     OW 2257   4.378   2.774   0.132  0.4220  0.6272 -0.1834
  691SOL    HW1 2258   4.402   2.780   0.036 -1.6773  1.6519 -0.6962
  691SOL    HW2 2259   4.333   2.686   0.150 -1.4499  1.4062 -0.7628
  692SOL     OW 2260   2.395   4.709   3.344  0.3447  0.2110 -0.2657
  692SOL    HW1 2261   2.478   4.662   3.314 -0.5081 -1.6014  0.0216
  692SOL    HW2 2262   2.315   4.653   3.320 -0.6397  0.7337  1.5724
  693SOL     OW 2263   1.042   2.026   3.627  0.0616  0.1745 -0.2079
  693SOL    HW1 2264   1.025   2.120   3.657 -0.7155  0.8735 -2.5903
  693SOL    HW2 2265   1.136   2.000   3.650  0.6659  1.9567 -0.4917
  694SOL     OW 2266   1.136   0.950   3.190  0.3330 -0.5212  0.0535
  694SOL    HW1 2267   1.104   0.972   3.283 -0.3102  0.7383 -0.4384
  694SOL    HW2 2268   1.066   0.975   3.124  2.3336  2.7723 -1.0974
  695SOL     OW 2269   3.279   3.035   2.673 -0.4409  0.2537  0.1321
  695SOL    HW1 2270   3.205   3.048   2.607  1.6095 -0.1541 -2.4659
  695SOL    HW2 2271   3.337   3.116   2.675 -0.6270  0.3714  1.7128
  696SOL     OW 2272   1.481   0.111   2.704 -0.3866  0.4704 -0.5250
  696SOL    HW1 2273   1.391   0.140   2.737 -0.5380  1.0529 -1.4169
  696SOL    HW2 2274   1.542   0.191   2.699  0.1261  0.1097 -0.0934
  697SOL     OW 2275   1.701   0.531   3.013  0.9632 -0.6162 -0.8556
  697SOL    HW1 2276   1.633   0.487   2.955  0.4035  0.7472 -1.2761
  697SOL    HW2 2277   1.759   0.591   2.958  0.0570  1.1492  0.0259
  698SOL     OW 2278   0.935   4.911   1.487 -0.0279 -0.6727  0.7860
  698SOL    HW1 2279   1.004   4.883   1.420 -1.8569 -1.2507 -0.9850
  698SOL    HW2 2280   0.966   4.887   1.579  3.4351  1.8612  0.4804
  699SOL     OW 2281   4.104   3.613   0.453 -0.1380 -0.3892  0.2191
  699SOL    HW1 2282   4.131   3.577   0.542  0.6590 -1.2349 -0.3484
  699SOL    HW2 2283   4.180   3.606   0.389 -0.4860  0.8278 -0.3624
  700SOL     OW 2284   4.348   0.183   0.204  0.0384 -0.2770  0.3411
  700SOL    HW1 2285   4.391   0.262   0.246 -0.8478  0.0589  0.6297
  700SOL    HW2 2286   4.321   0.206   0.110 -0.9371  0.0280  0.6885
  701SOL     OW 2287   5.095   4.205   0.486 -0.0027 -0.3815 -0.0257
  701SOL    HW1 2288   5.096   4.171   0.392  0.6131  0.1710 -0.2325
  701SOL    HW2 2289   0.000   4.281   0.494 -0.5285  0.0078  0.6870
  702SOL     OW 2290   3.599   2.869   4.886  0.4490  0.1718 -0.6587
  702SOL    HW1 2291   3.612   2.932   4.810  2.7998 -0.7030 -1.0446
  702SOL    HW2 2292   3.557   2.918   4.963 -0.8836  1.3477 -2.0689
  703SOL     OW 2293   3.915   0.831   1.625 -0.4613  0.2365 -1.0698
  703SOL    HW1 2294   3.980   0.902   1.598 -1.5731  1.9572  0.4344
  703SOL    HW2 2295   3.826   0.849   1.581 -0.9292  0.2064 -0.1681
  704SOL     OW 2296   1.975   3.561   1.018 -0.1417  0.4096 -0.1851
  704SOL    HW1 2297   1.885   3.519   1.033  0.0485 -0.2840 -0.9758
  704SOL    HW2 2298   1.984   3.587   0.922  1.7632 -2.6095 -0.9511
  705SOL     OW 2299   0.489   0.716   3.453  0.1184  0.1976  0.2376
  705SOL    HW1 2300   0.431   0.713   3.534  0.1918  1.8135  0.3847
  705SOL    HW2 2301   0.572   0.662   3.470 -1.9439 -3.6065 -0.5957
  706SOL     OW 2302   0.038   3.660   0.222  0.2586 -0.4644  0.0865
  706SOL    HW1 2303   0.097   3.681   0.143  1.2798 -1.3120  0.6083
  706SOL    HW2 2304   0.045   3.734   0.289  1.1470 -0.7940  0.3721
  707SOL     OW 2305   1.298   4.764   3.983 -0.3249 -0.4670  0.2749
  707SOL    HW1 2306   1.269   4.689   4.042 -1.3947 -0.6623 -0.4534
  707SOL    HW2 2307   1.218   4.820   3.959  0.3347  0.4680  0.2112
  708SOL     OW 2308   0.465   2.032   2.815 -0.0860 -0.0492  0.0528
  708SOL    HW1 2309   0.417   2.018   2.728 -1.2259  0.4452  0.5961
  708SOL    HW2 2310   0.445   1.956   2.876  1.0381 -0.6027 -0.2334
  709SOL     OW 2311   4.276   0.581   3.944  0.5649 -0.3473 -0.4149
  709SOL    HW1 2312   4.331   0.535   3.874  1.4053 -0.0821  0.0476
  709SOL    HW2 2313   4.292   0.536   4.032  0.8964  0.4191 -0.0756
  710SOL     OW 2314   4.682   3.730   2.704 -0.4695  0.2834  0.3038
  710SOL    HW1 2315   4.613   3.776   2.760 -1.4532 -1.3340  0.4862
  710SOL    HW2 2316   4.661   3.633   2.699  1.1212 -0.0434 -0.6854
  711SOL     OW 2317   0.274   0.277   3.214 -0.7266  0.6938  0.2012
  711SOL    HW1 2318   0.178   0.259   3.235 -0.8131 -0.7648 -1.2497
  711SOL    HW2 2319   0.293   0.375   3.226 -2.4886  1.0836  0.0662
  712SOL     OW 2320   3.365   1.387   4.145  0.5648 -0.0248 -0.2193
  712SOL    HW1 2321   3.339   1.404   4.240  0.4135  0.9207 -0.4238
  712SOL    HW2 2322   3.293   1.421   4.085  2.0577  2.3311 -0.7921
  713SOL     OW 2323   4.345   0.640   1.701 -0.6320 -0.4190 -0.3843
  713SOL    HW1 2324   4.280   0.599   1.765  0.0148  0.1686  0.6765
  713SOL    HW2 2325   4.433   0.655   1.747  0.5933 -2.0567 -2.0292
  714SOL     OW 2326   0.876   3.384   1.293 -0.3692 -0.4359  0.5241
  714SOL    HW1 2327   0.840   3.351   1.380  0.1140  1.5726  1.5482
  714SOL    HW2 2328   0.800   3.416   1.236 -0.7264 -2.1361 -0.0003
  715SOL     OW 2329   0.715   0.102   2.049  0.0673  0.5182 -0.2672
  715SOL    HW1 2330   0.712   0.183   1.990  2.9080  1.3833  0.6257
  715SOL    HW2 2331   0.739   0.022   1.995 -0.9405  0.5867 -0.8433
  716SOL     OW 2332   1.463   3.846   1.765  0.0339 -0.3667 -0.0097
  716SOL    HW1 2333   1.398   3.843   1.840  0.4879  0.3054  0.4296
  716SOL    HW2 2334   1.473   3.755   1.724 -0.6495 -0.6115  0.3673
  717SOL     OW 2335   4.457   0.115   4.826  0.1623  0.0173 -0.2912
  717SOL    HW1 2336   4.365   0.144   4.852  1.1554  1.5132  1.8735
  717SOL    HW2 2337   4.501   0.188   4.773  0.1057 -0.7442 -1.4236
  718SOL     OW 2338   4.276   4.025   4.550  0.6563 -0.5260  0.2768
  718SOL    HW1 2339   4.362   4.013   4.599  0.4794 -1.1985  0.4336
  718SOL    HW2 2340   4.261   4.122   4.532  1.0048 -0.3235  1.0412
  719SOL     OW 2341   1.204   4.647   2.982 -0.4593  0.7047 -0.4966
  719SOL    HW1 2342   1.258   4.729   2.961  2.7133 -0.6037  1.7660
  719SOL    HW2 2343   1.121   4.674   3.031  1.6432  2.6285  2.3616
  720SOL     OW 2344   4.862   1.183   3.054 -0.2983  0.2810  0.3954
  720SOL    HW1 2345   4.961   1.184   3.040 -0.2255 -4.1673 -0.9427
  720SOL    HW2 2346   4.841   1.200   3.151  1.6122  2.1573  0.5400
  721SOL     OW 2347   0.798   0.569   1.049  0.0159  0.3030 -0.2141
  721SOL    HW1 2348   0.812   0.506   0.973  1.1704  0.1002  0.1486
  721SOL    HW2 2349   0.716   0.543   1.099 -0.1232 -0.2443 -0.7210
  722SOL     OW 2350   4.074   1.549   0.371  0.4787 -0.1636 -0.6129
  722SOL    HW1 2351   4.147   1.607   0.335  1.4362  0.0079  1.4665
  722SOL    HW2 2352   4.108   1.498   0.450 -1.6984  0.0590  0.5431
  723SOL     OW 2353   4.508   3.922   3.793 -0.3059  0.0254 -0.3527
  723SOL    HW1 2354   4.515   4.021   3.786  1.3623 -0.1518 -2.0255
  723SOL    HW2 2355   4.413   3.895   3.803 -0.9838  1.7074 -1.8225
  724SOL     OW 2356   3.310   0.447   0.099  0.3465 -0.3666  0.6633
  724SOL    HW1 2357   3.316   0.401   0.011  0.7930  1.4792 -0.3120
  724SOL    HW2 2358   3.217   0.439   0.135  0.3135 -1.6379  0.3527
  725SOL     OW 2359   2.930   0.309   3.409 -0.0900  0.2250  0.0900
  725SOL    HW1 2360   2.839   0.349   3.422  0.1567  0.7628  0.1513
  725SOL    HW2 2361   2.976   0.354   3.333  1.0308  1.5422  1.4964
  726SOL     OW 2362   3.618   0.330   1.351 -0.3280  0.1947 -0.1901
  726SOL    HW1 2363   3.671   0.313   1.268  1.1295  1.6256  0.3822
  726SOL    HW2 2364   3.642   0.263   1.421 -1.2446 -0.7507 -0.7477
  727SOL     OW 2365   0.577   3.889   4.361  0.0883  0.6931 -0.3428
  727SOL    HW1 2366   0.618   3.884   4.270 -0.8179 -0.3850 -0.7127
  727SOL    HW2 2367   0.635   3.842   4.427  1.4624  2.6816 -0.0570
  728SOL     OW 2368   1.990   4.773   3.125  0.4136 -0.1247 -0.3913
  728SOL    HW1 2369   2.006   4.800   3.030  1.2241 -1.1339 -0.5538
  728SOL    HW2 2370   1.934   4.691   3.127  1.1605 -0.6402 -0.0439
  729SOL     OW 2371   0.754   2.272   3.137 -0.2698  0.3504 -0.1030
  729SOL    HW1 2372   0.743   2.193   3.076  0.2015  0.4260 -0.2882
  729SOL    HW2 2373   0.743   2.242   3.232  1.2220 -0.2091 -0.0786
  730SOL     OW 2374   3.805   0.446   3.023 -0.2613 -0.1815 -0.4136
  730SOL    HW1 2375   3.884   0.386   3.031  1.2211  1.4611 -1.7463
  730SOL    HW2 2376   3.756   0.425   2.938 -1.7674 -1.6692  0.7436
  731SOL     OW 2377   4.566   2.558   4.881  0.2370  0.1044 -0.4347
  731SOL    HW1 2378   4.496   2.604   4.825 -0.7287 -2.8796 -1.8950
  731SOL    HW2 2379   4.528   2.539   4.972  0.7842  2.3713  0.3312
  732SOL     OW 2380   2.720   3.452   1.436  0.2845 -0.2757  0.2887
  732SOL    HW1 2381   2.780   3.423   1.511 -0.6455  1.2669  1.6837
  732SOL    HW2 2382   2.625   3.432   1.459  0.1090 -1.8204 -1.4939
  733SOL     OW 2383   4.495   1.006   3.386  1.1206  0.0445 -0.0233
  733SOL    HW1 2384   4.469   1.085   3.330  0.3272 -0.1473  0.0746
  733SOL    HW2 2385   4.447   1.009   3.473  1.9439  0.0492  0.4485
  734SOL     OW 2386   0.889   2.085   1.393 -0.2448  0.0716  0.6286
  734SOL    HW1 2387   0.804   2.083   1.340  0.4956 -1.3716 -0.6096
  734SOL    HW2 2388   0.917   1.991   1.415  1.5365  0.4393  0.1283
  735SOL     OW 2389   1.671   0.799   0.947  0.3924 -0.1883 -0.4058
  735SOL    HW1 2390   1.587   0.846   0.921 -0.5317 -1.4770  0.1168
  735SOL    HW2 2391   1.649   0.706   0.978  2.1456 -1.0102 -1.4789
  736SOL     OW 2392   2.225   3.076   0.879  0.4351 -0.7295 -0.5323
  736SOL    HW1 2393   2.196   3.062   0.784  0.9132  0.1660 -0.8232
  736SOL    HW2 2394   2.161   3.137   0.925  0.2560 -1.0874 -0.3044
  737SOL     OW 2395   1.359   3.866   0.954 -0.4145 -0.1499  0.3992
  737SOL    HW1 2396   1.360   3.858   0.854  0.6180 -0.9512  0.4586
  737SOL    HW2 2397   1.346   3.962   0.979  1.1151  0.3443 -0.5435
  738SOL     OW 2398   4.865   3.282   2.391 -0.0032 -0.5510 -0.5754
  738SOL    HW1 2399   4.951   3.277   2.442 -0.4024 -0.0572  0.1698
  738SOL    HW2 2400   4.867   3.360   2.328  0.2467 -0.7834 -0.8573
  739SOL     OW 2401   3.642   3.526   2.027 -0.2694 -0.3955 -0.2273
  739SOL    HW1 2402   3.694   3.519   1.942  0.4284  0.8575  0.0637
  739SOL    HW2 2403   3.650   3.619   2.063 -0.2637 -1.0002  1.4067
  740SOL     OW 2404   3.484   2.231   0.903  0.1132 -0.0325  0.4118
  740SOL    HW1 2405   3.533   2.254   0.987  2.0069  1.4306 -1.0099
  740SOL    HW2 2406   3.389   2.263   0.910  0.3437  0.4109  1.8333
  741SOL     OW 2407   2.205   2.589   5.006 -0.1835 -0.5583 -0.6876
  741SOL    HW1 2408   2.143   2.541   5.068  1.6058  1.3273  2.8704
  741SOL    HW2 2409   2.291   2.539   5.000 -0.5498 -1.0441 -2.2621
  742SOL     OW 2410   4.178   4.798   0.502  0.1160  0.4071  0.6610
  742SOL    HW1 2411   4.184   4.823   0.598 -1.5405  2.8622  0.2418
  742SOL    HW2 2412   4.082   4.781   0.478  0.2748  1.4083 -0.8402
  743SOL     OW 2413   1.288   1.470   3.967 -0.2331  0.0361  0.1957
  743SOL    HW1 2414   1.325   1.443   4.056 -1.1854  0.5795  0.7753
  743SOL    HW2 2415   1.192   1.496   3.977 -0.2586  0.4408 -0.9298
  744SOL     OW 2416   0.008   2.317   3.714  0.0012  0.4387  0.2906
  744SOL    HW1 2417   5.147   2.234   3.663  0.0220 -0.2346  1.3635
  744SOL    HW2 2418   0.099   2.311   3.753  1.5744  2.5161 -2.6544
  745SOL     OW 2419   2.751   4.427   2.918  0.3443  0.3971  0.4190
  745SOL    HW1 2420   2.837   4.376   2.912 -0.2884 -0.6194 -0.3503
  745SOL    HW2 2421   2.763   4.506   2.978  2.0529  0.7377 -0.3072
  746SOL     OW 2422   4.375   0.141   1.070 -0.5517  0.4707 -0.8578
  746SOL    HW1 2423   4.289   0.136   1.121 -0.3475 -2.0878 -0.5967
  746SOL    HW2 2424   4.365   0.090   0.985  0.7883 -0.1818 -0.6470
  747SOL     OW 2425   0.327   4.530   4.964 -0.2909 -0.4303  0.1018
  747SOL    HW1 2426   0.321   4.605   5.030 -1.0475 -1.3658  1.1286
  747SOL    HW2 2427   0.311   4.566   4.872  1.8591  1.0960  0.2352
  748SOL     OW 2428   4.764   0.473   1.969  0.0610  0.9356 -0.7028
  748SOL    HW1 2429   4.843   0.451   2.027 -1.4340  0.5945  1.3154
  748SOL    HW2 2430   4.741   0.395   1.912  1.0098  0.9510 -1.1216
  749SOL     OW 2431   2.347   3.254   3.943  0.3154 -0.6575 -0.0203
  749SOL    HW1 2432   2.403   3.337   3.944 -0.7533  0.0998  1.4246
  749SOL    HW2 2433   2.394   3.181   3.994  0.3926 -0.2915  0.4440
  750SOL     OW 2434   1.178   2.960   2.873  0.1303 -0.4593 -0.3438
  750SOL    HW1 2435   1.221   2.925   2.956  1.1765 -1.0705 -1.1193
  750SOL    HW2 2436   1.244   3.011   2.819 -0.0315 -1.5368 -1.6287
  751SOL     OW 2437   2.376   0.234   4.319  0.3195  0.5279 -0.6151
  751SOL    HW1 2438   2.409   0.206   4.409 -2.4919  0.0179  0.3598
  751SOL    HW2 2439   2.294   0.290   4.330  0.5960  1.4745 -2.8608
  752SOL     OW 2440   1.122   3.307   3.068 -0.8324  0.6679 -0.2351
  752SOL    HW1 2441   1.074   3.243   3.007 -2.1283  1.0030  0.3993
  752SOL    HW2 2442   1.089   3.400   3.051 -0.9385  0.8122  0.7282
  753SOL     OW 2443   4.163   0.966   3.320 -0.2876  0.2030  0.3838
  753SOL    HW1 2444   4.147   0.997   3.226  0.2553 -0.8705 -0.0855
  753SOL    HW2 2445   4.174   0.866   3.320 -0.3378  0.1874  1.6018
  754SOL     OW 2446   0.221   3.581   4.594  0.2285 -0.5401  0.0062
  754SOL    HW1 2447   0.177   3.661   4.634  1.4211 -0.1386  0.5565
  754SOL    HW2 2448   0.153   3.526   4.547 -1.6886 -2.1191  4.1807
  755SOL     OW 2449   1.081   4.650   2.163  0.2243  0.0603  0.2284
  755SOL    HW1 2450   1.004   4.688   2.111  1.7184  2.6726 -0.2317
  755SOL    HW2 2451   1.082   4.691   2.254  1.2254  0.2815  0.1264
  756SOL     OW 2452   4.563   0.426   2.648 -0.1624 -0.1057 -0.1441
  756SOL    HW1 2453   4.641   0.365   2.661  0.9441  1.4079  0.6101
  756SOL    HW2 2454   4.497   0.383   2.586  0.6532 -1.9544  0.1963
  757SOL     OW 2455   0.845   3.350   2.362  0.2840  0.1392  0.1329
  757SOL    HW1 2456   0.895   3.265   2.380  0.2159 -0.0510 -0.5464
  757SOL    HW2 2457   0.910   3.421   2.333  0.0913 -0.3841 -1.7309
  758SOL     OW 2458   1.206   0.049   1.543  0.1561 -0.1337 -0.0175
  758SOL    HW1 2459   1.143   0.074   1.470 -0.4770 -0.4232  0.4169
  758SOL    HW2 2460   1.249   0.131   1.580  1.6103 -0.0805 -1.6815
  759SOL     OW 2461   0.635   0.332   0.294 -0.3170 -0.0951  0.1237
  759SOL    HW1 2462   0.538   0.312   0.308 -0.3506 -0.9774 -1.2333
  759SOL    HW2 2463   0.658   0.322   0.197  0.7087  2.0194  0.0873
  760SOL     OW 2464   4.773   2.458   2.378  0.5331 -0.7521 -0.3323
  760SOL    HW1 2465   4.850   2.452   2.314 -0.9493 -0.1013 -2.2536
  760SOL    HW2 2466   4.802   2.509   2.459  1.4508  1.9404 -2.1909
  761SOL     OW 2467   5.080   0.545   4.176  0.0186 -0.2298  0.1153
  761SOL    HW1 2468   0.010   0.505   4.195 -0.7076 -1.2907  1.4039
  761SOL    HW2 2469   5.016   0.473   4.149 -1.1952  0.0509  2.0556
  762SOL     OW 2470   2.658   2.114   0.927 -0.2388  0.2998 -0.1148
  762SOL    HW1 2471   2.711   2.051   0.870 -1.3496  0.3919 -1.2874
  762SOL    HW2 2472   2.602   2.173   0.869 -3.0443 -1.0053  1.1070
  763SOL     OW 2473   4.054   0.672   4.470 -0.5304 -0.4270  0.1582
  763SOL    HW1 2474   4.121   0.719   4.413 -0.2799  0.8319  1.4358
  763SOL    HW2 2475   4.008   0.601   4.416 -0.0852  0.4906 -1.4897
  764SOL     OW 2476   2.793   1.440   3.606 -0.0625  0.9815  0.2000
  764SOL    HW1 2477   2.763   1.353   3.567  1.5730 -0.1099  1.2724
  764SOL    HW2 2478   2.775   1.514   3.540 -0.8444 -0.2383 -1.0149
  765SOL     OW 2479   1.559   1.963   0.050  0.1500  0.2206  0.1302
  765SOL    HW1 2480   1.486   2.014   0.004 -1.2007 -1.2623  0.5239
  765SOL    HW2 2481   1.547   1.970   0.149  0.4718 -0.1282  0.1977
  766SOL     OW 2482   3.289   0.726   3.808 -0.0461 -0.0062  0.8002
  766SOL    HW1 2483   3.330   0.763   3.891  0.3122  0.4525  0.4231
  766SOL    HW2 2484   3.357   0.727   3.734 -0.5277  0.1006  0.3578
  767SOL     OW 2485   2.578   3.515   5.097 -0.3547  0.1005  0.1633
  767SOL    HW1 2486   2.652   3.466   5.142 -1.2411  0.6741  2.3903
  767SOL    HW2 2487   2.503   3.452   5.078 -1.1012  0.3204  2.1357
  768SOL     OW 2488   1.647   3.475   2.619 -0.5449 -0.0815 -0.0138
  768SOL    HW1 2489   1.595   3.394   2.648 -0.3546  0.4851  2.0516
  768SOL    HW2 2490   1.743   3.450   2.604 -0.6080 -0.3470  0.0198
  769SOL     OW 2491   2.729   5.046   3.051 -0.5443 -0.0537  0.1285
  769SOL    HW1 2492   2.748   4.991   2.970 -2.1656  0.0062 -0.3324
  769SOL    HW2 2493   2.704   5.139   3.023 -0.3144  0.2056  0.7517
  770SOL     OW 2494   1.883   1.152   4.899  0.5078 -0.3629  0.6550
  770SOL    HW1 2495   1.784   1.165   4.901  0.7157  1.2760  1.6112
  770SOL    HW2 2496   1.926   1.225   4.847  1.1890 -1.5019 -0.4487
  771SOL     OW 2497   4.230   3.877   3.529  0.3384  0.2637  0.0987
  771SOL    HW1 2498   4.222   3.909   3.623  1.4520 -0.7856  0.5947
  771SOL    HW2 2499   4.283   3.943   3.475 -0.6107  1.0384  0.1049
  772SOL     OW 2500   1.237   4.405   2.642 -0.4972 -0.5303 -0.2093
  772SOL    HW1 2501   1.297   4.473   2.686  0.1548 -0.8563 -0.5728
  772SOL    HW2 2502   1.179   4.451   2.575 -2.0438  0.0882  1.4979
  773SOL     OW 2503   0.604   3.384   0.529  0.0929 -0.0350 -0.4119
  773SOL    HW1 2504   0.555   3.468   0.555  1.2191  0.6334 -0.3964
  773SOL    HW2 2505   0.653   3.349   0.608 -0.8938 -1.1051 -0.2414
  774SOL     OW 2506   2.967   2.970   4.994 -0.2611  0.3793  0.2666
  774SOL    HW1 2507   2.900   3.042   5.008 -0.1171  0.3786  0.9718
  774SOL    HW2 2508   2.924   2.893   4.948 -0.6235  0.5730  0.2775
  775SOL     OW 2509   4.931   2.036   2.952  0.3414 -0.0996  0.2001
  775SOL    HW1 2510   4.939   2.121   3.003  1.2461 -0.3785  0.5326
  775SOL    HW2 2511   5.013   2.023   2.896 -0.0946 -0.4167 -0.3823
  776SOL     OW 2512   0.332   2.486   2.598 -0.0473  0.0561  0.0170
  776SOL    HW1 2513   0.413   2.428   2.600 -0.5151 -0.6386 -0.3883
  776SOL    HW2 2514   0.258   2.437   2.552  0.2309  1.8825 -2.6260
  777SOL     OW 2515   1.137   3.739   1.305  0.1932  0.3720 -0.3231
  777SOL    HW1 2516   1.114   3.787   1.221 -1.0186  0.7720  0.2141
  777SOL    HW2 2517   1.162   3.805   1.376  3.8273 -0.0244 -1.0056
  778SOL     OW 2518   1.318   0.138   3.499 -0.2138 -0.4362  0.1536
  778SOL    HW1 2519   1.372   0.220   3.483  0.0578 -0.6648 -0.0831
  778SOL    HW2 2520   1.371   0.073   3.554 -1.3302  0.5992  2.6576
  779SOL     OW 2521   0.831   2.745   1.849 -0.4901  0.3056 -0.0959
  779SOL    HW1 2522   0.794   2.660   1.812  0.4740 -0.7506  1.2860
  779SOL    HW2 2523   0.758   2.813   1.854 -1.4414 -0.6367 -0.5801
  780SOL     OW 2524   0.644   3.821   0.587  0.0236 -0.1225  0.5283
  780SOL    HW1 2525   0.739   3.841   0.563 -0.3090  1.1517  0.2397
  780SOL    HW2 2526   0.611   3.888   0.653 -1.2771  0.6259 -0.8347
  781SOL     OW 2527   1.438   0.608   2.019 -0.1354 -0.4952  0.5874
  781SOL    HW1 2528   1.354   0.592   2.071 -2.1001  2.3364 -1.3930
  781SOL    HW2 2529   1.452   0.706   2.008  1.0216 -0.8943 -2.7111
  782SOL     OW 2530   2.357   4.686   0.409 -0.0678  0.2177 -0.1913
  782SOL    HW1 2531   2.358   4.586   0.399 -0.9059 -0.0068  1.6105
  782SOL    HW2 2532   2.321   4.727   0.325 -0.0238 -1.0063 -0.8360
  783SOL     OW 2533   4.676   2.808   3.589 -0.6430 -0.6049  0.2129
  783SOL    HW1 2534   4.629   2.763   3.665  0.8207 -1.5477  0.6114
  783SOL    HW2 2535   4.698   2.740   3.519 -1.9745  0.2550 -1.0911
  784SOL     OW 2536   4.618   4.915   0.251  0.2953 -0.4377  0.6395
  784SOL    HW1 2537   4.554   4.850   0.292 -0.1590  1.3323  2.9874
  784SOL    HW2 2538   4.567   4.980   0.194  0.5741 -1.3207 -0.6483
  785SOL     OW 2539   2.783   3.155   0.635  0.2203  0.2710  0.0322
  785SOL    HW1 2540   2.871   3.111   0.618  0.1550  0.2631 -0.2919
  785SOL    HW2 2541   2.747   3.124   0.723  0.8832  0.8389  0.5122
  786SOL     OW 2542   0.384   2.542   0.150 -0.1294  0.5473  0.0518
  786SOL    HW1 2543   0.323   2.546   0.229 -0.7617  0.4863 -0.4233
  786SOL    HW2 2544   0.436   2.627   0.144 -0.1417  0.5866  0.4839
  787SOL     OW 2545   2.039   2.110   3.894 -0.0096  0.0568 -0.3583
  787SOL    HW1 2546   1.992   2.034   3.937  1.7548 -0.5918  0.4988
  787SOL    HW2 2547   2.030   2.192   3.951 -0.7806  0.1783 -0.6317
  788SOL     OW 2548   2.284   0.213   0.475  0.3170 -0.3265 -0.2895
  788SOL    HW1 2549   2.189   0.190   0.452 -0.5601  0.9314  1.7913
  788SOL    HW2 2550   2.296   0.312   0.472  0.8461 -0.2826  1.8363
  789SOL     OW 2551   2.376   0.369   3.277 -0.1418  0.2590 -0.2944
  789SOL    HW1 2552   2.337   0.284   3.244  1.0589 -0.9326  1.1991
  789SOL    HW2 2553   2.427   0.352   3.362  0.0558  2.4818  0.0989
  790SOL     OW 2554   2.837   2.227   0.530 -0.0278  0.0950  0.3303
  790SOL    HW1 2555   2.784   2.306   0.500 -1.8913 -1.1654  0.1362
  790SOL    HW2 2556   2.858   2.237   0.628 -1.5106  0.1645  0.6581
  791SOL     OW 2557   3.932   2.317   3.681  0.0597 -0.4807 -0.4280
  791SOL    HW1 2558   3.985   2.232   3.687  0.3160 -0.2787  0.3009
  791SOL    HW2 2559   3.880   2.329   3.766  1.0859  0.7899  0.0422
  792SOL     OW 2560   2.005   0.121   3.101 -0.5626  0.3637 -0.0191
  792SOL    HW1 2561   1.982   0.175   3.182 -2.2479  1.8245 -1.4079
  792SOL    HW2 2562   1.926   0.067   3.073  0.6930 -1.9142  0.5543
  793SOL     OW 2563   4.391   2.386   0.475  0.0592 -0.0030 -0.2425
  793SOL    HW1 2564   4.430   2.477   0.485 -0.5202  0.2212  0.0410
  793SOL    HW2 2565   4.293   2.393   0.460 -0.1977 -0.6131  1.0165
  794SOL     OW 2566   3.828   5.122   0.167  0.3127  0.5436 -0.3234
  794SOL    HW1 2567   3.905   5.115   0.104 -0.1613  1.6914 -1.0599
  794SOL    HW2 2568   3.760   5.052   0.145  0.9689 -0.2446  0.1059
  795SOL     OW 2569   2.913   1.909   4.764 -0.1729 -0.1520 -0.6416
  795SOL    HW1 2570   2.863   1.941   4.845  0.7873  0.2960 -0.2136
  795SOL    HW2 2571   2.915   1.809   4.763 -0.8481 -0.1704 -0.5285
  796SOL     OW 2572   0.934   3.495   3.435 -0.0809  0.1929  0.3359
  796SOL    HW1 2573   0.865   3.427   3.412  1.2181 -0.4766 -1.8475
  796SOL    HW2 2574   0.916   3.531   3.527 -2.3856 -1.0643  0.4417
  797SOL     OW 2575   4.590   0.590   0.968  0.1761 -0.5449  0.1246
  797SOL    HW1 2576   4.552   0.546   0.886 -0.8983  0.8292 -0.1720
  797SOL    HW2 2577   4.574   0.533   1.048  3.0500 -2.9006 -0.8273
  798SOL     OW 2578   0.905   3.844   0.540 -0.3810 -0.3349 -0.3812
  798SOL    HW1 2579   0.904   3.875   0.445 -1.5595 -0.0992 -0.3136
  798SOL    HW2 2580   0.961   3.761   0.547  0.7056  0.3258 -1.0411
  799SOL     OW 2581   1.453   4.102   4.859 -0.9873 -0.0774  0.7015
  799SOL    HW1 2582   1.405   4.026   4.814  1.8050 -1.5434 -0.0730
  799SOL    HW2 2583   1.460   4.179   4.796  1.7294 -1.6358 -1.1204
  800SOL     OW 2584   3.436   4.245   0.065  0.7842 -0.3964 -1.0014
  800SOL    HW1 2585   3.496   4.185   0.117  0.7479  0.8835  0.6290
  800SOL    HW2 2586   3.431   4.335   0.110 -1.4969 -0.1148 -1.6574
  801SOL     OW 2587   1.683   0.530   1.939 -0.1081 -0.3302  0.5272
  801SOL    HW1 2588   1.589   0.552   1.967 -0.8909 -1.8037 -0.7407
  801SOL    HW2 2589   1.695   0.431   1.939  0.9764 -0.2267 -0.6878
  802SOL     OW 2590   3.038   0.700   3.733 -0.0455  0.5696 -0.2361
  802SOL    HW1 2591   3.130   0.676   3.766  0.0574 -0.5450 -1.2369
  802SOL    HW2 2592   3.003   0.777   3.785  1.2353  0.6610  0.5445
  803SOL     OW 2593   0.987   0.237   1.776 -0.4976 -0.6416  0.0687
  803SOL    HW1 2594   0.894   0.246   1.810 -0.0773  1.5002  0.7809
  803SOL    HW2 2595   1.011   0.316   1.720  1.3563 -0.3908  1.1197
  804SOL     OW 2596   1.643   2.906   0.245  0.3823  0.7925 -0.4911
  804SOL    HW1 2597   1.621   2.911   0.343 -0.5372  0.5179 -0.6764
  804SOL    HW2 2598   1.592   2.977   0.196 -0.1350  0.1351 -0.9301
  805SOL     OW 2599   3.413   1.229   2.564 -0.2941 -0.5897 -0.0958
  805SOL    HW1 2600   3.445   1.136   2.548 -0.3175 -0.9166  1.5686
  805SOL    HW2 2601   3.480   1.279   2.619 -1.2239 -0.3097  0.8227
  806SOL     OW 2602   2.706   1.044   4.849  0.0410 -0.1887 -0.2016
  806SOL    HW1 2603   2.777   1.027   4.781 -1.3209  0.1328 -1.7944
  806SOL    HW2 2604   2.661   0.957   4.872 -1.0725 -0.0258 -1.5962
  807SOL     OW 2605   4.787   0.257   0.208  0.7160 -0.3080  0.0823
  807SOL    HW1 2606   4.751   0.248   0.116  0.8306 -1.9973  0.1594
  807SOL    HW2 2607   4.791   0.166   0.251  0.5383  0.4589  1.7937
  808SOL     OW 2608   4.046   3.867   0.567 -0.4104 -0.5640  0.3512
  808SOL    HW1 2609   4.123   3.924   0.542 -0.8837  0.8979  2.0870
  808SOL    HW2 2610   4.053   3.779   0.520  2.9345 -0.9575  1.3700
  809SOL     OW 2611   0.326   1.834   1.102  0.0119 -0.3291  0.0646
  809SOL    HW1 2612   0.267   1.807   1.178 -1.7309 -0.2141 -1.1570
  809SOL    HW2 2613   0.356   1.929   1.115 -1.7661  0.3275 -0.1924
  810SOL     OW 2614   1.470   4.179   0.700 -0.2430  0.5727 -0.3646
  810SOL    HW1 2615   1.479   4.087   0.738  0.2760  0.8751  0.2745
  810SOL    HW2 2616   1.390   4.224   0.739 -0.1724  0.5925 -0.2414
  811SOL     OW 2617   0.340   4.442   1.444 -0.1528  0.5657  0.4889
  811SOL    HW1 2618   0.325   4.371   1.375  0.9429 -1.0841  1.8863
  811SOL    HW2 2619   0.352   4.400   1.534  0.4007  2.5468  1.3990
  812SOL     OW 2620   4.416   2.559   1.028 -0.1634  0.3234 -0.3134
  812SOL    HW1 2621   4.361   2.623   0.974 -1.1301 -0.7680 -0.6496
  812SOL    HW2 2622   4.396   2.465   0.999  1.8056 -0.1179 -0.3669
  813SOL     OW 2623   1.061   3.533   4.984 -0.3836 -0.2609  0.6552
  813SOL    HW1 2624   1.143   3.482   5.007  0.8920  1.6734  0.6039
  813SOL    HW2 2625   1.048   3.531   4.884  0.9262  1.2684  0.4130
  814SOL     OW 2626   1.439   1.448   2.389  0.1816 -0.0664 -0.1740
  814SOL    HW1 2627   1.365   1.402   2.436  0.2746 -1.3950 -1.2807
  814SOL    HW2 2628   1.486   1.384   2.328  1.9220  0.8627  0.1143
  815SOL     OW 2629   1.820   2.317   5.123  0.4896  0.0385  0.1069
  815SOL    HW1 2630   1.754   2.346   0.033  1.5155 -0.8943  1.5043
  815SOL    HW2 2631   1.794   2.227   5.088  0.4560  0.1308 -0.1098
  816SOL     OW 2632   3.450   1.794   2.990  0.6070 -0.4820  0.4442
  816SOL    HW1 2633   3.351   1.784   3.001  0.7616 -2.6545  0.3525
  816SOL    HW2 2634   3.493   1.799   3.080  0.3741  1.5551  0.4867
  817SOL     OW 2635   0.090   5.156   4.294 -0.4704  0.2053  0.3216
  817SOL    HW1 2636   0.055   0.043   4.375 -0.8107  0.0614  0.2624
  817SOL    HW2 2637   0.096   5.058   4.313  0.2856  0.2727  0.4631
  818SOL     OW 2638   1.893   4.994   4.099  0.3773 -0.3147  0.2951
  818SOL    HW1 2639   1.801   4.957   4.089  0.3195  0.2656 -1.6706
  818SOL    HW2 2640   1.960   4.920   4.089  0.2265 -0.1615 -2.5779
  819SOL     OW 2641   2.149   2.804   2.473  0.2676  0.5070 -0.0010
  819SOL    HW1 2642   2.178   2.763   2.559  1.8817 -0.2655 -0.8644
  819SOL    HW2 2643   2.125   2.900   2.488 -1.6328 -0.1884  1.6770
  820SOL     OW 2644   1.402   0.896   2.790 -0.0283  0.7758  0.6650
  820SOL    HW1 2645   1.359   0.929   2.706  0.3713  1.0902  0.5867
  820SOL    HW2 2646   1.480   0.954   2.814  1.5851 -0.9221 -0.2609
  821SOL     OW 2647   3.471   0.889   0.141 -0.0224 -0.2133 -0.6040
  821SOL    HW1 2648   3.373   0.902   0.158  0.3755 -0.5013  2.5592
  821SOL    HW2 2649   3.523   0.934   0.213  2.0847 -2.0065 -0.8985
  822SOL     OW 2650   2.046   0.163   0.735  0.1027 -0.2388 -0.1612
  822SOL    HW1 2651   2.106   0.239   0.758  1.3828 -1.4584  0.6621
  822SOL    HW2 2652   1.977   0.152   0.807 -1.8140  1.7455 -1.5456
  823SOL     OW 2653   3.006   0.110   4.207 -0.0637 -0.1269 -0.5119
  823SOL    HW1 2654   2.971   0.087   4.298  1.5801  0.2958  0.2698
  823SOL    HW2 2655   3.059   0.032   4.172 -1.1946 -0.5269 -1.4105
  824SOL     OW 2656   4.270   1.169   0.801 -0.2416  0.3914 -0.2825
  824SOL    HW1 2657   4.349   1.226   0.825  0.3317 -0.8244  0.7780
  824SOL    HW2 2658   4.265   1.091   0.863 -0.6891 -1.0364 -2.0387
  825SOL     OW 2659   4.755   0.236   2.594  0.2208 -0.3864 -0.4547
  825SOL    HW1 2660   4.706   0.151   2.578 -0.9959  0.2692 -0.4051
  825SOL    HW2 2661   4.789   0.272   2.507 -1.8305  0.5322 -0.9443
  826SOL     OW 2662   2.350   1.090   4.594 -0.8317  0.5349 -0.1413
  826SOL    HW1 2663   2.257   1.128   4.599 -0.4312  1.4854  0.2160
  826SOL    HW2 2664   2.416   1.164   4.591 -0.0863 -0.1363 -0.7027
  827SOL     OW 2665   0.776   2.226   3.645 -0.1328 -0.0742  0.2677
  827SOL    HW1 2666   0.867   2.253   3.675 -0.2445 -0.9470  1.4213
  827SOL    HW2 2667   0.772   2.229   3.545  0.7966  1.1003  0.2425
  828SOL     OW 2668   3.863   4.059   1.585 -0.1336  0.2574 -0.3016
  828SOL    HW1 2669   3.903   4.150   1.581 -0.4678  0.4363  0.2551
  828SOL    HW2 2670   3.767   4.064   1.557 -0.0211 -0.0100 -0.7444
  829SOL     OW 2671   2.116   0.474   2.246 -0.2526  0.3377 -0.3141
  829SOL    HW1 2672   2.207   0.442   2.275  0.3653  0.3807 -2.0865
  829SOL    HW2 2673   2.091   0.554   2.301  0.9344  0.5408 -0.0208
  830SOL     OW 2674   2.133   3.187   4.246  0.2882 -0.1883  0.1893
  830SOL    HW1 2675   2.065   3.158   4.178 -1.0635  2.2496  0.3693
  830SOL    HW2 2676   2.190   3.259   4.208  1.8019 -1.1477  0.5674
  831SOL     OW 2677   4.694   1.261   2.372  0.2497 -0.0279 -0.0772
  831SOL    HW1 2678   4.757   1.256   2.450 -0.2487  0.3061  0.3506
  831SOL    HW2 2679   4.604   1.291   2.403 -0.5297 -1.8298 -0.4570
  832SOL     OW 2680   3.043   4.564   4.511 -0.3310 -0.2583  0.1898
  832SOL    HW1 2681   3.056   4.649   4.562 -0.5800 -0.1674  0.1000
  832SOL    HW2 2682   3.001   4.496   4.571  1.4354 -0.8814  0.7972
  833SOL     OW 2683   1.289   1.707   1.467 -0.2079  0.2108 -0.2802
  833SOL    HW1 2684   1.358   1.778   1.483  0.2738  0.1313 -1.8659
  833SOL    HW2 2685   1.313   1.625   1.519  0.2514  0.5809  0.1032
  834SOL     OW 2686   1.145   5.154   3.939 -0.1723  0.2650 -0.6709
  834SOL    HW1 2687   1.112   5.060   3.935  0.0056  0.2251 -1.3490
  834SOL    HW2 2688   1.240   5.157   3.907 -0.5463  0.8429 -1.7673
  835SOL     OW 2689   1.889   3.804   3.804 -0.3786 -0.2862 -0.9333
  835SOL    HW1 2690   1.821   3.877   3.801 -0.6682 -0.5497 -0.8610
  835SOL    HW2 2691   1.865   3.739   3.877  1.4946  1.1087  1.0390
  836SOL     OW 2692   0.328   0.013   0.203  0.1390 -0.0467 -0.0093
  836SOL    HW1 2693   0.268   0.014   0.123 -0.0056 -0.5319  0.0895
  836SOL    HW2 2694   0.370   0.103   0.214 -3.0326  1.3867  1.7432
  837SOL     OW 2695   2.581   4.991   2.749  0.0096 -0.3610  0.4754
  837SOL    HW1 2696   2.508   5.003   2.816  1.4438 -1.6680  2.3831
  837SOL    HW2 2697   2.643   5.070   2.753  1.8656 -1.7786  3.1538
  838SOL     OW 2698   0.234   2.192   4.328 -0.0965  0.1648  0.3094
  838SOL    HW1 2699   0.226   2.115   4.265  0.8243  2.1935 -2.5101
  838SOL    HW2 2700   0.331   2.214   4.341 -0.2903  0.1527  2.0752
  839SOL     OW 2701   4.366   1.176   4.596  0.1311 -0.7538  0.1000
  839SOL    HW1 2702   4.297   1.198   4.666  1.2308  2.0428  0.4535
  839SOL    HW2 2703   4.419   1.097   4.625 -0.6729 -0.8210  1.5070
  840SOL     OW 2704   2.394   3.880   1.512  0.2868 -0.5051  0.2968
  840SOL    HW1 2705   2.367   3.975   1.495 -0.3876 -0.2095  2.6764
  840SOL    HW2 2706   2.364   3.822   1.436 -0.0287  1.0382 -0.7934
  841SOL     OW 2707   4.401   0.003   4.265 -0.1471 -0.7212  0.6094
  841SOL    HW1 2708   4.435   5.141   4.356 -1.3963  1.2218  1.6089
  841SOL    HW2 2709   4.474   0.048   4.212  0.5829 -1.8668  0.5993
  842SOL     OW 2710   2.574   1.640   4.057 -0.8779  0.1111 -0.3504
  842SOL    HW1 2711   2.487   1.686   4.077 -1.4269 -1.5017  1.1135
  842SOL    HW2 2712   2.621   1.618   4.142  0.5698  0.1467 -1.1063
  843SOL     OW 2713   4.847   1.846   0.861 -0.4370 -0.4454  0.2259
  843SOL    HW1 2714   4.860   1.836   0.959 -0.5492  2.1858  0.5983
  843SOL    HW2 2715   4.771   1.909   0.844 -0.0809 -0.4356 -1.5211
  844SOL     OW 2716   5.092   3.560   3.656  0.6543  0.1451 -0.3247
  844SOL    HW1 2717   5.090   3.462   3.639  0.5213  0.5634 -3.2552
  844SOL    HW2 2718   5.001   3.591   3.682  0.8353 -0.5445  1.2566
  845SOL     OW 2719   0.237   0.608   4.340  0.2615 -0.3393  0.1077
  845SOL    HW1 2720   0.271   0.588   4.432  0.9877  0.8115  0.1156
  845SOL    HW2 2721   0.254   0.530   4.280  2.9425  0.1371  0.1333
  846SOL     OW 2722   5.128   2.969   5.149  0.2327 -0.2526 -0.3603
  846SOL    HW1 2723   5.124   3.052   0.044  0.8472 -0.3673 -0.1367
  846SOL    HW2 2724   0.009   2.896   0.043 -2.0765 -1.2747  0.1596
  847SOL     OW 2725   1.546   3.637   0.736  0.5392 -0.9134 -0.2581
  847SOL    HW1 2726   1.599   3.581   0.672 -0.1645 -0.8430 -0.9146
  847SOL    HW2 2727   1.494   3.706   0.685  1.0954  0.0956  0.5113
  848SOL     OW 2728   3.282   3.626   2.514  0.0925 -0.2518 -0.4593
  848SOL    HW1 2729   3.377   3.596   2.509  0.3100  0.4309 -0.5010
  848SOL    HW2 2730   3.255   3.636   2.610 -0.6957 -2.7692 -0.3605
  849SOL     OW 2731   0.507   1.301   2.623 -0.3432 -0.8533 -0.2379
  849SOL    HW1 2732   0.509   1.250   2.537  0.4013  1.7617 -1.8803
  849SOL    HW2 2733   0.597   1.297   2.666 -0.4219 -1.3041 -0.1118
  850SOL     OW 2734   1.532   2.769   2.514 -0.0457 -0.0318 -0.1934
  850SOL    HW1 2735   1.616   2.812   2.546  0.1938 -0.8878  0.3743
  850SOL    HW2 2736   1.551   2.676   2.482 -0.2402  0.8272 -3.1012
  851SOL     OW 2737   2.341   3.407   4.211 -0.1366 -0.0060  0.1793
  851SOL    HW1 2738   2.419   3.349   4.233 -1.4302 -1.9494 -0.0772
  851SOL    HW2 2739   2.356   3.452   4.123  0.5470 -0.6270 -0.0268
  852SOL     OW 2740   1.323   1.935   2.149  0.0672 -0.0476  0.3254
  852SOL    HW1 2741   1.251   2.001   2.171  1.3443  1.3190  0.6315
  852SOL    HW2 2742   1.395   1.982   2.098  0.3173 -1.6021 -0.8189
  853SOL     OW 2743   4.861   1.829   1.130 -0.3628 -0.3023  0.6407
  853SOL    HW1 2744   4.950   1.875   1.134 -0.4957 -0.0997  1.6072
  853SOL    HW2 2745   4.853   1.765   1.207 -1.2233 -0.0046  0.8116
  854SOL     OW 2746   0.668   0.319   3.279  0.3664 -0.2324  0.2129
  854SOL    HW1 2747   0.642   0.358   3.367 -2.8811 -0.0377 -0.7044
  854SOL    HW2 2748   0.687   0.393   3.214 -0.7373 -0.2637 -0.1618
  855SOL     OW 2749   0.377   1.104   0.630 -0.1438 -0.4269 -0.0708
  855SOL    HW1 2750   0.467   1.146   0.619  0.4339 -1.6951 -0.4748
  855SOL    HW2 2751   0.372   1.023   0.571 -1.0950 -1.0817  0.8845
  856SOL     OW 2752   4.634   3.559   4.272 -0.3513  0.0158  0.3434
  856SOL    HW1 2753   4.621   3.650   4.234 -1.1650 -0.7389 -1.2943
  856SOL    HW2 2754   4.710   3.514   4.225 -1.1163 -0.7980 -0.1344
  857SOL     OW 2755   4.133   2.832   2.478 -0.4364  0.0224 -0.2338
  857SOL    HW1 2756   4.204   2.900   2.455 -0.9470  0.5356 -0.3075
  857SOL    HW2 2757   4.135   2.759   2.410  0.7425 -0.5383  0.3635
  858SOL     OW 2758   0.327   3.480   2.923 -0.2107 -0.2791  0.5013
  858SOL    HW1 2759   0.413   3.531   2.922  0.3944 -1.2626  0.6492
  858SOL    HW2 2760   0.256   3.533   2.878  0.4093  0.6637  0.6165
  859SOL     OW 2761   0.435   2.844   4.468 -0.2325  0.4715  0.4220
  859SOL    HW1 2762   0.498   2.892   4.407  0.2726 -0.2865  0.3217
  859SOL    HW2 2763   0.451   2.872   4.562  1.4703 -0.9477  0.6059
  860SOL     OW 2764   3.703   0.530   1.916  0.4671  0.0345 -0.3868
  860SOL    HW1 2765   3.675   0.626   1.914  1.6016  0.4374  1.4055
  860SOL    HW2 2766   3.626   0.473   1.946  0.3676  0.6428  0.5355
  861SOL     OW 2767   4.959   2.326   1.939  0.0130  0.4541 -0.1246
  861SOL    HW1 2768   4.913   2.415   1.930 -0.9249  0.2058  1.7434
  861SOL    HW2 2769   4.909   2.257   1.886 -1.6040  0.2789  1.5398
  862SOL     OW 2770   1.151   3.776   3.161 -0.2597 -0.4893  0.1539
  862SOL    HW1 2771   1.244   3.813   3.165 -1.1213  1.8094  1.2254
  862SOL    HW2 2772   1.134   3.737   3.071  1.3019  0.2861 -0.5113
  863SOL     OW 2773   3.492   4.597   4.839  0.1857 -0.8272  0.7101
  863SOL    HW1 2774   3.400   4.616   4.874  0.1415  1.3983 -0.4398
  863SOL    HW2 2775   3.492   4.509   4.792 -1.3958 -0.8222  0.6524
  864SOL     OW 2776   4.386   4.588   2.035  0.1008 -0.7843 -0.7055
  864SOL    HW1 2777   4.322   4.534   2.089  1.0024 -1.3999 -0.2276
  864SOL    HW2 2778   4.349   4.680   2.022 -1.0738 -1.2536 -0.8202
  865SOL     OW 2779   3.458   4.825   3.463 -0.0446 -0.0528  0.5352
  865SOL    HW1 2780   3.413   4.776   3.388  1.1949  0.5831 -0.6669
  865SOL    HW2 2781   3.389   4.874   3.517 -1.0597 -1.3201  0.4381
  866SOL     OW 2782   0.980   0.656   0.631 -0.7161 -0.5664 -0.3969
  866SOL    HW1 2783   1.022   0.578   0.677  1.5554 -0.3513 -1.9436
  866SOL    HW2 2784   1.021   0.741   0.667 -2.7408 -0.0480  0.8553
  867SOL     OW 2785   2.929   2.910   3.461  0.6144  0.0885  0.2395
  867SOL    HW1 2786   2.963   2.983   3.402 -0.8972  0.5883 -0.0540
  867SOL    HW2 2787   2.873   2.848   3.407  1.1967 -0.8364  0.6695
  868SOL     OW 2788   2.452   2.609   1.871  0.0430  0.1071 -0.5959
  868SOL    HW1 2789   2.356   2.611   1.843  0.0101  1.0949 -0.4395
  868SOL    HW2 2790   2.510   2.611   1.790 -0.0372 -2.6084 -0.8053
  869SOL     OW 2791   3.858   2.106   2.846  0.2441 -0.3179  0.4154
  869SOL    HW1 2792   3.906   2.112   2.758  2.6795  1.2762  1.7113
  869SOL    HW2 2793   3.844   2.010   2.869  1.0129 -0.8099 -0.9925
  870SOL     OW 2794   3.498   5.110   2.741 -0.3199 -0.2164  0.2881
  870SOL    HW1 2795   3.441   0.015   2.691  0.1591 -1.1680 -1.5512
  870SOL    HW2 2796   3.476   5.017   2.713  1.7174 -0.6386 -0.0495
  871SOL     OW 2797   2.242   2.576   1.198  0.1399  0.1902  0.1506
  871SOL    HW1 2798   2.158   2.541   1.156 -0.1685  1.0522  0.0429
  871SOL    HW2 2799   2.235   2.567   1.298 -0.7710  1.7098  0.2586
  872SOL     OW 2800   2.955   2.789   0.795 -0.1144  0.1307 -0.1142
  872SOL    HW1 2801   2.989   2.863   0.737 -1.0284  1.5309  1.0730
  872SOL    HW2 2802   2.859   2.771   0.774 -0.3365  0.3669  0.6579
  873SOL     OW 2803   4.415   3.321   0.433  0.6021  0.0493  0.6315
  873SOL    HW1 2804   4.348   3.252   0.462  1.0283 -0.8519 -0.4604
  873SOL    HW2 2805   4.491   3.323   0.498 -0.3110  0.8704  1.7198
  874SOL     OW 2806   4.200   4.569   0.775  0.4709  0.3037  0.3312
  874SOL    HW1 2807   4.202   4.470   0.766  0.2171  0.2907  0.4161
  874SOL    HW2 2808   4.159   4.610   0.693 -1.5259  0.2022  1.2182
  875SOL     OW 2809   4.952   2.017   4.739 -0.6472 -0.2049 -0.2347
  875SOL    HW1 2810   4.896   2.075   4.680 -0.4089  0.2287 -0.0298
  875SOL    HW2 2811   4.894   1.944   4.777 -1.7279  1.6751  1.9931
  876SOL     OW 2812   0.757   3.103   3.302 -0.0459 -0.2353 -0.1819
  876SOL    HW1 2813   0.765   3.063   3.393 -2.6140 -0.7816 -0.1083
  876SOL    HW2 2814   0.755   3.030   3.233 -0.2770  0.0387 -0.4681
  877SOL     OW 2815   1.748   0.332   0.030 -0.1618  0.2913  0.5573
  877SOL    HW1 2816   1.825   0.393   0.048  0.1896 -0.2829  1.0627
  877SOL    HW2 2817   1.756   0.294   5.098  1.7855 -1.9873  1.5414
  878SOL     OW 2818   0.765   2.525   4.328  0.0333  0.2104 -0.2612
  878SOL    HW1 2819   0.799   2.440   4.289 -1.1956 -1.0420  1.2666
  878SOL    HW2 2820   0.840   2.573   4.375  0.1781 -1.5823  1.4781
  879SOL     OW 2821   1.678   2.521   2.867  0.4987 -0.2976 -0.6654
  879SOL    HW1 2822   1.744   2.585   2.830  0.2407  0.7447  0.5753
  879SOL    HW2 2823   1.589   2.566   2.875  0.2187 -0.9263 -0.1340
  880SOL     OW 2824   0.870   1.829   1.585  0.1427  0.3821 -0.3971
  880SOL    HW1 2825   0.947   1.814   1.523  1.0824  0.8755  0.6104
  880SOL    HW2 2826   0.901   1.882   1.663 -1.6697  2.3698 -0.9326
  881SOL     OW 2827   5.041   4.109   2.237  0.2633  0.3459  0.1743
  881SOL    HW1 2828   5.012   4.072   2.149 -1.3731 -1.9809  1.5778
  881SOL    HW2 2829   5.124   4.062   2.267 -0.5716 -0.6761  0.9517
  882SOL     OW 2830   4.443   3.251   2.887 -0.1658  0.0934  0.3405
  882SOL    HW1 2831   4.388   3.183   2.838  1.3136 -0.6356 -0.3758
  882SOL    HW2 2832   4.405   3.265   2.978 -1.3380 -0.6197 -0.0212
  883SOL     OW 2833   0.983   4.126   1.004  0.3333 -0.0765 -0.2994
  883SOL    HW1 2834   0.884   4.119   1.010  0.3549  0.3754  0.8034
  883SOL    HW2 2835   1.011   4.123   0.908 -0.7115 -0.5735 -0.5998
  884SOL     OW 2836   3.602   1.896   3.224 -0.2715 -0.7134 -0.4184
  884SOL    HW1 2837   3.609   1.937   3.315 -0.9419 -1.3904 -0.0507
  884SOL    HW2 2838   3.623   1.799   3.230 -1.0459 -0.9164 -0.8542
  885SOL     OW 2839   1.410   2.870   3.373  0.5662  0.0498  0.4173
  885SOL    HW1 2840   1.368   2.784   3.404  1.0377  0.6239  2.9315
  885SOL    HW2 2841   1.340   2.930   3.336  0.0356 -0.9381 -0.2194
  886SOL     OW 2842   4.391   4.491   2.380  0.8720  0.4295 -0.0143
  886SOL    HW1 2843   4.327   4.565   2.402 -0.5005 -0.8093  0.3683
  886SOL    HW2 2844   4.462   4.486   2.450  0.6217  1.0125  0.2825
  887SOL     OW 2845   2.152   0.037   1.007 -0.2390 -0.1133 -0.4879
  887SOL    HW1 2846   2.185   5.117   0.957 -0.1275 -0.4796  0.1604
  887SOL    HW2 2847   2.056   0.053   0.983 -0.1630 -0.2292 -0.8837
  888SOL     OW 2848   2.153   0.394   0.875  0.0232 -0.4476 -0.2090
  888SOL    HW1 2849   2.237   0.434   0.912  0.5760 -1.6962 -0.0490
  888SOL    HW2 2850   2.129   0.438   0.789  0.9420 -0.1855 -0.3383
  889SOL     OW 2851   1.296   4.742   1.744 -0.6390 -0.1295 -0.8151
  889SOL    HW1 2852   1.289   4.684   1.824 -1.9709  0.0141 -0.8051
  889SOL    HW2 2853   1.212   4.795   1.733  0.3011  1.3781 -1.1480
  890SOL     OW 2854   3.308   2.977   4.083  0.3884  0.2055 -0.0890
  890SOL    HW1 2855   3.307   2.974   3.983 -0.5556 -1.3554 -0.0572
  890SOL    HW2 2856   3.250   2.905   4.120  2.4314 -0.6650  1.6316
  891SOL     OW 2857   2.773   4.273   1.298 -0.3493 -0.3079 -0.3125
  891SOL    HW1 2858   2.734   4.242   1.212  0.1075 -1.2896 -0.1805
  891SOL    HW2 2859   2.865   4.235   1.308  0.8311  2.2555 -0.7919
  892SOL     OW 2860   1.260   3.701   4.657 -0.1132 -0.3579  0.2979
  892SOL    HW1 2861   1.249   3.709   4.757  0.6405 -1.1155  0.4560
  892SOL    HW2 2862   1.357   3.712   4.634 -0.4774  1.4208 -0.5365
  893SOL     OW 2863   2.907   0.082   3.610 -0.6256  0.0752 -0.2871
  893SOL    HW1 2864   2.830   0.107   3.669  0.2613 -0.1972  1.0255
  893SOL    HW2 2865   2.925   0.156   3.545 -0.4291  1.2418  1.0446
  894SOL     OW 2866   4.122   1.212   3.400 -0.3832 -0.2583 -0.3351
  894SOL    HW1 2867   4.140   1.119   3.367 -1.6085 -0.1345 -1.4240
  894SOL    HW2 2868   4.205   1.248   3.443  0.6285 -1.2282 -1.3962
  895SOL     OW 2869   2.949   1.575   0.504 -0.0731 -0.3257 -0.8933
  895SOL    HW1 2870   2.925   1.652   0.445 -0.1333 -0.5466 -1.1629
  895SOL    HW2 2871   2.878   1.563   0.573 -0.0854 -0.1652 -0.8786
  896SOL     OW 2872   3.507   4.180   4.336 -0.2755  0.2118 -0.1661
  896SOL    HW1 2873   3.468   4.249   4.276 -0.1804  0.4356  0.0276
  896SOL    HW2 2874   3.519   4.095   4.285 -0.8286  0.1960 -0.2781
  897SOL     OW 2875   1.031   1.383   1.647  0.3204 -0.3148  0.2682
  897SOL    HW1 2876   1.025   1.311   1.578 -0.4094  0.8666 -0.9303
  897SOL    HW2 2877   0.948   1.438   1.646  1.6544  1.7783 -0.2155
  898SOL     OW 2878   2.075   2.342   2.161 -0.1238 -0.3504  0.5161
  898SOL    HW1 2879   2.087   2.438   2.136 -1.8258 -0.2819 -0.1015
  898SOL    HW2 2880   2.149   2.288   2.120  0.6642  0.6300  0.5989
  899SOL     OW 2881   0.996   1.702   3.819  0.1137 -0.2231  0.5267
  899SOL    HW1 2882   1.084   1.678   3.778  0.0990  0.0120  0.3583
  899SOL    HW2 2883   0.942   1.754   3.754 -0.2888 -0.6560  0.5085
  900SOL     OW 2884   2.184   4.589   3.198  1.1331 -0.4245 -0.2078
  900SOL    HW1 2885   2.111   4.635   3.148  0.2369 -0.7474  0.7758
  900SOL    HW2 2886   2.257   4.562   3.135  0.7798  0.6139 -1.0797
  901SOL     OW 2887   1.660   3.394   1.590  0.0031 -0.3837 -0.5613
  901SOL    HW1 2888   1.753   3.430   1.596 -0.5229  0.9828 -0.1263
  901SOL    HW2 2889   1.637   3.376   1.495  0.6495 -0.5728 -0.6865
  902SOL     OW 2890   3.933   0.550   2.106 -0.6922 -0.1343 -0.2423
  902SOL    HW1 2891   3.855   0.535   2.045 -1.7365  0.8770  0.7922
  902SOL    HW2 2892   4.006   0.597   2.056 -1.0264 -0.4252 -1.0275
  903SOL     OW 2893   0.525   4.199   5.136 -0.4158 -0.0431  0.1997
  903SOL    HW1 2894   0.491   4.108   5.111 -0.0847 -0.6725  1.8749
  903SOL    HW2 2895   0.479   4.230   0.058 -0.4372  1.2859 -0.2903
  904SOL     OW 2896   1.068   1.696   2.839  0.6448  0.4416  0.1238
  904SOL    HW1 2897   0.997   1.664   2.902 -0.3326 -0.4771 -1.3669
  904SOL    HW2 2898   1.089   1.792   2.858 -2.2915  1.2960 -0.4808
  905SOL     OW 2899   3.244   3.689   4.507  0.2696  0.0862 -0.3511
  905SOL    HW1 2900   3.157   3.694   4.458  0.6384 -1.6689 -1.2677
  905SOL    HW2 2901   3.319   3.711   4.444  0.7975 -2.7686 -0.8257
  906SOL     OW 2902   2.840   2.711   4.941  0.0160  0.4691 -0.0121
  906SOL    HW1 2903   2.864   2.618   4.912 -1.1469 -0.1577  0.9068
  906SOL    HW2 2904   2.745   2.730   4.915 -0.4354  0.6025  1.6361
  907SOL     OW 2905   2.917   3.748   3.341  0.2507 -0.8202 -0.3587
  907SOL    HW1 2906   2.940   3.719   3.249  1.2174  0.4143 -0.5371
  907SOL    HW2 2907   2.830   3.797   3.340 -0.2451 -1.6858 -0.4286
  908SOL     OW 2908   2.491   2.294   3.813 -0.1913 -0.5080  0.0936
  908SOL    HW1 2909   2.585   2.298   3.847 -0.1306 -1.4216  0.0596
  908SOL    HW2 2910   2.479   2.362   3.741  0.3176 -0.0855  0.3989
  909SOL     OW 2911   3.933   4.620   3.665  0.7112 -0.1389  0.0396
  909SOL    HW1 2912   3.856   4.667   3.623  0.3906 -0.2893  0.4579
  909SOL    HW2 2913   3.911   4.596   3.759  0.7458 -1.4146 -0.2603
  910SOL     OW 2914   2.796   2.832   4.263 -0.0908 -0.0837 -0.5417
  910SOL    HW1 2915   2.818   2.921   4.304 -2.0822  0.3161 -0.2154
  910SOL    HW2 2916   2.876   2.772   4.269  0.4450  0.7455  1.8293
  911SOL     OW 2917   1.948   4.708   1.550  0.0491  0.6520 -0.3108
  911SOL    HW1 2918   1.994   4.789   1.585  1.0557  1.6710 -3.5950
  911SOL    HW2 2919   2.013   4.632   1.543  0.0293  0.6524 -0.5258
  912SOL     OW 2920   0.175   1.093   3.172 -0.1394 -0.3703 -0.2533
  912SOL    HW1 2921   0.216   1.043   3.248 -0.6034 -0.9598 -0.3843
  912SOL    HW2 2922   0.110   1.034   3.124 -0.7481  0.3719 -0.3728
  913SOL     OW 2923   3.115   3.675   2.762 -0.1412  0.2154 -0.3294
  913SOL    HW1 2924   3.121   3.635   2.853 -1.0476 -2.8172 -1.4655
  913SOL    HW2 2925   3.026   3.720   2.750 -0.6534 -0.7420 -0.1848
  914SOL     OW 2926   2.432   0.297   3.539 -0.9890 -0.3910  0.4442
  914SOL    HW1 2927   2.356   0.285   3.602 -1.1186  0.7990  0.5444
  914SOL    HW2 2928   2.487   0.213   3.535 -1.9105 -1.0217  0.8828
  915SOL     OW 2929   3.601   2.758   1.054 -0.4678 -0.3427  0.5011
  915SOL    HW1 2930   3.603   2.804   0.965 -1.9243 -2.2732 -0.6011
  915SOL    HW2 2931   3.525   2.693   1.056  0.2349 -1.1802  2.7679
  916SOL     OW 2932   2.044   2.421   1.078  0.1701  0.4428 -0.1897
  916SOL    HW1 2933   2.116   2.355   1.060 -0.6322 -0.6679  0.4643
  916SOL    HW2 2934   2.023   2.472   0.995 -0.8296 -1.8205 -1.4247
  917SOL     OW 2935   3.820   1.610   3.379  0.2275  0.5777 -0.3249
  917SOL    HW1 2936   3.870   1.682   3.332  2.3841  0.1380  1.1559
  917SOL    HW2 2937   3.876   1.527   3.383 -0.6050  0.0359  1.3850
  918SOL     OW 2938   2.482   1.419   0.897  0.5357  0.4359  0.1681
  918SOL    HW1 2939   2.456   1.449   0.805 -0.5712  2.2083  1.0116
  918SOL    HW2 2940   2.581   1.405   0.901  0.4587 -1.0325 -1.6394
  919SOL     OW 2941   1.579   3.692   1.006  0.2722  0.1986  0.0838
  919SOL    HW1 2942   1.494   3.744   1.010 -0.4777 -0.7928 -1.6720
  919SOL    HW2 2943   1.599   3.667   0.911  1.7061 -0.9179  0.6309
  920SOL     OW 2944   0.036   0.438   2.502 -0.0072 -0.5351 -0.1381
  920SOL    HW1 2945   0.020   0.340   2.506  0.0373 -0.5058  0.9093
  920SOL    HW2 2946   5.109   0.486   2.492  0.0563 -0.7178 -2.0174
  921SOL     OW 2947   3.937   4.538   4.480  0.3369 -0.1181  0.6349
  921SOL    HW1 2948   3.840   4.522   4.460  0.9378 -0.8490 -2.2165
  921SOL    HW2 2949   3.971   4.465   4.540 -0.0987 -2.0611 -1.3372
  922SOL     OW 2950   2.588   0.969   0.465 -0.5420  0.0413  0.0894
  922SOL    HW1 2951   2.512   1.033   0.467  1.1983  2.2496 -0.3539
  922SOL    HW2 2952   2.581   0.912   0.383 -1.6459  0.2718  0.0094
  923SOL     OW 2953   1.740   3.888   1.764  0.7514 -0.2238 -0.3874
  923SOL    HW1 2954   1.643   3.869   1.777  0.8841 -1.0055 -0.4778
  923SOL    HW2 2955   1.790   3.801   1.759  1.9192  0.0928  3.1004
  924SOL     OW 2956   2.190   2.579   1.474 -0.0614  0.1204 -0.5782
  924SOL    HW1 2957   2.159   2.489   1.505  1.4378 -0.6445 -1.1965
  924SOL    HW2 2958   2.290   2.580   1.468  0.0244  2.1434  0.3125
  925SOL     OW 2959   2.677   5.104   1.095  0.5514 -0.3888 -0.0765
  925SOL    HW1 2960   2.767   5.064   1.079  1.4092  1.1486  0.7111
  925SOL    HW2 2961   2.682   0.043   1.084 -1.0314 -0.2656  0.0984
  926SOL     OW 2962   1.198   3.584   3.753  0.5841 -0.4293  0.0491
  926SOL    HW1 2963   1.257   3.513   3.713 -0.4808 -2.0512  1.2119
  926SOL    HW2 2964   1.219   3.593   3.850 -1.3707 -1.4551  0.6290
  927SOL     OW 2965   0.496   0.190   4.230  0.0891 -0.0881  0.0184
  927SOL    HW1 2966   0.526   0.123   4.163 -0.6695 -0.5696  0.1522
  927SOL    HW2 2967   0.460   0.143   4.311  3.3030  0.4309  1.8959
  928SOL     OW 2968   3.894   0.176   0.819  0.6761 -0.0396  0.3671
  928SOL    HW1 2969   3.910   0.273   0.834 -0.4936  0.2661 -0.2326
  928SOL    HW2 2970   3.975   0.134   0.777  0.6154  1.0226 -0.8588
  929SOL     OW 2971   2.865   4.941   1.035 -0.3295  0.6388  0.0122
  929SOL    HW1 2972   2.961   4.962   1.013 -0.8998  1.1909 -2.1172
  929SOL    HW2 2973   2.823   4.894   0.958 -2.0086  1.0867  0.6287
  930SOL     OW 2974   1.448   1.548   3.764  0.0109 -0.0225  0.5053
  930SOL    HW1 2975   1.392   1.544   3.846  1.2104  0.4644  1.3830
  930SOL    HW2 2976   1.539   1.582   3.788  1.3800 -2.7229 -0.4558
  931SOL     OW 2977   1.285   3.631   2.572 -0.4205  0.0867 -0.0568
  931SOL    HW1 2978   1.203   3.643   2.516 -2.7428 -0.0714  3.0701
  931SOL    HW2 2979   1.277   3.546   2.625  1.2081  0.6869  1.2293
  932SOL     OW 2980   1.711   4.689   4.468  0.0112 -0.0479 -0.8450
  932SOL    HW1 2981   1.712   4.691   4.368 -1.2806  0.0638 -0.8831
  932SOL    HW2 2982   1.802   4.709   4.503  0.6355 -0.7499 -2.0015
  933SOL     OW 2983   4.888   1.262   1.424  0.4023 -0.4349  0.2245
  933SOL    HW1 2984   4.882   1.310   1.512 -1.0031  1.6593 -0.9013
  933SOL    HW2 2985   4.980   1.273   1.386  0.4518  0.3770  0.5530
  934SOL     OW 2986   0.510   1.640   2.008 -0.0628 -0.1841  0.4731
  934SOL    HW1 2987   0.496   1.731   1.969 -0.9311 -0.2162  0.7029
  934SOL    HW2 2988   0.476   1.637   2.101  2.5989  0.0821  1.5423
  935SOL     OW 2989   4.551   1.176   4.097  0.1342  0.5279 -0.4319
  935SOL    HW1 2990   4.458   1.196   4.126  1.0701  0.2616  3.2466
  935SOL    HW2 2991   4.549   1.120   4.014 -2.9547  0.3118 -0.3168
  936SOL     OW 2992   2.541   5.018   4.221  0.5639 -0.0038 -0.2146
  936SOL    HW1 2993   2.583   4.936   4.260 -0.3377  0.1212  1.1127
  936SOL    HW2 2994   2.608   5.092   4.219  1.2148 -0.6025 -0.8569
  937SOL     OW 2995   0.302   4.300   4.650  0.2167  0.3828 -0.2551
  937SOL    HW1 2996   0.379   4.274   4.708  1.3825  2.3476 -0.8340
  937SOL    HW2 2997   0.268   4.219   4.602  1.4783 -0.6372  0.4929
  938SOL     OW 2998   3.909   4.508   3.924  0.3902  0.0932 -0.2744
  938SOL    HW1 2999   3.881   4.537   4.016  0.0999  2.3392 -1.0027
  938SOL    HW2 3000   3.872   4.418   3.905 -1.1248  0.3624  1.1297
  939SOL     OW 3001   3.940   4.108   4.476 -0.3644 -0.2456 -0.1769
  939SOL    HW1 3002   4.004   4.097   4.552  0.4335  3.2315 -0.1609
  939SOL    HW2 3003   3.846   4.114   4.512 -0.1789 -0.4437  0.3433
  940SOL     OW 3004   4.843   0.673   1.013  0.5463 -0.4658 -0.8092
  940SOL    HW1 3005   4.836   0.756   0.958 -2.7848  0.0410  0.1894
  940SOL    HW2 3006   4.760   0.619   1.003  0.8731 -1.5900  1.7332
  941SOL     OW 3007   2.365   0.358   1.777  0.1807  0.4032 -0.2498
  941SOL    HW1 3008   2.295   0.367   1.706 -0.9643 -0.6989  0.6859
  941SOL    HW2 3009   2.329   0.302   1.852  0.7885  2.7154  1.9073
  942SOL     OW 3010   1.112   4.805   2.373 -0.4128 -0.1033 -0.3755
  942SOL    HW1 3011   1.185   4.769   2.430 -1.0575 -2.3123 -0.8419
  942SOL    HW2 3012   1.079   4.891   2.411  0.7587 -0.3084  1.2055
  943SOL     OW 3013   2.844   4.712   0.736 -0.5431 -0.2294  0.0158
  943SOL    HW1 3014   2.779   4.669   0.673 -0.5341 -2.8523  1.6307
  943SOL    HW2 3015   2.810   4.703   0.830  1.3664 -0.2209  0.7538
  944SOL     OW 3016   0.690   0.595   3.636  0.3150 -0.0188  0.3972
  944SOL    HW1 3017   0.639   0.515   3.607  0.9728  0.2403 -1.5956
  944SOL    HW2 3018   0.676   0.610   3.734 -1.8221 -1.0697  0.2916
  945SOL     OW 3019   2.733   2.376   3.509 -0.7909  0.1885  0.1013
  945SOL    HW1 3020   2.742   2.281   3.538 -0.8966  0.5930  1.5384
  945SOL    HW2 3021   2.688   2.379   3.420  0.3748 -1.1535 -0.5857
  946SOL     OW 3022   0.171   4.403   2.423  0.0900  0.4471  0.4213
  946SOL    HW1 3023   0.181   4.449   2.511 -1.2892  2.1223 -0.2423
  946SOL    HW2 3024   0.140   4.469   2.354 -2.0842 -1.4435 -0.5551
  947SOL     OW 3025   4.227   0.535   0.494  0.8810 -0.0440 -0.3347
  947SOL    HW1 3026   4.143   0.521   0.440  1.0459 -2.3307 -0.0919
  947SOL    HW2 3027   4.236   0.632   0.516 -2.8174  0.0736  1.4284
  948SOL     OW 3028   3.833   2.139   4.909 -0.1958 -0.0715 -0.0764
  948SOL    HW1 3029   3.900   2.198   4.864  1.6134 -1.8715  0.0773
  948SOL    HW2 3030   3.852   2.135   5.007 -1.3123  0.3361  0.1697
  949SOL     OW 3031   4.578   2.641   2.635  0.3654  0.0299  0.4110
  949SOL    HW1 3032   4.644   2.570   2.663 -2.5465 -3.1363 -0.0789
  949SOL    HW2 3033   4.557   2.631   2.538 -1.8859 -0.0619  0.8602
  950SOL     OW 3034   2.458   2.588   1.447  0.1525  0.2226 -0.2396
  950SOL    HW1 3035   2.520   2.514   1.421  0.6117  0.2908  0.6111
  950SOL    HW2 3036   2.513   2.666   1.479 -0.3773 -0.2146  1.8665
  951SOL     OW 3037   2.600   2.784   1.573 -0.1399 -0.9827  0.1443
  951SOL    HW1 3038   2.686   2.835   1.573 -0.6848  0.1629 -2.7302
  951SOL    HW2 3039   2.526   2.843   1.607  0.2308 -2.2560  3.4947
  952SOL     OW 3040   0.892   1.262   1.024  0.0348 -0.2308  0.0763
  952SOL    HW1 3041   0.906   1.339   0.961  0.6970  0.5207  1.1195
  952SOL    HW2 3042   0.879   1.296   1.117  0.7219 -1.3917  0.6207
  953SOL     OW 3043   2.723   0.229   0.027  0.1897 -0.3161  0.0283
  953SOL    HW1 3044   2.789   0.172   0.076 -0.0487 -1.0960 -0.5383
  953SOL    HW2 3045   2.660   0.170   5.136  0.9227  0.4722 -1.8439
  954SOL     OW 3046   5.045   0.724   2.180 -0.1783  0.0023  0.2879
  954SOL    HW1 3047   5.098   0.752   2.260  0.3841 -0.8430  0.2268
  954SOL    HW2 3048   5.036   0.802   2.118 -0.4573  0.6132  1.0747
  955SOL     OW 3049   2.820   4.088   2.331 -0.3217 -0.1517 -0.4556
  955SOL    HW1 3050   2.815   4.164   2.397 -1.0513 -0.3520 -0.2667
  955SOL    HW2 3051   2.750   4.101   2.261  1.1415  0.6386 -1.8471
  956SOL     OW 3052   2.231   2.126   2.116 -0.1412  0.2726  0.6738
  956SOL    HW1 3053   2.163   2.088   2.179  0.1614 -1.8308 -0.1795
  956SOL    HW2 3054   2.323   2.101   2.146  0.0657  0.2161  0.0115
  957SOL     OW 3055   0.439   2.509   3.698 -0.1487  0.3680 -0.0134
  957SOL    HW1 3056   0.525   2.481   3.741  0.1218  2.2944  0.7854
  957SOL    HW2 3057   0.453   2.516   3.599 -0.2134 -2.0541 -0.2710
  958SOL     OW 3058   4.320   1.832   4.824  0.1238  0.0574  0.3385
  958SOL    HW1 3059   4.286   1.738   4.823 -0.4908  0.2482 -1.7600
  958SOL    HW2 3060   4.301   1.875   4.736  1.6586  1.7108  0.7616
  959SOL     OW 3061   4.070   1.656   3.610  0.0052  0.1791 -0.3938
  959SOL    HW1 3062   4.039   1.593   3.539  0.4208 -1.0789  0.4989
  959SOL    HW2 3063   4.164   1.683   3.593  0.1632 -0.2631 -0.2391
  960SOL     OW 3064   1.023   4.126   0.010  0.5236 -0.1681  0.1780
  960SOL    HW1 3065   1.013   4.151   5.074  1.2277  0.9200  0.3760
  960SOL    HW2 3066   0.932   4.113   0.051  0.2100 -2.5651 -1.0856
  961SOL     OW 3067   0.595   3.553   2.971  0.2521  0.3846  0.0263
  961SOL    HW1 3068   0.638   3.464   2.959  1.4456  1.0304 -0.6142
  961SOL    HW2 3069   0.665   3.621   2.996 -0.7326  1.0166  1.1757
  962SOL     OW 3070   3.311   0.296   3.750 -0.1438 -0.2100 -0.1567
  962SOL    HW1 3071   3.245   0.298   3.674 -0.6068  0.6804  0.2495
  962SOL    HW2 3072   3.394   0.346   3.724  0.1847 -0.9320 -0.5023
  963SOL     OW 3073   1.908   3.656   1.265  0.2409  0.0409 -0.8622
  963SOL    HW1 3074   1.939   3.635   1.173 -0.2834 -0.1327 -1.0003
  963SOL    HW2 3075   1.826   3.714   1.261  0.6546  0.6565 -0.4993
  964SOL     OW 3076   3.328   0.313   5.027 -0.2994  0.2449  0.0232
  964SOL    HW1 3077   3.408   0.254   5.030 -0.0630  0.5408 -0.3126
  964SOL    HW2 3078   3.265   0.282   4.956 -0.3245  0.2151  0.0578
  965SOL     OW 3079   4.552   0.653   0.209  0.1568  0.0896  0.1790
  965SOL    HW1 3080   4.471   0.691   0.254 -0.0482 -0.2332  0.0838
  965SOL    HW2 3081   4.576   0.708   0.130 -0.5975 -0.4198 -0.4120
  966SOL     OW 3082   2.329   3.433   4.782 -0.0578 -0.1668 -0.1657
  966SOL    HW1 3083   2.354   3.410   4.877  1.3231 -1.6950 -0.8551
  966SOL    HW2 3084   2.362   3.525   4.761  0.3984 -0.1443  0.5791
  967SOL     OW 3085   1.750   1.328   0.124  0.5411  0.4480 -0.4702
  967SOL    HW1 3086   1.739   1.364   0.216  0.4065 -0.4511 -0.1217
  967SOL    HW2 3087   1.669   1.274   0.099  1.3037 -0.7384 -0.4444
  968SOL     OW 3088   2.527   2.131   4.207  0.0157 -0.1841  0.3289
  968SOL    HW1 3089   2.519   2.074   4.125  1.3576  0.4474 -0.2632
  968SOL    HW2 3090   2.463   2.208   4.200  0.3686  0.0610 -0.3006
  969SOL     OW 3091   1.228   2.495   0.299  0.0403 -0.3564  0.1895
  969SOL    HW1 3092   1.129   2.487   0.293  0.0677 -0.7227  0.2464
  969SOL    HW2 3093   1.251   2.581   0.345 -0.2972 -1.2611  2.1869
  970SOL     OW 3094   0.302   4.487   2.068 -0.6130  0.3438  0.1023
  970SOL    HW1 3095   0.253   4.400   2.079 -1.3967  0.8166  0.4805
  970SOL    HW2 3096   0.322   4.524   2.159 -2.1070  1.5416 -0.0219
  971SOL     OW 3097   4.743   2.163   2.398  1.0645  0.0253 -0.1750
  971SOL    HW1 3098   4.783   2.112   2.475  0.1210  0.2416  0.4789
  971SOL    HW2 3099   4.756   2.261   2.413 -0.9179  0.1919  0.7935
  972SOL     OW 3100   2.628   0.629   3.861 -0.0685  0.6805  0.0234
  972SOL    HW1 3101   2.535   0.592   3.870  1.3677 -3.4027  0.2174
  972SOL    HW2 3102   2.672   0.632   3.950  0.6226  0.7404 -0.3138
  973SOL     OW 3103   1.250   0.115   3.233  0.6754  0.2696  0.2258
  973SOL    HW1 3104   1.182   0.181   3.202  1.1633  0.9562  0.5826
  973SOL    HW2 3105   1.261   0.121   3.332 -0.0991 -1.1667  0.4280
  974SOL     OW 3106   4.020   0.953   0.508 -0.1393 -0.1468  0.2674
  974SOL    HW1 3107   3.997   0.953   0.606 -0.5039 -1.5515  0.1998
  974SOL    HW2 3108   3.936   0.948   0.454  0.1332 -1.5944 -0.0597
  975SOL     OW 3109   1.006   0.981   1.296  0.3976  0.4102 -0.2769
  975SOL    HW1 3110   0.907   0.995   1.293  0.2591 -0.6885 -1.5085
  975SOL    HW2 3111   1.051   1.045   1.234  0.3620  0.1380 -0.5835
  976SOL     OW 3112   3.726   2.251   1.501  0.0607 -0.2508  0.3799
  976SOL    HW1 3113   3.702   2.268   1.597 -0.5980 -1.8310  0.5319
  976SOL    HW2 3114   3.826   2.248   1.492  0.2158 -3.3872  1.7483
  977SOL     OW 3115   4.434   5.074   0.133  0.1977  0.0827 -0.0158
  977SOL    HW1 3116   4.470   5.072   0.039  2.9296 -1.7425  0.9589
  977SOL    HW2 3117   4.421   0.009   0.161 -1.7304  0.6715 -2.5337
  978SOL     OW 3118   1.223   2.828   3.138  0.1665  0.2072  0.4848
  978SOL    HW1 3119   1.158   2.867   3.204  1.4753 -0.6834  2.4037
  978SOL    HW2 3120   1.191   2.738   3.108  0.5766 -0.3309  1.6002
  979SOL     OW 3121   3.414   4.304   3.943  0.1888  0.5586 -0.8968
  979SOL    HW1 3122   3.465   4.364   3.881  3.0333 -1.4393 -0.6638
  979SOL    HW2 3123   3.410   4.212   3.905  0.3711 -0.2792  0.9863
  980SOL     OW 3124   4.204   1.151   0.532 -0.4351  0.7279  0.4906
  980SOL    HW1 3125   4.253   1.123   0.615  0.6344 -0.5298 -0.5104
  980SOL    HW2 3126   4.128   1.088   0.516  0.6533 -0.3883 -0.5851
  981SOL     OW 3127   1.125   1.542   2.297  0.3885 -0.3413 -0.5363
  981SOL    HW1 3128   1.126   1.444   2.276 -0.1122 -0.5933  0.5214
  981SOL    HW2 3129   1.152   1.594   2.216  3.5968 -1.4759 -0.3213
  982SOL     OW 3130   0.108   3.652   1.248 -0.9338 -0.2079  0.0026
  982SOL    HW1 3131   0.147   3.647   1.340 -2.0353 -2.1493  0.4394
  982SOL    HW2 3132   0.089   3.747   1.224  0.8166  0.4656  1.1317
  983SOL     OW 3133   4.714   2.408   2.742 -0.3234  0.0234 -0.3690
  983SOL    HW1 3134   4.717   2.455   2.830  0.5246 -1.5385  0.4856
  983SOL    HW2 3135   4.798   2.427   2.692 -0.5637  0.4666 -0.6102
  984SOL     OW 3136   1.075   4.190   2.258  0.5540  0.1720  0.1234
  984SOL    HW1 3137   1.106   4.129   2.331  0.4876  0.8099  0.6879
  984SOL    HW2 3138   0.982   4.221   2.278  0.4416  0.1520 -0.3593
  985SOL     OW 3139   0.529   3.123   0.450  0.3241  0.5950 -0.2861
  985SOL    HW1 3140   0.547   3.221   0.464  0.3015  0.2573  2.6286
  985SOL    HW2 3141   0.502   3.081   0.536 -0.6949 -1.8247 -1.6731
  986SOL     OW 3142   4.546   2.999   3.947  0.3263  0.6550 -0.5561
  986SOL    HW1 3143   4.464   2.942   3.958 -0.1922  1.3779 -0.5499
  986SOL    HW2 3144   4.623   2.943   3.918  0.5093 -0.5300  1.9362
  987SOL     OW 3145   0.828   5.037   1.113  0.3129 -0.1666  0.6968
  987SOL    HW1 3146   0.878   5.088   1.043 -1.0794 -1.3831 -1.2675
  987SOL    HW2 3147   0.855   4.940   1.109 -0.2449 -0.3615  1.4241
  988SOL     OW 3148   1.459   1.777   1.796  0.4283 -0.1757 -0.0201
  988SOL    HW1 3149   1.364   1.804   1.812  0.7775  1.1332 -0.0267
  988SOL    HW2 3150   1.480   1.784   1.699 -0.0765 -2.6252 -0.3488
  989SOL     OW 3151   4.880   1.835   5.022 -0.1484  0.3538  0.2179
  989SOL    HW1 3152   4.829   1.825   4.937  0.2120  0.6106 -0.0300
  989SOL    HW2 3153   4.919   1.747   5.049 -0.8668  0.1187  0.5027
  990SOL     OW 3154   1.093   1.063   3.974  0.1309 -0.0844  0.4123
  990SOL    HW1 3155   1.188   1.032   3.966  0.8104  1.7903  0.8234
  990SOL    HW2 3156   1.034   1.002   3.921  1.4312 -1.7771  0.8135
  991SOL     OW 3157   3.265   4.946   3.620 -0.0063 -0.2357  0.3008
  991SOL    HW1 3158   3.167   4.931   3.622  0.0178 -0.7259 -0.9437
  991SOL    HW2 3159   3.304   4.927   3.710 -1.0085 -0.2745  0.7389
  992SOL     OW 3160   1.319   4.782   2.542 -0.1252 -0.0203 -0.4340
  992SOL    HW1 3161   1.405   4.798   2.493  0.3694 -1.5425 -0.1245
  992SOL    HW2 3162   1.336   4.725   2.623 -1.3779 -0.0602 -0.1689
  993SOL     OW 3163   1.064   0.069   3.525 -0.4056  0.7275 -0.8956
  993SOL    HW1 3164   1.161   0.075   3.502 -0.0881 -0.7516 -0.1022
  993SOL    HW2 3165   1.040   0.144   3.586  0.1994  1.1911 -1.2119
  994SOL     OW 3166   1.072   4.767   0.685 -0.2374  0.0930 -0.3079
  994SOL    HW1 3167   1.054   4.676   0.647 -0.7315 -0.4236  1.0917
  994SOL    HW2 3168   1.108   4.757   0.778 -1.5712  1.3666  0.3736
  995SOL     OW 3169   2.845   4.233   2.678 -0.1914  0.1577  0.0929
  995SOL    HW1 3170   2.750   4.207   2.661 -0.1909 -0.4745  0.9502
  995SOL    HW2 3171   2.877   4.294   2.606 -1.2573  0.4016 -0.1908
  996SOL     OW 3172   1.980   4.251   1.466  0.0502  0.0205  0.0327
  996SOL    HW1 3173   1.949   4.279   1.375 -0.2768  2.3401  0.7926
  996SOL    HW2 3174   1.913   4.189   1.506 -1.3303  1.3048 -0.1780
  997SOL     OW 3175   2.670   3.129   1.829  0.1872 -0.3004  0.6850
  997SOL    HW1 3176   2.636   3.045   1.872 -0.5607 -0.0829  0.5349
  997SOL    HW2 3177   2.610   3.154   1.753  0.1816  0.5890  0.9679
  998SOL     OW 3178   3.754   0.981   4.625 -0.2084 -0.4058 -0.2531
  998SOL    HW1 3179   3.814   0.994   4.546 -1.5454 -0.1706 -1.2697
  998SOL    HW2 3180   3.692   1.060   4.633 -0.1798 -0.4852  0.9670
  999SOL     OW 3181   3.915   3.878   4.359  0.4453  0.2955  0.1071
  999SOL    HW1 3182   3.905   3.882   4.259  1.0571  1.4488  0.0745
  999SOL    HW2 3183   3.936   3.969   4.394 -0.0221 -0.0481  1.3306
 1000SOL     OW 3184   5.142   1.963   0.467  0.1574  0.1849  0.1798
 1000SOL    HW1 3185   5.154   2.061   0.455  0.7293  0.2991  1.4733
 1000SOL    HW2 3186   5.094   1.946   0.553  0.1755 -0.6754  0.0300
 1001SOL     OW 3187   1.553   2.778   3.785  0.1285  0.0528  0.0900
 1001SOL    HW1 3188   1.491   2.817   3.716 -1.0733 -1.2752  0.3580
 1001SOL    HW2 3189   1.529   2.682   3.800  2.5127 -0.6355 -0.0426
 1002SOL     OW 3190   2.391   0.218   4.815  0.2908  0.2747  0.3890
 1002SOL    HW1 3191   2.350   0.186   4.901  0.4255 -0.2813  0.2525
 1002SOL    HW2 3192   2.407   0.317   4.820 -2.5921  0.8636 -0.1699
 1003SOL     OW 3193   3.204   2.666   1.999 -0.2426 -0.0685  0.6728
 1003SOL    HW1 3194   3.128   2.731   2.000 -0.2959 -0.1339  1.0103
 1003SOL    HW2 3195   3.250   2.668   2.088  0.1487 -0.0293  0.4720
 1004SOL     OW 3196   0.469   4.600   0.774 -0.1118 -0.5006  0.1598
 1004SOL    HW1 3197   0.492   4.651   0.857  0.0608  0.2452 -0.3328
 1004SOL    HW2 3198   0.414   4.658   0.714  2.1762  0.0570 -1.5425
 1005SOL     OW 3199   1.719   2.300   0.762 -0.2316 -0.9584 -0.1555
 1005SOL    HW1 3200   1.813   2.332   0.751  0.1382 -2.2496 -0.9143
 1005SOL    HW2 3201   1.691   2.312   0.858  0.0252  1.1439 -0.2948
 1006SOL     OW 3202   4.747   4.339   2.038 -0.6142  0.5914 -0.4070
 1006SOL    HW1 3203   4.680   4.321   2.110  2.1940  0.4098  2.3101
 1006SOL    HW2 3204   4.747   4.263   1.973 -0.6511 -1.1174  1.5031
 1007SOL     OW 3205   2.419   0.372   4.001  0.1848 -0.6882 -0.1275
 1007SOL    HW1 3206   2.366   0.318   4.066  0.0024 -0.0355  0.2822
 1007SOL    HW2 3207   2.514   0.343   4.002 -0.0234 -1.3891 -0.3403
 1008SOL     OW 3208   4.410   2.928   1.464  0.3347 -0.0067 -0.3268
 1008SOL    HW1 3209   4.484   2.993   1.448  0.8595 -0.6412 -0.4914
 1008SOL    HW2 3210   4.371   2.944   1.555  3.2272 -2.1215  1.4405
 1009SOL     OW 3211   2.399   2.823   1.156 -0.5412 -0.1970 -0.3981
 1009SOL    HW1 3212   2.461   2.761   1.203 -1.0889  0.0065  0.6153
 1009SOL    HW2 3213   2.305   2.796   1.173 -0.9462  2.2899  2.2221
 1010SOL     OW 3214   2.983   0.005   3.291 -0.3254  0.1360  0.1687
 1010SOL    HW1 3215   2.979   5.065   3.288  1.2141  0.0529 -0.0680
 1010SOL    HW2 3216   2.933   0.038   3.371  1.2972 -1.0274  1.7684
 1011SOL     OW 3217   4.624   4.805   1.479  0.0285  0.2388 -0.0662
 1011SOL    HW1 3218   4.551   4.751   1.436  0.5700  0.8113 -1.7357
 1011SOL    HW2 3219   4.701   4.745   1.500  0.5224  0.2878 -1.6694
 1012SOL     OW 3220   1.481   0.670   2.668 -0.2148  0.2103 -0.1282
 1012SOL    HW1 3221   1.466   0.762   2.704  0.8782  0.1500  0.5155
 1012SOL    HW2 3222   1.394   0.633   2.635 -1.0276  0.7181  1.3673
 1013SOL     OW 3223   5.021   3.530   2.552 -1.0986  0.3776  0.4448
 1013SOL    HW1 3224   5.045   3.433   2.543 -1.0392  0.4448 -0.1884
 1013SOL    HW2 3225   5.016   3.554   2.648 -0.9952 -0.2289  0.6073
 1014SOL     OW 3226   4.608   3.225   5.122  0.5793  0.0448 -0.1081
 1014SOL    HW1 3227   4.695   3.258   5.086  0.0927  1.4548 -0.0655
 1014SOL    HW2 3228   4.592   3.265   0.052 -0.3937  0.2981 -0.3799
 1015SOL     OW 3229   4.567   4.511   1.615 -0.3688 -0.2687  0.1355
 1015SOL    HW1 3230   4.577   4.475   1.708  1.3716  0.9711  0.4931
 1015SOL    HW2 3231   4.654   4.551   1.586 -1.1743  0.2853 -1.6516
 1016SOL     OW 3232   3.477   0.863   2.101  0.1833  0.4499  0.3461
 1016SOL    HW1 3233   3.416   0.909   2.037 -0.6226 -1.3495 -0.2475
 1016SOL    HW2 3234   3.560   0.834   2.054 -0.0401 -0.1333  0.2985
 1017SOL     OW 3235   3.674   4.689   2.620  0.2882 -0.2904 -1.0142
 1017SOL    HW1 3236   3.743   4.742   2.571  1.5187  0.1198  1.0470
 1017SOL    HW2 3237   3.699   4.592   2.618  1.8653  0.0065  1.0157
 1018SOL     OW 3238   3.492   5.021   4.538 -0.3266 -0.5962 -0.4594
 1018SOL    HW1 3239   3.484   5.061   4.447  0.6309  0.5960 -0.0471
 1018SOL    HW2 3240   3.401   5.003   4.575 -0.7654  0.3985 -1.0112
 1019SOL     OW 3241   1.811   2.465   4.873  0.4744  0.9132 -0.1407
 1019SOL    HW1 3242   1.812   2.391   4.940 -0.9482  0.2964 -0.7528
 1019SOL    HW2 3243   1.852   2.433   4.788 -0.6477  0.6052 -0.5904
 1020SOL     OW 3244   3.882   0.737   2.283 -0.2081  0.0494 -0.0409
 1020SOL    HW1 3245   3.956   0.756   2.347 -0.4350  1.3582 -0.1216
 1020SOL    HW2 3246   3.915   0.679   2.209  0.3905 -0.4303  0.5944
 1021SOL     OW 3247   3.896   3.316   4.107 -0.1508  0.2478 -0.2719
 1021SOL    HW1 3248   3.916   3.307   4.204  0.5443  1.0575 -0.3254
 1021SOL    HW2 3249   3.980   3.340   4.058 -0.4610 -0.2852 -1.0935
 1022SOL     OW 3250   1.395   2.429   2.182  0.3701 -0.0492 -0.0289
 1022SOL    HW1 3251   1.317   2.463   2.130 -0.3219  0.8066  1.4827
 1022SOL    HW2 3252   1.477   2.480   2.156 -0.5857  2.7928  1.9790
 1023SOL     OW 3253   1.512   1.523   2.109 -0.3671  0.4547  0.6029
 1023SOL    HW1 3254   1.530   1.505   2.206  0.6423 -0.3380  0.2896
 1023SOL    HW2 3255   1.535   1.618   2.088 -0.8302  0.6976  1.1939
 1024SOL     OW 3256   1.228   3.392   2.340 -0.2693 -0.3889 -0.3163
 1024SOL    HW1 3257   1.255   3.315   2.397 -0.0507  0.2279  0.4426
 1024SOL    HW2 3258   1.279   3.390   2.254 -0.3278 -1.1268 -0.3329
 1025SOL     OW 3259   1.993   2.480   2.598  0.5698 -0.9617  0.2881
 1025SOL    HW1 3260   1.977   2.494   2.500 -0.7535  2.4089  0.8184
 1025SOL    HW2 3261   2.064   2.412   2.612  0.7450 -1.5862 -2.9957
 1026SOL     OW 3262   1.392   0.361   4.216  0.0325  0.0208 -0.5320
 1026SOL    HW1 3263   1.322   0.296   4.185  0.9309 -0.2990 -1.9726
 1026SOL    HW2 3264   1.352   0.452   4.224 -0.3469  0.0462 -2.3433
 1027SOL     OW 3265   0.894   2.583   3.706 -0.6532  0.4638 -0.5641
 1027SOL    HW1 3266   0.863   2.595   3.801  1.1070  0.2116  0.0760
 1027SOL    HW2 3267   0.929   2.490   3.694  0.2943  0.8719 -1.0922
 1028SOL     OW 3268   0.623   5.033   3.645 -0.0103  0.0001  0.1770
 1028SOL    HW1 3269   0.656   5.127   3.653  1.1848 -0.1835 -1.8221
 1028SOL    HW2 3270   0.548   5.030   3.579  1.0236 -0.6483 -0.9965
 1029SOL     OW 3271   3.577   1.571   0.182 -0.5457 -0.1412  0.5008
 1029SOL    HW1 3272   3.600   1.605   0.274 -1.4240  2.9549 -0.2884
 1029SOL    HW2 3273   3.479   1.583   0.167 -0.2656  0.2853 -1.1488
 1030SOL     OW 3274   4.277   1.971   0.300  0.3099 -0.6581  0.4942
 1030SOL    HW1 3275   4.285   1.872   0.287  1.4418 -0.6605  1.1087
 1030SOL    HW2 3276   4.344   2.018   0.243 -0.2156 -0.2272  0.2124
 1031SOL     OW 3277   1.554   0.103   1.561  0.1469  0.2063 -0.5730
 1031SOL    HW1 3278   1.486   0.170   1.591  0.9721  1.1671 -0.8151
 1031SOL    HW2 3279   1.520   0.011   1.580 -0.0239  0.7039  2.0049
 1032SOL     OW 3280   2.546   3.443   2.521  0.4048 -0.2951  0.8130
 1032SOL    HW1 3281   2.516   3.504   2.595  0.8310 -0.2603  0.9596
 1032SOL    HW2 3282   2.646   3.441   2.518  0.3895  0.2817 -0.2468
 1033SOL     OW 3283   3.523   0.394   2.566 -0.0228 -0.5441  0.1179
 1033SOL    HW1 3284   3.434   0.394   2.521 -1.0610  0.9231  2.0044
 1033SOL    HW2 3285   3.591   0.436   2.506 -1.0849  0.2725 -0.5624
 1034SOL     OW 3286   2.109   2.524   2.915 -0.0445  0.3097 -0.0224
 1034SOL    HW1 3287   2.203   2.527   2.948 -0.1474  0.3822  0.2657
 1034SOL    HW2 3288   2.081   2.429   2.902  0.2716  0.3032 -0.6996
 1035SOL     OW 3289   2.224   0.130   2.360 -0.1616 -0.4154  0.1033
 1035SOL    HW1 3290   2.137   0.154   2.403 -0.0168  1.8665 -0.7021
 1035SOL    HW2 3291   2.278   0.074   2.423 -0.7938  1.0863  2.1016
 1036SOL     OW 3292   4.932   2.351   3.823  0.5679 -0.5475 -0.2444
 1036SOL    HW1 3293   5.015   2.343   3.768  1.1222  1.6088  0.1832
 1036SOL    HW2 3294   4.957   2.378   3.916 -0.5929 -0.2239 -0.0178
 1037SOL     OW 3295   2.879   2.035   4.514  0.2624  0.3779 -0.6232
 1037SOL    HW1 3296   2.798   1.994   4.471  1.4358 -0.1370 -2.4910
 1037SOL    HW2 3297   2.887   2.002   4.608 -2.6626  1.8950  0.2807
 1038SOL     OW 3298   3.497   2.596   2.485  0.7836 -0.1302 -0.2572
 1038SOL    HW1 3299   3.462   2.571   2.575  0.1172  2.5101  0.2884
 1038SOL    HW2 3300   3.591   2.564   2.475  0.0446 -2.6845  0.3203
 1039SOL     OW 3301   0.764   4.104   0.078  0.2158  0.3434  0.0080
 1039SOL    HW1 3302   0.698   4.147   0.017  0.6672  1.5972  0.3815
 1039SOL    HW2 3303   0.738   4.120   0.173 -0.3457 -1.3804  0.1846
 1040SOL     OW 3304   0.349   2.098   3.073  0.0219 -0.4679  0.6261
 1040SOL    HW1 3305   0.286   2.176   3.081  0.6492  0.0816  0.3390
 1040SOL    HW2 3306   0.381   2.091   2.979 -2.1741 -2.8126 -0.0407
 1041SOL     OW 3307   2.733   2.307   2.616 -0.2147  0.0553 -0.0200
 1041SOL    HW1 3308   2.810   2.368   2.599  0.2322 -0.2227  0.9429
 1041SOL    HW2 3309   2.758   2.240   2.686 -1.0417 -0.5863 -0.3225
 1042SOL     OW 3310   4.068   1.261   3.995 -0.5374 -0.5513 -0.4922
 1042SOL    HW1 3311   4.049   1.311   3.911  0.8980 -1.5035 -1.4323
 1042SOL    HW2 3312   3.985   1.215   4.026 -1.1346 -0.0156 -1.2674
 1043SOL     OW 3313   5.110   2.979   2.611  0.2569 -0.0763  0.7078
 1043SOL    HW1 3314   5.144   3.016   2.697  0.7033  0.3843  0.3405
 1043SOL    HW2 3315   0.002   2.897   2.587 -0.6645 -0.9109  1.4699
 1044SOL     OW 3316   2.794   3.704   1.411 -0.4130  0.1314 -0.2510
 1044SOL    HW1 3317   2.774   3.608   1.396 -0.9627  0.0887  0.6817
 1044SOL    HW2 3318   2.724   3.744   1.470  0.3408  0.8646  0.1674
 1045SOL     OW 3319   3.625   2.263   0.698  0.2749  0.4224 -0.2067
 1045SOL    HW1 3320   3.579   2.247   0.786 -0.0765 -0.0655 -0.4771
 1045SOL    HW2 3321   3.710   2.211   0.694 -0.8622 -1.4664 -1.0841
 1046SOL     OW 3322   2.773   3.358   0.080 -0.2195 -0.4667  0.1746
 1046SOL    HW1 3323   2.774   3.273   0.028  1.6945 -0.0345 -0.5471
 1046SOL    HW2 3324   2.792   3.339   0.177 -1.6065 -1.0149  0.3740
 1047SOL     OW 3325   4.570   1.513   3.088 -0.1993 -0.3511 -0.0501
 1047SOL    HW1 3326   4.569   1.606   3.125 -1.0770 -0.2656 -0.2467
 1047SOL    HW2 3327   4.664   1.483   3.075  0.2111  1.7645 -3.0984
 1048SOL     OW 3328   4.178   2.060   1.699 -0.4244  0.4803 -0.1679
 1048SOL    HW1 3329   4.147   1.973   1.660 -1.5475  0.1077  1.4335
 1048SOL    HW2 3330   4.271   2.050   1.733 -1.0462 -0.5922  1.3329
 1049SOL     OW 3331   1.821   2.013   0.012 -0.2007  0.8009 -0.0195
 1049SOL    HW1 3332   1.722   2.012   0.026 -0.4076  0.2560 -1.4584
 1049SOL    HW2 3333   1.842   2.023   5.075  1.1543 -0.1272  0.1402
 1050SOL     OW 3334   3.356   0.689   4.345 -0.1246 -0.3645  0.0484
 1050SOL    HW1 3335   3.260   0.710   4.325 -0.2425 -0.0892  0.8634
 1050SOL    HW2 3336   3.403   0.662   4.261 -1.3691 -2.3263 -0.0730
 1051SOL     OW 3337   2.066   0.353   2.946  0.1038  0.4093 -0.1413
 1051SOL    HW1 3338   2.060   0.440   2.996  2.3475  0.1903  0.6392
 1051SOL    HW2 3339   2.056   0.277   3.010 -2.0706  0.0427 -0.8536
 1052SOL     OW 3340   2.084   0.523   1.341  0.2521 -0.5850  0.5396
 1052SOL    HW1 3341   2.107   0.438   1.293 -0.1195 -0.7164  0.5905
 1052SOL    HW2 3342   2.016   0.574   1.288 -0.0449 -0.6559  0.8430
 1053SOL     OW 3343   4.234   3.839   3.833 -0.2888  0.5214  0.2671
 1053SOL    HW1 3344   4.138   3.863   3.818 -0.2982  0.7168  0.6501
 1053SOL    HW2 3345   4.252   3.831   3.931 -0.1046 -0.2897  0.1776
 1054SOL     OW 3346   2.546   4.222   4.019 -0.5143 -0.5019  0.1723
 1054SOL    HW1 3347   2.597   4.190   4.099 -2.0518 -1.4781  0.8129
 1054SOL    HW2 3348   2.482   4.151   3.991 -2.7059  1.2553  0.4431
 1055SOL     OW 3349   0.105   0.773   0.851  0.2838  0.2469  0.0477
 1055SOL    HW1 3350   0.053   0.846   0.806  0.2438  0.4380  0.3961
 1055SOL    HW2 3351   0.121   0.699   0.786 -2.7486 -1.0480  0.5798
 1056SOL     OW 3352   1.411   2.152   5.067  0.1374  0.4574  0.3073
 1056SOL    HW1 3353   1.391   2.209   5.146  1.4009  1.9096 -0.3834
 1056SOL    HW2 3354   1.380   2.197   4.983  1.7336  0.4614 -0.3114
 1057SOL     OW 3355   3.856   4.700   2.874  0.0305 -0.1853 -0.5931
 1057SOL    HW1 3356   3.809   4.784   2.846 -1.9214 -0.9181  0.2991
 1057SOL    HW2 3357   3.814   4.622   2.829  0.2148 -0.9113  0.4757
 1058SOL     OW 3358   4.326   3.583   3.971 -0.3183  0.0711  0.1324
 1058SOL    HW1 3359   4.287   3.554   3.884  0.3597  0.2240 -0.2290
 1058SOL    HW2 3360   4.423   3.603   3.959 -0.0758 -0.4981  1.0602
 1059SOL     OW 3361   0.831   4.449   0.950 -0.5739 -0.0042 -0.5412
 1059SOL    HW1 3362   0.815   4.547   0.946 -1.7161 -0.1869 -0.8167
 1059SOL    HW2 3363   0.929   4.431   0.958 -0.3843  1.1575 -0.1710
 1060SOL     OW 3364   2.041   4.947   1.621 -0.8796 -0.1779  0.0743
 1060SOL    HW1 3365   2.129   4.926   1.663 -0.5782  0.1327 -0.3904
 1060SOL    HW2 3366   2.013   5.040   1.647 -1.0963 -0.2917  0.2566
 1061SOL     OW 3367   2.852   0.876   2.080 -0.0356 -0.2735 -0.3001
 1061SOL    HW1 3368   2.864   0.917   1.990 -0.2443 -1.6607 -0.9944
 1061SOL    HW2 3369   2.764   0.903   2.119 -1.0602 -1.5596 -1.6080
 1062SOL     OW 3370   3.612   1.170   1.757 -0.1084  0.1720 -0.3695
 1062SOL    HW1 3371   3.674   1.203   1.828 -1.3114  0.6254  0.5003
 1062SOL    HW2 3372   3.609   1.236   1.682  1.7965 -0.6926 -1.2808
 1063SOL     OW 3373   0.493   0.707   0.684 -0.0742  0.2972 -0.0489
 1063SOL    HW1 3374   0.434   0.627   0.696  0.4490 -0.0973 -0.1130
 1063SOL    HW2 3375   0.584   0.678   0.655  0.2258  0.8907  0.2749
 1064SOL     OW 3376   0.124   3.056   0.476  0.0361 -0.3368  0.1474
 1064SOL    HW1 3377   0.183   3.024   0.402 -0.2893 -0.2899 -0.1329
 1064SOL    HW2 3378   0.032   3.070   0.441  0.2134  1.1202  0.1980
 1065SOL     OW 3379   1.338   4.488   4.860  0.1109 -0.0605  1.0660
 1065SOL    HW1 3380   1.406   4.428   4.818 -1.4223 -1.2001  0.0751
 1065SOL    HW2 3381   1.324   4.568   4.803 -0.4910 -0.5971  0.4501
 1066SOL     OW 3382   1.869   2.767   2.087 -0.1231  0.0227  0.0903
 1066SOL    HW1 3383   1.911   2.773   2.178 -1.0423  1.3781  0.4649
 1066SOL    HW2 3384   1.840   2.858   2.058 -1.9687 -0.7073 -0.5369
 1067SOL     OW 3385   2.294   3.642   1.795  0.1073  0.3192 -0.2393
 1067SOL    HW1 3386   2.247   3.729   1.812  1.4066  0.5834  2.6331
 1067SOL    HW2 3387   2.274   3.579   1.870 -1.2485 -2.1703 -2.5419
 1068SOL     OW 3388   1.383   2.429   4.043  0.3508 -0.2736  0.2930
 1068SOL    HW1 3389   1.299   2.472   4.076  1.3395  1.1000  1.1719
 1068SOL    HW2 3390   1.445   2.414   4.120  2.4578  2.3870 -0.7102
 1069SOL     OW 3391   2.642   2.681   1.173 -0.1902 -0.0457 -0.2331
 1069SOL    HW1 3392   2.667   2.761   1.228  2.2097 -0.8903  0.0017
 1069SOL    HW2 3393   2.634   2.601   1.233  0.4334 -0.5704 -0.8376
 1070SOL     OW 3394   3.451   4.516   0.178 -0.0092 -0.1543 -0.2547
 1070SOL    HW1 3395   3.443   4.599   0.233  1.5503 -0.1257 -0.0012
 1070SOL    HW2 3396   3.523   4.528   0.110 -1.5635 -0.3857 -1.9944
 1071SOL     OW 3397   4.775   2.328   0.005  0.1055  0.2601 -0.4847
 1071SOL    HW1 3398   4.799   2.411   0.054  2.2662  0.3758 -1.6472
 1071SOL    HW2 3399   4.840   2.255   0.027 -0.2586 -0.3680 -1.3983
 1072SOL     OW 3400   1.447   2.206   0.933  0.6655  0.0557 -0.4378
 1072SOL    HW1 3401   1.535   2.191   0.979  1.2022  2.3188 -0.6234
 1072SOL    HW2 3402   1.380   2.240   0.998  0.5374  0.3395 -0.7156
 1073SOL     OW 3403   1.932   5.065   1.951 -0.3703 -0.0392 -0.0845
 1073SOL    HW1 3404   1.879   4.982   1.940  0.5777 -0.8037  0.9393
 1073SOL    HW2 3405   1.953   5.103   1.861  1.2767 -2.2832 -0.7414
 1074SOL     OW 3406   2.358   5.135   2.547  0.5953  0.0616 -0.2689
 1074SOL    HW1 3407   2.310   5.127   2.634  1.2544  1.3775  0.2405
 1074SOL    HW2 3408   2.383   5.044   2.514  2.6701 -0.3757  2.2485
 1075SOL     OW 3409   2.530   2.511   3.640  0.4545 -0.0538  0.2437
 1075SOL    HW1 3410   2.525   2.588   3.578  1.6444 -0.0367  0.1471
 1075SOL    HW2 3411   2.605   2.451   3.613 -1.2974 -2.0290 -0.5391
 1076SOL     OW 3412   1.142   2.709   0.599 -0.1119  0.0659 -0.3581
 1076SOL    HW1 3413   1.053   2.742   0.629  0.1352  1.2702 -0.8804
 1076SOL    HW2 3414   1.165   2.624   0.647 -1.5166 -0.2468 -0.2025
 1077SOL     OW 3415   3.178   3.354   2.944 -0.0883  0.0684 -0.5153
 1077SOL    HW1 3416   3.278   3.348   2.950 -0.0536 -0.4809 -1.4544
 1077SOL    HW2 3417   3.147   3.441   2.982  0.6936 -0.0083  0.3288
 1078SOL     OW 3418   3.166   1.369   3.493  0.1183 -0.1044  0.2768
 1078SOL    HW1 3419   3.135   1.461   3.471 -0.7057 -0.9468 -2.5751
 1078SOL    HW2 3420   3.223   1.371   3.575  0.4143  2.9699  0.1004
 1079SOL     OW 3421   1.201   1.514   4.549 -0.1957 -0.2520 -0.2343
 1079SOL    HW1 3422   1.280   1.466   4.589 -2.1476 -1.9418  1.8520
 1079SOL    HW2 3423   1.219   1.612   4.547  2.2015 -0.6291 -0.4841
 1080SOL     OW 3424   4.293   1.103   2.151  0.0197 -0.1088  0.3041
 1080SOL    HW1 3425   4.319   1.109   2.247  0.1155 -1.7379  0.4108
 1080SOL    HW2 3426   4.215   1.041   2.141  1.1326 -1.4014 -0.8337
 1081SOL     OW 3427   1.331   3.509   0.852  0.0250 -0.4614 -0.1850
 1081SOL    HW1 3428   1.338   3.540   0.946  0.3530 -0.4446 -0.2125
 1081SOL    HW2 3429   1.414   3.535   0.802 -0.4210  0.0956 -0.6489
 1082SOL     OW 3430   2.107   0.993   2.010 -0.1720 -0.2598 -0.4487
 1082SOL    HW1 3431   2.182   1.032   1.957  0.9509 -0.3476  1.0236
 1082SOL    HW2 3432   2.097   1.043   2.096 -2.3938  0.3091 -0.9828
 1083SOL     OW 3433   1.771   5.147   4.372 -0.0487 -0.1232  0.6197
 1083SOL    HW1 3434   1.808   5.154   4.280 -0.1003  0.6908  0.6600
 1083SOL    HW2 3435   1.822   5.078   4.423 -0.8040 -1.4794 -0.3913
 1084SOL     OW 3436   4.240   0.445   1.038 -0.2765  0.1566  0.1241
 1084SOL    HW1 3437   4.269   0.413   0.948 -1.1606  2.0025 -0.8675
 1084SOL    HW2 3438   4.320   0.458   1.097  0.3705 -0.3074 -0.6380
 1085SOL     OW 3439   0.471   5.159   2.020  0.2079 -0.1691 -0.2188
 1085SOL    HW1 3440   0.551   0.051   2.048 -1.3461  2.0081  0.4544
 1085SOL    HW2 3441   0.388   0.045   2.052 -1.6516  0.6558 -5.3131
 1086SOL     OW 3442   1.148   4.168   2.004  0.3717 -0.3185  1.0059
 1086SOL    HW1 3443   1.130   4.181   2.102  0.5746 -0.1791  1.0267
 1086SOL    HW2 3444   1.245   4.185   1.987  0.6387 -1.7360  1.0258
 1087SOL     OW 3445   0.712   3.754   1.836  0.0103  0.2016  0.1026
 1087SOL    HW1 3446   0.750   3.804   1.758  1.6222 -0.9292  0.1154
 1087SOL    HW2 3447   0.671   3.669   1.804 -1.5941  0.8833  0.2330
 1088SOL     OW 3448   3.444   3.034   4.348 -0.5659  0.1599 -0.0142
 1088SOL    HW1 3449   3.395   3.026   4.261 -2.3570  1.0939  0.8592
 1088SOL    HW2 3450   3.396   2.983   4.419 -0.3431  1.1482  0.8818
 1089SOL     OW 3451   0.026   2.153   4.835 -0.0429  0.1564  0.2425
 1089SOL    HW1 3452   5.112   2.090   4.812  1.6185 -1.4024 -1.1336
 1089SOL    HW2 3453   0.067   2.190   4.751  1.0141  0.6638  0.9497
 1090SOL     OW 3454   4.373   3.336   4.194 -0.2804  0.1994 -0.5856
 1090SOL    HW1 3455   4.400   3.310   4.101  1.2908 -1.1911  0.2180
 1090SOL    HW2 3456   4.448   3.385   4.238  0.1737 -1.7285  0.9126
 1091SOL     OW 3457   0.365   0.821   2.307 -0.1714  0.6794  0.2326
 1091SOL    HW1 3458   0.319   0.738   2.338  0.6067 -0.8895 -2.4352
 1091SOL    HW2 3459   0.442   0.842   2.368 -0.3370 -0.6166  0.9111
 1092SOL     OW 3460   2.263   4.184   2.875 -0.2936  0.3394 -0.1872
 1092SOL    HW1 3461   2.354   4.156   2.844  0.3745  1.6493  0.5117
 1092SOL    HW2 3462   2.219   4.106   2.920  0.9865  0.0081  0.5617
 1093SOL     OW 3463   3.080   3.303   0.505  0.2429 -0.7658  0.3469
 1093SOL    HW1 3464   3.141   3.226   0.524  0.6488 -0.3974  0.5449
 1093SOL    HW2 3465   3.133   3.380   0.469 -0.4696 -1.4524 -2.4890
 1094SOL     OW 3466   0.383   3.073   1.935 -0.0310 -0.9623  1.0970
 1094SOL    HW1 3467   0.483   3.067   1.927  0.1074  0.5010  1.4664
 1094SOL    HW2 3468   0.358   3.161   1.975 -1.5985 -0.1030 -1.5502
 1095SOL     OW 3469   0.667   3.988   4.707  0.3007  0.5349  0.1589
 1095SOL    HW1 3470   0.682   3.924   4.632 -1.1140 -0.1468  0.4241
 1095SOL    HW2 3471   0.610   3.945   4.777  0.2070  1.7311  0.8558
 1096SOL     OW 3472   3.057   4.091   4.880  0.0218 -0.0817  0.5959
 1096SOL    HW1 3473   3.070   4.025   4.806  0.2008 -0.1242  0.6651
 1096SOL    HW2 3474   2.991   4.055   4.945 -2.0598  0.9963 -0.8021
 1097SOL     OW 3475   1.293   3.485   3.991 -0.1893  0.7164 -0.0842
 1097SOL    HW1 3476   1.260   3.393   3.974  0.5182  0.8582 -2.9295
 1097SOL    HW2 3477   1.393   3.486   3.985 -0.1468  1.5654  0.5479
 1098SOL     OW 3478   3.484   1.375   1.154 -0.0692  0.4950  0.1675
 1098SOL    HW1 3479   3.432   1.347   1.073 -0.0034  1.5172 -0.2398
 1098SOL    HW2 3480   3.422   1.380   1.233 -0.3594  0.5801 -0.0635
 1099SOL     OW 3481   0.011   4.777   0.923  0.4799  0.3433 -0.1973
 1099SOL    HW1 3482   0.001   4.877   0.932  0.9824  0.5275 -1.4350
 1099SOL    HW2 3483   5.148   4.751   0.829 -1.4747 -0.9611  0.5976
 1100SOL     OW 3484   0.316   2.371   0.446 -0.4334 -0.0124 -0.0566
 1100SOL    HW1 3485   0.266   2.341   0.527 -1.0744  0.5289 -0.2341
 1100SOL    HW2 3486   0.330   2.293   0.385 -1.7495 -0.0536 -0.3451
 1101SOL     OW 3487   4.834   2.718   0.008 -0.3137  0.6015  0.3870
 1101SOL    HW1 3488   4.830   2.779   0.086  0.1505  1.3129 -0.1310
 1101SOL    HW2 3489   4.816   2.769   5.084  1.3690  0.3177 -0.1901
 1102SOL     OW 3490   3.460   2.597   2.195  0.0964  0.2756 -0.1294
 1102SOL    HW1 3491   3.496   2.690   2.194 -1.7529  1.0402 -0.2728
 1102SOL    HW2 3492   3.434   2.572   2.288  0.1970  0.0651 -0.1563
 1103SOL     OW 3493   1.969   0.964   2.504 -0.0461  0.0747  0.0780
 1103SOL    HW1 3494   2.052   1.007   2.540  0.1835  1.4915 -1.9710
 1103SOL    HW2 3495   1.890   0.993   2.559  0.4070  1.3610  0.0907
 1104SOL     OW 3496   3.634   3.769   2.224 -0.0173 -0.2043 -0.1955
 1104SOL    HW1 3497   3.587   3.741   2.308  0.3469 -1.1010 -0.2786
 1104SOL    HW2 3498   3.732   3.750   2.232 -0.1120 -1.1858 -1.1699
 1105SOL     OW 3499   3.687   2.497   0.852  0.2381  0.1992 -0.2732
 1105SOL    HW1 3500   3.657   2.423   0.792  0.4817  0.2046 -0.4018
 1105SOL    HW2 3501   3.699   2.461   0.945  1.8779 -0.2982 -0.6479
 1106SOL     OW 3502   0.466   2.638   3.938  0.2018  0.1961  0.4082
 1106SOL    HW1 3503   0.405   2.717   3.945 -0.7520 -0.4207 -0.6231
 1106SOL    HW2 3504   0.464   2.602   3.845 -0.9472 -2.2515  1.2745
 1107SOL     OW 3505   2.270   3.246   1.820  0.5784 -0.1967 -0.3154
 1107SOL    HW1 3506   2.346   3.224   1.759 -0.0815 -1.2273 -0.7984
 1107SOL    HW2 3507   2.216   3.163   1.837 -0.9701  0.6912 -0.7366
 1108SOL     OW 3508   0.769   1.912   1.036  0.2749  0.1677  0.2509
 1108SOL    HW1 3509   0.778   2.007   1.004  0.9508  0.0294  0.0129
 1108SOL    HW2 3510   0.735   1.912   1.130  0.4099  0.6586  0.3031
 1109SOL     OW 3511   1.721   4.718   3.466 -0.1579 -0.0086  0.2409
 1109SOL    HW1 3512   1.801   4.732   3.524  1.4452  0.5594 -1.9585
 1109SOL    HW2 3513   1.705   4.799   3.410 -0.0603 -1.3825 -1.9019
 1110SOL     OW 3514   0.548   4.928   2.758  0.0287 -0.2553 -0.2186
 1110SOL    HW1 3515   0.505   5.015   2.783 -1.6543 -0.3203 -2.4991
 1110SOL    HW2 3516   0.625   4.946   2.696  1.9140 -0.2850  1.9751
 1111SOL     OW 3517   3.825   4.277   0.175  0.0237  0.5442  0.2050
 1111SOL    HW1 3518   3.832   4.329   0.090  2.2273 -0.3781 -0.2478
 1111SOL    HW2 3519   3.748   4.214   0.169  1.6128 -1.3296 -2.2386
 1112SOL     OW 3520   0.436   1.847   4.454  0.0806 -0.0881 -0.3895
 1112SOL    HW1 3521   0.372   1.900   4.510 -0.2348 -0.3061 -0.5416
 1112SOL    HW2 3522   0.484   1.909   4.391  1.4473  0.3835  1.0316
 1113SOL     OW 3523   2.779   4.852   4.029  0.1528  0.0343  0.0091
 1113SOL    HW1 3524   2.789   4.771   3.971 -0.5678 -0.7431  0.9439
 1113SOL    HW2 3525   2.756   4.824   4.122 -0.7760  1.3310  0.2010
 1114SOL     OW 3526   3.193   4.345   4.910  0.3786 -0.5347 -0.1775
 1114SOL    HW1 3527   3.157   4.251   4.913  2.4572 -1.3705  2.2870
 1114SOL    HW2 3528   3.255   4.359   4.987  0.4442  2.7940 -0.7087
 1115SOL     OW 3529   2.123   4.492   3.458 -0.0307 -0.1884  0.0885
 1115SOL    HW1 3530   2.083   4.561   3.518 -0.1872  0.2164 -0.4721
 1115SOL    HW2 3531   2.128   4.528   3.365  1.2968 -0.3754  0.0786
 1116SOL     OW 3532   3.193   3.809   4.038 -0.0649  0.1485 -0.1261
 1116SOL    HW1 3533   3.146   3.893   4.009 -1.7766  0.1988  2.5052
 1116SOL    HW2 3534   3.281   3.802   3.989 -0.1022  3.1554 -0.8475
 1117SOL     OW 3535   4.956   3.878   0.346 -0.2195  0.1733 -0.9339
 1117SOL    HW1 3536   4.918   3.970   0.344 -1.8751 -0.4382  0.2173
 1117SOL    HW2 3537   5.055   3.882   0.361 -0.6566  1.7380  2.3707
 1118SOL     OW 3538   5.075   1.399   0.938 -0.3709  0.1471  0.0624
 1118SOL    HW1 3539   5.004   1.428   1.003  3.2754  0.7862  4.2302
 1118SOL    HW2 3540   5.098   1.303   0.953 -0.0440  0.0487 -0.9555
 1119SOL     OW 3541   4.090   4.219   0.569 -0.0618 -0.1916 -0.5770
 1119SOL    HW1 3542   4.001   4.266   0.566 -0.1014 -0.2460 -0.3090
 1119SOL    HW2 3543   4.129   4.216   0.477 -0.6191 -0.7026 -0.8055
 1120SOL     OW 3544   1.631   4.910   3.274 -0.2755 -0.6733 -0.6761
 1120SOL    HW1 3545   1.667   4.834   3.220  1.1636 -1.3743  1.1739
 1120SOL    HW2 3546   1.534   4.924   3.251  0.4031 -0.5006 -3.8224
 1121SOL     OW 3547   1.255   1.362   3.224  0.1024 -0.4568  0.2137
 1121SOL    HW1 3548   1.233   1.447   3.176  1.5296 -0.0947  0.1503
 1121SOL    HW2 3549   1.172   1.326   3.268 -0.0581  2.5249  2.7259
 1122SOL     OW 3550   4.968   1.512   3.330  0.0671  0.4249 -0.0468
 1122SOL    HW1 3551   5.016   1.541   3.247 -2.5785  0.7946 -1.5845
 1122SOL    HW2 3552   4.935   1.592   3.379 -0.7778  0.1932 -0.2089
 1123SOL     OW 3553   1.741   1.728   0.282  0.6868 -0.4400 -0.3640
 1123SOL    HW1 3554   1.725   1.742   0.185  1.7936 -0.0367 -0.4956
 1123SOL    HW2 3555   1.838   1.712   0.299  0.3295 -1.8619  0.5230
 1124SOL     OW 3556   0.997   5.052   2.471 -0.1688  0.2582 -0.5932
 1124SOL    HW1 3557   1.074   5.116   2.469 -1.4694  1.8777 -0.9781
 1124SOL    HW2 3558   0.951   5.053   2.382 -1.7811  0.8025  0.2182
 1125SOL     OW 3559   1.273   1.633   0.811 -0.2631  0.4008 -0.4741
 1125SOL    HW1 3560   1.276   1.714   0.752  1.4795  0.4806 -0.3388
 1125SOL    HW2 3561   1.350   1.636   0.875 -0.9012 -0.7429  0.3908
 1126SOL     OW 3562   3.452   1.725   4.310  0.1607  0.2031 -0.0420
 1126SOL    HW1 3563   3.506   1.664   4.253  0.7562  1.0381 -0.3991
 1126SOL    HW2 3564   3.481   1.820   4.294  0.1822  0.4796  1.4718
 1127SOL     OW 3565   3.356   4.076   5.034  0.5510  0.1985  0.0087
 1127SOL    HW1 3566   3.271   4.027   5.054  0.6282 -0.2561 -0.7078
 1127SOL    HW2 3567   3.390   4.121   5.116  0.3577 -0.7873  0.6447
 1128SOL     OW 3568   4.433   3.586   0.992 -0.1109 -0.1067  0.3060
 1128SOL    HW1 3569   4.429   3.683   0.971  0.7149 -0.1164  0.0779
 1128SOL    HW2 3570   4.358   3.563   1.054  0.0656  0.8071  0.8830
 1129SOL     OW 3571   1.776   2.278   2.555 -0.3011  0.2935  0.6536
 1129SOL    HW1 3572   1.749   2.361   2.505 -0.2849  0.4070  0.8347
 1129SOL    HW2 3573   1.737   2.198   2.509  0.9940  0.2561 -0.4779
 1130SOL     OW 3574   0.926   1.276   3.070  0.1295  0.3384 -0.4324
 1130SOL    HW1 3575   0.965   1.276   3.162  1.2789 -1.4011 -0.8652
 1130SOL    HW2 3576   0.830   1.302   3.075 -0.0450 -0.4749  1.3664
 1131SOL     OW 3577   0.143   5.052   3.823  0.2919 -0.1821 -0.0508
 1131SOL    HW1 3578   0.066   4.990   3.838  1.9939 -2.8883 -1.7512
 1131SOL    HW2 3579   0.185   5.074   3.911 -1.5494  0.2295  0.7666
 1132SOL     OW 3580   1.128   4.084   4.798 -0.2160 -0.2629  0.4029
 1132SOL    HW1 3581   1.076   4.011   4.843  1.0600 -0.5997  1.3734
 1132SOL    HW2 3582   1.203   4.044   4.745 -0.8224  0.2326 -0.8945
 1133SOL     OW 3583   1.064   2.820   1.747  0.3469  0.3544 -0.1348
 1133SOL    HW1 3584   1.089   2.910   1.783  1.3888 -0.7419  2.0808
 1133SOL    HW2 3585   0.994   2.779   1.805  0.1109 -0.3994 -0.9360
 1134SOL     OW 3586   5.077   4.437   1.955 -0.2569  0.0183  0.6164
 1134SOL    HW1 3587   5.086   4.338   1.941  1.6121  0.2219  0.0333
 1134SOL    HW2 3588   0.008   4.479   1.952 -1.0614  1.8331  0.3412
 1135SOL     OW 3589   4.388   0.801   0.353  0.3024  0.7512 -0.0472
 1135SOL    HW1 3590   4.350   0.859   0.281 -1.1033  1.9999  1.6155
 1135SOL    HW2 3591   4.337   0.816   0.438  0.5437 -2.2263  0.7100
 1136SOL     OW 3592   0.462   4.983   4.059 -0.3630  0.5150  0.3270
 1136SOL    HW1 3593   0.376   5.034   4.052 -2.7890 -3.3202 -0.2728
 1136SOL    HW2 3594   0.460   4.923   4.139  1.4370 -0.2378 -0.1328
 1137SOL     OW 3595   2.773   2.483   0.129  0.1771  0.7457  0.3414
 1137SOL    HW1 3596   2.703   2.510   0.062  0.6483  1.1073 -0.0123
 1137SOL    HW2 3597   2.747   2.396   0.171 -0.1995  0.5874 -0.2085
 1138SOL     OW 3598   3.442   3.278   0.190  0.3939  0.3225  0.3376
 1138SOL    HW1 3599   3.391   3.339   0.128 -0.0422 -2.1307 -1.8852
 1138SOL    HW2 3600   3.540   3.291   0.175  0.3092  0.6299  0.0368
 1139SOL     OW 3601   4.953   4.390   5.002  0.4031 -0.9677 -0.2109
 1139SOL    HW1 3602   4.858   4.411   4.980 -0.7085  0.0196  4.4055
 1139SOL    HW2 3603   5.011   4.466   4.972 -0.8236  0.0564 -0.0878
 1140SOL     OW 3604   0.798   2.245   4.358  0.4430  0.6470 -0.7720
 1140SOL    HW1 3605   0.847   2.181   4.299 -0.4703  0.9982 -1.9611
 1140SOL    HW2 3606   0.836   2.241   4.450  1.7687 -0.0783 -1.3195
 1141SOL     OW 3607   0.285   2.951   0.277  0.7965  0.5211 -0.6734
 1141SOL    HW1 3608   0.347   2.889   0.324 -0.4849 -0.4408 -0.2069
 1141SOL    HW2 3609   0.338   3.018   0.225  2.2521  1.0160  1.3359
 1142SOL     OW 3610   3.952   3.181   4.614  0.0291  0.6624 -0.2281
 1142SOL    HW1 3611   3.942   3.181   4.714  0.8598 -2.1822 -0.0576
 1142SOL    HW2 3612   4.049   3.183   4.590 -0.1701  3.1383 -1.1078
 1143SOL     OW 3613   3.507   0.106   3.586 -0.1112  0.4971  0.3706
 1143SOL    HW1 3614   3.532   0.010   3.584  0.3993  0.6452 -0.9953
 1143SOL    HW2 3615   3.408   0.115   3.599 -0.0893 -0.1798  1.0889
 1144SOL     OW 3616   4.082   2.146   2.989  0.0560  0.7176 -0.2656
 1144SOL    HW1 3617   3.991   2.143   2.947 -0.1868  0.7779  0.2512
 1144SOL    HW2 3618   4.115   2.052   3.003 -0.6954  0.6550  1.1870
 1145SOL     OW 3619   1.634   2.956   3.512 -0.2897 -0.1752  0.6069
 1145SOL    HW1 3620   1.567   2.975   3.440  1.6329 -2.1082 -1.8719
 1145SOL    HW2 3621   1.678   3.042   3.540 -0.8536  0.5969 -0.8003
 1146SOL     OW 3622   3.949   2.982   3.041 -0.4774  0.2068  0.1691
 1146SOL    HW1 3623   3.903   2.910   3.093 -0.6603 -1.2938 -1.9315
 1146SOL    HW2 3624   3.920   2.977   2.945  1.6737  1.2457 -0.6069
 1147SOL     OW 3625   2.453   5.025   1.828  0.4460  0.1005  0.4125
 1147SOL    HW1 3626   2.447   4.953   1.897 -0.9236  0.7439  0.9962
 1147SOL    HW2 3627   2.529   5.085   1.849  0.5598 -0.2007  0.8755
 1148SOL     OW 3628   0.981   2.898   3.772  0.5287  0.3712  0.3354
 1148SOL    HW1 3629   1.026   2.853   3.695 -0.1490  0.9115 -0.4003
 1148SOL    HW2 3630   0.958   2.992   3.746  2.1564  1.2688  1.9147
 1149SOL     OW 3631   1.302   0.191   1.137 -0.2584  0.8892 -0.0052
 1149SOL    HW1 3632   1.299   0.114   1.201  1.4288  1.0337  0.2831
 1149SOL    HW2 3633   1.304   0.277   1.188  0.1619  1.0383 -0.2727
 1150SOL     OW 3634   0.655   1.764   3.235 -0.0403 -0.3489 -0.2048
 1150SOL    HW1 3635   0.633   1.675   3.277  0.1470 -0.0512  0.5512
 1150SOL    HW2 3636   0.725   1.752   3.166 -0.3640 -0.8605 -0.4542
 1151SOL     OW 3637   1.711   0.178   3.715  0.4036  0.4657  0.0905
 1151SOL    HW1 3638   1.675   0.085   3.719 -2.3839  1.4875  0.4208
 1151SOL    HW2 3639   1.811   0.174   3.719  0.3397 -2.3962  1.8297
 1152SOL     OW 3640   0.928   1.807   0.678 -0.4080 -0.5618  0.0564
 1152SOL    HW1 3641   0.924   1.746   0.757  1.3518 -0.4864  0.2526
 1152SOL    HW2 3642   0.870   1.887   0.695 -0.5640 -0.8580  0.9933
 1153SOL     OW 3643   0.273   0.944   3.358 -0.7369  0.3333  0.3148
 1153SOL    HW1 3644   0.369   0.920   3.341 -0.7607  0.0976  0.5174
 1153SOL    HW2 3645   0.257   0.951   3.456 -0.9925  0.1024  0.2917
 1154SOL     OW 3646   4.901   4.003   3.949 -0.2249  0.2883  0.7087
 1154SOL    HW1 3647   4.834   4.033   3.881 -0.4740 -0.3746  0.6532
 1154SOL    HW2 3648   4.993   4.027   3.917 -0.4694  2.0537  1.2310
 1155SOL     OW 3649   1.373   1.024   1.220  0.1526 -0.1433 -0.4125
 1155SOL    HW1 3650   1.459   1.075   1.213 -0.1712  0.6092  0.8431
 1155SOL    HW2 3651   1.316   1.046   1.141  0.5649  0.3970 -0.5707
 1156SOL     OW 3652   1.722   3.852   1.186 -0.3046 -0.7466 -0.1243
 1156SOL    HW1 3653   1.818   3.871   1.161  0.3858 -0.6788  2.3519
 1156SOL    HW2 3654   1.675   3.811   1.108  1.9408 -1.4773 -1.1775
 1157SOL     OW 3655   1.486   1.838   3.165  0.1119 -0.0274 -0.4053
 1157SOL    HW1 3656   1.402   1.794   3.195  1.2303 -2.2392 -0.2898
 1157SOL    HW2 3657   1.516   1.905   3.233 -1.6984  1.0407 -0.6184
 1158SOL     OW 3658   1.025   0.278   3.715 -0.1764  0.1601  0.7174
 1158SOL    HW1 3659   0.975   0.311   3.794  1.1507  0.5566  1.4279
 1158SOL    HW2 3660   1.123   0.274   3.737  0.1022 -0.6733 -0.5805
 1159SOL     OW 3661   4.812   2.901   0.913  0.1043  0.0678 -0.8809
 1159SOL    HW1 3662   4.800   2.854   1.000  3.5405  0.6860  0.1038
 1159SOL    HW2 3663   4.773   2.993   0.918  1.4360  0.5991  0.5809
 1160SOL     OW 3664   2.049   4.235   0.500 -0.0809 -0.1206 -1.0659
 1160SOL    HW1 3665   2.135   4.211   0.456  1.7510  0.6211  1.8251
 1160SOL    HW2 3666   2.021   4.160   0.561  0.9312  1.2865  1.2701
 1161SOL     OW 3667   2.290   2.472   0.587 -0.7325 -0.2492 -0.4412
 1161SOL    HW1 3668   2.200   2.446   0.621 -1.1929  0.9462 -0.7357
 1161SOL    HW2 3669   2.290   2.568   0.560 -0.2078 -0.9534 -3.2178
 1162SOL     OW 3670   3.474   3.199   0.797  0.4095 -0.4011  0.4661
 1162SOL    HW1 3671   3.465   3.280   0.738 -0.5138 -2.1263 -1.9396
 1162SOL    HW2 3672   3.398   3.197   0.861  1.4001  1.4945  1.8054
 1163SOL     OW 3673   2.586   1.827   5.125 -0.1999  0.7760  0.1223
 1163SOL    HW1 3674   2.494   1.805   5.093 -0.8806  1.9899  1.1732
 1163SOL    HW2 3675   2.588   1.921   0.001  1.5283  0.8978 -0.1803
 1164SOL     OW 3676   4.249   0.286   1.716 -0.1566  0.2237  0.1738
 1164SOL    HW1 3677   4.270   0.206   1.772  2.3370  0.7560  0.1275
 1164SOL    HW2 3678   4.177   0.263   1.651 -0.4135 -1.5676  1.0236
 1165SOL     OW 3679   1.903   3.091   1.215  0.2129 -0.1825  0.0455
 1165SOL    HW1 3680   1.936   3.173   1.167 -0.7150  0.4712  0.4785
 1165SOL    HW2 3681   1.979   3.028   1.229  0.3481 -0.8453 -3.0847
 1166SOL     OW 3682   0.425   2.280   1.541  0.0045  0.7154 -0.2037
 1166SOL    HW1 3683   0.338   2.329   1.555  0.4332  1.0846  1.4587
 1166SOL    HW2 3684   0.410   2.183   1.558 -0.0829  0.7835  0.1239
 1167SOL     OW 3685   2.817   0.516   3.669  0.2731 -0.3915 -0.1832
 1167SOL    HW1 3686   2.742   0.547   3.727  0.7706  0.7091 -0.1086
 1167SOL    HW2 3687   2.897   0.574   3.684  1.7367 -2.6194  1.0322
 1168SOL     OW 3688   0.902   4.414   4.573  0.3905  0.6569 -0.6739
 1168SOL    HW1 3689   0.953   4.473   4.635  0.5488  0.7194 -0.8633
 1168SOL    HW2 3690   0.892   4.323   4.613 -0.6335  1.0602  0.0211
 1169SOL     OW 3691   1.838   4.926   3.652  0.0989 -1.0087 -0.0525
 1169SOL    HW1 3692   1.895   4.922   3.733 -0.6895 -0.0611  0.5720
 1169SOL    HW2 3693   1.895   4.944   3.571  0.5532  1.4022  0.7473
 1170SOL     OW 3694   1.966   2.840   4.675 -1.0339 -0.6061 -0.2890
 1170SOL    HW1 3695   2.015   2.923   4.700 -1.0271 -0.6652 -0.1083
 1170SOL    HW2 3696   1.962   2.778   4.753 -1.6815 -0.4654 -0.2071
 1171SOL     OW 3697   3.531   4.432   3.147  0.1997  0.2419 -0.0799
 1171SOL    HW1 3698   3.530   4.520   3.194  2.0053  1.5296 -2.2454
 1171SOL    HW2 3699   3.622   4.416   3.110 -0.2786 -2.2751 -0.2904
 1172SOL     OW 3700   2.042   4.703   1.970 -0.5706 -0.1753 -0.2476
 1172SOL    HW1 3701   2.083   4.651   1.894  0.7253 -0.5442  0.6640
 1172SOL    HW2 3702   2.063   4.657   2.056  0.3841  1.7046  0.5715
 1173SOL     OW 3703   3.003   3.518   2.253  0.2131 -0.2731 -0.0391
 1173SOL    HW1 3704   2.950   3.570   2.187 -0.5870 -1.4362 -0.3390
 1173SOL    HW2 3705   3.101   3.530   2.234  0.1188  1.9510  0.5654
 1174SOL     OW 3706   4.574   4.956   0.917  0.0860  0.3247 -0.1023
 1174SOL    HW1 3707   4.560   4.927   1.012 -0.7255 -0.5378 -0.4755
 1174SOL    HW2 3708   4.670   4.942   0.892  0.2974  0.5299  0.5835
 1175SOL     OW 3709   3.268   1.919   2.215  0.5533 -0.4921  0.3053
 1175SOL    HW1 3710   3.279   1.867   2.299 -1.1272 -1.2818  0.0769
 1175SOL    HW2 3711   3.187   1.977   2.221  0.9145  0.1231 -0.4516
 1176SOL     OW 3712   4.606   0.204   0.020 -0.2222  0.4868 -0.1371
 1176SOL    HW1 3713   4.508   0.221   0.013 -0.2727 -0.3193 -2.7467
 1176SOL    HW2 3714   4.648   0.219   5.091  1.8750 -0.1177  0.6924
 1177SOL     OW 3715   5.146   1.177   0.256 -0.4452 -0.0772 -0.1743
 1177SOL    HW1 3716   5.065   1.215   0.300 -0.5808 -1.1456  0.5554
 1177SOL    HW2 3717   0.042   1.130   0.325  1.0528  1.0652 -0.5730
 1178SOL     OW 3718   4.997   3.442   1.432  0.5243  0.1046  0.3602
 1178SOL    HW1 3719   5.067   3.372   1.445 -0.4941 -0.6046  2.4490
 1178SOL    HW2 3720   4.910   3.398   1.411 -0.3252  0.6469  2.5837
 1179SOL     OW 3721   1.349   4.279   3.120  0.1362  0.6180 -0.0301
 1179SOL    HW1 3722   1.256   4.278   3.156  0.0437 -2.5088 -0.0311
 1179SOL    HW2 3723   1.347   4.259   3.022  0.7435 -5.0223  0.7451
 1180SOL     OW 3724   4.523   1.634   0.445  0.4832  0.1741  0.6087
 1180SOL    HW1 3725   4.512   1.721   0.493 -0.1025  1.3611 -1.5474
 1180SOL    HW2 3726   4.603   1.639   0.384 -0.7626  0.0219 -1.1088
 1181SOL     OW 3727   1.753   3.650   2.845  0.0311 -0.2315  0.3445
 1181SOL    HW1 3728   1.731   3.611   2.755  0.6362 -0.4522  0.2879
 1181SOL    HW2 3729   1.671   3.694   2.883 -0.0490  0.5176 -0.6463
 1182SOL     OW 3730   4.928   4.920   3.119 -0.2594 -1.0063 -0.3500
 1182SOL    HW1 3731   4.848   4.940   3.177  0.0848 -0.9335  0.1031
 1182SOL    HW2 3732   4.931   4.822   3.101 -0.0697 -1.1047  0.2008
 1183SOL     OW 3733   1.998   4.890   3.380  0.6964  0.3363 -0.3066
 1183SOL    HW1 3734   1.966   4.844   3.297  0.9871 -0.9545  0.2881
 1183SOL    HW2 3735   2.098   4.896   3.378  0.8232 -1.1646  0.6913
 1184SOL     OW 3736   4.654   4.678   0.761 -0.0838 -0.3359  0.2570
 1184SOL    HW1 3737   4.563   4.691   0.800 -0.4606  1.6352 -1.0822
 1184SOL    HW2 3738   4.704   4.765   0.764  1.0621 -0.9255 -0.7036
 1185SOL     OW 3739   3.815   2.687   4.999  0.2263 -0.4114  0.4837
 1185SOL    HW1 3740   3.820   2.624   4.921  0.3334 -0.8818  0.8704
 1185SOL    HW2 3741   3.768   2.771   4.970  0.4218 -0.5081 -0.1355
 1186SOL     OW 3742   0.937   3.918   3.239  0.6581 -0.1348  0.6731
 1186SOL    HW1 3743   1.002   3.846   3.211  0.9127  0.3086  0.0915
 1186SOL    HW2 3744   0.959   4.003   3.190 -1.2900 -0.3595 -0.7071
 1187SOL     OW 3745   4.892   1.476   1.116 -0.2829  0.0322 -0.0221
 1187SOL    HW1 3746   4.813   1.417   1.099 -0.5937 -0.1287  1.7997
 1187SOL    HW2 3747   4.867   1.547   1.182  1.3769 -0.6463  1.3955
 1188SOL     OW 3748   2.158   3.220   1.403  0.0166  0.2699 -0.2267
 1188SOL    HW1 3749   2.172   3.308   1.358  0.5268  0.3416  0.0735
 1188SOL    HW2 3750   2.066   3.218   1.443 -1.2657 -0.5192 -2.9274
 1189SOL     OW 3751   2.591   0.743   2.331  0.1183 -0.4399  0.0177
 1189SOL    HW1 3752   2.596   0.814   2.261 -0.5893  1.0185  1.3525
 1189SOL    HW2 3753   2.607   0.654   2.290 -1.6775  0.1842 -2.2555
 1190SOL     OW 3754   4.962   0.558   4.741 -0.6028  0.3225  0.3411
 1190SOL    HW1 3755   5.036   0.533   4.678  0.6846  1.6665  1.2605
 1190SOL    HW2 3756   4.991   0.543   4.835 -1.2503  1.4709  0.7455
 1191SOL     OW 3757   2.147   2.829   1.005 -0.1007  0.2937  0.0862
 1191SOL    HW1 3758   2.193   2.891   0.942 -1.4679  1.6695  0.3673
 1191SOL    HW2 3759   2.148   2.869   1.097 -0.0520 -0.6379  0.5005
 1192SOL     OW 3760   4.146   0.066   0.765  0.7353 -0.1047 -0.0335
 1192SOL    HW1 3761   4.235   0.044   0.805  0.3015  1.0188  1.6531
 1192SOL    HW2 3762   4.085   5.148   0.778  1.2612 -0.6357 -0.6315
 1193SOL     OW 3763   0.030   1.744   4.274  0.0815  0.2302 -0.1441
 1193SOL    HW1 3764   0.012   1.788   4.361 -0.8494 -0.8447  0.2284
 1193SOL    HW2 3765   0.079   1.658   4.289 -0.4120 -0.1483 -0.6414
 1194SOL     OW 3766   4.433   1.104   1.400 -0.1884 -0.1544  0.1146
 1194SOL    HW1 3767   4.480   1.016   1.389 -0.5680 -0.1911 -1.2593
 1194SOL    HW2 3768   4.341   1.098   1.364 -0.9500  0.2334  1.8741
 1195SOL     OW 3769   1.254   3.568   0.534 -0.5566 -0.4113  0.1273
 1195SOL    HW1 3770   1.276   3.489   0.591  1.6130  0.1722  0.1619
 1195SOL    HW2 3771   1.257   3.541   0.437  1.0045 -0.2127  0.1034
 1196SOL     OW 3772   0.823   0.491   4.363 -0.0716  0.6255  0.3443
 1196SOL    HW1 3773   0.750   0.529   4.419 -1.1496  0.2857 -0.7836
 1196SOL    HW2 3774   0.812   0.392   4.355 -0.6726  0.8045 -1.4286
 1197SOL     OW 3775   1.348   3.250   4.773 -0.0063 -0.4177 -0.3790
 1197SOL    HW1 3776   1.401   3.190   4.713  1.3009  0.4090 -0.0760
 1197SOL    HW2 3777   1.267   3.282   4.724 -1.2749 -3.1215 -0.2532
 1198SOL     OW 3778   0.609   1.485   3.379  0.2404  0.2989 -0.1443
 1198SOL    HW1 3779   0.522   1.481   3.329 -0.1618 -0.0096  0.5597
 1198SOL    HW2 3780   0.632   1.395   3.414  0.7278  0.4284 -0.1245
 1199SOL     OW 3781   3.845   2.549   4.777  0.1072 -0.1141  0.0063
 1199SOL    HW1 3782   3.885   2.457   4.772 -0.3231 -0.2584 -0.9914
 1199SOL    HW2 3783   3.771   2.557   4.710  0.5597  1.1595 -0.3699
 1200SOL     OW 3784   3.890   0.901   0.079 -0.0717 -0.2952 -0.0833
 1200SOL    HW1 3785   3.807   0.904   0.023  0.3745  1.2824 -0.6981
 1200SOL    HW2 3786   3.914   0.805   0.097 -0.6369 -0.8497 -1.9939
 1201SOL     OW 3787   0.494   4.283   4.101  0.3311  0.4825 -0.1473
 1201SOL    HW1 3788   0.462   4.242   4.187  0.8072  0.0846 -0.1593
 1201SOL    HW2 3789   0.415   4.304   4.043 -0.5561  5.0769  2.2099
 1202SOL     OW 3790   4.545   3.792   2.080  0.0401 -0.4596  0.6908
 1202SOL    HW1 3791   4.475   3.738   2.033 -1.3094  0.6845  1.3223
 1202SOL    HW2 3792   4.577   3.865   2.019  2.6952 -2.5015 -0.5983
 1203SOL     OW 3793   3.721   3.463   2.314 -0.1443  0.0188 -0.0397
 1203SOL    HW1 3794   3.721   3.459   2.214 -0.7764  1.2611 -0.1029
 1203SOL    HW2 3795   3.812   3.485   2.347 -0.3498  1.5469 -0.4511
 1204SOL     OW 3796   4.055   3.504   4.623 -0.4193  0.9250  0.5973
 1204SOL    HW1 3797   4.075   3.598   4.594  0.2703  0.1624 -1.6022
 1204SOL    HW2 3798   4.140   3.453   4.633 -0.7091  0.7529  2.8774
 1205SOL     OW 3799   2.547   1.425   2.357  0.0701  0.6166  0.0522
 1205SOL    HW1 3800   2.452   1.440   2.328  0.3981  1.9279 -0.4154
 1205SOL    HW2 3801   2.547   1.398   2.453 -0.7881  0.4496  0.0205
 1206SOL     OW 3802   4.190   3.785   1.903  0.1951 -0.2989  0.1486
 1206SOL    HW1 3803   4.133   3.751   1.829  0.6119  2.2218 -1.4773
 1206SOL    HW2 3804   4.284   3.751   1.891 -0.1448 -1.4710  0.6931
 1207SOL     OW 3805   1.985   2.088   2.532  0.0198  0.0916 -0.1646
 1207SOL    HW1 3806   1.938   2.176   2.526  1.5511  0.9018 -0.9871
 1207SOL    HW2 3807   2.013   2.059   2.441  0.5303 -0.6754  0.2275
 1208SOL     OW 3808   2.347   2.879   1.701 -0.2081  0.2924 -0.3854
 1208SOL    HW1 3809   2.291   2.805   1.739  0.1241  0.5275  0.5817
 1208SOL    HW2 3810   2.395   2.926   1.775  1.0730  0.2642 -1.1823
 1209SOL     OW 3811   4.277   0.899   0.095  0.4118  0.2032  0.3828
 1209SOL    HW1 3812   4.258   0.806   0.063  2.0501  1.0071 -3.4755
 1209SOL    HW2 3813   4.204   0.960   0.065  0.8503  0.6388  0.1914
 1210SOL     OW 3814   0.494   4.227   4.838  0.4611  0.4250 -0.3800
 1210SOL    HW1 3815   0.520   4.136   4.807 -0.7826 -0.0981  0.0586
 1210SOL    HW2 3816   0.484   4.227   4.938  0.1018  0.9542 -0.4099
 1211SOL     OW 3817   3.746   2.710   1.373  0.3168  0.0754 -0.2313
 1211SOL    HW1 3818   3.780   2.752   1.289  0.5154 -2.6404 -1.6216
 1211SOL    HW2 3819   3.673   2.645   1.350 -0.5014  0.1848  1.8655
 1212SOL     OW 3820   4.103   1.023   1.576 -0.2416  0.2287 -0.1267
 1212SOL    HW1 3821   4.037   1.093   1.603  1.1137  1.8450 -0.7988
 1212SOL    HW2 3822   4.191   1.042   1.620 -0.0944 -1.6480  0.4531
 1213SOL     OW 3823   1.592   1.858   3.657  0.0899 -0.6009 -0.0221
 1213SOL    HW1 3824   1.532   1.892   3.584  1.2565 -0.2672 -0.8613
 1213SOL    HW2 3825   1.688   1.868   3.628  0.5629 -4.0417 -0.1062
 1214SOL     OW 3826   0.299   4.646   4.412  0.3399 -0.4184 -0.1429
 1214SOL    HW1 3827   0.374   4.588   4.442  2.0236  0.1487 -2.8999
 1214SOL    HW2 3828   0.236   4.593   4.355 -0.0334 -0.3305  0.1825
 1215SOL     OW 3829   2.919   1.646   4.810  0.2090  0.0470 -0.1394
 1215SOL    HW1 3830   2.937   1.548   4.804  0.4453  0.0723  0.1236
 1215SOL    HW2 3831   2.890   1.669   4.903  0.8210  0.3296 -0.0059
 1216SOL     OW 3832   3.326   2.218   2.031 -0.0044  0.4131 -1.4315
 1216SOL    HW1 3833   3.290   2.225   1.938 -0.7964 -0.7262 -1.2268
 1216SOL    HW2 3834   3.365   2.127   2.045  0.5679  0.7458 -0.8005
 1217SOL     OW 3835   3.148   2.479   0.482 -0.3420  0.2228 -0.2449
 1217SOL    HW1 3836   3.221   2.413   0.504  1.6594  0.6311 -4.6563
 1217SOL    HW2 3837   3.092   2.444   0.407 -1.7180  1.9735 -0.1139
 1218SOL     OW 3838   2.229   1.498   3.992  0.2638 -0.0202  0.0266
 1218SOL    HW1 3839   2.236   1.521   3.895  0.7031  0.6755  0.2172
 1218SOL    HW2 3840   2.302   1.435   4.017 -0.4738 -1.0409 -0.3200
 1219SOL     OW 3841   1.890   0.516   1.586 -0.1129  0.0826 -0.0262
 1219SOL    HW1 3842   1.858   0.562   1.669 -0.5505 -0.0419 -0.1220
 1219SOL    HW2 3843   1.926   0.584   1.522  0.2712  0.1737  0.2805
 1220SOL     OW 3844   3.453   4.059   3.060 -0.0946 -0.6180  0.6464
 1220SOL    HW1 3845   3.412   3.979   3.104 -2.6095  0.1361 -0.1552
 1220SOL    HW2 3846   3.381   4.118   3.025  1.7335  1.2198 -0.2247
 1221SOL     OW 3847   3.126   2.246   3.850  0.4352  0.2630 -0.0514
 1221SOL    HW1 3848   3.162   2.198   3.769  0.1493  0.3978 -0.2573
 1221SOL    HW2 3849   3.190   2.234   3.926  0.9208  0.4978 -0.4186
 1222SOL     OW 3850   3.981   3.173   4.878  0.0857  0.1104  0.1790
 1222SOL    HW1 3851   3.985   3.104   4.950  0.5436 -0.6099 -0.5149
 1222SOL    HW2 3852   4.042   3.249   4.901  0.8512 -0.4876  0.1822
 1223SOL     OW 3853   1.433   1.439   0.129  0.1462 -0.0142 -0.0574
 1223SOL    HW1 3854   1.490   1.382   0.187  0.9731  1.2918  0.4614
 1223SOL    HW2 3855   1.338   1.409   0.135  0.6258 -1.6628 -0.2426
 1224SOL     OW 3856   3.615   3.980   1.209  0.2575  0.0620  0.0430
 1224SOL    HW1 3857   3.616   4.012   1.304  0.6133 -0.4628  0.2155
 1224SOL    HW2 3858   3.652   3.888   1.204 -0.2869 -0.1367 -0.5284
 1225SOL     OW 3859   4.837   4.418   0.232  0.2398  0.0019 -0.3925
 1225SOL    HW1 3860   4.892   4.381   0.157  1.4651  0.5663  0.2066
 1225SOL    HW2 3861   4.741   4.425   0.203  0.5844 -0.3840 -1.6736
 1226SOL     OW 3862   3.176   3.759   0.665  0.0798 -0.0593  0.0957
 1226SOL    HW1 3863   3.121   3.829   0.619  0.4516  0.9960  1.1954
 1226SOL    HW2 3864   3.153   3.757   0.762 -0.1561 -1.7202  0.0290
 1227SOL     OW 3865   3.183   4.084   2.526 -0.5815 -0.1405  0.3769
 1227SOL    HW1 3866   3.253   4.065   2.596 -0.7868 -0.8216  0.4083
 1227SOL    HW2 3867   3.118   4.008   2.524 -1.4835  0.6194  0.5377
 1228SOL     OW 3868   2.297   3.028   2.057 -0.0665 -0.2006  0.1420
 1228SOL    HW1 3869   2.237   3.035   1.978 -0.1301  1.4490  0.2931
 1228SOL    HW2 3870   2.279   2.943   2.106 -0.3163 -1.0416 -1.3669
 1229SOL     OW 3871   0.992   4.141   2.701  0.3319  0.3030 -0.2193
 1229SOL    HW1 3872   0.922   4.164   2.769 -0.9637  2.0288 -2.0230
 1229SOL    HW2 3873   1.069   4.097   2.746 -1.6213 -1.1408  1.9584
 1230SOL     OW 3874   3.272   3.423   5.157  0.0725  0.0333 -0.0562
 1230SOL    HW1 3875   3.201   3.449   5.091  1.3650 -0.0982 -1.5650
 1230SOL    HW2 3876   3.344   3.371   5.110  1.4062  0.5534  1.3209
 1231SOL     OW 3877   4.224   1.342   0.150  0.1646 -0.6021 -0.2195
 1231SOL    HW1 3878   4.181   1.255   0.173 -1.1975  0.0070 -0.3637
 1231SOL    HW2 3879   4.278   1.374   0.228 -0.4078 -0.9464  0.3322
 1232SOL     OW 3880   0.202   4.071   5.041  0.1134 -0.3500 -0.1955
 1232SOL    HW1 3881   0.300   4.058   5.058  0.7680  0.3150 -2.9584
 1232SOL    HW2 3882   0.183   4.168   5.028 -1.4327 -0.1764  2.5870
 1233SOL     OW 3883   4.672   1.958   3.984  0.4033  0.6007 -0.0491
 1233SOL    HW1 3884   4.727   1.926   4.061  0.9465 -0.5396 -0.8881
 1233SOL    HW2 3885   4.727   2.020   3.928  1.2455 -1.2772 -1.4210
 1234SOL     OW 3886   1.099   2.784   1.482 -0.4003  0.2819  0.2594
 1234SOL    HW1 3887   1.072   2.794   1.578 -1.1561 -0.0390  0.0880
 1234SOL    HW2 3888   1.075   2.867   1.432 -1.2509 -0.0571  0.0764
 1235SOL     OW 3889   3.695   1.474   0.688 -0.2224  0.2470 -0.2237
 1235SOL    HW1 3890   3.790   1.506   0.687 -0.6218  1.5312 -1.4520
 1235SOL    HW2 3891   3.646   1.517   0.764 -0.0119  0.1689 -0.0423
 1236SOL     OW 3892   0.168   1.749   3.583 -0.6961  0.4318  0.6028
 1236SOL    HW1 3893   0.068   1.744   3.582 -0.6962  0.4267  0.3661
 1236SOL    HW2 3894   0.203   1.715   3.670 -0.8488 -0.7066  0.2330
 1237SOL     OW 3895   1.338   2.543   4.948  0.3271 -0.0926  1.0104
 1237SOL    HW1 3896   1.343   2.544   5.048  1.1149 -1.3675  0.9972
 1237SOL    HW2 3897   1.418   2.591   4.910 -0.0327  0.4960  0.9797
 1238SOL     OW 3898   1.704   3.494   3.561 -0.1905  0.1388  0.5800
 1238SOL    HW1 3899   1.710   3.593   3.563  1.9491  0.0760 -0.1559
 1238SOL    HW2 3900   1.689   3.463   3.467  1.4390 -0.2741  0.4231
 1239SOL     OW 3901   4.479   3.258   3.943 -0.3174  0.0218 -0.0468
 1239SOL    HW1 3902   4.555   3.310   3.904 -0.1293 -0.2900 -0.0981
 1239SOL    HW2 3903   4.510   3.166   3.967 -0.6328 -0.0471  0.1020
 1240SOL     OW 3904   4.837   2.992   0.607 -0.9748  0.1970  0.5171
 1240SOL    HW1 3905   4.845   3.055   0.684  0.9031  0.3818  0.2147
 1240SOL    HW2 3906   4.921   2.939   0.598 -1.2914 -0.0832 -1.1829
 1241SOL     OW 3907   1.596   3.885   0.543 -0.2915  0.6338 -0.6860
 1241SOL    HW1 3908   1.605   3.981   0.518 -0.2690  0.9290  0.4142
 1241SOL    HW2 3909   1.544   3.836   0.472 -0.2815  1.4451 -1.2588
 1242SOL     OW 3910   1.880   2.066   1.700 -0.8283 -0.2995  0.0374
 1242SOL    HW1 3911   1.784   2.045   1.719 -1.2489  0.1387 -1.5304
 1242SOL    HW2 3912   1.927   1.982   1.672 -1.2593 -0.1387 -1.1929
 1243SOL     OW 3913   4.653   1.487   3.982 -0.6622  0.4223  0.7368
 1243SOL    HW1 3914   4.709   1.404   3.986 -0.8310  0.3063  0.7206
 1243SOL    HW2 3915   4.558   1.462   3.967 -0.4692  0.7142 -1.1489
 1244SOL     OW 3916   0.360   0.527   0.471  0.1280 -0.4236 -0.2691
 1244SOL    HW1 3917   0.356   0.435   0.430  0.0289 -0.1907 -0.7965
 1244SOL    HW2 3918   0.432   0.579   0.426  2.2157 -1.1647  1.9808
 1245SOL     OW 3919   2.693   4.375   0.886 -0.6490 -0.1402  0.1321
 1245SOL    HW1 3920   2.754   4.346   0.813 -1.7911 -1.6829 -0.2517
 1245SOL    HW2 3921   2.706   4.473   0.903  1.2075 -0.2125 -0.5838
 1246SOL     OW 3922   2.816   5.128   3.989  0.1531  0.2421 -0.0363
 1246SOL    HW1 3923   2.796   0.022   4.071 -0.3904  0.8556 -0.5638
 1246SOL    HW2 3924   2.790   5.032   4.005  1.1128  0.1172  0.8994
 1247SOL     OW 3925   2.957   2.711   2.710  0.0629  0.7934  0.1147
 1247SOL    HW1 3926   3.017   2.773   2.659  0.4840 -0.1302 -0.5564
 1247SOL    HW2 3927   3.002   2.683   2.795  1.0913 -0.7207 -0.8793
 1248SOL     OW 3928   3.019   2.648   1.293  0.6718  0.5298  0.1334
 1248SOL    HW1 3929   2.993   2.611   1.203  1.0439  0.2298  0.1429
 1248SOL    HW2 3930   3.034   2.746   1.285 -1.6421  0.9525  0.4021
 1249SOL     OW 3931   2.169   3.453   0.666 -0.3209  0.0086 -0.0733
 1249SOL    HW1 3932   2.177   3.541   0.713 -0.7970  0.4687 -0.8356
 1249SOL    HW2 3933   2.260   3.418   0.645 -0.0097 -0.9080  2.4162
 1250SOL     OW 3934   0.190   2.906   3.187 -0.6649 -0.5757 -0.3413
 1250SOL    HW1 3935   0.090   2.904   3.184 -0.6685 -0.7197 -0.1053
 1250SOL    HW2 3936   0.220   2.988   3.236 -0.6315  0.6974 -2.3615
 1251SOL     OW 3937   2.005   0.012   4.687 -0.0064 -0.8014  0.1301
 1251SOL    HW1 3938   1.989   5.106   4.613  0.2895  0.3069 -0.9659
 1251SOL    HW2 3939   1.928   0.012   4.750 -0.2219 -1.8482 -0.1185
 1252SOL     OW 3940   1.969   4.299   3.065  0.1777 -0.0121 -0.7562
 1252SOL    HW1 3941   2.040   4.356   3.023  1.7220 -1.5919 -0.3820
 1252SOL    HW2 3942   2.009   4.241   3.135 -1.5566 -0.7495 -0.3168
 1253SOL     OW 3943   2.682   0.154   3.003  0.1636 -0.3667 -0.4512
 1253SOL    HW1 3944   2.680   0.131   2.906  0.7351  1.0828 -0.8357
 1253SOL    HW2 3945   2.637   0.243   3.017 -0.0980 -0.6528  0.6453
 1254SOL     OW 3946   3.048   1.587   1.805 -0.4977  0.0068  0.4030
 1254SOL    HW1 3947   2.973   1.531   1.840 -0.7709  0.4418  0.5221
 1254SOL    HW2 3948   3.069   1.660   1.870  0.3696 -0.4047  0.6064
 1255SOL     OW 3949   2.414   2.291   1.796 -0.2988 -0.2710  0.1213
 1255SOL    HW1 3950   2.413   2.364   1.865  1.6895  1.2723 -1.3714
 1255SOL    HW2 3951   2.326   2.290   1.748  0.0415  2.1290 -0.7207
 1256SOL     OW 3952   2.450   1.153   0.120  0.1460 -0.1534 -0.1721
 1256SOL    HW1 3953   2.399   1.207   0.186 -1.8793 -0.6496 -1.2695
 1256SOL    HW2 3954   2.513   1.212   0.069 -1.5750  1.0946 -0.9240
 1257SOL     OW 3955   0.457   1.216   4.198  0.6507  0.0083 -0.6769
 1257SOL    HW1 3956   0.498   1.306   4.182 -0.0482  0.4904  0.1448
 1257SOL    HW2 3957   0.462   1.193   4.295  0.2268 -0.5404 -0.7764
 1258SOL     OW 3958   1.005   3.068   4.778  0.3977 -0.1326 -0.0301
 1258SOL    HW1 3959   1.020   3.011   4.697 -1.4886 -0.2901 -0.3236
 1258SOL    HW2 3960   1.021   3.164   4.755  0.0343 -0.1950 -0.5684
 1259SOL     OW 3961   0.576   2.791   2.124 -0.4379  0.4963 -1.0049
 1259SOL    HW1 3962   0.503   2.821   2.186  0.6470 -0.3933  0.7722
 1259SOL    HW2 3963   0.584   2.691   2.128  2.5602  0.6798  0.9317
 1260SOL     OW 3964   0.420   1.712   2.630  0.2509  0.4308  0.4380
 1260SOL    HW1 3965   0.373   1.800   2.633  0.7088  0.6484  2.0478
 1260SOL    HW2 3966   0.364   1.643   2.675 -0.0289 -0.0881 -0.6665
 1261SOL     OW 3967   4.433   1.360   1.787 -0.2554  0.3354  0.0372
 1261SOL    HW1 3968   4.522   1.398   1.762 -0.1914 -1.1922 -2.3821
 1261SOL    HW2 3969   4.434   1.331   1.883  1.7442  0.6020  0.1278
 1262SOL     OW 3970   3.356   4.361   4.695 -0.0347 -0.4823 -0.2103
 1262SOL    HW1 3971   3.390   4.267   4.688  3.8590  0.4827  2.2846
 1262SOL    HW2 3972   3.293   4.368   4.772  1.3002 -0.7429  0.9409
 1263SOL     OW 3973   0.101   3.872   4.378  0.0248  1.0066 -1.0954
 1263SOL    HW1 3974   0.028   3.822   4.425  2.0797 -0.0620  1.1837
 1263SOL    HW2 3975   0.150   3.810   4.317  3.1128 -0.2770  2.3602
 1264SOL     OW 3976   2.276   2.456   0.170 -0.1497  0.1632 -0.0982
 1264SOL    HW1 3977   2.218   2.520   0.221 -0.4432 -0.0801 -0.1280
 1264SOL    HW2 3978   2.221   2.380   0.137  0.1385  0.0648 -0.3522
 1265SOL     OW 3979   3.981   1.390   2.341 -0.1298 -0.3232 -0.6039
 1265SOL    HW1 3980   3.907   1.419   2.403 -0.5850 -2.8265  0.1368
 1265SOL    HW2 3981   3.952   1.308   2.292  1.4657 -0.2224 -1.7785
 1266SOL     OW 3982   1.926   4.535   4.149  0.4336  0.2173 -0.0738
 1266SOL    HW1 3983   1.925   4.478   4.231  0.6223  0.9747  0.4655
 1266SOL    HW2 3984   1.925   4.477   4.068 -1.1113 -0.5443  0.4412
 1267SOL     OW 3985   2.718   4.523   0.245 -0.2946  0.3015 -0.4166
 1267SOL    HW1 3986   2.733   4.429   0.276  1.7305  0.9740  0.8481
 1267SOL    HW2 3987   2.639   4.526   0.185  0.2853 -2.4231 -1.4597
 1268SOL     OW 3988   1.196   1.983   2.535  0.1580  0.2614  0.1306
 1268SOL    HW1 3989   1.204   1.892   2.494  0.6648  0.3191  0.1027
 1268SOL    HW2 3990   1.281   2.034   2.522  0.0175  0.5971  0.4912
 1269SOL     OW 3991   3.116   3.348   2.000  0.2018  0.1943  0.4313
 1269SOL    HW1 3992   3.203   3.391   2.027  1.8028 -0.4547 -3.1314
 1269SOL    HW2 3993   3.052   3.418   1.969  0.1859  0.5048  1.1448
 1270SOL     OW 3994   4.578   3.979   3.104 -0.3293  0.7151 -0.3151
 1270SOL    HW1 3995   4.485   3.977   3.142 -0.5699  2.2945 -0.7730
 1270SOL    HW2 3996   4.609   4.073   3.097  1.9645  0.1519  1.3058
 1271SOL     OW 3997   4.448   4.098   2.403 -0.5589 -0.1494  0.2624
 1271SOL    HW1 3998   4.472   4.004   2.376  3.0902 -0.1015  2.5947
 1271SOL    HW2 3999   4.378   4.095   2.474 -0.3019 -1.1357  0.4963
 1272SOL     OW 4000   3.829   4.547   4.186  0.4239 -0.3236 -0.3967
 1272SOL    HW1 4001   3.737   4.518   4.214 -0.0793  0.3817 -1.2836
 1272SOL    HW2 4002   3.896   4.510   4.251 -0.6873  1.1662  1.7484
 1273SOL     OW 4003   2.401   5.082   3.207 -0.0142  0.8711  0.2031
 1273SOL    HW1 4004   2.501   5.088   3.206  0.0003  0.5835 -1.2888
 1273SOL    HW2 4005   2.371   5.033   3.289  0.9937  1.8449  1.2024
 1274SOL     OW 4006   0.232   2.820   4.043 -0.4054  0.0579 -0.2184
 1274SOL    HW1 4007   0.173   2.879   4.099 -3.0590 -2.0148 -0.6148
 1274SOL    HW2 4008   0.253   2.865   3.957 -1.0441  1.0549  0.1347
 1275SOL     OW 4009   1.955   1.477   3.946 -0.9116 -0.3552  0.2724
 1275SOL    HW1 4010   1.948   1.384   3.910  1.2112 -1.2481  1.9704
 1275SOL    HW2 4011   2.047   1.493   3.981 -1.1545  2.4934 -0.1491
 1276SOL     OW 4012   0.692   3.706   2.329  0.3937 -0.0882 -0.2930
 1276SOL    HW1 4013   0.773   3.650   2.310  0.7721  0.3456  0.0242
 1276SOL    HW2 4014   0.654   3.740   2.243  0.1692 -0.8210 -0.4874
 1277SOL     OW 4015   2.097   1.991   2.893 -0.0074  0.6150  0.2594
 1277SOL    HW1 4016   2.141   1.935   2.963  0.3044 -1.7942 -1.7112
 1277SOL    HW2 4017   2.160   2.003   2.816 -1.4541  0.3080 -1.0172
 1278SOL     OW 4018   0.067   3.903   0.361 -0.2912 -0.1309 -0.2677
 1278SOL    HW1 4019   0.092   3.898   0.458 -0.4998 -1.8447 -0.2867
 1278SOL    HW2 4020   0.148   3.927   0.307 -0.1623  0.7649  0.3075
 1279SOL     OW 4021   1.770   1.542   3.470 -0.7639  0.2903  0.5262
 1279SOL    HW1 4022   1.739   1.599   3.393 -1.1382 -0.7178 -0.0884
 1279SOL    HW2 4023   1.869   1.530   3.465 -0.8464 -0.1936 -0.1105
 1280SOL     OW 4024   1.731   2.763   0.949  0.5916  0.3303 -0.2731
 1280SOL    HW1 4025   1.710   2.847   0.998  1.6449  1.2666 -1.3546
 1280SOL    HW2 4026   1.675   2.758   0.866  0.7449  0.1219 -0.3660
 1281SOL     OW 4027   3.937   2.529   4.083  0.7245  0.5011  0.4197
 1281SOL    HW1 4028   3.892   2.598   4.027 -0.2707  0.9171  1.6965
 1281SOL    HW2 4029   3.870   2.484   4.142  1.3242 -1.6416 -0.4022
 1282SOL     OW 4030   0.031   0.823   3.231 -0.5271 -0.1592  0.3888
 1282SOL    HW1 4031   0.114   0.854   3.277  0.5641  0.5707 -1.9376
 1282SOL    HW2 4032   5.120   0.893   3.240 -0.0245  0.3810  0.1880
 1283SOL     OW 4033   2.222   1.863   3.103  0.1618  0.0093 -0.3631
 1283SOL    HW1 4034   2.186   1.900   3.189 -0.0494  0.1534 -0.5133
 1283SOL    HW2 4035   2.302   1.805   3.123 -0.6423 -0.9908  0.0654
 1284SOL     OW 4036   0.524   3.116   4.914  0.2036  0.2127 -0.4245
 1284SOL    HW1 4037   0.620   3.093   4.924  0.1459 -0.5009 -1.3785
 1284SOL    HW2 4038   0.513   3.184   4.841  0.1607  1.7905  0.9927
 1285SOL     OW 4039   3.548   3.058   1.555  0.1437 -0.0627  0.3386
 1285SOL    HW1 4040   3.570   3.082   1.460  0.8233  0.2775  0.5852
 1285SOL    HW2 4041   3.529   2.960   1.560 -1.3357  0.1417 -0.4160
 1286SOL     OW 4042   4.749   0.516   0.323 -0.5451 -0.0673  0.3481
 1286SOL    HW1 4043   4.765   0.423   0.289 -0.3579  0.6395 -1.6539
 1286SOL    HW2 4044   4.670   0.556   0.277  0.0450  1.1549  0.3438
 1287SOL     OW 4045   0.821   4.889   3.446  0.0325 -0.0821 -0.5907
 1287SOL    HW1 4046   0.847   4.978   3.407  1.3944 -0.5158 -0.7236
 1287SOL    HW2 4047   0.728   4.894   3.480 -0.0545  1.2857 -0.9605
 1288SOL     OW 4048   1.680   2.189   1.059 -0.3645  0.0191 -0.3725
 1288SOL    HW1 4049   1.757   2.126   1.052 -1.0143 -0.9616  0.7143
 1288SOL    HW2 4050   1.671   2.220   1.154 -1.0903  0.3975 -0.5531
 1289SOL     OW 4051   4.108   4.622   2.922  0.7602  0.6195  0.3278
 1289SOL    HW1 4052   4.113   4.523   2.939  1.2135  0.3554 -1.1947
 1289SOL    HW2 4053   4.015   4.647   2.896  0.3272  0.8423  1.9897
 1290SOL     OW 4054   3.944   4.791   1.215 -0.7172  0.1704 -0.1911
 1290SOL    HW1 4055   3.994   4.728   1.156 -1.1233  2.4499 -3.1892
 1290SOL    HW2 4056   3.854   4.753   1.235 -0.1397 -1.1652  0.0081
 1291SOL     OW 4057   4.975   2.732   2.830 -0.5168  0.0306  0.3368
 1291SOL    HW1 4058   4.917   2.698   2.904 -0.3968  0.1964  0.5088
 1291SOL    HW2 4059   5.050   2.786   2.869  0.3503 -1.0232  0.2070
 1292SOL     OW 4060   0.212   0.930   1.500 -0.3974 -0.1532 -0.2022
 1292SOL    HW1 4061   0.207   0.834   1.524 -0.9328 -0.0214  0.2451
 1292SOL    HW2 4062   0.133   0.955   1.444  0.1997 -0.1743 -1.0604
 1293SOL     OW 4063   0.478   2.393   4.098 -0.4027 -0.0674 -0.1421
 1293SOL    HW1 4064   0.493   2.299   4.067  1.1352 -0.3537  1.3530
 1293SOL    HW2 4065   0.471   2.453   4.018  0.5655 -1.1567 -1.0835
 1294SOL     OW 4066   2.814   4.298   0.436 -0.6271  0.1907 -0.1087
 1294SOL    HW1 4067   2.873   4.376   0.457 -1.8587  0.7789  1.2596
 1294SOL    HW2 4068   2.862   4.237   0.372  1.0130  1.2028  0.0995
 1295SOL     OW 4069   4.746   1.114   5.081 -0.1969 -0.0689 -0.3458
 1295SOL    HW1 4070   4.650   1.142   5.083  0.1448  1.1854 -0.4409
 1295SOL    HW2 4071   4.764   1.062   4.998 -1.0813 -1.4745  0.3109
 1296SOL     OW 4072   4.190   4.199   1.620 -0.2660  0.0604  0.1406
 1296SOL    HW1 4073   4.167   4.143   1.700  1.3470  0.5972  1.0099
 1296SOL    HW2 4074   4.253   4.148   1.561  0.0021  0.3776  0.1537
 1297SOL     OW 4075   2.117   3.799   1.371 -0.2996  0.6031  0.3771
 1297SOL    HW1 4076   2.039   3.759   1.323  0.1206  0.8681 -0.5406
 1297SOL    HW2 4077   2.182   3.727   1.395 -0.3666  0.5062  0.2682
 1298SOL     OW 4078   2.079   3.215   3.442  0.1566 -0.9078 -0.3314
 1298SOL    HW1 4079   2.099   3.118   3.454 -1.0223 -1.3362 -1.5678
 1298SOL    HW2 4080   1.989   3.226   3.401  0.9844  0.6200 -1.9018
 1299SOL     OW 4081   4.149   4.466   2.140  0.3100  0.0860 -0.6043
 1299SOL    HW1 4082   4.146   4.389   2.203 -2.2286  1.0202  0.5867
 1299SOL    HW2 4083   4.139   4.551   2.191  2.7970  1.2557 -1.8985
 1300SOL     OW 4084   4.061   0.434   4.318  0.4337  0.0396 -0.4444
 1300SOL    HW1 4085   4.153   0.430   4.279  1.3368 -0.2681  1.6219
 1300SOL    HW2 4086   4.002   0.370   4.268  1.7203 -0.8975 -0.8370
 1301SOL     OW 4087   0.791   2.025   0.686 -0.2823 -0.4047  0.6163
 1301SOL    HW1 4088   0.727   2.064   0.620 -1.1086 -0.4758  1.3544
 1301SOL    HW2 4089   0.790   2.079   0.770  0.2906 -0.6773  0.8038
 1302SOL     OW 4090   4.798   2.098   0.536  0.1353 -0.0884 -0.0937
 1302SOL    HW1 4091   4.811   2.190   0.500  2.7325  0.4885  1.9722
 1302SOL    HW2 4092   4.818   2.031   0.464  0.4345  0.9555 -1.0090
 1303SOL     OW 4093   4.648   1.728   3.482 -0.1944 -0.3612 -0.1016
 1303SOL    HW1 4094   4.746   1.744   3.474 -0.4969  1.3697 -0.7525
 1303SOL    HW2 4095   4.603   1.754   3.396 -1.2850 -0.5722  0.3871
 1304SOL     OW 4096   0.047   0.601   3.465  0.1300  0.2042 -0.7194
 1304SOL    HW1 4097   5.157   0.523   3.501  0.2618  0.4168 -0.0541
 1304SOL    HW2 4098   0.035   0.679   3.526 -0.3395  0.8278 -1.6001
 1305SOL     OW 4099   3.319   3.980   4.471 -0.0325  0.0417 -0.5025
 1305SOL    HW1 4100   3.373   4.061   4.449  0.1896 -0.4319 -1.7512
 1305SOL    HW2 4101   3.367   3.927   4.541  0.7928 -0.0194 -1.1009
 1306SOL     OW 4102   2.626   0.114   3.525 -0.0784 -0.0060  0.2268
 1306SOL    HW1 4103   2.624   0.048   3.450  1.1512  0.9859 -0.7247
 1306SOL    HW2 4104   2.629   0.066   3.612 -1.6127 -1.1866 -0.3263
 1307SOL     OW 4105   2.773   3.433   1.140 -0.3769  0.5224 -0.1676
 1307SOL    HW1 4106   2.761   3.440   1.239  0.3116  0.2274 -0.0616
 1307SOL    HW2 4107   2.870   3.442   1.117  0.2378 -4.1994 -0.3809
 1308SOL     OW 4108   0.536   2.266   2.314  0.3357 -0.5926 -0.1029
 1308SOL    HW1 4109   0.535   2.166   2.313 -0.3536 -0.7941 -5.1994
 1308SOL    HW2 4110   0.447   2.300   2.284  1.2143  1.4764 -0.5165
 1309SOL     OW 4111   5.149   1.260   3.003  0.7282  0.0998  0.4018
 1309SOL    HW1 4112   5.096   1.343   2.988  0.0834 -0.3424  0.1796
 1309SOL    HW2 4113   0.048   1.272   3.083 -0.9690  0.0291  1.7382
 1310SOL     OW 4114   4.795   2.698   3.026 -0.0913  0.3484 -0.4735
 1310SOL    HW1 4115   4.764   2.773   3.084  0.5156  0.7341 -0.6440
 1310SOL    HW2 4116   4.718   2.636   3.008 -0.1799 -0.0678  1.1780
 1311SOL     OW 4117   5.145   1.118   1.433  0.0883  0.0857  0.2725
 1311SOL    HW1 4118   5.133   1.073   1.345 -0.7454  1.3466 -0.2847
 1311SOL    HW2 4119   5.151   1.217   1.420  0.9025  0.2375  1.5504
 1312SOL     OW 4120   0.887   5.098   4.570  0.0957  0.7765  0.3607
 1312SOL    HW1 4121   0.867   5.126   4.476  0.8763 -1.2107 -0.4547
 1312SOL    HW2 4122   0.805   5.060   4.612  0.7201 -2.8079 -1.2746
 1313SOL     OW 4123   4.965   0.942   1.959 -0.7050 -0.2590 -0.0220
 1313SOL    HW1 4124   4.990   1.008   1.888  1.7563 -1.1822 -0.1039
 1313SOL    HW2 4125   4.956   0.851   1.918  1.2031 -0.8875  0.8457
 1314SOL     OW 4126   0.377   0.348   1.051  0.1027 -0.2215  0.1634
 1314SOL    HW1 4127   0.468   0.349   1.093 -0.1954 -1.2900  0.8814
 1314SOL    HW2 4128   0.344   0.442   1.042  2.1199  0.3532 -2.0719
 1315SOL     OW 4129   3.144   4.833   3.158  0.4049 -0.6026 -0.3000
 1315SOL    HW1 4130   3.063   4.869   3.204 -0.7825 -0.5166 -2.3225
 1315SOL    HW2 4131   3.192   4.908   3.112  2.9210 -0.2711  2.5690
 1316SOL     OW 4132   0.728   4.611   3.040  0.3121  0.2661  0.0530
 1316SOL    HW1 4133   0.778   4.564   2.967  1.8381  1.1595  0.4536
 1316SOL    HW2 4134   0.688   4.695   3.003  1.4222  0.9221  0.3009
 1317SOL     OW 4135   5.017   0.061   4.155  0.0379  0.2006 -0.1320
 1317SOL    HW1 4136   4.995   5.138   4.105  1.2347  0.0712 -0.4884
 1317SOL    HW2 4137   5.115   0.063   4.174 -0.0847  1.2083  0.4629
 1318SOL     OW 4138   2.465   3.519   1.562  0.2082  0.0536 -0.5115
 1318SOL    HW1 4139   2.451   3.556   1.470  1.0814 -0.6866 -0.9571
 1318SOL    HW2 4140   2.437   3.587   1.630  0.7564  1.1066 -1.3104
 1319SOL     OW 4141   4.701   1.565   2.070  0.2025  0.1761 -0.2914
 1319SOL    HW1 4142   4.602   1.566   2.057  0.1079 -1.1175  0.1143
 1319SOL    HW2 4143   4.732   1.470   2.076  1.5970  0.5426 -1.3285
 1320SOL     OW 4144   2.561   1.414   2.640 -0.0473 -0.5522 -0.7016
 1320SOL    HW1 4145   2.628   1.342   2.661  0.5340  0.0587 -0.4318
 1320SOL    HW2 4146   2.488   1.411   2.709  0.5926 -0.1295  0.0127
 1321SOL     OW 4147   4.466   1.875   1.459  0.2862  0.0698  0.3578
 1321SOL    HW1 4148   4.522   1.797   1.433  0.4773 -0.0348  1.0403
 1321SOL    HW2 4149   4.443   1.929   1.378 -1.1752 -1.5450 -0.3588
 1322SOL     OW 4150   3.639   1.341   3.884 -0.0178 -0.0375  0.0962
 1322SOL    HW1 4151   3.691   1.280   3.824 -1.1570 -0.4445 -0.5033
 1322SOL    HW2 4152   3.604   1.288   3.961  0.7967  0.3265  0.7285
 1323SOL     OW 4153   5.160   2.678   3.978 -0.4121  0.1606 -0.3929
 1323SOL    HW1 4154   0.094   2.683   3.944 -0.1496  0.6180  0.3989
 1323SOL    HW2 4155   5.155   2.614   4.055 -0.7983 -0.0410 -0.5803
 1324SOL     OW 4156   0.082   0.664   1.302  0.1873 -0.6325 -0.2763
 1324SOL    HW1 4157   0.042   0.686   1.213  0.4492 -1.3560 -0.5821
 1324SOL    HW2 4158   0.019   0.605   1.352  1.3513 -2.8218 -1.2676
 1325SOL     OW 4159   5.037   1.484   3.858  0.0225  0.3827  0.1934
 1325SOL    HW1 4160   5.015   1.562   3.917 -0.4206  1.4990 -1.3653
 1325SOL    HW2 4161   4.957   1.424   3.851 -0.4168  1.0120 -0.3687
 1326SOL     OW 4162   4.816   2.183   1.753 -0.2655 -0.5322  0.5596
 1326SOL    HW1 4163   4.784   2.092   1.728 -1.3712  0.0436 -0.1720
 1326SOL    HW2 4164   4.858   2.227   1.674  1.6754 -0.9558  1.2883
 1327SOL     OW 4165   1.222   3.756   1.933  0.3862 -0.2563  0.2752
 1327SOL    HW1 4166   1.275   3.824   1.983  0.1020 -0.5885  1.0639
 1327SOL    HW2 4167   1.138   3.736   1.984 -0.3673  0.0522 -0.8017
 1328SOL     OW 4168   3.678   1.084   4.303 -0.7452  0.7034 -0.3924
 1328SOL    HW1 4169   3.622   1.026   4.362 -1.3387  1.8429  0.1946
 1328SOL    HW2 4170   3.729   1.149   4.359  1.5461 -0.5672 -0.8663
 1329SOL     OW 4171   3.119   3.196   4.099  0.0552 -0.6235  0.2201
 1329SOL    HW1 4172   3.180   3.121   4.074  0.6800 -0.2073  0.4816
 1329SOL    HW2 4173   3.159   3.247   4.175  0.7427  1.3486 -1.3752
 1330SOL     OW 4174   4.222   4.891   0.745 -0.0805  0.1540 -0.2814
 1330SOL    HW1 4175   4.208   4.859   0.839  0.8448 -1.7302 -0.7580
 1330SOL    HW2 4176   4.301   4.952   0.742 -1.1227  1.6346  0.4063
 1331SOL     OW 4177   2.430   2.906   4.384  0.2580  0.2982 -0.3106
 1331SOL    HW1 4178   2.440   2.900   4.285 -0.5528  0.2872 -0.4049
 1331SOL    HW2 4179   2.334   2.924   4.406  0.5244  0.8294  0.4551
 1332SOL     OW 4180   3.588   4.994   0.451  0.3103  0.3599  0.2359
 1332SOL    HW1 4181   3.573   5.001   0.352 -0.6857  0.2064  0.3633
 1332SOL    HW2 4182   3.662   5.055   0.478  0.0850  0.9771 -0.4963
 1333SOL     OW 4183   2.957   0.762   1.475 -0.1248  0.2199  0.3088
 1333SOL    HW1 4184   2.865   0.747   1.511 -0.0056  0.2951  0.6454
 1333SOL    HW2 4185   3.007   0.822   1.536  0.4709 -0.5950  0.6273
 1334SOL     OW 4186   2.670   0.293   4.028 -0.4532  0.1962  0.1399
 1334SOL    HW1 4187   2.749   0.292   3.968 -0.4009  0.7281  0.1950
 1334SOL    HW2 4188   2.693   0.341   4.113 -1.2350  1.6020 -0.4110
 1335SOL     OW 4189   1.943   0.482   1.027 -0.1783  0.0635 -0.0454
 1335SOL    HW1 4190   1.852   0.482   0.987 -0.0909 -0.4115 -0.2492
 1335SOL    HW2 4191   2.006   0.433   0.967  0.9495  3.0912 -1.5661
 1336SOL     OW 4192   3.854   4.716   0.654 -0.5298  0.0411 -0.1476
 1336SOL    HW1 4193   3.845   4.746   0.559 -0.0289  1.6258  0.2686
 1336SOL    HW2 4194   3.798   4.773   0.713 -1.3555 -1.3496  0.4706
 1337SOL     OW 4195   0.903   1.666   2.429 -0.2821  0.9970  0.4129
 1337SOL    HW1 4196   0.977   1.637   2.368 -1.1098  0.5322 -0.3803
 1337SOL    HW2 4197   0.904   1.766   2.437 -0.8616  1.1703 -1.2738
 1338SOL     OW 4198   0.783   3.028   4.934 -0.0192 -0.3557  0.3708
 1338SOL    HW1 4199   0.875   3.032   4.895 -0.5564 -1.0290 -1.0535
 1338SOL    HW2 4200   0.758   2.933   4.952  0.4636 -0.0223  3.1153
 1339SOL     OW 4201   0.191   2.811   2.506  0.6224  0.1777  0.6765
 1339SOL    HW1 4202   0.205   2.895   2.453 -0.1679 -0.4841 -0.6295
 1339SOL    HW2 4203   0.280   2.774   2.534  1.1133  0.1145 -0.8910
 1340SOL     OW 4204   0.152   4.555   1.009  0.1999  0.0375 -0.5865
 1340SOL    HW1 4205   0.190   4.583   1.097 -1.8748  0.0554  0.3591
 1340SOL    HW2 4206   0.089   4.625   0.975  0.7243 -0.1144 -1.9511
 1341SOL     OW 4207   4.025   4.243   2.675 -0.1847 -0.0569 -0.0498
 1341SOL    HW1 4208   4.014   4.293   2.590  0.6895  0.5709  0.2050
 1341SOL    HW2 4209   4.031   4.145   2.655 -0.0430  0.0806 -0.6976
 1342SOL     OW 4210   2.216   4.942   4.403  0.3247  0.3314  0.1072
 1342SOL    HW1 4211   2.220   5.004   4.325 -0.0157  1.8701  1.2690
 1342SOL    HW2 4212   2.237   4.849   4.373  0.2546  0.8952 -1.7858
 1343SOL     OW 4213   1.261   1.002   2.558  0.2708  0.4020  0.0138
 1343SOL    HW1 4214   1.298   1.095   2.553  2.9289 -0.5593  0.0817
 1343SOL    HW2 4215   1.230   0.974   2.467 -0.4981  1.3071 -0.0177
 1344SOL     OW 4216   0.321   0.105   1.155 -0.4378  0.1617  0.2110
 1344SOL    HW1 4217   0.328   0.199   1.124 -0.6729  0.4657  1.0529
 1344SOL    HW2 4218   0.337   0.101   1.254 -1.0921 -0.5857  0.3010
 1345SOL     OW 4219   1.721   2.196   4.372 -0.1679 -0.2156 -0.2426
 1345SOL    HW1 4220   1.656   2.137   4.324  1.7974 -2.7171 -0.0190
 1345SOL    HW2 4221   1.704   2.192   4.470  0.5775 -1.2876 -0.1384
 1346SOL     OW 4222   1.021   2.015   0.495 -0.1850 -0.3677 -0.8203
 1346SOL    HW1 4223   1.033   2.114   0.495 -1.2633 -0.2228 -1.2334
 1346SOL    HW2 4224   0.956   1.989   0.567  0.6584 -0.8554 -0.2241
 1347SOL     OW 4225   2.118   3.019   3.805  0.1120  0.1107  0.1763
 1347SOL    HW1 4226   2.205   2.969   3.797  0.0168 -0.1546  0.7313
 1347SOL    HW2 4227   2.057   2.993   3.730 -0.3292 -1.4185  1.0262
 1348SOL     OW 4228   2.203   4.095   3.647 -0.2148 -0.5086 -0.7161
 1348SOL    HW1 4229   2.122   4.039   3.629  0.6539 -1.8983 -0.5135
 1348SOL    HW2 4230   2.277   4.036   3.680  0.6829  0.8190 -0.2678
 1349SOL     OW 4231   3.633   0.834   2.965  0.4562 -0.4932 -0.4791
 1349SOL    HW1 4232   3.547   0.787   2.945  0.0341  0.4697 -0.9735
 1349SOL    HW2 4233   3.681   0.854   2.879 -0.4400  1.9548 -0.4822
 1350SOL     OW 4234   3.383   1.227   1.570 -0.5410 -0.1437  0.4655
 1350SOL    HW1 4235   3.357   1.297   1.504  0.5809  0.2172  0.3942
 1350SOL    HW2 4236   3.300   1.189   1.612 -1.3508 -0.8773 -1.6276
 1351SOL     OW 4237   0.425   2.751   2.610  0.2265 -0.4350 -0.4580
 1351SOL    HW1 4238   0.396   2.656   2.626 -1.0643  0.1121  0.5966
 1351SOL    HW2 4239   0.474   2.784   2.691  2.3554 -0.7784 -1.5497
 1352SOL     OW 4240   4.732   5.100   5.150  0.1465 -0.2384  0.6798
 1352SOL    HW1 4241   4.655   5.055   5.106  0.0524 -1.2775  1.8526
 1352SOL    HW2 4242   4.706   0.032   0.018 -1.1041 -1.0242  2.2055
 1353SOL     OW 4243   0.658   1.933   0.344  0.3497 -0.3150 -0.0522
 1353SOL    HW1 4244   0.640   2.004   0.413  0.3043  0.1670 -0.5500
 1353SOL    HW2 4245   0.701   1.975   0.264  0.1906 -0.8302 -0.4124
 1354SOL     OW 4246   2.558   3.065   1.165  0.2758 -0.5378 -0.4596
 1354SOL    HW1 4247   2.468   3.023   1.154 -0.4921  0.6897  0.7628
 1354SOL    HW2 4248   2.617   3.004   1.219  0.0914 -1.2109 -1.0075
 1355SOL     OW 4249   2.613   1.462   2.088 -0.0525  0.1129 -0.2580
 1355SOL    HW1 4250   2.551   1.395   2.047  0.0371  0.5309 -1.0916
 1355SOL    HW2 4251   2.592   1.472   2.186  0.0073 -1.2097 -0.0936
 1356SOL     OW 4252   0.951   3.972   0.299 -0.8428 -0.4314  0.0779
 1356SOL    HW1 4253   1.013   4.033   0.249 -0.4737 -0.3088  0.6718
 1356SOL    HW2 4254   0.863   4.018   0.311 -0.4464  0.1630  0.8608
 1357SOL     OW 4255   2.637   1.628   1.300  0.6344 -0.3839 -0.3323
 1357SOL    HW1 4256   2.728   1.595   1.327  0.0732 -2.6485 -0.9655
 1357SOL    HW2 4257   2.593   1.560   1.241 -2.0865 -0.0370  1.1400
 1358SOL     OW 4258   2.756   3.648   3.876  0.0690 -0.1831 -0.0477
 1358SOL    HW1 4259   2.729   3.576   3.812 -0.4370 -0.3978  0.4129
 1358SOL    HW2 4260   2.789   3.608   3.961 -2.0720  0.1312  0.9847
 1359SOL     OW 4261   2.698   1.847   2.479  0.1402 -0.0310  0.1092
 1359SOL    HW1 4262   2.792   1.877   2.491 -0.5136  1.9858  0.7241
 1359SOL    HW2 4263   2.696   1.760   2.429  2.3280 -0.5679  0.8549
 1360SOL     OW 4264   5.053   2.974   1.861  0.1794  0.3117 -0.0578
 1360SOL    HW1 4265   5.075   2.931   1.949 -0.8816 -1.6560 -0.6750
 1360SOL    HW2 4266   5.014   3.065   1.877 -0.3902 -0.1744  1.5448
 1361SOL     OW 4267   2.777   2.023   2.180  0.1651 -0.2123  0.3406
 1361SOL    HW1 4268   2.739   2.036   2.272 -0.5163  0.9574 -0.0790
 1361SOL    HW2 4269   2.704   1.994   2.118 -0.1215  2.0798 -0.4834
 1362SOL     OW 4270   2.906   3.389   0.693  0.6445  0.0431 -0.0488
 1362SOL    HW1 4271   2.997   3.378   0.653  0.1278  0.0757 -1.2642
 1362SOL    HW2 4272   2.852   3.307   0.676  0.1377  0.3946 -0.1289
 1363SOL     OW 4273   5.059   1.129   4.896  0.2659 -0.0638 -0.6001
 1363SOL    HW1 4274   5.114   1.139   4.979  0.4924  0.3139 -0.7917
 1363SOL    HW2 4275   5.040   1.032   4.880  1.3475 -0.2558 -0.8264
 1364SOL     OW 4276   2.772   0.445   2.121 -0.5656 -0.6527 -0.2074
 1364SOL    HW1 4277   2.721   0.433   2.207  0.1907 -0.7783  0.2362
 1364SOL    HW2 4278   2.711   0.428   2.044 -1.1465 -0.9911  0.3104
 1365SOL     OW 4279   3.715   2.779   1.642 -0.2591 -0.2681  0.3075
 1365SOL    HW1 4280   3.798   2.813   1.686 -1.0610  0.4157  1.3331
 1365SOL    HW2 4281   3.739   2.733   1.557  1.1251  0.3647  0.3290
 1366SOL     OW 4282   5.044   2.514   0.610  0.4981 -0.2956 -0.0754
 1366SOL    HW1 4283   4.965   2.493   0.667 -0.1134  0.7080 -0.5036
 1366SOL    HW2 4284   5.126   2.521   0.666 -0.0179  0.2767  0.6271
 1367SOL     OW 4285   3.272   0.392   2.424 -0.0289  0.7272 -0.4106
 1367SOL    HW1 4286   3.204   0.344   2.479  0.0425  0.1090 -0.8462
 1367SOL    HW2 4287   3.228   0.466   2.373 -0.4383  0.1664 -0.8904
 1368SOL     OW 4288   3.824   2.746   3.941 -0.0882 -0.7271 -0.3560
 1368SOL    HW1 4289   3.830   2.729   3.842 -1.6842  0.8323 -0.7772
 1368SOL    HW2 4290   3.884   2.822   3.966 -0.3026 -0.5807 -0.2830
 1369SOL     OW 4291   2.971   3.656   4.172 -0.4091  0.1930 -0.7008
 1369SOL    HW1 4292   2.907   3.588   4.135 -1.2972  0.1496  0.8183
 1369SOL    HW2 4293   3.031   3.688   4.099 -1.0243 -1.0420 -1.8015
 1370SOL     OW 4294   2.911   2.481   4.821 -0.7511  0.2603 -0.0676
 1370SOL    HW1 4295   2.901   2.489   4.722 -0.7251  0.3357 -0.0642
 1370SOL    HW2 4296   3.001   2.514   4.849 -1.4821  2.1445  0.2026
 1371SOL     OW 4297   2.293   2.425   4.218  0.2332 -0.6259 -0.8656
 1371SOL    HW1 4298   2.277   2.372   4.302 -1.2303  0.2221 -0.5570
 1371SOL    HW2 4299   2.287   2.523   4.240 -1.0000 -0.4012 -2.0738
 1372SOL     OW 4300   0.779   2.539   2.683  0.2272 -0.0623 -0.1611
 1372SOL    HW1 4301   0.700   2.479   2.668 -0.4378  0.9056 -0.6459
 1372SOL    HW2 4302   0.784   2.564   2.780  0.3219 -0.6302 -0.0149
 1373SOL     OW 4303   0.738   0.067   0.598 -0.8155 -0.2453  0.5428
 1373SOL    HW1 4304   0.758   0.160   0.568 -0.6327 -0.5390 -0.2635
 1373SOL    HW2 4305   0.688   0.070   0.685  0.7477  0.5598  1.4580
 1374SOL     OW 4306   2.123   3.873   0.821 -0.3045  0.0654 -0.7587
 1374SOL    HW1 4307   2.105   3.819   0.738  0.9992  0.9450 -1.6499
 1374SOL    HW2 4308   2.213   3.850   0.857  0.3683  1.7507 -1.2657
 1375SOL     OW 4309   4.190   1.900   2.263  0.4788 -0.3929  0.2241
 1375SOL    HW1 4310   4.116   1.869   2.203  0.4760 -0.2386  0.1487
 1375SOL    HW2 4311   4.163   1.887   2.358  0.1719  0.0967  0.2017
 1376SOL     OW 4312   2.586   0.948   2.149  0.3513 -0.4654  0.1722
 1376SOL    HW1 4313   2.519   0.992   2.209 -0.6540 -1.5790 -0.0850
 1376SOL    HW2 4314   2.581   0.988   2.058  0.0126 -0.5558  0.1497
 1377SOL     OW 4315   0.623   2.324   3.842  0.2326 -0.4909  0.1672
 1377SOL    HW1 4316   0.590   2.249   3.899 -2.4387  0.4480  0.0165
 1377SOL    HW2 4317   0.691   2.290   3.777  0.3991 -2.3836  1.2721
 1378SOL     OW 4318   0.254   3.740   1.466 -0.5829  0.0000 -0.1940
 1378SOL    HW1 4319   0.199   3.821   1.484  1.0470  1.0520  0.3011
 1378SOL    HW2 4320   0.287   3.701   1.552  1.8496  1.1700 -0.5247
 1379SOL     OW 4321   2.585   0.179   2.541  0.1148  0.2898 -0.3016
 1379SOL    HW1 4322   2.544   0.256   2.590  0.5204 -1.6126  3.4796
 1379SOL    HW2 4323   2.514   0.117   2.510 -0.1286 -0.1827  1.1167
 1380SOL     OW 4324   0.944   5.115   0.435 -0.4337  0.2623 -0.0649
 1380SOL    HW1 4325   0.928   5.081   0.342 -1.1805  2.3898 -0.7894
 1380SOL    HW2 4326   0.866   0.010   0.464  0.2534  0.5108  1.4032
 1381SOL     OW 4327   1.710   1.529   4.001  0.0605 -0.6170 -0.7153
 1381SOL    HW1 4328   1.676   1.619   3.974 -0.9416  0.0097  2.2291
 1381SOL    HW2 4329   1.809   1.528   3.994  0.1247  0.8728 -0.4824
 1382SOL     OW 4330   1.402   2.251   4.696 -0.2148 -0.2261  0.0932
 1382SOL    HW1 4331   1.425   2.328   4.636 -0.3760  0.0305  0.3609
 1382SOL    HW2 4332   1.323   2.274   4.752  0.5880 -0.0434  1.1879
 1383SOL     OW 4333   2.344   0.605   2.939  0.3684  0.5234  0.1693
 1383SOL    HW1 4334   2.413   0.533   2.941  0.7998  0.9297  0.1112
 1383SOL    HW2 4335   2.376   0.681   2.882  0.2609  1.0932  0.8470
 1384SOL     OW 4336   2.407   2.088   0.722 -0.6089 -0.8291 -0.2149
 1384SOL    HW1 4337   2.388   2.069   0.819 -0.1738 -0.3165 -0.0269
 1384SOL    HW2 4338   2.351   2.165   0.692  1.4026  0.9974  0.4672
 1385SOL     OW 4339   4.126   0.373   1.401  0.1228 -0.9562  0.6795
 1385SOL    HW1 4340   4.164   0.457   1.364 -1.1054 -0.1465  1.1927
 1385SOL    HW2 4341   4.200   0.308   1.419  1.2749  0.5479  1.6486
 1386SOL     OW 4342   2.699   0.749   1.568  0.2169  0.0063 -0.2504
 1386SOL    HW1 4343   2.673   0.837   1.609  1.8117  0.4281 -0.0422
 1386SOL    HW2 4344   2.640   0.730   1.490 -1.3954  0.3117  0.8476
 1387SOL     OW 4345   1.773   0.666   2.230 -0.6212  0.2190 -0.4903
 1387SOL    HW1 4346   1.769   0.712   2.142 -1.0854  0.1971 -0.4830
 1387SOL    HW2 4347   1.765   0.567   2.217 -0.9089  0.2298 -0.4104
 1388SOL     OW 4348   3.610   2.953   0.844  0.7784  0.1541 -0.0476
 1388SOL    HW1 4349   3.708   2.970   0.849  0.9739 -1.1177  1.2560
 1388SOL    HW2 4350   3.560   3.040   0.838  1.9335  0.8491  0.2425
 1389SOL     OW 4351   0.156   4.571   1.863  0.2179 -0.0910 -0.4261
 1389SOL    HW1 4352   0.201   4.550   1.949  0.0124  0.4151 -0.1920
 1389SOL    HW2 4353   0.181   4.663   1.832  0.4218 -0.3302 -0.9940
 1390SOL     OW 4354   0.969   0.213   3.249  0.2847  0.5199  0.4994
 1390SOL    HW1 4355   0.964   0.267   3.332  0.9076  1.8640 -0.3076
 1390SOL    HW2 4356   0.947   0.270   3.170 -1.8677 -1.0850 -0.1742
 1391SOL     OW 4357   0.220   4.360   3.968  0.5678  0.2162 -0.0288
 1391SOL    HW1 4358   0.142   4.353   4.029 -0.6384  1.1837 -1.4022
 1391SOL    HW2 4359   0.211   4.295   3.893  0.3781  1.2359 -0.9173
 1392SOL     OW 4360   5.064   5.158   0.235 -0.0256  0.0046 -0.9282
 1392SOL    HW1 4361   5.064   0.061   0.157  0.1487  0.0802 -0.8681
 1392SOL    HW2 4362   5.061   0.050   0.320  1.8799  0.0224 -0.8169
 1393SOL     OW 4363   3.948   1.579   0.670  0.0836 -0.2330  0.3978
 1393SOL    HW1 4364   4.017   1.510   0.652  1.4661  1.0547  0.6186
 1393SOL    HW2 4365   3.988   1.655   0.721 -1.4846  0.5745  0.5051
 1394SOL     OW 4366   4.500   1.009   4.738 -0.4187 -0.1381 -0.0481
 1394SOL    HW1 4367   4.497   0.980   4.834 -0.4971 -0.3574 -0.1181
 1394SOL    HW2 4368   4.584   0.976   4.696  0.5223  1.4885  0.4402
 1395SOL     OW 4369   2.032   2.046   1.284 -0.1594 -0.6111  0.3481
 1395SOL    HW1 4370   1.947   2.045   1.337  0.6148  0.3335  1.6785
 1395SOL    HW2 4371   2.107   2.076   1.342  0.7065  0.7169 -1.3563
 1396SOL     OW 4372   1.186   2.790   4.652  0.6462  0.1080  0.0482
 1396SOL    HW1 4373   1.225   2.761   4.564  1.8899  1.3245  0.1742
 1396SOL    HW2 4374   1.205   2.720   4.721  2.0775  0.3582 -0.0499
 1397SOL     OW 4375   0.768   3.534   2.694 -0.8986 -0.3550 -0.6036
 1397SOL    HW1 4376   0.828   3.610   2.673 -0.6996 -0.1920  0.4857
 1397SOL    HW2 4377   0.674   3.568   2.705 -0.3164  0.5235  3.6461
 1398SOL     OW 4378   1.183   1.039   4.530 -1.0293  0.3339  0.3308
 1398SOL    HW1 4379   1.138   1.096   4.598  0.1029  0.3205  1.1254
 1398SOL    HW2 4380   1.266   1.000   4.569 -0.7455 -0.2747 -0.8303
 1399SOL     OW 4381   3.702   3.673   1.607 -0.3338 -0.0834  0.2593
 1399SOL    HW1 4382   3.641   3.616   1.551  0.1145 -0.3601  0.0464
 1399SOL    HW2 4383   3.759   3.614   1.663 -1.0529  0.2018  1.3132
 1400SOL     OW 4384   2.027   0.811   1.822  0.2202 -1.1977  0.5144
 1400SOL    HW1 4385   2.093   0.757   1.769  0.4438 -0.8363  0.4194
 1400SOL    HW2 4386   2.076   0.864   1.892 -0.0843 -1.7522  1.1528
 1401SOL     OW 4387   2.618   1.304   4.808 -0.1033 -0.1653  0.7820
 1401SOL    HW1 4388   2.549   1.318   4.738 -1.0225  0.5394  1.7928
 1401SOL    HW2 4389   2.626   1.206   4.828 -0.0002 -0.3461 -0.1252
 1402SOL     OW 4390   0.335   2.710   1.333  0.4923 -0.5649  0.4264
 1402SOL    HW1 4391   0.431   2.714   1.361  0.9707  0.1938 -1.2210
 1402SOL    HW2 4392   0.310   2.794   1.285 -1.2585 -0.3833  1.5597
 1403SOL     OW 4393   3.900   0.876   3.063  0.1147  0.0420 -0.1253
 1403SOL    HW1 4394   3.808   0.863   3.025  0.1232  0.9212 -0.4588
 1403SOL    HW2 4395   3.925   0.795   3.116 -0.7478 -0.3167 -0.2414
 1404SOL     OW 4396   0.189   4.648   0.574  0.6201 -0.4652 -0.1144
 1404SOL    HW1 4397   0.101   4.687   0.600  0.1153 -1.2885 -0.5489
 1404SOL    HW2 4398   0.262   4.713   0.595 -0.2326  0.9643 -1.3552
 1405SOL     OW 4399   0.788   1.207   2.378  0.1791 -0.1290 -0.0378
 1405SOL    HW1 4400   0.724   1.282   2.358  1.5021  0.6065 -1.7264
 1405SOL    HW2 4401   0.753   1.122   2.339  1.0409  0.6228 -2.6328
 1406SOL     OW 4402   1.603   3.943   4.234 -0.8310 -0.9016 -0.6388
 1406SOL    HW1 4403   1.559   3.971   4.320  1.6900  0.0208  0.4758
 1406SOL    HW2 4404   1.580   4.009   4.162 -1.4620 -0.5988 -0.1715
 1407SOL     OW 4405   3.897   3.329   4.388  0.1872  0.1916 -0.4303
 1407SOL    HW1 4406   3.969   3.387   4.350 -0.6063  1.3092 -0.2864
 1407SOL    HW2 4407   3.926   3.297   4.479  0.8453 -0.0576 -0.7210
 1408SOL     OW 4408   0.455   2.730   0.816 -0.3546 -0.2375  0.4382
 1408SOL    HW1 4409   0.378   2.764   0.762 -0.1747 -0.3936  0.0793
 1408SOL    HW2 4410   0.430   2.729   0.913  0.2625  2.7365  0.7274
 1409SOL     OW 4411   4.880   4.264   1.736 -0.0487 -0.3361  0.3440
 1409SOL    HW1 4412   4.789   4.275   1.775  0.0786 -0.2108  0.6108
 1409SOL    HW2 4413   4.880   4.295   1.641 -0.4240 -0.8770  0.1617
 1410SOL     OW 4414   1.064   0.825   3.601  0.0080 -0.1926 -0.7084
 1410SOL    HW1 4415   1.033   0.864   3.515  1.8740 -2.0328 -2.3218
 1410SOL    HW2 4416   1.150   0.867   3.628  0.6475 -1.2577 -1.0374
 1411SOL     OW 4417   1.326   0.876   0.018  0.1548 -0.2545 -0.2061
 1411SOL    HW1 4418   1.338   0.910   0.111  0.6948 -0.7872 -0.0715
 1411SOL    HW2 4419   1.408   0.826   5.150  0.9757  1.8417 -1.8232
 1412SOL     OW 4420   3.254   3.160   3.674  0.4984 -0.2032  0.0625
 1412SOL    HW1 4421   3.178   3.205   3.722  1.2461 -0.3270  1.4309
 1412SOL    HW2 4422   3.340   3.206   3.696  0.8256  0.0429 -1.6055
 1413SOL     OW 4423   1.502   2.901   1.379  0.2072  0.3837  0.2261
 1413SOL    HW1 4424   1.444   2.820   1.373  1.2233 -0.2530 -1.9195
 1413SOL    HW2 4425   1.451   2.976   1.421 -1.2166 -0.9243  0.9414
 1414SOL     OW 4426   3.922   0.595   3.199 -0.1989 -0.6615  0.5730
 1414SOL    HW1 4427   3.859   0.629   3.269 -1.3129 -1.4098 -0.0234
 1414SOL    HW2 4428   3.870   0.546   3.129  0.8055  0.5403 -1.0957
 1415SOL     OW 4429   2.318   0.264   2.869  0.0852 -0.5937  0.0569
 1415SOL    HW1 4430   2.243   0.323   2.897  0.9507  0.8055 -0.4570
 1415SOL    HW2 4431   2.389   0.264   2.939  1.3000  1.2074 -1.0996
 1416SOL     OW 4432   2.658   0.659   3.298  0.0463 -0.0757  0.2772
 1416SOL    HW1 4433   2.747   0.665   3.252  0.4270  2.1620  1.1972
 1416SOL    HW2 4434   2.653   0.573   3.349  0.8244 -1.1993 -1.4320
 1417SOL     OW 4435   3.675   1.887   2.527 -0.3255 -0.0950 -0.3288
 1417SOL    HW1 4436   3.593   1.861   2.476  0.0171  0.2254 -1.0499
 1417SOL    HW2 4437   3.651   1.903   2.623 -0.7284 -2.0525 -0.0615
 1418SOL     OW 4438   1.306   2.127   0.730  0.1245 -0.4975  0.1838
 1418SOL    HW1 4439   1.377   2.142   0.798 -1.0495 -2.0024  1.8347
 1418SOL    HW2 4440   1.323   2.186   0.651  1.1553  1.8500  2.0251
 1419SOL     OW 4441   1.046   1.869   1.380 -0.3932  0.3628 -0.0082
 1419SOL    HW1 4442   1.130   1.848   1.429  0.4213  2.7186 -0.2686
 1419SOL    HW2 4443   1.047   1.825   1.290  0.1919 -0.2546  0.2948
 1420SOL     OW 4444   1.739   3.885   0.767 -0.7012  0.4421  0.5181
 1420SOL    HW1 4445   1.670   3.866   0.697  0.5020 -1.9421 -0.1517
 1420SOL    HW2 4446   1.748   3.805   0.827 -0.5232  1.8101  2.4026
 1421SOL     OW 4447   0.969   4.398   2.585 -0.7688 -0.1307 -0.3948
 1421SOL    HW1 4448   0.913   4.319   2.559  0.1103 -0.5836 -0.9521
 1421SOL    HW2 4449   1.045   4.368   2.642 -0.7936  0.4153 -0.0615
 1422SOL     OW 4450   4.015   3.596   2.419 -0.1299  0.4296 -0.1432
 1422SOL    HW1 4451   4.015   3.614   2.518 -1.2247 -1.6713  0.3028
 1422SOL    HW2 4452   4.077   3.521   2.399 -0.8520  0.0060 -0.8554
 1423SOL     OW 4453   0.210   2.633   1.987  0.7404  0.1641 -0.2206
 1423SOL    HW1 4454   0.208   2.628   2.087 -1.1258  0.8121 -0.1814
 1423SOL    HW2 4455   0.125   2.597   1.950  0.5411  1.7507 -1.4481
 1424SOL     OW 4456   4.442   2.462   5.135  0.3992 -0.0082 -0.0260
 1424SOL    HW1 4457   4.386   2.477   0.057  1.3333  0.2456  0.5797
 1424SOL    HW2 4458   4.387   2.418   5.065 -0.1310 -1.2385  1.1219
 1425SOL     OW 4459   3.445   0.398   0.336 -0.3294 -0.5201  0.0447
 1425SOL    HW1 4460   3.443   0.298   0.343 -1.9569 -0.5533 -0.3504
 1425SOL    HW2 4461   3.398   0.426   0.252 -0.2768  0.5934  0.3725
 1426SOL     OW 4462   0.467   4.710   1.426  0.2205  0.4362  0.0722
 1426SOL    HW1 4463   0.417   4.628   1.454  0.5073  0.0610 -0.4788
 1426SOL    HW2 4464   0.497   4.700   1.331  1.2401  0.6887  0.3526
 1427SOL     OW 4465   0.956   4.516   0.609  0.3967  0.1062 -0.3829
 1427SOL    HW1 4466   0.982   4.537   0.514 -0.6457 -1.3598 -1.0244
 1427SOL    HW2 4467   0.857   4.514   0.617  0.4753 -0.4319  0.5965
 1428SOL     OW 4468   3.456   2.858   3.419 -0.0805 -0.5606  0.2389
 1428SOL    HW1 4469   3.497   2.783   3.470 -0.1920 -0.2821  0.7421
 1428SOL    HW2 4470   3.518   2.936   3.417 -0.2115 -0.4556  0.2252
 1429SOL     OW 4471   0.788   2.084   0.137 -0.1040 -0.0214  0.2454
 1429SOL    HW1 4472   0.717   2.154   0.142 -0.9785 -0.9491  1.5328
 1429SOL    HW2 4473   0.749   1.999   0.100  0.1377 -0.7242  1.5257
 1430SOL     OW 4474   4.465   1.806   2.152  0.4752 -0.0681 -0.1684
 1430SOL    HW1 4475   4.375   1.816   2.194 -0.1455  0.3885 -1.5340
 1430SOL    HW2 4476   4.523   1.882   2.180  0.0014  0.3497 -0.3004
 1431SOL     OW 4477   3.877   3.616   3.013  0.3972  0.4951 -0.2984
 1431SOL    HW1 4478   3.871   3.527   2.968 -1.1457  0.9549 -1.0644
 1431SOL    HW2 4479   3.955   3.616   3.076  1.4971 -0.7871 -1.5796
 1432SOL     OW 4480   1.741   4.491   0.857 -0.4173  0.8411  0.4652
 1432SOL    HW1 4481   1.802   4.418   0.888 -2.6458 -1.3668  0.0445
 1432SOL    HW2 4482   1.778   4.532   0.773 -0.3231 -1.7194 -0.8480
 1433SOL     OW 4483   4.557   2.999   4.980 -0.2560 -0.2652  0.0377
 1433SOL    HW1 4484   4.589   3.067   5.046  1.3105 -1.9198  1.0807
 1433SOL    HW2 4485   4.634   2.942   4.950 -1.3164 -0.9082 -1.6482
 1434SOL     OW 4486   1.560   5.157   4.085  0.6012  0.2528  0.6561
 1434SOL    HW1 4487   1.644   0.045   4.107  0.2888  0.7894  0.6756
 1434SOL    HW2 4488   1.497   0.002   4.163  0.5339 -0.1160  0.6291
 1435SOL     OW 4489   1.215   4.359   1.339  0.7383 -0.3536 -0.3293
 1435SOL    HW1 4490   1.209   4.264   1.368  0.5441 -1.1163 -2.6464
 1435SOL    HW2 4491   1.307   4.377   1.303  0.3838 -0.0616 -1.1079
 1436SOL     OW 4492   1.172   1.912   1.698  0.3654 -0.2686 -0.0883
 1436SOL    HW1 4493   1.080   1.932   1.733  0.0210 -1.1713 -0.4500
 1436SOL    HW2 4494   1.198   1.981   1.631 -0.3197 -0.3760 -0.4693
 1437SOL     OW 4495   2.286   4.955   0.948  0.1296 -0.5056 -0.0702
 1437SOL    HW1 4496   2.232   4.922   1.026  0.8417 -1.0998  0.1789
 1437SOL    HW2 4497   2.249   4.917   0.864  0.5706 -1.4827  0.1603
 1438SOL     OW 4498   4.686   3.124   1.951  0.2689 -0.6024 -0.1499
 1438SOL    HW1 4499   4.699   3.054   2.021  0.0036 -0.5540 -0.0528
 1438SOL    HW2 4500   4.775   3.146   1.910  0.6186  0.2735  1.0235
 1439SOL     OW 4501   2.693   2.029   3.231  0.1066 -0.7324  0.0726
 1439SOL    HW1 4502   2.602   2.047   3.268 -0.0417  0.6621 -0.9033
 1439SOL    HW2 4503   2.725   2.109   3.180  3.1620  0.0580  2.9025
 1440SOL     OW 4504   5.159   3.204   3.062  0.2904 -0.1897  0.2712
 1440SOL    HW1 4505   5.071   3.247   3.086  0.2222 -1.3594  2.3057
 1440SOL    HW2 4506   0.073   3.258   3.100  0.2860 -0.7900  1.1721
 1441SOL     OW 4507   4.007   0.849   1.876  0.0652 -0.5710  0.4233
 1441SOL    HW1 4508   3.977   0.848   1.781 -0.0458 -1.0917  0.4574
 1441SOL    HW2 4509   4.107   0.852   1.880  0.0762 -0.7419  0.2871
 1442SOL     OW 4510   4.395   0.672   3.536 -0.4568  0.2295 -0.1498
 1442SOL    HW1 4511   4.399   0.711   3.444  0.1258  1.2901  0.3057
 1442SOL    HW2 4512   4.300   0.648   3.558 -0.5101 -0.7245 -1.2786
 1443SOL     OW 4513   3.519   1.042   1.381 -0.5594  0.0133 -0.3600
 1443SOL    HW1 4514   3.460   1.075   1.455  1.5793  1.4163  0.8405
 1443SOL    HW2 4515   3.475   1.058   1.293 -2.7090 -0.6862  0.5228
 1444SOL     OW 4516   4.524   0.047   1.799  0.0971  0.1309  0.0762
 1444SOL    HW1 4517   4.436   0.074   1.836  0.2539  0.5876  0.1248
 1444SOL    HW2 4518   4.518   5.115   1.761  0.2908 -0.9937  2.5527
 1445SOL     OW 4519   0.368   1.666   0.472 -0.3425  0.7059 -0.8638
 1445SOL    HW1 4520   0.455   1.638   0.429 -1.6468 -0.9288 -2.6052
 1445SOL    HW2 4521   0.334   1.749   0.426  0.1827  1.2539 -0.2881
 1446SOL     OW 4522   2.139   0.920   3.604  0.2248 -0.0790  0.1499
 1446SOL    HW1 4523   2.168   0.863   3.528 -0.1592 -0.2594  0.1387
 1446SOL    HW2 4524   2.218   0.972   3.639  0.3840  0.0797 -0.4300
 1447SOL     OW 4525   4.387   1.904   1.935 -0.1727  0.0355  0.2474
 1447SOL    HW1 4526   4.367   2.002   1.933  1.1837  0.3167 -1.6590
 1447SOL    HW2 4527   4.413   1.878   2.028 -1.1353  1.3269  0.9195
 1448SOL     OW 4528   0.360   4.233   0.203  0.0619  0.2328  0.1587
 1448SOL    HW1 4529   0.404   4.272   0.284 -0.6078  1.2328  0.0697
 1448SOL    HW2 4530   0.266   4.268   0.197 -0.9539 -2.2376  0.6267
 1449SOL     OW 4531   4.310   4.864   1.121 -0.0925  0.0787 -0.0643
 1449SOL    HW1 4532   4.246   4.917   1.177  0.0104 -0.0137  0.1412
 1449SOL    HW2 4533   4.378   4.821   1.180 -0.1603 -0.2607 -0.2317
 1450SOL     OW 4534   1.725   4.724   4.973 -0.1169 -0.0948 -0.0769
 1450SOL    HW1 4535   1.739   4.626   4.958 -0.0482  0.2389 -2.6403
 1450SOL    HW2 4536   1.628   4.741   4.994 -0.4504 -0.5827 -1.1723
 1451SOL     OW 4537   3.615   3.263   3.572  0.5563 -0.1918 -0.3583
 1451SOL    HW1 4538   3.620   3.194   3.644  2.5569  0.3054  0.0344
 1451SOL    HW2 4539   3.610   3.218   3.483  0.1983 -0.8105 -0.0353
 1452SOL     OW 4540   1.503   3.703   2.958  0.3866 -0.0698  0.3746
 1452SOL    HW1 4541   1.464   3.768   3.023 -1.8492 -2.0035  1.0880
 1452SOL    HW2 4542   1.460   3.614   2.969  2.0859 -1.2690 -1.7631
 1453SOL     OW 4543   2.253   4.468   4.981 -0.2569  0.7989  0.2028
 1453SOL    HW1 4544   2.244   4.530   5.060  1.5179  1.9521 -0.4351
 1453SOL    HW2 4545   2.182   4.489   4.915 -0.2402  1.5364  0.4093
 1454SOL     OW 4546   0.144   4.325   4.979 -0.8341  0.6762 -0.0063
 1454SOL    HW1 4547   0.206   4.400   4.955  0.1223 -0.1454 -0.1638
 1454SOL    HW2 4548   0.081   4.356   5.050 -1.6943  2.2032 -1.3573
 1455SOL     OW 4549   0.474   0.200   1.562 -0.5162  0.4867  0.0108
 1455SOL    HW1 4550   0.415   0.267   1.518 -0.7366 -1.6876 -3.4250
 1455SOL    HW2 4551   0.570   0.221   1.541 -0.4757  0.5731  0.2760
 1456SOL     OW 4552   4.439   1.887   3.889 -0.7087  0.1032  0.1234
 1456SOL    HW1 4553   4.535   1.893   3.918  0.0934 -2.3798 -1.6515
 1456SOL    HW2 4554   4.420   1.958   3.822 -0.4445  1.2405  1.2112
 1457SOL     OW 4555   0.127   2.255   3.324 -0.2559  0.3535 -0.4099
 1457SOL    HW1 4556   0.110   2.178   3.262 -1.2036  0.1364  0.0944
 1457SOL    HW2 4557   0.170   2.329   3.273 -2.4332  0.7959 -1.7510
 1458SOL     OW 4558   1.816   3.030   1.990 -0.2737  0.5762 -0.2615
 1458SOL    HW1 4559   1.720   3.016   2.012 -0.1870 -1.3207 -0.8997
 1458SOL    HW2 4560   1.828   3.120   1.948 -1.5739  1.2627  0.7725
 1459SOL     OW 4561   0.152   1.530   4.372 -0.4211  0.7574 -0.5914
 1459SOL    HW1 4562   0.168   1.458   4.305  1.6587  3.3428 -3.1392
 1459SOL    HW2 4563   0.225   1.528   4.441 -1.9641 -1.2210  1.1198
 1460SOL     OW 4564   1.400   0.397   3.539 -0.2865  1.3982  0.1461
 1460SOL    HW1 4565   1.331   0.417   3.469 -0.0141  1.3892 -0.1327
 1460SOL    HW2 4566   1.464   0.475   3.545 -0.3315  1.4141  0.4126
 1461SOL     OW 4567   2.218   1.514   1.918 -0.0420 -0.1018  0.2418
 1461SOL    HW1 4568   2.282   1.590   1.905  0.4220 -0.5414 -0.1108
 1461SOL    HW2 4569   2.247   1.437   1.861 -0.8317 -0.3446  0.1562
 1462SOL     OW 4570   1.194   4.761   4.345  0.2702 -0.0604 -0.1523
 1462SOL    HW1 4571   1.210   4.706   4.427  0.0949 -2.5023 -1.6716
 1462SOL    HW2 4572   1.268   4.828   4.335  1.6514 -1.4168  0.6645
 1463SOL     OW 4573   3.970   1.508   4.643  0.0153 -0.4863 -0.1113
 1463SOL    HW1 4574   3.968   1.451   4.725 -0.0335 -0.6845 -0.2499
 1463SOL    HW2 4575   3.948   1.603   4.668  3.2061  0.1732  0.6805
 1464SOL     OW 4576   4.316   0.854   4.555 -0.0417 -0.2376  0.0432
 1464SOL    HW1 4577   4.345   0.894   4.643 -2.3138  0.4993  0.5072
 1464SOL    HW2 4578   4.298   0.928   4.490  2.0185 -0.7871 -1.2523
 1465SOL     OW 4579   0.859   5.146   3.052  0.3554  0.0856  0.8673
 1465SOL    HW1 4580   0.836   0.077   3.019  0.4753 -0.5312 -1.0110
 1465SOL    HW2 4581   0.776   5.102   3.089  0.3482  1.0015  2.0123
 1466SOL     OW 4582   0.335   1.483   2.734  0.2552 -0.2251  0.3180
 1466SOL    HW1 4583   0.421   1.434   2.720  0.4113  0.3213 -0.7643
 1466SOL    HW2 4584   0.265   1.418   2.764  0.4474 -1.1533 -1.1250
 1467SOL     OW 4585   0.700   1.430   1.453  0.3915 -0.0250  0.4500
 1467SOL    HW1 4586   0.652   1.344   1.469  1.6753 -0.6122  1.3419
 1467SOL    HW2 4587   0.718   1.475   1.541 -0.2074  1.1404 -0.0018
 1468SOL     OW 4588   0.766   3.850   5.061 -0.1020 -0.0357  0.0137
 1468SOL    HW1 4589   0.754   3.925   5.126 -0.7815 -0.5973  0.5443
 1468SOL    HW2 4590   0.839   3.874   4.996 -0.2788  1.0568  0.1999
 1469SOL     OW 4591   3.469   3.910   0.849  0.0819  0.4104 -0.3952
 1469SOL    HW1 4592   3.458   3.985   0.915  0.3669 -0.5180  0.7540
 1469SOL    HW2 4593   3.454   3.944   0.757  0.9832  2.0579  0.0215
 1470SOL     OW 4594   5.087   3.906   4.845  0.2479  0.0917 -0.5560
 1470SOL    HW1 4595   5.087   4.006   4.837 -1.4356  0.1626 -0.1044
 1470SOL    HW2 4596   5.112   3.880   4.938  1.3850  0.0427 -0.8608
 1471SOL     OW 4597   3.256   1.590   4.763 -0.4290  0.2980 -0.5041
 1471SOL    HW1 4598   3.286   1.631   4.677  1.4331  1.7372  0.7513
 1471SOL    HW2 4599   3.181   1.644   4.801  1.2471  1.9723  0.5691
 1472SOL     OW 4600   0.238   1.719   1.333  0.1251  0.5725 -0.2441
 1472SOL    HW1 4601   0.147   1.757   1.349  0.2037  0.4304  0.6230
 1472SOL    HW2 4602   0.240   1.623   1.361  0.2711  0.2856 -1.2264
 1473SOL     OW 4603   3.987   2.596   2.668 -0.1387  0.3500 -0.6284
 1473SOL    HW1 4604   3.936   2.657   2.607  0.0872  1.5089  0.2937
 1473SOL    HW2 4605   4.065   2.558   2.620 -0.0146  1.1831 -1.1122
 1474SOL     OW 4606   3.391   1.870   1.805 -0.0648 -0.5865  0.1651
 1474SOL    HW1 4607   3.392   1.770   1.798  3.0148 -0.7865  1.7870
 1474SOL    HW2 4608   3.299   1.903   1.785 -0.9962 -3.6228 -1.3379
 1475SOL     OW 4609   5.000   3.804   1.799  0.0543  0.2845 -0.4591
 1475SOL    HW1 4610   5.053   3.720   1.811 -0.6327 -0.2576 -1.1541
 1475SOL    HW2 4611   4.953   3.827   1.884  0.1178 -0.1195 -0.3162
 1476SOL     OW 4612   3.311   3.882   1.212 -0.0024 -0.5078  0.0649
 1476SOL    HW1 4613   3.400   3.865   1.168 -0.7311 -1.0697 -1.2304
 1476SOL    HW2 4614   3.248   3.920   1.145 -0.7393 -0.0569  0.9996
 1477SOL     OW 4615   4.406   2.223   2.088  0.1156  0.1435  0.2547
 1477SOL    HW1 4616   4.437   2.291   2.155 -0.3823 -0.3188  0.9666
 1477SOL    HW2 4617   4.451   2.136   2.105  0.0232  0.0376 -0.0404
 1478SOL     OW 4618   4.555   4.483   3.067 -0.3834 -0.8578  0.3661
 1478SOL    HW1 4619   4.461   4.484   3.032 -0.0138 -0.7216 -0.6795
 1478SOL    HW2 4620   4.617   4.454   2.994  0.6560  1.3210  0.3122
 1479SOL     OW 4621   2.488   1.875   2.879  0.0422 -0.3748 -0.0418
 1479SOL    HW1 4622   2.437   1.839   2.958 -1.2542  1.6757  0.1174
 1479SOL    HW2 4623   2.540   1.800   2.837 -0.9756 -1.9884  1.4114
 1480SOL     OW 4624   0.480   4.672   0.341  0.2789  0.0154 -0.2520
 1480SOL    HW1 4625   0.401   4.725   0.311  0.1294  1.4989  2.4525
 1480SOL    HW2 4626   0.564   4.723   0.323  0.3110  0.1380  0.2153
 1481SOL     OW 4627   3.163   2.967   2.893 -0.9337  0.9925  0.6111
 1481SOL    HW1 4628   3.234   2.998   2.830 -0.1672 -0.0784  0.9167
 1481SOL    HW2 4629   3.073   2.983   2.853 -0.7196  4.9158  1.3248
 1482SOL     OW 4630   1.474   3.407   3.723  0.5964 -0.1020  0.2448
 1482SOL    HW1 4631   1.470   3.308   3.734 -2.5295 -0.3116 -1.8354
 1482SOL    HW2 4632   1.549   3.431   3.661  0.4853 -1.3126 -0.3827
 1483SOL     OW 4633   1.774   0.263   4.937 -0.2894 -0.3010  0.3555
 1483SOL    HW1 4634   1.863   0.244   4.978  0.0641 -1.6320 -0.9290
 1483SOL    HW2 4635   1.778   0.348   4.885  0.5452 -0.8442 -0.4999
 1484SOL     OW 4636   4.106   1.661   5.079  0.5706  0.4076 -0.1758
 1484SOL    HW1 4637   4.050   1.580   5.096 -0.4325  0.8697 -1.1898
 1484SOL    HW2 4638   4.175   1.641   5.010  1.2171  0.0467  0.5557
 1485SOL     OW 4639   0.536   4.316   1.771  0.2498 -0.1028 -0.5215
 1485SOL    HW1 4640   0.444   4.276   1.769  0.4203 -0.6466  1.0488
 1485SOL    HW2 4641   0.536   4.396   1.832  0.6973  0.2069 -0.9249
 1486SOL     OW 4642   4.205   3.141   1.278 -0.2241  0.2322  0.5773
 1486SOL    HW1 4643   4.149   3.058   1.292 -2.9239  1.9117  0.5310
 1486SOL    HW2 4644   4.238   3.173   1.367 -1.3157  0.4313  0.9390
 1487SOL     OW 4645   1.091   2.229   4.032 -0.2169 -0.2429  0.1607
 1487SOL    HW1 4646   1.186   2.201   4.047 -0.0820  0.0248 -0.1909
 1487SOL    HW2 4647   1.075   2.318   4.074 -0.1201  0.0374 -0.4044
 1488SOL     OW 4648   1.803   4.840   1.983 -0.4344  0.0797 -0.4574
 1488SOL    HW1 4649   1.895   4.801   1.976  0.6831  2.7183 -2.1184
 1488SOL    HW2 4650   1.752   4.820   1.900  0.1054  1.8068 -1.2730
 1489SOL     OW 4651   3.038   0.551   4.576 -0.2653  0.0788 -0.2167
 1489SOL    HW1 4652   3.069   0.639   4.611 -0.8586  0.0081  0.4864
 1489SOL    HW2 4653   3.042   0.552   4.476 -0.5201  0.9998 -0.2238
 1490SOL     OW 4654   1.770   0.476   4.786 -0.2448 -0.1189  0.0912
 1490SOL    HW1 4655   1.772   0.575   4.791 -0.2730 -0.0980 -0.2700
 1490SOL    HW2 4656   1.734   0.448   4.697  0.7635 -0.4567 -0.2209
 1491SOL     OW 4657   3.343   0.168   2.638 -0.2001  0.4090 -0.2274
 1491SOL    HW1 4658   3.385   0.236   2.578  0.8461  0.4862  0.5586
 1491SOL    HW2 4659   3.244   0.169   2.625 -0.0836  1.1104 -1.2233
 1492SOL     OW 4660   0.526   3.691   2.652 -0.0265 -0.5070 -0.3253
 1492SOL    HW1 4661   0.570   3.776   2.619 -1.9360  1.0442  0.9090
 1492SOL    HW2 4662   0.430   3.692   2.626 -0.5598 -1.3054  1.5002
 1493SOL     OW 4663   2.835   3.877   3.760  0.5543 -0.4547 -0.0358
 1493SOL    HW1 4664   2.879   3.811   3.699 -1.6734 -1.1764 -0.9818
 1493SOL    HW2 4665   2.797   3.828   3.840 -0.1823 -0.1832 -0.2077
 1494SOL     OW 4666   4.301   1.596   0.771  0.0262  0.2254  0.0282
 1494SOL    HW1 4667   4.254   1.653   0.704  2.6790  0.3733 -1.8632
 1494SOL    HW2 4668   4.336   1.654   0.846  0.2064  0.6483 -0.3787
 1495SOL     OW 4669   1.015   4.768   0.239  0.1761  0.3413 -0.1430
 1495SOL    HW1 4670   1.077   4.835   0.197  0.9202 -1.0804 -1.4172
 1495SOL    HW2 4671   0.924   4.809   0.249  0.8501  1.8616  0.0634
 1496SOL     OW 4672   0.265   2.631   0.385 -0.3241  0.2912 -0.1863
 1496SOL    HW1 4673   0.165   2.628   0.374 -0.3304  2.2800 -1.0482
 1496SOL    HW2 4674   0.298   2.539   0.408 -2.4367 -0.2099  1.1156
 1497SOL     OW 4675   2.916   2.509   1.495  0.5407  0.0304  0.1290
 1497SOL    HW1 4676   2.938   2.578   1.563  3.3445  0.6635 -1.2589
 1497SOL    HW2 4677   2.963   2.530   1.409 -1.8481 -1.3834 -1.6761
 1498SOL     OW 4678   1.974   2.645   0.921  0.2304 -0.3532  0.2714
 1498SOL    HW1 4679   2.050   2.697   0.960 -0.6131  0.1093  1.3802
 1498SOL    HW2 4680   1.889   2.697   0.932 -0.6262 -1.8798  1.3241
 1499SOL     OW 4681   4.542   2.410   0.736 -0.1614 -0.0375  0.2595
 1499SOL    HW1 4682   4.456   2.435   0.779 -0.3488  1.2435 -0.7916
 1499SOL    HW2 4683   4.526   2.388   0.640  0.4094 -1.7139  0.5193
 1500SOL     OW 4684   4.370   2.965   2.314 -0.3433  0.6593  0.2578
 1500SOL    HW1 4685   4.440   2.942   2.382 -1.3221 -0.4344  0.9445
 1500SOL    HW2 4686   4.380   3.061   2.287  1.3757  0.5434  0.3653
 1501SOL     OW 4687   5.109   0.019   3.201  0.2801  0.6206 -0.2857
 1501SOL    HW1 4688   5.101   5.086   3.166  0.6672  0.4284  0.1312
 1501SOL    HW2 4689   5.138   0.017   3.297  2.1972  1.1936 -0.8128
 1502SOL     OW 4690   0.880   0.400   1.306 -0.4773  0.7397  0.0948
 1502SOL    HW1 4691   0.813   0.414   1.233 -0.3457  0.2826 -0.1136
 1502SOL    HW2 4692   0.877   0.478   1.369  0.5202  1.9473 -1.2711
 1503SOL     OW 4693   4.790   1.374   3.741 -0.5658  0.1115 -0.1289
 1503SOL    HW1 4694   4.744   1.462   3.754 -0.2631  0.2479  0.0235
 1503SOL    HW2 4695   4.721   1.301   3.739 -0.7398  0.2213  0.9726
 1504SOL     OW 4696   4.990   0.432   2.106  0.1971 -0.0756 -0.3324
 1504SOL    HW1 4697   5.030   0.523   2.115 -0.6240  0.4248 -1.5546
 1504SOL    HW2 4698   5.061   0.366   2.080  0.6409  0.3503 -0.2114
 1505SOL     OW 4699   3.998   2.739   0.949  0.6494 -0.1703  0.0910
 1505SOL    HW1 4700   3.961   2.673   0.883  0.3056 -1.6825  1.7243
 1505SOL    HW2 4701   4.026   2.691   1.032  2.1174  1.5402  0.6350
 1506SOL     OW 4702   0.346   0.182   3.910  0.2312  0.3511  0.0974
 1506SOL    HW1 4703   0.365   0.279   3.925 -0.9972  0.5638  0.3782
 1506SOL    HW2 4704   0.432   0.131   3.906  0.8451  1.1090  2.2826
 1507SOL     OW 4705   1.666   4.152   0.524  0.2572 -0.0138  0.0003
 1507SOL    HW1 4706   1.593   4.192   0.579  1.9135  1.3524  1.3281
 1507SOL    HW2 4707   1.697   4.219   0.456  1.3739  0.0669  0.5652
 1508SOL     OW 4708   1.257   4.914   1.111 -0.0317 -0.3177  0.3169
 1508SOL    HW1 4709   1.248   4.982   1.038  0.0644  0.6699  1.1937
 1508SOL    HW2 4710   1.351   4.881   1.114  0.5073  1.2143  1.3191
 1509SOL     OW 4711   1.220   0.361   4.512 -0.0404 -0.3797  0.0250
 1509SOL    HW1 4712   1.165   0.286   4.474 -0.7442 -0.1976  0.6454
 1509SOL    HW2 4713   1.305   0.324   4.550  0.5014 -0.6077 -1.3524
 1510SOL     OW 4714   1.631   1.279   2.252  0.0808  0.1498 -0.0768
 1510SOL    HW1 4715   1.709   1.341   2.246  0.4244 -0.0958  1.3620
 1510SOL    HW2 4716   1.664   1.185   2.264 -0.4412 -0.2672 -1.6800
 1511SOL     OW 4717   3.641   2.106   4.458 -0.0315 -0.8628  0.3478
 1511SOL    HW1 4718   3.630   2.053   4.543 -0.5941 -1.2665  0.0304
 1511SOL    HW2 4719   3.589   2.191   4.465 -1.2157 -1.5280 -0.1086
 1512SOL     OW 4720   2.937   1.342   0.900 -0.1929  0.5752  0.2128
 1512SOL    HW1 4721   2.878   1.336   0.981  0.5003 -1.7682  0.6162
 1512SOL    HW2 4722   3.028   1.371   0.927 -0.4587  1.6551 -0.0271
 1513SOL     OW 4723   3.311   0.804   2.328  0.0740 -0.5482 -0.3783
 1513SOL    HW1 4724   3.228   0.855   2.304 -0.2123 -0.5557  0.5487
 1513SOL    HW2 4725   3.374   0.805   2.250 -1.1890 -1.3684 -1.4477
 1514SOL     OW 4726   4.498   0.500   0.731  0.2400  0.1322 -0.5433
 1514SOL    HW1 4727   4.560   0.431   0.694  0.8009  1.4386 -2.1652
 1514SOL    HW2 4728   4.408   0.490   0.688  0.1037 -0.0255 -0.2305
 1515SOL     OW 4729   4.312   0.921   1.902 -0.4135  0.3598  0.7708
 1515SOL    HW1 4730   4.346   0.967   1.819 -0.2105  1.3271  1.3705
 1515SOL    HW2 4731   4.336   0.976   1.982 -3.2171  0.9900  1.2578
 1516SOL     OW 4732   4.164   1.404   0.597 -0.4140  0.5094 -0.2295
 1516SOL    HW1 4733   4.251   1.426   0.641  0.9338 -1.6717 -1.6211
 1516SOL    HW2 4734   4.163   1.307   0.572 -2.4475  0.9247 -2.0278
 1517SOL     OW 4735   4.643   1.235   0.756 -0.2726  0.5353 -0.4973
 1517SOL    HW1 4736   4.563   1.210   0.702  0.7501 -2.1472 -0.9311
 1517SOL    HW2 4737   4.726   1.218   0.703  0.6499  2.9198  0.0620
 1518SOL     OW 4738   4.151   2.360   4.027 -0.6874  0.0919  0.8184
 1518SOL    HW1 4739   4.090   2.430   4.065 -0.3900 -0.1053  1.6800
 1518SOL    HW2 4740   4.121   2.270   4.058 -1.8361 -0.3125 -1.3157
 1519SOL     OW 4741   2.879   3.462   3.394 -0.0792 -0.0697  0.1821
 1519SOL    HW1 4742   2.869   3.559   3.420  1.2084  0.1235  0.0308
 1519SOL    HW2 4743   2.849   3.450   3.299  0.0877  0.2566  0.0841
 1520SOL     OW 4744   1.149   3.160   0.133  0.4607  0.0409  0.2244
 1520SOL    HW1 4745   1.160   3.198   0.041  2.2074 -1.9920 -0.4920
 1520SOL    HW2 4746   1.222   3.195   0.192 -1.2562  2.1727  1.2361
 1521SOL     OW 4747   5.124   0.600   1.792  0.5989 -0.2605  0.2772
 1521SOL    HW1 4748   5.118   0.510   1.749 -0.2070  0.1996 -0.5994
 1521SOL    HW2 4749   5.158   0.590   1.886 -1.8157 -1.7743  1.0971
 1522SOL     OW 4750   0.180   2.396   4.082  0.3377 -0.3413 -0.0921
 1522SOL    HW1 4751   0.247   2.434   4.145  1.0263 -1.2022 -0.2975
 1522SOL    HW2 4752   0.099   2.367   4.134  0.8025 -0.8293  0.3776
 1523SOL     OW 4753   3.411   3.402   3.729  0.4660 -0.1839 -0.2034
 1523SOL    HW1 4754   3.483   3.350   3.682  0.0962 -3.1009  2.1399
 1523SOL    HW2 4755   3.450   3.448   3.809  0.1856  0.5299 -0.4705
 1524SOL     OW 4756   1.102   2.443   2.728  0.5337 -0.0066  0.1221
 1524SOL    HW1 4757   1.054   2.457   2.641 -0.0106  1.7909  0.6712
 1524SOL    HW2 4758   1.056   2.372   2.781  1.4031 -1.7850 -1.3930
 1525SOL     OW 4759   3.773   2.753   2.090 -0.2592  0.0359  0.0212
 1525SOL    HW1 4760   3.689   2.792   2.127  0.9951  1.4165  1.5213
 1525SOL    HW2 4761   3.756   2.658   2.061 -2.2511  0.2197  0.4778
 1526SOL     OW 4762   4.816   4.481   2.607  0.3421 -0.2534  0.1192
 1526SOL    HW1 4763   4.818   4.413   2.533  1.0961  0.4605 -0.5433
 1526SOL    HW2 4764   4.896   4.541   2.599  0.4535 -0.1856  1.5572
 1527SOL     OW 4765   1.500   3.081   0.095  0.2643  0.1146  0.3068
 1527SOL    HW1 4766   1.447   3.142   0.154  1.9288  0.8152  1.1334
 1527SOL    HW2 4767   1.471   3.094   5.160 -1.2937  0.1854  0.7641
 1528SOL     OW 4768   1.578   1.610   0.447 -0.1998 -0.7864  0.1861
 1528SOL    HW1 4769   1.645   1.654   0.388 -0.2741 -1.4749 -0.4156
 1528SOL    HW2 4770   1.605   1.625   0.543  1.9663 -2.7540 -0.0302
 1529SOL     OW 4771   1.476   1.874   1.531  0.2191  0.2330  0.3301
 1529SOL    HW1 4772   1.506   1.955   1.582 -1.0273  1.3283 -0.6069
 1529SOL    HW2 4773   1.530   1.866   1.447 -0.7480  1.0936 -0.4031
 1530SOL     OW 4774   0.806   0.398   0.833  0.2818  0.3199 -0.2176
 1530SOL    HW1 4775   0.899   0.376   0.804  0.1784 -1.0319  0.4094
 1530SOL    HW2 4776   0.750   0.419   0.752  0.1601 -2.7359 -1.0551
 1531SOL     OW 4777   2.701   4.292   3.794 -0.2328 -0.6932 -0.1020
 1531SOL    HW1 4778   2.789   4.247   3.807  0.3711  0.7202  0.9401
 1531SOL    HW2 4779   2.646   4.283   3.878  0.2981  1.2769  0.5145
 1532SOL     OW 4780   2.638   0.471   0.138  0.3378  0.0136  0.1097
 1532SOL    HW1 4781   2.670   0.384   0.101 -2.4114 -1.4858  0.9297
 1532SOL    HW2 4782   2.680   0.487   0.227  2.0501  0.3721 -0.7294
 1533SOL     OW 4783   1.182   3.629   3.397 -0.0216 -0.0856 -0.9232
 1533SOL    HW1 4784   1.099   3.581   3.424  0.3170 -0.2725 -0.1857
 1533SOL    HW2 4785   1.164   3.685   3.316 -0.9492  0.1260 -0.5812
 1534SOL     OW 4786   0.531   4.465   2.367  0.2040  0.4204  0.8169
 1534SOL    HW1 4787   0.580   4.423   2.291  0.6440 -0.9065  1.8010
 1534SOL    HW2 4788   0.506   4.559   2.343 -0.3609 -0.2240 -1.2489
 1535SOL     OW 4789   2.277   1.000   0.298 -0.2545 -0.4447  0.0806
 1535SOL    HW1 4790   2.181   0.973   0.299 -0.6429  0.7817 -0.8154
 1535SOL    HW2 4791   2.300   1.037   0.208 -0.1104  3.1389  1.4022
 1536SOL     OW 4792   4.961   1.034   0.087  1.0337 -0.9207  0.5231
 1536SOL    HW1 4793   4.882   1.062   0.031  1.1710 -1.8000 -0.1283
 1536SOL    HW2 4794   4.930   1.007   0.178  0.5948 -1.1319  0.3159
 1537SOL     OW 4795   3.563   2.255   1.735  0.6205 -0.6200 -0.3855
 1537SOL    HW1 4796   3.540   2.331   1.797  0.5249 -0.4492 -0.6305
 1537SOL    HW2 4797   3.629   2.195   1.780  0.7205 -0.3744 -0.1995
 1538SOL     OW 4798   1.829   3.622   3.989  0.3548 -0.0516  0.2205
 1538SOL    HW1 4799   1.849   3.545   4.049  0.8595  0.9784  1.4176
 1538SOL    HW2 4800   1.732   3.622   3.966  0.8794 -3.0220 -2.6915
 1539SOL     OW 4801   0.969   0.629   3.785 -0.3497 -0.1690 -0.3475
 1539SOL    HW1 4802   0.998   0.678   3.703 -0.2726  0.5914  0.1277
 1539SOL    HW2 4803   1.049   0.592   3.832 -0.2331  0.8780  0.3042
 1540SOL     OW 4804   2.465   1.703   3.126 -0.2148  0.1925 -0.3541
 1540SOL    HW1 4805   2.510   1.726   3.211  0.1777  0.4986 -0.6417
 1540SOL    HW2 4806   2.512   1.625   3.083  1.1756  1.6349 -1.5402
 1541SOL     OW 4807   2.757   2.137   3.662  0.4613  0.0026 -0.2297
 1541SOL    HW1 4808   2.799   2.134   3.753 -0.5717 -0.5939  0.2496
 1541SOL    HW2 4809   2.799   2.068   3.604 -0.5551 -1.3308  0.5750
 1542SOL     OW 4810   3.644   0.718   4.586  0.0354 -0.2925 -0.5224
 1542SOL    HW1 4811   3.682   0.810   4.600 -1.6596  0.2513  0.7652
 1542SOL    HW2 4812   3.687   0.677   4.505  1.0466  1.5003 -0.9546
 1543SOL     OW 4813   2.860   2.143   3.902 -0.1007 -0.1128  1.0065
 1543SOL    HW1 4814   2.959   2.154   3.915  0.9139 -3.0542 -2.5529
 1543SOL    HW2 4815   2.831   2.055   3.940 -0.5927 -0.7654 -0.7834
 1544SOL     OW 4816   0.702   4.117   1.039  0.0659 -0.0404 -0.1471
 1544SOL    HW1 4817   0.663   4.042   1.092  0.0253  1.8462  2.7414
 1544SOL    HW2 4818   0.633   4.188   1.025  1.2607  1.5777  1.5653
 1545SOL     OW 4819   0.217   4.967   4.525  0.1180  0.0743  0.1408
 1545SOL    HW1 4820   0.245   4.934   4.615 -0.4416 -1.9460 -0.3682
 1545SOL    HW2 4821   0.187   4.890   4.469 -3.4745  1.6523 -0.4088
 1546SOL     OW 4822   4.366   1.961   2.632  0.4556  0.7803  0.3570
 1546SOL    HW1 4823   4.411   2.018   2.564 -1.7834  0.0880 -1.8469
 1546SOL    HW2 4824   4.425   1.884   2.656  0.6896  0.0999 -2.1381
 1547SOL     OW 4825   2.717   1.888   3.952 -0.0817  0.3079  0.3016
 1547SOL    HW1 4826   2.763   1.869   4.038  1.6437 -1.1248 -0.8486
 1547SOL    HW2 4827   2.715   1.805   3.896 -3.4923  0.4657 -0.0680
 1548SOL     OW 4828   0.437   1.344   4.884 -0.2093  0.2577  0.4454
 1548SOL    HW1 4829   0.417   1.314   4.978 -0.3486 -0.1280  0.2927
 1548SOL    HW2 4830   0.391   1.431   4.866 -1.5362 -0.4775  0.1876
 1549SOL     OW 4831   4.508   4.299   0.745  0.1209 -1.1009 -0.4813
 1549SOL    HW1 4832   4.409   4.311   0.751  0.2053  1.1766 -2.2422
 1549SOL    HW2 4833   4.545   4.358   0.673  2.2419 -5.1737 -3.1247
 1550SOL     OW 4834   0.523   0.883   1.288 -0.4959  0.3092 -0.7217
 1550SOL    HW1 4835   0.591   0.877   1.216 -0.4998 -2.6906 -0.5913
 1550SOL    HW2 4836   0.445   0.937   1.256  0.3847  0.7842 -2.1628
 1551SOL     OW 4837   4.350   3.574   0.337 -0.7000  0.8476 -0.2248
 1551SOL    HW1 4838   4.374   3.479   0.357 -1.0887  0.3694 -1.8308
 1551SOL    HW2 4839   4.428   3.633   0.356 -0.0831  0.0503 -0.2185
 1552SOL     OW 4840   4.982   4.731   1.112 -0.1771  0.1555 -0.2217
 1552SOL    HW1 4841   5.041   4.767   1.184  0.4787  0.3633 -0.8398
 1552SOL    HW2 4842   5.024   4.749   1.023 -0.7783 -0.4378 -0.6389
 1553SOL     OW 4843   1.662   2.192   4.661  0.5395  0.1124  0.3080
 1553SOL    HW1 4844   1.564   2.203   4.679  1.2665  1.3468  4.9911
 1553SOL    HW2 4845   1.685   2.095   4.657 -0.6952 -0.2044  0.6527
 1554SOL     OW 4846   2.351   4.146   0.708 -0.1685 -0.0177  0.2506
 1554SOL    HW1 4847   2.414   4.093   0.652 -1.4608  0.6576 -1.9791
 1554SOL    HW2 4848   2.393   4.234   0.733  1.5230 -1.4588  2.9652
 1555SOL     OW 4849   2.926   4.018   5.151  0.3355 -0.0398  0.0352
 1555SOL    HW1 4850   3.018   3.980   5.141  0.2215 -0.0098 -1.2319
 1555SOL    HW2 4851   2.860   3.944   0.003  0.7197 -0.0167  3.1716
 1556SOL     OW 4852   4.888   4.651   3.058 -0.1459 -0.1506  0.4317
 1556SOL    HW1 4853   4.959   4.642   2.988 -0.0532 -0.5938  0.5798
 1556SOL    HW2 4854   4.799   4.663   3.014 -0.0345 -0.0362  0.2407
 1557SOL     OW 4855   1.804   2.088   1.423 -0.1496 -0.2494  0.5905
 1557SOL    HW1 4856   1.744   2.162   1.393  1.2274  0.8384  0.3713
 1557SOL    HW2 4857   1.831   2.103   1.518  0.9785  0.1539  0.2307
 1558SOL     OW 4858   2.363   4.447   2.654  0.4037  0.1236  0.1211
 1558SOL    HW1 4859   2.427   4.383   2.695  0.6513  0.2606 -0.0410
 1558SOL    HW2 4860   2.275   4.402   2.638  0.5315 -0.1329  0.1355
 1559SOL     OW 4861   4.641   4.015   1.282 -0.1055 -0.2843  0.0598
 1559SOL    HW1 4862   4.694   4.082   1.230 -1.1952  1.8538  1.5501
 1559SOL    HW2 4863   4.703   3.948   1.323  0.9886 -0.4678 -1.7924
 1560SOL     OW 4864   3.197   1.407   2.570  0.9922  0.0208 -0.4047
 1560SOL    HW1 4865   3.146   1.359   2.641 -0.6506 -0.5745 -1.9301
 1560SOL    HW2 4866   3.279   1.355   2.547  0.9169 -0.3794  0.2058
 1561SOL     OW 4867   3.661   3.769   0.446 -0.3412 -0.3397  0.4900
 1561SOL    HW1 4868   3.671   3.795   0.543  2.2361 -1.3072  0.5672
 1561SOL    HW2 4869   3.738   3.805   0.394 -2.8937  2.2445 -1.7956
 1562SOL     OW 4870   3.638   0.632   1.338  0.2427  0.2532 -0.2969
 1562SOL    HW1 4871   3.603   0.656   1.247 -0.9791 -0.8958 -0.1631
 1562SOL    HW2 4872   3.638   0.533   1.348  0.5344  0.3653  0.9043
 1563SOL     OW 4873   0.983   0.563   1.775  0.3335  0.7626  0.1445
 1563SOL    HW1 4874   0.910   0.620   1.814  0.4269 -0.3119  2.0183
 1563SOL    HW2 4875   1.068   0.615   1.771 -0.3239  1.8064 -1.4154
 1564SOL     OW 4876   0.116   1.985   1.556  0.6934 -0.6910 -0.1223
 1564SOL    HW1 4877   0.212   2.007   1.571  0.5764 -0.5117  0.3843
 1564SOL    HW2 4878   0.059   2.061   1.587  0.3721 -0.9585 -0.0499
 1565SOL     OW 4879   2.548   0.695   4.567  0.3620 -0.2131  0.1827
 1565SOL    HW1 4880   2.451   0.673   4.571  0.3884 -0.4085 -0.1949
 1565SOL    HW2 4881   2.560   0.788   4.534  0.3215 -0.3969 -0.3561
 1566SOL     OW 4882   3.532   0.922   1.747 -0.3409 -0.4228  0.1553
 1566SOL    HW1 4883   3.557   0.893   1.654 -1.4134  0.6207 -0.4970
 1566SOL    HW2 4884   3.528   1.022   1.750  0.5067 -0.4140  1.5727
 1567SOL     OW 4885   2.743   1.740   3.521 -0.7995  0.0479  0.6303
 1567SOL    HW1 4886   2.722   1.728   3.618  0.6589  0.7554  1.0533
 1567SOL    HW2 4887   2.792   1.826   3.507 -1.4928  0.2525 -0.8325
 1568SOL     OW 4888   3.741   3.759   0.807  0.3537 -0.2945 -0.4299
 1568SOL    HW1 4889   3.673   3.802   0.866  0.2995 -1.6897  0.5593
 1568SOL    HW2 4890   3.766   3.823   0.734  0.6891  1.6083  1.2752
 1569SOL     OW 4891   3.009   1.499   5.074  0.1227  0.1085 -0.0240
 1569SOL    HW1 4892   2.957   1.584   5.063 -0.2612 -0.2911 -1.5772
 1569SOL    HW2 4893   2.985   1.435   5.000  2.4057 -0.3030 -0.5046
 1570SOL     OW 4894   4.210   4.084   5.083 -0.8451 -0.1745  0.2534
 1570SOL    HW1 4895   4.141   4.011   5.083 -0.7265 -0.3213  1.4595
 1570SOL    HW2 4896   4.165   4.172   5.070 -0.9630 -0.4685 -1.4390
 1571SOL     OW 4897   4.175   4.084   1.861  0.3166  0.3591  0.1026
 1571SOL    HW1 4898   4.184   3.986   1.843 -1.7578  0.0604  0.4206
 1571SOL    HW2 4899   4.235   4.111   1.936  1.0774 -0.6040 -0.1497
 1572SOL     OW 4900   3.677   1.972   3.760  0.5661 -0.4442  0.4395
 1572SOL    HW1 4901   3.642   1.978   3.853  1.0092  1.6093  0.5114
 1572SOL    HW2 4902   3.775   1.949   3.763  0.4526 -0.9536  0.4334
 1573SOL     OW 4903   5.126   0.788   0.603  0.2160  0.1004 -0.3427
 1573SOL    HW1 4904   5.033   0.752   0.599  0.0319  0.0405  2.2285
 1573SOL    HW2 4905   0.029   0.722   0.564 -0.7380 -0.1032 -1.6094
 1574SOL     OW 4906   2.753   0.500   4.551  0.3190  0.3523  0.2759
 1574SOL    HW1 4907   2.846   0.535   4.564 -0.2133  1.2328  2.1441
 1574SOL    HW2 4908   2.691   0.576   4.531 -0.0828 -0.1861 -0.6079
 1575SOL     OW 4909   0.270   0.426   2.686  0.0466 -0.1659 -0.2039
 1575SOL    HW1 4910   0.192   0.447   2.628  0.7248  0.4171 -0.9276
 1575SOL    HW2 4911   0.238   0.388   2.773 -1.0069 -0.5147 -0.7283
 1576SOL     OW 4912   0.570   3.880   1.139 -0.1525  0.2942 -0.1182
 1576SOL    HW1 4913   0.640   3.808   1.141  0.7083  1.1116  0.2343
 1576SOL    HW2 4914   0.544   3.903   1.233 -0.3439  0.5131 -0.2253
 1577SOL     OW 4915   4.169   1.381   1.229  0.4277  0.1177  0.6274
 1577SOL    HW1 4916   4.204   1.291   1.254  0.6077 -0.0370 -0.1390
 1577SOL    HW2 4917   4.136   1.379   1.134  0.8277  0.9697  0.4601
 1578SOL     OW 4918   2.770   3.617   0.737 -0.0262 -0.0601  0.2979
 1578SOL    HW1 4919   2.819   3.531   0.721  1.0300  0.7802 -1.3229
 1578SOL    HW2 4920   2.780   3.644   0.832 -1.4862 -2.3409  1.2022
 1579SOL     OW 4921   2.299   0.565   3.840  0.2606 -0.0499 -0.3207
 1579SOL    HW1 4922   2.331   0.491   3.900 -2.4068 -1.1301 -0.1065
 1579SOL    HW2 4923   2.244   0.629   3.893 -0.6723 -0.0516 -1.2710
 1580SOL     OW 4924   1.739   4.091   1.004 -0.0571  0.5251  0.0242
 1580SOL    HW1 4925   1.735   4.020   0.934 -1.3536  0.0716  0.5222
 1580SOL    HW2 4926   1.772   4.052   1.089 -0.0677  0.6896  0.1037
 1581SOL     OW 4927   4.038   2.704   0.211 -0.3718 -0.1659  0.3773
 1581SOL    HW1 4928   4.043   2.799   0.243 -0.1797 -0.5773  1.6240
 1581SOL    HW2 4929   3.949   2.689   0.167  0.2850  1.0581 -1.5167
 1582SOL     OW 4930   4.852   2.561   1.609  0.4617 -0.1194 -0.4112
 1582SOL    HW1 4931   4.783   2.617   1.564 -0.5670  0.6291  1.9302
 1582SOL    HW2 4932   4.856   2.585   1.706  3.3353 -0.8623 -0.2564
 1583SOL     OW 4933   3.301   4.250   1.196 -0.2214 -0.3479 -0.3580
 1583SOL    HW1 4934   3.393   4.218   1.176  0.6677  0.7910  1.6576
 1583SOL    HW2 4935   3.289   4.341   1.157  0.1345  0.2228  0.8328
 1584SOL     OW 4936   4.232   3.155   4.586  0.0277  0.1965  0.3983
 1584SOL    HW1 4937   4.278   3.125   4.502 -0.9885 -0.3616  0.0213
 1584SOL    HW2 4938   4.257   3.249   4.606  0.0382  0.4369 -0.6988
 1585SOL     OW 4939   2.178   5.093   0.701  0.1448  0.4236  0.6940
 1585SOL    HW1 4940   2.116   0.007   0.728 -0.7111  0.3050 -0.8648
 1585SOL    HW2 4941   2.273   5.120   0.721 -0.2156  1.5798  0.9257
 1586SOL     OW 4942   0.663   0.871   4.280 -0.1105  0.9224 -0.3709
 1586SOL    HW1 4943   0.611   0.931   4.340  0.3350  1.1911 -0.2447
 1586SOL    HW2 4944   0.759   0.898   4.281  0.2137 -0.1887  0.1866
 1587SOL     OW 4945   0.979   3.095   2.416 -0.2873  0.0889 -0.8334
 1587SOL    HW1 4946   0.969   3.071   2.319 -0.0710 -0.7536 -0.6545
 1587SOL    HW2 4947   1.050   3.038   2.457  0.1909  1.0020 -0.3687
 1588SOL     OW 4948   2.900   5.058   4.711 -0.1616  0.2032  0.0781
 1588SOL    HW1 4949   2.812   5.090   4.746 -0.3467 -0.5715  0.3440
 1588SOL    HW2 4950   2.967   5.058   4.785 -0.2906 -0.4785  0.1981
 1589SOL     OW 4951   4.804   0.984   3.980 -0.3648  0.7291 -0.3957
 1589SOL    HW1 4952   4.845   1.073   3.959 -1.0747  1.0240 -0.5414
 1589SOL    HW2 4953   4.780   0.938   3.895 -0.8983  0.8187 -0.2929
 1590SOL     OW 4954   3.837   2.422   2.168 -0.1998 -0.2963  0.8597
 1590SOL    HW1 4955   3.772   2.355   2.204  0.5601 -0.8311  1.2554
 1590SOL    HW2 4956   3.806   2.452   2.078 -1.5922  0.3126  1.5149
 1591SOL     OW 4957   0.634   2.497   4.565  0.1812  0.0305 -0.1851
 1591SOL    HW1 4958   0.677   2.496   4.475 -0.4908 -1.7525 -0.5194
 1591SOL    HW2 4959   0.535   2.502   4.554  0.1450  1.1708  0.5111
 1592SOL     OW 4960   0.516   3.280   4.702 -0.3949 -0.0269 -0.1576
 1592SOL    HW1 4961   0.444   3.301   4.637  1.3869  3.2270 -1.3516
 1592SOL    HW2 4962   0.586   3.224   4.658 -0.6424 -0.4130 -0.0583
 1593SOL     OW 4963   3.295   0.752   0.638  0.2370  0.1614 -0.0567
 1593SOL    HW1 4964   3.337   0.686   0.576  0.7315 -0.8735  1.3529
 1593SOL    HW2 4965   3.365   0.793   0.696 -0.4382 -0.3113  1.1306
 1594SOL     OW 4966   2.451   2.086   3.328 -0.0978  0.1924 -0.1956
 1594SOL    HW1 4967   2.491   2.112   3.416 -1.0508  0.8330  0.0640
 1594SOL    HW2 4968   2.353   2.105   3.329 -0.3679 -1.0399 -0.9308
 1595SOL     OW 4969   5.089   3.138   1.490 -0.4250  0.3472 -0.1076
 1595SOL    HW1 4970   0.012   3.152   1.543 -0.3287 -0.2870 -0.0925
 1595SOL    HW2 4971   5.010   3.141   1.551 -0.4501  1.2565 -0.1625
 1596SOL     OW 4972   1.377   3.381   2.112 -0.5217  0.6164  0.2053
 1596SOL    HW1 4973   1.373   3.433   2.027  0.4675 -0.5995 -0.6237
 1596SOL    HW2 4974   1.349   3.286   2.095  1.1114 -0.0273  0.8869
 1597SOL     OW 4975   1.421   1.190   0.951 -0.7098 -1.1456  0.2228
 1597SOL    HW1 4976   1.327   1.174   0.981 -0.4289 -2.2033  0.6024
 1597SOL    HW2 4977   1.463   1.103   0.925  0.4714 -0.8283  0.9780
 1598SOL     OW 4978   3.815   2.599   0.079 -0.1474 -0.1822 -0.1350
 1598SOL    HW1 4979   3.730   2.610   0.129 -1.6143  0.6498 -2.6319
 1598SOL    HW2 4980   3.811   2.651   5.154  2.4993 -0.8970 -0.8046
 1599SOL     OW 4981   4.436   2.312   3.177  0.5083  0.0016  0.2826
 1599SOL    HW1 4982   4.534   2.297   3.173  0.5614 -0.1355  1.6734
 1599SOL    HW2 4983   4.398   2.308   3.084  1.7632 -0.1748 -0.2471
 1600SOL     OW 4984   2.429   4.896   0.143  0.0661  0.1098 -0.6024
 1600SOL    HW1 4985   2.520   4.936   0.135 -0.1249  0.1532 -3.3965
 1600SOL    HW2 4986   2.374   4.950   0.208  1.8610  0.3079  0.8114
 1601SOL     OW 4987   1.400   3.830   2.731 -0.6795  0.2275  0.5103
 1601SOL    HW1 4988   1.374   3.771   2.655 -1.4302  0.5248  0.5316
 1601SOL    HW2 4989   1.450   3.776   2.799 -0.5120 -0.1660  0.0818
 1602SOL     OW 4990   4.108   0.279   4.554 -0.3057 -0.4987  0.3616
 1602SOL    HW1 4991   4.087   0.182   4.570 -1.1542 -0.2904  0.5454
 1602SOL    HW2 4992   4.086   0.302   4.459  0.8638 -0.7239  0.0143
 1603SOL     OW 4993   3.103   3.324   3.820  0.1733  0.1084  0.4507
 1603SOL    HW1 4994   3.160   3.406   3.818 -1.4543  1.2738 -0.6478
 1603SOL    HW2 4995   3.106   3.284   3.911 -0.0319  2.1556  1.4152
 1604SOL     OW 4996   4.361   4.629   3.335  0.1005  0.0469  0.1719
 1604SOL    HW1 4997   4.444   4.652   3.284  1.2379 -0.9777  1.4846
 1604SOL    HW2 4998   4.329   4.710   3.384  2.0544 -0.1720  1.9741
 1605SOL     OW 4999   2.093   2.336   4.561  0.2135 -0.2366 -0.2335
 1605SOL    HW1 5000   2.135   2.425   4.575  0.4788 -0.5284  0.8945
 1605SOL    HW2 5001   2.149   2.282   4.498  1.8414 -0.7874  1.5936
 1606SOL     OW 5002   2.721   2.839   2.779 -0.2581  0.6183 -0.0113
 1606SOL    HW1 5003   2.802   2.793   2.743 -0.4969  1.0602 -1.1395
 1606SOL    HW2 5004   2.646   2.832   2.714 -0.6308  1.6380  0.2824
 1607SOL     OW 5005   1.739   2.267   2.810 -0.3193 -0.0932  0.5844
 1607SOL    HW1 5006   1.770   2.271   2.715 -2.8088 -1.8366 -0.4172
 1607SOL    HW2 5007   1.717   2.359   2.843  1.3240  0.6210 -0.2009
 1608SOL     OW 5008   4.800   2.490   0.786 -0.4930  0.3821 -0.4101
 1608SOL    HW1 5009   4.773   2.582   0.757 -0.3002  0.7093  0.4072
 1608SOL    HW2 5010   4.728   2.425   0.762  0.5821  0.2056 -3.6153
 1609SOL     OW 5011   2.676   0.140   0.562 -0.4980 -0.0020 -0.0167
 1609SOL    HW1 5012   2.715   0.096   0.481  1.1978  2.5315 -0.7219
 1609SOL    HW2 5013   2.737   0.129   0.640  0.1552  1.3293 -0.3058
 1610SOL     OW 5014   4.203   3.241   0.823  0.0991  0.6486 -0.1956
 1610SOL    HW1 5015   4.226   3.329   0.782  1.8158  1.4221  2.1637
 1610SOL    HW2 5016   4.106   3.239   0.846 -0.1376  1.5695 -1.0600
 1611SOL     OW 5017   4.159   5.113   3.982  0.4959  0.0325 -0.4477
 1611SOL    HW1 5018   4.126   5.038   4.039 -1.0703  0.8047 -0.2978
 1611SOL    HW2 5019   4.083   5.151   3.929  1.3781  1.1308 -0.9700
 1612SOL     OW 5020   1.714   4.035   3.777  0.1589 -0.0949  0.0865
 1612SOL    HW1 5021   1.671   4.069   3.693 -0.4306 -1.4400 -0.1838
 1612SOL    HW2 5022   1.795   4.091   3.797  0.7944 -0.2334 -1.8282
 1613SOL     OW 5023   4.727   0.396   4.320  0.1865  0.1511  0.5035
 1613SOL    HW1 5024   4.773   0.484   4.321  1.2954 -0.3658  2.9369
 1613SOL    HW2 5025   4.754   0.345   4.239  1.1025  1.2652  0.0843
 1614SOL     OW 5026   1.532   3.829   3.548  0.1001  0.2572  0.0544
 1614SOL    HW1 5027   1.549   3.835   3.647  0.3312  1.4483 -0.0377
 1614SOL    HW2 5028   1.434   3.836   3.531  0.0919  0.4748  0.1809
 1615SOL     OW 5029   1.585   3.322   0.508 -0.3958 -0.3618  0.1046
 1615SOL    HW1 5030   1.614   3.417   0.497 -2.5106  0.0807 -2.6943
 1615SOL    HW2 5031   1.508   3.317   0.572  1.4403 -0.6831  2.4446
 1616SOL     OW 5032   4.187   4.713   3.669 -0.0755 -0.1982 -0.6262
 1616SOL    HW1 5033   4.090   4.693   3.651 -0.2893  1.3416 -1.3040
 1616SOL    HW2 5034   4.226   4.763   3.591  0.6864  1.0660  0.5241
 1617SOL     OW 5035   3.146   4.606   3.921 -0.1859 -0.1328  0.1251
 1617SOL    HW1 5036   3.080   4.575   3.989 -0.1096 -0.8950 -0.1331
 1617SOL    HW2 5037   3.143   4.544   3.842  0.6825 -0.0437  0.0199
 1618SOL     OW 5038   0.181   1.370   1.144 -0.1259  0.3904 -0.1730
 1618SOL    HW1 5039   0.177   1.371   1.045  1.6934  0.0444 -0.2799
 1618SOL    HW2 5040   0.251   1.305   1.175 -0.5402  0.6021  1.3299
 1619SOL     OW 5041   3.850   3.385   0.694  0.6078 -0.0006 -0.3784
 1619SOL    HW1 5042   3.820   3.292   0.673  2.6473 -0.6174 -0.8112
 1619SOL    HW2 5043   3.877   3.431   0.609  0.6106  0.6014 -0.0559
 1620SOL     OW 5044   3.643   4.216   4.553 -0.5083  0.0338  0.2025
 1620SOL    HW1 5045   3.586   4.189   4.475  0.0340  0.9787 -0.5422
 1620SOL    HW2 5046   3.628   4.313   4.573 -0.1352 -0.0361  0.8453
 1621SOL     OW 5047   0.699   0.473   2.158  0.6111  0.6697  0.1328
 1621SOL    HW1 5048   0.689   0.473   2.058  1.0745  0.5735  0.0833
 1621SOL    HW2 5049   0.749   0.554   2.187  1.7568 -0.0129  0.1401
 1622SOL     OW 5050   1.611   1.631   4.663 -0.0649  0.2240 -0.0717
 1622SOL    HW1 5051   1.616   1.569   4.742  1.8746  1.1927  0.6308
 1622SOL    HW2 5052   1.657   1.588   4.586  0.8388  0.5675  0.2687
 1623SOL     OW 5053   3.061   1.592   3.366  0.1657 -0.4073 -0.0378
 1623SOL    HW1 5054   3.052   1.686   3.399  0.7894 -0.1555 -0.5708
 1623SOL    HW2 5055   3.127   1.588   3.292  2.3795 -1.7306  1.8510
 1624SOL     OW 5056   1.331   4.982   1.503  0.3993  0.3977  0.5634
 1624SOL    HW1 5057   1.260   4.921   1.466  1.2378 -0.3157  0.1048
 1624SOL    HW2 5058   1.288   5.069   1.531 -0.9441 -0.6755  1.9924
 1625SOL     OW 5059   1.473   4.513   0.761  0.0204  0.1195  0.6936
 1625SOL    HW1 5060   1.566   4.496   0.794  0.8731 -1.1781 -2.1073
 1625SOL    HW2 5061   1.417   4.432   0.780  0.1554 -0.1054  0.1359
 1626SOL     OW 5062   2.163   1.936   4.839  0.6827  0.0936 -0.2301
 1626SOL    HW1 5063   2.102   2.008   4.806 -2.6736 -2.3490  0.0383
 1626SOL    HW2 5064   2.121   1.890   4.917  2.7900 -1.9903 -0.2053
 1627SOL     OW 5065   1.015   4.812   1.734 -0.3471  0.0084  0.3061
 1627SOL    HW1 5066   1.021   4.839   1.830 -0.6208 -0.0374  0.3370
 1627SOL    HW2 5067   0.996   4.714   1.728 -1.0326  0.1434  0.2175
 1628SOL     OW 5068   2.658   1.961   4.368  0.0876 -0.4697  0.0964
 1628SOL    HW1 5069   2.613   1.872   4.371 -0.4617 -0.2315 -0.7216
 1628SOL    HW2 5070   2.610   2.020   4.304  1.0914  0.0560 -0.1976
 1629SOL     OW 5071   2.462   4.546   0.147  0.0886 -0.0083 -0.5130
 1629SOL    HW1 5072   2.374   4.571   0.105 -0.1033  0.2806  0.0554
 1629SOL    HW2 5073   2.446   4.497   0.232  0.4695 -1.9178 -1.4965
 1630SOL     OW 5074   0.946   4.072   0.730 -0.5332  0.2741 -0.0480
 1630SOL    HW1 5075   0.994   4.128   0.662  0.1122 -0.1010  0.1010
 1630SOL    HW2 5076   0.931   3.980   0.693  0.8684 -0.2962  0.7578
 1631SOL     OW 5077   4.888   2.721   4.718  0.2601 -0.3047 -0.1320
 1631SOL    HW1 5078   4.915   2.648   4.781  6.7187  1.8768  0.3797
 1631SOL    HW2 5079   4.925   2.702   4.627  0.1790  1.2553 -0.5154
 1632SOL     OW 5080   1.978   2.995   1.651  0.0968 -0.4050 -0.3153
 1632SOL    HW1 5081   1.991   2.932   1.575 -0.3578 -0.8617 -0.0207
 1632SOL    HW2 5082   1.885   3.032   1.648  0.0909 -0.3950 -0.0014
 1633SOL     OW 5083   3.869   2.163   0.661  0.3187 -0.2937  0.3161
 1633SOL    HW1 5084   3.854   2.202   0.571 -0.3711 -0.1085  0.5092
 1633SOL    HW2 5085   3.919   2.076   0.652  0.0018 -0.4212 -0.2573
 1634SOL     OW 5086   2.446   5.071   4.858 -0.4276  0.2716  0.1662
 1634SOL    HW1 5087   2.394   5.090   4.774  0.2892 -3.1102 -1.2314
 1634SOL    HW2 5088   2.396   5.004   4.913 -0.1088  1.2306  1.6840
 1635SOL     OW 5089   3.395   0.270   2.946 -0.4529  0.1324  0.0825
 1635SOL    HW1 5090   3.471   0.222   2.902 -1.3351 -1.7090  0.4236
 1635SOL    HW2 5091   3.429   0.323   3.024  0.5221 -0.5118  0.1111
 1636SOL     OW 5092   0.628   0.561   3.897 -0.5198  0.1812  0.8245
 1636SOL    HW1 5093   0.644   0.582   3.994 -1.4028  1.0850  0.7946
 1636SOL    HW2 5094   0.544   0.507   3.888  0.4940 -1.4180  0.6920
 1637SOL     OW 5095   2.990   4.494   0.413 -0.4941 -0.3113  0.5938
 1637SOL    HW1 5096   2.953   4.575   0.368 -2.1094 -2.0826 -1.4574
 1637SOL    HW2 5097   3.085   4.481   0.387 -0.3389  0.6955  0.6421
 1638SOL     OW 5098   1.688   2.749   1.505  0.0666  0.2291  0.6475
 1638SOL    HW1 5099   1.674   2.773   1.601 -1.8665  0.1925  0.4174
 1638SOL    HW2 5100   1.648   2.820   1.447 -0.1316 -0.4928 -0.1120
 1639SOL     OW 5101   3.458   3.255   4.497 -0.3064  0.3886  0.0812
 1639SOL    HW1 5102   3.466   3.177   4.436  0.0069  1.0124 -0.6819
 1639SOL    HW2 5103   3.527   3.324   4.474 -1.9869  1.8730 -0.7050
 1640SOL     OW 5104   5.059   5.029   1.696  0.4879  0.8630 -0.4637
 1640SOL    HW1 5105   5.020   5.037   1.605  0.3931  1.1836 -0.3982
 1640SOL    HW2 5106   5.147   5.076   1.699  0.3870  1.0456 -0.3318
 1641SOL     OW 5107   3.924   3.265   2.506  0.3587 -0.3875 -0.6250
 1641SOL    HW1 5108   4.018   3.239   2.525  0.4742 -0.6430 -1.4920
 1641SOL    HW2 5109   3.897   3.230   2.416 -1.3021 -2.2373  0.5275
 1642SOL     OW 5110   3.506   2.145   1.336  0.2551  0.3895 -0.3541
 1642SOL    HW1 5111   3.503   2.047   1.317 -1.9426  0.1992  0.7237
 1642SOL    HW2 5112   3.592   2.167   1.382  0.8254 -0.9981 -0.7112
 1643SOL     OW 5113   2.468   2.487   4.992 -0.7312  0.4956  0.0096
 1643SOL    HW1 5114   2.470   2.389   4.973  1.9092  0.7932 -1.8083
 1643SOL    HW2 5115   2.478   2.502   5.091  0.0845 -1.0410  0.1869
 1644SOL     OW 5116   2.227   1.067   3.926  0.2495  1.0059 -0.3996
 1644SOL    HW1 5117   2.167   1.063   4.005 -0.3261 -0.1402 -0.8813
 1644SOL    HW2 5118   2.315   1.026   3.949 -0.2092 -0.1127 -0.5900
 1645SOL     OW 5119   3.053   4.856   5.070 -0.0153  0.4015  0.9560
 1645SOL    HW1 5120   3.073   4.946   5.032  0.6257 -0.3995 -0.7040
 1645SOL    HW2 5121   2.956   4.851   5.094 -0.1974  1.3048  0.4353
 1646SOL     OW 5122   4.795   1.903   4.239 -0.2465 -0.5981  0.3308
 1646SOL    HW1 5123   4.864   1.876   4.307 -0.5275 -1.9161  0.1265
 1646SOL    HW2 5124   4.740   1.978   4.276  1.8197  1.0844  0.1465
 1647SOL     OW 5125   5.070   2.736   3.668 -0.0469  0.0004  0.0138
 1647SOL    HW1 5126   5.053   2.830   3.640 -1.4444  0.2384  1.4797
 1647SOL    HW2 5127   5.146   2.734   3.733 -0.5587  0.2560  0.6327
 1648SOL     OW 5128   1.648   1.888   1.329  0.1391  0.1704 -0.0194
 1648SOL    HW1 5129   1.720   1.955   1.344 -0.1578  0.1773  1.5146
 1648SOL    HW2 5130   1.689   1.797   1.320  0.3303  0.1177  1.2528
 1649SOL     OW 5131   3.881   0.559   1.724  0.3861 -0.1417 -0.2390
 1649SOL    HW1 5132   3.811   0.533   1.790  2.1699  1.2776  2.3671
 1649SOL    HW2 5133   3.873   0.657   1.704  0.0791 -0.4796 -1.9749
 1650SOL     OW 5134   0.854   1.101   2.632 -0.7350 -0.3309  0.4464
 1650SOL    HW1 5135   0.849   1.134   2.538  0.0519 -1.9726 -0.2170
 1650SOL    HW2 5136   0.941   1.054   2.646 -1.1336 -0.6988  1.7913
 1651SOL     OW 5137   1.982   2.512   0.004  0.0056  0.2418  0.2565
 1651SOL    HW1 5138   1.994   2.538   0.100 -1.3562 -0.0082  0.5230
 1651SOL    HW2 5139   1.923   2.432   5.158  1.3814 -0.7454 -0.7375
 1652SOL     OW 5140   2.120   0.466   3.324 -0.8516 -0.5950  0.4737
 1652SOL    HW1 5141   2.100   0.483   3.420  0.4252  0.2719  0.5993
 1652SOL    HW2 5142   2.212   0.428   3.315 -0.2843  0.9322 -0.5235
 1653SOL     OW 5143   3.506   2.131   3.158 -0.2242  0.1869 -0.0165
 1653SOL    HW1 5144   3.565   2.185   3.099 -0.7057 -1.5431 -2.2289
 1653SOL    HW2 5145   3.546   2.040   3.172 -1.5055 -0.4354 -0.1593
 1654SOL     OW 5146   4.385   2.071   3.285  0.1400  0.8187 -0.1412
 1654SOL    HW1 5147   4.406   2.160   3.243  1.0519  0.3496 -0.7125
 1654SOL    HW2 5148   4.457   2.049   3.352  0.0387  0.4098 -0.1661
 1655SOL     OW 5149   1.018   3.435   4.319  0.2586  0.1278 -0.3308
 1655SOL    HW1 5150   1.034   3.511   4.382 -1.1583  0.6159 -0.5327
 1655SOL    HW2 5151   0.978   3.358   4.368  0.0879  0.1434 -0.4434
 1656SOL     OW 5152   2.543   2.116   4.565 -0.6711  0.0405 -0.5031
 1656SOL    HW1 5153   2.580   2.055   4.495 -0.6596 -1.2344  0.5698
 1656SOL    HW2 5154   2.577   2.208   4.550  1.4828 -0.7147 -0.6456
 1657SOL     OW 5155   3.991   3.273   1.175 -0.0843  0.3082  0.4583
 1657SOL    HW1 5156   4.077   3.224   1.187  0.0474  0.2727 -0.5044
 1657SOL    HW2 5157   3.951   3.249   1.086 -0.9515  0.5386  0.7707
 1658SOL     OW 5158   1.313   0.620   0.383  0.2709 -0.3533 -0.2610
 1658SOL    HW1 5159   1.334   0.532   0.339  0.4186 -0.7057  0.5058
 1658SOL    HW2 5160   1.370   0.691   0.343  1.7307 -0.9976  0.6083
 1659SOL     OW 5161   3.735   0.892   2.715  0.4464  0.8273 -0.0389
 1659SOL    HW1 5162   3.698   0.854   2.630 -0.8549  0.3705  0.7051
 1659SOL    HW2 5163   3.756   0.989   2.702 -1.5688  1.2602 -0.3612
 1660SOL     OW 5164   3.728   3.494   4.718  0.0845  0.0244 -0.1242
 1660SOL    HW1 5165   3.663   3.551   4.768  1.1834 -0.0509  1.4548
 1660SOL    HW2 5166   3.705   3.495   4.620 -0.6725  2.1265  0.0352
 1661SOL     OW 5167   4.698   3.272   4.306 -0.2035  0.2527  0.3169
 1661SOL    HW1 5168   4.754   3.330   4.247  1.0885  0.3427  1.5710
 1661SOL    HW2 5169   4.656   3.199   4.252  0.7581  0.4590 -0.7370
 1662SOL     OW 5170   2.377   1.729   1.884 -0.5454  0.6133  0.2255
 1662SOL    HW1 5171   2.475   1.731   1.904 -0.3979 -0.1817 -0.3886
 1662SOL    HW2 5172   2.361   1.763   1.792 -0.8635  0.8223  0.3547
 1663SOL     OW 5173   1.605   0.863   1.634 -0.0086 -0.2172  0.2204
 1663SOL    HW1 5174   1.660   0.819   1.706 -0.0532  0.0026  0.3902
 1663SOL    HW2 5175   1.637   0.957   1.621 -1.3870  0.4621  1.4663
 1664SOL     OW 5176   1.337   0.769   1.592 -0.7018  0.6251 -0.0381
 1664SOL    HW1 5177   1.300   0.732   1.678  1.1079  0.5962  0.7642
 1664SOL    HW2 5178   1.421   0.818   1.610 -0.4397  0.8804 -1.7810
 1665SOL     OW 5179   0.781   3.705   1.223 -0.2541  0.4147  0.6420
 1665SOL    HW1 5180   0.845   3.671   1.154 -0.7377 -0.5604  0.6576
 1665SOL    HW2 5181   0.812   3.676   1.314 -0.2021  0.7588  0.7327
 1666SOL     OW 5182   1.682   3.290   2.966  0.4906  0.5674 -0.4002
 1666SOL    HW1 5183   1.665   3.232   2.886 -0.1239 -1.6665  1.2646
 1666SOL    HW2 5184   1.779   3.315   2.968  0.9334 -1.0418 -0.7657
 1667SOL     OW 5185   1.267   3.108   2.109 -0.3800  0.1863 -0.1103
 1667SOL    HW1 5186   1.240   3.012   2.116  1.7159 -0.3310  2.9941
 1667SOL    HW2 5187   1.311   3.137   2.195  2.6025  2.8065 -2.2819
 1668SOL     OW 5188   3.534   3.979   4.133  0.6754 -0.9995  0.2995
 1668SOL    HW1 5189   3.606   4.044   4.109 -0.7573  1.1811  1.5827
 1668SOL    HW2 5190   3.491   3.944   4.049 -0.2603  1.7867 -0.4720
 1669SOL     OW 5191   4.524   0.506   3.734  0.4261  0.1915 -0.0884
 1669SOL    HW1 5192   4.482   0.558   3.660 -0.4258 -0.6134 -0.1878
 1669SOL    HW2 5193   4.470   0.424   3.752  2.2112 -1.1570 -0.5576
 1670SOL     OW 5194   2.401   1.463   0.581 -0.4152  0.1894  0.3717
 1670SOL    HW1 5195   2.482   1.428   0.534 -0.1200  0.6872  0.5013
 1670SOL    HW2 5196   2.374   1.550   0.541 -0.1012  0.6665  1.1829
 1671SOL     OW 5197   4.621   3.988   1.915 -0.0839 -0.4329 -0.0949
 1671SOL    HW1 5198   4.580   4.080   1.917  0.5285 -0.1327 -0.9959
 1671SOL    HW2 5199   4.616   3.952   1.822 -0.0881 -1.2183  0.2048
 1672SOL     OW 5200   0.739   0.270   4.645  0.8672 -0.1894 -0.0635
 1672SOL    HW1 5201   0.775   0.259   4.552  2.3580  2.2875  0.1285
 1672SOL    HW2 5202   0.731   0.367   4.666 -0.7356 -0.6944  1.9535
 1673SOL     OW 5203   3.072   1.863   3.365  0.3933  0.2359  0.2080
 1673SOL    HW1 5204   3.159   1.854   3.413  0.7805  2.2008 -0.0308
 1673SOL    HW2 5205   3.086   1.918   3.282 -0.5156 -1.9282 -1.4770
 1674SOL     OW 5206   3.206   4.373   4.344  0.2358 -0.1356  0.2209
 1674SOL    HW1 5207   3.150   4.455   4.355  0.9492  0.3533  0.2911
 1674SOL    HW2 5208   3.178   4.304   4.410 -1.5674 -0.6415 -0.9947
 1675SOL     OW 5209   3.985   3.578   3.573 -0.5138  0.3242 -0.0526
 1675SOL    HW1 5210   3.912   3.643   3.597 -1.0405  0.9092 -2.9119
 1675SOL    HW2 5211   3.945   3.489   3.552  0.0326 -0.4614  2.0067
 1676SOL     OW 5212   1.906   5.053   2.852  0.5129 -0.2569 -0.0529
 1676SOL    HW1 5213   1.912   4.956   2.877 -0.1285 -0.5025 -0.8016
 1676SOL    HW2 5214   1.830   5.096   2.901 -0.6560 -0.7049 -1.4134
 1677SOL     OW 5215   2.531   2.972   3.575 -0.3001  0.1099  0.0890
 1677SOL    HW1 5216   2.481   3.056   3.597 -2.1179 -0.7988 -0.4329
 1677SOL    HW2 5217   2.629   2.989   3.585 -0.5002  2.7454 -1.4440
 1678SOL     OW 5218   1.079   3.578   0.111  0.0534 -0.2876 -0.3208
 1678SOL    HW1 5219   0.990   3.561   0.153 -0.2493  1.9144  0.0634
 1678SOL    HW2 5220   1.071   3.574   0.011 -0.3231 -0.7327 -0.2734
 1679SOL     OW 5221   0.663   4.793   1.858  0.7689 -0.5908  0.2469
 1679SOL    HW1 5222   0.693   4.777   1.764  0.8690  0.9162 -0.0073
 1679SOL    HW2 5223   0.679   4.889   1.882 -1.5442 -0.3232  0.9592
 1680SOL     OW 5224   0.234   1.041   2.255 -0.1298 -0.5455 -0.2551
 1680SOL    HW1 5225   0.213   1.048   2.157 -1.1672 -0.6579 -0.0507
 1680SOL    HW2 5226   0.273   0.951   2.274  0.3012 -0.4363 -0.5999
 1681SOL     OW 5227   1.337   0.252   1.665 -0.4258 -0.1893 -0.9693
 1681SOL    HW1 5228   1.377   0.259   1.757  0.1558 -1.6299 -1.0954
 1681SOL    HW2 5229   1.343   0.342   1.620 -0.3164  0.4267  0.2277
 1682SOL     OW 5230   4.560   0.274   1.422 -0.4496  0.3480 -0.4426
 1682SOL    HW1 5231   4.557   0.333   1.503 -1.3359 -0.9044  0.4888
 1682SOL    HW2 5232   4.655   0.259   1.395 -0.1245  0.6139  0.5088
 1683SOL     OW 5233   4.487   0.664   3.016 -0.2179 -0.1156 -0.7151
 1683SOL    HW1 5234   4.435   0.712   2.945  0.8128  0.4953 -1.0912
 1683SOL    HW2 5235   4.574   0.632   2.977  0.5700  0.6368  0.3661
 1684SOL     OW 5236   1.791   3.528   4.903  0.2943 -0.1719 -0.1921
 1684SOL    HW1 5237   1.876   3.554   4.948 -0.1150 -0.1948  0.6089
 1684SOL    HW2 5238   1.771   3.432   4.921  1.3697 -0.8994 -2.4614
 1685SOL     OW 5239   0.063   4.060   4.142  0.0181 -0.1309  0.0940
 1685SOL    HW1 5240   0.129   4.052   4.217  1.8152 -2.6605 -1.5922
 1685SOL    HW2 5241   5.142   4.006   4.163 -0.2554  0.5646  0.8970
 1686SOL     OW 5242   1.004   1.545   4.032 -0.2929 -0.3789 -0.1055
 1686SOL    HW1 5243   0.963   1.454   4.026 -1.8398  0.2394  0.5207
 1686SOL    HW2 5244   0.975   1.600   3.954 -0.6063  0.0365  0.2939
 1687SOL     OW 5245   1.733   4.735   1.741 -0.1466 -0.2456  0.0348
 1687SOL    HW1 5246   1.690   4.648   1.768  0.9243 -1.1204 -0.9543
 1687SOL    HW2 5247   1.809   4.716   1.679  0.4630  1.3830  0.2447
 1688SOL     OW 5248   3.706   3.060   4.233  0.2823 -0.1432 -0.2027
 1688SOL    HW1 5249   3.752   3.042   4.319  1.8603 -0.6819 -1.1182
 1688SOL    HW2 5250   3.617   3.102   4.251 -0.6762 -2.7144  1.8077
 1689SOL     OW 5251   0.086   3.416   2.779 -0.3540 -0.1519 -0.2238
 1689SOL    HW1 5252   0.001   3.363   2.776 -0.3347 -0.2276  0.4944
 1689SOL    HW2 5253   0.163   3.358   2.752 -0.5394 -0.0523 -0.9904
 1690SOL     OW 5254   4.099   4.182   3.146  0.0997 -0.1840  0.0365
 1690SOL    HW1 5255   4.052   4.097   3.124 -1.0564  0.3965  0.2059
 1690SOL    HW2 5256   4.106   4.239   3.064 -0.5652  0.2398  0.2713
 1691SOL     OW 5257   1.619   4.652   2.719  0.1224  0.2185 -0.0779
 1691SOL    HW1 5258   1.688   4.600   2.768 -0.8656 -0.8162  0.2616
 1691SOL    HW2 5259   1.662   4.728   2.671  1.2949  0.5105  1.3550
 1692SOL     OW 5260   3.361   0.202   0.853  0.1491  0.2913  0.3403
 1692SOL    HW1 5261   3.418   0.271   0.898 -0.5981  0.4263  1.0994
 1692SOL    HW2 5262   3.408   0.114   0.854  0.1867  0.3096  1.3292
 1693SOL     OW 5263   4.545   2.774   1.868 -0.2772 -0.0727 -0.5668
 1693SOL    HW1 5264   4.511   2.696   1.816  0.2608  0.4796 -1.7932
 1693SOL    HW2 5265   4.469   2.821   1.913 -1.2754  1.2686 -3.4191
 1694SOL     OW 5266   2.671   3.397   4.860  0.1636 -0.1364  0.4096
 1694SOL    HW1 5267   2.626   3.458   4.926  0.1904 -0.9148  1.1639
 1694SOL    HW2 5268   2.762   3.432   4.838 -1.0998  2.0467 -1.9446
 1695SOL     OW 5269   2.531   0.662   5.113 -0.0253 -0.2994 -0.6326
 1695SOL    HW1 5270   2.537   0.571   5.155 -1.4501 -0.3955 -0.5729
 1695SOL    HW2 5271   2.454   0.712   5.153  0.6720  0.8987 -0.7517
 1696SOL     OW 5272   2.822   0.311   4.724 -0.2071  0.4875 -0.0248
 1696SOL    HW1 5273   2.782   0.393   4.683  0.9077  0.2469 -1.6468
 1696SOL    HW2 5274   2.914   0.297   4.689  0.0362 -0.8817  1.0590
 1697SOL     OW 5275   0.104   2.501   0.983  0.5961  0.0223  0.0871
 1697SOL    HW1 5276   0.121   2.512   0.885  1.8621  0.2395  0.3206
 1697SOL    HW2 5277   0.068   2.587   1.020  3.0008  0.9782  0.3713
 1698SOL     OW 5278   1.205   4.376   3.872  0.1116  0.1467  0.7569
 1698SOL    HW1 5279   1.152   4.398   3.953  0.2820  1.1107  0.6212
 1698SOL    HW2 5280   1.187   4.444   3.801 -0.2607 -0.8446 -0.1262
 1699SOL     OW 5281   4.153   1.042   3.048 -0.0674  0.2638  0.4277
 1699SOL    HW1 5282   4.070   0.987   3.043  0.1744 -0.1122  0.5126
 1699SOL    HW2 5283   4.172   1.084   2.960  0.2041 -0.4655  0.1324
 1700SOL     OW 5284   0.801   1.538   1.684  0.1329  0.3795  0.4524
 1700SOL    HW1 5285   0.787   1.630   1.650 -0.4549  0.4784  0.9609
 1700SOL    HW2 5286   0.813   1.540   1.783 -2.2209 -0.3061  0.8090
 1701SOL     OW 5287   1.594   1.778   2.023 -0.0924 -0.0760 -0.3331
 1701SOL    HW1 5288   1.531   1.759   1.947  1.4018 -0.2032 -1.5917
 1701SOL    HW2 5289   1.686   1.793   1.987  0.2583  2.0550  1.2973
 1702SOL     OW 5290   3.003   3.718   3.607 -0.1086 -0.2008  0.0818
 1702SOL    HW1 5291   2.980   3.733   3.510 -0.2188  1.6671  0.3572
 1702SOL    HW2 5292   3.054   3.633   3.616 -2.4875 -1.9082 -1.2405
 1703SOL     OW 5293   3.975   4.729   0.114  0.6727  0.2169  0.0318
 1703SOL    HW1 5294   3.961   4.709   0.017 -0.1222  0.7265  0.0350
 1703SOL    HW2 5295   4.051   4.673   0.149 -0.0695 -1.1602 -0.4833
 1704SOL     OW 5296   5.155   2.223   1.670  0.3719 -0.2880  0.5459
 1704SOL    HW1 5297   0.050   2.303   1.647 -1.2932  1.5769  2.6166
 1704SOL    HW2 5298   5.060   2.238   1.640  0.1505 -1.7768  0.4311
 1705SOL     OW 5299   1.015   0.136   4.924  0.3036 -0.1546 -0.0790
 1705SOL    HW1 5300   1.011   0.235   4.909  2.4450 -0.0822 -0.4502
 1705SOL    HW2 5301   1.108   0.110   4.951 -0.5676 -1.8968  1.4153
 1706SOL     OW 5302   2.261   2.656   2.678 -0.6746  0.4753 -0.0101
 1706SOL    HW1 5303   2.186   2.643   2.742 -0.3028 -0.4804  0.2576
 1706SOL    HW2 5304   2.321   2.576   2.681  0.1532  1.0650 -0.4835
 1707SOL     OW 5305   2.071   1.010   1.361  0.5221 -0.6873  0.4261
 1707SOL    HW1 5306   1.985   1.003   1.311 -0.2876 -2.3278  1.9684
 1707SOL    HW2 5307   2.094   0.921   1.401  2.4980 -0.0687  0.7940
 1708SOL     OW 5308   2.544   2.685   3.866  0.2638  0.7333 -0.3599
 1708SOL    HW1 5309   2.551   2.611   3.799  1.8777 -0.6112  1.1877
 1708SOL    HW2 5310   2.633   2.729   3.877  0.6502 -0.5589  2.4282
 1709SOL     OW 5311   4.569   1.791   2.751 -0.7809  0.2143  0.4805
 1709SOL    HW1 5312   4.581   1.776   2.653 -1.5433  0.6153  0.3186
 1709SOL    HW2 5313   4.659   1.800   2.795 -0.4444  0.3596 -0.2323
 1710SOL     OW 5314   1.883   1.765   1.949  0.3044  0.4858  0.0434
 1710SOL    HW1 5315   1.872   1.680   1.897 -0.3805  0.3442  0.4102
 1710SOL    HW2 5316   1.972   1.806   1.927  0.6431 -0.3225 -0.1370
 1711SOL     OW 5317   0.666   0.141   2.718 -0.4697 -0.1036  0.0756
 1711SOL    HW1 5318   0.691   0.189   2.803 -1.1385 -0.1625  0.3084
 1711SOL    HW2 5319   0.567   0.145   2.705 -0.4366 -0.6410 -0.3774
 1712SOL     OW 5320   3.409   2.710   4.333 -0.5779 -0.3880  0.9063
 1712SOL    HW1 5321   3.506   2.726   4.315 -0.5940  0.2560  1.3479
 1712SOL    HW2 5322   3.382   2.761   4.415 -1.6591  0.7678 -0.1244
 1713SOL     OW 5323   0.840   3.899   3.495  0.1776 -0.4014  0.2276
 1713SOL    HW1 5324   0.862   3.897   3.398 -0.4317 -2.5905  0.0913
 1713SOL    HW2 5325   0.741   3.894   3.507 -0.1101  3.6523  0.9543
 1714SOL     OW 5326   4.931   1.863   4.463  0.2402  0.4913 -0.3834
 1714SOL    HW1 5327   5.021   1.840   4.499 -0.3189 -0.3294  0.5251
 1714SOL    HW2 5328   4.905   1.955   4.493  0.8076  0.7761 -0.7422
 1715SOL     OW 5329   3.881   0.291   4.025 -0.1136  0.3479 -0.0353
 1715SOL    HW1 5330   3.920   0.272   4.115  1.1671 -0.4671 -0.7348
 1715SOL    HW2 5331   3.781   0.299   4.034 -0.0493 -0.0689  1.3885
 1716SOL     OW 5332   0.722   4.724   1.584  0.4503 -0.8150  0.3239
 1716SOL    HW1 5333   0.633   4.724   1.540  0.4009  3.2117  0.1081
 1716SOL    HW2 5334   0.786   4.780   1.532  2.4604 -1.6537  1.7285
 1717SOL     OW 5335   0.967   0.745   0.194  1.2139 -0.7901  0.6940
 1717SOL    HW1 5336   0.991   0.662   0.244  0.7326 -0.9579  0.6430
 1717SOL    HW2 5337   1.011   0.744   0.104  0.2443 -1.5602  0.2092
 1718SOL     OW 5338   4.842   0.940   0.302  0.4156  0.4049  0.3104
 1718SOL    HW1 5339   4.751   0.938   0.344 -1.0788 -0.4068 -2.6898
 1718SOL    HW2 5340   4.905   0.884   0.356 -0.8777  0.7992  2.3409
 1719SOL     OW 5341   3.376   0.791   2.865 -0.6522 -0.1593 -0.0779
 1719SOL    HW1 5342   3.335   0.743   2.787 -1.7899 -0.0922  0.4599
 1719SOL    HW2 5343   3.362   0.889   2.855 -1.7745 -0.2186  0.7253
 1720SOL     OW 5344   4.287   0.774   1.477 -0.2954  0.3145 -0.1801
 1720SOL    HW1 5345   4.192   0.805   1.466 -0.9167 -0.3912  2.5153
 1720SOL    HW2 5346   4.295   0.721   1.561  2.2861 -0.6399 -0.9500
 1721SOL     OW 5347   4.191   4.695   2.273 -0.2944 -0.1393  0.0870
 1721SOL    HW1 5348   4.163   4.746   2.355  0.7374  1.2302 -0.3678
 1721SOL    HW2 5349   4.230   4.759   2.207  1.2064 -1.5742 -0.4583
 1722SOL     OW 5350   1.630   2.451   0.094  0.3727  0.3214 -0.4575
 1722SOL    HW1 5351   1.557   2.406   0.145 -0.2991 -0.3250 -1.9487
 1722SOL    HW2 5352   1.598   2.541   0.063  0.6947  0.6111  0.0397
 1723SOL     OW 5353   3.983   0.953   2.125 -0.2403  0.4912 -0.4661
 1723SOL    HW1 5354   3.922   0.887   2.171 -1.1132  0.6516 -1.3662
 1723SOL    HW2 5355   3.995   0.926   2.030  0.5804  0.8465 -0.4722
 1724SOL     OW 5356   2.326   2.027   2.751  0.6335  0.4403  0.5252
 1724SOL    HW1 5357   2.339   2.016   2.653  0.9948 -0.0722  0.6279
 1724SOL    HW2 5358   2.411   2.004   2.799  0.5945  1.1005  0.9322
 1725SOL     OW 5359   1.460   2.572   0.850 -0.3709  0.0896  1.1362
 1725SOL    HW1 5360   1.528   2.523   0.904  0.0234 -0.6211  0.0384
 1725SOL    HW2 5361   1.506   2.624   0.778 -0.9879 -0.5585  0.2541
 1726SOL     OW 5362   3.954   0.483   2.682  0.2049 -0.5777 -0.0702
 1726SOL    HW1 5363   3.865   0.443   2.704 -0.4398 -0.1342 -1.6951
 1726SOL    HW2 5364   3.950   0.582   2.698 -0.6516 -0.0423 -2.9014
 1727SOL     OW 5365   1.205   0.685   3.186  0.0636  0.1772 -0.8602
 1727SOL    HW1 5366   1.161   0.775   3.194  1.5890  0.8241  1.2802
 1727SOL    HW2 5367   1.290   0.695   3.133 -0.4857 -0.3285 -1.8622
 1728SOL     OW 5368   0.634   2.151   0.496 -0.2012  0.2175 -0.0351
 1728SOL    HW1 5369   0.649   2.248   0.518 -3.0037  0.4978  1.0981
 1728SOL    HW2 5370   0.539   2.139   0.466  0.2325 -2.1429 -0.5921
 1729SOL     OW 5371   1.877   1.883   2.190 -0.0736 -0.4882  0.8402
 1729SOL    HW1 5372   1.862   1.846   2.098 -4.6796  0.9627  0.7273
 1729SOL    HW2 5373   1.827   1.827   2.256  0.0409  0.6164  1.8826
 1730SOL     OW 5374   0.253   2.071   1.298  0.1207  0.3486  0.0468
 1730SOL    HW1 5375   0.184   2.140   1.278 -0.3618 -0.4575 -1.1017
 1730SOL    HW2 5376   0.284   2.083   1.393  1.1324  3.0787 -0.5088
 1731SOL     OW 5377   2.874   4.633   3.364 -0.2016  0.3991  0.2863
 1731SOL    HW1 5378   2.786   4.588   3.349 -0.6095  1.2380  0.0706
 1731SOL    HW2 5379   2.920   4.646   3.276  0.9749 -1.6190  0.5433
 1732SOL     OW 5380   4.748   4.466   4.182  0.2160  0.3814 -0.4319
 1732SOL    HW1 5381   4.694   4.521   4.246  0.2235  0.4376 -0.4738
 1732SOL    HW2 5382   4.845   4.474   4.205  0.1045 -0.9861  0.6388
 1733SOL     OW 5383   2.084   0.508   4.780 -0.0208 -0.6058 -0.4951
 1733SOL    HW1 5384   2.004   0.476   4.831  1.0381 -2.3118  0.1664
 1733SOL    HW2 5385   2.107   0.442   4.709 -0.2553  0.7661 -1.9066
 1734SOL     OW 5386   4.365   4.360   1.803  0.3018  0.3382  0.3476
 1734SOL    HW1 5387   4.290   4.348   1.738 -0.1775 -1.1331  1.1468
 1734SOL    HW2 5388   4.345   4.437   1.863  0.6079  1.5268 -1.0075
 1735SOL     OW 5389   2.382   2.447   3.171 -0.0848 -0.2380 -0.3842
 1735SOL    HW1 5390   2.475   2.410   3.184  0.6748  1.3375 -1.1225
 1735SOL    HW2 5391   2.386   2.528   3.112 -2.1197 -0.9882 -1.6619
 1736SOL     OW 5392   0.041   1.976   2.898  0.6363  0.1173  0.2555
 1736SOL    HW1 5393   0.081   1.885   2.884 -0.0147 -0.0409 -0.6936
 1736SOL    HW2 5394   0.052   2.030   2.815 -0.2895  0.3852  0.2960
 1737SOL     OW 5395   0.550   1.968   2.321 -0.2300 -0.4426 -0.2830
 1737SOL    HW1 5396   0.453   1.950   2.337  0.0701 -0.7536  1.3484
 1737SOL    HW2 5397   0.604   1.888   2.347  0.4929 -0.1447 -0.8285
 1738SOL     OW 5398   0.511   5.124   1.743  0.0971 -0.5535  0.2321
 1738SOL    HW1 5399   0.507   0.056   1.705  3.0278 -0.7761 -0.9096
 1738SOL    HW2 5400   0.487   5.126   1.840 -0.2059  1.3475  0.1399
 1739SOL     OW 5401   1.097   3.389   1.919 -0.1423 -0.8018 -0.7174
 1739SOL    HW1 5402   1.017   3.448   1.912  0.1772 -0.1911  0.4834
 1739SOL    HW2 5403   1.088   3.329   1.999  0.1528 -1.4384 -1.1457
 1740SOL     OW 5404   3.903   0.601   1.061  0.4596  0.2040  0.2453
 1740SOL    HW1 5405   3.943   0.598   1.152 -0.8390  0.3015  0.8520
 1740SOL    HW2 5406   3.913   0.512   1.017  0.7833  0.0501  0.6246
 1741SOL     OW 5407   3.004   0.844   3.371 -0.2460 -0.2064 -0.0999
 1741SOL    HW1 5408   3.084   0.801   3.412 -0.7935 -0.0884  1.1497
 1741SOL    HW2 5409   3.010   0.838   3.272  1.6608  0.4406 -0.0628
 1742SOL     OW 5410   0.436   3.312   3.845  0.0598 -0.0806 -0.0056
 1742SOL    HW1 5411   0.366   3.314   3.916  0.9011 -1.7129  0.9276
 1742SOL    HW2 5412   0.522   3.348   3.881 -0.6102  3.7134 -1.6725
 1743SOL     OW 5413   1.156   3.332   4.626 -0.3633 -0.4583 -0.8473
 1743SOL    HW1 5414   1.222   3.385   4.572 -0.9188 -0.0858 -1.1805
 1743SOL    HW2 5415   1.070   3.324   4.574 -0.7195 -0.5695 -0.2451
 1744SOL     OW 5416   3.676   3.782   3.006  0.7339  0.0936 -0.4078
 1744SOL    HW1 5417   3.661   3.837   3.089  0.5303 -0.5998  0.0242
 1744SOL    HW2 5418   3.745   3.712   3.024 -1.0364 -1.6477 -0.0303
 1745SOL     OW 5419   2.152   3.032   4.721 -0.5181  0.4530 -0.3052
 1745SOL    HW1 5420   2.169   3.032   4.622  0.2814 -2.0083 -0.2421
 1745SOL    HW2 5421   2.236   3.005   4.769 -1.6847 -1.4255  0.7962
 1746SOL     OW 5422   4.130   3.983   2.667  0.0329 -0.1090 -0.9901
 1746SOL    HW1 5423   4.097   3.910   2.727  0.9245 -0.3207 -0.7347
 1746SOL    HW2 5424   4.229   3.973   2.654  0.4134  1.8092  0.1047
 1747SOL     OW 5425   3.320   2.157   4.576 -0.0838 -0.2384 -0.5275
 1747SOL    HW1 5426   3.323   2.069   4.624 -1.8263 -1.3119 -2.2213
 1747SOL    HW2 5427   3.299   2.230   4.641  1.1991 -1.0707  0.8855
 1748SOL     OW 5428   4.439   2.039   1.234 -0.4997 -0.1390 -0.4617
 1748SOL    HW1 5429   4.508   2.025   1.163  1.4924 -0.7465  1.4622
 1748SOL    HW2 5430   4.428   2.137   1.251  0.0808 -0.0391 -0.6273
 1749SOL     OW 5431   1.075   0.778   4.515  0.2645  0.3414 -0.3231
 1749SOL    HW1 5432   1.116   0.869   4.513 -1.1820  0.9919 -1.1138
 1749SOL    HW2 5433   1.010   0.768   4.441 -0.0779 -1.1279  0.1345
 1750SOL     OW 5434   4.109   1.904   2.522 -0.4954  0.7252 -0.2705
 1750SOL    HW1 5435   4.202   1.919   2.556 -0.3776  1.1625 -0.7846
 1750SOL    HW2 5436   4.053   1.984   2.541 -0.3561  1.0917 -1.3469
 1751SOL     OW 5437   3.060   3.910   1.387  0.1339  0.3073  0.2206
 1751SOL    HW1 5438   3.015   3.823   1.408  0.0092  0.4033  0.3492
 1751SOL    HW2 5439   3.145   3.892   1.337  0.3058  0.0916  0.5845
 1752SOL     OW 5440   2.770   3.028   3.900  0.1110  0.5241 -0.4722
 1752SOL    HW1 5441   2.826   2.946   3.887 -0.5142  0.1903 -1.1786
 1752SOL    HW2 5442   2.749   3.068   3.811 -3.3719 -1.1757 -0.5944
 1753SOL     OW 5443   2.383   0.112   1.654  0.1750 -0.0553 -0.3292
 1753SOL    HW1 5444   2.371   0.019   1.691 -1.2121  0.5913  0.9650
 1753SOL    HW2 5445   2.367   0.179   1.727 -3.5243  1.3196 -2.1555
 1754SOL     OW 5446   0.287   3.826   2.972  0.1452  0.2605 -0.0042
 1754SOL    HW1 5447   0.245   3.766   2.904  1.5511 -0.9129  0.1385
 1754SOL    HW2 5448   0.329   3.772   3.044 -0.0865  1.4665  1.0816
 1755SOL     OW 5449   1.685   4.652   4.179 -0.3291  0.8483 -0.7249
 1755SOL    HW1 5450   1.780   4.620   4.169 -0.6190 -0.5681  0.7784
 1755SOL    HW2 5451   1.671   4.730   4.118  1.2116 -0.1539 -2.4786
 1756SOL     OW 5452   4.233   2.072   4.109 -0.8184  0.2453 -0.1129
 1756SOL    HW1 5453   4.315   2.129   4.099  0.0783 -0.8660  0.6123
 1756SOL    HW2 5454   4.241   1.992   4.050 -0.2840 -1.0438  1.6285
 1757SOL     OW 5455   3.829   3.544   0.441  0.0849 -0.5131 -0.4443
 1757SOL    HW1 5456   3.914   3.582   0.405 -0.2867  0.5724 -0.2111
 1757SOL    HW2 5457   3.770   3.619   0.472 -1.1573 -1.2148 -1.0460
 1758SOL     OW 5458   4.926   0.230   2.352 -0.4696  0.3180  0.1701
 1758SOL    HW1 5459   4.881   0.157   2.300  1.1517 -1.2176  0.8445
 1758SOL    HW2 5460   4.951   0.304   2.289  1.9805 -1.7412 -1.5162
 1759SOL     OW 5461   2.877   1.392   4.854  0.3277  0.5919  0.5722
 1759SOL    HW1 5462   2.780   1.375   4.838  0.1236  0.8854  1.4175
 1759SOL    HW2 5463   2.931   1.318   4.815 -0.1461  1.0211 -0.9648
 1760SOL     OW 5464   0.651   2.748   4.107 -0.0551 -0.0979  0.3833
 1760SOL    HW1 5465   0.563   2.731   4.062  0.8924 -0.0157 -1.6392
 1760SOL    HW2 5466   0.654   2.699   4.194 -2.3335  0.4501  0.8387
 1761SOL     OW 5467   0.448   0.451   4.208  0.5027 -0.5338 -0.7139
 1761SOL    HW1 5468   0.479   0.361   4.239  0.5041 -1.3580 -2.9284
 1761SOL    HW2 5469   0.528   0.509   4.192  0.6628 -0.9668 -1.5672
 1762SOL     OW 5470   4.951   5.001   2.265 -0.3549  0.2776  0.2429
 1762SOL    HW1 5471   4.904   4.917   2.291 -1.3333  1.1764  1.5380
 1762SOL    HW2 5472   4.885   5.066   2.228  0.1498  0.9495  0.4976
 1763SOL     OW 5473   4.471   0.515   4.337 -0.2379  0.3161 -0.0367
 1763SOL    HW1 5474   4.496   0.608   4.366  0.0345  0.0134  0.7065
 1763SOL    HW2 5475   4.554   0.461   4.325 -0.2408  0.7477 -2.5372
 1764SOL     OW 5476   0.002   2.519   1.892 -0.4784  0.2097 -0.6686
 1764SOL    HW1 5477   0.028   2.510   1.796  1.0033 -0.5453 -0.2250
 1764SOL    HW2 5478   5.111   2.437   1.920  0.6682 -0.4211 -0.3596
 1765SOL     OW 5479   1.223   3.377   1.646  0.5667  0.5315  0.3957
 1765SOL    HW1 5480   1.263   3.383   1.737  0.5195 -0.9145  0.5264
 1765SOL    HW2 5481   1.189   3.467   1.619  0.3285  0.9305  1.9239
 1766SOL     OW 5482   2.629   1.157   4.105 -0.0328 -0.1553 -0.0840
 1766SOL    HW1 5483   2.587   1.080   4.056  0.5371 -1.6595  1.6566
 1766SOL    HW2 5484   2.723   1.168   4.075  0.0589 -0.5289  0.0536
 1767SOL     OW 5485   3.788   5.133   3.225  0.4396 -0.5935 -0.1239
 1767SOL    HW1 5486   3.823   5.139   3.131 -0.0258  0.5184 -0.2385
 1767SOL    HW2 5487   3.690   5.114   3.222  0.5345 -1.1504  0.1589
 1768SOL     OW 5488   4.612   2.245   4.941 -0.6905  0.1540 -0.3668
 1768SOL    HW1 5489   4.544   2.172   4.946 -1.5812  0.8464 -1.6811
 1768SOL    HW2 5490   4.645   2.266   5.033 -1.9682 -0.4786  0.2692
 1769SOL     OW 5491   2.026   4.796   2.837 -0.4747  0.1656 -0.0450
 1769SOL    HW1 5492   2.005   4.704   2.868 -1.2559 -0.1201 -1.3522
 1769SOL    HW2 5493   2.105   4.793   2.776 -0.8097  0.2714 -0.4933
 1770SOL     OW 5494   2.920   4.213   4.177  0.3785  0.3544  0.2223
 1770SOL    HW1 5495   2.902   4.116   4.166 -0.4998  0.5501 -0.1354
 1770SOL    HW2 5496   3.008   4.236   4.135  0.1079 -0.0985 -0.6004
 1771SOL     OW 5497   2.377   4.440   1.445 -0.2068  0.0876  0.3443
 1771SOL    HW1 5498   2.420   4.507   1.505 -1.6957  0.3825  1.1277
 1771SOL    HW2 5499   2.355   4.482   1.357  0.1079  0.2232  0.3279
 1772SOL     OW 5500   2.170   4.440   2.915  0.1603  0.1923  0.4103
 1772SOL    HW1 5501   2.244   4.475   2.972 -0.4707 -1.6132  2.4887
 1772SOL    HW2 5502   2.191   4.346   2.887 -1.1428 -0.2183  0.7256
 1773SOL     OW 5503   2.655   0.634   4.134  0.3096  0.7502  0.4908
 1773SOL    HW1 5504   2.558   0.634   4.161  0.3545  0.0704  0.6897
 1773SOL    HW2 5505   2.698   0.550   4.167  0.6329  0.3827 -0.8049
 1774SOL     OW 5506   4.860   3.336   4.689  0.2923  0.6382  0.6759
 1774SOL    HW1 5507   4.794   3.263   4.673  0.5103  0.1024  2.0336
 1774SOL    HW2 5508   4.852   3.406   4.618  0.1731 -0.7669 -0.7231
 1775SOL     OW 5509   1.744   4.724   1.050  0.3371 -0.2597 -0.1101
 1775SOL    HW1 5510   1.776   4.685   1.137  0.5052  1.4905  0.6608
 1775SOL    HW2 5511   1.742   4.652   0.980 -1.1714 -2.0564  1.6698
 1776SOL     OW 5512   5.021   1.604   4.095 -0.6832  0.2234  0.1118
 1776SOL    HW1 5513   5.067   1.675   4.148  1.8420 -1.4612  0.3502
 1776SOL    HW2 5514   4.981   1.536   4.157 -0.9183  0.1641 -0.1048
 1777SOL     OW 5515   2.424   0.798   2.742 -0.2498  0.2863  0.3132
 1777SOL    HW1 5516   2.358   0.739   2.697  0.3370 -0.7661  0.8134
 1777SOL    HW2 5517   2.390   0.893   2.741 -1.7413 -0.2185  0.5201
 1778SOL     OW 5518   0.397   0.440   3.937  0.0801  1.0138 -0.6907
 1778SOL    HW1 5519   0.319   0.496   3.912 -1.3230 -0.6221 -0.1602
 1778SOL    HW2 5520   0.417   0.454   4.035 -0.9486 -0.1415 -0.2914
 1779SOL     OW 5521   5.025   0.235   0.066  0.1240 -0.9950 -0.0503
 1779SOL    HW1 5522   5.094   0.304   0.089  1.0218 -2.5591  2.3789
 1779SOL    HW2 5523   4.947   0.244   0.127 -0.6679 -0.9069 -1.0470
 1780SOL     OW 5524   3.849   4.411   2.007 -0.8037 -0.0242  0.3983
 1780SOL    HW1 5525   3.810   4.471   2.077 -1.2502  1.5371 -1.1373
 1780SOL    HW2 5526   3.944   4.436   1.990 -1.1815  0.7227 -0.7099
 1781SOL     OW 5527   3.515   1.991   5.032 -0.1748 -0.0559 -0.2272
 1781SOL    HW1 5528   3.477   2.080   5.011  1.3068  0.3737 -1.2510
 1781SOL    HW2 5529   3.550   1.991   5.126  2.1136  1.3414 -0.9944
 1782SOL     OW 5530   0.910   4.678   3.855  0.0711  0.3757  0.8291
 1782SOL    HW1 5531   0.853   4.624   3.917 -2.7506  1.5816 -0.5407
 1782SOL    HW2 5532   0.974   4.618   3.806 -1.0520 -1.2782  1.3278
 1783SOL     OW 5533   3.043   1.120   2.840 -0.3183 -0.2002 -0.0243
 1783SOL    HW1 5534   3.134   1.084   2.864 -0.9937 -1.0367  1.4823
 1783SOL    HW2 5535   3.040   1.218   2.857  0.4686 -0.0579 -0.6533
 1784SOL     OW 5536   3.598   4.687   3.900  0.3559 -0.7035 -0.1173
 1784SOL    HW1 5537   3.568   4.667   3.994  1.2636  0.8924  0.5406
 1784SOL    HW2 5538   3.582   4.606   3.843 -0.9348 -1.4530  1.2193
 1785SOL     OW 5539   3.617   2.472   0.341 -0.4416 -0.8947  0.0636
 1785SOL    HW1 5540   3.595   2.451   0.245 -1.1503  0.5730 -0.1296
 1785SOL    HW2 5541   3.548   2.430   0.400 -1.3486  0.0876 -0.2543
 1786SOL     OW 5542   3.421   1.678   1.407  0.6141 -0.3226  0.0417
 1786SOL    HW1 5543   3.455   1.589   1.438 -0.0504 -0.5211  0.2180
 1786SOL    HW2 5544   3.324   1.670   1.385  1.1896 -0.4004 -2.8900
 1787SOL     OW 5545   3.030   2.869   2.110 -0.2328 -0.0964  0.1242
 1787SOL    HW1 5546   2.966   2.931   2.065 -0.2337  0.4449  0.8539
 1787SOL    HW2 5547   3.001   2.855   2.205 -0.0969 -1.0313  0.0410
 1788SOL     OW 5548   0.353   1.624   4.551 -0.3749  0.8832 -0.3862
 1788SOL    HW1 5549   0.370   1.637   4.649  0.8287 -1.3231 -0.2341
 1788SOL    HW2 5550   0.378   1.707   4.502  1.0262  1.3330  0.9857
 1789SOL     OW 5551   2.228   1.264   0.688  0.3351 -0.0075  0.3611
 1789SOL    HW1 5552   2.267   1.355   0.676  0.2754 -0.0348 -0.0414
 1789SOL    HW2 5553   2.148   1.271   0.748 -0.6783  0.4782 -0.9956
 1790SOL     OW 5554   4.382   4.049   0.128  0.6380  0.3812  0.4114
 1790SOL    HW1 5555   4.329   4.059   0.212 -0.8732 -2.8288 -0.0067
 1790SOL    HW2 5556   4.322   4.057   0.049  1.8910  2.4431 -0.4239
 1791SOL     OW 5557   1.900   3.525   1.522  0.2064 -0.3033  0.4867
 1791SOL    HW1 5558   1.903   3.531   1.422  0.3818  0.4231  0.5319
 1791SOL    HW2 5559   1.954   3.446   1.552  3.0721  1.4024  0.1725
 1792SOL     OW 5560   4.125   5.145   2.283  0.1590  0.9353 -0.1162
 1792SOL    HW1 5561   4.040   5.100   2.309 -0.4812  1.9763 -0.3359
 1792SOL    HW2 5562   4.105   0.078   2.251  1.3603  1.1333 -0.3433
 1793SOL     OW 5563   2.235   4.696   4.350 -0.3296 -0.0387 -0.1493
 1793SOL    HW1 5564   2.300   4.634   4.307  0.2262  1.4792 -1.6016
 1793SOL    HW2 5565   2.250   4.696   4.449  1.6605 -0.0024 -0.4090
 1794SOL     OW 5566   0.245   3.286   0.267 -0.4982 -0.5264 -0.2633
 1794SOL    HW1 5567   0.310   3.362   0.278  0.2106 -1.0979 -0.4048
 1794SOL    HW2 5568   0.228   3.244   0.357 -0.3900 -0.6058 -0.2801
 1795SOL     OW 5569   1.977   5.053   0.428 -0.0949 -0.7736  1.1087
 1795SOL    HW1 5570   2.064   5.008   0.407  1.5997  3.0889 -1.4116
 1795SOL    HW2 5571   1.920   5.054   0.346  0.5918  2.6083  0.5041
 1796SOL     OW 5572   3.999   1.944   0.138 -0.4526  0.1870 -0.1209
 1796SOL    HW1 5573   4.068   1.943   0.210 -1.1353  1.0908  0.5595
 1796SOL    HW2 5574   3.935   1.869   0.152  0.5269 -0.8293 -0.9150
 1797SOL     OW 5575   1.444   4.091   4.421 -0.3542  0.1907  0.5660
 1797SOL    HW1 5576   1.358   4.136   4.396  1.2365  1.8876 -2.4072
 1797SOL    HW2 5577   1.516   4.159   4.434  1.1481 -1.2628  0.3124
 1798SOL     OW 5578   3.545   4.183   1.035  0.4396  0.4667 -0.4125
 1798SOL    HW1 5579   3.606   4.256   1.066 -0.0136  0.6712  0.0193
 1798SOL    HW2 5580   3.564   4.100   1.088  0.1008  0.6355 -0.0150
 1799SOL     OW 5581   3.064   2.207   4.420  0.0434 -0.4983  0.2364
 1799SOL    HW1 5582   2.990   2.147   4.452 -1.4762  1.3060  0.3003
 1799SOL    HW2 5583   3.145   2.193   4.476 -0.6363 -1.6673  0.9761
 1800SOL     OW 5584   0.901   3.308   4.117  0.1528  0.3456  0.3625
 1800SOL    HW1 5585   0.985   3.295   4.064  0.3476  1.8368  0.2551
 1800SOL    HW2 5586   0.918   3.375   4.189 -1.1022  1.1655 -0.0726
 1801SOL     OW 5587   2.030   4.504   0.513 -0.1082  0.4958 -0.1669
 1801SOL    HW1 5588   2.099   4.529   0.582  0.5399  0.0018 -0.6191
 1801SOL    HW2 5589   2.031   4.405   0.500 -1.3374  0.4121  0.2490
 1802SOL     OW 5590   3.007   3.824   3.089 -0.5481  0.2096  0.6820
 1802SOL    HW1 5591   2.963   3.805   3.001  0.0025 -0.5650  0.5538
 1802SOL    HW2 5592   3.051   3.914   3.086 -0.3436  0.0966  0.0752
 1803SOL     OW 5593   1.077   4.906   2.682  0.0628  0.4609 -0.2711
 1803SOL    HW1 5594   1.046   4.947   2.596  1.1099 -0.9410 -1.3671
 1803SOL    HW2 5595   1.157   4.849   2.665 -0.1608 -0.4720  1.5254
 1804SOL     OW 5596   4.151   4.153   2.248 -0.0047 -0.2294  0.1821
 1804SOL    HW1 5597   4.097   4.076   2.216 -1.0675  0.5639  0.0086
 1804SOL    HW2 5598   4.229   4.167   2.187  0.1500 -1.1084  0.1739
 1805SOL     OW 5599   1.980   4.652   3.605  0.0257 -0.0274 -0.8195
 1805SOL    HW1 5600   1.906   4.650   3.672  1.6812  0.0971  1.1064
 1805SOL    HW2 5601   1.995   4.746   3.574  0.1320  0.1241 -0.3193
 1806SOL     OW 5602   2.508   3.724   3.492  0.4219 -0.5545 -0.1781
 1806SOL    HW1 5603   2.500   3.629   3.521 -0.9807 -1.0628 -2.0329
 1806SOL    HW2 5604   2.418   3.759   3.466  0.8954  1.3243  0.5100
 1807SOL     OW 5605   4.836   1.645   1.324  0.3240  0.3622 -0.2884
 1807SOL    HW1 5606   4.741   1.655   1.353 -0.0090  0.3062 -1.3420
 1807SOL    HW2 5607   4.895   1.644   1.405 -0.5799  0.2061  0.3855
 1808SOL     OW 5608   1.321   1.672   4.291 -0.2881  0.9861 -0.1760
 1808SOL    HW1 5609   1.326   1.740   4.218 -2.8828  1.3110 -0.1585
 1808SOL    HW2 5610   1.227   1.669   4.327  0.2820 -1.0767  1.3185
 1809SOL     OW 5611   4.375   3.069   4.331 -0.0967 -0.3837 -0.1130
 1809SOL    HW1 5612   4.397   3.159   4.293  1.1277 -0.2921  0.7609
 1809SOL    HW2 5613   4.455   3.009   4.324  0.7481  0.0817  3.5648
 1810SOL     OW 5614   3.714   3.124   0.604  0.5146 -0.8680  0.1509
 1810SOL    HW1 5615   3.660   3.072   0.669 -1.5192 -0.4803 -1.1157
 1810SOL    HW2 5616   3.654   3.162   0.533  2.4822 -0.4693 -1.4190
 1811SOL     OW 5617   1.590   2.175   3.721 -0.2604 -0.4972  0.0594
 1811SOL    HW1 5618   1.559   2.199   3.628 -0.4229  0.4256  0.3441
 1811SOL    HW2 5619   1.689   2.183   3.725 -0.4469  2.6276  0.7901
 1812SOL     OW 5620   4.879   2.388   0.431 -0.8031 -0.7081 -0.3154
 1812SOL    HW1 5621   4.952   2.428   0.486  0.5749 -1.6587 -1.3634
 1812SOL    HW2 5622   4.819   2.460   0.397 -1.1306 -0.0327  1.6083
 1813SOL     OW 5623   0.475   0.754   2.063  0.0785  0.5635 -0.0743
 1813SOL    HW1 5624   0.401   0.762   1.996 -0.6759  0.2076  0.6882
 1813SOL    HW2 5625   0.449   0.803   2.147 -0.0299 -0.9331  0.8059
 1814SOL     OW 5626   1.539   1.157   0.039 -0.4403  0.3765 -0.2117
 1814SOL    HW1 5627   1.455   1.148   5.147  0.0508  0.3540 -1.0275
 1814SOL    HW2 5628   1.532   1.107   0.125 -0.4694 -1.4777 -1.2487
 1815SOL     OW 5629   3.917   2.575   3.132  0.4306  0.3309  0.3000
 1815SOL    HW1 5630   4.009   2.562   3.170  1.2068 -0.9274 -1.8198
 1815SOL    HW2 5631   3.854   2.508   3.172  1.1050 -0.6114 -0.1594
 1816SOL     OW 5632   1.841   2.051   4.902 -0.2987  0.2669  0.2282
 1816SOL    HW1 5633   1.785   2.001   4.837 -0.1303  0.1535  0.1693
 1816SOL    HW2 5634   1.903   2.112   4.853 -0.5133  0.5456  0.2995
 1817SOL     OW 5635   0.798   2.976   2.825  0.2047  0.0249  0.4137
 1817SOL    HW1 5636   0.701   2.950   2.827  0.0497  0.4186 -0.7434
 1817SOL    HW2 5637   0.851   2.905   2.778  1.0541 -1.7293  3.7587
 1818SOL     OW 5638   0.582   1.826   3.790  0.5192 -0.2286  0.1479
 1818SOL    HW1 5639   0.631   1.750   3.748  0.4682  1.4993 -3.3907
 1818SOL    HW2 5640   0.503   1.851   3.733 -0.2509  1.6151  1.9030
 1819SOL     OW 5641   2.605   0.993   2.945 -0.1434 -0.6893 -0.0518
 1819SOL    HW1 5642   2.688   1.001   2.890 -0.0208 -0.7736  0.1193
 1819SOL    HW2 5643   2.629   0.961   3.037 -0.2104  0.4425  0.3874
 1820SOL     OW 5644   3.923   0.639   0.125  0.0891 -0.0648  0.3012
 1820SOL    HW1 5645   3.829   0.608   0.112  0.4253 -0.2953 -1.8691
 1820SOL    HW2 5646   3.956   0.609   0.215 -0.7390 -3.0300 -0.3058
 1821SOL     OW 5647   2.706   2.233   1.176 -0.3148  0.0651  0.9227
 1821SOL    HW1 5648   2.668   2.210   1.086 -0.9667  2.7307  0.4414
 1821SOL    HW2 5649   2.804   2.211   1.177  0.0435  1.3217 -0.9856
 1822SOL     OW 5650   2.614   1.261   0.588 -0.3440  0.4351  0.4951
 1822SOL    HW1 5651   2.698   1.207   0.591  0.7348  2.0110  0.4342
 1822SOL    HW2 5652   2.538   1.204   0.557  0.7729 -0.9521  0.2111
 1823SOL     OW 5653   4.919   4.491   2.246 -0.0609 -0.3208  0.1201
 1823SOL    HW1 5654   4.894   4.414   2.305  0.8013 -0.5162  0.2457
 1823SOL    HW2 5655   4.900   4.467   2.150 -2.1750  0.2753  0.3290
 1824SOL     OW 5656   5.064   3.142   3.847 -0.2056 -0.0976 -0.0213
 1824SOL    HW1 5657   0.004   3.152   3.851 -0.2005  0.5540 -1.3497
 1824SOL    HW2 5658   5.034   3.083   3.922  1.1157  0.1109  0.7146
 1825SOL     OW 5659   2.067   2.621   0.284 -0.0506 -0.3648 -0.4346
 1825SOL    HW1 5660   2.100   2.715   0.292  0.5484 -0.6500  0.5625
 1825SOL    HW2 5661   1.977   2.614   0.326 -1.2335  0.2977 -2.7057
 1826SOL     OW 5662   4.290   3.262   3.755 -0.3054  0.0948  0.0193
 1826SOL    HW1 5663   4.351   3.253   3.834 -0.0393 -1.5346 -0.3190
 1826SOL    HW2 5664   4.336   3.314   3.683  0.9297 -1.4963 -0.4055
 1827SOL     OW 5665   4.671   2.910   4.588  0.7808 -0.7487 -0.1782
 1827SOL    HW1 5666   4.613   2.850   4.534  0.6515  0.1271 -1.0464
 1827SOL    HW2 5667   4.749   2.859   4.623  0.3792 -1.5422 -0.4226
 1828SOL     OW 5668   2.961   2.203   0.804 -0.4521  0.4642 -0.6610
 1828SOL    HW1 5669   3.024   2.279   0.822  0.6901  0.0010 -2.4736
 1828SOL    HW2 5670   2.970   2.135   0.877 -0.4893  1.4210  0.2599
 1829SOL     OW 5671   0.489   0.102   3.317 -0.5498  0.6159 -0.5567
 1829SOL    HW1 5672   0.419   0.162   3.280 -1.3013  0.3693  0.4141
 1829SOL    HW2 5673   0.572   0.154   3.338 -0.9103  1.1572 -0.4780
 1830SOL     OW 5674   2.453   3.183   0.805 -0.5930  0.2626  0.2205
 1830SOL    HW1 5675   2.434   3.277   0.831 -0.9161  0.4678 -0.6998
 1830SOL    HW2 5676   2.378   3.124   0.835 -0.0164  0.1526  1.5037
 1831SOL     OW 5677   0.436   4.119   2.082  0.4291 -0.5818 -0.8715
 1831SOL    HW1 5678   0.425   4.094   1.986 -0.2271  0.8949 -1.2161
 1831SOL    HW2 5679   0.348   4.153   2.118  1.1894  1.0286 -0.4390
 1832SOL     OW 5680   3.177   1.052   3.187 -0.7668  0.2876  0.0613
 1832SOL    HW1 5681   3.215   1.007   3.267  0.3715  2.2822  0.7162
 1832SOL    HW2 5682   3.119   1.129   3.216 -0.3371  1.0418 -1.0111
 1833SOL     OW 5683   4.079   3.300   2.247  0.4003  0.2239  0.7179
 1833SOL    HW1 5684   3.995   3.247   2.236 -0.8211  1.2395  3.8173
 1833SOL    HW2 5685   4.071   3.386   2.198  0.0572 -0.1283  0.1486
 1834SOL     OW 5686   3.195   2.318   1.760 -0.9134 -0.5475  0.5561
 1834SOL    HW1 5687   3.234   2.262   1.687 -0.8254 -0.8224  0.8124
 1834SOL    HW2 5688   3.110   2.361   1.727  0.2177  1.0629 -0.4268
 1835SOL     OW 5689   2.403   3.939   4.529  0.0292 -0.6762 -0.0937
 1835SOL    HW1 5690   2.325   3.997   4.504  1.2546  0.3023 -1.9329
 1835SOL    HW2 5691   2.382   3.844   4.508 -1.0312 -0.5675  0.4124
 1836SOL     OW 5692   0.987   4.503   1.303 -0.3829  0.2884 -0.0944
 1836SOL    HW1 5693   1.073   4.464   1.335 -0.8953  0.2652  1.3528
 1836SOL    HW2 5694   0.914   4.435   1.314 -0.9395  0.9852  0.6599
 1837SOL     OW 5695   1.938   1.639   3.717  0.8370  0.0375 -0.0694
 1837SOL    HW1 5696   1.943   1.585   3.633  1.0136 -1.4339  0.8536
 1837SOL    HW2 5697   1.943   1.578   3.796  2.3484  1.5181  1.0423
 1838SOL     OW 5698   4.880   1.272   2.599 -0.2887  0.3715  0.5263
 1838SOL    HW1 5699   4.837   1.276   2.690  0.7437  1.0246  1.0055
 1838SOL    HW2 5700   4.979   1.269   2.609 -0.1876 -1.7144 -0.5537
 1839SOL     OW 5701   0.372   2.135   0.342 -0.0842  0.4451 -0.6965
 1839SOL    HW1 5702   0.336   2.138   0.249 -1.8324  1.4275 -0.0405
 1839SOL    HW2 5703   0.359   2.043   0.380  0.0394  0.2199 -1.1881
 1840SOL     OW 5704   0.010   5.072   4.698  0.2547  0.6866 -0.5189
 1840SOL    HW1 5705   5.153   0.000   4.655  1.5135  1.3005  0.2152
 1840SOL    HW2 5706   0.077   5.020   4.644  0.6674  0.8156 -0.1325
 1841SOL     OW 5707   4.679   4.758   4.945  0.1170  0.4890 -0.4562
 1841SOL    HW1 5708   4.737   4.760   5.027  3.0659 -3.1182 -2.1435
 1841SOL    HW2 5709   4.705   4.834   4.885  0.0785  1.3577  0.5830
 1842SOL     OW 5710   4.814   3.855   1.445 -0.4115 -0.3835  0.0818
 1842SOL    HW1 5711   4.843   3.789   1.376 -0.4846 -0.0908 -0.2314
 1842SOL    HW2 5712   4.894   3.901   1.483 -0.4780  2.1838 -2.5082
 1843SOL     OW 5713   3.319   0.414   4.344  0.1878  0.5183  0.1293
 1843SOL    HW1 5714   3.346   0.456   4.431 -0.5745  1.5547 -0.1136
 1843SOL    HW2 5715   3.254   0.474   4.297  1.2641  0.4036 -1.5753
 1844SOL     OW 5716   4.281   0.094   2.483 -0.4342 -0.3269  0.9964
 1844SOL    HW1 5717   4.212   0.148   2.531 -2.0277 -0.3997 -1.0798
 1844SOL    HW2 5718   4.237   0.027   2.423  1.4676 -1.5381  0.8347
 1845SOL     OW 5719   3.125   3.800   0.929  0.0971 -0.1337 -0.5516
 1845SOL    HW1 5720   3.153   3.886   0.971  1.2074 -0.8780  0.2763
 1845SOL    HW2 5721   3.027   3.786   0.942 -0.0158  0.8067 -0.3544
 1846SOL     OW 5722   0.598   3.303   1.979  0.1763 -0.3750 -0.1256
 1846SOL    HW1 5723   0.633   3.272   2.067 -0.8866  1.9094  1.2062
 1846SOL    HW2 5724   0.498   3.312   1.984  0.2705  1.5420 -0.9337
 1847SOL     OW 5725   2.153   1.165   2.288 -0.3625 -0.4443 -0.3890
 1847SOL    HW1 5726   2.137   1.264   2.293 -2.9360 -0.7974 -0.4913
 1847SOL    HW2 5727   2.127   1.122   2.374 -1.9691 -1.3257 -1.2745
 1848SOL     OW 5728   0.799   0.260   2.946 -0.7018  0.0009 -0.1729
 1848SOL    HW1 5729   0.762   0.346   2.981  1.0387  0.3693  0.9076
 1848SOL    HW2 5730   0.899   0.263   2.952 -0.6253 -2.4813  0.8056
 1849SOL     OW 5731   3.224   2.561   4.536 -0.9049 -0.2371  0.5281
 1849SOL    HW1 5732   3.157   2.625   4.574 -0.4614 -0.5052  1.8211
 1849SOL    HW2 5733   3.270   2.603   4.458 -1.8828  0.3115  0.2212
 1850SOL     OW 5734   2.716   1.283   4.347 -0.3867 -0.5146  0.4612
 1850SOL    HW1 5735   2.674   1.253   4.261 -0.3971 -1.0415  0.6454
 1850SOL    HW2 5736   2.805   1.237   4.358  0.2688  0.6217  0.0532
 1851SOL     OW 5737   3.861   1.558   1.109 -0.3907  0.1547  0.0688
 1851SOL    HW1 5738   3.813   1.643   1.090  0.9057  1.2660  1.5352
 1851SOL    HW2 5739   3.960   1.574   1.109  0.0652 -1.9558 -2.3291
 1852SOL     OW 5740   4.877   2.280   0.945  0.1394  1.0438 -0.0877
 1852SOL    HW1 5741   4.968   2.283   0.988  0.3906  2.0902 -0.6611
 1852SOL    HW2 5742   4.855   2.370   0.909 -1.1212  0.7810  0.0024
 1853SOL     OW 5743   1.642   3.102   3.197  0.3965  0.3143  0.1195
 1853SOL    HW1 5744   1.657   3.163   3.119  1.2763 -0.6346 -0.4846
 1853SOL    HW2 5745   1.584   3.026   3.168  2.6290 -1.3117 -0.3149
 1854SOL     OW 5746   2.705   4.140   1.061  0.5889 -0.0424 -0.7862
 1854SOL    HW1 5747   2.610   4.114   1.076  0.8454  0.2639  1.6429
 1854SOL    HW2 5748   2.709   4.219   0.999 -0.8502  0.8990  0.2608
 1855SOL     OW 5749   2.545   3.940   1.973 -0.2528 -0.3190  0.0360
 1855SOL    HW1 5750   2.556   3.844   1.948  0.3750 -0.5078  0.9568
 1855SOL    HW2 5751   2.618   3.995   1.932 -0.5858 -0.2375 -0.4536
 1856SOL     OW 5752   3.267   2.380   4.744 -0.3023  0.6396 -0.0278
 1856SOL    HW1 5753   3.248   2.430   4.828  2.3320  0.4743  0.7695
 1856SOL    HW2 5754   3.260   2.442   4.666  0.3376  1.6051  0.6622
 1857SOL     OW 5755   4.349   2.544   1.428  0.3248  0.1377 -0.1348
 1857SOL    HW1 5756   4.355   2.638   1.395  1.2004  0.1751  0.0963
 1857SOL    HW2 5757   4.438   2.517   1.465  0.8032 -1.6104 -2.3958
 1858SOL     OW 5758   1.126   0.697   5.144 -0.0115  0.4521  0.2419
 1858SOL    HW1 5759   1.162   0.618   5.095  0.4002 -0.1190  1.4324
 1858SOL    HW2 5760   1.198   0.766   5.154  0.1841  0.1703  0.8417
 1859SOL     OW 5761   4.477   1.281   2.053 -0.8648 -0.6791 -0.5431
 1859SOL    HW1 5762   4.451   1.373   2.082  0.0469 -0.7830  0.7035
 1859SOL    HW2 5763   4.415   1.214   2.093 -0.1470 -0.7560  0.4768
 1860SOL     OW 5764   2.493   3.674   4.735 -0.2015 -0.1455 -0.0298
 1860SOL    HW1 5765   2.398   3.707   4.737 -0.6583 -1.4172  0.3695
 1860SOL    HW2 5766   2.554   3.748   4.763 -1.1945  0.3126  1.0387
 1861SOL     OW 5767   2.933   1.317   0.369  0.2008 -0.0375  0.1068
 1861SOL    HW1 5768   2.968   1.374   0.442 -0.1466 -0.0433  0.2797
 1861SOL    HW2 5769   2.896   1.232   0.407  0.6091 -0.3289 -0.1360
 1862SOL     OW 5770   3.745   2.335   3.886 -0.9237 -0.4768 -0.3495
 1862SOL    HW1 5771   3.645   2.323   3.888 -0.8888 -0.7770  0.9726
 1862SOL    HW2 5772   3.785   2.289   3.965  0.0791  1.1646  0.1617
 1863SOL     OW 5773   4.708   2.493   4.454 -0.0465  0.5351 -0.3768
 1863SOL    HW1 5774   4.780   2.562   4.466  0.4723 -0.0877  0.1742
 1863SOL    HW2 5775   4.700   2.439   4.537 -0.7175  0.1717 -0.6702
 1864SOL     OW 5776   3.963   4.143   3.685 -0.0133  0.0666 -0.0353
 1864SOL    HW1 5777   3.894   4.198   3.731  0.4009  0.3339  0.2766
 1864SOL    HW2 5778   3.933   4.122   3.592 -0.8688 -0.4946  0.3555
 1865SOL     OW 5779   1.344   3.201   4.314  0.0293 -0.1206 -0.2950
 1865SOL    HW1 5780   1.342   3.279   4.376  0.2979 -1.2803  1.2294
 1865SOL    HW2 5781   1.434   3.157   4.317 -0.2582 -0.7689 -0.7624
 1866SOL     OW 5782   2.955   3.029   2.769  0.4288  0.0297  0.5478
 1866SOL    HW1 5783   2.953   3.128   2.755  0.1479 -0.0549 -0.0777
 1866SOL    HW2 5784   2.862   2.997   2.786  0.0996 -0.4456 -1.7970
 1867SOL     OW 5785   3.147   1.491   3.968  0.4396  0.1530 -0.8374
 1867SOL    HW1 5786   3.065   1.482   4.025  1.1050  1.0870  0.3088
 1867SOL    HW2 5787   3.174   1.587   3.963  2.3471 -0.3041  0.0833
 1868SOL     OW 5788   1.552   4.191   2.230  0.4807  0.7954  0.4055
 1868SOL    HW1 5789   1.607   4.232   2.157  0.2232  1.2724  0.4716
 1868SOL    HW2 5790   1.609   4.129   2.284  0.1911 -1.3122 -1.5176
 1869SOL     OW 5791   3.288   1.359   2.114  0.0979 -0.1075  0.1477
 1869SOL    HW1 5792   3.373   1.366   2.167  0.4737  0.5689 -0.5279
 1869SOL    HW2 5793   3.248   1.450   2.105 -0.8025 -0.4526  0.6166
 1870SOL     OW 5794   2.908   0.778   4.252 -0.2175 -0.0543  0.3146
 1870SOL    HW1 5795   2.882   0.726   4.171  0.5326 -0.0911  0.0857
 1870SOL    HW2 5796   2.959   0.860   4.225 -1.7157  1.0346  0.6494
[truncated: 544,856 more chars]
