# Supplementary material for: Host–guest complexation of progesterone with β-cyclodextrin derivatives: hydration structure, binding thermodynamics, and loading pathways from molecular dynamics simulations
Source: RSC Adv. 2026 Jul 30. Online ahead of print. doi: 10.1039/d6ra04566a (PMC13420253; doi:10.1039/d6ra04566a)
Supplement: RA-OLF-D6RA04566A-s001 [file RA-OLF-D6RA04566A-s001.zip › 2-HPBCD/Replica_2/npt.gro]

Progesterone/2HPBCD in Water
13692
    12HPBC  H98    1   3.068   2.065   2.417  3.5637 -2.2375 -1.9005
    12HPBC  O42    2   3.127   2.109   2.480 -0.0477  0.0010  0.3213
    12HPBC  C62    3   3.131   2.251   2.484  0.1597  0.0153 -0.3016
    12HPBC  H94    4   3.235   2.275   2.521 -0.0354  0.5526 -0.0945
    12HPBC  C63    5   3.106   2.310   2.346  0.3627 -0.0482 -0.3663
    12HPBC  C61    6   3.031   2.307   2.585  0.1228  0.0999 -0.3835
    12HPBC  O33    7   3.075   2.268   2.716 -0.1555  0.5383 -0.1567
    12HPBC  C38    8   2.992   2.255   2.829 -0.0956 -0.3394 -0.2024
    12HPBC  H44    9   2.953   2.150   2.814 -0.3448 -0.1809 -0.6822
    12HPBC  C37   10   3.088   2.251   2.949 -0.3032  0.3688 -0.0072
    12HPBC  H43   11   3.150   2.157   2.936  0.0083  0.7365 -1.3505
    12HPBC  O31   12   3.173   2.362   2.972  0.2204 -0.1022  0.3652
    12HPBC  C35   13   3.313   2.388   2.980  0.2437 -0.2370  0.3974
    12HPBC  H40   14   3.373   2.295   2.997 -0.1457 -0.2462  1.8740
    12HPBC  C33   15   3.367   2.454   2.853 -0.1009 -0.1640  0.2879
    12HPBC  H38   16   3.310   2.549   2.832 -0.6379 -0.4411  0.4662
    12HPBC  O29   17   3.350   2.368   2.741  0.5693  0.2414 -0.1342
    12HPBC H108   18   3.329   2.277   2.767 -0.2138  0.7433  1.1255
    12HPBC  C32   19   3.514   2.486   2.878 -0.1488 -0.1018  0.4882
    12HPBC  H37   20   3.577   2.391   2.888  2.6449  1.7323  1.9898
    12HPBC  O28   21   3.567   2.560   2.771 -0.4043 -0.2634  0.2488
    12HPBC  C43   22   3.670   2.500   2.692  0.1659  0.2587  0.5828
    12HPBC  C44   23   3.706   2.587   2.571 -0.3050  0.1279  0.3472
    12HPBC  H52   24   3.619   2.650   2.536  0.0781  0.8406  0.6549
    12HPBC  O36   25   3.796   2.690   2.608  0.2223 -0.6239  1.1957
    12HPBC  H56   26   3.890   2.666   2.620 -0.0887 -2.6739 -0.0057
    12HPBC  C45   27   3.773   2.518   2.453 -0.4441  0.5930 -0.0061
    12HPBC  C31   28   3.553   2.559   3.007  0.3471  0.4906  0.0109
    12HPBC  H36   29   3.660   2.542   3.040  0.1123 -0.4268  0.3278
    12HPBC  O27   30   3.475   2.504   3.113  0.2985 -0.2185 -0.3891
    12HPBC  C34   31   3.335   2.479   3.101  0.2031  0.0260  0.2083
    12HPBC  H39   32   3.283   2.578   3.083  0.7543  0.2799 -0.0153
    12HPBC  C36   33   3.287   2.412   3.230  0.3103 -0.3684  0.0462
    12HPBC  O30   34   3.265   2.493   3.344 -0.5832 -0.5868  0.0345
    12HPBC H104   35   3.350   2.483   3.390 -0.5020  1.1642  0.3161
    12HPBC  O26   36   3.515   2.695   3.015 -0.4696  0.2574  0.2651
    12HPBC  C29   37   3.613   2.786   3.065  0.0126 -0.1248  0.0219
    12HPBC  H33   38   3.707   2.740   3.104  1.0650 -0.3027 -2.5122
    12HPBC  C27   39   3.652   2.867   2.941 -0.8799  0.3118  0.0192
    12HPBC  H31   40   3.564   2.908   2.884 -1.2986  0.5740  0.8284
    12HPBC  O24   41   3.725   2.786   2.851 -0.1417  0.4634  0.4677
    12HPBC H107   42   3.667   2.713   2.824  0.3200  0.4457 -0.5194
    12HPBC  C26   43   3.737   2.989   2.979 -0.0661 -0.2680  0.0858
    12HPBC  H30   44   3.841   2.954   3.007  1.0877  1.8472 -1.2069
    12HPBC  O23   45   3.762   3.071   2.867 -0.0738 -0.1325  0.1830
    12HPBC  C46   46   3.879   3.152   2.858  0.3099 -0.6972 -0.0010
    12HPBC  C47   47   3.973   3.117   2.743  0.5442 -0.6746  0.1808
    12HPBC  H63   48   3.977   3.005   2.750 -2.9404 -1.0341 -1.4104
    12HPBC  O37   49   3.923   3.151   2.614 -0.1276  0.0217  0.6162
    12HPBC  H62   50   3.979   3.110   2.546  0.2866 -1.2321  1.6702
    12HPBC  C48   51   4.102   3.190   2.777  0.3065 -0.2058  0.0880
    12HPBC  C25   52   3.680   3.071   3.095 -0.0538 -0.0822 -0.0401
    12HPBC  H29   53   3.758   3.142   3.136  2.1779 -2.2040 -0.3540
    12HPBC  O22   54   3.643   2.982   3.199 -0.3412 -0.4863 -0.4858
    12HPBC  C28   55   3.553   2.874   3.175 -0.3508 -0.6389  0.2330
    12HPBC  H32   56   3.450   2.909   3.144 -1.3994 -3.4287  0.1954
    12HPBC  C30   57   3.531   2.788   3.300 -0.3926  0.1528  0.7793
    12HPBC  O25   58   3.407   2.727   3.326 -0.3058 -0.3862 -0.0268
    12HPBC H103   59   3.372   2.677   3.250  0.9097  0.3433 -1.1056
    12HPBC  O21   60   3.556   3.127   3.059 -0.0669 -0.0821  0.0063
    12HPBC  C23   61   3.531   3.263   3.020  0.4968  0.1067  0.2913
    12HPBC  H26   62   3.630   3.310   2.998  0.6346  0.0256  0.7324
    12HPBC  C21   63   3.448   3.254   2.891  0.7146 -0.1061  0.1657
    12HPBC  H24   64   3.352   3.200   2.914  1.2274  0.1734  3.3780
    12HPBC  O19   65   3.511   3.176   2.792 -0.6263 -0.4486 -0.4495
    12HPBC H106   66   3.595   3.223   2.777 -0.9785  0.0911 -0.7301
    12HPBC  C20   67   3.406   3.395   2.848  0.5556 -0.2596 -0.1893
    12HPBC  H23   68   3.501   3.454   2.832  0.8878 -0.9170 -0.6785
    12HPBC  O18   69   3.336   3.397   2.725  0.4002  0.0951 -0.0974
    12HPBC  C49   70   3.376   3.502   2.637 -0.4921 -0.1774 -0.8382
    12HPBC  C50   71   3.424   3.464   2.496  0.9271 -0.5088 -0.2863
    12HPBC  H66   72   3.500   3.382   2.512  0.7285 -0.3105  2.1688
    12HPBC  O38   73   3.323   3.425   2.404  0.5763  0.0955 -0.1641
    12HPBC  H70   74   3.364   3.391   2.323 -0.0503 -0.8303 -0.1066
    12HPBC  C51   75   3.488   3.590   2.442  0.3949  0.0184  0.2890
    12HPBC  C19   76   3.327   3.472   2.956  0.0100 -0.5017 -0.4087
    12HPBC  H22   77   3.330   3.583   2.934  2.9601 -0.6020 -0.9621
    12HPBC  O17   78   3.398   3.459   3.078 -0.4657 -0.5777 -0.1401
    12HPBC  C22   79   3.470   3.348   3.132  0.0957 -0.0570  0.2000
    12HPBC  H25   80   3.385   3.293   3.180 -1.3051 -0.4291 -2.5143
    12HPBC  C24   81   3.565   3.409   3.235  0.2170 -0.1223  0.1284
    12HPBC  O20   82   3.661   3.318   3.283  0.0519 -0.3311  0.0657
    12HPBC H102   83   3.619   3.236   3.311  0.5538 -0.7605 -0.4221
    12HPBC  O16   84   3.202   3.414   2.982  0.0795 -0.3824  0.2193
    12HPBC  C17   85   3.097   3.346   2.911  0.3026 -0.2086 -0.2764
    12HPBC  H19   86   3.129   3.308   2.810  0.2320 -3.0491  0.6859
    12HPBC  C15   87   3.045   3.227   2.992 -0.0212  0.0564 -0.0940
    12HPBC  H17   88   2.993   3.274   3.080 -0.0296  1.0737 -0.6224
    12HPBC  O14   89   3.163   3.154   3.022  0.1488  0.3111 -0.1340
    12HPBC H112   90   3.238   3.212   3.042  0.3106  1.1318 -2.6754
    12HPBC  C14   91   2.951   3.147   2.903  0.1852 -0.2539 -0.0337
    12HPBC  H16   92   3.004   3.124   2.805  0.2364 -2.3757  0.4399
    12HPBC  O13   93   2.908   3.025   2.960 -0.1525 -0.1702 -0.1026
    12HPBC  C52   94   2.901   2.902   2.887 -0.0247 -0.1131 -0.2123
    12HPBC  C53   95   3.028   2.817   2.899  0.2244  0.2698 -0.1224
    12HPBC  H73   96   3.034   2.750   2.809  1.9909  0.9704 -0.5782
    12HPBC  O39   97   3.146   2.896   2.899  0.1085  0.4444 -0.1634
    12HPBC  H77   98   3.126   2.988   2.923  0.4939  0.3885  0.4250
    12HPBC  C54   99   3.018   2.743   3.031 -0.2060  0.6658  0.0675
    12HPBC  C13  100   2.835   3.240   2.864  0.3443 -0.2561 -0.5204
    12HPBC  H15  101   2.784   3.191   2.776  1.3204 -3.0063  0.3264
    12HPBC  O12  102   2.877   3.370   2.825  0.2994 -0.1644 -0.2614
    12HPBC  C16  103   2.985   3.446   2.880  0.2957 -0.1961 -0.2103
    12HPBC  H18  104   2.956   3.495   2.977  3.2166  1.0875  0.1200
    12HPBC  C18  105   3.028   3.548   2.775  0.3185 -0.0612 -0.0706
    12HPBC  O15  106   3.098   3.662   2.820  0.0642 -0.2549  0.8238
    12HPBC H101  107   3.048   3.745   2.824  1.9148  0.9056  0.8540
    12HPBC  O11  108   2.749   3.276   2.969  0.4409 -0.1967 -0.4618
    12HPBC  C11  109   2.622   3.224   3.008  0.2286  0.7262  0.1168
    12HPBC  H12  110   2.549   3.306   3.033  0.3015  1.1120 -0.8997
    12HPBC   C9  111   2.557   3.143   2.895  0.5108 -0.2384  0.6326
    12HPBC  H10  112   2.638   3.077   2.853  1.9097  2.1742 -0.6883
    12HPBC   O9  113   2.525   3.241   2.797  0.1498 -0.7055  0.2765
    12HPBC H111  114   2.522   3.197   2.710 -0.6875 -0.8660  0.3717
    12HPBC   C8  115   2.438   3.059   2.943 -0.1160  0.2722 -0.0071
    12HPBC   H9  116   2.367   3.135   2.990  0.9862  1.2678  0.0935
    12HPBC   O8  117   2.377   2.989   2.836 -0.3571  0.0289  0.2878
    12HPBC  C55  118   2.239   3.013   2.807 -0.2469  0.0613 -0.2314
    12HPBC  C56  119   2.137   2.936   2.893 -0.0467 -0.0930 -0.1316
    12HPBC  H80  120   2.173   2.835   2.927 -0.9853 -1.2964 -2.5179
    12HPBC  O40  121   2.113   2.990   3.022  0.8369  0.1247 -0.0498
    12HPBC  H84  122   2.187   2.992   3.084 -1.0440  1.9514  2.3143
    12HPBC  C57  123   2.004   2.937   2.820 -0.2375  0.1219  0.2211
    12HPBC   C7  124   2.473   2.970   3.062 -0.5079 -0.4005 -0.3878
    12HPBC   H8  125   2.379   2.928   3.110 -0.8184 -0.2084 -0.8194
    12HPBC   O7  126   2.532   3.052   3.162 -0.1320 -0.4636 -0.5595
    12HPBC  C10  127   2.648   3.128   3.125 -0.5120  0.4342  0.0469
    12HPBC  H11  128   2.733   3.059   3.098  0.5834  1.1282  1.6031
    12HPBC  C12  129   2.693   3.206   3.248 -0.3358  0.1979  0.1333
    12HPBC  O10  130   2.616   3.317   3.290 -0.4167  0.2049 -0.0315
    12HPBC H100  131   2.682   3.387   3.279 -0.7575  0.6743  0.8593
    12HPBC   O6  132   2.572   2.871   3.041  0.1047  0.1486 -0.1228
    12HPBC   C2  133   2.529   2.735   3.049 -0.0770  0.2034 -0.1616
    12HPBC   H1  134   2.418   2.735   3.061 -0.4656  1.0464 -3.0118
    12HPBC   C1  135   2.615   2.658   3.150 -0.4699  0.0479  0.0558
    12HPBC   H2  136   2.725   2.677   3.131 -0.8681  2.2561 -0.2711
    12HPBC   C6  137   2.582   2.691   3.296 -0.4940  0.3871 -0.0262
    12HPBC   O2  138   2.632   2.603   3.393  0.1733  0.4621 -0.2942
    12HPBC  H99  139   2.562   2.539   3.413  1.7626 -1.5842 -0.9802
    12HPBC   O1  140   2.583   2.519   3.141  0.0591 -0.1139  0.5811
    12HPBC   C5  141   2.595   2.456   3.014 -0.4735  0.3429  0.2978
    12HPBC   H4  142   2.558   2.350   3.026  0.0933  0.1812  0.6799
    12HPBC   O4  143   2.735   2.462   2.990 -0.5026 -0.3401 -0.0452
    12HPBC  C41  144   2.815   2.343   2.987 -0.0515 -0.0415  0.1508
    12HPBC  H47  145   2.751   2.252   2.980 -0.0076  0.0375 -2.0573
    12HPBC  C39  146   2.878   2.356   2.847  0.0407 -0.2515  0.1726
    12HPBC  H45  147   2.918   2.461   2.833 -1.3464  0.1565 -0.8924
    12HPBC  O34  148   2.779   2.339   2.749 -0.0920  0.2425  0.2167
    12HPBC H109  149   2.717   2.412   2.763 -0.2415  0.6875 -2.2475
    12HPBC  C40  150   2.915   2.331   3.102 -0.0902 -0.2831  0.1593
    12HPBC  O32  151   3.017   2.236   3.071  0.1036 -0.0817  0.1746
    12HPBC  H46  152   2.944   2.433   3.138 -1.8272  0.0373  0.7371
    12HPBC  C42  153   2.849   2.273   3.227 -0.4343  0.0160  0.1171
    12HPBC  O35  154   2.766   2.366   3.294 -0.4135 -0.1338  0.3525
    12HPBC H105  155   2.709   2.409   3.228  0.4852 -0.2127 -0.4998
    12HPBC   C4  156   2.515   2.527   2.904  0.3522  0.2623 -0.3621
    12HPBC   H3  157   2.407   2.502   2.921 -0.4072  2.0864 -2.1387
    12HPBC   C3  158   2.532   2.679   2.906  0.1815  0.2778 -0.1869
    12HPBC   H5  159   2.632   2.711   2.866 -0.9557  1.7160 -2.0448
    12HPBC   O3  160   2.430   2.735   2.825  0.3095 -0.4087 -0.8281
    12HPBC H110  161   2.434   2.832   2.823  0.0625 -0.3762 -0.0824
    12HPBC   O5  162   2.538   2.484   2.772 -0.3584 -0.0171 -0.3941
    12HPBC  C58  163   2.481   2.362   2.724 -0.2948 -0.1064 -0.2437
    12HPBC  C59  164   2.430   2.364   2.579  0.3026  0.4126 -0.4476
    12HPBC  H87  165   2.405   2.257   2.554  1.7322 -0.2238  0.6714
    12HPBC  O41  166   2.314   2.442   2.555  0.0785  0.1529 -0.2165
    12HPBC  H90  167   2.318   2.528   2.600 -1.1069 -0.4623  1.1322
    12HPBC  C60  168   2.545   2.392   2.484  0.0752  0.3030 -0.7558
    2XWSP    O3  169   1.751   1.907   1.206 -0.3564  0.2684 -0.3737
    2XWSP    C3  170   1.673   1.881   1.298 -0.2955 -0.2800 -0.4740
    2XWSP    C2  171   1.693   1.760   1.385  0.0445  0.0062 -0.1535
    2XWSP    C1  172   1.572   1.731   1.472  0.2912  0.1594  0.2460
    2XWSP   C10  173   1.527   1.850   1.557  0.1287  0.0866  0.2632
    2XWSP   C19  174   1.640   1.875   1.657  0.5457 -0.3866 -0.0796
    2XWSP    C5  175   1.516   1.973   1.468  0.9554  0.3524  0.5167
    2XWSP    C4  176   1.588   1.985   1.356  0.5962  0.0636  0.2548
    2XWSP    H4  177   1.587   2.078   1.298  0.4041  0.6122  1.1188
    2XWSP    C6  178   1.432   2.085   1.521  0.1311 -0.2937  0.6031
    2XWSP    C7  179   1.301   2.034   1.578 -0.1272 -0.0562  0.2298
    2XWSP    C8  180   1.317   1.927   1.685 -0.1012 -0.1456  0.1375
    2XWSP    C9  181   1.391   1.812   1.617  0.2291 -0.0807  0.3845
    2XWSP   C11  182   1.392   1.690   1.709 -0.1191 -0.1238  0.3315
    2XWSP   C12  183   1.256   1.657   1.768 -0.1735  0.0861  0.3262
    2XWSP   C13  184   1.195   1.769   1.850 -0.4038  0.1776  0.0290
    2XWSP   C18  185   1.285   1.805   1.967 -0.4869 -0.2897  0.2396
    2XWSP   C14  186   1.186   1.885   1.749 -0.3948 -0.3824 -0.6171
    2XWSP   C15  187   1.093   1.987   1.813  0.1245 -0.3706  0.1313
    2XWSP   C16  188   1.002   1.903   1.902 -0.0936 -0.0458  0.2168
    2XWSP   C17  189   1.046   1.756   1.888 -0.4845 -0.1063 -0.3842
    2XWSP   C20  190   1.025   1.678   2.015  0.5307  0.0885 -0.0915
    2XWSP   O20  191   1.020   1.717   2.132  0.2655 -0.1846 -0.0121
    2XWSP   C21  192   0.989   1.534   1.990 -0.2848  0.2127  0.3407
    3SOL     OW  193   3.794   4.137   3.866 -0.4182  0.0826  0.3091
    3SOL    HW1  194   3.761   4.232   3.866 -0.2557  0.1487 -0.4865
    3SOL    HW2  195   3.813   4.109   3.772  2.7570  0.3623  0.7793
    4SOL     OW  196   3.101   2.453   4.562 -0.3913  0.6749  0.3868
    4SOL    HW1  197   3.152   2.378   4.602  0.8729  1.1595 -0.2610
    4SOL    HW2  198   3.009   2.456   4.601 -0.3895 -1.0576  0.5693
    5SOL     OW  199   1.851   0.359   4.598 -0.1805 -0.4748 -0.0345
    5SOL    HW1  200   1.783   0.350   4.670 -0.5984 -0.1428 -0.3848
    5SOL    HW2  201   1.809   0.341   4.509  0.2632 -0.5893 -0.2262
    6SOL     OW  202   0.585   1.248   1.965  0.2045  0.4245  0.0228
    6SOL    HW1  203   0.659   1.270   2.029 -1.5523  0.5262  2.1256
    6SOL    HW2  204   0.580   1.318   1.894  1.5088  0.9134  0.3945
    7SOL     OW  205   0.737   4.044   2.959  0.0563  0.0652 -0.2109
    7SOL    HW1  206   0.730   4.096   2.874  1.6132  0.1113 -0.3453
    7SOL    HW2  207   0.683   4.088   3.030 -0.1377  0.8162 -0.8105
    8SOL     OW  208   3.720   4.362   0.273  0.0735  0.0813 -0.3672
    8SOL    HW1  209   3.751   4.297   0.343  0.5680 -0.4120 -1.0347
    8SOL    HW2  210   3.792   4.375   0.206 -0.8938 -0.5571 -1.5705
    9SOL     OW  211   5.108   0.638   4.346  0.4749  0.4306 -0.0890
    9SOL    HW1  212   5.039   0.666   4.279  0.6781  1.5454  0.1458
    9SOL    HW2  213   5.064   0.587   4.420  0.3011 -1.1689 -1.2351
   10SOL     OW  214   4.509   4.980   3.572 -0.1096 -0.8093  0.3385
   10SOL    HW1  215   4.443   5.052   3.594 -1.6039 -1.8755 -0.4763
   10SOL    HW2  216   4.468   4.891   3.588  1.9200 -1.5383  1.8918
   11SOL     OW  217   4.843   3.624   2.247  0.1237 -0.0240  0.0066
   11SOL    HW1  218   4.821   3.719   2.223 -1.5130 -0.4211 -0.1641
   11SOL    HW2  219   4.907   3.587   2.181 -0.2236  0.5643 -0.6712
   12SOL     OW  220   0.016   1.017   1.933  0.1826  0.1280  0.1851
   12SOL    HW1  221   0.056   0.928   1.914 -2.3198 -1.3357  1.2778
   12SOL    HW2  222   0.072   1.066   2.000  0.0758 -1.9218  1.8597
   13SOL     OW  223   0.017   4.749   1.183  0.9384  0.6034  0.6070
   13SOL    HW1  224   0.003   4.840   1.221  0.4527 -0.1523  2.3181
   13SOL    HW2  225   0.112   4.720   1.199  1.7370  1.6343 -1.8775
   14SOL     OW  226   0.644   2.522   2.280  0.1929  0.1562  0.6689
   14SOL    HW1  227   0.653   2.601   2.341 -1.3976  0.9134 -0.0241
   14SOL    HW2  228   0.598   2.448   2.328 -0.4538  0.5104  0.6062
   15SOL     OW  229   3.600   0.902   4.290  0.7795 -0.4950 -0.0541
   15SOL    HW1  230   3.698   0.915   4.307  0.7947 -0.4350 -0.1917
   15SOL    HW2  231   3.588   0.832   4.220  0.7711  0.7381 -1.3236
   16SOL     OW  232   2.892   3.548   3.264  0.5297 -0.0235 -1.1171
   16SOL    HW1  233   2.819   3.572   3.201  0.1318 -0.4259 -0.8200
   16SOL    HW2  234   2.852   3.517   3.351  1.0028 -1.8701 -1.5231
   17SOL     OW  235   2.328   0.677   1.019  0.0448 -0.0310  0.0187
   17SOL    HW1  236   2.394   0.622   0.969 -0.3832  0.4903 -1.1597
   17SOL    HW2  237   2.372   0.759   1.056  0.6556 -1.0598  1.6744
   18SOL     OW  238   2.582   1.616   1.473  0.0914 -1.0113 -0.1311
   18SOL    HW1  239   2.673   1.656   1.475 -0.9964  1.7632 -1.1459
   18SOL    HW2  240   2.515   1.687   1.450 -2.3366 -2.9513  0.5410
   19SOL     OW  241   4.836   0.365   2.470  0.7113 -0.2524 -0.3517
   19SOL    HW1  242   4.801   0.310   2.394 -0.6828 -0.0018  0.0807
   19SOL    HW2  243   4.844   0.308   2.551 -0.8254  0.1538  0.1225
   20SOL     OW  244   0.304   2.145   2.447 -0.9834 -0.4460 -0.0046
   20SOL    HW1  245   0.364   2.159   2.525 -0.3317 -0.7668 -0.4381
   20SOL    HW2  246   0.222   2.096   2.476  0.1078 -2.2738  0.1634
   21SOL     OW  247   4.602   1.874   3.353  0.4920  0.9235 -0.3580
   21SOL    HW1  248   4.603   1.935   3.432  0.8662  1.0769 -0.4827
   21SOL    HW2  249   4.541   1.911   3.283 -2.4554 -0.7731  1.0881
   22SOL     OW  250   3.773   4.270   3.355  0.4384 -0.7657 -0.0727
   22SOL    HW1  251   3.716   4.191   3.333 -0.3348  0.1272 -1.3522
   22SOL    HW2  252   3.739   4.351   3.308  0.1442  0.7761  2.5862
   23SOL     OW  253   4.712   1.313   2.987  0.0808  0.3269 -0.1442
   23SOL    HW1  254   4.692   1.300   2.890  0.8014  1.6385 -0.4844
   23SOL    HW2  255   4.717   1.410   3.008  0.8824  0.0601  1.0162
   24SOL     OW  256   2.210   3.779   3.500  0.3107 -0.1509 -0.0065
   24SOL    HW1  257   2.159   3.739   3.576 -0.8057 -0.4924 -0.9124
   24SOL    HW2  258   2.196   3.878   3.499 -1.1241 -0.3417 -0.7947
   25SOL     OW  259   0.136   2.082   0.585 -0.4614  0.1875  0.2287
   25SOL    HW1  260   0.097   2.022   0.655  0.0927 -0.2709  0.1474
   25SOL    HW2  261   0.231   2.104   0.608  0.4902 -1.8112 -1.5069
   26SOL     OW  262   2.647   2.769   0.939  0.0372 -0.0736  0.2417
   26SOL    HW1  263   2.706   2.822   0.879 -0.7691  0.7030  0.1083
   26SOL    HW2  264   2.551   2.791   0.919 -0.2434  0.3186  1.9040
   27SOL     OW  265   2.980   1.036   2.826 -0.4974  0.3313 -0.9106
   27SOL    HW1  266   2.904   1.065   2.884  0.8565 -0.4230  1.3665
   27SOL    HW2  267   3.058   1.097   2.840  0.8223 -1.5451  0.4007
   28SOL     OW  268   3.405   4.179   2.433  0.3161 -0.2682 -0.7149
   28SOL    HW1  269   3.472   4.244   2.396  0.6307 -0.1923 -0.0235
   28SOL    HW2  270   3.325   4.175   2.372 -0.0653  1.3617 -0.3736
   29SOL     OW  271   4.029   4.587   3.173 -0.0595 -0.4038 -0.5865
   29SOL    HW1  272   4.067   4.629   3.090  0.0239 -0.1201 -0.4022
   29SOL    HW2  273   3.946   4.537   3.149  0.0681 -0.4835 -0.8760
   30SOL     OW  274   0.598   3.224   0.555 -0.2812  0.5307 -0.0685
   30SOL    HW1  275   0.640   3.199   0.642 -0.6872  0.1981  0.0393
   30SOL    HW2  276   0.500   3.203   0.559 -0.5807  1.8536 -0.0928
   31SOL     OW  277   3.089   3.247   2.514 -0.4964 -0.6925 -0.2249
   31SOL    HW1  278   3.156   3.303   2.465 -0.6391  0.9958  1.4331
   31SOL    HW2  279   3.129   3.157   2.533  1.1443  0.1089  0.3019
   32SOL     OW  280   3.602   0.586   2.366  0.7053  0.0013 -0.1741
   32SOL    HW1  281   3.632   0.676   2.399  0.5057  0.6476 -1.6633
   32SOL    HW2  282   3.531   0.550   2.426 -0.6289  1.7592 -0.6278
   33SOL     OW  283   3.189   0.321   0.750 -0.5027  0.1950 -0.2630
   33SOL    HW1  284   3.262   0.342   0.685 -1.6309  1.1695 -1.2460
   33SOL    HW2  285   3.140   0.239   0.720  1.2819 -1.5710  1.3726
   34SOL     OW  286   1.736   0.160   1.238 -1.0183  0.0441 -0.4981
   34SOL    HW1  287   1.795   0.194   1.312 -0.9031  3.3466 -1.9395
   34SOL    HW2  288   1.793   0.134   1.160 -1.3168  0.1267 -0.7409
   35SOL     OW  289   0.440   2.218   3.839  0.3150  0.2224  0.2676
   35SOL    HW1  290   0.494   2.302   3.836 -0.9132  1.0522 -2.4037
   35SOL    HW2  291   0.394   2.205   3.751 -0.2397 -2.8304  0.8755
   36SOL     OW  292   4.185   1.830   2.506 -0.4907  0.2402  0.0910
   36SOL    HW1  293   4.136   1.751   2.471  0.0229 -0.0542  0.0190
   36SOL    HW2  294   4.171   1.838   2.605 -1.4512  0.7183 -0.0755
   37SOL     OW  295   3.410   4.518   3.763 -0.2500  0.2211 -0.6578
   37SOL    HW1  296   3.350   4.438   3.767 -0.4802  0.4464  1.5331
   37SOL    HW2  297   3.444   4.539   3.855  0.0370  2.4690 -1.2210
   38SOL     OW  298   1.112   3.895   1.434  0.1760 -0.2914 -0.9557
   38SOL    HW1  299   1.041   3.858   1.493  0.7980 -0.2101 -0.1476
   38SOL    HW2  300   1.120   3.837   1.352  0.0823 -1.0548 -0.4316
   39SOL     OW  301   4.729   3.673   4.482 -0.6167 -0.5529  0.2748
   39SOL    HW1  302   4.716   3.771   4.494 -0.9680 -0.8521  2.8920
   39SOL    HW2  303   4.680   3.643   4.401 -0.5971  1.3933 -0.5166
   40SOL     OW  304   1.799   0.126   3.073  0.5386 -0.0191  0.0110
   40SOL    HW1  305   1.750   0.042   3.098  1.4929 -0.8597 -0.8896
   40SOL    HW2  306   1.870   0.144   3.141 -0.5812  0.8775  0.9931
   41SOL     OW  307   1.053   3.479   0.216 -0.7220 -0.2159 -0.3535
   41SOL    HW1  308   0.954   3.469   0.225 -0.6056 -1.6273 -0.4795
   41SOL    HW2  309   1.085   3.551   0.278 -1.7324 -0.2344  0.2108
   42SOL     OW  310   2.634   4.516   0.204 -0.5430 -0.5062  0.6588
   42SOL    HW1  311   2.661   4.580   0.132 -0.6416  0.1144  1.1600
   42SOL    HW2  312   2.671   4.426   0.183 -2.9588 -1.0789 -1.6786
   43SOL     OW  313   2.399   0.269   3.236 -0.2471 -0.1397  0.8265
   43SOL    HW1  314   2.433   0.200   3.300  0.1007  0.0348  0.8308
   43SOL    HW2  315   2.367   0.224   3.153  0.0556 -0.3016  0.7948
   44SOL     OW  316   2.352   5.024   3.506  0.2918  0.1840  0.5080
   44SOL    HW1  317   2.386   4.977   3.425 -0.8674 -1.4703  0.9228
   44SOL    HW2  318   2.389   5.116   3.509  2.3565 -0.5559 -0.5582
   45SOL     OW  319   0.330   0.400   0.370  0.7240  0.2795  0.0594
   45SOL    HW1  320   0.341   0.409   0.271 -0.4535  2.1454  0.0466
   45SOL    HW2  321   0.330   0.303   0.395 -0.6963 -0.3206 -1.9891
   46SOL     OW  322   1.501   3.998   0.197 -0.6769 -0.8977  0.7251
   46SOL    HW1  323   1.404   4.021   0.185 -0.2066  0.1237 -1.6430
   46SOL    HW2  324   1.557   4.055   0.137  1.2848 -2.4559  0.9552
   47SOL     OW  325   2.122   3.477   1.227 -0.0713 -0.0312  0.8377
   47SOL    HW1  326   2.131   3.419   1.308  1.0372  0.8525  1.3703
   47SOL    HW2  327   2.098   3.570   1.255  1.9645  0.6944  0.3179
   48SOL     OW  328   4.389   1.007   1.197  0.3686 -0.4705  0.4904
   48SOL    HW1  329   4.446   1.030   1.118  0.0520  0.0935  0.4218
   48SOL    HW2  330   4.411   1.068   1.273  1.7805 -1.9924  1.3746
   49SOL     OW  331   3.901   2.363   3.062  0.8203 -0.0214 -0.3068
   49SOL    HW1  332   3.984   2.348   3.115  0.0917 -0.3020  0.7936
   49SOL    HW2  333   3.925   2.383   2.967  2.1459  0.2201  0.0585
   50SOL     OW  334   4.244   2.392   1.772 -0.4599 -0.4796  0.4464
   50SOL    HW1  335   4.219   2.489   1.783 -0.1725 -0.5370  1.8092
   50SOL    HW2  336   4.258   2.351   1.862  0.4084 -1.5403 -0.1483
   51SOL     OW  337   3.097   4.498   4.175  0.6883 -0.1536  1.0032
   51SOL    HW1  338   3.114   4.440   4.096  0.2440  1.0089  0.0176
   51SOL    HW2  339   2.998   4.507   4.189  0.7662 -0.3445  1.6849
   52SOL     OW  340   1.994   2.518   1.024 -0.3628 -0.0830  0.1154
   52SOL    HW1  341   2.093   2.517   1.011 -0.3057  0.4429  0.4933
   52SOL    HW2  342   1.950   2.540   0.937 -0.1181  0.2911  0.0830
   53SOL     OW  343   3.233   0.955   3.846 -0.4460 -0.2346 -0.5280
   53SOL    HW1  344   3.188   1.040   3.818 -1.0643 -0.3060  0.2230
   53SOL    HW2  345   3.171   0.878   3.834  0.7268 -0.8852 -2.9707
   54SOL     OW  346   1.177   1.205   2.201  0.2671  0.2144  0.5209
   54SOL    HW1  347   1.139   1.131   2.256  0.2459 -2.3846 -2.6698
   54SOL    HW2  348   1.273   1.187   2.183  0.7550  1.9866  1.1014
   55SOL     OW  349   0.663   4.651   4.315 -0.3912  0.1399 -0.1042
   55SOL    HW1  350   0.636   4.655   4.218 -2.6211  2.5508  0.4811
   55SOL    HW2  351   0.657   4.556   4.347  0.4087 -0.7192 -2.2752
   56SOL     OW  352   4.830   2.912   3.258 -0.2711 -0.7625  0.4431
   56SOL    HW1  353   4.806   2.818   3.284 -0.4703 -0.8679 -0.1034
   56SOL    HW2  354   4.904   2.945   3.317 -1.4520 -0.5822  1.9032
   57SOL     OW  355   2.203   4.599   4.296  0.1927  0.0722 -0.1580
   57SOL    HW1  356   2.173   4.510   4.262  1.6180 -0.8099  0.8028
   57SOL    HW2  357   2.243   4.588   4.387  3.3085  1.1543 -1.2853
   58SOL     OW  358   2.228   2.047   3.588 -0.2865 -0.0727  0.1770
   58SOL    HW1  359   2.266   1.970   3.639 -2.7473 -0.9439  0.8382
   58SOL    HW2  360   2.287   2.127   3.600  0.4476 -0.8776  2.4878
   59SOL     OW  361   0.754   1.125   3.723  0.1824  0.8294 -0.2008
   59SOL    HW1  362   0.768   1.125   3.822  0.2759 -1.7121 -0.1508
   59SOL    HW2  363   0.671   1.176   3.701  0.1490  1.4183  1.1865
   60SOL     OW  364   2.366   4.367   3.989  0.4794 -0.1090 -0.2104
   60SOL    HW1  365   2.454   4.409   4.011  0.6619  0.3155 -1.6161
   60SOL    HW2  366   2.366   4.272   4.018  0.8678  0.2635  1.0657
   61SOL     OW  367   1.339   4.564   4.420 -0.1424 -0.5810 -0.2817
   61SOL    HW1  368   1.369   4.577   4.325 -2.0292 -0.4479 -0.9135
   61SOL    HW2  369   1.417   4.574   4.481  1.0522 -0.2347 -1.7815
   62SOL     OW  370   4.148   0.643   2.891  0.1205  0.5090 -0.1271
   62SOL    HW1  371   4.090   0.566   2.866 -0.4125  0.4343  1.2706
   62SOL    HW2  372   4.099   0.702   2.955  0.7647  1.6655 -0.6620
   63SOL     OW  373   0.592   3.502   0.768 -0.2700 -0.1051  0.0550
   63SOL    HW1  374   0.670   3.447   0.740 -0.5858  0.0581 -1.2126
   63SOL    HW2  375   0.569   3.567   0.696 -0.0917  1.5109  1.3919
   64SOL     OW  376   3.725   0.840   2.443  0.0781 -0.1150 -0.8059
   64SOL    HW1  377   3.729   0.886   2.354 -0.5671  0.9443 -0.3012
   64SOL    HW2  378   3.711   0.907   2.515  2.2989 -0.7433  0.3209
   65SOL     OW  379   4.823   1.632   2.740 -0.2203  0.1084 -0.1347
   65SOL    HW1  380   4.867   1.713   2.702 -1.4602  1.0393  0.3023
   65SOL    HW2  381   4.805   1.647   2.838  0.1983 -1.0019  0.1280
   66SOL     OW  382   4.282   2.341   2.632 -0.1991  0.0812 -0.3597
   66SOL    HW1  383   4.240   2.418   2.583  2.7116  1.0505 -1.5458
   66SOL    HW2  384   4.371   2.321   2.592  1.0815 -1.0328  2.7457
   67SOL     OW  385   3.193   2.260   4.311 -0.0603  0.2118 -0.3690
   67SOL    HW1  386   3.198   2.193   4.385 -2.0315  0.1163 -0.2585
   67SOL    HW2  387   3.240   2.344   4.339 -0.2174 -0.0574  0.7476
   68SOL     OW  388   0.832   0.901   0.926 -0.0912 -0.0448 -0.0302
   68SOL    HW1  389   0.873   0.866   0.841  3.0594 -0.6366  1.5556
   68SOL    HW2  390   0.866   0.993   0.943 -0.3145 -0.1173  0.8248
   69SOL     OW  391   0.244   0.463   2.341  0.0267  0.5586 -0.1988
   69SOL    HW1  392   0.329   0.516   2.345 -0.6227  1.5742  2.0187
   69SOL    HW2  393   0.167   0.526   2.329 -0.7155  0.1219  1.9275
   70SOL     OW  394   4.142   0.341   0.791  0.1645  0.0564 -0.2935
   70SOL    HW1  395   4.212   0.270   0.802  0.4993  0.5405  0.9252
   70SOL    HW2  396   4.066   0.323   0.854  0.5295  1.0692  0.4750
   71SOL     OW  397   2.377   0.379   1.499  0.2589 -0.3827  0.0266
   71SOL    HW1  398   2.335   0.290   1.518 -0.8741 -0.1010 -1.0688
   71SOL    HW2  399   2.308   0.451   1.507  0.1812 -0.0214 -3.0019
   72SOL     OW  400   2.239   3.063   5.024 -0.0432  0.6385  0.0090
   72SOL    HW1  401   2.205   2.970   5.037  1.0547  0.1044 -0.7406
   72SOL    HW2  402   2.227   3.115   5.108 -1.0826 -0.0368  0.2972
   73SOL     OW  403   3.218   2.746   1.062  0.2888  0.3516 -0.4364
   73SOL    HW1  404   3.221   2.709   0.969  0.8687  0.0962 -0.3204
   73SOL    HW2  405   3.127   2.784   1.080 -0.3696 -1.1331 -0.5158
   74SOL     OW  406   3.765   4.103   2.555 -0.3406 -0.5038  0.2645
   74SOL    HW1  407   3.705   4.081   2.478  0.1516 -0.1789 -0.2227
   74SOL    HW2  408   3.860   4.101   2.524 -0.0858 -1.1550  1.0556
   75SOL     OW  409   0.887   4.827   1.902  0.2064  0.0150  0.4648
   75SOL    HW1  410   0.816   4.822   1.831 -0.3859 -1.0724  1.1178
   75SOL    HW2  411   0.887   4.919   1.942 -1.1070 -0.0682  0.7137
   76SOL     OW  412   0.268   1.262   3.408 -0.1320 -0.4176 -0.5662
   76SOL    HW1  413   0.229   1.355   3.409  0.0033 -0.3536 -1.0109
   76SOL    HW2  414   0.286   1.235   3.313 -0.9841 -1.2409 -0.5115
   77SOL     OW  415   1.671   1.616   2.141  0.5285 -0.2621  0.2484
   77SOL    HW1  416   1.644   1.568   2.225 -1.8542  0.1606 -0.2042
   77SOL    HW2  417   1.653   1.713   2.151  1.0225 -0.0928 -0.4510
   78SOL     OW  418   1.285   5.108   3.372  0.1887 -0.4074 -0.2520
   78SOL    HW1  419   1.298   5.207   3.375 -0.1920 -0.3302 -0.9519
   78SOL    HW2  420   1.232   5.079   3.451 -1.4852  0.2315 -1.1031
   79SOL     OW  421   0.157   0.501   1.441  0.1310 -0.1269 -0.4709
   79SOL    HW1  422   0.172   0.446   1.523 -0.3348 -1.3297 -1.1647
   79SOL    HW2  423   0.202   0.589   1.452  0.2459 -0.3365  0.9899
   80SOL     OW  424   3.108   5.133   2.029 -0.1364  0.7136  0.0754
   80SOL    HW1  425   3.180   5.064   2.029 -1.3504 -0.6001 -0.6637
   80SOL    HW2  426   3.131   5.206   1.964  0.5432  0.3330 -0.1178
   81SOL     OW  427   5.087   0.296   0.100 -0.2091 -0.0124  0.8510
   81SOL    HW1  428   5.003   0.297   0.047  0.8415  2.5662 -0.9652
   81SOL    HW2  429   5.066   0.316   0.196 -1.6010  2.3047  0.1436
   82SOL     OW  430   0.001   2.820   4.930 -0.1206  0.4695 -0.1397
   82SOL    HW1  431   0.027   2.891   4.865 -0.8611  1.2112  0.3478
   82SOL    HW2  432   0.067   2.817   5.005 -0.0875  0.6507 -0.1617
   83SOL     OW  433   0.137   1.156   4.290  0.1250 -0.1336 -0.0157
   83SOL    HW1  434   0.147   1.253   4.268 -0.0848 -0.0237  0.3624
   83SOL    HW2  435   0.040   1.133   4.297  0.1563 -0.5695 -0.9530
   84SOL     OW  436   1.735   4.923   3.955  0.5636 -0.4451  0.2194
   84SOL    HW1  437   1.766   5.018   3.961  0.1283 -0.0365 -2.7088
   84SOL    HW2  438   1.794   4.872   3.893 -0.0046 -1.7713  0.7276
   85SOL     OW  439   3.690   0.271   2.964  0.1781 -0.0297 -0.0975
   85SOL    HW1  440   3.669   0.272   2.866  1.0615 -0.8879 -0.3125
   85SOL    HW2  441   3.707   0.364   2.995 -0.0626  0.2455 -0.7712
   86SOL     OW  442   5.079   1.880   2.061 -0.6030  0.6066  0.1480
   86SOL    HW1  443   5.128   1.938   1.995  1.6297 -1.7818 -0.4866
   86SOL    HW2  444   5.004   1.833   2.015 -1.1743  1.4730  0.1788
   87SOL     OW  445   4.228   2.701   2.829 -1.0688 -0.6847  0.1510
   87SOL    HW1  446   4.275   2.635   2.887 -0.9230  0.5713  1.5303
   87SOL    HW2  447   4.129   2.694   2.844 -1.1998 -1.7332 -1.0090
   88SOL     OW  448   3.045   1.458   4.665 -0.3449  0.4346  0.1551
   88SOL    HW1  449   3.103   1.426   4.589 -1.3673 -0.2268 -0.3727
   88SOL    HW2  450   3.098   1.457   4.750  0.7964  1.1135 -0.5246
   89SOL     OW  451   4.532   5.012   4.188 -0.5888 -0.3791 -0.2588
   89SOL    HW1  452   4.486   4.998   4.276 -0.1384  0.2488  0.0835
   89SOL    HW2  453   4.598   5.087   4.197 -1.6107  0.7034 -1.5414
   90SOL     OW  454   2.335   1.116   0.492 -0.4021 -0.1637 -0.2025
   90SOL    HW1  455   2.285   1.077   0.569  1.2652 -2.4227 -0.1662
   90SOL    HW2  456   2.279   1.109   0.409 -1.1216 -0.2306  0.2744
   91SOL     OW  457   2.761   1.576   4.368  0.1054  0.2423  0.8130
   91SOL    HW1  458   2.778   1.623   4.281  0.8156  0.8526  1.2756
   91SOL    HW2  459   2.789   1.635   4.444  0.5036 -0.7266  1.4252
   92SOL     OW  460   0.840   0.561   3.268 -0.0927  0.1178 -0.4203
   92SOL    HW1  461   0.832   0.489   3.199  0.6639 -1.3520  0.9739
   92SOL    HW2  462   0.758   0.563   3.324 -0.1424  0.3975 -0.5018
   93SOL     OW  463   0.264   1.963   4.316 -0.0477  0.1006 -0.4486
   93SOL    HW1  464   0.260   2.046   4.262 -1.5411  0.4801  0.2005
   93SOL    HW2  465   0.347   1.912   4.293  0.2263  1.1083 -1.7955
   94SOL     OW  466   0.357   4.083   2.255  0.2992 -0.1020 -0.5868
   94SOL    HW1  467   0.368   4.004   2.195  1.9489 -1.8242  1.7418
   94SOL    HW2  468   0.440   4.139   2.251  0.6329 -0.5036  0.3741
   95SOL     OW  469   4.489   3.003   4.332  0.0597 -0.0761 -0.1858
   95SOL    HW1  470   4.457   2.986   4.239  2.2980 -0.8529 -0.8669
   95SOL    HW2  471   4.430   2.954   4.397 -1.4013  0.3067 -1.1743
   96SOL     OW  472   1.812   2.581   5.060 -0.4547  0.0070  0.1650
   96SOL    HW1  473   1.793   2.506   5.122 -0.4593 -1.0956 -1.1321
   96SOL    HW2  474   1.787   2.668   5.104  1.1837 -0.5411  2.3782
   97SOL     OW  475   2.514   0.581   3.115  0.1221 -0.3925 -0.0713
   97SOL    HW1  476   2.435   0.582   3.176  1.0674 -2.2890  1.2924
   97SOL    HW2  477   2.484   0.574   3.020 -1.3575 -1.8669  0.4738
   98SOL     OW  478   0.325   3.292   3.134  0.1133  0.0448  0.1899
   98SOL    HW1  479   0.345   3.363   3.066 -1.9943  0.0847 -0.4753
   98SOL    HW2  480   0.285   3.213   3.087 -2.3109  0.4495  1.4074
   99SOL     OW  481   1.705   0.307   4.104 -0.3983 -0.6929 -0.2607
   99SOL    HW1  482   1.638   0.346   4.041 -1.0605  1.4111  1.6001
   99SOL    HW2  483   1.774   0.376   4.127 -0.7721 -0.9948  2.0458
  100SOL     OW  484   3.677   2.781   3.702 -0.5646  0.4100 -0.3626
  100SOL    HW1  485   3.645   2.698   3.749  1.0865  0.7901  1.6233
  100SOL    HW2  486   3.726   2.755   3.619 -0.6286 -0.5684 -0.1115
  101SOL     OW  487   1.892   2.341   2.709 -0.3927  0.4225 -0.2952
  101SOL    HW1  488   1.975   2.295   2.679 -0.2475 -0.3185  1.1396
  101SOL    HW2  489   1.826   2.344   2.634  0.7561  0.6351 -1.3232
  102SOL     OW  490   4.467   2.464   4.338 -0.2347 -0.0388  0.1230
  102SOL    HW1  491   4.386   2.521   4.329 -1.5615 -2.0863 -2.5091
  102SOL    HW2  492   4.441   2.375   4.376  0.8033 -0.6370 -0.5200
  103SOL     OW  493   5.019   2.204   4.189  0.6342  0.0736 -0.3028
  103SOL    HW1  494   5.065   2.252   4.115  1.4385 -0.5417 -0.2052
  103SOL    HW2  495   5.086   2.159   4.247 -0.0895 -0.9454 -0.2278
  104SOL     OW  496   4.497   0.738   4.911 -0.0796  0.0652  0.2282
  104SOL    HW1  497   4.481   0.649   4.955 -0.2624 -0.5304 -0.9819
  104SOL    HW2  498   4.498   0.725   4.812  2.1135  1.0599  0.0738
  105SOL     OW  499   3.955   4.431   0.141  0.2580 -0.0659 -0.1659
  105SOL    HW1  500   3.941   4.397   0.048 -1.7770 -0.6383  0.3200
  105SOL    HW2  501   4.028   4.378   0.184  0.7718 -0.2317 -1.1981
  106SOL     OW  502   0.429   0.874   0.486  0.1243 -0.6764 -0.3415
  106SOL    HW1  503   0.421   0.774   0.485 -0.3872 -0.6589  0.8854
  106SOL    HW2  504   0.350   0.913   0.534  1.0535  0.2448  0.4651
  107SOL     OW  505   4.186   2.279   1.238  0.2123  0.1938 -0.0365
  107SOL    HW1  506   4.159   2.371   1.208 -1.1814 -0.1423  0.1211
  107SOL    HW2  507   4.107   2.231   1.275  1.0223 -0.9150  0.3345
  108SOL     OW  508   2.320   0.984   3.656 -0.0866 -0.7026 -0.2351
  108SOL    HW1  509   2.238   0.950   3.702  0.0957 -0.4209  0.3135
  108SOL    HW2  510   2.386   0.910   3.646 -0.2545 -0.8392 -0.3238
  109SOL     OW  511   5.143   4.765   4.616  0.7131  0.2718  0.3385
  109SOL    HW1  512   5.233   4.808   4.613  0.4135  0.8656 -0.4550
  109SOL    HW2  513   5.123   4.722   4.528 -0.4205  1.5281 -0.0564
  110SOL     OW  514   3.620   0.587   4.209  0.3241  0.6789 -0.1831
  110SOL    HW1  515   3.604   0.494   4.176  0.2822  0.5449  0.2162
  110SOL    HW2  516   3.717   0.610   4.198  0.6151  0.0829  0.9965
  111SOL     OW  517   1.704   3.421   0.055  0.3051 -0.1758  0.6340
  111SOL    HW1  518   1.632   3.395   0.119 -1.3297  0.1952 -0.9567
  111SOL    HW2  519   1.790   3.380   0.084 -0.3124  0.0944  3.0998
  112SOL     OW  520   1.954   2.868   0.005 -0.4684  0.0037 -0.2533
  112SOL    HW1  521   1.992   2.881   0.096 -1.7693 -1.2235  0.5044
  112SOL    HW2  522   1.878   2.932  -0.009 -0.2899  0.1699 -0.4585
  113SOL     OW  523   1.438   2.169   0.004  0.4760 -0.0722 -0.0761
  113SOL    HW1  524   1.474   2.258  -0.022  1.3304 -0.3383  0.1695
  113SOL    HW2  525   1.504   2.098  -0.021  0.2511 -0.5440  0.6451
  114SOL     OW  526   4.698   4.307   4.731  0.2232  0.4900 -0.3220
  114SOL    HW1  527   4.601   4.310   4.706  0.0196  2.0164  0.5452
  114SOL    HW2  528   4.752   4.272   4.654 -0.9291  0.2524 -1.0406
  115SOL     OW  529   3.354   4.900   1.542  0.1215 -0.8653  0.3086
  115SOL    HW1  530   3.295   4.861   1.471  0.6294 -1.3246  0.1275
  115SOL    HW2  531   3.390   4.827   1.599 -0.2301 -0.4992  1.0068
  116SOL     OW  532   0.959   0.794   3.171  0.5655 -0.1941  0.2401
  116SOL    HW1  533   0.953   0.796   3.071  1.0247  2.0713  0.2124
  116SOL    HW2  534   0.936   0.702   3.203  2.3929 -1.5694 -2.0476
  117SOL     OW  535   1.398   1.370   0.479  0.4039  0.3206  0.5433
  117SOL    HW1  536   1.373   1.461   0.512 -1.6173 -0.1818  0.5262
  117SOL    HW2  537   1.406   1.307   0.556  3.0328  0.7217  0.6825
  118SOL     OW  538   1.772   2.352   0.062 -0.0798 -0.0940  0.8069
  118SOL    HW1  539   1.677   2.364   0.034 -0.7974 -1.2950  2.5807
  118SOL    HW2  540   1.793   2.255   0.072  1.5075  0.1202 -0.0004
  119SOL     OW  541   1.755   1.169   3.544 -0.3919  0.3159  0.1031
  119SOL    HW1  542   1.845   1.174   3.501 -1.0945 -0.7241 -1.6055
  119SOL    HW2  543   1.705   1.255   3.528 -0.2757  0.3094 -0.3008
  120SOL     OW  544   3.153   0.693   1.755  0.6304  0.2213 -0.7496
  120SOL    HW1  545   3.191   0.785   1.744 -1.1510  1.1567  0.3869
  120SOL    HW2  546   3.097   0.689   1.838 -1.8298 -0.9610 -2.3273
  121SOL     OW  547   4.759   2.322   1.810 -0.0083 -0.0889 -0.4233
  121SOL    HW1  548   4.782   2.226   1.829 -0.2821  0.2498  1.9625
  121SOL    HW2  549   4.677   2.326   1.754 -0.9219 -1.2863  0.7638
  122SOL     OW  550   4.829   4.318   4.979  0.6393 -0.4422 -0.1726
  122SOL    HW1  551   4.768   4.342   4.903  0.9176 -0.8239 -0.5184
  122SOL    HW2  552   4.816   4.383   5.054 -0.3668 -0.6487 -0.1509
  123SOL     OW  553   2.645   4.778   4.301  0.2497  0.3133 -1.0770
  123SOL    HW1  554   2.701   4.826   4.234  0.7603 -0.3939 -1.1686
  123SOL    HW2  555   2.581   4.842   4.344  1.6232  1.2973 -0.4251
  124SOL     OW  556   5.122   2.971   0.093 -0.1557  0.4570  0.4978
  124SOL    HW1  557   5.032   2.978   0.050 -0.2603 -0.9059  0.4372
  124SOL    HW2  558   5.172   3.057   0.081 -1.9402  1.7468  1.7016
  125SOL     OW  559   2.441   0.891   1.116 -0.3824  0.3328  0.4374
  125SOL    HW1  560   2.425   0.981   1.075 -0.0722 -0.5240 -1.6955
  125SOL    HW2  561   2.516   0.896   1.181 -0.3544  1.6207  0.3204
  126SOL     OW  562   4.656   2.345   4.555  0.2047 -0.4797  0.3520
  126SOL    HW1  563   4.734   2.329   4.495 -0.8410 -2.0426 -0.6837
  126SOL    HW2  564   4.683   2.329   4.650  1.3111 -0.3066  0.0754
  127SOL     OW  565   3.285   0.328   5.070  0.4967  0.4921  0.4959
  127SOL    HW1  566   3.185   0.327   5.066  0.5142  0.2465  0.0566
  127SOL    HW2  567   3.316   0.418   5.100  0.1184  0.3201  1.4608
  128SOL     OW  568   4.344   0.038   2.122 -0.3046  0.7383  0.5702
  128SOL    HW1  569   4.323   0.105   2.051 -0.5225  0.3231  0.2381
  128SOL    HW2  570   4.275   0.044   2.194  0.9755  2.4958  1.7274
  129SOL     OW  571   2.581   1.163   0.079 -0.4927 -0.5302  0.3931
  129SOL    HW1  572   2.596   1.151   0.177 -2.4831 -0.4912  0.7385
  129SOL    HW2  573   2.656   1.216   0.039  1.5504 -2.5148  1.4186
  130SOL     OW  574   4.097   2.888   0.820  0.2349 -0.0035 -0.0346
  130SOL    HW1  575   4.176   2.882   0.759  2.2501 -0.8428  2.4668
  130SOL    HW2  576   4.126   2.923   0.909 -2.8103  2.4258  0.1721
  131SOL     OW  577   3.553   3.418   0.463  0.7508  0.2923 -0.5741
  131SOL    HW1  578   3.635   3.377   0.501  1.8696  0.9515 -2.1773
  131SOL    HW2  579   3.564   3.430   0.365 -0.5211  2.1248 -0.5375
  132SOL     OW  580   1.940   3.451   4.020 -0.0751 -0.0739 -0.0473
  132SOL    HW1  581   1.852   3.404   4.029 -0.4365  1.0331  4.5684
  132SOL    HW2  582   1.924   3.545   3.990 -0.6338  0.3534  1.4953
  133SOL     OW  583   5.149   1.622   1.725 -0.2442  0.2314 -0.7512
  133SOL    HW1  584   5.136   1.579   1.636  1.8917 -2.9776  0.3121
  133SOL    HW2  585   5.123   1.558   1.797  1.3603  1.4029  0.9577
  134SOL     OW  586   1.315   2.478   1.562 -0.0848 -0.1102  0.3842
  134SOL    HW1  587   1.365   2.482   1.649 -0.0491  0.4384  0.3425
  134SOL    HW2  588   1.225   2.436   1.577 -0.5931  1.1275  0.9425
  135SOL     OW  589   2.483   3.750   0.369 -0.6424 -0.4357 -0.3923
  135SOL    HW1  590   2.492   3.739   0.270 -0.9997 -1.1277 -0.3493
  135SOL    HW2  591   2.440   3.669   0.408  0.4736 -0.6355  0.4676
  136SOL     OW  592   1.422   0.143   3.633  0.5922  0.2928 -0.7482
  136SOL    HW1  593   1.515   0.164   3.665  0.2871  1.5031 -0.6171
  136SOL    HW2  594   1.405   0.192   3.547  0.2393 -0.3037 -1.0189
  137SOL     OW  595   0.325   3.252   0.401  0.1711  0.3929  0.0410
  137SOL    HW1  596   0.272   3.335   0.417  0.4019  0.3164  1.2926
  137SOL    HW2  597   0.333   3.200   0.486 -0.6381 -1.3326 -0.8612
  138SOL     OW  598   3.904   1.399   3.616 -0.3240  0.1620 -0.3560
  138SOL    HW1  599   3.808   1.380   3.596 -0.1525 -0.9011 -0.2770
  138SOL    HW2  600   3.956   1.313   3.610  0.4440  0.5439  0.5595
  139SOL     OW  601   1.772   4.871   2.901 -0.2682 -0.7493 -0.0025
  139SOL    HW1  602   1.711   4.791   2.904  0.8918 -1.6896 -0.6856
  139SOL    HW2  603   1.758   4.920   2.815 -0.1727 -0.8646 -0.0829
  140SOL     OW  604   3.716   2.419   4.649 -0.4817 -0.0692 -0.2078
  140SOL    HW1  605   3.805   2.387   4.616 -0.6720 -0.0747 -0.7205
  140SOL    HW2  606   3.643   2.370   4.601 -0.7672 -0.9082  1.0296
  141SOL     OW  607   4.341   4.636   0.131  0.0798  0.1553 -0.4075
  141SOL    HW1  608   4.248   4.671   0.136 -0.1526 -0.0466 -2.4446
  141SOL    HW2  609   4.399   4.702   0.083  0.8026 -0.0708  0.1395
  142SOL     OW  610   4.195   1.733   2.938 -0.0698  0.0899  0.2165
  142SOL    HW1  611   4.282   1.685   2.926  0.3702  1.3171 -2.1780
  142SOL    HW2  612   4.170   1.734   3.035  3.3281  0.9578  1.2165
  143SOL     OW  613   1.909   0.749   0.972 -0.6399 -0.2620  0.1358
  143SOL    HW1  614   1.906   0.754   1.071 -0.2785 -0.0528  0.1361
  143SOL    HW2  615   1.859   0.668   0.941  1.0082 -1.5080  0.5841
  144SOL     OW  616   2.853   0.435   4.718 -0.3578  0.5443  0.0097
  144SOL    HW1  617   2.855   0.337   4.698 -0.6478  0.6657 -0.6463
  144SOL    HW2  618   2.769   0.457   4.768  1.1185 -0.0353  2.9847
  145SOL     OW  619   5.116   1.245   1.752 -0.4925  0.3437 -0.2912
  145SOL    HW1  620   5.104   1.309   1.827 -0.3964 -1.3137  1.2221
  145SOL    HW2  621   5.123   1.152   1.789  2.3825 -0.2859 -2.1136
  146SOL     OW  622   2.554   2.705   2.291 -0.0736 -0.2128 -0.0570
  146SOL    HW1  623   2.612   2.624   2.300  1.3023  0.4806 -2.1337
  146SOL    HW2  624   2.545   2.729   2.195 -1.2789  1.5612  0.4520
  147SOL     OW  625   0.952   3.205   2.447 -1.1779  0.2249 -0.3018
  147SOL    HW1  626   0.921   3.264   2.521 -0.9370 -1.5023  1.2675
  147SOL    HW2  627   1.050   3.185   2.459 -1.0163  0.3048 -1.3752
  148SOL     OW  628   3.099   0.866   3.057 -0.0152  0.0747  0.3393
  148SOL    HW1  629   3.041   0.854   3.137  0.0298  3.0359  0.9302
  148SOL    HW2  630   3.061   0.815   2.980 -0.3040 -2.4821  2.0612
  149SOL     OW  631   2.245   1.018   0.257  0.3664  0.2114 -0.4162
  149SOL    HW1  632   2.244   1.041   0.159  1.7855 -0.7651 -0.6847
  149SOL    HW2  633   2.303   0.938   0.272 -0.8814 -0.4794  1.0680
  150SOL     OW  634   0.706   3.480   2.030 -0.5018 -0.2736 -0.2576
  150SOL    HW1  635   0.705   3.580   2.033 -1.8413 -0.2882  0.5277
  150SOL    HW2  636   0.665   3.443   2.113  0.7136 -1.5084 -0.1745
  151SOL     OW  637   3.617   2.531   3.768 -0.4639 -0.2053 -0.9034
  151SOL    HW1  638   3.693   2.470   3.744  1.1882  1.0301  0.8977
  151SOL    HW2  639   3.547   2.479   3.817  0.3457 -0.9231 -0.4798
  152SOL     OW  640   0.267   4.982   4.382 -0.6279  0.3398 -0.3247
  152SOL    HW1  641   0.279   4.923   4.302 -0.7368  0.6348 -0.5612
  152SOL    HW2  642   0.268   4.926   4.465  2.6781  0.3187 -0.2465
  153SOL     OW  643   4.879   0.197   2.674  0.2670  0.0737 -0.0883
  153SOL    HW1  644   4.840   0.263   2.738 -0.1600 -0.5844  0.3399
  153SOL    HW2  645   4.895   0.110   2.721 -2.1129 -1.1528 -1.3618
  154SOL     OW  646   3.772   0.067   0.973 -0.5145 -0.4419  0.4222
  154SOL    HW1  647   3.845   0.017   0.927  1.5569  0.9881  1.9541
  154SOL    HW2  648   3.745   0.019   1.056 -1.3697 -0.9668 -0.1396
  155SOL     OW  649   1.506   3.274   4.605 -0.1518  0.3894  0.1053
  155SOL    HW1  650   1.539   3.297   4.696  0.4053  0.0731 -0.0146
  155SOL    HW2  651   1.560   3.323   4.536  0.4406 -0.5524 -0.1146
  156SOL     OW  652   1.238   3.370   4.500  0.4170 -0.0653 -0.0739
  156SOL    HW1  653   1.332   3.336   4.509  0.3573 -0.3130 -0.3692
  156SOL    HW2  654   1.212   3.419   4.583  0.6410 -0.4118  0.2030
  157SOL     OW  655   1.268   4.648   3.124 -0.1416  0.5397 -0.0464
  157SOL    HW1  656   1.312   4.564   3.092  0.3015  0.5386  0.5346
  157SOL    HW2  657   1.332   4.699   3.182 -1.4550 -0.3646  2.3800
  158SOL     OW  658   3.935   4.219   2.320  0.1719 -1.0186 -0.4577
  158SOL    HW1  659   3.960   4.132   2.362  0.0111 -1.2195 -0.7708
  158SOL    HW2  660   3.840   4.215   2.290 -0.2259 -0.3041  0.6251
  159SOL     OW  661   3.116   2.175   1.758  0.5615  0.3414 -0.0015
  159SOL    HW1  662   3.191   2.120   1.795 -0.3781 -0.7027  0.4105
  159SOL    HW2  663   3.126   2.270   1.790  0.1664 -0.3669  2.4459
  160SOL     OW  664   2.126   2.413   0.240  0.6146  0.2244 -0.0400
  160SOL    HW1  665   2.212   2.362   0.244 -0.5575 -1.8954 -0.1416
  160SOL    HW2  666   2.098   2.424   0.145  0.6440  0.7051  0.0033
  161SOL     OW  667   4.558   4.747   4.209 -0.4206 -0.3093  0.5218
  161SOL    HW1  668   4.549   4.846   4.198 -0.5588 -0.3560  0.1781
  161SOL    HW2  669   4.537   4.702   4.122  1.0099 -0.5650  0.2876
  162SOL     OW  670   3.919   3.731   1.559 -0.3396 -0.1100  0.0975
  162SOL    HW1  671   3.891   3.672   1.635  3.1559  0.7725  2.3088
  162SOL    HW2  672   3.989   3.685   1.505 -2.0834 -0.3276 -2.0965
  163SOL     OW  673   3.385   0.915   3.107  0.6948  0.0397  0.0864
  163SOL    HW1  674   3.291   0.886   3.088  0.6912 -0.1590  0.4051
  163SOL    HW2  675   3.439   0.835   3.135  0.9120  0.1883  0.0916
  164SOL     OW  676   2.655   3.166   4.826 -0.2781  0.1483 -0.0858
  164SOL    HW1  677   2.716   3.162   4.906 -1.0913 -0.5163  0.5217
  164SOL    HW2  678   2.676   3.248   4.773  0.7112  0.2702  0.4530
  165SOL     OW  679   1.591   2.876   3.515  0.0971  0.3096 -0.0191
  165SOL    HW1  680   1.634   2.797   3.558 -0.4288  0.9063  1.6730
  165SOL    HW2  681   1.518   2.845   3.454  1.7506 -0.6196 -1.6194
  166SOL     OW  682   1.256   1.726   0.283 -0.6528 -0.2607  0.0432
  166SOL    HW1  683   1.214   1.638   0.304 -2.0313  0.7699  1.9648
  166SOL    HW2  684   1.213   1.764   0.201 -1.3445 -0.5905  0.2430
  167SOL     OW  685   4.677   2.060   1.513  0.0856 -0.0166 -0.7643
  167SOL    HW1  686   4.771   2.075   1.543 -0.1315  0.5250 -0.3332
  167SOL    HW2  687   4.670   2.074   1.415 -0.0543  2.6381 -0.4482
  168SOL     OW  688   0.166   0.087   4.343  0.0207  0.3428  0.6190
  168SOL    HW1  689   0.166  -0.012   4.358 -1.6258 -0.0878 -1.5884
  168SOL    HW2  690   0.224   0.132   4.411 -0.6181 -1.9419  2.8135
  169SOL     OW  691   0.657   4.920   1.466 -0.0999 -0.1913  0.0815
  169SOL    HW1  692   0.597   4.842   1.486 -1.3570  0.7318  0.0492
  169SOL    HW2  693   0.601   4.998   1.437  1.1649  0.6045 -0.2796
  170SOL     OW  694   4.503   1.230   1.572  0.4989 -0.2112  0.1382
  170SOL    HW1  695   4.561   1.192   1.644  0.2450 -0.4652  0.2076
  170SOL    HW2  696   4.464   1.316   1.602  3.4128  1.6935 -1.0644
  171SOL     OW  697   4.806   5.067   3.038 -0.3570  0.0202  0.4200
  171SOL    HW1  698   4.751   5.130   3.094 -1.5748  0.1334 -0.8536
  171SOL    HW2  699   4.789   4.973   3.066 -1.7120  0.0104 -0.3498
  172SOL     OW  700   2.382   0.747   1.741  0.3604 -0.4178 -0.4193
  172SOL    HW1  701   2.374   0.659   1.787 -0.7078  0.1889  0.6343
  172SOL    HW2  702   2.322   0.813   1.787  2.1796  1.2242 -0.2701
  173SOL     OW  703   4.591   3.277   3.088 -0.1627 -0.1979 -0.0333
  173SOL    HW1  704   4.687   3.271   3.062  0.0080  0.3332  0.4582
  173SOL    HW2  705   4.574   3.364   3.133 -0.4363 -1.0789  1.6450
  174SOL     OW  706   4.677   1.837   5.016  0.0265 -0.2447 -0.0389
  174SOL    HW1  707   4.627   1.838   5.102 -0.2140 -1.8410 -0.1434
  174SOL    HW2  708   4.710   1.930   4.996  0.6581  0.0420  2.0873
  175SOL     OW  709   4.938   4.598   1.297  0.2259 -0.1198 -0.0317
  175SOL    HW1  710   5.019   4.647   1.265  0.5132  0.1837  1.1055
  175SOL    HW2  711   4.961   4.547   1.380 -0.3546 -1.3106 -0.5768
  176SOL     OW  712   2.670   0.471   4.215  0.0837 -0.0320  0.6687
  176SOL    HW1  713   2.613   0.426   4.147  0.0886  0.6740  0.1917
  176SOL    HW2  714   2.694   0.406   4.287  0.7660 -1.0295 -0.4228
  177SOL     OW  715   1.944   0.685   2.754  0.1490  0.0241 -0.5903
  177SOL    HW1  716   2.010   0.664   2.826 -1.8077 -1.5189  0.9031
  177SOL    HW2  717   1.919   0.601   2.705 -0.5718  0.5827 -1.2174
  178SOL     OW  718   4.555   3.519   2.715  0.3250 -0.4119  0.4374
  178SOL    HW1  719   4.500   3.439   2.687 -0.3681  0.4523 -0.7597
  178SOL    HW2  720   4.518   3.556   2.800  0.9310 -1.6159  1.2552
  179SOL     OW  721   0.565   1.761   3.980 -0.4446 -0.1839  0.5473
  179SOL    HW1  722   0.644   1.766   3.919 -1.7457 -0.6363 -1.2667
  179SOL    HW2  723   0.518   1.849   3.982 -0.2627 -0.0936  1.1389
  180SOL     OW  724   0.047   2.095   1.917 -0.4168  0.0980  0.6692
  180SOL    HW1  725   0.009   2.122   1.829  0.8508 -0.7747 -0.1628
  180SOL    HW2  726   0.145   2.112   1.918 -0.4625  0.3951  2.0383
  181SOL     OW  727   0.083   4.086   0.477  0.0886 -0.6714  0.3070
  181SOL    HW1  728   0.143   4.124   0.406  2.4916  0.0982  2.6112
  181SOL    HW2  729   0.083   3.986   0.470  1.5435 -0.6813  0.1400
  182SOL     OW  730   3.851   3.491   0.808  0.2054  0.0733 -0.5998
  182SOL    HW1  731   3.877   3.470   0.714 -0.7903 -1.6476 -0.5216
  182SOL    HW2  732   3.752   3.507   0.813  0.1218 -0.6384  0.2739
  183SOL     OW  733   3.158   1.539   3.036  0.1866 -0.0334 -0.1658
  183SOL    HW1  734   3.198   1.587   3.114  0.1371 -0.0407 -0.1358
  183SOL    HW2  735   3.193   1.445   3.033  1.7401  0.5282 -1.2986
  184SOL     OW  736   1.930   2.150   0.264 -0.0571 -0.9957  0.2306
  184SOL    HW1  737   1.928   2.250   0.274 -0.9463 -0.9040 -0.7097
  184SOL    HW2  738   2.020   2.123   0.229  0.3318 -0.5732  0.8783
  185SOL     OW  739   2.814   0.149   1.071 -0.3240 -0.0205  0.0521
  185SOL    HW1  740   2.840   0.099   0.988  1.8906  0.6524  0.2623
  185SOL    HW2  741   2.836   0.093   1.151 -0.0788  0.3351  0.2356
  186SOL     OW  742   2.004   5.007   4.659 -0.2028 -0.0827 -0.3945
  186SOL    HW1  743   2.041   5.028   4.569 -0.3181  0.7782 -0.2550
  186SOL    HW2  744   1.929   5.070   4.680 -0.3858 -0.4760  0.1721
  187SOL     OW  745   0.156   0.753   1.153  0.6453  0.2257  0.2398
  187SOL    HW1  746   0.234   0.816   1.144  0.1989  0.6874 -0.4802
  187SOL    HW2  747   0.162   0.681   1.084  0.1821  0.5428 -0.1369
  188SOL     OW  748   2.605   0.894   1.342 -0.4641 -0.6886  0.2066
  188SOL    HW1  749   2.557   0.901   1.429 -0.4037 -0.0350  0.1933
  188SOL    HW2  750   2.662   0.812   1.341 -0.2946 -0.5827  0.8684
  189SOL     OW  751   2.218   3.860   4.382 -0.1784  0.2902 -0.2608
  189SOL    HW1  752   2.202   3.799   4.304  1.0923  1.0223 -1.1376
  189SOL    HW2  753   2.311   3.897   4.377 -0.2100  0.6993  1.3829
  190SOL     OW  754   0.244   1.251   1.694 -0.0948  0.7495 -0.4958
  190SOL    HW1  755   0.281   1.335   1.654 -1.8083  1.8912  0.2094
  190SOL    HW2  756   0.146   1.261   1.709 -0.3746 -1.4694 -0.5446
  191SOL     OW  757   4.737   0.911   0.241 -0.4534  0.1118 -0.0878
  191SOL    HW1  758   4.673   0.882   0.169 -1.7636  1.3814  0.5091
  191SOL    HW2  759   4.781   0.996   0.214  2.2182 -1.4968 -1.1564
  192SOL     OW  760   1.361   4.117   2.190  0.7349 -0.7290  0.1426
  192SOL    HW1  761   1.427   4.192   2.181  0.1938 -0.0417  1.7165
  192SOL    HW2  762   1.371   4.073   2.279  0.0404 -1.5730 -0.1752
  193SOL     OW  763   2.346   0.526   1.877 -0.0359 -0.1053 -0.4273
  193SOL    HW1  764   2.394   0.569   1.954 -0.3463 -0.0660 -0.2563
  193SOL    HW2  765   2.285   0.455   1.912 -2.9732  2.2848 -0.2242
  194SOL     OW  766   1.224   3.582   5.104 -0.1043 -0.3231  0.8131
  194SOL    HW1  767   1.251   3.487   5.085 -0.1096 -0.4339  1.3360
  194SOL    HW2  768   1.284   3.620   5.174  1.0855  0.6822 -0.6969
  195SOL     OW  769   2.046   0.811   1.908  0.2699  0.2071  0.0349
  195SOL    HW1  770   1.994   0.778   1.830 -0.5962  1.4176  0.0749
  195SOL    HW2  771   1.983   0.838   1.981  1.0156  0.2852  0.6579
  196SOL     OW  772   0.479   0.528   2.520  0.3153 -0.1044  0.3538
  196SOL    HW1  773   0.407   0.504   2.584  0.6060 -1.0415  0.3365
  196SOL    HW2  774   0.512   0.446   2.474  0.7111  0.4437 -0.3636
  197SOL     OW  775   3.108   2.406   0.794 -0.2141 -0.3173  0.1360
  197SOL    HW1  776   3.008   2.402   0.800 -0.2863  1.4200  0.5787
  197SOL    HW2  777   3.140   2.495   0.825  1.3601 -0.2037 -1.6226
  198SOL     OW  778   4.846   1.446   2.074 -0.2468  0.0061  0.1540
  198SOL    HW1  779   4.814   1.351   2.077 -2.0485  0.5632  0.2333
  198SOL    HW2  780   4.850   1.482   2.167 -0.0416  0.1576  0.0872
  199SOL     OW  781   4.707   4.312   2.482  0.2758 -0.8939 -0.6504
  199SOL    HW1  782   4.734   4.405   2.506  1.2096 -0.8355 -1.8106
  199SOL    HW2  783   4.629   4.314   2.420  0.9904 -0.8094 -1.5724
  200SOL     OW  784   1.232   4.950   0.134 -0.0254  0.3467  0.1261
  200SOL    HW1  785   1.226   4.939   0.035  1.0590  1.8012 -0.1398
  200SOL    HW2  786   1.229   4.860   0.178 -0.4497 -0.3227 -1.2222
  201SOL     OW  787   1.961   3.072   3.711 -0.4934  0.6541  0.3505
  201SOL    HW1  788   1.928   3.080   3.805  1.2130 -0.0530  1.0357
  201SOL    HW2  789   1.948   2.978   3.680 -0.2820  0.6853  0.1691
  202SOL     OW  790   4.262   4.295   0.570  0.1582  0.0240  0.2595
  202SOL    HW1  791   4.347   4.346   0.555  1.3262 -1.8235  0.2322
  202SOL    HW2  792   4.230   4.310   0.664  0.9554  0.1261  0.5224
  203SOL     OW  793   2.635   1.672   0.658  0.0487  0.8100  0.2881
  203SOL    HW1  794   2.536   1.673   0.645  0.1156  0.2328 -0.3446
  203SOL    HW2  795   2.679   1.718   0.580  0.3443 -0.4444 -0.3154
  204SOL     OW  796   1.505   3.074   2.884  0.0333 -0.3071 -0.0021
  204SOL    HW1  797   1.545   2.984   2.869  0.5882  0.0228 -0.5434
  204SOL    HW2  798   1.544   3.115   2.967 -0.8491 -0.9078  0.7251
  205SOL     OW  799   3.368   3.738   3.294  0.0967 -0.2437 -0.6755
  205SOL    HW1  800   3.301   3.804   3.260  0.5378 -0.5221 -2.1593
  205SOL    HW2  801   3.324   3.649   3.306 -0.7579  0.4665  2.3221
  206SOL     OW  802   1.188   1.292   5.065 -0.0537  0.0941  0.1817
  206SOL    HW1  803   1.267   1.247   5.021  0.8205  2.1136 -0.4332
  206SOL    HW2  804   1.187   1.269   5.162 -0.4111 -2.2513 -0.3201
  207SOL     OW  805   2.094   4.462   1.328 -0.4366  0.2432  0.3285
  207SOL    HW1  806   2.163   4.396   1.300  0.8199  2.0176 -0.9243
  207SOL    HW2  807   2.131   4.554   1.323 -2.8927  1.2880 -0.4746
  208SOL     OW  808   2.870   0.651   0.334 -0.3705 -0.0364  0.1542
  208SOL    HW1  809   2.786   0.655   0.387 -0.7214 -1.5988 -0.2499
  208SOL    HW2  810   2.854   0.601   0.249  0.6517  0.7846 -0.5469
  209SOL     OW  811   3.961   2.388   3.463  0.9423  0.3094  0.1144
  209SOL    HW1  812   4.044   2.389   3.407  1.3524  0.7939  0.7160
  209SOL    HW2  813   3.958   2.471   3.519  0.8582 -0.4361  1.2557
  210SOL     OW  814   0.522   1.041   3.436 -0.8949 -0.5428 -0.5177
  210SOL    HW1  815   0.499   1.082   3.348 -2.9791  0.1842  0.2948
  210SOL    HW2  816   0.541   1.113   3.503  0.5137 -1.0810 -0.3103
  211SOL     OW  817   1.982   1.194   3.813 -0.3675 -0.4932 -0.0058
  211SOL    HW1  818   1.921   1.133   3.764 -2.1914  0.5688  0.8607
  211SOL    HW2  819   2.011   1.268   3.753 -2.4067  0.6760  0.3788
  212SOL     OW  820   3.691   1.668   4.188  0.1022 -0.2802  0.7334
  212SOL    HW1  821   3.616   1.729   4.214 -0.9515 -1.6210  0.9202
  212SOL    HW2  822   3.764   1.722   4.144 -1.3591  0.9359 -0.3103
  213SOL     OW  823   1.436   1.239   2.507  0.3836  0.0644 -0.1954
  213SOL    HW1  824   1.347   1.242   2.551  0.8119 -0.3451  0.7227
  213SOL    HW2  825   1.425   1.215   2.410 -0.3096 -3.7041  0.6527
  214SOL     OW  826   1.352   3.601   2.227 -0.0011  0.0245 -0.2275
  214SOL    HW1  827   1.384   3.683   2.179  0.2826  0.2395  0.3205
  214SOL    HW2  828   1.416   3.526   2.212 -0.5764 -0.2810 -1.2346
  215SOL     OW  829   4.698   2.247   4.051 -0.6356 -0.1803 -0.1207
  215SOL    HW1  830   4.713   2.255   3.952  2.6760  1.1729  0.3333
  215SOL    HW2  831   4.711   2.337   4.093 -2.7552 -0.5761  1.5214
  216SOL     OW  832   2.815   0.029   0.719  0.0012  0.5244 -0.0527
  216SOL    HW1  833   2.733   0.002   0.670 -0.3765  0.8290  0.3922
  216SOL    HW2  834   2.848  -0.048   0.774 -1.0425  0.9009  1.1756
  217SOL     OW  835   2.583   4.909   4.939 -0.1152 -0.5968 -0.3688
  217SOL    HW1  836   2.497   4.949   4.970  0.4956  2.4096 -2.1203
  217SOL    HW2  837   2.565   4.819   4.900 -2.6909  0.3305 -1.5804
  218SOL     OW  838   2.920   1.092   2.055  0.0987 -0.1948  0.2274
  218SOL    HW1  839   2.907   1.107   1.957  0.4058  0.7431  0.3164
  218SOL    HW2  840   2.950   1.178   2.098  1.4166 -0.9686  0.9027
  219SOL     OW  841   0.369   4.122   3.330  0.2032  0.2601 -0.0487
  219SOL    HW1  842   0.343   4.194   3.266  1.5535  0.3455 -0.5457
  219SOL    HW2  843   0.315   4.129   3.413 -0.2576  1.3266 -0.4264
  220SOL     OW  844   1.183   4.442   3.395 -0.1720 -0.1985 -0.6014
  220SOL    HW1  845   1.141   4.387   3.467 -2.1179  1.3537 -0.4749
  220SOL    HW2  846   1.112   4.491   3.345  1.2417 -0.2713 -2.8043
  221SOL     OW  847   2.294   0.545   3.836  0.1220  0.0378  0.1038
  221SOL    HW1  848   2.280   0.479   3.909  0.5774 -1.5653 -1.2027
  221SOL    HW2  849   2.212   0.601   3.825 -0.6851 -1.0310  0.5431
  222SOL     OW  850   1.003   2.403   0.532  0.1899  0.1092  0.4935
  222SOL    HW1  851   0.973   2.413   0.626 -0.7567 -1.1115  0.3545
  222SOL    HW2  852   0.923   2.397   0.472  0.7366  3.0803 -0.6984
  223SOL     OW  853   1.097   3.365   2.807 -0.6284 -0.3439  0.4555
  223SOL    HW1  854   1.161   3.306   2.857  1.1336  0.8719 -0.2305
  223SOL    HW2  855   1.123   3.368   2.711 -1.3726  0.6402  0.2702
  224SOL     OW  856   0.413   1.142   3.204 -0.0435  0.1061 -0.2484
  224SOL    HW1  857   0.450   1.233   3.182  1.2224 -0.2317  0.3586
  224SOL    HW2  858   0.418   1.083   3.123  0.5029  0.1569 -0.2571
  225SOL     OW  859   2.475   0.690   2.065  0.3618 -0.0808  0.2122
  225SOL    HW1  860   2.458   0.726   2.157 -1.1336  3.3226 -1.2091
  225SOL    HW2  861   2.562   0.726   2.031  0.5368 -0.6944  0.0055
  226SOL     OW  862   3.271   4.569   1.225 -0.7705  0.4190  0.1639
  226SOL    HW1  863   3.274   4.608   1.133 -0.7384  1.1075  0.4516
  226SOL    HW2  864   3.271   4.469   1.219  0.8624  0.4315 -0.5414
  227SOL     OW  865   4.552   1.196   4.513  0.2836 -0.4438 -0.1864
  227SOL    HW1  866   4.530   1.240   4.600 -0.8269 -0.4155 -0.4670
  227SOL    HW2  867   4.527   1.099   4.517  1.5362 -0.7758 -0.0064
  228SOL     OW  868   2.292   0.179   2.980  0.2503 -0.3134  0.4098
  228SOL    HW1  869   2.214   0.240   2.990 -0.6658 -1.7605  3.7325
  228SOL    HW2  870   2.316   0.169   2.884 -1.2218  3.0919 -0.4325
  229SOL     OW  871   1.927   3.820   2.536 -0.0952  0.8448 -0.0348
  229SOL    HW1  872   1.884   3.831   2.446 -1.6866 -0.8392  0.4629
  229SOL    HW2  873   1.865   3.854   2.607  1.0250  1.8822  0.4859
  230SOL     OW  874   2.744   5.075   3.910 -0.6820 -0.4630  0.1791
  230SOL    HW1  875   2.724   5.173   3.910 -0.6806 -0.4494 -1.0287
  230SOL    HW2  876   2.743   5.040   3.816 -0.0970 -1.5044  0.5355
  231SOL     OW  877   1.511   4.637   3.798  0.4419 -0.6462 -0.5784
  231SOL    HW1  878   1.465   4.641   3.710  1.6498 -1.2851 -1.2641
  231SOL    HW2  879   1.491   4.720   3.850 -0.5238 -0.3987 -1.3185
  232SOL     OW  880   4.144   4.175   0.043 -0.2347 -0.2170 -0.6946
  232SOL    HW1  881   4.166   4.259  -0.006  1.1307  0.6296  1.2732
  232SOL    HW2  882   4.148   4.098  -0.021  0.5891  0.9271 -2.0932
  233SOL     OW  883   4.620   4.611   4.926  0.4254  0.4270  0.7715
  233SOL    HW1  884   4.683   4.604   4.849 -1.3294 -2.3618 -0.6016
  233SOL    HW2  885   4.558   4.688   4.911  0.1211 -0.0597 -0.6696
  234SOL     OW  886   2.096   2.810   2.015 -0.2221 -0.1491  0.0275
  234SOL    HW1  887   2.056   2.897   1.984 -2.6049 -1.0440  0.3510
  234SOL    HW2  888   2.155   2.774   1.944 -0.6227  0.8836 -0.8675
  235SOL     OW  889   4.930   4.291   1.114  0.1067 -0.0223 -0.7743
  235SOL    HW1  890   4.919   4.389   1.128  0.6341 -0.0129 -0.3573
  235SOL    HW2  891   4.845   4.243   1.136  0.3043  0.1984  0.5374
  236SOL     OW  892   2.611   4.172   4.778  0.0321 -0.3215  0.0385
  236SOL    HW1  893   2.520   4.146   4.746  0.3762 -0.9370 -0.4614
  236SOL    HW2  894   2.676   4.166   4.702 -0.1530  3.8154 -0.6908
  237SOL     OW  895   2.860   1.836   2.603 -0.5357  0.1437  0.3171
  237SOL    HW1  896   2.792   1.909   2.608 -1.1561 -0.2112 -1.7293
  237SOL    HW2  897   2.935   1.855   2.665 -2.7521  0.2194  3.1799
  238SOL     OW  898   5.148   4.674   0.165 -0.0936 -0.0338  0.6870
  238SOL    HW1  899   5.050   4.694   0.166  0.2544  2.0564  2.6147
  238SOL    HW2  900   5.197   4.751   0.124  0.6834 -2.1674 -2.8198
  239SOL     OW  901   0.822   0.535   5.129 -0.0975 -0.1071 -0.6345
  239SOL    HW1  902   0.899   0.474   5.147 -0.7435 -1.0217 -0.9243
  239SOL    HW2  903   0.846   0.598   5.055  1.0120  0.8197  0.4880
  240SOL     OW  904   0.285   2.685   4.449 -0.4262  0.4248 -0.0124
  240SOL    HW1  905   0.242   2.662   4.536  2.0341 -3.4753  0.3836
  240SOL    HW2  906   0.265   2.613   4.382 -0.0550  1.9942 -1.9043
  241SOL     OW  907   4.184   4.981   0.384 -0.4055 -0.0993 -0.0775
  241SOL    HW1  908   4.112   4.973   0.315  2.3289 -3.2301 -2.8764
  241SOL    HW2  909   4.257   5.040   0.350  1.1672 -1.9867 -0.1332
  242SOL     OW  910   1.172   4.678   0.925  0.1598 -0.1630 -0.3197
  242SOL    HW1  911   1.234   4.600   0.927  0.5592  0.1498 -0.2868
  242SOL    HW2  912   1.084   4.651   0.885 -0.7137 -1.3543  2.1956
  243SOL     OW  913   0.048   0.977   3.669 -0.0242  0.3223  0.6747
  243SOL    HW1  914   0.086   0.885   3.658 -0.5320 -0.2054  2.8473
  243SOL    HW2  915  -0.025   0.975   3.738 -0.4387  2.2548  0.3474
  244SOL     OW  916   3.203   2.245   0.582 -0.1938  0.2747 -0.4938
  244SOL    HW1  917   3.168   2.306   0.653  0.8426 -0.5406  0.7527
  244SOL    HW2  918   3.202   2.150   0.615 -0.0221 -0.1713 -1.7047
  245SOL     OW  919   4.061   0.567   0.644 -0.2186 -0.8161  0.0143
  245SOL    HW1  920   4.144   0.580   0.590 -0.3162  0.7897  0.1969
  245SOL    HW2  921   4.073   0.488   0.705  0.8328 -1.1370 -0.5779
  246SOL     OW  922   3.379   1.283   0.998  0.5838 -0.7952  0.2542
  246SOL    HW1  923   3.380   1.258   0.901  1.7919 -1.9774  0.5549
  246SOL    HW2  924   3.357   1.381   1.007  0.9290 -0.5661 -1.2235
  247SOL     OW  925   2.912   4.782   2.455  0.0914  0.0960  0.7554
  247SOL    HW1  926   2.850   4.839   2.402  2.0106  0.1818 -1.5885
  247SOL    HW2  927   3.000   4.829   2.465  1.2497 -1.7507  0.0204
  248SOL     OW  928   3.285   4.274   3.817  0.3575 -0.3423 -0.2227
  248SOL    HW1  929   3.315   4.184   3.786  1.9246 -1.3041  3.5695
  248SOL    HW2  930   3.193   4.267   3.856  0.6022 -0.4018  0.3550
  249SOL     OW  931   4.365   2.363   2.045 -0.4790  0.6415 -0.2106
  249SOL    HW1  932   4.382   2.265   2.037  0.2245  0.8152 -1.0086
  249SOL    HW2  933   4.450   2.413   2.026 -0.0176  1.3419  3.1242
  250SOL     OW  934   2.685   3.616   1.398  0.4508 -0.3154 -0.2503
  250SOL    HW1  935   2.655   3.665   1.316 -0.7835 -0.8947 -0.1646
  250SOL    HW2  936   2.655   3.667   1.479  1.6277  0.2314 -0.1397
  251SOL     OW  937   1.113   4.087   3.810  0.5490  0.0983 -0.4767
  251SOL    HW1  938   1.025   4.062   3.770 -0.3242  1.3882  0.5465
  251SOL    HW2  939   1.102   4.102   3.908  2.0691 -0.3747 -0.2033
  252SOL     OW  940   4.253   1.099   3.352  0.2258  0.1378 -0.2452
  252SOL    HW1  941   4.319   1.079   3.424  0.3956 -1.9397 -0.8925
  252SOL    HW2  942   4.299   1.096   3.263 -0.5955 -0.8448 -0.6621
  253SOL     OW  943   1.550   1.852   4.379 -0.0552 -0.0631  0.2714
  253SOL    HW1  944   1.498   1.935   4.358 -0.2257 -0.0513  0.7363
  253SOL    HW2  945   1.641   1.859   4.338  0.6993  1.2829  2.0411
  254SOL     OW  946   0.594   0.627   1.818  0.2447 -0.0187  0.0825
  254SOL    HW1  947   0.556   0.590   1.903  0.3641  0.1810  0.2233
  254SOL    HW2  948   0.521   0.670   1.766  0.2593  0.2970  0.3176
  255SOL     OW  949   1.053   4.891   0.555 -0.4284  0.3300 -0.3642
  255SOL    HW1  950   1.055   4.983   0.516  1.1414  0.7599  0.6353
  255SOL    HW2  951   0.966   4.877   0.601 -0.8003  1.2074 -0.7678
  256SOL     OW  952   2.801   4.825   1.871 -0.1098  0.4687  0.0278
  256SOL    HW1  953   2.845   4.828   1.781 -0.5013  0.8609 -0.1584
  256SOL    HW2  954   2.808   4.914   1.915  0.7232  0.0758  0.7111
  257SOL     OW  955   1.190   4.500   3.707  0.4417 -0.3473  0.2776
  257SOL    HW1  956   1.186   4.402   3.688 -1.6567 -0.2802  0.0639
  257SOL    HW2  957   1.172   4.516   3.804 -0.8097 -0.1418  0.0365
  258SOL     OW  958   5.022   4.655   2.157  0.1128 -0.1167 -0.0808
  258SOL    HW1  959   5.023   4.647   2.257 -1.4433  1.3430  0.0901
  258SOL    HW2  960   4.951   4.719   2.129  0.9361 -0.0165 -2.1201
  259SOL     OW  961   3.572   1.944   0.517 -0.1083  0.1937 -0.0349
  259SOL    HW1  962   3.621   2.020   0.559  0.6981 -0.2391 -0.1682
  259SOL    HW2  963   3.587   1.861   0.573 -0.1532 -0.0811 -0.4271
  260SOL     OW  964   2.545   1.266   2.769 -0.0990  0.4764 -0.2990
  260SOL    HW1  965   2.594   1.281   2.683 -1.9033  0.1776 -1.4484
  260SOL    HW2  966   2.479   1.341   2.783  0.4730  0.7549  1.0818
  261SOL     OW  967   3.381   2.909   1.213 -0.0853 -0.0127 -0.1157
  261SOL    HW1  968   3.450   2.848   1.252 -1.3338 -0.7314  1.0552
  261SOL    HW2  969   3.309   2.855   1.169 -0.1362  0.7025 -0.9359
  262SOL     OW  970   2.760   1.886   1.910  0.0785  0.0666  0.0671
  262SOL    HW1  971   2.790   1.973   1.871  3.0180 -0.3966  1.0300
  262SOL    HW2  972   2.683   1.903   1.973  0.3974  1.9217  0.0274
  263SOL     OW  973   1.505   3.666   3.680  0.7790  0.5632  0.1785
  263SOL    HW1  974   1.408   3.650   3.696  0.4802  0.9133 -1.1914
  263SOL    HW2  975   1.521   3.679   3.582  2.2709  0.1042  0.3416
  264SOL     OW  976   0.492   1.882   1.379  0.0390 -0.2673 -0.1260
  264SOL    HW1  977   0.545   1.822   1.319  1.0064  1.2986 -0.8827
  264SOL    HW2  978   0.554   1.932   1.440 -0.8676 -1.3319  1.7901
  265SOL     OW  979   1.077   0.850   4.126  0.1061 -0.5708 -0.0394
  265SOL    HW1  980   0.995   0.840   4.183  0.4119 -0.4704  0.4202
  265SOL    HW2  981   1.143   0.909   4.172 -0.1831  0.6288 -1.0979
  266SOL     OW  982   1.607   1.077   3.287  0.6098 -0.5818  0.5203
  266SOL    HW1  983   1.617   0.977   3.284  1.6013 -0.4862  0.2858
  266SOL    HW2  984   1.646   1.111   3.372  1.3745 -0.2891  0.0638
  267SOL     OW  985   4.612   1.304   3.584  0.2113  0.4016 -1.0618
  267SOL    HW1  986   4.520   1.343   3.587 -0.8213 -1.7415 -2.3935
  267SOL    HW2  987   4.631   1.256   3.670  0.1366  0.9162 -0.7540
  268SOL     OW  988   0.053   0.059   3.578 -0.1722  0.3002  0.3890
  268SOL    HW1  989   0.105   0.081   3.496 -1.5885  1.3719 -0.2538
  268SOL    HW2  990   0.093  -0.021   3.622  3.6046  2.4897  1.3598
  269SOL     OW  991   0.519   5.148   1.163 -0.1033 -0.4752 -0.9592
  269SOL    HW1  992   0.445   5.206   1.128 -1.1647  0.5340  2.5388
  269SOL    HW2  993   0.511   5.057   1.124 -1.2115  0.4601 -3.0923
  270SOL     OW  994   2.599   1.896   2.200 -0.3133  0.4062  0.2765
  270SOL    HW1  995   2.584   1.823   2.134 -1.3147 -0.2861  1.2350
  270SOL    HW2  996   2.685   1.880   2.249 -0.7925 -0.4412  0.8614
  271SOL     OW  997   0.361   3.523   4.227  0.7721 -0.0002 -0.1599
  271SOL    HW1  998   0.428   3.567   4.167  2.2760 -1.0639  0.6480
  271SOL    HW2  999   0.356   3.425   4.205 -1.7193  0.2948 -1.2284
  272SOL     OW 1000   4.063   1.615   3.493 -0.2200 -0.3567  0.5393
  272SOL    HW1 1001   4.152   1.612   3.539 -0.1074 -0.8479  0.2990
  272SOL    HW2 1002   4.000   1.552   3.539 -0.9419  1.1533  1.7030
  273SOL     OW 1003   3.870   0.923   4.048 -0.0724  0.4427  0.1930
  273SOL    HW1 1004   3.961   0.951   4.015  0.6158 -0.4956  1.2192
  273SOL    HW2 1005   3.862   0.947   4.144 -1.0129  0.7156  0.0479
  274SOL     OW 1006   1.733   3.127   1.638  0.6024  0.4419 -0.2549
  274SOL    HW1 1007   1.787   3.186   1.578  1.2668 -0.3605 -0.4488
  274SOL    HW2 1008   1.742   3.159   1.732  0.5867  0.9232 -0.4108
  275SOL     OW 1009   2.386   3.663   3.102 -0.1672 -0.5912  0.4215
  275SOL    HW1 1010   2.383   3.605   3.021  0.6950 -0.4436  0.2832
  275SOL    HW2 1011   2.293   3.697   3.121 -0.7247 -2.1523  0.6259
  276SOL     OW 1012   3.373   2.103   1.486 -0.6684 -0.5539 -0.2057
  276SOL    HW1 1013   3.403   2.062   1.400 -0.5741  0.1155 -0.4977
  276SOL    HW2 1014   3.279   2.137   1.476 -1.0560 -1.4156  0.2893
  277SOL     OW 1015   1.202   0.105   1.990 -0.3926 -0.5927  0.0401
  277SOL    HW1 1016   1.159   0.132   1.904 -2.4828 -2.9603  0.2276
  277SOL    HW2 1017   1.255   0.021   1.976  0.9143  0.0821  0.7015
  278SOL     OW 1018   2.870   4.574   4.310  0.4290 -0.4552  0.0983
  278SOL    HW1 1019   2.893   4.658   4.359 -1.3838 -2.4153  4.9530
  278SOL    HW2 1020   2.772   4.575   4.286  0.7278 -0.6432 -1.2362
  279SOL     OW 1021   1.561   4.888   1.049 -0.0124 -0.8813  0.2644
  279SOL    HW1 1022   1.505   4.928   0.977 -1.5793 -0.9332  1.3890
  279SOL    HW2 1023   1.507   4.882   1.133  1.6259 -1.2057  1.3331
  280SOL     OW 1024   1.889   1.935   2.913  0.8163  0.2915  0.1976
  280SOL    HW1 1025   1.823   1.871   2.954 -0.3372  0.4213 -1.3667
  280SOL    HW2 1026   1.887   2.021   2.964 -0.7153  0.5094 -0.1885
  281SOL     OW 1027   2.892   4.033   1.814 -0.0743  0.3106 -0.7509
  281SOL    HW1 1028   2.812   4.049   1.872  0.2682  0.8625 -0.4181
  281SOL    HW2 1029   2.962   3.983   1.866 -0.9378 -1.9376 -1.6282
  282SOL     OW 1030   2.897   1.528   1.149  0.1855 -0.1102 -0.5229
  282SOL    HW1 1031   2.977   1.587   1.157  0.1094 -0.1127  0.3903
  282SOL    HW2 1032   2.924   1.433   1.162  0.2103 -0.2280 -1.3789
  283SOL     OW 1033   4.976   2.792   0.503  0.4951  0.6018 -0.8551
  283SOL    HW1 1034   4.969   2.889   0.526 -0.7777  0.2963  0.1637
  283SOL    HW2 1035   4.910   2.770   0.431 -0.6231  0.1162  0.2932
  284SOL     OW 1036   2.571   1.168   1.234  0.3379 -0.5005  0.3878
  284SOL    HW1 1037   2.626   1.133   1.310 -0.1663  1.1079  1.5462
  284SOL    HW2 1038   2.474   1.154   1.253  0.2044 -0.0343  0.0810
  285SOL     OW 1039   2.436   3.328   4.990 -0.2508 -0.0939 -0.0060
  285SOL    HW1 1040   2.517   3.326   5.049  0.5363 -0.4330 -1.0656
  285SOL    HW2 1041   2.427   3.240   4.944  0.4175  0.8312 -2.0210
  286SOL     OW 1042   2.263   2.767   1.039 -0.4041  0.8332 -0.9478
  286SOL    HW1 1043   2.278   2.676   1.076 -0.0665  0.0403 -2.8742
  286SOL    HW2 1044   2.173   2.801   1.068 -0.5267 -0.0955 -0.1975
  287SOL     OW 1045   0.932   2.883   2.123  0.3596 -0.0988 -0.2147
  287SOL    HW1 1046   0.905   2.896   2.218 -1.4446 -0.5691 -0.6261
  287SOL    HW2 1047   1.032   2.875   2.117  0.6683  1.7622  1.3972
  288SOL     OW 1048   0.847   4.614   0.894  0.5614  0.5091  0.0788
  288SOL    HW1 1049   0.793   4.553   0.953 -1.1525  1.8630 -0.0111
  288SOL    HW2 1050   0.827   4.709   0.918 -0.3496  1.1349 -2.7854
  289SOL     OW 1051   3.166   2.722   0.077  0.1583 -0.5463 -0.6928
  289SOL    HW1 1052   3.249   2.733   0.132  0.4353  0.9064 -1.3355
  289SOL    HW2 1053   3.124   2.812   0.063 -2.3512 -1.3742  0.8044
  290SOL     OW 1054   3.706   1.854   3.626  0.1406  0.1126 -0.4805
  290SOL    HW1 1055   3.694   1.785   3.698  1.5184 -1.8359 -1.9962
  290SOL    HW2 1056   3.636   1.844   3.557 -0.2101  0.9000 -0.2562
  291SOL     OW 1057   1.902   3.129   1.050  0.1562 -0.0546 -0.2984
  291SOL    HW1 1058   1.827   3.084   1.001 -0.5786 -1.7932  2.2767
  291SOL    HW2 1059   1.866   3.179   1.128  1.6435 -0.9578  1.0237
  292SOL     OW 1060   0.087   5.079   0.812 -0.4041  0.6836 -0.9467
  292SOL    HW1 1061   0.145   5.043   0.885 -0.7547  2.3857  0.2394
  292SOL    HW2 1062  -0.005   5.040   0.820 -1.2268  2.8305  1.2839
  293SOL     OW 1063   1.332   1.813   0.936 -0.1861  0.2127  0.2084
  293SOL    HW1 1064   1.428   1.836   0.926  0.0385 -1.2418 -1.7537
  293SOL    HW2 1065   1.317   1.764   1.022  1.0076 -0.3018  0.1373
  294SOL     OW 1066   3.047   0.559   4.277 -0.0292 -0.6001  0.4522
  294SOL    HW1 1067   3.015   0.573   4.370  1.0947 -0.2427  0.7995
  294SOL    HW2 1068   3.122   0.621   4.258 -0.6021 -0.2846 -0.8853
  295SOL     OW 1069   1.277   1.208   3.772 -0.5581 -0.0610  0.2838
  295SOL    HW1 1070   1.217   1.243   3.844  0.0524 -0.2886  0.9120
  295SOL    HW2 1071   1.362   1.175   3.812 -0.0283  0.1986 -0.5958
  296SOL     OW 1072   5.111   2.667   2.997 -0.5991  0.3689 -0.0819
  296SOL    HW1 1073   5.043   2.655   2.925 -0.9410  0.9988  0.1331
  296SOL    HW2 1074   5.154   2.579   3.017 -1.0051  0.0594 -0.5563
  297SOL     OW 1075   4.329   0.399   3.809 -0.2052  0.1998 -0.1016
  297SOL    HW1 1076   4.336   0.312   3.857 -2.7381 -0.7383 -1.2321
  297SOL    HW2 1077   4.421   0.432   3.786  0.8509 -1.7539  1.0244
  298SOL     OW 1078   4.531   3.097   0.721 -0.4212 -0.0157 -0.0698
  298SOL    HW1 1079   4.451   3.116   0.664 -1.7889 -1.7490  1.1641
  298SOL    HW2 1080   4.502   3.090   0.816  1.3822  0.1557  0.5162
  299SOL     OW 1081   5.125   1.545   1.481 -0.1065  0.2286 -0.4262
  299SOL    HW1 1082   5.033   1.530   1.444  0.4617 -0.6572 -1.5223
  299SOL    HW2 1083   5.190   1.487   1.433  0.9871  0.5921  0.5767
  300SOL     OW 1084   0.922   4.212   2.700  0.0599 -0.6191  0.4331
  300SOL    HW1 1085   0.976   4.130   2.720  2.2176  1.0034  1.5467
  300SOL    HW2 1086   0.826   4.194   2.722  0.3497 -3.0218  0.0476
  301SOL     OW 1087   3.247   3.169   4.487 -0.2493 -0.2054 -0.1291
  301SOL    HW1 1088   3.150   3.149   4.468 -0.3335  0.5660 -0.5884
  301SOL    HW2 1089   3.304   3.116   4.425 -0.3743 -0.6671  0.1447
  302SOL     OW 1090   3.902   4.124   3.577 -0.4371 -0.3821  0.1708
  302SOL    HW1 1091   3.875   4.182   3.499 -0.0512 -1.1402 -0.5442
  302SOL    HW2 1092   3.841   4.045   3.581 -1.9350  0.7678  2.0535
  303SOL     OW 1093   2.877   4.112   3.079  0.6828 -0.5332 -0.1417
  303SOL    HW1 1094   2.974   4.120   3.103  0.3213  0.5641  1.0693
  303SOL    HW2 1095   2.832   4.052   3.144  0.3364 -0.1505 -0.0244
  304SOL     OW 1096   4.325   2.688   0.067  0.6172  0.2152 -0.2573
  304SOL    HW1 1097   4.405   2.747   0.056 -1.1795  2.4954 -2.0078
  304SOL    HW2 1098   4.267   2.723   0.140 -0.7831  1.0989 -1.7301
  305SOL     OW 1099   3.596   0.294   4.177 -0.0365 -0.1034 -0.5055
  305SOL    HW1 1100   3.541   0.303   4.094  0.0879 -1.8525 -0.8241
  305SOL    HW2 1101   3.556   0.223   4.236  0.5615  0.2629  0.3649
  306SOL     OW 1102   3.471   0.532   4.441  0.0087 -0.7175  0.2099
  306SOL    HW1 1103   3.536   0.550   4.368  0.1115  1.0155  0.6924
  306SOL    HW2 1104   3.404   0.605   4.446  1.1723  0.3001  3.0706
  307SOL     OW 1105   0.818   1.976   1.036  0.9446 -0.8153 -0.6140
  307SOL    HW1 1106   0.870   2.054   1.070 -0.9118  0.8193 -1.3635
  307SOL    HW2 1107   0.871   1.928   0.966  2.7913 -1.2947  1.0193
  308SOL     OW 1108   1.214   1.364   3.535  0.1684 -0.1239 -0.7592
  308SOL    HW1 1109   1.120   1.384   3.559 -0.9011 -2.7856 -2.2714
  308SOL    HW2 1110   1.255   1.307   3.606 -0.5504 -1.7868 -1.6137
  309SOL     OW 1111   2.075   0.189   4.609  0.3057 -0.2502 -0.1261
  309SOL    HW1 1112   2.111   0.169   4.517  0.9410  1.0103 -0.1646
  309SOL    HW2 1113   2.000   0.254   4.602 -2.5822 -3.2737 -0.1074
  310SOL     OW 1114   2.336   1.665   0.995 -0.3459 -0.2330  0.3373
  310SOL    HW1 1115   2.401   1.599   0.957 -1.4589 -1.4108  0.3705
  310SOL    HW2 1116   2.254   1.667   0.937 -0.4755  0.8816  0.5398
  311SOL     OW 1117   1.471   2.344   2.605  0.2210 -0.5415 -0.2674
  311SOL    HW1 1118   1.442   2.299   2.520 -0.0523 -1.1860  0.1609
  311SOL    HW2 1119   1.407   2.322   2.678  0.2050  0.3838 -0.0004
  312SOL     OW 1120   2.818   5.019   4.843 -0.0238  0.8839  0.4713
  312SOL    HW1 1121   2.756   4.951   4.883  0.9761 -0.0234  0.5432
  312SOL    HW2 1122   2.768   5.103   4.825 -1.7883 -0.4785 -1.4451
  313SOL     OW 1123   1.446   4.126   3.513  0.6713  0.2026 -0.3176
  313SOL    HW1 1124   1.426   4.060   3.440 -0.0349  0.2460 -0.1729
  313SOL    HW2 1125   1.526   4.181   3.488 -0.7578  1.6106 -2.0209
  314SOL     OW 1126   1.581   1.111   5.000  0.1466 -0.2114  0.2313
  314SOL    HW1 1127   1.587   1.194   5.056  0.5931 -0.3862  0.4494
  314SOL    HW2 1128   1.524   1.043   5.048 -1.4670  0.4815 -0.6141
  315SOL     OW 1129   1.310   3.828   4.314  0.1283  0.7809 -0.1829
  315SOL    HW1 1130   1.321   3.754   4.380 -2.1518  1.3439  0.9137
  315SOL    HW2 1131   1.380   3.819   4.242  0.5512 -1.8120  0.4470
  316SOL     OW 1132   0.972   5.051   0.165  0.3330  0.4681  0.0512
  316SOL    HW1 1133   1.064   5.016   0.148  0.7948  1.3146  0.7756
  316SOL    HW2 1134   0.905   4.979   0.143  1.2625 -0.9975  1.7772
  317SOL     OW 1135   5.003   2.569   4.062  0.1904  0.5142  0.6098
  317SOL    HW1 1136   5.039   2.587   4.154 -1.8575 -1.8083  1.9848
  317SOL    HW2 1137   5.061   2.501   4.017  1.2731  1.7524  0.0865
  318SOL     OW 1138   1.615   4.653   2.932  0.0637  0.4909 -0.5475
  318SOL    HW1 1139   1.524   4.693   2.924 -0.9160 -1.5615 -0.4184
  318SOL    HW2 1140   1.634   4.597   2.851 -0.5039 -2.2604  1.0951
  319SOL     OW 1141   3.388   3.238   1.616 -0.3916 -0.1527 -0.2413
  319SOL    HW1 1142   3.386   3.195   1.525 -1.2064 -2.1137  0.6570
  319SOL    HW2 1143   3.319   3.310   1.620  0.5546  0.8935 -1.5650
  320SOL     OW 1144   0.256   0.660   4.283  0.2743 -0.3597 -0.1906
  320SOL    HW1 1145   0.312   0.740   4.259  1.3626 -0.2751  2.3312
  320SOL    HW2 1146   0.160   0.688   4.288  0.3069  0.1577 -1.7975
  321SOL     OW 1147   3.513   4.565   4.435 -0.4949  0.4351  0.2136
  321SOL    HW1 1148   3.578   4.590   4.507 -0.2739 -2.1948  1.0445
  321SOL    HW2 1149   3.433   4.521   4.477 -1.6386  1.2738 -0.9943
  322SOL     OW 1150   4.884   2.318   0.035 -0.6931 -0.0878  0.5165
  322SOL    HW1 1151   4.796   2.351   0.068 -0.1345  0.5393  1.4378
  322SOL    HW2 1152   4.882   2.312  -0.065 -2.1723 -1.2901  0.5957
  323SOL     OW 1153   0.490   3.066   1.423  0.2331 -0.5298  0.3190
  323SOL    HW1 1154   0.529   3.158   1.429  1.9695 -1.3485  3.7049
  323SOL    HW2 1155   0.563   3.000   1.407 -0.9723 -1.4461 -1.8793
  324SOL     OW 1156   2.562   2.767   4.655  0.1450 -0.3536  0.1066
  324SOL    HW1 1157   2.653   2.779   4.614  0.0311 -0.1139 -0.0743
  324SOL    HW2 1158   2.546   2.670   4.672  0.8562 -0.3224  1.0900
  325SOL     OW 1159   3.727   3.892   2.360  0.0909 -0.5099  0.0799
  325SOL    HW1 1160   3.789   3.874   2.436 -0.5961 -2.2888  0.2641
  325SOL    HW2 1161   3.779   3.904   2.276  0.6957 -1.9963  0.2245
  326SOL     OW 1162   2.960   2.432   1.837 -0.2637  0.6195 -0.1474
  326SOL    HW1 1163   2.904   2.438   1.755  1.6688 -1.5381 -1.7510
  326SOL    HW2 1164   3.046   2.480   1.823 -0.5045  1.5216  1.2311
  327SOL     OW 1165   4.784   0.573   4.351 -0.4890  1.0403 -0.0087
  327SOL    HW1 1166   4.778   0.632   4.432 -3.3787 -0.4044  0.9644
  327SOL    HW2 1167   4.826   0.486   4.377 -0.7681  0.8388 -0.2278
  328SOL     OW 1168   3.028   1.990   2.103 -0.2688 -0.1333  0.1513
  328SOL    HW1 1169   3.011   1.934   2.022 -1.6705 -1.2661  1.1599
  328SOL    HW2 1170   2.981   1.950   2.181  0.1298  1.5321  1.3081
  329SOL     OW 1171   1.556   3.769   3.437  0.8345 -0.2308 -0.1503
  329SOL    HW1 1172   1.524   3.838   3.373 -2.7821 -0.7448  0.9087
  329SOL    HW2 1173   1.591   3.690   3.386 -0.2331  0.1202 -1.4782
  330SOL     OW 1174   5.123   2.600   4.293  0.1288 -0.0628 -0.3519
  330SOL    HW1 1175   5.081   2.582   4.382  0.4652  1.1270  0.0626
  330SOL    HW2 1176   5.216   2.563   4.292 -0.2193 -0.9610 -0.5761
  331SOL     OW 1177   4.818   1.737   3.254  0.0836  0.3485 -0.7021
  331SOL    HW1 1178   4.876   1.693   3.323 -0.4334 -0.5627 -0.8247
  331SOL    HW2 1179   4.738   1.777   3.298 -0.0821  0.0484 -0.7214
  332SOL     OW 1180   4.098   3.503   1.186 -0.0827  0.0301  0.4190
  332SOL    HW1 1181   4.164   3.429   1.183 -0.6744 -0.5023  0.2960
  332SOL    HW2 1182   4.086   3.542   1.094 -2.4763 -2.1808 -0.3328
  333SOL     OW 1183   4.896   3.020   4.959  0.1854  0.1678  0.3816
  333SOL    HW1 1184   4.818   2.996   4.901  0.5245 -0.5926  0.2261
  333SOL    HW2 1185   4.981   3.001   4.909  0.4915 -1.1922  1.3730
  334SOL     OW 1186   2.419   0.163   4.947 -0.1973 -0.1868  0.5984
  334SOL    HW1 1187   2.409   0.181   4.850  0.4048  0.2618  0.6142
  334SOL    HW2 1188   2.330   0.141   4.987 -0.2993 -1.3979 -0.2532
  335SOL     OW 1189   3.887   0.325   0.338  0.2948  0.0598  0.0932
  335SOL    HW1 1190   3.952   0.346   0.266 -0.5465  1.1874 -0.3608
  335SOL    HW2 1191   3.858   0.409   0.383 -0.0062 -0.5291  1.0465
  336SOL     OW 1192   2.058   0.343   0.962  0.1937  0.6089  0.2638
  336SOL    HW1 1193   2.086   0.270   1.023 -0.5060 -0.3225 -0.4983
  336SOL    HW2 1194   2.099   0.328   0.871 -1.9706 -0.3078 -0.6298
  337SOL     OW 1195   0.537   4.453   0.657 -0.1841  0.4387 -0.5008
  337SOL    HW1 1196   0.482   4.467   0.739  2.2649  3.1218  0.8709
  337SOL    HW2 1197   0.611   4.388   0.678  1.3303  2.2372  0.0009
  338SOL     OW 1198   3.586   1.438   3.186  0.3334  0.2624  0.0082
  338SOL    HW1 1199   3.682   1.422   3.211  0.0159  0.1288  1.1861
  338SOL    HW2 1200   3.575   1.421   3.088  1.5065  0.2561 -0.1475
  339SOL     OW 1201   0.347   4.203   1.301 -0.3304  0.1498 -0.1177
  339SOL    HW1 1202   0.261   4.202   1.352 -2.1814  3.0165 -2.8405
  339SOL    HW2 1203   0.334   4.159   1.212  1.8173 -1.5541  0.3149
  340SOL     OW 1204   1.938   0.431   0.476  0.2482  0.1077 -0.0287
  340SOL    HW1 1205   1.856   0.423   0.533  0.1528  1.5572  0.0721
  340SOL    HW2 1206   1.918   0.490   0.397  1.2564  0.6490  0.1127
  341SOL     OW 1207   1.342   2.582   0.987 -0.1942  0.0577  0.0401
  341SOL    HW1 1208   1.405   2.633   1.046 -0.7216  0.2194  0.4691
  341SOL    HW2 1209   1.387   2.563   0.900  0.6732 -0.3525  0.5495
  342SOL     OW 1210   1.130   4.287   0.930 -0.7146  0.0261  0.2707
  342SOL    HW1 1211   1.100   4.350   0.858 -2.7372  0.2286  1.2261
  342SOL    HW2 1212   1.118   4.330   1.019  1.6343 -0.2716  0.7938
  343SOL     OW 1213   1.466   0.615   0.011 -0.1684 -0.6015 -0.1207
  343SOL    HW1 1214   1.518   0.676  -0.049  1.0012 -1.2167  0.2453
  343SOL    HW2 1215   1.498   0.626   0.105 -2.3073  0.7016  0.5209
  344SOL     OW 1216   4.959   3.036   1.722  1.0594 -0.1535 -0.0009
  344SOL    HW1 1217   5.010   2.951   1.732 -1.5319 -1.7448  0.6962
  344SOL    HW2 1218   4.892   3.044   1.796  0.2535  1.7851 -0.8528
  345SOL     OW 1219   0.130   4.970   3.691  0.5710 -0.1526  0.0933
  345SOL    HW1 1220   0.160   4.933   3.604  0.6286 -0.0210  0.0568
  345SOL    HW2 1221   0.063   4.909   3.732  1.9737 -1.2311  0.8834
  346SOL     OW 1222   3.899   2.005   3.745  0.1558  0.3519  0.6021
  346SOL    HW1 1223   3.848   1.938   3.690  1.5878  1.6614 -2.5506
  346SOL    HW2 1224   3.969   1.959   3.798  0.3650 -0.7758 -0.6193
  347SOL     OW 1225   2.588   1.567   2.373 -0.4539 -0.4702 -0.1063
  347SOL    HW1 1226   2.592   1.470   2.347 -0.3619 -0.4690 -0.0945
  347SOL    HW2 1227   2.674   1.594   2.414 -0.3395 -0.2741 -0.4749
  348SOL     OW 1228   0.751   2.912   1.016  0.4424 -0.0128  0.3459
  348SOL    HW1 1229   0.844   2.920   1.052  1.1537 -2.7968 -0.5990
  348SOL    HW2 1230   0.692   2.871   1.086  0.1591  0.7539  0.5694
  349SOL     OW 1231   3.795   0.088   0.263 -0.2359 -0.0608 -0.1976
  349SOL    HW1 1232   3.773   0.032   0.343 -1.8104 -0.2785 -0.7513
  349SOL    HW2 1233   3.824   0.179   0.294  3.7075 -1.4341  0.7857
  350SOL     OW 1234   4.630   0.333   3.239  0.4670 -0.0296 -0.2694
  350SOL    HW1 1235   4.595   0.329   3.332  1.4654 -1.0361  0.0913
  350SOL    HW2 1236   4.567   0.385   3.181 -0.3532  0.2785  0.8728
  351SOL     OW 1237   1.817   2.470   4.823  0.1673  0.2263 -0.1926
  351SOL    HW1 1238   1.729   2.482   4.777 -1.0585  0.0851  2.0023
  351SOL    HW2 1239   1.820   2.526   4.905  1.4103 -1.1028  0.7276
  352SOL     OW 1240   3.824   2.753   3.448  0.3566  0.4686 -0.3290
  352SOL    HW1 1241   3.907   2.735   3.499 -1.4999 -2.1948  2.0375
  352SOL    HW2 1242   3.823   2.697   3.365  1.4772  1.5818 -1.1273
  353SOL     OW 1243   4.014   2.635   0.695  0.7157 -0.3339 -1.3736
  353SOL    HW1 1244   4.051   2.709   0.751  0.8084 -0.8902 -0.6892
  353SOL    HW2 1245   4.005   2.553   0.750 -0.6868 -0.4657 -1.7600
  354SOL     OW 1246   3.118   0.822   1.316  0.4130  0.0530 -0.0339
  354SOL    HW1 1247   3.111   0.723   1.320 -1.1323  0.0622 -1.6557
  354SOL    HW2 1248   3.032   0.863   1.347 -0.1063  0.7731 -2.2975
  355SOL     OW 1249   0.281   5.090   1.586  0.3343  0.4451  0.3937
  355SOL    HW1 1250   0.269   4.993   1.608 -3.5666  0.0012 -2.6329
  355SOL    HW2 1251   0.285   5.143   1.671 -0.3629 -2.1155  2.1453
  356SOL     OW 1252   0.228   0.166   4.603 -0.4703  0.0370  0.1129
  356SOL    HW1 1253   0.298   0.097   4.587 -0.5811 -0.0055 -0.1881
  356SOL    HW2 1254   0.272   0.252   4.630 -0.3558 -0.2935  1.0265
  357SOL     OW 1255   3.308   1.660   4.596 -0.2616  0.0274 -0.3263
  357SOL    HW1 1256   3.276   1.581   4.545  0.2379 -1.7059  1.8823
  357SOL    HW2 1257   3.251   1.739   4.575 -1.0317 -0.9877 -2.2965
  358SOL     OW 1258   1.617   1.813   0.549  0.1004  0.2197  0.1919
  358SOL    HW1 1259   1.585   1.773   0.463 -0.8412  1.3197  0.0092
  358SOL    HW2 1260   1.539   1.837   0.606  0.6679  0.8952  0.7066
  359SOL     OW 1261   4.420   4.796   4.924  0.2184  0.5330  0.1408
  359SOL    HW1 1262   4.408   4.828   4.830 -1.7757 -0.0370  0.1519
  359SOL    HW2 1263   4.337   4.749   4.954  1.4004 -0.6920  1.6617
  360SOL     OW 1264   1.544   0.370   0.410  1.1004  0.0960  0.1503
  360SOL    HW1 1265   1.498   0.405   0.491  0.4291  0.2619 -0.2951
  360SOL    HW2 1266   1.547   0.441   0.339  4.1380  0.9214  0.9569
  361SOL     OW 1267   3.369   4.965   4.381 -0.2054 -0.0936 -0.3012
  361SOL    HW1 1268   3.342   4.923   4.295  2.0318 -0.8525 -0.7188
  361SOL    HW2 1269   3.303   4.942   4.452 -0.2089 -2.5910 -1.0088
  362SOL     OW 1270   2.192   4.102   2.666 -0.4550 -0.9568 -0.5049
  362SOL    HW1 1271   2.249   4.047   2.727  1.0177 -0.1977 -1.1332
  362SOL    HW2 1272   2.237   4.189   2.648 -1.8676 -0.2977 -1.0019
  363SOL     OW 1273   2.662   2.620   1.725  0.1025  0.0409 -0.1866
  363SOL    HW1 1274   2.715   2.696   1.764  0.1524 -0.2277  0.2740
  363SOL    HW2 1275   2.722   2.564   1.668 -0.2436  1.1409 -1.6946
  364SOL     OW 1276   3.306   1.994   1.845 -0.2258 -0.4722  0.6083
  364SOL    HW1 1277   3.350   1.953   1.765  0.5996  0.4418  0.5801
  364SOL    HW2 1278   3.341   1.951   1.928 -0.5537 -0.9198  0.5236
  365SOL     OW 1279   3.018   1.623   2.250  0.0387 -0.4991  0.2793
  365SOL    HW1 1280   3.108   1.620   2.293 -0.7043  0.3238  1.9783
  365SOL    HW2 1281   3.028   1.647   2.154  1.6416 -0.5607  0.4039
  366SOL     OW 1282   1.794   1.497   1.900  0.4942 -0.3140  0.7710
  366SOL    HW1 1283   1.737   1.542   1.969 -0.1126  2.2275 -1.2572
  366SOL    HW2 1284   1.875   1.552   1.882  0.3272 -0.5788 -0.9600
  367SOL     OW 1285   4.190   0.088   2.362 -0.2362  0.1524  0.4281
  367SOL    HW1 1286   4.258   0.077   2.434  0.2806  1.0867  0.0940
  367SOL    HW2 1287   4.101   0.059   2.396  0.5114 -2.2893  0.4694
  368SOL     OW 1288   3.172   4.209   0.983  0.3191  0.1971  0.1866
  368SOL    HW1 1289   3.082   4.240   0.951  0.3277  0.0376 -0.0001
  368SOL    HW2 1290   3.204   4.268   1.057 -0.1984 -0.0835  0.6449
  369SOL     OW 1291   4.383   0.153   3.902  0.3755  0.2196 -0.1097
  369SOL    HW1 1292   4.391   0.063   3.946  1.1095  0.0273 -0.6133
  369SOL    HW2 1293   4.409   0.144   3.805 -1.2299  0.6187 -0.6145
  370SOL     OW 1294   1.012   4.026   0.987  1.0163  0.0188  0.2044
  370SOL    HW1 1295   0.960   4.052   1.068 -2.3979 -0.7935 -1.5295
  370SOL    HW2 1296   1.055   4.108   0.948 -2.6144  1.7522 -0.5863
  371SOL     OW 1297   0.292   4.304   2.021  0.1321 -0.0806  0.4349
  371SOL    HW1 1298   0.235   4.368   1.971  0.2201  1.2840  2.0003
  371SOL    HW2 1299   0.280   4.212   1.984 -1.7215  0.4670 -0.4005
  372SOL     OW 1300   4.769   1.358   5.081 -0.4557 -0.1205 -0.1056
  372SOL    HW1 1301   4.868   1.377   5.081 -0.3018 -0.9061 -0.1222
  372SOL    HW2 1302   4.724   1.415   5.150  0.1299 -0.3693  0.4906
  373SOL     OW 1303   4.431   0.336   3.463 -0.5590 -0.4730 -0.2800
  373SOL    HW1 1304   4.377   0.302   3.387 -2.1872  1.8883 -0.3073
  373SOL    HW2 1305   4.396   0.426   3.491  1.4321 -0.2372  1.7708
  374SOL     OW 1306   2.339   0.555   4.351  0.8622 -0.0862  0.2645
  374SOL    HW1 1307   2.304   0.544   4.444  1.5579  0.0532  0.5424
  374SOL    HW2 1308   2.294   0.634   4.308  1.8723  0.9841  1.1243
  375SOL     OW 1309   4.302   2.522   3.053  0.0774 -0.5206  0.5976
  375SOL    HW1 1310   4.366   2.447   3.067 -0.0975 -0.6234  0.8626
  375SOL    HW2 1311   4.352   2.609   3.051  0.6701 -0.8208 -2.6177
  376SOL     OW 1312   1.923   4.583   3.509  0.6585 -0.1752 -0.1123
  376SOL    HW1 1313   1.936   4.679   3.487 -0.0021 -0.1528 -0.4270
  376SOL    HW2 1314   1.853   4.574   3.580  1.7391 -0.3411  0.9714
  377SOL     OW 1315   0.663   0.571   4.888 -0.5586 -0.4928  0.7637
  377SOL    HW1 1316   0.584   0.631   4.875 -0.8396 -1.2004 -1.0348
  377SOL    HW2 1317   0.633   0.484   4.928 -0.6682 -0.6835  0.2721
  378SOL     OW 1318   1.463   2.446   4.822  0.1387 -0.2650  0.0273
  378SOL    HW1 1319   1.391   2.505   4.860  0.2252  0.0642 -0.3122
  378SOL    HW2 1320   1.514   2.497   4.753  0.0974 -0.7956 -0.4004
  379SOL     OW 1321   2.179   3.674   4.191  0.1056  0.3307  0.8805
  379SOL    HW1 1322   2.188   3.575   4.195 -0.7455  0.2528  1.2072
  379SOL    HW2 1323   2.223   3.709   4.109 -0.0693 -0.3780  0.4800
  380SOL     OW 1324   0.694   4.556   2.130  0.0774 -0.3649 -0.0681
  380SOL    HW1 1325   0.679   4.649   2.164 -1.1866  0.2500 -2.1709
  380SOL    HW2 1326   0.622   4.496   2.165  1.0266 -0.6671  1.4847
  381SOL     OW 1327   3.656   2.899   0.820  0.7281 -0.5409 -0.4347
  381SOL    HW1 1328   3.670   2.883   0.918  0.4109  1.0305 -0.1054
  381SOL    HW2 1329   3.565   2.937   0.806  0.5562 -1.2838 -1.4200
  382SOL     OW 1330   0.076   1.312   2.122 -0.0060 -0.0922 -0.6590
  382SOL    HW1 1331   0.112   1.363   2.200 -0.7958  0.7415 -0.8216
  382SOL    HW2 1332   0.152   1.282   2.064  0.7137 -1.8469  1.0655
  383SOL     OW 1333   3.621   1.439   4.509 -0.1620  0.4979 -0.0433
  383SOL    HW1 1334   3.631   1.350   4.465 -1.4410  0.8684 -1.1933
  383SOL    HW2 1335   3.710   1.484   4.514  0.1058  0.2725 -1.9787
  384SOL     OW 1336   1.291   5.013   1.933 -0.0489  0.6776 -0.0380
  384SOL    HW1 1337   1.222   4.965   1.879 -1.1638  1.2847  0.8035
  384SOL    HW2 1338   1.361   4.949   1.965 -0.0122  0.1191 -1.2070
  385SOL     OW 1339   0.229   2.467   4.284 -0.4200 -0.8550  0.2009
  385SOL    HW1 1340   0.256   2.440   4.192  1.5710  0.4191  0.3370
  385SOL    HW2 1341   0.244   2.391   4.347 -0.5795 -1.3352 -0.3389
  386SOL     OW 1342   3.988   2.112   1.314 -0.1768  0.0473 -0.1235
  386SOL    HW1 1343   4.013   2.046   1.384  0.1605 -2.3188 -2.3178
  386SOL    HW2 1344   3.893   2.097   1.286 -0.2884  0.9150 -0.2407
  387SOL     OW 1345   0.824   3.345   0.228  0.3443  0.2417  0.4728
  387SOL    HW1 1346   0.877   3.308   0.152 -0.8393  2.6659 -1.6517
  387SOL    HW2 1347   0.788   3.269   0.283  2.3185 -1.5436 -0.5669
  388SOL     OW 1348   4.435   3.769   2.018 -0.0245  0.0920  0.3463
  388SOL    HW1 1349   4.376   3.728   1.949  1.1287 -0.5827 -0.2863
  388SOL    HW2 1350   4.457   3.701   2.088 -1.5249  0.8886  1.6519
  389SOL     OW 1351   5.065   3.101   1.301  0.5020 -0.4262  0.5542
  389SOL    HW1 1352   5.069   3.001   1.296  0.2985 -0.4936  1.5356
  389SOL    HW2 1353   5.016   3.128   1.384 -2.4686  0.4786 -1.3367
  390SOL     OW 1354   4.100   1.528   1.491  0.0699  0.2789 -0.5237
  390SOL    HW1 1355   4.083   1.606   1.432 -0.7116  0.5933  0.1066
  390SOL    HW2 1356   4.067   1.444   1.447 -0.0573  0.4465 -0.7443
  391SOL     OW 1357   4.474   2.332   3.477 -0.0710  0.3170 -0.0354
  391SOL    HW1 1358   4.391   2.300   3.431 -0.5623  0.6112  0.6284
  391SOL    HW2 1359   4.463   2.325   3.576  1.5026 -1.6121  0.0572
  392SOL     OW 1360   1.307   0.451   5.040 -0.3488 -0.1521  0.2080
  392SOL    HW1 1361   1.362   0.371   5.018 -1.2719 -0.3510 -1.4620
  392SOL    HW2 1362   1.364   0.517   5.091  0.2164 -2.1214  2.3066
  393SOL     OW 1363   0.391   3.869   2.540  0.4450  0.2974 -0.7158
  393SOL    HW1 1364   0.462   3.852   2.471  1.1495  1.6572 -0.3416
  393SOL    HW2 1365   0.380   3.967   2.554  0.3423  0.0518  1.1465
  394SOL     OW 1366   1.468   1.591   4.847  0.2489 -0.1878  0.0526
  394SOL    HW1 1367   1.465   1.548   4.756  1.4037  0.2243 -0.1918
  394SOL    HW2 1368   1.408   1.671   4.848 -1.1041 -1.1548  0.1950
  395SOL     OW 1369   3.960   0.678   1.695  0.2889 -0.1360  0.2539
  395SOL    HW1 1370   4.039   0.672   1.635  2.9820 -0.5748  3.5408
  395SOL    HW2 1371   3.964   0.764   1.747 -0.0716 -1.1601  2.0700
  396SOL     OW 1372   0.121   4.194   2.310 -0.2721 -0.1096  0.0115
  396SOL    HW1 1373   0.049   4.196   2.240  0.0896 -0.0334 -0.3586
  396SOL    HW2 1374   0.206   4.161   2.270  0.2034  0.8856  0.1712
  397SOL     OW 1375   2.814   0.239   3.106  0.0702 -0.2532 -0.0621
  397SOL    HW1 1376   2.906   0.279   3.105 -0.2688  0.5295 -0.3441
  397SOL    HW2 1377   2.760   0.281   3.178  0.0656 -1.0385  0.4046
  398SOL     OW 1378   5.077   1.020   1.557 -0.5587  0.3562  0.3773
  398SOL    HW1 1379   5.078   1.015   1.457  0.8756  1.0484  0.3396
  398SOL    HW2 1380   5.028   1.103   1.586  0.1237  0.8250  0.2034
  399SOL     OW 1381   0.267   3.186   2.150  0.3390  0.0565 -0.2514
  399SOL    HW1 1382   0.235   3.271   2.192  0.1776 -0.2424  0.2386
  399SOL    HW2 1383   0.311   3.129   2.220  0.6131 -0.1796 -0.6149
  400SOL     OW 1384   0.558   1.051   1.367  0.2088 -0.6066 -0.2116
  400SOL    HW1 1385   0.563   0.953   1.386  0.2470 -1.1411 -2.6980
  400SOL    HW2 1386   0.463   1.077   1.352  0.2768 -0.4076 -0.2923
  401SOL     OW 1387   3.022   1.204   4.342  0.2410  0.6803  0.6949
  401SOL    HW1 1388   3.059   1.191   4.250 -1.8964  0.8500 -0.2400
  401SOL    HW2 1389   3.052   1.129   4.401 -0.7740 -1.1182 -0.9710
  402SOL     OW 1390   2.267   4.742   0.236 -0.2292  0.2307 -0.0423
  402SOL    HW1 1391   2.182   4.750   0.184  0.3833  0.3226 -1.0692
  402SOL    HW2 1392   2.249   4.757   0.333 -1.5106 -0.5440 -0.1381
  403SOL     OW 1393   2.436   4.088   3.765  0.3566 -0.0205 -0.4590
  403SOL    HW1 1394   2.512   4.152   3.766 -0.7181  1.3041 -0.1075
  403SOL    HW2 1395   2.357   4.129   3.811 -0.1108 -1.9479  0.5857
  404SOL     OW 1396   4.790   0.147   0.125 -0.2752  0.4329 -0.0903
  404SOL    HW1 1397   4.710   0.208   0.130  0.0362  0.8966 -0.6314
  404SOL    HW2 1398   4.860   0.189   0.068  0.7585  0.4796  1.1774
  405SOL     OW 1399   0.821   0.342   3.095 -0.6580 -0.3944  0.0214
  405SOL    HW1 1400   0.808   0.258   3.147 -0.4166 -0.2596  0.3008
  405SOL    HW2 1401   0.843   0.319   3.000  2.1143 -0.7254  0.6646
  406SOL     OW 1402   3.849   1.506   4.638 -0.3433 -0.0326  0.0840
  406SOL    HW1 1403   3.851   1.408   4.661 -0.1474 -0.0025  0.1951
  406SOL    HW2 1404   3.802   1.556   4.711 -1.8479 -0.2390 -0.7017
  407SOL     OW 1405   4.697   3.619   4.055  0.1553  0.1100  0.0313
  407SOL    HW1 1406   4.636   3.657   3.984 -0.2609  1.5430  1.0993
  407SOL    HW2 1407   4.642   3.590   4.133  0.6537 -0.9944 -0.0171
  408SOL     OW 1408   2.127   1.066   4.015  0.1061 -0.1930 -0.5028
  408SOL    HW1 1409   2.085   1.110   3.936 -0.8321 -0.7060 -0.3016
  408SOL    HW2 1410   2.135   0.968   3.998  0.9871 -0.1495 -0.4243
  409SOL     OW 1411   4.024   2.900   4.845 -0.1068 -0.6527 -0.0170
  409SOL    HW1 1412   3.981   2.928   4.931 -0.8909 -1.3037 -0.1869
  409SOL    HW2 1413   3.960   2.845   4.792 -0.0735  0.7056 -1.5584
  410SOL     OW 1414   3.997   0.886   1.255 -0.0693  0.3833 -0.2993
  410SOL    HW1 1415   4.068   0.913   1.319  0.3793  0.5325 -0.8536
  410SOL    HW2 1416   3.973   0.963   1.197 -1.8468  0.8243  0.9268
  411SOL     OW 1417   2.549   3.939   2.620  0.2892  0.0367 -0.0238
  411SOL    HW1 1418   2.520   3.982   2.705 -0.2491 -0.1429 -0.1160
  411SOL    HW2 1419   2.469   3.906   2.570  0.7099 -1.4535  0.2356
  412SOL     OW 1420   0.207   0.417   1.181 -0.2239 -0.2387  0.6287
  412SOL    HW1 1421   0.199   0.451   1.275 -1.3886  0.1557  0.4111
  412SOL    HW2 1422   0.150   0.335   1.171 -1.8540  0.9435 -0.2566
  413SOL     OW 1423   1.776   2.869   4.596  0.3822 -0.1733 -0.2700
  413SOL    HW1 1424   1.716   2.795   4.627  0.7186 -0.3158  0.0473
  413SOL    HW2 1425   1.722   2.938   4.548 -0.0363 -0.2920  0.0275
  414SOL     OW 1426   4.873   1.520   1.028 -0.6288 -0.2289  0.1621
  414SOL    HW1 1427   4.899   1.442   0.972 -1.3122  0.2018 -0.7762
  414SOL    HW2 1428   4.774   1.524   1.036 -0.5531 -1.5409  3.2483
  415SOL     OW 1429   4.837   1.561   2.323 -0.2543  0.2845  0.3810
  415SOL    HW1 1430   4.811   1.476   2.369 -1.5564 -0.0492 -0.8940
  415SOL    HW2 1431   4.777   1.635   2.353  1.8350  1.1860  2.6485
  416SOL     OW 1432   0.003   1.745   3.319 -0.0037 -0.4525  0.2104
  416SOL    HW1 1433  -0.037   1.804   3.249  2.0671 -0.2672 -0.8816
  416SOL    HW2 1434  -0.005   1.790   3.409  0.3067  0.8810 -0.3985
  417SOL     OW 1435   2.848   2.431   1.593 -0.2419  0.3016  0.3065
  417SOL    HW1 1436   2.908   2.412   1.515  1.5665 -1.8442  2.0847
  417SOL    HW2 1437   2.779   2.360   1.600 -0.7461  0.7904  0.3668
  418SOL     OW 1438   1.059   1.814   3.890 -0.2448  0.0979 -0.3382
  418SOL    HW1 1439   1.096   1.835   3.981  0.1198 -0.8669 -0.2564
  418SOL    HW2 1440   1.127   1.837   3.821  0.0161 -0.4571 -0.2717
  419SOL     OW 1441   0.952   2.681   4.408  0.2818 -0.3036 -0.2074
  419SOL    HW1 1442   1.005   2.607   4.367  1.2096  0.9400 -1.3374
  419SOL    HW2 1443   0.921   2.743   4.336 -0.5593  0.3741  0.7076
  420SOL     OW 1444   1.072   5.016   2.613 -0.2549  0.2269 -0.3626
  420SOL    HW1 1445   1.106   5.028   2.707 -1.8156  0.0836  0.2580
  420SOL    HW2 1446   1.089   5.100   2.561  1.5568 -0.0582 -0.2898
  421SOL     OW 1447   3.129   4.598   3.144  0.3083  0.0780 -0.0181
  421SOL    HW1 1448   3.158   4.672   3.205 -1.5037  0.6865  0.1623
  421SOL    HW2 1449   3.111   4.516   3.198 -0.1047  0.2591  0.1288
  422SOL     OW 1450   1.577   5.010   3.306  0.2690  0.3231 -0.1495
  422SOL    HW1 1451   1.586   5.025   3.208 -0.8451 -0.7480 -0.4347
  422SOL    HW2 1452   1.492   5.053   3.339  1.3150  1.9010  0.6432
  423SOL     OW 1453   2.869   1.310   4.983  0.0431 -0.0995  0.0521
  423SOL    HW1 1454   2.896   1.214   4.996 -0.2333 -0.2741 -0.6265
  423SOL    HW2 1455   2.801   1.335   5.051  0.8446 -0.0878  0.8628
  424SOL     OW 1456   3.236   1.159   2.773 -0.3775  1.1329  0.3598
  424SOL    HW1 1457   3.316   1.162   2.832  0.8967  0.0583 -1.2237
  424SOL    HW2 1458   3.235   1.240   2.713 -0.0911  0.8071 -0.0884
  425SOL     OW 1459   4.127   4.742   2.179 -0.1532  0.2225 -0.3278
  425SOL    HW1 1460   4.027   4.737   2.180 -0.1709  0.5424 -0.3315
  425SOL    HW2 1461   4.157   4.821   2.233  0.1195 -0.1665  0.0985
  426SOL     OW 1462   3.676   1.143   1.870  0.4293  0.0784  0.4275
  426SOL    HW1 1463   3.691   1.224   1.814 -0.6477  0.3759  0.5549
  426SOL    HW2 1464   3.643   1.068   1.813 -0.6002  0.3614  0.6275
  427SOL     OW 1465   0.984   1.548   3.870 -0.3835 -0.7180 -0.4087
  427SOL    HW1 1466   1.025   1.636   3.891 -1.0571 -0.2187 -1.0910
  427SOL    HW2 1467   0.960   1.545   3.772  0.7360 -2.1242 -0.6712
  428SOL     OW 1468   4.373   3.218   1.437 -0.0192  0.3587 -0.5301
  428SOL    HW1 1469   4.442   3.201   1.507  1.8230  0.2872 -2.2886
  428SOL    HW2 1470   4.284   3.230   1.481  0.5106 -2.4594  1.6420
  429SOL     OW 1471   0.103   2.522   2.732  0.1024  0.4199 -0.1267
  429SOL    HW1 1472   0.183   2.581   2.739  0.9543 -0.7334  0.1432
  429SOL    HW2 1473   0.023   2.577   2.708  0.6196  1.8629  1.2328
  430SOL     OW 1474   3.244   2.460   1.168  0.1600 -0.7035 -0.3922
  430SOL    HW1 1475   3.213   2.554   1.161  0.6732 -0.5222 -0.3231
  430SOL    HW2 1476   3.258   2.436   1.264  1.6633 -0.2833 -0.4752
  431SOL     OW 1477   0.178   4.268   0.291  0.8938 -0.1202  0.2360
  431SOL    HW1 1478   0.122   4.349   0.308 -0.8446 -1.2073  0.0349
  431SOL    HW2 1479   0.194   4.258   0.193 -0.4208 -0.9289  0.0753
  432SOL     OW 1480   0.580   4.079   1.859 -0.2134  0.1865  0.1986
  432SOL    HW1 1481   0.486   4.068   1.891  0.3695 -3.6220  1.1672
  432SOL    HW2 1482   0.586   4.052   1.763  0.3285 -3.9778  1.1784
  433SOL     OW 1483   1.435   2.806   4.708  0.3214 -0.2886  0.4743
  433SOL    HW1 1484   1.419   2.899   4.676  1.9925  0.1228  0.7148
  433SOL    HW2 1485   1.508   2.807   4.776 -0.8566 -1.5648  1.8333
  434SOL     OW 1486   3.067   4.260   3.991  0.5313 -0.3860 -0.2845
  434SOL    HW1 1487   2.971   4.235   3.978  0.1766 -0.3335  1.8686
  434SOL    HW2 1488   3.112   4.191   4.047  1.1582  0.7197  0.6075
  435SOL     OW 1489   3.699   3.703   4.843  0.3683  0.1285  0.2771
  435SOL    HW1 1490   3.728   3.799   4.837 -0.2885  0.3251  0.1365
  435SOL    HW2 1491   3.603   3.699   4.871 -1.1770 -0.2619 -4.2542
  436SOL     OW 1492   5.058   3.628   0.890 -0.2192 -0.1851  0.2005
  436SOL    HW1 1493   4.966   3.667   0.890  0.1112  0.6549 -0.8670
  436SOL    HW2 1494   5.074   3.579   0.975 -0.2544  2.9986  2.2009
  437SOL     OW 1495   0.634   1.851   1.910  0.2425 -0.4165 -0.1508
  437SOL    HW1 1496   0.611   1.947   1.894  1.8942  0.0579  0.1109
  437SOL    HW2 1497   0.676   1.813   1.827 -0.8214 -1.0776 -0.4127
  438SOL     OW 1498   3.171   1.396   4.440  0.4544 -0.1360 -0.1514
  438SOL    HW1 1499   3.104   1.344   4.386 -0.0756  0.4720 -0.0964
  438SOL    HW2 1500   3.255   1.409   4.387 -0.3110  1.0770 -1.1446
  439SOL     OW 1501   2.001   4.773   0.162  0.0591 -0.2879  0.1209
  439SOL    HW1 1502   1.974   4.825   0.081  2.4060 -0.8063 -1.0861
  439SOL    HW2 1503   1.984   4.828   0.244 -2.8709  0.0450 -0.5880
  440SOL     OW 1504   2.623   1.249   2.325 -0.0481 -0.4912  0.0478
  440SOL    HW1 1505   2.558   1.311   2.281 -0.0304 -0.3364  0.2368
  440SOL    HW2 1506   2.650   1.178   2.261  1.6548  0.9618 -0.9371
  441SOL     OW 1507   0.189   1.008   0.598 -0.1891 -0.2133  0.9997
  441SOL    HW1 1508   0.195   1.106   0.578  0.0138 -0.6288 -1.2025
  441SOL    HW2 1509   0.210   0.993   0.694  2.1591  1.6726  0.8851
  442SOL     OW 1510   3.804   2.768   0.296  0.3695 -0.2623  0.3287
  442SOL    HW1 1511   3.798   2.852   0.350  0.8230 -0.9841  1.5554
  442SOL    HW2 1512   3.800   2.790   0.199 -0.6521  1.0720  0.6435
  443SOL     OW 1513   0.740   0.619   2.533  0.2280 -0.0396 -0.4628
  443SOL    HW1 1514   0.774   0.525   2.541 -0.5314 -0.2509  0.5050
  443SOL    HW2 1515   0.640   0.617   2.526  0.2774  0.6470 -1.7114
  444SOL     OW 1516   1.905   1.260   1.553  0.5679  0.2653  0.0208
  444SOL    HW1 1517   1.834   1.316   1.597  1.0075  0.6361  0.2683
  444SOL    HW2 1518   1.968   1.225   1.623  0.1356 -0.7880 -0.0945
  445SOL     OW 1519   3.972   3.171   1.984  0.4900  0.3446  0.8669
  445SOL    HW1 1520   3.973   3.150   2.081 -1.9235  2.3793  1.4478
  445SOL    HW2 1521   3.914   3.106   1.936  1.5085 -0.5276  0.7674
  446SOL     OW 1522   1.340   4.416   4.834 -0.4810 -0.3254  0.2729
  446SOL    HW1 1523   1.361   4.347   4.904 -1.1009  0.0970  0.8911
  446SOL    HW2 1524   1.268   4.381   4.773  0.5147 -0.9526 -0.5750
  447SOL     OW 1525   0.396   1.520   0.864 -0.2578 -0.2097  0.1235
  447SOL    HW1 1526   0.460   1.586   0.904 -0.1080  1.0041 -2.0106
  447SOL    HW2 1527   0.365   1.552   0.775 -1.4498 -2.2818 -0.2826
  448SOL     OW 1528   4.411   4.188   0.247 -0.0882  0.0049  0.5849
  448SOL    HW1 1529   4.314   4.179   0.223 -0.4404  1.8517  1.1527
  448SOL    HW2 1530   4.448   4.270   0.204  1.1748 -0.5569  0.5703
  449SOL     OW 1531   0.666   4.289   4.729  0.5442  0.7716 -0.5320
  449SOL    HW1 1532   0.735   4.265   4.661  0.0188 -0.9260 -0.5156
  449SOL    HW2 1533   0.710   4.335   4.806  1.7778 -0.8363 -0.2321
  450SOL     OW 1534   3.139   3.729   4.797 -0.1963 -0.2689  0.2527
  450SOL    HW1 1535   3.156   3.826   4.779  1.3085  0.0304  2.8191
  450SOL    HW2 1536   3.157   3.677   4.713  1.0976  1.4620 -0.6217
  451SOL     OW 1537   3.600   3.270   0.954 -0.3827 -0.0710  0.1060
  451SOL    HW1 1538   3.588   3.365   0.925 -0.8152 -0.2684 -0.3856
  451SOL    HW2 1539   3.667   3.265   1.028  4.4751 -0.0255 -3.8344
  452SOL     OW 1540   3.883   1.728   0.356  0.3246 -0.0830  0.5284
  452SOL    HW1 1541   3.962   1.684   0.314 -0.0025 -0.4638  0.3083
  452SOL    HW2 1542   3.908   1.763   0.446  0.1847 -2.0899  1.3877
  453SOL     OW 1543   0.387   1.778   4.844 -0.3834  0.5522 -0.1487
  453SOL    HW1 1544   0.478   1.765   4.805  0.2706  0.7850  1.2113
  453SOL    HW2 1545   0.318   1.744   4.781  0.6783 -0.1261 -0.9788
  454SOL     OW 1546   4.014   3.791   2.832 -0.2305  0.0270  0.2371
  454SOL    HW1 1547   4.019   3.692   2.845 -1.8250 -0.0549  0.4222
  454SOL    HW2 1548   3.921   3.823   2.852  0.5094  1.7161  1.2295
  455SOL     OW 1549   3.415   0.499   0.908 -0.1462 -0.1140  0.4222
  455SOL    HW1 1550   3.354   0.575   0.928 -0.3695 -0.6896  2.1236
  455SOL    HW2 1551   3.371   0.437   0.844 -0.1504  0.9254 -0.6142
  456SOL     OW 1552   3.681   3.856   1.387 -0.2317 -0.4208  0.0115
  456SOL    HW1 1553   3.644   3.948   1.396 -2.0827 -1.0813 -0.4735
  456SOL    HW2 1554   3.740   3.836   1.466 -1.0717  0.6039  0.9280
  457SOL     OW 1555   2.941   3.938   2.806  0.0627 -0.1445 -0.5023
  457SOL    HW1 1556   2.885   3.980   2.877 -1.0856  0.9207 -1.9623
  457SOL    HW2 1557   3.022   3.995   2.790  1.7945 -1.7865  1.7461
  458SOL     OW 1558   1.155   4.712   2.698  0.2501 -0.2538 -0.3405
  458SOL    HW1 1559   1.112   4.628   2.734  1.7925 -0.3892  1.3446
  458SOL    HW2 1560   1.250   4.717   2.730  0.7332  1.2916 -1.8619
  459SOL     OW 1561   4.264   2.215   3.372 -0.0433 -0.1582 -0.0797
  459SOL    HW1 1562   4.241   2.195   3.467  0.5068 -1.0472 -0.1150
  459SOL    HW2 1563   4.226   2.143   3.313  0.6566 -0.2727 -0.3981
  460SOL     OW 1564   3.307   3.998   0.667 -0.2880  0.2897 -0.1114
  460SOL    HW1 1565   3.264   3.928   0.725 -2.3963  3.2767  2.2478
  460SOL    HW2 1566   3.383   4.041   0.715 -0.4647  1.1412 -0.5611
  461SOL     OW 1567   4.952   0.867   3.414 -0.4789  0.0662 -0.0104
  461SOL    HW1 1568   5.028   0.913   3.368 -1.1198 -0.5358 -1.7510
  461SOL    HW2 1569   4.875   0.930   3.423 -0.9115 -0.2514 -1.2553
  462SOL     OW 1570   2.034   0.972   1.282  0.3605  0.8134  0.6337
  462SOL    HW1 1571   1.963   1.035   1.314  0.7865  1.7116 -0.1231
  462SOL    HW2 1572   1.993   0.884   1.259 -0.2646  0.8346  1.6144
  463SOL     OW 1573   1.310   4.791   2.122  0.2746  0.5914  0.5660
  463SOL    HW1 1574   1.348   4.699   2.116  0.8987  0.9137 -1.4350
  463SOL    HW2 1575   1.215   4.787   2.153  0.6772 -0.5995  1.6978
  464SOL     OW 1576   3.436   4.112   2.703 -0.1940 -0.5085 -0.4646
  464SOL    HW1 1577   3.432   4.132   2.605 -0.0434 -0.5131 -0.4717
  464SOL    HW2 1578   3.514   4.052   2.722  0.1038 -0.0582 -0.2615
  465SOL     OW 1579   0.935   1.869   1.458 -0.0003 -0.4200  0.1958
  465SOL    HW1 1580   0.896   1.810   1.388 -0.2859 -0.5143  0.4343
  465SOL    HW2 1581   1.019   1.912   1.423  0.3841 -1.2117  0.1281
  466SOL     OW 1582   1.825   4.210   0.904 -0.1959 -0.0978  0.6664
  466SOL    HW1 1583   1.780   4.247   0.985 -0.2906  0.1436  0.5043
  466SOL    HW2 1584   1.767   4.225   0.824 -0.7016 -1.4819  0.7422
  467SOL     OW 1585   4.355   4.203   3.556  0.3609  0.8261 -0.0407
  467SOL    HW1 1586   4.420   4.149   3.609 -1.4076  0.3521  1.7580
  467SOL    HW2 1587   4.333   4.156   3.471  1.5280  0.4868 -0.1694
  468SOL     OW 1588   4.831   3.912   1.291 -0.0640  0.0625 -0.2379
  468SOL    HW1 1589   4.872   3.926   1.200 -4.1873  0.0055 -2.3519
  468SOL    HW2 1590   4.751   3.852   1.282 -0.4191 -0.2692  3.5919
  469SOL     OW 1591   0.485   0.151   1.877 -0.2174 -0.2705 -0.3899
  469SOL    HW1 1592   0.399   0.099   1.880 -0.5970  0.3833  0.2584
  469SOL    HW2 1593   0.490   0.212   1.956 -0.3555  1.5706 -1.7289
  470SOL     OW 1594   2.644   3.534   1.986  0.0787  0.0923 -0.4692
  470SOL    HW1 1595   2.734   3.549   1.945  0.0410 -0.8108 -0.9292
  470SOL    HW2 1596   2.652   3.535   2.085  0.7482 -0.7292 -0.4969
  471SOL     OW 1597   3.023   1.841   3.856  0.0371  0.0518  0.1043
  471SOL    HW1 1598   2.991   1.919   3.910 -0.3868  0.1472 -0.2791
  471SOL    HW2 1599   3.048   1.766   3.917 -1.2556 -0.1562  0.4083
  472SOL     OW 1600   1.786   4.291   0.268 -0.1816  0.5130  0.0483
  472SOL    HW1 1601   1.717   4.266   0.200  0.7906  1.0033 -1.1397
  472SOL    HW2 1602   1.812   4.386   0.256  0.6166  0.3702  0.5802
  473SOL     OW 1603   0.924   5.031   1.538 -0.2587 -0.4730 -0.3457
  473SOL    HW1 1604   0.920   4.973   1.457  2.2745 -0.4688 -0.5497
  473SOL    HW2 1605   0.964   5.120   1.513  0.5505 -0.4675  0.8836
  474SOL     OW 1606   0.570   2.047   0.699 -0.5130  0.2174 -0.6974
  474SOL    HW1 1607   0.524   2.009   0.619 -0.9029 -0.4275 -0.1798
  474SOL    HW2 1608   0.656   2.089   0.672  0.0289 -1.1971 -1.2708
  475SOL     OW 1609   4.485   2.200   2.479 -0.5495 -0.2109  0.3991
  475SOL    HW1 1610   4.390   2.168   2.476 -1.4823  2.3391 -1.5590
  475SOL    HW2 1611   4.487   2.298   2.462  2.6137 -0.5918 -2.3754
  476SOL     OW 1612   4.087   3.968   4.746 -0.0841 -0.1607  0.0383
  476SOL    HW1 1613   4.011   3.945   4.686 -0.7515 -1.7183  1.4132
  476SOL    HW2 1614   4.170   3.924   4.712 -0.0891  0.3727 -0.6760
  477SOL     OW 1615   0.319   0.943   4.236 -0.2079 -0.3466 -0.6294
  477SOL    HW1 1616   0.260   1.008   4.284  1.1211  1.3325 -1.1526
  477SOL    HW2 1617   0.303   0.950   4.138  0.2262 -0.5245 -0.7157
  478SOL     OW 1618   0.977   2.548   3.951  0.4185 -0.2495 -0.3134
  478SOL    HW1 1619   1.039   2.626   3.941  0.1456 -0.1325 -1.2137
  478SOL    HW2 1620   0.884   2.582   3.964  0.6453 -0.4092  2.0928
  479SOL     OW 1621   5.023   3.332   0.206 -0.0182 -0.1357  0.9406
  479SOL    HW1 1622   4.937   3.288   0.181 -0.4713 -0.0242  2.2372
  479SOL    HW2 1623   5.037   3.412   0.148 -1.1998  0.3130  1.2382
  480SOL     OW 1624   0.129   2.035   4.059  0.2000  0.8938  0.3079
  480SOL    HW1 1625   0.134   1.945   4.102 -0.6007  0.8238  0.2694
  480SOL    HW2 1626   0.041   2.045   4.012  0.7425  1.2706 -0.6521
  481SOL     OW 1627   0.615   3.930   4.055 -0.4615  0.6321 -0.1336
  481SOL    HW1 1628   0.694   3.906   3.999  0.9043  1.2775  1.4441
  481SOL    HW2 1629   0.626   3.894   4.147 -1.2200  2.1181  0.5800
  482SOL     OW 1630   4.877   2.893   3.000  0.5390 -0.1572 -0.0322
  482SOL    HW1 1631   4.890   2.805   2.953 -1.7871 -0.5912  0.0045
  482SOL    HW2 1632   4.857   2.877   3.096  1.4049  0.5137  0.2717
  483SOL     OW 1633   1.222   4.643   1.414 -0.2220  0.2295  0.7550
  483SOL    HW1 1634   1.172   4.586   1.479 -0.1831 -1.1952 -0.3920
  483SOL    HW2 1635   1.163   4.664   1.336  0.2180  0.5607  0.5083
  484SOL     OW 1636   3.178   4.773   1.390  0.1216  0.0951 -0.4751
  484SOL    HW1 1637   3.082   4.765   1.419  0.3639  0.4952  0.4434
  484SOL    HW2 1638   3.205   4.690   1.341 -0.5067 -0.2757 -0.1977
  485SOL     OW 1639   2.393   1.826   3.716  0.0439 -0.2625  0.0130
  485SOL    HW1 1640   2.339   1.780   3.786 -0.2019 -1.1893 -0.7624
  485SOL    HW2 1641   2.484   1.847   3.752 -0.7827  1.2815  1.3151
  486SOL     OW 1642   3.485   1.987   4.462 -0.3748  0.2819 -0.0550
  486SOL    HW1 1643   3.536   1.924   4.521  0.3317  0.6950 -0.2165
  486SOL    HW2 1644   3.489   1.955   4.367 -1.4218 -0.3246  0.0937
  487SOL     OW 1645   0.079   0.363   4.255 -0.5547 -0.1657  0.2286
  487SOL    HW1 1646   0.035   0.436   4.307 -1.8405  0.0794 -1.1227
  487SOL    HW2 1647   0.035   0.276   4.276  0.2503 -0.3932  1.0181
  488SOL     OW 1648   1.498   3.211   3.653 -0.1090  0.3296 -1.0789
  488SOL    HW1 1649   1.429   3.272   3.614 -0.2575  1.3893  0.7365
  488SOL    HW2 1650   1.454   3.128   3.686 -0.7583  1.4017  0.9417
  489SOL     OW 1651   2.170   3.062   4.741  0.0556  0.2179 -0.5924
  489SOL    HW1 1652   2.200   3.065   4.837  0.0434  1.4720 -0.6073
  489SOL    HW2 1653   2.215   2.986   4.694 -0.5501 -0.9141  0.5959
  490SOL     OW 1654   2.034   4.841   1.055  0.7810 -0.3157 -0.1810
  490SOL    HW1 1655   1.952   4.868   1.003  0.1724 -1.4806  0.1369
  490SOL    HW2 1656   2.019   4.858   1.152  2.0145  2.0965 -0.3511
  491SOL     OW 1657   3.840   4.950   2.632 -0.0816  0.1469 -0.2314
  491SOL    HW1 1658   3.745   4.925   2.612  0.1520 -0.3474 -0.7275
  491SOL    HW2 1659   3.844   4.995   2.722 -0.9359  1.1224 -0.6516
  492SOL     OW 1660   0.810   0.662   0.433 -0.4737 -0.2449  0.1212
  492SOL    HW1 1661   0.786   0.745   0.383 -0.8469 -0.1695  0.4207
  492SOL    HW2 1662   0.882   0.614   0.384 -1.2404 -0.4792 -0.8063
  493SOL     OW 1663   2.089   1.550   3.572  0.4830  0.5419  0.2288
  493SOL    HW1 1664   2.088   1.650   3.575 -1.8282  0.5650  1.2188
  493SOL    HW2 1665   2.119   1.520   3.482  0.3408  2.1655 -0.4044
  494SOL     OW 1666   3.323   0.689   2.172 -0.2525 -0.5005 -0.5398
  494SOL    HW1 1667   3.288   0.769   2.222  1.1247  0.0464 -0.4123
  494SOL    HW2 1668   3.418   0.705   2.147 -0.8592 -0.7581 -3.3236
  495SOL     OW 1669   4.454   0.470   5.028 -0.3206  0.1473  0.3543
  495SOL    HW1 1670   4.383   0.436   4.967 -0.2210 -0.2442  0.4548
  495SOL    HW2 1671   4.530   0.405   5.030  0.4274  0.9796 -0.4430
  496SOL     OW 1672   4.804   0.286   4.409 -0.0022  0.4403 -0.0122
  496SOL    HW1 1673   4.734   0.232   4.362 -1.0264  0.8885  0.9313
  496SOL    HW2 1674   4.892   0.239   4.404 -0.2839  0.0108 -1.4963
  497SOL     OW 1675   4.655   2.358   2.052  0.3643 -0.3236 -0.5105
  497SOL    HW1 1676   4.729   2.349   1.985  0.8754  0.5012 -0.0794
  497SOL    HW2 1677   4.680   2.429   2.118 -0.6632 -0.2956 -0.1499
  498SOL     OW 1678   1.924   0.489   4.132  0.2124  0.3015 -0.0614
  498SOL    HW1 1679   1.894   0.559   4.066 -0.9633 -0.2038 -0.0840
  498SOL    HW2 1680   1.920   0.527   4.224 -0.9891  0.1005 -0.0188
  499SOL     OW 1681   1.771   1.555   0.144  0.6394 -0.3652  0.0033
  499SOL    HW1 1682   1.860   1.600   0.148  0.8588 -0.5611 -1.8050
  499SOL    HW2 1683   1.720   1.574   0.229  1.6806  1.2452  0.3122
  500SOL     OW 1684   1.085   4.276   0.192 -0.7545  0.0272  0.1596
  500SOL    HW1 1685   1.016   4.270   0.120  0.2760  0.7236 -0.9183
  500SOL    HW2 1686   1.093   4.371   0.223  2.9292  1.0513 -3.0993
  501SOL     OW 1687   3.217   1.898   2.952  0.3823  0.4462 -0.2035
  501SOL    HW1 1688   3.316   1.886   2.948  0.4481  1.2454 -1.1363
  501SOL    HW2 1689   3.193   1.949   3.035  0.7061 -0.0839  0.2255
  502SOL     OW 1690   3.870   0.657   2.588  0.4657  0.1286  0.4453
  502SOL    HW1 1691   3.846   0.728   2.522 -3.1331 -1.5530 -0.3177
  502SOL    HW2 1692   3.803   0.656   2.662  1.3531 -1.4369  1.2791
  503SOL     OW 1693   1.877   0.431   2.655 -0.4526 -0.0301  0.2651
  503SOL    HW1 1694   1.806   0.384   2.602  0.2158 -1.1717  0.3454
  503SOL    HW2 1695   1.953   0.368   2.672  0.6974  1.2362 -0.0222
  504SOL     OW 1696   2.778   2.115   2.521 -0.5144 -0.7498  0.2691
  504SOL    HW1 1697   2.694   2.138   2.473 -0.0438 -0.0823 -0.2477
  504SOL    HW2 1698   2.796   2.183   2.592  0.8146  0.4873 -1.1795
  505SOL     OW 1699   0.574   1.362   1.083 -0.2393  0.5009 -0.1906
  505SOL    HW1 1700   0.651   1.322   1.133  0.1666  1.3355 -0.1197
  505SOL    HW2 1701   0.608   1.435   1.024 -1.1996  2.2324  1.3026
  506SOL     OW 1702   0.707   0.977   0.526 -1.0037 -0.0888 -0.1025
  506SOL    HW1 1703   0.637   0.946   0.462 -1.6258  0.4496  0.3029
  506SOL    HW2 1704   0.772   1.035   0.478 -0.9527 -0.4154 -0.4358
  507SOL     OW 1705   0.831   4.318   1.317  0.4905 -0.0649  0.0441
  507SOL    HW1 1706   0.747   4.283   1.358  1.0722 -0.7402  0.6739
  507SOL    HW2 1707   0.899   4.246   1.313  1.2326  0.6239  0.0439
  508SOL     OW 1708   3.520   4.607   3.305  0.3602 -0.4381  0.2816
  508SOL    HW1 1709   3.579   4.621   3.384  2.5026 -1.0121 -1.1382
  508SOL    HW2 1710   3.533   4.682   3.240 -1.8584  0.3739  0.6780
  509SOL     OW 1711   4.299   0.560   4.609  0.2172  0.1256 -0.1994
  509SOL    HW1 1712   4.380   0.593   4.656 -0.1578  0.2490  0.3682
  509SOL    HW2 1713   4.316   0.468   4.573  0.6600  0.2224 -0.2394
  510SOL     OW 1714   4.717   1.013   3.689 -0.1690  0.3832 -0.0429
  510SOL    HW1 1715   4.759   0.923   3.698  2.0457  1.5198  1.6966
  510SOL    HW2 1716   4.747   1.056   3.604 -0.7805 -0.2591 -0.5959
  511SOL     OW 1717   3.622   3.499   5.082 -0.3016 -0.3518 -0.2386
  511SOL    HW1 1718   3.711   3.534   5.053  0.5901 -2.5046 -0.2634
  511SOL    HW2 1719   3.552   3.570   5.070  1.7007  2.1270  1.6985
  512SOL     OW 1720   4.433   1.560   2.954 -0.0952 -0.2312 -0.0996
  512SOL    HW1 1721   4.444   1.485   2.889 -0.4827 -0.8765  0.5658
  512SOL    HW2 1722   4.450   1.527   3.046 -0.8917  0.3503  0.2667
  513SOL     OW 1723   5.087   4.459   4.581  0.2981  0.3478 -0.5375
  513SOL    HW1 1724   5.109   4.433   4.675  1.0378  2.7726  0.0263
  513SOL    HW2 1725   5.159   4.426   4.520  0.2360 -0.5174 -0.1704
  514SOL     OW 1726   0.998   4.719   2.242  0.2689  0.0799  0.9352
  514SOL    HW1 1727   0.992   4.812   2.206 -0.7267 -0.1953  0.3594
  514SOL    HW2 1728   0.912   4.671   2.224  0.9469 -1.1088  0.7940
  515SOL     OW 1729   4.929   2.689   4.964 -0.1581 -0.6215  0.1512
  515SOL    HW1 1730   4.930   2.592   4.990 -1.5657 -0.5423  0.6030
  515SOL    HW2 1731   5.022   2.720   4.945  0.2257 -2.3132 -0.9349
  516SOL     OW 1732   0.972   1.955   0.737 -0.5173 -0.2090  0.4027
  516SOL    HW1 1733   0.994   2.040   0.787  0.1161 -0.5595  0.7388
  516SOL    HW2 1734   1.020   1.955   0.649 -0.6272 -0.1564  0.3428
  517SOL     OW 1735   0.831   1.621   4.574  0.3811 -0.3276 -0.4458
  517SOL    HW1 1736   0.905   1.566   4.612  1.7541  1.4599 -0.4386
  517SOL    HW2 1737   0.862   1.714   4.558 -1.9414  0.5526 -0.2703
  518SOL     OW 1738   0.233   3.535   4.539 -0.7449  0.4502 -0.4878
  518SOL    HW1 1739   0.286   3.470   4.485  1.4985  0.8901  1.0330
  518SOL    HW2 1740   0.251   3.628   4.506 -0.7745  0.5843 -0.1367
  519SOL     OW 1741   2.793   0.539   1.773 -0.1104 -0.4763 -0.1087
  519SOL    HW1 1742   2.784   0.600   1.852  0.1457 -1.2957  0.5756
  519SOL    HW2 1743   2.705   0.494   1.755 -1.0408  1.9904 -2.2525
  520SOL     OW 1744   1.377   4.987   2.730  0.3637  0.3289  0.4877
  520SOL    HW1 1745   1.289   5.012   2.770  0.5400  2.6113 -0.3805
  520SOL    HW2 1746   1.432   5.070   2.717  0.8604 -0.4008 -3.0863
  521SOL     OW 1747   3.954   4.502   2.061  0.4714  0.0975  0.0059
  521SOL    HW1 1748   4.008   4.428   2.099 -0.9196  0.0847  2.1538
  521SOL    HW2 1749   3.883   4.465   2.001  0.6631 -0.1766 -0.0513
  522SOL     OW 1750   0.643   3.325   1.430  0.0931 -0.1051 -0.2947
  522SOL    HW1 1751   0.709   3.367   1.493 -0.5849  1.0398 -0.3103
  522SOL    HW2 1752   0.676   3.334   1.336  1.3122 -2.1955 -0.1221
  523SOL     OW 1753   0.115   1.735   0.165  0.1885 -0.3467 -0.6493
  523SOL    HW1 1754   0.112   1.807   0.234 -0.6962 -0.4906 -0.5230
  523SOL    HW2 1755   0.137   1.775   0.076 -2.1507  0.4236 -0.9630
  524SOL     OW 1756   3.899   5.036   2.023  0.0107 -0.0283 -0.5762
  524SOL    HW1 1757   3.926   4.951   1.978 -1.7375 -0.3369 -1.0990
  524SOL    HW2 1758   3.890   5.109   1.955  0.8895  0.4450 -0.2104
  525SOL     OW 1759   2.126   3.635   3.722  0.5325  0.1186  0.8700
  525SOL    HW1 1760   2.036   3.595   3.733  0.4532  0.1731  0.4429
  525SOL    HW2 1761   2.193   3.563   3.704  1.0664 -0.2425  3.7731
  526SOL     OW 1762   4.506   4.087   0.990 -0.4389  0.5008 -0.3287
  526SOL    HW1 1763   4.569   4.097   0.913 -1.3960 -1.2570 -1.3938
  526SOL    HW2 1764   4.414   4.115   0.961 -0.8751 -0.5073  0.0673
  527SOL     OW 1765   2.276   1.421   4.591  0.0743 -0.1766 -0.8753
  527SOL    HW1 1766   2.349   1.471   4.638 -0.7645 -0.0287  0.3351
  527SOL    HW2 1767   2.206   1.395   4.658 -1.4757  0.5577 -2.1714
  528SOL     OW 1768   0.882   1.938   2.661 -0.4219 -0.3964  0.4871
  528SOL    HW1 1769   0.791   1.931   2.619 -0.4368 -1.0155  0.6132
  528SOL    HW2 1770   0.875   1.920   2.759 -0.1607 -0.4482  0.4972
  529SOL     OW 1771   3.652   1.201   3.754 -0.1413  0.0303  0.7942
  529SOL    HW1 1772   3.661   1.272   3.684 -0.4187 -0.6373  0.0672
  529SOL    HW2 1773   3.714   1.221   3.830  0.9715  0.1950 -0.1238
  530SOL     OW 1774   3.890   0.453   4.492 -0.2360 -0.4095  0.5537
  530SOL    HW1 1775   3.802   0.435   4.537 -0.4868 -0.9716 -0.1469
  530SOL    HW2 1776   3.899   0.394   4.412  0.7494 -0.2977  0.5714
  531SOL     OW 1777   0.713   1.123   4.949  0.2267  0.2992  0.1159
  531SOL    HW1 1778   0.707   1.204   5.008  0.1506 -0.1578  0.7491
  531SOL    HW2 1779   0.683   1.042   5.000 -0.3282 -0.0330 -0.7178
  532SOL     OW 1780   1.424   3.974   0.453  0.7174  0.0310  0.3759
  532SOL    HW1 1781   1.426   3.978   0.353  0.1867  0.3191  0.3752
  532SOL    HW2 1782   1.444   3.881   0.483 -1.9972 -0.7778 -0.0996
  533SOL     OW 1783   4.697   1.264   4.287 -0.0362  0.4457  0.6310
  533SOL    HW1 1784   4.797   1.259   4.289 -0.1078 -1.9291  2.1306
  533SOL    HW2 1785   4.663   1.275   4.381 -1.2125 -1.5256  0.4920
  534SOL     OW 1786   0.582   2.376   0.908 -0.6341  0.0135 -0.0420
  534SOL    HW1 1787   0.539   2.368   0.818  2.0231  0.3962 -1.4655
  534SOL    HW2 1788   0.569   2.291   0.959  0.4226 -1.4718 -2.0956
  535SOL     OW 1789   4.471   0.919   4.600 -0.0895  0.8077  0.5646
  535SOL    HW1 1790   4.384   0.902   4.646  0.0550 -0.7443  0.3216
  535SOL    HW2 1791   4.483   0.852   4.526  1.8976  0.1235  1.4482
  536SOL     OW 1792   4.570   3.144   1.737 -0.1512  0.1648 -0.3211
  536SOL    HW1 1793   4.662   3.159   1.775 -0.1327 -1.9187  0.5836
  536SOL    HW2 1794   4.505   3.206   1.780 -0.0206 -1.7014  2.8556
  537SOL     OW 1795   1.093   1.483   0.252  0.6056 -0.5176 -0.1121
  537SOL    HW1 1796   1.005   1.509   0.293  1.4414 -0.5216  1.8074
  537SOL    HW2 1797   1.097   1.384   0.243  0.3031 -0.4984 -0.4994
  538SOL     OW 1798   2.196   2.332   1.307 -0.5890  0.6546 -0.6327
  538SOL    HW1 1799   2.193   2.411   1.367 -0.7917  0.5442 -0.4940
  538SOL    HW2 1800   2.112   2.279   1.317 -0.3863  0.3320 -0.6000
  539SOL     OW 1801   3.674   4.687   3.528  0.1072 -0.0861  0.3829
  539SOL    HW1 1802   3.688   4.618   3.600 -0.0223 -1.6666 -1.0361
  539SOL    HW2 1803   3.757   4.696   3.474  0.3233  1.3640  0.9348
  540SOL     OW 1804   1.559   1.053   4.710  0.0318 -0.3821  0.3060
  540SOL    HW1 1805   1.538   1.081   4.804 -1.2202  1.4101 -0.4730
  540SOL    HW2 1806   1.637   0.990   4.712  2.5588  2.5082  2.2715
  541SOL     OW 1807   2.277   2.099   0.832 -0.3905 -0.3784  0.6694
  541SOL    HW1 1808   2.323   2.188   0.840 -0.7653 -0.2996  2.0919
  541SOL    HW2 1809   2.243   2.088   0.738  0.2424  0.6864  0.2974
  542SOL     OW 1810   0.711   4.493   3.855 -0.7726  0.0677 -0.1012
  542SOL    HW1 1811   0.717   4.508   3.756 -0.1323  1.2815  0.1044
  542SOL    HW2 1812   0.751   4.404   3.878 -0.4118  0.0216 -0.8741
  543SOL     OW 1813   4.882   3.968   0.054  0.0443  0.2876 -0.0181
  543SOL    HW1 1814   4.839   4.011   0.134  1.5456 -1.2195  1.6978
  543SOL    HW2 1815   4.980   3.990   0.054  0.3110 -0.8427 -0.6653
  544SOL     OW 1816   3.872   3.804   0.162 -0.1066  0.4400 -0.3624
  544SOL    HW1 1817   3.868   3.788   0.260 -1.4059  0.8142 -0.3361
  544SOL    HW2 1818   3.935   3.738   0.120  0.4704  0.2884  0.7087
  545SOL     OW 1819   4.790   3.184   0.711 -0.3515 -0.8827  0.0134
  545SOL    HW1 1820   4.811   3.272   0.753  2.6940 -1.4376 -0.1352
  545SOL    HW2 1821   4.693   3.163   0.726 -0.5126  1.0946  2.6262
  546SOL     OW 1822   5.089   0.987   0.110  0.2930  1.1463 -0.7156
  546SOL    HW1 1823   5.013   1.030   0.160 -0.8787 -1.7521  0.2295
  546SOL    HW2 1824   5.175   1.032   0.134 -0.7184  2.2905  0.9679
  547SOL     OW 1825   3.405   3.825   1.514  0.0213 -0.2122  1.0539
  547SOL    HW1 1826   3.407   3.905   1.573 -1.0293  0.0434  0.7553
  547SOL    HW2 1827   3.491   3.819   1.463  0.3400  0.3874  1.5072
  548SOL     OW 1828   2.939   0.769   3.254 -0.1715  0.5253 -0.0169
  548SOL    HW1 1829   3.021   0.724   3.288  0.0153  1.7639  1.2950
  548SOL    HW2 1830   2.875   0.784   3.330 -0.8137  1.1798 -0.6684
  549SOL     OW 1831   4.725   5.077   3.410  0.2397  0.7506  0.4589
  549SOL    HW1 1832   4.664   5.118   3.343  0.6917  0.1358 -0.3460
  549SOL    HW2 1833   4.672   5.027   3.479 -0.5020  4.0631  2.5382
  550SOL     OW 1834   0.906   3.581   2.862  0.3478  0.3178 -0.4348
  550SOL    HW1 1835   0.833   3.539   2.916  0.6486  0.5431  0.1641
  550SOL    HW2 1836   0.989   3.525   2.871  0.5251  0.6037 -0.2865
  551SOL     OW 1837   2.246   4.294   3.374  0.2028 -0.0346 -0.2812
  551SOL    HW1 1838   2.232   4.383   3.415  0.4805 -0.3307  0.4667
  551SOL    HW2 1839   2.344   4.271   3.376  0.0304 -0.7601  0.3960
  552SOL     OW 1840   3.532   1.479   0.549  0.1796  0.0674  0.1953
  552SOL    HW1 1841   3.489   1.487   0.459 -0.1650 -1.0697  0.2422
  552SOL    HW2 1842   3.579   1.564   0.571  2.4215 -0.4157 -2.1664
  553SOL     OW 1843   0.400   3.044   2.437 -0.1427  0.0187 -0.4694
  553SOL    HW1 1844   0.429   2.974   2.371 -1.4748  0.2253 -1.3113
  553SOL    HW2 1845   0.357   2.999   2.515 -0.8989 -0.1276 -0.9593
  554SOL     OW 1846   4.379   0.269   0.119 -0.5004  0.3801  0.4435
  554SOL    HW1 1847   4.383   0.211   0.038 -3.0785 -0.3209  0.7365
  554SOL    HW2 1848   4.457   0.332   0.118 -0.3125  0.2459 -2.4465
  555SOL     OW 1849   2.924   5.113   2.388  0.0734 -0.3855  0.2361
  555SOL    HW1 1850   3.000   5.171   2.419  0.9309 -1.9410  1.1774
  555SOL    HW2 1851   2.932   5.099   2.289 -0.9969  2.2212 -0.3039
  556SOL     OW 1852   1.273   3.364   1.212  0.5709  0.1671  0.2435
  556SOL    HW1 1853   1.345   3.321   1.266  1.1056  0.1965 -0.4339
  556SOL    HW2 1854   1.254   3.309   1.132  2.4138  1.9091 -1.5150
  557SOL     OW 1855   4.130   0.639   1.456  0.5164  0.1343 -0.1889
  557SOL    HW1 1856   4.106   0.627   1.359 -0.0925 -0.8598  0.0608
  557SOL    HW2 1857   4.163   0.551   1.492  0.6903  0.4870  0.5158
  558SOL     OW 1858   2.727   0.773   3.824  0.3362  0.4222 -0.0134
  558SOL    HW1 1859   2.692   0.867   3.829  1.2992  0.7463  1.4221
  558SOL    HW2 1860   2.730   0.734   3.916  0.5815 -0.7871 -0.5142
  559SOL     OW 1861   0.645   4.688   4.579 -0.2451 -0.1323  0.2320
  559SOL    HW1 1862   0.675   4.779   4.607  2.3067 -1.0946  0.9229
  559SOL    HW2 1863   0.670   4.673   4.483  1.6564 -0.9132  0.7921
  560SOL     OW 1864   4.322   2.341   4.952 -0.3214 -0.5833  0.1749
  560SOL    HW1 1865   4.374   2.421   4.925 -0.6654  0.5734  2.6951
  560SOL    HW2 1866   4.379   2.281   5.009 -0.8638 -0.7319  0.5755
  561SOL     OW 1867   0.012   3.216   0.402  0.0641  0.1421  0.3657
  561SOL    HW1 1868  -0.051   3.249   0.333 -1.4423 -0.0281  1.5912
  561SOL    HW2 1869   0.094   3.179   0.358 -0.4380  0.8641 -1.2453
  562SOL     OW 1870   0.299   2.862   4.765  0.6782  0.0600 -0.7398
  562SOL    HW1 1871   0.365   2.860   4.840 -0.4471  1.7736  0.3537
  562SOL    HW2 1872   0.316   2.941   4.707 -0.5126  0.6549 -0.3147
  563SOL     OW 1873   1.199   5.077   2.282 -0.2668  0.1803  0.5693
  563SOL    HW1 1874   1.208   5.022   2.199  0.5475  0.1599  0.6650
  563SOL    HW2 1875   1.277   5.061   2.341 -1.3465 -0.6222  1.8466
  564SOL     OW 1876   0.777   2.526   1.263  0.1295  0.0623  0.1959
  564SOL    HW1 1877   0.691   2.565   1.230  0.8708 -0.2097 -2.2109
  564SOL    HW2 1878   0.768   2.426   1.266  0.4202  0.0246 -0.2258
  565SOL     OW 1879   1.263   0.756   2.264  0.0391  0.2548  0.2352
  565SOL    HW1 1880   1.317   0.821   2.210  0.8925  1.1698  2.0981
  565SOL    HW2 1881   1.319   0.718   2.337 -1.1785 -0.6640  0.7403
  566SOL     OW 1882   1.679   0.651   4.770 -0.0420  0.0786 -0.0597
  566SOL    HW1 1883   1.685   0.682   4.675  1.9409 -1.9678 -0.6732
  566SOL    HW2 1884   1.663   0.553   4.773 -0.8092  0.2193  1.7558
  567SOL     OW 1885   1.688   1.370   1.683 -0.0825  0.3225  0.3240
  567SOL    HW1 1886   1.728   1.413   1.764 -0.7146  1.2808  0.1487
  567SOL    HW2 1887   1.593   1.344   1.703 -0.0250 -0.0469  0.1045
  568SOL     OW 1888   4.283   1.496   0.359 -0.3536 -0.4653 -0.3041
  568SOL    HW1 1889   4.188   1.476   0.386 -0.6023  0.4335 -0.4849
  568SOL    HW2 1890   4.305   1.445   0.276 -1.0225  0.0853 -0.8369
  569SOL     OW 1891   4.867   0.343   3.120  0.3900 -0.3280  0.0623
  569SOL    HW1 1892   4.777   0.342   3.164 -0.6213 -1.3751 -1.8922
  569SOL    HW2 1893   4.921   0.266   3.153  0.6761  0.3919  1.3590
  570SOL     OW 1894   0.904   2.175   4.566  0.7098 -0.1303  0.1375
  570SOL    HW1 1895   0.921   2.251   4.629 -1.6520  1.1956 -0.6701
  570SOL    HW2 1896   0.838   2.112   4.607 -1.0462  0.8803 -1.0029
  571SOL     OW 1897   2.861   3.785   0.114 -0.3567 -0.1850  0.2895
  571SOL    HW1 1898   2.938   3.815   0.171 -1.3780  0.5991  1.3164
  571SOL    HW2 1899   2.890   3.778   0.019  0.9151  0.3523  0.6239
  572SOL     OW 1900   2.968   0.378   3.796 -0.3974  0.0527  0.1949
  572SOL    HW1 1901   2.970   0.450   3.726 -0.3578 -0.1489 -0.0101
  572SOL    HW2 1902   2.940   0.418   3.883  2.8043  1.0239  0.9135
  573SOL     OW 1903   1.386   2.209   2.391 -0.1590 -0.5707 -0.2742
  573SOL    HW1 1904   1.297   2.175   2.361  0.1258 -1.3569 -0.2650
  573SOL    HW2 1905   1.443   2.131   2.419 -0.0739  0.0474  1.3621
  574SOL     OW 1906   1.970   2.070   5.025  0.0340  0.1431 -0.4384
  574SOL    HW1 1907   1.932   2.008   4.956 -0.4674  0.2979 -0.3053
  574SOL    HW2 1908   2.032   2.135   4.980  0.9166 -0.7232 -0.5159
  575SOL     OW 1909   3.491   4.634   2.596 -0.2822 -0.0095 -0.6408
  575SOL    HW1 1910   3.401   4.646   2.639 -0.4776  0.9889 -1.3059
  575SOL    HW2 1911   3.490   4.551   2.540 -0.2791 -0.8751  0.5952
  576SOL     OW 1912   3.477   1.676   3.856 -0.1550  0.0748 -0.7860
  576SOL    HW1 1913   3.429   1.758   3.886 -0.6695 -0.9290  1.3384
  576SOL    HW2 1914   3.464   1.664   3.758 -1.2090  1.7813 -0.8976
  577SOL     OW 1915   3.650   4.423   4.958 -0.2762  0.4994 -0.0791
  577SOL    HW1 1916   3.746   4.396   4.972  0.0603  1.0325 -1.2749
  577SOL    HW2 1917   3.641   4.521   4.976 -0.4907  0.5557 -0.5049
  578SOL     OW 1918   3.678   1.227   0.522 -0.1141 -0.2045  0.0893
  578SOL    HW1 1919   3.599   1.281   0.494  0.0920 -0.1056 -0.3122
  578SOL    HW2 1920   3.647   1.147   0.572 -0.6847 -1.6307 -2.3475
  579SOL     OW 1921   4.269   1.086   1.826  0.5644 -0.4767  0.2179
  579SOL    HW1 1922   4.226   1.174   1.847  0.3851 -0.4054 -0.4203
  579SOL    HW2 1923   4.198   1.017   1.813  0.7379 -1.0568  2.1006
  580SOL     OW 1924   0.400   3.770   2.988  0.1668  0.1381  0.2910
  580SOL    HW1 1925   0.377   3.815   3.075 -1.0964 -2.0313  1.1635
  580SOL    HW2 1926   0.351   3.815   2.914  0.0292  1.0470  0.9128
  581SOL     OW 1927   0.512   0.789   1.434  0.0534  0.4892 -0.1726
  581SOL    HW1 1928   0.417   0.818   1.451  0.4079  0.8441  1.3297
  581SOL    HW2 1929   0.513   0.726   1.356 -1.3968  0.5805 -0.3092
  582SOL     OW 1930   1.503   4.574   4.637  0.0100  0.5351  0.1821
  582SOL    HW1 1931   1.599   4.553   4.657  0.2050 -0.1277 -1.2592
  582SOL    HW2 1932   1.445   4.532   4.706  0.6056 -2.0531 -0.7464
  583SOL     OW 1933   1.699   4.055   4.050  0.4511 -0.3981  0.2521
  583SOL    HW1 1934   1.765   4.038   4.123  1.1714 -0.5377 -0.4243
  583SOL    HW2 1935   1.734   4.020   3.963  1.6719  3.5697 -1.1030
  584SOL     OW 1936   2.943   0.892   4.110 -0.4829  0.7120  0.2841
  584SOL    HW1 1937   2.885   0.814   4.135  0.8046  0.5221  3.0001
  584SOL    HW2 1938   2.904   0.975   4.148  0.1965  0.8021  0.8004
  585SOL     OW 1939   0.972   4.098   1.273  0.1896  0.3792  0.3977
  585SOL    HW1 1940   0.887   4.046   1.284  0.8025 -0.9281 -0.8948
  585SOL    HW2 1941   1.049   4.042   1.302  0.7440  1.0513  0.2308
  586SOL     OW 1942   0.293   3.523   1.259 -0.1568 -0.4283 -0.7279
  586SOL    HW1 1943   0.380   3.519   1.307 -0.7782  1.8575  0.7400
  586SOL    HW2 1944   0.306   3.564   1.169  0.2404  0.3361 -0.3292
  587SOL     OW 1945   1.843   1.259   1.071 -0.0355 -0.6296 -0.3185
  587SOL    HW1 1946   1.835   1.259   0.971  0.3206 -0.5125 -0.3486
  587SOL    HW2 1947   1.935   1.286   1.097 -0.4344  0.4290  0.0645
  588SOL     OW 1948   4.118   3.918   5.024 -0.3098 -0.0045 -0.2638
  588SOL    HW1 1949   4.148   3.824   5.009  1.5329  0.5250 -0.1572
  588SOL    HW2 1950   4.111   3.966   4.936  0.3617  0.2027 -0.2108
  589SOL     OW 1951   2.441   0.659   0.631  0.6749 -0.3930 -0.0599
  589SOL    HW1 1952   2.354   0.673   0.678 -0.0763  2.3800 -2.0583
  589SOL    HW2 1953   2.457   0.561   0.618 -1.1127 -1.0510  2.0886
  590SOL     OW 1954   4.092   2.335   4.761 -0.0611  0.5999 -0.6720
  590SOL    HW1 1955   4.174   2.357   4.813 -0.4731  3.8241 -1.1718
  590SOL    HW2 1956   4.030   2.280   4.817  0.7977  1.4105  1.1442
  591SOL     OW 1957   4.614   2.574   2.851  0.0940  0.5052  0.2632
  591SOL    HW1 1958   4.625   2.662   2.803 -1.5535  0.6792  0.1227
  591SOL    HW2 1959   4.638   2.500   2.789 -0.8220  0.7814 -0.4503
  592SOL     OW 1960   2.212   3.397   3.448 -1.0538 -0.4873  0.4743
  592SOL    HW1 1961   2.248   3.335   3.378 -0.4206 -0.2144  0.5555
  592SOL    HW2 1962   2.143   3.349   3.502 -0.7628 -1.0430  0.3617
  593SOL     OW 1963   2.845   2.349   0.855 -0.2195 -0.1746 -0.1950
  593SOL    HW1 1964   2.765   2.347   0.796  1.0512 -1.0767 -1.9716
  593SOL    HW2 1965   2.872   2.255   0.878  0.6739  0.0999 -0.0929
  594SOL     OW 1966   5.101   2.962   3.920 -0.7798  0.2544 -0.0747
  594SOL    HW1 1967   5.184   2.914   3.946 -1.1298 -0.5512 -0.4190
  594SOL    HW2 1968   5.042   2.974   4.000 -1.0557 -0.6205 -0.1426
  595SOL     OW 1969   0.570   1.778   0.340 -0.4222 -0.2774 -0.1055
  595SOL    HW1 1970   0.520   1.704   0.296 -2.2076  0.0592  1.2483
  595SOL    HW2 1971   0.663   1.748   0.362 -0.5943 -1.5403 -1.0365
  596SOL     OW 1972   1.244   4.059   0.118  0.4145  0.6512 -0.4976
  596SOL    HW1 1973   1.195   4.134   0.161  0.0028 -0.5457  1.2260
  596SOL    HW2 1974   1.212   4.048   0.023 -2.1139  0.4200  0.3034
  597SOL     OW 1975   4.654   3.197   1.137  0.1070  0.2914 -0.3255
  597SOL    HW1 1976   4.748   3.188   1.103  0.4899 -1.2783  0.9809
  597SOL    HW2 1977   4.599   3.120   1.104 -0.0610 -0.1006  0.8058
  598SOL     OW 1978   0.698   4.620   3.620 -0.5611  0.3837  0.2166
  598SOL    HW1 1979   0.655   4.593   3.534  0.5808  0.8977 -0.5421
  598SOL    HW2 1980   0.795   4.637   3.604 -0.1796 -0.2358  1.7757
  599SOL     OW 1981   4.799   2.387   2.776 -0.3144 -0.1411 -0.0802
  599SOL    HW1 1982   4.745   2.303   2.765 -0.0273 -0.0269 -3.3145
  599SOL    HW2 1983   4.887   2.364   2.818 -1.4151 -0.8737  1.9834
  600SOL     OW 1984   2.349   3.847   2.465 -0.3631 -0.3043 -0.4766
  600SOL    HW1 1985   2.331   3.758   2.508  0.0900 -0.9254 -1.5238
  600SOL    HW2 1986   2.263   3.890   2.440 -0.6981  0.5768  1.9835
  601SOL     OW 1987   2.439   1.457   4.845 -0.6110  0.1009 -0.2822
  601SOL    HW1 1988   2.529   1.445   4.804  0.4190  1.2581  1.5077
  601SOL    HW2 1989   2.415   1.375   4.897 -0.2811  0.0567 -0.2004
  602SOL     OW 1990   1.020   1.901   0.302 -0.1238  0.3224  0.3216
  602SOL    HW1 1991   1.022   1.841   0.222  1.5212  0.9278 -0.1206
  602SOL    HW2 1992   1.016   1.996   0.273  2.4492  0.6586  0.8417
  603SOL     OW 1993   1.971   1.925   4.349 -0.4697 -0.2119  0.0055
  603SOL    HW1 1994   2.024   1.846   4.318 -1.1723 -0.5013 -0.4977
  603SOL    HW2 1995   1.887   1.932   4.294 -0.2645  1.0710 -0.1732
  604SOL     OW 1996   0.151   3.824   5.095  0.0943 -0.1368  0.4391
  604SOL    HW1 1997   0.218   3.757   5.061  0.8283  1.1261 -0.7035
  604SOL    HW2 1998   0.089   3.848   5.020 -0.6406 -0.0887  1.0572
  605SOL     OW 1999   3.383   1.049   4.292  0.6063  0.5149 -0.7012
  605SOL    HW1 2000   3.460   0.986   4.300  0.6242  0.5245 -0.7880
  605SOL    HW2 2001   3.307   1.017   4.349  0.3635  0.0223 -1.2903
  606SOL     OW 2002   0.889   0.051   3.855 -0.6122 -0.0875 -0.2153
  606SOL    HW1 2003   0.976   0.086   3.820 -1.2011 -0.3876 -2.1039
  606SOL    HW2 2004   0.842   0.123   3.907  0.4076  0.3003  0.2050
  607SOL     OW 2005   0.156   4.693   0.528 -0.3404 -0.2966  0.4865
  607SOL    HW1 2006   0.164   4.636   0.611 -1.1106  1.0619  1.5363
  607SOL    HW2 2007   0.161   4.789   0.554  1.6348  0.1659 -1.3376
  608SOL     OW 2008   1.302   2.357   1.233 -0.0299 -0.2386 -0.2833
  608SOL    HW1 2009   1.240   2.433   1.214  0.4923  0.2439 -0.0727
  608SOL    HW2 2010   1.316   2.304   1.150  0.4123  0.5035 -0.6928
  609SOL     OW 2011   3.348   2.078   0.226 -0.0741  0.1112 -0.1634
  609SOL    HW1 2012   3.440   2.092   0.189 -0.1268 -0.4604 -0.5300
  609SOL    HW2 2013   3.281   2.117   0.163 -0.2825 -2.3930 -1.6624
  610SOL     OW 2014   4.659   3.715   3.560 -0.1520 -0.4960 -0.3097
  610SOL    HW1 2015   4.561   3.699   3.567 -0.2435  0.3688  0.5032
  610SOL    HW2 2016   4.677   3.812   3.546  0.6229 -0.5118  0.5018
  611SOL     OW 2017   0.681   5.034   0.847  0.2032 -0.1466  0.1719
  611SOL    HW1 2018   0.591   5.068   0.819  0.7252  1.1836  0.0114
  611SOL    HW2 2019   0.751   5.102   0.824  1.4065 -1.6034 -0.6775
  612SOL     OW 2020   0.203   0.784   3.060  0.2201  0.1756  0.2381
  612SOL    HW1 2021   0.130   0.730   3.020  0.9956  0.1614 -1.2077
  612SOL    HW2 2022   0.175   0.817   3.151 -1.6021  0.2734 -0.3295
  613SOL     OW 2023   0.058   2.064   2.833 -0.2752 -0.2105  0.4311
  613SOL    HW1 2024   0.048   2.011   2.749  0.5023  0.0747  0.1585
  613SOL    HW2 2025   0.133   2.129   2.824 -1.4628  1.2365  0.6221
  614SOL     OW 2026   3.861   0.278   4.270  0.3520 -0.1497  0.8380
  614SOL    HW1 2027   3.876   0.185   4.303  1.6192  0.2560  1.4750
  614SOL    HW2 2028   3.769   0.286   4.233 -0.4681 -1.1523  2.5429
  615SOL     OW 2029   5.142   1.091   2.982  0.7838 -0.2384  0.2064
  615SOL    HW1 2030   5.042   1.084   2.985  0.7511 -0.5333 -1.1784
  615SOL    HW2 2031   5.182   1.005   3.014  0.5619 -0.8074 -1.0086
  616SOL     OW 2032   0.086   2.094   3.095  0.2719 -0.3051 -0.4484
  616SOL    HW1 2033   0.137   2.012   3.122  0.8144  0.2772  0.3557
  616SOL    HW2 2034   0.051   2.083   3.002  0.5149 -1.3601 -0.4237
  617SOL     OW 2035   0.727   0.163   2.213 -0.2817  0.2695 -0.5195
  617SOL    HW1 2036   0.823   0.157   2.184 -0.8221 -1.5590 -2.1638
  617SOL    HW2 2037   0.684   0.243   2.171  0.8830  2.0652  1.5476
  618SOL     OW 2038   2.443   0.246   0.049 -0.7096 -0.4246  0.2050
  618SOL    HW1 2039   2.424   0.339   0.080  1.5995  0.2201 -0.1106
  618SOL    HW2 2040   2.439   0.242  -0.050 -3.7892 -1.4489  0.2888
  619SOL     OW 2041   4.184   2.592   4.715  0.7714  0.3819 -0.2292
  619SOL    HW1 2042   4.115   2.652   4.673  1.6396 -1.2754 -4.5923
  619SOL    HW2 2043   4.140   2.506   4.742  0.0036  1.8046  3.7691
  620SOL     OW 2044   2.589   3.972   3.453 -0.0296 -0.0558  0.3343
  620SOL    HW1 2045   2.539   3.886   3.443  2.2586 -1.4440 -0.1885
  620SOL    HW2 2046   2.587   4.001   3.549  0.7478 -1.8112  0.9384
  621SOL     OW 2047   4.556   1.613   2.650 -0.2109 -0.0463 -0.5841
  621SOL    HW1 2048   4.650   1.586   2.670 -0.1344  0.4532 -0.2356
  621SOL    HW2 2049   4.538   1.704   2.689 -0.4215  0.4619 -1.8153
  622SOL     OW 2050   3.515   2.782   4.839 -0.5466  0.1774 -0.3879
  622SOL    HW1 2051   3.505   2.682   4.838 -0.0401  0.1188 -0.0412
  622SOL    HW2 2052   3.452   2.822   4.772 -0.9006 -0.3582 -0.3886
  623SOL     OW 2053   1.302   3.391   3.987 -0.0461 -0.2145  0.1135
  623SOL    HW1 2054   1.332   3.402   4.081  2.8636  1.0179 -0.8525
  623SOL    HW2 2055   1.305   3.294   3.961 -0.0838 -0.4598  1.0117
  624SOL     OW 2056   0.589   3.431   2.296 -0.5584 -0.2565 -0.1704
  624SOL    HW1 2057   0.535   3.498   2.246  1.4855  0.7856 -1.1322
  624SOL    HW2 2058   0.646   3.477   2.364  1.7233 -0.7621 -1.6083
  625SOL     OW 2059   3.112   3.963   1.995 -0.1247  0.4574 -0.3513
  625SOL    HW1 2060   3.093   3.990   2.090  2.3298 -0.4203  0.4809
  625SOL    HW2 2061   3.196   3.909   1.992 -0.3154  0.1639 -3.0212
  626SOL     OW 2062   3.356   4.419   4.234  0.1945 -0.0755  0.6229
  626SOL    HW1 2063   3.262   4.453   4.233 -0.0058 -0.5004  1.9541
  626SOL    HW2 2064   3.403   4.452   4.316  1.3762  0.5309 -0.2648
  627SOL     OW 2065   4.466   4.882   0.018 -0.1564 -0.1983  0.2670
  627SOL    HW1 2066   4.395   4.952   0.014 -1.4386 -1.4783 -0.2453
  627SOL    HW2 2067   4.474   4.838  -0.072  0.6718 -0.6638  0.5584
  628SOL     OW 2068   4.570   2.942   2.012 -0.5881  0.7151  0.4977
  628SOL    HW1 2069   4.643   2.980   2.069 -0.2278  0.9753 -0.1282
  628SOL    HW2 2070   4.609   2.900   1.930 -1.2104  2.3667 -0.7253
  629SOL     OW 2071   1.522   1.119   1.379 -0.0115  0.2862  0.0687
  629SOL    HW1 2072   1.460   1.091   1.305  1.3423 -0.2752 -0.8950
  629SOL    HW2 2073   1.537   1.218   1.373 -0.5418  0.3757  0.1128
  630SOL     OW 2074   1.054   2.247   3.311 -0.2170  0.4510 -0.0188
  630SOL    HW1 2075   1.101   2.302   3.242 -0.7261  1.3248  0.3166
  630SOL    HW2 2076   0.990   2.304   3.362  0.5647 -0.0405  1.5808
  631SOL     OW 2077   1.779   3.032   2.279  0.2925 -0.4977  0.8149
  631SOL    HW1 2078   1.701   2.981   2.241 -0.3306  0.7330  0.3991
  631SOL    HW2 2079   1.849   2.967   2.310  0.0695 -1.6016 -0.8508
  632SOL     OW 2080   4.432   4.063   1.458  0.0881  0.1807 -0.2433
  632SOL    HW1 2081   4.348   4.093   1.503  0.0190  1.5168 -1.1965
  632SOL    HW2 2082   4.412   4.028   1.367  0.6694  1.7853 -1.0226
  633SOL     OW 2083   1.260   4.638   4.991 -0.1804  0.1769 -0.0196
  633SOL    HW1 2084   1.296   4.567   4.930 -0.2673  2.1979 -2.5862
  633SOL    HW2 2085   1.326   4.656   5.064  1.4255 -0.1617 -1.3216
  634SOL     OW 2086   2.714   3.978   1.408 -0.5072 -0.1951  0.3661
  634SOL    HW1 2087   2.757   4.045   1.468  0.8612 -0.3313 -0.4090
  634SOL    HW2 2088   2.773   3.963   1.328 -2.2552 -0.0207 -1.0168
  635SOL     OW 2089   2.712   1.400   0.043 -0.3393 -0.3075 -0.3820
  635SOL    HW1 2090   2.628   1.405   0.097  0.4836 -3.1656  1.3902
  635SOL    HW2 2091   2.765   1.484   0.054 -1.4317  0.2214  1.1822
  636SOL     OW 2092   1.973   0.555   1.360 -0.6366  0.2975 -0.5231
  636SOL    HW1 2093   2.029   0.603   1.428 -0.3454  0.0414 -0.5845
  636SOL    HW2 2094   2.025   0.544   1.275 -0.9886  0.5897 -0.7830
  637SOL     OW 2095   2.274   2.080   2.772  0.9264 -0.4217 -0.1344
  637SOL    HW1 2096   2.310   2.021   2.700 -0.7573 -1.1431 -0.4171
  637SOL    HW2 2097   2.203   2.139   2.735  1.4776  0.6891  0.5033
  638SOL     OW 2098   4.407   3.300   2.661  0.8267  0.2061 -0.0283
  638SOL    HW1 2099   4.426   3.238   2.584  0.1275  1.2515 -1.0849
  638SOL    HW2 2100   4.397   3.247   2.745  1.9183 -0.9402 -0.6000
  639SOL     OW 2101   1.958   5.112   2.794  0.1297  0.4598 -0.7322
  639SOL    HW1 2102   1.882   5.077   2.738 -1.6398 -0.4162  2.0034
  639SOL    HW2 2103   2.036   5.050   2.785 -1.0178 -1.1233 -0.3038
  640SOL     OW 2104   1.448   3.137   0.543 -0.0999 -0.3453 -0.7253
  640SOL    HW1 2105   1.475   3.065   0.607 -0.2197 -0.2536 -0.5722
  640SOL    HW2 2106   1.467   3.227   0.583 -3.4830 -0.1250  0.7578
  641SOL     OW 2107   2.455   4.746   2.980  0.2393 -0.8812 -0.4080
  641SOL    HW1 2108   2.425   4.754   2.885  0.4005 -1.9412 -0.5618
  641SOL    HW2 2109   2.443   4.834   3.026  0.3843 -0.2802 -1.4699
  642SOL     OW 2110   4.021   3.511   2.833 -0.4909 -0.1115  0.4187
  642SOL    HW1 2111   4.105   3.470   2.869  0.4133  1.5818  0.3048
  642SOL    HW2 2112   4.007   3.481   2.738  0.2236 -0.0396  0.2918
  643SOL     OW 2113   0.854   2.455   5.055  0.1857  0.1816  0.0013
  643SOL    HW1 2114   0.813   2.539   5.021  1.8927  0.8928 -0.4363
  643SOL    HW2 2115   0.796   2.415   5.126 -0.8771  1.4664 -0.1106
  644SOL     OW 2116   1.358   3.019   1.311 -0.1110  0.0585 -0.4292
  644SOL    HW1 2117   1.335   2.971   1.395  0.0452  2.2494  0.9357
  644SOL    HW2 2118   1.281   3.014   1.247 -0.5883 -0.8677  0.2035
  645SOL     OW 2119   2.503   1.851   2.876 -0.1484 -0.6282 -0.3952
  645SOL    HW1 2120   2.419   1.887   2.916 -0.0578  0.7203 -1.3517
  645SOL    HW2 2121   2.483   1.766   2.828 -0.9571 -0.3670 -0.5343
  646SOL     OW 2122   5.126   5.142   2.950 -0.4344  0.0473 -0.1352
  646SOL    HW1 2123   5.143   5.215   2.883 -0.1686 -0.4178 -0.5903
  646SOL    HW2 2124   5.067   5.176   3.023 -1.4594  0.3327 -1.0608
  647SOL     OW 2125   0.749   0.750   4.024 -0.2154 -0.8319  0.0060
  647SOL    HW1 2126   0.726   0.843   4.054 -1.7221 -1.5128  1.0701
  647SOL    HW2 2127   0.722   0.685   4.094 -0.2401 -2.1781 -1.2151
  648SOL     OW 2128   1.982   4.096   1.875 -0.0004 -0.1181 -0.1001
  648SOL    HW1 2129   1.976   4.023   1.807  1.0309 -0.7176  0.4218
  648SOL    HW2 2130   1.892   4.110   1.917 -0.5492 -0.0249 -1.2761
  649SOL     OW 2131   1.167   3.863   0.748  0.5823  0.4179  0.0354
  649SOL    HW1 2132   1.114   3.813   0.680  0.1892  1.1114 -0.1737
  649SOL    HW2 2133   1.168   3.960   0.725  1.4657  0.4924  0.3520
  650SOL     OW 2134   0.851   0.261   1.382 -0.3334  0.6298 -0.4778
  650SOL    HW1 2135   0.812   0.230   1.296 -2.8515  1.2639  0.3599
  650SOL    HW2 2136   0.799   0.340   1.416  0.6834  0.4982  1.5434
  651SOL     OW 2137   0.499   2.865   4.952 -0.0219  0.3199 -0.3789
  651SOL    HW1 2138   0.469   2.871   5.047  2.4740 -2.7592  0.7964
  651SOL    HW2 2139   0.559   2.942   4.931 -0.6521  1.0718  0.4774
  652SOL     OW 2140   0.673   0.125   3.301 -0.3372 -0.1338  0.0822
  652SOL    HW1 2141   0.615   0.128   3.220 -1.9252 -1.6549  1.0855
  652SOL    HW2 2142   0.642   0.194   3.367  0.2860  0.3977 -0.1745
  653SOL     OW 2143   0.056   4.902   0.031  0.2824  0.6502 -0.4062
  653SOL    HW1 2144   0.021   4.899  -0.063 -1.3033  0.8271  0.1402
  653SOL    HW2 2145   0.043   4.994   0.068  0.9390  0.5941 -0.0180
  654SOL     OW 2146   0.845   2.669   1.704 -0.1949 -0.0625 -0.2690
  654SOL    HW1 2147   0.824   2.749   1.761 -2.2323  1.0810 -2.4296
  654SOL    HW2 2148   0.859   2.699   1.610  0.9003 -2.1035 -0.8114
  655SOL     OW 2149   0.642   3.349   4.716 -0.2481  0.0499 -0.8394
  655SOL    HW1 2150   0.550   3.381   4.694 -0.3287  0.0016 -0.5767
  655SOL    HW2 2151   0.672   3.284   4.647 -0.6577 -0.4106 -0.5892
  656SOL     OW 2152   3.956   3.483   0.538 -0.6100 -0.1138 -0.4718
  656SOL    HW1 2153   3.917   3.571   0.512 -1.2904 -0.0147  0.8335
  656SOL    HW2 2154   4.053   3.480   0.512 -0.6026  0.9806 -0.5874
  657SOL     OW 2155   0.307   4.807   4.181  0.0527  0.1720 -0.4789
  657SOL    HW1 2156   0.288   4.829   4.085 -1.1932 -0.3875 -0.3700
  657SOL    HW2 2157   0.239   4.743   4.215  2.0127 -1.8121 -0.0124
  658SOL     OW 2158   5.053   1.353   5.074 -0.0975 -0.3632 -0.0287
  658SOL    HW1 2159   5.119   1.385   5.141 -1.1875  0.0851  0.8652
  658SOL    HW2 2160   5.077   1.260   5.045 -0.2292 -1.0497  1.8727
  659SOL     OW 2161   0.143   2.537   0.931  0.4287  0.2741 -0.0430
  659SOL    HW1 2162   0.157   2.453   0.880 -0.2253 -0.1156  0.4068
  659SOL    HW2 2163   0.140   2.614   0.867 -1.6905 -0.3428 -0.7818
  660SOL     OW 2164   0.628   2.166   4.156  0.1404  0.5133 -0.2464
  660SOL    HW1 2165   0.668   2.226   4.087 -0.4041  0.5443 -0.5381
  660SOL    HW2 2166   0.556   2.110   4.115  0.5255 -0.2295  0.0570
  661SOL     OW 2167   2.804   1.350   4.523  0.3316 -0.2345 -0.6320
  661SOL    HW1 2168   2.770   1.413   4.453 -0.8755  0.8075  0.8385
  661SOL    HW2 2169   2.892   1.382   4.557  0.2933 -0.0017 -0.7492
  662SOL     OW 2170   3.738   0.820   5.004  0.0344 -0.2796 -0.3026
  662SOL    HW1 2171   3.707   0.766   5.082  2.4622 -0.4636  0.6098
  662SOL    HW2 2172   3.713   0.773   4.919  0.5004 -1.9189  0.4419
  663SOL     OW 2173   4.599   4.270   1.486 -0.2585  0.2866  0.1057
  663SOL    HW1 2174   4.695   4.244   1.486  0.2006  1.8284 -1.5663
  663SOL    HW2 2175   4.543   4.187   1.492  1.1539 -0.8907 -1.7625
  664SOL     OW 2176   4.313   2.047   0.475  0.3803  0.1145  0.7454
  664SOL    HW1 2177   4.294   1.961   0.523 -0.7960 -1.4470 -2.2213
  664SOL    HW2 2178   4.229   2.099   0.465  0.8590  1.0505  1.4355
  665SOL     OW 2179   2.518   0.411   0.587 -0.2937  0.3583 -0.4660
  665SOL    HW1 2180   2.454   0.335   0.603 -0.2536  0.2302 -0.9006
  665SOL    HW2 2181   2.610   0.382   0.613 -0.5273  0.8301  0.9922
  666SOL     OW 2182   0.023   2.567   5.138 -0.4776  0.5191 -0.1809
  666SOL    HW1 2183  -0.048   2.561   5.208  0.6170  1.4301  1.0259
  666SOL    HW2 2184   0.072   2.653   5.146 -0.7532  0.9598 -2.5149
  667SOL     OW 2185   0.040   2.039   2.511 -0.0541  0.1391 -0.7194
  667SOL    HW1 2186  -0.029   2.034   2.439 -0.0274 -0.9733 -0.6738
  667SOL    HW2 2187   0.034   1.958   2.569  0.3356  0.7212  0.1685
  668SOL     OW 2188   1.559   3.451   0.477 -0.6763  0.2635  0.0267
  668SOL    HW1 2189   1.532   3.434   0.572  1.4121 -1.4797  0.3965
  668SOL    HW2 2190   1.642   3.507   0.476 -0.4790 -0.0320 -0.7580
  669SOL     OW 2191   0.805   3.390   4.061 -0.0836  0.1430 -0.0747
  669SOL    HW1 2192   0.744   3.426   3.990 -0.5779 -1.0762 -0.3023
  669SOL    HW2 2193   0.786   3.293   4.075  1.8885 -0.3167 -0.2344
  670SOL     OW 2194   1.826   3.888   0.599 -0.4003  0.7119  0.1577
  670SOL    HW1 2195   1.754   3.956   0.582  1.1714  2.6215  0.7119
  670SOL    HW2 2196   1.889   3.886   0.522 -0.6958 -0.5442 -0.0769
  671SOL     OW 2197   4.266   1.881   0.112 -0.1967  0.2010  0.3695
  671SOL    HW1 2198   4.200   1.830   0.056 -0.9912  1.2261  0.3329
  671SOL    HW2 2199   4.224   1.967   0.141  0.6898  0.2937  1.4226
  672SOL     OW 2200   3.165   3.178   4.899 -0.1588 -0.5412  0.3374
  672SOL    HW1 2201   3.198   3.272   4.889 -0.2602 -0.3215  1.8191
  672SOL    HW2 2202   3.241   3.115   4.887  0.2385 -0.1806  0.8939
  673SOL     OW 2203   4.848   0.424   1.288 -0.0072  0.5036 -0.2535
  673SOL    HW1 2204   4.779   0.444   1.219 -0.5033 -0.2553  0.0165
  673SOL    HW2 2205   4.932   0.391   1.244 -0.4413 -0.3089 -0.4757
  674SOL     OW 2206   3.982   0.908   2.085  0.4962 -0.2679  0.1887
  674SOL    HW1 2207   4.046   0.838   2.117  2.7827  0.5245 -2.2485
  674SOL    HW2 2208   4.014   0.998   2.115 -0.5080  0.0210  0.4292
  675SOL     OW 2209   2.139   4.322   4.320 -0.1961 -0.4205  0.2146
  675SOL    HW1 2210   2.062   4.303   4.381 -0.8268 -0.5596 -0.5929
  675SOL    HW2 2211   2.124   4.275   4.233  0.7434 -0.3341 -0.0009
  676SOL     OW 2212   2.743   4.015   0.258 -0.1922  0.4541  0.4200
  676SOL    HW1 2213   2.795   3.965   0.189 -1.0480 -2.4934  1.7802
  676SOL    HW2 2214   2.646   4.012   0.235 -0.4403 -0.1603  1.4988
  677SOL     OW 2215   2.249   4.017   0.580  0.0922  0.0624  0.2439
  677SOL    HW1 2216   2.321   4.017   0.510 -0.2151  2.3587 -0.1835
  677SOL    HW2 2217   2.166   3.978   0.541  0.5977 -0.9367  0.1449
  678SOL     OW 2218   4.535   4.378   4.215  0.2254 -0.3845 -0.4425
  678SOL    HW1 2219   4.594   4.458   4.202 -1.5336  1.0431 -0.1532
  678SOL    HW2 2220   4.445   4.397   4.176 -0.4301 -2.0236  0.1783
  679SOL     OW 2221   4.930   0.048   1.633 -0.5045  0.4926  0.0546
  679SOL    HW1 2222   4.960  -0.041   1.599  0.3680  1.2802 -1.3634
  679SOL    HW2 2223   4.886   0.098   1.558  2.1457  2.5939 -0.2703
  680SOL     OW 2224   3.911   1.899   0.108 -0.1996  0.2980 -0.7174
  680SOL    HW1 2225   3.862   1.906   0.020 -0.4411 -0.5362 -0.6542
  680SOL    HW2 2226   3.872   1.825   0.162  0.0597  0.7030  0.0329
  681SOL     OW 2227   2.423   4.338   2.966 -0.0115  0.2394 -0.4332
  681SOL    HW1 2228   2.339   4.296   3.000  0.6608 -0.5711  0.2655
  681SOL    HW2 2229   2.400   4.404   2.894 -1.0485 -2.0426 -2.3460
  682SOL     OW 2230   0.766   4.038   0.854 -0.4467 -0.0862  0.3041
  682SOL    HW1 2231   0.839   3.985   0.897 -0.5808 -0.6617 -0.1641
  682SOL    HW2 2232   0.766   4.021   0.756 -0.4086  0.8924  0.1291
  683SOL     OW 2233   3.448   2.497   4.763  0.4830  0.3229 -0.1718
  683SOL    HW1 2234   3.532   2.488   4.710  0.5768  0.6551 -0.0862
  683SOL    HW2 2235   3.378   2.436   4.726  1.3946 -1.5952  1.0798
  684SOL     OW 2236   1.678   4.554   0.687  0.1065  0.0261 -0.1466
  684SOL    HW1 2237   1.681   4.651   0.662  2.3568 -0.1846 -0.9037
  684SOL    HW2 2238   1.661   4.546   0.786  0.7384  1.2399  0.0808
  685SOL     OW 2239   4.708   4.527   3.700 -0.0187 -0.3890  0.5633
  685SOL    HW1 2240   4.698   4.622   3.670  0.8649 -0.6701 -0.7115
  685SOL    HW2 2241   4.634   4.471   3.662  0.4202 -0.5182 -0.1152
  686SOL     OW 2242   2.353   4.726   4.588  0.1208  0.3804 -0.3023
  686SOL    HW1 2243   2.430   4.667   4.612  0.4764  0.3693 -1.4237
  686SOL    HW2 2244   2.356   4.809   4.643  1.0356  0.4621 -0.4589
  687SOL     OW 2245   3.630   4.188   3.626  0.4286 -0.1276 -0.1052
  687SOL    HW1 2246   3.668   4.236   3.547 -0.5211  0.0588 -0.4584
  687SOL    HW2 2247   3.609   4.253   3.699  1.2689 -0.2951  0.2964
  688SOL     OW 2248   2.529   0.359   4.019  0.0283 -0.1309  0.1816
  688SOL    HW1 2249   2.438   0.391   4.045 -0.1822  1.4273 -2.1453
  688SOL    HW2 2250   2.523   0.267   3.981 -0.9348  0.6103 -1.5928
  689SOL     OW 2251   2.122   2.028   0.089 -0.2261  0.0777  0.0409
  689SOL    HW1 2252   2.071   2.069   0.014 -0.8482 -2.2035 -0.8540
  689SOL    HW2 2253   2.085   1.937   0.110  0.5277  0.2485  2.5028
  690SOL     OW 2254   1.259   4.363   0.493  0.1383  0.7250 -0.0879
  690SOL    HW1 2255   1.314   4.399   0.568  1.2271  0.6957 -0.8442
  690SOL    HW2 2256   1.283   4.411   0.409 -0.1559 -0.0984 -0.6553
  691SOL     OW 2257   1.248   1.847   3.680  0.2015  0.2171  0.3092
  691SOL    HW1 2258   1.171   1.836   3.617 -0.2960  0.1417  0.9295
  691SOL    HW2 2259   1.269   1.760   3.724 -0.4914  0.6019  1.4442
  692SOL     OW 2260   1.921   2.142   2.381  0.0662  0.8757  0.1228
  692SOL    HW1 2261   1.858   2.183   2.447 -1.2656 -0.7064 -0.1023
  692SOL    HW2 2262   1.888   2.051   2.355  1.7461  0.5477 -1.0456
  693SOL     OW 2263   2.519   2.507   1.230 -0.3251 -0.2120 -0.0383
  693SOL    HW1 2264   2.440   2.476   1.177  0.9575 -1.8272 -1.0687
  693SOL    HW2 2265   2.593   2.532   1.168  0.9218 -1.3420  0.9384
  694SOL     OW 2266   4.097   1.874   3.841 -0.4180  0.1445 -0.0592
  694SOL    HW1 2267   4.143   1.849   3.755  0.4472  0.2749  0.3529
  694SOL    HW2 2268   4.150   1.944   3.888 -1.1291  0.4061  0.3686
  695SOL     OW 2269   1.515   4.230   4.147  0.5593 -0.3765 -0.3028
  695SOL    HW1 2270   1.485   4.308   4.093 -2.3798 -1.0319  0.2352
  695SOL    HW2 2271   1.589   4.183   4.098  0.5309  1.1618 -1.9216
  696SOL     OW 2272   1.306   2.936   0.273 -0.3378 -0.3400 -0.7933
  696SOL    HW1 2273   1.337   3.031   0.269 -1.0673 -0.1121 -1.3970
  696SOL    HW2 2274   1.341   2.886   0.193 -1.5029 -0.0686 -1.5046
  697SOL     OW 2275   3.961   2.605   2.850  0.1003  0.0934  0.1976
  697SOL    HW1 2276   3.961   2.516   2.805 -1.5644 -0.2772  0.8455
  697SOL    HW2 2277   3.878   2.656   2.823  0.7789  1.2498  0.2243
  698SOL     OW 2278   4.093   3.869   3.669  0.2725 -0.5451 -0.1605
  698SOL    HW1 2279   4.126   3.882   3.576  0.8820  0.6666  0.1996
  698SOL    HW2 2280   4.016   3.807   3.669  1.4298 -2.0506 -1.2539
  699SOL     OW 2281   0.673   3.548   3.195 -0.2222 -0.4564 -0.2475
  699SOL    HW1 2282   0.650   3.644   3.183 -0.9342 -0.6649 -0.5931
  699SOL    HW2 2283   0.689   3.506   3.106 -1.0984 -0.9402 -0.1896
  700SOL     OW 2284   0.876   4.867   2.463 -0.4016  0.9741 -0.3277
  700SOL    HW1 2285   0.952   4.907   2.514 -1.0752  1.4668  0.3260
  700SOL    HW2 2286   0.865   4.915   2.376  1.8159 -0.9491 -1.7895
  701SOL     OW 2287   2.295   3.316   1.786  0.0582  0.5581  0.4107
  701SOL    HW1 2288   2.358   3.294   1.711 -0.0372 -0.2602  0.5598
  701SOL    HW2 2289   2.202   3.289   1.760  0.0094  0.3565  0.7787
  702SOL     OW 2290   3.267   0.478   3.150 -0.0877  0.0339 -0.5069
  702SOL    HW1 2291   3.332   0.414   3.192 -2.0664 -1.4733  0.4423
  702SOL    HW2 2292   3.183   0.429   3.126 -1.2683  2.0890 -0.8042
  703SOL     OW 2293   1.328   4.464   2.513 -0.0316 -0.0075  0.0536
  703SOL    HW1 2294   1.277   4.548   2.498 -0.3143 -0.2631 -0.4395
  703SOL    HW2 2295   1.269   4.385   2.497  0.2606 -0.3032  0.3992
  704SOL     OW 2296   4.048   3.083   0.052 -0.2641 -0.2579  0.3169
  704SOL    HW1 2297   4.138   3.084   0.007 -0.3383  0.6030  0.1840
  704SOL    HW2 2298   4.053   3.134   0.138 -1.0765  1.4187 -0.5881
  705SOL     OW 2299   2.215   3.756   1.605  0.3340 -0.4314 -0.0240
  705SOL    HW1 2300   2.283   3.684   1.587  2.6711  1.6022  0.0647
  705SOL    HW2 2301   2.262   3.836   1.643 -2.1750  1.1150  0.0019
  706SOL     OW 2302   4.508   2.382   0.952 -0.1349 -0.5956  0.3075
  706SOL    HW1 2303   4.430   2.385   0.889  0.8205  1.1352 -0.8551
  706SOL    HW2 2304   4.560   2.298   0.936  0.4519  0.1025 -1.7040
  707SOL     OW 2305   4.998   4.606   2.449 -0.4413 -0.4019 -0.4662
  707SOL    HW1 2306   4.900   4.593   2.461 -0.5707  0.2663 -0.7778
  707SOL    HW2 2307   5.047   4.564   2.526 -1.0131 -0.1165  0.0614
  708SOL     OW 2308   2.414   1.894   0.504 -0.5684 -0.0214  0.2439
  708SOL    HW1 2309   2.409   1.804   0.549 -0.7251  0.0698  0.4091
  708SOL    HW2 2310   2.495   1.943   0.538 -0.7758  0.1130  0.5505
  709SOL     OW 2311   2.897   4.306   2.853  0.0039  0.9385  0.0013
  709SOL    HW1 2312   2.880   4.232   2.918  0.6976 -0.5522 -1.4315
  709SOL    HW2 2313   2.993   4.335   2.860  0.3090  0.1935 -0.8833
  710SOL     OW 2314   1.933   3.568   1.839  0.3372  0.2034  0.2197
  710SOL    HW1 2315   2.020   3.598   1.878  0.3575  0.6841 -0.1766
  710SOL    HW2 2316   1.861   3.577   1.907  0.5530  0.0360  0.4731
  711SOL     OW 2317   2.921   1.858   3.148 -0.1674 -0.2193 -0.1886
  711SOL    HW1 2318   2.944   1.776   3.097  1.6739 -0.1835  0.5192
  711SOL    HW2 2319   2.865   1.918   3.091 -1.3389 -1.8288 -0.7949
  712SOL     OW 2320   3.764   3.871   1.843 -0.5603 -0.0342 -0.8532
  712SOL    HW1 2321   3.695   3.928   1.888 -0.3813 -0.1856 -0.3780
  712SOL    HW2 2322   3.787   3.911   1.754 -0.4694  0.6230 -0.5444
  713SOL     OW 2323   0.561   2.272   1.626  0.0504 -0.0743 -0.2290
  713SOL    HW1 2324   0.488   2.231   1.572 -0.0892 -0.3678  0.1740
  713SOL    HW2 2325   0.558   2.372   1.616 -1.7108  0.0903  1.3861
  714SOL     OW 2326   2.360   3.576   4.420  0.1928 -0.0029 -0.4024
  714SOL    HW1 2327   2.370   3.560   4.518 -0.8997  0.3885 -0.2191
  714SOL    HW2 2328   2.301   3.656   4.405  0.1814 -0.1848 -1.3791
  715SOL     OW 2329   3.464   0.031   1.548  0.5142 -0.2306  0.0879
  715SOL    HW1 2330   3.401  -0.045   1.530 -1.8001  1.4004  0.9156
  715SOL    HW2 2331   3.481   0.082   1.463  0.5561 -0.5331 -0.0871
  716SOL     OW 2332   4.903   1.618   0.602 -0.3116  0.1518 -0.3525
  716SOL    HW1 2333   4.965   1.674   0.547  0.2616  0.0854  0.2196
  716SOL    HW2 2334   4.887   1.531   0.555  3.7135 -1.8386  1.5127
  717SOL     OW 2335   4.570   4.146   2.881 -0.4279  0.7410 -0.5323
  717SOL    HW1 2336   4.667   4.167   2.885  0.2501 -2.1910  0.3812
  717SOL    HW2 2337   4.548   4.106   2.792 -0.2423 -0.8611  0.1195
  718SOL     OW 2338   3.228   0.838   0.303  0.3920 -0.1176  0.8185
  718SOL    HW1 2339   3.179   0.754   0.326 -0.6729  0.0800 -0.5364
  718SOL    HW2 2340   3.195   0.912   0.361  0.2932 -0.3374  1.0474
  719SOL     OW 2341   1.426   2.252   0.667 -0.0465 -0.2504 -0.2371
  719SOL    HW1 2342   1.477   2.193   0.730  0.8094  0.0798 -0.6071
  719SOL    HW2 2343   1.456   2.235   0.573  1.1544  1.6628 -0.2410
  720SOL     OW 2344   4.205   4.418   4.389  1.0261 -0.5598 -0.5864
  720SOL    HW1 2345   4.122   4.415   4.444  2.0368 -1.0281  0.9870
  720SOL    HW2 2346   4.224   4.328   4.351  0.1522 -0.1650 -2.0397
  721SOL     OW 2347   5.128   4.949   1.979  0.3456  0.3160 -0.0330
  721SOL    HW1 2348   5.127   5.035   1.928  2.5700  1.0428  1.0467
  721SOL    HW2 2349   5.130   4.968   2.077  0.6932 -0.9645  0.2284
  722SOL     OW 2350   2.695   1.411   4.763  0.7097 -0.0055  0.1401
  722SOL    HW1 2351   2.723   1.396   4.668  0.5184  1.2552 -0.1270
  722SOL    HW2 2352   2.758   1.364   4.825  1.8641  0.6139 -0.5488
  723SOL     OW 2353   4.723   1.268   1.361  0.3505  0.0948 -0.7571
  723SOL    HW1 2354   4.646   1.291   1.421  0.1893  0.0497 -0.9461
  723SOL    HW2 2355   4.809   1.286   1.409  0.2240 -0.3577 -0.3531
  724SOL     OW 2356   0.476   4.475   1.359  0.7647 -0.1845 -0.3959
  724SOL    HW1 2357   0.535   4.494   1.438  0.6867  0.6857 -0.5348
  724SOL    HW2 2358   0.432   4.386   1.371 -0.9918  0.8459  1.6719
  725SOL     OW 2359   0.771   2.371   0.396  0.0533  0.2025 -0.1746
  725SOL    HW1 2360   0.675   2.380   0.422 -0.2838  0.0528 -1.3070
  725SOL    HW2 2361   0.778   2.369   0.296  1.1165 -1.0209 -0.1017
  726SOL     OW 2362   4.956   0.607   3.193 -0.2240  0.6307 -0.0734
  726SOL    HW1 2363   5.042   0.605   3.243 -0.2911 -2.7691  0.1748
  726SOL    HW2 2364   4.922   0.513   3.181 -2.6760  1.6561 -2.3025
  727SOL     OW 2365   4.883   1.895   2.673 -0.5313 -0.3477  0.1184
  727SOL    HW1 2366   4.811   1.957   2.644  1.4844  1.7469 -0.7861
  727SOL    HW2 2367   4.892   1.897   2.773 -1.5050 -0.4065  0.2082
  728SOL     OW 2368   1.710   1.277   2.471 -0.2516  0.5258  0.3700
  728SOL    HW1 2369   1.613   1.260   2.488 -0.3691  0.7226 -0.0970
  728SOL    HW2 2370   1.759   1.190   2.465 -1.0620  0.1479 -3.3808
  729SOL     OW 2371   4.050   0.778   4.922  0.1802  0.4340 -0.1714
  729SOL    HW1 2372   3.985   0.853   4.929 -0.5297 -0.2135  0.4973
  729SOL    HW2 2373   4.002   0.692   4.941  0.8785 -0.2325 -1.3503
  730SOL     OW 2374   4.659   1.631   1.984 -0.0408  0.1081  0.1040
  730SOL    HW1 2375   4.640   1.564   1.911  1.5071 -0.7130  0.4049
  730SOL    HW2 2376   4.733   1.596   2.042  3.4827  3.5908 -1.8349
  731SOL     OW 2377   3.109   4.031   3.465 -0.1090  0.0651  0.1751
  731SOL    HW1 2378   3.025   4.085   3.476 -0.2160  0.5574 -2.4299
  731SOL    HW2 2379   3.091   3.954   3.403  1.6055  0.9072 -1.4765
  732SOL     OW 2380   1.871   1.909   4.854 -0.5490  0.1120 -0.2046
  732SOL    HW1 2381   1.786   1.946   4.815 -1.5640 -2.0143 -0.1637
  732SOL    HW2 2382   1.927   1.871   4.780 -1.3716 -1.7702  0.0825
  733SOL     OW 2383   3.124   3.352   0.506  0.3808  0.6505 -0.1427
  733SOL    HW1 2384   3.164   3.343   0.414  0.1612  1.2301 -0.2952
  733SOL    HW2 2385   3.070   3.270   0.526 -1.0311  1.2717 -1.2472
  734SOL     OW 2386   1.410   4.504   2.096 -0.4544 -0.1470 -0.2904
  734SOL    HW1 2387   1.487   4.455   2.137 -0.3549  1.4184  1.4896
  734SOL    HW2 2388   1.327   4.487   2.150 -1.0969 -0.7253 -1.4082
  735SOL     OW 2389   0.583   4.664   3.372  0.0875  0.0252 -0.0778
  735SOL    HW1 2390   0.653   4.735   3.378 -0.7855  0.8802  0.2551
  735SOL    HW2 2391   0.546   4.662   3.279 -1.7644  1.9064  0.5314
  736SOL     OW 2392   0.455   0.608   0.488  0.3269 -0.0463 -0.0477
  736SOL    HW1 2393   0.406   0.525   0.460 -0.6851  0.2690  0.7516
  736SOL    HW2 2394   0.532   0.583   0.547 -0.3002 -0.3900  0.6376
  737SOL     OW 2395   2.445   1.701   0.236  0.5903  0.4439 -0.6387
  737SOL    HW1 2396   2.434   1.603   0.252 -0.1427  0.6770  0.3028
  737SOL    HW2 2397   2.378   1.752   0.289  1.4932  1.5074 -0.4792
  738SOL     OW 2398   0.763   2.866   1.925 -0.3957  0.0078  0.0971
  738SOL    HW1 2399   0.752   2.941   1.859  0.2891  0.3260  0.3352
  738SOL    HW2 2400   0.828   2.894   1.996  1.9381 -1.7324 -1.2180
  739SOL     OW 2401   3.542   1.603   5.039 -0.6221  0.2692 -0.0694
  739SOL    HW1 2402   3.476   1.630   5.109 -1.8625  0.4451 -1.2489
  739SOL    HW2 2403   3.543   1.503   5.030 -2.2146  0.3202 -1.3466
  740SOL     OW 2404   1.485   2.439   1.777  0.2253  0.1911  0.2406
  740SOL    HW1 2405   1.467   2.356   1.830 -0.4307  0.7050  0.8459
  740SOL    HW2 2406   1.568   2.426   1.722 -0.4880 -1.2713 -0.5455
  741SOL     OW 2407   0.957   0.109   0.006 -0.8762  0.0139  0.0682
  741SOL    HW1 2408   0.867   0.149   0.022 -1.2651 -0.6459 -0.3880
  741SOL    HW2 2409   0.971   0.032   0.068 -0.2980  0.5858  0.6680
  742SOL     OW 2410   1.643   4.254   4.373  0.4217 -0.1087  0.0994
  742SOL    HW1 2411   1.591   4.262   4.458 -2.0447  1.3441 -1.3991
  742SOL    HW2 2412   1.580   4.240   4.297  2.5090 -1.0054 -1.5743
  743SOL     OW 2413   1.220   2.216   0.489  0.0254  0.0700  0.0618
  743SOL    HW1 2414   1.272   2.220   0.574 -0.0208  0.8688  0.0676
  743SOL    HW2 2415   1.141   2.278   0.496 -0.6630 -0.7707 -0.1189
  744SOL     OW 2416   3.221   3.949   1.087 -0.4828 -0.2224 -0.1278
  744SOL    HW1 2417   3.206   4.047   1.074 -0.4879 -0.0627  0.9274
  744SOL    HW2 2418   3.200   3.925   1.182  1.8857 -0.7801  0.3153
  745SOL     OW 2419   1.422   2.193   1.907 -0.2664 -0.1545 -0.2349
  745SOL    HW1 2420   1.360   2.222   1.980 -0.0503  0.4178 -0.2746
  745SOL    HW2 2421   1.514   2.182   1.944 -0.2146 -0.1476 -0.3613
  746SOL     OW 2422   1.718   2.319   2.496 -0.3868 -0.1199  0.2272
  746SOL    HW1 2423   1.649   2.347   2.564  0.7601 -2.0528  2.3382
  746SOL    HW2 2424   1.672   2.290   2.412 -1.8760  2.0694  0.2002
  747SOL     OW 2425   2.533   4.139   1.242 -0.1698 -0.0527 -0.3083
  747SOL    HW1 2426   2.448   4.109   1.200  0.1255 -0.0134 -0.9494
  747SOL    HW2 2427   2.585   4.060   1.273 -0.6077 -0.0591  0.4332
  748SOL     OW 2428   1.484   4.242   4.979 -0.0124 -0.5597  0.3009
  748SOL    HW1 2429   1.554   4.271   4.913 -0.3747  0.1776  0.2345
  748SOL    HW2 2430   1.458   4.147   4.960 -0.2967 -0.2773 -0.7898
  749SOL     OW 2431   2.349   4.528   2.718  0.6939 -0.1182  0.2227
  749SOL    HW1 2432   2.382   4.615   2.683  1.5776 -0.3123  0.5329
  749SOL    HW2 2433   2.257   4.539   2.756  0.4904  0.4945 -0.4430
  750SOL     OW 2434   2.955   3.173   1.770 -0.1735  0.1132 -0.5490
  750SOL    HW1 2435   2.937   3.084   1.730 -0.7164  0.5374 -1.2803
  750SOL    HW2 2436   2.908   3.244   1.717 -0.8602  0.7127  0.7996
  751SOL     OW 2437   2.126   3.373   4.855  0.2157 -0.1461  0.1614
  751SOL    HW1 2438   2.151   3.277   4.859 -0.2440 -0.2518  0.5454
  751SOL    HW2 2439   2.145   3.417   4.943  0.6554  0.1759 -0.0882
  752SOL     OW 2440   1.751   1.135   1.970 -0.1890 -0.0163 -0.0631
  752SOL    HW1 2441   1.808   1.213   1.996  0.5435  0.3767 -2.6266
  752SOL    HW2 2442   1.655   1.162   1.976 -0.1271 -0.0750  2.3949
  753SOL     OW 2443   0.583   2.740   0.739 -0.1698 -0.0340 -0.1686
  753SOL    HW1 2444   0.672   2.718   0.777 -0.1898  0.3200  0.0974
  753SOL    HW2 2445   0.531   2.794   0.806 -0.7399 -0.5853 -0.1597
  754SOL     OW 2446   1.523   3.450   1.010  0.0049 -0.1898 -0.0719
  754SOL    HW1 2447   1.569   3.493   1.088  0.5718  0.4017 -0.7164
  754SOL    HW2 2448   1.451   3.512   0.976  0.5750  0.1005 -0.7735
  755SOL     OW 2449   1.623   2.727   0.327  0.0709  0.0938 -0.1927
  755SOL    HW1 2450   1.667   2.754   0.412 -0.9394 -1.0462  0.7370
  755SOL    HW2 2451   1.691   2.689   0.265  0.9367  1.6238 -0.2075
  756SOL     OW 2452   4.086   3.519   3.844  0.0786  0.0801  0.4230
  756SOL    HW1 2453   4.107   3.512   3.747 -1.5121  0.7518 -0.0041
  756SOL    HW2 2454   3.992   3.488   3.860 -0.2410  1.4687  1.4745
  757SOL     OW 2455   3.115   3.984   0.086  0.1040 -0.0790  0.2410
  757SOL    HW1 2456   3.166   4.070   0.078 -1.2044  0.7505  0.4671
  757SOL    HW2 2457   3.094   3.949  -0.005  1.5195 -0.7345  0.1346
  758SOL     OW 2458   3.204   0.658   0.069 -0.2521  0.3779  0.4537
  758SOL    HW1 2459   3.266   0.583   0.089 -1.2197 -0.3937  0.6520
  758SOL    HW2 2460   3.256   0.743   0.058  0.9705 -0.4856 -0.7666
  759SOL     OW 2461   2.039   2.251   3.584  0.3956  0.2780  0.2803
  759SOL    HW1 2462   2.074   2.344   3.575  1.4182 -0.0133  1.0196
  759SOL    HW2 2463   2.099   2.188   3.536  0.0337 -0.0651  0.2706
  760SOL     OW 2464   4.386   1.516   1.399  0.6170 -0.1940 -0.1868
  760SOL    HW1 2465   4.401   1.610   1.369  0.5373  0.8992  2.8415
  760SOL    HW2 2466   4.289   1.493   1.388  0.0057  1.2077  1.6966
  761SOL     OW 2467   2.630   4.328   2.474 -0.0550  0.4298 -0.2700
  761SOL    HW1 2468   2.716   4.311   2.523  0.8532 -0.0489 -1.9552
  761SOL    HW2 2469   2.629   4.274   2.389 -1.8488  0.7509 -0.4873
  762SOL     OW 2470   4.715   1.403   4.827 -0.5601  0.1676  0.1409
  762SOL    HW1 2471   4.754   1.370   4.913 -2.2901 -1.6976  0.2772
  762SOL    HW2 2472   4.650   1.336   4.792 -0.0119  0.9418 -2.5864
  763SOL     OW 2473   2.901   1.458   0.375 -0.1503 -0.0413  0.0267
  763SOL    HW1 2474   2.936   1.542   0.418 -0.1210 -0.4822  0.8965
  763SOL    HW2 2475   2.803   1.450   0.394 -0.2444  0.0179 -0.4303
  764SOL     OW 2476   4.637   4.628   1.299 -0.3546  0.1631  0.1140
  764SOL    HW1 2477   4.621   4.601   1.205 -1.5959 -0.5777  0.5122
  764SOL    HW2 2478   4.734   4.647   1.313 -0.1571  0.2483 -1.2902
  765SOL     OW 2479   3.100   1.719   0.898  0.0930  0.1870 -0.3430
  765SOL    HW1 2480   3.153   1.800   0.877  0.3921 -0.0097 -0.3533
  765SOL    HW2 2481   3.003   1.736   0.878 -0.3111  1.5049  2.2720
  766SOL     OW 2482   3.161   4.194   3.101  0.1345 -0.3897 -0.2008
  766SOL    HW1 2483   3.226   4.191   3.026  0.5258  0.8394  0.0775
  766SOL    HW2 2484   3.172   4.112   3.158  1.3871 -0.2273 -0.1897
  767SOL     OW 2485   1.215   3.118   2.486  0.5737 -0.2502  0.1559
  767SOL    HW1 2486   1.298   3.148   2.534  0.4652 -0.0262  0.2080
  767SOL    HW2 2487   1.192   3.025   2.514 -0.0846  0.2471  1.3641
  768SOL     OW 2488   2.749   0.258   5.155 -0.4799  0.1311 -0.7122
  768SOL    HW1 2489   2.741   0.212   5.067 -0.9888 -0.8375 -0.1748
  768SOL    HW2 2490   2.709   0.201   5.226 -0.6706  1.1886  0.0535
  769SOL     OW 2491   4.504   3.491   1.285  0.3763  0.0726 -0.3740
  769SOL    HW1 2492   4.425   3.439   1.254  2.2648 -2.0550 -1.9712
  769SOL    HW2 2493   4.566   3.431   1.336  1.0893  1.6288  0.6701
  770SOL     OW 2494   0.296   2.966   1.563 -0.6820 -0.7413  0.0416
  770SOL    HW1 2495   0.219   3.027   1.577 -0.5781 -1.0043  2.0282
  770SOL    HW2 2496   0.373   3.017   1.525 -1.0376  0.0484  0.3661
  771SOL     OW 2497   0.557   3.244   2.501 -0.2083 -0.2025  0.1715
  771SOL    HW1 2498   0.496   3.167   2.481  0.0168 -0.1681 -0.7207
  771SOL    HW2 2499   0.546   3.314   2.431 -0.5662  0.6836  1.1021
  772SOL     OW 2500   3.231   2.048   4.487  0.5450  0.1966 -0.0426
  772SOL    HW1 2501   3.205   1.958   4.452  1.3663  0.2225 -0.7338
  772SOL    HW2 2502   3.330   2.059   4.482  0.4466  1.1800 -0.0532
  773SOL     OW 2503   2.239   4.122   1.978 -0.0647 -0.7870 -0.3581
  773SOL    HW1 2504   2.144   4.117   1.945 -0.4311  0.5224  0.4225
  773SOL    HW2 2505   2.253   4.053   2.049 -0.9232 -0.0031  0.6231
  774SOL     OW 2506   0.451   0.520   4.150 -0.1316  0.2605 -0.1210
  774SOL    HW1 2507   0.381   0.568   4.204 -0.3361  1.5694 -1.4855
  774SOL    HW2 2508   0.430   0.529   4.053  1.5360  0.0279 -0.5308
  775SOL     OW 2509   0.204   3.059   3.034 -0.6334  0.3074 -0.6035
  775SOL    HW1 2510   0.109   3.048   3.007 -1.4379  0.7692  1.8134
  775SOL    HW2 2511   0.248   2.969   3.040 -1.1670  0.0249 -0.9005
  776SOL     OW 2512   3.755   1.658   3.867 -0.2685  0.1721 -0.2139
  776SOL    HW1 2513   3.655   1.654   3.872 -0.2648 -0.1136 -0.3592
  776SOL    HW2 2514   3.789   1.724   3.934 -0.6115  0.9576 -0.7896
  777SOL     OW 2515   0.028   3.154   2.015  0.0760  0.3219  0.4055
  777SOL    HW1 2516   0.120   3.187   2.035  1.1138 -0.9582 -1.8910
  777SOL    HW2 2517  -0.010   3.208   1.939 -0.0393 -0.7669 -0.3235
  778SOL     OW 2518   3.629   3.180   2.441 -0.0671  0.0735 -0.5878
  778SOL    HW1 2519   3.611   3.126   2.359  0.1271 -1.4118  0.3188
  778SOL    HW2 2520   3.665   3.121   2.514  0.2182  1.4351  0.4288
  779SOL     OW 2521   5.048   2.288   1.514 -0.0249 -0.3328 -0.3385
  779SOL    HW1 2522   4.989   2.218   1.554  0.8387 -0.9690 -0.1439
  779SOL    HW2 2523   5.098   2.336   1.586 -0.1633  0.0783 -0.5098
  780SOL     OW 2524   4.444   4.375   1.273  0.3523 -0.0046  0.0433
  780SOL    HW1 2525   4.473   4.364   1.369 -0.0338  1.5087  0.3608
  780SOL    HW2 2526   4.371   4.310   1.252  1.0547 -0.9658  0.4934
  781SOL     OW 2527   3.655   0.308   1.822 -0.2715 -0.3758 -0.1803
  781SOL    HW1 2528   3.654   0.251   1.904  2.2274 -0.4402 -0.1209
  781SOL    HW2 2529   3.588   0.381   1.831 -1.3045 -1.4331  1.0994
  782SOL     OW 2530   0.911   4.884   3.728  0.5422  0.2805  0.3460
  782SOL    HW1 2531   0.827   4.936   3.743  1.4933  1.6939  0.9227
  782SOL    HW2 2532   0.899   4.825   3.647  0.0415  2.8058 -1.5510
  783SOL     OW 2533   2.205   3.008   2.465 -0.3771  0.2716  0.2804
  783SOL    HW1 2534   2.214   3.094   2.414 -2.1714  0.0153 -0.5419
  783SOL    HW2 2535   2.169   2.938   2.404 -1.8491 -0.2605  1.6974
  784SOL     OW 2536   3.627   1.184   0.964 -0.2239 -0.7093  0.0410
  784SOL    HW1 2537   3.632   1.089   0.993  0.0504 -0.7342 -0.0851
  784SOL    HW2 2538   3.534   1.218   0.978 -0.7186 -1.4329 -1.2745
  785SOL     OW 2539   2.193   2.751   3.627 -0.5072  0.3276 -0.1116
  785SOL    HW1 2540   2.290   2.735   3.641 -0.4197  0.2796 -0.7341
  785SOL    HW2 2541   2.180   2.844   3.592 -0.4917 -0.3080 -1.9128
  786SOL     OW 2542   1.675   4.504   2.716 -0.5130  0.0112 -0.0910
  786SOL    HW1 2543   1.629   4.562   2.648  0.5016  1.0406  0.0704
  786SOL    HW2 2544   1.761   4.470   2.678 -0.5931 -0.5294  0.2039
  787SOL     OW 2545   3.930   0.730   4.430  0.3719 -0.8645  0.0245
  787SOL    HW1 2546   4.024   0.763   4.423  0.2514 -0.3183  0.7573
  787SOL    HW2 2547   3.930   0.631   4.436  0.8534 -0.9138 -0.6960
  788SOL     OW 2548   2.563   3.561   3.586  0.1881 -0.0752  0.1027
  788SOL    HW1 2549   2.544   3.628   3.515 -0.3799  0.4686  0.7424
  788SOL    HW2 2550   2.484   3.553   3.647  0.7973 -0.2250  0.9059
  789SOL     OW 2551   3.600   5.053   5.053 -0.8520 -0.1542  0.1399
  789SOL    HW1 2552   3.531   4.982   5.069 -1.7021  0.3457 -1.1850
  789SOL    HW2 2553   3.678   5.013   5.003 -1.4899 -0.0965 -0.9264
  790SOL     OW 2554   4.375   2.998   3.302 -0.9617  0.4806  0.4624
  790SOL    HW1 2555   4.447   3.008   3.233 -0.2044  0.8990  1.2923
  790SOL    HW2 2556   4.297   3.056   3.277 -0.4144  1.1637  0.3222
  791SOL     OW 2557   0.492   2.226   0.166  0.7285 -0.6634 -0.0497
  791SOL    HW1 2558   0.396   2.202   0.154  1.1131 -2.2050 -0.2408
  791SOL    HW2 2559   0.548   2.143   0.170  1.7946  0.0713  2.7248
  792SOL     OW 2560   0.693   5.076   3.680  0.0504  0.1764  0.7465
  792SOL    HW1 2561   0.754   5.126   3.741 -0.7308  4.4820 -1.6647
  792SOL    HW2 2562   0.601   5.075   3.720 -0.1115  1.5207  0.4468
  793SOL     OW 2563   4.905   2.106   3.318  0.7120  0.5535  0.3254
  793SOL    HW1 2564   4.841   2.178   3.344  0.0896  0.9791 -2.1488
  793SOL    HW2 2565   4.965   2.086   3.395 -0.5089  2.1778  1.7804
  794SOL     OW 2566   0.108   0.608   0.549 -0.1519  0.4955  0.0772
  794SOL    HW1 2567   0.200   0.648   0.549  0.2887 -0.3786  1.9791
  794SOL    HW2 2568   0.115   0.512   0.579 -1.6359  0.2797 -0.2327
  795SOL     OW 2569   3.367   4.631   2.299 -0.2102  0.0766 -0.5832
  795SOL    HW1 2570   3.306   4.552   2.295 -1.2313  0.8196 -0.1499
  795SOL    HW2 2571   3.314   4.714   2.286  0.7880  0.7224 -0.6056
  796SOL     OW 2572   0.023   0.181   2.764  0.6851 -0.7035 -0.4494
  796SOL    HW1 2573   0.087   0.237   2.711  0.5749 -0.9244 -0.8252
  796SOL    HW2 2574  -0.070   0.214   2.749  0.4053 -2.0377 -2.1052
  797SOL     OW 2575   0.530   3.091   3.479  0.0001 -0.3606  0.8051
  797SOL    HW1 2576   0.556   3.171   3.425  0.6334 -0.7294  0.5513
  797SOL    HW2 2577   0.465   3.119   3.550  0.2732  0.3863  0.7730
  798SOL     OW 2578   0.532   3.642   0.559 -0.2052  0.1136  0.2079
  798SOL    HW1 2579   0.511   3.727   0.608  1.8575 -0.4207  2.1856
  798SOL    HW2 2580   0.566   3.664   0.467 -3.2593  1.1788 -0.7731
  799SOL     OW 2581   3.909   3.436   0.211  0.2329  0.2132 -0.7518
  799SOL    HW1 2582   3.813   3.464   0.221  0.5907  1.8956 -1.6279
  799SOL    HW2 2583   3.963   3.513   0.178  2.0236 -0.5442  0.2676
  800SOL     OW 2584   3.096   1.604   1.984  0.8770  0.7321  1.1957
  800SOL    HW1 2585   3.004   1.617   1.949 -0.1090  0.5074  3.4935
  800SOL    HW2 2586   3.150   1.548   1.920 -0.2420  1.6728 -0.6282
  801SOL     OW 2587   5.027   3.420   1.602  0.1636  0.0276 -0.0410
  801SOL    HW1 2588   5.099   3.441   1.535 -0.6338  0.3925 -0.7999
  801SOL    HW2 2589   4.956   3.365   1.558 -0.5529  0.5826  0.4121
  802SOL     OW 2590   0.442   3.644   2.220 -0.7391 -0.1483 -0.4468
  802SOL    HW1 2591   0.404   3.649   2.128  0.3747 -0.3278 -0.9404
  802SOL    HW2 2592   0.368   3.641   2.288 -1.5669 -0.1834 -1.3395
  803SOL     OW 2593   4.117   0.294   1.235 -0.0321 -0.1540  0.6511
  803SOL    HW1 2594   4.074   0.272   1.322 -0.1191  0.7917  0.8565
  803SOL    HW2 2595   4.129   0.210   1.181 -1.5166 -0.5201  0.8557
  804SOL     OW 2596   2.960   3.254   0.105 -0.0274 -0.7384 -0.0112
  804SOL    HW1 2597   3.040   3.277   0.161 -0.5848  1.1575  0.0706
  804SOL    HW2 2598   2.879   3.251   0.162 -0.5470  0.8742 -0.5847
  805SOL     OW 2599   3.988   4.071   0.265  0.3030 -0.4884  0.4403
  805SOL    HW1 2600   3.959   3.988   0.217 -0.1042 -0.2503  0.2717
  805SOL    HW2 2601   4.043   4.128   0.204 -0.4624 -0.0447  0.1488
  806SOL     OW 2602   5.089   3.196   0.869  0.0201 -0.2103 -0.0108
  806SOL    HW1 2603   5.123   3.175   0.777 -0.3153 -1.1393  0.0566
  806SOL    HW2 2604   5.157   3.167   0.937 -0.6548 -1.6055  0.1041
  807SOL     OW 2605   0.321   1.194   1.336  0.2390 -0.4519 -0.1936
  807SOL    HW1 2606   0.234   1.236   1.361 -0.6459 -1.9159 -0.7202
  807SOL    HW2 2607   0.313   1.151   1.246  2.7956  3.0729 -2.3316
  808SOL     OW 2608   4.963   3.604   2.652 -0.3777 -0.4137  0.7833
  808SOL    HW1 2609   4.953   3.578   2.556 -2.6102 -0.5801  1.0035
  808SOL    HW2 2610   4.965   3.704   2.659 -1.8721 -0.3452  0.6351
  809SOL     OW 2611   2.764   2.686   2.644  0.1567  0.4835  0.1989
  809SOL    HW1 2612   2.756   2.626   2.565  3.1129  1.1223 -0.7071
  809SOL    HW2 2613   2.690   2.666   2.708 -1.2077 -1.3945 -1.7998
  810SOL     OW 2614   1.783   2.223   2.046 -0.2790  0.1402  0.6866
  810SOL    HW1 2615   1.876   2.230   2.010  0.2535 -0.5634  1.8559
  810SOL    HW2 2616   1.752   2.313   2.075  0.9409  0.0816  2.3515
  811SOL     OW 2617   2.465   2.128   4.767 -0.1010  0.2304 -0.6945
  811SOL    HW1 2618   2.449   2.154   4.863  1.4330  0.9503 -0.5937
  811SOL    HW2 2619   2.562   2.103   4.755 -0.0824  0.9172 -2.2108
  812SOL     OW 2620   3.106   3.779   0.257  0.4252 -0.7541  0.3874
  812SOL    HW1 2621   3.126   3.865   0.210 -2.4175 -1.1954 -1.9006
  812SOL    HW2 2622   3.133   3.702   0.199  0.2758 -1.3859  1.1333
  813SOL     OW 2623   2.947   3.428   1.647  0.0073  0.3210 -0.5766
  813SOL    HW1 2624   3.036   3.396   1.680 -0.4530  0.2203  0.6142
  813SOL    HW2 2625   2.956   3.458   1.552  1.4769  1.0205 -0.2525
  814SOL     OW 2626   4.532   1.751   0.593 -0.2316 -0.0461  0.0196
  814SOL    HW1 2627   4.446   1.792   0.622  0.2689  0.9676  0.1049
  814SOL    HW2 2628   4.600   1.761   0.665 -0.0888 -1.0363  0.0393
  815SOL     OW 2629   2.949   0.883   4.495  0.0363 -0.1971  0.1404
  815SOL    HW1 2630   2.861   0.899   4.450  0.8726  1.4047 -1.0561
  815SOL    HW2 2631   2.950   0.792   4.536 -1.4158 -1.0891 -1.6380
  816SOL     OW 2632   0.408   3.811   4.556 -0.6622 -0.1011 -0.2945
  816SOL    HW1 2633   0.374   3.834   4.648 -0.5872 -1.5953  0.1358
  816SOL    HW2 2634   0.430   3.895   4.507 -1.0176  0.7455  0.9375
  817SOL     OW 2635   2.302   1.371   0.573 -0.1321 -0.1967  0.4738
  817SOL    HW1 2636   2.337   1.283   0.539  0.7000  0.4448 -0.3880
  817SOL    HW2 2637   2.286   1.364   0.671  0.2390 -1.2179  0.4814
  818SOL     OW 2638   0.380   1.756   1.969 -0.0842 -0.3489 -0.2122
  818SOL    HW1 2639   0.467   1.801   1.948  0.1175 -0.9829 -0.7896
  818SOL    HW2 2640   0.332   1.734   1.884 -0.9462  0.2333  0.1087
  819SOL     OW 2641   4.556   1.190   0.503 -0.0519 -0.3876  0.2401
  819SOL    HW1 2642   4.520   1.141   0.424  1.1786  1.2645 -1.4755
  819SOL    HW2 2643   4.515   1.281   0.507  2.2475  0.7724 -0.5524
  820SOL     OW 2644   2.653   4.322   1.089 -1.1988 -0.1938  0.7928
  820SOL    HW1 2645   2.582   4.342   1.022  0.5059  0.8379 -0.7869
  820SOL    HW2 2646   2.617   4.258   1.157 -3.4333 -0.1501 -0.2518
  821SOL     OW 2647   4.535   4.859   2.908  0.0810  0.3140 -0.5659
  821SOL    HW1 2648   4.614   4.842   2.967 -0.4921 -0.8656 -0.0983
  821SOL    HW2 2649   4.452   4.861   2.963 -0.5212 -1.3004 -1.3503
  822SOL     OW 2650   2.956   1.930   3.605 -0.1587  0.6832 -0.5803
  822SOL    HW1 2651   2.874   1.889   3.565  0.8064 -0.9616 -0.9624
  822SOL    HW2 2652   2.982   1.878   3.686  0.5462  1.1384 -0.5135
  823SOL     OW 2653   0.055   0.476   2.637  0.2581 -0.7693 -0.0658
  823SOL    HW1 2654  -0.027   0.492   2.691  0.8754  0.2437  0.6035
  823SOL    HW2 2655   0.045   0.391   2.584 -0.3001 -1.8901  1.7538
  824SOL     OW 2656   4.999   2.533   1.338  0.0510 -0.5137 -0.2711
  824SOL    HW1 2657   5.022   2.445   1.379  2.1256  0.8371  1.7216
  824SOL    HW2 2658   4.969   2.596   1.409 -1.3789  0.4412 -1.6522
  825SOL     OW 2659   1.378   3.664   0.170 -0.3939  0.2561 -0.2552
  825SOL    HW1 2660   1.311   3.671   0.243 -1.2630  1.0449 -1.1019
  825SOL    HW2 2661   1.423   3.752   0.156 -0.6815  0.2920 -1.0557
  826SOL     OW 2662   0.915   2.386   3.559 -0.2226  0.0192 -0.5390
  826SOL    HW1 2663   0.908   2.322   3.635 -1.6256  0.7225 -0.0402
  826SOL    HW2 2664   0.831   2.383   3.505 -0.5462  1.7884 -0.1971
  827SOL     OW 2665   3.918   1.304   2.225  0.2065  0.3884  0.4480
  827SOL    HW1 2666   3.901   1.291   2.323 -1.0272 -0.9398  0.0893
  827SOL    HW2 2667   3.840   1.351   2.184  0.1217 -0.2450 -0.1252
  828SOL     OW 2668   0.806   2.681   4.654 -0.1334 -0.0254  0.4581
  828SOL    HW1 2669   0.706   2.686   4.659 -0.1418 -1.0949  2.3624
  828SOL    HW2 2670   0.835   2.683   4.558 -1.8992  1.2713 -0.1037
  829SOL     OW 2671   1.072   4.918   1.741  0.0577  0.0909 -0.9225
  829SOL    HW1 2672   1.011   4.879   1.810  0.7818 -0.1225 -0.3860
  829SOL    HW2 2673   1.019   4.946   1.662 -0.6465 -0.7770 -0.7775
  830SOL     OW 2674   3.649   3.318   4.554 -0.2103  0.7586 -0.6014
  830SOL    HW1 2675   3.708   3.320   4.474 -0.1070  0.1919 -0.5414
  830SOL    HW2 2676   3.633   3.224   4.582 -0.9967  0.9152 -0.5033
  831SOL     OW 2677   2.536   1.744   1.767  0.1326 -0.2727 -0.6525
  831SOL    HW1 2678   2.588   1.829   1.771 -1.4498  0.6793  0.1945
  831SOL    HW2 2679   2.560   1.695   1.683  2.1995  0.2282 -0.4069
  832SOL     OW 2680   0.716   4.366   4.394 -0.0537  0.2891  0.6185
  832SOL    HW1 2681   0.759   4.408   4.474 -0.8565  0.4908  0.9545
  832SOL    HW2 2682   0.784   4.312   4.344  0.3269 -0.3184  1.7584
  833SOL     OW 2683   3.833   2.644   4.756  0.1882  0.0455 -0.2858
  833SOL    HW1 2684   3.778   2.566   4.727  0.0058  0.2590 -0.5129
  833SOL    HW2 2685   3.856   2.635   4.853  1.1629 -0.8872 -0.5841
  834SOL     OW 2686   4.534   3.477   3.266 -0.1435 -0.3912 -0.3857
  834SOL    HW1 2687   4.563   3.460   3.360  1.2970  2.2454 -0.2789
  834SOL    HW2 2688   4.437   3.500   3.265 -0.1180 -0.2233  0.4683
  835SOL     OW 2689   1.149   4.889   5.004 -0.4456 -0.3285  0.0590
  835SOL    HW1 2690   1.160   4.932   4.914  2.1318  1.1744  0.9708
  835SOL    HW2 2691   1.195   4.800   5.004  0.0141 -0.0986 -0.0032
  836SOL     OW 2692   2.262   2.499   1.100 -0.0799 -0.0648  0.0831
  836SOL    HW1 2693   2.222   2.441   1.171  0.3021  0.6000  0.8474
  836SOL    HW2 2694   2.312   2.441   1.035 -0.3614 -0.6688  0.3931
  837SOL     OW 2695   3.109   1.726   1.206 -0.0911 -0.7022  0.2745
  837SOL    HW1 2696   3.140   1.809   1.159 -0.0084 -0.1799  1.2415
  837SOL    HW2 2697   3.161   1.715   1.291 -1.0452 -1.0001  0.8236
  838SOL     OW 2698   0.667   4.273   0.810 -0.2160 -0.0873 -1.0850
  838SOL    HW1 2699   0.691   4.177   0.816 -3.3518 -0.9376  0.3444
  838SOL    HW2 2700   0.570   4.284   0.832  0.6155  3.7046  1.7043
  839SOL     OW 2701   3.277   2.202   3.685 -0.1829  0.6976 -0.3240
  839SOL    HW1 2702   3.232   2.274   3.738  0.4673  0.4011  0.6723
  839SOL    HW2 2703   3.361   2.238   3.643 -0.1204  0.6532 -0.2380
  840SOL     OW 2704   4.499   0.815   3.506  0.1984 -0.2847 -0.1941
  840SOL    HW1 2705   4.580   0.792   3.452  0.3317  1.4000 -0.7992
  840SOL    HW2 2706   4.485   0.914   3.503 -1.4725 -0.4662  0.5056
  841SOL     OW 2707   3.224   1.618   2.456  0.2027  0.4678 -0.2508
  841SOL    HW1 2708   3.306   1.574   2.420 -0.4518 -1.6047  0.6215
  841SOL    HW2 2709   3.246   1.665   2.541  0.6205  0.5521 -0.4007
  842SOL     OW 2710   4.609   1.447   1.775  0.1306 -0.1826 -0.0901
  842SOL    HW1 2711   4.689   1.466   1.719  0.1748 -0.4386 -0.1138
  842SOL    HW2 2712   4.529   1.491   1.736  0.5771  1.6187  0.9051
  843SOL     OW 2713   0.340   2.683   2.726  0.3156 -0.7076 -0.9212
  843SOL    HW1 2714   0.391   2.766   2.750 -1.2589  0.0737 -0.1347
  843SOL    HW2 2715   0.398   2.603   2.740  1.3372  0.1486 -0.1112
  844SOL     OW 2716   3.258   1.948   3.778 -0.1166  0.2663  0.2946
  844SOL    HW1 2717   3.170   1.912   3.810 -0.4512  0.5744 -0.2612
  844SOL    HW2 2718   3.244   2.037   3.735  0.1086 -0.6406 -1.7780
  845SOL     OW 2719   4.994   0.500   4.533 -0.6375 -0.3265 -0.5092
  845SOL    HW1 2720   5.055   0.427   4.565  1.6654  1.0292 -1.4919
  845SOL    HW2 2721   4.997   0.576   4.599 -1.0840 -0.1541 -0.6892
  846SOL     OW 2722   1.771   0.675   0.513  0.4172  0.1363 -0.4541
  846SOL    HW1 2723   1.743   0.597   0.568 -0.8739  0.8753 -0.0222
  846SOL    HW2 2724   1.853   0.716   0.552  0.5031 -0.3804 -0.0854
  847SOL     OW 2725   0.427   3.731   3.631 -0.0407  0.2622 -0.5284
  847SOL    HW1 2726   0.340   3.682   3.622 -0.7473  1.5120 -0.6815
  847SOL    HW2 2727   0.436   3.767   3.724  1.4178 -1.8232  0.2198
  848SOL     OW 2728   3.591   0.368   5.149 -0.2199 -0.0729  0.0707
  848SOL    HW1 2729   3.514   0.405   5.201 -0.8392  0.3855 -1.1246
  848SOL    HW2 2730   3.605   0.272   5.173 -0.7330  0.0214  0.7809
  849SOL     OW 2731   4.387   4.225   1.751  0.1455 -0.1618 -0.2734
  849SOL    HW1 2732   4.470   4.169   1.753  0.1025 -0.2526 -0.8651
  849SOL    HW2 2733   4.373   4.266   1.841  0.7677 -0.2375 -0.1341
  850SOL     OW 2734   2.671   0.841   0.885  0.3305 -0.3045 -0.5192
  850SOL    HW1 2735   2.585   0.868   0.841  0.8254 -1.2657 -2.1674
  850SOL    HW2 2736   2.724   0.784   0.822  0.8756 -2.1971  1.5069
  851SOL     OW 2737   1.341   3.304   1.997  0.3704 -0.8433  0.1081
  851SOL    HW1 2738   1.308   3.255   2.077 -0.7934  2.0028  1.5207
  851SOL    HW2 2739   1.266   3.358   1.957  1.8001  0.7650 -0.5505
  852SOL     OW 2740   0.474   0.325   3.287  0.1187  0.1079 -0.3794
  852SOL    HW1 2741   0.428   0.280   3.211 -0.6260  1.4458 -0.7504
  852SOL    HW2 2742   0.499   0.418   3.261 -0.9392  0.9106  1.2550
  853SOL     OW 2743   3.792   3.007   0.411 -0.1793 -0.0598  0.1349
  853SOL    HW1 2744   3.784   3.042   0.505 -1.1274  0.1479 -0.0079
  853SOL    HW2 2745   3.855   3.064   0.359 -0.1461  0.2110  0.4712
  854SOL     OW 2746   4.563   3.640   0.994 -0.0058 -0.0572  0.0762
  854SOL    HW1 2747   4.561   3.663   1.091 -3.0575  0.0629  0.0949
  854SOL    HW2 2748   4.537   3.544   0.981  3.7281 -1.1367 -0.5278
  855SOL     OW 2749   2.913   1.689   4.568  0.2542 -0.1384  0.1091
  855SOL    HW1 2750   2.846   1.732   4.629  0.1840 -1.0853  0.7294
  855SOL    HW2 2751   2.956   1.611   4.615  0.9861 -0.2274 -0.6751
  856SOL     OW 2752   0.643   4.518   1.566  0.5395 -0.0122  0.1865
  856SOL    HW1 2753   0.624   4.467   1.651 -0.7883  0.6422  0.3173
  856SOL    HW2 2754   0.728   4.568   1.576  1.6461 -1.8081  0.2316
  857SOL     OW 2755   1.169   5.094   2.843  0.8104  0.4677 -0.1357
  857SOL    HW1 2756   1.176   5.077   2.941 -1.7278 -2.4226 -0.3054
  857SOL    HW2 2757   1.130   5.185   2.828  0.3179  0.5663  1.5582
  858SOL     OW 2758   1.438   3.796   2.039 -0.2619  0.4799 -0.2133
  858SOL    HW1 2759   1.530   3.832   2.054  0.8139 -1.6750 -1.1741
  858SOL    HW2 2760   1.422   3.785   1.941 -1.7081  1.1372 -0.0857
  859SOL     OW 2761   1.733   3.850   0.140  0.2322  0.5971  0.1930
  859SOL    HW1 2762   1.707   3.778   0.076 -1.7404  0.7541  0.7537
  859SOL    HW2 2763   1.651   3.900   0.170  1.3832  2.1486  0.9231
  860SOL     OW 2764   1.675   4.051   2.795 -0.5942 -0.0742 -0.8821
  860SOL    HW1 2765   1.716   4.114   2.729 -0.4307  1.0371  0.2440
  860SOL    HW2 2766   1.649   4.102   2.877  1.2542 -1.7585  0.8424
  861SOL     OW 2767   4.897   0.498   0.806  0.0467 -0.1692 -0.1168
  861SOL    HW1 2768   4.806   0.457   0.803  0.5000 -1.1031 -2.3532
  861SOL    HW2 2769   4.940   0.493   0.716  2.2434  0.4659  0.8188
  862SOL     OW 2770   2.686   4.909   0.036 -0.4226 -0.1742  0.4469
  862SOL    HW1 2771   2.595   4.915   0.078 -0.1094  1.1267  0.9636
  862SOL    HW2 2772   2.677   4.920  -0.063 -0.8414 -0.2113  0.4769
  863SOL     OW 2773   5.094   0.712   3.989 -0.2739  0.0152 -0.1859
  863SOL    HW1 2774   5.106   0.811   3.978 -0.9167  0.4596  2.4274
  863SOL    HW2 2775   5.057   0.693   4.080  0.0525 -2.6750 -0.5358
  864SOL     OW 2776   4.175   5.084   4.163 -0.5005 -0.4291  0.0606
  864SOL    HW1 2777   4.260   5.080   4.111  0.6518 -1.2204  1.8771
  864SOL    HW2 2778   4.120   5.161   4.132  0.8758  0.1040 -1.1724
  865SOL     OW 2779   2.079   0.904   2.635  0.1401 -0.1452 -0.7368
  865SOL    HW1 2780   2.049   0.820   2.680 -0.6547 -0.0744 -1.1172
  865SOL    HW2 2781   2.167   0.932   2.672 -0.1108 -0.5405  0.1840
  866SOL     OW 2782   3.592   0.702   2.108  0.1395  0.3164  0.2541
  866SOL    HW1 2783   3.634   0.671   2.193 -0.3505  1.4384  0.9249
  866SOL    HW2 2784   3.619   0.797   2.090  0.3377  0.0548 -0.9135
  867SOL     OW 2785   2.904   4.603   1.978 -0.1256  0.2949  0.6061
  867SOL    HW1 2786   2.842   4.556   2.041  0.6551 -1.4970  0.1178
  867SOL    HW2 2787   2.856   4.678   1.933 -2.7687 -2.3919 -1.5034
  868SOL     OW 2788   2.821   2.923   0.741 -0.7008 -0.0596 -0.2781
  868SOL    HW1 2789   2.792   3.012   0.774  0.4114 -0.4729  2.0614
  868SOL    HW2 2790   2.921   2.918   0.741 -0.7338 -1.2226 -0.6016
  869SOL     OW 2791   0.124   3.258   3.496  0.0064  0.3090  0.1416
  869SOL    HW1 2792   0.034   3.264   3.539 -0.4317 -0.2827 -0.6600
  869SOL    HW2 2793   0.147   3.345   3.454 -1.6977 -0.3903 -2.5052
  870SOL     OW 2794   3.661   4.153   1.377 -0.2286 -0.4757  0.3307
  870SOL    HW1 2795   3.658   4.244   1.419  3.3369  1.3506 -2.8359
  870SOL    HW2 2796   3.623   4.157   1.285  1.3248 -1.7707 -0.4182
  871SOL     OW 2797   1.454   1.245   4.082  0.2115  0.3275 -0.1607
  871SOL    HW1 2798   1.467   1.211   3.989  0.9953 -0.2781  0.1638
  871SOL    HW2 2799   1.532   1.218   4.139 -1.3828 -1.4158  1.2875
  872SOL     OW 2800   2.925   5.014   0.174 -0.2146  0.3509  0.6707
  872SOL    HW1 2801   2.945   5.059   0.087  0.2949  0.7519  0.9894
  872SOL    HW2 2802   2.840   4.961   0.166  1.1366 -1.7341 -0.8540
  873SOL     OW 2803   5.013   1.530   4.849  0.4734  0.0044  0.0495
  873SOL    HW1 2804   4.989   1.462   4.918  0.0834 -1.0093 -1.0473
  873SOL    HW2 2805   5.030   1.484   4.761  0.1999  1.3151 -0.7162
  874SOL     OW 2806   4.664   2.935   1.411  0.3253  0.4325 -0.6235
  874SOL    HW1 2807   4.665   2.925   1.311 -1.7028 -0.5588 -0.6009
  874SOL    HW2 2808   4.591   2.878   1.449  1.7010  0.0319  1.5410
  875SOL     OW 2809   4.461   1.977   3.152  0.2064  0.3802 -0.0836
  875SOL    HW1 2810   4.368   1.940   3.156  0.4613 -0.4077 -1.2195
  875SOL    HW2 2811   4.513   1.930   3.081  0.8114  2.3029 -0.9963
  876SOL     OW 2812   2.065   2.473   5.132  0.1715  0.0237  0.6924
  876SOL    HW1 2813   1.982   2.499   5.083 -0.3366 -0.0583  1.4954
  876SOL    HW2 2814   2.135   2.544   5.119  0.6360 -0.7341 -1.4660
  877SOL     OW 2815   3.552   3.475   4.098 -0.4843 -0.3525  0.3512
  877SOL    HW1 2816   3.478   3.531   4.062  0.9766  1.9174  0.6998
  877SOL    HW2 2817   3.640   3.521   4.082  0.9647 -3.1922 -0.5535
  878SOL     OW 2818   4.855   3.585   1.395  0.6618  0.1627 -0.0642
  878SOL    HW1 2819   4.915   3.575   1.316 -0.0464  1.7326 -0.8396
  878SOL    HW2 2820   4.820   3.496   1.422  3.0699 -0.7750  0.2339
  879SOL     OW 2821   0.224   0.090   1.800  0.2034 -0.0607 -0.1985
  879SOL    HW1 2822   0.125   0.075   1.792  0.1679  0.0448  0.0450
  879SOL    HW2 2823   0.241   0.171   1.855  0.4416 -0.6348  0.5871
  880SOL     OW 2824   4.844   3.121   1.492  0.2205 -0.0760  0.0619
  880SOL    HW1 2825   4.788   3.050   1.449  0.6309  0.8814 -2.1964
  880SOL    HW2 2826   4.878   3.087   1.580 -0.7254 -2.1221 -0.2848
  881SOL     OW 2827   0.517   1.053   3.912  0.1496  0.0635 -0.5559
  881SOL    HW1 2828   0.487   1.002   3.831  0.8030 -0.5403 -0.4300
  881SOL    HW2 2829   0.611   1.084   3.898  0.3230 -0.1919  0.0425
  882SOL     OW 2830   2.583   4.553   4.628 -0.1450  0.5411 -0.4315
  882SOL    HW1 2831   2.567   4.469   4.576  0.5566 -0.3368  0.7358
  882SOL    HW2 2832   2.679   4.581   4.617 -0.1864  0.7712 -0.2208
  883SOL     OW 2833   1.602   4.920   4.247 -0.1619  0.2881 -0.0157
  883SOL    HW1 2834   1.602   4.868   4.332  1.5066  0.6761  0.2524
  883SOL    HW2 2835   1.660   4.873   4.180 -1.6926 -0.1756 -1.0711
  884SOL     OW 2836   1.368   4.481   0.948  0.0696  0.0122 -0.1930
  884SOL    HW1 2837   1.451   4.537   0.944 -0.2221  0.5034  0.3805
  884SOL    HW2 2838   1.384   4.402   1.006  0.3039 -0.1913 -0.5310
  885SOL     OW 2839   4.416   1.106   0.272  1.0349 -0.5593  0.1987
  885SOL    HW1 2840   4.325   1.139   0.298  1.0379 -0.7010  0.3940
  885SOL    HW2 2841   4.423   1.102   0.173  0.7984 -0.6257  0.1830
  886SOL     OW 2842   1.391   4.989   4.658 -0.5260  0.2698  0.4871
  886SOL    HW1 2843   1.319   5.034   4.710  0.0963  2.3301 -0.3437
  886SOL    HW2 2844   1.361   4.975   4.564 -0.0761  0.5670  0.2949
  887SOL     OW 2845   4.129   2.373   3.203 -0.3663 -0.3163  0.3016
  887SOL    HW1 2846   4.190   2.332   3.271  1.7188  2.1774  0.1164
  887SOL    HW2 2847   4.183   2.404   3.125 -2.1767  0.3318 -0.7520
  888SOL     OW 2848   3.377   2.469   4.354  0.1249 -0.3748  0.3656
  888SOL    HW1 2849   3.374   2.497   4.258 -1.3196 -1.2314  0.1356
  888SOL    HW2 2850   3.401   2.547   4.411 -0.5834  0.5258 -0.5426
  889SOL     OW 2851   4.897   3.427   0.754 -0.1274 -0.5483 -0.3933
  889SOL    HW1 2852   4.896   3.505   0.816 -2.2831 -0.8454  0.0230
  889SOL    HW2 2853   4.991   3.391   0.746  0.7389  1.4922  0.0943
  890SOL     OW 2854   4.006   2.196   0.988 -0.1631 -0.1480 -0.6551
  890SOL    HW1 2855   4.084   2.199   1.050 -0.6939  1.5987 -0.0367
  890SOL    HW2 2856   3.992   2.102   0.957  1.9359 -0.5569 -0.4847
  891SOL     OW 2857   2.143   0.170   4.937  0.1985  0.0379 -0.8308
  891SOL    HW1 2858   2.086   0.234   4.988  2.0410  1.3849 -0.3636
  891SOL    HW2 2859   2.088   0.127   4.866 -1.4595  1.0678 -0.2350
  892SOL     OW 2860   1.208   2.215   0.188  0.8195  0.2942 -0.0451
  892SOL    HW1 2861   1.288   2.185   0.135  1.9641  1.6532  0.8362
  892SOL    HW2 2862   1.230   2.211   0.285 -0.2522  0.5507  0.2125
  893SOL     OW 2863   0.383   3.478   2.933 -0.1757  0.0675  0.3356
  893SOL    HW1 2864   0.395   3.462   2.835  1.9800 -0.4345  0.6240
  893SOL    HW2 2865   0.378   3.577   2.951  0.7573  0.2167 -0.1765
  894SOL     OW 2866   0.585   3.673   2.662 -0.3717 -0.3094 -0.1299
  894SOL    HW1 2867   0.650   3.717   2.724  1.1722 -1.4015 -0.9300
  894SOL    HW2 2868   0.517   3.741   2.632 -1.4437  0.1590  3.0281
  895SOL     OW 2869   3.952   3.114   2.247  0.3624  0.3481  0.1305
  895SOL    HW1 2870   3.935   3.211   2.262  1.3026  0.4750  0.4286
  895SOL    HW2 2871   3.942   3.064   2.333 -0.1259  0.1696 -0.0227
  896SOL     OW 2872   1.783   3.779   2.883  0.1014 -0.4276  0.0296
  896SOL    HW1 2873   1.723   3.857   2.866  0.8816  0.1605 -0.0710
  896SOL    HW2 2874   1.871   3.811   2.917  0.1459 -1.3212  0.7963
  897SOL     OW 2875   0.482   2.544   4.119 -0.0700 -0.0422  0.2880
  897SOL    HW1 2876   0.471   2.490   4.036 -0.8196 -0.5443  0.7085
  897SOL    HW2 2877   0.417   2.513   4.188  1.8623 -0.9563  1.7758
  898SOL     OW 2878   0.131   4.608   4.269 -0.2729  0.2268 -0.0048
  898SOL    HW1 2879   0.154   4.557   4.186 -0.6375 -0.4963  0.3315
  898SOL    HW2 2880   0.038   4.643   4.262 -0.9686 -1.3394  0.8018
  899SOL     OW 2881   3.254   4.461   1.562  0.0371  0.4230  0.5904
  899SOL    HW1 2882   3.211   4.539   1.607 -0.5327 -0.2351  1.2135
  899SOL    HW2 2883   3.183   4.396   1.533  0.5232 -0.0445  0.4282
  900SOL     OW 2884   4.214   4.912   2.376 -0.4019 -0.2904 -0.4340
  900SOL    HW1 2885   4.307   4.894   2.409 -0.8999 -0.0149  1.2017
  900SOL    HW2 2886   4.202   5.011   2.365 -0.8691 -0.2183  0.5868
  901SOL     OW 2887   2.794   1.666   4.107 -0.2524 -0.5874 -0.7869
  901SOL    HW1 2888   2.767   1.759   4.131  1.4083 -0.2928  0.1320
  901SOL    HW2 2889   2.743   1.635   4.027  0.6656  1.9061 -2.4483
  902SOL     OW 2890   1.748   4.242   3.708 -0.1982  0.4243 -0.0816
  902SOL    HW1 2891   1.706   4.227   3.619 -1.7777  0.2369  0.6647
  902SOL    HW2 2892   1.693   4.199   3.779  1.7516 -0.5981  0.8843
  903SOL     OW 2893   5.006   3.951   1.877 -0.5907  0.0979  0.3545
  903SOL    HW1 2894   4.943   3.984   1.807  0.6842 -0.2923 -1.0259
  903SOL    HW2 2895   4.975   3.862   1.910 -2.1284  1.0269  1.5701
  904SOL     OW 2896   0.550   2.508   2.789  0.1042  0.2545  0.2424
  904SOL    HW1 2897   0.573   2.414   2.764 -2.0293 -0.0767 -0.7227
  904SOL    HW2 2898   0.609   2.571   2.738  1.9598 -0.5023  1.3418
  905SOL     OW 2899   0.651   1.602   0.966  0.1298 -0.0083  0.2890
  905SOL    HW1 2900   0.744   1.568   0.954  0.3156  0.5650  0.0458
  905SOL    HW2 2901   0.646   1.697   0.933 -0.9941 -0.6594 -1.6265
  906SOL     OW 2902   3.716   1.680   4.839  0.1138 -0.4554  0.1429
  906SOL    HW1 2903   3.782   1.745   4.877 -1.4851  1.8899 -0.9083
  906SOL    HW2 2904   3.659   1.644   4.913 -0.8384  1.5747  0.4665
  907SOL     OW 2905   2.826   3.934   3.657  0.4300 -0.4842 -0.1514
  907SOL    HW1 2906   2.791   3.854   3.706  0.6943  0.3561  1.5013
  907SOL    HW2 2907   2.801   4.017   3.708 -0.8677  0.6146 -2.4020
  908SOL     OW 2908   4.863   4.239   4.503 -0.0706 -0.3305  0.1227
  908SOL    HW1 2909   4.920   4.158   4.520  0.8695  0.2788 -0.0137
  908SOL    HW2 2910   4.919   4.321   4.515 -0.3092  0.2412 -2.2283
  909SOL     OW 2911   1.175   2.354   3.997  0.2290 -0.2035  0.2948
  909SOL    HW1 2912   1.205   2.287   3.929  1.1382  0.7976 -0.3152
  909SOL    HW2 2913   1.116   2.422   3.954  1.9999  1.2895  0.1229
  910SOL     OW 2914   1.107   3.527   0.860  0.5682  0.0161  0.1164
  910SOL    HW1 2915   1.189   3.583   0.858 -0.5277  1.6637 -0.4825
  910SOL    HW2 2916   1.054   3.546   0.943  1.2773 -1.8531  1.0700
  911SOL     OW 2917   3.167   0.147   1.403  0.2135 -0.3251 -0.3757
  911SOL    HW1 2918   3.245   0.208   1.416  0.2766 -0.1754 -1.3944
  911SOL    HW2 2919   3.112   0.145   1.486  1.3275 -0.4766  0.3718
  912SOL     OW 2920   1.668   5.133   1.741  0.3191  0.4143 -0.5655
  912SOL    HW1 2921   1.715   5.066   1.799  1.9063 -0.7672 -3.0309
  912SOL    HW2 2922   1.632   5.207   1.798  2.0511 -0.4784  1.8610
  913SOL     OW 2923   0.101   2.762   3.188  0.1477  0.3296  0.5370
  913SOL    HW1 2924   0.053   2.800   3.267 -0.1724  1.1354 -0.0264
  913SOL    HW2 2925   0.036   2.746   3.114  0.6971  1.2442 -0.1654
  914SOL     OW 2926   3.771   4.103   4.353 -0.3655  0.1177  0.2293
  914SOL    HW1 2927   3.839   4.143   4.292  0.9161 -1.6082  0.4735
  914SOL    HW2 2928   3.724   4.027   4.307  0.1014 -0.7293  1.1152
  915SOL     OW 2929   1.768   4.547   4.768  0.1459  0.3657  0.7264
  915SOL    HW1 2930   1.788   4.645   4.771  0.3092  0.3238  1.0494
  915SOL    HW2 2931   1.832   4.502   4.705 -0.0440  0.4885  0.4384
  916SOL     OW 2932   1.860   3.553   3.661  0.4371  0.2549  0.0795
  916SOL    HW1 2933   1.902   3.476   3.612 -0.6310  0.4150 -1.1454
  916SOL    HW2 2934   1.778   3.521   3.708  0.8489  0.3414  0.8814
  917SOL     OW 2935   0.779   2.809   4.183  0.4113 -0.1514 -0.2233
  917SOL    HW1 2936   0.799   2.813   4.086 -0.2723  0.7767 -0.3361
  917SOL    HW2 2937   0.753   2.900   4.216  2.3380 -0.0483  1.2115
  918SOL     OW 2938   0.320   1.221   1.937  0.2539 -0.0199  0.1032
  918SOL    HW1 2939   0.418   1.222   1.956  0.3489 -3.1624  0.2964
  918SOL    HW2 2940   0.304   1.236   1.839  1.2145 -2.3694 -0.4727
  919SOL     OW 2941   3.950   5.061   0.877  0.1309 -0.0004 -0.1769
  919SOL    HW1 2942   4.047   5.081   0.865 -0.2582  2.1635 -0.1212
  919SOL    HW2 2943   3.916   5.011   0.796  0.8761  0.9278 -1.0876
  920SOL     OW 2944   2.821   2.162   4.173 -0.1235  0.3064  0.3491
  920SOL    HW1 2945   2.887   2.126   4.107 -0.8265  0.1449 -0.2784
  920SOL    HW2 2946   2.870   2.197   4.253  0.7267  0.3022 -0.1553
  921SOL     OW 2947   4.287   3.740   2.572  0.2472 -0.5189  0.5909
  921SOL    HW1 2948   4.241   3.760   2.659 -0.0849 -1.5253  0.6609
  921SOL    HW2 2949   4.266   3.647   2.545 -1.1162  0.3096 -1.4703
  922SOL     OW 2950   4.919   4.394   3.819 -0.7222 -0.2486  0.2200
  922SOL    HW1 2951   4.852   4.459   3.783  0.2016  0.0042 -1.0694
  922SOL    HW2 2952   4.933   4.412   3.917  0.0683  1.9796 -0.2714
  923SOL     OW 2953   0.624   4.654   0.273 -0.2924  0.0193 -0.2566
  923SOL    HW1 2954   0.691   4.670   0.345 -0.7038 -0.2673  0.1934
  923SOL    HW2 2955   0.532   4.676   0.307 -0.5123 -0.3033 -0.6337
  924SOL     OW 2956   2.071   2.612   2.426  0.5767  0.4178 -0.1234
  924SOL    HW1 2957   2.061   2.524   2.379 -1.3563  0.8664 -0.6417
  924SOL    HW2 2958   2.167   2.638   2.429  1.2107 -1.8240  0.2701
  925SOL     OW 2959   1.947   4.412   4.644 -0.1821 -0.0259  0.1238
  925SOL    HW1 2960   2.029   4.470   4.646 -0.8657  1.0363 -0.9512
  925SOL    HW2 2961   1.942   4.366   4.556 -0.7848 -0.0038  0.1437
  926SOL     OW 2962   2.954   3.888   0.475  0.0309  0.7201 -0.2727
  926SOL    HW1 2963   2.927   3.828   0.550  0.3965  0.7794 -0.0929
  926SOL    HW2 2964   2.979   3.833   0.395  0.5396  0.6254 -0.0498
  927SOL     OW 2965   2.382   3.142   0.354 -0.5847  0.4362  0.2703
  927SOL    HW1 2966   2.418   3.096   0.272 -1.3519  2.2262 -1.1238
  927SOL    HW2 2967   2.455   3.151   0.421 -0.1099 -1.7048  0.1176
  928SOL     OW 2968   1.588   2.034   0.266 -0.3966 -0.2271  0.8763
  928SOL    HW1 2969   1.540   1.956   0.306 -0.2837 -0.4856  0.5165
  928SOL    HW2 2970   1.656   2.000   0.201 -1.1413  0.2189 -0.1548
  929SOL     OW 2971   2.593   1.021   4.862  0.1004  0.2131  0.3801
  929SOL    HW1 2972   2.624   0.958   4.933  0.9694  0.9764  0.7043
  929SOL    HW2 2973   2.671   1.048   4.805  0.1610  2.4320  1.4002
  930SOL     OW 2974   1.530   0.181   1.869  0.4027 -0.1994  0.2640
  930SOL    HW1 2975   1.481   0.268   1.875  0.7079  0.0144 -0.1901
  930SOL    HW2 2976   1.520   0.130   1.954 -0.1294  0.0941  0.3784
  931SOL     OW 2977   0.271   1.099   4.940  0.3366  0.2991 -0.1243
  931SOL    HW1 2978   0.218   1.016   4.963  1.6862 -0.8317 -0.9635
  931SOL    HW2 2979   0.214   1.159   4.885  0.1236 -1.2792 -1.7326
  932SOL     OW 2980   0.818   3.266   3.625 -0.4881  0.1901 -0.3364
  932SOL    HW1 2981   0.904   3.317   3.638 -0.8271  0.4251  1.0653
  932SOL    HW2 2982   0.762   3.314   3.557 -1.1482  2.2265  1.5123
  933SOL     OW 2983   0.734   3.757   1.916  0.0271  0.1646  0.0515
  933SOL    HW1 2984   0.732   3.818   1.995  0.4213  4.3848 -2.8968
  933SOL    HW2 2985   0.829   3.743   1.887 -0.2144  0.3371 -0.8432
  934SOL     OW 2986   4.913   1.139   0.241 -0.0892 -0.2485 -0.4371
  934SOL    HW1 2987   4.892   1.229   0.202 -0.9156 -0.4638 -0.5013
  934SOL    HW2 2988   4.950   1.150   0.334 -2.7434  0.0656  0.6568
  935SOL     OW 2989   4.001   3.271   1.725  0.5259 -0.0147  0.0653
  935SOL    HW1 2990   3.997   3.226   1.814 -2.3380 -0.7789 -0.3372
  935SOL    HW2 2991   4.030   3.206   1.655  0.8271  0.0242  0.1560
  936SOL     OW 2992   3.205   4.988   0.120  0.0515  0.0351 -0.2959
  936SOL    HW1 2993   3.234   5.081   0.100  1.2812 -0.4343 -0.7816
  936SOL    HW2 2994   3.278   4.939   0.167 -1.0629 -0.3127  1.1472
  937SOL     OW 2995   5.125   4.908   4.938 -0.4221  0.6424  0.2207
  937SOL    HW1 2996   5.085   4.816   4.934 -0.2611  0.5875 -0.1753
  937SOL    HW2 2997   5.223   4.902   4.923 -0.2342  0.7621  1.3299
  938SOL     OW 2998   1.903   0.488   1.899 -0.5404 -0.0595  0.2583
  938SOL    HW1 2999   1.919   0.564   1.837 -0.0425 -1.1399 -0.9689
  938SOL    HW2 3000   1.868   0.409   1.848 -0.5899 -0.8190  1.4218
  939SOL     OW 3001   3.926   1.645   2.093  0.3112  0.5667 -0.0406
  939SOL    HW1 3002   3.992   1.571   2.110 -1.5075 -0.8260  1.5550
  939SOL    HW2 3003   3.834   1.605   2.084 -1.1426  2.6880  3.3627
  940SOL     OW 3004   2.341   2.165   4.335  0.3461 -0.0423  0.1109
  940SOL    HW1 3005   2.249   2.194   4.308 -0.0124 -1.5819 -0.4395
  940SOL    HW2 3006   2.408   2.198   4.268  0.2118  1.1339  0.5452
  941SOL     OW 3007   0.172   0.550   0.046 -0.3718 -0.4622  0.0359
  941SOL    HW1 3008   0.137   0.643   0.034  0.7130 -0.1604 -0.9823
  941SOL    HW2 3009   0.098   0.490   0.076 -1.0759  0.7307  0.7979
  942SOL     OW 3010   1.090   4.998   4.509 -0.2092 -0.0511  0.4231
  942SOL    HW1 3011   1.070   4.901   4.516 -1.1005  0.0799 -0.1352
  942SOL    HW2 3012   1.165   5.012   4.443 -1.3199 -0.2487 -0.9365
  943SOL     OW 3013   4.660   2.467   3.090  0.0313 -0.0735 -1.2692
  943SOL    HW1 3014   4.738   2.404   3.095 -1.0016 -1.5066 -2.4718
  943SOL    HW2 3015   4.652   2.503   2.997  0.0590  1.1857 -0.8120
  944SOL     OW 3016   1.059   3.863   0.195 -0.2929  0.0253 -0.0964
  944SOL    HW1 3017   1.140   3.920   0.180 -0.4208 -0.1701 -1.6579
  944SOL    HW2 3018   0.978   3.910   0.161 -0.4611 -0.8608 -0.9716
  945SOL     OW 3019   4.209   0.664   2.615 -0.1977  0.2603 -0.0318
  945SOL    HW1 3020   4.212   0.574   2.571 -0.5734  0.2870 -0.1139
  945SOL    HW2 3021   4.180   0.653   2.710 -0.0992  0.2802  0.0008
  946SOL     OW 3022   1.756   4.957   1.958  0.1714 -0.1256  0.1192
  946SOL    HW1 3023   1.679   4.978   2.018 -0.5526 -0.7590 -0.5682
  946SOL    HW2 3024   1.776   4.859   1.960  0.9747  0.0333  0.3019
  947SOL     OW 3025   4.343   0.836   0.295 -0.1583 -0.1692  0.2262
  947SOL    HW1 3026   4.378   0.789   0.214  0.5157 -0.2949  0.5809
  947SOL    HW2 3027   4.386   0.926   0.302 -1.3426  0.4677 -0.3770
  948SOL     OW 3028   4.541   1.971   4.683  0.0027  0.5953 -0.5197
  948SOL    HW1 3029   4.558   2.043   4.750  3.3879 -0.9712  0.5142
  948SOL    HW2 3030   4.615   1.970   4.615 -0.8612 -0.8398 -1.5024
  949SOL     OW 3031   4.738   4.809   3.678 -0.0505  0.3695 -0.1249
  949SOL    HW1 3032   4.650   4.847   3.649 -0.4386  0.0824  0.6407
  949SOL    HW2 3033   4.767   4.853   3.764 -1.2656 -2.0609  1.6345
  950SOL     OW 3034   4.122   3.839   0.503 -0.7251  0.1880  0.1555
  950SOL    HW1 3035   4.136   3.917   0.443 -0.6678  0.0926  0.0436
  950SOL    HW2 3036   4.024   3.820   0.512 -0.6914 -1.2421 -1.7920
  951SOL     OW 3037   2.194   0.759   3.141 -0.1375 -0.1426 -0.4183
  951SOL    HW1 3038   2.229   0.681   3.192  0.8112 -1.2318 -2.6060
  951SOL    HW2 3039   2.259   0.835   3.146  0.5710 -0.6909 -0.9880
  952SOL     OW 3040   3.661   4.142   3.012 -0.3708 -0.5577  0.2746
  952SOL    HW1 3041   3.742   4.108   3.059 -0.6354  0.0226  1.1899
  952SOL    HW2 3042   3.580   4.125   3.068 -0.9947 -1.7329 -0.9222
  953SOL     OW 3043   3.986   1.521   3.842  0.1329 -0.1807  0.3174
  953SOL    HW1 3044   3.995   1.466   3.759  1.8930  1.8532 -0.9224
  953SOL    HW2 3045   3.892   1.556   3.849 -0.0731 -0.5049 -0.7271
  954SOL     OW 3046   3.729   4.617   1.751 -0.4414  0.9988  0.3993
  954SOL    HW1 3047   3.650   4.567   1.786 -1.5396 -0.2395 -3.3181
  954SOL    HW2 3048   3.702   4.709   1.725 -0.9428  0.3529 -1.5173
  955SOL     OW 3049   1.965   0.216   0.685 -0.0263 -0.2542 -0.2450
  955SOL    HW1 3050   1.989   0.306   0.650  0.4950 -0.2359  0.1476
  955SOL    HW2 3051   2.049   0.164   0.704 -0.2017  0.2341  2.2728
  956SOL     OW 3052   2.639   3.040   4.027  0.2680  0.3345  0.2144
  956SOL    HW1 3053   2.658   3.086   3.941 -0.5239 -0.0909 -0.1995
  956SOL    HW2 3054   2.557   2.983   4.017 -0.4265  1.0431  1.5130
  957SOL     OW 3055   0.392   3.925   1.446 -0.3171  0.0459  0.4082
  957SOL    HW1 3056   0.473   3.970   1.485 -0.2821 -0.6216  1.1258
  957SOL    HW2 3057   0.407   3.909   1.348  0.5352 -0.3266  0.5876
  958SOL     OW 3058   1.674   2.800   2.601  0.3961 -0.5609 -0.0060
  958SOL    HW1 3059   1.710   2.890   2.576  1.6331 -1.1915 -0.6128
  958SOL    HW2 3060   1.723   2.730   2.550 -1.2360 -1.5347 -0.2827
  959SOL     OW 3061   0.574   3.845   2.344 -0.5344 -0.0541 -0.4472
  959SOL    HW1 3062   0.523   3.770   2.302 -0.3070  0.2000 -1.1834
  959SOL    HW2 3063   0.642   3.880   2.280  1.0277 -0.8105  0.7462
  960SOL     OW 3064   0.743   1.512   1.501  0.0190 -0.4344  0.0253
  960SOL    HW1 3065   0.757   1.438   1.567 -2.0708  0.5346  1.6849
  960SOL    HW2 3066   0.665   1.491   1.443 -0.2286  0.1751  0.1215
  961SOL     OW 3067   2.887   1.648   1.803 -0.1150 -0.5453  0.0962
  961SOL    HW1 3068   2.817   1.716   1.825 -0.5049 -0.8790 -0.1108
  961SOL    HW2 3069   2.968   1.695   1.767 -0.0562 -0.1246  0.7618
  962SOL     OW 3070   0.063   4.560   5.030 -0.1629 -0.0902  0.1153
  962SOL    HW1 3071   0.026   4.556   5.123 -0.0001  2.8594  0.4135
  962SOL    HW2 3072   0.159   4.589   5.034 -0.3359  0.6883 -0.9849
  963SOL     OW 3073   5.023   2.309   2.117 -0.4569 -0.0757 -0.2712
  963SOL    HW1 3074   5.076   2.251   2.179 -0.2871  1.4680  1.1067
  963SOL    HW2 3075   5.000   2.258   2.035  1.7547 -1.3168 -0.1981
  964SOL     OW 3076   4.377   1.412   2.639  0.5104 -0.3142 -0.3759
  964SOL    HW1 3077   4.436   1.491   2.654 -0.2401  0.0348  0.9575
  964SOL    HW2 3078   4.332   1.419   2.550  2.0792 -0.3456 -1.1951
  965SOL     OW 3079   4.370   5.043   3.993 -0.1260  0.1997 -0.3730
  965SOL    HW1 3080   4.444   5.037   4.061 -0.5010  2.7080  0.3634
  965SOL    HW2 3081   4.374   4.963   3.933  2.2696 -0.4769  0.5372
  966SOL     OW 3082   2.716   3.200   1.109  0.4724 -0.1353  0.3043
  966SOL    HW1 3083   2.634   3.222   1.057  0.6205  1.9323  0.8351
  966SOL    HW2 3084   2.793   3.186   1.046  0.4089  1.2484 -0.1217
  967SOL     OW 3085   4.796   4.144   3.849 -0.0466 -0.2867 -0.1645
  967SOL    HW1 3086   4.801   4.130   3.948 -0.0567  1.7444  0.1767
  967SOL    HW2 3087   4.847   4.227   3.825  0.3544 -0.9884 -1.9491
  968SOL     OW 3088   2.535   4.642   4.895 -0.4418 -0.2039 -0.0305
  968SOL    HW1 3089   2.550   4.613   4.800  0.2004 -0.4307  0.1311
  968SOL    HW2 3090   2.451   4.600   4.929 -1.7645  1.4537 -1.1105
  969SOL     OW 3091   1.513   3.800   4.974  0.1346  0.3367 -0.6645
  969SOL    HW1 3092   1.604   3.766   4.997 -0.4571  1.5184  4.6586
  969SOL    HW2 3093   1.449   3.724   4.964  0.6983 -0.4082  1.1893
  970SOL     OW 3094   1.185   1.927   3.060 -0.0909 -0.0886  0.2442
  970SOL    HW1 3095   1.263   1.988   3.045 -0.6449  0.5912  0.0992
  970SOL    HW2 3096   1.176   1.865   2.983 -0.4393  0.6622 -0.3304
  971SOL     OW 3097   0.321   5.037   3.016  0.2073  0.2981 -0.7696
  971SOL    HW1 3098   0.243   5.041   2.954 -0.4110 -1.1514 -0.1326
  971SOL    HW2 3099   0.404   5.021   2.963 -0.1886 -0.0147 -1.3140
  972SOL     OW 3100   3.459   1.709   1.627 -0.0374  0.7967 -0.4980
  972SOL    HW1 3101   3.478   1.623   1.674 -1.8677 -0.0519 -1.2481
  972SOL    HW2 3102   3.544   1.745   1.589  0.6163 -1.1823 -1.0328
  973SOL     OW 3103   1.462   2.490   0.359 -0.0034  0.2003 -0.0301
  973SOL    HW1 3104   1.525   2.565   0.344  0.0706  0.0385 -0.5567
  973SOL    HW2 3105   1.513   2.407   0.384 -0.1956  0.7731  2.5120
  974SOL     OW 3106   0.795   1.791   3.791 -0.5316  0.0043  0.1123
  974SOL    HW1 3107   0.875   1.819   3.845  0.1216  0.0773 -0.8777
  974SOL    HW2 3108   0.768   1.866   3.731 -2.4606  0.6495  1.6688
  975SOL     OW 3109   0.925   0.875   0.672 -0.6643  0.0738  0.3015
  975SOL    HW1 3110   0.842   0.902   0.624  0.7733  1.0135 -1.8535
  975SOL    HW2 3111   0.973   0.805   0.619  0.5038  0.4142  0.8716
  976SOL     OW 3112   4.209   4.721   3.343 -0.2396 -0.1902  0.2474
  976SOL    HW1 3113   4.146   4.680   3.277 -0.3162 -0.7923  0.6780
  976SOL    HW2 3114   4.166   4.722   3.433  0.3733 -0.6375  0.5533
  977SOL     OW 3115   1.734   2.676   1.279  0.5210  0.1360 -0.3136
  977SOL    HW1 3116   1.660   2.632   1.330  0.6592  1.0242  0.6750
  977SOL    HW2 3117   1.787   2.606   1.231 -1.5130 -0.4570 -1.8416
  978SOL     OW 3118   3.843   4.058   5.011 -0.1173 -1.3204 -0.5418
  978SOL    HW1 3119   3.920   3.998   5.031  0.2864 -0.7093 -0.2587
  978SOL    HW2 3120   3.795   4.023   4.930  0.1538 -1.9778 -0.4299
  979SOL     OW 3121   3.743   4.034   1.620 -0.2918  0.4146 -0.3619
  979SOL    HW1 3122   3.724   4.063   1.527  1.8763 -0.3889 -1.1162
  979SOL    HW2 3123   3.784   4.110   1.671  0.6904  0.1808 -0.7919
  980SOL     OW 3124   3.746   0.971   2.898 -0.0017  0.0650  0.5407
  980SOL    HW1 3125   3.734   0.955   2.996  0.9621  1.0001  0.8373
  980SOL    HW2 3126   3.843   0.985   2.878 -0.3117  1.1837 -0.3228
  981SOL     OW 3127   1.726   0.076   3.729 -0.3401  0.4887 -0.2729
  981SOL    HW1 3128   1.707  -0.003   3.670 -2.3853  0.8104 -0.1241
  981SOL    HW2 3129   1.728   0.159   3.673 -0.5046  0.5916 -0.1259
  982SOL     OW 3130   3.155   3.880   4.428 -0.0282 -0.4820 -0.5787
  982SOL    HW1 3131   3.185   3.787   4.451 -0.0393 -0.5018 -0.6435
  982SOL    HW2 3132   3.234   3.938   4.416 -0.0252 -0.1035  0.9843
  983SOL     OW 3133   2.875   5.025   2.093  0.4490 -0.3829  0.2072
  983SOL    HW1 3134   2.967   5.060   2.075 -0.2229  1.6429  0.4639
  983SOL    HW2 3135   2.813   5.101   2.112 -1.2796 -1.7036  0.1573
  984SOL     OW 3136   1.169   3.447   4.784 -0.5188 -0.0084  0.7654
  984SOL    HW1 3137   1.140   3.362   4.828  1.6797 -0.2386  1.9456
  984SOL    HW2 3138   1.091   3.509   4.774 -2.1727 -2.1060 -0.1035
  985SOL     OW 3139   1.780   4.584   0.438 -0.8492  0.4096  0.1343
  985SOL    HW1 3140   1.871   4.589   0.481 -0.8829  1.2346  0.1213
  985SOL    HW2 3141   1.717   4.537   0.500 -0.4638 -0.0104  0.2187
  986SOL     OW 3142   5.128   4.093   0.115  0.0257  0.2571  0.3764
  986SOL    HW1 3143   5.187   4.036   0.173 -1.2251 -0.1762  1.2710
  986SOL    HW2 3144   5.181   4.129   0.038  0.4432 -3.8043 -1.4716
  987SOL     OW 3145   2.032   1.642   1.922  0.2225  0.4474 -0.5801
  987SOL    HW1 3146   2.049   1.672   2.016  1.9502  1.3859 -1.1504
  987SOL    HW2 3147   2.013   1.721   1.864  0.6587  0.0363 -1.3061
  988SOL     OW 3148   5.047   0.132   3.175 -0.7643  0.1749 -0.5712
  988SOL    HW1 3149   5.003   0.080   3.248 -2.2413  2.1900  0.0988
  988SOL    HW2 3150   5.127   0.179   3.212  1.6564 -2.8400 -1.5954
  989SOL     OW 3151   3.707   3.973   4.792  0.2365  0.0591 -0.4945
  989SOL    HW1 3152   3.653   4.055   4.809  1.2196  0.2690  1.9527
  989SOL    HW2 3153   3.748   3.978   4.701 -0.0961  2.0461 -0.5690
  990SOL     OW 3154   3.328   4.111   4.985  0.2900 -0.2131  0.3606
  990SOL    HW1 3155   3.267   4.059   4.925  0.9647  0.8893 -1.3886
  990SOL    HW2 3156   3.274   4.164   5.050 -0.6606  0.6394 -1.0641
  991SOL     OW 3157   4.395   1.691   2.064 -0.0562  1.0555 -0.2881
  991SOL    HW1 3158   4.483   1.645   2.052 -0.1106  0.4598  1.3487
  991SOL    HW2 3159   4.399   1.750   2.144 -1.4426  0.2362  0.4120
  992SOL     OW 3160   4.891   4.245   0.184 -0.3814 -0.4444 -0.1370
  992SOL    HW1 3161   4.804   4.196   0.192  0.0942 -1.3458 -0.3847
  992SOL    HW2 3162   4.959   4.185   0.142  0.3166  0.3103 -0.0971
  993SOL     OW 3163   3.903   1.096   1.091  0.7777  0.3026  0.1970
  993SOL    HW1 3164   3.826   1.159   1.106 -0.3640 -0.7218 -1.0292
  993SOL    HW2 3165   3.952   1.124   1.009  1.1766  0.4458  0.4850
  994SOL     OW 3166   4.976   4.371   0.446  0.8868 -0.4838 -0.0037
  994SOL    HW1 3167   5.055   4.429   0.425  1.3161 -1.2380 -0.5353
  994SOL    HW2 3168   4.919   4.362   0.364 -0.7874  1.5488  0.8417
  995SOL     OW 3169   3.120   4.198   4.512  0.5264 -0.7235 -0.2833
  995SOL    HW1 3170   3.044   4.239   4.461  0.8447  1.7117  1.0565
  995SOL    HW2 3171   3.150   4.115   4.465 -1.7061 -0.7355 -1.8743
  996SOL     OW 3172   1.149   3.265   0.775  0.0637 -0.2907 -0.4909
  996SOL    HW1 3173   1.132   3.245   0.678 -2.9645  0.1225 -0.1495
  996SOL    HW2 3174   1.128   3.362   0.793 -1.2434 -0.7929  0.8871
  997SOL     OW 3175   1.915   3.214   0.428  0.2338  0.8164  0.2457
  997SOL    HW1 3176   2.014   3.231   0.423  0.6408 -0.8658  1.6910
  997SOL    HW2 3177   1.884   3.223   0.523 -0.7299 -0.0209  0.0293
  998SOL     OW 3178   0.252   1.195   3.677  0.4148 -0.1864 -0.4699
  998SOL    HW1 3179   0.266   1.221   3.581 -1.4639  0.2586 -0.6526
  998SOL    HW2 3180   0.201   1.110   3.681  1.3729 -0.7529  0.1681
  999SOL     OW 3181   3.704   0.946   2.062  0.2659  0.6326  0.2527
  999SOL    HW1 3182   3.801   0.924   2.064 -0.2084 -1.7410 -0.5087
  999SOL    HW2 3183   3.689   1.022   1.998  1.4919  0.3548 -0.3983
 1000SOL     OW 3184   2.872   4.019   2.219 -0.6338 -0.2366 -0.6322
 1000SOL    HW1 3185   2.828   4.031   2.308  2.9592  0.3502  1.2739
 1000SOL    HW2 3186   2.900   3.924   2.209 -1.0603 -0.3077 -1.1689
 1001SOL     OW 3187   0.630   4.413   0.133 -0.1882 -0.1443  0.1789
 1001SOL    HW1 3188   0.647   4.343   0.202  2.4666 -0.7012 -0.8988
 1001SOL    HW2 3189   0.638   4.504   0.175 -2.2900 -0.4110  1.2943
 1002SOL     OW 3190   2.639   2.938   4.279 -0.0837  0.2185  0.5935
 1002SOL    HW1 3191   2.715   2.945   4.344  2.4107 -0.9722 -2.0001
 1002SOL    HW2 3192   2.654   3.003   4.204 -0.8875 -0.9898 -0.6523
 1003SOL     OW 3193   3.708   4.647   4.219  0.2676 -0.5589  0.4689
 1003SOL    HW1 3194   3.651   4.624   4.297  0.8070 -0.8158  0.7924
 1003SOL    HW2 3195   3.787   4.585   4.215  1.1494  0.5085  0.6971
 1004SOL     OW 3196   3.608   1.214   4.350 -0.4452 -0.8788 -0.1875
 1004SOL    HW1 3197   3.515   1.180   4.341 -0.9540  0.5217 -0.4148
 1004SOL    HW2 3198   3.630   1.276   4.275  0.3738 -0.5424  0.3011
 1005SOL     OW 3199   5.043   5.055   0.451 -0.2886  0.7221 -0.1385
 1005SOL    HW1 3200   4.973   5.030   0.384 -0.8115  0.8964  0.3360
 1005SOL    HW2 3201   5.119   5.102   0.404 -0.1939 -0.0225 -0.7434
 1006SOL     OW 3202   4.382   5.150   0.293 -0.2695 -0.1830  0.0018
 1006SOL    HW1 3203   4.346   5.176   0.203 -1.2096  0.3330  0.5106
 1006SOL    HW2 3204   4.408   5.232   0.343  1.0552 -0.5181 -0.1096
 1007SOL     OW 3205   2.516   2.700   4.345 -0.3163  0.3613 -0.0772
 1007SOL    HW1 3206   2.552   2.790   4.323  0.2782  0.3057  0.6102
 1007SOL    HW2 3207   2.591   2.641   4.377 -0.7823 -0.2098 -0.0070
 1008SOL     OW 3208   2.131   2.075   0.595  0.2153  0.5938  0.9468
 1008SOL    HW1 3209   2.175   2.083   0.506  2.8019  0.4742  2.1205
 1008SOL    HW2 3210   2.096   2.165   0.623 -1.6731  0.4130 -0.6076
 1009SOL     OW 3211   1.285   2.906   1.554  0.4313 -0.1674 -0.2145
 1009SOL    HW1 3212   1.378   2.940   1.570  0.2823  0.1156  0.0566
 1009SOL    HW2 3213   1.227   2.927   1.633  0.7771 -2.7426  0.8088
 1010SOL     OW 3214   3.609   1.836   0.270  0.3334 -0.0761 -0.2060
 1010SOL    HW1 3215   3.681   1.775   0.304  0.2793 -0.3067 -0.4989
 1010SOL    HW2 3216   3.583   1.901   0.341  2.6323  1.6874 -0.8316
 1011SOL     OW 3217   1.101   1.817   0.054 -0.0006 -0.3392 -0.4029
 1011SOL    HW1 3218   1.181   1.765   0.025 -0.2807 -0.4645 -0.9695
 1011SOL    HW2 3219   1.095   1.901  -0.001  1.1309  0.9353  1.2981
 1012SOL     OW 3220   1.414   2.796   0.047 -0.1150 -0.0416  0.1518
 1012SOL    HW1 3221   1.405   2.697   0.050  3.2350 -0.4967 -0.7997
 1012SOL    HW2 3222   1.359   2.832  -0.029 -2.5129 -0.8854  1.3745
 1013SOL     OW 3223   1.717   4.261   1.153  0.5619  0.3380 -0.1533
 1013SOL    HW1 3224   1.653   4.208   1.208  0.1707  0.3333 -0.6101
 1013SOL    HW2 3225   1.767   4.325   1.212  0.0825  0.3986  0.1911
 1014SOL     OW 3226   3.814   4.573   3.767  0.7863 -0.2820  0.4892
 1014SOL    HW1 3227   3.902   4.527   3.751  0.0025 -1.8157  0.3426
 1014SOL    HW2 3228   3.824   4.638   3.842  1.8648 -1.0484  1.0489
 1015SOL     OW 3229   3.981   2.738   4.556 -0.3619  0.4587 -0.2708
 1015SOL    HW1 3230   3.910   2.700   4.615 -0.1738 -2.9024 -1.9687
 1015SOL    HW2 3231   3.941   2.761   4.467 -0.1905  3.3126  0.2962
 1016SOL     OW 3232   1.776   0.272   1.743 -0.0079 -0.1834 -0.1695
 1016SOL    HW1 3233   1.689   0.238   1.777 -0.4471  1.3932  0.3807
 1016SOL    HW2 3234   1.773   0.276   1.643 -1.4677  1.9220 -0.1240
 1017SOL     OW 3235   0.455   0.184   2.774  0.4876  0.5332  0.0372
 1017SOL    HW1 3236   0.375   0.124   2.768  1.0170 -0.4907  2.1513
 1017SOL    HW2 3237   0.427   0.278   2.757 -0.9133  0.0492 -0.5387
 1018SOL     OW 3238   2.439   1.225   4.983 -0.5095 -0.6040  0.2012
 1018SOL    HW1 3239   2.458   1.218   5.081 -1.7642 -1.7174  0.4005
 1018SOL    HW2 3240   2.493   1.156   4.934 -2.5288 -2.5554  0.5668
 1019SOL     OW 3241   2.901   4.220   3.492 -0.1524 -0.3199  0.8031
 1019SOL    HW1 3242   2.870   4.208   3.586  0.8810  0.5217  1.2688
 1019SOL    HW2 3243   2.822   4.242   3.434 -0.5873  0.8894  1.7904
 1020SOL     OW 3244   1.459   1.434   0.813 -0.2560  0.2009 -0.4476
 1020SOL    HW1 3245   1.456   1.465   0.908  0.7599  0.7617 -0.5720
 1020SOL    HW2 3246   1.418   1.343   0.805  2.1775 -1.1466  1.0835
 1021SOL     OW 3247   0.929   0.623   4.872  0.3776 -0.5804 -0.3543
 1021SOL    HW1 3248   0.991   0.547   4.852  0.7651 -1.1310  2.5631
 1021SOL    HW2 3249   0.834   0.593   4.858  0.5900 -0.7962 -1.5063
 1022SOL     OW 3250   2.530   0.646   1.481  0.2116 -0.2257 -0.3260
 1022SOL    HW1 3251   2.460   0.609   1.421 -1.1027  1.5218  0.0586
 1022SOL    HW2 3252   2.487   0.693   1.558  1.7673  1.6941 -0.5555
 1023SOL     OW 3253   0.472   4.269   4.361  0.3906  0.8222  0.1791
 1023SOL    HW1 3254   0.400   4.315   4.413 -0.9876 -0.3202 -0.6488
 1023SOL    HW2 3255   0.560   4.307   4.387 -0.6723  4.4636 -0.9645
 1024SOL     OW 3256   0.271   0.149   3.447  0.4207  0.1865  0.2514
 1024SOL    HW1 3257   0.353   0.158   3.503  1.3280  0.4713 -1.0554
 1024SOL    HW2 3258   0.275   0.063   3.395 -0.5535 -0.2297  0.8453
 1025SOL     OW 3259   4.119   0.597   4.191 -0.1451 -0.3684 -0.2742
 1025SOL    HW1 3260   4.174   0.624   4.112 -0.4370  0.7552 -0.1027
 1025SOL    HW2 3261   4.131   0.499   4.207  1.5524 -0.2115 -0.4338
 1026SOL     OW 3262   1.086   2.735   1.032  0.3381  0.0498 -0.1528
 1026SOL    HW1 3263   1.026   2.688   0.968  1.5680 -0.5119 -0.9354
 1026SOL    HW2 3264   1.176   2.691   1.032  1.5982  2.4194 -1.0058
 1027SOL     OW 3265   3.032   2.910   1.977 -0.6596  0.3088 -0.0251
 1027SOL    HW1 3266   3.032   2.874   2.071  0.4660 -1.1486 -0.5402
 1027SOL    HW2 3267   3.045   3.009   1.980 -1.7186  0.4438  1.3822
 1028SOL     OW 3268   1.213   0.201   0.766  0.1082  0.0972 -0.2762
 1028SOL    HW1 3269   1.313   0.197   0.773  0.0773 -1.2459 -0.4298
 1028SOL    HW2 3270   1.185   0.296   0.748  1.2949  0.6189  0.5054
 1029SOL     OW 3271   3.836   2.579   1.371 -0.3948 -0.3097  0.3531
 1029SOL    HW1 3272   3.911   2.618   1.317 -0.7372  0.7368  0.6197
 1029SOL    HW2 3273   3.819   2.636   1.451 -0.5059 -1.3518  1.0959
 1030SOL     OW 3274   3.818   2.094   2.411  0.0035  0.4205  0.1409
 1030SOL    HW1 3275   3.879   2.111   2.488 -0.1991 -0.5282  0.5311
 1030SOL    HW2 3276   3.827   1.998   2.383 -2.2609 -0.0984  1.0604
 1031SOL     OW 3277   1.064   2.437   0.107  0.4411  0.2725  0.2633
 1031SOL    HW1 3278   1.008   2.406   0.030 -0.4450  0.7168  0.7039
 1031SOL    HW2 3279   1.115   2.360   0.145  0.8173  0.0373 -0.7108
 1032SOL     OW 3280   0.044   3.666   4.678  0.2347 -0.7647  0.2707
 1032SOL    HW1 3281   0.125   3.622   4.641  0.1292 -0.3780 -0.4360
 1032SOL    HW2 3282  -0.037   3.637   4.627  0.2392  0.7160 -0.6443
 1033SOL     OW 3283   3.305   0.928   1.752  0.2098 -0.1714 -0.3642
 1033SOL    HW1 3284   3.377   0.920   1.683 -0.0261  0.4486 -0.6870
 1033SOL    HW2 3285   3.327   1.002   1.815  1.6642 -2.2522  1.7479
 1034SOL     OW 3286   1.316   0.030   0.217 -0.2607  0.4119 -0.6115
 1034SOL    HW1 3287   1.239   0.064   0.270  0.5593 -0.0928  0.9633
 1034SOL    HW2 3288   1.293  -0.060   0.178 -0.6179  0.4599 -0.5115
 1035SOL     OW 3289   2.400   2.384   0.903 -0.1646  0.3764  0.2195
 1035SOL    HW1 3290   2.482   2.328   0.907  1.6433  2.8749  0.8275
 1035SOL    HW2 3291   2.393   2.427   0.812 -1.0940 -0.1979  0.0082
 1036SOL     OW 3292   3.174   4.101   2.771  0.1350  0.1314  0.0439
 1036SOL    HW1 3293   3.270   4.091   2.745  0.2586  1.6502 -0.1793
 1036SOL    HW2 3294   3.147   4.197   2.762 -0.8714  0.0762  1.9417
 1037SOL     OW 3295   2.620   4.308   5.066 -0.2725 -0.0009 -0.1702
 1037SOL    HW1 3296   2.661   4.260   5.144  1.9533  0.7223 -0.8246
 1037SOL    HW2 3297   2.633   4.253   4.983 -3.5350 -1.2661  0.0059
 1038SOL     OW 3298   4.068   1.695   0.970  0.4629 -0.5861  0.2871
 1038SOL    HW1 3299   4.166   1.681   0.955  0.6147  0.7990 -0.1069
 1038SOL    HW2 3300   4.024   1.606   0.986  1.8992 -1.1645  1.2235
 1039SOL     OW 3301   2.247   2.438   2.121  0.1814  0.4041 -0.1896
 1039SOL    HW1 3302   2.172   2.401   2.175 -0.3455  0.5065 -0.8284
 1039SOL    HW2 3303   2.333   2.395   2.148 -0.2660 -0.4940 -0.1759
 1040SOL     OW 3304   0.265   0.265   2.066  0.4755 -0.5502  0.0781
 1040SOL    HW1 3305   0.168   0.247   2.047  1.1539 -3.2813 -1.2929
 1040SOL    HW2 3306   0.279   0.364   2.074 -2.2911 -0.0221 -0.3337
 1041SOL     OW 3307   1.792   2.501   0.509  0.6193 -0.0969 -0.7943
 1041SOL    HW1 3308   1.776   2.403   0.515 -0.5711 -0.1711 -3.7147
 1041SOL    HW2 3309   1.830   2.523   0.419 -0.7937  2.2711 -0.8952
 1042SOL     OW 3310   0.710   0.234   4.919  0.1771  0.2087  0.3655
 1042SOL    HW1 3311   0.701   0.253   4.821 -0.0556  0.9684  0.5289
 1042SOL    HW2 3312   0.750   0.143   4.931 -2.0665 -0.9516 -0.4154
 1043SOL     OW 3313   2.261   0.815   1.357 -0.0332 -0.2671 -0.7465
 1043SOL    HW1 3314   2.329   0.840   1.287  0.3143  1.8332  0.2620
 1043SOL    HW2 3315   2.174   0.858   1.334 -0.6503 -1.6891 -1.2039
 1044SOL     OW 3316   1.380   1.856   0.663  0.1918  0.1584 -0.3301
 1044SOL    HW1 3317   1.305   1.876   0.600  0.6277  0.1482 -0.8533
 1044SOL    HW2 3318   1.343   1.844   0.755 -0.8265 -2.6979 -1.0138
 1045SOL     OW 3319   1.477   4.977   0.814  0.2416  0.2141  0.3306
 1045SOL    HW1 3320   1.493   5.062   0.764  2.2021 -0.2577  0.0797
 1045SOL    HW2 3321   1.397   4.931   0.777  0.7668  0.6146 -1.3827
 1046SOL     OW 3322   0.036   2.030   5.142  0.1935  0.0627  0.4925
 1046SOL    HW1 3323  -0.026   2.066   5.072  2.5565  2.4456 -0.5528
 1046SOL    HW2 3324   0.092   1.956   5.102 -0.2838 -0.4116  0.6952
 1047SOL     OW 3325   1.619   0.955   3.608 -0.3197 -0.6496 -0.2781
 1047SOL    HW1 3326   1.675   1.038   3.613 -1.1601 -0.1220  1.1409
 1047SOL    HW2 3327   1.654   0.895   3.536  2.3005 -0.5153  0.7395
 1048SOL     OW 3328   2.831   3.638   1.045 -0.3527  1.0217  0.1084
 1048SOL    HW1 3329   2.791   3.720   1.085 -1.9087 -0.0255  0.7825
 1048SOL    HW2 3330   2.924   3.626   1.079 -0.5769  1.8028  1.0406
 1049SOL     OW 3331   0.271   2.553   1.526 -0.3879 -0.7035  0.1911
 1049SOL    HW1 3332   0.212   2.522   1.600  0.1655  3.5885  2.7818
 1049SOL    HW2 3333   0.365   2.560   1.559 -0.0785  1.1198 -0.9084
 1050SOL     OW 3334   3.390   3.841   3.546 -0.4028  0.1540  0.0220
 1050SOL    HW1 3335   3.402   3.832   3.447  1.0760  0.3551  0.1494
 1050SOL    HW2 3336   3.418   3.756   3.591  1.1391  0.8083  0.3846
 1051SOL     OW 3337   2.510   1.339   1.556  0.1365  0.0312  0.1333
 1051SOL    HW1 3338   2.412   1.323   1.554  0.1258  0.0237  0.5945
 1051SOL    HW2 3339   2.528   1.437   1.544  0.1002 -0.0296 -0.4559
 1052SOL     OW 3340   4.174   0.026   2.863 -0.2664 -0.6459  0.0853
 1052SOL    HW1 3341   4.154   0.105   2.921 -0.2847 -1.2456  0.9101
 1052SOL    HW2 3342   4.271   0.024   2.841 -0.4985  0.3904 -1.1253
 1053SOL     OW 3343   0.446   0.921   3.684  0.2216 -0.4352  0.4283
 1053SOL    HW1 3344   0.492   0.969   3.609 -0.5659 -0.9450 -0.3906
 1053SOL    HW2 3345   0.448   0.823   3.666 -0.1526 -0.5434  0.9827
 1054SOL     OW 3346   0.547   4.199   4.084 -0.0892 -0.5346  0.4126
 1054SOL    HW1 3347   0.554   4.101   4.066 -1.0177 -0.4040 -0.7480
 1054SOL    HW2 3348   0.551   4.215   4.183 -0.9344 -1.8287  0.6785
 1055SOL     OW 3349   2.887   0.936   1.137  0.6422  0.3438  0.5305
 1055SOL    HW1 3350   2.926   0.892   1.218 -1.3123 -0.0383  1.3280
 1055SOL    HW2 3351   2.827   0.871   1.090 -1.3915  1.7427  1.0782
 1056SOL     OW 3352   0.595   0.925   0.806  0.1917  0.0085  0.1481
 1056SOL    HW1 3353   0.641   0.923   0.718  0.4636  1.8652  0.2159
 1056SOL    HW2 3354   0.655   0.967   0.874 -0.8161  0.5509  0.7246
 1057SOL     OW 3355   3.562   4.838   3.169  0.3524  0.3809  0.0509
 1057SOL    HW1 3356   3.654   4.870   3.190 -0.2198  2.4064 -0.2815
 1057SOL    HW2 3357   3.540   4.859   3.074 -1.1447  1.7957  0.6684
 1058SOL     OW 3358   2.010   4.218   3.751 -0.2102  0.1604  0.1752
 1058SOL    HW1 3359   1.912   4.237   3.751 -0.0665  1.0577 -1.5538
 1058SOL    HW2 3360   2.059   4.298   3.784 -0.0564 -0.5742  1.8514
 1059SOL     OW 3361   3.965   2.805   2.250 -0.3425 -0.1451 -0.4655
 1059SOL    HW1 3362   4.048   2.833   2.202 -0.5480  1.0292 -0.1700
 1059SOL    HW2 3363   3.944   2.710   2.229  0.7343 -0.2647 -1.0301
 1060SOL     OW 3364   0.760   3.907   2.133  0.2893  0.4184  0.2299
 1060SOL    HW1 3365   0.811   3.840   2.187  1.0506  0.7904 -0.0158
 1060SOL    HW2 3366   0.824   3.965   2.083 -0.3969 -0.1091 -1.3074
 1061SOL     OW 3367   3.145   2.805   3.426  0.2087 -0.0310 -0.1601
 1061SOL    HW1 3368   3.236   2.777   3.394  0.7923 -1.3558  2.3480
 1061SOL    HW2 3369   3.105   2.869   3.361  3.1327  0.9797 -1.1422
 1062SOL     OW 3370   0.499   1.624   5.112 -0.4447  0.2883  0.4593
 1062SOL    HW1 3371   0.459   1.696   5.056  0.3937  1.0719  0.8305
 1062SOL    HW2 3372   0.427   1.575   5.161 -1.0556  0.5980 -0.1172
 1063SOL     OW 3373   0.520   4.844   1.936 -0.0229  0.3159  0.1444
 1063SOL    HW1 3374   0.574   4.833   2.019 -0.9387 -1.1799  0.5856
 1063SOL    HW2 3375   0.574   4.893   1.867 -0.0988  3.9813  2.4054
 1064SOL     OW 3376   2.556   1.401   4.281  0.3100 -0.6744  0.0494
 1064SOL    HW1 3377   2.615   1.472   4.318 -0.3536 -0.5864  0.9591
 1064SOL    HW2 3378   2.609   1.318   4.263  0.6992 -0.6125  0.9054
 1065SOL     OW 3379   2.087   3.371   0.630 -0.1114 -0.0518  0.7924
 1065SOL    HW1 3380   2.091   3.362   0.730 -0.1696  0.8968  0.8974
 1065SOL    HW2 3381   2.087   3.468   0.606  0.9624 -0.2647 -0.1766
 1066SOL     OW 3382   0.662   4.208   2.746 -0.3807  0.5020 -0.2029
 1066SOL    HW1 3383   0.697   4.265   2.671  0.1344  2.2404  1.2652
 1066SOL    HW2 3384   0.626   4.267   2.818 -0.7101 -1.0997  1.0035
 1067SOL     OW 3385   4.243   1.040   2.393 -0.3859  0.1786 -0.1592
 1067SOL    HW1 3386   4.190   1.062   2.311  1.8363  0.8367 -1.5175
 1067SOL    HW2 3387   4.340   1.048   2.373  0.4430 -3.5261  1.4473
 1068SOL     OW 3388   0.969   2.420   4.705  0.1514 -0.2668 -0.1014
 1068SOL    HW1 3389   0.911   2.501   4.706 -0.4430 -0.6687  1.7811
 1068SOL    HW2 3390   1.017   2.412   4.792  0.9816 -1.4138 -0.6264
 1069SOL     OW 3391   0.667   2.000   0.171  0.0200 -0.3795 -0.2837
 1069SOL    HW1 3392   0.659   1.905   0.201  0.7641 -0.4872 -0.3891
 1069SOL    HW2 3393   0.760   2.033   0.190 -0.1491  0.2384 -0.4973
 1070SOL     OW 3394   3.099   2.957   0.791 -0.1431 -0.1517  0.1243
 1070SOL    HW1 3395   3.159   2.956   0.711  0.2421  0.9452  0.3806
 1070SOL    HW2 3396   3.153   2.970   0.874 -0.7725  1.8271  0.2767
 1071SOL     OW 3397   4.891   1.759   4.882  0.0956 -0.3190  0.2052
 1071SOL    HW1 3398   4.808   1.765   4.938  0.8561 -0.6951  1.4005
 1071SOL    HW2 3399   4.920   1.663   4.877  1.5279  0.0312  1.4089
 1072SOL     OW 3400   0.538   1.372   1.381 -0.6153 -0.4241 -0.1231
 1072SOL    HW1 3401   0.472   1.297   1.388 -0.6640 -0.5597 -1.7511
 1072SOL    HW2 3402   0.547   1.400   1.286 -0.2812  1.3750  0.3980
 1073SOL     OW 3403   0.379   3.472   2.667  0.0194  0.1837  0.3619
 1073SOL    HW1 3404   0.426   3.551   2.629 -0.1960 -0.6903 -1.8714
 1073SOL    HW2 3405   0.295   3.455   2.616  1.1987 -2.8076 -0.8045
 1074SOL     OW 3406   4.188   2.067   2.170 -0.2247 -0.1998 -0.4980
 1074SOL    HW1 3407   4.153   1.986   2.122 -0.3876 -0.5250  0.1542
 1074SOL    HW2 3408   4.261   2.108   2.116  0.5344 -1.3510 -0.3969
 1075SOL     OW 3409   0.393   4.525   2.701  0.3936  0.2636 -0.1991
 1075SOL    HW1 3410   0.367   4.478   2.617 -1.4947  0.1636  0.3868
 1075SOL    HW2 3411   0.425   4.617   2.680 -0.2574  0.3099 -1.0106
 1076SOL     OW 3412   4.215   5.054   0.827 -0.3808 -0.0931  0.0720
 1076SOL    HW1 3413   4.194   5.020   0.735 -2.5667  0.5626  0.2789
 1076SOL    HW2 3414   4.245   5.149   0.821 -0.5677 -0.0355  0.0205
 1077SOL     OW 3415   2.645   1.422   0.698  0.5366  0.0361  0.1920
 1077SOL    HW1 3416   2.661   1.516   0.669 -0.4329  0.2063  0.1665
 1077SOL    HW2 3417   2.642   1.418   0.798  1.9604 -0.2232  0.2515
 1078SOL     OW 3418   0.336   3.170   2.687  0.2502  0.1878 -0.1706
 1078SOL    HW1 3419   0.242   3.175   2.652  0.2074 -1.7291 -0.4886
 1078SOL    HW2 3420   0.378   3.260   2.685 -2.0060  1.3405  1.1987
 1079SOL     OW 3421   4.247   1.596   3.801 -0.5092  0.5722 -0.1759
 1079SOL    HW1 3422   4.249   1.676   3.741  0.1218  0.3555 -0.4530
 1079SOL    HW2 3423   4.152   1.564   3.810 -0.7076  1.0632 -0.4354
 1080SOL     OW 3424   4.024   5.080   5.107 -0.3837 -0.5158 -0.1362
 1080SOL    HW1 3425   3.955   5.013   5.077  0.3767 -0.2313 -2.8217
 1080SOL    HW2 3426   3.980   5.168   5.122 -0.8210 -0.6437 -0.6096
 1081SOL     OW 3427   3.111   0.460   2.730  0.1938 -0.1343 -0.1886
 1081SOL    HW1 3428   3.091   0.436   2.635 -0.2093  0.0157 -0.1410
 1081SOL    HW2 3429   3.057   0.539   2.757 -2.1917 -2.0669  1.1590
 1082SOL     OW 3430   3.264   2.221   4.702 -0.5701  0.1484  0.5925
 1082SOL    HW1 3431   3.275   2.189   4.796 -0.0805 -1.2959  0.0646
 1082SOL    HW2 3432   3.245   2.144   4.642 -0.9792  1.0660 -0.4908
 1083SOL     OW 3433   3.560   3.768   0.404  0.8727  0.7419  0.0748
 1083SOL    HW1 3434   3.491   3.741   0.471  0.2560  1.5947 -0.2052
 1083SOL    HW2 3435   3.556   3.867   0.390 -1.0866  0.3271 -3.4572
 1084SOL     OW 3436   0.148   4.368   1.093  0.1849  0.0628  0.6785
 1084SOL    HW1 3437   0.243   4.358   1.121  0.6523 -1.3193 -1.1713
 1084SOL    HW2 3438   0.097   4.285   1.116 -0.1749  0.1614  0.2606
 1085SOL     OW 3439   4.066   1.449   4.327 -0.6136 -0.6182  0.0667
 1085SOL    HW1 3440   4.019   1.517   4.383 -0.0635 -1.0615  1.0883
 1085SOL    HW2 3441   4.108   1.495   4.248 -1.3184  0.0276  0.0510
 1086SOL     OW 3442   1.791   4.467   1.808  0.5260  0.3775 -0.3896
 1086SOL    HW1 3443   1.815   4.396   1.742 -0.9496 -0.8464  0.3108
 1086SOL    HW2 3444   1.825   4.440   1.899 -0.1697  0.4762 -0.0929
 1087SOL     OW 3445   0.815   4.834   0.136  0.5329  0.4743  0.4479
 1087SOL    HW1 3446   0.837   4.738   0.153  0.9760  0.7148  1.3198
 1087SOL    HW2 3447   0.759   4.869   0.212 -1.0391  0.4740 -0.6485
 1088SOL     OW 3448   1.420   1.322   1.741  0.3095 -0.6506 -0.3696
 1088SOL    HW1 3449   1.441   1.229   1.712 -0.2376 -1.1408  0.7235
 1088SOL    HW2 3450   1.335   1.353   1.697  0.4214 -0.7214 -0.6319
 1089SOL     OW 3451   4.979   0.456   3.502  0.0702 -0.3611 -0.0205
 1089SOL    HW1 3452   5.007   0.362   3.521 -0.3838 -0.6493 -0.7414
 1089SOL    HW2 3453   4.884   0.468   3.531  0.1788 -0.0694  0.2240
 1090SOL     OW 3454   1.231   0.196   4.469  0.4587  0.4492  0.4126
 1090SOL    HW1 3455   1.221   0.133   4.392  2.1989  2.0929 -1.2633
 1090SOL    HW2 3456   1.149   0.254   4.476 -0.4768 -0.9011  0.9868
 1091SOL     OW 3457   1.696   1.499   4.963 -0.3874  0.8301 -0.4789
 1091SOL    HW1 3458   1.624   1.523   4.898 -1.0103  0.6505  0.1270
 1091SOL    HW2 3459   1.662   1.429   5.025  1.1106 -1.0293 -1.6600
 1092SOL     OW 3460   4.348   0.776   0.729 -0.9919  0.1048 -0.2768
 1092SOL    HW1 3461   4.313   0.790   0.821  1.1983 -1.1812  0.8147
 1092SOL    HW2 3462   4.428   0.834   0.715 -0.1810 -1.0693 -0.6665
 1093SOL     OW 3463   2.316   4.524   4.997 -0.2109 -0.3288 -0.3357
 1093SOL    HW1 3464   2.249   4.597   5.011 -0.4182 -0.7968  1.2728
 1093SOL    HW2 3465   2.297   4.448   5.058  0.8482 -1.1465 -0.9832
 1094SOL     OW 3466   4.501   1.452   0.521  0.9707 -0.2919  0.3806
 1094SOL    HW1 3467   4.524   1.540   0.564 -0.8967 -0.3631  1.6422
 1094SOL    HW2 3468   4.427   1.466   0.455  0.3807 -0.9719  0.8866
 1095SOL     OW 3469   1.220   3.133   2.176  0.0738 -0.7021 -0.1905
 1095SOL    HW1 3470   1.272   3.127   2.261  1.9456  1.7667 -1.0271
 1095SOL    HW2 3471   1.138   3.189   2.190  0.3876 -0.2875  0.0059
 1096SOL     OW 3472   2.805   3.936   0.862 -0.5985 -0.4464 -0.2150
 1096SOL    HW1 3473   2.869   3.868   0.826  0.9047 -0.2887  1.9577
 1096SOL    HW2 3474   2.712   3.912   0.835  0.3458 -0.2069 -4.2628
 1097SOL     OW 3475   1.199   4.038   2.558 -0.0245 -0.2596  0.2165
 1097SOL    HW1 3476   1.170   3.970   2.491  1.4937 -2.6534  1.8437
 1097SOL    HW2 3477   1.159   4.017   2.647  0.8198  0.7334  0.8562
 1098SOL     OW 3478   3.772   3.661   4.425 -0.0796 -0.4510  0.1389
 1098SOL    HW1 3479   3.811   3.571   4.404 -0.3949 -0.0085 -2.7886
 1098SOL    HW2 3480   3.673   3.658   4.409  0.1735  0.8634 -2.1648
 1099SOL     OW 3481   3.875   4.922   4.689  0.5381  0.1303 -0.4801
 1099SOL    HW1 3482   3.796   4.896   4.634  1.3693  2.2720 -2.8767
 1099SOL    HW2 3483   3.958   4.881   4.650  0.7537 -2.0472  1.9656
 1100SOL     OW 3484   3.765   2.492   0.125 -0.0206  0.3055  0.1643
 1100SOL    HW1 3485   3.708   2.429   0.178  1.4367 -2.0598 -0.9009
 1100SOL    HW2 3486   3.814   2.553   0.187 -0.7832 -0.2091  1.3095
 1101SOL     OW 3487   1.914   2.815   3.716 -0.1146 -0.3460 -0.1675
 1101SOL    HW1 3488   1.996   2.759   3.702 -0.9091 -1.5869 -0.0975
 1101SOL    HW2 3489   1.837   2.773   3.669 -0.6854  0.8901 -0.3640
 1102SOL     OW 3490   2.849   4.522   3.661 -0.1159 -0.3080 -0.3821
 1102SOL    HW1 3491   2.904   4.540   3.580  0.3172  2.3201  0.4171
 1102SOL    HW2 3492   2.864   4.593   3.729 -1.5271 -1.6733  1.4868
 1103SOL     OW 3493   5.039   3.518   2.052  0.3676  0.6141 -0.3075
 1103SOL    HW1 3494   5.132   3.555   2.044  0.3625  0.4319 -1.2915
 1103SOL    HW2 3495   5.033   3.433   2.000  0.2631 -0.5827  1.5433
 1104SOL     OW 3496   1.341   5.010   4.360 -0.0443  0.2820  0.0902
 1104SOL    HW1 3497   1.286   4.987   4.280  0.4735 -2.9265  0.4893
 1104SOL    HW2 3498   1.438   5.004   4.337  0.1799  2.6022  0.2178
 1105SOL     OW 3499   0.500   0.615   3.648 -0.3287 -0.0209 -0.2929
 1105SOL    HW1 3500   0.416   0.606   3.595 -1.5498 -2.0394  1.8067
 1105SOL    HW2 3501   0.487   0.576   3.739  3.0092 -0.8414 -0.0221
 1106SOL     OW 3502   4.816   1.395   0.468 -0.5103  0.3718  0.4766
 1106SOL    HW1 3503   4.857   1.306   0.447  0.0296  0.3397  1.6162
 1106SOL    HW2 3504   4.721   1.382   0.498 -0.3925  0.1665  0.7648
 1107SOL     OW 3505   3.079   3.079   3.725  0.8919 -0.2123  0.4854
 1107SOL    HW1 3506   3.021   3.033   3.793 -0.3718  1.3766  0.5484
 1107SOL    HW2 3507   3.094   3.173   3.753  0.2696  0.5091 -1.4494
 1108SOL     OW 3508   1.407   4.486   0.665 -0.5355  0.2658  0.3083
 1108SOL    HW1 3509   1.376   4.472   0.760  0.6011 -0.4693  0.5883
 1108SOL    HW2 3510   1.489   4.543   0.665 -0.7974  0.6541 -0.2849
 1109SOL     OW 3511   1.122   4.559   3.995 -0.0188  0.3595  0.4187
 1109SOL    HW1 3512   1.098   4.499   4.071 -0.6474 -1.9517 -1.4659
 1109SOL    HW2 3513   1.041   4.609   3.965 -0.1873 -0.0186  0.2294
 1110SOL     OW 3514   2.873   2.674   1.356 -0.4391 -0.2564 -0.3391
 1110SOL    HW1 3515   2.797   2.702   1.415 -1.0069 -0.6768 -0.8584
 1110SOL    HW2 3516   2.883   2.740   1.281  0.5936  0.5433  0.4803
 1111SOL     OW 3517   1.688   5.013   3.540 -0.0527 -1.1341  0.2877
 1111SOL    HW1 3518   1.686   5.002   3.441  1.6317 -0.7451  0.1827
 1111SOL    HW2 3519   1.596   5.000   3.577 -0.5547 -2.1312 -1.2200
 1112SOL     OW 3520   2.282   1.857   3.306  0.5597 -0.2847  0.3182
 1112SOL    HW1 3521   2.359   1.845   3.243  0.4903  0.2484  0.1295
 1112SOL    HW2 3522   2.196   1.844   3.256  0.2958  4.0445 -0.7482
 1113SOL     OW 3523   3.660   4.229   2.250  0.3127  0.1217 -0.6030
 1113SOL    HW1 3524   3.650   4.322   2.285  1.0224  0.5655 -1.5343
 1113SOL    HW2 3525   3.587   4.209   2.185 -0.4289 -0.3442  0.3638
 1114SOL     OW 3526   3.655   4.933   0.253 -0.3409 -0.5443  0.0166
 1114SOL    HW1 3527   3.609   5.013   0.292 -0.7400 -0.7118 -0.0973
 1114SOL    HW2 3528   3.708   4.887   0.324  0.2736  0.0853 -0.0264
 1115SOL     OW 3529   1.613   1.836   0.919  0.4589 -0.1488 -0.1540
 1115SOL    HW1 3530   1.645   1.751   0.876  1.1916 -1.2625  2.3800
 1115SOL    HW2 3531   1.682   1.867   0.985  0.1227  2.3757 -0.9096
 1116SOL     OW 3532   0.097   4.320   4.398 -0.0611 -0.1816  0.3459
 1116SOL    HW1 3533   0.076   4.329   4.301  0.7831 -2.5599 -0.1036
 1116SOL    HW2 3534   0.188   4.358   4.416 -0.0046 -0.2060  0.1141
 1117SOL     OW 3535   3.620   0.134   4.687  0.2255 -0.5726 -0.4582
 1117SOL    HW1 3536   3.619   0.226   4.646 -0.0862 -1.0020 -1.4293
 1117SOL    HW2 3537   3.576   0.138   4.777 -0.2792  0.1281 -0.7245
 1118SOL     OW 3538   0.214   2.807   1.766 -0.4496 -0.1260 -0.1619
 1118SOL    HW1 3539   0.238   2.851   1.679 -1.1789 -0.9262 -0.7765
 1118SOL    HW2 3540   0.252   2.861   1.842 -0.0493  0.7371 -0.9579
 1119SOL     OW 3541   1.103   3.837   2.018  0.6417  0.0949  0.0469
 1119SOL    HW1 3542   1.073   3.928   1.993 -0.2990 -0.0960  0.4509
 1119SOL    HW2 3543   1.199   3.840   2.045  0.6152  0.9574  0.0644
 1120SOL     OW 3544   1.047   2.881   3.715  0.4191 -0.0470 -0.0421
 1120SOL    HW1 3545   1.045   2.804   3.650 -2.2065 -0.9707  0.9789
 1120SOL    HW2 3546   1.051   2.845   3.808 -3.3701  0.7768  0.5941
 1121SOL     OW 3547   1.123   2.226   1.390  0.3284 -0.0977  0.4115
 1121SOL    HW1 3548   1.203   2.277   1.360  0.6486 -0.7125  0.2061
 1121SOL    HW2 3549   1.102   2.249   1.485 -0.3891  1.4874 -0.0981
 1122SOL     OW 3550   4.295   1.853   0.680  0.3349  0.4213 -0.4300
 1122SOL    HW1 3551   4.314   1.892   0.770 -0.0228  3.4545 -1.5560
 1122SOL    HW2 3552   4.230   1.777   0.690 -0.8498  1.6096  1.7594
 1123SOL     OW 3553   4.843   1.079   2.571  0.0726 -0.4814 -0.3399
 1123SOL    HW1 3554   4.839   1.012   2.645  0.0803 -0.0248  0.0842
 1123SOL    HW2 3555   4.921   1.061   2.512  0.4542 -0.4543  0.1549
 1124SOL     OW 3556   1.797   0.888   3.953  0.0414 -0.0415  0.4463
 1124SOL    HW1 3557   1.720   0.851   3.899 -0.3122  0.7429  0.4098
 1124SOL    HW2 3558   1.783   0.985   3.969  2.0607  0.6312 -1.3866
 1125SOL     OW 3559   4.696   0.517   1.064  0.4924  0.1909  0.2560
 1125SOL    HW1 3560   4.679   0.462   0.982 -0.1645  0.1753  0.3944
 1125SOL    HW2 3561   4.754   0.595   1.041 -0.0201  0.4102 -0.3147
 1126SOL     OW 3562   1.746   3.624   0.508 -0.2427  0.0240  0.5455
 1126SOL    HW1 3563   1.773   3.700   0.568  0.6797  0.8359 -0.8375
 1126SOL    HW2 3564   1.803   3.624   0.426 -0.8253 -1.6448  0.0939
 1127SOL     OW 3565   1.481   0.270   0.768 -0.2202 -0.1098  0.2011
 1127SOL    HW1 3566   1.504   0.180   0.731 -0.6242 -0.7144  1.3814
 1127SOL    HW2 3567   1.506   0.274   0.864 -0.1836  1.0626  0.1629
 1128SOL     OW 3568   1.387   0.192   3.909 -0.7500  0.0629  0.6539
 1128SOL    HW1 3569   1.400   0.133   3.989 -0.0369 -0.4497  0.1677
 1128SOL    HW2 3570   1.351   0.138   3.833  0.9749 -0.0042 -0.1397
 1129SOL     OW 3571   5.022   1.300   4.699  0.0994 -0.2909  0.0423
 1129SOL    HW1 3572   4.993   1.330   4.608  0.8174 -0.0086 -0.1008
 1129SOL    HW2 3573   4.952   1.240   4.738 -1.1818  1.2155  0.1588
 1130SOL     OW 3574   1.150   4.977   3.577  0.1740  0.5206 -0.2066
 1130SOL    HW1 3575   1.166   4.899   3.517 -1.9147  0.9274 -1.4123
 1130SOL    HW2 3576   1.105   4.947   3.661 -3.4757  0.5893 -1.9468
 1131SOL     OW 3577   2.053   1.839   3.571  0.0687 -0.0393 -0.4269
 1131SOL    HW1 3578   2.097   1.928   3.565 -0.4468  0.2332 -0.2808
 1131SOL    HW2 3579   2.018   1.826   3.664  0.2717 -0.4545 -0.4083
 1132SOL     OW 3580   4.459   0.385   2.695  0.3100 -0.4710  0.1430
 1132SOL    HW1 3581   4.371   0.411   2.654  1.4322  1.2528 -1.3697
 1132SOL    HW2 3582   4.492   0.461   2.752  0.5945 -1.3215  1.1339
 1133SOL     OW 3583   3.324   0.301   0.341  0.0409  0.2050  0.1158
 1133SOL    HW1 3584   3.320   0.201   0.339  0.5312  0.1632  0.9363
 1133SOL    HW2 3585   3.381   0.331   0.418 -2.1046  1.1526  1.4342
 1134SOL     OW 3586   4.899   4.034   3.091  0.6847 -0.8313 -0.2566
 1134SOL    HW1 3587   4.900   3.935   3.100 -1.1985 -0.8895 -0.3010
 1134SOL    HW2 3588   4.890   4.059   2.995 -1.4220 -0.7259 -0.0889
 1135SOL     OW 3589   3.932   4.675   3.999  0.5348  0.5748 -0.1149
 1135SOL    HW1 3590   3.957   4.715   4.087  1.5040  1.4775 -0.7709
 1135SOL    HW2 3591   3.975   4.586   3.989  0.4973  0.5104  0.2803
 1136SOL     OW 3592   0.516   1.123   2.821 -0.4238  0.7426  0.2967
 1136SOL    HW1 3593   0.434   1.092   2.773  0.6238 -1.8290  0.0220
 1136SOL    HW2 3594   0.516   1.086   2.914 -0.6240  2.6469  1.1225
 1137SOL     OW 3595   1.645   3.816   4.295  0.3990 -0.0571  0.5533
 1137SOL    HW1 3596   1.634   3.719   4.314 -1.0383  0.2276  1.3494
 1137SOL    HW2 3597   1.583   3.842   4.221 -0.7706  0.6362  1.7412
 1138SOL     OW 3598   4.668   3.872   3.894 -0.3500  0.3084 -0.0732
 1138SOL    HW1 3599   4.747   3.811   3.896 -0.5796  0.0132  2.1552
 1138SOL    HW2 3600   4.696   3.961   3.857  1.6571  0.9549  2.7019
 1139SOL     OW 3601   1.597   3.604   4.010  0.7598  0.8449  0.0896
 1139SOL    HW1 3602   1.573   3.697   4.038  2.6109  1.8493 -1.3918
 1139SOL    HW2 3603   1.555   3.584   3.922  0.8511  0.4931  0.1265
 1140SOL     OW 3604   4.387   4.577   0.464 -0.5264 -0.2486  0.0422
 1140SOL    HW1 3605   4.460   4.567   0.531 -0.2635  1.3786  0.0208
 1140SOL    HW2 3606   4.423   4.563   0.372 -0.8494 -2.2844  0.1668
 1141SOL     OW 3607   4.103   1.512   4.827 -0.7880  0.4638 -0.3558
 1141SOL    HW1 3608   4.047   1.560   4.760 -1.2369 -0.4372 -0.6390
 1141SOL    HW2 3609   4.105   1.414   4.805 -1.3440  0.0643  1.2180
 1142SOL     OW 3610   4.618   0.159   4.250  0.1003 -0.5329  0.0841
 1142SOL    HW1 3611   4.541   0.223   4.244  0.7207  0.3188  0.9700
 1142SOL    HW2 3612   4.663   0.155   4.161 -0.6818 -0.6963 -0.3214
 1143SOL     OW 3613   5.055   0.704   1.186 -0.2785 -0.3035  0.2460
 1143SOL    HW1 3614   5.147   0.740   1.171 -0.3044 -0.6813 -0.9301
 1143SOL    HW2 3615   5.055   0.642   1.265 -0.4581  2.9822  3.0353
 1144SOL     OW 3616   4.593   2.611   4.637  0.3047 -0.6095  0.3698
 1144SOL    HW1 3617   4.532   2.601   4.715 -1.1845  2.3344 -0.2711
 1144SOL    HW2 3618   4.593   2.527   4.583 -0.8271 -1.7105  2.0110
 1145SOL     OW 3619   5.147   4.148   1.200 -0.0944 -0.4984 -0.3002
 1145SOL    HW1 3620   5.059   4.187   1.173 -0.0694  0.3533  0.8077
 1145SOL    HW2 3621   5.142   4.048   1.195 -0.7931 -0.4328 -1.2287
 1146SOL     OW 3622   0.565   4.982   2.911 -0.2579 -0.5157 -0.4199
 1146SOL    HW1 3623   0.601   5.012   2.999  1.1792  1.1424 -1.4932
 1146SOL    HW2 3624   0.626   5.012   2.838 -1.5730 -1.5455 -2.0318
 1147SOL     OW 3625   0.906   2.791   2.872  0.4170 -0.4638 -0.7380
 1147SOL    HW1 3626   0.987   2.846   2.855 -0.3837  0.5884 -1.2290
 1147SOL    HW2 3627   0.901   2.769   2.970  2.9971 -3.3281 -1.0774
 1148SOL     OW 3628   2.078   4.683   4.956  0.4407  0.0140  0.1925
 1148SOL    HW1 3629   2.080   4.653   4.860 -1.9114 -0.3833  0.2059
 1148SOL    HW2 3630   2.048   4.607   5.014  3.0189 -0.1168  1.4650
 1149SOL     OW 3631   4.799   1.745   3.654 -0.2654 -0.0297  0.6462
 1149SOL    HW1 3632   4.774   1.837   3.623 -3.3680 -0.9602 -0.0203
 1149SOL    HW2 3633   4.716   1.691   3.668  1.3946 -2.3665  2.3166
 1150SOL     OW 3634   3.914   2.264   4.554 -0.2649  0.2432 -0.5657
 1150SOL    HW1 3635   3.980   2.292   4.624 -1.4581 -0.9837  1.1286
 1150SOL    HW2 3636   3.954   2.193   4.497  1.1801  2.1209 -2.0552
 1151SOL     OW 3637   1.143   3.833   1.175 -0.3157 -0.0644  0.0930
 1151SOL    HW1 3638   1.110   3.908   1.117 -0.7126 -0.9013 -0.7973
 1151SOL    HW2 3639   1.242   3.825   1.166 -0.4434 -0.6052 -1.0229
 1152SOL     OW 3640   2.206   1.101   1.016 -0.7237  0.3244  0.6194
 1152SOL    HW1 3641   2.207   1.113   1.116 -0.4727  1.2661  0.5149
 1152SOL    HW2 3642   2.116   1.066   0.988 -0.8141  0.0995  1.1714
 1153SOL     OW 3643   1.655   4.817   0.666  0.0510  0.3768 -1.0046
 1153SOL    HW1 3644   1.730   4.868   0.625 -1.3890  1.6061 -2.1982
 1153SOL    HW2 3645   1.600   4.878   0.723 -0.8110 -0.1865 -1.2096
 1154SOL     OW 3646   4.342   0.303   4.572 -0.6829 -0.0904  0.3317
 1154SOL    HW1 3647   4.365   0.315   4.475 -1.2666 -0.3831  0.1550
 1154SOL    HW2 3648   4.350   0.207   4.597  1.2591  0.1945  1.0529
 1155SOL     OW 3649   4.235   2.869   1.080 -0.1241  0.0615 -0.2154
 1155SOL    HW1 3650   4.282   2.904   1.160  0.4350 -0.2483 -0.3973
 1155SOL    HW2 3651   4.285   2.790   1.044 -0.5160  0.0271 -0.7053
 1156SOL     OW 3652   4.273   3.204   4.552  0.5339  0.2787  0.3671
 1156SOL    HW1 3653   4.258   3.225   4.649 -0.1387  1.5401  0.0090
 1156SOL    HW2 3654   4.220   3.122   4.527 -0.9899  1.1652  0.5760
 1157SOL     OW 3655   1.564   0.534   2.831  0.4792 -0.4835 -0.0477
 1157SOL    HW1 3656   1.493   0.506   2.896  0.8341 -0.8490  0.1922
 1157SOL    HW2 3657   1.567   0.471   2.754 -0.7459  0.6266 -1.0436
 1158SOL     OW 3658   2.739   1.531   2.802  0.0259  0.5897 -0.8482
 1158SOL    HW1 3659   2.770   1.457   2.743  1.4146 -0.7803  1.4473
 1158SOL    HW2 3660   2.812   1.555   2.867 -2.3746 -0.1409  2.3421
 1159SOL     OW 3661   3.890   2.583   5.021 -0.6679 -0.3787 -0.1000
 1159SOL    HW1 3662   3.972   2.542   5.062 -0.5483 -1.2357 -1.1540
 1159SOL    HW2 3663   3.814   2.576   5.086  0.1344  0.6830  1.0048
 1160SOL     OW 3664   1.142   2.952   1.164  0.2542 -0.0068  0.1756
 1160SOL    HW1 3665   1.116   2.865   1.121 -0.0935 -0.6733  1.6502
 1160SOL    HW2 3666   1.151   3.023   1.094 -0.8721 -0.8911 -0.9102
 1161SOL     OW 3667   0.004   0.326   4.650  0.1641 -0.4944 -0.0551
 1161SOL    HW1 3668   0.038   0.404   4.702 -1.0609 -0.2901  0.4894
 1161SOL    HW2 3669   0.080   0.268   4.622  0.9765  0.2069  0.6463
 1162SOL     OW 3670   4.407   0.660   0.062 -0.3863 -0.7026  1.0147
 1162SOL    HW1 3671   4.308   0.660   0.048  0.0637 -0.5041 -3.9040
 1162SOL    HW2 3672   4.447   0.581   0.016  1.9388  0.9292  0.0368
 1163SOL     OW 3673   3.348   0.644   1.471  0.5688 -0.5240  0.6588
 1163SOL    HW1 3674   3.422   0.612   1.411 -1.0872  1.6107 -2.8442
 1163SOL    HW2 3675   3.262   0.603   1.443 -0.2023  0.1223  2.0050
 1164SOL     OW 3676   2.275   1.033   2.283 -0.0614  0.1957 -0.0484
 1164SOL    HW1 3677   2.183   0.995   2.274 -0.2849  0.1469  1.9695
 1164SOL    HW2 3678   2.274   1.105   2.353  1.7126 -0.9404  1.2279
 1165SOL     OW 3679   0.713   1.533   0.190  0.0928 -0.7417 -0.4423
 1165SOL    HW1 3680   0.637   1.594   0.166  0.1140  0.6171  2.4294
 1165SOL    HW2 3681   0.789   1.547   0.127 -1.1232 -0.2676 -1.8520
 1166SOL     OW 3682   1.359   4.018   4.869  0.1016 -0.6810 -0.5585
 1166SOL    HW1 3683   1.385   3.922   4.878  4.0198 -0.0424 -2.6877
 1166SOL    HW2 3684   1.333   4.037   4.774  1.0643  0.6275 -0.5918
 1167SOL     OW 3685   0.957   1.196   2.469 -0.2529 -0.3407 -0.2240
 1167SOL    HW1 3686   0.990   1.105   2.443 -0.8599 -0.8234  0.6349
 1167SOL    HW2 3687   0.861   1.205   2.440 -0.4705 -0.3228  0.4920
 1168SOL     OW 3688   1.704   2.215   2.895  0.5515 -0.3269  0.2211
 1168SOL    HW1 3689   1.769   2.207   2.971  0.9391 -0.8673 -0.1541
 1168SOL    HW2 3690   1.755   2.219   2.808  0.1654  1.4132  0.0417
 1169SOL     OW 3691   1.949   1.426   2.546 -0.4860 -0.2577  0.0633
 1169SOL    HW1 3692   1.869   1.365   2.543  0.9089 -2.4467  2.7831
 1169SOL    HW2 3693   1.950   1.474   2.633  1.8533 -1.4358  0.7741
 1170SOL     OW 3694   4.741   3.750   5.085 -0.1473 -0.1210 -0.1014
 1170SOL    HW1 3695   4.774   3.816   5.152 -0.3676 -1.4126  1.3284
 1170SOL    HW2 3696   4.816   3.721   5.026  0.1870  0.5699 -0.0178
 1171SOL     OW 3697   4.117   0.348   0.175  0.1026  0.2382  0.3976
 1171SOL    HW1 3698   4.050   0.290   0.131 -0.3568  1.4395 -0.5523
 1171SOL    HW2 3699   4.209   0.315   0.155 -0.1704 -0.8210  0.8521
 1172SOL     OW 3700   4.129   0.041   4.871 -0.5513  0.0248 -0.0085
 1172SOL    HW1 3701   4.037   0.047   4.834 -1.0913  0.4495  1.3245
 1172SOL    HW2 3702   4.134  -0.034   4.937  1.7895 -4.4020 -4.5486
 1173SOL     OW 3703   1.888   4.221   5.060  0.0685  0.3050 -0.1982
 1173SOL    HW1 3704   1.912   4.135   5.105  0.0682  0.5429  0.2653
 1173SOL    HW2 3705   1.939   4.230   4.975  2.4302  1.2530  1.2230
 1174SOL     OW 3706   0.766   1.177   1.236 -0.2033  0.3530  0.1214
 1174SOL    HW1 3707   0.848   1.131   1.271  0.3603 -0.5469 -2.1948
 1174SOL    HW2 3708   0.685   1.140   1.282  0.5624  0.2697  1.4588
 1175SOL     OW 3709   2.149   1.043   4.704 -0.4843 -0.3024 -0.5966
 1175SOL    HW1 3710   2.122   0.948   4.721  1.1817 -0.4922  1.3955
 1175SOL    HW2 3711   2.201   1.049   4.619  1.2332 -1.6120  0.3018
 1176SOL     OW 3712   0.054   0.189   0.814  0.4668  0.0705 -0.1420
 1176SOL    HW1 3713   0.076   0.092   0.819  1.6193  0.3140 -0.3151
 1176SOL    HW2 3714   0.043   0.226   0.906  0.5851 -0.0935 -0.0627
 1177SOL     OW 3715   4.551   2.835   0.095 -0.0179 -0.1346 -0.5489
 1177SOL    HW1 3716   4.651   2.833   0.090 -0.0687 -1.1140 -1.5594
 1177SOL    HW2 3717   4.521   2.928   0.116  1.0818  0.3410 -0.9905
 1178SOL     OW 3718   3.113   3.343   4.176 -0.3634 -0.7583  0.7942
 1178SOL    HW1 3719   3.192   3.300   4.133  0.7318 -1.6778  3.5121
 1178SOL    HW2 3720   3.031   3.286   4.159  0.0244 -1.0891 -0.0233
 1179SOL     OW 3721   0.850   2.886   0.419 -0.3236 -0.1569  0.0725
 1179SOL    HW1 3722   0.910   2.911   0.343 -0.1375 -0.1404  0.2219
 1179SOL    HW2 3723   0.905   2.877   0.502 -0.9603  3.8391  1.1409
 1180SOL     OW 3724   1.663   4.677   1.414  0.1736 -0.4776  0.3366
 1180SOL    HW1 3725   1.592   4.626   1.366 -0.1957  0.3497 -0.0234
 1180SOL    HW2 3726   1.623   4.725   1.492  0.3512 -0.0681  0.1785
 1181SOL     OW 3727   3.171   4.751   4.157 -0.0578  0.2502  0.2575
 1181SOL    HW1 3728   3.136   4.783   4.069 -1.8827 -1.1511  0.4212
 1181SOL    HW2 3729   3.136   4.659   4.175  0.1293  0.5812  2.5340
 1182SOL     OW 3730   3.677   4.798   3.953  0.3156  0.0687 -0.2926
 1182SOL    HW1 3731   3.726   4.882   3.978  0.4006  0.1730 -0.7986
 1182SOL    HW2 3732   3.728   4.718   3.985  0.5151  0.1960 -0.2945
 1183SOL     OW 3733   1.885   1.173   2.773  0.0130 -0.0016  0.6807
 1183SOL    HW1 3734   1.842   1.227   2.846  0.7601  0.0220  1.1187
 1183SOL    HW2 3735   1.867   1.076   2.789 -1.6642  0.0962 -0.3226
 1184SOL     OW 3736   3.022   4.793   4.377 -0.4954  0.5315  0.1756
 1184SOL    HW1 3737   3.076   4.788   4.293  0.1869  0.4549  0.6094
 1184SOL    HW2 3738   2.987   4.886   4.388  0.7529  0.9748  0.6079
 1185SOL     OW 3739   1.814   4.810   4.678  0.6667 -0.4848 -0.6151
 1185SOL    HW1 3740   1.751   4.881   4.712 -0.2844 -2.5896  2.4502
 1185SOL    HW2 3741   1.907   4.847   4.677  0.5340  0.3373  2.9892
 1186SOL     OW 3742   1.080   4.549   1.633  0.0275 -0.3933  0.1241
 1186SOL    HW1 3743   1.152   4.485   1.660 -0.3414  0.0408  2.2800
 1186SOL    HW2 3744   1.036   4.586   1.714 -0.6070  1.6730 -1.0888
 1187SOL     OW 3745   5.062   4.278   3.129  0.1991 -0.0816  0.4681
 1187SOL    HW1 3746   5.014   4.191   3.117  1.3555 -0.5971 -0.5289
 1187SOL    HW2 3747   5.133   4.287   3.060 -0.1220  1.8254  0.3325
 1188SOL     OW 3748   1.934   2.348   4.152  0.4430  0.5459 -0.6532
 1188SOL    HW1 3749   1.875   2.426   4.173 -1.4575 -0.9524 -0.0758
 1188SOL    HW2 3750   1.891   2.292   4.081  1.9881  0.2417 -1.3867
 1189SOL     OW 3751   1.747   1.920   4.196  0.1618 -0.0405 -0.6981
 1189SOL    HW1 3752   1.766   1.845   4.133 -0.3522 -0.6999 -0.0794
 1189SOL    HW2 3753   1.762   2.007   4.149  2.0481 -0.5105 -1.0395
 1190SOL     OW 3754   4.282   2.771   4.175  0.2504  0.5722  0.3307
 1190SOL    HW1 3755   4.218   2.787   4.100 -0.4485 -2.1047  0.2363
 1190SOL    HW2 3756   4.365   2.825   4.160 -0.4697  1.2461 -1.5738
 1191SOL     OW 3757   3.824   4.407   3.090 -0.1170 -0.0889 -0.3471
 1191SOL    HW1 3758   3.752   4.338   3.089  1.9463 -2.3481 -1.3374
 1191SOL    HW2 3759   3.857   4.422   2.996 -0.6251  2.4902 -0.2111
 1192SOL     OW 3760   0.486   1.859   3.112  0.7442 -0.2208  0.2328
 1192SOL    HW1 3761   0.510   1.851   3.015  0.5990 -0.5877  0.2256
 1192SOL    HW2 3762   0.569   1.878   3.165  0.9844 -0.9823  0.1459
 1193SOL     OW 3763   4.373   3.307   4.038 -0.2153  0.4647 -0.2901
 1193SOL    HW1 3764   4.472   3.310   4.049 -0.2453  0.6700 -0.0722
 1193SOL    HW2 3765   4.329   3.283   4.125 -0.4158  1.5017 -0.0930
 1194SOL     OW 3766   2.192   3.140   0.568 -0.1312  0.2860 -0.3758
 1194SOL    HW1 3767   2.259   3.152   0.495  0.3316  0.7163  0.1074
 1194SOL    HW2 3768   2.145   3.227   0.584 -1.0007 -0.0799 -0.8936
 1195SOL     OW 3769   3.158   4.860   2.530 -0.4313 -0.2064 -0.1747
 1195SOL    HW1 3770   3.214   4.884   2.451 -0.1685 -0.4997 -0.0812
 1195SOL    HW2 3771   3.152   4.938   2.592 -0.9867  0.1615 -0.6866
 1196SOL     OW 3772   0.365   1.294   2.629 -0.3323 -0.0616  0.1283
 1196SOL    HW1 3773   0.456   1.323   2.598 -0.4650  0.4054  0.1682
 1196SOL    HW2 3774   0.366   1.196   2.649  0.5229  0.1842  1.4218
 1197SOL     OW 3775   4.792   2.889   2.423 -0.1005  0.2514  0.5256
 1197SOL    HW1 3776   4.831   2.841   2.345 -1.3608  1.3386 -0.8201
 1197SOL    HW2 3777   4.798   2.988   2.408  0.0156  0.4984  2.0134
 1198SOL     OW 3778   2.210   2.380   4.124  0.5429  0.0071  0.4536
 1198SOL    HW1 3779   2.111   2.370   4.123  0.5730 -0.2419  0.0267
 1198SOL    HW2 3780   2.234   2.467   4.168  0.0621  0.8867 -0.9676
 1199SOL     OW 3781   3.815   3.738   0.475  0.0613 -0.4078  0.5182
 1199SOL    HW1 3782   3.810   3.773   0.568  0.5929  1.9004 -0.2443
 1199SOL    HW2 3783   3.722   3.733   0.437  0.0200  1.7076  0.1932
 1200SOL     OW 3784   1.914   0.314   5.067  0.2310  0.3077 -0.2726
 1200SOL    HW1 3785   1.989   0.336   5.130 -0.2910  0.3831  0.3263
 1200SOL    HW2 3786   1.866   0.398   5.043 -0.6138  0.0795  0.5594
 1201SOL     OW 3787   0.539   4.841   0.034  0.0593  0.2777 -0.5947
 1201SOL    HW1 3788   0.586   4.780   0.097 -0.8915 -0.4566 -0.5746
 1201SOL    HW2 3789   0.603   4.873  -0.035  0.4158 -1.3641 -1.0671
 1202SOL     OW 3790   4.479   4.002   3.361  0.2481 -0.3727 -0.2845
 1202SOL    HW1 3791   4.462   4.043   3.271 -0.8905 -1.0910 -0.4198
 1202SOL    HW2 3792   4.570   4.027   3.392 -0.3730  2.2098 -0.3600
 1203SOL     OW 3793   3.439   2.009   2.383  0.3398 -0.6895  1.0281
 1203SOL    HW1 3794   3.426   2.094   2.434 -2.5199  0.9477 -2.0531
 1203SOL    HW2 3795   3.401   1.933   2.435 -1.8259  0.7858  1.7562
 1204SOL     OW 3796   3.725   1.269   1.426 -0.0083 -0.0935 -0.6440
 1204SOL    HW1 3797   3.731   1.321   1.341 -0.6944 -0.1993 -0.7633
 1204SOL    HW2 3798   3.696   1.176   1.406 -0.6864  0.0290 -0.2430
 1205SOL     OW 3799   2.001   2.314   1.678  0.0067 -0.1659  0.3107
 1205SOL    HW1 3800   1.978   2.396   1.627 -0.5840  0.7613  1.9728
 1205SOL    HW2 3801   2.083   2.272   1.640 -0.1059  0.7746 -1.0146
 1206SOL     OW 3802   0.582   2.671   1.885 -0.0292 -0.5748  0.6436
 1206SOL    HW1 3803   0.632   2.751   1.915  2.0579 -1.1703 -1.0165
 1206SOL    HW2 3804   0.606   2.592   1.941  0.5967 -0.7625  0.1261
 1207SOL     OW 3805   5.104   3.054   4.756  0.1104 -0.2322 -0.0351
 1207SOL    HW1 3806   5.185   3.112   4.753 -0.2722  0.4109  1.4493
 1207SOL    HW2 3807   5.040   3.082   4.684  0.0834  0.9748  0.4350
 1208SOL     OW 3808   0.002   3.823   1.124  0.1511  0.2462  0.1605
 1208SOL    HW1 3809  -0.020   3.791   1.216 -2.5735  1.0713 -0.1156
 1208SOL    HW2 3810   0.095   3.796   1.101  1.6486  1.6318  3.8454
 1209SOL     OW 3811   0.683   0.257   0.044  0.1040 -0.3173  0.1274
 1209SOL    HW1 3812   0.647   0.350   0.053 -1.8548 -1.1238  1.2903
 1209SOL    HW2 3813   0.687   0.233  -0.053 -4.0970 -0.6314 -0.1714
 1210SOL     OW 3814   4.423   4.374   0.972  0.0590  0.5017 -0.3755
 1210SOL    HW1 3815   4.464   4.342   1.057 -0.3391  1.2739  0.1152
 1210SOL    HW2 3816   4.475   4.451   0.936  0.4431 -0.0606 -1.0329
 1211SOL     OW 3817   2.042   0.879   2.239 -0.4324 -0.6708 -0.1935
 1211SOL    HW1 3818   2.049   0.782   2.260  0.7742 -0.4815  0.4068
 1211SOL    HW2 3819   1.970   0.894   2.172 -1.5760 -1.8131  0.7163
 1212SOL     OW 3820   4.117   0.546   1.138 -0.0924  1.2852 -0.1135
 1212SOL    HW1 3821   4.202   0.535   1.086 -2.2390  0.2450 -3.7021
 1212SOL    HW2 3822   4.097   0.461   1.187  0.8703  1.5277  0.7333
 1213SOL     OW 3823   0.683   2.659   0.206 -0.1273  0.0199 -0.7387
 1213SOL    HW1 3824   0.661   2.652   0.304  0.8627  0.0916 -0.5017
 1213SOL    HW2 3825   0.600   2.678   0.155 -0.6954 -0.2256  0.0704
 1214SOL     OW 3826   3.617   2.033   1.611 -0.5442 -0.2723  0.1190
 1214SOL    HW1 3827   3.636   1.937   1.592  0.7629  0.1878 -1.0135
 1214SOL    HW2 3828   3.523   2.055   1.586 -0.7383 -1.1646  0.0607
 1215SOL     OW 3829   3.997   5.020   3.607 -0.0526 -0.0435  0.8719
 1215SOL    HW1 3830   4.005   4.921   3.607  0.1822 -0.0354  1.6889
 1215SOL    HW2 3831   3.919   5.048   3.662 -0.0360  0.2267  0.7612
 1216SOL     OW 3832   1.170   1.933   0.517  0.4874  0.0883  0.7231
 1216SOL    HW1 3833   1.189   2.028   0.495 -1.7627  0.7555  1.4381
 1216SOL    HW2 3834   1.150   1.882   0.433  0.1986  0.6045  0.4775
 1217SOL     OW 3835   3.438   1.167   3.894  0.0392 -0.3848  0.0864
 1217SOL    HW1 3836   3.383   1.085   3.882 -0.3166 -0.0192 -0.8359
 1217SOL    HW2 3837   3.509   1.171   3.824  0.1818 -0.0085  0.2469
 1218SOL     OW 3838   1.558   3.340   1.691  0.3279  0.0884  0.1286
 1218SOL    HW1 3839   1.605   3.256   1.665 -0.8575 -0.9388  1.2075
 1218SOL    HW2 3840   1.605   3.382   1.768  1.1730  0.6931 -0.6801
 1219SOL     OW 3841   3.958   1.214   1.797 -0.1219  0.0706 -0.2577
 1219SOL    HW1 3842   4.012   1.204   1.713 -0.5978 -0.2961 -0.5235
 1219SOL    HW2 3843   3.872   1.260   1.775 -0.0262  0.4420  0.1252
 1220SOL     OW 3844   3.585   3.124   1.773 -0.2902  0.0578 -0.2027
 1220SOL    HW1 3845   3.506   3.162   1.725  1.1994  1.4300 -1.6835
 1220SOL    HW2 3846   3.608   3.181   1.851 -0.8336 -0.4331  0.3260
 1221SOL     OW 3847   4.960   1.291   4.235 -0.3445  0.2521  0.5320
 1221SOL    HW1 3848   4.998   1.207   4.273  2.5849  1.6076  0.8351
 1221SOL    HW2 3849   4.974   1.292   4.136  0.3349  0.7061  0.6286
 1222SOL     OW 3850   1.598   5.070   3.042  0.0364  0.3154  0.0808
 1222SOL    HW1 3851   1.531   5.106   2.978  0.1441 -2.3752 -1.7030
 1222SOL    HW2 3852   1.661   5.009   2.994  0.4912 -1.4012  2.6321
 1223SOL     OW 3853   2.194   4.762   2.008 -0.1264  0.4962 -0.1082
 1223SOL    HW1 3854   2.204   4.662   2.007 -1.4808  0.3035  1.2924
 1223SOL    HW2 3855   2.276   4.803   2.048  0.8622  0.0519 -1.5790
 1224SOL     OW 3856   2.247   4.296   0.036 -0.0621  0.2349  0.1430
 1224SOL    HW1 3857   2.200   4.222   0.083  1.5976 -1.0242 -0.0951
 1224SOL    HW2 3858   2.291   4.356   0.103  0.2909 -0.1767  0.2816
 1225SOL     OW 3859   0.443   3.415   3.584 -0.1882 -0.2536  0.1267
 1225SOL    HW1 3860   0.442   3.355   3.504 -0.7757 -2.9137  1.9653
 1225SOL    HW2 3861   0.351   3.450   3.600 -0.2541 -0.4142  0.1047
 1226SOL     OW 3862   0.408   4.549   0.879  0.2213 -0.1542  0.1043
 1226SOL    HW1 3863   0.328   4.599   0.846 -0.4949 -1.7939 -0.7888
 1226SOL    HW2 3864   0.430   4.578   0.972 -2.9458 -1.3232  1.3446
 1227SOL     OW 3865   3.789   1.970   4.687 -0.1163  0.2579  0.3639
 1227SOL    HW1 3866   3.765   2.050   4.742 -1.6346  0.4465 -0.5176
 1227SOL    HW2 3867   3.706   1.918   4.665  0.6106 -0.5195 -0.6578
 1228SOL     OW 3868   2.147   4.848   4.450  0.1556  0.3015 -0.2136
 1228SOL    HW1 3869   2.226   4.819   4.504 -0.7417  1.5923  1.9202
 1228SOL    HW2 3870   2.083   4.772   4.440  0.1581  0.1262  0.9350
 1229SOL     OW 3871   3.565   0.151   2.016  0.1669 -0.0940  0.5594
 1229SOL    HW1 3872   3.642   0.159   2.078  0.8309  1.6193 -0.4279
 1229SOL    HW2 3873   3.480   0.172   2.064  0.7649  2.1393  0.7221
 1230SOL     OW 3874   0.263   2.642   1.146  0.5394 -0.3563  0.7257
 1230SOL    HW1 3875   0.182   2.687   1.183  0.2088 -0.2223 -0.1245
 1230SOL    HW2 3876   0.240   2.602   1.057  1.4815 -0.0615  0.3405
 1231SOL     OW 3877   4.788   4.864   2.167  0.2792  0.0286  0.3644
 1231SOL    HW1 3878   4.774   4.928   2.091  0.5543 -0.6038 -0.2254
 1231SOL    HW2 3879   4.702   4.818   2.188  0.4042 -0.4793 -0.1962
 1232SOL     OW 3880   2.406   4.861   2.148  0.1194 -0.2751  0.4477
 1232SOL    HW1 3881   2.490   4.807   2.136 -0.0936 -0.9622  1.7624
 1232SOL    HW2 3882   2.418   4.951   2.107  1.3054 -0.5604  0.1235
 1233SOL     OW 3883   0.194   4.677   2.425 -0.0647 -0.2013 -0.2845
 1233SOL    HW1 3884   0.207   4.581   2.451 -0.3054  0.1504  1.2060
 1233SOL    HW2 3885   0.161   4.681   2.330  1.1692 -1.5184 -0.8040
 1234SOL     OW 3886   0.767   2.991   1.462 -0.0065 -0.3647 -0.3200
 1234SOL    HW1 3887   0.818   3.077   1.458 -0.7115  0.0697 -0.1759
 1234SOL    HW2 3888   0.824   2.916   1.428  1.3015 -0.1855  1.3886
 1235SOL     OW 3889   4.841   4.584   1.701 -0.1163 -0.7906 -0.1986
 1235SOL    HW1 3890   4.753   4.572   1.656 -0.0988 -1.8734  0.0223
 1235SOL    HW2 3891   4.839   4.539   1.791  0.8009 -1.2321 -0.3868
 1236SOL     OW 3892   1.338   4.903   1.217 -0.2627  0.2919  0.2264
 1236SOL    HW1 3893   1.282   4.839   1.268 -1.4541  1.3310  0.2673
 1236SOL    HW2 3894   1.387   4.963   1.280 -2.2170  1.9887  0.2329
 1237SOL     OW 3895   4.526   1.798   0.087 -0.1810  0.5750 -0.2401
 1237SOL    HW1 3896   4.558   1.770   0.177  1.0851  3.7260  0.4258
 1237SOL    HW2 3897   4.431   1.827   0.092  0.2970  2.1074  0.4704
 1238SOL     OW 3898   4.343   0.296   2.006  0.1628  0.2813 -0.0638
 1238SOL    HW1 3899   4.289   0.344   1.937  0.3043  0.1792 -0.2503
 1238SOL    HW2 3900   4.411   0.238   1.960  0.5448  0.5401  0.1670
 1239SOL     OW 3901   3.758   1.359   1.165 -0.8679 -0.1504 -0.2771
 1239SOL    HW1 3902   3.689   1.313   1.108 -0.2033  1.1056 -2.1956
 1239SOL    HW2 3903   3.825   1.403   1.106  0.8026 -0.1373  1.5409
 1240SOL     OW 3904   3.190   3.827   0.824 -0.1655  0.1891  0.4177
 1240SOL    HW1 3905   3.115   3.764   0.802 -0.6493  0.4203  1.3790
 1240SOL    HW2 3906   3.171   3.872   0.911  0.4377  1.2712 -0.0002
 1241SOL     OW 3907   3.084   3.568   2.102 -0.8075  0.0018 -0.2838
 1241SOL    HW1 3908   3.110   3.472   2.105 -1.0826 -0.1446 -1.7047
 1241SOL    HW2 3909   3.164   3.625   2.085 -0.7744 -0.0523 -0.3062
 1242SOL     OW 3910   3.132   2.692   0.417  0.0268 -0.2447 -0.0110
 1242SOL    HW1 3911   3.223   2.726   0.439 -0.2183  1.2777 -1.1519
 1242SOL    HW2 3912   3.126   2.595   0.441  2.3672 -0.7301 -1.0367
 1243SOL     OW 3913   1.401   0.861   1.469  0.2751 -0.3262  0.9161
 1243SOL    HW1 3914   1.417   0.960   1.463 -0.5500 -0.1911  0.7651
 1243SOL    HW2 3915   1.488   0.814   1.482  0.6300  0.4586  1.4772
 1244SOL     OW 3916   3.288   3.425   4.838 -0.0299 -0.0549 -0.2843
 1244SOL    HW1 3917   3.359   3.402   4.904 -1.0354  0.8114  1.1583
 1244SOL    HW2 3918   3.330   3.447   4.750  1.4857  0.5535  0.5594
 1245SOL     OW 3919   2.397   1.535   4.083 -0.3624 -0.1769 -0.2478
 1245SOL    HW1 3920   2.448   1.483   4.151  1.3314 -0.2937 -1.5411
 1245SOL    HW2 3921   2.371   1.624   4.121  0.0991 -0.4429  0.7044
 1246SOL     OW 3922   4.789   3.459   0.505 -0.3681 -0.5014 -0.0331
 1246SOL    HW1 3923   4.808   3.444   0.602 -1.6033 -1.5197  0.0805
 1246SOL    HW2 3924   4.861   3.419   0.450 -1.1649 -2.6635  0.4125
 1247SOL     OW 3925   1.142   2.680   1.493  0.1497 -0.4044  0.1637
 1247SOL    HW1 3926   1.176   2.771   1.518  0.6608 -1.1746  2.5071
 1247SOL    HW2 3927   1.216   2.613   1.503  0.0240 -1.0193 -2.3569
 1248SOL     OW 3928   5.033   4.655   4.842 -0.3345  0.4387 -0.1745
 1248SOL    HW1 3929   5.104   4.613   4.898 -0.6573  0.9887  0.6706
 1248SOL    HW2 3930   5.074   4.698   4.763  0.0759 -0.8371 -0.6875
 1249SOL     OW 3931   2.123   1.722   4.237  0.2736 -0.0379 -0.1327
 1249SOL    HW1 3932   2.219   1.751   4.240  0.1493  0.6026 -1.6650
 1249SOL    HW2 3933   2.114   1.634   4.284  0.9790  1.4068  3.0083
 1250SOL     OW 3934   2.468   4.799   2.689  0.4552 -0.0966  0.5481
 1250SOL    HW1 3935   2.447   4.876   2.630  0.8725  0.5090  1.1808
 1250SOL    HW2 3936   2.567   4.784   2.692  0.3729 -0.7504  0.3172
 1251SOL     OW 3937   1.018   2.942   0.209 -0.1069  0.3693 -0.1632
 1251SOL    HW1 3938   0.986   2.852   0.180 -0.6981  0.0559  1.3523
 1251SOL    HW2 3939   1.117   2.939   0.225 -0.0887  0.0570 -0.3415
 1252SOL     OW 3940   4.918   0.190   0.390 -0.3600 -0.4853  0.1295
 1252SOL    HW1 3941   4.859   0.216   0.314 -0.5555 -2.3714 -0.4084
 1252SOL    HW2 3942   4.936   0.092   0.386  3.2420  0.0550 -0.0364
 1253SOL     OW 3943   3.480   0.083   4.303  0.3221  0.2878 -0.3843
 1253SOL    HW1 3944   3.512   0.001   4.349  0.1734  0.1766 -0.4796
 1253SOL    HW2 3945   3.408   0.060   4.238  1.5684  0.2018 -1.8121
 1254SOL     OW 3946   4.478   4.405   0.090  0.3381  0.4374  0.0781
 1254SOL    HW1 3947   4.442   4.495   0.115  2.4134  1.7455 -1.2830
 1254SOL    HW2 3948   4.476   4.396  -0.010 -0.7293 -1.4865  0.2253
 1255SOL     OW 3949   1.216   4.249   3.628 -0.0159  0.3162 -0.4084
 1255SOL    HW1 3950   1.276   4.196   3.568 -1.5591 -0.6975 -1.1301
 1255SOL    HW2 3951   1.191   4.193   3.707  0.2852  0.8726  0.0849
 1256SOL     OW 3952   1.523   3.150   0.273  0.1440 -0.8695 -0.6712
 1256SOL    HW1 3953   1.524   3.148   0.373 -0.2744  0.1884 -0.6276
 1256SOL    HW2 3954   1.508   3.244   0.242  1.5057 -0.9770 -1.7506
 1257SOL     OW 3955   2.845   3.222   1.336 -0.1680 -0.2622  0.1273
 1257SOL    HW1 3956   2.789   3.206   1.255 -2.4351 -2.6747  2.0185
 1257SOL    HW2 3957   2.803   3.294   1.392  1.3714  1.3748 -0.7449
 1258SOL     OW 3958   0.762   0.134   1.151  0.1257 -0.6901  0.0426
 1258SOL    HW1 3959   0.695   0.082   1.203 -0.8438 -1.0716 -1.5147
 1258SOL    HW2 3960   0.843   0.077   1.134 -0.7557 -1.6026 -1.2940
 1259SOL     OW 3961   4.352   4.858   3.815 -0.5486  0.2646  0.4080
 1259SOL    HW1 3962   4.358   4.806   3.730 -0.5845  1.1246 -0.1283
 1259SOL    HW2 3963   4.257   4.885   3.831 -0.2700  1.7814 -0.3190
 1260SOL     OW 3964   0.655   3.572   0.306 -0.1552 -0.4377 -0.0973
 1260SOL    HW1 3965   0.571   3.599   0.260 -0.3509 -1.9067 -0.6846
 1260SOL    HW2 3966   0.688   3.485   0.268 -0.6641 -2.1082  2.9001
 1261SOL     OW 3967   4.201   3.321   0.109  0.0377 -0.6580  0.5204
 1261SOL    HW1 3968   4.143   3.395   0.075 -0.6707 -1.4036  0.0707
 1261SOL    HW2 3969   4.235   3.345   0.199  0.2233  0.4328  0.1786
 1262SOL     OW 3970   0.101   4.946   0.569 -0.0937  0.4759 -0.4500
 1262SOL    HW1 3971   0.118   4.993   0.655 -0.3042 -0.1428 -0.0623
 1262SOL    HW2 3972   0.014   4.977   0.531  0.6584  1.7959 -1.1719
 1263SOL     OW 3973   2.483   3.432   0.153  0.0190 -0.3687  0.6318
 1263SOL    HW1 3974   2.392   3.401   0.124  0.0836 -1.1024  1.1694
 1263SOL    HW2 3975   2.551   3.403   0.085  0.0882 -1.5349  1.1606
 1264SOL     OW 3976   0.237   2.348   5.011  0.2144  0.1907  0.2578
 1264SOL    HW1 3977   0.180   2.403   5.073  0.7511  0.8887  0.1470
 1264SOL    HW2 3978   0.323   2.396   4.993  0.4741 -0.4493 -0.2668
 1265SOL     OW 3979   4.338   2.674   0.836 -0.7120  0.3715  0.2958
 1265SOL    HW1 3980   4.328   2.745   0.766  0.5604 -0.1093 -0.4135
 1265SOL    HW2 3981   4.318   2.584   0.796 -1.2849  0.2150  0.9107
 1266SOL     OW 3982   3.549   4.870   0.676  0.2389 -0.7909  0.3969
 1266SOL    HW1 3983   3.646   4.891   0.666  0.3105 -1.7138 -1.0779
 1266SOL    HW2 3984   3.497   4.956   0.686  0.9688 -0.1164 -1.1905
 1267SOL     OW 3985   3.733   2.232   1.502 -0.0736  0.6484 -0.0663
 1267SOL    HW1 3986   3.788   2.292   1.561  1.0646 -1.0013  0.6180
 1267SOL    HW2 3987   3.684   2.166   1.559  0.5424 -0.5752 -0.9252
 1268SOL     OW 3988   2.918   2.763   4.879 -0.7498 -0.1945  0.1878
 1268SOL    HW1 3989   2.888   2.809   4.963 -1.5022  0.2597 -0.3141
 1268SOL    HW2 3990   2.925   2.665   4.895 -1.8507 -0.2302  0.5198
 1269SOL     OW 3991   3.240   0.903   2.368 -0.5152  0.5540  0.3185
 1269SOL    HW1 3992   3.296   0.959   2.429  0.4678 -0.5059  0.4300
 1269SOL    HW2 3993   3.223   0.953   2.283  0.6694  0.8915  0.2600
 1270SOL     OW 3994   1.375   0.871   3.512 -0.4243 -0.4571 -0.2069
 1270SOL    HW1 3995   1.453   0.918   3.553 -0.4072  0.7652 -1.5388
 1270SOL    HW2 3996   1.290   0.919   3.536 -0.6290 -0.9427  0.0634
 1271SOL     OW 3997   0.857   1.621   4.931 -0.1642  0.3203  0.2384
 1271SOL    HW1 3998   0.766   1.586   4.912 -0.4534  0.9880  0.3858
 1271SOL    HW2 3999   0.925   1.556   4.898 -0.6755 -1.3021  2.1587
 1272SOL     OW 4000   3.311   0.659   0.628 -0.1056 -0.0624 -0.5903
 1272SOL    HW1 4001   3.291   0.698   0.719  1.0406 -0.8849  0.0434
 1272SOL    HW2 4002   3.225   0.645   0.578 -0.6351  2.3980 -0.5088
 1273SOL     OW 4003   3.155   3.916   2.356  0.2062  0.3593 -0.1108
 1273SOL    HW1 4004   3.251   3.888   2.360 -0.1332 -0.7133  0.8711
 1273SOL    HW2 4005   3.097   3.836   2.343 -0.6107  0.9087  0.0660
 1274SOL     OW 4006   5.058   2.840   1.297  0.7102  0.4999  0.4012
 1274SOL    HW1 4007   4.988   2.769   1.292 -0.1299  1.2881  0.6324
 1274SOL    HW2 4008   5.148   2.798   1.310  0.3667 -0.5565 -0.5572
 1275SOL     OW 4009   3.777   4.651   2.381  0.8117  0.3460 -0.1808
 1275SOL    HW1 4010   3.749   4.713   2.455 -1.3726  0.1809 -0.7926
 1275SOL    HW2 4011   3.810   4.705   2.304  0.2708  0.6905 -0.1781
 1276SOL     OW 4012   2.158   1.230   2.437  0.2377  0.6223 -0.0420
 1276SOL    HW1 4013   2.063   1.211   2.460  0.6146  0.9946  1.9942
 1276SOL    HW2 4014   2.169   1.327   2.416 -0.0261  0.3613 -1.4749
 1277SOL     OW 4015   1.385   4.217   2.968  0.7093  0.3410  0.0421
 1277SOL    HW1 4016   1.473   4.265   2.964  0.9196 -0.0518 -0.0597
 1277SOL    HW2 4017   1.335   4.231   2.883  1.6781 -1.3367 -0.8359
 1278SOL     OW 4018   1.480   1.155   3.053 -0.0238 -0.7230 -0.3093
 1278SOL    HW1 4019   1.384   1.129   3.042  0.2506 -1.7083 -0.4696
 1278SOL    HW2 4020   1.513   1.123   3.142 -0.4085  1.4405  0.6542
 1279SOL     OW 4021   1.910   3.698   0.287  0.0421  0.3100  0.6636
 1279SOL    HW1 4022   1.837   3.724   0.225 -1.4877 -0.7293  1.9476
 1279SOL    HW2 4023   1.981   3.648   0.237 -0.3180  0.9585 -0.5180
 1280SOL     OW 4024   4.872   4.958   4.695 -0.6540  0.7225 -0.3410
 1280SOL    HW1 4025   4.823   5.045   4.691 -1.7183  0.3551  2.5117
 1280SOL    HW2 4026   4.957   4.970   4.746  1.7737  1.0249 -4.0218
 1281SOL     OW 4027   0.857   1.162   4.514 -0.2314  0.1818  0.4981
 1281SOL    HW1 4028   0.939   1.121   4.474  0.8541  2.3841  0.2921
 1281SOL    HW2 4029   0.865   1.165   4.613 -0.2505  0.0306  0.5043
 1282SOL     OW 4030   2.999   3.513   3.818  0.4030 -0.3417  0.4157
 1282SOL    HW1 4031   3.072   3.461   3.775  1.6502  1.4158  0.3063
 1282SOL    HW2 4032   3.037   3.569   3.892 -0.7116  1.0509 -0.0263
 1283SOL     OW 4033   4.895   3.632   4.903  0.0658  0.5992 -0.0453
 1283SOL    HW1 4034   4.915   3.689   4.823  0.9218 -0.2813 -0.4800
 1283SOL    HW2 4035   4.899   3.536   4.876  1.0338  0.2724  1.2053
 1284SOL     OW 4036   3.153   3.253   0.994 -0.1611  0.4488  0.0625
 1284SOL    HW1 4037   3.177   3.310   0.915 -0.6161  0.5851  0.0196
 1284SOL    HW2 4038   3.232   3.197   1.019 -0.5483 -0.9401 -1.6228
 1285SOL     OW 4039   3.589   3.716   1.182 -0.0483 -0.0136  0.1218
 1285SOL    HW1 4040   3.623   3.770   1.259  2.3874  0.2196 -1.0328
 1285SOL    HW2 4041   3.551   3.777   1.113  0.0381 -0.0126  0.0749
 1286SOL     OW 4042   4.309   3.160   0.582  0.6352  0.5844  0.5841
 1286SOL    HW1 4043   4.312   3.203   0.492 -0.0911 -0.0328  0.2587
 1286SOL    HW2 4044   4.288   3.230   0.651 -1.0244  0.7168  0.0038
 1287SOL     OW 4045   4.801   0.757   5.058 -0.3845  0.1649 -0.3966
 1287SOL    HW1 4046   4.859   0.780   4.979  0.7618  0.8574  0.6076
 1287SOL    HW2 4047   4.722   0.819   5.060 -0.6326 -0.1120 -1.2076
 1288SOL     OW 4048   5.095   2.837   1.714 -0.6593  0.7277  0.1057
 1288SOL    HW1 4049   5.192   2.816   1.727  0.0985  2.0430 -2.5848
 1288SOL    HW2 4050   5.058   2.780   1.640 -0.8465  2.6870 -1.4139
 1289SOL     OW 4051   2.318   3.130   0.812  0.1218 -0.0175 -0.6829
 1289SOL    HW1 4052   2.279   3.142   0.721 -0.0405 -0.3528 -0.6581
 1289SOL    HW2 4053   2.244   3.120   0.879  0.2405  0.2001 -0.5175
 1290SOL     OW 4054   4.907   3.264   4.251 -0.3366 -0.1448 -0.0905
 1290SOL    HW1 4055   4.947   3.322   4.180  0.5093 -0.1975  0.3399
 1290SOL    HW2 4056   4.929   3.169   4.232  0.5187 -0.1029  0.6267
 1291SOL     OW 4057   1.380   4.765   2.901  0.0391 -0.6600 -0.3764
 1291SOL    HW1 4058   1.385   4.855   2.858 -0.9908 -0.1626  0.4598
 1291SOL    HW2 4059   1.314   4.769   2.977 -0.7854 -2.3699 -0.9416
 1292SOL     OW 4060   1.645   0.722   2.073 -0.1958  0.2834 -0.1144
 1292SOL    HW1 4061   1.597   0.655   2.017 -1.5399  1.0591  0.0838
 1292SOL    HW2 4062   1.691   0.675   2.149 -1.1700 -0.4115  0.0618
 1293SOL     OW 4063   0.600   2.448   3.817  0.5293  0.4527  0.4782
 1293SOL    HW1 4064   0.626   2.433   3.721 -0.4418  0.7110  0.1619
 1293SOL    HW2 4065   0.576   2.545   3.830  0.5906  0.4040  0.9661
 1294SOL     OW 4066   1.578   3.842   1.419  0.7781  0.0154  0.5103
 1294SOL    HW1 4067   1.608   3.751   1.448  0.4141 -0.4695 -0.5841
 1294SOL    HW2 4068   1.569   3.901   1.499 -0.1636 -1.2537  1.3858
 1295SOL     OW 4069   2.096   2.608   4.298  0.4821 -0.4194  0.0311
 1295SOL    HW1 4070   2.165   2.583   4.366  0.6510 -2.2046 -0.7310
 1295SOL    HW2 4071   2.013   2.637   4.344  0.2390 -2.5923  1.0860
 1296SOL     OW 4072   3.325   3.118   1.395  0.4798 -0.4290 -0.1746
 1296SOL    HW1 4073   3.345   3.030   1.352 -1.0905 -1.8088  1.7238
 1296SOL    HW2 4074   3.239   3.154   1.358  0.9856  0.2392 -0.7560
 1297SOL     OW 4075   1.427   1.185   0.651  0.2489  0.2076  0.4556
 1297SOL    HW1 4076   1.501   1.120   0.635  0.4452  0.2958  0.9663
 1297SOL    HW2 4077   1.354   1.139   0.703  0.2855  0.3277  0.6147
 1298SOL     OW 4078   1.864   4.803   4.202 -0.0403 -0.5871  0.4486
 1298SOL    HW1 4079   1.894   4.741   4.129 -1.8805 -0.6342 -0.3299
 1298SOL    HW2 4080   1.881   4.760   4.291  1.3610 -0.9399  0.0350
 1299SOL     OW 4081   0.075   1.318   0.343  0.3230  0.2828  0.0462
 1299SOL    HW1 4082   0.026   1.373   0.275 -0.7435  0.1985  0.7294
 1299SOL    HW2 4083   0.128   1.379   0.403  0.9588  0.3832 -0.5990
 1300SOL     OW 4084   0.703   4.450   1.050  0.5383 -0.2693  0.1533
 1300SOL    HW1 4085   0.692   4.380   0.980  3.0767 -0.3284 -0.2674
 1300SOL    HW2 4086   0.735   4.408   1.135 -0.3700  0.0994  0.7033
 1301SOL     OW 4087   3.405   4.060   3.712  0.9056 -0.1683 -0.3384
 1301SOL    HW1 4088   3.489   4.102   3.677  0.3028  1.2543 -0.1467
 1301SOL    HW2 4089   3.363   4.004   3.641  0.9353  0.7846 -1.1276
 1302SOL     OW 4090   2.068   5.070   4.370  0.1010 -0.0372 -0.5419
 1302SOL    HW1 4091   2.110   4.984   4.396  3.4142  0.6121 -3.1613
 1302SOL    HW2 4092   2.038   5.066   4.275 -1.5436  1.1065 -0.1225
 1303SOL     OW 4093   0.053   2.820   0.345 -0.3648  0.4499 -1.0303
 1303SOL    HW1 4094  -0.026   2.819   0.406 -0.5042 -0.6162 -1.2049
 1303SOL    HW2 4095   0.032   2.874   0.264 -1.3677 -0.7687 -1.6237
 1304SOL     OW 4096   0.966   3.305   4.423 -0.1459 -0.2906 -0.4831
 1304SOL    HW1 4097   0.904   3.373   4.385 -1.3711 -1.1048  0.0043
 1304SOL    HW2 4098   1.047   3.350   4.460 -1.5337  1.0727  1.0707
 1305SOL     OW 4099   1.462   4.426   3.972 -0.5188  0.1990  0.2585
 1305SOL    HW1 4100   1.450   4.348   3.910 -1.4877  0.3110  0.2914
 1305SOL    HW2 4101   1.489   4.506   3.919  2.5936 -0.6096  0.4539
 1306SOL     OW 4102   5.075   0.669   4.973 -0.5331  0.1881 -0.2650
 1306SOL    HW1 4103   5.073   0.678   5.072  0.1893 -0.6793 -0.1618
 1306SOL    HW2 4104   5.101   0.576   4.948 -2.1692 -0.0342 -1.2677
 1307SOL     OW 4105   3.556   0.966   1.658 -0.2686 -0.2720 -0.2288
 1307SOL    HW1 4106   3.578   0.993   1.564  0.4509 -0.2913 -0.0742
 1307SOL    HW2 4107   3.573   0.868   1.669 -1.2204 -0.4531 -0.3203
 1308SOL     OW 4108   0.340   1.613   3.594 -0.3686  0.3083  0.2188
 1308SOL    HW1 4109   0.266   1.647   3.653 -0.1084  0.8702  0.2188
 1308SOL    HW2 4110   0.300   1.571   3.513 -0.8069 -1.8278  1.4642
 1309SOL     OW 4111   1.562   4.126   1.340  0.2186  0.2589  0.1670
 1309SOL    HW1 4112   1.559   4.026   1.346  0.2206  0.2400 -0.1268
 1309SOL    HW2 4113   1.477   4.159   1.298  0.1910  0.3861  0.3225
 1310SOL     OW 4114   0.413   0.523   3.890  0.6173 -0.1334 -0.3492
 1310SOL    HW1 4115   0.381   0.429   3.875  0.6579 -0.2588  0.3566
 1310SOL    HW2 4116   0.333   0.584   3.893  0.4651 -0.3755  0.8736
 1311SOL     OW 4117   2.800   3.892   1.141  0.0017  0.0715 -0.0680
 1311SOL    HW1 4118   2.784   3.939   1.055 -0.6054  0.4286  0.2341
 1311SOL    HW2 4119   2.898   3.889   1.160  0.4031 -2.2525 -2.0044
 1312SOL     OW 4120   2.688   0.934   4.376  0.1788 -0.3456  0.1368
 1312SOL    HW1 4121   2.697   1.015   4.318  1.4920 -0.7045 -0.1837
 1312SOL    HW2 4122   2.610   0.879   4.345  0.5100 -0.2349 -0.9345
 1313SOL     OW 4123   3.526   1.588   0.854 -0.0124 -0.6202  0.8524
 1313SOL    HW1 4124   3.441   1.566   0.902 -0.7980 -2.2909 -1.1552
 1313SOL    HW2 4125   3.581   1.505   0.844  1.4143  0.2480  1.2379
 1314SOL     OW 4126   4.553   1.355   2.301 -0.1806 -0.3600 -0.0640
 1314SOL    HW1 4127   4.536   1.382   2.206 -1.8205  0.7216  0.4823
 1314SOL    HW2 4128   4.651   1.340   2.315  0.3211  1.2995 -1.4748
 1315SOL     OW 4129   1.271   1.463   4.049  0.2723 -0.1249  0.5019
 1315SOL    HW1 4130   1.321   1.377   4.059 -0.7356 -0.8042 -0.0905
 1315SOL    HW2 4131   1.225   1.485   4.135  1.9366  0.7664  1.2116
 1316SOL     OW 4132   4.664   4.168   4.343  0.6287 -0.0659 -0.1900
 1316SOL    HW1 4133   4.725   4.207   4.412 -0.9544  0.2677  1.0949
 1316SOL    HW2 4134   4.616   4.241   4.295 -0.6206 -0.3337  0.5989
 1317SOL     OW 4135   4.267   2.046   4.556 -0.2434 -0.2497 -0.0241
 1317SOL    HW1 4136   4.252   1.984   4.480 -0.6699  0.3810 -0.4661
 1317SOL    HW2 4137   4.334   2.007   4.619 -2.4939 -2.4778  1.1905
 1318SOL     OW 4138   1.999   2.862   2.272  0.0877 -0.0081  0.6551
 1318SOL    HW1 4139   2.002   2.776   2.325 -0.7808 -0.2935  0.2687
 1318SOL    HW2 4140   2.039   2.847   2.182 -0.8305 -0.2552  0.2748
 1319SOL     OW 4141   1.506   2.555   1.388 -0.0565 -0.7555  0.0979
 1319SOL    HW1 4142   1.439   2.563   1.462 -0.3007 -2.7169  0.1233
 1319SOL    HW2 4143   1.471   2.494   1.317  0.3080  0.8669 -1.5387
 1320SOL     OW 4144   2.874   2.824   4.169  0.1574 -0.9439 -0.3925
 1320SOL    HW1 4145   2.862   2.748   4.104 -0.4685  0.1509 -1.6005
 1320SOL    HW2 4146   2.784   2.858   4.198  0.4186 -0.1992 -0.4326
 1321SOL     OW 4147   0.812   1.285   3.058 -0.1763  0.1983 -0.2060
 1321SOL    HW1 4148   0.894   1.239   3.023 -1.8393 -2.1725 -1.2547
 1321SOL    HW2 4149   0.808   1.378   3.021  1.5024  0.0280 -0.9500
 1322SOL     OW 4150   0.028   0.638   2.317 -0.2233 -0.0893  0.2460
 1322SOL    HW1 4151  -0.013   0.681   2.397  0.6089 -1.1978  1.3192
 1322SOL    HW2 4152   0.073   0.707   2.261 -0.3419  0.6357  1.0258
 1323SOL     OW 4153   1.458   3.165   2.620 -0.1841 -0.3060 -0.2051
 1323SOL    HW1 4154   1.470   3.264   2.621  0.3933 -0.2883 -2.4484
 1323SOL    HW2 4155   1.469   3.129   2.712  0.7810  1.5816  0.4777
 1324SOL     OW 4156   3.371   3.252   4.103  0.0951  0.1111  0.3207
 1324SOL    HW1 4157   3.440   3.315   4.136  0.7165 -0.7072  0.6063
 1324SOL    HW2 4158   3.382   3.239   4.004 -0.1380  0.5650  0.2322
 1325SOL     OW 4159   2.813   4.541   1.015  0.2926  0.3069  0.0274
 1325SOL    HW1 4160   2.890   4.537   0.952 -0.0909 -0.6175 -0.3874
 1325SOL    HW2 4161   2.773   4.450   1.026 -0.5325  0.7135  0.5000
 1326SOL     OW 4162   4.856   1.101   4.830 -0.4269 -0.2198  0.3688
 1326SOL    HW1 4163   4.774   1.045   4.838  0.4624 -1.5383  0.5441
 1326SOL    HW2 4164   4.912   1.091   4.913 -0.9800  2.1913  1.1145
 1327SOL     OW 4165   0.623   3.451   3.853  0.0577 -0.1103 -0.0611
 1327SOL    HW1 4166   0.537   3.404   3.836  0.1580  0.0024 -0.9247
 1327SOL    HW2 4167   0.676   3.455   3.769 -0.6370  2.9853 -0.4544
 1328SOL     OW 4168   1.295   0.752   3.291 -0.1576 -0.2376  0.7110
 1328SOL    HW1 4169   1.341   0.782   3.375  0.7637 -0.9972  0.4879
 1328SOL    HW2 4170   1.225   0.819   3.267  2.8275  2.7084 -0.6411
 1329SOL     OW 4171   4.922   2.920   4.483 -0.1350 -0.0948 -0.6842
 1329SOL    HW1 4172   4.906   2.864   4.564 -1.3787  1.7981  0.4442
 1329SOL    HW2 4173   4.844   2.911   4.420 -2.2510  3.1135  1.2303
 1330SOL     OW 4174   2.426   2.785   5.079  0.1328 -0.5555  0.6613
 1330SOL    HW1 4175   2.457   2.846   5.007 -0.5307  0.9770  1.6263
 1330SOL    HW2 4176   2.328   2.768   5.068 -0.3896  1.1830  2.1928
 1331SOL     OW 4177   1.320   4.843   1.617  0.6853  0.5498  0.1819
 1331SOL    HW1 4178   1.294   4.768   1.556  0.4461  0.2274  0.6745
 1331SOL    HW2 4179   1.242   4.905   1.628  0.7187  0.5911  0.1852
 1332SOL     OW 4180   1.113   0.192   2.799  0.0133 -0.4231  0.1422
 1332SOL    HW1 4181   1.052   0.204   2.720  0.7296 -2.1303 -0.7078
 1332SOL    HW2 4182   1.206   0.177   2.767  0.6873  0.8852  1.4007
 1333SOL     OW 4183   0.108   1.735   4.061 -0.2275  0.0392  0.6794
 1333SOL    HW1 4184   0.200   1.700   4.043  0.4627  2.6545 -1.6145
 1333SOL    HW2 4185   0.049   1.661   4.094  1.0217 -3.3320 -3.7929
 1334SOL     OW 4186   3.230   0.325   4.193 -0.2369 -0.2089 -0.3155
 1334SOL    HW1 4187   3.199   0.369   4.277 -1.4502  1.4508 -1.5857
 1334SOL    HW2 4188   3.271   0.393   4.132  0.6774 -1.3923 -1.0725
 1335SOL     OW 4189   2.339   1.434   3.162 -0.5698  0.4242  0.0531
 1335SOL    HW1 4190   2.367   1.344   3.196 -0.8539  0.2900 -0.0666
 1335SOL    HW2 4191   2.304   1.425   3.069 -1.4045  0.5267  0.3508
 1336SOL     OW 4192   2.813   0.302   1.519 -0.2178 -0.4622 -0.2314
 1336SOL    HW1 4193   2.833   0.336   1.611  1.1688  1.2969 -1.1356
 1336SOL    HW2 4194   2.776   0.376   1.463 -4.4781 -2.3097 -0.1988
 1337SOL     OW 4195   4.628   3.957   2.349 -0.0384  0.3339  0.2477
 1337SOL    HW1 4196   4.535   3.920   2.347  0.3174 -0.6368  0.8060
 1337SOL    HW2 4197   4.644   4.012   2.268 -1.0723  0.4392  0.1001
 1338SOL     OW 4198   2.246   4.926   4.748 -0.0251 -0.4272 -0.1511
 1338SOL    HW1 4199   2.278   4.976   4.829 -0.0117 -0.4014 -0.1727
 1338SOL    HW2 4200   2.147   4.939   4.739 -0.2642 -1.5610  0.6501
 1339SOL     OW 4201   4.890   2.429   3.634  0.5224 -0.0706  0.4374
 1339SOL    HW1 4202   4.946   2.450   3.554 -0.7487  0.5880 -0.3197
 1339SOL    HW2 4203   4.898   2.503   3.701  0.8438 -0.1669  0.5091
 1340SOL     OW 4204   0.438   1.156   0.714 -0.8099  0.0154 -0.4711
 1340SOL    HW1 4205   0.447   1.082   0.781 -0.7778  0.1491 -0.3263
 1340SOL    HW2 4206   0.493   1.234   0.743 -0.0001 -0.2835 -1.1580
 1341SOL     OW 4207   3.736   0.068   3.324 -0.3970  0.3930 -0.0851
 1341SOL    HW1 4208   3.792  -0.015   3.320 -0.9687  0.0075 -0.1132
 1341SOL    HW2 4209   3.641   0.045   3.305 -0.5513  1.0646 -0.1411
 1342SOL     OW 4210   0.532   3.865   0.725 -0.4512 -0.2391 -0.3234
 1342SOL    HW1 4211   0.594   3.936   0.691  0.8050 -2.2470 -2.4380
 1342SOL    HW2 4212   0.575   3.816   0.800 -1.0340  0.6980  0.6594
 1343SOL     OW 4213   1.336   1.068   1.210  0.2248 -0.2353  0.2784
 1343SOL    HW1 4214   1.277   0.991   1.187 -0.4600  0.5178 -0.5783
 1343SOL    HW2 4215   1.281   1.151   1.216  0.8367  0.0794  1.9278
 1344SOL     OW 4216   4.228   4.839   1.807  0.0373  0.5205  0.1354
 1344SOL    HW1 4217   4.230   4.838   1.707 -1.3950 -2.4795  0.0248
 1344SOL    HW2 4218   4.137   4.869   1.838 -0.2748 -0.6383  0.4098
 1345SOL     OW 4219   0.955   3.186   1.917 -0.1148 -0.6498 -0.0656
 1345SOL    HW1 4220   0.884   3.234   1.865 -0.5432 -0.8049  0.3716
 1345SOL    HW2 4221   0.953   3.218   2.012  2.8829  2.1946 -0.7657
 1346SOL     OW 4222   1.805   3.292   1.252 -0.0797  0.2666  0.5423
 1346SOL    HW1 4223   1.770   3.385   1.242 -0.0418  0.3545  1.1892
 1346SOL    HW2 4224   1.728   3.229   1.269 -0.0724  0.2262  0.4291
 1347SOL     OW 4225   1.127   0.150   4.944 -0.0976 -0.5292  0.3154
 1347SOL    HW1 4226   1.054   0.147   5.013  0.1779  3.3648  1.0277
 1347SOL    HW2 4227   1.212   0.117   4.985 -0.0748  1.1674  1.7691
 1348SOL     OW 4228   3.535   4.196   1.112 -0.0591  0.6609  0.4505
 1348SOL    HW1 4229   3.527   4.295   1.112  1.2155  0.8117 -1.5575
 1348SOL    HW2 4230   3.528   4.161   1.019 -0.5949 -1.1670  1.1177
 1349SOL     OW 4231   5.099   5.076   2.229  0.3106  0.0447  0.3280
 1349SOL    HW1 4232   5.166   5.128   2.281  0.1815  0.8477 -0.2810
 1349SOL    HW2 4233   5.046   5.017   2.290  1.2701 -0.2698  0.8683
 1350SOL     OW 4234   2.450   4.075   0.910  0.3990  0.3952  0.4601
 1350SOL    HW1 4235   2.475   4.013   0.835 -1.3518  1.1463 -0.8291
 1350SOL    HW2 4236   2.408   4.023   0.984  1.1916 -0.2342  0.4813
 1351SOL     OW 4237   0.992   4.728   4.226  0.0099  0.0224 -0.2128
 1351SOL    HW1 4238   0.937   4.707   4.145 -1.5036  2.2590  0.1312
 1351SOL    HW2 4239   0.936   4.780   4.291  1.5708 -0.5811  1.7082
 1352SOL     OW 4240   1.306   4.079   4.591 -0.4232  0.0707  0.5286
 1352SOL    HW1 4241   1.371   4.153   4.574 -1.5808  1.1880  0.7622
 1352SOL    HW2 4242   1.324   4.004   4.527  1.0459  0.3656  0.5663
 1353SOL     OW 4243   4.490   4.821   3.205  0.1776  0.2666 -0.2762
 1353SOL    HW1 4244   4.444   4.760   3.268  0.1906  1.0795  0.5468
 1353SOL    HW2 4245   4.437   4.906   3.195  1.7938  1.5258  1.2571
 1354SOL     OW 4246   1.044   1.593   1.464 -0.4844  0.5935 -0.2922
 1354SOL    HW1 4247   1.093   1.675   1.436  0.0792  0.5709  0.5955
 1354SOL    HW2 4248   0.965   1.619   1.520 -0.6461  0.5568 -0.5020
 1355SOL     OW 4249   3.382   5.047   3.670 -0.3083 -0.1755 -0.4874
 1355SOL    HW1 4250   3.338   5.039   3.760 -0.2019 -0.4587 -0.4597
 1355SOL    HW2 4251   3.463   4.989   3.668  0.4632  0.8505 -0.2972
 1356SOL     OW 4252   2.241   0.461   4.604  0.0413 -0.4202  0.3253
 1356SOL    HW1 4253   2.299   0.526   4.653  0.2928 -0.4782  0.1073
 1356SOL    HW2 4254   2.267   0.368   4.630  1.2618 -0.5211 -1.0843
 1357SOL     OW 4255   3.845   4.726   2.113 -0.4383  0.0335  1.7019
 1357SOL    HW1 4256   3.891   4.640   2.091  0.3633  0.5433  1.3509
 1357SOL    HW2 4257   3.746   4.715   2.099 -0.2206 -0.4597  0.4274
 1358SOL     OW 4258   4.243   3.565   4.653  0.0617 -0.7265 -0.1529
 1358SOL    HW1 4259   4.234   3.499   4.728 -1.9046  0.1854  0.5001
 1358SOL    HW2 4260   4.332   3.610   4.657  0.7741 -2.1605  0.3786
 1359SOL     OW 4261   0.369   4.616   4.985 -0.1261  0.3804  0.1510
 1359SOL    HW1 4262   0.465   4.629   4.961 -0.6879  3.8638 -0.7147
 1359SOL    HW2 4263   0.331   4.540   4.931  2.2275 -1.5220  1.0329
 1360SOL     OW 4264   4.669   1.898   4.427  0.2926 -0.1389 -0.0928
 1360SOL    HW1 4265   4.713   1.952   4.356  1.9100  1.3998  1.9558
 1360SOL    HW2 4266   4.736   1.870   4.495 -1.5421  1.1425  2.4691
 1361SOL     OW 4267   1.400   2.947   0.928  0.8369 -0.4451  0.1958
 1361SOL    HW1 4268   1.424   2.918   0.835  1.0197 -2.8369  0.9160
 1361SOL    HW2 4269   1.432   2.879   0.993 -3.1465 -1.1774  1.6724
 1362SOL     OW 4270   3.604   0.095   0.071 -0.1025 -0.6400  0.2773
 1362SOL    HW1 4271   3.675   0.099   0.142  0.7771  2.4947 -0.5992
 1362SOL    HW2 4272   3.605   0.005   0.027  1.1157 -1.7452  2.4408
 1363SOL     OW 4273   0.188   3.533   0.213  0.0333 -0.6076 -0.3501
 1363SOL    HW1 4274   0.215   3.529   0.310 -0.5711 -0.2545 -0.1604
 1363SOL    HW2 4275   0.099   3.578   0.206  0.1586 -0.4737 -1.0918
 1364SOL     OW 4276   0.062   3.722   2.922  0.1093  0.1410 -0.2769
 1364SOL    HW1 4277   0.107   3.779   2.854  1.2506 -1.1601 -0.6763
 1364SOL    HW2 4278   0.106   3.632   2.923 -1.8744 -0.8723  0.0381
 1365SOL     OW 4279   3.578   3.923   4.260 -0.5701 -0.1948 -0.0799
 1365SOL    HW1 4280   3.546   3.832   4.287 -1.6574  0.4840  1.0618
 1365SOL    HW2 4281   3.587   3.928   4.161  0.7200 -1.9069 -0.1017
 1366SOL     OW 4282   1.157   4.374   4.323  0.1905 -0.7332  0.6878
 1366SOL    HW1 4283   1.210   4.298   4.284  0.7821  0.9274 -2.0206
 1366SOL    HW2 4284   1.219   4.441   4.364  0.1795  0.4987 -1.1718
 1367SOL     OW 4285   3.072   3.754   1.573  0.7577  0.1130 -0.0605
 1367SOL    HW1 4286   3.003   3.683   1.557  0.4369  0.2292  0.7930
 1367SOL    HW2 4287   3.143   3.719   1.634  0.1775  0.7735  1.0156
 1368SOL     OW 4288   0.533   4.389   3.268 -0.3251  0.1606  0.0724
 1368SOL    HW1 4289   0.552   4.473   3.218 -0.2609  1.1900  1.7247
 1368SOL    HW2 4290   0.436   4.367   3.262 -0.2442  0.0146 -0.8365
 1369SOL     OW 4291   2.294   3.036   4.229  0.4523 -0.2314 -0.1379
 1369SOL    HW1 4292   2.326   3.006   4.319  2.0205 -1.2563 -0.9942
 1369SOL    HW2 4293   2.241   3.121   4.239  0.0158 -0.6768  1.8021
 1370SOL     OW 4294   4.783   0.757   4.560  0.1635  0.4790  0.2668
 1370SOL    HW1 4295   4.807   0.850   4.534 -1.6424  1.1398  0.8079
 1370SOL    HW2 4296   4.842   0.727   4.636  1.1027  0.9601 -0.2578
 1371SOL     OW 4297   0.285   2.048   1.191  0.1320  0.1863 -0.5784
 1371SOL    HW1 4298   0.194   2.087   1.204  0.6472  1.5125 -0.7190
 1371SOL    HW2 4299   0.302   1.978   1.260 -0.2223  1.3918  0.7923
 1372SOL     OW 4300   0.910   4.501   4.542 -0.2986 -0.1873 -0.6275
 1372SOL    HW1 4301   0.983   4.537   4.484  1.0831 -0.9577  0.5567
 1372SOL    HW2 4302   0.881   4.572   4.606 -1.6002  0.5612 -2.0013
 1373SOL     OW 4303   0.349   0.839   0.845  0.0481 -0.4013 -0.5727
 1373SOL    HW1 4304   0.444   0.869   0.842 -0.1372  0.3025  0.3689
 1373SOL    HW2 4305   0.345   0.740   0.860  0.6271 -0.5137 -1.1329
 1374SOL     OW 4306   4.231   0.780   4.378  0.1378 -0.0129  0.3901
 1374SOL    HW1 4307   4.184   0.717   4.317  2.6810 -0.5093 -1.2006
 1374SOL    HW2 4308   4.328   0.757   4.382  0.5945  1.8724  2.2942
 1375SOL     OW 4309   0.220   2.271   2.797 -0.1325  0.2940 -0.3937
 1375SOL    HW1 4310   0.156   2.337   2.760  0.0829  0.4622 -0.4663
 1375SOL    HW2 4311   0.286   2.317   2.855  0.2050  0.1895 -0.6907
 1376SOL     OW 4312   4.222   3.382   4.842  0.1250  0.6102 -0.2467
 1376SOL    HW1 4313   4.299   3.326   4.872  0.3861  1.4994  0.7940
 1376SOL    HW2 4314   4.145   3.323   4.820  1.1569 -0.3150 -1.5633
 1377SOL     OW 4315   2.637   1.012   3.882  0.2594 -0.6373  0.1179
 1377SOL    HW1 4316   2.550   1.048   3.915  0.0396 -0.2091 -0.9054
 1377SOL    HW2 4317   2.712   1.056   3.932 -0.0687 -0.0468  0.0991
 1378SOL     OW 4318   0.702   3.036   4.897  0.7761 -0.1355 -0.0003
 1378SOL    HW1 4319   0.750   3.114   4.936  3.4102 -2.0149  0.7655
 1378SOL    HW2 4320   0.744   3.012   4.809 -0.9323  0.1167 -0.9239
 1379SOL     OW 4321   1.680   0.720   2.528  0.1595  0.4064  0.1126
 1379SOL    HW1 4322   1.705   0.816   2.543  2.1660 -0.0307 -0.1166
 1379SOL    HW2 4323   1.707   0.666   2.607  1.0354 -0.2707 -0.6209
 1380SOL     OW 4324   3.117   4.470   5.071  0.0729  0.4208 -1.0752
 1380SOL    HW1 4325   3.080   4.456   4.979 -0.7020  0.7909 -0.8303
 1380SOL    HW2 4326   3.183   4.399   5.092  0.8263  0.7554 -2.2118
 1381SOL     OW 4327   3.241   0.150   3.653 -0.6664 -0.4447  0.0532
 1381SOL    HW1 4328   3.270   0.179   3.744  1.5492 -0.1468 -0.6888
 1381SOL    HW2 4329   3.268   0.055   3.637 -2.0514 -0.8710  0.0772
 1382SOL     OW 4330   0.180   5.031   3.947 -0.6515 -0.3481  0.1572
 1382SOL    HW1 4331   0.199   5.119   3.990  1.4017 -0.3788 -0.5601
 1382SOL    HW2 4332   0.157   5.046   3.851 -0.0089 -0.5878 -0.0406
 1383SOL     OW 4333   2.654   0.603   4.459  0.1528 -0.0050  0.1962
 1383SOL    HW1 4334   2.646   0.603   4.360 -0.6158 -1.4213  0.2379
 1383SOL    HW2 4335   2.618   0.518   4.496 -0.7723  1.0211  1.7967
 1384SOL     OW 4336   4.714   0.693   1.354 -0.2465 -1.0465  0.1978
 1384SOL    HW1 4337   4.651   0.735   1.289  2.2610  0.9507 -1.1204
 1384SOL    HW2 4338   4.758   0.614   1.311  0.7848 -0.2372 -0.2738
 1385SOL     OW 4339   3.146   5.095   1.617  0.5829 -0.4139 -0.5734
 1385SOL    HW1 4340   3.186   5.004   1.625 -0.2734 -0.7249  0.3602
 1385SOL    HW2 4341   3.078   5.095   1.544  1.7448 -0.0705 -1.6843
 1386SOL     OW 4342   4.147   2.510   5.115  0.1886 -0.3237  0.2981
 1386SOL    HW1 4343   4.217   2.571   5.152 -0.5086  0.0141  1.0735
 1386SOL    HW2 4344   4.190   2.445   5.051  0.8375  1.4241 -1.1121
 1387SOL     OW 4345   1.769   0.021   0.160  0.0175 -0.0822  0.3401
 1387SOL    HW1 4346   1.750  -0.068   0.201  0.3221 -0.5860 -0.5883
 1387SOL    HW2 4347   1.686   0.077   0.164 -0.3274 -0.5871  0.4793
 1388SOL     OW 4348   3.820   3.498   1.685 -0.2634 -0.4648  0.2951
 1388SOL    HW1 4349   3.738   3.477   1.631 -0.4621  0.8477  0.0553
 1388SOL    HW2 4350   3.889   3.427   1.670 -1.1813 -1.3454  0.1451
 1389SOL     OW 4351   1.571   4.771   1.664  0.2574  0.1235 -0.5953
 1389SOL    HW1 4352   1.486   4.812   1.631 -0.0349 -1.6101 -2.1359
 1389SOL    HW2 4353   1.552   4.717   1.747  0.2688  1.3261  0.2212
 1390SOL     OW 4354   1.752   1.962   2.038  0.2394  0.4496 -0.3815
 1390SOL    HW1 4355   1.710   1.924   2.120 -0.8708  0.7621 -0.7768
 1390SOL    HW2 4356   1.756   2.061   2.045  1.5988  0.3807 -0.0492
 1391SOL     OW 4357   0.159   1.094   4.594  0.0709  0.1435 -0.5975
 1391SOL    HW1 4358   0.170   1.171   4.657 -0.1957  0.1960 -0.6150
 1391SOL    HW2 4359   0.171   1.126   4.500  2.8594 -0.3590 -0.4827
 1392SOL     OW 4360   0.219   3.384   0.800  0.0372 -0.5276  0.2304
 1392SOL    HW1 4361   0.228   3.358   0.896 -0.1607 -0.5418  0.2459
 1392SOL    HW2 4362   0.213   3.484   0.793 -0.2785 -0.5432  0.2614
 1393SOL     OW 4363   2.948   1.090   2.565  0.3526 -0.0475  0.1400
 1393SOL    HW1 4364   3.003   1.162   2.522 -1.0198  1.3640  0.6650
 1393SOL    HW2 4365   2.960   1.095   2.664  0.5556 -0.8145  0.1563
 1394SOL     OW 4366   1.112   3.442   1.894  0.1772  0.4265 -0.5880
 1394SOL    HW1 4367   1.058   3.360   1.878 -0.3317  0.5816  0.2225
 1394SOL    HW2 4368   1.110   3.500   1.813  0.0263 -0.0751 -0.9476
 1395SOL     OW 4369   0.287   0.168   1.041  0.5254  0.3642  0.3267
 1395SOL    HW1 4370   0.304   0.262   1.013 -1.4211  0.2086 -1.6240
 1395SOL    HW2 4371   0.195   0.161   1.080  1.6149 -0.2779  2.9593
 1396SOL     OW 4372   3.923   0.040   1.784  0.0322 -0.0242  0.4237
 1396SOL    HW1 4373   3.950   0.110   1.850  1.7747  1.2733 -1.5094
 1396SOL    HW2 4374   3.857   0.079   1.720  1.5185  0.1625 -1.0766
 1397SOL     OW 4375   2.588   3.476   4.064 -0.1373  0.3256  0.3395
 1397SOL    HW1 4376   2.647   3.435   3.995 -0.2453  0.5774  0.0999
 1397SOL    HW2 4377   2.550   3.562   4.030 -0.1395  0.4822  0.7351
 1398SOL     OW 4378   0.316   1.869   3.519  0.0153  0.2195 -0.0903
 1398SOL    HW1 4379   0.324   1.780   3.564 -0.7783  0.2943  0.2174
 1398SOL    HW2 4380   0.405   1.896   3.483  0.3978 -0.4130  0.3539
 1399SOL     OW 4381   2.619   2.474   1.973 -0.5151  0.3270 -0.6235
 1399SOL    HW1 4382   2.689   2.524   2.023 -1.0005  0.0725  0.3170
 1399SOL    HW2 4383   2.613   2.511   1.880 -0.0394  1.2095 -0.3209
 1400SOL     OW 4384   5.144   3.383   0.632  0.4664 -0.0371  0.8866
 1400SOL    HW1 4385   5.224   3.368   0.691  0.6133 -2.3402  0.2021
 1400SOL    HW2 4386   5.156   3.332   0.547 -1.9478 -0.8598  0.9652
 1401SOL     OW 4387   0.888   2.175   4.303 -0.1932 -0.2987  0.6405
 1401SOL    HW1 4388   0.791   2.188   4.285 -0.8531 -3.2969  1.5206
 1401SOL    HW2 4389   0.903   2.163   4.401  1.1534  0.5532  0.5703
 1402SOL     OW 4390   5.131   2.885   3.410  0.7793 -0.2673  0.6693
 1402SOL    HW1 4391   5.203   2.954   3.408  0.7137 -0.1875  1.1017
 1402SOL    HW2 4392   5.103   2.868   3.504  0.8722 -0.9662  0.5746
 1403SOL     OW 4393   1.077   0.476   3.391 -0.1704 -0.2689 -1.1758
 1403SOL    HW1 4394   1.061   0.383   3.424 -1.4292 -0.9177 -3.3943
 1403SOL    HW2 4395   0.989   0.520   3.373  0.4385  0.3809 -2.6836
 1404SOL     OW 4396   3.089   1.964   0.687 -0.6773 -0.3242  0.0836
 1404SOL    HW1 4397   3.013   2.010   0.640  0.8797  2.6453  0.2353
 1404SOL    HW2 4398   3.156   1.935   0.619 -1.5764 -2.4338  0.0041
 1405SOL     OW 4399   1.072   4.436   1.145 -0.2899  0.2177 -0.4952
 1405SOL    HW1 4400   0.988   4.415   1.197 -1.7153  1.1288 -2.3199
 1405SOL    HW2 4401   1.111   4.522   1.178  0.9946 -1.0566  1.5402
 1406SOL     OW 4402   1.174   0.590   2.808 -0.0497  0.0948 -0.2223
 1406SOL    HW1 4403   1.201   0.534   2.730 -1.2239  0.9738 -1.3002
 1406SOL    HW2 4404   1.148   0.531   2.885 -1.0850 -0.8458 -1.2700
 1407SOL     OW 4405   0.811   1.499   2.350  0.4605 -0.1602 -0.4822
 1407SOL    HW1 4406   0.738   1.565   2.332  1.4024  1.1227  0.2494
 1407SOL    HW2 4407   0.809   1.473   2.447  1.2887  0.3064 -0.3291
 1408SOL     OW 4408   5.091   4.455   2.650 -0.0882  0.4767  0.1688
 1408SOL    HW1 4409   5.116   4.364   2.616 -0.8033  0.0855  0.6338
 1408SOL    HW2 4410   5.165   4.492   2.706  0.7746  0.7922 -1.1522
 1409SOL     OW 4411   0.805   3.287   4.936 -0.0122 -0.8565  0.5488
 1409SOL    HW1 4412   0.761   3.308   4.848 -0.1320  0.1913  0.8446
 1409SOL    HW2 4413   0.757   3.336   5.009  0.6450 -1.0050  1.0799
 1410SOL     OW 4414   2.904   4.303   4.376 -0.4157 -0.5241  0.0550
 1410SOL    HW1 4415   2.878   4.226   4.318  0.1759 -1.2874  0.7631
 1410SOL    HW2 4416   2.894   4.389   4.326 -0.1078 -1.1419 -1.0875
 1411SOL     OW 4417   4.013   1.059   3.527 -0.0953 -0.7320 -0.1031
 1411SOL    HW1 4418   3.918   1.027   3.534  0.2795 -2.2384 -1.4555
 1411SOL    HW2 4419   4.049   1.038   3.436  1.6182 -0.3615  0.4533
 1412SOL     OW 4420   3.702   4.643   0.997  0.4008  0.8204  0.0581
 1412SOL    HW1 4421   3.762   4.722   1.003  2.1544 -0.4100 -0.4132
 1412SOL    HW2 4422   3.757   4.560   0.988 -1.3809 -0.4099 -0.0616
 1413SOL     OW 4423   4.944   3.165   3.452  0.1118 -0.6048  0.4414
 1413SOL    HW1 4424   4.873   3.118   3.504  0.1984 -1.1093  0.1095
 1413SOL    HW2 4425   4.969   3.249   3.499 -2.9927  1.3080 -1.0477
 1414SOL     OW 4426   0.618   0.851   2.793  0.1349  0.6048 -0.5502
 1414SOL    HW1 4427   0.700   0.900   2.763  2.2066 -1.3956  1.4513
 1414SOL    HW2 4428   0.580   0.895   2.874  1.7564 -0.6968  1.0020
 1415SOL     OW 4429   0.723   2.247   1.269 -0.3530  0.3322  0.2112
 1415SOL    HW1 4430   0.657   2.224   1.197 -0.5588  0.1083  0.4657
 1415SOL    HW2 4431   0.703   2.192   1.350 -0.5317  1.0384  0.6602
 1416SOL     OW 4432   3.544   2.018   3.403 -0.4246  0.0955 -0.2003
 1416SOL    HW1 4433   3.576   2.085   3.470  0.7372 -0.3212 -0.3240
 1416SOL    HW2 4434   3.460   1.976   3.436 -0.0940  0.1955  0.8048
 1417SOL     OW 4435   3.114   2.204   1.486 -0.3432 -0.2020 -0.2143
 1417SOL    HW1 4436   3.094   2.187   1.582  0.3840 -0.9385 -0.1740
 1417SOL    HW2 4437   3.036   2.177   1.430 -0.6575 -0.0452  0.1468
 1418SOL     OW 4438   2.785   3.198   0.729 -0.4499 -0.0645  0.1521
 1418SOL    HW1 4439   2.840   3.188   0.812 -1.1756 -0.8301  0.5576
 1418SOL    HW2 4440   2.788   3.294   0.698  0.9235 -0.0452  0.2673
 1419SOL     OW 4441   1.391   1.444   4.597 -0.0429 -0.3883  0.1202
 1419SOL    HW1 4442   1.431   1.492   4.519 -0.4522 -0.2720 -0.0195
 1419SOL    HW2 4443   1.396   1.345   4.582 -1.4986 -0.3562 -0.7633
 1420SOL     OW 4444   4.770   0.779   3.072  0.1176  0.3952  0.1273
 1420SOL    HW1 4445   4.792   0.799   2.976 -0.1287 -0.8277 -0.2038
 1420SOL    HW2 4446   4.837   0.713   3.108 -0.3928  0.0603  0.4741
 1421SOL     OW 4447   1.460   2.545   0.750  0.4700 -0.0176 -0.1443
 1421SOL    HW1 4448   1.469   2.460   0.699  1.9883  0.9101 -1.5258
 1421SOL    HW2 4449   1.523   2.613   0.713  0.8338  1.0791  2.2474
 1422SOL     OW 4450   1.691   3.382   4.414  0.0721 -0.1943  0.7280
 1422SOL    HW1 4451   1.759   3.449   4.387 -1.5029  0.6049 -1.5719
 1422SOL    HW2 4452   1.709   3.295   4.368 -0.9268  0.3022 -0.6835
 1423SOL     OW 4453   3.580   4.460   2.342 -0.2150  0.6139 -0.0213
 1423SOL    HW1 4454   3.495   4.508   2.321 -0.5990 -0.0048  0.0991
 1423SOL    HW2 4455   3.655   4.526   2.346 -0.8791  1.3306  1.0819
 1424SOL     OW 4456   2.084   3.192   1.653  0.1957 -0.3104  0.5008
 1424SOL    HW1 4457   2.095   3.094   1.664 -1.1246 -0.3310  1.8777
 1424SOL    HW2 4458   2.008   3.211   1.590  3.1970 -0.1106 -3.5308
 1425SOL     OW 4459   4.037   4.712   4.275  0.6796 -0.1387  0.1530
 1425SOL    HW1 4460   4.109   4.737   4.338  0.9574 -0.6946  0.0637
 1425SOL    HW2 4461   4.020   4.614   4.280 -0.4647  0.0616  0.5844
 1426SOL     OW 4462   1.351   0.655   1.756  0.4875  0.2491 -0.0903
 1426SOL    HW1 4463   1.277   0.692   1.699 -1.2156  1.2366  2.5425
 1426SOL    HW2 4464   1.438   0.691   1.724 -0.4561  1.3506 -1.5983
 1427SOL     OW 4465   2.479   3.085   1.260  0.4736  0.0047 -0.0528
 1427SOL    HW1 4466   2.515   3.177   1.249  0.6130 -0.1232 -0.7514
 1427SOL    HW2 4467   2.551   3.019   1.240 -0.0150 -0.2532 -1.0119
 1428SOL     OW 4468   2.166   2.051   2.349  0.2593 -0.5941  0.8731
 1428SOL    HW1 4469   2.201   2.086   2.262  1.0259 -1.9413  0.6110
 1428SOL    HW2 4470   2.072   2.083   2.363  0.6816  0.9537  0.3319
 1429SOL     OW 4471   2.771   0.354   2.818  0.3298  0.2000  0.0954
 1429SOL    HW1 4472   2.816   0.443   2.809  2.6455 -1.0586 -1.9338
 1429SOL    HW2 4473   2.770   0.327   2.915 -2.1742  3.1606  1.0566
 1430SOL     OW 4474   3.814   4.900   0.637 -0.4348  0.1667  0.8638
 1430SOL    HW1 4475   3.874   4.837   0.686  1.1454  1.4570  0.6897
 1430SOL    HW2 4476   3.814   4.877   0.540 -0.8529 -0.3115  0.9750
 1431SOL     OW 4477   1.571   0.194   4.947  0.1491 -0.0133  0.8092
 1431SOL    HW1 4478   1.513   0.128   4.900 -0.1785 -0.2145  1.4829
 1431SOL    HW2 4479   1.651   0.148   4.985  0.4534  0.1626  0.3949
 1432SOL     OW 4480   1.919   1.908   0.945 -0.1919 -0.3304  0.4649
 1432SOL    HW1 4481   1.961   1.880   0.859  1.5497 -0.1856  1.2427
 1432SOL    HW2 4482   1.925   2.007   0.954 -0.8615 -0.2907  0.5168
 1433SOL     OW 4483   4.755   4.577   4.237  0.2467  0.1599  0.1389
 1433SOL    HW1 4484   4.675   4.636   4.233  0.1416 -0.0042 -0.2236
 1433SOL    HW2 4485   4.797   4.583   4.328  0.0583  0.5522  0.2019
 1434SOL     OW 4486   4.160   3.396   3.605 -0.3770 -0.3792  0.2139
 1434SOL    HW1 4487   4.201   3.383   3.514  0.5174  0.3773  0.5006
 1434SOL    HW2 4488   4.083   3.332   3.615 -0.0778 -0.9409 -0.8195
 1435SOL     OW 4489   1.967   1.032   0.531 -0.0725  0.6338 -0.4720
 1435SOL    HW1 4490   1.968   0.935   0.505 -0.2036  0.7778 -1.0212
 1435SOL    HW2 4491   2.012   1.043   0.620 -3.2623 -0.4296  1.4220
 1436SOL     OW 4492   4.517   0.760   4.088  0.6553  0.1261  0.5648
 1436SOL    HW1 4493   4.526   0.857   4.110  1.0735  0.3311 -0.4367
 1436SOL    HW2 4494   4.463   0.750   4.004  3.1029 -0.2768 -1.0786
 1437SOL     OW 4495   3.258   2.141   4.974  0.2940 -0.5950 -0.0791
 1437SOL    HW1 4496   3.227   2.198   5.050  1.5039 -0.8733  0.6573
 1437SOL    HW2 4497   3.191   2.069   4.957 -0.5354  0.1540 -0.0452
 1438SOL     OW 4498   3.326   4.055   1.681  0.1507 -0.1060  0.3791
 1438SOL    HW1 4499   3.235   4.041   1.640  0.5358 -0.9644 -0.2209
 1438SOL    HW2 4500   3.347   4.152   1.683 -0.2650  0.0174 -0.6315
 1439SOL     OW 4501   3.456   4.225   4.079 -0.1822  0.1497 -0.3275
 1439SOL    HW1 4502   3.414   4.292   4.140  1.0031  0.8992 -0.3066
 1439SOL    HW2 4503   3.427   4.244   3.985  1.0272  1.4480 -0.4789
 1440SOL     OW 4504   3.562   3.852   3.150  0.0720 -0.4215 -0.5976
 1440SOL    HW1 4505   3.495   3.813   3.213 -0.6800 -1.0610 -1.7546
 1440SOL    HW2 4506   3.541   3.823   3.057  0.6087  1.2475 -1.2796
 1441SOL     OW 4507   4.283   4.573   1.188  0.2522 -0.5801 -0.5871
 1441SOL    HW1 4508   4.347   4.648   1.207 -0.9869  0.0330  1.4928
 1441SOL    HW2 4509   4.325   4.486   1.216 -0.1240 -0.0755  1.7425
 1442SOL     OW 4510   0.045   1.250   1.401  0.3857  0.1617 -0.5956
 1442SOL    HW1 4511  -0.033   1.260   1.463  0.8279  0.7346 -0.1268
 1442SOL    HW2 4512   0.037   1.163   1.352  0.2342 -0.4867  0.5398
 1443SOL     OW 4513   4.118   3.601   1.433  0.4626  0.1382  0.4854
 1443SOL    HW1 4514   4.200   3.656   1.449  2.2138 -2.4076  0.9445
 1443SOL    HW2 4515   4.111   3.577   1.336 -0.0276  0.7740  0.3630
 1444SOL     OW 4516   2.716   3.453   0.642  0.2686  0.6289 -0.1008
 1444SOL    HW1 4517   2.683   3.521   0.708  0.4837  1.3048 -0.6684
 1444SOL    HW2 4518   2.687   3.479   0.550  1.9741  1.0253 -0.5747
 1445SOL     OW 4519   0.685   0.539   0.626 -0.2768  0.5465 -0.3758
 1445SOL    HW1 4520   0.735   0.587   0.554 -0.0811  0.0494 -0.5768
 1445SOL    HW2 4521   0.707   0.580   0.715 -0.5532  1.1906 -0.5986
 1446SOL     OW 4522   1.127   0.975   2.346 -0.4611 -0.2334  0.1094
 1446SOL    HW1 4523   1.167   1.010   2.431 -1.7320  1.5972  0.0037
 1446SOL    HW2 4524   1.175   0.892   2.319  1.7879  0.6376  1.1496
 1447SOL     OW 4525   0.493   4.281   5.064 -0.1465  0.3180  0.3127
 1447SOL    HW1 4526   0.518   4.319   4.975 -0.3846  0.7032  0.4107
 1447SOL    HW2 4527   0.554   4.318   5.134 -0.0094  0.0739  0.3268
 1448SOL     OW 4528   0.168   2.811   0.006 -0.0914  0.2076 -0.4886
 1448SOL    HW1 4529   0.094   2.863   0.049 -1.4183  0.1063 -2.5298
 1448SOL    HW2 4530   0.250   2.868   0.003 -0.5029  0.8830  0.4721
 1449SOL     OW 4531   0.793   1.168   4.008  0.3239 -0.4650  0.4920
 1449SOL    HW1 4532   0.755   1.260   4.015 -2.2225 -1.5053  1.5990
 1449SOL    HW2 4533   0.812   1.132   4.099  0.5658 -1.3122  0.1181
 1450SOL     OW 4534   0.626   2.360   3.217 -0.2880 -0.2126  0.2211
 1450SOL    HW1 4535   0.719   2.391   3.235  0.5016 -1.6873 -1.0118
 1450SOL    HW2 4536   0.575   2.432   3.169  0.5006  0.2808  0.1124
 1451SOL     OW 4537   3.939   2.530   4.115 -0.2124  0.1517  0.3719
 1451SOL    HW1 4538   3.964   2.447   4.166 -1.2811 -0.3512  0.1160
 1451SOL    HW2 4539   3.842   2.550   4.131 -0.5109  0.1066 -1.2849
 1452SOL     OW 4540   3.685   1.781   1.530 -0.6243 -0.1074 -0.5888
 1452SOL    HW1 4541   3.762   1.737   1.575  0.8449  2.7081 -0.0906
 1452SOL    HW2 4542   3.699   1.780   1.431  0.3399  0.7937 -0.4779
 1453SOL     OW 4543   0.599   0.810   1.149  0.4449  0.8601 -0.1679
 1453SOL    HW1 4544   0.670   0.867   1.108  1.7860 -1.8947 -1.9446
 1453SOL    HW2 4545   0.625   0.714   1.142 -1.4468 -0.0547  3.1566
 1454SOL     OW 4546   1.182   2.739   4.701  0.0629  0.0065 -0.2973
 1454SOL    HW1 4547   1.144   2.751   4.609  1.2830  0.4820 -0.7454
 1454SOL    HW2 4548   1.281   2.745   4.698  0.1949 -1.0244  0.8974
 1455SOL     OW 4549   1.064   0.328   2.347 -0.9758  1.0242  1.0240
 1455SOL    HW1 4550   1.091   0.409   2.295  1.1225 -0.5226 -0.4603
 1455SOL    HW2 4551   1.025   0.260   2.285  1.9136 -1.0125  1.2953
 1456SOL     OW 4552   0.534   4.910   2.453 -0.0111 -0.8392 -0.0003
 1456SOL    HW1 4553   0.626   4.948   2.452 -0.5666  0.5948  0.3267
 1456SOL    HW2 4554   0.522   4.851   2.533  1.6259 -3.8251 -1.7732
 1457SOL     OW 4555   4.692   3.666   3.063 -0.5737 -0.0453 -0.0363
 1457SOL    HW1 4556   4.671   3.677   3.160  2.2609  0.3865  0.6184
 1457SOL    HW2 4557   4.775   3.611   3.053 -0.5848  0.2444 -2.2128
 1458SOL     OW 4558   2.966   3.838   3.316  0.6296 -0.6461  0.5241
 1458SOL    HW1 4559   2.889   3.884   3.360  1.4721  1.0383  0.3155
 1458SOL    HW2 4560   2.947   3.740   3.311 -2.0033 -0.1742 -0.5527
 1459SOL     OW 4561   0.959   1.294   3.574 -0.5858  0.3337  0.2055
 1459SOL    HW1 4562   0.937   1.269   3.480  0.7025  1.4370 -0.4215
 1459SOL    HW2 4563   0.897   1.246   3.636 -2.6384  0.9585 -1.2626
 1460SOL     OW 4564   0.149   3.720   3.232  0.0176  0.3860  0.8177
 1460SOL    HW1 4565   0.107   3.706   3.143 -1.2821  1.8119  1.1685
 1460SOL    HW2 4566   0.225   3.784   3.224  1.6382 -1.5028  0.3362
 1461SOL     OW 4567   1.699   3.948   4.824  0.2525  0.6156 -0.1603
 1461SOL    HW1 4568   1.630   3.938   4.896  2.1512 -0.2259  1.6268
 1461SOL    HW2 4569   1.662   3.914   4.737 -1.4331 -0.1641  0.8274
 1462SOL     OW 4570   4.677   1.263   2.700  0.6692 -0.0252 -0.1425
 1462SOL    HW1 4571   4.763   1.237   2.657  0.6683  0.0410 -0.1848
 1462SOL    HW2 4572   4.631   1.332   2.644  1.9538  2.1207  1.2783
 1463SOL     OW 4573   3.425   1.023   0.670 -0.6864 -0.2728 -0.2592
 1463SOL    HW1 4574   3.350   0.987   0.614 -0.3479 -0.1763 -0.7784
 1463SOL    HW2 4575   3.406   1.118   0.695 -0.1572  0.1546 -1.4410
 1464SOL     OW 4576   3.907   1.176   2.530  0.1095 -0.2171  0.1152
 1464SOL    HW1 4577   4.000   1.173   2.567  0.6541  1.2377 -1.0564
 1464SOL    HW2 4578   3.853   1.103   2.572  1.8084 -1.2129  0.6940
 1465SOL     OW 4579   3.506   1.010   2.256 -0.0399  0.3162 -0.4788
 1465SOL    HW1 4580   3.579   0.977   2.196  0.5499  1.4074 -0.3905
 1465SOL    HW2 4581   3.427   1.034   2.201 -0.3970 -0.9712 -0.5659
 1466SOL     OW 4582   0.798   0.495   3.958  0.2003 -0.2950  0.2377
 1466SOL    HW1 4583   0.872   0.480   4.023 -0.6409 -0.0731  1.2825
 1466SOL    HW2 4584   0.798   0.591   3.929 -0.1965 -0.0878  0.9076
 1467SOL     OW 4585   1.295   1.973   5.021  0.0142 -0.6426  0.7229
 1467SOL    HW1 4586   1.356   2.022   5.083  0.0597 -0.3473  0.4472
 1467SOL    HW2 4587   1.232   2.038   4.978 -0.0334 -0.8505  0.4782
 1468SOL     OW 4588   3.139   3.307   2.080  0.5672  0.4374  0.0989
 1468SOL    HW1 4589   3.190   3.288   1.996 -0.5921 -0.1948 -0.4845
 1468SOL    HW2 4590   3.048   3.266   2.074 -0.0691  1.6370  1.0657
 1469SOL     OW 4591   4.328   1.269   3.804  0.2580 -0.2062 -0.4106
 1469SOL    HW1 4592   4.277   1.325   3.869  0.2647  1.8078 -2.0316
 1469SOL    HW2 4593   4.403   1.223   3.852 -1.1874 -0.7653  1.4194
 1470SOL     OW 4594   2.771   3.357   3.863 -0.0198 -0.4324 -0.1067
 1470SOL    HW1 4595   2.829   3.429   3.826 -0.2733  0.0696  0.4524
 1470SOL    HW2 4596   2.824   3.300   3.926 -0.5707  1.2335  1.9691
 1471SOL     OW 4597   1.312   3.050   5.135 -0.4041 -0.0634  0.2442
 1471SOL    HW1 4598   1.259   3.008   5.062  2.0406 -1.5506 -0.8165
 1471SOL    HW2 4599   1.277   3.142   5.154 -1.4397  0.1699 -2.4143
 1472SOL     OW 4600   2.830   1.698   1.496 -0.4766 -0.3633  0.1695
 1472SOL    HW1 4601   2.907   1.729   1.442  0.6348 -1.3089  1.1649
 1472SOL    HW2 4602   2.862   1.660   1.583 -2.0838 -0.4024  0.7982
 1473SOL     OW 4603   4.200   4.369   0.816  0.4713 -0.0089  0.0245
 1473SOL    HW1 4604   4.124   4.350   0.879 -0.5791  0.3653 -1.0870
 1473SOL    HW2 4605   4.287   4.358   0.864 -0.1235 -3.6621  0.5445
 1474SOL     OW 4606   3.014   1.128   0.122 -0.0466  0.2556  0.2736
 1474SOL    HW1 4607   3.065   1.083   0.048  2.4051  1.7898  0.9052
 1474SOL    HW2 4608   2.989   1.060   0.191  0.7794 -0.6642 -0.3046
 1475SOL     OW 4609   1.028   4.383   2.475 -0.3805  0.2993  0.2828
 1475SOL    HW1 4610   1.004   4.313   2.542  3.1423 -0.7034  0.7125
 1475SOL    HW2 4611   0.974   4.466   2.492  0.1516  0.0098  4.2595
 1476SOL     OW 4612   3.268   1.701   4.244  0.1132 -0.1394 -0.0385
 1476SOL    HW1 4613   3.206   1.676   4.170 -0.9813 -0.8628  1.0693
 1476SOL    HW2 4614   3.340   1.632   4.252  1.4271  0.9859 -1.6780
 1477SOL     OW 4615   3.779   3.076   3.502 -0.3044 -0.0647  0.9077
 1477SOL    HW1 4616   3.682   3.099   3.501 -0.4515 -0.5999  1.4930
 1477SOL    HW2 4617   3.790   2.977   3.488  0.1831  0.0626  0.3637
 1478SOL     OW 4618   3.164   4.156   2.236  0.4150  0.0973 -0.4473
 1478SOL    HW1 4619   3.079   4.190   2.196  0.5392 -0.6662 -1.3778
 1478SOL    HW2 4620   3.150   4.064   2.273  0.9058 -0.1513 -0.8672
 1479SOL     OW 4621   1.633   0.894   4.199  0.7361 -0.1678  0.4407
 1479SOL    HW1 4622   1.536   0.869   4.189  0.7580 -0.0141 -0.1938
 1479SOL    HW2 4623   1.676   0.893   4.109  1.0284  0.9772  0.5658
 1480SOL     OW 4624   4.365   1.986   4.995 -0.2643 -0.4039  0.0755
 1480SOL    HW1 4625   4.325   1.913   5.051  0.3547 -1.2364 -0.5393
 1480SOL    HW2 4626   4.302   2.011   4.922 -0.8895  0.3799  0.8566
 1481SOL     OW 4627   2.130   4.569   2.417 -0.2836  0.2662 -0.0740
 1481SOL    HW1 4628   2.212   4.625   2.413 -0.1832  0.1581  0.4468
 1481SOL    HW2 4629   2.119   4.520   2.330 -0.0979  0.6938 -0.3455
 1482SOL     OW 4630   2.251   2.967   3.976 -0.0211 -0.5528 -0.1347
 1482SOL    HW1 4631   2.152   2.965   3.960  0.0620 -1.8088 -0.6719
 1482SOL    HW2 4632   2.269   2.993   4.070 -0.8348  0.3441 -0.2141
 1483SOL     OW 4633   1.666   2.156   2.270 -0.7897 -0.3271 -0.1232
 1483SOL    HW1 4634   1.640   2.060   2.266 -0.4615 -0.4528  0.6337
 1483SOL    HW2 4635   1.715   2.181   2.186 -1.5084 -0.6261 -0.6355
 1484SOL     OW 4636   4.399   4.107   4.962 -0.0398 -0.1233  0.1211
 1484SOL    HW1 4637   4.443   4.068   4.881  0.8671  1.3069 -0.1060
 1484SOL    HW2 4638   4.424   4.053   5.043  0.3027 -0.6494 -0.3272
 1485SOL     OW 4639   2.370   3.470   1.991  0.1192  0.3064  0.0295
 1485SOL    HW1 4640   2.337   3.402   1.926  0.2190 -1.0432  1.3414
 1485SOL    HW2 4641   2.467   3.486   1.977  0.5000 -1.1758  0.8576
 1486SOL     OW 4642   3.212   2.250   4.023 -0.0521  0.3514  0.4030
 1486SOL    HW1 4643   3.303   2.276   3.989 -0.0878 -1.1338 -0.9493
 1486SOL    HW2 4644   3.215   2.241   4.123  1.0625  1.1321  0.4568
 1487SOL     OW 4645   2.035   0.633   3.807 -0.1443  0.1858  0.0858
 1487SOL    HW1 4646   2.038   0.602   3.712  0.2113  1.6290 -0.3986
 1487SOL    HW2 4647   1.948   0.607   3.848 -0.8019  0.6020 -1.0177
 1488SOL     OW 4648   2.555   0.330   2.655 -0.0416 -0.4148 -0.5718
 1488SOL    HW1 4649   2.625   0.333   2.727 -2.4518  0.1852  1.9169
 1488SOL    HW2 4650   2.592   0.369   2.571  3.3070 -2.2938 -0.1281
 1489SOL     OW 4651   3.096   1.316   1.505 -0.2497 -0.6991  0.5683
 1489SOL    HW1 4652   3.013   1.350   1.461  0.7289 -0.5432 -1.2302
 1489SOL    HW2 4653   3.081   1.222   1.535 -0.4997 -1.3621 -1.4924
 1490SOL     OW 4654   1.846   0.762   1.238  0.0850 -0.5219  0.4307
 1490SOL    HW1 4655   1.747   0.757   1.246 -0.0417  2.7563  2.5768
 1490SOL    HW2 4656   1.887   0.682   1.282 -1.5616 -1.3195  0.5667
 1491SOL     OW 4657   4.881   4.590   4.468 -0.0529 -0.1435  0.3924
 1491SOL    HW1 4658   4.838   4.647   4.538  3.0064  3.9879 -0.6752
 1491SOL    HW2 4659   4.959   4.541   4.508  0.2866  0.3952  0.4128
 1492SOL     OW 4660   2.195   0.150   4.380  0.3341  0.2225 -0.1616
 1492SOL    HW1 4661   2.153   0.194   4.302 -0.0889  0.1321  0.0113
 1492SOL    HW2 4662   2.176   0.052   4.378 -1.0482  0.4293  0.8860
 1493SOL     OW 4663   3.178   2.462   3.860  0.4410 -0.9302 -0.4120
 1493SOL    HW1 4664   3.268   2.504   3.849  0.4868 -0.8782  0.1304
 1493SOL    HW2 4665   3.176   2.410   3.946  0.0418 -1.1585 -0.5568
 1494SOL     OW 4666   4.379   0.507   0.805 -0.0717 -0.3204  0.3735
 1494SOL    HW1 4667   4.374   0.588   0.747 -0.8388 -0.9497 -0.4744
 1494SOL    HW2 4668   4.291   0.459   0.803 -0.0894 -0.4119  1.9919
 1495SOL     OW 4669   4.098   1.139   2.138  0.0085 -0.2793  0.6608
 1495SOL    HW1 4670   4.137   1.188   2.060  0.5164 -2.1056 -0.2719
 1495SOL    HW2 4671   4.020   1.191   2.174 -1.6555 -0.4263 -2.4446
 1496SOL     OW 4672   3.399   2.075   2.803 -0.4544 -0.4305  0.3965
 1496SOL    HW1 4673   3.470   2.110   2.742 -0.8676 -0.9616 -0.4171
 1496SOL    HW2 4674   3.436   2.065   2.895  0.4634 -0.5102  0.0321
 1497SOL     OW 4675   1.536   3.447   2.613  0.2353 -0.6235 -0.8176
 1497SOL    HW1 4676   1.625   3.437   2.658 -1.6861  0.5109  3.8232
 1497SOL    HW2 4677   1.538   3.529   2.555  1.7898  0.3281  0.4848
 1498SOL     OW 4678   4.837   5.118   1.171  0.2730 -0.5068 -0.0824
 1498SOL    HW1 4679   4.807   5.188   1.105 -1.2948 -2.7146 -1.8922
 1498SOL    HW2 4680   4.777   5.120   1.251  0.2751  0.2591 -0.0964
 1499SOL     OW 4681   3.892   2.007   0.659  0.3160  0.7491  0.0163
 1499SOL    HW1 4682   3.810   2.064   0.646  0.0597  0.5447  0.6982
 1499SOL    HW2 4683   3.971   2.053   0.618  0.4913  2.5672  2.2335
 1500SOL     OW 4684   1.841   3.695   3.966 -0.2638  0.5964  0.8107
 1500SOL    HW1 4685   1.833   3.785   3.924  0.8667  0.6711  0.7382
 1500SOL    HW2 4686   1.750   3.663   3.994 -1.1057  0.5269 -1.7198
 1501SOL     OW 4687   3.107   1.411   4.944 -0.6222  0.2721  0.3391
 1501SOL    HW1 4688   3.020   1.372   4.973  0.8225 -2.0777  1.8897
 1501SOL    HW2 4689   3.150   1.458   5.021  0.4863 -0.6450  0.3174
 1502SOL     OW 4690   2.697   1.611   3.848  0.0026  0.3229  0.7876
 1502SOL    HW1 4691   2.603   1.578   3.840  0.4143 -0.4066 -2.5558
 1502SOL    HW2 4692   2.703   1.703   3.810  0.6574  0.3003  0.8337
 1503SOL     OW 4693   4.171   1.742   0.396  0.1141  0.0194 -0.2692
 1503SOL    HW1 4694   4.179   1.815   0.328 -1.2816 -0.1558 -0.6533
 1503SOL    HW2 4695   4.229   1.665   0.369 -0.0395  0.1535 -1.0064
 1504SOL     OW 4696   3.068   4.035   1.595 -0.0406  0.5734  0.4916
 1504SOL    HW1 4697   3.008   4.059   1.672  1.1554 -0.1213  1.6915
 1504SOL    HW2 4698   3.068   3.935   1.584 -0.1050  0.6640 -0.3437
 1505SOL     OW 4699   2.091   4.415   0.494  0.0715  0.2176 -0.1095
 1505SOL    HW1 4700   2.102   4.358   0.576 -1.8558  0.3134  0.2490
 1505SOL    HW2 4701   2.124   4.507   0.514 -2.2561  0.8271  1.3049
 1506SOL     OW 4702   1.678   3.325   4.070  0.0791  0.2879  0.0806
 1506SOL    HW1 4703   1.647   3.416   4.044 -1.3013  0.1116  1.0458
 1506SOL    HW2 4704   1.622   3.256   4.024  0.3901 -0.0740  0.2347
 1507SOL     OW 4705   1.321   1.595   0.639  0.5699  0.3590 -0.6106
 1507SOL    HW1 4706   1.352   1.690   0.645  0.4362  0.3036  1.7084
 1507SOL    HW2 4707   1.366   1.540   0.710 -0.9111 -0.8424 -0.5499
 1508SOL     OW 4708   3.509   1.267   3.359  0.1166  0.0175 -0.0206
 1508SOL    HW1 4709   3.524   1.324   3.278 -1.9266  1.1496  0.3259
 1508SOL    HW2 4710   3.411   1.260   3.377  0.4651  2.1332  3.8937
 1509SOL     OW 4711   5.084   1.433   1.941  0.1684  0.9672  0.1005
 1509SOL    HW1 4712   4.990   1.445   1.974  0.5525  1.3605  1.0704
 1509SOL    HW2 4713   5.136   1.378   2.006  0.8080  1.3402 -0.0841
 1510SOL     OW 4714   2.135   0.736   5.024 -0.7432 -0.1457 -0.0200
 1510SOL    HW1 4715   2.138   0.836   5.036 -0.4091 -0.2201  0.5278
 1510SOL    HW2 4716   2.226   0.698   5.037 -1.2502 -0.7697  1.9960
 1511SOL     OW 4717   1.006   2.201   0.827 -0.0147  0.2027 -0.4598
 1511SOL    HW1 4718   0.945   2.280   0.822  1.0829  1.0082 -2.0444
 1511SOL    HW2 4719   1.099   2.231   0.843  0.3255 -0.8282 -0.4224
 1512SOL     OW 4720   3.202   3.294   0.252  0.7906 -0.1230 -0.4118
 1512SOL    HW1 4721   3.246   3.357   0.189 -1.0649  0.5840 -1.0875
 1512SOL    HW2 4722   3.248   3.205   0.249  1.7671  0.3975 -1.4778
 1513SOL     OW 4723   1.642   0.781   4.448 -0.0689  0.6832 -0.2411
 1513SOL    HW1 4724   1.682   0.828   4.527  1.9222 -1.1355 -0.0647
 1513SOL    HW2 4725   1.665   0.831   4.364  0.9762  0.6905  0.0346
 1514SOL     OW 4726   1.144   3.681   0.372 -0.5293  0.0880  0.4458
 1514SOL    HW1 4727   1.106   3.666   0.463 -0.6820  0.0790  0.3799
 1514SOL    HW2 4728   1.096   3.756   0.327 -1.2514 -0.6814 -0.0952
 1515SOL     OW 4729   4.033   0.192   0.559  0.8395 -0.5524 -0.2063
 1515SOL    HW1 4730   3.994   0.252   0.489 -0.8520  0.1005  1.2172
 1515SOL    HW2 4731   4.112   0.237   0.601  1.3778 -0.6158 -1.1060
 1516SOL     OW 4732   2.386   0.572   2.871 -0.1659 -0.1668 -0.4939
 1516SOL    HW1 4733   2.340   0.499   2.820 -2.2798  1.1847 -0.6428
 1516SOL    HW2 4734   2.460   0.610   2.816  0.9230 -2.0581 -0.4544
 1517SOL     OW 4735   2.288   2.829   4.612 -0.1572  0.5929 -0.0751
 1517SOL    HW1 4736   2.380   2.834   4.651 -0.0435 -0.0220 -0.2529
 1517SOL    HW2 4737   2.280   2.746   4.558 -1.3842 -0.2715  1.3798
 1518SOL     OW 4738   2.167   0.001   3.334 -0.0251 -0.3866 -0.2408
 1518SOL    HW1 4739   2.148  -0.057   3.255  1.0874 -0.9906 -0.0897
 1518SOL    HW2 4740   2.228  -0.048   3.397  1.3140  1.1101 -0.3282
 1519SOL     OW 4741   4.535   0.950   0.680 -0.1099 -0.0280  0.0854
 1519SOL    HW1 4742   4.575   0.875   0.628  1.5200 -1.2615  2.8806
 1519SOL    HW2 4743   4.569   1.037   0.646  0.6770 -0.7550 -1.0334
 1520SOL     OW 4744   0.097   4.291   1.393 -0.5736  0.5951  0.7553
 1520SOL    HW1 4745   0.062   4.238   1.316  0.0022  1.0007  0.2161
 1520SOL    HW2 4746   0.037   4.276   1.472 -1.9855  1.2794 -0.1436
 1521SOL     OW 4747   1.812   0.478   3.284  0.3684  0.1922  0.1440
 1521SOL    HW1 4748   1.847   0.570   3.302  0.4016  0.3459 -0.6855
 1521SOL    HW2 4749   1.794   0.468   3.187 -1.5673 -0.0002  0.4840
 1522SOL     OW 4750   1.915   4.681   4.445  0.2617 -0.0924 -0.1105
 1522SOL    HW1 4751   1.851   4.620   4.399  0.0867 -0.7372  0.9499
 1522SOL    HW2 4752   1.876   4.712   4.532 -0.0583  2.3167 -1.0341
 1523SOL     OW 4753   0.190   0.981   1.690 -0.0011  0.1899 -0.1426
 1523SOL    HW1 4754   0.093   0.992   1.665  0.0982 -1.5186 -1.4366
 1523SOL    HW2 4755   0.243   1.056   1.649 -0.6229  0.5242 -0.3537
 1524SOL     OW 4756   1.442   0.313   2.645 -0.3890 -0.3437 -0.6492
 1524SOL    HW1 4757   1.514   0.325   2.576  0.0947 -0.8128 -0.2374
 1524SOL    HW2 4758   1.353   0.326   2.602 -0.0540  0.5606 -1.1000
 1525SOL     OW 4759   3.474   3.620   3.703 -0.0882 -0.1391 -0.1008
 1525SOL    HW1 4760   3.424   3.553   3.758 -0.9477  0.3136 -0.2941
 1525SOL    HW2 4761   3.523   3.683   3.764  0.1772 -0.5405  0.0999
 1526SOL     OW 4762   0.014   1.487   0.150  0.0977  0.4582 -0.3994
 1526SOL    HW1 4763  -0.082   1.489   0.179  0.8520  2.0990  2.4582
 1526SOL    HW2 4764   0.048   1.581   0.142  2.0223 -0.0588  1.0058
 1527SOL     OW 4765   2.481   0.881   4.189  0.2148 -0.6993  0.1641
 1527SOL    HW1 4766   2.389   0.864   4.225  0.7313  0.0300  1.9325
 1527SOL    HW2 4767   2.479   0.963   4.130 -0.7652 -2.2789 -2.1566
 1528SOL     OW 4768   2.358   1.895   4.429  0.8040 -0.0220  0.2131
 1528SOL    HW1 4769   2.350   1.990   4.397  0.2797 -0.3900 -0.8014
 1528SOL    HW2 4770   2.312   1.886   4.518 -1.1330  0.2232 -0.7010
 1529SOL     OW 4771   0.497   0.960   2.367 -0.1605  0.1501 -0.5377
 1529SOL    HW1 4772   0.419   1.023   2.368  0.4029  0.8799 -1.2517
 1529SOL    HW2 4773   0.490   0.897   2.444 -0.5160  1.3681  0.4664
 1530SOL     OW 4774   0.681   3.858   4.698 -0.3114  0.0824 -0.0612
 1530SOL    HW1 4775   0.688   3.776   4.641 -1.8796 -2.1003  2.6480
 1530SOL    HW2 4776   0.637   3.931   4.646  0.1100 -1.1006 -2.2175
 1531SOL     OW 4777   3.263   1.344   2.588  0.0663 -0.3348  0.5816
 1531SOL    HW1 4778   3.348   1.314   2.544 -0.1097 -0.4309  0.3019
 1531SOL    HW2 4779   3.277   1.432   2.633  0.2107 -0.1685  0.2120
 1532SOL     OW 4780   4.771   2.142   0.285  0.1712  0.1757 -0.9288
 1532SOL    HW1 4781   4.763   2.219   0.348 -1.3576  0.2460 -1.1659
 1532SOL    HW2 4782   4.868   2.125   0.264  0.6025  1.1192  0.2232
 1533SOL     OW 4783   3.111   1.948   2.724 -0.4461 -0.0659  0.5848
 1533SOL    HW1 4784   3.155   1.929   2.811  0.7264 -0.2954 -0.0429
 1533SOL    HW2 4785   3.134   2.041   2.694  0.6126 -0.6068 -0.3212
 1534SOL     OW 4786   4.462   1.077   3.539 -0.9328  0.1939 -0.0105
 1534SOL    HW1 4787   4.528   1.151   3.528 -1.1752  0.1159 -2.4134
 1534SOL    HW2 4788   4.444   1.063   3.637  4.5720 -1.5313  1.1167
 1535SOL     OW 4789   2.706   3.249   4.231  0.7285  0.4108 -0.3831
 1535SOL    HW1 4790   2.660   3.211   4.311  0.7454 -0.1609 -0.6380
 1535SOL    HW2 4791   2.654   3.327   4.197 -0.3630 -0.5337 -0.9745
 1536SOL     OW 4792   0.682   4.977   4.026  0.2200 -0.0420 -0.1655
 1536SOL    HW1 4793   0.609   5.036   3.990 -0.4867 -0.6828  0.1872
 1536SOL    HW2 4794   0.756   5.034   4.062 -1.0254  0.6714  1.3652
 1537SOL     OW 4795   4.339   3.813   1.515  0.3360  0.1424 -0.0565
 1537SOL    HW1 4796   4.261   3.864   1.551 -0.2268 -0.9514  0.3270
 1537SOL    HW2 4797   4.411   3.877   1.489 -0.9175  1.2230 -1.0311
 1538SOL     OW 4798   1.312   0.888   4.956  0.5275 -0.4898  0.4014
 1538SOL    HW1 4799   1.268   0.922   4.873  1.3609  1.3677  0.6641
 1538SOL    HW2 4800   1.400   0.847   4.932  0.5880 -0.3146  0.3219
 1539SOL     OW 4801   4.161   1.637   0.660  0.3075 -0.3620 -0.1776
 1539SOL    HW1 4802   4.159   1.538   0.676 -0.6441 -0.1564  1.1080
 1539SOL    HW2 4803   4.166   1.655   0.562  1.8324 -1.6833 -0.3888
 1540SOL     OW 4804   1.218   1.427   2.821 -0.1314  0.1245 -0.2008
 1540SOL    HW1 4805   1.195   1.435   2.918 -2.0601 -0.3782 -0.5780
 1540SOL    HW2 4806   1.300   1.370   2.811 -0.0144  0.0256  1.1159
 1541SOL     OW 4807   4.041   0.899   1.799  0.4302 -0.2536  0.0277
 1541SOL    HW1 4808   4.033   0.924   1.896  0.6363 -0.2437  0.0409
 1541SOL    HW2 4809   3.986   0.963   1.745 -0.9586 -1.1929  0.2732
 1542SOL     OW 4810   1.229   0.153   1.261  0.0487 -0.0317  0.0113
 1542SOL    HW1 4811   1.279   0.068   1.245 -1.1783 -0.9522  0.9213
 1542SOL    HW2 4812   1.161   0.166   1.189  0.6411  0.5246 -0.4686
 1543SOL     OW 4813   3.599   4.932   1.999  0.3807 -0.3648 -0.0992
 1543SOL    HW1 4814   3.692   4.945   2.034  0.8529  0.7551 -1.6676
 1543SOL    HW2 4815   3.581   4.998   1.926 -2.4404  0.9395  1.5927
 1544SOL     OW 4816   4.361   4.182   4.023  0.0493  0.2648 -0.4032
 1544SOL    HW1 4817   4.268   4.155   3.997 -0.0813  0.0450  0.2482
 1544SOL    HW2 4818   4.369   4.281   4.020  0.5192  0.2167 -2.7846
 1545SOL     OW 4819   4.847   1.061   2.987  0.5092 -0.1629 -0.4795
 1545SOL    HW1 4820   4.834   1.017   2.898 -0.7879 -0.1116 -0.3311
 1545SOL    HW2 4821   4.813   1.155   2.982 -1.9899 -0.9212  0.7482
 1546SOL     OW 4822   2.186   4.716   1.377  0.4349 -0.5852  0.8333
 1546SOL    HW1 4823   2.141   4.791   1.428 -0.0710 -0.9607  0.9458
 1546SOL    HW2 4824   2.283   4.738   1.365 -0.0810  1.0224 -0.8479
 1547SOL     OW 4825   1.608   4.710   0.268 -0.2888 -0.7360  0.4846
 1547SOL    HW1 4826   1.546   4.720   0.346  0.3611  1.6574  0.7663
 1547SOL    HW2 4827   1.682   4.646   0.292 -0.6154 -0.7565  1.4781
 1548SOL     OW 4828   3.288   3.094   2.216 -0.2193 -0.9283 -0.2107
 1548SOL    HW1 4829   3.248   3.009   2.182  0.9611 -1.6382  0.1148
 1548SOL    HW2 4830   3.224   3.170   2.200 -0.4974 -1.5373 -2.2717
 1549SOL     OW 4831   3.133   0.787   4.761  0.4234  0.3073 -0.1239
 1549SOL    HW1 4832   3.117   0.689   4.752  0.2738  0.2800  0.4153
 1549SOL    HW2 4833   3.047   0.833   4.782  0.6039  0.4745  0.2620
 1550SOL     OW 4834   1.817   0.915   4.668  1.0140  0.2352  0.2870
 1550SOL    HW1 4835   1.830   0.960   4.580  0.3183 -1.2116 -0.6011
 1550SOL    HW2 4836   1.898   0.862   4.692  2.0215  2.2641  1.5653
 1551SOL     OW 4837   2.088   0.599   2.309  0.4600 -0.4218 -0.1604
 1551SOL    HW1 4838   2.151   0.627   2.381  0.5472  0.6626 -0.6534
 1551SOL    HW2 4839   2.106   0.503   2.285  0.8486 -0.6034  0.8048
 1552SOL     OW 4840   2.481   4.211   1.947  0.6634 -0.0680  0.5444
 1552SOL    HW1 4841   2.508   4.226   1.851  1.3554  1.4409  0.9306
 1552SOL    HW2 4842   2.384   4.187   1.951  0.6987 -0.4682 -0.5552
 1553SOL     OW 4843   3.661   4.272   1.870 -0.7577  0.6600  0.5595
 1553SOL    HW1 4844   3.576   4.243   1.825 -0.9465  2.3085 -0.2172
 1553SOL    HW2 4845   3.653   4.368   1.898  0.9352  0.9247  0.2559
 1554SOL     OW 4846   3.071   4.663   2.901 -0.0454  0.0441  0.3644
 1554SOL    HW1 4847   3.095   4.624   2.990  0.6011  1.0353  0.6349
 1554SOL    HW2 4848   2.975   4.642   2.881 -0.1906 -0.2189  1.2752
 1555SOL     OW 4849   4.255   4.924   1.214  0.2310  0.0747 -0.3589
 1555SOL    HW1 4850   4.331   4.866   1.242  0.3008  0.6117  0.6049
 1555SOL    HW2 4851   4.169   4.885   1.248  0.4837  1.7962  2.5549
 1556SOL     OW 4852   2.916   3.155   2.057  0.0573  0.0592  0.3021
 1556SOL    HW1 4853   2.911   3.147   1.958 -1.7451  2.6048  0.0958
 1556SOL    HW2 4854   2.853   3.089   2.099 -0.5561  0.2199 -0.3487
 1557SOL     OW 4855   5.146   0.737   2.555 -0.2855  0.8642 -0.2248
 1557SOL    HW1 4856   5.201   0.817   2.579  1.2426  0.3335 -1.7548
 1557SOL    HW2 4857   5.183   0.657   2.601  1.3229  0.2223 -2.4644
 1558SOL     OW 4858   0.202   1.543   4.699 -0.4951 -0.1718  0.2499
 1558SOL    HW1 4859   0.149   1.555   4.616 -1.4032 -0.8869  0.7060
 1558SOL    HW2 4860   0.169   1.605   4.770  0.1573  0.3120  0.1324
 1559SOL     OW 4861   2.424   0.388   1.230  0.5549  0.0377  0.0370
 1559SOL    HW1 4862   2.335   0.392   1.185 -0.0812  3.0151  1.3098
 1559SOL    HW2 4863   2.411   0.391   1.329  2.0839 -0.1187  0.2687
 1560SOL     OW 4864   0.920   3.439   3.302 -0.3209  0.5369  0.4527
 1560SOL    HW1 4865   0.824   3.442   3.276 -0.0918  1.2876 -0.3379
 1560SOL    HW2 4866   0.958   3.531   3.299  1.2246 -0.0977 -2.3580
 1561SOL     OW 4867   2.693   3.430   1.695  0.3062  0.0460 -0.0711
 1561SOL    HW1 4868   2.790   3.437   1.673  0.6784 -0.1213  1.4140
 1561SOL    HW2 4869   2.680   3.441   1.793 -1.1303 -0.4761 -0.1734
 1562SOL     OW 4870   4.870   5.069   0.225  0.1725  0.1828 -0.3000
 1562SOL    HW1 4871   4.829   5.159   0.211 -1.3461 -0.4389 -0.0500
 1562SOL    HW2 4872   4.799   5.003   0.251  1.2606 -1.0740 -0.3752
 1563SOL     OW 4873   4.032   0.846   0.818 -0.0336  0.5173  0.2381
 1563SOL    HW1 4874   4.050   0.755   0.779 -1.2830 -0.7821  2.4592
 1563SOL    HW2 4875   4.090   0.859   0.898  1.3229  2.4317 -0.9965
 1564SOL     OW 4876   1.834   4.735   1.728  0.7987  0.0759 -0.2304
 1564SOL    HW1 4877   1.830   4.637   1.747 -1.2530 -0.6650 -3.6263
 1564SOL    HW2 4878   1.749   4.764   1.683  2.0618  3.0392 -0.9611
 1565SOL     OW 4879   0.545   2.155   4.436 -0.0796  0.5652 -0.0907
 1565SOL    HW1 4880   0.560   2.148   4.337 -0.2966  1.1080 -0.1649
 1565SOL    HW2 4881   0.576   2.071   4.480 -0.0926  0.2713 -0.6331
 1566SOL     OW 4882   2.059   1.451   0.458  0.2563  0.0651 -0.6596
 1566SOL    HW1 4883   2.146   1.464   0.505  1.1846 -1.5044 -1.8294
 1566SOL    HW2 4884   2.067   1.374   0.394 -2.0255 -0.1748 -0.7401
 1567SOL     OW 4885   3.768   0.648   1.482 -0.3407  0.1173 -0.1674
 1567SOL    HW1 4886   3.847   0.622   1.537 -0.2528  1.0184  0.1530
 1567SOL    HW2 4887   3.689   0.661   1.541 -1.0448 -1.8272 -0.5945
 1568SOL     OW 4888   0.810   3.508   4.317  0.1916  0.4828  0.0071
 1568SOL    HW1 4889   0.726   3.561   4.331 -0.1835 -0.2129  0.4048
 1568SOL    HW2 4890   0.826   3.496   4.219 -0.5729 -0.0252 -0.0591
 1569SOL     OW 4891   4.767   4.018   0.484  0.9967 -0.1976 -0.3625
 1569SOL    HW1 4892   4.789   3.920   0.480  0.5922 -0.3496  0.7993
 1569SOL    HW2 4893   4.845   4.068   0.522  1.4478  0.0298 -1.5558
 1570SOL     OW 4894   2.219   3.079   1.294  0.7550  0.3020 -0.7560
 1570SOL    HW1 4895   2.190   2.987   1.320  0.8715  0.9806  2.2110
 1570SOL    HW2 4896   2.319   3.084   1.300  0.6730  0.9324  0.5645
 1571SOL     OW 4897   0.509   3.606   1.418  0.4881 -0.2763 -0.1837
 1571SOL    HW1 4898   0.457   3.685   1.450  0.4596 -0.1432 -0.5561
 1571SOL    HW2 4899   0.547   3.556   1.497  1.9938  1.0967  0.0207
 1572SOL     OW 4900   2.494   0.959   1.592  0.4541 -0.8244  0.1115
 1572SOL    HW1 4901   2.453   1.050   1.599  0.1872 -0.9410  0.0752
 1572SOL    HW2 4902   2.464   0.904   1.670 -0.6613 -1.3906 -0.6862
 1573SOL     OW 4903   2.034   4.096   1.118 -0.0345 -0.3728  0.0445
 1573SOL    HW1 4904   2.018   4.048   1.031 -0.6380  0.7649 -0.4868
 1573SOL    HW2 4905   2.021   4.194   1.105 -0.7159 -0.2425  1.5543
 1574SOL     OW 4906   2.140   4.079   0.161  0.2186 -0.1265 -0.0090
 1574SOL    HW1 4907   2.078   4.048   0.088  0.3811 -1.0448  0.2292
 1574SOL    HW2 4908   2.087   4.106   0.241  0.0918 -0.2752 -0.0419
 1575SOL     OW 4909   3.972   1.941   0.919  0.0411 -0.1240  0.0141
 1575SOL    HW1 4910   4.018   1.855   0.939  1.7192  1.0114  1.4071
 1575SOL    HW2 4911   3.950   1.945   0.821  3.1129 -0.7300 -0.8075
 1576SOL     OW 4912   0.184   0.372   3.993  0.2070  0.4498  0.3419
 1576SOL    HW1 4913   0.119   0.403   3.924 -0.6651 -0.6929  0.6204
 1576SOL    HW2 4914   0.141   0.376   4.083 -0.1189 -1.9472  0.3424
 1577SOL     OW 4915   0.693   2.951   2.868 -0.6097 -0.1628 -0.2913
 1577SOL    HW1 4916   0.667   2.965   2.964 -0.2570 -0.1328 -0.1963
 1577SOL    HW2 4917   0.758   2.875   2.862  0.8009  0.9868 -0.2608
 1578SOL     OW 4918   0.786   0.014   2.484 -0.1486 -0.5910 -0.2010
 1578SOL    HW1 4919   0.757   0.104   2.452 -1.1099 -0.4836  0.9097
 1578SOL    HW2 4920   0.830  -0.035   2.409 -0.2369  0.5219 -1.0171
 1579SOL     OW 4921   1.868   2.639   4.488 -0.9487  0.1182  0.0719
 1579SOL    HW1 4922   1.847   2.735   4.509 -1.6732 -0.3008  1.3418
 1579SOL    HW2 4923   1.949   2.611   4.540 -0.4552  0.1612 -0.6577
 1580SOL     OW 4924   2.786   4.269   0.142 -0.0884 -0.0776  0.6642
 1580SOL    HW1 4925   2.886   4.271   0.151 -0.1052  0.3105  0.7623
 1580SOL    HW2 4926   2.750   4.190   0.191  0.1758 -0.2491  0.5843
 1581SOL     OW 4927   0.185   2.511   2.298 -0.0384 -0.2755  0.4148
 1581SOL    HW1 4928   0.178   2.598   2.346 -0.1661 -0.3785  0.5861
 1581SOL    HW2 4929   0.122   2.445   2.339  0.7406 -0.7333  0.9049
 1582SOL     OW 4930   1.901   0.287   1.417 -0.1279 -0.0843 -0.1422
 1582SOL    HW1 4931   1.938   0.380   1.412 -0.3233 -0.0850 -2.6533
 1582SOL    HW2 4932   1.977   0.222   1.415 -0.0141 -0.0245  1.1903
 1583SOL     OW 4933   3.463   0.043   3.246 -0.1251 -0.4341 -0.2035
 1583SOL    HW1 4934   3.447   0.136   3.279  2.8431  0.0322  0.2280
 1583SOL    HW2 4935   3.495   0.046   3.152  2.5816 -0.6834  0.6271
 1584SOL     OW 4936   5.081   1.018   1.290 -0.9491 -0.8199 -0.0686
 1584SOL    HW1 4937   5.129   1.001   1.204  0.1154 -0.9759  0.5473
 1584SOL    HW2 4938   4.982   1.015   1.273 -0.7626 -1.1491 -1.2241
 1585SOL     OW 4939   0.924   1.005   1.613 -0.2868  0.2548 -0.0124
 1585SOL    HW1 4940   0.944   1.054   1.527 -0.2860  3.6193  1.7318
 1585SOL    HW2 4941   0.844   0.947   1.600 -0.6311  1.1039 -2.1586
 1586SOL     OW 4942   4.348   4.799   0.976 -0.0012 -0.8440 -0.6173
 1586SOL    HW1 4943   4.349   4.853   0.892  0.7252  0.5831  0.2768
 1586SOL    HW2 4944   4.284   4.839   1.041  2.8475  1.0085  1.2732
 1587SOL     OW 4945   1.625   3.424   3.738  0.1008  0.9246  0.2755
 1587SOL    HW1 4946   1.585   3.349   3.686  1.2148  0.4016  0.1633
 1587SOL    HW2 4947   1.572   3.507   3.722 -1.3956  0.0938  0.7303
 1588SOL     OW 4948   3.196   3.361   3.705  0.2209 -0.8742 -0.1466
 1588SOL    HW1 4949   3.255   3.302   3.761 -0.0073 -1.6541 -0.7135
 1588SOL    HW2 4950   3.211   3.341   3.608 -0.9664 -1.0846 -0.2988
 1589SOL     OW 4951   0.566   2.120   1.868  0.2549  0.2466  0.0870
 1589SOL    HW1 4952   0.592   2.166   1.783  1.5133 -1.0855 -0.2881
 1589SOL    HW2 4953   0.635   2.139   1.939  0.1601 -0.0891  0.2715
 1590SOL     OW 4954   1.006   1.061   1.308 -0.2856  0.2759  0.5607
 1590SOL    HW1 4955   1.049   1.152   1.313 -0.5997  0.3904  1.3559
 1590SOL    HW2 4956   1.062   1.001   1.251  1.4871  0.1275  2.3589
 1591SOL     OW 4957   0.102   3.906   2.426  0.0109 -0.2948  0.0361
 1591SOL    HW1 4958   0.018   3.892   2.372 -0.1004 -0.6008  0.2865
 1591SOL    HW2 4959   0.151   3.986   2.391 -1.0542  0.6891  0.7143
 1592SOL     OW 4960   4.628   3.257   4.175 -0.5737  0.1749 -0.2486
 1592SOL    HW1 4961   4.553   3.218   4.229 -0.6958  1.6865  0.7255
 1592SOL    HW2 4962   4.715   3.235   4.218 -0.7152  2.3416  1.3350
 1593SOL     OW 4963   4.113   0.325   4.166  0.0735  0.0136  0.2437
 1593SOL    HW1 4964   4.020   0.325   4.201  0.0362  1.9373  0.2178
 1593SOL    HW2 4965   4.120   0.263   4.088 -1.1817 -0.1394  0.2421
 1594SOL     OW 4966   1.377   4.220   1.034 -0.0603  0.4722  0.8415
 1594SOL    HW1 4967   1.425   4.156   0.973 -1.5855 -2.8930  2.8498
 1594SOL    HW2 4968   1.285   4.237   0.997  0.3936  1.7281  0.2352
 1595SOL     OW 4969   4.075   2.939   2.454 -0.1158  0.2852  0.5238
 1595SOL    HW1 4970   4.129   2.883   2.516  1.3571 -0.6215 -1.4556
 1595SOL    HW2 4971   4.022   2.880   2.392  1.7921  0.9075 -1.8888
 1596SOL     OW 4972   2.040   3.442   3.183 -0.4586 -0.3625 -0.2102
 1596SOL    HW1 4973   2.116   3.483   3.133 -0.5250 -1.8571 -1.6308
 1596SOL    HW2 4974   2.067   3.425   3.278  0.9845 -0.8300 -0.6794
 1597SOL     OW 4975   1.576   2.134   3.897 -0.3798  0.4136 -0.1855
 1597SOL    HW1 4976   1.514   2.081   3.955 -0.0717 -0.1404 -0.3476
 1597SOL    HW2 4977   1.532   2.154   3.809 -1.0116  1.6319  0.3820
 1598SOL     OW 4978   3.083   2.701   2.497  0.3108  0.4109 -0.2085
 1598SOL    HW1 4979   3.000   2.651   2.521  0.2377  0.0539 -1.1514
 1598SOL    HW2 4980   3.136   2.719   2.580  0.0497 -0.7109  0.2265
 1599SOL     OW 4981   2.149   1.102   4.278 -0.3829  0.2328  0.3498
 1599SOL    HW1 4982   2.144   1.106   4.178 -0.2594  0.3950  0.3506
 1599SOL    HW2 4983   2.203   1.179   4.312  0.8978 -0.6701  0.4461
 1600SOL     OW 4984   0.851   3.063   3.837 -0.4902  0.0009 -0.2075
 1600SOL    HW1 4985   0.932   3.023   3.794 -0.2993  1.0250 -0.8222
 1600SOL    HW2 4986   0.814   3.136   3.779  0.5968  2.4186  1.9619
 1601SOL     OW 4987   1.631   1.870   2.254 -0.1419  0.4269  0.1676
 1601SOL    HW1 4988   1.719   1.872   2.303 -0.4159  4.3638  0.8423
 1601SOL    HW2 4989   1.556   1.874   2.320 -0.6946  0.6346 -0.4612
 1602SOL     OW 4990   3.923   4.539   2.867  0.0725  0.2907  0.8284
 1602SOL    HW1 4991   3.833   4.581   2.861 -0.0948 -0.2772 -2.2294
 1602SOL    HW2 4992   3.933   4.470   2.795  1.9228 -1.8076  2.9173
 1603SOL     OW 4993   1.823   0.074   4.968  0.0409 -0.0361 -0.3810
 1603SOL    HW1 4994   1.858   0.154   5.016  1.8206 -0.4103 -0.9951
 1603SOL    HW2 4995   1.824  -0.005   5.029  3.1690 -0.7274 -1.1417
 1604SOL     OW 4996   0.669   3.969   1.147  0.3242  0.1679 -0.1395
 1604SOL    HW1 4997   0.585   3.915   1.143 -0.6433  1.6095 -0.1366
 1604SOL    HW2 4998   0.709   3.974   1.056  1.6658 -2.3663  0.2458
 1605SOL     OW 4999   4.247   2.082   2.455 -0.0491 -0.1325 -0.3059
 1605SOL    HW1 5000   4.218   2.125   2.369 -3.7304  0.0260  0.8644
 1605SOL    HW2 5001   4.214   1.988   2.459  1.8624 -0.8381  0.1551
 1606SOL     OW 5002   3.659   0.281   0.735 -0.3018  0.0817 -0.5626
 1606SOL    HW1 5003   3.629   0.195   0.693 -0.6409  1.1841 -2.7377
 1606SOL    HW2 5004   3.749   0.269   0.775 -1.6748 -2.1425  2.2186
 1607SOL     OW 5005   1.298   2.469   2.829  0.0723 -0.3152 -0.0937
 1607SOL    HW1 5006   1.393   2.465   2.862  0.0452  0.5144  0.1132
 1607SOL    HW2 5007   1.270   2.379   2.796  0.3321 -1.0103  1.5087
 1608SOL     OW 5008   2.618   0.659   2.687  0.5907  0.1790  0.2268
 1608SOL    HW1 5009   2.616   0.688   2.591  0.8718  0.3442  0.2685
 1608SOL    HW2 5010   2.711   0.630   2.711  0.1922 -1.4245 -0.0123
 1609SOL     OW 5011   1.345   2.516   4.198  0.1941  0.0389  0.1574
 1609SOL    HW1 5012   1.276   2.479   4.135 -0.4356  0.8317  0.3641
 1609SOL    HW2 5013   1.352   2.457   4.278  0.1569 -0.3437 -0.1168
 1610SOL     OW 5014   1.871   4.409   2.083  0.6131  0.7612  0.3284
 1610SOL    HW1 5015   1.930   4.378   2.158  0.2684  0.6248  0.5450
 1610SOL    HW2 5016   1.889   4.505   2.064  1.1178  0.6400  0.1950
 1611SOL     OW 5017   2.133   5.105   0.761  0.0424 -0.1963 -0.3405
 1611SOL    HW1 5018   2.037   5.089   0.740  0.2384 -1.3404 -0.4278
 1611SOL    HW2 5019   2.188   5.091   0.679  0.1904  1.5297 -0.5655
 1612SOL     OW 5020   1.187   1.810   4.255  0.4097 -0.0273  0.5895
 1612SOL    HW1 5021   1.155   1.740   4.318  0.8892  1.1504  2.2097
 1612SOL    HW2 5022   1.267   1.776   4.205  0.0412 -0.9610  0.6060
 1613SOL     OW 5023   3.422   2.319   1.668  0.4475 -0.0836 -0.6232
 1613SOL    HW1 5024   3.404   2.267   1.584  0.7271  0.0298 -0.7529
 1613SOL    HW2 5025   3.497   2.383   1.652  1.3897 -0.9734  0.0798
 1614SOL     OW 5026   2.274   1.539   1.882 -0.2064  1.0697  0.1076
 1614SOL    HW1 5027   2.275   1.524   1.783 -1.8475 -1.0883  0.3223
 1614SOL    HW2 5028   2.184   1.572   1.910 -0.2839  0.1263  1.0346
 1615SOL     OW 5029   4.116   0.410   3.619  0.1843  0.0201 -0.3131
 1615SOL    HW1 5030   4.191   0.408   3.685  0.4884 -1.1880 -0.6812
 1615SOL    HW2 5031   4.092   0.505   3.600  2.1335  0.4734 -0.7702
 1616SOL     OW 5032   4.474   1.906   3.750  0.0462 -0.1227 -0.0446
 1616SOL    HW1 5033   4.503   1.934   3.841 -0.7169 -3.2090  1.2774
 1616SOL    HW2 5034   4.552   1.870   3.699  0.0876 -0.5737  0.3264
 1617SOL     OW 5035   2.892   3.931   4.455 -0.2373 -0.0555 -0.4094
 1617SOL    HW1 5036   2.992   3.923   4.453 -0.2168  0.3578 -1.2452
 1617SOL    HW2 5037   2.852   3.841   4.473  0.2879 -0.1577  0.3137
 1618SOL     OW 5038   0.862   2.445   0.819 -0.2614 -0.0772  0.6463
 1618SOL    HW1 5039   0.763   2.451   0.830 -0.9229  0.7833 -3.8869
 1618SOL    HW2 5040   0.904   2.533   0.841 -1.2291  1.0578 -1.6560
 1619SOL     OW 5041   2.868   2.069   1.744  0.4578 -0.0484  0.0117
 1619SOL    HW1 5042   2.884   2.009   1.665  1.5614  2.1021 -1.4752
 1619SOL    HW2 5043   2.953   2.115   1.769 -0.2871  0.6719  1.3384
 1620SOL     OW 5044   3.583   2.255   0.875 -0.1314  0.0756  0.2431
 1620SOL    HW1 5045   3.639   2.260   0.958 -0.4289  0.8957  0.4042
 1620SOL    HW2 5046   3.492   2.293   0.894  0.3681  1.9810 -0.9249
 1621SOL     OW 5047   3.143   5.084   2.674 -0.1424  0.1668 -0.4271
 1621SOL    HW1 5048   3.065   5.130   2.717 -0.1258  0.4086 -0.6611
 1621SOL    HW2 5049   3.228   5.112   2.720 -0.3763 -2.1284  1.6851
 1622SOL     OW 5050   0.186   1.827   2.150 -0.4965 -0.3577 -0.3240
 1622SOL    HW1 5051   0.253   1.790   2.086 -1.4534 -1.3880 -0.7749
 1622SOL    HW2 5052   0.097   1.833   2.104 -1.0060 -0.2689  0.6434
 1623SOL     OW 5053   2.315   1.699   4.888 -0.4181 -0.6405 -0.0229
 1623SOL    HW1 5054   2.356   1.616   4.849 -0.4547 -0.2479 -0.8994
 1623SOL    HW2 5055   2.232   1.673   4.937  0.9958 -1.4923  2.0666
 1624SOL     OW 5056   0.531   1.123   4.223  1.1475  0.2359  0.6665
 1624SOL    HW1 5057   0.460   1.052   4.218  0.2135  1.1912  0.1016
 1624SOL    HW2 5058   0.620   1.079   4.235  0.7198 -1.0961 -0.7287
 1625SOL     OW 5059   0.818   4.389   0.511  0.0480  0.1328  0.1385
 1625SOL    HW1 5060   0.874   4.309   0.533 -1.9594 -0.6928  2.6750
 1625SOL    HW2 5061   0.733   4.359   0.469 -1.2955  0.7600  2.3011
 1626SOL     OW 5062   2.358   4.475   0.204 -0.1221  0.2581 -0.5166
 1626SOL    HW1 5063   2.309   4.551   0.246  0.3771 -0.0563  0.6849
 1626SOL    HW2 5064   2.451   4.504   0.182  1.0204 -0.6748  2.4932
 1627SOL     OW 5065   3.505   0.741   3.504 -0.7173  0.4136  0.5297
 1627SOL    HW1 5066   3.458   0.814   3.455  2.1666  0.8780 -1.8430
 1627SOL    HW2 5067   3.539   0.775   3.591 -0.6767  1.4484  0.1166
 1628SOL     OW 5068   2.579   0.438   0.327  0.0753 -0.0623  0.1925
 1628SOL    HW1 5069   2.562   0.425   0.425  0.8996  1.4966  0.5761
 1628SOL    HW2 5070   2.667   0.399   0.303  0.9806  1.6313  0.6173
 1629SOL     OW 5071   5.020   2.390   4.966 -0.5213  0.9066  0.2523
 1629SOL    HW1 5072   5.077   2.420   5.042 -0.6947  1.1190  0.2995
 1629SOL    HW2 5073   5.078   2.362   4.889 -0.3419  0.3934  0.5723
 1630SOL     OW 5074   1.619   2.901   4.911 -0.9952 -0.3704 -0.0781
 1630SOL    HW1 5075   1.642   2.825   4.973 -2.0550 -0.5694  0.0969
 1630SOL    HW2 5076   1.596   2.982   4.965 -0.5732 -0.1365 -0.2481
 1631SOL     OW 5077   3.850   0.231   4.959  0.0168  0.3254 -0.2755
 1631SOL    HW1 5078   3.853   0.170   4.880 -0.7384  0.7193 -0.6237
 1631SOL    HW2 5079   3.785   0.305   4.941 -1.4608 -0.5006  1.3852
 1632SOL     OW 5080   2.436   3.745   3.374  0.1608  0.2558 -0.5819
 1632SOL    HW1 5081   2.420   3.732   3.277 -0.4004 -0.9454 -0.3423
 1632SOL    HW2 5082   2.349   3.737   3.424  0.3862  1.1895 -0.0068
 1633SOL     OW 5083   3.923   1.537   5.062  0.4710 -0.1628 -0.2860
 1633SOL    HW1 5084   3.850   1.469   5.052  0.2605  0.3529 -3.1329
 1633SOL    HW2 5085   3.984   1.532   4.983  3.1219 -0.0286  1.6231
 1634SOL     OW 5086   2.852   0.859   0.061 -0.5609 -0.5030  0.6762
 1634SOL    HW1 5087   2.885   0.765   0.071 -2.7713 -1.2405  1.7029
 1634SOL    HW2 5088   2.858   0.905   0.150  0.0611  0.2106  0.2809
 1635SOL     OW 5089   1.741   4.164   1.982  0.6744 -0.3027 -0.4491
 1635SOL    HW1 5090   1.736   4.241   2.046 -2.3763 -1.4716  0.9143
 1635SOL    HW2 5091   1.695   4.188   1.897  1.9099  0.1718 -1.0002
 1636SOL     OW 5092   4.791   0.665   1.751  0.0839  0.2985  0.0358
 1636SOL    HW1 5093   4.748   0.720   1.823  1.5664 -1.3025  2.2565
 1636SOL    HW2 5094   4.865   0.718   1.709  0.2452  0.6859  0.7893
 1637SOL     OW 5095   4.475   5.157   2.906  0.1071  0.3303 -0.4035
 1637SOL    HW1 5096   4.502   5.235   2.848  0.8446 -0.7010 -1.4958
 1637SOL    HW2 5097   4.526   5.076   2.878 -1.1735 -0.7249  0.2299
 1638SOL     OW 5098   0.550   4.123   3.714  0.0009 -0.2546 -0.0168
 1638SOL    HW1 5099   0.466   4.086   3.752  0.5147  0.5445  1.9951
 1638SOL    HW2 5100   0.578   4.204   3.766  0.3931  1.3546 -2.5514
 1639SOL     OW 5101   3.226   4.867   3.014  0.0364  0.3341 -0.2368
 1639SOL    HW1 5102   3.205   4.849   3.110 -1.7880  3.4809  0.0811
 1639SOL    HW2 5103   3.166   4.812   2.956  1.2007 -1.6488  0.3386
 1640SOL     OW 5104   1.847   2.542   0.253  0.6284 -0.4054 -0.8001
 1640SOL    HW1 5105   1.838   2.473   0.181  0.5592 -1.2674  0.0165
 1640SOL    HW2 5106   1.930   2.596   0.237  2.0452 -2.2977 -0.1281
 1641SOL     OW 5107   3.440   3.268   5.053  0.4128  0.0870  0.5433
 1641SOL    HW1 5108   3.537   3.268   5.076  0.7717 -1.6359 -0.7291
 1641SOL    HW2 5109   3.409   3.173   5.042 -1.7656  0.5214  2.2128
 1642SOL     OW 5110   3.314   1.466   1.351 -0.4486 -0.1183  0.3579
 1642SOL    HW1 5111   3.387   1.413   1.396  0.2615  0.1132 -0.5056
 1642SOL    HW2 5112   3.225   1.433   1.383  0.0181 -0.4766  1.3496
 1643SOL     OW 5113   3.897   4.312   2.717 -0.4143  0.1931 -0.0252
 1643SOL    HW1 5114   3.806   4.278   2.692 -1.3881  1.8082  1.0945
 1643SOL    HW2 5115   3.935   4.364   2.641 -1.7166  1.9172  0.4503
 1644SOL     OW 5116   0.479   0.542   1.291 -0.0325  0.3483 -0.2931
 1644SOL    HW1 5117   0.535   0.495   1.359 -1.5638  0.0182  0.8048
 1644SOL    HW2 5118   0.401   0.485   1.267 -1.1954  1.7311  0.0505
 1645SOL     OW 5119   3.488   4.930   1.067  0.1978 -0.1380  0.0105
 1645SOL    HW1 5120   3.506   4.853   1.007  0.0341 -0.0287 -0.1765
 1645SOL    HW2 5121   3.396   4.922   1.106 -0.1463  0.4053 -0.6729
 1646SOL     OW 5122   4.406   4.033   3.097 -0.2105  0.0925 -0.3575
 1646SOL    HW1 5123   4.476   4.073   3.038 -0.3024  0.1506 -0.4272
 1646SOL    HW2 5124   4.343   3.979   3.041 -1.4884  1.7739 -0.6202
 1647SOL     OW 5125   1.383   2.002   4.032 -0.5061 -0.3149  0.0072
 1647SOL    HW1 5126   1.416   2.029   4.122  0.3135  1.1967 -0.7123
 1647SOL    HW2 5127   1.382   1.902   4.025  1.5183 -0.4343  0.9352
 1648SOL     OW 5128   1.772   3.058   0.138 -0.1446  0.1620 -0.3999
 1648SOL    HW1 5129   1.850   3.116   0.160 -0.0896 -0.2240  0.4976
 1648SOL    HW2 5130   1.705   3.063   0.212  0.1207 -1.3331 -0.0124
 1649SOL     OW 5131   1.446   4.878   3.929  0.2048  0.1819 -0.5167
 1649SOL    HW1 5132   1.408   4.916   3.845  1.0762  0.0309 -0.9986
 1649SOL    HW2 5133   1.546   4.887   3.926  0.2573 -0.0646  0.3892
 1650SOL     OW 5134   0.960   2.118   0.143  0.1094  0.2330  0.3130
 1650SOL    HW1 5135   0.964   2.107   0.043  0.0082 -2.9519  0.5837
 1650SOL    HW2 5136   1.043   2.166   0.174  1.8574 -1.7191 -1.0370
 1651SOL     OW 5137   4.785   1.795   0.743 -0.5356 -0.1993  0.0283
 1651SOL    HW1 5138   4.839   1.726   0.696 -0.0812 -0.2962  0.6764
 1651SOL    HW2 5139   4.833   1.883   0.739  0.1036 -0.4682  1.3371
 1652SOL     OW 5140   0.974   3.035   4.169  0.1252 -0.6095 -0.3128
 1652SOL    HW1 5141   0.891   3.075   4.131  0.2804  0.7816  0.7051
 1652SOL    HW2 5142   0.963   3.022   4.268  0.6396 -1.6978 -0.3818
 1653SOL     OW 5143   1.808   2.779   1.675 -0.1499 -0.0038 -0.2101
 1653SOL    HW1 5144   1.861   2.716   1.619 -1.2227  0.0348 -1.3025
 1653SOL    HW2 5145   1.797   2.741   1.767 -1.0730 -1.5956 -0.9430
 1654SOL     OW 5146   4.653   0.719   2.640  0.2561 -0.1244 -0.0112
 1654SOL    HW1 5147   4.568   0.745   2.593  0.1772 -2.6311 -1.4458
 1654SOL    HW2 5148   4.719   0.688   2.572  1.7596  0.2360  1.2454
 1655SOL     OW 5149   1.302   3.297   3.195 -0.4086 -0.2883 -0.4274
 1655SOL    HW1 5150   1.250   3.268   3.275  2.0823  0.1970  1.4925
 1655SOL    HW2 5151   1.263   3.381   3.158 -0.5540  0.5253  1.4611
 1656SOL     OW 5152   1.813   2.164   4.002 -0.1827  0.0650 -0.2088
 1656SOL    HW1 5153   1.890   2.141   3.944 -0.6428 -0.0907 -0.7625
 1656SOL    HW2 5154   1.727   2.143   3.955 -0.6414  2.3565 -0.5478
 1657SOL     OW 5155   4.641   4.420   2.790 -0.0931 -0.2961 -0.1537
 1657SOL    HW1 5156   4.573   4.399   2.860  0.2642  0.0393  0.3013
 1657SOL    HW2 5157   4.639   4.350   2.718 -0.3384 -0.7395  0.2837
 1658SOL     OW 5158   2.888   2.665   0.077 -0.3553  0.2125  0.3928
 1658SOL    HW1 5159   2.851   2.741   0.023  0.9139 -0.0153 -0.8735
 1658SOL    HW2 5160   2.987   2.659   0.062 -0.5815 -2.4335 -0.5638
 1659SOL     OW 5161   1.995   4.497   0.239 -0.0627 -0.0931 -0.4579
 1659SOL    HW1 5162   2.043   4.470   0.322  1.5783  1.2536 -0.9123
 1659SOL    HW2 5163   1.999   4.596   0.228 -2.5080  0.0327 -0.8376
 1660SOL     OW 5164   3.832   3.904   1.120 -0.3980 -0.0371  0.0045
 1660SOL    HW1 5165   3.847   3.936   1.026  0.3528  2.5196  0.9129
 1660SOL    HW2 5166   3.760   3.835   1.121  0.2043 -0.7958 -2.5439
 1661SOL     OW 5167   2.003   3.882   1.712 -0.3526 -0.4116 -0.1618
 1661SOL    HW1 5168   1.918   3.830   1.714 -0.1575 -0.7055  1.1273
 1661SOL    HW2 5169   2.073   3.829   1.664 -0.8928 -0.1393 -1.2868
 1662SOL     OW 5170   1.513   1.614   2.667  0.0333 -0.2784  0.4480
 1662SOL    HW1 5171   1.426   1.574   2.638 -0.1640  0.9813 -0.7808
 1662SOL    HW2 5172   1.584   1.588   2.602  0.2438  0.0262  0.5589
 1663SOL     OW 5173   2.121   2.667   2.701 -0.2904  0.8092 -0.0936
 1663SOL    HW1 5174   2.200   2.728   2.691  1.7447 -1.6531 -0.1060
 1663SOL    HW2 5175   2.076   2.656   2.612  0.2450  1.1170 -0.4081
 1664SOL     OW 5176   1.619   4.553   3.174  0.0615 -0.5894 -0.3227
 1664SOL    HW1 5177   1.554   4.478   3.172  0.3757 -0.8946  0.4083
 1664SOL    HW2 5178   1.632   4.589   3.082 -0.8561 -0.7613 -0.5316
 1665SOL     OW 5179   0.575   0.959   1.902  0.2031 -0.6336  0.0827
 1665SOL    HW1 5180   0.605   0.925   1.991 -0.1463 -2.5741 -0.4929
 1665SOL    HW2 5181   0.594   1.057   1.895  0.8335 -0.5876  2.0221
 1666SOL     OW 5182   1.837   1.618   0.553  0.0135 -0.0513  0.2655
 1666SOL    HW1 5183   1.775   1.578   0.486  0.5990  0.9930 -0.9453
 1666SOL    HW2 5184   1.924   1.570   0.552 -0.6981 -1.4833  1.9283
 1667SOL     OW 5185   1.055   3.364   3.681  0.5832  0.0614 -0.2797
 1667SOL    HW1 5186   1.037   3.393   3.775  0.1244  1.7443 -0.8562
 1667SOL    HW2 5187   1.123   3.290   3.681  1.1593  0.5564  1.3239
 1668SOL     OW 5188   3.684   0.797   4.609 -0.3996 -0.1953 -0.1649
 1668SOL    HW1 5189   3.779   0.769   4.593 -0.3270  0.7718 -1.6004
 1668SOL    HW2 5190   3.626   0.765   4.534 -0.3030  3.2774 -1.9653
 1669SOL     OW 5191   4.138   4.547   1.437  0.2745 -0.4350  0.3116
 1669SOL    HW1 5192   4.179   4.572   1.350  0.6573  0.8294  0.8415
 1669SOL    HW2 5193   4.203   4.493   1.491  0.6632  0.2293  0.5090
 1670SOL     OW 5194   0.598   1.165   1.608 -0.4504  0.5741 -0.1112
 1670SOL    HW1 5195   0.565   1.093   1.668  3.3345 -0.4224  1.0448
 1670SOL    HW2 5196   0.587   1.137   1.512 -3.8140  0.9126  0.0339
 1671SOL     OW 5197   4.323   2.981   1.312 -0.6528 -0.5085  0.1622
 1671SOL    HW1 5198   4.345   3.076   1.337  0.7654 -0.9589  0.6972
 1671SOL    HW2 5199   4.347   2.920   1.388 -2.3073 -1.2425  0.1518
 1672SOL     OW 5200   4.744   0.037   3.675 -0.3916  0.3199 -0.4212
 1672SOL    HW1 5201   4.741  -0.003   3.583  1.1288  1.9442 -1.2559
 1672SOL    HW2 5202   4.671   0.105   3.684 -0.7549 -0.0821 -0.2860
 1673SOL     OW 5203   2.320   4.152   2.334 -0.7110  0.5963  0.3068
 1673SOL    HW1 5204   2.325   4.193   2.425 -0.7633 -0.5419  0.8429
 1673SOL    HW2 5205   2.255   4.076   2.336  0.5432 -0.5337 -0.2368
 1674SOL     OW 5206   0.734   3.110   4.074  0.5355  0.4372 -0.7421
 1674SOL    HW1 5207   0.752   3.077   3.982 -0.1590  0.8787 -1.0460
 1674SOL    HW2 5208   0.648   3.071   4.107  1.5071 -0.8912  0.3072
 1675SOL     OW 5209   3.470   1.098   2.936 -0.2710  0.2216  0.1818
 1675SOL    HW1 5210   3.431   1.036   3.004  0.9731  0.2429  0.9610
 1675SOL    HW2 5211   3.551   1.056   2.896  0.0139  0.9291  0.0001
 1676SOL     OW 5212   0.025   5.014   4.159 -0.5281  0.2151 -0.3983
 1676SOL    HW1 5213   0.104   5.003   4.220 -0.6237 -0.5829 -0.4146
 1676SOL    HW2 5214   0.057   5.035   4.066 -0.2512 -1.8590 -0.8046
 1677SOL     OW 5215   0.248   0.395   0.751  0.0930 -0.1906 -0.1853
 1677SOL    HW1 5216   0.341   0.389   0.714  0.7239 -0.1430  1.3202
 1677SOL    HW2 5217   0.205   0.305   0.747 -0.1941 -0.0105 -1.8139
 1678SOL     OW 5218   1.537   1.339   1.986  0.4076  0.6097  0.8778
 1678SOL    HW1 5219   1.575   1.431   1.994 -0.2208  1.2275 -1.9363
 1678SOL    HW2 5220   1.495   1.329   1.896  0.4041 -2.4338  1.1177
 1679SOL     OW 5221   2.326   1.994   3.003  0.0526  0.4087 -0.3886
 1679SOL    HW1 5222   2.292   2.033   2.917  3.0825 -1.0217 -2.4249
 1679SOL    HW2 5223   2.262   1.924   3.035 -0.7821  0.4405 -1.8802
 1680SOL     OW 5224   3.982   2.601   0.422 -0.1573 -0.5319 -0.4520
 1680SOL    HW1 5225   3.994   2.608   0.521 -0.2826 -2.0407 -0.3060
 1680SOL    HW2 5226   3.910   2.664   0.393  0.6345  0.7379  0.2304
 1681SOL     OW 5227   3.647   0.427   4.605 -0.6311 -0.4734  0.6617
 1681SOL    HW1 5228   3.562   0.440   4.554  0.1146  0.1835 -0.4498
 1681SOL    HW2 5229   3.650   0.490   4.682  0.0371  1.5097 -0.8997
 1682SOL     OW 5230   3.858   1.761   3.379  0.1184  0.0015  0.3929
 1682SOL    HW1 5231   3.852   1.814   3.464  0.3257  1.8304 -0.6874
 1682SOL    HW2 5232   3.934   1.696   3.386  0.5398  0.5792  1.3653
 1683SOL     OW 5233   2.562   0.446   2.134  0.1084  0.3296 -0.1879
 1683SOL    HW1 5234   2.535   0.542   2.124 -1.5778 -0.2003 -1.2051
 1683SOL    HW2 5235   2.660   0.437   2.119  0.2587  1.8525 -0.2951
 1684SOL     OW 5236   3.200   2.694   4.529 -0.3228  0.3572  0.2788
 1684SOL    HW1 5237   3.237   2.729   4.615  1.5134  1.2049 -0.7789
 1684SOL    HW2 5238   3.155   2.607   4.545 -1.2249  1.1342  2.3014
 1685SOL     OW 5239   4.644   2.419   0.118 -0.0161 -0.0783  0.2953
 1685SOL    HW1 5240   4.568   2.355   0.125 -0.9644  0.7764 -1.4884
 1685SOL    HW2 5241   4.642   2.482   0.196 -1.0320 -0.1967  0.3732
 1686SOL     OW 5242   2.000   3.686   0.956 -0.1099  0.0119  0.0896
 1686SOL    HW1 5243   2.059   3.636   0.892 -1.2330  0.5163 -1.3885
 1686SOL    HW2 5244   2.025   3.783   0.955 -0.0470  0.0009  0.5173
 1687SOL     OW 5245   3.994   4.008   2.486 -0.4984 -0.2359 -0.0923
 1687SOL    HW1 5246   4.084   4.029   2.524 -0.4573  1.0617 -0.8620
 1687SOL    HW2 5247   3.973   3.911   2.503 -0.4263  0.1904  3.0686
 1688SOL     OW 5248   3.716   4.881   1.682 -0.1984 -0.3367 -0.2421
 1688SOL    HW1 5249   3.708   4.890   1.582 -0.4789 -0.5857 -0.2441
 1688SOL    HW2 5250   3.664   4.955   1.726  0.2247 -0.0112 -0.2799
 1689SOL     OW 5251   1.675   4.058   0.462 -0.0394  0.6908 -0.4247
 1689SOL    HW1 5252   1.581   4.025   0.448  0.7845 -1.6983 -0.7650
 1689SOL    HW2 5253   1.704   4.110   0.381 -1.7288  3.3453  0.5475
 1690SOL     OW 5254   2.189   3.694   2.817 -0.2774  0.3870 -0.3250
 1690SOL    HW1 5255   2.281   3.657   2.811  0.0979  1.0849  0.7633
 1690SOL    HW2 5256   2.125   3.633   2.771  0.7185 -0.1187 -1.0666
 1691SOL     OW 5257   2.132   3.647   0.579  0.2825 -0.2746  0.0155
 1691SOL    HW1 5258   2.063   3.695   0.524 -0.8198 -2.0024 -0.1626
 1691SOL    HW2 5259   2.173   3.711   0.644  0.2208  1.3506 -1.4595
 1692SOL     OW 5260   3.924   4.198   1.788 -0.6371 -0.3087 -0.3475
 1692SOL    HW1 5261   3.963   4.278   1.743  0.3024  0.9741  2.5450
 1692SOL    HW2 5262   3.842   4.225   1.839  0.5644 -0.7590  1.9391
 1693SOL     OW 5263   0.771   2.636   2.677  0.0592  0.4296  0.4943
 1693SOL    HW1 5264   0.837   2.694   2.725  0.5660 -1.1043  1.7536
 1693SOL    HW2 5265   0.765   2.664   2.581  3.0342  0.2375  0.1666
 1694SOL     OW 5266   2.722   1.845   0.479 -0.3281  0.1792 -0.0350
 1694SOL    HW1 5267   2.712   1.818   0.383 -0.6038 -0.5208  0.1884
 1694SOL    HW2 5268   2.764   1.936   0.483 -1.9170  1.0116 -0.8804
 1695SOL     OW 5269   0.947   3.767   4.525  0.0390  0.2025 -0.4177
 1695SOL    HW1 5270   0.999   3.816   4.595 -1.1306  1.0807 -0.1554
 1695SOL    HW2 5271   0.929   3.674   4.557 -1.3466  0.8914  0.9151
 1696SOL     OW 5272   3.742   2.678   0.676  0.3279 -0.2122  0.2767
 1696SOL    HW1 5273   3.711   2.752   0.737  0.3764 -0.9807  1.2532
 1696SOL    HW2 5274   3.839   2.661   0.691  0.0602 -1.2644  0.9243
 1697SOL     OW 5275   2.351   1.950   2.510  0.2189  0.7613 -0.5659
 1697SOL    HW1 5276   2.271   1.972   2.454  0.0020  0.0370 -0.5556
 1697SOL    HW2 5277   2.434   1.977   2.461  0.0565 -0.2870 -1.4661
 1698SOL     OW 5278   0.328   2.045   2.192  0.0483  0.2893 -0.1115
 1698SOL    HW1 5279   0.270   1.964   2.176  0.5404 -0.1204  0.1471
 1698SOL    HW2 5280   0.309   2.081   2.283 -0.4088  0.6703 -0.3514
 1699SOL     OW 5281   0.597   2.605   3.049 -0.1158  0.2650  0.2098
 1699SOL    HW1 5282   0.521   2.659   3.086  0.0785 -0.2505  1.4080
 1699SOL    HW2 5283   0.586   2.596   2.949 -0.9559  1.2236  0.1997
 1700SOL     OW 5284   2.685   0.930   1.823 -0.0545 -0.0783  0.3536
 1700SOL    HW1 5285   2.671   1.027   1.805 -2.8463 -0.1672  1.4855
 1700SOL    HW2 5286   2.662   0.877   1.742 -1.1403  0.1009  0.5332
 1701SOL     OW 5287   1.763   3.791   1.732  0.0662  0.2042  0.1228
 1701SOL    HW1 5288   1.753   3.696   1.759 -0.5990  0.7272  1.8027
 1701SOL    HW2 5289   1.674   3.829   1.708  0.0101  0.9687  1.4764
 1702SOL     OW 5290   2.651   0.384   3.252 -0.0121  0.0012 -0.1250
 1702SOL    HW1 5291   2.566   0.331   3.246 -0.7995  1.3234 -1.6090
 1702SOL    HW2 5292   2.640   0.470   3.202  0.8716  2.0498  2.8700
 1703SOL     OW 5293   1.290   0.783   2.952 -0.0641 -0.1429  0.2959
 1703SOL    HW1 5294   1.249   0.707   2.901 -0.8251 -0.1312  0.8771
 1703SOL    HW2 5295   1.276   0.769   3.050  3.2336 -1.2574  0.7165
 1704SOL     OW 5296   0.610   2.970   3.132  0.0856  0.3719 -0.2543
 1704SOL    HW1 5297   0.659   3.056   3.142  1.3592 -0.3642  0.0329
 1704SOL    HW2 5298   0.544   2.960   3.207  2.8848 -0.7670  2.2602
 1705SOL     OW 5299   1.634   0.138   3.348 -0.1514  0.6103 -0.4342
 1705SOL    HW1 5300   1.647   0.039   3.344 -1.5824  0.4587 -2.2505
 1705SOL    HW2 5301   1.630   0.175   3.256 -3.3081  1.8268  0.0723
 1706SOL     OW 5302   4.805   1.281   2.378 -0.6245  0.2996 -0.7314
 1706SOL    HW1 5303   4.796   1.215   2.452 -0.1365  0.6211 -0.3774
 1706SOL    HW2 5304   4.888   1.261   2.326 -0.1382  0.9957 -0.2436
 1707SOL     OW 5305   1.064   5.022   3.953  0.2398 -0.2321  0.0451
 1707SOL    HW1 5306   1.004   5.099   3.930  0.6134  0.7897  2.2515
 1707SOL    HW2 5307   1.009   4.938   3.960 -0.4859  0.1837 -0.4777
 1708SOL     OW 5308   2.023   1.569   3.010 -0.1594  0.3629 -0.2302
 1708SOL    HW1 5309   2.119   1.547   2.991 -0.2559 -1.0752  0.7976
 1708SOL    HW2 5310   1.974   1.486   3.036 -1.8037  0.9966 -1.1173
 1709SOL     OW 5311   0.300   3.980   4.274 -0.1229 -0.0404 -0.2903
 1709SOL    HW1 5312   0.273   3.964   4.369 -0.3101 -0.5188 -0.4241
 1709SOL    HW2 5313   0.388   4.028   4.273  0.2870 -0.7490  0.1270
 1710SOL     OW 5314   2.509   2.242   2.093 -0.3959 -0.0572 -0.3678
 1710SOL    HW1 5315   2.521   2.310   2.022  0.2154 -2.2006 -2.4494
 1710SOL    HW2 5316   2.449   2.169   2.060  0.0631 -1.2215  1.2255
 1711SOL     OW 5317   3.286   0.301   4.728  0.1799  0.0854 -0.3071
 1711SOL    HW1 5318   3.340   0.235   4.781 -2.5215 -2.2484 -0.2558
 1711SOL    HW2 5319   3.309   0.292   4.631  1.3828  0.6905 -0.1049
 1712SOL     OW 5320   5.003   4.445   1.514 -0.3170  0.4987  0.5525
 1712SOL    HW1 5321   4.950   4.506   1.574 -0.7028 -0.2791  1.0081
 1712SOL    HW2 5322   5.074   4.400   1.567  0.0942  0.6828  0.1704
 1713SOL     OW 5323   3.959   3.081   4.385  0.8103 -0.6752 -0.0038
 1713SOL    HW1 5324   4.024   3.055   4.457  2.0104  0.1449 -0.7347
 1713SOL    HW2 5325   3.917   3.169   4.409  1.0913 -0.4802 -0.2155
 1714SOL     OW 5326   4.725   1.549   4.572 -0.3270 -0.4765  0.1950
 1714SOL    HW1 5327   4.713   1.548   4.671  0.7381 -1.2140  0.3357
 1714SOL    HW2 5328   4.637   1.565   4.528 -1.2264 -2.3384  1.2018
 1715SOL     OW 5329   1.146   2.918   4.916  0.3664  0.0283  0.1895
 1715SOL    HW1 5330   1.105   2.852   4.979  0.2762 -0.2500 -0.1564
 1715SOL    HW2 5331   1.157   2.875   4.826  3.2000 -0.5919  0.7256
 1716SOL     OW 5332   1.467   2.232   4.661  0.0634  0.0670 -0.3606
 1716SOL    HW1 5333   1.382   2.183   4.644  0.0597 -0.5280  1.1535
 1716SOL    HW2 5334   1.455   2.296   4.737  0.7090  0.6675 -0.7530
 1717SOL     OW 5335   2.911   0.674   1.573 -0.1205 -0.3033 -0.0982
 1717SOL    HW1 5336   2.856   0.613   1.630 -1.3674  2.7866  2.3276
 1717SOL    HW2 5337   3.005   0.677   1.609  0.2213 -1.4318 -0.8353
 1718SOL     OW 5338   0.452   4.125   2.585 -0.0385 -0.2058  0.6017
 1718SOL    HW1 5339   0.539   4.152   2.626 -0.1915  0.0122  0.7859
 1718SOL    HW2 5340   0.422   4.196   2.521  0.5302 -0.8488 -0.4043
 1719SOL     OW 5341   0.356   0.165   0.530 -0.4476  0.2231  0.1662
 1719SOL    HW1 5342   0.359   0.066   0.541  0.0301  0.1409 -0.6749
 1719SOL    HW2 5343   0.430   0.206   0.583 -0.1629  0.0724 -0.1134
 1720SOL     OW 5344   1.406   3.682   0.489  0.2293  0.4952 -0.2181
 1720SOL    HW1 5345   1.312   3.676   0.455  0.6234  1.3209 -1.5283
 1720SOL    HW2 5346   1.451   3.593   0.479 -0.0804  0.3793 -0.5943
 1721SOL     OW 5347   0.340   1.621   3.966 -0.0647 -0.0233 -0.0030
 1721SOL    HW1 5348   0.359   1.523   3.962 -0.7928 -0.1769  0.1575
 1721SOL    HW2 5349   0.426   1.671   3.976  0.3944 -0.5807 -1.0261
 1722SOL     OW 5350   4.856   5.035   4.438  0.2861 -0.2889  0.8170
 1722SOL    HW1 5351   4.761   5.069   4.438 -0.1980 -1.4330 -1.1823
 1722SOL    HW2 5352   4.867   4.968   4.511 -0.8339 -1.0213  0.3572
 1723SOL     OW 5353   4.311   0.294   3.248  0.5986 -0.0813 -0.0937
 1723SOL    HW1 5354   4.261   0.251   3.172  0.2843  2.2704 -1.3081
 1723SOL    HW2 5355   4.366   0.369   3.213  1.2632  0.4178  1.9041
 1724SOL     OW 5356   1.464   3.510   3.293 -0.3140  0.3536  0.0227
 1724SOL    HW1 5357   1.510   3.545   3.212 -4.4220  2.1981 -1.7465
 1724SOL    HW2 5358   1.396   3.442   3.267  0.3481 -1.3690  2.3709
 1725SOL     OW 5359   3.345   3.601   1.645 -0.7035  0.8322  0.2619
 1725SOL    HW1 5360   3.329   3.539   1.568  4.3609 -3.2043  1.9369
 1725SOL    HW2 5361   3.378   3.689   1.610  1.4872 -0.8537 -2.3403
 1726SOL     OW 5362   0.091   3.123   1.686 -0.0265 -0.3136 -0.5376
 1726SOL    HW1 5363  -0.007   3.100   1.682  0.0862 -0.8227 -0.4744
 1726SOL    HW2 5364   0.132   3.077   1.764  0.4417 -0.7916 -1.0603
 1727SOL     OW 5365   4.054   3.060   4.134 -0.0792 -0.1904  0.1913
 1727SOL    HW1 5366   4.060   2.964   4.105  0.2089 -0.2669  0.4988
 1727SOL    HW2 5367   3.987   3.068   4.209  0.5888 -0.3101  0.8110
 1728SOL     OW 5368   2.099   3.545   2.313  0.2637  0.3684 -0.4467
 1728SOL    HW1 5369   2.080   3.624   2.255  1.4021  0.7975 -0.2572
 1728SOL    HW2 5370   2.197   3.526   2.312 -0.1516 -2.0834 -1.8384
 1729SOL     OW 5371   4.185   1.230   2.595  0.5946  0.4837  0.6835
 1729SOL    HW1 5372   4.263   1.287   2.624  1.5444 -1.0697  1.3185
 1729SOL    HW2 5373   4.211   1.176   2.515  0.1419 -0.0014  0.8613
 1730SOL     OW 5374   1.511   0.031   0.649 -0.0337  0.1892 -0.3478
 1730SOL    HW1 5375   1.454  -0.023   0.588 -0.6457 -2.2146  2.1243
 1730SOL    HW2 5376   1.594   0.059   0.601 -0.4763 -1.5340 -2.2755
 1731SOL     OW 5377   3.457   5.152   0.833 -0.2953 -0.2749 -0.0770
 1731SOL    HW1 5378   3.477   5.248   0.856 -1.3727 -0.0321 -0.1088
 1731SOL    HW2 5379   3.483   5.093   0.909  1.2634 -0.0815 -0.4171
 1732SOL     OW 5380   0.600   1.396   2.529 -0.4605 -0.5221  0.4692
 1732SOL    HW1 5381   0.594   1.491   2.499 -1.7569 -0.4728  0.8408
 1732SOL    HW2 5382   0.668   1.388   2.601 -0.7382  0.2336  0.8234
 1733SOL     OW 5383   1.370   1.730   4.057  0.2664  0.2872 -0.0009
 1733SOL    HW1 5384   1.453   1.706   4.108 -0.8948 -0.9358  1.3839
 1733SOL    HW2 5385   1.323   1.647   4.027  0.4466  0.9760 -2.3816
 1734SOL     OW 5386   4.500   2.742   3.103 -0.3384 -0.4611 -0.2937
 1734SOL    HW1 5387   4.568   2.670   3.116  0.0727 -0.4628 -2.1222
 1734SOL    HW2 5388   4.534   2.828   3.141  0.7028 -0.4750 -1.1375
 1735SOL     OW 5389   3.160   1.881   5.001  0.2441  0.2212  0.1884
 1735SOL    HW1 5390   3.247   1.848   4.965  1.8312  3.9215  0.2736
 1735SOL    HW2 5391   3.140   1.835   5.087  1.8191 -1.0631 -0.0897
 1736SOL     OW 5392   3.393   2.662   1.941  0.1371  0.6623  0.5955
 1736SOL    HW1 5393   3.361   2.615   2.023  3.0687  0.0973  1.5154
 1736SOL    HW2 5394   3.464   2.728   1.965 -0.0300  1.6278 -1.3333
 1737SOL     OW 5395   0.111   3.618   1.715  0.6558 -0.2068  0.6756
 1737SOL    HW1 5396   0.019   3.652   1.695  1.3030  1.3411  0.2047
 1737SOL    HW2 5397   0.144   3.565   1.637  0.3637 -0.3526  0.6481
 1738SOL     OW 5398   1.866   3.128   3.259 -0.0966 -0.1531  0.3510
 1738SOL    HW1 5399   1.812   3.122   3.343  1.0380  3.0740  1.4486
 1738SOL    HW2 5400   1.810   3.168   3.187 -2.0817 -5.5583 -1.6672
 1739SOL     OW 5401   1.407   3.522   4.886 -0.1945 -0.3218  0.2981
 1739SOL    HW1 5402   1.318   3.490   4.853  0.3973 -0.8085 -0.9220
 1739SOL    HW2 5403   1.478   3.457   4.857  0.7476  0.8671 -0.1492
 1740SOL     OW 5404   0.353   2.941   4.396 -0.3453 -0.3413  0.2961
 1740SOL    HW1 5405   0.269   2.984   4.361 -0.1549 -0.9204 -0.9482
 1740SOL    HW2 5406   0.336   2.843   4.412  0.1183 -0.5016 -0.1342
 1741SOL     OW 5407   2.751   3.774   4.086 -0.3109  0.7072 -0.5359
 1741SOL    HW1 5408   2.693   3.849   4.053  0.9300  1.4340 -1.1470
 1741SOL    HW2 5409   2.832   3.766   4.028 -0.2084 -0.8603 -0.2258
 1742SOL     OW 5410   0.044   1.454   4.091 -0.5441  0.0785  0.2093
 1742SOL    HW1 5411   0.096   1.414   4.016 -0.5299  2.1326 -0.9611
 1742SOL    HW2 5412  -0.053   1.433   4.079 -0.3556 -1.0809  0.6237
 1743SOL     OW 5413   0.284   1.581   1.269 -0.5339 -0.0097 -0.2004
 1743SOL    HW1 5414   0.223   1.654   1.241  0.3215  0.8674  0.1617
 1743SOL    HW2 5415   0.279   1.506   1.203 -0.2701  1.0387 -1.4487
 1744SOL     OW 5416   2.916   2.298   0.031  0.2563 -0.1503 -0.1305
 1744SOL    HW1 5417   2.912   2.198   0.036 -1.5359 -0.1257 -0.5340
 1744SOL    HW2 5418   2.829   2.336   0.063  1.2698  1.3405  0.9684
 1745SOL     OW 5419   1.727   1.802   3.677  0.0244  0.0564  0.3033
 1745SOL    HW1 5420   1.795   1.739   3.715  0.4345  0.1095 -0.3247
 1745SOL    HW2 5421   1.753   1.896   3.699  0.4245  0.1042 -0.3506
 1746SOL     OW 5422   2.792   3.244   0.300  0.3486 -0.3461 -0.1933
 1746SOL    HW1 5423   2.726   3.314   0.326  0.9558  0.1131  0.1234
 1746SOL    HW2 5424   2.854   3.226   0.376  1.8381  0.6606 -1.1203
 1747SOL     OW 5425   1.915   1.709   4.079  0.1563  0.5848 -0.1671
 1747SOL    HW1 5426   1.905   1.613   4.051 -0.4643  0.1197  1.5255
 1747SOL    HW2 5427   1.983   1.716   4.152 -0.6111  1.2720  0.4967
 1748SOL     OW 5428   3.825   4.878   1.066 -1.0878 -0.5144 -0.5351
 1748SOL    HW1 5429   3.758   4.944   1.099  2.2415  2.1058  1.5603
 1748SOL    HW2 5430   3.887   4.923   1.002  2.3814 -0.8984  2.3001
 1749SOL     OW 5431   2.942   4.384   1.829 -0.0418  0.0691  0.3372
 1749SOL    HW1 5432   2.925   4.464   1.887 -0.4399  0.3783 -0.1919
 1749SOL    HW2 5433   2.927   4.408   1.733 -1.0471 -0.8605  0.2320
 1750SOL     OW 5434   2.970   2.921   1.166 -0.2448 -0.1375 -0.1862
 1750SOL    HW1 5435   3.003   2.992   1.229 -1.5531 -0.3104  0.7323
 1750SOL    HW2 5436   2.870   2.924   1.161 -0.3124 -1.7389 -0.3417
 1751SOL     OW 5437   1.128   5.072   4.789  0.4000  0.2122 -0.0367
 1751SOL    HW1 5438   1.124   5.169   4.812  1.1029  1.1469 -3.2586
 1751SOL    HW2 5439   1.086   5.057   4.699  1.2598 -2.2843 -0.1107
 1752SOL     OW 5440   3.144   4.864   5.051  0.2454  0.0354  0.3500
 1752SOL    HW1 5441   3.149   4.928   5.128 -1.5910  0.4598  0.1793
 1752SOL    HW2 5442   3.067   4.802   5.065  0.8176 -0.8752 -0.4408
 1753SOL     OW 5443   5.105   1.519   2.711 -0.3190 -0.1914  0.0711
 1753SOL    HW1 5444   5.144   1.475   2.791  0.3837  1.8504  0.9138
 1753SOL    HW2 5445   5.011   1.548   2.731  0.1368  1.0536  0.4732
 1754SOL     OW 5446   0.689   4.976   4.584 -0.3280 -0.4732  0.0165
 1754SOL    HW1 5447   0.640   5.027   4.513  0.2968 -0.8189 -0.6790
 1754SOL    HW2 5448   0.658   5.006   4.674 -1.0128  0.0946 -0.3964
 1755SOL     OW 5449   4.608   3.276   2.314  0.3581 -0.1719  0.2512
 1755SOL    HW1 5450   4.616   3.271   2.214  1.5834 -0.4950  0.3412
 1755SOL    HW2 5451   4.562   3.361   2.339 -0.7653 -0.4988 -0.6067
 1756SOL     OW 5452   3.074   0.303   3.014  0.3806 -0.0428 -0.0225
 1756SOL    HW1 5453   3.092   0.362   2.936  1.2985  1.5273  1.3144
 1756SOL    HW2 5454   3.129   0.220   3.007  0.7792  0.2773 -0.8242
 1757SOL     OW 5455   0.363   2.750   0.446  0.0016  0.2288 -0.1378
 1757SOL    HW1 5456   0.299   2.738   0.370 -0.8701 -3.4748  0.9735
 1757SOL    HW2 5457   0.455   2.725   0.417 -0.0287  0.4130 -0.3906
 1758SOL     OW 5458   2.648   0.554   3.486 -0.1506  0.4014  0.2228
 1758SOL    HW1 5459   2.656   0.484   3.415  0.0944  0.1751  0.4702
 1758SOL    HW2 5460   2.571   0.533   3.546 -0.5027  0.7200 -0.1135
 1759SOL     OW 5461   4.007   2.749   1.180 -0.4185 -0.1763  0.4896
 1759SOL    HW1 5462   4.096   2.790   1.164 -0.0075 -1.3737 -0.5054
 1759SOL    HW2 5463   3.936   2.805   1.136  0.2453 -1.0475 -1.8782
 1760SOL     OW 5464   2.808   0.656   3.052  0.0035 -0.8548 -0.0486
 1760SOL    HW1 5465   2.849   0.690   3.137  1.0415  0.4514 -1.0253
 1760SOL    HW2 5466   2.711   0.637   3.067 -0.7244  2.7127  0.5983
 1761SOL     OW 5467   0.975   1.196   2.002  0.3433 -0.2091  0.3174
 1761SOL    HW1 5468   1.055   1.192   2.062  0.3216  2.1452  0.6136
 1761SOL    HW2 5469   0.902   1.247   2.047 -0.3810 -0.0765 -0.9472
 1762SOL     OW 5470   4.407   3.417   4.463  0.2015  0.0790 -0.2321
 1762SOL    HW1 5471   4.389   3.319   4.470  0.4625 -0.0026 -0.6581
 1762SOL    HW2 5472   4.345   3.467   4.523 -0.5802 -0.2855 -0.7211
 1763SOL     OW 5473   4.054   2.504   1.546  0.3925 -0.0977  0.1101
 1763SOL    HW1 5474   3.994   2.460   1.613 -1.2264  3.2500  1.0704
 1763SOL    HW2 5475   4.017   2.490   1.454  0.1848 -1.0809  0.3342
 1764SOL     OW 5476   3.371   1.735   4.881  0.0298  0.1205 -0.0404
 1764SOL    HW1 5477   3.438   1.684   4.934 -1.4456 -0.2958  1.5362
 1764SOL    HW2 5478   3.349   1.684   4.797  0.2823 -0.6978  0.3759
 1765SOL     OW 5479   4.100   4.233   4.776 -0.8657 -0.2951 -0.4466
 1765SOL    HW1 5480   4.080   4.288   4.695 -2.4314  0.6135  0.5052
 1765SOL    HW2 5481   4.098   4.136   4.752 -0.2135 -0.0116 -1.7062
 1766SOL     OW 5482   2.832   2.751   4.624  0.5616  0.4932  0.0912
 1766SOL    HW1 5483   2.841   2.653   4.609  0.8767  0.5884 -0.3342
 1766SOL    HW2 5484   2.863   2.774   4.717  0.5317  0.2002  0.1727
 1767SOL     OW 5485   4.651   2.801   3.755 -0.2117 -0.2042 -0.6461
 1767SOL    HW1 5486   4.619   2.803   3.661  1.4267 -1.0693 -1.2640
 1767SOL    HW2 5487   4.735   2.746   3.761 -0.1338  0.0371  1.2711
 1768SOL     OW 5488   4.643   3.463   1.612 -0.0352  0.6084  0.1145
 1768SOL    HW1 5489   4.554   3.505   1.633 -0.1370  0.6429 -0.3955
 1768SOL    HW2 5490   4.639   3.420   1.522  0.4871  0.6629  0.0659
 1769SOL     OW 5491   1.016   0.357   4.569  0.2766 -0.2268  0.0110
 1769SOL    HW1 5492   1.069   0.373   4.652 -1.0107 -0.7990  0.9637
 1769SOL    HW2 5493   0.922   0.334   4.592  0.3276 -2.3230 -1.4936
 1770SOL     OW 5494   3.645   1.012   2.642 -0.0725 -0.3730 -0.1321
 1770SOL    HW1 5495   3.553   0.977   2.656 -0.3647  0.9277  1.7123
 1770SOL    HW2 5496   3.698   1.000   2.726 -0.0850  3.0371  0.5204
 1771SOL     OW 5497   3.723   2.047   1.871  0.0068  0.1161  0.3805
 1771SOL    HW1 5498   3.678   2.048   1.781 -0.9924 -1.3555  0.8321
 1771SOL    HW2 5499   3.816   2.081   1.861 -0.8270  2.2748 -0.7712
 1772SOL     OW 5500   0.598   3.694   0.943 -0.2762  0.2282 -0.3718
 1772SOL    HW1 5501   0.640   3.660   1.027  2.0414  1.2888 -1.0187
 1772SOL    HW2 5502   0.602   3.622   0.873 -0.1317  0.0892 -0.2220
 1773SOL     OW 5503   3.281   1.935   0.477 -0.5591  1.0259  0.0654
 1773SOL    HW1 5504   3.376   1.928   0.507 -0.5736 -0.2193 -0.1384
 1773SOL    HW2 5505   3.275   1.996   0.399  0.2067  0.4423 -0.4563
 1774SOL     OW 5506   0.249   4.905   1.991  0.7377  0.3528 -0.2358
 1774SOL    HW1 5507   0.186   4.972   1.952  0.2280 -1.2508 -2.3836
 1774SOL    HW2 5508   0.342   4.926   1.962  0.5884  0.1939 -0.8469
 1775SOL     OW 5509   3.160   4.691   4.620  0.5061  0.2738  0.3055
 1775SOL    HW1 5510   3.082   4.705   4.680 -0.3016 -1.4587 -0.2725
 1775SOL    HW2 5511   3.138   4.722   4.528 -0.4531 -2.2822 -0.4270
 1776SOL     OW 5512   0.971   0.698   1.742  0.5334 -0.5751  0.0291
 1776SOL    HW1 5513   0.917   0.770   1.785  0.0670 -1.6967  1.4346
 1776SOL    HW2 5514   1.045   0.738   1.688 -0.5704  0.9522 -0.3868
 1777SOL     OW 5515   0.604   1.650   2.431  0.3184 -0.3700 -0.8806
 1777SOL    HW1 5516   0.632   1.718   2.364 -1.0002  1.1194 -0.0049
 1777SOL    HW2 5517   0.515   1.675   2.469  0.5319 -1.7208  0.6595
 1778SOL     OW 5518   4.475   0.194   0.459  0.0727  0.1053 -0.0655
 1778SOL    HW1 5519   4.566   0.223   0.490 -0.1464 -0.4833  1.1807
 1778SOL    HW2 5520   4.416   0.275   0.450  0.0771  0.2870  1.3326
 1779SOL     OW 5521   1.383   4.950   2.435  0.4153 -0.3179 -0.4114
 1779SOL    HW1 5522   1.331   4.867   2.415  0.0073 -0.0848 -0.3391
 1779SOL    HW2 5523   1.378   4.969   2.533 -0.4062  0.3793 -0.5697
 1780SOL     OW 5524   3.470   1.350   5.140 -0.1564  0.1483  0.6202
 1780SOL    HW1 5525   3.429   1.332   5.050  1.4703  0.9577 -0.3255
 1780SOL    HW2 5526   3.444   1.277   5.203 -0.0332 -1.3291 -0.9536
 1781SOL     OW 5527   2.659   3.169   3.727 -0.3139 -0.2983  0.1644
 1781SOL    HW1 5528   2.689   3.239   3.791  2.2203 -0.5934 -0.6094
 1781SOL    HW2 5529   2.560   3.175   3.716 -0.4644  1.5728  1.9236
 1782SOL     OW 5530   5.105   0.719   0.081  0.5913 -0.3844 -0.0242
 1782SOL    HW1 5531   5.099   0.819   0.082 -0.1955 -0.3625 -2.3487
 1782SOL    HW2 5532   5.072   0.683   0.168  0.9528  1.3595  0.8838
 1783SOL     OW 5533   1.080   2.274   1.654  0.5714 -0.1301 -0.3880
 1783SOL    HW1 5534   1.092   2.250   1.750  2.1168 -1.3633 -0.8375
 1783SOL    HW2 5535   0.995   2.324   1.642  1.6661  2.6528  2.0846
 1784SOL     OW 5536   0.784   3.796   3.340 -0.6255 -0.3010  0.1588
 1784SOL    HW1 5537   0.723   3.826   3.267 -0.6522  0.7764  0.6080
 1784SOL    HW2 5538   0.754   3.837   3.427  0.2016 -0.4977  0.5434
 1785SOL     OW 5539   1.387   2.343   4.421 -0.3916  0.9020  0.2246
 1785SOL    HW1 5540   1.303   2.384   4.456  0.1393  1.2798  1.0790
 1785SOL    HW2 5541   1.435   2.295   4.495 -0.3366 -0.1516 -0.4673
 1786SOL     OW 5542   0.026   3.888   4.842 -0.5448  0.2391  0.0876
 1786SOL    HW1 5543   0.052   3.817   4.775 -0.4560  1.4545 -1.2168
 1786SOL    HW2 5544  -0.071   3.909   4.832 -0.6383  0.1036  0.6758
 1787SOL     OW 5545   1.526   5.052   1.431 -0.0664 -0.2723 -0.2349
 1787SOL    HW1 5546   1.610   5.105   1.421  0.6445 -1.3499 -0.0798
 1787SOL    HW2 5547   1.488   5.067   1.522  0.3163 -0.2846 -0.0704
 1788SOL     OW 5548   3.597   0.475   1.116  0.1850  0.4924  0.2702
 1788SOL    HW1 5549   3.682   0.510   1.076 -0.4576  0.2000 -1.4725
 1788SOL    HW2 5550   3.520   0.501   1.057 -0.7754 -0.4248  1.0774
 1789SOL     OW 5551   2.299   1.346   4.341 -0.0019 -0.0818 -0.3379
 1789SOL    HW1 5552   2.287   1.391   4.430 -0.9513 -0.6822 -0.1575
 1789SOL    HW2 5553   2.396   1.349   4.316  0.6202 -1.6315  1.6424
 1790SOL     OW 5554   4.025   1.432   0.445 -0.1817  0.0816  0.2938
 1790SOL    HW1 5555   3.952   1.427   0.376 -0.4731 -2.2287  0.7088
 1790SOL    HW2 5556   3.985   1.423   0.536  0.5389 -0.2029  0.5838
 1791SOL     OW 5557   3.883   0.073   4.737  0.1729 -0.0981  0.0543
 1791SOL    HW1 5558   3.797   0.111   4.702 -0.1009 -0.4365  0.3456
 1791SOL    HW2 5559   3.903  -0.013   4.690  1.6676  1.2077 -1.8150
 1792SOL     OW 5560   1.586   2.244   0.427 -0.5314  0.2586 -0.5600
 1792SOL    HW1 5561   1.679   2.265   0.456 -0.9083 -1.0059  1.8132
 1792SOL    HW2 5562   1.585   2.159   0.374 -0.4826 -0.6844  0.8957
 1793SOL     OW 5563   1.617   1.603   4.089  0.1254 -0.3041 -0.5097
 1793SOL    HW1 5564   1.592   1.557   4.004  0.8290  0.1526 -0.9791
 1793SOL    HW2 5565   1.687   1.550   4.137  0.8895  0.2174 -1.0188
 1794SOL     OW 5566   4.484   3.819   0.552  0.3674 -0.0909 -0.4458
 1794SOL    HW1 5567   4.439   3.896   0.508 -0.5351 -0.0654  0.4750
 1794SOL    HW2 5568   4.480   3.830   0.652  1.9949 -0.3433 -0.3121
 1795SOL     OW 5569   0.224   2.147   0.149 -0.4459 -0.3011 -0.0550
 1795SOL    HW1 5570   0.208   2.242   0.175  0.4015 -0.0901 -0.2614
 1795SOL    HW2 5571   0.164   2.122   0.074 -1.1683 -0.1505  0.4598
 1796SOL     OW 5572   1.319   0.859   0.598 -0.3840  0.5287 -0.7191
 1796SOL    HW1 5573   1.349   0.858   0.694  2.1400 -0.5777 -1.4383
 1796SOL    HW2 5574   1.397   0.844   0.538 -2.2260 -1.3713 -2.8686
 1797SOL     OW 5575   1.239   0.458   2.530  0.3808 -0.1429 -0.3572
 1797SOL    HW1 5576   1.301   0.527   2.493  0.6537  0.4486  1.1389
 1797SOL    HW2 5577   1.164   0.442   2.466  2.0786 -0.9378 -2.2554
 1798SOL     OW 5578   4.404   1.632   1.673  0.5513 -0.1584 -0.2724
 1798SOL    HW1 5579   4.380   1.600   1.581 -0.2198  0.1887 -0.2019
 1798SOL    HW2 5580   4.464   1.711   1.665 -0.5479  0.6856 -0.5258
 1799SOL     OW 5581   2.421   2.317   1.763  0.4075 -0.2362  0.8516
 1799SOL    HW1 5582   2.359   2.266   1.703 -0.8957 -0.1025  2.0395
 1799SOL    HW2 5583   2.514   2.285   1.749  0.2373  0.1641 -1.6173
 1800SOL     OW 5584   4.263   1.725   4.510  0.2488  0.3795 -0.0832
 1800SOL    HW1 5585   4.290   1.712   4.606 -0.5578  1.7276  0.3556
 1800SOL    HW2 5586   4.170   1.690   4.496  0.6082 -0.4203 -0.5552
 1801SOL     OW 5587   1.644   3.630   2.395  0.0229  0.1690 -0.1253
 1801SOL    HW1 5588   1.670   3.709   2.339 -0.8070  0.5439  0.0099
 1801SOL    HW2 5589   1.685   3.547   2.357  0.2980  0.5634 -0.6930
 1802SOL     OW 5590   2.040   4.224   4.839  0.0019  0.3992  0.4648
 1802SOL    HW1 5591   2.010   4.277   4.760 -0.1385  0.3168  0.4633
 1802SOL    HW2 5592   2.138   4.237   4.852  0.1619 -0.1444 -0.1483
 1803SOL     OW 5593   1.038   1.225   1.748 -0.4726  0.2673  0.4966
 1803SOL    HW1 5594   1.021   1.239   1.846 -0.3181  0.8738  0.4420
 1803SOL    HW2 5595   1.043   1.127   1.729  0.4420  0.1580  1.2547
 1804SOL     OW 5596   3.248   5.005   0.731  0.1808  0.3416 -0.2139
 1804SOL    HW1 5597   3.324   5.053   0.776 -1.1665  2.3225  0.0613
 1804SOL    HW2 5598   3.195   4.956   0.799  0.7679 -0.4561 -0.3126
 1805SOL     OW 5599   3.473   2.986   3.725  0.2190  0.3191 -0.2319
 1805SOL    HW1 5600   3.391   2.931   3.712  0.0862  0.1054  1.3293
 1805SOL    HW2 5601   3.554   2.929   3.711  0.0838 -0.2794  1.2834
 1806SOL     OW 5602   1.237   3.872   3.952 -0.1436  0.1224 -0.6318
 1806SOL    HW1 5603   1.152   3.818   3.946  0.3121 -0.7373  0.4233
 1806SOL    HW2 5604   1.264   3.899   3.860 -0.8873 -0.6713 -1.1126
 1807SOL     OW 5605   1.762   3.375   3.151 -0.0164  0.2712 -0.0961
 1807SOL    HW1 5606   1.859   3.387   3.174  0.4842 -1.1200 -1.3409
 1807SOL    HW2 5607   1.745   3.412   3.060 -0.2145 -1.1647 -0.6595
 1808SOL     OW 5608   2.536   4.270   2.202 -0.3763  0.5078 -0.0132
 1808SOL    HW1 5609   2.467   4.231   2.262 -0.6636  0.7855 -0.1612
 1808SOL    HW2 5610   2.519   4.241   2.108  0.8281 -1.0059  0.1838
 1809SOL     OW 5611   4.167   0.040   1.110  0.6437 -0.1216  0.8272
 1809SOL    HW1 5612   4.260   0.030   1.074 -0.0484  0.0295 -1.0903
 1809SOL    HW2 5613   4.124  -0.051   1.117 -1.0933  0.0436 -4.1308
 1810SOL     OW 5614   1.326   2.659   4.421 -0.1908  0.1460  0.0781
 1810SOL    HW1 5615   1.319   2.627   4.327  0.2306  0.9357 -0.2228
 1810SOL    HW2 5616   1.287   2.589   4.482 -0.3123 -0.4432 -0.6547
 1811SOL     OW 5617   0.555   1.363   3.107  0.2527  0.2886  0.2102
 1811SOL    HW1 5618   0.649   1.330   3.118 -0.6177 -1.7846  2.2815
 1811SOL    HW2 5619   0.544   1.449   3.157  1.2785  1.1342 -0.9601
 1812SOL     OW 5620   5.026   2.155   0.201  0.8632 -0.0591  0.1128
 1812SOL    HW1 5621   5.102   2.129   0.142  0.5083  1.6799 -1.2262
 1812SOL    HW2 5622   4.979   2.234   0.161 -2.1582 -1.5362  0.4483
 1813SOL     OW 5623   1.429   2.177   3.674  0.0353 -0.0247  0.2408
 1813SOL    HW1 5624   1.459   2.123   3.596  1.0704  0.8632  0.0138
 1813SOL    HW2 5625   1.395   2.266   3.642 -0.7078 -0.1351  0.6982
 1814SOL     OW 5626   2.503   4.272   1.685 -0.0812 -0.3722  1.0884
 1814SOL    HW1 5627   2.459   4.243   1.600  0.6294 -0.6285  0.7985
 1814SOL    HW2 5628   2.500   4.371   1.693  2.2526 -0.0681 -0.6319
 1815SOL     OW 5629   0.101   4.065   0.820  0.1252 -0.0899  0.1085
 1815SOL    HW1 5630   0.126   4.129   0.747 -1.1409  1.2100  0.7687
 1815SOL    HW2 5631   0.002   4.047   0.816  0.1458 -0.4887  1.1083
 1816SOL     OW 5632   5.143   3.599   4.195  0.4473 -0.7650 -0.0026
 1816SOL    HW1 5633   5.225   3.654   4.180  0.4190 -0.4754  0.8923
 1816SOL    HW2 5634   5.064   3.646   4.155  0.3162  0.1727  1.3109
 1817SOL     OW 5635   0.408   1.472   2.872 -0.2052 -0.1863  0.5558
 1817SOL    HW1 5636   0.483   1.457   2.937 -0.5688  0.1672  1.0688
 1817SOL    HW2 5637   0.412   1.402   2.800  1.5541  0.7696 -0.3357
 1818SOL     OW 5638   2.396   4.112   4.138 -0.3359 -0.0202  0.4253
 1818SOL    HW1 5639   2.393   4.136   4.235  0.9284 -0.0701  0.5050
 1818SOL    HW2 5640   2.321   4.051   4.116 -0.0903 -0.7883  1.6115
 1819SOL     OW 5641   4.046   4.283   1.074 -0.5059 -0.0982  0.1478
 1819SOL    HW1 5642   4.030   4.287   1.172 -0.6910 -0.3502  0.1283
 1819SOL    HW2 5643   4.120   4.218   1.055 -0.3617  0.0700  0.1337
 1820SOL     OW 5644   2.529   3.246   1.605  0.3003 -0.1757  0.0800
 1820SOL    HW1 5645   2.534   3.250   1.505 -0.2177  1.5387  0.0992
 1820SOL    HW2 5646   2.590   3.314   1.644  0.7071 -1.0279  0.9501
 1821SOL     OW 5647   4.638   4.458   2.153 -0.4942 -0.1074  0.0591
 1821SOL    HW1 5648   4.562   4.407   2.194  0.4101 -1.9669 -0.4636
 1821SOL    HW2 5649   4.620   4.556   2.161 -3.8993 -0.4088 -1.6879
 1822SOL     OW 5650   2.897   1.518   3.478 -0.1488 -0.4922 -0.3190
 1822SOL    HW1 5651   2.977   1.570   3.449 -0.6820  0.2576 -0.4753
 1822SOL    HW2 5652   2.815   1.554   3.433 -1.1596  1.2809  2.6941
 1823SOL     OW 5653   0.449   4.394   2.220  0.2493 -0.1120  0.0346
 1823SOL    HW1 5654   0.383   4.386   2.145  3.3391  1.2800 -3.0513
 1823SOL    HW2 5655   0.518   4.323   2.212  1.8002  1.3028  0.2247
 1824SOL     OW 5656   4.150   2.490   2.442  0.0944 -0.2660 -0.0812
 1824SOL    HW1 5657   4.088   2.428   2.395 -1.1183  0.5475  0.3871
 1824SOL    HW2 5658   4.201   2.544   2.375 -1.1695  0.4542 -0.4914
 1825SOL     OW 5659   2.502   4.160   4.389 -0.0279  0.1029 -0.0451
 1825SOL    HW1 5660   2.583   4.172   4.331 -0.3567 -0.4108 -0.6167
 1825SOL    HW2 5661   2.489   4.063   4.408  0.2340  0.2790  1.1303
 1826SOL     OW 5662   0.740   3.168   4.516 -0.2169  0.4675 -0.0029
 1826SOL    HW1 5663   0.758   3.078   4.557  1.2476  0.0104 -1.5472
 1826SOL    HW2 5664   0.826   3.216   4.501 -0.7938  1.0650 -1.5339
 1827SOL     OW 5665   3.450   2.750   1.526  0.4022 -0.3270 -0.0646
 1827SOL    HW1 5666   3.470   2.658   1.560 -0.6903 -0.6931 -0.3593
 1827SOL    HW2 5667   3.367   2.747   1.470  1.4661  0.4556 -1.7796
 1828SOL     OW 5668   0.225   0.554   1.853  0.2675  0.7365  0.1541
 1828SOL    HW1 5669   0.140   0.557   1.906 -0.2758 -0.9529 -0.5536
 1828SOL    HW2 5670   0.254   0.647   1.831  0.1954  1.4793  2.8629
 1829SOL     OW 5671   3.415   1.725   0.089  0.0436  0.5262 -0.0877
 1829SOL    HW1 5672   3.491   1.788   0.107  0.0227  0.5535 -0.0947
 1829SOL    HW2 5673   3.364   1.710   0.174 -0.3332  1.0216 -0.2239
 1830SOL     OW 5674   2.393   5.015   2.997 -0.4135 -0.5431 -0.3322
 1830SOL    HW1 5675   2.472   5.052   2.947  1.3924 -1.6465  1.5588
 1830SOL    HW2 5676   2.332   5.090   3.022  0.4819  0.4741 -1.0928
 1831SOL     OW 5677   0.868   2.457   3.243 -0.1562  0.4584 -0.1296
 1831SOL    HW1 5678   0.887   2.555   3.236 -0.4376  0.4319 -1.3780
 1831SOL    HW2 5679   0.901   2.410   3.161 -1.4654 -0.2557 -0.2672
 1832SOL     OW 5680   0.685   3.866   0.267 -0.2592 -0.1022 -0.2975
 1832SOL    HW1 5681   0.606   3.881   0.208 -1.2841 -1.9647  0.5108
 1832SOL    HW2 5682   0.707   3.769   0.268  1.4432  0.2655  0.2779
 1833SOL     OW 5683   3.665   5.074   1.213  0.1665  0.0043  0.3167
 1833SOL    HW1 5684   3.585   5.039   1.165  0.5212 -1.0790  0.4841
 1833SOL    HW2 5685   3.678   5.023   1.298  1.2994 -0.1653  0.0616
 1834SOL     OW 5686   4.670   2.937   4.799  0.3259  0.3362 -0.3704
 1834SOL    HW1 5687   4.739   2.874   4.765  1.5243  2.1166 -1.3969
 1834SOL    HW2 5688   4.637   2.995   4.725 -0.8976  0.8026  0.4871
 1835SOL     OW 5689   5.118   3.438   3.129  0.5593  0.4013 -0.4724
 1835SOL    HW1 5690   5.172   3.429   3.045 -0.7722  1.0478 -1.4347
 1835SOL    HW2 5691   5.101   3.347   3.167  1.1603  0.0989 -0.9138
 1836SOL     OW 5692   1.752   1.986   0.015 -0.7614 -1.0908 -0.1986
 1836SOL    HW1 5693   1.699   1.904  -0.008 -1.9865  0.2431 -2.4541
 1836SOL    HW2 5694   1.825   1.999  -0.052 -0.6377 -0.3016  0.0780
 1837SOL     OW 5695   0.670   0.243   3.885 -0.3866 -0.2912  0.3193
 1837SOL    HW1 5696   0.687   0.263   3.789  0.4106 -0.1389  0.4899
 1837SOL    HW2 5697   0.692   0.324   3.940  0.0522 -0.6838  0.7232
 1838SOL     OW 5698   0.985   2.025   5.025 -0.1990 -0.6390  0.2066
 1838SOL    HW1 5699   1.020   2.087   4.954 -1.7032 -0.9567 -0.8499
 1838SOL    HW2 5700   0.924   1.958   4.984 -1.4461 -0.5795  1.8610
 1839SOL     OW 5701   0.249   0.491   3.556 -0.0027 -0.1988  0.5123
 1839SOL    HW1 5702   0.222   0.468   3.462  2.3574 -0.2732 -0.2103
 1839SOL    HW2 5703   0.221   0.417   3.617 -2.3552  0.2440  0.0716
 1840SOL     OW 5704   2.311   3.904   2.141  0.3324  0.1912  0.3195
 1840SOL    HW1 5705   2.280   3.828   2.198  0.1532 -0.8823 -1.1398
 1840SOL    HW2 5706   2.407   3.890   2.116  0.0629 -0.0253 -0.6421
 1841SOL     OW 5707   3.579   2.205   4.126 -0.1763 -0.3020 -0.8335
 1841SOL    HW1 5708   3.534   2.116   4.138  0.2790 -0.5337 -0.8436
 1841SOL    HW2 5709   3.642   2.221   4.201 -0.4059  0.1107 -0.7203
 1842SOL     OW 5710   0.143   3.057   4.193  0.1951 -0.2374 -0.6142
 1842SOL    HW1 5711   0.100   2.990   4.253 -0.1979 -0.2661 -0.9328
 1842SOL    HW2 5712   0.094   3.144   4.199  0.0874 -0.2717 -0.9784
 1843SOL     OW 5713   3.172   0.259   3.910  0.3123  0.3770 -0.4153
 1843SOL    HW1 5714   3.203   0.338   3.963 -1.0562  1.0261 -0.5294
 1843SOL    HW2 5715   3.094   0.286   3.853 -0.7963 -1.2883  0.2425
 1844SOL     OW 5716   5.058   3.892   2.254  0.6714 -0.0448 -0.2177
 1844SOL    HW1 5717   4.987   3.857   2.315 -1.8401 -0.4450 -3.1031
 1844SOL    HW2 5718   5.035   3.984   2.224  1.0883 -0.3443 -1.5574
 1845SOL     OW 5719   3.107   1.913   1.501  0.3994 -0.3614 -0.0092
 1845SOL    HW1 5720   3.153   1.846   1.443  0.9614  0.0383 -0.0361
 1845SOL    HW2 5721   3.051   1.974   1.445  0.9523  0.0333 -0.1467
 1846SOL     OW 5722   4.736   3.418   1.854  0.5165  0.0562 -0.1237
 1846SOL    HW1 5723   4.705   3.444   1.763 -2.5461  1.7241  1.2028
 1846SOL    HW2 5724   4.819   3.469   1.877 -1.0533  3.0161 -0.4990
 1847SOL     OW 5725   4.096   1.021   4.525 -0.4007 -0.5457  0.1528
 1847SOL    HW1 5726   4.143   0.947   4.573  0.3631  0.8288  1.5856
 1847SOL    HW2 5727   4.163   1.086   4.489 -1.1081  0.7757  1.1291
 1848SOL     OW 5728   0.483   1.193   4.795 -0.3691  0.0796  0.3995
 1848SOL    HW1 5729   0.569   1.162   4.836 -0.6356 -1.4709 -0.1485
 1848SOL    HW2 5730   0.408   1.136   4.828 -0.7101 -0.6582 -1.5326
 1849SOL     OW 5731   0.178   3.239   4.718  0.1828  0.4601  0.1889
 1849SOL    HW1 5732   0.246   3.202   4.781 -0.0494 -0.1057  0.1137
 1849SOL    HW2 5733   0.139   3.323   4.757  0.3653  0.3644  0.5875
 1850SOL     OW 5734   3.018   4.217   4.770 -0.4712 -0.0552 -0.0918
 1850SOL    HW1 5735   3.029   4.235   4.672 -3.5932  1.5844 -0.2920
 1850SOL    HW2 5736   2.991   4.301   4.817  0.4861 -0.9035  2.1459
 1851SOL     OW 5737   4.251   4.176   4.285  0.3517  0.0036  0.1015
 1851SOL    HW1 5738   4.245   4.079   4.310 -0.2700 -0.5056 -1.8028
 1851SOL    HW2 5739   4.277   4.183   4.188 -0.8545  1.7044 -0.1418
 1852SOL     OW 5740   3.309   0.079   0.086  0.0425 -0.3012 -0.3510
 1852SOL    HW1 5741   3.276   0.146   0.019 -0.2711 -0.4629 -0.3606
 1852SOL    HW2 5742   3.408   0.089   0.098  0.0777 -0.1816 -0.7396
 1853SOL     OW 5743   1.421   4.616   4.171  0.0120  0.1072 -0.3916
 1853SOL    HW1 5744   1.404   4.552   4.097  2.4827  0.4974 -1.4125
 1853SOL    HW2 5745   1.402   4.709   4.141 -0.0797  0.1700 -0.1461
 1854SOL     OW 5746   5.115   4.365   4.850 -0.1389  0.2024 -0.1007
 1854SOL    HW1 5747   5.152   4.429   4.918  0.3466 -0.1703 -0.0073
 1854SOL    HW2 5748   5.020   4.345   4.872 -0.2781  0.8365 -0.0913
 1855SOL     OW 5749   2.384   0.242   2.179 -0.3431 -0.2289 -0.0634
 1855SOL    HW1 5750   2.450   0.169   2.192 -0.5934 -1.0092 -2.6141
 1855SOL    HW2 5751   2.432   0.329   2.166  0.0199 -0.2563  0.9840
 1856SOL     OW 5752   4.149   4.804   0.036 -0.3732  0.1900  0.2854
 1856SOL    HW1 5753   4.156   4.897  -0.000  0.7755  0.1333  0.3062
 1856SOL    HW2 5754   4.053   4.777   0.042 -0.6613  0.7577 -1.2886
 1857SOL     OW 5755   4.013   1.333   1.335  0.9931 -0.7417 -0.0330
 1857SOL    HW1 5756   4.087   1.337   1.267  0.2519 -0.8608 -0.8663
 1857SOL    HW2 5757   3.925   1.334   1.288  0.4408  0.1678  0.9760
 1858SOL     OW 5758   1.109   1.974   1.030 -0.3819  0.2918 -0.2550
 1858SOL    HW1 5759   1.072   2.059   1.068  0.8330 -0.1548  2.1380
 1858SOL    HW2 5760   1.193   1.994   0.979 -0.7596  0.6422 -0.7486
 1859SOL     OW 5761   2.186   2.543   1.468  0.0202 -0.6257 -0.2309
 1859SOL    HW1 5762   2.177   2.629   1.417 -1.8205  0.1829  1.2924
 1859SOL    HW2 5763   2.261   2.551   1.533  0.6849 -0.6675 -0.9838
 1860SOL     OW 5764   0.782   1.354   0.400  0.2891 -0.1913  0.6182
 1860SOL    HW1 5765   0.780   1.424   0.472  0.4028 -0.4032  0.8324
 1860SOL    HW2 5766   0.771   1.397   0.311 -2.0797 -0.1264  0.8823
 1861SOL     OW 5767   1.552   2.078   2.621  0.2243 -0.0963  0.1680
 1861SOL    HW1 5768   1.532   2.164   2.667  1.2168  0.2589 -0.0236
 1861SOL    HW2 5769   1.651   2.064   2.618  0.0778 -1.2904  0.2646
 1862SOL     OW 5770   4.391   2.033   1.469 -0.3362  0.5461  0.1067
 1862SOL    HW1 5771   4.350   2.123   1.458  0.1760  0.7825  0.1083
 1862SOL    HW2 5772   4.486   2.043   1.497  0.7579  0.0745 -3.0821
 1863SOL     OW 5773   1.089   2.407   4.945 -0.0296 -0.1467 -0.3689
 1863SOL    HW1 5774   1.004   2.430   4.993 -0.3803  0.1609 -1.1157
 1863SOL    HW2 5775   1.146   2.489   4.938  0.8296 -0.5898  1.0765
 1864SOL     OW 5776   4.052   1.150   1.562  0.4050  0.2718  0.3590
 1864SOL    HW1 5777   4.032   1.199   1.477  0.3971  2.4102  1.5311
 1864SOL    HW2 5778   4.128   1.088   1.547 -0.5039 -0.4757 -1.5570
 1865SOL     OW 5779   3.336   2.270   1.923 -0.4605 -0.2423 -0.3369
 1865SOL    HW1 5780   3.374   2.264   1.831 -0.7963 -0.2739 -0.4721
 1865SOL    HW2 5781   3.386   2.208   1.984  0.5976  0.6886 -0.2140
 1866SOL     OW 5782   2.158   3.079   3.287 -0.3808  0.3977  0.1897
 1866SOL    HW1 5783   2.071   3.115   3.252  0.5699  0.2636 -2.5545
 1866SOL    HW2 5784   2.230   3.146   3.271  0.4401 -0.4754  0.1817
 1867SOL     OW 5785   1.375   4.612   3.564  0.3627 -0.3566  0.2184
 1867SOL    HW1 5786   1.388   4.549   3.488 -0.5210 -0.4500  0.1355
 1867SOL    HW2 5787   1.291   4.588   3.614 -0.1639  0.9339  0.0029
 1868SOL     OW 5788   3.057   4.919   4.791 -0.9585 -0.2302 -0.1144
 1868SOL    HW1 5789   2.967   4.963   4.800 -0.2256  1.0703  1.2766
 1868SOL    HW2 5790   3.083   4.879   4.879 -0.5169 -1.3150 -0.7259
 1869SOL     OW 5791   2.202   5.033   1.014  0.3543  0.2743  0.4085
 1869SOL    HW1 5792   2.142   4.954   1.023  1.0509 -0.3784 -0.4660
 1869SOL    HW2 5793   2.192   5.073   0.923  1.0771  0.2719  0.3146
 1870SOL     OW 5794   3.390   0.960   3.376  0.2522  0.3755 -0.3734
 1870SOL    HW1 5795   3.349   1.040   3.420  1.9092  2.0432 -1.6621
 1870SOL    HW2 5796   3.374   0.965   3.277 -0.0561 -1.2000 -0.4289
[truncated: 544,856 more chars]
