# Supplementary material for: Host–guest complexation of progesterone with β-cyclodextrin derivatives: hydration structure, binding thermodynamics, and loading pathways from molecular dynamics simulations
Source: RSC Adv. 2026 Jul 30. Online ahead of print. doi: 10.1039/d6ra04566a (PMC13420253; doi:10.1039/d6ra04566a)
Supplement: RA-OLF-D6RA04566A-s001 [file RA-OLF-D6RA04566A-s001.zip › 2-HPBCD/Replica_2/nvt.gro]

Progesterone/2HPBCD in Water
13692
    12HPBC  H98    1   3.787   2.836   3.092  1.4736 -0.4956 -1.6448
    12HPBC  O42    2   3.869   2.841   3.144  0.4668 -0.5267 -0.0178
    12HPBC  C62    3   3.861   2.957   3.226  0.1005 -0.3132 -0.3574
    12HPBC  H94    4   3.941   2.936   3.302  0.6835  0.5391 -0.7190
    12HPBC  C63    5   3.878   3.086   3.147 -0.2481 -0.1286 -0.1320
    12HPBC  C61    6   3.730   2.966   3.304  0.2136  0.2447 -0.2289
    12HPBC  O33    7   3.706   3.072   3.397 -0.6415 -0.1905  0.0648
    12HPBC  C38    8   3.641   3.042   3.518 -0.5198 -0.0098  0.1758
    12HPBC  H44    9   3.586   2.948   3.490  2.0706 -0.5471 -3.7322
    12HPBC  C37   10   3.740   3.005   3.630 -0.4433  0.3782  0.2397
    12HPBC  H43   11   3.799   2.911   3.608 -1.9338 -1.1234  2.2674
    12HPBC  O31   12   3.827   3.107   3.673  0.1497 -0.1916  0.4234
    12HPBC  C35   13   3.964   3.123   3.710  0.2354  0.0251  0.0194
    12HPBC  H40   14   4.018   3.025   3.713  0.5351  0.2028  2.1014
    12HPBC  C33   15   4.033   3.189   3.591  0.2483  0.3083  0.1846
    12HPBC  H38   16   3.979   3.286   3.567 -1.4671 -0.5180  0.5988
    12HPBC  O29   17   4.030   3.090   3.490 -0.6143  0.1671  0.3468
    12HPBC H108   18   3.986   3.119   3.409 -0.6383  0.7079  0.5519
    12HPBC  C32   19   4.181   3.216   3.620  0.2912  0.1416  0.1223
    12HPBC  H37   20   4.237   3.118   3.634 -1.6666 -0.8392  1.4651
    12HPBC  O28   21   4.245   3.286   3.515  0.6028 -0.1058  0.1444
    12HPBC  C43   22   4.316   3.210   3.417 -0.0482 -0.2078 -0.2613
    12HPBC  C44   23   4.307   3.279   3.281 -0.0357  0.4177  0.0537
    12HPBC  H52   24   4.351   3.381   3.303 -1.2001  0.4909  2.4223
    12HPBC  O36   25   4.370   3.196   3.185  0.0982  0.5599  0.0186
    12HPBC  H56   26   4.323   3.189   3.100 -0.3784 -1.8991  0.4085
    12HPBC  C45   27   4.160   3.297   3.246 -0.0742 -0.0836 -0.0438
    12HPBC  C31   28   4.203   3.299   3.747  0.0022  0.2703  0.0897
    12HPBC  H36   29   4.310   3.286   3.783  0.3440  0.0702 -0.9651
    12HPBC  O27   30   4.118   3.254   3.852  0.5104 -0.4854  0.1912
    12HPBC  C34   31   3.986   3.201   3.840  0.3992 -0.2003  0.1281
    12HPBC  H39   32   3.914   3.287   3.838  0.0888 -0.4704 -1.4113
    12HPBC  C36   33   3.959   3.113   3.962  0.3815  0.0235  0.2863
    12HPBC  O30   34   3.832   3.051   3.974  0.5598 -0.3785  0.1137
    12HPBC H104   35   3.805   3.027   3.884 -2.0237 -1.2271  1.0339
    12HPBC  O26   36   4.165   3.435   3.733 -0.1064  0.2126 -0.1859
    12HPBC  C29   37   4.266   3.534   3.749 -0.1963  0.2950 -0.1221
    12HPBC  H33   38   4.368   3.489   3.742  0.3320  1.4226  0.0154
    12HPBC  C27   39   4.266   3.625   3.625  0.6150  0.3020 -0.1247
    12HPBC  H31   40   4.165   3.675   3.619  1.4068  1.9467 -0.4044
    12HPBC  O24   41   4.292   3.557   3.503  0.4120  0.1327 -0.0751
    12HPBC H107   42   4.248   3.471   3.507 -0.9995  0.7079 -1.8331
    12HPBC  C26   43   4.372   3.734   3.640  0.5693  0.2735  0.4609
    12HPBC  H30   44   4.470   3.687   3.672 -0.1131 -0.8192  0.9682
    12HPBC  O23   45   4.402   3.809   3.524  0.2236 -0.0977  0.1275
    12HPBC  C46   46   4.517   3.895   3.521 -0.2401  0.5223 -0.0511
    12HPBC  C47   47   4.535   3.979   3.395 -0.0305  0.4396 -0.0770
    12HPBC  H63   48   4.494   3.918   3.309  0.9864 -0.3583 -0.0000
    12HPBC  O37   49   4.454   4.096   3.384  0.1397  0.5535 -0.1160
    12HPBC  H62   50   4.365   4.085   3.347 -0.5019 -0.9165  1.6889
    12HPBC  C48   51   4.684   3.999   3.374  0.0051  0.4185  0.1490
    12HPBC  C25   52   4.348   3.817   3.766  0.3898  0.5174  0.2672
    12HPBC  H29   53   4.429   3.891   3.790  1.0834  0.7891 -2.6081
    12HPBC  O22   54   4.341   3.722   3.872 -0.2335 -0.0630 -0.2789
    12HPBC  C28   55   4.250   3.613   3.879 -0.1403 -0.1160  0.1340
    12HPBC  H32   56   4.147   3.659   3.884  0.4795  1.4827 -0.9369
    12HPBC  C30   57   4.281   3.528   4.002 -0.3401 -0.3879 -0.0024
    12HPBC  O25   58   4.298   3.594   4.125 -0.0251 -0.3146 -0.0863
    12HPBC H103   59   4.214   3.637   4.148  0.0331 -1.4031  2.4938
    12HPBC  O21   60   4.216   3.868   3.763  0.3564  0.3997 -0.3704
    12HPBC  C23   61   4.173   4.004   3.758 -0.4259  0.1746  0.0813
    12HPBC  H26   62   4.257   4.078   3.770  1.7204 -2.2164  0.7036
    12HPBC  C21   63   4.106   4.022   3.621  0.1485  0.2986 -0.1844
    12HPBC  H24   64   4.014   3.958   3.608 -0.1449  0.8445 -0.8110
    12HPBC  O19   65   4.184   3.975   3.513  0.1038 -0.6067  0.1699
    12HPBC H106   66   4.275   3.954   3.540  0.3139 -0.2120 -0.2274
    12HPBC  C20   67   4.067   4.168   3.599  0.8089  0.4715 -0.2258
    12HPBC  H23   68   4.154   4.239   3.614  0.1309  0.6847  3.8836
    12HPBC  O18   69   4.023   4.183   3.466  0.0573  0.0591 -0.0262
    12HPBC  C49   70   4.040   4.307   3.397  0.0057  0.3981  0.5596
    12HPBC  C50   71   3.954   4.317   3.271  0.1211 -0.0069  0.4491
    12HPBC  H66   72   3.951   4.216   3.220 -1.0096  0.3268 -0.1690
    12HPBC  O38   73   3.817   4.343   3.300  0.1173  0.0144  0.4120
    12HPBC  H70   74   3.758   4.278   3.258 -0.8123  0.5667  0.8453
    12HPBC  C51   75   4.011   4.421   3.176 -0.3264 -0.3438 -0.1964
    12HPBC  C19   76   3.967   4.216   3.706  0.2060 -0.1570 -0.5002
    12HPBC  H22   77   3.975   4.327   3.725  0.1073 -0.2565  0.1607
    12HPBC  O17   78   4.000   4.154   3.830 -0.0069  0.3288 -0.1972
    12HPBC  C22   79   4.064   4.030   3.862 -0.3393  0.2464  0.1545
    12HPBC  H25   80   3.994   3.943   3.873  0.2346 -0.4201 -1.2434
    12HPBC  C24   81   4.125   4.058   3.999 -0.3510  0.3182  0.1447
    12HPBC  O20   82   4.210   3.958   4.051  0.1518  0.6960  0.0599
    12HPBC H102   83   4.192   3.933   4.143 -1.5566  0.0802 -0.4176
    12HPBC  O16   84   3.833   4.179   3.689  0.2531 -0.7505  0.3540
    12HPBC  C17   85   3.721   4.164   3.601  0.0415  0.0732  0.4753
    12HPBC  H19   86   3.749   4.182   3.494 -0.1420  0.3302  0.4701
    12HPBC  C15   87   3.679   4.017   3.615 -0.1179  0.1139  0.4278
    12HPBC  H17   88   3.645   3.997   3.721 -0.9365  1.3063  0.4098
    12HPBC  O14   89   3.792   3.939   3.579  0.0069  0.2629  0.4951
    12HPBC H112   90   3.782   3.850   3.617  0.0873 -0.4230 -1.0206
    12HPBC  C14   91   3.557   3.985   3.528  0.1172  0.3416  0.0105
    12HPBC  H16   92   3.581   3.999   3.419  1.1345  1.6739  0.3638
    12HPBC  O13   93   3.529   3.849   3.550 -0.1618  0.3385 -0.3659
    12HPBC  C52   94   3.520   3.752   3.445  0.5969  0.7219 -0.7998
    12HPBC  C53   95   3.485   3.614   3.501  0.8508  0.7899 -0.4709
    12HPBC  H73   96   3.393   3.613   3.567 -1.1371 -3.8920 -2.8604
    12HPBC  O39   97   3.442   3.522   3.401 -0.0260  0.5234  0.1394
    12HPBC  H77   98   3.348   3.536   3.382 -0.6056 -0.1807  2.1903
    12HPBC  C54   99   3.600   3.551   3.579 -0.1889 -0.2702  0.2548
    12HPBC  C13  100   3.443   4.082   3.561 -0.3956 -0.0886 -0.4871
    12HPBC  H15  101   3.361   4.089   3.484  0.7189  2.2092 -1.5619
    12HPBC  O12  102   3.485   4.216   3.580  0.1673 -0.3042 -0.1558
    12HPBC  C16  103   3.607   4.256   3.643 -0.0622  0.1677 -0.0036
    12HPBC  H18  104   3.593   4.252   3.755 -0.8170  0.0500 -0.0969
    12HPBC  C18  105   3.627   4.402   3.604 -0.0038  0.0883 -0.2665
    12HPBC  O15  106   3.541   4.494   3.666  0.5646  0.3917  0.0746
    12HPBC H101  107   3.551   4.488   3.763 -0.0942  0.1388  0.1312
    12HPBC  O11  108   3.390   4.051   3.688  0.4496 -0.4428 -0.2113
    12HPBC  C11  109   3.275   3.992   3.749  0.2937 -0.1753 -0.2465
    12HPBC  H12  110   3.211   4.073   3.795  2.6868  0.3598  2.4237
    12HPBC   C9  111   3.193   3.913   3.646 -0.0278  0.4068 -0.4484
    12HPBC  H10  112   3.265   3.840   3.599  2.0533  1.5770  0.7861
    12HPBC   O9  113   3.142   4.007   3.553 -0.0141  0.2215 -0.6456
    12HPBC H111  114   3.147   3.971   3.463 -1.1800  0.1474 -0.6918
    12HPBC   C8  115   3.080   3.827   3.705  0.4975 -0.0290 -0.0634
    12HPBC   H9  116   3.005   3.897   3.755  0.0694 -0.2685 -0.3614
    12HPBC   O8  117   3.002   3.754   3.612 -0.3280  0.1837  0.4505
    12HPBC  C55  118   2.859   3.753   3.624 -0.4297 -0.4101 -0.6561
    12HPBC  C56  119   2.789   3.672   3.515  0.0241 -0.7195 -0.7224
    12HPBC  H80  120   2.824   3.565   3.511 -1.1978 -1.1631 -0.0745
    12HPBC  O40  121   2.648   3.666   3.529 -0.0327  0.5056 -0.6737
    12HPBC  H84  122   2.612   3.624   3.449  1.0362 -0.2669 -0.7672
    12HPBC  C57  123   2.823   3.744   3.386  0.2561  0.0680 -0.2280
    12HPBC   C7  124   3.135   3.729   3.808 -0.5780 -0.2039  0.3545
    12HPBC   H8  125   3.056   3.686   3.878 -0.5335  1.2264  1.3280
    12HPBC   O7  126   3.234   3.793   3.886 -0.2827 -0.0994 -0.1054
    12HPBC  C10  127   3.332   3.890   3.847 -0.1650 -0.1552  0.0485
    12HPBC  H11  128   3.421   3.835   3.804 -0.1805 -0.3132  0.2179
    12HPBC  C12  129   3.371   3.954   3.980  0.0031  0.1023 -0.1220
    12HPBC  O10  130   3.482   4.041   3.980  0.2937 -0.2679 -0.4936
    12HPBC H100  131   3.464   4.108   3.912 -3.1504 -1.4390 -0.9685
    12HPBC   O6  132   3.218   3.629   3.752 -0.1447  0.2730  0.1404
    12HPBC   C2  133   3.214   3.505   3.823  0.3150  0.2067  0.0531
    12HPBC   H1  134   3.150   3.497   3.914 -0.6107 -0.1139 -0.6111
    12HPBC   C1  135   3.354   3.451   3.856  0.1777 -0.2130 -0.0438
    12HPBC   H2  136   3.417   3.455   3.762  0.6080  0.7892  0.2774
    12HPBC   C6  137   3.419   3.534   3.966  0.1212 -0.3547  0.0967
    12HPBC   O2  138   3.555   3.507   3.995 -0.0404 -0.7106  0.5429
    12HPBC  H99  139   3.565   3.496   4.091 -1.1984  1.7073  1.0332
    12HPBC   O1  140   3.344   3.316   3.903  0.0510 -0.2819 -0.2650
    12HPBC   C5  141   3.290   3.218   3.817 -0.1079 -0.7247  0.3373
    12HPBC   H4  142   3.287   3.120   3.874  2.2567  0.0777  1.9711
    12HPBC   O4  143   3.381   3.214   3.708 -0.1334  0.4909  0.2621
    12HPBC  C41  144   3.466   3.100   3.690  0.6217  1.0327  0.2979
    12HPBC  H47  145   3.401   3.011   3.668  2.5876 -0.1777 -0.9285
    12HPBC  C39  146   3.545   3.151   3.569  0.1695  0.7479 -0.1220
    12HPBC  H45  147   3.599   3.247   3.592  0.5354  0.6088 -0.3700
    12HPBC  O34  148   3.452   3.186   3.469 -0.6756 -0.0971  0.3482
    12HPBC H109  149   3.505   3.204   3.390  0.4126 -1.7089  0.6669
    12HPBC  C40  150   3.567   3.059   3.797 -0.0672  0.5441  0.7715
    12HPBC  O32  151   3.664   2.968   3.744 -0.5113  0.3967  0.2006
    12HPBC  H46  152   3.616   3.151   3.836  1.5716  1.1653 -2.4524
    12HPBC  C42  153   3.500   2.984   3.913 -0.1410  0.0878  0.4386
    12HPBC  O35  154   3.586   2.918   4.003 -0.0033  0.0441  0.2756
    12HPBC H105  155   3.672   2.961   4.012 -0.4303  1.2694 -1.1851
    12HPBC   C4  156   3.149   3.259   3.774  0.1110 -0.0511  0.2557
    12HPBC   H3  157   3.079   3.261   3.862 -0.6432 -1.4126 -0.2769
    12HPBC   C3  158   3.147   3.405   3.728 -0.1348  0.0375  0.5433
    12HPBC   H5  159   3.213   3.423   3.638 -0.7471  3.5809  0.6791
    12HPBC   O3  160   3.013   3.450   3.716 -0.0111  0.3007  0.1064
    12HPBC H110  161   2.957   3.431   3.794 -1.7612 -0.0017 -1.1691
    12HPBC   O5  162   3.092   3.182   3.670 -0.1240  0.3376  0.0923
    12HPBC  C58  163   3.026   3.062   3.712 -0.2243  0.1723 -0.5309
    12HPBC  C59  164   3.014   2.962   3.596 -0.0299  0.0165 -0.4192
    12HPBC  H87  165   3.101   2.976   3.525  0.4438  1.0297  0.3222
    12HPBC  O41  166   3.005   2.824   3.629  0.2871  0.0799 -0.0627
    12HPBC  H90  167   3.074   2.802   3.694  0.0058  0.0111  0.2129
    12HPBC  C60  168   2.890   3.000   3.517 -0.0474 -0.1965 -0.4949
    2XWSP    O3  169   2.361   2.639   1.906 -0.1542 -0.4453 -0.5599
    2XWSP    C3  170   2.310   2.622   2.017  0.5654 -0.6787 -0.2648
    2XWSP    C2  171   2.325   2.501   2.105 -0.0319 -0.3749  0.2600
    2XWSP    C1  172   2.205   2.472   2.193 -0.2717  0.3301  0.1697
    2XWSP   C10  173   2.171   2.596   2.277 -0.1896  0.4447  0.0357
    2XWSP   C19  174   2.277   2.624   2.384 -0.1369 -0.0825  0.1284
    2XWSP    C5  175   2.157   2.717   2.187  0.5125  0.5067  0.0032
    2XWSP    C4  176   2.223   2.726   2.071  0.3955 -0.8618 -0.1852
    2XWSP    H4  177   2.221   2.823   2.018 -1.0101 -0.0612  1.2331
    2XWSP    C6  178   2.076   2.828   2.245 -0.3484 -0.0991 -0.0298
    2XWSP    C7  179   1.941   2.775   2.292 -0.2991 -0.3375 -0.1565
    2XWSP    C8  180   1.961   2.671   2.401  0.2666 -0.2542 -0.1752
    2XWSP    C9  181   2.033   2.555   2.332 -0.0872 -0.3950 -0.3135
    2XWSP   C11  182   2.041   2.434   2.423  0.0265 -0.1965 -0.0582
    2XWSP   C12  183   1.909   2.402   2.493 -0.2178  0.2004 -0.3335
    2XWSP   C13  184   1.843   2.515   2.571  0.1551  0.0101  0.2696
    2XWSP   C18  185   1.932   2.553   2.688 -0.1292  0.2622  0.4040
    2XWSP   C14  186   1.831   2.629   2.468  0.3860 -0.0298  0.1978
    2XWSP   C15  187   1.738   2.727   2.538  0.4969  0.0032  0.2993
    2XWSP   C16  188   1.637   2.640   2.612 -0.3366  0.5226 -0.2050
    2XWSP   C17  189   1.696   2.497   2.612 -0.0175  0.6522 -0.0576
    2XWSP   C20  190   1.661   2.422   2.738  0.0440 -0.2233 -0.5499
    2XWSP   O20  191   1.664   2.464   2.854 -0.1395  0.2286 -0.7032
    2XWSP   C21  192   1.644   2.276   2.712 -0.3734 -0.2207 -0.3072
    3SOL     OW  193   2.969   3.885   6.090  0.0262  0.5601 -0.0120
    3SOL    HW1  194   2.892   3.948   6.079  0.8998  1.5549 -0.4871
    3SOL    HW2  195   3.023   3.883   6.006  1.5799  1.2887  0.9439
    4SOL     OW  196   0.734   3.630   1.130  0.2960  0.0297 -0.3044
    4SOL    HW1  197   0.650   3.612   1.182  0.2855 -0.1107 -0.3683
    4SOL    HW2  198   0.745   3.728   1.118  0.5810  0.0940  0.4245
    5SOL     OW  199   6.754   3.717   4.796 -0.3053  0.5085  0.1593
    5SOL    HW1  200   6.826   3.723   4.866  0.0414  0.0103 -0.1503
    5SOL    HW2  201   6.723   3.623   4.788 -0.1269  0.5056 -0.5685
    6SOL     OW  202   6.193   3.665   1.074  0.7693  0.1660  0.2953
    6SOL    HW1  203   6.227   3.578   1.038 -0.5632  0.7204 -2.5966
    6SOL    HW2  204   6.098   3.655   1.104 -0.1126  0.9838 -2.0140
    7SOL     OW  205   6.945   2.695   3.477 -0.4057  0.9840 -0.7431
    7SOL    HW1  206   6.946   2.619   3.542 -1.0124 -0.7259 -2.6264
    7SOL    HW2  207   6.855   2.739   3.478 -0.6723  0.4477 -0.9929
    8SOL     OW  208   5.422   2.558   0.202 -0.6495  0.1526  0.0647
    8SOL    HW1  209   5.336   2.509   0.190 -0.3085 -0.4483  0.0449
    8SOL    HW2  210   5.411   2.629   0.272 -0.7798 -0.8446  1.0744
    9SOL     OW  211   5.694   3.016   1.917 -0.4552  0.5649  0.1506
    9SOL    HW1  212   5.631   2.953   1.963 -0.2001  1.5529  1.9613
    9SOL    HW2  213   5.690   3.001   1.818 -2.3812 -0.4560  0.3251
   10SOL     OW  214   1.429   2.642   0.254  0.3199 -0.2096  0.1859
   10SOL    HW1  215   1.473   2.732   0.249 -1.5972  0.9325  2.0489
   10SOL    HW2  216   1.439   2.606   0.347  1.2824 -2.1052 -0.6031
   11SOL     OW  217   3.411   2.707   1.831 -0.3015  0.8045 -0.1781
   11SOL    HW1  218   3.340   2.737   1.766  0.5090  2.7126 -0.2569
   11SOL    HW2  219   3.430   2.781   1.896  1.5898  0.3411 -0.1448
   12SOL     OW  220   6.331   2.211   0.360  0.2164 -0.1712  0.5890
   12SOL    HW1  221   6.405   2.279   0.359  0.0774  0.0091  1.3726
   12SOL    HW2  222   6.288   2.207   0.270  0.9828 -0.0593  0.2079
   13SOL     OW  223   6.767   2.731   3.073  0.0241 -0.0904  0.1691
   13SOL    HW1  224   6.692   2.743   3.138  0.1752 -1.7485  0.7026
   13SOL    HW2  225   6.732   2.690   2.989 -0.3085  2.7497 -1.1895
   14SOL     OW  226   1.397   2.870   5.120  0.1192  0.6970  0.2006
   14SOL    HW1  227   1.407   2.845   5.216  1.8910 -0.7438 -0.3034
   14SOL    HW2  228   1.459   2.945   5.098 -2.0028  2.6888  0.6757
   15SOL     OW  229   6.370   4.570   5.930  0.1407  0.3341 -0.1738
   15SOL    HW1  230   6.463   4.535   5.918 -0.5298 -2.2083  1.1675
   15SOL    HW2  231   6.344   4.564   6.026 -1.8442 -0.3854 -0.6848
   16SOL     OW  232   5.049   2.041   1.471 -0.1819  0.5270 -0.1888
   16SOL    HW1  233   5.036   2.005   1.378 -1.3162 -1.0855  0.5321
   16SOL    HW2  234   4.977   2.108   1.491 -0.3739  0.3429 -0.2481
   17SOL     OW  235   1.323   2.816   6.060  0.6892  0.0067  0.0980
   17SOL    HW1  236   1.244   2.821   5.999 -1.3460 -1.6807  2.3806
   17SOL    HW2  237   1.326   2.725   6.103  0.8955  1.5745  3.7756
   18SOL     OW  238   0.991   3.808   3.789 -0.7424 -0.6244 -0.2749
   18SOL    HW1  239   0.930   3.758   3.728  0.6426 -2.1112 -0.5186
   18SOL    HW2  240   0.964   3.904   3.792 -2.5027 -1.0510 -1.0676
   19SOL     OW  241   0.331   2.306   4.126 -0.3875 -0.0084  0.1525
   19SOL    HW1  242   0.368   2.335   4.038 -1.3560  1.1585  0.1141
   19SOL    HW2  243   0.406   2.296   4.192  0.3531 -0.9630 -0.7932
   20SOL     OW  244   6.754   2.330   0.503  0.1683  0.5768 -0.0282
   20SOL    HW1  245   6.759   2.349   0.601 -2.4866  0.7408  0.1442
   20SOL    HW2  246   6.770   2.415   0.452  2.2134  0.3685  0.1767
   21SOL     OW  247   3.393   4.352   0.518  0.8179 -0.3892 -0.4796
   21SOL    HW1  248   3.430   4.354   0.425  1.4283  0.9744 -0.2234
   21SOL    HW2  249   3.467   4.371   0.583  0.0036  0.6667  0.1515
   22SOL     OW  250   4.279   2.229   2.635 -0.0196 -0.3263 -0.0841
   22SOL    HW1  251   4.184   2.259   2.633 -1.3388 -4.0155 -1.3587
   22SOL    HW2  252   4.309   2.220   2.730 -0.2306  2.5667  0.3365
   23SOL     OW  253   3.356   3.272   0.002  0.3263 -0.7925  0.0198
   23SOL    HW1  254   3.281   3.333   0.028  0.3551 -1.0162  0.6535
   23SOL    HW2  255   3.401   3.307   6.920 -0.4408 -0.6264 -0.3395
   24SOL     OW  256   4.227   4.702   0.005 -0.0988 -0.0978 -0.1188
   24SOL    HW1  257   4.218   4.761   6.925  1.0899 -1.0907 -1.0343
   24SOL    HW2  258   4.208   4.607   6.978 -0.4558 -0.3551  0.9741
   25SOL     OW  259   6.141   4.252   2.284  0.0926 -0.4505  0.7265
   25SOL    HW1  260   6.187   4.167   2.312 -0.6706 -0.1763  2.9946
   25SOL    HW2  261   6.190   4.330   2.322  0.8249  0.1845 -1.4019
   26SOL     OW  262   2.469   3.125   5.425  0.1755 -0.0251 -0.3691
   26SOL    HW1  263   2.556   3.142   5.473  0.5071 -1.6683 -0.3513
   26SOL    HW2  264   2.481   3.145   5.328 -0.1125  1.9950 -0.0297
   27SOL     OW  265   5.376   1.493   3.075  0.0970 -0.2518 -0.1296
   27SOL    HW1  266   5.439   1.416   3.061  0.3838 -0.7153  2.8547
   27SOL    HW2  267   5.407   1.571   3.022  1.5535 -1.3111 -0.9208
   28SOL     OW  268   3.613   1.881   4.015  0.0054  0.5137  0.2780
   28SOL    HW1  269   3.549   1.908   4.087 -1.3128  2.4745 -1.5147
   28SOL    HW2  270   3.686   1.950   4.008  1.7424 -1.0845  1.5001
   29SOL     OW  271   0.246   3.147   3.725 -0.0961  0.1914  0.0543
   29SOL    HW1  272   0.224   3.213   3.797 -0.1214  0.9966 -0.6759
   29SOL    HW2  273   0.345   3.130   3.724 -0.2435 -0.8976  1.1720
   30SOL     OW  274   4.171   3.846   1.634 -0.3369 -0.4068  0.1145
   30SOL    HW1  275   4.225   3.921   1.596  0.2563 -1.1019 -0.4406
   30SOL    HW2  276   4.122   3.878   1.715  0.4976  0.3766  0.3278
   31SOL     OW  277   5.456   4.518   1.707  0.3151 -0.2915 -0.1570
   31SOL    HW1  278   5.386   4.581   1.740  0.0994  0.5669 -2.1149
   31SOL    HW2  279   5.413   4.433   1.675  0.4256 -0.6959  0.7250
   32SOL     OW  280   6.198   4.547   4.587 -0.0420  0.4178  0.1144
   32SOL    HW1  281   6.239   4.578   4.501 -1.6664  0.4882 -0.6624
   32SOL    HW2  282   6.231   4.454   4.607  1.2947  0.8569  0.0855
   33SOL     OW  283   5.574   2.226   4.688  0.0157 -0.1481 -0.2847
   33SOL    HW1  284   5.479   2.193   4.687  0.0646 -0.2938 -1.1250
   33SOL    HW2  285   5.624   2.181   4.762 -0.1933 -1.1946 -0.7593
   34SOL     OW  286   6.027   4.240   4.878 -0.2577  0.0712  0.3731
   34SOL    HW1  287   6.047   4.336   4.861  0.9333 -0.1377  0.4577
   34SOL    HW2  288   5.929   4.227   4.889 -0.5283  1.1058 -0.6778
   35SOL     OW  289   5.487   3.591   5.641  0.3393 -0.5059  0.3951
   35SOL    HW1  290   5.496   3.630   5.733 -1.3160 -1.6947  1.1056
   35SOL    HW2  291   5.423   3.515   5.643 -0.6383  0.1579 -1.9659
   36SOL     OW  292   2.848   3.059   1.936  0.7760 -0.1201  0.4941
   36SOL    HW1  293   2.891   3.127   1.997  1.0037 -0.0930  0.3043
   36SOL    HW2  294   2.769   3.019   1.982  0.6175  0.3025  0.5950
   37SOL     OW  295   1.343   2.830   1.185  0.4171  0.6809 -0.1213
   37SOL    HW1  296   1.266   2.768   1.198  1.4160 -0.5090  0.2460
   37SOL    HW2  297   1.309   2.924   1.181 -1.2012  0.1023 -1.3763
   38SOL     OW  298   4.835   2.893   3.555 -0.0388  0.1063 -0.1941
   38SOL    HW1  299   4.886   2.961   3.608  1.0220 -1.5309  0.9721
   38SOL    HW2  300   4.885   2.873   3.470  0.9372 -0.9370  0.5916
   39SOL     OW  301   2.775   2.923   4.453  0.5619 -0.2683  0.1241
   39SOL    HW1  302   2.852   2.883   4.404  0.5213 -1.9182  1.3222
   39SOL    HW2  303   2.691   2.912   4.399  0.9604  0.5779 -0.7033
   40SOL     OW  304   4.342   2.120   1.637  0.4076 -0.9082  0.8334
   40SOL    HW1  305   4.422   2.143   1.692  1.2284 -0.7378 -0.3693
   40SOL    HW2  306   4.345   2.172   1.552 -0.7986 -1.1799  0.6082
   41SOL     OW  307   6.590   3.869   2.476  0.4503  0.2976 -0.1347
   41SOL    HW1  308   6.519   3.911   2.534  1.8424  0.7481  1.3032
   41SOL    HW2  309   6.631   3.792   2.524  1.7097  0.7400 -0.4552
   42SOL     OW  310   5.734   3.807   0.379 -0.1775 -0.0446 -0.0568
   42SOL    HW1  311   5.661   3.798   0.447 -1.2063  0.6378 -1.0353
   42SOL    HW2  312   5.705   3.871   0.307  1.0065 -0.5100 -0.9801
   43SOL     OW  313   5.423   1.964   5.893  0.0265 -0.2293 -0.4851
   43SOL    HW1  314   5.503   1.916   5.928  0.3804  0.1046 -0.8243
   43SOL    HW2  315   5.353   1.968   5.964  0.0012 -1.2151 -0.4451
   44SOL     OW  316   1.122   4.256   5.666 -0.3113  0.4660  0.0667
   44SOL    HW1  317   1.137   4.187   5.736 -1.5023 -0.2166 -0.3060
   44SOL    HW2  318   1.208   4.277   5.619 -0.0949 -1.5793 -0.5359
   45SOL     OW  319   5.690   2.521   2.243 -0.5021  0.6032 -0.2257
   45SOL    HW1  320   5.717   2.606   2.199 -0.9756  0.0795 -1.5964
   45SOL    HW2  321   5.608   2.485   2.199  0.8642 -1.6469 -1.1722
   46SOL     OW  322   0.999   2.561   6.233 -0.3255  0.2254  0.2552
   46SOL    HW1  323   0.930   2.529   6.168 -1.8074  0.5502  1.6039
   46SOL    HW2  324   1.001   2.661   6.235  1.2369  0.2625 -0.7903
   47SOL     OW  325   1.552   2.137   2.149 -0.0031 -0.1236  0.1478
   47SOL    HW1  326   1.577   2.161   2.055  0.3100  2.0196  0.7244
   47SOL    HW2  327   1.452   2.141   2.159 -0.0715 -0.8121 -0.1858
   48SOL     OW  328   1.361   3.036   2.764  0.8559 -0.0090  0.0736
   48SOL    HW1  329   1.397   2.958   2.814  1.2555 -0.0816 -0.3128
   48SOL    HW2  330   1.434   3.104   2.752  1.1266 -0.5171 -1.4369
   49SOL     OW  331   1.390   3.087   0.286 -0.2677  0.6247  0.0537
   49SOL    HW1  332   1.361   3.168   0.336 -1.0013  0.1179  0.4608
   49SOL    HW2  333   1.482   3.060   0.316 -0.6144  0.4460  0.9954
   50SOL     OW  334   4.979   2.593   5.944 -0.0304 -0.2409  0.5043
   50SOL    HW1  335   5.036   2.659   5.895 -2.5494  0.8491 -1.1940
   50SOL    HW2  336   5.035   2.516   5.974  2.0148 -0.2917 -2.9013
   51SOL     OW  337   4.079   3.396   2.126 -0.1713 -0.0530  0.1827
   51SOL    HW1  338   4.133   3.388   2.210  2.1543 -0.0874 -1.2297
   51SOL    HW2  339   4.103   3.322   2.064 -1.5412  0.2112 -0.7033
   52SOL     OW  340   1.078   3.535   4.951  0.2365  0.2091 -0.0295
   52SOL    HW1  341   0.989   3.519   4.907  0.4794 -0.7814 -0.1765
   52SOL    HW2  342   1.147   3.554   4.881  0.1958  0.7440  0.0703
   53SOL     OW  343   4.295   2.445   6.295  0.5051  0.2103 -0.4854
   53SOL    HW1  344   4.383   2.481   6.327 -0.2941 -0.1167  2.3930
   53SOL    HW2  345   4.287   2.457   6.196  2.9010  2.1017 -0.5206
   54SOL     OW  346   5.885   2.124   1.531  0.3405 -0.2080  0.0824
   54SOL    HW1  347   5.828   2.042   1.531  0.2436 -0.1760  1.9597
   54SOL    HW2  348   5.976   2.102   1.564  0.4465  0.3536  0.1767
   55SOL     OW  349   2.925   4.191   3.560  0.3871 -0.3965 -0.1093
   55SOL    HW1  350   2.902   4.204   3.657  1.1029  2.3659 -0.2033
   55SOL    HW2  351   3.009   4.138   3.553  0.8941  0.2409  0.8653
   56SOL     OW  352   1.310   2.460   0.454 -0.2982 -0.0953  0.2050
   56SOL    HW1  353   1.268   2.418   0.374  0.2765 -0.3969  0.0564
   56SOL    HW2  354   1.403   2.423   0.466  0.0732  0.8491  0.2941
   57SOL     OW  355   4.764   3.602   2.651  0.0854  0.0797 -0.3409
   57SOL    HW1  356   4.729   3.528   2.594 -1.2821 -0.0826  0.6821
   57SOL    HW2  357   4.712   3.686   2.633 -1.1831 -0.2553  1.4580
   58SOL     OW  358   3.146   2.505   1.753 -0.5406 -0.1704 -0.3891
   58SOL    HW1  359   3.104   2.416   1.768 -1.0114 -0.1378 -1.4180
   58SOL    HW2  360   3.075   2.573   1.735 -0.2249  0.5452  0.9489
   59SOL     OW  361   1.916   2.216   1.748  0.2028  0.1772 -0.4754
   59SOL    HW1  362   1.943   2.179   1.837 -1.3362  0.1636  0.0056
   59SOL    HW2  363   1.982   2.286   1.720 -0.2401  1.4824  1.5294
   60SOL     OW  364   5.973   4.178   0.488  0.0704  0.0318 -0.3440
   60SOL    HW1  365   6.060   4.143   0.524  0.0135  0.9980  0.7935
   60SOL    HW2  366   5.965   4.154   0.391  0.6592 -1.8622  0.0365
   61SOL     OW  367   4.659   2.707   5.824 -0.0454 -0.2547  0.5495
   61SOL    HW1  368   4.733   2.766   5.855 -1.4305  0.8971  1.8254
   61SOL    HW2  369   4.604   2.756   5.756 -2.2609  0.7855  2.8996
   62SOL     OW  370   0.540   3.172   2.546  0.0872  0.6064 -0.1578
   62SOL    HW1  371   0.449   3.207   2.521  0.0281  0.2560 -0.4488
   62SOL    HW2  372   0.598   3.248   2.575 -0.2743  0.8462 -0.0464
   63SOL     OW  373   6.254   2.109   0.617  0.3498 -0.4374 -0.4877
   63SOL    HW1  374   6.305   2.122   0.532  2.9733  1.1494  1.1855
   63SOL    HW2  375   6.279   2.021   0.657  2.2196  0.4934  0.5130
   64SOL     OW  376   1.319   3.050   1.857  0.1812  0.4737  0.2531
   64SOL    HW1  377   1.367   3.012   1.778  0.5591 -0.5189  0.9463
   64SOL    HW2  378   1.346   3.001   1.939 -1.3431  0.4972  0.8011
   65SOL     OW  379   1.276   1.936   4.494  0.6367 -0.0100  0.0029
   65SOL    HW1  380   1.361   1.988   4.485 -0.0777  1.2548  0.2813
   65SOL    HW2  381   1.293   1.851   4.544  1.3123  1.3810  2.2779
   66SOL     OW  382   4.244   1.921   6.316  0.2111 -0.5999  0.7991
   66SOL    HW1  383   4.303   2.001   6.318 -1.1477  0.4387  1.8361
   66SOL    HW2  384   4.195   1.914   6.403 -3.5988  0.5191 -1.0226
   67SOL     OW  385   1.820   4.224   0.167 -0.0516  0.0342 -0.5803
   67SOL    HW1  386   1.887   4.170   0.218  0.6426 -0.3460 -1.8568
   67SOL    HW2  387   1.862   4.308   0.134 -0.7567  0.7270  0.2425
   68SOL     OW  388   4.218   3.893   2.855 -0.3538 -0.4341  0.2006
   68SOL    HW1  389   4.210   3.990   2.876  1.5386 -0.2435  0.2248
   68SOL    HW2  390   4.168   3.873   2.770 -2.4813  0.1065  1.2758
   69SOL     OW  391   3.132   2.116   2.901  0.4029  0.2684 -0.2870
   69SOL    HW1  392   3.078   2.200   2.897 -1.5409 -0.9616 -1.3755
   69SOL    HW2  393   3.190   2.110   2.819  0.2265  0.3401 -0.4171
   70SOL     OW  394   6.125   2.934   1.121 -0.2239 -0.4722  0.0283
   70SOL    HW1  395   6.100   2.903   1.213  2.4253  0.7045  1.2566
   70SOL    HW2  396   6.162   2.857   1.069  1.2879 -0.5407  1.1387
   71SOL     OW  397   0.041   1.865   5.174  0.6379  0.1162  0.0095
   71SOL    HW1  398   0.029   1.770   5.206 -1.4804  0.4348  0.3467
   71SOL    HW2  399   0.080   1.919   5.248  4.1390 -0.8807 -0.9239
   72SOL     OW  400   2.918   3.784   1.041  0.2986  0.5777 -0.2178
   72SOL    HW1  401   2.851   3.849   1.077  1.1419  2.0233 -1.1869
   72SOL    HW2  402   2.923   3.705   1.102  2.3442  3.2739  3.5142
   73SOL     OW  403   5.642   4.379   1.441 -0.3241 -0.1040 -0.3235
   73SOL    HW1  404   5.604   4.325   1.515  1.3946 -1.2764 -0.2465
   73SOL    HW2  405   5.668   4.469   1.475 -1.0232 -0.0527  0.0940
   74SOL     OW  406   2.459   4.232   4.976  0.3667 -0.1449  0.1168
   74SOL    HW1  407   2.384   4.295   4.996 -0.6313 -0.9737 -0.8768
   74SOL    HW2  408   2.546   4.276   4.998 -0.3401  1.2721  0.2194
   75SOL     OW  409   0.134   4.057   4.139 -0.4609 -0.4134  0.2292
   75SOL    HW1  410   0.124   4.147   4.181 -0.8090 -0.5105  0.3640
   75SOL    HW2  411   0.224   4.019   4.162 -0.4144 -0.2084  0.3863
   76SOL     OW  412   4.835   2.746   6.622  0.0277 -0.1003 -0.4129
   76SOL    HW1  413   4.829   2.647   6.632  0.8521 -0.3777 -2.2423
   76SOL    HW2  414   4.891   2.784   6.696  0.3363 -1.0911 -0.1246
   77SOL     OW  415   0.558   1.767   4.388 -0.4624  0.0442  0.1801
   77SOL    HW1  416   0.640   1.774   4.331  0.2390  4.0081  1.4073
   77SOL    HW2  417   0.585   1.759   4.484 -1.5244  0.4238  0.5180
   78SOL     OW  418   0.346   3.578   2.415 -0.3629  0.1095 -0.2838
   78SOL    HW1  419   0.280   3.582   2.341 -0.8560  1.5950  0.1917
   78SOL    HW2  420   0.385   3.669   2.430  1.1378 -0.5547  0.0352
   79SOL     OW  421   5.037   3.288   5.984  0.4541 -0.1914 -0.0513
   79SOL    HW1  422   5.136   3.285   5.977  0.4441 -0.7889 -0.0076
   79SOL    HW2  423   5.008   3.377   6.021  0.8813  0.5289 -1.3976
   80SOL     OW  424   0.960   3.218   2.972 -0.3387  0.1136  0.0967
   80SOL    HW1  425   0.966   3.318   2.969  1.0695  0.0463 -0.3377
   80SOL    HW2  426   0.963   3.181   2.879 -0.2748 -0.3447  0.2765
   81SOL     OW  427   4.790   3.452   0.687  0.5605  0.7172 -0.6387
   81SOL    HW1  428   4.695   3.483   0.685  0.9201  1.8895 -0.5926
   81SOL    HW2  429   4.805   3.399   0.771 -0.2147 -0.0914 -0.9910
   82SOL     OW  430   0.397   4.314   2.807 -0.2411 -0.0053 -0.2557
   82SOL    HW1  431   0.298   4.315   2.794 -0.4123  1.0140  0.8997
   82SOL    HW2  432   0.429   4.219   2.810 -1.0474 -0.3360 -1.4424
   83SOL     OW  433   1.470   4.369   6.445  0.2661  0.7518 -0.6063
   83SOL    HW1  434   1.388   4.422   6.468 -0.5842  0.4117 -2.6472
   83SOL    HW2  435   1.539   4.382   6.516 -1.1651  1.8740  0.6494
   84SOL     OW  436   1.192   3.008   5.000 -0.1348  0.2634 -0.9763
   84SOL    HW1  437   1.139   3.061   5.067 -1.0431 -0.2654 -1.2577
   84SOL    HW2  438   1.264   2.958   5.047 -0.6044  0.0972 -0.4215
   85SOL     OW  439   3.485   2.048   1.267  0.6421  0.2342 -0.0509
   85SOL    HW1  440   3.436   2.133   1.248  2.2195  1.1065 -0.4312
   85SOL    HW2  441   3.580   2.069   1.289  1.3063 -1.4943 -1.0797
   86SOL     OW  442   2.727   3.953   2.558 -0.3417  0.3519 -0.3119
   86SOL    HW1  443   2.712   3.915   2.467  0.6199  0.5524 -0.5636
   86SOL    HW2  444   2.714   4.052   2.556 -0.1666  0.3770 -0.2715
   87SOL     OW  445   3.471   2.320   5.611 -0.1695 -0.7519 -0.6827
   87SOL    HW1  446   3.377   2.291   5.596 -0.2968  0.5800 -2.7258
   87SOL    HW2  447   3.518   2.252   5.668 -2.5015 -1.1038  0.9550
   88SOL     OW  448   0.351   3.953   4.289  0.1351 -0.4515  0.4392
   88SOL    HW1  449   0.375   3.857   4.305 -2.0411 -0.9562  1.0163
   88SOL    HW2  450   0.364   4.005   4.373  0.3557 -0.4478  0.4042
   89SOL     OW  451   5.347   4.230   2.973 -0.4243 -0.2914 -0.1508
   89SOL    HW1  452   5.415   4.285   3.021  1.2705 -0.6992 -1.9253
   89SOL    HW2  453   5.296   4.289   2.910  0.6502 -0.4800 -1.2582
   90SOL     OW  454   4.483   3.141   2.798  0.6519 -0.4804 -0.1209
   90SOL    HW1  455   4.546   3.214   2.827  1.4074 -0.2444 -2.1615
   90SOL    HW2  456   4.534   3.071   2.749 -0.4162 -1.2380 -0.1760
   91SOL     OW  457   0.160   3.223   0.059 -0.0871 -0.2302  0.7474
   91SOL    HW1  458   0.200   3.176   6.981 -0.7609 -1.4828  1.1078
   91SOL    HW2  459   0.199   3.186   0.144 -0.2077  0.2800  1.0323
   92SOL     OW  460   0.444   2.385   3.897 -0.2033 -0.0947  0.1325
   92SOL    HW1  461   0.538   2.380   3.862  0.0901 -0.6050  0.9654
   92SOL    HW2  462   0.385   2.428   3.828  0.2327 -1.5600 -1.2300
   93SOL     OW  463   1.508   3.321   5.859 -0.1823  0.4000  0.5031
   93SOL    HW1  464   1.431   3.382   5.844  0.6427  1.0800 -1.2423
   93SOL    HW2  465   1.507   3.249   5.789 -0.4222 -0.8633  1.7673
   94SOL     OW  466   6.824   2.516   4.498  0.3633  0.3301  0.0085
   94SOL    HW1  467   6.799   2.511   4.401 -0.5667  0.3162  0.2390
   94SOL    HW2  468   6.742   2.503   4.554  1.1701 -1.6580  0.8265
   95SOL     OW  469   5.596   2.255   6.400  0.3951 -0.3779 -0.1138
   95SOL    HW1  470   5.597   2.337   6.343 -1.0101 -0.4025 -0.1959
   95SOL    HW2  471   5.633   2.278   6.490  0.3710  0.2533 -0.2541
   96SOL     OW  472   4.327   2.771   0.796  0.1252  0.0395  0.4117
   96SOL    HW1  473   4.267   2.725   0.861  0.1377 -0.2316  0.2330
   96SOL    HW2  474   4.283   2.775   0.706 -0.1897  1.0382  0.5962
   97SOL     OW  475   6.567   3.142   6.569  0.0863 -0.0817  0.1420
   97SOL    HW1  476   6.579   3.080   6.491  1.0771  1.6462 -1.1464
   97SOL    HW2  477   6.616   3.107   6.648  0.0703 -1.2582 -0.3484
   98SOL     OW  478   3.575   2.894   6.020  0.3045 -0.0830 -0.3589
   98SOL    HW1  479   3.551   2.858   5.929 -0.0431 -2.1970  0.5116
   98SOL    HW2  480   3.517   2.852   6.089  0.8744  1.1453  0.9155
   99SOL     OW  481   6.967   4.280   5.549  0.3044 -0.1615  0.4090
   99SOL    HW1  482   6.955   4.185   5.576 -0.3989  0.1839  1.3708
   99SOL    HW2  483   6.959   4.287   5.450 -0.8068 -0.9545  0.4143
  100SOL     OW  484   5.819   2.097   6.317 -0.4963  0.2220 -0.0792
  100SOL    HW1  485   5.747   2.166   6.311  0.4123  1.4153  1.6369
  100SOL    HW2  486   5.899   2.127   6.265 -0.8230 -0.5655 -1.0586
  101SOL     OW  487   0.332   3.882   6.798  0.1728 -0.3448  0.6197
  101SOL    HW1  488   0.261   3.814   6.813 -1.6349  1.6829  1.7519
  101SOL    HW2  489   0.361   3.880   6.702  0.3580 -2.7846  0.6642
  102SOL     OW  490   4.455   1.930   1.115  0.1082  0.6554 -0.2571
  102SOL    HW1  491   4.454   1.876   1.031  1.0637  0.3086 -0.0631
  102SOL    HW2  492   4.392   2.007   1.106  1.0928  1.3330 -1.7928
  103SOL     OW  493   4.199   2.945   6.663  0.3124 -0.9877 -0.4068
  103SOL    HW1  494   4.189   2.999   6.746  1.6294 -0.3000 -0.6652
  103SOL    HW2  495   4.119   2.959   6.604  1.2709  2.0275 -1.1870
  104SOL     OW  496   2.958   4.387   2.189 -0.2073  0.9079  0.1548
  104SOL    HW1  497   2.967   4.335   2.275 -0.8620  1.3856  0.5197
  104SOL    HW2  498   3.049   4.413   2.156  0.0112  3.2779  2.2952
  105SOL     OW  499   0.314   3.129   4.012 -0.0063 -0.9387  0.1305
  105SOL    HW1  500   0.255   3.051   4.034 -0.8256  0.2990  2.7492
  105SOL    HW2  501   0.260   3.213   4.015  1.5707  0.0939  1.0696
  106SOL     OW  502   2.425   4.552   3.998 -0.3701  0.3074 -0.3765
  106SOL    HW1  503   2.521   4.537   4.020 -0.0719  0.7490 -1.3191
  106SOL    HW2  504   2.414   4.642   3.955 -0.8549 -0.5840 -2.2393
  107SOL     OW  505   3.808   3.856   5.687  0.0187  0.3673  0.9349
  107SOL    HW1  506   3.711   3.840   5.667  0.4358 -1.3854  0.0271
  107SOL    HW2  507   3.860   3.846   5.602  1.0806  0.4233  1.5702
  108SOL     OW  508   6.455   2.035   3.164 -0.5700  0.2020  0.4157
  108SOL    HW1  509   6.401   2.013   3.083 -1.2843 -0.9280  1.1624
  108SOL    HW2  510   6.437   1.967   3.235  0.8921  0.5328  1.1340
  109SOL     OW  511   3.642   4.141   3.158 -0.4589 -0.1491  0.1879
  109SOL    HW1  512   3.552   4.098   3.155 -1.1860  1.3286 -0.3065
  109SOL    HW2  513   3.713   4.071   3.153 -1.5735 -1.2447 -1.2714
  110SOL     OW  514   4.282   4.221   1.302 -0.1459 -0.5783  0.0673
  110SOL    HW1  515   4.364   4.278   1.313  0.3544 -1.5502  1.7675
  110SOL    HW2  516   4.245   4.233   1.210  1.4880  0.4363 -0.5022
  111SOL     OW  517   6.435   1.814   5.329 -0.6466  0.0984  0.3835
  111SOL    HW1  518   6.371   1.759   5.275 -0.7014  0.8460 -0.3288
  111SOL    HW2  519   6.415   1.802   5.426 -1.9822  0.4495  0.1670
  112SOL     OW  520   0.753   2.867   5.396 -0.2223 -0.5807 -0.1125
  112SOL    HW1  521   0.700   2.798   5.446  1.1113 -1.4375  0.1533
  112SOL    HW2  522   0.824   2.904   5.455  1.1130 -1.3040 -1.2021
  113SOL     OW  523   0.061   3.201   4.578 -0.1799 -0.1489 -0.1893
  113SOL    HW1  524   0.115   3.251   4.510  0.7277 -2.1609 -1.0235
  113SOL    HW2  525   6.990   3.149   4.532  0.2408 -1.2891  0.4129
  114SOL     OW  526   6.808   4.236   4.812  0.2994 -0.0497  0.2757
  114SOL    HW1  527   6.822   4.200   4.720  3.2384  0.6111  0.3852
  114SOL    HW2  528   6.731   4.187   4.855 -1.2145 -0.3244 -2.4744
  115SOL     OW  529   6.262   2.819   5.570 -0.0757 -0.1637  0.5060
  115SOL    HW1  530   6.325   2.896   5.562  1.8159 -1.8181 -2.1323
  115SOL    HW2  531   6.308   2.742   5.614 -0.2325 -1.3334 -1.2797
  116SOL     OW  532   2.988   3.320   6.346  0.0842  0.1857  0.1599
  116SOL    HW1  533   2.942   3.402   6.381 -0.3375  0.2355 -0.4908
  116SOL    HW2  534   2.984   3.247   6.414  1.0018  0.8855  1.0006
  117SOL     OW  535   5.746   3.029   1.132  0.4786 -0.1468  0.0470
  117SOL    HW1  536   5.816   3.018   1.062  2.2717  0.9753  1.5948
  117SOL    HW2  537   5.749   2.951   1.194 -0.4333 -0.6340 -0.4828
  118SOL     OW  538   1.881   2.192   0.713  0.4235  0.0654  1.1622
  118SOL    HW1  539   1.898   2.290   0.711  0.5035  0.0481 -0.4218
  118SOL    HW2  540   1.943   2.146   0.648 -0.1765 -0.9342  1.2690
  119SOL     OW  541   3.661   2.080   6.456 -0.2943  0.3971 -0.6760
  119SOL    HW1  542   3.610   2.010   6.506 -2.3369  1.2703 -1.4176
  119SOL    HW2  543   3.754   2.049   6.441  0.3575 -0.1075  3.2650
  120SOL     OW  544   2.682   4.060   6.629  0.5492  0.0368 -0.5444
  120SOL    HW1  545   2.636   4.003   6.561 -2.4211  0.7444  0.7565
  120SOL    HW2  546   2.684   4.155   6.596 -1.7432  0.5546  0.6646
  121SOL     OW  547   0.133   2.099   4.098 -0.5349  0.5806  0.3637
  121SOL    HW1  548   0.163   2.028   4.034  0.5748 -0.3264  1.8195
  121SOL    HW2  549   0.207   2.165   4.110 -0.1716 -0.0291  1.7286
  122SOL     OW  550   5.786   3.102   0.044 -0.2284  0.1440  0.3371
  122SOL    HW1  551   5.852   3.144   6.981 -1.0824 -0.3287 -0.9182
  122SOL    HW2  552   5.789   3.003   0.034  0.1672  0.0177  1.6288
  123SOL     OW  553   3.669   2.120   2.903  0.0229 -0.3363  0.0817
  123SOL    HW1  554   3.765   2.146   2.908 -0.0595 -0.0115  0.0139
  123SOL    HW2  555   3.661   2.021   2.895  0.3815 -0.3124 -0.6611
  124SOL     OW  556   1.443   3.694   0.994 -0.3280 -0.2477 -0.6799
  124SOL    HW1  557   1.467   3.601   0.965  3.1564  0.3715 -0.2207
  124SOL    HW2  558   1.479   3.760   0.929  0.4474  0.8626  0.8082
  125SOL     OW  559   4.319   3.280   2.293  0.4137  0.1205 -0.0590
  125SOL    HW1  560   4.396   3.291   2.231 -1.2196 -1.3233 -2.5351
  125SOL    HW2  561   4.352   3.277   2.387  3.1405  1.2709 -0.8780
  126SOL     OW  562   3.950   1.646   6.289  0.3766  0.0469  0.5609
  126SOL    HW1  563   3.953   1.745   6.276  1.7115  0.2742  2.1721
  126SOL    HW2  564   4.018   1.602   6.231  1.6670  0.3827  1.7569
  127SOL     OW  565   0.728   2.204   0.555  0.0609 -0.3670 -0.6581
  127SOL    HW1  566   0.785   2.128   0.584 -1.1789 -1.0577  0.0800
  127SOL    HW2  567   0.753   2.232   0.462  1.6540 -0.5417 -0.3072
  128SOL     OW  568   2.647   3.577   1.548 -0.6391  1.1752  0.1117
  128SOL    HW1  569   2.548   3.592   1.551 -1.6924 -3.6343 -1.1650
  128SOL    HW2  570   2.677   3.540   1.636 -0.9392 -1.1654 -0.7006
  129SOL     OW  571   0.526   3.734   0.669 -0.2568 -0.2134 -0.4822
  129SOL    HW1  572   0.431   3.732   0.702 -0.4604 -0.5875 -1.0726
  129SOL    HW2  573   0.583   3.679   0.730 -0.2446  0.7231  0.3755
  130SOL     OW  574   6.898   2.075   2.741 -0.3679  0.4836  0.1427
  130SOL    HW1  575   6.808   2.095   2.779 -0.4117 -2.2430  1.7322
  130SOL    HW2  576   6.888   2.021   2.657 -0.2345  0.0973  0.3717
  131SOL     OW  577   2.685   3.898   6.419 -0.0406  0.3528  0.2781
  131SOL    HW1  578   2.619   3.824   6.436 -0.8395  1.1327  0.6979
  131SOL    HW2  579   2.725   3.887   6.328 -2.1551  0.8733 -0.7798
  132SOL     OW  580   0.230   4.012   0.245 -0.0118  0.2542 -0.3140
  132SOL    HW1  581   0.216   4.058   0.158 -1.4879 -1.5520 -1.0911
  132SOL    HW2  582   0.311   3.954   0.241 -2.2729 -3.0785 -2.0592
  133SOL     OW  583   0.402   2.453   3.418  0.1488 -0.0453 -0.3553
  133SOL    HW1  584   0.376   2.540   3.376 -0.7746 -0.6783 -1.1308
  133SOL    HW2  585   0.347   2.436   3.499 -1.8906 -1.3165 -1.9146
  134SOL     OW  586   3.922   2.218   2.903  0.3770 -0.2040  0.8067
  134SOL    HW1  587   3.916   2.298   2.963  0.0267 -1.0868  1.9841
  134SOL    HW2  588   4.004   2.166   2.925 -0.5105 -1.3318  1.5694
  135SOL     OW  589   1.358   4.165   5.285  0.1415  0.0840  0.5248
  135SOL    HW1  590   1.273   4.217   5.288  0.4174  0.6248 -0.4812
  135SOL    HW2  591   1.338   4.069   5.266 -0.3311 -0.0702  1.7440
  136SOL     OW  592   4.904   3.012   0.558 -0.1242  0.3643 -0.4105
  136SOL    HW1  593   4.889   2.963   0.644 -0.3634 -0.1215 -0.7283
  136SOL    HW2  594   4.835   2.984   0.491  1.4421 -1.0212 -1.5244
  137SOL     OW  595   3.873   3.415   4.170 -0.0674 -0.0679 -0.2691
  137SOL    HW1  596   3.846   3.465   4.252 -2.5956 -1.7424  0.0546
  137SOL    HW2  597   3.791   3.391   4.117  1.5098  1.5902 -3.7579
  138SOL     OW  598   0.766   1.927   2.772 -0.2261  0.4917  0.8295
  138SOL    HW1  599   0.848   1.949   2.825 -0.3099  1.8211  0.4449
  138SOL    HW2  600   0.709   2.008   2.764 -1.5402 -0.3886  0.9837
  139SOL     OW  601   6.827   4.217   4.113 -0.0403  0.0990  0.6039
  139SOL    HW1  602   6.904   4.153   4.119  0.2088 -0.0755 -2.5712
  139SOL    HW2  603   6.760   4.182   4.047 -2.1705  0.9793  2.1751
  140SOL     OW  604   4.619   2.960   2.684  0.0679 -0.0785 -0.3496
  140SOL    HW1  605   4.565   2.944   2.602  0.5660 -0.9026 -0.5311
  140SOL    HW2  606   4.708   2.915   2.674 -0.6488 -2.0884  1.5030
  141SOL     OW  607   3.071   2.902   6.474 -0.1829  0.1480 -0.6977
  141SOL    HW1  608   3.080   2.870   6.568 -1.3907 -0.5820 -0.8076
  141SOL    HW2  609   3.001   2.848   6.427  0.6171  0.2969 -2.1122
  142SOL     OW  610   3.182   4.060   6.142 -0.4637 -0.4198 -0.1785
  142SOL    HW1  611   3.109   3.993   6.127  0.6663 -0.9899 -4.4107
  142SOL    HW2  612   3.265   4.013   6.174 -0.5112 -0.5953 -0.3125
  143SOL     OW  613   5.302   4.173   5.061 -0.6157  0.1713  0.0670
  143SOL    HW1  614   5.240   4.131   4.995 -0.0049  0.0748 -0.4546
  143SOL    HW2  615   5.397   4.154   5.035 -0.2581  2.9222 -0.8896
  144SOL     OW  616   4.997   2.839   6.820  0.0166  0.0778 -0.2221
  144SOL    HW1  617   5.054   2.780   6.878  1.5817  1.8261  0.1312
  144SOL    HW2  618   4.981   2.925   6.867 -3.0600 -0.3336 -0.3070
  145SOL     OW  619   4.548   2.843   5.597 -0.1018 -0.3396  0.4629
  145SOL    HW1  620   4.478   2.878   5.659 -0.0482 -1.5169  1.1979
  145SOL    HW2  621   4.508   2.832   5.505 -0.7029 -0.3956  0.7250
  146SOL     OW  622   2.449   3.746   4.610  0.1918  0.1601  0.0879
  146SOL    HW1  623   2.384   3.785   4.544  0.9377  0.0607 -0.7213
  146SOL    HW2  624   2.516   3.816   4.636  0.2891  0.0085  0.2442
  147SOL     OW  625   6.673   2.232   1.232  0.0258  0.0683 -0.2368
  147SOL    HW1  626   6.757   2.284   1.216 -0.9365  1.8228  0.0383
  147SOL    HW2  627   6.685   2.173   1.312  1.3524 -0.6046 -0.9097
  148SOL     OW  628   6.608   1.926   6.547  0.1046 -0.4824  0.1628
  148SOL    HW1  629   6.559   2.000   6.594 -0.0928 -0.4792 -0.0519
  148SOL    HW2  630   6.588   1.839   6.592 -0.7678 -0.6038 -0.4392
  149SOL     OW  631   3.598   3.102   5.608  0.3922  0.0581  0.2515
  149SOL    HW1  632   3.625   3.155   5.688 -0.0249  0.5418  0.0747
  149SOL    HW2  633   3.647   3.015   5.608  1.8521  0.8450  0.0131
  150SOL     OW  634   0.084   3.270   4.057  0.0000 -0.0709 -0.5481
  150SOL    HW1  635   0.050   3.327   3.982  0.2364 -0.0028 -0.6044
  150SOL    HW2  636   0.014   3.262   4.128  0.2995  1.0614 -0.1028
  151SOL     OW  637   2.284   2.341   5.091 -0.1224 -0.2833  0.4767
  151SOL    HW1  638   2.231   2.256   5.091  1.9559 -1.6802 -1.0607
  151SOL    HW2  639   2.283   2.381   5.182 -1.6431 -1.6224  1.0981
  152SOL     OW  640   6.305   3.384   1.088 -0.2253  0.8551 -0.3869
  152SOL    HW1  641   6.352   3.363   1.002 -0.3376  1.9633 -0.7357
  152SOL    HW2  642   6.230   3.319   1.101  0.3380  0.1370 -0.6839
  153SOL     OW  643   1.018   2.533   4.550 -0.2112 -0.1587  0.2236
  153SOL    HW1  644   1.103   2.548   4.602  0.9612  0.6457 -1.7879
  153SOL    HW2  645   1.024   2.446   4.501  0.3054  0.7160 -1.3500
  154SOL     OW  646   5.938   3.906   2.866 -0.1852 -0.3597 -0.6399
  154SOL    HW1  647   5.977   3.987   2.822  1.1872  0.0392  1.1843
  154SOL    HW2  648   5.839   3.903   2.849 -0.0980  1.1107 -1.6066
  155SOL     OW  649   6.610   2.200   5.650 -0.7766  0.1714  0.3328
  155SOL    HW1  650   6.661   2.136   5.592 -3.8290 -0.2289 -2.1953
  155SOL    HW2  651   6.639   2.294   5.630 -0.7379 -0.0693 -0.8275
  156SOL     OW  652   5.652   3.421   0.380  0.0972 -0.1359  0.1147
  156SOL    HW1  653   5.710   3.429   0.461  1.6610 -4.1358 -0.4013
  156SOL    HW2  654   5.556   3.417   0.408  0.6233 -2.0043  1.9232
  157SOL     OW  655   6.180   1.955   0.934  0.2599 -0.1244  0.0909
  157SOL    HW1  656   6.239   2.028   0.968  0.8654  0.2370 -1.6611
  157SOL    HW2  657   6.230   1.898   0.869 -0.1571 -2.2387  1.5290
  158SOL     OW  658   6.047   2.243   3.800 -0.1878 -0.0601  0.0162
  158SOL    HW1  659   5.948   2.233   3.812 -0.1829  0.2098  0.2965
  158SOL    HW2  660   6.066   2.292   3.715 -0.3735  1.6253  0.8914
  159SOL     OW  661   5.605   2.178   6.841  0.0389  0.2613  0.0785
  159SOL    HW1  662   5.635   2.270   6.818  0.1714  0.7877  2.1647
  159SOL    HW2  663   5.519   2.182   6.892  0.5646 -0.6436  1.1026
  160SOL     OW  664   0.371   2.682   0.613 -0.1608 -0.1671  0.0070
  160SOL    HW1  665   0.284   2.698   0.660 -0.9457  0.9913 -1.6998
  160SOL    HW2  666   0.428   2.764   0.621  0.7349 -0.8720  0.9976
  161SOL     OW  667   1.387   4.099   1.627 -0.1729  0.1268  0.1759
  161SOL    HW1  668   1.403   4.063   1.719  0.1685 -0.9224 -0.2908
  161SOL    HW2  669   1.469   4.087   1.571 -0.0319  1.6554  0.0028
  162SOL     OW  670   0.411   2.017   4.501  0.7447  0.1467  0.0496
  162SOL    HW1  671   0.479   1.946   4.517  0.7412  0.5258  1.9914
  162SOL    HW2  672   0.321   1.974   4.489  1.4883 -0.6398 -5.6407
  163SOL     OW  673   4.832   3.596   1.856 -0.1563  0.0918 -0.5203
  163SOL    HW1  674   4.800   3.677   1.806 -1.0316  0.5766  0.7906
  163SOL    HW2  675   4.767   3.573   1.928  0.9743 -0.7180  0.2757
  164SOL     OW  676   5.859   4.584   0.446  0.3531  0.0069  0.5241
  164SOL    HW1  677   5.840   4.628   0.533 -0.4902  2.8608 -0.9776
  164SOL    HW2  678   5.797   4.507   0.433 -1.8643  1.6272  1.0444
  165SOL     OW  679   1.973   3.258   4.458  0.4880  0.5055  0.0346
  165SOL    HW1  680   2.053   3.311   4.486  1.3124 -0.1030 -1.1049
  165SOL    HW2  681   1.938   3.207   4.536  0.7244  1.3908  0.7321
  166SOL     OW  682   0.859   2.954   6.657 -0.3836 -0.2453  0.0863
  166SOL    HW1  683   0.764   2.946   6.625  0.1639 -1.3111 -1.3832
  166SOL    HW2  684   0.894   3.044   6.634 -0.6568 -0.2875 -0.5348
  167SOL     OW  685   0.841   2.531   4.755  0.3877  0.4176  0.3011
  167SOL    HW1  686   0.931   2.524   4.711  0.9566  0.4234  1.4410
  167SOL    HW2  687   0.797   2.617   4.727  0.2221 -0.1117 -1.1646
  168SOL     OW  688   0.941   3.453   1.138 -0.0031  0.0079 -0.5317
  168SOL    HW1  689   0.871   3.524   1.150 -0.7127 -0.7359 -0.1529
  168SOL    HW2  690   0.962   3.442   1.041  0.0361  0.6558 -0.6019
  169SOL     OW  691   6.986   2.403   6.630  0.2609 -0.1170  0.3992
  169SOL    HW1  692   6.971   2.415   6.728  0.2102  0.2246  0.3495
  169SOL    HW2  693   6.971   2.307   6.606  2.5592 -0.7411  1.1429
  170SOL     OW  694   2.187   4.066   4.358  0.4122 -0.2120  1.2308
  170SOL    HW1  695   2.245   4.110   4.290 -0.5800 -2.1327 -0.9673
  170SOL    HW2  696   2.223   3.975   4.379 -1.0003 -0.8766  0.8761
  171SOL     OW  697   1.375   2.292   0.045  0.8773 -0.0927  0.1302
  171SOL    HW1  698   1.322   2.310   6.962  0.2995  0.0215  0.5208
  171SOL    HW2  699   1.451   2.357   0.051  0.7249  0.1132 -0.1364
  172SOL     OW  700   2.379   1.868   3.726 -0.0120 -1.0920 -0.2030
  172SOL    HW1  701   2.456   1.851   3.664  1.9948  2.1151  1.1441
  172SOL    HW2  702   2.372   1.793   3.792  0.5739 -2.4476 -1.6166
  173SOL     OW  703   4.664   3.349   2.845 -0.1263  0.6714 -0.5612
  173SOL    HW1  704   4.644   3.417   2.916  0.8582  0.9786 -0.5725
  173SOL    HW2  705   4.761   3.350   2.823  0.1263 -1.4767  0.1808
  174SOL     OW  706   2.965   3.168   3.103  0.4483  0.2394  0.3978
  174SOL    HW1  707   3.031   3.186   3.176 -0.7151 -1.9070  2.1072
  174SOL    HW2  708   2.873   3.191   3.134 -0.1345 -1.2165 -0.1284
  175SOL     OW  709   3.923   4.082   5.882 -0.0612 -0.1381 -0.1545
  175SOL    HW1  710   4.005   4.045   5.925 -1.3264 -1.4014  1.2578
  175SOL    HW2  711   3.882   4.013   5.823  0.0454  0.5991 -1.1250
  176SOL     OW  712   6.822   3.564   3.283  0.1093  0.5799  0.0848
  176SOL    HW1  713   6.790   3.647   3.236  0.3527 -1.3661 -3.9686
  176SOL    HW2  714   6.903   3.529   3.236 -1.0149 -2.9156  0.4718
  177SOL     OW  715   2.539   3.007   3.249  0.0479  0.1253 -0.5710
  177SOL    HW1  716   2.613   2.946   3.220  1.3392  1.5307 -0.3544
  177SOL    HW2  717   2.460   2.994   3.189  1.4743  0.6186 -2.6508
  178SOL     OW  718   1.793   2.515   1.557 -0.2633 -0.2602 -0.4287
  178SOL    HW1  719   1.832   2.522   1.465 -0.6047 -2.6486 -0.8168
  178SOL    HW2  720   1.829   2.434   1.602  0.8183  1.4978  2.0713
  179SOL     OW  721   0.620   2.705   1.979  0.6167  0.2614  0.3558
  179SOL    HW1  722   0.545   2.692   2.044  1.5151 -0.9419  1.1931
  179SOL    HW2  723   0.680   2.777   2.012 -0.0981  1.1900 -0.2895
  180SOL     OW  724   2.036   3.794   0.241  0.1547 -0.4347 -0.0470
  180SOL    HW1  725   2.031   3.894   0.252  1.1897 -0.3739  0.0122
  180SOL    HW2  726   1.946   3.754   0.256 -0.1055  0.4203  0.7497
  181SOL     OW  727   4.761   3.625   3.576 -0.1650 -0.5672 -0.5125
  181SOL    HW1  728   4.799   3.626   3.668 -1.1947 -0.1533 -0.0757
  181SOL    HW2  729   4.831   3.595   3.511  1.4874  1.9681 -0.0236
  182SOL     OW  730   3.899   2.363   6.523 -0.2645  0.2456  0.2400
  182SOL    HW1  731   3.919   2.270   6.490 -2.1837  0.3829 -1.5365
  182SOL    HW2  732   3.948   2.379   6.608 -1.0891 -2.9568  1.4639
  183SOL     OW  733   1.966   3.589   5.278 -0.6135 -0.4105 -0.1936
  183SOL    HW1  734   2.038   3.601   5.346 -1.2150 -2.1942  0.8221
  183SOL    HW2  735   1.968   3.665   5.214  0.3760  1.0186  1.4488
  184SOL     OW  736   1.086   2.155   5.562  0.0284  0.5583  0.5552
  184SOL    HW1  737   1.076   2.244   5.519 -0.6515 -0.4925 -1.6372
  184SOL    HW2  738   0.997   2.123   5.594  0.2471  0.6049  1.2160
  185SOL     OW  739   2.855   1.914   0.977 -0.2247  0.7662 -0.2378
  185SOL    HW1  740   2.773   1.958   1.014 -0.8754 -1.6495  1.4104
  185SOL    HW2  741   2.829   1.832   0.926  1.1591 -0.8154  1.4564
  186SOL     OW  742   1.032   2.410   5.846 -0.3112 -0.3300  0.8054
  186SOL    HW1  743   0.950   2.384   5.795 -0.9632  3.0719 -0.1296
  186SOL    HW2  744   1.110   2.358   5.811 -1.3031 -0.4258 -1.5009
  187SOL     OW  745   5.107   2.610   0.890  0.0380 -0.4194 -0.3505
  187SOL    HW1  746   5.058   2.672   0.828 -0.4161  1.2306  1.5862
  187SOL    HW2  747   5.204   2.633   0.889  0.2971 -1.4126 -1.5432
  188SOL     OW  748   5.370   3.493   0.333 -0.3101 -0.0724 -0.1117
  188SOL    HW1  749   5.346   3.398   0.351  0.7834 -0.2078  0.7239
  188SOL    HW2  750   5.341   3.518   0.240 -2.9878 -0.4080  0.5460
  189SOL     OW  751   5.595   1.894   6.297  0.3616 -0.1838 -0.3062
  189SOL    HW1  752   5.638   1.980   6.325 -1.3339  0.9589 -0.9994
  189SOL    HW2  753   5.585   1.834   6.376  4.0440 -0.9770 -0.2873
  190SOL     OW  754   1.422   3.571   3.008 -0.5660 -0.2807 -0.5165
  190SOL    HW1  755   1.387   3.639   3.072  1.4084  1.1001 -0.8086
  190SOL    HW2  756   1.489   3.613   2.947 -0.6090 -2.1087 -1.9176
  191SOL     OW  757   0.008   4.078   0.657  0.5308 -0.0675  0.3574
  191SOL    HW1  758   0.086   4.127   0.618 -0.4752  1.9696  0.7692
  191SOL    HW2  759   6.946   4.051   0.584  0.7182 -0.0453  0.1898
  192SOL     OW  760   1.768   1.916   2.859  0.6988  0.2548 -0.2010
  192SOL    HW1  761   1.722   1.835   2.822 -0.7634  1.9105 -2.2497
  192SOL    HW2  762   1.806   1.971   2.785  0.3708  2.1818  0.9675
  193SOL     OW  763   1.772   1.929   0.545 -0.5954  0.2157 -0.1620
  193SOL    HW1  764   1.801   1.847   0.495 -0.6058  0.2833 -0.2808
  193SOL    HW2  765   1.850   1.990   0.557 -0.5456  0.1000  0.0986
  194SOL     OW  766   6.070   2.097   6.634 -1.0510  0.1594 -0.0286
  194SOL    HW1  767   6.002   2.036   6.593  0.0439 -1.7640  0.8619
  194SOL    HW2  768   6.055   2.102   6.732 -1.2121  1.4890 -0.1104
  195SOL     OW  769   0.063   3.062   4.331  0.4754  0.0531  0.0237
  195SOL    HW1  770   6.978   3.089   4.286 -0.7433 -0.5732  1.8410
  195SOL    HW2  771   0.078   2.964   4.318 -0.5402 -0.3942  1.9150
  196SOL     OW  772   0.585   3.472   6.476 -0.3211 -0.0284 -0.3560
  196SOL    HW1  773   0.642   3.471   6.558 -1.4496 -1.3629  0.4629
  196SOL    HW2  774   0.533   3.557   6.472 -0.5786 -0.1325  0.5688
  197SOL     OW  775   0.028   2.247   0.543 -0.7221  0.1047 -0.5508
  197SOL    HW1  776   6.935   2.243   0.507 -1.6870 -0.4363  1.8115
  197SOL    HW2  777   0.046   2.340   0.577  0.4019  0.7846 -2.8100
  198SOL     OW  778   0.539   2.483   0.708 -0.3205  0.2668 -0.4500
  198SOL    HW1  779   0.504   2.562   0.658 -0.0495  0.5766 -0.1589
  198SOL    HW2  780   0.533   2.401   0.651  0.4349  0.6993 -1.1649
  199SOL     OW  781   3.404   4.073   1.568 -0.7318  0.3831 -0.1470
  199SOL    HW1  782   3.450   4.033   1.490 -1.5967 -1.8230  0.4061
  199SOL    HW2  783   3.466   4.078   1.646 -0.2088  1.5209 -0.6098
  200SOL     OW  784   5.880   2.491   6.484  0.1011 -0.4542  0.1473
  200SOL    HW1  785   5.953   2.424   6.487  1.3637  0.8736 -0.0449
  200SOL    HW2  786   5.881   2.539   6.396 -0.0795  0.5637  0.6810
  201SOL     OW  787   3.975   1.825   2.935 -0.0668  0.5968  0.6470
  201SOL    HW1  788   3.923   1.840   3.019 -0.1482  0.5217  0.6096
  201SOL    HW2  789   3.920   1.774   2.869 -0.6769  2.2466 -0.1645
  202SOL     OW  790   5.824   1.652   5.873 -0.0440 -0.5459  0.1592
  202SOL    HW1  791   5.814   1.600   5.958 -0.1415 -0.0147  0.4749
  202SOL    HW2  792   5.921   1.666   5.854 -0.0263 -0.4700  0.3041
  203SOL     OW  793   6.332   2.917   3.245  0.5945  0.6859  0.3012
  203SOL    HW1  794   6.328   3.000   3.301 -0.0650 -0.1153  1.4798
  203SOL    HW2  795   6.301   2.839   3.299  1.3669 -0.3671 -0.7344
  204SOL     OW  796   5.097   4.183   3.091  1.0115 -0.4209 -0.2054
  204SOL    HW1  797   5.097   4.152   3.187  0.9843  1.3810  0.4097
  204SOL    HW2  798   5.190   4.210   3.065  0.6225  1.2794  0.0830
  205SOL     OW  799   0.734   2.832   4.207 -0.5675  0.0755  0.5221
  205SOL    HW1  800   0.646   2.856   4.247 -1.2613 -1.4467  0.0157
  205SOL    HW2  801   0.789   2.783   4.275 -0.4322  0.3517  0.6093
  206SOL     OW  802   4.578   3.123   4.572 -0.4046 -0.7579 -0.2175
  206SOL    HW1  803   4.606   3.108   4.666 -2.5559  0.9546  0.7844
  206SOL    HW2  804   4.508   3.057   4.547  2.1327 -3.0940 -1.7037
  207SOL     OW  805   0.394   2.096   3.526 -0.1202 -0.5561 -0.1076
  207SOL    HW1  806   0.491   2.072   3.539 -0.1673 -0.4876  0.3872
  207SOL    HW2  807   0.373   2.096   3.428  0.4829 -0.1665 -0.2438
  208SOL     OW  808   5.840   2.179   5.778 -0.0473  0.0304  0.3113
  208SOL    HW1  809   5.773   2.116   5.739  0.8654 -1.0660  0.4759
  208SOL    HW2  810   5.818   2.272   5.749  0.1599 -0.6447 -2.2493
  209SOL     OW  811   4.757   3.305   6.186 -0.0674 -0.1810 -0.0553
  209SOL    HW1  812   4.729   3.235   6.121  0.5243 -0.6637  0.2046
  209SOL    HW2  813   4.837   3.354   6.150 -0.0283 -0.1312  0.0994
  210SOL     OW  814   0.783   3.218   6.505 -0.0066 -0.9617 -0.1470
  210SOL    HW1  815   0.717   3.143   6.506 -2.1979  0.8412 -0.2246
  210SOL    HW2  816   0.775   3.270   6.591  0.5124 -0.0555 -0.6327
  211SOL     OW  817   6.708   2.580   6.953 -0.2220 -0.3196 -0.1142
  211SOL    HW1  818   6.670   2.526   6.878  1.4401  0.2465 -1.4311
  211SOL    HW2  819   6.806   2.594   6.937  0.2018 -0.2322  2.2187
  212SOL     OW  820   3.450   3.945   1.999  0.6052 -0.0823  0.2096
  212SOL    HW1  821   3.539   3.948   1.953 -0.3947  1.1365 -1.8005
  212SOL    HW2  822   3.459   3.980   2.092  2.6929 -2.5003  1.0574
  213SOL     OW  823   5.713   2.784   1.318 -0.6484  0.2288  0.1738
  213SOL    HW1  824   5.662   2.753   1.238 -0.4391  1.9797 -0.6909
  213SOL    HW2  825   5.651   2.829   1.382 -0.6702 -0.3732  0.5827
  214SOL     OW  826   6.228   2.556   2.912 -0.4271 -0.2616  0.6909
  214SOL    HW1  827   6.260   2.497   2.986  0.3573 -0.8183 -0.0681
  214SOL    HW2  828   6.144   2.518   2.873  0.1946 -1.0123  0.0626
  215SOL     OW  829   5.342   2.672   3.918 -0.5531  0.0004 -0.3212
  215SOL    HW1  830   5.279   2.745   3.943 -1.7036 -1.4840  1.4245
  215SOL    HW2  831   5.306   2.584   3.950  2.8136 -0.8596  1.6727
  216SOL     OW  832   5.664   2.430   6.609  0.1867  0.4084  0.1946
  216SOL    HW1  833   5.672   2.460   6.704  1.0689  2.7720 -0.5458
  216SOL    HW2  834   5.749   2.451   6.560  0.4492 -2.3978 -0.7608
  217SOL     OW  835   0.734   4.298   1.579  0.1202 -0.5060  0.6161
  217SOL    HW1  836   0.764   4.255   1.494  0.5681 -1.1163  1.0799
  217SOL    HW2  837   0.807   4.294   1.647 -0.4625 -0.6243  1.2539
  218SOL     OW  838   0.996   3.108   4.804  0.5197  0.4500  0.1403
  218SOL    HW1  839   1.062   3.077   4.873 -1.2133 -2.3591  0.6558
  218SOL    HW2  840   0.916   3.148   4.850  0.1976  0.3361 -0.3135
  219SOL     OW  841   6.416   2.894   1.177 -0.2277  0.4106 -0.7777
  219SOL    HW1  842   6.320   2.918   1.165 -0.8247 -1.0430  0.6355
  219SOL    HW2  843   6.448   2.845   1.096 -1.2891 -0.8339 -0.4763
  220SOL     OW  844   1.683   2.129   2.395  0.1635 -0.9417 -0.1428
  220SOL    HW1  845   1.636   2.145   2.308 -1.9822  0.9574  1.2503
  220SOL    HW2  846   1.631   2.062   2.448  0.4521 -0.7532  0.3792
  221SOL     OW  847   0.328   2.165   5.488 -0.4428  0.0940  0.4438
  221SOL    HW1  848   0.415   2.213   5.503 -0.0970  0.2048 -1.5383
  221SOL    HW2  849   0.253   2.224   5.518  0.0702  1.1301 -0.2112
  222SOL     OW  850   4.264   4.209   4.743  0.1722  0.0539 -0.1955
  222SOL    HW1  851   4.320   4.200   4.661  0.1849  0.4532 -0.2356
  222SOL    HW2  852   4.167   4.207   4.717  0.1339  2.5345 -0.5528
  223SOL     OW  853   0.324   3.724   3.793  0.1166 -0.0065 -0.1016
  223SOL    HW1  854   0.418   3.756   3.785  0.0356  1.4798  3.1876
  223SOL    HW2  855   0.271   3.753   3.713  1.3922  3.3312  0.1301
  224SOL     OW  856   2.523   3.253   3.654 -0.3521  0.6004 -0.3207
  224SOL    HW1  857   2.508   3.162   3.615 -1.0919  0.0458  1.2115
  224SOL    HW2  858   2.619   3.263   3.679  0.0574  0.8208 -1.8318
  225SOL     OW  859   4.641   4.042   4.687  0.0187 -0.0310  0.1176
  225SOL    HW1  860   4.655   4.131   4.729  0.3277  0.4449 -0.9563
  225SOL    HW2  861   4.635   3.972   4.758 -0.2836  0.8463  0.9746
  226SOL     OW  862   0.718   2.477   2.373  0.2471  0.0806  0.0365
  226SOL    HW1  863   0.722   2.394   2.429  0.6597  0.5882  0.7859
  226SOL    HW2  864   0.623   2.505   2.363  0.2028  0.4120  1.1676
  227SOL     OW  865   6.136   1.678   4.319 -0.3911  0.3102 -0.0030
  227SOL    HW1  866   6.227   1.706   4.288  0.3712 -1.4887  0.4724
  227SOL    HW2  867   6.070   1.692   4.245  0.2603  1.5909 -0.3718
  228SOL     OW  868   4.824   1.524   1.966 -0.1992 -0.4897 -0.3529
  228SOL    HW1  869   4.747   1.508   2.028 -0.8554  0.7882 -0.8028
  228SOL    HW2  870   4.792   1.573   1.885  1.3192  1.3669  0.1023
  229SOL     OW  871   0.606   2.239   5.486 -0.1225  0.1489  0.2395
  229SOL    HW1  872   0.654   2.310   5.433  1.1268  0.8386  2.1847
  229SOL    HW2  873   0.665   2.158   5.493 -0.2696  0.0746  0.5982
  230SOL     OW  874   4.552   1.896   2.723 -0.0505 -0.1543  0.6399
  230SOL    HW1  875   4.471   1.846   2.754 -0.1631  0.7243  1.8421
  230SOL    HW2  876   4.576   1.867   2.631 -1.2706 -0.9907  0.5650
  231SOL     OW  877   0.236   2.556   6.579 -0.3335 -0.2259 -0.0806
  231SOL    HW1  878   0.158   2.494   6.581  1.6733 -2.8818  0.2953
  231SOL    HW2  879   0.279   2.553   6.489 -0.4784  1.0433 -0.2126
  232SOL     OW  880   6.743   2.315   5.105  0.4604 -0.1116 -0.2085
  232SOL    HW1  881   6.769   2.346   5.013 -0.5567 -1.2893 -0.9286
  232SOL    HW2  882   6.729   2.216   5.104 -2.6770  0.2269  0.4086
  233SOL     OW  883   6.036   3.077   2.355  0.1230  0.3745  0.2511
  233SOL    HW1  884   6.084   3.121   2.278  1.4477  0.1872  0.9330
  233SOL    HW2  885   6.056   3.126   2.439 -0.6369  0.0856  0.6033
  234SOL     OW  886   5.613   1.624   5.235 -0.2643 -0.3633  0.0050
  234SOL    HW1  887   5.582   1.718   5.225 -0.0641 -0.5052 -2.4054
  234SOL    HW2  888   5.679   1.618   5.310 -0.8588  1.2524  0.6866
  235SOL     OW  889   0.859   2.525   6.003  0.0518 -0.2172 -0.2665
  235SOL    HW1  890   0.770   2.492   5.973 -0.5978  0.8274  0.4707
  235SOL    HW2  891   0.931   2.475   5.954 -0.9232 -1.0646 -0.8728
  236SOL     OW  892   1.561   2.948   0.570  0.5016 -0.0526 -0.2071
  236SOL    HW1  893   1.516   2.859   0.563 -0.5407  0.5540 -1.6542
  236SOL    HW2  894   1.601   2.957   0.661 -1.8706 -0.8585  1.0183
  237SOL     OW  895   0.179   3.712   2.223  0.3003  0.4944 -0.1236
  237SOL    HW1  896   0.141   3.774   2.292 -2.1813  0.1811 -1.0949
  237SOL    HW2  897   0.263   3.751   2.185  2.4943  0.1330  3.8282
  238SOL     OW  898   6.268   4.454   2.402  0.8344  0.5650  0.3479
  238SOL    HW1  899   6.354   4.486   2.363  0.6446 -0.2085 -0.7611
  238SOL    HW2  900   6.262   4.483   2.498  2.7257 -0.0987  0.7182
  239SOL     OW  901   2.477   2.300   5.392 -0.0059  0.3979 -0.0260
  239SOL    HW1  902   2.574   2.320   5.375  0.2244 -0.5422  0.1078
  239SOL    HW2  903   2.465   2.201   5.399 -0.7320  0.5646  1.3985
  240SOL     OW  904   1.089   2.326   4.387 -0.5612  0.1298 -0.0559
  240SOL    HW1  905   1.032   2.244   4.377 -0.4999 -0.1220  1.4056
  240SOL    HW2  906   1.099   2.371   4.298 -0.5454 -1.4751 -0.9059
  241SOL     OW  907   4.099   2.244   0.152 -0.3445  0.0686 -0.2156
  241SOL    HW1  908   4.157   2.202   0.082 -0.4189 -0.3177 -0.0445
  241SOL    HW2  909   4.027   2.181   0.178 -2.1647  1.3038 -1.9735
  242SOL     OW  910   6.318   1.861   0.713 -0.0021  0.0196 -1.0855
  242SOL    HW1  911   6.258   1.811   0.651 -1.6335 -0.3625  0.7066
  242SOL    HW2  912   6.412   1.830   0.702 -0.5750 -1.5027 -1.8888
  243SOL     OW  913   0.678   3.789   2.168  0.4595  0.1495  0.5511
  243SOL    HW1  914   0.734   3.865   2.135 -0.4667  0.8900  0.6458
  243SOL    HW2  915   0.659   3.801   2.266 -1.2571  0.8234  0.1633
  244SOL     OW  916   4.173   2.554   1.428  0.0171 -0.3888 -0.0334
  244SOL    HW1  917   4.179   2.619   1.353 -1.8317 -1.2079 -0.9546
  244SOL    HW2  918   4.257   2.556   1.481 -0.3545  3.5956  0.7183
  245SOL     OW  919   0.204   2.516   1.489  0.0251  0.1818 -0.0523
  245SOL    HW1  920   0.124   2.460   1.465  0.3301 -0.1069 -0.3999
  245SOL    HW2  921   0.203   2.534   1.588 -2.6629  3.5794 -0.5163
  246SOL     OW  922   2.970   3.611   0.095 -0.1086 -0.2705  0.2735
  246SOL    HW1  923   2.912   3.533   0.072 -0.4979 -0.4575  1.7832
  246SOL    HW2  924   2.928   3.695   0.061 -1.0051 -0.4621  0.8693
  247SOL     OW  925   4.891   3.873   5.065 -0.3710 -0.5034 -0.1826
  247SOL    HW1  926   4.963   3.898   5.129 -1.1546 -0.8124  0.8427
  247SOL    HW2  927   4.872   3.950   5.004 -0.3019  0.1369  0.6008
  248SOL     OW  928   0.084   2.054   1.753  0.7375  0.2163 -0.2775
  248SOL    HW1  929   0.018   2.028   1.682 -0.0476  0.1213  0.4585
  248SOL    HW2  930   0.078   2.153   1.769  0.7113  0.1960 -0.1592
  249SOL     OW  931   3.092   3.630   0.349 -0.4604 -0.2808 -0.2099
  249SOL    HW1  932   3.173   3.572   0.357 -2.3027 -3.1164 -0.5256
  249SOL    HW2  933   3.043   3.606   0.265 -1.9745  0.8442  0.3196
  250SOL     OW  934   3.567   3.255   4.155 -0.3229  0.1389 -0.3345
  250SOL    HW1  935   3.566   3.180   4.221 -0.3065  1.5871  1.3743
  250SOL    HW2  936   3.503   3.235   4.081  0.1964 -1.8542 -0.3104
  251SOL     OW  937   0.303   4.352   1.673 -0.1331 -0.2294  0.7925
  251SOL    HW1  938   0.211   4.351   1.633 -0.1468  1.3858  0.6958
  251SOL    HW2  939   0.298   4.391   1.765  0.1765 -2.1110  1.6441
  252SOL     OW  940   0.410   3.804   2.082  0.5170  0.0139  0.2136
  252SOL    HW1  941   0.500   3.829   2.117  0.4030 -0.9093  1.2099
  252SOL    HW2  942   0.383   3.869   2.011  1.4147  1.0467  0.7858
  253SOL     OW  943   0.538   2.738   1.238 -0.2322 -0.1112  0.4120
  253SOL    HW1  944   0.508   2.675   1.310  0.0888  0.1174  0.7483
  253SOL    HW2  945   0.638   2.738   1.233 -0.2713 -1.1425 -0.9481
  254SOL     OW  946   5.973   2.805   4.527 -0.3437 -0.4209  0.0665
  254SOL    HW1  947   5.921   2.774   4.447  2.1015 -1.2311 -1.2980
  254SOL    HW2  948   6.045   2.739   4.547  0.5585  0.9487  1.5105
  255SOL     OW  949   0.925   4.597   5.037 -0.1601 -0.5845 -0.2570
  255SOL    HW1  950   0.841   4.546   5.052 -1.0753  0.9127 -0.1108
  255SOL    HW2  951   0.915   4.690   5.073  1.8163 -0.5761  0.4192
  256SOL     OW  952   4.009   3.670   0.848  0.2554 -0.2192  0.0829
  256SOL    HW1  953   3.974   3.759   0.877 -1.8892  0.0685 -2.9197
  256SOL    HW2  954   3.937   3.601   0.855  0.3844 -0.6392 -2.0307
  257SOL     OW  955   5.676   3.914   1.357 -0.1158 -0.1007 -0.4989
  257SOL    HW1  956   5.641   3.847   1.291  1.5735 -0.3748 -1.1582
  257SOL    HW2  957   5.774   3.901   1.369  0.1000  1.7526 -0.0076
  258SOL     OW  958   1.626   4.028   3.791 -0.2395 -0.5193  0.3790
  258SOL    HW1  959   1.722   4.006   3.806 -0.4097 -1.3328  0.3672
  258SOL    HW2  960   1.609   4.034   3.692  0.2204  1.7072  0.3861
  259SOL     OW  961   5.377   2.860   4.315 -0.7493 -0.1938  0.3855
  259SOL    HW1  962   5.323   2.827   4.392  0.8278 -1.3058  1.0624
  259SOL    HW2  963   5.435   2.786   4.281  0.2409  0.9245 -0.4126
  260SOL     OW  964   5.685   1.722   5.658 -0.8323 -0.2960  0.4995
  260SOL    HW1  965   5.739   1.691   5.736 -0.8797  0.9672  1.0562
  260SOL    HW2  966   5.685   1.651   5.587 -1.1773 -1.6579  1.8199
  261SOL     OW  967   3.360   3.779   1.295  0.2428 -0.4150 -0.4715
  261SOL    HW1  968   3.440   3.830   1.327 -0.3999 -0.2045  0.8738
  261SOL    HW2  969   3.297   3.841   1.250 -0.6271  0.0701  1.3333
  262SOL     OW  970   1.687   2.735   5.313  0.4219  0.1923 -0.2170
  262SOL    HW1  971   1.616   2.673   5.345 -2.4910  1.0745 -4.1861
  262SOL    HW2  972   1.681   2.822   5.362 -1.3328  0.2503 -0.4824
  263SOL     OW  973   5.712   2.337   4.477 -0.9049 -0.0319 -0.1343
  263SOL    HW1  974   5.808   2.310   4.477 -0.2919  1.9658  1.0459
  263SOL    HW2  975   5.665   2.292   4.553 -0.3506  0.7500  0.6778
  264SOL     OW  976   0.437   3.833   5.349  0.7461 -0.7861 -0.1257
  264SOL    HW1  977   0.398   3.861   5.437  0.1754 -0.6535 -0.4140
  264SOL    HW2  978   0.516   3.891   5.328  0.3269 -0.2054 -0.1304
  265SOL     OW  979   2.921   3.712   2.255  0.1300  0.4728  0.6639
  265SOL    HW1  980   2.861   3.791   2.269  0.0397  0.0453  3.2004
  265SOL    HW2  981   2.869   3.628   2.267  1.2000  0.0888  3.5029
  266SOL     OW  982   2.240   3.826   4.036 -0.5882  0.1483  0.5413
  266SOL    HW1  983   2.292   3.825   4.122 -0.2961 -0.6644  0.3666
  266SOL    HW2  984   2.292   3.778   3.966 -1.8337 -1.2322  0.5153
  267SOL     OW  985   0.386   2.496   2.893  0.1237  0.2802  0.0335
  267SOL    HW1  986   0.328   2.501   2.974 -0.3622 -2.6667  0.0030
  267SOL    HW2  987   0.329   2.484   2.812  0.6496  2.2232 -0.6874
  268SOL     OW  988   1.903   4.360   6.742 -0.2393 -0.2353 -0.0366
  268SOL    HW1  989   1.978   4.302   6.772  0.2020  0.1660 -0.3600
  268SOL    HW2  990   1.867   4.327   6.655  0.2690  0.1949 -0.4179
  269SOL     OW  991   0.713   4.424   0.995 -0.4360 -0.4753 -0.3158
  269SOL    HW1  992   0.810   4.407   1.013 -0.1127  0.7400 -0.7980
  269SOL    HW2  993   0.698   4.522   0.984 -1.4773 -0.7445 -1.5774
  270SOL     OW  994   5.204   2.723   4.476  0.2940  0.1752 -0.1592
  270SOL    HW1  995   5.214   2.630   4.440  1.3157  0.3417 -0.3212
  270SOL    HW2  996   5.149   2.777   4.412 -0.4560 -0.3557  0.0204
  271SOL     OW  997   5.112   2.375   5.065 -0.3939  0.1795  0.2921
  271SOL    HW1  998   5.155   2.382   5.155 -0.5175 -1.5244  0.5200
  271SOL    HW2  999   5.064   2.287   5.058 -2.0276  1.1191 -0.7435
  272SOL     OW 1000   4.907   4.126   5.740 -0.1136  0.5379  0.3423
  272SOL    HW1 1001   4.825   4.167   5.782  0.2182 -1.9228  3.8679
  272SOL    HW2 1002   4.898   4.026   5.743  2.9876  0.1968  0.8883
  273SOL     OW 1003   1.487   3.773   1.666 -0.0117 -0.0577 -0.1188
  273SOL    HW1 1004   1.406   3.833   1.666  0.1929  0.3551  2.5216
  273SOL    HW2 1005   1.457   3.678   1.657 -0.7703  0.1237  0.3559
  274SOL     OW 1006   0.350   2.927   5.606  0.0706 -0.9308  0.3487
  274SOL    HW1 1007   0.416   2.991   5.567  1.5235 -2.2791  0.5150
  274SOL    HW2 1008   0.264   2.933   5.555  0.8235 -0.2490 -0.8995
  275SOL     OW 1009   5.435   2.124   1.028 -0.1053 -0.3391 -0.3917
  275SOL    HW1 1010   5.484   2.155   1.110 -0.1779 -1.0871 -0.0603
  275SOL    HW2 1011   5.500   2.112   0.953 -0.1505  1.1204 -0.6842
  276SOL     OW 1012   4.290   4.193   2.595 -0.4204  0.0637  0.1097
  276SOL    HW1 1013   4.256   4.244   2.515 -0.9969 -0.1030  0.2459
  276SOL    HW2 1014   4.215   4.179   2.660 -0.2255 -0.8053  0.1529
  277SOL     OW 1015   0.832   2.326   0.757 -0.3373 -0.8175  0.3191
  277SOL    HW1 1016   0.810   2.420   0.784  1.3438 -0.3660  0.2190
  277SOL    HW2 1017   0.762   2.292   0.694 -0.6802  0.5690 -0.0807
  278SOL     OW 1018   5.969   4.185   1.448 -0.2622  0.0956  0.2627
  278SOL    HW1 1019   5.990   4.225   1.537 -2.2986 -0.0385  0.8442
  278SOL    HW2 1020   5.882   4.220   1.415 -0.7334 -1.7155 -0.5332
  279SOL     OW 1021   5.675   3.435   4.312 -0.3251  0.2340 -0.4846
  279SOL    HW1 1022   5.659   3.392   4.401  0.8023  1.1866  0.1938
  279SOL    HW2 1023   5.587   3.456   4.270 -0.8826 -1.0838 -0.0356
  280SOL     OW 1024   6.002   2.052   6.928 -0.3970 -0.3396  0.2965
  280SOL    HW1 1025   5.990   1.954   6.942 -1.5455 -0.2339  0.1743
  280SOL    HW2 1026   5.932   2.102   6.979  0.4093  0.4405  0.6639
  281SOL     OW 1027   1.838   4.032   5.706  0.1814  0.3312 -0.0721
  281SOL    HW1 1028   1.778   4.048   5.628 -0.7485  0.9460  0.7320
  281SOL    HW2 1029   1.815   3.944   5.748 -0.9903  1.0596  0.9056
  282SOL     OW 1030   0.632   3.810   6.138  0.7157 -0.1308 -0.4069
  282SOL    HW1 1031   0.551   3.845   6.186 -0.7234 -1.4713 -1.7428
  282SOL    HW2 1032   0.668   3.880   6.077  1.5429  1.0015  1.2887
  283SOL     OW 1033   5.938   3.217   4.357  1.1267  0.1606 -0.1478
  283SOL    HW1 1034   5.916   3.310   4.385 -2.0230  0.0220 -1.6876
  283SOL    HW2 1035   5.870   3.154   4.394  0.1962 -0.7690 -3.1461
  284SOL     OW 1036   3.078   2.246   1.408 -0.3785 -0.2009  0.2556
  284SOL    HW1 1037   3.160   2.189   1.399  0.3494  0.8231  0.3450
  284SOL    HW2 1038   3.056   2.257   1.504 -0.2854  0.0003  0.2536
  285SOL     OW 1039   2.712   4.285   3.123 -0.2306  0.3409  0.0774
  285SOL    HW1 1040   2.714   4.212   3.191  1.1561  0.4082  0.1233
  285SOL    HW2 1041   2.707   4.373   3.169 -0.5027  0.3395  0.0538
  286SOL     OW 1042   2.934   4.515   0.902 -0.1807 -0.0421  0.1906
  286SOL    HW1 1043   2.873   4.467   0.965  0.1000 -0.4636  0.1469
  286SOL    HW2 1044   2.939   4.463   0.816  2.3608 -1.5266  1.1243
  287SOL     OW 1045   5.978   1.914   3.859  0.1474 -0.3126 -0.2473
  287SOL    HW1 1046   5.986   1.888   3.763  0.7161  0.4579 -0.4110
  287SOL    HW2 1047   5.881   1.924   3.883  0.0056 -0.4938 -0.7347
  288SOL     OW 1048   5.660   3.176   2.132 -0.0151  0.4170  0.1350
  288SOL    HW1 1049   5.673   3.148   2.036 -0.6962  1.6193 -0.3223
  288SOL    HW2 1050   5.607   3.260   2.135 -1.2190 -0.3526  1.6456
  289SOL     OW 1051   6.368   3.705   1.841 -0.0305  0.5288  0.2141
  289SOL    HW1 1052   6.400   3.634   1.778 -0.1043  0.1646  0.5821
  289SOL    HW2 1053   6.269   3.717   1.831 -0.0925  0.2541  0.4714
  290SOL     OW 1054   1.537   2.984   5.999  0.0001  0.0331  0.4011
  290SOL    HW1 1055   1.555   3.075   6.036 -0.5244  0.6542 -0.8228
  290SOL    HW2 1056   1.445   2.955   6.026  0.4259 -0.4701  1.3938
  291SOL     OW 1057   3.564   2.125   4.403  0.1109 -0.6459 -0.2874
  291SOL    HW1 1058   3.484   2.175   4.436  0.5679  0.9379 -1.4489
  291SOL    HW2 1059   3.535   2.047   4.348 -0.6242 -0.7927  0.2980
  292SOL     OW 1060   2.905   2.693   3.209 -0.0374  0.2305  0.2093
  292SOL    HW1 1061   2.889   2.610   3.155  0.1591 -0.8628  1.7642
  292SOL    HW2 1062   2.951   2.761   3.153  0.3218 -0.9182 -0.9384
  293SOL     OW 1063   5.326   4.373   1.411 -0.3533 -0.4181 -0.0501
  293SOL    HW1 1064   5.421   4.395   1.435 -0.8038  0.5392  0.8990
  293SOL    HW2 1065   5.323   4.340   1.316  0.8727 -0.0980 -0.2181
  294SOL     OW 1066   1.375   3.578   1.253  0.0983  0.2299  0.1148
  294SOL    HW1 1067   1.443   3.593   1.181  0.3491 -0.8908  0.1066
  294SOL    HW2 1068   1.358   3.664   1.300  0.8791  0.7125 -0.4535
  295SOL     OW 1069   1.879   3.427   0.143  0.0014 -0.2540 -0.1928
  295SOL    HW1 1070   1.855   3.391   0.233 -0.8203  0.0545 -0.2893
  295SOL    HW2 1071   1.972   3.398   0.120 -0.0136 -0.8595  0.4808
  296SOL     OW 1072   5.927   3.059   2.853  0.2501  0.1199  0.2277
  296SOL    HW1 1073   5.981   3.055   2.937  0.1568 -1.4052  0.2342
  296SOL    HW2 1074   5.977   3.014   2.779 -0.2458  0.2821 -0.2127
  297SOL     OW 1075   6.985   4.398   6.579 -0.1156 -0.0189 -0.1012
  297SOL    HW1 1076   6.957   4.405   6.675 -0.9806 -0.7400 -0.2955
  297SOL    HW2 1077   6.916   4.438   6.520 -0.1850 -0.7013 -0.5028
  298SOL     OW 1078   4.101   3.139   2.660 -0.2125  0.4848 -0.3252
  298SOL    HW1 1079   4.006   3.167   2.648  0.3719  2.2739 -1.1343
  298SOL    HW2 1080   4.130   3.156   2.754 -0.3844  0.9075 -0.3498
  299SOL     OW 1081   5.988   2.107   5.990  0.1112  0.1050 -0.4169
  299SOL    HW1 1082   6.054   2.037   5.961 -0.7006 -0.1721 -1.7042
  299SOL    HW2 1083   5.927   2.128   5.913 -0.3780  1.4082  0.3080
  300SOL     OW 1084   1.716   4.403   5.222  0.3404  0.2320 -0.6023
  300SOL    HW1 1085   1.639   4.450   5.179 -0.4024 -0.3046  0.1160
  300SOL    HW2 1086   1.716   4.307   5.192  1.5917  0.5465 -1.7255
  301SOL     OW 1087   0.826   4.061   3.345  0.1564  0.7543  1.0147
  301SOL    HW1 1088   0.806   4.133   3.279 -0.2488 -1.1729 -1.0764
  301SOL    HW2 1089   0.844   4.102   3.435 -1.1819  3.3402  0.1870
  302SOL     OW 1090   6.470   1.931   1.433 -0.1971 -1.0769 -0.1272
  302SOL    HW1 1091   6.474   1.897   1.339 -0.9271 -0.7595 -0.2777
  302SOL    HW2 1092   6.376   1.953   1.457 -0.2436 -2.5081  1.1792
  303SOL     OW 1093   2.111   3.259   0.875 -0.2631  0.2879 -1.1026
  303SOL    HW1 1094   2.070   3.271   0.966  0.0932 -0.7707 -0.7894
  303SOL    HW2 1095   2.119   3.162   0.854  1.5846  0.4495 -1.3617
  304SOL     OW 1096   5.864   2.386   2.705  0.1768  0.2177 -0.6274
  304SOL    HW1 1097   5.924   2.465   2.714 -1.3490  1.2759  0.8237
  304SOL    HW2 1098   5.786   2.409   2.647 -0.6691  0.0567  0.4196
  305SOL     OW 1099   2.846   3.598   6.693  0.1677 -0.0532 -0.4070
  305SOL    HW1 1100   2.909   3.674   6.706  0.9276 -0.6595 -0.4773
  305SOL    HW2 1101   2.886   3.515   6.731 -1.9597  0.1304  2.5460
  306SOL     OW 1102   6.329   2.190   0.955  0.3550 -0.1527 -0.0198
  306SOL    HW1 1103   6.248   2.247   0.943  0.8046  0.2959 -1.0723
  306SOL    HW2 1104   6.399   2.218   0.889  0.9293 -1.3191  0.0698
  307SOL     OW 1105   2.119   2.720   1.103 -0.2598  0.2134 -0.0039
  307SOL    HW1 1106   2.100   2.728   1.201 -0.2451  1.1975 -0.0740
  307SOL    HW2 1107   2.208   2.676   1.090 -0.6060 -0.6278  0.4023
  308SOL     OW 1108   3.159   1.722   5.670 -0.2854 -0.2493 -0.0424
  308SOL    HW1 1109   3.142   1.774   5.754 -1.2722 -2.8855  1.5357
  308SOL    HW2 1110   3.251   1.683   5.673 -0.6680 -1.1489  0.3191
  309SOL     OW 1111   6.679   3.983   4.029 -0.2299 -0.4479  0.0519
  309SOL    HW1 1112   6.654   3.978   4.125 -0.1488  0.2207  0.1134
  309SOL    HW2 1113   6.750   3.915   4.010 -2.2353 -2.6296 -0.2077
  310SOL     OW 1114   2.211   4.097   0.968  0.1566  0.3426  0.3440
  310SOL    HW1 1115   2.297   4.147   0.980  0.0732  0.2474  1.4394
  310SOL    HW2 1116   2.228   4.014   0.916  0.9829 -0.2855  1.5546
  311SOL     OW 1117   1.021   2.061   6.666 -0.1596 -0.1093  0.3246
  311SOL    HW1 1118   1.105   2.015   6.696 -0.3062 -0.8130 -0.3214
  311SOL    HW2 1119   0.942   2.015   6.707 -0.2955 -0.2982 -0.1441
  312SOL     OW 1120   1.294   2.052   5.223 -0.2374 -0.7325 -0.4401
  312SOL    HW1 1121   1.356   2.113   5.173 -1.4514  0.7154 -0.2731
  312SOL    HW2 1122   1.226   2.014   5.160 -0.7126 -0.2807 -0.2122
  313SOL     OW 1123   2.372   4.050   4.811  0.0820  0.0634 -0.0674
  313SOL    HW1 1124   2.313   3.996   4.871 -1.7870  0.0104 -1.8736
  313SOL    HW2 1125   2.420   4.119   4.866 -2.0263  0.4280  1.4410
  314SOL     OW 1126   5.218   2.372   5.343 -0.0085 -0.0148 -0.2344
  314SOL    HW1 1127   5.162   2.414   5.414 -0.1309 -2.3974  1.1767
  314SOL    HW2 1128   5.295   2.432   5.322 -0.3362  1.0518  1.4389
  315SOL     OW 1129   2.679   2.179   4.986  0.1849  0.3939  0.2732
  315SOL    HW1 1130   2.619   2.257   4.965 -1.1643 -0.6525  0.1156
  315SOL    HW2 1131   2.724   2.149   4.902  0.6413  0.9437  0.3174
  316SOL     OW 1132   6.461   3.746   3.065  0.0685  0.3643 -0.1284
  316SOL    HW1 1133   6.558   3.750   3.039 -0.4975 -0.7444 -2.8251
  316SOL    HW2 1134   6.442   3.656   3.105  0.5803  1.4603  2.7791
  317SOL     OW 1135   0.988   3.437   5.180 -0.7540  0.3718 -0.2969
  317SOL    HW1 1136   1.040   3.454   5.096 -1.2615  0.1599 -0.6592
  317SOL    HW2 1137   1.032   3.484   5.257  1.4488 -1.8153 -0.0930
  318SOL     OW 1138   3.083   3.621   3.145 -0.0823 -0.2589 -0.4823
  318SOL    HW1 1139   3.160   3.583   3.093 -1.0592 -0.8563 -1.5376
  318SOL    HW2 1140   3.100   3.607   3.243  0.6581 -1.3602 -0.7435
  319SOL     OW 1141   4.594   3.972   6.561  0.0357  0.0492  0.0516
  319SOL    HW1 1142   4.550   3.965   6.472  0.6834  0.8442 -0.3403
  319SOL    HW2 1143   4.533   3.935   6.631  0.9402 -4.1460 -1.0847
  320SOL     OW 1144   1.157   3.247   5.579 -0.2850 -0.3314 -0.1069
  320SOL    HW1 1145   1.098   3.167   5.592 -1.0307  0.0904 -0.7798
  320SOL    HW2 1146   1.110   3.329   5.613 -0.3243  0.0806 -1.1012
  321SOL     OW 1147   4.044   3.023   4.344 -0.1506  0.3353  0.4229
  321SOL    HW1 1148   4.063   3.109   4.297 -0.9097  0.7178  0.8000
  321SOL    HW2 1149   3.977   3.039   4.417 -1.0201 -0.7439 -0.1136
  322SOL     OW 1150   3.069   1.915   5.180  0.0842  0.5460 -0.7651
  322SOL    HW1 1151   3.096   1.928   5.276 -0.5104  0.1261 -0.5367
  322SOL    HW2 1152   3.022   1.997   5.148 -2.8704 -0.5677  0.4002
  323SOL     OW 1153   0.559   2.894   0.612  0.0489 -0.4617 -0.3265
  323SOL    HW1 1154   0.649   2.915   0.573  0.1421  1.0340  0.6216
  323SOL    HW2 1155   0.508   2.979   0.626  0.5212 -0.6653  3.9471
  324SOL     OW 1156   0.203   4.622   5.237 -0.1085 -0.0500  0.2992
  324SOL    HW1 1157   0.214   4.708   5.288 -0.9171 -0.3535  0.9998
  324SOL    HW2 1158   0.271   4.556   5.269  0.1967  0.1617  0.1005
  325SOL     OW 1159   2.072   3.212   1.366 -0.4699 -0.3094  0.5924
  325SOL    HW1 1160   2.124   3.146   1.421  0.6886  0.3558  0.3286
  325SOL    HW2 1161   2.074   3.301   1.410  0.4622  0.2258 -0.4855
  326SOL     OW 1162   2.585   2.423   1.413 -0.1069 -0.4097 -0.7872
  326SOL    HW1 1163   2.611   2.404   1.319  1.4480 -1.7804 -0.1339
  326SOL    HW2 1164   2.665   2.415   1.472 -0.9264  0.9914  0.5972
  327SOL     OW 1165   4.829   1.950   3.319 -0.0624  0.0551 -0.0010
  327SOL    HW1 1166   4.758   1.942   3.249 -1.2488 -0.0211  1.1513
  327SOL    HW2 1167   4.910   1.899   3.292 -0.5358 -0.0523 -1.2501
  328SOL     OW 1168   0.742   1.971   5.360  0.7007  0.2169 -0.1733
  328SOL    HW1 1169   0.813   1.980   5.290 -0.0835 -1.8775 -1.3210
  328SOL    HW2 1170   0.652   1.988   5.320  0.3887  1.0826  0.8463
  329SOL     OW 1171   5.282   2.931   5.435  0.8275  0.7383  0.0177
  329SOL    HW1 1172   5.367   2.896   5.473  0.2576  0.1673  0.8085
  329SOL    HW2 1173   5.292   3.029   5.416  1.1766  1.0502  1.6173
  330SOL     OW 1174   4.049   3.721   5.192  0.1722 -0.7416  0.4818
  330SOL    HW1 1175   4.036   3.699   5.096  0.7895 -1.4471  0.5518
  330SOL    HW2 1176   3.985   3.668   5.247 -2.4265  1.9774  0.2920
  331SOL     OW 1177   3.494   2.696   6.565 -0.1135  0.2099 -0.2861
  331SOL    HW1 1178   3.552   2.623   6.601 -0.3370  0.3334  0.3517
  331SOL    HW2 1179   3.426   2.657   6.503 -0.7446 -0.2544  0.6650
  332SOL     OW 1180   4.306   1.900   1.402  0.0516 -0.3587 -0.2711
  332SOL    HW1 1181   4.393   1.900   1.352  1.1926 -3.1410  1.4361
  332SOL    HW2 1182   4.306   1.975   1.468  1.0919 -0.1842 -0.4535
  333SOL     OW 1183   4.992   3.408   4.230 -0.4294  0.1319  0.3290
  333SOL    HW1 1184   4.972   3.505   4.217  0.3481  0.0112 -2.4380
  333SOL    HW2 1185   4.990   3.362   4.142  0.6046 -2.1194  1.4077
  334SOL     OW 1186   4.859   4.059   6.180  0.1824 -0.6917 -0.3606
  334SOL    HW1 1187   4.877   4.097   6.270 -0.2013  2.4155 -1.4652
  334SOL    HW2 1188   4.943   4.061   6.125 -0.2791  0.5975 -1.0722
  335SOL     OW 1189   3.887   2.891   6.372  0.1738  0.1591  0.0568
  335SOL    HW1 1190   3.966   2.832   6.359  0.8197  0.5950  1.7210
  335SOL    HW2 1191   3.804   2.843   6.345  0.9870 -0.2942 -1.7383
  336SOL     OW 1192   0.689   3.783   6.791  0.5757  0.3739  0.4319
  336SOL    HW1 1193   0.678   3.827   6.702 -3.1635 -0.8480  0.1261
  336SOL    HW2 1194   0.666   3.849   6.863  0.5055  0.5107  0.2856
  337SOL     OW 1195   6.463   2.972   1.721 -0.1056 -0.2676  0.0972
  337SOL    HW1 1196   6.499   2.982   1.814  0.2397 -1.2591  0.0726
  337SOL    HW2 1197   6.538   2.974   1.655  0.0337 -2.9883  0.0887
  338SOL     OW 1198   6.004   4.008   3.516  0.5575 -0.3816  0.2168
  338SOL    HW1 1199   6.018   3.952   3.435 -0.2258  1.5427 -1.3330
  338SOL    HW2 1200   6.065   4.088   3.512  0.1599 -0.0077  1.2636
  339SOL     OW 1201   0.096   3.464   1.898  0.1182 -0.5011  0.0174
  339SOL    HW1 1202   0.179   3.519   1.905 -0.5065  0.4628 -0.1083
  339SOL    HW2 1203   0.050   3.461   1.987  0.5932 -1.5566  0.2528
  340SOL     OW 1204   0.939   2.761   2.901 -1.4550  0.1186  0.3583
  340SOL    HW1 1205   1.015   2.821   2.925 -1.4477  1.0956 -1.8160
  340SOL    HW2 1206   0.973   2.668   2.885 -1.0949  0.0410  1.5252
  341SOL     OW 1207   4.459   1.772   0.596 -0.3628 -0.3401  0.4078
  341SOL    HW1 1208   4.440   1.868   0.618 -0.8524 -0.7797  2.0676
  341SOL    HW2 1209   4.421   1.749   0.507 -0.8027  0.8371  0.2801
  342SOL     OW 1210   0.038   3.699   4.093  0.3781  0.1804  0.2701
  342SOL    HW1 1211   0.130   3.668   4.072  0.1589 -2.2019  2.3594
  342SOL    HW2 1212   6.971   3.638   4.051 -0.1782  0.2152  1.0682
  343SOL     OW 1213   1.240   2.882   0.651 -0.3046  0.1992  0.0405
  343SOL    HW1 1214   1.310   2.825   0.608 -0.8394 -0.3544 -0.1055
  343SOL    HW2 1215   1.284   2.952   0.708  0.3876  0.4364 -0.7664
  344SOL     OW 1216   5.734   1.924   1.240 -0.1593  0.2596 -0.0442
  344SOL    HW1 1217   5.825   1.925   1.198 -0.1561  1.8335 -0.0822
  344SOL    HW2 1218   5.738   1.877   1.328  0.7698  0.5786  0.0929
  345SOL     OW 1219   5.928   1.887   5.460  0.5550  0.3340 -1.1024
  345SOL    HW1 1220   5.912   1.927   5.370  0.3309  0.2664 -1.0929
  345SOL    HW2 1221   5.865   1.927   5.526 -1.5160 -1.8902 -1.6077
  346SOL     OW 1222   3.807   2.300   1.562  0.3057 -0.3484 -0.0666
  346SOL    HW1 1223   3.732   2.254   1.609 -0.0463 -0.3259 -0.6002
  346SOL    HW2 1224   3.846   2.371   1.621 -1.3377  0.9477 -0.4855
  347SOL     OW 1225   4.531   3.196   0.709  0.3297 -0.0685 -1.0679
  347SOL    HW1 1226   4.434   3.213   0.728  0.3635  0.6383 -1.5065
  347SOL    HW2 1227   4.542   3.167   0.614  0.5293 -0.3317 -0.9651
  348SOL     OW 1228   3.956   3.277   5.065  0.1999  0.1676  0.0680
  348SOL    HW1 1229   4.025   3.226   5.013 -2.6452 -2.5045 -1.5222
  348SOL    HW2 1230   3.992   3.302   5.154  2.9737 -1.6575 -0.4233
  349SOL     OW 1231   6.747   2.938   5.703  0.1507 -0.0604  0.3541
  349SOL    HW1 1232   6.686   2.860   5.716 -0.2265  0.3937  1.5496
  349SOL    HW2 1233   6.744   2.969   5.608  1.4484 -2.3925 -0.5070
  350SOL     OW 1234   0.756   3.256   6.783  0.1008  0.2013 -0.5748
  350SOL    HW1 1235   0.681   3.303   6.830  0.5223 -0.2927  0.6112
  350SOL    HW2 1236   0.763   3.163   6.817  1.8032  0.4974 -0.0466
  351SOL     OW 1237   6.691   3.412   0.663  0.5400  0.5223  0.3375
  351SOL    HW1 1238   6.707   3.510   0.651  4.1016  0.0456  0.1478
  351SOL    HW2 1239   6.697   3.366   0.575  2.4595 -0.2114  0.8017
  352SOL     OW 1240   1.580   1.889   2.235 -0.6980 -0.1934 -0.2010
  352SOL    HW1 1241   1.567   1.986   2.213 -0.7097  0.5700  2.7137
  352SOL    HW2 1242   1.656   1.879   2.300 -0.6080 -2.1681 -0.5454
  353SOL     OW 1243   1.352   3.630   5.486 -0.5128 -0.2873 -0.1407
  353SOL    HW1 1244   1.406   3.700   5.440  1.3909 -1.2003  0.6116
  353SOL    HW2 1245   1.322   3.664   5.576 -1.2097  0.2042 -0.5452
  354SOL     OW 1246   0.885   3.496   6.674 -0.3738 -0.4374 -0.2366
  354SOL    HW1 1247   0.824   3.501   6.753  1.2806 -1.5302  1.1903
  354SOL    HW2 1248   0.950   3.421   6.686  1.5134  0.8864 -1.4664
  355SOL     OW 1249   0.993   2.032   3.130  0.1655  0.0154  0.2101
  355SOL    HW1 1250   0.984   2.087   3.047 -1.9084  3.6142  2.5212
  355SOL    HW2 1251   0.907   1.983   3.146  1.0317 -1.7607 -0.3733
  356SOL     OW 1252   4.395   2.223   4.721 -0.1688  0.4105  0.2147
  356SOL    HW1 1253   4.297   2.242   4.728 -0.0860  0.9950 -0.0625
  356SOL    HW2 1254   4.445   2.310   4.723  0.0983  0.5042 -3.5683
  357SOL     OW 1255   2.445   4.539   1.607  0.2236  0.0125 -0.4529
  357SOL    HW1 1256   2.467   4.541   1.704 -2.4583 -0.0446  0.2420
  357SOL    HW2 1257   2.347   4.554   1.595  0.1365 -1.9636 -3.0440
  358SOL     OW 1258   0.516   3.637   0.160  0.3619 -0.2743 -0.3408
  358SOL    HW1 1259   0.479   3.611   0.249  0.0856  2.4493  0.4566
  358SOL    HW2 1260   0.612   3.611   0.155 -0.4606 -3.6240 -0.7352
  359SOL     OW 1261   6.628   4.544   5.112 -0.6128 -0.4674  0.0619
  359SOL    HW1 1262   6.610   4.607   5.188  0.9441  0.0623  0.0124
  359SOL    HW2 1263   6.550   4.482   5.102 -1.6882  0.7075  0.8297
  360SOL     OW 1264   4.332   1.951   3.068 -0.0586 -0.2868 -0.0402
  360SOL    HW1 1265   4.265   2.024   3.082  1.5809  1.2427  0.2877
  360SOL    HW2 1266   4.299   1.867   3.112 -0.0041  1.4836  3.8756
  361SOL     OW 1267   2.162   3.984   2.414 -0.3230 -0.2035 -0.0212
  361SOL    HW1 1268   2.157   3.994   2.315 -1.2293  1.6746  0.1544
  361SOL    HW2 1269   2.249   4.020   2.447  0.2315 -1.3878 -0.1804
  362SOL     OW 1270   6.240   2.820   6.078 -0.4496 -0.2411  0.1069
  362SOL    HW1 1271   6.287   2.908   6.087  2.3242 -1.4595 -1.1436
  362SOL    HW2 1272   6.177   2.824   6.000 -1.3445  0.9781  0.8573
  363SOL     OW 1273   2.095   3.535   1.123  0.5874  0.4769 -0.1556
  363SOL    HW1 1274   2.089   3.601   1.197  0.5891 -0.4719  0.7146
  363SOL    HW2 1275   2.142   3.576   1.045  1.5021  1.1779  0.7377
  364SOL     OW 1276   2.310   3.421   0.801 -0.1141  0.0264 -0.1340
  364SOL    HW1 1277   2.237   3.357   0.824 -0.3852  0.3436 -0.1089
  364SOL    HW2 1278   2.290   3.510   0.842 -0.2063  0.3852 -0.9488
  365SOL     OW 1279   0.506   2.883   2.561 -0.1811  0.0056  0.4870
  365SOL    HW1 1280   0.520   2.968   2.612 -1.5404 -0.4757  1.7508
  365SOL    HW2 1281   0.542   2.807   2.615  1.3913 -0.2117 -0.8138
  366SOL     OW 1282   3.303   3.259   0.724 -0.2258 -0.1914  0.0403
  366SOL    HW1 1283   3.327   3.295   0.815  0.8033 -1.1623  0.1796
  366SOL    HW2 1284   3.300   3.335   0.659  1.0133  0.2975  0.5033
  367SOL     OW 1285   2.675   3.486   6.108 -0.0018 -0.7391 -0.1692
  367SOL    HW1 1286   2.714   3.394   6.111  0.9457 -0.3163  0.9989
  367SOL    HW2 1287   2.575   3.479   6.109  0.0474 -1.7659 -0.7141
  368SOL     OW 1288   2.095   4.439   5.025  0.8227  0.4280  0.4185
  368SOL    HW1 1289   2.099   4.441   4.925 -3.6111 -2.4365 -0.1176
  368SOL    HW2 1290   2.175   4.391   5.061  1.8087  0.2166 -1.8670
  369SOL     OW 1291   5.041   3.514   2.044 -0.1127 -0.1440  0.6667
  369SOL    HW1 1292   5.132   3.551   2.025  0.0890 -1.0704 -0.2063
  369SOL    HW2 1293   4.979   3.536   1.969 -1.0082  1.6638  1.8565
  370SOL     OW 1294   6.630   2.681   5.752 -0.0456  0.2747  0.1601
  370SOL    HW1 1295   6.569   2.686   5.832  0.8438  1.6860  0.8050
  370SOL    HW2 1296   6.693   2.605   5.763  1.6121  1.8009  2.0353
  371SOL     OW 1297   2.745   3.730   1.984  0.4290 -0.1691 -0.2933
  371SOL    HW1 1298   2.652   3.704   1.958  0.5469 -0.0688 -0.8470
  371SOL    HW2 1299   2.746   3.762   2.078 -0.2728  0.7205 -0.5738
  372SOL     OW 1300   3.008   2.425   4.568  0.0617 -0.2151 -0.3434
  372SOL    HW1 1301   3.075   2.417   4.494  0.3472  0.0727 -0.1220
  372SOL    HW2 1302   2.980   2.334   4.597 -1.1187 -0.3335 -1.7473
  373SOL     OW 1303   3.393   3.874   0.239 -0.4071 -0.7142  0.4208
  373SOL    HW1 1304   3.420   3.955   0.188 -2.1892 -1.0610 -1.1944
  373SOL    HW2 1305   3.420   3.884   0.335  0.2421  1.3417  0.0650
  374SOL     OW 1306   0.653   4.031   3.604  0.1118  0.1078  0.3599
  374SOL    HW1 1307   0.646   4.054   3.701  0.7186 -0.7627  0.6163
  374SOL    HW2 1308   0.640   4.114   3.550 -1.7054  0.3733  1.1157
  375SOL     OW 1309   1.383   1.763   5.614  0.6372  0.1736  0.4883
  375SOL    HW1 1310   1.366   1.848   5.564 -1.0405 -0.7857 -0.6819
  375SOL    HW2 1311   1.376   1.685   5.551 -0.2503 -0.9948  1.9637
  376SOL     OW 1312   4.221   1.725   0.419  0.0676 -0.4840 -0.2308
  376SOL    HW1 1313   4.186   1.654   0.357 -1.3313  0.5099 -0.6433
  376SOL    HW2 1314   4.288   1.781   0.370  0.6587 -1.0942 -0.1230
  377SOL     OW 1315   4.341   2.894   5.779 -0.1223 -0.2544 -0.3817
  377SOL    HW1 1316   4.297   2.805   5.780 -0.2948 -0.1910 -1.3263
  377SOL    HW2 1317   4.372   2.918   5.871 -2.3004 -0.1823  0.3808
  378SOL     OW 1318   0.661   3.460   0.400  0.3849 -0.2156 -0.9906
  378SOL    HW1 1319   0.639   3.363   0.399  0.2204 -0.1741 -1.5582
  378SOL    HW2 1320   0.579   3.513   0.423  0.0565 -0.1145 -2.2989
  379SOL     OW 1321   6.298   2.670   1.672  0.4194 -0.8552 -0.5232
  379SOL    HW1 1322   6.298   2.765   1.703 -0.6221 -0.9605 -0.1461
  379SOL    HW2 1323   6.274   2.666   1.575  0.1328 -0.7498 -0.4580
  380SOL     OW 1324   6.511   4.316   2.545 -0.2037  0.3068  0.3396
  380SOL    HW1 1325   6.578   4.243   2.553  0.1062  0.0971 -2.7661
  380SOL    HW2 1326   6.419   4.279   2.557  0.0218 -0.3105  0.1833
  381SOL     OW 1327   6.777   4.150   1.346 -0.2622 -0.1363 -0.4470
  381SOL    HW1 1328   6.822   4.163   1.435  2.2205  2.3292 -1.9020
  381SOL    HW2 1329   6.690   4.199   1.346 -0.2194 -0.0342  0.5701
  382SOL     OW 1330   1.485   2.822   2.888  0.4077  0.2689 -0.1130
  382SOL    HW1 1331   1.443   2.737   2.856  0.5770 -0.6610  1.9785
  382SOL    HW2 1332   1.581   2.824   2.860  0.3994 -0.2372 -0.1869
  383SOL     OW 1333   0.789   3.662   2.958  0.0099  0.1247 -0.0022
  383SOL    HW1 1334   0.798   3.739   3.021  1.0469  1.1477 -1.3643
  383SOL    HW2 1335   0.868   3.602   2.969 -1.6042 -1.8124  2.3165
  384SOL     OW 1336   2.001   1.992   5.036 -0.3071 -0.2906 -0.2139
  384SOL    HW1 1337   2.011   2.076   5.090  0.3365 -0.4530 -0.0700
  384SOL    HW2 1338   1.907   1.983   5.005 -0.4033  0.4387 -0.1494
  385SOL     OW 1339   4.175   2.202   1.837 -0.3607  0.0921  0.2347
  385SOL    HW1 1340   4.244   2.165   1.900 -0.7826 -0.0787  0.6044
  385SOL    HW2 1341   4.185   2.160   1.747  0.2874  0.3795  0.1699
  386SOL     OW 1342   3.015   3.148   6.576  0.5885 -0.3174  0.1799
  386SOL    HW1 1343   3.045   3.059   6.542  2.3419  0.4509 -0.3817
  386SOL    HW2 1344   3.015   3.147   6.676  1.1456 -0.7770  0.1771
  387SOL     OW 1345   4.952   1.993   2.265 -0.1342  0.1153 -0.3992
  387SOL    HW1 1346   4.890   1.928   2.221 -1.9995  2.3463 -1.2686
  387SOL    HW2 1347   4.995   2.051   2.196  1.2981 -0.0067  0.3649
  388SOL     OW 1348   3.063   1.773   4.952  0.0787 -0.2438 -0.0235
  388SOL    HW1 1349   3.077   1.841   5.024 -0.7841  0.3666 -0.4097
  388SOL    HW2 1350   2.966   1.753   4.944  0.4485 -3.1875  1.5426
  389SOL     OW 1351   0.336   3.323   0.487  0.1290 -0.0644  0.0950
  389SOL    HW1 1352   0.331   3.369   0.575 -0.1386 -0.2786  0.1935
  389SOL    HW2 1353   0.270   3.364   0.423  0.1494 -0.0693  0.0707
  390SOL     OW 1354   6.421   2.701   4.596  0.1525 -0.1330 -0.5411
  390SOL    HW1 1355   6.469   2.679   4.511 -1.8281  0.1214 -1.7928
  390SOL    HW2 1356   6.477   2.762   4.651  1.3570 -0.0398 -1.8173
  391SOL     OW 1357   5.718   3.038   4.449 -0.6357 -0.3271 -0.1879
  391SOL    HW1 1358   5.678   2.995   4.368 -0.7691  0.0046 -0.3044
  391SOL    HW2 1359   5.729   2.971   4.522 -0.6803 -0.5900 -0.4217
  392SOL     OW 1360   0.062   3.750   5.476  0.5346  0.0262  0.0678
  392SOL    HW1 1361   0.090   3.755   5.380  0.0044 -3.1143 -0.3665
  392SOL    HW2 1362   6.989   3.682   5.487  0.1724  0.6913  2.6439
  393SOL     OW 1363   2.152   4.334   2.267 -0.0662 -0.3996  0.2394
  393SOL    HW1 1364   2.192   4.354   2.356 -0.2521 -0.1022  0.2575
  393SOL    HW2 1365   2.057   4.367   2.265  0.6609  1.7909 -0.8799
  394SOL     OW 1366   4.466   2.326   4.169  0.1416  0.1883 -0.0361
  394SOL    HW1 1367   4.406   2.247   4.154 -0.7309  0.9475 -0.6570
  394SOL    HW2 1368   4.462   2.386   4.089  1.0113  0.7305  0.3140
  395SOL     OW 1369   6.244   4.118   5.055 -0.8229 -0.8772  0.6269
  395SOL    HW1 1370   6.189   4.152   4.978 -1.3255  0.5115  1.5589
  395SOL    HW2 1371   6.238   4.018   5.059  0.1478 -1.0975 -1.8141
  396SOL     OW 1372   0.477   2.210   0.604  0.3547 -0.4512  0.2554
  396SOL    HW1 1373   0.476   2.192   0.703  2.4117  2.2640  0.9054
  396SOL    HW2 1374   0.569   2.190   0.568  0.5954  1.6242 -0.3734
  397SOL     OW 1375   2.957   2.353   3.495  0.2001 -0.0487  0.2119
  397SOL    HW1 1376   2.922   2.309   3.578  4.1494 -0.4846  1.8472
  397SOL    HW2 1377   2.976   2.283   3.426 -0.5081  0.0074 -0.0497
  398SOL     OW 1378   3.075   3.300   3.425 -0.4217 -0.2420  0.4022
  398SOL    HW1 1379   3.135   3.266   3.353 -0.0895  3.5689 -1.3830
  398SOL    HW2 1380   3.100   3.259   3.512  1.6361 -2.2566 -1.0264
  399SOL     OW 1381   5.164   3.526   5.165  0.1574  0.4382 -0.4422
  399SOL    HW1 1382   5.160   3.621   5.196 -0.4880 -0.0890  1.2216
  399SOL    HW2 1383   5.147   3.522   5.067 -0.0733  2.0205 -0.4918
  400SOL     OW 1384   2.499   3.309   4.685  0.6881 -0.4804  0.0658
  400SOL    HW1 1385   2.554   3.365   4.748 -1.2984 -0.1431  1.5927
  400SOL    HW2 1386   2.522   3.334   4.591  1.0509  1.7579  0.6692
  401SOL     OW 1387   4.213   1.514   6.261  0.1461 -0.0991 -0.3945
  401SOL    HW1 1388   4.207   1.477   6.354 -1.1716  0.1394 -0.3679
  401SOL    HW2 1389   4.195   1.441   6.195  0.5174 -0.1463 -0.4436
  402SOL     OW 1390   4.372   3.132   5.394  0.1689 -0.4760  0.3716
  402SOL    HW1 1391   4.386   3.053   5.334 -2.4114 -0.2364 -0.6715
  402SOL    HW2 1392   4.299   3.111   5.459  0.4330  0.5763  1.0196
  403SOL     OW 1393   1.032   4.044   5.270 -0.0703  0.2933 -0.1024
  403SOL    HW1 1394   1.069   4.094   5.192 -1.6384  0.4070 -0.8107
  403SOL    HW2 1395   0.996   3.956   5.238 -0.9221  0.4350  0.4418
  404SOL     OW 1396   2.550   2.843   4.282 -0.5794 -1.2554  0.3959
  404SOL    HW1 1397   2.464   2.832   4.333  1.0885 -1.6043  3.4052
  404SOL    HW2 1398   2.537   2.812   4.188 -3.5951 -1.7387  0.8573
  405SOL     OW 1399   2.724   3.913   2.262  0.0951  0.6977 -0.2243
  405SOL    HW1 1400   2.626   3.895   2.268  0.0331  1.1083  0.0228
  405SOL    HW2 1401   2.739   4.006   2.228  0.3934  0.7500  0.0500
  406SOL     OW 1402   1.356   3.086   0.811  0.2185 -0.1363  0.5173
  406SOL    HW1 1403   1.446   3.117   0.781  0.9198 -1.8502  0.7637
  406SOL    HW2 1404   1.288   3.157   0.790  1.3494  0.5226 -1.1509
  407SOL     OW 1405   2.687   3.422   3.897 -0.4771  0.1033 -0.4259
  407SOL    HW1 1406   2.704   3.402   3.800  0.9609 -2.0475  0.2147
  407SOL    HW2 1407   2.589   3.414   3.915 -0.7227  0.1800 -1.6168
  408SOL     OW 1408   5.721   3.182   5.844  0.3129  0.1537 -0.4043
  408SOL    HW1 1409   5.696   3.262   5.790 -0.8568  0.6351  0.7930
  408SOL    HW2 1410   5.820   3.179   5.856  0.4815  0.6665 -1.5808
  409SOL     OW 1411   6.498   2.425   5.150  0.1186 -0.3203  0.4210
  409SOL    HW1 1412   6.476   2.420   5.248  0.3368 -0.0389  0.4851
  409SOL    HW2 1413   6.579   2.369   5.132 -0.1173 -0.6418  0.3393
  410SOL     OW 1414   6.745   2.390   6.229 -0.1005 -0.3753 -0.4116
  410SOL    HW1 1415   6.802   2.361   6.152 -0.8534  0.7877 -1.4437
  410SOL    HW2 1416   6.794   2.458   6.284  0.3625 -1.0626  0.0316
  411SOL     OW 1417   5.435   2.819   4.984  0.2345 -0.0945  0.0947
  411SOL    HW1 1418   5.425   2.914   5.011  0.7050 -0.2367  0.7984
  411SOL    HW2 1419   5.409   2.808   4.888 -2.3406  0.2792  0.6746
  412SOL     OW 1420   1.474   2.433   5.586  0.1032  0.2568  0.4628
  412SOL    HW1 1421   1.519   2.504   5.641  0.4131  0.0076  0.5340
  412SOL    HW2 1422   1.375   2.447   5.588  0.0735 -0.0095  1.4584
  413SOL     OW 1423   4.235   1.770   6.994  0.3723  0.1732 -0.0454
  413SOL    HW1 1424   4.250   1.685   0.043  0.0798  0.9937  1.5253
  413SOL    HW2 1425   4.311   1.787   6.932  0.6368 -1.0061 -0.0630
  414SOL     OW 1426   2.576   3.037   0.899 -0.5077 -0.3166  0.7629
  414SOL    HW1 1427   2.578   3.004   0.993  0.0356  0.2718  0.9626
  414SOL    HW2 1428   2.583   3.137   0.898  2.3268 -0.4344  0.0292
  415SOL     OW 1429   4.715   4.076   6.950  0.1685 -0.5485 -0.9180
  415SOL    HW1 1430   4.694   4.163   6.993  2.6405  0.0893 -0.8459
  415SOL    HW2 1431   4.726   4.006   0.021 -2.1792 -1.0590 -0.9979
  416SOL     OW 1432   3.866   3.721   3.788 -0.2110 -0.4092 -0.3001
  416SOL    HW1 1433   3.889   3.704   3.884 -1.1243  1.3244  0.2744
  416SOL    HW2 1434   3.800   3.796   3.783  0.8208  0.4331 -2.3549
  417SOL     OW 1435   6.365   1.803   3.284 -0.1611 -0.1054 -0.3003
  417SOL    HW1 1436   6.277   1.820   3.240 -0.1393 -0.9945 -0.7002
  417SOL    HW2 1437   6.371   1.708   3.313  0.3837  0.1231  0.3860
  418SOL     OW 1438   2.197   3.329   2.883 -0.1130  0.0594  0.7803
  418SOL    HW1 1439   2.142   3.410   2.903 -1.3140  0.0882 -2.1281
  418SOL    HW2 1440   2.294   3.353   2.883 -0.4809  1.8448 -1.0423
  419SOL     OW 1441   0.411   2.337   1.051 -0.1004  0.1166 -0.5033
  419SOL    HW1 1442   0.334   2.289   1.092 -0.7820 -0.2945 -2.1864
  419SOL    HW2 1443   0.394   2.435   1.052 -0.7750  0.0098 -1.0925
  420SOL     OW 1444   6.437   3.723   6.293  0.1476  0.1707 -0.2625
  420SOL    HW1 1445   6.453   3.819   6.313  1.1593  0.3143 -1.5895
  420SOL    HW2 1446   6.520   3.671   6.311 -0.3643 -0.4482  0.3521
  421SOL     OW 1447   2.942   2.385   0.842  0.1161  0.4882 -0.1625
  421SOL    HW1 1448   2.893   2.426   0.765 -1.0620  1.1390  0.8985
  421SOL    HW2 1449   2.881   2.325   0.893  0.8563  0.1249  0.3274
  422SOL     OW 1450   1.028   2.333   5.209  0.3384 -0.1523  1.1262
  422SOL    HW1 1451   0.992   2.240   5.196 -0.6566  0.4251 -0.7224
  422SOL    HW2 1452   1.128   2.330   5.216  0.5671 -1.2133 -1.4539
  423SOL     OW 1453   1.427   2.991   2.133  0.0005 -0.1315 -0.0522
  423SOL    HW1 1454   1.422   2.891   2.136  1.7895 -0.2577  0.0018
  423SOL    HW2 1455   1.403   3.029   2.222  1.1171 -0.6525  0.4955
  424SOL     OW 1456   3.173   2.479   5.864  0.2117  0.2053  0.2247
  424SOL    HW1 1457   3.182   2.505   5.768 -0.9659  0.2784  0.1203
  424SOL    HW2 1458   3.077   2.462   5.885  0.5830 -0.9341  1.1085
  425SOL     OW 1459   6.863   2.161   2.303 -0.1208 -0.2243  0.0039
  425SOL    HW1 1460   6.775   2.131   2.339  0.4933 -0.8524  1.0249
  425SOL    HW2 1461   6.849   2.237   2.239 -1.5519 -1.5573 -1.3255
  426SOL     OW 1462   5.971   3.253   5.919 -0.0812 -0.7492  0.3401
  426SOL    HW1 1463   6.043   3.196   5.879 -0.1016 -0.8344  0.4240
  426SOL    HW2 1464   5.981   3.253   6.019 -1.1106 -2.0079  0.4679
  427SOL     OW 1465   5.937   3.518   4.356 -0.4265  0.5990 -0.1608
  427SOL    HW1 1466   5.950   3.543   4.452 -1.4467  1.3410 -0.2008
  427SOL    HW2 1467   5.840   3.505   4.337 -0.1554 -0.6295 -0.8454
  428SOL     OW 1468   5.986   1.722   2.820  0.6428  0.1333  0.0709
  428SOL    HW1 1469   5.900   1.694   2.863  0.5860  0.8323  0.4236
  428SOL    HW2 1470   5.996   1.677   2.731  1.4524 -2.5614  1.4023
  429SOL     OW 1471   1.491   4.319   2.438  0.3040  0.0148 -0.1601
  429SOL    HW1 1472   1.590   4.331   2.436  0.5128 -0.6599  2.3469
  429SOL    HW2 1473   1.459   4.324   2.533 -1.6774 -2.7171 -0.5834
  430SOL     OW 1474   2.659   4.326   6.586  0.2389  0.6680  0.2543
  430SOL    HW1 1475   2.712   4.355   6.666 -0.3402  2.0795  0.1642
  430SOL    HW2 1476   2.708   4.351   6.503  0.3021  0.2587  0.1675
  431SOL     OW 1477   1.131   4.430   4.967 -0.1887 -0.7383  0.2371
  431SOL    HW1 1478   1.059   4.497   4.985 -1.1142 -1.6923  0.1654
  431SOL    HW2 1479   1.145   4.423   4.868 -0.2102 -0.7634  0.2356
  432SOL     OW 1480   4.226   2.540   3.810 -0.2474 -0.3997  0.2373
  432SOL    HW1 1481   4.318   2.511   3.782 -0.5663  1.3556 -3.0340
  432SOL    HW2 1482   4.231   2.630   3.852 -0.5469  0.2501 -1.0736
  433SOL     OW 1483   6.804   2.073   1.868 -0.0645 -0.3341  0.0425
  433SOL    HW1 1484   6.883   2.130   1.893 -0.5522  1.5241 -2.2312
  433SOL    HW2 1485   6.836   1.996   1.813  0.2210  0.3280 -0.7462
  434SOL     OW 1486   0.830   2.002   5.612  0.0002  0.8999 -0.7591
  434SOL    HW1 1487   0.807   1.988   5.515  0.8093  1.7134 -1.0810
  434SOL    HW2 1488   0.885   1.926   5.644  0.1683  0.8822 -1.0864
  435SOL     OW 1489   0.444   3.307   2.187  0.2097  0.3496  0.0557
  435SOL    HW1 1490   0.509   3.353   2.248  1.7793  1.1893 -2.1562
  435SOL    HW2 1491   0.353   3.310   2.229  1.2526  0.5586  2.5018
  436SOL     OW 1492   5.502   2.188   3.980  0.2186 -0.7545 -0.1420
  436SOL    HW1 1493   5.589   2.170   3.932 -0.1144 -1.4117 -0.5140
  436SOL    HW2 1494   5.514   2.170   4.077  1.6168  2.9728  0.5329
  437SOL     OW 1495   6.154   1.840   3.019  0.4862 -0.1182  0.8473
  437SOL    HW1 1496   6.090   1.798   2.954 -0.0361  0.1115  1.2169
  437SOL    HW2 1497   6.213   1.904   2.969 -0.2892  0.4874  0.6851
  438SOL     OW 1498   6.462   4.124   2.138 -0.2379 -0.0356  0.0715
  438SOL    HW1 1499   6.444   4.060   2.064  0.3449 -1.3096  0.9952
  438SOL    HW2 1500   6.395   4.109   2.212  0.6332 -0.4138  0.7971
  439SOL     OW 1501   3.726   3.081   0.262  0.0108  0.4000 -0.2479
  439SOL    HW1 1502   3.742   3.128   0.350  0.3627 -2.5652  1.3916
  439SOL    HW2 1503   3.636   3.106   0.227  0.7905  3.4884 -0.3765
  440SOL     OW 1504   0.580   4.157   5.014  0.7216  0.2562 -0.2359
  440SOL    HW1 1505   0.589   4.228   4.945 -0.1502 -0.2220 -0.8608
  440SOL    HW2 1506   0.607   4.069   4.975  1.2510  0.1452  0.3589
  441SOL     OW 1507   1.891   3.104   6.048 -0.0194 -0.4763  0.4371
  441SOL    HW1 1508   1.905   3.086   5.950 -0.7104 -0.8966  0.4067
  441SOL    HW2 1509   1.794   3.125   6.064  0.4773  1.7880  0.7144
  442SOL     OW 1510   1.345   2.266   3.400  0.3193  0.2101 -0.5163
  442SOL    HW1 1511   1.330   2.193   3.467  0.2944 -2.9187 -3.6085
  442SOL    HW2 1512   1.259   2.286   3.353  0.7796  0.5803 -1.2191
  443SOL     OW 1513   1.237   3.753   5.711 -0.6788  0.2192 -0.0997
  443SOL    HW1 1514   1.161   3.772   5.773 -0.0573 -1.0715  1.1137
  443SOL    HW2 1515   1.289   3.837   5.696 -2.4918  1.2098 -1.2260
  444SOL     OW 1516   1.845   2.454   0.953 -0.1574 -0.0384  0.0440
  444SOL    HW1 1517   1.773   2.522   0.941  0.6502  0.8481  0.0812
  444SOL    HW2 1518   1.819   2.390   1.025  0.0362  1.6330  1.6999
  445SOL     OW 1519   0.149   1.967   5.401 -0.3222 -0.2306 -0.2483
  445SOL    HW1 1520   0.076   1.975   5.469 -1.4882 -0.7370 -1.3957
  445SOL    HW2 1521   0.230   2.017   5.433 -2.1307  2.9563 -0.2375
  446SOL     OW 1522   3.792   3.415   2.099 -0.1191  0.5602 -0.3929
  446SOL    HW1 1523   3.890   3.398   2.096 -0.1880  0.2825 -2.2941
  446SOL    HW2 1524   3.746   3.355   2.033 -1.3679  1.8305 -0.7227
  447SOL     OW 1525   3.308   2.838   0.775 -0.5058  0.5720 -0.3136
  447SOL    HW1 1526   3.223   2.802   0.736  0.8883 -1.8501 -1.3097
  447SOL    HW2 1527   3.380   2.769   0.768  0.8154  1.3889  3.3189
  448SOL     OW 1528   6.082   1.578   5.285 -0.2108 -0.1068  0.1606
  448SOL    HW1 1529   6.069   1.647   5.214 -2.0551 -0.3681  0.2067
  448SOL    HW2 1530   6.094   1.488   5.242 -0.7336 -0.1763  0.1514
  449SOL     OW 1531   6.856   2.233   4.449 -0.1831 -0.1264  0.3649
  449SOL    HW1 1532   6.955   2.236   4.437 -0.1862 -1.3036 -0.0593
  449SOL    HW2 1533   6.818   2.323   4.430  0.9707  0.8191  2.2010
  450SOL     OW 1534   2.615   3.497   3.120  0.0284 -0.1877 -0.1189
  450SOL    HW1 1535   2.624   3.397   3.125 -0.7817 -0.2645  0.0329
  450SOL    HW2 1536   2.705   3.538   3.108  0.3435 -0.9566 -0.5041
  451SOL     OW 1537   5.384   3.606   3.032 -0.2787 -0.2518 -0.1906
  451SOL    HW1 1538   5.473   3.652   3.030 -0.5224  0.2264 -0.1780
  451SOL    HW2 1539   5.396   3.510   3.008  0.6013 -0.7893  2.0877
  452SOL     OW 1540   5.694   1.987   5.658 -0.1805  0.2199  0.5255
  452SOL    HW1 1541   5.677   1.891   5.679  0.4453  0.1509  0.7331
  452SOL    HW2 1542   5.622   2.021   5.597 -0.7780 -0.1894  0.9957
  453SOL     OW 1543   5.900   3.970   3.122 -0.6187 -0.2586  0.3801
  453SOL    HW1 1544   5.911   3.933   3.030  1.1537 -0.0707  0.4707
  453SOL    HW2 1545   5.971   3.931   3.182 -0.3206  1.3097  1.1032
  454SOL     OW 1546   5.188   3.261   1.955 -0.4952 -0.1947  0.0398
  454SOL    HW1 1547   5.262   3.217   2.006 -0.7350 -1.4001 -0.6174
  454SOL    HW2 1548   5.170   3.351   1.994  1.1724  0.0431  0.3522
  455SOL     OW 1549   5.792   3.577   3.517  0.2376  0.2477  0.0508
  455SOL    HW1 1550   5.866   3.524   3.475  0.9637 -0.2417  1.8588
  455SOL    HW2 1551   5.798   3.570   3.617 -2.0499  0.4852  0.2618
  456SOL     OW 1552   2.560   2.353   6.807 -0.2891  0.2439 -0.1672
  456SOL    HW1 1553   2.541   2.428   6.871 -0.5337 -0.2518  0.3463
  456SOL    HW2 1554   2.474   2.318   6.771 -0.1831  0.0599 -0.2392
  457SOL     OW 1555   2.238   1.869   2.461 -0.3531  0.1674  0.2507
  457SOL    HW1 1556   2.246   1.947   2.399  0.8316 -1.4152 -1.7030
  457SOL    HW2 1557   2.310   1.874   2.530 -0.5613  1.0224  0.4170
  458SOL     OW 1558   0.647   3.658   5.108  0.2471  0.7345 -0.6524
  458SOL    HW1 1559   0.580   3.732   5.109  0.2008  0.7565 -2.4030
  458SOL    HW2 1560   0.738   3.696   5.124  0.1083  1.0472 -0.6014
  459SOL     OW 1561   0.883   2.126   4.425  0.3978  0.0961 -0.1800
  459SOL    HW1 1562   0.948   2.057   4.391  0.5829  0.5198 -0.7001
  459SOL    HW2 1563   0.812   2.140   4.356  0.2016  0.2144  0.0502
  460SOL     OW 1564   2.261   3.867   0.803 -0.7445 -0.4042  0.1354
  460SOL    HW1 1565   2.208   3.832   0.726 -2.1504  0.1715  0.8039
  460SOL    HW2 1566   2.346   3.909   0.770 -0.4696 -1.7490 -0.9179
  461SOL     OW 1567   2.140   3.989   1.378 -0.0815 -0.3196  0.4338
  461SOL    HW1 1568   2.218   3.937   1.343 -0.0172 -0.3625  0.6366
  461SOL    HW2 1569   2.095   4.037   1.303  0.1705 -0.2550  0.3242
  462SOL     OW 1570   5.697   2.940   4.177 -0.3482 -0.2730 -0.1077
  462SOL    HW1 1571   5.668   2.883   4.100  0.5776  1.4388 -1.8183
  462SOL    HW2 1572   5.723   3.031   4.143  1.9458 -0.0445  1.9537
  463SOL     OW 1573   2.159   4.279   6.169  0.6311 -0.1927  0.2390
  463SOL    HW1 1574   2.235   4.220   6.140 -1.0150 -2.5143  0.3725
  463SOL    HW2 1575   2.196   4.364   6.207  3.2268 -1.6564  1.2781
  464SOL     OW 1576   5.619   3.755   5.140  0.6562  0.2283 -0.2111
  464SOL    HW1 1577   5.680   3.823   5.181  1.6295  0.3308 -1.7485
  464SOL    HW2 1578   5.609   3.677   5.202  1.4503  0.7084  0.5350
  465SOL     OW 1579   3.802   3.700   6.135 -0.2999 -0.0161 -0.4862
  465SOL    HW1 1580   3.717   3.648   6.142 -0.6013  0.4013 -0.9046
  465SOL    HW2 1581   3.841   3.688   6.044  0.7653 -1.2027  0.1030
  466SOL     OW 1582   6.477   1.737   2.477  0.4067  0.1935  0.1424
  466SOL    HW1 1583   6.511   1.645   2.456 -0.0163  0.1224 -0.2559
  466SOL    HW2 1584   6.378   1.734   2.488  0.4655  0.4835  0.8270
  467SOL     OW 1585   5.359   4.444   5.084  0.3214 -0.1606 -0.3016
  467SOL    HW1 1586   5.331   4.349   5.099  0.9673 -0.3291 -0.1303
  467SOL    HW2 1587   5.279   4.499   5.060 -0.2112 -0.5473  0.5527
  468SOL     OW 1588   2.106   2.142   0.285 -0.1036  0.3210 -0.2215
  468SOL    HW1 1589   2.016   2.179   0.261 -0.6707 -1.2148 -0.5928
  468SOL    HW2 1590   2.169   2.217   0.304 -1.2871  1.4434 -0.5851
  469SOL     OW 1591   1.115   2.439   4.963 -0.4584  0.1855  0.0101
  469SOL    HW1 1592   1.180   2.513   4.978 -1.0598  0.7581 -0.1479
  469SOL    HW2 1593   1.053   2.433   5.042  0.6352 -1.2705  0.8075
  470SOL     OW 1594   5.562   4.361   3.068 -0.0629  0.4015 -0.0860
  470SOL    HW1 1595   5.644   4.307   3.084  1.1016  1.3377 -2.4889
  470SOL    HW2 1596   5.584   4.458   3.071 -0.6382  0.6654 -2.4353
  471SOL     OW 1597   5.993   3.149   0.739  0.9087  0.6286  0.0691
  471SOL    HW1 1598   6.013   3.247   0.732  3.5201  0.0598 -2.0067
  471SOL    HW2 1599   5.984   3.111   0.647 -1.2005 -0.9447  0.8529
  472SOL     OW 1600   5.280   2.436   2.475  0.5713  0.0045  0.2406
  472SOL    HW1 1601   5.359   2.478   2.521  0.8078  0.5691 -0.6503
  472SOL    HW2 1602   5.196   2.478   2.509  0.7884  0.9864 -0.3914
  473SOL     OW 1603   3.263   2.099   0.252  0.0657  0.0334 -0.1325
  473SOL    HW1 1604   3.361   2.087   0.268  0.1923 -0.4438 -1.1887
  473SOL    HW2 1605   3.248   2.186   0.204 -0.1092  0.4562  0.6698
  474SOL     OW 1606   0.657   2.467   4.334  0.0139 -0.6601 -0.4644
  474SOL    HW1 1607   0.625   2.512   4.250  0.5349  1.1923  0.2933
  474SOL    HW2 1608   0.757   2.471   4.337 -0.0532  1.2164  1.2127
  475SOL     OW 1609   4.401   3.976   2.509 -0.2979  0.2908 -0.1300
  475SOL    HW1 1610   4.368   4.066   2.538 -0.6767  0.4229 -0.9511
  475SOL    HW2 1611   4.330   3.908   2.524 -0.2845  0.2577 -0.2175
  476SOL     OW 1612   5.257   3.979   3.872  0.4652  0.5831 -0.0867
  476SOL    HW1 1613   5.158   3.976   3.860  0.5402 -2.0770 -0.5222
  476SOL    HW2 1614   5.280   3.960   3.967  0.5907  0.2907 -0.1750
  477SOL     OW 1615   6.750   2.810   3.756  0.5931  0.0167  0.6228
  477SOL    HW1 1616   6.839   2.852   3.741  1.6758 -2.7190 -1.4064
  477SOL    HW2 1617   6.756   2.745   3.832  0.2101  0.1277  0.7502
  478SOL     OW 1618   1.494   2.142   4.495 -0.1883  0.5016 -0.0704
  478SOL    HW1 1619   1.472   2.132   4.398 -0.7013  0.0576  0.0904
  478SOL    HW2 1620   1.575   2.200   4.504  0.8183 -0.7195 -0.8519
  479SOL     OW 1621   5.342   2.872   1.018 -0.4964 -0.1837 -0.5336
  479SOL    HW1 1622   5.384   2.950   1.065 -0.9259  0.2596 -0.8747
  479SOL    HW2 1623   5.251   2.854   1.056 -0.1104 -0.9981  0.0455
  480SOL     OW 1624   6.536   3.530   3.672  0.0051  0.2983  0.0370
  480SOL    HW1 1625   6.596   3.485   3.606  0.7009  0.7375  0.3578
  480SOL    HW2 1626   6.457   3.472   3.691  1.8082 -1.7314  1.9016
  481SOL     OW 1627   4.484   3.974   3.052 -0.7435  0.0596 -0.3608
  481SOL    HW1 1628   4.471   4.023   2.967 -0.3285  0.4676 -0.1910
  481SOL    HW2 1629   4.547   3.898   3.038  0.1176  0.7280 -0.2044
  482SOL     OW 1630   0.287   1.634   2.464  0.5069 -0.0638  0.3324
  482SOL    HW1 1631   0.380   1.656   2.437  0.0495  0.8757 -0.5384
  482SOL    HW2 1632   0.273   1.535   2.458  0.7646 -0.0225 -1.9320
  483SOL     OW 1633   3.210   3.168   5.841 -0.7758  0.3332  0.2600
  483SOL    HW1 1634   3.200   3.163   5.741 -0.3813 -1.5665  0.2826
  483SOL    HW2 1635   3.121   3.189   5.882 -1.2483 -0.3260 -0.4117
  484SOL     OW 1636   0.516   3.161   4.259  0.4927 -0.4578 -0.0651
  484SOL    HW1 1637   0.488   3.113   4.175  2.4104 -0.7296 -0.6200
  484SOL    HW2 1638   0.558   3.095   4.322  1.3051  0.1383  0.0357
  485SOL     OW 1639   0.316   1.924   2.444  0.1686 -0.1415 -0.3245
  485SOL    HW1 1640   0.331   1.826   2.452  0.9160  0.0200  0.3301
  485SOL    HW2 1641   0.218   1.942   2.431 -0.0470 -0.9358  0.1415
  486SOL     OW 1642   3.083   3.208   5.555  0.4259  0.0838 -0.3729
  486SOL    HW1 1643   3.147   3.230   5.482 -0.1166 -1.1835 -1.2567
  486SOL    HW2 1644   3.015   3.143   5.522 -0.4329  0.2474  0.9808
  487SOL     OW 1645   0.695   2.602   1.602 -0.1977 -0.0315 -0.1626
  487SOL    HW1 1646   0.618   2.568   1.548 -0.3924 -0.2280  0.2341
  487SOL    HW2 1647   0.701   2.701   1.593  0.4058 -0.1652 -1.3691
  488SOL     OW 1648   3.507   3.524   5.548  0.2302 -0.3570 -0.0855
  488SOL    HW1 1649   3.430   3.462   5.532  0.5021 -0.7574  0.1274
  488SOL    HW2 1650   3.572   3.480   5.610 -0.1343  0.6071  1.0110
  489SOL     OW 1651   6.844   3.135   4.206  0.2043 -0.2577  0.0748
  489SOL    HW1 1652   6.793   3.162   4.124  1.2737  1.2810 -0.1416
  489SOL    HW2 1653   6.797   3.168   4.288  0.3083  0.2500 -0.0642
  490SOL     OW 1654   2.775   4.083   1.665  0.3276  0.2973 -0.0004
  490SOL    HW1 1655   2.739   4.159   1.612 -0.3908 -0.8578 -1.2190
  490SOL    HW2 1656   2.868   4.061   1.634  0.7693  1.0244  0.7556
  491SOL     OW 1657   3.260   2.487   3.250 -0.1971 -0.1113 -0.2191
  491SOL    HW1 1658   3.274   2.389   3.267 -1.5995 -0.2096  0.5250
  491SOL    HW2 1659   3.180   2.519   3.302 -1.1834  0.9093 -2.2473
  492SOL     OW 1660   3.666   2.651   3.824  0.4557 -0.4959  0.1865
  492SOL    HW1 1661   3.705   2.571   3.778 -1.3679 -0.5565 -1.3888
  492SOL    HW2 1662   3.725   2.730   3.810  1.2907 -1.1239  0.0782
  493SOL     OW 1663   3.266   2.774   3.498 -0.2693 -0.4842  0.3957
  493SOL    HW1 1664   3.283   2.771   3.597  1.0642 -0.0815  0.2008
  493SOL    HW2 1665   3.188   2.716   3.476 -0.3433 -0.8902  1.6428
  494SOL     OW 1666   0.248   3.370   5.221  0.2959 -0.2143  0.2370
  494SOL    HW1 1667   0.164   3.420   5.200  1.0078  0.8530 -0.1176
  494SOL    HW2 1668   0.274   3.314   5.143 -0.6719 -1.4079  0.7470
  495SOL     OW 1669   3.747   2.121   1.336  0.2890  0.2678 -0.1561
  495SOL    HW1 1670   3.785   2.108   1.427  0.5180  0.7051 -0.1875
  495SOL    HW2 1671   3.704   2.212   1.330  0.2321  0.2228 -0.4688
  496SOL     OW 1672   1.930   3.757   1.933  0.2387 -0.6367 -0.2030
  496SOL    HW1 1673   1.914   3.716   2.023 -0.7669 -0.4757 -0.2996
  496SOL    HW2 1674   1.842   3.776   1.889  0.7106  0.0325 -0.8779
  497SOL     OW 1675   5.622   1.739   0.191 -0.8783  0.2318  0.0118
  497SOL    HW1 1676   5.713   1.774   0.212 -0.8659 -0.6455  1.4917
  497SOL    HW2 1677   5.553   1.801   0.229 -0.8607 -0.6000  1.4663
  498SOL     OW 1678   6.471   4.433   4.851 -0.1251  0.3486  0.6987
  498SOL    HW1 1679   6.418   4.414   4.769  1.4564 -0.2567 -0.2329
  498SOL    HW2 1680   6.544   4.498   4.830  1.2081 -0.9265  1.2238
  499SOL     OW 1681   5.410   3.851   5.018 -0.1249 -0.1720 -0.3714
  499SOL    HW1 1682   5.460   3.920   4.966  0.0954  0.4522  0.6434
  499SOL    HW2 1683   5.474   3.797   5.073 -0.4741  0.0320  0.2411
  500SOL     OW 1684   1.708   3.929   4.994  0.2682  0.2309  0.1888
  500SOL    HW1 1685   1.722   3.998   4.923  0.9649  0.4440  0.5246
  500SOL    HW2 1686   1.796   3.890   5.021  0.1035  0.6665  1.4373
  501SOL     OW 1687   6.686   2.788   4.367  0.3069 -0.4136 -0.1497
  501SOL    HW1 1688   6.633   2.706   4.345 -0.6123  0.5458 -1.6488
  501SOL    HW2 1689   6.749   2.808   4.292 -0.7522  1.2342 -0.6577
  502SOL     OW 1690   6.191   2.878   5.311 -0.0794  0.1007  0.1816
  502SOL    HW1 1691   6.198   2.862   5.409  0.4440 -0.9411 -0.0051
  502SOL    HW2 1692   6.255   2.818   5.263 -2.1951 -1.4139 -0.9556
  503SOL     OW 1693   4.421   2.596   1.631 -0.3507 -0.1041  0.2331
  503SOL    HW1 1694   4.506   2.591   1.683  0.8536 -4.2242 -1.6979
  503SOL    HW2 1695   4.343   2.580   1.692  0.5012  0.5781  1.5346
  504SOL     OW 1696   6.974   3.593   6.037 -0.1436  0.1791 -0.4057
  504SOL    HW1 1697   0.016   3.556   5.955  1.2787 -0.0255  0.3871
  504SOL    HW2 1698   0.031   3.572   6.116 -1.3084  0.6706  0.5968
  505SOL     OW 1699   3.293   3.239   2.355 -0.3783 -0.4375 -0.5213
  505SOL    HW1 1700   3.369   3.301   2.339  1.1699 -1.5174  1.9599
  505SOL    HW2 1701   3.225   3.283   2.414 -0.2093 -0.4435 -0.3198
  506SOL     OW 1702   5.050   2.995   3.008  0.0990 -0.3269  0.3309
  506SOL    HW1 1703   4.952   3.006   2.989  0.0054  0.3066  1.1279
  506SOL    HW2 1704   5.071   2.899   3.020 -0.8815 -0.3185  2.4576
  507SOL     OW 1705   4.517   1.862   2.326  0.0179 -0.0772 -0.1485
  507SOL    HW1 1706   4.482   1.777   2.365 -0.6521  0.3565  0.2147
  507SOL    HW2 1707   4.564   1.842   2.240 -0.3235 -0.7864 -0.1789
  508SOL     OW 1708   4.024   2.464   6.994  0.9449  0.1278  0.4662
  508SOL    HW1 1709   4.048   2.555   0.026  0.3235 -0.3024  2.3369
  508SOL    HW2 1710   4.058   2.396   0.060  0.9208 -0.9444 -0.5982
  509SOL     OW 1711   4.940   2.655   4.729  0.2707  0.2013  0.4423
  509SOL    HW1 1712   4.894   2.680   4.644  1.2596  1.1098  0.1552
  509SOL    HW2 1713   5.017   2.594   4.709 -1.1070 -1.8363  0.9781
  510SOL     OW 1714   5.051   4.495   1.779 -0.3526  0.3620  0.1367
  510SOL    HW1 1715   5.025   4.525   1.871 -1.3214  0.2164 -0.0845
  510SOL    HW2 1716   4.972   4.454   1.733 -0.0640  1.0614 -1.0237
  511SOL     OW 1717   2.546   3.901   6.835 -0.3774 -0.1328  0.4332
  511SOL    HW1 1718   2.529   3.808   6.804  0.5833 -0.6780  1.4512
  511SOL    HW2 1719   2.559   3.961   6.755 -0.6470 -0.9382 -0.2289
  512SOL     OW 1720   6.180   3.057   6.616 -0.0646  0.1162  0.4076
  512SOL    HW1 1721   6.169   3.004   6.701 -1.8739 -0.1438  0.0520
  512SOL    HW2 1722   6.238   3.006   6.553 -0.5941 -0.7993  0.6278
  513SOL     OW 1723   1.250   2.982   6.256 -0.0468 -0.1621 -0.1325
  513SOL    HW1 1724   1.273   3.061   6.198  0.5967 -1.5433 -1.8351
  513SOL    HW2 1725   1.278   2.898   6.211  0.0514 -1.3576  2.0266
  514SOL     OW 1726   0.793   3.915   5.022  0.0466 -0.3482 -0.9688
  514SOL    HW1 1727   0.773   3.868   4.936 -2.1469  0.5331 -0.9973
  514SOL    HW2 1728   0.838   3.852   5.085 -2.4756 -2.4417 -1.1300
  515SOL     OW 1729   6.419   2.108   4.564 -0.6357  0.4116 -0.3389
  515SOL    HW1 1730   6.439   2.060   4.479 -0.2985 -0.4465  0.2177
  515SOL    HW2 1731   6.483   2.079   4.635 -0.5471  1.5448  0.0645
  516SOL     OW 1732   0.140   3.073   3.481  0.3533  0.3173 -0.2378
  516SOL    HW1 1733   0.056   3.018   3.481  0.6876 -0.2028 -0.5324
  516SOL    HW2 1734   0.164   3.097   3.575  0.4222 -0.3820 -0.0679
  517SOL     OW 1735   1.093   1.966   3.777  0.0842  0.1051 -0.0987
  517SOL    HW1 1736   1.093   1.928   3.685 -0.2314 -1.8783  0.6666
  517SOL    HW2 1737   1.008   1.942   3.823  0.9213 -0.4044  1.2554
  518SOL     OW 1738   0.645   2.353   6.818 -0.3031  0.0986 -0.3494
  518SOL    HW1 1739   0.712   2.423   6.842 -0.4065 -0.0214  0.3051
  518SOL    HW2 1740   0.693   2.275   6.776  0.3856 -1.1564  2.5274
  519SOL     OW 1741   0.797   3.495   4.882  0.2527 -0.0744  0.0396
  519SOL    HW1 1742   0.778   3.397   4.887  0.9793 -0.2421 -0.3171
  519SOL    HW2 1743   0.730   3.545   4.937 -1.4309 -0.5977 -1.4497
  520SOL     OW 1744   1.988   2.479   5.314  0.0547 -0.6042  0.3269
  520SOL    HW1 1745   1.940   2.514   5.394  1.5785  1.3123  0.4658
  520SOL    HW2 1746   2.086   2.474   5.333  0.4322 -0.2069 -1.3464
  521SOL     OW 1747   5.236   2.171   0.838  0.0680 -0.0327  0.3603
  521SOL    HW1 1748   5.277   2.159   0.928  0.5457  0.8709  0.2736
  521SOL    HW2 1749   5.180   2.091   0.816  1.2519 -1.0025  0.7631
  522SOL     OW 1750   3.800   4.148   1.259  0.5678 -0.2201  0.2863
  522SOL    HW1 1751   3.823   4.217   1.190  1.1766 -2.2605 -1.6919
  522SOL    HW2 1752   3.882   4.096   1.283 -0.2359 -1.5944  0.1444
  523SOL     OW 1753   6.201   3.349   1.670  0.3249 -0.3454  0.1563
  523SOL    HW1 1754   6.239   3.298   1.747  0.9813 -0.1203 -0.0108
  523SOL    HW2 1755   6.240   3.314   1.585  0.8672  0.5017  0.0503
  524SOL     OW 1756   0.289   4.079   0.919 -0.0212  0.0024 -0.1820
  524SOL    HW1 1757   0.294   4.084   0.820  0.6789 -1.0310 -0.2126
  524SOL    HW2 1758   0.374   4.040   0.955 -1.0683 -1.6256  0.6561
  525SOL     OW 1759   5.357   3.070   6.522 -0.0539 -0.2502  0.8979
  525SOL    HW1 1760   5.279   3.008   6.529 -0.5280  0.4007  1.4988
  525SOL    HW2 1761   5.438   3.027   6.562  0.5353 -1.8960 -1.8330
  526SOL     OW 1762   5.995   4.139   2.740 -0.2964  0.4327 -0.1550
  526SOL    HW1 1763   5.938   4.156   2.660 -0.9993  0.0391  0.2426
  526SOL    HW2 1764   5.969   4.201   2.814  0.1715  0.6229 -0.1478
  527SOL     OW 1765   6.868   3.037   1.173 -0.4983 -0.5349 -0.3244
  527SOL    HW1 1766   6.917   3.083   1.247 -0.0381  0.9986 -1.5534
  527SOL    HW2 1767   6.812   3.103   1.124 -2.5192 -1.9321 -0.0338
  528SOL     OW 1768   6.149   4.401   3.285 -0.1552 -0.0485  0.1326
  528SOL    HW1 1769   6.228   4.340   3.273  1.3371  1.7295  0.4565
  528SOL    HW2 1770   6.169   4.490   3.243 -1.9372  0.5063  0.3893
  529SOL     OW 1771   5.528   1.930   2.795 -0.1973  0.3943 -0.4427
  529SOL    HW1 1772   5.525   2.030   2.805  0.2329  0.3610  0.0540
  529SOL    HW2 1773   5.493   1.905   2.705  0.3273  1.0415 -0.8396
  530SOL     OW 1774   1.284   2.556   6.181 -0.2574  0.2808 -0.3487
  530SOL    HW1 1775   1.303   2.474   6.127  1.8853 -0.0909  0.8873
  530SOL    HW2 1776   1.187   2.556   6.207 -1.4169  0.4575 -4.0099
  531SOL     OW 1777   3.271   3.423   4.414 -0.0827 -0.4988 -0.2875
  531SOL    HW1 1778   3.242   3.397   4.322  1.5853  0.8664 -1.2510
  531SOL    HW2 1779   3.225   3.507   4.441 -2.8260 -2.3847  1.4177
  532SOL     OW 1780   5.604   4.292   2.696  0.5683 -0.1295 -0.5966
  532SOL    HW1 1781   5.561   4.340   2.772  1.9595 -3.2720  2.4192
  532SOL    HW2 1782   5.535   4.236   2.650  0.0812  0.3273 -0.4375
  533SOL     OW 1783   3.916   1.523   6.529  0.4740 -0.1193 -0.1526
  533SOL    HW1 1784   3.876   1.565   6.610  0.1372 -1.3153  0.3200
  533SOL    HW2 1785   3.893   1.578   6.449 -0.0844  0.5097  0.4287
  534SOL     OW 1786   1.059   3.213   5.981 -0.0853 -0.4827 -0.0736
  534SOL    HW1 1787   1.064   3.311   5.960  0.3693 -0.1182  1.5544
  534SOL    HW2 1788   1.118   3.193   6.059 -1.0859 -1.8379  0.3716
  535SOL     OW 1789   0.031   4.130   6.725  0.4108  0.0865  0.1772
  535SOL    HW1 1790   6.939   4.094   6.740  0.6369 -0.4395  0.3071
  535SOL    HW2 1791   0.024   4.219   6.681 -0.1660  0.1188  0.3164
  536SOL     OW 1792   4.657   2.505   3.076  0.3057 -0.0538  0.1918
  536SOL    HW1 1793   4.638   2.603   3.074  1.3857  0.1620  0.2032
  536SOL    HW2 1794   4.668   2.476   3.171 -1.0212 -0.4067  0.2659
  537SOL     OW 1795   6.177   3.114   5.852 -0.2837 -0.1379 -0.1788
  537SOL    HW1 1796   6.222   3.163   5.926  1.3610 -3.0447  0.8953
  537SOL    HW2 1797   6.233   3.118   5.770 -0.4830  0.3268 -0.2928
  538SOL     OW 1798   1.735   2.658   1.982  0.1047 -0.4522  0.1008
  538SOL    HW1 1799   1.721   2.729   2.051 -0.4011  0.3561 -0.8171
  538SOL    HW2 1800   1.646   2.624   1.950  0.3290 -0.5790 -0.4016
  539SOL     OW 1801   2.375   3.654   1.537  0.1097  0.1189 -0.7230
  539SOL    HW1 1802   2.336   3.587   1.601 -2.7779 -0.9032 -3.2791
  539SOL    HW2 1803   2.334   3.744   1.555  0.2488  0.1213 -0.3976
  540SOL     OW 1804   4.915   2.063   4.453  0.2336 -0.0571 -0.3637
  540SOL    HW1 1805   4.947   2.090   4.362 -0.6992  1.3715 -0.2925
  540SOL    HW2 1806   4.816   2.056   4.452  0.2042  0.1615  0.6020
  541SOL     OW 1807   2.284   2.489   1.179  0.4563 -0.1107  0.2122
  541SOL    HW1 1808   2.327   2.569   1.222 -0.2850 -0.3748  1.4804
  541SOL    HW2 1809   2.239   2.434   1.248 -0.7965 -0.5521 -0.9115
  542SOL     OW 1810   0.869   4.320   0.634 -0.0528  0.2995 -0.8472
  542SOL    HW1 1811   0.867   4.284   0.541  1.9874 -3.9575  0.4992
  542SOL    HW2 1812   0.787   4.293   0.683  0.8902 -1.6575 -0.2237
  543SOL     OW 1813   2.327   3.904   6.121 -0.2237 -0.4787 -0.0125
  543SOL    HW1 1814   2.246   3.894   6.179  0.5324 -3.0379  0.7257
  543SOL    HW2 1815   2.407   3.870   6.169  0.5759 -1.9432 -2.2214
  544SOL     OW 1816   6.322   4.211   6.605  0.2446  0.0954 -0.3469
  544SOL    HW1 1817   6.293   4.160   6.687  3.6359  1.4603  1.9484
  544SOL    HW2 1818   6.267   4.182   6.527 -3.1325 -1.4289  2.2979
  545SOL     OW 1819   1.029   2.735   3.915 -0.5268 -0.3553 -0.3335
  545SOL    HW1 1820   0.935   2.768   3.914  0.1585  1.7679 -0.8287
  545SOL    HW2 1821   1.064   2.733   3.821  0.4080  0.4953 -0.0228
  546SOL     OW 1822   1.816   2.255   5.945  0.4050  0.4274  0.2498
  546SOL    HW1 1823   1.818   2.279   6.042  2.7012 -0.0458  0.3824
  546SOL    HW2 1824   1.732   2.289   5.904 -0.6354  0.6102  2.3978
  547SOL     OW 1825   4.675   3.836   0.710 -0.1038 -0.1210 -0.0519
  547SOL    HW1 1826   4.639   3.749   0.676  1.1842  0.0352 -1.9808
  547SOL    HW2 1827   4.763   3.821   0.754 -1.2294 -0.1485  2.3105
  548SOL     OW 1828   6.713   2.900   4.610 -0.5489 -0.8723 -0.5777
  548SOL    HW1 1829   6.792   2.954   4.637 -1.6560  0.8344 -0.6133
  548SOL    HW2 1830   6.727   2.862   4.519  0.0271 -0.1556 -0.7948
  549SOL     OW 1831   2.717   3.270   5.303 -0.6153 -0.0288  0.8137
  549SOL    HW1 1832   2.725   3.370   5.310  2.4511 -0.1366  0.2891
  549SOL    HW2 1833   2.719   3.244   5.206 -1.3646 -0.6074  0.9485
  550SOL     OW 1834   5.618   1.909   4.251 -0.3014 -0.4585 -0.2235
  550SOL    HW1 1835   5.580   1.827   4.208 -0.9296 -0.9032  1.1265
  550SOL    HW2 1836   5.549   1.981   4.251 -0.9755 -1.0676  1.6810
  551SOL     OW 1837   1.127   4.163   3.218  0.2778  0.1374 -0.5210
  551SOL    HW1 1838   1.176   4.245   3.188 -0.9486  0.0907 -2.9530
  551SOL    HW2 1839   1.041   4.190   3.262  0.5742  0.1625  0.0495
  552SOL     OW 1840   1.077   3.314   0.376 -0.2218 -0.3029  0.6988
  552SOL    HW1 1841   1.039   3.222   0.359  0.2500 -0.5149  0.7811
  552SOL    HW2 1842   1.172   3.306   0.405  1.0540  0.3931 -2.8053
  553SOL     OW 1843   6.925   3.086   1.636  0.5507  0.0820 -0.3779
  553SOL    HW1 1844   6.972   2.997   1.629 -0.8553 -0.7037 -0.1982
  553SOL    HW2 1845   6.990   3.155   1.665  1.5861 -0.9768 -0.0712
  554SOL     OW 1846   0.825   3.361   2.149 -0.3522 -0.3698 -0.0383
  554SOL    HW1 1847   0.831   3.445   2.096  0.1764 -0.7427 -0.5903
  554SOL    HW2 1848   0.742   3.362   2.205  0.0559  0.8451  0.5582
  555SOL     OW 1849   4.399   2.937   4.581 -0.2398  0.1432 -0.1816
  555SOL    HW1 1850   4.343   2.971   4.656 -1.0390 -2.5409  0.5636
  555SOL    HW2 1851   4.339   2.914   4.504  0.0579 -0.8744 -0.1197
  556SOL     OW 1852   5.508   2.871   2.051 -0.7510  0.3494 -0.2791
  556SOL    HW1 1853   5.456   2.826   1.978 -1.1006 -3.1263  1.8778
  556SOL    HW2 1854   5.447   2.889   2.128  0.4275  0.0446  0.7443
  557SOL     OW 1855   6.164   3.294   6.751 -0.2713  0.7787  0.0371
  557SOL    HW1 1856   6.186   3.216   6.692 -0.1599  0.0484  0.9994
  557SOL    HW2 1857   6.233   3.365   6.740 -1.2395  1.4601 -2.0454
  558SOL     OW 1858   0.374   4.658   2.770 -0.0087 -0.0867  0.3102
  558SOL    HW1 1859   0.396   4.561   2.760 -0.7841 -0.3039  0.6061
  558SOL    HW2 1860   0.439   4.713   2.717  2.7050 -0.5116  2.9233
  559SOL     OW 1861   1.103   4.216   0.204 -0.0981 -0.3024 -0.0142
  559SOL    HW1 1862   1.110   4.260   0.293 -0.6329  0.7118 -0.4547
  559SOL    HW2 1863   1.194   4.188   0.174  0.0959 -0.5697  0.8012
  560SOL     OW 1864   5.189   2.171   2.631 -0.6399 -0.3868 -0.4980
  560SOL    HW1 1865   5.210   2.264   2.601 -1.2229 -0.2851 -0.5944
  560SOL    HW2 1866   5.099   2.144   2.598 -1.2574 -0.3108  1.0561
  561SOL     OW 1867   1.595   2.553   4.274 -0.0397  0.5039  0.0919
  561SOL    HW1 1868   1.623   2.471   4.223 -0.0529 -1.0818  2.4852
  561SOL    HW2 1869   1.623   2.544   4.369 -2.6843  1.9451  1.0921
  562SOL     OW 1870   2.035   2.214   2.039  0.1268  0.3941 -0.2737
  562SOL    HW1 1871   2.030   2.159   2.122 -1.6447  1.9461  0.7366
  562SOL    HW2 1872   1.975   2.294   2.049  0.6606  1.1617 -2.6600
  563SOL     OW 1873   2.125   2.667   6.658 -0.0210 -0.0968  0.2101
  563SOL    HW1 1874   2.104   2.757   6.696 -0.0958 -0.9064  2.2066
  563SOL    HW2 1875   2.111   2.669   6.559  0.4090  2.1826  0.1429
  564SOL     OW 1876   1.033   2.999   2.071  1.1579  0.0048 -0.3118
  564SOL    HW1 1877   1.112   3.027   2.017  1.9825 -0.3585  0.6823
  564SOL    HW2 1878   1.017   3.066   2.144 -0.4212  0.9064 -1.4249
  565SOL     OW 1879   1.952   2.316   6.445  0.2007  0.0654 -0.0481
  565SOL    HW1 1880   1.878   2.374   6.479 -1.5110 -1.5190 -0.8809
  565SOL    HW2 1881   1.966   2.239   6.507  0.3720 -0.2581 -0.4805
  566SOL     OW 1882   4.724   2.467   2.103 -0.3769 -0.1899 -0.8211
  566SOL    HW1 1883   4.650   2.524   2.067 -0.1953  0.7266  0.1758
  566SOL    HW2 1884   4.797   2.526   2.137 -0.5492 -0.9655  1.0448
  567SOL     OW 1885   1.581   3.416   4.986  0.0288 -0.0149  0.8721
  567SOL    HW1 1886   1.571   3.490   4.919 -0.1126 -1.0523 -0.2797
  567SOL    HW2 1887   1.491   3.389   5.019 -0.2385 -1.8077 -1.1295
  568SOL     OW 1888   5.164   2.152   3.476  0.0162  0.3442 -1.0680
  568SOL    HW1 1889   5.212   2.079   3.427  1.8225  1.1269 -0.5614
  568SOL    HW2 1890   5.131   2.116   3.564  0.4987  0.0099 -1.0153
  569SOL     OW 1891   3.310   2.214   5.926  0.0397  0.4822 -0.0004
  569SOL    HW1 1892   3.247   2.149   5.884 -0.1436  1.6971 -1.7015
  569SOL    HW2 1893   3.281   2.307   5.905  2.2386  1.0869 -0.6413
  570SOL     OW 1894   5.128   2.433   3.475  0.0069  0.2516 -0.0247
  570SOL    HW1 1895   5.125   2.333   3.467 -0.0819  0.3102 -0.8659
  570SOL    HW2 1896   5.212   2.460   3.522  0.3270 -0.2027 -0.3225
  571SOL     OW 1897   2.778   2.767   6.803 -0.4683 -0.3339  0.2481
  571SOL    HW1 1898   2.857   2.783   6.862 -0.7393  1.2889  0.2108
  571SOL    HW2 1899   2.786   2.821   6.720 -0.9501 -1.2479 -0.4176
  572SOL     OW 1900   1.359   4.108   3.818 -0.1342  0.2600 -0.2295
  572SOL    HW1 1901   1.459   4.104   3.813 -0.2489 -1.5845 -2.5812
  572SOL    HW2 1902   1.328   4.054   3.897  0.6792 -0.4612 -0.3853
  573SOL     OW 1903   2.939   3.177   2.283  0.3055 -0.3588 -0.7637
  573SOL    HW1 1904   2.949   3.230   2.199 -0.5581  0.8149 -0.1394
  573SOL    HW2 1905   2.985   3.224   2.358 -0.0891 -0.7205 -0.2943
  574SOL     OW 1906   6.687   3.853   5.466  0.0996 -0.1995  0.0100
  574SOL    HW1 1907   6.633   3.897   5.537  0.8770  0.2061  0.3636
  574SOL    HW2 1908   6.664   3.891   5.377 -1.1176 -0.9399 -0.0093
  575SOL     OW 1909   1.484   2.191   5.030 -0.0008 -0.3464 -0.1920
  575SOL    HW1 1910   1.484   2.289   5.048  0.0904 -0.2503 -0.7197
  575SOL    HW2 1911   1.486   2.174   4.932 -1.1893 -0.8778 -0.1433
  576SOL     OW 1912   6.263   1.616   3.728 -0.1176  0.3632 -0.4085
  576SOL    HW1 1913   6.297   1.625   3.822  0.7280  1.2467 -0.7726
  576SOL    HW2 1914   6.172   1.657   3.722 -0.2723  0.0977  0.0791
  577SOL     OW 1915   0.596   3.990   6.944  0.0563 -0.5353 -0.7090
  577SOL    HW1 1916   0.507   3.976   6.899  0.2959 -0.2360 -1.2761
  577SOL    HW2 1917   0.652   4.052   6.890 -0.0219  0.6396  0.5023
  578SOL     OW 1918   1.548   3.241   2.766 -0.3266 -0.3211 -0.3230
  578SOL    HW1 1919   1.526   3.277   2.675 -0.1257  2.2619  0.5705
  578SOL    HW2 1920   1.480   3.274   2.831 -0.4917 -2.1790  0.4946
  579SOL     OW 1921   3.496   1.818   5.489  0.2231  0.3672  0.0397
  579SOL    HW1 1922   3.478   1.875   5.409  0.2700  2.0352  1.1714
  579SOL    HW2 1923   3.591   1.787   5.487 -0.3295 -1.4249 -1.6151
  580SOL     OW 1924   3.112   3.895   5.535 -0.8639  0.4055  0.0350
  580SOL    HW1 1925   3.106   3.928   5.440  0.2560  1.1159  0.1913
  580SOL    HW2 1926   3.147   3.968   5.593  2.0979 -1.0806  0.3364
  581SOL     OW 1927   1.139   2.991   4.004 -0.2797 -0.8906  0.0475
  581SOL    HW1 1928   1.141   2.941   4.090 -0.3349 -0.2382  0.4325
  581SOL    HW2 1929   1.107   2.931   3.931 -1.0284 -1.2184  0.6360
  582SOL     OW 1930   0.294   1.775   1.461  0.0366 -0.1575  0.3484
  582SOL    HW1 1931   0.289   1.813   1.554 -1.0540  1.7603 -0.4338
  582SOL    HW2 1932   0.218   1.712   1.447 -0.6821  0.7000  0.3019
  583SOL     OW 1933   2.407   1.976   2.633  0.5044 -0.3834 -0.9118
  583SOL    HW1 1934   2.424   1.949   2.728 -0.1987  0.9053 -0.3917
  583SOL    HW2 1935   2.374   2.070   2.631 -1.4598 -1.0304 -2.2694
  584SOL     OW 1936   5.433   1.472   4.971  0.2335  0.0935 -0.3247
  584SOL    HW1 1937   5.411   1.530   5.049  0.9450 -0.7722  0.5544
  584SOL    HW2 1938   5.457   1.381   5.004 -0.5177 -0.6110 -1.6432
  585SOL     OW 1939   0.418   4.514   4.929  0.4202  0.1817  0.2048
  585SOL    HW1 1940   0.359   4.498   4.850 -0.0500 -2.0547  0.9204
  585SOL    HW2 1941   0.361   4.535   5.009  0.4769 -2.2549  0.9597
  586SOL     OW 1942   0.242   2.461   2.675  0.5399  0.1090  0.6185
  586SOL    HW1 1943   0.275   2.409   2.596  2.3437 -0.7658  1.8430
  586SOL    HW2 1944   0.177   2.405   2.726 -0.9927  0.8583 -0.4593
  587SOL     OW 1945   3.788   3.456   4.938  0.6569 -0.1030 -0.3579
  587SOL    HW1 1946   3.738   3.421   4.859 -0.8316  1.3056 -0.0951
  587SOL    HW2 1947   3.839   3.381   4.981 -1.7660 -1.8038 -0.2645
  588SOL     OW 1948   3.677   2.862   5.532 -0.7019 -0.6387 -0.2969
  588SOL    HW1 1949   3.656   2.806   5.612 -0.3512 -0.0709  0.1931
  588SOL    HW2 1950   3.750   2.818   5.479  0.2891 -0.1453  0.6338
  589SOL     OW 1951   2.379   2.038   5.371 -0.1962 -0.2130  0.0696
  589SOL    HW1 1952   2.407   2.034   5.276 -1.9551  0.3716 -0.5152
  589SOL    HW2 1953   2.418   1.961   5.421 -0.6696 -1.5399 -1.5193
  590SOL     OW 1954   0.119   1.856   4.311  0.4513  0.8221 -0.0057
  590SOL    HW1 1955   0.103   1.935   4.251 -0.0746  1.1941  0.6008
  590SOL    HW2 1956   0.203   1.809   4.284 -0.0023  0.7185 -1.3087
  591SOL     OW 1957   1.882   3.242   4.196  0.5995  0.4085  0.1936
  591SOL    HW1 1958   1.913   3.262   4.289 -0.3004 -0.4274  0.6950
  591SOL    HW2 1959   1.940   3.290   4.130  2.2506 -0.2553  1.1124
  592SOL     OW 1960   5.287   3.444   1.468  0.5025 -0.2214 -0.2411
  592SOL    HW1 1961   5.235   3.478   1.546  0.2234 -0.3949 -0.3487
  592SOL    HW2 1962   5.267   3.501   1.388 -0.5408 -1.0466 -0.6117
  593SOL     OW 1963   6.956   3.018   0.260  0.5048  0.0351 -0.4103
  593SOL    HW1 1964   0.031   2.992   0.200  1.3739  1.5844 -0.0472
  593SOL    HW2 1965   6.991   3.074   0.335 -1.0063  0.8482 -0.2668
  594SOL     OW 1966   1.795   3.930   6.037 -0.3002 -0.4389  0.1978
  594SOL    HW1 1967   1.824   4.025   6.029  2.1758 -1.2816 -2.3980
  594SOL    HW2 1968   1.873   3.873   6.064 -1.0786 -2.0432 -0.7777
  595SOL     OW 1969   3.077   3.913   5.840 -0.1160  0.0990  0.3759
  595SOL    HW1 1970   3.095   3.853   5.762 -0.9131  0.5442 -0.1711
  595SOL    HW2 1971   3.067   4.007   5.808 -0.4692  0.2819  1.0050
  596SOL     OW 1972   6.352   1.814   4.201 -0.1777 -0.0363 -0.6612
  596SOL    HW1 1973   6.384   1.885   4.264 -0.0057  0.1097 -0.9134
  596SOL    HW2 1974   6.316   1.857   4.118 -0.5183 -0.2235 -0.6128
  597SOL     OW 1975   6.648   3.156   6.825 -1.0303 -0.4375  0.1879
  597SOL    HW1 1976   6.744   3.136   6.845 -0.8342  2.2535  2.4419
  597SOL    HW2 1977   6.606   3.202   6.903 -3.5090  0.6032 -1.6168
  598SOL     OW 1978   6.928   3.736   4.520 -0.3845 -0.6755  0.7978
  598SOL    HW1 1979   0.023   3.767   4.525 -0.6415  0.1926  0.4357
  598SOL    HW2 1980   6.873   3.782   4.589 -0.3514 -1.9816  1.7433
  599SOL     OW 1981   1.110   2.622   1.936  0.5796 -0.1117  0.1033
  599SOL    HW1 1982   1.015   2.595   1.922  0.5572 -1.1584  2.0252
  599SOL    HW2 1983   1.141   2.676   1.857 -1.1013 -1.0611 -1.2739
  600SOL     OW 1984   1.630   2.790   6.208  0.8506 -0.2006  0.3382
  600SOL    HW1 1985   1.651   2.694   6.191 -1.0161 -0.5348 -0.3770
  600SOL    HW2 1986   1.573   2.825   6.134  1.0641  1.3152  0.8597
  601SOL     OW 1987   6.152   2.150   6.230 -1.1181 -0.1000  0.5631
  601SOL    HW1 1988   6.247   2.119   6.222 -1.5236 -1.7961  1.6843
  601SOL    HW2 1989   6.115   2.167   6.138  0.0224 -0.1675  0.0688
  602SOL     OW 1990   6.931   3.572   1.680  0.0038  0.4350 -0.2106
  602SOL    HW1 1991   6.984   3.519   1.746  0.6208  1.4430  0.1309
  602SOL    HW2 1992   6.850   3.609   1.725 -0.5276 -0.3645 -0.4984
  603SOL     OW 1993   4.100   1.786   3.688  0.0886  0.0153  0.2775
  603SOL    HW1 1994   4.051   1.714   3.738 -1.8226  1.2404  0.2607
  603SOL    HW2 1995   4.186   1.805   3.734  0.4268 -1.9286  0.5600
  604SOL     OW 1996   2.031   2.765   5.910 -0.7125  0.6565 -0.6233
  604SOL    HW1 1997   1.980   2.794   5.991  0.1763  1.1758 -0.2402
  604SOL    HW2 1998   2.013   2.830   5.835  0.8918  2.0009  0.0920
  605SOL     OW 1999   3.810   3.028   6.820 -0.0851  0.1062 -0.0100
  605SOL    HW1 2000   3.841   2.934   6.810 -0.8879 -0.0898 -0.7052
  605SOL    HW2 2001   3.710   3.030   6.826  0.0068  0.7148  2.2995
  606SOL     OW 2002   6.751   2.293   3.547 -0.3524  0.1970  0.1116
  606SOL    HW1 2003   6.813   2.231   3.595 -0.9790  0.0589  0.7589
  606SOL    HW2 2004   6.691   2.241   3.487  0.6634  0.4008 -1.1187
  607SOL     OW 2005   1.374   4.287   5.554 -0.7616 -0.0865  0.0165
  607SOL    HW1 2006   1.384   4.258   5.459 -0.5849  1.0162 -0.3255
  607SOL    HW2 2007   1.450   4.348   5.577 -1.0527  0.0093  0.7189
  608SOL     OW 2008   0.236   3.311   5.536  0.5878 -0.0224 -0.1965
  608SOL    HW1 2009   0.241   3.346   5.442  1.9265  0.5823  0.0769
  608SOL    HW2 2010   0.254   3.385   5.601  1.0551 -0.7156  0.4827
  609SOL     OW 2011   4.887   2.001   6.399 -0.6633 -0.7604  0.2370
  609SOL    HW1 2012   4.821   2.072   6.374 -0.1652 -0.1224  0.6874
  609SOL    HW2 2013   4.927   1.963   6.316 -0.1777  0.2367 -0.0124
  610SOL     OW 2014   0.791   4.144   2.705 -0.2561 -0.5353 -0.3742
  610SOL    HW1 2015   0.846   4.115   2.626  0.9694  1.6616 -0.3910
  610SOL    HW2 2016   0.838   4.118   2.789  0.9499  1.3905 -0.3877
  611SOL     OW 2017   0.993   2.395   5.466  0.3447 -0.2116 -0.3441
  611SOL    HW1 2018   0.984   2.379   5.368  0.5023 -0.8793 -0.2506
  611SOL    HW2 2019   0.906   2.428   5.502  0.5881  1.1222 -0.9023
  612SOL     OW 2020   5.068   2.169   2.095 -0.3290  0.0058 -0.6992
  612SOL    HW1 2021   5.063   2.149   1.997 -2.0891  1.9229 -1.0896
  612SOL    HW2 2022   5.129   2.247   2.110  0.4058 -0.6577 -0.1680
  613SOL     OW 2023   2.658   3.674   4.976  0.1732  0.2998  0.2558
  613SOL    HW1 2024   2.560   3.656   4.984  0.2801 -0.8830 -0.7974
  613SOL    HW2 2025   2.678   3.765   5.012 -1.4284  0.8739 -0.1955
  614SOL     OW 2026   4.170   3.055   0.248 -0.1578  0.0252 -0.6880
  614SOL    HW1 2027   4.088   2.996   0.250 -1.5023  1.8108  1.4909
  614SOL    HW2 2028   4.249   3.000   0.222 -1.8684 -1.9831 -2.0435
  615SOL     OW 2029   6.482   2.189   2.476 -0.0491 -0.0399 -0.0648
  615SOL    HW1 2030   6.520   2.139   2.399  0.8861 -0.7713  0.8496
  615SOL    HW2 2031   6.420   2.130   2.527  0.1076  0.1142  0.3122
  616SOL     OW 2032   4.333   4.004   0.933  0.7819  0.4997  0.5380
  616SOL    HW1 2033   4.331   4.014   0.834  0.2016  1.1623  0.6088
  616SOL    HW2 2034   4.265   4.064   0.974  1.4929  0.7535  1.3821
  617SOL     OW 2035   6.214   3.090   0.364  0.0675 -0.1550 -0.0943
  617SOL    HW1 2036   6.289   3.123   0.422  0.4186 -0.3821 -0.4123
  617SOL    HW2 2037   6.133   3.074   0.421  0.0280  0.7970  0.1381
  618SOL     OW 2038   3.248   3.060   2.140  0.1664 -0.1549  0.7888
  618SOL    HW1 2039   3.171   3.005   2.107 -0.6811 -0.0816  2.5073
  618SOL    HW2 2040   3.216   3.123   2.211  1.6691  0.4848  0.9378
  619SOL     OW 2041   3.124   4.298   0.156  0.2043 -0.5222 -1.1854
  619SOL    HW1 2042   3.217   4.315   0.187 -0.2916  0.5404 -0.1993
  619SOL    HW2 2043   3.080   4.232   0.217 -0.0497 -0.1585 -0.9727
  620SOL     OW 2044   5.216   3.450   3.613  0.1199 -0.0656 -0.7272
  620SOL    HW1 2045   5.271   3.437   3.531  1.4730 -1.4517  0.3337
  620SOL    HW2 2046   5.137   3.388   3.611 -0.1252  0.2536 -1.1771
  621SOL     OW 2047   4.437   2.998   0.900 -0.1769  0.6041 -0.2678
  621SOL    HW1 2048   4.394   2.918   0.858 -3.1267  1.1000  1.4951
  621SOL    HW2 2049   4.498   3.042   0.835  0.9455 -2.5725 -1.5525
  622SOL     OW 2050   1.185   4.238   1.248 -0.2920  0.4002 -0.2713
  622SOL    HW1 2051   1.196   4.264   1.344  1.9469 -0.1452 -0.3381
  622SOL    HW2 2052   1.119   4.162   1.242 -0.6796  0.6237  0.7796
  623SOL     OW 2053   1.519   3.917   0.854 -0.2388  0.1802 -0.5468
  623SOL    HW1 2054   1.546   3.938   0.760  1.3248  0.3772 -0.0847
  623SOL    HW2 2055   1.512   4.002   0.907 -1.0853  0.0679 -0.4603
  624SOL     OW 2056   6.268   4.470   6.170  0.1759  0.1362 -0.1662
  624SOL    HW1 2057   6.294   4.374   6.161  0.3566  0.0618  1.0020
  624SOL    HW2 2058   6.170   4.480   6.156  0.1185 -0.2578 -0.0429
  625SOL     OW 2059   3.508   1.851   6.557 -0.1068 -0.0158 -0.4853
  625SOL    HW1 2060   3.546   1.789   6.489 -1.1272  0.0052 -1.0990
  625SOL    HW2 2061   3.408   1.844   6.556 -0.2052  1.1449 -0.0916
  626SOL     OW 2062   3.228   3.760   2.014  0.9026  0.3369 -0.2296
  626SOL    HW1 2063   3.155   3.797   2.072  0.6092  0.7476 -0.8482
  626SOL    HW2 2064   3.312   3.812   2.030  1.0982 -0.2160  0.5738
  627SOL     OW 2065   0.163   3.081   2.082 -0.1525 -0.2033 -0.7056
  627SOL    HW1 2066   0.140   3.144   2.157 -0.8952  0.7017 -1.6596
  627SOL    HW2 2067   0.232   3.016   2.113 -2.0541 -1.3071  1.4747
  628SOL     OW 2068   6.153   3.528   5.233  0.1066  0.2140  0.3766
  628SOL    HW1 2069   6.218   3.452   5.231  0.8508  0.7714  1.8367
  628SOL    HW2 2070   6.060   3.493   5.221  0.5663 -0.6986 -0.8225
  629SOL     OW 2071   4.616   4.231   2.516 -0.1932 -0.3259  0.4027
  629SOL    HW1 2072   4.577   4.139   2.525 -0.0624 -0.4038  0.1711
  629SOL    HW2 2073   4.711   4.225   2.487 -0.2801 -0.1093  0.0625
  630SOL     OW 2074   3.920   3.093   5.565 -0.3305  0.3122  0.4009
  630SOL    HW1 2075   3.882   3.088   5.472 -0.3516  0.6630  0.3901
  630SOL    HW2 2076   3.897   3.009   5.614 -1.1061  0.5052  0.3866
  631SOL     OW 2077   1.568   3.639   4.799  0.2137 -0.0712  0.6020
  631SOL    HW1 2078   1.605   3.583   4.724  0.3837 -0.6956  1.1455
  631SOL    HW2 2079   1.469   3.647   4.788  0.0171 -1.4585  1.1389
  632SOL     OW 2080   1.945   1.850   2.439  0.2604 -0.4547 -0.4515
  632SOL    HW1 2081   1.944   1.878   2.535  0.5317  1.5725 -0.9984
  632SOL    HW2 2082   2.026   1.794   2.422  1.2074  0.7057  0.1071
  633SOL     OW 2083   3.740   4.486   0.146 -0.7190 -0.1301  0.8003
  633SOL    HW1 2084   3.822   4.429   0.160  0.1456  0.7450 -0.4776
  633SOL    HW2 2085   3.757   4.578   0.181  0.3086  1.1624 -2.7095
  634SOL     OW 2086   5.504   2.184   1.873 -0.0801 -0.1647  0.0712
  634SOL    HW1 2087   5.439   2.237   1.820 -1.0055  0.1206  1.4284
  634SOL    HW2 2088   5.598   2.209   1.847 -0.4865  1.9088  0.4541
  635SOL     OW 2089   3.885   2.294   0.504 -0.1222  0.0026  0.0296
  635SOL    HW1 2090   3.891   2.326   0.598  0.1599 -0.5628  0.2039
  635SOL    HW2 2091   3.957   2.337   0.449 -1.0799  1.3524 -0.2413
  636SOL     OW 2092   6.035   4.233   0.978  0.2105  0.4317 -0.9026
  636SOL    HW1 2093   6.131   4.217   0.954  0.4929  0.7041  0.0302
  636SOL    HW2 2094   5.998   4.152   1.022  0.5703  0.9796  0.4514
  637SOL     OW 2095   5.530   3.188   6.021  0.3021 -0.0798 -0.5797
  637SOL    HW1 2096   5.521   3.098   6.062 -0.0184 -0.4030 -1.3420
  637SOL    HW2 2097   5.609   3.189   5.960  1.3637  0.6861  0.7587
  638SOL     OW 2098   3.810   1.659   6.753  0.4083  0.0795 -0.5728
  638SOL    HW1 2099   3.731   1.715   6.780  0.5309 -0.5006  1.0963
  638SOL    HW2 2100   3.888   1.683   6.809  0.7908 -0.9479 -0.6580
  639SOL     OW 2101   1.893   4.448   0.040  0.2191 -0.2844 -0.2425
  639SOL    HW1 2102   1.905   4.465   6.942  1.1161  0.2402 -0.0558
  639SOL    HW2 2103   1.949   4.513   0.092  1.3372 -1.8502  0.5770
  640SOL     OW 2104   4.457   2.541   3.490  0.6857 -0.3266 -0.5505
  640SOL    HW1 2105   4.480   2.465   3.429 -0.6104 -1.1777 -0.0078
  640SOL    HW2 2106   4.470   2.513   3.585 -1.2173 -0.3748 -0.2828
  641SOL     OW 2107   5.497   1.836   6.957  0.7641  0.0970  0.2265
  641SOL    HW1 2108   5.562   1.865   6.887  0.5237  1.2907  0.4743
  641SOL    HW2 2109   5.547   1.796   0.034  1.0722 -0.6190 -0.3332
  642SOL     OW 2110   2.903   2.010   5.614  0.4825 -0.5938  0.4660
  642SOL    HW1 2111   2.863   2.092   5.656 -1.7319  0.5732 -3.4681
  642SOL    HW2 2112   2.845   1.931   5.633 -1.3218  0.2088 -1.3890
  643SOL     OW 2113   0.550   1.838   4.910 -0.1242  0.4072 -0.3884
  643SOL    HW1 2114   0.586   1.920   4.955  0.5381  0.2786 -0.6693
  643SOL    HW2 2115   0.605   1.818   4.829  1.4410 -1.8148  1.0908
  644SOL     OW 2116   2.294   3.650   0.972  0.1689 -0.1267  0.7719
  644SOL    HW1 2117   2.266   3.734   0.927 -0.8978 -1.1303 -0.5200
  644SOL    HW2 2118   2.394   3.645   0.974  0.2629  0.1296 -1.2156
  645SOL     OW 2119   2.769   3.780   6.995  0.0243 -0.0875  0.0295
  645SOL    HW1 2120   2.754   3.872   6.959 -1.1569 -0.0705  0.5479
  645SOL    HW2 2121   2.684   3.728   6.993  1.0836 -1.9502 -2.3088
  646SOL     OW 2122   2.595   3.087   5.979 -0.0299 -0.1800 -0.4016
  646SOL    HW1 2123   2.615   3.071   5.882  0.5831  2.4039 -0.7778
  646SOL    HW2 2124   2.619   3.006   6.032  2.2248 -0.6892 -2.0811
  647SOL     OW 2125   0.596   2.695   5.539 -0.2393  0.2923  0.6628
  647SOL    HW1 2126   0.539   2.613   5.534  1.0546 -0.8108  2.5871
  647SOL    HW2 2127   0.542   2.772   5.572 -1.0907 -0.1849  0.4213
  648SOL     OW 2128   4.560   4.325   2.757  0.1472  0.2447 -0.7377
  648SOL    HW1 2129   4.476   4.371   2.785  0.1286 -0.3104  0.1432
  648SOL    HW2 2130   4.553   4.298   2.661 -0.8019 -0.0558 -0.5956
  649SOL     OW 2131   0.001   1.987   2.969 -0.4771  0.4821 -0.3455
  649SOL    HW1 2132   6.950   1.909   3.004 -0.3657  0.7746  0.4940
  649SOL    HW2 2133   6.963   2.015   2.880 -1.8829  0.7893  0.3296
  650SOL     OW 2134   4.978   1.914   6.146 -0.3607 -0.2600 -0.3759
  650SOL    HW1 2135   4.919   1.959   6.079 -0.6915 -1.5649 -1.0145
  650SOL    HW2 2136   4.974   1.815   6.131  0.9081 -0.4619  0.4815
  651SOL     OW 2137   1.727   1.861   5.859  0.1218  0.1487 -0.1452
  651SOL    HW1 2138   1.825   1.843   5.859  0.4463  1.7114  0.6963
  651SOL    HW2 2139   1.706   1.930   5.790 -0.7571 -1.7993 -1.8921
  652SOL     OW 2140   3.308   4.222   1.934  0.0048 -0.3706 -0.6446
  652SOL    HW1 2141   3.302   4.267   1.846  0.1702 -1.8809 -1.4683
  652SOL    HW2 2142   3.227   4.165   1.948 -0.0116 -0.1585  0.1735
  653SOL     OW 2143   5.179   3.678   3.467 -0.2758  0.5218 -0.1617
  653SOL    HW1 2144   5.174   3.607   3.537 -3.0903 -0.8567 -1.5776
  653SOL    HW2 2145   5.192   3.767   3.510  1.1369 -0.5578  1.8274
  654SOL     OW 2146   2.974   3.203   1.576  0.3224 -0.3218  0.0568
  654SOL    HW1 2147   2.957   3.300   1.589  1.1885 -0.3762  1.8822
  654SOL    HW2 2148   3.069   3.182   1.601 -0.3453 -1.9030  1.4643
  655SOL     OW 2149   3.197   3.372   2.805 -0.0380 -0.4159  0.0631
  655SOL    HW1 2150   3.254   3.292   2.788 -0.1624 -0.2571 -1.2294
  655SOL    HW2 2151   3.208   3.437   2.729  0.2430  0.9061  1.1880
  656SOL     OW 2152   2.272   2.444   5.326  0.0321  0.5199  0.2473
  656SOL    HW1 2153   2.356   2.394   5.345  0.3778  0.7576 -0.6007
  656SOL    HW2 2154   2.274   2.532   5.374  0.7245  0.9525 -0.5438
  657SOL     OW 2155   6.348   3.941   2.595 -0.5265  0.1877 -0.1804
  657SOL    HW1 2156   6.334   3.866   2.660 -2.3207 -0.2863 -1.0277
  657SOL    HW2 2157   6.327   4.028   2.639 -3.2426 -0.2463 -0.4481
  658SOL     OW 2158   5.989   3.878   6.038 -0.4978 -0.0546 -0.6302
  658SOL    HW1 2159   6.038   3.901   5.955 -1.6124  0.2983 -1.2191
  658SOL    HW2 2160   6.054   3.856   6.111  0.4891 -0.5554 -1.6372
  659SOL     OW 2161   2.462   2.390   1.698  0.3093  0.1916  0.2863
  659SOL    HW1 2162   2.436   2.352   1.609  1.8399 -2.1472  0.7540
  659SOL    HW2 2163   2.382   2.389   1.759 -0.4861  0.8301 -0.7147
  660SOL     OW 2164   2.513   1.553   6.242  0.1339 -0.4147  0.2918
  660SOL    HW1 2165   2.476   1.538   6.151 -2.5721  0.7832  1.0782
  660SOL    HW2 2166   2.490   1.646   6.273 -0.3281 -1.2433  2.7045
  661SOL     OW 2167   2.805   1.841   4.235 -0.1106 -0.0230  0.3581
  661SOL    HW1 2168   2.721   1.857   4.288 -0.4905  0.9054 -0.4918
  661SOL    HW2 2169   2.884   1.848   4.296 -0.6558 -1.2007  1.2266
  662SOL     OW 2170   1.310   3.278   4.888 -0.6807  0.1681 -0.4698
  662SOL    HW1 2171   1.224   3.325   4.909  0.1572  1.0632  1.1301
  662SOL    HW2 2172   1.328   3.209   4.958 -0.0158  0.0984 -0.7066
  663SOL     OW 2173   3.295   2.578   2.994  0.1917 -0.3417 -0.2234
  663SOL    HW1 2174   3.287   2.528   3.079 -1.2277 -0.4751 -0.3972
  663SOL    HW2 2175   3.390   2.578   2.963  0.4815 -1.5158  0.6078
  664SOL     OW 2176   4.569   3.580   6.795 -0.0169  0.7022  0.8712
  664SOL    HW1 2177   4.621   3.640   6.733 -1.9850  0.5615 -1.0269
  664SOL    HW2 2178   4.497   3.633   6.839  1.2701  0.7640  3.0502
  665SOL     OW 2179   6.265   3.742   5.362  0.9506 -0.3401 -0.2266
  665SOL    HW1 2180   6.193   3.675   5.345 -1.2370  1.7092  0.3413
  665SOL    HW2 2181   6.339   3.699   5.414  0.8588 -2.8777 -2.0099
  666SOL     OW 2182   0.129   3.456   3.796 -0.4317  0.2099 -0.4436
  666SOL    HW1 2183   0.087   3.545   3.779  0.6415  0.6519 -0.8333
  666SOL    HW2 2184   0.227   3.461   3.780  0.1256 -0.2867  2.3114
  667SOL     OW 2185   4.664   2.637   1.748  0.0025  0.2454  0.2789
  667SOL    HW1 2186   4.764   2.640   1.756 -0.1099  1.1397  1.5566
  667SOL    HW2 2187   4.623   2.661   1.836 -1.3630  2.5039 -0.9011
  668SOL     OW 2188   3.494   2.448   0.436  0.3337 -1.1099  0.8693
  668SOL    HW1 2189   3.452   2.374   0.489 -0.8629 -0.3842  0.9610
  668SOL    HW2 2190   3.427   2.485   0.372  1.2128 -0.7341  0.1395
  669SOL     OW 2191   4.493   2.325   1.103  0.1476 -0.7214  0.9124
  669SOL    HW1 2192   4.409   2.277   1.079  0.0629  0.2092 -0.8205
  669SOL    HW2 2193   4.475   2.424   1.104  1.0973 -0.5447  1.0536
  670SOL     OW 2194   1.852   3.308   4.777  0.7348 -0.1220  0.9466
  670SOL    HW1 2195   1.824   3.212   4.771  1.8881 -0.4052 -0.4542
  670SOL    HW2 2196   1.770   3.366   4.785  0.0017 -1.1737  1.2627
  671SOL     OW 2197   1.664   2.951   5.446 -0.1057 -0.0005  0.4525
  671SOL    HW1 2198   1.598   2.916   5.512 -1.1512  2.1277  0.6123
  671SOL    HW2 2199   1.722   3.020   5.489  0.4930  0.0361 -0.3746
  672SOL     OW 2200   0.159   4.349   6.379 -0.1629 -0.5213 -0.0951
  672SOL    HW1 2201   0.109   4.361   6.465  1.4640 -1.4772  1.0416
  672SOL    HW2 2202   0.138   4.425   6.318 -0.9859  0.4511  1.3218
  673SOL     OW 2203   1.979   3.443   2.338  0.3740  0.1485 -0.2952
  673SOL    HW1 2204   2.030   3.359   2.322 -1.4269 -0.8295 -1.1823
  673SOL    HW2 2205   1.990   3.470   2.434  1.4825 -0.7389 -0.1473
  674SOL     OW 2206   5.448   3.916   5.351 -0.2620  0.0288 -0.2671
  674SOL    HW1 2207   5.495   3.992   5.307 -1.7477  0.1674 -1.7589
  674SOL    HW2 2208   5.421   3.942   5.444  0.2415  0.9001 -0.3514
  675SOL     OW 2209   1.932   3.362   0.673  0.1889  0.9343 -0.1803
  675SOL    HW1 2210   1.870   3.422   0.722  0.4955  0.9109  0.2383
  675SOL    HW2 2211   1.989   3.312   0.738 -1.5952 -1.5299 -0.3862
  676SOL     OW 2212   3.113   1.662   6.438  0.0299  0.2970  0.0530
  676SOL    HW1 2213   3.149   1.669   6.531 -1.8912 -1.3684  1.0008
  676SOL    HW2 2214   3.035   1.600   6.438 -0.2789  0.6058 -2.6246
  677SOL     OW 2215   5.153   4.063   0.356 -0.2728 -0.0809 -0.4673
  677SOL    HW1 2216   5.126   3.977   0.399 -0.3076  0.1595 -0.0043
  677SOL    HW2 2217   5.157   4.051   0.256  1.6860 -1.1824 -0.3025
  678SOL     OW 2218   5.984   3.677   0.364  0.6293  0.8452 -0.1655
  678SOL    HW1 2219   5.894   3.720   0.371  0.4623  0.3451  0.9313
  678SOL    HW2 2220   5.974   3.578   0.376  1.5211  0.9614  1.8658
  679SOL     OW 2221   2.975   3.405   6.815  0.7080  0.3679 -0.1705
  679SOL    HW1 2222   2.975   3.306   6.826  1.8668  0.1937 -1.5460
  679SOL    HW2 2223   3.043   3.445   6.877 -1.6414  0.6354  2.4511
  680SOL     OW 2224   2.693   2.069   1.143  0.5713 -0.0748 -0.1953
  680SOL    HW1 2225   2.779   2.080   1.192  0.9322 -1.2640 -0.5335
  680SOL    HW2 2226   2.628   2.018   1.199 -0.4537  1.9952  0.6332
  681SOL     OW 2227   2.135   2.990   0.807  0.0334 -0.3200 -0.3745
  681SOL    HW1 2228   2.084   2.940   0.877  0.2513 -0.7617 -0.5239
  681SOL    HW2 2229   2.193   2.925   0.756 -0.8383 -0.1600 -1.5998
  682SOL     OW 2230   5.190   3.543   5.448  0.1981  0.2871 -0.1289
  682SOL    HW1 2231   5.153   3.505   5.363 -3.2253  2.7267  0.0368
  682SOL    HW2 2232   5.131   3.516   5.525  0.0418  2.3799  0.5664
  683SOL     OW 2233   1.601   2.197   1.557  0.0547 -0.6067  0.0275
  683SOL    HW1 2234   1.697   2.189   1.583  0.4338  2.0340 -0.3527
  683SOL    HW2 2235   1.586   2.147   1.471  1.3008 -0.3181 -0.3827
  684SOL     OW 2236   4.204   2.493   1.788 -0.1345 -0.5894  0.1399
  684SOL    HW1 2237   4.264   2.528   1.859  1.6125 -0.4993 -1.3169
  684SOL    HW2 2238   4.180   2.398   1.809 -0.2816 -0.3208  1.2292
  685SOL     OW 2239   0.616   2.470   5.890  0.0997 -0.8874  0.3975
  685SOL    HW1 2240   0.530   2.518   5.905  0.7087  0.0229  1.0913
  685SOL    HW2 2241   0.676   2.526   5.832 -0.3914 -2.2593 -1.5336
  686SOL     OW 2242   3.970   2.726   2.316  0.0566 -0.4896  0.6129
  686SOL    HW1 2243   3.969   2.693   2.411 -0.2722 -0.9364  0.4543
  686SOL    HW2 2244   3.944   2.652   2.254  3.0103 -1.0425 -0.1057
  687SOL     OW 2245   2.716   3.175   0.464 -0.0714  0.4954  0.2484
  687SOL    HW1 2246   2.625   3.135   0.469  1.0043 -2.0358  1.2697
  687SOL    HW2 2247   2.759   3.173   0.554  0.3963  3.2949  0.1637
  688SOL     OW 2248   1.605   3.921   1.159 -0.2727 -0.4555  0.2779
  688SOL    HW1 2249   1.565   3.835   1.127 -1.0399 -0.0256  0.0371
  688SOL    HW2 2250   1.574   3.996   1.100 -0.5059  0.1360  1.1252
  689SOL     OW 2251   6.965   3.380   4.765 -0.3735  0.1525 -0.1446
  689SOL    HW1 2252   0.012   3.466   4.744 -0.7723  0.4328  0.0698
  689SOL    HW2 2253   6.985   3.312   4.695  1.1448 -0.0565  0.4583
  690SOL     OW 2254   6.101   3.928   1.971 -0.2698 -0.7450 -0.0267
  690SOL    HW1 2255   6.089   3.837   2.010 -0.9776 -0.9569 -0.7013
  690SOL    HW2 2256   6.197   3.955   1.977  0.0364 -1.7395 -0.2391
  691SOL     OW 2257   4.720   3.906   4.465  0.3113  0.3723 -0.3453
  691SOL    HW1 2258   4.681   3.971   4.531  2.1979  1.6852 -0.4473
  691SOL    HW2 2259   4.727   3.816   4.508  2.1296  1.3371  1.5962
  692SOL     OW 2260   0.596   2.950   3.577 -0.5545  0.0751 -0.2233
  692SOL    HW1 2261   0.514   2.907   3.616 -0.7503 -0.5820 -1.3272
  692SOL    HW2 2262   0.667   2.957   3.648 -1.3210  0.0254  0.5612
  693SOL     OW 2263   3.571   3.378   4.760  0.3298 -0.6825  0.5395
  693SOL    HW1 2264   3.635   3.378   4.683  0.7208  0.5082  0.8521
  693SOL    HW2 2265   3.548   3.472   4.784 -0.8668 -1.0775  1.0017
  694SOL     OW 2266   0.884   3.136   2.740  0.4425  0.0217 -0.1635
  694SOL    HW1 2267   0.924   3.052   2.703 -0.3427 -0.7725  0.7415
  694SOL    HW2 2268   0.799   3.115   2.788  1.1445  1.0466  1.6651
  695SOL     OW 2269   1.443   3.105   1.560 -0.0827 -0.1673  0.0480
  695SOL    HW1 2270   1.344   3.112   1.569 -0.0461  0.4024  0.0437
  695SOL    HW2 2271   1.487   3.179   1.612  0.3259 -0.1829 -0.2636
  696SOL     OW 2272   5.087   3.998   0.092  0.4686 -0.3467  0.2350
  696SOL    HW1 2273   5.002   3.948   0.110  0.4534 -0.8046 -1.0222
  696SOL    HW2 2274   5.083   4.039   0.001  0.4882  1.9808  1.2030
  697SOL     OW 2275   1.642   3.435   1.401  0.6049  0.0001  0.4505
  697SOL    HW1 2276   1.684   3.423   1.312 -0.3476 -0.4787  0.0496
  697SOL    HW2 2277   1.683   3.513   1.448 -0.2245  1.4934 -1.2194
  698SOL     OW 2278   5.269   1.998   6.975 -0.4787 -0.0901  0.3116
  698SOL    HW1 2279   5.238   2.005   0.070  2.1319  1.8000  1.1509
  698SOL    HW2 2280   5.339   1.927   6.968 -1.6592 -1.2008 -0.5489
  699SOL     OW 2281   0.886   4.249   2.383 -0.6857  0.4239 -0.0744
  699SOL    HW1 2282   0.803   4.195   2.398  0.0349 -0.5599  0.4636
  699SOL    HW2 2283   0.953   4.194   2.333  0.1837  0.6941  0.7595
  700SOL     OW 2284   4.595   4.313   6.412  0.3369  0.5722  0.2708
  700SOL    HW1 2285   4.676   4.370   6.425  0.4934  0.3990  0.0662
  700SOL    HW2 2286   4.541   4.311   6.497  0.8512  0.2130  0.5968
  701SOL     OW 2287   0.847   3.454   0.634 -0.0666 -0.2026 -0.2025
  701SOL    HW1 2288   0.798   3.457   0.546 -1.2323 -1.4520  0.3706
  701SOL    HW2 2289   0.808   3.521   0.696 -0.2068 -0.3229 -0.1609
  702SOL     OW 2290   6.487   4.341   5.340 -0.3620 -0.2128 -0.4307
  702SOL    HW1 2291   6.452   4.355   5.247  1.7915  2.0029 -1.0079
  702SOL    HW2 2292   6.492   4.429   5.387  0.0716 -1.1033  1.2444
  703SOL     OW 2293   4.566   2.765   3.040 -0.2253  0.2431 -0.2769
  703SOL    HW1 2294   4.566   2.846   3.098  1.3968  0.3637 -0.4183
  703SOL    HW2 2295   4.504   2.779   2.963  1.4299  2.1441 -1.3451
  704SOL     OW 2296   6.267   4.426   2.891  0.0369  0.0213  0.0894
  704SOL    HW1 2297   6.309   4.335   2.893  0.1089  0.0603  0.2814
  704SOL    HW2 2298   6.176   4.422   2.934  0.4054  0.2297  0.9042
  705SOL     OW 2299   3.961   3.044   6.598 -0.5205 -0.2529  0.2973
  705SOL    HW1 2300   3.914   2.987   6.531 -2.0021  1.9341 -0.6314
  705SOL    HW2 2301   3.909   3.047   6.683  0.6007 -1.8265  1.0972
  706SOL     OW 2302   3.286   1.915   5.888 -0.3323  0.4435  0.0750
  706SOL    HW1 2303   3.324   1.914   5.981 -0.3835 -1.2602  0.1050
  706SOL    HW2 2304   3.358   1.939   5.823  0.4809 -1.2746  0.2807
  707SOL     OW 2305   1.697   4.491   4.070  0.2479 -0.2110  0.6496
  707SOL    HW1 2306   1.764   4.457   4.004 -1.4330 -1.1273 -0.6737
  707SOL    HW2 2307   1.644   4.565   4.029 -0.7645 -0.7343  0.9672
  708SOL     OW 2308   2.664   4.023   2.961  0.3516 -0.3112  0.4314
  708SOL    HW1 2309   2.689   4.110   2.920 -1.4107 -0.5491 -1.3008
  708SOL    HW2 2310   2.737   3.957   2.947  0.1284 -0.1546 -1.7075
  709SOL     OW 2311   2.450   4.605   2.730 -0.3420 -0.0110  0.0286
  709SOL    HW1 2312   2.400   4.610   2.816  0.9098  1.3237  0.7163
  709SOL    HW2 2313   2.385   4.611   2.654 -1.5120 -1.7102  0.8246
  710SOL     OW 2314   0.169   2.297   0.191 -0.5097 -0.2691  0.0808
  710SOL    HW1 2315   0.221   2.250   0.263 -0.5419 -0.8347 -0.2511
  710SOL    HW2 2316   0.073   2.303   0.218 -0.6250 -0.9831 -0.1515
  711SOL     OW 2317   2.397   4.251   5.683  0.7857  0.1783 -0.4190
  711SOL    HW1 2318   2.373   4.260   5.780 -0.0009  0.0420 -0.5917
  711SOL    HW2 2319   2.353   4.169   5.646  2.0785 -0.4661 -0.5983
  712SOL     OW 2320   2.038   3.203   0.317 -0.4753 -0.3972 -0.2993
  712SOL    HW1 2321   1.950   3.234   0.354 -0.2673  1.5982 -1.3185
  712SOL    HW2 2322   2.060   3.256   0.235  1.9886 -0.3545  0.3078
  713SOL     OW 2323   4.265   4.030   1.993  0.1586 -0.7527  0.4757
  713SOL    HW1 2324   4.328   4.094   1.949 -1.0435  0.3508  0.2956
  713SOL    HW2 2325   4.311   3.983   2.068  0.8923  0.8430  1.0618
  714SOL     OW 2326   1.065   3.574   0.439  0.0405  0.2553  0.4855
  714SOL    HW1 2327   1.058   3.476   0.425  0.5676  0.2966 -0.1145
  714SOL    HW2 2328   0.974   3.615   0.435 -0.0948 -0.0938 -0.1708
  715SOL     OW 2329   1.122   4.387   5.354 -0.1132  0.0662 -0.7181
  715SOL    HW1 2330   1.069   4.404   5.437 -0.1263  1.1327 -0.9336
  715SOL    HW2 2331   1.064   4.404   5.274 -0.1268 -1.0352 -0.9593
  716SOL     OW 2332   1.596   4.305   6.813 -0.0992 -0.5944  0.2589
  716SOL    HW1 2333   1.672   4.347   6.762  0.2236 -2.6086 -1.0255
  716SOL    HW2 2334   1.633   4.235   6.874 -0.8001 -0.3914  0.9252
  717SOL     OW 2335   4.566   2.018   5.189 -0.5000 -0.5850 -0.0668
  717SOL    HW1 2336   4.537   2.092   5.129 -1.5147 -1.1773 -0.3218
  717SOL    HW2 2337   4.532   1.931   5.154 -0.0860 -1.0720  0.7137
  718SOL     OW 2338   1.417   2.731   2.101  0.1620  0.9721  0.2471
  718SOL    HW1 2339   1.368   2.703   2.184 -2.1962  2.7626 -0.4123
  718SOL    HW2 2340   1.418   2.654   2.036  1.0309 -0.0792  1.4509
  719SOL     OW 2341   2.932   3.953   4.170 -0.2467 -0.5478  0.1344
  719SOL    HW1 2342   2.988   4.031   4.197 -0.5545 -0.2620 -0.0493
  719SOL    HW2 2343   2.988   3.887   4.119 -0.4490  0.5005 -1.4865
  720SOL     OW 2344   5.179   1.746   1.778  0.4836 -0.8881 -0.2023
  720SOL    HW1 2345   5.164   1.652   1.811  1.4639 -0.3563  1.8909
  720SOL    HW2 2346   5.189   1.807   1.856  1.6870  0.6792 -1.5354
  721SOL     OW 2347   2.000   3.705   4.095  0.3776  0.0989  0.1877
  721SOL    HW1 2348   2.080   3.762   4.074  0.2311  0.4716  0.6126
  721SOL    HW2 2349   2.025   3.638   4.165  0.4921 -0.2265 -0.1585
  722SOL     OW 2350   5.423   1.956   1.597 -0.1094 -0.4644  0.0069
  722SOL    HW1 2351   5.381   2.030   1.545  1.4202  0.1083 -0.4602
  722SOL    HW2 2352   5.392   1.960   1.692  2.0030  2.5505  0.7014
  723SOL     OW 2353   4.253   2.075   0.312  0.5102  0.1786  0.0710
  723SOL    HW1 2354   4.294   2.147   0.368  0.6895  1.2213 -1.3181
  723SOL    HW2 2355   4.186   2.116   0.250 -1.1042 -1.2075  0.8378
  724SOL     OW 2356   0.744   3.038   2.333  0.0613 -0.1037 -0.0992
  724SOL    HW1 2357   0.837   3.074   2.338 -0.5247  2.4686 -3.5199
  724SOL    HW2 2358   0.683   3.096   2.388  0.1341 -0.2966  0.1854
  725SOL     OW 2359   4.359   2.005   6.643 -0.2469 -0.0865  0.4075
  725SOL    HW1 2360   4.270   2.006   6.688 -0.3230 -0.3407  0.2646
  725SOL    HW2 2361   4.393   2.099   6.634 -0.8395  0.0755 -0.2175
  726SOL     OW 2362   2.840   4.479   3.784 -0.7388 -0.5997  0.2672
  726SOL    HW1 2363   2.915   4.528   3.827  0.7595 -0.0894 -2.6546
  726SOL    HW2 2364   2.861   4.382   3.781  0.2695 -0.3729 -1.2311
  727SOL     OW 2365   0.836   1.919   3.866  0.0041 -0.3817 -0.3869
  727SOL    HW1 2366   0.797   1.957   3.949 -2.7312 -0.2197 -1.6440
  727SOL    HW2 2367   0.763   1.883   3.808  1.7257  0.0572 -3.0101
  728SOL     OW 2368   1.342   2.472   1.162  0.2008  0.1458  0.1325
  728SOL    HW1 2369   1.414   2.520   1.212 -0.5551  0.6583  0.7633
  728SOL    HW2 2370   1.309   2.529   1.087 -1.3194  1.0655  1.4259
  729SOL     OW 2371   5.665   3.704   4.557 -0.1796  0.4456  0.6991
  729SOL    HW1 2372   5.586   3.659   4.600 -0.7707 -0.6237 -1.3575
  729SOL    HW2 2373   5.658   3.694   4.458  2.5614  0.3120  0.4619
  730SOL     OW 2374   5.172   4.337   5.524 -0.5335  0.4873  0.0788
  730SOL    HW1 2375   5.233   4.283   5.465  0.6230 -0.1105  1.7425
  730SOL    HW2 2376   5.079   4.302   5.516  0.1046 -1.5406  0.7733
  731SOL     OW 2377   4.413   3.481   0.231  0.1028 -0.2590  0.1041
  731SOL    HW1 2378   4.358   3.463   0.312 -1.9798 -1.0584 -1.3923
  731SOL    HW2 2379   4.498   3.428   0.236 -2.6094 -5.3821 -0.8206
  732SOL     OW 2380   2.796   3.239   0.184  0.7701  0.0453  0.2931
  732SOL    HW1 2381   2.798   3.164   0.118  1.0112  0.3138 -0.0017
  732SOL    HW2 2382   2.785   3.201   0.276 -0.8685 -0.2716  0.0015
  733SOL     OW 2383   5.930   2.768   2.890 -0.2885 -0.8299  0.2505
  733SOL    HW1 2384   5.995   2.761   2.966  0.6902  0.5937 -0.4088
  733SOL    HW2 2385   5.976   2.805   2.809 -1.7267 -0.5714 -0.4971
  734SOL     OW 2386   6.995   3.625   3.046 -0.1478  0.1010 -0.4165
  734SOL    HW1 2387   0.009   3.560   2.972  0.0447  0.1851 -0.4561
  734SOL    HW2 2388   0.078   3.679   3.059  0.8151 -1.7256  1.6524
  735SOL     OW 2389   5.785   3.929   4.909 -0.0893 -0.3255  0.0448
  735SOL    HW1 2390   5.694   3.970   4.922  0.1555  0.7632 -1.5119
  735SOL    HW2 2391   5.848   3.966   4.978 -0.4644  0.0551  0.1908
  736SOL     OW 2392   5.350   2.603   5.165 -0.3599 -0.0287 -0.3050
  736SOL    HW1 2393   5.425   2.538   5.154  0.0830 -0.1008  2.4836
  736SOL    HW2 2394   5.366   2.682   5.106  0.5362 -1.1465 -1.6485
  737SOL     OW 2395   0.228   3.095   6.776 -0.5403  0.2185 -0.0994
  737SOL    HW1 2396   0.246   3.119   6.681  0.9245  1.6654  0.4769
  737SOL    HW2 2397   0.158   3.025   6.781 -1.9984  1.4413 -2.1547
  738SOL     OW 2398   6.386   4.309   4.204 -0.0008 -0.6976  0.1542
  738SOL    HW1 2399   6.482   4.285   4.220 -0.2180 -1.4012  0.4231
  738SOL    HW2 2400   6.352   4.259   4.124 -0.4203 -1.2066  0.6426
  739SOL     OW 2401   2.596   4.144   4.398 -0.0780 -0.0065  0.1247
  739SOL    HW1 2402   2.572   4.224   4.452 -0.8635 -0.7562  0.9018
  739SOL    HW2 2403   2.586   4.166   4.301 -1.4297  0.4942  0.3546
  740SOL     OW 2404   3.915   4.407   0.646 -0.6826  0.5520 -0.4006
  740SOL    HW1 2405   3.972   4.460   0.582  0.3529  0.2954  0.2971
  740SOL    HW2 2406   3.942   4.311   0.644 -1.1881  0.3975 -0.1493
  741SOL     OW 2407   1.546   2.626   1.580 -1.1752 -0.4155  0.3947
  741SOL    HW1 2408   1.488   2.554   1.619 -1.3064 -1.7375 -2.0062
  741SOL    HW2 2409   1.637   2.588   1.562 -0.4287  0.8100  1.4594
  742SOL     OW 2410   4.382   2.030   0.717  0.2658 -0.2622  0.1158
  742SOL    HW1 2411   4.449   2.048   0.788  1.0242 -1.0734 -0.3728
  742SOL    HW2 2412   4.396   2.093   0.640  0.1002 -0.0622  0.2474
  743SOL     OW 2413   0.502   2.530   5.170  0.1370  0.8173 -0.6350
  743SOL    HW1 2414   0.575   2.503   5.107  0.3394 -0.4099  0.0781
  743SOL    HW2 2415   0.427   2.465   5.164  0.3251  0.4458  0.6233
  744SOL     OW 2416   0.355   2.016   3.225 -0.3835  0.2683  0.1440
  744SOL    HW1 2417   0.285   2.085   3.203  0.6620  1.6974  1.1558
  744SOL    HW2 2418   0.437   2.034   3.170 -0.0490 -0.0754  0.5311
  745SOL     OW 2419   3.413   3.890   5.242  0.1102  0.0446 -0.1914
  745SOL    HW1 2420   3.317   3.915   5.258  0.4475 -0.2575  2.9355
  745SOL    HW2 2421   3.422   3.791   5.242  0.5572  0.0849  0.4837
  746SOL     OW 2422   2.475   2.274   4.213 -0.3557  0.6236 -0.0822
  746SOL    HW1 2423   2.499   2.366   4.242 -1.2124  1.1289 -0.9252
  746SOL    HW2 2424   2.435   2.224   4.291  1.1717  0.5553  0.6801
  747SOL     OW 2425   4.031   2.586   0.460  0.5458  0.0100  0.6835
  747SOL    HW1 2426   3.960   2.611   0.395 -0.3591 -0.3235  1.5242
  747SOL    HW2 2427   4.108   2.650   0.452 -0.9521  2.0277  1.5796
  748SOL     OW 2428   6.546   2.702   5.105  0.8467 -0.1075  0.5545
  748SOL    HW1 2429   6.583   2.749   5.185  1.1824 -0.1819  0.4448
  748SOL    HW2 2430   6.530   2.606   5.126 -3.1204  0.6491  1.9088
  749SOL     OW 2431   2.803   3.857   5.202 -0.2418 -1.0321 -0.3916
  749SOL    HW1 2432   2.718   3.909   5.197  0.7123  0.6167 -0.0573
  749SOL    HW2 2433   2.860   3.891   5.277  0.2779 -2.8340  0.0977
  750SOL     OW 2434   5.925   4.040   5.108  0.3490 -0.1598  0.4423
  750SOL    HW1 2435   5.915   4.138   5.126 -0.0855 -0.0748 -0.2199
  750SOL    HW2 2436   6.016   4.010   5.138  1.4889  0.9819 -1.5641
  751SOL     OW 2437   6.146   2.982   1.908 -0.0742 -0.5379  0.4727
  751SOL    HW1 2438   6.217   2.952   1.971 -0.3294 -1.2945  0.4045
  751SOL    HW2 2439   6.119   2.906   1.849 -0.3695 -0.0387 -0.0437
  752SOL     OW 2440   3.173   3.476   6.986 -0.4610  0.0300 -0.0130
  752SOL    HW1 2441   3.108   3.534   0.035 -0.5408 -2.0440  2.5661
  752SOL    HW2 2442   3.252   3.531   6.958 -1.6106  1.8289  0.1156
  753SOL     OW 2443   5.061   4.080   6.827  0.3288  0.0694 -0.7461
  753SOL    HW1 2444   4.962   4.093   6.815  0.1905  1.4263  1.2170
  753SOL    HW2 2445   5.110   4.149   6.774  0.1228  0.6044 -0.2536
  754SOL     OW 2446   1.683   2.537   6.141 -0.2019 -0.2487 -0.6592
  754SOL    HW1 2447   1.781   2.517   6.136  0.3685  1.2472  2.2810
  754SOL    HW2 2448   1.638   2.469   6.199  0.0644  1.5421  1.8200
  755SOL     OW 2449   6.109   2.428   3.561 -0.7342  0.3468  0.1524
  755SOL    HW1 2450   6.139   2.345   3.513 -0.7841  0.2102  0.3546
  755SOL    HW2 2451   6.026   2.463   3.519  0.0792  1.1205 -0.8502
  756SOL     OW 2452   5.059   3.905   1.845 -0.0001 -0.4394 -1.0183
  756SOL    HW1 2453   5.113   3.823   1.827  0.1390 -0.1674 -1.9157
  756SOL    HW2 2454   5.120   3.984   1.852 -0.1258 -0.4211 -0.0740
  757SOL     OW 2455   1.733   4.242   2.085  0.1736 -0.0546 -0.0039
  757SOL    HW1 2456   1.641   4.228   2.048 -0.2686 -1.3195  1.4601
  757SOL    HW2 2457   1.742   4.192   2.171  1.7243  1.3639  0.7092
  758SOL     OW 2458   4.910   3.175   3.196  0.7239  0.3108  0.0637
  758SOL    HW1 2459   4.829   3.224   3.228  0.3299 -0.9191  0.9997
  758SOL    HW2 2460   4.905   3.165   3.096 -0.1672  0.4472  0.0859
  759SOL     OW 2461   5.006   3.288   3.988 -0.3108 -0.4144  0.4371
  759SOL    HW1 2462   5.100   3.261   3.970 -0.0856 -0.1407  1.1636
  759SOL    HW2 2463   4.953   3.283   3.904  0.2970 -0.7969  0.0718
  760SOL     OW 2464   3.990   2.052   2.518 -0.0296  0.0226  0.0397
  760SOL    HW1 2465   3.926   1.982   2.552 -2.8522  2.4819  0.2104
  760SOL    HW2 2466   4.001   2.042   2.420  1.5914 -2.0695  0.3627
  761SOL     OW 2467   4.701   3.167   2.461 -0.4425 -0.0311  0.7425
  761SOL    HW1 2468   4.671   3.262   2.467 -0.3274 -0.0454  1.9162
  761SOL    HW2 2469   4.622   3.108   2.448 -0.4575  0.2552 -0.5945
  762SOL     OW 2470   4.164   3.834   6.378  0.6332  0.0195 -0.7457
  762SOL    HW1 2471   4.119   3.859   6.292 -0.2603 -0.9573 -0.5851
  762SOL    HW2 2472   4.159   3.735   6.391 -0.3546  0.2595  1.0269
  763SOL     OW 2473   0.266   3.584   0.046 -0.0962  0.0390  0.0514
  763SOL    HW1 2474   0.347   3.608   0.100  0.2650 -1.3408  0.1562
  763SOL    HW2 2475   0.202   3.531   0.102 -0.7897  0.5858 -0.2104
  764SOL     OW 2476   4.810   2.794   2.607 -0.5520 -0.1748 -0.1815
  764SOL    HW1 2477   4.748   2.715   2.615  0.8599 -1.2411  0.6388
  764SOL    HW2 2478   4.894   2.775   2.657  0.3827  1.3224 -1.1295
  765SOL     OW 2479   0.158   4.700   3.248 -0.0445 -0.0636 -0.2578
  765SOL    HW1 2480   0.092   4.769   3.215  1.5961  1.0583 -1.3546
  765SOL    HW2 2481   0.217   4.672   3.172  0.1567 -1.7569  0.4909
  766SOL     OW 2482   0.073   2.627   4.536  0.2336 -0.0389  0.3272
  766SOL    HW1 2483   0.067   2.630   4.636 -0.6821  3.2201  0.2783
  766SOL    HW2 2484   6.998   2.571   4.500 -0.6870  0.4581  1.4232
  767SOL     OW 2485   0.337   3.442   2.655 -0.2306  0.4543  0.5037
  767SOL    HW1 2486   0.312   3.345   2.657 -0.0534  0.3201 -1.4519
  767SOL    HW2 2487   0.349   3.471   2.560  1.6350  1.8980  1.1166
  768SOL     OW 2488   2.756   1.786   4.961 -0.4692 -0.1114 -0.1097
  768SOL    HW1 2489   2.795   1.870   4.999 -0.9899 -0.1562  0.5432
  768SOL    HW2 2490   2.730   1.802   4.866  0.6321  0.0733 -0.3943
  769SOL     OW 2491   6.260   4.475   6.638 -0.4939 -0.2117  0.5385
  769SOL    HW1 2492   6.252   4.522   6.550 -1.0134 -1.9248 -0.3786
  769SOL    HW2 2493   6.280   4.378   6.621  0.8184 -0.2996  2.3515
  770SOL     OW 2494   4.660   3.546   2.087 -0.1073 -0.6529  0.7960
  770SOL    HW1 2495   4.651   3.449   2.110  0.9832 -0.9860 -0.0883
  770SOL    HW2 2496   4.702   3.595   2.163  1.9828 -1.4427  0.2443
  771SOL     OW 2497   2.117   2.115   4.757 -0.9762  0.1653  0.4932
  771SOL    HW1 2498   2.167   2.083   4.837 -1.2996 -0.9457  0.2671
  771SOL    HW2 2499   2.167   2.192   4.715 -0.2873  0.0997  1.1664
  772SOL     OW 2500   2.361   3.523   4.485 -0.6485  0.3446 -0.0827
  772SOL    HW1 2501   2.445   3.483   4.448 -1.1916 -0.1597 -0.8194
  772SOL    HW2 2502   2.383   3.590   4.556  0.3609  0.1044 -0.1619
  773SOL     OW 2503   6.855   2.228   0.266  0.4082  0.8863 -0.0643
  773SOL    HW1 2504   6.782   2.213   0.200  0.2681 -2.9364  0.7259
  773SOL    HW2 2505   6.816   2.248   0.356  0.3639  0.0501  0.1056
  774SOL     OW 2506   3.785   2.828   1.533 -0.1895  0.1501 -0.0608
  774SOL    HW1 2507   3.692   2.798   1.555  0.1316  0.8824  2.5900
  774SOL    HW2 2508   3.827   2.870   1.613  2.6259 -0.5766 -1.0234
  775SOL     OW 2509   1.003   2.483   6.506  0.1654 -0.0605 -0.0513
  775SOL    HW1 2510   1.005   2.564   6.564  0.9813 -0.7018  0.8490
  775SOL    HW2 2511   0.999   2.510   6.410  0.6393  1.0466  0.2322
  776SOL     OW 2512   0.250   4.357   5.540  0.5037  0.2543  0.0668
  776SOL    HW1 2513   0.317   4.343   5.613  0.1766 -1.8038  0.0344
  776SOL    HW2 2514   0.159   4.361   5.580  0.2244 -1.8617 -0.2301
  777SOL     OW 2515   2.982   2.460   1.241  0.1263  0.5956  0.0984
  777SOL    HW1 2516   2.995   2.374   1.290 -1.6417  0.3534  0.2229
  777SOL    HW2 2517   2.953   2.531   1.304 -0.2209  0.7937 -0.2745
  778SOL     OW 2518   4.432   3.668   2.820  0.6985 -0.1160 -0.1438
  778SOL    HW1 2519   4.385   3.756   2.822 -0.5119 -0.7485  0.8225
  778SOL    HW2 2520   4.530   3.682   2.835  0.4451  1.0237  0.5816
  779SOL     OW 2521   3.100   3.872   0.228  0.6138  0.0281 -0.0941
  779SOL    HW1 2522   3.073   3.780   0.256  0.2361 -0.2369 -1.2783
  779SOL    HW2 2523   3.199   3.876   0.216  0.4098 -1.1696 -3.0830
  780SOL     OW 2524   2.488   3.426   4.201  0.1765 -0.8577  0.4564
  780SOL    HW1 2525   2.476   3.368   4.121 -1.8368 -1.9776  1.5093
  780SOL    HW2 2526   2.546   3.380   4.268  0.3882 -0.6786  0.4011
  781SOL     OW 2527   4.104   1.345   6.486  0.0767 -0.1180 -0.2407
  781SOL    HW1 2528   4.028   1.405   6.511 -1.0383 -1.6370  0.1533
  781SOL    HW2 2529   4.123   1.283   6.562  1.1119 -0.3660 -0.6882
  782SOL     OW 2530   4.094   3.677   2.975 -0.4258  0.0732  0.5469
  782SOL    HW1 2531   4.131   3.758   2.929 -0.4220 -0.8420 -1.1008
  782SOL    HW2 2532   3.999   3.662   2.945 -0.4002 -0.5769  0.7856
  783SOL     OW 2533   1.151   4.031   4.105  0.4268  0.1435 -0.1750
  783SOL    HW1 2534   1.168   3.940   4.065 -0.0769  0.6423 -1.6108
  783SOL    HW2 2535   1.236   4.065   4.145  0.4949 -1.1713  0.8802
  784SOL     OW 2536   0.414   2.855   3.769 -0.1173  0.0535  0.0089
  784SOL    HW1 2537   0.327   2.806   3.760 -0.2483  0.2102  0.3927
  784SOL    HW2 2538   0.490   2.790   3.761 -0.1965  0.1707 -2.1900
  785SOL     OW 2539   0.809   3.024   0.543  0.3368 -0.1070  0.3183
  785SOL    HW1 2540   0.881   2.958   0.521  1.1110  0.4415  1.1729
  785SOL    HW2 2541   0.834   3.076   0.625 -0.8636  0.3492  0.4238
  786SOL     OW 2542   4.624   2.986   1.743 -0.4519 -0.2188 -0.0148
  786SOL    HW1 2543   4.526   2.967   1.747 -0.2928 -0.9980  0.3179
  786SOL    HW2 2544   4.648   3.055   1.812 -0.3586 -1.8905  1.6957
  787SOL     OW 2545   2.930   3.349   2.890 -0.1160 -0.1284 -0.0658
  787SOL    HW1 2546   2.895   3.261   2.921 -0.3940  0.0069  0.0122
  787SOL    HW2 2547   3.024   3.339   2.859  0.9117  0.1312  2.7387
  788SOL     OW 2548   0.753   4.109   5.911  0.4003  0.2617  0.1431
  788SOL    HW1 2549   0.793   4.198   5.890  0.4349  0.2620  0.2086
  788SOL    HW2 2550   0.783   4.080   6.002  2.3787 -0.9137 -0.8123
  789SOL     OW 2551   6.581   2.985   1.954 -0.5385  0.4183 -0.0280
  789SOL    HW1 2552   6.643   2.909   1.974  0.1462  0.3380 -2.2046
  789SOL    HW2 2553   6.632   3.061   1.914 -1.6437  0.8487 -0.6796
  790SOL     OW 2554   1.106   2.565   0.631 -0.5238  0.3413  0.0309
  790SOL    HW1 2555   1.113   2.506   0.711 -2.3123 -1.8345 -1.3117
  790SOL    HW2 2556   1.172   2.535   0.561 -2.5818 -1.3349 -1.3226
  791SOL     OW 2557   5.325   3.376   5.647  0.5208 -0.0097 -0.4631
  791SOL    HW1 2558   5.335   3.322   5.730  0.1678  0.0333 -0.3894
  791SOL    HW2 2559   5.228   3.395   5.632  0.5954  0.1043 -0.8063
  792SOL     OW 2560   5.186   2.026   0.220 -0.1743 -0.3761 -0.2332
  792SOL    HW1 2561   5.255   2.028   0.292 -0.7023  0.1428  0.2621
  792SOL    HW2 2562   5.140   1.937   0.221 -0.9114  0.0072  0.7676
  793SOL     OW 2563   3.729   3.922   3.964 -0.2189 -0.5706 -0.2852
  793SOL    HW1 2564   3.744   3.853   4.034  0.0958 -1.6227 -1.3575
  793SOL    HW2 2565   3.633   3.951   3.966 -0.0439  0.0133  1.0768
  794SOL     OW 2566   0.496   2.806   6.672 -0.2944  0.3190  0.2805
  794SOL    HW1 2567   0.527   2.732   6.612 -1.4939 -0.6582  0.8174
  794SOL    HW2 2568   0.541   2.798   6.761 -1.6897 -0.8497  0.9208
  795SOL     OW 2569   5.531   2.958   0.269 -0.1214  0.3975  0.2660
  795SOL    HW1 2570   5.462   2.902   0.314  1.5877 -1.8578  0.2943
  795SOL    HW2 2571   5.572   2.906   0.194  0.7604  2.0878 -0.4892
  796SOL     OW 2572   2.217   4.078   3.966  0.1433  1.0270 -0.3733
  796SOL    HW1 2573   2.237   3.988   4.004 -1.1687  0.7380 -0.3392
  796SOL    HW2 2574   2.270   4.148   4.016  2.5936  0.1579 -1.5749
  797SOL     OW 2575   2.769   2.536   4.465 -0.3096  0.0069  0.0119
  797SOL    HW1 2576   2.863   2.502   4.471 -0.7098 -1.1057  0.3081
  797SOL    HW2 2577   2.747   2.588   4.548  0.2225  0.7664 -0.3174
  798SOL     OW 2578   2.100   3.367   5.843 -0.0988 -0.0245  0.6099
  798SOL    HW1 2579   2.113   3.268   5.846  0.8764  0.0928  0.5909
  798SOL    HW2 2580   2.187   3.412   5.823 -0.3384  0.8875  1.5132
  799SOL     OW 2581   4.192   4.061   5.944 -0.0483 -0.0508  0.0638
  799SOL    HW1 2582   4.215   4.110   5.860  3.6297  0.1713  1.0119
  799SOL    HW2 2583   4.191   4.126   6.020  2.7698 -0.9890  1.0089
  800SOL     OW 2584   2.694   4.454   2.688 -0.2948  0.0802 -0.2326
  800SOL    HW1 2585   2.725   4.493   2.601 -1.3757  0.3045 -0.5365
  800SOL    HW2 2586   2.605   4.493   2.712 -0.5758 -0.8947  0.3561
  801SOL     OW 2587   2.675   2.056   1.542 -0.1943 -0.1986  0.4481
  801SOL    HW1 2588   2.643   2.053   1.636  1.8388 -0.0790  1.2058
  801SOL    HW2 2589   2.706   2.149   1.520 -0.0841 -0.3677 -0.1377
  802SOL     OW 2590   1.417   1.700   2.329  0.1798  0.5509  0.2595
  802SOL    HW1 2591   1.482   1.763   2.286 -1.2969  1.0094 -1.4336
  802SOL    HW2 2592   1.379   1.639   2.259 -1.1667  0.2589  1.2100
  803SOL     OW 2593   1.736   2.057   6.991  0.4976 -0.4579  0.5343
  803SOL    HW1 2594   1.818   2.113   0.007  1.9620 -2.3270  0.0376
  803SOL    HW2 2595   1.686   2.047   0.077  0.9753  0.4184  0.9370
  804SOL     OW 2596   5.641   4.136   3.932 -0.0775 -0.0294 -0.6123
  804SOL    HW1 2597   5.597   4.191   4.003 -0.0871 -0.2062 -0.4815
  804SOL    HW2 2598   5.596   4.154   3.844 -0.0345  0.2244 -0.5831
  805SOL     OW 2599   2.526   4.576   0.817  0.2496  0.0336 -0.4426
  805SOL    HW1 2600   2.527   4.672   0.789 -1.2723  0.5561  1.1136
  805SOL    HW2 2601   2.531   4.517   0.736 -0.1477  1.4250 -1.5041
  806SOL     OW 2602   0.843   2.035   0.056 -0.3547  0.2067  0.6085
  806SOL    HW1 2603   0.746   2.060   0.063 -0.4145 -0.1352  1.0430
  806SOL    HW2 2604   0.896   2.114   0.026 -0.8898  0.1639 -0.5409
  807SOL     OW 2605   2.217   2.597   3.318  0.7443  0.2563  0.3164
  807SOL    HW1 2606   2.165   2.664   3.371 -3.8306 -0.1216 -3.0536
  807SOL    HW2 2607   2.274   2.645   3.251  1.5749  0.6755  1.2873
  808SOL     OW 2608   2.270   1.802   6.712  0.0546 -0.2276  0.3791
  808SOL    HW1 2609   2.366   1.780   6.700  0.0037 -0.3412  0.1842
  808SOL    HW2 2610   2.214   1.721   6.693 -0.2781  0.5389 -2.2710
  809SOL     OW 2611   2.805   2.598   5.620  0.1558  0.0920 -0.6748
  809SOL    HW1 2612   2.824   2.527   5.552  1.5153 -0.7241  0.4979
  809SOL    HW2 2613   2.765   2.556   5.702  1.3551  0.5685  0.1968
  810SOL     OW 2614   0.196   2.749   3.669 -0.6783  0.5752  0.4833
  810SOL    HW1 2615   0.120   2.687   3.647 -0.4063  0.0662  0.9731
  810SOL    HW2 2616   0.239   2.779   3.584 -0.3430 -0.4969  0.2590
  811SOL     OW 2617   2.037   2.352   3.318  0.1922  0.7626 -0.7109
  811SOL    HW1 2618   2.081   2.441   3.331  0.2331  0.9061 -1.7557
  811SOL    HW2 2619   1.947   2.365   3.277 -0.3752  0.3918  0.3520
  812SOL     OW 2620   1.406   2.131   4.233 -0.0583 -0.3777 -0.1555
  812SOL    HW1 2621   1.316   2.128   4.190  0.4664 -0.6931 -1.2802
  812SOL    HW2 2622   1.476   2.145   4.162  0.8416 -0.9442  0.6061
  813SOL     OW 2623   0.616   2.350   6.448  0.3292 -0.0308  0.0574
  813SOL    HW1 2624   0.552   2.338   6.524  1.5446  1.0854  1.3423
  813SOL    HW2 2625   0.567   2.383   6.368 -0.6948  1.1712  1.1169
  814SOL     OW 2626   2.329   1.980   4.350 -0.1695 -0.1292  0.0075
  814SOL    HW1 2627   2.275   2.064   4.358  0.1565  0.2497 -1.4866
  814SOL    HW2 2628   2.316   1.940   4.260 -1.9286 -2.8631  1.3443
  815SOL     OW 2629   0.001   4.433   6.099  0.0210  0.1134  0.0535
  815SOL    HW1 2630   0.025   4.492   6.023  0.2883  1.9374  1.4772
  815SOL    HW2 2631   0.059   4.351   6.098  0.8347  0.6842 -1.0065
  816SOL     OW 2632   2.606   3.982   4.616  0.0905 -0.2380 -0.1551
  816SOL    HW1 2633   2.570   4.027   4.534 -2.0674 -0.6757  0.4896
  816SOL    HW2 2634   2.653   4.050   4.673 -0.5919  0.5936 -0.5658
  817SOL     OW 2635   2.438   4.377   3.797  0.4562  0.6999 -0.0185
  817SOL    HW1 2636   2.534   4.350   3.790 -0.3824 -3.0341  0.7220
  817SOL    HW2 2637   2.425   4.431   3.880  1.8898  1.0764 -0.0131
  818SOL     OW 2638   6.050   2.139   2.629  0.1462 -0.0773  0.5542
  818SOL    HW1 2639   6.040   2.237   2.646 -1.1333 -0.0787 -0.1098
  818SOL    HW2 2640   5.968   2.091   2.659  0.9880 -1.0388  1.4041
  819SOL     OW 2641   3.071   2.074   5.870  0.2014  0.6835 -0.5543
  819SOL    HW1 2642   3.125   1.990   5.873  0.0728  0.5416 -1.7291
  819SOL    HW2 2643   2.974   2.052   5.868  0.0654  0.9367  1.4192
  820SOL     OW 2644   2.650   1.513   6.462  0.0630  0.6975 -0.1141
  820SOL    HW1 2645   2.629   1.504   6.365 -1.8377  0.2896  0.2802
  820SOL    HW2 2646   2.565   1.532   6.512  0.5551 -1.5627  1.7514
  821SOL     OW 2647   2.052   4.007   1.863  0.0310  0.1089 -0.4850
  821SOL    HW1 2648   2.023   3.930   1.919  0.2932 -0.6982 -1.4298
  821SOL    HW2 2649   1.979   4.075   1.858  0.1070  0.3261  1.0334
  822SOL     OW 2650   6.042   1.768   5.114  0.6009  0.0414  0.4952
  822SOL    HW1 2651   6.027   1.851   5.167  0.3629  0.0082  0.4785
  822SOL    HW2 2652   6.115   1.783   5.047  1.2386 -0.0556  1.1516
  823SOL     OW 2653   3.792   2.560   4.442  0.1016  0.4154 -0.4333
  823SOL    HW1 2654   3.867   2.521   4.388  0.1157  0.4127 -0.4119
  823SOL    HW2 2655   3.772   2.652   4.409  1.6106  1.3136  0.9706
  824SOL     OW 2656   5.736   4.351   0.451  0.1046 -0.0065 -0.0018
  824SOL    HW1 2657   5.824   4.304   0.443 -0.3203 -1.1664  1.5302
  824SOL    HW2 2658   5.672   4.313   0.384 -0.1560 -1.5227  1.0379
  825SOL     OW 2659   6.602   3.251   0.345 -0.1639 -0.1605  0.2343
  825SOL    HW1 2660   6.536   3.254   0.419 -0.8497  1.2563 -0.3969
  825SOL    HW2 2661   6.623   3.156   0.322 -2.5724 -0.6826 -0.0546
  826SOL     OW 2662   1.744   2.280   4.514 -0.1934 -0.4657  0.1428
  826SOL    HW1 2663   1.767   2.267   4.417  0.7245  0.8311  0.1576
  826SOL    HW2 2664   1.674   2.351   4.523  0.5318  0.2342  0.4656
  827SOL     OW 2665   3.195   3.030   0.025  0.3894  0.1047 -0.1015
  827SOL    HW1 2666   3.249   3.108   0.057  1.3807 -0.5317 -0.1529
  827SOL    HW2 2667   3.197   2.958   0.094 -1.1511  0.3984  0.2715
  828SOL     OW 2668   1.375   2.788   5.397 -0.0333 -0.0986 -0.4120
  828SOL    HW1 2669   1.281   2.819   5.409  0.4164  2.3114 -2.3716
  828SOL    HW2 2670   1.423   2.792   5.485 -0.9537  1.6114  0.0408
  829SOL     OW 2671   1.475   4.613   0.093  0.0595  0.2578  0.3650
  829SOL    HW1 2672   1.500   4.529   0.046  0.1479  0.3089  0.3202
  829SOL    HW2 2673   1.402   4.659   0.043 -1.6450 -0.9513  1.5995
  830SOL     OW 2674   6.508   3.618   5.457  0.3952  0.6829 -0.4719
  830SOL    HW1 2675   6.461   3.617   5.545 -1.0555  0.8971 -1.2159
  830SOL    HW2 2676   6.586   3.681   5.461 -1.2199  2.7709 -0.0975
  831SOL     OW 2677   5.517   2.200   2.848 -0.5451  0.0272 -0.0141
  831SOL    HW1 2678   5.422   2.208   2.879 -0.7203 -0.5575 -0.3781
  831SOL    HW2 2679   5.570   2.277   2.883 -0.5475 -0.9826  2.3939
  832SOL     OW 2680   5.181   3.781   0.973 -0.6679  0.0798 -0.4370
  832SOL    HW1 2681   5.267   3.793   0.923 -1.1396  1.3917 -0.9889
  832SOL    HW2 2682   5.168   3.857   1.037 -1.2518 -0.2945 -0.0941
  833SOL     OW 2683   4.707   3.624   1.404  0.3690  0.0890 -0.0398
  833SOL    HW1 2684   4.803   3.613   1.430  0.5763 -0.3373 -0.9494
  833SOL    HW2 2685   4.663   3.689   1.466  1.1914  0.1377  0.5085
  834SOL     OW 2686   2.417   2.973   5.166 -0.0726 -0.5450  0.4394
  834SOL    HW1 2687   2.319   2.974   5.182 -0.9442 -3.2332 -3.2585
  834SOL    HW2 2688   2.441   3.040   5.096  0.3271 -1.2464 -0.1173
  835SOL     OW 2689   4.489   3.436   6.111  0.3451  0.1755 -0.1853
  835SOL    HW1 2690   4.555   3.393   6.049  0.4903  0.9099 -0.5575
  835SOL    HW2 2691   4.526   3.437   6.204 -0.4885 -2.2584  0.2261
  836SOL     OW 2692   2.908   3.372   5.669  0.2330 -0.2977  0.2700
  836SOL    HW1 2693   2.952   3.453   5.706 -0.7173  0.9968 -1.3231
  836SOL    HW2 2694   2.977   3.311   5.630  0.8802  0.0649  0.8280
  837SOL     OW 2695   2.362   3.826   1.269  0.9923  0.4552 -0.3167
  837SOL    HW1 2696   2.406   3.756   1.325  3.1193  0.0660 -2.3307
  837SOL    HW2 2697   2.331   3.786   1.183  3.1196  2.0701 -1.9391
  838SOL     OW 2698   0.745   4.428   5.289  0.1685  0.2787  0.7109
  838SOL    HW1 2699   0.727   4.446   5.386 -0.3927 -1.8450  1.0756
  838SOL    HW2 2700   0.759   4.329   5.277  2.3739  0.7536 -1.0641
  839SOL     OW 2701   1.512   3.519   0.578 -0.2519  0.2972 -0.5209
  839SOL    HW1 2702   1.446   3.567   0.636 -1.8326 -1.2057 -0.9770
  839SOL    HW2 2703   1.581   3.583   0.545 -0.2687  1.5300  1.6364
  840SOL     OW 2704   0.609   3.761   3.827  0.1492  0.2852  0.3665
  840SOL    HW1 2705   0.660   3.770   3.741  0.3987  2.6219  0.7069
  840SOL    HW2 2706   0.639   3.677   3.874  0.5299 -0.6559 -1.4483
  841SOL     OW 2707   4.909   3.471   6.786  0.6178  0.4718  0.7962
  841SOL    HW1 2708   4.962   3.452   6.704 -1.1207 -0.2935 -0.1865
  841SOL    HW2 2709   4.852   3.551   6.772 -1.7814 -1.2404  0.1556
  842SOL     OW 2710   2.735   2.303   2.110 -0.1295  0.7889  0.2939
  842SOL    HW1 2711   2.662   2.269   2.051  2.3223  0.4808 -2.8377
  842SOL    HW2 2712   2.732   2.403   2.112 -0.1977  0.8097 -0.4787
  843SOL     OW 2713   0.045   3.108   5.520  0.0720 -0.1524 -0.5442
  843SOL    HW1 2714   0.104   3.185   5.499  0.6805 -0.3372  0.4155
  843SOL    HW2 2715   0.051   3.087   5.618 -1.6042 -0.1619 -0.4074
  844SOL     OW 2716   3.557   2.617   2.887  0.3201  0.0181  0.0318
  844SOL    HW1 2717   3.582   2.555   2.962 -0.8518 -1.1835 -0.5199
  844SOL    HW2 2718   3.597   2.582   2.802 -0.7635 -0.2942 -0.3664
  845SOL     OW 2719   6.396   3.029   2.938  0.0956  0.7725  0.0223
  845SOL    HW1 2720   6.335   2.950   2.934  0.3385  0.5962 -0.2351
  845SOL    HW2 2721   6.467   3.015   3.007  0.6587  0.3845 -0.6198
  846SOL     OW 2722   3.555   3.806   5.614  0.1173 -0.3089  0.5303
  846SOL    HW1 2723   3.530   3.721   5.569 -0.4266 -0.3976  0.9872
  846SOL    HW2 2724   3.558   3.880   5.547  0.3611 -0.6379  0.1739
  847SOL     OW 2725   1.417   2.006   3.279 -0.0685  0.3334  0.5302
  847SOL    HW1 2726   1.356   1.976   3.205  0.9956  2.0483 -1.1608
  847SOL    HW2 2727   1.508   1.967   3.264  0.6776  2.2425 -0.2982
  848SOL     OW 2728   6.123   3.205   1.154  0.6735 -0.7019  0.6861
  848SOL    HW1 2729   6.046   3.225   1.215  1.3909  0.6999  1.1658
  848SOL    HW2 2730   6.112   3.113   1.116 -1.0248 -0.6860  1.0540
  849SOL     OW 2731   6.947   2.503   3.667  0.6840  0.0931 -0.4420
  849SOL    HW1 2732   6.918   2.422   3.616  2.2612 -1.1780  0.5725
  849SOL    HW2 2733   6.894   2.510   3.752 -0.4116  0.9507 -1.1721
  850SOL     OW 2734   0.839   3.842   3.163  0.2582 -0.0077  0.0436
  850SOL    HW1 2735   0.807   3.928   3.204  1.2958  1.1029 -1.3753
  850SOL    HW2 2736   0.937   3.848   3.146  0.1722 -1.1278 -0.9579
  851SOL     OW 2737   4.191   4.296   6.392  0.0761  0.7464 -0.0824
  851SOL    HW1 2738   4.152   4.212   6.429  0.2343  0.8125  0.2424
  851SOL    HW2 2739   4.118   4.364   6.381  0.2559  1.2487  1.5904
  852SOL     OW 2740   5.464   4.116   3.727  0.2089 -0.4686  0.0724
  852SOL    HW1 2741   5.376   4.112   3.774 -0.6736  0.8276 -1.3567
  852SOL    HW2 2742   5.482   4.029   3.681 -0.1252 -0.8775  0.7050
  853SOL     OW 2743   1.814   3.072   5.151  0.2266 -0.0869  0.0557
  853SOL    HW1 2744   1.843   3.160   5.187  1.0743 -0.3697  0.0996
  853SOL    HW2 2745   1.735   3.039   5.202 -1.2656  1.4781 -1.1351
  854SOL     OW 2746   4.422   2.331   3.076 -0.0928 -0.0388  0.0392
  854SOL    HW1 2747   4.426   2.293   2.984  1.0748  1.5142 -0.5747
  854SOL    HW2 2748   4.465   2.421   3.078 -0.9000  0.3611  1.9158
  855SOL     OW 2749   0.923   4.116   2.954 -0.1705 -0.2361  0.2755
  855SOL    HW1 2750   0.855   4.144   3.021 -0.4266 -0.6822  0.2047
  855SOL    HW2 2751   0.990   4.189   2.941 -0.8030  0.3208  0.1233
  856SOL     OW 2752   4.003   4.075   2.336 -0.3925  0.0942 -0.2255
  856SOL    HW1 2753   4.013   4.005   2.265  0.0250 -1.4876  1.3109
  856SOL    HW2 2754   3.915   4.064   2.381  0.5202 -0.8680  1.4202
  857SOL     OW 2755   1.248   3.822   6.444  0.4242  0.4200  0.2397
  857SOL    HW1 2756   1.230   3.920   6.449  0.6327  0.6628 -2.5425
  857SOL    HW2 2757   1.334   3.807   6.395 -0.4817 -1.1740 -0.9592
  858SOL     OW 2758   5.690   3.022   0.670 -0.3813  0.1378  0.2269
  858SOL    HW1 2759   5.604   3.022   0.722  0.3314  1.6394  1.4936
  858SOL    HW2 2760   5.670   3.003   0.574 -1.9801 -0.6848  0.6731
  859SOL     OW 2761   3.464   1.644   5.982 -0.0700 -0.3417 -0.1814
  859SOL    HW1 2762   3.398   1.653   6.056  0.3166  0.3783  0.0831
  859SOL    HW2 2763   3.416   1.648   5.894 -0.7468 -2.8060 -0.0135
  860SOL     OW 2764   6.107   3.829   0.604  0.1255  0.0285  0.0848
  860SOL    HW1 2765   6.037   3.794   0.542 -0.6790  0.3044  0.8296
  860SOL    HW2 2766   6.137   3.919   0.572 -0.6779  0.4131  0.3809
  861SOL     OW 2767   6.406   3.967   1.916 -0.0217  0.1563  0.0216
  861SOL    HW1 2768   6.455   4.022   1.848 -1.4816  2.3210  0.6152
  861SOL    HW2 2769   6.415   3.870   1.894  3.3340  0.4921 -0.6464
  862SOL     OW 2770   6.640   2.728   6.469 -0.5227 -0.5365 -0.7504
  862SOL    HW1 2771   6.579   2.692   6.539 -1.1978  0.2422 -0.9218
  862SOL    HW2 2772   6.598   2.809   6.426 -0.6930 -1.6962 -2.9186
  863SOL     OW 2773   5.278   1.852   4.099 -0.1647  0.7638 -0.2296
  863SOL    HW1 2774   5.359   1.871   4.044 -0.8085  1.5441 -0.9184
  863SOL    HW2 2775   5.202   1.826   4.040  0.0930 -2.0155  0.5276
  864SOL     OW 2776   2.336   4.364   5.200 -0.1671  0.2908 -0.3203
  864SOL    HW1 2777   2.398   4.434   5.236 -0.2821  0.1698  0.1236
  864SOL    HW2 2778   2.325   4.292   5.269  0.7910 -0.7010 -1.1624
  865SOL     OW 2779   4.238   3.531   6.945  0.1560 -0.2789 -0.2676
  865SOL    HW1 2780   4.230   3.465   0.019  0.3645 -0.8040 -0.7102
  865SOL    HW2 2781   4.175   3.507   6.871 -0.2756  0.4173 -0.1391
  866SOL     OW 2782   5.246   2.207   2.912 -0.0062 -0.2160 -0.6790
  866SOL    HW1 2783   5.218   2.170   2.823  0.2131  0.0877 -0.8746
  866SOL    HW2 2784   5.165   2.224   2.968 -0.1423 -0.4509 -0.8032
  867SOL     OW 2785   3.108   3.788   6.708  0.3944 -0.5473 -0.2070
  867SOL    HW1 2786   3.114   3.823   6.801 -0.1759 -1.2201  0.0937
  867SOL    HW2 2787   3.168   3.709   6.698 -0.6935 -1.4271  0.0497
  868SOL     OW 2788   0.889   4.284   1.964 -0.1314  0.2045  0.2304
  868SOL    HW1 2789   0.896   4.314   1.869  1.2085 -1.3032 -0.1916
  868SOL    HW2 2790   0.830   4.347   2.015 -1.1527  0.8564 -1.6608
  869SOL     OW 2791   1.731   2.255   1.164 -0.1125  0.3028 -0.0568
  869SOL    HW1 2792   1.644   2.227   1.206 -0.7572  0.1074 -1.4568
  869SOL    HW2 2793   1.751   2.196   1.086  0.6791  1.1003 -0.4788
  870SOL     OW 2794   1.957   2.805   3.178  0.2411  0.1559  0.2676
  870SOL    HW1 2795   1.995   2.795   3.270 -0.5742 -1.2179  0.4830
  870SOL    HW2 2796   1.870   2.854   3.183 -0.6026 -1.3061  0.4640
  871SOL     OW 2797   0.072   4.529   2.130 -0.5699  0.6291  0.0215
  871SOL    HW1 2798   0.077   4.493   2.224  0.4780  2.6363  0.7962
  871SOL    HW2 2799   0.027   4.618   2.131 -0.6872  0.6011 -1.4295
  872SOL     OW 2800   3.155   4.010   1.349 -0.7910 -0.4514  0.6567
  872SOL    HW1 2801   3.155   3.955   1.265  1.4475 -1.9666  1.5443
  872SOL    HW2 2802   3.205   4.095   1.334 -1.4959 -0.1220  0.1348
  873SOL     OW 2803   2.657   1.676   4.011 -0.0453  0.8955  0.0383
  873SOL    HW1 2804   2.700   1.723   4.088 -0.2426 -0.6269  1.1145
  873SOL    HW2 2805   2.712   1.691   3.928  0.9091  1.4567  0.7475
  874SOL     OW 2806   2.084   3.420   1.543  0.4953 -0.1252 -0.3248
  874SOL    HW1 2807   2.123   3.390   1.630  0.9881  1.3673 -0.0159
  874SOL    HW2 2808   2.089   3.519   1.536 -2.2879  0.0635 -0.7351
  875SOL     OW 2809   0.789   3.884   5.754 -0.3304 -0.2607  0.5454
  875SOL    HW1 2810   0.769   3.971   5.799  0.7376  0.2533  0.0592
  875SOL    HW2 2811   0.704   3.843   5.721 -0.6629  1.7620 -1.3223
  876SOL     OW 2812   2.847   4.442   3.502 -0.6203 -0.1921  0.1634
  876SOL    HW1 2813   2.864   4.344   3.512 -0.7193 -0.2141  0.1218
  876SOL    HW2 2814   2.812   4.479   3.588  1.0197  0.1481  0.7135
  877SOL     OW 2815   5.721   3.516   1.238  0.1734  0.0745 -0.2728
  877SOL    HW1 2816   5.735   3.535   1.335  0.9750 -1.3996 -0.0823
  877SOL    HW2 2817   5.686   3.423   1.227 -0.3423  0.3877 -1.3828
  878SOL     OW 2818   0.165   3.141   4.823  0.4319  0.3980 -0.0178
  878SOL    HW1 2819   0.136   3.179   4.735 -3.4259  0.1657  0.9410
  878SOL    HW2 2820   0.161   3.042   4.820 -2.3285  0.3682  0.9602
  879SOL     OW 2821   2.345   1.824   6.194  0.2420  0.4644  0.4586
  879SOL    HW1 2822   2.332   1.809   6.096 -3.7296 -1.9738  1.1299
  879SOL    HW2 2823   2.285   1.897   6.225 -0.5592 -0.6021  1.4634
  880SOL     OW 2824   3.122   3.159   1.321 -0.2862  0.2149 -0.4240
  880SOL    HW1 2825   3.072   3.152   1.407  0.7225  1.1037  0.2534
  880SOL    HW2 2826   3.179   3.079   1.309  1.9415  1.4492  1.3052
  881SOL     OW 2827   3.732   3.269   1.671  0.1229  0.1598  0.5007
  881SOL    HW1 2828   3.644   3.313   1.658  0.2777  0.0387 -1.2889
  881SOL    HW2 2829   3.803   3.320   1.622  0.6067 -1.0567 -0.1286
  882SOL     OW 2830   0.787   4.147   0.413  0.0415 -0.3309 -0.1463
  882SOL    HW1 2831   0.710   4.094   0.449 -0.1375 -0.0548 -0.1217
  882SOL    HW2 2832   0.771   4.167   0.316 -0.3389  0.4790  0.0752
  883SOL     OW 2833   0.931   2.437   2.179 -0.4385  0.0844 -0.3215
  883SOL    HW1 2834   0.903   2.346   2.151  0.1067 -0.0552 -0.4358
  883SOL    HW2 2835   0.864   2.476   2.242 -1.2578  0.0723 -1.1764
  884SOL     OW 2836   1.277   1.810   6.035  0.5016 -0.1477 -0.3727
  884SOL    HW1 2837   1.334   1.760   6.101  0.4083  0.7265  0.3883
  884SOL    HW2 2838   1.332   1.833   5.955  1.7903  2.1774  1.0614
  885SOL     OW 2839   4.647   4.252   5.782 -0.0537 -0.0091  0.6470
  885SOL    HW1 2840   4.615   4.187   5.714 -0.6980  0.6152  0.3410
  885SOL    HW2 2841   4.569   4.293   5.828  0.3702 -0.2026  1.5576
  886SOL     OW 2842   0.105   4.426   5.077  0.3960 -0.2655 -0.3345
  886SOL    HW1 2843   0.132   4.513   5.120  0.4734  0.2606 -1.4204
  886SOL    HW2 2844   0.028   4.442   5.016  1.3872 -0.6516 -1.7270
  887SOL     OW 2845   0.636   2.420   2.988  0.0164 -0.1258  0.3870
  887SOL    HW1 2846   0.654   2.493   3.053 -2.0998 -0.9193  1.9988
  887SOL    HW2 2847   0.537   2.410   2.976  0.3001 -1.4411 -1.3256
  888SOL     OW 2848   3.661   1.719   5.812 -0.4070  0.1451 -0.0369
  888SOL    HW1 2849   3.741   1.685   5.861  0.8634  2.6261 -0.2345
  888SOL    HW2 2850   3.578   1.693   5.861  0.4917 -2.0385  0.4579
  889SOL     OW 2851   4.935   3.112   2.323  0.1763 -0.3342  0.0947
  889SOL    HW1 2852   4.840   3.115   2.353  0.1742 -1.1180  0.1683
  889SOL    HW2 2853   4.979   3.199   2.347 -0.8099  0.4804 -0.9549
  890SOL     OW 2854   3.614   3.572   0.142  0.2456  1.0000  0.3271
  890SOL    HW1 2855   3.654   3.519   0.067 -2.1094 -1.9560  0.9617
  890SOL    HW2 2856   3.528   3.614   0.111  1.1184  2.9328  0.3983
  891SOL     OW 2857   3.607   4.031   6.885  0.1582 -0.0531  0.2406
  891SOL    HW1 2858   3.530   4.007   6.826  0.8321  0.7088 -1.0028
  891SOL    HW2 2859   3.671   3.954   6.889  1.3442  0.7202 -2.1296
  892SOL     OW 2860   4.322   1.849   3.863  0.2093 -0.2337  0.3953
  892SOL    HW1 2861   4.408   1.862   3.913  0.2360  1.1626  0.0002
  892SOL    HW2 2862   4.247   1.888   3.916 -0.1812 -1.3165  0.6668
  893SOL     OW 2863   6.353   1.789   2.746 -0.3397  0.2565  0.0499
  893SOL    HW1 2864   6.357   1.714   2.811 -1.4512 -0.3228 -0.5131
  893SOL    HW2 2865   6.441   1.799   2.700  0.0131 -0.2567  0.6129
  894SOL     OW 2866   5.515   2.543   2.972  0.3886 -0.1761  0.1496
  894SOL    HW1 2867   5.564   2.614   3.022 -0.2853  0.9350 -0.7310
  894SOL    HW2 2868   5.458   2.584   2.902  0.7569 -1.6349 -1.0786
  895SOL     OW 2869   3.746   2.150   6.155  0.1601 -0.2160  0.3002
  895SOL    HW1 2870   3.690   2.187   6.081 -0.6871  0.1382  1.0956
  895SOL    HW2 2871   3.701   2.169   6.243  0.7114 -1.3817  0.8518
  896SOL     OW 2872   6.824   1.799   3.090  0.2056  0.0593 -0.0132
  896SOL    HW1 2873   6.783   1.887   3.116 -0.6277 -0.5366  0.7882
  896SOL    HW2 2874   6.762   1.751   3.029  0.1908 -0.3933  0.3510
  897SOL     OW 2875   1.220   2.469   2.135  0.4948 -0.0297 -0.1438
  897SOL    HW1 2876   1.127   2.434   2.152  0.5155 -0.2529 -0.4808
  897SOL    HW2 2877   1.219   2.528   2.054  1.1042 -2.1005 -1.7641
  898SOL     OW 2878   3.137   2.905   5.877  0.6367  0.0329  0.4793
  898SOL    HW1 2879   3.086   2.864   5.801 -2.4349  0.7855  1.9751
  898SOL    HW2 2880   3.187   2.985   5.844 -0.9830  0.6201 -0.7207
  899SOL     OW 2881   6.486   4.348   0.054  0.1611 -0.3528 -0.4482
  899SOL    HW1 2882   6.442   4.428   0.013 -0.1051  0.4644  1.3393
  899SOL    HW2 2883   6.426   4.268   0.042 -1.6916  0.6356  1.4954
  900SOL     OW 2884   3.010   3.798   0.559  0.0689 -0.9100 -0.2003
  900SOL    HW1 2885   3.042   3.776   0.651  0.3887  0.7695  0.1310
  900SOL    HW2 2886   3.050   3.734   0.493  0.0400 -1.9640  0.7932
  901SOL     OW 2887   0.032   2.324   2.778  0.0949  0.0600  0.5019
  901SOL    HW1 2888   6.984   2.237   2.780  0.0355 -0.0716 -2.1320
  901SOL    HW2 2889   6.991   2.387   2.843 -3.3539 -0.2240 -1.1497
  902SOL     OW 2890   6.545   3.398   6.657 -0.1233 -0.1424  0.5904
  902SOL    HW1 2891   6.533   3.390   6.756 -0.7822  0.4066  0.5657
  902SOL    HW2 2892   6.576   3.311   6.620  2.2803  0.2332  1.5577
  903SOL     OW 2893   4.702   4.505   1.902 -0.1769  0.4813 -0.1933
  903SOL    HW1 2894   4.672   4.434   1.965  0.6068  0.9607  0.7450
  903SOL    HW2 2895   4.801   4.520   1.913  0.0029  0.5074 -1.6020
  904SOL     OW 2896   4.783   1.696   0.866 -0.4054  0.3405  0.4051
  904SOL    HW1 2897   4.688   1.702   0.899 -0.6335  0.7382 -0.3038
  904SOL    HW2 2898   4.784   1.661   0.773  0.1220  0.6172  0.3009
  905SOL     OW 2899   0.911   2.055   0.862  0.3482  0.2231 -0.2951
  905SOL    HW1 2900   0.875   1.983   0.920  2.1151 -1.5631 -1.3078
  905SOL    HW2 2901   0.855   2.137   0.872 -0.2181 -0.4386  2.8158
  906SOL     OW 2902   1.277   1.619   2.583 -0.0842 -0.4155  0.1607
  906SOL    HW1 2903   1.331   1.603   2.500 -0.8978  1.3329 -0.7679
  906SOL    HW2 2904   1.191   1.663   2.558  0.3467  1.6637  2.0530
  907SOL     OW 2905   4.808   3.072   1.174 -0.1141 -0.4965 -0.8524
  907SOL    HW1 2906   4.900   3.104   1.151 -0.1223 -1.5827 -2.5891
  907SOL    HW2 2907   4.743   3.147   1.159  0.4874  0.3588  0.6378
  908SOL     OW 2908   3.529   4.096   4.270  0.4821 -0.2451 -0.0556
  908SOL    HW1 2909   3.595   4.022   4.254 -0.9932 -1.4820 -0.7045
  908SOL    HW2 2910   3.458   4.063   4.333 -0.2946  0.5539 -0.4971
  909SOL     OW 2911   2.989   4.466   1.678 -0.2778 -0.2791  0.2305
  909SOL    HW1 2912   3.074   4.416   1.659 -2.4753 -3.0045 -3.9696
  909SOL    HW2 2913   2.964   4.453   1.774  3.8783  0.7236  1.6864
  910SOL     OW 2914   5.082   4.486   6.494 -0.2913  0.0428  0.0297
  910SOL    HW1 2915   5.121   4.433   6.569  0.0712  1.0537  0.5669
  910SOL    HW2 2916   5.139   4.476   6.412 -0.6746 -1.0374 -0.1179
  911SOL     OW 2917   0.405   2.359   6.685  0.0674  0.1557 -0.0436
  911SOL    HW1 2918   0.469   2.339   6.759  0.8950 -1.7900 -1.1966
  911SOL    HW2 2919   0.384   2.456   6.684  1.8236  0.6045  1.3289
  912SOL     OW 2920   0.361   2.963   1.006 -0.0435 -0.0042 -0.5871
  912SOL    HW1 2921   0.341   2.988   1.101  0.9669  1.0650 -0.6385
  912SOL    HW2 2922   0.422   2.884   1.004 -0.0495 -0.0157 -0.3409
  913SOL     OW 2923   6.822   2.793   6.103 -0.7123  0.1799 -0.4616
  913SOL    HW1 2924   6.738   2.742   6.117 -0.7095  0.2764 -0.0836
  913SOL    HW2 2925   6.827   2.868   6.170  0.6106 -1.0148  0.8564
  914SOL     OW 2926   4.870   4.085   1.654 -0.3559  0.0037  0.6604
  914SOL    HW1 2927   4.809   4.058   1.579 -1.4370 -0.0279  1.5224
  914SOL    HW2 2928   4.953   4.126   1.617 -2.3091  3.2138 -0.5546
  915SOL     OW 2929   3.876   4.139   5.371 -0.1332  0.0449 -0.7472
  915SOL    HW1 2930   3.930   4.109   5.450  0.6463 -0.4151 -1.4309
  915SOL    HW2 2931   3.887   4.072   5.297 -0.9342  0.4158 -1.2045
  916SOL     OW 2932   5.230   1.796   5.066  0.6956 -0.0277  0.0759
  916SOL    HW1 2933   5.248   1.769   4.972 -0.7554 -0.8544  0.0036
  916SOL    HW2 2934   5.280   1.736   5.129  1.6320  0.5009 -0.1561
  917SOL     OW 2935   2.753   3.714   6.227  0.0216  0.2504  0.2283
  917SOL    HW1 2936   2.690   3.652   6.181  1.0833 -1.2464  0.7316
  917SOL    HW2 2937   2.830   3.735   6.167 -0.4256  1.2814 -0.0155
  918SOL     OW 2938   1.903   3.980   6.308  0.1419  0.0850 -0.4947
  918SOL    HW1 2939   1.963   3.927   6.248  3.2802 -0.9393  3.1259
  918SOL    HW2 2940   1.956   4.053   6.351 -1.9333  0.7882  0.9904
  919SOL     OW 2941   0.022   4.060   3.282 -0.0238  0.7639  0.0517
  919SOL    HW1 2942   6.969   4.141   3.308  0.6593  0.9130  1.0459
  919SOL    HW2 2943   0.003   4.037   3.187 -2.7369  0.1409  0.6790
  920SOL     OW 2944   0.348   2.949   2.815 -0.0476 -0.1023 -0.0942
  920SOL    HW1 2945   0.331   2.859   2.774  0.9710 -0.2892 -0.1504
  920SOL    HW2 2946   0.340   2.942   2.915 -0.5152 -0.1265 -0.1334
  921SOL     OW 2947   4.357   3.150   1.114  0.3281  0.2250 -0.4481
  921SOL    HW1 2948   4.375   3.103   1.028  1.6408 -0.2620  0.0728
  921SOL    HW2 2949   4.297   3.228   1.097  1.3849  0.7504 -1.9626
  922SOL     OW 2950   5.029   3.855   0.458  0.1429 -0.5687 -0.0456
  922SOL    HW1 2951   4.940   3.856   0.503  1.0675  0.2467  1.8693
  922SOL    HW2 2952   5.057   3.761   0.441 -0.2148 -0.9102  1.1650
  923SOL     OW 2953   1.482   2.906   5.653 -0.1186 -0.0245 -0.1740
  923SOL    HW1 2954   1.450   3.001   5.648 -1.9932 -0.5018  1.6237
  923SOL    HW2 2955   1.543   2.896   5.732  0.0982 -0.3133 -0.3780
  924SOL     OW 2956   1.004   2.430   2.765  0.6357  0.1061 -0.4584
  924SOL    HW1 2957   0.920   2.473   2.731 -0.9391 -0.8614  1.9163
  924SOL    HW2 2958   1.017   2.341   2.720  0.5122  0.3547 -0.9908
  925SOL     OW 2959   6.681   3.802   5.882  0.3229 -0.4769  0.6237
  925SOL    HW1 2960   6.703   3.705   5.892  1.2379 -0.3952 -0.3649
  925SOL    HW2 2961   6.765   3.856   5.893 -0.1231  0.1802  0.8295
  926SOL     OW 2962   1.815   3.816   0.728 -0.0798 -0.0196  0.3333
  926SOL    HW1 2963   1.893   3.875   0.710  0.4670 -0.5242  1.0108
  926SOL    HW2 2964   1.737   3.846   0.672  0.6325  0.3829 -0.4663
  927SOL     OW 2965   4.419   2.545   5.657  0.2485 -0.3351  0.0843
  927SOL    HW1 2966   4.482   2.512   5.727 -0.3300 -1.9718 -0.1217
  927SOL    HW2 2967   4.344   2.594   5.700 -1.4068 -3.3918  0.9553
  928SOL     OW 2968   5.534   3.756   6.519 -0.0468  0.3472  0.3257
  928SOL    HW1 2969   5.545   3.728   6.614  0.0879  0.9654  0.4907
  928SOL    HW2 2970   5.523   3.855   6.513 -1.1416  0.2142 -0.2057
  929SOL     OW 2971   5.707   1.932   1.568 -0.1858  0.1133 -0.2211
  929SOL    HW1 2972   5.614   1.937   1.604 -0.0630 -0.1814  0.1356
  929SOL    HW2 2973   5.768   1.892   1.636 -0.2710 -2.0494 -1.3424
  930SOL     OW 2974   2.048   2.903   6.737 -0.5189  0.1691  0.0963
  930SOL    HW1 2975   2.039   2.944   6.646 -0.1627 -1.3824 -0.6716
  930SOL    HW2 2976   1.957   2.887   6.776 -0.7890 -1.3937 -1.0659
  931SOL     OW 2977   5.019   4.133   2.842 -0.1777  0.0420  0.6501
  931SOL    HW1 2978   5.049   4.155   2.934 -1.6797  1.6931  0.7941
  931SOL    HW2 2979   4.934   4.183   2.821 -0.9228 -1.7446 -0.9384
  932SOL     OW 2980   0.917   2.334   3.421  0.4000 -0.1451  0.3043
  932SOL    HW1 2981   0.818   2.327   3.425  0.4245 -0.1882  1.0385
  932SOL    HW2 2982   0.957   2.243   3.427  0.5401  0.0224  2.8544
  933SOL     OW 2983   1.278   2.930   3.621  0.9686  0.3181  0.2142
  933SOL    HW1 2984   1.362   2.959   3.576  0.1758  0.9873 -0.8911
  933SOL    HW2 2985   1.239   2.851   3.573  0.7581  0.2597  0.4745
  934SOL     OW 2986   3.286   2.402   2.776 -0.6310 -0.3346 -0.2820
  934SOL    HW1 2987   3.193   2.381   2.746 -0.6558 -0.0663 -0.3909
  934SOL    HW2 2988   3.283   2.475   2.844 -0.5756 -0.9142  0.3584
  935SOL     OW 2989   2.751   3.068   1.690 -0.2126  0.3571 -0.4744
  935SOL    HW1 2990   2.823   3.105   1.631  0.3300  0.8580  0.4734
  935SOL    HW2 2991   2.785   3.061   1.784 -1.3223  0.3645 -0.0520
  936SOL     OW 2992   1.261   4.319   1.510 -0.4346 -0.3001  0.1752
  936SOL    HW1 2993   1.300   4.239   1.556  0.8599 -0.7144 -1.5095
  936SOL    HW2 2994   1.223   4.382   1.577 -0.5415 -1.8396  1.6155
  937SOL     OW 2995   5.834   3.840   4.170 -0.3407 -0.2020  0.0177
  937SOL    HW1 2996   5.746   3.831   4.217 -1.2226  0.6611 -1.4072
  937SOL    HW2 2997   5.845   3.763   4.107  0.1886 -0.6062  0.6000
  938SOL     OW 2998   5.307   4.194   5.338  0.4155  0.4268 -0.3409
  938SOL    HW1 2999   5.406   4.187   5.343  0.5127  1.0663 -1.1482
  938SOL    HW2 3000   5.279   4.206   5.243 -0.3185  1.6489  0.0038
  939SOL     OW 3001   0.117   2.615   5.180  0.2520  0.4531 -0.1112
  939SOL    HW1 3002   0.115   2.715   5.179  2.5308  0.5822 -1.8794
  939SOL    HW2 3003   0.163   2.583   5.263 -1.7097  0.7331  1.1575
  940SOL     OW 3004   1.542   3.113   6.527  0.2167  0.4403  0.0841
  940SOL    HW1 3005   1.581   3.132   6.617 -1.1741  1.9620  0.4276
  940SOL    HW2 3006   1.488   3.029   6.531 -0.4993  0.9267  0.9112
  941SOL     OW 3007   6.533   2.948   3.847 -0.2124  0.2189  0.4796
  941SOL    HW1 3008   6.533   2.938   3.947 -1.8332  0.8535  0.5628
  941SOL    HW2 3009   6.621   2.917   3.811  0.3119 -0.2479  2.0770
  942SOL     OW 3010   5.513   1.855   3.959 -0.0379 -0.5905 -0.5017
  942SOL    HW1 3011   5.558   1.904   3.884  1.2325 -0.4883  0.3037
  942SOL    HW2 3012   5.555   1.765   3.971 -1.8358 -1.6308 -1.4524
  943SOL     OW 3013   1.458   1.599   6.754  0.1753 -0.5782  0.2220
  943SOL    HW1 3014   1.459   1.521   6.692 -1.1900 -0.6341  0.2545
  943SOL    HW2 3015   1.543   1.652   6.742  0.4173 -1.1937 -0.9023
  944SOL     OW 3016   4.798   2.918   5.497 -0.6250  0.0865 -0.1206
  944SOL    HW1 3017   4.786   3.013   5.467  0.2281 -0.2295 -1.4982
  944SOL    HW2 3018   4.716   2.889   5.547 -1.4058  1.1522 -0.7350
  945SOL     OW 3019   4.637   2.070   2.943 -1.0751  0.2355  0.8177
  945SOL    HW1 3020   4.618   2.015   3.024 -0.3000  0.2644  1.0327
  945SOL    HW2 3021   4.649   2.010   2.864  0.8496 -0.0431  1.2571
  946SOL     OW 3022   3.024   4.195   3.012  0.0142 -0.4315  0.2289
  946SOL    HW1 3023   3.084   4.253   3.067  0.2473  0.5216 -0.9686
  946SOL    HW2 3024   2.928   4.218   3.032  0.0979 -0.0698  0.2262
  947SOL     OW 3025   2.371   4.071   5.340 -0.0697  0.1829 -0.4382
  947SOL    HW1 3026   2.282   4.112   5.360 -0.6638 -0.9622 -0.6091
  947SOL    HW2 3027   2.365   3.972   5.354  1.4631  0.1969  0.5163
  948SOL     OW 3028   5.268   4.298   1.708  0.2029 -0.6683  0.3884
  948SOL    HW1 3029   5.295   4.300   1.612  1.0414 -0.9587  0.6087
  948SOL    HW2 3030   5.192   4.360   1.723  1.5218  1.1264 -0.0307
  949SOL     OW 3031   6.035   4.803   2.946 -0.0618  0.8566  0.0198
  949SOL    HW1 3032   6.012   4.752   2.864 -0.2473  1.0904 -0.0715
  949SOL    HW2 3033   6.025   4.901   2.929  0.5943  0.9421  0.0990
  950SOL     OW 3034   5.438   2.533   5.434  0.0646  0.0777  0.7734
  950SOL    HW1 3035   5.431   2.600   5.360  0.4100  1.3764  1.8682
  950SOL    HW2 3036   5.397   2.571   5.517 -0.4124 -1.3943  1.2239
  951SOL     OW 3037   4.070   2.116   2.189  0.5393 -0.2481 -0.4123
  951SOL    HW1 3038   4.070   2.063   2.105  1.1650  0.3767 -0.8204
  951SOL    HW2 3039   4.158   2.105   2.235  0.2527 -0.4717  0.0915
  952SOL     OW 3040   1.541   1.944   2.535  0.1108 -0.2875  0.1959
  952SOL    HW1 3041   1.445   1.952   2.562 -0.4255 -0.1625 -1.5930
  952SOL    HW2 3042   1.584   1.871   2.587 -0.8082 -0.0348  1.3677
  953SOL     OW 3043   1.077   4.404   2.656 -0.0610 -0.7263 -0.3780
  953SOL    HW1 3044   1.080   4.401   2.556  0.8241  0.9630 -0.4327
  953SOL    HW2 3045   0.985   4.431   2.686  0.5568  2.4423 -0.9390
  954SOL     OW 3046   0.489   2.090   6.134 -0.2689 -0.1845  0.2038
  954SOL    HW1 3047   0.488   2.137   6.046 -1.4027 -2.0482 -0.8504
  954SOL    HW2 3048   0.581   2.057   6.154  0.7263  2.9369  1.3090
  955SOL     OW 3049   3.649   1.938   3.747 -0.2577  0.2865  0.3159
  955SOL    HW1 3050   3.623   1.916   3.842  0.4497 -0.5429  0.3364
  955SOL    HW2 3051   3.567   1.956   3.693 -0.8042 -0.9639  0.6833
  956SOL     OW 3052   3.353   2.182   6.224  0.3847 -0.3165 -0.1181
  956SOL    HW1 3053   3.419   2.240   6.273 -0.6303  0.1171  0.7720
  956SOL    HW2 3054   3.360   2.200   6.126  0.3208  1.0752  0.1136
  957SOL     OW 3055   0.075   4.047   6.309 -0.1115  0.4343 -0.5879
  957SOL    HW1 3056   0.126   4.029   6.393  0.3120 -1.0799 -1.1529
  957SOL    HW2 3057   6.993   4.100   6.332 -0.4027 -0.5944  0.8947
  958SOL     OW 3058   2.787   2.082   2.802 -0.1101  0.4342 -0.1445
  958SOL    HW1 3059   2.839   2.004   2.837 -0.7004 -0.7798 -1.8533
  958SOL    HW2 3060   2.774   2.072   2.703 -0.2153  2.7090 -0.4209
  959SOL     OW 3061   1.067   1.954   4.309  0.4080 -0.2422  0.3735
  959SOL    HW1 3062   1.140   1.936   4.375  1.2121 -1.9968 -0.9383
  959SOL    HW2 3063   1.107   1.976   4.220 -0.6127 -1.6756 -0.4866
  960SOL     OW 3064   4.573   3.867   4.908  0.4446 -0.0868  0.9288
  960SOL    HW1 3065   4.610   3.783   4.948 -0.8627 -0.0018  2.4356
  960SOL    HW2 3066   4.474   3.869   4.922 -0.4320 -0.7269 -3.7090
  961SOL     OW 3067   5.283   2.670   2.841  0.1763  0.7758  0.2523
  961SOL    HW1 3068   5.312   2.765   2.836 -0.7012  1.2840  2.9033
  961SOL    HW2 3069   5.214   2.660   2.913 -1.4145 -1.4948 -1.4351
  962SOL     OW 3070   5.171   3.106   1.739  0.4302 -0.3773 -0.0316
  962SOL    HW1 3071   5.111   3.137   1.665  2.3824  0.3402 -1.3886
  962SOL    HW2 3072   5.165   3.170   1.816 -0.8994 -0.6110  0.0921
  963SOL     OW 3073   4.208   3.317   0.130 -0.3591 -0.3767 -0.5941
  963SOL    HW1 3074   4.192   3.230   0.177  0.2796  0.4214  1.1661
  963SOL    HW2 3075   4.297   3.353   0.155 -1.2821  1.6045  0.0556
  964SOL     OW 3076   5.661   2.420   2.495  0.2533 -0.3300  0.4626
  964SOL    HW1 3077   5.655   2.449   2.399  1.7805  0.1316  0.4786
  964SOL    HW2 3078   5.589   2.465   2.548 -0.6334 -0.6229 -0.4610
  965SOL     OW 3079   1.017   2.882   0.490 -0.1334 -0.2026  0.4397
  965SOL    HW1 3080   1.004   2.787   0.463  0.8966 -0.2699  0.1639
  965SOL    HW2 3081   1.094   2.890   0.552 -1.2630  0.2323  1.8457
  966SOL     OW 3082   5.189   3.824   5.536 -0.0882 -0.2481 -0.0089
  966SOL    HW1 3083   5.214   3.738   5.491 -0.2162 -1.1874  1.6643
  966SOL    HW2 3084   5.272   3.874   5.560  0.0101 -0.3858 -0.0584
  967SOL     OW 3085   4.011   4.188   4.960 -0.1645  0.3025 -0.5091
  967SOL    HW1 3086   3.992   4.282   4.989 -1.1158  0.5984 -1.9616
  967SOL    HW2 3087   4.103   4.162   4.989  0.4124  1.9632 -0.7571
  968SOL     OW 3088   6.700   3.649   6.646 -0.3142  0.5443  0.3994
  968SOL    HW1 3089   6.626   3.582   6.637  1.6762 -1.9738  1.3107
  968SOL    HW2 3090   6.708   3.677   6.742 -1.4946  2.6248 -0.0677
  969SOL     OW 3091   5.188   3.733   4.365  0.1081 -0.2214 -0.0509
  969SOL    HW1 3092   5.127   3.678   4.307 -1.5873  0.0277  1.4061
  969SOL    HW2 3093   5.242   3.794   4.307 -1.3255 -0.1611 -1.4166
  970SOL     OW 3094   5.718   4.561   4.551  0.4179  0.0191  0.5672
  970SOL    HW1 3095   5.733   4.639   4.611 -0.0883  0.2533  0.3981
  970SOL    HW2 3096   5.797   4.500   4.554  0.6170  0.2990  1.0586
  971SOL     OW 3097   4.979   1.726   3.615 -0.2872 -0.2634 -0.1762
  971SOL    HW1 3098   4.891   1.764   3.643  0.2308 -1.2677  3.2896
  971SOL    HW2 3099   5.053   1.772   3.666  0.9325 -1.3415 -0.9200
  972SOL     OW 3100   6.865   4.169   2.321  0.1888  0.4270 -0.6084
  972SOL    HW1 3101   6.928   4.106   2.276  1.5177  1.1113  0.2404
  972SOL    HW2 3102   6.810   4.216   2.252  2.1518  1.4224 -1.5862
  973SOL     OW 3103   1.365   1.846   6.841  0.3238  0.0625 -0.2386
  973SOL    HW1 3104   1.383   1.759   6.796  0.3183  0.0906 -0.2964
  973SOL    HW2 3105   1.333   1.912   6.773 -1.5400 -0.4414  0.0961
  974SOL     OW 3106   4.119   3.255   6.568 -0.5425 -0.3083  0.1068
  974SOL    HW1 3107   4.165   3.261   6.480 -0.3805  1.2764  0.2579
  974SOL    HW2 3108   4.056   3.178   6.569  0.8265 -1.4691 -0.7172
  975SOL     OW 3109   5.323   2.143   4.685 -0.6242 -0.2888  0.2053
  975SOL    HW1 3110   5.224   2.156   4.687 -0.8101 -1.4697 -0.2865
  975SOL    HW2 3111   5.351   2.086   4.763 -0.2157  0.6648  0.7727
  976SOL     OW 3112   4.317   1.733   6.131 -0.0021  0.2710 -0.3191
  976SOL    HW1 3113   4.300   1.813   6.189  0.2147  1.2027 -1.4796
  976SOL    HW2 3114   4.295   1.650   6.181 -0.5273  1.0690  0.8299
  977SOL     OW 3115   6.190   2.312   4.861  0.3373 -0.5419  0.6003
  977SOL    HW1 3116   6.142   2.244   4.807  0.6380  0.3633 -0.8461
  977SOL    HW2 3117   6.139   2.398   4.861 -0.4379 -0.9071  3.0446
  978SOL     OW 3118   2.399   3.458   5.326  0.0756  0.1331 -0.3409
  978SOL    HW1 3119   2.393   3.430   5.230  1.0082  1.8261 -0.9251
  978SOL    HW2 3120   2.308   3.453   5.368 -0.6615  0.9292 -1.7838
  979SOL     OW 3121   3.279   2.569   1.237  0.5344  0.0842 -0.6339
  979SOL    HW1 3122   3.197   2.584   1.292  0.7273  1.8162 -0.7668
  979SOL    HW2 3123   3.262   2.597   1.143  1.8052  2.4223 -0.2512
  980SOL     OW 3124   4.026   4.088   2.986  0.0907 -0.4325  0.1644
  980SOL    HW1 3125   4.037   4.063   3.082  0.5252  1.7621  0.7210
  980SOL    HW2 3126   3.945   4.042   2.949 -1.3112  0.3060  2.1684
  981SOL     OW 3127   1.295   2.179   2.215  0.0131 -0.1109  0.2633
  981SOL    HW1 3128   1.277   2.181   2.313 -1.1251  0.2514  0.0688
  981SOL    HW2 3129   1.278   2.270   2.176 -1.0352 -0.5971 -0.4887
  982SOL     OW 3130   2.868   3.586   4.281 -0.5298  0.0796 -0.7132
  982SOL    HW1 3131   2.942   3.628   4.334  0.2310  0.7373 -2.2291
  982SOL    HW2 3132   2.785   3.641   4.291 -1.0044 -0.9213  1.3805
  983SOL     OW 3133   5.417   3.844   2.009  0.3790  0.6501  0.2192
  983SOL    HW1 3134   5.449   3.938   2.022  0.3121  0.5871  0.8589
  983SOL    HW2 3135   5.325   3.835   2.047 -0.4442  0.8430 -1.6393
  984SOL     OW 3136   3.107   2.159   2.416  0.0463 -0.7409 -0.2289
  984SOL    HW1 3137   3.110   2.235   2.351  2.0162  0.3236  0.9949
  984SOL    HW2 3138   3.041   2.091   2.385 -1.5600  1.3004 -1.5330
  985SOL     OW 3139   6.523   2.254   2.178 -0.3870 -0.1043  0.4582
  985SOL    HW1 3140   6.432   2.258   2.219 -0.1961  0.3259  0.8597
  985SOL    HW2 3141   6.543   2.160   2.151  0.0271 -0.7181  2.6720
  986SOL     OW 3142   2.937   3.420   4.030 -0.2341  0.5399  0.1829
  986SOL    HW1 3143   2.849   3.417   3.982  0.4092  0.1782 -1.0325
  986SOL    HW2 3144   2.950   3.510   4.071 -0.9010  0.8021 -0.1779
  987SOL     OW 3145   3.482   2.672   3.342  0.0118  0.0289 -0.2703
  987SOL    HW1 3146   3.410   2.702   3.405  1.2430  4.5233 -0.7108
  987SOL    HW2 3147   3.441   2.624   3.264 -2.4656  1.9257 -0.2365
  988SOL     OW 3148   4.903   2.267   1.504 -0.1253 -0.0092  0.2554
  988SOL    HW1 3149   4.869   2.267   1.410  0.6820  0.2311 -0.0431
  988SOL    HW2 3150   4.845   2.327   1.561  0.3629  1.1646 -0.4522
  989SOL     OW 3151   5.264   1.527   3.766  0.5217 -0.3010  0.2495
  989SOL    HW1 3152   5.256   1.622   3.736  0.0624 -0.4228 -0.0255
  989SOL    HW2 3153   5.256   1.467   3.687  0.1527 -0.5949  0.5108
  990SOL     OW 3154   6.953   2.965   3.736 -0.2571 -0.5023  0.1208
  990SOL    HW1 3155   6.890   3.025   3.785 -1.4071 -0.3346 -1.4715
  990SOL    HW2 3156   0.045   2.974   3.775 -1.0201 -0.0521  1.8963
  991SOL     OW 3157   2.883   4.181   5.805 -0.2692 -0.3931 -0.2108
  991SOL    HW1 3158   2.790   4.150   5.786  0.2650 -1.2939 -1.4836
  991SOL    HW2 3159   2.914   4.241   5.731  0.7735 -1.5197 -0.7184
  992SOL     OW 3160   1.097   4.189   5.050  0.0720  0.0013 -0.3757
  992SOL    HW1 3161   1.132   4.281   5.035  0.2109 -0.1366 -0.9237
  992SOL    HW2 3162   1.012   4.177   4.999  0.4530 -0.4174 -0.9308
  993SOL     OW 3163   2.184   1.911   5.598  0.2103 -0.1744  0.7420
  993SOL    HW1 3164   2.193   2.009   5.610  0.5930 -0.2178  0.8001
  993SOL    HW2 3165   2.096   1.891   5.553  0.9637  0.3196 -1.0287
  994SOL     OW 3166   5.186   2.588   1.662  0.0859 -0.0031  0.0665
  994SOL    HW1 3167   5.266   2.631   1.620 -0.4673  0.9561 -0.0300
  994SOL    HW2 3168   5.167   2.501   1.617  1.8694 -0.9071  0.9623
  995SOL     OW 3169   2.553   1.813   5.443  0.0527  0.6079  0.3793
  995SOL    HW1 3170   2.617   1.804   5.519 -0.2674 -0.0072  0.5870
  995SOL    HW2 3171   2.593   1.773   5.361 -0.2112 -0.1402  0.6045
  996SOL     OW 3172   0.681   4.216   5.620  0.6369 -0.5747 -0.2416
  996SOL    HW1 3173   0.774   4.205   5.585  0.5516 -0.1052 -0.6216
  996SOL    HW2 3174   0.636   4.292   5.573  0.4901  0.0064  0.8099
  997SOL     OW 3175   5.858   2.085   3.017 -0.3806  0.4558 -0.4666
  997SOL    HW1 3176   5.870   2.048   2.924 -0.2197  0.2337 -0.3576
  997SOL    HW2 3177   5.817   2.176   3.011  0.7866  0.9810 -0.8129
  998SOL     OW 3178   2.292   2.136   1.531  0.1942  0.0474  0.0546
  998SOL    HW1 3179   2.353   2.100   1.602 -0.5665 -1.1490  0.1326
  998SOL    HW2 3180   2.202   2.094   1.541 -0.1886  0.5863 -1.0370
  999SOL     OW 3181   3.967   3.422   0.184 -0.0789 -0.4717 -0.3367
  999SOL    HW1 3182   4.055   3.388   0.151  0.5624  0.0966  0.7207
  999SOL    HW2 3183   3.902   3.427   0.108  1.3426  0.8539 -1.5305
 1000SOL     OW 3184   1.369   4.528   5.316 -0.1104  0.3440  0.4913
 1000SOL    HW1 3185   1.282   4.484   5.336  0.1451 -0.0588  0.7500
 1000SOL    HW2 3186   1.436   4.502   5.386  0.8240 -1.1089 -0.8828
 1001SOL     OW 3187   0.042   3.472   2.161  0.0604 -0.5601 -0.1198
 1001SOL    HW1 3188   6.950   3.488   2.195 -0.0337  0.4217 -0.7781
 1001SOL    HW2 3189   0.099   3.552   2.181  1.0691 -1.5763  1.2210
 1002SOL     OW 3190   2.454   3.117   4.921 -0.0813  0.0641  0.0390
 1002SOL    HW1 3191   2.526   3.151   4.860  0.8093 -0.2455  0.8870
 1002SOL    HW2 3192   2.383   3.073   4.866  0.6783 -0.1776 -0.7889
 1003SOL     OW 3193   2.223   3.570   6.661 -0.2724  0.7319  0.1796
 1003SOL    HW1 3194   2.231   3.660   6.705 -0.6542  1.3186 -0.8848
 1003SOL    HW2 3195   2.130   3.560   6.624  0.0234  0.2691 -0.4559
 1004SOL     OW 3196   6.084   3.942   4.030  0.1613  0.1803  0.0605
 1004SOL    HW1 3197   6.030   3.893   4.098 -1.2734  0.5473 -0.7637
 1004SOL    HW2 3198   6.038   3.936   3.941 -0.0502  2.9083 -0.0959
 1005SOL     OW 3199   6.897   2.991   2.792 -0.3942  0.0563  0.2403
 1005SOL    HW1 3200   6.878   3.089   2.795 -1.5494 -0.1477 -0.0826
 1005SOL    HW2 3201   6.951   2.964   2.872 -1.8149  0.5972  1.3992
 1006SOL     OW 3202   2.665   3.965   0.970 -0.4137 -0.1644 -0.0336
 1006SOL    HW1 3203   2.679   3.988   1.067 -1.1152  1.8764 -0.3655
 1006SOL    HW2 3204   2.704   4.037   0.913 -0.8042 -0.8963 -1.2522
 1007SOL     OW 3205   6.628   3.025   3.077 -0.1520 -0.0861 -0.5053
 1007SOL    HW1 3206   6.621   2.939   3.127  0.7728  0.5872  0.8379
 1007SOL    HW2 3207   6.690   3.088   3.126 -2.3695  2.1229 -0.3365
 1008SOL     OW 3208   6.483   3.658   0.214  0.4325  0.8550  0.1286
 1008SOL    HW1 3209   6.450   3.566   0.236 -1.7946  1.2887 -1.1280
 1008SOL    HW2 3210   6.448   3.686   0.125  2.0770  2.4785 -0.0746
 1009SOL     OW 3211   0.129   2.552   1.186 -0.5311 -0.4233 -0.1376
 1009SOL    HW1 3212   0.044   2.574   1.139 -0.0620  1.2331 -0.2789
 1009SOL    HW2 3213   0.112   2.541   1.284 -0.9059 -0.1869 -0.1771
 1010SOL     OW 3214   1.374   4.156   6.668  0.6811 -0.4321 -0.3826
 1010SOL    HW1 3215   1.381   4.177   6.571  0.7993  0.4446 -0.1952
 1010SOL    HW2 3216   1.446   4.205   6.718 -1.0811  1.4658  0.4869
 1011SOL     OW 3217   0.712   4.025   0.775 -0.4147 -0.0524  0.1090
 1011SOL    HW1 3218   0.637   3.990   0.832 -2.0201  1.6344 -0.8367
 1011SOL    HW2 3219   0.731   3.960   0.702  0.5913 -1.5071  1.5927
 1012SOL     OW 3220   3.422   1.841   0.001  0.1325 -0.4269  0.1331
 1012SOL    HW1 3221   3.335   1.840   6.953 -0.6364 -1.4896  1.4685
 1012SOL    HW2 3222   3.406   1.852   0.099  1.5978  0.8465  0.2739
 1013SOL     OW 3223   2.748   2.875   6.552  0.1412  0.4667 -0.2206
 1013SOL    HW1 3224   2.658   2.919   6.547  1.0859  2.5003 -0.3956
 1013SOL    HW2 3225   2.783   2.859   6.460  0.1602  0.1046 -0.1520
 1014SOL     OW 3226   2.451   2.664   3.122  0.9431 -0.0796 -0.0759
 1014SOL    HW1 3227   2.499   2.579   3.100  0.7402 -0.3892  0.6324
 1014SOL    HW2 3228   2.514   2.741   3.116  1.3648 -0.3997  0.1739
 1015SOL     OW 3229   1.147   3.723   1.886 -0.0759 -0.4944 -0.7583
 1015SOL    HW1 3230   1.217   3.753   1.951 -1.1055  1.7980 -0.6205
 1015SOL    HW2 3231   1.117   3.631   1.909  0.7523 -0.3660  1.0001
 1016SOL     OW 3232   4.394   3.303   1.837 -0.7208  0.0938  0.0920
 1016SOL    HW1 3233   4.299   3.331   1.820 -0.8768 -1.0980 -1.1082
 1016SOL    HW2 3234   4.456   3.363   1.786 -0.9426 -0.3610 -0.7271
 1017SOL     OW 3235   2.227   3.585   1.794 -0.0944 -0.1624  0.5493
 1017SOL    HW1 3236   2.218   3.682   1.816 -1.0794  0.2895 -1.6167
 1017SOL    HW2 3237   2.162   3.532   1.848  0.9124  0.2473  2.2460
 1018SOL     OW 3238   2.413   4.255   6.688  0.4970  0.1181  0.1465
 1018SOL    HW1 3239   2.421   4.252   6.788  0.4275  1.4112  0.1955
 1018SOL    HW2 3240   2.497   4.293   6.649  0.1028  0.6162 -0.2220
 1019SOL     OW 3241   3.042   4.178   4.637  0.5168 -0.2401  0.1488
 1019SOL    HW1 3242   3.137   4.171   4.667  0.3310 -0.3256  0.7260
 1019SOL    HW2 3243   2.991   4.233   4.703  0.8760  2.6667 -1.8010
 1020SOL     OW 3244   0.524   4.039   3.286 -0.2379 -0.6392 -0.4586
 1020SOL    HW1 3245   0.576   4.017   3.368 -0.6042 -0.1698 -0.0964
 1020SOL    HW2 3246   0.427   4.051   3.309 -0.1350  0.8880 -0.6988
 1021SOL     OW 3247   0.336   3.453   6.830 -0.4758  0.5990 -0.2578
 1021SOL    HW1 3248   0.382   3.371   6.863  0.0166  0.5718 -0.9657
 1021SOL    HW2 3249   0.314   3.513   6.907  0.5975  0.5281  0.1205
 1022SOL     OW 3250   0.047   4.375   3.086 -0.2953  0.4182  0.1899
 1022SOL    HW1 3251   0.001   4.359   3.173 -0.2099  0.0272  0.1618
 1022SOL    HW2 3252   0.102   4.458   3.093  1.7774 -0.9805  1.3376
 1023SOL     OW 3253   0.489   2.710   6.208 -0.0445  0.2564 -0.2684
 1023SOL    HW1 3254   0.530   2.799   6.187  0.6771  0.0893  0.3565
 1023SOL    HW2 3255   0.530   2.674   6.292 -1.1035 -0.1771  0.0775
 1024SOL     OW 3256   3.475   2.986   1.506 -0.3028  0.2354 -0.3183
 1024SOL    HW1 3257   3.551   3.040   1.473 -0.8167  1.5317  0.5455
 1024SOL    HW2 3258   3.502   2.890   1.512  1.2718  0.6770  0.0108
 1025SOL     OW 3259   1.747   3.769   4.219 -0.0988 -0.4866  0.2218
 1025SOL    HW1 3260   1.719   3.858   4.183 -0.0300 -0.3490  0.5073
 1025SOL    HW2 3261   1.837   3.745   4.183 -1.3765 -1.8409 -2.3071
 1026SOL     OW 3262   4.072   3.399   0.604  0.0146  0.0172 -0.1597
 1026SOL    HW1 3263   4.028   3.373   0.690  0.0718  0.3827 -0.0199
 1026SOL    HW2 3264   4.060   3.326   0.537  0.3375 -0.4616  0.2928
 1027SOL     OW 3265   5.521   3.224   4.794  0.0514  0.0671  0.1063
 1027SOL    HW1 3266   5.458   3.146   4.787 -0.0643  0.1737 -0.0290
 1027SOL    HW2 3267   5.505   3.272   4.881  0.6784 -0.5434  0.5721
 1028SOL     OW 3268   3.219   3.167   3.251  0.2123  0.2226 -0.1775
 1028SOL    HW1 3269   3.279   3.217   3.187 -0.3301 -0.7533 -1.4927
 1028SOL    HW2 3270   3.251   3.073   3.261 -0.9219 -0.2377 -0.6836
 1029SOL     OW 3271   3.286   3.610   6.371  0.3716  0.1941 -0.0783
 1029SOL    HW1 3272   3.281   3.525   6.318 -0.0440  0.5108 -0.5583
 1029SOL    HW2 3273   3.203   3.664   6.357  0.2812  0.3151  0.8640
 1030SOL     OW 3274   2.703   3.365   1.756  0.1151  0.0478  0.2177
 1030SOL    HW1 3275   2.694   3.272   1.721  0.2639  0.0265  0.2349
 1030SOL    HW2 3276   2.615   3.395   1.793 -0.4738  0.6673 -1.6160
 1031SOL     OW 3277   6.342   1.618   3.989  0.1799 -0.5564 -0.0690
 1031SOL    HW1 3278   6.318   1.548   4.057 -1.8274 -0.0919 -0.2447
 1031SOL    HW2 3279   6.348   1.707   4.035  0.6002 -0.5105 -0.2101
 1032SOL     OW 3280   0.019   3.647   6.346  0.1215 -0.0408 -0.2839
 1032SOL    HW1 3281   0.045   3.679   6.437 -0.4440 -0.3315 -0.0158
 1032SOL    HW2 3282   0.005   3.725   6.285  2.0450  0.1365 -0.5812
 1033SOL     OW 3283   3.358   3.557   5.940 -0.2593 -0.7634  0.3726
 1033SOL    HW1 3284   3.273   3.587   5.984  0.0902 -1.0115  1.2276
 1033SOL    HW2 3285   3.354   3.459   5.924 -0.4233 -0.6595 -0.2499
 1034SOL     OW 3286   6.506   2.758   1.396  0.3022 -0.4493 -0.1253
 1034SOL    HW1 3287   6.478   2.836   1.341  0.3872  0.6867  1.3800
 1034SOL    HW2 3288   6.425   2.703   1.420  0.2371 -0.8184 -1.1255
 1035SOL     OW 3289   5.619   2.163   1.241 -0.0703 -0.4583  0.6238
 1035SOL    HW1 3290   5.662   2.227   1.305  0.2743  0.8319 -0.8373
 1035SOL    HW2 3291   5.673   2.078   1.238 -0.8019 -1.0715  2.9430
 1036SOL     OW 3292   2.562   1.898   4.335  0.8534  0.0880 -0.1504
 1036SOL    HW1 3293   2.558   1.819   4.397  1.2093  0.2972  0.1385
 1036SOL    HW2 3294   2.478   1.952   4.344  0.4695 -0.4228 -0.5751
 1037SOL     OW 3295   0.143   2.136   1.469 -0.2413 -0.0944 -0.3448
 1037SOL    HW1 3296   0.074   2.209   1.471 -0.6542 -0.4567 -0.8683
 1037SOL    HW2 3297   0.207   2.148   1.544 -0.4944  0.6276 -0.2393
 1038SOL     OW 3298   1.208   3.435   4.097 -0.3674  0.1687 -0.0068
 1038SOL    HW1 3299   1.123   3.390   4.067 -1.2354  1.7093  0.0539
 1038SOL    HW2 3300   1.263   3.370   4.149 -1.8012 -0.6989  0.4943
 1039SOL     OW 3301   5.818   2.642   3.913  0.0216  0.7936 -0.7149
 1039SOL    HW1 3302   5.836   2.672   3.819  0.4159  1.7788 -0.3405
 1039SOL    HW2 3303   5.889   2.678   3.974 -0.1204  0.0014 -0.0621
 1040SOL     OW 3304   2.717   2.292   0.112 -0.3015 -0.0784 -0.7370
 1040SOL    HW1 3305   2.672   2.357   0.051 -0.7305 -1.4062 -1.8836
 1040SOL    HW2 3306   2.648   2.241   0.163  0.0428  0.6011  0.4516
 1041SOL     OW 3307   1.612   2.537   3.825 -0.2665  0.0105  0.5599
 1041SOL    HW1 3308   1.561   2.473   3.882 -0.4674  1.2332  1.7925
 1041SOL    HW2 3309   1.551   2.576   3.756 -0.5616  0.1507  0.9002
 1042SOL     OW 3310   5.732   1.720   2.915  0.1571 -0.2259  0.0293
 1042SOL    HW1 3311   5.659   1.783   2.890 -0.8859 -1.7801 -1.0038
 1042SOL    HW2 3312   5.701   1.625   2.904  2.1140 -0.9458  0.1714
 1043SOL     OW 3313   6.577   4.257   6.578  0.0583  0.1258 -0.1880
 1043SOL    HW1 3314   6.479   4.238   6.582 -0.1173  0.9858 -0.1632
 1043SOL    HW2 3315   6.627   4.186   6.627 -0.4858 -0.7430 -0.8733
 1044SOL     OW 3316   6.872   3.424   6.856  0.1861 -0.1628  0.7615
 1044SOL    HW1 3317   6.773   3.437   6.846  0.0408 -1.2008  0.7266
 1044SOL    HW2 3318   6.894   3.327   6.844  1.1660  0.0041  1.1384
 1045SOL     OW 3319   4.930   2.380   0.887 -0.4368  0.1761 -0.0149
 1045SOL    HW1 3320   4.956   2.316   0.959 -0.2723  0.8917  0.5699
 1045SOL    HW2 3321   4.991   2.459   0.889 -0.8557  0.5168 -0.5030
 1046SOL     OW 3322   0.458   4.280   5.763 -0.3364  0.0079  0.0235
 1046SOL    HW1 3323   0.431   4.188   5.791  1.1227 -0.3308  0.4366
 1046SOL    HW2 3324   0.553   4.278   5.731 -0.5730  1.2142 -0.8251
 1047SOL     OW 3325   5.652   3.476   1.882  0.0684 -0.2471  0.4123
 1047SOL    HW1 3326   5.622   3.536   1.956 -0.9670 -0.8116  0.4809
 1047SOL    HW2 3327   5.621   3.513   1.794 -1.0304 -0.8997  0.4935
 1048SOL     OW 3328   2.842   3.579   3.004  0.5628  0.3121  0.2565
 1048SOL    HW1 3329   2.918   3.614   3.058  0.2723  0.8194  0.3385
 1048SOL    HW2 3330   2.868   3.491   2.963  1.0789  0.3327  0.5335
 1049SOL     OW 3331   1.913   1.979   3.292  0.4905  0.2660 -0.2716
 1049SOL    HW1 3332   2.012   1.988   3.288  0.5314  1.2398  1.4582
 1049SOL    HW2 3333   1.882   1.996   3.386 -1.3384  0.2695 -0.8248
 1050SOL     OW 3334   5.254   2.855   1.910  0.4991  0.2851  0.1513
 1050SOL    HW1 3335   5.215   2.906   1.833  0.8323  1.9436  1.0354
 1050SOL    HW2 3336   5.248   2.911   1.993  1.6075 -0.8176  1.0037
 1051SOL     OW 3337   3.591   3.349   2.391 -0.0362 -0.0418  0.4279
 1051SOL    HW1 3338   3.638   3.268   2.358 -2.5552 -1.4487  0.0105
 1051SOL    HW2 3339   3.569   3.409   2.314  1.1021  0.6562  0.6324
 1052SOL     OW 3340   4.698   4.371   0.348  0.4036  0.2320  0.3060
 1052SOL    HW1 3341   4.715   4.273   0.338  0.7104  0.2112  0.9478
 1052SOL    HW2 3342   4.619   4.398   0.293 -0.2838 -0.5569  0.8855
 1053SOL     OW 3343   3.614   3.819   5.049 -0.2549 -0.3766 -0.1990
 1053SOL    HW1 3344   3.544   3.880   5.088 -0.0356  0.5497 -1.1931
 1053SOL    HW2 3345   3.705   3.857   5.069 -0.1248  1.5828 -3.6206
 1054SOL     OW 3346   0.660   2.052   3.488 -0.0457  0.1006 -0.1650
 1054SOL    HW1 3347   0.752   2.076   3.520  0.6352 -0.5025 -1.5625
 1054SOL    HW2 3348   0.664   2.029   3.390 -1.7000  0.1083 -0.2612
 1055SOL     OW 3349   5.069   3.480   0.634  0.1442 -0.1242  0.9491
 1055SOL    HW1 3350   5.100   3.385   0.624  1.8799  0.6215 -2.0927
 1055SOL    HW2 3351   4.970   3.481   0.649  0.1005 -2.3991  1.2412
 1056SOL     OW 3352   4.211   3.491   2.633  0.2405  0.6167  0.1308
 1056SOL    HW1 3353   4.239   3.494   2.729 -0.6705 -2.0225  0.5733
 1056SOL    HW2 3354   4.232   3.400   2.596 -0.5070  1.2031 -1.8298
 1057SOL     OW 3355   6.029   2.232   5.573  0.7748 -0.4656 -0.4182
 1057SOL    HW1 3356   6.069   2.324   5.577 -1.2942  0.6871 -3.2561
 1057SOL    HW2 3357   5.961   2.222   5.646 -1.3250  1.5750 -1.9577
 1058SOL     OW 3358   3.244   3.597   1.554  0.0030  0.3808 -0.9608
 1058SOL    HW1 3359   3.291   3.685   1.548 -1.2066  1.2405  1.1124
 1058SOL    HW2 3360   3.225   3.576   1.650 -1.4544 -1.2144 -1.5510
 1059SOL     OW 3361   4.308   3.221   4.092  0.2780  0.3392  0.4000
 1059SOL    HW1 3362   4.372   3.283   4.046  1.5168  0.1371  1.7823
 1059SOL    HW2 3363   4.343   3.200   4.183 -1.4140 -0.3776  0.9042
 1060SOL     OW 3364   1.712   4.099   1.607 -0.4605 -0.1828 -0.2229
 1060SOL    HW1 3365   1.655   4.034   1.557  0.1773 -1.7134  1.0056
 1060SOL    HW2 3366   1.765   4.153   1.541 -1.0465 -0.8342 -1.2568
 1061SOL     OW 3367   5.936   1.615   3.128 -0.6915 -0.8266 -0.5623
 1061SOL    HW1 3368   6.015   1.630   3.068  0.5756  0.2407  1.3025
 1061SOL    HW2 3369   5.896   1.703   3.154 -1.5904 -1.3040 -0.2829
 1062SOL     OW 3370   1.986   2.314   4.178 -0.3388  0.0259  0.1445
 1062SOL    HW1 3371   2.010   2.394   4.233  1.9384  0.2149 -0.9812
 1062SOL    HW2 3372   2.038   2.317   4.092 -2.6839 -0.9885 -1.3973
 1063SOL     OW 3373   0.488   1.708   3.406  0.4578 -0.0826 -0.0480
 1063SOL    HW1 3374   0.534   1.696   3.319 -0.2855  0.5687 -0.5429
 1063SOL    HW2 3375   0.399   1.750   3.391  1.1392  1.9771  1.1716
 1064SOL     OW 3376   2.055   2.919   5.179  0.4108  0.2139 -0.1126
 1064SOL    HW1 3377   2.070   2.843   5.116  1.0454  1.2065 -1.1745
 1064SOL    HW2 3378   1.969   2.965   5.156  0.7417  0.7006 -0.3795
 1065SOL     OW 3379   0.003   3.381   0.769 -0.0747  0.5085  0.1154
 1065SOL    HW1 3380   6.950   3.381   0.684  1.8028  0.1117 -1.1198
 1065SOL    HW2 3381   6.995   3.291   0.813  0.6201 -0.0167 -0.7847
 1066SOL     OW 3382   6.344   2.879   2.356 -0.5093  0.1964 -0.0819
 1066SOL    HW1 3383   6.262   2.834   2.390  0.2109 -1.2210 -0.1100
 1066SOL    HW2 3384   6.330   2.907   2.261 -0.5284 -1.3064 -0.5573
 1067SOL     OW 3385   4.584   3.068   3.503  0.1241 -0.5598  0.0847
 1067SOL    HW1 3386   4.672   3.029   3.529  0.0588 -0.9313 -0.2461
 1067SOL    HW2 3387   4.519   2.994   3.484  0.2802 -0.3367 -1.5199
 1068SOL     OW 3388   3.744   2.371   3.941  0.1546  0.2039  0.3590
 1068SOL    HW1 3389   3.800   2.447   3.973  1.9145 -1.2417  0.8246
 1068SOL    HW2 3390   3.729   2.380   3.843  0.4941  1.0549  0.3778
 1069SOL     OW 3391   2.001   1.855   6.481  0.5394 -0.4133  0.1032
 1069SOL    HW1 3392   2.053   1.785   6.531 -0.3321 -0.9556  0.2681
 1069SOL    HW2 3393   1.981   1.822   6.389  0.7509 -0.0765 -0.0650
 1070SOL     OW 3394   1.120   3.141   6.416 -1.0566  0.3396 -0.6153
 1070SOL    HW1 3395   1.062   3.186   6.349  0.1342 -0.6349 -2.3815
 1070SOL    HW2 3396   1.168   3.064   6.373 -1.4332 -1.3514  1.7536
 1071SOL     OW 3397   5.306   2.703   4.726 -0.1731  0.4846  0.2825
 1071SOL    HW1 3398   5.265   2.621   4.765 -2.0322  2.0420  1.8470
 1071SOL    HW2 3399   5.269   2.719   4.635 -1.3949  0.6465  0.7827
 1072SOL     OW 3400   2.460   2.151   2.235  0.1796 -0.0715 -0.3587
 1072SOL    HW1 3401   2.365   2.141   2.262  0.5348 -0.8439  0.6721
 1072SOL    HW2 3402   2.519   2.117   2.308  1.2728  1.2660 -0.5876
 1073SOL     OW 3403   6.558   1.584   3.843  0.1674 -0.2594 -0.3323
 1073SOL    HW1 3404   6.486   1.605   3.909  0.8494  0.5786  0.1637
 1073SOL    HW2 3405   6.518   1.575   3.752 -0.6567 -0.5101  0.0432
 1074SOL     OW 3406   3.455   3.099   6.205  0.1443  0.3128  0.4903
 1074SOL    HW1 3407   3.504   3.022   6.163  1.0118  0.2815  1.4975
 1074SOL    HW2 3408   3.360   3.073   6.222  0.5920 -0.7900  1.4292
 1075SOL     OW 3409   3.688   2.343   0.299  0.7206  0.2361  0.3443
 1075SOL    HW1 3410   3.609   2.390   0.338 -0.5002 -0.6568 -0.9710
 1075SOL    HW2 3411   3.747   2.310   0.372 -1.3671 -1.1955  1.4752
 1076SOL     OW 3412   0.834   3.160   1.717  0.3164  0.5952 -0.4762
 1076SOL    HW1 3413   0.783   3.129   1.797 -0.9798  0.9428 -1.1432
 1076SOL    HW2 3414   0.874   3.250   1.736  2.3097 -0.4685  0.7064
 1077SOL     OW 3415   6.520   3.086   5.850  0.0972 -0.4309  0.9826
 1077SOL    HW1 3416   6.602   3.032   5.833  0.1155  0.1250 -1.0404
 1077SOL    HW2 3417   6.470   3.098   5.763 -0.2209  2.2640  1.4343
 1078SOL     OW 3418   3.948   2.865   5.729 -0.8778 -0.3209 -0.7292
 1078SOL    HW1 3419   3.906   2.794   5.785  1.2838 -2.0018 -1.1126
 1078SOL    HW2 3420   4.009   2.920   5.787 -0.2117 -0.7471 -1.0216
 1079SOL     OW 3421   3.309   2.944   1.257 -0.1430 -0.1971 -0.1157
 1079SOL    HW1 3422   3.358   2.963   1.342 -0.0101  0.5130 -0.3486
 1079SOL    HW2 3423   3.370   2.957   1.179 -0.8675  1.4414 -0.4622
 1080SOL     OW 3424   6.076   2.547   1.726  0.0973  0.3468  0.3020
 1080SOL    HW1 3425   6.079   2.507   1.634 -0.8242 -0.8526  0.7611
 1080SOL    HW2 3426   6.167   2.579   1.752  0.2810  1.0886 -1.1841
 1081SOL     OW 3427   4.271   1.871   5.314  0.2271 -0.2343 -0.0553
 1081SOL    HW1 3428   4.352   1.812   5.313 -0.5034 -1.2931  0.7740
 1081SOL    HW2 3429   4.288   1.952   5.258  1.5932 -0.7803 -0.4715
 1082SOL     OW 3430   5.974   3.035   4.689 -0.6856  0.1014 -0.0054
 1082SOL    HW1 3431   6.068   3.058   4.714 -1.5963  3.5050  0.8122
 1082SOL    HW2 3432   5.975   2.960   4.624  2.8053  1.7532 -2.1852
 1083SOL     OW 3433   1.550   1.952   6.174  0.4618 -0.2059 -0.3076
 1083SOL    HW1 3434   1.512   1.862   6.193  0.1542 -0.0365 -0.1132
 1083SOL    HW2 3435   1.482   2.006   6.124  1.0925 -0.4983 -1.5235
 1084SOL     OW 3436   0.543   3.777   5.683 -0.1425 -0.0922  0.6253
 1084SOL    HW1 3437   0.522   3.680   5.684 -1.0394  0.0855  1.8218
 1084SOL    HW2 3438   0.460   3.830   5.666  0.1252  0.4944  1.0779
 1085SOL     OW 3439   3.017   2.767   2.439 -0.3881 -0.3740  0.4429
 1085SOL    HW1 3440   3.049   2.689   2.386  0.3839  0.3472 -0.1861
 1085SOL    HW2 3441   2.963   2.828   2.381  0.5891  0.5018  0.4155
 1086SOL     OW 3442   5.264   4.364   1.139  0.2390  0.0701  0.3158
 1086SOL    HW1 3443   5.358   4.375   1.105  0.5332 -1.2147  0.6274
 1086SOL    HW2 3444   5.213   4.305   1.077  0.1697 -0.6306  1.0238
 1087SOL     OW 3445   3.930   2.030   0.207 -0.5855  0.4895 -0.0576
 1087SOL    HW1 3446   3.832   2.046   0.220 -1.0128 -1.9020  0.0632
 1087SOL    HW2 3447   3.962   1.961   0.272  1.6826  2.6645  1.2885
 1088SOL     OW 3448   3.745   1.638   4.084 -0.1299  0.1567  0.7176
 1088SOL    HW1 3449   3.741   1.636   4.183 -0.1247  0.7400  0.7305
 1088SOL    HW2 3450   3.682   1.707   4.049  1.6670  1.7316  0.4324
 1089SOL     OW 3451   6.971   3.662   4.977  0.5097 -0.0725  0.2555
 1089SOL    HW1 3452   0.036   3.638   4.905  0.6740  2.2025 -0.4092
 1089SOL    HW2 3453   0.021   3.692   5.059  0.3040 -0.1691  0.4171
 1090SOL     OW 3454   0.716   2.417   2.738 -0.4325  0.2829  0.3555
 1090SOL    HW1 3455   0.688   2.402   2.833  0.4974  0.8434  0.7252
 1090SOL    HW2 3456   0.689   2.509   2.710  0.8347  0.7638  0.6574
 1091SOL     OW 3457   2.280   3.049   1.515  0.0754  0.2476  0.4836
 1091SOL    HW1 3458   2.324   3.028   1.428  1.1836  1.0768  0.8311
 1091SOL    HW2 3459   2.245   2.964   1.556  1.4025 -0.4472  0.2255
 1092SOL     OW 3460   3.322   3.148   2.711  0.1810 -0.4410 -0.1775
 1092SOL    HW1 3461   3.406   3.116   2.755  1.4987  0.6057 -1.7991
 1092SOL    HW2 3462   3.270   3.069   2.678  1.6821 -1.0823 -1.1436
 1093SOL     OW 3463   2.787   3.125   1.347  0.0083 -0.3469  0.6748
 1093SOL    HW1 3464   2.763   3.187   1.272  0.1242 -1.4845 -0.3347
 1093SOL    HW2 3465   2.851   3.171   1.409 -0.0061  0.5827  0.0280
 1094SOL     OW 3466   3.704   3.941   1.883 -0.1288  0.3364  0.1461
 1094SOL    HW1 3467   3.800   3.970   1.884 -0.1410  0.4248 -0.9543
 1094SOL    HW2 3468   3.699   3.842   1.872 -0.1719  0.3302  0.2164
 1095SOL     OW 3469   2.776   2.068   5.933 -0.4300  0.0140  0.2044
 1095SOL    HW1 3470   2.796   2.139   5.864  0.7292 -0.7084 -0.2367
 1095SOL    HW2 3471   2.711   2.002   5.896 -2.2985  1.3311  0.9631
 1096SOL     OW 3472   4.683   2.325   4.409 -0.2665 -0.3534  0.2071
 1096SOL    HW1 3473   4.654   2.230   4.420 -1.1270  0.1054  2.4964
 1096SOL    HW2 3474   4.667   2.375   4.494 -0.2448  1.9786 -1.0722
 1097SOL     OW 3475   5.514   2.846   5.535  0.6603 -0.4235 -0.2490
 1097SOL    HW1 3476   5.541   2.858   5.631  1.0181  0.8458 -0.4924
 1097SOL    HW2 3477   5.596   2.825   5.481  0.7717  0.7723 -0.5665
 1098SOL     OW 3478   6.497   2.357   2.805  0.5948 -0.3264  0.4109
 1098SOL    HW1 3479   6.455   2.388   2.720 -0.7176 -0.5050  0.9639
 1098SOL    HW2 3480   6.426   2.345   2.875  1.5459 -0.9165  1.3127
 1099SOL     OW 3481   4.917   2.604   0.408 -0.0890 -0.1059  0.4387
 1099SOL    HW1 3482   4.954   2.669   0.341 -0.7350 -2.5223 -2.4876
 1099SOL    HW2 3483   4.842   2.647   0.459 -0.5016  1.4572 -1.3735
 1100SOL     OW 3484   5.981   3.037   0.493  0.5461 -0.5988  0.5518
 1100SOL    HW1 3485   5.893   3.059   0.451  0.5951  0.8179  1.1500
 1100SOL    HW2 3486   5.974   2.950   0.542  0.0001 -1.3846 -0.8872
 1101SOL     OW 3487   1.013   3.501   0.891 -0.5536 -0.1186  0.0967
 1101SOL    HW1 3488   0.971   3.486   0.802  1.5770 -0.5521 -0.9147
 1101SOL    HW2 3489   1.064   3.587   0.890 -0.4008 -0.1949  0.8437
 1102SOL     OW 3490   5.978   3.414   0.350 -0.7377  0.8815 -0.4261
 1102SOL    HW1 3491   5.911   3.410   0.424 -0.6243  0.7726 -0.3279
 1102SOL    HW2 3492   5.936   3.381   0.266 -0.2038 -1.2744  0.0934
 1103SOL     OW 3493   5.852   2.993   1.592  0.1518 -0.5278  0.1258
 1103SOL    HW1 3494   5.884   3.085   1.568 -0.1362 -0.8982 -1.8595
 1103SOL    HW2 3495   5.760   2.980   1.555  0.8133 -2.1510 -1.0354
 1104SOL     OW 3496   3.689   3.135   1.421  0.1746 -0.0822 -0.3559
 1104SOL    HW1 3497   3.764   3.092   1.372 -0.3894  0.2620 -1.5742
 1104SOL    HW2 3498   3.725   3.191   1.496  1.0669 -0.5091 -0.4590
 1105SOL     OW 3499   0.499   4.436   1.499 -0.6056  0.5563  0.5800
 1105SOL    HW1 3500   0.421   4.439   1.562  1.3540  2.9269  3.1547
 1105SOL    HW2 3501   0.576   4.391   1.544 -0.2657 -1.3932 -1.7599
 1106SOL     OW 3502   3.938   2.448   1.375 -0.1708  0.3802  0.0358
 1106SOL    HW1 3503   4.016   2.487   1.424  0.1428  1.1129 -1.0205
 1106SOL    HW2 3504   3.887   2.388   1.437  1.6467 -0.7243  0.5423
 1107SOL     OW 3505   5.972   3.940   3.797  0.1909  0.4988 -0.6759
 1107SOL    HW1 3506   5.892   3.881   3.790  1.0788 -0.8422  0.1378
 1107SOL    HW2 3507   6.020   3.943   3.709  1.2084 -1.6022 -0.2439
 1108SOL     OW 3508   2.284   3.011   5.593  0.0345 -0.5485  0.5183
 1108SOL    HW1 3509   2.363   3.056   5.552  0.0406 -0.0760  1.0403
 1108SOL    HW2 3510   2.219   2.986   5.522 -1.8264  3.7558  0.4029
 1109SOL     OW 3511   6.422   3.747   4.491 -0.1839  1.0873  0.4250
 1109SOL    HW1 3512   6.358   3.783   4.560 -1.7589  0.0118 -0.4055
 1109SOL    HW2 3513   6.433   3.649   4.504  1.5576  1.2952  0.7040
 1110SOL     OW 3514   5.197   2.451   6.034  0.4946  0.5693 -0.6434
 1110SOL    HW1 3515   5.206   2.473   6.131 -0.2233 -0.2653 -0.3735
 1110SOL    HW2 3516   5.266   2.383   6.010  0.3725  0.4294 -0.6013
 1111SOL     OW 3517   6.837   3.229   2.090 -0.5240  0.1765 -0.7546
 1111SOL    HW1 3518   6.851   3.328   2.087  0.5499  0.0738  0.0004
 1111SOL    HW2 3519   6.830   3.200   2.186 -1.2197 -0.4343 -0.9860
 1112SOL     OW 3520   0.773   3.597   1.755  0.6877  0.2331  0.4136
 1112SOL    HW1 3521   0.686   3.547   1.750  1.2369 -0.6492 -3.1814
 1112SOL    HW2 3522   0.767   3.679   1.697  1.0282  2.4910  3.3350
 1113SOL     OW 3523   6.729   3.489   2.975 -0.4606  0.1648 -0.3972
 1113SOL    HW1 3524   6.801   3.550   3.008 -1.3572  0.9428  0.1707
 1113SOL    HW2 3525   6.770   3.405   2.939  0.6084 -0.5121  2.2209
 1114SOL     OW 3526   3.142   2.935   2.607 -0.5488  0.1880 -0.0810
 1114SOL    HW1 3527   3.221   2.886   2.644  0.2666 -0.1334 -2.1025
 1114SOL    HW2 3528   3.084   2.872   2.556 -2.3985  0.3412  1.6863
 1115SOL     OW 3529   2.333   2.993   3.078  0.0690  0.6318 -0.4528
 1115SOL    HW1 3530   2.252   3.025   3.127 -0.8462  0.0687 -1.5455
 1115SOL    HW2 3531   2.305   2.932   3.003  1.4285  1.2010 -1.4752
 1116SOL     OW 3532   5.976   3.919   2.365 -0.3818 -0.5489 -0.3146
 1116SOL    HW1 3533   6.073   3.946   2.362 -0.1504 -1.3477 -0.2519
 1116SOL    HW2 3534   5.967   3.834   2.417 -1.3244  0.3496  1.0768
 1117SOL     OW 3535   5.945   1.581   3.414  0.3898  0.2385  0.2995
 1117SOL    HW1 3536   5.930   1.572   3.316  1.1435 -1.1745  0.2888
 1117SOL    HW2 3537   5.867   1.542   3.463  0.1848  0.6035  0.2660
 1118SOL     OW 3538   6.986   2.274   5.492 -0.1260 -0.0423  0.6390
 1118SOL    HW1 3539   6.954   2.332   5.417  1.1637  0.4183  0.4098
 1118SOL    HW2 3540   6.954   2.180   5.478 -1.8060  0.4761  0.7373
 1119SOL     OW 3541   5.354   1.604   5.224 -0.0428 -0.2178  0.2445
 1119SOL    HW1 3542   5.293   1.625   5.300 -0.5218 -1.4857  0.2465
 1119SOL    HW2 3543   5.445   1.583   5.259  0.3070  1.2479  0.2764
 1120SOL     OW 3544   3.769   1.692   0.470 -0.5392 -0.3443 -0.5207
 1120SOL    HW1 3545   3.703   1.699   0.544 -0.2345 -1.5599 -0.1191
 1120SOL    HW2 3546   3.725   1.719   0.384 -0.7807  1.4852  0.1193
 1121SOL     OW 3547   0.381   2.964   6.952  0.6684  0.0813 -0.2587
 1121SOL    HW1 3548   0.305   2.991   6.893 -0.7186 -0.9482  0.9859
 1121SOL    HW2 3549   0.353   2.889   0.012  2.7304 -0.4573  0.1348
 1122SOL     OW 3550   3.691   3.095   2.312  0.1946 -0.3754 -0.0846
 1122SOL    HW1 3551   3.623   3.026   2.338 -0.5489  0.2916 -0.2474
 1122SOL    HW2 3552   3.748   3.058   2.238  0.1780 -1.0288  0.2185
 1123SOL     OW 3553   1.020   2.111   0.267 -0.7447 -0.5419 -0.1103
 1123SOL    HW1 3554   0.973   2.044   0.210 -0.2802 -0.9659 -0.0066
 1123SOL    HW2 3555   1.025   2.077   0.361 -1.6139  0.2065  0.2215
 1124SOL     OW 3556   2.895   4.392   1.922  0.3736  0.3061 -0.3459
 1124SOL    HW1 3557   2.811   4.434   1.888 -0.4299 -0.9146  0.0462
 1124SOL    HW2 3558   2.893   4.391   2.022 -0.0826 -1.4673 -0.3364
 1125SOL     OW 3559   2.605   2.142   3.790 -0.3242 -0.3178  0.1164
 1125SOL    HW1 3560   2.595   2.234   3.829  1.2090 -0.4597  0.9002
 1125SOL    HW2 3561   2.579   2.074   3.858 -1.7225 -0.4995 -0.5545
 1126SOL     OW 3562   3.609   4.229   0.912 -0.2924 -0.2154  0.0867
 1126SOL    HW1 3563   3.600   4.274   0.823 -0.9598 -0.8558 -0.1883
 1126SOL    HW2 3564   3.526   4.245   0.966 -1.1210 -2.1308 -0.5213
 1127SOL     OW 3565   0.791   3.687   0.422  0.3817 -0.0245 -0.4791
 1127SOL    HW1 3566   0.793   3.723   0.329 -2.5770  2.0376  0.1411
 1127SOL    HW2 3567   0.734   3.604   0.424  0.7488 -0.2807 -0.5514
 1128SOL     OW 3568   2.661   3.544   5.292 -0.0360  0.5458 -0.6192
 1128SOL    HW1 3569   2.666   3.591   5.203  0.7210 -0.1592 -0.9617
 1128SOL    HW2 3570   2.565   3.527   5.315 -0.2487  0.9025 -1.2142
 1129SOL     OW 3571   0.424   2.581   2.343 -0.4315  0.2006  0.0935
 1129SOL    HW1 3572   0.331   2.563   2.313 -0.9159  1.5295  0.7582
 1129SOL    HW2 3573   0.435   2.678   2.365  0.9097 -0.0594  0.6964
 1130SOL     OW 3574   1.054   3.869   5.481  0.0440 -0.6736 -0.2335
 1130SOL    HW1 3575   1.060   3.915   5.569  1.1862 -2.0957  0.4703
 1130SOL    HW2 3576   1.111   3.919   5.415  0.8325 -0.7442  0.3749
 1131SOL     OW 3577   3.627   2.512   5.718  0.2766 -0.3437  0.3438
 1131SOL    HW1 3578   3.595   2.540   5.808 -0.1858  0.4283 -0.0460
 1131SOL    HW2 3579   3.553   2.466   5.669 -0.8418  2.7205 -1.1157
 1132SOL     OW 3580   1.854   1.681   6.829 -0.4102 -0.2193 -0.2522
 1132SOL    HW1 3581   1.769   1.715   6.789  0.6778  2.7560 -0.3040
 1132SOL    HW2 3582   1.892   1.750   6.891  0.5849 -2.6062  1.9960
 1133SOL     OW 3583   3.604   3.672   3.134 -0.4211  0.3500 -0.5486
 1133SOL    HW1 3584   3.548   3.657   3.216  0.5426  0.9128  0.2385
 1133SOL    HW2 3585   3.667   3.596   3.123 -1.2222 -0.2154 -1.3558
 1134SOL     OW 3586   2.161   4.009   2.734 -0.2995 -0.4032  0.0621
 1134SOL    HW1 3587   2.225   4.014   2.658 -1.5394 -0.0448 -1.0062
 1134SOL    HW2 3588   2.186   4.076   2.803  1.0561 -0.9796  0.1639
 1135SOL     OW 3589   4.962   3.974   3.859 -0.3008  0.3554  0.6191
 1135SOL    HW1 3590   4.947   4.012   3.950 -0.1102  0.1958  0.7184
 1135SOL    HW2 3591   4.877   3.935   3.825 -0.1940 -0.3035  1.0675
 1136SOL     OW 3592   5.549   4.296   6.315  0.1222 -0.7272 -0.0198
 1136SOL    HW1 3593   5.561   4.378   6.259 -1.4778 -0.0067  0.6385
 1136SOL    HW2 3594   5.477   4.238   6.276  0.3064 -1.1545  0.2633
 1137SOL     OW 3595   2.165   4.418   1.786  0.2798 -0.5694  0.2300
 1137SOL    HW1 3596   2.179   4.328   1.744  1.4028  0.4818 -1.8044
 1137SOL    HW2 3597   2.079   4.457   1.753  0.6300 -0.1849 -0.2196
 1138SOL     OW 3598   5.098   2.925   4.308 -0.4090  0.4815 -0.1692
 1138SOL    HW1 3599   5.010   2.927   4.260 -0.2820  1.3005 -0.3900
 1138SOL    HW2 3600   5.172   2.923   4.241 -0.2544 -0.4096  0.0186
 1139SOL     OW 3601   1.919   2.629   4.563 -0.7305 -0.1457  0.0963
 1139SOL    HW1 3602   1.920   2.570   4.644  2.0425 -1.0766 -0.5041
 1139SOL    HW2 3603   1.924   2.724   4.592 -1.8542 -0.3370  1.0181
 1140SOL     OW 3604   5.457   2.894   2.858 -0.2528 -0.1649 -0.0329
 1140SOL    HW1 3605   5.418   2.926   2.772 -1.0170 -0.0667  0.3449
 1140SOL    HW2 3606   5.506   2.970   2.902  1.5539 -0.6266 -1.1406
 1141SOL     OW 3607   3.493   2.646   1.082  0.1147 -0.2708  0.1146
 1141SOL    HW1 3608   3.592   2.646   1.095  0.1149  0.2161  0.1415
 1141SOL    HW2 3609   3.449   2.604   1.161  0.3751 -1.9136 -0.5796
 1142SOL     OW 3610   3.296   2.762   2.777 -0.0312  0.1415  0.1141
 1142SOL    HW1 3611   3.265   2.722   2.863  0.1401 -1.4691 -0.5392
 1142SOL    HW2 3612   3.388   2.729   2.756 -1.0438 -1.6475 -1.9423
 1143SOL     OW 3613   1.688   4.122   6.952  0.2912 -0.2600  0.2898
 1143SOL    HW1 3614   1.745   4.156   0.027 -0.7208  0.4450  0.7624
 1143SOL    HW2 3615   1.631   4.046   6.985 -0.5292  0.3858  0.3909
 1144SOL     OW 3616   5.953   4.736   6.351 -0.6061 -0.3631  0.0696
 1144SOL    HW1 3617   5.921   4.829   6.366  1.0026  0.2304  0.0225
 1144SOL    HW2 3618   5.914   4.700   6.266 -0.1898  0.7886 -0.6319
 1145SOL     OW 3619   6.761   2.742   1.764 -0.4472 -0.0845  0.3761
 1145SOL    HW1 3620   6.802   2.765   1.676  0.4545 -1.6544  0.3442
 1145SOL    HW2 3621   6.805   2.795   1.837  0.2175 -0.2499  0.1036
 1146SOL     OW 3622   6.277   4.047   1.555  0.4261  0.2900  0.7663
 1146SOL    HW1 3623   6.199   4.001   1.598  0.1995  0.1922  0.2488
 1146SOL    HW2 3624   6.314   3.989   1.482  2.3655 -0.6826  2.4121
 1147SOL     OW 3625   1.018   4.002   0.411 -0.2031  0.1700  0.1773
 1147SOL    HW1 3626   0.998   3.924   0.350 -2.0091 -0.5283  1.5644
 1147SOL    HW2 3627   0.944   4.069   0.403 -0.1017  0.3977  1.0707
 1148SOL     OW 3628   1.390   3.318   5.187 -0.7472 -0.3397  0.7859
 1148SOL    HW1 3629   1.464   3.354   5.243  0.7020  0.0418 -1.2621
 1148SOL    HW2 3630   1.319   3.279   5.246  0.7583 -0.1378  2.8275
 1149SOL     OW 3631   5.483   2.385   2.089  0.0133 -0.5563 -0.3982
 1149SOL    HW1 3632   5.525   2.305   2.046 -0.9484 -0.8092 -0.8946
 1149SOL    HW2 3633   5.422   2.429   2.023 -0.8941 -0.4959  0.4703
 1150SOL     OW 3634   1.878   2.505   0.675  0.6441  0.4007  0.1738
 1150SOL    HW1 3635   1.839   2.588   0.635 -1.3905 -0.2411  0.7031
 1150SOL    HW2 3636   1.878   2.513   0.775  1.0747  0.0178  0.2081
 1151SOL     OW 3637   0.307   3.390   1.196 -0.6932  0.0718 -0.1431
 1151SOL    HW1 3638   0.326   3.314   1.133  2.2936 -1.1634  1.9805
 1151SOL    HW2 3639   0.213   3.383   1.230 -1.4319 -0.8878 -2.2362
 1152SOL     OW 3640   1.750   3.065   4.861  0.0239 -0.3445  0.1267
 1152SOL    HW1 3641   1.775   2.979   4.817 -0.6937 -1.5840  2.0499
 1152SOL    HW2 3642   1.798   3.074   4.948 -1.8524 -0.0754  1.1867
 1153SOL     OW 3643   3.000   4.085   0.615  0.7170 -0.0595 -0.6998
 1153SOL    HW1 3644   3.012   4.082   0.516 -0.1650  1.0865 -0.8665
 1153SOL    HW2 3645   2.952   4.003   0.646 -1.6908  0.8678 -1.6727
 1154SOL     OW 3646   3.447   4.053   2.267  0.2753 -0.0263  0.1233
 1154SOL    HW1 3647   3.354   4.072   2.299 -0.2782 -1.6634 -0.4065
 1154SOL    HW2 3648   3.481   4.130   2.214 -0.6305  0.7429  0.6453
 1155SOL     OW 3649   6.718   3.511   5.965  0.0411 -0.0155 -0.5273
 1155SOL    HW1 3650   6.661   3.456   6.027 -0.6141  0.7518 -0.4297
 1155SOL    HW2 3651   6.814   3.488   5.980 -0.1495 -0.3506  0.2845
 1156SOL     OW 3652   4.629   1.847   1.303  0.1626 -0.3685 -0.5672
 1156SOL    HW1 3653   4.695   1.778   1.273 -1.3834 -0.9066 -3.0060
 1156SOL    HW2 3654   4.551   1.849   1.240 -2.8205 -0.6335  2.7862
 1157SOL     OW 3655   0.351   2.612   1.053 -0.3158 -0.4262  0.4801
 1157SOL    HW1 3656   0.400   2.672   1.116  0.6183 -0.1824 -0.4602
 1157SOL    HW2 3657   0.261   2.589   1.092 -0.7990  1.7541  0.7652
 1158SOL     OW 3658   5.893   4.109   4.324  0.1957  0.0746  0.0443
 1158SOL    HW1 3659   5.859   4.019   4.348 -4.4175  1.5610  0.0711
 1158SOL    HW2 3660   5.932   4.107   4.232 -2.2824 -1.5508 -1.0698
 1159SOL     OW 3661   6.736   2.283   4.026  0.0786  0.1430 -0.0592
 1159SOL    HW1 3662   6.636   2.273   4.025  0.0153  0.7140 -1.6876
 1159SOL    HW2 3663   6.779   2.193   4.017 -0.3270  0.0751 -1.5201
 1160SOL     OW 3664   1.339   2.119   0.972 -0.3371  0.4563 -0.3260
 1160SOL    HW1 3665   1.326   2.177   0.892  0.2410  3.3234  1.5200
 1160SOL    HW2 3666   1.424   2.068   0.963  0.6188  2.0871 -0.7898
 1161SOL     OW 3667   1.590   2.660   4.742 -0.1379 -0.0711  0.1168
 1161SOL    HW1 3668   1.618   2.601   4.817 -0.5421 -0.2259  0.1504
 1161SOL    HW2 3669   1.531   2.733   4.777  0.2096  0.2449  0.0481
 1162SOL     OW 3670   1.814   3.389   5.144 -0.3885 -0.1602 -0.3257
 1162SOL    HW1 3671   1.735   3.402   5.085  0.0025  1.4234 -0.5196
 1162SOL    HW2 3672   1.838   3.475   5.189  1.4032 -0.5256 -0.4908
 1163SOL     OW 3673   2.629   2.788   3.542 -0.0551 -0.1031  0.1095
 1163SOL    HW1 3674   2.600   2.698   3.576  0.6698 -0.8660 -1.1971
 1163SOL    HW2 3675   2.700   2.776   3.472  1.1222  1.5545  0.9461
 1164SOL     OW 3676   2.932   3.619   5.097  0.0795 -0.2257 -0.2451
 1164SOL    HW1 3677   2.835   3.645   5.094  0.5008  1.3564 -1.5117
 1164SOL    HW2 3678   2.984   3.689   5.144  1.2027  1.3007 -3.4603
 1165SOL     OW 3679   0.261   4.434   4.721 -0.2859  0.3757  0.1199
 1165SOL    HW1 3680   0.287   4.351   4.672 -0.7449  0.5168 -0.3732
 1165SOL    HW2 3681   0.161   4.441   4.723 -0.2688  0.4269  0.9854
 1166SOL     OW 3682   0.081   2.799   0.539 -0.2511 -0.1319 -0.3722
 1166SOL    HW1 3683   0.078   2.899   0.533  0.6092 -0.1606 -1.7318
 1166SOL    HW2 3684   0.040   2.770   0.625  1.8537  1.5329  1.3152
 1167SOL     OW 3685   6.187   3.713   3.512 -0.4933 -0.4198  0.0254
 1167SOL    HW1 3686   6.124   3.694   3.588 -0.6567  0.5664  0.1450
 1167SOL    HW2 3687   6.255   3.780   3.541 -1.3506  0.9877 -1.0834
 1168SOL     OW 3688   5.786   3.953   4.635 -0.4500 -0.5704  0.7611
 1168SOL    HW1 3689   5.738   3.876   4.594  1.5913 -1.3499 -0.2905
 1168SOL    HW2 3690   5.806   3.933   4.731  1.5671 -2.1661  0.0661
 1169SOL     OW 3691   6.619   4.083   0.831 -0.0921 -0.0535  0.2164
 1169SOL    HW1 3692   6.715   4.064   0.854  0.2825 -1.5554 -2.2746
 1169SOL    HW2 3693   6.561   4.057   0.908  1.3195 -1.5019  0.8574
 1170SOL     OW 3694   5.709   2.761   2.722  0.1904 -0.3292  0.3672
 1170SOL    HW1 3695   5.796   2.748   2.769  2.0507  0.8715 -2.4980
 1170SOL    HW2 3696   5.645   2.808   2.784  2.2760  0.6579  1.8872
 1171SOL     OW 3697   1.718   4.505   1.542 -0.2201  0.1897  0.2231
 1171SOL    HW1 3698   1.667   4.532   1.624 -0.9762 -0.0518 -0.1534
 1171SOL    HW2 3699   1.656   4.505   1.463  0.2481 -0.5833 -0.1563
 1172SOL     OW 3700   1.804   2.614   0.163 -0.2391 -0.4298 -0.1245
 1172SOL    HW1 3701   1.743   2.684   0.126 -0.9368  0.7367  2.8821
 1172SOL    HW2 3702   1.888   2.656   0.196  0.3910 -1.3998 -0.4291
 1173SOL     OW 3703   6.076   2.528   5.272  0.3489 -0.5265  0.3502
 1173SOL    HW1 3704   6.166   2.565   5.251  0.3462  0.1513  1.4798
 1173SOL    HW2 3705   6.011   2.603   5.285 -0.4138 -1.0022 -0.5083
 1174SOL     OW 3706   2.119   2.197   2.794  0.0619  0.6264 -0.5687
 1174SOL    HW1 3707   2.140   2.112   2.841  0.4324 -0.5413 -2.7053
 1174SOL    HW2 3708   2.119   2.273   2.859  0.7304 -0.8438  1.2113
 1175SOL     OW 3709   1.126   2.154   1.524  0.4416  0.4166 -0.1661
 1175SOL    HW1 3710   1.214   2.107   1.528 -0.2277 -1.0394 -1.3985
 1175SOL    HW2 3711   1.071   2.115   1.451 -1.6511  0.5487  1.2561
 1176SOL     OW 3712   1.366   4.013   1.894  0.0355  0.3958  0.3016
 1176SOL    HW1 3713   1.364   3.932   1.953 -1.5173  0.6171  0.5924
 1176SOL    HW2 3714   1.282   4.065   1.906  0.4457  1.3677 -0.8515
 1177SOL     OW 3715   1.108   2.352   3.228 -0.2110  0.3446 -0.2964
 1177SOL    HW1 3716   1.078   2.392   3.315  2.0403  0.6222  0.4295
 1177SOL    HW2 3717   1.030   2.311   3.181 -1.9646  2.5220  0.5770
 1178SOL     OW 3718   4.160   3.538   6.308  0.1302  0.1651  0.1092
 1178SOL    HW1 3719   4.160   3.514   6.211 -0.0937  0.0144  0.1434
 1178SOL    HW2 3720   4.073   3.510   6.349 -0.9524  2.7500 -0.2568
 1179SOL     OW 3721   6.702   3.693   6.944  0.3650  0.1031  0.1368
 1179SOL    HW1 3722   6.686   3.631   0.021 -0.1100 -1.0248 -0.8207
 1179SOL    HW2 3723   6.717   3.786   6.977 -3.1406  0.3271  1.4684
 1180SOL     OW 3724   3.975   4.316   0.167 -0.8130 -0.4744 -0.2497
 1180SOL    HW1 3725   3.962   4.216   0.172 -2.1870 -0.2679  1.1704
 1180SOL    HW2 3726   4.040   4.344   0.238 -1.4996 -0.2209  0.2890
 1181SOL     OW 3727   4.585   3.297   3.679 -0.0235  0.3917 -0.0297
 1181SOL    HW1 3728   4.577   3.374   3.615 -0.7588 -0.0556 -0.4887
 1181SOL    HW2 3729   4.576   3.211   3.629 -1.4309  0.0412  0.7689
 1182SOL     OW 3730   0.771   2.891   2.098  0.9767 -0.0992  0.1890
 1182SOL    HW1 3731   0.868   2.907   2.077  0.8188 -0.1019 -0.5889
 1182SOL    HW2 3732   0.752   2.919   2.192  1.7924 -0.3559  0.4389
 1183SOL     OW 3733   6.378   3.651   6.967 -0.3375 -0.3901 -0.3557
 1183SOL    HW1 3734   6.363   3.603   6.881  0.8322 -0.4880 -0.5202
 1183SOL    HW2 3735   6.307   3.624   0.033 -0.1536 -1.7654 -0.6857
 1184SOL     OW 3736   0.183   1.965   2.050  0.0205  0.2839 -0.0460
 1184SOL    HW1 3737   0.273   1.970   2.093  0.5054  0.5165 -1.0663
 1184SOL    HW2 3738   0.176   2.033   1.978 -0.8995  0.1193 -0.1277
 1185SOL     OW 3739   3.483   3.360   1.614 -0.5054  0.0513  0.4437
 1185SOL    HW1 3740   3.405   3.352   1.675 -2.0267  1.6369 -1.1838
 1185SOL    HW2 3741   3.452   3.363   1.519  1.4394  1.4025 -0.2314
 1186SOL     OW 3742   2.362   2.667   6.317 -0.1588  0.3512  0.2546
 1186SOL    HW1 3743   2.431   2.615   6.368  0.6324  0.4822 -0.6447
 1186SOL    HW2 3744   2.273   2.624   6.328  0.1381 -0.0812  1.0818
 1187SOL     OW 3745   1.335   3.631   0.391 -0.3230 -0.0457  0.1940
 1187SOL    HW1 3746   1.395   3.576   0.448 -1.2843  0.9248  2.2851
 1187SOL    HW2 3747   1.241   3.596   0.397 -0.7477  1.1123  0.6543
 1188SOL     OW 3748   0.387   4.170   5.207  0.4635 -0.2260 -0.3636
 1188SOL    HW1 3749   0.329   4.191   5.128 -1.8872 -0.2043  1.2725
 1188SOL    HW2 3750   0.480   4.153   5.176 -0.0430  1.1915 -2.9777
 1189SOL     OW 3751   4.540   2.189   1.835 -0.5117 -0.7773 -0.0533
 1189SOL    HW1 3752   4.625   2.239   1.847 -0.3941 -0.9950  0.0275
 1189SOL    HW2 3753   4.488   2.189   1.921 -1.3550  0.7309 -0.5252
 1190SOL     OW 3754   1.226   2.274   4.771  0.0315  0.1549 -0.4893
 1190SOL    HW1 3755   1.197   2.335   4.845  1.0116 -1.2018  1.0776
 1190SOL    HW2 3756   1.164   2.195   4.766  0.7729 -0.4587 -0.1629
 1191SOL     OW 3757   0.131   4.305   4.239  0.2066  0.0162 -0.0756
 1191SOL    HW1 3758   0.200   4.334   4.305  0.0582  0.2322 -0.0131
 1191SOL    HW2 3759   0.042   4.342   4.266 -0.2408 -1.5633  0.7357
 1192SOL     OW 3760   3.771   2.215   5.754 -0.2206  0.5239  0.5209
 1192SOL    HW1 3761   3.779   2.117   5.734 -0.9703  0.5084  0.2493
 1192SOL    HW2 3762   3.711   2.227   5.833 -0.2495  0.7719  0.4618
 1193SOL     OW 3763   3.605   2.607   2.028 -0.4474 -0.1513  0.8994
 1193SOL    HW1 3764   3.577   2.682   1.968 -2.8388  0.9300  3.1601
 1193SOL    HW2 3765   3.611   2.522   1.976  1.3130  1.3410 -1.5301
 1194SOL     OW 3766   1.843   2.431   0.394 -0.0168 -0.3703 -0.3579
 1194SOL    HW1 3767   1.865   2.515   0.344 -0.1635  0.3529  0.7520
 1194SOL    HW2 3768   1.859   2.446   0.492  0.2487 -1.7415 -0.1778
 1195SOL     OW 3769   5.163   2.458   6.854  0.7811 -0.0765  0.0583
 1195SOL    HW1 3770   5.135   2.423   6.765  0.7631  0.2396 -0.0620
 1195SOL    HW2 3771   5.083   2.467   6.913  0.1580  3.1055 -1.0602
 1196SOL     OW 3772   6.078   3.865   3.311 -0.1117  0.1795  0.4270
 1196SOL    HW1 3773   6.154   3.884   3.249  0.8103 -0.8416  1.2165
 1196SOL    HW2 3774   6.109   3.807   3.386 -1.6440 -0.1765  0.8256
 1197SOL     OW 3775   5.389   4.163   4.701 -0.1087 -0.0898 -0.3715
 1197SOL    HW1 3776   5.339   4.096   4.646 -0.0458 -0.1008 -0.4158
 1197SOL    HW2 3777   5.354   4.255   4.681 -0.0363 -0.0863 -0.4860
 1198SOL     OW 3778   5.415   2.264   0.477  0.4006 -0.2412 -0.3494
 1198SOL    HW1 3779   5.398   2.166   0.490 -0.5546 -0.2086 -1.2922
 1198SOL    HW2 3780   5.423   2.284   0.380  2.0066  0.4096 -0.1255
 1199SOL     OW 3781   2.790   3.498   6.437  0.3619 -0.9509 -0.2258
 1199SOL    HW1 3782   2.771   3.577   6.378  1.1534 -0.5989 -0.0210
 1199SOL    HW2 3783   2.804   3.530   6.531 -0.6642 -1.4869  0.1207
 1200SOL     OW 3784   4.991   3.201   1.506  0.0549  0.1498  0.0712
 1200SOL    HW1 3785   4.950   3.112   1.487  1.6847 -0.6284  0.0853
 1200SOL    HW2 3786   4.998   3.253   1.422  2.2260 -1.1185 -0.5928
 1201SOL     OW 3787   5.100   3.844   3.191 -0.0742  0.0142 -0.4404
 1201SOL    HW1 3788   5.054   3.911   3.250  1.3335  1.2692 -0.7136
 1201SOL    HW2 3789   5.196   3.836   3.219 -0.2994 -2.2708 -0.1172
 1202SOL     OW 3790   3.286   3.503   3.028  0.3352  0.1639 -0.3790
 1202SOL    HW1 3791   3.220   3.466   2.962  1.3053  0.9021 -1.7882
 1202SOL    HW2 3792   3.356   3.434   3.047 -0.9454 -0.7499  1.3783
 1203SOL     OW 3793   6.152   2.682   0.683  0.4902 -0.5843  0.1438
 1203SOL    HW1 3794   6.145   2.594   0.636  0.1004 -0.7660  0.5402
 1203SOL    HW2 3795   6.244   2.719   0.670  1.1033 -1.6970  1.1249
 1204SOL     OW 3796   1.259   2.480   2.603 -0.5374 -0.3186  0.2510
 1204SOL    HW1 3797   1.194   2.544   2.562  0.8807  0.6382 -0.5475
 1204SOL    HW2 3798   1.284   2.512   2.695 -0.1054  0.0924 -0.0064
 1205SOL     OW 3799   5.913   4.358   4.587  0.1668  0.3720 -0.3913
 1205SOL    HW1 3800   5.992   4.306   4.554  0.6655  0.7572  0.1647
 1205SOL    HW2 3801   5.832   4.300   4.583  0.8162 -0.7014  0.8020
 1206SOL     OW 3802   1.615   3.876   4.653 -0.2869  0.1785  0.1053
 1206SOL    HW1 3803   1.681   3.830   4.594 -1.7557 -0.8958 -0.7769
 1206SOL    HW2 3804   1.594   3.817   4.731  0.9857  1.2186  1.2826
 1207SOL     OW 3805   0.100   2.794   3.276  0.6209  0.2410  0.0298
 1207SOL    HW1 3806   0.029   2.758   3.337  0.6523 -0.4982 -0.3652
 1207SOL    HW2 3807   0.190   2.783   3.319  0.7413 -1.1361 -0.5119
 1208SOL     OW 3808   1.818   3.449   2.895  0.4604  0.6031  0.4387
 1208SOL    HW1 3809   1.784   3.471   2.804 -0.5982  2.6571  1.2693
 1208SOL    HW2 3810   1.915   3.471   2.901  0.6078  0.1745 -0.2579
 1209SOL     OW 3811   6.094   2.592   2.220 -0.0574 -0.3773 -0.3669
 1209SOL    HW1 3812   6.076   2.647   2.138 -1.0544  2.0800  1.3571
 1209SOL    HW2 3813   6.030   2.516   2.224 -2.0629  1.2212 -0.4477
 1210SOL     OW 3814   0.293   1.919   5.011 -0.5441  0.0371  0.2590
 1210SOL    HW1 3815   0.249   1.845   5.062  0.9301 -1.2388 -0.2128
 1210SOL    HW2 3816   0.385   1.890   4.985 -0.0669  1.9282 -0.2767
 1211SOL     OW 3817   2.827   1.874   0.496  0.1416 -0.8660  0.1939
 1211SOL    HW1 3818   2.844   1.912   0.405 -0.1113  2.7671  1.5309
 1211SOL    HW2 3819   2.909   1.884   0.552 -0.1046 -1.9280  0.7841
 1212SOL     OW 3820   0.205   2.168   1.161  0.3502  0.1746  0.0133
 1212SOL    HW1 3821   0.258   2.084   1.149  2.9335  1.7915 -0.8079
 1212SOL    HW2 3822   0.195   2.188   1.258 -1.1927 -1.5249  0.2667
 1213SOL     OW 3823   0.084   2.429   4.196 -0.9309  0.2091 -0.0421
 1213SOL    HW1 3824   0.078   2.391   4.288 -1.7458 -1.7399 -0.8539
 1213SOL    HW2 3825   0.172   2.404   4.156 -0.9618  0.2440 -0.1305
 1214SOL     OW 3826   5.652   3.352   2.913  0.1359 -0.3655 -0.1483
 1214SOL    HW1 3827   5.651   3.253   2.923  0.9434 -0.2205  1.8709
 1214SOL    HW2 3828   5.734   3.380   2.863  0.2402 -0.6871 -0.1577
 1215SOL     OW 3829   1.194   2.775   3.389 -0.2290  0.6102 -0.3966
 1215SOL    HW1 3830   1.110   2.721   3.398 -0.5701  1.2882  0.8576
 1215SOL    HW2 3831   1.255   2.732   3.324 -1.1086 -0.4846 -0.5247
 1216SOL     OW 3832   1.648   1.795   6.704  0.0557 -0.3513  0.2792
 1216SOL    HW1 3833   1.674   1.800   6.607  0.0815  2.2462  0.3317
 1216SOL    HW2 3834   1.638   1.888   6.740 -1.9505 -1.2352  2.2569
 1217SOL     OW 3835   5.985   3.638   5.824 -0.0328  0.2307 -0.1086
 1217SOL    HW1 3836   6.057   3.574   5.797  0.3034  0.7084 -0.3680
 1217SOL    HW2 3837   5.903   3.588   5.851  0.9469 -0.3955  1.8315
 1218SOL     OW 3838   0.973   3.708   4.516  0.2330  0.2807 -0.2295
 1218SOL    HW1 3839   0.913   3.779   4.481  1.6211  0.5450 -2.2757
 1218SOL    HW2 3840   1.039   3.682   4.445  1.2703 -1.3894  1.2470
 1219SOL     OW 3841   1.571   3.169   0.078  0.2826 -0.2609  0.4029
 1219SOL    HW1 3842   1.570   3.252   0.023 -0.2395 -0.2664  0.3980
 1219SOL    HW2 3843   1.516   3.183   0.161 -0.6859 -0.9316 -0.1016
 1220SOL     OW 3844   0.441   3.814   2.532 -0.2470  0.0908 -0.2628
 1220SOL    HW1 3845   0.535   3.843   2.515 -0.1604 -0.4791 -0.8192
 1220SOL    HW2 3846   0.415   3.838   2.625  1.2792 -1.8454  0.7483
 1221SOL     OW 3847   5.548   2.710   1.107  0.4996 -0.4263  0.4798
 1221SOL    HW1 3848   5.605   2.704   1.025  0.3453 -0.2019  0.3518
 1221SOL    HW2 3849   5.468   2.766   1.086 -0.5452 -1.9491  0.2038
 1222SOL     OW 3850   2.563   4.311   2.315 -0.5332 -0.2734 -0.0132
 1222SOL    HW1 3851   2.499   4.349   2.249  0.5865  1.6560 -0.0444
 1222SOL    HW2 3852   2.623   4.245   2.269 -2.1439 -1.7864 -0.0682
 1223SOL     OW 3853   2.775   2.721   6.025  0.1700  0.4060  0.3880
 1223SOL    HW1 3854   2.827   2.804   6.049 -1.2257  1.8643 -1.3358
 1223SOL    HW2 3855   2.704   2.745   5.959  0.3176 -2.3730 -0.8831
 1224SOL     OW 3856   5.943   1.686   4.552 -0.0030  0.3100  0.7394
 1224SOL    HW1 3857   6.028   1.682   4.500 -0.5342 -0.1431 -0.1185
 1224SOL    HW2 3858   5.963   1.673   4.649  1.1014  1.9779  0.7888
 1225SOL     OW 3859   6.414   2.437   2.567  0.1874  0.3065 -0.3673
 1225SOL    HW1 3860   6.444   2.347   2.534 -1.0583 -0.3111  0.1319
 1225SOL    HW2 3861   6.331   2.464   2.518  1.0186  1.5892 -1.1158
 1226SOL     OW 3862   4.745   1.929   4.191 -0.3349 -0.1132  0.1163
 1226SOL    HW1 3863   4.834   1.971   4.205 -0.2529 -0.3286  0.2356
 1226SOL    HW2 3864   4.681   1.963   4.261  0.0202 -1.0292  0.9005
 1227SOL     OW 3865   3.558   3.667   1.637  0.5066 -0.4717  0.2186
 1227SOL    HW1 3866   3.623   3.659   1.712  0.2752 -2.0304  0.2995
 1227SOL    HW2 3867   3.490   3.594   1.644  0.3102 -0.4831 -1.3411
 1228SOL     OW 3868   3.556   1.974   0.998 -0.3283 -0.3032 -0.0068
 1228SOL    HW1 3869   3.635   1.917   0.973 -0.6914 -1.4654  1.3764
 1228SOL    HW2 3870   3.549   1.979   1.097 -1.7698  0.1173 -0.1158
 1229SOL     OW 3871   3.527   2.058   4.697  0.2141  0.3458  0.5797
 1229SOL    HW1 3872   3.560   2.048   4.603  0.0060  2.0165  0.3042
 1229SOL    HW2 3873   3.457   1.989   4.715  0.3161 -0.0458 -0.4478
 1230SOL     OW 3874   0.210   3.909   4.882  0.5775  0.7018  0.0591
 1230SOL    HW1 3875   0.214   3.852   4.800  0.2481  0.3869  0.2586
 1230SOL    HW2 3876   0.119   3.950   4.890  0.3571  0.1131  0.6764
 1231SOL     OW 3877   2.744   2.846   3.848 -0.1715  0.3847 -0.8285
 1231SOL    HW1 3878   2.719   2.897   3.766 -0.3965  0.3188 -0.8031
 1231SOL    HW2 3879   2.747   2.748   3.827 -3.5624 -0.0379 -0.0406
 1232SOL     OW 3880   1.152   3.502   5.381  0.0961  0.3619 -0.4264
 1232SOL    HW1 3881   1.081   3.463   5.440 -0.6445  0.5031 -1.1893
 1232SOL    HW2 3882   1.213   3.559   5.435 -1.1962  1.3519  0.0379
 1233SOL     OW 3883   2.411   4.166   6.069 -0.3780 -0.4921  0.5958
 1233SOL    HW1 3884   2.507   4.182   6.090  0.1398 -1.0937 -1.1618
 1233SOL    HW2 3885   2.393   4.068   6.070 -0.8961 -0.4015  0.5278
 1234SOL     OW 3886   3.908   1.716   5.959  0.1019 -0.0005 -0.3796
 1234SOL    HW1 3887   3.896   1.785   6.031 -0.2269  0.1929 -0.6175
 1234SOL    HW2 3888   3.995   1.732   5.913  1.9360 -2.0602  2.0618
 1235SOL     OW 3889   5.325   3.025   1.530 -0.6615  0.4139 -0.0446
 1235SOL    HW1 3890   5.260   3.015   1.454 -0.6563 -2.0641  0.2032
 1235SOL    HW2 3891   5.274   3.035   1.616 -0.6621  2.1463 -0.2082
 1236SOL     OW 3892   3.253   2.115   6.460  0.5977  0.3717 -0.2823
 1236SOL    HW1 3893   3.232   2.152   6.369  2.2031 -0.9909 -1.2769
 1236SOL    HW2 3894   3.333   2.162   6.497  0.7240  0.0640 -0.1586
 1237SOL     OW 3895   6.566   2.483   3.234  0.7994 -0.0175 -0.3268
 1237SOL    HW1 3896   6.475   2.441   3.234  0.5380  0.5128  0.7796
 1237SOL    HW2 3897   6.556   2.582   3.228  1.2071  0.1809  1.6148
 1238SOL     OW 3898   1.176   3.153   1.599 -0.5408  1.1131  0.1562
 1238SOL    HW1 3899   1.152   3.250   1.603  0.3053  1.3175  0.4822
 1238SOL    HW2 3900   1.186   3.117   1.691 -0.5944  0.7844  0.0345
 1239SOL     OW 3901   2.320   2.251   3.054  0.1696 -0.0306 -0.4078
 1239SOL    HW1 3902   2.260   2.326   3.025  1.2048  2.1112  2.5160
 1239SOL    HW2 3903   2.274   2.196   3.123  0.7483  0.2422  0.2023
 1240SOL     OW 3904   2.938   1.613   5.530  0.1888  0.2115  0.1839
 1240SOL    HW1 3905   3.028   1.641   5.562  0.2642 -2.0682  2.2091
 1240SOL    HW2 3906   2.939   1.608   5.430  2.9484 -1.5567  0.1909
 1241SOL     OW 3907   5.369   2.632   5.678 -0.1844 -0.5574 -0.3383
 1241SOL    HW1 3908   5.323   2.718   5.703 -0.3416 -0.4361 -1.0339
 1241SOL    HW2 3909   5.311   2.555   5.704 -0.7254 -0.4094 -1.0789
 1242SOL     OW 3910   2.461   2.710   0.924 -1.0329  0.5268 -0.1315
 1242SOL    HW1 3911   2.427   2.796   0.887 -1.3842  0.1308 -0.7382
 1242SOL    HW2 3912   2.489   2.650   0.849 -2.1221 -0.4418  0.2171
 1243SOL     OW 3913   0.728   3.903   1.117 -0.5937 -0.2044 -0.3287
 1243SOL    HW1 3914   0.717   3.945   1.207 -0.3258 -0.8764  0.0220
 1243SOL    HW2 3915   0.783   3.963   1.059  1.7852 -1.0831  0.8945
 1244SOL     OW 3916   6.788   2.049   6.353 -0.2043  0.0954 -0.1881
 1244SOL    HW1 3917   6.738   1.997   6.421 -0.5208 -0.2715 -0.6942
 1244SOL    HW2 3918   6.773   2.147   6.367 -0.7320 -0.0004 -0.0916
 1245SOL     OW 3919   3.979   3.282   0.828 -0.3087 -0.6507 -0.3182
 1245SOL    HW1 3920   3.907   3.347   0.848  1.2980  0.5083  2.1675
 1245SOL    HW2 3921   3.943   3.188   0.832 -1.7464 -0.0884  0.3261
 1246SOL     OW 3922   0.955   3.616   2.502 -0.1950 -0.0386  0.0835
 1246SOL    HW1 3923   0.980   3.594   2.408 -1.7427 -0.3815 -0.2674
 1246SOL    HW2 3924   0.891   3.547   2.537 -1.0144  1.0371  0.7736
 1247SOL     OW 3925   5.698   2.721   3.072 -0.0844 -0.0811  0.4878
 1247SOL    HW1 3926   5.714   2.813   3.108 -0.5139 -0.2409  1.1048
 1247SOL    HW2 3927   5.764   2.701   2.999 -0.4122  0.9603 -0.1078
 1248SOL     OW 3928   0.277   2.582   6.299  0.4380  0.3859  0.1085
 1248SOL    HW1 3929   0.356   2.634   6.266  0.0476  0.5369 -0.5913
 1248SOL    HW2 3930   0.193   2.634   6.283  0.0454 -0.4498 -0.5768
 1249SOL     OW 3931   1.129   2.607   3.675 -0.5813  0.1187  0.4669
 1249SOL    HW1 3932   1.199   2.536   3.671 -1.2049 -0.4699 -0.6395
 1249SOL    HW2 3933   1.080   2.610   3.588  0.3251  2.8484 -0.0566
 1250SOL     OW 3934   6.956   2.436   3.044  0.0784 -0.2413 -0.0067
 1250SOL    HW1 3935   0.048   2.476   3.041  0.3158 -0.7053  0.6968
 1250SOL    HW2 3936   6.890   2.502   3.008  0.8732 -0.5165 -2.0777
 1251SOL     OW 3937   0.207   4.222   0.484  0.2706  0.0209  0.1914
 1251SOL    HW1 3938   0.229   4.172   0.400  0.9150 -1.8363  1.3953
 1251SOL    HW2 3939   0.279   4.205   0.552 -1.4652 -0.5851  1.9539
 1252SOL     OW 3940   3.696   2.794   4.270 -0.3711 -0.3655  0.2009
 1252SOL    HW1 3941   3.665   2.734   4.197  0.5766 -0.7853  0.1231
 1252SOL    HW2 3942   3.790   2.822   4.251 -0.1647 -0.3691  1.1930
 1253SOL     OW 3943   2.334   4.226   0.429 -0.1888 -0.3921 -0.4859
 1253SOL    HW1 3944   2.379   4.210   0.517  0.3944 -0.7423 -0.8444
 1253SOL    HW2 3945   2.357   4.152   0.366  1.4803  1.0982 -1.7439
 1254SOL     OW 3946   5.267   1.913   4.355 -0.0908  0.0972  0.4472
 1254SOL    HW1 3947   5.258   1.894   4.257 -1.9931 -0.2018  0.6591
 1254SOL    HW2 3948   5.332   1.849   4.395 -0.2961 -0.6428 -0.3678
 1255SOL     OW 3949   5.221   4.746   0.895  0.2949 -0.4594 -0.3243
 1255SOL    HW1 3950   5.221   4.845   0.914  0.2564 -0.4345 -0.4523
 1255SOL    HW2 3951   5.202   4.731   0.799  0.5688 -0.5802 -0.3605
 1256SOL     OW 3952   2.176   3.458   0.559 -0.1130 -0.4324  0.0978
 1256SOL    HW1 3953   2.079   3.435   0.553 -0.1989 -0.2430  0.7206
 1256SOL    HW2 3954   2.220   3.400   0.627 -0.1543  0.6299  1.0642
 1257SOL     OW 3955   5.794   4.406   0.038  0.0010  0.2434  0.3936
 1257SOL    HW1 3956   5.737   4.357   0.103 -0.4885 -1.1712 -1.0484
 1257SOL    HW2 3957   5.752   4.404   6.948  1.4880  0.6878 -0.3441
 1258SOL     OW 3958   1.003   2.752   0.850 -0.5288  0.1315 -0.0034
 1258SOL    HW1 3959   1.071   2.800   0.794 -0.4936  0.5749  0.4054
 1258SOL    HW2 3960   0.940   2.703   0.791 -0.4218  0.4949 -0.4294
 1259SOL     OW 3961   1.948   3.530   6.056  0.9595 -0.6914 -0.1134
 1259SOL    HW1 3962   2.000   3.470   5.995 -1.0161 -1.9516 -0.6540
 1259SOL    HW2 3963   1.918   3.478   6.137 -0.9249 -0.5663 -0.6701
 1260SOL     OW 3964   6.029   4.575   6.727  0.2420  0.3058 -0.1225
 1260SOL    HW1 3965   6.115   4.526   6.710 -0.6308 -0.9875 -1.0329
 1260SOL    HW2 3966   6.041   4.638   6.804  1.7952 -0.3631  0.2254
 1261SOL     OW 3967   6.869   2.608   0.947 -0.1667  0.2720 -0.5858
 1261SOL    HW1 3968   6.816   2.678   0.994 -1.4751  0.9228 -2.8469
 1261SOL    HW2 3969   6.884   2.636   0.852  0.8770 -1.6953 -1.0593
 1262SOL     OW 3970   4.457   2.961   6.598  0.1082  0.1257  0.5577
 1262SOL    HW1 3971   4.359   2.948   6.613 -0.2506  1.0627 -0.8550
 1262SOL    HW2 3972   4.494   3.019   6.671 -0.5416  0.4043  0.6729
 1263SOL     OW 3973   6.368   2.498   4.081 -0.1878 -0.3331 -0.3139
 1263SOL    HW1 3974   6.410   2.411   4.056  1.2270  0.4020 -0.6141
 1263SOL    HW2 3975   6.341   2.496   4.177  1.7904 -0.4231  0.2972
 1264SOL     OW 3976   2.450   2.586   3.825  0.7612  0.2056 -0.3789
 1264SOL    HW1 3977   2.538   2.552   3.790  1.9488  0.1466  2.3975
 1264SOL    HW2 3978   2.383   2.511   3.824  2.0460 -1.0672  1.4426
 1265SOL     OW 3979   5.963   2.719   2.009  0.2337  0.1446  0.2535
 1265SOL    HW1 3980   5.882   2.750   2.058  0.3918 -1.5385  1.6854
 1265SOL    HW2 3981   5.980   2.779   1.930 -0.6795  2.2716  1.5934
 1266SOL     OW 3982   6.672   3.174   0.818  0.7126  0.3669 -0.5403
 1266SOL    HW1 3983   6.684   3.259   0.767  1.9894  0.1410 -0.6333
 1266SOL    HW2 3984   6.663   3.196   0.915  2.0638  0.5609 -0.4416
 1267SOL     OW 3985   2.114   3.318   5.168 -0.3238  0.2702  0.0778
 1267SOL    HW1 3986   2.027   3.360   5.143  0.4820  0.7922 -2.0546
 1267SOL    HW2 3987   2.138   3.345   5.261 -0.3520  3.7840 -0.7984
 1268SOL     OW 3988   4.882   4.151   6.458  0.1056  0.6290 -0.5812
 1268SOL    HW1 3989   4.872   4.250   6.469 -1.6755  0.5467 -1.2444
 1268SOL    HW2 3990   4.847   4.105   6.539  2.6659  0.5398  0.5788
 1269SOL     OW 3991   1.480   2.734   3.675  0.2003 -0.4583  0.1644
 1269SOL    HW1 3992   1.505   2.716   3.580 -0.9812  0.4964 -0.3420
 1269SOL    HW2 3993   1.406   2.801   3.679 -0.0665 -0.7980  1.7488
 1270SOL     OW 3994   1.486   4.217   2.034 -0.2493  0.5568  0.0086
 1270SOL    HW1 3995   1.446   4.143   1.979 -1.0936  1.7788 -1.0927
 1270SOL    HW2 3996   1.413   4.268   2.078  0.3058  0.9288  0.4977
 1271SOL     OW 3997   2.297   2.262   6.732  0.3372 -0.0531  0.1478
 1271SOL    HW1 3998   2.274   2.176   6.778  2.0192 -0.7503 -0.2198
 1271SOL    HW2 3999   2.221   2.327   6.741 -0.5539 -1.2118  1.3155
 1272SOL     OW 4000   4.109   4.144   5.599  0.9424 -0.1583  0.5517
 1272SOL    HW1 4001   4.202   4.149   5.636  0.9696 -2.1332  0.8639
 1272SOL    HW2 4002   4.092   4.052   5.565 -0.1801  0.7492 -1.5154
 1273SOL     OW 4003   2.922   4.326   4.869 -0.4165  0.5176 -0.0305
 1273SOL    HW1 4004   3.000   4.282   4.914 -0.1882  0.6360 -0.3101
 1273SOL    HW2 4005   2.877   4.389   4.933 -0.0976  0.6800  0.0331
 1274SOL     OW 4006   6.045   2.950   3.722 -0.2625  0.4000 -0.5597
 1274SOL    HW1 4007   6.136   2.917   3.746 -0.5044  0.1477  0.0333
 1274SOL    HW2 4008   6.011   3.011   3.793 -0.2210  1.1724 -1.1849
 1275SOL     OW 4009   6.097   4.595   5.859  0.5252  0.0281 -0.0797
 1275SOL    HW1 4010   6.195   4.579   5.866  0.5179  0.4432  1.3164
 1275SOL    HW2 4011   6.078   4.652   5.779  1.2616 -1.1416 -1.1068
 1276SOL     OW 4012   1.621   3.610   2.111 -0.2954 -0.2517  0.4456
 1276SOL    HW1 4013   1.595   3.706   2.114 -3.6161 -1.0597  1.9019
 1276SOL    HW2 4014   1.584   3.568   2.028 -0.4718 -0.6407  0.7174
 1277SOL     OW 4015   6.697   3.949   0.035 -0.5336 -0.3642 -0.3049
 1277SOL    HW1 4016   6.629   3.935   0.108  0.5614 -1.1815  0.5916
 1277SOL    HW2 4017   6.705   4.046   0.016 -1.5513 -0.2130 -0.0281
 1278SOL     OW 4018   5.344   3.949   6.949 -0.3535 -0.0171 -0.2296
 1278SOL    HW1 4019   5.263   3.984   6.996 -1.2030  0.6202 -2.0618
 1278SOL    HW2 4020   5.317   3.880   6.882  0.5116  0.6433 -1.3103
 1279SOL     OW 4021   3.801   4.008   2.497  0.1170 -0.1189  0.7749
 1279SOL    HW1 4022   3.759   4.073   2.560  0.8322 -0.0108  1.1609
 1279SOL    HW2 4023   3.731   3.955   2.450 -0.4213 -0.4084  1.8900
 1280SOL     OW 4024   1.213   2.596   6.746  0.6179  0.3564 -0.2415
 1280SOL    HW1 4025   1.124   2.632   6.719 -0.3384  0.5887  2.8164
 1280SOL    HW2 4026   1.283   2.667   6.735 -0.4330  1.7314  1.4325
 1281SOL     OW 4027   2.542   1.973   6.919 -0.1327  0.2404  0.1667
 1281SOL    HW1 4028   2.581   2.014   6.836 -1.0464  1.5583  0.3507
 1281SOL    HW2 4029   2.615   1.955   6.985  0.2841  2.2038  0.3158
 1282SOL     OW 4030   1.325   2.676   3.182 -0.3617  0.1086  0.0189
 1282SOL    HW1 4031   1.333   2.578   3.159  1.5684  0.1241  0.5187
 1282SOL    HW2 4032   1.280   2.723   3.106  0.4673 -0.8545 -1.1192
 1283SOL     OW 4033   3.755   2.729   1.066  0.5455 -0.4284  0.2769
 1283SOL    HW1 4034   3.795   2.708   1.155  1.4485  0.2926  0.0598
 1283SOL    HW2 4035   3.822   2.710   0.994  0.6279  1.0638 -0.0728
 1284SOL     OW 4036   6.825   2.447   5.724 -0.1699  0.2706  0.3492
 1284SOL    HW1 4037   6.775   2.422   5.641  0.0855  0.5517  0.1095
 1284SOL    HW2 4038   6.921   2.462   5.702 -0.7271  4.3344 -0.1306
 1285SOL     OW 4039   2.545   3.491   5.600  0.2391  0.3211  0.1887
 1285SOL    HW1 4040   2.581   3.398   5.606 -1.1787 -0.2111  0.9759
 1285SOL    HW2 4041   2.476   3.497   5.528  0.4868  0.8243 -0.0136
 1286SOL     OW 4042   1.867   3.033   1.938  0.6531  0.3170 -0.6215
 1286SOL    HW1 4043   1.791   2.999   1.992  1.2337 -0.8604 -0.5228
 1286SOL    HW2 4044   1.921   2.956   1.904  0.8593  1.0590 -2.0680
 1287SOL     OW 4045   1.901   2.973   0.621 -0.2730 -0.1476  0.2065
 1287SOL    HW1 4046   1.830   3.033   0.657  0.5862  0.2384  1.3416
 1287SOL    HW2 4047   1.968   2.954   0.693 -0.8466 -3.0374  0.0969
 1288SOL     OW 4048   5.269   2.982   5.932  0.2225 -0.1794  0.0863
 1288SOL    HW1 4049   5.292   3.075   5.901  3.0432 -0.4458  1.1091
 1288SOL    HW2 4050   5.301   2.970   6.026  1.1469 -2.5942 -0.4850
 1289SOL     OW 4051   3.749   3.899   4.299 -0.0705 -0.0662 -0.2723
 1289SOL    HW1 4052   3.700   3.818   4.332  0.5935  0.1075  1.2561
 1289SOL    HW2 4053   3.846   3.878   4.292 -0.0171  0.3307 -0.7825
 1290SOL     OW 4054   1.167   1.986   4.978  0.0076 -0.0950 -0.6297
 1290SOL    HW1 4055   1.250   1.930   4.972  1.4406  2.0295 -1.5426
 1290SOL    HW2 4056   1.131   2.001   4.886 -1.1300 -0.5630 -0.2762
 1291SOL     OW 4057   0.423   3.282   4.588 -0.1021  0.3776  0.5001
 1291SOL    HW1 4058   0.391   3.283   4.493  1.0267  1.3791  0.1054
 1291SOL    HW2 4059   0.392   3.199   4.633  1.5712 -1.4681 -1.5455
 1292SOL     OW 4060   0.494   3.532   5.602 -0.3089 -0.1130  0.0268
 1292SOL    HW1 4061   0.423   3.546   5.532  0.2412  1.1342 -0.3088
 1292SOL    HW2 4062   0.582   3.518   5.558 -0.0711 -0.0084  0.4602
 1293SOL     OW 4063   1.312   3.292   4.324  0.1552  0.3384 -0.0414
 1293SOL    HW1 4064   1.329   3.244   4.410 -0.7992  3.6385  2.1920
 1293SOL    HW2 4065   1.356   3.243   4.249  0.2255 -3.2355  2.0970
 1294SOL     OW 4066   3.661   2.082   0.181  0.5795 -0.1061  0.3238
 1294SOL    HW1 4067   3.619   2.071   0.271  2.9827  0.1137  1.5651
 1294SOL    HW2 4068   3.678   2.179   0.164  0.9777 -0.2176  0.0648
 1295SOL     OW 4069   2.304   4.181   3.190 -0.0100  0.2541 -0.1601
 1295SOL    HW1 4070   2.400   4.179   3.163 -0.1826 -0.5274 -0.7395
 1295SOL    HW2 4071   2.295   4.228   3.277  0.8620  0.5976 -0.2471
 1296SOL     OW 4072   2.668   1.810   4.697  0.2305  0.2415 -0.2085
 1296SOL    HW1 4073   2.637   1.747   4.625  2.3774 -0.3479 -0.6756
 1296SOL    HW2 4074   2.589   1.859   4.734 -1.2747 -1.3519 -1.1316
 1297SOL     OW 4075   2.763   4.328   6.860  0.4186 -0.1404  0.0989
 1297SOL    HW1 4076   2.777   4.231   6.837  3.0817  0.3434 -0.6352
 1297SOL    HW2 4077   2.790   4.344   6.955 -0.7747 -0.2259  0.4695
 1298SOL     OW 4078   1.096   3.029   3.392  0.4402 -0.5466  0.5327
 1298SOL    HW1 4079   1.142   2.941   3.404  0.8134 -0.2705  1.1864
 1298SOL    HW2 4080   1.100   3.081   3.477  0.3861  0.1775  0.1084
 1299SOL     OW 4081   5.168   2.419   0.630  0.0563 -0.6025  0.1803
 1299SOL    HW1 4082   5.157   2.452   0.724  0.5075 -1.7427  0.6423
 1299SOL    HW2 4083   5.247   2.464   0.589  0.4504 -0.8410  0.6767
 1300SOL     OW 4084   2.422   3.170   4.030  0.1587  0.3270 -0.1017
 1300SOL    HW1 4085   2.428   3.102   3.957  1.0276 -0.1165  0.3732
 1300SOL    HW2 4086   2.341   3.152   4.085  0.7225 -0.7191  0.4000
 1301SOL     OW 4087   3.987   2.417   4.318  0.1995  0.0829  0.0101
 1301SOL    HW1 4088   4.055   2.409   4.245  0.5603 -2.0620  0.5086
 1301SOL    HW2 4089   3.927   2.336   4.316 -1.7790  1.4760  0.1580
 1302SOL     OW 4090   3.154   3.560   1.821 -0.6317  0.1340 -0.3996
 1302SOL    HW1 4091   3.056   3.542   1.833 -0.5845  0.3315  0.3510
 1302SOL    HW2 4092   3.178   3.644   1.870 -0.0674  0.0299 -0.4970
 1303SOL     OW 4093   5.808   3.266   1.859  0.0320  0.0270 -1.0596
 1303SOL    HW1 4094   5.737   3.336   1.868  1.0962  0.8718  1.2689
 1303SOL    HW2 4095   5.764   3.176   1.853 -1.2590  0.5015  0.5788
 1304SOL     OW 4096   3.121   3.583   3.416 -0.0340  0.1194  0.2200
 1304SOL    HW1 4097   3.090   3.644   3.488  0.4044 -0.2026  0.6860
 1304SOL    HW2 4098   3.108   3.488   3.444  0.6209 -0.0122  0.1024
 1305SOL     OW 4099   4.618   1.837   5.525 -0.3372 -0.1907  0.0544
 1305SOL    HW1 4100   4.710   1.858   5.557 -0.3768 -1.0280  0.7477
 1305SOL    HW2 4101   4.565   1.922   5.518  0.3858  0.2620 -0.0786
 1306SOL     OW 4102   1.966   2.007   5.478  0.0237 -0.3622  0.7253
 1306SOL    HW1 4103   2.007   2.091   5.514  2.2846 -0.7130 -0.8247
 1306SOL    HW2 4104   1.914   2.028   5.396  0.3543 -0.4090  0.4991
 1307SOL     OW 4105   1.120   3.808   0.823 -0.0045 -0.5178  0.1591
 1307SOL    HW1 4106   1.142   3.905   0.815  0.9281 -0.8171 -1.2349
 1307SOL    HW2 4107   1.044   3.787   0.761  0.1519 -0.7819  0.0568
 1308SOL     OW 4108   2.196   4.585   5.474 -0.9733 -0.0109 -0.0904
 1308SOL    HW1 4109   2.139   4.502   5.483 -0.9416 -0.1105 -0.7161
 1308SOL    HW2 4110   2.177   4.628   5.386  0.8562 -0.7617 -0.9068
 1309SOL     OW 4111   3.392   3.282   2.016  0.2260  0.0221 -0.2854
 1309SOL    HW1 4112   3.484   3.268   1.979  0.6524  1.2178  0.3070
 1309SOL    HW2 4113   3.352   3.193   2.038  0.6463 -0.6074 -1.9399
 1310SOL     OW 4114   0.912   3.454   3.812  0.4304 -0.7362  0.5515
 1310SOL    HW1 4115   0.907   3.537   3.868 -1.6114  0.3307 -1.0819
 1310SOL    HW2 4116   0.878   3.376   3.866 -0.5278  0.0628  1.1287
 1311SOL     OW 4117   6.039   4.274   3.001 -0.3141  0.0717  0.4535
 1311SOL    HW1 4118   5.956   4.271   3.056 -0.8230 -1.9590 -0.3537
 1311SOL    HW2 4119   6.108   4.213   3.041  0.3884  0.8534  0.4699
 1312SOL     OW 4120   3.124   3.973   6.510 -0.2530 -0.3961  0.4787
 1312SOL    HW1 4121   3.179   4.053   6.533 -0.9069  0.0520  0.4937
 1312SOL    HW2 4122   3.107   3.919   6.592 -0.0134 -0.4206  0.5109
 1313SOL     OW 4123   4.136   3.612   4.747 -0.2964 -0.6453 -0.0342
 1313SOL    HW1 4124   4.120   3.524   4.701  0.2269 -0.6224 -0.2666
 1313SOL    HW2 4125   4.143   3.684   4.678  0.7695 -0.6517  0.0460
 1314SOL     OW 4126   6.829   2.566   2.604  0.3401  0.4291 -0.0633
 1314SOL    HW1 4127   6.772   2.606   2.532 -0.1562  0.5828  0.4013
 1314SOL    HW2 4128   6.886   2.493   2.566  1.4787  1.7527 -1.0036
 1315SOL     OW 4129   3.765   3.906   2.863  0.0529 -0.0074  0.0402
 1315SOL    HW1 4130   3.777   3.925   2.960  2.8005  0.9673 -0.3937
 1315SOL    HW2 4131   3.718   3.983   2.819 -2.5181 -1.0613  0.7312
 1316SOL     OW 4132   4.467   2.250   6.616  0.1642 -0.0460  0.2201
 1316SOL    HW1 4133   4.413   2.326   6.651  0.2014  0.6326 -1.1042
 1316SOL    HW2 4134   4.562   2.280   6.602  0.3506 -0.5516  0.3832
 1317SOL     OW 4135   3.726   2.755   2.538 -0.3811  0.3299  0.2385
 1317SOL    HW1 4136   3.687   2.734   2.448 -1.1738  0.1013  0.6275
 1317SOL    HW2 4137   3.705   2.681   2.602 -1.5535  1.3944  1.1250
 1318SOL     OW 4138   6.554   3.266   2.648 -0.3834 -0.0462 -0.2877
 1318SOL    HW1 4139   6.539   3.183   2.593  0.0374 -0.0743 -0.3649
 1318SOL    HW2 4140   6.469   3.292   2.693 -0.6238 -0.2837 -0.5961
 1319SOL     OW 4141   0.509   3.493   1.745 -0.4864 -0.0641 -0.3245
 1319SOL    HW1 4142   0.530   3.464   1.652  1.1061 -0.5082  0.1313
 1319SOL    HW2 4143   0.499   3.412   1.803  2.6092  0.1310  0.6713
 1320SOL     OW 4144   5.932   2.725   3.318  0.6459  0.1720  0.6723
 1320SOL    HW1 4145   5.841   2.685   3.327  1.6478 -2.2097  1.1006
 1320SOL    HW2 4146   5.933   2.816   3.359 -0.8829 -0.8758  3.2500
 1321SOL     OW 4147   2.972   2.150   3.242 -0.2319 -0.3516 -0.0629
 1321SOL    HW1 4148   2.879   2.116   3.256 -0.7543  0.3726 -1.5955
 1321SOL    HW2 4149   2.983   2.181   3.148  0.8859  1.6179  0.6548
 1322SOL     OW 4150   0.520   4.221   2.167  0.2021  0.1226  0.2913
 1322SOL    HW1 4151   0.496   4.162   2.090  1.2922 -1.5980  1.2090
 1322SOL    HW2 4152   0.439   4.239   2.223 -0.6974  1.7717 -1.4418
 1323SOL     OW 4153   5.728   3.464   5.648  0.3062 -0.1136 -0.3514
 1323SOL    HW1 4154   5.650   3.488   5.591  1.2155 -0.0642 -1.5988
 1323SOL    HW2 4155   5.724   3.515   5.734 -2.1077 -1.5980  0.5126
 1324SOL     OW 4156   0.040   4.133   3.844  0.3580  0.1544 -0.2581
 1324SOL    HW1 4157   0.003   4.225   3.832 -1.3212 -0.4874 -0.3135
 1324SOL    HW2 4158   0.056   4.092   3.755  0.8312  0.2844 -0.2342
 1325SOL     OW 4159   3.811   3.323   4.619 -0.0372  0.0909  0.0871
 1325SOL    HW1 4160   3.801   3.235   4.572 -0.8134  0.0040  0.4059
 1325SOL    HW2 4161   3.907   3.351   4.616  0.4307 -1.3034  0.9007
 1326SOL     OW 4162   2.496   2.172   0.246 -0.0434  0.2659  0.0181
 1326SOL    HW1 4163   2.542   2.085   0.263  0.5892  0.4125 -0.9269
 1326SOL    HW2 4164   2.424   2.159   0.178  0.1560  0.5086 -0.2415
 1327SOL     OW 4165   5.227   3.918   3.616  0.1667  0.1036  0.2391
 1327SOL    HW1 4166   5.203   4.008   3.579  2.1754  0.3207 -0.6711
 1327SOL    HW2 4167   5.225   3.921   3.716 -2.9496  0.1949  0.2936
 1328SOL     OW 4168   0.101   2.786   4.314 -0.2789 -0.4425 -0.0117
 1328SOL    HW1 4169   0.064   2.747   4.230 -0.4064 -0.2770 -0.0330
 1328SOL    HW2 4170   0.086   2.723   4.390 -2.7649  0.6172  0.4685
 1329SOL     OW 4171   3.312   2.741   2.294 -0.0250 -0.0939  0.3264
 1329SOL    HW1 4172   3.247   2.725   2.368 -1.0925  2.9001  0.1829
 1329SOL    HW2 4173   3.267   2.728   2.206 -0.3990  1.5428  0.2321
 1330SOL     OW 4174   1.943   2.079   2.285  0.4521 -0.7394 -0.1759
 1330SOL    HW1 4175   1.946   1.992   2.334  1.3406 -1.5379 -1.5840
 1330SOL    HW2 4176   1.854   2.122   2.300 -0.2584 -2.2058  0.0142
 1331SOL     OW 4177   1.565   2.465   4.548  0.3087  0.3445  0.1670
 1331SOL    HW1 4178   1.467   2.449   4.559  0.0521  1.4344 -0.3986
 1331SOL    HW2 4179   1.593   2.541   4.606  0.8609 -0.0643  0.4451
 1332SOL     OW 4180   3.980   2.743   5.490 -0.1330 -0.5169 -0.5416
 1332SOL    HW1 4181   3.897   2.688   5.479 -0.7542  0.1944  0.4438
 1332SOL    HW2 4182   3.973   2.798   5.573  1.0048  0.1245 -0.8503
 1333SOL     OW 4183   1.288   2.342   6.484 -0.1543  0.4263  0.0565
 1333SOL    HW1 4184   1.263   2.257   6.439  1.4341  0.8367 -1.7420
 1333SOL    HW2 4185   1.205   2.388   6.517 -1.0711 -1.5003  0.5517
 1334SOL     OW 4186   0.225   2.734   2.587  0.1067  0.3762 -0.0162
 1334SOL    HW1 4187   0.235   2.638   2.614 -0.3226  0.7394  1.5396
 1334SOL    HW2 4188   0.313   2.769   2.555  0.3622 -0.4157 -0.2120
 1335SOL     OW 4189   5.119   4.553   1.416 -0.0595 -0.3463  0.1414
 1335SOL    HW1 4190   5.197   4.495   1.439  0.8693  1.3801  1.6270
 1335SOL    HW2 4191   5.129   4.586   1.322  0.7756 -0.5443  0.1465
 1336SOL     OW 4192   4.490   3.227   2.087  0.0435  0.0420  0.0367
 1336SOL    HW1 4193   4.448   3.137   2.096 -0.3836 -0.0336 -2.1749
 1336SOL    HW2 4194   4.454   3.273   2.006  2.7177  0.8202 -0.8277
 1337SOL     OW 4195   6.510   2.482   0.938  0.3951  0.4515  0.5548
 1337SOL    HW1 4196   6.528   2.429   0.855 -1.6283  1.1947 -0.4358
 1337SOL    HW2 4197   6.535   2.428   1.018  0.3541 -1.1639 -0.4724
 1338SOL     OW 4198   4.230   2.780   2.238  0.4740  0.2054 -0.1664
 1338SOL    HW1 4199   4.137   2.783   2.277  0.0431 -1.5846 -0.9198
 1338SOL    HW2 4200   4.280   2.703   2.278  2.0240  1.7439  0.9614
 1339SOL     OW 4201   6.350   3.451   4.564  0.1102 -0.0665  0.0625
 1339SOL    HW1 4202   6.292   3.479   4.641 -0.2817 -1.0764  0.1452
 1339SOL    HW2 4203   6.299   3.391   4.503  1.3843 -1.9887  0.7728
 1340SOL     OW 4204   4.471   1.779   6.812  0.3670 -0.1040 -0.4295
 1340SOL    HW1 4205   4.427   1.838   6.744  2.1824  0.0763 -1.5156
 1340SOL    HW2 4206   4.568   1.804   6.820 -0.0482  0.9457  3.4081
 1341SOL     OW 4207   6.252   4.002   2.345  0.1370  0.7744  0.1219
 1341SOL    HW1 4208   6.310   3.940   2.294  0.2411  0.7548  0.2649
 1341SOL    HW2 4209   6.283   4.007   2.440 -0.8284 -0.1759  0.5067
 1342SOL     OW 4210   3.852   3.798   6.642  0.4451 -0.2855 -0.0441
 1342SOL    HW1 4211   3.799   3.864   6.588  0.3345 -0.1850  0.1837
 1342SOL    HW2 4212   3.824   3.804   6.738  0.2545 -0.8456 -0.0623
 1343SOL     OW 4213   2.591   4.016   5.104  0.2454 -0.0239  0.2922
 1343SOL    HW1 4214   2.550   4.107   5.098  1.2939  0.7649  3.3044
 1343SOL    HW2 4215   2.535   3.958   5.164  0.5045 -0.8257 -0.2231
 1344SOL     OW 4216   3.860   3.522   2.377 -0.1872  0.4306  0.3848
 1344SOL    HW1 4217   3.899   3.449   2.322 -0.6500  1.0924 -0.8465
 1344SOL    HW2 4218   3.779   3.489   2.425 -0.9211  0.3596 -0.8760
 1345SOL     OW 4219   1.947   2.960   1.610 -0.1226 -0.2233  0.0019
 1345SOL    HW1 4220   1.887   2.994   1.537  0.3257  0.5272 -0.0285
 1345SOL    HW2 4221   1.908   2.876   1.648 -0.7921 -0.1730 -0.5377
 1346SOL     OW 4222   6.192   2.245   3.393 -0.0002 -0.0257  0.4061
 1346SOL    HW1 4223   6.112   2.213   3.343  0.6647  2.0870 -2.2107
 1346SOL    HW2 4224   6.244   2.166   3.426 -0.3665 -1.6019 -2.4828
 1347SOL     OW 4225   5.818   3.682   6.794 -0.2875  0.2189  0.1078
 1347SOL    HW1 4226   5.871   3.636   6.865  1.0852  0.2199 -0.8756
 1347SOL    HW2 4227   5.844   3.779   6.789 -0.1072  0.1408 -0.6217
 1348SOL     OW 4228   3.017   2.091   6.582 -0.0728  0.2316  0.1485
 1348SOL    HW1 4229   2.952   2.097   6.506 -1.3804 -0.9854  1.1152
 1348SOL    HW2 4230   3.110   2.095   6.546 -0.6416  1.6556 -1.3144
 1349SOL     OW 4231   2.547   2.457   1.055  0.0949  0.2762 -0.3516
 1349SOL    HW1 4232   2.531   2.534   0.992 -0.6907  1.2848  1.0248
 1349SOL    HW2 4233   2.470   2.449   1.117  1.1630 -0.2460  0.9418
 1350SOL     OW 4234   3.208   2.447   4.399 -0.4116  0.2015  0.1978
 1350SOL    HW1 4235   3.183   2.415   4.308 -0.8703  0.4194  0.2474
 1350SOL    HW2 4236   3.294   2.498   4.394  0.7349 -1.6456  0.2246
 1351SOL     OW 4237   1.162   2.628   1.022  0.0400  0.0318 -0.5322
 1351SOL    HW1 4238   1.115   2.672   0.946  0.9961  0.0714 -1.1162
 1351SOL    HW2 4239   1.123   2.659   1.108  1.0380  2.4743 -0.8837
 1352SOL     OW 4240   6.610   2.006   2.101 -0.1151  0.4419 -0.6170
 1352SOL    HW1 4241   6.681   2.022   2.032  1.7419 -0.9240  0.8665
 1352SOL    HW2 4242   6.528   1.969   2.056  1.1341 -0.6869 -2.0725
 1353SOL     OW 4243   6.458   4.037   4.691  0.6091 -0.0555  0.2225
 1353SOL    HW1 4244   6.494   4.046   4.783 -1.2083 -1.1166  1.0965
 1353SOL    HW2 4245   6.514   3.973   4.639  0.6353 -0.8150  1.1722
 1354SOL     OW 4246   4.660   3.506   3.065  0.4151 -0.0685 -0.2128
 1354SOL    HW1 4247   4.606   3.463   3.138  1.7500 -1.6402 -0.1108
 1354SOL    HW2 4248   4.756   3.483   3.076  0.9371  1.4501 -1.2619
 1355SOL     OW 4249   3.960   2.767   0.862  0.7815 -0.2506 -0.0838
 1355SOL    HW1 4250   4.051   2.731   0.881 -0.1203 -2.3790  0.4691
 1355SOL    HW2 4251   3.904   2.696   0.821 -0.5082  1.1803 -0.9049
 1356SOL     OW 4252   2.705   2.182   0.674  0.1656  0.3153 -0.5420
 1356SOL    HW1 4253   2.748   2.265   0.638 -0.0191  0.0573 -1.3881
 1356SOL    HW2 4254   2.690   2.192   0.772 -0.4543  1.5504 -0.7434
 1357SOL     OW 4255   2.253   2.007   4.967  0.4006 -0.2048 -0.2555
 1357SOL    HW1 4256   2.158   1.985   4.987  0.8047 -2.1143 -0.1843
 1357SOL    HW2 4257   2.310   1.982   5.045  0.9442  1.3150 -0.1292
 1358SOL     OW 4258   5.702   3.001   3.582 -0.1324 -0.5451  0.4562
 1358SOL    HW1 4259   5.613   3.037   3.552 -0.9069 -3.1444 -0.6630
 1358SOL    HW2 4260   5.770   3.016   3.509 -0.2828 -0.7507  0.2730
 1359SOL     OW 4261   2.468   3.002   3.518  0.1760  0.0321 -0.0842
 1359SOL    HW1 4262   2.529   2.928   3.546  1.2289  0.7310 -0.4906
 1359SOL    HW2 4263   2.460   3.003   3.418  1.2396  1.2756 -0.1808
 1360SOL     OW 4264   6.606   1.892   2.694 -0.6661 -0.3922 -0.6286
 1360SOL    HW1 4265   6.689   1.873   2.641  0.7864  0.1447  1.3327
 1360SOL    HW2 4266   6.601   1.990   2.715 -0.5844 -0.7315  1.1365
 1361SOL     OW 4267   3.030   2.254   6.085  0.0145 -0.2292 -0.1392
 1361SOL    HW1 4268   3.067   2.220   5.998 -1.2036 -0.6211 -0.5250
 1361SOL    HW2 4269   2.987   2.179   6.134 -0.7258  0.3143  0.0495
 1362SOL     OW 4270   3.355   3.339   0.984  0.4263  0.3478  0.7686
 1362SOL    HW1 4271   3.411   3.295   1.055  1.8263  0.0140 -0.4985
 1362SOL    HW2 4272   3.360   3.438   0.994  2.6826  0.3892 -0.3390
 1363SOL     OW 4273   5.285   3.093   3.210  0.2514 -0.0480  0.1310
 1363SOL    HW1 4274   5.241   3.005   3.192  1.2463 -0.3190 -1.1059
 1363SOL    HW2 4275   5.245   3.163   3.150  0.7758 -0.0799 -0.2655
 1364SOL     OW 4276   2.312   4.059   1.920  0.0062  0.1014  0.4350
 1364SOL    HW1 4277   2.364   4.139   1.889 -0.1262 -0.9831 -2.9192
 1364SOL    HW2 4278   2.216   4.070   1.894 -0.4681 -0.2535  1.9181
 1365SOL     OW 4279   2.619   3.316   4.421  0.0871 -0.1813 -0.2256
 1365SOL    HW1 4280   2.569   3.230   4.413 -0.0858 -0.3741  2.1651
 1365SOL    HW2 4281   2.716   3.300   4.400  0.2300 -1.2140  1.0436
 1366SOL     OW 4282   4.164   1.901   3.419  0.5595  0.0838 -0.1710
 1366SOL    HW1 4283   4.139   1.827   3.482  1.7028 -0.3019 -0.1439
 1366SOL    HW2 4284   4.082   1.954   3.396 -0.3847 -1.4700 -0.5603
 1367SOL     OW 4285   4.481   3.745   2.012 -0.2142 -0.8542 -0.1246
 1367SOL    HW1 4286   4.507   3.673   2.077  0.7424  0.2196  0.7242
 1367SOL    HW2 4287   4.453   3.827   2.063  1.1770  0.2304 -1.0208
 1368SOL     OW 4288   4.553   4.368   0.944  0.1068  0.1249  0.3235
 1368SOL    HW1 4289   4.576   4.429   1.021  0.9184 -0.6565  0.7212
 1368SOL    HW2 4290   4.571   4.273   0.970 -2.4278 -0.4593  0.1970
 1369SOL     OW 4291   2.361   4.112   2.520 -0.1560 -0.0241  0.2796
 1369SOL    HW1 4292   2.380   4.206   2.491 -1.7967 -0.0420 -1.0280
 1369SOL    HW2 4293   2.440   4.076   2.570  0.6995  1.8667  0.3793
 1370SOL     OW 4294   6.385   2.452   5.414 -0.1929  0.3717  0.2205
 1370SOL    HW1 4295   6.293   2.477   5.447  0.6552  1.0630  2.1992
 1370SOL    HW2 4296   6.452   2.515   5.453  1.2908 -1.0001 -0.0322
 1371SOL     OW 4297   3.682   3.059   0.995  0.0113  0.2554 -0.0019
 1371SOL    HW1 4298   3.583   3.066   0.980 -0.0729 -0.5051  0.1769
 1371SOL    HW2 4299   3.700   2.996   1.070  0.6772 -0.4647 -0.7471
 1372SOL     OW 4300   5.990   1.886   1.134  0.3441 -0.5145  0.0495
 1372SOL    HW1 4301   6.062   1.861   1.070  0.6254 -1.3390  0.6573
 1372SOL    HW2 4302   6.003   1.980   1.165  1.3007 -0.7355  0.3346
 1373SOL     OW 4303   1.608   4.144   5.156 -0.3110 -0.0966  0.2144
 1373SOL    HW1 4304   1.512   4.169   5.154  0.0359  1.2206 -1.0403
 1373SOL    HW2 4305   1.623   4.065   5.097 -0.6390 -0.4250  0.5637
 1374SOL     OW 4306   2.097   2.451   6.807  0.0572  0.7305  0.3585
 1374SOL    HW1 4307   2.150   2.472   6.889  1.1520 -0.8376  0.1062
 1374SOL    HW2 4308   2.107   2.525   6.741  0.7385  1.1348  0.9049
 1375SOL     OW 4309   3.269   3.361   6.255  0.0172  0.3468 -0.3777
 1375SOL    HW1 4310   3.330   3.284   6.269  1.2496  1.1206 -1.3073
 1375SOL    HW2 4311   3.183   3.345   6.305  0.5626 -1.2151  0.1189
 1376SOL     OW 4312   0.640   3.352   1.157  0.4428  0.2086 -0.0205
 1376SOL    HW1 4313   0.687   3.436   1.130  2.3087 -0.9555 -0.5631
 1376SOL    HW2 4314   0.629   3.351   1.256  2.8245 -0.0188  0.3159
 1377SOL     OW 4315   1.452   2.251   6.709 -0.0214 -0.4281 -0.6350
 1377SOL    HW1 4316   1.366   2.238   6.758  0.2185 -0.0301 -0.0986
 1377SOL    HW2 4317   1.434   2.258   6.611 -0.6240 -0.1092 -0.5058
 1378SOL     OW 4318   6.353   3.898   4.085  0.4292 -0.2276  0.1436
 1378SOL    HW1 4319   6.382   3.804   4.104  0.2111  0.1739  2.9120
 1378SOL    HW2 4320   6.257   3.898   4.057  0.4980 -0.8518 -0.1154
 1379SOL     OW 4321   6.713   2.389   5.484 -0.2951  0.2180 -0.0543
 1379SOL    HW1 4322   6.762   2.375   5.397 -0.4263  0.2274 -0.1298
 1379SOL    HW2 4323   6.660   2.473   5.478 -2.6994 -1.2693 -1.0691
 1380SOL     OW 4324   5.837   2.511   0.385  0.3591  0.4513  0.1261
 1380SOL    HW1 4325   5.926   2.542   0.418  1.5233 -0.8955 -1.6226
 1380SOL    HW2 4326   5.846   2.474   0.293 -2.0690  0.4609 -0.1792
 1381SOL     OW 4327   1.086   3.624   0.056  0.2828 -0.5388 -0.2536
 1381SOL    HW1 4328   1.024   3.663   6.988  0.8468 -0.2350 -0.6076
 1381SOL    HW2 4329   1.046   3.540   0.093  0.0893 -0.8809 -1.1867
 1382SOL     OW 4330   6.983   3.965   3.023  0.1599  0.2008  0.2879
 1382SOL    HW1 4331   0.053   3.897   3.004 -0.7713 -0.9787  0.9458
 1382SOL    HW2 4332   6.969   4.022   2.942 -0.1885 -1.4547 -0.8649
 1383SOL     OW 4333   3.648   3.286   6.233 -0.0371  0.7273  0.0285
 1383SOL    HW1 4334   3.725   3.237   6.192 -0.4461  0.4496 -0.4105
 1383SOL    HW2 4335   3.567   3.227   6.233  0.0134  0.6084  1.4777
 1384SOL     OW 4336   5.694   1.745   4.457 -0.1998  0.0190 -0.3638
 1384SOL    HW1 4337   5.692   1.811   4.381  0.4677  1.2175  0.6156
 1384SOL    HW2 4338   5.788   1.735   4.490 -0.1006 -2.3447 -1.2236
 1385SOL     OW 4339   2.048   4.160   5.828  0.1291 -0.4528 -0.4345
 1385SOL    HW1 4340   2.004   4.193   5.911 -0.1201  2.3334 -1.5602
 1385SOL    HW2 4341   1.994   4.086   5.788 -0.9091 -0.3495  0.7188
 1386SOL     OW 4342   0.439   2.798   5.817  0.0159 -0.3199 -0.6441
 1386SOL    HW1 4343   0.495   2.868   5.861 -0.7357 -0.3703  0.4290
 1386SOL    HW2 4344   0.381   2.840   5.747 -0.7226  0.2242  0.2687
 1387SOL     OW 4345   3.676   2.618   0.551  0.1472 -0.0134 -0.2201
 1387SOL    HW1 4346   3.635   2.539   0.505  2.1465 -0.8609 -0.6583
 1387SOL    HW2 4347   3.621   2.699   0.533  0.1566 -0.5507 -3.1115
 1388SOL     OW 4348   1.805   4.244   3.053 -0.0013 -0.0820 -0.2059
 1388SOL    HW1 4349   1.760   4.332   3.064 -1.7476 -0.9931  0.4330
 1388SOL    HW2 4350   1.770   4.198   2.972  1.0315 -0.1285 -0.6448
 1389SOL     OW 4351   5.345   2.273   6.966  0.2835  0.0782  0.5610
 1389SOL    HW1 4352   5.307   2.181   6.956  0.4071  0.2216 -1.7551
 1389SOL    HW2 4353   5.285   2.339   6.922  0.8003  0.9709  1.1578
 1390SOL     OW 4354   3.786   2.509   0.109 -0.2571  0.3607  0.4894
 1390SOL    HW1 4355   3.765   2.450   0.188  1.2325  0.5258  1.0418
 1390SOL    HW2 4356   3.868   2.476   0.064 -0.3241  1.0879 -0.1767
 1391SOL     OW 4357   5.693   2.295   0.843 -0.0399 -0.0439  0.4333
 1391SOL    HW1 4358   5.608   2.276   0.795  1.1290 -1.3915 -1.2334
 1391SOL    HW2 4359   5.721   2.215   0.895  1.6544 -0.7541 -1.4353
 1392SOL     OW 4360   6.516   3.902   6.732 -0.2068 -0.0741 -0.8220
 1392SOL    HW1 4361   6.420   3.932   6.730 -0.2900 -0.2924 -0.2795
 1392SOL    HW2 4362   6.530   3.843   6.812  0.6160  0.7808 -0.3181
 1393SOL     OW 4363   0.336   2.390   1.809  0.4000 -0.2432  0.2607
 1393SOL    HW1 4364   0.326   2.371   1.907 -3.5915  0.5694  0.1917
 1393SOL    HW2 4365   0.383   2.478   1.797  0.8958 -0.3245  1.4474
 1394SOL     OW 4366   2.295   3.292   6.718  0.4488  0.4592 -0.4485
 1394SOL    HW1 4367   2.393   3.284   6.738  0.1730 -0.9519  0.4955
 1394SOL    HW2 4368   2.269   3.388   6.716  1.4010  0.8331  1.7636
 1395SOL     OW 4369   5.953   2.763   5.210 -0.4148 -0.4738  0.1304
 1395SOL    HW1 4370   6.034   2.817   5.233  0.8067 -2.5404  0.9450
 1395SOL    HW2 4371   5.946   2.754   5.111  0.4925 -0.4459  0.0551
 1396SOL     OW 4372   1.871   2.522   5.539  0.0348  0.5412  0.0391
 1396SOL    HW1 4373   1.774   2.540   5.521 -0.2420 -1.0315 -0.1625
 1396SOL    HW2 4374   1.886   2.518   5.637 -0.2312  0.1541  0.0656
 1397SOL     OW 4375   1.455   3.886   4.918 -0.4070  0.1484  0.2596
 1397SOL    HW1 4376   1.423   3.803   4.966 -0.9684  0.9245  1.2807
 1397SOL    HW2 4377   1.547   3.909   4.949  0.8457 -1.5369 -1.9637
 1398SOL     OW 4378   2.777   3.924   0.491 -0.3172 -0.1918 -0.2053
 1398SOL    HW1 4379   2.735   3.861   0.425 -2.2664 -0.1322  0.9077
 1398SOL    HW2 4380   2.859   3.881   0.530  0.5460 -0.4585 -2.1845
 1399SOL     OW 4381   0.546   2.056   2.519 -0.9815 -0.1307  0.7571
 1399SOL    HW1 4382   0.544   2.090   2.613  0.0708 -1.2420  1.2182
 1399SOL    HW2 4383   0.453   2.032   2.490 -1.6137  2.0806  0.7611
 1400SOL     OW 4384   2.511   3.214   1.986  0.3099 -0.1525  0.4039
 1400SOL    HW1 4385   2.524   3.306   1.952  0.0971  0.1549  1.1281
 1400SOL    HW2 4386   2.511   3.149   1.910 -0.2399  0.5223 -0.1816
 1401SOL     OW 4387   6.537   3.170   4.283 -0.0237  0.0017 -0.3156
 1401SOL    HW1 4388   6.470   3.172   4.208 -0.4767  0.4861  0.0940
 1401SOL    HW2 4389   6.585   3.257   4.287  0.3884 -0.2194 -0.3807
 1402SOL     OW 4390   1.991   4.128   1.180 -0.2175  0.3936 -0.2624
 1402SOL    HW1 4391   1.946   4.047   1.142  0.6584  0.3987 -1.3911
 1402SOL    HW2 4392   2.072   4.149   1.124 -0.1334  1.7254  0.3418
 1403SOL     OW 4393   0.186   3.505   4.275 -0.1984 -0.1659  0.2010
 1403SOL    HW1 4394   0.224   3.524   4.184 -1.4782  0.3000 -0.2497
 1403SOL    HW2 4395   0.203   3.409   4.299  1.7191  0.1443  0.2542
 1404SOL     OW 4396   1.354   4.450   1.900 -0.4208 -0.7446 -0.2080
 1404SOL    HW1 4397   1.319   4.466   1.993 -0.5737 -0.0806 -0.3749
 1404SOL    HW2 4398   1.451   4.427   1.904  0.0192  1.0384  0.0019
 1405SOL     OW 4399   2.135   3.334   0.100 -0.3525  0.3337 -0.0182
 1405SOL    HW1 4400   2.189   3.394   0.160  1.3156  1.8267 -2.7662
 1405SOL    HW2 4401   2.196   3.289   0.035 -2.2350  0.6298 -2.1067
 1406SOL     OW 4402   6.403   4.179   2.906  0.2585 -0.3541 -0.6534
 1406SOL    HW1 4403   6.394   4.133   2.994  0.4658  1.5198  0.3932
 1406SOL    HW2 4404   6.493   4.159   2.867  0.5386 -0.4241  0.0222
 1407SOL     OW 4405   0.663   3.319   3.030 -0.3433  0.0303 -0.2917
 1407SOL    HW1 4406   0.685   3.237   2.977 -0.0258  0.9957 -1.7105
 1407SOL    HW2 4407   0.592   3.372   2.982 -1.2710  0.1036  1.1058
 1408SOL     OW 4408   2.949   3.466   4.581  0.3112  0.2013 -0.0790
 1408SOL    HW1 4409   2.899   3.419   4.509 -2.0976 -0.3757  1.8279
 1408SOL    HW2 4410   2.997   3.399   4.638  0.0832  0.4015  0.3528
 1409SOL     OW 4411   6.069   2.567   2.666 -0.0311 -0.2708  0.1002
 1409SOL    HW1 4412   6.131   2.643   2.681 -0.0738 -0.0317 -0.8981
 1409SOL    HW2 4413   6.088   2.524   2.578 -2.9262  1.4536 -1.5103
 1410SOL     OW 4414   1.388   3.374   0.163 -0.4968 -0.2674  0.1953
 1410SOL    HW1 4415   1.412   3.470   0.179 -1.2629  0.0753 -0.6373
 1410SOL    HW2 4416   1.316   3.369   0.094  0.0475 -1.4846 -0.3093
 1411SOL     OW 4417   4.025   3.885   6.153  0.1076  0.3143 -0.1968
 1411SOL    HW1 4418   3.963   3.807   6.148 -0.3284  0.6131  0.4230
 1411SOL    HW2 4419   4.099   3.873   6.088  0.6676 -1.1588  0.6629
 1412SOL     OW 4420   3.448   3.217   0.264 -0.2629 -0.2411 -0.5570
 1412SOL    HW1 4421   3.416   3.254   0.177  0.1705  1.3947 -0.0714
 1412SOL    HW2 4422   3.474   3.293   0.324  1.1137 -1.3813  0.3523
 1413SOL     OW 4423   3.311   1.998   3.068  0.2533 -0.1362 -0.0710
 1413SOL    HW1 4424   3.288   1.901   3.078  1.9880 -0.5864 -0.1066
 1413SOL    HW2 4425   3.241   2.043   3.012  0.1050 -1.6684 -1.2088
 1414SOL     OW 4426   5.078   3.994   6.022 -0.1691 -0.4917 -0.3288
 1414SOL    HW1 4427   5.088   4.074   5.962  3.3102  0.3695  1.1670
 1414SOL    HW2 4428   5.101   3.912   5.971  2.9030  0.2430 -0.2851
 1415SOL     OW 4429   1.760   2.991   3.146  0.4375  0.5316  0.2731
 1415SOL    HW1 4430   1.661   3.003   3.157 -0.3447 -1.8533 -2.8247
 1415SOL    HW2 4431   1.795   3.065   3.088  0.7886  1.9899  2.2288
 1416SOL     OW 4432   3.757   4.514   5.569 -0.5386  0.4410  0.3288
 1416SOL    HW1 4433   3.684   4.529   5.636  0.4435 -0.8990  1.7726
 1416SOL    HW2 4434   3.805   4.429   5.591  1.1947  1.0706 -0.8432
 1417SOL     OW 4435   2.042   2.069   0.558 -0.0113  0.7945  0.1594
 1417SOL    HW1 4436   2.041   2.078   0.459 -0.0884 -0.7218 -0.0055
 1417SOL    HW2 4437   2.134   2.045   0.589 -0.2276  0.1580  0.3251
 1418SOL     OW 4438   3.661   3.234   1.936  0.8324  0.9320  0.2348
 1418SOL    HW1 4439   3.692   3.240   1.841 -0.4232 -1.0544 -0.3651
 1418SOL    HW2 4440   3.664   3.138   1.966  0.9951  1.4958  2.1413
 1419SOL     OW 4441   0.356   2.626   5.987  0.5040 -0.3049 -0.0244
 1419SOL    HW1 4442   0.399   2.684   5.917  0.5663 -1.4936 -1.0202
 1419SOL    HW2 4443   0.374   2.664   6.077 -0.0111  1.5604 -0.6644
 1420SOL     OW 4444   4.141   4.293   2.376 -0.4978 -0.0305 -0.0134
 1420SOL    HW1 4445   4.093   4.209   2.350 -0.1476 -0.6587  1.2814
 1420SOL    HW2 4446   4.235   4.289   2.343 -0.3350 -0.3856  0.4811
 1421SOL     OW 4447   4.502   3.811   1.553 -0.5463 -0.1637 -0.2957
 1421SOL    HW1 4448   4.479   3.750   1.628  0.0070 -0.1803 -0.1357
 1421SOL    HW2 4449   4.432   3.805   1.482 -2.0639  1.2066  1.0023
 1422SOL     OW 4450   1.584   2.733   6.788 -0.5089 -0.3077  0.3156
 1422SOL    HW1 4451   1.544   2.788   6.862 -0.6550 -0.9104  0.6927
 1422SOL    HW2 4452   1.591   2.638   6.818  1.8019 -0.1380  0.5038
 1423SOL     OW 4453   0.395   3.013   4.616  0.7900  0.0193  0.0566
 1423SOL    HW1 4454   0.306   2.984   4.581  1.6737 -2.0237 -0.6349
 1423SOL    HW2 4455   0.421   2.957   4.694  2.5198 -1.1640 -1.2715
 1424SOL     OW 4456   1.535   3.966   5.930 -0.3977 -0.5443  0.3860
 1424SOL    HW1 4457   1.633   3.949   5.934 -0.2578  0.0442 -0.2575
 1424SOL    HW2 4458   1.510   4.038   5.994 -0.5457 -1.2356  1.1204
 1425SOL     OW 4459   3.196   2.449   6.206 -0.2537 -0.4844  0.6113
 1425SOL    HW1 4460   3.150   2.382   6.147  0.1184 -1.3041  1.2288
 1425SOL    HW2 4461   3.158   2.539   6.190 -0.6967 -0.8239 -0.3210
 1426SOL     OW 4462   0.467   2.064   5.206  0.1539  0.5148 -0.5451
 1426SOL    HW1 4463   0.390   2.036   5.150  0.6152  0.3538 -1.1058
 1426SOL    HW2 4464   0.434   2.111   5.288 -0.5219  0.7586 -0.9544
 1427SOL     OW 4465   2.351   3.722   3.588  0.0872  0.8324  0.0255
 1427SOL    HW1 4466   2.366   3.799   3.525  0.9595 -0.4354 -1.3716
 1427SOL    HW2 4467   2.428   3.660   3.584 -1.7127 -1.4992 -0.9256
 1428SOL     OW 4468   3.044   2.809   1.200 -0.2370 -0.1065 -0.7121
 1428SOL    HW1 4469   3.139   2.836   1.216 -0.0643 -1.3073  0.4924
 1428SOL    HW2 4470   3.035   2.774   1.107  1.0897 -2.1953 -0.1306
 1429SOL     OW 4471   3.633   1.813   0.690  0.1554 -0.6318 -0.3203
 1429SOL    HW1 4472   3.700   1.881   0.661  0.0044 -0.1422  0.4432
 1429SOL    HW2 4473   3.649   1.790   0.787 -2.7024  1.8747  0.8805
 1430SOL     OW 4474   4.256   3.203   2.893 -0.5549 -0.1078  0.0560
 1430SOL    HW1 4475   4.341   3.164   2.859 -0.1718  1.6905 -1.1945
 1430SOL    HW2 4476   4.270   3.301   2.911 -2.4540  0.3006 -0.5453
 1431SOL     OW 4477   5.847   3.978   6.789 -0.0591  0.6338  0.2056
 1431SOL    HW1 4478   5.925   3.952   6.844 -0.9911  0.9859  1.7500
 1431SOL    HW2 4479   5.878   4.026   6.707  1.2853  2.2948  1.6182
 1432SOL     OW 4480   4.839   2.906   4.551  0.4074  0.1247 -0.4626
 1432SOL    HW1 4481   4.904   2.975   4.583  0.5808  0.9716 -2.4957
 1432SOL    HW2 4482   4.765   2.896   4.618  1.6798  0.4087  1.0613
 1433SOL     OW 4483   5.779   4.103   5.525  0.5616  0.1580  0.0567
 1433SOL    HW1 4484   5.753   4.199   5.523 -0.3750 -0.0214  1.3791
 1433SOL    HW2 4485   5.743   4.061   5.610  0.5366 -1.4491 -0.7048
 1434SOL     OW 4486   0.521   3.199   3.863 -0.3171 -0.0509 -0.4067
 1434SOL    HW1 4487   0.453   3.166   3.928 -1.5881 -0.0001 -1.6660
 1434SOL    HW2 4488   0.503   3.295   3.842 -1.1307 -0.5659 -2.2520
 1435SOL     OW 4489   1.156   2.231   3.821 -0.4216 -0.3827 -0.3330
 1435SOL    HW1 4490   1.254   2.218   3.832 -0.7946 -1.0178  3.3320
 1435SOL    HW2 4491   1.114   2.145   3.792 -0.0848 -0.5765 -0.2473
 1436SOL     OW 4492   4.415   2.894   5.276  0.3413 -0.0564 -0.0449
 1436SOL    HW1 4493   4.439   2.800   5.298  1.6543  0.5558  1.3142
 1436SOL    HW2 4494   4.485   2.934   5.216 -1.4981 -0.6637 -2.7684
 1437SOL     OW 4495   5.919   3.576   4.630 -0.0772 -0.2892  0.2796
 1437SOL    HW1 4496   5.961   3.620   4.709  1.4480  1.2756 -1.3013
 1437SOL    HW2 4497   5.830   3.619   4.612 -0.7179 -1.0740  1.4585
 1438SOL     OW 4498   6.065   3.878   1.620 -0.1196 -0.3293  0.0736
 1438SOL    HW1 4499   6.014   3.905   1.539  0.7496  0.5274 -0.1962
 1438SOL    HW2 4500   6.001   3.846   1.690 -0.8923 -0.8521 -0.8460
 1439SOL     OW 4501   3.097   4.517   3.387  0.2633  0.7984  0.4515
 1439SOL    HW1 4502   3.127   4.598   3.437 -0.9477  2.7394 -1.7949
 1439SOL    HW2 4503   3.003   4.494   3.413  0.0568  1.0849 -0.0236
 1440SOL     OW 4504   3.721   2.955   1.975 -0.6648 -0.3277  0.6099
 1440SOL    HW1 4505   3.754   2.964   1.881 -0.9723 -0.5019  0.4847
 1440SOL    HW2 4506   3.798   2.958   2.038 -0.3636 -1.1641  0.2907
 1441SOL     OW 4507   5.547   3.424   2.206  0.4698 -0.3967 -0.3755
 1441SOL    HW1 4508   5.447   3.427   2.211  0.3491 -2.6737 -0.0519
 1441SOL    HW2 4509   5.582   3.512   2.176 -1.7511 -0.0808 -2.3150
 1442SOL     OW 4510   6.628   2.623   6.204  0.0122 -0.4681 -0.4216
 1442SOL    HW1 4511   6.613   2.640   6.301  0.4097 -0.5999 -0.3331
 1442SOL    HW2 4512   6.658   2.528   6.192  1.4917 -0.0179 -0.4985
 1443SOL     OW 4513   6.270   4.053   6.799 -0.3074  0.0718  0.0008
 1443SOL    HW1 4514   6.258   4.128   6.864 -0.2935 -0.8568  1.1215
 1443SOL    HW2 4515   6.203   3.981   6.819 -0.8614  0.1111 -1.5679
 1444SOL     OW 4516   6.271   3.254   6.072  0.2466 -0.6759 -0.1874
 1444SOL    HW1 4517   6.302   3.349   6.075 -1.6412  0.0384 -1.4410
 1444SOL    HW2 4518   6.184   3.247   6.121 -0.7035 -1.2764 -1.8924
 1445SOL     OW 4519   2.501   1.997   5.127  0.1318 -0.2018 -0.3086
 1445SOL    HW1 4520   2.549   1.944   5.196  0.2189  0.1966 -0.0573
 1445SOL    HW2 4521   2.567   2.047   5.071  0.0714 -0.6628 -0.8021
 1446SOL     OW 4522   3.441   4.003   6.217 -0.2398  0.2086 -0.5354
 1446SOL    HW1 4523   3.459   3.925   6.276 -1.9506 -1.0596 -1.6028
 1446SOL    HW2 4524   3.491   3.993   6.132  0.1810  0.7271 -0.3601
 1447SOL     OW 4525   5.994   2.113   2.362 -0.2092 -0.0715  0.0180
 1447SOL    HW1 4526   5.985   2.013   2.366  3.6454 -0.7227 -2.3471
 1447SOL    HW2 4527   6.022   2.147   2.452  0.4157 -1.4454  0.3797
 1448SOL     OW 4528   3.493   1.950   5.730 -0.2279  0.0941  0.3660
 1448SOL    HW1 4529   3.481   1.955   5.631 -0.2952  0.7105  0.3982
 1448SOL    HW2 4530   3.576   1.898   5.751  0.1715  0.5486 -0.0424
 1449SOL     OW 4531   3.142   2.017   1.929  0.2204  0.4454  0.1017
 1449SOL    HW1 4532   3.090   1.959   1.867 -0.0010  0.2985  0.4228
 1449SOL    HW2 4533   3.084   2.046   2.005  0.4345  0.7823  0.1406
 1450SOL     OW 4534   0.790   2.966   5.113 -0.4640 -0.2192  0.4186
 1450SOL    HW1 4535   0.867   3.029   5.122  0.7614 -1.3993 -1.0647
 1450SOL    HW2 4536   0.761   2.935   5.203 -0.7979  2.0569  1.1438
 1451SOL     OW 4537   2.889   2.509   4.121 -0.0103 -0.4213  0.4722
 1451SOL    HW1 4538   2.912   2.530   4.026  2.4506 -0.6125  0.9646
 1451SOL    HW2 4539   2.874   2.595   4.171  1.8397 -0.1265  0.5927
 1452SOL     OW 4540   0.855   3.066   1.474  0.5823 -0.0435  0.4643
 1452SOL    HW1 4541   0.858   3.097   1.569  2.3778 -1.6274  0.9850
 1452SOL    HW2 4542   0.948   3.056   1.439  0.0303  2.8196 -2.3332
 1453SOL     OW 4543   4.392   2.566   2.546 -0.0634  0.0997  0.6457
 1453SOL    HW1 4544   4.300   2.554   2.581  0.2091  0.5240  1.5528
 1453SOL    HW2 4545   4.430   2.478   2.518  0.4417 -0.6255  3.3550
 1454SOL     OW 4546   5.647   3.761   3.119 -0.2304 -0.0063 -0.3601
 1454SOL    HW1 4547   5.742   3.743   3.093  0.5037  2.4015  0.4169
 1454SOL    HW2 4548   5.606   3.826   3.055 -1.3600 -0.9542 -0.6361
 1455SOL     OW 4549   1.235   1.966   3.071 -0.2612 -0.0837 -0.1200
 1455SOL    HW1 4550   1.213   1.882   3.020 -0.6952 -1.2696  1.8909
 1455SOL    HW2 4551   1.151   2.016   3.089  0.1151  1.4836 -2.3290
 1456SOL     OW 4552   0.228   4.303   3.964 -0.0064  0.6293  0.0311
 1456SOL    HW1 4553   0.175   4.229   3.922  2.2213 -1.1210  0.1188
 1456SOL    HW2 4554   0.194   4.321   4.056 -0.8213 -0.0146 -0.1321
 1457SOL     OW 4555   0.168   4.223   6.089 -0.5526  0.0377  0.2340
 1457SOL    HW1 4556   0.223   4.183   6.017 -0.0573 -0.0225  0.6405
 1457SOL    HW2 4557   0.148   4.154   6.159 -2.1883 -0.2816 -0.4972
 1458SOL     OW 4558   2.474   2.175   3.449 -0.0797  0.7115 -0.6133
 1458SOL    HW1 4559   2.404   2.105   3.437  0.5456 -0.0068 -0.1682
 1458SOL    HW2 4560   2.478   2.202   3.545 -0.2454  1.2826 -0.7657
 1459SOL     OW 4561   1.785   4.348   2.420 -0.5428  0.6137 -0.3190
 1459SOL    HW1 4562   1.826   4.257   2.425 -1.9384 -0.0573 -0.5972
 1459SOL    HW2 4563   1.835   4.404   2.353  2.5230  1.2979  2.3071
 1460SOL     OW 4564   4.310   3.225   4.972  0.4950 -0.1418 -0.2923
 1460SOL    HW1 4565   4.227   3.171   4.957  0.8588 -0.4028 -1.4800
 1460SOL    HW2 4566   4.315   3.252   5.068 -0.7745 -0.4270 -0.1248
 1461SOL     OW 4567   2.486   2.771   2.645  0.1044 -0.1377  0.1656
 1461SOL    HW1 4568   2.571   2.770   2.593  0.9834  0.8107  1.4949
 1461SOL    HW2 4569   2.419   2.830   2.599  1.2769  1.6673  0.6576
 1462SOL     OW 4570   2.861   2.358   5.494 -0.0217 -0.4058 -0.1570
 1462SOL    HW1 4571   2.953   2.365   5.456 -0.7829 -0.3474 -2.1497
 1462SOL    HW2 4572   2.796   2.341   5.419 -1.7530  0.5383  1.0697
 1463SOL     OW 4573   2.654   3.153   6.749  0.1345  0.1170 -0.6061
 1463SOL    HW1 4574   2.572   3.121   6.702  0.8512 -1.1648 -1.0438
 1463SOL    HW2 4575   2.735   3.120   6.701  0.9169 -1.3711  1.5836
 1464SOL     OW 4576   1.608   3.459   0.986  0.3968  0.0702  0.0165
 1464SOL    HW1 4577   1.531   3.405   1.020  1.4609 -0.4481  1.7243
 1464SOL    HW2 4578   1.690   3.436   1.038  1.3726  1.7196 -0.7243
 1465SOL     OW 4579   4.782   2.331   6.649  0.1251  0.5504  0.1697
 1465SOL    HW1 4580   4.873   2.372   6.649 -0.4236  2.0284 -2.5363
 1465SOL    HW2 4581   4.771   2.274   6.568 -1.1010 -0.3411  0.9221
 1466SOL     OW 4582   4.550   3.169   6.760 -0.4697 -0.0763 -0.0860
 1466SOL    HW1 4583   4.553   3.235   6.684 -0.4900 -1.1758 -1.0757
 1466SOL    HW2 4584   4.638   3.169   6.807  0.0894 -0.4602 -1.0871
 1467SOL     OW 4585   2.055   3.489   4.719  0.0606  0.4503  0.3006
 1467SOL    HW1 4586   1.987   3.419   4.740  1.3941 -0.1736  2.9087
 1467SOL    HW2 4587   2.129   3.449   4.666 -1.0035  0.8817 -1.6048
 1468SOL     OW 4588   1.614   2.270   1.901 -0.2176 -0.0582  0.0687
 1468SOL    HW1 4589   1.570   2.272   1.811 -1.8984  0.3663  0.8711
 1468SOL    HW2 4590   1.711   2.249   1.889 -0.2598  0.6070 -1.8865
 1469SOL     OW 4591   0.147   2.914   1.591 -0.4243  0.1734  0.7785
 1469SOL    HW1 4592   0.151   2.820   1.625 -1.7542 -0.8058 -1.5638
 1469SOL    HW2 4593   0.206   2.923   1.511  0.8327  1.7775  1.8413
 1470SOL     OW 4594   2.175   4.183   2.949 -0.7101 -0.4454 -0.0277
 1470SOL    HW1 4595   2.210   4.174   3.042  0.3906 -0.4222 -0.4223
 1470SOL    HW2 4596   2.083   4.223   2.951 -0.5739 -0.1618  1.0257
 1471SOL     OW 4597   5.211   3.745   2.651 -0.5530 -0.2724  0.7622
 1471SOL    HW1 4598   5.236   3.783   2.562  2.6175 -1.3195  1.0937
 1471SOL    HW2 4599   5.225   3.815   2.722  0.3194 -0.4993  0.8155
 1472SOL     OW 4600   1.004   4.165   6.949  0.3392 -0.1009 -0.1157
 1472SOL    HW1 4601   1.066   4.086   6.945  2.6078  1.5879 -0.7668
 1472SOL    HW2 4602   1.016   4.213   0.036 -1.9309 -1.0594  0.8141
 1473SOL     OW 4603   3.017   3.960   1.577  0.0802  0.2376  0.5435
 1473SOL    HW1 4604   3.081   3.951   1.653  2.0127  1.5261 -0.8181
 1473SOL    HW2 4605   3.068   3.978   1.493 -2.0645  4.7347 -0.1225
 1474SOL     OW 4606   6.456   3.963   6.453  0.3512  0.0095 -0.0522
 1474SOL    HW1 4607   6.485   3.941   6.546 -1.0624  0.3333  0.4892
 1474SOL    HW2 4608   6.513   4.038   6.417 -0.5848  1.5279  1.4663
 1475SOL     OW 4609   5.306   1.862   1.123  0.1619  0.5571  0.0943
 1475SOL    HW1 4610   5.322   1.810   1.207  1.0067 -0.8755 -0.9218
 1475SOL    HW2 4611   5.369   1.939   1.120 -1.0581  1.6894  1.5808
 1476SOL     OW 4612   5.452   1.989   5.476 -0.0922 -0.5331 -0.0440
 1476SOL    HW1 4613   5.390   1.950   5.544 -1.2008  0.5375 -0.4129
 1476SOL    HW2 4614   5.450   2.089   5.481 -0.3528 -0.4200 -1.7666
 1477SOL     OW 4615   5.828   2.527   3.530 -0.4438 -0.4836  0.3596
 1477SOL    HW1 4616   5.760   2.560   3.464  1.4166  1.3293 -0.7780
 1477SOL    HW2 4617   5.859   2.603   3.586  2.3852 -0.6601 -0.8200
 1478SOL     OW 4618   4.581   2.570   4.002 -0.2007  0.1424  0.6928
 1478SOL    HW1 4619   4.521   2.606   4.073 -2.6252  0.5333 -1.4010
 1478SOL    HW2 4620   4.628   2.646   3.956 -0.2488  0.0876  0.5501
 1479SOL     OW 4621   1.967   2.236   6.940  0.4486 -0.1409  0.1183
 1479SOL    HW1 4622   1.974   2.330   6.905  1.3444  0.2107  1.1964
 1479SOL    HW2 4623   2.012   2.173   6.877 -0.1065  0.1546 -0.5829
 1480SOL     OW 4624   0.963   4.112   3.585  0.0321 -0.2216  0.5739
 1480SOL    HW1 4625   1.056   4.075   3.584 -0.8984 -2.8812 -2.0371
 1480SOL    HW2 4626   0.920   4.090   3.673  1.9591  1.7066  2.1398
 1481SOL     OW 4627   6.731   4.501   6.455  0.4189  0.1335  0.9610
 1481SOL    HW1 4628   6.685   4.588   6.474  2.1448  1.6414 -1.1544
 1481SOL    HW2 4629   6.669   4.425   6.475 -3.0437  1.9729 -1.5523
 1482SOL     OW 4630   0.183   2.216   0.787  0.2425 -0.7158  0.1058
 1482SOL    HW1 4631   0.281   2.198   0.800  0.8544  2.3918  0.6274
 1482SOL    HW2 4632   0.156   2.187   0.695  1.9454 -0.6121 -0.4607
 1483SOL     OW 4633   6.586   3.523   3.947  0.1798 -0.2075  0.5304
 1483SOL    HW1 4634   6.501   3.539   3.998 -1.1155 -3.8504 -0.1338
 1483SOL    HW2 4635   6.576   3.558   3.854 -0.1057  0.4490  0.8010
 1484SOL     OW 4636   0.404   3.214   0.912 -0.3542  0.3245 -0.2674
 1484SOL    HW1 4637   0.380   3.121   0.940 -0.0386  0.8402  1.8422
 1484SOL    HW2 4638   0.503   3.225   0.915 -0.4692  1.1537  0.9720
 1485SOL     OW 4639   1.529   2.437   0.705  0.0675 -0.2060  0.1100
 1485SOL    HW1 4640   1.566   2.417   0.614  1.3348 -1.0487  0.7892
 1485SOL    HW2 4641   1.475   2.359   0.737 -1.8511  0.7622 -0.6031
 1486SOL     OW 4642   0.908   3.419   2.683  0.0391 -0.4399  0.3196
 1486SOL    HW1 4643   0.963   3.483   2.738  0.0234 -0.3656  0.2497
 1486SOL    HW2 4644   0.933   3.325   2.706 -0.7985 -0.4381  1.3190
 1487SOL     OW 4645   6.789   4.446   5.327  0.8271  0.1474 -0.5210
 1487SOL    HW1 4646   6.692   4.436   5.305  1.2778 -1.5475 -1.9949
 1487SOL    HW2 4647   6.826   4.527   5.282 -0.2917  1.9947  1.7010
 1488SOL     OW 4648   1.778   4.445   4.392  0.6847 -0.0693  0.0210
 1488SOL    HW1 4649   1.733   4.357   4.402  0.2801  0.3794  3.3374
 1488SOL    HW2 4650   1.710   4.514   4.366 -0.2851  0.2352  3.0511
 1489SOL     OW 4651   5.259   4.424   6.271 -0.1234 -0.1161 -0.0726
 1489SOL    HW1 4652   5.212   4.400   6.186 -1.0854  0.8058  0.1738
 1489SOL    HW2 4653   5.312   4.508   6.257 -1.2470  0.7143  0.5434
 1490SOL     OW 4654   6.317   3.826   0.877 -0.3467  0.0982 -0.1627
 1490SOL    HW1 4655   6.250   3.766   0.920 -1.0423  0.4531 -0.7335
 1490SOL    HW2 4656   6.344   3.789   0.788 -0.2986  0.2951 -0.2323
 1491SOL     OW 4657   1.018   1.987   1.318  0.4293  0.6914 -0.2248
 1491SOL    HW1 4658   0.997   1.892   1.294 -0.3697  1.1811 -1.6409
 1491SOL    HW2 4659   1.022   2.042   1.234  1.1277  1.8671  0.5491
 1492SOL     OW 4660   6.416   2.793   0.746 -0.3975 -0.2444  0.1738
 1492SOL    HW1 4661   6.458   2.730   0.681  1.8215  1.1573  0.1295
 1492SOL    HW2 4662   6.461   2.784   0.835 -0.4565  0.8460  0.3268
 1493SOL     OW 4663   5.287   2.207   4.387  0.3432 -0.5785  0.5050
 1493SOL    HW1 4664   5.230   2.129   4.359  1.2122 -2.1373  2.7666
 1493SOL    HW2 4665   5.328   2.187   4.476  2.9680  1.2741 -0.1909
 1494SOL     OW 4666   5.556   1.623   1.628 -0.0146  0.3675  0.2338
 1494SOL    HW1 4667   5.482   1.597   1.566 -0.3432  2.0984 -0.1531
 1494SOL    HW2 4668   5.594   1.711   1.600  2.4704 -0.6508  0.2134
 1495SOL     OW 4669   5.491   3.639   5.379  0.1374  0.2574 -0.0337
 1495SOL    HW1 4670   5.473   3.735   5.356 -1.3246  0.1329  0.4873
 1495SOL    HW2 4671   5.494   3.628   5.478  2.0953  0.0494 -0.0851
 1496SOL     OW 4672   6.331   3.731   4.918 -0.1653  0.0835  0.6550
 1496SOL    HW1 4673   6.319   3.779   4.831  0.5081 -0.8627  0.0310
 1496SOL    HW2 4674   6.324   3.633   4.904 -1.7982 -0.0358  1.9660
 1497SOL     OW 4675   0.388   2.853   2.317  0.4777  0.0637  0.2345
 1497SOL    HW1 4676   0.428   2.909   2.245 -2.1829  2.7273  0.6561
 1497SOL    HW2 4677   0.439   2.867   2.402 -0.4729  2.4879  0.4860
 1498SOL     OW 4678   0.254   2.411   3.677 -1.0567 -0.1025 -0.4467
 1498SOL    HW1 4679   0.240   2.317   3.710 -3.1657  0.6492  1.0211
 1498SOL    HW2 4680   0.168   2.461   3.681 -0.2542  1.6043 -2.3414
 1499SOL     OW 4681   5.870   3.477   5.179  0.5130  0.5634 -0.2899
 1499SOL    HW1 4682   5.835   3.387   5.206  0.5185  0.5581 -0.2997
 1499SOL    HW2 4683   5.851   3.543   5.252  2.0602  0.1793  0.5089
 1500SOL     OW 4684   1.983   2.909   0.999  0.1928  0.2536  0.2855
 1500SOL    HW1 4685   1.886   2.897   1.022 -0.2641 -0.4534 -1.7791
 1500SOL    HW2 4686   2.037   2.840   1.047 -0.4536  0.0597  0.7413
 1501SOL     OW 4687   1.621   4.460   3.160 -0.0158  0.0911 -0.0649
 1501SOL    HW1 4688   1.555   4.532   3.137  0.0352 -0.1999 -1.1763
 1501SOL    HW2 4689   1.586   4.405   3.235 -0.2557  1.0014  0.5011
 1502SOL     OW 4690   5.397   1.970   2.561  0.6360 -0.1589 -0.0233
 1502SOL    HW1 4691   5.313   2.021   2.580 -0.0465 -1.1865 -0.2228
 1502SOL    HW2 4692   5.473   2.034   2.552 -0.3454  0.8987 -1.1531
 1503SOL     OW 4693   2.537   2.743   4.020 -0.0388  0.0275  0.3616
 1503SOL    HW1 4694   2.616   2.775   3.968 -0.4608 -0.2520 -0.4669
 1503SOL    HW2 4695   2.487   2.675   3.967 -0.5054 -0.2404  1.1205
 1504SOL     OW 4696   6.256   3.058   0.704 -0.5124 -0.5250 -0.4261
 1504SOL    HW1 4697   6.156   3.058   0.705 -0.5233  0.3204  1.2017
 1504SOL    HW2 4698   6.289   2.964   0.711 -1.1957 -0.7576 -0.2530
 1505SOL     OW 4699   0.797   3.731   5.465 -0.2117  0.1590 -0.0250
 1505SOL    HW1 4700   0.887   3.771   5.482  0.7326 -2.0399  0.4617
 1505SOL    HW2 4701   0.726   3.799   5.486  1.2926  2.3178 -1.4780
 1506SOL     OW 4702   0.067   2.006   2.299 -0.1565  0.1962 -0.1332
 1506SOL    HW1 4703   6.991   2.071   2.297 -1.0882 -0.8182  0.5644
 1506SOL    HW2 4704   0.103   1.994   2.206  0.6539  2.3448 -0.1469
 1507SOL     OW 4705   2.219   3.713   0.581  0.4085 -0.1604  0.5243
 1507SOL    HW1 4706   2.318   3.727   0.570  0.1888  0.8833 -0.2185
 1507SOL    HW2 4707   2.199   3.615   0.572  1.3289 -0.3392  0.2789
 1508SOL     OW 4708   5.712   1.498   3.551  0.1404 -0.5521 -0.2978
 1508SOL    HW1 4709   5.662   1.415   3.577 -1.7672  0.5512 -0.2773
 1508SOL    HW2 4710   5.717   1.559   3.629  2.1762 -0.9005 -0.1057
 1509SOL     OW 4711   2.148   2.419   6.043 -0.0648  0.5546  0.2494
 1509SOL    HW1 4712   2.188   2.491   6.099  1.6949  0.5577 -0.9149
 1509SOL    HW2 4713   2.218   2.350   6.023 -1.2035 -0.4936 -0.2266
 1510SOL     OW 4714   2.888   4.194   4.414  0.0042  0.1946 -0.0630
 1510SOL    HW1 4715   2.945   4.178   4.494  0.7715  1.2302 -0.3894
 1510SOL    HW2 4716   2.794   4.167   4.435  0.6680 -2.0616  0.2896
 1511SOL     OW 4717   2.834   1.904   6.958  0.1117 -0.7851  0.4932
 1511SOL    HW1 4718   2.931   1.925   6.964  0.2087 -1.6182  2.5081
 1511SOL    HW2 4719   2.798   1.939   6.872  1.7948  1.1007  0.4850
 1512SOL     OW 4720   1.481   2.950   6.937 -0.4825  0.4696 -0.0543
 1512SOL    HW1 4721   1.400   2.976   6.884 -1.0666 -0.7249  0.2352
 1512SOL    HW2 4722   1.518   3.032   6.981 -0.7671  1.2549 -1.2053
 1513SOL     OW 4723   5.113   2.573   2.619 -0.3383  0.6363 -0.2201
 1513SOL    HW1 4724   5.157   2.605   2.704 -0.2560 -1.0941  0.4257
 1513SOL    HW2 4725   5.029   2.523   2.642  0.2260 -0.7583 -1.0614
 1514SOL     OW 4726   5.837   3.375   1.007 -0.1503 -0.3325  0.2202
 1514SOL    HW1 4727   5.827   3.387   1.105 -2.0246 -0.6024  0.0879
 1514SOL    HW2 4728   5.756   3.330   0.970  1.9981 -3.6226 -0.9226
 1515SOL     OW 4729   4.399   2.221   0.472 -0.4409 -0.3335 -0.4442
 1515SOL    HW1 4730   4.408   2.320   0.484 -0.2699 -0.2812 -0.9794
 1515SOL    HW2 4731   4.488   2.183   0.447 -0.2649 -0.7741  0.7677
 1516SOL     OW 4732   2.447   4.455   5.493  0.1090 -0.6886  0.0597
 1516SOL    HW1 4733   2.368   4.514   5.509  1.2201  1.1994 -1.0235
 1516SOL    HW2 4734   2.451   4.385   5.564 -1.3690  0.4447  1.3312
 1517SOL     OW 4735   2.516   1.974   1.331 -0.0075 -0.9159 -0.1843
 1517SOL    HW1 4736   2.430   2.023   1.342  0.4360 -0.3655  1.0575
 1517SOL    HW2 4737   2.585   2.014   1.392  0.3948 -3.0397  0.8281
 1518SOL     OW 4738   3.517   4.243   2.104  0.1972  0.1277 -0.1243
 1518SOL    HW1 4739   3.501   4.323   2.163  0.0460  1.5845 -2.0601
 1518SOL    HW2 4740   3.439   4.231   2.043  1.1650 -0.1884 -1.3209
 1519SOL     OW 4741   3.389   2.999   4.553  0.0358 -0.0700  0.0775
 1519SOL    HW1 4742   3.359   3.091   4.579 -2.0127 -0.2475 -1.3432
 1519SOL    HW2 4743   3.457   2.966   4.618  0.6978  2.3601  0.7303
 1520SOL     OW 4744   6.545   4.243   5.611 -0.7937 -0.0323 -0.3645
 1520SOL    HW1 4745   6.555   4.286   5.521 -1.3762  4.4351  1.4201
 1520SOL    HW2 4746   6.631   4.250   5.661 -1.2774  0.3868  0.4456
 1521SOL     OW 4747   2.354   3.819   5.543  0.0560  0.1227  0.4539
 1521SOL    HW1 4748   2.452   3.804   5.543  0.1118  0.4130  1.1956
 1521SOL    HW2 4749   2.330   3.887   5.614 -0.6515  0.1949  0.1607
 1522SOL     OW 4750   3.031   2.385   4.892  0.6148  0.3736  0.5305
 1522SOL    HW1 4751   3.102   2.454   4.876  1.8911 -1.0456 -0.1963
 1522SOL    HW2 4752   2.944   2.418   4.856  1.0445  1.8756  0.8060
 1523SOL     OW 4753   4.728   3.524   0.026 -0.4280 -0.1678 -0.2718
 1523SOL    HW1 4754   4.705   3.589   0.099  0.3493 -0.1567 -0.0266
 1523SOL    HW2 4755   4.681   3.550   6.942 -1.4516 -0.2604  0.2519
 1524SOL     OW 4756   3.633   3.618   1.144  0.1413  0.1725 -0.0625
 1524SOL    HW1 4757   3.702   3.545   1.135 -0.1202 -0.1889  0.7565
 1524SOL    HW2 4758   3.611   3.630   1.241  0.0772  1.2552 -0.2048
 1525SOL     OW 4759   2.517   2.775   6.869  0.3357  0.0439 -0.0772
 1525SOL    HW1 4760   2.615   2.772   6.848 -0.0859 -0.0041 -2.2511
 1525SOL    HW2 4761   2.466   2.794   6.786 -1.5403 -0.1709  0.9802
 1526SOL     OW 4762   5.398   4.707   2.822 -0.5841  0.2168 -0.0078
 1526SOL    HW1 4763   5.384   4.773   2.896 -2.7374  1.2121 -1.2246
 1526SOL    HW2 4764   5.495   4.680   2.820  0.0523  2.1485  1.4986
 1527SOL     OW 4765   5.906   4.379   6.599 -0.1617 -0.5417 -0.3558
 1527SOL    HW1 4766   5.942   4.455   6.653  1.8858 -1.4452 -0.3770
 1527SOL    HW2 4767   5.808   4.392   6.586  0.1229  2.0970 -0.3892
 1528SOL     OW 4768   3.804   2.676   5.849 -0.1253  0.0502  0.2459
 1528SOL    HW1 4769   3.746   2.618   5.791 -1.3171  0.2070  1.2454
 1528SOL    HW2 4770   3.791   2.651   5.945  1.0187  0.5025  0.5304
 1529SOL     OW 4771   4.192   1.759   5.899  0.2498 -0.0191  0.3627
 1529SOL    HW1 4772   4.264   1.732   5.835  0.8446  3.7798 -0.8489
 1529SOL    HW2 4773   4.225   1.750   5.993  1.7130  0.1205 -0.1180
 1530SOL     OW 4774   3.320   1.873   4.691 -0.3685  0.1246  0.1000
 1530SOL    HW1 4775   3.306   1.834   4.600 -1.5598  0.6224  0.0390
 1530SOL    HW2 4776   3.308   1.802   4.760 -1.3754  0.1091 -0.0627
 1531SOL     OW 4777   0.047   3.264   3.284 -0.0647  0.3480  0.0289
 1531SOL    HW1 4778   0.074   3.183   3.337 -0.2918  0.4304  0.2704
 1531SOL    HW2 4779   0.061   3.346   3.339 -1.8000  0.3276  0.5706
 1532SOL     OW 4780   0.393   2.682   3.224  0.5123  0.3244  0.0287
 1532SOL    HW1 4781   0.480   2.634   3.218  0.0317 -0.4398 -1.8853
 1532SOL    HW2 4782   0.402   2.772   3.181  0.4243  0.3301  0.0220
 1533SOL     OW 4783   0.266   3.232   4.349 -0.2460  0.2521 -0.4981
 1533SOL    HW1 4784   0.201   3.156   4.344 -0.3013  0.2525  0.0731
 1533SOL    HW2 4785   0.355   3.202   4.313  0.2978 -0.7453  1.4735
 1534SOL     OW 4786   2.337   2.208   6.009 -0.2537  0.2125  0.4577
 1534SOL    HW1 4787   2.431   2.207   6.043 -0.3082  1.3450  0.6912
 1534SOL    HW2 4788   2.281   2.145   6.063 -0.0788  1.1216  1.7379
 1535SOL     OW 4789   2.156   3.347   3.620 -0.4955  0.0272 -0.1846
 1535SOL    HW1 4790   2.225   3.409   3.581 -0.4065 -0.6002 -1.0615
 1535SOL    HW2 4791   2.066   3.372   3.587 -0.3776 -0.7341 -1.1222
 1536SOL     OW 4792   6.460   3.565   2.618  0.0261  0.7166  0.1258
 1536SOL    HW1 4793   6.473   3.559   2.519 -2.4776  1.7909 -0.3551
 1536SOL    HW2 4794   6.418   3.480   2.652  0.0345  0.7044  0.1053
 1537SOL     OW 4795   5.553   2.647   6.995  0.1235  0.5410  0.4455
 1537SOL    HW1 4796   5.491   2.612   0.066 -0.9609  0.8647 -0.3107
 1537SOL    HW2 4797   5.502   2.708   6.934  1.3060  1.1596  0.0450
 1538SOL     OW 4798   4.037   2.553   4.845  0.1468  0.2724  0.2921
 1538SOL    HW1 4799   4.030   2.566   4.944  0.7389 -2.2744  0.7484
 1538SOL    HW2 4800   3.945   2.544   4.806 -0.0682  0.5104  0.7385
 1539SOL     OW 4801   5.969   3.241   6.493 -0.0580  0.3894  0.5324
 1539SOL    HW1 4802   5.874   3.210   6.488  0.3582 -1.1529  1.4097
 1539SOL    HW2 4803   6.024   3.171   6.539  1.8271  0.5262 -1.3866
 1540SOL     OW 4804   2.978   2.022   0.295  0.4135  0.8425 -0.5680
 1540SOL    HW1 4805   3.073   2.055   0.295  0.2434  1.3542 -0.1098
 1540SOL    HW2 4806   2.926   2.071   0.225  0.7927 -0.3711 -1.7142
 1541SOL     OW 4807   2.462   4.209   0.966  0.4075 -0.1407 -0.1307
 1541SOL    HW1 4808   2.532   4.147   1.002 -0.3199 -0.6986  0.3488
 1541SOL    HW2 4809   2.447   4.284   1.031 -1.0888 -1.2851  0.9101
 1542SOL     OW 4810   4.869   3.459   0.987  0.1249  0.2574  0.3862
 1542SOL    HW1 4811   4.786   3.506   1.019 -0.3922 -0.0639 -0.4361
 1542SOL    HW2 4812   4.845   3.367   0.955  0.7011  0.3693 -0.3945
 1543SOL     OW 4813   3.213   3.904   1.747  0.2370  0.4680 -0.0308
 1543SOL    HW1 4814   3.276   3.945   1.681  0.6535 -1.7578 -1.1137
 1543SOL    HW2 4815   3.261   3.890   1.834  0.0617  2.2293  0.3956
 1544SOL     OW 4816   6.729   4.512   2.633 -0.0633  0.0650  0.4975
 1544SOL    HW1 4817   6.680   4.526   2.546  0.5954 -0.7582 -0.0245
 1544SOL    HW2 4818   6.671   4.459   2.695 -0.0311 -0.5041  0.0566
 1545SOL     OW 4819   5.516   3.095   3.831 -0.1070  0.1277 -0.4428
 1545SOL    HW1 4820   5.570   3.023   3.874 -1.3788 -0.6662 -0.0916
 1545SOL    HW2 4821   5.576   3.158   3.782  1.4612  1.1571  2.5123
 1546SOL     OW 4822   0.039   2.682   6.280  0.0477 -0.0317  0.0783
 1546SOL    HW1 4823   6.995   2.721   6.200  0.2934  0.7058  0.2981
 1546SOL    HW2 4824   6.970   2.635   6.336 -0.7151  2.0539  0.9915
 1547SOL     OW 4825   1.201   2.549   5.581 -0.0573 -0.3139 -0.2328
 1547SOL    HW1 4826   1.119   2.499   5.554 -0.6110  1.0151 -1.0573
 1547SOL    HW2 4827   1.176   2.639   5.616  1.1024  2.9758 -6.4664
 1548SOL     OW 4828   1.094   3.454   2.028 -0.0975  1.1054 -0.1291
 1548SOL    HW1 4829   1.178   3.399   2.030 -1.1790 -0.6384 -0.4654
 1548SOL    HW2 4830   1.029   3.412   1.964 -1.3739  2.2120  0.4047
 1549SOL     OW 4831   6.947   3.874   3.900 -0.2500  0.1692 -0.1973
 1549SOL    HW1 4832   6.962   3.973   3.894 -0.1971  0.1164 -1.0136
 1549SOL    HW2 4833   6.978   3.841   3.989 -1.1204  1.0340  0.4410
 1550SOL     OW 4834   2.579   2.793   2.179  0.0921  0.4895  0.0878
 1550SOL    HW1 4835   2.522   2.847   2.242  0.2270  1.8353 -0.9108
 1550SOL    HW2 4836   2.558   2.818   2.085 -0.5584 -1.9428 -0.5084
 1551SOL     OW 4837   1.525   3.646   4.154 -0.0240  0.0547  0.5452
 1551SOL    HW1 4838   1.536   3.547   4.154 -0.2075  0.0274  0.0850
 1551SOL    HW2 4839   1.608   3.690   4.187 -0.5201 -0.2965  2.3691
 1552SOL     OW 4840   6.569   2.958   6.344  0.4869 -0.1924 -0.0944
 1552SOL    HW1 4841   6.498   2.991   6.282  1.2657  0.9475 -0.4140
 1552SOL    HW2 4842   6.659   2.974   6.303  0.9385 -2.1640  0.0388
 1553SOL     OW 4843   5.155   4.628   1.142 -0.0544  0.0534 -0.2643
 1553SOL    HW1 4844   5.175   4.679   1.058 -0.2032  0.8285  0.1634
 1553SOL    HW2 4845   5.189   4.534   1.133 -1.4463 -0.3305 -1.7759
 1554SOL     OW 4846   2.384   1.699   3.927  0.0494 -0.6268 -0.1851
 1554SOL    HW1 4847   2.326   1.621   3.952 -0.0468 -1.0153 -1.5346
 1554SOL    HW2 4848   2.479   1.677   3.945  0.0194 -1.0547 -0.5161
 1555SOL     OW 4849   0.778   2.843   5.989  0.6882 -0.0599  0.0612
 1555SOL    HW1 4850   0.715   2.914   5.957  0.5733  0.7324  1.8696
 1555SOL    HW2 4851   0.750   2.755   5.952 -1.0831  0.3741  0.2300
 1556SOL     OW 4852   0.173   2.583   3.081 -0.4859 -0.0563 -0.5849
 1556SOL    HW1 4853   0.118   2.662   3.054 -1.4137 -0.0549  1.1453
 1556SOL    HW2 4854   0.243   2.612   3.146 -1.4502 -0.7544  0.8180
 1557SOL     OW 4855   5.498   3.762   0.102  0.2467  0.2052  0.1852
 1557SOL    HW1 4856   5.547   3.841   0.138 -0.7780  1.4568 -1.0503
 1557SOL    HW2 4857   5.406   3.789   0.073  0.0203 -1.3456 -0.6941
 1558SOL     OW 4858   3.428   3.749   6.801  0.1259 -0.2672 -0.2683
 1558SOL    HW1 4859   3.376   3.681   6.749  0.8407 -0.0638 -1.2799
 1558SOL    HW2 4860   3.439   3.832   6.746  1.4291 -0.2736 -0.0554
 1559SOL     OW 4861   1.566   2.327   6.402 -0.3034  0.0275 -0.1343
 1559SOL    HW1 4862   1.549   2.229   6.387 -0.3554  0.3229 -2.2197
 1559SOL    HW2 4863   1.480   2.372   6.426 -0.3308 -0.3735  0.5638
 1560SOL     OW 4864   4.899   2.516   4.464  0.0899 -0.2449  0.0635
 1560SOL    HW1 4865   4.842   2.445   4.422 -0.3470  0.7814 -1.1091
 1560SOL    HW2 4866   4.994   2.486   4.464 -0.0976 -0.8674 -0.3553
 1561SOL     OW 4867   1.327   4.044   0.092 -0.5057 -0.1671  0.4390
 1561SOL    HW1 4868   1.324   4.004   0.184 -1.3348  1.0030  0.9389
 1561SOL    HW2 4869   1.290   3.978   0.026  1.3059 -1.5332  0.7116
 1562SOL     OW 4870   4.496   3.640   2.321 -0.8427  0.0200 -0.5375
 1562SOL    HW1 4871   4.397   3.640   2.337 -0.6609  0.8089  0.7392
 1562SOL    HW2 4872   4.541   3.693   2.393  0.5541 -0.7217 -0.8375
 1563SOL     OW 4873   4.064   4.071   4.426 -0.0481 -0.0908 -0.1913
 1563SOL    HW1 4874   3.990   4.102   4.365 -0.0793  0.7419  0.2478
 1563SOL    HW2 4875   4.049   4.109   4.517  1.3478  0.7577 -0.2950
 1564SOL     OW 4876   4.526   2.250   5.049  0.0797 -0.1030 -0.3719
 1564SOL    HW1 4877   4.578   2.321   5.096  1.2340 -0.8096 -0.5420
 1564SOL    HW2 4878   4.525   2.270   4.950 -0.1769  0.0263 -0.3452
 1565SOL     OW 4879   5.954   4.357   0.744 -0.2262 -0.5348  0.0222
 1565SOL    HW1 4880   5.946   4.280   0.681 -1.7125  0.0095 -0.5085
 1565SOL    HW2 4881   5.963   4.324   0.837 -0.6635 -1.3580 -0.2201
 1566SOL     OW 4882   0.120   4.486   3.420  0.4197 -0.2649 -0.2306
 1566SOL    HW1 4883   0.126   4.567   3.363 -0.0298  0.4598  0.7305
 1566SOL    HW2 4884   0.200   4.428   3.404  1.2347  0.8255 -0.2175
 1567SOL     OW 4885   5.993   3.532   6.445 -0.5023 -0.0277  0.3577
 1567SOL    HW1 4886   5.958   3.448   6.486 -0.4532  1.2247  3.2185
 1567SOL    HW2 4887   5.917   3.589   6.416 -0.5667 -0.4229 -0.2807
 1568SOL     OW 4888   5.309   3.298   5.926 -0.0885  0.0225  0.1088
 1568SOL    HW1 4889   5.389   3.264   5.975  1.4059  0.5117 -1.8584
 1568SOL    HW2 4890   5.313   3.398   5.921 -0.4087  0.0056 -0.6257
 1569SOL     OW 4891   2.434   3.736   2.918 -0.7025 -0.3627  0.1470
 1569SOL    HW1 4892   2.457   3.642   2.894  2.8727 -0.2708  2.2992
 1569SOL    HW2 4893   2.454   3.796   2.841  0.1103 -1.0940 -0.2343
 1570SOL     OW 4894   2.313   2.793   0.423  0.1825 -0.4429  0.4161
 1570SOL    HW1 4895   2.304   2.715   0.361 -1.7040 -0.3239  0.4636
 1570SOL    HW2 4896   2.229   2.847   0.420  1.2453  1.3120  0.7836
 1571SOL     OW 4897   6.527   3.687   1.060 -0.1143  0.3735 -0.4498
 1571SOL    HW1 4898   6.519   3.623   1.136 -0.6202  1.0708  0.1030
 1571SOL    HW2 4899   6.441   3.687   1.009  0.6313 -1.0051 -1.7972
 1572SOL     OW 4900   2.972   1.776   4.685 -0.0578 -0.0349  0.1998
 1572SOL    HW1 4901   2.873   1.789   4.692 -0.1117 -0.6025  0.4507
 1572SOL    HW2 4902   3.015   1.798   4.772  0.0982  0.6906 -0.0461
 1573SOL     OW 4903   2.520   2.403   4.993 -0.3732  0.4565 -0.1314
 1573SOL    HW1 4904   2.535   2.479   5.056 -0.1460 -2.0218  3.0762
 1573SOL    HW2 4905   2.435   2.355   5.019 -0.0647 -0.8858 -1.4846
 1574SOL     OW 4906   0.454   4.098   1.684  0.5640  0.2205 -0.4917
 1574SOL    HW1 4907   0.439   4.194   1.660 -0.5235  0.1038 -0.3356
 1574SOL    HW2 4908   0.370   4.046   1.669  1.5447 -1.0265 -2.0363
 1575SOL     OW 4909   0.282   3.415   0.733 -0.3385 -0.8035  0.5921
 1575SOL    HW1 4910   0.326   3.348   0.792 -1.0717 -1.0814  0.8337
 1575SOL    HW2 4911   0.183   3.416   0.751 -0.1305  1.8449  2.1198
 1576SOL     OW 4912   4.028   3.549   4.364 -0.1359  0.1332  0.0984
 1576SOL    HW1 4913   4.017   3.522   4.459  2.6409  2.9202  1.4030
 1576SOL    HW2 4914   4.092   3.487   4.319  0.7532  0.4163  0.9401
 1577SOL     OW 4915   0.617   3.187   6.122  0.1024  0.1173 -0.3848
 1577SOL    HW1 4916   0.670   3.267   6.152 -0.4022  0.1910  0.3291
 1577SOL    HW2 4917   0.521   3.199   6.148 -0.2762 -0.0153 -1.6557
 1578SOL     OW 4918   2.853   4.502   1.453  0.9365  0.2152  0.1777
 1578SOL    HW1 4919   2.914   4.487   1.375  2.5972  3.3314  0.6887
 1578SOL    HW2 4920   2.907   4.506   1.537 -0.7267 -2.1996  1.4772
 1579SOL     OW 4921   3.005   1.894   3.364 -0.1592 -0.1333  0.4676
 1579SOL    HW1 4922   2.925   1.836   3.355 -0.3764 -0.0062  1.4522
 1579SOL    HW2 4923   2.983   1.986   3.332 -0.0525 -0.3854 -0.3462
 1580SOL     OW 4924   5.361   1.517   3.361  0.4625 -0.4178  0.2875
 1580SOL    HW1 4925   5.358   1.504   3.262 -1.8259 -1.1930  0.4037
 1580SOL    HW2 4926   5.270   1.507   3.399  1.3279 -0.3882  2.5416
 1581SOL     OW 4927   4.052   1.987   5.692 -0.5058 -0.0177  0.1346
 1581SOL    HW1 4928   4.118   1.937   5.748 -1.0154  0.2022  0.9427
 1581SOL    HW2 4929   4.051   2.083   5.720 -2.7506 -0.4216  1.6988
 1582SOL     OW 4930   3.301   4.241   1.361  0.3402  0.1505 -0.4935
 1582SOL    HW1 4931   3.381   4.241   1.422  1.5098  0.0102 -1.9717
 1582SOL    HW2 4932   3.254   4.328   1.368 -0.7130 -0.5365  2.0362
 1583SOL     OW 4933   1.998   3.786   6.130 -0.0299  0.0018  0.3674
 1583SOL    HW1 4934   1.978   3.706   6.073 -0.8899 -1.0760  2.0874
 1583SOL    HW2 4935   2.070   3.763   6.195  1.8676  1.6153 -1.0432
 1584SOL     OW 4936   3.658   3.695   4.431 -0.0109 -0.2227  0.3419
 1584SOL    HW1 4937   3.605   3.746   4.499 -1.3276 -1.4334  0.2630
 1584SOL    HW2 4938   3.610   3.611   4.407 -0.7657  1.1149 -3.6946
 1585SOL     OW 4939   1.657   3.703   5.193 -0.2405  0.1629 -0.5717
 1585SOL    HW1 4940   1.690   3.758   5.116  1.5070 -0.0983 -0.0522
 1585SOL    HW2 4941   1.699   3.736   5.277  0.1213 -1.3379 -0.1220
 1586SOL     OW 4942   1.016   4.283   0.854  0.1732  0.2141  0.0731
 1586SOL    HW1 4943   1.072   4.358   0.890 -0.4877  0.0529  1.5040
 1586SOL    HW2 4944   0.969   4.313   0.771  0.3448  1.2035  0.3233
 1587SOL     OW 4945   0.747   2.446   5.320 -0.0656  0.4378  0.4005
 1587SOL    HW1 4946   0.767   2.432   5.223  1.0080 -0.3310  0.7152
 1587SOL    HW2 4947   0.678   2.517   5.330 -0.0163  0.6895 -0.9194
 1588SOL     OW 4948   2.685   3.707   0.320 -0.5375 -0.0685 -0.0362
 1588SOL    HW1 4949   2.763   3.644   0.319 -1.2607 -0.9733 -0.5216
 1588SOL    HW2 4950   2.639   3.705   0.231 -2.2050 -0.9510  0.7886
 1589SOL     OW 4951   5.070   1.922   1.009  0.2852 -0.1230  0.0308
 1589SOL    HW1 4952   5.077   1.859   0.932  1.1009 -0.1942  0.1541
 1589SOL    HW2 4953   5.145   1.905   1.073  1.3204  1.8243 -0.5746
 1590SOL     OW 4954   4.638   2.058   4.433  0.4698 -0.0708 -0.2969
 1590SOL    HW1 4955   4.638   2.020   4.526  2.4234  0.4654 -0.0367
 1590SOL    HW2 4956   4.546   2.053   4.395 -0.3036 -0.6028  1.5450
 1591SOL     OW 4957   6.357   4.173   3.224  0.2832  0.3299 -0.2118
 1591SOL    HW1 4958   6.344   4.159   3.322 -1.3064 -0.3719 -0.4886
 1591SOL    HW2 4959   6.455   4.182   3.204  0.7244 -0.8109  1.2666
 1592SOL     OW 4960   1.750   3.789   5.486  0.4179 -0.6937  0.5493
 1592SOL    HW1 4961   1.734   3.787   5.584 -3.3849  2.9255  0.2887
 1592SOL    HW2 4962   1.817   3.860   5.464  0.4409 -0.7315  0.4950
 1593SOL     OW 4963   3.537   2.726   1.557  0.9910 -0.3222 -0.0879
 1593SOL    HW1 4964   3.528   2.695   1.652 -1.1628 -0.2714 -0.2321
 1593SOL    HW2 4965   3.570   2.651   1.500 -1.1309 -1.4723  0.1144
 1594SOL     OW 4966   2.624   4.101   5.755 -0.0498 -0.3566 -0.0156
 1594SOL    HW1 4967   2.556   4.154   5.705  0.4305 -0.5767 -0.9214
 1594SOL    HW2 4968   2.595   4.005   5.759 -0.4942 -0.1972  0.8698
 1595SOL     OW 4969   3.467   3.044   0.680  0.0959  0.1196 -0.6097
 1595SOL    HW1 4970   3.417   3.128   0.701 -0.1937 -0.1494 -0.2100
 1595SOL    HW2 4971   3.419   2.965   0.719  1.0818 -0.0995  0.2084
 1596SOL     OW 4972   0.192   3.984   6.570 -0.2207  0.2433  0.7749
 1596SOL    HW1 4973   0.142   4.048   6.628 -0.7004  2.0825 -1.4815
 1596SOL    HW2 4974   0.148   3.894   6.575 -1.7170  0.9641  1.4122
 1597SOL     OW 4975   4.054   4.206   2.762  0.1441 -0.4703  0.0470
 1597SOL    HW1 4976   3.970   4.260   2.750 -0.1484 -0.6213  1.2652
 1597SOL    HW2 4977   4.063   4.180   2.858  2.5592  1.1096  0.3232
 1598SOL     OW 4978   0.363   2.227   0.038  0.4898  0.3044 -0.6964
 1598SOL    HW1 4979   0.337   2.173   6.958  0.5511 -2.1572  0.8540
 1598SOL    HW2 4980   0.281   2.261   0.083  0.3861  0.4045 -0.9597
 1599SOL     OW 4981   1.964   4.394   1.420 -0.1679 -0.1610  0.4947
 1599SOL    HW1 4982   1.938   4.306   1.383 -1.0132  0.5316 -0.6093
 1599SOL    HW2 4983   1.883   4.443   1.452  0.3437  0.0381  1.5682
 1600SOL     OW 4984   3.154   3.911   1.111 -0.7684 -0.0049 -0.3894
 1600SOL    HW1 4985   3.219   3.930   1.038 -0.7187  0.8682 -0.1405
 1600SOL    HW2 4986   3.093   3.837   1.084 -0.5931  0.1445 -1.2137
 1601SOL     OW 4987   4.793   3.246   6.890 -0.1895  0.2061 -0.2794
 1601SOL    HW1 4988   4.820   3.339   6.864 -1.3074  0.3895 -0.8337
 1601SOL    HW2 4989   4.788   3.240   6.990  1.4419  0.2705 -0.1636
 1602SOL     OW 4990   6.840   1.890   2.538 -0.0328  0.1189  0.0452
 1602SOL    HW1 4991   6.766   1.915   2.475 -1.6862 -1.8238  1.1202
 1602SOL    HW2 4992   6.909   1.838   2.488 -0.7107 -0.3345 -0.4327
 1603SOL     OW 4993   4.708   4.308   2.115  0.2367  0.3543  0.2798
 1603SOL    HW1 4994   4.770   4.229   2.104 -0.7043 -0.4434  0.5510
 1603SOL    HW2 4995   4.739   4.364   2.192 -0.3881 -1.0411  1.5922
 1604SOL     OW 4996   4.231   2.836   0.547 -0.3696  0.0504 -0.1953
 1604SOL    HW1 4997   4.288   2.844   0.466 -0.2579 -0.5711 -0.1878
 1604SOL    HW2 4998   4.192   2.925   0.571 -0.5687  0.2000 -1.0480
 1605SOL     OW 4999   4.336   2.475   6.692 -0.1901 -0.4685  0.0394
 1605SOL    HW1 5000   4.372   2.525   6.771  0.0794  0.5950 -0.7346
 1605SOL    HW2 5001   4.312   2.540   6.620 -2.0971 -1.2773 -0.1118
 1606SOL     OW 5002   4.704   2.792   1.492  0.0679 -0.8093 -0.3921
 1606SOL    HW1 5003   4.629   2.746   1.444 -1.1579  0.3830  0.3260
 1606SOL    HW2 5004   4.704   2.763   1.588 -0.1086 -0.0790 -0.1640
 1607SOL     OW 5005   1.914   2.996   4.596  0.1752 -0.0217 -0.6062
 1607SOL    HW1 5006   1.851   3.019   4.522 -2.0510  1.6041  1.6374
 1607SOL    HW2 5007   1.874   2.923   4.651  0.5510  0.5838  0.4900
 1608SOL     OW 5008   0.561   3.677   4.732  0.1736  0.4066 -0.0679
 1608SOL    HW1 5009   0.608   3.658   4.646  0.0266  1.6348 -0.4352
 1608SOL    HW2 5010   0.501   3.600   4.755  0.7142 -0.2191 -0.7104
 1609SOL     OW 5011   5.039   1.777   1.543  0.1278 -0.6492 -0.3512
 1609SOL    HW1 5012   5.077   1.773   1.635 -0.6935 -1.6917 -0.0353
 1609SOL    HW2 5013   5.050   1.869   1.506  2.2268 -0.7127  0.0086
 1610SOL     OW 5014   5.944   1.841   2.323 -0.0637 -0.4605  0.7463
 1610SOL    HW1 5015   5.852   1.833   2.285 -0.8338  2.2037  1.8368
 1610SOL    HW2 5016   5.951   1.788   2.408 -1.0521  0.3964  1.3777
 1611SOL     OW 5017   4.746   3.197   1.922  0.1261 -0.2741 -0.0516
 1611SOL    HW1 5018   4.688   3.242   1.989  1.3010 -0.9325  1.4799
 1611SOL    HW2 5019   4.827   3.159   1.968  0.3714 -1.8242 -1.6506
 1612SOL     OW 5020   3.159   2.842   1.725  0.3966 -0.2269  0.5138
 1612SOL    HW1 5021   3.075   2.805   1.685  0.5840 -0.1046 -0.0026
 1612SOL    HW2 5022   3.180   2.930   1.682  1.7116 -1.0512 -0.5950
 1613SOL     OW 5023   0.529   4.399   3.021 -0.1502  0.7379  0.5936
 1613SOL    HW1 5024   0.487   4.357   2.940  3.0153 -1.1748 -0.2109
 1613SOL    HW2 5025   0.595   4.468   2.993  0.3231  0.7047  1.5765
 1614SOL     OW 5026   6.966   2.131   3.646 -0.2725  0.2319 -0.1790
 1614SOL    HW1 5027   0.063   2.155   3.648 -0.0776 -0.5876  0.7571
 1614SOL    HW2 5028   6.948   2.058   3.712 -1.3785 -0.1938 -0.9213
 1615SOL     OW 5029   6.096   1.878   2.091 -0.2620  0.6815 -0.2660
 1615SOL    HW1 5030   6.061   1.858   2.182  0.2421  0.9268 -0.0166
 1615SOL    HW2 5031   6.022   1.866   2.024 -0.7981  1.0747  0.2352
 1616SOL     OW 5032   2.849   3.920   5.499 -0.2981  0.2556  0.4996
 1616SOL    HW1 5033   2.773   3.858   5.521  1.3925 -2.7475 -1.3905
 1616SOL    HW2 5034   2.933   3.886   5.541  0.6638  1.4632 -0.3766
 1617SOL     OW 5035   6.655   1.699   2.910  0.0332 -0.0679  0.1028
 1617SOL    HW1 5036   6.578   1.653   2.955  0.1104  0.2366  0.5532
 1617SOL    HW2 5037   6.620   1.759   2.838 -0.0717 -0.7918 -0.4638
 1618SOL     OW 5038   4.086   3.485   6.735 -0.4656 -0.1359 -0.2783
 1618SOL    HW1 5039   4.145   3.412   6.699 -1.9119 -1.3970 -0.1908
 1618SOL    HW2 5040   3.994   3.475   6.696 -2.2641 -1.7987  3.8345
 1619SOL     OW 5041   4.430   2.003   3.384  0.5530  0.5891  0.3221
 1619SOL    HW1 5042   4.428   2.100   3.358 -1.7506  0.2550 -1.0996
 1619SOL    HW2 5043   4.336   1.969   3.392  1.3026 -1.6187  0.4264
 1620SOL     OW 5044   3.325   4.270   2.636 -0.3457 -0.4965  0.7538
 1620SOL    HW1 5045   3.239   4.298   2.679 -0.0542 -0.5655  1.3950
 1620SOL    HW2 5046   3.396   4.262   2.706 -0.5649 -3.5587  0.7377
 1621SOL     OW 5047   0.803   2.763   1.238  0.1961 -0.1545 -0.1012
 1621SOL    HW1 5048   0.873   2.811   1.186 -0.0676  0.3605  0.0097
 1621SOL    HW2 5049   0.795   2.804   1.329 -0.0120 -0.4313  0.0080
 1622SOL     OW 5050   3.865   3.187   0.023 -0.4437 -0.0702  0.0185
 1622SOL    HW1 5051   3.849   3.130   6.943 -2.2895  0.3669  0.0133
 1622SOL    HW2 5052   3.844   3.135   0.106  0.4980 -0.2136  0.1765
 1623SOL     OW 5053   4.791   2.245   2.214 -0.1319  0.0216  0.7883
 1623SOL    HW1 5054   4.881   2.242   2.169 -1.0253 -1.9044 -0.9944
 1623SOL    HW2 5055   4.743   2.328   2.186 -0.2196 -0.5936 -1.0184
 1624SOL     OW 5056   5.184   4.338   5.996 -0.7056  0.0432  0.5367
 1624SOL    HW1 5057   5.179   4.293   5.907  0.8110  0.3161  0.2928
 1624SOL    HW2 5058   5.093   4.374   6.020 -1.1506 -0.0802 -0.8624
 1625SOL     OW 5059   4.806   4.518   0.096 -0.1306  0.3043 -0.2716
 1625SOL    HW1 5060   4.801   4.540   6.998 -0.5641  1.3330 -0.0317
 1625SOL    HW2 5061   4.715   4.498   0.130  0.1813 -1.3297 -0.3407
 1626SOL     OW 5062   2.858   2.980   4.050  0.4904 -0.0360  0.5617
 1626SOL    HW1 5063   2.804   2.926   3.986  0.4482  0.4581  0.1701
 1626SOL    HW2 5064   2.804   3.057   4.083  1.6596  1.8844 -1.7078
 1627SOL     OW 5065   2.991   3.119   6.859  0.0996 -0.1700  0.1017
 1627SOL    HW1 5066   2.913   3.070   6.898  0.1527 -0.4466 -0.1334
 1627SOL    HW2 5067   3.073   3.096   6.911  0.1313 -0.3646 -0.0314
 1628SOL     OW 5068   1.030   3.188   1.034  0.1296 -0.5580 -0.1690
 1628SOL    HW1 5069   1.041   3.218   0.939 -0.4227 -1.1221 -0.4249
 1628SOL    HW2 5070   1.010   3.267   1.092  2.7370  0.1469 -0.0927
 1629SOL     OW 5071   2.098   2.207   1.119 -0.2221 -0.1542  0.1700
 1629SOL    HW1 5072   2.049   2.137   1.067  3.5412 -1.8641 -1.4741
 1629SOL    HW2 5073   2.116   2.286   1.060 -1.4599  0.7463  0.9585
 1630SOL     OW 5074   4.410   4.274   2.302 -0.3623 -0.6293 -0.8069
 1630SOL    HW1 5075   4.476   4.270   2.376 -0.7538 -1.2566 -0.4894
 1630SOL    HW2 5076   4.458   4.279   2.214  0.1001  0.6639 -0.4935
 1631SOL     OW 5077   2.427   3.398   3.857  0.0301 -0.0869 -0.6701
 1631SOL    HW1 5078   2.428   3.323   3.922  0.1124  0.8371  0.4323
 1631SOL    HW2 5079   2.452   3.364   3.766 -0.9386 -1.5567 -0.4186
 1632SOL     OW 5080   4.139   2.781   6.315 -0.6095 -0.2069 -0.5236
 1632SOL    HW1 5081   4.140   2.700   6.256  2.3200 -0.7604  0.1343
 1632SOL    HW2 5082   4.174   2.860   6.265  1.0865 -0.4901  0.1464
 1633SOL     OW 5083   4.013   2.600   5.138 -0.6121 -0.1386 -0.7503
 1633SOL    HW1 5084   3.923   2.641   5.157  0.7162  2.2392  1.0000
 1633SOL    HW2 5085   4.076   2.625   5.212  2.2714  0.7924 -3.3291
 1634SOL     OW 5086   0.585   3.562   6.008  0.1277  0.3532 -0.3245
 1634SOL    HW1 5087   0.500   3.552   6.060  1.1000  0.6559  1.3813
 1634SOL    HW2 5088   0.620   3.655   6.019  2.2788 -0.5767  1.6187
 1635SOL     OW 5089   5.048   2.890   2.759 -0.0748 -0.1836 -0.4979
 1635SOL    HW1 5090   4.993   2.963   2.718  0.2531  0.4865  0.2260
 1635SOL    HW2 5091   5.067   2.912   2.855 -0.9955 -1.7949  0.1062
 1636SOL     OW 5092   4.536   1.980   3.949 -0.0083 -0.2597 -0.3437
 1636SOL    HW1 5093   4.545   2.047   3.875  0.7583 -1.8403 -1.7585
 1636SOL    HW2 5094   4.622   1.977   4.001 -0.4620  0.6749  0.5013
 1637SOL     OW 5095   3.584   3.501   5.155 -0.1104  0.0580 -0.1989
 1637SOL    HW1 5096   3.502   3.554   5.180 -1.5273 -1.2766 -1.7715
 1637SOL    HW2 5097   3.621   3.536   5.069 -1.3915 -1.7221 -1.5563
 1638SOL     OW 5098   4.424   1.872   0.323 -0.1695 -0.0169  0.0367
 1638SOL    HW1 5099   4.486   1.840   0.251  0.5415 -0.4283  0.8166
 1638SOL    HW2 5100   4.375   1.953   0.291 -1.5218 -1.4640 -1.7418
 1639SOL     OW 5101   0.616   3.534   6.843 -0.0320  0.2025  0.1877
 1639SOL    HW1 5102   0.518   3.518   6.834  0.3474 -1.4914 -1.5374
 1639SOL    HW2 5103   0.637   3.628   6.817 -0.9598 -0.0812 -1.7656
 1640SOL     OW 5104   3.519   3.795   0.978  0.1776  0.5771  0.0587
 1640SOL    HW1 5105   3.563   3.711   1.010  0.9396  0.9454 -0.0004
 1640SOL    HW2 5106   3.529   3.866   1.048 -1.3898  0.3295  0.5687
 1641SOL     OW 5107   0.519   3.684   2.970  0.3536  0.2198 -0.0805
 1641SOL    HW1 5108   0.614   3.659   2.953 -0.0879 -0.5861 -1.4772
 1641SOL    HW2 5109   0.461   3.603   2.968 -0.3600  0.6810  0.8970
 1642SOL     OW 5110   0.882   4.150   4.907 -0.1047 -0.3615  0.1945
 1642SOL    HW1 5111   0.931   4.114   4.828 -0.3984  0.5089 -0.4022
 1642SOL    HW2 5112   0.843   4.074   4.960  2.3098 -1.1190  0.9996
 1643SOL     OW 5113   0.791   2.453   5.045 -0.3480  0.4766  0.1576
 1643SOL    HW1 5114   0.829   2.538   5.009 -0.3103  0.3152 -0.1910
 1643SOL    HW2 5115   0.809   2.379   4.980  0.7064 -0.0532  1.0138
 1644SOL     OW 5116   1.452   3.560   6.628 -0.5660 -0.5431  0.3478
 1644SOL    HW1 5117   1.477   3.646   6.673  2.7273 -0.1720 -1.8367
 1644SOL    HW2 5118   1.361   3.568   6.587 -0.0482  2.1993 -0.4164
 1645SOL     OW 5119   3.284   3.577   6.656  0.2978 -0.2941  0.1399
 1645SOL    HW1 5120   3.260   3.480   6.649 -3.0485  0.4107  0.3066
 1645SOL    HW2 5121   3.281   3.619   6.566  0.1322 -0.0230  0.2714
 1646SOL     OW 5122   4.009   2.718   1.948  0.0062  0.1295  0.3989
 1646SOL    HW1 5123   4.036   2.665   1.867  1.0268  0.2025  0.6704
 1646SOL    HW2 5124   3.954   2.660   2.009  0.4607 -0.3947  0.3266
 1647SOL     OW 5125   2.744   2.463   6.153 -0.6992 -0.3790  0.4621
 1647SOL    HW1 5126   2.756   2.546   6.100  0.9320 -0.9836 -0.1853
 1647SOL    HW2 5127   2.796   2.469   6.238 -0.6560 -0.6886  0.4599
 1648SOL     OW 5128   1.407   1.971   3.763  0.0797  0.3294  0.3209
 1648SOL    HW1 5129   1.485   1.948   3.820  0.4246  0.9633  0.1202
 1648SOL    HW2 5130   1.328   1.918   3.791  0.5634 -0.2735  0.5716
 1649SOL     OW 5131   1.781   1.995   3.916 -0.0249 -0.3290 -0.0372
 1649SOL    HW1 5132   1.793   1.908   3.962 -1.1180 -0.8336 -0.6596
 1649SOL    HW2 5133   1.863   2.017   3.863  1.0073 -0.0326  1.5963
 1650SOL     OW 5134   4.876   3.273   3.734  0.4052  0.4201  0.0629
 1650SOL    HW1 5135   4.932   3.199   3.697 -1.0610 -0.3623 -0.6776
 1650SOL    HW2 5136   4.782   3.264   3.701 -0.0852  1.9388  0.9207
 1651SOL     OW 5137   5.555   3.874   2.330  0.4257  0.0708 -0.0355
 1651SOL    HW1 5138   5.567   3.790   2.277  0.5314  1.2876 -2.0181
 1651SOL    HW2 5139   5.593   3.860   2.422  0.4756 -2.0169 -0.3137
 1652SOL     OW 5140   4.318   3.520   1.571 -0.0387 -0.1372 -0.1221
 1652SOL    HW1 5141   4.355   3.558   1.655  1.0597  0.4454 -0.8405
 1652SOL    HW2 5142   4.312   3.591   1.501 -1.1745 -0.5506 -0.4738
 1653SOL     OW 5143   4.997   3.475   1.643  1.0379 -0.0967 -0.4215
 1653SOL    HW1 5144   4.986   3.377   1.663 -1.5601  0.5473  1.8495
 1653SOL    HW2 5145   4.930   3.527   1.694  3.2169  3.0672 -0.5117
 1654SOL     OW 5146   2.039   3.232   1.968  0.0643 -0.0308 -0.0535
 1654SOL    HW1 5147   1.951   3.185   1.958  0.3218 -0.6527  0.5624
 1654SOL    HW2 5148   2.024   3.319   2.016 -0.1783 -0.2585  0.2924
 1655SOL     OW 5149   4.280   3.829   5.756 -0.0179  0.1768  0.9876
 1655SOL    HW1 5150   4.217   3.845   5.679  2.0993  1.5231 -0.5824
 1655SOL    HW2 5151   4.276   3.907   5.819  2.1992  1.8173 -0.7542
 1656SOL     OW 5152   1.792   4.172   1.361 -0.2739  0.4649 -0.1198
 1656SOL    HW1 5153   1.703   4.175   1.315 -0.1057 -0.0956 -0.4913
 1656SOL    HW2 5154   1.864   4.152   1.294 -0.0354 -0.4684  0.4072
 1657SOL     OW 5155   4.773   2.748   3.893 -0.3845 -0.5152  0.2923
 1657SOL    HW1 5156   4.803   2.722   3.801 -0.1473 -0.2993  0.3052
 1657SOL    HW2 5157   4.706   2.822   3.886  0.6081  0.4095  0.3357
 1658SOL     OW 5158   2.699   4.199   4.724 -0.5963 -0.2764 -0.3130
 1658SOL    HW1 5159   2.774   4.243   4.772 -0.1727 -1.1556 -0.1491
 1658SOL    HW2 5160   2.638   4.269   4.686  1.0967  0.5052 -1.7366
 1659SOL     OW 5161   5.755   2.211   1.801  0.5024 -0.0246  0.4789
 1659SOL    HW1 5162   5.833   2.265   1.832 -0.8980  3.5682 -1.5202
 1659SOL    HW2 5163   5.752   2.212   1.701 -1.6213 -0.7342  0.4870
 1660SOL     OW 5164   5.721   1.942   2.507 -0.1587  0.5662 -0.4041
 1660SOL    HW1 5165   5.690   1.926   2.414  0.0270  2.7488 -0.9175
 1660SOL    HW2 5166   5.671   2.020   2.546  0.5834  0.4335  0.8741
 1661SOL     OW 5167   2.566   3.660   6.717  0.1197 -0.1291  0.1009
 1661SOL    HW1 5168   2.664   3.641   6.705  0.0052 -0.2613 -0.6701
 1661SOL    HW2 5169   2.525   3.588   6.773  0.3083 -0.5127 -0.2442
 1662SOL     OW 5170   2.743   3.996   1.232  0.5789  0.3227 -0.3678
 1662SOL    HW1 5171   2.747   3.934   1.310 -1.7754 -0.7553 -1.0043
 1662SOL    HW2 5172   2.807   4.072   1.246  1.3125 -0.6256  1.8646
 1663SOL     OW 5173   5.954   3.915   1.360  0.2618  0.0747  0.0875
 1663SOL    HW1 5174   5.960   4.007   1.398 -0.5251  0.8361 -1.5304
 1663SOL    HW2 5175   6.043   3.889   1.323  0.5502  0.0821  0.7666
 1664SOL     OW 5176   1.154   3.943   6.919  0.3522 -0.7592 -0.0548
 1664SOL    HW1 5177   1.067   3.894   6.915 -0.0406 -0.2758  1.6730
 1664SOL    HW2 5178   1.224   3.892   6.868 -0.6082 -1.8673 -0.2926
 1665SOL     OW 5179   5.489   4.549   5.444 -0.1176  0.1997  0.1343
 1665SOL    HW1 5180   5.438   4.529   5.360  1.2406 -1.6331 -0.3274
 1665SOL    HW2 5181   5.549   4.627   5.429 -0.8035  0.6837 -0.1637
 1666SOL     OW 5182   1.063   3.684   4.270 -0.4408 -0.1373  0.0490
 1666SOL    HW1 5183   1.099   3.614   4.208 -1.0191 -0.3700 -0.0355
 1666SOL    HW2 5184   1.007   3.749   4.217 -0.5429 -0.0608  0.2494
 1667SOL     OW 5185   5.735   4.028   3.501 -0.1639 -0.0018 -0.1638
 1667SOL    HW1 5186   5.829   4.010   3.532  0.1996  0.8566 -0.7179
 1667SOL    HW2 5187   5.692   3.943   3.472  1.1494 -0.1421 -1.8109
 1668SOL     OW 5188   6.285   2.785   4.045  0.2942  0.0423  0.5065
 1668SOL    HW1 5189   6.309   2.687   4.050  1.5043  0.2958  0.1435
 1668SOL    HW2 5190   6.272   2.811   3.950  0.9657  0.4348  0.5092
 1669SOL     OW 5191   0.671   3.163   0.941 -0.2552 -0.2264  0.0333
 1669SOL    HW1 5192   0.708   3.070   0.940  1.2728  0.2898  1.9621
 1669SOL    HW2 5193   0.672   3.199   1.034 -1.4004  1.5202 -0.5729
 1670SOL     OW 5194   4.937   4.238   5.488 -0.8049  0.3742 -0.2457
 1670SOL    HW1 5195   4.893   4.197   5.568 -2.8734  0.7341 -1.1298
 1670SOL    HW2 5196   4.957   4.168   5.421  2.4614 -0.2032  1.1290
 1671SOL     OW 5197   4.807   4.371   5.289 -0.1518 -0.4053  0.4729
 1671SOL    HW1 5198   4.838   4.342   5.380  0.6514 -1.0297  0.0130
 1671SOL    HW2 5199   4.877   4.349   5.222 -0.7605  0.0153 -0.3118
 1672SOL     OW 5200   4.552   2.874   1.128  0.1652  0.2446  0.4807
 1672SOL    HW1 5201   4.516   2.917   1.046  1.5815 -0.1809 -0.4092
 1672SOL    HW2 5202   4.591   2.944   1.188 -0.1979  0.4858  0.4351
 1673SOL     OW 5203   3.855   3.972   5.133 -0.3059 -0.2013 -0.7496
 1673SOL    HW1 5204   3.932   3.915   5.161 -0.0229  0.6711  0.3380
 1673SOL    HW2 5205   3.879   4.022   5.050  0.5727  0.5651 -0.0551
 1674SOL     OW 5206   0.168   2.515   2.266  0.5304 -0.6041  0.6630
 1674SOL    HW1 5207   0.110   2.595   2.251  1.6753  0.7440  2.9571
 1674SOL    HW2 5208   0.119   2.449   2.324  0.3884 -0.5898  0.5606
 1675SOL     OW 5209   5.742   2.349   2.966 -0.4710  0.2245  0.2164
 1675SOL    HW1 5210   5.779   2.363   2.874 -3.0904 -1.3393 -1.1958
 1675SOL    HW2 5211   5.679   2.422   2.988  0.7599  1.0383  1.1797
 1676SOL     OW 5212   0.713   4.574   2.927 -0.3353  0.0602 -0.4706
 1676SOL    HW1 5213   0.716   4.671   2.900 -1.3369  0.2952  0.2319
 1676SOL    HW2 5214   0.715   4.517   2.845  0.3185  0.6653 -0.8908
 1677SOL     OW 5215   1.291   4.355   4.120  0.2755 -0.9149  0.2436
 1677SOL    HW1 5216   1.334   4.272   4.156  0.2624 -0.2285  1.9416
 1677SOL    HW2 5217   1.308   4.431   4.182  0.3425  0.3975 -1.3110
 1678SOL     OW 5218   2.412   2.769   1.165 -0.0924  0.4869 -0.3911
 1678SOL    HW1 5219   2.440   2.747   1.072 -0.5324  0.3198 -0.4832
 1678SOL    HW2 5220   2.442   2.862   1.188  0.0868  0.4981 -0.6694
 1679SOL     OW 5221   3.704   3.114   0.585  0.3682  0.2182  0.7586
 1679SOL    HW1 5222   3.615   3.083   0.620  1.2148 -2.5665  0.6873
 1679SOL    HW2 5223   3.777   3.080   0.644  1.5704 -0.6823 -1.1282
 1680SOL     OW 5224   6.121   4.353   3.745 -0.1007 -0.1736  0.4977
 1680SOL    HW1 5225   6.040   4.333   3.800 -0.1155  0.5008  0.7278
 1680SOL    HW2 5226   6.094   4.371   3.651 -0.1170 -0.9050  0.3570
 1681SOL     OW 5227   5.572   3.808   4.307  0.0240  0.4760  0.4663
 1681SOL    HW1 5228   5.540   3.903   4.310 -0.9485  0.1512  3.0201
 1681SOL    HW2 5229   5.526   3.759   4.233 -0.1200  1.7774 -0.3204
 1682SOL     OW 5230   4.319   3.322   5.228  0.3826  0.5856  0.5003
 1682SOL    HW1 5231   4.326   3.410   5.275 -0.9107  0.5271  0.8205
 1682SOL    HW2 5232   4.360   3.251   5.285  1.5820  0.9868  0.1675
 1683SOL     OW 5233   4.916   3.805   6.243  0.4242  0.8398 -0.6300
 1683SOL    HW1 5234   4.980   3.821   6.319  0.5702  1.2692 -0.8391
 1683SOL    HW2 5235   4.883   3.893   6.208 -0.5045  0.6196 -0.3440
 1684SOL     OW 5236   3.206   2.197   5.580 -0.2851  0.2491  0.3667
 1684SOL    HW1 5237   3.199   2.107   5.536  1.0811  0.2966  0.0019
 1684SOL    HW2 5238   3.178   2.189   5.676 -0.4639 -0.5024  0.2622
 1685SOL     OW 5239   5.555   2.732   1.672  0.1870  0.0097  0.0524
 1685SOL    HW1 5240   5.549   2.654   1.610  1.3652  0.0788 -0.1844
 1685SOL    HW2 5241   5.588   2.701   1.761 -1.3564 -0.0662  0.6214
 1686SOL     OW 5242   0.493   3.255   5.325  0.4135  0.2346 -0.1707
 1686SOL    HW1 5243   0.407   3.300   5.301  0.1914  0.9646  1.7664
 1686SOL    HW2 5244   0.567   3.289   5.268 -0.2246  1.1382 -0.4695
 1687SOL     OW 5245   5.315   2.139   5.686 -0.2196 -1.1968 -0.2037
 1687SOL    HW1 5246   5.336   2.068   5.753 -0.1002 -0.9959 -0.0274
 1687SOL    HW2 5247   5.400   2.172   5.644  0.1317  1.2912  2.2100
 1688SOL     OW 5248   0.376   3.873   2.818 -0.0047 -0.3428  0.5042
 1688SOL    HW1 5249   0.432   3.804   2.863 -0.5663 -0.1770  1.5027
 1688SOL    HW2 5250   0.420   3.962   2.826  0.1340 -0.3926  0.2919
 1689SOL     OW 5251   2.147   3.889   4.713  0.3805 -0.3067 -0.7721
 1689SOL    HW1 5252   2.245   3.909   4.703  0.6576 -0.6765  0.9593
 1689SOL    HW2 5253   2.102   3.901   4.624  2.0612 -0.5510 -1.7074
 1690SOL     OW 5254   5.087   1.851   0.512 -0.3870  0.7838  0.2930
 1690SOL    HW1 5255   5.005   1.905   0.529  0.0737  1.3459  0.7404
 1690SOL    HW2 5256   5.082   1.812   0.419 -1.1289  0.8491  0.2995
 1691SOL     OW 5257   2.649   2.943   1.163  0.1242  0.2891 -0.5677
 1691SOL    HW1 5258   2.700   2.859   1.147 -0.6584 -0.2019 -0.5620
 1691SOL    HW2 5259   2.700   3.002   1.226 -0.7096 -1.5623  2.0067
 1692SOL     OW 5260   2.272   2.553   0.267  0.0341  0.2699  0.2928
 1692SOL    HW1 5261   2.324   2.498   0.333 -2.5298 -1.0532  1.3344
 1692SOL    HW2 5262   2.270   2.506   0.179  0.5526  0.3215  0.2489
 1693SOL     OW 5263   1.568   4.413   1.100  0.8073  0.3090 -0.0852
 1693SOL    HW1 5264   1.627   4.391   1.022  0.5305 -1.3096  0.1159
 1693SOL    HW2 5265   1.475   4.381   1.081  0.6342  0.3208  0.7200
 1694SOL     OW 5266   4.817   3.357   5.566 -0.2403  0.0750  0.1946
 1694SOL    HW1 5267   4.745   3.426   5.577  0.0672  1.2218 -3.4123
 1694SOL    HW2 5268   4.786   3.288   5.500  1.5741  0.1345 -0.7952
 1695SOL     OW 5269   0.946   3.981   1.417 -0.2933  0.3095  0.7271
 1695SOL    HW1 5270   0.981   3.997   1.325  0.5182 -1.5782  0.6630
 1695SOL    HW2 5271   0.851   4.010   1.422 -0.3091  0.5695 -0.6576
 1696SOL     OW 5272   6.461   2.610   2.213 -0.1968 -0.2072  0.2955
 1696SOL    HW1 5273   6.408   2.525   2.217 -0.3111 -0.0969  1.2406
 1696SOL    HW2 5274   6.490   2.636   2.305 -0.1759  0.7848  0.0181
 1697SOL     OW 5275   1.822   2.056   1.339 -0.4480  0.0633 -0.0595
 1697SOL    HW1 5276   1.729   2.021   1.342 -0.7028  0.7027 -0.3274
 1697SOL    HW2 5277   1.830   2.124   1.266  0.3031 -0.1881 -0.2266
 1698SOL     OW 5278   2.135   2.513   6.321 -0.3924 -0.4263 -0.3670
 1698SOL    HW1 5279   2.040   2.535   6.342 -0.1788 -0.3714  0.5952
 1698SOL    HW2 5280   2.159   2.425   6.362  0.9359  1.1275  2.4211
 1699SOL     OW 5281   2.448   3.803   1.895 -0.0932 -0.8150  0.4564
 1699SOL    HW1 5282   2.468   3.803   1.798 -0.5891  1.8257  0.2921
 1699SOL    HW2 5283   2.379   3.873   1.915 -0.1665 -1.4399  2.6809
 1700SOL     OW 5284   0.428   2.144   0.863 -0.6341 -0.2263  0.5917
 1700SOL    HW1 5285   0.438   2.055   0.906  1.4249 -0.3635 -0.0486
 1700SOL    HW2 5286   0.464   2.215   0.924  1.1567 -0.2864 -0.3460
 1701SOL     OW 5287   3.571   2.079   2.524  0.3376 -0.5685  0.1634
 1701SOL    HW1 5288   3.578   2.166   2.573  0.6562 -1.3194  1.4945
 1701SOL    HW2 5289   3.500   2.086   2.453  1.7651  1.4209 -1.1854
 1702SOL     OW 5290   4.679   2.283   0.722 -0.0761 -0.0441 -0.3233
 1702SOL    HW1 5291   4.772   2.291   0.760  0.6603 -0.0299 -2.0366
 1702SOL    HW2 5292   4.648   2.374   0.693 -0.5543 -0.0865  0.0450
 1703SOL     OW 5293   5.506   4.459   4.407 -0.3288 -0.0010  0.0777
 1703SOL    HW1 5294   5.563   4.526   4.455  0.1627 -0.0534 -0.4300
 1703SOL    HW2 5295   5.564   4.389   4.366 -0.7261  0.2155 -0.8705
 1704SOL     OW 5296   4.316   1.605   1.629 -0.4704  0.5680  0.0377
 1704SOL    HW1 5297   4.277   1.605   1.537  0.5367 -0.7789 -0.4303
 1704SOL    HW2 5298   4.312   1.512   1.666  1.8850  0.4292  0.1034
 1705SOL     OW 5299   5.412   3.107   5.097 -0.4465  0.3702  0.5760
 1705SOL    HW1 5300   5.317   3.105   5.127 -0.8333 -0.9618 -0.6505
 1705SOL    HW2 5301   5.437   3.200   5.071 -2.1683  0.3669 -1.3268
 1706SOL     OW 5302   2.769   2.231   5.714  0.3608  0.0828 -0.4440
 1706SOL    HW1 5303   2.810   2.299   5.653 -0.4036  1.4911  0.5479
 1706SOL    HW2 5304   2.689   2.271   5.759 -0.0847 -1.4763  0.2091
 1707SOL     OW 5305   6.947   3.484   5.227  0.2813 -0.4944 -0.0291
 1707SOL    HW1 5306   6.907   3.540   5.155  0.3504 -0.3959  0.0077
 1707SOL    HW2 5307   6.897   3.500   5.313  0.2345 -0.5688 -0.0427
 1708SOL     OW 5308   0.288   2.987   1.834 -0.6865  0.5076  0.1753
 1708SOL    HW1 5309   0.234   3.046   1.893 -1.4149 -0.1023  0.1486
 1708SOL    HW2 5310   0.234   2.963   1.753 -0.3303 -0.0095  0.0827
 1709SOL     OW 5311   2.302   3.116   6.425  0.1941 -0.3437 -0.8595
 1709SOL    HW1 5312   2.333   3.206   6.393 -0.4867 -0.4286 -1.8211
 1709SOL    HW2 5313   2.222   3.088   6.371  0.5091 -1.6065 -0.6971
 1710SOL     OW 5314   1.182   4.506   1.690 -0.3875  0.2552 -0.5791
 1710SOL    HW1 5315   1.178   4.605   1.680  0.6592  0.2215 -1.6073
 1710SOL    HW2 5316   1.243   4.482   1.765 -2.5574  0.3945  1.3250
 1711SOL     OW 5317   3.254   1.870   6.559  0.2848  0.2355 -0.1871
 1711SOL    HW1 5318   3.214   1.808   6.491  2.2249 -1.3865  0.0716
 1711SOL    HW2 5319   3.261   1.962   6.520  0.0142 -0.3289 -1.6397
 1712SOL     OW 5320   0.705   3.255   0.133 -0.1103  0.6372 -0.0898
 1712SOL    HW1 5321   0.749   3.168   0.108  0.2686  0.9682 -0.6136
 1712SOL    HW2 5322   0.649   3.242   0.215 -0.8741 -0.3422 -0.7413
 1713SOL     OW 5323   3.601   2.175   4.907 -0.1734 -0.6688 -0.0182
 1713SOL    HW1 5324   3.563   2.125   4.829 -1.2851 -0.0354  0.0912
 1713SOL    HW2 5325   3.682   2.128   4.941 -0.2651 -1.5036 -0.9209
 1714SOL     OW 5326   6.547   2.664   2.496  0.3199  0.2230 -0.2042
 1714SOL    HW1 5327   6.480   2.738   2.492  0.5862  0.4246 -1.5675
 1714SOL    HW2 5328   6.504   2.582   2.533 -0.3385  0.6900  0.0876
 1715SOL     OW 5329   3.863   4.398   6.591  0.2859 -0.3244  0.0996
 1715SOL    HW1 5330   3.892   4.464   6.660  0.3749  1.3563 -1.4810
 1715SOL    HW2 5331   3.905   4.420   6.503 -1.0011 -1.4868 -0.8624
 1716SOL     OW 5332   5.219   3.268   4.304 -0.6052  0.1588 -0.6962
 1716SOL    HW1 5333   5.127   3.307   4.300  0.1652  2.0738 -0.5851
 1716SOL    HW2 5334   5.270   3.310   4.378  0.4216 -0.7913 -0.8365
 1717SOL     OW 5335   6.796   3.241   4.443 -0.2888 -0.0942  0.1113
 1717SOL    HW1 5336   6.724   3.269   4.507 -1.8862 -0.3092 -1.5263
 1717SOL    HW2 5337   6.860   3.317   4.431 -0.3967  0.2234  1.3375
 1718SOL     OW 5338   0.360   2.692   2.042  0.1601  0.1704 -0.7716
 1718SOL    HW1 5339   0.348   2.635   2.124  0.9035  0.6762 -0.2957
 1718SOL    HW2 5340   0.278   2.748   2.028  0.2957  0.6004  0.0537
 1719SOL     OW 5341   6.405   2.060   6.710  0.1410  0.3167  0.0977
 1719SOL    HW1 5342   6.327   1.998   6.721  0.9930 -1.2162 -1.6971
 1719SOL    HW2 5343   6.373   2.148   6.676 -1.0076  0.5501  1.6844
 1720SOL     OW 5344   5.157   2.560   1.226 -0.6095 -0.1122 -0.0453
 1720SOL    HW1 5345   5.177   2.465   1.250  1.4192  0.0549 -0.8102
 1720SOL    HW2 5346   5.073   2.590   1.271  0.1041 -1.4618  2.3343
 1721SOL     OW 5347   2.842   3.469   0.310  0.1359  0.0997  0.3533
 1721SOL    HW1 5348   2.898   3.448   0.390  0.0367 -0.9344  0.1596
 1721SOL    HW2 5349   2.805   3.385   0.271  1.4954  0.3801 -1.7439
 1722SOL     OW 5350   5.079   4.350   4.386  0.2259  0.1749  0.3094
 1722SOL    HW1 5351   5.084   4.432   4.329 -1.3155  1.0896  1.4111
 1722SOL    HW2 5352   4.983   4.330   4.408  0.4410 -2.6122 -0.8473
 1723SOL     OW 5353   6.106   4.334   5.215  0.1618 -0.2760 -0.9709
 1723SOL    HW1 5354   6.184   4.311   5.156 -1.5779 -0.6149 -3.2664
 1723SOL    HW2 5355   6.089   4.259   5.279  1.5411 -0.3019 -0.6086
 1724SOL     OW 5356   4.537   3.334   3.961 -0.0708 -0.0486  0.6070
 1724SOL    HW1 5357   4.536   3.306   3.865 -2.5792 -0.5713  0.7339
 1724SOL    HW2 5358   4.605   3.279   4.010 -0.5752 -1.6053 -0.3642
 1725SOL     OW 5359   0.736   2.036   6.194  0.2660  0.8048 -0.1336
 1725SOL    HW1 5360   0.789   2.065   6.273  0.5434 -1.6324  0.6433
 1725SOL    HW2 5361   0.788   2.056   6.110  1.5273  0.2970  0.5013
 1726SOL     OW 5362   4.777   3.140   5.358  0.0302  0.2746 -0.2507
 1726SOL    HW1 5363   4.722   3.161   5.278  0.5759 -0.5383 -0.8598
 1726SOL    HW2 5364   4.874   3.150   5.336  0.2148 -0.5836  0.1018
 1727SOL     OW 5365   2.189   3.061   3.520  0.1428 -0.0440 -0.2440
 1727SOL    HW1 5366   2.279   3.040   3.557 -0.0696  1.1335  0.9894
 1727SOL    HW2 5367   2.163   3.154   3.544 -1.7459 -0.6162  0.1136
 1728SOL     OW 5368   2.348   1.704   5.599  1.0798  0.3861 -0.1170
 1728SOL    HW1 5369   2.284   1.781   5.608 -0.7280 -1.1159  0.5547
 1728SOL    HW2 5370   2.435   1.737   5.562 -0.4736  2.3413 -2.3716
 1729SOL     OW 5371   2.453   3.076   4.424  0.1454 -0.2737 -0.0003
 1729SOL    HW1 5372   2.437   3.005   4.493 -2.9952  0.6586  0.3985
 1729SOL    HW2 5373   2.369   3.090   4.372  1.6776  0.8858 -2.3226
 1730SOL     OW 5374   0.392   3.583   3.428 -0.1691  0.4791 -0.2423
 1730SOL    HW1 5375   0.461   3.513   3.448 -1.0217  0.0218  1.2759
 1730SOL    HW2 5376   0.413   3.627   3.341 -0.3237 -2.6182 -2.0002
 1731SOL     OW 5377   4.121   1.940   3.988  0.1131 -0.0557  0.2359
 1731SOL    HW1 5378   4.067   1.855   3.989  0.7715 -0.5216 -0.9641
 1731SOL    HW2 5379   4.066   2.015   4.025 -1.0300 -0.6904 -0.1138
 1732SOL     OW 5380   0.725   3.475   5.474  0.6436 -0.6345 -0.2388
 1732SOL    HW1 5381   0.748   3.573   5.473 -0.2520 -0.4229 -0.5132
 1732SOL    HW2 5382   0.708   3.444   5.381 -2.3751 -0.2332  0.0785
 1733SOL     OW 5383   6.080   3.488   2.920 -0.8597 -0.2215  0.4705
 1733SOL    HW1 5384   6.091   3.571   2.865  1.5570 -0.5253  0.3785
 1733SOL    HW2 5385   6.030   3.420   2.867 -2.8564  1.1087  0.5346
 1734SOL     OW 5386   6.930   2.969   1.972 -0.0431  0.0676  0.2076
 1734SOL    HW1 5387   6.851   3.005   2.020  0.6150  0.0845  1.3043
 1734SOL    HW2 5388   0.011   3.023   1.994  0.6166 -1.0070  0.5223
 1735SOL     OW 5389   0.916   4.186   5.512 -0.2246 -0.4429 -0.4158
 1735SOL    HW1 5390   0.997   4.214   5.564  0.1434 -0.4123 -1.0036
 1735SOL    HW2 5391   0.944   4.133   5.432 -0.7471  0.1897 -1.0224
 1736SOL     OW 5392   2.828   4.041   0.153 -0.1647 -0.2119  0.0623
 1736SOL    HW1 5393   2.797   3.953   0.189  0.5215 -0.8266 -0.7881
 1736SOL    HW2 5394   2.822   4.040   0.053 -0.7573  0.9576  0.0665
 1737SOL     OW 5395   6.150   2.393   6.041  0.6269  0.4063  0.1049
 1737SOL    HW1 5396   6.108   2.311   6.003  0.2615  0.4831  0.3420
 1737SOL    HW2 5397   6.086   2.469   6.037 -0.1024 -0.0109  2.5035
 1738SOL     OW 5398   5.697   3.831   2.739 -0.0752  0.3566 -0.3868
 1738SOL    HW1 5399   5.718   3.883   2.656 -0.4090 -0.5065 -1.0292
 1738SOL    HW2 5400   5.616   3.870   2.784 -0.6581  0.0592 -1.1667
 1739SOL     OW 5401   4.995   2.567   4.168 -0.6422 -0.2717  0.1781
 1739SOL    HW1 5402   4.978   2.659   4.133  0.1762 -0.4755 -0.7769
 1739SOL    HW2 5403   4.909   2.518   4.177 -1.0723  0.5375  0.5821
 1740SOL     OW 5404   4.091   3.057   0.615 -0.0657  0.6747 -0.5835
 1740SOL    HW1 5405   4.045   3.128   0.562 -2.7910 -0.4546  0.0766
 1740SOL    HW2 5406   4.023   2.993   0.651  2.0331 -0.7893  1.0583
 1741SOL     OW 5407   5.975   2.091   0.567 -0.6761  0.1278 -0.3204
 1741SOL    HW1 5408   6.075   2.089   0.558 -0.6517  1.8608 -0.6821
 1741SOL    HW2 5409   5.944   2.185   0.576 -2.3677 -0.3218 -1.0633
 1742SOL     OW 5410   0.163   1.926   3.853 -0.2115 -0.1688  0.6093
 1742SOL    HW1 5411   0.186   1.864   3.778  0.3034 -0.4864  1.0155
 1742SOL    HW2 5412   0.088   1.887   3.907 -0.2924 -0.1502  0.5088
 1743SOL     OW 5413   3.210   4.104   5.675  0.0794  0.3502  0.3254
 1743SOL    HW1 5414   3.265   4.083   5.756 -0.2953  2.7904  1.3126
 1743SOL    HW2 5415   3.248   4.185   5.629 -1.3125  0.6771 -0.2929
 1744SOL     OW 5416   2.146   3.366   5.435  0.4487  0.3150  0.1670
 1744SOL    HW1 5417   2.121   3.452   5.480  0.3397  0.4050 -0.0621
 1744SOL    HW2 5418   2.144   3.292   5.501  0.4799  0.4786  0.3536
 1745SOL     OW 5419   6.960   4.369   0.501 -0.1917 -0.1998  0.1274
 1745SOL    HW1 5420   0.045   4.315   0.505  0.0618 -0.0013 -1.6496
 1745SOL    HW2 5421   6.970   4.451   0.557  0.1394 -1.0212  1.3031
 1746SOL     OW 5422   0.534   2.561   4.112  0.6409 -0.1931  0.4439
 1746SOL    HW1 5423   0.517   2.486   4.048 -0.1082 -0.0044  0.4100
 1746SOL    HW2 5424   0.469   2.635   4.093 -1.7751 -1.3619  3.4397
 1747SOL     OW 5425   5.659   4.662   2.872  0.3094  0.0291  0.2700
 1747SOL    HW1 5426   5.751   4.673   2.835 -0.2357  0.6511 -0.9493
 1747SOL    HW2 5427   5.665   4.641   2.970  1.7721 -1.1446 -0.0327
 1748SOL     OW 5428   2.478   4.339   4.557 -0.0991  0.5574  0.1215
 1748SOL    HW1 5429   2.406   4.309   4.620 -0.9580  0.2163 -0.9812
 1748SOL    HW2 5430   2.436   4.377   4.474  0.9621 -0.7984 -1.0879
 1749SOL     OW 5431   3.774   3.477   5.833  0.2382  0.1948  0.1584
 1749SOL    HW1 5432   3.710   3.553   5.837  2.4720  2.1623  0.1834
 1749SOL    HW2 5433   3.834   3.479   5.913  0.8504 -1.1490 -0.2266
 1750SOL     OW 5434   2.502   3.014   0.479  0.4897  0.1469  0.3362
 1750SOL    HW1 5435   2.443   3.090   0.454  2.3844  0.6947 -3.1463
 1750SOL    HW2 5436   2.460   2.928   0.448  1.4188  0.5597 -2.4046
 1751SOL     OW 5437   0.808   1.844   4.278  0.0698  0.1377 -0.2930
 1751SOL    HW1 5438   0.756   1.882   4.201 -0.2672 -0.2016 -0.2378
 1751SOL    HW2 5439   0.905   1.864   4.265 -0.1241  1.2839 -0.1083
 1752SOL     OW 5440   0.889   2.734   4.403  0.6317 -0.3892  0.5468
 1752SOL    HW1 5441   0.911   2.804   4.471  4.5630 -1.2030  0.3191
 1752SOL    HW2 5442   0.912   2.644   4.438 -0.6350 -1.2068 -0.6231
 1753SOL     OW 5443   5.659   2.674   4.978 -0.0876  0.8171 -0.4058
 1753SOL    HW1 5444   5.589   2.744   4.994 -0.0698  0.2468  2.6814
 1753SOL    HW2 5445   5.624   2.607   4.911 -1.3155  2.0720 -1.0765
 1754SOL     OW 5446   4.171   2.806   4.003 -0.8715 -1.2916  0.6714
 1754SOL    HW1 5447   4.234   2.742   4.047  0.9986  1.6541  2.6113
 1754SOL    HW2 5448   4.218   2.893   3.987 -2.9467 -0.6395 -2.8959
 1755SOL     OW 5449   5.545   3.448   3.544 -0.0089  0.1933  0.2754
 1755SOL    HW1 5450   5.477   3.436   3.472  0.2208  3.2526 -0.5931
 1755SOL    HW2 5451   5.625   3.496   3.507  1.5466 -1.0047  1.8769
 1756SOL     OW 5452   6.017   3.436   0.783  0.4923  0.4672  0.1308
 1756SOL    HW1 5453   6.107   3.466   0.814  0.0551  3.4882 -1.1968
 1756SOL    HW2 5454   5.958   3.420   0.862  1.4488  1.0016  0.9743
 1757SOL     OW 5455   2.265   2.275   1.863 -0.4994  0.1058 -0.0106
 1757SOL    HW1 5456   2.196   2.273   1.936 -1.7043  0.1774 -1.1196
 1757SOL    HW2 5457   2.221   2.298   1.776  1.4003  3.3273 -0.2554
 1758SOL     OW 5458   1.041   2.092   3.418  0.6816 -0.2070 -0.4292
 1758SOL    HW1 5459   1.034   2.073   3.320 -0.7317  0.7086 -0.5438
 1758SOL    HW2 5460   1.123   2.048   3.455  0.5503 -1.6700 -1.7538
 1759SOL     OW 5461   5.280   3.050   4.132  0.2323 -0.0140 -0.7300
 1759SOL    HW1 5462   5.243   3.123   4.189 -0.6331 -0.7708 -0.2939
 1759SOL    HW2 5463   5.351   3.001   4.182  0.8019  0.5050 -1.0169
 1760SOL     OW 5464   4.298   2.060   2.328 -0.1974 -0.2268 -0.0461
 1760SOL    HW1 5465   4.350   1.978   2.306  0.5980  0.3012 -0.1707
 1760SOL    HW2 5466   4.313   2.085   2.423 -1.1713 -0.7423  0.2512
 1761SOL     OW 5467   2.262   1.846   3.186 -0.0868  0.3991 -0.5271
 1761SOL    HW1 5468   2.230   1.941   3.191 -0.6691  0.3811 -2.7830
 1761SOL    HW2 5469   2.198   1.793   3.131 -1.0628 -1.9502  2.5549
 1762SOL     OW 5470   4.486   1.727   0.878 -0.2263  0.2106  0.0903
 1762SOL    HW1 5471   4.437   1.641   0.892 -1.0408  1.0584  3.0921
 1762SOL    HW2 5472   4.471   1.758   0.784 -2.8555 -1.1746 -0.0449
 1763SOL     OW 5473   5.673   4.019   0.215 -0.5116  0.3734  0.0114
 1763SOL    HW1 5474   5.631   4.109   0.211  0.6905  0.9555  0.0342
 1763SOL    HW2 5475   5.773   4.029   0.219 -0.3819 -0.7747  3.7666
 1764SOL     OW 5476   4.855   2.833   2.338 -0.6268  0.2761 -0.4233
 1764SOL    HW1 5477   4.836   2.808   2.433 -0.0552  0.3863 -0.2760
 1764SOL    HW2 5478   4.901   2.921   2.335  1.9386 -0.9763 -0.5908
 1765SOL     OW 5479   4.331   4.402   5.160 -0.3158  0.4240  0.4991
 1765SOL    HW1 5480   4.242   4.422   5.202 -0.0819 -0.3899  1.4215
 1765SOL    HW2 5481   4.395   4.373   5.230  0.6525  0.8557 -0.1820
 1766SOL     OW 5482   6.042   2.395   4.159 -0.1919 -0.4881  0.5491
 1766SOL    HW1 5483   5.947   2.424   4.152 -0.0188  0.7613  2.6134
 1766SOL    HW2 5484   6.056   2.347   4.245  0.7490 -2.0422 -0.4178
 1767SOL     OW 5485   2.060   3.684   3.827  0.2086  0.1633 -0.6637
 1767SOL    HW1 5486   2.024   3.685   3.920  0.0836  0.1281 -0.7110
 1767SOL    HW2 5487   2.155   3.654   3.828  0.2948  0.4434 -0.5167
 1768SOL     OW 5488   5.917   3.315   2.764 -0.4615  0.4463  0.5083
 1768SOL    HW1 5489   5.939   3.223   2.795  1.0406  1.2100  1.8395
 1768SOL    HW2 5490   5.946   3.327   2.670  0.5972 -0.0357  0.7625
 1769SOL     OW 5491   3.906   2.586   4.010 -0.5430 -0.4806  0.5065
 1769SOL    HW1 5492   3.914   2.640   3.926 -0.6173  1.1328  1.4857
 1769SOL    HW2 5493   3.902   2.648   4.089 -1.5050 -1.9110  1.6313
 1770SOL     OW 5494   5.694   4.190   4.603  0.4074  0.0835  0.0407
 1770SOL    HW1 5495   5.598   4.184   4.574 -0.0620  1.3159  1.2230
 1770SOL    HW2 5496   5.736   4.100   4.597 -1.4491 -0.9643  1.4846
 1771SOL     OW 5497   3.810   1.734   2.716  0.9025 -0.5400  0.3686
 1771SOL    HW1 5498   3.806   1.798   2.639  0.4664 -1.3005 -0.2626
 1771SOL    HW2 5499   3.809   1.640   2.681 -3.4476 -1.0808  1.3516
 1772SOL     OW 5500   4.500   4.438   0.166 -0.6680  0.0749 -0.0402
 1772SOL    HW1 5501   4.466   4.402   0.079  0.8116 -1.0700 -0.1650
 1772SOL    HW2 5502   4.441   4.514   0.194 -2.3330 -0.7609 -1.0524
 1773SOL     OW 5503   4.408   2.965   2.129 -0.3222 -0.1372 -0.6453
 1773SOL    HW1 5504   4.495   2.933   2.093 -0.8847 -2.0565 -0.4380
 1773SOL    HW2 5505   4.357   2.887   2.166  0.2835  1.5695  4.5365
 1774SOL     OW 5506   1.346   2.587   2.349 -0.0831  0.1676 -0.0634
 1774SOL    HW1 5507   1.317   2.551   2.438  1.2004  0.8966  0.6782
 1774SOL    HW2 5508   1.302   2.534   2.276 -0.7853 -0.7571  0.9906
 1775SOL     OW 5509   2.996   3.611   5.868  0.4030 -0.3826 -0.3416
 1775SOL    HW1 5510   3.042   3.592   5.955 -0.3136  0.4265  0.2380
 1775SOL    HW2 5511   3.009   3.707   5.844 -0.6864 -0.2224 -0.3344
 1776SOL     OW 5512   0.099   3.734   6.872  0.3522  0.4666 -0.1141
 1776SOL    HW1 5513   0.021   3.773   6.920 -0.9070 -0.8648 -0.9940
 1776SOL    HW2 5514   0.149   3.673   6.934  1.7396  2.5680  0.9534
 1777SOL     OW 5515   4.775   1.984   0.247 -0.2804  0.5251  0.4842
 1777SOL    HW1 5516   4.744   2.058   0.308 -0.9749 -0.7556  1.7455
 1777SOL    HW2 5517   4.834   1.921   0.298  1.6741  1.0492 -1.0059
 1778SOL     OW 5518   4.978   3.327   5.308  0.0369 -0.0385 -0.1052
 1778SOL    HW1 5519   5.031   3.362   5.230 -0.7099 -1.9444 -1.5614
 1778SOL    HW2 5520   4.894   3.380   5.317 -0.7342 -0.8910 -1.8076
 1779SOL     OW 5521   6.195   3.421   4.239  0.5687  0.3669  0.2294
 1779SOL    HW1 5522   6.108   3.463   4.265  0.1900 -0.1592 -0.1690
 1779SOL    HW2 5523   6.211   3.341   4.297  0.7122  0.3675  0.1899
 1780SOL     OW 5524   4.759   2.247   6.367  0.2787  0.0879  0.1093
 1780SOL    HW1 5525   4.787   2.342   6.381 -0.7220  0.1487  2.1816
 1780SOL    HW2 5526   4.674   2.244   6.314 -0.1478  0.4206  0.7659
 1781SOL     OW 5527   6.267   2.537   5.829  0.1243  0.2481 -0.0380
 1781SOL    HW1 5528   6.317   2.619   5.855  1.3396 -0.6082  0.4497
 1781SOL    HW2 5529   6.250   2.481   5.911 -1.2670  0.3142 -0.2639
 1782SOL     OW 5530   5.507   3.601   1.684  0.3566 -0.6637 -0.5667
 1782SOL    HW1 5531   5.526   3.692   1.646  0.7587 -0.6588 -0.3522
 1782SOL    HW2 5532   5.409   3.593   1.701  0.2322 -0.4979 -1.1763
 1783SOL     OW 5533   1.582   2.258   3.273 -0.4146 -1.1793  0.2025
 1783SOL    HW1 5534   1.498   2.272   3.326  1.1487  0.7316  2.3943
 1783SOL    HW2 5535   1.605   2.161   3.271 -1.5313 -1.4987  1.4576
 1784SOL     OW 5536   2.896   2.497   5.929  0.2502 -0.0681 -0.0165
 1784SOL    HW1 5537   2.886   2.428   6.000 -0.5424 -0.3050 -0.3413
 1784SOL    HW2 5538   2.848   2.581   5.956  1.0761  0.3164  0.3072
 1785SOL     OW 5539   0.533   3.922   4.882  0.1333  0.5196  0.4960
 1785SOL    HW1 5540   0.537   3.834   4.835  0.9681  0.4405  0.6905
 1785SOL    HW2 5541   0.438   3.951   4.891 -0.1304 -0.2044  0.1421
 1786SOL     OW 5542   5.343   3.408   3.351  0.1719  0.3207  0.0993
 1786SOL    HW1 5543   5.321   3.451   3.263  3.0382 -0.3256 -1.0777
 1786SOL    HW2 5544   5.334   3.309   3.342 -3.4228  0.3445  1.8662
 1787SOL     OW 5545   4.969   2.122   4.184  0.1663  0.1308 -0.4136
 1787SOL    HW1 5546   5.061   2.135   4.146 -0.2737 -0.8348 -1.8766
 1787SOL    HW2 5547   4.902   2.164   4.122 -0.4160  0.5622  0.4919
 1788SOL     OW 5548   4.166   1.910   4.593 -0.0332 -0.4462 -0.0193
 1788SOL    HW1 5549   4.199   1.985   4.536 -2.5094  0.6768 -0.1426
 1788SOL    HW2 5550   4.209   1.824   4.565  1.7347  0.6854 -0.9027
 1789SOL     OW 5551   4.636   3.607   1.116 -0.4806  0.0378 -0.1292
 1789SOL    HW1 5552   4.637   3.654   1.204 -0.1729  0.4816 -0.3641
 1789SOL    HW2 5553   4.580   3.659   1.051 -1.6944 -0.8975  0.1211
 1790SOL     OW 5554   6.701   2.073   3.085 -0.0539  0.2860  0.5009
 1790SOL    HW1 5555   6.731   2.154   3.136 -1.8946  2.4915 -1.6424
 1790SOL    HW2 5556   6.608   2.049   3.112 -0.2120  0.0874 -0.1940
 1791SOL     OW 5557   2.207   1.981   3.524  0.3495  0.5168 -0.1786
 1791SOL    HW1 5558   2.230   1.910   3.590 -0.9848 -0.7794 -1.0420
 1791SOL    HW2 5559   2.165   2.058   3.571  1.1927  0.4575  0.6967
 1792SOL     OW 5560   0.793   4.084   0.146  1.0297  0.2159  0.4822
 1792SOL    HW1 5561   0.717   4.057   0.086  0.0581 -0.7654  2.0787
 1792SOL    HW2 5562   0.862   4.132   0.092 -0.1047 -0.0205 -1.2797
 1793SOL     OW 5563   1.069   3.114   6.866 -0.7459  0.2315  0.6294
 1793SOL    HW1 5564   1.115   3.091   6.951 -1.9013  0.1196  1.2460
 1793SOL    HW2 5565   1.122   3.079   6.789 -0.1305 -0.4392  1.3405
 1794SOL     OW 5566   4.542   2.604   0.740  1.1942  0.0077  0.6541
 1794SOL    HW1 5567   4.577   2.565   0.826 -1.4854 -0.4661  1.6383
 1794SOL    HW2 5568   4.481   2.680   0.761  1.0056  0.2943 -0.8801
 1795SOL     OW 5569   5.425   2.960   4.703 -0.4955  0.7340  0.4104
 1795SOL    HW1 5570   5.522   2.938   4.692 -0.8816  0.1667 -2.7756
 1795SOL    HW2 5571   5.371   2.876   4.700 -1.3089  1.2843 -1.9914
 1796SOL     OW 5572   5.125   4.240   2.605  0.0824  0.0613 -0.4267
 1796SOL    HW1 5573   5.067   4.192   2.671  0.7697 -1.4545 -0.8754
 1796SOL    HW2 5574   5.139   4.334   2.635  2.8110 -1.2896  3.2700
 1797SOL     OW 5575   4.557   3.056   1.476  0.1784  0.6597 -0.8305
 1797SOL    HW1 5576   4.612   3.005   1.542  0.2524 -0.8083 -1.9890
 1797SOL    HW2 5577   4.575   3.154   1.488  0.5424  0.4233  0.9835
 1798SOL     OW 5578   4.899   4.254   5.056 -0.1723  0.1859 -0.1845
 1798SOL    HW1 5579   4.812   4.208   5.070 -0.9819  0.9151 -2.3244
 1798SOL    HW2 5580   4.957   4.198   4.996 -1.2570  1.8590 -3.0056
 1799SOL     OW 5581   2.614   4.162   4.128  0.1811  0.2698  0.1163
 1799SOL    HW1 5582   2.639   4.081   4.075 -2.4419  0.0502 -0.9236
 1799SOL    HW2 5583   2.693   4.224   4.133  2.1559 -2.1175  0.6515
 1800SOL     OW 5584   5.062   3.106   4.515 -0.3954  0.4002  0.3968
 1800SOL    HW1 5585   5.101   3.078   4.603 -0.0921  0.5695  0.3192
 1800SOL    HW2 5586   5.102   3.050   4.442 -1.6358 -0.6632  0.4947
 1801SOL     OW 5587   3.293   1.668   4.880 -0.6230 -0.3415  0.4095
 1801SOL    HW1 5588   3.208   1.697   4.922 -1.2038 -1.7062  0.2431
 1801SOL    HW2 5589   3.360   1.645   4.951 -0.3258  0.8810  0.5385
 1802SOL     OW 5590   0.690   3.863   2.413  0.5726  0.8228 -0.3899
 1802SOL    HW1 5591   0.663   3.958   2.397 -0.5272  0.6439  0.3011
 1802SOL    HW2 5592   0.777   3.862   2.462  0.3279  1.5037  0.0920
 1803SOL     OW 5593   4.283   2.570   2.047 -0.5465 -0.4109  0.3363
 1803SOL    HW1 5594   4.292   2.512   2.128 -1.5689 -1.1957 -0.0823
 1803SOL    HW2 5595   4.215   2.641   2.065  1.1602  1.0917  1.0661
 1804SOL     OW 5596   3.454   1.914   4.231  0.4432  0.2938  0.0800
 1804SOL    HW1 5597   3.384   1.953   4.171 -0.3598  1.0733  1.4693
 1804SOL    HW2 5598   3.411   1.852   4.296  0.8266  1.6694  1.7089
 1805SOL     OW 5599   1.315   3.902   5.243  0.5986 -0.1399  0.5349
 1805SOL    HW1 5600   1.402   3.881   5.288 -0.3997  0.7408  3.0632
 1805SOL    HW2 5601   1.273   3.817   5.211  1.8740 -0.6892  0.2704
 1806SOL     OW 5602   3.035   3.356   1.166  0.5743  0.0192 -0.1286
 1806SOL    HW1 5603   3.091   3.432   1.200  0.2219  0.0045  0.4976
 1806SOL    HW2 5604   3.065   3.271   1.209  0.9412 -0.2005 -0.7985
 1807SOL     OW 5605   6.356   3.912   3.647  0.3118 -0.0897  0.5997
 1807SOL    HW1 5606   6.447   3.873   3.635  0.0002 -0.9339  0.9434
 1807SOL    HW2 5607   6.336   3.921   3.744  0.6691  1.6434  0.5434
 1808SOL     OW 5608   0.734   3.139   1.972 -0.1155 -0.4630 -0.3112
 1808SOL    HW1 5609   0.760   3.057   2.023  1.5134  0.9710  1.2942
 1808SOL    HW2 5610   0.769   3.220   2.018 -0.8399  1.1139 -2.3537
 1809SOL     OW 5611   3.023   2.347   1.976 -0.0265 -0.4012 -0.3417
 1809SOL    HW1 5612   2.964   2.426   1.960 -0.1377 -0.8035 -2.1530
 1809SOL    HW2 5613   2.966   2.266   1.992  0.0325 -0.5392 -0.7984
 1810SOL     OW 5614   2.054   2.053   6.112  0.1623  0.4086  0.0280
 1810SOL    HW1 5615   1.960   2.020   6.123  0.2955 -0.6136 -1.6015
 1810SOL    HW2 5616   2.098   2.060   6.202 -0.7770 -1.1953  0.6482
 1811SOL     OW 5617   5.090   2.814   1.125  0.3863 -0.4288  0.2838
 1811SOL    HW1 5618   5.097   2.714   1.137 -0.9271 -0.6319 -0.4462
 1811SOL    HW2 5619   5.006   2.835   1.075  1.3289  0.9692 -0.7533
 1812SOL     OW 5620   0.960   2.892   2.638  0.6635 -0.1471 -0.5827
 1812SOL    HW1 5621   0.958   2.818   2.704  1.1460 -0.2035 -0.6280
 1812SOL    HW2 5622   0.916   2.863   2.553  0.2270 -0.1431 -0.3611
 1813SOL     OW 5623   6.496   3.716   5.126 -0.0576 -0.0896  0.0136
 1813SOL    HW1 5624   6.502   3.649   5.052 -0.5423 -1.5601  1.2521
 1813SOL    HW2 5625   6.400   3.738   5.144  0.0428  0.0771  0.3569
 1814SOL     OW 5626   3.369   1.915   6.148 -0.7885 -0.0993  0.0534
 1814SOL    HW1 5627   3.358   1.990   6.213 -2.0228 -0.5283  0.3504
 1814SOL    HW2 5628   3.453   1.866   6.169 -1.2882 -0.3888  1.4981
 1815SOL     OW 5629   0.411   3.721   1.477  0.0479  0.4712 -0.7621
 1815SOL    HW1 5630   0.430   3.819   1.490 -1.5493  0.6539  0.5833
 1815SOL    HW2 5631   0.337   3.694   1.538  1.9868 -2.1556  0.6007
 1816SOL     OW 5632   6.274   3.239   4.935  0.2501 -0.0870  0.2623
 1816SOL    HW1 5633   6.335   3.182   4.990  0.0149 -0.0689  0.5442
 1816SOL    HW2 5634   6.181   3.232   4.970 -0.1328 -0.9862 -0.8408
 1817SOL     OW 5635   0.941   3.385   1.796  0.2239  0.1712  0.2762
 1817SOL    HW1 5636   1.008   3.404   1.724 -0.9920  1.2590 -0.6210
 1817SOL    HW2 5637   0.877   3.461   1.802 -1.8179 -1.4454  0.0844
 1818SOL     OW 5638   4.237   2.902   4.805  0.4182 -0.7050  0.0796
 1818SOL    HW1 5639   4.182   2.855   4.736 -0.5178 -0.7311  0.8253
 1818SOL    HW2 5640   4.236   2.849   4.890  3.1875 -1.7350 -0.4033
 1819SOL     OW 5641   4.318   3.547   1.076  0.2479  0.0702 -0.0315
 1819SOL    HW1 5642   4.239   3.600   1.107  0.2215 -0.5054  0.9125
 1819SOL    HW2 5643   4.386   3.609   1.037 -1.0335  0.4953 -1.7324
 1820SOL     OW 5644   6.957   3.079   0.797 -0.2724  0.3372  0.1852
 1820SOL    HW1 5645   6.863   3.081   0.832 -0.4873  1.5207 -0.4034
 1820SOL    HW2 5646   0.017   3.035   0.864 -0.7223  2.2081  1.9078
 1821SOL     OW 5647   3.403   4.063   0.053 -0.5638  0.1717 -0.0055
 1821SOL    HW1 5648   3.337   4.098   6.987  0.0890  1.1720 -0.1415
 1821SOL    HW2 5649   3.494   4.058   0.011 -0.2884  0.1100  0.5823
 1822SOL     OW 5650   3.002   1.614   5.264  0.6262  0.4653 -0.2269
 1822SOL    HW1 5651   2.961   1.534   5.220  0.6309  0.2061  0.2288
 1822SOL    HW2 5652   3.056   1.664   5.197  2.7176 -1.3076  0.0208
 1823SOL     OW 5653   1.578   2.334   5.870 -0.4017 -0.2560 -0.1233
 1823SOL    HW1 5654   1.523   2.349   5.952  0.8864  0.5112  0.6372
 1823SOL    HW2 5655   1.524   2.284   5.802 -1.8704  0.0934  0.7444
 1824SOL     OW 5656   3.401   4.005   3.106 -1.1350 -0.2504 -0.1117
 1824SOL    HW1 5657   3.334   4.008   3.180 -0.2004 -1.3394  0.8003
 1824SOL    HW2 5658   3.403   3.913   3.067 -0.8005  0.0187 -0.7494
 1825SOL     OW 5659   0.475   3.234   6.469 -0.3024  0.0308  0.0165
 1825SOL    HW1 5660   0.504   3.329   6.480 -0.2063 -0.1267  1.2869
 1825SOL    HW2 5661   0.433   3.222   6.379  0.5330  1.0455 -0.5273
 1826SOL     OW 5662   3.241   3.784   4.808 -0.7652  0.2830  0.5454
 1826SOL    HW1 5663   3.178   3.816   4.737  0.9191 -0.8829 -1.5943
 1826SOL    HW2 5664   3.204   3.701   4.850 -0.8368 -0.2465 -0.5135
 1827SOL     OW 5665   0.484   2.915   5.320 -0.0702 -0.2444 -0.2523
 1827SOL    HW1 5666   0.571   2.900   5.366 -0.7127 -0.4900  0.9121
 1827SOL    HW2 5667   0.467   3.014   5.310 -0.0770 -0.1830  0.3448
 1828SOL     OW 5668   0.325   4.390   4.400 -0.1594 -0.7068 -0.2028
 1828SOL    HW1 5669   0.375   4.447   4.464 -2.1348  1.0185 -0.0995
 1828SOL    HW2 5670   0.341   4.293   4.421  1.3180 -0.1985  1.1680
 1829SOL     OW 5671   5.726   2.489   4.248 -0.2474 -0.0711 -0.0101
 1829SOL    HW1 5672   5.728   2.449   4.339  0.8975 -1.2743 -0.5184
 1829SOL    HW2 5673   5.771   2.578   4.248  0.6698 -0.5321  0.4036
 1830SOL     OW 5674   6.381   3.555   2.346  0.6498  0.4583  0.0225
 1830SOL    HW1 5675   6.447   3.482   2.333  0.5517  0.4191 -0.2567
 1830SOL    HW2 5676   6.318   3.558   2.268 -0.6949 -0.5489  1.0343
 1831SOL     OW 5677   2.070   4.370   4.773  0.3585  0.5924  0.2775
 1831SOL    HW1 5678   1.982   4.387   4.728 -0.0239  0.5636  1.0010
 1831SOL    HW2 5679   2.131   4.322   4.710 -0.0436  0.8617 -0.3256
 1832SOL     OW 5680   3.327   3.955   4.394 -0.4480  0.4115 -0.1995
 1832SOL    HW1 5681   3.319   3.879   4.330 -0.5280  0.3164 -0.0761
 1832SOL    HW2 5682   3.346   3.920   4.485  1.1206  0.5955 -0.4135
 1833SOL     OW 5683   4.232   4.226   1.711 -0.3454  0.0016  0.2104
 1833SOL    HW1 5684   4.204   4.196   1.620 -1.5339  1.6340 -0.0031
 1833SOL    HW2 5685   4.162   4.200   1.777 -0.2912  0.3023  0.3858
 1834SOL     OW 5686   2.111   3.959   3.306  0.6235  0.2008  0.3227
 1834SOL    HW1 5687   2.176   4.030   3.334  0.4146  0.1042  1.0595
 1834SOL    HW2 5688   2.157   3.894   3.245  0.8221  0.9474 -0.3542
 1835SOL     OW 5689   2.000   2.759   5.581  0.4903 -0.3128  0.0890
 1835SOL    HW1 5690   1.936   2.685   5.557 -0.3944  0.8727 -1.4540
 1835SOL    HW2 5691   2.091   2.721   5.595 -0.0022 -1.7396 -0.3509
 1836SOL     OW 5692   3.083   2.565   1.022  0.1482  0.7248 -0.5330
 1836SOL    HW1 5693   3.055   2.507   1.099 -1.1962  3.1823  0.9559
 1836SOL    HW2 5694   3.058   2.521   0.936 -0.6012 -0.9800  0.5126
 1837SOL     OW 5695   1.438   2.221   1.214  0.2763 -0.0015  0.0817
 1837SOL    HW1 5696   1.386   2.175   1.143  1.1205  0.9628 -1.2157
 1837SOL    HW2 5697   1.414   2.318   1.216 -0.8927 -0.2687  2.2249
 1838SOL     OW 5698   6.570   2.028   5.231 -0.1293  0.1004  0.6265
 1838SOL    HW1 5699   6.538   1.936   5.254 -1.9722  0.4664 -0.3005
 1838SOL    HW2 5700   6.498   2.094   5.249  1.1306  1.3881  1.1622
 1839SOL     OW 5701   4.183   3.092   5.605 -0.1694 -0.0344  0.2939
 1839SOL    HW1 5702   4.210   3.042   5.688  0.4122  1.6657  1.1746
 1839SOL    HW2 5703   4.083   3.092   5.596 -0.3224  0.8924  1.7546
 1840SOL     OW 5704   0.996   2.210   2.612 -0.1867  0.2183 -0.0094
 1840SOL    HW1 5705   0.918   2.194   2.551 -0.6898  2.1925  0.0508
 1840SOL    HW2 5706   1.079   2.219   2.556 -0.3679  0.3234 -0.2668
 1841SOL     OW 5707   1.927   2.590   3.033  0.0682 -0.1982  0.4562
 1841SOL    HW1 5708   1.859   2.523   3.063 -2.0995  0.7880 -1.9337
 1841SOL    HW2 5709   1.924   2.670   3.094 -0.7070 -0.2930  0.5533
 1842SOL     OW 5710   2.637   2.385   3.938  0.2328  0.2117  0.1824
 1842SOL    HW1 5711   2.680   2.466   3.899  1.9008 -0.4814  0.5192
 1842SOL    HW2 5712   2.701   2.338   3.999  0.4811 -2.9682 -2.2199
 1843SOL     OW 5713   6.681   2.780   2.082  0.0742 -0.7643 -0.5617
 1843SOL    HW1 5714   6.623   2.700   2.096  0.7178 -1.2695 -0.7986
 1843SOL    HW2 5715   6.720   2.808   2.170  0.3838 -1.1114 -0.5904
 1844SOL     OW 5716   5.899   4.628   0.723 -0.3220  0.2514 -0.1612
 1844SOL    HW1 5717   5.900   4.528   0.723  0.1236  0.2532  0.1074
 1844SOL    HW2 5718   5.961   4.662   0.794 -1.3218  0.7101  0.5142
 1845SOL     OW 5719   2.039   3.265   6.463 -0.0907  0.4334 -0.4984
 1845SOL    HW1 5720   2.021   3.168   6.481 -1.3216  0.8911  0.9387
 1845SOL    HW2 5721   2.126   3.291   6.503 -0.2815  0.1658  0.1064
 1846SOL     OW 5722   5.727   1.679   3.759 -0.0760 -0.0590 -0.2418
 1846SOL    HW1 5723   5.687   1.762   3.722 -1.8746 -2.3837 -4.2157
 1846SOL    HW2 5724   5.656   1.623   3.802  0.5554 -0.6954  0.0068
 1847SOL     OW 5725   6.971   3.605   2.489 -0.6192 -0.1251  0.2726
 1847SOL    HW1 5726   0.024   3.595   2.574  0.4979 -0.7120 -0.4636
 1847SOL    HW2 5727   6.886   3.552   2.497 -0.3287 -0.5170  0.8628
 1848SOL     OW 5728   2.665   2.552   1.731 -0.3267 -0.1369  0.8260
 1848SOL    HW1 5729   2.638   2.646   1.711  0.3804  0.0931  0.9179
 1848SOL    HW2 5730   2.587   2.491   1.716 -1.1048  0.5794  1.7730
 1849SOL     OW 5731   6.758   3.436   2.546  0.2232  0.1112  0.4029
 1849SOL    HW1 5732   6.767   3.409   2.450  1.2096 -1.1606  0.8222
 1849SOL    HW2 5733   6.696   3.374   2.593  1.5288 -0.7167  1.0927
 1850SOL     OW 5734   1.750   2.439   6.574 -0.8541 -0.5172 -0.1569
 1850SOL    HW1 5735   1.723   2.457   6.669 -0.8157  0.9272 -0.3866
 1850SOL    HW2 5736   1.678   2.387   6.528 -0.8292 -1.3124  0.6826
 1851SOL     OW 5737   4.725   2.663   1.161  0.3275  0.3527  0.4372
 1851SOL    HW1 5738   4.634   2.702   1.177  0.7593  0.6548  2.4597
 1851SOL    HW2 5739   4.716   2.578   1.111 -1.3184 -0.7288  2.3921
 1852SOL     OW 5740   3.297   3.915   0.885  0.3638  0.2364 -0.3959
 1852SOL    HW1 5741   3.284   3.944   0.790 -0.2821  1.0535 -0.0768
 1852SOL    HW2 5742   3.384   3.867   0.894  0.8123  0.8565 -1.2509
 1853SOL     OW 5743   1.436   3.197   5.601 -0.0733 -0.3153  0.2879
 1853SOL    HW1 5744   1.340   3.224   5.604  0.1008  0.3266  2.9538
 1853SOL    HW2 5745   1.484   3.253   5.534 -0.8597  2.1739  1.6550
 1854SOL     OW 5746   2.331   2.230   6.461  0.0156  0.3286  0.1418
 1854SOL    HW1 5747   2.325   2.235   6.561  2.9556  1.5214  0.3604
 1854SOL    HW2 5748   2.427   2.239   6.433 -0.6625 -0.5316 -2.7960
 1855SOL     OW 5749   4.660   3.740   2.935  0.8183  0.6149 -0.2027
 1855SOL    HW1 5750   4.659   3.674   3.010 -0.0820  0.8306 -0.0091
 1855SOL    HW2 5751   4.748   3.738   2.889  0.8879 -0.5303 -0.0255
 1856SOL     OW 5752   3.088   1.897   1.120  0.7603 -0.3801 -0.0811
 1856SOL    HW1 5753   2.997   1.887   1.081  0.0020  1.3791  1.0966
 1856SOL    HW2 5754   3.097   1.840   1.202  1.0614 -1.2516 -0.7088
 1857SOL     OW 5755   6.539   2.525   4.340  0.2243  0.2691 -0.2817
 1857SOL    HW1 5756   6.616   2.499   4.282 -0.3169  1.3303 -1.5328
 1857SOL    HW2 5757   6.497   2.443   4.378  0.5392 -0.4859 -1.4928
 1858SOL     OW 5758   5.947   2.353   2.219  0.2934 -0.5530 -0.7510
 1858SOL    HW1 5759   5.951   2.260   2.255  0.3643  0.1544  1.1901
 1858SOL    HW2 5760   5.857   2.392   2.238  1.0947  0.6302  0.8008
 1859SOL     OW 5761   2.846   3.283   4.271  0.2196 -0.2432  0.5639
 1859SOL    HW1 5762   2.794   3.224   4.209  0.4130 -0.1428  0.3099
 1859SOL    HW2 5763   2.877   3.364   4.223 -1.0812  0.6702  1.2154
 1860SOL     OW 5764   4.692   4.075   0.590 -0.5749 -0.0599  0.1717
 1860SOL    HW1 5765   4.701   3.988   0.639  1.1647  0.1963  0.3947
 1860SOL    HW2 5766   4.698   4.150   0.656  1.2915  0.2780 -0.3285
 1861SOL     OW 5767   1.478   4.698   0.336 -0.4553 -0.5905 -0.3805
 1861SOL    HW1 5768   1.557   4.663   0.387  0.1292  0.6850 -0.3695
 1861SOL    HW2 5769   1.483   4.665   0.241  1.8263  1.8995 -1.2416
 1862SOL     OW 5770   0.693   2.889   0.895 -0.0647 -0.0672 -0.1917
 1862SOL    HW1 5771   0.729   2.797   0.883  1.0734  0.5254 -1.7663
 1862SOL    HW2 5772   0.624   2.907   0.824  1.3860  1.0149 -1.4225
 1863SOL     OW 5773   2.760   4.178   2.151  0.4072 -0.3329  0.0333
 1863SOL    HW1 5774   2.839   4.238   2.148  2.0227 -2.2301  1.7295
 1863SOL    HW2 5775   2.746   4.137   2.061  1.9997 -0.7163 -0.0609
 1864SOL     OW 5776   6.654   4.152   2.807 -0.1270 -0.5979 -0.5503
 1864SOL    HW1 5777   6.685   4.116   2.719 -0.4360  1.5024 -1.5594
 1864SOL    HW2 5778   6.733   4.183   2.860 -0.1111  0.2841 -1.0817
 1865SOL     OW 5779   4.887   2.019   0.578 -0.1160 -0.0360 -0.4257
 1865SOL    HW1 5780   4.963   2.082   0.563  1.8443 -2.1876 -0.1939
 1865SOL    HW2 5781   4.879   1.999   0.675 -0.0135 -0.8924 -0.5840
 1866SOL     OW 5782   2.143   4.225   0.090  0.2270 -0.0352 -0.2907
 1866SOL    HW1 5783   2.119   4.319   0.117 -1.7551 -0.3576 -0.7634
 1866SOL    HW2 5784   2.130   4.215   6.991 -1.0363 -1.1871 -0.0328
 1867SOL     OW 5785   4.348   3.088   6.964 -0.0918  0.1000  0.1748
 1867SOL    HW1 5786   4.407   3.127   6.894 -0.5650 -0.6165 -0.6443
 1867SOL    HW2 5787   4.252   3.096   6.935 -0.5411  2.1862  1.9310
 1868SOL     OW 5788   5.500   3.437   6.777  0.1522 -0.2162  0.0078
 1868SOL    HW1 5789   5.417   3.420   6.724 -2.3466  2.6044  2.6420
 1868SOL    HW2 5790   5.505   3.372   6.852  0.0315 -0.0613  0.1502
 1869SOL     OW 5791   2.952   1.825   2.585  0.1497 -0.1649 -0.0374
 1869SOL    HW1 5792   2.910   1.799   2.672 -0.5565  0.3375 -0.2095
 1869SOL    HW2 5793   3.031   1.767   2.566  0.9391  0.3921  1.4341
 1870SOL     OW 5794   5.766   1.777   0.707 -0.3922  0.2039  0.5890
 1870SOL    HW1 5795   5.850   1.830   0.711 -0.1285 -0.0384 -0.9354
 1870SOL    HW2 5796   5.786   1.680   0.724 -0.4655  0.2383  0.8703
[truncated: 544,856 more chars]
