# Supplementary material for: Host–guest complexation of progesterone with β-cyclodextrin derivatives: hydration structure, binding thermodynamics, and loading pathways from molecular dynamics simulations
Source: RSC Adv. 2026 Jul 30. Online ahead of print. doi: 10.1039/d6ra04566a (PMC13420253; doi:10.1039/d6ra04566a)
Supplement: RA-OLF-D6RA04566A-s001 [file RA-OLF-D6RA04566A-s001.zip › 2-HPBCD/Replica_3/md.gro]

Progesterone/2HPBCD in Water in water
13692
    12HPBC  H98    1   1.214   0.219   0.895 -2.6576  3.1370  0.2924
    12HPBC  O42    2   1.296   0.270   0.888 -0.2905 -0.2692  0.9289
    12HPBC  C62    3   1.407   0.213   0.954  0.1605  0.6258 -0.2803
    12HPBC  H94    4   1.416   0.113   0.903  1.1179  0.7299 -0.3278
    12HPBC  C63    5   1.539   0.285   0.949 -0.2974  0.0067 -0.3654
    12HPBC  C61    6   1.388   0.174   1.101 -0.2786 -0.3107 -0.5267
    12HPBC  O33    7   1.254   0.136   1.135 -0.3099  0.6590 -0.8523
    12HPBC  C38    8   1.216  -0.006   1.117  0.2435 -0.0532 -0.5293
    12HPBC  H44    9   1.296  -0.046   1.047  2.1968  1.8893  0.4736
    12HPBC  C37   10   1.236  -0.081   1.250  0.1580 -0.0392  0.0759
    12HPBC  H43   11   1.339  -0.070   1.296  0.3375 -3.9739  0.9790
    12HPBC  O31   12   1.143  -0.036   1.347 -0.5205 -0.8113  0.0848
    12HPBC  C35   13   1.172  -0.014   1.485  0.3578 -0.2974  0.7600
    12HPBC  H40   14   1.273  -0.053   1.512 -0.4298 -1.7878  1.6878
    12HPBC  C33   15   1.171   0.135   1.516  0.1063  0.0871 -0.3901
    12HPBC  H38   16   1.068   0.165   1.479  0.5949 -0.0104 -1.9317
    12HPBC  O29   17   1.276   0.195   1.445  0.4716  0.4094  0.3154
    12HPBC H108   18   1.236   0.234   1.365  0.0411 -1.2902 -0.3503
    12HPBC  C32   19   1.187   0.168   1.665  0.4217 -0.3909 -0.8112
    12HPBC  H37   20   1.286   0.123   1.700  0.7632 -1.1924 -2.6820
    12HPBC  O28   21   1.207   0.306   1.688 -0.1457 -0.4204  0.0754
    12HPBC  C43   22   1.333   0.358   1.736 -0.1250 -0.5838 -0.3984
    12HPBC  C44   23   1.350   0.507   1.706 -0.8193  0.0133  0.0514
    12HPBC  H52   24   1.258   0.566   1.736 -0.4146  0.6650  0.0264
    12HPBC  O36   25   1.447   0.565   1.793 -0.1280 -0.0896  0.8449
    12HPBC  H56   26   1.447   0.659   1.767 -0.0318 -0.9066 -2.6966
    12HPBC  C45   27   1.384   0.517   1.561  0.7330  0.0227 -0.4919
    12HPBC  C31   28   1.074   0.091   1.746 -0.3596 -0.1369 -0.0477
    12HPBC  H36   29   1.088   0.095   1.858 -1.0198 -0.2177  0.0412
    12HPBC  O27   30   1.067  -0.044   1.703 -0.2236  0.4816 -0.0693
    12HPBC  C34   31   1.066  -0.086   1.568  0.4858  0.2201 -0.0058
    12HPBC  H39   32   0.964  -0.062   1.525  0.8727 -0.4201 -1.3474
    12HPBC  C36   33   1.089  -0.239   1.541  0.5294 -0.3478 -0.0814
    12HPBC  O30   34   1.210  -0.288   1.586 -0.3129 -0.1286  0.2008
    12HPBC H104   35   1.257  -0.310   1.504 -0.2989 -0.8663  0.3991
    12HPBC  O26   36   0.944   0.149   1.702 -0.0296 -0.1471 -0.1953
    12HPBC  C29   37   0.848   0.198   1.800  0.3626  0.6990 -0.2479
    12HPBC  H33   38   0.887   0.182   1.905 -3.0440 -1.1279  0.9005
    12HPBC  C27   39   0.837   0.352   1.767 -0.2134  0.5565 -0.5435
    12HPBC  H31   40   0.832   0.364   1.655 -1.3172  0.5926 -0.5013
    12HPBC  O24   41   0.961   0.423   1.819  0.3501 -0.0449  0.1206
    12HPBC H107   42   1.038   0.366   1.800  0.4484 -0.1701  0.8622
    12HPBC  C26   43   0.714   0.412   1.836  0.4699 -0.0286  0.3857
    12HPBC  H30   44   0.751   0.414   1.943  1.0860  1.4924  0.1713
    12HPBC  O23   45   0.705   0.547   1.796 -0.2238  0.1571  0.1570
    12HPBC  C46   46   0.604   0.632   1.855  0.1974  0.6445  0.2992
    12HPBC  C47   47   0.585   0.775   1.794 -0.1901 -0.5392  0.5420
    12HPBC  H63   48   0.684   0.802   1.746 -0.4365 -2.1889 -0.9762
    12HPBC  O37   49   0.494   0.768   1.688  0.3940 -0.5276 -0.0125
    12HPBC  H62   50   0.401   0.758   1.716 -0.0135  1.5602 -0.4723
    12HPBC  C48   51   0.536   0.881   1.893 -0.4108  0.3038 -0.2010
    12HPBC  C25   52   0.587   0.326   1.822  0.6339  0.5780 -0.4245
    12HPBC  H29   53   0.517   0.361   1.903  3.2267  3.6172  0.7308
    12HPBC  O22   54   0.613   0.180   1.848  0.3488  0.0914 -0.2674
    12HPBC  C28   55   0.718   0.117   1.785 -0.0818 -0.4664  0.1911
    12HPBC  H32   56   0.694   0.103   1.676 -1.6476  0.1913  0.4213
    12HPBC  C30   57   0.736  -0.019   1.849  0.0242  0.2149 -0.7140
    12HPBC  O25   58   0.821  -0.111   1.785 -0.0032  0.0170 -0.2594
    12HPBC H103   59   0.893  -0.061   1.744 -1.5161  1.0786 -1.7752
    12HPBC  O21   60   0.536   0.317   1.687  0.1476 -0.1847 -0.7683
    12HPBC  C23   61   0.424   0.392   1.651 -0.0356  0.3807  0.1297
    12HPBC  H26   62   0.415   0.485   1.713  1.1404 -0.1411  1.1383
    12HPBC  C21   63   0.443   0.426   1.504 -0.0570  0.6491  0.1924
    12HPBC  H24   64   0.465   0.329   1.452 -2.2118 -0.8901  1.9287
    12HPBC  O19   65   0.559   0.504   1.486 -0.0395  0.1220 -0.1514
    12HPBC H106   66   0.645   0.462   1.505  1.0972  1.0226 -2.8651
    12HPBC  C20   67   0.331   0.503   1.442  0.3014 -0.1573 -0.0135
    12HPBC  H23   68   0.310   0.593   1.507  0.5220  0.1101 -0.3109
    12HPBC  O18   69   0.344   0.566   1.313 -1.0780 -0.6866 -0.0362
    12HPBC  C49   70   0.258   0.680   1.293 -0.8077 -0.3326 -0.3351
    12HPBC  C50   71   0.277   0.750   1.159  0.2744  0.0851 -0.0401
    12HPBC  H66   72   0.248   0.678   1.076 -0.4180  0.6398 -0.2909
    12HPBC  O38   73   0.175   0.847   1.150  0.5966 -0.1897 -0.4092
    12HPBC  H70   74   0.178   0.890   1.063 -2.8599  0.0202 -0.5636
    12HPBC  C51   75   0.412   0.814   1.150  0.4757 -0.9443 -0.1107
    12HPBC  C19   76   0.196   0.423   1.450 -0.5523 -0.5203  0.0272
    12HPBC  H22   77   0.103   0.484   1.431  0.3623  0.4670 -1.4856
    12HPBC  O17   78   0.183   0.363   1.585 -0.1865 -0.5503  0.2674
    12HPBC  C22   79   0.292   0.308   1.661 -0.4007  0.0153 -0.2074
    12HPBC  H25   80   0.315   0.203   1.629  1.7902 -0.0666  1.4043
    12HPBC  C24   81   0.228   0.310   1.797  0.5053 -0.1829 -0.0300
    12HPBC  O20   82   0.297   0.226   1.886  0.5394 -0.0457  0.0294
    12HPBC H102   83   0.236   0.171   1.938 -0.4153 -0.7692 -1.7892
    12HPBC  O16   84   0.205   0.309   1.370 -0.3436  0.0646 -0.2389
    12HPBC  C17   85   0.102   0.272   1.275 -0.2609  0.9805  0.1336
    12HPBC  H19   86   0.000   0.305   1.308 -1.0213 -2.0830  1.1959
    12HPBC  C15   87   0.126   0.316   1.126 -0.3836  0.1173 -0.1552
    12HPBC  H17   88   0.226   0.278   1.091 -0.9890  0.4261 -2.3564
    12HPBC  O14   89   0.121   0.458   1.120  0.3566 -0.0662 -0.1311
    12HPBC H112   90   0.206   0.486   1.081 -1.1619 -0.5389 -4.2195
    12HPBC  C14   91   0.009   0.265   1.038 -0.5833 -0.1683  0.2197
    12HPBC  H16   92  -0.088   0.303   1.082 -0.6797 -0.5802  0.3660
    12HPBC  O13   93   0.034   0.313   0.907  0.3701  0.4568 -0.3402
    12HPBC  C52   94  -0.080   0.354   0.833 -0.8957  0.3669  0.1590
    12HPBC  C53   95  -0.060   0.354   0.678 -0.4873 -0.7310 -0.1116
    12HPBC  H73   96   0.017   0.274   0.656  0.0973  0.2042 -1.6941
    12HPBC  O39   97  -0.181   0.313   0.610  0.7487  0.1873 -0.7646
    12HPBC  H77   98  -0.182   0.216   0.605  1.0183  0.1244  0.3146
    12HPBC  C54   99  -0.008   0.492   0.617 -0.4029 -0.1874  0.0429
    12HPBC  C13  100   0.002   0.116   1.046 -0.4657  0.4134  0.0499
    12HPBC  H15  101  -0.094   0.071   1.007 -0.0890 -1.3682  1.0706
    12HPBC  O12  102   0.004   0.073   1.177 -0.4446  0.7094 -0.3810
    12HPBC  C16  103   0.102   0.116   1.273  0.0517  0.7129 -0.3119
    12HPBC  H18  104   0.203   0.078   1.241 -0.2614 -1.4728  1.0532
    12HPBC  C18  105   0.058   0.056   1.405 -0.2192 -0.9661  0.0574
    12HPBC  O15  106   0.168   0.005   1.469 -0.4562  0.3017 -0.4264
    12HPBC H101  107   0.167   0.056   1.552 -2.4138 -0.2180 -0.0647
    12HPBC  O11  108   0.111   0.049   0.998  0.2972 -0.8802  0.5629
    12HPBC  C11  109   0.154  -0.065   0.918  0.6375  0.4793  0.0970
    12HPBC  H12  110   0.069  -0.125   0.875  0.8385  0.5823 -0.4452
    12HPBC   C9  111   0.239  -0.011   0.801 -0.1930 -0.9169 -0.1500
    12HPBC  H10  112   0.320   0.057   0.841  0.8934 -1.5718 -1.1555
    12HPBC   O9  113   0.150   0.077   0.720 -0.0327 -0.0029 -0.1579
    12HPBC H111  114   0.205   0.145   0.678  1.1394 -0.5687  0.4200
    12HPBC   C8  115   0.296  -0.122   0.711  0.6365 -0.6460 -0.4449
    12HPBC   H9  116   0.207  -0.175   0.662 -1.8300  1.8259  1.0602
    12HPBC   O8  117   0.375  -0.068   0.607  0.0148 -0.1703 -0.0221
    12HPBC  C55  118   0.349  -0.120   0.473  0.4947 -0.4437  0.1890
    12HPBC  C56  119   0.408  -0.013   0.375  0.1080  0.6981 -0.5543
    12HPBC  H80  120   0.353   0.083   0.399 -0.2219  0.2854  0.4428
    12HPBC  O40  121   0.542   0.011   0.397 -0.0788  0.6885  0.3311
    12HPBC  H84  122   0.563   0.091   0.345 -0.9112  0.6193 -0.1288
    12HPBC  C57  123   0.382  -0.039   0.236  0.3802 -0.5793 -0.0302
    12HPBC   C7  124   0.366  -0.233   0.796 -0.2233  0.2538 -0.0132
    12HPBC   H8  125   0.376  -0.328   0.735 -0.9884  1.2324 -1.7534
    12HPBC   O7  126   0.294  -0.270   0.911 -0.6565  0.3820  0.2462
    12HPBC  C10  127   0.236  -0.171   0.997 -0.8083 -0.3731  0.0162
    12HPBC  H11  128   0.322  -0.118   1.048 -0.7995 -0.3817  0.0102
    12HPBC  C12  129   0.150  -0.241   1.102  0.3417 -0.0210 -0.4625
    12HPBC  O10  130   0.212  -0.348   1.159  0.3125 -0.4641  0.9069
    12HPBC H100  131   0.148  -0.398   1.212  0.4539 -1.5774  0.0796
    12HPBC   O6  132   0.496  -0.190   0.863 -0.0010  0.4880 -0.0922
    12HPBC   C2  133   0.616  -0.259   0.824  0.6369  0.0870 -0.0134
    12HPBC   H1  134   0.599  -0.341   0.750  0.2212 -2.9255  3.1525
    12HPBC   C1  135   0.684  -0.330   0.941 -0.4692 -0.6160 -0.0116
    12HPBC   H2  136   0.698  -0.254   1.023  0.2976  1.1070 -1.6680
    12HPBC   C6  137   0.604  -0.447   0.996 -0.1377  0.0877  0.0040
    12HPBC   O2  138   0.489  -0.405   1.070  0.4941  0.2939 -0.2201
    12HPBC  H99  139   0.449  -0.336   1.014  1.1380 -1.2713 -2.7754
    12HPBC   O1  140   0.810  -0.385   0.904  0.1150  0.2319  0.0980
    12HPBC   C5  141   0.909  -0.285   0.858  0.2054 -0.0078 -0.4394
    12HPBC   H4  142   1.002  -0.340   0.823  0.9692  0.6319  0.5493
    12HPBC   O4  143   0.938  -0.204   0.973 -0.4744 -0.5752  0.4323
    12HPBC  C41  144   1.070  -0.193   1.029  0.5728  0.6173 -0.1167
    12HPBC  H47  145   1.142  -0.233   0.953 -1.9880  0.9700 -2.8926
    12HPBC  C39  146   1.086  -0.037   1.052  0.2698 -0.3065  0.8563
    12HPBC  H45  147   1.001   0.004   1.114  2.7242  1.5655  3.1890
    12HPBC  O34  148   1.081   0.028   0.923  0.4318 -0.2966 -0.4648
    12HPBC H109  149   1.000   0.003   0.877  0.7334 -2.5122  0.0917
    12HPBC  C40  150   1.087  -0.258   1.166  0.2815 -0.0164 -0.0545
    12HPBC  O32  151   1.216  -0.219   1.230 -1.0116  0.1793 -0.2359
    12HPBC  H46  152   1.008  -0.221   1.237  2.6057 -0.2774  2.8496
    12HPBC  C42  153   1.084  -0.410   1.150  0.1969 -0.2097 -0.6126
    12HPBC  O35  154   1.074  -0.477   1.280  0.1749 -0.2375  0.2254
    12HPBC H105  155   1.011  -0.550   1.266  0.3203 -0.3418  0.1012
    12HPBC   C4  156   0.848  -0.203   0.736  0.8050  0.3904 -0.3042
    12HPBC   H3  157   0.847  -0.273   0.647  0.6665  0.5619 -0.4374
    12HPBC   C3  158   0.703  -0.150   0.760 -0.0674  0.3519  0.3818
    12HPBC   H5  159   0.705  -0.063   0.833 -1.2297  0.7690 -0.0537
    12HPBC   O3  160   0.657  -0.118   0.635 -0.0816  0.0567 -0.0624
    12HPBC H110  161   0.575  -0.067   0.650 -0.0530 -0.5521  2.6517
    12HPBC   O5  162   0.947  -0.109   0.691  0.1064 -0.0123 -0.2416
    12HPBC  C58  163   1.030  -0.132   0.577 -0.3330 -0.2541  0.2259
    12HPBC  C59  164   1.173  -0.084   0.597 -0.8113 -0.9462 -0.4256
    12HPBC  H87  165   1.203  -0.100   0.705 -1.6145  1.7178  0.2686
    12HPBC  O41  166   1.272  -0.152   0.512  0.0355 -0.3027 -0.3946
    12HPBC  H90  167   1.268  -0.246   0.534 -0.8523  0.2585  2.1822
    12HPBC  C60  168   1.180   0.069   0.579  0.2737 -0.4884 -0.1173
    2XWSP    O3  169   0.346   0.656   0.605  0.0441 -0.2140  0.5565
    2XWSP    C3  170   0.402   0.570   0.671  0.3634 -0.3798 -0.0519
    2XWSP    C2  171   0.363   0.424   0.660  0.2324 -0.2747 -0.6056
    2XWSP    C1  172   0.375   0.352   0.797 -0.2580  0.1434 -0.7094
    2XWSP   C10  173   0.521   0.353   0.837 -0.2926  0.8150 -0.3687
    2XWSP   C19  174   0.598   0.266   0.735  0.3725 -0.2377 -0.4661
    2XWSP    C5  175   0.571   0.499   0.832 -0.3286  0.1059  0.1580
    2XWSP    C4  176   0.522   0.594   0.755 -0.1236  0.2740  0.8885
    2XWSP    H4  177   0.574   0.690   0.742  2.5921 -1.1636  0.3229
    2XWSP    C6  178   0.693   0.535   0.908 -0.5668  0.4705  0.1094
    2XWSP    C7  179   0.694   0.468   1.047 -0.2312  0.8920 -0.3078
    2XWSP    C8  180   0.664   0.317   1.047 -0.5145 -0.3372 -0.0559
    2XWSP    C9  181   0.527   0.298   0.983 -0.3760  0.1301  0.4763
    2XWSP   C11  182   0.483   0.162   1.003 -0.1556  0.1211  0.0068
    2XWSP   C12  183   0.498   0.103   1.143 -0.1463  0.0914 -0.4721
    2XWSP   C13  184   0.639   0.107   1.200 -0.4224  0.0867 -0.4540
    2XWSP   C18  185   0.720   0.010   1.109 -0.0191  0.9462 -0.2764
    2XWSP   C14  186   0.682   0.259   1.191  0.2428 -0.5887 -0.2036
    2XWSP   C15  187   0.818   0.255   1.257 -0.3487  0.2569  0.2102
    2XWSP   C16  188   0.798   0.160   1.381 -0.0843 -0.5144 -0.6291
    2XWSP   C17  189   0.660   0.087   1.353  0.2027 -0.8703  0.6070
    2XWSP   C20  190   0.660  -0.057   1.406 -0.1890 -0.4055 -0.2742
    2XWSP   O20  191   0.759  -0.129   1.422 -0.1495 -1.1368  0.6374
    2XWSP   C21  192   0.525  -0.119   1.419  0.0992  0.7647  0.1936
    3SOL     OW  193   1.692   1.048   0.601  0.0409 -0.1632  0.4612
    3SOL    HW1  194   1.618   0.999   0.556  0.0553 -1.4151  1.7584
    3SOL    HW2  195   1.668   1.144   0.610 -0.5285 -0.1445 -0.9707
    4SOL     OW  196   4.665   0.504   3.333  0.2463  0.1780  0.9959
    4SOL    HW1  197   4.757   0.543   3.326  0.3513 -0.3009 -0.8672
    4SOL    HW2  198   4.599   0.570   3.296  0.5886 -1.7565 -3.7455
    5SOL     OW  199   3.854   1.960   1.470  0.1558  0.2912 -0.5579
    5SOL    HW1  200   3.893   1.896   1.404  0.8833  1.2354 -1.0710
    5SOL    HW2  201   3.754   1.962   1.459  0.0468 -1.2373 -0.0635
    6SOL     OW  202   2.623   1.737   1.757  0.5893 -0.6283 -0.0886
    6SOL    HW1  203   2.591   1.669   1.824  0.9968 -0.3483  0.3969
    6SOL    HW2  204   2.718   1.759   1.776  0.0915  1.0667  0.6087
    7SOL     OW  205   2.405   4.987   4.241  0.5251 -0.3455 -0.2875
    7SOL    HW1  206   2.461   4.984   4.324 -1.2043 -1.8206  0.9060
    7SOL    HW2  207   2.326   5.047   4.256 -1.6593 -3.1846  0.5175
    8SOL     OW  208   3.958   0.431   1.759  0.3456  0.1452  0.2563
    8SOL    HW1  209   3.963   0.529   1.738  0.6927  0.2768  0.9098
    8SOL    HW2  210   4.009   0.413   1.843 -0.7269 -0.4040  0.8038
    9SOL     OW  211   1.103   3.905   4.547 -0.5184 -0.2926  0.0740
    9SOL    HW1  212   1.067   3.842   4.616  1.6672 -1.0114  0.6511
    9SOL    HW2  213   1.108   3.997   4.585 -2.0868 -0.0778 -0.1778
   10SOL     OW  214   4.334   1.058   4.412  0.1175 -0.2105 -0.8500
   10SOL    HW1  215   4.253   1.112   4.389 -0.8957 -2.2179 -2.2393
   10SOL    HW2  216   4.371   1.088   4.500 -0.8829  2.1238 -1.1566
   11SOL     OW  217   2.508   0.155   0.172  0.3938  0.0176 -0.2151
   11SOL    HW1  218   2.527   0.192   0.263  3.9082  0.4885 -1.0007
   11SOL    HW2  219   2.480   0.229   0.110  0.7117  0.1933 -0.1521
   12SOL     OW  220   3.711   3.694   5.098 -0.0795 -0.1054 -0.0566
   12SOL    HW1  221   3.742   3.610   5.143 -0.6349 -0.2795 -0.0026
   12SOL    HW2  222   3.745   3.773   5.150  1.3484 -0.2684 -0.6974
   13SOL     OW  223   2.165   3.062   3.726 -0.6779  0.3703 -0.0904
   13SOL    HW1  224   2.066   3.056   3.736 -0.6979 -0.0369 -0.4901
   13SOL    HW2  225   2.186   3.128   3.653 -0.7340 -0.9761 -1.3801
   14SOL     OW  226   0.142   5.106   2.269  0.3453  0.1222 -0.1239
   14SOL    HW1  227   0.156   5.110   2.368 -1.3248 -0.4204  0.1558
   14SOL    HW2  228   0.215   5.051   2.227  0.9878  0.2476  0.8025
   15SOL     OW  229   0.836   3.866   4.431 -0.3771 -0.1130  0.2120
   15SOL    HW1  230   0.918   3.886   4.484  0.7799  0.6177 -1.7470
   15SOL    HW2  231   0.862   3.838   4.338 -2.2787 -2.3164  0.2482
   16SOL     OW  232   2.677   3.635   2.085  0.1040  0.0169 -0.2097
   16SOL    HW1  233   2.752   3.699   2.102 -0.0553 -0.2111  1.4863
   16SOL    HW2  234   2.632   3.660   1.999  2.3252 -0.0789 -1.4836
   17SOL     OW  235   2.775   0.469   0.450 -0.1887  0.3098  0.2601
   17SOL    HW1  236   2.847   0.516   0.501 -0.7573  0.4405  0.9721
   17SOL    HW2  237   2.775   0.372   0.473 -0.2797  0.3218  0.3121
   18SOL     OW  238   5.095   3.654   2.958  0.0140 -0.1337  0.0927
   18SOL    HW1  239   5.029   3.686   3.026  0.8433 -1.4179  1.5804
   18SOL    HW2  240   5.064   3.566   2.921  0.6960 -0.5645  0.5326
   19SOL     OW  241   1.009   4.873   3.590 -0.2546 -0.3474  0.2951
   19SOL    HW1  242   1.035   4.875   3.686  0.9477  0.7233 -0.0289
   19SOL    HW2  243   1.064   4.805   3.542  0.6922  0.6424 -0.0421
   20SOL     OW  244   1.675   2.687   0.039 -0.3998 -0.0811 -0.5787
   20SOL    HW1  245   1.616   2.671  -0.040 -1.3298  2.9759 -0.6282
   20SOL    HW2  246   1.764   2.721   0.009 -1.0150  1.8327 -0.3900
   21SOL     OW  247   1.699   2.002   4.944 -0.4256  0.5259  0.3946
   21SOL    HW1  248   1.630   1.976   5.012  0.2067  0.4590  1.0240
   21SOL    HW2  249   1.675   1.962   4.856 -0.6202 -0.4147  0.8573
   22SOL     OW  250   3.365   2.966   2.836  0.4166 -0.1978  0.6483
   22SOL    HW1  251   3.292   3.027   2.806  0.8633  0.4613  0.8887
   22SOL    HW2  252   3.325   2.882   2.872 -0.1611 -0.4927 -0.6460
   23SOL     OW  253   4.519   1.629   4.559 -0.5067  0.3942 -0.0606
   23SOL    HW1  254   4.578   1.556   4.595  0.2114  1.0425  0.1169
   23SOL    HW2  255   4.510   1.701   4.628  0.7573  1.5798 -1.0686
   24SOL     OW  256   4.187   1.791   4.055  0.4244  0.0958  0.3837
   24SOL    HW1  257   4.230   1.856   3.993 -0.1698  2.2968  2.1401
   24SOL    HW2  258   4.088   1.792   4.041  0.4109 -0.4106  0.4401
   25SOL     OW  259   4.043   2.693   2.477 -0.1412  0.0442  0.2409
   25SOL    HW1  260   4.050   2.594   2.491  1.0201  0.0189 -0.3739
   25SOL    HW2  261   3.998   2.711   2.390  0.6243  0.0215 -0.1697
   26SOL     OW  262   2.067   1.685   2.605  0.2971 -0.4237 -0.3991
   26SOL    HW1  263   1.983   1.721   2.644  1.2978  0.1170  1.3628
   26SOL    HW2  264   2.131   1.760   2.586  1.0632 -0.9622 -0.0215
   27SOL     OW  265   4.401   4.393   3.094  0.4544  0.3783 -0.0851
   27SOL    HW1  266   4.329   4.345   3.044  1.7282  0.0563 -1.7279
   27SOL    HW2  267   4.461   4.326   3.137  0.7859  0.5758 -0.2370
   28SOL     OW  268   1.739   4.361   3.340  0.5981  0.1612  0.1106
   28SOL    HW1  269   1.646   4.391   3.320  1.1694  0.9990 -1.5171
   28SOL    HW2  270   1.780   4.424   3.407  0.3178  0.3734  0.0870
   29SOL     OW  271   2.103   4.119   2.599 -0.0589 -0.1830  0.4544
   29SOL    HW1  272   2.046   4.164   2.531  3.5547 -0.3976 -3.0725
   29SOL    HW2  273   2.144   4.188   2.658 -1.1597  0.2522  0.7435
   30SOL     OW  274   1.795   5.046   0.467  0.0251 -0.6078 -0.0011
   30SOL    HW1  275   1.855   5.017   0.542  0.4318 -0.9768 -0.4652
   30SOL    HW2  276   1.841   5.119   0.415  0.8347 -2.0529 -1.3930
   31SOL     OW  277   2.007   1.099   1.756 -0.4039 -0.5772  0.1300
   31SOL    HW1  278   2.044   1.186   1.791 -0.2041 -0.3976 -0.5209
   31SOL    HW2  279   2.059   1.023   1.795  0.9131 -0.3184 -1.0369
   32SOL     OW  280   4.853   5.105   3.462  0.0054 -0.3208 -0.0975
   32SOL    HW1  281   4.778   5.060   3.413 -0.5482  0.2452  0.2206
   32SOL    HW2  282   4.819   5.144   3.547  0.6593 -0.0311  0.0392
   33SOL     OW  283   1.435   0.484   2.333 -0.5166 -0.1409  0.2856
   33SOL    HW1  284   1.517   0.472   2.389 -0.1282 -0.2922 -0.2982
   33SOL    HW2  285   1.451   0.444   2.243 -2.0976 -2.3051  0.9056
   34SOL     OW  286   2.487   2.693   4.566 -0.2945  0.1757  0.0824
   34SOL    HW1  287   2.437   2.747   4.634 -2.8530  0.2943 -1.7599
   34SOL    HW2  288   2.498   2.748   4.483 -0.3567 -1.1463 -0.8163
   35SOL     OW  289   2.688   4.213   1.016  0.7607  0.0515 -0.3002
   35SOL    HW1  290   2.663   4.195   1.111 -0.7059 -0.5164 -0.7670
   35SOL    HW2  291   2.730   4.303   1.009  0.6951  0.1849  0.8527
   36SOL     OW  292   1.727   2.255   3.945 -0.0510 -0.0688  0.2319
   36SOL    HW1  293   1.733   2.341   3.894  2.3686 -1.0648 -1.3520
   36SOL    HW2  294   1.641   2.209   3.923 -0.1218  0.6618 -1.1058
   37SOL     OW  295   4.085   2.884   1.640 -0.4053  0.3557 -0.0086
   37SOL    HW1  296   4.167   2.880   1.584  0.7694  0.1609  1.6694
   37SOL    HW2  297   4.012   2.832   1.595 -0.1908  1.9201 -2.3462
   38SOL     OW  298   0.201   0.136   4.386 -0.0619  0.2005  0.2005
   38SOL    HW1  299   0.113   0.118   4.429  0.0941  1.6549  1.1895
   38SOL    HW2  300   0.218   0.235   4.385 -0.0836  0.3254 -3.2636
   39SOL     OW  301   0.361   1.047   4.267  0.0333  0.0020 -1.1424
   39SOL    HW1  302   0.267   1.054   4.235 -0.7781 -0.7152  0.9055
   39SOL    HW2  303   0.391   0.951   4.262  0.1117 -0.0202 -0.4452
   40SOL     OW  304   4.302   2.558   4.406 -0.2788  0.6877 -0.0721
   40SOL    HW1  305   4.284   2.655   4.423 -2.2126  0.0871  1.8515
   40SOL    HW2  306   4.256   2.528   4.322  0.1465  1.3785 -0.5528
   41SOL     OW  307   3.472   3.421   0.759 -0.1344 -0.0294  0.5856
   41SOL    HW1  308   3.556   3.443   0.809  0.3310 -0.1415 -0.1273
   41SOL    HW2  309   3.433   3.336   0.795  1.2244 -1.1361 -0.4501
   42SOL     OW  310   1.783   2.824   0.393  0.1804 -0.8248  0.0044
   42SOL    HW1  311   1.696   2.806   0.346 -0.1424 -1.0813  0.6841
   42SOL    HW2  312   1.849   2.754   0.369  0.4585 -0.1929 -1.1344
   43SOL     OW  313   3.078   1.578   2.877  0.1962  0.3961 -0.3799
   43SOL    HW1  314   3.122   1.491   2.858  1.0209  0.1455  2.2373
   43SOL    HW2  315   3.134   1.653   2.841  0.8498 -0.0704 -0.3418
   44SOL     OW  316   3.041   1.797   3.586 -0.7942 -0.7113  0.1692
   44SOL    HW1  317   3.013   1.703   3.563  0.8638 -1.0619 -0.4929
   44SOL    HW2  318   2.977   1.861   3.544 -0.5332 -1.4866 -1.5004
   45SOL     OW  319   4.852   4.164   1.467  0.5975  0.2504 -0.0830
   45SOL    HW1  320   4.892   4.253   1.489 -1.6341  1.3495 -0.1919
   45SOL    HW2  321   4.760   4.158   1.507 -0.0759 -1.1914 -1.7309
   46SOL     OW  322   4.582   4.923   4.142 -0.2943 -0.3912  0.0732
   46SOL    HW1  323   4.615   4.861   4.071 -2.0019 -1.3309  0.0310
   46SOL    HW2  324   4.641   5.004   4.147  0.7400 -1.0221 -1.3466
   47SOL     OW  325   0.246   3.660   2.301  0.1730 -0.6152 -0.0620
   47SOL    HW1  326   0.260   3.733   2.369 -1.4795  0.3005 -0.6438
   47SOL    HW2  327   0.223   3.575   2.348 -1.7962  0.2148  0.5459
   48SOL     OW  328   4.204   3.112   3.876 -0.0180 -0.1271 -0.2994
   48SOL    HW1  329   4.160   3.039   3.929  0.6129 -1.5740 -1.6957
   48SOL    HW2  330   4.192   3.199   3.924 -1.6376 -0.9629  0.9315
   49SOL     OW  331   0.895   1.136   0.712  0.3973 -0.2913  0.0763
   49SOL    HW1  332   0.826   1.197   0.752 -0.2962 -0.9864 -0.0298
   49SOL    HW2  333   0.980   1.144   0.763 -0.1097 -0.2600  0.9370
   50SOL     OW  334   2.750   2.919   2.187  0.0655 -0.0258 -0.1014
   50SOL    HW1  335   2.779   2.938   2.093 -0.8926 -0.6485 -0.5473
   50SOL    HW2  336   2.829   2.897   2.243  0.4264 -2.4663 -1.4526
   51SOL     OW  337   5.032   0.080   4.859  0.3563  0.3885  0.2511
   51SOL    HW1  338   5.067   0.146   4.926  0.3211 -1.1935  1.9202
   51SOL    HW2  339   5.107   0.021   4.828  0.3044  0.8977 -0.9011
   52SOL     OW  340   0.303   3.344   1.987 -0.2544  0.0781  0.4055
   52SOL    HW1  341   0.219   3.377   1.943 -1.4558 -0.3845  2.2432
   52SOL    HW2  342   0.330   3.407   2.059  0.7999  0.0397  0.0610
   53SOL     OW  343   2.391   2.684   0.523 -0.0564 -0.1529  0.0934
   53SOL    HW1  344   2.375   2.585   0.528  0.2831 -0.4256 -2.7575
   53SOL    HW2  345   2.487   2.701   0.499 -0.2184  0.8701  0.1414
   54SOL     OW  346   1.682   1.880   1.423 -0.5130  0.7728 -0.0663
   54SOL    HW1  347   1.774   1.847   1.444 -0.7441 -0.6424 -1.1159
   54SOL    HW2  348   1.676   1.977   1.445  0.8023  0.5797  1.3128
   55SOL     OW  349   0.727   1.818   1.542  0.0467 -0.3012 -0.3290
   55SOL    HW1  350   0.697   1.879   1.616 -1.1340  0.3950 -1.3494
   55SOL    HW2  351   0.785   1.869   1.479 -0.5786 -0.3313 -0.9416
   56SOL     OW  352   4.163   3.029   2.199  0.1714  0.2736  0.2417
   56SOL    HW1  353   4.154   2.930   2.188  0.1182  0.3568 -0.5058
   56SOL    HW2  354   4.246   3.049   2.252  0.0541 -0.1752  0.6002
   57SOL     OW  355   2.209   4.740   2.961 -0.3934 -0.0591  0.2423
   57SOL    HW1  356   2.235   4.651   2.999 -0.7771 -1.4838 -2.5922
   57SOL    HW2  357   2.117   4.765   2.993 -1.3479 -1.9571 -0.8896
   58SOL     OW  358   2.764   2.985   0.626 -0.0441  0.1701 -0.3832
   58SOL    HW1  359   2.764   2.934   0.713  0.0618 -1.0091 -1.0549
   58SOL    HW2  360   2.858   2.994   0.594  0.0684  1.8365  0.2930
   59SOL     OW  361   3.121   4.662   3.750  0.0445  0.4535 -0.2474
   59SOL    HW1  362   3.059   4.666   3.829  2.2907 -0.3750  1.6527
   59SOL    HW2  363   3.092   4.589   3.689 -0.8126  0.0335  0.6270
   60SOL     OW  364   2.755   5.136   2.123  0.0827 -0.1519 -0.2557
   60SOL    HW1  365   2.713   5.146   2.213  0.0812  1.5010 -0.4234
   60SOL    HW2  366   2.686   5.148   2.052  0.8239  3.1670 -0.5494
   61SOL     OW  367   3.503   3.492   1.243 -0.7350 -0.5364  0.0722
   61SOL    HW1  368   3.446   3.479   1.324 -0.9120 -1.8748 -0.2379
   61SOL    HW2  369   3.552   3.407   1.223 -0.7884 -0.2703 -1.2835
   62SOL     OW  370   4.377   5.058   2.230  0.1989 -0.3100 -0.1117
   62SOL    HW1  371   4.463   5.009   2.238  0.8850  0.7294 -0.9294
   62SOL    HW2  372   4.355   5.073   2.134 -0.2424  0.5571  0.1139
   63SOL     OW  373   0.270   2.235   1.257  0.2372 -0.3171 -0.0056
   63SOL    HW1  374   0.186   2.286   1.278  0.7318  0.3422  0.3944
   63SOL    HW2  375   0.297   2.253   1.162 -0.6653 -1.3984 -0.4961
   64SOL     OW  376   2.509   1.871   2.630 -0.4809  0.2012 -0.8646
   64SOL    HW1  377   2.545   1.888   2.722 -0.6628 -0.3313 -0.6890
   64SOL    HW2  378   2.543   1.783   2.597 -1.5525 -0.2785 -0.7224
   65SOL     OW  379   1.796   4.784   2.599 -0.5496 -0.1953  0.7141
   65SOL    HW1  380   1.812   4.731   2.681 -2.4719  1.4482  2.2682
   65SOL    HW2  381   1.869   4.852   2.588 -0.2046 -0.5242  0.9596
   66SOL     OW  382   4.461   3.342   1.611 -0.1715 -0.4950  0.3210
   66SOL    HW1  383   4.493   3.275   1.544  0.2485  1.0874 -1.1149
   66SOL    HW2  384   4.536   3.366   1.673  0.0471 -0.3907  0.0167
   67SOL     OW  385   0.930   0.388   0.115  0.0323  0.4204  0.6034
   67SOL    HW1  386   1.019   0.352   0.143  1.0881  1.0946 -1.6444
   67SOL    HW2  387   0.883   0.428   0.195  1.0232 -1.3247  2.1218
   68SOL     OW  388   4.530   1.533   2.623  0.4725  0.1979  0.0886
   68SOL    HW1  389   4.552   1.435   2.629 -1.1000 -0.2015 -0.2465
   68SOL    HW2  390   4.462   1.547   2.552  0.2404  1.4796  0.5414
   69SOL     OW  391   0.879   3.282   1.896 -0.0854 -0.1608  0.0615
   69SOL    HW1  392   0.856   3.206   1.957 -0.2529  1.2587  1.8617
   69SOL    HW2  393   0.808   3.293   1.827  0.1038 -1.8132 -0.4247
   70SOL     OW  394   4.483   2.971   4.072 -0.5522 -0.1976 -0.2506
   70SOL    HW1  395   4.514   3.050   4.126 -1.8948 -0.1565  0.4824
   70SOL    HW2  396   4.422   2.914   4.127 -2.7726  0.3632 -2.0007
   71SOL     OW  397   2.376   4.731   0.944  0.2099 -0.1206 -0.4472
   71SOL    HW1  398   2.283   4.697   0.958  0.5789 -1.4041 -0.8838
   71SOL    HW2  399   2.437   4.653   0.932  1.3567  0.7051 -0.1141
   72SOL     OW  400   4.954   0.642   0.357 -0.1145  0.5458  0.2601
   72SOL    HW1  401   5.020   0.690   0.300  0.4958  0.1366  0.6178
   72SOL    HW2  402   4.863   0.682   0.344  0.2819  1.4165  0.1204
   73SOL     OW  403   3.234   4.124   4.830 -0.0318 -0.1109 -0.1881
   73SOL    HW1  404   3.178   4.169   4.761 -0.3181  0.4243  0.3897
   73SOL    HW2  405   3.303   4.067   4.785 -0.5291 -0.1547 -0.9082
   74SOL     OW  406   4.917   4.925   1.559  0.4166 -0.5154  0.0783
   74SOL    HW1  407   4.884   4.984   1.486 -1.9341 -0.7086  0.8856
   74SOL    HW2  408   4.955   4.981   1.633 -1.0067 -0.0209  0.4660
   75SOL     OW  409   5.102   0.103   4.486  0.6841 -0.0715 -0.8012
   75SOL    HW1  410   5.102   0.007   4.516 -1.1905 -0.5730 -2.2157
   75SOL    HW2  411   5.011   0.142   4.500  1.6467  1.8117  0.5473
   76SOL     OW  412   1.277   3.551   1.541 -0.4076 -0.1479  0.7027
   76SOL    HW1  413   1.331   3.545   1.625 -2.2481 -0.9637  1.9144
   76SOL    HW2  414   1.227   3.466   1.528 -0.0876 -0.0631 -1.3154
   77SOL     OW  415   4.159   4.430   3.833 -0.1014  0.7356 -0.4794
   77SOL    HW1  416   4.192   4.384   3.915  0.8511  0.6012 -0.9193
   77SOL    HW2  417   4.129   4.362   3.766  0.5435  0.7714 -0.8155
   78SOL     OW  418   1.626   4.249   5.051 -0.0235 -0.2149  0.4756
   78SOL    HW1  419   1.644   4.188   5.128  0.7067 -0.2488  0.2860
   78SOL    HW2  420   1.704   4.249   4.989 -0.6980 -0.3769 -0.4009
   79SOL     OW  421   1.263   3.558   0.518 -0.2276 -0.1686 -0.4927
   79SOL    HW1  422   1.289   3.648   0.483  0.8770 -0.5911 -0.7937
   79SOL    HW2  423   1.164   3.554   0.528 -0.2531  1.3483  0.2582
   80SOL     OW  424   4.432   0.696   0.262  0.2699  0.4154 -0.1189
   80SOL    HW1  425   4.338   0.728   0.273  0.0709  0.4296 -1.5989
   80SOL    HW2  426   4.481   0.705   0.348 -1.2267 -0.0869  0.8280
   81SOL     OW  427   1.788   2.375   1.718 -0.4029 -0.6177  0.0516
   81SOL    HW1  428   1.846   2.411   1.791 -2.0622  0.0500  1.0708
   81SOL    HW2  429   1.756   2.284   1.743 -0.1174 -0.8348 -0.3491
   82SOL     OW  430   0.674   0.935   4.664  0.7654 -0.2958  0.0960
   82SOL    HW1  431   0.680   0.836   4.648  0.6281 -0.2046 -0.5601
   82SOL    HW2  432   0.703   0.983   4.581  0.2355  0.2124  0.2043
   83SOL     OW  433   0.955   2.056   4.371  0.2113  0.1507 -0.4177
   83SOL    HW1  434   0.868   2.054   4.420 -1.3942 -1.4434 -3.1097
   83SOL    HW2  435   0.940   2.084   4.276  2.6731  0.0883 -0.8917
   84SOL     OW  436   3.423   2.127   4.447 -0.1701  0.2586  0.2588
   84SOL    HW1  437   3.334   2.097   4.482 -0.6118  0.3835 -0.7251
   84SOL    HW2  438   3.484   2.048   4.438 -0.2661  0.1345  0.6861
   85SOL     OW  439   1.008   3.209   5.138  0.7395 -0.4414  0.2695
   85SOL    HW1  440   1.025   3.293   5.190 -0.5711  0.8996 -1.3260
   85SOL    HW2  441   1.088   3.188   5.082  0.2670  1.1543 -1.0890
   86SOL     OW  442   2.025   1.638   2.350  0.1183 -0.1771 -0.2536
   86SOL    HW1  443   2.035   1.633   2.449 -2.2181  2.0282  0.2139
   86SOL    HW2  444   2.087   1.707   2.313 -0.9462  1.0285  0.1336
   87SOL     OW  445   5.100   3.854   2.580 -0.4221  0.1141 -0.1157
   87SOL    HW1  446   5.094   3.876   2.483 -1.3369  0.6167  0.0378
   87SOL    HW2  447   5.128   3.759   2.590  0.1860  0.2031 -0.8568
   88SOL     OW  448   2.881   4.168   3.426  0.0052  0.5733 -0.0104
   88SOL    HW1  449   2.944   4.109   3.376 -0.8967 -0.0900 -0.4040
   88SOL    HW2  450   2.868   4.132   3.518 -0.6468  0.0520 -0.2928
   89SOL     OW  451   4.564   1.193   1.687 -0.0590 -0.8929  0.2424
   89SOL    HW1  452   4.607   1.116   1.641 -1.2042 -0.3847 -1.7900
   89SOL    HW2  453   4.633   1.265   1.704  0.1704 -0.5363 -1.9511
   90SOL     OW  454   1.828   4.664   3.217  0.1601  0.2419 -0.0705
   90SOL    HW1  455   1.731   4.685   3.208  0.0508 -0.0238  0.4287
   90SOL    HW2  456   1.841   4.564   3.213  0.2679  0.1919  0.9944
   91SOL     OW  457   0.511   4.051   0.317 -0.1664  0.5424 -0.5483
   91SOL    HW1  458   0.511   3.996   0.233 -0.6216  0.2402 -0.3528
   91SOL    HW2  459   0.593   4.029   0.370  0.6773  1.5140 -1.4084
   92SOL     OW  460   1.630   3.197   4.190  0.0771 -0.2531  0.0218
   92SOL    HW1  461   1.632   3.110   4.240  1.3118  0.1914  0.7686
   92SOL    HW2  462   1.699   3.259   4.227 -0.6517  0.9919 -0.6298
   93SOL     OW  463   4.910   3.376   0.351 -0.6139  0.1716 -0.1151
   93SOL    HW1  464   4.910   3.319   0.433 -1.8930 -0.9332 -0.8387
   93SOL    HW2  465   4.820   3.416   0.338 -0.3728  0.4791 -0.8998
   94SOL     OW  466   0.641   1.790   2.686  0.2949  0.1148 -0.4639
   94SOL    HW1  467   0.590   1.876   2.685  1.1071  0.6075 -0.9437
   94SOL    HW2  468   0.630   1.744   2.598 -0.0172 -0.2026 -0.2603
   95SOL     OW  469   1.620   3.328   3.574 -0.2703  0.2856  0.3102
   95SOL    HW1  470   1.572   3.267   3.636 -1.9874  1.7121  0.4504
   95SOL    HW2  471   1.586   3.314   3.481  1.2375 -0.7976 -0.1200
   96SOL     OW  472   1.368   1.054   2.749 -0.5326  0.3067  0.2736
   96SOL    HW1  473   1.432   1.020   2.680 -0.1270  1.3712  0.0967
   96SOL    HW2  474   1.275   1.051   2.713 -0.3518  0.6055 -0.2291
   97SOL     OW  475   3.870   1.095   4.197 -0.3621  0.5433  0.2602
   97SOL    HW1  476   3.790   1.155   4.202 -1.1666 -0.5429  0.9987
   97SOL    HW2  477   3.872   1.050   4.108  0.4456  1.8899 -0.4372
   98SOL     OW  478   1.376   0.774   1.323 -0.4365  0.3708 -0.9034
   98SOL    HW1  479   1.423   0.810   1.404  0.4892 -2.0741 -0.2424
   98SOL    HW2  480   1.280   0.758   1.345 -0.1206 -0.5948 -0.1197
   99SOL     OW  481   3.898   4.329   1.265 -0.6605  0.2144  0.0846
   99SOL    HW1  482   3.996   4.318   1.280 -0.8573 -0.3193  1.0192
   99SOL    HW2  483   3.867   4.415   1.305 -0.5184  0.5694 -0.5445
  100SOL     OW  484   2.057   2.116   0.802  0.3020 -0.1270  0.0622
  100SOL    HW1  485   1.963   2.090   0.823 -0.5539  2.1949 -0.5098
  100SOL    HW2  486   2.057   2.198   0.744  2.6884 -0.5979 -0.7272
  101SOL     OW  487   4.365   2.417   4.638 -0.1069  0.0408 -0.9421
  101SOL    HW1  488   4.349   2.468   4.554  1.9589 -1.1597 -2.1588
  101SOL    HW2  489   4.409   2.477   4.705 -1.3257  0.8752 -0.8589
  102SOL     OW  490   3.765   2.430   3.827 -0.3222  0.2994  0.2665
  102SOL    HW1  491   3.743   2.490   3.904 -3.4167 -0.3320  0.0051
  102SOL    HW2  492   3.799   2.484   3.750 -1.5316  1.5470  0.5779
  103SOL     OW  493   1.618   2.546   2.039 -0.1136  0.2003 -0.1065
  103SOL    HW1  494   1.533   2.494   2.045  0.9914 -1.9350 -1.5436
  103SOL    HW2  495   1.651   2.567   2.131 -1.4888 -0.0845  0.4823
  104SOL     OW  496   3.074   1.743   4.502 -0.2341 -0.5901 -0.4792
  104SOL    HW1  497   3.107   1.710   4.590 -1.8433 -1.6931 -0.2556
  104SOL    HW2  498   3.033   1.834   4.514  2.4592  0.7756 -0.7508
  105SOL     OW  499   2.933   4.248   2.559 -0.0906 -0.3299 -0.0316
  105SOL    HW1  500   2.897   4.301   2.483 -1.6854 -0.2491  0.7253
  105SOL    HW2  501   2.915   4.296   2.645  0.2600 -1.1446  0.5135
  106SOL     OW  502   4.841   3.183   4.127  0.6464 -0.1577 -0.5870
  106SOL    HW1  503   4.806   3.217   4.040 -0.4922  0.1691 -0.0203
  106SOL    HW2  504   4.868   3.260   4.185 -0.2943 -0.2609  0.0208
  107SOL     OW  505   0.632   4.458   4.728  0.2927  0.1157  0.3197
  107SOL    HW1  506   0.686   4.444   4.645 -0.8809 -0.9938 -0.2921
  107SOL    HW2  507   0.608   4.369   4.767 -1.6820  0.5481  0.1750
  108SOL     OW  508   0.690   2.776   3.371  0.0643 -0.0146 -0.3515
  108SOL    HW1  509   0.722   2.842   3.439  0.1826 -0.2699 -0.1550
  108SOL    HW2  510   0.662   2.691   3.418 -0.4774  0.0433 -0.5598
  109SOL     OW  511   3.679   0.848   1.944  0.2381  0.1864  0.1485
  109SOL    HW1  512   3.706   0.799   2.027  2.6572  0.3911 -0.4522
  109SOL    HW2  513   3.666   0.945   1.965  1.2329  0.3087  0.2379
  110SOL     OW  514   4.253   2.991   4.688  0.3580  0.1079  0.3587
  110SOL    HW1  515   4.339   3.006   4.639  0.2845  0.6605  0.3983
  110SOL    HW2  516   4.242   2.893   4.705  0.6277 -0.0440 -0.2888
  111SOL     OW  517   3.082   1.247   0.685  0.2534 -0.4251 -0.5729
  111SOL    HW1  518   3.148   1.231   0.759 -0.7355 -0.5251  0.3172
  111SOL    HW2  519   2.991   1.256   0.724 -0.1076  0.9045 -1.6707
  112SOL     OW  520   4.353   0.560   1.251  1.1297  0.0017 -0.1240
  112SOL    HW1  521   4.314   0.531   1.164 -0.5764  1.3091  0.1525
  112SOL    HW2  522   4.297   0.523   1.326  2.4979 -0.9960  0.4386
  113SOL     OW  523   4.410   1.211   2.859  0.8161 -0.8935  0.3844
  113SOL    HW1  524   4.408   1.111   2.862  0.1561 -0.8997 -0.1067
  113SOL    HW2  525   4.455   1.241   2.774  1.0849 -0.7686  0.5687
  114SOL     OW  526   1.043   2.952   1.758  0.2006  0.0044 -0.5865
  114SOL    HW1  527   0.948   2.928   1.741  0.8720 -3.1140 -0.5191
  114SOL    HW2  528   1.094   2.953   1.672  0.4236  0.1311 -0.4559
  115SOL     OW  529   4.803   0.127   1.704 -0.7306  0.0178  0.3941
  115SOL    HW1  530   4.768   0.036   1.680 -0.9316  0.2408 -0.1950
  115SOL    HW2  531   4.786   0.189   1.627 -0.2530  0.4579  0.6440
  116SOL     OW  532   2.035   0.775   2.676  0.4825  0.5120 -0.2603
  116SOL    HW1  533   2.092   0.692   2.678  0.9451  0.8342  0.3481
  116SOL    HW2  534   2.093   0.855   2.692 -0.0644  0.8947 -0.1651
  117SOL     OW  535   3.186   2.055   1.265 -0.2570 -0.1903  0.4784
  117SOL    HW1  536   3.150   2.110   1.190  1.8009 -0.8140 -1.0820
  117SOL    HW2  537   3.170   2.102   1.352 -0.2203  1.9512 -0.6033
  118SOL     OW  538   4.836   2.030   1.898  0.4169 -0.5786 -0.1550
  118SOL    HW1  539   4.814   2.065   1.807  1.8706 -2.5417 -1.3538
  118SOL    HW2  540   4.753   1.998   1.942 -0.2706  0.0807 -0.9301
  119SOL     OW  541   4.621   0.718   2.263  0.2530  0.0128 -0.5967
  119SOL    HW1  542   4.688   0.671   2.321  0.7255  0.1984 -0.9866
  119SOL    HW2  543   4.529   0.704   2.301  0.6530  1.2514  0.9845
  120SOL     OW  544   5.129   2.473   3.287  0.0972  0.5833 -0.1645
  120SOL    HW1  545   5.052   2.536   3.288 -0.0313  0.4729 -1.3297
  120SOL    HW2  546   5.189   2.492   3.364  0.4400  2.6318 -0.8896
  121SOL     OW  547   2.980   2.869   2.344  0.2882  0.3889  0.2318
  121SOL    HW1  548   2.939   2.783   2.374 -0.8037  1.3050  1.4914
  121SOL    HW2  549   3.073   2.852   2.311  0.3303 -1.1827  1.0517
  122SOL     OW  550   3.682   3.543   2.010 -0.3680 -0.2976 -0.0343
  122SOL    HW1  551   3.622   3.499   1.943  0.1647 -0.6832 -0.2625
  122SOL    HW2  552   3.743   3.475   2.050 -1.7894 -0.4361  2.1007
  123SOL     OW  553   4.266   0.576   0.580 -1.0893 -0.6043 -0.5231
  123SOL    HW1  554   4.355   0.617   0.561  0.0155 -2.1774  1.0375
  123SOL    HW2  555   4.203   0.648   0.611  0.8392  0.0150  2.3277
  124SOL     OW  556   0.317   3.256   0.569 -0.1776  0.1071  0.0951
  124SOL    HW1  557   0.260   3.263   0.488 -0.4005 -0.4406  0.2018
  124SOL    HW2  558   0.353   3.347   0.593 -0.3504  0.3171 -0.4358
  125SOL     OW  559   4.451   2.981   1.066  0.1340  0.1213 -0.1093
  125SOL    HW1  560   4.463   2.943   0.974  1.2555  1.5095 -0.5765
  125SOL    HW2  561   4.527   2.952   1.124  0.3495  0.6426 -0.1236
  126SOL     OW  562   0.019   5.144   2.727 -0.3313 -0.3198 -0.1510
  126SOL    HW1  563   0.014   5.243   2.720  1.9860 -0.1634 -0.1746
  126SOL    HW2  564  -0.046   5.102   2.664 -1.8896  1.1480  0.4080
  127SOL     OW  565   3.555   0.808   3.721 -0.4249 -0.0281 -0.5978
  127SOL    HW1  566   3.622   0.752   3.673  1.0530  1.1501 -0.0017
  127SOL    HW2  567   3.557   0.901   3.685 -1.7990  0.0388 -0.5831
  128SOL     OW  568   1.111   0.373   1.223 -0.9452 -0.2489  0.1704
  128SOL    HW1  569   1.137   0.288   1.178  0.1685 -0.0688  0.4515
  128SOL    HW2  570   1.110   0.447   1.155  1.8696  0.2537  0.5813
  129SOL     OW  571   4.407   2.273   0.280  0.1944  0.0747  0.1389
  129SOL    HW1  572   4.324   2.328   0.290  0.0784 -0.2651  1.1408
  129SOL    HW2  573   4.407   2.200   0.349  0.2297 -1.3466 -1.3019
  130SOL     OW  574   3.927   1.807   4.041 -0.5282  0.3530 -0.3006
  130SOL    HW1  575   3.892   1.850   3.958  1.5315  2.8302 -0.0083
  130SOL    HW2  576   3.876   1.840   4.120  1.1580  2.6587 -0.0559
  131SOL     OW  577   1.699   1.517   0.830 -0.2908  0.4679  0.3378
  131SOL    HW1  578   1.660   1.607   0.813  0.6002  0.5254 -1.6647
  131SOL    HW2  579   1.665   1.482   0.918 -0.0919  3.0319  1.5304
  132SOL     OW  580   2.763   2.568   2.921 -0.3908  0.2577  0.2196
  132SOL    HW1  581   2.825   2.628   2.972  0.6653 -1.3325  0.8945
  132SOL    HW2  582   2.766   2.476   2.960 -1.9546 -0.2665 -0.7894
  133SOL     OW  583   3.092   2.415   3.374  0.1678 -0.7432  0.0824
  133SOL    HW1  584   3.144   2.422   3.459  0.9110 -1.5394 -0.2829
  133SOL    HW2  585   3.145   2.361   3.308 -1.0319 -1.3809 -0.3748
  134SOL     OW  586   2.788   3.875   4.667  0.5287  0.5845 -0.6254
  134SOL    HW1  587   2.822   3.967   4.686 -0.4091  0.5457  1.6073
  134SOL    HW2  588   2.711   3.880   4.603  0.5328  1.3513 -0.5752
  135SOL     OW  589   4.974   1.654   4.170 -0.2689 -0.2546  0.2003
  135SOL    HW1  590   5.062   1.638   4.216  0.4676  0.9520 -0.7144
  135SOL    HW2  591   4.949   1.573   4.116  0.2312 -0.6441  0.5422
  136SOL     OW  592   4.111   1.803   0.158  0.0493 -0.1816 -0.1151
  136SOL    HW1  593   4.070   1.715   0.182  0.6946 -0.5959 -0.5192
  136SOL    HW2  594   4.187   1.822   0.220  1.3890 -1.0120 -1.4645
  137SOL     OW  595   0.395   1.938   0.893  0.2576  0.4035  0.4011
  137SOL    HW1  596   0.428   1.940   0.988 -1.3135 -0.5844  1.0052
  137SOL    HW2  597   0.397   1.843   0.859 -0.8175  0.4870  0.0628
  138SOL     OW  598   4.901   2.120   4.277  0.8749 -0.7914  0.0381
  138SOL    HW1  599   4.851   2.130   4.191 -0.2692 -0.4590  0.7345
  138SOL    HW2  600   4.900   2.024   4.304 -1.0090 -0.5407  0.9861
  139SOL     OW  601   3.231   2.852   4.614  0.0877  0.4266  0.2590
  139SOL    HW1  602   3.151   2.841   4.555  0.1328  1.2139  0.0442
  139SOL    HW2  603   3.313   2.858   4.558  0.1294  1.2072  0.3972
  140SOL     OW  604   2.774   0.032   1.200  0.4575  0.0426  0.2833
  140SOL    HW1  605   2.759   0.029   1.101 -2.5231 -0.7485  0.6510
  140SOL    HW2  606   2.722   0.107   1.239 -1.4840 -1.8492  1.5748
  141SOL     OW  607   0.675   0.631   2.714  1.0803 -0.1882  0.0742
  141SOL    HW1  608   0.637   0.698   2.777  3.5694 -1.4560  3.1981
  141SOL    HW2  609   0.758   0.668   2.672  0.2397  0.0906 -1.4365
  142SOL     OW  610   1.448   3.337   4.413 -0.1083 -0.2935  0.2225
  142SOL    HW1  611   1.426   3.364   4.506  1.1407 -0.0738  0.4730
  142SOL    HW2  612   1.454   3.418   4.355 -0.0778 -0.3636  0.1268
  143SOL     OW  613   2.048   1.669   2.034 -0.1499  0.5656  0.3074
  143SOL    HW1  614   1.993   1.617   1.969 -0.8958  2.0398 -0.2919
  143SOL    HW2  615   2.020   1.647   2.127  0.3662 -0.9618  0.1251
  144SOL     OW  616   1.959   3.584   1.612  0.3083  0.1913 -0.3905
  144SOL    HW1  617   1.967   3.582   1.712  1.8490 -0.0771 -0.4951
  144SOL    HW2  618   1.888   3.520   1.583 -1.0214  1.1714  0.5891
  145SOL     OW  619   4.585   5.103   4.520  0.1223  0.2955  0.0969
  145SOL    HW1  620   4.533   5.178   4.479  1.2880  0.4472 -1.1743
  145SOL    HW2  621   4.683   5.120   4.509  0.5206  0.3197  2.9804
  146SOL     OW  622   3.078   3.107   4.534  0.2179 -0.1105 -0.9414
  146SOL    HW1  623   3.007   3.107   4.604  1.3071 -0.2060  0.2102
  146SOL    HW2  624   3.095   3.014   4.503  1.4592 -0.4267  0.5445
  147SOL     OW  625   1.515   2.589   5.020  0.0310 -0.3923 -0.1708
  147SOL    HW1  626   1.513   2.612   4.923 -0.0275  0.5046  0.0323
  147SOL    HW2  627   1.421   2.584   5.055  0.0534 -0.6497 -0.1472
  148SOL     OW  628   3.992   3.497   4.282 -0.4812 -0.0653 -0.1850
  148SOL    HW1  629   4.057   3.503   4.358 -2.2110  0.4613  1.3373
  148SOL    HW2  630   4.033   3.534   4.199  2.3463 -2.8377 -0.1958
  149SOL     OW  631   1.433   1.292   0.184  0.6582  0.6116 -0.0693
  149SOL    HW1  632   1.334   1.306   0.184  0.4020 -0.9288  1.5287
  149SOL    HW2  633   1.469   1.304   0.276  1.1293 -3.6601  0.4879
  150SOL     OW  634   0.669   4.476   1.969  0.1894 -0.0442  0.1934
  150SOL    HW1  635   0.601   4.452   2.038 -1.0763  0.2875 -0.8773
  150SOL    HW2  636   0.712   4.563   1.992 -0.8306  0.4874  0.1601
  151SOL     OW  637   2.734   0.517   2.798  0.1547  0.3162  0.8817
  151SOL    HW1  638   2.718   0.445   2.729  0.4164  0.6398  0.4774
  151SOL    HW2  639   2.655   0.578   2.799 -0.3078 -0.2771  1.6080
  152SOL     OW  640   1.827   1.222   0.149 -0.8890 -0.1102 -0.2613
  152SOL    HW1  641   1.899   1.157   0.174  0.2297  1.0333 -0.4182
  152SOL    HW2  642   1.854   1.272   0.067 -1.4151  1.0288  0.2366
  153SOL     OW  643   1.894   4.000   0.696 -0.5309  0.3775 -0.7229
  153SOL    HW1  644   1.933   3.978   0.785 -0.0783  0.7871 -0.8128
  153SOL    HW2  645   1.962   4.050   0.642 -0.9059  0.3933 -1.1860
  154SOL     OW  646   5.007   3.557   1.257 -0.5306 -0.8572  0.0750
  154SOL    HW1  647   4.925   3.613   1.249 -0.4970 -0.8630 -0.3462
  154SOL    HW2  648   5.084   3.605   1.216 -0.4582 -1.1255 -0.1055
  155SOL     OW  649   4.244   1.423   0.156 -0.2047 -0.1038  0.4916
  155SOL    HW1  650   4.230   1.344   0.096  2.0479 -0.7203  0.7160
  155SOL    HW2  651   4.308   1.487   0.114 -1.1647  1.1068  0.8029
  156SOL     OW  652   2.656   4.134   4.384  0.5932  0.4921  0.3719
  156SOL    HW1  653   2.607   4.151   4.299 -0.9367 -1.3782  0.8052
  156SOL    HW2  654   2.702   4.218   4.414 -3.3977  2.8684  0.5850
  157SOL     OW  655   2.065   1.559   4.400  0.2145 -0.5668 -0.3257
  157SOL    HW1  656   2.127   1.520   4.467  0.5924  0.1005 -0.2799
  157SOL    HW2  657   2.116   1.616   4.336 -0.4845  1.0247  0.4733
  158SOL     OW  658   2.023   0.752   0.303 -0.7288  0.4179  0.2008
  158SOL    HW1  659   1.950   0.778   0.240  0.1787  1.2931 -0.5321
  158SOL    HW2  660   2.106   0.734   0.251 -0.0986  0.6417  1.1069
  159SOL     OW  661   4.172   1.988   2.512  0.0482  0.3350 -0.2527
  159SOL    HW1  662   4.258   1.938   2.502  0.2562  0.1996  1.6643
  159SOL    HW2  663   4.178   2.046   2.594 -1.6921  0.2871 -0.0720
  160SOL     OW  664   4.628   1.303   0.798 -0.2866  0.1792  0.1560
  160SOL    HW1  665   4.635   1.212   0.839  0.5592  0.3365  0.3731
  160SOL    HW2  666   4.708   1.357   0.823 -1.5634  1.5633  1.4765
  161SOL     OW  667   1.863   3.346   4.314  0.5067  0.1283 -0.7769
  161SOL    HW1  668   1.962   3.339   4.300  0.5982  0.9216 -0.5833
  161SOL    HW2  669   1.843   3.351   4.412  0.1781 -1.1776 -0.7589
  162SOL     OW  670   4.359   0.878   4.210 -0.2748  0.3856 -0.1832
  162SOL    HW1  671   4.440   0.821   4.225  0.2429  0.1342 -3.2933
  162SOL    HW2  672   4.352   0.947   4.282  0.5173 -1.9504  2.2659
  163SOL     OW  673   1.297   3.723   4.179  0.5853  0.4576 -0.1755
  163SOL    HW1  674   1.367   3.651   4.172 -1.1995 -1.3303 -0.5666
  163SOL    HW2  675   1.260   3.724   4.272 -0.8788 -0.6554 -0.7092
  164SOL     OW  676   2.110   1.011   3.497 -0.3767  0.2817  0.6688
  164SOL    HW1  677   2.186   1.067   3.465 -0.7679  1.3375  1.4985
  164SOL    HW2  678   2.037   1.011   3.428 -0.0241  0.0777  0.2946
  165SOL     OW  679   1.579   4.121   1.194 -0.2648  0.2651  0.6347
  165SOL    HW1  680   1.550   4.026   1.182  1.6819 -0.5515  1.8506
  165SOL    HW2  681   1.507   4.172   1.240 -1.5940 -0.4205 -0.5812
  166SOL     OW  682   4.130   1.198   3.168  0.6982 -0.0702  0.0619
  166SOL    HW1  683   4.147   1.203   3.070  0.5017  0.0365  0.0338
  166SOL    HW2  684   4.148   1.105   3.201  0.0927 -0.2786 -0.1952
  167SOL     OW  685   3.422   4.369   2.213  0.6933 -0.1025  0.0255
  167SOL    HW1  686   3.387   4.276   2.225  0.0157  0.3246  1.6061
  167SOL    HW2  687   3.347   4.435   2.224  1.3341  0.6680 -0.1443
  168SOL     OW  688   1.225   3.549   2.104 -0.0532 -0.1736  0.4901
  168SOL    HW1  689   1.164   3.496   2.162  0.9883 -1.1153  0.7450
  168SOL    HW2  690   1.272   3.618   2.159  0.2926 -0.4979  0.6025
  169SOL     OW  691   3.302   4.084   2.223  0.0996 -0.2498  0.2215
  169SOL    HW1  692   3.378   4.020   2.229  1.6340  1.5495  1.5688
  169SOL    HW2  693   3.258   4.077   2.134  0.6540 -2.6214  0.0872
  170SOL     OW  694   0.115   1.651   2.593 -0.8204  0.3173  0.8217
  170SOL    HW1  695   0.027   1.621   2.556 -0.7821  1.1527  0.0151
  170SOL    HW2  696   0.140   1.739   2.552  0.9683 -0.4702  0.1128
  171SOL     OW  697   2.360   3.711   4.940  0.0225  0.0215  1.0666
  171SOL    HW1  698   2.397   3.804   4.937 -0.0819  0.0587  0.9352
  171SOL    HW2  699   2.413   3.656   5.005  0.5685 -0.0378  0.5852
  172SOL     OW  700   4.787   3.542   4.949 -0.5338 -0.3956 -0.1575
  172SOL    HW1  701   4.705   3.599   4.947 -0.8418 -0.7164  1.8902
  172SOL    HW2  702   4.828   3.545   5.040  2.8746  1.2869 -1.5807
  173SOL     OW  703   2.611   4.333   0.732  0.4556 -0.0593  0.5041
  173SOL    HW1  704   2.580   4.250   0.686  0.3305  0.4073 -0.2662
  173SOL    HW2  705   2.678   4.309   0.803 -0.2447 -0.8985  0.9095
  174SOL     OW  706   4.623   4.047   1.560 -0.4622  0.5796 -0.0880
  174SOL    HW1  707   4.567   3.969   1.531 -1.5737  1.2989  0.0444
  174SOL    HW2  708   4.629   4.048   1.659 -0.7133  0.8299 -0.0734
  175SOL     OW  709   4.197   4.122   5.066 -0.3329  0.4836 -0.0632
  175SOL    HW1  710   4.221   4.084   5.155 -0.4773  0.9617  0.1848
  175SOL    HW2  711   4.277   4.122   5.007 -0.3794 -0.3836 -0.1348
  176SOL     OW  712   2.228   1.423   4.544 -0.4820 -0.2390  0.1421
  176SOL    HW1  713   2.174   1.408   4.627 -0.4628  1.6099  0.5300
  176SOL    HW2  714   2.325   1.430   4.568 -0.2985 -1.2583 -0.2582
  177SOL     OW  715   2.165   5.141   4.200  0.0652  0.8821  0.5315
  177SOL    HW1  716   2.078   5.188   4.183 -0.8999 -0.9019  0.3536
  177SOL    HW2  717   2.226   5.156   4.122  0.1101  2.4435  0.8141
  178SOL     OW  718   2.368   0.673   5.040 -0.2062 -0.2686 -0.3664
  178SOL    HW1  719   2.428   0.594   5.050 -0.8021 -0.7169 -0.3045
  178SOL    HW2  720   2.372   0.729   5.123  2.0935  1.1129 -1.3083
  179SOL     OW  721   4.304   1.332   4.155  0.0910  0.1262  0.0323
  179SOL    HW1  722   4.400   1.305   4.163 -0.5381 -1.8641  1.4491
  179SOL    HW2  723   4.245   1.260   4.192 -2.0103  1.0229 -1.3759
  180SOL     OW  724   1.509   3.039   0.317 -0.3252 -0.3453 -0.6288
  180SOL    HW1  725   1.516   2.940   0.313 -0.3609 -0.3436 -0.7338
  180SOL    HW2  726   1.502   3.069   0.412 -1.0340 -0.4878 -0.6327
  181SOL     OW  727   2.916   4.517   1.122 -0.3466 -0.5874 -0.0990
  181SOL    HW1  728   2.902   4.475   1.032  1.0708 -0.4698 -0.4105
  181SOL    HW2  729   2.995   4.474   1.166  0.1110  0.6092  0.2911
  182SOL     OW  730   2.272   4.445   0.311  0.0193 -0.7380 -0.2554
  182SOL    HW1  731   2.295   4.503   0.390 -2.8984  0.8511 -0.4397
  182SOL    HW2  732   2.175   4.419   0.315  0.4304 -2.8699 -1.9831
  183SOL     OW  733   4.661   1.152   1.163  0.4135 -0.3640 -0.3773
  183SOL    HW1  734   4.699   1.122   1.076 -1.0460 -2.0923 -0.4710
  183SOL    HW2  735   4.565   1.176   1.151  0.0077 -1.2553  0.8466
  184SOL     OW  736   0.894   2.729   0.437  0.5230  0.0073 -0.7448
  184SOL    HW1  737   0.960   2.655   0.452 -0.3673 -1.0822 -1.8962
  184SOL    HW2  738   0.849   2.752   0.523  0.4437 -1.1823 -0.4474
  185SOL     OW  739   2.034   4.745   0.623 -0.2185  0.0274 -0.5293
  185SOL    HW1  740   1.969   4.808   0.665  0.0330  0.4145 -0.7195
  185SOL    HW2  741   2.007   4.727   0.529  1.7029  2.7754 -1.7259
  186SOL     OW  742   0.382   0.686   3.604  0.1957  0.4579  0.3269
  186SOL    HW1  743   0.362   0.783   3.593 -2.1156 -0.0254 -0.2942
  186SOL    HW2  744   0.440   0.655   3.529 -0.9781  0.9163 -0.8247
  187SOL     OW  745   5.033   4.275   2.668 -0.5346  0.1086 -0.4032
  187SOL    HW1  746   4.984   4.188   2.667  0.6608 -0.5978  0.6911
  187SOL    HW2  747   5.107   4.271   2.734  0.4985  1.4382 -1.4308
  188SOL     OW  748   1.908   0.195   0.740  0.0348  0.4802 -0.1187
  188SOL    HW1  749   1.870   0.218   0.650 -1.0037 -1.0930 -0.1197
  188SOL    HW2  750   2.008   0.192   0.734 -0.0387 -0.1708 -1.3884
  189SOL     OW  751   4.692   1.700   2.766 -0.5485  0.5180 -0.1393
  189SOL    HW1  752   4.639   1.760   2.826  0.7734 -0.3348  1.9896
  189SOL    HW2  753   4.635   1.621   2.740 -0.7649  0.2501  1.0852
  190SOL     OW  754   2.502   2.786   4.305 -0.4007  0.3567 -0.2711
  190SOL    HW1  755   2.406   2.808   4.292 -0.6660 -0.2309  0.5628
  190SOL    HW2  756   2.556   2.822   4.229 -1.1033  1.7684 -0.1314
  191SOL     OW  757   4.869   2.592   0.278  0.3160 -0.1690 -0.4362
  191SOL    HW1  758   4.880   2.540   0.362  1.3506 -0.6832 -0.8759
  191SOL    HW2  759   4.797   2.661   0.291 -1.1309 -1.7041  0.1390
  192SOL     OW  760   4.316   1.862   1.870  0.2135  0.5000  0.3318
  192SOL    HW1  761   4.295   1.925   1.796  1.1257  1.0732  0.5520
  192SOL    HW2  762   4.233   1.815   1.899 -0.2261  0.5923 -0.7569
  193SOL     OW  763   3.429   2.155   0.375  0.4457 -0.0530  0.0668
  193SOL    HW1  764   3.480   2.072   0.395  2.0351  1.1948  1.4250
  193SOL    HW2  765   3.368   2.177   0.451 -2.1728 -1.4456 -1.4676
  194SOL     OW  766   4.176   4.532   1.891  0.7775 -0.5211 -0.1345
  194SOL    HW1  767   4.146   4.566   1.980 -1.0284 -0.6943 -0.6362
  194SOL    HW2  768   4.106   4.552   1.823  1.0281 -2.4874 -1.0477
  195SOL     OW  769   2.745   3.382   2.165  0.0907  0.2519  0.5904
  195SOL    HW1  770   2.710   3.465   2.122 -0.0785  0.7926  1.7219
  195SOL    HW2  771   2.831   3.355   2.121  0.0576  0.9285  0.0936
  196SOL     OW  772   3.705   0.043   2.654 -0.0889 -0.0012  0.2497
  196SOL    HW1  773   3.773   0.024   2.583  0.9316 -1.8532  1.6260
  196SOL    HW2  774   3.750   0.083   2.733 -1.0013  0.8007  0.3859
  197SOL     OW  775   2.485   3.307   3.880 -0.4790 -0.2347  1.1231
  197SOL    HW1  776   2.549   3.312   3.957 -0.6151  0.7508  1.1853
  197SOL    HW2  777   2.523   3.246   3.810 -0.4152 -1.2542  2.0059
  198SOL     OW  778   3.430   3.103   4.267  0.1572  0.4157  0.3758
  198SOL    HW1  779   3.505   3.099   4.201 -0.6739  2.8851 -0.8583
  198SOL    HW2  780   3.343   3.110   4.217 -0.5165  2.1699  1.7014
  199SOL     OW  781   4.678   2.967   1.664  0.1137 -0.2396 -0.8331
  199SOL    HW1  782   4.766   3.014   1.668 -0.5024  0.8815  0.0018
  199SOL    HW2  783   4.691   2.871   1.689  0.7418  0.4574  1.8373
  200SOL     OW  784   3.896   4.676   4.559 -0.3835 -0.2888  0.0180
  200SOL    HW1  785   3.869   4.580   4.555 -1.5828 -0.0689  1.6507
  200SOL    HW2  786   3.980   4.684   4.613  1.3837 -0.6556 -2.5090
  201SOL     OW  787   0.411   4.148   5.042 -0.2875  0.0206  0.2877
  201SOL    HW1  788   0.391   4.228   5.098  0.1858 -0.6330  1.4121
  201SOL    HW2  789   0.468   4.175   4.964 -0.0000  0.7527  0.7477
  202SOL     OW  790   0.128   0.742   5.132 -0.1192  0.4380 -0.0510
  202SOL    HW1  791   0.162   0.670   5.073 -0.4703  1.1127 -1.1021
  202SOL    HW2  792   0.135   0.830   5.085 -0.5730  0.9664  0.8392
  203SOL     OW  793   3.465   1.816   1.216  0.2629  0.1159  0.2505
  203SOL    HW1  794   3.409   1.838   1.135 -0.7028 -1.3409  0.4720
  203SOL    HW2  795   3.452   1.720   1.239  2.1440 -0.0043  0.9240
  204SOL     OW  796   0.787   2.801   1.717 -0.5921 -0.3756  0.5838
  204SOL    HW1  797   0.763   2.753   1.801 -0.3128 -1.8693 -0.1666
  204SOL    HW2  798   0.839   2.741   1.657 -2.1820  0.0717 -1.3778
  205SOL     OW  799   3.001   0.215   2.604  0.5266 -0.0844  0.0951
  205SOL    HW1  800   3.007   0.133   2.661  0.2326 -0.8687 -0.9611
  205SOL    HW2  801   2.905   0.233   2.582  0.4740  1.2554  1.2786
  206SOL     OW  802   2.562   3.325   0.103  0.1830  0.1199 -0.7015
  206SOL    HW1  803   2.572   3.342   0.201 -0.1112 -2.3957 -0.1819
  206SOL    HW2  804   2.650   3.296   0.065 -0.2299 -1.3050 -0.6250
  207SOL     OW  805   1.106   5.143   3.503 -0.1159 -0.4302 -0.1639
  207SOL    HW1  806   1.051   5.091   3.568  0.5696 -0.8769  0.0636
  207SOL    HW2  807   1.183   5.185   3.551  2.2445 -3.3347 -1.1439
  208SOL     OW  808   1.483   3.116   3.730 -0.1480 -0.2643  0.3366
  208SOL    HW1  809   1.520   3.023   3.742 -0.0611 -0.6021 -2.0289
  208SOL    HW2  810   1.476   3.160   3.819  1.6128 -1.8502  1.3581
  209SOL     OW  811   3.709   1.463   0.573 -0.1487  0.1501  0.0906
  209SOL    HW1  812   3.768   1.390   0.538 -0.8587 -1.0059  1.2243
  209SOL    HW2  813   3.689   1.528   0.500  3.0945  1.0118 -0.1810
  210SOL     OW  814   1.862   3.947   4.040  0.5245  0.1896 -0.6205
  210SOL    HW1  815   1.781   3.919   3.989  0.1378  0.6609 -0.2730
  210SOL    HW2  816   1.892   4.037   4.009  1.5629 -0.4308 -1.5018
  211SOL     OW  817   3.118   0.175   1.054  0.5833 -0.2848 -0.3328
  211SOL    HW1  818   3.152   0.086   1.026 -0.1744 -0.2609 -1.3740
  211SOL    HW2  819   3.025   0.188   1.020  0.7944  1.0212 -0.4628
  212SOL     OW  820   3.659   2.709   0.538 -0.0606  0.2823  0.4521
  212SOL    HW1  821   3.710   2.750   0.613  1.7756  0.9777 -1.0880
  212SOL    HW2  822   3.707   2.726   0.452 -1.9236 -0.7405 -0.8662
  213SOL     OW  823   1.938   2.806   2.401 -0.6394 -0.0646  0.5160
  213SOL    HW1  824   1.978   2.824   2.311  0.4114 -2.1752  0.4884
  213SOL    HW2  825   1.877   2.727   2.395 -2.6386  1.3681  1.1677
  214SOL     OW  826   0.798   0.716   4.332  0.0572  0.3882 -0.2804
  214SOL    HW1  827   0.895   0.727   4.311  0.6789 -2.6867  0.3693
  214SOL    HW2  828   0.749   0.682   4.252  0.0307 -0.3274  0.0314
  215SOL     OW  829   3.293   1.956   2.951 -0.0456 -0.3881 -0.3284
  215SOL    HW1  830   3.196   1.935   2.953  0.1392 -1.3688 -1.1316
  215SOL    HW2  831   3.344   1.885   3.001  0.2254  0.3811  0.5184
  216SOL     OW  832   4.037   0.873   2.488  0.1105 -0.7255 -0.5703
  216SOL    HW1  833   4.020   0.834   2.397  2.9464 -2.3013 -0.5313
  216SOL    HW2  834   4.084   0.961   2.479  0.1509 -0.7534 -0.6333
  217SOL     OW  835   2.776   3.247   2.630  0.0305  0.2960  0.4076
  217SOL    HW1  836   2.763   3.317   2.560  2.2735 -0.0846 -0.4851
  217SOL    HW2  837   2.747   3.158   2.594 -2.5734  0.6241  1.4505
  218SOL     OW  838   3.680   3.041   3.513 -0.4540  0.5930 -0.9429
  218SOL    HW1  839   3.654   2.987   3.433  1.1873 -0.1763 -1.0027
  218SOL    HW2  840   3.775   3.020   3.537 -0.6423  1.4846  0.6672
  219SOL     OW  841   2.940   4.528   1.507  0.1197  0.4334  0.2150
  219SOL    HW1  842   2.976   4.492   1.593 -0.5886 -0.6607  0.0820
  219SOL    HW2  843   2.980   4.617   1.488 -1.0880  1.5887  2.6191
  220SOL     OW  844   0.359   4.305   1.731  0.1568 -0.1634 -0.1867
  220SOL    HW1  845   0.363   4.378   1.798  0.0185  0.6310 -1.0221
  220SOL    HW2  846   0.288   4.239   1.756  1.3634 -0.9111  1.4316
  221SOL     OW  847   1.404   0.521   3.729 -0.8103 -0.3496  0.3521
  221SOL    HW1  848   1.475   0.586   3.757  0.7265 -1.9876  0.4533
  221SOL    HW2  849   1.387   0.531   3.631  0.6876 -0.9269  0.0035
  222SOL     OW  850   5.108   0.672   2.823 -0.2998  0.1884 -0.5797
  222SOL    HW1  851   5.176   0.633   2.761  1.6168  1.1714  0.7767
  222SOL    HW2  852   5.057   0.744   2.776  1.1483  0.9416 -1.0760
  223SOL     OW  853   3.275   3.495   4.241  0.6662 -0.5374  0.3626
  223SOL    HW1  854   3.223   3.431   4.297 -0.9062  0.6118  0.3013
  223SOL    HW2  855   3.216   3.571   4.214  2.6118  1.3348  1.0371
  224SOL     OW  856   1.668   0.118   2.465 -0.0992  0.2765  0.3198
  224SOL    HW1  857   1.766   0.111   2.485 -0.2479 -0.5531  0.8024
  224SOL    HW2  858   1.616   0.075   2.538 -0.8913  1.7198  0.6416
  225SOL     OW  859   3.669   1.261   0.898 -0.0311  0.0640 -0.5321
  225SOL    HW1  860   3.660   1.360   0.896  1.3437  0.2058 -0.6144
  225SOL    HW2  861   3.607   1.220   0.831  0.3149  0.9463 -1.4056
  226SOL     OW  862   2.169   3.231   4.172 -0.4315  0.0585  0.2519
  226SOL    HW1  863   2.199   3.280   4.091  0.1587 -0.8298 -0.0887
  226SOL    HW2  864   2.210   3.273   4.253  0.9431 -0.4961 -0.1265
  227SOL     OW  865   0.711   0.542   0.274  0.4725 -0.2509  0.0645
  227SOL    HW1  866   0.646   0.523   0.201  1.3829 -0.7871 -0.6167
  227SOL    HW2  867   0.736   0.639   0.272 -0.2187 -0.0624  0.2699
  228SOL     OW  868   3.189   4.908   0.881  0.7808  0.4164  0.2491
  228SOL    HW1  869   3.236   4.826   0.914  2.1409  1.0814  0.0449
  228SOL    HW2  870   3.197   4.981   0.949 -0.5948  0.3344  0.5184
  229SOL     OW  871   1.176   4.192   4.454  0.3032 -0.1605 -0.2206
  229SOL    HW1  872   1.259   4.168   4.504  0.8641  1.9788 -0.0199
  229SOL    HW2  873   1.201   4.228   4.364 -0.3427  1.0631  0.0685
  230SOL     OW  874   2.704   1.424   1.424  0.2529  0.0199  0.1232
  230SOL    HW1  875   2.686   1.373   1.340 -0.4444 -1.6421  1.2375
  230SOL    HW2  876   2.628   1.487   1.441 -0.2521 -0.6103  0.2116
  231SOL     OW  877   0.155   1.344   0.636 -0.0019 -0.4132  0.7499
  231SOL    HW1  878   0.083   1.289   0.593  0.5550 -0.6386  0.0980
  231SOL    HW2  879   0.138   1.441   0.616  1.4124 -0.6107 -1.8899
  232SOL     OW  880   4.765   5.051   2.760  0.0413 -0.5464 -0.0692
  232SOL    HW1  881   4.799   5.076   2.851  1.0401 -0.0677 -0.5647
  232SOL    HW2  882   4.842   5.036   2.698 -0.6097  0.9331 -1.3134
  233SOL     OW  883   0.050   1.132   2.011 -0.2044  0.3668 -0.4720
  233SOL    HW1  884   0.117   1.064   1.981 -0.8162 -0.4053 -0.1139
  233SOL    HW2  885   0.061   1.148   2.109 -0.3413  0.4641 -0.4729
  234SOL     OW  886   2.133   0.596   4.163 -0.2436 -0.4706 -0.6579
  234SOL    HW1  887   2.162   0.679   4.115  1.8048 -0.1590  1.0025
  234SOL    HW2  888   2.102   0.619   4.255  0.0056 -1.4913 -0.3043
  235SOL     OW  889   4.420   1.615   1.808  0.1540 -0.0648  0.0063
  235SOL    HW1  890   4.369   1.697   1.831  1.9315  0.6681  1.5371
  235SOL    HW2  891   4.493   1.638   1.744  1.7632 -0.0440  1.7742
  236SOL     OW  892   2.925   2.294   2.523  0.1735 -0.1033  0.4815
  236SOL    HW1  893   2.834   2.281   2.564 -0.8934 -0.1753 -1.7069
  236SOL    HW2  894   2.991   2.319   2.594 -1.6123  0.2580  2.1081
  237SOL     OW  895   1.325   4.822   0.039 -0.1310 -0.1038 -0.1836
  237SOL    HW1  896   1.425   4.813   0.043 -0.0965  0.5127  0.7170
  237SOL    HW2  897   1.300   4.884  -0.036  0.3005  1.3066  0.7946
  238SOL     OW  898   0.639   4.467   3.217  0.4632  0.2031  0.7361
  238SOL    HW1  899   0.609   4.517   3.298  0.2846  0.2334  0.6518
  238SOL    HW2  900   0.565   4.465   3.150  0.0038 -1.2407  1.2363
  239SOL     OW  901   3.414   1.743   1.858 -0.0630 -0.2263  0.1377
  239SOL    HW1  902   3.323   1.703   1.864  0.0090 -0.8066 -1.9063
  239SOL    HW2  903   3.466   1.722   1.941 -1.5221 -0.5237  0.9990
  240SOL     OW  904   4.780   2.098   0.625 -0.0831 -0.2841 -0.0864
  240SOL    HW1  905   4.741   2.012   0.660 -0.0657 -0.1409  0.2881
  240SOL    HW2  906   4.728   2.175   0.662 -0.0173 -0.1280 -0.3201
  241SOL     OW  907   2.875   2.265   3.465  0.5082  0.2300  0.6357
  241SOL    HW1  908   2.941   2.325   3.419  0.5478  0.5496  1.1007
  241SOL    HW2  909   2.789   2.315   3.478  0.8376  0.5108  1.8510
  242SOL     OW  910   2.719   1.106   3.182 -0.8473 -0.2491 -0.2042
  242SOL    HW1  911   2.690   1.025   3.132 -0.0987  0.1910 -1.3929
  242SOL    HW2  912   2.680   1.187   3.139  2.8663  0.5040 -2.6790
  243SOL     OW  913   1.141   3.280   0.837  0.4602  0.2479 -0.2498
  243SOL    HW1  914   1.131   3.333   0.752  0.2269 -0.3540 -0.6047
  243SOL    HW2  915   1.238   3.269   0.857  0.5749 -1.0703 -1.3915
  244SOL     OW  916   3.172   2.968   1.038  0.2499 -0.3669  0.7188
  244SOL    HW1  917   3.088   2.920   1.062 -0.7700  1.7625  1.7563
  244SOL    HW2  918   3.152   3.037   0.968  1.5399 -1.0265 -0.3441
  245SOL     OW  919   1.312   3.145   0.194  0.1004  0.5204  0.3248
  245SOL    HW1  920   1.289   3.240   0.217  1.7770  0.8164  0.9342
  245SOL    HW2  921   1.405   3.125   0.225  0.7874 -0.5099 -2.1519
  246SOL     OW  922   2.997   3.793   0.491 -0.2333 -0.0872  0.4352
  246SOL    HW1  923   2.942   3.776   0.410 -1.2952  3.2317  0.3143
  246SOL    HW2  924   2.941   3.837   0.561  1.4898  0.4509  1.5601
  247SOL     OW  925   1.672   1.710   4.402 -0.4260  0.3488  0.2050
  247SOL    HW1  926   1.701   1.704   4.306 -0.0201  0.0696  0.3448
  247SOL    HW2  927   1.636   1.802   4.420 -1.6842  0.0379 -0.5439
  248SOL     OW  928   4.179   1.385   1.162 -0.2327 -0.4425 -0.0683
  248SOL    HW1  929   4.126   1.345   1.088 -2.7621  1.6961  0.4674
  248SOL    HW2  930   4.118   1.422   1.231  2.0208  0.4503  1.5684
  249SOL     OW  931   0.421   2.565   1.663 -0.1434  0.0275  0.0478
  249SOL    HW1  932   0.488   2.536   1.732  1.1042 -0.6186 -1.3645
  249SOL    HW2  933   0.363   2.487   1.638  0.2089 -0.0687 -0.4872
  250SOL     OW  934   4.999   3.222   4.446  0.3114 -0.2117 -0.1615
  250SOL    HW1  935   5.039   3.154   4.385  0.5446 -0.9033  0.7539
  250SOL    HW2  936   5.010   3.313   4.405 -2.4876 -0.8870 -2.7917
  251SOL     OW  937   4.011   0.251   4.259  0.2668 -0.4198  0.0760
  251SOL    HW1  938   4.055   0.329   4.304 -0.0365 -0.4021  0.3456
  251SOL    HW2  939   4.022   0.169   4.316 -1.2431 -0.1242  0.8275
  252SOL     OW  940   0.534   0.549   3.426  0.4915 -0.1420  0.2104
  252SOL    HW1  941   0.620   0.502   3.407  0.3679 -0.3105  0.0607
  252SOL    HW2  942   0.459   0.501   3.380  0.5623  1.1378 -1.3258
  253SOL     OW  943   1.631   2.098   2.968  0.4652 -0.0774  0.4322
  253SOL    HW1  944   1.692   2.174   2.992 -2.1030  2.1904  0.2449
  253SOL    HW2  945   1.624   2.036   3.047  0.8252  1.1436  1.4626
  254SOL     OW  946   1.438   0.975   2.359 -0.5737  0.0640 -0.0100
  254SOL    HW1  947   1.481   1.045   2.417  1.3582 -0.0233 -1.2552
  254SOL    HW2  948   1.418   0.894   2.414  3.0568 -0.7920  0.2669
  255SOL     OW  949   1.471   1.990   5.111  0.1375  0.3851  0.0624
  255SOL    HW1  950   1.418   2.060   5.063 -1.1577 -1.4449 -1.3099
  255SOL    HW2  951   1.457   1.901   5.067  0.2477 -1.1103  2.8553
  256SOL     OW  952   2.543   0.745   3.786  0.2453  0.2217  0.0107
  256SOL    HW1  953   2.482   0.714   3.859 -0.5601  1.9432  0.1239
  256SOL    HW2  954   2.603   0.818   3.821  1.8091 -0.8390 -0.3330
  257SOL     OW  955   4.041   4.302   4.906  0.4811  0.2918 -0.0641
  257SOL    HW1  956   4.082   4.256   4.985  2.6534 -0.5613 -1.5739
  257SOL    HW2  957   3.993   4.384   4.936 -0.1241 -0.8400  2.2778
  258SOL     OW  958   5.097   2.154   0.944 -0.3498  0.1763 -0.5368
  258SOL    HW1  959   5.130   2.065   0.976  2.2577  0.5496 -1.8317
  258SOL    HW2  960   5.117   2.163   0.846  0.3647  2.5162 -0.2384
  259SOL     OW  961   4.815   2.957   2.282 -0.2011 -0.3312 -0.8832
  259SOL    HW1  962   4.787   3.053   2.286 -2.3364 -0.9376  2.1180
  259SOL    HW2  963   4.735   2.899   2.276  0.7765 -1.9956  0.9600
  260SOL     OW  964   4.951   4.604   0.215  0.2452  0.4176 -0.0691
  260SOL    HW1  965   4.956   4.551   0.130 -0.3819 -0.2422  0.2931
  260SOL    HW2  966   4.856   4.630   0.232  0.3437  0.4183  0.4997
  261SOL     OW  967   1.902   3.054   3.795  0.0658  0.0172  0.2295
  261SOL    HW1  968   1.864   3.120   3.729 -1.5569 -0.0127  1.0850
  261SOL    HW2  969   1.872   3.079   3.887 -1.0981 -2.2302  0.5163
  262SOL     OW  970   1.086   1.709   2.701 -0.6910  0.1434 -0.0786
  262SOL    HW1  971   1.003   1.737   2.750 -0.1625 -0.3424  1.1517
  262SOL    HW2  972   1.065   1.633   2.640 -0.9636 -0.7379  1.0629
  263SOL     OW  973   2.678   3.275   1.313 -0.2368 -0.2198  0.0977
  263SOL    HW1  974   2.766   3.295   1.271 -0.5884 -0.3653 -0.7238
  263SOL    HW2  975   2.627   3.360   1.326 -0.3828 -0.2321 -0.3630
  264SOL     OW  976   1.845   1.138   1.053 -0.0143  0.1536 -0.5420
  264SOL    HW1  977   1.793   1.054   1.066 -1.5259  1.0121 -0.8590
  264SOL    HW2  978   1.905   1.152   1.132 -1.2929 -0.1367  0.5208
  265SOL     OW  979   2.109   0.456   5.075 -0.1329  0.2415 -0.2653
  265SOL    HW1  980   2.175   0.528   5.055 -0.2050  0.2117 -0.6286
  265SOL    HW2  981   2.157   0.376   5.110 -0.0780  0.5478  0.3759
  266SOL     OW  982   1.983   3.413   3.503 -0.2300  0.1833 -0.3572
  266SOL    HW1  983   1.928   3.332   3.523  0.6281 -0.3435 -0.0673
  266SOL    HW2  984   1.955   3.488   3.563  0.8137 -0.7229  1.3680
  267SOL     OW  985   1.447   3.011   4.640  0.7792 -0.1966  0.8473
  267SOL    HW1  986   1.357   2.982   4.607 -0.7287  1.0717  3.5083
  267SOL    HW2  987   1.487   2.938   4.694  1.3535 -0.7127 -0.2313
  268SOL     OW  988   0.886   1.907   2.403 -0.6265  0.1031 -0.4540
  268SOL    HW1  989   0.968   1.909   2.347 -0.2905  0.6542  0.0474
  268SOL    HW2  990   0.899   1.966   2.483 -1.9057  1.0941 -0.9367
  269SOL     OW  991   3.650   4.156   4.994  0.0317 -0.4548  0.1920
  269SOL    HW1  992   3.659   4.116   4.903 -2.5337 -1.7316  0.4105
  269SOL    HW2  993   3.554   4.155   5.022  0.6111  0.7975  2.5467
  270SOL     OW  994   4.160   0.122   2.851 -0.5914 -0.0950 -0.2185
  270SOL    HW1  995   4.202   0.059   2.786  0.3785  0.2578  0.0500
  270SOL    HW2  996   4.061   0.119   2.840 -0.4679 -0.3169 -1.4539
  271SOL     OW  997   0.759   4.552   5.018  0.3745  0.2687  0.4387
  271SOL    HW1  998   0.678   4.501   5.047 -0.8533  1.1931 -1.2388
  271SOL    HW2  999   0.780   4.530   4.923  1.1031  1.2980  0.3463
  272SOL     OW 1000   1.174   0.650   2.040  0.4818 -0.0152  0.4281
  272SOL    HW1 1001   1.084   0.683   2.014  0.5959  0.2063  0.3114
  272SOL    HW2 1002   1.167   0.556   2.073 -0.0794  0.6019  2.2111
  273SOL     OW 1003   4.697   3.558   4.337 -0.1448 -1.2601  0.6197
  273SOL    HW1 1004   4.633   3.537   4.411 -1.2735 -0.3244 -0.0504
  273SOL    HW2 1005   4.646   3.591   4.258  1.2189  0.1358  0.2729
  274SOL     OW 1006   3.169   1.231   4.170 -0.5795  0.1021 -0.1961
  274SOL    HW1 1007   3.130   1.248   4.260  0.1933  0.9760 -0.0117
  274SOL    HW2 1008   3.122   1.287   4.102 -0.3949  0.3172 -0.1483
  275SOL     OW 1009   3.323   1.079   2.646 -0.4690  0.5010 -0.3091
  275SOL    HW1 1010   3.257   1.006   2.630 -0.8704  1.1590 -1.9023
  275SOL    HW2 1011   3.364   1.107   2.559  2.0381  0.0408  0.6401
  276SOL     OW 1012   0.952   4.314   0.122 -0.4473  0.3924 -0.0352
  276SOL    HW1 1013   0.921   4.408   0.111  0.2687  0.5214 -1.0952
  276SOL    HW2 1014   1.039   4.301   0.073 -0.2498 -0.6750  0.5508
  277SOL     OW 1015   4.345   5.013   2.952 -0.2025  0.4847 -0.3906
  277SOL    HW1 1016   4.343   5.057   2.862 -0.4168 -0.2310 -0.7451
  277SOL    HW2 1017   4.262   4.959   2.965  0.4530 -0.5478 -0.3471
  278SOL     OW 1018   1.789   1.710   4.142  0.7701  0.3668 -0.0573
  278SOL    HW1 1019   1.824   1.617   4.133 -2.2066 -1.1160  1.8792
  278SOL    HW2 1020   1.746   1.737   4.055  0.7268 -0.5310 -0.3304
  279SOL     OW 1021   2.418   4.830   1.675 -0.1659 -0.3137 -0.9440
  279SOL    HW1 1022   2.513   4.803   1.657 -0.2997 -0.1493 -1.9485
  279SOL    HW2 1023   2.365   4.822   1.591 -1.1616 -0.8532 -0.2814
  280SOL     OW 1024   1.564   1.908   3.459 -0.2293  0.8674  0.7285
  280SOL    HW1 1025   1.650   1.926   3.412 -0.2779 -1.7907 -0.5818
  280SOL    HW2 1026   1.582   1.889   3.556  0.6749  0.3702  0.4781
  281SOL     OW 1027   4.253   2.178   1.980 -0.0191 -0.0516 -0.2926
  281SOL    HW1 1028   4.160   2.212   1.991  0.2799  0.5094  0.5903
  281SOL    HW2 1029   4.260   2.086   2.019  0.4240  0.9498  2.1204
  282SOL     OW 1030   3.382   3.557   3.940  0.1425  0.0100 -0.0704
  282SOL    HW1 1031   3.315   3.539   4.012 -2.3131  1.6077 -1.7759
  282SOL    HW2 1032   3.410   3.653   3.945  1.7605 -0.4490  0.1274
  283SOL     OW 1033   4.268   2.087   1.738 -0.2568 -0.6688  0.0158
  283SOL    HW1 1034   4.175   2.088   1.700  1.1751  0.5528 -4.0416
  283SOL    HW2 1035   4.271   2.142   1.821 -3.0340 -0.1949 -0.1027
  284SOL     OW 1036   2.799   1.963   3.783 -0.2620  0.0133  0.3822
  284SOL    HW1 1037   2.717   1.971   3.840 -1.6427 -1.0528 -1.3408
  284SOL    HW2 1038   2.860   1.894   3.822 -1.6909 -1.4964  0.0611
  285SOL     OW 1039   0.174   0.648   1.866  0.5865  0.4735  0.1326
  285SOL    HW1 1040   0.255   0.613   1.914 -0.8782 -2.0442  0.9631
  285SOL    HW2 1041   0.094   0.640   1.926 -0.7063  0.5351 -1.5094
  286SOL     OW 1042   2.344   0.807   0.093  0.1173  0.4127  0.6485
  286SOL    HW1 1043   2.317   0.740   0.163 -1.2525  2.4317  2.1898
  286SOL    HW2 1044   2.421   0.861   0.126  0.8059  0.0501 -0.3162
  287SOL     OW 1045   2.218   0.473   0.650  0.9513 -0.3951  0.4124
  287SOL    HW1 1046   2.123   0.499   0.637  0.4785 -1.1894  2.0189
  287SOL    HW2 1047   2.277   0.553   0.639 -0.0317  0.4115  0.9111
  288SOL     OW 1048   1.204   2.832   3.159  0.2392  0.0714 -0.4137
  288SOL    HW1 1049   1.275   2.846   3.090  0.8875 -0.0808  0.1985
  288SOL    HW2 1050   1.189   2.918   3.208 -0.9418  0.4418 -1.3979
  289SOL     OW 1051   3.928   2.283   1.981  0.0436 -0.0254  0.3755
  289SOL    HW1 1052   3.900   2.371   1.941  0.4795  0.1609  0.4702
  289SOL    HW2 1053   3.909   2.210   1.916 -2.1374 -0.1284  1.0480
  290SOL     OW 1054   0.693   3.392   1.732  0.4200  0.6725  0.0157
  290SOL    HW1 1055   0.649   3.406   1.821  1.6501 -1.7022  1.1192
  290SOL    HW2 1056   0.766   3.459   1.720 -1.5594  2.8289 -0.5647
  291SOL     OW 1057   4.513   1.542   2.047  0.2214 -0.2130 -0.9671
  291SOL    HW1 1058   4.508   1.443   2.056  3.9858 -0.8047 -3.1917
  291SOL    HW2 1059   4.458   1.572   1.969  0.7538 -0.8649 -1.5956
  292SOL     OW 1060   2.572   0.049   1.896 -0.0938  0.1081  0.1293
  292SOL    HW1 1061   2.664   0.073   1.866  0.1968 -1.2564 -0.1606
  292SOL    HW2 1062   2.522   0.006   1.821  0.0677 -1.8340  1.0446
  293SOL     OW 1063   2.970   3.889   1.054  0.4919 -0.0313 -0.1699
  293SOL    HW1 1064   3.006   3.834   0.979 -0.4638 -0.1730 -0.5261
  293SOL    HW2 1065   2.925   3.830   1.121  0.2927  0.2175 -0.0831
  294SOL     OW 1066   0.389   2.287   4.773 -0.7416 -0.7045 -0.3025
  294SOL    HW1 1067   0.467   2.346   4.792  0.8987 -2.7172 -0.3938
  294SOL    HW2 1068   0.410   2.193   4.801 -2.4794 -1.6641 -1.9078
  295SOL     OW 1069   1.147   4.431   4.941 -0.1275 -0.3762  0.0449
  295SOL    HW1 1070   1.236   4.387   4.932  0.1881  0.3266 -0.4123
  295SOL    HW2 1071   1.082   4.391   4.877 -0.0365 -0.6291  0.1116
  296SOL     OW 1072   2.634   4.128   2.388  0.4724 -0.1681 -0.4788
  296SOL    HW1 1073   2.692   4.094   2.462  0.9335 -1.1749 -1.2771
  296SOL    HW2 1074   2.571   4.056   2.359  0.4701  0.1221 -1.2215
  297SOL     OW 1075   0.097   1.943   1.918 -0.4075  0.4855 -0.1299
  297SOL    HW1 1076   0.106   1.988   1.829  0.3463  1.6379  0.4949
  297SOL    HW2 1077   0.157   1.989   1.984 -1.7235  0.3170  1.2213
  298SOL     OW 1078   2.929   0.516   1.739  0.1510  0.2088  0.0536
  298SOL    HW1 1079   2.837   0.548   1.761 -0.4310 -0.6610 -0.9803
  298SOL    HW2 1080   2.977   0.587   1.687 -0.7321 -0.1096 -1.2644
  299SOL     OW 1081   2.865   1.036   4.840  0.2743 -0.6899  0.0059
  299SOL    HW1 1082   2.952   1.009   4.799 -0.2030  0.9700 -2.3172
  299SOL    HW2 1083   2.795   0.969   4.815  0.5169 -1.0792  0.3594
  300SOL     OW 1084   3.034   1.250   3.590  0.0888  0.0741 -0.0179
  300SOL    HW1 1085   3.004   1.187   3.518 -1.2762 -1.5134  1.8454
  300SOL    HW2 1086   3.129   1.232   3.613 -0.2212 -1.1976  0.3397
  301SOL     OW 1087   2.418   0.668   1.312 -0.5160  0.6117  0.2025
  301SOL    HW1 1088   2.341   0.724   1.282  0.8292  3.1062  1.0550
  301SOL    HW2 1089   2.479   0.724   1.370  1.9402 -1.2154 -0.4573
  302SOL     OW 1090   0.366   4.320   1.327 -0.6099 -0.0538 -0.0955
  302SOL    HW1 1091   0.276   4.322   1.370 -0.8972 -0.9414 -0.6320
  302SOL    HW2 1092   0.427   4.385   1.373 -1.0753 -0.5408  1.2528
  303SOL     OW 1093   0.962   2.738   4.332 -0.1105  0.3410 -0.0341
  303SOL    HW1 1094   0.921   2.829   4.334  2.6595  1.7030 -0.1069
  303SOL    HW2 1095   0.953   2.696   4.422  0.3971  1.6010  0.6336
  304SOL     OW 1096   2.790   4.314   1.495  0.2547 -0.9035 -0.0140
  304SOL    HW1 1097   2.836   4.242   1.547  0.6947 -2.9183 -2.9396
  304SOL    HW2 1098   2.843   4.399   1.500  0.4063 -1.1004  2.4763
  305SOL     OW 1099   4.850   4.993   3.891  0.4282  0.3417  0.8119
  305SOL    HW1 1100   4.770   4.956   3.845 -0.3948 -0.0357  2.4784
  305SOL    HW2 1101   4.927   4.997   3.827 -0.5506 -0.5315 -0.4543
  306SOL     OW 1102   3.344   4.707   3.879  0.5789  0.1357 -0.5205
  306SOL    HW1 1103   3.365   4.804   3.892 -0.5205  0.6265 -2.1836
  306SOL    HW2 1104   3.263   4.698   3.822 -1.0552 -1.7438  1.9007
  307SOL     OW 1105   4.272   3.140   4.926  0.0614  0.1144 -0.3364
  307SOL    HW1 1106   4.213   3.220   4.922  0.4113  0.3346 -1.6574
  307SOL    HW2 1107   4.256   3.082   4.846 -0.5802 -1.4479  0.8650
  308SOL     OW 1108   2.161   2.682   2.528  0.2082  0.0268 -0.5075
  308SOL    HW1 1109   2.238   2.729   2.570  0.4104  0.7383 -1.6364
  308SOL    HW2 1110   2.115   2.743   2.464 -1.9253 -0.0315  0.8377
  309SOL     OW 1111   3.543   4.967   2.778 -0.0075 -0.6311  0.0205
  309SOL    HW1 1112   3.529   5.063   2.754  0.7440 -0.2394  1.0716
  309SOL    HW2 1113   3.602   4.961   2.859 -1.1089 -1.9440  0.7631
  310SOL     OW 1114   4.906   3.239   2.096 -0.2437 -0.2310  0.2451
  310SOL    HW1 1115   4.888   3.240   2.195 -1.8007 -0.5038 -0.0097
  310SOL    HW2 1116   4.998   3.203   2.080 -0.7518 -2.3101  1.5224
  311SOL     OW 1117   2.199   4.161   3.895  0.1169 -0.3040 -0.6938
  311SOL    HW1 1118   2.125   4.218   3.929  0.8828  0.2898  0.0255
  311SOL    HW2 1119   2.186   4.144   3.798  0.7243  2.5543 -1.3822
  312SOL     OW 1120   1.094   0.500   0.439 -0.0375 -0.2521 -0.4537
  312SOL    HW1 1121   1.005   0.460   0.458  0.1785 -0.7239 -0.4266
  312SOL    HW2 1122   1.147   0.439   0.381 -0.5218  0.9569 -2.2599
  313SOL     OW 1123   3.360   1.494   0.686  0.0372  0.1813 -0.4350
  313SOL    HW1 1124   3.363   1.413   0.745  0.5397 -0.4274 -1.2795
  313SOL    HW2 1125   3.452   1.530   0.674 -0.2470  1.2380  0.3960
  314SOL     OW 1126   4.855   0.459   1.518  0.0243 -0.2523  0.6703
  314SOL    HW1 1127   4.844   0.519   1.440 -1.7767 -0.4568  0.7252
  314SOL    HW2 1128   4.883   0.512   1.598 -1.8623  0.6083  0.8021
  315SOL     OW 1129   2.862   0.350   3.535  0.1734 -0.0149 -0.5403
  315SOL    HW1 1130   2.838   0.444   3.512 -0.1099  0.1210  0.2607
  315SOL    HW2 1131   2.942   0.322   3.482  0.0388  0.5516 -1.0516
  316SOL     OW 1132   0.053   1.637   0.649 -0.0067  0.7515 -0.0468
  316SOL    HW1 1133   0.023   1.670   0.739 -0.5658 -0.6512  0.3097
  316SOL    HW2 1134   0.040   1.708   0.581 -1.3065  1.2130  0.6529
  317SOL     OW 1135   5.070   2.975   4.820 -0.0074 -0.0728 -0.1663
  317SOL    HW1 1136   5.169   2.968   4.821  0.0963  1.2193  0.3274
  317SOL    HW2 1137   5.038   3.017   4.905 -1.0521 -1.1872  0.0305
  318SOL     OW 1138   1.242   2.844   2.532  0.1159 -0.2487  0.4445
  318SOL    HW1 1139   1.273   2.881   2.445  0.9623 -1.9810 -0.0463
  318SOL    HW2 1140   1.169   2.778   2.517  0.0973 -0.3799  1.0683
  319SOL     OW 1141   5.008   4.610   2.469 -0.1081  0.0551  0.2100
  319SOL    HW1 1142   4.968   4.627   2.559 -1.3979  0.5056 -0.4171
  319SOL    HW2 1143   5.107   4.623   2.473 -0.4731  3.3679  0.8292
  320SOL     OW 1144   1.790   2.711   3.726  0.2304  0.4989  0.0183
  320SOL    HW1 1145   1.716   2.764   3.766  1.1058  0.3249  1.9422
  320SOL    HW2 1146   1.877   2.740   3.764  0.9450 -0.8140 -0.5445
  321SOL     OW 1147   0.063   2.064   4.591  0.3210  0.0684  0.5278
  321SOL    HW1 1148   0.155   2.102   4.579 -0.3412  1.1996 -1.3782
  321SOL    HW2 1149   0.012   2.122   4.655 -0.6057  2.4792 -2.1855
  322SOL     OW 1150   1.891   3.417   3.261  0.2950  0.6773  0.4107
  322SOL    HW1 1151   1.953   3.440   3.336  1.2875  1.6496 -0.6553
  322SOL    HW2 1152   1.929   3.451   3.175 -0.7991 -0.4316 -0.5496
  323SOL     OW 1153   3.089   3.960   0.197 -0.0259 -0.1080 -0.3898
  323SOL    HW1 1154   3.154   4.024   0.239 -0.3022 -0.6727  0.9546
  323SOL    HW2 1155   3.137   3.877   0.169 -0.1982 -0.7696  1.1298
  324SOL     OW 1156   3.751   4.457   0.405  0.8192 -0.0231 -0.3863
  324SOL    HW1 1157   3.835   4.415   0.370  1.4563 -0.7999  1.9104
  324SOL    HW2 1158   3.729   4.418   0.495 -2.3979 -0.3338 -1.1828
  325SOL     OW 1159   2.400   0.675   0.530  0.0269 -0.1329 -0.4452
  325SOL    HW1 1160   2.377   0.735   0.607  1.8937  0.6579 -0.4605
  325SOL    HW2 1161   2.496   0.687   0.505 -0.0909 -1.6312 -1.8143
  326SOL     OW 1162   4.601   2.857   1.271 -0.7338  0.4834  0.2165
  326SOL    HW1 1163   4.598   2.950   1.307 -1.5425  0.7295 -0.4766
  326SOL    HW2 1164   4.571   2.793   1.342 -1.4456  0.8756  0.2721
  327SOL     OW 1165   2.293   0.867   2.041  0.8798  0.6134  0.3799
  327SOL    HW1 1166   2.256   0.909   1.958  1.3295  1.1048  0.4234
  327SOL    HW2 1167   2.224   0.871   2.114  0.3452 -0.1673 -0.0781
  328SOL     OW 1168   1.478   0.955   4.165  0.1003  0.0208 -0.0433
  328SOL    HW1 1169   1.537   0.907   4.230 -0.6675 -2.6816 -1.1962
  328SOL    HW2 1170   1.386   0.916   4.168 -0.2945  0.7119 -1.8147
  329SOL     OW 1171   2.502   1.845   0.921  0.0332 -0.0115  0.4746
  329SOL    HW1 1172   2.573   1.777   0.939 -2.4645 -2.6922  0.9506
  329SOL    HW2 1173   2.430   1.837   0.990 -0.6059  2.9010  0.2751
  330SOL     OW 1174   3.047   3.439   2.283  0.2360  0.3731 -0.3291
  330SOL    HW1 1175   3.035   3.406   2.189 -1.1170  0.9404 -0.3757
  330SOL    HW2 1176   2.961   3.477   2.316  1.1624  1.8410  0.5047
  331SOL     OW 1177   1.821   0.785   0.664 -0.3257  0.4303  0.1354
  331SOL    HW1 1178   1.837   0.884   0.659 -1.1192  0.8293  3.4508
  331SOL    HW2 1179   1.724   0.767   0.678  0.0025 -0.7419  1.0653
  332SOL     OW 1180   0.964   4.338   0.697 -0.0603 -0.3495 -0.2384
  332SOL    HW1 1181   0.987   4.327   0.600 -1.8849 -1.2645 -0.5990
  332SOL    HW2 1182   0.893   4.407   0.706  0.3501 -0.0117  0.5084
  333SOL     OW 1183   1.389   4.565   4.520 -0.8624 -0.0685  0.0881
  333SOL    HW1 1184   1.404   4.601   4.612 -0.0915  0.6385 -0.3060
  333SOL    HW2 1185   1.460   4.498   4.498 -0.8409  0.0261 -0.1338
  334SOL     OW 1186   1.080   2.222   4.894 -0.3562  0.1603 -0.0307
  334SOL    HW1 1187   1.039   2.147   4.841 -1.0713  0.2900  0.3245
  334SOL    HW2 1188   1.015   2.253   4.963  1.5195 -1.8222  2.8123
  335SOL     OW 1189   1.118   0.724   1.379  0.0566  0.0371  0.0064
  335SOL    HW1 1190   1.104   0.641   1.433  0.2048 -0.7548 -1.1141
  335SOL    HW2 1191   1.048   0.729   1.307  1.1823 -0.1608 -1.1509
  336SOL     OW 1192   3.744   4.836   3.176  0.3026  0.8940  0.0501
  336SOL    HW1 1193   3.656   4.821   3.221  1.9512 -2.7644  2.5100
  336SOL    HW2 1194   3.810   4.873   3.242  1.7628 -0.7768 -0.4084
  337SOL     OW 1195   0.332   3.175   4.429 -0.2652 -0.2820 -0.2221
  337SOL    HW1 1196   0.278   3.141   4.352  0.4504 -0.8294 -0.5005
  337SOL    HW2 1197   0.357   3.098   4.489 -0.4217  0.0703  0.3052
  338SOL     OW 1198   3.555   1.134   1.799 -0.6227 -0.4937 -0.7187
  338SOL    HW1 1199   3.463   1.095   1.808 -0.6429 -0.0128  2.1856
  338SOL    HW2 1200   3.602   1.128   1.887  0.4768  3.2491 -0.8818
  339SOL     OW 1201   1.150   4.433   3.955  0.5305  0.1139  0.1144
  339SOL    HW1 1202   1.057   4.447   3.922  0.5487  0.6601  0.2842
  339SOL    HW2 1203   1.178   4.338   3.938 -0.7687 -0.6315  1.8241
  340SOL     OW 1204   3.393   0.301   3.752  0.2605 -0.4373 -0.4449
  340SOL    HW1 1205   3.420   0.300   3.848  0.8157 -0.2916 -0.5937
  340SOL    HW2 1206   3.391   0.208   3.716 -2.1306 -0.7125  0.2902
  341SOL     OW 1207   4.823   2.144   1.442 -0.1458 -0.2873  0.3508
  341SOL    HW1 1208   4.802   2.052   1.409 -1.0418  0.3605 -0.9626
  341SOL    HW2 1209   4.898   2.183   1.388 -1.9845  0.9884 -1.4462
  342SOL     OW 1210   0.513   1.353   3.714  0.5011  0.0290  0.5286
  342SOL    HW1 1211   0.463   1.336   3.629  0.2943  1.4781  0.3352
  342SOL    HW2 1212   0.448   1.368   3.788  0.6814 -2.1072  1.1559
  343SOL     OW 1213   4.311   3.709   3.850  0.3429  0.3591 -0.3935
  343SOL    HW1 1214   4.218   3.696   3.815  0.1273 -2.4641  0.9587
  343SOL    HW2 1215   4.310   3.781   3.920 -0.8887  0.1637 -0.1840
  344SOL     OW 1216   4.680   4.779   3.013  0.4881  0.2426 -0.3189
  344SOL    HW1 1217   4.591   4.750   2.980  0.2428  0.1854  0.3782
  344SOL    HW2 1218   4.705   4.724   3.093  0.8543  0.7010 -0.1142
  345SOL     OW 1219   1.991   1.017   4.109 -0.5005  0.2297  0.5128
  345SOL    HW1 1220   1.969   1.045   4.202 -1.1599 -0.0438  0.4432
  345SOL    HW2 1221   1.990   1.097   4.049  0.4040  0.4846  0.8173
  346SOL     OW 1222   3.914   2.457   0.929  0.0439 -0.7853  0.1323
  346SOL    HW1 1223   3.942   2.551   0.908  0.5019 -0.7307  0.9511
  346SOL    HW2 1224   3.954   2.429   1.016 -0.8088 -1.4263  0.3331
  347SOL     OW 1225   1.293   3.711   4.467 -0.3293 -0.7655 -0.1558
  347SOL    HW1 1226   1.226   3.784   4.479 -0.4325 -0.6404 -1.3510
  347SOL    HW2 1227   1.298   3.656   4.550  0.7664  1.4201  1.3436
  348SOL     OW 1228   5.011   3.698   1.602 -0.1808 -0.0475 -0.1393
  348SOL    HW1 1229   5.046   3.723   1.512 -0.2292 -1.1146 -0.4745
  348SOL    HW2 1230   4.929   3.641   1.591  0.2582 -0.8395  0.5529
  349SOL     OW 1231   2.513   3.864   3.895  0.2055 -0.6513  0.3079
  349SOL    HW1 1232   2.471   3.830   3.811  0.1299  2.0201 -0.8414
  349SOL    HW2 1233   2.605   3.827   3.904  0.7181  0.0169 -1.7236
  350SOL     OW 1234   0.934   4.255   4.367  0.3486  0.6469  0.0677
  350SOL    HW1 1235   0.954   4.303   4.281  1.0494  1.0919  0.4660
  350SOL    HW2 1236   1.012   4.197   4.391 -0.6327 -1.0150 -0.6017
  351SOL     OW 1237   2.191   0.580   2.113 -0.4468 -0.0491  0.4845
  351SOL    HW1 1238   2.092   0.592   2.123 -0.7286  0.0792 -1.8419
  351SOL    HW2 1239   2.229   0.658   2.064  0.2804 -1.4018 -1.2303
  352SOL     OW 1240   4.182   3.327   4.008  0.5811  0.4227 -0.0815
  352SOL    HW1 1241   4.112   3.397   3.990  0.6502  0.7009  0.6905
  352SOL    HW2 1242   4.236   3.354   4.088  1.0026 -0.2223 -0.1444
  353SOL     OW 1243   4.732   2.494   2.611  0.2333  0.1191 -0.2894
  353SOL    HW1 1244   4.680   2.481   2.694 -0.6644  1.3299 -0.6269
  353SOL    HW2 1245   4.676   2.471   2.532  0.2020  1.3149 -0.6493
  354SOL     OW 1246   2.517   4.541   1.145 -0.4920  0.3724  0.2703
  354SOL    HW1 1247   2.588   4.576   1.207 -1.4981  2.1928  0.4633
  354SOL    HW2 1248   2.551   4.543   1.051  0.5037 -0.9838  0.5612
  355SOL     OW 1249   0.547   3.687   2.379  0.0537  0.2238 -0.2163
  355SOL    HW1 1250   0.520   3.695   2.283 -0.5247 -0.1316 -0.0883
  355SOL    HW2 1251   0.587   3.596   2.395  1.2103  0.6893 -0.3687
  356SOL     OW 1252   4.078   1.767   4.602 -0.3351 -0.1175  0.3836
  356SOL    HW1 1253   4.129   1.680   4.602  2.1066  1.2174  1.8068
  356SOL    HW2 1254   4.137   1.840   4.634 -2.6080  1.9718  0.0711
  357SOL     OW 1255   0.683   3.829   2.763  0.4113  0.0301 -0.6343
  357SOL    HW1 1256   0.656   3.769   2.838  1.3477  0.2298 -0.1223
  357SOL    HW2 1257   0.612   3.829   2.693 -1.8637  2.0622  1.5027
  358SOL     OW 1258   2.983   1.395   1.481 -0.2595 -0.2476 -0.4312
  358SOL    HW1 1259   2.884   1.407   1.470 -0.1767  1.3341  0.2464
  358SOL    HW2 1260   3.006   1.298   1.471 -2.1962 -1.0148  1.5710
  359SOL     OW 1261   4.936   0.296   4.246 -0.2205  0.6020  0.5542
  359SOL    HW1 1262   4.901   0.275   4.337 -0.7657 -1.4466 -0.0562
  359SOL    HW2 1263   4.872   0.261   4.177 -0.6810  3.5926 -0.6795
  360SOL     OW 1264   2.217   4.897   2.639 -0.0160 -0.2910  0.4892
  360SOL    HW1 1265   2.258   4.806   2.631  1.6010  0.5334 -2.4964
  360SOL    HW2 1266   2.272   4.953   2.701  0.6516 -0.5669  0.1601
  361SOL     OW 1267   0.666   0.943   3.700 -0.5003  0.2408 -0.5804
  361SOL    HW1 1268   0.573   0.975   3.684 -1.0147 -0.6856  0.4385
  361SOL    HW2 1269   0.664   0.861   3.758  1.0135  1.2907  1.0948
  362SOL     OW 1270   0.177   1.803   1.365 -0.4007  0.3856  0.0030
  362SOL    HW1 1271   0.193   1.759   1.453 -0.1495  0.8078  0.1701
  362SOL    HW2 1272   0.222   1.892   1.363 -0.8097  0.5889 -0.3750
  363SOL     OW 1273   1.526   2.517   3.135  0.4442  0.1108  0.0394
  363SOL    HW1 1274   1.427   2.529   3.132  0.0791 -2.4116 -1.0387
  363SOL    HW2 1275   1.562   2.549   3.222 -1.5290 -0.1223  0.9839
  364SOL     OW 1276   2.347   2.506   3.850  0.0042  0.1935  0.3219
  364SOL    HW1 1277   2.280   2.449   3.802 -0.0436  0.4165  0.1193
  364SOL    HW2 1278   2.310   2.598   3.861  1.0117  0.8816 -1.5297
  365SOL     OW 1279   0.465   4.582   1.363  0.3336 -0.1809  0.2310
  365SOL    HW1 1280   0.455   4.636   1.446  2.2899 -0.9626  1.0406
  365SOL    HW2 1281   0.432   4.634   1.285  3.1525  2.7804  0.7870
  366SOL     OW 1282   4.350   2.767   0.025 -0.1857 -0.1223  0.1122
  366SOL    HW1 1283   4.354   2.860  -0.010 -0.3840 -0.5595 -1.1153
  366SOL    HW2 1284   4.434   2.718   0.003 -0.6531 -0.6601 -0.5196
  367SOL     OW 1285   3.245   1.196   0.082  0.0892  0.5969  0.3282
  367SOL    HW1 1286   3.335   1.205   0.038  0.7010  0.3024  1.4771
  367SOL    HW2 1287   3.180   1.156   0.017  0.3774  2.1645 -1.0021
  368SOL     OW 1288   4.049   1.098   1.232  0.0410  0.3324  0.4729
  368SOL    HW1 1289   3.996   1.132   1.154  0.3837 -0.2733 -0.0363
  368SOL    HW2 1290   4.054   1.169   1.302  1.5240  1.7331 -0.9381
  369SOL     OW 1291   1.314   0.077   0.171 -0.1799  0.4909 -0.4704
  369SOL    HW1 1292   1.235   0.017   0.160 -0.2276  0.9055 -2.8944
  369SOL    HW2 1293   1.286   0.160   0.220 -2.1632  2.0796 -3.9503
  370SOL     OW 1294   2.201   1.527   1.658  0.1701 -0.6717  0.1552
  370SOL    HW1 1295   2.190   1.512   1.560  0.4154 -0.7132  0.1339
  370SOL    HW2 1296   2.252   1.450   1.697 -1.3076 -1.4756  0.5926
  371SOL     OW 1297   1.448   4.718   0.856 -0.4032 -0.3466 -0.1790
  371SOL    HW1 1298   1.545   4.694   0.862 -0.4199 -0.1239  1.1795
  371SOL    HW2 1299   1.438   4.818   0.855 -0.6679 -0.3426  1.0795
  372SOL     OW 1300   3.159   1.832   5.168 -0.3848 -0.0088 -0.3903
  372SOL    HW1 1301   3.251   1.792   5.167 -0.8552 -1.2404  1.0424
  372SOL    HW2 1302   3.151   1.894   5.246 -1.0036 -0.5441 -0.0199
  373SOL     OW 1303   1.475   0.759   2.125  0.4502  0.1359  0.0990
  373SOL    HW1 1304   1.392   0.812   2.143  0.3606 -0.1654  0.6174
  373SOL    HW2 1305   1.455   0.662   2.139  0.6215 -0.0389 -0.7928
  374SOL     OW 1306   3.121   4.246   0.804 -0.3530 -0.4468  0.1381
  374SOL    HW1 1307   3.155   4.334   0.772 -0.4249 -0.8463 -1.0840
  374SOL    HW2 1308   3.095   4.190   0.725  2.0978 -2.5444  0.6879
  375SOL     OW 1309   3.351   2.215   2.964  0.0858  0.0492 -0.0007
  375SOL    HW1 1310   3.319   2.120   2.961 -0.4139  0.2187 -2.3870
  375SOL    HW2 1311   3.341   2.256   2.873 -0.3551  2.6138  1.1184
  376SOL     OW 1312   1.396   4.502   1.309 -0.0181  0.0349  0.4614
  376SOL    HW1 1313   1.410   4.408   1.339 -1.9577 -0.8584 -1.1799
  376SOL    HW2 1314   1.319   4.505   1.245  1.3016  2.4072 -1.1566
  377SOL     OW 1315   1.681   0.489   0.188 -0.2833 -0.4380 -0.1181
  377SOL    HW1 1316   1.686   0.451   0.281  0.5932  1.2040  0.5452
  377SOL    HW2 1317   1.732   0.574   0.184  0.4804 -0.9422 -2.3894
  378SOL     OW 1318   4.564   3.217   2.661 -0.4698 -0.0081  0.0514
  378SOL    HW1 1319   4.633   3.147   2.679 -1.7290 -1.1513  0.6035
  378SOL    HW2 1320   4.575   3.253   2.568  0.8875 -0.1240  0.1573
  379SOL     OW 1321   0.526   3.886   2.558  0.3053  0.0010  0.6645
  379SOL    HW1 1322   0.520   3.808   2.497 -2.1366  1.3524 -1.0151
  379SOL    HW2 1323   0.605   3.942   2.535  0.8883 -0.8820  0.5113
  380SOL     OW 1324   2.766   3.190   4.284  0.8432 -0.3617 -0.9358
  380SOL    HW1 1325   2.807   3.251   4.352 -0.4722 -0.4757  0.0120
  380SOL    HW2 1326   2.687   3.235   4.243  1.0051 -0.7037 -1.6251
  381SOL     OW 1327   5.100   1.336   4.547  0.4859 -0.5053 -0.2904
  381SOL    HW1 1328   5.014   1.377   4.576  0.9364  0.8659 -0.7993
  381SOL    HW2 1329   5.138   1.281   4.621  0.4540  1.0103  0.9174
  382SOL     OW 1330   3.358   4.025   0.511  0.2046  0.2228  0.2328
  382SOL    HW1 1331   3.330   4.027   0.416 -1.1998  0.9176  0.6417
  382SOL    HW2 1332   3.339   3.935   0.550 -0.2718  0.2856  0.1512
  383SOL     OW 1333   0.830   0.604   1.534 -0.0943 -0.3304  0.3369
  383SOL    HW1 1334   0.791   0.602   1.626 -1.4716 -2.4375 -0.2142
  383SOL    HW2 1335   0.919   0.559   1.534 -0.0031 -0.1536  0.6615
  384SOL     OW 1336   1.729   4.590   1.957 -1.1738 -0.0095  0.4742
  384SOL    HW1 1337   1.690   4.642   2.032  0.2836  1.1024  0.5064
  384SOL    HW2 1338   1.664   4.588   1.880 -2.0621  0.1045  1.2125
  385SOL     OW 1339   1.361   2.694   4.381 -0.0099 -0.3062 -0.0386
  385SOL    HW1 1340   1.446   2.642   4.372  1.3210  1.9564 -1.4878
  385SOL    HW2 1341   1.295   2.662   4.313  0.8226 -0.0472 -0.9843
  386SOL     OW 1342   2.631   2.564   5.087 -0.2104 -0.2021 -0.2556
  386SOL    HW1 1343   2.538   2.593   5.063 -0.4311 -0.4749  0.2549
  386SOL    HW2 1344   2.632   2.466   5.104 -0.0903  0.0054  0.9696
  387SOL     OW 1345   3.002   0.490   4.582 -0.0693 -0.9698  0.4492
  387SOL    HW1 1346   2.933   0.531   4.641 -0.2916 -1.7220  0.7278
  387SOL    HW2 1347   3.077   0.455   4.638  0.6247 -0.0088  0.1345
  388SOL     OW 1348   0.586   1.511   0.528  0.2868 -0.0128  0.3889
  388SOL    HW1 1349   0.556   1.564   0.608 -1.8184  1.0309 -1.0257
  388SOL    HW2 1350   0.600   1.572   0.451  0.5701 -1.2233 -0.5477
  389SOL     OW 1351   2.836   1.959   3.506  0.1628  0.0565 -0.2294
  389SOL    HW1 1352   2.807   1.953   3.601  0.8856 -1.3137 -0.0813
  389SOL    HW2 1353   2.834   2.055   3.477 -0.9958  0.3860  0.8540
  390SOL     OW 1354   2.532   3.180   3.092  0.5170  0.1558 -0.1330
  390SOL    HW1 1355   2.485   3.216   3.012  0.7910  1.8455  0.4333
  390SOL    HW2 1356   2.605   3.118   3.063 -1.7374 -2.2425 -1.0440
  391SOL     OW 1357   3.752   2.527   4.939 -0.3557  0.2972  0.2205
  391SOL    HW1 1358   3.699   2.512   5.023 -2.2139  0.8795 -0.7971
  391SOL    HW2 1359   3.700   2.587   4.878  0.9611 -0.1266 -1.3522
  392SOL     OW 1360   2.443   2.121   5.079  0.1955  0.5995 -0.3159
  392SOL    HW1 1361   2.399   2.132   4.990 -1.6967 -0.3730  0.4369
  392SOL    HW2 1362   2.404   2.042   5.126  2.4439 -0.0161  0.6508
  393SOL     OW 1363   4.836   4.083   2.367 -0.7206 -0.3005  0.1648
  393SOL    HW1 1364   4.924   4.123   2.343 -1.5588  1.1196 -0.6954
  393SOL    HW2 1365   4.838   4.053   2.463  0.6486 -0.2265  0.1795
  394SOL     OW 1366   1.983   5.018   2.644 -0.1018  0.5863 -0.5827
  394SOL    HW1 1367   2.008   5.101   2.594 -1.1799  2.1177  1.2762
  394SOL    HW2 1368   2.066   4.966   2.666  0.8718  2.3517  0.1379
  395SOL     OW 1369   1.133   3.602   0.982  0.0711 -0.0117 -0.1338
  395SOL    HW1 1370   1.222   3.640   0.956 -0.3991  1.0017 -0.3364
  395SOL    HW2 1371   1.103   3.537   0.912  0.4636 -0.0406 -0.2791
  396SOL     OW 1372   3.716   3.474   2.752  0.5879 -0.6532  0.0443
  396SOL    HW1 1373   3.684   3.516   2.837  2.5926  0.1864  0.4415
  396SOL    HW2 1374   3.685   3.529   2.674  0.7918 -0.0210  0.4004
  397SOL     OW 1375   1.961   4.825   3.020  0.4065  0.2204 -0.2246
  397SOL    HW1 1376   1.916   4.761   3.083 -0.1302 -0.7895 -1.5712
  397SOL    HW2 1377   1.994   4.905   3.070 -0.8638 -0.0958  1.1593
  398SOL     OW 1378   0.768   0.032   2.606  0.2720  0.8496 -0.1097
  398SOL    HW1 1379   0.699  -0.029   2.565  1.0346 -0.7566  0.8861
  398SOL    HW2 1380   0.852   0.026   2.553  0.1399  1.6223 -0.4217
  399SOL     OW 1381   3.222   0.350   2.539  0.0354  0.1622 -0.1624
  399SOL    HW1 1382   3.274   0.285   2.486  1.3651 -0.2914  1.5949
  399SOL    HW2 1383   3.134   0.309   2.566  0.7285 -0.8265  0.6730
  400SOL     OW 1384   3.134   2.868   4.894  0.7219  0.1139 -0.4145
  400SOL    HW1 1385   3.196   2.884   4.817  2.2364 -1.4555  0.4305
  400SOL    HW2 1386   3.119   2.955   4.942 -0.6451  1.2393 -2.6819
  401SOL     OW 1387   4.507   0.412   4.189  0.1097  0.1580  0.7165
  401SOL    HW1 1388   4.427   0.412   4.129  1.0450 -2.6053 -0.7274
  401SOL    HW2 1389   4.580   0.465   4.146  0.0490  0.0892  0.5267
  402SOL     OW 1390   1.682   4.176   4.099 -0.2917 -0.1844 -0.5725
  402SOL    HW1 1391   1.735   4.144   4.177  0.0422  0.3955 -0.5581
  402SOL    HW2 1392   1.595   4.126   4.095 -0.4813  0.0420  0.3872
  403SOL     OW 1393   3.613   4.053   2.939  0.1866  0.7037  0.1112
  403SOL    HW1 1394   3.634   4.016   3.029 -0.6554 -0.0528  0.0131
  403SOL    HW2 1395   3.627   3.982   2.869 -1.1488  0.6327 -0.1158
  404SOL     OW 1396   2.976   0.657   2.105  0.3480 -0.5053 -0.2361
  404SOL    HW1 1397   2.920   0.633   2.184  1.1493  0.1887  0.5606
  404SOL    HW2 1398   2.988   0.756   2.101  0.6381 -0.5667 -1.0076
  405SOL     OW 1399   3.664   3.881   3.169 -0.2122 -0.5364 -0.2871
  405SOL    HW1 1400   3.716   3.952   3.217 -2.5694  1.1039  0.0124
  405SOL    HW2 1401   3.664   3.797   3.224  1.2095 -0.2493  0.1813
  406SOL     OW 1402   2.261   2.979   3.050 -0.5641  0.2566 -0.5909
  406SOL    HW1 1403   2.198   3.005   3.122 -1.1095 -0.6175 -0.7413
  406SOL    HW2 1404   2.210   2.953   2.968  0.0632  2.3374 -1.7176
  407SOL     OW 1405   0.514   2.499   3.209  0.0389  0.1189 -0.6669
  407SOL    HW1 1406   0.446   2.572   3.202  0.4744  0.5164 -0.8606
  407SOL    HW2 1407   0.537   2.466   3.118 -1.1095 -1.1785 -0.5117
  408SOL     OW 1408   4.666   1.375   4.484  0.2359  0.2937  0.2527
  408SOL    HW1 1409   4.726   1.411   4.555  1.1813 -1.7436  0.5716
  408SOL    HW2 1410   4.690   1.415   4.396  2.4006 -0.7570  0.3010
  409SOL     OW 1411   2.537   0.898   3.031 -0.1961 -0.5166  0.8390
  409SOL    HW1 1412   2.562   0.819   3.088 -1.8245 -2.6869 -1.2860
  409SOL    HW2 1413   2.462   0.874   2.971  1.3820  1.6259 -2.2811
  410SOL     OW 1414   1.894   3.276   1.963  0.0085 -0.3972 -0.0161
  410SOL    HW1 1415   1.799   3.248   1.955  0.1302 -0.5495 -1.1146
  410SOL    HW2 1416   1.946   3.240   1.885  1.4749 -2.3193  1.7190
  411SOL     OW 1417   1.671   0.761   1.005  0.2860  0.4402 -0.0284
  411SOL    HW1 1418   1.701   0.807   1.089 -0.5695  0.8249  0.0717
  411SOL    HW2 1419   1.627   0.828   0.945 -0.6554 -0.1832 -0.0385
  412SOL     OW 1420   2.540   2.121   2.525  0.0119 -0.4429 -0.1173
  412SOL    HW1 1421   2.479   2.174   2.583  0.2537  1.2916 -1.3750
  412SOL    HW2 1422   2.535   2.024   2.551 -1.1031  0.0469  1.6569
  413SOL     OW 1423   2.191   1.449   3.775  0.2920  0.0294  0.2774
  413SOL    HW1 1424   2.256   1.376   3.755 -0.3652  0.0087 -2.0984
  413SOL    HW2 1425   2.228   1.508   3.847  2.5971 -0.4068 -0.4824
  414SOL     OW 1426   1.471   1.169   3.193 -0.9488  0.1670 -0.6180
  414SOL    HW1 1427   1.515   1.093   3.241  0.4635  1.4965  0.2792
  414SOL    HW2 1428   1.377   1.178   3.225 -0.4982  0.0594  0.8018
  415SOL     OW 1429   0.402   5.119   3.844 -0.2224  0.1192 -0.0013
  415SOL    HW1 1430   0.317   5.150   3.888 -0.0265  0.2339  0.2934
  415SOL    HW2 1431   0.389   5.120   3.744 -1.1906 -1.6051  0.0658
  416SOL     OW 1432   4.652   3.765   4.902  0.0546 -0.4994 -0.0058
  416SOL    HW1 1433   4.590   3.828   4.949 -2.3719 -1.4995 -1.6377
  416SOL    HW2 1434   4.617   3.747   4.810  2.0959 -2.1869 -0.5212
  417SOL     OW 1435   3.335   3.203   3.400  0.0847 -0.6175 -0.4290
  417SOL    HW1 1436   3.327   3.302   3.409 -1.7963 -0.6789 -0.9220
  417SOL    HW2 1437   3.313   3.159   3.488  0.9216 -0.6005 -0.2096
  418SOL     OW 1438   3.732   0.152   5.159 -0.1812  0.4101 -0.4703
  418SOL    HW1 1439   3.661   0.163   5.089 -3.6153  0.8431  2.7511
  418SOL    HW2 1440   3.815   0.198   5.129 -0.7200 -1.1086 -5.0017
  419SOL     OW 1441   2.714   2.991   1.649  0.6669  0.7576 -0.5488
  419SOL    HW1 1442   2.696   3.090   1.642 -1.7068  0.3360 -1.2603
  419SOL    HW2 1443   2.783   2.965   1.583  1.9690  2.0512  0.2285
  420SOL     OW 1444   1.522   4.734   3.196  1.2592 -0.1094  0.3127
  420SOL    HW1 1445   1.509   4.637   3.177  0.8856 -0.6380  2.9039
  420SOL    HW2 1446   1.455   4.787   3.144  2.3893 -1.0469 -2.2580
  421SOL     OW 1447   1.907   0.671   2.921  0.3002  0.3565 -0.5053
  421SOL    HW1 1448   1.940   0.729   2.847  1.7151  1.0301  0.6126
  421SOL    HW2 1449   1.984   0.642   2.978 -0.7039 -0.4380  0.4983
  422SOL     OW 1450   5.070   2.065   3.472  0.0367 -0.3670  0.0952
  422SOL    HW1 1451   4.973   2.052   3.455  0.0212 -0.6363  0.3664
  422SOL    HW2 1452   5.094   2.161   3.462 -0.5641 -0.0444  1.5144
  423SOL     OW 1453   4.948   1.012   4.700  0.3613  0.5900 -0.2650
  423SOL    HW1 1454   5.017   0.940   4.699  1.9040  1.9433  1.4998
  423SOL    HW2 1455   4.859   0.973   4.676  1.1039 -1.9301  0.7025
  424SOL     OW 1456   0.651   0.884   4.933 -0.3568 -0.3777  0.0018
  424SOL    HW1 1457   0.641   0.903   4.835 -2.0431 -0.6124  0.1031
  424SOL    HW2 1458   0.601   0.953   4.985 -0.4272 -0.9263  0.6649
  425SOL     OW 1459   3.444   1.783   0.028  0.6938  0.7944  0.3796
  425SOL    HW1 1460   3.472   1.695   0.067 -0.9374 -0.2256 -0.6047
  425SOL    HW2 1461   3.482   1.792  -0.064  0.0447  0.6387  0.0894
  426SOL     OW 1462   1.663   3.283   1.688 -0.3717 -0.2139 -0.0371
  426SOL    HW1 1463   1.725   3.338   1.632 -1.9403  0.5363 -1.0984
  426SOL    HW2 1464   1.577   3.269   1.639 -0.9097 -1.5878  1.2197
  427SOL     OW 1465   3.077   0.719   3.310  0.5489 -0.4574  0.1991
  427SOL    HW1 1466   3.028   0.766   3.236  0.3682 -0.1356  0.5236
  427SOL    HW2 1467   3.122   0.637   3.273  0.4445 -0.3079 -0.2631
  428SOL     OW 1468   2.161   4.038   4.554  0.3139 -0.0284 -0.1220
  428SOL    HW1 1469   2.138   3.942   4.541  2.0312 -0.6489  1.0929
  428SOL    HW2 1470   2.127   4.091   4.476 -0.9480 -1.5493 -0.6525
  429SOL     OW 1471   0.791   1.237   4.701  0.4437  0.3214  0.2218
  429SOL    HW1 1472   0.706   1.237   4.647  0.1051 -1.2542  0.7079
  429SOL    HW2 1473   0.869   1.227   4.640  0.4624  3.1937 -0.3835
  430SOL     OW 1474   3.178   3.126   4.128 -0.3961  0.3499 -0.1121
  430SOL    HW1 1475   3.162   3.194   4.056 -1.0616  0.6877  0.3411
  430SOL    HW2 1476   3.194   3.036   4.087 -1.9782  0.2896 -0.6695
  431SOL     OW 1477   3.903   2.506   0.144  0.1173  0.0964  0.3310
  431SOL    HW1 1478   3.928   2.484   0.049  2.9482 -2.7595  1.5304
  431SOL    HW2 1479   3.931   2.599   0.165  2.2789 -0.1938 -0.8789
  432SOL     OW 1480   3.678   3.851   2.787  0.3220 -0.0128  0.0783
  432SOL    HW1 1481   3.721   3.816   2.703  0.5696 -0.0397  0.2175
  432SOL    HW2 1482   3.638   3.774   2.838  0.6731 -0.0666  0.2733
  433SOL     OW 1483   3.488   3.367   4.846  0.0594 -0.1600  0.2838
  433SOL    HW1 1484   3.457   3.275   4.823  1.2483 -0.4097 -0.3955
  433SOL    HW2 1485   3.565   3.392   4.787  1.5635  0.1828  2.2840
  434SOL     OW 1486   2.880   3.846   3.090  0.7544  0.0282 -0.0259
  434SOL    HW1 1487   2.939   3.896   3.153 -0.6892  0.3740  1.0836
  434SOL    HW2 1488   2.931   3.769   3.051  1.0216 -1.7530  3.4625
  435SOL     OW 1489   3.250   3.032   3.596  0.1638 -0.5643 -0.3682
  435SOL    HW1 1490   3.241   2.932   3.596 -1.3382 -0.4625  0.6308
  435SOL    HW2 1491   3.300   3.060   3.678 -1.1777 -0.3929  0.4100
  436SOL     OW 1492   3.067   0.731   0.341 -0.2006  1.2489  0.3876
  436SOL    HW1 1493   2.994   0.722   0.272 -0.4685  0.1944  0.7955
  436SOL    HW2 1494   3.108   0.822   0.333 -1.4469  1.8152  0.0413
  437SOL     OW 1495   3.764   4.417   0.692  0.7241 -0.0301 -0.5277
  437SOL    HW1 1496   3.722   4.374   0.773  0.2761  2.5760  0.7444
  437SOL    HW2 1497   3.859   4.388   0.684  1.0962  0.4654  1.5975
  438SOL     OW 1498   2.217   1.807   1.060  0.4138 -0.1513  0.3537
  438SOL    HW1 1499   2.255   1.897   1.038  3.5304 -1.6498 -0.9127
  438SOL    HW2 1500   2.189   1.761   0.977 -1.6174 -0.2741  1.0383
  439SOL     OW 1501   2.519   2.275   0.702  0.0459  0.7826  0.7290
  439SOL    HW1 1502   2.544   2.365   0.739 -1.4674  2.0140 -1.0200
  439SOL    HW2 1503   2.470   2.288   0.616 -1.0109 -1.7117  0.8879
  440SOL     OW 1504   2.580   4.853   3.846 -0.6357 -0.1109 -0.1073
  440SOL    HW1 1505   2.576   4.928   3.912 -3.5858  0.1480 -0.4109
  440SOL    HW2 1506   2.562   4.890   3.754 -0.8555 -1.0060 -0.4327
  441SOL     OW 1507   2.682   2.096   1.006 -0.0636  0.1642  0.0319
  441SOL    HW1 1508   2.629   2.045   0.940 -0.5182 -1.2059  1.3978
  441SOL    HW2 1509   2.778   2.099   0.977 -0.6289  1.7640 -1.9149
  442SOL     OW 1510   0.526   4.173   2.506  0.3136  0.5600  0.7784
  442SOL    HW1 1511   0.470   4.189   2.425  1.3370 -1.2346 -0.3635
  442SOL    HW2 1512   0.467   4.146   2.582 -0.7256  2.9186  0.8928
  443SOL     OW 1513   2.620   0.448   3.417  0.1164  0.5222  0.6460
  443SOL    HW1 1514   2.599   0.464   3.514 -0.4155 -0.5551  0.7165
  443SOL    HW2 1515   2.689   0.514   3.387  0.9338  0.3156  2.0003
  444SOL     OW 1516   4.822   4.013   1.246  0.5344  0.5037 -0.4009
  444SOL    HW1 1517   4.770   3.928   1.256  1.3154  0.0384 -0.2359
  444SOL    HW2 1518   4.809   4.071   1.327 -0.3221  0.7307 -0.6911
  445SOL     OW 1519   1.676   0.968   4.449 -0.0030  0.0461 -0.3343
  445SOL    HW1 1520   1.621   0.924   4.520  0.3669  0.8282  0.4522
  445SOL    HW2 1521   1.734   0.900   4.404 -1.7620 -0.8514 -1.3610
  446SOL     OW 1522   3.442   4.900   4.847  0.0432 -0.2911 -0.9006
  446SOL    HW1 1523   3.531   4.896   4.893  0.8405 -1.3090 -2.4547
  446SOL    HW2 1524   3.394   4.812   4.859 -0.4814  0.0262 -0.6151
  447SOL     OW 1525   0.343   3.721   5.053  0.0303 -0.3951 -0.1960
  447SOL    HW1 1526   0.418   3.687   4.997 -0.0063  0.2336 -0.6348
  447SOL    HW2 1527   0.277   3.647   5.070 -0.9459 -0.1786 -2.5866
  448SOL     OW 1528   4.560   0.397   3.825  0.1249  0.2041  0.0681
  448SOL    HW1 1529   4.569   0.434   3.733 -1.2272  1.9134  0.5771
  448SOL    HW2 1530   4.463   0.397   3.852  0.4427 -0.7197  1.3104
  449SOL     OW 1531   2.360   0.265   0.566 -0.4030  0.4090  0.3156
  449SOL    HW1 1532   2.287   0.332   0.570  0.4374  1.2713  2.4902
  449SOL    HW2 1533   2.323   0.174   0.586 -1.1218  0.5809 -0.1948
  450SOL     OW 1534   2.668   4.464   2.616 -0.0398  0.3047  0.5535
  450SOL    HW1 1535   2.757   4.450   2.661  1.2279  0.9781 -1.6253
  450SOL    HW2 1536   2.647   4.562   2.612 -1.0075  0.1436  1.2125
  451SOL     OW 1537   2.091   5.070   3.500 -0.1310  0.5598  0.5723
  451SOL    HW1 1538   2.112   5.043   3.594 -0.3786  1.2764  0.8400
  451SOL    HW2 1539   2.173   5.110   3.458  0.4725 -1.2675 -0.0915
  452SOL     OW 1540   2.144   0.000   1.697 -0.6605 -0.6909 -0.7167
  452SOL    HW1 1541   2.236  -0.036   1.704 -0.9400 -1.3050 -0.1831
  452SOL    HW2 1542   2.106   0.015   1.788 -1.1395 -0.5724 -0.9296
  453SOL     OW 1543   1.164   0.717   4.995 -0.3185 -0.1228  0.4972
  453SOL    HW1 1544   1.182   0.697   5.092 -0.6819  0.8029  0.7697
  453SOL    HW2 1545   1.071   0.753   4.985 -0.1950  0.0263 -0.1591
  454SOL     OW 1546   0.144   4.215   0.918  0.1834 -0.4675  0.0176
  454SOL    HW1 1547   0.235   4.173   0.919  1.3763  1.9307 -0.0829
  454SOL    HW2 1548   0.074   4.144   0.927  1.8864 -2.7511 -3.0380
  455SOL     OW 1549   4.922   4.324   2.045 -0.0097 -0.0297  0.1341
  455SOL    HW1 1550   4.822   4.327   2.049  0.0122  0.5494  0.2662
  455SOL    HW2 1551   4.961   4.396   2.102  0.5085 -0.8884  0.9100
  456SOL     OW 1552   1.029   0.460   0.724  0.6486 -0.0865  0.1384
  456SOL    HW1 1553   0.969   0.415   0.658  0.5449  1.2570 -0.7166
  456SOL    HW2 1554   1.117   0.481   0.681  0.2978  1.5275  0.1324
  457SOL     OW 1555   1.689   1.818   2.554  0.2180  0.7160 -0.0632
  457SOL    HW1 1556   1.702   1.752   2.481 -1.7701  1.4883 -1.2097
  457SOL    HW2 1557   1.739   1.789   2.636  1.7763 -0.6239 -1.4299
  458SOL     OW 1558   3.075   4.766   4.750  0.9044 -0.6708 -0.3273
  458SOL    HW1 1559   3.147   4.738   4.814  1.9657 -0.8203 -1.5467
  458SOL    HW2 1560   3.012   4.690   4.736  0.4963 -0.5413  0.7499
  459SOL     OW 1561   1.615   1.265   4.726  0.2595 -0.7546 -0.3015
  459SOL    HW1 1562   1.698   1.320   4.733 -1.0271  1.2851 -0.2519
  459SOL    HW2 1563   1.621   1.187   4.787  2.1701 -0.7021 -0.3691
  460SOL     OW 1564   4.232   1.599   4.268 -0.2522 -0.6011 -0.1119
  460SOL    HW1 1565   4.216   1.665   4.195 -0.6931  0.6755  1.0981
  460SOL    HW2 1566   4.264   1.513   4.229 -1.2158 -0.2055 -1.8581
  461SOL     OW 1567   2.761   2.177   4.835 -0.2525 -0.4011 -0.2339
  461SOL    HW1 1568   2.794   2.249   4.774  0.3849 -0.0152  0.5493
  461SOL    HW2 1569   2.712   2.108   4.782 -0.8355  0.5814 -1.0012
  462SOL     OW 1570   3.022   3.143   4.986 -0.1661 -0.4041  0.0979
  462SOL    HW1 1571   2.968   3.076   5.036 -1.0619  0.6717  0.6035
  462SOL    HW2 1572   2.974   3.171   4.903 -0.2463  0.3225  0.3845
  463SOL     OW 1573   3.805   2.641   2.217 -0.3646 -0.1854  0.5032
  463SOL    HW1 1574   3.874   2.710   2.197 -0.5836  0.0687  0.6173
  463SOL    HW2 1575   3.714   2.683   2.213 -0.5576 -0.6602 -0.2794
  464SOL     OW 1576   2.591   3.473   0.327 -0.2743  0.2107 -0.1785
  464SOL    HW1 1577   2.688   3.495   0.326 -0.4238  0.9355  0.2664
  464SOL    HW2 1578   2.542   3.535   0.265 -0.7824  1.6232  1.5446
  465SOL     OW 1579   4.228   4.316   4.120 -1.2730 -0.0605  0.2775
  465SOL    HW1 1580   4.163   4.248   4.154  0.5031 -1.1540  1.6125
  465SOL    HW2 1581   4.209   4.405   4.163 -1.2126 -0.6175  1.4892
  466SOL     OW 1582   0.673   4.469   4.221  0.1085 -0.1027 -0.0503
  466SOL    HW1 1583   0.622   4.427   4.296  0.0925 -0.2870 -0.1628
  466SOL    HW2 1584   0.712   4.556   4.251 -0.2689  0.0395  0.0420
  467SOL     OW 1585   0.777   2.995   2.979  0.1025  0.2995  0.2662
  467SOL    HW1 1586   0.740   2.917   3.029  1.5710 -0.5249  0.1204
  467SOL    HW2 1587   0.837   2.963   2.907 -2.2486  1.4133 -2.4087
  468SOL     OW 1588   4.628   0.552   4.480 -0.0951  0.5075 -0.3335
  468SOL    HW1 1589   4.698   0.525   4.415  1.5435  1.4768  0.9371
  468SOL    HW2 1590   4.569   0.474   4.501  2.9461 -1.5134  1.3586
  469SOL     OW 1591   2.160   0.528   2.659 -0.1015  0.1459 -0.1029
  469SOL    HW1 1592   2.127   0.491   2.746  0.3310 -1.7387 -0.6857
  469SOL    HW2 1593   2.254   0.495   2.642 -0.2503  0.3153 -1.3611
  470SOL     OW 1594   0.230   1.170   3.022 -0.0061 -0.2399  0.0669
  470SOL    HW1 1595   0.161   1.232   3.060 -0.9511 -1.5441  0.5753
  470SOL    HW2 1596   0.259   1.105   3.092  0.4159 -0.8302 -0.6333
  471SOL     OW 1597   0.900   2.946   1.053  0.1347 -0.3525  0.2780
  471SOL    HW1 1598   0.924   2.957   1.150 -0.7120  1.7631  0.3199
  471SOL    HW2 1599   0.886   3.037   1.013 -1.4300 -1.2413 -1.3253
  472SOL     OW 1600   2.639   2.345   1.113  0.2505  0.1939 -0.0938
  472SOL    HW1 1601   2.676   2.259   1.077  1.0162 -0.0747  1.2870
  472SOL    HW2 1602   2.680   2.365   1.202  0.0733  1.9983 -0.3829
  473SOL     OW 1603   2.019   3.347   4.893 -0.3543 -0.8170 -0.3162
  473SOL    HW1 1604   2.065   3.434   4.911 -1.5647  0.1004 -1.5254
  473SOL    HW2 1605   2.067   3.274   4.942  2.3399  0.0747 -1.4320
  474SOL     OW 1606   2.454   4.794   2.350  0.5832 -0.0410 -0.1539
  474SOL    HW1 1607   2.493   4.773   2.439  0.1279 -0.5269 -0.0677
  474SOL    HW2 1608   2.487   4.884   2.320  0.5492  0.2304  0.6005
  475SOL     OW 1609   4.838   4.197   0.659  0.1851 -0.8766  0.4226
  475SOL    HW1 1610   4.873   4.287   0.635 -0.7021 -0.9332 -1.2088
  475SOL    HW2 1611   4.754   4.206   0.711 -0.7621 -0.7287 -1.0849
  476SOL     OW 1612   1.016   2.359   0.242  0.8614  0.3475  0.6074
  476SOL    HW1 1613   0.933   2.308   0.264 -0.0380  1.5502  0.1335
  476SOL    HW2 1614   0.993   2.438   0.185  2.5471 -0.2009 -0.9558
  477SOL     OW 1615   3.517   4.630   1.084  0.1260 -0.4393 -0.8619
  477SOL    HW1 1616   3.548   4.687   1.007 -0.6774  0.8142 -0.2890
  477SOL    HW2 1617   3.464   4.553   1.049 -1.3165  0.8159 -1.5415
  478SOL     OW 1618   2.857   0.225   0.987  0.0009  0.1278  0.1748
  478SOL    HW1 1619   2.762   0.215   0.957 -0.3899 -0.5179  1.5619
  478SOL    HW2 1620   2.860   0.271   1.075  1.0300  0.6514 -0.1135
  479SOL     OW 1621   3.454   2.917   0.579  0.1088  0.0091 -0.3241
  479SOL    HW1 1622   3.360   2.898   0.609 -0.6079 -0.3873 -2.6085
  479SOL    HW2 1623   3.498   2.831   0.551  1.4032  0.1047  1.2961
  480SOL     OW 1624   3.617   4.043   3.465  0.3246  0.8510 -0.3826
  480SOL    HW1 1625   3.703   4.006   3.429 -0.7255 -1.5550 -0.6148
  480SOL    HW2 1626   3.568   4.090   3.392 -1.4922 -3.4412 -2.3224
  481SOL     OW 1627   0.463   3.559   1.810 -0.1250  0.0192 -0.2077
  481SOL    HW1 1628   0.459   3.587   1.714  1.6899 -0.0805 -0.3474
  481SOL    HW2 1629   0.397   3.612   1.863 -0.8378  0.3879 -1.4242
  482SOL     OW 1630   4.869   1.014   5.027 -0.1421 -0.1640  0.0396
  482SOL    HW1 1631   4.835   0.920   5.035 -1.8970  0.2384 -1.8809
  482SOL    HW2 1632   4.888   1.035   4.932 -0.8436  1.7629  0.2802
  483SOL     OW 1633   2.221   3.341   3.924 -0.0607  0.0214  0.3393
  483SOL    HW1 1634   2.316   3.371   3.916 -0.0406 -0.0453  0.3202
  483SOL    HW2 1635   2.190   3.305   3.835 -0.1385  0.1441  0.3168
  484SOL     OW 1636   3.967   1.516   4.071 -0.1171 -0.4263 -0.1390
  484SOL    HW1 1637   4.055   1.482   4.040 -0.4243 -0.1627 -1.3826
  484SOL    HW2 1638   3.964   1.615   4.062 -0.9978 -0.5329 -1.4849
  485SOL     OW 1639   4.367   1.495   3.711  0.4727  0.3123  0.3712
  485SOL    HW1 1640   4.301   1.562   3.678  1.8057  1.2917 -0.4157
  485SOL    HW2 1641   4.357   1.410   3.661  1.2637  1.1878 -1.3706
  486SOL     OW 1642   1.482   3.314   1.171 -0.2240  0.0347 -0.6457
  486SOL    HW1 1643   1.386   3.325   1.198 -0.0663 -0.0785 -0.0104
  486SOL    HW2 1644   1.517   3.400   1.135 -0.3760  0.2662 -0.2473
  487SOL     OW 1645   3.507   1.245   5.124 -0.2392  0.0296 -0.1430
  487SOL    HW1 1646   3.555   1.166   5.162  1.4149 -0.1701 -2.4368
  487SOL    HW2 1647   3.548   1.271   5.036 -0.7063  3.4625  0.4901
  488SOL     OW 1648   4.607   4.929   4.742 -0.3968 -0.3102 -0.0097
  488SOL    HW1 1649   4.678   4.999   4.755  1.9559 -2.6307  0.4954
  488SOL    HW2 1650   4.548   4.956   4.666  0.3827  2.1751  0.1535
  489SOL     OW 1651   3.873   3.252   2.751  0.1971 -0.3227  0.2952
  489SOL    HW1 1652   3.826   3.337   2.729  2.3350  0.3728 -2.0664
  489SOL    HW2 1653   3.824   3.175   2.709  0.3883  0.2355 -0.9915
  490SOL     OW 1654   4.492   0.338   4.852 -0.1229 -0.3038  0.2169
  490SOL    HW1 1655   4.531   0.308   4.765 -0.3071 -0.2553  0.1163
  490SOL    HW2 1656   4.430   0.267   4.886  0.4451 -0.6032  0.6302
  491SOL     OW 1657   4.998   3.230   4.703  0.1594  0.6011  0.4229
  491SOL    HW1 1658   5.001   3.239   4.603 -2.3828  1.9024  0.3967
  491SOL    HW2 1659   5.015   3.134   4.727 -3.0592 -0.6331 -1.5940
  492SOL     OW 1660   0.632   2.105   0.426 -0.3696  0.2216  0.4271
  492SOL    HW1 1661   0.575   2.040   0.477  0.9947  0.4886  2.4085
  492SOL    HW2 1662   0.580   2.189   0.410 -1.2571 -0.3558  0.2241
  493SOL     OW 1663   0.154   5.046   1.750 -0.3269  0.4409 -0.5081
  493SOL    HW1 1664   0.135   4.987   1.828 -0.2221  2.3542  1.0182
  493SOL    HW2 1665   0.155   4.991   1.666  1.9545 -2.0860  1.0470
  494SOL     OW 1666   1.218   3.969   0.727 -0.4491  0.0684  0.2825
  494SOL    HW1 1667   1.220   3.922   0.639  2.9029 -0.0602  0.2748
  494SOL    HW2 1668   1.127   3.963   0.767 -1.4324 -1.9816 -2.0406
  495SOL     OW 1669   4.489   3.827   0.671 -0.2216 -0.1509 -0.0326
  495SOL    HW1 1670   4.570   3.833   0.612 -1.3300  0.0126 -1.5895
  495SOL    HW2 1671   4.473   3.731   0.695 -0.7199 -0.4555 -1.4513
  496SOL     OW 1672   1.960   4.669   1.321 -0.0183 -0.8964 -0.0774
  496SOL    HW1 1673   1.876   4.674   1.375  0.7569 -1.0476  1.1849
  496SOL    HW2 1674   1.974   4.756   1.274 -0.7318 -0.7758 -0.0830
  497SOL     OW 1675   2.632   2.281   0.363  0.1642 -0.1075  0.0190
  497SOL    HW1 1676   2.596   2.188   0.367  1.2552 -0.5085  3.3497
  497SOL    HW2 1677   2.727   2.278   0.333  0.2250 -0.0864  0.2082
  498SOL     OW 1678   1.393   2.416   2.033 -0.0409  0.5215 -0.1729
  498SOL    HW1 1679   1.323   2.451   1.971 -0.2335  0.9589  0.2914
  498SOL    HW2 1680   1.352   2.351   2.097  0.3243 -0.6510 -1.0740
  499SOL     OW 1681   0.910   3.739   2.644  0.0041 -0.2690 -0.3264
  499SOL    HW1 1682   0.879   3.710   2.553 -2.4781 -1.2592  0.7586
  499SOL    HW2 1683   0.838   3.793   2.688  1.7464  1.4682  0.5336
  500SOL     OW 1684   0.188   4.492   1.995 -0.0504 -0.2502  0.3648
  500SOL    HW1 1685   0.274   4.512   1.949  1.0482  1.0516  2.8020
  500SOL    HW2 1686   0.187   4.396   2.024  0.5906 -0.2600  0.3628
  501SOL     OW 1687   5.158   3.185   1.838  0.2797 -0.2035 -0.0939
  501SOL    HW1 1688   5.164   3.278   1.874  1.6325 -0.4352  0.3335
  501SOL    HW2 1689   5.171   3.120   1.913 -3.1387 -0.8396  0.0997
  502SOL     OW 1690   2.615   3.564   4.819  0.2758  0.2168 -0.4860
  502SOL    HW1 1691   2.571   3.558   4.909 -0.1009 -1.5749 -0.7430
  502SOL    HW2 1692   2.657   3.654   4.808 -0.1600  0.6712  1.2471
  503SOL     OW 1693   0.880   3.965   2.888  0.2306  0.8382 -0.1131
  503SOL    HW1 1694   0.805   3.913   2.848  0.5962  0.3328 -0.1426
  503SOL    HW2 1695   0.935   4.005   2.814 -0.0042  1.2100 -0.0914
  504SOL     OW 1696   4.056   2.546   3.465 -0.1845  0.3102  0.0735
  504SOL    HW1 1697   4.116   2.626   3.452  0.0918  0.0603 -0.1863
  504SOL    HW2 1698   4.112   2.466   3.484 -0.4935  0.3292  1.1350
  505SOL     OW 1699   4.151   0.407   2.775  0.8436 -0.0706  0.2822
  505SOL    HW1 1700   4.187   0.315   2.790  1.2809  0.2760  1.5333
  505SOL    HW2 1701   4.102   0.411   2.688 -0.8224 -1.9861  1.0695
  506SOL     OW 1702   0.654   0.346   2.211  0.1074  0.3472 -0.2292
  506SOL    HW1 1703   0.651   0.359   2.310  0.8611 -0.8030 -0.0300
  506SOL    HW2 1704   0.567   0.307   2.180 -0.5460  1.7369 -0.2057
  507SOL     OW 1705   1.404   0.978   1.108 -0.1051 -0.0967 -0.3998
  507SOL    HW1 1706   1.395   1.066   1.155  1.3703 -0.0320 -0.1745
  507SOL    HW2 1707   1.376   0.905   1.170  0.7092  0.0788  0.2099
  508SOL     OW 1708   3.082   2.238   4.006  0.6206 -0.1111  0.1992
  508SOL    HW1 1709   3.029   2.240   3.921  1.8982  1.3967 -0.6050
  508SOL    HW2 1710   3.167   2.187   3.991  0.1157 -1.2650  1.0737
  509SOL     OW 1711   3.240   4.886   0.046  0.1547  0.1242 -0.2128
  509SOL    HW1 1712   3.297   4.815   0.004 -1.5320 -1.0437 -0.6057
  509SOL    HW2 1713   3.293   4.932   0.117  3.0604  2.0084 -3.2624
  510SOL     OW 1714   0.948   3.731   2.130  0.2404 -0.0187  0.4157
  510SOL    HW1 1715   0.895   3.703   2.050 -0.6145 -0.3639  1.0962
  510SOL    HW2 1716   1.030   3.781   2.100 -1.0070  1.4996 -0.6272
  511SOL     OW 1717   4.459   0.080   3.349 -0.1061  0.3994 -0.4960
  511SOL    HW1 1718   4.432   0.093   3.254  1.4703  1.5385 -0.8469
  511SOL    HW2 1719   4.497   0.166   3.385 -2.4560  0.5828  1.8174
  512SOL     OW 1720   3.611   2.538   4.287  0.3468 -0.0747 -0.2217
  512SOL    HW1 1721   3.569   2.448   4.274 -1.8602  0.8494  0.0102
  512SOL    HW2 1722   3.674   2.535   4.364 -1.6808 -0.8446  1.4935
  513SOL     OW 1723   0.649   2.073   2.610  0.2291  0.4997 -0.1545
  513SOL    HW1 1724   0.586   2.111   2.677  1.0175  0.8770  0.3872
  513SOL    HW2 1725   0.740   2.114   2.622  0.9500 -1.0712  0.0478
  514SOL     OW 1726   4.912   4.583   1.335  0.0951 -0.1293  0.0817
  514SOL    HW1 1727   4.868   4.494   1.320 -2.1143  1.0245 -0.6946
  514SOL    HW2 1728   5.005   4.581   1.298 -0.2155 -1.8511 -0.6894
  515SOL     OW 1729   3.281   4.666   4.906 -0.6311  0.1717  0.0014
  515SOL    HW1 1730   3.260   4.569   4.891 -1.1315  0.4731 -1.4494
  515SOL    HW2 1731   3.318   4.679   4.998 -1.2336 -1.2813  0.4727
  516SOL     OW 1732   0.310   1.453   3.459 -0.2523  0.1705  0.0868
  516SOL    HW1 1733   0.333   1.530   3.518 -3.2944  0.3152  1.2400
  516SOL    HW2 1734   0.265   1.487   3.376 -0.4055 -0.3129 -0.0303
  517SOL     OW 1735   1.326   1.933   0.172  0.3817  0.3413 -0.4216
  517SOL    HW1 1736   1.374   1.848   0.196 -1.0915 -0.1346  1.0222
  517SOL    HW2 1737   1.359   1.966   0.084 -0.2922 -2.7502 -1.9846
  518SOL     OW 1738   4.267   2.738   4.768 -0.2918  0.2435  0.3493
  518SOL    HW1 1739   4.348   2.709   4.819 -0.4377 -0.6276  0.1035
  518SOL    HW2 1740   4.211   2.659   4.747 -0.2996  0.5899 -1.0522
  519SOL     OW 1741   3.799   0.869   3.120 -0.4407 -0.2400 -0.2310
  519SOL    HW1 1742   3.752   0.954   3.144  0.6883 -0.0254  1.3673
  519SOL    HW2 1743   3.882   0.891   3.068 -0.5528 -0.4358 -0.4982
  520SOL     OW 1744   3.226   0.822   3.899 -0.3037  0.0526 -0.0308
  520SOL    HW1 1745   3.315   0.857   3.869  0.7734 -1.9879  0.6218
  520SOL    HW2 1746   3.207   0.855   3.991  1.1149 -1.6311  0.9304
  521SOL     OW 1747   2.136   0.086   3.922  0.3685  0.2844  0.0123
  521SOL    HW1 1748   2.064   0.098   3.990  0.6569  2.5516 -0.0275
  521SOL    HW2 1749   2.107   0.127   3.835  0.6968 -1.0693 -0.7696
  522SOL     OW 1750   0.108   0.175   2.137 -0.0128  0.4562 -0.1937
  522SOL    HW1 1751   0.079   0.240   2.207  1.2778  0.2418  0.5588
  522SOL    HW2 1752   0.124   0.086   2.178 -0.8322 -0.1199 -1.0636
  523SOL     OW 1753   2.151   2.244   1.915  0.1337 -0.4430  1.0906
  523SOL    HW1 1754   2.158   2.322   1.977 -0.0511 -0.9090  1.7157
  523SOL    HW2 1755   2.236   2.233   1.865  0.1554  0.1662  0.9949
  524SOL     OW 1756   3.344   1.387   2.313  0.2452 -0.0664 -0.0818
  524SOL    HW1 1757   3.258   1.405   2.264 -0.7150  1.8353  2.1544
  524SOL    HW2 1758   3.362   1.288   2.312 -2.9412 -0.7727  0.8776
  525SOL     OW 1759   2.103   0.913   5.134 -0.5188  0.1082  0.0039
  525SOL    HW1 1760   2.074   0.965   5.214  0.1387  2.5969 -1.2494
  525SOL    HW2 1761   2.187   0.863   5.155 -0.8671 -0.0244  1.1164
  526SOL     OW 1762   1.321   0.987   4.442  0.4812  0.6218  0.5172
  526SOL    HW1 1763   1.379   1.067   4.425  0.3292  0.6743  0.2401
  526SOL    HW2 1764   1.367   0.926   4.506  1.0097  0.4863  0.0245
  527SOL     OW 1765   3.373   0.994   4.986 -0.0038 -0.3794 -0.1000
  527SOL    HW1 1766   3.439   0.982   5.060  0.3106  2.5140  0.2024
  527SOL    HW2 1767   3.420   0.988   4.898  0.1415 -1.0059  0.0152
  528SOL     OW 1768   1.226   1.222   4.204 -0.2962  0.4925 -0.0965
  528SOL    HW1 1769   1.126   1.230   4.204 -0.2513  1.4935  1.4064
  528SOL    HW2 1770   1.252   1.143   4.259 -0.2447  0.2152 -0.5116
  529SOL     OW 1771   0.814   0.335   4.562  0.0079 -0.0434  0.5826
  529SOL    HW1 1772   0.873   0.396   4.616  1.0352 -1.5005  1.1880
  529SOL    HW2 1773   0.786   0.381   4.478  0.9415  1.1687  0.9045
  530SOL     OW 1774   0.490   4.838   0.010  0.1760 -0.6722  0.0016
  530SOL    HW1 1775   0.415   4.812   0.071  0.4584 -0.4645  0.4415
  530SOL    HW2 1776   0.577   4.809   0.050  0.5552  1.3664  0.7438
  531SOL     OW 1777   1.265   0.162   2.163 -0.4848  0.0928 -0.4966
  531SOL    HW1 1778   1.281   0.087   2.099  0.3346  0.1519 -0.3681
  531SOL    HW2 1779   1.238   0.125   2.252 -0.2506 -0.0388 -0.4812
  532SOL     OW 1780   0.570   0.632   5.017 -0.3565  0.3901 -0.4585
  532SOL    HW1 1781   0.629   0.562   4.977 -0.0440 -0.0601  0.7651
  532SOL    HW2 1782   0.600   0.722   4.987 -0.4061  0.0527 -1.5846
  533SOL     OW 1783   3.807   0.915   4.383  0.4023  0.4157 -0.1896
  533SOL    HW1 1784   3.894   0.870   4.401  0.4595  0.8107  0.5674
  533SOL    HW2 1785   3.820   0.986   4.314  0.7432  0.6812  0.1485
  534SOL     OW 1786   1.714   3.080   0.664 -0.1572 -0.7889  0.4939
  534SOL    HW1 1787   1.797   3.025   0.667 -1.2413 -2.4575  2.1829
  534SOL    HW2 1788   1.698   3.120   0.754  0.0239  1.4965 -0.4295
  535SOL     OW 1789   0.546   4.413   0.835 -0.2152  0.0977 -0.0945
  535SOL    HW1 1790   0.504   4.426   0.925  2.7852 -1.6346  1.7364
  535SOL    HW2 1791   0.591   4.324   0.832 -1.0418 -0.3361 -3.7594
  536SOL     OW 1792   4.772   1.894   1.343 -0.2367 -0.2607 -0.2536
  536SOL    HW1 1793   4.698   1.837   1.380 -1.0664  1.9892  1.8764
  536SOL    HW2 1794   4.858   1.844   1.350 -1.3680 -2.6733 -2.1180
  537SOL     OW 1795   3.736   2.141   3.317  0.2570 -0.2942 -0.6866
  537SOL    HW1 1796   3.818   2.148   3.373  0.6743 -1.1435 -1.1865
  537SOL    HW2 1797   3.655   2.151   3.375  0.6750 -1.4594  0.1119
  538SOL     OW 1798   1.359   4.750   1.393  0.1004 -0.0206  0.1265
  538SOL    HW1 1799   1.387   4.654   1.390  1.1389  0.2524  0.6572
  538SOL    HW2 1800   1.308   4.772   1.310 -0.3115 -1.0744  0.0794
  539SOL     OW 1801   0.560   0.096   4.671  0.5195  0.5465 -0.4438
  539SOL    HW1 1802   0.570   0.004   4.634  0.2181  0.7828 -1.1407
  539SOL    HW2 1803   0.558   0.093   4.771 -1.6621 -0.4343 -0.4656
  540SOL     OW 1804   4.921   2.326   3.416  0.1706  0.2059 -0.3717
  540SOL    HW1 1805   4.996   2.361   3.360  1.1806 -1.0077  0.1766
  540SOL    HW2 1806   4.854   2.280   3.358  0.2136  0.6527 -0.7823
  541SOL     OW 1807   3.994   3.968   0.259  0.6551  0.6024 -0.0992
  541SOL    HW1 1808   3.943   3.994   0.177 -1.0516 -2.1409 -0.0174
  541SOL    HW2 1809   3.944   3.999   0.340  0.9656  0.9541 -0.0366
  542SOL     OW 1810   4.029   2.400   2.436 -0.7401  0.0004  0.2474
  542SOL    HW1 1811   4.006   2.409   2.533 -1.2733  0.2225  0.1058
  542SOL    HW2 1812   4.086   2.319   2.422  1.3026  1.2053  1.0834
  543SOL     OW 1813   2.052   2.304   3.363 -0.2253 -0.2166 -0.0757
  543SOL    HW1 1814   2.079   2.390   3.321 -1.1500  1.0580  1.7635
  543SOL    HW2 1815   2.133   2.251   3.386  0.3632  0.1692 -1.2254
  544SOL     OW 1816   1.920   3.420   0.044  1.0497  0.1387  0.0520
  544SOL    HW1 1817   1.886   3.452  -0.044  0.7616  0.7106  0.3689
  544SOL    HW2 1818   2.020   3.418   0.043  1.0840  1.2885  0.1081
  545SOL     OW 1819   2.260   0.011   0.665 -0.3924  0.2967  0.5201
  545SOL    HW1 1820   2.343  -0.043   0.677 -0.0563  0.4754 -0.8042
  545SOL    HW2 1821   2.238   0.058   0.750 -0.6175 -1.7704  1.6662
  546SOL     OW 1822   3.266   2.818   2.568 -0.0503  0.4479 -0.6076
  546SOL    HW1 1823   3.293   2.841   2.662 -0.1826 -2.7654  0.3509
  546SOL    HW2 1824   3.169   2.837   2.555  0.0045  1.0579 -0.1554
  547SOL     OW 1825   2.463   0.641   2.413  0.0235  0.0276 -0.2950
  547SOL    HW1 1826   2.435   0.581   2.488 -0.1929 -0.1210 -0.4918
  547SOL    HW2 1827   2.409   0.725   2.417  0.9536  0.6096  0.5206
  548SOL     OW 1828   0.391   5.163   2.986  0.3907 -0.1826 -0.0668
  548SOL    HW1 1829   0.292   5.159   2.977  0.5915 -0.5140 -4.3081
  548SOL    HW2 1830   0.431   5.075   2.961  1.7831  0.8096 -1.5915
  549SOL     OW 1831   3.954   2.675   1.424 -0.3386  0.3252  0.2107
  549SOL    HW1 1832   3.956   2.578   1.447  0.9159  0.2820 -0.0406
  549SOL    HW2 1833   3.882   2.692   1.356 -1.5162 -0.1689  1.2810
  550SOL     OW 1834   3.645   2.485   0.941 -0.2213  0.1328  0.1020
  550SOL    HW1 1835   3.744   2.472   0.936 -0.3448 -0.3916 -2.4578
  550SOL    HW2 1836   3.601   2.400   0.971  0.0017 -0.1746 -0.4364
  551SOL     OW 1837   1.186   0.026   4.597 -0.1433  0.3929  0.1371
  551SOL    HW1 1838   1.137   0.112   4.580  1.0503  1.1697  0.4659
  551SOL    HW2 1839   1.273   0.028   4.548 -0.8871 -1.4485 -1.3832
  552SOL     OW 1840   2.569   2.490   0.882 -0.2773  0.3141  0.0788
  552SOL    HW1 1841   2.525   2.578   0.902  0.7294  1.0258 -0.7491
  552SOL    HW2 1842   2.583   2.440   0.968 -0.8892  0.9448  0.5585
  553SOL     OW 1843   3.316   1.270   0.867 -0.0660  0.7220 -0.0091
  553SOL    HW1 1844   3.316   1.307   0.960  0.5615  0.1821  0.2138
  553SOL    HW2 1845   3.370   1.186   0.865 -1.7926 -0.4235 -0.4192
  554SOL     OW 1846   4.300   2.841   4.391 -0.4563 -0.1741  0.0278
  554SOL    HW1 1847   4.358   2.878   4.464  0.1021  0.5109 -0.7371
  554SOL    HW2 1848   4.264   2.917   4.335  1.6765 -0.7355 -2.3137
  555SOL     OW 1849   0.292   3.185   3.226  0.1765  0.8242  0.8812
  555SOL    HW1 1850   0.263   3.252   3.295 -0.1273  1.2973  0.2963
  555SOL    HW2 1851   0.310   3.231   3.140 -0.3882  0.1092  0.3701
  556SOL     OW 1852   1.953   0.125   0.369  0.4618 -0.2005 -1.0112
  556SOL    HW1 1853   1.988   0.150   0.279 -1.8887 -1.7710 -2.4710
  556SOL    HW2 1854   2.018   0.064   0.415  1.4988  0.2895 -1.7917
  557SOL     OW 1855   0.123   3.022   0.201  0.7448  0.2027  0.2248
  557SOL    HW1 1856   0.025   3.024   0.221  0.8045  0.3545  0.5194
  557SOL    HW2 1857   0.139   3.062   0.110  0.5322  0.1596  0.1672
  558SOL     OW 1858   0.129   4.237   2.066 -0.3057  0.8287 -0.2262
  558SOL    HW1 1859   0.135   4.275   2.158 -3.1016 -0.0483  0.4234
  558SOL    HW2 1860   0.167   4.145   2.065 -0.2322  0.8553  0.0460
  559SOL     OW 1861   4.236   1.792   5.085  0.3453 -0.1722 -0.5456
  559SOL    HW1 1862   4.186   1.781   5.170  1.1447 -0.4394 -0.1018
  559SOL    HW2 1863   4.333   1.805   5.104  0.6516 -1.0093 -1.4456
  560SOL     OW 1864   4.161   2.320   3.553  0.1800  0.6895 -0.5644
  560SOL    HW1 1865   4.240   2.282   3.506 -0.2785  0.5212 -1.2211
  560SOL    HW2 1866   4.190   2.369   3.635  0.9282  0.3619 -0.6321
  561SOL     OW 1867   0.439   3.544   1.259  0.3549  0.0770  0.4333
  561SOL    HW1 1868   0.480   3.550   1.349  1.4677  0.6181 -0.0933
  561SOL    HW2 1869   0.503   3.501   1.195  0.4618  1.6437 -0.5829
  562SOL     OW 1870   2.007   3.989   4.980  0.0894 -0.4648 -0.0472
  562SOL    HW1 1871   1.969   3.900   4.953 -1.3503  0.4095 -1.0438
  562SOL    HW2 1872   2.050   3.981   5.070  0.6780 -2.3405 -0.4519
  563SOL     OW 1873   1.778   3.378   4.601  0.4868 -0.5461  0.6237
  563SOL    HW1 1874   1.717   3.426   4.664  0.4635  0.3136 -0.0325
  563SOL    HW2 1875   1.742   3.286   4.584  0.0333 -0.4821  1.1930
  564SOL     OW 1876   4.661   0.124   3.077  0.2741  0.3173 -0.0434
  564SOL    HW1 1877   4.599   0.045   3.079 -1.0919  1.3460  1.2822
  564SOL    HW2 1878   4.669   0.157   2.984 -1.0362  0.0113 -0.2886
  565SOL     OW 1879   2.661   1.280   1.195 -0.4014  1.0222 -0.7181
  565SOL    HW1 1880   2.730   1.236   1.138 -0.4597  0.1796 -0.1523
  565SOL    HW2 1881   2.594   1.325   1.137 -0.0175  0.8608 -1.2974
  566SOL     OW 1882   2.639   2.009   3.990  0.3046  0.2183 -0.5816
  566SOL    HW1 1883   2.646   2.103   4.023 -1.0720  0.3049 -0.4902
  566SOL    HW2 1884   2.588   1.953   4.055 -0.8042 -0.0526 -1.6284
  567SOL     OW 1885   4.641   4.278   2.321  0.0391 -0.1845 -0.1394
  567SOL    HW1 1886   4.710   4.206   2.333  0.6651  0.0040 -2.2153
  567SOL    HW2 1887   4.621   4.289   2.224 -2.7722 -0.0378  0.3905
  568SOL     OW 1888   1.565   3.571   1.104  0.3822 -0.5471 -0.5871
  568SOL    HW1 1889   1.538   3.666   1.088 -0.3157 -0.6563 -0.0830
  568SOL    HW2 1890   1.582   3.526   1.016 -4.2160 -1.3784 -1.3195
  569SOL     OW 1891   0.639   3.823   1.161  0.0197  0.5220 -0.2102
  569SOL    HW1 1892   0.667   3.776   1.246  1.2618 -1.0406 -1.4094
  569SOL    HW2 1893   0.674   3.916   1.162  1.6927 -0.0699  0.2129
  570SOL     OW 1894   5.107   1.883   2.812 -0.1113  0.5511  0.3344
  570SOL    HW1 1895   5.142   1.948   2.879  1.0163 -1.3250  1.6522
  570SOL    HW2 1896   5.145   1.904   2.722  1.1122  1.0475  0.9495
  571SOL     OW 1897   1.098   1.697   2.047 -0.7765  0.4894  0.0510
  571SOL    HW1 1898   1.181   1.658   2.086  0.4630 -0.0372 -2.8351
  571SOL    HW2 1899   1.059   1.633   1.981 -2.8117  1.2661  0.4259
  572SOL     OW 1900   0.708   1.199   2.416  0.2868 -1.0115 -0.0036
  572SOL    HW1 1901   0.661   1.185   2.329  2.2544 -0.3013 -1.2702
  572SOL    HW2 1902   0.789   1.257   2.401  1.6501 -2.2682  1.9872
  573SOL     OW 1903   1.109   1.410   1.230  0.4734 -0.3950 -0.1292
  573SOL    HW1 1904   1.164   1.382   1.151 -1.5500  0.3304 -1.9158
  573SOL    HW2 1905   1.098   1.509   1.229  0.9287 -0.3043  1.4738
  574SOL     OW 1906   1.706   0.512   0.477 -0.0754 -0.3170 -0.1067
  574SOL    HW1 1907   1.636   0.584   0.482 -0.1237 -0.4077  0.5978
  574SOL    HW2 1908   1.791   0.547   0.515  0.1497 -0.3471 -0.5786
  575SOL     OW 1909   5.100   1.255   0.534  0.1587  0.3879 -0.3343
  575SOL    HW1 1910   5.084   1.249   0.435 -1.6115 -0.6951 -0.0134
  575SOL    HW2 1911   5.052   1.334   0.571  0.7014  0.7077 -0.2907
  576SOL     OW 1912   0.888   0.741   2.598 -0.0567 -0.9878 -0.3756
  576SOL    HW1 1913   0.978   0.738   2.555 -0.8039  0.0852 -2.1407
  576SOL    HW2 1914   0.858   0.836   2.607 -0.3838 -1.2382  1.6330
  577SOL     OW 1915   3.669   2.417   0.298  0.0372  0.0733  0.2492
  577SOL    HW1 1916   3.740   2.459   0.242  0.2413 -1.8598 -1.0475
  577SOL    HW2 1917   3.672   2.318   0.287 -3.1729 -0.0984 -0.2912
  578SOL     OW 1918   2.454   3.748   2.458  0.3251  0.2191  0.2561
  578SOL    HW1 1919   2.495   3.813   2.393 -0.3821 -0.0382 -0.4783
  578SOL    HW2 1920   2.518   3.673   2.476  1.5829  1.6259  1.9454
  579SOL     OW 1921   1.405   1.344   2.975 -0.7285  0.1624 -0.0251
  579SOL    HW1 1922   1.459   1.286   3.036  0.1825 -0.3126 -1.2295
  579SOL    HW2 1923   1.350   1.408   3.029  0.4357  0.1133  1.2758
  580SOL     OW 1924   4.848   5.159   0.978  0.5112  0.1187  0.2080
  580SOL    HW1 1925   4.904   5.165   0.895 -0.6202 -1.8446 -0.7595
  580SOL    HW2 1926   4.882   5.084   1.036 -0.3459 -0.2903  0.1960
  581SOL     OW 1927   2.175   4.309   4.147 -0.2187 -0.6873 -0.2349
  581SOL    HW1 1928   2.241   4.298   4.073 -0.9714 -2.5438 -0.6941
  581SOL    HW2 1929   2.101   4.369   4.118 -0.2172 -0.9533 -0.7932
  582SOL     OW 1930   0.165   4.175   4.352  0.0191 -0.0444 -0.0623
  582SOL    HW1 1931   0.177   4.246   4.421 -0.2177  1.1553 -1.2202
  582SOL    HW2 1932   0.231   4.189   4.279  0.2473 -1.2828 -0.1105
  583SOL     OW 1933   4.785   1.539   2.493  0.8260 -0.0452 -0.2426
  583SOL    HW1 1934   4.696   1.545   2.538  0.1443 -1.1335 -1.3658
  583SOL    HW2 1935   4.801   1.621   2.439  1.1454  0.7624  1.0320
  584SOL     OW 1936   2.713   2.612   4.712 -0.0792  0.3885  0.7340
  584SOL    HW1 1937   2.763   2.696   4.732  0.2920 -0.0572  1.7871
  584SOL    HW2 1938   2.618   2.633   4.690  0.7651  1.3733 -2.5158
  585SOL     OW 1939   2.242   5.091   2.436 -0.1286 -0.2871 -0.5279
  585SOL    HW1 1940   2.225   5.002   2.479  2.8417 -0.4190  0.6358
  585SOL    HW2 1941   2.193   5.162   2.486 -1.5814 -1.0927 -0.7410
  586SOL     OW 1942   4.533   1.194   4.229 -0.0117  0.0040  0.5510
  586SOL    HW1 1943   4.450   1.140   4.241  0.6922 -1.4075 -0.5379
  586SOL    HW2 1944   4.536   1.268   4.296 -0.7160 -1.6957  2.5494
  587SOL     OW 1945   2.840   0.939   3.552 -0.3108 -0.0280  0.0775
  587SOL    HW1 1946   2.900   0.907   3.625  0.3999  0.3211 -0.3420
  587SOL    HW2 1947   2.894   0.988   3.483 -1.0969  0.4085 -0.2455
  588SOL     OW 1948   0.602   2.658   4.484  0.2660  0.4695 -0.8850
  588SOL    HW1 1949   0.573   2.702   4.569  1.7637 -0.5765  0.2211
  588SOL    HW2 1950   0.563   2.707   4.406 -0.2221  2.1592  0.3679
  589SOL     OW 1951   0.517   1.887   0.120  0.1940  0.5407 -0.1501
  589SOL    HW1 1952   0.609   1.921   0.141  0.7409 -0.0459 -1.4926
  589SOL    HW2 1953   0.452   1.963   0.124  0.7749  1.0223  0.4972
  590SOL     OW 1954   4.271   2.015   3.656 -0.1599  0.2104  0.1618
  590SOL    HW1 1955   4.267   2.044   3.751 -0.3434  0.9979 -0.0757
  590SOL    HW2 1956   4.293   2.094   3.598 -1.3830  0.0310 -0.5896
  591SOL     OW 1957   3.742   2.977   3.077  0.1875 -0.2929 -0.0547
  591SOL    HW1 1958   3.756   2.924   2.993  2.3210 -0.4062  0.2948
  591SOL    HW2 1959   3.796   2.936   3.151 -0.8624  0.3850  1.1274
  592SOL     OW 1960   4.476   3.671   1.915 -0.1048 -0.3646  0.0967
  592SOL    HW1 1961   4.535   3.725   1.975 -0.2007 -2.1269  1.8981
  592SOL    HW2 1962   4.428   3.732   1.852  1.5697  1.3670  0.4010
  593SOL     OW 1963   2.483   0.611   2.870 -0.2941 -0.7263 -0.1602
  593SOL    HW1 1964   2.518   0.595   2.963 -0.1839 -0.0201 -0.0737
  593SOL    HW2 1965   2.417   0.687   2.872 -0.5086 -0.9002 -0.6134
  594SOL     OW 1966   2.734   3.264   1.594  0.0024  0.1625  0.1413
  594SOL    HW1 1967   2.799   3.332   1.628 -2.9629  2.4848  1.6121
  594SOL    HW2 1968   2.730   3.269   1.494  0.1233  1.9920  0.1843
  595SOL     OW 1969   4.644   3.218   2.017 -0.2970  0.2748  0.1053
  595SOL    HW1 1970   4.638   3.121   1.995  1.1895 -0.5816  2.9353
  595SOL    HW2 1971   4.735   3.238   2.053 -0.4634  2.8274 -0.7215
  596SOL     OW 1972   1.723   1.496   1.947 -0.3427  0.2185  0.3460
  596SOL    HW1 1973   1.770   1.465   2.030 -1.3264  1.1498  1.2958
  596SOL    HW2 1974   1.780   1.479   1.867  0.6393 -0.6916  1.2175
  597SOL     OW 1975   5.077   2.791   0.291 -0.1732  0.6916 -0.0002
  597SOL    HW1 1976   5.170   2.755   0.293  1.1044  3.5730 -1.3799
  597SOL    HW2 1977   5.012   2.715   0.291  2.1912 -1.5019 -1.1823
  598SOL     OW 1978   2.654   0.752   0.476  0.0871 -0.1864 -0.2123
  598SOL    HW1 1979   2.687   0.661   0.453  0.2214  0.0349 -0.9520
  598SOL    HW2 1980   2.688   0.779   0.566  1.7833 -0.0521 -0.8562
  599SOL     OW 1981   0.799   1.603   1.079 -0.0757 -0.1618  0.4409
  599SOL    HW1 1982   0.825   1.507   1.068 -2.0172 -0.8132  1.1819
  599SOL    HW2 1983   0.848   1.642   1.157 -0.8026 -1.1694  1.4313
  600SOL     OW 1984   0.161   1.263   1.743  0.4021  0.7825  0.2455
  600SOL    HW1 1985   0.200   1.175   1.713 -1.9201  0.1886 -1.2647
  600SOL    HW2 1986   0.080   1.246   1.798 -0.9768  1.9157 -1.3273
  601SOL     OW 1987   2.990   4.575   0.726  0.6129 -0.2074  0.4768
  601SOL    HW1 1988   2.956   4.654   0.777  0.6061  0.6951 -0.8467
  601SOL    HW2 1989   3.084   4.555   0.754  0.4479 -0.0372  1.1644
  602SOL     OW 1990   3.468   0.634   0.428 -0.1229 -0.7756  0.7364
  602SOL    HW1 1991   3.465   0.673   0.520 -2.2037  0.1858  0.3183
  602SOL    HW2 1992   3.395   0.673   0.372  0.7456 -1.7364 -1.1914
  603SOL     OW 1993   1.010   1.756   4.011 -0.3433  0.2628  0.2417
  603SOL    HW1 1994   0.959   1.806   4.082 -0.7712  2.2150 -1.3538
  603SOL    HW2 1995   1.001   1.658   4.027 -1.6360  0.6090  2.0358
  604SOL     OW 1996   1.798   2.767   4.578  0.4755 -0.6877  0.5505
  604SOL    HW1 1997   1.879   2.749   4.635  0.2874 -0.8437  0.7712
  604SOL    HW2 1998   1.716   2.755   4.633  0.2611 -1.6024  0.0436
  605SOL     OW 1999   0.255   1.874   3.572  0.3339  0.0919  0.1253
  605SOL    HW1 2000   0.273   1.917   3.483  0.6235  0.6228  0.4293
  605SOL    HW2 2001   0.313   1.794   3.583  0.6177  0.2799  0.0136
  606SOL     OW 2002   3.317   2.233   2.175  0.1061 -0.2544  0.0588
  606SOL    HW1 2003   3.348   2.200   2.264 -0.6741  2.1086  1.3093
  606SOL    HW2 2004   3.395   2.258   2.119  0.5868 -0.0835  0.7913
  607SOL     OW 2005   0.771   4.301   4.561  0.4390 -0.8002 -0.0628
  607SOL    HW1 2006   0.831   4.280   4.485  1.2554 -1.2692  0.6908
  607SOL    HW2 2007   0.764   4.222   4.622  0.6796 -0.0976  0.9156
  608SOL     OW 2008   0.908   2.099   4.120 -0.2137 -0.1028  0.1087
  608SOL    HW1 2009   0.965   2.063   4.046 -0.4286 -0.3043  0.0382
  608SOL    HW2 2010   0.819   2.126   4.083 -0.1415  0.2813  0.2031
  609SOL     OW 2011   0.425   2.536   2.572 -0.2657 -0.0757  0.0784
  609SOL    HW1 2012   0.466   2.498   2.489 -1.4184  0.0911 -0.5858
  609SOL    HW2 2013   0.366   2.613   2.548 -2.5469 -1.4980  0.7024
  610SOL     OW 2014   2.482   4.310   3.138  0.1541  0.1461 -0.2440
  610SOL    HW1 2015   2.467   4.243   3.065  1.1670 -0.2073 -0.1450
  610SOL    HW2 2016   2.570   4.293   3.181 -0.8112 -0.2250  1.6817
  611SOL     OW 2017   2.956   2.135   1.933 -0.0346 -0.5029  0.8551
  611SOL    HW1 2018   2.988   2.227   1.955  0.5426 -1.2595  3.5570
  611SOL    HW2 2019   2.859   2.127   1.954 -0.3512 -0.2253 -0.4468
  612SOL     OW 2020   2.204   0.291   4.211  0.0331 -0.3183 -0.5626
  612SOL    HW1 2021   2.207   0.383   4.172 -0.3913  0.4100  1.0258
  612SOL    HW2 2022   2.293   0.248   4.202  0.3015  0.3386 -1.1293
  613SOL     OW 2023   2.618   4.862   0.132  0.7421  0.3680 -0.4628
  613SOL    HW1 2024   2.597   4.782   0.076  0.4249  0.8023 -0.9783
  613SOL    HW2 2025   2.550   4.872   0.204  1.2660 -0.3096  0.1283
  614SOL     OW 2026   3.937   4.470   2.964 -0.0564 -0.3357 -0.3168
  614SOL    HW1 2027   3.854   4.419   2.942 -0.6996  0.9022 -0.8101
  614SOL    HW2 2028   4.006   4.452   2.893 -1.3779  1.9243 -2.3283
  615SOL     OW 2029   3.436   0.256   4.996 -0.3378  0.2684 -0.0332
  615SOL    HW1 2030   3.380   0.176   5.018  1.8640 -0.9890  1.3992
  615SOL    HW2 2031   3.437   0.318   5.074 -2.5953  2.1663 -1.3781
  616SOL     OW 2032   1.640   2.504   0.498 -0.0129  0.2422  0.4250
  616SOL    HW1 2033   1.663   2.602   0.499 -0.0309  0.2430  0.6514
  616SOL    HW2 2034   1.625   2.475   0.403 -2.8453  1.1379  0.4895
  617SOL     OW 2035   0.393   0.250   2.174  0.0728  0.3310 -0.8819
  617SOL    HW1 2036   0.301   0.222   2.148 -0.4831  0.4205  0.8311
  617SOL    HW2 2037   0.388   0.320   2.245  1.4566  0.0869 -0.5046
  618SOL     OW 2038   4.576   4.241   0.736 -0.0535 -0.2301  0.5181
  618SOL    HW1 2039   4.555   4.337   0.720  1.2866 -0.1547 -1.0692
  618SOL    HW2 2040   4.554   4.188   0.654  0.3230 -1.0758  0.9491
  619SOL     OW 2041   1.517   1.209   2.554 -0.7088  0.0111  0.1827
  619SOL    HW1 2042   1.495   1.283   2.617 -3.1443 -0.8284  0.4079
  619SOL    HW2 2043   1.568   1.138   2.602  0.6739  0.9995  0.2362
  620SOL     OW 2044   2.767   2.803   0.830 -0.7020 -0.0221 -0.0331
  620SOL    HW1 2045   2.811   2.752   0.904  0.4820 -1.3869 -1.6183
  620SOL    HW2 2046   2.703   2.743   0.782 -1.2893  0.7867 -0.2850
  621SOL     OW 2047   2.393   2.682   0.194 -0.3201 -0.5712 -0.2799
  621SOL    HW1 2048   2.489   2.673   0.168  0.5033 -1.3248  2.6518
  621SOL    HW2 2049   2.383   2.756   0.261 -1.3179 -2.0585  1.3030
  622SOL     OW 2050   1.022   1.537   0.377  0.0197 -0.6025  0.2150
  622SOL    HW1 2051   1.016   1.487   0.464  2.0751 -0.6393  0.3763
  622SOL    HW2 2052   0.930   1.566   0.349 -0.6188  0.2200  2.8624
  623SOL     OW 2053   5.159   1.192   4.782  0.1880 -0.7909 -0.3159
  623SOL    HW1 2054   5.159   1.167   4.879  1.1453 -0.9811 -0.3529
  623SOL    HW2 2055   5.087   1.141   4.735  1.1079 -2.3550 -0.0949
  624SOL     OW 2056   3.548   1.391   2.598  0.1026 -0.3141 -0.0203
  624SOL    HW1 2057   3.581   1.485   2.611 -0.6336 -0.1615  0.8138
  624SOL    HW2 2058   3.570   1.361   2.505  1.6455  0.1560  0.1620
  625SOL     OW 2059   1.870   4.313   4.574  0.5100  0.6564 -0.1632
  625SOL    HW1 2060   1.931   4.291   4.497  0.7022  0.9064 -0.0827
  625SOL    HW2 2061   1.917   4.373   4.638  0.9509 -0.8772  1.0184
  626SOL     OW 2062   1.888   0.454   4.506 -0.3663 -0.1922  0.1180
  626SOL    HW1 2063   1.859   0.517   4.579  2.6245 -0.8605  2.0717
  626SOL    HW2 2064   1.879   0.360   4.538  0.9698 -0.4968 -0.3145
  627SOL     OW 2065   0.775   4.424   2.861  0.0453 -0.2268  0.5583
  627SOL    HW1 2066   0.739   4.331   2.871 -1.6073  0.2837 -0.3609
  627SOL    HW2 2067   0.718   4.476   2.798  0.2197  1.7975  1.9773
  628SOL     OW 2068   1.969   3.059   4.256  0.6946 -0.3851 -0.0115
  628SOL    HW1 2069   1.976   3.051   4.356  1.0878 -0.5564 -0.0472
  628SOL    HW2 2070   2.039   3.123   4.223  1.5172 -1.4032 -0.3052
  629SOL     OW 2071   4.999   4.267   3.046  0.1162  0.5307 -0.1951
  629SOL    HW1 2072   4.952   4.331   2.984  0.5714  0.5074 -0.5660
  629SOL    HW2 2073   5.063   4.211   2.994  0.4666  0.4753  0.2919
  630SOL     OW 2074   0.371   3.945   4.014 -0.9860 -0.2319 -0.4229
  630SOL    HW1 2075   0.367   4.006   3.935 -0.1101  1.0803  0.5163
  630SOL    HW2 2076   0.281   3.943   4.058 -0.9379  0.6813 -0.2595
  631SOL     OW 2077   4.416   3.094   2.292  0.0500  0.2908  0.0633
  631SOL    HW1 2078   4.495   3.034   2.278 -0.2488 -0.0296 -0.2510
  631SOL    HW2 2079   4.442   3.188   2.273  0.8389  0.4312  1.6591
  632SOL     OW 2080   3.747   0.350   2.124  0.2247 -0.3615 -0.3058
  632SOL    HW1 2081   3.755   0.320   2.029 -0.1019 -1.7588  0.0859
  632SOL    HW2 2082   3.657   0.326   2.159  0.3040  0.2426  0.3391
  633SOL     OW 2083   3.707   2.279   1.348  0.0147  0.3310 -0.2364
  633SOL    HW1 2084   3.754   2.224   1.280  0.7174  0.0545  0.4547
  633SOL    HW2 2085   3.662   2.219   1.414 -1.2717  0.5928 -0.8494
  634SOL     OW 2086   1.855   5.085   0.066  0.0442 -0.3195  0.5384
  634SOL    HW1 2087   1.782   5.083   0.134 -0.4129  1.3095  0.1618
  634SOL    HW2 2088   1.815   5.100  -0.025  0.7602 -0.6984  0.1539
  635SOL     OW 2089   0.549   3.400   2.860 -0.2497 -0.0824 -0.4332
  635SOL    HW1 2090   0.614   3.427   2.789  0.0018  0.8701  0.1407
  635SOL    HW2 2091   0.585   3.426   2.950 -1.7839  1.2702 -0.1577
  636SOL     OW 2092   3.872   2.217   4.739 -0.0700 -0.1587  0.6898
  636SOL    HW1 2093   3.914   2.140   4.787  1.3135  0.1260 -0.0257
  636SOL    HW2 2094   3.783   2.238   4.780 -0.7244 -2.4651  0.5738
  637SOL     OW 2095   2.201   2.518   1.010 -0.5219  0.4197  1.0666
  637SOL    HW1 2096   2.242   2.606   0.984  0.0772  0.0794  0.8346
  637SOL    HW2 2097   2.107   2.533   1.040 -0.4478  1.1336  0.9709
  638SOL     OW 2098   3.520   3.775   0.776  0.2979 -0.1050  0.5175
  638SOL    HW1 2099   3.613   3.753   0.746 -0.3019 -1.6168 -0.3730
  638SOL    HW2 2100   3.524   3.834   0.856  2.0215 -0.0138  0.4051
  639SOL     OW 2101   3.076   5.126   4.347 -0.0506 -0.0423 -0.3952
  639SOL    HW1 2102   3.129   5.211   4.354 -0.6767  0.3658 -0.5102
  639SOL    HW2 2103   3.090   5.072   4.430 -0.3636  0.5962  0.0871
  640SOL     OW 2104   1.492   0.012   2.637  0.2968 -0.4058 -0.2725
  640SOL    HW1 2105   1.456  -0.059   2.576 -1.5379  0.0450  0.2161
  640SOL    HW2 2106   1.503  -0.026   2.729 -3.1702  0.4813  0.6344
  641SOL     OW 2107   4.146   2.669   1.847  0.1126 -0.3275  0.1284
  641SOL    HW1 2108   4.146   2.586   1.792 -0.1424 -0.1155 -0.1984
  641SOL    HW2 2109   4.118   2.747   1.790 -2.9676 -0.5227  1.1785
  642SOL     OW 2110   2.808   0.071   1.775 -0.3857  0.2617 -0.1932
  642SOL    HW1 2111   2.888   0.011   1.777 -0.2790  0.3690 -1.0430
  642SOL    HW2 2112   2.834   0.159   1.736 -0.5922  0.8004  0.8493
  643SOL     OW 2113   1.573   4.209   2.977 -0.2147 -0.3746  0.0956
  643SOL    HW1 2114   1.650   4.163   2.931  2.0015  2.0285  1.1368
  643SOL    HW2 2115   1.496   4.215   2.914  0.9908 -1.4307 -1.5918
  644SOL     OW 2116   2.284   2.914   2.317  0.0483  0.3593  0.1096
  644SOL    HW1 2117   2.197   2.959   2.297 -0.5545  0.2008  2.1032
  644SOL    HW2 2118   2.333   2.965   2.388 -0.2218 -1.5203  1.7541
  645SOL     OW 2119   2.108   2.216   1.223  0.4680  0.5579 -0.1243
  645SOL    HW1 2120   2.092   2.269   1.306  1.4051  0.6055  0.0343
  645SOL    HW2 2121   2.192   2.246   1.179  1.2828 -1.0791  0.2111
  646SOL     OW 2122   1.926   5.139   0.897  0.7803  0.2800 -0.2955
  646SOL    HW1 2123   2.011   5.150   0.949  0.7486 -1.3958  0.1651
  646SOL    HW2 2124   1.910   5.221   0.842  1.9843  1.1759  0.6321
  647SOL     OW 2125   2.101   3.663   0.080 -0.2751 -0.3879 -0.0910
  647SOL    HW1 2126   2.108   3.639  -0.017 -1.2082  1.3033 -0.6206
  647SOL    HW2 2127   2.006   3.681   0.103  0.2097  1.9738  0.3747
  648SOL     OW 2128   2.500   2.807   3.172  0.0644  0.1320  0.0405
  648SOL    HW1 2129   2.448   2.887   3.140 -1.2913 -1.0172 -0.7940
  648SOL    HW2 2130   2.484   2.794   3.270  0.7561  1.1914  0.3082
  649SOL     OW 2131   3.647   4.329   1.177  0.9170 -0.0548 -0.4014
  649SOL    HW1 2132   3.643   4.429   1.172 -0.0825 -0.0274  0.5490
  649SOL    HW2 2133   3.710   4.303   1.250 -1.0418 -0.0160  1.4215
  650SOL     OW 2134   0.722   2.167   4.776 -0.0506 -0.2424 -0.2443
  650SOL    HW1 2135   0.724   2.115   4.690 -2.5369 -0.9272  0.0443
  650SOL    HW2 2136   0.725   2.103   4.853 -1.6291  0.0699  0.1167
  651SOL     OW 2137   1.298   2.958   1.265 -0.2547 -0.4612 -0.0453
  651SOL    HW1 2138   1.347   2.875   1.239  3.8753  1.8942 -0.8351
  651SOL    HW2 2139   1.303   2.970   1.365  0.2279 -0.5862 -0.0511
  652SOL     OW 2140   1.227   0.696   4.718  0.1540 -0.4887 -0.2752
  652SOL    HW1 2141   1.201   0.705   4.814  1.5024 -0.1488  0.0891
  652SOL    HW2 2142   1.233   0.600   4.694 -0.9647 -0.5732 -0.2548
  653SOL     OW 2143   1.261   4.807   4.043  0.6107 -0.2588  0.4917
  653SOL    HW1 2144   1.205   4.886   4.017  1.7709  0.3607 -0.2221
  653SOL    HW2 2145   1.202   4.729   4.064 -0.5250 -0.2160 -2.1017
  654SOL     OW 2146   0.541   2.388   1.183 -0.5348  0.5604  0.5962
  654SOL    HW1 2147   0.458   2.444   1.186 -0.5733  0.6160 -1.0039
  654SOL    HW2 2148   0.568   2.373   1.088  0.8868 -0.0671  1.0773
  655SOL     OW 2149   3.036   2.280   0.565 -0.2253  0.7341 -0.7655
  655SOL    HW1 2150   2.981   2.198   0.550  1.4051 -0.5538  0.0059
  655SOL    HW2 2151   3.071   2.313   0.477  0.2829 -0.2600 -0.9461
  656SOL     OW 2152   1.569   4.011   2.330 -0.0114 -0.0939 -0.1688
  656SOL    HW1 2153   1.554   3.973   2.239 -0.2277  0.9273 -0.5808
  656SOL    HW2 2154   1.666   4.009   2.351  0.1889  0.7236 -0.9306
  657SOL     OW 2155   0.683   1.797   4.640  0.1330  0.2448  0.2953
  657SOL    HW1 2156   0.688   1.723   4.573  0.1579  0.3295  0.2037
  657SOL    HW2 2157   0.766   1.797   4.696  0.1127  0.1752  0.3267
  658SOL     OW 2158   2.741   0.085   5.059 -0.2568 -0.1042 -0.7921
  658SOL    HW1 2159   2.674   0.026   5.105 -0.3113  0.4426 -0.1597
  658SOL    HW2 2160   2.696   0.136   4.986 -0.8141  1.1436  0.3854
  659SOL     OW 2161   0.402   3.524   3.628 -0.2828  0.0505  0.3512
  659SOL    HW1 2162   0.500   3.539   3.614 -0.6194  0.7073 -1.5004
  659SOL    HW2 2163   0.363   3.478   3.548 -1.5492  0.0256  0.9514
  660SOL     OW 2164   1.994   0.133   0.098  0.1014  0.0016  0.1029
  660SOL    HW1 2165   1.939   0.050   0.100  1.4134 -0.9319 -0.8829
  660SOL    HW2 2166   1.936   0.210   0.071 -1.2416 -0.4685  1.5437
  661SOL     OW 2167   3.349   3.300   3.087  0.0310 -0.0739  0.4101
  661SOL    HW1 2168   3.359   3.294   3.187  0.6724  0.9900  0.4264
  661SOL    HW2 2169   3.430   3.262   3.043 -0.0232 -0.0680  0.3045
  662SOL     OW 2170   0.798   3.353   2.168  0.1409  0.0895 -0.3944
  662SOL    HW1 2171   0.846   3.267   2.154 -1.5933 -1.1043  0.5874
  662SOL    HW2 2172   0.735   3.369   2.092 -0.0346  0.1478 -0.2370
  663SOL     OW 2173   2.604   4.657   1.569 -0.0968  0.3743 -0.0461
  663SOL    HW1 2174   2.653   4.672   1.483  0.9588  0.4085  0.5571
  663SOL    HW2 2175   2.556   4.570   1.565 -0.2709  0.4982 -0.7688
  664SOL     OW 2176   1.602   3.296   0.019  0.0906  0.1862  0.0078
  664SOL    HW1 2177   1.677   3.258   0.074 -0.5483  0.3197  0.9743
  664SOL    HW2 2178   1.579   3.387   0.051 -0.3856  0.2120 -0.3957
  665SOL     OW 2179   0.227   0.211   2.549 -0.2214 -0.3859  0.0448
  665SOL    HW1 2180   0.244   0.258   2.636  1.2464 -0.7260 -0.0470
  665SOL    HW2 2181   0.270   0.121   2.551 -1.7982 -1.1909 -0.3280
  666SOL     OW 2182   4.043   0.449   0.376 -0.5353  0.1807 -0.1655
  666SOL    HW1 2183   4.032   0.379   0.447 -0.1088 -2.0010 -2.1203
  666SOL    HW2 2184   3.979   0.524   0.393 -1.5372 -0.9974  1.6203
  667SOL     OW 2185   3.187   4.353   2.011 -0.1070  0.1367  0.4381
  667SOL    HW1 2186   3.237   4.436   2.039 -0.3324  0.2048  0.6401
  667SOL    HW2 2187   3.233   4.312   1.933 -0.5376  0.9960 -0.2829
  668SOL     OW 2188   1.170   1.515   3.667 -0.2586  0.3401 -0.3013
  668SOL    HW1 2189   1.152   1.511   3.569 -0.6914 -0.7268 -0.1876
  668SOL    HW2 2190   1.142   1.605   3.702 -2.1239 -0.0116 -0.7781
  669SOL     OW 2191   2.255   1.263   0.186  0.0625 -0.0428 -0.4640
  669SOL    HW1 2192   2.329   1.232   0.127 -0.2606 -0.9743 -0.3845
  669SOL    HW2 2193   2.242   1.362   0.173  0.4490 -0.1040 -1.4373
  670SOL     OW 2194   1.743   2.356   3.491  0.6964  0.4523 -0.2757
  670SOL    HW1 2195   1.661   2.303   3.514  0.0998  2.0362  1.4441
  670SOL    HW2 2196   1.815   2.294   3.459 -0.8298 -1.0783 -0.8601
  671SOL     OW 2197   4.393   3.721   0.018 -0.3576 -0.0602 -0.0154
  671SOL    HW1 2198   4.446   3.801  -0.012 -0.2326  0.3097  1.1363
  671SOL    HW2 2199   4.438   3.680   0.097 -1.4620 -0.1204  0.5964
  672SOL     OW 2200   4.756   1.123   3.341 -0.3958 -0.0817 -0.2886
  672SOL    HW1 2201   4.736   1.094   3.247 -0.5031  0.5171 -0.4575
  672SOL    HW2 2202   4.672   1.157   3.383 -0.1661  0.4768 -0.2774
  673SOL     OW 2203   1.016   1.266   4.537  0.3756  0.2077  0.2353
  673SOL    HW1 2204   1.099   1.318   4.516 -0.1473  0.7844 -0.4660
  673SOL    HW2 2205   1.004   1.194   4.468  0.2001  0.2468  0.2234
  674SOL     OW 2206   0.831   0.795   0.387  0.3370  0.1595  0.3918
  674SOL    HW1 2207   0.798   0.745   0.467 -0.6859  1.4598  0.8105
  674SOL    HW2 2208   0.815   0.893   0.399  0.2140  0.4014 -1.3784
  675SOL     OW 2209   2.662   4.958   2.453 -0.8148  0.2813  0.3654
  675SOL    HW1 2210   2.627   4.910   2.533  1.2425 -0.8548  0.6451
  675SOL    HW2 2211   2.731   5.025   2.482  0.4347 -0.6033 -0.4707
  676SOL     OW 2212   1.751   5.014   4.818 -0.4960 -0.1204 -0.0007
  676SOL    HW1 2213   1.845   5.049   4.815 -0.9357  1.0751 -0.0182
  676SOL    HW2 2214   1.727   4.975   4.729 -0.2412  0.1623 -0.1946
  677SOL     OW 2215   0.904   1.525   4.692 -0.2739  0.2903 -0.6614
  677SOL    HW1 2216   0.960   1.540   4.611  0.2331 -1.5875 -0.6947
  677SOL    HW2 2217   0.856   1.438   4.684  2.0025 -1.4048  2.2340
  678SOL     OW 2218   2.715   4.335   0.322 -0.4572 -0.0341  0.1725
  678SOL    HW1 2219   2.717   4.387   0.408  0.0688 -0.7642  0.6060
  678SOL    HW2 2220   2.747   4.393   0.247  2.3354 -0.3508  1.0013
  679SOL     OW 2221   3.450   0.017   2.636 -0.2264  0.1889 -0.8114
  679SOL    HW1 2222   3.416   0.045   2.546  0.1503 -0.2658 -1.0989
  679SOL    HW2 2223   3.549   0.028   2.638 -0.3220  1.0043 -0.1581
  680SOL     OW 2224   4.391   2.690   0.589 -0.1399  0.0213  0.0416
  680SOL    HW1 2225   4.435   2.600   0.586 -0.5209 -0.2448  1.7006
  680SOL    HW2 2226   4.333   2.701   0.508  2.0183 -0.0797 -1.6075
  681SOL     OW 2227   2.223   4.564   4.913 -0.4196 -0.0769  0.1945
  681SOL    HW1 2228   2.292   4.623   4.871 -0.0124 -0.8780 -0.2748
  681SOL    HW2 2229   2.265   4.478   4.942 -1.2903 -0.7353 -0.4436
  682SOL     OW 2230   4.444   1.829   3.573  0.0131 -0.3624 -0.1999
  682SOL    HW1 2231   4.390   1.886   3.635  1.6726  2.1028 -0.8426
  682SOL    HW2 2232   4.396   1.822   3.485 -1.2825 -1.9765  0.5902
  683SOL     OW 2233   2.504   4.041   1.475 -0.7281  0.1230  0.3233
  683SOL    HW1 2234   2.545   4.109   1.414 -0.5838 -0.4949 -0.2797
  683SOL    HW2 2235   2.534   4.058   1.569 -1.3662  1.4008  0.3133
  684SOL     OW 2236   0.427   2.997   1.799  0.2129  0.0762 -0.0130
  684SOL    HW1 2237   0.418   3.090   1.762  0.5454  0.4331  0.7803
  684SOL    HW2 2238   0.372   2.934   1.745  0.9133  0.5333 -1.2833
  685SOL     OW 2239   2.857   0.643   3.693 -0.3677 -0.5385  0.7199
  685SOL    HW1 2240   2.762   0.614   3.692  0.0044 -1.8131 -0.7787
  685SOL    HW2 2241   2.890   0.645   3.788 -0.8788 -3.5847  1.0465
  686SOL     OW 2242   1.004   1.543   1.818 -0.4233  0.3721  0.2532
  686SOL    HW1 2243   0.930   1.520   1.755  0.2537 -1.2558 -0.0057
  686SOL    HW2 2244   1.090   1.550   1.768 -0.2827  1.6277  0.6398
  687SOL     OW 2245   4.975   2.381   2.536 -0.2178  0.4963  0.5855
  687SOL    HW1 2246   4.894   2.428   2.570 -0.9025  0.5363 -1.0288
  687SOL    HW2 2247   4.962   2.356   2.440  1.5798  0.2536  0.3670
  688SOL     OW 2248   2.808   0.382   1.197 -0.0337  0.3720 -0.2530
  688SOL    HW1 2249   2.765   0.323   1.265 -0.5092 -0.5741 -1.3314
  688SOL    HW2 2250   2.767   0.473   1.201 -0.4885  0.1472  0.3047
  689SOL     OW 2251   4.599   1.935   0.745  0.0239 -0.5833 -0.7603
  689SOL    HW1 2252   4.558   1.877   0.815  1.3585 -1.0825 -0.3621
  689SOL    HW2 2253   4.553   2.024   0.745 -1.5925 -1.3798 -0.9257
  690SOL     OW 2254   2.891   4.350   0.892 -0.1646  0.2593  0.0159
  690SOL    HW1 2255   2.892   4.435   0.839 -0.2018  0.0521 -0.3131
  690SOL    HW2 2256   2.969   4.293   0.867 -0.1650  0.1739  0.2058
  691SOL     OW 2257   2.724   0.346   3.178 -0.0085  0.7356 -0.0131
  691SOL    HW1 2258   2.656   0.289   3.131  1.0681 -0.8311  0.2487
  691SOL    HW2 2259   2.710   0.339   3.277 -0.1752  1.3291  0.0070
  692SOL     OW 2260   0.375   1.374   4.530 -0.5641 -0.4556  0.1705
  692SOL    HW1 2261   0.345   1.443   4.596  1.7951 -0.2744  1.1539
  692SOL    HW2 2262   0.326   1.289   4.546 -3.2773  0.7989 -0.8303
  693SOL     OW 2263   1.809   1.653   0.043  0.1764  0.0053  0.2631
  693SOL    HW1 2264   1.875   1.626   0.113  0.2066  0.9822  0.6154
  693SOL    HW2 2265   1.725   1.600   0.055  0.0343  0.4639  1.2907
  694SOL     OW 2266   3.159   3.031   1.647 -0.0621 -0.5444 -0.7101
  694SOL    HW1 2267   3.243   3.075   1.616  0.1249  0.2765  0.8553
  694SOL    HW2 2268   3.180   2.964   1.717 -0.6856 -0.4593 -0.4313
  695SOL     OW 2269   3.178   0.851   2.586 -0.3723  0.0273 -0.1552
  695SOL    HW1 2270   3.082   0.823   2.592 -0.3098 -0.0500  0.5034
  695SOL    HW2 2271   3.238   0.774   2.607 -0.1618  0.0988 -0.4740
  696SOL     OW 2272   4.629   0.207   0.068 -0.0206 -0.4671 -0.2543
  696SOL    HW1 2273   4.679   0.220  -0.017 -0.2609  0.9071 -0.2089
  696SOL    HW2 2274   4.552   0.271   0.072  0.2017 -0.2421  1.1607
  697SOL     OW 2275   1.340   3.131   1.036 -0.1707 -0.1288  0.2910
  697SOL    HW1 2276   1.397   3.211   1.056 -0.4831 -0.0276  0.8088
  697SOL    HW2 2277   1.339   3.072   1.117  0.6180 -1.0062 -0.3205
  698SOL     OW 2278   3.024   1.949   4.725 -0.4673  0.3048  0.5119
  698SOL    HW1 2279   2.944   1.933   4.666 -0.1752 -1.4953  0.5454
  698SOL    HW2 2280   3.005   1.913   4.816 -0.4783  2.0269  1.2266
  699SOL     OW 2281   1.689   2.460   4.727 -0.4783  0.0979 -0.4118
  699SOL    HW1 2282   1.698   2.448   4.628 -0.1217 -1.1846 -0.2430
  699SOL    HW2 2283   1.632   2.540   4.746  0.9145  1.4696 -1.6350
  700SOL     OW 2284   2.888   1.939   1.514 -0.6998  0.6040  0.0589
  700SOL    HW1 2285   2.916   1.887   1.595  0.2371  0.8993 -0.0600
  700SOL    HW2 2286   2.802   1.903   1.479 -0.6104 -0.1651  0.6057
  701SOL     OW 2287   4.826   3.909   0.636 -0.0290  0.5230  0.2691
  701SOL    HW1 2288   4.865   3.895   0.727  2.3714 -0.6549 -0.8394
  701SOL    HW2 2289   4.847   4.002   0.606 -0.8738  0.9335  0.9027
  702SOL     OW 2290   3.130   2.120   4.492  0.6965  0.2951 -0.1185
  702SOL    HW1 2291   3.041   2.163   4.472  0.1233 -0.4166  0.8392
  702SOL    HW2 2292   3.116   2.040   4.549  1.8667 -0.4880 -0.8957
  703SOL     OW 2293   0.892   3.110   2.139  0.0466  0.7396 -0.2376
  703SOL    HW1 2294   0.854   3.082   2.227 -0.4304  0.0592 -0.6511
  703SOL    HW2 2295   0.937   3.032   2.095  2.7692  1.7124  0.6309
  704SOL     OW 2296   0.592   1.326   5.116 -0.1433 -0.3565 -0.6979
  704SOL    HW1 2297   0.681   1.323   5.072 -0.4533  1.7723 -1.6210
  704SOL    HW2 2298   0.594   1.274   5.202  2.5430  1.2025  0.2781
  705SOL     OW 2299   0.562   4.670   3.410  0.0347  0.3427 -0.0282
  705SOL    HW1 2300   0.481   4.685   3.467  0.2157  1.7779 -0.1041
  705SOL    HW2 2301   0.644   4.689   3.465  0.2704  0.1755 -0.3226
  706SOL     OW 2302   3.772   1.916   4.243 -0.3465  0.4751 -0.5668
  706SOL    HW1 2303   3.838   1.967   4.299  1.0203 -0.9254 -0.8321
  706SOL    HW2 2304   3.689   1.899   4.297  0.9142 -0.7914  1.0707
  707SOL     OW 2305   2.392   1.476   3.435 -0.9295 -0.1206 -0.1880
  707SOL    HW1 2306   2.432   1.406   3.376 -0.3948  0.8475 -1.0232
  707SOL    HW2 2307   2.362   1.435   3.521 -0.4439 -1.3209 -0.5704
  708SOL     OW 2308   4.732   2.359   4.176  0.6189  0.4106  0.1689
  708SOL    HW1 2309   4.739   2.387   4.080 -2.1553  0.2426 -0.1649
  708SOL    HW2 2310   4.675   2.424   4.226  0.5222 -0.4859  1.2544
  709SOL     OW 2311   1.822   0.898   1.734  0.1147 -0.2811 -0.6888
  709SOL    HW1 2312   1.853   0.989   1.760  2.0002 -1.0112 -0.2305
  709SOL    HW2 2313   1.786   0.850   1.814  0.0363 -0.2985 -0.7338
  710SOL     OW 2314   1.377   0.354   0.553 -0.1750 -0.1558 -0.3308
  710SOL    HW1 2315   1.349   0.401   0.636 -0.5687  0.3907 -0.7649
  710SOL    HW2 2316   1.432   0.274   0.576 -1.4762 -0.8416  0.5282
  711SOL     OW 2317   2.413   2.060   1.487  0.5456  0.7701  0.5560
  711SOL    HW1 2318   2.410   2.157   1.463 -0.2187  0.1278 -2.4227
  711SOL    HW2 2319   2.462   2.010   1.416  0.0727 -1.1380  1.5181
  712SOL     OW 2320   1.715   1.769   1.940  0.2421  0.1814 -0.0061
  712SOL    HW1 2321   1.727   1.670   1.953 -2.0702 -0.1708 -0.1558
  712SOL    HW2 2322   1.733   1.816   2.027 -1.6049 -0.7357  0.9467
  713SOL     OW 2323   0.014   4.274   4.130  0.3567  0.0748  0.2483
  713SOL    HW1 2324   0.014   4.332   4.049  0.2979 -0.5444 -0.2060
  713SOL    HW2 2325   0.056   4.323   4.206  1.2888  0.3284 -0.4072
  714SOL     OW 2326   0.017   2.639   1.769  0.0711 -0.2048 -0.2913
  714SOL    HW1 2327   0.074   2.558   1.774 -0.0719 -0.2817  0.2152
  714SOL    HW2 2328   0.068   2.719   1.802  0.2743 -0.0501 -0.9687
  715SOL     OW 2329   2.963   4.802   0.399 -0.4158  0.0278 -1.0748
  715SOL    HW1 2330   2.888   4.820   0.462 -0.4206  1.0239 -1.3573
  715SOL    HW2 2331   2.942   4.842   0.310  0.9526  1.3442 -0.8407
  716SOL     OW 2332   3.724   4.311   2.929 -0.4218  0.0058  0.5186
  716SOL    HW1 2333   3.708   4.212   2.927  1.6565 -0.3713 -0.1110
  716SOL    HW2 2334   3.686   4.352   2.846 -0.6515 -0.3924  0.4227
  717SOL     OW 2335   3.889   1.901   0.492  0.0654  0.4618 -0.1672
  717SOL    HW1 2336   3.937   1.862   0.413  0.3683 -0.7144  0.5693
  717SOL    HW2 2337   3.791   1.905   0.473 -0.0521 -1.2557 -0.0555
  718SOL     OW 2338   4.959   1.660   2.821  0.1854 -0.3773 -0.2219
  718SOL    HW1 2339   5.000   1.749   2.842  0.4070 -0.8596  1.6577
  718SOL    HW2 2340   4.860   1.668   2.821  0.2154  0.0226 -0.8432
  719SOL     OW 2341   0.985   0.871   0.118  0.5421  0.6774  0.3280
  719SOL    HW1 2342   0.928   0.950   0.142 -0.8278 -0.1075 -0.2092
  719SOL    HW2 2343   1.036   0.841   0.199 -0.4893  0.8641  1.0751
  720SOL     OW 2344   3.958   4.998   1.750  0.2945  0.0891  0.2978
  720SOL    HW1 2345   4.012   4.978   1.832  1.9118  1.0482 -0.4843
  720SOL    HW2 2346   3.919   5.090   1.758  4.5483  2.3523 -1.9414
  721SOL     OW 2347   2.509   1.579   3.144 -0.4865 -0.3306 -0.5045
  721SOL    HW1 2348   2.423   1.623   3.117 -0.4405 -0.4261 -0.8158
  721SOL    HW2 2349   2.583   1.646   3.144 -0.5635 -0.2445 -0.2188
  722SOL     OW 2350   0.839   4.527   2.344 -0.0833 -0.5364  0.2558
  722SOL    HW1 2351   0.877   4.442   2.308 -0.8980 -0.7247 -0.1774
  722SOL    HW2 2352   0.908   4.572   2.402  0.8193 -0.8208 -0.5707
  723SOL     OW 2353   3.268   2.755   1.496 -0.1663  0.2417 -0.0171
  723SOL    HW1 2354   3.366   2.740   1.482  0.0112  1.9243 -0.9608
  723SOL    HW2 2355   3.255   2.808   1.580 -0.0528  1.6746 -0.8587
  724SOL     OW 2356   4.940   2.435   2.913 -0.1127  0.0761  0.7678
  724SOL    HW1 2357   4.845   2.419   2.941 -0.7753  1.1656 -0.7051
  724SOL    HW2 2358   4.988   2.348   2.904 -0.9560 -0.4836  1.5692
  725SOL     OW 2359   2.512   2.039   0.432 -0.2105 -0.1423  0.0173
  725SOL    HW1 2360   2.537   2.024   0.527 -0.0840 -3.8362 -0.4464
  725SOL    HW2 2361   2.422   2.000   0.414 -0.0989  0.2074 -1.4278
  726SOL     OW 2362   2.660   4.021   3.101 -0.5395 -0.2140  0.3800
  726SOL    HW1 2363   2.683   4.097   3.161  0.1637 -0.4609  0.4319
  726SOL    HW2 2364   2.736   3.956   3.098 -1.4323 -1.3194  0.9621
  727SOL     OW 2365   0.345   2.894   1.166  0.1533 -0.1076  0.5149
  727SOL    HW1 2366   0.423   2.945   1.131 -0.9647  0.4140 -1.3390
  727SOL    HW2 2367   0.331   2.917   1.263  0.7379  1.7761  0.1958
  728SOL     OW 2368   0.975   4.555   3.414 -0.2291  0.1696 -0.0502
  728SOL    HW1 2369   0.901   4.620   3.430 -0.7551  0.1388 -2.0293
  728SOL    HW2 2370   1.044   4.596   3.355  1.1842  0.0597  1.4584
  729SOL     OW 2371   2.895   3.410   3.209  0.1661 -0.0595  0.3743
  729SOL    HW1 2372   2.950   3.490   3.185  0.5387 -0.6880 -0.9748
  729SOL    HW2 2373   2.813   3.408   3.151  0.7954 -1.3208 -0.5124
  730SOL     OW 2374   3.088   5.094   1.719 -0.2501 -0.4416 -0.1896
  730SOL    HW1 2375   3.040   5.010   1.695 -0.9246  0.4846 -2.2940
  730SOL    HW2 2376   3.166   5.107   1.658  3.6114 -2.4380  3.7470
  731SOL     OW 2377   2.950   3.295   0.729  0.4028 -0.4890 -0.1231
  731SOL    HW1 2378   2.851   3.297   0.727  0.4039 -0.4789 -0.1609
  731SOL    HW2 2379   2.986   3.367   0.670  0.4314  0.1482  0.6460
  732SOL     OW 2380   2.590   0.804   4.082  0.3176 -0.2358  0.0567
  732SOL    HW1 2381   2.584   0.902   4.100  1.3735 -0.3451  1.1242
  732SOL    HW2 2382   2.527   0.756   4.143  1.0249 -0.3278  0.7283
  733SOL     OW 2383   0.851   1.328   4.974  0.0875 -0.1191 -0.2071
  733SOL    HW1 2384   0.921   1.268   5.013  1.3741  0.1728 -1.9263
  733SOL    HW2 2385   0.818   1.289   4.888 -2.6343 -0.7276  1.0100
  734SOL     OW 2386   4.577   2.496   4.329  0.3691 -0.0368 -0.4069
  734SOL    HW1 2387   4.478   2.490   4.326  0.3671 -0.6898  0.6323
  734SOL    HW2 2388   4.606   2.586   4.296 -0.6652  0.7809  0.8296
  735SOL     OW 2389   4.826   4.361   1.229  0.6673 -0.3446  0.2583
  735SOL    HW1 2390   4.783   4.279   1.269 -2.9525  0.9443 -0.5604
  735SOL    HW2 2391   4.862   4.338   1.139 -1.7914 -0.8158 -0.6904
  736SOL     OW 2392   2.199   3.600   4.179 -0.1558 -0.0814  0.1303
  736SOL    HW1 2393   2.146   3.651   4.111  0.3291 -1.6816 -1.5472
  736SOL    HW2 2394   2.277   3.655   4.208 -0.7776  0.9195 -0.0336
  737SOL     OW 2395   1.273   2.545   3.165 -0.1333 -0.9536 -0.3975
  737SOL    HW1 2396   1.266   2.640   3.193 -1.0307 -1.5112  1.3962
  737SOL    HW2 2397   1.259   2.538   3.066  2.6079  1.0286 -1.0241
  738SOL     OW 2398   0.697   0.886   0.737 -0.0618 -0.2058 -0.7651
  738SOL    HW1 2399   0.730   0.980   0.729  0.0059 -0.2423 -0.9176
  738SOL    HW2 2400   0.775   0.825   0.755 -0.2182 -0.1164  0.2673
  739SOL     OW 2401   3.179   1.006   2.042  0.5666  0.1571  0.0961
  739SOL    HW1 2402   3.222   0.915   2.038  0.9570  0.3616 -0.3824
  739SOL    HW2 2403   3.080   0.995   2.055  0.8770 -0.3091  2.8722
  740SOL     OW 2404   0.085   2.728   0.867  0.1195 -0.1207  0.0816
  740SOL    HW1 2405   0.090   2.827   0.876  1.0142 -0.2275  0.9659
  740SOL    HW2 2406   0.147   2.685   0.933 -0.9883 -1.2943  0.4140
  741SOL     OW 2407   1.974   3.087   4.788  0.3343  0.1076 -0.3885
  741SOL    HW1 2408   2.046   3.054   4.849  1.2720 -1.2388 -2.1045
  741SOL    HW2 2409   1.972   3.187   4.788 -1.4774  0.2701  3.7447
  742SOL     OW 2410   2.505   4.042   2.026  0.0844  0.4600  0.6066
  742SOL    HW1 2411   2.450   4.068   1.946  0.9485 -1.0451 -0.5472
  742SOL    HW2 2412   2.595   4.085   2.020  0.1930  0.2488  0.6940
  743SOL     OW 2413   3.556   4.582   2.919 -0.2126 -0.1183  0.1181
  743SOL    HW1 2414   3.472   4.538   2.949 -0.2997 -0.8152 -1.0855
  743SOL    HW2 2415   3.627   4.571   2.989 -0.9892  0.1232  0.9583
  744SOL     OW 2416   0.614   3.779   3.714 -0.7572 -0.4476 -0.0743
  744SOL    HW1 2417   0.568   3.860   3.677  0.0980  0.4499  0.7827
  744SOL    HW2 2418   0.629   3.713   3.641  0.0781  0.9025 -1.1621
  745SOL     OW 2419   2.554   2.004   0.711 -0.3749  0.4298 -0.0278
  745SOL    HW1 2420   2.517   1.950   0.787  0.5038 -0.4737 -0.2184
  745SOL    HW2 2421   2.533   2.101   0.726 -3.2695 -0.0508 -0.4209
  746SOL     OW 2422   3.474   0.805   0.680  0.0441 -0.1991  0.0177
  746SOL    HW1 2423   3.382   0.844   0.692  0.0971 -0.1630  0.3247
  746SOL    HW2 2424   3.516   0.791   0.770  0.2708 -0.3813 -0.1157
  747SOL     OW 2425   3.724   1.454   2.909  0.0159  0.2928 -0.1151
  747SOL    HW1 2426   3.817   1.476   2.937  0.2727  0.5726 -1.1804
  747SOL    HW2 2427   3.694   1.516   2.836 -0.9150  0.0489  0.0405
  748SOL     OW 2428   0.648   4.794   2.588  0.3387 -0.1474 -0.4581
  748SOL    HW1 2429   0.613   4.887   2.601 -0.3344 -0.2941 -1.1480
  748SOL    HW2 2430   0.637   4.767   2.493 -1.4322 -1.6882  0.1077
  749SOL     OW 2431   0.136   1.299   3.602  0.3973  0.0701 -0.3583
  749SOL    HW1 2432   0.061   1.261   3.548 -0.5823  0.7898  0.4555
  749SOL    HW2 2433   0.189   1.362   3.546 -0.0834  0.1465 -0.7370
  750SOL     OW 2434   2.217   3.251   2.380 -0.1665  0.2824  0.3096
  750SOL    HW1 2435   2.162   3.290   2.306  0.5112  0.1986 -0.2520
  750SOL    HW2 2436   2.285   3.319   2.410 -0.0439  0.1029  0.4420
  751SOL     OW 2437   1.302   1.944   3.369 -0.3489 -0.1376  0.3183
  751SOL    HW1 2438   1.266   1.854   3.343  0.3734 -0.2160 -0.4316
  751SOL    HW2 2439   1.387   1.932   3.421  0.1297  0.1259 -0.3922
  752SOL     OW 2440   0.965   1.971   0.636 -0.2119  0.1282 -0.0252
  752SOL    HW1 2441   1.025   1.956   0.715 -0.2261 -0.5263 -0.1307
  752SOL    HW2 2442   0.870   1.976   0.667 -0.5854 -3.2465 -0.2462
  753SOL     OW 2443   2.303   0.501   3.191  0.0124  0.0750 -0.2263
  753SOL    HW1 2444   2.315   0.477   3.287 -2.9803 -1.7866 -0.1771
  753SOL    HW2 2445   2.390   0.534   3.154  0.9961  2.0902  3.3489
  754SOL     OW 2446   1.178   3.620   1.852 -0.4186  0.1693  0.4978
  754SOL    HW1 2447   1.249   3.573   1.799 -0.9779 -0.5428  0.3665
  754SOL    HW2 2448   1.173   3.581   1.943 -2.3790 -1.5996 -0.2899
  755SOL     OW 2449   3.046   4.021   3.252  0.0704 -0.4168  0.3848
  755SOL    HW1 2450   3.132   4.026   3.302 -0.0236  3.2305  0.4407
  755SOL    HW2 2451   3.064   4.024   3.153  0.0570  0.4693  0.3982
  756SOL     OW 2452   2.145   4.777   5.113  0.4278  0.3378  0.0376
  756SOL    HW1 2453   2.194   4.717   5.050  1.3382  0.9561  0.1221
  756SOL    HW2 2454   2.159   4.745   5.206  0.7963  0.5827  0.0713
  757SOL     OW 2455   2.753   2.808   4.954  0.2334  0.8101  0.3920
  757SOL    HW1 2456   2.696   2.727   4.966 -2.8418  2.8837  0.8152
  757SOL    HW2 2457   2.813   2.794   4.875 -0.3959 -1.7339  0.2689
  758SOL     OW 2458   4.283   0.214   2.135 -0.0867  0.5065 -0.1112
  758SOL    HW1 2459   4.287   0.299   2.188  0.3806  0.3549  0.0982
  758SOL    HW2 2460   4.375   0.190   2.102 -0.2075  0.0550 -0.1300
  759SOL     OW 2461   4.389   4.389   1.580  0.2922 -0.1614 -0.2470
  759SOL    HW1 2462   4.292   4.414   1.579  0.0360 -0.9825  1.2910
  759SOL    HW2 2463   4.433   4.423   1.497 -1.3377  0.1019 -1.0396
  760SOL     OW 2464   0.859   2.611   4.603 -0.1071 -0.0054  0.4563
  760SOL    HW1 2465   0.777   2.647   4.557 -0.2404 -1.3097 -0.4063
  760SOL    HW2 2466   0.838   2.521   4.640  1.3264 -1.0395 -1.1101
  761SOL     OW 2467   3.181   2.212   0.020 -0.9063 -0.3048 -0.1974
  761SOL    HW1 2468   3.100   2.200  -0.038 -1.3910 -0.1894  0.4466
  761SOL    HW2 2469   3.221   2.302   0.003  0.6533 -1.3110 -2.4359
  762SOL     OW 2470   0.306   4.255   3.301 -0.0210  0.1868 -0.5399
  762SOL    HW1 2471   0.350   4.325   3.245 -1.1478  0.9681 -0.4588
  762SOL    HW2 2472   0.291   4.289   3.393  1.9600 -1.1462  0.3471
  763SOL     OW 2473   2.838   4.527   0.502 -0.2840 -0.1493 -0.6190
  763SOL    HW1 2474   2.857   4.608   0.447  1.7324  0.4365  0.8185
  763SOL    HW2 2475   2.908   4.518   0.573 -1.3318 -2.3085  0.2265
  764SOL     OW 2476   4.980   4.580   4.397 -0.0495 -0.0032 -0.3747
  764SOL    HW1 2477   4.995   4.487   4.429 -3.6942 -1.4652 -2.3496
  764SOL    HW2 2478   5.040   4.599   4.320 -0.1365 -1.1775 -0.7395
  765SOL     OW 2479   0.352   3.721   0.781  0.4927 -0.3210 -0.1944
  765SOL    HW1 2480   0.309   3.702   0.869  0.3948  0.3941 -0.0817
  765SOL    HW2 2481   0.291   3.778   0.726  0.8285 -0.2271 -0.4722
  766SOL     OW 2482   4.786   4.282   4.667 -0.2336  0.4308 -0.2437
  766SOL    HW1 2483   4.817   4.350   4.601  0.8095  1.2621  1.0464
  766SOL    HW2 2484   4.843   4.200   4.659  1.6906  1.5188  1.3309
  767SOL     OW 2485   4.236   4.254   1.991  0.2551 -0.3838 -0.4596
  767SOL    HW1 2486   4.197   4.341   1.960  1.3959  0.9367  1.6031
  767SOL    HW2 2487   4.314   4.231   1.933  1.4305  1.2591  0.3863
  768SOL     OW 2488   0.409   3.632   0.237  0.0326  0.9047 -0.6658
  768SOL    HW1 2489   0.489   3.683   0.206 -0.3648  1.0509 -1.4680
  768SOL    HW2 2490   0.360   3.686   0.306 -0.6068  1.8125 -1.7989
  769SOL     OW 2491   1.751   0.163   1.927 -0.2110 -0.1219  0.3832
  769SOL    HW1 2492   1.725   0.086   1.985  0.6410 -0.1881  0.6984
  769SOL    HW2 2493   1.765   0.132   1.833 -0.8383 -0.1621  0.3034
  770SOL     OW 2494   3.719   3.501   0.349 -0.2685  0.1039  0.6959
  770SOL    HW1 2495   3.630   3.548   0.342 -1.3664 -2.0173 -0.9796
  770SOL    HW2 2496   3.732   3.466   0.442 -1.6370 -0.3012  0.7601
  771SOL     OW 2497   5.012   0.048   0.028 -0.2026  0.1065  0.0192
  771SOL    HW1 2498   5.061   0.131   0.001  0.6093 -0.7728 -1.3087
  771SOL    HW2 2499   5.076  -0.029   0.029 -1.4041 -0.9469 -1.0965
  772SOL     OW 2500   0.248   1.115   4.500 -0.5190  0.1262  0.3198
  772SOL    HW1 2501   0.152   1.089   4.490  0.0696 -1.7610 -0.7961
  772SOL    HW2 2502   0.296   1.100   4.414  0.6806  1.5977  0.6938
  773SOL     OW 2503   3.239   1.924   3.728 -0.1871  0.6155  0.8207
  773SOL    HW1 2504   3.161   1.898   3.671 -0.1235  0.8315  0.6359
  773SOL    HW2 2505   3.324   1.913   3.676  0.0526 -1.0816  1.4932
  774SOL     OW 2506   1.220   3.439   1.218  0.1098  0.5149 -0.2779
  774SOL    HW1 2507   1.157   3.502   1.172  0.1110 -1.0020 -2.4708
  774SOL    HW2 2508   1.172   3.356   1.244  0.2535  1.0809  2.0803
  775SOL     OW 2509   0.045   0.308   4.693 -0.1459 -0.3825  0.2048
  775SOL    HW1 2510   0.129   0.299   4.746  0.0026  0.3549  0.1005
  775SOL    HW2 2511   0.035   0.229   4.633 -0.2639 -1.1855  1.2435
  776SOL     OW 2512   4.280   4.127   3.634 -0.3499  0.3002  0.0988
  776SOL    HW1 2513   4.305   4.054   3.697  2.0741 -0.5425 -1.6759
  776SOL    HW2 2514   4.335   4.208   3.653 -1.7429  1.1015  0.8980
  777SOL     OW 2515   2.490   1.388   4.124  0.4301  0.4891 -0.9136
  777SOL    HW1 2516   2.522   1.295   4.107 -1.6772 -0.4290 -0.2218
  777SOL    HW2 2517   2.541   1.427   4.200  0.6696 -0.4918 -0.5515
  778SOL     OW 2518   4.987   2.279   1.239 -0.1447  0.0117 -0.4609
  778SOL    HW1 2519   4.927   2.358   1.223 -0.9957 -0.4649  0.2890
  778SOL    HW2 2520   5.025   2.248   1.152 -1.2815  0.1016 -1.0137
  779SOL     OW 2521   2.021   1.537   0.501 -0.5926 -0.3875 -0.5575
  779SOL    HW1 2522   2.020   1.533   0.601 -0.5275  2.0275 -0.4030
  779SOL    HW2 2523   2.107   1.499   0.467 -0.7488 -1.5370  0.2358
  780SOL     OW 2524   1.072   3.737   1.645 -0.0922 -0.1495  0.1272
  780SOL    HW1 2525   1.129   3.701   1.572  1.5796  1.4342  0.5767
  780SOL    HW2 2526   1.111   3.713   1.734 -1.4492 -1.0429  0.5167
  781SOL     OW 2527   4.039   3.925   0.678 -0.3716 -0.3185  0.1796
  781SOL    HW1 2528   3.958   3.949   0.625 -0.7294  1.5661  1.4872
  781SOL    HW2 2529   4.121   3.955   0.628 -0.3966 -2.4392 -1.2533
  782SOL     OW 2530   0.351   0.325   3.346 -0.9883 -0.8458 -0.2596
  782SOL    HW1 2531   0.398   0.267   3.279 -0.1853 -0.3349 -0.1411
  782SOL    HW2 2532   0.366   0.290   3.438  0.3035  0.0758 -0.0975
  783SOL     OW 2533   0.680   0.428   4.830 -0.0245  0.3374 -0.1605
  783SOL    HW1 2534   0.768   0.435   4.784  0.2237  2.5918  0.5104
  783SOL    HW2 2535   0.624   0.507   4.805 -0.5220  0.7359  2.0293
  784SOL     OW 2536   3.468   3.602   0.321 -0.1451 -0.0389 -0.7260
  784SOL    HW1 2537   3.460   3.607   0.221  0.2399 -0.5864 -0.7917
  784SOL    HW2 2538   3.394   3.654   0.363 -1.4298 -1.3282 -1.2953
  785SOL     OW 2539   1.384   1.183   2.103 -0.2283 -0.3482  0.1856
  785SOL    HW1 2540   1.315   1.218   2.040 -0.4376 -1.1764 -0.0507
  785SOL    HW2 2541   1.364   1.088   2.126  1.0789 -0.7429 -0.2322
  786SOL     OW 2542   0.160   2.986   0.957 -0.5669  0.1649  0.0275
  786SOL    HW1 2543   0.231   2.952   1.018  0.1010  0.1814 -0.7248
  786SOL    HW2 2544   0.200   3.009   0.868 -1.4499  0.5131 -0.2957
  787SOL     OW 2545   1.062   3.939   0.451 -0.2385 -0.3990 -0.4969
  787SOL    HW1 2546   1.129   3.880   0.406  0.3959  0.3311 -0.5340
  787SOL    HW2 2547   1.104   4.027   0.472 -0.4574 -0.7628  1.7073
  788SOL     OW 2548   1.969   0.068   3.026 -0.8211 -0.0932  1.1507
  788SOL    HW1 2549   1.913   0.078   2.943  0.7962  1.0140  0.1257
  788SOL    HW2 2550   1.958   0.150   3.083 -0.5673 -0.0424  1.1305
  789SOL     OW 2551   1.027   1.968   1.220 -0.3795 -0.3206 -0.2311
  789SOL    HW1 2552   1.025   2.051   1.165 -0.9361  0.6903  1.2569
  789SOL    HW2 2553   1.066   1.988   1.310 -1.5145 -1.4281  0.5344
  790SOL     OW 2554   4.506   0.498   2.934 -0.3695  0.1714  0.3951
  790SOL    HW1 2555   4.498   0.432   3.009 -0.6049  0.2231  0.4147
  790SOL    HW2 2556   4.598   0.491   2.895 -1.0893 -1.8313 -1.1339
  791SOL     OW 2557   5.049   1.791   1.311  0.9221 -0.3037 -0.4935
  791SOL    HW1 2558   5.097   1.778   1.398 -0.0656  0.9746  0.2854
  791SOL    HW2 2559   4.999   1.707   1.289  1.6932 -0.8655 -0.1713
  792SOL     OW 2560   2.932   3.297   2.894  0.1256  0.0471 -0.3021
  792SOL    HW1 2561   2.867   3.354   2.944  0.2242 -0.5340  0.5166
  792SOL    HW2 2562   2.904   3.289   2.798 -0.5229  0.5082 -0.1519
  793SOL     OW 2563   0.481   2.779   4.243  0.5565  0.1581  0.2047
  793SOL    HW1 2564   0.488   2.878   4.248 -0.7363  0.2689  0.3598
  793SOL    HW2 2565   0.534   2.745   4.166 -0.5919  1.1978 -1.1011
  794SOL     OW 2566   2.397   1.090   0.420  0.4845  0.2124 -0.2942
  794SOL    HW1 2567   2.451   1.175   0.414 -0.6284  0.9548 -0.1347
  794SOL    HW2 2568   2.401   1.056   0.514  2.0108 -0.6713 -0.6407
  795SOL     OW 2569   0.528   1.896   0.557  0.1229  0.0480 -0.4776
  795SOL    HW1 2570   0.526   1.837   0.477 -1.5192  0.2269 -0.6005
  795SOL    HW2 2571   0.527   1.839   0.640  0.1114 -0.1175 -0.5900
  796SOL     OW 2572   3.812   0.619   2.957  0.1856  0.7169 -0.2956
  796SOL    HW1 2573   3.832   0.673   3.038 -0.9647  0.4401  0.1908
  796SOL    HW2 2574   3.851   0.664   2.876  1.5703  0.8571  0.4201
  797SOL     OW 2575   0.086   2.583   2.535  0.1176 -0.5954  0.2590
  797SOL    HW1 2576  -0.010   2.607   2.546  0.3368  0.3237  0.2498
  797SOL    HW2 2577   0.139   2.665   2.516  1.1092 -0.8834  1.5994
  798SOL     OW 2578   3.418   2.727   4.239 -0.9489  0.1349  0.5637
  798SOL    HW1 2579   3.487   2.655   4.240  0.0262  0.9659 -1.1466
  798SOL    HW2 2580   3.447   2.802   4.299 -1.2654 -0.2885  1.2476
  799SOL     OW 2581   2.965   2.182   2.843 -0.4089 -0.2190 -0.1604
  799SOL    HW1 2582   2.969   2.177   2.943 -0.3827 -2.4833 -0.2282
  799SOL    HW2 2583   2.990   2.274   2.814 -1.3672  0.7783  1.9454
  800SOL     OW 2584   0.603   3.382   3.872 -0.4420 -0.2969 -0.2529
  800SOL    HW1 2585   0.537   3.454   3.850 -1.0821 -0.4523  1.0580
  800SOL    HW2 2586   0.576   3.338   3.958 -0.1068 -2.1637 -1.0698
  801SOL     OW 2587   4.140   4.456   1.014 -0.2692  0.1175  0.2072
  801SOL    HW1 2588   4.179   4.367   0.990  3.1338  1.5386 -0.0587
  801SOL    HW2 2589   4.186   4.492   1.095 -0.8837  2.0234 -0.2427
  802SOL     OW 2590   2.310   4.826   4.522  0.0635 -0.0009  0.4652
  802SOL    HW1 2591   2.387   4.764   4.507  0.7753  1.1052 -0.6393
  802SOL    HW2 2592   2.317   4.867   4.613  1.7255  1.3245 -0.2089
  803SOL     OW 2593   1.143   1.264   3.253 -0.3022 -0.1978 -0.1663
  803SOL    HW1 2594   1.053   1.223   3.243  0.8728 -2.3915 -3.1001
  803SOL    HW2 2595   1.143   1.355   3.210 -1.1446 -0.1190 -0.0127
  804SOL     OW 2596   4.730   3.692   0.128  0.0420  0.4708  0.0293
  804SOL    HW1 2597   4.698   3.771   0.077 -1.5770  1.0964  1.8670
  804SOL    HW2 2598   4.819   3.662   0.092  0.8703  3.3050 -0.5256
  805SOL     OW 2599   2.222   0.010   3.049  0.2329  0.2824  0.3484
  805SOL    HW1 2600   2.266   0.089   3.090  0.5000  0.8932 -1.0476
  805SOL    HW2 2601   2.127   0.031   3.028  0.4419  0.4416 -0.4992
  806SOL     OW 2602   4.092   2.456   2.156 -0.4054 -0.0159  0.0452
  806SOL    HW1 2603   4.042   2.386   2.105 -0.1800 -0.4738  0.4500
  806SOL    HW2 2604   4.066   2.452   2.252  0.1630 -0.0427  0.2011
  807SOL     OW 2605   3.210   0.441   3.619  0.0193 -0.2149  0.3927
  807SOL    HW1 2606   3.268   0.383   3.676  3.0810  1.0278 -1.2176
  807SOL    HW2 2607   3.181   0.521   3.672  1.5773  0.1930  0.6748
  808SOL     OW 2608   2.760   3.555   0.632 -0.2341 -0.3845  0.4661
  808SOL    HW1 2609   2.729   3.471   0.677  0.6450 -0.7509  0.4075
  808SOL    HW2 2610   2.684   3.595   0.581 -1.6109  0.6485  3.1224
  809SOL     OW 2611   1.530   2.861   3.365  0.2544  0.0262  0.1122
  809SOL    HW1 2612   1.550   2.767   3.395  0.2941 -0.1590 -0.4713
  809SOL    HW2 2613   1.475   2.907   3.434  0.4596 -0.3387  0.5271
  810SOL     OW 2614   3.430   4.986   3.581 -0.2118  0.3596  0.4553
  810SOL    HW1 2615   3.510   4.964   3.637 -0.0785  1.3482  0.6672
  810SOL    HW2 2616   3.382   5.065   3.621 -2.1739 -1.1280  1.2301
  811SOL     OW 2617   0.888   3.982   2.234  0.0713 -0.2231  0.4286
  811SOL    HW1 2618   0.925   3.894   2.204  1.2819  0.0942  0.8942
  811SOL    HW2 2619   0.956   4.027   2.293 -1.4986 -0.0646  2.2078
  812SOL     OW 2620   4.698   5.064   2.095 -0.1023 -0.3449  0.4277
  812SOL    HW1 2621   4.778   5.043   2.039  0.4463 -1.8196  1.6670
  812SOL    HW2 2622   4.649   4.979   2.115 -1.3012  0.3869  0.6950
  813SOL     OW 2623   3.442   3.129   0.080  0.0184 -0.1079 -0.0609
  813SOL    HW1 2624   3.509   3.164   0.146 -0.7087 -0.4129  0.8709
  813SOL    HW2 2625   3.443   3.029   0.082 -0.2981 -0.1143 -0.2086
  814SOL     OW 2626   1.847   4.558   2.456 -0.0657 -0.3860  0.2901
  814SOL    HW1 2627   1.937   4.581   2.420  0.0644 -1.0443  0.1812
  814SOL    HW2 2628   1.810   4.637   2.506  1.3950 -0.7094  2.0011
  815SOL     OW 2629   4.312   3.407   4.214 -0.6191  0.0775 -0.0517
  815SOL    HW1 2630   4.304   3.395   4.313 -2.6761  1.8017  0.0701
  815SOL    HW2 2631   4.386   3.472   4.195 -1.0990  0.7911  0.4701
  816SOL     OW 2632   1.109   4.913   1.975  0.1068 -0.0635 -0.6672
  816SOL    HW1 2633   1.090   4.907   1.877  0.8420 -0.3841 -0.7929
  816SOL    HW2 2634   1.096   4.823   2.017  0.3851 -0.0623 -0.5790
  817SOL     OW 2635   4.953   2.188   0.279 -0.1988 -0.3432  0.3321
  817SOL    HW1 2636   4.878   2.222   0.222  0.2100  1.8292  0.9977
  817SOL    HW2 2637   4.943   2.223   0.372  1.0609 -0.9259  0.7069
  818SOL     OW 2638   3.502   2.048   2.519 -0.2558  0.0701  0.2415
  818SOL    HW1 2639   3.415   1.999   2.514  0.3673 -1.1088  0.7181
  818SOL    HW2 2640   3.491   2.139   2.477 -1.5040 -0.3390 -0.3724
  819SOL     OW 2641   3.990   0.121   1.227 -0.7124 -0.2867  0.0463
  819SOL    HW1 2642   4.016   0.050   1.292 -1.2097 -0.9041 -0.4152
  819SOL    HW2 2643   4.057   0.123   1.152  0.7973  1.5178  1.3282
  820SOL     OW 2644   0.111   2.638   5.080 -0.4604  0.1719  0.1438
  820SOL    HW1 2645   0.033   2.623   5.141  0.9900  0.5181  2.1967
  820SOL    HW2 2646   0.141   2.551   5.041 -1.1356 -0.1294  0.2965
  821SOL     OW 2647   1.508   4.583   0.193 -0.1266  0.0067 -0.0906
  821SOL    HW1 2648   1.560   4.666   0.209 -0.4411  0.6145 -1.9965
  821SOL    HW2 2649   1.450   4.563   0.273 -0.4475  1.9132  0.1819
  822SOL     OW 2650   2.416   2.747   1.887  0.4595  0.6776  0.5947
  822SOL    HW1 2651   2.349   2.684   1.849  1.5199 -0.3055  0.2856
  822SOL    HW2 2652   2.501   2.741   1.834  0.6967  2.1331  0.7613
  823SOL     OW 2653   1.622   0.659   5.018 -0.0162 -0.2044  0.1439
  823SOL    HW1 2654   1.600   0.718   5.096 -2.2685  0.1951 -0.6951
  823SOL    HW2 2655   1.542   0.604   4.995  0.9655 -1.1417 -1.1909
  824SOL     OW 2656   3.125   3.109   2.800 -0.1068  0.2897  0.0749
  824SOL    HW1 2657   3.051   3.157   2.848  0.1196  0.8840 -0.1664
  824SOL    HW2 2658   3.088   3.061   2.721 -0.0410  1.7413 -0.8774
  825SOL     OW 2659   1.694   3.559   2.332  0.2213  0.0212 -0.6011
  825SOL    HW1 2660   1.794   3.565   2.337  0.1242  3.3332 -0.5518
  825SOL    HW2 2661   1.654   3.593   2.417 -1.0576 -3.1975  0.2604
  826SOL     OW 2662   0.573   2.466   4.839  0.5472 -0.6378  0.4783
  826SOL    HW1 2663   0.571   2.518   4.924  0.3134  0.2112 -0.0388
  826SOL    HW2 2664   0.668   2.457   4.808  0.5776 -0.4558  0.5192
  827SOL     OW 2665   4.616   2.907   0.533 -0.7340 -0.3259  0.7439
  827SOL    HW1 2666   4.639   2.836   0.466 -1.0004  0.5612 -0.3274
  827SOL    HW2 2667   4.525   2.890   0.571 -0.4678 -0.9882  1.0937
  828SOL     OW 2668   0.427   1.334   2.124  0.7076 -0.1427 -0.6189
  828SOL    HW1 2669   0.388   1.358   2.036  0.2538  0.7121 -0.2003
  828SOL    HW2 2670   0.511   1.282   2.111  0.9279  0.4348 -1.5545
  829SOL     OW 2671   4.982   1.200   1.200 -0.0553 -0.0311  0.3576
  829SOL    HW1 2672   5.019   1.219   1.291 -1.3439  1.2443  0.6523
  829SOL    HW2 2673   4.963   1.102   1.192  1.1086 -0.3420  1.0306
  830SOL     OW 2674   3.706   0.026   3.340  0.5653 -0.1529  0.0288
  830SOL    HW1 2675   3.661   0.112   3.318 -0.3254 -0.6447 -0.1176
  830SOL    HW2 2676   3.752   0.033   3.429 -1.9389 -0.3879  1.4493
  831SOL     OW 2677   3.912   0.987   3.935 -0.0886  0.3918  0.0203
  831SOL    HW1 2678   3.940   0.957   3.844 -0.0507 -1.5611  0.6376
  831SOL    HW2 2679   3.822   0.950   3.956  0.6213 -0.6094  1.4148
  832SOL     OW 2680   1.891   4.796   1.724  0.3873  0.0314 -0.3672
  832SOL    HW1 2681   1.969   4.838   1.771  0.9229 -1.4546  0.1308
  832SOL    HW2 2682   1.885   4.700   1.750  0.8022 -0.9305 -3.4446
  833SOL     OW 2683   3.128   3.178   0.884  0.1406  0.6360  0.0634
  833SOL    HW1 2684   3.145   3.238   0.963  2.3852  2.0071 -1.3428
  833SOL    HW2 2685   3.060   3.221   0.825  1.9959  2.1514 -1.1202
  834SOL     OW 2686   1.423   1.962   4.174  0.1880 -0.0979  0.6861
  834SOL    HW1 2687   1.503   2.021   4.182 -0.9934  1.5436  0.9404
  834SOL    HW2 2688   1.448   1.877   4.128  1.6475  1.2324 -1.1064
  835SOL     OW 2689   0.978   3.460   0.600  0.5718  0.3369  0.0820
  835SOL    HW1 2690   0.935   3.462   0.690 -2.5241  1.7332 -1.2463
  835SOL    HW2 2691   0.976   3.366   0.564  2.3959 -0.3404  1.6298
  836SOL     OW 2692   0.519   1.967   4.513 -0.0329  0.0929 -0.2142
  836SOL    HW1 2693   0.503   1.909   4.433  1.4164 -0.6565 -0.0024
  836SOL    HW2 2694   0.548   1.910   4.590  0.3020  0.9877  0.3364
  837SOL     OW 2695   3.451   1.789   0.567 -0.3856 -0.1081 -0.0538
  837SOL    HW1 2696   3.470   1.810   0.663 -1.2992  0.8171 -0.0608
  837SOL    HW2 2697   3.525   1.825   0.510 -0.0121 -0.3570  0.2672
  838SOL     OW 2698   1.827   0.985   3.451  0.0350 -0.3282 -0.3182
  838SOL    HW1 2699   1.859   0.902   3.497 -1.1042 -0.7994 -0.3506
  838SOL    HW2 2700   1.755   1.028   3.506  1.5147  1.3956  0.3769
  839SOL     OW 2701   1.354   0.600   3.471 -0.5942 -0.2106  0.2959
  839SOL    HW1 2702   1.425   0.579   3.403 -1.3000 -0.0631 -0.5118
  839SOL    HW2 2703   1.339   0.698   3.474 -0.0126 -0.1408  1.2576
  840SOL     OW 2704   0.538   1.748   2.055  0.2307  0.4340  0.2295
  840SOL    HW1 2705   0.573   1.659   2.026  1.0225  0.3829  1.2770
  840SOL    HW2 2706   0.583   1.776   2.140 -0.0972  1.7766 -0.0047
  841SOL     OW 2707   5.147   5.010   4.565  0.0232  0.2514 -0.4598
  841SOL    HW1 2708   5.108   4.923   4.533  0.1683  0.3802 -0.9959
  841SOL    HW2 2709   5.129   5.021   4.663 -1.5252  0.4379 -0.7458
  842SOL     OW 2710   2.998   3.131   1.295  0.0890  0.0475 -0.7946
  842SOL    HW1 2711   3.076   3.069   1.301 -0.7639 -0.9152  0.9652
  842SOL    HW2 2712   2.927   3.090   1.238  0.1520  0.1194 -0.9252
  843SOL     OW 2713   4.610   2.746   3.729 -0.1317  0.4408 -0.3329
  843SOL    HW1 2714   4.580   2.842   3.733  0.9079  0.9562 -2.9252
  843SOL    HW2 2715   4.555   2.698   3.661  0.6997 -0.2742 -0.5062
  844SOL     OW 2716   1.193   3.939   4.062 -0.3482  0.1721  0.0314
  844SOL    HW1 2717   1.240   3.856   4.093  0.7095  0.3361 -1.0512
  844SOL    HW2 2718   1.095   3.932   4.081 -0.0939 -0.7727  1.0970
  845SOL     OW 2719   2.395   4.202   2.876 -0.2143 -0.0759 -0.0259
  845SOL    HW1 2720   2.397   4.107   2.845 -0.0134  0.2342 -0.9924
  845SOL    HW2 2721   2.327   4.252   2.823 -0.5033  0.2635  0.6599
  846SOL     OW 2722   3.037   4.289   1.337 -0.3025 -0.1136  0.0678
  846SOL    HW1 2723   2.969   4.349   1.380 -0.9352  0.3936 -1.5466
  846SOL    HW2 2724   2.998   4.198   1.327  0.1736 -0.4648  1.3443
  847SOL     OW 2725   4.495   2.502   1.235  0.1826 -0.3161  0.1843
  847SOL    HW1 2726   4.504   2.426   1.299 -1.6078 -0.2605  0.5742
  847SOL    HW2 2727   4.474   2.586   1.286 -0.6306 -0.1442 -0.4037
  848SOL     OW 2728   0.286   4.372   0.002  0.1045  0.5461 -0.6095
  848SOL    HW1 2729   0.217   4.314  -0.043 -0.7984  0.2915  1.0225
  848SOL    HW2 2730   0.249   4.463   0.016 -0.0488  0.3132  0.5815
  849SOL     OW 2731   4.094   3.304   4.534  0.1331 -0.3138 -0.0528
  849SOL    HW1 2732   4.037   3.366   4.587  0.2704  0.4188 -0.7433
  849SOL    HW2 2733   4.055   3.212   4.536 -1.4226  0.2979 -1.0216
  850SOL     OW 2734   0.603   1.765   3.715 -0.0933  0.1124  0.0882
  850SOL    HW1 2735   0.586   1.769   3.813  0.2501  2.3794  0.1083
  850SOL    HW2 2736   0.645   1.851   3.684  1.7324 -1.3084 -1.7010
  851SOL     OW 2737   0.397   3.394   2.396  0.3747 -0.7193 -0.1648
  851SOL    HW1 2738   0.349   3.462   2.450  0.1625 -0.4526 -0.6856
  851SOL    HW2 2739   0.496   3.412   2.400  0.2092  0.7548 -1.8021
  852SOL     OW 2740   0.838   0.425   0.508 -0.0379 -0.0886  0.1292
  852SOL    HW1 2741   0.796   0.469   0.428 -0.2500  2.2818  1.4592
  852SOL    HW2 2742   0.803   0.331   0.516 -2.7002  0.7474 -0.6060
  853SOL     OW 2743   4.700   4.501   0.341 -0.1620 -0.1997 -1.0268
  853SOL    HW1 2744   4.740   4.481   0.430 -2.7987  0.3625  0.3946
  853SOL    HW2 2745   4.654   4.419   0.306 -0.3160 -0.0407 -1.2001
  854SOL     OW 2746   2.283   4.352   2.280 -0.1627  0.1458 -0.1553
  854SOL    HW1 2747   2.281   4.448   2.254  2.9696 -0.2541 -2.5350
  854SOL    HW2 2748   2.348   4.338   2.354 -0.5347 -0.1762  0.1197
  855SOL     OW 2749   2.414   1.384   1.081 -0.0046 -0.0732 -0.4118
  855SOL    HW1 2750   2.428   1.428   0.993 -2.2039  1.1563 -0.1958
  855SOL    HW2 2751   2.332   1.326   1.077 -0.5926  0.6120  1.0142
  856SOL     OW 2752   1.866   3.511   1.068  0.3050  0.1958 -0.7808
  856SOL    HW1 2753   1.895   3.569   0.993 -0.5981  0.8049 -0.6725
  856SOL    HW2 2754   1.773   3.478   1.050  0.3198 -0.1553 -0.2254
  857SOL     OW 2755   0.333   2.330   1.558 -0.1120  0.1594  0.3599
  857SOL    HW1 2756   0.281   2.335   1.473 -2.2209  1.1143  1.6340
  857SOL    HW2 2757   0.404   2.260   1.550 -1.4280 -1.0282 -1.5369
  858SOL     OW 2758   4.574   4.287   2.719 -0.6412  0.1343 -0.0845
  858SOL    HW1 2759   4.663   4.241   2.729 -0.9808 -0.7204 -0.8775
  858SOL    HW2 2760   4.588   4.386   2.723  0.6769  0.1129 -2.3537
  859SOL     OW 2761   4.216   1.126   1.644  0.4300 -0.1732 -0.0669
  859SOL    HW1 2762   4.200   1.180   1.562  0.6740 -2.6853 -1.8994
  859SOL    HW2 2763   4.296   1.067   1.630 -0.1028 -1.3751  1.5754
  860SOL     OW 2764   4.963   4.710   1.951 -0.5369  0.2265 -0.6462
  860SOL    HW1 2765   4.981   4.673   2.043  1.8173  1.3822 -0.5653
  860SOL    HW2 2766   4.984   4.641   1.883 -2.3610 -0.6643 -0.3882
  861SOL     OW 2767   2.863   1.543   4.763  0.1639  0.3312  0.1781
  861SOL    HW1 2768   2.939   1.478   4.760  1.6924  2.0545 -0.7630
  861SOL    HW2 2769   2.820   1.547   4.672  0.1127  0.6600  0.2159
  862SOL     OW 2770   1.809   0.454   1.399  0.2874  0.1611  0.0673
  862SOL    HW1 2771   1.734   0.421   1.342  1.6975 -3.1446 -0.1020
  862SOL    HW2 2772   1.785   0.444   1.495 -0.0182  0.4678  0.0235
  863SOL     OW 2773   0.064   3.319   1.591 -0.2525 -0.1208 -0.4332
  863SOL    HW1 2774   0.036   3.266   1.671 -0.1463 -1.7497 -1.4380
  863SOL    HW2 2775   0.155   3.357   1.608 -0.0483 -0.8044  0.0723
  864SOL     OW 2776   4.470   4.653   0.389 -0.4784  0.0462 -0.1285
  864SOL    HW1 2777   4.439   4.663   0.295  0.5972 -1.0695 -0.6230
  864SOL    HW2 2778   4.550   4.593   0.392  0.4463  1.2749  1.3156
  865SOL     OW 2779   4.702   1.854   2.541 -0.0186  0.3214 -0.2190
  865SOL    HW1 2780   4.761   1.813   2.472 -0.8143 -1.3578  0.0390
  865SOL    HW2 2781   4.704   1.798   2.625 -1.1271  0.8153  0.1610
  866SOL     OW 2782   4.577   3.168   4.211  0.4014  0.3635  0.1198
  866SOL    HW1 2783   4.673   3.149   4.191  0.4271  0.4212  0.1913
  866SOL    HW2 2784   4.570   3.245   4.274  0.3431 -0.1136  0.7146
  867SOL     OW 2785   4.878   1.087   2.367 -0.5595 -0.1051 -0.2061
  867SOL    HW1 2786   4.811   1.072   2.295  0.3476 -0.2855 -1.0357
  867SOL    HW2 2787   4.890   1.186   2.381  1.3337  0.0656 -2.3708
  868SOL     OW 2788   1.661   2.118   4.190  0.0226 -0.1266  0.2270
  868SOL    HW1 2789   1.688   2.124   4.286 -1.1993  0.4757  0.5491
  868SOL    HW2 2790   1.723   2.174   4.135  0.3654  0.0063  0.7375
  869SOL     OW 2791   0.220   2.080   3.726 -0.5312 -0.8450  0.1234
  869SOL    HW1 2792   0.230   2.008   3.658  2.9252  1.0158 -1.5860
  869SOL    HW2 2793   0.295   2.073   3.793 -0.8083  0.4506  0.5987
  870SOL     OW 2794   1.583   3.740   2.082 -0.1180  0.8137  0.0003
  870SOL    HW1 2795   1.589   3.666   2.150 -1.0601 -0.6966 -1.4907
  870SOL    HW2 2796   1.508   3.801   2.107  0.6368  1.2793  1.2266
  871SOL     OW 2797   2.509   3.060   1.305  0.0481 -0.9981 -0.6431
  871SOL    HW1 2798   2.584   3.126   1.313  1.2720 -2.2676 -1.1916
  871SOL    HW2 2799   2.491   3.018   1.394  0.4141 -1.1234 -0.6256
  872SOL     OW 2800   2.512   1.519   1.876  0.0651  0.0179  0.1186
  872SOL    HW1 2801   2.462   1.461   1.812 -0.9654 -0.4092  1.2765
  872SOL    HW2 2802   2.477   1.505   1.969  1.6933  0.4259  0.8390
  873SOL     OW 2803   4.145   1.118   0.610 -0.8048  0.1055  0.2625
  873SOL    HW1 2804   4.226   1.132   0.668  0.1085 -0.8839 -0.7513
  873SOL    HW2 2805   4.064   1.153   0.658  0.3366  2.1215  0.8521
  874SOL     OW 2806   0.504   2.057   2.383  0.2406 -0.6615 -0.0982
  874SOL    HW1 2807   0.555   2.051   2.297 -0.9874  1.6912 -1.0694
  874SOL    HW2 2808   0.568   2.064   2.460  1.3540 -2.5091 -0.7840
  875SOL     OW 2809   4.301   0.672   2.064 -0.5296 -0.1212  0.0913
  875SOL    HW1 2810   4.263   0.660   1.972  0.0428 -2.0126  0.0714
  875SOL    HW2 2811   4.386   0.620   2.073  0.0116  0.9097  1.3741
  876SOL     OW 2812   3.904   0.758   2.708 -0.1052  0.0054  0.7338
  876SOL    HW1 2813   3.822   0.811   2.728 -0.2278  0.1578 -0.1476
  876SOL    HW2 2814   3.963   0.811   2.646 -0.5716 -1.1810 -0.7639
  877SOL     OW 2815   3.236   3.753   0.387 -0.0012 -0.0727  0.0615
  877SOL    HW1 2816   3.156   3.794   0.430  1.0365  1.9802  0.1809
  877SOL    HW2 2817   3.213   3.726   0.293 -0.4680  2.0542 -0.5080
  878SOL     OW 2818   3.496   2.150   3.428 -0.4845  0.0665  0.1073
  878SOL    HW1 2819   3.463   2.147   3.522 -0.7653 -0.0149  0.0055
  878SOL    HW2 2820   3.419   2.163   3.366 -0.1940  1.1347 -0.0438
  879SOL     OW 2821   2.782   1.610   1.209  0.0513  0.2978  0.3770
  879SOL    HW1 2822   2.682   1.604   1.214 -0.1263  2.4399  0.3453
  879SOL    HW2 2823   2.815   1.675   1.277  1.6713 -1.7572  1.7132
  880SOL     OW 2824   1.658   3.044   5.093  0.6033  0.0231 -0.2072
  880SOL    HW1 2825   1.699   3.015   5.179  0.7961  1.6620  0.2968
  880SOL    HW2 2826   1.629   3.139   5.101  0.2118  0.0624 -1.8128
  881SOL     OW 2827   4.732   2.752   3.329  0.3102 -0.7436  0.0996
  881SOL    HW1 2828   4.694   2.845   3.325 -0.4203 -0.9679  1.2845
  881SOL    HW2 2829   4.735   2.721   3.424 -1.2686 -2.6405 -0.3986
  882SOL     OW 2830   4.452   1.402   3.069  0.2580  0.6083 -0.4484
  882SOL    HW1 2831   4.384   1.374   3.138  2.2344  0.6276  1.6195
  882SOL    HW2 2832   4.450   1.337   2.993 -0.5863 -0.6553  0.5900
  883SOL     OW 2833   2.070   4.231   3.384  0.0578 -0.4075  0.4417
  883SOL    HW1 2834   2.140   4.166   3.355 -1.3800 -1.3106 -1.2403
  883SOL    HW2 2835   1.993   4.226   3.321 -1.5903  0.4580  2.2964
  884SOL     OW 2836   4.775   4.654   3.248  0.0311  0.3797 -0.8240
  884SOL    HW1 2837   4.714   4.656   3.327  0.5638 -3.5873 -0.1424
  884SOL    HW2 2838   4.859   4.703   3.269  0.4030 -1.0953  1.3359
  885SOL     OW 2839   0.912   4.378   3.181  0.1644  0.6526  0.2089
  885SOL    HW1 2840   0.961   4.402   3.265 -0.3361 -0.1433  0.7418
  885SOL    HW2 2841   0.818   4.412   3.185 -0.3846 -0.8501  0.7342
  886SOL     OW 2842   2.523   3.759   1.051  0.3941  0.1728  0.0846
  886SOL    HW1 2843   2.573   3.730   0.969  1.4531  1.3756  0.2707
  886SOL    HW2 2844   2.517   3.859   1.053  1.6621  0.2576  2.1736
  887SOL     OW 2845   3.784   0.485   4.493  0.7309 -0.1133 -0.8048
  887SOL    HW1 2846   3.825   0.460   4.405  1.8696  2.0821 -0.9880
  887SOL    HW2 2847   3.856   0.516   4.555 -0.2547  0.0644  0.2744
  888SOL     OW 2848   4.904   4.001   4.557  0.0001 -0.8319 -0.0927
  888SOL    HW1 2849   4.884   3.927   4.621  0.9768  1.3582  2.9445
  888SOL    HW2 2850   5.002   4.019   4.556 -0.1072 -0.1662 -1.5344
  889SOL     OW 2851   1.641   3.522   3.267 -0.0230  0.0828  0.2259
  889SOL    HW1 2852   1.739   3.506   3.260 -0.1970 -0.7482 -0.4943
  889SOL    HW2 2853   1.596   3.438   3.297 -0.7819 -0.4109 -2.0512
  890SOL     OW 2854   4.782   0.934   2.902  0.1589 -0.7906 -0.6885
  890SOL    HW1 2855   4.805   0.891   2.989  2.0086  0.7879 -0.3221
  890SOL    HW2 2856   4.729   1.017   2.919  0.7088 -0.3608 -1.0396
  891SOL     OW 2857   3.755   0.754   4.841  0.1110  0.5510 -0.6495
  891SOL    HW1 2858   3.740   0.764   4.742  0.3487 -2.6611 -1.1224
  891SOL    HW2 2859   3.668   0.739   4.887  0.2811 -2.4854 -1.1249
  892SOL     OW 2860   4.322   0.869   2.393 -0.3045  0.3830  0.0404
  892SOL    HW1 2861   4.318   0.902   2.299 -1.9820  2.1292  0.6422
  892SOL    HW2 2862   4.245   0.907   2.445  1.7484  1.3262  2.6734
  893SOL     OW 2863   2.874   3.951   2.398  0.8396 -0.3023  0.0114
  893SOL    HW1 2864   2.859   3.932   2.301 -0.3359  0.3546  0.0520
  893SOL    HW2 2865   2.946   4.019   2.409 -0.6349  1.4021 -0.5382
  894SOL     OW 2866   5.098   0.430   2.054  0.7028 -0.0812  0.0796
  894SOL    HW1 2867   5.142   0.340   2.049  0.1635 -0.2899 -1.7968
  894SOL    HW2 2868   4.999   0.419   2.045  0.4130  0.5688  1.9939
  895SOL     OW 2869   0.711   4.497   1.448 -0.1011  0.1753  0.5615
  895SOL    HW1 2870   0.697   4.440   1.529 -1.3978 -0.2807  0.0405
  895SOL    HW2 2871   0.625   4.542   1.424  0.2434  0.2382 -0.6104
  896SOL     OW 2872   2.206   0.142   4.873  0.6342  0.4194  0.2194
  896SOL    HW1 2873   2.110   0.114   4.871  0.4353  1.0990 -0.2125
  896SOL    HW2 2874   2.216   0.229   4.825  1.3743  0.6527  0.7767
  897SOL     OW 2875   4.109   3.643   2.095  0.0090  0.5196 -0.1137
  897SOL    HW1 2876   4.079   3.738   2.102 -0.2450  0.4520 -0.2715
  897SOL    HW2 2877   4.085   3.595   2.179 -0.4691  0.4276 -0.2994
  898SOL     OW 2878   4.981   4.748   3.937 -0.5363 -0.1963  0.0094
  898SOL    HW1 2879   5.078   4.738   3.914  0.3721 -1.0493  3.5615
  898SOL    HW2 2880   4.961   4.844   3.955 -0.5927  0.0929 -1.4860
  899SOL     OW 2881   0.334   0.858   2.978  0.0341 -0.3269 -0.1580
  899SOL    HW1 2882   0.249   0.851   2.925 -0.0419 -0.3481 -0.0331
  899SOL    HW2 2883   0.344   0.776   3.034  0.4635 -0.6276 -0.6580
  900SOL     OW 2884   0.355   2.639   3.801 -0.1004  0.1117  0.1376
  900SOL    HW1 2885   0.307   2.610   3.884 -0.9640  0.5524 -0.1986
  900SOL    HW2 2886   0.295   2.698   3.746  1.0257  1.1561 -0.0117
  901SOL     OW 2887   4.036   0.406   3.545  0.5362  0.1239  0.1877
  901SOL    HW1 2888   4.129   0.417   3.582 -0.4762  0.1253  3.0086
  901SOL    HW2 2889   3.971   0.406   3.621 -1.7011 -0.9714 -1.6361
  902SOL     OW 2890   3.142   3.740   0.893  0.3514  0.1814  0.1526
  902SOL    HW1 2891   3.189   3.778   0.813  0.8942  1.3890  1.0134
  902SOL    HW2 2892   3.203   3.676   0.940 -0.3391 -1.3490 -0.9443
  903SOL     OW 2893   2.912   0.266   1.631  0.0103 -0.4010  0.4870
  903SOL    HW1 2894   2.994   0.241   1.580 -0.5165  0.2839 -0.7237
  903SOL    HW2 2895   2.925   0.357   1.671 -0.3766 -0.0426 -0.1970
  904SOL     OW 2896   1.360   1.022   0.234  0.6875 -0.6041 -0.1657
  904SOL    HW1 2897   1.261   1.023   0.243  0.5031 -1.9136 -1.6510
  904SOL    HW2 2898   1.394   1.114   0.216 -0.3901 -0.3262 -0.8350
  905SOL     OW 2899   3.424   1.292   4.278 -0.0603  0.1582  0.0915
  905SOL    HW1 2900   3.345   1.260   4.226 -0.0735  0.5257 -0.1159
  905SOL    HW2 2901   3.444   1.227   4.351 -0.3371 -0.1151 -0.0740
  906SOL     OW 2902   2.202   0.862   4.087  0.3000 -0.2172  0.7616
  906SOL    HW1 2903   2.120   0.919   4.083 -0.7432 -1.7117 -1.2484
  906SOL    HW2 2904   2.257   0.888   4.166 -2.7187 -0.0171  2.9952
  907SOL     OW 2905   3.239   2.859   2.192  0.4055  0.3563 -0.3196
  907SOL    HW1 2906   3.249   2.945   2.143  0.8397 -1.0341 -2.8085
  907SOL    HW2 2907   3.175   2.800   2.145 -2.0152  0.2209  2.8067
  908SOL     OW 2908   0.924   2.422   5.067  0.1758  0.5785  0.1306
  908SOL    HW1 2909   0.943   2.492   5.136 -0.6371  1.0438 -0.1013
  908SOL    HW2 2910   0.890   2.339   5.111  0.6966  0.4947  0.3725
  909SOL     OW 2911   1.646   0.402   4.067  0.1348  0.2228  0.0214
  909SOL    HW1 2912   1.687   0.361   4.149  0.9023 -0.6214 -0.7621
  909SOL    HW2 2913   1.586   0.478   4.094 -1.0675 -1.1764  1.4933
  910SOL     OW 2914   4.951   3.289   3.305 -0.0420 -0.2540  0.1399
  910SOL    HW1 2915   4.853   3.281   3.291  0.0238 -0.8738  0.0046
  910SOL    HW2 2916   4.971   3.374   3.352 -0.5781  0.2461 -0.5144
  911SOL     OW 2917   4.755   1.236   3.767 -0.3014  0.5227  0.0375
  911SOL    HW1 2918   4.760   1.149   3.718 -2.6636 -0.5323  1.4999
  911SOL    HW2 2919   4.800   1.307   3.713  0.7841 -1.3711 -1.6847
  912SOL     OW 2920   1.272   0.723   4.023  0.3645  0.4482  0.2593
  912SOL    HW1 2921   1.251   0.799   3.961 -1.0655  0.1928  0.4026
  912SOL    HW2 2922   1.253   0.636   3.977  0.7870  0.2105  0.5312
  913SOL     OW 2923   3.104   4.038   4.450 -0.2711 -0.3380 -0.0206
  913SOL    HW1 2924   3.158   3.963   4.487 -0.3158  0.0417  0.8320
  913SOL    HW2 2925   3.163   4.117   4.434  0.2055 -1.1459 -2.8604
  914SOL     OW 2926   4.759   0.747   2.714  0.3156  0.4703 -0.5440
  914SOL    HW1 2927   4.785   0.819   2.779  3.1472 -0.4358 -0.5063
  914SOL    HW2 2928   4.675   0.772   2.667  0.9428  3.5712 -0.1926
  915SOL     OW 2929   0.785   3.039   4.038 -0.2051 -0.3283 -0.1440
  915SOL    HW1 2930   0.812   3.009   4.129  0.0960 -0.3207 -0.2271
  915SOL    HW2 2931   0.851   3.003   3.971  0.2544  0.6378 -0.2319
  916SOL     OW 2932   0.719   3.531   0.043 -0.2182 -0.0249 -0.1843
  916SOL    HW1 2933   0.662   3.609   0.068  2.1794  1.3506  1.3554
  916SOL    HW2 2934   0.714   3.462   0.116  0.6835  0.4561  0.3385
  917SOL     OW 2935   1.249   4.191   3.974  0.1683  0.1074 -0.0168
  917SOL    HW1 2936   1.229   4.121   4.043 -0.9885 -0.0601 -0.4831
  917SOL    HW2 2937   1.311   4.153   3.905 -0.0677 -0.3168 -0.0025
  918SOL     OW 2938   2.145   2.742   1.307 -0.2382  0.1541 -0.0669
  918SOL    HW1 2939   2.089   2.686   1.246  0.7812  0.3714 -1.2401
  918SOL    HW2 2940   2.160   2.831   1.266  0.5693  0.2663  0.4486
  919SOL     OW 2941   2.816   3.881   2.645 -0.2280  0.0862  0.0520
  919SOL    HW1 2942   2.842   3.917   2.555 -0.8910 -0.3142 -0.3057
  919SOL    HW2 2943   2.832   3.782   2.646 -1.4920 -0.1303 -0.0942
  920SOL     OW 2944   2.466   3.528   3.407 -0.4967 -0.2419  0.5168
  920SOL    HW1 2945   2.451   3.623   3.381 -2.3362 -1.3167 -2.9215
  920SOL    HW2 2946   2.564   3.513   3.421 -0.1436  2.0596  0.9538
  921SOL     OW 2947   1.023   4.074   1.838 -0.0918  0.0335 -0.4487
  921SOL    HW1 2948   0.969   4.132   1.900  0.2292  0.0279 -0.1608
  921SOL    HW2 2949   1.045   3.988   1.884  1.9797  0.8803  0.2532
  922SOL     OW 2950   4.604   5.013   3.348  0.1244  0.1089  0.1551
  922SOL    HW1 2951   4.550   5.096   3.365 -0.5183  0.0368 -1.4092
  922SOL    HW2 2952   4.585   4.979   3.256  0.8222 -1.4565  0.5594
  923SOL     OW 2953   1.649   2.648   2.291 -0.1980  0.1231 -0.2631
  923SOL    HW1 2954   1.551   2.653   2.309 -0.0799 -2.3156  1.6949
  923SOL    HW2 2955   1.687   2.740   2.283 -2.2926  1.1838  1.1810
  924SOL     OW 2956   4.163   2.351   0.372  0.5421  0.1704 -0.3046
  924SOL    HW1 2957   4.126   2.441   0.351  1.5308  0.9624  1.1212
  924SOL    HW2 2958   4.114   2.281   0.320 -0.1638  1.5275 -1.5343
  925SOL     OW 2959   2.390   3.549   2.191 -0.2838 -0.3933  0.0059
  925SOL    HW1 2960   2.357   3.470   2.140  0.1333 -1.1313  0.8634
  925SOL    HW2 2961   2.478   3.579   2.153 -0.5584 -0.1658 -0.4756
  926SOL     OW 2962   1.214   2.297   3.851  0.0114 -0.9001  0.4008
  926SOL    HW1 2963   1.141   2.358   3.882 -0.4960 -1.7514  0.9175
  926SOL    HW2 2964   1.204   2.208   3.895  0.7311 -1.3723 -0.3622
  927SOL     OW 2965   2.382   2.792   2.652  0.0499 -0.2402 -0.5854
  927SOL    HW1 2966   2.410   2.874   2.601  1.4860 -0.7714 -0.6925
  927SOL    HW2 2967   2.442   2.779   2.730 -0.7201 -0.7152 -0.0553
  928SOL     OW 2968   1.828   2.959   1.366  0.4913 -0.0437 -0.0549
  928SOL    HW1 2969   1.920   2.991   1.386  0.9264 -0.9539 -0.5130
  928SOL    HW2 2970   1.772   3.036   1.335  0.3458  1.0138  2.5952
  929SOL     OW 2971   1.504   2.203   3.548  0.3751 -0.3617  0.3431
  929SOL    HW1 2972   1.407   2.224   3.556  0.0259 -1.2884 -1.1654
  929SOL    HW2 2973   1.516   2.112   3.508  1.8559 -0.0067 -0.1003
  930SOL     OW 2974   3.523   0.492   1.082  0.2124 -0.2212 -0.3194
  930SOL    HW1 2975   3.605   0.489   1.139  2.3489 -1.4003 -3.2285
  930SOL    HW2 2976   3.517   0.581   1.037 -0.5783  0.1372  0.4686
  931SOL     OW 2977   4.255   1.704   1.105 -0.4696 -0.1216  1.0396
  931SOL    HW1 2978   4.275   1.617   1.151 -2.5805 -1.0189  0.3833
  931SOL    HW2 2979   4.179   1.691   1.041 -0.8384  2.2220  0.9132
  932SOL     OW 2980   2.973   3.329   2.043 -0.0047 -0.4414 -0.1490
  932SOL    HW1 2981   3.011   3.392   1.976 -0.2406  0.5213  0.6149
  932SOL    HW2 2982   2.982   3.235   2.009  3.2059 -0.2962  0.0842
  933SOL     OW 2983   2.132   2.290   2.650 -0.0125  0.3909 -0.2200
  933SOL    HW1 2984   2.148   2.265   2.554 -0.0239 -0.0198 -0.1156
  933SOL    HW2 2985   2.083   2.377   2.653 -2.4766 -0.8679 -0.6994
  934SOL     OW 2986   2.313   1.479   2.328  0.4624 -0.3769 -0.1312
  934SOL    HW1 2987   2.401   1.432   2.321  0.7200  0.1579 -0.5386
  934SOL    HW2 2988   2.299   1.510   2.422 -0.3488 -2.4721  0.4847
  935SOL     OW 2989   1.226   4.461   2.321  0.0613 -0.8347 -0.8377
  935SOL    HW1 2990   1.293   4.405   2.371  1.1817  0.1281 -1.2114
  935SOL    HW2 2991   1.196   4.412   2.239 -0.9397 -1.9513  0.1452
  936SOL     OW 2992   4.903   0.636   1.740  0.8782  0.3082  0.2504
  936SOL    HW1 2993   4.932   0.680   1.824  0.9839 -0.2644  0.5186
  936SOL    HW2 2994   4.810   0.664   1.717  0.7289  0.2184  0.7346
  937SOL     OW 2995   3.447   3.614   0.026 -0.5847  0.1263 -0.1055
  937SOL    HW1 2996   3.453   3.514   0.024 -1.1172  0.0222  1.6887
  937SOL    HW2 2997   3.515   3.653  -0.036 -0.1933 -1.3386 -0.6347
  938SOL     OW 2998   4.421   3.566   1.043 -0.2780 -0.1243 -0.0976
  938SOL    HW1 2999   4.430   3.504   1.121 -0.6861 -0.9298 -0.6668
  938SOL    HW2 3000   4.350   3.531   0.981  1.6608 -0.8206 -2.0351
  939SOL     OW 3001   3.186   3.711   1.336 -0.1307 -0.1809  0.6766
  939SOL    HW1 3002   3.218   3.620   1.363  0.0242 -0.8437 -1.4776
  939SOL    HW2 3003   3.099   3.703   1.288 -0.7474  0.9765  1.5712
  940SOL     OW 3004   2.597   3.871   0.119 -0.6380  0.0239 -0.1038
  940SOL    HW1 3005   2.635   3.870   0.026 -1.2794  0.3026 -0.3770
  940SOL    HW2 3006   2.528   3.944   0.126 -2.1841 -1.3874 -0.0610
  941SOL     OW 3007   2.438   0.633   4.230 -0.1619 -0.2364 -0.1045
  941SOL    HW1 3008   2.475   0.573   4.159  0.4068  0.2134 -0.1980
  941SOL    HW2 3009   2.389   0.579   4.298  0.4234 -0.8163 -0.1361
  942SOL     OW 3010   4.712   1.444   1.826  0.1941 -0.4980 -0.1479
  942SOL    HW1 3011   4.805   1.463   1.795  0.1336 -1.9641 -1.3500
  942SOL    HW2 3012   4.657   1.527   1.820  1.3005  0.2820  0.1627
  943SOL     OW 3013   2.174   2.211   2.379 -0.0192  0.2030  0.1456
  943SOL    HW1 3014   2.228   2.293   2.362 -1.5981  1.2425 -0.0479
  943SOL    HW2 3015   2.206   2.137   2.318  0.4643  1.1015 -0.7292
  944SOL     OW 3016   4.281   4.947   3.912 -0.6164  0.2171 -0.1879
  944SOL    HW1 3017   4.298   4.890   3.992  0.0312  0.5287 -0.0927
  944SOL    HW2 3018   4.298   4.894   3.829 -0.9958 -0.0193 -0.1158
  945SOL     OW 3019   4.105   2.176   4.419  0.2573 -0.1107 -0.0081
  945SOL    HW1 3020   4.146   2.152   4.331  0.1442  0.2240 -0.1505
  945SOL    HW2 3021   4.175   2.171   4.490  0.6554  0.9031 -0.3225
  946SOL     OW 3022   4.851   2.523   1.156  0.2740 -0.2906 -0.4144
  946SOL    HW1 3023   4.813   2.612   1.133  0.3952  0.1256  0.9247
  946SOL    HW2 3024   4.865   2.470   1.072 -1.3437  0.2979 -1.0997
  947SOL     OW 3025   2.688   3.008   4.482  0.5217  0.0853  0.8008
  947SOL    HW1 3026   2.675   2.920   4.436  0.0018 -0.3185  1.6761
  947SOL    HW2 3027   2.706   3.079   4.415 -0.4329 -0.4454 -0.0483
  948SOL     OW 3028   0.602   3.162   0.517 -0.4729  0.2059  0.0159
  948SOL    HW1 3029   0.502   3.164   0.521 -0.4924 -0.3861  3.4369
  948SOL    HW2 3030   0.635   3.079   0.562  1.5508  1.1969  0.4626
  949SOL     OW 3031   0.459   2.246   4.257 -0.7027  0.1286 -0.1834
  949SOL    HW1 3032   0.415   2.156   4.265  0.5567 -0.6750 -1.6115
  949SOL    HW2 3033   0.389   2.317   4.258 -1.9460 -1.0156 -1.0884
  950SOL     OW 3034   1.684   4.584   4.715 -0.0677  0.0539  0.0777
  950SOL    HW1 3035   1.720   4.644   4.643  1.0140 -1.0228 -0.3081
  950SOL    HW2 3036   1.759   4.537   4.760 -0.7763  0.2809  1.5677
  951SOL     OW 3037   0.190   2.958   4.778  1.1119  0.4383  0.1827
  951SOL    HW1 3038   0.222   2.918   4.864  0.5974 -0.4181 -0.0093
  951SOL    HW2 3039   0.140   2.888   4.726  0.9661  1.0974 -0.5702
  952SOL     OW 3040   3.358   4.180   1.868  0.1633 -0.0732 -0.3196
  952SOL    HW1 3041   3.359   4.158   1.770  0.7635  4.0313 -1.4164
  952SOL    HW2 3042   3.452   4.174   1.904  0.2400  0.1644 -0.4773
  953SOL     OW 3043   3.576   0.399   4.773  0.2876 -1.0513  0.7151
  953SOL    HW1 3044   3.651   0.346   4.735 -0.3744 -1.8195  0.4495
  953SOL    HW2 3045   3.524   0.343   4.838 -0.1516 -0.5977  0.7646
  954SOL     OW 3046   4.381   0.486   1.806 -0.7606  0.0836 -0.1331
  954SOL    HW1 3047   4.367   0.528   1.716  0.3950  2.0438  0.5421
  954SOL    HW2 3048   4.474   0.505   1.837 -0.4659 -2.3216  0.6259
  955SOL     OW 3049   4.503   1.836   4.724 -0.2903 -0.1220  0.4758
  955SOL    HW1 3050   4.410   1.869   4.741  0.0739  0.1026  2.2416
  955SOL    HW2 3051   4.568   1.911   4.735  0.1118 -0.2632 -0.8160
  956SOL     OW 3052   2.385   0.179   3.853  0.2838  0.3488 -0.1609
  956SOL    HW1 3053   2.305   0.133   3.891 -0.9554  2.3543 -0.2327
  956SOL    HW2 3054   2.464   0.163   3.914 -0.7606  0.3939  1.2578
  957SOL     OW 3055   0.720   2.371   2.469 -0.4379 -0.1047  0.2340
  957SOL    HW1 3056   0.806   2.327   2.492 -0.8836 -0.8897  0.4230
  957SOL    HW2 3057   0.735   2.469   2.456  0.6003 -0.3277 -0.3848
  958SOL     OW 3058   1.970   3.293   2.786  0.0449 -0.4323 -0.4354
  958SOL    HW1 3059   1.949   3.370   2.846  0.4663 -0.7168  0.0904
  958SOL    HW2 3060   1.941   3.314   2.693 -0.0046  0.2872 -0.2634
  959SOL     OW 3061   2.307   3.965   4.049 -0.0867  0.2509 -0.3457
  959SOL    HW1 3062   2.386   3.948   3.991  0.4300 -1.1219  0.7075
  959SOL    HW2 3063   2.246   4.031   4.004  1.2152  0.6841 -1.5512
  960SOL     OW 3064   2.697   2.376   2.654 -0.3718 -0.5105 -0.1671
  960SOL    HW1 3065   2.703   2.454   2.717 -1.2302 -1.1136  0.6787
  960SOL    HW2 3066   2.633   2.397   2.581  0.1244 -0.0607 -0.4781
  961SOL     OW 3067   2.057   2.688   1.560 -0.6210 -0.0072  0.3653
  961SOL    HW1 3068   2.099   2.719   1.474 -0.8569  2.8481  1.1725
  961SOL    HW2 3069   1.986   2.752   1.587 -2.2808 -2.1985  1.4847
  962SOL     OW 3070   1.028   1.475   4.010 -1.0787  0.1887  0.3388
  962SOL    HW1 3071   1.055   1.408   4.079 -1.4505  1.2839  1.5925
  962SOL    HW2 3072   1.003   1.428   3.925 -0.7551 -1.1997  0.9855
  963SOL     OW 3073   1.457   1.679   0.234  0.2930 -0.2595  0.0319
  963SOL    HW1 3074   1.512   1.640   0.161  1.3107  2.9879 -1.1238
  963SOL    HW2 3075   1.517   1.715   0.306 -0.1516  2.9413 -1.0426
  964SOL     OW 3076   5.098   4.482   1.862 -0.4207  0.2901  0.7227
  964SOL    HW1 3077   5.190   4.471   1.900 -0.6333 -2.0916  0.7382
  964SOL    HW2 3078   5.037   4.415   1.905 -1.3443 -0.5123 -1.6738
  965SOL     OW 3079   3.808   5.076   0.485 -0.0314 -0.6712 -0.0437
  965SOL    HW1 3080   3.875   5.064   0.559  1.1265 -0.5937 -1.0519
  965SOL    HW2 3081   3.757   4.991   0.473  0.3774 -0.9709  0.2801
  966SOL     OW 3082   2.011   2.769   3.898 -0.4182 -0.1580 -0.0146
  966SOL    HW1 3083   1.973   2.855   3.932  2.1295  0.6245  1.1187
  966SOL    HW2 3084   1.972   2.693   3.950  0.0294  0.6550  1.5710
  967SOL     OW 3085   4.819   4.743   2.320  0.1947 -0.5987  0.4006
  967SOL    HW1 3086   4.849   4.696   2.402  0.9338 -0.3414  0.2865
  967SOL    HW2 3087   4.892   4.803   2.287 -0.4283  0.0127  0.0887
  968SOL     OW 3088   0.082   3.536   3.397  0.4208  0.4093  0.5219
  968SOL    HW1 3089  -0.017   3.537   3.390  0.3461  0.2071  1.4447
  968SOL    HW2 3090   0.115   3.627   3.420  0.3283  0.1941  1.5646
  969SOL     OW 3091   1.647   0.824   4.797  0.0235  0.0663 -0.0854
  969SOL    HW1 3092   1.615   0.763   4.870 -0.5685  0.3946 -0.0639
  969SOL    HW2 3093   1.660   0.916   4.833 -0.2695  0.2308 -0.3942
  970SOL     OW 3094   4.157   1.124   2.476  0.1163  0.2718  0.7345
  970SOL    HW1 3095   4.127   1.212   2.513 -2.3781 -0.0384 -0.3484
  970SOL    HW2 3096   4.231   1.138   2.411  0.0151  1.5259  0.8764
  971SOL     OW 3097   4.364   0.838   0.760  0.1269 -0.3831  0.0996
  971SOL    HW1 3098   4.459   0.811   0.776  0.1147 -0.0163  0.8438
  971SOL    HW2 3099   4.354   0.936   0.779 -0.0447 -0.0451 -1.5800
  972SOL     OW 3100   3.180   2.379   1.587  0.4931 -0.0628  0.5217
  972SOL    HW1 3101   3.151   2.410   1.678 -0.5666 -0.2590  0.2684
  972SOL    HW2 3102   3.141   2.289   1.569  1.0243 -0.1956  0.0272
  973SOL     OW 3103   2.040   2.334   3.047 -0.1373  0.2163  0.2188
  973SOL    HW1 3104   1.943   2.348   3.030 -0.2489 -0.5853  0.1517
  973SOL    HW2 3105   2.071   2.396   3.119 -0.7080  0.4225  0.2901
  974SOL     OW 3106   4.871   1.415   5.163 -0.2046 -0.1579  0.4769
  974SOL    HW1 3107   4.961   1.375   5.183 -1.0518 -3.1662 -1.1419
  974SOL    HW2 3108   4.880   1.479   5.087  0.5036 -0.8733 -0.0584
  975SOL     OW 3109   3.803   1.947   5.070  0.4407  0.1727 -0.0603
  975SOL    HW1 3110   3.710   1.983   5.067  0.6552  0.7111 -0.5468
  975SOL    HW2 3111   3.834   1.929   4.976  0.5875 -0.6388  0.1369
  976SOL     OW 3112   0.019   3.985   4.106  0.2016 -0.1482 -0.2459
  976SOL    HW1 3113  -0.017   3.985   4.013  3.5642 -0.4745 -1.6971
  976SOL    HW2 3114   0.031   4.080   4.137  0.2542 -0.0126 -0.6712
  977SOL     OW 3115   1.401   2.631   0.517 -0.2123  0.2703  0.4063
  977SOL    HW1 3116   1.444   2.541   0.513 -0.4324  0.0837  1.7428
  977SOL    HW2 3117   1.472   2.702   0.521  0.0342 -0.0319  2.5098
  978SOL     OW 3118   4.688   3.008   0.768 -0.3773 -0.2222 -0.1622
  978SOL    HW1 3119   4.676   2.993   0.670 -0.5045 -1.0656 -0.0273
  978SOL    HW2 3120   4.669   3.103   0.790 -1.3024 -0.2418 -0.8094
  979SOL     OW 3121   3.098   2.913   0.241  0.3258 -0.0050 -0.3915
  979SOL    HW1 3122   3.025   2.891   0.306  0.7442 -0.6318 -0.1262
  979SOL    HW2 3123   3.128   3.007   0.256 -1.2003  0.6596 -1.2633
  980SOL     OW 3124   4.712   1.059   0.910  0.2693  0.6948  0.3362
  980SOL    HW1 3125   4.807   1.056   0.877 -0.4889 -1.4235 -1.9753
  980SOL    HW2 3126   4.670   0.969   0.899 -2.3756  1.8592  0.1684
  981SOL     OW 3127   2.046   4.177   4.340  0.1913 -0.2350  0.4423
  981SOL    HW1 3128   2.096   4.211   4.260 -0.6217  2.9131  1.1354
  981SOL    HW2 3129   1.958   4.141   4.311 -0.0443  0.7729 -0.1513
  982SOL     OW 3130   1.585   4.410   0.602  0.6884  0.6613  0.3603
  982SOL    HW1 3131   1.650   4.454   0.664  0.9700  1.3973 -0.4406
  982SOL    HW2 3132   1.554   4.476   0.534 -1.4825  0.5366  1.1592
  983SOL     OW 3133   2.910   3.469   1.619  0.0778 -0.1212 -0.0502
  983SOL    HW1 3134   2.871   3.555   1.586 -0.1310  0.6119  1.9506
  983SOL    HW2 3135   2.965   3.487   1.700 -2.0875 -2.1223  2.0335
  984SOL     OW 3136   2.350   1.676   0.683  0.6539 -0.2375 -0.1709
  984SOL    HW1 3137   2.392   1.766   0.673 -0.2968  0.3084  0.6242
  984SOL    HW2 3138   2.415   1.613   0.726  1.0055  0.3142  0.1112
  985SOL     OW 3139   1.226   2.343   0.383  0.1357  0.5091  0.5017
  985SOL    HW1 3140   1.143   2.348   0.328 -0.2849  1.7327  1.2229
  985SOL    HW2 3141   1.299   2.395   0.338  0.3786 -0.1386  0.1278
  986SOL     OW 3142   1.112   1.492   1.509  0.1130  0.2131  0.3064
  986SOL    HW1 3143   1.193   1.531   1.553  0.8757 -0.8441 -0.1440
  986SOL    HW2 3144   1.116   1.508   1.411  0.1000 -0.4285  0.2019
  987SOL     OW 3145   1.503   4.894   3.932 -0.2308  0.0415 -0.1337
  987SOL    HW1 3146   1.488   4.932   3.840 -1.8713  3.0811  1.2587
  987SOL    HW2 3147   1.415   4.872   3.974  0.1889  1.9412  1.9088
  988SOL     OW 3148   4.814   2.225   4.565 -0.2182  0.1254 -0.2127
  988SOL    HW1 3149   4.791   2.198   4.471 -1.3199  0.5137 -0.0762
  988SOL    HW2 3150   4.761   2.307   4.589  0.0654  0.0327  0.7435
  989SOL     OW 3151   4.902   2.664   2.762 -0.0112 -0.4381 -0.1576
  989SOL    HW1 3152   4.955   2.596   2.812  0.3297  0.7987  1.2627
  989SOL    HW2 3153   4.830   2.620   2.710 -0.8314 -1.7796  1.9897
  990SOL     OW 3154   1.745   0.572   3.682 -0.5473  0.4464  0.4520
  990SOL    HW1 3155   1.755   0.488   3.735  0.3315  0.1197 -0.2022
  990SOL    HW2 3156   1.687   0.636   3.732 -2.1829 -0.9565  0.4772
  991SOL     OW 3157   4.181   0.951   3.305 -0.5701  0.1013  0.1042
  991SOL    HW1 3158   4.206   0.926   3.398  0.4368 -0.9158 -0.4231
  991SOL    HW2 3159   4.099   0.900   3.278  0.6705 -1.6749 -0.4720
  992SOL     OW 3160   0.603   2.376   4.495  0.1086 -0.0392  0.3288
  992SOL    HW1 3161   0.535   2.361   4.423  1.8341 -0.3273 -1.3230
  992SOL    HW2 3162   0.606   2.473   4.520 -0.3748  0.0901 -0.1080
  993SOL     OW 3163   0.260   2.443   1.047 -0.0526 -0.8512  0.0604
  993SOL    HW1 3164   0.222   2.529   1.079  0.6289 -0.6487  0.3348
  993SOL    HW2 3165   0.222   2.421   0.957 -1.4948 -1.1041  0.7016
  994SOL     OW 3166   0.791   1.588   0.210  0.1664  0.0652 -0.7322
  994SOL    HW1 3167   0.818   1.572   0.115  0.4883 -0.1439 -0.6058
  994SOL    HW2 3168   0.779   1.686   0.225 -1.4115  0.0123 -1.4030
  995SOL     OW 3169   0.414   4.196   3.893 -0.2559  0.5099 -0.0200
  995SOL    HW1 3170   0.498   4.203   3.840 -0.4694 -1.4588 -0.6994
  995SOL    HW2 3171   0.346   4.259   3.855  0.3393  0.8327 -0.5846
  996SOL     OW 3172   1.766   3.044   0.187  0.6871 -0.2479  0.2690
  996SOL    HW1 3173   1.827   3.016   0.261  1.5219  1.6204  0.3388
  996SOL    HW2 3174   1.685   3.087   0.226  2.3583  3.2680  0.2018
  997SOL     OW 3175   4.093   3.114   0.673 -0.4187  0.7200 -0.0353
  997SOL    HW1 3176   4.050   3.133   0.761 -0.6858  0.9746 -0.2191
  997SOL    HW2 3177   4.039   3.156   0.599 -1.7742 -1.7564 -0.5916
  998SOL     OW 3178   0.957   3.529   1.358  0.2858  0.2496  0.2008
  998SOL    HW1 3179   0.967   3.449   1.300 -5.0647  0.2749 -1.2756
  998SOL    HW2 3180   0.966   3.612   1.302  0.9242  0.5271  0.7018
  999SOL     OW 3181   1.561   0.738   0.707 -0.7044 -0.2509 -0.2464
  999SOL    HW1 3182   1.533   0.822   0.754  1.9001  0.7391 -0.3188
  999SOL    HW2 3183   1.562   0.662   0.773 -2.3866 -0.1192 -0.0178
 1000SOL     OW 3184   3.283   1.100   0.578  0.1866  0.1276 -0.6692
 1000SOL    HW1 3185   3.271   1.085   0.480  0.0214 -1.4094 -0.4409
 1000SOL    HW2 3186   3.206   1.154   0.613  0.3069  0.7939 -1.3905
 1001SOL     OW 3187   3.740   2.898   1.712  0.0400  0.4499 -0.3116
 1001SOL    HW1 3188   3.714   2.922   1.618  1.6176  0.1778 -0.8518
 1001SOL    HW2 3189   3.728   2.800   1.726  1.1810  0.2259 -0.7404
 1002SOL     OW 3190   4.413   0.598   1.577 -0.3967 -0.5015 -0.3221
 1002SOL    HW1 3191   4.326   0.647   1.577  0.3578  0.9019  0.7705
 1002SOL    HW2 3192   4.419   0.542   1.494 -1.6301  0.6724 -1.2642
 1003SOL     OW 3193   0.239   2.800   2.506 -0.3909 -0.6774  0.4978
 1003SOL    HW1 3194   0.214   2.889   2.466  0.0537 -1.2760 -1.1903
 1003SOL    HW2 3195   0.240   2.808   2.606  0.5952  1.4847  0.3875
 1004SOL     OW 3196   1.421   4.958   2.478  0.5575  0.5136 -0.2548
 1004SOL    HW1 3197   1.321   4.960   2.484  0.5981  0.4614  0.6331
 1004SOL    HW2 3198   1.457   4.884   2.535  1.1688  1.5290  0.7242
 1005SOL     OW 3199   3.765   4.558   3.329 -0.1750  0.4348 -0.1478
 1005SOL    HW1 3200   3.683   4.609   3.355 -0.5696 -0.6439  0.8394
 1005SOL    HW2 3201   3.846   4.606   3.361 -0.5916 -0.1714  1.9725
 1006SOL     OW 3202   0.673   1.790   0.935 -0.4843 -0.2340 -0.2366
 1006SOL    HW1 3203   0.625   1.828   1.014 -0.3756  0.4431 -0.4902
 1006SOL    HW2 3204   0.717   1.704   0.961 -2.6410 -1.4236 -0.2414
 1007SOL     OW 3205   4.357   4.799   4.801 -0.0881 -0.1493 -0.1347
 1007SOL    HW1 3206   4.450   4.820   4.770 -0.0602  0.7832  0.5322
 1007SOL    HW2 3207   4.313   4.738   4.735  0.7058  0.0642 -0.8836
 1008SOL     OW 3208   3.907   1.367   3.313 -0.0073 -0.0795  0.1313
 1008SOL    HW1 3209   3.836   1.437   3.315 -0.5067 -0.5376 -0.8664
 1008SOL    HW2 3210   3.932   1.348   3.218 -0.5014 -1.8596  0.3221
 1009SOL     OW 3211   1.365   2.659   2.313 -0.4584 -0.5810  1.0154
 1009SOL    HW1 3212   1.285   2.641   2.370 -0.7333  1.4750  1.3670
 1009SOL    HW2 3213   1.364   2.754   2.283  0.4292 -1.2290 -1.3010
 1010SOL     OW 3214   0.896   2.050   0.368  0.1212  0.5989  0.4855
 1010SOL    HW1 3215   0.947   2.023   0.450 -1.1494 -0.6085  0.9247
 1010SOL    HW2 3216   0.805   2.084   0.395 -0.8003 -1.0045 -0.4477
 1011SOL     OW 3217   1.561   1.782   3.058 -0.0422  0.2166  0.3587
 1011SOL    HW1 3218   1.639   1.830   3.098  0.3842  0.3363 -0.5951
 1011SOL    HW2 3219   1.527   1.714   3.123 -1.1165  2.2422  2.0291
 1012SOL     OW 3220   3.561   4.591   1.399 -0.4061  0.1026 -0.6465
 1012SOL    HW1 3221   3.497   4.659   1.435  0.1729  0.5940 -0.5293
 1012SOL    HW2 3222   3.557   4.591   1.299 -0.3524  0.3652 -0.6493
 1013SOL     OW 3223   4.281   0.164   1.335 -0.1057  0.9241  0.1747
 1013SOL    HW1 3224   4.262   0.191   1.240  0.3213  0.9569  0.0991
 1013SOL    HW2 3225   4.237   0.229   1.397 -0.7913  0.6366  0.0073
 1014SOL     OW 3226   1.508   3.753   3.930  0.2758  0.0705  0.0290
 1014SOL    HW1 3227   1.506   3.654   3.941 -1.9575  0.0948  0.3055
 1014SOL    HW2 3228   1.476   3.778   3.839  0.7351  0.5589 -0.0099
 1015SOL     OW 3229   0.264   3.885   2.972 -0.0048  0.3713  0.0346
 1015SOL    HW1 3230   0.258   3.858   3.068  0.1000  1.0050  0.2213
 1015SOL    HW2 3231   0.172   3.884   2.931  0.0711 -0.9808 -0.1738
 1016SOL     OW 3232   1.406   4.940   2.193 -0.4136 -0.1693 -0.0192
 1016SOL    HW1 3233   1.419   4.957   2.291  0.5372 -0.6819 -0.0418
 1016SOL    HW2 3234   1.409   5.027   2.143  0.7901 -0.0443  0.2400
 1017SOL     OW 3235   1.499   3.487   0.186  0.3695  0.2507  0.0863
 1017SOL    HW1 3236   1.460   3.432   0.260  1.2768 -0.6474 -0.0764
 1017SOL    HW2 3237   1.440   3.482   0.106  0.4928 -0.5888  0.0381
 1018SOL     OW 3238   0.661   3.800   0.714 -0.2191 -0.6985 -1.0426
 1018SOL    HW1 3239   0.571   3.782   0.753 -0.2071 -1.9530 -1.5705
 1018SOL    HW2 3240   0.671   3.751   0.628  0.7020  0.0134 -1.3617
 1019SOL     OW 3241   4.739   0.916   0.229 -0.1691 -0.6535 -0.1649
 1019SOL    HW1 3242   4.692   0.841   0.183  0.6705 -1.6931  0.6105
 1019SOL    HW2 3243   4.805   0.958   0.166  0.7880 -1.8935 -0.0284
 1020SOL     OW 3244   2.621   0.055   0.957 -0.3113  0.1280  0.7004
 1020SOL    HW1 3245   2.589   0.084   0.866 -0.5925  0.6591  0.9649
 1020SOL    HW2 3246   2.551   0.077   1.025  0.0992  0.1636  1.1103
 1021SOL     OW 3247   0.476   1.241   2.973  0.0811 -0.3991  0.0370
 1021SOL    HW1 3248   0.486   1.275   2.879 -1.3371 -0.6628 -0.2432
 1021SOL    HW2 3249   0.386   1.199   2.983  0.7678 -1.6623  1.1350
 1022SOL     OW 3250   3.859   4.695   2.559 -0.4800 -0.2709  0.3101
 1022SOL    HW1 3251   3.904   4.607   2.563 -0.6014 -0.2918  1.4023
 1022SOL    HW2 3252   3.766   4.687   2.594 -0.7124  0.1597 -0.1852
 1023SOL     OW 3253   2.806   4.094   3.684 -0.2944  0.3413  0.2895
 1023SOL    HW1 3254   2.707   4.107   3.681 -0.5396 -0.3061  2.9916
 1023SOL    HW2 3255   2.845   4.157   3.752  1.2668  1.0007 -1.1496
 1024SOL     OW 3256   1.719   0.446   1.639  0.0734 -0.6975  0.2044
 1024SOL    HW1 3257   1.747   0.491   1.724  0.5642  0.9766 -0.7977
 1024SOL    HW2 3258   1.620   0.456   1.627  0.1619  0.0313  0.0483
 1025SOL     OW 3259   0.503   2.028   3.088 -0.3095 -0.2141 -0.0075
 1025SOL    HW1 3260   0.441   1.957   3.054 -1.3066  0.4491  0.3994
 1025SOL    HW2 3261   0.452   2.111   3.106  0.7249  0.3796  0.2564
 1026SOL     OW 3262   2.142   3.781   0.440 -0.7037 -0.0605  0.0895
 1026SOL    HW1 3263   2.050   3.813   0.462 -0.8639  0.4639 -1.2304
 1026SOL    HW2 3264   2.198   3.859   0.411  0.0031 -0.4541  0.3845
 1027SOL     OW 3265   2.637   0.119   3.969 -0.0207 -0.2773 -0.2221
 1027SOL    HW1 3266   2.704   0.058   3.927 -0.3428 -1.2033  0.5654
 1027SOL    HW2 3267   2.680   0.206   3.990  1.1019 -1.0054  0.6793
 1028SOL     OW 3268   5.031   2.047   2.265 -0.1234  0.5439  0.0056
 1028SOL    HW1 3269   5.123   2.018   2.289  0.5526  1.7450 -0.9794
 1028SOL    HW2 3270   5.006   2.009   2.175 -0.3480  0.7010 -0.0011
 1029SOL     OW 3271   0.073   3.590   4.610  0.5653  0.3708 -0.0954
 1029SOL    HW1 3272  -0.006   3.578   4.670  1.7369  1.3866  1.7598
 1029SOL    HW2 3273   0.119   3.502   4.597 -0.1535 -0.0003 -0.1467
 1030SOL     OW 3274   2.632   0.803   3.272 -0.5113 -0.0109 -0.0389
 1030SOL    HW1 3275   2.730   0.823   3.281 -0.6270  0.4130  0.2886
 1030SOL    HW2 3276   2.589   0.807   3.362 -0.9763  0.5723 -0.2870
 1031SOL     OW 3277   3.755   0.240   4.624 -0.4652 -0.1298 -0.0475
 1031SOL    HW1 3278   3.722   0.192   4.543 -0.8635  0.1140 -0.0326
 1031SOL    HW2 3279   3.791   0.330   4.598 -1.4859  0.3554  0.1534
 1032SOL     OW 3280   0.725   4.926   3.943  0.3673 -0.0133  0.2278
 1032SOL    HW1 3281   0.653   4.864   3.974 -0.1257  0.2082 -0.4486
 1032SOL    HW2 3282   0.693   5.021   3.951  1.1211  0.1711  1.2701
 1033SOL     OW 3283   4.972   2.768   2.396 -0.1029  0.0313  0.2197
 1033SOL    HW1 3284   5.023   2.792   2.479  0.5075  1.6846 -0.5737
 1033SOL    HW2 3285   4.903   2.839   2.378  0.0897 -0.0523 -0.9283
 1034SOL     OW 3286   4.123   3.349   3.138  0.7382 -0.5046  0.0053
 1034SOL    HW1 3287   4.142   3.418   3.068  0.1380 -0.5782 -0.2309
 1034SOL    HW2 3288   4.083   3.268   3.095 -1.6604  0.2523  0.6472
 1035SOL     OW 3289   0.605   1.124   2.158  0.1966  0.3986  0.1989
 1035SOL    HW1 3290   0.673   1.057   2.129  0.5224 -0.0825  1.9498
 1035SOL    HW2 3291   0.514   1.081   2.159  0.3047  0.1765  0.6603
 1036SOL     OW 3292   2.959   2.974   2.624  0.4038  0.1728 -0.2543
 1036SOL    HW1 3293   2.889   2.979   2.695  1.4753 -1.4187  0.9862
 1036SOL    HW2 3294   2.915   2.968   2.534 -1.0255 -0.1147  0.4389
 1037SOL     OW 3295   4.906   4.027   2.627  0.4937 -0.0231 -1.0484
 1037SOL    HW1 3296   4.964   3.945   2.625 -0.4231 -0.7208 -0.1516
 1037SOL    HW2 3297   4.860   4.032   2.715  1.3657  2.0709 -0.6563
 1038SOL     OW 3298   4.517   3.009   1.893 -0.4452 -0.2841 -0.2023
 1038SOL    HW1 3299   4.461   2.928   1.909 -0.4011 -0.4617 -0.8834
 1038SOL    HW2 3300   4.548   3.010   1.797 -0.6239  0.6452 -0.2647
 1039SOL     OW 3301   4.428   3.687   4.678 -0.8478 -0.4248  0.3400
 1039SOL    HW1 3302   4.334   3.667   4.707 -0.9373 -0.7400 -0.1699
 1039SOL    HW2 3303   4.470   3.604   4.641 -0.3680 -0.2807  0.5509
 1040SOL     OW 3304   2.105   4.363   0.617 -0.2400 -0.3630 -0.2614
 1040SOL    HW1 3305   2.182   4.422   0.592 -0.8287  0.5878  0.1169
 1040SOL    HW2 3306   2.124   4.319   0.704  0.4813 -1.2539 -0.8551
 1041SOL     OW 3307   0.098   1.111   3.324  1.0364  0.1863 -0.6031
 1041SOL    HW1 3308   0.196   1.122   3.305  1.4325  0.6362  1.4241
 1041SOL    HW2 3309   0.085   1.035   3.387  0.1217  0.4128 -0.5076
 1042SOL     OW 3310   1.964   4.416   1.942 -0.5366 -0.2972 -0.0441
 1042SOL    HW1 3311   1.899   4.490   1.958  0.5030  0.4354  0.9625
 1042SOL    HW2 3312   2.022   4.438   1.863 -0.7193 -0.3828 -0.2012
 1043SOL     OW 3313   4.344   0.562   4.758  0.1902 -0.4120  0.0621
 1043SOL    HW1 3314   4.403   0.497   4.808  1.6054  1.5773  1.1545
 1043SOL    HW2 3315   4.253   0.563   4.800  0.7176 -0.3492  1.2541
 1044SOL     OW 3316   1.663   0.998   3.021  0.0765 -0.0859  0.0295
 1044SOL    HW1 3317   1.691   1.086   3.061  0.4771  0.9788 -2.4004
 1044SOL    HW2 3318   1.563   0.989   3.029  0.1215  0.1829  1.0315
 1045SOL     OW 3319   3.556   2.852   5.037  0.0604 -0.6260  0.1380
 1045SOL    HW1 3320   3.590   2.902   4.957  0.0680 -2.6373 -1.1999
 1045SOL    HW2 3321   3.480   2.903   5.079  0.2025  0.5768 -1.0004
 1046SOL     OW 3322   1.297   3.155   3.136 -0.2322  0.3197  0.7108
 1046SOL    HW1 3323   1.382   3.194   3.101  0.6727 -1.2920  1.0045
 1046SOL    HW2 3324   1.242   3.122   3.059  0.4472 -0.6525  0.6287
 1047SOL     OW 3325   4.033   2.775   2.153  0.1663  0.3378  0.4149
 1047SOL    HW1 3326   4.074   2.688   2.126 -1.9668 -0.8062  0.6662
 1047SOL    HW2 3327   4.021   2.833   2.072 -0.9013 -0.7290 -0.2116
 1048SOL     OW 3328   0.133   4.963   3.403  0.6192 -0.0068  0.1664
 1048SOL    HW1 3329   0.040   4.969   3.437  0.0927  1.4695 -1.3556
 1048SOL    HW2 3330   0.188   5.037   3.443  0.5021  0.5397 -0.6485
 1049SOL     OW 3331   1.172   2.379   0.841 -0.0032 -0.0825 -0.5671
 1049SOL    HW1 3332   1.241   2.448   0.819 -2.1674  2.0207 -1.2676
 1049SOL    HW2 3333   1.168   2.310   0.769 -0.1586  1.0802 -1.7035
 1050SOL     OW 3334   2.403   2.636   4.930 -0.7890  0.4707 -0.1331
 1050SOL    HW1 3335   2.394   2.708   4.862 -0.5011  1.2233  0.6170
 1050SOL    HW2 3336   2.421   2.549   4.884 -2.5370  0.5909 -1.1367
 1051SOL     OW 3337   0.687   4.041   2.060  0.0147  0.2085 -0.0203
 1051SOL    HW1 3338   0.750   4.019   2.134 -3.5557 -2.7350  2.5318
 1051SOL    HW2 3339   0.692   3.971   1.989 -0.7917 -0.4317  0.5379
 1052SOL     OW 3340   4.740   1.266   2.029 -0.5280 -0.2866 -0.2668
 1052SOL    HW1 3341   4.792   1.310   2.102  2.2052 -1.6857 -1.2481
 1052SOL    HW2 3342   4.731   1.328   1.951  3.0138 -1.1564 -1.5204
 1053SOL     OW 3343   1.245   3.991   1.389  0.1743  0.1099 -0.1123
 1053SOL    HW1 3344   1.209   4.025   1.476  1.5845  0.4706  0.3412
 1053SOL    HW2 3345   1.200   4.040   1.314  0.1837  1.0212  0.4622
 1054SOL     OW 3346   2.220   1.892   2.562 -0.1048  0.8783 -0.1299
 1054SOL    HW1 3347   2.306   1.889   2.613 -0.3137 -0.9441  0.2062
 1054SOL    HW2 3348   2.150   1.938   2.616 -0.2108 -0.6387  1.0915
 1055SOL     OW 3349   3.633   1.030   0.034 -0.9376 -0.3264  0.0580
 1055SOL    HW1 3350   3.619   0.939   0.073  0.6409 -0.0704  1.3311
 1055SOL    HW2 3351   3.688   1.023  -0.049  0.4418 -0.4492  0.9556
 1056SOL     OW 3352   2.364   3.170   0.217  0.1134 -0.3005  0.2847
 1056SOL    HW1 3353   2.426   3.233   0.170  0.7599 -0.1698  1.2888
 1056SOL    HW2 3354   2.282   3.219   0.245  0.0600 -0.2058 -0.0270
 1057SOL     OW 3355   1.193   2.076   3.996 -0.3136  0.2003 -0.3489
 1057SOL    HW1 3356   1.225   1.983   3.978  1.2811  0.5419  0.5500
 1057SOL    HW2 3357   1.200   2.095   4.094 -2.3207  0.6889 -0.2543
 1058SOL     OW 3358   4.816   4.101   0.992  0.0714 -0.6216 -0.1408
 1058SOL    HW1 3359   4.738   4.055   0.951 -0.6936  0.0924  0.4667
 1058SOL    HW2 3360   4.826   4.072   1.087 -0.2708  0.2481  0.1765
 1059SOL     OW 3361   1.787   5.073   1.332 -0.0651  0.0345  0.0912
 1059SOL    HW1 3362   1.858   5.054   1.400 -0.8669 -1.0245  0.6724
 1059SOL    HW2 3363   1.704   5.023   1.356 -0.2540 -0.7000 -1.8682
 1060SOL     OW 3364   3.840   3.546   3.446  0.6344  0.3042 -0.3260
 1060SOL    HW1 3365   3.779   3.468   3.460 -0.1159  0.9784  0.2749
 1060SOL    HW2 3366   3.928   3.513   3.413  0.1038 -0.7336 -0.7834
 1061SOL     OW 3367   1.755   0.210   4.550  0.4529  0.1952 -0.1263
 1061SOL    HW1 3368   1.694   0.245   4.621  0.1674  0.1235 -0.3362
 1061SOL    HW2 3369   1.716   0.126   4.511  0.4165  0.4496 -0.6382
 1062SOL     OW 3370   4.130   1.597   3.346  0.0589 -0.0450  0.1269
 1062SOL    HW1 3371   4.034   1.593   3.318 -0.1891 -0.0844  0.9550
 1062SOL    HW2 3372   4.177   1.514   3.315 -0.2848 -0.2363  0.1082
 1063SOL     OW 3373   4.798   0.623   3.584 -0.3932 -0.0974  0.4652
 1063SOL    HW1 3374   4.700   0.636   3.593 -0.2834  1.3977 -0.2195
 1063SOL    HW2 3375   4.843   0.652   3.668 -0.4940 -0.3675  0.6146
 1064SOL     OW 3376   0.948   4.924   4.942  0.0045  0.0203  0.0961
 1064SOL    HW1 3377   1.013   4.854   4.912 -0.4576 -0.7719  0.8712
 1064SOL    HW2 3378   0.997   5.004   4.975  0.7292 -1.3454  2.6340
 1065SOL     OW 3379   2.721   2.002   5.061  0.7392  0.1090 -0.1528
 1065SOL    HW1 3380   2.732   2.041   4.970  1.4321 -0.5241 -0.3440
 1065SOL    HW2 3381   2.626   1.973   5.073  1.1087 -1.8431 -1.5094
 1066SOL     OW 3382   2.935   3.716   3.386 -0.0364 -0.2220  0.6500
 1066SOL    HW1 3383   3.014   3.724   3.324  0.1020 -2.3223  0.4923
 1066SOL    HW2 3384   2.958   3.656   3.462 -1.3125 -0.4421  0.8904
 1067SOL     OW 3385   0.605   3.486   1.492 -0.2904 -0.2134 -0.1859
 1067SOL    HW1 3386   0.518   3.519   1.529  1.0917  3.7937 -0.0359
 1067SOL    HW2 3387   0.649   3.426   1.558 -2.6227 -1.9147 -0.0563
 1068SOL     OW 3388   4.869   2.336   5.033 -0.0446  0.0097  0.0958
 1068SOL    HW1 3389   4.909   2.411   5.087 -1.9112 -0.4134  2.2353
 1068SOL    HW2 3390   4.770   2.349   5.027 -0.4122 -2.2368  0.4931
 1069SOL     OW 3391   0.632   4.996   3.560 -0.7603 -0.0428 -0.0397
 1069SOL    HW1 3392   0.728   5.022   3.565 -0.1474 -2.1107  0.0082
 1069SOL    HW2 3393   0.581   5.066   3.512  1.2119  0.0419 -2.1758
 1070SOL     OW 3394   0.931   2.633   2.777 -0.5021 -0.0282 -0.0836
 1070SOL    HW1 3395   0.885   2.545   2.773 -1.1192  0.2819 -0.0280
 1070SOL    HW2 3396   0.957   2.653   2.872 -0.1306 -0.2626 -0.1343
 1071SOL     OW 3397   2.817   1.293   4.201 -0.0823 -0.6299 -0.5211
 1071SOL    HW1 3398   2.843   1.383   4.165 -1.1480  0.6047  1.5768
 1071SOL    HW2 3399   2.823   1.225   4.128  2.7340  0.7139 -1.6909
 1072SOL     OW 3400   5.032   0.573   1.118 -0.5617  0.0721 -0.3296
 1072SOL    HW1 3401   5.026   0.638   1.042 -1.8803 -0.0527 -0.3572
 1072SOL    HW2 3402   5.117   0.520   1.110 -1.0243 -0.4893 -2.1852
 1073SOL     OW 3403   0.036   1.386   4.299 -0.2363  0.4406 -0.1773
 1073SOL    HW1 3404  -0.011   1.320   4.240  0.1577  0.1020 -0.1171
 1073SOL    HW2 3405   0.006   1.374   4.393  2.4472 -2.1481  0.4867
 1074SOL     OW 3406   4.739   0.807   1.302 -0.1414  0.3254 -0.3752
 1074SOL    HW1 3407   4.805   0.870   1.261 -1.4338  3.2948  1.7937
 1074SOL    HW2 3408   4.767   0.713   1.282  2.5429  1.4771 -2.7908
 1075SOL     OW 3409   0.975   0.709   3.278 -0.5422 -0.3225  0.7892
 1075SOL    HW1 3410   0.944   0.722   3.373  0.1705 -1.0142  1.1248
 1075SOL    HW2 3411   0.899   0.727   3.216 -1.7738 -2.3545  1.6079
 1076SOL     OW 3412   3.740   2.430   0.574  0.0946 -0.2574  0.2051
 1076SOL    HW1 3413   3.728   2.406   0.478 -0.4337 -0.9670  0.4416
 1076SOL    HW2 3414   3.730   2.529   0.585 -0.9493 -0.2948 -0.3126
 1077SOL     OW 3415   1.150   4.185   0.504  0.0972 -0.7630 -0.3247
 1077SOL    HW1 3416   1.226   4.211   0.444 -0.7377  0.1744 -1.0061
 1077SOL    HW2 3417   1.171   4.213   0.597 -0.0917  0.9952 -0.7782
 1078SOL     OW 3418   1.255   4.980   3.314 -0.4667  0.2359  0.1253
 1078SOL    HW1 3419   1.206   4.989   3.400 -1.0340 -2.2997  0.1444
 1078SOL    HW2 3420   1.336   5.039   3.315 -1.4783  1.6780  1.5807
 1079SOL     OW 3421   0.690   2.603   4.113  0.4051 -0.4897  0.3120
 1079SOL    HW1 3422   0.736   2.569   4.195 -0.5052 -1.1888  0.5504
 1079SOL    HW2 3423   0.677   2.527   4.048 -0.3254 -0.2885  0.2138
 1080SOL     OW 3424   1.162   4.533   0.566  0.3923  0.1738  0.1471
 1080SOL    HW1 3425   1.152   4.567   0.660 -0.1988 -1.1371  0.5858
 1080SOL    HW2 3426   1.087   4.570   0.510  0.3127  0.3632  0.3740
 1081SOL     OW 3427   3.956   4.554   3.616 -0.2089 -0.3653 -0.2292
 1081SOL    HW1 3428   3.916   4.571   3.706  0.5987 -0.4523  0.1460
 1081SOL    HW2 3429   3.991   4.461   3.612  1.0235  0.0860 -0.1494
 1082SOL     OW 3430   3.825   1.123   0.460 -0.4564  0.0611  0.4241
 1082SOL    HW1 3431   3.775   1.150   0.377  0.5998 -0.9177 -0.5730
 1082SOL    HW2 3432   3.771   1.057   0.511 -0.1944 -1.0560 -0.6882
 1083SOL     OW 3433   5.168   2.800   4.075  0.2166  0.4386 -0.3826
 1083SOL    HW1 3434   5.262   2.772   4.097 -0.2138  0.8052  2.1664
 1083SOL    HW2 3435   5.105   2.725   4.096 -0.2880  1.0036  0.1392
 1084SOL     OW 3436   0.699   2.003   4.993 -0.3379 -0.5893 -0.3494
 1084SOL    HW1 3437   0.606   2.034   4.976 -0.2995  0.1360  0.6280
 1084SOL    HW2 3438   0.697   1.913   5.037 -0.6211 -0.2498  0.3521
 1085SOL     OW 3439   4.954   0.820   1.956 -0.1747  0.4667 -0.0579
 1085SOL    HW1 3440   5.030   0.767   1.993  1.2631  1.7676 -1.0398
 1085SOL    HW2 3441   4.978   0.917   1.954 -1.7497  0.8780 -0.6911
 1086SOL     OW 3442   0.113   4.697   2.155 -0.2112  0.0828  0.4326
 1086SOL    HW1 3443   0.145   4.682   2.249 -0.8638 -2.4842  0.3251
 1086SOL    HW2 3444   0.140   4.619   2.098  0.9404  1.9680 -1.7958
 1087SOL     OW 3445   4.791   1.085   0.548 -0.3546 -0.4839  0.0187
 1087SOL    HW1 3446   4.822   1.113   0.639  1.0060 -1.0546 -0.2545
 1087SOL    HW2 3447   4.841   1.136   0.478 -1.9959  0.5926 -0.4556
 1088SOL     OW 3448   0.040   2.344   2.647 -0.4444  0.2099 -0.1486
 1088SOL    HW1 3449  -0.057   2.342   2.623  0.0153  1.2692 -2.3305
 1088SOL    HW2 3450   0.081   2.428   2.613  1.1898 -0.0596  1.0568
 1089SOL     OW 3451   1.508   0.635   2.873  0.0230 -0.0086  0.2092
 1089SOL    HW1 3452   1.535   0.655   2.967  1.0673 -1.8675  0.3569
 1089SOL    HW2 3453   1.581   0.663   2.811  0.1363 -0.4726  0.1311
 1090SOL     OW 3454   4.202   1.466   3.952  0.2995 -0.2121  0.5889
 1090SOL    HW1 3455   4.249   1.465   3.864 -0.2513  0.2013  0.2812
 1090SOL    HW2 3456   4.239   1.394   4.011  0.2756 -0.8852 -0.1971
 1091SOL     OW 3457   0.455   3.862   1.506  0.7979 -0.5668  0.4285
 1091SOL    HW1 3458   0.544   3.840   1.466  0.4810 -0.1839 -0.4935
 1091SOL    HW2 3459   0.408   3.930   1.450 -0.5759 -1.6150  0.2461
 1092SOL     OW 3460   4.357   2.586   2.560  0.0703  0.5429  0.4463
 1092SOL    HW1 3461   4.378   2.495   2.525  1.2690  1.9580 -2.9239
 1092SOL    HW2 3462   4.428   2.615   2.623  0.1712 -0.4709  0.8161
 1093SOL     OW 3463   2.502   4.532   3.293  0.3374 -0.2450  0.2828
 1093SOL    HW1 3464   2.491   4.497   3.386  0.6706 -1.3592 -0.0802
 1093SOL    HW2 3465   2.478   4.460   3.228  2.5937 -0.3769 -0.4917
 1094SOL     OW 3466   4.343   4.576   3.558  0.6148  0.8125 -0.0122
 1094SOL    HW1 3467   4.350   4.487   3.604 -1.3259  0.5053 -0.2217
 1094SOL    HW2 3468   4.287   4.566   3.476 -2.4994  2.7868  1.6716
 1095SOL     OW 3469   0.067   1.834   4.024  0.0981  0.2754 -0.2206
 1095SOL    HW1 3470   0.074   1.769   4.100  2.6621  0.0907 -0.5282
 1095SOL    HW2 3471   0.156   1.877   4.009 -0.6231  1.1151 -2.4401
 1096SOL     OW 3472   4.393   4.083   2.779 -0.1712 -0.2837  0.3694
 1096SOL    HW1 3473   4.409   4.181   2.766 -2.0893  0.3413  2.2391
 1096SOL    HW2 3474   4.473   4.041   2.823  0.5856  0.4533 -0.2688
 1097SOL     OW 3475   2.353   1.586   3.963  0.0156  0.2839  0.0473
 1097SOL    HW1 3476   2.424   1.613   3.897  0.3702  1.7635  0.9729
 1097SOL    HW2 3477   2.388   1.514   4.022  0.0203 -0.4091 -0.7883
 1098SOL     OW 3478   3.952   0.410   3.840  0.6745  0.3058 -0.8149
 1098SOL    HW1 3479   3.856   0.381   3.847  0.2314  2.0849  1.3785
 1098SOL    HW2 3480   4.008   0.353   3.900  0.4791  1.1841  0.2255
 1099SOL     OW 3481   3.380   1.717   3.029 -0.0159  0.4087  0.2560
 1099SOL    HW1 3482   3.386   1.702   2.930  1.3672  0.2362  0.3565
 1099SOL    HW2 3483   3.358   1.631   3.074  1.4446  0.0196  0.2643
 1100SOL     OW 3484   4.444   1.760   0.925  0.1095  0.6456  0.7102
 1100SOL    HW1 3485   4.450   1.688   0.857 -1.7909  1.0994  0.0236
 1100SOL    HW2 3486   4.366   1.744   0.985  1.1644  0.7899  2.2033
 1101SOL     OW 3487   3.540   0.529   4.294 -0.5267  0.0383  0.4051
 1101SOL    HW1 3488   3.618   0.472   4.269 -0.8378 -0.9145  1.5082
 1101SOL    HW2 3489   3.560   0.624   4.273  0.1282 -0.4148 -1.1986
 1102SOL     OW 3490   0.040   4.288   4.753 -0.3838  0.0180 -0.3074
 1102SOL    HW1 3491  -0.028   4.362   4.756 -0.3200  0.0643  0.0362
 1102SOL    HW2 3492  -0.003   4.205   4.719 -1.2479 -0.6089  2.1007
 1103SOL     OW 3493   3.127   5.039   2.549  0.1787 -0.4666 -0.4726
 1103SOL    HW1 3494   3.096   4.961   2.495  1.2815 -1.7299  0.6455
 1103SOL    HW2 3495   3.195   5.090   2.497 -1.8479  0.8896 -1.9454
 1104SOL     OW 3496   4.683   4.055   3.824  0.1261 -0.7437  0.7910
 1104SOL    HW1 3497   4.663   4.111   3.744 -2.3645 -1.5292  0.7993
 1104SOL    HW2 3498   4.716   4.113   3.898 -0.5909  0.4430  0.2002
 1105SOL     OW 3499   3.275   3.126   0.364 -0.3892  0.1868 -0.3131
 1105SOL    HW1 3500   3.360   3.177   0.380 -0.5736  0.1571  0.8405
 1105SOL    HW2 3501   3.292   3.029   0.380 -0.3008 -0.0002 -1.4749
 1106SOL     OW 3502   3.784   3.251   0.773 -0.3785  0.2714 -0.0067
 1106SOL    HW1 3503   3.847   3.185   0.812 -0.4623 -0.1584 -0.5786
 1106SOL    HW2 3504   3.720   3.204   0.712 -1.8916  0.5464  1.3046
 1107SOL     OW 3505   4.667   1.767   4.937 -0.1169 -0.6085 -0.1243
 1107SOL    HW1 3506   4.610   1.760   5.018  0.5740 -0.0029  0.4256
 1107SOL    HW2 3507   4.609   1.783   4.857 -0.7076  0.5863  0.5046
 1108SOL     OW 3508   1.211   3.149   2.171  0.0115  0.0344 -0.1011
 1108SOL    HW1 3509   1.167   3.232   2.203  0.2228  0.3237 -0.5517
 1108SOL    HW2 3510   1.186   3.132   2.076  1.0183  0.3080 -0.4262
 1109SOL     OW 3511   4.207   4.688   0.834 -0.1758  0.0687 -0.1511
 1109SOL    HW1 3512   4.198   4.654   0.740 -1.7765  0.1886 -0.0569
 1109SOL    HW2 3513   4.199   4.611   0.898 -2.4941  0.3651  0.0027
 1110SOL     OW 3514   0.345   4.047   4.583 -0.2129 -0.0837  0.2471
 1110SOL    HW1 3515   0.339   4.144   4.607 -0.8936  0.3045 -1.3406
 1110SOL    HW2 3516   0.255   4.005   4.591 -0.1167 -0.3421 -0.0127
 1111SOL     OW 3517   4.093   0.561   4.834  0.2530  0.9471  0.2154
 1111SOL    HW1 3518   4.035   0.590   4.909  1.2885  1.3870  0.8746
 1111SOL    HW2 3519   4.081   0.463   4.818  0.4912  0.7135  1.3883
 1112SOL     OW 3520   1.470   3.996   4.089  0.3828  0.7269  0.6238
 1112SOL    HW1 3521   1.375   4.010   4.117  0.6747  0.3366  1.8769
 1112SOL    HW2 3522   1.479   3.905   4.048 -0.0921  1.3850 -1.0462
 1113SOL     OW 3523   1.685   4.060   3.440  0.6794  0.1905  0.3742
 1113SOL    HW1 3524   1.597   4.104   3.460  0.6210  1.1008 -1.6385
 1113SOL    HW2 3525   1.687   3.969   3.481 -1.5413 -0.1819 -0.2254
 1114SOL     OW 3526   2.513   4.132   3.689 -0.2068  0.1155  0.1662
 1114SOL    HW1 3527   2.442   4.166   3.627  0.9562  1.3128 -0.5422
 1114SOL    HW2 3528   2.471   4.072   3.757 -2.0599  1.5602  0.3681
 1115SOL     OW 3529   0.477   4.854   3.734  0.3815  0.0878 -0.0135
 1115SOL    HW1 3530   0.524   4.910   3.666  1.0454 -1.1554 -0.6137
 1115SOL    HW2 3531   0.521   4.867   3.823 -0.1912  1.3597  0.1074
 1116SOL     OW 3532   0.686   0.611   2.210  0.2350 -0.4788  0.2647
 1116SOL    HW1 3533   0.762   0.637   2.150  1.0382 -0.4697  1.2563
 1116SOL    HW2 3534   0.655   0.519   2.186  1.3026 -0.9334  0.5384
 1117SOL     OW 3535   1.044   2.149   2.205 -0.5122  0.3045 -0.0575
 1117SOL    HW1 3536   0.999   2.159   2.294  0.1126  1.3624  0.1660
 1117SOL    HW2 3537   1.050   2.052   2.181  2.3565 -0.3525  2.6833
 1118SOL     OW 3538   2.891   3.583   4.298  0.5850  0.5439  0.1269
 1118SOL    HW1 3539   2.806   3.635   4.284  0.0318 -0.5188 -0.5840
 1118SOL    HW2 3540   2.948   3.591   4.216 -0.0588 -0.9512 -0.4936
 1119SOL     OW 3541   2.014   4.162   0.472  0.0604 -0.2679  0.5408
 1119SOL    HW1 3542   2.058   4.239   0.519 -0.0622  1.0902 -1.4542
 1119SOL    HW2 3543   1.918   4.186   0.453 -0.1353 -1.1560  0.3743
 1120SOL     OW 3544   1.734   2.201   0.606  0.1051 -0.1274  0.0221
 1120SOL    HW1 3545   1.765   2.197   0.701  1.5913 -1.3450 -0.4651
 1120SOL    HW2 3546   1.718   2.296   0.580  1.2461  0.3627  1.0149
 1121SOL     OW 3547   1.508   4.451   3.191  0.5110  0.0273  0.6435
 1121SOL    HW1 3548   1.512   4.381   3.120 -0.6098  0.8219 -0.2385
 1121SOL    HW2 3549   1.422   4.442   3.241 -0.3313  1.6299 -0.4344
 1122SOL     OW 3550   3.049   1.371   3.983  0.0809 -0.1539 -0.2533
 1122SOL    HW1 3551   3.034   1.285   3.933  2.9411 -0.4289 -0.8750
 1122SOL    HW2 3552   3.008   1.446   3.932 -0.7122 -0.9256 -0.7861
 1123SOL     OW 3553   2.789   4.900   3.431  0.3024 -0.1254  0.0121
 1123SOL    HW1 3554   2.821   4.975   3.373 -0.5984  0.1931 -0.0949
 1123SOL    HW2 3555   2.766   4.821   3.375  1.1983 -0.4736  0.1201
 1124SOL     OW 3556   4.002   4.134   3.055 -0.0883 -0.1455  0.1783
 1124SOL    HW1 3557   4.078   4.185   3.014  0.3864  0.9630  2.2867
 1124SOL    HW2 3558   3.943   4.097   2.983  1.8326 -0.1012 -1.4850
 1125SOL     OW 3559   3.470   2.283   2.393 -0.4070 -0.6333  0.1381
 1125SOL    HW1 3560   3.558   2.300   2.349 -0.9774 -1.1504 -1.2621
 1125SOL    HW2 3561   3.418   2.369   2.398  0.2798 -0.2622  1.2623
 1126SOL     OW 3562   0.373   1.889   3.323  0.0991 -0.3619  0.7115
 1126SOL    HW1 3563   0.343   1.908   3.230  1.3272  2.1651  0.7380
 1126SOL    HW2 3564   0.433   1.809   3.323 -0.2222 -0.6293 -0.5865
 1127SOL     OW 3565   4.251   3.066   4.268  0.0186  0.3219  0.1771
 1127SOL    HW1 3566   4.311   3.139   4.236  0.7486 -1.5356 -3.1171
 1127SOL    HW2 3567   4.171   3.060   4.208  0.0877 -1.6615  0.2111
 1128SOL     OW 3568   5.089   2.680   3.736  0.4609 -0.1293  0.5951
 1128SOL    HW1 3569   5.017   2.662   3.669 -0.3371  0.7455  1.1866
 1128SOL    HW2 3570   5.086   2.611   3.809  2.0566 -1.7684 -0.7794
 1129SOL     OW 3571   4.838   2.593   2.033 -0.4699 -0.1136  0.3006
 1129SOL    HW1 3572   4.777   2.562   2.106 -1.1195 -1.7694 -0.8877
 1129SOL    HW2 3573   4.806   2.682   1.999 -0.9380  0.0499  1.1216
 1130SOL     OW 3574   0.328   2.365   3.354  0.0896 -0.2796  0.1133
 1130SOL    HW1 3575   0.253   2.399   3.412  0.3698 -1.4972  1.2336
 1130SOL    HW2 3576   0.384   2.442   3.324 -1.3752  0.6173 -0.4219
 1131SOL     OW 3577   2.431   2.862   4.770 -0.6273 -0.1225  0.0141
 1131SOL    HW1 3578   2.365   2.893   4.838 -1.9275 -1.9857 -0.3190
 1131SOL    HW2 3579   2.451   2.936   4.706 -2.7179  0.3776 -0.1270
 1132SOL     OW 3580   0.339   1.261   0.152  0.1670  0.6106 -0.4949
 1132SOL    HW1 3581   0.428   1.257   0.197  1.9809 -0.2907 -3.7631
 1132SOL    HW2 3582   0.327   1.350   0.109 -0.0475  0.4361 -0.8074
 1133SOL     OW 3583   1.948   0.068   4.840  0.7566 -0.4119 -0.3589
 1133SOL    HW1 3584   1.872   0.130   4.859  2.6081  1.8169  0.0918
 1133SOL    HW2 3585   1.972   0.073   4.743  1.3361  0.1040 -0.1934
 1134SOL     OW 3586   2.395   3.248   3.343 -0.1495  0.2117 -0.6521
 1134SOL    HW1 3587   2.434   3.327   3.391 -0.0912 -0.9604  1.3514
 1134SOL    HW2 3588   2.435   3.241   3.252  2.9126  0.2284  0.5597
 1135SOL     OW 3589   0.510   2.729   1.432 -0.0191 -0.0784 -0.1233
 1135SOL    HW1 3590   0.496   2.650   1.492  0.6823 -0.5934 -0.6312
 1135SOL    HW2 3591   0.472   2.811   1.476 -0.8470 -0.7073  0.3594
 1136SOL     OW 3592   0.471   2.154   2.829  0.3991 -0.1620  0.1088
 1136SOL    HW1 3593   0.433   2.230   2.777  1.0006 -1.2480 -2.0513
 1136SOL    HW2 3594   0.406   2.125   2.899 -0.7598  0.9127 -0.4912
 1137SOL     OW 3595   1.893   1.792   0.930  0.2158  0.1513 -0.0429
 1137SOL    HW1 3596   1.835   1.782   0.849  3.6761  1.9791 -3.0575
 1137SOL    HW2 3597   1.980   1.746   0.914  1.2167  0.9498  2.5311
 1138SOL     OW 3598   3.354   2.139   0.852  0.8457 -0.1543 -0.2159
 1138SOL    HW1 3599   3.275   2.190   0.817  0.5908 -0.4879 -0.1357
 1138SOL    HW2 3600   3.404   2.099   0.776 -0.2519 -1.6796 -0.1819
 1139SOL     OW 3601   4.764   2.423   3.914 -0.4370  0.1886  0.3671
 1139SOL    HW1 3602   4.752   2.522   3.927  2.5369  0.4253  2.3907
 1139SOL    HW2 3603   4.811   2.406   3.828 -0.2985  0.6215  0.3537
 1140SOL     OW 3604   5.165   3.690   5.139 -0.3153  0.1460 -0.1462
 1140SOL    HW1 3605   5.195   3.732   5.224 -0.1562 -0.5349  0.1437
 1140SOL    HW2 3606   5.240   3.638   5.099  0.1313  1.7989 -1.5906
 1141SOL     OW 3607   4.986   4.077   0.259  0.1824  0.1624  0.1365
 1141SOL    HW1 3608   4.980   4.172   0.291 -1.2996  0.2991 -0.4815
 1141SOL    HW2 3609   5.067   4.068   0.201  1.2839  0.6116  1.5387
 1142SOL     OW 3610   4.053   4.675   3.878 -0.3409  0.7147 -0.1446
 1142SOL    HW1 3611   4.100   4.730   3.809  0.0600  1.0525  0.3993
 1142SOL    HW2 3612   4.093   4.583   3.881  0.2199  0.9707  0.2485
 1143SOL     OW 3613   3.846   4.884   3.620  0.4525 -0.3880 -0.6069
 1143SOL    HW1 3614   3.760   4.833   3.613  0.6595 -0.5551 -2.0445
 1143SOL    HW2 3615   3.918   4.835   3.572  0.6987  1.1391 -1.8547
 1144SOL     OW 3616   3.873   2.187   3.934  0.6204 -0.0431 -0.0819
 1144SOL    HW1 3617   3.792   2.189   3.993 -0.3018 -0.0336 -1.3176
 1144SOL    HW2 3618   3.887   2.277   3.893  0.6731 -0.2946 -0.6260
 1145SOL     OW 3619   1.344   2.312   1.187  0.0447 -0.0201 -0.0997
 1145SOL    HW1 3620   1.265   2.269   1.143 -1.2042 -0.9746  2.8164
 1145SOL    HW2 3621   1.373   2.391   1.133 -0.7651 -1.5617 -3.0002
 1146SOL     OW 3622   1.647   4.742   2.182 -0.0695 -0.0335  0.6068
 1146SOL    HW1 3623   1.634   4.653   2.227 -1.5201 -1.2746 -2.0365
 1146SOL    HW2 3624   1.561   4.792   2.182 -0.0036  0.1019 -0.3894
 1147SOL     OW 3625   1.141   3.595   3.037 -0.3415 -0.1092  0.4968
 1147SOL    HW1 3626   1.144   3.603   3.137 -2.5082  1.8974  0.5068
 1147SOL    HW2 3627   1.087   3.515   3.012 -0.0985 -0.4130  0.9340
 1148SOL     OW 3628   1.964   1.481   0.758  0.0745 -0.3307  0.2606
 1148SOL    HW1 3629   1.980   1.384   0.776 -0.7697 -0.2963  1.3091
 1148SOL    HW2 3630   1.868   1.503   0.776  0.3994  0.8339  0.6827
 1149SOL     OW 3631   1.974   2.506   2.627 -0.0478 -0.1937 -0.7474
 1149SOL    HW1 3632   1.908   2.497   2.553  0.0323 -0.0475 -0.8367
 1149SOL    HW2 3633   2.047   2.569   2.600  1.7854 -2.5838 -1.8414
 1150SOL     OW 3634   0.618   2.618   5.066 -0.3337  0.1495  0.6837
 1150SOL    HW1 3635   0.693   2.684   5.067 -1.4380  1.4619 -0.1558
 1150SOL    HW2 3636   0.570   2.621   5.153  0.8011 -0.9956  1.3830
 1151SOL     OW 3637   2.668   4.640   3.985 -0.0385 -0.2522  0.0989
 1151SOL    HW1 3638   2.689   4.689   4.069  1.0755 -0.7444  0.1143
 1151SOL    HW2 3639   2.632   4.704   3.917 -1.4068  0.0761  1.0760
 1152SOL     OW 3640   3.681   2.206   4.147 -0.1884 -0.5750  0.6999
 1152SOL    HW1 3641   3.591   2.226   4.187  0.2964 -0.0203  1.5601
 1152SOL    HW2 3642   3.752   2.221   4.216  0.9889  3.2427 -1.0201
 1153SOL     OW 3643   0.016   3.875   2.835  0.1620 -0.2795  0.0297
 1153SOL    HW1 3644  -0.007   3.883   2.737  0.5695 -1.8368 -0.2107
 1153SOL    HW2 3645  -0.032   3.796   2.874 -1.8963  1.6560  1.7031
 1154SOL     OW 3646   0.068   2.422   2.281 -0.0889  0.1369  0.0673
 1154SOL    HW1 3647   0.082   2.455   2.374 -2.0084 -0.1214  0.4701
 1154SOL    HW2 3648  -0.011   2.467   2.241  0.3120 -0.2566 -1.2134
 1155SOL     OW 3649   3.545   0.068   2.963  0.1294 -0.5288  0.4581
 1155SOL    HW1 3650   3.627   0.067   2.906 -0.4989  1.1644 -0.5286
 1155SOL    HW2 3651   3.567   0.106   3.053  0.5089 -0.4755  0.3446
 1156SOL     OW 3652   1.386   4.305   0.813  0.5490 -0.1604 -0.0135
 1156SOL    HW1 3653   1.409   4.358   0.730  0.6308  1.1937  0.8422
 1156SOL    HW2 3654   1.471   4.274   0.856  0.6938  1.6035  1.0870
 1157SOL     OW 3655   2.614   0.429   2.028 -0.4961 -0.6556  0.2184
 1157SOL    HW1 3656   2.689   0.444   1.963 -2.0507  3.1637 -0.9551
 1157SOL    HW2 3657   2.532   0.399   1.978 -1.1199  0.2100  0.6892
 1158SOL     OW 3658   4.101   0.484   4.376 -0.1787 -0.0648  0.3180
 1158SOL    HW1 3659   4.084   0.533   4.461 -0.0786  2.3169 -0.9221
 1158SOL    HW2 3660   4.130   0.550   4.306  2.2817 -2.2518 -0.8817
 1159SOL     OW 3661   0.372   2.725   0.470 -0.4456  0.4882 -0.0021
 1159SOL    HW1 3662   0.356   2.821   0.495 -2.3029  0.7194 -1.8226
 1159SOL    HW2 3663   0.431   2.721   0.390 -0.8670  0.1707 -0.3047
 1160SOL     OW 3664   1.518   4.604   1.755  0.3487  0.5904 -0.5012
 1160SOL    HW1 3665   1.434   4.634   1.799  1.0187  1.6451  0.1080
 1160SOL    HW2 3666   1.527   4.504   1.763  0.0715  0.6663  1.0959
 1161SOL     OW 3667   0.942   1.054   4.376  0.0206 -0.4340  0.7485
 1161SOL    HW1 3668   0.843   1.054   4.386 -0.2676 -0.3878 -1.6129
 1161SOL    HW2 3669   0.981   0.984   4.436 -1.3132  0.1370  2.3694
 1162SOL     OW 3670   2.494   2.762   0.762 -0.3111  0.2934 -0.4416
 1162SOL    HW1 3671   2.460   2.717   0.679  1.5342  0.8014 -1.5504
 1162SOL    HW2 3672   2.444   2.847   0.777 -0.2780  0.4854 -1.3747
 1163SOL     OW 3673   2.292   4.952   4.769  0.1175  0.5554 -0.2099
 1163SOL    HW1 3674   2.207   4.977   4.815 -0.2235  0.6649 -0.8916
 1163SOL    HW2 3675   2.364   4.938   4.838 -0.7629 -0.7910  0.4742
 1164SOL     OW 3676   4.958   4.107   3.305  0.7184  0.5354  0.2509
 1164SOL    HW1 3677   5.054   4.122   3.280  0.2378 -0.1369 -2.2044
 1164SOL    HW2 3678   4.914   4.195   3.323  1.5401  0.9049  0.4984
 1165SOL     OW 3679   1.722   3.507   4.098 -0.4759  0.0787  0.3097
 1165SOL    HW1 3680   1.751   3.502   4.003 -2.0162  0.1867 -0.1992
 1165SOL    HW2 3681   1.799   3.485   4.158  0.0798 -1.7089 -0.9967
 1166SOL     OW 3682   4.419   2.088   1.488  0.3195  0.2367 -0.8651
 1166SOL    HW1 3683   4.471   2.166   1.455 -0.5729  0.2823 -2.2571
 1166SOL    HW2 3684   4.373   2.113   1.573  0.9824  0.8355 -0.6736
 1167SOL     OW 3685   1.507   1.408   2.731  0.1060  0.2079 -0.7184
 1167SOL    HW1 3686   1.458   1.391   2.816  1.3239 -2.4561 -0.4374
 1167SOL    HW2 3687   1.494   1.503   2.703 -2.1271  0.5740  1.2346
 1168SOL     OW 3688   0.317   2.074   2.055  0.1041  0.8009  0.1135
 1168SOL    HW1 3689   0.261   2.156   2.051  0.3212  0.9483  0.0703
 1168SOL    HW2 3690   0.367   2.072   2.141 -0.3169  0.4369  0.3565
 1169SOL     OW 3691   1.031   2.471   3.948  0.4336 -0.4483  0.8328
 1169SOL    HW1 3692   0.991   2.561   3.964 -0.0183 -0.5679  0.4046
 1169SOL    HW2 3693   1.042   2.424   4.036  2.0156  0.5640  1.2048
 1170SOL     OW 3694   0.519   0.499   0.082  0.3752  0.2530  0.1033
 1170SOL    HW1 3695   0.545   0.539  -0.005  0.5564  0.1217  0.0960
 1170SOL    HW2 3696   0.429   0.456   0.073  0.3572  0.3114  0.0032
 1171SOL     OW 3697   3.201   2.807   3.137 -0.2377  0.1512 -0.1149
 1171SOL    HW1 3698   3.187   2.895   3.181 -0.9414 -0.8528  1.8007
 1171SOL    HW2 3699   3.240   2.742   3.203 -1.1824 -1.3830 -0.9901
 1172SOL     OW 3700   4.823   1.563   0.218 -0.1079 -0.3766  0.3333
 1172SOL    HW1 3701   4.816   1.522   0.127  1.0088 -0.6532  0.3537
 1172SOL    HW2 3702   4.759   1.517   0.280  0.1099 -1.1352  0.0098
 1173SOL     OW 3703   3.943   3.456   4.727  0.2637 -0.0331 -0.3654
 1173SOL    HW1 3704   4.038   3.483   4.738  0.5668 -0.7752 -1.0117
 1173SOL    HW2 3705   3.883   3.531   4.755  1.0097  0.0577  1.0949
 1174SOL     OW 3706   1.577   0.703   3.877  0.0758  0.3349 -0.2977
 1174SOL    HW1 3707   1.545   0.645   3.952 -0.1620  0.2459 -0.4695
 1174SOL    HW2 3708   1.509   0.774   3.858 -0.2547 -0.1620 -1.0025
 1175SOL     OW 3709   0.704   3.882   1.857 -0.1515 -0.8615 -0.0155
 1175SOL    HW1 3710   0.694   3.962   1.799 -2.1425 -0.4431  0.8195
 1175SOL    HW2 3711   0.770   3.819   1.817  0.1527  0.3996 -1.5673
 1176SOL     OW 3712   0.611   1.250   0.461 -0.3021 -0.1201  0.5204
 1176SOL    HW1 3713   0.526   1.204   0.485 -1.1188  0.5406 -0.9530
 1176SOL    HW2 3714   0.604   1.347   0.485  0.6484 -0.3616  1.8184
 1177SOL     OW 3715   0.241   3.995   2.099  0.5054 -0.0611  0.0709
 1177SOL    HW1 3716   0.161   3.936   2.104  0.0587  0.5363  0.1264
 1177SOL    HW2 3717   0.314   3.949   2.048  0.0357 -0.4973 -0.2156
 1178SOL     OW 3718   1.663   2.480   0.782  0.3158 -0.1875  0.2502
 1178SOL    HW1 3719   1.607   2.398   0.796  0.4903 -0.2818  0.3914
 1178SOL    HW2 3720   1.678   2.494   0.684 -2.9174  1.8071 -0.1071
 1179SOL     OW 3721   3.532   1.956   1.763 -0.2707  0.1479 -0.5503
 1179SOL    HW1 3722   3.508   1.870   1.807  1.5591  0.1694  0.6172
 1179SOL    HW2 3723   3.570   2.019   1.831  0.4191  1.0808 -1.7522
 1180SOL     OW 3724   0.745   2.695   1.299 -0.2868 -0.3063  0.2173
 1180SOL    HW1 3725   0.823   2.722   1.355 -0.3968 -3.1981  1.9532
 1180SOL    HW2 3726   0.660   2.715   1.348 -0.4021 -2.2949  0.9166
 1181SOL     OW 3727   4.590   3.487   3.344  0.2412 -0.4386 -0.1647
 1181SOL    HW1 3728   4.663   3.515   3.405  1.0475  1.1920 -1.7643
 1181SOL    HW2 3729   4.501   3.509   3.384  0.7796  1.4699  0.0525
 1182SOL     OW 3730   4.284   2.101   4.244  0.1345  0.4295 -0.2718
 1182SOL    HW1 3731   4.381   2.123   4.254  0.1268  0.6807 -0.7342
 1182SOL    HW2 3732   4.263   2.018   4.296  0.3855  0.9129  0.6225
 1183SOL     OW 3733   4.823   1.756   1.039 -0.1928 -0.2337  0.4682
 1183SOL    HW1 3734   4.777   1.844   1.053  2.2730  0.9689  1.7018
 1183SOL    HW2 3735   4.834   1.710   1.127  3.1310  0.8004  0.7642
 1184SOL     OW 3736   4.397   1.861   2.483 -0.1360 -0.3725  0.3602
 1184SOL    HW1 3737   4.357   1.771   2.463 -1.2996  0.2074 -0.0037
 1184SOL    HW2 3738   4.494   1.850   2.503  0.3752 -1.4074 -2.3348
 1185SOL     OW 3739   2.460   4.692   1.923  0.2611 -0.3811 -0.0131
 1185SOL    HW1 3740   2.456   4.774   1.866 -0.0361  0.0175  0.5694
 1185SOL    HW2 3741   2.541   4.697   1.982  1.0383 -1.1897 -0.9750
 1186SOL     OW 3742   1.539   1.843   3.735  0.5094 -0.7072  0.0594
 1186SOL    HW1 3743   1.451   1.876   3.701  1.4790 -0.2592 -2.1834
 1186SOL    HW2 3744   1.529   1.749   3.768 -0.8803 -0.5319  0.1981
 1187SOL     OW 3745   4.347   2.791   2.375  0.2365  0.5744  0.0688
 1187SOL    HW1 3746   4.313   2.882   2.397  2.2376  1.6242 -0.8503
 1187SOL    HW2 3747   4.324   2.727   2.448 -2.3061  1.4838  0.1490
 1188SOL     OW 3748   1.549   0.292   4.700  0.3519  0.1049 -0.4450
 1188SOL    HW1 3749   1.473   0.294   4.765  1.5133  0.6141  0.9657
 1188SOL    HW2 3750   1.545   0.373   4.642  0.4140  0.7170  0.3765
 1189SOL     OW 3751   4.146   3.549   2.949 -0.0527 -0.4586  0.0553
 1189SOL    HW1 3752   4.113   3.606   3.025  0.0469 -0.4533  0.0945
 1189SOL    HW2 3753   4.151   3.605   2.866 -0.1373 -0.4582  0.0503
 1190SOL     OW 3754   2.869   4.127   4.596  0.1568 -0.1783  0.2603
 1190SOL    HW1 3755   2.937   4.066   4.554  0.3862  0.0797  0.2554
 1190SOL    HW2 3756   2.860   4.209   4.540  0.5228  0.2053  0.7603
 1191SOL     OW 3757   0.613   3.141   2.811  0.2148 -0.3334  0.8857
 1191SOL    HW1 3758   0.598   3.232   2.850  0.3247 -0.8780  2.2574
 1191SOL    HW2 3759   0.649   3.080   2.882 -1.7526 -1.9952  0.5585
 1192SOL     OW 3760   2.726   4.671   3.292  0.3152 -0.1561 -1.0672
 1192SOL    HW1 3761   2.751   4.696   3.199  0.0023 -0.8514 -1.3413
 1192SOL    HW2 3762   2.639   4.622   3.292  0.7392 -0.9314 -0.5058
 1193SOL     OW 3763   3.241   0.420   4.722  0.2470  0.4972  0.6944
 1193SOL    HW1 3764   3.298   0.412   4.641 -0.0016 -1.0243  0.6378
 1193SOL    HW2 3765   3.245   0.335   4.775 -1.5459  0.5318  0.9664
 1194SOL     OW 3766   0.066   3.151   1.364 -0.1995 -0.1643  0.4258
 1194SOL    HW1 3767  -0.020   3.101   1.351  1.4331 -2.8640 -0.9626
 1194SOL    HW2 3768   0.060   3.208   1.446 -3.7420  0.8952 -0.4207
 1195SOL     OW 3769   1.741   1.812   0.271 -0.4289  0.2375  0.4721
 1195SOL    HW1 3770   1.786   1.802   0.182  0.7989  0.7116  1.0157
 1195SOL    HW2 3771   1.723   1.909   0.289 -0.6519  0.1456  0.7579
 1196SOL     OW 3772   0.223   4.944   3.144  0.4549 -0.5040 -0.2294
 1196SOL    HW1 3773   0.179   4.961   3.233 -0.6846  1.0056 -1.0249
 1196SOL    HW2 3774   0.189   5.011   3.078  0.8263 -1.9672 -1.9640
 1197SOL     OW 3775   4.267   1.962   4.718  0.3659 -0.6080  0.2112
 1197SOL    HW1 3776   4.225   2.015   4.793  2.4342 -0.2150  1.1474
 1197SOL    HW2 3777   4.309   2.025   4.653  1.1341 -1.0298  0.2921
 1198SOL     OW 3778   2.054   1.080   0.192  0.5247 -0.5986 -0.1652
 1198SOL    HW1 3779   2.112   1.158   0.167  1.2575 -1.1571 -0.2272
 1198SOL    HW2 3780   2.081   1.046   0.282 -0.8210  0.1817  0.5710
 1199SOL     OW 3781   5.079   3.677   0.535  0.6281 -0.0362 -0.5226
 1199SOL    HW1 3782   5.033   3.737   0.469 -1.0741 -1.8350 -1.0746
 1199SOL    HW2 3783   5.124   3.602   0.486 -0.6840 -1.4190  0.2970
 1200SOL     OW 3784   3.982   1.324   0.485  0.1417 -0.2175  0.0658
 1200SOL    HW1 3785   3.938   1.236   0.466  2.0468 -0.9247 -1.3334
 1200SOL    HW2 3786   4.039   1.316   0.567  0.4381 -0.3477 -0.1506
 1201SOL     OW 3787   3.015   4.448   4.791  0.3238  0.2329  0.1023
 1201SOL    HW1 3788   2.949   4.380   4.823 -0.9204  0.6938 -1.3507
 1201SOL    HW2 3789   3.098   4.443   4.847 -0.8125 -0.5548  1.8175
 1202SOL     OW 3790   0.531   2.441   3.744  0.4698 -0.1348  0.4798
 1202SOL    HW1 3791   0.456   2.505   3.760 -0.3983 -0.9299 -0.2212
 1202SOL    HW2 3792   0.574   2.461   3.656  1.1551  0.3777  0.9230
 1203SOL     OW 3793   0.539   1.451   0.199  0.2982  0.9075 -0.5735
 1203SOL    HW1 3794   0.635   1.478   0.201  0.6997 -0.3892  1.6356
 1203SOL    HW2 3795   0.482   1.528   0.226  0.8780  1.2159 -0.2050
 1204SOL     OW 3796   3.687   4.940   4.970  0.5071 -1.0412 -0.3887
 1204SOL    HW1 3797   3.735   4.995   4.902 -0.2615 -0.3271 -0.3754
 1204SOL    HW2 3798   3.753   4.897   5.032  1.1272  0.0736 -0.2552
 1205SOL     OW 3799   3.385   3.808   1.771 -0.2605  0.1654 -0.1512
 1205SOL    HW1 3800   3.397   3.889   1.712  1.0996  0.1251  0.0286
 1205SOL    HW2 3801   3.423   3.728   1.725 -1.5754 -0.3975 -0.3144
 1206SOL     OW 3802   3.018   4.805   5.083 -0.2943 -0.5684 -0.5274
 1206SOL    HW1 3803   3.103   4.841   5.122 -0.9185 -0.6004  0.9244
 1206SOL    HW2 3804   2.975   4.875   5.025 -1.7783  1.3900  2.6797
 1207SOL     OW 3805   3.689   0.875   3.999 -0.3307  0.5478  0.4315
 1207SOL    HW1 3806   3.620   0.872   4.071 -1.1036 -2.2138 -0.2965
 1207SOL    HW2 3807   3.645   0.867   3.909  0.8004  1.2118 -0.2169
 1208SOL     OW 3808   0.695   2.469   2.735 -0.2078  0.1953  0.0310
 1208SOL    HW1 3809   0.688   2.414   2.652 -0.8663  1.4359 -0.7678
 1208SOL    HW2 3810   0.611   2.521   2.748 -0.2522 -0.2223  1.6771
 1209SOL     OW 3811   3.869   4.469   1.031 -0.0862  0.0587 -0.2016
 1209SOL    HW1 3812   3.879   4.408   1.110  0.4204  0.6236  0.1830
 1209SOL    HW2 3813   3.959   4.488   0.992  0.0474  2.1714  0.9547
 1210SOL     OW 3814   4.425   0.915   0.083  0.0940 -0.2649 -0.0756
 1210SOL    HW1 3815   4.425   0.835   0.144 -3.6607  0.4995  1.2434
 1210SOL    HW2 3816   4.451   0.996   0.135  1.3889 -0.2401 -0.7432
 1211SOL     OW 3817   3.717   3.139   2.498  0.1654  0.5483  0.0024
 1211SOL    HW1 3818   3.675   3.087   2.572  0.4046 -1.6821 -1.3642
 1211SOL    HW2 3819   3.650   3.205   2.462 -0.0702  1.3939  1.8887
 1212SOL     OW 3820   5.103   0.722   2.362  0.4329 -0.7114 -0.4298
 1212SOL    HW1 3821   5.031   0.693   2.425  0.1885  0.8885  0.0742
 1212SOL    HW2 3822   5.126   0.818   2.379  2.3570 -1.0350 -0.8928
 1213SOL     OW 3823   4.114   1.174   4.294 -0.2056 -0.3857 -0.1194
 1213SOL    HW1 3824   4.028   1.135   4.259 -0.1605 -3.0080  2.3560
 1213SOL    HW2 3825   4.093   1.251   4.354 -0.7295 -0.3610 -0.3249
 1214SOL     OW 3826   1.438   1.494   0.976 -0.1889  0.2404  0.6098
 1214SOL    HW1 3827   1.416   1.568   1.040  1.1119  0.1528  1.1814
 1214SOL    HW2 3828   1.484   1.420   1.024 -2.0773 -1.2888  0.1816
 1215SOL     OW 3829   3.842   4.801   5.131  0.0956 -0.0852  0.2663
 1215SOL    HW1 3830   3.831   4.709   5.169  0.1534  0.1642  0.8884
 1215SOL    HW2 3831   3.887   4.860   5.198  0.6088  0.2411 -0.3576
 1216SOL     OW 3832   4.882   4.425   3.305  0.3224  0.4484 -0.4015
 1216SOL    HW1 3833   4.840   4.516   3.301  1.4793  1.0129 -0.0516
 1216SOL    HW2 3834   4.909   4.397   3.213  0.4835  0.7064 -0.4322
 1217SOL     OW 3835   4.253   0.826   1.841 -0.0330 -0.4072 -0.6566
 1217SOL    HW1 3836   4.229   0.835   1.744 -2.3817  1.0303 -0.0407
 1217SOL    HW2 3837   4.330   0.886   1.863 -0.7599  0.8057 -1.2877
 1218SOL     OW 3838   4.081   0.062   4.423 -0.1684 -0.2828 -0.4963
 1218SOL    HW1 3839   4.150   0.013   4.370  0.7477 -1.9202  2.0463
 1218SOL    HW2 3840   4.123   0.098   4.506 -1.9198  0.6944  0.0131
 1219SOL     OW 3841   2.633   3.135   3.720  0.1268 -0.2251  0.4431
 1219SOL    HW1 3842   2.611   3.089   3.634  1.6550 -1.0036  0.4286
 1219SOL    HW2 3843   2.692   3.076   3.775 -0.3550  0.5057  1.7809
 1220SOL     OW 3844   1.016   1.583   3.218  0.6293  0.8412 -0.0358
 1220SOL    HW1 3845   0.990   1.673   3.181 -1.9135  0.3776  0.4290
 1220SOL    HW2 3846   0.941   1.547   3.273  1.2308 -1.9477 -0.8712
 1221SOL     OW 3847   4.675   4.562   2.722 -0.5699 -0.4467 -0.2387
 1221SOL    HW1 3848   4.608   4.617   2.771 -2.9461 -1.1704 -2.4500
 1221SOL    HW2 3849   4.658   4.568   2.623  1.2565 -2.4022 -0.7627
 1222SOL     OW 3850   3.442   0.457   4.537  0.0734 -0.5445  0.3612
 1222SOL    HW1 3851   3.497   0.499   4.466 -2.1390  0.9631 -0.5787
 1222SOL    HW2 3852   3.495   0.450   4.622  1.6414  0.8486 -0.4663
 1223SOL     OW 3853   1.868   4.503   3.534  0.0252 -0.1977  0.0030
 1223SOL    HW1 3854   1.850   4.600   3.552  1.7390  0.1150  0.2038
 1223SOL    HW2 3855   1.964   4.491   3.510 -0.2411 -1.8207 -0.3670
 1224SOL     OW 3856   3.815   1.420   2.051  0.4327  0.4728 -0.0851
 1224SOL    HW1 3857   3.739   1.429   1.987  1.1951 -2.0496 -1.4773
 1224SOL    HW2 3858   3.795   1.348   2.117  0.8951  1.0253  0.6760
 1225SOL     OW 3859   0.862   3.142   0.194  0.1276 -0.1741 -0.3375
 1225SOL    HW1 3860   0.928   3.157   0.120 -0.5621  0.6626 -0.7851
 1225SOL    HW2 3861   0.908   3.096   0.270  1.7067  2.0152  0.1106
 1226SOL     OW 3862   3.063   2.672   5.147  0.1252 -1.1700  0.1186
 1226SOL    HW1 3863   3.137   2.667   5.080  1.9098  0.0405  1.8689
 1226SOL    HW2 3864   3.028   2.766   5.150 -0.6298 -1.4463  0.2032
 1227SOL     OW 3865   3.571   2.249   0.689  0.0187  0.0934 -0.1236
 1227SOL    HW1 3866   3.483   2.288   0.662 -0.1996 -1.2866 -1.6101
 1227SOL    HW2 3867   3.645   2.308   0.657 -0.3028  1.8391  2.0856
 1228SOL     OW 3868   1.172   1.248   1.919 -0.4192  0.1493  0.0938
 1228SOL    HW1 3869   1.075   1.237   1.898 -0.6785 -1.1236  1.7045
 1228SOL    HW2 3870   1.226   1.221   1.840 -1.3704  0.1024 -0.5569
 1229SOL     OW 3871   0.915   4.458   3.805  0.1859  0.3915  0.1968
 1229SOL    HW1 3872   0.923   4.558   3.813  1.1829  0.2507  1.2512
 1229SOL    HW2 3873   0.818   4.433   3.807 -0.0472  1.1645  2.9818
 1230SOL     OW 3874   0.370   4.728   1.567  0.9315  0.4103 -0.6285
 1230SOL    HW1 3875   0.383   4.765   1.659  0.3216  0.7792 -0.6824
 1230SOL    HW2 3876   0.311   4.790   1.515 -0.9046 -1.0960 -0.4279
 1231SOL     OW 3877   2.207   3.975   2.339  0.4310  0.4366 -0.6033
 1231SOL    HW1 3878   2.121   3.977   2.290  0.2067  0.4956 -0.2082
 1231SOL    HW2 3879   2.192   3.995   2.436  0.6591 -1.0697 -0.2169
 1232SOL     OW 3880   1.789   4.091   4.333  0.5177  0.6541 -0.1263
 1232SOL    HW1 3881   1.805   3.993   4.321 -0.0787  0.5497 -0.0920
 1232SOL    HW2 3882   1.780   4.112   4.431  0.4347  0.7095 -0.1461
 1233SOL     OW 3883   2.397   1.306   1.758  0.0019  0.5216 -0.4340
 1233SOL    HW1 3884   2.404   1.294   1.659 -1.8060 -2.3546 -0.3263
 1233SOL    HW2 3885   2.481   1.275   1.801 -0.1283 -0.5682 -0.9464
 1234SOL     OW 3886   0.617   2.742   3.801 -0.0235  0.4813 -0.0799
 1234SOL    HW1 3887   0.674   2.661   3.789 -0.0467  0.6491 -1.4110
 1234SOL    HW2 3888   0.522   2.714   3.814  0.0604  0.2764  0.1023
 1235SOL     OW 3889   1.438   1.687   4.112 -0.0176 -0.5736  0.2076
 1235SOL    HW1 3890   1.436   1.620   4.187 -1.1791 -0.7225  0.0663
 1235SOL    HW2 3891   1.498   1.654   4.040  1.1296 -0.4267  1.0650
 1236SOL     OW 3892   1.741   3.081   2.561  0.0492 -0.3342  0.3604
 1236SOL    HW1 3893   1.646   3.056   2.577 -0.3429  0.9901  0.2452
 1236SOL    HW2 3894   1.749   3.181   2.556  1.4997 -0.3987  0.7280
 1237SOL     OW 3895   4.118   0.790   0.665 -0.0612 -0.2873  0.4545
 1237SOL    HW1 3896   4.088   0.852   0.592 -0.9224  0.5992  1.5381
 1237SOL    HW2 3897   4.214   0.808   0.687 -0.4300  0.9951  1.0748
 1238SOL     OW 3898   3.195   2.551   0.836 -0.1709 -0.4511  0.3996
 1238SOL    HW1 3899   3.103   2.567   0.872 -0.1086 -3.3510  2.1772
 1238SOL    HW2 3900   3.262   2.603   0.889 -0.5578 -0.4556  0.8939
 1239SOL     OW 3901   1.607   4.006   3.162  0.7522 -0.0725  0.0545
 1239SOL    HW1 3902   1.600   4.030   3.259  0.8838 -0.2929  0.1181
 1239SOL    HW2 3903   1.563   4.077   3.108  1.0371  0.2577  0.2499
 1240SOL     OW 3904   0.811   5.124   4.325  0.4151  0.2526  0.0685
 1240SOL    HW1 3905   0.851   5.081   4.406 -0.3138  0.1553  0.3814
 1240SOL    HW2 3906   0.759   5.057   4.273  0.5335  0.4101 -0.2565
 1241SOL     OW 3907   2.155   3.438   4.395  0.0756 -0.2955  0.4405
 1241SOL    HW1 3908   2.118   3.481   4.478 -0.9737 -1.2748  0.5146
 1241SOL    HW2 3909   2.148   3.501   4.318 -1.6949 -0.3775  0.4853
 1242SOL     OW 3910   2.306   4.619   2.186 -0.5573  0.0752  0.5333
 1242SOL    HW1 3911   2.368   4.670   2.244 -1.8098  0.8191  1.2495
 1242SOL    HW2 3912   2.323   4.642   2.090 -1.3857  2.1958  0.8626
 1243SOL     OW 3913   3.209   4.828   2.037  0.0042 -0.0834  0.4736
 1243SOL    HW1 3914   3.196   4.919   1.997 -0.6864  0.3045  1.5431
 1243SOL    HW2 3915   3.307   4.808   2.041  0.1239  0.2039 -0.6331
 1244SOL     OW 3916   0.740   3.008   4.776  0.2393 -0.0700 -0.0206
 1244SOL    HW1 3917   0.738   3.096   4.824  2.6720  1.7085 -2.8315
 1244SOL    HW2 3918   0.654   2.996   4.725 -0.5589  0.0939  1.2459
 1245SOL     OW 3919   2.861   1.372   5.157 -0.1632 -0.5299  0.3210
 1245SOL    HW1 3920   2.850   1.324   5.244  0.5369 -0.1327  0.6427
 1245SOL    HW2 3921   2.935   1.439   5.165 -0.7542  0.2161 -0.2833
 1246SOL     OW 3922   0.248   0.529   4.973 -0.1387  0.1856  0.9882
 1246SOL    HW1 3923   0.244   0.455   5.040 -0.3236  0.7283  1.5913
 1246SOL    HW2 3924   0.341   0.566   4.969 -0.4356  1.1084  2.0281
 1247SOL     OW 3925   4.175   2.393   4.219  0.2419 -0.1738 -0.1410
 1247SOL    HW1 3926   4.255   2.353   4.174  0.0619  0.2749 -0.8761
 1247SOL    HW2 3927   4.132   2.325   4.278  1.7508 -0.1269  1.0675
 1248SOL     OW 3928   4.546   3.486   0.567 -0.2577  0.5631 -0.4563
 1248SOL    HW1 3929   4.457   3.505   0.609 -0.3052  0.2465 -0.4069
 1248SOL    HW2 3930   4.618   3.532   0.620 -0.3969  0.8606 -0.5268
 1249SOL     OW 3931   3.044   3.646   2.971 -0.0290  0.2420  0.7317
 1249SOL    HW1 3932   3.106   3.572   2.947  0.2130 -0.1639  2.4913
 1249SOL    HW2 3933   3.038   3.710   2.894 -0.8127 -1.9217 -1.1542
 1250SOL     OW 3934   4.007   2.715   0.876  0.5121  0.6386  0.0850
 1250SOL    HW1 3935   4.050   2.720   0.965  0.3469  0.9039  0.1515
 1250SOL    HW2 3936   4.056   2.774   0.811  2.6953 -2.0604 -0.8814
 1251SOL     OW 3937   1.042   3.725   4.733  0.3945 -0.5027 -0.0182
 1251SOL    HW1 3938   1.027   3.726   4.832  2.0469 -1.1834  0.2692
 1251SOL    HW2 3939   1.097   3.645   4.708  0.9658  0.2605 -1.3394
 1252SOL     OW 3940   3.389   4.481   0.508  0.0713  0.4087  0.3276
 1252SOL    HW1 3941   3.416   4.511   0.417 -1.1598  1.7330  0.3604
 1252SOL    HW2 3942   3.455   4.414   0.542  0.9602  0.4485 -1.2150
 1253SOL     OW 3943   2.928   2.762   0.403  0.4046  0.1613  0.4035
 1253SOL    HW1 3944   2.976   2.723   0.481  0.5081  0.0102  0.2641
 1253SOL    HW2 3945   2.830   2.768   0.424  0.3610 -0.3539  0.3490
 1254SOL     OW 3946   4.983   3.290   0.104 -0.0867 -0.3051 -0.5253
 1254SOL    HW1 3947   4.908   3.240   0.062  0.1589 -0.6455 -0.5590
 1254SOL    HW2 3948   4.964   3.304   0.201 -0.0994 -0.5706 -0.4896
 1255SOL     OW 3949   3.139   2.640   0.585  0.2547  0.1360 -0.0748
 1255SOL    HW1 3950   3.227   2.638   0.537  0.3865  0.5697  0.1433
 1255SOL    HW2 3951   3.148   2.595   0.674 -0.3378 -1.9460 -0.9987
 1256SOL     OW 3952   4.387   0.037   0.236  0.1696 -0.0929 -0.1528
 1256SOL    HW1 3953   4.450   0.076   0.169  0.2777 -1.6380 -1.0113
 1256SOL    HW2 3954   4.300   0.086   0.233  0.0044 -0.4264 -1.8090
 1257SOL     OW 3955   1.261   4.329   4.243 -0.2795  0.0590  0.1739
 1257SOL    HW1 3956   1.352   4.368   4.238 -1.0484  1.9039 -0.3676
 1257SOL    HW2 3957   1.221   4.326   4.151 -0.4651 -1.5574  0.2747
 1258SOL     OW 3958   2.362   0.466   4.416  0.4020 -0.0847  0.2490
 1258SOL    HW1 3959   2.456   0.443   4.443 -0.6949 -2.5118  2.5287
 1258SOL    HW2 3960   2.309   0.381   4.405 -1.7722  1.2214  0.0263
 1259SOL     OW 3961   3.237   1.754   3.369 -0.6130  0.5775 -0.1313
 1259SOL    HW1 3962   3.180   1.720   3.444 -1.1367 -0.7521 -1.0901
 1259SOL    HW2 3963   3.321   1.700   3.363 -0.8711  0.2457 -0.8897
 1260SOL     OW 3964   0.110   1.455   0.282 -0.1454 -0.4634 -0.4676
 1260SOL    HW1 3965   0.095   1.362   0.314  0.1435 -0.5092 -0.4548
 1260SOL    HW2 3966   0.165   1.453   0.198  2.9491 -0.1982  1.4046
 1261SOL     OW 3967   5.044   2.784   1.588  0.1784 -0.2936 -0.4683
 1261SOL    HW1 3968   5.087   2.751   1.672 -0.6954 -1.7697 -0.5680
 1261SOL    HW2 3969   4.983   2.714   1.552 -0.3817  0.7805 -1.6972
 1262SOL     OW 3970   0.557   2.879   2.517  0.1805 -0.2878 -0.2841
 1262SOL    HW1 3971   0.559   2.842   2.610 -0.6913  0.2101 -0.0558
 1262SOL    HW2 3972   0.468   2.922   2.500 -0.6360 -2.4971 -2.1838
 1263SOL     OW 3973   1.509   3.921   2.579  0.3512  0.0244  0.6868
 1263SOL    HW1 3974   1.508   3.973   2.494 -0.1902 -0.3480  0.4643
 1263SOL    HW2 3975   1.597   3.935   2.625 -0.0128  1.6327  0.9486
 1264SOL     OW 3976   3.575   1.598   0.370  0.2437  0.6907  0.4235
 1264SOL    HW1 3977   3.554   1.580   0.274  1.0970  0.7612  0.2209
 1264SOL    HW2 3978   3.509   1.665   0.406 -0.0191  0.7360 -0.1343
 1265SOL     OW 3979   4.946   0.615   3.871  0.8815 -1.2266  0.6592
 1265SOL    HW1 3980   4.996   0.546   3.819 -0.2279 -1.6719  0.1383
 1265SOL    HW2 3981   4.982   0.706   3.851  2.3891 -1.6449  1.3833
 1266SOL     OW 3982   1.788   2.047   0.877  0.3118 -0.0549 -0.1841
 1266SOL    HW1 3983   1.839   1.964   0.901  1.1850  0.5873  0.2099
 1266SOL    HW2 3984   1.743   2.082   0.959  0.6558  0.3456 -0.1655
 1267SOL     OW 3985   0.765   1.418   0.767 -0.7069  0.2608 -0.2326
 1267SOL    HW1 3986   0.708   1.429   0.848 -0.3516 -0.8881  0.1945
 1267SOL    HW2 3987   0.709   1.433   0.685 -1.4720 -0.2201  0.1920
 1268SOL     OW 3988   1.768   0.268   0.527 -0.3365  0.0529 -0.0914
 1268SOL    HW1 3989   1.827   0.255   0.448 -0.4361 -0.7814 -0.0364
 1268SOL    HW2 3990   1.721   0.356   0.520 -0.7301 -0.2315 -1.2198
 1269SOL     OW 3991   2.121   2.707   2.179 -0.4430 -0.8862 -0.4535
 1269SOL    HW1 3992   2.065   2.783   2.144  1.1920  0.5429 -0.0873
 1269SOL    HW2 3993   2.215   2.737   2.191 -0.3975 -1.9628  2.9287
 1270SOL     OW 3994   0.467   4.173   0.555  0.1220 -0.2600  0.0488
 1270SOL    HW1 3995   0.383   4.166   0.609 -0.2078  0.2362 -0.3917
 1270SOL    HW2 3996   0.459   4.116   0.473 -0.4248  0.9820 -0.7938
 1271SOL     OW 3997   1.542   5.052   0.589  0.1095 -0.1146 -0.2834
 1271SOL    HW1 3998   1.495   5.038   0.502 -0.1813  3.7868 -0.9348
 1271SOL    HW2 3999   1.640   5.058   0.573  0.3484 -2.2124  0.1631
 1272SOL     OW 4000   1.394   0.682   2.526 -0.1787  0.7802  0.3553
 1272SOL    HW1 4001   1.423   0.635   2.610 -0.7812  0.8008  0.5818
 1272SOL    HW2 4002   1.407   0.621   2.448 -0.8173  0.2766  0.6307
 1273SOL     OW 4003   4.572   3.648   1.389 -0.2684 -0.0881  0.3221
 1273SOL    HW1 4004   4.492   3.707   1.389 -0.7198 -0.6473  1.7870
 1273SOL    HW2 4005   4.614   3.648   1.480  0.5151 -0.9584 -0.0148
 1274SOL     OW 4006   4.966   4.205   3.756 -0.3732 -0.1125  0.1819
 1274SOL    HW1 4007   4.896   4.204   3.827  0.3987  0.1403  0.9634
 1274SOL    HW2 4008   4.924   4.230   3.668 -1.3699 -0.6233  0.5017
 1275SOL     OW 4009   2.348   4.479   1.764  0.3135 -0.3768  0.6624
 1275SOL    HW1 4010   2.394   4.552   1.815  1.3172 -1.4037  1.2853
 1275SOL    HW2 4011   2.402   4.456   1.683  0.0389 -0.4769  0.5081
 1276SOL     OW 4012   3.805   3.689   1.110 -0.5279  0.0320 -0.2257
 1276SOL    HW1 4013   3.849   3.704   1.199  1.5848 -0.8336 -1.0755
 1276SOL    HW2 4014   3.813   3.772   1.054  0.4242 -0.2610 -0.5324
 1277SOL     OW 4015   0.599   3.255   5.165  0.4727 -0.2384  0.3623
 1277SOL    HW1 4016   0.599   3.170   5.218  0.7668 -0.9021 -0.6729
 1277SOL    HW2 4017   0.662   3.246   5.088  0.3135  0.8344  0.0882
 1278SOL     OW 4018   0.214   5.073   2.545 -0.5147  0.0024  0.0708
 1278SOL    HW1 4019   0.264   4.994   2.579 -1.2958 -0.7501 -0.4902
 1278SOL    HW2 4020   0.161   5.114   2.619 -2.5913 -1.9150 -0.2573
 1279SOL     OW 4021   4.075   1.463   2.053  0.2779 -0.0301  0.1498
 1279SOL    HW1 4022   4.118   1.382   2.014  0.9717 -0.4601  1.7344
 1279SOL    HW2 4023   3.976   1.451   2.054  0.3533 -0.6748  0.0060
 1280SOL     OW 4024   2.683   3.088   2.409 -0.1044 -0.0281  0.3987
 1280SOL    HW1 4025   2.632   3.165   2.371  1.9819  1.2820  0.0872
 1280SOL    HW2 4026   2.706   3.024   2.336 -0.1933  0.0254  0.3230
 1281SOL     OW 4027   3.059   4.538   2.586 -0.9100 -1.0809  0.7618
 1281SOL    HW1 4028   3.013   4.449   2.592  2.2133 -3.2858 -3.1636
 1281SOL    HW2 4029   3.134   4.541   2.652 -2.3616 -0.3231  2.4413
 1282SOL     OW 4030   2.499   1.616   1.508 -0.2879  0.0760  0.3041
 1282SOL    HW1 4031   2.418   1.557   1.508 -0.4366  0.2269  2.0830
 1282SOL    HW2 4032   2.517   1.649   1.601  1.6856  0.2325 -0.0785
 1283SOL     OW 4033   2.542   1.995   4.392 -0.1311 -0.2382  1.1067
 1283SOL    HW1 4034   2.510   2.089   4.403  0.4825 -0.1216  1.9547
 1283SOL    HW2 4035   2.498   1.936   4.460 -2.3979 -1.0822 -0.9409
 1284SOL     OW 4036   1.911   1.457   1.361 -0.4434  0.1481 -0.6089
 1284SOL    HW1 4037   1.816   1.485   1.379 -0.9546  1.2090 -4.2530
 1284SOL    HW2 4038   1.966   1.537   1.339  1.0531 -0.6009  0.2467
 1285SOL     OW 4039   4.473   1.982   1.093 -0.2582  0.3282  0.5011
 1285SOL    HW1 4040   4.459   1.899   1.039 -0.4227  0.1254  0.8493
 1285SOL    HW2 4041   4.570   1.995   1.110 -0.0800  1.0978 -0.9275
 1286SOL     OW 4042   1.059   2.013   0.122  0.5227  0.6198 -0.0151
 1286SOL    HW1 4043   1.042   2.029   0.219  2.8202  1.3882  0.3267
 1286SOL    HW2 4044   1.146   1.966   0.111  0.5981  1.0983 -1.7370
 1287SOL     OW 4045   1.874   1.934   4.569  0.7120  0.2256  0.0538
 1287SOL    HW1 4046   1.937   1.903   4.639  1.5152  1.5533 -0.0441
 1287SOL    HW2 4047   1.925   1.966   4.489 -0.0365  1.5199  0.0537
 1288SOL     OW 4048   2.069   1.458   4.791  1.2120 -0.6117  0.1720
 1288SOL    HW1 4049   2.038   1.512   4.870  1.7355 -0.6186  0.3886
 1288SOL    HW2 4050   2.000   1.390   4.768  1.7070 -1.6961  1.6654
 1289SOL     OW 4051   4.628   2.392   1.788  0.5262 -0.0740 -0.1607
 1289SOL    HW1 4052   4.561   2.412   1.859  0.8863  1.1719 -0.1546
 1289SOL    HW2 4053   4.643   2.293   1.784 -2.2762 -0.5712 -1.0485
 1290SOL     OW 4054   3.920   0.593   1.057 -0.5743 -0.0469  0.2732
 1290SOL    HW1 4055   3.845   0.571   1.120 -0.4172 -1.8276 -0.1167
 1290SOL    HW2 4056   3.900   0.555   0.967  0.3472  0.3426 -0.1040
 1291SOL     OW 4057   1.520   3.793   1.669 -0.2327 -0.4358  0.1954
 1291SOL    HW1 4058   1.479   3.879   1.698 -0.2353 -0.1999 -0.4852
 1291SOL    HW2 4059   1.516   3.786   1.569  1.6583 -0.2530  0.0681
 1292SOL     OW 4060   2.538   0.408   1.031  0.3239 -0.1907 -0.0729
 1292SOL    HW1 4061   2.487   0.333   1.073 -0.7448  0.0875 -0.7956
 1292SOL    HW2 4062   2.541   0.394   0.932  0.7092  0.3699 -0.1456
 1293SOL     OW 4063   0.237   3.718   1.033  0.2542 -0.0353 -0.3217
 1293SOL    HW1 4064   0.284   3.801   1.064 -1.2862  1.2703 -1.2778
 1293SOL    HW2 4065   0.223   3.657   1.110  1.6174  0.4886  0.3717
 1294SOL     OW 4066   2.424   2.529   3.176  0.4855 -0.0593  0.4697
 1294SOL    HW1 4067   2.416   2.618   3.132  0.5343 -1.8539 -3.5622
 1294SOL    HW2 4068   2.520   2.512   3.201  0.4110  1.1093  1.6259
 1295SOL     OW 4069   0.948   5.067   2.146 -0.6961 -0.6687 -0.3506
 1295SOL    HW1 4070   0.948   5.162   2.113  2.0329 -0.3048  0.3821
 1295SOL    HW2 4071   1.007   5.011   2.088 -0.8519 -1.4870  0.2532
 1296SOL     OW 4072   1.819   1.500   4.514 -0.4514  0.2347 -0.1759
 1296SOL    HW1 4073   1.748   1.558   4.473 -0.4912 -0.4638 -1.1243
 1296SOL    HW2 4074   1.901   1.504   4.458 -0.5668 -0.8850 -0.4515
 1297SOL     OW 4075   0.252   3.822   2.522 -0.7547  0.3576  0.0462
 1297SOL    HW1 4076   0.192   3.900   2.506 -1.1735  0.1241  0.4545
 1297SOL    HW2 4077   0.343   3.855   2.547 -1.0360  0.7202  0.6138
 1298SOL     OW 4078   2.880   2.245   2.260  0.0419 -0.7639 -0.0244
 1298SOL    HW1 4079   2.912   2.267   2.352 -1.5778  0.5955  0.2727
 1298SOL    HW2 4080   2.781   2.262   2.255  0.2429  0.0397 -2.2455
 1299SOL     OW 4081   4.625   3.397   5.142  0.0834 -0.3111 -0.0109
 1299SOL    HW1 4082   4.647   3.483   5.188 -2.7431  0.8609 -0.6481
 1299SOL    HW2 4083   4.643   3.406   5.044 -1.0729 -0.0627 -0.2201
 1300SOL     OW 4084   3.095   0.028   0.083  0.9378 -0.1233 -0.0085
 1300SOL    HW1 4085   3.184  -0.016   0.101  0.1744 -1.1556  1.4111
 1300SOL    HW2 4086   3.022  -0.031   0.117 -0.3735  0.2758 -1.9805
 1301SOL     OW 4087   4.283   3.786   4.426 -0.2077 -0.2832 -0.1289
 1301SOL    HW1 4088   4.381   3.802   4.439 -0.4014 -0.3810  1.8085
 1301SOL    HW2 4089   4.233   3.871   4.441 -0.4881 -0.4323 -0.2111
 1302SOL     OW 4090   2.370   4.305   3.507 -1.0618 -0.7089 -0.3436
 1302SOL    HW1 4091   2.318   4.391   3.497 -0.7596 -0.4604  0.1665
 1302SOL    HW2 4092   2.317   4.230   3.468 -1.5926 -0.3815 -0.2718
 1303SOL     OW 4093   1.991   2.058   1.795  0.2695 -0.7677  0.2920
 1303SOL    HW1 4094   2.054   2.011   1.733  1.5654  1.2943 -0.0469
 1303SOL    HW2 4095   2.041   2.124   1.851 -1.7190  2.1554 -1.1021
 1304SOL     OW 4096   2.511   1.409   4.636 -0.1508  0.0189  0.1789
 1304SOL    HW1 4097   2.526   1.346   4.561 -0.8679 -1.9783  1.6212
 1304SOL    HW2 4098   2.585   1.400   4.703  0.1799  1.3323  0.0048
 1305SOL     OW 4099   4.351   0.654   5.104 -0.2813 -0.2788  0.3157
 1305SOL    HW1 4100   4.413   0.704   5.043  0.0979  1.3055  1.9153
 1305SOL    HW2 4101   4.274   0.712   5.128 -0.1212 -0.6372  1.7846
 1306SOL     OW 4102   3.159   2.339   4.243 -0.0996 -0.2737 -0.1152
 1306SOL    HW1 4103   3.102   2.290   4.308 -1.7926  0.3024 -1.0875
 1306SOL    HW2 4104   3.143   2.302   4.151 -0.2953  1.0883 -0.6535
 1307SOL     OW 4105   4.119   2.592   3.077  0.0644 -0.4435 -0.2255
 1307SOL    HW1 4106   4.050   2.589   3.005 -1.1119  1.1560  0.7644
 1307SOL    HW2 4107   4.153   2.685   3.087  2.3670 -1.1745 -0.6269
 1308SOL     OW 4108   1.036   1.748   3.727 -0.2681  0.1094  0.1743
 1308SOL    HW1 4109   0.999   1.776   3.816 -2.4168  0.1395 -0.6647
 1308SOL    HW2 4110   1.046   1.829   3.669  2.5201  0.3067  0.7841
 1309SOL     OW 4111   1.255   2.310   0.005 -0.1922 -0.1954  0.2827
 1309SOL    HW1 4112   1.184   2.246   0.034  0.1118 -0.3850  0.6328
 1309SOL    HW2 4113   1.299   2.276  -0.078  0.4087 -0.7929  0.8284
 1310SOL     OW 4114   3.483   0.181   0.222 -0.0854 -0.1113 -0.1854
 1310SOL    HW1 4115   3.530   0.192   0.309 -0.5744 -1.7505  0.3297
 1310SOL    HW2 4116   3.535   0.120   0.163  0.2809  1.0480 -1.1046
 1311SOL     OW 4117   1.665   2.206   0.098 -0.4835  0.4147  0.2464
 1311SOL    HW1 4118   1.702   2.257   0.020  1.1663 -0.1631  0.6140
 1311SOL    HW2 4119   1.598   2.139   0.065  2.1504 -1.7469 -1.1101
 1312SOL     OW 4120   4.263   4.572   1.226  0.3240  0.0330  0.3354
 1312SOL    HW1 4121   4.358   4.569   1.255  0.3433 -2.2175  0.1480
 1312SOL    HW2 4122   4.222   4.658   1.257  2.2273  0.7764  0.9276
 1313SOL     OW 4123   2.043   1.670   3.675 -0.0489  0.0689 -0.5191
 1313SOL    HW1 4124   2.089   1.589   3.712 -0.6259 -0.0271  0.0150
 1313SOL    HW2 4125   2.106   1.747   3.674  0.3424 -0.2478 -0.5045
 1314SOL     OW 4126   1.916   0.542   2.116 -0.1118  0.2649  0.1123
 1314SOL    HW1 4127   1.854   0.604   2.164  0.7934 -0.0084  1.6989
 1314SOL    HW2 4128   1.886   0.448   2.130  1.5769 -0.0255  2.4617
 1315SOL     OW 4129   3.817   0.112   2.888  0.3864  0.1708 -0.3274
 1315SOL    HW1 4130   3.828   0.056   2.970  1.6026 -0.4541 -0.8913
 1315SOL    HW2 4131   3.834   0.208   2.911  0.9470 -0.0291  0.1227
 1316SOL     OW 4132   0.252   1.906   3.078  0.3939 -0.2279 -0.0416
 1316SOL    HW1 4133   0.204   1.822   3.050  0.4094 -0.7698  1.4856
 1316SOL    HW2 4134   0.229   1.979   3.014 -1.2044 -0.8809 -0.2881
 1317SOL     OW 4135   2.345   0.738   4.495  0.1884 -0.4086 -0.6830
 1317SOL    HW1 4136   2.372   0.649   4.460  0.9084 -0.6199  0.3364
 1317SOL    HW2 4137   2.314   0.729   4.590  0.6264  0.4525 -0.4373
 1318SOL     OW 4138   1.656   1.328   0.626  0.0258 -0.1314 -0.4018
 1318SOL    HW1 4139   1.676   1.413   0.675  1.2329 -0.4842 -0.2615
 1318SOL    HW2 4140   1.701   1.329   0.537 -1.4053  0.1077 -1.1577
 1319SOL     OW 4141   4.544   4.871   2.757 -0.4014  0.0970 -0.2393
 1319SOL    HW1 4142   4.633   4.917   2.763 -1.0031  1.4202 -0.8320
 1319SOL    HW2 4143   4.482   4.909   2.826 -1.0994  0.6547 -1.1360
 1320SOL     OW 4144   3.142   1.057   3.147  0.1335  0.0631  0.1193
 1320SOL    HW1 4145   3.143   1.003   3.062  1.0971 -0.8554  0.6922
 1320SOL    HW2 4146   3.159   1.153   3.126 -0.7518  0.0319 -0.8331
 1321SOL     OW 4147   2.075   1.888   0.578 -0.1755  0.0740 -0.7887
 1321SOL    HW1 4148   2.065   1.944   0.660  0.2210  1.2514 -1.5154
 1321SOL    HW2 4149   1.987   1.849   0.553 -0.6928  1.2582 -0.8604
 1322SOL     OW 4150   3.639   4.267   0.871  0.2469  0.1648 -0.3285
 1322SOL    HW1 4151   3.701   4.311   0.936 -0.7933 -0.8337  1.3919
 1322SOL    HW2 4152   3.648   4.167   0.879  0.0180  0.0225 -1.6540
 1323SOL     OW 4153   0.031   1.463   2.206 -0.1439  0.4716  0.4790
 1323SOL    HW1 4154   0.101   1.394   2.223  0.2212  0.5229 -0.6873
 1323SOL    HW2 4155   0.031   1.487   2.109 -0.8630  1.4688  0.7050
 1324SOL     OW 4156   1.877   3.847   0.463  0.5815 -0.2498  0.2335
 1324SOL    HW1 4157   1.832   3.763   0.494  3.0624 -1.5763  0.4493
 1324SOL    HW2 4158   1.866   3.918   0.532 -0.0203 -0.9368  0.8615
 1325SOL     OW 4159   1.945   0.752   3.255 -0.8261  0.5943 -0.4220
 1325SOL    HW1 4160   1.929   0.743   3.353 -2.1736  0.3350 -0.6434
 1325SOL    HW2 4161   1.863   0.723   3.205  0.4406 -0.9729 -1.6918
 1326SOL     OW 4162   3.562   2.899   3.740  0.1595 -0.1936 -0.4302
 1326SOL    HW1 4163   3.600   2.964   3.674  0.2834  0.7908  0.5883
 1326SOL    HW2 4164   3.560   2.807   3.699  2.0049  0.0375 -1.1253
 1327SOL     OW 4165   3.448   2.168   0.107 -0.3428 -0.0894  0.0510
 1327SOL    HW1 4166   3.357   2.174   0.067 -0.6913  0.4756  0.9158
 1327SOL    HW2 4167   3.442   2.167   0.207  0.5849 -0.2230  0.1195
 1328SOL     OW 4168   0.514   1.747   1.392 -0.6921 -0.1128 -0.2414
 1328SOL    HW1 4169   0.444   1.754   1.464  0.9836  2.3260  1.3395
 1328SOL    HW2 4170   0.602   1.773   1.430  0.5456 -0.1640 -2.8911
 1329SOL     OW 4171   4.770   4.085   2.861  0.4972 -0.3122  0.0625
 1329SOL    HW1 4172   4.676   4.054   2.868  0.4437  0.0941  1.2627
 1329SOL    HW2 4173   4.815   4.078   2.950  1.3298  0.3387 -0.2875
 1330SOL     OW 4174   2.594   2.005   1.728 -1.0492  0.5908 -0.7141
 1330SOL    HW1 4175   2.564   2.022   1.634 -1.0463 -0.5200 -0.9308
 1330SOL    HW2 4176   2.596   1.906   1.745  0.1427  0.7281  0.0676
 1331SOL     OW 4177   3.702   1.040   3.607 -0.2439 -0.1387  0.1492
 1331SOL    HW1 4178   3.684   1.114   3.541 -0.2562 -0.2667  0.0079
 1331SOL    HW2 4179   3.786   0.993   3.581  0.6570  0.8445  1.1496
 1332SOL     OW 4180   2.612   3.395   4.163 -0.6399 -0.1550 -0.0464
 1332SOL    HW1 4181   2.531   3.401   4.221 -2.3508 -1.3537 -2.1605
 1332SOL    HW2 4182   2.619   3.477   4.106  0.4764  0.5704  1.0760
 1333SOL     OW 4183   1.847   2.610   4.093 -0.1256  0.4759  0.1445
 1333SOL    HW1 4184   1.914   2.539   4.109 -0.9786 -0.3997 -0.0702
 1333SOL    HW2 4185   1.828   2.659   4.178  0.5746  0.5531  0.2585
 1334SOL     OW 4186   4.479   2.970   4.563 -0.4235  0.2275 -0.1839
 1334SOL    HW1 4187   4.556   2.988   4.502  0.4047  1.6846  1.2010
 1334SOL    HW2 4188   4.512   2.968   4.658 -2.0460  0.5653  0.4185
 1335SOL     OW 4189   2.896   2.569   2.376 -0.5727  0.4103 -0.3831
 1335SOL    HW1 4190   2.902   2.477   2.413 -0.1173  0.6700  0.2037
 1335SOL    HW2 4191   2.821   2.618   2.420 -0.9532  0.2510 -0.8515
 1336SOL     OW 4192   1.785   0.778   0.126 -0.0991 -0.0585  0.0075
 1336SOL    HW1 4193   1.692   0.807   0.107 -0.2993 -1.2726 -0.9731
 1336SOL    HW2 4194   1.821   0.726   0.049  0.2316 -2.3786  1.6198
 1337SOL     OW 4195   3.345   5.102   0.168 -0.3832 -0.2039  0.4205
 1337SOL    HW1 4196   3.323   5.131   0.261 -0.8933 -0.1498  0.2836
 1337SOL    HW2 4197   3.444   5.087   0.161 -0.3862 -0.5780  1.0735
 1338SOL     OW 4198   3.530   1.195   0.666 -0.0560 -0.8763 -0.4528
 1338SOL    HW1 4199   3.441   1.155   0.646 -1.1760  1.0049  0.4422
 1338SOL    HW2 4200   3.554   1.261   0.595 -0.3039 -0.0029  0.2451
 1339SOL     OW 4201   4.018   3.434   5.159 -0.2304  0.0670  0.2271
 1339SOL    HW1 4202   4.014   3.359   5.093  0.9819 -1.2601  1.5686
 1339SOL    HW2 4203   3.932   3.438   5.209 -0.0016 -1.0700  0.7601
 1340SOL     OW 4204   3.373   3.089   4.709  0.6441 -0.6123  0.1120
 1340SOL    HW1 4205   3.373   3.169   4.649 -0.8304 -0.8055 -0.1870
 1340SOL    HW2 4206   3.288   3.038   4.697  0.2943 -0.6558  2.3662
 1341SOL     OW 4207   2.754   2.470   3.785 -0.4142  0.0414 -0.4557
 1341SOL    HW1 4208   2.836   2.523   3.806  0.4826 -1.4215 -0.0977
 1341SOL    HW2 4209   2.746   2.460   3.686 -1.1788  1.6756 -0.5955
 1342SOL     OW 4210   4.543   4.128   4.272  0.1958 -0.2178 -0.4957
 1342SOL    HW1 4211   4.546   4.227   4.258 -2.1720  0.1551  1.0822
 1342SOL    HW2 4212   4.569   4.107   4.366  1.2677 -1.2103 -0.9831
 1343SOL     OW 4213   4.158   3.661   5.067 -0.0242  0.8016  0.1446
 1343SOL    HW1 4214   4.121   3.581   5.114  0.5758 -0.0342 -0.7777
 1343SOL    HW2 4215   4.238   3.695   5.117  0.7886 -0.2624 -0.3987
 1344SOL     OW 4216   3.494   4.407   5.162  0.4328  0.1759 -0.1899
 1344SOL    HW1 4217   3.481   4.439   5.256  0.2609  0.1296 -0.1983
 1344SOL    HW2 4218   3.453   4.316   5.151  1.8891 -0.5394  0.1264
 1345SOL     OW 4219   2.817   1.863   0.756 -0.1151 -0.0520  0.2602
 1345SOL    HW1 4220   2.736   1.909   0.722  0.3262 -0.6300 -1.6984
 1345SOL    HW2 4221   2.791   1.786   0.813 -0.9298  0.1351  0.1449
 1346SOL     OW 4222   2.991   4.439   3.620 -0.5730 -0.6839  0.1860
 1346SOL    HW1 4223   2.919   4.441   3.690  0.4564 -0.1683  1.2717
 1346SOL    HW2 4224   3.058   4.369   3.645 -1.6779 -2.6034 -1.8758
 1347SOL     OW 4225   4.812   4.244   4.001  0.7854 -0.0778  0.4982
 1347SOL    HW1 4226   4.736   4.309   4.007  0.3225 -0.4451 -0.9908
 1347SOL    HW2 4227   4.854   4.234   4.091  1.2531  2.7369  0.6761
 1348SOL     OW 4228   1.532   2.938   4.246  0.1367 -0.1541  0.3388
 1348SOL    HW1 4229   1.630   2.922   4.254  0.0779  0.0075  1.6933
 1348SOL    HW2 4230   1.482   2.855   4.275 -0.1595 -0.9771 -2.2679
 1349SOL     OW 4231   1.119   1.842   4.447  0.1860 -0.1475 -0.1665
 1349SOL    HW1 4232   1.055   1.919   4.444  0.2291 -0.1385 -1.1140
 1349SOL    HW2 4233   1.156   1.833   4.540  0.7429  1.4332 -0.2065
 1350SOL     OW 4234   1.402   1.778   4.955 -0.7060 -0.0916 -0.5774
 1350SOL    HW1 4235   1.334   1.805   4.887 -0.4620  0.0625 -0.7636
 1350SOL    HW2 4236   1.428   1.683   4.940  0.0756  0.2277 -1.3311
 1351SOL     OW 4237   1.156   1.775   4.736 -0.5966  0.5758 -0.2399
 1351SOL    HW1 4238   1.168   1.678   4.753 -0.6809  0.4815 -0.6906
 1351SOL    HW2 4239   1.065   1.804   4.765 -1.1351  0.1900 -1.4828
 1352SOL     OW 4240   0.331   1.850   2.464 -0.5427  0.2616  0.1652
 1352SOL    HW1 4241   0.418   1.813   2.497 -0.5121 -0.3442 -0.5763
 1352SOL    HW2 4242   0.344   1.943   2.432 -0.5609  0.8675  1.7921
 1353SOL     OW 4243   1.481   0.931   0.449 -0.0424  0.0399 -0.3919
 1353SOL    HW1 4244   1.439   0.964   0.364 -0.8489  0.6374  0.2269
 1353SOL    HW2 4245   1.492   0.832   0.445  1.6027  0.2185 -1.9328
 1354SOL     OW 4246   0.248   1.444   2.500 -0.2428 -0.6302 -0.7711
 1354SOL    HW1 4247   0.314   1.474   2.431  1.1828 -1.9147 -0.0279
 1354SOL    HW2 4248   0.191   1.521   2.527  1.8374  0.9023 -0.4855
 1355SOL     OW 4249   3.140   1.626   1.363  0.2998  0.3469 -0.5070
 1355SOL    HW1 4250   3.091   1.697   1.313  0.2561  0.5831 -0.1304
 1355SOL    HW2 4251   3.075   1.556   1.394  0.6605 -1.4075 -3.3475
 1356SOL     OW 4252   0.636   2.361   3.002 -0.5067 -0.1345  0.3966
 1356SOL    HW1 4253   0.648   2.365   2.903  2.5009 -1.0445  0.6335
 1356SOL    HW2 4254   0.585   2.279   3.026  0.3829 -0.9211 -0.3220
 1357SOL     OW 4255   1.646   2.943   1.128  0.0045  0.2475 -0.1803
 1357SOL    HW1 4256   1.676   2.857   1.171 -2.2998 -0.3055  0.4559
 1357SOL    HW2 4257   1.638   3.014   1.198 -1.6420 -0.0593 -0.0226
 1358SOL     OW 4258   4.563   3.477   4.570  0.3167  0.1080 -0.0535
 1358SOL    HW1 4259   4.639   3.472   4.635 -0.9016 -1.1235  1.3589
 1358SOL    HW2 4260   4.531   3.385   4.548 -0.5711  0.5864 -0.8685
 1359SOL     OW 4261   3.592   1.674   2.061  0.1562 -0.0399 -0.4122
 1359SOL    HW1 4262   3.660   1.616   2.015  0.2134 -2.0294  2.0084
 1359SOL    HW2 4263   3.583   1.647   2.156 -3.4024  0.7667 -0.3744
 1360SOL     OW 4264   2.039   0.569   1.312 -0.1864  0.4265 -0.7641
 1360SOL    HW1 4265   2.027   0.572   1.213 -2.4128 -1.3123 -0.6309
 1360SOL    HW2 4266   1.963   0.520   1.353  1.2397  0.1342  1.7342
 1361SOL     OW 4267   4.998   2.801   1.117  0.0745  0.2039 -0.6086
 1361SOL    HW1 4268   5.040   2.714   1.092  1.5071  1.0407 -1.2327
 1361SOL    HW2 4269   4.900   2.798   1.096  0.0836 -1.2870 -0.5100
 1362SOL     OW 4270   2.183   1.246   1.903 -0.1725  0.7620  0.3540
 1362SOL    HW1 4271   2.272   1.239   1.858 -0.3808 -1.5102  0.1291
 1362SOL    HW2 4272   2.196   1.272   1.999  0.7667  0.3102  0.3685
 1363SOL     OW 4273   5.056   3.216   0.556 -0.0592 -0.3531  0.2398
 1363SOL    HW1 4274   5.012   3.153   0.620  0.7631  0.2954  1.4821
 1363SOL    HW2 4275   5.062   3.173   0.466 -1.6481 -1.1104  0.4510
 1364SOL     OW 4276   4.016   2.779   3.754  0.1157  0.2643 -0.0973
 1364SOL    HW1 4277   3.975   2.701   3.708 -0.5910  0.7335 -0.2786
 1364SOL    HW2 4278   3.984   2.783   3.849 -0.3640  0.7078 -0.2775
 1365SOL     OW 4279   1.765   4.294   1.285 -0.0259 -0.7270 -0.0242
 1365SOL    HW1 4280   1.702   4.225   1.251  0.5253 -0.6355 -1.2821
 1365SOL    HW2 4281   1.754   4.379   1.233 -0.3282 -0.0121  1.1525
 1366SOL     OW 4282   4.128   4.988   1.973  0.2356  0.5088 -0.3764
 1366SOL    HW1 4283   4.107   4.950   2.063 -1.0017 -1.1998 -1.3424
 1366SOL    HW2 4284   4.225   5.012   1.969  0.3262  0.5686  1.3687
 1367SOL     OW 4285   3.848   4.925   0.943  0.3505 -0.1073 -0.4497
 1367SOL    HW1 4286   3.757   4.883   0.933 -0.2011  0.9356  0.0574
 1367SOL    HW2 4287   3.900   4.876   1.013 -0.5823  0.4919  0.7071
 1368SOL     OW 4288   0.373   3.673   2.809  0.2209  0.3026  0.0706
 1368SOL    HW1 4289   0.446   3.677   2.877 -0.8781 -0.4737  1.3611
 1368SOL    HW2 4290   0.317   3.756   2.814 -1.3002 -0.7369  1.8871
 1369SOL     OW 4291   0.859   2.440   4.378  0.4413  0.3610  0.3912
 1369SOL    HW1 4292   0.916   2.471   4.454  1.5177 -1.1940  0.2741
 1369SOL    HW2 4293   0.767   2.420   4.411  1.0204 -0.7533  1.4109
 1370SOL     OW 4294   2.016   0.068   1.936 -0.2971 -0.3155 -0.2156
 1370SOL    HW1 4295   1.941   0.134   1.943 -1.0614 -1.2258  0.3297
 1370SOL    HW2 4296   2.058   0.056   2.026  0.5310  0.2008 -0.5192
 1371SOL     OW 4297   4.958   4.941   1.108 -0.0913 -0.8395  0.1137
 1371SOL    HW1 4298   4.883   4.906   1.164 -0.3629  0.6458  0.7324
 1371SOL    HW2 4299   5.036   4.964   1.166  0.4421 -1.3154 -0.3942
 1372SOL     OW 4300   3.042   1.864   2.962 -0.4705  0.6493  0.0397
 1372SOL    HW1 4301   3.043   1.784   3.022 -0.4135  0.0302 -0.7765
 1372SOL    HW2 4302   2.968   1.855   2.896 -0.5570  1.3510  0.0270
 1373SOL     OW 4303   4.396   4.904   1.716  0.3645  0.1370  0.2631
 1373SOL    HW1 4304   4.400   4.804   1.723  0.6820  0.1272 -0.0066
 1373SOL    HW2 4305   4.331   4.930   1.645 -1.4002  0.1881  1.8108
 1374SOL     OW 4306   5.043   4.811   0.038  0.0760  0.2230  0.0847
 1374SOL    HW1 4307   5.005   4.746   0.104  2.0101  0.1140  1.1324
 1374SOL    HW2 4308   4.967   4.855  -0.011 -1.4189 -0.0127  2.0274
 1375SOL     OW 4309   2.171   0.411   2.350 -0.2110  0.2302  0.0776
 1375SOL    HW1 4310   2.186   0.428   2.253  0.4551 -0.7342 -0.0032
 1375SOL    HW2 4311   2.234   0.340   2.382 -0.8274  0.1106  1.0799
 1376SOL     OW 4312   0.729   4.169   0.090 -0.0012  0.4320 -0.1453
 1376SOL    HW1 4313   0.738   4.081   0.136 -0.7310  1.0885  1.3292
 1376SOL    HW2 4314   0.809   4.226   0.110 -0.3111  0.7117  0.3195
 1377SOL     OW 4315   1.035   1.090   3.738  0.1275 -0.0480  0.5893
 1377SOL    HW1 4316   1.011   1.067   3.832 -0.6906  0.4706  0.5176
 1377SOL    HW2 4317   1.132   1.115   3.733  0.0316  0.5398  1.4168
 1378SOL     OW 4318   2.948   1.983   0.523 -0.3116  0.0410  0.1212
 1378SOL    HW1 4319   2.970   1.967   0.620  0.7359 -1.5112 -0.3338
 1378SOL    HW2 4320   3.033   1.989   0.470 -0.8886 -1.1937 -0.9919
 1379SOL     OW 4321   1.561   2.859   3.759  0.0225  0.4286  0.5822
 1379SOL    HW1 4322   1.505   2.877   3.840 -1.2584 -0.2677 -0.1219
 1379SOL    HW2 4323   1.511   2.800   3.696  1.5424 -0.1785 -0.1101
 1380SOL     OW 4324   3.504   5.147   2.079 -0.3696  0.0799 -0.0595
 1380SOL    HW1 4325   3.536   5.071   2.136 -0.3333  1.3281  1.6646
 1380SOL    HW2 4326   3.413   5.126   2.043  0.0648 -1.1951 -0.4854
 1381SOL     OW 4327   4.986   1.912   0.555  0.3644  0.4817  0.5435
 1381SOL    HW1 4328   4.928   1.992   0.572  3.1283  2.5267  0.9578
 1381SOL    HW2 4329   4.987   1.854   0.637 -0.2247  0.9719  0.9068
 1382SOL     OW 4330   0.198   1.623   1.172 -0.1847  0.0769  0.0679
 1382SOL    HW1 4331   0.181   1.709   1.220 -0.4463  0.5201 -0.8079
 1382SOL    HW2 4332   0.110   1.584   1.144 -0.0385 -0.2666  0.0893
 1383SOL     OW 4333   1.006   4.290   2.416 -0.2947 -0.0352 -0.1474
 1383SOL    HW1 4334   1.025   4.192   2.405 -1.0425 -0.1249 -0.7140
 1383SOL    HW2 4335   1.012   4.314   2.513  1.0937 -0.3806 -0.1305
 1384SOL     OW 4336   3.831   3.114   4.515 -0.0449 -1.1226  0.4488
 1384SOL    HW1 4337   3.794   3.025   4.489 -2.0403  0.4515 -2.8324
 1384SOL    HW2 4338   3.844   3.170   4.433  1.0380  1.6530  2.3592
 1385SOL     OW 4339   1.998   3.988   1.603 -0.8095  0.3863  0.3852
 1385SOL    HW1 4340   2.086   3.993   1.651  0.1339 -0.4357 -1.1923
 1385SOL    HW2 4341   1.926   3.964   1.668  0.7472 -2.8814  1.0827
 1386SOL     OW 4342   2.706   1.708   4.901  0.3945  0.3580  0.1479
 1386SOL    HW1 4343   2.729   1.709   4.998  0.1714  0.2030  0.2015
 1386SOL    HW2 4344   2.766   1.645   4.853 -2.2536 -2.9843  0.8718
 1387SOL     OW 4345   0.763   3.295   2.630 -0.7608 -0.1014  0.2695
 1387SOL    HW1 4346   0.779   3.373   2.691 -3.6032  1.2333 -0.5363
 1387SOL    HW2 4347   0.701   3.230   2.674 -0.7008 -0.4665 -0.1772
 1388SOL     OW 4348   0.585   1.456   0.978 -0.2945 -0.1732 -0.9287
 1388SOL    HW1 4349   0.646   1.513   1.032 -1.0589  0.2257 -0.4625
 1388SOL    HW2 4350   0.493   1.497   0.977 -0.5059 -0.6350 -1.7971
 1389SOL     OW 4351   3.717   3.995   0.866 -0.4021  0.1820 -0.0710
 1389SOL    HW1 4352   3.674   3.957   0.948 -0.5675  0.4652 -0.0264
 1389SOL    HW2 4353   3.797   3.940   0.842 -0.6938 -0.2548 -0.0637
 1390SOL     OW 4354   2.325   3.761   0.681 -0.1580  0.1471  0.1056
 1390SOL    HW1 4355   2.273   3.745   0.598 -0.2245  0.1347  0.1495
 1390SOL    HW2 4356   2.420   3.734   0.667 -0.2784 -0.3138  0.1910
 1391SOL     OW 4357   0.275   1.230   1.292 -0.0264 -0.4191 -0.4377
 1391SOL    HW1 4358   0.356   1.287   1.303 -0.1251 -0.1787 -0.9166
 1391SOL    HW2 4359   0.253   1.185   1.379 -0.3273  0.7723  0.1216
 1392SOL     OW 4360   1.712   0.272   4.928 -0.1281  0.1376 -0.1061
 1392SOL    HW1 4361   1.790   0.329   4.905 -1.8635  2.7353  0.0656
 1392SOL    HW2 4362   1.634   0.296   4.870 -1.6927 -0.1585  1.7593
 1393SOL     OW 4363   0.125   0.988   2.854  0.6581 -0.5108 -0.2862
 1393SOL    HW1 4364   0.181   1.046   2.914 -2.0427 -0.1233  2.0581
 1393SOL    HW2 4365   0.058   1.046   2.806 -0.0941 -1.3350 -0.2480
 1394SOL     OW 4366   2.724   4.816   0.518  0.1938  0.0712  0.1943
 1394SOL    HW1 4367   2.667   4.884   0.472  1.2709  1.0802  0.3235
 1394SOL    HW2 4368   2.665   4.746   0.559 -0.8571 -1.4377 -3.4285
 1395SOL     OW 4369   1.993   2.651   0.713 -0.5378 -0.1792  0.1948
 1395SOL    HW1 4370   1.940   2.689   0.789  0.9568 -0.7342  1.5667
 1395SOL    HW2 4371   2.036   2.725   0.662  0.5408  0.1230  1.4887
 1396SOL     OW 4372   5.033   5.165   0.760  0.6419  0.3961 -0.3453
 1396SOL    HW1 4373   5.127   5.199   0.755  0.7310  0.5233  1.4641
 1396SOL    HW2 4374   4.984   5.190   0.677  1.5875  2.2369 -0.4109
 1397SOL     OW 4375   3.119   3.700   4.180 -0.3288 -0.1526  0.6651
 1397SOL    HW1 4376   3.061   3.771   4.221  0.4339  0.1020  1.3310
 1397SOL    HW2 4377   3.135   3.723   4.083  0.7147  1.1512  1.1084
 1398SOL     OW 4378   2.522   1.842   4.185  0.2985 -0.4082  0.5120
 1398SOL    HW1 4379   2.544   1.905   4.259 -0.1414  0.1981  0.1295
 1398SOL    HW2 4380   2.435   1.796   4.204 -0.4220  0.6231 -0.1709
 1399SOL     OW 4381   0.261   1.240   4.826  0.0082 -0.4485  0.6065
 1399SOL    HW1 4382   0.172   1.251   4.783 -1.3272 -2.1440  2.7423
 1399SOL    HW2 4383   0.303   1.155   4.793  0.6017  0.0576  0.0337
 1400SOL     OW 4384   0.938   0.730   1.957 -0.2529  0.2754 -0.1729
 1400SOL    HW1 4385   0.961   0.808   1.898  0.0181  0.6111  0.3674
 1400SOL    HW2 4386   0.910   0.652   1.901  0.6786  0.3670 -0.7805
 1401SOL     OW 4387   0.570   2.598   0.850  0.5380 -0.0696  0.0632
 1401SOL    HW1 4388   0.506   2.670   0.822  2.0925  0.6962 -1.7319
 1401SOL    HW2 4389   0.627   2.633   0.925  2.9259  1.6318 -2.3606
 1402SOL     OW 4390   4.011   4.767   0.576  0.1990  0.1894  0.1660
 1402SOL    HW1 4391   4.100   4.721   0.578  0.6814  1.1153  1.3451
 1402SOL    HW2 4392   4.018   4.855   0.623 -0.9732  0.9883 -1.1028
 1403SOL     OW 4393   4.877   2.915   4.035 -0.2596  0.2179  0.1444
 1403SOL    HW1 4394   4.949   2.931   3.968 -0.9841  1.1972 -0.4315
 1403SOL    HW2 4395   4.858   3.000   4.085 -0.2936 -0.2927  1.0286
 1404SOL     OW 4396   4.806   0.549   1.253 -0.3060 -0.1523 -1.0123
 1404SOL    HW1 4397   4.722   0.501   1.230 -0.5988 -0.4642  0.5628
 1404SOL    HW2 4398   4.876   0.530   1.184 -0.9915 -1.3265 -1.4104
 1405SOL     OW 4399   1.084   1.631   0.911  0.0495 -0.4112  0.1662
 1405SOL    HW1 4400   0.989   1.636   0.941  0.0072 -0.2421  0.0044
 1405SOL    HW2 4401   1.122   1.541   0.935 -0.5476 -0.9873 -0.9374
 1406SOL     OW 4402   4.783   3.247   2.348  0.4591  0.5469  0.5779
 1406SOL    HW1 4403   4.863   3.256   2.408 -0.0646  1.1618  1.1944
 1406SOL    HW2 4404   4.705   3.294   2.389 -0.5152 -0.9275  0.4845
 1407SOL     OW 4405   4.119   3.203   3.645 -0.3566  0.3382  0.2718
 1407SOL    HW1 4406   4.081   3.289   3.679 -0.5252  0.1462  0.5707
 1407SOL    HW2 4407   4.157   3.151   3.722 -1.2783 -0.3714  0.2653
 1408SOL     OW 4408   4.079   1.270   5.118 -0.0520  0.4444  0.4241
 1408SOL    HW1 4409   4.097   1.286   5.021 -1.5866 -0.8717 -0.1375
 1408SOL    HW2 4410   4.001   1.326   5.147  0.8433  1.3673  1.1134
 1409SOL     OW 4411   2.955   1.083   3.344 -0.4497  0.3016 -0.6723
 1409SOL    HW1 4412   3.043   1.048   3.313 -0.2167  0.6044 -0.3516
 1409SOL    HW2 4413   2.892   1.088   3.266 -0.2376 -0.0641 -0.8709
 1410SOL     OW 4414   2.074   4.878   1.956  0.3785 -0.0878  0.4047
 1410SOL    HW1 4415   2.135   4.944   2.001 -0.1079 -0.2355  1.2987
 1410SOL    HW2 4416   2.020   4.830   2.025 -1.2790  0.5607 -0.3971
 1411SOL     OW 4417   2.373   0.595   3.951 -0.3668  0.5369 -0.2371
 1411SOL    HW1 4418   2.355   0.649   4.033  0.9315 -0.3125  0.6496
 1411SOL    HW2 4419   2.435   0.520   3.973  0.2679  0.4557 -2.0545
 1412SOL     OW 4420   3.529   3.156   1.054 -0.1565  0.6548 -0.1233
 1412SOL    HW1 4421   3.464   3.183   1.126 -3.0916  0.1964 -2.4154
 1412SOL    HW2 4422   3.486   3.168   0.965  1.5889 -3.1842 -1.6643
 1413SOL     OW 4423   2.251   4.494   1.042  0.1291  1.0298 -1.0911
 1413SOL    HW1 4424   2.318   4.524   1.111  2.3460 -3.3264 -1.0194
 1413SOL    HW2 4425   2.212   4.406   1.069 -3.6641  2.0520 -2.5840
 1414SOL     OW 4426   4.111   0.809   3.772 -0.0412  0.5843 -0.4944
 1414SOL    HW1 4427   4.041   0.746   3.807  1.8714 -2.3652 -1.6251
 1414SOL    HW2 4428   4.179   0.826   3.843 -0.0176  0.5874 -0.5180
 1415SOL     OW 4429   1.104   3.496   0.053  0.4788 -0.3703  0.1814
 1415SOL    HW1 4430   1.048   3.540  -0.017 -0.0473 -1.0539  0.1660
 1415SOL    HW2 4431   1.074   3.526   0.143  1.5647  0.9979  0.1174
 1416SOL     OW 4432   2.179   2.229   0.011 -0.0403 -0.0573 -0.0137
 1416SOL    HW1 4433   2.268   2.188  -0.011  0.9433  2.0236 -0.1323
 1416SOL    HW2 4434   2.129   2.169   0.073  1.2635 -1.4693 -0.2760
 1417SOL     OW 4435   3.066   3.599   4.497 -0.0708 -0.3489  0.3093
 1417SOL    HW1 4436   3.011   3.582   4.415 -1.0316 -1.1029  1.0911
 1417SOL    HW2 4437   3.005   3.617   4.575  0.8113 -0.3953  1.0215
 1418SOL     OW 4438   3.333   2.643   5.031  0.1578 -1.0774  0.4880
 1418SOL    HW1 4439   3.335   2.740   5.053 -1.1334 -1.0850  0.7093
 1418SOL    HW2 4440   3.322   2.631   4.932 -3.3000 -0.9054  0.7507
 1419SOL     OW 4441   1.570   1.620   3.876  0.7399  0.1053 -0.5663
 1419SOL    HW1 4442   1.526   1.544   3.828 -0.5013  0.3302  0.1655
 1419SOL    HW2 4443   1.667   1.600   3.889  0.6071 -0.9736 -1.1104
 1420SOL     OW 4444   4.900   2.495   0.526  0.0130 -0.3142 -0.8789
 1420SOL    HW1 4445   4.943   2.551   0.597 -1.3938  0.1916 -0.3830
 1420SOL    HW2 4446   4.934   2.401   0.532 -0.0599 -0.2770  0.4645
 1421SOL     OW 4447   0.356   0.861   3.881  0.0371  0.7993  0.0740
 1421SOL    HW1 4448   0.354   0.830   3.976  0.9160  0.3772 -0.0349
 1421SOL    HW2 4449   0.423   0.933   3.870 -0.1040  0.8889 -0.2150
 1422SOL     OW 4450   2.986   1.511   4.349  0.2004  0.4750  0.0256
 1422SOL    HW1 4451   3.012   1.579   4.418 -0.4079  0.7618 -0.0230
 1422SOL    HW2 4452   2.965   1.558   4.263 -0.4253  0.2383  0.0523
 1423SOL     OW 4453   4.257   2.775   3.626  0.3825 -0.2943  0.1619
 1423SOL    HW1 4454   4.165   2.767   3.665  0.7268  0.8170  1.2499
 1423SOL    HW2 4455   4.305   2.688   3.638  0.2468 -0.1955  1.6755
 1424SOL     OW 4456   0.011   3.464   2.238 -0.2457 -0.1678  0.3886
 1424SOL    HW1 4457  -0.041   3.531   2.293 -1.7002 -0.6992 -0.3026
 1424SOL    HW2 4458   0.012   3.376   2.286 -2.6391 -1.0027 -0.9344
 1425SOL     OW 4459   4.178   5.169   3.828 -0.1802 -0.5669  0.0141
 1425SOL    HW1 4460   4.089   5.160   3.784  0.5181 -0.0561 -1.5521
 1425SOL    HW2 4461   4.206   5.080   3.865 -0.8778 -0.9517 -0.3659
 1426SOL     OW 4462   0.859   3.815   3.856 -0.1349  0.1786 -0.4215
 1426SOL    HW1 4463   0.761   3.833   3.845  0.0918  1.6662 -0.2394
 1426SOL    HW2 4464   0.890   3.756   3.782 -1.0568  0.1618 -0.8153
 1427SOL     OW 4465   3.767   1.889   2.775 -0.0909 -0.2577  0.5676
 1427SOL    HW1 4466   3.801   1.952   2.706 -1.1322 -2.3458 -1.9974
 1427SOL    HW2 4467   3.669   1.901   2.787 -0.3234 -1.4389 -0.0412
 1428SOL     OW 4468   2.748   3.998   4.090 -0.0899 -0.1278  0.2492
 1428SOL    HW1 4469   2.821   4.057   4.055 -0.6211 -0.2922 -1.2265
 1428SOL    HW2 4470   2.660   4.045   4.081 -0.1719  0.1879  2.2926
 1429SOL     OW 4471   4.929   1.576   1.728  0.2299  0.5217  0.8652
 1429SOL    HW1 4472   4.895   1.666   1.701 -1.2016 -0.5097 -1.0877
 1429SOL    HW2 4473   4.929   1.515   1.648 -1.2049 -1.9168  2.5879
 1430SOL     OW 4474   0.260   0.669   4.513 -0.4157 -0.1173  0.3066
 1430SOL    HW1 4475   0.207   0.733   4.457 -1.1579 -1.4728 -0.6008
 1430SOL    HW2 4476   0.207   0.644   4.594  0.0099  0.6492  0.8298
 1431SOL     OW 4477   2.754   4.809   4.852  0.7000 -0.1057  0.0250
 1431SOL    HW1 4478   2.828   4.828   4.916  1.1730 -0.0684 -0.5281
 1431SOL    HW2 4479   2.783   4.832   4.759  0.8062 -2.1300 -0.5011
 1432SOL     OW 4480   1.803   3.410   1.488 -0.1243  0.5778 -0.0371
 1432SOL    HW1 4481   1.745   3.479   1.444 -0.0147  0.1245 -0.9309
 1432SOL    HW2 4482   1.864   3.370   1.419 -1.0117 -1.2649  0.1834
 1433SOL     OW 4483   1.929   2.912   0.968  0.3260  0.0853  0.1497
 1433SOL    HW1 4484   1.997   2.859   1.017  2.5345  0.2752 -2.5030
 1433SOL    HW2 4485   1.855   2.852   0.938  0.6274 -0.6461  0.8348
 1434SOL     OW 4486   3.744   1.108   4.605 -0.5352  0.0101 -0.0020
 1434SOL    HW1 4487   3.816   1.057   4.557 -1.2230 -1.0130  0.0217
 1434SOL    HW2 4488   3.781   1.144   4.691 -0.1200 -0.7546  0.1499
 1435SOL     OW 4489   1.449   0.992   1.506  0.3775 -0.4045 -0.2451
 1435SOL    HW1 4490   1.547   0.978   1.495  0.8029  1.9583 -0.0158
 1435SOL    HW2 4491   1.410   1.029   1.421  0.0510  0.2885  0.1907
 1436SOL     OW 4492   0.405   3.938   1.087  0.1899 -0.3980  0.0562
 1436SOL    HW1 4493   0.486   3.889   1.116  1.3025  1.2920 -0.0600
 1436SOL    HW2 4494   0.363   3.983   1.166 -0.3252 -0.8159  0.0256
 1437SOL     OW 4495   4.150   1.639   4.880  0.0276 -0.3798 -0.9246
 1437SOL    HW1 4496   4.173   1.685   4.966 -1.2325  1.1843 -1.3935
 1437SOL    HW2 4497   4.234   1.603   4.839  0.6488 -1.2408  0.9707
 1438SOL     OW 4498   4.761   3.423   1.135  0.6360  0.2891 -0.4483
 1438SOL    HW1 4499   4.801   3.507   1.171 -0.5221  0.6701 -0.0021
 1438SOL    HW2 4500   4.826   3.348   1.146  0.2606  0.3107  2.7803
 1439SOL     OW 4501   4.897   2.335   3.688 -0.1242  0.2887  0.4526
 1439SOL    HW1 4502   4.968   2.268   3.709 -1.1778 -1.0482 -0.0768
 1439SOL    HW2 4503   4.892   2.348   3.589 -0.8508  0.0749  0.4540
 1440SOL     OW 4504   4.278   0.621   2.876  0.6580 -0.3424  0.2595
 1440SOL    HW1 4505   4.222   0.550   2.833  1.0400  0.7041 -2.1360
 1440SOL    HW2 4506   4.371   0.587   2.888  1.0071 -0.0674 -1.4931
 1441SOL     OW 4507   3.770   3.066   0.363  0.2814 -0.0759  0.0652
 1441SOL    HW1 4508   3.753   2.973   0.330 -1.8125  0.8355 -1.6521
 1441SOL    HW2 4509   3.867   3.087   0.356  0.7422 -1.9911  0.1658
 1442SOL     OW 4510   2.334   4.757   4.098  0.8770 -0.0858  0.5055
 1442SOL    HW1 4511   2.380   4.843   4.119  0.3736  0.5423 -0.8732
 1442SOL    HW2 4512   2.382   4.682   4.144  1.0141  0.9607  2.1429
 1443SOL     OW 4513   2.350   1.143   3.445  0.6442 -0.1797 -0.1293
 1443SOL    HW1 4514   2.438   1.102   3.420 -0.3547 -1.2592 -2.2052
 1443SOL    HW2 4515   2.317   1.200   3.369 -0.4816  0.1245  0.5616
 1444SOL     OW 4516   4.505   0.784   4.801 -0.2155  0.0770 -0.3789
 1444SOL    HW1 4517   4.459   0.696   4.787 -1.2582  0.7422 -1.3759
 1444SOL    HW2 4518   4.587   0.789   4.745  0.0995 -0.4351  0.0354
 1445SOL     OW 4519   1.982   3.833   3.624  0.2855  0.0545  0.4096
 1445SOL    HW1 4520   1.887   3.846   3.651 -0.3843 -2.2573 -0.5679
 1445SOL    HW2 4521   2.018   3.750   3.667  2.2886  1.4826  1.6812
 1446SOL     OW 4522   3.674   3.581   4.428  0.0671  0.5977 -0.2639
 1446SOL    HW1 4523   3.627   3.668   4.447 -0.9742 -0.2986  1.5364
 1446SOL    HW2 4524   3.614   3.522   4.375 -0.1226  0.1625  0.4207
 1447SOL     OW 4525   3.486   0.623   3.927  0.1394 -0.4419 -0.1361
 1447SOL    HW1 4526   3.585   0.613   3.924  0.1005 -0.8622 -0.0719
 1447SOL    HW2 4527   3.455   0.672   3.846  0.5459  1.0003  0.5443
 1448SOL     OW 4528   4.894   1.730   0.766 -0.0698  0.2449 -0.2504
 1448SOL    HW1 4529   4.817   1.719   0.703 -1.4184  3.7593  0.5423
 1448SOL    HW2 4530   4.861   1.720   0.860  0.8244  0.1578  0.0613
 1449SOL     OW 4531   1.535   2.463   4.306  0.1812  0.2544 -0.0066
 1449SOL    HW1 4532   1.626   2.441   4.341  0.6886  0.2795 -1.2680
 1449SOL    HW2 4533   1.539   2.473   4.206 -1.5919 -1.8093 -0.3691
 1450SOL     OW 4534   0.000   2.490   4.807 -0.5581 -0.1995  0.3293
 1450SOL    HW1 4535   0.086   2.470   4.854 -0.8004 -1.4770  0.2835
 1450SOL    HW2 4536  -0.046   2.404   4.785 -1.5920  0.4516 -0.1274
 1451SOL     OW 4537   4.062   2.619   0.370  0.4365 -0.4307  0.1082
 1451SOL    HW1 4538   3.993   2.692   0.380  0.1586 -0.6130 -0.4369
 1451SOL    HW2 4539   4.152   2.660   0.354  0.1804 -0.2006 -0.8310
 1452SOL     OW 4540   4.501   0.120   1.842 -0.4926  0.3737 -0.1142
 1452SOL    HW1 4541   4.519   0.196   1.779  1.7599 -1.4337 -1.8301
 1452SOL    HW2 4542   4.562   0.044   1.820 -4.3304 -3.0004 -0.2556
 1453SOL     OW 4543   4.050   3.242   2.560 -0.2987 -0.5677  0.8063
 1453SOL    HW1 4544   4.032   3.217   2.465  1.0465 -0.5744  0.5338
 1453SOL    HW2 4545   3.967   3.228   2.614 -1.3886  0.3511 -0.5295
 1454SOL     OW 4546   3.892   4.033   2.808  0.2701  0.5630 -0.2702
 1454SOL    HW1 4547   3.969   3.984   2.766 -0.9575 -2.3723  0.6107
 1454SOL    HW2 4548   3.808   3.982   2.791 -0.9074  1.6169  1.9906
 1455SOL     OW 4549   5.098   1.428   1.112 -0.0374  0.4152  0.0506
 1455SOL    HW1 4550   5.164   1.415   1.038 -0.4503  1.3695 -0.5035
 1455SOL    HW2 4551   5.072   1.338   1.149  2.0187  0.0476  0.7222
 1456SOL     OW 4552   5.040   2.962   1.328  0.1147  0.0375 -0.3236
 1456SOL    HW1 4553   5.001   2.914   1.250 -1.5784 -2.1215  1.7225
 1456SOL    HW2 4554   5.017   2.914   1.412 -0.0081  3.4161  1.7539
 1457SOL     OW 4555   2.247   0.228   5.127  0.2344 -0.0833 -0.3363
 1457SOL    HW1 4556   2.173   0.198   5.188 -0.9681  2.8965 -0.1459
 1457SOL    HW2 4557   2.244   0.175   5.042 -0.6333 -1.5861  0.5978
 1458SOL     OW 4558   4.169   4.300   1.301  0.7178 -0.4511  0.7627
 1458SOL    HW1 4559   4.216   4.261   1.380  1.5813  1.4708  1.2875
 1458SOL    HW2 4560   4.202   4.394   1.287 -0.8628 -0.0698 -0.6926
 1459SOL     OW 4561   4.714   0.536   4.032 -0.2702 -0.3048 -0.6859
 1459SOL    HW1 4562   4.676   0.507   3.944  0.5939 -2.0141 -0.5316
 1459SOL    HW2 4563   4.790   0.598   4.018 -0.9184  0.4002 -1.1004
 1460SOL     OW 4564   0.791   2.876   5.038  0.1603  0.6342 -0.4944
 1460SOL    HW1 4565   0.888   2.894   5.047 -0.1019  1.6295  0.5317
 1460SOL    HW2 4566   0.762   2.896   4.944  0.8307  0.9515 -0.6380
 1461SOL     OW 4567   4.798   0.023   0.207 -0.1428 -0.1123  0.3265
 1461SOL    HW1 4568   4.889   0.022   0.166  0.1251 -1.0218  0.9113
 1461SOL    HW2 4569   4.746   0.100   0.171 -0.0597 -1.0658 -2.0099
 1462SOL     OW 4570   4.192   4.117   2.461 -0.0393  0.3549  0.6409
 1462SOL    HW1 4571   4.137   4.194   2.492  0.3946 -0.0600  2.5243
 1462SOL    HW2 4572   4.289   4.140   2.468  0.0858 -0.2211  0.8135
 1463SOL     OW 4573   4.680   2.008   0.219 -0.4150 -0.0688  0.2013
 1463SOL    HW1 4574   4.752   1.941   0.235  0.3171  0.4513 -0.8075
 1463SOL    HW2 4575   4.720   2.098   0.200 -1.3005  0.1523 -0.7411
 1464SOL     OW 4576   3.197   3.072   3.195  0.7014  0.5072 -0.1008
 1464SOL    HW1 4577   3.246   3.106   3.275 -0.2000  2.2809 -0.2489
 1464SOL    HW2 4578   3.225   3.124   3.115  0.8655 -0.5939 -0.7842
 1465SOL     OW 4579   1.006   4.649   4.102 -0.4376  0.1361  0.9648
 1465SOL    HW1 4580   1.045   4.686   4.187 -1.1445 -0.2365  1.4572
 1465SOL    HW2 4581   1.033   4.554   4.091  1.4112  0.7471 -0.3237
 1466SOL     OW 4582   0.400   1.894   1.841  0.4934  0.0599 -0.3170
 1466SOL    HW1 4583   0.456   1.840   1.905  2.7821  1.8949 -0.6130
 1466SOL    HW2 4584   0.365   1.975   1.888  0.1955  0.2127 -0.7964
 1467SOL     OW 4585   0.582   1.499   3.091 -0.7831  0.0836  0.5806
 1467SOL    HW1 4586   0.580   1.552   3.007  2.3346  0.9189  0.9102
 1467SOL    HW2 4587   0.513   1.426   3.086 -0.4655 -0.1463 -2.8508
 1468SOL     OW 4588   3.427   4.439   4.682 -0.3335  0.4826 -0.1270
 1468SOL    HW1 4589   3.417   4.515   4.618 -2.0463 -0.0718 -0.5525
 1468SOL    HW2 4590   3.522   4.409   4.684  0.6502  3.3080  0.8454
 1469SOL     OW 4591   1.888   0.628   5.098  0.0040  0.7116 -0.2966
 1469SOL    HW1 4592   1.832   0.621   5.015 -0.1512  0.2243 -0.1542
 1469SOL    HW2 4593   1.969   0.571   5.088  1.0192  2.1983 -0.9152
 1470SOL     OW 4594   4.955   3.775   4.745 -0.4174  0.4686  0.2749
 1470SOL    HW1 4595   5.010   3.825   4.812 -2.2578  2.1293  0.6337
 1470SOL    HW2 4596   4.943   3.681   4.776  2.5509 -0.1248 -0.0612
 1471SOL     OW 4597   1.931   3.421   3.911 -0.6860  0.5627  0.0153
 1471SOL    HW1 4598   1.930   3.338   3.967 -1.1679  1.1881  0.9637
 1471SOL    HW2 4599   2.025   3.448   3.892 -0.5270 -0.5288 -0.8116
 1472SOL     OW 4600   2.150   2.512   3.219  0.2276 -0.1549 -0.8982
 1472SOL    HW1 4601   2.249   2.516   3.233 -0.0604  2.9498  1.5230
 1472SOL    HW2 4602   2.113   2.605   3.223 -2.8567 -1.2771 -1.1085
 1473SOL     OW 4603   4.963   1.301   3.271  0.5216  0.5791 -0.2606
 1473SOL    HW1 4604   4.943   1.396   3.248  1.6280  1.7743  3.1869
 1473SOL    HW2 4605   4.881   1.258   3.309  0.4188  0.6419 -0.4116
 1474SOL     OW 4606   2.786   1.622   2.876  0.4528 -0.0901 -0.1081
 1474SOL    HW1 4607   2.885   1.628   2.872  0.7183 -2.7575  0.1698
 1474SOL    HW2 4608   2.751   1.578   2.793 -0.4625  0.5259 -0.0662
 1475SOL     OW 4609   4.922   3.729   4.410 -0.0545  0.0615  0.0307
 1475SOL    HW1 4610   4.933   3.747   4.507 -0.1385  0.7935 -0.0948
 1475SOL    HW2 4611   4.847   3.663   4.397 -2.0388  2.1212  0.3041
 1476SOL     OW 4612   4.686   2.839   2.597  0.5342 -0.0919  0.5885
 1476SOL    HW1 4613   4.736   2.757   2.569  0.7150  0.9344 -2.4958
 1476SOL    HW2 4614   4.598   2.813   2.635  0.3683 -1.7489 -0.8075
 1477SOL     OW 4615   0.455   4.828   1.806 -0.1072 -0.3705  0.3906
 1477SOL    HW1 4616   0.555   4.832   1.801 -0.0726  0.9706  1.6653
 1477SOL    HW2 4617   0.419   4.915   1.839 -1.5727 -1.4623  1.8634
 1478SOL     OW 4618   3.491   3.906   1.027  0.4923  0.3891  0.3218
 1478SOL    HW1 4619   3.391   3.912   1.035  0.2224 -1.1418 -1.2441
 1478SOL    HW2 4620   3.526   3.847   1.100  0.4560  2.0131  1.7071
 1479SOL     OW 4621   4.558   0.982   2.466 -0.1953 -0.0613  0.1066
 1479SOL    HW1 4622   4.612   1.021   2.392  0.1737 -0.7313  0.0089
 1479SOL    HW2 4623   4.470   0.952   2.431 -0.2336  0.1220  0.0499
 1480SOL     OW 4624   0.291   4.483   4.096  0.7734  0.7034  0.0255
 1480SOL    HW1 4625   0.235   4.511   4.175  1.9854 -1.1054  1.6110
 1480SOL    HW2 4626   0.296   4.384   4.092  1.8909  0.7871 -1.5460
 1481SOL     OW 4627   3.307   1.542   3.777  0.6342 -0.5426  0.3593
 1481SOL    HW1 4628   3.266   1.607   3.840  1.4596  0.1084  0.2441
 1481SOL    HW2 4629   3.407   1.551   3.780  0.6866 -0.2056 -1.3040
 1482SOL     OW 4630   3.178   2.612   4.295  0.6191 -0.0992 -0.6608
 1482SOL    HW1 4631   3.266   2.648   4.262  0.6596  0.3594 -0.0707
 1482SOL    HW2 4632   3.161   2.523   4.253  2.5132 -1.3443  0.9909
 1483SOL     OW 4633   3.972   0.941   0.310 -0.2049 -0.2518  0.0413
 1483SOL    HW1 4634   3.923   1.012   0.360 -0.7939  0.0109 -0.8796
 1483SOL    HW2 4635   3.975   0.965   0.213  2.3421  0.0814  0.1389
 1484SOL     OW 4636   3.256   3.321   1.809  0.3332  0.3130  0.2855
 1484SOL    HW1 4637   3.235   3.292   1.715 -0.6488 -0.8083  0.8261
 1484SOL    HW2 4638   3.289   3.243   1.861 -0.2502  0.6473  1.1866
 1485SOL     OW 4639   0.295   1.245   2.696  0.4726 -0.2122 -0.2517
 1485SOL    HW1 4640   0.264   1.292   2.614 -0.7379 -0.3030  0.1420
 1485SOL    HW2 4641   0.226   1.253   2.768 -0.2641 -3.3704 -0.4563
 1486SOL     OW 4642   3.623   4.630   2.662  0.0015  0.6477 -0.7009
 1486SOL    HW1 4643   3.542   4.661   2.614 -0.9200  1.7778  1.4347
 1486SOL    HW2 4644   3.602   4.617   2.759  1.7990 -1.3379 -0.4805
 1487SOL     OW 4645   0.804   3.506   2.786  0.2425 -0.1102  0.5501
 1487SOL    HW1 4646   0.848   3.502   2.876  0.5714 -0.6726  0.3731
 1487SOL    HW2 4647   0.859   3.563   2.724  0.3708 -0.2589  0.5240
 1488SOL     OW 4648   0.110   2.017   4.983 -0.0802  0.3464 -1.1618
 1488SOL    HW1 4649   0.033   2.070   4.950 -0.8291  0.7281  1.0561
 1488SOL    HW2 4650   0.079   1.950   5.051  1.4674  0.2646 -0.4750
 1489SOL     OW 4651   3.098   4.735   1.432  0.4823  0.7734 -0.6978
 1489SOL    HW1 4652   3.163   4.684   1.376  0.6637  0.8992 -0.6082
 1489SOL    HW2 4653   3.132   4.738   1.527 -1.4843 -2.3615  0.2394
 1490SOL     OW 4654   1.253   3.719   0.133 -0.2156 -0.4455 -0.1188
 1490SOL    HW1 4655   1.240   3.804   0.082 -1.0017  0.8610  2.1056
 1490SOL    HW2 4656   1.216   3.643   0.080  1.4631  0.3668 -2.6413
 1491SOL     OW 4657   4.654   3.672   0.935 -0.1699  0.0278  0.5340
 1491SOL    HW1 4658   4.588   3.608   0.973  0.7857 -2.0030 -1.0097
 1491SOL    HW2 4659   4.692   3.634   0.850  1.6116  1.9595  0.3890
 1492SOL     OW 4660   0.120   3.178   4.204 -0.2764  0.3742  0.1883
 1492SOL    HW1 4661   0.042   3.117   4.215  0.3732 -0.9075 -1.6405
 1492SOL    HW2 4662   0.143   3.184   4.106  0.1842  2.9710  0.3831
 1493SOL     OW 4663   1.984   1.906   4.094 -0.2638 -0.3064  0.0246
 1493SOL    HW1 4664   1.925   1.825   4.091  0.6329 -0.9590 -2.4844
 1493SOL    HW2 4665   1.963   1.965   4.016  2.4244 -0.6348 -1.0575
 1494SOL     OW 4666   3.694   0.342   3.827  0.0982 -0.0205  0.1803
 1494SOL    HW1 4667   3.628   0.313   3.897  0.7098 -0.1678  0.6996
 1494SOL    HW2 4668   3.652   0.412   3.769 -0.2732  0.4178  0.9603
 1495SOL     OW 4669   1.761   2.697   0.912  0.2309 -0.7427 -0.5128
 1495SOL    HW1 4670   1.729   2.614   0.867 -1.3341 -0.9863  0.9486
 1495SOL    HW2 4671   1.691   2.768   0.905  1.6915  0.6791 -2.0874
 1496SOL     OW 4672   2.380   4.226   1.835  0.1189 -0.0476  0.6974
 1496SOL    HW1 4673   2.387   4.325   1.819 -1.6935 -0.1183 -0.8201
 1496SOL    HW2 4674   2.287   4.196   1.815 -0.4434 -1.4879  4.5699
 1497SOL     OW 4675   3.032   4.592   0.082 -0.0193  0.1330  0.2872
 1497SOL    HW1 4676   3.076   4.508   0.048 -2.2565 -1.1980  0.4426
 1497SOL    HW2 4677   3.044   4.665   0.014  0.1421 -0.9442 -0.8927
 1498SOL     OW 4678   4.357   0.407   4.525  0.4041  0.4067 -0.3792
 1498SOL    HW1 4679   4.365   0.463   4.608 -1.0962 -0.9173  0.7195
 1498SOL    HW2 4680   4.296   0.452   4.460  0.2529  0.6702 -0.0574
 1499SOL     OW 4681   0.069   2.634   1.423 -0.3208 -0.3999  0.0044
 1499SOL    HW1 4682   0.148   2.687   1.454 -0.2060  0.3469 -1.4830
 1499SOL    HW2 4683  -0.015   2.684   1.443 -0.3684 -0.7457  0.7011
 1500SOL     OW 4684   0.407   3.734   4.737  0.2001  0.5016 -0.2059
 1500SOL    HW1 4685   0.448   3.699   4.652 -0.7480 -1.1746 -0.0130
 1500SOL    HW2 4686   0.359   3.819   4.718 -1.5738 -0.7677 -1.8250
 1501SOL     OW 4687   4.911   0.255   2.466 -0.4371  0.1474 -0.3839
 1501SOL    HW1 4688   4.840   0.325   2.458 -1.6338 -1.1146 -1.0208
 1501SOL    HW2 4689   4.876   0.167   2.435  0.4754 -1.1657  2.0498
 1502SOL     OW 4690   2.975   2.602   3.883  0.8790  0.2619  0.2524
 1502SOL    HW1 4691   3.064   2.645   3.872  1.8887 -0.8933  2.9588
 1502SOL    HW2 4692   2.941   2.617   3.976 -0.6587 -1.2703  0.0086
 1503SOL     OW 4693   3.920   4.229   1.836 -0.0905 -0.6611  0.6428
 1503SOL    HW1 4694   3.907   4.319   1.795 -0.8232 -0.9415  0.2284
 1503SOL    HW2 4695   3.835   4.200   1.881  0.4354 -0.7394  1.6106
 1504SOL     OW 4696   4.138   3.683   0.568 -0.4956  0.1215  0.2125
 1504SOL    HW1 4697   4.080   3.673   0.487 -0.5941  1.6729  0.0607
 1504SOL    HW2 4698   4.106   3.761   0.622  0.0201 -0.4528  1.3725
 1505SOL     OW 4699   0.681   3.583   0.533  0.0392  0.3337  0.1353
 1505SOL    HW1 4700   0.743   3.526   0.587 -0.6546 -0.3878  0.2062
 1505SOL    HW2 4701   0.701   3.571   0.435  0.9973  1.2899  0.1965
 1506SOL     OW 4702   5.138   2.919   3.058  0.3209 -0.1170  0.0370
 1506SOL    HW1 4703   5.077   2.998   3.049  0.8268  0.2622 -0.1454
 1506SOL    HW2 4704   5.218   2.945   3.111  1.3250  0.0079 -1.4742
 1507SOL     OW 4705   2.251   3.981   1.703 -0.2809 -0.1352 -0.0067
 1507SOL    HW1 4706   2.236   3.952   1.798  0.5747 -0.6061 -0.0115
 1507SOL    HW2 4707   2.346   3.967   1.678  0.1537  2.4714 -0.1077
 1508SOL     OW 4708   3.511   3.734   4.746  0.0836 -0.0691 -0.3353
 1508SOL    HW1 4709   3.610   3.726   4.746 -0.0029 -1.5876 -0.9076
 1508SOL    HW2 4710   3.471   3.654   4.699 -1.4034  0.4464 -0.0143
 1509SOL     OW 4711   3.597   2.665   3.551 -0.1768  0.1069  0.0313
 1509SOL    HW1 4712   3.565   2.571   3.539 -0.9114  0.4718 -0.9986
 1509SOL    HW2 4713   3.595   2.713   3.463 -0.1487  1.1949  0.6001
 1510SOL     OW 4714   1.306   4.512   2.925 -0.1218 -0.0206 -0.1016
 1510SOL    HW1 4715   1.403   4.529   2.906  0.1225 -1.4468 -0.2129
 1510SOL    HW2 4716   1.252   4.586   2.885  0.7384 -0.5092 -2.3298
 1511SOL     OW 4717   3.565   2.462   5.112 -0.0323  0.0742 -0.6107
 1511SOL    HW1 4718   3.501   2.525   5.067 -0.1984  0.6170  0.3616
 1511SOL    HW2 4719   3.517   2.378   5.136  0.0202 -0.1607 -1.2930
 1512SOL     OW 4720   0.461   3.376   4.974  0.7649  0.4226 -0.0328
 1512SOL    HW1 4721   0.510   3.463   4.967  0.7516  0.4688  0.4210
 1512SOL    HW2 4722   0.497   3.324   5.051 -1.8783  1.7599  2.2727
 1513SOL     OW 4723   2.243   0.363   4.723 -0.1454  0.3325 -0.2788
 1513SOL    HW1 4724   2.244   0.462   4.739 -0.7980  0.4453 -0.9191
 1513SOL    HW2 4725   2.257   0.345   4.626 -2.5161 -0.0932 -0.6022
 1514SOL     OW 4726   2.197   2.099   3.923 -0.4356  0.3371 -0.3493
 1514SOL    HW1 4727   2.226   2.119   4.016 -1.9517  0.8533  0.0359
 1514SOL    HW2 4728   2.256   2.029   3.884  0.2284  0.1271  0.9792
 1515SOL     OW 4729   1.102   3.168   1.302 -0.1255 -0.3341 -0.8481
 1515SOL    HW1 4730   1.005   3.142   1.304 -0.4629  0.8148 -1.2982
 1515SOL    HW2 4731   1.156   3.091   1.268 -0.4648 -2.0630  2.1479
 1516SOL     OW 4732   2.602   0.528   3.665 -0.3886  0.1182  0.4337
 1516SOL    HW1 4733   2.528   0.461   3.665 -0.2132 -0.1337 -1.7707
 1516SOL    HW2 4734   2.569   0.615   3.703 -1.6489 -0.1611  0.0146
 1517SOL     OW 4735   0.307   2.272   2.645 -0.2587  0.7108  0.3866
 1517SOL    HW1 4736   0.214   2.278   2.610  0.1646  1.2904 -0.6992
 1517SOL    HW2 4737   0.353   2.360   2.635  0.3028  0.5306  1.2309
 1518SOL     OW 4738   3.392   3.158   0.818 -0.2431 -0.4535 -0.1899
 1518SOL    HW1 4739   3.297   3.154   0.849 -0.6857  3.3277 -0.5642
 1518SOL    HW2 4740   3.397   3.132   0.722 -1.5564  2.1351 -1.0557
 1519SOL     OW 4741   1.487   1.989   0.674 -0.4779  0.1442 -0.0360
 1519SOL    HW1 4742   1.484   2.046   0.592  0.2736 -0.2377 -0.3408
 1519SOL    HW2 4743   1.429   2.029   0.745 -0.6942  0.7768 -0.5619
 1520SOL     OW 4744   4.624   3.931   0.912  0.2025  0.0567 -0.0955
 1520SOL    HW1 4745   4.578   3.926   0.824  0.7923 -0.6913 -0.3693
 1520SOL    HW2 4746   4.657   3.840   0.938 -0.9929  0.0256  1.4512
 1521SOL     OW 4747   2.514   1.676   3.765  0.1632  0.6787 -0.0782
 1521SOL    HW1 4748   2.610   1.648   3.770  0.8897  2.9386 -0.3874
 1521SOL    HW2 4749   2.485   1.678   3.670 -0.0051  0.6056 -0.0289
 1522SOL     OW 4750   4.231   4.086   4.404  0.1047  0.0602  0.4853
 1522SOL    HW1 4751   4.154   4.091   4.339 -0.8715  0.3712  1.6245
 1522SOL    HW2 4752   4.303   4.149   4.375 -0.6967  0.8618  0.1794
 1523SOL     OW 4753   2.396   2.253   2.724  0.0949 -0.6708 -0.0400
 1523SOL    HW1 4754   2.301   2.264   2.695  0.3504  2.5855 -0.0263
 1523SOL    HW2 4755   2.402   2.266   2.823  0.4182 -2.2679  0.1716
 1524SOL     OW 4756   2.905   3.792   2.160  0.1374 -0.2382 -0.4727
 1524SOL    HW1 4757   2.889   3.828   2.068  0.3485  4.2609  1.0023
 1524SOL    HW2 4758   3.003   3.784   2.176  0.2618  1.8126  0.1485
 1525SOL     OW 4759   2.169   0.718   3.085  0.0422  0.0064 -0.0076
 1525SOL    HW1 4760   2.213   0.635   3.120 -0.2441  0.7363  2.2356
 1525SOL    HW2 4761   2.084   0.734   3.134  0.6109  2.1842  0.3719
 1526SOL     OW 4762   3.234   0.986   3.418 -0.6197  0.0524 -0.0814
 1526SOL    HW1 4763   3.256   0.987   3.321 -0.1080  0.1619  0.0308
 1526SOL    HW2 4764   3.200   0.896   3.444  2.1981 -1.0069  0.2544
 1527SOL     OW 4765   0.411   3.940   0.043 -0.1133 -0.1878 -0.8935
 1527SOL    HW1 4766   0.412   4.016  -0.021 -0.1972 -1.1375 -2.0589
 1527SOL    HW2 4767   0.370   3.860  -0.001  0.7571 -1.1598  0.0069
 1528SOL     OW 4768   3.084   1.374   2.194 -0.3610 -0.4934 -0.1188
 1528SOL    HW1 4769   3.002   1.432   2.195 -0.5991 -0.7435 -1.6403
 1528SOL    HW2 4770   3.071   1.297   2.256 -1.3113 -0.5493 -0.3671
 1529SOL     OW 4771   2.679   0.607   1.812  0.0857 -0.0322  0.3832
 1529SOL    HW1 4772   2.632   0.673   1.870  2.1092  0.4560  1.5742
 1529SOL    HW2 4773   2.613   0.557   1.756 -1.7065  1.1818  1.3576
 1530SOL     OW 4774   0.285   2.797   2.762 -0.2264 -0.0554  0.1722
 1530SOL    HW1 4775   0.306   2.894   2.779 -1.2505  0.4979 -1.4466
 1530SOL    HW2 4776   0.206   2.771   2.817  0.9278 -0.4333  1.7265
 1531SOL     OW 4777   1.345   4.228   0.304 -0.1971 -0.3548 -0.3057
 1531SOL    HW1 4778   1.385   4.138   0.323  1.4252  0.2470 -0.7800
 1531SOL    HW2 4779   1.385   4.266   0.221 -1.5676  0.4177 -0.6381
 1532SOL     OW 4780   2.561   3.694   0.523 -0.2565  0.4888  0.1229
 1532SOL    HW1 4781   2.597   3.786   0.507 -2.0229  1.3412  0.7654
 1532SOL    HW2 4782   2.488   3.675   0.458 -0.9473  0.1782  0.9663
 1533SOL     OW 4783   4.931   3.554   0.022 -0.0794  0.4856  0.1051
 1533SOL    HW1 4784   5.010   3.612   0.002  1.4870  0.1248  4.2807
 1533SOL    HW2 4785   4.961   3.465   0.056 -2.4186 -1.2144 -1.9169
 1534SOL     OW 4786   1.743   0.124   1.174  0.0981 -0.2693  0.5690
 1534SOL    HW1 4787   1.704   0.204   1.219  0.1700  0.1950 -0.1774
 1534SOL    HW2 4788   1.753   0.050   1.240 -0.9456 -0.0137  1.0302
 1535SOL     OW 4789   2.254   3.583   1.818  0.1005 -0.0816  0.1425
 1535SOL    HW1 4790   2.288   3.674   1.842 -1.1236  0.5980 -0.5628
 1535SOL    HW2 4791   2.270   3.566   1.721 -0.8939 -0.0255 -0.0472
 1536SOL     OW 4792   3.959   3.104   0.925 -0.2211  0.3872  0.1738
 1536SOL    HW1 4793   3.995   3.126   1.016 -0.3186  1.5075 -0.0356
 1536SOL    HW2 4794   3.895   3.028   0.932  0.8830 -0.5237  0.8090
 1537SOL     OW 4795   0.110   4.624   2.704  0.0197 -0.3095 -0.2791
 1537SOL    HW1 4796   0.054   4.685   2.760 -0.5388 -1.7781  0.8357
 1537SOL    HW2 4797   0.167   4.567   2.763  1.6726  0.1731 -1.3505
 1538SOL     OW 4798   3.854   4.140   1.453 -0.2473  1.2087 -0.4301
 1538SOL    HW1 4799   3.930   4.085   1.487 -1.0164  0.7927  0.6633
 1538SOL    HW2 4800   3.885   4.193   1.374  0.8179  0.0868 -0.8045
 1539SOL     OW 4801   3.618   3.098   1.852 -0.4012  0.0135 -0.0795
 1539SOL    HW1 4802   3.656   3.033   1.786  0.4623  2.2378 -1.8528
 1539SOL    HW2 4803   3.678   3.102   1.932  1.5701  1.2191 -1.5311
 1540SOL     OW 4804   1.741   1.042   3.818  0.0170 -0.4350  0.7044
 1540SOL    HW1 4805   1.824   0.987   3.823 -0.9234 -1.7717  2.7944
 1540SOL    HW2 4806   1.716   1.056   3.722  1.7809 -1.2867  0.0765
 1541SOL     OW 4807   2.552   1.330   3.014  0.3987  0.5864 -0.1879
 1541SOL    HW1 4808   2.529   1.420   3.051 -0.6839  1.3381 -2.4825
 1541SOL    HW2 4809   2.582   1.340   2.919  1.4147 -1.3799 -0.1217
 1542SOL     OW 4810   3.171   4.501   2.296 -0.5193  0.4321  0.1103
 1542SOL    HW1 4811   3.083   4.454   2.301  0.9020 -2.4397  0.1207
 1542SOL    HW2 4812   3.232   4.466   2.368  1.2614  0.9236 -1.0859
 1543SOL     OW 4813   1.609   4.510   2.296  0.3981  0.4091 -0.6104
 1543SOL    HW1 4814   1.630   4.423   2.252 -0.9088 -0.2239 -0.0423
 1543SOL    HW2 4815   1.665   4.520   2.378 -0.9493 -0.9411  0.5264
 1544SOL     OW 4816   0.078   4.067   3.236  0.2005 -0.4338 -0.8592
 1544SOL    HW1 4817   0.104   3.974   3.214  0.6714 -0.5170 -0.0113
 1544SOL    HW2 4818   0.159   4.118   3.267 -0.5964 -0.7952  2.1603
 1545SOL     OW 4819   2.462   3.307   0.538  0.4439 -0.0721  0.3359
 1545SOL    HW1 4820   2.364   3.327   0.542 -0.2243 -2.0619 -2.4904
 1545SOL    HW2 4821   2.505   3.364   0.467  1.0063 -0.2976  0.4878
 1546SOL     OW 4822   2.613   1.369   5.020  0.2179  0.0630  0.6614
 1546SOL    HW1 4823   2.617   1.294   4.954  0.6025  0.6184  0.0389
 1546SOL    HW2 4824   2.704   1.387   5.057  0.5421  1.5575 -0.7441
 1547SOL     OW 4825   3.049   0.484   1.296 -0.3001  0.7853 -0.7877
 1547SOL    HW1 4826   3.131   0.464   1.242  0.1366  0.4957 -0.0278
 1547SOL    HW2 4827   2.980   0.415   1.278  0.7433 -0.7843  0.8644
 1548SOL     OW 4828   5.041   3.506   4.788 -0.3753  0.3343  0.1885
 1548SOL    HW1 4829   4.973   3.512   4.861 -0.4366  1.7765  0.0373
 1548SOL    HW2 4830   5.049   3.411   4.758 -2.5432  0.1619 -0.0098
 1549SOL     OW 4831   3.838   1.367   1.483  0.2600 -0.0663 -0.0081
 1549SOL    HW1 4832   3.816   1.276   1.518 -2.2229  0.7460  0.7765
 1549SOL    HW2 4833   3.780   1.388   1.405  1.1367  0.6723 -0.4739
 1550SOL     OW 4834   1.505   4.168   4.628 -0.1801 -0.3736  0.1376
 1550SOL    HW1 4835   1.589   4.115   4.632  0.0822  0.0453  0.2227
 1550SOL    HW2 4836   1.513   4.238   4.557 -0.0498  0.3571  0.8615
 1551SOL     OW 4837   4.630   0.061   0.606 -0.2957 -0.3325  0.5868
 1551SOL    HW1 4838   4.610  -0.004   0.679 -1.8176 -2.1889 -1.3547
 1551SOL    HW2 4839   4.559   0.055   0.536  1.2127  1.1946 -1.1884
 1552SOL     OW 4840   0.447   3.083   0.815 -0.3649 -0.0826 -0.3385
 1552SOL    HW1 4841   0.483   3.163   0.767  0.1843 -0.3139 -0.3302
 1552SOL    HW2 4842   0.470   3.090   0.912  0.2410 -0.5378 -0.4368
 1553SOL     OW 4843   5.031   0.402   0.221 -0.9232 -0.2731 -0.3241
 1553SOL    HW1 4844   5.068   0.315   0.254 -0.4427 -0.3204 -0.9699
 1553SOL    HW2 4845   5.021   0.465   0.298  0.1306 -0.3999 -0.0638
 1554SOL     OW 4846   1.932   4.309   1.480 -0.1247  0.6529  0.7858
 1554SOL    HW1 4847   1.937   4.220   1.526  0.2805  0.5697  0.5824
 1554SOL    HW2 4848   1.864   4.304   1.407  0.0053  0.4622  0.6752
 1555SOL     OW 4849   4.765   2.086   3.315  0.0666  0.1444 -0.2718
 1555SOL    HW1 4850   4.784   2.022   3.241  1.5070  0.9011 -0.6013
 1555SOL    HW2 4851   4.713   2.040   3.387 -1.2253 -0.6435 -1.6630
 1556SOL     OW 4852   1.122   4.351   1.494 -0.3645  0.3731  0.1309
 1556SOL    HW1 4853   1.131   4.347   1.394  1.2567 -0.3145  0.2765
 1556SOL    HW2 4854   1.141   4.445   1.525  0.2749  0.3305 -0.1204
 1557SOL     OW 4855   3.146   3.693   3.212  0.2959 -0.2001 -0.2746
 1557SOL    HW1 4856   3.225   3.754   3.208 -1.0531  1.7790  1.3447
 1557SOL    HW2 4857   3.111   3.678   3.120  1.3074  0.5784 -0.8064
 1558SOL     OW 4858   0.135   5.152   2.972  0.4700  0.4861 -0.8182
 1558SOL    HW1 4859   0.082   5.222   3.020 -1.6781 -0.7221 -1.2857
 1558SOL    HW2 4860   0.107   5.149   2.876  1.4238 -0.2115 -1.0911
 1559SOL     OW 4861   0.155   3.853   0.630 -0.0597  0.3373 -0.3803
 1559SOL    HW1 4862   0.110   3.765   0.615  1.4460 -0.5661  0.1870
 1559SOL    HW2 4863   0.086   3.925   0.634 -1.4097 -0.9182  0.0660
 1560SOL     OW 4864   0.889   3.655   2.380 -0.0079  1.0349  0.4202
 1560SOL    HW1 4865   0.900   3.667   2.282 -1.1607  1.8311  0.3742
 1560SOL    HW2 4866   0.798   3.619   2.399  0.5389 -0.0276  1.1433
 1561SOL     OW 4867   1.720   4.691   1.424 -0.2437 -0.8087 -0.4348
 1561SOL    HW1 4868   1.662   4.728   1.497 -1.1521 -1.9787 -0.5486
 1561SOL    HW2 4869   1.689   4.727   1.336  0.9274  0.6997 -0.2835
 1562SOL     OW 4870   1.694   0.088   3.282 -0.0834  0.3921 -0.0962
 1562SOL    HW1 4871   1.622   0.154   3.258 -1.6207 -0.0884  2.6521
 1562SOL    HW2 4872   1.770   0.136   3.326  0.0401  0.6127 -0.5481
 1563SOL     OW 4873   2.424   3.403   4.346 -0.2821  0.0786  0.0878
 1563SOL    HW1 4874   2.495   3.422   4.413 -1.0257 -1.3061  1.3520
 1563SOL    HW2 4875   2.336   3.434   4.381 -0.6297 -0.3379 -0.3986
 1564SOL     OW 4876   1.874   1.970   3.470  0.5122 -0.3314  0.2157
 1564SOL    HW1 4877   1.877   2.036   3.395 -1.3616 -0.3627  0.0676
 1564SOL    HW2 4878   1.827   2.011   3.548 -1.1217 -1.6154 -0.0544
 1565SOL     OW 4879   1.938   4.607   4.363  0.3162 -0.2111  0.1999
 1565SOL    HW1 4880   1.924   4.621   4.265 -0.4422  0.0507  0.3362
 1565SOL    HW2 4881   1.864   4.652   4.413  0.2255 -1.0711  0.8547
 1566SOL     OW 4882   4.078   3.883   1.455 -0.1007  0.8743  0.1138
 1566SOL    HW1 4883   4.074   3.924   1.547  0.1624  1.2643 -0.0429
 1566SOL    HW2 4884   4.047   3.788   1.459  0.8630  0.5688  0.8028
 1567SOL     OW 4885   3.750   3.784   3.487 -0.0842 -0.3829 -0.7774
 1567SOL    HW1 4886   3.786   3.700   3.446  0.6892 -0.7252  0.5681
 1567SOL    HW2 4887   3.679   3.761   3.554 -2.3498  0.2370 -2.7939
 1568SOL     OW 4888   4.883   0.264   4.519  0.1100  0.2276 -0.2216
 1568SOL    HW1 4889   4.914   0.322   4.595 -0.6347 -1.0595  1.1257
 1568SOL    HW2 4890   4.783   0.255   4.523  0.3038 -2.7046  0.8852
 1569SOL     OW 4891   4.174   0.669   4.194 -0.1336 -1.1240  0.8937
 1569SOL    HW1 4892   4.233   0.749   4.201  1.2651 -2.2265  2.8113
 1569SOL    HW2 4893   4.104   0.684   4.125  1.7825  0.6399 -0.7614
 1570SOL     OW 4894   5.129   0.702   1.616  0.3471 -0.5825  0.2007
 1570SOL    HW1 4895   5.043   0.682   1.662  0.8521  0.7269  1.8371
 1570SOL    HW2 4896   5.202   0.645   1.654  0.4687 -0.6363 -0.1131
 1571SOL     OW 4897   1.039   3.338   4.570 -0.0933 -0.1004 -0.1491
 1571SOL    HW1 4898   0.942   3.354   4.556 -0.4629 -1.4412  0.7029
 1571SOL    HW2 4899   1.074   3.278   4.498 -0.2648 -0.8560  0.3820
 1572SOL     OW 4900   4.082   3.941   1.178  0.1728 -0.0294  0.2273
 1572SOL    HW1 4901   4.145   4.015   1.156  0.7294 -0.5699 -0.0350
 1572SOL    HW2 4902   4.078   3.928   1.277 -0.2953  0.6562  0.3073
 1573SOL     OW 4903   4.951   2.400   0.943 -0.0503 -0.1376 -0.0366
 1573SOL    HW1 4904   4.996   2.312   0.930 -0.2206 -0.4040  1.0825
 1573SOL    HW2 4905   4.989   2.467   0.879  0.3968 -0.9025 -0.5820
 1574SOL     OW 4906   1.702   0.741   3.105 -0.0609 -0.1385 -0.0413
 1574SOL    HW1 4907   1.663   0.832   3.110 -4.2208 -1.4582 -2.7290
 1574SOL    HW2 4908   1.766   0.736   3.028  0.5723  0.5885  0.4290
 1575SOL     OW 4909   0.828   3.620   1.910 -0.2717 -0.0329  0.4407
 1575SOL    HW1 4910   0.741   3.571   1.905  0.1326 -0.7687  0.4521
 1575SOL    HW2 4911   0.889   3.586   1.838  0.1672  0.1580  0.7214
 1576SOL     OW 4912   2.263   2.157   4.873 -0.4436 -0.0124  0.2645
 1576SOL    HW1 4913   2.170   2.188   4.897 -0.5288  0.2348 -0.3608
 1576SOL    HW2 4914   2.261   2.060   4.850 -0.7578  0.2341 -0.8057
 1577SOL     OW 4915   1.370   3.374   1.964 -1.0496  0.0641 -0.3044
 1577SOL    HW1 4916   1.337   3.452   2.017 -0.2953 -1.2133  2.1917
 1577SOL    HW2 4917   1.298   3.304   1.958 -1.0773  0.1342 -0.8562
 1578SOL     OW 4918   4.440   1.640   0.181 -0.1979 -0.1939  0.3365
 1578SOL    HW1 4919   4.502   1.601   0.248 -0.2700 -1.8332 -0.5176
 1578SOL    HW2 4920   4.372   1.698   0.228  0.9151  0.2548  1.4358
 1579SOL     OW 4921   0.017   4.152   2.898  0.6599  0.4598  0.4153
 1579SOL    HW1 4922   0.105   4.189   2.927  0.9123 -0.6393  1.1340
 1579SOL    HW2 4923   0.023   4.052   2.893 -0.5993  0.3480  0.6839
 1580SOL     OW 4924   1.267   1.569   3.062 -0.2892 -0.1437  0.1493
 1580SOL    HW1 4925   1.171   1.578   3.089 -0.3838  1.2458 -0.5835
 1580SOL    HW2 4926   1.292   1.643   3.000  1.2504 -0.5266  0.2631
 1581SOL     OW 4927   4.911   0.667   3.329 -0.1166  0.4936 -0.1691
 1581SOL    HW1 4928   4.899   0.645   3.425 -3.6558 -1.3315 -0.8481
 1581SOL    HW2 4929   4.974   0.603   3.287  0.3375  0.3984  0.6488
 1582SOL     OW 4930   0.588   3.462   3.115 -0.1215 -0.0588 -0.4040
 1582SOL    HW1 4931   0.661   3.477   3.181 -0.5798  1.4366 -0.2051
 1582SOL    HW2 4932   0.541   3.376   3.137  0.0968  0.1227  0.8782
 1583SOL     OW 4933   2.173   5.116   1.064  0.3531  0.9314 -0.1180
 1583SOL    HW1 4934   2.210   5.160   1.146 -0.5420  1.3157  0.0878
 1583SOL    HW2 4935   2.248   5.081   1.008  0.9804  0.7320  0.8253
 1584SOL     OW 4936   2.407   0.175   2.105  0.1210 -0.6122 -0.1831
 1584SOL    HW1 4937   2.362   0.245   2.050 -1.0814 -0.6029  0.7591
 1584SOL    HW2 4938   2.466   0.119   2.047 -1.2049 -0.6800 -1.5186
 1585SOL     OW 4939   2.848   5.163   3.845  0.6274 -0.1068  0.2793
 1585SOL    HW1 4940   2.824   5.197   3.754 -1.6966  2.1876  1.6063
 1585SOL    HW2 4941   2.915   5.224   3.886  0.3996 -0.1682  0.7425
 1586SOL     OW 4942   5.075   2.842   2.648  0.2291 -0.2179 -0.1946
 1586SOL    HW1 4943   5.008   2.796   2.706  0.1668  0.9414  0.6871
 1586SOL    HW2 4944   5.167   2.828   2.685  0.5448 -1.9946 -1.5268
 1587SOL     OW 4945   3.302   0.546   3.360  0.1069 -0.2661  0.0896
 1587SOL    HW1 4946   3.253   0.532   3.446  2.2495 -0.5938  1.3385
 1587SOL    HW2 4947   3.272   0.478   3.293 -1.3916 -0.1832  0.6510
 1588SOL     OW 4948   2.648   3.941   0.469  0.1050 -0.5680 -0.6611
 1588SOL    HW1 4949   2.699   3.927   0.384  1.8116  3.5745 -0.5832
 1588SOL    HW2 4950   2.713   3.955   0.544 -1.2807 -0.3163  0.5244
 1589SOL     OW 4951   5.034   1.513   2.595 -0.1821 -0.0147 -0.9078
 1589SOL    HW1 4952   5.021   1.565   2.679  0.3706 -1.0563 -0.1510
 1589SOL    HW2 4953   4.948   1.511   2.543 -0.1857  1.7305 -1.0394
 1590SOL     OW 4954   2.457   0.802   0.979  0.5050 -0.7971 -0.1021
 1590SOL    HW1 4955   2.472   0.731   1.047 -0.5330 -0.3933  0.5759
 1590SOL    HW2 4956   2.398   0.873   1.017  0.9993  0.1103 -0.9826
 1591SOL     OW 4957   1.602   3.240   1.938  0.4372  0.3080  0.2004
 1591SOL    HW1 4958   1.639   3.267   1.849  0.0885  2.1403  0.5827
 1591SOL    HW2 4959   1.520   3.294   1.958 -0.3005 -1.0503  1.0396
 1592SOL     OW 4960   1.751   2.409   4.463 -0.1394  0.5034  0.2201
 1592SOL    HW1 4961   1.842   2.446   4.477 -0.4771  1.4650 -0.0945
 1592SOL    HW2 4962   1.755   2.309   4.467  1.2655  0.4222 -1.8109
 1593SOL     OW 4963   0.757   4.563   0.678 -0.1153 -0.6519 -0.1960
 1593SOL    HW1 4964   0.660   4.570   0.653 -0.4662 -0.6256  1.1167
 1593SOL    HW2 4965   0.775   4.620   0.759  0.7728 -1.4484  0.1823
 1594SOL     OW 4966   0.201   3.868   4.261  0.3566 -0.0126 -0.4972
 1594SOL    HW1 4967   0.137   3.919   4.204  0.6785 -0.4047 -1.2241
 1594SOL    HW2 4968   0.155   3.790   4.302 -0.0000  0.5401  0.1919
 1595SOL     OW 4969   1.496   3.563   4.217  0.3497 -0.2380  0.0776
 1595SOL    HW1 4970   1.559   3.592   4.290  1.7622 -0.5436 -0.9740
 1595SOL    HW2 4971   1.549   3.529   4.139 -0.9094  2.8281 -2.3393
 1596SOL     OW 4972   2.303   3.491   2.459 -0.3761 -0.1593 -0.6242
 1596SOL    HW1 4973   2.338   3.557   2.392  2.4660  0.3989  1.2634
 1596SOL    HW2 4974   2.312   3.528   2.551  1.4930 -3.1689  0.5557
 1597SOL     OW 4975   0.711   1.340   4.167  0.0049  0.8114 -0.5196
 1597SOL    HW1 4976   0.706   1.342   4.067  0.5632  2.3222 -0.5460
 1597SOL    HW2 4977   0.792   1.289   4.196 -0.0615  0.5235 -0.8505
 1598SOL     OW 4978   2.190   1.698   4.183  0.1982 -0.0618 -0.5782
 1598SOL    HW1 4979   2.244   1.675   4.101 -0.8408  1.0963 -1.6381
 1598SOL    HW2 4980   2.152   1.790   4.172 -0.1812  0.0005  1.1145
 1599SOL     OW 4981   4.802   0.014   2.311 -0.2689 -0.4171 -0.0436
 1599SOL    HW1 4982   4.898  -0.014   2.313 -0.3393 -0.6544  0.0045
 1599SOL    HW2 4983   4.757  -0.027   2.232 -0.1920  0.1537 -0.3915
 1600SOL     OW 4984   0.119   3.843   4.640 -0.1804  0.6064 -0.1792
 1600SOL    HW1 4985   0.125   3.744   4.624  0.2564  0.5263  0.4716
 1600SOL    HW2 4986   0.103   3.860   4.737  1.3541  1.2244 -0.0061
 1601SOL     OW 4987   0.685   4.911   0.391 -0.4478 -0.2822  0.0101
 1601SOL    HW1 4988   0.660   4.979   0.460  0.6580  0.1673 -0.0083
 1601SOL    HW2 4989   0.605   4.857   0.367 -1.3713  1.0518 -0.0121
 1602SOL     OW 4990   1.111   4.347   2.988  0.3285 -0.3416  0.0135
 1602SOL    HW1 4991   1.040   4.407   3.026  0.5243  1.6831 -2.5663
 1602SOL    HW2 4992   1.196   4.398   2.978  1.0490 -1.6085 -0.5570
 1603SOL     OW 4993   2.991   4.412   1.751  0.3727  0.0090  0.0711
 1603SOL    HW1 4994   3.069   4.379   1.803 -1.1789 -1.6908  1.4946
 1603SOL    HW2 4995   2.918   4.440   1.813 -0.8836 -0.3679 -1.1643
 1604SOL     OW 4996   1.306   3.156   5.097  0.1958  0.4824  0.1339
 1604SOL    HW1 4997   1.301   3.143   5.196 -0.3201  0.5685  0.1182
 1604SOL    HW2 4998   1.336   3.070   5.054  1.1405  0.6529  0.4205
 1605SOL     OW 4999   5.008   4.975   2.606 -0.0892  0.4225  0.4220
 1605SOL    HW1 5000   5.041   4.980   2.512  0.2944 -1.3995  0.4311
 1605SOL    HW2 5001   5.000   4.880   2.635 -1.7613  0.8780  1.7065
 1606SOL     OW 5002   0.741   3.594   4.022 -0.1114 -0.0754  0.2737
 1606SOL    HW1 5003   0.740   3.531   3.944  0.1467 -0.3807  0.5158
 1606SOL    HW2 5004   0.683   3.673   4.001  1.1284  0.5799 -0.8248
 1607SOL     OW 5005   3.195   2.151   4.803  0.0294  0.3233 -0.2285
 1607SOL    HW1 5006   3.158   2.079   4.744 -1.7109  1.1770 -0.2425
 1607SOL    HW2 5007   3.147   2.151   4.890 -0.5937  1.9631 -0.5333
 1608SOL     OW 5008   3.317   5.081   1.581  0.2327  0.3858  0.0510
 1608SOL    HW1 5009   3.380   5.150   1.544  1.4073 -1.0856 -0.8209
 1608SOL    HW2 5010   3.368   4.997   1.600 -1.5580 -1.1098 -1.3561
 1609SOL     OW 5011   1.908   0.577   1.045  0.2824  0.5143 -0.0292
 1609SOL    HW1 5012   1.879   0.483   1.029 -1.0763  0.7008  1.1206
 1609SOL    HW2 5013   1.832   0.640   1.028  0.0803  1.0759  2.5332
 1610SOL     OW 5014   2.623   0.370   4.482 -0.2376  0.3473  0.4881
 1610SOL    HW1 5015   2.681   0.399   4.558 -0.0880  1.0766  0.0992
 1610SOL    HW2 5016   2.672   0.302   4.427 -0.7669 -1.0499  1.6659
 1611SOL     OW 5017   2.920   0.971   2.099  0.6030  0.1785  0.1071
 1611SOL    HW1 5018   2.861   0.962   2.019  0.6318 -1.4169  0.2241
 1611SOL    HW2 5019   2.877   1.029   2.167  0.0575  0.6131 -0.6030
 1612SOL     OW 5020   3.715   2.348   3.101  0.0590  0.1269  0.5038
 1612SOL    HW1 5021   3.704   2.277   3.170 -0.6885 -1.2047 -0.9224
 1612SOL    HW2 5022   3.786   2.413   3.131  0.1208 -0.6854  2.2463
 1613SOL     OW 5023   0.191   3.227   2.627  0.4391  0.1905 -0.2209
 1613SOL    HW1 5024   0.248   3.309   2.627 -0.9278  1.1700 -0.5442
 1613SOL    HW2 5025   0.118   3.237   2.695 -0.2583 -0.3739 -0.8734
 1614SOL     OW 5026   2.011   3.542   4.626 -0.1297  0.4283 -0.3095
 1614SOL    HW1 5027   2.097   3.513   4.669  0.2432 -0.3870 -1.5447
 1614SOL    HW2 5028   1.937   3.482   4.655 -0.0265  0.3350 -0.2386
 1615SOL     OW 5029   3.089   2.332   0.298  0.6516  0.4412 -0.5142
 1615SOL    HW1 5030   3.044   2.421   0.288 -0.5151  0.0502  0.8664
 1615SOL    HW2 5031   3.152   2.317   0.222 -1.2078  1.2230 -2.2982
 1616SOL     OW 5032   3.621   4.367   1.616  0.2789  0.0425 -0.0748
 1616SOL    HW1 5033   3.620   4.268   1.602 -1.2042 -0.1532  1.1722
 1616SOL    HW2 5034   3.591   4.413   1.532 -0.9318 -0.6767 -0.0495
 1617SOL     OW 5035   1.932   1.230   4.726 -0.8878 -0.2552 -0.6838
 1617SOL    HW1 5036   1.954   1.159   4.794  1.3571  0.2769 -0.7685
 1617SOL    HW2 5037   1.898   1.187   4.643  0.0676 -1.2453 -0.5919
 1618SOL     OW 5038   1.389   2.484   0.168 -0.9203  0.0017 -0.1203
 1618SOL    HW1 5039   1.487   2.470   0.159 -1.1428 -0.3728 -2.5026
 1618SOL    HW2 5040   1.340   2.429   0.101 -2.7077  1.0284  0.2516
 1619SOL     OW 5041   1.139   0.774   2.508  0.0409 -0.2210 -0.1619
 1619SOL    HW1 5042   1.222   0.720   2.521  0.4837  0.0031 -1.7949
 1619SOL    HW2 5043   1.139   0.812   2.416 -1.8669 -0.1916 -0.1851
 1620SOL     OW 5044   3.074   1.233   2.668 -0.7395 -0.1302  0.2801
 1620SOL    HW1 5045   3.149   1.184   2.711 -1.5095 -1.7307 -0.1239
 1620SOL    HW2 5046   3.064   1.203   2.573 -1.5443  0.4565  0.1652
 1621SOL     OW 5047   1.890   3.289   0.528 -0.1320  0.0804  0.4603
 1621SOL    HW1 5048   1.862   3.331   0.442  2.0821  1.6757  0.4469
 1621SOL    HW2 5049   1.948   3.210   0.509  0.8826  0.8110  0.4522
 1622SOL     OW 5050   3.142   3.705   4.907 -0.0485  0.1087 -0.0364
 1622SOL    HW1 5051   3.214   3.772   4.919 -1.2559  1.6546 -1.0514
 1622SOL    HW2 5052   3.182   3.613   4.906  1.5835  0.7117  1.8686
 1623SOL     OW 5053   0.996   0.430   5.011 -0.3145 -0.6631  0.2467
 1623SOL    HW1 5054   0.947   0.414   5.096  0.4265  0.2530  0.8588
 1623SOL    HW2 5055   1.093   0.446   5.031 -0.0990 -0.6163 -0.7873
 1624SOL     OW 5056   4.254   4.068   0.217 -0.0007  0.2446  0.0538
 1624SOL    HW1 5057   4.321   4.004   0.255 -0.5144 -0.2732  0.1041
 1624SOL    HW2 5058   4.163   4.046   0.254 -0.1368  1.1974  0.3107
 1625SOL     OW 5059   4.308   0.345   3.545  0.2022 -0.2795 -0.4618
 1625SOL    HW1 5060   4.245   0.267   3.550  0.0701 -0.1059  2.0066
 1625SOL    HW2 5061   4.401   0.312   3.530 -0.0163 -0.8291 -0.6144
 1626SOL     OW 5062   2.680   1.832   1.382  0.4022 -0.0471  0.2413
 1626SOL    HW1 5063   2.630   1.900   1.329  1.7123  1.1739  0.5186
 1626SOL    HW2 5064   2.616   1.765   1.419 -0.7451  0.1853 -1.2575
 1627SOL     OW 5065   4.707   2.143   1.690  0.9047  0.2270  0.2076
 1627SOL    HW1 5066   4.624   2.088   1.680  1.9212 -1.4905  0.7531
 1627SOL    HW2 5067   4.738   2.174   1.600 -0.0320  0.4676 -0.0462
 1628SOL     OW 5068   1.691   3.723   2.845  0.7594 -0.0788 -0.2314
 1628SOL    HW1 5069   1.738   3.755   2.928  0.4320 -1.1683  0.4077
 1628SOL    HW2 5070   1.720   3.778   2.767  1.1146  0.9506  0.5934
 1629SOL     OW 5071   0.420   0.416   3.708  0.1109  0.1325  0.8440
 1629SOL    HW1 5072   0.401   0.514   3.699  1.1505  0.3188  0.6201
 1629SOL    HW2 5073   0.517   0.399   3.693 -0.3016 -1.1360 -0.6903
 1630SOL     OW 5074   3.812   4.152   2.562  0.1990 -0.3982 -0.1365
 1630SOL    HW1 5075   3.752   4.229   2.584  2.2863  1.8727 -1.8001
 1630SOL    HW2 5076   3.840   4.107   2.647 -0.8820  0.8251  0.9111
 1631SOL     OW 5077   1.428   1.932   2.827  0.3701 -0.6678  0.3937
 1631SOL    HW1 5078   1.367   2.008   2.852 -0.6194 -1.1850 -0.3920
 1631SOL    HW2 5079   1.496   1.919   2.900 -1.5264 -1.1886  2.1755
 1632SOL     OW 5080   5.061   4.961   2.336 -0.4588  0.2493 -0.8262
 1632SOL    HW1 5081   5.151   4.924   2.312 -0.2477 -0.2035  0.6055
 1632SOL    HW2 5082   5.040   5.039   2.276  0.5790 -0.0551 -1.6138
 1633SOL     OW 5083   2.975   2.786   1.125 -0.2647 -0.4008 -0.3591
 1633SOL    HW1 5084   2.940   2.758   1.215  3.1925 -0.2944  1.2050
 1633SOL    HW2 5085   2.977   2.707   1.064 -2.0612 -0.6213 -0.1939
 1634SOL     OW 5086   4.857   0.578   4.303 -0.2808  0.2565 -0.0670
 1634SOL    HW1 5087   4.915   0.643   4.255 -0.8514  0.3609 -0.6375
 1634SOL    HW2 5088   4.880   0.485   4.274 -0.8735  0.3393 -0.8538
 1635SOL     OW 5089   3.605   4.618   4.007  0.1592  0.3814 -0.0905
 1635SOL    HW1 5090   3.516   4.638   3.967  0.1128 -0.9505 -0.6900
 1635SOL    HW2 5091   3.673   4.682   3.971 -0.4251  0.9795 -0.1384
 1636SOL     OW 5092   0.941   4.619   0.452  0.4918 -0.8528 -0.1809
 1636SOL    HW1 5093   0.860   4.612   0.510  0.5167 -1.8623 -0.2481
 1636SOL    HW2 5094   0.914   4.630   0.357  0.4501  0.9370  0.0023
 1637SOL     OW 5095   3.952   3.015   1.361 -0.2748  0.4220 -0.3885
 1637SOL    HW1 5096   4.005   2.931   1.348 -0.5054 -0.1590  1.9646
 1637SOL    HW2 5097   3.995   3.090   1.311 -0.3769 -1.1451 -3.0317
 1638SOL     OW 5098   1.284   3.456   3.826 -0.0049 -0.1929  0.1314
 1638SOL    HW1 5099   1.342   3.409   3.893  0.0849 -0.1874  0.0581
 1638SOL    HW2 5100   1.256   3.391   3.755 -0.0889 -0.1957  0.1672
 1639SOL     OW 5101   1.763   4.744   4.527  0.8641 -0.3166  0.3088
 1639SOL    HW1 5102   1.838   4.793   4.571  0.0885 -0.5870  2.0151
 1639SOL    HW2 5103   1.682   4.803   4.525  1.5019  0.6399 -3.1033
 1640SOL     OW 5104   2.691   3.457   3.001 -0.1505  0.3975  0.1971
 1640SOL    HW1 5105   2.671   3.516   2.922 -1.6510 -0.2269  0.0756
 1640SOL    HW2 5106   2.619   3.388   3.010  0.2946  0.1006  1.7904
 1641SOL     OW 5107   2.008   3.018   3.187  0.1994  0.8432  0.2019
 1641SOL    HW1 5108   1.937   2.979   3.247 -0.0520  0.1069 -0.5581
 1641SOL    HW2 5109   1.967   3.087   3.127 -0.1003 -0.2644 -0.9077
 1642SOL     OW 5110   3.003   5.112   0.704  0.2598  0.0479  0.2870
 1642SOL    HW1 5111   3.077   5.074   0.758  0.2458 -1.7263 -0.8488
 1642SOL    HW2 5112   3.039   5.148   0.618  0.0406  1.0044  0.5879
 1643SOL     OW 5113   0.248   5.104   4.153  0.5411 -0.0350  1.1703
 1643SOL    HW1 5114   0.233   5.147   4.242 -1.1645  1.7913  0.1021
 1643SOL    HW2 5115   0.237   5.173   4.081  3.6900 -1.0402 -0.4203
 1644SOL     OW 5116   2.356   5.000   0.912 -0.1578  0.0497  0.1697
 1644SOL    HW1 5117   2.410   5.041   0.839 -0.6087  2.4595  1.0869
 1644SOL    HW2 5118   2.362   4.900   0.907  1.9106  0.2041 -1.5385
 1645SOL     OW 5119   2.456   3.959   2.268 -0.0180 -0.1235  0.5179
 1645SOL    HW1 5120   2.483   3.994   2.178  1.4665  2.4063  1.8196
 1645SOL    HW2 5121   2.358   3.973   2.282 -0.5007 -1.5902 -1.0701
 1646SOL     OW 5122   0.542   1.377   2.647  0.3180  0.0179 -0.1227
 1646SOL    HW1 5123   0.449   1.341   2.642  0.7808 -1.3835  0.6914
 1646SOL    HW2 5124   0.580   1.384   2.555  0.2454 -1.7748 -0.3291
 1647SOL     OW 5125   1.930   3.898   3.246 -0.2865 -0.7939 -0.3357
 1647SOL    HW1 5126   2.003   3.852   3.298 -0.8453 -1.1141  0.1788
 1647SOL    HW2 5127   1.893   3.973   3.301  0.1340 -0.1731 -0.8847
 1648SOL     OW 5128   3.084   1.261   4.431 -0.3550 -0.2767  0.7902
 1648SOL    HW1 5129   3.061   1.353   4.400  3.0047  0.1843 -0.8067
 1648SOL    HW2 5130   3.171   1.262   4.480  0.3402 -2.6867 -0.2140
 1649SOL     OW 5131   2.257   3.032   3.996 -0.6109 -0.2229  0.1943
 1649SOL    HW1 5132   2.237   3.044   3.899  2.1095  1.6588 -0.2384
 1649SOL    HW2 5133   2.214   3.106   4.048 -1.6243 -0.9308  0.3901
 1650SOL     OW 5134   0.212   3.266   4.930  0.0165  0.0053  0.1125
 1650SOL    HW1 5135   0.304   3.303   4.940  0.4629 -0.5190 -1.6790
 1650SOL    HW2 5136   0.192   3.252   4.833 -2.6253  1.7247  0.3199
 1651SOL     OW 5137   2.703   5.117   1.538  0.1190  0.1909 -0.3943
 1651SOL    HW1 5138   2.758   5.091   1.459  0.6856  1.4739 -0.4498
 1651SOL    HW2 5139   2.761   5.119   1.620 -0.1522  0.1939 -0.2026
 1652SOL     OW 5140   1.894   2.777   1.983  0.4839 -0.0113 -0.2059
 1652SOL    HW1 5141   1.844   2.800   2.067  1.7470  0.1841  0.5072
 1652SOL    HW2 5142   1.874   2.682   1.959 -1.8122  0.6305 -1.0919
 1653SOL     OW 5143   4.523   3.260   0.716  0.1566 -0.8334 -0.5438
 1653SOL    HW1 5144   4.509   3.339   0.657 -0.2707 -0.2553  0.3147
 1653SOL    HW2 5145   4.593   3.281   0.784  1.0768 -1.6985 -1.1854
 1654SOL     OW 5146   3.842   0.666   0.600 -0.8700  0.4180  0.3274
 1654SOL    HW1 5147   3.931   0.711   0.615  0.6440 -1.8267 -1.2594
 1654SOL    HW2 5148   3.814   0.619   0.683 -0.7773  1.4534  0.9592
 1655SOL     OW 5149   2.634   4.578   0.905 -0.1305  0.0581 -1.0122
 1655SOL    HW1 5150   2.717   4.630   0.883  0.3924 -0.1174  0.4361
 1655SOL    HW2 5151   2.611   4.517   0.829  0.4105  0.9207 -1.8914
 1656SOL     OW 5152   4.424   1.280   2.026 -0.1598  0.5916 -0.4709
 1656SOL    HW1 5153   4.503   1.236   1.984 -1.2470 -1.3910 -0.5630
 1656SOL    HW2 5154   4.348   1.280   1.961 -1.4355 -1.2112  0.9258
 1657SOL     OW 5155   2.573   0.571   3.125  0.1642  0.0106  0.1405
 1657SOL    HW1 5156   2.643   0.502   3.140  0.3803 -0.1809 -1.4858
 1657SOL    HW2 5157   2.600   0.657   3.169  2.1293  0.3404 -1.5602
 1658SOL     OW 5158   3.308   2.357   0.587  0.2845 -0.3230  0.6533
 1658SOL    HW1 5159   3.212   2.339   0.609 -0.3173  0.7855 -0.8453
 1658SOL    HW2 5160   3.327   2.455   0.601  0.9874 -0.3967  0.2657
 1659SOL     OW 5161   5.105   1.284   0.008 -0.8521 -0.4747 -0.0397
 1659SOL    HW1 5162   5.153   1.371   0.017  0.1682 -1.0476  0.1601
 1659SOL    HW2 5163   5.156   1.224  -0.054 -1.8734 -0.7061 -0.6751
 1660SOL     OW 5164   4.584   1.674   3.856 -0.6801 -0.0673  0.6308
 1660SOL    HW1 5165   4.668   1.628   3.884 -0.4477  0.3980  0.7052
 1660SOL    HW2 5166   4.534   1.615   3.791 -0.6150 -0.6132  1.0673
 1661SOL     OW 5167   1.159   4.416   2.034  0.0612  0.5179 -0.2147
 1661SOL    HW1 5168   1.139   4.513   2.050  0.6556  0.9238 -1.7312
 1661SOL    HW2 5169   1.074   4.367   2.017 -0.3820  0.4747  1.8317
 1662SOL     OW 5170   3.691   2.959   0.956  0.0728 -0.2427  0.4300
 1662SOL    HW1 5171   3.626   2.885   0.940 -0.3362  0.4181 -1.1803
 1662SOL    HW2 5172   3.641   3.042   0.979  0.4159 -0.0319  0.4154
 1663SOL     OW 5173   3.197   3.714   0.123 -0.4363 -0.2487  0.3930
 1663SOL    HW1 5174   3.119   3.716   0.060  1.1491 -0.0650 -1.6634
 1663SOL    HW2 5175   3.270   3.659   0.084  0.8330  0.3248  1.8557
 1664SOL     OW 5176   3.860   4.445   1.692 -0.2120  0.0140 -0.4263
 1664SOL    HW1 5177   3.844   4.543   1.703 -2.3108 -0.2874 -0.3772
 1664SOL    HW2 5178   3.776   4.401   1.657  0.1307 -2.0106  1.1066
 1665SOL     OW 5179   0.623   3.261   4.147  0.4231 -0.0805  0.3483
 1665SOL    HW1 5180   0.691   3.210   4.095  0.2465  1.8728 -1.9401
 1665SOL    HW2 5181   0.668   3.316   4.217  0.7217 -2.1847  1.9191
 1666SOL     OW 5182   0.927   2.423   2.083  0.3054  0.2705 -0.3620
 1666SOL    HW1 5183   0.956   2.345   2.138 -1.5547 -0.3636 -0.2199
 1666SOL    HW2 5184   0.853   2.396   2.022  0.1373  1.7513 -0.8604
 1667SOL     OW 5185   3.916   0.323   0.610  0.1269  0.0995  0.2719
 1667SOL    HW1 5186   3.859   0.308   0.690 -0.9727 -0.8273 -0.6575
 1667SOL    HW2 5187   4.004   0.277   0.623 -0.2362 -0.4719  0.7235
 1668SOL     OW 5188   0.161   2.673   2.116  0.3259  0.6584  0.1241
 1668SOL    HW1 5189   0.227   2.597   2.116 -0.1190  0.2673 -0.1902
 1668SOL    HW2 5190   0.073   2.640   2.149  0.0331  0.9554 -0.3508
 1669SOL     OW 5191   0.252   4.376   3.806 -0.2951  0.2008  0.4933
 1669SOL    HW1 5192   0.263   4.403   3.710 -0.0350  1.5958  0.8813
 1669SOL    HW2 5193   0.155   4.382   3.831 -0.2774  0.5446  0.4943
 1670SOL     OW 5194   5.160   1.035   4.492 -0.5326 -0.6799  0.0515
 1670SOL    HW1 5195   5.143   0.972   4.568  0.0327 -1.6351 -0.6002
 1670SOL    HW2 5196   5.082   1.098   4.483 -0.2986 -0.0733  1.8634
 1671SOL     OW 5197   3.555   3.207   0.300 -0.5209 -0.5711 -0.3707
 1671SOL    HW1 5198   3.636   3.158   0.332 -0.8156 -1.2544 -0.6564
 1671SOL    HW2 5199   3.526   3.272   0.370  0.6107  0.1099 -0.4936
 1672SOL     OW 5200   3.470   1.048   2.409  0.0795 -0.4225  0.2140
 1672SOL    HW1 5201   3.483   0.952   2.431 -1.1735 -0.5729  0.3725
 1672SOL    HW2 5202   3.405   1.057   2.333  0.8660  0.2676 -0.3999
 1673SOL     OW 5203   0.941   4.619   4.694 -0.3616 -0.1851  0.0960
 1673SOL    HW1 5204   1.006   4.611   4.770 -0.6099 -0.5825  0.2747
 1673SOL    HW2 5205   0.982   4.579   4.611  0.2504  1.0381 -0.2094
 1674SOL     OW 5206   1.677   1.131   2.071 -0.1336 -0.1633  0.3455
 1674SOL    HW1 5207   1.591   1.119   2.120  0.4396 -0.1575  1.3841
 1674SOL    HW2 5208   1.658   1.158   1.977 -1.2670 -0.4240  0.4787
 1675SOL     OW 5209   2.191   2.960   0.202  0.7441  0.0288 -0.3447
 1675SOL    HW1 5210   2.132   2.938   0.124  0.0024 -1.9625  0.7124
 1675SOL    HW2 5211   2.255   3.032   0.175 -0.3291  0.3115 -2.3831
 1676SOL     OW 5212   2.414   0.970   4.996  0.2372 -0.3051  0.0220
 1676SOL    HW1 5213   2.325   0.924   4.995 -0.6998  1.4207  0.0476
 1676SOL    HW2 5214   2.413   1.042   5.066  0.0615  2.6035 -2.7457
 1677SOL     OW 5215   2.283   4.503   3.074 -0.6193  0.3899  0.0471
 1677SOL    HW1 5216   2.358   4.439   3.093 -0.1811  0.3020 -1.7225
 1677SOL    HW2 5217   2.200   4.470   3.118  0.0876 -0.2223  0.9681
 1678SOL     OW 5218   4.324   3.501   2.048  0.7384  0.5667 -0.3835
 1678SOL    HW1 5219   4.233   3.542   2.064  0.5538 -0.1662  0.4910
 1678SOL    HW2 5220   4.381   3.568   2.000  0.4518  1.8901  1.0130
 1679SOL     OW 5221   2.983   3.800   5.103 -0.6183  0.0030  0.8629
 1679SOL    HW1 5222   3.033   3.754   5.030 -0.9691 -0.8766  1.1530
 1679SOL    HW2 5223   2.894   3.830   5.070  0.5367  2.7551 -0.0302
 1680SOL     OW 5224   4.848   4.496   0.597  0.2323 -0.0858  0.1009
 1680SOL    HW1 5225   4.947   4.482   0.592  0.3176  0.7179 -0.6779
 1680SOL    HW2 5226   4.829   4.593   0.616 -0.4187  0.1020 -1.4025
 1681SOL     OW 5227   2.262   0.780   3.516  0.4749 -0.3689  0.6281
 1681SOL    HW1 5228   2.356   0.808   3.497 -0.2314  1.4652 -0.3933
 1681SOL    HW2 5229   2.203   0.860   3.516 -1.3437 -1.6529 -0.2143
 1682SOL     OW 5230   2.788   2.336   3.083  0.1467 -0.4991 -0.1705
 1682SOL    HW1 5231   2.851   2.269   3.121  0.0940 -0.4806 -0.0490
 1682SOL    HW2 5232   2.729   2.293   3.014  0.1089 -0.5782 -0.0876
 1683SOL     OW 5233   3.582   4.118   1.477  0.0554 -0.1216 -0.3312
 1683SOL    HW1 5234   3.679   4.136   1.460 -0.2844  0.2350 -2.1379
 1683SOL    HW2 5235   3.539   4.086   1.392 -1.4666 -0.0403  0.3777
 1684SOL     OW 5236   4.453   0.662   3.206  0.2303 -0.0559  0.1861
 1684SOL    HW1 5237   4.466   0.759   3.222  0.6715 -0.2323  0.9310
 1684SOL    HW2 5238   4.428   0.647   3.110 -1.7706  0.9622  0.4981
 1685SOL     OW 5239   4.591   4.276   0.247  0.7940 -0.6183 -0.2142
 1685SOL    HW1 5240   4.500   4.260   0.207  1.7342 -0.8545 -2.4127
 1685SOL    HW2 5241   4.657   4.214   0.204  2.2498  0.5250  0.3189
 1686SOL     OW 5242   3.271   2.460   0.057 -0.3450 -0.2286 -0.1386
 1686SOL    HW1 5243   3.288   2.531  -0.012  0.3487 -0.9734 -0.7616
 1686SOL    HW2 5244   3.324   2.479   0.139  0.3012 -0.3079 -0.5219
 1687SOL     OW 5245   3.823   2.142   4.384  0.2688 -0.3100 -0.0583
 1687SOL    HW1 5246   3.915   2.133   4.424  0.7001 -0.2447 -1.0144
 1687SOL    HW2 5247   3.764   2.190   4.449  0.5552 -1.4490  1.0958
 1688SOL     OW 5248   4.185   4.890   1.039  0.1397  0.2586 -0.0544
 1688SOL    HW1 5249   4.096   4.845   1.050 -0.9134  1.9588 -1.1926
 1688SOL    HW2 5250   4.219   4.873   0.946  0.1101  1.1161 -0.2283
 1689SOL     OW 5251   2.922   0.937   3.996 -0.1360 -1.1470  0.5038
 1689SOL    HW1 5252   3.003   0.940   4.055  0.1599 -0.0677  0.0775
 1689SOL    HW2 5253   2.880   0.847   4.001  0.8940 -1.6177  1.0059
 1690SOL     OW 5254   0.504   4.014   2.967  0.7468 -0.0402 -0.3846
 1690SOL    HW1 5255   0.419   3.962   2.975  1.1663 -0.4910  1.6649
 1690SOL    HW2 5256   0.568   3.986   3.039  1.1464  3.0200  0.5960
 1691SOL     OW 5257   4.555   4.687   1.581 -0.1350 -0.1164 -0.0016
 1691SOL    HW1 5258   4.513   4.663   1.668  1.3066  1.9291  1.3487
 1691SOL    HW2 5259   4.655   4.685   1.591  0.1093 -1.5184 -2.1360
 1692SOL     OW 5260   4.424   2.722   1.926 -0.3643 -0.3875 -0.5289
 1692SOL    HW1 5261   4.405   2.699   2.022 -1.1872 -1.2639 -0.8846
 1692SOL    HW2 5262   4.342   2.703   1.871  0.4735 -1.0172 -1.5890
 1693SOL     OW 5263   4.258   0.822   3.552 -0.2616  0.3990  0.0161
 1693SOL    HW1 5264   4.199   0.801   3.630 -1.2178  0.0222 -0.7864
 1693SOL    HW2 5265   4.295   0.737   3.514 -0.0123  0.5599 -0.1016
 1694SOL     OW 5266   4.080   4.964   3.266  0.2655  0.2905  0.2480
 1694SOL    HW1 5267   4.126   4.918   3.190  0.6730  0.3988  0.4257
 1694SOL    HW2 5268   4.021   5.037   3.230 -1.0129 -0.8764 -0.0940
 1695SOL     OW 5269   0.218   1.568   4.642  0.2205 -0.4705 -0.1687
 1695SOL    HW1 5270   0.222   1.602   4.736 -1.2995  2.6462 -1.1020
 1695SOL    HW2 5271   0.136   1.513   4.630 -2.3108  3.0388 -0.6181
 1696SOL     OW 5272   1.942   1.577   4.981  0.0843  0.3029  0.3064
 1696SOL    HW1 5273   1.917   1.621   5.067  0.4516  0.8823  0.1232
 1696SOL    HW2 5274   1.870   1.592   4.914 -0.4155 -0.5340  0.6309
 1697SOL     OW 5275   0.581   1.507   1.906 -0.0392  0.3506 -0.1683
 1697SOL    HW1 5276   0.487   1.488   1.878  0.3872  0.4080 -1.7392
 1697SOL    HW2 5277   0.636   1.529   1.825  0.6783  3.2104  0.9681
 1698SOL     OW 5278   1.918   2.086   3.899  0.3332  0.1649  0.2303
 1698SOL    HW1 5279   1.863   2.169   3.911  0.8893  0.8474 -1.5933
 1698SOL    HW2 5280   2.011   2.111   3.873  0.4364 -1.0169 -0.6363
 1699SOL     OW 5281   4.875   1.840   4.367  0.5125  0.5912 -0.2143
 1699SOL    HW1 5282   4.780   1.822   4.342  0.7795  2.1859 -2.7342
 1699SOL    HW2 5283   4.935   1.816   4.291  2.1348  0.0007  1.1742
 1700SOL     OW 5284   3.345   4.143   2.880 -0.3854 -0.2268  0.2212
 1700SOL    HW1 5285   3.350   4.204   2.801 -0.5228 -0.6193 -0.0882
 1700SOL    HW2 5286   3.434   4.100   2.895  0.1711  1.2239  1.3827
 1701SOL     OW 5287   2.620   0.536   5.161  0.3042 -0.6211 -0.1115
 1701SOL    HW1 5288   2.564   0.466   5.117 -1.1185  0.2393  0.2673
 1701SOL    HW2 5289   2.675   0.494   5.233 -0.2783 -1.3937 -0.1063
 1702SOL     OW 5290   4.132   0.149   0.211  0.0016 -0.6493  0.8208
 1702SOL    HW1 5291   4.046   0.100   0.203 -0.0496 -0.5046  0.4372
 1702SOL    HW2 5292   4.126   0.236   0.161  0.1807 -0.3799  1.2632
 1703SOL     OW 5293   3.290   2.299   1.102 -0.1353 -0.7408 -0.7301
 1703SOL    HW1 5294   3.302   2.389   1.144  0.6602 -0.6322 -1.1706
 1703SOL    HW2 5295   3.355   2.289   1.026  0.6519 -2.1772  0.1010
 1704SOL     OW 5296   5.141   0.795   4.626  0.1065 -0.2479 -0.0719
 1704SOL    HW1 5297   5.213   0.746   4.675 -0.5948 -0.1616  1.0919
 1704SOL    HW2 5298   5.071   0.730   4.595 -0.1146 -0.1472  0.2158
 1705SOL     OW 5299   3.555   0.231   1.284  0.0766 -0.2829 -0.0947
 1705SOL    HW1 5300   3.619   0.160   1.256  1.8063  1.2258 -0.1331
 1705SOL    HW2 5301   3.549   0.300   1.212  0.8524  1.1854  1.1849
 1706SOL     OW 5302   4.866   4.567   3.663 -0.5585 -0.1087  0.4669
 1706SOL    HW1 5303   4.859   4.546   3.761 -2.8377 -0.5768  0.2689
 1706SOL    HW2 5304   4.931   4.641   3.649 -1.2954  1.0019  2.5257
 1707SOL     OW 5305   5.101   4.015   1.231 -0.3122  0.2883  0.4371
 1707SOL    HW1 5306   5.108   4.038   1.134  1.0040 -1.2100  0.1314
 1707SOL    HW2 5307   5.006   3.994   1.254 -0.6447  0.7229 -0.5031
 1708SOL     OW 5308   4.001   1.904   3.645  0.0027 -0.3327 -0.1003
 1708SOL    HW1 5309   4.099   1.923   3.651 -0.1535  0.4461  0.1150
 1708SOL    HW2 5310   3.957   1.972   3.586 -0.5429 -0.1234  0.5260
 1709SOL     OW 5311   0.282   4.273   2.700  0.3314  0.1824 -0.5998
 1709SOL    HW1 5312   0.309   4.248   2.793  2.6735  0.0216 -1.2369
 1709SOL    HW2 5313   0.220   4.204   2.663 -1.1766  0.5966  1.0336
 1710SOL     OW 5314   1.969   0.616   0.535  0.0384  0.0075  0.0405
 1710SOL    HW1 5315   2.001   0.664   0.454 -0.5828  1.3728  0.5725
 1710SOL    HW2 5316   1.923   0.681   0.597 -0.6395 -1.2317  0.8898
 1711SOL     OW 5317   0.014   0.276   2.385 -0.1683  0.1936  0.7551
 1711SOL    HW1 5318  -0.082   0.287   2.407 -0.0227  0.5777  1.2214
 1711SOL    HW2 5319   0.068   0.269   2.469  0.4900  2.5711  0.6218
 1712SOL     OW 5320   0.991   4.332   2.707  0.0346  0.2999  0.9286
 1712SOL    HW1 5321   1.005   4.234   2.696 -0.8216  0.4710 -2.7239
 1712SOL    HW2 5322   0.923   4.348   2.778 -1.2212 -1.8718  0.2875
 1713SOL     OW 5323   0.505   0.611   4.718  0.3224  0.4947 -0.2631
 1713SOL    HW1 5324   0.590   0.636   4.673  1.1238 -0.4903  0.6472
 1713SOL    HW2 5325   0.428   0.628   4.656  1.3489 -0.4815 -1.8867
 1714SOL     OW 5326   3.415   2.208   1.395  0.0872 -0.0223 -0.0394
 1714SOL    HW1 5327   3.351   2.264   1.448 -0.6855 -0.7163 -0.2182
 1714SOL    HW2 5328   3.372   2.180   1.309  0.2336 -1.3461  0.2972
 1715SOL     OW 5329   1.633   0.765   1.901 -0.0395 -0.8285 -0.0437
 1715SOL    HW1 5330   1.569   0.757   1.977 -0.1939 -1.3397 -0.2264
 1715SOL    HW2 5331   1.583   0.790   1.817  0.2575  0.8142  0.2266
 1716SOL     OW 5332   4.823   5.087   1.362  0.1399 -0.2111 -0.3188
 1716SOL    HW1 5333   4.742   5.051   1.316  0.5277  0.5600 -1.6404
 1716SOL    HW2 5334   4.826   5.187   1.351  1.2029 -0.2188 -0.1705
 1717SOL     OW 5335   0.479   2.138   0.724  0.7978 -0.5254 -0.1661
 1717SOL    HW1 5336   0.460   2.054   0.776  1.1005 -1.4639 -1.5190
 1717SOL    HW2 5337   0.522   2.205   0.784  1.7558 -1.8143  0.6421
 1718SOL     OW 5338   2.853   3.334   4.015 -0.5794  0.3259 -0.3271
 1718SOL    HW1 5339   2.838   3.310   4.111 -1.8264  0.2434 -0.5315
 1718SOL    HW2 5340   2.780   3.394   3.984 -0.0572  0.5396 -1.1737
 1719SOL     OW 5341   2.313   4.863   3.449 -0.1198  0.3226  0.3022
 1719SOL    HW1 5342   2.216   4.841   3.455 -0.1084  0.0901 -0.2237
 1719SOL    HW2 5343   2.349   4.829   3.361  0.6259 -0.3582  0.8541
 1720SOL     OW 5344   2.426   2.497   4.391  0.0928 -0.3186 -0.3192
 1720SOL    HW1 5345   2.344   2.522   4.339 -1.1109 -1.1665  1.0662
 1720SOL    HW2 5346   2.479   2.579   4.411 -0.7808  0.3514 -0.6694
 1721SOL     OW 5347   5.129   4.684   3.513  0.4161  0.4137 -0.2354
 1721SOL    HW1 5348   5.083   4.767   3.482  1.6619  0.8432 -1.0420
 1721SOL    HW2 5349   5.165   4.634   3.434 -0.8250 -1.2363  0.1816
 1722SOL     OW 5350   3.319   4.909   3.192 -0.0240  0.9068  0.0573
 1722SOL    HW1 5351   3.292   4.969   3.117 -0.7584 -0.4394 -0.8062
 1722SOL    HW2 5352   3.396   4.949   3.241  0.2401  1.9905 -1.1839
 1723SOL     OW 5353   0.536   0.301   0.345 -0.3972  0.4504  0.6136
 1723SOL    HW1 5354   0.589   0.253   0.276  0.4065 -1.4099  2.4093
 1723SOL    HW2 5355   0.564   0.397   0.348 -0.6547  0.6470 -1.7609
 1724SOL     OW 5356   2.825   4.955   4.625 -0.0845  0.4264  0.1129
 1724SOL    HW1 5357   2.835   5.054   4.633 -0.0819  0.4750 -0.4224
 1724SOL    HW2 5358   2.906   4.916   4.580 -0.1989  0.2186  0.0816
 1725SOL     OW 5359   0.019   1.823   0.009 -0.1830  0.0314  0.5874
 1725SOL    HW1 5360   0.110   1.804   0.047  0.3477 -0.1773 -0.7527
 1725SOL    HW2 5361  -0.037   1.867   0.079  1.4256  1.5275  1.0162
 1726SOL     OW 5362   4.965   1.098   1.894 -0.1091  0.1340 -0.4182
 1726SOL    HW1 5363   4.879   1.129   1.935  0.6493  0.8787  0.6395
 1726SOL    HW2 5364   5.042   1.129   1.949  0.7648 -2.9009  0.2785
 1727SOL     OW 5365   4.998   2.422   4.380  0.1176 -0.0322 -0.1368
 1727SOL    HW1 5366   4.986   2.333   4.336  0.0468  0.8485 -2.0039
 1727SOL    HW2 5367   5.075   2.470   4.339 -0.9862  1.5154 -0.4728
 1728SOL     OW 5368   1.200   5.151   4.849  0.1595  0.5692  0.2496
 1728SOL    HW1 5369   1.202   5.141   4.750  0.2417 -0.5988  0.3592
 1728SOL    HW2 5370   1.114   5.194   4.876 -0.5706 -0.5385 -0.2217
 1729SOL     OW 5371   1.155   1.963   3.117  0.0551 -0.3236 -0.4240
 1729SOL    HW1 5372   1.250   1.936   3.130 -0.1858  0.0515  3.0188
 1729SOL    HW2 5373   1.144   2.060   3.140 -1.3662 -0.7624  0.9547
 1730SOL     OW 5374   5.116   1.006   3.130 -0.7892  0.3518 -0.2285
 1730SOL    HW1 5375   5.160   1.052   3.208  2.1544 -0.2325 -1.3921
 1730SOL    HW2 5376   5.144   1.051   3.045 -2.4017 -0.1855 -1.0857
 1731SOL     OW 5377   2.838   3.060   4.691 -0.3951 -0.2562  0.1941
 1731SOL    HW1 5378   2.795   3.134   4.742  0.6747  1.3305 -1.1035
 1731SOL    HW2 5379   2.777   3.030   4.617  0.3554  1.6008 -1.2872
 1732SOL     OW 5380   2.912   0.065   4.573 -0.1588 -0.0122  0.4305
 1732SOL    HW1 5381   2.873   0.143   4.623 -0.8198  0.9065 -1.4300
 1732SOL    HW2 5382   2.926   0.090   4.477  1.3312 -1.6284  0.1704
 1733SOL     OW 5383   3.170   4.021   1.983  0.8334 -0.4450 -0.5587
 1733SOL    HW1 5384   3.108   4.098   1.996  1.4068  0.2317 -1.7157
 1733SOL    HW2 5385   3.243   4.047   1.921  1.8837 -1.4659  0.2116
 1734SOL     OW 5386   1.125   4.500   4.517 -0.1362 -0.8645  0.2868
 1734SOL    HW1 5387   1.214   4.545   4.506  0.0902 -1.5156 -0.7129
 1734SOL    HW2 5388   1.135   4.402   4.499 -1.1230 -0.8872 -0.2145
 1735SOL     OW 5389   4.662   0.534   1.920  0.5802 -0.5462 -0.1041
 1735SOL    HW1 5390   4.735   0.470   1.893  0.6472 -0.6313  0.2821
 1735SOL    HW2 5391   4.685   0.625   1.886  0.8825 -0.5654  0.0417
 1736SOL     OW 5392   0.710   0.821   1.371 -0.4787  0.3047 -0.2200
 1736SOL    HW1 5393   0.735   0.736   1.418 -2.3269 -0.3400 -0.3138
 1736SOL    HW2 5394   0.618   0.812   1.334  0.3277  1.3419 -2.6850
 1737SOL     OW 5395   1.459   1.444   0.403 -0.1513  0.2525 -0.0790
 1737SOL    HW1 5396   1.451   1.449   0.502 -2.2936  1.8711 -0.2398
 1737SOL    HW2 5397   1.479   1.535   0.367  1.5610 -0.4902 -1.1100
 1738SOL     OW 5398   4.626   4.547   2.436  0.1083  0.0494  0.3281
 1738SOL    HW1 5399   4.646   4.455   2.402 -1.1887 -0.2303  0.2875
 1738SOL    HW2 5400   4.639   4.613   2.362 -1.4261 -0.4088 -0.3835
 1739SOL     OW 5401   3.307   1.512   4.962 -0.0611 -0.6420  0.1671
 1739SOL    HW1 5402   3.350   1.425   4.938 -1.4538 -1.2858 -0.0752
 1739SOL    HW2 5403   3.256   1.501   5.047 -0.3315 -0.0794  0.0807
 1740SOL     OW 5404   2.831   4.271   4.851  0.7584 -0.4432 -0.3776
 1740SOL    HW1 5405   2.837   4.225   4.763 -1.0921 -3.4507  0.9087
 1740SOL    HW2 5406   2.739   4.308   4.864  0.8728 -0.4316  0.4801
 1741SOL     OW 5407   3.937   3.420   3.702 -0.3134 -0.4123  0.4015
 1741SOL    HW1 5408   3.861   3.425   3.766 -0.7774 -2.2697  0.0359
 1741SOL    HW2 5409   3.903   3.422   3.608  0.2707  0.9151  0.1859
 1742SOL     OW 5410   1.986   1.280   3.695  0.4420 -0.5682  0.1172
 1742SOL    HW1 5411   2.010   1.185   3.713 -0.7135 -1.2924 -1.8071
 1742SOL    HW2 5412   2.068   1.337   3.698  1.1332 -1.5695  1.4045
 1743SOL     OW 5413   1.710   5.020   2.772  0.5894 -0.2401  0.4558
 1743SOL    HW1 5414   1.794   4.979   2.735  1.4222 -0.6156  2.6363
 1743SOL    HW2 5415   1.658   4.951   2.821 -1.0416 -0.0002 -0.8559
 1744SOL     OW 5416   3.978   2.932   1.933  0.2969  0.1779 -0.4168
 1744SOL    HW1 5417   4.032   3.016   1.926  2.1066 -1.0615 -2.2836
 1744SOL    HW2 5418   3.934   2.913   1.846 -0.5765 -0.5077  0.1589
 1745SOL     OW 5419   3.101   3.477   0.598  0.1251 -0.1102 -0.0957
 1745SOL    HW1 5420   3.060   3.561   0.634  0.3271 -0.5558  1.2483
 1745SOL    HW2 5421   3.192   3.497   0.561 -0.9285  0.7448 -2.3935
 1746SOL     OW 5422   1.869   4.086   2.873  0.3070 -0.3690  0.0884
 1746SOL    HW1 5423   1.883   4.162   2.809 -0.6741  0.2186  0.5349
 1746SOL    HW2 5424   1.938   4.089   2.945 -0.3745  0.7768  0.7151
 1747SOL     OW 5425   0.868   2.328   1.626 -0.1898  0.4671 -0.1478
 1747SOL    HW1 5426   0.955   2.279   1.636 -0.7197 -0.3740  0.4338
 1747SOL    HW2 5427   0.861   2.365   1.534  0.4688 -0.0734 -0.4208
 1748SOL     OW 5428   2.343   3.476   3.671  0.2677  0.4213 -0.0106
 1748SOL    HW1 5429   2.395   3.427   3.740 -0.4306  1.8359  1.5927
 1748SOL    HW2 5430   2.374   3.448   3.580  1.6555 -1.0270  0.8536
 1749SOL     OW 5431   0.542   1.746   3.986  0.6737 -0.0038 -0.1938
 1749SOL    HW1 5432   0.518   1.652   4.010  1.0611 -0.1508 -0.3665
 1749SOL    HW2 5433   0.459   1.802   3.980  0.5024 -0.1519  0.6738
 1750SOL     OW 5434   1.113   3.343   2.516  0.0001  0.5830 -0.6205
 1750SOL    HW1 5435   1.205   3.312   2.537 -0.6780 -2.3835 -1.5312
 1750SOL    HW2 5436   1.056   3.337   2.597 -0.1511 -0.8431 -0.8076
 1751SOL     OW 5437   1.076   2.262   3.381 -0.4854  0.1443 -0.6515
 1751SOL    HW1 5438   1.101   2.232   3.289  0.4072 -2.0754  0.2383
 1751SOL    HW2 5439   1.159   2.269   3.437 -1.0236  1.3982  0.0301
 1752SOL     OW 5440   3.980   4.703   3.389  0.5528  0.0725 -0.8175
 1752SOL    HW1 5441   4.061   4.759   3.369  0.0391  0.6797 -1.2726
 1752SOL    HW2 5442   3.998   4.645   3.468  0.6332  1.9344  0.6002
 1753SOL     OW 5443   3.956   2.391   4.545  0.1320 -0.2886  0.1310
 1753SOL    HW1 5444   4.004   2.328   4.485 -1.2439 -0.8871 -0.3957
 1753SOL    HW2 5445   3.925   2.342   4.627 -0.4260 -0.1830 -0.0067
 1754SOL     OW 5446   3.583   4.801   0.157 -0.6506 -0.0368  0.4096
 1754SOL    HW1 5447   3.661   4.859   0.132  0.0125 -1.5324 -1.2667
 1754SOL    HW2 5448   3.530   4.845   0.229  0.4097  2.1216 -0.0442
 1755SOL     OW 5449   3.698   4.316   3.215  0.3558  0.0163  0.6599
 1755SOL    HW1 5450   3.703   4.325   3.115 -3.3888 -1.6008  0.1766
 1755SOL    HW2 5451   3.729   4.401   3.257 -0.3418  1.7262 -2.0148
 1756SOL     OW 5452   2.062   0.829   1.054 -0.1787 -0.1647  0.0568
 1756SOL    HW1 5453   2.034   0.734   1.047  2.5869 -1.0723  0.2582
 1756SOL    HW2 5454   2.046   0.875   0.967 -0.6222 -1.0637 -0.3505
 1757SOL     OW 5455   4.711   3.864   0.400  0.1942  0.3097  0.1061
 1757SOL    HW1 5456   4.775   3.806   0.349 -0.0159  1.5412 -1.6701
 1757SOL    HW2 5457   4.746   3.881   0.492  1.5791 -0.4262 -0.2643
 1758SOL     OW 5458   0.548   0.109   4.279 -0.2476 -0.1969 -0.0135
 1758SOL    HW1 5459   0.621   0.060   4.327 -0.3920 -0.2218  0.1832
 1758SOL    HW2 5460   0.462   0.059   4.290 -0.2538 -0.2745 -0.4148
 1759SOL     OW 5461   0.442   4.149   2.207 -0.5951  0.1465 -0.1990
 1759SOL    HW1 5462   0.526   4.107   2.173 -0.4644  1.4629 -1.5999
 1759SOL    HW2 5463   0.363   4.098   2.173 -0.3946 -0.6027  0.4355
 1760SOL     OW 5464   0.695   3.717   1.406 -0.3297  0.3302 -0.1244
 1760SOL    HW1 5465   0.663   3.626   1.431 -1.4164  0.7469  0.0383
 1760SOL    HW2 5466   0.765   3.747   1.471  1.3011 -1.0483 -1.1373
 1761SOL     OW 5467   3.775   0.359   2.553 -0.8125  0.9926 -0.0431
 1761SOL    HW1 5468   3.715   0.335   2.630 -0.2810 -0.2214  0.0042
 1761SOL    HW2 5469   3.719   0.377   2.472 -1.2449 -0.2818 -0.0424
 1762SOL     OW 5470   0.266   4.423   3.537  0.6487  0.0486  0.3391
 1762SOL    HW1 5471   0.276   4.522   3.544  0.0931  0.0143  2.0514
 1762SOL    HW2 5472   0.169   4.399   3.542  0.6617 -0.5257 -1.4152
 1763SOL     OW 5473   4.316   2.926   3.426 -0.1011  0.2541  0.3474
 1763SOL    HW1 5474   4.234   2.980   3.409  0.0225  0.2957 -0.1342
 1763SOL    HW2 5475   4.301   2.864   3.503 -0.9763 -0.5666 -0.4683
 1764SOL     OW 5476   2.640   2.744   0.458 -0.0311 -0.8283 -0.0112
 1764SOL    HW1 5477   2.627   2.840   0.434 -2.6608 -1.4428 -1.4763
 1764SOL    HW2 5478   2.649   2.690   0.374 -0.4253 -2.0654  0.7186
 1765SOL     OW 5479   3.202   3.981   1.415 -0.0190 -0.1560  0.0643
 1765SOL    HW1 5480   3.191   3.882   1.408  0.4581 -0.2912  1.0517
 1765SOL    HW2 5481   3.119   4.027   1.383 -1.0043 -0.9377  1.4217
 1766SOL     OW 5482   0.980   4.589   1.911 -0.0658 -0.3501 -0.1102
 1766SOL    HW1 5483   0.935   4.552   1.830 -1.3786 -1.3207  1.0044
 1766SOL    HW2 5484   0.911   4.623   1.975  0.9855  1.2088  0.2403
 1767SOL     OW 5485   1.488   3.767   4.785 -0.4253 -0.2065 -0.1598
 1767SOL    HW1 5486   1.566   3.778   4.723 -1.4002  1.3784 -1.1678
 1767SOL    HW2 5487   1.444   3.855   4.799 -0.1961 -0.4623  2.9354
 1768SOL     OW 5488   0.908   5.044   2.808  0.1161  0.3027  0.1855
 1768SOL    HW1 5489   0.875   5.102   2.734  1.3962  1.2144  0.2863
 1768SOL    HW2 5490   0.923   4.951   2.775 -0.5159  0.3938 -0.3675
 1769SOL     OW 5491   0.082   0.869   3.454 -0.1583 -0.8261 -0.2173
 1769SOL    HW1 5492   0.153   0.816   3.407  0.6677 -0.0941  0.1854
 1769SOL    HW2 5493   0.086   0.850   3.552 -1.2935 -1.6692 -0.3209
 1770SOL     OW 5494   3.678   4.136   2.008 -0.1802 -0.7832 -0.1751
 1770SOL    HW1 5495   3.663   4.116   2.105 -0.0966 -2.1652 -0.4185
 1770SOL    HW2 5496   3.655   4.055   1.954 -0.9760  0.2134 -1.3940
 1771SOL     OW 5497   4.378   2.301   2.470 -0.0261 -0.2285 -0.1336
 1771SOL    HW1 5498   4.307   2.247   2.424  0.2512  0.2277 -1.1423
 1771SOL    HW2 5499   4.380   2.279   2.567 -0.1192 -1.8055 -0.4647
 1772SOL     OW 5500   2.549   2.003   1.237 -0.1590  0.1216 -0.0833
 1772SOL    HW1 5501   2.631   2.035   1.189 -1.6845 -0.1932 -3.1696
 1772SOL    HW2 5502   2.468   2.022   1.181 -1.7706 -3.6171  0.6160
 1773SOL     OW 5503   1.384   0.958   3.010 -0.5507 -0.9845 -0.5955
 1773SOL    HW1 5504   1.415   0.997   2.923  0.4492  1.5370  0.7594
 1773SOL    HW2 5505   1.286   0.977   3.021 -0.0097  1.8762  0.2345
 1774SOL     OW 5506   1.717   4.088   0.073  0.6177 -0.1001  0.7467
 1774SOL    HW1 5507   1.701   3.991   0.090  1.3898 -0.2336  0.7477
 1774SOL    HW2 5508   1.810   4.112   0.101  1.2044  0.1625 -1.2540
 1775SOL     OW 5509   4.103   4.895   2.221 -0.5961 -0.4925 -0.3724
 1775SOL    HW1 5510   4.016   4.909   2.270 -0.7335  0.2848 -0.8279
 1775SOL    HW2 5511   4.178   4.926   2.278 -0.8553  1.7113 -1.1485
 1776SOL     OW 5512   0.896   1.775   4.803 -0.3281 -0.0141  0.3555
 1776SOL    HW1 5513   0.914   1.678   4.785  0.5111  0.0541  0.7924
 1776SOL    HW2 5514   0.823   1.783   4.870 -0.8969 -0.3243 -0.2132
 1777SOL     OW 5515   5.109   4.739   2.885  0.2264  0.3194  0.5409
 1777SOL    HW1 5516   5.134   4.672   2.955  0.0038 -0.2161  0.1139
 1777SOL    HW2 5517   5.041   4.802   2.922 -1.3047 -1.0936  0.2653
 1778SOL     OW 5518   0.023   2.299   2.918  0.3038  0.3428 -0.0547
 1778SOL    HW1 5519   0.042   2.373   2.982  0.6389  1.5546 -1.5005
 1778SOL    HW2 5520   0.043   2.329   2.824 -1.8283 -0.7562 -0.9555
 1779SOL     OW 5521   2.108   2.277   4.280 -0.0789 -0.4191  1.0902
 1779SOL    HW1 5522   2.199   2.270   4.240 -0.0228  0.6160  1.0009
 1779SOL    HW2 5523   2.110   2.342   4.356 -1.4972  2.7269 -1.3451
 1780SOL     OW 5524   4.570   0.428   1.125  0.6413 -0.2199  0.4887
 1780SOL    HW1 5525   4.471   0.442   1.137  0.4757 -1.1887  0.2891
 1780SOL    HW2 5526   4.589   0.403   1.030  1.0409 -0.3798  0.6086
 1781SOL     OW 5527   2.951   1.361   1.929  0.2884  0.4175 -0.4702
 1781SOL    HW1 5528   2.860   1.335   1.962  0.4803  0.2838 -0.0292
 1781SOL    HW2 5529   3.014   1.365   2.007  0.5597  0.9384 -0.7139
 1782SOL     OW 5530   0.236   1.695   0.344 -0.0901 -0.3744 -0.3549
 1782SOL    HW1 5531   0.192   1.605   0.346 -2.1083  0.5332 -0.6635
 1782SOL    HW2 5532   0.176   1.762   0.389 -0.2156  1.4039 -2.9539
 1783SOL     OW 5533   1.561   4.269   1.593 -0.2718 -0.0523 -0.0542
 1783SOL    HW1 5534   1.479   4.307   1.635 -0.3402  0.0074 -0.2413
 1783SOL    HW2 5535   1.632   4.340   1.590 -0.4926  0.1465 -0.6614
 1784SOL     OW 5536   2.042   0.897   4.765  0.6378 -0.2365 -0.4249
 1784SOL    HW1 5537   2.095   0.939   4.692 -0.5612 -0.5977 -1.5481
 1784SOL    HW2 5538   2.041   0.957   4.845  0.7898  0.8424 -1.2088
 1785SOL     OW 5539   0.542   2.516   1.909  0.0954 -0.4654 -0.0978
 1785SOL    HW1 5540   0.501   2.477   1.992 -1.3731 -4.0814 -2.2690
 1785SOL    HW2 5541   0.536   2.615   1.912 -2.2686 -0.5492  2.9340
 1786SOL     OW 5542   4.492   4.617   1.877 -0.6244  0.4842  0.2596
 1786SOL    HW1 5543   4.423   4.545   1.871  0.0395 -0.1738  0.3226
 1786SOL    HW2 5544   4.581   4.576   1.898 -0.3519  1.3941  0.9403
 1787SOL     OW 5545   2.530   0.812   3.523  0.3672 -0.1245 -0.1022
 1787SOL    HW1 5546   2.520   0.786   3.619 -1.1259 -0.2317 -0.2692
 1787SOL    HW2 5547   2.551   0.909   3.516  0.3590 -0.0919  0.3223
 1788SOL     OW 5548   0.620   4.586   0.174 -0.0515 -0.5496  0.3606
 1788SOL    HW1 5549   0.590   4.513   0.113 -1.0855  0.6312 -0.6032
 1788SOL    HW2 5550   0.720   4.588   0.177 -0.0155 -1.7449  0.0972
 1789SOL     OW 5551   3.194   0.956   2.342 -0.0531  0.0930 -0.5551
 1789SOL    HW1 5552   3.179   0.911   2.430  0.3698  0.6020 -0.2138
 1789SOL    HW2 5553   3.200   0.887   2.270 -1.9751 -0.2606 -0.4333
 1790SOL     OW 5554   0.843   1.084   2.827 -0.4071  0.3474 -0.7563
 1790SOL    HW1 5555   0.794   1.015   2.773 -0.6153 -0.2630  0.1906
 1790SOL    HW2 5556   0.917   1.040   2.878  0.3288  1.0605 -1.1927
 1791SOL     OW 5557   2.446   4.283   4.533  0.4080  0.1837 -0.1157
 1791SOL    HW1 5558   2.374   4.317   4.473  1.6275 -0.2747 -1.9283
 1791SOL    HW2 5559   2.504   4.219   4.483  0.4366 -1.6445  2.1068
 1792SOL     OW 5560   1.067   0.704   4.238  0.6343 -0.2137  0.0196
 1792SOL    HW1 5561   1.103   0.752   4.318 -0.2269 -0.4730  0.5846
 1792SOL    HW2 5562   1.115   0.734   4.156  2.9169 -1.3713  0.8453
 1793SOL     OW 5563   2.705   1.256   1.720 -0.2423  0.0456 -0.2901
 1793SOL    HW1 5564   2.724   1.160   1.702 -0.4255 -0.0394 -0.0422
 1793SOL    HW2 5565   2.714   1.309   1.636 -0.7345 -0.2839 -0.5533
 1794SOL     OW 5566   4.928   2.896   3.538  0.4159  0.4902 -0.4443
 1794SOL    HW1 5567   4.897   2.804   3.561 -1.3689  1.1615 -0.0293
 1794SOL    HW2 5568   4.859   2.963   3.567  2.7454  2.1929  1.5703
 1795SOL     OW 5569   2.274   4.404   4.377  0.1798  0.3893 -0.4629
 1795SOL    HW1 5570   2.243   4.344   4.303 -1.0454  1.0623 -0.5227
 1795SOL    HW2 5571   2.200   4.467   4.402  0.6166  0.2883  1.2304
 1796SOL     OW 5572   1.954   3.173   0.994  0.7947 -0.6884 -0.6163
 1796SOL    HW1 5573   2.032   3.206   0.943  1.3722 -0.1837  0.5482
 1796SOL    HW2 5574   1.948   3.074   0.987  1.4258 -0.7083 -0.8614
 1797SOL     OW 5575   2.202   3.195   2.664  0.4888  0.0879 -0.0115
 1797SOL    HW1 5576   2.196   3.193   2.564  1.1490  1.5325 -0.1093
 1797SOL    HW2 5577   2.115   3.227   2.702  0.5648  0.5058 -0.1848
 1798SOL     OW 5578   1.809   2.388   1.273 -0.2286  0.0782  0.2563
 1798SOL    HW1 5579   1.776   2.306   1.225  0.7533 -0.1317 -0.0823
 1798SOL    HW2 5580   1.740   2.418   1.338 -0.9512 -0.5324 -0.2080
 1799SOL     OW 5581   1.724   0.330   2.170  0.3736 -0.0358  0.4366
 1799SOL    HW1 5582   1.629   0.325   2.200  0.6122 -0.4619  1.1515
 1799SOL    HW2 5583   1.737   0.274   2.088 -0.0524  0.2777  0.1499
 1800SOL     OW 5584   1.823   4.764   3.565 -0.2495 -0.2529  0.1911
 1800SOL    HW1 5585   1.862   4.788   3.654 -1.4885  1.0741  0.3939
 1800SOL    HW2 5586   1.811   4.847   3.510  2.2924 -1.1777 -2.0376
 1801SOL     OW 5587   2.323   1.197   1.497  0.1339  0.3589 -0.3964
 1801SOL    HW1 5588   2.389   1.128   1.468 -0.3105  0.2284 -1.1027
 1801SOL    HW2 5589   2.236   1.154   1.519  0.2431  0.5443  0.4311
 1802SOL     OW 5590   4.567   4.327   4.836 -0.2477  0.7368  0.2154
 1802SOL    HW1 5591   4.591   4.391   4.909  0.4213 -0.9777  1.5469
 1802SOL    HW2 5592   4.640   4.324   4.768 -0.4671  1.6633 -0.0747
 1803SOL     OW 5593   1.678   3.654   0.571  0.1364 -0.1196  0.3930
 1803SOL    HW1 5594   1.668   3.555   0.582 -0.0803 -0.2047 -0.4597
 1803SOL    HW2 5595   1.662   3.699   0.658 -2.7560 -0.6199  0.2353
 1804SOL     OW 5596   3.946   0.903   3.581  0.2334  0.4778 -0.3128
 1804SOL    HW1 5597   3.959   0.855   3.494  0.9705 -1.6967  0.9044
 1804SOL    HW2 5598   4.013   0.870   3.647 -0.9119  1.3662  1.3627
 1805SOL     OW 5599   2.874   4.774   2.723  0.2176  0.1813  0.4239
 1805SOL    HW1 5600   2.909   4.734   2.808 -0.0594 -0.7787  0.0964
 1805SOL    HW2 5601   2.920   4.731   2.646 -0.6223 -0.0310  0.0370
 1806SOL     OW 5602   0.017   3.184   2.131 -0.1582 -0.5104 -0.5355
 1806SOL    HW1 5603   0.018   3.085   2.140 -0.5568 -0.4450  0.3067
 1806SOL    HW2 5604   0.108   3.221   2.150 -0.4422 -0.5709  1.1168
 1807SOL     OW 5605   1.853   3.155   4.036 -0.3825  0.2945  0.1142
 1807SOL    HW1 5606   1.770   3.206   4.059 -0.6900  0.1121 -0.5559
 1807SOL    HW2 5607   1.894   3.117   4.119 -1.1737  0.0772  0.4097
 1808SOL     OW 5608   2.853   3.630   2.475  0.3551 -0.2803  0.2918
 1808SOL    HW1 5609   2.843   3.702   2.406 -0.2151 -2.4832 -2.0981
 1808SOL    HW2 5610   2.772   3.572   2.475  1.1784 -1.4962  1.4222
 1809SOL     OW 5611   3.673   1.241   3.921  0.1259 -0.6453  0.0775
 1809SOL    HW1 5612   3.695   1.329   3.880  0.6391  0.0030  1.6500
 1809SOL    HW2 5613   3.748   1.177   3.904  0.0298 -0.5941 -0.5461
 1810SOL     OW 5614   0.294   4.308   4.659 -0.0378 -0.3203 -0.3073
 1810SOL    HW1 5615   0.334   4.388   4.703  0.6979 -0.1866 -1.2057
 1810SOL    HW2 5616   0.201   4.295   4.693 -0.5824  1.5749 -0.9593
 1811SOL     OW 5617   0.333   1.949   3.996  0.3431  0.4986 -0.4117
 1811SOL    HW1 5618   0.272   2.009   4.047  1.9199  1.2419  0.6736
 1811SOL    HW2 5619   0.407   2.003   3.956 -0.2582 -0.2299 -2.6133
 1812SOL     OW 5620   0.543   4.491   3.974 -0.5503 -0.5056 -0.6908
 1812SOL    HW1 5621   0.450   4.468   4.005 -0.5979  1.6111  0.9976
 1812SOL    HW2 5622   0.608   4.472   4.047 -0.1508  1.2601 -0.5549
 1813SOL     OW 5623   3.928   4.765   1.136  0.3946 -0.1901  0.1282
 1813SOL    HW1 5624   3.898   4.790   1.229  0.3303  3.0608 -0.6372
 1813SOL    HW2 5625   3.877   4.684   1.106  0.8498 -1.7258  3.0899
 1814SOL     OW 5626   1.851   3.184   3.547 -0.4407 -1.0006  0.3059
 1814SOL    HW1 5627   1.873   3.098   3.501 -0.9607 -0.6695 -0.5907
 1814SOL    HW2 5628   1.768   3.223   3.507  1.5354  1.5884 -1.6539
 1815SOL     OW 5629   0.955   0.192   0.306  0.0191 -0.1457 -0.6384
 1815SOL    HW1 5630   0.903   0.133   0.369  2.0095  0.7289  2.0101
 1815SOL    HW2 5631   1.049   0.202   0.340  0.1356  3.5186 -1.6680
 1816SOL     OW 5632   1.368   2.216   2.926 -0.1144  0.1845  0.2119
 1816SOL    HW1 5633   1.459   2.178   2.910  0.2893  1.4974 -0.7430
 1816SOL    HW2 5634   1.347   2.283   2.855 -1.7767  0.0084  0.4970
 1817SOL     OW 5635   2.461   3.133   4.284  0.4561 -0.0735  0.3515
 1817SOL    HW1 5636   2.369   3.095   4.297 -0.7329  1.8929 -1.6955
 1817SOL    HW2 5637   2.466   3.224   4.326  1.0289  0.3839 -0.6619
 1818SOL     OW 5638   1.054   1.183   2.367  0.0527  0.2912 -0.1668
 1818SOL    HW1 5639   0.987   1.244   2.326 -0.6161 -0.1341  0.2830
 1818SOL    HW2 5640   1.135   1.236   2.395  0.3218  0.6563 -1.5840
 1819SOL     OW 5641   1.228   2.962   1.553  0.8679 -0.7700  0.3999
 1819SOL    HW1 5642   1.321   2.997   1.538  1.1843 -2.1049 -1.1419
 1819SOL    HW2 5643   1.228   2.863   1.540 -1.1331 -0.5747 -1.9340
 1820SOL     OW 5644   4.073   4.686   1.475 -0.1853  0.0045 -0.2239
 1820SOL    HW1 5645   4.068   4.725   1.567  1.0921  0.1359 -0.2044
 1820SOL    HW2 5646   4.104   4.755   1.411 -2.6419  0.4100 -1.1014
 1821SOL     OW 5647   1.428   1.912   1.595 -0.1197 -0.2189 -0.5873
 1821SOL    HW1 5648   1.502   1.957   1.545 -0.9558  0.2755 -1.4155
 1821SOL    HW2 5649   1.446   1.917   1.693  0.3092  1.0592 -0.7099
 1822SOL     OW 5650   3.603   4.783   0.853 -0.0539  0.4342 -0.7303
 1822SOL    HW1 5651   3.672   4.743   0.791  1.5577  3.1795 -0.8754
 1822SOL    HW2 5652   3.582   4.876   0.823 -1.2355  0.9030  1.3745
 1823SOL     OW 5653   2.868   0.745   0.172  0.0485  0.0981  0.1730
 1823SOL    HW1 5654   2.866   0.798   0.088 -1.8749 -0.1119  0.0356
 1823SOL    HW2 5655   2.820   0.659   0.158  0.9896 -0.6019  1.0893
 1824SOL     OW 5656   2.790   0.921   2.903  0.1931 -0.5619 -0.3918
 1824SOL    HW1 5657   2.764   0.987   2.833 -0.0067 -0.4815 -0.2437
 1824SOL    HW2 5658   2.709   0.895   2.956  0.0822 -1.6285 -1.0472
 1825SOL     OW 5659   0.044   2.506   4.553  1.0849  0.7662  0.5643
 1825SOL    HW1 5660   0.052   2.513   4.653 -1.2569  1.2581  0.7884
 1825SOL    HW2 5661  -0.040   2.457   4.530  0.8704  1.8518 -1.1632
 1826SOL     OW 5662   1.150   4.101   1.601  0.5078  0.3826  0.0117
 1826SOL    HW1 5663   1.112   4.189   1.572 -0.8080 -0.9697 -2.7521
 1826SOL    HW2 5664   1.104   4.070   1.684 -1.9600  0.4868 -1.2309
 1827SOL     OW 5665   4.617   4.359   2.065  0.2592 -0.7660  0.3517
 1827SOL    HW1 5666   4.596   4.325   1.974  1.8374 -0.3093 -0.2086
 1827SOL    HW2 5667   4.640   4.456   2.060 -2.8637  0.1813  1.7316
 1828SOL     OW 5668   3.564   2.050   5.052 -0.2798  0.2342 -0.2719
 1828SOL    HW1 5669   3.519   2.081   4.968 -0.4623  1.5249  0.2731
 1828SOL    HW2 5670   3.517   2.090   5.131 -0.6411 -1.6510  0.5052
 1829SOL     OW 5671   1.079   4.622   2.461 -0.0538 -0.3238  0.0505
 1829SOL    HW1 5672   1.120   4.618   2.552  0.0164 -0.5876  0.0089
 1829SOL    HW2 5673   1.127   4.559   2.400  0.9809  1.0540 -0.6179
 1830SOL     OW 5674   2.327   3.387   1.982 -0.0962  0.1451  0.0464
 1830SOL    HW1 5675   2.367   3.309   1.934  0.7206 -0.2509  1.3102
 1830SOL    HW2 5676   2.313   3.462   1.918 -0.5706 -0.9103 -1.1263
 1831SOL     OW 5677   4.349   1.165   3.863 -0.0238  0.4814  0.4049
 1831SOL    HW1 5678   4.348   1.264   3.849 -0.3668  0.4732  0.3713
 1831SOL    HW2 5679   4.437   1.138   3.904 -0.2747  0.9172  1.2671
 1832SOL     OW 5680   2.735   1.699   4.149 -0.2738 -0.2120 -0.1849
 1832SOL    HW1 5681   2.741   1.620   4.209 -0.2312 -1.8463 -2.2188
 1832SOL    HW2 5682   2.648   1.746   4.163 -0.6243 -1.0568  0.5308
 1833SOL     OW 5683   3.622   0.089   0.508 -0.2841  0.0288 -0.4827
 1833SOL    HW1 5684   3.700   0.028   0.501  1.1907  1.7500  0.2958
 1833SOL    HW2 5685   3.647   0.180   0.478 -2.5555  0.2272 -2.0379
 1834SOL     OW 5686   4.832   4.758   0.656 -0.0847  0.0957 -0.2889
 1834SOL    HW1 5687   4.777   4.832   0.616  2.8864  2.2713 -0.7195
 1834SOL    HW2 5688   4.879   4.793   0.737  0.4690 -1.7539  0.2289
 1835SOL     OW 5689   0.838   2.274   0.794  0.1359 -0.1608  0.4840
 1835SOL    HW1 5690   0.848   2.299   0.698 -2.2029  1.5137  0.5780
 1835SOL    HW2 5691   0.844   2.175   0.804  1.5966 -0.2788 -1.1862
 1836SOL     OW 5692   1.725   2.892   2.210 -0.5178  0.0526  0.6804
 1836SOL    HW1 5693   1.806   2.947   2.233  0.8108  0.3745 -3.7685
 1836SOL    HW2 5694   1.647   2.953   2.194 -0.7783  0.0214  1.7429
 1837SOL     OW 5695   0.756   1.953   1.212  0.2502  0.1815 -0.2126
 1837SOL    HW1 5696   0.855   1.942   1.202  0.3440  0.4298  0.4040
 1837SOL    HW2 5697   0.737   2.038   1.262 -0.2796  0.2171 -0.4694
 1838SOL     OW 5698   3.646   3.106   4.113 -0.3554  0.5505 -0.1361
 1838SOL    HW1 5699   3.731   3.137   4.155 -0.4488  0.8626 -0.1796
 1838SOL    HW2 5700   3.634   3.153   4.025 -0.5124  0.4153 -0.1861
 1839SOL     OW 5701   4.609   0.441   2.165 -0.2730  0.0345 -0.0886
 1839SOL    HW1 5702   4.634   0.345   2.157 -1.2907 -0.1030 -2.2624
 1839SOL    HW2 5703   4.620   0.486   2.077 -0.2517  1.8198  0.7766
 1840SOL     OW 5704   0.360   0.215   2.799  0.8355 -0.0246  0.8454
 1840SOL    HW1 5705   0.447   0.254   2.771  1.2355 -0.6596  1.1813
 1840SOL    HW2 5706   0.376   0.138   2.861  0.0803 -0.7803  0.1375
 1841SOL     OW 5707   2.122   1.115   4.402 -0.3391  0.2665 -0.4623
 1841SOL    HW1 5708   2.027   1.140   4.420  0.2477  0.5801  3.0527
 1841SOL    HW2 5709   2.167   1.187   4.350 -1.2529  1.6928  0.6517
 1842SOL     OW 5710   1.139   1.025   2.596  0.3708 -0.0909  0.4451
 1842SOL    HW1 5711   1.094   1.095   2.541  1.0122  0.5495  0.7237
 1842SOL    HW2 5712   1.130   0.936   2.550 -1.4892 -0.0738  0.6750
 1843SOL     OW 5713   2.034   4.473   4.732 -0.0852  0.2276  0.0355
 1843SOL    HW1 5714   2.088   4.524   4.665  0.3502 -0.1599  0.0869
 1843SOL    HW2 5715   2.066   4.493   4.824 -1.2447  1.4179  0.1983
 1844SOL     OW 5716   1.247   2.715   0.218  0.2682 -0.7318  0.4249
 1844SOL    HW1 5717   1.211   2.676   0.303 -0.2676 -0.2238  0.4394
 1844SOL    HW2 5718   1.313   2.652   0.178 -0.1654 -1.3970  0.7375
 1845SOL     OW 5719   1.413   0.460   0.133  0.2191 -0.5424 -0.0748
 1845SOL    HW1 5720   1.508   0.476   0.160 -0.1954  1.0450  0.5778
 1845SOL    HW2 5721   1.371   0.546   0.103 -0.4802 -1.5549 -2.2323
 1846SOL     OW 5722   1.028   4.034   5.003  0.0972  0.1273  0.6037
 1846SOL    HW1 5723   1.048   3.939   4.982  1.7976  0.9173 -1.7326
 1846SOL    HW2 5724   1.092   4.067   5.073 -0.4856 -0.4082  1.4049
 1847SOL     OW 5725   4.329   2.941   1.499 -0.2164  0.7731  0.2847
 1847SOL    HW1 5726   4.302   2.928   1.403  0.4418  0.5782  0.1197
 1847SOL    HW2 5727   4.393   3.017   1.506  1.2096 -0.3742  0.2806
 1848SOL     OW 5728   4.373   1.399   1.581 -0.4385  0.0110 -0.2609
 1848SOL    HW1 5729   4.421   1.312   1.596 -0.4195 -0.0080 -0.4319
 1848SOL    HW2 5730   4.363   1.447   1.668  1.1439  0.6769 -0.4112
 1849SOL     OW 5731   4.906   0.043   0.505  0.2352  0.1889 -0.1553
 1849SOL    HW1 5732   4.925   0.040   0.406  0.4865 -0.2872 -0.0977
 1849SOL    HW2 5733   4.808   0.042   0.520  0.1958 -1.0021 -0.3806
 1850SOL     OW 5734   1.827   0.907   1.223  0.0545  0.3315  0.0246
 1850SOL    HW1 5735   1.800   0.918   1.319 -2.2163  0.2924 -0.5529
 1850SOL    HW2 5736   1.926   0.917   1.215  0.3116  0.2679  2.3722
 1851SOL     OW 5737   4.435   4.341   3.669  0.0587 -0.2356 -0.2785
 1851SOL    HW1 5738   4.515   4.296   3.629  0.1502 -0.5131  0.2066
 1851SOL    HW2 5739   4.462   4.385   3.754 -0.4151 -0.7860  0.1653
 1852SOL     OW 5740   4.986   2.243   0.533 -0.5532  0.2893 -0.4702
 1852SOL    HW1 5741   4.900   2.198   0.559 -1.0471  1.9512  0.9239
 1852SOL    HW2 5742   5.061   2.205   0.586 -0.3087 -1.4119 -1.9356
 1853SOL     OW 5743   4.200   1.281   1.870 -0.3396  1.1089 -0.7156
 1853SOL    HW1 5744   4.200   1.261   1.772  1.4766 -1.3859 -0.3148
 1853SOL    HW2 5745   4.148   1.210   1.918  2.0083  0.0252  0.3966
 1854SOL     OW 5746   2.120   3.832   1.171  0.2214 -0.7254 -0.5636
 1854SOL    HW1 5747   2.039   3.786   1.204 -0.4609  0.8331  0.0355
 1854SOL    HW2 5748   2.201   3.797   1.218 -0.5414  0.2638  1.6216
 1855SOL     OW 5749   4.952   2.564   0.016 -0.3640 -0.4829  0.2290
 1855SOL    HW1 5750   4.906   2.556   0.104  0.8539 -0.9440  0.8432
 1855SOL    HW2 5751   4.964   2.661  -0.007  2.1797 -0.2238  2.1666
 1856SOL     OW 5752   0.015   3.676   4.352  0.4840  0.1197  0.0966
 1856SOL    HW1 5753   0.050   3.630   4.433 -0.2392 -0.0706  0.3103
 1856SOL    HW2 5754  -0.080   3.704   4.367  0.6553  0.9807 -0.3174
 1857SOL     OW 5755   0.061   3.448   1.900  0.0727 -0.3464  0.2321
 1857SOL    HW1 5756   0.081   3.527   1.842 -0.0105 -0.4348  0.0842
 1857SOL    HW2 5757  -0.033   3.456   1.935  0.0927 -0.3384  0.2839
 1858SOL     OW 5758   2.425   3.318   4.794 -0.2304 -0.0264  0.1847
 1858SOL    HW1 5759   2.383   3.396   4.748  0.6940 -0.3356 -1.2486
 1858SOL    HW2 5760   2.524   3.333   4.802 -0.3838  0.1671  2.4316
 1859SOL     OW 5761   4.353   3.108   0.568  0.0077 -0.6586 -0.0133
 1859SOL    HW1 5762   4.423   3.131   0.636 -0.6002  0.0343  0.3877
 1859SOL    HW2 5763   4.263   3.130   0.604 -0.5012 -2.2517 -0.2370
 1860SOL     OW 5764   1.788   2.810   4.300  0.3943 -0.1148  0.0580
 1860SOL    HW1 5765   1.768   2.761   4.384  0.6291  0.5450  0.5051
 1860SOL    HW2 5766   1.873   2.863   4.311  0.3446  0.1031 -0.5368
 1861SOL     OW 5767   0.328   1.386   3.909 -0.0530 -0.0337 -0.2054
 1861SOL    HW1 5768   0.230   1.404   3.923  0.0841  1.8743 -1.3444
 1861SOL    HW2 5769   0.382   1.446   3.968  0.4382 -0.5821 -0.0915
 1862SOL     OW 5770   3.110   0.098   3.226  0.9940 -0.3706 -0.2522
 1862SOL    HW1 5771   3.201   0.081   3.262  1.4638  1.4435 -0.5007
 1862SOL    HW2 5772   3.116   0.134   3.133  0.1352  1.2120  0.2630
 1863SOL     OW 5773   0.133   4.646   0.327  0.5984  0.2936 -0.5662
 1863SOL    HW1 5774   0.161   4.578   0.395 -0.6551  1.9898  1.8215
 1863SOL    HW2 5775   0.036   4.669   0.342  0.7267  1.8850 -1.9150
 1864SOL     OW 5776   4.629   4.168   3.600 -0.0834 -0.2013 -0.0717
 1864SOL    HW1 5777   4.591   4.103   3.533 -1.3725 -1.0100  1.3799
 1864SOL    HW2 5778   4.713   4.208   3.563 -1.0677 -0.1369 -2.4225
 1865SOL     OW 5779   4.164   2.489   1.650 -0.1168 -0.2591  0.2353
 1865SOL    HW1 5780   4.085   2.435   1.621 -0.6078  0.5647 -0.0130
 1865SOL    HW2 5781   4.235   2.484   1.580 -1.0868  1.2873 -0.9416
 1866SOL     OW 5782   5.070   3.013   4.292  0.0519  0.3400  0.1999
 1866SOL    HW1 5783   5.037   2.986   4.383 -0.3080  0.4152  0.0923
 1866SOL    HW2 5784   5.069   2.934   4.231 -1.2367  0.6153 -0.1846
 1867SOL     OW 5785   4.009   0.618   4.589 -0.5891 -0.5269 -0.0252
 1867SOL    HW1 5786   4.046   0.599   4.680 -0.4606 -0.5898 -0.0902
 1867SOL    HW2 5787   4.042   0.706   4.556 -1.9844  0.2993  0.7006
 1868SOL     OW 5788   2.155   0.781   1.428 -0.3272  0.2432  0.0467
 1868SOL    HW1 5789   2.201   0.759   1.514 -0.8050  2.6807  1.0092
 1868SOL    HW2 5790   2.114   0.698   1.390  0.3174 -0.9937  1.8936
 1869SOL     OW 5791   1.880   5.044   4.230 -0.0752 -0.4416 -0.2976
 1869SOL    HW1 5792   1.802   4.990   4.197  0.4236 -0.8746 -0.7739
 1869SOL    HW2 5793   1.961   4.986   4.234  0.6034  0.4207 -1.3683
 1870SOL     OW 5794   4.578   3.399   2.426  0.2490  0.2361  0.3747
 1870SOL    HW1 5795   4.549   3.391   2.330  0.4323  0.6561  0.2805
 1870SOL    HW2 5796   4.532   3.478   2.467 -0.4375 -0.4034  0.8656
[truncated: 544,856 more chars]
