# Supplementary material for: Host–guest complexation of progesterone with β-cyclodextrin derivatives: hydration structure, binding thermodynamics, and loading pathways from molecular dynamics simulations
Source: RSC Adv. 2026 Jul 30. Online ahead of print. doi: 10.1039/d6ra04566a (PMC13420253; doi:10.1039/d6ra04566a)
Supplement: RA-OLF-D6RA04566A-s001 [file RA-OLF-D6RA04566A-s001.zip › 2-HPBCD/Replica_3/md.mdp]

; Title
title                   = Prog-2HPBCD MD Production Simulation

; Run parameters
integrator              = md                ; leap-frog integrator
nsteps                  = 200000000         ; 400 ns total simulation time
dt                      = 0.002             ; 2 fs time step

; Output control
nstxout                 = 50000             ; save coordinates every 100 ps
nstvout                 = 50000             ; save velocities every 100 ps
nstenergy               = 5000              ; save energies every 10 ps
nstlog                  = 5000              ; update log file every 10 ps
nstxout-compressed      = 5000              ; save compressed coordinates every 10 ps
compressed-x-grps       = System            ; whole system compression

; Bond parameters
continuation            = yes               ; continuing from NPT 
constraint_algorithm    = lincs             ; holonomic constraints 
constraints             = h-bonds           ; only bonds to H are constrained
lincs_iter             = 1                 ; accuracy of LINCS
lincs_order            = 4                 ; also related to accuracy

; Neighbor searching and vdW
cutoff-scheme          = Verlet
ns_type                = grid              ; search neighboring grid cells
nstlist                = 20                ; update neighbor list every 40 fs
rlist                  = 1.2               ; cut-off distance for short-range neighbor list
vdwtype                = cut-off
vdw-modifier           = force-switch
rvdw-switch            = 1.0
rvdw                   = 1.2               ; short-range van der Waals cutoff (in nm)
DispCorr               = EnerPres          ; account for cut-off vdW scheme

; Electrostatics
coulombtype            = PME               ; Particle Mesh Ewald for long-range electrostatics
rcoulomb               = 1.2               ; short-range electrostatic cut-off
pme_order             = 4                 ; cubic interpolation
fourierspacing        = 0.12              ; grid spacing for FFT

; Temperature coupling
tcoupl                 = v-rescale         ; modified Berendsen thermostat
tc-grps                = XWSP_2HPBC     SOL    ; two coupling groups
tau_t                  = 0.1             0.1              ; time constant, in ps
ref_t                  = 300             300              ; reference temperature, one for each group, in K

; Pressure coupling 
pcoupl                 = Parrinello-Rahman     ; pressure coupling is on for NPT
pcoupltype             = isotropic             ; uniform scaling of box vectors
tau_p                  = 2.0                   ; time constant, in ps
ref_p                  = 1.0                   ; reference pressure, in bar
compressibility        = 4.5e-5                ; isothermal compressibility of water, bar^-1

; Periodic boundary conditions
pbc                    = xyz                   ; 3-D PBC

; Velocity generation
gen_vel                = no                    ; continuing from NPT equilibration
