# Supplementary material for: Host–guest complexation of progesterone with β-cyclodextrin derivatives: hydration structure, binding thermodynamics, and loading pathways from molecular dynamics simulations
Source: RSC Adv. 2026 Jul 30. Online ahead of print. doi: 10.1039/d6ra04566a (PMC13420253; doi:10.1039/d6ra04566a)
Supplement: RA-OLF-D6RA04566A-s001 [file RA-OLF-D6RA04566A-s001.zip › 2-HPBCD/Replica_3/npt.gro]

Progesterone/2HPBCD in Water in water
13692
    12HPBC  H98    1   3.148   2.244   1.973  0.9054  0.1488  0.3599
    12HPBC  O42    2   3.152   2.194   2.057 -0.1536 -0.4011  0.0987
    12HPBC  C62    3   3.218   2.266   2.159 -0.3465 -0.4817  0.2796
    12HPBC  H94    4   3.268   2.185   2.220  1.1127 -1.4293 -2.0786
    12HPBC  C63    5   3.318   2.363   2.099 -0.2305 -0.7205  0.0886
    12HPBC  C61    6   3.107   2.339   2.236  0.1327  0.6925 -0.1106
    12HPBC  O33    7   3.173   2.380   2.356  0.0640  0.1768  0.1056
    12HPBC  C38    8   3.111   2.356   2.481 -0.2730 -0.0992 -0.1116
    12HPBC  H44    9   3.048   2.263   2.466 -0.9119  0.3596 -0.2900
    12HPBC  C37   10   3.216   2.318   2.587  0.0798  0.2838 -0.3182
    12HPBC  H43   11   3.277   2.230   2.551 -0.0510  0.0300  0.0704
    12HPBC  O31   12   3.296   2.430   2.616 -0.1118  0.3357  0.0170
    12HPBC  C35   13   3.439   2.441   2.609 -0.0937  0.1962  0.1586
    12HPBC  H40   14   3.489   2.342   2.601 -0.4974  0.0768 -1.0182
    12HPBC  C33   15   3.478   2.528   2.489  0.2075 -0.3944 -0.1721
    12HPBC  H38   16   3.431   2.631   2.492 -0.6117 -0.7640  0.2400
    12HPBC  O29   17   3.436   2.458   2.373 -0.2063 -0.0505 -0.2323
    12HPBC H108   18   3.348   2.418   2.386 -0.5379  0.1252 -1.7395
    12HPBC  C32   19   3.629   2.546   2.482  0.1781 -0.1521 -0.1671
    12HPBC  H37   20   3.674   2.442   2.471  1.0930  0.1408  0.6508
    12HPBC  O28   21   3.671   2.608   2.362 -0.4761  0.5941 -0.0218
    12HPBC  C43   22   3.789   2.557   2.299 -0.2379  0.0600  0.8302
    12HPBC  C44   23   3.835   2.649   2.185 -0.4745  0.0550  0.7303
    12HPBC  H52   24   3.746   2.644   2.115 -0.9665 -3.2028  1.4465
    12HPBC  O36   25   3.858   2.785   2.220 -0.8858  0.2622  0.2067
    12HPBC  H56   26   3.823   2.814   2.306 -1.0730  1.0117 -0.1131
    12HPBC  C45   27   3.961   2.599   2.117 -0.8501 -0.2777  0.2787
    12HPBC  C31   28   3.686   2.608   2.610  0.1123 -0.2057 -0.1127
    12HPBC  H36   29   3.798   2.597   2.609  0.1871  0.2410  1.1346
    12HPBC  O27   30   3.636   2.530   2.718  0.3025 -0.5431 -0.2672
    12HPBC  C34   31   3.496   2.508   2.735  0.2005  0.2642 -0.0104
    12HPBC  H39   32   3.448   2.610   2.742  3.1466  1.7620 -0.4573
    12HPBC  C36   33   3.467   2.425   2.860 -0.1807 -0.1836 -0.3904
    12HPBC  O30   34   3.495   2.493   2.980 -0.0175 -1.1281  0.1178
    12HPBC H104   35   3.579   2.541   2.966  0.1325 -1.2668  0.5110
    12HPBC  O26   36   3.646   2.744   2.626  0.6406  0.0077 -0.5681
    12HPBC  C29   37   3.737   2.836   2.686  0.3235 -0.1634  0.1900
    12HPBC  H33   38   3.830   2.788   2.724  2.0544  0.0939 -3.3356
    12HPBC  C27   39   3.767   2.942   2.580 -0.3021 -0.1160  0.0526
    12HPBC  H31   40   3.673   2.989   2.539  1.6292  3.0024 -1.1778
    12HPBC  O24   41   3.841   2.878   2.477 -0.0242 -0.3249  0.3773
    12HPBC H107   42   3.880   2.940   2.413 -0.2011 -1.3922 -0.8136
    12HPBC  C26   43   3.862   3.049   2.635 -0.1597 -0.3216  0.2107
    12HPBC  H30   44   3.951   2.992   2.675  0.9574  1.5348  0.4919
    12HPBC  O23   45   3.918   3.146   2.550 -0.7852  0.3767  0.5836
    12HPBC  C46   46   4.042   3.212   2.576 -0.4296 -0.0085 -0.1103
    12HPBC  C47   47   4.036   3.353   2.636  0.2647 -0.0215  0.0013
    12HPBC  H63   48   3.983   3.355   2.736  1.3199  0.3120  0.5631
    12HPBC  O37   49   4.168   3.401   2.654  0.2149  0.3091 -0.5138
    12HPBC  H62   50   4.213   3.347   2.720 -0.3623 -0.7811 -0.9811
    12HPBC  C48   51   3.974   3.453   2.540  0.1451 -0.0330  0.0660
    12HPBC  C25   52   3.790   3.112   2.755  0.2939 -0.1638  0.4031
    12HPBC  H29   53   3.863   3.179   2.808 -0.7762  0.4021  1.2105
    12HPBC  O22   54   3.740   3.015   2.845 -0.1515 -0.0272  0.3092
    12HPBC  C28   55   3.667   2.897   2.808  0.2265 -0.2174  0.1611
    12HPBC  H32   56   3.566   2.932   2.773  0.4876  1.2096  0.7392
    12HPBC  C30   57   3.650   2.806   2.930 -0.5538 -0.0394  0.1929
    12HPBC  O25   58   3.768   2.764   2.995 -0.5674 -0.3399  0.0277
    12HPBC H103   59   3.795   2.840   3.050 -0.8182 -0.8377  0.8610
    12HPBC  O21   60   3.668   3.172   2.716  0.7091  0.3074 -0.1990
    12HPBC  C23   61   3.653   3.313   2.701  0.2257  0.3248  0.4328
    12HPBC  H26   62   3.754   3.362   2.702  0.5919 -0.3268 -1.5441
    12HPBC  C21   63   3.594   3.318   2.559 -0.1688 -0.0499  0.5813
    12HPBC  H24   64   3.502   3.254   2.549  0.3259 -0.7032  0.1686
    12HPBC  O19   65   3.680   3.264   2.461 -0.3408  0.1864  0.2977
    12HPBC H106   66   3.757   3.219   2.499  2.4396  4.0479 -0.1599
    12HPBC  C20   67   3.553   3.459   2.516 -0.1228 -0.2490 -0.1137
    12HPBC  H23   68   3.650   3.517   2.512  0.7237 -1.6684 -1.2502
    12HPBC  O18   69   3.496   3.455   2.387 -0.2013 -0.0327 -0.0857
    12HPBC  C49   70   3.550   3.545   2.290 -0.1167  0.3580  0.3204
    12HPBC  C50   71   3.466   3.671   2.265 -0.4178  0.0943 -0.0115
    12HPBC  H66   72   3.360   3.638   2.245  0.1515 -2.5240  0.7964
    12HPBC  O38   73   3.452   3.752   2.381 -0.2894 -0.2234  0.2271
    12HPBC  H70   74   3.379   3.815   2.372  1.5117  2.0113  0.3213
    12HPBC  C51   75   3.528   3.751   2.152  0.1225 -0.2702  0.0192
    12HPBC  C19   76   3.463   3.534   2.616  0.4281 -0.2779  0.4062
    12HPBC  H22   77   3.463   3.645   2.599  0.3506 -0.3209  0.1238
    12HPBC  O17   78   3.520   3.514   2.745  0.8070  0.3329  0.3363
    12HPBC  C22   79   3.554   3.384   2.794 -0.3870 -0.0812  0.0936
    12HPBC  H25   80   3.460   3.324   2.800 -0.0229 -0.7604 -0.7453
    12HPBC  C24   81   3.610   3.426   2.930 -0.0948  0.0364 -0.0618
    12HPBC  O20   82   3.672   3.323   3.003 -0.2298 -0.0741 -0.1026
    12HPBC H102   83   3.703   3.357   3.089  1.0684 -0.7707 -0.2842
    12HPBC  O16   84   3.341   3.465   2.633  0.3889 -0.3336 -0.0845
    12HPBC  C17   85   3.228   3.459   2.546 -0.0902  0.7334  0.4410
    12HPBC  H19   86   3.256   3.473   2.439 -0.6090 -1.1002  0.0222
    12HPBC  C15   87   3.182   3.314   2.563  0.2338  0.5140 -0.5158
    12HPBC  H17   88   3.165   3.295   2.673  0.3309 -1.6661 -0.8300
    12HPBC  O14   89   3.283   3.223   2.521 -0.2105 -0.0704 -0.3293
    12HPBC H112   90   3.287   3.215   2.425  0.5253  0.7331 -0.3769
    12HPBC  C14   91   3.054   3.273   2.490  0.2026 -0.0092 -0.1741
    12HPBC  H16   92   3.068   3.279   2.379  1.1914  0.0251 -0.0536
    12HPBC  O13   93   3.018   3.139   2.514  0.5040 -0.0388  0.1154
    12HPBC  C52   94   3.017   3.048   2.403 -0.2327 -0.3596  0.3763
    12HPBC  C53   95   2.936   2.923   2.438 -0.4100 -0.2801  0.2468
    12HPBC  H73   96   2.837   2.965   2.473  0.9721  3.5307  0.0666
    12HPBC  O39   97   2.918   2.852   2.316 -0.4167  0.1258  0.0093
    12HPBC  H77   98   2.851   2.782   2.323 -0.6946  0.4894  1.4374
    12HPBC  C54   99   3.013   2.832   2.532 -0.0255 -0.4457 -0.2274
    12HPBC  C13  100   2.940   3.368   2.529  0.2300 -0.0756  0.0742
    12HPBC  H15  101   2.861   3.362   2.449  1.1911 -1.8745 -0.8032
    12HPBC  O12  102   2.988   3.502   2.533  0.0894 -0.0408  0.5851
    12HPBC  C16  103   3.111   3.549   2.587 -0.1069  0.7434  0.3718
    12HPBC  H18  104   3.104   3.542   2.700 -0.6368 -0.6222  0.2704
    12HPBC  C18  105   3.123   3.694   2.541 -0.1730  0.5150 -0.3667
    12HPBC  O15  106   3.189   3.778   2.633 -0.0587  0.1687 -0.1329
    12HPBC H101  107   3.223   3.727   2.708 -0.8013  0.1284  0.1841
    12HPBC  O11  108   2.896   3.342   2.660  0.2776  0.1456  0.1354
    12HPBC  C11  109   2.786   3.280   2.727  0.3369  0.2415  0.3238
    12HPBC  H12  110   2.731   3.351   2.793 -0.1017  0.5726 -0.3833
    12HPBC   C9  111   2.691   3.211   2.627 -0.3342  0.6638  0.6622
    12HPBC  H10  112   2.755   3.146   2.560 -2.3177 -0.5844 -0.1176
    12HPBC   O9  113   2.627   3.304   2.542 -0.2433  0.2322  0.1151
    12HPBC H111  114   2.674   3.389   2.537 -0.9195  0.5748 -3.9410
    12HPBC   C8  115   2.585   3.122   2.691 -0.0110 -0.0839  0.1748
    12HPBC   H9  116   2.514   3.196   2.741 -1.4046 -0.7169 -0.8110
    12HPBC   O8  117   2.508   3.051   2.595 -0.2846  0.3167  0.0937
    12HPBC  C55  118   2.397   3.107   2.524  0.0458  0.0676 -0.6292
    12HPBC  C56  119   2.266   3.066   2.592  0.5729 -0.1972  0.2422
    12HPBC  H80  120   2.285   3.076   2.703  0.5716 -1.1074  0.3261
    12HPBC  O40  121   2.167   3.159   2.551  0.4705 -0.3658  0.1100
    12HPBC  H84  122   2.125   3.197   2.630 -2.1213  0.2539 -1.4399
    12HPBC  C57  123   2.219   2.933   2.537  0.2097  0.0791 -0.1182
    12HPBC   C7  124   2.644   3.031   2.799  0.5601  0.3080  0.1924
    12HPBC   H8  125   2.572   2.995   2.878  0.5588 -0.1466 -0.0144
    12HPBC   O7  126   2.749   3.090   2.875  0.0899  0.3685  0.7989
    12HPBC  C10  127   2.848   3.162   2.803 -0.0927 -0.2754 -0.1139
    12HPBC  H11  128   2.896   3.095   2.726 -1.0961  1.1495 -2.0853
    12HPBC  C12  129   2.952   3.210   2.905  0.0917 -0.3623 -0.2584
    12HPBC  O10  130   3.086   3.171   2.887 -0.0627 -1.1044  0.1541
    12HPBC H100  131   3.098   3.076   2.869  0.2562 -0.5493 -3.3201
    12HPBC   O6  132   2.714   2.924   2.737  0.0372  0.1936 -0.2020
    12HPBC   C2  133   2.673   2.790   2.765  0.5499  0.0776 -0.0035
    12HPBC   H1  134   2.574   2.789   2.817  0.7574  1.4782  0.4717
    12HPBC   C1  135   2.776   2.723   2.856  0.2349 -0.4598 -0.0358
    12HPBC   H2  136   2.875   2.737   2.803 -1.2210  0.3289 -2.7161
    12HPBC   C6  137   2.777   2.776   3.000 -0.4201 -0.2581 -0.1049
    12HPBC   O2  138   2.861   2.716   3.095 -0.0915  0.5413  0.1195
    12HPBC  H99  139   2.798   2.662   3.146  1.3974 -1.5653 -0.1298
    12HPBC   O1  140   2.744   2.585   2.866 -0.3794 -0.2908  0.3610
    12HPBC   C5  141   2.747   2.512   2.744 -0.1074 -0.3150  0.3814
    12HPBC   H4  142   2.725   2.407   2.777  1.4420 -1.0280 -0.7400
    12HPBC   O4  143   2.882   2.530   2.703 -0.2914 -0.2357 -0.2024
    12HPBC  C41  144   2.955   2.414   2.663 -0.1102 -0.2501  0.1640
    12HPBC  H47  145   2.889   2.325   2.641  1.8433 -1.8954  0.6285
    12HPBC  C39  146   3.025   2.468   2.537  0.1338 -0.0322  0.3922
    12HPBC  H45  147   3.086   2.557   2.571 -4.6384  2.3915  3.8868
    12HPBC  O34  148   2.929   2.515   2.444  0.2912  0.6765  0.5820
    12HPBC H109  149   2.851   2.555   2.487 -0.4298 -0.4046  0.3271
    12HPBC  C40  150   3.064   2.375   2.763  0.2445  0.1840 -0.0486
    12HPBC  O32  151   3.143   2.274   2.701  0.1640  0.2585 -0.2741
    12HPBC  H46  152   3.130   2.463   2.783  3.0995 -2.2394  2.1604
    12HPBC  C42  153   3.020   2.315   2.897  0.1754 -0.0552 -0.1761
    12HPBC  O35  154   2.938   2.397   2.978  0.1357 -0.1272 -0.1428
    12HPBC H105  155   2.860   2.437   2.936  0.5451  0.0859 -0.7221
    12HPBC   C4  156   2.638   2.569   2.652  0.3931 -0.1688 -0.1269
    12HPBC   H3  157   2.544   2.544   2.709  0.2572 -1.3654 -0.8343
    12HPBC   C3  158   2.665   2.718   2.630  0.1705 -0.0935  0.1099
    12HPBC   H5  159   2.749   2.738   2.558 -1.3651  1.9809 -1.2143
    12HPBC   O3  160   2.548   2.766   2.566  0.6559  0.1890 -0.5690
    12HPBC H110  161   2.557   2.848   2.514 -2.8893  1.7148  0.9384
    12HPBC   O5  162   2.622   2.505   2.527 -0.2802 -0.4724  0.1122
    12HPBC  C58  163   2.520   2.409   2.499 -0.7090  0.2763 -0.9627
    12HPBC  C59  164   2.577   2.295   2.414  0.1823  0.0366 -0.0629
    12HPBC  H87  165   2.645   2.233   2.479 -0.9439 -2.8129 -1.4398
    12HPBC  O41  166   2.475   2.214   2.359  0.2607 -0.2028  0.1467
    12HPBC  H90  167   2.461   2.139   2.420 -2.2770  0.7271  0.8323
    12HPBC  C60  168   2.661   2.339   2.295  0.4025 -0.2715 -0.0217
    2XWSP    O3  169   1.127   1.632   3.089 -0.2764 -0.2056 -0.1632
    2XWSP    C3  170   1.093   1.613   2.973 -0.0297  0.1075 -0.2906
    2XWSP    C2  171   1.140   1.493   2.895  0.8327  0.1911  0.0961
    2XWSP    C1  172   1.148   1.520   2.746  0.0901 -0.5012 -0.0779
    2XWSP   C10  173   1.020   1.585   2.693  0.0095 -0.3060  0.3509
    2XWSP   C19  174   0.914   1.474   2.693  0.0157 -0.3120 -0.0592
    2XWSP    C5  175   0.970   1.700   2.778 -0.5132 -0.2979  0.0410
    2XWSP    C4  176   1.005   1.711   2.907  0.2159  0.3883 -0.2010
    2XWSP    H4  177   0.961   1.794   2.965 -1.7322  1.8687 -3.5264
    2XWSP    C6  178   0.887   1.808   2.717  0.2766  0.1967 -0.1909
    2XWSP    C7  179   0.931   1.847   2.577  0.5334  0.7954  0.0581
    2XWSP    C8  180   0.952   1.726   2.488  0.2530  0.7556  0.0473
    2XWSP    C9  181   1.057   1.637   2.553 -0.4095  0.2554  0.4456
    2XWSP   C11  182   1.102   1.527   2.458  0.8457  0.7457  0.4502
    2XWSP   C12  183   1.138   1.580   2.320 -0.0999 -0.0622 -0.1179
    2XWSP   C13  184   1.029   1.662   2.255 -0.0433  0.1871  0.1021
    2XWSP   C18  185   0.907   1.577   2.223 -0.1861  0.3988  0.0799
    2XWSP   C14  186   1.001   1.777   2.353  0.0251  0.4298 -0.1609
    2XWSP   C15  187   0.923   1.881   2.273  0.0666  0.3421 -0.3156
    2XWSP   C16  188   1.002   1.884   2.143  0.0526  0.2279 -0.3266
    2XWSP   C17  189   1.065   1.744   2.129 -0.5356 -0.0500 -0.1954
    2XWSP   C20  190   1.047   1.686   1.991  0.4820  0.0976 -0.3928
    2XWSP   O20  191   0.946   1.697   1.921 -0.4768 -0.0674  0.9440
    2XWSP   C21  192   1.167   1.610   1.942  0.7705 -0.0466  0.5156
    3SOL     OW  193   2.514   2.383   4.637 -0.0204 -0.6491  0.0287
    3SOL    HW1  194   2.420   2.353   4.619 -0.2314 -0.0890  0.2008
    3SOL    HW2  195   2.513   2.463   4.696  0.5441 -0.2202 -0.5350
    4SOL     OW  196   1.670   1.396   4.518  0.3344  0.4095 -0.3885
    4SOL    HW1  197   1.646   1.470   4.580  0.0708  0.0885 -0.1041
    4SOL    HW2  198   1.769   1.383   4.518  0.3233  0.3220  0.0673
    5SOL     OW  199   1.032   1.865   3.805 -0.3192 -0.4612 -0.4093
    5SOL    HW1  200   1.093   1.883   3.728 -1.0899  0.2798 -0.8721
    5SOL    HW2  201   0.967   1.794   3.780  0.2821 -1.1860  0.0511
    6SOL     OW  202   4.010   3.024   1.762  0.2492  0.0134  0.1401
    6SOL    HW1  203   3.993   2.972   1.678  0.0870  0.1522  0.0852
    6SOL    HW2  204   3.925   3.030   1.815 -0.0184  1.1218 -0.3654
    7SOL     OW  205   4.492   2.001   3.848  0.2403 -0.0003 -0.2204
    7SOL    HW1  206   4.451   2.081   3.804 -1.6115 -0.7366  0.0955
    7SOL    HW2  207   4.574   1.973   3.797 -0.0413  1.0758 -1.3027
    8SOL     OW  208   2.483   2.219   4.148  0.2660 -0.7776  0.1386
    8SOL    HW1  209   2.538   2.143   4.114  2.1295  0.1902  0.8379
    8SOL    HW2  210   2.472   2.211   4.247 -1.1792 -1.1211 -0.0239
    9SOL     OW  211   3.442   0.938   0.883  0.2096  0.0788  0.1887
    9SOL    HW1  212   3.352   0.919   0.922  1.0125 -0.6901  1.7865
    9SOL    HW2  213   3.445   0.906   0.789 -0.6407 -1.5701  0.6825
   10SOL     OW  214   1.730   3.020   0.742  0.1686  0.2003  0.0719
   10SOL    HW1  215   1.688   2.945   0.691 -0.2085  0.1339  0.4761
   10SOL    HW2  216   1.824   3.033   0.710 -0.1426  0.3378 -0.8251
   11SOL     OW  217   2.567   4.166   3.880  0.7396  0.0275  0.1309
   11SOL    HW1  218   2.569   4.081   3.933  2.8528 -0.0144  0.0543
   11SOL    HW2  219   2.654   4.214   3.890  0.4506  1.0342 -1.7007
   12SOL     OW  220   3.686   4.310   3.690 -0.2103  0.1118 -0.0599
   12SOL    HW1  221   3.700   4.388   3.751 -2.3056  1.5488 -1.3227
   12SOL    HW2  222   3.603   4.261   3.718  0.6187 -1.2243  0.1925
   13SOL     OW  223   0.996   1.322   0.409  0.3773 -1.0841 -0.0457
   13SOL    HW1  224   1.033   1.395   0.465 -1.9647 -1.1139  1.6787
   13SOL    HW2  225   1.045   1.237   0.428  0.9842 -0.6501  0.3617
   14SOL     OW  226   4.225   0.203   1.245  0.1110 -0.1096  0.2790
   14SOL    HW1  227   4.250   0.239   1.335 -2.4801  0.3973  0.8722
   14SOL    HW2  228   4.136   0.158   1.250  0.5979 -1.4403 -1.7350
   15SOL     OW  229   4.905   4.339   2.142 -0.7016  0.3106  0.3370
   15SOL    HW1  230   4.969   4.265   2.120 -1.9558 -0.7460  0.0868
   15SOL    HW2  231   4.956   4.421   2.166  0.7467 -0.5923  0.4983
   16SOL     OW  232   4.214   4.291   2.131  0.1777  0.2649 -0.0555
   16SOL    HW1  233   4.139   4.228   2.112 -0.1131 -0.0067  1.8305
   16SOL    HW2  234   4.187   4.384   2.106  1.3623 -0.3985 -4.9707
   17SOL     OW  235   2.111   4.503   0.125  0.2361 -0.1389  0.5317
   17SOL    HW1  236   2.102   4.420   0.180 -0.1824 -0.5602 -0.1532
   17SOL    HW2  237   2.199   4.503   0.078 -0.8621 -1.5922 -1.6600
   18SOL     OW  238   2.223   2.282   3.468 -0.5321  0.1960  0.2591
   18SOL    HW1  239   2.227   2.310   3.372  2.1720 -1.8036 -0.3345
   18SOL    HW2  240   2.139   2.231   3.485 -1.9029  2.0823 -0.5041
   19SOL     OW  241   2.305   2.793   4.417 -0.0947 -0.1042 -0.1540
   19SOL    HW1  242   2.356   2.865   4.462 -0.4822  0.6388 -0.8709
   19SOL    HW2  243   2.361   2.753   4.344  0.9889 -2.1201  1.6697
   20SOL     OW  244   0.009   1.266   2.567  0.3550  0.0049 -0.2754
   20SOL    HW1  245   0.009   1.196   2.495 -0.4642 -0.2343 -0.0516
   20SOL    HW2  246  -0.080   1.311   2.569  0.7223  0.7326 -0.1010
   21SOL     OW  247   0.972   3.205   2.844 -0.1889  0.1548 -0.2930
   21SOL    HW1  248   0.975   3.141   2.920 -4.1373 -0.4831 -0.4926
   21SOL    HW2  249   0.984   3.155   2.758  0.4382  0.2970 -0.2948
   22SOL     OW  250   4.684   0.077   1.106  0.3149 -0.2327  0.3460
   22SOL    HW1  251   4.751   0.151   1.108 -0.0174  0.0800  2.2934
   22SOL    HW2  252   4.596   0.110   1.141 -0.2874 -1.1519 -0.2546
   23SOL     OW  253   0.451   1.585   2.083 -0.1694 -0.2327  0.4304
   23SOL    HW1  254   0.511   1.567   2.161  0.3366 -1.5364 -0.2251
   23SOL    HW2  255   0.356   1.588   2.114  0.0547 -0.3698  1.1490
   24SOL     OW  256   3.796   3.057   0.010  0.1802 -0.1893 -0.0400
   24SOL    HW1  257   3.798   2.963  -0.022  1.8533  0.1505 -1.0594
   24SOL    HW2  258   3.709   3.100  -0.017  0.6940 -0.5204 -2.3898
   25SOL     OW  259   3.417   1.475   2.179  0.8213 -0.0021 -0.0144
   25SOL    HW1  260   3.469   1.557   2.201  0.9252 -0.1525  0.3036
   25SOL    HW2  261   3.322   1.500   2.157  0.0770 -0.0284  2.7795
   26SOL     OW  262   2.222   3.826   1.474 -0.3366 -0.6623 -0.4583
   26SOL    HW1  263   2.212   3.833   1.573 -0.9000  0.4016 -0.5762
   26SOL    HW2  264   2.270   3.906   1.439 -0.3887 -0.8951 -1.0847
   27SOL     OW  265   3.207   2.709   4.852  0.1623  0.3111 -0.0233
   27SOL    HW1  266   3.110   2.687   4.864  0.3209 -0.2721  0.2340
   27SOL    HW2  267   3.235   2.687   4.759  0.3489 -0.7166  0.2668
   28SOL     OW  268   2.234   2.358   1.940 -0.0154 -0.4131 -0.1861
   28SOL    HW1  269   2.321   2.329   1.900 -0.2010  1.0196 -1.7234
   28SOL    HW2  270   2.250   2.396   2.031  0.8639 -0.7980 -0.1727
   29SOL     OW  271   5.123   0.081   2.543 -0.4982 -0.0585  0.0349
   29SOL    HW1  272   5.134  -0.019   2.545  0.8808  0.0269 -1.1880
   29SOL    HW2  273   5.176   0.122   2.617  0.9208 -0.1402 -0.8859
   30SOL     OW  274   1.136   1.052   0.503 -0.1768 -0.5526 -0.4207
   30SOL    HW1  275   1.229   1.077   0.530 -0.4551  1.5596 -1.2457
   30SOL    HW2  276   1.105   0.975   0.559  1.8299 -0.9244  0.2757
   31SOL     OW  277   0.229   3.907   4.514 -0.1375  0.3092 -0.5366
   31SOL    HW1  278   0.180   3.990   4.487 -1.6051 -0.2443  0.3102
   31SOL    HW2  279   0.190   3.872   4.599  2.2637  0.2600  0.6172
   32SOL     OW  280   1.730   3.639   2.278  0.5461 -0.1888 -0.6297
   32SOL    HW1  281   1.795   3.663   2.205 -0.1009  1.5265 -0.6885
   32SOL    HW2  282   1.735   3.708   2.350  0.3671 -1.2644  0.4350
   33SOL     OW  283   3.010   2.860   1.882  0.3436 -0.1502 -0.5881
   33SOL    HW1  284   3.018   2.788   1.951 -0.4282  1.1924  0.9851
   33SOL    HW2  285   2.928   2.914   1.901  1.2985  1.5987 -1.2776
   34SOL     OW  286   0.366   3.451   2.853  0.1350  0.1519  0.2010
   34SOL    HW1  287   0.424   3.450   2.772 -1.6286 -2.0771 -1.1607
   34SOL    HW2  288   0.407   3.509   2.923  2.7892  0.4804 -1.4940
   35SOL     OW  289   2.522   0.743   0.209 -1.0971  0.0969 -0.1292
   35SOL    HW1  290   2.561   0.725   0.119 -0.8220 -0.1406  0.0376
   35SOL    HW2  291   2.545   0.668   0.272 -0.1532  0.8819  0.5016
   36SOL     OW  292   5.032   1.127   1.146 -0.1032  0.5919 -0.8792
   36SOL    HW1  293   4.962   1.152   1.079 -0.0027  0.8506 -0.8888
   36SOL    HW2  294   5.017   1.032   1.176  0.5182  0.1083 -2.0743
   37SOL     OW  295   2.933   5.148   2.671 -0.4505 -0.3326 -0.2402
   37SOL    HW1  296   3.027   5.151   2.705  0.3912 -0.5265 -2.4114
   37SOL    HW2  297   2.904   5.052   2.661  0.0841 -0.3369 -1.9878
   38SOL     OW  298   0.074   4.302   4.134 -0.4648 -0.1780 -0.1108
   38SOL    HW1  299  -0.024   4.291   4.117 -0.4392 -2.1211  0.6402
   38SOL    HW2  300   0.095   4.266   4.226  0.5141  2.9322  1.0011
   39SOL     OW  301   0.519   0.835   5.139 -0.7570 -0.4375 -0.2146
   39SOL    HW1  302   0.542   0.932   5.138  1.6103 -0.9164  1.2277
   39SOL    HW2  303   0.443   0.819   5.202 -0.9331  0.4324 -0.2033
   40SOL     OW  304   3.382   1.826   0.467  0.5062 -0.3606  0.0978
   40SOL    HW1  305   3.367   1.803   0.371  2.0361  0.9103 -0.4828
   40SOL    HW2  306   3.336   1.759   0.525 -1.2157 -0.6313 -1.5075
   41SOL     OW  307   3.898   0.697   1.735  0.5915  0.0726 -0.1660
   41SOL    HW1  308   3.813   0.645   1.729  2.1601 -2.6886 -0.2359
   41SOL    HW2  309   3.881   0.787   1.776 -1.7632 -1.8221  3.4309
   42SOL     OW  310   1.089   2.466   3.954  0.2857  0.1065  0.3195
   42SOL    HW1  311   1.020   2.393   3.959  0.9377 -0.6093 -0.8914
   42SOL    HW2  312   1.091   2.514   4.042 -0.6752 -0.8502  0.9022
   43SOL     OW  313   1.118   2.561   0.614 -0.6052 -0.4364 -0.1817
   43SOL    HW1  314   1.043   2.579   0.678  0.5420 -0.6170  1.2661
   43SOL    HW2  315   1.108   2.621   0.534 -0.5020  2.0291  1.5122
   44SOL     OW  316   0.764   1.232   2.891  0.5971  0.2175 -1.2272
   44SOL    HW1  317   0.810   1.200   2.808  0.0943  0.0382 -1.4479
   44SOL    HW2  318   0.665   1.224   2.878  0.5197 -1.3305 -0.0362
   45SOL     OW  319   3.222   3.804   0.471 -0.4341  0.3633  0.2791
   45SOL    HW1  320   3.166   3.839   0.396  0.7431  0.0692 -0.7592
   45SOL    HW2  321   3.162   3.776   0.547 -1.5565  1.9807  0.0399
   46SOL     OW  322   3.308   2.648   3.530  0.3547 -0.0498 -0.1910
   46SOL    HW1  323   3.334   2.636   3.434  2.2203  1.3669  0.0953
   46SOL    HW2  324   3.323   2.562   3.580  4.3389  0.4922 -0.1366
   47SOL     OW  325   2.137   3.383   4.429 -0.5821  0.4872  0.1538
   47SOL    HW1  326   2.085   3.400   4.346 -1.5941  1.1660  0.9011
   47SOL    HW2  327   2.076   3.346   4.500  0.5433 -1.4697  0.1744
   48SOL     OW  328   4.124   1.691   1.904 -0.2233  0.5445 -0.5371
   48SOL    HW1  329   4.073   1.605   1.896 -0.2450  0.4717  0.2947
   48SOL    HW2  330   4.218   1.671   1.931  0.0376  0.7280 -1.2890
   49SOL     OW  331   2.929   0.987   2.895  0.1349  0.3145 -0.3472
   49SOL    HW1  332   2.832   0.981   2.873 -0.1747 -0.0289  0.9959
   49SOL    HW2  333   2.981   0.926   2.834 -0.5554  0.0792 -0.7085
   50SOL     OW  334   3.527   1.231   2.077 -0.3632 -0.1112 -0.8624
   50SOL    HW1  335   3.579   1.198   2.155  0.5914 -0.9128 -1.8028
   50SOL    HW2  336   3.448   1.283   2.109 -0.4203 -1.0542  0.6367
   51SOL     OW  337   0.771   0.596   0.627  0.1842  0.0788 -0.1183
   51SOL    HW1  338   0.835   0.598   0.703  1.0577 -1.2900 -0.7964
   51SOL    HW2  339   0.792   0.520   0.566 -0.3851  1.2208 -1.8385
   52SOL     OW  340   1.370   0.471   4.518  0.8957  0.1176 -0.1347
   52SOL    HW1  341   1.433   0.511   4.584  1.7645  0.6808 -1.2723
   52SOL    HW2  342   1.416   0.462   4.430  0.2413 -2.0088 -0.3027
   53SOL     OW  343   2.154   5.141   0.692 -0.6771 -0.2476 -0.8792
   53SOL    HW1  344   2.127   5.109   0.602  0.1543 -0.7175 -0.9747
   53SOL    HW2  345   2.188   5.064   0.747  1.3748  0.4076 -1.1263
   54SOL     OW  346   1.492   0.038   3.105 -0.1592  0.3707  0.2741
   54SOL    HW1  347   1.424  -0.020   3.149  0.3341 -1.5117 -1.3031
   54SOL    HW2  348   1.456   0.071   3.018  0.6319  0.0071 -0.2023
   55SOL     OW  349   0.199   3.827   3.173 -0.4665 -0.1023  0.3522
   55SOL    HW1  350   0.222   3.868   3.085 -0.6475  0.1836  0.4357
   55SOL    HW2  351   0.147   3.893   3.228 -2.7470 -1.1791 -0.3786
   56SOL     OW  352   3.307   0.437   1.829  0.6046  0.0677 -0.6891
   56SOL    HW1  353   3.380   0.486   1.876  0.8569 -2.8975  2.4480
   56SOL    HW2  354   3.222   0.489   1.836  1.1176  0.7259  1.2689
   57SOL     OW  355   2.677   4.324   1.209  0.1984 -0.5598 -0.2963
   57SOL    HW1  356   2.670   4.234   1.166 -2.4371 -0.0854 -1.0573
   57SOL    HW2  357   2.773   4.349   1.220  1.0486 -3.7300  0.5947
   58SOL     OW  358   3.637   4.625   5.025 -0.2986 -0.2223 -1.1164
   58SOL    HW1  359   3.580   4.563   4.972 -2.0780 -0.8019  1.3412
   58SOL    HW2  360   3.598   4.717   5.022 -0.4358 -0.2683 -0.7650
   59SOL     OW  361   4.692   5.030   4.094 -0.0878  0.0635  0.7834
   59SOL    HW1  362   4.632   4.950   4.102 -0.3564  0.3461  1.7881
   59SOL    HW2  363   4.787   5.002   4.105 -0.1802 -0.1184  1.1151
   60SOL     OW  364   2.074   0.391   3.024 -0.3603 -0.2258  0.6694
   60SOL    HW1  365   2.119   0.405   3.112  1.9546  0.6227 -0.5665
   60SOL    HW2  366   2.051   0.295   3.013  1.8054 -0.8416  1.1080
   61SOL     OW  367   2.420   1.901   2.835 -0.1370  0.4780  0.0273
   61SOL    HW1  368   2.361   1.948   2.902  1.0385  0.2005  1.2959
   61SOL    HW2  369   2.420   1.803   2.854  0.8788  0.4963  0.1758
   62SOL     OW  370   0.899   4.593   2.853 -0.0641  0.3620 -0.2834
   62SOL    HW1  371   0.895   4.629   2.946 -0.6348 -0.3549 -0.0244
   62SOL    HW2  372   0.971   4.523   2.848  1.2680  1.7137 -0.8654
   63SOL     OW  373   5.028   0.076   0.931 -0.6985  0.5804 -0.5724
   63SOL    HW1  374   4.944   0.116   0.966 -0.5440 -0.6213  1.3086
   63SOL    HW2  375   5.039  -0.016   0.969  0.4326 -0.1045 -2.4239
   64SOL     OW  376   2.115   1.876   0.947 -0.4682  0.4084  0.3820
   64SOL    HW1  377   2.162   1.918   0.870  1.0738  3.2943  2.7073
   64SOL    HW2  378   2.175   1.809   0.991  0.1502  1.5143  1.2574
   65SOL     OW  379   0.316   0.779   0.174  0.2508  0.5006  0.3450
   65SOL    HW1  380   0.272   0.690   0.164  0.7355  0.4128 -1.2249
   65SOL    HW2  381   0.352   0.789   0.267  2.1648 -1.8487 -0.0707
   66SOL     OW  382   1.428   3.369   3.489  0.1498  0.0058  0.2792
   66SOL    HW1  383   1.500   3.376   3.421  1.6615  1.4215  1.9146
   66SOL    HW2  384   1.395   3.460   3.513 -3.8835 -0.6126 -1.9940
   67SOL     OW  385   1.978   3.190   0.402  0.3925  0.4441 -0.2653
   67SOL    HW1  386   1.925   3.202   0.318 -0.1558 -1.0620 -0.1610
   67SOL    HW2  387   2.075   3.176   0.378  0.7440  2.8389 -0.4720
   68SOL     OW  388   4.579   1.910   2.306  0.0992  0.6262  0.3076
   68SOL    HW1  389   4.502   1.846   2.302  0.8101 -0.1869 -1.0891
   68SOL    HW2  390   4.553   1.996   2.263  0.2511  0.0044 -1.0931
   69SOL     OW  391   0.854   0.743   1.269 -0.0815 -0.4230  0.1481
   69SOL    HW1  392   0.929   0.790   1.315 -0.3961 -0.1132  0.3554
   69SOL    HW2  393   0.777   0.735   1.332 -0.3014 -0.5324 -0.1337
   70SOL     OW  394   4.211   1.672   2.904 -0.1888 -0.2305  0.4265
   70SOL    HW1  395   4.184   1.586   2.861  1.2229 -0.2171 -0.5675
   70SOL    HW2  396   4.194   1.668   3.002 -1.4450 -1.0929  0.1979
   71SOL     OW  397   3.329   2.911   3.437 -0.1544 -0.4080  0.1208
   71SOL    HW1  398   3.280   2.825   3.449  0.0314 -0.4516  0.5673
   71SOL    HW2  399   3.403   2.897   3.370 -1.1322 -0.1787 -1.0465
   72SOL     OW  400   4.006   1.127   1.918 -0.2587 -0.3617  0.1006
   72SOL    HW1  401   4.082   1.062   1.910  0.9865  1.1277 -0.6150
   72SOL    HW2  402   3.979   1.158   1.826 -0.9487  0.0116  0.4232
   73SOL     OW  403   4.945   4.420   1.110 -0.1145  0.1845 -0.3528
   73SOL    HW1  404   4.955   4.516   1.139  1.7627  0.1376 -0.6997
   73SOL    HW2  405   4.943   4.361   1.190 -1.9514  0.5210 -0.1038
   74SOL     OW  406   1.875   2.387   5.119 -0.0552  0.5046 -0.1359
   74SOL    HW1  407   1.857   2.442   5.037  1.1769 -0.2408 -0.9505
   74SOL    HW2  408   1.830   2.428   5.198  0.1075  2.1763 -0.8759
   75SOL     OW  409   1.498   3.242   1.629 -0.3205 -0.7201  0.5127
   75SOL    HW1  410   1.435   3.199   1.564  1.4023 -0.5671 -1.3671
   75SOL    HW2  411   1.590   3.205   1.615  1.3473  3.4279 -1.3213
   76SOL     OW  412   4.747   2.786   4.774  0.1649  0.1896  0.1150
   76SOL    HW1  413   4.665   2.839   4.793 -0.3688 -0.0782 -1.3030
   76SOL    HW2  414   4.802   2.778   4.857 -1.7433 -0.5113  1.3752
   77SOL     OW  415   2.619   2.906   0.549  0.3441 -0.3832 -0.3660
   77SOL    HW1  416   2.526   2.881   0.523 -0.0227  0.8188 -0.2434
   77SOL    HW2  417   2.656   2.836   0.610 -1.4088  0.3279  1.6284
   78SOL     OW  418   1.120   4.340   0.705 -0.6881 -0.2154  0.4314
   78SOL    HW1  419   1.161   4.248   0.703 -0.1840  0.0080  0.2489
   78SOL    HW2  420   1.024   4.334   0.676 -0.2006 -0.4656 -1.2672
   79SOL     OW  421   1.283   3.330   4.671 -0.4327 -0.0191 -0.2302
   79SOL    HW1  422   1.352   3.321   4.599 -0.3437  2.0713 -0.4501
   79SOL    HW2  423   1.290   3.252   4.733  1.0605 -0.6482 -1.1250
   80SOL     OW  424   2.370   4.050   4.900 -0.2447 -0.0837  0.4027
   80SOL    HW1  425   2.340   4.145   4.897 -0.8158 -0.2620  0.2838
   80SOL    HW2  426   2.455   4.043   4.952 -1.2043  0.2245  2.0905
   81SOL     OW  427   1.404   1.978   1.096 -0.2233  0.1507  0.2236
   81SOL    HW1  428   1.498   2.011   1.086 -0.3356  0.2868 -0.4131
   81SOL    HW2  429   1.366   2.011   1.183  0.9537 -1.4987  1.4319
   82SOL     OW  430   0.695   2.849   2.199  0.3366  0.2669  0.2104
   82SOL    HW1  431   0.713   2.803   2.112  2.5968  0.9004  0.2861
   82SOL    HW2  432   0.712   2.785   2.274 -4.7689 -1.4049  0.3680
   83SOL     OW  433   5.090   0.283   1.999 -0.4197 -0.7468 -0.4222
   83SOL    HW1  434   5.087   0.217   2.075 -2.1927 -0.0948  0.1493
   83SOL    HW2  435   5.062   0.373   2.033 -1.5515 -0.5002 -1.8851
   84SOL     OW  436   2.682   0.624   3.955  0.0803  0.0757 -0.0891
   84SOL    HW1  437   2.749   0.689   3.919  1.2345  0.3471  2.3705
   84SOL    HW2  438   2.663   0.554   3.887  0.0345  2.0399 -2.2142
   85SOL     OW  439   4.760   2.787   4.073 -0.1388  1.1768  0.5364
   85SOL    HW1  440   4.734   2.691   4.061  0.9481  0.6537  2.0001
   85SOL    HW2  441   4.841   2.806   4.019  0.6802  0.7439  1.5617
   86SOL     OW  442   2.163   1.417   4.397  0.1624 -0.6074  0.2059
   86SOL    HW1  443   2.170   1.370   4.309  0.5492 -2.5939  1.2572
   86SOL    HW2  444   2.253   1.421   4.440  0.4841  2.5828 -0.5168
   87SOL     OW  445   4.123   4.364   1.677  0.2269 -0.1941  0.4411
   87SOL    HW1  446   4.179   4.300   1.731  0.0051 -0.0035  0.9011
   87SOL    HW2  447   4.167   4.380   1.589  0.6084 -0.4897  0.5734
   88SOL     OW  448   4.973   0.348   3.906 -0.4202 -0.0110  0.1486
   88SOL    HW1  449   5.027   0.282   3.854  0.1696 -0.1210  0.8723
   88SOL    HW2  450   4.879   0.315   3.915 -0.1749 -0.6776  0.3466
   89SOL     OW  451   1.759   1.554   2.112  0.8146  0.0736 -0.3425
   89SOL    HW1  452   1.851   1.514   2.120 -0.0515 -1.6317  3.1393
   89SOL    HW2  453   1.691   1.482   2.106 -0.4312  1.2889 -1.5144
   90SOL     OW  454   0.079   3.185   1.388  0.6801 -0.2193  0.0415
   90SOL    HW1  455   0.148   3.164   1.318  0.1964  1.3624 -0.9582
   90SOL    HW2  456   0.121   3.243   1.459  0.8171 -0.6912  0.3489
   91SOL     OW  457   4.603   1.896   1.011  0.2777 -0.3797  0.1531
   91SOL    HW1  458   4.652   1.949   0.942 -1.6003  1.7997  0.3680
   91SOL    HW2  459   4.667   1.837   1.060  2.2675  0.7245 -0.9957
   92SOL     OW  460   2.309   4.170   3.769  0.6862  0.3133 -0.1285
   92SOL    HW1  461   2.330   4.145   3.674  1.0335 -0.4204  0.1378
   92SOL    HW2  462   2.388   4.152   3.827  0.0359 -0.4832  0.5254
   93SOL     OW  463   2.314   1.109   2.429 -0.6385  0.2093  0.1318
   93SOL    HW1  464   2.399   1.101   2.482 -1.0464  1.2438  0.9849
   93SOL    HW2  465   2.242   1.147   2.488 -1.5506 -0.1475 -0.7294
   94SOL     OW  466   0.007   1.727   4.942  0.8529  0.6446 -0.3436
   94SOL    HW1  467   0.060   1.810   4.926 -0.4641  1.3237 -1.4549
   94SOL    HW2  468   0.030   1.659   4.872  0.5279  0.8146 -0.6211
   95SOL     OW  469   1.415   3.267   2.220  0.1139 -0.4978  0.3761
   95SOL    HW1  470   1.388   3.329   2.146  0.5577  0.4306  0.9676
   95SOL    HW2  471   1.447   3.321   2.298  0.0440 -1.4716  1.0940
   96SOL     OW  472   0.088   1.311   3.449 -0.0519  0.0261  0.3933
   96SOL    HW1  473   0.064   1.325   3.545 -0.4485 -1.6860  0.5769
   96SOL    HW2  474   0.188   1.311   3.440 -0.0077  2.0134  0.4738
   97SOL     OW  475   1.150   3.887   2.765 -0.0133  0.3542 -0.3212
   97SOL    HW1  476   1.159   3.936   2.851  1.9191 -1.1378  0.3952
   97SOL    HW2  477   1.100   3.801   2.780 -0.0586  0.2918 -0.7914
   98SOL     OW  478   0.657   3.738   4.310  0.1442 -0.2141 -0.0437
   98SOL    HW1  479   0.588   3.807   4.331  1.3540  0.2411  2.9670
   98SOL    HW2  480   0.613   3.649   4.299 -1.1973  0.5909 -1.5770
   99SOL     OW  481   3.298   1.344   5.042 -0.5236 -0.0712  0.6797
   99SOL    HW1  482   3.257   1.357   4.951  0.3638 -0.8494  0.1535
   99SOL    HW2  483   3.250   1.401   5.108  0.8822  3.1317 -0.8386
  100SOL     OW  484   2.375   1.402   0.260  0.4835 -0.4332  0.5741
  100SOL    HW1  485   2.282   1.373   0.238  0.9931 -2.1051  0.5061
  100SOL    HW2  486   2.396   1.381   0.355  0.4881  0.8225  0.8700
  101SOL     OW  487   1.435   3.579   2.590  0.9896 -0.4587 -0.1526
  101SOL    HW1  488   1.435   3.545   2.496  0.6632  0.4279 -0.4866
  101SOL    HW2  489   1.398   3.672   2.592 -0.7389 -1.1219  1.0952
  102SOL     OW  490   0.042   0.118   4.787 -0.0562 -0.3114 -0.0151
  102SOL    HW1  491  -0.042   0.169   4.801  1.2245  2.0628 -0.5115
  102SOL    HW2  492   0.032   0.058   4.707 -1.4303 -0.4746  0.2592
  103SOL     OW  493   1.197   4.814   4.927  0.5196 -0.7884 -0.2963
  103SOL    HW1  494   1.276   4.766   4.966 -0.0285 -0.6143  1.1024
  103SOL    HW2  495   1.114   4.785   4.975  0.0708  0.9174  0.0185
  104SOL     OW  496   2.262   1.678   1.064 -0.3801  0.2423 -0.0475
  104SOL    HW1  497   2.221   1.615   1.131  1.3910 -0.0878  0.7897
  104SOL    HW2  498   2.297   1.626   0.986  0.4111  0.2408  0.2938
  105SOL     OW  499   0.254   0.352   3.071  0.2721  0.4361 -0.3291
  105SOL    HW1  500   0.265   0.443   3.031 -0.2162  1.3118  1.4038
  105SOL    HW2  501   0.158   0.338   3.096  0.3254 -0.6020 -0.6612
  106SOL     OW  502   4.569   3.177   2.113 -0.7060  0.0115 -0.2591
  106SOL    HW1  503   4.648   3.118   2.128 -1.1006 -0.3530  0.4685
  106SOL    HW2  504   4.523   3.151   2.028 -0.1827  0.0801 -0.5702
  107SOL     OW  505   2.042   4.190   3.725 -0.1870 -0.2560  0.0134
  107SOL    HW1  506   2.024   4.093   3.736  0.9793 -0.4226  0.6176
  107SOL    HW2  507   2.141   4.207   3.730 -0.4160  1.0385  0.6635
  108SOL     OW  508   0.140   0.601   2.337  0.0517  0.2438  0.2975
  108SOL    HW1  509   0.114   0.508   2.364 -0.4787 -1.0945 -4.0008
  108SOL    HW2  510   0.096   0.667   2.398 -1.7011 -2.2748  1.9505
  109SOL     OW  511   3.940   2.297   0.530  0.1130 -0.3622  0.2120
  109SOL    HW1  512   4.016   2.341   0.578  0.0507 -0.8202  0.7380
  109SOL    HW2  513   3.889   2.239   0.593  0.2900 -1.3267 -0.5025
  110SOL     OW  514   4.623   3.302   0.434  0.7387  0.2829  0.0583
  110SOL    HW1  515   4.687   3.229   0.455 -1.3507 -2.3607 -2.0579
  110SOL    HW2  516   4.626   3.323   0.336 -1.9891 -0.4678 -0.2794
  111SOL     OW  517   3.787   3.435   0.002 -0.7977  0.3046  0.2307
  111SOL    HW1  518   3.760   3.453  -0.093 -0.6744  2.9948  0.6134
  111SOL    HW2  519   3.884   3.413   0.006 -0.7281  0.5081 -0.2624
  112SOL     OW  520   2.896   1.469   1.951  0.3565  0.0402 -0.2605
  112SOL    HW1  521   2.924   1.521   1.870 -0.3086  2.2146  0.8443
  112SOL    HW2  522   2.828   1.521   2.003  0.9145 -1.1900  1.8163
  113SOL     OW  523   1.312   2.428   0.063  0.5883  0.0840 -0.1270
  113SOL    HW1  524   1.247   2.503   0.069  0.4125  0.0941 -1.7315
  113SOL    HW2  525   1.329   2.392   0.155 -0.0790  1.4173  0.5547
  114SOL     OW  526   0.281   3.252   2.206 -0.2507 -0.4765 -0.0058
  114SOL    HW1  527   0.265   3.197   2.288  0.8245  0.0783  0.6034
  114SOL    HW2  528   0.363   3.219   2.159 -0.7272 -0.6387 -0.7337
  115SOL     OW  529   1.196   1.780   3.589 -0.1517  0.6414  0.4105
  115SOL    HW1  530   1.204   1.682   3.611  0.8522  0.8911  1.2440
  115SOL    HW2  531   1.270   1.806   3.528  0.6377  1.2372  1.5814
  116SOL     OW  532   0.098   3.537   2.803  0.2013  0.1076  0.6237
  116SOL    HW1  533   0.073   3.512   2.709  0.9462  1.8031 -0.0516
  116SOL    HW2  534   0.180   3.486   2.830 -1.6925 -2.7084  1.5340
  117SOL     OW  535   1.894   3.809   1.201 -0.2540  0.0009 -0.2692
  117SOL    HW1  536   1.849   3.756   1.129  0.3328 -0.0216 -0.6326
  117SOL    HW2  537   1.981   3.845   1.166 -0.9147  1.7199 -0.2336
  118SOL     OW  538   3.979   0.192   1.866  0.1253 -0.2585 -0.0984
  118SOL    HW1  539   3.982   0.099   1.904 -0.4542 -0.1197  0.2950
  118SOL    HW2  540   4.072   0.222   1.844  0.4071 -0.5733  0.6457
  119SOL     OW  541   2.488   2.259   1.519 -0.2506 -0.5957  0.4285
  119SOL    HW1  542   2.468   2.181   1.459  0.5155 -1.0788  0.7842
  119SOL    HW2  543   2.558   2.233   1.585  0.3990  0.5459  0.2257
  120SOL     OW  544   4.957   2.270   2.892 -0.0559 -0.0538  0.4045
  120SOL    HW1  545   4.981   2.362   2.861  0.3262 -0.6016 -1.0233
  120SOL    HW2  546   5.016   2.245   2.969  0.3536  0.6152  0.3199
  121SOL     OW  547   2.235   2.531   2.772  0.1013  0.7669 -0.1305
  121SOL    HW1  548   2.140   2.541   2.800 -0.0275  0.0613 -0.2900
  121SOL    HW2  549   2.241   2.526   2.672 -0.0462 -2.1438 -0.0723
  122SOL     OW  550   1.528   5.051   1.103  0.2159  0.4513 -0.5744
  122SOL    HW1  551   1.490   4.959   1.104 -0.6689  0.7853  1.4366
  122SOL    HW2  552   1.617   5.051   1.148 -0.4159  0.8024  0.6976
  123SOL     OW  553   1.917   3.461   0.776 -0.1639 -0.5660  0.3072
  123SOL    HW1  554   1.891   3.527   0.706  0.8933  0.8744  1.1952
  123SOL    HW2  555   1.839   3.402   0.798 -1.0670  0.2193 -0.7034
  124SOL     OW  556   3.165   1.507   2.076  0.6414 -0.5975 -0.2555
  124SOL    HW1  557   3.121   1.545   2.157  0.0204  1.0815 -1.3092
  124SOL    HW2  558   3.113   1.428   2.043 -0.6635  0.3222 -0.4966
  125SOL     OW  559   2.855   4.225   3.683 -0.2167 -0.4245 -0.0238
  125SOL    HW1  560   2.846   4.224   3.783 -0.4415 -2.9970  0.0098
  125SOL    HW2  561   2.900   4.309   3.654  0.6185  0.0046  2.3091
  126SOL     OW  562   3.580   3.839   4.542  0.0399  0.3312  0.1595
  126SOL    HW1  563   3.565   3.888   4.456 -0.0059 -0.8650 -0.5383
  126SOL    HW2  564   3.579   3.741   4.525  1.2431  0.0812  1.3400
  127SOL     OW  565   3.580   3.574   4.534 -0.4823  0.5139  0.1403
  127SOL    HW1  566   3.513   3.530   4.594 -1.5387  2.5790  0.5810
  127SOL    HW2  567   3.626   3.505   4.478 -2.8488 -1.0219 -0.0436
  128SOL     OW  568   0.077   0.615   0.775 -0.0868  0.2442 -0.4632
  128SOL    HW1  569   0.108   0.571   0.690 -1.3610 -1.0632 -0.2977
  128SOL    HW2  570   0.129   0.579   0.852  2.5964  2.9850 -0.7961
  129SOL     OW  571   4.532   1.328   2.349  0.5588  0.0296  0.1836
  129SOL    HW1  572   4.540   1.420   2.312  0.6737 -0.2484 -0.5073
  129SOL    HW2  573   4.572   1.262   2.285  0.1387 -0.5401  0.4880
  130SOL     OW  574   0.478   2.949   2.318  0.5860  0.3048 -0.3416
  130SOL    HW1  575   0.441   3.011   2.248  0.0833 -0.0712 -0.4173
  130SOL    HW2  576   0.566   2.913   2.288  0.1909 -0.1607 -0.9678
  131SOL     OW  577   1.150   0.772   2.617  0.8099  0.3039  0.0052
  131SOL    HW1  578   1.248   0.765   2.634  1.0166  2.7071  0.1505
  131SOL    HW2  579   1.127   0.866   2.593 -1.6098  0.0268  0.9312
  132SOL     OW  580   3.615   1.182   2.864  0.1272 -0.2157 -0.4807
  132SOL    HW1  581   3.660   1.120   2.800  0.0868 -1.1360  0.3614
  132SOL    HW2  582   3.675   1.199   2.942  0.1085  0.7600 -0.6662
  133SOL     OW  583   0.369   2.082   3.578  0.3830 -0.3555  0.2087
  133SOL    HW1  584   0.362   2.121   3.486 -1.1315  0.6721  0.7053
  133SOL    HW2  585   0.312   2.000   3.584 -0.2586  0.0906  0.4430
  134SOL     OW  586   3.888   2.049   4.330  0.3751  0.4719 -0.5823
  134SOL    HW1  587   3.822   2.113   4.370 -0.9395 -1.9659  1.4105
  134SOL    HW2  588   3.978   2.092   4.329 -0.3338  2.1735  1.1628
  135SOL     OW  589   0.011   3.466   1.191 -0.0992 -0.1363  0.3240
  135SOL    HW1  590   0.087   3.416   1.150  0.1285 -0.4552  1.1245
  135SOL    HW2  591  -0.065   3.403   1.209 -0.4808  0.1393 -0.2621
  136SOL     OW  592   0.702   4.661   2.693 -0.0162  0.5363 -0.2900
  136SOL    HW1  593   0.736   4.748   2.657 -0.2907  0.9431  0.4149
  136SOL    HW2  594   0.768   4.624   2.759  0.8356 -0.5680 -1.6875
  137SOL     OW  595   1.939   0.576   1.089  0.3784 -0.0938  0.4398
  137SOL    HW1  596   1.909   0.652   1.147 -0.9107 -0.5366  0.3872
  137SOL    HW2  597   1.886   0.574   1.005 -0.1843 -1.5217  0.7940
  138SOL     OW  598   4.810   4.374   1.891  0.6426 -0.3892  0.0211
  138SOL    HW1  599   4.772   4.465   1.872  1.7137 -0.3372 -2.1977
  138SOL    HW2  600   4.822   4.363   1.990 -0.8014  1.3157  0.4456
  139SOL     OW  601   5.118   1.648   2.029  0.3210  0.1991  0.2187
  139SOL    HW1  602   5.057   1.583   1.984 -0.3779  1.1831 -0.2998
  139SOL    HW2  603   5.149   1.717   1.963 -0.0477  1.1877  1.0432
  140SOL     OW  604   3.996   1.306   4.861 -0.0424  0.6679  0.0728
  140SOL    HW1  605   3.953   1.397   4.857 -0.9698  0.1895 -1.4829
  140SOL    HW2  606   3.971   1.262   4.947  1.0726  2.1712  1.2270
  141SOL     OW  607   4.084   1.690   3.607 -0.1509 -0.2544  0.4097
  141SOL    HW1  608   4.160   1.636   3.569  0.6377  0.6068  0.7245
  141SOL    HW2  609   4.120   1.755   3.674 -0.8192  1.8409 -1.1478
  142SOL     OW  610   1.312   3.127   3.461  0.0106 -0.4566 -0.3101
  142SOL    HW1  611   1.288   3.127   3.363 -0.0447  1.4610 -0.3392
  142SOL    HW2  612   1.334   3.220   3.489  2.5566 -1.3598  0.9259
  143SOL     OW  613   1.711   2.795   1.887 -0.1464  0.2648  0.2663
  143SOL    HW1  614   1.800   2.763   1.919  0.0607  0.9732  0.4261
  143SOL    HW2  615   1.705   2.783   1.788 -0.1421 -0.4152  0.3471
  144SOL     OW  616   1.012   3.062   3.078 -0.4541  1.1071  0.2026
  144SOL    HW1  617   1.017   2.964   3.061 -1.2255  1.3606 -1.6969
  144SOL    HW2  618   0.935   3.082   3.139 -1.0526  0.6353 -0.3945
  145SOL     OW  619   2.843   4.704   4.762  0.1234  0.6825  0.1274
  145SOL    HW1  620   2.878   4.675   4.672 -0.3400  1.8703 -0.4601
  145SOL    HW2  621   2.919   4.721   4.824  0.4748  0.3977 -0.2214
  146SOL     OW  622   0.617   3.001   4.758  0.3405 -0.3646 -0.4083
  146SOL    HW1  623   0.585   2.977   4.666  0.5553 -1.1263 -0.2920
  146SOL    HW2  624   0.714   3.026   4.754  0.1137  0.5181 -0.5307
  147SOL     OW  625   1.880   4.584   2.186 -0.1479  0.4558  0.4152
  147SOL    HW1  626   1.824   4.563   2.266  0.6814  1.8015  1.3920
  147SOL    HW2  627   1.977   4.579   2.211  0.1936 -1.0569 -1.0376
  148SOL     OW  628   3.535   2.083   2.395  0.4353  0.5771  0.3138
  148SOL    HW1  629   3.509   2.091   2.491 -1.7111 -1.0474 -0.0489
  148SOL    HW2  630   3.458   2.047   2.343  1.4442  1.6648 -2.1017
  149SOL     OW  631   4.426   0.007   0.728  0.4682 -0.2328 -0.1948
  149SOL    HW1  632   4.494  -0.031   0.790  0.7954  1.0634  0.2649
  149SOL    HW2  633   4.337  -0.034   0.747  1.1509 -2.3342 -1.1410
  150SOL     OW  634   0.334   2.551   4.666 -0.3443  0.8118 -0.3315
  150SOL    HW1  635   0.346   2.455   4.693 -1.2625  0.8989  0.4154
  150SOL    HW2  636   0.273   2.556   4.587 -0.0163  0.7619 -0.5904
  151SOL     OW  637   2.538   3.789   0.051  0.1311  0.4829 -0.4355
  151SOL    HW1  638   2.478   3.869   0.055  0.9602  1.1041 -0.1649
  151SOL    HW2  639   2.521   3.731   0.131 -0.1615  0.6130 -0.3997
  152SOL     OW  640   0.751   3.779   2.860  0.3589 -0.1263  0.1674
  152SOL    HW1  641   0.727   3.855   2.799 -0.1938  0.2870  0.8801
  152SOL    HW2  642   0.798   3.814   2.941 -0.7081 -0.4197  0.9383
  153SOL     OW  643   3.340   0.860   1.879 -0.1437  0.4317 -0.0062
  153SOL    HW1  644   3.300   0.792   1.941  1.9145 -0.0194  0.8992
  153SOL    HW2  645   3.297   0.852   1.789 -0.2402 -1.8238  0.1800
  154SOL     OW  646   1.741   1.509   3.789  0.3862 -0.0682  0.2678
  154SOL    HW1  647   1.662   1.497   3.729 -0.4162  0.0556  1.2767
  154SOL    HW2  648   1.715   1.487   3.883  1.1601  1.3884  0.8475
  155SOL     OW  649   0.684   0.086   3.345  0.1750  0.1496 -0.4660
  155SOL    HW1  650   0.726   0.101   3.255 -0.1928  0.6452 -0.5627
  155SOL    HW2  651   0.709  -0.004   3.379 -0.8060 -0.6126 -1.6847
  156SOL     OW  652   1.327   0.034   2.617  0.5744  0.5248  0.1335
  156SOL    HW1  653   1.418   0.073   2.627 -0.0630  2.3218 -0.5483
  156SOL    HW2  654   1.289   0.061   2.528 -0.3981 -0.7022  0.1498
  157SOL     OW  655   5.078   1.640   0.054 -0.3904  0.1371 -0.4911
  157SOL    HW1  656   5.101   1.703   0.127  1.4435 -1.1956  0.1555
  157SOL    HW2  657   5.112   1.676  -0.033 -0.4563  0.6003 -0.3283
  158SOL     OW  658   2.248   3.180   2.176 -0.0990 -0.1275  0.1247
  158SOL    HW1  659   2.280   3.090   2.206  1.0703  0.2290  0.0092
  158SOL    HW2  660   2.314   3.250   2.205 -1.0886  0.7179  0.3784
  159SOL     OW  661   0.857   0.940   3.826  0.2078 -0.0709 -0.0869
  159SOL    HW1  662   0.931   0.936   3.893  1.2020 -0.6977 -1.1809
  159SOL    HW2  663   0.777   0.892   3.861  0.1229  1.0325  1.3239
  160SOL     OW  664   1.835   1.402   1.480 -0.0810 -0.2636  0.1534
  160SOL    HW1  665   1.925   1.368   1.506 -0.1227  0.7297  1.7391
  160SOL    HW2  666   1.831   1.415   1.381  1.7872  0.4014  0.1347
  161SOL     OW  667   0.503   3.156   3.536 -0.0328  0.4773  0.4076
  161SOL    HW1  668   0.528   3.249   3.561  0.7983  0.4387 -0.2287
  161SOL    HW2  669   0.405   3.142   3.549 -0.1820  1.4723  0.3797
  162SOL     OW  670   3.732   4.566   4.328  0.3193 -0.2981 -0.8089
  162SOL    HW1  671   3.720   4.664   4.343 -1.0915 -0.6086  0.2465
  162SOL    HW2  672   3.790   4.527   4.400  0.0106 -0.4216 -0.6264
  163SOL     OW  673   0.382   1.954   3.190  0.2191  0.5895 -0.1801
  163SOL    HW1  674   0.408   1.922   3.098 -2.6402 -0.3288 -0.7733
  163SOL    HW2  675   0.376   1.875   3.251 -2.5909  0.4648 -0.5156
  164SOL     OW  676   2.546   5.044   0.516  0.1410 -0.4264  0.2013
  164SOL    HW1  677   2.591   4.970   0.567 -0.4898 -0.9782 -0.0279
  164SOL    HW2  678   2.613   5.088   0.456  0.3058 -1.4954 -0.4317
  165SOL     OW  679   2.026   3.989   2.831  0.0134 -0.2340  0.2355
  165SOL    HW1  680   1.998   4.006   2.926  1.5324  1.1245  0.4853
  165SOL    HW2  681   2.121   4.016   2.819 -0.3663  0.3390 -1.8845
  166SOL     OW  682   1.889   3.569   0.141  0.0645  0.0835 -0.0736
  166SOL    HW1  683   1.820   3.571   0.068 -2.2598  0.9241  2.0038
  166SOL    HW2  684   1.939   3.656   0.142 -0.0580  0.1599 -0.5067
  167SOL     OW  685   3.441   5.127   3.679  0.8215  0.6535 -0.4745
  167SOL    HW1  686   3.412   5.152   3.586  1.3481  0.4436 -0.6998
  167SOL    HW2  687   3.371   5.070   3.721  1.1397 -0.3305 -1.2300
  168SOL     OW  688   1.674   3.602   4.239 -0.1424 -0.1067 -0.4537
  168SOL    HW1  689   1.638   3.684   4.193  0.7954 -0.2488 -1.4740
  168SOL    HW2  690   1.625   3.521   4.206 -0.0227 -0.1227 -0.5912
  169SOL     OW  691   3.969   4.501   0.141  0.0285  0.2036  0.4471
  169SOL    HW1  692   3.889   4.559   0.130 -1.4103 -1.8161 -0.2855
  169SOL    HW2  693   4.045   4.555   0.178 -1.1291  2.5573 -0.4502
  170SOL     OW  694   0.437   1.625   1.079 -0.1740 -0.3815 -0.0080
  170SOL    HW1  695   0.512   1.603   1.141  0.3481  2.2769  0.4008
  170SOL    HW2  696   0.474   1.641   0.987 -0.5559 -1.2863 -0.3275
  171SOL     OW  697   5.039   4.699   2.430 -0.3313  0.3860  0.3061
  171SOL    HW1  698   4.983   4.699   2.513 -0.9730 -1.9718 -0.0485
  171SOL    HW2  699   5.086   4.611   2.421  4.7066  2.6544  1.3019
  172SOL     OW  700   0.244   2.856   3.429 -0.1877 -0.2442  0.0379
  172SOL    HW1  701   0.337   2.830   3.457 -0.3313  0.4594  1.2461
  172SOL    HW2  702   0.232   2.954   3.443 -1.2075 -0.3770  0.1607
  173SOL     OW  703   3.998   3.089   2.138 -0.4800 -0.6493  0.4398
  173SOL    HW1  704   4.015   3.187   2.127  0.6898 -0.9279 -0.3606
  173SOL    HW2  705   3.902   3.074   2.161 -1.0473  0.5793 -0.9991
  174SOL     OW  706   0.846   3.055   4.358 -0.0722  0.5364 -0.1141
  174SOL    HW1  707   0.847   3.056   4.258  1.2997  0.6450 -0.1161
  174SOL    HW2  708   0.900   2.978   4.391  1.1767  1.6556  0.5333
  175SOL     OW  709   2.458   4.045   4.254 -0.3775  0.9406  0.3121
  175SOL    HW1  710   2.447   3.981   4.177 -0.7718  3.0055 -1.4576
  175SOL    HW2  711   2.371   4.054   4.302 -0.1834 -0.2157  0.9029
  176SOL     OW  712   3.899   4.565   2.949  0.5114 -0.6106  0.0933
  176SOL    HW1  713   3.915   4.551   3.046  0.3601 -2.4259 -0.1010
  176SOL    HW2  714   3.987   4.569   2.901  0.5737 -1.3311  0.1316
  177SOL     OW  715   4.562   3.476   2.751 -0.2372  0.5822  0.3759
  177SOL    HW1  716   4.478   3.461   2.803 -0.4114 -1.3736 -0.3927
  177SOL    HW2  717   4.590   3.572   2.760 -2.3356  1.1924  0.9333
  178SOL     OW  718   2.738   1.455   1.588 -0.0940 -0.1423 -0.9945
  178SOL    HW1  719   2.720   1.471   1.491  2.5710  0.7133 -1.4320
  178SOL    HW2  720   2.819   1.507   1.615  0.1731 -1.6460  1.2995
  179SOL     OW  721   1.356   1.681   4.818 -0.3705  0.2794 -0.4751
  179SOL    HW1  722   1.350   1.770   4.862  1.8044  0.0024  0.5089
  179SOL    HW2  723   1.304   1.614   4.871 -0.0737  0.5073  0.1042
  180SOL     OW  724   5.028   0.208   0.259  0.5612  0.1721  0.1722
  180SOL    HW1  725   5.038   0.293   0.207  1.1079  0.9629  1.5138
  180SOL    HW2  726   4.983   0.228   0.346 -0.8726 -1.2231 -0.2104
  181SOL     OW  727   3.801   2.919   4.790 -0.5517  0.3872  0.0683
  181SOL    HW1  728   3.757   2.998   4.834  0.6166  0.9464  0.2759
  181SOL    HW2  729   3.810   2.845   4.857  1.2551  1.2501  0.8442
  182SOL     OW  730   3.448   1.626   1.463 -0.7009  0.4145 -0.0244
  182SOL    HW1  731   3.434   1.701   1.398  1.6135  0.8589 -0.0730
  182SOL    HW2  732   3.538   1.585   1.448 -0.9184 -0.7548  1.6508
  183SOL     OW  733   2.068   0.715   1.611  0.4382 -0.3336 -0.0704
  183SOL    HW1  734   2.122   0.728   1.694  0.3515  1.3767 -0.2430
  183SOL    HW2  735   2.129   0.696   1.534  0.6487 -0.2254  0.0690
  184SOL     OW  736   1.276   1.796   3.948 -0.7267 -0.2122 -0.0380
  184SOL    HW1  737   1.194   1.839   3.912 -0.3048  1.5866  1.0273
  184SOL    HW2  738   1.312   1.850   4.025  1.5829 -0.8025 -0.6031
  185SOL     OW  739   1.404   4.037   0.160 -0.5047  0.2149  0.3587
  185SOL    HW1  740   1.374   3.949   0.123  0.7870 -0.0483 -0.0833
  185SOL    HW2  741   1.400   4.106   0.088  2.4532 -0.3941 -0.5065
  186SOL     OW  742   3.064   2.239   4.647 -0.3139 -0.1703  0.3103
  186SOL    HW1  743   3.148   2.213   4.600 -0.2405  0.1157  0.2788
  186SOL    HW2  744   2.988   2.238   4.582 -0.6538 -2.0099  0.6826
  187SOL     OW  745   0.382   3.912   0.759  0.1659 -0.7486 -0.0977
  187SOL    HW1  746   0.323   3.883   0.683 -0.5429  0.9783 -0.2475
  187SOL    HW2  747   0.439   3.989   0.729  1.2226 -1.2364  0.5988
  188SOL     OW  748   0.089   1.864   1.426  0.1395  0.5732  0.4614
  188SOL    HW1  749   0.057   1.923   1.352 -2.9395 -0.1848  1.0569
  188SOL    HW2  750   0.089   1.769   1.395 -1.3765  0.2256  1.4353
  189SOL     OW  751   4.911   4.247   0.593 -0.0886 -0.1631 -0.1186
  189SOL    HW1  752   4.932   4.277   0.686  0.9097  1.4168 -0.8224
  189SOL    HW2  753   4.995   4.221   0.547 -0.6937 -2.0023 -0.2655
  190SOL     OW  754   4.151   2.457   2.407  0.0347  0.1355 -0.0896
  190SOL    HW1  755   4.219   2.500   2.347 -1.0588  0.5464 -1.0570
  190SOL    HW2  756   4.110   2.527   2.466  1.4444 -0.3317  1.5456
  191SOL     OW  757   4.538   3.386   0.937  0.1536 -0.1521 -0.0607
  191SOL    HW1  758   4.599   3.374   1.015 -0.8427  0.0929  0.7750
  191SOL    HW2  759   4.591   3.382   0.852  1.1137 -1.4588  0.5663
  192SOL     OW  760   4.011   0.506   3.296  0.1380  0.3981 -0.1701
  192SOL    HW1  761   3.951   0.427   3.281 -0.8049  0.9196  0.7192
  192SOL    HW2  762   4.092   0.498   3.238 -0.2083 -0.9389 -0.5006
  193SOL     OW  763   2.107   1.818   0.091  0.0082 -0.0430  0.5695
  193SOL    HW1  764   2.203   1.842   0.107 -0.0553  0.1468  0.6794
  193SOL    HW2  765   2.093   1.720   0.106 -0.1940  0.2345  2.4312
  194SOL     OW  766   4.884   2.197   2.636 -0.2474  0.4350  0.1141
  194SOL    HW1  767   4.804   2.150   2.673 -0.3863  0.6020  0.0238
  194SOL    HW2  768   4.944   2.225   2.711  0.3847 -0.8517  0.1281
  195SOL     OW  769   0.390   1.741   0.678 -0.4687  0.0414 -0.7360
  195SOL    HW1  770   0.330   1.664   0.701  0.2816 -0.2865  0.2070
  195SOL    HW2  771   0.338   1.810   0.628 -1.1706 -1.0405 -1.5364
  196SOL     OW  772   2.561   1.472   3.000 -0.5314 -0.2552 -0.0148
  196SOL    HW1  773   2.661   1.472   2.997 -0.5422  0.4438 -1.4161
  196SOL    HW2  774   2.528   1.394   3.053  0.7673  0.6979  2.3750
  197SOL     OW  775   3.453   5.021   2.760 -0.2356 -0.2362 -0.4179
  197SOL    HW1  776   3.541   5.063   2.781 -0.7459  0.2023  0.9875
  197SOL    HW2  777   3.462   4.921   2.758  0.1441 -0.2229  0.4730
  198SOL     OW  778   1.549   3.500   3.089 -0.4987 -0.2552 -0.0360
  198SOL    HW1  779   1.632   3.514   3.035 -1.1700  0.0437 -1.0142
  198SOL    HW2  780   1.484   3.446   3.035 -0.1551 -2.3361  1.5053
  199SOL     OW  781   2.737   1.056   3.179  0.3164 -0.1798 -0.6398
  199SOL    HW1  782   2.723   1.006   3.094 -0.1231 -0.2334 -0.5379
  199SOL    HW2  783   2.831   1.041   3.212  0.9267  0.8756 -1.7873
  200SOL     OW  784   4.258   4.160   0.101  0.3641 -0.0394 -0.6136
  200SOL    HW1  785   4.281   4.068   0.069 -1.2814 -1.2939  1.5767
  200SOL    HW2  786   4.162   4.179   0.083  0.2139  0.4824  0.6308
  201SOL     OW  787   0.166   4.264   3.395 -0.0923  0.6019  0.2986
  201SOL    HW1  788   0.217   4.243   3.478  0.5447  2.0545  0.3008
  201SOL    HW2  789   0.159   4.182   3.339  1.0401  0.0401  0.9463
  202SOL     OW  790   4.020   4.152   2.468 -0.2200  0.2505  0.3319
  202SOL    HW1  791   4.003   4.248   2.492 -1.7452 -0.2570  1.5062
  202SOL    HW2  792   3.956   4.124   2.396 -0.5628 -0.1623  0.7837
  203SOL     OW  793   2.704   2.434   3.517  0.4723 -0.3066  0.3474
  203SOL    HW1  794   2.755   2.411   3.434  0.1084 -0.2071  0.0938
  203SOL    HW2  795   2.653   2.518   3.502  2.5095  1.2401  1.5570
  204SOL     OW  796   2.178   1.102   0.910  0.2223  0.1025 -0.0106
  204SOL    HW1  797   2.095   1.068   0.955 -0.3435 -0.3459 -1.3372
  204SOL    HW2  798   2.257   1.050   0.943 -0.4621 -1.6773 -1.0368
  205SOL     OW  799   1.662   2.783   0.597  0.4465  0.0589 -0.0439
  205SOL    HW1  800   1.681   2.688   0.621 -0.1986  0.4074  2.0920
  205SOL    HW2  801   1.577   2.788   0.544  0.9766 -0.5995 -0.9925
  206SOL     OW  802   2.895   0.271   3.474 -0.3148  0.2921 -0.6459
  206SOL    HW1  803   2.816   0.214   3.455 -0.2236  0.1545 -0.6156
  206SOL    HW2  804   2.978   0.214   3.477 -0.5788 -0.1411  2.4830
  207SOL     OW  805   4.913   4.443   0.162 -0.2589 -0.4026  0.2171
  207SOL    HW1  806   4.921   4.496   0.247 -0.7887  0.5568 -0.3150
  207SOL    HW2  807   4.980   4.369   0.162  1.2496  0.9217  0.5099
  208SOL     OW  808   3.314   2.823   1.763  0.0638 -0.2027  0.3558
  208SOL    HW1  809   3.380   2.889   1.799 -0.1025 -0.1216  0.5140
  208SOL    HW2  810   3.261   2.866   1.690 -1.3656  0.4770  1.7391
  209SOL     OW  811   4.362   4.140   2.849  0.4101  0.1997  0.3174
  209SOL    HW1  812   4.396   4.093   2.767 -0.5245 -0.7862  0.4656
  209SOL    HW2  813   4.276   4.186   2.827  0.9520  1.2442  0.3642
  210SOL     OW  814   0.356   4.885   5.035  0.0936 -0.2616  0.0977
  210SOL    HW1  815   0.278   4.944   5.017  0.3092  0.4393  1.3619
  210SOL    HW2  816   0.430   4.906   4.971  0.3496  1.2252  0.8416
  211SOL     OW  817   1.787   1.088   2.542  0.2165 -0.0878  0.3178
  211SOL    HW1  818   1.694   1.081   2.508  0.2327  1.3297 -0.0898
  211SOL    HW2  819   1.840   1.150   2.484  1.5251 -1.1292  0.3343
  212SOL     OW  820   1.776   0.893   1.932  0.1152 -0.2763 -0.1388
  212SOL    HW1  821   1.861   0.924   1.891  0.3352 -1.0409 -0.2738
  212SOL    HW2  822   1.699   0.944   1.893  0.5158  0.4932  0.0672
  213SOL     OW  823   2.120   4.539   4.134  0.1416  0.4238  0.1782
  213SOL    HW1  824   2.142   4.519   4.039 -0.4934  1.2350 -0.1446
  213SOL    HW2  825   2.089   4.633   4.143 -1.7032 -0.1945  0.8474
  214SOL     OW  826   4.440   4.727   0.687 -0.1428 -0.8470 -0.0167
  214SOL    HW1  827   4.360   4.728   0.628  0.1261 -1.2242 -0.3961
  214SOL    HW2  828   4.516   4.773   0.640 -0.0343 -0.8159  0.1886
  215SOL     OW  829   1.446   2.446   2.780  0.1124  0.0218 -0.2102
  215SOL    HW1  830   1.410   2.376   2.842 -1.1997 -0.4582 -1.4704
  215SOL    HW2  831   1.369   2.494   2.737  0.9090 -1.4110 -3.4480
  216SOL     OW  832   0.760   1.598   0.820  0.1851 -0.1899 -0.1495
  216SOL    HW1  833   0.798   1.615   0.729 -1.8247 -0.3168 -1.0602
  216SOL    HW2  834   0.798   1.666   0.884  0.4470  0.9099 -1.4132
  217SOL     OW  835   4.855   4.623   4.917 -0.1149  0.0335 -0.3857
  217SOL    HW1  836   4.779   4.575   4.961  0.4630 -0.5338  0.0086
  217SOL    HW2  837   4.820   4.703   4.868 -0.9048  0.0690  0.2148
  218SOL     OW  838   3.224   4.099   0.567  0.0604  0.1254 -0.6955
  218SOL    HW1  839   3.282   4.038   0.512 -2.6495 -2.5890 -0.8263
  218SOL    HW2  840   3.133   4.103   0.526 -0.0698  4.1332 -0.4422
  219SOL     OW  841   3.359   2.605   3.275  0.3442  0.0719 -0.0354
  219SOL    HW1  842   3.329   2.607   3.180  2.3848 -0.4328 -0.7328
  219SOL    HW2  843   3.454   2.635   3.281  0.3836 -0.3016  1.8021
  220SOL     OW  844   3.097   4.320   2.640 -0.1064  0.5530 -0.4269
  220SOL    HW1  845   3.043   4.400   2.663  0.5253  1.0831 -0.7316
  220SOL    HW2  846   3.191   4.332   2.674  0.4546  0.7141 -1.9435
  221SOL     OW  847   2.829   1.248   0.579 -0.0188 -0.1640 -0.6832
  221SOL    HW1  848   2.920   1.271   0.613  0.3259 -0.0090 -1.6846
  221SOL    HW2  849   2.837   1.198   0.493 -0.8819  0.0002 -0.8690
  222SOL     OW  850   1.848   3.218   3.324  0.0898 -0.2840 -0.0620
  222SOL    HW1  851   1.906   3.174   3.255 -0.2547 -0.3152 -0.3398
  222SOL    HW2  852   1.790   3.286   3.279 -0.3320 -0.4976  0.1549
  223SOL     OW  853   1.441   4.842   3.041 -0.0035 -0.0235 -0.3350
  223SOL    HW1  854   1.523   4.786   3.029 -0.5810 -0.8099 -0.6802
  223SOL    HW2  855   1.431   4.867   3.137  0.8930  0.4826 -0.3571
  224SOL     OW  856   1.112   2.878   3.375  0.2712  0.4520  0.3170
  224SOL    HW1  857   1.087   2.975   3.376  1.5857  0.8156 -0.1116
  224SOL    HW2  858   1.205   2.868   3.340  1.1474 -0.7256  2.7197
  225SOL     OW  859   3.666   1.404   4.696  0.1697 -0.2581  0.3577
  225SOL    HW1  860   3.728   1.456   4.754 -3.3669  1.9991  2.5408
  225SOL    HW2  861   3.701   1.311   4.684  4.0103  0.9289  1.0287
  226SOL     OW  862   4.014   4.283   3.831  0.6036 -0.0451 -0.0843
  226SOL    HW1  863   4.105   4.298   3.870  0.7208 -0.2049 -0.2913
  226SOL    HW2  864   4.015   4.309   3.734 -0.8010  4.5902  0.8961
  227SOL     OW  865   4.279   0.058   0.061 -0.2821 -0.3301  0.0956
  227SOL    HW1  866   4.322   0.028  -0.024  0.3891  1.6035 -0.2957
  227SOL    HW2  867   4.309  -0.001   0.136  3.0093  0.8110 -0.1764
  228SOL     OW  868   4.904   4.369   3.501 -0.0204  0.0525  0.2862
  228SOL    HW1  869   4.838   4.296   3.518 -0.1014 -0.1029 -0.6244
  228SOL    HW2  870   4.894   4.402   3.407 -0.1632  1.4237  0.7589
  229SOL     OW  871   3.823   1.093   0.724 -0.0619 -0.2876 -0.3698
  229SOL    HW1  872   3.783   1.022   0.782 -0.2546  0.7891  0.8532
  229SOL    HW2  873   3.915   1.115   0.756 -0.1045  0.2007 -0.5790
  230SOL     OW  874   4.361   2.960   1.450  0.2445  0.0172  0.1279
  230SOL    HW1  875   4.340   2.997   1.359 -0.8919 -2.1002 -0.5495
  230SOL    HW2  876   4.440   2.901   1.444  0.7424  0.6079  0.7432
  231SOL     OW  877   3.506   4.918   4.010  0.6038 -0.1455 -0.4332
  231SOL    HW1  878   3.526   4.880   3.919  0.4902  2.5367 -1.6781
  231SOL    HW2  879   3.587   4.963   4.046 -0.4601  2.7510 -1.3480
  232SOL     OW  880   1.155   1.260   4.986 -0.1836 -0.3781  0.0821
  232SOL    HW1  881   1.086   1.187   4.984  0.3385 -0.8741 -0.2371
  232SOL    HW2  882   1.237   1.230   4.937  0.1336  0.3355  0.1574
  233SOL     OW  883   4.089   0.194   2.576 -0.1717 -0.4294  0.3496
  233SOL    HW1  884   4.138   0.244   2.647 -0.9555  0.7116  0.1070
  233SOL    HW2  885   4.079   0.098   2.604  1.0389 -0.3836  0.9794
  234SOL     OW  886   2.410   4.843   0.133 -0.4830  0.5137  0.1447
  234SOL    HW1  887   2.471   4.798   0.068  1.1616  2.2447  0.4102
  234SOL    HW2  888   2.319   4.854   0.092 -0.0767 -0.3456 -1.0205
  235SOL     OW  889   4.386   4.189   3.629 -0.3010  0.5799  0.0412
  235SOL    HW1  890   4.304   4.132   3.625  1.3955 -2.0080 -0.8042
  235SOL    HW2  891   4.421   4.202   3.536  0.2823  1.6272  0.3924
  236SOL     OW  892   2.991   3.669   1.832 -0.0847 -0.1116 -0.0125
  236SOL    HW1  893   2.982   3.610   1.911 -0.0929 -1.5831 -1.0740
  236SOL    HW2  894   2.913   3.731   1.827 -1.2215 -1.5138 -0.0741
  237SOL     OW  895   4.728   3.095   3.743  0.5102  0.1160 -0.0610
  237SOL    HW1  896   4.682   3.081   3.830  0.2369  1.6627  0.0641
  237SOL    HW2  897   4.697   3.026   3.677  0.8064 -1.1335  1.0759
  238SOL     OW  898   1.619   3.366   2.661 -0.4736 -0.3935 -0.0097
  238SOL    HW1  899   1.557   3.436   2.697  0.5181  0.1572  0.6861
  238SOL    HW2  900   1.639   3.299   2.732 -2.4018 -2.1649 -1.0217
  239SOL     OW  901   0.002   2.592   0.708  0.0769 -0.2874 -0.0151
  239SOL    HW1  902   0.019   2.595   0.609  0.8611 -2.1401  0.0201
  239SOL    HW2  903  -0.095   2.571   0.725 -0.6804  2.5663 -0.3059
  240SOL     OW  904   3.735   0.824   2.704 -0.7201 -0.0495 -0.1560
  240SOL    HW1  905   3.637   0.835   2.685 -1.0310 -1.4152  0.4563
  240SOL    HW2  906   3.773   0.911   2.735 -1.7731  0.4780 -0.2839
  241SOL     OW  907   1.444   4.182   4.724 -0.1921 -0.1042  0.2403
  241SOL    HW1  908   1.485   4.092   4.710 -0.5653 -0.1164 -0.7902
  241SOL    HW2  909   1.356   4.186   4.678 -1.9805 -0.4686  3.2986
  242SOL     OW  910   4.307   1.589   2.496 -0.9902 -0.4385 -0.1181
  242SOL    HW1  911   4.220   1.594   2.545  0.2612  0.4864  2.1861
  242SOL    HW2  912   4.382   1.587   2.563  0.7579 -1.5174 -2.0209
  243SOL     OW  913   2.816   2.042   1.274  0.4380 -0.1632 -0.1686
  243SOL    HW1  914   2.792   2.011   1.367 -2.2692 -2.2803 -1.4344
  243SOL    HW2  915   2.782   2.135   1.261  1.0437  0.2419  1.0205
  244SOL     OW  916   2.008   1.449   3.718  0.9087  0.5645 -0.2366
  244SOL    HW1  917   2.042   1.370   3.769  0.2842  1.4221  1.5808
  244SOL    HW2  918   1.910   1.458   3.732  0.3605 -0.1140 -2.9925
  245SOL     OW  919   4.674   4.104   0.660  0.5973  0.1975 -0.3404
  245SOL    HW1  920   4.657   4.005   0.653  1.4705 -0.2493  2.5101
  245SOL    HW2  921   4.768   4.124   0.633  0.7378  0.0833  0.0588
  246SOL     OW  922   4.610   5.036   2.055  0.7966  0.0529 -0.0181
  246SOL    HW1  923   4.542   5.089   2.004  1.7089 -0.1488 -1.4987
  246SOL    HW2  924   4.676   5.098   2.097 -0.4376  0.2719  1.7118
  247SOL     OW  925   4.869   3.318   1.952 -0.0011 -0.5982 -0.3060
  247SOL    HW1  926   4.952   3.371   1.942 -0.2294 -0.1694  0.0767
  247SOL    HW2  927   4.883   3.244   2.018 -0.1133 -0.1333  0.2443
  248SOL     OW  928   2.041   3.797   0.087  0.0759 -0.0786 -0.0234
  248SOL    HW1  929   2.078   3.840   0.170  2.2069 -0.8893 -0.4847
  248SOL    HW2  930   2.115   3.785   0.021 -1.6489  0.9527 -2.2732
  249SOL     OW  931   2.539   3.700   0.762 -0.5125 -0.0574  0.3033
  249SOL    HW1  932   2.479   3.726   0.686 -1.7562  0.5792  1.4683
  249SOL    HW2  933   2.582   3.612   0.742 -0.5295  0.2679 -1.2804
  250SOL     OW  934   3.629   1.340   1.545 -0.2409 -0.4044  0.1089
  250SOL    HW1  935   3.552   1.340   1.482 -0.5514  2.5588  0.3730
  250SOL    HW2  936   3.598   1.313   1.636 -0.3667 -1.8181 -0.3205
  251SOL     OW  937   4.297   4.471   5.074  0.0757  0.4479 -0.6416
  251SOL    HW1  938   4.249   4.410   5.011  0.5251 -0.6538  0.0499
  251SOL    HW2  939   4.280   4.442   5.168 -0.7868  2.2230 -0.2070
  252SOL     OW  940   3.983   2.644   3.450  0.0663  0.4779 -0.3772
  252SOL    HW1  941   4.001   2.572   3.517  1.3194  0.6635 -0.4899
  252SOL    HW2  942   4.028   2.621   3.363  2.2137  2.2696  0.1485
  253SOL     OW  943   0.055   0.930   3.108 -0.0352  0.2666  0.0480
  253SOL    HW1  944   0.146   0.972   3.106  0.3470 -0.5636 -0.3593
  253SOL    HW2  945   0.012   0.950   3.196 -0.0205  1.8112 -0.2725
  254SOL     OW  946   1.854   4.789   3.703  0.2438  0.0234  0.3019
  254SOL    HW1  947   1.799   4.855   3.651  0.3447 -0.7806 -0.8527
  254SOL    HW2  948   1.913   4.839   3.767  1.7104  1.2243 -1.8703
  255SOL     OW  949   2.965   2.418   0.217 -0.2997 -0.0330  0.2995
  255SOL    HW1  950   3.027   2.485   0.175  0.3783 -0.6280  0.3246
  255SOL    HW2  951   2.971   2.332   0.166 -3.1526  0.6567 -1.4120
  256SOL     OW  952   0.253   3.026   1.988 -0.1478  0.1088 -0.0993
  256SOL    HW1  953   0.197   3.034   2.071 -1.0781 -1.1679 -0.5599
  256SOL    HW2  954   0.226   3.097   1.923  0.6934  1.2140  0.7277
  257SOL     OW  955   2.170   3.347   1.375 -0.6844 -0.5297 -0.6456
  257SOL    HW1  956   2.105   3.419   1.398  0.1478  0.6902 -1.9496
  257SOL    HW2  957   2.126   3.281   1.313 -1.1888 -0.6676 -0.1473
  258SOL     OW  958   1.035   4.739   0.976 -0.1652  0.0296  0.1104
  258SOL    HW1  959   1.053   4.640   0.975 -2.0734 -0.4858  2.9926
  258SOL    HW2  960   1.085   4.783   0.901  0.4550 -3.1364 -1.5185
  259SOL     OW  961   2.733   1.988   3.016  0.3209  0.0362 -0.1286
  259SOL    HW1  962   2.828   1.957   3.009  0.2684 -0.4966  1.0976
  259SOL    HW2  963   2.676   1.934   2.954  0.7780  0.1863 -0.6881
  260SOL     OW  964   4.305   1.172   2.117  0.2684 -0.0608  0.2610
  260SOL    HW1  965   4.249   1.133   2.190  2.9957 -1.4894  1.7435
  260SOL    HW2  966   4.291   1.120   2.033  1.0735 -1.9499  1.2356
  261SOL     OW  967   1.989   3.943   2.029  0.1487 -0.3866 -0.4001
  261SOL    HW1  968   1.990   3.851   2.070 -0.1133  0.5665  1.9093
  261SOL    HW2  969   1.908   3.952   1.971 -1.4708 -0.7682  1.6486
  262SOL     OW  970   1.729   3.003   0.292 -0.2438 -0.4163  0.0827
  262SOL    HW1  971   1.719   2.990   0.193  0.7286 -0.2871 -0.0422
  262SOL    HW2  972   1.785   2.929   0.330 -1.1694 -0.8336  0.6553
  263SOL     OW  973   2.531   4.433   4.658  0.0698  0.0148 -0.4413
  263SOL    HW1  974   2.603   4.468   4.599 -0.3803 -0.4818 -1.3057
  263SOL    HW2  975   2.463   4.384   4.603  0.3694 -1.7134  0.6461
  264SOL     OW  976   1.116   4.923   3.853 -0.2866  0.3240  0.1057
  264SOL    HW1  977   1.200   4.976   3.846  2.1371 -3.3490 -1.7176
  264SOL    HW2  978   1.107   4.886   3.945  0.1507  0.6531  0.2799
  265SOL     OW  979   0.544   3.042   0.767  0.3583  0.6762  0.8329
  265SOL    HW1  980   0.586   3.015   0.853  0.6203  1.2727  0.8974
  265SOL    HW2  981   0.538   3.142   0.762  0.1448  0.6422  0.2571
  266SOL     OW  982   1.484   3.556   1.167 -0.1506  0.2313  0.4604
  266SOL    HW1  983   1.519   3.624   1.230  0.0760  0.2161  0.3537
  266SOL    HW2  984   1.546   3.477   1.165 -0.8372 -0.3290  1.1919
  267SOL     OW  985   2.076   4.288   0.279  0.2676 -0.1705  0.9149
  267SOL    HW1  986   2.142   4.236   0.332  0.4968  1.0190  1.8206
  267SOL    HW2  987   1.983   4.265   0.310  0.3257 -0.5575  0.8137
  268SOL     OW  988   1.298   1.203   3.076 -0.0794  0.6448 -0.3213
  268SOL    HW1  989   1.365   1.264   3.118 -0.9879  0.7606  1.0082
  268SOL    HW2  990   1.289   1.120   3.130 -1.5553  0.9613 -0.0269
  269SOL     OW  991   4.525   2.270   2.368 -0.3870 -0.6618 -0.7205
  269SOL    HW1  992   4.532   2.224   2.279  0.0178  0.2574 -1.1711
  269SOL    HW2  993   4.617   2.291   2.402 -0.5221 -1.3618  0.1137
  270SOL     OW  994   4.728   3.031   3.253 -0.8682 -0.2584 -0.5559
  270SOL    HW1  995   4.805   3.018   3.315 -0.5959 -1.7917 -1.1589
  270SOL    HW2  996   4.722   3.127   3.226  0.1771  0.0696  0.3202
  271SOL     OW  997   3.514   2.624   1.176  0.1095 -0.0318 -0.3005
  271SOL    HW1  998   3.570   2.704   1.157  0.0424 -0.0140 -0.4241
  271SOL    HW2  999   3.554   2.544   1.132 -0.6363  0.2037 -1.4558
  272SOL     OW 1000   1.914   0.698   3.732 -0.7636 -0.2317  0.1603
  272SOL    HW1 1001   1.901   0.738   3.823  0.1383 -1.8148  1.0282
  272SOL    HW2 1002   2.003   0.725   3.696 -1.0713  0.2983 -0.2324
  273SOL     OW 1003   0.996   5.133   5.126 -0.0135  0.1563  0.3568
  273SOL    HW1 1004   0.941   5.050   5.129 -0.2397  0.2587 -0.5499
  273SOL    HW2 1005   0.952   5.204   5.181 -1.5686  0.6703 -1.4472
  274SOL     OW 1006   4.344   3.069   3.881  1.3167  0.2395 -0.5027
  274SOL    HW1 1007   4.293   3.018   3.950  1.1478  0.7139 -0.2738
  274SOL    HW2 1008   4.441   3.066   3.902  1.3954 -0.6726 -0.9427
  275SOL     OW 1009   3.373   1.153   2.972  0.2954 -0.2000 -0.1391
  275SOL    HW1 1010   3.384   1.084   3.044  0.1360  0.2841  0.3537
  275SOL    HW2 1011   3.460   1.166   2.926  0.3766 -0.5855 -0.1014
  276SOL     OW 1012   4.255   2.667   3.043  0.5137 -0.1607  0.5794
  276SOL    HW1 1013   4.215   2.612   3.115  0.9720 -1.4607 -0.1295
  276SOL    HW2 1014   4.347   2.633   3.022  0.5206  0.4063 -0.3730
  277SOL     OW 1015   1.244   3.811   2.112 -0.3067 -0.3219  0.6189
  277SOL    HW1 1016   1.193   3.745   2.056 -0.2700 -0.3118  0.5731
  277SOL    HW2 1017   1.198   3.823   2.199  0.0220 -0.8832  0.8754
  278SOL     OW 1018   3.631   0.998   4.185 -0.3014 -0.2343 -0.1214
  278SOL    HW1 1019   3.612   1.011   4.282  0.9536  1.8040 -0.0716
  278SOL    HW2 1020   3.725   0.965   4.174  0.3241  1.6059 -0.6554
  279SOL     OW 1021   1.354   2.314   0.307 -0.4814  0.2213  0.0560
  279SOL    HW1 1022   1.388   2.227   0.343 -1.1299  0.0365  0.2342
  279SOL    HW2 1023   1.417   2.387   0.332  0.3824 -0.2794 -0.6014
  280SOL     OW 1024   0.903   0.338   1.839 -0.1477  0.2984  0.3605
  280SOL    HW1 1025   0.920   0.434   1.860  1.1368 -0.3502  2.5946
  280SOL    HW2 1026   0.978   0.282   1.875 -0.1989 -1.4585 -2.0173
  281SOL     OW 1027   3.676   4.234   5.010 -0.0108  0.4056  0.5211
  281SOL    HW1 1028   3.739   4.311   5.020 -0.5301  0.7530  1.2241
  281SOL    HW2 1029   3.717   4.152   5.049  0.5838  0.2884 -0.3137
  282SOL     OW 1030   1.116   0.236   1.930 -0.5360 -0.0243 -0.1323
  282SOL    HW1 1031   1.130   0.152   1.877 -0.5096 -0.1153  0.0171
  282SOL    HW2 1032   1.179   0.307   1.898 -0.9403  0.1137 -0.6285
  283SOL     OW 1033   4.546   2.378   1.319  0.6025  0.4069 -0.2978
  283SOL    HW1 1034   4.584   2.285   1.324 -0.0308  0.1739  0.2194
  283SOL    HW2 1035   4.502   2.401   1.405  0.9216  1.2717 -0.3570
  284SOL     OW 1036   0.510   0.532   3.581 -0.6666  0.1318 -0.7838
  284SOL    HW1 1037   0.532   0.467   3.654 -2.2190 -0.2893 -0.6460
  284SOL    HW2 1038   0.560   0.507   3.498 -0.9693 -1.0444 -0.6278
  285SOL     OW 1039   3.923   4.915   2.163  0.1292  0.2822 -0.1285
  285SOL    HW1 1040   3.842   4.869   2.127  1.7852 -3.4168  0.3755
  285SOL    HW2 1041   3.912   4.928   2.261  0.4683 -1.2548  0.1524
  286SOL     OW 1042   1.116   3.983   0.437 -0.2065 -0.0471  0.2603
  286SOL    HW1 1043   1.048   3.917   0.406  0.7809 -1.3725  0.7909
  286SOL    HW2 1044   1.094   4.013   0.530  0.2270 -0.9300  0.6593
  287SOL     OW 1045   1.856   3.148   1.405  1.0929  0.2875  0.2849
  287SOL    HW1 1046   1.950   3.114   1.396  1.0456 -0.4656  2.1576
  287SOL    HW2 1047   1.858   3.246   1.425  1.4416  0.4399 -0.4730
  288SOL     OW 1048   3.470   2.918   4.728 -0.3553 -0.4365  0.3734
  288SOL    HW1 1049   3.496   2.824   4.705 -1.4063 -0.9224  1.0753
  288SOL    HW2 1050   3.415   2.917   4.811  0.5424  0.9250  1.0198
  289SOL     OW 1051   0.346   2.865   0.735 -0.0971 -0.3184  0.4668
  289SOL    HW1 1052   0.431   2.912   0.761  0.7003 -1.7803  0.6334
  289SOL    HW2 1053   0.368   2.791   0.670 -0.5923 -3.2728  3.3944
  290SOL     OW 1054   2.582   1.541   3.848  0.3443  0.7214  0.4943
  290SOL    HW1 1055   2.513   1.567   3.780  0.2102  0.3307  0.4795
  290SOL    HW2 1056   2.548   1.562   3.939 -0.6465 -1.3059  0.6334
  291SOL     OW 1057   0.491   3.596   5.086 -0.1879 -0.0545 -0.3525
  291SOL    HW1 1058   0.563   3.528   5.072  0.1648  0.1139  0.5988
  291SOL    HW2 1059   0.404   3.559   5.053 -0.2145 -1.4106  1.1333
  292SOL     OW 1060   0.289   1.862   2.460  0.1925 -0.4071 -0.2902
  292SOL    HW1 1061   0.290   1.962   2.457 -0.2080 -0.3651  0.4867
  292SOL    HW2 1062   0.380   1.827   2.439  0.5038  0.1542  0.0727
  293SOL     OW 1063   1.502   0.752   2.087  0.1804  0.3216  0.1075
  293SOL    HW1 1064   1.545   0.728   2.000  0.8682  0.5634  0.3791
  293SOL    HW2 1065   1.405   0.772   2.071  0.3426  0.5528 -0.6277
  294SOL     OW 1066   0.108   3.560   3.350 -0.0140  0.0974  0.0680
  294SOL    HW1 1067   0.101   3.605   3.261 -1.3704  0.9709  0.5840
  294SOL    HW2 1068   0.158   3.619   3.413  0.5835 -0.3387  0.0110
  295SOL     OW 1069   1.654   1.656   0.721 -0.0613 -0.6556 -0.0678
  295SOL    HW1 1070   1.626   1.597   0.797  4.2289 -2.5850  0.2982
  295SOL    HW2 1071   1.668   1.600   0.639  0.8230  0.4310 -0.6760
  296SOL     OW 1072   2.757   2.676   1.243  0.0959  0.2004 -0.1401
  296SOL    HW1 1073   2.827   2.667   1.314  0.6920  0.2000 -0.7165
  296SOL    HW2 1074   2.782   2.619   1.165 -1.2773 -0.9029  0.2002
  297SOL     OW 1075   3.748   4.382   3.304 -0.0521 -0.5483  0.5608
  297SOL    HW1 1076   3.732   4.298   3.253 -2.0409 -0.6666  1.3029
  297SOL    HW2 1077   3.663   4.412   3.347  0.3236  2.4040 -0.4891
  298SOL     OW 1078   2.729   4.590   3.421 -0.2144  0.0064  0.4793
  298SOL    HW1 1079   2.656   4.523   3.403 -0.1366 -0.2361  1.0321
  298SOL    HW2 1080   2.796   4.549   3.483 -0.4245  0.7695  1.2322
  299SOL     OW 1081   2.755   2.732   3.733 -0.2344  0.0362 -0.3912
  299SOL    HW1 1082   2.854   2.717   3.728 -0.4266 -1.4237 -0.1787
  299SOL    HW2 1083   2.717   2.677   3.807 -1.3153  0.0289 -0.9471
  300SOL     OW 1084   0.421   5.096   3.723 -0.0427 -0.2220  0.0191
  300SOL    HW1 1085   0.448   5.172   3.783 -0.5908 -1.9078  2.5757
  300SOL    HW2 1086   0.502   5.064   3.673  0.1806  2.0287 -1.2005
  301SOL     OW 1087   1.844   1.121   4.328 -0.2228  0.1144  0.4026
  301SOL    HW1 1088   1.909   1.181   4.375 -0.5997  0.5144  0.4201
  301SOL    HW2 1089   1.804   1.058   4.395 -1.1923  1.0666  0.7597
  302SOL     OW 1090   3.827   0.921   1.871 -0.5996  0.0203 -0.4582
  302SOL    HW1 1091   3.730   0.913   1.895 -0.4636  0.2847  0.1928
  302SOL    HW2 1092   3.860   1.012   1.895  0.5295 -0.9579  2.0144
  303SOL     OW 1093   0.534   3.297   0.759 -0.2730 -0.3488  0.1060
  303SOL    HW1 1094   0.454   3.316   0.702 -0.8312 -1.3614  0.5396
  303SOL    HW2 1095   0.602   3.369   0.744 -0.6116 -0.3017 -1.4475
  304SOL     OW 1096   5.091   0.508   5.014  0.2229 -0.3075 -0.6315
  304SOL    HW1 1097   5.077   0.423   4.963 -0.4106 -0.2628 -0.5365
  304SOL    HW2 1098   5.003   0.554   5.027  0.7385  1.2324 -2.1965
  305SOL     OW 1099   3.893   0.633   0.063  0.0041 -0.3091 -0.1667
  305SOL    HW1 1100   3.920   0.705  -0.001  2.3926 -0.6708  0.3449
  305SOL    HW2 1101   3.817   0.666   0.120 -1.0764  0.6058 -2.0331
  306SOL     OW 1102   1.048   2.981   1.235 -0.0855  0.1690  0.0625
  306SOL    HW1 1103   1.005   3.048   1.175 -0.1145  0.0846 -0.0106
  306SOL    HW2 1104   1.141   2.963   1.204  0.9476  2.2510  1.6596
  307SOL     OW 1105   0.406   4.719   4.714  0.7267  0.2662 -0.8948
  307SOL    HW1 1106   0.484   4.766   4.754  1.0294 -0.9722  0.0333
  307SOL    HW2 1107   0.426   4.693   4.619  1.7275 -0.6607 -0.4448
  308SOL     OW 1108   4.463   0.803   3.256  0.2924  0.4252 -0.3893
  308SOL    HW1 1109   4.497   0.772   3.168  0.5603  1.6232 -0.7279
  308SOL    HW2 1110   4.369   0.836   3.246  0.2240  0.2990 -0.1677
  309SOL     OW 1111   1.264   2.980   3.693 -0.8350  0.4960  0.1261
  309SOL    HW1 1112   1.264   3.030   3.606 -1.6589  1.9703  0.9171
  309SOL    HW2 1113   1.349   2.999   3.742  1.0492 -2.7280 -1.5540
  310SOL     OW 1114   3.019   1.854   2.114 -0.0607 -0.0063 -0.3470
  310SOL    HW1 1115   3.042   1.770   2.164 -0.3923  0.5930  0.8461
  310SOL    HW2 1116   3.055   1.847   2.021  0.7781 -1.0667  0.0217
  311SOL     OW 1117   0.619   4.235   1.302 -0.5873  0.1697  0.1372
  311SOL    HW1 1118   0.613   4.316   1.245  0.3148  0.6917  0.7566
  311SOL    HW2 1119   0.714   4.205   1.308 -0.8674 -0.7456  0.1825
  312SOL     OW 1120   3.693   1.053   1.614 -0.2650 -0.3335  0.3164
  312SOL    HW1 1121   3.680   0.956   1.593 -1.8213 -0.0390 -0.2192
  312SOL    HW2 1122   3.627   1.080   1.684 -0.9918  0.7297 -0.7599
  313SOL     OW 1123   0.626   4.652   0.791 -0.6222  0.0228  0.5164
  313SOL    HW1 1124   0.585   4.621   0.705 -1.2289 -1.1046  1.1828
  313SOL    HW2 1125   0.563   4.631   0.867  1.1646 -1.8281  1.5914
  314SOL     OW 1126   3.593   2.962   1.368 -0.2241 -0.3163 -0.5508
  314SOL    HW1 1127   3.603   2.881   1.427  3.5600  0.9238  0.7619
  314SOL    HW2 1128   3.517   3.018   1.402  0.7071 -0.5408  2.1291
  315SOL     OW 1129   2.711   3.175   3.174  0.4623 -0.1015  1.2216
  315SOL    HW1 1130   2.658   3.170   3.089  0.7082  0.3100  1.0408
  315SOL    HW2 1131   2.808   3.163   3.153  0.7260  1.8603  1.1887
  316SOL     OW 1132   0.117   3.072   4.219  0.7206 -0.0734 -0.3602
  316SOL    HW1 1133   0.140   3.121   4.303 -0.5875  0.8222 -0.4917
  316SOL    HW2 1134   0.179   3.099   4.145  1.2900 -0.1736  0.0757
  317SOL     OW 1135   0.959   1.886   4.092 -0.6416  0.7254  0.1554
  317SOL    HW1 1136   0.974   1.903   3.994  0.0621 -0.9944 -0.0748
  317SOL    HW2 1137   0.975   1.790   4.112  0.1929  1.2198  2.1549
  318SOL     OW 1138   0.425   0.314   4.613  0.5666 -0.3534 -0.2371
  318SOL    HW1 1139   0.511   0.361   4.631 -0.0160  0.5921  0.1159
  318SOL    HW2 1140   0.350   0.362   4.659 -0.7154  1.0332 -3.4643
  319SOL     OW 1141   4.432   4.382   2.254 -0.1134 -0.0967  0.1517
  319SOL    HW1 1142   4.363   4.327   2.208  1.1676 -1.6803  0.0764
  319SOL    HW2 1143   4.523   4.355   2.225  0.6194  1.0568  1.2342
  320SOL     OW 1144   2.777   3.356   3.756  0.2370  0.2375  0.0616
  320SOL    HW1 1145   2.699   3.397   3.803 -0.5251 -1.0411 -0.0525
  320SOL    HW2 1146   2.855   3.349   3.819 -0.0697  0.5427  0.4770
  321SOL     OW 1147   4.359   2.548   3.954  0.6076  0.1987  0.4009
  321SOL    HW1 1148   4.396   2.490   4.027  0.8706  0.5159  0.5220
  321SOL    HW2 1149   4.259   2.552   3.962  0.5178 -0.8843 -0.0928
  322SOL     OW 1150   1.306   2.829   1.399  0.2709  0.2902  0.4930
  322SOL    HW1 1151   1.388   2.884   1.415  1.3646 -1.0977 -0.0636
  322SOL    HW2 1152   1.291   2.817   1.301 -0.6136  0.5350  0.5878
  323SOL     OW 1153   1.499   3.690   0.193  0.2920  0.1263  0.1256
  323SOL    HW1 1154   1.445   3.750   0.135  0.4885  1.1954  1.0180
  323SOL    HW2 1155   1.497   3.597   0.156  0.3930  0.7657 -1.5563
  324SOL     OW 1156   1.237   3.948   4.161 -0.1433 -0.0976  0.5964
  324SOL    HW1 1157   1.170   3.883   4.197  0.4869 -0.1303  1.7521
  324SOL    HW2 1158   1.323   3.938   4.211  0.8680 -0.3335 -1.1434
  325SOL     OW 1159   4.261   2.794   4.309 -0.6425  0.0875 -0.1504
  325SOL    HW1 1160   4.353   2.831   4.297 -0.6674  0.5851  1.0350
  325SOL    HW2 1161   4.264   2.715   4.370 -1.0525  0.3885  0.2667
  326SOL     OW 1162   4.052   4.661   1.723  0.4112 -0.6758  0.2084
  326SOL    HW1 1163   4.027   4.577   1.772  1.0451 -0.4697  0.9031
  326SOL    HW2 1164   4.144   4.689   1.750  0.4130 -0.0413 -0.4218
  327SOL     OW 1165   0.618   0.481   2.556  0.0149 -0.2920  0.2523
  327SOL    HW1 1166   0.566   0.562   2.526  0.7800 -0.2422 -1.0195
  327SOL    HW2 1167   0.557   0.403   2.562 -0.2357 -0.2553 -1.3172
  328SOL     OW 1168   2.750   4.925   3.807  0.1455 -0.0766  0.3970
  328SOL    HW1 1169   2.742   5.002   3.744 -0.0764  0.5935  1.2231
  328SOL    HW2 1170   2.694   4.943   3.888 -0.4153 -1.3982  0.3241
  329SOL     OW 1171   0.540   2.078   2.501 -0.2568 -0.2985 -0.2548
  329SOL    HW1 1172   0.548   1.985   2.467 -0.8621 -0.3641 -0.2266
  329SOL    HW2 1173   0.455   2.119   2.467  0.1810  0.3695 -0.5694
  330SOL     OW 1174   2.704   4.222   4.310 -0.3991 -0.0575  0.5620
  330SOL    HW1 1175   2.713   4.199   4.407 -0.4143 -1.5021  0.2465
  330SOL    HW2 1176   2.642   4.157   4.266 -2.6493  2.2156  0.1283
  331SOL     OW 1177   3.580   4.122   1.985 -0.2684  0.2459  0.0307
  331SOL    HW1 1178   3.579   4.078   2.075 -2.0365  0.4587  0.1488
  331SOL    HW2 1179   3.652   4.192   1.983  0.8845 -0.8899  0.6967
  332SOL     OW 1180   2.544   4.858   2.456  0.2293 -0.2496  0.2667
  332SOL    HW1 1181   2.445   4.846   2.451  0.4742 -2.3228 -0.4058
  332SOL    HW2 1182   2.585   4.784   2.510  1.4448  0.5060  0.4416
  333SOL     OW 1183   0.207   4.272   1.937  0.0768 -0.0687  0.3237
  333SOL    HW1 1184   0.132   4.320   1.892 -0.7541 -0.3480  1.3722
  333SOL    HW2 1185   0.286   4.332   1.943 -0.2852  0.4645 -0.2022
  334SOL     OW 1186   2.229   2.769   3.360  0.5956  0.4199  0.3839
  334SOL    HW1 1187   2.250   2.689   3.416  2.0590  1.6066  1.6222
  334SOL    HW2 1188   2.143   2.810   3.391  1.3073  0.9684  1.7130
  335SOL     OW 1189   4.060   0.874   2.829  0.1026  0.2858 -0.4906
  335SOL    HW1 1190   4.110   0.799   2.784 -0.2177 -1.5247  1.9344
  335SOL    HW2 1191   4.123   0.926   2.887 -0.2048  0.0024  0.1108
  336SOL     OW 1192   1.668   1.916   0.700 -0.3818  0.0225  0.8548
  336SOL    HW1 1193   1.603   1.943   0.628  0.4126 -0.2869  0.0044
  336SOL    HW2 1194   1.672   1.817   0.706  1.0628 -0.0132 -0.1196
  337SOL     OW 1195   2.938   2.606   4.884 -0.0338 -0.1065 -0.1945
  337SOL    HW1 1196   2.905   2.574   4.796  0.9407  0.3571 -0.7491
  337SOL    HW2 1197   2.865   2.655   4.932 -0.9342 -1.4145 -0.1896
  338SOL     OW 1198   4.665   3.425   0.699  0.2859  0.4836 -0.0010
  338SOL    HW1 1199   4.642   3.403   0.604 -0.6863  0.6769  0.1800
  338SOL    HW2 1200   4.764   3.432   0.709  0.5949 -2.2483 -0.4115
  339SOL     OW 1201   1.046   3.756   0.188 -0.0197 -0.2967 -0.5462
  339SOL    HW1 1202   1.030   3.695   0.111 -0.7523 -0.2043 -0.4832
  339SOL    HW2 1203   0.959   3.773   0.235  0.4586 -0.5426  0.4449
  340SOL     OW 1204   0.032   0.759   2.141  0.3287 -0.3392  0.2511
  340SOL    HW1 1205   0.065   0.852   2.158 -2.6057  1.0899 -1.2220
  340SOL    HW2 1206   0.090   0.694   2.191  3.0632  2.1367  0.5811
  341SOL     OW 1207   4.024   4.120   2.065 -0.3818 -0.0964 -0.2872
  341SOL    HW1 1208   3.998   4.077   1.978  1.2210  1.4865 -1.6162
  341SOL    HW2 1209   3.946   4.117   2.127 -1.9761 -0.2400 -2.1887
  342SOL     OW 1210   4.302   0.349   0.089  0.1168  0.3829  0.0014
  342SOL    HW1 1211   4.313   0.250   0.097  0.3667  0.5173  1.7293
  342SOL    HW2 1212   4.230   0.380   0.151  0.5826  1.3677  0.0695
  343SOL     OW 1213   3.139   0.479   3.633 -0.3197  0.3536  0.0793
  343SOL    HW1 1214   3.089   0.544   3.575 -1.6593 -0.5806  0.1316
  343SOL    HW2 1215   3.188   0.529   3.704 -2.6770  1.2778  1.1752
  344SOL     OW 1216   5.097   0.075   2.171 -0.1160  0.1057 -0.1782
  344SOL    HW1 1217   5.097   0.054   2.269 -1.4903  0.0743 -0.1553
  344SOL    HW2 1218   5.157   0.011   2.123  0.3393 -0.0672  0.6132
  345SOL     OW 1219   2.408   4.744   4.004 -0.1380  0.1543 -0.0072
  345SOL    HW1 1220   2.435   4.670   4.065 -1.6621 -0.9688 -0.6205
  345SOL    HW2 1221   2.428   4.718   3.909 -0.9266  0.3727 -0.2492
  346SOL     OW 1222   2.825   2.233   0.038 -0.0946  0.3823 -0.0443
  346SOL    HW1 1223   2.922   2.234   0.011 -0.2169  2.2864 -0.5820
  346SOL    HW2 1224   2.768   2.228  -0.044 -0.4579  1.0004  0.1680
  347SOL     OW 1225   5.131   4.891   2.967 -0.6044  0.3884 -0.1226
  347SOL    HW1 1226   5.093   4.974   3.007  0.1705  0.4638  0.4840
  347SOL    HW2 1227   5.200   4.852   3.029 -0.3841 -0.2635 -0.7560
  348SOL     OW 1228   3.619   4.272   0.681  0.0461  0.2361 -0.4650
  348SOL    HW1 1229   3.719   4.275   0.691  0.1899  1.5660 -1.8890
  348SOL    HW2 1230   3.594   4.291   0.586 -1.6171  1.6264  0.1835
  349SOL     OW 1231   2.262   1.258   4.191  0.1666 -0.0040  0.6153
  349SOL    HW1 1232   2.356   1.249   4.225  0.3428  3.1088  1.2261
  349SOL    HW2 1233   2.264   1.278   4.093 -0.0178 -2.0891  0.1490
  350SOL     OW 1234   4.754   4.814   3.665  0.0918 -0.1513 -0.0654
  350SOL    HW1 1235   4.814   4.735   3.667  1.3947  0.7826  2.4716
  350SOL    HW2 1236   4.659   4.784   3.664  0.5347 -1.8264  1.7737
  351SOL     OW 1237   0.763   3.498   2.867 -0.1581  0.4678  0.5795
  351SOL    HW1 1238   0.748   3.597   2.872  1.1559  0.6510  1.7020
  351SOL    HW2 1239   0.843   3.474   2.923  0.2302 -1.0841 -0.5764
  352SOL     OW 1240   4.543   4.685   3.528  0.0116 -0.1242 -0.1294
  352SOL    HW1 1241   4.554   4.602   3.583 -0.4240 -1.4013 -1.8641
  352SOL    HW2 1242   4.462   4.736   3.560 -0.8958 -1.4250 -0.2712
  353SOL     OW 1243   3.253   5.044   0.820  0.5179  0.4283  0.2416
  353SOL    HW1 1244   3.319   5.045   0.744  0.7576  0.2561  0.4476
  353SOL    HW2 1245   3.298   5.072   0.904  0.1924  0.8505  0.2773
  354SOL     OW 1246   2.698   1.435   5.105 -0.2454 -0.1709  0.3122
  354SOL    HW1 1247   2.714   1.441   5.006  1.2949  0.2295  0.5580
  354SOL    HW2 1248   2.601   1.450   5.124 -0.4643  0.3359 -1.0822
  355SOL     OW 1249   1.218   1.106   4.363  0.0102 -0.7162 -0.0817
  355SOL    HW1 1250   1.241   1.187   4.416 -0.6868 -1.2660  1.1206
  355SOL    HW2 1251   1.139   1.125   4.304 -0.2381 -0.5498  0.3019
  356SOL     OW 1252   3.859   1.064   4.822  0.4839  0.5551 -0.0829
  356SOL    HW1 1253   3.908   0.978   4.837 -1.6709 -0.8471 -0.5965
  356SOL    HW2 1254   3.914   1.141   4.856  1.3228 -1.2479  2.9714
  357SOL     OW 1255   2.686   3.581   1.126  0.6382  0.3057 -0.0145
  357SOL    HW1 1256   2.749   3.631   1.067 -0.9806 -0.0557 -2.1266
  357SOL    HW2 1257   2.607   3.638   1.148  0.7065  0.0587  0.9553
  358SOL     OW 1258   1.238   2.895   2.319 -1.0175 -0.4916  0.2955
  358SOL    HW1 1259   1.230   2.966   2.249  0.3805  0.8247  1.3964
  358SOL    HW2 1260   1.312   2.832   2.295  1.7334  1.8349  1.9937
  359SOL     OW 1261   0.160   2.230   1.062 -0.2271  0.3462 -0.3600
  359SOL    HW1 1262   0.228   2.239   1.135 -0.9912 -2.8555  0.9051
  359SOL    HW2 1263   0.205   2.204   0.977  0.2270 -1.3489  0.3692
  360SOL     OW 1264   3.586   4.004   1.313 -0.2416  0.3475  0.1952
  360SOL    HW1 1265   3.561   4.100   1.323  0.1777  0.4027  0.7857
  360SOL    HW2 1266   3.666   3.997   1.253  1.2573  0.6158  2.0441
  361SOL     OW 1267   2.233   3.090   3.773 -0.2663  0.0196 -0.1760
  361SOL    HW1 1268   2.180   3.120   3.694 -0.6028 -0.2677 -0.0637
  361SOL    HW2 1269   2.320   3.139   3.775 -1.2230  1.7883  0.6007
  362SOL     OW 1270   4.599   2.722   4.488  0.4136  0.2383 -0.7442
  362SOL    HW1 1271   4.581   2.782   4.410  0.7940  0.5983 -0.5604
  362SOL    HW2 1272   4.687   2.747   4.530  0.8030 -0.7456 -0.9460
  363SOL     OW 1273   4.049   2.299   2.707  0.3588 -0.3369 -0.5856
  363SOL    HW1 1274   4.038   2.312   2.806  0.8571 -2.4433 -0.2010
  363SOL    HW2 1275   4.058   2.388   2.663  0.6751  0.6414  1.3207
  364SOL     OW 1276   1.251   3.140   2.841 -0.2483  0.1959 -0.3388
  364SOL    HW1 1277   1.269   3.043   2.860  2.1776  0.8199  0.9363
  364SOL    HW2 1278   1.165   3.167   2.885  0.4791 -0.7214  1.7618
  365SOL     OW 1279   1.296   3.829   0.049 -0.1113 -0.0384  0.8044
  365SOL    HW1 1280   1.205   3.795   0.075 -0.7477  1.0107  0.0247
  365SOL    HW2 1281   1.310   3.812  -0.049  1.4579 -2.1900  1.3359
  366SOL     OW 1282   4.034   0.118   3.266  0.0334  0.1498 -0.4698
  366SOL    HW1 1283   4.106   0.131   3.198 -1.1193  0.6431 -1.6420
  366SOL    HW2 1284   4.060   0.164   3.351  0.7573  0.9858 -1.1182
  367SOL     OW 1285   4.614   3.431   1.522  0.0351  0.3651 -0.0710
  367SOL    HW1 1286   4.541   3.376   1.481 -0.5731  0.9441  0.2016
  367SOL    HW2 1287   4.661   3.377   1.592  0.2347 -0.1985 -0.6321
  368SOL     OW 1288   1.007   4.427   4.552 -0.0985 -0.0222  0.1591
  368SOL    HW1 1289   0.978   4.509   4.600  1.3060 -0.3911  1.7622
  368SOL    HW2 1290   1.036   4.450   4.459  0.1678  1.2807  0.5527
  369SOL     OW 1291   3.369   1.929   2.257 -0.3275 -0.7170 -0.4628
  369SOL    HW1 1292   3.401   1.835   2.241  0.0231 -0.4429 -1.4045
  369SOL    HW2 1293   3.274   1.926   2.287 -0.4059 -1.3671 -0.7522
  370SOL     OW 1294   2.226   1.974   0.726  0.5001  0.2105  0.2697
  370SOL    HW1 1295   2.263   1.939   0.640 -1.8493  0.1436 -0.8066
  370SOL    HW2 1296   2.169   2.054   0.707  0.8367  0.8817  1.9336
  371SOL     OW 1297   1.165   4.074   1.571  0.4112  0.6313 -0.0440
  371SOL    HW1 1298   1.098   4.001   1.558  2.3836 -1.1951 -0.4266
  371SOL    HW2 1299   1.198   4.106   1.483  0.2306  1.3732  0.1469
  372SOL     OW 1300   0.956   4.219   4.840  0.8586 -0.1090 -0.2204
  372SOL    HW1 1301   1.043   4.221   4.790  1.0293 -0.1943  0.0715
  372SOL    HW2 1302   0.936   4.310   4.875  0.2929  0.1521 -1.2056
  373SOL     OW 1303   3.542   0.056   4.603 -0.2331 -0.5450  0.0455
  373SOL    HW1 1304   3.539   0.154   4.584 -1.4023 -0.5445  0.1355
  373SOL    HW2 1305   3.625   0.033   4.653 -0.6945  0.6638  1.4074
  374SOL     OW 1306   1.628   2.201   3.000  0.8630  0.0320 -0.2195
  374SOL    HW1 1307   1.616   2.104   3.022 -0.5995  0.3365  0.3913
  374SOL    HW2 1308   1.539   2.245   2.993  1.5009  1.2645 -0.8762
  375SOL     OW 1309   0.430   0.919   4.025  0.1287 -0.3449  0.0281
  375SOL    HW1 1310   0.409   0.921   4.122  0.1194  1.2817  0.0092
  375SOL    HW2 1311   0.347   0.937   3.972  0.3815  0.0490 -0.2388
  376SOL     OW 1312   3.596   0.315   2.793  0.0867  0.3425  0.2730
  376SOL    HW1 1313   3.524   0.272   2.741  1.0509 -0.4926 -0.4097
  376SOL    HW2 1314   3.601   0.412   2.770 -0.2455  0.2166 -0.3366
  377SOL     OW 1315   2.760   2.398   3.234  0.1679  0.2795 -0.4358
  377SOL    HW1 1316   2.742   2.351   3.147  0.2244 -0.3904 -0.0917
  377SOL    HW2 1317   2.698   2.476   3.243 -1.1207 -0.7239 -0.2513
  378SOL     OW 1318   4.097   5.139   0.613  0.3187  0.0309  0.5832
  378SOL    HW1 1319   4.147   5.056   0.588  0.1671  0.4806 -1.3657
  378SOL    HW2 1320   4.000   5.119   0.621  0.4811 -0.3166  1.8418
  379SOL     OW 1321   1.455   1.495   5.081  0.6716 -0.1066  0.4813
  379SOL    HW1 1322   1.485   1.466   5.171 -0.6107 -1.6337  0.4679
  379SOL    HW2 1323   1.483   1.427   5.013 -1.4891 -0.8960  0.2861
  380SOL     OW 1324   1.041   0.518   3.402  0.1147  0.3616  0.0685
  380SOL    HW1 1325   0.967   0.586   3.401 -0.1745  0.0614  0.5969
  380SOL    HW2 1326   1.001   0.426   3.404  0.5060  0.1865 -0.0396
  381SOL     OW 1327   3.190   0.277   0.801  0.2969  0.3447  0.3433
  381SOL    HW1 1328   3.108   0.245   0.849 -0.9114  3.0714  0.3042
  381SOL    HW2 1329   3.208   0.217   0.723 -2.2169  0.1367 -0.1797
  382SOL     OW 1330   2.687   3.461   2.286 -0.4152 -0.3962 -0.4225
  382SOL    HW1 1331   2.672   3.560   2.277 -2.2087 -0.7420 -1.6483
  382SOL    HW2 1332   2.754   3.431   2.218  0.8122  0.0781  0.5342
  383SOL     OW 1333   4.672   2.527   4.033  0.0161 -0.2669  0.4601
  383SOL    HW1 1334   4.712   2.448   3.988  0.6249 -0.8326  1.9241
  383SOL    HW2 1335   4.641   2.502   4.125 -0.0877  1.1037  0.8310
  384SOL     OW 1336   1.374   3.860   2.626  0.0614  0.3998 -0.1837
  384SOL    HW1 1337   1.280   3.863   2.661 -0.0478  0.9751 -0.5086
  384SOL    HW2 1338   1.415   3.951   2.633  0.4905  0.2185 -0.3264
  385SOL     OW 1339   4.359   2.216   4.919 -0.1938 -0.5236 -0.2943
  385SOL    HW1 1340   4.355   2.198   4.821 -4.1529 -0.0123 -0.3580
  385SOL    HW2 1341   4.379   2.131   4.968  0.4581 -1.0589 -1.4517
  386SOL     OW 1342   4.359   3.088   3.083 -0.5168  0.5880  1.1261
  386SOL    HW1 1343   4.424   3.027   3.038  0.2628  1.3082  1.2466
  386SOL    HW2 1344   4.306   3.038   3.151  0.4011  0.1362  1.5122
  387SOL     OW 1345   4.955   4.999   4.189  1.1233 -0.4006 -0.1118
  387SOL    HW1 1346   4.957   5.088   4.233 -0.4782 -0.0517 -0.7021
  387SOL    HW2 1347   4.940   4.928   4.258  0.1185  0.0058  0.1092
  388SOL     OW 1348   1.834   5.024   4.310  0.3509 -0.1241  0.4654
  388SOL    HW1 1349   1.791   4.955   4.252 -0.0816 -0.8514  1.6230
  388SOL    HW2 1350   1.878   4.980   4.388  0.9103  0.8359  0.7131
  389SOL     OW 1351   3.822   4.769   3.346 -0.0194  0.3748  0.0379
  389SOL    HW1 1352   3.913   4.784   3.383 -0.4539 -1.0219  1.8143
  389SOL    HW2 1353   3.826   4.701   3.273  0.3769  0.4198  0.0164
  390SOL     OW 1354   3.005   3.107   1.716 -0.2457 -0.9767 -0.9802
  390SOL    HW1 1355   3.082   3.126   1.655  0.8705  0.8589  0.8829
  390SOL    HW2 1356   3.033   3.042   1.786 -0.7839 -1.2194 -0.9827
  391SOL     OW 1357   4.086   3.737   1.303 -0.0518 -0.0663 -0.1502
  391SOL    HW1 1358   4.121   3.789   1.381 -1.0693  1.4543 -0.6716
  391SOL    HW2 1359   4.158   3.676   1.269  0.8350  0.2178  1.1243
  392SOL     OW 1360   1.351   3.242   1.155 -0.5599  1.2382  0.3239
  392SOL    HW1 1361   1.323   3.280   1.067 -0.2225 -1.1403 -0.8895
  392SOL    HW2 1362   1.300   3.287   1.228 -0.9210  3.2162 -1.0583
  393SOL     OW 1363   3.790   1.005   0.041  0.0044 -0.0256 -0.0000
  393SOL    HW1 1364   3.793   0.956  -0.046 -0.0006  0.4543 -0.2701
  393SOL    HW2 1365   3.779   0.939   0.116  0.3221 -0.4602 -0.3358
  394SOL     OW 1366   3.363   1.829   0.913 -0.7334 -0.7243 -0.4020
  394SOL    HW1 1367   3.405   1.752   0.865  3.1369  1.5116 -1.0976
  394SOL    HW2 1368   3.338   1.900   0.847  0.2091  0.4795  0.4844
  395SOL     OW 1369   4.420   4.808   0.138  0.2015  0.3025 -0.1827
  395SOL    HW1 1370   4.410   4.906   0.158  2.1199  0.8432 -1.6120
  395SOL    HW2 1371   4.472   4.764   0.212 -2.5051 -0.2051  1.5967
  396SOL     OW 1372   1.058   5.108   4.522 -0.3351 -0.0438  0.4701
  396SOL    HW1 1373   1.138   5.167   4.530 -0.8131  0.5897  0.5760
  396SOL    HW2 1374   0.993   5.129   4.595  0.2164 -1.8487  1.5615
  397SOL     OW 1375   3.469   2.081   2.012 -0.1030 -0.4949 -0.7567
  397SOL    HW1 1376   3.563   2.061   2.042  0.2409  1.7958 -0.0771
  397SOL    HW2 1377   3.404   2.030   2.068  0.7103 -1.3861 -0.6005
  398SOL     OW 1378   1.295   2.880   2.940 -0.1549  0.6784 -0.4783
  398SOL    HW1 1379   1.213   2.835   2.906  0.4797 -0.8864  0.0092
  398SOL    HW2 1380   1.376   2.839   2.898  0.5054  0.4628  0.9338
  399SOL     OW 1381   1.975   0.026   1.375  0.1249  1.0370 -0.1574
  399SOL    HW1 1382   1.931   0.088   1.309  1.8661  2.1628 -0.3208
  399SOL    HW2 1383   2.037  -0.035   1.328 -0.9073 -0.2662  0.1224
  400SOL     OW 1384   1.147   4.867   0.166 -0.0462  0.1385 -0.0170
  400SOL    HW1 1385   1.191   4.925   0.235 -1.0767  0.1379  0.6694
  400SOL    HW2 1386   1.177   4.772   0.179 -0.3746  0.1067  0.5692
  401SOL     OW 1387   2.623   1.407   4.275  0.2663 -0.7277 -0.1209
  401SOL    HW1 1388   2.613   1.315   4.239  2.0823 -0.7970 -0.5409
  401SOL    HW2 1389   2.697   1.409   4.342  0.3533  0.4562 -0.2312
  402SOL     OW 1390   5.084   2.542   5.152  0.3427  0.0488  0.4781
  402SOL    HW1 1391   5.101   2.573   5.059 -0.5377  1.3039  0.7070
  402SOL    HW2 1392   5.074   2.621   5.212 -0.2908 -0.7245  1.4275
  403SOL     OW 1393   4.541   2.748   1.873  0.0437  0.0721  0.3360
  403SOL    HW1 1394   4.496   2.782   1.955  1.4628 -1.5188  1.8594
  403SOL    HW2 1395   4.473   2.706   1.812 -0.8823  0.1954  1.2690
  404SOL     OW 1396   0.032   3.521   3.747 -0.6020 -0.0748 -0.5095
  404SOL    HW1 1397   0.126   3.553   3.734  0.3077 -1.9616  0.9721
  404SOL    HW2 1398  -0.005   3.557   3.832 -0.1067 -1.6542  0.4124
  405SOL     OW 1399   3.236   1.232   2.572  0.1220 -0.0186  0.4041
  405SOL    HW1 1400   3.299   1.298   2.612  0.5367  0.0814 -0.3941
  405SOL    HW2 1401   3.176   1.279   2.507  0.8189 -0.5055 -0.6205
  406SOL     OW 1402   2.354   4.479   5.120  0.1225  0.0020 -0.1845
  406SOL    HW1 1403   2.337   4.433   5.033 -0.4495  0.3092 -0.2401
  406SOL    HW2 1404   2.416   4.424   5.175  1.7483  0.5103 -1.4004
  407SOL     OW 1405   1.452   3.584   4.734 -0.4394  0.7245 -0.0405
  407SOL    HW1 1406   1.490   3.626   4.652 -1.1419 -1.8949 -1.8193
  407SOL    HW2 1407   1.359   3.551   4.715 -0.0079 -1.4319  1.2285
  408SOL     OW 1408   2.961   1.971   0.259  0.5136 -0.2279 -0.4763
  408SOL    HW1 1409   2.986   2.043   0.324 -1.1621 -0.0803  0.0570
  408SOL    HW2 1410   2.869   1.989   0.224  0.8062 -1.1293 -1.7518
  409SOL     OW 1411   4.542   0.683   4.279  0.1225 -0.7217 -0.2538
  409SOL    HW1 1412   4.553   0.653   4.373 -0.6478 -0.4440 -0.0684
  409SOL    HW2 1413   4.610   0.754   4.258 -0.7300  0.3745  0.6006
  410SOL     OW 1414   4.112   2.325   4.845  0.5374 -0.0259  0.0296
  410SOL    HW1 1415   4.078   2.241   4.803 -0.5764 -0.0372  0.9162
  410SOL    HW2 1416   4.197   2.305   4.894  1.8947  0.0010 -2.1909
  411SOL     OW 1417   4.261   0.039   4.559 -0.2418 -0.0443 -0.0708
  411SOL    HW1 1418   4.280  -0.034   4.625  1.1497  1.3368  1.1194
  411SOL    HW2 1419   4.337   0.045   4.494  1.1910  2.2547  1.6813
  412SOL     OW 1420   4.915   2.596   1.391  0.7160  0.2640 -0.3032
  412SOL    HW1 1421   4.950   2.672   1.445  1.0853  1.7819 -2.5302
  412SOL    HW2 1422   4.990   2.552   1.342  0.3811 -0.9975  0.2833
  413SOL     OW 1423   3.059   0.385   2.022 -0.0299  0.2020 -0.1733
  413SOL    HW1 1424   3.045   0.441   2.104  0.0094 -1.7507  1.2191
  413SOL    HW2 1425   3.152   0.348   2.022  0.4217  1.2200 -1.8115
  414SOL     OW 1426   1.896   0.145   3.303  0.0275  0.1562 -0.3631
  414SOL    HW1 1427   1.977   0.119   3.356  0.2999  0.3648 -0.6695
  414SOL    HW2 1428   1.924   0.165   3.209 -0.2831  0.8483 -0.3142
  415SOL     OW 1429   0.453   2.655   1.726  0.1300 -0.4770 -0.2073
  415SOL    HW1 1430   0.405   2.742   1.721  0.6490 -0.1313  0.6467
  415SOL    HW2 1431   0.542   2.664   1.682  0.2538 -0.5257  0.0327
  416SOL     OW 1432   2.597   4.462   2.559  0.5123  0.4206  0.3321
  416SOL    HW1 1433   2.682   4.504   2.527  1.9584 -1.0843  2.0132
  416SOL    HW2 1434   2.545   4.528   2.613  2.1626  0.4895  1.9222
  417SOL     OW 1435   1.453   4.984   0.258 -0.2421 -0.3483  0.0877
  417SOL    HW1 1436   1.522   5.006   0.327 -1.4911  0.1313  1.2074
  417SOL    HW2 1437   1.495   4.990   0.167  1.4611 -1.0968  0.7605
  418SOL     OW 1438   0.862   3.861   4.697  0.3336 -0.0823  0.6865
  418SOL    HW1 1439   0.806   3.927   4.748 -0.7710 -1.5197  1.4316
  418SOL    HW2 1440   0.941   3.907   4.658  0.2365  1.4457  2.1745
  419SOL     OW 1441   0.915   3.648   2.438  0.4789  0.1883 -0.6690
  419SOL    HW1 1442   0.869   3.583   2.498  1.3947 -0.5681 -0.7533
  419SOL    HW2 1443   0.863   3.733   2.434  0.7262  0.5040  1.7267
  420SOL     OW 1444   2.512   0.943   2.285  0.2814  0.2769  0.1512
  420SOL    HW1 1445   2.567   0.878   2.336 -0.9051 -0.8179  0.0981
  420SOL    HW2 1446   2.475   1.012   2.347  0.8387  0.3988  0.3533
  421SOL     OW 1447   0.751   4.591   1.530 -0.2238  0.0651 -0.7424
  421SOL    HW1 1448   0.679   4.522   1.530  0.4541 -0.6577 -0.6512
  421SOL    HW2 1449   0.826   4.562   1.470 -0.2207  1.0420 -1.2352
  422SOL     OW 1450   1.820   4.163   0.390  0.1586  0.1860  0.1844
  422SOL    HW1 1451   1.860   4.101   0.457  1.1289  0.0498 -0.5046
  422SOL    HW2 1452   1.752   4.114   0.335 -1.5532  0.5860  1.8082
  423SOL     OW 1453   1.085   4.242   3.379 -0.0901  0.6474  0.1733
  423SOL    HW1 1454   1.152   4.308   3.344  0.2723  0.3399  0.2754
  423SOL    HW2 1455   0.993   4.278   3.367 -0.0743  0.0979 -2.1500
  424SOL     OW 1456   4.903   0.213   0.496 -0.5411  0.2412  0.5197
  424SOL    HW1 1457   4.838   0.256   0.559  0.4190  2.3807  0.1355
  424SOL    HW2 1458   4.871   0.122   0.472 -2.4029  0.5017  1.8295
  425SOL     OW 1459   0.748   1.076   1.616 -0.6080 -0.0195  0.3849
  425SOL    HW1 1460   0.794   1.160   1.645 -0.0938  0.0585 -0.5926
  425SOL    HW2 1461   0.746   1.073   1.516  0.0510 -1.5427  0.3985
  426SOL     OW 1462   5.087   2.540   3.557 -0.2822  0.0340 -0.3542
  426SOL    HW1 1463   5.155   2.475   3.523  0.4867  1.3033 -1.3048
  426SOL    HW2 1464   5.079   2.530   3.657 -1.4620 -2.6736 -0.6137
  427SOL     OW 1465   1.481   3.446   0.068  0.1635 -0.0975 -0.0008
  427SOL    HW1 1466   1.399   3.413   0.020 -0.1284 -0.3716  0.6710
  427SOL    HW2 1467   1.534   3.368   0.100  0.7834  0.0801 -0.5748
  428SOL     OW 1468   1.841   4.759   2.508 -0.1345  0.1572 -0.3664
  428SOL    HW1 1469   1.821   4.663   2.489  0.2042  0.4838 -2.7918
  428SOL    HW2 1470   1.847   4.809   2.421 -0.2992  2.3828  0.8244
  429SOL     OW 1471   2.954   4.093   1.146 -0.0809  0.0411  0.4275
  429SOL    HW1 1472   2.938   4.175   1.201  0.8524 -0.9435  2.2192
  429SOL    HW2 1473   3.050   4.066   1.153  0.5283  0.7377 -2.9696
  430SOL     OW 1474   3.520   2.430   0.488  0.4626  0.1195  0.2670
  430SOL    HW1 1475   3.573   2.348   0.511 -0.9726 -0.4729  1.6441
  430SOL    HW2 1476   3.545   2.504   0.550  0.9662  0.3937 -0.2596
  431SOL     OW 1477   2.073   1.795   1.540 -0.2837  0.3264  0.3381
  431SOL    HW1 1478   1.996   1.739   1.510  0.2973 -0.9923  1.2209
  431SOL    HW2 1479   2.066   1.810   1.639  0.0801  1.0272  0.2648
  432SOL     OW 1480   4.054   1.966   4.930  0.8024  0.2988 -0.7520
  432SOL    HW1 1481   4.028   2.029   5.003  2.3215  0.6251 -0.4807
  432SOL    HW2 1482   4.026   1.873   4.956 -0.6469  0.6970 -0.7649
  433SOL     OW 1483   1.208   2.871   5.034 -0.0632 -0.0920  0.2032
  433SOL    HW1 1484   1.242   2.893   4.942 -0.6546 -0.0989 -0.0200
  433SOL    HW2 1485   1.239   2.940   5.099 -1.6756  1.2984 -0.4358
  434SOL     OW 1486   2.714   0.027   0.358 -0.2661  0.7483 -0.0366
  434SOL    HW1 1487   2.754  -0.039   0.294  1.6865 -0.0413  1.8840
  434SOL    HW2 1488   2.783   0.094   0.385 -1.3669  1.7426  0.4211
  435SOL     OW 1489   3.693   0.399   4.795 -0.0250  0.2280 -0.3445
  435SOL    HW1 1490   3.642   0.345   4.728 -1.4454  0.7258  0.3013
  435SOL    HW2 1491   3.791   0.390   4.777 -0.2497 -1.8640 -0.7555
  436SOL     OW 1492   0.164   4.637   0.002  0.4875 -0.0421  0.4190
  436SOL    HW1 1493   0.123   4.662  -0.086 -0.0556 -1.0271  0.3814
  436SOL    HW2 1494   0.246   4.582  -0.014  0.9536  0.6101  0.5231
  437SOL     OW 1495   4.936   2.150   1.780  0.0971 -0.2556 -0.3819
  437SOL    HW1 1496   4.998   2.208   1.832 -0.0006 -1.7127  1.4632
  437SOL    HW2 1497   4.988   2.084   1.727  0.2099 -1.9238  1.6923
  438SOL     OW 1498   3.241   0.217   0.316  0.2123  0.5266 -0.0156
  438SOL    HW1 1499   3.294   0.300   0.298 -0.3761  0.4619 -2.2776
  438SOL    HW2 1500   3.277   0.141   0.263 -1.2523  0.1374 -0.5175
  439SOL     OW 1501   0.146   4.739   1.500  0.4939  0.6222 -0.1682
  439SOL    HW1 1502   0.048   4.725   1.511  0.4819 -0.0623 -1.0414
  439SOL    HW2 1503   0.192   4.722   1.588  0.2332 -2.9683 -0.5602
  440SOL     OW 1504   2.633   2.170   4.749  0.2898 -0.0302 -0.2967
  440SOL    HW1 1505   2.567   2.095   4.755  1.7219 -1.3227 -0.1185
  440SOL    HW2 1506   2.598   2.240   4.687 -1.2986 -0.6124 -0.0921
  441SOL     OW 1507   1.714   3.602   4.823  0.4342 -0.1772  1.1390
  441SOL    HW1 1508   1.617   3.585   4.806  0.7762 -1.7708  0.5294
  441SOL    HW2 1509   1.761   3.514   4.838  2.8061 -0.2359 -4.2462
  442SOL     OW 1510   3.992   0.575   2.352  0.0551 -0.5534 -0.3187
  442SOL    HW1 1511   4.081   0.544   2.318  1.2604 -0.6347  2.6264
  442SOL    HW2 1512   4.001   0.667   2.389 -1.4662 -0.0214 -1.1734
  443SOL     OW 1513   1.402   2.640   1.975 -0.3348 -0.1089  0.8847
  443SOL    HW1 1514   1.306   2.664   1.958 -0.0768  0.9430  0.8557
  443SOL    HW2 1515   1.457   2.663   1.894 -0.2524 -1.9621  0.3806
  444SOL     OW 1516   0.824   2.409   1.487 -0.2363 -0.3086 -0.0336
  444SOL    HW1 1517   0.755   2.348   1.448 -0.2541 -1.0541  1.1107
  444SOL    HW2 1518   0.900   2.419   1.424 -0.6100 -0.8513 -0.5805
  445SOL     OW 1519   2.021   1.186   2.048 -0.0537  0.0341 -0.1230
  445SOL    HW1 1520   2.069   1.143   2.124 -1.8787 -0.9710  0.5489
  445SOL    HW2 1521   2.000   1.117   1.979 -0.1731  0.5190 -0.5773
  446SOL     OW 1522   3.761   0.622   0.993 -0.0278  0.2446  0.3228
  446SOL    HW1 1523   3.734   0.668   0.908 -0.4891 -2.2688 -1.0060
  446SOL    HW2 1524   3.689   0.634   1.062 -0.5120  0.7977 -0.2665
  447SOL     OW 1525   0.387   4.952   1.619 -0.4654 -0.0148 -0.4642
  447SOL    HW1 1526   0.343   4.881   1.673  1.0201 -1.3551 -0.9243
  447SOL    HW2 1527   0.446   4.910   1.550 -0.5486  1.6714 -1.6249
  448SOL     OW 1528   0.478   2.746   3.501 -0.4162  0.0533  0.5251
  448SOL    HW1 1529   0.536   2.763   3.581  0.3342 -1.6046  0.3805
  448SOL    HW2 1530   0.499   2.656   3.464 -0.8704  0.7180 -1.4546
  449SOL     OW 1531   0.146   0.154   5.057 -0.8591 -0.0171  0.2865
  449SOL    HW1 1532   0.199   0.239   5.066  0.5865 -0.8525  0.0108
  449SOL    HW2 1533   0.097   0.154   4.970 -1.4903  0.8525  0.6253
  450SOL     OW 1534   2.587   4.233   2.697  0.7194 -0.2295 -0.3721
  450SOL    HW1 1535   2.583   4.320   2.646  1.3322 -0.8042 -1.4294
  450SOL    HW2 1536   2.665   4.179   2.665  0.1290 -1.3383  0.0101
  451SOL     OW 1537   4.446   0.856   2.080  0.1234  0.1478 -0.7451
  451SOL    HW1 1538   4.380   0.867   2.154  1.4873  0.6311  0.4414
  451SOL    HW2 1539   4.414   0.905   1.999 -0.6461  0.9788  0.0376
  452SOL     OW 1540   4.843   4.685   0.054 -0.1359 -0.1433 -0.1097
  452SOL    HW1 1541   4.914   4.699  -0.014 -1.6804 -1.9713 -2.2283
  452SOL    HW2 1542   4.838   4.588   0.079 -1.7525 -0.0472  0.1010
  453SOL     OW 1543   3.700   2.207   3.111  0.0150  0.1619 -0.3856
  453SOL    HW1 1544   3.612   2.230   3.153  0.3295 -0.7664  0.8137
  453SOL    HW2 1545   3.765   2.180   3.181  0.8972 -0.3509 -1.3754
  454SOL     OW 1546   4.758   2.305   3.841 -0.3659  0.5590  0.4919
  454SOL    HW1 1547   4.755   2.217   3.888 -0.9007  0.4579  0.2787
  454SOL    HW2 1548   4.813   2.296   3.758 -2.2801 -0.2150 -0.7707
  455SOL     OW 1549   4.312   3.657   2.084  0.2789  0.4661 -0.0995
  455SOL    HW1 1550   4.259   3.739   2.103 -1.8947 -0.8605 -0.1631
  455SOL    HW2 1551   4.406   3.683   2.059 -0.6297  2.9589 -1.2057
  456SOL     OW 1552   0.159   5.102   0.498 -0.1576  0.0875  0.3322
  456SOL    HW1 1553   0.242   5.075   0.548 -0.7160  1.7415  2.3212
  456SOL    HW2 1554   0.184   5.170   0.428  0.2084  0.4729  0.8251
  457SOL     OW 1555   4.523   2.857   4.260 -0.2867 -0.2812 -0.6446
  457SOL    HW1 1556   4.496   2.950   4.237  0.1830 -0.2153 -0.9468
  457SOL    HW2 1557   4.572   2.816   4.183  1.3276 -0.0540  0.2094
  458SOL     OW 1558   4.722   2.195   4.481 -0.0304  0.1539 -0.0910
  458SOL    HW1 1559   4.743   2.203   4.384 -0.0165 -0.6159 -0.1513
  458SOL    HW2 1560   4.790   2.138   4.526 -0.9598 -0.8703  0.0489
  459SOL     OW 1561   0.890   1.871   4.615 -0.2020  0.0090 -0.0881
  459SOL    HW1 1562   0.989   1.869   4.623 -0.0891 -1.7535 -1.2452
  459SOL    HW2 1563   0.849   1.904   4.700  1.3630  0.9156  0.3372
  460SOL     OW 1564   1.091   1.313   1.348 -0.2371  1.0666 -0.3853
  460SOL    HW1 1565   1.065   1.226   1.306 -1.1037  0.8854  0.4966
  460SOL    HW2 1566   1.115   1.379   1.276 -0.3500  0.3572 -1.0916
  461SOL     OW 1567   1.406   3.718   4.008 -0.0607  0.7002 -0.6972
  461SOL    HW1 1568   1.324   3.772   3.990 -0.8586 -0.4433 -0.5575
  461SOL    HW2 1569   1.394   3.625   3.972  0.5919  0.0915  0.6010
  462SOL     OW 1570   0.491   1.209   1.614  0.2568  0.1528  0.2911
  462SOL    HW1 1571   0.556   1.151   1.663 -1.0747 -2.1143 -0.4888
  462SOL    HW2 1572   0.517   1.214   1.518  0.2538  0.7231  0.3162
  463SOL     OW 1573   0.390   2.418   0.793 -0.1186 -0.4183 -0.3086
  463SOL    HW1 1574   0.294   2.392   0.800  0.4763 -2.4353  1.5507
  463SOL    HW2 1575   0.440   2.352   0.738  0.4530 -0.1632 -0.1145
  464SOL     OW 1576   3.303   1.764   4.099  0.7296  0.2827  0.3224
  464SOL    HW1 1577   3.224   1.822   4.081  1.1132  1.3395  1.8263
  464SOL    HW2 1578   3.380   1.821   4.129  0.9625 -1.0018  2.3829
  465SOL     OW 1579   4.579   1.188   4.457  0.0479  0.1667 -0.9695
  465SOL    HW1 1580   4.521   1.173   4.377 -1.0507 -1.0293  0.0060
  465SOL    HW2 1581   4.569   1.111   4.520 -1.1487  2.2210  1.5461
  466SOL     OW 1582   0.040   2.728   2.449  0.0485 -0.4368 -0.0680
  466SOL    HW1 1583   0.132   2.759   2.472  0.6669  2.1581 -4.6757
  466SOL    HW2 1584   0.046   2.642   2.399 -0.4726 -1.8821  2.2208
  467SOL     OW 1585   2.944   4.371   3.314 -0.2933  0.1198  0.0816
  467SOL    HW1 1586   3.041   4.370   3.340  0.0723 -1.8579 -1.0583
  467SOL    HW2 1587   2.888   4.393   3.394  1.0496  0.5397  0.9499
  468SOL     OW 1588   2.046   1.032   2.308  0.1937 -0.0351 -0.9570
  468SOL    HW1 1589   2.110   0.990   2.372 -0.3126  0.7049  0.0601
  468SOL    HW2 1590   1.956   0.990   2.319 -0.0121  0.4336 -0.8286
  469SOL     OW 1591   2.199   3.546   3.378  1.0412  0.1239 -0.3538
  469SOL    HW1 1592   2.199   3.459   3.328 -0.9199  0.7065 -1.4997
  469SOL    HW2 1593   2.288   3.560   3.421  1.6397 -2.1004 -0.7208
  470SOL     OW 1594   3.790   1.893   1.016  0.5287  0.5018 -0.6834
  470SOL    HW1 1595   3.791   1.865   0.920  0.6282  1.6670 -1.0404
  470SOL    HW2 1596   3.721   1.840   1.066  1.2324 -0.8851 -1.1391
  471SOL     OW 1597   2.171   0.868   0.060 -0.2351  0.6877  1.3400
  471SOL    HW1 1598   2.171   0.782   0.112  0.1697  1.0787  1.9949
  471SOL    HW2 1599   2.224   0.937   0.109 -0.7740  1.3966  0.9444
  472SOL     OW 1600   2.402   3.003   3.340 -0.6864 -0.1181 -0.0469
  472SOL    HW1 1601   2.354   2.915   3.337 -0.5562 -0.1793 -0.3487
  472SOL    HW2 1602   2.501   2.987   3.340 -0.5881  0.0545 -2.5699
  473SOL     OW 1603   4.598   0.758   3.509  0.1411  0.1006 -0.2023
  473SOL    HW1 1604   4.614   0.660   3.516 -0.3742  0.0655  0.7010
  473SOL    HW2 1605   4.560   0.780   3.419  1.4680 -0.3408 -0.8863
  474SOL     OW 1606   0.127   5.012   4.937  1.1231 -0.2215  0.6870
  474SOL    HW1 1607   0.094   5.095   4.892  0.9688 -1.3417 -1.4076
  474SOL    HW2 1608   0.059   4.980   5.003 -0.3390 -0.4462 -0.8642
  475SOL     OW 1609   0.019   2.673   4.117 -0.6825  0.3665 -0.5836
  475SOL    HW1 1610   0.022   2.678   4.217 -1.8465  0.5491 -0.5362
  475SOL    HW2 1611   0.109   2.692   4.079  0.3134 -1.7877  0.5030
  476SOL     OW 1612   1.405   1.162   1.987 -0.8563 -0.4536  0.6653
  476SOL    HW1 1613   1.312   1.194   1.968 -0.6648  1.1835  2.2139
  476SOL    HW2 1614   1.401   1.077   2.039 -1.6064  0.8879  2.9201
  477SOL     OW 1615   4.123   0.501   4.119  0.3217  0.0707  0.6096
  477SOL    HW1 1616   4.154   0.579   4.065 -1.3129  0.1859 -0.2418
  477SOL    HW2 1617   4.050   0.454   4.070 -1.9893  0.7790  3.1249
  478SOL     OW 1618   4.283   0.625   4.916 -0.3784  0.3345  0.1334
  478SOL    HW1 1619   4.245   0.604   4.826 -0.6860  1.0444  0.0919
  478SOL    HW2 1620   4.213   0.612   4.986 -1.0193  2.4685 -0.0282
  479SOL     OW 1621   1.539   0.437   2.437  0.2677 -0.6168 -0.0325
  479SOL    HW1 1622   1.530   0.341   2.461 -3.6205 -0.3707  0.1344
  479SOL    HW2 1623   1.562   0.491   2.518  1.3016 -1.2302  0.0995
  480SOL     OW 1624   1.952   2.205   3.581 -0.1263  0.2728  0.1193
  480SOL    HW1 1625   1.926   2.272   3.650  2.2095 -0.6394  2.0257
  480SOL    HW2 1626   1.983   2.121   3.625  1.6494 -0.2996 -2.0043
  481SOL     OW 1627   0.570   1.608   0.528  0.3222 -0.1471 -0.3472
  481SOL    HW1 1628   0.534   1.636   0.439 -1.3325 -1.3184 -0.1067
  481SOL    HW2 1629   0.515   1.650   0.600  0.9410 -0.0896  0.0907
  482SOL     OW 1630   2.977   0.929   1.808 -0.0000 -0.1223  0.1911
  482SOL    HW1 1631   2.963   1.017   1.854  0.8875 -0.3864  0.9983
  482SOL    HW2 1632   3.064   0.930   1.759  1.0858 -1.2207  1.9444
  483SOL     OW 1633   4.033   1.188   3.365 -0.0148  0.5527  0.0052
  483SOL    HW1 1634   4.015   1.090   3.355  1.3470  0.3693 -1.0231
  483SOL    HW2 1635   3.949   1.236   3.390 -1.0340 -0.6712 -0.9935
  484SOL     OW 1636   5.110   4.360   1.858  0.0308 -0.4828  0.1612
  484SOL    HW1 1637   5.035   4.400   1.806  0.3051 -0.9087 -0.5838
  484SOL    HW2 1638   5.085   4.267   1.886 -0.5361  0.1238  1.7277
  485SOL     OW 1639   3.032   3.174   1.054 -0.6554  0.8886 -0.8085
  485SOL    HW1 1640   3.081   3.235   0.993 -0.6673 -1.1509 -2.9882
  485SOL    HW2 1641   2.934   3.193   1.049 -0.5563  1.5133 -0.4706
  486SOL     OW 1642   2.116   0.549   2.349 -0.1312  0.2037  0.4317
  486SOL    HW1 1643   2.192   0.574   2.409 -0.1489  0.5852  0.2995
  486SOL    HW2 1644   2.030   0.570   2.396 -0.1784 -0.9480  0.8959
  487SOL     OW 1645   0.322   0.809   2.713  0.3999 -0.1509  0.0088
  487SOL    HW1 1646   0.313   0.713   2.736 -2.1898  0.1835  0.6813
  487SOL    HW2 1647   0.362   0.818   2.621  0.5305 -1.8363 -0.1186
  488SOL     OW 1648   3.328   4.682   4.939 -0.0053 -0.7341 -0.0754
  488SOL    HW1 1649   3.394   4.656   4.869 -1.3154  0.0228 -1.6677
  488SOL    HW2 1650   3.351   4.771   4.976 -1.2474  0.5723 -2.2292
  489SOL     OW 1651   3.161   3.809   0.923  0.1919 -0.3453  0.6744
  489SOL    HW1 1652   3.242   3.803   0.866 -0.6535  1.1376 -0.7468
  489SOL    HW2 1653   3.187   3.796   1.019  1.9595 -0.7473  0.1754
  490SOL     OW 1654   3.842   5.065   3.288  0.2117  0.1397 -0.1566
  490SOL    HW1 1655   3.936   5.099   3.281  0.5217 -0.7580 -0.4886
  490SOL    HW2 1656   3.841   4.966   3.273 -0.8506  0.2093 -0.6698
  491SOL     OW 1657   1.564   1.789   3.705 -0.1913 -0.2423  0.2009
  491SOL    HW1 1658   1.663   1.790   3.718 -0.0924 -1.8232 -0.2344
  491SOL    HW2 1659   1.524   1.713   3.757 -0.9113 -0.8179 -1.1427
  492SOL     OW 1660   0.819   1.011   0.068 -0.1220 -0.2929 -0.6607
  492SOL    HW1 1661   0.818   0.953   0.150  1.7822  1.1252  0.4826
  492SOL    HW2 1662   0.728   1.049   0.053 -0.3558  0.0280  1.3007
  493SOL     OW 1663   4.934   1.069   5.125  0.2399  0.3431 -0.9327
  493SOL    HW1 1664   4.989   1.145   5.160  1.3130 -0.1322 -1.5574
  493SOL    HW2 1665   4.990   0.986   5.122 -0.8456 -0.4318 -0.4892
  494SOL     OW 1666   4.588   1.155   2.587 -0.2887  0.0741  0.2984
  494SOL    HW1 1667   4.518   1.096   2.547  1.5663 -0.8410 -1.8233
  494SOL    HW2 1668   4.602   1.235   2.528  1.2974 -0.4038 -0.0241
  495SOL     OW 1669   3.684   3.087   3.187  0.1552  0.2252 -0.3140
  495SOL    HW1 1670   3.776   3.066   3.219 -0.4347  1.0908  2.1844
  495SOL    HW2 1671   3.682   3.180   3.149  0.3863  0.0592 -0.7355
  496SOL     OW 1672   2.622   1.706   3.585 -0.6118  0.0488  0.6238
  496SOL    HW1 1673   2.593   1.801   3.598  0.7313  0.7035 -0.8262
  496SOL    HW2 1674   2.547   1.653   3.547 -1.0826  0.7767  0.5234
  497SOL     OW 1675   3.965   2.872   4.366 -0.0964 -0.5440 -0.9581
  497SOL    HW1 1676   4.057   2.844   4.336  0.0411 -0.1767 -0.8751
  497SOL    HW2 1677   3.972   2.922   4.452 -0.4637 -1.2998 -0.4841
  498SOL     OW 1678   5.028   3.206   0.697 -0.2450  0.6548 -0.1334
  498SOL    HW1 1679   4.953   3.269   0.719  0.4947  1.7126 -0.5863
  498SOL    HW2 1680   5.055   3.157   0.780 -0.4389  1.3577  0.3572
  499SOL     OW 1681   3.977   4.694   3.759  0.0863 -0.2227 -0.1557
  499SOL    HW1 1682   3.985   4.651   3.669 -2.9977 -0.9510 -0.1999
  499SOL    HW2 1683   3.986   4.793   3.750  0.2182 -0.3178 -1.2047
  500SOL     OW 1684   4.318   2.086   0.907 -0.3655  0.1432  0.2278
  500SOL    HW1 1685   4.364   2.127   0.986 -0.2362  0.0858  0.1826
  500SOL    HW2 1686   4.331   2.144   0.826 -0.6459  0.2920  0.2858
  501SOL     OW 1687   2.149   1.943   4.199 -0.3228  0.2968 -0.3382
  501SOL    HW1 1688   2.060   1.903   4.222  0.2633 -0.3464  0.9604
  501SOL    HW2 1689   2.180   1.908   4.111 -0.5568 -0.8914  0.0330
  502SOL     OW 1690   0.084   4.495   0.830  0.2749  0.2055  0.2538
  502SOL    HW1 1691   0.028   4.560   0.880  0.3959  2.0338 -1.8479
  502SOL    HW2 1692   0.157   4.461   0.889 -0.2281  1.4068  1.6211
  503SOL     OW 1693   4.617   0.993   0.572  0.6797  0.5836 -0.1620
  503SOL    HW1 1694   4.552   0.918   0.588 -0.0559  0.8479 -1.7533
  503SOL    HW2 1695   4.617   1.054   0.651  1.1079 -0.9338  1.0671
  504SOL     OW 1696   3.898   2.009   0.402  1.0205 -0.5961  0.7306
  504SOL    HW1 1697   3.898   2.106   0.426 -0.8123  0.0253 -1.4128
  504SOL    HW2 1698   3.823   1.963   0.448 -0.7899  0.0138 -1.4113
  505SOL     OW 1699   2.852   0.487   3.331  0.8557 -0.1247 -0.4399
  505SOL    HW1 1700   2.856   0.395   3.371  0.3149  0.1011  0.1487
  505SOL    HW2 1701   2.780   0.540   3.375  1.6202  0.8156 -0.2684
  506SOL     OW 1702   2.924   4.893   1.580 -0.0613  0.1876  0.0261
  506SOL    HW1 1703   2.899   4.928   1.489 -0.1580  0.6272  0.2181
  506SOL    HW2 1704   2.947   4.970   1.640  0.3189 -0.1222  0.2806
  507SOL     OW 1705   0.311   2.360   1.963  0.5387  0.4050  0.4778
  507SOL    HW1 1706   0.375   2.310   2.021  0.2845  0.1467  0.5333
  507SOL    HW2 1707   0.258   2.424   2.019  0.7897  0.6647  0.4225
  508SOL     OW 1708   1.132   3.931   3.904 -0.2397  0.2543  0.0300
  508SOL    HW1 1709   1.172   3.953   3.993 -0.0511  0.6703 -0.1564
  508SOL    HW2 1710   1.036   3.959   3.902 -0.6846 -1.1341  0.6303
  509SOL     OW 1711   4.663   1.860   3.649  0.2093 -0.8209 -0.6905
  509SOL    HW1 1712   4.759   1.882   3.666  0.2075 -0.6747 -0.8640
  509SOL    HW2 1713   4.631   1.909   3.567 -0.6058  0.8018  0.5312
  510SOL     OW 1714   3.323   2.305   0.129 -0.3448 -0.1308 -0.3418
  510SOL    HW1 1715   3.292   2.375   0.193  1.5469  0.1153  0.3599
  510SOL    HW2 1716   3.381   2.239   0.176  1.9414  0.6189 -1.9130
  511SOL     OW 1717   0.813   3.758   4.045 -0.9234 -0.4180 -0.6268
  511SOL    HW1 1718   0.733   3.794   4.093 -1.8914 -1.7996 -1.1403
  511SOL    HW2 1719   0.863   3.834   4.002 -1.5253  0.5437  0.3122
  512SOL     OW 1720   3.041   5.113   0.039  0.1851  0.2946 -0.1204
  512SOL    HW1 1721   3.113   5.136   0.103 -0.4706  1.4626  0.2147
  512SOL    HW2 1722   2.960   5.168   0.058 -1.3227 -1.9751  0.4343
  513SOL     OW 1723   5.059   3.362   4.212  0.0557  0.2969  0.0052
  513SOL    HW1 1724   4.979   3.316   4.251 -0.8656 -0.3750 -2.5371
  513SOL    HW2 1725   5.138   3.348   4.273 -1.2086 -0.9567  1.4346
  514SOL     OW 1726   3.932   3.329   4.916  0.1504 -0.2750 -0.4563
  514SOL    HW1 1727   3.870   3.252   4.900  1.8807 -1.7916 -0.2943
  514SOL    HW2 1728   4.005   3.300   4.979  0.8992  1.4886 -0.4546
  515SOL     OW 1729   0.056   1.696   2.500  0.0815  0.7250  0.2392
  515SOL    HW1 1730  -0.012   1.708   2.428  0.9055 -2.5349 -1.2436
  515SOL    HW2 1731   0.127   1.766   2.490 -0.0362  0.6204 -1.9302
  516SOL     OW 1732   0.859   0.178   3.840 -0.0062  0.0225 -0.6895
  516SOL    HW1 1733   0.907   0.162   3.754  0.7028  1.1448 -0.5324
  516SOL    HW2 1734   0.844   0.276   3.851 -0.9485 -0.1902  0.0178
  517SOL     OW 1735   2.548   1.887   0.697 -0.2990 -0.2349  0.7959
  517SOL    HW1 1736   2.558   1.922   0.604  2.2863  0.6652  1.3448
  517SOL    HW2 1737   2.527   1.789   0.694  1.8729 -0.7155 -0.7612
  518SOL     OW 1738   3.083   2.344   3.854 -0.2567  0.0825 -0.2883
  518SOL    HW1 1739   3.068   2.245   3.862 -0.0914  0.1340  0.8363
  518SOL    HW2 1740   3.005   2.385   3.807 -0.4177 -0.5508 -0.5987
  519SOL     OW 1741   3.627   3.920   1.769  0.7138  0.2140 -0.0388
  519SOL    HW1 1742   3.600   3.975   1.848 -2.4958 -1.6360  0.3174
  519SOL    HW2 1743   3.554   3.919   1.701  1.3818 -2.0688 -0.8321
  520SOL     OW 1744   3.461   1.276   2.384  0.2847  0.1892 -0.6071
  520SOL    HW1 1745   3.456   1.330   2.300 -1.6291  0.4983 -0.3420
  520SOL    HW2 1746   3.369   1.263   2.420  1.0939  0.3996  1.6714
  521SOL     OW 1747   1.724   0.033   2.791 -0.5444  0.0051 -0.6051
  521SOL    HW1 1748   1.795  -0.007   2.733 -1.9302  1.6240 -3.6077
  521SOL    HW2 1749   1.664  -0.040   2.824  1.0241 -1.0964 -0.0541
  522SOL     OW 1750   0.580   1.450   1.892  0.1669 -0.3240  0.4696
  522SOL    HW1 1751   0.525   1.498   1.960 -0.7336 -3.0702  1.8242
  522SOL    HW2 1752   0.521   1.416   1.819  1.0886  2.3530 -1.7101
  523SOL     OW 1753   4.947   3.490   0.724  0.4957  0.1751 -0.1853
  523SOL    HW1 1754   4.958   3.545   0.807  0.8458  0.0226 -0.1244
  523SOL    HW2 1755   5.033   3.441   0.706  0.4673  0.3101 -0.7132
  524SOL     OW 1756   3.418   4.690   3.427 -0.1669  0.0761  0.1617
  524SOL    HW1 1757   3.424   4.730   3.336 -1.4512  0.0350  0.0408
  524SOL    HW2 1758   3.454   4.754   3.494 -0.3443  0.6000 -0.2410
  525SOL     OW 1759   1.416   4.439   1.216 -0.9890  0.5609  0.1416
  525SOL    HW1 1760   1.470   4.490   1.284  0.5386 -1.2456  0.3492
  525SOL    HW2 1761   1.460   4.445   1.127  0.4016 -2.0471  0.5840
  526SOL     OW 1762   1.320   0.207   4.938  0.3226 -0.5674 -0.1342
  526SOL    HW1 1763   1.247   0.274   4.954  0.3019 -0.6747  0.2197
  526SOL    HW2 1764   1.282   0.115   4.947  1.0279 -0.6771  2.6952
  527SOL     OW 1765   3.442   0.817   2.669  0.7866 -0.3481 -0.3491
  527SOL    HW1 1766   3.388   0.900   2.653  0.4668 -0.8004 -1.7846
  527SOL    HW2 1767   3.456   0.769   2.583 -0.4221 -2.6388  0.6216
  528SOL     OW 1768   2.730   1.404   2.697  0.0450 -0.2946 -0.2325
  528SOL    HW1 1769   2.782   1.328   2.736 -1.2363 -0.2842  1.6159
  528SOL    HW2 1770   2.632   1.386   2.706 -0.2874  1.0993 -0.7481
  529SOL     OW 1771   5.008   0.646   1.449  0.1867 -0.1872  0.6381
  529SOL    HW1 1772   5.085   0.586   1.469  1.0875  0.7948  0.1924
  529SOL    HW2 1773   4.930   0.591   1.419  1.5257 -1.0359 -1.4839
  530SOL     OW 1774   4.496   3.432   3.308 -0.3267 -0.8060  0.5219
  530SOL    HW1 1775   4.531   3.483   3.386 -0.4674 -0.3279  0.2713
  530SOL    HW2 1776   4.568   3.423   3.238 -0.4839 -0.4435  0.3143
  531SOL     OW 1777   3.841   2.174   2.620  1.0547  0.2152 -0.0802
  531SOL    HW1 1778   3.926   2.208   2.661  1.1068 -0.9260  0.8267
  531SOL    HW2 1779   3.781   2.139   2.692  0.3896 -0.2200 -0.8322
  532SOL     OW 1780   0.692   2.676   0.580 -0.0591 -0.1664 -0.3114
  532SOL    HW1 1781   0.688   2.775   0.562 -1.2879 -0.0055  0.7493
  532SOL    HW2 1782   0.718   2.629   0.496 -1.4866  0.8975 -1.4024
  533SOL     OW 1783   2.880   4.178   0.151 -0.5461 -0.0960 -0.1118
  533SOL    HW1 1784   2.945   4.132   0.091  2.8011 -0.1716  3.1946
  533SOL    HW2 1785   2.889   4.277   0.139 -0.1093 -0.1158  0.0228
  534SOL     OW 1786   2.118   0.054   0.087 -0.2003  0.0933 -0.2697
  534SOL    HW1 1787   2.082   0.140   0.124  0.5116  0.5965 -0.7099
  534SOL    HW2 1788   2.076  -0.023   0.135  0.4139  0.7099  1.3527
  535SOL     OW 1789   1.490   3.862   2.208  0.1194 -0.7570 -0.8202
  535SOL    HW1 1790   1.403   3.833   2.167  0.3390 -0.3344 -1.6150
  535SOL    HW2 1791   1.566   3.825   2.154  0.4182 -0.2815 -0.7288
  536SOL     OW 1792   0.636   0.003   1.656  0.2885  0.3382 -0.2000
  536SOL    HW1 1793   0.574  -0.044   1.719 -0.0093  1.3301  0.2660
  536SOL    HW2 1794   0.699  -0.064   1.615  0.5450 -0.3183  1.1983
  537SOL     OW 1795   0.197   0.606   3.041  0.1196  0.0867 -0.0418
  537SOL    HW1 1796   0.229   0.622   3.135 -1.2760  0.3361  0.4098
  537SOL    HW2 1797   0.115   0.659   3.024  0.3724  0.0659 -1.4362
  538SOL     OW 1798   4.304   1.539   3.418 -0.0135 -0.1820  0.2044
  538SOL    HW1 1799   4.400   1.558   3.400 -0.2493  0.2233 -0.6849
  538SOL    HW2 1800   4.295   1.450   3.462  0.8429  0.2217  1.2408
  539SOL     OW 1801   2.039   4.605   3.603  0.1083  0.3014 -0.0626
  539SOL    HW1 1802   1.979   4.682   3.627 -1.3072 -0.1346 -1.8899
  539SOL    HW2 1803   2.034   4.536   3.674  0.0278  1.1604  0.7832
  540SOL     OW 1804   1.494   2.242   2.314  0.4272 -0.1649 -0.7107
  540SOL    HW1 1805   1.449   2.327   2.342  0.8485 -0.1757  0.0114
  540SOL    HW2 1806   1.535   2.255   2.223  0.2036  0.2921 -0.7508
  541SOL     OW 1807   4.472   1.034   2.331  0.2125 -0.2122 -0.2609
  541SOL    HW1 1808   4.567   1.003   2.322  0.1147 -0.1940 -1.5345
  541SOL    HW2 1809   4.441   1.074   2.244 -1.1213 -0.6935 -0.0355
  542SOL     OW 1810   3.592   2.645   0.611 -0.1684  0.4492  0.5263
  542SOL    HW1 1811   3.648   2.728   0.620 -1.0375  1.3251 -1.5460
  542SOL    HW2 1812   3.504   2.659   0.656 -0.6976  1.0866 -0.6378
  543SOL     OW 1813   0.218   4.997   2.446  0.8161 -0.1887  0.3091
  543SOL    HW1 1814   0.259   4.907   2.455 -0.0649 -0.6149  0.0870
  543SOL    HW2 1815   0.274   5.064   2.496  1.4416 -0.8561  0.5181
  544SOL     OW 1816   4.763   2.911   2.123  0.4527 -0.3869  0.3570
  544SOL    HW1 1817   4.797   2.881   2.213  1.2886  0.6656  0.4058
  544SOL    HW2 1818   4.770   2.835   2.058 -1.2834 -1.5589  1.4325
  545SOL     OW 1819   0.532   1.510   3.740  0.3673 -0.5558  0.2603
  545SOL    HW1 1820   0.530   1.410   3.737 -0.5204 -0.5234 -1.1059
  545SOL    HW2 1821   0.440   1.546   3.726  0.2984  0.4588  2.7848
  546SOL     OW 1822   2.816   1.060   4.726 -0.3444 -0.3047  0.3054
  546SOL    HW1 1823   2.739   1.110   4.766 -1.0093 -3.2103  3.0218
  546SOL    HW2 1824   2.781   0.981   4.675  0.7753 -0.1158 -0.7914
  547SOL     OW 1825   4.940   3.692   2.061  0.3000  0.2262 -0.9348
  547SOL    HW1 1826   5.026   3.645   2.083  1.1164  1.5658 -1.1115
  547SOL    HW2 1827   4.921   3.683   1.963  1.1705  1.3495 -1.2283
  548SOL     OW 1828   2.557   2.358   1.841 -0.4756 -0.1385  0.5242
  548SOL    HW1 1829   2.638   2.316   1.885 -1.7286 -2.1954  1.0256
  548SOL    HW2 1830   2.579   2.383   1.747  0.4914 -1.6045  0.3274
  549SOL     OW 1831   3.178   3.406   3.817 -0.0207  0.1766 -0.2607
  549SOL    HW1 1832   3.223   3.317   3.811 -0.8077 -0.1499 -1.9349
  549SOL    HW2 1833   3.103   3.401   3.882 -0.8379 -0.7769 -1.2276
  550SOL     OW 1834   2.348   1.721   0.227  0.0890 -0.7374  0.3008
  550SOL    HW1 1835   2.345   1.806   0.280 -0.1617 -0.5902  0.0497
  550SOL    HW2 1836   2.408   1.655   0.274  0.0493 -0.5287  0.6494
  551SOL     OW 1837   4.060   3.234   4.677 -0.3374  0.1270  0.4638
  551SOL    HW1 1838   3.998   3.250   4.754  0.3885 -0.7573  1.2597
  551SOL    HW2 1839   4.092   3.322   4.641 -1.3553  0.5669  0.6064
  552SOL     OW 1840   1.770   2.993   4.621 -0.3411  0.3538  0.0216
  552SOL    HW1 1841   1.727   2.920   4.570  0.0506  0.0619  0.1023
  552SOL    HW2 1842   1.868   2.995   4.600 -0.4423  1.2187 -0.4196
  553SOL     OW 1843   2.242   4.835   2.535 -0.5216 -0.5609  0.1409
  553SOL    HW1 1844   2.179   4.773   2.582 -1.7127  0.9330  0.6046
  553SOL    HW2 1845   2.250   4.920   2.587  1.8426 -0.6433  0.0367
  554SOL     OW 1846   0.097   1.272   4.842  0.1778  0.8120  0.0413
  554SOL    HW1 1847   0.006   1.230   4.846  0.6119 -0.3663 -1.4025
  554SOL    HW2 1848   0.166   1.205   4.871  0.6734  1.4328  0.3316
  555SOL     OW 1849   4.453   3.623   0.182  0.3520 -0.0752  0.3701
  555SOL    HW1 1850   4.356   3.596   0.186  0.3465 -0.4006 -1.3055
  555SOL    HW2 1851   4.465   3.710   0.229 -0.6667 -0.2414  0.9767
  556SOL     OW 1852   2.317   4.873   1.769 -0.3244  0.2463 -0.0525
  556SOL    HW1 1853   2.383   4.936   1.727  0.8984 -1.7340 -1.2523
  556SOL    HW2 1854   2.331   4.872   1.869 -1.4491  2.9750  0.2211
  557SOL     OW 1855   2.548   3.065   1.550 -0.0876  0.4002  0.2009
  557SOL    HW1 1856   2.511   3.150   1.586 -1.3029  0.6980 -1.5735
  557SOL    HW2 1857   2.643   3.056   1.577 -0.4501  1.3776  1.9766
  558SOL     OW 1858   1.450   1.950   1.942 -0.0860  0.7051 -0.1031
  558SOL    HW1 1859   1.434   1.905   1.855 -1.1918 -0.9919  0.9259
  558SOL    HW2 1860   1.433   2.048   1.932  1.2687  0.7843 -2.1186
  559SOL     OW 1861   2.952   3.741   3.939  0.2613 -0.6010 -0.2778
  559SOL    HW1 1862   2.873   3.681   3.949  0.0088 -0.5430 -1.6582
  559SOL    HW2 1863   2.990   3.731   3.847 -0.1541  1.7445 -0.7776
  560SOL     OW 1864   4.117   4.954   2.557  0.0415 -0.3408 -0.7951
  560SOL    HW1 1865   4.103   4.966   2.655 -0.1239 -0.9837 -0.7364
  560SOL    HW2 1866   4.194   4.892   2.542 -0.7857 -1.3335 -1.0494
  561SOL     OW 1867   2.323   4.966   2.790  0.0537 -0.3603  0.0646
  561SOL    HW1 1868   2.301   4.992   2.884  1.4766 -0.1698  0.3695
  561SOL    HW2 1869   2.421   4.980   2.773 -0.1674 -0.4390 -1.4370
  562SOL     OW 1870   4.216   1.335   0.628 -0.7281  0.4328 -0.0085
  562SOL    HW1 1871   4.158   1.417   0.629 -0.0432  0.9170  0.5327
  562SOL    HW2 1872   4.284   1.341   0.700 -0.8600 -0.7639  0.2355
  563SOL     OW 1873   1.223   3.461   2.716  0.3400 -0.2640 -0.5085
  563SOL    HW1 1874   1.182   3.396   2.652  0.4788  0.9767 -1.8979
  563SOL    HW2 1875   1.296   3.512   2.670  0.5024  0.6115  0.6680
  564SOL     OW 1876   2.025   3.120   3.099 -0.0804 -0.1553 -0.3410
  564SOL    HW1 1877   2.053   3.024   3.094 -0.2655 -0.1969 -0.5729
  564SOL    HW2 1878   2.004   3.154   3.008 -0.1599  0.0637 -0.2427
  565SOL     OW 1879   0.463   0.611   0.985 -0.1955  0.4827 -0.5108
  565SOL    HW1 1880   0.531   0.545   1.017  0.2461  1.4360  0.6325
  565SOL    HW2 1881   0.379   0.564   0.960  0.3798 -0.5753 -0.5043
  566SOL     OW 1882   0.720   0.875   0.341 -0.4291 -0.3290  0.3425
  566SOL    HW1 1883   0.671   0.861   0.427  0.6912  0.6327  1.1567
  566SOL    HW2 1884   0.754   0.969   0.337 -1.2877 -0.0477 -1.5982
  567SOL     OW 1885   3.548   0.199   3.048 -0.4421  0.2386 -0.4112
  567SOL    HW1 1886   3.563   0.247   2.962  0.9155 -1.6537 -1.2904
  567SOL    HW2 1887   3.460   0.152   3.045  0.2222 -0.9826 -1.3695
  568SOL     OW 1888   3.698   4.977   1.515 -0.4213 -0.1503 -0.4436
  568SOL    HW1 1889   3.754   5.015   1.589  0.2102 -1.8679  0.0082
  568SOL    HW2 1890   3.617   4.934   1.553  0.4655 -2.0518 -0.5762
  569SOL     OW 1891   1.383   1.813   2.375  0.6766  0.3563  0.1168
  569SOL    HW1 1892   1.444   1.890   2.393  1.3250 -0.2428  0.5649
  569SOL    HW2 1893   1.380   1.754   2.456 -1.2738  0.8656  0.4736
  570SOL     OW 1894   1.952   0.283   0.956  0.0594 -0.0082 -0.0541
  570SOL    HW1 1895   2.032   0.239   0.916  0.2549 -0.5950  0.9522
  570SOL    HW2 1896   1.941   0.375   0.916 -0.1445 -0.7882 -1.9242
  571SOL     OW 1897   2.044   3.032   4.599 -0.2497 -0.1280  0.4726
  571SOL    HW1 1898   2.077   3.042   4.505  1.2056  1.0940  1.0743
  571SOL    HW2 1899   2.116   2.991   4.655  0.1240  2.0248  1.6970
  572SOL     OW 1900   3.833   1.904   4.107 -0.4541  1.0226 -0.0306
  572SOL    HW1 1901   3.828   1.956   4.193  0.6133  1.4859 -0.2399
  572SOL    HW2 1902   3.829   1.806   4.128  1.2040  1.0732  0.7010
  573SOL     OW 1903   3.575   1.311   3.826 -0.1492 -0.0421  0.1700
  573SOL    HW1 1904   3.482   1.284   3.801  0.0874 -0.9388  0.2363
  573SOL    HW2 1905   3.578   1.410   3.842 -1.5211 -0.2591  2.0538
  574SOL     OW 1906   2.650   2.073   0.874 -0.3472 -0.3529 -0.2714
  574SOL    HW1 1907   2.746   2.054   0.894 -0.7883 -1.1062  1.2444
  574SOL    HW2 1908   2.611   1.997   0.821 -0.2065 -0.1943 -0.6086
  575SOL     OW 1909   3.655   4.539   0.812  0.5554  0.0801  0.3719
  575SOL    HW1 1910   3.665   4.460   0.751 -2.1253 -1.1357  1.3807
  575SOL    HW2 1911   3.672   4.623   0.760  0.7247 -1.0078 -1.4207
  576SOL     OW 1912   1.626   4.340   3.442 -0.2899  0.1511 -0.3281
  576SOL    HW1 1913   1.671   4.411   3.389 -1.0388  0.2505 -0.8397
  576SOL    HW2 1914   1.678   4.255   3.435  0.2453  0.4674 -0.2541
  577SOL     OW 1915   1.692   2.371   4.004 -0.0186  0.3931 -0.2279
  577SOL    HW1 1916   1.677   2.368   4.103 -0.3760 -0.1779 -0.2923
  577SOL    HW2 1917   1.666   2.284   3.964  2.4423 -0.2746 -0.5284
  578SOL     OW 1918   3.908   0.086   4.301  0.5668  0.2106 -0.5270
  578SOL    HW1 1919   4.002   0.052   4.294  0.6422  0.1738  0.4999
  578SOL    HW2 1920   3.909   0.184   4.325  0.3437  0.4113 -1.3177
  579SOL     OW 1921   4.119   4.594   2.797  0.1606  0.2302  0.1320
  579SOL    HW1 1922   4.134   4.570   2.701 -1.1479  0.1165 -0.0564
  579SOL    HW2 1923   4.189   4.660   2.826  1.5700 -0.9923 -0.4011
  580SOL     OW 1924   3.553   4.560   2.328 -0.1309  0.3329 -0.2446
  580SOL    HW1 1925   3.470   4.504   2.331  0.6565 -0.9131 -0.5566
  580SOL    HW2 1926   3.632   4.500   2.317  1.1510  1.1912  3.0955
  581SOL     OW 1927   1.368   0.802   3.914  0.1817 -0.2761 -0.3491
  581SOL    HW1 1928   1.345   0.704   3.912 -2.7548  0.3359 -0.5136
  581SOL    HW2 1929   1.386   0.829   4.009 -1.2760 -0.5522  0.0309
  582SOL     OW 1930   0.329   3.061   1.524 -0.2150 -0.1050 -0.5126
  582SOL    HW1 1931   0.321   3.047   1.623  0.8429  1.0118 -0.2387
  582SOL    HW2 1932   0.302   3.155   1.501  0.4424 -0.0584 -1.1442
  583SOL     OW 1933   1.810   0.610   4.147  0.4900 -0.2174  0.3584
  583SOL    HW1 1934   1.785   0.559   4.064  2.6963 -0.3854 -0.2875
  583SOL    HW2 1935   1.777   0.704   4.140  0.3017 -0.3423 -0.5307
  584SOL     OW 1936   1.089   4.170   0.143 -0.7860 -0.3868  0.0992
  584SOL    HW1 1937   1.119   4.115   0.220  1.0442 -0.0860 -0.3477
  584SOL    HW2 1938   1.084   4.112   0.061 -0.5496 -0.2413 -0.0169
  585SOL     OW 1939   4.393   2.219   3.727  0.3050  0.2402  0.5472
  585SOL    HW1 1940   4.308   2.216   3.778  1.5269  0.0476  2.6782
  585SOL    HW2 1941   4.434   2.310   3.735  0.1297  0.4688 -0.8213
  586SOL     OW 1942   0.372   1.319   3.442 -0.3402 -0.2855  0.3200
  586SOL    HW1 1943   0.373   1.270   3.529  0.7544  0.2009  0.5992
  586SOL    HW2 1944   0.404   1.413   3.457 -0.3934 -0.1235 -0.5610
  587SOL     OW 1945   2.911   3.566   3.405 -0.2204 -0.4300 -0.5444
  587SOL    HW1 1946   2.845   3.492   3.392 -1.4417  0.7357 -1.2021
  587SOL    HW2 1947   2.994   3.546   3.353 -0.1645 -1.7620  0.0262
  588SOL     OW 1948   4.489   2.553   3.078  0.3463  0.5655  0.2758
  588SOL    HW1 1949   4.554   2.481   3.052  1.5281  1.6292  0.2263
  588SOL    HW2 1950   4.539   2.637   3.100 -1.0831  1.7629 -0.8889
  589SOL     OW 1951   1.463   2.854   4.284 -0.4211 -0.1654  0.1010
  589SOL    HW1 1952   1.386   2.907   4.249 -0.3051  0.5869  0.9592
  589SOL    HW2 1953   1.455   2.759   4.252 -0.9772  0.2029 -0.9110
  590SOL     OW 1954   4.924   1.288   1.713  0.4123  0.4110 -0.2834
  590SOL    HW1 1955   5.012   1.299   1.761  0.8003  2.9557 -1.4404
  590SOL    HW2 1956   4.886   1.198   1.736  2.5669 -0.1787  1.4419
  591SOL     OW 1957   3.667   2.412   4.101  0.4951  0.0715 -0.0678
  591SOL    HW1 1958   3.652   2.318   4.070  1.4131  0.0068 -0.3673
  591SOL    HW2 1959   3.668   2.473   4.022 -0.7736  0.4361  0.1898
  592SOL     OW 1960   5.051   1.381   0.041  0.4368 -0.0139  0.0160
  592SOL    HW1 1961   5.057   1.480   0.056  1.5072 -0.2476  1.2477
  592SOL    HW2 1962   5.092   1.333   0.118 -0.7641 -1.4536 -0.2052
  593SOL     OW 1963   3.833   3.423   3.800 -0.1947 -0.4560 -0.0642
  593SOL    HW1 1964   3.740   3.399   3.829  0.6977 -2.2700  1.5168
  593SOL    HW2 1965   3.846   3.395   3.705 -0.9028 -1.2973  0.0741
  594SOL     OW 1966   2.866   1.273   2.350  0.8383 -0.2904 -0.0412
  594SOL    HW1 1967   2.805   1.256   2.427 -0.2070  2.6690 -0.0745
  594SOL    HW2 1968   2.851   1.205   2.279 -0.2370 -1.3841  1.1787
  595SOL     OW 1969   4.519   4.584   4.489  0.1192  0.0645 -0.0793
  595SOL    HW1 1970   4.446   4.566   4.555 -0.8341  3.2660 -0.0920
  595SOL    HW2 1971   4.544   4.499   4.443 -3.3929 -1.2679  0.1471
  596SOL     OW 1972   3.802   1.367   3.372  0.0139  0.4619  0.5126
  596SOL    HW1 1973   3.815   1.451   3.425 -0.7495  0.0464  1.3994
  596SOL    HW2 1974   3.710   1.331   3.390 -0.1306  0.1068 -0.8318
  597SOL     OW 1975   1.315   2.246   3.227 -0.3187 -0.0324  0.4876
  597SOL    HW1 1976   1.386   2.217   3.291  2.1074  0.1616 -1.9111
  597SOL    HW2 1977   1.231   2.195   3.245  1.6509 -3.4240  0.9051
  598SOL     OW 1978   1.287   0.974   3.519  0.1517 -0.5760  0.0913
  598SOL    HW1 1979   1.196   0.974   3.561  0.2741  0.1413  0.3702
  598SOL    HW2 1980   1.332   0.886   3.537 -0.5970 -1.0602 -0.3111
  599SOL     OW 1981   3.101   1.938   4.084 -0.1231 -0.5977 -0.3776
  599SOL    HW1 1982   3.016   1.921   4.133  0.1894 -0.3399  0.2640
  599SOL    HW2 1983   3.159   1.998   4.138 -0.4117  1.0029 -1.7311
  600SOL     OW 1984   4.179   0.670   2.732  0.1635  0.4053 -0.3956
  600SOL    HW1 1985   4.153   0.585   2.779  1.5922 -0.2004 -0.6550
  600SOL    HW2 1986   4.214   0.648   2.641 -0.9370  1.4262 -1.0906
  601SOL     OW 1987   0.792   4.946   4.089  0.1298 -0.0665  0.1821
  601SOL    HW1 1988   0.865   4.961   4.156  1.0951  2.9295 -1.3703
  601SOL    HW2 1989   0.710   4.996   4.117  0.0096 -0.1308 -0.0495
  602SOL     OW 1990   4.713   4.374   3.821  0.5903 -0.0117  0.2758
  602SOL    HW1 1991   4.742   4.466   3.846 -1.2332  0.2292  1.7507
  602SOL    HW2 1992   4.733   4.311   3.896 -0.0977 -0.3765  0.1621
  603SOL     OW 1993   1.332   2.851   3.219  0.2185  0.7593  0.0672
  603SOL    HW1 1994   1.373   2.767   3.254 -0.2398  1.3985  2.2528
  603SOL    HW2 1995   1.346   2.855   3.120 -0.1431 -2.1027 -0.1951
  604SOL     OW 1996   2.708   0.533   4.212 -0.2962  0.0301 -0.4959
  604SOL    HW1 1997   2.702   0.583   4.126  0.1954  0.1015 -0.4901
  604SOL    HW2 1998   2.747   0.442   4.196 -0.3448 -0.0132 -0.3733
  605SOL     OW 1999   0.786   0.988   3.075 -0.3258  0.3470  0.6609
  605SOL    HW1 2000   0.712   1.039   3.119 -0.2043  1.5239 -0.4348
  605SOL    HW2 2001   0.860   1.051   3.050 -0.5073 -0.1887 -1.4537
  606SOL     OW 2002   4.446   5.071   0.225 -0.4735  0.5777 -0.0310
  606SOL    HW1 2003   4.445   5.110   0.317  0.2829 -0.6321  0.5088
  606SOL    HW2 2004   4.541   5.061   0.194 -0.7215  1.0066 -0.9705
  607SOL     OW 2005   2.884   5.089   1.765 -0.2753  0.0203 -0.0931
  607SOL    HW1 2006   2.851   5.176   1.727 -1.5725 -0.6071 -0.4529
  607SOL    HW2 2007   2.842   5.075   1.855  2.6153  1.3973  1.6096
  608SOL     OW 2008   5.118   4.276   0.189  0.1957 -0.8540 -0.3163
  608SOL    HW1 2009   5.107   4.194   0.245  0.2032 -0.3374  0.4550
  608SOL    HW2 2010   5.185   4.337   0.232 -0.8721  0.2077 -0.0985
  609SOL     OW 2011   4.571   4.281   2.966 -0.4788 -0.2044  0.1015
  609SOL    HW1 2012   4.483   4.242   2.939 -0.0100 -1.8261  0.7670
  609SOL    HW2 2013   4.559   4.340   3.046 -1.1423  0.7264 -0.6601
  610SOL     OW 2014   0.201   3.522   1.901 -0.1958 -0.5103  0.2366
  610SOL    HW1 2015   0.294   3.522   1.938 -0.2809  0.0749  0.4456
  610SOL    HW2 2016   0.144   3.587   1.951 -0.3367  0.2378 -0.8524
  611SOL     OW 2017   3.872   0.338   4.369  0.6839 -0.4192  0.1010
  611SOL    HW1 2018   3.952   0.337   4.428  1.1250 -0.3763 -0.4820
  611SOL    HW2 2019   3.819   0.421   4.384 -0.1162 -1.1574  1.6091
  612SOL     OW 2020   3.018   1.256   1.100 -0.7392  0.1393 -0.1219
  612SOL    HW1 2021   2.979   1.194   1.168 -2.0092 -2.7902 -3.2187
  612SOL    HW2 2022   2.947   1.320   1.069 -0.5838  0.4948  0.2498
  613SOL     OW 2023   4.931   3.724   3.742 -0.4632 -0.0451 -0.3534
  613SOL    HW1 2024   4.914   3.627   3.723  1.9090 -0.6456  0.1548
  613SOL    HW2 2025   5.002   3.757   3.681 -0.4722  1.0649  0.2153
  614SOL     OW 2026   0.535   3.503   4.363  0.6942  0.2462  0.3680
  614SOL    HW1 2027   0.514   3.426   4.301  2.8664 -1.1521  1.2685
  614SOL    HW2 2028   0.474   3.499   4.442  1.4721 -1.2142  0.9202
  615SOL     OW 2029   4.024   0.009   0.176  0.2774 -0.5315 -0.4456
  615SOL    HW1 2030   4.043  -0.074   0.229  1.8223 -0.4714 -0.8699
  615SOL    HW2 2031   4.077   0.007   0.092  1.0862  1.3426 -0.0220
  616SOL     OW 2032   4.878   4.675   1.224 -1.0195 -0.0814 -0.2474
  616SOL    HW1 2033   4.929   4.701   1.306  1.5942 -3.5858 -0.5344
  616SOL    HW2 2034   4.785   4.712   1.229  0.6169  4.5664  1.5125
  617SOL     OW 2035   3.416   0.519   2.539  0.0991 -0.2810 -0.6948
  617SOL    HW1 2036   3.327   0.514   2.585 -0.4743 -3.9567 -1.8747
  617SOL    HW2 2037   3.486   0.545   2.605 -1.4622  0.1892  0.8614
  618SOL     OW 2038   2.671   2.243   3.020 -0.0555  0.2103 -0.1215
  618SOL    HW1 2039   2.615   2.264   2.940 -0.3080 -0.2155 -0.0635
  618SOL    HW2 2040   2.713   2.152   3.009  0.1394  0.2713  0.1001
  619SOL     OW 2041   0.297   2.862   1.752  0.3416  0.3017 -0.2122
  619SOL    HW1 2042   0.203   2.838   1.727  0.8259 -0.7119 -1.1162
  619SOL    HW2 2043   0.296   2.912   1.838 -0.9469 -0.5106  0.2802
  620SOL     OW 2044   2.479   0.820   3.525 -0.1430  0.0932  0.5262
  620SOL    HW1 2045   2.437   0.808   3.615 -1.7839 -0.5178 -0.2892
  620SOL    HW2 2046   2.409   0.848   3.459  1.5129  3.4194 -0.0111
  621SOL     OW 2047   4.213   1.351   4.676 -0.6654 -0.0811  0.1398
  621SOL    HW1 2048   4.130   1.314   4.717 -0.7065 -2.4429 -1.8270
  621SOL    HW2 2049   4.204   1.350   4.576  0.7352  2.1234 -0.0782
  622SOL     OW 2050   1.367   0.107   2.864 -0.5240 -0.3674 -0.3486
  622SOL    HW1 2051   1.349   0.203   2.884  0.6301  0.6000 -3.3891
  622SOL    HW2 2052   1.325   0.082   2.777  0.3228 -2.2422 -0.2831
  623SOL     OW 2053   5.111   2.643   4.881 -0.3543 -0.0596  0.3454
  623SOL    HW1 2054   5.066   2.648   4.792  0.5397  0.2155 -0.0982
  623SOL    HW2 2055   5.160   2.729   4.899  0.2237 -0.4577  0.6989
  624SOL     OW 2056   2.544   3.811   4.445 -0.2697 -0.3176  0.4180
  624SOL    HW1 2057   2.456   3.841   4.481 -0.1018 -1.4278  1.8526
  624SOL    HW2 2058   2.531   3.766   4.357 -1.1068 -0.2606  0.5044
  625SOL     OW 2059   3.535   0.500   1.977 -0.5049 -0.5775 -0.1560
  625SOL    HW1 2060   3.621   0.451   1.966 -0.6175 -0.8732  0.2471
  625SOL    HW2 2061   3.536   0.550   2.063 -0.0704  0.8042 -0.9289
  626SOL     OW 2062   0.995   1.699   4.855 -0.1281 -0.1995 -0.3634
  626SOL    HW1 2063   0.951   1.787   4.872 -2.4553 -1.5219  0.9803
  626SOL    HW2 2064   1.047   1.672   4.935  2.4639  0.8541 -1.5621
  627SOL     OW 2065   2.272   0.171   4.883 -0.1344 -0.4973 -0.2951
  627SOL    HW1 2066   2.353   0.171   4.825 -0.6903 -2.0544 -1.1211
  627SOL    HW2 2067   2.300   0.187   4.978  0.9629  0.4141 -0.7457
  628SOL     OW 2068   3.544   4.270   1.311 -0.3348  0.0124  0.1111
  628SOL    HW1 2069   3.612   4.330   1.268  0.4146  0.5569  1.9450
  628SOL    HW2 2070   3.453   4.291   1.275  0.1319  1.0846 -0.5034
  629SOL     OW 2071   1.537   2.919   1.433 -0.0424 -0.3202  0.1579
  629SOL    HW1 2072   1.589   2.854   1.379 -0.0916  0.3224 -0.6909
  629SOL    HW2 2073   1.600   2.977   1.485  0.1078  0.1980 -0.5667
  630SOL     OW 2074   4.922   2.123   0.223  0.2197 -0.3008 -0.2690
  630SOL    HW1 2075   4.983   2.128   0.302  0.4515 -0.7376 -0.4154
  630SOL    HW2 2076   4.827   2.136   0.252  0.4446  1.3130 -0.1551
  631SOL     OW 2077   0.421   0.542   0.322  0.2594  0.2435  0.4087
  631SOL    HW1 2078   0.373   0.570   0.405  0.7391 -1.1539  1.1871
  631SOL    HW2 2079   0.518   0.563   0.331  0.3492 -0.1118  0.2963
  632SOL     OW 2080   5.121   1.597   3.601  0.2069  0.2272  0.4414
  632SOL    HW1 2081   5.203   1.609   3.546 -0.3814 -0.2404 -0.5758
  632SOL    HW2 2082   5.100   1.682   3.649 -2.0547  2.5714 -3.9950
  633SOL     OW 2083   1.688   1.125   0.344  0.0604 -0.1051  0.2445
  633SOL    HW1 2084   1.778   1.168   0.355 -0.7231  2.4323 -2.0228
  633SOL    HW2 2085   1.681   1.084   0.253 -0.9154 -0.6603  0.5574
  634SOL     OW 2086   3.706   1.737   5.009 -0.0728  0.1928  0.0787
  634SOL    HW1 2087   3.666   1.826   4.985  0.5470 -0.0301 -1.9408
  634SOL    HW2 2088   3.791   1.752   5.060  1.3547  0.9151 -2.3235
  635SOL     OW 2089   3.614   1.003   3.171  0.3191  0.4424  0.1747
  635SOL    HW1 2090   3.662   1.047   3.095 -0.2576  0.5281 -0.1470
  635SOL    HW2 2091   3.639   0.906   3.174  1.2590  0.6852  0.6210
  636SOL     OW 2092   2.838   2.953   1.556 -0.3683  0.2688  0.0790
  636SOL    HW1 2093   2.841   2.959   1.456 -0.1039 -0.6421  0.0204
  636SOL    HW2 2094   2.911   3.008   1.595  0.4043 -0.4631 -0.2976
  637SOL     OW 2095   1.948   2.848   1.386  0.2654  0.3126 -0.0922
  637SOL    HW1 2096   2.018   2.799   1.437  1.4466  1.3110 -0.6757
  637SOL    HW2 2097   1.986   2.935   1.354 -0.2721 -0.3965 -2.9429
  638SOL     OW 2098   2.750   0.847   0.322  0.4137  0.3059  0.4572
  638SOL    HW1 2099   2.681   0.806   0.262  1.5255 -1.3147  0.2190
  638SOL    HW2 2100   2.730   0.823   0.417  0.7349 -0.3389  0.3696
  639SOL     OW 2101   3.976   1.899   1.216 -0.5119  0.3740 -0.0155
  639SOL    HW1 2102   3.960   1.814   1.267  0.7517  0.0618 -0.1257
  639SOL    HW2 2103   3.922   1.897   1.131  1.0095 -1.2273 -1.0044
  640SOL     OW 2104   3.347   5.050   1.607 -0.0842 -0.4324 -0.2581
  640SOL    HW1 2105   3.395   4.979   1.658 -2.6140 -1.4651  0.8865
  640SOL    HW2 2106   3.284   5.007   1.542 -0.3336  0.8176 -0.8792
  641SOL     OW 2107   2.446   2.184   1.032  0.3869  0.2030  0.3730
  641SOL    HW1 2108   2.395   2.107   1.069 -0.6798  0.0701 -1.2738
  641SOL    HW2 2109   2.509   2.151   0.961 -1.8870  1.0017 -2.2055
  642SOL     OW 2110   1.825   0.643   1.611  0.2990 -0.6312 -0.1030
  642SOL    HW1 2111   1.794   0.635   1.706 -1.4401  3.4231 -0.1112
  642SOL    HW2 2112   1.920   0.674   1.609  0.8135 -2.1281  0.2272
  643SOL     OW 2113   2.801   1.110   3.794 -0.4764  0.1846 -0.4445
  643SOL    HW1 2114   2.880   1.084   3.849 -0.4400 -1.0040 -1.0117
  643SOL    HW2 2115   2.794   1.209   3.790  0.2429  0.3015  0.6525
  644SOL     OW 2116   4.120   0.308   4.900 -0.1867  0.5412  0.1939
  644SOL    HW1 2117   4.115   0.362   4.984  0.8653  0.9183  0.0288
  644SOL    HW2 2118   4.116   0.211   4.922 -2.1631  0.6400  0.4929
  645SOL     OW 2119   2.089   3.043   4.169 -0.4517 -0.2252  0.3929
  645SOL    HW1 2120   2.021   2.978   4.200 -1.6821  0.6836 -0.3033
  645SOL    HW2 2121   2.140   3.079   4.247  0.3294 -2.0517  0.7800
  646SOL     OW 2122   4.912   0.529   4.221 -0.2407 -0.0100 -0.3548
  646SOL    HW1 2123   5.002   0.492   4.197 -0.4765 -1.2395  0.5544
  646SOL    HW2 2124   4.842   0.483   4.167 -0.4372  0.0301 -0.1353
  647SOL     OW 2125   1.261   4.313   2.416 -0.1657 -0.0203 -0.0814
  647SOL    HW1 2126   1.235   4.324   2.512 -1.2337  0.2452 -0.3828
  647SOL    HW2 2127   1.281   4.217   2.397  0.9276  0.0579  0.6065
  648SOL     OW 2128   0.741   4.197   2.125 -0.5756  0.2722 -0.4555
  648SOL    HW1 2129   0.758   4.260   2.049  0.2339  0.4536 -0.1329
  648SOL    HW2 2130   0.670   4.235   2.184 -1.3057  0.0695 -1.1834
  649SOL     OW 2131   4.471   3.260   1.361 -0.3512 -0.0719 -0.1858
  649SOL    HW1 2132   4.404   3.203   1.313  1.2672 -0.9502 -1.5259
  649SOL    HW2 2133   4.545   3.284   1.298  0.1156  1.7030  0.9697
  650SOL     OW 2134   2.713   3.620   2.607  0.1329  0.0848  0.2841
  650SOL    HW1 2135   2.803   3.575   2.605 -0.7975 -2.0238  1.7127
  650SOL    HW2 2136   2.694   3.660   2.518  1.4141 -1.6966 -0.8774
  651SOL     OW 2137   0.945   4.994   0.691 -0.0534 -0.0500  0.1786
  651SOL    HW1 2138   0.897   5.076   0.660  2.9007  1.3982 -0.9086
  651SOL    HW2 2139   0.993   5.013   0.777  1.4545 -0.2431 -0.5801
  652SOL     OW 2140   0.375   0.479   2.256  0.4738 -0.2592 -0.0703
  652SOL    HW1 2141   0.380   0.380   2.272  0.8458 -0.2875 -0.3564
  652SOL    HW2 2142   0.285   0.512   2.286  0.0350 -0.8265 -0.7088
  653SOL     OW 2143   0.072   2.987   4.906  0.0186  0.4957 -0.3868
  653SOL    HW1 2144   0.117   2.903   4.874 -2.2228 -0.2485 -1.7718
  653SOL    HW2 2145   0.142   3.053   4.935  1.8756 -1.5104 -0.0256
  654SOL     OW 2146   2.064   2.957   4.945  0.5299  0.1834  0.3066
  654SOL    HW1 2147   2.087   2.868   4.906 -1.0483 -0.8618  1.5952
  654SOL    HW2 2148   2.147   3.008   4.965  1.4498 -0.7872 -0.8912
  655SOL     OW 2149   1.241   1.855   0.314 -0.4090  0.2511  1.0736
  655SOL    HW1 2150   1.201   1.908   0.388  0.8647 -0.7426  2.5366
  655SOL    HW2 2151   1.170   1.799   0.271 -1.7126  2.7559 -0.2859
  656SOL     OW 2152   4.900   4.196   2.456 -0.6529 -0.0562 -0.0112
  656SOL    HW1 2153   4.806   4.197   2.492 -1.6595 -2.1387 -2.2748
  656SOL    HW2 2154   4.943   4.284   2.474 -2.3646  0.3644  2.6983
  657SOL     OW 2155   0.491   3.745   0.414 -0.8000 -0.3704 -0.0721
  657SOL    HW1 2156   0.502   3.670   0.349  1.5499 -0.3629  0.2185
  657SOL    HW2 2157   0.457   3.710   0.501  1.6234 -1.4432  0.5363
  658SOL     OW 2158   2.257   3.496   2.504  0.7892  0.1225 -0.6711
  658SOL    HW1 2159   2.314   3.466   2.580 -0.4017  1.3219  0.7756
  658SOL    HW2 2160   2.239   3.594   2.513 -1.8794 -0.2843 -0.7600
  659SOL     OW 2161   1.684   0.454   0.363  0.1318 -0.3356  0.0484
  659SOL    HW1 2162   1.778   0.428   0.384 -0.4720 -2.3143  0.5623
  659SOL    HW2 2163   1.622   0.380   0.389 -1.5838  0.8757 -0.3415
  660SOL     OW 2164   0.776   2.311   0.387  0.1568 -0.4013  0.2324
  660SOL    HW1 2165   0.770   2.290   0.484 -1.1606 -0.7915  0.0914
  660SOL    HW2 2166   0.716   2.249   0.336  0.5316  0.0520 -0.7875
  661SOL     OW 2167   1.770   4.844   5.033  0.2037  0.1277  0.0109
  661SOL    HW1 2168   1.861   4.846   4.993 -0.3740 -0.1649 -1.3816
  661SOL    HW2 2169   1.708   4.794   4.972 -0.4969 -1.2426  1.7605
  662SOL     OW 2170   1.930   3.640   2.588 -0.8101  0.1247  0.1198
  662SOL    HW1 2171   2.000   3.712   2.596 -0.9591  0.2608  0.2169
  662SOL    HW2 2172   1.975   3.551   2.586 -0.6156  0.2255 -0.1197
  663SOL     OW 2173   3.262   4.944   2.177 -0.0324 -0.6807  0.2892
  663SOL    HW1 2174   3.226   5.028   2.137  0.3753  0.0472  1.4092
  663SOL    HW2 2175   3.271   4.955   2.276 -0.0501 -2.0771  0.4694
  664SOL     OW 2176   1.812   3.066   4.896  0.2110 -0.2826  1.0336
  664SOL    HW1 2177   1.901   3.024   4.913  0.7030 -0.1865 -1.0452
  664SOL    HW2 2178   1.779   3.038   4.806 -0.3548  2.1957  0.4031
  665SOL     OW 2179   4.722   4.491   1.464 -0.3881 -0.4036  0.4604
  665SOL    HW1 2180   4.817   4.462   1.478 -0.2177  0.3787  0.9957
  665SOL    HW2 2181   4.711   4.585   1.498 -0.5544  0.7440 -2.4388
  666SOL     OW 2182   3.865   2.760   3.935  0.1975 -0.1900 -0.3186
  666SOL    HW1 2183   3.903   2.838   3.985 -0.7741  1.1063 -1.5178
  666SOL    HW2 2184   3.936   2.720   3.878  0.7545 -0.3071  0.4395
  667SOL     OW 2185   2.389   0.980   1.066 -0.7249  0.3532 -0.1550
  667SOL    HW1 2186   2.390   0.888   1.105 -1.0969  1.2808  2.2253
  667SOL    HW2 2187   2.404   1.047   1.139 -0.0522  2.1813 -1.8840
  668SOL     OW 2188   2.850   3.912   2.253  0.7128  0.0699  0.4769
  668SOL    HW1 2189   2.941   3.884   2.222  0.2496 -2.1867  0.9556
  668SOL    HW2 2190   2.817   3.987   2.195  1.4966 -1.3482 -1.9704
  669SOL     OW 2191   1.601   2.040   0.232  0.4553  0.2257  0.1451
  669SOL    HW1 2192   1.692   2.075   0.211 -0.6756  2.4687 -1.4631
  669SOL    HW2 2193   1.606   1.978   0.310  3.3552  0.0990 -0.0422
  670SOL     OW 2194   0.358   2.630   0.954  0.5082  0.1138 -0.4478
  670SOL    HW1 2195   0.261   2.651   0.938 -0.0177 -1.7413  0.0133
  670SOL    HW2 2196   0.388   2.561   0.887  1.1809 -0.1390  0.1092
  671SOL     OW 2197   0.066   1.000   2.431  0.3101  0.4388 -0.3779
  671SOL    HW1 2198   0.159   0.971   2.452  0.5440  1.0205 -0.5800
  671SOL    HW2 2199   0.005   0.972   2.505  0.9468  1.5365  0.6020
  672SOL     OW 2200   2.162   0.358   1.611  1.0225 -0.1037  0.2145
  672SOL    HW1 2201   2.066   0.360   1.584  0.9356 -1.3049  0.3926
  672SOL    HW2 2202   2.169   0.347   1.710  1.3530  0.3400  0.2449
  673SOL     OW 2203   3.195   4.266   0.216 -0.1669  0.1590  0.5594
  673SOL    HW1 2204   3.137   4.341   0.182  0.3504  0.0809 -0.5555
  673SOL    HW2 2205   3.143   4.181   0.214 -0.1509  0.1538 -0.0855
  674SOL     OW 2206   3.305   0.506   2.798 -0.5272 -0.0279  0.0754
  674SOL    HW1 2207   3.311   0.407   2.785 -1.7313  0.0204 -1.0785
  674SOL    HW2 2208   3.223   0.541   2.751 -0.0903  1.5232  0.4074
  675SOL     OW 2209   2.684   2.410   4.191 -0.3328  0.6568 -0.3752
  675SOL    HW1 2210   2.617   2.346   4.151 -0.6400  0.5762  0.2627
  675SOL    HW2 2211   2.677   2.408   4.290  0.3650  0.9341 -0.3168
  676SOL     OW 2212   4.113   3.971   4.968  0.5343  0.4372 -0.2456
  676SOL    HW1 2213   4.200   3.931   4.997  0.3931  0.1047 -0.2736
  676SOL    HW2 2214   4.042   3.900   4.968 -0.0376  0.9751  1.0458
  677SOL     OW 2215   2.674   2.989   3.752  0.3135  0.0245  0.1341
  677SOL    HW1 2216   2.768   3.007   3.780  0.3865  0.6594 -0.4980
  677SOL    HW2 2217   2.673   2.923   3.677  0.3049  0.5057 -0.2967
  678SOL     OW 2218   1.601   3.408   2.369  0.3661  0.0181 -0.6319
  678SOL    HW1 2219   1.644   3.495   2.345 -1.0770  1.2270  0.9252
  678SOL    HW2 2220   1.617   3.389   2.466  0.1654 -1.1748 -0.8161
  679SOL     OW 2221   2.202   2.894   0.726  0.5383 -0.2250  0.0976
  679SOL    HW1 2222   2.232   2.807   0.687 -2.7915 -1.1054 -0.8760
  679SOL    HW2 2223   2.137   2.876   0.800 -1.3271  1.3108 -1.0695
  680SOL     OW 2224   2.411   3.403   2.285 -0.4272 -0.1498 -0.3136
  680SOL    HW1 2225   2.358   3.412   2.369 -0.9145  0.1118 -0.6438
  680SOL    HW2 2226   2.507   3.422   2.304 -0.8067  1.8659 -0.1852
  681SOL     OW 2227   2.442   5.037   3.661  0.3240 -0.0519 -0.6064
  681SOL    HW1 2228   2.532   5.000   3.637 -0.6702 -2.2602 -1.1902
  681SOL    HW2 2229   2.374   4.963   3.660 -1.4678  1.4970  0.0981
  682SOL     OW 2230   4.430   2.891   2.347  0.5938 -0.3650 -0.3775
  682SOL    HW1 2231   4.482   2.967   2.386  0.9397 -0.1589 -1.2015
  682SOL    HW2 2232   4.468   2.804   2.380  0.4024 -0.1929  0.3138
  683SOL     OW 2233   3.059   3.997   3.992 -0.1360  0.0923  0.1826
  683SOL    HW1 2234   3.011   3.910   3.979 -0.0890 -0.0060  0.6623
  683SOL    HW2 2235   3.015   4.067   3.935 -3.0603  0.8239  3.0006
  684SOL     OW 2236   5.074   1.842   2.904 -0.0798  0.0627 -0.2958
  684SOL    HW1 2237   5.066   1.799   2.994 -0.0761 -1.3214 -0.9358
  684SOL    HW2 2238   4.990   1.893   2.884 -0.0411  0.4556  0.5202
  685SOL     OW 2239   1.492   2.134   3.386  0.9124  0.0083  0.2136
  685SOL    HW1 2240   1.591   2.130   3.398  0.9623 -0.9004 -0.3764
  685SOL    HW2 2241   1.448   2.070   3.449  0.7470 -0.0431  0.0469
  686SOL     OW 2242   2.249   4.129   0.418  0.3837 -0.2304 -0.0507
  686SOL    HW1 2243   2.208   4.141   0.508 -0.8562 -1.3558 -0.4396
  686SOL    HW2 2244   2.332   4.074   0.426  0.0835 -0.6262  0.3616
  687SOL     OW 2245   3.916   1.674   1.349  0.1240 -0.1296  0.1207
  687SOL    HW1 2246   3.823   1.637   1.337  0.7798 -1.9505  0.3793
  687SOL    HW2 2247   3.939   1.676   1.446  0.1714  0.8456  0.0987
  688SOL     OW 2248   2.463   0.192   3.265 -0.2860 -0.0674 -0.2596
  688SOL    HW1 2249   2.505   0.134   3.196  1.5947  0.1814  0.6173
  688SOL    HW2 2250   2.364   0.181   3.262 -0.1202 -1.4905 -1.6990
  689SOL     OW 2251   2.234   5.151   3.825 -0.1377 -0.0206 -0.2102
  689SOL    HW1 2252   2.252   5.173   3.921  0.4097  0.0486 -0.3264
  689SOL    HW2 2253   2.316   5.110   3.785 -0.4523 -0.2939 -0.5768
  690SOL     OW 2254   1.946   3.178   2.841  0.0962 -0.4232 -0.1452
  690SOL    HW1 2255   1.851   3.147   2.852 -0.2184 -0.4958 -2.5781
  690SOL    HW2 2256   1.950   3.248   2.770  2.0202 -1.2038 -0.8627
  691SOL     OW 2257   3.858   4.474   2.411 -0.1501 -0.0374  0.1047
  691SOL    HW1 2258   3.954   4.476   2.438  0.5397 -1.5816 -1.9339
  691SOL    HW2 2259   3.805   4.535   2.469  2.6128  3.7460 -1.0089
  692SOL     OW 2260   1.038   2.820   2.931  0.1720 -0.1743  0.0542
  692SOL    HW1 2261   0.982   2.850   2.854  0.6053 -1.4268 -0.7865
  692SOL    HW2 2262   1.005   2.732   2.964 -0.3524  0.6033  1.7002
  693SOL     OW 2263   1.051   2.236   2.838 -0.0411 -0.1659 -0.2692
  693SOL    HW1 2264   1.091   2.325   2.859 -2.0033  0.4174  1.2973
  693SOL    HW2 2265   0.990   2.244   2.759 -1.9631  0.5112  1.1816
  694SOL     OW 2266   3.333   0.320   2.111 -0.1543 -0.7417 -0.0403
  694SOL    HW1 2267   3.369   0.367   2.030  0.2493 -2.1097 -0.6862
  694SOL    HW2 2268   3.361   0.370   2.194  0.5555 -0.0416 -0.6840
  695SOL     OW 2269   4.039   2.509   4.427 -0.1504  0.2089 -0.0928
  695SOL    HW1 2270   3.966   2.455   4.469  0.3582 -0.4691 -0.0608
  695SOL    HW2 2271   4.111   2.526   4.494  0.5829 -0.7332 -0.6080
  696SOL     OW 2272   5.142   0.366   4.128 -0.3801 -0.2486 -0.4874
  696SOL    HW1 2273   5.174   0.271   4.120 -1.5807 -0.6873 -0.3662
  696SOL    HW2 2274   5.088   0.390   4.048  3.0107  1.6739 -2.4324
  697SOL     OW 2275   4.226   5.091   0.995 -0.2013  0.0314  0.2474
  697SOL    HW1 2276   4.159   5.070   1.067 -0.7765  1.9739  0.3520
  697SOL    HW2 2277   4.312   5.118   1.037  1.3020 -3.8949  0.1218
  698SOL     OW 2278   2.571   2.593   0.388 -0.2092 -0.1520  0.1433
  698SOL    HW1 2279   2.613   2.625   0.303  0.5562  2.1811  1.3104
  698SOL    HW2 2280   2.635   2.533   0.437  0.2802  0.3497  0.1301
  699SOL     OW 2281   2.210   2.627   0.656  0.3939  0.6495  0.3643
  699SOL    HW1 2282   2.278   2.559   0.681  0.0665  0.1124 -0.1673
  699SOL    HW2 2283   2.127   2.613   0.710  0.3434  0.6495  0.2883
  700SOL     OW 2284   1.784   0.930   4.503  0.6574  1.1813 -0.4832
  700SOL    HW1 2285   1.703   0.966   4.551 -0.5168 -0.6706 -0.9753
  700SOL    HW2 2286   1.856   0.912   4.569 -1.4943 -2.9318  1.0764
  701SOL     OW 2287   0.902   2.004   1.447  0.2441  0.4650  0.1446
  701SOL    HW1 2288   0.839   1.965   1.514 -2.7330  1.0653 -2.0920
  701SOL    HW2 2289   0.934   2.094   1.478 -1.3700  0.8977  0.6064
  702SOL     OW 2290   2.199   1.712   2.163  0.2769 -0.3211 -0.6937
  702SOL    HW1 2291   2.189   1.613   2.155 -0.4908 -0.4807  1.5440
  702SOL    HW2 2292   2.119   1.757   2.123 -1.6969 -0.8791  2.3137
  703SOL     OW 2293   3.071   4.177   5.080 -0.3814  0.7650 -0.0696
  703SOL    HW1 2294   3.146   4.241   5.099 -0.1026  0.2126  0.7566
  703SOL    HW2 2295   3.099   4.112   5.010  0.2668 -0.0059  0.8766
  704SOL     OW 2296   1.730   1.738   2.613 -0.2017 -0.0136  0.1447
  704SOL    HW1 2297   1.714   1.693   2.525  1.7043 -1.3028  0.3893
  704SOL    HW2 2298   1.751   1.834   2.598 -1.5298  0.1707 -0.6471
  705SOL     OW 2299   4.450   5.069   2.541  0.2722  0.6173  0.0747
  705SOL    HW1 2300   4.481   5.105   2.629 -0.1005 -0.2120  0.5552
  705SOL    HW2 2301   4.372   5.123   2.508  1.2495  1.7651 -0.4087
  706SOL     OW 2302   3.068   4.526   2.175  0.2675  0.0328 -0.6487
  706SOL    HW1 2303   3.045   4.453   2.239  1.9886  0.7009  0.8470
  706SOL    HW2 2304   2.997   4.534   2.105 -1.2543 -1.3189  0.6672
  707SOL     OW 2305   1.616   4.650   0.043 -0.1774 -0.0494  0.0079
  707SOL    HW1 2306   1.661   4.628   0.129  0.6842 -0.4292 -0.5313
  707SOL    HW2 2307   1.664   4.726  -0.001 -1.0825  0.6681  0.2218
  708SOL     OW 2308   2.808   3.098   0.586  0.0160 -0.3403  0.4945
  708SOL    HW1 2309   2.876   3.077   0.657 -1.6974  0.1848  2.3952
  708SOL    HW2 2310   2.744   3.022   0.578  0.0395 -0.2774 -0.3081
  709SOL     OW 2311   3.830   1.550   4.839 -0.2520  0.2533  0.4297
  709SOL    HW1 2312   3.844   1.598   4.925  0.4126  0.4288  0.2285
  709SOL    HW2 2313   3.879   1.598   4.766 -2.8080  1.5563 -0.5438
  710SOL     OW 2314   4.325   3.209   2.222  0.2818  0.2206 -0.0488
  710SOL    HW1 2315   4.416   3.173   2.202  0.3975  0.2184  0.4791
  710SOL    HW2 2316   4.269   3.136   2.262 -0.1889  0.0132 -1.0522
  711SOL     OW 2317   1.768   3.687   3.265  0.1598  0.8685 -0.0189
  711SOL    HW1 2318   1.668   3.681   3.274  0.2171  0.8028  0.6288
  711SOL    HW2 2319   1.796   3.644   3.179 -0.0499 -2.7096  1.5002
  712SOL     OW 2320   2.363   3.978   0.142  0.3680 -0.2444  0.4228
  712SOL    HW1 2321   2.297   4.044   0.108  0.0050 -0.7349  0.1557
  712SOL    HW2 2322   2.316   3.908   0.196  0.1047 -2.3490 -2.2492
  713SOL     OW 2323   0.926   1.145   4.692 -0.0951 -0.1138 -0.4494
  713SOL    HW1 2324   0.865   1.175   4.619 -0.8734 -0.7901 -0.0920
  713SOL    HW2 2325   1.017   1.185   4.678 -1.0291  2.2940 -0.0463
  714SOL     OW 2326   0.739   1.033   1.365 -0.1119 -0.4441  0.0518
  714SOL    HW1 2327   0.696   1.075   1.285  1.0295 -0.9594 -0.8634
  714SOL    HW2 2328   0.702   0.941   1.378 -0.2820 -0.3688  0.1056
  715SOL     OW 2329   3.781   3.097   1.546 -0.2229 -0.0140  0.3425
  715SOL    HW1 2330   3.696   3.068   1.502  0.4246 -0.2887 -0.7533
  715SOL    HW2 2331   3.853   3.031   1.526  0.5635  0.8692  0.2051
  716SOL     OW 2332   1.181   3.427   1.859 -0.1973  0.1120 -0.0673
  716SOL    HW1 2333   1.192   3.328   1.869 -0.2085  0.1683  0.5366
  716SOL    HW2 2334   1.237   3.459   1.783  2.0128  0.0384  1.4213
  717SOL     OW 2335   0.852   3.874   0.388  0.4022  0.0895  0.3470
  717SOL    HW1 2336   0.813   3.922   0.311  1.3129 -0.9418 -0.7985
  717SOL    HW2 2337   0.842   3.930   0.471 -0.6076  1.1960 -0.4873
  718SOL     OW 2338   3.104   4.161   2.115  0.0377 -0.5529  0.4524
  718SOL    HW1 2339   3.161   4.088   2.153 -1.7673 -2.0364  0.4709
  718SOL    HW2 2340   3.078   4.224   2.188  0.3576 -0.7669  0.7564
  719SOL     OW 2341   4.260   4.557   3.773  0.2462 -0.2576 -0.0412
  719SOL    HW1 2342   4.353   4.525   3.755  0.2480  1.0923 -3.0522
  719SOL    HW2 2343   4.264   4.639   3.831  0.9772  0.1005 -0.5869
  720SOL     OW 2344   1.360   2.621   0.715 -0.3728 -0.1186  0.4321
  720SOL    HW1 2345   1.266   2.598   0.687  0.2921 -0.0083 -2.2090
  720SOL    HW2 2346   1.407   2.539   0.747 -2.0922  0.2651  4.6053
  721SOL     OW 2347   1.731   4.457   4.569 -0.2284  0.2497  0.2142
  721SOL    HW1 2348   1.782   4.435   4.652 -0.3303  2.8938  1.1022
  721SOL    HW2 2349   1.793   4.494   4.500 -0.2557 -1.2658 -0.6719
  722SOL     OW 2350   1.309   5.067   3.256 -0.3614 -0.3426 -0.4465
  722SOL    HW1 2351   1.326   4.980   3.302 -0.9655  0.1208  0.6837
  722SOL    HW2 2352   1.280   5.135   3.323 -1.3709  0.3222 -1.5302
  723SOL     OW 2353   4.147   3.672   5.073  0.2849  0.3470  0.0291
  723SOL    HW1 2354   4.151   3.635   5.166 -0.8646  1.4828  0.5610
  723SOL    HW2 2355   4.054   3.662   5.037  0.3774  1.1618 -0.4645
  724SOL     OW 2356   2.327   0.155   1.816 -0.5936 -0.1264 -0.3940
  724SOL    HW1 2357   2.398   0.091   1.843  0.1891  0.3855 -1.1956
  724SOL    HW2 2358   2.288   0.127   1.728 -1.1668 -0.2196 -0.1201
  725SOL     OW 2359   3.554   1.002   0.405 -0.4325 -0.3414 -0.1661
  725SOL    HW1 2360   3.504   1.023   0.321 -0.0777 -1.5061 -0.6933
  725SOL    HW2 2361   3.638   1.056   0.408 -1.9652  2.1841  1.0748
  726SOL     OW 2362   2.380   2.742   0.457  0.0653 -0.1433 -0.2848
  726SOL    HW1 2363   2.457   2.679   0.447 -0.8618 -1.1763 -1.2530
  726SOL    HW2 2364   2.305   2.696   0.505 -1.0601 -0.2441 -2.0231
  727SOL     OW 2365   0.264   3.021   4.613  0.1660 -0.6653  0.0795
  727SOL    HW1 2366   0.329   3.087   4.651  0.4603 -0.9106  0.0056
  727SOL    HW2 2367   0.171   3.057   4.623  0.2905 -0.4233  0.4155
  728SOL     OW 2368   1.800   4.905   1.470 -0.2627 -0.2413 -0.1260
  728SOL    HW1 2369   1.781   4.975   1.401  0.4602 -1.2587 -1.3997
  728SOL    HW2 2370   1.887   4.927   1.516 -1.0423  0.7643  0.9380
  729SOL     OW 2371   1.381   4.825   3.351  0.0499  0.2510  0.6446
  729SOL    HW1 2372   1.457   4.764   3.374 -0.8240 -1.0089  0.2509
  729SOL    HW2 2373   1.315   4.826   3.427 -0.7949 -0.6777 -0.0564
  730SOL     OW 2374   5.104   4.876   1.988  0.5966  0.3573  0.0713
  730SOL    HW1 2375   5.173   4.947   1.990  3.6599 -2.1731 -2.9781
  730SOL    HW2 2376   5.144   4.790   1.955 -4.1254 -1.1168 -2.9983
  731SOL     OW 2377   0.792   2.098   4.410 -0.2847  0.8685  0.6018
  731SOL    HW1 2378   0.839   2.016   4.444  0.0452  0.6382 -0.3889
  731SOL    HW2 2379   0.754   2.149   4.488 -0.2825 -0.0897  1.2464
  732SOL     OW 2380   3.659   2.594   3.393 -0.1348  0.0119 -0.4388
  732SOL    HW1 2381   3.719   2.635   3.461 -0.0201  1.2627 -1.2613
  732SOL    HW2 2382   3.659   2.494   3.404  1.3489  0.0542  0.1781
  733SOL     OW 2383   1.563   3.722   4.527  0.3564 -0.4007 -0.2824
  733SOL    HW1 2384   1.655   3.683   4.519  0.1691 -0.9540  0.1934
  733SOL    HW2 2385   1.512   3.705   4.443  0.6786 -0.1250 -0.5330
  734SOL     OW 2386   2.793   4.096   4.539 -0.2459  0.1036  0.3684
  734SOL    HW1 2387   2.775   4.011   4.588  0.1314  1.1381  2.3928
  734SOL    HW2 2388   2.768   4.174   4.596  0.1925  1.3874 -1.1078
  735SOL     OW 2389   3.114   4.059   0.801  0.0627 -0.3172 -0.0642
  735SOL    HW1 2390   3.125   3.974   0.852  0.4248 -0.0319  0.3371
  735SOL    HW2 2391   3.156   4.050   0.711 -0.5663 -0.8176 -0.3203
  736SOL     OW 2392   4.595   0.657   0.963 -0.0959 -0.0389  0.2779
  736SOL    HW1 2393   4.505   0.684   0.928  0.1794 -0.6705 -0.9989
  736SOL    HW2 2394   4.666   0.708   0.915  0.2616 -0.2351  0.5953
  737SOL     OW 2395   2.088   4.336   2.004  0.1335 -0.1207  0.2701
  737SOL    HW1 2396   1.994   4.333   2.038  0.2889  1.7195  0.9854
  737SOL    HW2 2397   2.091   4.387   1.918  0.6007  0.8054  0.8193
  738SOL     OW 2398   1.732   2.665   2.234  0.0892 -0.1574  0.0273
  738SOL    HW1 2399   1.758   2.743   2.289 -2.2429 -0.3765  1.6233
  738SOL    HW2 2400   1.801   2.648   2.164  1.8827  1.7444  1.2250
  739SOL     OW 2401   3.394   2.704   0.768  0.0594 -0.0787  0.3735
  739SOL    HW1 2402   3.368   2.783   0.712  0.3110  0.4008  0.9173
  739SOL    HW2 2403   3.365   2.719   0.863 -0.5790 -0.9884  0.3344
  740SOL     OW 2404   1.213   4.936   2.658 -0.4491 -0.4228 -0.7944
  740SOL    HW1 2405   1.257   5.022   2.631  0.0724 -0.2032  0.6574
  740SOL    HW2 2406   1.188   4.884   2.576 -1.1422  1.2781 -1.7073
  741SOL     OW 2407   4.528   4.288   1.506  0.1514 -0.4418  0.8522
  741SOL    HW1 2408   4.556   4.226   1.432  1.6034  0.1674  0.8603
  741SOL    HW2 2409   4.600   4.355   1.522 -0.9745  0.6538  1.5104
  742SOL     OW 2410   3.599   0.559   1.223 -0.4176 -0.3444 -0.1262
  742SOL    HW1 2411   3.637   0.466   1.218 -0.0796 -0.1894 -0.4962
  742SOL    HW2 2412   3.519   0.565   1.163  0.5453  0.0568 -1.4180
  743SOL     OW 2413   0.026   2.642   0.433 -0.2191  0.4204 -0.4049
  743SOL    HW1 2414   0.105   2.676   0.381 -1.0884  0.2853 -1.8537
  743SOL    HW2 2415  -0.058   2.656   0.381 -1.1477  0.3178  0.9981
  744SOL     OW 2416   3.829   3.965   3.400 -0.2775 -0.2999  0.3244
  744SOL    HW1 2417   3.890   4.042   3.383  1.9358 -1.7059  1.3290
  744SOL    HW2 2418   3.768   3.986   3.476 -0.6643  0.9203 -0.2955
  745SOL     OW 2419   1.258   3.010   4.175  0.1138  0.2667 -0.3985
  745SOL    HW1 2420   1.265   3.044   4.269 -0.1781  0.2857 -0.3830
  745SOL    HW2 2421   1.177   3.050   4.132  1.0226  1.3950 -1.1318
  746SOL     OW 2422   0.943   0.619   1.811 -0.6537 -0.1066 -0.2353
  746SOL    HW1 2423   0.951   0.685   1.736  0.7191 -0.4636 -0.4318
  746SOL    HW2 2424   1.030   0.616   1.862 -1.4017 -0.2193  1.0830
  747SOL     OW 2425   3.674   1.795   4.546  0.4032 -0.2478  0.5141
  747SOL    HW1 2426   3.696   1.888   4.574 -1.7310  1.0422 -1.7392
  747SOL    HW2 2427   3.741   1.763   4.479  0.6299 -0.0002  0.6227
  748SOL     OW 2428   1.138   1.759   0.655 -0.4244 -0.6789  0.4398
  748SOL    HW1 2429   1.092   1.817   0.588 -0.4693 -1.4442 -0.2016
  748SOL    HW2 2430   1.107   1.783   0.747 -1.6467 -0.7567  0.0669
  749SOL     OW 2431   3.267   3.758   4.832 -0.2625  0.5511  0.2662
  749SOL    HW1 2432   3.344   3.820   4.815  1.0707 -0.5806  1.8778
  749SOL    HW2 2433   3.258   3.696   4.754  0.1991  0.9549 -0.1210
  750SOL     OW 2434   2.109   1.884   3.117  0.4191 -0.4283  0.2325
  750SOL    HW1 2435   2.177   1.943   3.073  0.5502 -1.2472 -0.7111
  750SOL    HW2 2436   2.088   1.919   3.208  0.4987  1.0609 -0.2872
  751SOL     OW 2437   2.499   4.543   4.183 -0.2369  0.4198 -0.2356
  751SOL    HW1 2438   2.450   4.459   4.159  1.5221 -1.2378  1.5429
  751SOL    HW2 2439   2.598   4.527   4.175  0.1611  2.1713  0.6711
  752SOL     OW 2440   0.516   4.067   0.574 -0.4646 -0.3155  0.3891
  752SOL    HW1 2441   0.502   4.166   0.575 -0.3076 -0.2734  2.1808
  752SOL    HW2 2442   0.506   4.033   0.481 -1.7365  1.2068 -0.0714
  753SOL     OW 2443   3.849   4.075   2.280  0.2661  0.1760  0.2666
  753SOL    HW1 2444   3.893   3.988   2.261  0.9924  1.0623 -2.6133
  753SOL    HW2 2445   3.761   4.059   2.325 -0.5506 -2.1933 -1.9702
  754SOL     OW 2446   4.737   1.556   0.689  0.7673 -0.0688 -0.2029
  754SOL    HW1 2447   4.643   1.522   0.691 -0.0810  2.1704  1.7141
  754SOL    HW2 2448   4.791   1.508   0.758  0.5237 -0.0456  0.0060
  755SOL     OW 2449   1.896   2.960   1.786 -0.3579 -0.5540  0.0902
  755SOL    HW1 2450   1.992   2.989   1.778  0.2787 -2.1921  1.2360
  755SOL    HW2 2451   1.884   2.907   1.869 -2.2713 -0.4707 -0.0888
  756SOL     OW 2452   4.821   1.083   4.685 -0.5679 -0.2328 -0.2156
  756SOL    HW1 2453   4.757   1.016   4.722  0.1805 -0.0735  1.4840
  756SOL    HW2 2454   4.773   1.143   4.621 -2.1716 -0.0460  1.0823
  757SOL     OW 2455   2.869   2.111   4.160  0.2858  0.1214  0.2156
  757SOL    HW1 2456   2.941   2.178   4.145  0.9083 -0.0250  2.3023
  757SOL    HW2 2457   2.790   2.134   4.102  1.3049  1.3371 -0.7485
  758SOL     OW 2458   2.354   3.516   0.001 -0.4503 -0.2214  0.3917
  758SOL    HW1 2459   2.299   3.474   0.073 -1.4638  2.2186  1.1359
  758SOL    HW2 2460   2.444   3.540   0.037  0.2080 -1.7975 -0.0911
  759SOL     OW 2461   1.632   1.797   0.005 -0.1973  0.1806  0.3046
  759SOL    HW1 2462   1.626   1.757   0.097 -1.7182  0.4548  0.3527
  759SOL    HW2 2463   1.547   1.779  -0.044  1.0232 -1.0282 -1.5235
  760SOL     OW 2464   2.741   4.177   3.143 -0.3012 -0.0876  0.2702
  760SOL    HW1 2465   2.749   4.263   3.091  2.1795 -0.6402 -0.4339
  760SOL    HW2 2466   2.741   4.197   3.241  0.9444  0.7447  0.1355
  761SOL     OW 2467   2.470   1.322   2.693 -0.0898 -0.0401  0.4488
  761SOL    HW1 2468   2.443   1.388   2.623  2.3081  0.9366  0.3216
  761SOL    HW2 2469   2.389   1.284   2.737 -1.6967 -0.4161 -2.5509
  762SOL     OW 2470   0.574   5.074   4.203 -0.0771 -0.0487  0.4284
  762SOL    HW1 2471   0.493   5.028   4.168  0.6670 -0.7736 -0.3962
  762SOL    HW2 2472   0.589   5.159   4.154 -0.0693 -0.1478  0.2603
  763SOL     OW 2473   0.958   1.209   4.322 -0.0302 -0.0812  0.3674
  763SOL    HW1 2474   0.977   1.305   4.298  2.2240 -0.0112  2.1419
  763SOL    HW2 2475   0.897   1.206   4.402  1.8328 -0.0018  1.8520
  764SOL     OW 2476   1.995   3.288   4.651 -0.2394 -0.1844 -0.0047
  764SOL    HW1 2477   1.991   3.188   4.652  1.4389 -0.3723 -2.6552
  764SOL    HW2 2478   2.070   3.319   4.709 -1.9371 -0.2350  2.3913
  765SOL     OW 2479   4.971   1.417   0.332  0.1441  0.6022 -0.8669
  765SOL    HW1 2480   4.916   1.478   0.275  0.4441  1.5836 -0.1344
  765SOL    HW2 2481   4.911   1.371   0.398  0.0147  0.6377 -0.9587
  766SOL     OW 2482   0.928   2.694   3.210  0.2230 -0.5898  0.1920
  766SOL    HW1 2483   0.988   2.770   3.235  0.0468 -0.5911  0.6285
  766SOL    HW2 2484   0.915   2.634   3.289 -0.3826 -0.5660  0.1176
  767SOL     OW 2485   0.038   4.348   4.983 -0.1777  0.0612  0.2783
  767SOL    HW1 2486   0.129   4.329   5.020 -0.8628 -0.2921  1.8660
  767SOL    HW2 2487   0.030   4.446   4.962  1.0304 -0.1255 -1.3096
  768SOL     OW 2488   1.745   4.951   2.315 -0.2488 -0.4088 -0.3083
  768SOL    HW1 2489   1.657   4.982   2.350 -0.4271  1.7637 -2.4527
  768SOL    HW2 2490   1.732   4.898   2.232  0.4562  0.6160 -1.1006
  769SOL     OW 2491   3.117   4.876   0.471 -0.6296 -0.2232 -0.2902
  769SOL    HW1 2492   3.140   4.829   0.556 -0.3731 -1.1685 -0.8666
  769SOL    HW2 2493   3.053   4.820   0.418  0.7099 -0.5803 -1.5962
  770SOL     OW 2494   3.702   4.021   2.690 -0.5994 -0.2387 -0.2705
  770SOL    HW1 2495   3.649   4.004   2.773 -1.4318 -0.8969 -0.9260
  770SOL    HW2 2496   3.740   3.935   2.656 -0.7054 -0.0536 -0.8706
  771SOL     OW 2497   0.396   0.190   2.281  0.0131 -0.5295 -0.5380
  771SOL    HW1 2498   0.406   0.198   2.181 -0.6980 -1.8864 -0.7410
  771SOL    HW2 2499   0.418   0.096   2.309 -1.7076 -0.7073  0.3248
  772SOL     OW 2500   4.210   3.000   1.979  0.1008  0.0286  0.4477
  772SOL    HW1 2501   4.141   3.025   2.048  0.0355 -2.9528  1.6261
  772SOL    HW2 2502   4.166   2.990   1.890 -0.1759  2.0863  0.3141
  773SOL     OW 2503   1.957   2.119   2.401 -0.3137 -0.3071 -0.0138
  773SOL    HW1 2504   1.949   2.198   2.461  3.3027  0.9715 -0.9285
  773SOL    HW2 2505   1.989   2.040   2.453 -1.5501 -0.5245  0.4562
  774SOL     OW 2506   3.406   4.677   1.398 -0.1511  0.3802  0.1477
  774SOL    HW1 2507   3.375   4.771   1.414  0.4501  0.5394  0.4062
  774SOL    HW2 2508   3.474   4.652   1.466  0.6870  0.2254 -0.7268
  775SOL     OW 2509   2.600   1.910   0.415 -0.4907 -0.1418  0.3932
  775SOL    HW1 2510   2.635   1.817   0.411 -0.0172 -0.0377  1.6756
  775SOL    HW2 2511   2.646   1.966   0.346 -0.2435 -0.6907  0.1103
  776SOL     OW 2512   3.811   2.723   1.760  0.6453  0.7986  0.2547
  776SOL    HW1 2513   3.731   2.665   1.772  1.4213 -0.0759  1.3527
  776SOL    HW2 2514   3.788   2.817   1.785  0.0704  0.4743  0.9749
  777SOL     OW 2515   2.473   3.873   4.010 -0.4059  0.5307 -0.1508
  777SOL    HW1 2516   2.532   3.862   3.931  0.8235  0.2932  0.7794
  777SOL    HW2 2517   2.383   3.906   3.980  0.7977  2.8930 -1.4270
  778SOL     OW 2518   4.293   0.549   2.497  0.4270 -0.0919  0.4400
  778SOL    HW1 2519   4.271   0.499   2.413  0.8912  0.5106 -0.0537
  778SOL    HW2 2520   4.378   0.600   2.484  0.9206 -0.6000  1.5419
  779SOL     OW 2521   3.938   3.264   3.231 -0.9402  0.1333  0.0441
  779SOL    HW1 2522   3.946   3.189   3.296 -3.0464 -0.9957 -0.9002
  779SOL    HW2 2523   3.874   3.332   3.266 -1.6694 -0.2197 -0.5699
  780SOL     OW 2524   3.793   2.726   4.223  0.0879 -0.0634 -0.7010
  780SOL    HW1 2525   3.848   2.667   4.163 -0.0970  0.2523 -1.1857
  780SOL    HW2 2526   3.854   2.787   4.274  0.3194 -0.9997  0.1773
  781SOL     OW 2527   2.805   1.195   1.585  0.6739 -0.4112  0.2081
  781SOL    HW1 2528   2.733   1.136   1.620  0.0352 -0.4495 -1.1038
  781SOL    HW2 2529   2.778   1.291   1.596  0.2471 -0.4320 -0.6188
  782SOL     OW 2530   3.181   0.007   1.784 -0.2051 -0.2360  0.1939
  782SOL    HW1 2531   3.237  -0.050   1.724  0.9485  1.5705 -0.5257
  782SOL    HW2 2532   3.084  -0.018   1.774 -0.2713  0.9244 -3.6071
  783SOL     OW 2533   1.097   4.543   0.530 -0.3873 -0.0321  0.1243
  783SOL    HW1 2534   1.151   4.465   0.560  0.7351  0.1995 -1.2175
  783SOL    HW2 2535   1.112   4.620   0.591 -0.5457 -0.4891  0.7452
  784SOL     OW 2536   0.238   3.131   2.450  0.3442 -0.7091  0.1621
  784SOL    HW1 2537   0.235   3.031   2.445  2.2570 -0.9423  2.1860
  784SOL    HW2 2538   0.255   3.159   2.545 -0.2578  1.5609 -0.3452
  785SOL     OW 2539   3.955   0.342   4.708 -0.4199  0.1299 -0.1146
  785SOL    HW1 2540   4.005   0.293   4.637 -1.2984  0.3822 -0.9159
  785SOL    HW2 2541   4.009   0.340   4.793 -0.7384 -2.8734  0.1292
  786SOL     OW 2542   2.446   4.837   3.296  0.1721 -0.6675  0.2143
  786SOL    HW1 2543   2.438   4.737   3.305  1.4229 -0.7760  0.3902
  786SOL    HW2 2544   2.455   4.878   3.387 -0.9312 -0.3241  0.1760
  787SOL     OW 2545   1.702   2.767   5.000 -0.4897 -0.1480 -0.1626
  787SOL    HW1 2546   1.660   2.762   4.909  3.2147 -0.0017 -2.0821
  787SOL    HW2 2547   1.758   2.686   5.015  0.1709  0.5524  1.3263
  788SOL     OW 2548   0.836   2.880   4.027 -0.5346  0.0948  0.5668
  788SOL    HW1 2549   0.738   2.864   4.042 -0.4196 -0.6425  0.5593
  788SOL    HW2 2550   0.883   2.793   4.015 -0.1445  0.5062 -1.1833
  789SOL     OW 2551   0.849   4.296   0.678  0.1941  0.5871 -0.5987
  789SOL    HW1 2552   0.794   4.323   0.758  1.0659 -0.3514  0.3624
  789SOL    HW2 2553   0.841   4.197   0.666  0.2455  0.6996 -1.5625
  790SOL     OW 2554   0.491   2.936   0.238 -0.0365 -0.0794  0.0538
  790SOL    HW1 2555   0.521   3.027   0.266 -0.7517  0.2827 -0.3341
  790SOL    HW2 2556   0.548   2.867   0.284 -0.0988  0.5325  1.0837
  791SOL     OW 2557   4.014   1.882   3.140  0.2161 -0.1293  0.6086
  791SOL    HW1 2558   4.034   1.793   3.100  1.2713  0.6234 -0.6078
  791SOL    HW2 2559   3.998   1.872   3.239  0.6433 -1.6032  0.5443
  792SOL     OW 2560   0.344   2.249   1.284 -0.0696 -0.2848  0.2311
  792SOL    HW1 2561   0.394   2.316   1.230 -0.7204 -0.8955 -1.1896
  792SOL    HW2 2562   0.370   2.257   1.380  1.7098  0.3339 -0.2581
  793SOL     OW 2563   5.001   2.603   2.147  0.5580 -0.4039  0.3675
  793SOL    HW1 2564   4.967   2.585   2.239  1.1415 -0.3452  0.5981
  793SOL    HW2 2565   4.924   2.608   2.083  0.2663 -2.3216  0.5171
  794SOL     OW 2566   1.066   3.462   4.397  0.6619 -0.9489 -0.1954
  794SOL    HW1 2567   1.026   3.532   4.457 -0.0660  0.1424 -1.8773
  794SOL    HW2 2568   1.033   3.372   4.425 -3.3183 -0.1268 -1.5692
  795SOL     OW 2569   0.484   2.238   0.623  0.3240  0.0493 -0.2144
  795SOL    HW1 2570   0.581   2.215   0.620  0.4185  0.4583 -0.2835
  795SOL    HW2 2571   0.444   2.226   0.532  0.4708  0.5741 -0.3513
  796SOL     OW 2572   4.530   3.550   3.602  0.4616 -0.3521  0.5655
  796SOL    HW1 2573   4.506   3.473   3.662  2.6441  0.6029  2.8206
  796SOL    HW2 2574   4.626   3.541   3.574  0.4742  1.0838  0.1061
  797SOL     OW 2575   3.006   3.468   1.640  0.4210  0.1516 -0.2246
  797SOL    HW1 2576   2.917   3.423   1.633  0.7481 -0.8012  1.2634
  797SOL    HW2 2577   3.001   3.540   1.710  0.5422  0.8178 -0.8942
  798SOL     OW 2578   2.833   1.057   3.515  0.1322  0.0422  0.4112
  798SOL    HW1 2579   2.794   1.044   3.606  1.6414  1.4004  1.2929
  798SOL    HW2 2580   2.802   1.145   3.478  0.3184 -0.0517  0.0255
  799SOL     OW 2581   3.556   2.934   2.118 -0.0506 -0.0369 -0.4350
  799SOL    HW1 2582   3.501   2.872   2.174  1.3293  0.1634  1.2469
  799SOL    HW2 2583   3.497   2.987   2.058 -1.7961  0.6301  1.7471
  800SOL     OW 2584   0.323   1.053   2.462 -0.4228  0.6807  0.1632
  800SOL    HW1 2585   0.356   1.098   2.545  0.6921 -0.4560  0.3586
  800SOL    HW2 2586   0.396   1.050   2.394 -0.9102  0.3958 -0.3586
  801SOL     OW 2587   1.586   0.359   4.318  0.6344  0.2987 -0.2636
  801SOL    HW1 2588   1.568   0.275   4.370  2.1464 -0.9246 -1.6232
  801SOL    HW2 2589   1.613   0.336   4.225  1.5603  2.2714 -0.5387
  802SOL     OW 2590   0.874   4.837   4.868 -0.0886 -0.1244  0.1659
  802SOL    HW1 2591   0.908   4.805   4.957  0.9299 -0.3750 -0.2940
  802SOL    HW2 2592   0.926   4.918   4.841 -0.0196 -0.3708 -0.4511
  803SOL     OW 2593   2.635   0.182   0.835  0.1048 -0.3907  0.2550
  803SOL    HW1 2594   2.546   0.184   0.789  0.5599  1.4291 -0.6314
  803SOL    HW2 2595   2.707   0.175   0.766  0.7218  0.2701  0.8187
  804SOL     OW 2596   1.005   5.061   2.782  0.2795 -0.5673  0.4195
  804SOL    HW1 2597   1.087   5.007   2.762 -0.5285 -2.0338  0.9307
  804SOL    HW2 2598   1.012   5.100   2.874  0.1615 -1.1821  0.6933
  805SOL     OW 2599   2.827   1.086   2.172  0.4299 -0.2229  0.3198
  805SOL    HW1 2600   2.877   1.122   2.094  1.4525  0.1180  1.1113
  805SOL    HW2 2601   2.731   1.073   2.147  0.8111 -0.4737 -1.0898
  806SOL     OW 2602   4.857   3.449   3.674  0.4090 -0.2960  0.0040
  806SOL    HW1 2603   4.939   3.438   3.617  1.0860 -1.0310  1.0658
  806SOL    HW2 2604   4.860   3.382   3.748 -0.8134  0.1492  0.4704
  807SOL     OW 2605   2.099   3.066   1.346 -0.0841  0.2551 -0.1059
  807SOL    HW1 2606   2.185   3.024   1.375 -0.9337 -0.2452  1.8572
  807SOL    HW2 2607   2.114   3.117   1.261  1.8180 -0.9332 -0.5520
  808SOL     OW 2608   3.702   3.304   2.049 -0.5946 -0.1618 -0.0923
  808SOL    HW1 2609   3.708   3.223   2.107  1.2607 -0.2405 -0.3347
  808SOL    HW2 2610   3.791   3.348   2.044 -1.5475  1.8990 -0.0044
  809SOL     OW 2611   4.270   4.614   3.340  0.4980 -0.1413  0.3529
  809SOL    HW1 2612   4.354   4.564   3.361 -0.0160 -1.2584 -0.1765
  809SOL    HW2 2613   4.198   4.586   3.403 -0.1692 -1.1343 -0.8011
  810SOL     OW 2614   4.989   1.591   1.241 -0.0869 -0.2911  0.3328
  810SOL    HW1 2615   4.953   1.503   1.273 -0.7979  0.1081  0.6721
  810SOL    HW2 2616   5.079   1.607   1.280 -0.1451 -0.6695  0.6296
  811SOL     OW 2617   0.443   5.100   3.249  0.4277 -0.1541 -0.2545
  811SOL    HW1 2618   0.509   5.161   3.293  0.4420 -0.0152 -0.4656
  811SOL    HW2 2619   0.370   5.077   3.313 -1.7134  3.1961 -1.2682
  812SOL     OW 2620   0.217   4.440   3.739 -0.6853  0.3993 -0.1483
  812SOL    HW1 2621   0.245   4.473   3.649 -0.1435 -0.5526 -0.3415
  812SOL    HW2 2622   0.254   4.499   3.810  0.6081 -0.0117 -0.4659
  813SOL     OW 2623   1.891   1.909   1.088 -0.5805 -0.2682  0.1461
  813SOL    HW1 2624   1.975   1.886   1.039 -1.3186  1.8178 -2.3165
  813SOL    HW2 2625   1.913   1.963   1.169  0.4920 -0.4193 -0.0299
  814SOL     OW 2626   1.684   2.575   2.773 -1.0336 -0.1934 -0.4839
  814SOL    HW1 2627   1.744   2.535   2.704 -0.8659  0.3257 -0.6441
  814SOL    HW2 2628   1.596   2.527   2.773  0.0891 -2.4660  1.2870
  815SOL     OW 2629   1.800   0.811   2.196  0.0786 -0.4217 -0.4672
  815SOL    HW1 2630   1.834   0.847   2.109 -0.1528  1.3616  0.1497
  815SOL    HW2 2631   1.706   0.841   2.211  0.6285  0.6135  1.0981
  816SOL     OW 2632   4.778   4.547   0.907  0.2087 -0.3527 -0.1669
  816SOL    HW1 2633   4.813   4.560   0.999  2.0693  0.0558 -0.8843
  816SOL    HW2 2634   4.739   4.455   0.898  0.8479 -0.7254  0.7775
  817SOL     OW 2635   4.358   2.299   0.750 -0.0904 -0.3838  0.0873
  817SOL    HW1 2636   4.301   2.348   0.685  0.5070  0.6763  0.3405
  817SOL    HW2 2637   4.412   2.364   0.803  1.4269 -1.3374 -0.2216
  818SOL     OW 2638   0.304   0.198   1.657  0.1627 -0.2829  0.6904
  818SOL    HW1 2639   0.358   0.277   1.629 -0.3304  0.1443  0.9297
  818SOL    HW2 2640   0.234   0.227   1.723 -0.6275 -0.7425  0.0757
  819SOL     OW 2641   1.407   1.276   2.327 -0.0425  0.1590  0.4649
  819SOL    HW1 2642   1.433   1.302   2.234 -1.0297 -0.0959  0.1028
  819SOL    HW2 2643   1.441   1.344   2.391  2.9154 -0.9765  0.2316
  820SOL     OW 2644   4.056   1.437   2.873 -0.3346 -0.3559 -0.1250
  820SOL    HW1 2645   4.048   1.387   2.787  3.1054 -0.7618 -0.3641
  820SOL    HW2 2646   4.092   1.375   2.944  0.1364  0.7862  0.6652
  821SOL     OW 2647   4.800   0.069   3.438  0.3782  0.3560 -0.0360
  821SOL    HW1 2648   4.886   0.049   3.486  0.1449 -3.0137 -0.7402
  821SOL    HW2 2649   4.724   0.063   3.503  0.4650  0.7680  0.1040
  822SOL     OW 2650   0.293   0.296   2.575  0.0004 -0.4170 -0.3597
  822SOL    HW1 2651   0.231   0.335   2.508 -0.1417 -1.1290 -0.6559
  822SOL    HW2 2652   0.376   0.265   2.529  0.1353 -0.4055 -0.1240
  823SOL     OW 2653   4.060   1.514   1.185  0.3115 -0.9272  0.8083
  823SOL    HW1 2654   4.151   1.553   1.196  0.5666 -1.9327  2.7974
  823SOL    HW2 2655   3.998   1.556   1.253 -0.8899  0.1234 -0.8459
  824SOL     OW 2656   2.867   0.249   2.563 -0.1131  0.4828  0.5124
  824SOL    HW1 2657   2.782   0.298   2.583  0.2088  0.5878  1.7297
  824SOL    HW2 2658   2.880   0.177   2.631  1.6985  1.6764  1.4981
  825SOL     OW 2659   4.132   2.230   3.378 -0.1370  0.3694 -0.5743
  825SOL    HW1 2660   4.142   2.191   3.287  2.3267  0.9163 -0.5858
  825SOL    HW2 2661   4.177   2.171   3.445 -0.3365  0.9083  0.0503
  826SOL     OW 2662   1.948   2.069   1.292 -0.4717  0.0195 -0.0124
  826SOL    HW1 2663   2.012   2.074   1.369 -0.2962  0.4030 -0.1755
  826SOL    HW2 2664   1.855   2.082   1.325 -0.4570 -0.4438  0.2159
  827SOL     OW 2665   0.814   3.223   2.482 -0.1232  0.2157 -0.2642
  827SOL    HW1 2666   0.797   3.224   2.384 -0.0027 -0.0753 -0.2876
  827SOL    HW2 2667   0.789   3.134   2.520  1.3338 -0.2374 -0.3063
  828SOL     OW 2668   1.026   4.478   1.991 -0.1724 -0.2669 -0.7373
  828SOL    HW1 2669   1.113   4.511   1.954  0.7027  0.0994  1.5423
  828SOL    HW2 2670   0.988   4.546   2.054 -0.2433 -1.9333  1.1142
  829SOL     OW 2671   2.888   0.321   4.176 -0.3235  0.0725 -0.6703
  829SOL    HW1 2672   2.919   0.262   4.250 -0.4126  1.1469  0.2499
  829SOL    HW2 2673   2.912   0.279   4.088 -0.5223 -1.3855 -0.0625
  830SOL     OW 2674   3.659   2.869   1.081 -0.0402  0.3997  0.2612
  830SOL    HW1 2675   3.634   2.923   1.001  0.1493  0.2439  0.0932
  830SOL    HW2 2676   3.647   2.923   1.164  1.0910  1.0402  0.0276
  831SOL     OW 2677   3.319   2.949   2.624 -0.5455  0.4716  0.2567
  831SOL    HW1 2678   3.358   2.894   2.550 -0.2682 -0.7358  1.2534
  831SOL    HW2 2679   3.321   3.045   2.599  1.6026  0.3148 -0.4070
  832SOL     OW 2680   4.860   0.748   4.018 -0.2504 -0.3399  0.6150
  832SOL    HW1 2681   4.763   0.739   3.997 -0.1150 -1.5352  0.4313
  832SOL    HW2 2682   4.879   0.706   4.107  0.0168  0.3109  0.8691
  833SOL     OW 2683   0.516   1.249   3.737 -0.5492  0.1145  0.0338
  833SOL    HW1 2684   0.543   1.212   3.826 -1.9746  2.5356  1.5724
  833SOL    HW2 2685   0.440   1.195   3.700  0.9481 -1.7531 -0.4549
  834SOL     OW 2686   2.243   2.001   1.723 -0.1980 -0.1467  0.1576
  834SOL    HW1 2687   2.307   1.926   1.703  0.4896  0.0400  1.5062
  834SOL    HW2 2688   2.295   2.084   1.743 -0.8754  0.1144  0.8758
  835SOL     OW 2689   3.038   1.580   0.741 -0.4280 -0.1572  0.0917
  835SOL    HW1 2690   3.021   1.591   0.839  0.2053 -2.1700  0.4676
  835SOL    HW2 2691   2.999   1.658   0.691 -1.6937  0.3695  1.8232
  836SOL     OW 2692   0.751   3.127   2.232  0.7575  0.1692 -0.1580
  836SOL    HW1 2693   0.670   3.182   2.209  1.3936  1.8302  1.3247
  836SOL    HW2 2694   0.736   3.032   2.204 -1.3928  0.5835 -0.5896
  837SOL     OW 2695   3.591   3.401   1.373 -0.3946  0.1382 -0.1841
  837SOL    HW1 2696   3.652   3.396   1.452 -0.9004 -0.9092  0.1503
  837SOL    HW2 2697   3.643   3.379   1.290  0.0304  0.7939 -0.1018
  838SOL     OW 2698   4.369   2.288   2.622 -0.4576 -0.5470 -0.0463
  838SOL    HW1 2699   4.417   2.290   2.534 -0.9258 -1.6618 -0.3456
  838SOL    HW2 2700   4.309   2.208   2.625 -0.4711 -0.5050  1.2875
  839SOL     OW 2701   2.536   4.894   1.489 -0.5785 -0.3338  0.2981
  839SOL    HW1 2702   2.564   4.832   1.417  0.5524 -0.5644  0.9123
  839SOL    HW2 2703   2.576   4.865   1.576 -0.2759  1.0593  0.6546
  840SOL     OW 2704   2.971   1.828   0.028 -0.3297  0.1164  1.1432
  840SOL    HW1 2705   2.905   1.862  -0.040  0.8508  0.3273  0.0761
  840SOL    HW2 2706   2.967   1.886   0.109 -0.1271  1.3035  0.3380
  841SOL     OW 2707   5.053   0.153   3.056 -0.9918 -0.2603 -0.3369
  841SOL    HW1 2708   5.003   0.235   3.084 -0.1136  0.5579 -1.0634
  841SOL    HW2 2709   5.098   0.171   2.968  0.6635 -0.9104  0.3345
  842SOL     OW 2710   1.661   4.703   2.941  0.1749  0.0273 -0.0095
  842SOL    HW1 2711   1.731   4.668   2.879 -0.0066 -0.5372  0.0988
  842SOL    HW2 2712   1.705   4.742   3.022  0.3270 -2.6522  1.2802
  843SOL     OW 2713   3.437   3.285   4.404  0.1729 -0.0901 -0.0597
  843SOL    HW1 2714   3.463   3.330   4.318 -0.1579 -0.4525 -0.3540
  843SOL    HW2 2715   3.357   3.331   4.442  0.3985  0.1523  0.1230
  844SOL     OW 2716   2.007   0.855   0.567 -0.2475 -0.0544  0.9180
  844SOL    HW1 2717   1.949   0.907   0.504 -1.0856 -2.2664 -0.2654
  844SOL    HW2 2718   1.958   0.840   0.653 -0.8358 -0.5931  0.4998
  845SOL     OW 2719   4.670   4.837   2.231  0.1064 -0.2702 -0.1786
  845SOL    HW1 2720   4.643   4.903   2.160  0.1053  0.0676  0.1351
  845SOL    HW2 2721   4.615   4.754   2.222 -0.0478 -0.1426 -0.4347
  846SOL     OW 2722   3.490   0.544   3.781  0.6735  0.3329  0.1044
  846SOL    HW1 2723   3.587   0.557   3.800  0.8806  1.7941 -1.7381
  846SOL    HW2 2724   3.445   0.633   3.772 -1.0349 -0.2953  1.6627
  847SOL     OW 2725   3.681   2.553   0.331  0.2991 -0.1322  0.0362
  847SOL    HW1 2726   3.612   2.497   0.378 -1.7448  0.5245 -2.0020
  847SOL    HW2 2727   3.665   2.649   0.350  0.8188  0.0200 -0.2725
  848SOL     OW 2728   4.443   1.237   3.320  0.0764  0.2021  0.3493
  848SOL    HW1 2729   4.397   1.302   3.260  1.1383  0.6250 -0.0268
  848SOL    HW2 2730   4.537   1.224   3.290 -0.6633 -3.2037 -0.9206
  849SOL     OW 2731   4.225   2.025   2.572 -0.0934 -0.6570  0.2164
  849SOL    HW1 2732   4.142   2.081   2.564  1.2552  1.2120 -2.0027
  849SOL    HW2 2733   4.261   2.006   2.480  2.2180 -0.9869  1.1349
  850SOL     OW 2734   3.465   1.377   4.301  0.4631  0.0101  0.9725
  850SOL    HW1 2735   3.519   1.412   4.377  2.1350 -0.0347 -0.1464
  850SOL    HW2 2736   3.526   1.348   4.227 -0.9832 -2.4064  0.6206
  851SOL     OW 2737   4.150   1.065   2.313  0.3252  0.4985  0.4029
  851SOL    HW1 2738   4.173   0.968   2.322  1.3054  0.7638  0.8400
  851SOL    HW2 2739   4.052   1.077   2.331 -0.5333 -0.8147 -2.6982
  852SOL     OW 2740   0.282   4.028   0.122 -0.0975  0.2708  0.0132
  852SOL    HW1 2741   0.262   4.019   0.024 -0.9347  2.6241 -0.1065
  852SOL    HW2 2742   0.284   4.125   0.146  1.7169 -0.2034  2.0386
  853SOL     OW 2743   1.471   2.074   0.500  0.4667  0.1509 -0.6153
  853SOL    HW1 2744   1.422   1.993   0.532 -1.9858  1.5279 -0.6366
  853SOL    HW2 2745   1.448   2.152   0.559  0.7039  1.3832 -2.0797
  854SOL     OW 2746   1.878   4.251   2.442 -0.0008 -0.1448  0.4722
  854SOL    HW1 2747   1.919   4.183   2.381  0.2741 -1.3463  1.9324
  854SOL    HW2 2748   1.845   4.206   2.524 -0.0126  1.4793  1.4046
  855SOL     OW 2749   2.106   1.567   0.229  0.2700  0.1852 -1.1635
  855SOL    HW1 2750   2.109   1.467   0.233 -0.7420  0.1736  1.3169
  855SOL    HW2 2751   2.196   1.604   0.250 -0.0688 -0.2697  1.4840
  856SOL     OW 2752   4.091   1.011   3.758 -0.1005 -0.2461  0.6089
  856SOL    HW1 2753   4.102   1.103   3.796 -1.8535  0.9913 -1.6029
  856SOL    HW2 2754   4.019   0.963   3.807  0.5212 -0.2988  1.4897
  857SOL     OW 2755   3.301   2.749   1.048 -0.1163  0.5174  0.9107
  857SOL    HW1 2756   3.286   2.847   1.063  1.3263  0.9135 -0.0288
  857SOL    HW2 2757   3.371   2.716   1.112  0.4851  0.4615  0.2373
  858SOL     OW 2758   4.279   0.897   1.039 -0.0654  0.0652  0.1066
  858SOL    HW1 2759   4.183   0.916   1.058  0.0232 -1.0135  1.8529
  858SOL    HW2 2760   4.287   0.811   0.988 -0.0601  0.8651 -1.3130
  859SOL     OW 2761   2.560   5.049   4.624  0.2748  0.6647  0.3311
  859SOL    HW1 2762   2.505   4.975   4.662 -0.5299  0.8866 -0.3500
  859SOL    HW2 2763   2.645   5.012   4.585  0.5187  0.2877  1.2026
  860SOL     OW 2764   3.872   4.678   4.882 -0.1737  0.0019 -0.5717
  860SOL    HW1 2765   3.796   4.667   4.946  0.5345  0.1414  0.3151
  860SOL    HW2 2766   3.924   4.592   4.877  1.6124  0.8837  1.4788
  861SOL     OW 2767   5.014   1.948   3.369  0.2760  0.4878  0.3232
  861SOL    HW1 2768   4.927   1.940   3.321 -0.4839  1.1374  1.5258
  861SOL    HW2 2769   5.049   2.041   3.359  0.7522  0.2703 -0.0289
  862SOL     OW 2770   1.436   4.185   0.809  0.3003 -0.1514  0.1377
  862SOL    HW1 2771   1.490   4.182   0.724 -0.0234  1.2414 -0.1437
  862SOL    HW2 2772   1.339   4.191   0.787  0.1584 -0.5664  0.6273
  863SOL     OW 2773   1.784   4.107   0.822 -0.0264 -0.2375  0.2638
  863SOL    HW1 2774   1.756   4.105   0.918  1.4645  1.3685  0.7737
  863SOL    HW2 2775   1.806   4.201   0.795  1.3793 -0.9085 -1.0998
  864SOL     OW 2776   3.340   0.612   4.143 -0.3222  0.9347  0.4927
  864SOL    HW1 2777   3.249   0.577   4.122 -0.8868  1.7060  1.5117
  864SOL    HW2 2778   3.345   0.708   4.117  0.1832  0.9056  0.4774
  865SOL     OW 2779   3.160   4.819   4.165  0.0262  0.1573 -0.2719
  865SOL    HW1 2780   3.239   4.762   4.185 -0.9821 -0.7246  1.3437
  865SOL    HW2 2781   3.184   4.915   4.181  0.3509 -0.2151  1.7390
  866SOL     OW 2782   3.419   1.363   0.587 -0.2426 -0.0243  0.5961
  866SOL    HW1 2783   3.515   1.366   0.617 -0.1182 -1.5855  0.4194
  866SOL    HW2 2784   3.369   1.296   0.643 -0.9088 -0.2140 -0.2155
  867SOL     OW 2785   2.121   1.309   0.211  0.3134 -0.2276 -0.2019
  867SOL    HW1 2786   2.070   1.247   0.272 -0.3638  0.5266  0.0238
  867SOL    HW2 2787   2.081   1.306   0.120 -1.8760  2.2215  0.5353
  868SOL     OW 2788   2.687   4.248   2.286  0.0390  0.5898 -0.0122
  868SOL    HW1 2789   2.679   4.234   2.187 -0.2724  1.6838 -0.1557
  868SOL    HW2 2790   2.601   4.224   2.330  1.3851 -4.0647  0.5925
  869SOL     OW 2791   2.692   1.043   4.406  0.3930 -0.1967  1.1216
  869SOL    HW1 2792   2.707   0.949   4.376 -0.4674 -0.6109  1.9470
  869SOL    HW2 2793   2.751   1.104   4.353 -1.1746 -0.8523 -1.6003
  870SOL     OW 2794   4.798   2.907   2.811 -0.1471 -0.3530 -0.1778
  870SOL    HW1 2795   4.874   2.940   2.755 -0.4351 -1.3479 -1.2051
  870SOL    HW2 2796   4.813   2.932   2.906  1.4994 -0.5794 -0.3513
  871SOL     OW 2797   0.845   3.483   4.816  0.0799  0.4326 -0.1912
  871SOL    HW1 2798   0.875   3.574   4.841 -0.1980 -0.1320  2.4718
  871SOL    HW2 2799   0.778   3.450   4.883 -1.0890 -1.0977 -2.0036
  872SOL     OW 2800   3.099   1.930   4.798  0.3966  0.3066  0.6040
  872SOL    HW1 2801   3.027   1.982   4.843  1.2888  1.8169  0.3783
  872SOL    HW2 2802   3.097   1.948   4.700 -0.3294 -1.4563  0.2606
  873SOL     OW 2803   3.415   1.430   2.634  0.9703  0.3257  0.2336
  873SOL    HW1 2804   3.469   1.458   2.713  1.3085  0.2031  0.0473
  873SOL    HW2 2805   3.474   1.424   2.553  1.1363 -1.8095  0.4361
  874SOL     OW 2806   2.695   0.502   4.572 -0.5129  0.1157 -0.2564
  874SOL    HW1 2807   2.732   0.506   4.665 -1.0736  2.7098 -0.0556
  874SOL    HW2 2808   2.771   0.502   4.506 -0.0823  1.8935  0.1936
  875SOL     OW 2809   0.416   0.610   1.779  0.7549  0.4803  0.0981
  875SOL    HW1 2810   0.418   0.710   1.769  1.3195  0.3546 -1.1758
  875SOL    HW2 2811   0.449   0.586   1.870  0.4242  1.4610  0.4938
  876SOL     OW 2812   0.863   2.551   0.282  0.1886  0.5888  0.2495
  876SOL    HW1 2813   0.817   2.473   0.325 -2.1458  0.2627 -2.5705
  876SOL    HW2 2814   0.905   2.522   0.196 -0.3807  2.3090 -0.6616
  877SOL     OW 2815   3.718   0.341   0.934  0.0172  0.2883 -1.0982
  877SOL    HW1 2816   3.763   0.430   0.941  1.8139 -0.6122 -0.2327
  877SOL    HW2 2817   3.676   0.318   1.022 -1.1700  0.6195 -1.5644
  878SOL     OW 2818   1.426   3.655   3.552 -0.5168 -0.6569  0.6724
  878SOL    HW1 2819   1.475   3.661   3.465 -0.7872  2.3375  0.6225
  878SOL    HW2 2820   1.328   3.664   3.536 -0.6346 -0.8581  1.2517
  879SOL     OW 2821   3.799   0.633   4.001 -0.1532  0.3104  0.1746
  879SOL    HW1 2822   3.838   0.716   4.041 -1.7635  1.5476 -0.6888
  879SOL    HW2 2823   3.724   0.600   4.059  1.1470 -1.1991  1.0681
  880SOL     OW 2824   2.512   4.412   3.479 -0.3450 -0.0633  0.1017
  880SOL    HW1 2825   2.570   4.336   3.509 -1.1554 -1.4394 -1.6223
  880SOL    HW2 2826   2.501   4.408   3.380 -0.5904  2.2212 -0.0115
  881SOL     OW 2827   2.417   4.400   1.135  0.1056  0.3264  0.4225
  881SOL    HW1 2828   2.513   4.373   1.141 -0.6560 -2.5776  1.0689
  881SOL    HW2 2829   2.371   4.379   1.221 -1.2133  1.2859 -0.0182
  882SOL     OW 2830   4.394   3.831   3.304 -0.0425  0.5791  1.0784
  882SOL    HW1 2831   4.494   3.838   3.303 -0.1233  2.1459  1.5581
  882SOL    HW2 2832   4.366   3.760   3.369  0.7406  0.3906  1.2209
  883SOL     OW 2833   1.086   4.595   3.358 -0.1906  0.0049  0.4296
  883SOL    HW1 2834   1.155   4.528   3.331 -0.4234 -0.3623  0.7491
  883SOL    HW2 2835   1.042   4.632   3.276  0.5259  0.3913  0.2147
  884SOL     OW 2836   3.795   4.202   4.204 -0.6240 -0.7071  0.4522
  884SOL    HW1 2837   3.866   4.271   4.219 -0.4856 -0.6754 -0.3086
  884SOL    HW2 2838   3.706   4.239   4.232 -0.8291  0.4641 -1.5653
  885SOL     OW 2839   3.360   1.060   1.234 -0.1518 -0.1918  0.1400
  885SOL    HW1 2840   3.380   0.962   1.239 -0.2481 -0.3776 -1.9601
  885SOL    HW2 2841   3.353   1.087   1.138 -1.0362  1.7035  0.6931
  886SOL     OW 2842   4.826   2.807   0.515 -0.0759  0.1894 -0.3169
  886SOL    HW1 2843   4.916   2.849   0.503  0.6217 -0.7879  1.1448
  886SOL    HW2 2844   4.837   2.710   0.536 -1.3279  0.4515  1.8850
  887SOL     OW 2845   2.691   1.790   2.722 -0.1255 -0.2340 -0.3967
  887SOL    HW1 2846   2.595   1.808   2.700 -0.4829  1.5546  2.2167
  887SOL    HW2 2847   2.713   1.695   2.700 -2.5249 -0.7280 -0.9246
  888SOL     OW 2848   1.919   5.130   4.943  0.0232 -0.2273  0.0195
  888SOL    HW1 2849   1.839   5.179   4.909  0.7366  0.5256 -0.6043
  888SOL    HW2 2850   1.977   5.193   4.994  0.1054 -0.8273  0.6824
  889SOL     OW 2851   1.298   2.039   1.324 -0.0689  0.0417  0.1445
  889SOL    HW1 2852   1.324   2.023   1.419 -3.1738  1.3598  1.3461
  889SOL    HW2 2853   1.218   1.983   1.301 -0.2789  0.8321 -1.1986
  890SOL     OW 2854   1.888   3.846   4.549  0.4672  0.3593  0.0740
  890SOL    HW1 2855   1.904   3.812   4.642  1.0654 -2.4994 -0.9699
  890SOL    HW2 2856   1.961   3.813   4.489 -1.5615 -0.5892 -2.0071
  891SOL     OW 2857   1.888   0.755   0.827 -0.2174  0.1173 -0.1658
  891SOL    HW1 2858   1.879   0.657   0.810 -0.0966  0.1334 -0.3191
  891SOL    HW2 2859   1.797   0.796   0.835 -0.2993  0.2344 -1.4643
  892SOL     OW 2860   3.416   1.693   3.281  0.5177  0.7774  0.3160
  892SOL    HW1 2861   3.347   1.674   3.212  0.6110 -0.4355  0.5301
  892SOL    HW2 2862   3.460   1.781   3.262 -0.9854  1.5120  0.1154
  893SOL     OW 2863   3.656   1.813   0.473 -0.0382 -0.1488 -0.0748
  893SOL    HW1 2864   3.556   1.814   0.475 -0.0341  1.6441  0.6152
  893SOL    HW2 2865   3.691   1.812   0.567  0.5845  0.1306 -0.3001
  894SOL     OW 2866   4.357   3.937   0.010  0.1994  0.2495 -0.4331
  894SOL    HW1 2867   4.416   3.958  -0.068  3.1812 -1.8872  1.0213
  894SOL    HW2 2868   4.312   3.849  -0.005 -1.1836  0.9842 -0.7261
  895SOL     OW 2869   0.258   4.729   1.777  0.5520 -0.1383 -0.2566
  895SOL    HW1 2870   0.333   4.685   1.827  0.3919  0.5853  0.6662
  895SOL    HW2 2871   0.174   4.722   1.831  0.5937  1.5540  0.1037
  896SOL     OW 2872   1.651   2.432   2.532  1.1987 -0.0421 -0.5423
  896SOL    HW1 2873   1.589   2.453   2.456  0.1895  0.2841  0.3476
  896SOL    HW2 2874   1.603   2.376   2.599  1.7309  0.5592  0.3597
  897SOL     OW 2875   3.899   4.274   0.365  0.2033  0.1353  0.4340
  897SOL    HW1 2876   3.950   4.269   0.278 -1.0424 -0.5690 -0.2844
  897SOL    HW2 2877   3.927   4.356   0.415  0.7663  0.6989 -0.7541
  898SOL     OW 2878   4.569   0.481   3.501 -0.4182  0.0535  0.1621
  898SOL    HW1 2879   4.651   0.434   3.468  0.4478  1.3049  0.4617
  898SOL    HW2 2880   4.520   0.420   3.563 -0.0235 -0.9172 -0.4442
  899SOL     OW 2881   3.072   4.732   4.899  0.3641  0.0189  0.0262
  899SOL    HW1 2882   3.164   4.695   4.914  0.2347  0.2671  1.7032
  899SOL    HW2 2883   3.029   4.749   4.988 -1.1143  0.3919 -0.7343
  900SOL     OW 2884   3.829   1.716   2.154  0.1590 -0.1433  0.0825
  900SOL    HW1 2885   3.909   1.721   2.213 -0.2242 -1.6646  0.7719
  900SOL    HW2 2886   3.820   1.623   2.119  0.0969  0.6007 -2.0093
  901SOL     OW 2887   3.501   4.426   1.833 -0.0955 -0.7965 -0.2836
  901SOL    HW1 2888   3.502   4.371   1.749 -0.3329  0.5931 -1.2143
  901SOL    HW2 2889   3.591   4.421   1.876  0.0834 -1.3672 -0.7011
  902SOL     OW 2890   1.365   1.026   0.150 -0.2988 -0.3232  0.3290
  902SOL    HW1 2891   1.413   1.094   0.206  0.3959 -0.6109  0.0885
  902SOL    HW2 2892   1.266   1.037   0.162 -0.1660 -0.3892  1.6322
  903SOL     OW 2893   1.173   2.606   4.180  0.3257  0.4787  0.5594
  903SOL    HW1 2894   1.128   2.615   4.269  0.8479  0.1804  0.8596
  903SOL    HW2 2895   1.272   2.595   4.193  0.4433  0.7255 -0.0717
  904SOL     OW 2896   4.489   2.218   1.821  1.2239 -0.4090  0.1270
  904SOL    HW1 2897   4.418   2.254   1.761  1.9297  0.8280 -0.0010
  904SOL    HW2 2898   4.479   2.119   1.829 -0.4272 -0.2860  0.0111
  905SOL     OW 2899   2.715   1.486   0.596 -0.1145 -0.4509  0.5773
  905SOL    HW1 2900   2.781   1.542   0.646  0.3184 -1.1062  0.7433
  905SOL    HW2 2901   2.756   1.398   0.573 -1.2364 -1.2307  1.4927
  906SOL     OW 2902   2.448   1.623   4.921 -0.0099  0.5173 -0.1692
  906SOL    HW1 2903   2.421   1.596   5.013 -1.8330  0.9736 -0.5335
  906SOL    HW2 2904   2.458   1.541   4.864 -3.1138  0.3738 -0.6428
  907SOL     OW 2905   0.901   0.516   4.678  0.1151  0.5158 -0.9003
  907SOL    HW1 2906   0.950   0.435   4.644  0.1672 -0.3315  1.0864
  907SOL    HW2 2907   0.935   0.597   4.630  2.4149 -0.2259 -0.6645
  908SOL     OW 2908   4.582   3.743   1.892 -0.3803  0.3171 -0.0510
  908SOL    HW1 2909   4.609   3.649   1.909 -2.1369 -0.2353 -0.1574
  908SOL    HW2 2910   4.656   3.790   1.843 -0.0629 -1.4209 -1.3312
  909SOL     OW 2911   0.494   3.993   0.311  0.2549 -0.2030 -0.0037
  909SOL    HW1 2912   0.474   3.905   0.354  0.3928 -1.0902 -1.6849
  909SOL    HW2 2913   0.414   4.024   0.260  0.7371 -0.1482 -0.7362
  910SOL     OW 2914   4.184   2.886   4.055  0.0290  0.0018  0.5312
  910SOL    HW1 2915   4.192   2.822   4.131  1.3938 -0.2745  0.1760
  910SOL    HW2 2916   4.103   2.944   4.069 -0.4633 -0.8909  1.5301
  911SOL     OW 2917   3.671   0.040   3.456  0.2568  0.4259 -0.6420
  911SOL    HW1 2918   3.733   0.004   3.387  1.6030 -0.3262  0.8780
  911SOL    HW2 2919   3.719   0.107   3.512  0.6133 -1.8748  2.0752
  912SOL     OW 2920   4.229   2.904   3.269  0.3620 -0.1908 -0.0739
  912SOL    HW1 2921   4.323   2.936   3.278  0.7423 -1.1494 -0.5184
  912SOL    HW2 2922   4.213   2.827   3.331  0.7367 -1.8423 -1.9042
  913SOL     OW 2923   1.105   2.090   4.236  0.1358  0.6587 -0.1911
  913SOL    HW1 2924   1.044   2.034   4.180 -0.0461 -0.6448  1.2584
  913SOL    HW2 2925   1.184   2.036   4.265 -0.5529  0.7629  2.0973
  914SOL     OW 2926   1.515   3.836   2.861 -0.2279  0.2700  0.3091
  914SOL    HW1 2927   1.615   3.825   2.862 -0.1632  0.8480  0.5647
  914SOL    HW2 2928   1.482   3.830   2.767  0.1381  0.8251  0.1395
  915SOL     OW 2929   5.131   1.639   1.007 -0.5197  0.1849 -0.1740
  915SOL    HW1 2930   5.071   1.615   1.084 -0.5527 -1.3661 -0.6491
  915SOL    HW2 2931   5.211   1.686   1.041 -0.0910 -1.2675  0.9588
  916SOL     OW 2932   3.936   0.839   4.996  0.0087  0.2956  0.5978
  916SOL    HW1 2933   3.938   0.777   4.917  0.5695  0.4819  0.4599
  916SOL    HW2 2934   4.019   0.894   4.996 -0.5488  1.1511  0.6439
  917SOL     OW 2935   4.598   2.811   3.139 -0.2998 -0.0758 -0.2253
  917SOL    HW1 2936   4.644   2.889   3.183  0.1633 -0.9553  0.9065
  917SOL    HW2 2937   4.585   2.831   3.042 -0.6678  1.6210  0.1367
  918SOL     OW 2938   5.053   0.937   3.348  0.0619 -0.4717  0.1184
  918SOL    HW1 2939   5.106   0.930   3.433 -1.0202 -0.5643  0.8095
  918SOL    HW2 2940   5.002   0.852   3.334 -2.7342  0.8397  1.4398
  919SOL     OW 2941   0.670   5.023   3.638  0.3504 -0.0807  0.1899
  919SOL    HW1 2942   0.729   4.974   3.702  1.9728  0.6336 -0.7014
  919SOL    HW2 2943   0.689   4.993   3.545 -1.7604 -0.8829 -0.0481
  920SOL     OW 2944   0.999   3.429   3.002 -0.3347 -0.5723  0.0727
  920SOL    HW1 2945   0.974   3.361   2.932 -0.1056  0.7655 -1.3676
  920SOL    HW2 2946   1.091   3.409   3.035  0.4139 -0.0515 -1.5672
  921SOL     OW 2947   4.892   3.356   2.352 -0.1472 -0.0501  0.0856
  921SOL    HW1 2948   4.832   3.322   2.280 -0.5309  1.6111 -0.4211
  921SOL    HW2 2949   4.848   3.432   2.399  1.6625  1.4457 -0.5291
  922SOL     OW 2950   1.055   4.025   1.992  0.4167 -0.5199 -0.0968
  922SOL    HW1 2951   1.097   3.962   2.058 -0.0467 -0.5961  0.1249
  922SOL    HW2 2952   1.045   4.115   2.034 -0.9371 -0.8607  0.3342
  923SOL     OW 2953   2.815   1.332   3.110 -0.0800 -0.0501  0.3202
  923SOL    HW1 2954   2.792   1.235   3.124  1.8995 -0.5580  0.3497
  923SOL    HW2 2955   2.821   1.378   3.198  0.7655 -0.3649  0.4359
  924SOL     OW 2956   5.071   2.885   1.213  1.0678 -0.3829 -0.7561
  924SOL    HW1 2957   5.072   2.806   1.152  3.6818  0.0358 -1.4128
  924SOL    HW2 2958   5.146   2.876   1.279  0.6228  0.9536 -0.0342
  925SOL     OW 2959   1.138   0.188   2.427  0.2023  0.2119  0.2202
  925SOL    HW1 2960   1.192   0.255   2.376 -0.7013  0.2093 -0.7843
  925SOL    HW2 2961   1.128   0.219   2.522 -1.2291  2.1622 -0.5027
  926SOL     OW 2962   2.965   0.618   4.974 -0.0995 -0.1469 -0.5790
  926SOL    HW1 2963   2.954   0.690   5.042 -0.5199 -0.6981 -0.0571
  926SOL    HW2 2964   2.876   0.581   4.949  0.1898 -1.4625  0.2326
  927SOL     OW 2965   4.092   4.903   3.464  0.1000 -0.6629 -0.4358
  927SOL    HW1 2966   4.104   4.901   3.364 -0.0998  1.1407 -0.5302
  927SOL    HW2 2967   4.164   4.849   3.507 -1.1552 -3.4732 -1.6017
  928SOL     OW 2968   4.014   5.084   1.959 -0.2051 -0.3158  0.3970
  928SOL    HW1 2969   4.107   5.061   1.930  0.1633  1.7523 -0.2160
  928SOL    HW2 2970   3.984   5.019   2.029  1.0969 -1.9296 -0.4691
  929SOL     OW 2971   5.013   4.040   2.213  0.0939 -0.1894  0.0014
  929SOL    HW1 2972   4.964   4.105   2.272  0.7390  0.2184  0.0982
  929SOL    HW2 2973   4.947   3.990   2.156 -0.3755  1.1745 -0.7101
  930SOL     OW 2974   1.169   0.200   0.244 -0.0145 -0.3517 -0.3502
  930SOL    HW1 2975   1.149   0.250   0.327  0.1138  1.2731 -1.2615
  930SOL    HW2 2976   1.090   0.203   0.183 -0.2216 -1.7895 -0.1836
  931SOL     OW 2977   4.189   0.937   0.694 -0.1142 -0.1331  0.3422
  931SOL    HW1 2978   4.267   0.879   0.672  0.2162  0.2334  0.5376
  931SOL    HW2 2979   4.199   0.972   0.788 -0.7982 -0.5460  0.5752
  932SOL     OW 2980   3.728   4.179   4.542 -0.0262 -0.3588  0.6887
  932SOL    HW1 2981   3.693   4.243   4.474  1.2594  1.0295  1.2833
  932SOL    HW2 2982   3.730   4.087   4.503 -0.0977  0.2675 -0.8495
  933SOL     OW 2983   2.723   0.781   0.584 -0.3834  0.1038 -0.3418
  933SOL    HW1 2984   2.755   0.688   0.567 -0.1956 -0.1363  1.2167
  933SOL    HW2 2985   2.714   0.796   0.682 -4.4712  0.3211 -0.5770
  934SOL     OW 2986   1.832   4.361   1.590  0.0931  0.5569 -0.3064
  934SOL    HW1 2987   1.795   4.443   1.547  1.2464  2.0900  1.4001
  934SOL    HW2 2988   1.910   4.387   1.648  3.2976 -2.2732 -2.9197
  935SOL     OW 2989   2.922   3.716   4.697  0.2645 -0.2014  0.1615
  935SOL    HW1 2990   2.865   3.798   4.707  1.4640  0.6825  0.0566
  935SOL    HW2 2991   2.903   3.653   4.771 -1.1240 -0.1094 -0.0975
  936SOL     OW 2992   4.504   3.390   2.485 -0.6221  0.1130  0.2433
  936SOL    HW1 2993   4.427   3.331   2.462 -0.8362  0.2144  0.6920
  936SOL    HW2 2994   4.505   3.408   2.583  1.5153 -2.0514  0.7172
  937SOL     OW 2995   3.358   3.894   0.013 -0.6536  0.0651  0.0370
  937SOL    HW1 2996   3.267   3.859  -0.006 -0.6759 -0.0416  0.3351
  937SOL    HW2 2997   3.357   3.946   0.099 -0.2089 -0.8207  0.5897
  938SOL     OW 2998   5.054   3.599   4.637  0.1419 -0.0445  0.2878
  938SOL    HW1 2999   5.079   3.615   4.541 -3.2256 -1.4100 -0.9712
  938SOL    HW2 3000   5.044   3.687   4.684  1.7725  0.6481 -0.5941
  939SOL     OW 3001   2.710   4.578   4.510  0.2104 -0.2458  0.1204
  939SOL    HW1 3002   2.805   4.609   4.511  0.8575 -2.0274 -1.3238
  939SOL    HW2 3003   2.653   4.647   4.466  0.9390  0.5199  0.3559
  940SOL     OW 3004   0.635   2.405   2.256  0.3682 -0.1358  0.0783
  940SOL    HW1 3005   0.562   2.467   2.284  0.4951 -0.2195  0.6103
  940SOL    HW2 3006   0.666   2.352   2.335  0.5670 -0.5593 -0.2758
  941SOL     OW 3007   3.408   3.829   3.595  0.1045  0.0599  0.2174
  941SOL    HW1 3008   3.385   3.817   3.499 -0.0093  0.3783  0.2027
  941SOL    HW2 3009   3.473   3.759   3.624  0.1030 -0.0620 -0.0797
  942SOL     OW 3010   3.922   2.988   0.956  0.0019 -0.5412 -0.3747
  942SOL    HW1 3011   3.940   3.019   1.049  0.1802  0.6078 -0.7794
  942SOL    HW2 3012   3.866   2.905   0.959 -0.8935  0.0656  0.7356
  943SOL     OW 3013   3.976   3.320   2.973 -0.7496 -0.5206  0.0750
  943SOL    HW1 3014   3.981   3.419   2.971 -2.0309 -0.4367  0.3212
  943SOL    HW2 3015   3.955   3.289   3.065 -0.4950 -1.0224 -0.0270
  944SOL     OW 3016   3.749   3.471   3.289  0.0253  0.3810  0.5421
  944SOL    HW1 3017   3.758   3.558   3.337  0.1783  0.1999  0.8392
  944SOL    HW2 3018   3.652   3.448   3.280  0.0263 -0.2784  2.0045
  945SOL     OW 3019   1.820   3.627   0.987  0.0536  0.0944 -0.0765
  945SOL    HW1 3020   1.857   3.570   0.915 -0.7446  0.6969 -0.9892
  945SOL    HW2 3021   1.772   3.705   0.947 -0.6394  0.3007  1.1021
  946SOL     OW 3022   2.654   2.787   4.261 -0.1010  0.1532  0.2504
  946SOL    HW1 3023   2.613   2.696   4.252 -0.3489  0.4769 -2.5549
  946SOL    HW2 3024   2.698   2.794   4.351 -1.2273 -2.2224  1.0881
  947SOL     OW 3025   3.006   2.636   4.451  0.0309  0.0400 -0.8939
  947SOL    HW1 3026   3.047   2.550   4.422 -2.2434 -0.7926 -1.8452
  947SOL    HW2 3027   3.076   2.694   4.493  1.1825 -3.2844  2.2655
  948SOL     OW 3028   1.990   0.844   4.664 -0.0561  0.4138 -0.0357
  948SOL    HW1 3029   1.968   0.886   4.752 -1.4737 -1.8156  0.7567
  948SOL    HW2 3030   2.083   0.869   4.637  0.0025  2.0408  1.5197
  949SOL     OW 3031   4.226   3.458   3.280  0.2248  0.0655 -0.3748
  949SOL    HW1 3032   4.324   3.441   3.288  0.0200 -0.0375  3.9072
  949SOL    HW2 3033   4.178   3.372   3.266  0.5159 -0.5223  1.9310
  950SOL     OW 3034   1.792   2.891   2.391  0.1711  0.4218  0.6412
  950SOL    HW1 3035   1.858   2.966   2.383 -0.3591  1.0314  1.8471
  950SOL    HW2 3036   1.699   2.927   2.389 -0.3363 -0.5831 -3.3135
  951SOL     OW 3037   4.876   0.774   2.840  0.0350 -0.3471  0.0514
  951SOL    HW1 3038   4.834   0.854   2.883  0.3742 -0.3394  0.3746
  951SOL    HW2 3039   4.847   0.768   2.745 -0.1172  0.0715  0.0695
  952SOL     OW 3040   2.672   0.622   1.161  0.1852  0.3357 -0.3276
  952SOL    HW1 3041   2.677   0.527   1.129  0.8674  0.6741 -1.2551
  952SOL    HW2 3042   2.696   0.625   1.258  0.4803 -0.4032 -0.3716
  953SOL     OW 3043   2.710   2.707   0.721  0.0014  0.5890  0.2076
  953SOL    HW1 3044   2.805   2.713   0.751 -0.2747  0.7827  1.0781
  953SOL    HW2 3045   2.651   2.692   0.801 -0.7046  0.5646 -0.3123
  954SOL     OW 3046   1.257   4.852   2.198 -0.4841  0.3335  0.1287
  954SOL    HW1 3047   1.237   4.934   2.251 -2.3957  0.5520 -0.8662
  954SOL    HW2 3048   1.282   4.877   2.105 -1.0500 -0.2095 -0.1737
  955SOL     OW 3049   3.769   3.714   1.805 -0.3023 -0.4173 -0.1946
  955SOL    HW1 3050   3.852   3.707   1.750  0.6661 -1.4027  1.3154
  955SOL    HW2 3051   3.724   3.802   1.786  1.9549  0.8964  0.1363
  956SOL     OW 3052   4.003   2.543   4.988  0.2735  0.2656  0.6676
  956SOL    HW1 3053   4.017   2.473   4.918  0.1917  0.7898  0.1155
  956SOL    HW2 3054   4.071   2.532   5.060  2.0610  1.2603 -0.7514
  957SOL     OW 3055   3.564   3.825   4.973 -0.0187  0.4069  0.2432
  957SOL    HW1 3056   3.500   3.850   5.045 -0.4016 -3.2416  1.3436
  957SOL    HW2 3057   3.531   3.861   4.885 -3.9932 -1.7501  0.6401
  958SOL     OW 3058   3.159   3.707   4.575  0.0970 -0.2173 -0.1246
  958SOL    HW1 3059   3.075   3.723   4.626 -1.0615  0.5851 -2.2034
  958SOL    HW2 3060   3.200   3.794   4.550  0.6582 -0.5972 -0.5658
  959SOL     OW 3061   3.194   2.991   1.537 -0.4028  0.3970 -0.0212
  959SOL    HW1 3062   3.181   2.918   1.470 -1.1590  0.4149  0.0900
  959SOL    HW2 3063   3.276   3.043   1.515  0.5731 -0.9454  0.3250
  960SOL     OW 3064   4.292   3.971   1.831 -0.4629 -0.5863  0.4210
  960SOL    HW1 3065   4.298   3.892   1.771 -0.1778  1.0612 -1.8572
  960SOL    HW2 3066   4.368   4.034   1.812 -2.4426  1.7774 -0.2952
  961SOL     OW 3067   3.296   2.004   2.803  0.3634  0.8793 -0.1307
  961SOL    HW1 3068   3.217   2.058   2.776 -0.4099 -0.3425 -0.3692
  961SOL    HW2 3069   3.306   2.007   2.903 -0.8970 -0.1718  0.0469
  962SOL     OW 3070   0.235   4.253   3.930  0.3159 -0.2115 -0.2797
  962SOL    HW1 3071   0.172   4.252   4.008 -1.4088 -2.0585 -1.5796
  962SOL    HW2 3072   0.216   4.333   3.873  0.1632  0.0287  0.1033
  963SOL     OW 3073   4.981   1.459   0.823 -0.3254  0.1813 -0.1139
  963SOL    HW1 3074   5.041   1.532   0.857 -1.2493  0.8281  0.1774
  963SOL    HW2 3075   4.928   1.421   0.899 -0.1546 -0.5115 -0.3370
  964SOL     OW 3076   4.948   3.075   3.408  0.1328 -0.5430  1.1301
  964SOL    HW1 3077   5.023   3.029   3.360 -0.2387 -0.6555  0.6490
  964SOL    HW2 3078   4.966   3.074   3.507  0.0077 -1.9408  1.1559
  965SOL     OW 3079   0.415   3.941   3.458 -0.3310 -0.2712 -0.1644
  965SOL    HW1 3080   0.440   3.955   3.363  0.9572  1.2564  0.3661
  965SOL    HW2 3081   0.372   4.023   3.494  1.0196 -0.0720  1.0982
  966SOL     OW 3082   4.258   0.812   2.297 -0.6111  0.3935 -0.1303
  966SOL    HW1 3083   4.344   0.829   2.346 -0.0245  2.2677 -1.6556
  966SOL    HW2 3084   4.252   0.715   2.274  1.2632  0.2497 -0.2238
  967SOL     OW 3085   1.522   4.290   0.031 -0.6071  0.3897  0.0603
  967SOL    HW1 3086   1.479   4.380   0.018  0.6603  0.8850 -0.7964
  967SOL    HW2 3087   1.603   4.300   0.088 -0.3148 -0.1719 -0.2520
  968SOL     OW 3088   3.837   3.806   4.998  0.2764  0.2887 -0.1029
  968SOL    HW1 3089   3.738   3.817   5.004  0.0626  0.1332 -2.5091
  968SOL    HW2 3090   3.859   3.717   4.958  1.3687  0.5569 -0.1436
  969SOL     OW 3091   0.602   0.296   4.190 -0.6185  0.2209  0.1633
  969SOL    HW1 3092   0.655   0.379   4.206 -0.6180  0.5803 -1.5268
  969SOL    HW2 3093   0.541   0.280   4.267  2.1479 -0.4065  2.3957
  970SOL     OW 3094   2.634   0.808   4.257 -0.2695 -0.4430  0.2364
  970SOL    HW1 3095   2.627   0.724   4.311  1.6151 -0.8387 -0.0440
  970SOL    HW2 3096   2.717   0.804   4.201  0.5842  2.1365  1.1747
  971SOL     OW 3097   0.393   1.820   3.832 -0.8298 -0.0318  0.5956
  971SOL    HW1 3098   0.486   1.825   3.796 -1.1363 -1.7832 -0.5437
  971SOL    HW2 3099   0.389   1.865   3.921  0.7933  1.1972  0.0826
  972SOL     OW 3100   3.721   2.277   4.404 -0.4117 -0.3247 -0.0540
  972SOL    HW1 3101   3.776   2.318   4.477  1.7780  0.0296 -1.7913
  972SOL    HW2 3102   3.669   2.349   4.356  1.8396  0.2660 -1.7861
  973SOL     OW 3103   5.123   5.079   1.496  0.3068  0.5264  0.4154
  973SOL    HW1 3104   5.069   4.999   1.522 -0.9195  0.6534 -1.5313
  973SOL    HW2 3105   5.142   5.075   1.398 -0.2435  2.8975  0.1747
  974SOL     OW 3106   4.666   2.617   3.355 -0.3680  0.6872 -0.1647
  974SOL    HW1 3107   4.578   2.592   3.395 -0.6100 -0.5684 -1.3929
  974SOL    HW2 3108   4.651   2.660   3.266  0.2592 -1.1201 -1.1919
  975SOL     OW 3109   3.209   0.131   4.718 -0.3873 -0.3823  0.2232
  975SOL    HW1 3110   3.244   0.180   4.798  1.9109 -1.1485 -0.2208
  975SOL    HW2 3111   3.206   0.033   4.739 -1.9214 -0.3942  0.0635
  976SOL     OW 3112   2.599   1.997   3.595  0.8269 -0.3550  0.9468
  976SOL    HW1 3113   2.636   2.041   3.513 -0.2794 -1.3675 -0.1405
  976SOL    HW2 3114   2.637   2.041   3.676 -0.0240  2.4455 -0.0460
  977SOL     OW 3115   2.827   2.049   2.088 -0.1153 -0.5943 -0.2148
  977SOL    HW1 3116   2.837   2.091   2.178  0.4163 -0.7912 -0.1812
  977SOL    HW2 3117   2.897   1.978   2.076  1.1727  0.8275 -1.5770
  978SOL     OW 3118   3.312   2.634   1.361  0.2745 -0.3510 -0.5616
  978SOL    HW1 3119   3.387   2.639   1.295  0.8768 -0.3548  0.1061
  978SOL    HW2 3120   3.350   2.621   1.453 -0.3287  2.8598  0.2665
  979SOL     OW 3121   2.266   1.193   1.871  0.0043 -0.1353  0.0632
  979SOL    HW1 3122   2.228   1.246   1.795 -1.3837  0.3302  1.0462
  979SOL    HW2 3123   2.301   1.256   1.941 -0.3494 -0.5180  0.5931
  980SOL     OW 3124   3.503   2.073   2.656  0.4450 -0.0061  0.1072
  980SOL    HW1 3125   3.420   2.038   2.700 -0.9319  1.0592 -1.4958
  980SOL    HW2 3126   3.574   2.085   2.725 -1.3725  0.9862  1.9420
  981SOL     OW 3127   2.341   3.558   4.405 -0.6972 -0.5603  0.0988
  981SOL    HW1 3128   2.381   3.597   4.322  0.8522 -0.9014  0.6532
  981SOL    HW2 3129   2.286   3.477   4.380 -1.8453  0.4454 -0.7712
  982SOL     OW 3130   2.473   0.834   3.167 -0.4687  0.1708 -0.2881
  982SOL    HW1 3131   2.561   0.788   3.168  0.9753  2.7198  1.7578
  982SOL    HW2 3132   2.442   0.844   3.072  1.6808 -0.3716 -1.1083
  983SOL     OW 3133   4.116   2.215   4.388 -0.2805 -0.0136 -0.1346
  983SOL    HW1 3134   4.076   2.277   4.456  0.9821  0.6011  0.0741
  983SOL    HW2 3135   4.178   2.152   4.435  0.5788  0.3969 -0.7059
  984SOL     OW 3136   0.418   4.008   1.752  0.0447 -0.3866 -0.9655
  984SOL    HW1 3137   0.418   3.970   1.659 -1.5747  0.4671 -1.3626
  984SOL    HW2 3138   0.434   3.935   1.818  0.2360 -1.1840 -1.8626
  985SOL     OW 3139   2.930   2.999   4.675  0.1590  0.0791 -0.0473
  985SOL    HW1 3140   3.024   3.033   4.668  0.1892  0.3868  1.5587
  985SOL    HW2 3141   2.866   3.075   4.661  0.1885  0.2489  0.6948
  986SOL     OW 3142   0.683   0.592   0.310  0.4934  0.2563 -0.3998
  986SOL    HW1 3143   0.704   0.688   0.328 -2.4914  0.8317  0.3918
  986SOL    HW2 3144   0.763   0.536   0.333  2.1300  2.4470 -0.4110
  987SOL     OW 3145   0.091   3.380   0.296 -0.0669 -0.3782 -0.4447
  987SOL    HW1 3146   0.045   3.325   0.227 -0.0749  0.4090 -1.0886
  987SOL    HW2 3147   0.088   3.333   0.384  0.4089 -1.6466 -1.0796
  988SOL     OW 3148   0.797   4.594   2.457  0.0329  0.7830 -0.1121
  988SOL    HW1 3149   0.764   4.604   2.551  2.2968  1.4745  0.6622
  988SOL    HW2 3150   0.839   4.504   2.446 -0.8948  0.4059 -0.7204
  989SOL     OW 3151   2.520   1.897   4.948 -0.0733  0.0322  0.4353
  989SOL    HW1 3152   2.460   1.948   5.009  0.2177 -1.6950  2.2574
  989SOL    HW2 3153   2.484   1.805   4.935  0.9138 -0.2561 -0.4105
  990SOL     OW 3154   4.067   4.670   1.438  0.0682  0.1056 -0.6976
  990SOL    HW1 3155   3.982   4.711   1.403 -0.5929 -1.0093 -0.4451
  990SOL    HW2 3156   4.063   4.664   1.537  0.0312 -0.7849 -0.7399
  991SOL     OW 3157   3.665   0.868   2.389  0.6524  0.0141 -0.0232
  991SOL    HW1 3158   3.722   0.850   2.469  0.5800  1.6952  0.4497
  991SOL    HW2 3159   3.702   0.946   2.338 -0.5196  0.3578 -0.3871
  992SOL     OW 3160   2.724   3.140   5.017 -0.3080  0.2509 -0.3476
  992SOL    HW1 3161   2.643   3.091   4.985 -0.1057 -0.2151 -0.1666
  992SOL    HW2 3162   2.703   3.187   5.103 -0.1069 -0.7581  0.2782
  993SOL     OW 3163   0.945   0.260   3.386 -0.4352 -0.0493  0.2144
  993SOL    HW1 3164   0.950   0.220   3.478 -1.7175  1.3439  0.9387
  993SOL    HW2 3165   0.918   0.190   3.321 -1.8731 -0.5836  1.3195
  994SOL     OW 3166   2.719   2.569   2.050  0.2357  0.6950  0.1741
  994SOL    HW1 3167   2.768   2.485   2.025 -0.4936  0.0128  0.9767
  994SOL    HW2 3168   2.622   2.558   2.029  0.0827  1.2044  0.6051
  995SOL     OW 3169   2.670   1.041   0.672  0.1929 -0.2005  0.4762
  995SOL    HW1 3170   2.740   1.111   0.657  0.2272 -0.3190  0.0527
  995SOL    HW2 3171   2.684   0.966   0.607 -1.2449  0.4740 -0.6760
  996SOL     OW 3172   4.096   2.786   2.863  0.2383  0.4663 -0.2444
  996SOL    HW1 3173   4.151   2.741   2.933 -0.4714  0.9911  0.6663
  996SOL    HW2 3174   4.049   2.866   2.902 -0.1191  0.8119 -1.3277
  997SOL     OW 3175   0.782   1.929   0.136 -0.1587 -0.7841 -0.3445
  997SOL    HW1 3176   0.775   1.830   0.150  0.5328 -0.9660 -1.1876
  997SOL    HW2 3177   0.873   1.960   0.163 -1.0359  0.0038  1.9120
  998SOL     OW 3178   1.088   5.052   3.434  0.0191 -0.0717 -0.0203
  998SOL    HW1 3179   1.113   4.966   3.479 -1.0626  0.2134  1.1859
  998SOL    HW2 3180   1.152   5.124   3.461 -0.0025 -0.1456  0.2315
  999SOL     OW 3181   0.985   4.603   4.065  0.1487  0.3248  0.2681
  999SOL    HW1 3182   1.045   4.679   4.090  0.6687 -0.2449  0.8163
  999SOL    HW2 3183   0.893   4.621   4.098  0.6710 -0.1102  2.1124
 1000SOL     OW 3184   2.930   2.242   1.580 -0.7161  0.0977  0.6886
 1000SOL    HW1 3185   2.943   2.309   1.506 -1.6431 -0.7189 -0.2461
 1000SOL    HW2 3186   2.833   2.220   1.588 -0.3476 -1.9276  0.2324
 1001SOL     OW 3187   1.217   3.737   1.763 -0.1431 -0.0816 -0.0601
 1001SOL    HW1 3188   1.154   3.729   1.840 -1.0841  1.4806 -0.6085
 1001SOL    HW2 3189   1.254   3.830   1.760  1.4696 -0.7013 -0.3260
 1002SOL     OW 3190   1.011   4.126   2.947 -0.1306 -0.8069  0.2410
 1002SOL    HW1 3191   0.949   4.200   2.972 -0.1087 -0.1043 -1.6156
 1002SOL    HW2 3192   0.989   4.044   3.001 -0.4458  0.3839  2.0019
 1003SOL     OW 3193   1.072   3.139   5.040  0.1390 -0.1520  0.1967
 1003SOL    HW1 3194   1.085   3.151   4.941  1.2907  0.0250  0.3606
 1003SOL    HW2 3195   0.978   3.163   5.064 -0.0244  0.2396 -0.7831
 1004SOL     OW 3196   4.557   2.461   3.750  0.0583 -0.4722 -0.7448
 1004SOL    HW1 3197   4.643   2.424   3.784  0.9064  1.8379 -0.1527
 1004SOL    HW2 3198   4.509   2.508   3.824  0.3068  1.7273 -1.8774
 1005SOL     OW 3199   0.391   1.201   0.190 -0.2367 -0.0043  0.1653
 1005SOL    HW1 3200   0.346   1.140   0.255 -0.8283  0.6967  0.4179
 1005SOL    HW2 3201   0.323   1.260   0.147  0.1302 -0.4609 -1.1187
 1006SOL     OW 3202   2.365   1.533   0.839 -0.3844 -0.2283  0.1977
 1006SOL    HW1 3203   2.284   1.475   0.853  0.0060 -1.0267 -0.6953
 1006SOL    HW2 3204   2.363   1.570   0.746  0.5833 -0.7804 -0.0570
 1007SOL     OW 3205   5.011   3.018   5.062  0.2405  0.3320  0.1126
 1007SOL    HW1 3206   5.098   2.997   5.017  1.4077 -0.1227  2.4179
 1007SOL    HW2 3207   4.982   2.940   5.117 -0.3579  1.3461  1.2870
 1008SOL     OW 3208   3.754   0.765   3.235  0.4168 -0.0638 -0.6462
 1008SOL    HW1 3209   3.683   0.695   3.227 -0.9306  1.1787 -0.1318
 1008SOL    HW2 3210   3.830   0.742   3.175  1.0487 -3.0886  1.1123
 1009SOL     OW 3211   1.636   0.811   0.862 -0.3444 -0.2489 -0.0162
 1009SOL    HW1 3212   1.582   0.892   0.883 -2.3262 -1.3901 -0.4370
 1009SOL    HW2 3213   1.605   0.772   0.774 -0.3062 -2.0989  0.7375
 1010SOL     OW 3214   1.627   5.030   0.004 -0.2531 -0.1013  0.1675
 1010SOL    HW1 3215   1.670   4.968  -0.062 -1.8245  1.8076 -2.8571
 1010SOL    HW2 3216   1.698   5.086   0.048  0.7564 -0.6570 -0.7005
 1011SOL     OW 3217   0.319   1.850   2.082  0.0813 -0.0998  0.5432
 1011SOL    HW1 3218   0.292   1.761   2.120 -1.7594 -0.5620 -1.6330
 1011SOL    HW2 3219   0.263   1.922   2.122  0.0229 -0.2200  0.6781
 1012SOL     OW 3220   4.841   2.418   1.044  0.1485 -0.0628  0.0964
 1012SOL    HW1 3221   4.917   2.364   1.081  0.2054 -0.2224 -0.2460
 1012SOL    HW2 3222   4.795   2.467   1.118 -0.4530 -1.2630  0.5509
 1013SOL     OW 3223   3.699   1.839   2.951  0.2677  0.2545 -0.4785
 1013SOL    HW1 3224   3.785   1.792   2.931 -0.9029 -1.3139 -2.1113
 1013SOL    HW2 3225   3.622   1.781   2.924 -1.3104  1.9506  0.1757
 1014SOL     OW 3226   3.623   1.270   4.105  0.4005 -0.1197  0.2050
 1014SOL    HW1 3227   3.609   1.251   4.008  0.2056 -0.9508  0.3889
 1014SOL    HW2 3228   3.640   1.184   4.154 -0.1557  0.2203  1.0138
 1015SOL     OW 3229   4.047   2.422   3.599  0.0166 -0.1667 -0.0224
 1015SOL    HW1 3230   4.023   2.377   3.685  1.0358  1.6265  1.2582
 1015SOL    HW2 3231   4.119   2.370   3.553  0.1184 -0.6519  0.6768
 1016SOL     OW 3232   4.809   2.179   3.150  0.4938 -0.4335 -0.2658
 1016SOL    HW1 3233   4.801   2.238   3.231  0.5221  0.7929 -1.1159
 1016SOL    HW2 3234   4.800   2.084   3.177  0.2216 -0.0372  1.1442
 1017SOL     OW 3235   1.621   0.445   5.124 -0.2463  0.1433  0.0020
 1017SOL    HW1 3236   1.568   0.471   5.043  1.2539  1.8245 -0.4926
 1017SOL    HW2 3237   1.641   0.526   5.178  2.1830 -0.3588 -0.0559
 1018SOL     OW 3238   0.466   4.581   4.118  0.0304 -0.0630  0.6291
 1018SOL    HW1 3239   0.381   4.584   4.170 -0.8180 -0.3177 -0.6839
 1018SOL    HW2 3240   0.495   4.485   4.108  0.4814  0.0244  1.0833
 1019SOL     OW 3241   0.437   0.243   3.326  0.7478 -0.0586 -0.0226
 1019SOL    HW1 3242   0.396   0.225   3.416 -0.2651 -1.3814 -0.7131
 1019SOL    HW2 3243   0.525   0.195   3.320  2.0552  2.0318  1.1188
 1020SOL     OW 3244   4.066   0.455   2.900 -0.3431 -0.0033 -0.5473
 1020SOL    HW1 3245   4.150   0.408   2.873  0.0002 -0.5662  1.4063
 1020SOL    HW2 3246   3.999   0.388   2.932 -0.6656  0.6482  0.1608
 1021SOL     OW 3247   4.864   3.828   1.082  0.0250 -0.3888  0.4043
 1021SOL    HW1 3248   4.854   3.800   1.178  0.0203 -0.4575  0.3843
 1021SOL    HW2 3249   4.928   3.905   1.077 -1.4519  0.8940  0.6635
 1022SOL     OW 3250   3.917   4.372   3.545 -0.3458 -0.4733  0.3817
 1022SOL    HW1 3251   3.842   4.361   3.611 -0.9782  1.6005  0.1048
 1022SOL    HW2 3252   3.879   4.393   3.455  0.5354  1.0324  0.3236
 1023SOL     OW 3253   1.121   0.387   0.436  0.3996 -0.8843 -0.3006
 1023SOL    HW1 3254   1.142   0.343   0.524 -3.3509 -0.2062  1.1028
 1023SOL    HW2 3255   1.134   0.485   0.445 -1.0957 -0.6861 -0.0632
 1024SOL     OW 3256   3.797   4.128   3.918 -0.3815 -0.0076  0.6111
 1024SOL    HW1 3257   3.859   4.195   3.876  0.5350 -1.0066  0.3100
 1024SOL    HW2 3258   3.777   4.155   4.012  0.7559  0.1840  0.8105
 1025SOL     OW 3259   0.845   1.690   3.263  0.2892  0.7561  0.3817
 1025SOL    HW1 3260   0.917   1.649   3.207  0.2926  0.2337  0.7715
 1025SOL    HW2 3261   0.756   1.677   3.218  0.3314  0.6312  0.3353
 1026SOL     OW 3262   3.005   1.793   0.526 -0.0531 -0.2512  0.0845
 1026SOL    HW1 3263   3.012   1.740   0.442  1.2516 -1.4314  0.8915
 1026SOL    HW2 3264   3.048   1.882   0.514 -0.5372 -0.1117 -0.6953
 1027SOL     OW 3265   2.741   3.368   1.297 -0.0649 -0.1427 -0.3830
 1027SOL    HW1 3266   2.683   3.287   1.285  0.5758 -1.0315  1.9048
 1027SOL    HW2 3267   2.700   3.445   1.248 -2.1162 -1.2141 -0.4922
 1028SOL     OW 3268   3.061   2.710   2.102 -0.1584  0.1462 -0.0425
 1028SOL    HW1 3269   2.981   2.649   2.098  1.4458 -2.2668  1.8954
 1028SOL    HW2 3270   3.078   2.738   2.196  1.6255  0.0826 -0.3078
 1029SOL     OW 3271   4.444   1.708   3.724 -0.0031 -0.2880  0.7076
 1029SOL    HW1 3272   4.511   1.771   3.684 -1.1546  0.6036  0.1134
 1029SOL    HW2 3273   4.457   1.616   3.685  0.3931  0.0441  0.0405
 1030SOL     OW 3274   5.075   2.310   1.116 -0.0836  0.0631  0.4828
 1030SOL    HW1 3275   5.162   2.280   1.078  0.6185  0.8601  1.4142
 1030SOL    HW2 3276   5.041   2.242   1.181 -0.3599 -0.4237 -0.1567
 1031SOL     OW 3277   1.349   0.125   2.176 -0.4122  0.2488  0.6753
 1031SOL    HW1 3278   1.445   0.100   2.187 -0.4329 -0.3894 -0.3967
 1031SOL    HW2 3279   1.340   0.224   2.175  0.1353  0.3154  1.4976
 1032SOL     OW 3280   4.980   4.949   3.560 -0.6867  0.8088  0.2165
 1032SOL    HW1 3281   5.060   4.889   3.563 -0.1149  1.5704  0.9953
 1032SOL    HW2 3282   4.904   4.905   3.608 -0.3772  0.5627  0.4925
 1033SOL     OW 3283   4.573   3.077   5.074  0.7696 -0.0537 -0.4283
 1033SOL    HW1 3284   4.619   3.016   5.137 -1.7150 -0.3919  1.2254
 1033SOL    HW2 3285   4.519   3.024   5.009 -0.1580  0.3299  0.0109
 1034SOL     OW 3286   0.549   5.045   2.229 -0.3103 -0.9251  0.3131
 1034SOL    HW1 3287   0.535   5.027   2.132 -3.0806  2.2030 -0.0432
 1034SOL    HW2 3288   0.523   4.965   2.282 -2.3825 -1.4743 -1.3982
 1035SOL     OW 3289   3.863   4.813   0.086 -0.1760  0.1315  0.1101
 1035SOL    HW1 3290   3.787   4.766   0.131 -0.2485  1.6062  1.6212
 1035SOL    HW2 3291   3.828   4.889   0.031  0.1805  0.7206  0.6868
 1036SOL     OW 3292   0.947   4.313   1.061 -0.3187  0.0260 -0.0626
 1036SOL    HW1 3293   0.949   4.265   1.149  0.7749 -1.0443 -0.6464
 1036SOL    HW2 3294   0.852   4.338   1.040 -0.7432 -0.6811  0.8970
 1037SOL     OW 3295   0.415   4.360   3.395 -0.1702 -0.6239 -0.0656
 1037SOL    HW1 3296   0.404   4.383   3.492 -2.0158 -0.6245 -0.2356
 1037SOL    HW2 3297   0.325   4.348   3.354  0.6196 -1.9434 -1.4856
 1038SOL     OW 3298   1.269   4.581   1.905  0.4140 -0.0573 -0.1411
 1038SOL    HW1 3299   1.228   4.672   1.895  2.8668  1.1992  0.3857
 1038SOL    HW2 3300   1.271   4.535   1.816  0.7826  1.2020 -0.8148
 1039SOL     OW 3301   0.279   2.861   1.112 -0.0934 -0.1930  0.4995
 1039SOL    HW1 3302   0.332   2.790   1.066  0.3244  0.2415  0.3065
 1039SOL    HW2 3303   0.246   2.826   1.200  0.0966 -0.6316  0.3975
 1040SOL     OW 3304   3.036   5.031   3.534  0.3439 -0.7984  0.2491
 1040SOL    HW1 3305   3.046   4.935   3.559 -0.6968 -0.7180  1.0422
 1040SOL    HW2 3306   2.943   5.062   3.555  0.1726 -0.0248 -1.4402
 1041SOL     OW 3307   2.298   1.008   4.346  0.0530 -0.6847 -0.1651
 1041SOL    HW1 3308   2.244   1.088   4.320  0.3227 -0.1740  0.7721
 1041SOL    HW2 3309   2.320   0.954   4.265 -0.8813 -0.2832 -0.6950
 1042SOL     OW 3310   4.711   1.604   1.621  0.4544 -0.3441  0.2097
 1042SOL    HW1 3311   4.653   1.561   1.690 -1.7364  2.1981  0.1162
 1042SOL    HW2 3312   4.662   1.679   1.578  3.0610  0.4937 -1.5837
 1043SOL     OW 3313   2.413   2.825   1.974  0.0521 -0.2072 -0.3707
 1043SOL    HW1 3314   2.440   2.731   1.993 -0.7029 -0.3309  0.1586
 1043SOL    HW2 3315   2.487   2.872   1.927  2.1801  0.1411  2.9716
 1044SOL     OW 3316   3.260   2.826   2.875  0.0978 -0.2555 -0.1921
 1044SOL    HW1 3317   3.261   2.883   2.792 -0.3614  0.5304  0.3231
 1044SOL    HW2 3318   3.272   2.884   2.955  1.5142 -1.1264  0.2522
 1045SOL     OW 3319   1.475   4.602   2.059 -0.1584 -0.0234 -0.3928
 1045SOL    HW1 3320   1.441   4.644   2.143 -2.2449  1.8937 -2.0599
 1045SOL    HW2 3321   1.398   4.583   1.998  1.1798 -2.4020 -1.4930
 1046SOL     OW 3322   4.197   3.525   1.806  0.4594 -0.2237  0.0418
 1046SOL    HW1 3323   4.226   3.531   1.901  0.0975 -0.1706  0.1499
 1046SOL    HW2 3324   4.177   3.430   1.783 -1.0753 -0.0443  0.5132
 1047SOL     OW 3325   1.115   2.172   0.946  0.1448 -0.2952  0.3734
 1047SOL    HW1 3326   1.050   2.138   1.014  0.2957 -0.6682  0.3338
 1047SOL    HW2 3327   1.164   2.094   0.905  2.2143  0.0537  1.9854
 1048SOL     OW 3328   2.833   2.792   3.442  0.5157 -0.4278 -0.1959
 1048SOL    HW1 3329   2.789   2.766   3.528 -1.3363 -1.7028 -1.4506
 1048SOL    HW2 3330   2.774   2.856   3.393  1.1316 -0.4247 -0.9389
 1049SOL     OW 3331   0.189   1.612   2.173  0.3998 -0.2494 -0.4073
 1049SOL    HW1 3332   0.199   1.539   2.241 -0.3975  0.1156  0.1100
 1049SOL    HW2 3333   0.092   1.630   2.157  0.5873  0.5965 -0.6471
 1050SOL     OW 3334   2.340   0.285   2.564 -0.0225  0.0252 -0.5374
 1050SOL    HW1 3335   2.269   0.298   2.633 -0.0780 -1.3753 -0.3161
 1050SOL    HW2 3336   2.361   0.188   2.554  2.2775  0.4287 -0.1893
 1051SOL     OW 3337   1.544   2.504   0.379  0.5137  0.1655 -0.5323
 1051SOL    HW1 3338   1.488   2.585   0.396 -0.8918 -0.8971  0.1885
 1051SOL    HW2 3339   1.621   2.502   0.442 -0.2539  0.2309  0.4274
 1052SOL     OW 3340   5.030   0.439   4.701 -0.0892  0.3593  0.1726
 1052SOL    HW1 3341   5.094   0.515   4.708 -0.0033  0.2944  0.0924
 1052SOL    HW2 3342   4.966   0.455   4.626  0.1565  0.1805 -0.0727
 1053SOL     OW 3343   2.669   1.805   4.687 -0.6165  0.1662  0.2703
 1053SOL    HW1 3344   2.640   1.841   4.776 -1.4113  0.9716 -0.2933
 1053SOL    HW2 3345   2.615   1.724   4.666 -2.0129  1.2417 -0.4452
 1054SOL     OW 3346   4.451   2.524   0.115 -0.6329  0.0550 -0.4810
 1054SOL    HW1 3347   4.483   2.465   0.041 -1.4550  0.6243 -1.3126
 1054SOL    HW2 3348   4.529   2.574   0.153 -0.0638 -0.9282 -0.3264
 1055SOL     OW 3349   0.951   3.175   3.480 -0.3343 -0.0161  0.0815
 1055SOL    HW1 3350   0.994   3.265   3.492 -1.3641  0.5392 -0.3182
 1055SOL    HW2 3351   0.972   3.118   3.560  2.4418 -0.3361 -0.7638
 1056SOL     OW 3352   5.074   1.287   0.630  0.3393 -0.0665  0.8183
 1056SOL    HW1 3353   5.051   1.315   0.723  0.0649 -1.2420  1.1147
 1056SOL    HW2 3354   5.145   1.348   0.594  0.5429  0.3237  1.8419
 1057SOL     OW 3355   1.575   0.212   0.166  0.3564 -0.7180 -0.0072
 1057SOL    HW1 3356   1.586   0.295   0.111 -1.1252 -0.6683 -0.2719
 1057SOL    HW2 3357   1.615   0.134   0.117  1.6823 -0.1792  0.2062
 1058SOL     OW 3358   4.638   1.282   1.145  0.4373 -0.1198 -0.7822
 1058SOL    HW1 3359   4.660   1.232   1.229 -1.7560  1.7019  0.9929
 1058SOL    HW2 3360   4.583   1.224   1.085  2.0942 -1.4641 -1.0915
 1059SOL     OW 3361   5.059   0.826   5.076  0.2686 -0.3855 -0.0783
 1059SOL    HW1 3362   5.074   0.862   4.984 -2.0401 -0.2796 -0.4937
 1059SOL    HW2 3363   5.140   0.839   5.132  0.9719  1.5441 -1.4678
 1060SOL     OW 3364   4.744   5.087   3.818 -0.4198 -0.1270  0.0153
 1060SOL    HW1 3365   4.768   4.992   3.799  1.0766 -0.3565  2.6316
 1060SOL    HW2 3366   4.721   5.097   3.915  1.1026  2.4457  0.2099
 1061SOL     OW 3367   3.283   4.789   2.608 -0.0854 -0.4457  0.0850
 1061SOL    HW1 3368   3.374   4.782   2.651 -0.5783  0.4270  1.3312
 1061SOL    HW2 3369   3.288   4.756   2.514  1.6288  0.0057 -0.0155
 1062SOL     OW 3370   0.732   3.697   1.221  0.2223 -0.6704  0.0044
 1062SOL    HW1 3371   0.719   3.601   1.197  1.3650 -0.5946 -1.0150
 1062SOL    HW2 3372   0.734   3.753   1.138  1.3836 -0.0191  0.4415
 1063SOL     OW 3373   2.984   0.166   4.388  0.0653 -0.0123 -0.2687
 1063SOL    HW1 3374   3.079   0.195   4.381 -0.2502  1.3678  0.7637
 1063SOL    HW2 3375   2.956   0.165   4.484 -1.1657  0.3062 -0.6021
 1064SOL     OW 3376   0.735   0.057   2.398 -0.2346  0.0783  0.3025
 1064SOL    HW1 3377   0.715   0.037   2.494 -1.2834 -0.3108  0.0236
 1064SOL    HW2 3378   0.665   0.014   2.341  1.9538 -2.2303 -0.8430
 1065SOL     OW 3379   0.804   3.540   3.404  0.3171 -0.6911 -0.3080
 1065SOL    HW1 3380   0.834   3.565   3.312 -0.4955 -0.4766 -0.5257
 1065SOL    HW2 3381   0.876   3.489   3.450  0.5818 -1.1553 -1.2076
 1066SOL     OW 3382   0.611   2.822   3.730  0.0991  0.0154  0.0378
 1066SOL    HW1 3383   0.660   2.905   3.704  2.6187 -0.2768  3.2834
 1066SOL    HW2 3384   0.677   2.750   3.754 -2.0042 -2.3189 -0.7843
 1067SOL     OW 3385   3.291   3.493   1.087  0.0798 -0.4183 -0.1282
 1067SOL    HW1 3386   3.353   3.424   1.125 -0.8845 -1.1105  0.2086
 1067SOL    HW2 3387   3.229   3.449   1.021 -0.9329  0.0035  0.5238
 1068SOL     OW 3388   2.278   4.692   4.911 -0.1029 -0.0698  0.1757
 1068SOL    HW1 3389   2.302   4.612   4.965 -0.1280 -0.3824 -0.2730
 1068SOL    HW2 3390   2.360   4.745   4.890  0.5189 -1.9145 -2.6160
 1069SOL     OW 3391   3.228   0.168   2.372 -0.6294  0.5289 -0.6547
 1069SOL    HW1 3392   3.309   0.110   2.376 -1.2771 -0.4464 -1.3744
 1069SOL    HW2 3393   3.208   0.191   2.276 -2.1970 -0.6962 -0.6537
 1070SOL     OW 3394   2.816   0.550   0.635 -0.1477 -0.0231 -0.0557
 1070SOL    HW1 3395   2.830   0.474   0.572 -1.1770 -0.0903 -0.2237
 1070SOL    HW2 3396   2.755   0.521   0.709 -0.8478  0.7326 -0.3234
 1071SOL     OW 3397   1.584   4.182   0.571  0.5020 -0.2797  0.0894
 1071SOL    HW1 3398   1.679   4.180   0.540  0.1403 -0.5449 -1.0478
 1071SOL    HW2 3399   1.527   4.130   0.508 -0.3724 -0.3074  0.8776
 1072SOL     OW 3400   3.024   0.483   0.344 -0.1543  0.2157 -0.5460
 1072SOL    HW1 3401   3.059   0.546   0.276 -1.2503  2.2074  0.6411
 1072SOL    HW2 3402   3.093   0.469   0.415 -0.3560  1.1083 -0.1640
 1073SOL     OW 3403   0.457   0.188   4.926  0.4097 -0.3452 -0.4081
 1073SOL    HW1 3404   0.380   0.198   4.863 -1.0641 -1.4412  1.1549
 1073SOL    HW2 3405   0.499   0.278   4.941 -0.9093  0.3675 -0.8487
 1074SOL     OW 3406   3.104   0.909   3.750 -0.1985 -0.2389  0.7138
 1074SOL    HW1 3407   3.106   1.005   3.778 -0.5049 -0.1571  0.4542
 1074SOL    HW2 3408   3.146   0.900   3.659 -0.4545 -0.3057  0.6018
 1075SOL     OW 3409   2.005   1.510   0.810  0.0696 -0.6482 -0.3772
 1075SOL    HW1 3410   2.059   1.463   0.880 -1.8092 -0.6774  1.1304
 1075SOL    HW2 3411   1.949   1.444   0.761  0.6657 -0.5020 -1.2675
 1076SOL     OW 3412   1.903   4.745   4.612 -0.4776  0.5921  0.0878
 1076SOL    HW1 3413   1.825   4.805   4.632 -0.5611  0.6897 -0.5271
 1076SOL    HW2 3414   1.878   4.681   4.539 -0.2562  0.0705  0.4626
 1077SOL     OW 3415   1.527   3.245   1.930 -0.2086  0.3129  0.1442
 1077SOL    HW1 3416   1.538   3.265   1.833 -1.7779  0.9703  0.0751
 1077SOL    HW2 3417   1.569   3.317   1.985  2.5627 -1.0976  0.0328
 1078SOL     OW 3418   0.090   1.992   2.242  0.2373 -0.0144 -0.5162
 1078SOL    HW1 3419   0.112   1.913   2.299 -2.2680 -1.2993 -1.1842
 1078SOL    HW2 3420   0.005   2.034   2.274  0.0057  0.6504 -1.9046
 1079SOL     OW 3421   1.904   1.635   0.412 -0.2244 -0.0878 -0.4296
 1079SOL    HW1 3422   1.959   1.626   0.329 -0.8591 -1.4092 -0.7395
 1079SOL    HW2 3423   1.964   1.659   0.489  0.6004 -0.2995 -0.9903
 1080SOL     OW 3424   4.727   4.131   4.111  0.1529  0.3239 -0.2645
 1080SOL    HW1 3425   4.634   4.152   4.081 -0.5703 -0.4611  1.2992
 1080SOL    HW2 3426   4.768   4.064   4.049 -0.0045  1.2905 -1.4351
 1081SOL     OW 3427   1.510   4.426   2.385 -0.2405  0.2073 -0.8737
 1081SOL    HW1 3428   1.479   4.518   2.361 -1.9790  0.2169  1.1357
 1081SOL    HW2 3429   1.434   4.375   2.425  1.1520 -1.4905 -0.2937
 1082SOL     OW 3430   3.624   0.024   0.263 -0.3417  0.5400 -0.1192
 1082SOL    HW1 3431   3.649   0.120   0.276 -1.0684  0.9595 -1.5242
 1082SOL    HW2 3432   3.526   0.018   0.244 -0.4721 -0.5843  0.8271
 1083SOL     OW 3433   4.253   1.295   3.504  0.1444  0.4023 -0.5297
 1083SOL    HW1 3434   4.337   1.264   3.460  0.4349 -0.2427  0.4459
 1083SOL    HW2 3435   4.175   1.250   3.460  0.4577 -0.5595 -0.1438
 1084SOL     OW 3436   1.931   3.021   0.988  0.0946 -0.0911 -0.6413
 1084SOL    HW1 3437   1.857   3.039   0.924 -0.6757 -1.0100 -0.0312
 1084SOL    HW2 3438   1.898   3.030   1.082 -0.1118 -3.3751 -0.2738
 1085SOL     OW 3439   2.474   3.312   1.621  0.5766  0.4191  0.5569
 1085SOL    HW1 3440   2.421   3.286   1.702 -0.2998  1.1957  0.2516
 1085SOL    HW2 3441   2.429   3.388   1.574  2.8687  2.3178  1.2205
 1086SOL     OW 3442   3.940   4.349   1.103  0.3609 -0.6779  0.2186
 1086SOL    HW1 3443   4.003   4.403   1.048  1.1546 -1.2624  0.5372
 1086SOL    HW2 3444   3.967   4.355   1.199  0.1659 -1.2529  0.3097
 1087SOL     OW 3445   3.407   2.735   5.082 -0.6479 -0.2699  0.4264
 1087SOL    HW1 3446   3.326   2.717   5.025 -1.5808  0.4111  1.4959
 1087SOL    HW2 3447   3.434   2.651   5.129 -0.7451 -0.4994  0.0765
 1088SOL     OW 3448   0.979   0.801   3.210  0.1964 -0.4945  0.5622
 1088SOL    HW1 3449   0.916   0.845   3.146 -0.1190 -1.7080 -0.0037
 1088SOL    HW2 3450   1.072   0.802   3.172 -0.0615 -1.5970 -0.1628
 1089SOL     OW 3451   0.618   2.447   0.005  0.0081 -0.2837 -0.2383
 1089SOL    HW1 3452   0.532   2.398  -0.008  0.9232 -1.8115 -0.8694
 1089SOL    HW2 3453   0.694   2.382  -0.001  1.1104  0.3337  3.8735
 1090SOL     OW 3454   2.128   4.175   0.658 -0.0905  0.7398  0.2784
 1090SOL    HW1 3455   2.035   4.140   0.658 -0.2550  1.1704 -0.0723
 1090SOL    HW2 3456   2.178   4.138   0.736 -0.2461 -0.2963 -0.1040
 1091SOL     OW 3457   0.050   0.520   2.786 -0.1376 -0.1349 -0.1746
 1091SOL    HW1 3458   0.035   0.604   2.838 -0.6935 -0.5778  0.3860
 1091SOL    HW2 3459   0.149   0.504   2.777 -0.0286 -0.2223  1.0233
 1092SOL     OW 3460   4.696   3.051   1.502 -0.3135 -0.3990  0.7281
 1092SOL    HW1 3461   4.605   3.009   1.504 -0.3741 -0.3139  3.8830
 1092SOL    HW2 3462   4.728   3.065   1.595  2.8132 -0.0584 -0.3027
 1093SOL     OW 3463   2.686   1.587   2.058  1.1127 -0.0639  0.3259
 1093SOL    HW1 3464   2.623   1.662   2.042  1.0497 -0.0220  0.7458
 1093SOL    HW2 3465   2.704   1.579   2.156 -0.0754 -1.5533  0.4645
 1094SOL     OW 3466   0.723   0.773   4.389  0.1049  0.5477  0.0105
 1094SOL    HW1 3467   0.743   0.795   4.294 -0.4852 -2.2171 -0.8476
 1094SOL    HW2 3468   0.805   0.787   4.445  0.6409  1.5995 -1.0057
 1095SOL     OW 3469   0.531   3.794   4.718  0.2587  0.3620  0.3499
 1095SOL    HW1 3470   0.536   3.879   4.770  1.4397  0.1946  0.5307
 1095SOL    HW2 3471   0.599   3.795   4.645  0.0118 -0.2704  0.1011
 1096SOL     OW 3472   4.679   1.187   0.079  0.0221  0.4396 -0.0529
 1096SOL    HW1 3473   4.679   1.190   0.179 -0.6578  0.4137 -0.0467
 1096SOL    HW2 3474   4.751   1.125   0.047 -0.7698 -0.7832  0.4638
 1097SOL     OW 3475   1.460   1.750   2.658 -0.2093  0.4989  0.7008
 1097SOL    HW1 3476   1.436   1.666   2.707 -1.5831 -1.2063 -2.6177
 1097SOL    HW2 3477   1.559   1.753   2.643 -0.3192 -1.6338 -0.8311
 1098SOL     OW 3478   2.646   0.962   1.282 -0.6429  0.0618  0.0578
 1098SOL    HW1 3479   2.628   0.875   1.329  0.6199 -0.5191 -0.5003
 1098SOL    HW2 3480   2.689   0.943   1.194  0.6791  1.3080  0.4193
 1099SOL     OW 3481   4.202   3.411   2.101 -0.6677  0.1907  0.3668
 1099SOL    HW1 3482   4.252   3.497   2.098 -1.4755  0.7328  1.4155
 1099SOL    HW2 3483   4.258   3.341   2.146 -1.1766  1.0674  2.4842
 1100SOL     OW 3484   2.434   1.536   3.440 -0.0832 -0.3274 -0.1913
 1100SOL    HW1 3485   2.368   1.611   3.447 -0.5339 -0.6295 -0.9894
 1100SOL    HW2 3486   2.503   1.558   3.372  1.3000  0.4485  1.4140
 1101SOL     OW 3487   1.202   3.062   1.593  0.1150 -0.6321  0.2823
 1101SOL    HW1 3488   1.131   3.095   1.531 -2.1455 -1.8021  2.0712
 1101SOL    HW2 3489   1.252   2.987   1.550 -0.3493 -0.4146 -0.6653
 1102SOL     OW 3490   0.194   0.930   4.599 -0.1709 -0.1036  0.4237
 1102SOL    HW1 3491   0.123   0.876   4.555 -0.0796 -1.0911  1.4512
 1102SOL    HW2 3492   0.195   1.022   4.560  0.4035 -1.1239 -2.1505
 1103SOL     OW 3493   2.814   1.593   3.274  0.1583 -0.0979  0.2178
 1103SOL    HW1 3494   2.728   1.639   3.250  0.3188 -0.6539 -1.5402
 1103SOL    HW2 3495   2.834   1.608   3.371  0.4545  3.9775 -0.2975
 1104SOL     OW 3496   3.119   1.253   2.304  0.1476  0.2835  0.1661
 1104SOL    HW1 3497   3.022   1.275   2.303  0.3578  1.2234 -0.2412
 1104SOL    HW2 3498   3.134   1.166   2.258 -0.3859  0.6074 -0.6278
 1105SOL     OW 3499   4.208   0.613   3.107 -0.2844 -0.2426 -0.4198
 1105SOL    HW1 3500   4.289   0.651   3.062 -1.7510  1.5428 -1.7001
 1105SOL    HW2 3501   4.153   0.563   3.040 -0.1304 -1.6808  0.4969
 1106SOL     OW 3502   4.105   3.781   4.384  1.0363  0.0539  0.1725
 1106SOL    HW1 3503   4.049   3.698   4.381  0.4279  0.4674 -2.3388
 1106SOL    HW2 3504   4.058   3.855   4.336  2.2799  1.4040  0.9553
 1107SOL     OW 3505   1.257   0.657   4.188 -0.0837 -0.3067  0.3063
 1107SOL    HW1 3506   1.351   0.626   4.171 -0.1824 -0.7440  0.5284
 1107SOL    HW2 3507   1.257   0.729   4.257  0.1501  0.1761 -0.1955
 1108SOL     OW 3508   4.008   5.119   3.621 -0.2390  0.1163  0.0640
 1108SOL    HW1 3509   3.946   5.198   3.626 -0.5270 -0.0801 -0.3750
 1108SOL    HW2 3510   3.978   5.057   3.549  0.4139 -0.0326 -0.0875
 1109SOL     OW 3511   4.963   1.694   1.664 -0.5399 -0.5784  0.2826
 1109SOL    HW1 3512   4.866   1.684   1.640 -0.9131 -0.2977  1.5898
 1109SOL    HW2 3513   4.987   1.791   1.666 -0.6496 -0.5620  1.4637
 1110SOL     OW 3514   0.449   2.050   1.708  0.1164  0.5188 -0.2944
 1110SOL    HW1 3515   0.399   2.009   1.631 -0.3729  1.4296 -0.4790
 1110SOL    HW2 3516   0.423   2.004   1.793 -0.0855  0.1616 -0.5458
 1111SOL     OW 3517   0.510   0.493   2.002  0.1413 -0.1071 -0.0125
 1111SOL    HW1 3518   0.601   0.530   2.024 -0.9911  1.7206  2.0191
 1111SOL    HW2 3519   0.453   0.495   2.084 -1.8989 -0.7706 -1.3518
 1112SOL     OW 3520   0.336   2.710   4.272  0.2889 -0.1626  0.5451
 1112SOL    HW1 3521   0.339   2.681   4.176  2.7612  0.2274  0.4521
 1112SOL    HW2 3522   0.281   2.644   4.324  0.0746 -1.1754 -0.8870
 1113SOL     OW 3523   3.105   0.423   5.104  0.3744  0.2436 -0.2521
 1113SOL    HW1 3524   3.139   0.476   5.183 -1.2902 -0.2195  0.8238
 1113SOL    HW2 3525   3.052   0.483   5.044  0.9359  0.4112 -0.5890
 1114SOL     OW 3526   4.258   3.723   4.736 -0.0006 -0.1198 -0.6055
 1114SOL    HW1 3527   4.325   3.721   4.810 -1.0418  0.8826  0.3993
 1114SOL    HW2 3528   4.290   3.785   4.664 -0.2894  1.1502  0.3332
 1115SOL     OW 3529   4.903   0.718   3.346  0.7233  0.2013 -0.0996
 1115SOL    HW1 3530   4.923   0.695   3.442  2.0718  0.6565 -0.2501
 1115SOL    HW2 3531   4.923   0.639   3.288 -1.4400 -0.5592  0.1047
 1116SOL     OW 3532   1.745   0.836   2.670  0.0369  0.5017 -0.5651
 1116SOL    HW1 3533   1.734   0.856   2.767 -0.2769  0.3298 -0.5676
 1116SOL    HW2 3534   1.775   0.919   2.622  0.7810  0.4403 -0.2272
 1117SOL     OW 3535   3.635   1.984   3.675  0.2001  0.3507  0.2196
 1117SOL    HW1 3536   3.543   2.023   3.677  0.5659  1.2268  1.1381
 1117SOL    HW2 3537   3.698   2.046   3.723  0.8879 -1.2320  1.4379
 1118SOL     OW 3538   4.162   3.454   4.587  0.3655 -0.5313 -0.0178
 1118SOL    HW1 3539   4.206   3.466   4.498  1.6871 -0.0931  0.6663
 1118SOL    HW2 3540   4.144   3.544   4.628 -2.1083 -0.6372 -0.6697
 1119SOL     OW 3541   2.570   3.894   3.762  0.3252 -0.6185  0.1573
 1119SOL    HW1 3542   2.554   3.825   3.690 -0.4677 -1.0113  0.7025
 1119SOL    HW2 3543   2.631   3.965   3.726  0.7860 -1.3534 -0.5707
 1120SOL     OW 3544   0.473   0.529   1.323  0.0328  0.3244  0.3503
 1120SOL    HW1 3545   0.518   0.468   1.258  0.9080  1.3342 -0.0222
 1120SOL    HW2 3546   0.464   0.483   1.411 -1.7111 -1.2889 -0.5951
 1121SOL     OW 3547   4.055   1.677   2.624  0.3924 -0.3103 -0.1983
 1121SOL    HW1 3548   3.970   1.688   2.676  0.6070  0.3179  0.0288
 1121SOL    HW2 3549   4.132   1.709   2.678  0.4502  1.9463 -1.4802
 1122SOL     OW 3550   4.665   4.542   4.124  0.1660 -0.4138 -0.0672
 1122SOL    HW1 3551   4.726   4.581   4.055 -0.9184 -0.0471 -0.8442
 1122SOL    HW2 3552   4.716   4.527   4.209  1.7394 -1.6588 -1.1723
 1123SOL     OW 3553   2.195   3.769   2.533  0.6385 -0.2315 -0.1768
 1123SOL    HW1 3554   2.128   3.843   2.534 -0.9673 -1.6220  0.9765
 1123SOL    HW2 3555   2.285   3.806   2.512  0.2576  2.3780  2.1316
 1124SOL     OW 3556   0.349   1.882   1.499  0.1784  0.3249 -0.4357
 1124SOL    HW1 3557   0.365   1.915   1.406  0.0570  0.8339 -0.2805
 1124SOL    HW2 3558   0.251   1.867   1.512  0.2188  0.0410 -0.4598
 1125SOL     OW 3559   4.750   3.665   2.261  0.0064  0.5125  0.4085
 1125SOL    HW1 3560   4.819   3.683   2.192 -0.5648  0.2267 -0.2466
 1125SOL    HW2 3561   4.707   3.576   2.244 -1.8969  1.5308 -0.3990
 1126SOL     OW 3562   1.152   3.666   3.510 -0.4928  0.2487  0.3040
 1126SOL    HW1 3563   1.115   3.749   3.551 -0.1567  0.4905  0.1212
 1126SOL    HW2 3564   1.155   3.676   3.410  0.8246  0.5626  0.3541
 1127SOL     OW 3565   1.091   4.780   0.660 -0.2167 -0.0520 -0.0180
 1127SOL    HW1 3566   1.027   4.857   0.657 -0.3993 -0.2076 -0.1977
 1127SOL    HW2 3567   1.179   4.809   0.622 -0.8606 -0.4572 -1.9222
 1128SOL     OW 3568   4.743   0.153   4.870  0.0490 -0.1356 -0.1666
 1128SOL    HW1 3569   4.729   0.122   4.776 -2.3599  1.6427 -0.5002
 1128SOL    HW2 3570   4.745   0.075   4.932 -2.8326 -1.2067 -1.2651
 1129SOL     OW 3571   2.479   2.152   3.200 -0.0908 -0.0121  0.4255
 1129SOL    HW1 3572   2.555   2.166   3.136  1.3527 -0.7452  1.8937
 1129SOL    HW2 3573   2.441   2.241   3.225 -0.2422  0.3237 -0.9071
 1130SOL     OW 3574   3.783   1.227   3.084  0.3813 -0.3065 -0.7037
 1130SOL    HW1 3575   3.771   1.246   3.182 -0.3005 -1.4273 -0.5440
 1130SOL    HW2 3576   3.880   1.210   3.065  0.4334 -0.7580 -0.0736
 1131SOL     OW 3577   0.541   5.127   0.797  0.1218 -0.0440  0.1298
 1131SOL    HW1 3578   0.471   5.084   0.854  0.0575 -0.8688 -0.5497
 1131SOL    HW2 3579   0.606   5.058   0.766  2.3436  0.9674  2.2360
 1132SOL     OW 3580   2.417   3.163   1.838 -0.1475  0.7947  0.1709
 1132SOL    HW1 3581   2.490   3.097   1.819 -1.1725 -0.2038 -0.4609
 1132SOL    HW2 3582   2.434   3.207   1.926  0.7766 -0.0070  0.4193
 1133SOL     OW 3583   5.093   2.049   4.007 -0.0887 -0.5213  0.2002
 1133SOL    HW1 3584   4.995   2.045   3.990  0.3102 -0.3989 -2.6321
 1133SOL    HW2 3585   5.118   2.141   4.038 -0.5997  0.2666 -1.5787
 1134SOL     OW 3586   4.234   4.950   0.488 -0.2835  0.5907 -0.2835
 1134SOL    HW1 3587   4.316   4.993   0.450  0.5882  0.9633  1.8374
 1134SOL    HW2 3588   4.249   4.852   0.496 -0.5003  0.5013 -0.9623
 1135SOL     OW 3589   4.507   2.609   4.824  0.1067 -0.2379  0.3652
 1135SOL    HW1 3590   4.448   2.592   4.745 -1.0242 -1.3229  1.3871
 1135SOL    HW2 3591   4.603   2.608   4.796 -0.2970 -0.0812 -1.0690
 1136SOL     OW 3592   1.435   2.342   4.466 -0.1409  0.0806 -0.3493
 1136SOL    HW1 3593   1.348   2.314   4.507 -0.9018  0.3721 -1.6873
 1136SOL    HW2 3594   1.483   2.403   4.528 -2.2678  2.2955 -0.7100
 1137SOL     OW 3595   1.853   1.906   5.082 -0.1347 -0.0998 -0.4960
 1137SOL    HW1 3596   1.779   1.846   5.110 -0.3045 -0.0245 -0.7783
 1137SOL    HW2 3597   1.907   1.933   5.162 -2.4999  2.6993  0.3242
 1138SOL     OW 3598   1.093   0.082   0.580 -0.2963 -0.3649  0.1018
 1138SOL    HW1 3599   1.101   0.041   0.488 -0.7173 -0.4955  0.1230
 1138SOL    HW2 3600   1.000   0.070   0.614 -0.7889  1.7059 -0.4057
 1139SOL     OW 3601   1.771   4.539   4.153 -0.0219  0.2267  0.2204
 1139SOL    HW1 3602   1.699   4.470   4.152  0.7047 -0.6080  1.6507
 1139SOL    HW2 3603   1.797   4.561   4.059 -1.1393 -0.5198 -0.2872
 1140SOL     OW 3604   4.269   0.361   2.727  0.0417  0.2290  0.7388
 1140SOL    HW1 3605   4.354   0.362   2.780  0.7356  0.0753 -0.3487
 1140SOL    HW2 3606   4.285   0.403   2.637 -0.6523 -1.1326 -0.0444
 1141SOL     OW 3607   2.182   0.364   3.333  0.0650 -0.6231  0.0502
 1141SOL    HW1 3608   2.196   0.279   3.384 -2.0209 -0.6664  0.6538
 1141SOL    HW2 3609   2.267   0.416   3.332  0.8687 -1.8198  1.3718
 1142SOL     OW 3610   3.270   1.630   0.617  0.1457  0.0776 -0.0223
 1142SOL    HW1 3611   3.278   1.562   0.544 -2.1259  1.5926 -1.8326
 1142SOL    HW2 3612   3.185   1.614   0.667  0.6469  0.3373  0.9141
 1143SOL     OW 3613   2.453   1.938   3.349 -0.3771 -0.6253 -0.0537
 1143SOL    HW1 3614   2.467   2.016   3.289 -1.6992 -0.1265  0.2631
 1143SOL    HW2 3615   2.473   1.965   3.444 -0.8181 -0.6790  0.0542
 1144SOL     OW 3616   4.358   2.850   2.693  0.0836 -0.1553  0.1107
 1144SOL    HW1 3617   4.260   2.833   2.684 -0.0828  1.4963 -1.7773
 1144SOL    HW2 3618   4.407   2.763   2.694 -1.2610 -0.9603 -1.0120
 1145SOL     OW 3619   2.849   0.853   4.072 -0.1178  0.1264 -0.3485
 1145SOL    HW1 3620   2.860   0.815   3.980 -1.6728  0.0415 -0.5148
 1145SOL    HW2 3621   2.916   0.926   4.086  0.8408 -0.5593 -1.1460
 1146SOL     OW 3622   2.920   1.255   2.851 -0.4671  0.1956 -0.5661
 1146SOL    HW1 3623   2.897   1.303   2.935  0.9798  0.8031 -0.4939
 1146SOL    HW2 3624   2.944   1.160   2.872  0.6757  0.5547 -0.1566
 1147SOL     OW 3625   2.188   0.040   2.160 -0.4993 -0.2039 -0.0657
 1147SOL    HW1 3626   2.145   0.111   2.216 -1.0840 -0.4067 -0.2463
 1147SOL    HW2 3627   2.127   0.017   2.084  0.4838  0.3963 -1.0547
 1148SOL     OW 3628   2.259   1.739   3.431 -0.3680 -0.6315  0.1699
 1148SOL    HW1 3629   2.276   1.834   3.405  0.0042  0.0893  2.8384
 1148SOL    HW2 3630   2.173   1.708   3.390 -0.3954  0.7596 -0.8964
 1149SOL     OW 3631   3.974   3.021   2.984 -0.4976  0.2570  0.7763
 1149SOL    HW1 3632   3.886   3.046   2.943  0.8409  0.6477 -2.1691
 1149SOL    HW2 3633   4.025   3.104   3.006 -0.1396  0.0634  0.6785
 1150SOL     OW 3634   0.108   3.841   4.777  0.1642  0.2079 -0.0154
 1150SOL    HW1 3635   0.155   3.911   4.830  1.1907  0.1158 -0.7625
 1150SOL    HW2 3636   0.010   3.841   4.799  0.1750  1.7592  0.1145
 1151SOL     OW 3637   4.529   2.130   2.132  0.3190 -0.4941  0.1684
 1151SOL    HW1 3638   4.623   2.138   2.097  0.5568  0.8438  1.0378
 1151SOL    HW2 3639   4.469   2.097   2.059  0.9556  1.3365 -1.2756
 1152SOL     OW 3640   4.113   4.528   2.502 -0.0557 -0.1870 -0.6027
 1152SOL    HW1 3641   4.160   4.587   2.436 -1.2777 -1.3765 -2.6338
 1152SOL    HW2 3642   4.167   4.445   2.517  1.4117  1.0689  1.8700
 1153SOL     OW 3643   4.122   3.191   5.039 -0.4511 -0.0287  0.1790
 1153SOL    HW1 3644   4.096   3.109   5.090 -1.3707  0.5549  0.6828
 1153SOL    HW2 3645   4.179   3.165   4.961 -2.1359 -1.3564 -0.6805
 1154SOL     OW 3646   5.149   1.040   2.850 -0.6765 -0.0231  0.1381
 1154SOL    HW1 3647   5.147   0.985   2.933 -1.3288  0.4444  0.4364
 1154SOL    HW2 3648   5.096   1.124   2.863  0.4459  0.7763 -0.2486
 1155SOL     OW 3649   4.828   0.321   3.020 -0.3810  0.6723  0.5577
 1155SOL    HW1 3650   4.836   0.254   2.946  1.8140  0.5410  0.8421
 1155SOL    HW2 3651   4.738   0.314   3.062 -0.9584 -0.6124 -0.8143
 1156SOL     OW 3652   4.119   3.857   2.766  0.0933 -0.1307  0.1464
 1156SOL    HW1 3653   4.124   3.845   2.865 -1.2857  1.4975  0.4592
 1156SOL    HW2 3654   4.071   3.942   2.745  0.4841 -0.3714 -1.9329
 1157SOL     OW 3655   4.416   0.509   1.228 -0.2251  0.1222 -0.1744
 1157SOL    HW1 3656   4.455   0.504   1.320  1.1195  2.2449 -0.5399
 1157SOL    HW2 3657   4.485   0.482   1.161 -0.2277  1.2848 -0.6791
 1158SOL     OW 3658   2.569   3.169   1.253  0.2340 -0.3967  0.1387
 1158SOL    HW1 3659   2.579   3.075   1.219 -0.0972 -0.1657 -0.6295
 1158SOL    HW2 3660   2.534   3.167   1.346  0.1748 -1.0376  0.1110
 1159SOL     OW 3661   4.165   0.060   1.576 -0.0025 -0.0363  0.0335
 1159SOL    HW1 3662   4.183   0.159   1.577  0.2045 -0.0635  1.7005
 1159SOL    HW2 3663   4.095   0.040   1.507  1.0693  1.0485 -1.4354
 1160SOL     OW 3664   4.740   3.367   5.109 -0.6947 -0.3947 -0.0664
 1160SOL    HW1 3665   4.839   3.354   5.111 -0.6118  0.2605  0.9852
 1160SOL    HW2 3666   4.701   3.336   5.196 -1.4710 -1.0251 -0.6243
 1161SOL     OW 3667   1.733   4.597   0.278  0.4697  0.1743  0.3557
 1161SOL    HW1 3668   1.821   4.602   0.324  0.3444  1.3065  0.5152
 1161SOL    HW2 3669   1.663   4.638   0.337  0.3298  1.7935 -0.8589
 1162SOL     OW 3670   0.531   0.895   1.730 -0.2118  0.0160  0.3497
 1162SOL    HW1 3671   0.608   0.958   1.721  0.1327 -0.2169  1.5845
 1162SOL    HW2 3672   0.447   0.947   1.747 -0.7810  0.4422 -3.0021
 1163SOL     OW 3673   2.860   4.989   2.115 -0.2191 -0.0043  0.0083
 1163SOL    HW1 3674   2.935   4.929   2.087  1.0809  1.9596 -0.8773
 1163SOL    HW2 3675   2.881   5.030   2.204 -0.3333  0.4042 -0.1512
 1164SOL     OW 3676   1.812   3.579   2.986  0.4653  0.4249  0.1527
 1164SOL    HW1 3677   1.807   3.661   2.928 -1.8759 -0.7721 -1.4848
 1164SOL    HW2 3678   1.902   3.537   2.976  0.1807  0.2848 -2.6969
 1165SOL     OW 3679   4.224   4.101   0.364  0.2260 -0.0435 -0.1684
 1165SOL    HW1 3680   4.245   4.111   0.267  0.2942 -1.5762 -0.3394
 1165SOL    HW2 3681   4.309   4.098   0.416  0.2250 -0.0589 -0.1676
 1166SOL     OW 3682   1.548   3.125   3.107 -0.0229  0.1056 -0.3661
 1166SOL    HW1 3683   1.448   3.118   3.114  0.0217 -2.9363 -1.5345
 1166SOL    HW2 3684   1.590   3.062   3.173  1.0535 -0.5353 -1.6356
 1167SOL     OW 3685   2.497   1.367   1.704  0.6422 -0.2090  0.1498
 1167SOL    HW1 3686   2.518   1.280   1.749 -0.9171 -1.6829 -1.7978
 1167SOL    HW2 3687   2.581   1.403   1.662  0.8676 -2.1035 -1.1430
 1168SOL     OW 3688   3.663   1.447   2.764  0.4576  0.4264  0.3121
 1168SOL    HW1 3689   3.654   1.364   2.710 -0.9087 -0.0190  1.1827
 1168SOL    HW2 3690   3.645   1.427   2.860  3.3644  1.0982  1.0822
 1169SOL     OW 3691   3.165   3.725   5.074 -0.8747 -0.2335 -0.3446
 1169SOL    HW1 3692   3.189   3.749   4.980 -2.2810  0.9990 -0.4346
 1169SOL    HW2 3693   3.160   3.626   5.084  0.2283 -0.3958 -1.3097
 1170SOL     OW 3694   4.464   2.335   4.151  0.0369  0.7083 -0.0336
 1170SOL    HW1 3695   4.520   2.257   4.123  0.7099  1.3040 -0.3896
 1170SOL    HW2 3696   4.367   2.310   4.148  0.2298 -0.0176 -0.4410
 1171SOL     OW 3697   1.325   5.108   0.771  0.3822 -0.2493 -0.6490
 1171SOL    HW1 3698   1.256   5.111   0.699 -0.4350  0.6339  0.1462
 1171SOL    HW2 3699   1.281   5.096   0.860  1.4167 -2.0759 -0.3266
 1172SOL     OW 3700   4.824   1.562   0.165  0.0087 -0.4531  0.0777
 1172SOL    HW1 3701   4.873   1.564   0.078 -0.7277  1.0290 -0.3342
 1172SOL    HW2 3702   4.730   1.530   0.150 -0.4188  0.7322  0.1420
 1173SOL     OW 3703   0.342   0.720   3.674  0.0215  0.2124 -0.1889
 1173SOL    HW1 3704   0.269   0.670   3.721 -0.6469  0.3756 -1.0249
 1173SOL    HW2 3705   0.408   0.655   3.637  0.7802  0.0956  1.2944
 1174SOL     OW 3706   0.302   1.846   2.756  0.2139  0.6925 -0.1356
 1174SOL    HW1 3707   0.322   1.757   2.795 -2.0737  0.6264  1.0733
 1174SOL    HW2 3708   0.286   1.837   2.658 -1.7893 -0.6043  0.2631
 1175SOL     OW 3709   4.855   2.747   3.739  0.1046 -0.3672  0.0869
 1175SOL    HW1 3710   4.900   2.762   3.651  0.4311 -0.0044  0.3134
 1175SOL    HW2 3711   4.907   2.792   3.811 -0.8036  0.3573  0.3089
 1176SOL     OW 3712   3.473   1.608   0.786  0.1329  0.3263 -0.0227
 1176SOL    HW1 3713   3.414   1.609   0.705 -0.9631 -0.2405  0.7455
 1176SOL    HW2 3714   3.465   1.519   0.831 -1.5191  1.5316  2.2866
 1177SOL     OW 3715   2.090   4.288   4.547 -0.0139  0.5372 -0.0782
 1177SOL    HW1 3716   2.101   4.375   4.596  1.0224 -0.4726  1.5719
 1177SOL    HW2 3717   1.993   4.266   4.540 -0.3065  1.9051 -0.7108
 1178SOL     OW 3718   1.640   1.995   0.972  0.1882 -0.6020  0.1372
 1178SOL    HW1 3719   1.639   1.954   0.880 -0.1205 -1.5499  0.5563
 1178SOL    HW2 3720   1.735   2.003   1.003  0.4647  1.4891 -1.0066
 1179SOL     OW 3721   4.447   1.908   2.660  0.6736  0.5509  0.1589
 1179SOL    HW1 3722   4.363   1.963   2.658  1.1658  1.2882 -0.5639
 1179SOL    HW2 3723   4.455   1.864   2.750  0.2059  1.5485  0.7056
 1180SOL     OW 3724   2.547   3.036   4.232  0.2753 -0.1597  0.1289
 1180SOL    HW1 3725   2.468   3.036   4.171  0.7166 -2.7782 -0.5713
 1180SOL    HW2 3726   2.614   2.968   4.200  2.6902  1.7291  0.8832
 1181SOL     OW 3727   4.081   2.205   2.367 -0.2670 -0.2358 -0.0894
 1181SOL    HW1 3728   3.983   2.213   2.348 -0.2161  0.9075  0.0690
 1181SOL    HW2 3729   4.121   2.296   2.378  0.2863 -0.6987  2.4734
 1182SOL     OW 3730   4.478   0.235   2.208 -0.1065 -0.6876  0.1192
 1182SOL    HW1 3731   4.520   0.153   2.248 -0.2131 -1.4965 -1.3258
 1182SOL    HW2 3732   4.388   0.250   2.248  0.0426 -1.1093  0.6165
 1183SOL     OW 3733   2.538   1.631   4.455  0.0909 -0.2864 -0.2121
 1183SOL    HW1 3734   2.607   1.561   4.439  0.6603  0.1575  0.2587
 1183SOL    HW2 3735   2.507   1.667   4.367  0.8948 -0.0828 -0.4289
 1184SOL     OW 3736   4.664   2.136   1.389 -0.3757 -0.0184 -0.0779
 1184SOL    HW1 3737   4.699   2.053   1.343 -0.2888  0.2636 -0.5279
 1184SOL    HW2 3738   4.667   2.123   1.488 -1.6395 -1.0834 -0.1503
 1185SOL     OW 3739   4.772   1.926   0.024 -0.0464  0.4087  0.1238
 1185SOL    HW1 3740   4.715   1.988  -0.030 -0.3733  1.0052  1.1201
 1185SOL    HW2 3741   4.829   1.979   0.087 -0.7814 -0.2913  1.4422
 1186SOL     OW 3742   2.117   0.003   2.860 -0.1091  0.2728  0.6566
 1186SOL    HW1 3743   2.110  -0.002   2.760 -1.7304  0.8343  0.7138
 1186SOL    HW2 3744   2.127  -0.089   2.898  3.5158  0.1937 -0.1420
 1187SOL     OW 3745   0.672   2.668   1.319 -0.3622 -0.1346  0.4590
 1187SOL    HW1 3746   0.613   2.738   1.280 -1.7178 -0.4389  1.8730
 1187SOL    HW2 3747   0.653   2.658   1.417  1.3489 -0.9512  0.7562
 1188SOL     OW 3748   1.001   0.985   3.600 -0.0431  0.4116 -0.1062
 1188SOL    HW1 3749   0.960   0.907   3.553  0.0241  0.1483  0.2689
 1188SOL    HW2 3750   0.948   1.007   3.681 -0.4339  1.1682 -0.5528
 1189SOL     OW 3751   1.429   1.443   1.679 -0.1170  0.3106 -0.1463
 1189SOL    HW1 3752   1.464   1.506   1.748  0.6070 -0.7244  0.4575
 1189SOL    HW2 3753   1.494   1.368   1.666 -1.3328 -0.7634 -0.2352
 1190SOL     OW 3754   3.266   2.678   4.170 -0.4508  0.0779  0.1226
 1190SOL    HW1 3755   3.215   2.754   4.211 -0.5407 -0.1314  0.4048
 1190SOL    HW2 3756   3.359   2.708   4.149 -0.5836  0.3592 -0.0659
 1191SOL     OW 3757   2.278   4.328   1.360  0.6653 -0.1153 -0.2985
 1191SOL    HW1 3758   2.199   4.366   1.312  1.3853 -0.0210 -1.4353
 1191SOL    HW2 3759   2.246   4.271   1.436 -0.4466  1.3428  0.3715
 1192SOL     OW 3760   3.454   2.269   3.248 -0.7437  0.4534  0.1676
 1192SOL    HW1 3761   3.420   2.358   3.217 -0.3175  0.7992  0.6766
 1192SOL    HW2 3762   3.526   2.283   3.317 -1.7392 -0.2900  1.4033
 1193SOL     OW 3763   5.113   4.893   2.657  0.1480  0.0990 -0.1911
 1193SOL    HW1 3764   5.158   4.830   2.594  2.7638  4.5264 -3.3595
 1193SOL    HW2 3765   5.162   4.895   2.743  1.0567 -0.9087 -0.6669
 1194SOL     OW 3766   0.384   5.028   0.111 -0.3192  0.1032  0.6105
 1194SOL    HW1 3767   0.383   4.962   0.036 -0.5256 -0.6648  1.2731
 1194SOL    HW2 3768   0.321   4.998   0.182  1.4220 -0.3167  2.0409
 1195SOL     OW 3769   0.672   4.734   3.521 -0.5887 -0.4932  0.2270
 1195SOL    HW1 3770   0.605   4.699   3.456 -1.1038 -0.7481  0.8796
 1195SOL    HW2 3771   0.759   4.685   3.510 -0.2713  0.3330 -1.1118
 1196SOL     OW 3772   1.610   4.011   3.854  0.1337 -0.3543  0.6978
 1196SOL    HW1 3773   1.592   3.922   3.813  0.0444 -0.4644  0.9740
 1196SOL    HW2 3774   1.530   4.070   3.841  0.7182  0.1564 -0.7185
 1197SOL     OW 3775   4.350   1.519   0.004 -0.2906  0.2250  0.0784
 1197SOL    HW1 3776   4.328   1.604  -0.043 -0.6714  1.3272  2.1321
 1197SOL    HW2 3777   4.266   1.473   0.033 -0.0598  0.4791  1.2032
 1198SOL     OW 3778   3.744   4.507   4.673 -0.7004 -0.2708 -0.4560
 1198SOL    HW1 3779   3.821   4.444   4.665  0.5759  1.2891 -1.0615
 1198SOL    HW2 3780   3.774   4.590   4.720 -1.5253  1.0963 -2.2295
 1199SOL     OW 3781   0.790   3.030   5.095  0.5916  0.0500 -0.0867
 1199SOL    HW1 3782   0.831   2.976   5.020 -1.7437 -2.1385  0.0666
 1199SOL    HW2 3783   0.816   2.989   5.182 -1.4544 -1.1418  0.0227
 1200SOL     OW 3784   4.114   3.090   0.787 -0.0612  0.1649  0.0505
 1200SOL    HW1 3785   4.197   3.114   0.838 -0.0481 -0.2553  0.2307
 1200SOL    HW2 3786   4.052   3.040   0.847  0.0724 -0.5775 -0.4169
 1201SOL     OW 3787   2.786   4.036   2.760 -0.0845  0.3580 -0.6256
 1201SOL    HW1 3788   2.736   3.962   2.805 -0.4097  0.0687 -1.4474
 1201SOL    HW2 3789   2.820   4.004   2.671  2.8366  0.0568  0.4945
 1202SOL     OW 3790   3.300   1.849   3.813  0.4404  0.2133  0.0102
 1202SOL    HW1 3791   3.287   1.802   3.726  0.5228  1.7539 -0.8817
 1202SOL    HW2 3792   3.290   1.784   3.889 -2.0348 -0.7301 -1.0123
 1203SOL     OW 3793   1.174   3.940   1.217 -0.4502  0.0526  0.3866
 1203SOL    HW1 3794   1.270   3.950   1.243 -0.0679 -1.1453 -0.4682
 1203SOL    HW2 3795   1.127   3.882   1.284 -0.4638  0.2573  0.5547
 1204SOL     OW 3796   3.008   3.952   3.377  0.1332 -0.8668  0.7507
 1204SOL    HW1 3797   2.919   3.910   3.397  0.2634 -0.8553  1.3797
 1204SOL    HW2 3798   2.998   4.018   3.303 -0.6340  0.0467  1.6513
 1205SOL     OW 3799   3.828   1.470   4.040  0.7346 -0.6354 -0.4937
 1205SOL    HW1 3800   3.870   1.457   3.950 -1.6268  0.3671 -1.8286
 1205SOL    HW2 3801   3.772   1.390   4.063  2.0004 -1.2745  0.5575
 1206SOL     OW 3802   1.157   3.462   1.424 -0.7740  0.2162  0.5920
 1206SOL    HW1 3803   1.120   3.369   1.427 -1.2505  0.3893  0.2544
 1206SOL    HW2 3804   1.098   3.522   1.477 -0.9441  0.4844  0.1023
 1207SOL     OW 3805   3.947   3.025   4.121  0.8653  0.4081 -0.0400
 1207SOL    HW1 3806   3.936   3.006   4.219  1.0130  1.3572  0.1691
 1207SOL    HW2 3807   3.858   3.050   4.082  0.7856 -0.0792 -0.1787
 1208SOL     OW 3808   1.202   0.548   0.965 -0.2059 -0.4789  0.0422
 1208SOL    HW1 3809   1.291   0.579   0.998  0.3920  0.3381 -2.1655
 1208SOL    HW2 3810   1.134   0.557   1.038  0.9744  1.4545  0.9638
 1209SOL     OW 3811   3.088   1.653   2.297  0.0553 -0.1030  0.7854
 1209SOL    HW1 3812   3.136   1.677   2.381 -2.5867  2.5967  1.7023
 1209SOL    HW2 3813   3.001   1.609   2.318  0.7304 -2.3658 -0.7360
 1210SOL     OW 3814   4.683   4.090   4.567  0.1243 -0.8219 -0.3204
 1210SOL    HW1 3815   4.592   4.092   4.610 -0.0270  0.6390 -0.6463
 1210SOL    HW2 3816   4.753   4.084   4.638 -0.0950  2.1668  0.2922
 1211SOL     OW 3817   4.576   2.081   4.096 -0.1540 -0.6554 -0.1093
 1211SOL    HW1 3818   4.534   2.008   4.151 -0.7396 -0.1604  0.1116
 1211SOL    HW2 3819   4.568   2.058   3.999  0.6962 -1.4342 -0.0027
 1212SOL     OW 3820   3.626   0.654   4.681 -0.0214  0.0356 -0.3014
 1212SOL    HW1 3821   3.622   0.727   4.750  0.1700 -0.4896  0.2792
 1212SOL    HW2 3822   3.639   0.566   4.727 -0.2221 -0.3634 -0.9972
 1213SOL     OW 3823   0.130   1.451   2.409 -0.3831 -0.0573 -0.1631
 1213SOL    HW1 3824   0.069   1.389   2.459 -2.0659  0.9922 -0.8451
 1213SOL    HW2 3825   0.125   1.542   2.449 -0.0203  0.2815 -0.8730
 1214SOL     OW 3826   3.007   2.894   0.289 -0.7368  0.6788 -0.1548
 1214SOL    HW1 3827   3.068   2.970   0.270 -1.1745  0.7331 -1.4393
 1214SOL    HW2 3828   2.914   2.918   0.261 -0.8634 -0.3446 -0.6653
 1215SOL     OW 3829   3.211   1.273   4.475 -0.3304  0.4724 -0.0586
 1215SOL    HW1 3830   3.165   1.361   4.463 -1.1182  0.2800  1.3974
 1215SOL    HW2 3831   3.144   1.199   4.472  0.2054 -0.0168 -0.3055
 1216SOL     OW 3832   0.773   0.204   2.055  0.1563 -0.0072  0.4022
 1216SOL    HW1 3833   0.806   0.268   1.985 -1.5309  0.2286 -0.2359
 1216SOL    HW2 3834   0.822   0.219   2.140  1.4314  0.5205 -0.3901
 1217SOL     OW 3835   3.732   1.890   2.468 -0.0960  0.6878 -0.8868
 1217SOL    HW1 3836   3.660   1.934   2.414 -1.2717  0.9865  0.8246
 1217SOL    HW2 3837   3.785   1.960   2.516 -0.8316  0.3482  0.4563
 1218SOL     OW 3838   2.600   2.027   1.916 -0.2912  0.5145  0.1305
 1218SOL    HW1 3839   2.677   2.024   1.979 -1.5663  0.8467  1.7739
 1218SOL    HW2 3840   2.526   2.082   1.956 -2.1425 -1.3608 -0.4838
 1219SOL     OW 3841   4.954   2.436   3.287 -0.0728 -0.2749  0.7278
 1219SOL    HW1 3842   4.931   2.439   3.384  0.5329 -0.5277  0.8827
 1219SOL    HW2 3843   5.014   2.357   3.269 -0.3081 -0.3228  0.1225
 1220SOL     OW 3844   2.175   4.430   3.884  0.1673 -0.1875  0.1214
 1220SOL    HW1 3845   2.139   4.351   3.835  1.7700 -0.8792 -0.0062
 1220SOL    HW2 3846   2.261   4.406   3.929 -1.0313  0.4901  3.0646
 1221SOL     OW 3847   1.932   4.695   1.223 -0.0201 -0.1999  0.5490
 1221SOL    HW1 3848   1.836   4.668   1.218  0.0104 -0.3752  0.8550
 1221SOL    HW2 3849   1.943   4.788   1.187  0.0411 -0.9535 -1.4656
 1222SOL     OW 3850   3.491   1.964   0.096  0.1740 -0.2352  0.2402
 1222SOL    HW1 3851   3.530   1.985   0.007 -0.3334 -0.8389 -0.1382
 1222SOL    HW2 3852   3.391   1.976   0.093  0.1090 -0.6480  0.6045
 1223SOL     OW 3853   3.164   3.337   4.822  0.1512  0.1776  0.0056
 1223SOL    HW1 3854   3.069   3.343   4.853  0.3348 -1.1961  0.9325
 1223SOL    HW2 3855   3.175   3.256   4.763  0.6653  0.5598 -0.4341
 1224SOL     OW 3856   0.028   3.900   1.916 -0.4468  0.7712  0.0004
 1224SOL    HW1 3857  -0.050   3.964   1.912  0.1939  1.5421 -0.5210
 1224SOL    HW2 3858   0.111   3.951   1.935 -0.1219 -0.1139  1.0529
 1225SOL     OW 3859   3.675   1.321   0.641 -0.0296  0.6008 -0.0431
 1225SOL    HW1 3860   3.712   1.234   0.672  1.6644  0.6728 -1.6800
 1225SOL    HW2 3861   3.695   1.333   0.544 -0.4794  2.6844  0.0725
 1226SOL     OW 3862   1.560   4.792   2.571 -0.5530 -0.2798 -0.8456
 1226SOL    HW1 3863   1.659   4.800   2.560 -0.4813  0.7036  0.2397
 1226SOL    HW2 3864   1.528   4.866   2.630 -1.5847 -1.9184  0.7669
 1227SOL     OW 3865   0.872   2.905   0.166 -0.8536  0.0066 -0.4983
 1227SOL    HW1 3866   0.971   2.903   0.184 -0.1315 -0.3053 -3.7252
 1227SOL    HW2 3867   0.840   2.811   0.151 -1.5706  0.1489  0.1074
 1228SOL     OW 3868   2.746   2.115   3.376  0.2760 -0.1642  0.2307
 1228SOL    HW1 3869   2.820   2.048   3.368  1.2240  0.9477 -0.7201
 1228SOL    HW2 3870   2.721   2.149   3.285 -1.5557 -0.6365  0.5135
 1229SOL     OW 3871   3.269   1.750   0.222 -0.4916  0.4293 -0.2269
 1229SOL    HW1 3872   3.189   1.694   0.244 -0.5977 -0.4454 -2.4926
 1229SOL    HW2 3873   3.336   1.694   0.173  1.5596  1.1504  1.5937
 1230SOL     OW 3874   2.887   0.738   0.054 -0.6778  0.2347 -0.1165
 1230SOL    HW1 3875   2.843   0.672   0.115 -1.2774  0.3715 -0.3875
 1230SOL    HW2 3876   2.842   0.827   0.063 -0.7182  0.2756 -0.6965
 1231SOL     OW 3877   0.795   5.071   2.972  0.4773  0.7555 -0.3077
 1231SOL    HW1 3878   0.846   5.026   2.899  0.2144 -0.4642  0.2242
 1231SOL    HW2 3879   0.697   5.054   2.960  0.4549  0.2109  0.5157
 1232SOL     OW 3880   2.985   4.634   4.534  0.1226 -0.2703  0.2285
 1232SOL    HW1 3881   3.015   4.725   4.503 -0.6730 -0.3203 -0.7717
 1232SOL    HW2 3882   3.065   4.580   4.559  0.6774  0.4287  0.0292
 1233SOL     OW 3883   2.015   2.633   2.387  0.0786  0.1505  0.5706
 1233SOL    HW1 3884   1.987   2.650   2.481  0.3775  1.7344  0.4025
 1233SOL    HW2 3885   1.935   2.610   2.332 -0.1895 -0.1517  1.0819
 1234SOL     OW 3886   1.169   4.556   1.219  0.2888 -0.1319  0.7232
 1234SOL    HW1 3887   1.128   4.550   1.128  2.0569  0.6001 -0.1744
 1234SOL    HW2 3888   1.254   4.503   1.221  1.7049  2.0165  1.0441
 1235SOL     OW 3889   3.532   2.814   4.153  0.0447 -0.2035  0.2265
 1235SOL    HW1 3890   3.514   2.865   4.237 -0.1727 -1.0820  0.7371
 1235SOL    HW2 3891   3.618   2.764   4.163  0.9549  1.1062 -0.7898
 1236SOL     OW 3892   4.848   1.380   5.013 -0.5627  0.1797  0.5153
 1236SOL    HW1 3893   4.887   1.382   5.105 -0.9209  0.0207  0.6739
 1236SOL    HW2 3894   4.796   1.463   4.998 -0.5261  0.1936  0.4667
 1237SOL     OW 3895   1.508   4.009   1.943 -0.4428 -0.3003 -0.1923
 1237SOL    HW1 3896   1.492   4.028   2.039  0.3833 -2.3490  0.4109
 1237SOL    HW2 3897   1.424   4.025   1.891 -0.7139  1.4772  0.7140
 1238SOL     OW 3898   2.661   0.382   0.013  0.4018  0.3912  0.3152
 1238SOL    HW1 3899   2.682   0.431   0.097  3.2501 -0.0615 -0.0367
 1238SOL    HW2 3900   2.663   0.284   0.030  2.7591  0.2311 -0.5468
 1239SOL     OW 3901   3.529   3.064   0.610  0.1291  0.4355 -0.5020
 1239SOL    HW1 3902   3.450   3.022   0.654 -1.7363  0.1025 -3.7937
 1239SOL    HW2 3903   3.605   2.998   0.609 -0.2046 -0.0094  0.9141
 1240SOL     OW 3904   4.358   3.930   3.008  0.5970 -1.1178 -0.2539
 1240SOL    HW1 3905   4.450   3.924   3.044  0.6142  0.4619  0.0296
 1240SOL    HW2 3906   4.356   3.995   2.932 -0.1845 -1.5131 -0.5870
 1241SOL     OW 3907   2.285   2.762   2.923  0.4700  0.0791  0.5237
 1241SOL    HW1 3908   2.235   2.831   2.870 -0.8362 -0.4270  1.0488
 1241SOL    HW2 3909   2.287   2.676   2.872  0.8431  0.1038  0.4947
 1242SOL     OW 3910   1.282   3.115   3.166  0.2140 -0.1640  0.2332
 1242SOL    HW1 3911   1.211   3.173   3.127  2.2708  0.5015 -2.8658
 1242SOL    HW2 3912   1.258   3.019   3.156 -0.2560  0.0549 -0.7613
 1243SOL     OW 3913   3.574   1.938   1.774 -0.1775 -0.7549 -0.2490
 1243SOL    HW1 3914   3.592   2.035   1.756 -0.6917 -0.4389  0.8520
 1243SOL    HW2 3915   3.631   1.907   1.851  0.3795 -1.4862 -0.9311
 1244SOL     OW 3916   0.078   2.359   4.888 -0.6320 -0.1666 -0.0050
 1244SOL    HW1 3917   0.063   2.457   4.881 -0.8564 -0.1574  0.5761
 1244SOL    HW2 3918   0.003   2.310   4.844  0.5313 -0.0722 -2.2123
 1245SOL     OW 3919   4.096   4.950   2.835 -0.0240  0.3680  0.1240
 1245SOL    HW1 3920   4.026   4.896   2.882 -0.0510  0.3648  0.0806
 1245SOL    HW2 3921   4.183   4.901   2.836 -0.1428  0.1481 -0.2548
 1246SOL     OW 3922   4.864   1.940   4.537  0.1405  1.0080 -0.1899
 1246SOL    HW1 3923   4.902   1.988   4.617  2.1649  1.1995 -1.2073
 1246SOL    HW2 3924   4.805   1.865   4.568  0.6394  1.2674  1.4863
 1247SOL     OW 3925   3.807   2.194   2.347  0.0565 -0.2621  0.2811
 1247SOL    HW1 3926   3.830   2.179   2.443  0.9853  2.4147  0.5765
 1247SOL    HW2 3927   3.707   2.193   2.336 -0.0951  0.1871  1.4555
 1248SOL     OW 3928   2.451   1.802   1.616  0.4047  0.3311 -0.2279
 1248SOL    HW1 3929   2.428   1.724   1.674 -0.8559  0.7120 -0.1837
 1248SOL    HW2 3930   2.411   1.788   1.525  0.8106  0.5836 -0.4488
 1249SOL     OW 3931   4.239   2.897   0.596 -0.0193  0.3048 -0.3091
 1249SOL    HW1 3932   4.333   2.867   0.582 -0.1170 -0.3917  0.4324
 1249SOL    HW2 3933   4.239   2.984   0.645  0.2412  0.1508 -0.0314
 1250SOL     OW 3934   2.583   1.122   1.791 -0.3016  0.5440  0.2009
 1250SOL    HW1 3935   2.520   1.060   1.743 -1.2454  0.2078  1.8028
 1250SOL    HW2 3936   2.592   1.093   1.886 -0.6137  2.7488  0.9531
 1251SOL     OW 3937   0.729   4.670   4.124 -0.2920 -0.6385  0.3500
 1251SOL    HW1 3938   0.639   4.636   4.095  0.1155 -1.6360  0.2419
 1251SOL    HW2 3939   0.749   4.755   4.075 -2.1205  0.8084  1.9523
 1252SOL     OW 3940   4.589   3.000   4.763  0.2324  0.2252  0.3156
 1252SOL    HW1 3941   4.661   3.057   4.804  1.1578 -1.5859  1.3714
 1252SOL    HW2 3942   4.573   3.028   4.669 -0.2644  3.0145  1.1453
 1253SOL     OW 3943   4.541   2.787   3.844 -0.0599 -0.2589 -0.4897
 1253SOL    HW1 3944   4.627   2.743   3.818 -1.4247 -2.6362 -1.2533
 1253SOL    HW2 3945   4.485   2.722   3.895 -0.9338  1.6560  1.1367
 1254SOL     OW 3946   3.666   3.189   4.235  0.5444 -0.1437  0.3973
 1254SOL    HW1 3947   3.698   3.147   4.151 -1.6774 -0.2449 -0.4541
 1254SOL    HW2 3948   3.628   3.279   4.215  0.5199  0.0854  1.4018
 1255SOL     OW 3949   0.784   3.389   1.417  0.0742 -0.1451 -0.4372
 1255SOL    HW1 3950   0.772   3.407   1.319 -0.0596  1.0733 -0.2157
 1255SOL    HW2 3951   0.699   3.351   1.454 -0.5150  1.0834 -0.4589
 1256SOL     OW 3952   4.762   2.632   2.817  0.1269  0.3206  0.1600
 1256SOL    HW1 3953   4.804   2.624   2.908  0.9159 -0.4275 -0.2532
 1256SOL    HW2 3954   4.767   2.727   2.787  1.2680  0.3114  0.2616
 1257SOL     OW 3955   4.220   2.839   1.665 -0.2587 -0.2005 -0.2519
 1257SOL    HW1 3956   4.149   2.900   1.701  0.0304 -0.2346  0.3918
 1257SOL    HW2 3957   4.244   2.867   1.572 -1.3602 -0.4020 -0.6164
 1258SOL     OW 3958   2.646   3.759   2.827 -1.0949  0.3617  0.3048
 1258SOL    HW1 3959   2.672   3.700   2.751  1.4405  3.0250 -1.1045
 1258SOL    HW2 3960   2.553   3.793   2.814 -0.8646  0.3992 -1.3831
 1259SOL     OW 3961   4.399   3.163   0.531 -0.4545 -0.1073  0.1948
 1259SOL    HW1 3962   4.482   3.216   0.513  1.1392 -2.4459  0.2535
 1259SOL    HW2 3963   4.336   3.172   0.453  0.7710  0.0464 -0.7962
 1260SOL     OW 3964   2.892   2.022   0.970 -0.2685 -0.1505  0.6363
 1260SOL    HW1 3965   2.987   1.997   0.955 -0.0125  1.1701 -0.0510
 1260SOL    HW2 3966   2.878   2.042   1.067 -0.1427 -1.4271  0.9436
 1261SOL     OW 3967   0.232   3.809   0.554  0.2701  0.1070 -0.1855
 1261SOL    HW1 3968   0.256   3.713   0.566  3.0795  0.8523  1.1875
 1261SOL    HW2 3969   0.216   3.828   0.457 -0.3828 -1.7171 -0.4696
 1262SOL     OW 3970   2.898   4.671   4.137 -0.1886 -0.6490 -0.2998
 1262SOL    HW1 3971   2.995   4.693   4.154 -0.2137  0.2762 -1.2900
 1262SOL    HW2 3972   2.844   4.755   4.139 -0.5670 -0.7905 -2.3199
 1263SOL     OW 3973   3.859   0.340   2.251 -0.6274 -0.0407 -0.7162
 1263SOL    HW1 3974   3.882   0.435   2.272 -0.2918 -0.5091  1.2364
 1263SOL    HW2 3975   3.824   0.295   2.333  0.9430 -2.1164 -1.1087
 1264SOL     OW 3976   2.478   3.575   4.676 -0.5297  0.3855  0.0061
 1264SOL    HW1 3977   2.401   3.609   4.731  0.2140  2.2586 -0.0365
 1264SOL    HW2 3978   2.469   3.609   4.583 -0.8618 -1.3528 -0.6355
 1265SOL     OW 3979   0.015   4.882   5.145 -0.1072  0.9143 -0.7072
 1265SOL    HW1 3980   0.033   4.952   5.215 -0.1760 -0.1590  0.4104
 1265SOL    HW2 3981   0.079   4.806   5.157 -1.7699 -0.4391 -0.2091
 1266SOL     OW 3982   1.394   0.863   1.329  0.1715  0.1195 -0.2297
 1266SOL    HW1 3983   1.342   0.848   1.245 -0.9866 -1.0297  0.6504
 1266SOL    HW2 3984   1.400   0.777   1.380  0.0344  0.9980  1.3059
 1267SOL     OW 3985   4.703   3.621   3.043  0.1671  0.4370  0.1346
 1267SOL    HW1 3986   4.754   3.537   3.026  1.0201  0.8983  0.3337
 1267SOL    HW2 3987   4.628   3.629   2.977 -0.3696 -0.8166  0.5607
 1268SOL     OW 3988   4.269   3.422   4.345 -0.2861  0.4459  0.0994
 1268SOL    HW1 3989   4.223   3.345   4.302  1.0648 -0.3358 -0.0236
 1268SOL    HW2 3990   4.290   3.492   4.276 -0.9302  0.6265  0.0867
 1269SOL     OW 3991   5.061   0.915   2.633 -0.0172 -0.1826  0.1810
 1269SOL    HW1 3992   5.108   0.949   2.714 -0.8463 -2.8256  1.8929
 1269SOL    HW2 3993   4.964   0.940   2.638 -0.3290 -1.4138  0.7110
 1270SOL     OW 3994   3.219   3.103   4.078  0.4187 -0.5228  0.4942
 1270SOL    HW1 3995   3.228   3.125   3.980 -4.0845 -1.0782 -0.2256
 1270SOL    HW2 3996   3.183   3.183   4.127 -0.5683 -1.2748  1.0155
 1271SOL     OW 3997   0.488   0.681   2.431 -0.0425 -0.3016  0.2799
 1271SOL    HW1 3998   0.556   0.740   2.387 -2.1404  1.2699 -1.0899
 1271SOL    HW2 3999   0.465   0.606   2.369  2.1682 -2.3506  1.7703
 1272SOL     OW 4000   0.472   4.672   4.462 -0.0610  0.7201 -0.0193
 1272SOL    HW1 4001   0.398   4.651   4.398  0.8001  0.2679 -0.9047
 1272SOL    HW2 4002   0.510   4.762   4.440  0.6979  0.2684 -0.6331
 1273SOL     OW 4003   1.953   0.953   1.007  0.3204  0.2692  0.2478
 1273SOL    HW1 4004   1.946   0.885   0.934  1.8771 -0.3714  0.6446
 1273SOL    HW2 4005   1.927   0.911   1.094 -0.0597  0.5984  0.2973
 1274SOL     OW 4006   1.916   1.058   3.807 -0.1272 -0.6563  0.4456
 1274SOL    HW1 4007   1.993   1.113   3.838 -0.7816  1.6164 -1.5540
 1274SOL    HW2 4008   1.881   1.002   3.882  1.6442  0.4347  2.1650
 1275SOL     OW 4009   3.703   2.229   4.847 -0.5778  0.6633 -0.1029
 1275SOL    HW1 4010   3.729   2.286   4.925  0.7814  0.3738 -0.3108
 1275SOL    HW2 4011   3.623   2.269   4.802 -0.0218  2.0978  0.1095
 1276SOL     OW 4012   3.857   3.643   2.058  0.1836 -0.1860 -0.1851
 1276SOL    HW1 4013   3.900   3.554   2.046 -1.2883 -0.8506 -0.7613
 1276SOL    HW2 4014   3.807   3.667   1.974 -2.1360 -0.3437  1.0788
 1277SOL     OW 4015   2.338   1.664   0.596  0.0089 -0.1006 -0.6976
 1277SOL    HW1 4016   2.376   1.722   0.524 -0.8463  1.4446  0.0448
 1277SOL    HW2 4017   2.239   1.661   0.587  0.0003 -1.0549 -0.4095
 1278SOL     OW 4018   3.334   0.089   3.120  0.1924 -0.4816 -0.1524
 1278SOL    HW1 4019   3.286   0.003   3.139 -0.1814 -0.1750  0.3042
 1278SOL    HW2 4020   3.367   0.129   3.206 -1.0927  0.6725 -0.1656
 1279SOL     OW 4021   3.747   1.163   4.584  0.2224 -0.3805  0.0325
 1279SOL    HW1 4022   3.795   1.113   4.656  3.3232 -0.2951 -1.7995
 1279SOL    HW2 4023   3.671   1.108   4.550  0.3379 -1.5612  1.5765
 1280SOL     OW 4024   4.936   2.620   2.437 -0.3080 -0.3366 -0.5082
 1280SOL    HW1 4025   5.027   2.658   2.451 -0.7961  0.2284  1.5575
 1280SOL    HW2 4026   4.873   2.694   2.413 -0.5241 -0.4638 -0.3378
 1281SOL     OW 4027   4.217   1.079   1.315 -0.0504  0.3885 -0.4364
 1281SOL    HW1 4028   4.163   1.033   1.386 -0.2986  2.1507  0.5865
 1281SOL    HW2 4029   4.292   1.020   1.286 -1.4658 -1.4132 -0.6078
 1282SOL     OW 4030   0.100   3.268   4.418  0.4846 -0.0201  0.1868
 1282SOL    HW1 4031   0.146   3.343   4.465 -2.3302  1.8774  0.1387
 1282SOL    HW2 4032   0.053   3.211   4.485 -2.1896  1.7512 -0.0410
 1283SOL     OW 4033   4.161   4.195   0.790 -0.1994 -1.1843 -0.1980
 1283SOL    HW1 4034   4.246   4.201   0.843 -0.1298 -0.3406 -0.4022
 1283SOL    HW2 4035   4.177   4.231   0.698 -1.0994  0.2028  0.1599
 1284SOL     OW 4036   3.597   3.533   0.419  0.0605 -0.2438 -0.4238
 1284SOL    HW1 4037   3.565   3.622   0.450  0.0181  0.1037 -1.4219
 1284SOL    HW2 4038   3.641   3.484   0.494  1.7748  1.3924 -0.3019
 1285SOL     OW 4039   3.493   3.216   1.108 -0.3939  0.1313  0.7082
 1285SOL    HW1 4040   3.571   3.222   1.170  0.3459  0.5814 -0.2326
 1285SOL    HW2 4041   3.524   3.185   1.018 -1.3021  0.2874  0.3290
 1286SOL     OW 4042   4.217   0.683   1.303  0.4244  0.0028  0.3122
 1286SOL    HW1 4043   4.207   0.759   1.239  0.3651  1.5498  2.0647
 1286SOL    HW2 4044   4.288   0.621   1.269 -0.3168  0.1761 -1.7319
 1287SOL     OW 4045   2.825   2.421   3.755  0.4215  0.7782 -0.1799
 1287SOL    HW1 4046   2.805   2.409   3.657 -0.0927  1.8568 -0.2290
 1287SOL    HW2 4047   2.746   2.463   3.799  0.9065  0.9076  0.5712
 1288SOL     OW 4048   2.315   0.236   0.003 -0.4146  0.1821 -0.0114
 1288SOL    HW1 4049   2.262   0.151   0.011 -1.1041  0.5529 -0.5344
 1288SOL    HW2 4050   2.351   0.262   0.092 -0.3154 -0.5810  0.1800
 1289SOL     OW 4051   3.742   1.537   0.792 -0.3892  0.2607  0.1899
 1289SOL    HW1 4052   3.647   1.562   0.813 -0.7553 -1.6835  1.1295
 1289SOL    HW2 4053   3.742   1.453   0.738  0.8078  0.2318  0.2179
 1290SOL     OW 4054   2.512   3.311   4.259  0.2412 -1.1031  0.1767
 1290SOL    HW1 4055   2.450   3.338   4.184  1.4675  1.0126 -0.1713
 1290SOL    HW2 4056   2.512   3.212   4.269 -1.8619 -1.2760 -0.9534
 1291SOL     OW 4057   3.473   1.412   0.325  0.3839  0.1410 -0.6009
 1291SOL    HW1 4058   3.442   1.404   0.419 -1.7687  0.1005 -1.2780
 1291SOL    HW2 4059   3.572   1.394   0.321  0.3390 -0.8001  1.4793
 1292SOL     OW 4060   2.961   0.188   0.918  0.2411  0.3004  0.1299
 1292SOL    HW1 4061   2.936   0.121   0.988 -0.2158  0.3790  0.0403
 1292SOL    HW2 4062   2.930   0.279   0.945 -1.0667  0.1410 -0.7472
 1293SOL     OW 4063   1.532   1.571   3.380  0.2055 -0.4187 -0.6260
 1293SOL    HW1 4064   1.514   1.503   3.309 -1.4337 -1.3082  0.5816
 1293SOL    HW2 4065   1.517   1.530   3.470 -0.5393  1.4366  0.1429
 1294SOL     OW 4066   1.754   3.269   4.030  0.3327 -0.0507  0.1430
 1294SOL    HW1 4067   1.675   3.329   4.038  0.0849 -0.5382  1.6142
 1294SOL    HW2 4068   1.807   3.294   3.949 -0.4680  1.2834  0.0108
 1295SOL     OW 4069   1.697   4.005   0.222  0.0041 -0.0996  0.3203
 1295SOL    HW1 4070   1.746   3.969   0.143 -1.0520 -2.5816  0.7093
 1295SOL    HW2 4071   1.602   4.022   0.198  0.6170  3.4883 -0.0810
 1296SOL     OW 4072   4.082   3.405   3.951  0.0231 -0.3565  0.1449
 1296SOL    HW1 4073   4.082   3.475   4.023  0.0809 -0.0711 -0.1277
 1296SOL    HW2 4074   3.994   3.407   3.902  1.2031  1.9042 -2.1169
 1297SOL     OW 4075   3.363   4.467   2.529 -0.2117  0.5308  0.3644
 1297SOL    HW1 4076   3.458   4.500   2.525 -0.6180  1.6192 -0.5069
 1297SOL    HW2 4077   3.363   4.375   2.569  1.4431 -0.3237 -1.4038
 1298SOL     OW 4078   0.038   3.770   0.773 -0.2564  0.1986  0.3322
 1298SOL    HW1 4079   0.079   3.767   0.682  1.4186 -1.6334  1.0834
 1298SOL    HW2 4080   0.110   3.779   0.842 -0.9501 -3.1745  1.7025
 1299SOL     OW 4081   4.349   0.932   5.151  0.3111 -0.1009  0.4603
 1299SOL    HW1 4082   4.284   0.923   5.227  0.1786 -0.0214  0.3582
 1299SOL    HW2 4083   4.426   0.871   5.165 -1.1781 -2.4746 -0.8929
 1300SOL     OW 4084   4.449   0.684   3.002  0.0881  0.7297 -0.2176
 1300SOL    HW1 4085   4.463   0.756   2.935 -0.4975 -0.0151 -1.1655
 1300SOL    HW2 4086   4.508   0.606   2.980 -0.2936  0.3805 -0.0207
 1301SOL     OW 4087   4.629   2.498   4.317 -0.0850 -0.4226 -0.2750
 1301SOL    HW1 4088   4.554   2.442   4.281 -0.7012 -0.0726  0.4385
 1301SOL    HW2 4089   4.591   2.569   4.376  0.8650 -0.5937  0.5483
 1302SOL     OW 4090   3.662   0.542   2.669 -0.2501 -0.2144  0.6253
 1302SOL    HW1 4091   3.675   0.636   2.700 -0.8647 -0.0026  0.2554
 1302SOL    HW2 4092   3.751   0.500   2.650 -0.0356  0.8199 -0.7536
 1303SOL     OW 4093   3.437   4.724   4.241  0.1534 -0.8667  0.6026
 1303SOL    HW1 4094   3.467   4.761   4.153  0.0057  0.6202  1.1528
 1303SOL    HW2 4095   3.507   4.741   4.310 -0.2670 -0.8962  1.0414
 1304SOL     OW 4096   1.343   1.902   5.012  0.0258  0.7824  0.0448
 1304SOL    HW1 4097   1.420   1.949   4.971  0.1278  1.7342  1.2754
 1304SOL    HW2 4098   1.346   1.912   5.112  0.2368 -2.1043  0.4384
 1305SOL     OW 4099   2.797   1.462   4.802  0.3051  0.4875  0.3091
 1305SOL    HW1 4100   2.879   1.404   4.803  2.2665  3.1142  0.5863
 1305SOL    HW2 4101   2.819   1.552   4.838 -2.3371  1.8254 -1.1189
 1306SOL     OW 4102   0.314   3.716   1.270  0.1776  0.2557 -0.3341
 1306SOL    HW1 4103   0.380   3.668   1.328  0.2750  1.6920  0.7833
 1306SOL    HW2 4104   0.363   3.778   1.208 -0.0016 -0.3673 -1.1108
 1307SOL     OW 4105   3.580   3.668   3.901  0.4260  0.1565  0.1748
 1307SOL    HW1 4106   3.480   3.674   3.908  0.2326 -2.6532  1.4452
 1307SOL    HW2 4107   3.622   3.749   3.941 -1.3594  0.8600  0.7042
 1308SOL     OW 4108   0.557   2.112   3.324  0.3796 -0.2185 -0.0620
 1308SOL    HW1 4109   0.499   2.055   3.265  0.4111 -0.4578  0.1348
 1308SOL    HW2 4110   0.649   2.119   3.285 -0.1985  1.5268 -1.2559
 1309SOL     OW 4111   4.034   1.008   1.003 -0.1002 -0.1332 -0.0883
 1309SOL    HW1 4112   3.935   1.003   1.016 -0.2633  2.0750 -0.1467
 1309SOL    HW2 4113   4.057   1.090   0.951  2.0606  1.8609  3.5815
 1310SOL     OW 4114   0.293   3.661   4.720  0.3900  0.3330  0.7899
 1310SOL    HW1 4115   0.226   3.734   4.730  0.7154  0.7069  0.2918
 1310SOL    HW2 4116   0.385   3.700   4.719  0.5121  0.0479 -0.6940
 1311SOL     OW 4117   2.872   3.597   4.427  0.8707 -0.0473 -0.2363
 1311SOL    HW1 4118   2.937   3.650   4.373 -0.5797  2.1647  0.0284
 1311SOL    HW2 4119   2.903   3.594   4.522 -0.0014  2.2172  0.1840
 1312SOL     OW 4120   3.077   0.563   4.040  0.2091 -0.0631 -0.5439
 1312SOL    HW1 4121   3.089   0.642   3.980  0.9018  0.6721  0.5179
 1312SOL    HW2 4122   3.000   0.579   4.102  0.0261 -0.4510 -0.6659
 1313SOL     OW 4123   1.281   0.067   3.491  0.5724 -0.1262 -0.1532
 1313SOL    HW1 4124   1.351   0.035   3.555  0.5731 -2.6424 -1.2942
 1313SOL    HW2 4125   1.273   0.166   3.498  4.0180  0.2488  0.2510
 1314SOL     OW 4126   4.430   2.191   1.148  0.4534 -0.4888 -0.1501
 1314SOL    HW1 4127   4.466   2.242   1.227 -0.5237 -0.8043  0.5216
 1314SOL    HW2 4128   4.426   2.094   1.171 -0.5108 -0.4954 -0.3182
 1315SOL     OW 4129   0.072   2.057   2.605 -0.5297  0.5603  0.2390
 1315SOL    HW1 4130   0.063   2.022   2.698  0.1685 -0.5755 -0.0985
 1315SOL    HW2 4131  -0.011   2.035   2.553  0.4083 -1.8712 -0.3434
 1316SOL     OW 4132   5.030   3.067   4.098 -0.3656  0.0835  0.6913
 1316SOL    HW1 4133   4.964   3.119   4.152  0.0077 -0.0933  1.3363
 1316SOL    HW2 4134   5.119   3.067   4.145 -0.4258 -1.3349  0.8458
 1317SOL     OW 4135   4.721   0.318   0.118  0.3317  0.8457 -0.0911
 1317SOL    HW1 4136   4.742   0.224   0.144 -0.2626  0.6313 -0.3650
 1317SOL    HW2 4137   4.659   0.318   0.039  1.1698  1.4712 -0.7678
 1318SOL     OW 4138   2.507   0.026   1.046 -0.2196 -0.1646  0.1339
 1318SOL    HW1 4139   2.542   0.080   0.969 -0.4528 -0.8584 -0.4652
 1318SOL    HW2 4140   2.417   0.060   1.072  0.3881  0.8993  0.9522
 1319SOL     OW 4141   4.994   4.431   1.547 -0.6635 -0.3258  0.2366
 1319SOL    HW1 4142   5.046   4.366   1.490  0.4603  0.5452  0.2279
 1319SOL    HW2 4143   5.040   4.520   1.545 -2.2466  0.5156  0.1433
 1320SOL     OW 4144   4.730   2.777   0.817 -0.9926 -0.2543 -0.2771
 1320SOL    HW1 4145   4.801   2.848   0.826 -1.4130  0.0510  0.7933
 1320SOL    HW2 4146   4.644   2.819   0.788 -1.9451  0.1636  2.8048
 1321SOL     OW 4147   0.618   1.340   4.314  0.0121 -0.4060  0.2409
 1321SOL    HW1 4148   0.521   1.317   4.322  0.2581 -1.4139  0.5015
 1321SOL    HW2 4149   0.635   1.376   4.222 -0.2374 -2.3112 -0.6139
 1322SOL     OW 4150   1.530   0.104   4.451 -0.3943  0.1317  0.0751
 1322SOL    HW1 4151   1.614   0.067   4.491 -0.8562 -0.7936  0.2216
 1322SOL    HW2 4152   1.474   0.143   4.523 -0.3790  0.1654  0.0686
 1323SOL     OW 4153   2.155   1.450   1.220  0.0326  0.5214 -0.3858
 1323SOL    HW1 4154   2.057   1.438   1.234  0.2099 -1.9206 -0.8423
 1323SOL    HW2 4155   2.206   1.408   1.295  0.7586  1.6002 -0.2451
 1324SOL     OW 4156   3.149   0.644   1.557 -0.1886  0.1689  0.3048
 1324SOL    HW1 4157   3.073   0.585   1.584  0.3516 -0.2913  0.8516
 1324SOL    HW2 4158   3.189   0.611   1.472 -0.7444  0.5536 -0.1135
 1325SOL     OW 4159   2.440   0.035   2.573 -1.0049  0.3429 -0.3156
 1325SOL    HW1 4160   2.512  -0.008   2.519 -1.0306  0.0233 -0.1002
 1325SOL    HW2 4161   2.474   0.051   2.666 -0.5202  2.0632 -0.7527
 1326SOL     OW 4162   3.024   3.503   2.143 -0.1684  0.3017 -0.3457
 1326SOL    HW1 4163   3.030   3.597   2.175  1.3776  0.2343 -0.3555
 1326SOL    HW2 4164   3.115   3.461   2.146 -0.5800 -0.7654 -1.6126
 1327SOL     OW 4165   3.180   1.531   2.840 -0.0334  0.3890  0.1698
 1327SOL    HW1 4166   3.151   1.436   2.851  3.3642 -0.5201  3.1459
 1327SOL    HW2 4167   3.253   1.535   2.771 -2.8361  1.6913 -2.9920
 1328SOL     OW 4168   3.059   2.172   1.205 -0.2333  0.3612  0.2118
 1328SOL    HW1 4169   3.079   2.100   1.138  0.6031  0.2339  0.5836
 1328SOL    HW2 4170   2.977   2.147   1.257 -0.0664 -0.2340  0.2024
 1329SOL     OW 4171   3.396   4.014   2.683 -0.3229 -0.5046  0.2399
 1329SOL    HW1 4172   3.442   3.956   2.750 -0.2623  1.7364  2.2779
 1329SOL    HW2 4173   3.465   4.063   2.629 -0.3711 -1.0739 -0.3494
 1330SOL     OW 4174   4.282   0.114   3.130 -0.0587  0.1703  0.1106
 1330SOL    HW1 4175   4.301   0.029   3.179  2.0461  0.6721  0.2790
 1330SOL    HW2 4176   4.322   0.191   3.180  0.1673  0.9595 -1.2337
 1331SOL     OW 4177   0.915   5.008   1.291  0.3628  0.1824  0.3362
 1331SOL    HW1 4178   0.945   4.913   1.300  1.8818  0.5968 -0.1442
 1331SOL    HW2 4179   0.986   5.069   1.327  0.2856  1.2274 -1.1944
 1332SOL     OW 4180   2.198   3.846   1.737  0.0906  0.2576 -0.2799
 1332SOL    HW1 4181   2.270   3.908   1.768  0.6403  0.2675 -1.5098
 1332SOL    HW2 4182   2.211   3.757   1.781  0.8962  0.2409 -0.5302
 1333SOL     OW 4183   3.363   4.831   1.152  0.1742 -0.5163  0.7680
 1333SOL    HW1 4184   3.406   4.767   1.087  1.3712  0.1884  0.8262
 1333SOL    HW2 4185   3.268   4.805   1.165  0.2558 -1.4686 -0.2583
 1334SOL     OW 4186   0.714   4.062   0.165  0.1133 -0.0132  0.2557
 1334SOL    HW1 4187   0.706   4.140   0.103  0.6359  0.9297  1.3421
 1334SOL    HW2 4188   0.625   4.042   0.205  0.2976  1.2024  1.3409
 1335SOL     OW 4189   4.475   0.749   2.464 -0.3331 -0.2590  0.2355
 1335SOL    HW1 4190   4.567   0.782   2.443 -0.9063 -0.1330 -2.4390
 1335SOL    HW2 4191   4.436   0.805   2.537  1.3841  0.2275  0.8373
 1336SOL     OW 4192   1.835   0.717   3.403 -0.3401 -0.8489 -0.2267
 1336SOL    HW1 4193   1.882   0.635   3.371 -0.4728 -1.1295  0.2876
 1336SOL    HW2 4194   1.786   0.697   3.488  0.5669  0.0495  0.5438
 1337SOL     OW 4195   4.390   2.538   4.501  0.7520 -0.3782  0.3233
 1337SOL    HW1 4196   4.460   2.608   4.495 -0.9669  1.2899 -2.3049
 1337SOL    HW2 4197   4.320   2.566   4.567  1.1292 -0.6647  0.8470
 1338SOL     OW 4198   3.552   1.788   1.106  0.0410 -0.2963  0.3575
 1338SOL    HW1 4199   3.521   1.836   1.188  1.7463 -1.0851  1.5381
 1338SOL    HW2 4200   3.497   1.816   1.027 -0.2869  2.1049  1.3519
 1339SOL     OW 4201   3.645   0.658   0.646 -0.0821  0.2827  0.1436
 1339SOL    HW1 4202   3.570   0.724   0.636  0.4573  0.7480 -1.1235
 1339SOL    HW2 4203   3.731   0.708   0.651  0.3589 -0.3298 -1.1108
 1340SOL     OW 4204   4.817   2.038   3.903  0.8327 -0.3452 -0.0587
 1340SOL    HW1 4205   4.886   2.019   3.833 -0.6207 -1.1174 -1.3312
 1340SOL    HW2 4206   4.809   1.959   3.964  0.0059 -0.8959 -0.8574
 1341SOL     OW 4207   4.857   3.903   2.868  0.3463 -0.1908 -0.0847
 1341SOL    HW1 4208   4.791   3.979   2.864 -0.4616 -0.7413  1.4719
 1341SOL    HW2 4209   4.898   3.889   2.779  1.1622  2.6301 -0.2402
 1342SOL     OW 4210   4.005   1.725   5.106 -0.0573  0.2350  0.4140
 1342SOL    HW1 4211   3.982   1.785   5.183 -0.1153 -0.1079  0.6702
 1342SOL    HW2 4212   3.991   1.630   5.134  1.0273  0.0547  0.3528
 1343SOL     OW 4213   1.783   2.532   1.132 -0.3432 -0.1921 -0.5580
 1343SOL    HW1 4214   1.802   2.479   1.049  0.7048  0.2935 -0.6483
 1343SOL    HW2 4215   1.821   2.485   1.212 -0.9236 -0.4162 -0.4061
 1344SOL     OW 4216   2.519   4.955   0.856  0.1384 -0.2605 -0.4461
 1344SOL    HW1 4217   2.618   4.943   0.855  0.2505  0.5915 -0.3103
 1344SOL    HW2 4218   2.494   5.016   0.931 -0.3123  0.9410 -1.5485
 1345SOL     OW 4219   2.725   2.451   0.563  0.1951 -0.0226 -0.1226
 1345SOL    HW1 4220   2.678   2.393   0.629 -1.0428  0.4001 -0.6087
 1345SOL    HW2 4221   2.734   2.544   0.600  1.8593 -0.4045  0.5100
 1346SOL     OW 4222   4.449   3.123   4.230 -0.1767  0.0983 -0.2579
 1346SOL    HW1 4223   4.362   3.158   4.196  0.8428  3.9969  0.6379
 1346SOL    HW2 4224   4.501   3.198   4.272  2.4991 -2.5928  1.6632
 1347SOL     OW 4225   4.462   1.784   2.952  0.1214 -0.2341 -0.3959
 1347SOL    HW1 4226   4.441   1.881   2.965  0.7417 -0.0774 -0.5487
 1347SOL    HW2 4227   4.377   1.733   2.939 -0.3969 -0.0613  1.9246
 1348SOL     OW 4228   3.218   3.893   3.032  0.3912  0.6596  0.5668
 1348SOL    HW1 4229   3.279   3.852   2.965  0.6965  0.4012  0.9991
 1348SOL    HW2 4230   3.126   3.855   3.022  0.9191 -1.0867  1.7480
 1349SOL     OW 4231   4.094   0.071   2.896 -0.2107 -0.7128  0.9583
 1349SOL    HW1 4232   4.179   0.088   2.947  0.1351 -0.7483  0.3995
 1349SOL    HW2 4233   4.089  -0.025   2.871  0.2683 -0.4506 -0.2101
 1350SOL     OW 4234   2.625   0.947   3.921  0.5399 -0.3904 -0.0180
 1350SOL    HW1 4235   2.656   1.003   3.844 -1.9297  0.4424 -0.4999
 1350SOL    HW2 4236   2.703   0.924   3.979  2.1008  0.9880 -1.4622
 1351SOL     OW 4237   2.827   3.354   2.068 -0.0915 -0.2438  0.1481
 1351SOL    HW1 4238   2.835   3.337   1.970  0.2051 -2.0605  0.4468
 1351SOL    HW2 4239   2.909   3.400   2.101  0.0054 -0.0380 -0.3609
 1352SOL     OW 4240   1.834   2.614   4.102 -0.0342  0.4489 -0.2187
 1352SOL    HW1 4241   1.932   2.593   4.089 -0.1087  0.3760 -0.6770
 1352SOL    HW2 4242   1.779   2.543   4.057 -0.3188 -0.4972  1.5300
 1353SOL     OW 4243   2.716   0.256   4.785  0.1018  0.7613 -0.1658
 1353SOL    HW1 4244   2.729   0.339   4.839 -0.7244  0.5246  0.4141
 1353SOL    HW2 4245   2.626   0.260   4.740  0.1602  0.2931 -0.3264
 1354SOL     OW 4246   4.781   3.119   1.256  0.3000 -0.2809  0.0653
 1354SOL    HW1 4247   4.772   3.041   1.194  0.8670  0.6196 -1.1988
 1354SOL    HW2 4248   4.751   3.093   1.348  0.6587 -2.0202 -0.2908
 1355SOL     OW 4249   2.238   0.744   1.857  0.1517 -0.1950  0.7043
 1355SOL    HW1 4250   2.279   0.666   1.903  0.8682  0.0622  0.5153
 1355SOL    HW2 4251   2.253   0.827   1.911 -1.1528 -0.2763  1.2172
 1356SOL     OW 4252   3.592   4.235   2.511  0.1292 -0.2312  0.4146
 1356SOL    HW1 4253   3.639   4.187   2.586  0.0441  0.2394  0.7764
 1356SOL    HW2 4254   3.605   4.334   2.522  0.5049 -0.1748 -0.4538
 1357SOL     OW 4255   2.371   4.172   3.114  0.5791 -0.4133 -0.2354
 1357SOL    HW1 4256   2.412   4.170   3.023 -1.5055  0.8368 -1.2583
 1357SOL    HW2 4257   2.298   4.104   3.119  1.3501 -1.1976  0.8915
 1358SOL     OW 4258   4.818   3.426   2.888 -0.3573 -1.0050 -0.1830
 1358SOL    HW1 4259   4.894   3.387   2.837  1.8179  1.0333  1.2620
 1358SOL    HW2 4260   4.733   3.414   2.837  1.2987 -1.1815 -3.0893
 1359SOL     OW 4261   3.485   4.108   2.285  0.6091  0.0869  0.1601
 1359SOL    HW1 4262   3.454   4.178   2.221  0.9894 -0.1764 -0.3198
 1359SOL    HW2 4263   3.522   4.151   2.367  0.3045  0.4337  0.1115
 1360SOL     OW 4264   1.132   4.332   2.660  0.1348 -0.2406  0.1528
 1360SOL    HW1 4265   1.056   4.277   2.627  0.0213  0.0685 -0.1060
 1360SOL    HW2 4266   1.098   4.405   2.720  0.1869  0.1077 -0.2363
 1361SOL     OW 4267   1.145   4.509   2.869  0.1623 -0.0895 -0.3644
 1361SOL    HW1 4268   1.173   4.436   2.932 -0.0843  0.3551  0.2768
 1361SOL    HW2 4269   1.221   4.573   2.858  0.3011 -0.3156 -0.7491
 1362SOL     OW 4270   0.710   1.996   3.556  0.3527  0.3448 -0.3126
 1362SOL    HW1 4271   0.644   2.050   3.503 -0.5780 -0.2064  0.2681
 1362SOL    HW2 4272   0.792   1.981   3.501 -0.4945 -0.0197 -1.5215
 1363SOL     OW 4273   2.340   2.658   3.999  0.3126 -0.6152  0.5131
 1363SOL    HW1 4274   2.350   2.595   3.922 -0.1824  0.0044 -0.0623
 1363SOL    HW2 4275   2.366   2.750   3.972  1.1174 -0.5689  1.3781
 1364SOL     OW 4276   2.997   5.134   1.418  0.1682  0.2655  0.0994
 1364SOL    HW1 4277   2.944   5.145   1.333 -0.6052  0.8011  0.6346
 1364SOL    HW2 4278   3.004   5.222   1.464  0.7846  0.0222  0.4791
 1365SOL     OW 4279   4.821   3.778   0.076 -0.1530 -0.1287  0.2035
 1365SOL    HW1 4280   4.742   3.746   0.025 -1.2662 -0.6542  2.1782
 1365SOL    HW2 4281   4.796   3.857   0.133  1.4408  1.4615 -1.1573
 1366SOL     OW 4282   2.442   0.521   2.861  0.0709  0.0633 -0.6980
 1366SOL    HW1 4283   2.382   0.445   2.834 -0.8529  0.7201 -0.5679
 1366SOL    HW2 4284   2.498   0.492   2.938 -0.5299 -0.3906 -0.4147
 1367SOL     OW 4285   4.793   3.125   4.924  0.0109  0.2321 -0.7453
 1367SOL    HW1 4286   4.867   3.075   4.969 -1.1767 -1.0543 -0.1508
 1367SOL    HW2 4287   4.718   3.138   4.989 -0.9774  0.0144 -1.8166
 1368SOL     OW 4288   2.755   0.126   3.848  0.1841 -0.5545 -0.4114
 1368SOL    HW1 4289   2.701   0.100   3.929  0.3830 -1.2765 -0.5047
 1368SOL    HW2 4290   2.831   0.184   3.876 -1.6061  1.9584 -0.4724
 1369SOL     OW 4291   0.060   4.058   3.258  0.1272 -0.2401 -0.6407
 1369SOL    HW1 4292   0.042   4.120   3.182  0.3770 -0.8163 -1.1730
 1369SOL    HW2 4293  -0.027   4.031   3.299  0.0008  0.2092 -0.6029
 1370SOL     OW 4294   2.438   4.430   1.777 -0.1191  0.0017  0.0147
 1370SOL    HW1 4295   2.378   4.497   1.733 -1.5770 -1.8193 -0.9565
 1370SOL    HW2 4296   2.533   4.452   1.758 -0.5256  2.1400  0.2893
 1371SOL     OW 4297   4.542   0.346   3.735 -0.3610 -0.2298  0.4993
 1371SOL    HW1 4298   4.480   0.370   3.810 -0.0966  0.4467  0.5049
 1371SOL    HW2 4299   4.623   0.301   3.772 -0.0339  0.4826  0.6741
 1372SOL     OW 4300   1.721   0.271   2.906 -0.2207 -0.0003 -0.8363
 1372SOL    HW1 4301   1.700   0.182   2.866 -1.2518  0.2600 -0.8906
 1372SOL    HW2 4302   1.730   0.339   2.833  1.3066 -0.1832 -0.8558
 1373SOL     OW 4303   1.509   3.079   3.773  0.0279  0.1026  0.0105
 1373SOL    HW1 4304   1.580   3.023   3.815  0.0200  0.9242  1.1829
 1373SOL    HW2 4305   1.547   3.169   3.750 -0.2161 -0.0179 -0.9160
 1374SOL     OW 4306   5.055   4.969   1.049 -0.0376  0.6245  0.4095
 1374SOL    HW1 4307   4.981   4.943   1.111 -0.5549  0.7482 -0.1425
 1374SOL    HW2 4308   5.123   5.023   1.098 -0.2010  0.3226  0.9746
 1375SOL     OW 4309   0.069   4.812   3.219  0.1562 -0.1391 -0.0005
 1375SOL    HW1 4310   0.169   4.817   3.225  0.2232 -0.6710 -0.6605
 1375SOL    HW2 4311   0.037   4.732   3.270  0.2487 -1.1751 -1.4936
 1376SOL     OW 4312   0.099   3.214   0.524  0.7614 -0.0082 -0.4111
 1376SOL    HW1 4313   0.131   3.122   0.502 -1.5084 -0.5901 -1.6272
 1376SOL    HW2 4314   0.026   3.208   0.593 -0.0539  0.7550 -1.1832
 1377SOL     OW 4315   1.269   4.937   1.415  0.0930 -0.4607 -0.5015
 1377SOL    HW1 4316   1.304   4.956   1.324 -0.0348 -1.0350 -0.6695
 1377SOL    HW2 4317   1.175   4.903   1.408  0.0507 -0.4182 -0.1505
 1378SOL     OW 4318   0.557   5.047   0.349 -0.4105  0.1028 -0.7613
 1378SOL    HW1 4319   0.515   5.040   0.258 -0.1685  1.8506 -1.0279
 1378SOL    HW2 4320   0.640   4.990   0.352 -0.7806 -0.4835 -1.4070
 1379SOL     OW 4321   3.619   4.649   1.573 -0.9477  0.0440  0.5893
 1379SOL    HW1 4322   3.696   4.683   1.628  0.0982  0.3657 -1.0103
 1379SOL    HW2 4323   3.632   4.552   1.554 -0.5012  0.2891 -0.3760
 1380SOL     OW 4324   3.239   4.399   3.353  0.6754 -0.0340 -0.1687
 1380SOL    HW1 4325   3.318   4.410   3.293  1.1335 -1.0805  0.2185
 1380SOL    HW2 4326   3.246   4.313   3.402 -0.1117  0.4139  0.7728
 1381SOL     OW 4327   2.059   4.390   2.591  0.1058  0.7406  0.1918
 1381SOL    HW1 4328   2.116   4.327   2.643 -0.3813  0.4037  0.3311
 1381SOL    HW2 4329   1.987   4.338   2.544 -0.9995  1.2956  1.2268
 1382SOL     OW 4330   3.642   0.541   1.705  0.1906 -0.1549  0.0638
 1382SOL    HW1 4331   3.581   0.475   1.661  1.7042 -0.9484 -0.9482
 1382SOL    HW2 4332   3.623   0.544   1.803 -0.5613 -1.3664 -0.0201
 1383SOL     OW 4333   1.966   1.727   4.895 -0.0793  0.0113 -0.2941
 1383SOL    HW1 4334   1.941   1.793   4.966 -1.0649 -1.1459  0.4516
 1383SOL    HW2 4335   2.065   1.730   4.882  0.0126  0.9071  0.4496
 1384SOL     OW 4336   3.661   0.087   1.864 -0.0192  0.9682  0.3685
 1384SOL    HW1 4337   3.575   0.056   1.905  0.2409 -0.8873 -0.3852
 1384SOL    HW2 4338   3.677   0.183   1.888 -0.7611  0.4926  3.0551
 1385SOL     OW 4339   4.296   2.114   4.633  0.2315 -0.1558 -0.4520
 1385SOL    HW1 4340   4.341   2.172   4.565  1.5468 -0.4015  0.1680
 1385SOL    HW2 4341   4.357   2.039   4.657 -0.8333 -0.9250 -0.1042
 1386SOL     OW 4342   0.872   1.926   0.611  0.1036  0.2179 -0.0872
 1386SOL    HW1 4343   0.846   1.837   0.575  0.3627 -0.1331  0.5702
 1386SOL    HW2 4344   0.895   1.917   0.708  1.8341  0.6560 -0.4249
 1387SOL     OW 4345   4.528   2.930   2.889 -0.4722  0.1645  0.8460
 1387SOL    HW1 4346   4.447   2.905   2.836 -1.1187  3.3799  0.0988
 1387SOL    HW2 4347   4.609   2.928   2.829 -0.4303 -0.5654  0.9241
 1388SOL     OW 4348   2.566   1.121   2.519  0.2773  0.2128  0.1283
 1388SOL    HW1 4349   2.660   1.091   2.539  0.3408  0.4500  0.1894
 1388SOL    HW2 4350   2.539   1.191   2.585 -0.3927 -0.7415  0.8809
 1389SOL     OW 4351   4.652   3.724   0.869  0.3555 -0.0393  0.1725
 1389SOL    HW1 4352   4.699   3.804   0.830  0.2639  0.5176  1.1597
 1389SOL    HW2 4353   4.710   3.643   0.859  0.5587  0.1963 -0.6142
 1390SOL     OW 4354   4.790   4.494   2.991  0.1903  0.1365  0.3721
 1390SOL    HW1 4355   4.788   4.422   2.921 -1.2460  1.3678 -0.9053
 1390SOL    HW2 4356   4.699   4.503   3.032  0.1905  1.6096  0.0841
 1391SOL     OW 4357   0.102   5.042   1.745 -0.1601 -0.2452 -0.4540
 1391SOL    HW1 4358   0.088   5.064   1.648 -0.0943 -0.5670 -0.5380
 1391SOL    HW2 4359   0.200   5.031   1.763 -0.1912 -0.4795 -0.4184
 1392SOL     OW 4360   0.488   1.455   3.128  0.1883 -0.7433 -0.1828
 1392SOL    HW1 4361   0.513   1.364   3.161  0.2245 -0.4787  0.5171
 1392SOL    HW2 4362   0.389   1.458   3.114 -0.0738 -0.3400  1.5450
 1393SOL     OW 4363   4.142   0.582   4.687  0.4764 -0.0928  0.0409
 1393SOL    HW1 4364   4.107   0.492   4.714 -0.3993 -0.0088 -0.7755
 1393SOL    HW2 4365   4.111   0.603   4.594  0.9996  0.8880  0.0807
 1394SOL     OW 4366   0.491   2.223   3.771  0.1214 -0.3618 -0.1078
 1394SOL    HW1 4367   0.569   2.180   3.816  0.4132 -0.4168 -0.6612
 1394SOL    HW2 4368   0.470   2.174   3.687  0.7075  0.8015 -0.9562
 1395SOL     OW 4369   3.190   0.587   3.223 -0.0240  0.2388 -0.3261
 1395SOL    HW1 4370   3.217   0.497   3.191 -3.7296 -1.2585  0.2409
 1395SOL    HW2 4371   3.132   0.631   3.154 -2.6283 -0.1931  1.4488
 1396SOL     OW 4372   2.060   2.861   2.213  0.2992  0.3021  0.1612
 1396SOL    HW1 4373   2.004   2.930   2.258 -1.3812 -0.5846 -0.4843
 1396SOL    HW2 4374   2.064   2.779   2.270  2.7113  1.0359  1.1671
 1397SOL     OW 4375   4.705   4.117   2.804  0.0885  0.0524 -0.5147
 1397SOL    HW1 4376   4.636   4.169   2.856 -1.5664 -3.2673  0.8823
 1397SOL    HW2 4377   4.683   4.121   2.707  0.2040  2.0938 -0.5183
 1398SOL     OW 4378   1.289   1.100   2.831  0.2611  0.3865  0.0864
 1398SOL    HW1 4379   1.249   1.150   2.908 -3.7791 -1.4987 -0.5279
 1398SOL    HW2 4380   1.317   1.009   2.861  0.3831  0.2892 -0.3155
 1399SOL     OW 4381   2.906   0.463   0.991 -0.3595  0.0463  0.1364
 1399SOL    HW1 4382   2.969   0.476   0.914  1.0090 -0.7786  1.0796
 1399SOL    HW2 4383   2.953   0.483   1.077 -1.6004  0.0873  0.8289
 1400SOL     OW 4384   4.068   3.700   0.976 -0.0341 -0.0805  0.7395
 1400SOL    HW1 4385   4.048   3.780   0.918 -1.5561 -1.3461 -0.5835
 1400SOL    HW2 4386   3.983   3.666   1.015  0.6027 -1.0533  1.2968
 1401SOL     OW 4387   0.244   4.965   1.330 -0.1817 -0.4107 -0.4128
 1401SOL    HW1 4388   0.190   4.908   1.392 -0.2498 -0.8006 -0.8213
 1401SOL    HW2 4389   0.304   5.025   1.383  0.3506 -1.3055  0.0351
 1402SOL     OW 4390   3.881   4.072   4.838 -0.0315 -0.2590  0.1046
 1402SOL    HW1 4391   3.974   4.067   4.873  0.3947 -1.0581 -1.0555
 1402SOL    HW2 4392   3.839   4.158   4.867  1.0113  0.0500  0.7667
 1403SOL     OW 4393   0.145   0.971   0.015  0.2144  0.0842  0.0402
 1403SOL    HW1 4394   0.214   0.914   0.061 -0.0130 -0.4514 -0.2811
 1403SOL    HW2 4395   0.186   1.014  -0.065  0.7882  1.4948  1.0307
 1404SOL     OW 4396   1.904   2.577   3.415 -0.3762  0.0191  0.2744
 1404SOL    HW1 4397   1.921   2.541   3.507  0.0282  0.9217  0.5711
 1404SOL    HW2 4398   1.832   2.646   3.419  0.9234  1.4323  0.2653
 1405SOL     OW 4399   2.974   1.117   5.030  0.0265 -0.9788  0.3091
 1405SOL    HW1 4400   2.949   1.165   4.946  0.2628  0.1604  0.8742
 1405SOL    HW2 4401   3.038   1.043   5.008  0.0204 -0.7471 -0.5243
 1406SOL     OW 4402   4.015   0.834   4.727  0.0709 -0.0706 -0.0802
 1406SOL    HW1 4403   4.037   0.737   4.721 -0.2106 -0.0781 -4.6475
 1406SOL    HW2 4404   4.099   0.887   4.724  0.1332 -0.1621  0.0372
 1407SOL     OW 4405   1.604   4.066   1.051  0.2099  0.2628 -0.7092
 1407SOL    HW1 4406   1.530   4.097   0.991 -0.4099  0.6376  0.2347
 1407SOL    HW2 4407   1.566   4.010   1.124  1.0608 -0.8955 -1.1271
 1408SOL     OW 4408   0.562   2.773   2.930  0.1415 -0.5036  0.4358
 1408SOL    HW1 4409   0.591   2.748   3.023  1.7566 -0.9101 -0.1429
 1408SOL    HW2 4410   0.605   2.860   2.904 -0.9316  0.0128  0.3371
 1409SOL     OW 4411   2.308   2.878   0.224 -0.2394  0.3627 -0.0868
 1409SOL    HW1 4412   2.351   2.829   0.300  0.8396  1.2838 -0.0790
 1409SOL    HW2 4413   2.268   2.812   0.160 -0.2517 -0.4577  0.7386
 1410SOL     OW 4414   3.414   3.514   1.562  0.3283 -0.0734 -0.0711
 1410SOL    HW1 4415   3.500   3.510   1.511 -0.3493  0.6082 -1.3319
 1410SOL    HW2 4416   3.348   3.450   1.523 -1.0554  2.2514 -1.8320
 1411SOL     OW 4417   4.489   0.342   1.709 -0.1775 -0.2554  0.0046
 1411SOL    HW1 4418   4.518   0.270   1.646 -0.6077 -0.9635  0.5996
 1411SOL    HW2 4419   4.528   0.325   1.799 -0.0890  0.3951  0.0927
 1412SOL     OW 4420   0.685   3.011   2.886 -0.0793 -0.0855  0.2293
 1412SOL    HW1 4421   0.660   3.108   2.887  0.4004  0.0349  1.5364
 1412SOL    HW2 4422   0.768   2.997   2.938 -0.6494 -1.3358  0.8415
 1413SOL     OW 4423   1.641   2.711   3.163 -0.9066 -0.3028 -0.6470
 1413SOL    HW1 4424   1.656   2.631   3.222  1.0965  0.8445  0.4758
 1413SOL    HW2 4425   1.559   2.695   3.107 -0.3857 -3.2777 -0.7363
 1414SOL     OW 4426   1.049   3.686   0.808 -0.0231  0.0586  0.7684
 1414SOL    HW1 4427   1.064   3.587   0.802  0.2248  0.0735  1.1105
 1414SOL    HW2 4428   1.096   3.732   0.733 -0.2565 -0.0952  0.5265
 1415SOL     OW 4429   2.282   1.216   2.876 -0.0712  0.1134  0.6203
 1415SOL    HW1 4430   2.308   1.141   2.937 -0.4870 -0.1150  0.5237
 1415SOL    HW2 4431   2.187   1.241   2.894 -0.5951 -0.7632 -0.7491
 1416SOL     OW 4432   0.864   1.345   0.986 -0.5411  0.1063  0.2371
 1416SOL    HW1 4433   0.809   1.422   0.953 -0.5137  0.4472  0.9761
 1416SOL    HW2 4434   0.804   1.271   1.016 -0.5628 -0.4610 -1.1425
 1417SOL     OW 4435   4.891   3.960   0.494 -0.2748  0.4183 -0.5362
 1417SOL    HW1 4436   4.890   3.861   0.486 -1.6637  0.3906 -0.3233
 1417SOL    HW2 4437   4.908   3.985   0.590 -0.5182  0.3657 -0.4777
 1418SOL     OW 4438   3.726   5.090   1.165 -0.6709  0.4963  0.5199
 1418SOL    HW1 4439   3.761   5.164   1.108 -1.1738 -0.6887 -1.3920
 1418SOL    HW2 4440   3.704   5.126   1.256 -0.0723  2.4873 -0.0765
 1419SOL     OW 4441   4.424   1.149   0.980  0.0580 -0.4604  0.2823
 1419SOL    HW1 4442   4.371   1.220   1.027  1.9618  0.6010  0.9400
 1419SOL    HW2 4443   4.373   1.063   0.981 -1.3189  0.3189  1.4938
 1420SOL     OW 4444   0.269   2.841   3.974  0.0205  0.3987  0.3558
 1420SOL    HW1 4445   0.254   2.806   3.882  0.8397  0.5818  0.1484
 1420SOL    HW2 4446   0.223   2.929   3.985  0.7838  0.8750 -0.2131
 1421SOL     OW 4447   2.675   3.493   0.680 -0.3515 -0.2008  0.0074
 1421SOL    HW1 4448   2.689   3.408   0.732 -1.0452  0.5020  1.3830
 1421SOL    HW2 4449   2.758   3.513   0.627  1.0437 -0.1175  2.0999
 1422SOL     OW 4450   2.092   3.758   0.560 -0.3799 -0.3844  0.4280
 1422SOL    HW1 4451   2.062   3.663   0.565  1.6933 -1.2435 -1.4647
 1422SOL    HW2 4452   2.191   3.761   0.547 -0.4597  2.0110 -0.1957
 1423SOL     OW 4453   3.264   4.177   3.489 -0.1623  0.2539 -0.4642
 1423SOL    HW1 4454   3.188   4.141   3.542  0.1297 -1.6407 -1.2655
 1423SOL    HW2 4455   3.336   4.210   3.551 -1.9170  2.9249  0.3196
 1424SOL     OW 4456   2.168   4.800   4.613  0.1948  0.2294  0.0445
 1424SOL    HW1 4457   2.069   4.789   4.617  0.1443  0.8232  0.5979
 1424SOL    HW2 4458   2.198   4.802   4.518 -0.3731  0.4526 -0.1314
 1425SOL     OW 4459   1.028   4.735   2.108  0.1150  0.5452 -0.3384
 1425SOL    HW1 4460   1.059   4.763   2.017 -0.3373  0.8764 -0.3912
 1425SOL    HW2 4461   1.092   4.769   2.177  0.9803 -0.5105 -0.5932
 1426SOL     OW 4462   0.620   2.075   2.833 -0.4472 -0.0409 -0.1451
 1426SOL    HW1 4463   0.662   2.047   2.747 -0.5385  0.7791 -0.4719
 1426SOL    HW2 4464   0.685   2.129   2.886 -0.5713 -0.0762  0.0453
 1427SOL     OW 4465   3.819   2.734   4.981  0.0363 -0.2398 -0.7613
 1427SOL    HW1 4466   3.909   2.691   4.979  0.5655  0.8399 -0.9257
 1427SOL    HW2 4467   3.788   2.741   5.076  0.2780 -0.2999 -0.6780
 1428SOL     OW 4468   4.036   2.141   1.953 -0.4563  0.0962  0.0740
 1428SOL    HW1 4469   4.053   2.235   1.921 -1.4899  0.3635  0.2680
 1428SOL    HW2 4470   3.957   2.141   2.014  0.3092 -0.7188  1.0904
 1429SOL     OW 4471   3.274   4.200   4.705 -0.4293 -0.2360  0.1369
 1429SOL    HW1 4472   3.239   4.288   4.671 -1.6606 -0.9753 -0.5926
 1429SOL    HW2 4473   3.361   4.215   4.752 -1.4377  1.6102  1.5415
 1430SOL     OW 4474   2.286   4.059   0.856 -0.3584  0.4202 -0.1846
 1430SOL    HW1 4475   2.300   3.961   0.873  0.6391  0.8897  2.0580
 1430SOL    HW2 4476   2.353   4.091   0.789  0.6162 -0.0796  0.5165
 1431SOL     OW 4477   4.560   4.054   1.812  0.2995 -0.0184 -0.3513
 1431SOL    HW1 4478   4.557   4.151   1.789 -0.6794 -0.4029 -2.0714
 1431SOL    HW2 4479   4.638   4.011   1.768 -0.3702 -0.3523 -1.2564
 1432SOL     OW 4480   0.482   4.516   2.598  0.4084 -0.1605 -0.3173
 1432SOL    HW1 4481   0.529   4.562   2.523 -0.8826  0.6651 -0.6591
 1432SOL    HW2 4482   0.547   4.498   2.672  1.4861 -0.0930 -1.2190
 1433SOL     OW 4483   3.399   4.434   3.959 -0.5643  0.2621 -0.2816
 1433SOL    HW1 4484   3.422   4.377   4.038  0.1615 -0.5135 -1.0167
 1433SOL    HW2 4485   3.435   4.526   3.972  1.5455 -0.4540 -0.6302
 1434SOL     OW 4486   1.587   1.048   1.805  0.4522 -0.0850  0.8562
 1434SOL    HW1 4487   1.622   1.109   1.734  3.3363  0.9265  2.9240
 1434SOL    HW2 4488   1.508   1.090   1.848 -0.1881  0.1555 -0.5068
 1435SOL     OW 4489   2.643   4.695   1.348  0.0504  0.0915  0.1931
 1435SOL    HW1 4490   2.634   4.605   1.390  0.4643  0.0185  0.1278
 1435SOL    HW2 4491   2.604   4.693   1.256  0.3160 -0.0987  0.0836
 1436SOL     OW 4492   0.744   3.921   1.054 -0.7093  0.2892 -0.1988
 1436SOL    HW1 4493   0.772   4.005   1.100  0.3639 -1.3760  2.4076
 1436SOL    HW2 4494   0.803   3.904   0.975  0.3738  0.9674  0.4510
 1437SOL     OW 4495   0.040   3.394   4.791 -0.1214 -0.2325 -0.0981
 1437SOL    HW1 4496   0.108   3.422   4.859 -0.6186 -1.1869  0.8116
 1437SOL    HW2 4497   0.002   3.476   4.747  1.9812  0.3266 -1.0432
 1438SOL     OW 4498   5.134   3.838   3.553 -0.6476 -0.4055 -0.2702
 1438SOL    HW1 4499   5.079   3.842   3.469  0.1256 -0.0456 -0.7684
 1438SOL    HW2 4500   5.217   3.785   3.536  0.5834  1.4657 -0.3833
 1439SOL     OW 4501   0.085   4.618   1.943 -0.0440 -0.1868 -0.0959
 1439SOL    HW1 4502   0.138   4.577   2.017  1.6346  0.3161 -0.9719
 1439SOL    HW2 4503   0.017   4.553   1.910 -0.8888 -0.3834  1.9220
 1440SOL     OW 4504   2.765   1.377   4.531  0.3012  0.4063  0.5805
 1440SOL    HW1 4505   2.833   1.320   4.486 -0.5152  0.4706 -0.8250
 1440SOL    HW2 4506   2.791   1.393   4.626 -0.3941 -3.9652  1.7341
 1441SOL     OW 4507   4.373   2.420   1.524  0.9321  0.6827 -0.0837
 1441SOL    HW1 4508   4.329   2.331   1.516  1.1089  0.6271 -0.4844
 1441SOL    HW2 4509   4.319   2.489   1.476  0.8264  0.7796  0.1751
 1442SOL     OW 4510   2.254   4.884   0.798  0.3908  0.8679 -0.6290
 1442SOL    HW1 4511   2.346   4.917   0.818  0.1414  1.3657 -0.2758
 1442SOL    HW2 4512   2.259   4.793   0.757  1.0348  0.8806 -0.5852
 1443SOL     OW 4513   3.039   3.395   1.288  0.3493  0.3595  0.1926
 1443SOL    HW1 4514   2.941   3.385   1.303  0.4314  0.1611  0.5964
 1443SOL    HW2 4515   3.067   3.339   1.210  0.6527 -2.0037  1.8920
 1444SOL     OW 4516   2.907   0.738   3.822  0.7948  0.4357 -0.2909
 1444SOL    HW1 4517   2.889   0.669   3.752  1.5474  0.2243 -0.2793
 1444SOL    HW2 4518   2.979   0.800   3.791  0.7669  0.6609  0.0829
 1445SOL     OW 4519   2.227   3.134   4.402 -0.6809 -0.0082  0.3913
 1445SOL    HW1 4520   2.231   3.233   4.410  0.2139  0.0440 -0.4245
 1445SOL    HW2 4521   2.315   3.095   4.431 -0.2536 -0.3832 -1.3023
 1446SOL     OW 4522   3.292   1.507   4.024 -0.3227 -0.1766 -0.0589
 1446SOL    HW1 4523   3.298   1.603   4.052  0.2353  0.9307 -3.4310
 1446SOL    HW2 4524   3.382   1.477   3.992 -0.4528 -1.9299  1.1087
 1447SOL     OW 4525   4.557   0.623   2.025 -0.4100  0.0375 -0.1051
 1447SOL    HW1 4526   4.521   0.712   2.052  2.5677  1.0112  1.1024
 1447SOL    HW2 4527   4.602   0.631   1.936  1.0362  0.1601  0.6018
 1448SOL     OW 4528   0.266   4.525   2.111 -0.3730  0.3440  0.1675
 1448SOL    HW1 4529   0.343   4.538   2.049  0.9274  0.0644  1.6491
 1448SOL    HW2 4530   0.290   4.456   2.179 -2.2502 -0.3059  0.2025
 1449SOL     OW 4531   1.457   3.625   0.678 -0.4212  0.5904 -0.1266
 1449SOL    HW1 4532   1.478   3.641   0.775 -0.4074  0.3756 -0.0934
 1449SOL    HW2 4533   1.543   3.614   0.627 -0.4388 -0.6570  0.0716
 1450SOL     OW 4534   4.957   0.437   0.736  0.2728  0.0850  0.0727
 1450SOL    HW1 4535   5.024   0.500   0.777 -0.4093  2.0271 -1.6734
 1450SOL    HW2 4536   4.879   0.429   0.797  0.4769  0.7506  0.4430
 1451SOL     OW 4537   1.122   1.062   2.603 -0.0395 -0.0123  0.3342
 1451SOL    HW1 4538   1.167   1.057   2.692 -1.8051  0.8032  1.3142
 1451SOL    HW2 4539   1.027   1.089   2.615 -0.6244 -0.9621 -1.7332
 1452SOL     OW 4540   0.026   3.853   2.293  0.2146  0.2095 -0.0037
 1452SOL    HW1 4541  -0.027   3.932   2.260 -0.5573 -0.4624 -0.4096
 1452SOL    HW2 4542  -0.037   3.781   2.323  0.7778 -1.6608 -2.9386
 1453SOL     OW 4543   3.312   0.286   4.965 -0.3129 -0.3412 -0.8660
 1453SOL    HW1 4544   3.366   0.361   4.925  1.0085 -0.6352  0.3198
 1453SOL    HW2 4545   3.227   0.323   5.003 -0.2764  0.3553 -1.4403
 1454SOL     OW 4546   1.884   0.965   5.131  0.1656 -0.2649 -0.0590
 1454SOL    HW1 4547   1.851   0.909   5.056 -1.8878  0.2450  0.4097
 1454SOL    HW2 4548   1.952   1.031   5.097  0.3335 -0.9908 -1.1571
 1455SOL     OW 4549   0.344   4.867   3.494  0.0791  0.1565  0.0087
 1455SOL    HW1 4550   0.287   4.935   3.448 -0.8516 -0.1725  0.6552
 1455SOL    HW2 4551   0.360   4.895   3.589  1.3329  0.4427 -0.2772
 1456SOL     OW 4552   3.224   5.002   3.783  0.0017 -0.5630 -0.0322
 1456SOL    HW1 4553   3.259   4.988   3.876  1.2198  0.5545 -0.2886
 1456SOL    HW2 4554   3.129   5.033   3.788  0.0759 -0.4372  0.8580
 1457SOL     OW 4555   5.036   0.604   3.855  0.0243  0.0497 -0.1070
 1457SOL    HW1 4556   5.006   0.510   3.870  0.9869  0.0735  2.5669
 1457SOL    HW2 4557   5.014   0.660   3.935  1.2079  1.6219 -0.8129
 1458SOL     OW 4558   3.793   0.383   5.054  0.0239 -0.4414  0.4666
 1458SOL    HW1 4559   3.726   0.384   4.980  0.4585  0.5495  0.0728
 1458SOL    HW2 4560   3.831   0.475   5.066  1.6880 -1.0814  0.3482
 1459SOL     OW 4561   2.499   4.023   0.407  0.2989  0.3913 -0.0247
 1459SOL    HW1 4562   2.504   4.030   0.307  0.8528  2.5645  0.1084
 1459SOL    HW2 4563   2.556   4.094   0.448 -0.5916  0.0854  1.8373
 1460SOL     OW 4564   1.188   2.620   4.687  0.0593 -0.1691  0.0394
 1460SOL    HW1 4565   1.277   2.659   4.666  0.4430 -0.1770  1.5755
 1460SOL    HW2 4566   1.120   2.694   4.692  0.1227 -0.0803 -0.3282
 1461SOL     OW 4567   2.579   2.673   5.037  0.2358 -0.2400  0.4396
 1461SOL    HW1 4568   2.511   2.659   5.110 -0.4103 -1.6629 -0.3883
 1461SOL    HW2 4569   2.669   2.682   5.078 -0.2686  0.3039  1.4890
 1462SOL     OW 4570   1.534   3.950   3.494  0.0711 -0.1161  0.4165
 1462SOL    HW1 4571   1.627   3.985   3.500  1.2644 -2.9884  0.2171
 1462SOL    HW2 4572   1.499   3.931   3.586 -0.3617  0.9931  0.4930
 1463SOL     OW 4573   1.586   0.595   4.668 -0.3878 -0.4336  0.2059
 1463SOL    HW1 4574   1.684   0.599   4.645 -0.7054 -0.2051 -1.2145
 1463SOL    HW2 4575   1.571   0.528   4.740  0.8921 -0.0256  0.8855
 1464SOL     OW 4576   1.254   2.356   1.684 -0.4402 -0.0054 -0.3768
 1464SOL    HW1 4577   1.328   2.393   1.628  0.0961  0.3745  0.5499
 1464SOL    HW2 4578   1.292   2.306   1.762 -1.1673 -0.8280 -0.5324
 1465SOL     OW 4579   3.192   1.435   1.250  0.0804  0.0696  0.0856
 1465SOL    HW1 4580   3.148   1.392   1.172  0.0093 -0.1217  0.2279
 1465SOL    HW2 4581   3.267   1.493   1.219  0.1964 -0.1824 -0.1094
 1466SOL     OW 4582   1.709   4.335   2.764 -0.8695 -0.4265  0.5537
 1466SOL    HW1 4583   1.621   4.379   2.783 -0.2134  1.4323 -0.4670
 1466SOL    HW2 4584   1.781   4.404   2.761  0.7627 -1.9673  1.8912
 1467SOL     OW 4585   4.529   0.802   1.579  0.1802  0.3548 -0.6331
 1467SOL    HW1 4586   4.576   0.876   1.531  0.8831 -0.0046 -0.5055
 1467SOL    HW2 4587   4.595   0.751   1.635 -0.2376 -0.5635 -0.9617
 1468SOL     OW 4588   5.133   1.038   3.721  0.1843 -0.3856  0.0401
 1468SOL    HW1 4589   5.147   1.136   3.705  0.4866 -0.3486  0.5118
 1468SOL    HW2 4590   5.049   1.025   3.773  0.7117 -0.2876  0.9397
 1469SOL     OW 4591   0.518   3.522   2.480  0.2690  0.2177  0.1264
 1469SOL    HW1 4592   0.615   3.511   2.499 -0.3543 -2.2172  2.5075
 1469SOL    HW2 4593   0.479   3.588   2.544  0.3902  1.6610 -1.2207
 1470SOL     OW 4594   2.431   0.870   4.091  0.1916 -0.2004 -0.2570
 1470SOL    HW1 4595   2.499   0.900   4.025  0.1107  2.5048  0.7464
 1470SOL    HW2 4596   2.477   0.834   4.173  0.5283  2.0328  0.6049
 1471SOL     OW 4597   4.314   3.232   0.961  0.2401  0.5715 -0.1671
 1471SOL    HW1 4598   4.261   3.312   0.990  0.5545  1.0817 -0.9727
 1471SOL    HW2 4599   4.411   3.253   0.964  0.3024  0.4213 -0.9667
 1472SOL     OW 4600   2.319   5.096   4.467 -0.4506  0.7842  0.1272
 1472SOL    HW1 4601   2.399   5.114   4.524 -0.6084 -0.1901  0.6792
 1472SOL    HW2 4602   2.296   4.998   4.472 -1.3468  0.9570 -0.4474
 1473SOL     OW 4603   4.232   1.249   3.946  0.2319  0.4109 -0.6184
 1473SOL    HW1 4604   4.269   1.273   4.036 -0.2440 -1.4496  0.0997
 1473SOL    HW2 4605   4.277   1.166   3.913 -0.7131  0.1935 -1.3840
 1474SOL     OW 4606   4.259   3.941   2.110 -0.6712 -0.1637  0.0002
 1474SOL    HW1 4607   4.291   3.917   2.018 -1.0158  0.0009 -0.1648
 1474SOL    HW2 4608   4.174   3.993   2.103 -0.3130  0.4837  0.3851
 1475SOL     OW 4609   5.043   2.355   1.940 -0.0169 -0.1929  0.2384
 1475SOL    HW1 4610   5.086   2.431   1.891 -0.6109 -0.2880 -0.4472
 1475SOL    HW2 4611   5.024   2.382   2.034 -0.0829  0.4645  0.0404
 1476SOL     OW 4612   0.319   4.365   3.110 -0.4223 -0.1953 -0.0013
 1476SOL    HW1 4613   0.389   4.437   3.112 -0.1073 -0.5105  0.6358
 1476SOL    HW2 4614   0.360   4.280   3.075 -0.8941  0.0328 -1.1390
 1477SOL     OW 4615   2.222   3.361   0.183 -0.2260 -0.5280 -0.0304
 1477SOL    HW1 4616   2.232   3.422   0.262 -0.3190 -0.4836 -0.0540
 1477SOL    HW2 4617   2.218   3.266   0.216 -1.0656 -0.4643  0.0798
 1478SOL     OW 4618   2.627   2.626   3.266  0.0320  0.1284 -0.4793
 1478SOL    HW1 4619   2.615   2.655   3.361 -0.8934 -0.4395 -0.4077
 1478SOL    HW2 4620   2.544   2.650   3.214  0.1214 -0.4763 -0.9033
 1479SOL     OW 4621   5.083   0.863   4.787  0.1980 -0.2658  0.0296
 1479SOL    HW1 4622   4.993   0.820   4.787 -0.6915  1.4904 -0.6564
 1479SOL    HW2 4623   5.075   0.957   4.753  1.6813  1.1876  3.2430
 1480SOL     OW 4624   2.807   1.541   2.326 -0.3710 -0.5795  0.2131
 1480SOL    HW1 4625   2.833   1.447   2.306  2.0816 -0.4513  2.3560
 1480SOL    HW2 4626   2.830   1.564   2.420  0.0941  2.4679 -0.5046
 1481SOL     OW 4627   2.575   0.801   0.891 -0.1766 -0.3925 -0.0895
 1481SOL    HW1 4628   2.556   0.866   0.964 -0.0918  0.0064 -0.4210
 1481SOL    HW2 4629   2.514   0.818   0.814  0.7431  0.1687 -0.7159
 1482SOL     OW 4630   1.858   1.967   4.046 -0.1447  0.0106  0.0203
 1482SOL    HW1 4631   1.847   1.921   4.134  2.0938  0.7082  0.7225
 1482SOL    HW2 4632   1.769   2.000   4.015 -0.9156  0.3250  2.3579
 1483SOL     OW 4633   3.674   1.236   0.091 -0.0777 -0.3209 -0.4054
 1483SOL    HW1 4634   3.659   1.302   0.018 -0.9829  1.4251  1.2610
 1483SOL    HW2 4635   3.727   1.159   0.056  1.2898  1.4045 -2.3697
 1484SOL     OW 4636   2.236   0.624   1.343 -0.6200 -0.0133  0.2072
 1484SOL    HW1 4637   2.177   0.549   1.313 -1.7259  0.9225 -0.0341
 1484SOL    HW2 4638   2.283   0.597   1.427 -1.3690 -0.8067  0.3958
 1485SOL     OW 4639   2.016   4.200   4.840 -0.0663 -0.0734  0.1610
 1485SOL    HW1 4640   1.989   4.242   4.927  2.1247 -0.0183  0.8796
 1485SOL    HW2 4641   1.941   4.143   4.806 -1.4580  0.9276  1.4086
 1486SOL     OW 4642   0.005   1.031   0.763 -0.2494  0.2438 -0.0771
 1486SOL    HW1 4643  -0.009   1.071   0.673  1.5464  1.6385  0.2109
 1486SOL    HW2 4644  -0.078   0.983   0.792 -1.0396  0.2559 -2.2052
 1487SOL     OW 4645   1.734   1.977   2.023 -0.5716 -0.7970 -0.1771
 1487SOL    HW1 4646   1.741   2.056   2.084  0.5892 -0.9164 -0.1294
 1487SOL    HW2 4647   1.638   1.953   2.010 -1.0055  1.0414 -0.7269
 1488SOL     OW 4648   4.939   1.345   4.501 -0.1257 -0.1254 -0.6581
 1488SOL    HW1 4649   4.946   1.286   4.582  0.6889 -2.1690 -2.1164
 1488SOL    HW2 4650   4.985   1.432   4.519  0.6389 -0.8006  0.8663
 1489SOL     OW 4651   1.387   0.706   3.582  0.4167 -0.2564  0.2943
 1489SOL    HW1 4652   1.483   0.680   3.598  0.7659  0.3794 -0.6479
 1489SOL    HW2 4653   1.327   0.651   3.640  1.3684 -0.5113  1.0590
 1490SOL     OW 4654   0.655   4.359   2.819  0.2170  0.2784  0.5050
 1490SOL    HW1 4655   0.592   4.291   2.782  0.3963 -0.0883  0.8578
 1490SOL    HW2 4656   0.700   4.322   2.901  0.2174  0.8710  0.7831
 1491SOL     OW 4657   0.568   3.587   3.251 -0.6171 -0.4776  0.1558
 1491SOL    HW1 4658   0.495   3.531   3.290  0.6589 -2.0401  0.4296
 1491SOL    HW2 4659   0.654   3.565   3.296  0.0740  1.2028 -0.2648
 1492SOL     OW 4660   1.949   3.892   1.647  0.1239 -0.1118  0.3364
 1492SOL    HW1 4661   1.941   3.962   1.575  0.9962 -0.0290  0.3083
 1492SOL    HW2 4662   2.044   3.884   1.675  0.2169 -1.9952 -0.3711
 1493SOL     OW 4663   3.641   2.384   0.769  0.0219  0.2428  0.7376
 1493SOL    HW1 4664   3.682   2.294   0.754  0.7413  0.8175 -1.0029
 1493SOL    HW2 4665   3.711   2.455   0.758 -0.7397  1.0790  1.1365
 1494SOL     OW 4666   3.936   4.387   4.891  0.2608 -1.0398  0.4819
 1494SOL    HW1 4667   4.024   4.361   4.930  0.9951  1.5318  0.7494
 1494SOL    HW2 4668   3.941   4.382   4.791  1.7156  1.5519  0.3113
 1495SOL     OW 4669   4.279   1.742   5.028  0.0201  0.6331  0.0158
 1495SOL    HW1 4670   4.262   1.679   4.951  0.2044  0.4095  0.1557
 1495SOL    HW2 4671   4.192   1.778   5.061 -0.0974  0.3814 -0.0114
 1496SOL     OW 4672   1.522   3.398   4.123  0.7863 -0.2182 -0.3548
 1496SOL    HW1 4673   1.452   3.397   4.052 -0.0246 -1.3185  0.4314
 1496SOL    HW2 4674   1.515   3.315   4.178  2.1654  0.0579  0.2770
 1497SOL     OW 4675   3.534   2.522   4.817 -0.2846 -0.2181 -0.0596
 1497SOL    HW1 4676   3.471   2.495   4.890 -0.1232 -0.2983  0.0502
 1497SOL    HW2 4677   3.482   2.560   4.741 -0.5716 -1.3424 -0.4440
 1498SOL     OW 4678   4.069   4.878   3.189 -0.3867  0.1048 -0.5880
 1498SOL    HW1 4679   3.996   4.857   3.124 -0.7200  1.6647 -0.7707
 1498SOL    HW2 4680   4.152   4.830   3.162 -1.0495 -0.8456 -0.9958
 1499SOL     OW 4681   2.154   1.148   2.643  0.0047 -0.1316  0.1690
 1499SOL    HW1 4682   2.195   1.185   2.726  0.9137  1.2050 -0.8389
 1499SOL    HW2 4683   2.131   1.051   2.657  0.0078  0.1123  1.9973
 1500SOL     OW 4684   4.436   2.926   1.018 -0.0434 -0.3654  0.0541
 1500SOL    HW1 4685   4.417   2.828   1.012  3.2330 -1.0611 -1.2579
 1500SOL    HW2 4686   4.465   2.959   0.928  0.4421  1.4468  0.8382
 1501SOL     OW 4687   1.700   3.303   0.537  0.8452  0.4657  0.0942
 1501SOL    HW1 4688   1.730   3.373   0.473 -1.6109  0.3055 -1.3844
 1501SOL    HW2 4689   1.751   3.219   0.522  2.7853  1.4390  0.8792
 1502SOL     OW 4690   3.759   1.350   0.356  0.3317 -0.0840 -0.0400
 1502SOL    HW1 4691   3.747   1.313   0.264  1.9104  1.5798 -1.0098
 1502SOL    HW2 4692   3.837   1.413   0.356 -0.6390  1.2323  2.0679
 1503SOL     OW 4693   4.157   1.489   1.529 -0.0626  0.2979 -0.1096
 1503SOL    HW1 4694   4.133   1.580   1.564 -1.5585 -0.2743  0.4562
 1503SOL    HW2 4695   4.074   1.445   1.494  0.6708 -0.8115 -0.4758
 1504SOL     OW 4696   3.112   2.885   0.554  0.1714 -0.3424  0.7701
 1504SOL    HW1 4697   3.082   2.910   0.462  1.8152 -0.4177  0.1843
 1504SOL    HW2 4698   3.063   2.804   0.584  1.4151 -1.8817 -1.1053
 1505SOL     OW 4699   0.599   4.218   4.235  0.3041 -0.1557  0.3773
 1505SOL    HW1 4700   0.683   4.169   4.215  0.2130 -1.1336  2.1458
 1505SOL    HW2 4701   0.611   4.275   4.317 -0.9736 -0.9966  1.1937
 1506SOL     OW 4702   4.827   1.333   0.530  0.3649  0.6158  0.1936
 1506SOL    HW1 4703   4.801   1.419   0.575  1.1787  0.7699  0.3840
 1506SOL    HW2 4704   4.924   1.315   0.547  0.4863  0.2644 -0.8237
 1507SOL     OW 4705   2.260   3.629   2.148 -0.8775 -0.7992 -0.4381
 1507SOL    HW1 4706   2.303   3.561   2.207  0.5271  0.0980 -0.3687
 1507SOL    HW2 4707   2.269   3.601   2.053 -0.9928 -1.0818 -0.3656
 1508SOL     OW 4708   4.314   1.525   0.873  0.2313  0.5936 -0.1414
 1508SOL    HW1 4709   4.332   1.621   0.894 -0.0249  0.5459  0.3150
 1508SOL    HW2 4710   4.278   1.480   0.955  2.0669 -0.3403  0.1861
 1509SOL     OW 4711   1.547   4.994   2.842  0.4169 -0.4272 -0.3929
 1509SOL    HW1 4712   1.528   4.925   2.911  0.4060 -1.9609 -1.8645
 1509SOL    HW2 4713   1.463   5.043   2.820  0.3835 -0.0628  0.5246
 1510SOL     OW 4714   1.779   3.843   0.002 -0.4000  0.1123  0.4308
 1510SOL    HW1 4715   1.878   3.834   0.006 -0.1290  1.7299 -1.3285
 1510SOL    HW2 4716   1.737   3.752  -0.002  0.9924 -0.5843  0.9832
 1511SOL     OW 4717   4.369   3.168   1.609  0.1152  0.3439  0.3308
 1511SOL    HW1 4718   4.399   3.235   1.542 -2.5848  1.3372  0.0003
 1511SOL    HW2 4719   4.351   3.080   1.564 -0.9395  0.7914 -0.1599
 1512SOL     OW 4720   3.179   1.338   0.288 -0.1683 -0.4831 -0.4354
 1512SOL    HW1 4721   3.273   1.371   0.288 -1.0841  2.4527  0.9294
 1512SOL    HW2 4722   3.178   1.238   0.294  2.8122 -0.6616 -1.5474
 1513SOL     OW 4723   4.296   4.123   4.265  0.3099 -0.4735 -0.1598
 1513SOL    HW1 4724   4.363   4.050   4.275  0.7540  0.0366  0.8261
 1513SOL    HW2 4725   4.204   4.085   4.261  0.3488 -1.0550  2.3803
 1514SOL     OW 4726   4.622   4.951   1.727 -0.2840  0.0167  0.4218
 1514SOL    HW1 4727   4.620   4.915   1.821  0.5646  1.0676  0.8579
 1514SOL    HW2 4728   4.710   4.994   1.710 -0.8310  0.8007 -0.5036
 1515SOL     OW 4729   2.892   3.977   2.503  0.0260  0.2601  0.1550
 1515SOL    HW1 4730   2.989   3.983   2.524 -0.2776  0.5873  1.5222
 1515SOL    HW2 4731   2.880   3.950   2.407  1.4509 -0.0163  0.0438
 1516SOL     OW 4732   4.937   0.325   1.410 -0.2751  0.3744 -0.6699
 1516SOL    HW1 4733   4.886   0.239   1.417 -0.4386  0.6214  3.9431
 1516SOL    HW2 4734   5.035   0.306   1.424 -0.4151  0.9271  1.3480
 1517SOL     OW 4735   4.431   0.805   0.594  0.1818  0.1254 -0.3706
 1517SOL    HW1 4736   4.391   0.826   0.505 -0.3830 -0.2100 -0.2037
 1517SOL    HW2 4737   4.421   0.707   0.613 -0.9050  0.4021  0.6208
 1518SOL     OW 4738   1.642   3.442   3.346  0.8392  0.0512 -0.5943
 1518SOL    HW1 4739   1.728   3.475   3.386  1.1515 -0.4509 -0.8372
 1518SOL    HW2 4740   1.619   3.497   3.266  0.0458  1.2640  0.4375
 1519SOL     OW 4741   0.629   0.766   1.463  0.3475 -0.2383 -0.0221
 1519SOL    HW1 4742   0.574   0.688   1.436  1.7250 -1.6895  1.1426
 1519SOL    HW2 4743   0.602   0.795   1.556  0.8262 -0.2746  0.1300
 1520SOL     OW 4744   2.322   0.339   0.273  0.2905 -0.4710  0.1594
 1520SOL    HW1 4745   2.391   0.273   0.303  0.7007 -0.1476 -0.0602
 1520SOL    HW2 4746   2.274   0.376   0.352 -0.3156 -1.4279  0.2573
 1521SOL     OW 4747   2.828   2.518   4.628  0.8201  0.0310 -0.5203
 1521SOL    HW1 4748   2.750   2.460   4.601 -0.4302  1.0440  0.7786
 1521SOL    HW2 4749   2.878   2.546   4.546  0.5768 -1.6607 -1.2870
 1522SOL     OW 4750   0.207   3.252   1.845 -0.3535 -0.1066  0.1542
 1522SOL    HW1 4751   0.218   3.330   1.907 -0.5373 -1.6760  2.2685
 1522SOL    HW2 4752   0.118   3.257   1.800  0.1083  1.4748 -0.6750
 1523SOL     OW 4753   4.696   1.871   4.335 -0.7913 -0.0299  0.8637
 1523SOL    HW1 4754   4.763   1.914   4.396 -1.2171 -0.9405  2.0151
 1523SOL    HW2 4755   4.605   1.906   4.357 -0.6618  1.7806 -1.2067
 1524SOL     OW 4756   4.739   0.163   4.392  0.6367 -0.2287  0.3298
 1524SOL    HW1 4757   4.743   0.231   4.466  1.0681 -0.4300  0.4989
 1524SOL    HW2 4758   4.826   0.164   4.342  0.0640  0.4516 -0.6776
 1525SOL     OW 4759   4.407   3.584   0.821 -0.4475  0.3665 -0.3881
 1525SOL    HW1 4760   4.462   3.667   0.822  0.8701 -0.4706  1.5325
 1525SOL    HW2 4761   4.456   3.510   0.867 -2.5790 -0.8390  0.1086
 1526SOL     OW 4762   4.647   2.097   2.723 -0.3722  0.2833  0.0663
 1526SOL    HW1 4763   4.600   2.048   2.650  0.2942  2.9185 -2.3022
 1526SOL    HW2 4764   4.580   2.139   2.784 -1.1197  1.8670 -1.7634
 1527SOL     OW 4765   3.431   4.660   3.101 -0.4935  0.2171 -0.6062
 1527SOL    HW1 4766   3.491   4.612   3.036 -0.1481 -0.4908  0.2208
 1527SOL    HW2 4767   3.478   4.742   3.134  0.5894 -0.9775  0.9812
 1528SOL     OW 4768   1.995   3.365   4.155  0.3377  0.1876  0.6839
 1528SOL    HW1 4769   2.044   3.401   4.075  1.2676 -2.0998  0.1279
 1528SOL    HW2 4770   1.932   3.293   4.125  1.4921 -1.4705  2.0922
 1529SOL     OW 4771   0.478   0.418   1.598  0.0232  0.1747  0.0537
 1529SOL    HW1 4772   0.564   0.370   1.616  0.0560  0.5897  1.0772
 1529SOL    HW2 4773   0.464   0.488   1.669 -0.7290  0.6943 -0.5989
 1530SOL     OW 4774   1.166   3.742   3.248 -0.2761  0.0423 -1.3387
 1530SOL    HW1 4775   1.151   3.841   3.260  1.1990  0.3428 -1.7911
 1530SOL    HW2 4776   1.241   3.728   3.184  0.2333 -1.3721 -0.4629
 1531SOL     OW 4777   2.818   4.214   3.980 -0.2086 -0.4367  0.4587
 1531SOL    HW1 4778   2.821   4.306   4.020  0.3888 -0.3814  0.2952
 1531SOL    HW2 4779   2.802   4.147   4.053 -3.3266 -0.0264  0.2762
 1532SOL     OW 4780   4.051   1.849   3.401 -0.2437 -0.3313  0.1960
 1532SOL    HW1 4781   4.125   1.913   3.423  1.7652 -1.8063 -1.8220
 1532SOL    HW2 4782   4.038   1.786   3.478 -2.1377  2.2369  2.1435
 1533SOL     OW 4783   3.862   4.941   2.437 -0.3252 -0.2921 -0.1145
 1533SOL    HW1 4784   3.805   5.009   2.484 -0.1933  0.5214 -1.1008
 1533SOL    HW2 4785   3.957   4.949   2.469 -0.5216 -0.8092  0.6191
 1534SOL     OW 4786   1.966   1.177   4.745 -0.1565  0.4961 -0.2506
 1534SOL    HW1 4787   1.953   1.239   4.823 -0.6775 -0.8995  0.8229
 1534SOL    HW2 4788   2.063   1.155   4.736 -0.1672  0.1042  0.4841
 1535SOL     OW 4789   0.892   0.211   0.143  0.0919  0.3782 -0.7258
 1535SOL    HW1 4790   0.822   0.140   0.136 -1.3855  1.5345  1.3103
 1535SOL    HW2 4791   0.850   0.301   0.129  1.5893  0.9989 -1.4927
 1536SOL     OW 4792   4.034   1.839   0.656 -0.0316  0.1698 -0.3536
 1536SOL    HW1 4793   4.038   1.913   0.723  1.4282 -0.3909  0.2288
 1536SOL    HW2 4794   4.127   1.817   0.626 -0.3988 -1.6716 -0.2450
 1537SOL     OW 4795   5.053   2.928   0.503 -0.4998  0.7461 -0.1998
 1537SOL    HW1 4796   5.148   2.910   0.476  0.1464 -1.8787  3.1522
 1537SOL    HW2 4797   5.050   3.003   0.569 -0.6848  0.4981  0.0766
 1538SOL     OW 4798   4.204   4.646   0.248  0.1387  0.0038  0.4032
 1538SOL    HW1 4799   4.233   4.556   0.214 -3.1389  0.0595 -3.2699
 1538SOL    HW2 4800   4.269   4.716   0.218  1.3567 -0.8327  1.0383
 1539SOL     OW 4801   4.900   4.587   3.649 -0.6946  0.3035  0.2755
 1539SOL    HW1 4802   4.894   4.500   3.600  0.7695  1.0294 -1.2887
 1539SOL    HW2 4803   4.996   4.610   3.663 -1.0678  0.7322  2.4785
 1540SOL     OW 4804   3.321   0.933   3.114  0.1606  0.6500  0.0497
 1540SOL    HW1 4805   3.322   0.860   3.046 -0.7387  1.5819 -1.0122
 1540SOL    HW2 4806   3.366   0.902   3.198  0.1216 -0.9727 -0.5037
 1541SOL     OW 4807   4.939   5.013   4.621  0.7248 -0.3670  0.2756
 1541SOL    HW1 4808   4.960   4.988   4.716 -1.1457  1.7066  1.3665
 1541SOL    HW2 4809   4.865   5.081   4.621  1.7039  0.8602 -2.6115
 1542SOL     OW 4810   4.405   2.623   1.015  0.2627 -0.2577 -0.4170
 1542SOL    HW1 4811   4.334   2.639   0.948 -0.1735  1.2755  0.3575
 1542SOL    HW2 4812   4.453   2.538   0.994 -1.3300 -0.9588 -1.3388
 1543SOL     OW 4813   2.188   4.527   4.668  0.2717 -0.2457  0.2075
 1543SOL    HW1 4814   2.180   4.544   4.570  1.7154  0.6232  0.2107
 1543SOL    HW2 4815   2.191   4.614   4.717  0.2198 -0.6591  0.9579
 1544SOL     OW 4816   4.796   0.067   2.098  0.1400 -0.1151  0.2896
 1544SOL    HW1 4817   4.895   0.062   2.113  0.1513  2.9261  2.1708
 1544SOL    HW2 4818   4.777   0.120   2.015  0.1147 -0.0423  0.3409
 1545SOL     OW 4819   1.917   3.456   1.926  0.0051  0.5075 -0.2985
 1545SOL    HW1 4820   1.972   3.381   1.964  0.8602 -0.3105 -2.9005
 1545SOL    HW2 4821   1.821   3.440   1.948  0.3914 -0.0773  1.1455
 1546SOL     OW 4822   0.694   4.090   4.783 -0.0656 -0.2810 -0.3270
 1546SOL    HW1 4823   0.626   4.126   4.847  0.4419 -0.4083  0.2968
 1546SOL    HW2 4824   0.776   4.147   4.787  0.6857 -1.3951  0.5428
 1547SOL     OW 4825   1.825   4.092   1.208  0.3198  0.2121  0.6402
 1547SOL    HW1 4826   1.739   4.119   1.163 -0.8762 -1.9327  1.4840
 1547SOL    HW2 4827   1.832   3.992   1.210  3.0884  0.3115  0.2241
 1548SOL     OW 4828   4.513   1.925   3.291  0.6027  0.5208  0.7071
 1548SOL    HW1 4829   4.489   1.942   3.195  1.6437 -0.5349  0.2247
 1548SOL    HW2 4830   4.507   2.010   3.343  1.1919  1.3747 -0.5712
 1549SOL     OW 4831   2.120   5.134   2.585 -0.2912 -0.6744  0.5610
 1549SOL    HW1 4832   2.083   5.121   2.493  1.3599 -0.5744 -0.1405
 1549SOL    HW2 4833   2.219   5.139   2.581 -0.2706  1.8281  2.0305
 1550SOL     OW 4834   3.100   2.102   3.146 -0.2597  0.0687  0.1110
 1550SOL    HW1 4835   3.195   2.076   3.125 -0.4642 -0.3577 -0.3022
 1550SOL    HW2 4836   3.099   2.193   3.187  0.3650 -0.0874  0.4890
 1551SOL     OW 4837   4.888   1.369   3.089 -0.2618 -0.8026  0.1145
 1551SOL    HW1 4838   4.941   1.319   3.158  1.5660  0.9600  0.0768
 1551SOL    HW2 4839   4.907   1.332   2.998 -0.6046 -1.3946  0.2756
 1552SOL     OW 4840   0.194   1.941   1.856  0.2300  0.2552 -0.4407
 1552SOL    HW1 4841   0.184   2.032   1.816  1.0834 -0.2796 -1.9707
 1552SOL    HW2 4842   0.261   1.945   1.930  0.8779  0.7303 -1.0366
 1553SOL     OW 4843   3.012   4.803   2.409  0.3823  0.1949 -0.2433
 1553SOL    HW1 4844   3.032   4.885   2.357  1.0871  0.0546 -0.1972
 1553SOL    HW2 4845   3.090   4.741   2.407  0.1373 -0.1485  0.3420
 1554SOL     OW 4846   1.436   3.361   2.870 -0.0563  0.0922  0.2673
 1554SOL    HW1 4847   1.425   3.265   2.898 -0.8403  0.2088  0.3824
 1554SOL    HW2 4848   1.376   3.380   2.793 -1.1578  0.9241  1.2952
 1555SOL     OW 4849   1.005   2.062   1.816 -0.3783  0.4962 -0.0677
 1555SOL    HW1 4850   1.033   2.117   1.737  0.1941  1.8718  1.0566
 1555SOL    HW2 4851   0.910   2.084   1.840  0.2342  1.9746  1.1376
 1556SOL     OW 4852   0.684   1.149   1.097 -0.2745 -0.1749  0.0423
 1556SOL    HW1 4853   0.675   1.119   1.002  1.3971 -1.8533  0.3412
 1556SOL    HW2 4854   0.596   1.183   1.130 -0.2959  3.1369 -2.8902
 1557SOL     OW 4855   2.836   1.857   4.244 -0.2609 -0.1215  0.0457
 1557SOL    HW1 4856   2.843   1.949   4.204 -0.0167 -0.4963 -0.7884
 1557SOL    HW2 4857   2.850   1.863   4.343 -1.2748  0.8758  0.1522
 1558SOL     OW 4858   4.441   1.208   2.970 -0.0198  0.5391 -0.1631
 1558SOL    HW1 4859   4.459   1.285   3.032  0.8758 -0.4516  0.8400
 1558SOL    HW2 4860   4.515   1.200   2.904  0.7898 -0.5089  0.8397
 1559SOL     OW 4861   4.132   4.028   3.920  0.4259  0.2912 -0.5308
 1559SOL    HW1 4862   4.189   4.010   3.840 -1.8109 -1.2347 -1.8896
 1559SOL    HW2 4863   4.089   4.118   3.910  1.5225  0.8871 -0.1175
 1560SOL     OW 4864   2.001   2.609   0.312  0.4270  0.4681  0.3402
 1560SOL    HW1 4865   2.030   2.541   0.380  1.9886  0.8114  0.0479
 1560SOL    HW2 4866   1.975   2.693   0.358  1.3492  0.6527  0.5400
 1561SOL     OW 4867   0.499   4.110   4.989  0.4887  0.2487  0.0113
 1561SOL    HW1 4868   0.544   4.022   4.998  1.1736  0.6011  0.1156
 1561SOL    HW2 4869   0.512   4.163   5.073  1.1911  0.9425 -0.5207
 1562SOL     OW 4870   1.950   0.152   3.041  0.4516 -0.4086 -0.3739
 1562SOL    HW1 4871   1.854   0.131   3.021  0.2125  0.0241  0.3023
 1562SOL    HW2 4872   2.009   0.097   2.982 -0.2194  0.2394 -1.7192
 1563SOL     OW 4873   2.935   1.932   3.282  0.1358 -0.1160 -0.1691
 1563SOL    HW1 4874   2.996   1.997   3.236  1.3913 -0.0225  1.5254
 1563SOL    HW2 4875   2.915   1.856   3.221  0.1845  0.9091 -1.5127
 1564SOL     OW 4876   0.477   1.850   0.894 -0.1525 -0.5662  0.2413
 1564SOL    HW1 4877   0.485   1.950   0.887  1.4071 -0.7038 -0.2139
 1564SOL    HW2 4878   0.431   1.814   0.813  1.3875 -0.4074 -0.7535
 1565SOL     OW 4879   4.899   2.549   0.330 -0.0943 -0.4270 -0.1852
 1565SOL    HW1 4880   4.837   2.548   0.409 -1.5161 -0.5043 -1.2523
 1565SOL    HW2 4881   4.961   2.470   0.335  2.3754  1.5057  2.6891
 1566SOL     OW 4882   3.671   5.100   4.341 -0.0813  0.1389 -0.3244
 1566SOL    HW1 4883   3.610   5.143   4.408  0.2257  1.1373 -0.6614
 1566SOL    HW2 4884   3.761   5.142   4.348 -0.2474  0.8394 -1.8881
 1567SOL     OW 4885   2.335   2.458   0.807  0.0617 -0.3122 -0.2260
 1567SOL    HW1 4886   2.291   2.373   0.836  0.3658 -0.3933 -0.0044
 1567SOL    HW2 4887   2.323   2.528   0.878  0.5476 -0.4241 -0.0248
 1568SOL     OW 4888   3.557   3.163   4.631  0.0673  0.2627  0.1434
 1568SOL    HW1 4889   3.535   3.066   4.643  0.7010  0.2464  1.2843
 1568SOL    HW2 4890   3.519   3.195   4.544  0.1197 -1.0863 -0.4047
 1569SOL     OW 4891   4.214   4.317   0.540  0.4225  0.3491 -0.3516
 1569SOL    HW1 4892   4.220   4.247   0.469 -1.9604 -2.5981  2.0179
 1569SOL    HW2 4893   4.132   4.372   0.526  0.1621  0.0226 -0.1352
 1570SOL     OW 4894   2.359   4.628   3.518  0.3751  0.0900 -0.0220
 1570SOL    HW1 4895   2.421   4.551   3.504  1.1365  0.3767  1.5579
 1570SOL    HW2 4896   2.279   4.618   3.459  0.3839 -1.9724  0.2505
 1571SOL     OW 4897   4.282   0.893   3.598 -0.6535 -0.0683  0.1240
 1571SOL    HW1 4898   4.223   0.960   3.642 -0.6564 -0.4471  0.7118
 1571SOL    HW2 4899   4.360   0.939   3.557 -0.7711  0.3192  0.3294
 1572SOL     OW 4900   2.188   0.759   4.148  0.7506 -0.1840  0.2318
 1572SOL    HW1 4901   2.264   0.795   4.094 -0.1596  0.2938 -0.7760
 1572SOL    HW2 4902   2.103   0.802   4.119 -0.0845 -1.5787  0.4903
 1573SOL     OW 4903   4.015   0.593   4.402 -0.2808 -0.2481 -0.1742
 1573SOL    HW1 4904   3.920   0.568   4.420 -0.8783  0.1281 -2.4271
 1573SOL    HW2 4905   4.032   0.589   4.303  1.7939  0.5900  0.0944
 1574SOL     OW 4906   0.105   2.171   5.082  0.3016 -0.4484  0.4866
 1574SOL    HW1 4907   0.118   2.217   5.170 -0.9579  0.1664  0.3720
 1574SOL    HW2 4908   0.060   2.233   5.018 -1.7590 -1.8802  0.4206
 1575SOL     OW 4909   0.289   0.719   1.336  0.0061  0.1705  0.5226
 1575SOL    HW1 4910   0.265   0.767   1.252  1.0993  1.8095  1.1068
 1575SOL    HW2 4911   0.361   0.652   1.316 -0.8070 -0.5633 -0.0917
 1576SOL     OW 4912   3.130   4.016   4.835 -0.2116  0.3704  0.2976
 1576SOL    HW1 4913   3.188   4.073   4.776  1.6208 -1.2160  0.4531
 1576SOL    HW2 4914   3.148   3.920   4.815 -2.2144 -0.1854  0.9923
 1577SOL     OW 4915   4.799   2.601   0.090  0.1552 -0.2721 -0.0233
 1577SOL    HW1 4916   4.722   2.665   0.092  0.6290  0.3729 -1.2006
 1577SOL    HW2 4917   4.856   2.614   0.171  0.2376  0.8127 -0.2405
 1578SOL     OW 4918   3.379   2.397   5.006 -0.4360 -0.3025  0.4124
 1578SOL    HW1 4919   3.364   2.347   5.091 -1.5561  0.7092  0.8360
 1578SOL    HW2 4920   3.298   2.390   4.948  0.6795 -1.7972 -1.0261
 1579SOL     OW 4921   1.599   0.692   1.114 -0.0618 -0.3579  0.4453
 1579SOL    HW1 4922   1.554   0.603   1.124 -0.6536 -0.2159 -0.7279
 1579SOL    HW2 4923   1.600   0.718   1.017 -1.9119  1.9066  0.9213
 1580SOL     OW 4924   3.129   2.370   1.773  0.1843  0.0790  0.3560
 1580SOL    HW1 4925   3.211   2.313   1.769 -0.0880 -0.2913 -0.0923
 1580SOL    HW2 4926   3.065   2.341   1.701  0.1022  1.0485  0.0254
 1581SOL     OW 4927   4.009   4.158   3.357 -0.4033  0.1905 -0.0334
 1581SOL    HW1 4928   4.022   4.198   3.448 -0.5705  0.3827 -0.0910
 1581SOL    HW2 4929   4.096   4.125   3.322 -0.1396  1.0869 -0.2460
 1582SOL     OW 4930   2.977   4.206   2.862  0.4448 -0.8890  0.0387
 1582SOL    HW1 4931   3.052   4.231   2.801  1.1764 -0.2989  1.1428
 1582SOL    HW2 4932   2.908   4.155   2.811  0.1394  1.1405 -1.7219
 1583SOL     OW 4933   4.475   2.946   0.323 -0.6614 -0.1820  0.2125
 1583SOL    HW1 4934   4.497   2.909   0.413 -1.4303  0.0813  0.5253
 1583SOL    HW2 4935   4.408   3.020   0.334  0.5256  1.0369 -0.4220
 1584SOL     OW 4936   0.284   2.452   4.129  0.2721  0.1503  0.0767
 1584SOL    HW1 4937   0.201   2.409   4.164  0.4764 -0.9389 -0.7137
 1584SOL    HW2 4938   0.279   2.459   4.029  0.9909  0.3765  0.0451
 1585SOL     OW 4939   1.108   0.919   1.869 -0.5462 -0.0050  0.0872
 1585SOL    HW1 4940   1.141   0.982   1.939 -0.2413 -2.1255  1.9520
 1585SOL    HW2 4941   1.160   0.834   1.873 -2.9966 -1.6330 -0.1324
 1586SOL     OW 4942   4.686   4.707   3.296 -0.6478 -0.1205 -1.0066
 1586SOL    HW1 4943   4.765   4.768   3.295 -0.0791 -0.8479 -1.4243
 1586SOL    HW2 4944   4.632   4.724   3.378 -0.0152  0.3210 -0.6707
 1587SOL     OW 4945   3.974   2.304   3.019  0.0342  0.1334  0.3960
 1587SOL    HW1 4946   3.947   2.392   2.980  0.3191  0.6509  1.3315
 1587SOL    HW2 4947   3.894   2.259   3.059 -0.0799  0.0407  0.0666
 1588SOL     OW 4948   0.993   4.840   4.477  0.1891 -0.0662  0.5503
 1588SOL    HW1 4949   1.026   4.788   4.556  0.0035  1.0833  1.4099
 1588SOL    HW2 4950   1.002   4.938   4.495 -0.0851  0.2205 -0.7675
 1589SOL     OW 4951   1.046   3.213   1.398 -0.1208 -0.0519  0.1537
 1589SOL    HW1 4952   0.957   3.255   1.380  0.1618 -0.0224 -1.3559
 1589SOL    HW2 4953   1.061   3.139   1.332  0.5695 -0.6869  1.0097
 1590SOL     OW 4954   2.281   0.473   3.613 -0.6743 -0.3100  0.4176
 1590SOL    HW1 4955   2.342   0.518   3.549 -0.9436 -0.6395 -0.0780
 1590SOL    HW2 4956   2.321   0.387   3.644 -1.1415 -0.8284 -0.3806
 1591SOL     OW 4957   0.941   0.614   2.551  0.4313 -0.6260  0.3352
 1591SOL    HW1 4958   1.032   0.652   2.568 -0.1589 -0.0019  2.4090
 1591SOL    HW2 4959   0.875   0.689   2.543 -0.2054 -1.1132  0.9163
 1592SOL     OW 4960   2.078   2.215   4.757 -0.0409  0.2125 -0.2768
 1592SOL    HW1 4961   2.012   2.141   4.750  0.0207  0.1537 -0.2410
 1592SOL    HW2 4962   2.077   2.253   4.849 -0.1753  0.3523 -0.3358
 1593SOL     OW 4963   1.053   1.327   3.754  0.0103 -0.2400  0.0508
 1593SOL    HW1 4964   1.109   1.246   3.774  1.9317  0.9405 -0.2676
 1593SOL    HW2 4965   1.015   1.363   3.839 -0.4150 -1.1445  0.2560
 1594SOL     OW 4966   4.192   2.557   0.077  0.5083 -0.4592 -0.2991
 1594SOL    HW1 4967   4.158   2.466   0.101  0.6185 -0.0804  1.5007
 1594SOL    HW2 4968   4.291   2.559   0.085  0.4886 -0.1335 -0.0953
 1595SOL     OW 4969   2.962   0.179   0.301 -0.2650 -0.1997 -0.0758
 1595SOL    HW1 4970   2.949   0.197   0.204  0.6946 -0.2615 -0.2289
 1595SOL    HW2 4971   3.055   0.207   0.328 -0.0617 -1.3973  0.5229
 1596SOL     OW 4972   1.853   0.426   2.603 -0.2372 -0.2665 -0.0795
 1596SOL    HW1 4973   1.770   0.472   2.633 -0.2275 -0.0114 -0.4387
 1596SOL    HW2 4974   1.915   0.493   2.563 -0.2701 -0.6111 -0.7102
 1597SOL     OW 4975   4.276   0.720   1.573  0.0905 -0.4162  0.0499
 1597SOL    HW1 4976   4.350   0.782   1.602 -1.3622 -0.1626  3.8201
 1597SOL    HW2 4977   4.263   0.728   1.475  3.0424  1.7639 -0.3251
 1598SOL     OW 4978   4.131   3.901   1.538  0.3457  0.6610  0.1484
 1598SOL    HW1 4979   4.191   3.952   1.476 -0.4709  1.0716 -0.3254
 1598SOL    HW2 4980   4.087   3.964   1.601  0.5490  0.3386  0.6170
 1599SOL     OW 4981   3.278   0.850   3.978  0.1278  0.0025  0.3590
 1599SOL    HW1 4982   3.270   0.840   3.878  2.0500 -1.3301  0.2878
 1599SOL    HW2 4983   3.342   0.923   3.999  0.1715 -0.1049  0.6003
 1600SOL     OW 4984   3.173   3.106   2.022 -0.1548 -0.6202  0.7687
 1600SOL    HW1 4985   3.151   3.203   2.034 -1.5556 -0.7459 -0.5376
 1600SOL    HW2 4986   3.098   3.050   2.057 -0.5164 -1.1477 -0.7708
 1601SOL     OW 4987   5.061   3.883   5.072 -0.2065 -0.0432  0.6015
 1601SOL    HW1 4988   5.063   3.981   5.094  0.0256 -0.0008  0.3950
 1601SOL    HW2 4989   4.986   3.839   5.121 -0.2558  0.2230  0.7637
 1602SOL     OW 4990   0.490   3.935   4.396 -0.3972 -0.4330 -0.3742
 1602SOL    HW1 4991   0.520   4.027   4.419 -0.4303 -0.6226  0.4577
 1602SOL    HW2 4992   0.397   3.920   4.432 -1.4815  0.0911 -2.7516
 1603SOL     OW 4993   4.077   3.962   1.127  0.0631 -0.0703 -0.0629
 1603SOL    HW1 4994   4.041   3.957   1.034 -1.6262 -1.2258  0.6065
 1603SOL    HW2 4995   4.077   3.870   1.168  2.3987  0.1319  0.5107
 1604SOL     OW 4996   2.299   2.235   4.595  0.1399 -0.7154  0.0992
 1604SOL    HW1 4997   2.246   2.246   4.679  1.0414 -1.4011  0.7891
 1604SOL    HW2 4998   2.244   2.188   4.526 -0.3112 -0.9839  0.6341
 1605SOL     OW 4999   3.159   3.554   3.053 -0.2917  0.1829  0.2811
 1605SOL    HW1 5000   3.165   3.499   3.137  0.4149  0.2926  0.3105
 1605SOL    HW2 5001   3.086   3.622   3.063 -1.3596 -0.8987  0.1407
 1606SOL     OW 5002   0.453   4.583   0.975  0.4373  0.1587 -0.1387
 1606SOL    HW1 5003   0.403   4.499   0.955  0.2327  0.5012 -1.1114
 1606SOL    HW2 5004   0.392   4.651   1.015  0.5821 -0.1161  0.5599
 1607SOL     OW 5005   1.065   4.768   1.409  0.6604 -0.1447 -0.0276
 1607SOL    HW1 5006   1.092   4.699   1.341  1.4341 -0.6841  0.8117
 1607SOL    HW2 5007   1.033   4.722   1.492  1.0655  0.5114  0.4922
 1608SOL     OW 5008   0.153   1.091   1.700 -0.3464  0.3314 -0.1587
 1608SOL    HW1 5009   0.170   1.024   1.627  2.4979  0.2587  0.4723
 1608SOL    HW2 5010   0.167   1.183   1.664  3.6558  0.2395  0.6997
 1609SOL     OW 5011   0.477   3.926   1.142 -0.1332 -0.0859  0.0604
 1609SOL    HW1 5012   0.574   3.921   1.118 -0.4484 -1.8324 -0.9883
 1609SOL    HW2 5013   0.436   4.004   1.095  0.3144 -0.6179 -1.2556
 1610SOL     OW 5014   0.884   4.008   3.862  0.0310 -0.4858 -0.3103
 1610SOL    HW1 5015   0.863   4.106   3.856 -1.5255 -0.6364  1.7837
 1610SOL    HW2 5016   0.855   3.963   3.778  0.1945  0.7402 -1.0499
 1611SOL     OW 5017   2.105   3.509   3.919 -0.5954  0.8072  0.2015
 1611SOL    HW1 5018   2.048   3.451   3.861 -0.8246  0.0542  1.1562
 1611SOL    HW2 5019   2.052   3.588   3.950 -0.2881  1.5470 -1.0865
 1612SOL     OW 5020   1.153   4.827   1.852 -0.2710 -0.4408  0.3624
 1612SOL    HW1 5021   1.238   4.872   1.824  0.7821 -0.4965  3.1777
 1612SOL    HW2 5022   1.076   4.886   1.831  0.6684  0.6568 -0.1246
 1613SOL     OW 5023   4.012   0.066   3.955 -0.3027  0.4433 -0.2841
 1613SOL    HW1 5024   3.992   0.160   3.983 -0.7563  0.0423  0.7623
 1613SOL    HW2 5025   3.928   0.011   3.957  0.3178 -0.5201  1.2721
 1614SOL     OW 5026   4.442   2.509   3.502 -0.2483  0.2475  0.0403
 1614SOL    HW1 5027   4.486   2.494   3.591 -0.9578 -0.4697  0.2830
 1614SOL    HW2 5028   4.367   2.575   3.513 -0.6324 -0.1920  0.0681
 1615SOL     OW 5029   3.078   0.821   2.718  0.3142 -0.2015 -0.3582
 1615SOL    HW1 5030   3.095   0.724   2.702 -0.0025 -0.5325  1.1099
 1615SOL    HW2 5031   3.166   0.868   2.732  0.4240 -0.4671 -0.1405
 1616SOL     OW 5032   3.945   2.322   3.824 -0.0415 -0.1174  0.2179
 1616SOL    HW1 5033   4.015   2.259   3.859 -0.4237 -0.5443  0.2155
 1616SOL    HW2 5034   3.855   2.289   3.851 -0.2020  0.8410  0.8770
 1617SOL     OW 5035   1.040   4.592   1.648 -0.1119 -0.0781 -0.1980
 1617SOL    HW1 5036   1.093   4.515   1.683 -0.1655 -0.1440 -0.2611
 1617SOL    HW2 5037   0.975   4.622   1.719 -0.2394 -0.2291 -0.2483
 1618SOL     OW 5038   3.251   2.954   4.447  0.5120 -0.2692  0.3766
 1618SOL    HW1 5039   3.195   2.933   4.367 -0.7971 -1.3285  1.5316
 1618SOL    HW2 5040   3.339   2.991   4.417  0.3637 -1.3739 -1.5599
 1619SOL     OW 5041   5.075   5.133   0.595  0.8333 -0.4541 -0.1772
 1619SOL    HW1 5042   5.154   5.129   0.533  1.6184  0.3057  0.7421
 1619SOL    HW2 5043   5.071   5.224   0.637 -0.3325 -0.6042  0.0687
 1620SOL     OW 5044   4.960   0.877   1.285  0.1450  0.2686 -0.6034
 1620SOL    HW1 5045   4.982   0.800   1.346 -0.8038 -0.1019 -0.7173
 1620SOL    HW2 5046   4.862   0.881   1.270  0.0781  2.0234  0.0581
 1621SOL     OW 5047   0.778   3.393   0.624 -0.0398  0.0589  0.0379
 1621SOL    HW1 5048   0.808   3.444   0.544  0.7628 -1.9201 -1.0170
 1621SOL    HW2 5049   0.836   3.312   0.635 -0.5607 -0.0829  2.2492
 1622SOL     OW 5050   4.225   5.052   1.789 -0.5320  0.0884 -0.4050
 1622SOL    HW1 5051   4.303   5.104   1.823 -0.9387  0.3871  0.0827
 1622SOL    HW2 5052   4.190   5.095   1.706  1.1759 -1.2890 -1.9169
 1623SOL     OW 5053   1.999   1.431   2.133 -0.0543  0.1067  0.3967
 1623SOL    HW1 5054   1.997   1.333   2.112 -1.0384 -0.2571  1.9865
 1623SOL    HW2 5055   2.040   1.444   2.224 -2.8735  0.7867  1.6948
 1624SOL     OW 5056   3.110   5.084   3.204 -0.5735 -0.0590 -0.6765
 1624SOL    HW1 5057   3.114   5.001   3.259 -1.2883 -0.3071 -0.9896
 1624SOL    HW2 5058   3.050   5.151   3.248  0.5431  0.5780 -0.0644
 1625SOL     OW 5059   3.108   1.920   1.340 -0.9621  0.2547  0.6851
 1625SOL    HW1 5060   3.065   1.842   1.386  2.1851 -1.5055  0.8731
 1625SOL    HW2 5061   3.147   1.982   1.408 -0.0761 -0.0731  0.4839
 1626SOL     OW 5062   5.019   3.239   1.226  0.2052 -0.1839  0.3540
 1626SOL    HW1 5063   5.095   3.185   1.263  0.4850  0.4577  0.7247
 1626SOL    HW2 5064   4.934   3.186   1.234  0.7761 -1.4112 -1.2019
 1627SOL     OW 5065   0.274   1.080   2.777  0.0451 -0.3172  0.5282
 1627SOL    HW1 5066   0.182   1.117   2.778 -0.1610 -0.7905 -0.3212
 1627SOL    HW2 5067   0.271   0.981   2.768  0.5870 -0.6220  2.9306
 1628SOL     OW 5068   3.472   4.578   4.706 -0.2423  0.5799  0.2618
 1628SOL    HW1 5069   3.562   4.548   4.676  0.8489 -0.0203  3.6680
 1628SOL    HW2 5070   3.449   4.665   4.663  1.5955  0.3485 -1.2786
 1629SOL     OW 5071   1.908   3.784   4.820  0.5495 -0.4685  0.2137
 1629SOL    HW1 5072   1.839   3.714   4.803 -1.6576  1.7113 -0.4330
 1629SOL    HW2 5073   1.874   3.848   4.889  1.8368  0.7867 -0.2617
 1630SOL     OW 5074   0.197   0.933   3.892 -0.3652 -0.1260  0.1549
 1630SOL    HW1 5075   0.128   0.996   3.857  0.8575  0.4183 -1.4281
 1630SOL    HW2 5076   0.212   0.861   3.824  0.3394 -0.4678  0.6651
 1631SOL     OW 5077   5.053   3.601   4.351 -0.2689 -0.5333 -0.1833
 1631SOL    HW1 5078   5.029   3.517   4.302 -3.2340 -0.2679  0.6152
 1631SOL    HW2 5079   5.004   3.678   4.309  0.3818  0.3714  0.6912
 1632SOL     OW 5080   0.498   3.167   2.055  0.1943  0.4469  0.3846
 1632SOL    HW1 5081   0.573   3.197   1.996  0.3892 -0.2257  0.2781
 1632SOL    HW2 5082   0.439   3.103   2.004  0.9745 -0.9831  1.2293
 1633SOL     OW 5083   1.772   4.111   3.507  0.0438 -0.2763  0.0896
 1633SOL    HW1 5084   1.818   4.057   3.577 -0.2989 -0.3325  0.2703
 1633SOL    HW2 5085   1.833   4.121   3.428  0.1684 -0.8021  0.1131
 1634SOL     OW 5086   1.978   4.356   5.054  0.2047  0.3408 -0.0686
 1634SOL    HW1 5087   2.042   4.396   5.119  0.7968 -2.8204  1.4882
 1634SOL    HW2 5088   1.888   4.399   5.064  0.5461  0.6183  2.1751
 1635SOL     OW 5089   1.615   4.741   3.489 -0.3378  0.0907 -0.6327
 1635SOL    HW1 5090   1.572   4.686   3.560 -2.9378 -1.2610 -3.0435
 1635SOL    HW2 5091   1.681   4.685   3.439 -2.3413 -0.7632 -2.5150
 1636SOL     OW 5092   4.689   1.586   3.832 -0.0018  0.6182  0.5964
 1636SOL    HW1 5093   4.675   1.506   3.774 -0.3672  1.2289 -0.1746
 1636SOL    HW2 5094   4.654   1.667   3.786  2.2990  1.5756  0.4146
 1637SOL     OW 5095   3.727   0.814   0.268  0.3829  0.1858  0.7149
 1637SOL    HW1 5096   3.633   0.788   0.286 -0.2290  0.5827 -1.5785
 1637SOL    HW2 5097   3.762   0.870   0.343 -1.2713  0.1865  1.5084
 1638SOL     OW 5098   5.069   4.950   2.357  0.2970  0.3880 -0.1943
 1638SOL    HW1 5099   5.056   4.851   2.359 -0.8488  0.5414  0.4937
 1638SOL    HW2 5100   5.160   4.972   2.392  0.2891 -0.3821  0.3395
 1639SOL     OW 5101   1.218   3.408   3.190 -0.3385  0.3777  0.0553
 1639SOL    HW1 5102   1.234   3.504   3.209  0.3519  0.5811 -1.4491
 1639SOL    HW2 5103   1.281   3.352   3.244 -0.1391  0.8101  0.2726
 1640SOL     OW 5104   3.506   1.361   0.929 -0.0254  0.3443  0.0401
 1640SOL    HW1 5105   3.576   1.345   0.998 -0.5637  0.0098  0.5172
 1640SOL    HW2 5106   3.444   1.282   0.926 -0.4745  0.7040 -0.2638
 1641SOL     OW 5107   2.276   4.828   4.348 -0.2733 -0.5678  0.4583
 1641SOL    HW1 5108   2.236   4.742   4.315  1.4526 -0.9923 -0.6359
 1641SOL    HW2 5109   2.264   4.899   4.279  1.3336 -0.8555 -0.1398
 1642SOL     OW 5110   1.743   3.024   1.193 -0.0573  0.0587 -0.6903
 1642SOL    HW1 5111   1.768   3.054   1.285 -0.5039  1.3259 -0.9676
 1642SOL    HW2 5112   1.732   2.925   1.192 -0.0711  0.0342  0.6237
 1643SOL     OW 5113   4.150   2.114   3.127 -0.3016 -0.1639  0.5470
 1643SOL    HW1 5114   4.113   2.177   3.059 -0.4026  0.8197  1.4859
 1643SOL    HW2 5115   4.086   2.039   3.140 -1.7037  1.1543  1.6449
 1644SOL     OW 5116   3.643   1.448   5.051 -0.0005 -0.1802  0.5066
 1644SOL    HW1 5117   3.594   1.430   4.966 -0.6668 -1.2451  1.0929
 1644SOL    HW2 5118   3.625   1.542   5.081  0.7807  0.4381 -0.8521
 1645SOL     OW 5119   0.383   2.179   4.292 -0.1846 -0.3327 -0.2829
 1645SOL    HW1 5120   0.310   2.216   4.349 -1.6215  1.9595 -3.3765
 1645SOL    HW2 5121   0.355   2.091   4.254 -0.6257 -0.2332 -0.1916
 1646SOL     OW 5122   4.724   0.903   3.244  0.4033 -0.3418 -0.7093
 1646SOL    HW1 5123   4.637   0.872   3.284 -0.6992  2.2149 -0.9833
 1646SOL    HW2 5124   4.797   0.839   3.270 -1.3050 -1.8511  0.6112
 1647SOL     OW 5125   3.076   1.685   4.629 -0.0920 -0.5453  0.2217
 1647SOL    HW1 5126   3.166   1.721   4.606 -1.6158  3.1738 -0.5587
 1647SOL    HW2 5127   3.060   1.696   4.727  0.4922 -1.8509  0.4873
 1648SOL     OW 5128   1.887   2.409   2.190  0.3878  0.4238  0.4359
 1648SOL    HW1 5129   1.918   2.376   2.279  1.7927  3.1912  1.1059
 1648SOL    HW2 5130   1.921   2.348   2.119 -0.4014 -1.6133  1.7232
 1649SOL     OW 5131   3.171   2.860   1.312 -0.1684  0.4318  0.2236
 1649SOL    HW1 5132   3.206   2.767   1.320 -1.0378  0.2110  1.9424
 1649SOL    HW2 5133   3.231   2.913   1.251  1.8601 -0.5289  1.2546
 1650SOL     OW 5134   3.422   0.056   1.963 -0.4858  0.2479  0.5345
 1650SOL    HW1 5135   3.353   0.022   1.899  0.7571 -0.0001 -0.7162
 1650SOL    HW2 5136   3.390   0.141   2.004 -2.0192 -0.4435  0.8670
 1651SOL     OW 5137   0.432   2.456   1.154  0.2472 -0.1365  0.0006
 1651SOL    HW1 5138   0.403   2.515   1.079  0.3420  1.3642  1.1085
 1651SOL    HW2 5139   0.529   2.434   1.144  0.6957  1.4829  0.5698
 1652SOL     OW 5140   5.079   2.804   3.067  0.1687  0.3628 -0.4794
 1652SOL    HW1 5141   5.165   2.788   3.019  0.6445 -2.4336  1.0841
 1652SOL    HW2 5142   5.089   2.882   3.129  1.2151  0.7122 -1.0675
 1653SOL     OW 5143   2.327   4.831   2.260  0.2702 -0.3359 -0.3776
 1653SOL    HW1 5144   2.276   4.822   2.346 -0.7107 -1.3053 -1.0269
 1653SOL    HW2 5145   2.325   4.926   2.229 -1.6928 -0.4340 -0.6844
 1654SOL     OW 5146   4.376   3.544   2.957  0.1794 -0.0866 -0.3662
 1654SOL    HW1 5147   4.339   3.595   3.035  0.4404 -0.5770  0.0826
 1654SOL    HW2 5148   4.346   3.449   2.962  1.3754 -0.4625 -0.0703
 1655SOL     OW 5149   1.924   4.115   1.472  0.2160  0.1806  0.5256
 1655SOL    HW1 5150   1.906   4.210   1.498  1.3288  0.2381  1.1690
 1655SOL    HW2 5151   1.924   4.108   1.372  0.9177  1.0504  0.4416
 1656SOL     OW 5152   0.755   2.476   2.008 -0.2759 -0.2234 -0.3230
 1656SOL    HW1 5153   0.727   2.441   2.097 -0.5111  0.2174 -0.2206
 1656SOL    HW2 5154   0.695   2.440   1.937 -1.7378  1.4583  0.0007
 1657SOL     OW 5155   0.619   2.670   0.206  0.6872 -0.6997 -0.2593
 1657SOL    HW1 5156   0.631   2.605   0.131  1.6598 -0.7792 -0.0441
 1657SOL    HW2 5157   0.693   2.659   0.272  0.6865  0.3954 -0.0544
 1658SOL     OW 5158   3.785   2.545   4.760 -0.3401 -0.3292  0.4082
 1658SOL    HW1 5159   3.689   2.525   4.775 -0.1660 -0.9012  0.7932
 1658SOL    HW2 5160   3.810   2.628   4.811 -0.7063  0.0123  0.0325
 1659SOL     OW 5161   3.276   2.072   4.271  0.0574 -0.5229 -0.2493
 1659SOL    HW1 5162   3.356   2.017   4.251 -0.3206 -0.5963 -1.6488
 1659SOL    HW2 5163   3.275   2.152   4.212  0.5560  1.0096  1.6832
 1660SOL     OW 5164   4.972   0.490   3.235  0.1083 -0.0207  0.0123
 1660SOL    HW1 5165   5.062   0.450   3.251  0.0631 -0.2734 -0.3355
 1660SOL    HW2 5166   4.946   0.476   3.139  0.8373  2.3321 -0.5897
 1661SOL     OW 5167   2.103   3.724   3.200  0.1624 -0.3730  0.1967
 1661SOL    HW1 5168   2.138   3.682   3.284  0.9441  0.2126  0.1739
 1661SOL    HW2 5169   2.092   3.654   3.129  0.9031 -0.6290  0.3328
 1662SOL     OW 5170   1.579   2.497   3.628 -0.4752 -0.2411  0.3408
 1662SOL    HW1 5171   1.561   2.425   3.694  1.9631 -0.2474  1.1184
 1662SOL    HW2 5172   1.546   2.585   3.664  0.9010 -0.2318  1.6562
 1663SOL     OW 5173   4.602   2.410   2.008  0.0344 -0.2256  0.5221
 1663SOL    HW1 5174   4.535   2.484   2.010  0.8328  0.5300  0.0521
 1663SOL    HW2 5175   4.579   2.345   1.936  1.4047  1.6168 -1.7272
 1664SOL     OW 5176   2.512   0.132   2.816 -0.0974  0.3807  0.1550
 1664SOL    HW1 5177   2.565   0.215   2.798 -0.9723  0.7191 -0.9534
 1664SOL    HW2 5178   2.547   0.088   2.898  1.4633  0.9544 -0.1563
 1665SOL     OW 5179   4.162   1.344   4.415  0.0832 -0.1943 -0.7060
 1665SOL    HW1 5180   4.072   1.386   4.401 -0.1183  0.1298  1.3439
 1665SOL    HW2 5181   4.214   1.348   4.329 -1.1570  1.2379 -1.4383
 1666SOL     OW 5182   5.057   2.523   3.835  0.4540 -0.3788  0.0371
 1666SOL    HW1 5183   5.097   2.493   3.921  1.3423  1.9888  0.5305
 1666SOL    HW2 5184   4.992   2.597   3.852  0.5532  0.0542 -1.2898
 1667SOL     OW 5185   3.619   1.510   4.465 -0.0730 -0.5395  0.1637
 1667SOL    HW1 5186   3.619   1.610   4.473  2.8917 -0.3380 -1.1060
 1667SOL    HW2 5187   3.645   1.469   4.553  1.2296 -0.0330  0.0317
 1668SOL     OW 5188   4.508   1.414   0.685 -0.0537 -0.5418 -0.2820
 1668SOL    HW1 5189   4.474   1.424   0.591 -0.7123  0.5413  0.0505
 1668SOL    HW2 5190   4.450   1.467   0.747  2.0889  1.2180  0.3627
 1669SOL     OW 5191   1.431   0.647   2.325  0.3113  0.8092  0.6451
 1669SOL    HW1 5192   1.465   0.689   2.241 -1.0700  1.6057  0.4506
 1669SOL    HW2 5193   1.469   0.555   2.334  1.7113  1.2899 -0.0271
 1670SOL     OW 5194   0.911   1.686   1.235 -0.0192 -0.3049 -0.3216
 1670SOL    HW1 5195   0.934   1.669   1.331 -1.2702 -0.8229 -0.0925
 1670SOL    HW2 5196   0.953   1.616   1.178 -0.3385 -0.7645 -0.0044
 1671SOL     OW 5197   1.089   1.874   1.283 -0.1903  0.4102 -0.2743
 1671SOL    HW1 5198   1.030   1.911   1.354 -0.9215 -2.3092  0.6628
 1671SOL    HW2 5199   1.035   1.820   1.219  0.8751  0.3236 -1.1356
 1672SOL     OW 5200   2.568   1.707   3.251  0.8797 -0.3338 -0.7539
 1672SOL    HW1 5201   2.551   1.699   3.152 -0.3126 -0.4571 -0.5547
 1672SOL    HW2 5202   2.529   1.793   3.284 -0.7681 -1.3125 -0.0081
 1673SOL     OW 5203   2.492   3.753   1.214 -0.4668 -0.1516 -0.3416
 1673SOL    HW1 5204   2.499   3.852   1.207 -2.5718 -0.0357 -1.4920
 1673SOL    HW2 5205   2.429   3.729   1.288  1.1538 -0.7307  0.9285
 1674SOL     OW 5206   3.506   1.896   4.189  0.3169  0.3093 -1.1697
 1674SOL    HW1 5207   3.541   1.944   4.269 -0.4862  0.5626 -0.9562
 1674SOL    HW2 5208   3.566   1.819   4.167  0.6959  0.4025 -0.4929
 1675SOL     OW 5209   1.569   2.459   4.860  0.1804  0.0631  0.1252
 1675SOL    HW1 5210   1.585   2.375   4.912  0.1198 -1.1977 -1.7686
 1675SOL    HW2 5211   1.490   2.507   4.898  0.3167 -0.6547  1.3547
 1676SOL     OW 5212   0.639   1.555   1.236 -0.1437  0.2889  0.2289
 1676SOL    HW1 5213   0.705   1.602   1.178  0.9975 -1.8126 -0.2598
 1676SOL    HW2 5214   0.687   1.498   1.302 -1.4771  0.0616  1.0606
 1677SOL     OW 5215   3.946   3.014   3.346 -0.3060 -0.0000 -0.6993
 1677SOL    HW1 5216   4.040   3.001   3.314 -0.0226 -0.3316  0.2359
 1677SOL    HW2 5217   3.919   2.937   3.403 -0.6328  0.7534  0.1985
 1678SOL     OW 5218   1.918   3.157   0.104 -0.4259  0.3645 -0.4139
 1678SOL    HW1 5219   1.977   3.212   0.044  1.2766 -1.4393 -0.4927
 1678SOL    HW2 5220   1.946   3.061   0.099 -0.6639  0.0381  2.7398
 1679SOL     OW 5221   0.341   4.707   3.892  0.3938  0.2679 -0.0626
 1679SOL    HW1 5222   0.409   4.743   3.828  0.7153  1.0107  0.6664
 1679SOL    HW2 5223   0.388   4.657   3.965  0.2090  1.0819  0.6349
 1680SOL     OW 5224   2.331   3.376   4.045 -0.1688 -0.2328 -0.5380
 1680SOL    HW1 5225   2.403   3.440   4.018 -1.2763  1.8177  0.9967
 1680SOL    HW2 5226   2.244   3.405   4.005 -0.4362 -1.7829 -1.1425
 1681SOL     OW 5227   1.494   3.685   3.272  0.5424  0.1789 -0.2141
 1681SOL    HW1 5228   1.457   3.777   3.260  1.1152  0.4736  0.2473
 1681SOL    HW2 5229   1.472   3.630   3.191  1.3383  1.1128 -1.1039
 1682SOL     OW 5230   1.322   2.925   4.766  0.0450  0.2650 -0.7329
 1682SOL    HW1 5231   1.237   2.928   4.713  0.4685  1.0164 -1.3862
 1682SOL    HW2 5232   1.391   2.873   4.716  0.1114  0.0306 -0.4033
 1683SOL     OW 5233   2.644   0.399   2.641  0.1184 -0.2342  0.4798
 1683SOL    HW1 5234   2.558   0.424   2.596  0.4307 -0.6539 -0.3627
 1683SOL    HW2 5235   2.640   0.426   2.737  0.2639  2.6666 -0.2408
 1684SOL     OW 5236   0.164   3.623   1.637 -0.3069  0.3979  0.2154
 1684SOL    HW1 5237   0.066   3.645   1.634  0.0288  2.1687  0.7656
 1684SOL    HW2 5238   0.191   3.603   1.731 -0.2644 -0.7837 -0.0403
 1685SOL     OW 5239   0.175   1.939   4.244 -0.0990 -0.0940 -0.2289
 1685SOL    HW1 5240   0.191   1.894   4.333  0.7682  0.4629 -0.0922
 1685SOL    HW2 5241   0.078   1.962   4.235 -0.2087 -0.2329  0.5379
 1686SOL     OW 5242   3.972   0.727   0.773 -0.1156  0.1695 -0.2257
 1686SOL    HW1 5243   4.051   0.781   0.746 -0.4205  0.1377 -1.2231
 1686SOL    HW2 5244   3.902   0.787   0.813 -0.6144  0.5993 -1.6941
 1687SOL     OW 5245   0.759   3.599   0.793  0.5743 -0.1064 -0.6650
 1687SOL    HW1 5246   0.842   3.653   0.810  0.5543 -0.4967  0.7622
 1687SOL    HW2 5247   0.784   3.512   0.751  0.7445  0.3594 -1.5547
 1688SOL     OW 5248   1.918   2.904   0.014 -0.4590  0.5747  0.1878
 1688SOL    HW1 5249   1.837   2.856  -0.021 -0.2596  0.3246  0.0709
 1688SOL    HW2 5250   1.979   2.925  -0.061  1.1005 -2.0354  0.5852
 1689SOL     OW 5251   5.142   4.610   4.925  0.1132  0.2609 -0.1195
 1689SOL    HW1 5252   5.194   4.665   4.860 -0.1894  3.1082  1.8830
 1689SOL    HW2 5253   5.045   4.609   4.899  0.2092  0.1512 -0.4794
 1690SOL     OW 5254   3.854   4.304   1.702 -0.7037 -0.2814  0.0383
 1690SOL    HW1 5255   3.850   4.210   1.669  0.2222  0.2700 -1.7678
 1690SOL    HW2 5256   3.947   4.338   1.694 -1.0773  0.8790  0.4159
 1691SOL     OW 5257   0.629   2.653   2.676  0.3549  0.1784 -0.0712
 1691SOL    HW1 5258   0.613   2.707   2.759 -0.0521  0.9677 -0.6494
 1691SOL    HW2 5259   0.542   2.619   2.640  0.3993  0.7745 -0.7794
 1692SOL     OW 5260   4.217   1.882   3.754  0.1883  0.1970  0.2244
 1692SOL    HW1 5261   4.306   1.838   3.752 -0.3364 -0.9217  0.8996
 1692SOL    HW2 5262   4.194   1.909   3.848  0.8392  2.6866 -0.2517
 1693SOL     OW 5263   0.236   2.598   2.111 -0.0830  0.1701  0.5810
 1693SOL    HW1 5264   0.171   2.656   2.063  0.3147  1.0703  1.0915
 1693SOL    HW2 5265   0.327   2.609   2.070  0.0527  0.1476  0.8739
 1694SOL     OW 5266   2.861   1.582   3.563 -0.5352  0.6272 -0.3631
 1694SOL    HW1 5267   2.940   1.625   3.607 -0.6529  1.0807 -0.5858
 1694SOL    HW2 5268   2.779   1.636   3.579 -0.6591  0.5699 -0.7712
 1695SOL     OW 5269   1.646   3.260   0.125 -0.0113 -0.0046  0.2273
 1695SOL    HW1 5270   1.717   3.216   0.181 -0.5329  0.4401  1.2623
 1695SOL    HW2 5271   1.664   3.241   0.028  2.3236  1.2194  0.3294
 1696SOL     OW 5272   4.829   0.403   3.466 -0.2168 -0.1920  0.2398
 1696SOL    HW1 5273   4.852   0.307   3.478 -2.7266 -1.0358 -0.8723
 1696SOL    HW2 5274   4.868   0.437   3.380  2.2943  0.4480  1.5277
 1697SOL     OW 5275   4.494   0.728   4.731  0.8053 -0.1017  0.3078
 1697SOL    HW1 5276   4.425   0.703   4.799  0.8266  0.3634  0.5083
 1697SOL    HW2 5277   4.578   0.677   4.749  0.2140 -1.4307 -0.5449
 1698SOL     OW 5278   0.555   4.491   4.747  0.3087  0.3673  0.9944
 1698SOL    HW1 5279   0.492   4.567   4.729 -3.0598 -2.6046 -1.1719
 1698SOL    HW2 5280   0.598   4.463   4.662 -1.1651 -2.1314  0.9693
 1699SOL     OW 5281   4.878   2.551   0.826  0.0346  0.6272  0.2186
 1699SOL    HW1 5282   4.871   2.505   0.914  0.1800  1.2881  0.5795
 1699SOL    HW2 5283   4.821   2.633   0.825 -0.6633  0.1485 -0.6205
 1700SOL     OW 5284   0.813   4.662   4.399  0.0928 -0.4158 -0.4234
 1700SOL    HW1 5285   0.884   4.729   4.422 -0.9699  0.5256  0.2479
 1700SOL    HW2 5286   0.800   4.660   4.299  0.2453  0.2862 -0.4660
 1701SOL     OW 5287   1.117   4.842   4.129  0.2316  0.4393  0.6267
 1701SOL    HW1 5288   1.172   4.786   4.191  0.2540 -0.0353  0.1875
 1701SOL    HW2 5289   1.074   4.916   4.180 -1.0013 -0.8483  1.5362
 1702SOL     OW 5290   2.528   1.139   0.071  0.3656  0.3370  0.0269
 1702SOL    HW1 5291   2.626   1.152   0.058  0.3658  0.6051  0.2799
 1702SOL    HW2 5292   2.503   1.165   0.164 -0.0554  0.9454 -0.2507
 1703SOL     OW 5293   4.163   2.856   0.329 -0.0497 -0.4843  0.1532
 1703SOL    HW1 5294   4.226   2.880   0.255 -1.3090 -0.7977 -1.0558
 1703SOL    HW2 5295   4.209   2.870   0.417  0.6664  2.4912 -0.5489
 1704SOL     OW 5296   0.166   0.543   1.699 -0.6371 -0.4555  0.2401
 1704SOL    HW1 5297   0.253   0.570   1.740 -0.5215 -1.3555  0.6010
 1704SOL    HW2 5298   0.170   0.555   1.600 -0.6647  1.0309  0.3902
 1705SOL     OW 5299   0.983   4.778   5.101 -0.2285 -0.4428 -0.0618
 1705SOL    HW1 5300   1.049   4.805   5.171  0.6428 -0.6148 -0.7921
 1705SOL    HW2 5301   0.931   4.698   5.131  0.3090 -0.6620  0.2860
 1706SOL     OW 5302   0.997   3.086   4.071  0.2591  0.0863 -0.1577
 1706SOL    HW1 5303   0.934   3.009   4.059  0.0671  0.2139  0.0132
 1706SOL    HW2 5304   0.944   3.169   4.088  0.4615 -0.3224  3.2613
 1707SOL     OW 5305   1.704   0.648   1.859 -0.4484  0.0224  0.2172
 1707SOL    HW1 5306   1.731   0.571   1.917 -1.4369  0.8453  1.8431
 1707SOL    HW2 5307   1.751   0.731   1.889 -1.8732  0.7008  0.6488
 1708SOL     OW 5308   2.718   0.354   2.927 -0.5720  0.0180  0.0106
 1708SOL    HW1 5309   2.759   0.262   2.919  0.1720  0.4593 -1.6885
 1708SOL    HW2 5310   2.787   0.422   2.903 -1.2704  1.0179  0.7890
 1709SOL     OW 5311   1.449   2.281   0.664 -0.1647 -0.0866 -0.1667
 1709SOL    HW1 5312   1.413   2.210   0.724 -3.0117  0.0676 -1.5272
 1709SOL    HW2 5313   1.483   2.357   0.719 -1.0462 -0.6975  1.2709
 1710SOL     OW 5314   0.923   4.118   2.657  0.0096 -0.6268  0.8394
 1710SOL    HW1 5315   1.017   4.105   2.689  1.0689 -0.1440 -1.8019
 1710SOL    HW2 5316   0.864   4.047   2.695  1.8939 -2.2148  0.9145
 1711SOL     OW 5317   3.421   1.125   4.935  0.6809 -0.0657 -0.7162
 1711SOL    HW1 5318   3.412   1.150   4.838  0.5356  1.0804 -0.4251
 1711SOL    HW2 5319   3.377   1.196   4.991  0.2951 -0.9880  0.1670
 1712SOL     OW 5320   4.331   4.464   4.725 -0.3178 -0.1055  0.2261
 1712SOL    HW1 5321   4.424   4.433   4.744  0.5371  0.7519 -2.1434
 1712SOL    HW2 5322   4.277   4.388   4.691 -0.3689 -0.5150  1.2054
 1713SOL     OW 5323   2.452   3.292   4.539 -0.2201 -0.1415 -0.4427
 1713SOL    HW1 5324   2.456   3.381   4.583  0.3174  0.9247 -2.5203
 1713SOL    HW2 5325   2.484   3.300   4.444  1.6623 -2.8987 -0.1553
 1714SOL     OW 5326   1.829   0.167   2.512  0.3833 -0.6221  0.2532
 1714SOL    HW1 5327   1.869   0.257   2.533 -0.7758  0.0769 -0.4172
 1714SOL    HW2 5328   1.902   0.102   2.491  1.2591  0.0923  0.9953
 1715SOL     OW 5329   3.569   3.441   4.172  0.1676  0.6339 -0.0427
 1715SOL    HW1 5330   3.651   3.495   4.192 -0.5056  1.1290  1.5059
 1715SOL    HW2 5331   3.489   3.501   4.172 -0.4904 -0.2297  0.8705
 1716SOL     OW 5332   4.561   4.727   0.344 -0.4136  0.1487  0.0320
 1716SOL    HW1 5333   4.628   4.657   0.320 -0.9486 -0.0689 -0.8713
 1716SOL    HW2 5334   4.591   4.774   0.427  0.0323 -1.0369  0.5723
 1717SOL     OW 5335   4.190   3.557   0.186  0.5808 -0.1550 -0.2096
 1717SOL    HW1 5336   4.154   3.465   0.168  2.1153 -0.8949  0.3439
 1717SOL    HW2 5337   4.149   3.594   0.269 -0.3380 -0.1594 -0.6491
 1718SOL     OW 5338   4.255   0.290   2.329 -0.0325 -0.3222  0.0148
 1718SOL    HW1 5339   4.201   0.255   2.406  0.2538 -2.0954 -0.5543
 1718SOL    HW2 5340   4.193   0.331   2.261 -0.2083  2.3967  1.6626
 1719SOL     OW 5341   3.868   4.903   0.632  0.2602 -0.0611 -0.2971
 1719SOL    HW1 5342   3.845   4.967   0.559  1.1605 -0.9889 -1.4289
 1719SOL    HW2 5343   3.924   4.949   0.700  0.6938  0.4295 -0.9693
 1720SOL     OW 5344   3.930   2.306   1.557  0.3618  0.0091 -0.1129
 1720SOL    HW1 5345   3.991   2.335   1.631 -1.0614 -0.3970  1.2861
 1720SOL    HW2 5346   3.922   2.206   1.559 -0.4342  0.0677 -0.1912
 1721SOL     OW 5347   1.752   2.009   2.617 -0.0155  0.5719 -0.2096
 1721SOL    HW1 5348   1.827   2.049   2.670  2.0332 -1.2058 -1.6162
 1721SOL    HW2 5349   1.669   2.063   2.632  1.4431  2.5160  1.5562
 1722SOL     OW 5350   4.102   3.780   4.056  0.0224  0.2563 -0.1600
 1722SOL    HW1 5351   4.024   3.724   4.028 -0.8658  0.8666  1.0116
 1722SOL    HW2 5352   4.115   3.855   3.991  0.8988 -0.9756 -1.4524
 1723SOL     OW 5353   0.238   1.917   0.540 -0.1124 -0.0244 -0.0853
 1723SOL    HW1 5354   0.142   1.924   0.566 -0.4536 -0.9856 -1.0201
 1723SOL    HW2 5355   0.256   1.979   0.464 -0.7016 -1.7608 -1.7317
 1724SOL     OW 5356   2.611   3.720   2.330 -0.1503 -0.5491  0.3040
 1724SOL    HW1 5357   2.679   3.790   2.308  0.0215 -0.9128 -0.3412
 1724SOL    HW2 5358   2.519   3.755   2.310 -0.1807 -0.0066  1.3093
 1725SOL     OW 5359   1.242   3.791   0.649  0.8100  0.1515  0.1154
 1725SOL    HW1 5360   1.229   3.822   0.555  1.0446  1.0864  0.3808
 1725SOL    HW2 5361   1.326   3.737   0.656 -0.4707 -2.0678 -0.6971
 1726SOL     OW 5362   2.578   3.703   3.573  0.0138  0.2891  0.2332
 1726SOL    HW1 5363   2.648   3.647   3.618 -0.1515  0.3193  0.5306
 1726SOL    HW2 5364   2.521   3.645   3.516 -0.0342  0.1814  0.3887
 1727SOL     OW 5365   2.050   0.008   1.739  0.2650  0.0861  0.6513
 1727SOL    HW1 5366   1.956   0.009   1.704  0.5921 -1.2853 -0.3813
 1727SOL    HW2 5367   2.049   0.022   1.838 -1.2537 -2.0346  1.0223
 1728SOL     OW 5368   3.602   3.315   3.927 -0.1806  0.5711 -0.3109
 1728SOL    HW1 5369   3.598   3.368   4.012 -0.0147  0.1696 -0.0522
 1728SOL    HW2 5370   3.509   3.287   3.901 -0.1780  0.2495  0.0203
 1729SOL     OW 5371   1.857   2.484   1.745  0.1077 -0.6411 -0.1655
 1729SOL    HW1 5372   1.807   2.556   1.697  1.1389 -0.6844 -1.3538
 1729SOL    HW2 5373   1.925   2.526   1.806  1.3266 -0.5408 -1.5143
 1730SOL     OW 5374   4.278   3.510   3.799  0.5513 -0.5362  0.6778
 1730SOL    HW1 5375   4.198   3.491   3.856  0.2036 -1.8081 -0.2074
 1730SOL    HW2 5376   4.307   3.427   3.752  1.0280  0.4080 -0.7758
 1731SOL     OW 5377   4.269   4.142   1.220 -0.3351  0.4938  0.5068
 1731SOL    HW1 5378   4.202   4.075   1.188  1.9172 -1.3567 -0.7229
 1731SOL    HW2 5379   4.316   4.182   1.141  0.9800  0.6540  1.3321
 1732SOL     OW 5380   3.291   1.199   1.001 -0.0695 -0.1868  0.2842
 1732SOL    HW1 5381   3.196   1.210   1.031 -0.6466  0.3480 -1.5824
 1732SOL    HW2 5382   3.292   1.163   0.907  1.5594  0.4241  0.0429
 1733SOL     OW 5383   0.912   2.391   4.777 -0.1966 -0.1242 -0.3519
 1733SOL    HW1 5384   0.854   2.472   4.768  0.0757 -0.0232 -1.3805
 1733SOL    HW2 5385   0.993   2.414   4.829  0.5764  0.6840 -1.8332
 1734SOL     OW 5386   3.706   2.829   4.538 -0.4425  0.2067 -0.0391
 1734SOL    HW1 5387   3.788   2.808   4.485 -2.0484 -0.6387 -2.3381
 1734SOL    HW2 5388   3.733   2.862   4.629  2.5065  2.4951 -1.5486
 1735SOL     OW 5389   2.215   1.750   4.810  0.1590 -0.1577 -0.2223
 1735SOL    HW1 5390   2.307   1.711   4.805  0.1704 -0.0841 -0.6180
 1735SOL    HW2 5391   2.199   1.807   4.729 -0.3775 -0.4787 -0.3413
 1736SOL     OW 5392   0.278   1.133   4.998 -0.1173 -0.1578  0.3602
 1736SOL    HW1 5393   0.276   1.206   5.066  1.7727  1.2744 -1.0203
 1736SOL    HW2 5394   0.363   1.137   4.946 -1.8883 -0.4032 -2.8723
 1737SOL     OW 5395   4.990   0.244   4.867 -0.0376  0.0850 -0.4011
 1737SOL    HW1 5396   4.892   0.228   4.874 -0.2954  0.1872 -2.8778
 1737SOL    HW2 5397   5.007   0.324   4.810  1.4919  0.6196  0.7464
 1738SOL     OW 5398   0.366   2.954   4.379  0.3510  0.2802 -0.1442
 1738SOL    HW1 5399   0.340   2.861   4.356  0.8402 -0.3286  1.6485
 1738SOL    HW2 5400   0.330   2.978   4.469  1.7474  1.1575  0.2213
 1739SOL     OW 5401   1.892   4.535   2.849  0.2389  0.6017  0.6282
 1739SOL    HW1 5402   1.942   4.464   2.898  0.1694 -0.0685 -0.2418
 1739SOL    HW2 5403   1.956   4.586   2.791  0.1586  0.7347  0.6566
 1740SOL     OW 5404   2.641   5.111   2.002 -0.3941 -0.0158 -0.1956
 1740SOL    HW1 5405   2.571   5.145   2.064  0.5973  2.5049 -0.3320
 1740SOL    HW2 5406   2.713   5.066   2.054 -1.7148 -2.0523 -0.0041
 1741SOL     OW 5407   4.671   4.674   2.491  0.2852 -0.6460  0.0947
 1741SOL    HW1 5408   4.685   4.683   2.392  1.5053 -2.2780  0.0662
 1741SOL    HW2 5409   4.760   4.667   2.536 -0.2796 -0.9179  1.1931
 1742SOL     OW 5410   1.410   4.335   2.679  0.1336 -0.5541 -0.0879
 1742SOL    HW1 5411   1.310   4.331   2.680  0.1486 -2.7056 -1.3065
 1742SOL    HW2 5412   1.440   4.418   2.725 -2.2315  0.7503 -0.7350
 1743SOL     OW 5413   4.597   0.029   2.333  0.4006 -0.0352  0.5226
 1743SOL    HW1 5414   4.689  -0.009   2.326 -0.5029 -2.1150 -3.4550
 1743SOL    HW2 5415   4.537  -0.037   2.379  0.1790 -0.4612 -0.3520
 1744SOL     OW 5416   4.264   3.157   0.291  0.0198  0.4805  0.6447
 1744SOL    HW1 5417   4.174   3.196   0.306 -0.2510 -0.0888  0.5261
 1744SOL    HW2 5418   4.293   3.176   0.197 -1.4923 -2.2597 -0.4987
 1745SOL     OW 5419   3.782   1.617   2.560 -0.0261  0.1983 -0.1384
 1745SOL    HW1 5420   3.779   1.712   2.528  0.2591  0.1188 -0.4060
 1745SOL    HW2 5421   3.703   1.599   2.618 -0.7763  0.2195 -1.1357
 1746SOL     OW 5422   2.802   5.023   4.532  0.1130  0.1146  0.1034
 1746SOL    HW1 5423   2.819   5.116   4.564 -1.4141 -0.4079  2.8027
 1746SOL    HW2 5424   2.888   4.973   4.526  0.9199  1.6135 -1.1446
 1747SOL     OW 5425   3.050   0.704   0.574  0.5385 -0.8267 -0.1401
 1747SOL    HW1 5426   3.127   0.644   0.551 -0.3214 -1.9180 -0.2731
 1747SOL    HW2 5427   2.965   0.665   0.537 -0.0457  0.5082 -0.2635
 1748SOL     OW 5428   3.464   4.027   3.247  0.2000  0.0599 -0.6195
 1748SOL    HW1 5429   3.413   3.968   3.310  0.7746  0.6176  0.3737
 1748SOL    HW2 5430   3.500   3.971   3.172  0.3613 -0.7819  0.0705
 1749SOL     OW 5431   3.898   0.633   0.427 -0.0701 -0.3626  0.1100
 1749SOL    HW1 5432   3.962   0.614   0.502 -1.1491 -1.1604  0.8502
 1749SOL    HW2 5433   3.911   0.727   0.396  0.2019  0.0854  1.4958
 1750SOL     OW 5434   0.875   3.918   5.146  0.5331 -0.0709  0.4921
 1750SOL    HW1 5435   0.949   3.976   5.111  0.3423  0.5303  1.0589
 1750SOL    HW2 5436   0.827   3.967   5.219 -0.0928 -0.6655  0.4811
 1751SOL     OW 5437   4.612   4.100   1.313 -0.5962 -0.4481  0.5157
 1751SOL    HW1 5438   4.531   4.042   1.307  0.2395 -1.8602  2.1954
 1751SOL    HW2 5439   4.646   4.119   1.221 -2.6127 -0.0871 -0.2103
 1752SOL     OW 5440   1.343   1.236   3.477  0.3974  0.1431 -0.3381
 1752SOL    HW1 5441   1.280   1.290   3.421 -1.4091 -0.5379  0.9306
 1752SOL    HW2 5442   1.322   1.139   3.467  0.8830 -0.0613  0.5355
 1753SOL     OW 5443   4.310   0.218   4.134  0.5015  0.3193 -0.3219
 1753SOL    HW1 5444   4.399   0.182   4.107 -0.4817 -1.0832 -1.8450
 1753SOL    HW2 5445   4.265   0.258   4.054 -0.0137  1.5807  0.5668
 1754SOL     OW 5446   2.100   1.548   2.689  0.2342  0.4279  0.6866
 1754SOL    HW1 5447   2.032   1.476   2.674  0.8446  0.1996 -1.3603
 1754SOL    HW2 5448   2.053   1.636   2.703 -0.5369  0.3070 -0.8600
 1755SOL     OW 5449   0.070   2.955   2.208 -0.2148  0.2018 -0.0629
 1755SOL    HW1 5450   0.067   3.024   2.280  1.0712  0.1147  0.0895
 1755SOL    HW2 5451   0.033   2.869   2.244  1.5702 -0.1983  0.9381
 1756SOL     OW 5452   0.618   1.343   0.453 -0.1843  0.3473  0.3322
 1756SOL    HW1 5453   0.631   1.315   0.548 -2.6012 -2.0171  0.1105
 1756SOL    HW2 5454   0.588   1.438   0.449  0.8464  0.7522  1.8397
 1757SOL     OW 5455   0.754   2.432   1.200  0.8799 -0.3080 -0.6536
 1757SOL    HW1 5456   0.848   2.425   1.233 -0.2166  0.2748  3.0850
 1757SOL    HW2 5457   0.713   2.516   1.236 -1.0839 -0.5021 -2.2738
 1758SOL     OW 5458   4.321   1.583   1.188  0.2084 -0.9607 -0.0739
 1758SOL    HW1 5459   4.308   1.630   1.276  0.7622 -0.3907 -0.2861
 1758SOL    HW2 5460   4.419   1.575   1.169  0.1116  0.3583 -1.3773
 1759SOL     OW 5461   0.908   1.064   2.233  0.0381 -0.1984 -0.5555
 1759SOL    HW1 5462   0.899   1.085   2.135  0.4209 -0.9017 -0.7518
 1759SOL    HW2 5463   1.005   1.068   2.258 -0.0873  0.2471 -0.1386
 1760SOL     OW 5464   3.998   4.264   3.098 -0.5181  0.1090 -0.0525
 1760SOL    HW1 5465   4.008   4.263   3.197  2.3339  0.9378 -0.2499
 1760SOL    HW2 5466   3.988   4.170   3.065 -0.9983 -0.2116  0.9649
 1761SOL     OW 5467   2.333   5.023   0.351  0.2925  0.3174  0.0041
 1761SOL    HW1 5468   2.339   4.957   0.276  0.9656  1.5897 -1.1022
 1761SOL    HW2 5469   2.415   5.015   0.408  0.0884 -0.2029  0.2336
 1762SOL     OW 5470   3.570   2.267   1.362 -0.3028  0.0578  0.5930
 1762SOL    HW1 5471   3.542   2.358   1.331 -1.2251 -0.5976 -0.5895
 1762SOL    HW2 5472   3.500   2.200   1.337  0.5953 -1.0638  0.9707
 1763SOL     OW 5473   3.084   4.716   1.769 -0.0697  0.1574  0.5246
 1763SOL    HW1 5474   3.049   4.776   1.696 -1.1867  0.0934  1.0015
 1763SOL    HW2 5475   3.178   4.743   1.790  0.0681  0.5675 -0.5191
 1764SOL     OW 5476   0.584   2.918   0.999  0.2995 -0.6525 -0.2364
 1764SOL    HW1 5477   0.486   2.905   1.017  0.1995  0.0358 -0.2507
 1764SOL    HW2 5478   0.631   2.830   1.006 -0.3986 -1.0762 -0.7326
 1765SOL     OW 5479   5.137   1.220   1.867 -0.0330  0.0476  0.5251
 1765SOL    HW1 5480   5.201   1.297   1.869 -0.3847  0.4705 -1.7027
 1765SOL    HW2 5481   5.176   1.147   1.811 -0.1272 -1.0485  1.8311
 1766SOL     OW 5482   3.413   4.546   0.493  0.6536 -0.3082  0.2882
 1766SOL    HW1 5483   3.456   4.620   0.544 -3.0508  2.2474  0.1235
 1766SOL    HW2 5484   3.381   4.476   0.556  1.7771 -0.4494  0.7263
 1767SOL     OW 5485   1.414   2.722   4.593  0.0613 -0.2642  0.0252
 1767SOL    HW1 5486   1.461   2.783   4.530 -0.1018  0.7237  0.8477
 1767SOL    HW2 5487   1.467   2.638   4.603  0.8491  0.1901 -0.2695
 1768SOL     OW 5488   0.751   2.091   3.920  0.0675  0.0870 -0.2191
 1768SOL    HW1 5489   0.693   2.065   3.997 -0.4395  1.2146 -0.2021
 1768SOL    HW2 5490   0.732   2.032   3.841 -1.4661  0.7417 -0.3633
 1769SOL     OW 5491   2.220   0.861   3.393  0.2801 -0.0262 -0.3439
 1769SOL    HW1 5492   2.212   0.803   3.312 -0.5834  0.2424 -0.4584
 1769SOL    HW2 5493   2.163   0.823   3.466  0.6857 -0.0043 -0.0133
 1770SOL     OW 5494   4.199   4.780   4.551  0.2285  0.4222  0.5367
 1770SOL    HW1 5495   4.289   4.805   4.515  0.6171 -1.7477 -0.1940
 1770SOL    HW2 5496   4.204   4.770   4.650 -0.2345  4.0447  1.0405
 1771SOL     OW 5497   2.070   0.399   1.275 -0.5437 -0.5376  0.4326
 1771SOL    HW1 5498   2.003   0.447   1.219 -0.8150  0.0370  1.2405
 1771SOL    HW2 5499   2.031   0.379   1.364  0.3252 -0.2674  0.8890
 1772SOL     OW 5500   3.045   2.119   0.463 -0.3755 -0.2074  0.1561
 1772SOL    HW1 5501   2.993   2.181   0.521 -0.1238  0.4214 -0.2890
 1772SOL    HW2 5502   3.137   2.107   0.501 -0.6038 -0.7750  0.5586
 1773SOL     OW 5503   1.137   0.021   1.742  0.0040 -0.1419  0.1204
 1773SOL    HW1 5504   1.188  -0.064   1.740  1.1620  0.5000  1.0507
 1773SOL    HW2 5505   1.039   0.002   1.753  0.0557 -1.3743 -1.2503
 1774SOL     OW 5506   4.096   0.497   5.099  0.0306  0.9806 -0.4658
 1774SOL    HW1 5507   4.032   0.540   5.162  0.2284 -0.0123  0.4450
 1774SOL    HW2 5508   4.179   0.470   5.149  0.7096  1.2820 -1.4017
 1775SOL     OW 5509   4.355   2.607   1.736  0.5394  0.0537 -0.5927
 1775SOL    HW1 5510   4.347   2.543   1.661 -0.4788 -0.6791  0.1099
 1775SOL    HW2 5511   4.315   2.695   1.710  3.6561  1.1276 -2.2528
 1776SOL     OW 5512   1.961   4.585   0.801 -0.0624  0.1598 -0.1505
 1776SOL    HW1 5513   1.948   4.682   0.818  1.4038  0.4892 -0.7942
 1776SOL    HW2 5514   2.015   4.572   0.718  0.2249 -1.1956  0.2268
 1777SOL     OW 5515   1.650   3.833   4.108 -0.2878  0.2552 -0.4715
 1777SOL    HW1 5516   1.717   3.905   4.124 -1.1058  0.8095  0.5686
 1777SOL    HW2 5517   1.603   3.850   4.022  0.7907 -0.0718 -1.1509
 1778SOL     OW 5518   2.451   1.385   2.023  0.0422 -0.0111 -0.2391
 1778SOL    HW1 5519   2.428   1.399   2.120 -0.7374 -1.2107 -0.2301
 1778SOL    HW2 5520   2.522   1.450   1.996 -0.8157  1.3659  0.7215
 1779SOL     OW 5521   1.232   0.796   3.115 -0.7337  0.4811  0.7265
 1779SOL    HW1 5522   1.287   0.875   3.140  0.4349  0.5815 -1.8256
 1779SOL    HW2 5523   1.247   0.722   3.180  2.6715  0.4268  0.0543
 1780SOL     OW 5524   0.598   0.338   1.122  0.2064 -0.2479 -0.2312
 1780SOL    HW1 5525   0.692   0.341   1.156  0.3708 -1.3450 -0.5245
 1780SOL    HW2 5526   0.556   0.251   1.149 -0.4913 -0.0578 -0.6771
 1781SOL     OW 5527   4.349   3.218   3.431 -0.3806  0.4905  0.0829
 1781SOL    HW1 5528   4.420   3.281   3.400 -1.6076  2.6786  1.4156
 1781SOL    HW2 5529   4.374   3.125   3.406  2.0972  1.3418 -0.9828
 1782SOL     OW 5530   0.151   4.768   4.793 -0.4475 -0.4677  0.6199
 1782SOL    HW1 5531   0.249   4.748   4.784 -0.7041 -1.5016  0.0321
 1782SOL    HW2 5532   0.140   4.850   4.850  0.6779 -1.4482  2.3647
 1783SOL     OW 5533   0.417   2.636   0.603 -0.4627  0.7458  0.2197
 1783SOL    HW1 5534   0.385   2.552   0.646 -0.0638  0.8193  0.6655
 1783SOL    HW2 5535   0.517   2.633   0.593 -0.6859 -0.1159 -2.4891
 1784SOL     OW 5536   1.200   1.529   5.007 -0.0702 -0.0837  0.0739
 1784SOL    HW1 5537   1.290   1.515   5.048  0.4502 -1.0810 -1.3192
 1784SOL    HW2 5538   1.149   1.442   5.008 -0.2899  0.0308 -0.7960
 1785SOL     OW 5539   1.404   4.051   2.991 -0.1741 -1.1321  0.0365
 1785SOL    HW1 5540   1.431   3.969   2.941  1.1151 -1.9279  1.9061
 1785SOL    HW2 5541   1.382   4.026   3.086 -1.7835  0.4090  0.1093
 1786SOL     OW 5542   4.276   3.293   2.928 -0.1606  0.1716 -0.4158
 1786SOL    HW1 5543   4.315   3.213   2.973  0.0392  0.5138  0.0231
 1786SOL    HW2 5544   4.176   3.292   2.938 -0.2857 -0.6773 -1.4969
 1787SOL     OW 5545   3.682   1.299   1.143  0.1077  0.1807 -0.0850
 1787SOL    HW1 5546   3.782   1.303   1.138  0.1113 -0.4339 -0.7405
 1787SOL    HW2 5547   3.654   1.250   1.225  0.2897  1.9767  1.1031
 1788SOL     OW 5548   3.225   3.099   0.195  0.4606  0.0494  0.3242
 1788SOL    HW1 5549   3.185   3.086   0.104  1.4967 -0.7525 -0.0454
 1788SOL    HW2 5550   3.294   3.171   0.191  2.1587 -1.5013 -0.1287
 1789SOL     OW 5551   4.910   4.526   3.245 -0.0157  0.5713 -0.0124
 1789SOL    HW1 5552   4.897   4.613   3.292 -3.3172 -0.0714  0.4885
 1789SOL    HW2 5553   4.854   4.524   3.162  0.0719 -1.0250 -0.0676
 1790SOL     OW 5554   2.694   3.989   0.205  0.1913  0.2386  0.0538
 1790SOL    HW1 5555   2.755   4.067   0.189  1.8844 -1.0031  0.1497
 1790SOL    HW2 5556   2.672   3.945   0.118  0.7347 -0.2382  0.1499
 1791SOL     OW 5557   4.367   3.145   2.679 -0.3396  0.3338 -0.1172
 1791SOL    HW1 5558   4.350   3.049   2.657 -1.5755  1.0104 -2.5596
 1791SOL    HW2 5559   4.322   3.168   2.765 -1.9893 -0.7638 -0.6270
 1792SOL     OW 5560   2.267   4.357   4.869 -0.3467  0.2138 -0.4458
 1792SOL    HW1 5561   2.318   4.391   4.790 -0.1848 -0.7726 -0.7741
 1792SOL    HW2 5562   2.188   4.305   4.839 -1.8037  2.0261  0.0664
 1793SOL     OW 5563   2.087   2.692   0.091 -0.2441  0.9736  0.4211
 1793SOL    HW1 5564   2.034   2.771   0.061 -1.4722 -0.0511 -0.1456
 1793SOL    HW2 5565   2.042   2.650   0.170  0.5665  0.9902  0.9076
 1794SOL     OW 5566   2.556   1.349   1.002 -0.5122 -0.0361  0.0550
 1794SOL    HW1 5567   2.531   1.429   0.948  1.5999 -0.1311 -1.1864
 1794SOL    HW2 5568   2.537   1.266   0.950  1.3489 -0.1356 -0.5565
 1795SOL     OW 5569   0.798   1.616   3.750 -0.2099 -0.0699  0.4273
 1795SOL    HW1 5570   0.828   1.611   3.655  1.2797 -0.3174  0.8750
 1795SOL    HW2 5571   0.715   1.561   3.762  0.8656 -1.9600 -0.2878
 1796SOL     OW 5572   2.491   3.873   1.911  0.1740 -0.2318  0.5599
 1796SOL    HW1 5573   2.426   3.930   1.960  0.1865 -0.6345  1.0512
 1796SOL    HW2 5574   2.496   3.783   1.954  1.4612 -0.0318  0.8773
 1797SOL     OW 5575   2.329   4.447   2.955  0.5279 -0.0314 -0.1670
 1797SOL    HW1 5576   2.427   4.461   2.941  0.1741 -0.3764 -4.1563
 1797SOL    HW2 5577   2.280   4.533   2.939  0.0556 -0.3224 -0.3037
 1798SOL     OW 5578   2.683   4.468   0.468  0.1433 -0.0600  0.0041
 1798SOL    HW1 5579   2.652   4.536   0.534 -1.3660 -0.7594  0.0545
 1798SOL    HW2 5580   2.652   4.494   0.377  1.1665  0.2689 -0.2563
 1799SOL     OW 5581   0.902   0.450   3.878 -0.0987  0.0119 -0.1336
 1799SOL    HW1 5582   0.871   0.492   3.963 -2.3957 -1.8337  0.0629
 1799SOL    HW2 5583   0.863   0.499   3.800  0.7530  0.7797 -0.0894
 1800SOL     OW 5584   2.345   2.655   0.016  0.2179  0.2162  0.0147
 1800SOL    HW1 5585   2.352   2.557   0.035 -0.9432 -0.1448 -1.2819
 1800SOL    HW2 5586   2.251   2.685   0.032  0.6093  1.1788  0.5849
 1801SOL     OW 5587   0.597   2.038   2.029 -0.0300  0.1566 -0.1736
 1801SOL    HW1 5588   0.574   1.946   1.996  0.5344  0.1586 -0.5778
 1801SOL    HW2 5589   0.659   2.082   1.964 -1.8896  1.6087 -1.0711
 1802SOL     OW 5590   3.826   3.700   0.761 -0.2209 -0.6121 -0.2338
 1802SOL    HW1 5591   3.822   3.646   0.677  1.0275 -0.9013 -0.1217
 1802SOL    HW2 5592   3.770   3.655   0.832 -2.2630  0.2547 -1.2071
 1803SOL     OW 5593   3.038   0.565   2.241  0.0015 -0.1638  0.0133
 1803SOL    HW1 5594   2.940   0.580   2.246  0.1434  1.0854 -0.6843
 1803SOL    HW2 5595   3.067   0.506   2.317 -0.9089  1.4094  1.6580
 1804SOL     OW 5596   1.273   0.630   4.823  0.0320 -0.0378  0.3461
 1804SOL    HW1 5597   1.180   0.594   4.830 -0.6838  1.4640 -0.8603
 1804SOL    HW2 5598   1.284   0.706   4.888  0.4580 -0.2664  0.5469
 1805SOL     OW 5599   4.255   0.552   2.220 -0.2443  0.1501  0.1128
 1805SOL    HW1 5600   4.344   0.511   2.238 -0.0157  0.1844 -0.8965
 1805SOL    HW2 5601   4.233   0.542   2.123 -0.7137  1.3525  0.0836
 1806SOL     OW 5602   2.856   4.852   1.290  0.1573 -0.8658 -1.2103
 1806SOL    HW1 5603   2.826   4.945   1.270  0.2926 -0.3265  0.8418
 1806SOL    HW2 5604   2.776   4.792   1.298 -0.0968 -0.4369 -0.3941
 1807SOL     OW 5605   4.457   0.783   4.037  0.3090 -0.4741 -0.0093
 1807SOL    HW1 5606   4.466   0.753   4.132 -0.6512 -2.4049 -0.4800
 1807SOL    HW2 5607   4.526   0.739   3.981  0.1119 -0.2830 -0.4055
 1808SOL     OW 5608   4.786   0.062   0.188  0.2833 -0.5304  1.0948
 1808SOL    HW1 5609   4.867   0.104   0.230 -1.5363  1.8061  2.5296
 1808SOL    HW2 5610   4.795  -0.037   0.190  2.3790 -0.3759  2.7410
 1809SOL     OW 5611   2.783   1.641   4.100  1.0983  0.1645 -0.0767
 1809SOL    HW1 5612   2.807   1.725   4.148  1.8112 -0.0236 -0.0852
 1809SOL    HW2 5613   2.686   1.622   4.112  1.1139  0.5128  0.6773
 1810SOL     OW 5614   1.834   2.878   3.041 -0.3548 -0.0947  0.1244
 1810SOL    HW1 5615   1.751   2.822   3.048 -0.3494 -0.3786 -1.6530
 1810SOL    HW2 5616   1.828   2.955   3.104 -1.0534 -1.2144  1.4923
 1811SOL     OW 5617   0.358   2.645   1.342  0.5864  0.1127  0.5037
 1811SOL    HW1 5618   0.303   2.604   1.415  1.6670  0.2117  1.4008
 1811SOL    HW2 5619   0.387   2.574   1.278 -2.1769  0.3123 -1.1267
 1812SOL     OW 5620   0.530   1.533   3.475 -0.3080 -0.4859  0.4329
 1812SOL    HW1 5621   0.616   1.512   3.429 -0.6131  0.0590 -0.4017
 1812SOL    HW2 5622   0.549   1.561   3.569  0.7278  2.5512 -0.5657
 1813SOL     OW 5623   3.605   0.676   2.206  0.2693 -0.1860 -0.7223
 1813SOL    HW1 5624   3.611   0.720   2.116 -1.3184  0.1161 -0.7163
 1813SOL    HW2 5625   3.620   0.744   2.278 -0.6035  0.0401 -0.7405
 1814SOL     OW 5626   0.622   4.184   3.424 -0.3437  0.7819  0.5900
 1814SOL    HW1 5627   0.541   4.240   3.406 -0.8069  0.5852  1.9553
 1814SOL    HW2 5628   0.630   4.166   3.522 -0.5123 -1.9925  0.1846
 1815SOL     OW 5629   1.459   4.557   1.475  0.5281 -0.4757 -0.3310
 1815SOL    HW1 5630   1.417   4.481   1.525 -1.8472 -1.4648 -3.5078
 1815SOL    HW2 5631   1.421   4.643   1.507 -1.1814 -1.0988 -0.6180
 1816SOL     OW 5632   0.248   2.056   4.674  0.1319 -0.1469 -0.4237
 1816SOL    HW1 5633   0.212   2.095   4.590 -2.5141 -0.0236  0.6606
 1816SOL    HW2 5634   0.269   1.959   4.660 -2.4509 -0.7369 -0.7344
 1817SOL     OW 5635   3.457   3.940   4.755 -0.4674  0.5157 -0.0392
 1817SOL    HW1 5636   3.526   3.912   4.688 -0.8159 -0.3593 -0.0465
 1817SOL    HW2 5637   3.465   4.038   4.772 -0.1585  0.6891 -1.1139
 1818SOL     OW 5638   4.691   5.142   5.087  0.3578  0.2963 -0.5833
 1818SOL    HW1 5639   4.695   5.044   5.068  2.2818  0.3516 -0.6087
 1818SOL    HW2 5640   4.728   5.160   5.178  2.5980  1.2234 -1.5996
 1819SOL     OW 5641   3.270   2.973   4.917  0.0545  0.1094  0.0270
 1819SOL    HW1 5642   3.226   2.886   4.896 -0.6951  0.1309  1.3432
 1819SOL    HW2 5643   3.223   3.016   4.995  0.8400  1.3602 -0.1549
 1820SOL     OW 5644   2.200   3.648   1.275 -0.1070  0.4056 -0.8968
 1820SOL    HW1 5645   2.187   3.713   1.200 -0.8401  1.5232  0.1646
 1820SOL    HW2 5646   2.185   3.694   1.362  1.5091 -0.6741  0.0078
 1821SOL     OW 5647   2.758   0.536   0.204  0.1930  0.5681 -0.0405
 1821SOL    HW1 5648   2.689   0.551   0.274  0.9860 -1.4024  1.2408
 1821SOL    HW2 5649   2.848   0.525   0.248  0.7831 -0.2640 -1.4021
 1822SOL     OW 5650   1.190   4.052   0.749  0.3990 -0.0605  0.3912
 1822SOL    HW1 5651   1.229   3.960   0.747 -0.1727 -0.3562  1.6505
 1822SOL    HW2 5652   1.153   4.071   0.841 -1.6460  0.5145 -0.4882
 1823SOL     OW 5653   0.198   0.438   5.069 -0.6758 -0.4174 -0.4651
 1823SOL    HW1 5654   0.281   0.468   5.021 -1.3994  0.0095 -1.4836
 1823SOL    HW2 5655   0.118   0.474   5.022 -1.4203  0.5321  1.4210
 1824SOL     OW 5656   1.947   1.788   2.918 -0.2963 -0.0122 -0.1985
 1824SOL    HW1 5657   1.993   1.818   2.834 -2.2787  0.9641 -1.0110
 1824SOL    HW2 5658   2.009   1.798   2.996  1.8269 -1.5711 -1.5766
 1825SOL     OW 5659   0.243   2.062   0.278  0.0303 -0.1966 -0.4238
 1825SOL    HW1 5660   0.303   2.141   0.287 -1.9767  1.4480 -0.7252
 1825SOL    HW2 5661   0.233   2.039   0.181 -0.3853  0.0119 -0.4333
 1826SOL     OW 5662   2.185   4.100   5.110 -0.4084 -0.4197  0.2270
 1826SOL    HW1 5663   2.113   4.164   5.083  0.4694  0.5717  0.1770
 1826SOL    HW2 5664   2.218   4.051   5.030 -1.0561 -0.9253  0.2586
 1827SOL     OW 5665   1.728   1.839   0.369  0.8107  0.0447  0.2063
 1827SOL    HW1 5666   1.635   1.805   0.380  0.7024  0.4811  0.7070
 1827SOL    HW2 5667   1.793   1.764   0.382  0.5117 -0.4553 -1.0440
 1828SOL     OW 5668   0.681   1.721   4.252  0.2796  0.2657 -0.0031
 1828SOL    HW1 5669   0.596   1.704   4.202 -0.8185  1.5216  1.3559
 1828SOL    HW2 5670   0.712   1.814   4.234  0.5235  0.3271  0.7125
 1829SOL     OW 5671   2.645   5.088   2.426 -0.4511  0.4426  0.0373
 1829SOL    HW1 5672   2.743   5.069   2.423 -0.6274 -1.0264  1.7038
 1829SOL    HW2 5673   2.594   5.002   2.433 -1.9323  1.1351 -1.5225
 1830SOL     OW 5674   2.925   4.568   1.250 -0.3754 -0.3058 -0.0295
 1830SOL    HW1 5675   2.927   4.637   1.322  0.6645  1.7233 -1.8758
 1830SOL    HW2 5676   2.991   4.496   1.271  0.4906  0.6563  0.6802
 1831SOL     OW 5677   3.601   0.301   4.290 -0.1431  0.5144 -0.3314
 1831SOL    HW1 5678   3.522   0.246   4.262 -0.5605  0.7168  0.4239
 1831SOL    HW2 5679   3.685   0.251   4.270 -0.4945 -0.0647 -0.3724
 1832SOL     OW 5680   3.798   4.780   2.788 -0.3499  0.2274  0.4666
 1832SOL    HW1 5681   3.784   4.796   2.690  2.2086  3.1448  0.4268
 1832SOL    HW2 5682   3.837   4.688   2.802 -0.3912 -0.0853 -1.2698
 1833SOL     OW 5683   1.785   1.266   3.374  0.6548  0.3498  0.3031
 1833SOL    HW1 5684   1.872   1.266   3.424  0.3974  0.6406  0.7489
 1833SOL    HW2 5685   1.736   1.350   3.392  0.1806  0.0953  0.2070
 1834SOL     OW 5686   0.490   4.743   2.861 -0.5145 -0.3275 -0.2928
 1834SOL    HW1 5687   0.498   4.835   2.900 -1.2419  0.5411 -2.0920
 1834SOL    HW2 5688   0.563   4.728   2.795 -0.2208 -1.1837  0.2070
 1835SOL     OW 5689   2.090   4.458   1.751 -0.4302 -0.5423 -0.7491
 1835SOL    HW1 5690   2.163   4.516   1.716 -0.0655 -1.3297 -1.3311
 1835SOL    HW2 5691   2.024   4.514   1.801  1.0771  0.0439  0.6751
 1836SOL     OW 5692   4.772   4.441   0.442  0.0265 -0.2071  0.9126
 1836SOL    HW1 5693   4.816   4.372   0.499  0.4681  0.4588  1.3968
 1836SOL    HW2 5694   4.819   4.529   0.455 -0.4714  0.1605  0.2449
 1837SOL     OW 5695   4.207   4.689   0.517  0.3624  0.5457 -0.0538
 1837SOL    HW1 5696   4.109   4.699   0.535  0.3576 -0.8546  0.8085
 1837SOL    HW2 5697   4.221   4.658   0.423  0.0926  2.4445 -0.7532
 1838SOL     OW 5698   4.786   2.238   0.737  0.3268 -0.0204 -1.1524
 1838SOL    HW1 5699   4.721   2.255   0.663 -0.0988 -0.3673 -0.8691
 1838SOL    HW2 5700   4.777   2.310   0.806 -0.3867 -0.5416 -0.6911
 1839SOL     OW 5701   4.321   3.096   1.212  0.6880  0.0281  0.0185
 1839SOL    HW1 5702   4.373   3.043   1.145 -0.2411 -0.1413 -0.5847
 1839SOL    HW2 5703   4.260   3.159   1.165  0.5889  0.4730  0.7231
 1840SOL     OW 5704   1.258   3.727   0.371  0.2594  0.2121  0.1523
 1840SOL    HW1 5705   1.196   3.731   0.292 -0.6861 -0.0132  0.8738
 1840SOL    HW2 5706   1.344   3.684   0.343  0.2906  0.9697 -0.9827
 1841SOL     OW 5707   2.689   2.163   3.770  0.0939 -0.1158 -0.3454
 1841SOL    HW1 5708   2.769   2.221   3.752  0.3384 -0.1074  0.6785
 1841SOL    HW2 5709   2.609   2.201   3.725  0.2430  1.0659  0.3486
 1842SOL     OW 5710   1.282   3.738   4.945  0.4235  0.1610  0.1353
 1842SOL    HW1 5711   1.229   3.686   4.878  1.8680 -3.1707  1.3307
 1842SOL    HW2 5712   1.380   3.724   4.927  0.8463  1.1610  1.5060
 1843SOL     OW 5713   3.113   4.830   3.330 -0.2956 -0.3017 -0.4888
 1843SOL    HW1 5714   3.102   4.767   3.253 -0.8497 -0.7304 -0.0738
 1843SOL    HW2 5715   3.146   4.779   3.410  0.5829  0.1956 -0.5189
 1844SOL     OW 5716   4.776   2.333   0.107 -0.1911  0.3725  0.3731
 1844SOL    HW1 5717   4.784   2.432   0.106 -1.1648  0.4515 -0.0281
 1844SOL    HW2 5718   4.847   2.295   0.167  1.0587  1.2098 -0.5265
 1845SOL     OW 5719   0.603   4.892   4.850 -0.1211  0.0586  0.5294
 1845SOL    HW1 5720   0.614   4.990   4.833  0.8065 -0.5306 -3.2629
 1845SOL    HW2 5721   0.691   4.846   4.834 -0.9009 -1.5561  0.6959
 1846SOL     OW 5722   2.349   2.964   1.346  0.1402  0.1644  0.6341
 1846SOL    HW1 5723   2.428   2.925   1.298  1.6416  1.5207  1.8827
 1846SOL    HW2 5724   2.380   3.010   1.429 -1.7823  2.2744  0.2731
 1847SOL     OW 5725   2.524   1.579   4.096 -0.4594  1.3248 -0.2487
 1847SOL    HW1 5726   2.542   1.496   4.149  0.1937  0.1863 -2.1806
 1847SOL    HW2 5727   2.480   1.647   4.155 -4.4005 -1.5951  0.6203
 1848SOL     OW 5728   4.076   0.706   3.492 -0.1677  0.5485 -0.0093
 1848SOL    HW1 5729   4.035   0.630   3.441 -0.1465 -1.2472  2.4450
 1848SOL    HW2 5730   4.176   0.694   3.494 -0.3351 -1.4614  3.2102
 1849SOL     OW 5731   4.565   3.066   2.499 -0.3886  0.4069  0.2393
 1849SOL    HW1 5732   4.500   3.105   2.564 -0.2279  0.4469  0.3775
 1849SOL    HW2 5733   4.657   3.068   2.539 -0.7738 -3.1866  1.6957
 1850SOL     OW 5734   0.206   1.766   1.065  0.7752 -0.2093 -0.6173
 1850SOL    HW1 5735   0.231   1.822   0.986  1.8957 -0.4217 -0.4307
 1850SOL    HW2 5736   0.280   1.702   1.085 -0.0483 -1.0685 -0.1971
 1851SOL     OW 5737   2.199   2.238   2.596 -0.4842 -0.0280 -0.5026
 1851SOL    HW1 5738   2.171   2.327   2.559 -0.3539  0.4887  0.6059
 1851SOL    HW2 5739   2.118   2.188   2.628 -0.5688 -0.3618 -1.2212
 1852SOL     OW 5740   4.926   1.517   1.884 -0.0525  0.5388  0.0637
 1852SOL    HW1 5741   4.909   1.433   1.833  0.0513  0.5851 -0.0469
 1852SOL    HW2 5742   4.937   1.593   1.821 -0.9242  0.7797  0.1851
 1853SOL     OW 5743   2.105   1.834   2.650  0.3972  0.1060 -0.0528
 1853SOL    HW1 5744   2.093   1.813   2.552  2.6964 -0.2014 -0.3181
 1853SOL    HW2 5745   2.194   1.801   2.680  1.2067  3.2211  1.3059
 1854SOL     OW 5746   2.758   3.206   4.620 -0.0505  0.1886 -0.1300
 1854SOL    HW1 5747   2.725   3.279   4.680  0.4836  0.5834 -0.3112
 1854SOL    HW2 5748   2.805   3.246   4.541  0.7285 -0.3504  0.0455
 1855SOL     OW 5749   2.758   0.142   1.640  0.1663 -0.2133 -0.9708
 1855SOL    HW1 5750   2.842   0.184   1.605  0.6006 -0.0634  0.1716
 1855SOL    HW2 5751   2.703   0.107   1.565  1.6684 -1.0864 -1.6873
 1856SOL     OW 5752   4.129   4.309   2.878 -0.5407  0.2416  0.1630
 1856SOL    HW1 5753   4.082   4.320   2.965 -0.5527  1.7326 -0.0024
 1856SOL    HW2 5754   4.132   4.398   2.830 -0.9228 -0.6163 -1.5419
 1857SOL     OW 5755   0.092   4.724   0.639 -0.1418  0.2226  0.0510
 1857SOL    HW1 5756   0.134   4.648   0.688  0.0394  0.0873 -0.3135
 1857SOL    HW2 5757   0.013   4.757   0.691 -0.4746 -0.4892  0.0063
 1858SOL     OW 5758   1.903   0.368   1.496 -0.0829 -0.0925 -0.4118
 1858SOL    HW1 5759   1.849   0.448   1.521 -0.4832 -1.1625  2.6273
 1858SOL    HW2 5760   1.844   0.287   1.497  0.9121 -0.8396 -0.3315
 1859SOL     OW 5761   0.609   2.929   4.505  0.0905  0.0823  1.1672
 1859SOL    HW1 5762   0.694   2.955   4.459 -0.1321  1.1316  1.3235
 1859SOL    HW2 5763   0.531   2.962   4.453 -0.2009 -0.1043  1.4795
 1860SOL     OW 5764   3.843   2.645   1.413  0.6381 -0.0650  0.3933
 1860SOL    HW1 5765   3.853   2.697   1.328  0.8472 -0.6780  0.0385
 1860SOL    HW2 5766   3.856   2.548   1.395  0.7166 -0.2015  1.1321
 1861SOL     OW 5767   3.433   0.370   3.458  0.0307  0.4799  0.6320
 1861SOL    HW1 5768   3.387   0.418   3.532  0.1552  0.8494  0.4696
 1861SOL    HW2 5769   3.522   0.413   3.440 -0.0053  0.4015  0.2586
 1862SOL     OW 5770   1.058   0.804   2.878 -0.7697 -0.0221  0.3060
 1862SOL    HW1 5771   1.139   0.789   2.936  0.5725 -0.9119 -1.6820
 1862SOL    HW2 5772   1.087   0.809   2.782 -2.9199  1.3083 -0.3278
 1863SOL     OW 5773   2.647   2.034   4.006  0.5456 -0.2947  0.3326
 1863SOL    HW1 5774   2.628   1.941   3.975  0.3842  0.1053 -0.8059
 1863SOL    HW2 5775   2.670   2.092   3.928 -3.2283  1.6031  0.4092
 1864SOL     OW 5776   1.081   4.191   3.709 -0.3877 -0.5223 -0.2838
 1864SOL    HW1 5777   1.022   4.216   3.785  1.4040  1.4246  0.5854
 1864SOL    HW2 5778   1.058   4.246   3.629  0.8270  0.9741  0.3573
 1865SOL     OW 5779   4.874   4.666   1.782  0.0564 -0.4889 -0.3611
 1865SOL    HW1 5780   4.872   4.686   1.880  1.0784  1.0564 -0.6288
 1865SOL    HW2 5781   4.795   4.708   1.738 -1.4875 -2.7944  0.0228
 1866SOL     OW 5782   0.833   2.704   5.109 -0.2700 -0.1674 -0.0676
 1866SOL    HW1 5783   0.746   2.679   5.068 -1.4657  0.9716  1.6676
 1866SOL    HW2 5784   0.884   2.762   5.045 -0.2220 -1.7540 -1.5511
 1867SOL     OW 5785   3.859   4.085   1.137  0.6416  0.0895  0.5522
 1867SOL    HW1 5786   3.950   4.046   1.126  0.4048 -0.2682 -0.2340
 1867SOL    HW2 5787   3.865   4.185   1.130  0.9410  0.0522  0.2502
 1868SOL     OW 5788   4.874   0.595   4.496 -0.3344 -0.0805  0.2811
 1868SOL    HW1 5789   4.897   0.582   4.399 -0.2761  0.0738  0.2734
 1868SOL    HW2 5790   4.813   0.522   4.526 -1.3010  0.5089 -0.1819
 1869SOL     OW 5791   1.539   1.611   1.887  0.6966 -0.1512 -0.2340
 1869SOL    HW1 5792   1.638   1.622   1.896  0.3563  3.7018  0.1593
 1869SOL    HW2 5793   1.494   1.655   1.964 -1.3922  0.7502 -1.8956
 1870SOL     OW 5794   0.868   1.420   3.059  0.2134  0.7415 -0.0502
 1870SOL    HW1 5795   0.838   1.355   2.989  2.9751  1.3150 -1.9696
 1870SOL    HW2 5796   0.799   1.491   3.072 -1.2983 -0.5778 -0.5334
[truncated: 544,856 more chars]
