# Supplementary material for: Host–guest complexation of progesterone with β-cyclodextrin derivatives: hydration structure, binding thermodynamics, and loading pathways from molecular dynamics simulations
Source: RSC Adv. 2026 Jul 30. Online ahead of print. doi: 10.1039/d6ra04566a (PMC13420253; doi:10.1039/d6ra04566a)
Supplement: RA-OLF-D6RA04566A-s001 [file RA-OLF-D6RA04566A-s001.zip › 2-HPBCD/Replica_3/nvt.gro]

Progesterone/2HPBCD in Water in water
13692
    12HPBC  H98    1   3.959   2.899   3.137 -2.4263  1.9039  1.4178
    12HPBC  O42    2   3.908   2.878   3.058  0.2430  0.3441 -0.0431
    12HPBC  C62    3   3.799   2.970   3.052 -0.0479  0.0047 -0.0366
    12HPBC  H94    4   3.853   3.067   3.031 -0.8433  0.7296  1.2136
    12HPBC  C63    5   3.708   2.931   2.936 -0.1185  0.3794 -0.1075
    12HPBC  C61    6   3.718   2.968   3.181 -0.2077 -0.3764 -0.1418
    12HPBC  O33    7   3.777   3.031   3.295  0.1631 -0.1899 -0.4359
    12HPBC  C38    8   3.704   3.034   3.415  0.4818  0.2050 -0.2482
    12HPBC  H44    9   3.642   2.940   3.417 -2.3718  1.9518  0.4678
    12HPBC  C37   10   3.805   3.028   3.531 -0.0404 -0.1572  0.1942
    12HPBC  H43   11   3.865   2.933   3.520 -1.0789 -0.6981 -1.1326
    12HPBC  O31   12   3.883   3.145   3.517 -0.2103 -0.1050 -0.3261
    12HPBC  C35   13   4.017   3.169   3.475 -0.0330  0.2379  0.4227
    12HPBC  H40   14   4.062   3.083   3.419  1.7646  0.5057  1.3891
    12HPBC  C33   15   4.009   3.290   3.381 -0.1521 -0.4815 -0.5042
    12HPBC  H38   16   3.953   3.369   3.439 -0.1719  0.1800 -1.4040
    12HPBC  O29   17   3.948   3.251   3.259 -0.7018 -0.1120 -0.3495
    12HPBC H108   18   3.868   3.197   3.274  0.9469 -2.3433  0.9651
    12HPBC  C32   19   4.150   3.334   3.339 -0.0811 -0.6842 -0.4790
    12HPBC  H37   20   4.197   3.252   3.274  1.9600  0.8067 -0.9610
    12HPBC  O28   21   4.159   3.451   3.261 -0.9046 -0.2109  0.1143
    12HPBC  C43   22   4.074   3.565   3.274 -0.4914  0.0723  0.3610
    12HPBC  C44   23   4.018   3.605   3.137  0.3919 -0.0428 -0.0399
    12HPBC  H52   24   3.996   3.510   3.080  1.2930 -1.6743  2.1684
    12HPBC  O36   25   3.895   3.675   3.146  0.1830 -0.4370  0.2330
    12HPBC  H56   26   3.914   3.757   3.196  0.0595 -0.5100  0.3988
    12HPBC  C45   27   4.121   3.690   3.065  0.2348 -0.0261 -0.2466
    12HPBC  C31   28   4.243   3.349   3.459 -0.6080  0.3233 -0.1873
    12HPBC  H36   29   4.350   3.340   3.423 -0.8027 -0.6154 -0.5648
    12HPBC  O27   30   4.230   3.233   3.539 -0.0989  0.2735 -0.1736
    12HPBC  C34   31   4.104   3.201   3.597  0.1628  0.1160  0.3160
    12HPBC  H39   32   4.063   3.293   3.648  0.9102  0.8705 -0.4112
    12HPBC  C36   33   4.118   3.085   3.696 -0.9407 -0.5571 -0.2975
    12HPBC  O30   34   4.164   2.960   3.650 -0.0139 -0.4789  0.4006
    12HPBC H104   35   4.240   2.972   3.591  0.0118 -0.1949  0.4916
    12HPBC  O26   36   4.228   3.459   3.548 -0.0557 -0.1959  0.5578
    12HPBC  C29   37   4.323   3.556   3.592 -0.2057  0.1847  0.0535
    12HPBC  H33   38   4.423   3.516   3.621  1.8032  4.4499 -0.3062
    12HPBC  C27   39   4.354   3.654   3.479 -0.1796 -0.1171 -0.1990
    12HPBC  H31   40   4.260   3.690   3.428  1.3177  0.1806 -2.9405
    12HPBC  O24   41   4.425   3.573   3.386  0.4303  0.0751  0.0987
    12HPBC H107   42   4.356   3.543   3.326  0.0698 -0.0440  0.5621
    12HPBC  C26   43   4.441   3.772   3.520  0.5543 -0.8193  0.3032
    12HPBC  H30   44   4.545   3.735   3.545  0.0758 -1.5364  1.2542
    12HPBC  O23   45   4.455   3.861   3.411 -0.2972 -0.0075  0.8472
    12HPBC  C46   46   4.587   3.913   3.391 -0.1989 -0.8178 -0.7718
    12HPBC  C47   47   4.584   4.015   3.277  0.3123 -0.1201 -0.1633
    12HPBC  H63   48   4.683   4.023   3.223 -0.2334 -0.3804 -1.2186
    12HPBC  O37   49   4.508   3.964   3.170 -0.3571 -0.1971  0.3459
    12HPBC  H62   50   4.453   3.887   3.194 -0.0188 -0.3878  0.5153
    12HPBC  C48   51   4.523   4.148   3.319  0.4806 -0.2433  0.4896
    12HPBC  C25   52   4.380   3.846   3.639 -0.0846 -0.3234 -0.3246
    12HPBC  H29   53   4.456   3.914   3.689  1.3031  0.3608 -3.1382
    12HPBC  O22   54   4.344   3.748   3.735  0.5301 -0.3777 -0.1464
    12HPBC  C28   55   4.261   3.634   3.709 -0.3914  0.2731 -0.1030
    12HPBC  H32   56   4.158   3.667   3.678 -0.5904 -0.2127  0.0487
    12HPBC  C30   57   4.255   3.542   3.831 -0.6535  0.4632  0.0259
    12HPBC  O25   58   4.175   3.426   3.827 -0.0456  0.0441 -0.0886
    12HPBC H103   59   4.182   3.387   3.739 -0.3992  1.0481 -0.5757
    12HPBC  O21   60   4.254   3.903   3.613 -0.1812 -0.3184  0.1583
    12HPBC  C23   61   4.221   4.036   3.572  0.1948 -0.0088  0.8453
    12HPBC  H26   62   4.313   4.092   3.544  0.3733 -0.4324  0.5777
    12HPBC  C21   63   4.128   4.009   3.452  0.3478  0.2428  0.6718
    12HPBC  H24   64   4.042   3.946   3.488  1.3808 -0.9938  1.0184
    12HPBC  O19   65   4.188   3.929   3.353  0.1234  0.6093  0.2323
    12HPBC H106   66   4.269   3.890   3.390  0.1158 -0.9265 -1.2333
    12HPBC  C20   67   4.076   4.142   3.395  0.1629  0.0402  0.3693
    12HPBC  H23   68   4.169   4.200   3.367  0.7084  0.0450  2.0523
    12HPBC  O18   69   3.998   4.146   3.278  0.2319  0.1508  0.3270
    12HPBC  C49   70   4.058   4.164   3.149  0.0526  0.1358  0.2409
    12HPBC  C50   71   3.942   4.183   3.051  0.4037  0.1113 -0.1807
    12HPBC  H66   72   3.869   4.246   3.109  1.7110  0.4680  1.1282
    12HPBC  O38   73   3.980   4.248   2.931 -0.2245 -0.0023 -0.4440
    12HPBC  H70   74   3.893   4.267   2.891 -0.7061 -0.4537  0.3680
    12HPBC  C51   75   3.886   4.045   3.020  0.4790 -0.1468  0.7954
    12HPBC  C19   76   4.010   4.225   3.506  0.1003 -0.0029  0.3642
    12HPBC  H22   77   4.001   4.332   3.471  1.8493  0.5527  1.4829
    12HPBC  O17   78   4.094   4.237   3.619  0.4177  0.3437  0.0927
    12HPBC  C22   79   4.141   4.114   3.676 -0.2793  0.1897  0.3363
    12HPBC  H25   80   4.056   4.056   3.721 -1.9596  2.1117 -0.2158
    12HPBC  C24   81   4.228   4.168   3.790  0.0742  0.6855 -0.1638
    12HPBC  O20   82   4.278   4.067   3.876 -0.1689  0.7794  0.0896
    12HPBC H102   83   4.328   4.092   3.955 -0.3499 -1.3105  0.9223
    12HPBC  O16   84   3.884   4.171   3.541 -0.0341  0.1186  0.0722
    12HPBC  C17   85   3.764   4.245   3.565 -0.1310  0.0467 -0.1864
    12HPBC  H19   86   3.781   4.355   3.564 -0.7404  0.1434 -1.2176
    12HPBC  C15   87   3.663   4.211   3.455 -0.2164 -0.1945 -0.0367
    12HPBC  H17   88   3.655   4.099   3.452 -2.3269 -0.1266  1.1091
    12HPBC  O14   89   3.716   4.253   3.330 -0.3077  0.0294 -0.0002
    12HPBC H112   90   3.798   4.207   3.308  0.2387  0.2950  1.4011
    12HPBC  C14   91   3.528   4.278   3.479 -0.1568 -0.0975  0.0333
    12HPBC  H16   92   3.539   4.390   3.495 -0.6096  0.2582 -1.8353
    12HPBC  O13   93   3.441   4.268   3.368  0.0313 -0.0150 -0.1218
    12HPBC  C52   94   3.304   4.305   3.382 -0.2361 -1.0265 -0.0173
    12HPBC  C53   95   3.245   4.315   3.241  0.2535  0.0587 -0.1547
    12HPBC  H73   96   3.273   4.229   3.172 -1.4658  0.6127 -1.6350
    12HPBC  O39   97   3.106   4.294   3.257  0.1943  0.2244 -0.4478
    12HPBC  H77   98   3.055   4.297   3.174  0.2559 -0.3070 -0.5043
    12HPBC  C54   99   3.285   4.441   3.167  0.1507  0.1310 -0.0873
    12HPBC  C13  100   3.471   4.211   3.604 -0.4319 -0.1095 -0.0960
    12HPBC  H15  101   3.374   4.257   3.638 -1.0729 -1.1765 -0.4571
    12HPBC  O12  102   3.564   4.244   3.707 -0.2355  0.2060 -0.3696
    12HPBC  C16  103   3.701   4.206   3.699 -0.0568  0.7504  0.0558
    12HPBC  H18  104   3.709   4.094   3.715 -0.1183  0.8419  0.7895
    12HPBC  C18  105   3.772   4.269   3.819 -0.0272  0.2922  0.2814
    12HPBC  O15  106   3.752   4.206   3.944  0.4694 -0.2921  0.0747
    12HPBC H101  107   3.800   4.259   4.010  0.5851  0.4312 -0.5753
    12HPBC  O11  108   3.453   4.072   3.590 -0.5213 -0.0987 -0.0854
    12HPBC  C11  109   3.338   3.991   3.564 -0.3481 -0.4065  0.1169
    12HPBC  H12  110   3.251   4.050   3.529 -0.3365 -0.2772  0.3025
    12HPBC   C9  111   3.375   3.891   3.453  0.0825  0.4124 -0.4883
    12HPBC  H10  112   3.468   3.838   3.487 -0.5116 -0.5510 -0.3243
    12HPBC   O9  113   3.397   3.966   3.334  0.2123  0.0870 -0.6708
    12HPBC H111  114   3.456   3.919   3.273  0.4159  0.4398 -0.7435
    12HPBC   C8  115   3.264   3.787   3.429 -0.0353  0.3852  0.1698
    12HPBC   H9  116   3.178   3.841   3.378 -1.1857  0.9274  2.5561
    12HPBC   O8  117   3.308   3.684   3.343  0.0971  0.3776  0.2443
    12HPBC  C55  118   3.290   3.688   3.201 -0.1125 -0.7159  0.2289
    12HPBC  C56  119   3.309   3.551   3.135  0.3069 -0.4222 -0.2583
    12HPBC  H80  120   3.234   3.490   3.193  0.0150 -0.5501 -0.7671
    12HPBC  O40  121   3.256   3.557   3.003 -0.2479 -0.0497 -0.0209
    12HPBC  H84  122   3.191   3.624   2.979  0.0294 -0.0685 -0.8749
    12HPBC  C57  123   3.449   3.492   3.140  0.4029 -0.1801 -0.0819
    12HPBC   C7  124   3.205   3.732   3.559  0.2039  0.0175  0.1254
    12HPBC   H8  125   3.104   3.686   3.541  0.3032  0.4700 -1.7984
    12HPBC   O7  126   3.189   3.835   3.656 -0.2433  0.8427 -0.8067
    12HPBC  C10  127   3.297   3.920   3.694 -0.1055  0.1203  0.4868
    12HPBC  H11  128   3.383   3.856   3.730 -0.0745 -0.4036 -0.4760
    12HPBC  C12  129   3.253   4.017   3.803  0.1962  0.6400  0.1484
    12HPBC  O10  130   3.217   3.968   3.930  0.1638  0.6060  0.1261
    12HPBC H100  131   3.283   4.002   3.993 -1.1099  1.9588  0.7743
    12HPBC   O6  132   3.294   3.642   3.623  0.1401 -0.1408 -0.0081
    12HPBC   C2  133   3.240   3.512   3.647 -0.3641  0.0038 -0.3551
    12HPBC   H1  134   3.141   3.513   3.700 -0.2056 -0.9407 -0.0330
    12HPBC   C1  135   3.348   3.453   3.737 -0.0404  0.4343 -0.4540
    12HPBC   H2  136   3.450   3.461   3.689  0.8830  1.4797  1.5603
    12HPBC   C6  137   3.360   3.525   3.871 -0.2464 -0.4433  0.0457
    12HPBC   O2  138   3.490   3.525   3.927 -0.0306 -0.1166 -0.4505
    12HPBC  H99  139   3.503   3.445   3.980 -0.8489 -0.6983 -1.1024
    12HPBC   O1  140   3.328   3.315   3.768  0.3284  0.4241 -0.2573
    12HPBC   C5  141   3.320   3.236   3.651 -0.2402 -0.3940  0.3150
    12HPBC   H4  142   3.297   3.132   3.689  1.7683 -0.7998  0.5603
    12HPBC   O4  143   3.448   3.242   3.589 -0.5341 -0.4379 -0.3111
    12HPBC  C41  144   3.536   3.130   3.576 -0.5202 -0.5255  0.4883
    12HPBC  H47  145   3.482   3.033   3.580  0.6175 -1.1785  0.4792
    12HPBC  C39  146   3.597   3.142   3.435 -0.5554 -0.9255  0.4388
    12HPBC  H45  147   3.644   3.244   3.427 -1.5894 -0.4702 -0.0550
    12HPBC  O34  148   3.496   3.156   3.337 -0.0926 -0.8962 -0.0388
    12HPBC H109  149   3.419   3.204   3.370  0.4988 -1.4006  2.2536
    12HPBC  C40  150   3.645   3.126   3.683 -0.4312 -0.3072  0.4069
    12HPBC  O32  151   3.741   3.023   3.657  0.1036  0.2092  0.2841
    12HPBC  H46  152   3.699   3.224   3.683 -0.2071 -0.4202  1.2985
    12HPBC  C42  153   3.593   3.089   3.822 -0.6218  0.2639  0.4923
    12HPBC  O35  154   3.689   3.079   3.926  0.2130  0.2327 -0.2711
    12HPBC H105  155   3.704   3.167   3.965  2.2017 -0.4610  0.6385
    12HPBC   C4  156   3.209   3.283   3.557  0.3685 -0.4456 -0.4471
    12HPBC   H3  157   3.112   3.260   3.610  0.1273 -1.7608 -1.4079
    12HPBC   C3  158   3.219   3.431   3.519 -0.3738 -0.3144 -0.1519
    12HPBC   H5  159   3.309   3.455   3.455  0.8880  1.9580  2.2789
    12HPBC   O3  160   3.096   3.467   3.457 -0.3206  0.1107 -0.0150
    12HPBC H110  161   3.098   3.433   3.365  1.7547 -0.9688  0.3602
    12HPBC   O5  162   3.201   3.213   3.435 -0.0625 -0.1980 -0.5653
    12HPBC  C58  163   3.137   3.086   3.429 -0.6018  0.0323  0.2124
    12HPBC  C59  164   3.125   3.055   3.279  0.1157  0.1048  0.1382
    12HPBC  H87  165   3.233   3.040   3.250  0.4210  1.1575  0.6947
    12HPBC  O41  166   3.069   2.926   3.261  0.2481  0.1086 -0.2984
    12HPBC  H90  167   3.025   2.879   3.334  1.6422  0.1649  0.6260
    12HPBC  C60  168   3.047   3.154   3.195 -0.2824 -0.2106  0.1352
    2XWSP    O3  169   1.706   2.374   4.003 -0.2131 -0.1991 -0.2218
    2XWSP    C3  170   1.673   2.352   3.887  0.7338  0.1208 -0.5594
    2XWSP    C2  171   1.708   2.229   3.809 -0.0952 -0.5045  0.0466
    2XWSP    C1  172   1.714   2.238   3.657 -0.2839 -0.2785  0.0513
    2XWSP   C10  173   1.595   2.308   3.592 -0.0256  0.1858  0.0716
    2XWSP   C19  174   1.483   2.204   3.586  0.2536 -0.0857 -0.5465
    2XWSP    C5  175   1.554   2.426   3.678 -0.2796 -0.0478  0.2700
    2XWSP    C4  176   1.586   2.440   3.807 -0.1852 -0.0415  0.2454
    2XWSP    H4  177   1.538   2.524   3.861 -0.0803 -0.6115  1.2629
    2XWSP    C6  178   1.455   2.515   3.611  0.0869  0.0746 -0.1084
    2XWSP    C7  179   1.507   2.571   3.480 -0.2509  0.3115 -0.1419
    2XWSP    C8  180   1.534   2.448   3.396 -0.2322 -0.0301  0.3610
    2XWSP    C9  181   1.644   2.361   3.456 -0.1715 -0.3476 -0.1951
    2XWSP   C11  182   1.681   2.251   3.358  0.1517 -0.3562 -0.0678
    2XWSP   C12  183   1.708   2.295   3.216 -0.2134 -0.4511 -0.1688
    2XWSP   C13  184   1.601   2.386   3.156  0.2109  0.2201  0.0745
    2XWSP   C18  185   1.480   2.296   3.134  0.2744  0.0872  0.2620
    2XWSP   C14  186   1.578   2.498   3.259 -0.2772 -0.1039  0.3195
    2XWSP   C15  187   1.496   2.598   3.178  0.2601 -0.0344 -0.1426
    2XWSP   C16  188   1.572   2.599   3.046  0.2565  0.3092 -0.1410
    2XWSP   C17  189   1.646   2.465   3.032 -0.0921  0.1134 -0.1029
    2XWSP   C20  190   1.617   2.405   2.896 -0.6045  0.0380  0.0371
    2XWSP   O20  191   1.526   2.433   2.818 -0.3435 -0.3200 -0.4046
    2XWSP   C21  192   1.723   2.307   2.853 -0.1281  0.4166  0.3432
    3SOL     OW  193   4.582   2.658   5.874  0.1655  0.0894  0.0750
    3SOL    HW1  194   4.542   2.651   5.966  1.2110  0.6550  0.5957
    3SOL    HW2  195   4.585   2.754   5.847 -1.9820 -0.2064 -1.4313
    4SOL     OW  196   4.672   3.593   6.382  0.0748  0.5419 -0.3434
    4SOL    HW1  197   4.649   3.547   6.296  1.2532 -0.1527 -0.3149
    4SOL    HW2  198   4.650   3.533   6.459 -1.3962  1.3382 -0.1133
    5SOL     OW  199   0.634   2.753   6.578 -0.3354  0.2777  0.3405
    5SOL    HW1  200   0.659   2.845   6.549 -1.7307  0.5664 -0.0289
    5SOL    HW2  201   0.579   2.710   6.506  3.2168 -2.2322 -1.1669
    6SOL     OW  202   6.725   2.324   0.015 -0.3258 -0.4164  0.0395
    6SOL    HW1  203   6.646   2.383   0.027 -1.5492 -1.8239 -0.7124
    6SOL    HW2  204   6.715   2.242   0.072  0.9375 -0.3141  0.4514
    7SOL     OW  205   0.239   2.599   0.145  0.1449 -0.0372  0.0030
    7SOL    HW1  206   0.266   2.513   0.188 -1.9078 -0.2438  0.9997
    7SOL    HW2  207   0.140   2.602   0.136 -0.0737  2.9887  1.7884
    8SOL     OW  208   3.654   3.066   6.569 -0.5371 -0.3955 -0.4902
    8SOL    HW1  209   3.654   2.985   6.510  0.3284 -0.8674  0.1463
    8SOL    HW2  210   3.702   3.046   6.654  2.3261  1.6176 -1.4928
    9SOL     OW  211   0.636   2.971   1.877  0.0895  0.1865  0.1693
    9SOL    HW1  212   0.625   3.065   1.906 -0.1755  0.2142 -0.0168
    9SOL    HW2  213   0.731   2.942   1.892  0.6660  1.0882 -1.5034
   10SOL     OW  214   4.893   3.821   3.252 -0.1425 -0.4738  0.4626
   10SOL    HW1  215   4.972   3.782   3.206 -0.7576 -1.8300  0.5099
   10SOL    HW2  216   4.823   3.844   3.183  0.6579  1.7104  0.3063
   11SOL     OW  217   6.321   4.500   0.843  0.1205  0.0539 -0.7337
   11SOL    HW1  218   6.323   4.572   0.912 -3.1672  0.2730 -0.7303
   11SOL    HW2  219   6.336   4.411   0.886  3.1176  0.5199 -0.5870
   12SOL     OW  220   1.335   3.235   1.478 -0.1889  0.2772  0.1930
   12SOL    HW1  221   1.316   3.263   1.572 -0.5467 -0.6258  0.4044
   12SOL    HW2  222   1.410   3.169   1.478 -1.1352 -0.8305  0.0140
   13SOL     OW  223   3.876   4.042   2.240 -0.2394  0.2041  0.8577
   13SOL    HW1  224   3.907   4.123   2.289 -1.6754  2.1384 -1.1925
   13SOL    HW2  225   3.795   4.065   2.185  1.6849 -1.4485 -3.1073
   14SOL     OW  226   3.192   2.196   4.822 -0.3197  0.3423  0.6744
   14SOL    HW1  227   3.149   2.274   4.869 -0.2712  1.4570 -1.0412
   14SOL    HW2  228   3.193   2.213   4.723 -0.4680 -1.9420  0.2302
   15SOL     OW  229   2.250   3.685   5.729  0.1083  1.0248  0.7251
   15SOL    HW1  230   2.345   3.714   5.723  0.6460 -0.8465 -0.1442
   15SOL    HW2  231   2.237   3.628   5.811  0.0949  0.0414  0.0518
   16SOL     OW  232   0.811   4.306   1.624  0.3265  0.0823 -0.1537
   16SOL    HW1  233   0.715   4.333   1.633  0.0385 -0.2815 -1.8083
   16SOL    HW2  234   0.817   4.208   1.602  0.9094  0.5812 -2.4866
   17SOL     OW  235   3.540   3.890   4.121  0.1621  0.1921  0.2348
   17SOL    HW1  236   3.466   3.947   4.155 -1.1297  0.6230 -2.9866
   17SOL    HW2  237   3.619   3.946   4.097  0.2423  0.1669  0.4391
   18SOL     OW  238   3.008   4.113   2.573  0.0181  0.1606  0.7064
   18SOL    HW1  239   3.068   4.094   2.651  0.8281  1.3118  0.3839
   18SOL    HW2  240   3.045   4.070   2.491 -0.2674 -0.1478  0.7329
   19SOL     OW  241   6.346   4.282   5.571  0.3858  0.0120  0.0593
   19SOL    HW1  242   6.289   4.319   5.497  1.8385  0.6647 -0.7739
   19SOL    HW2  243   6.409   4.214   5.533  0.3342 -0.5331  0.9283
   20SOL     OW  244   0.713   3.000   6.486  0.1387  1.0364 -0.4294
   20SOL    HW1  245   0.803   3.006   6.528  0.4694  0.0555 -0.9641
   20SOL    HW2  246   0.700   3.076   6.422  0.8376  0.8292 -0.8228
   21SOL     OW  247   2.809   2.064   5.487  0.6096  0.3706 -0.4466
   21SOL    HW1  248   2.800   2.136   5.555  2.5400 -0.1023  0.3980
   21SOL    HW2  249   2.870   2.094   5.414  1.9973 -0.5852  0.2669
   22SOL     OW  250   2.766   3.961   6.309  0.1865 -0.4952 -0.2630
   22SOL    HW1  251   2.746   4.056   6.333 -0.4513 -0.6348 -0.2232
   22SOL    HW2  252   2.746   3.947   6.212 -2.0751 -1.1767  0.2318
   23SOL     OW  253   0.436   3.589   6.510 -0.1000  0.0385  0.0347
   23SOL    HW1  254   0.449   3.491   6.524  0.2164 -0.1112 -1.1909
   23SOL    HW2  255   0.450   3.611   6.413 -1.5078  1.0833  0.0363
   24SOL     OW  256   4.788   2.259   1.128  0.7298  0.2743 -0.1809
   24SOL    HW1  257   4.758   2.217   1.214 -0.4777 -0.0193 -0.7157
   24SOL    HW2  258   4.886   2.245   1.116  0.5769 -1.4010  0.2345
   25SOL     OW  259   3.551   2.997   1.210  0.0377  0.4456 -0.4149
   25SOL    HW1  260   3.616   3.026   1.139  2.8806 -1.2225  1.2943
   25SOL    HW2  261   3.472   2.954   1.167 -0.1901  2.8358 -2.6231
   26SOL     OW  262   2.104   2.596   4.955  0.0978  0.3118 -0.5085
   26SOL    HW1  263   2.186   2.542   4.975  0.5267  1.1842  0.0974
   26SOL    HW2  264   2.051   2.549   4.884  0.8066 -0.5631 -0.4836
   27SOL     OW  265   1.185   2.611   6.051  0.4883 -0.2529  0.8040
   27SOL    HW1  266   1.242   2.632   6.130  1.3387 -2.1980  0.7720
   27SOL    HW2  267   1.208   2.672   5.975 -0.5089  1.7986  2.0780
   28SOL     OW  268   6.330   2.361   1.276  0.2235 -0.2733 -0.4661
   28SOL    HW1  269   6.236   2.337   1.302 -0.0734  0.6180 -0.6774
   28SOL    HW2  270   6.393   2.330   1.348 -0.2914 -0.3623 -0.0457
   29SOL     OW  271   0.908   4.263   3.190  0.1242  0.0903  0.2589
   29SOL    HW1  272   1.007   4.277   3.189  0.2716 -0.8695 -1.2803
   29SOL    HW2  273   0.870   4.304   3.273  1.7474  0.8111  0.6933
   30SOL     OW  274   4.517   4.013   0.953 -0.6887  0.8990 -0.1616
   30SOL    HW1  275   4.512   3.917   0.982  0.2960  0.8419 -0.1265
   30SOL    HW2  276   4.451   4.030   0.881  0.6169 -0.3924 -1.7369
   31SOL     OW  277   5.453   4.605   5.052  0.1192  0.1868 -0.0573
   31SOL    HW1  278   5.515   4.596   5.130 -0.6777  1.1575  0.7138
   31SOL    HW2  279   5.497   4.657   4.979  0.8382 -0.6555 -0.2486
   32SOL     OW  280   2.561   3.105   5.537  0.0138  0.1007 -0.0764
   32SOL    HW1  281   2.494   3.179   5.541  0.2044  0.2846 -0.2033
   32SOL    HW2  282   2.514   3.017   5.538 -0.1660  0.1877  1.3335
   33SOL     OW  283   0.408   3.074   1.177  0.2201  0.0990  0.2191
   33SOL    HW1  284   0.480   3.124   1.224 -0.5863  1.5966 -0.0739
   33SOL    HW2  285   0.424   3.077   1.078  0.0959 -0.1213  0.1910
   34SOL     OW  286   3.039   3.170   4.405 -0.3112 -0.1709 -0.2326
   34SOL    HW1  287   3.054   3.136   4.312 -0.5849  0.2453 -0.4314
   34SOL    HW2  288   3.121   3.154   4.461 -0.7144 -1.9173 -0.0860
   35SOL     OW  289   6.026   3.940   0.929 -0.0266 -0.0317 -0.1338
   35SOL    HW1  290   6.098   3.891   0.978  1.3437  2.8968  0.9770
   35SOL    HW2  291   5.938   3.919   0.971  0.6035 -0.9478  0.7812
   36SOL     OW  292   0.269   2.068   4.996 -0.2511  0.5911 -0.4159
   36SOL    HW1  293   0.277   2.072   4.896  0.3073  0.3041 -0.3862
   36SOL    HW2  294   0.358   2.087   5.037 -0.2704 -0.2211  0.0050
   37SOL     OW  295   5.601   3.930   5.734  0.7611 -0.1374 -0.4596
   37SOL    HW1  296   5.635   3.854   5.789  0.1226  0.4417  0.7760
   37SOL    HW2  297   5.642   4.015   5.765  0.5922  0.1716 -1.0690
   38SOL     OW  298   6.729   4.349   0.380  0.2154  0.4244  0.0149
   38SOL    HW1  299   6.727   4.390   0.289  1.6364  0.8257  0.1362
   38SOL    HW2  300   6.648   4.376   0.431 -0.9537 -0.3849 -1.3660
   39SOL     OW  301   2.177   4.202   1.592 -0.1115 -0.4103  0.1186
   39SOL    HW1  302   2.261   4.255   1.601 -0.2827 -0.2310  0.6862
   39SOL    HW2  303   2.129   4.200   1.680 -1.0524  0.0796 -0.3680
   40SOL     OW  304   5.932   3.726   0.715  0.8900 -0.3503  0.4077
   40SOL    HW1  305   5.874   3.806   0.734  2.0150  0.5669  0.0900
   40SOL    HW2  306   6.013   3.755   0.665  1.6522 -1.6084  0.8729
   41SOL     OW  307   1.995   4.458   2.191  0.8578  0.5607 -0.4853
   41SOL    HW1  308   1.940   4.461   2.275  1.7389 -1.3324  0.1978
   41SOL    HW2  309   1.940   4.419   2.117  0.4750  1.1154 -0.5076
   42SOL     OW  310   1.560   3.069   5.591 -0.4911 -0.1362 -0.4353
   42SOL    HW1  311   1.479   3.014   5.575 -0.6903  0.3878 -1.2754
   42SOL    HW2  312   1.622   3.061   5.513 -0.6858  1.0904 -0.7338
   43SOL     OW  313   5.545   2.722   5.384  0.4951 -0.2029  0.3215
   43SOL    HW1  314   5.557   2.624   5.371  1.1443 -0.1339  0.3433
   43SOL    HW2  315   5.482   2.758   5.315 -0.2465 -0.7395  0.7154
   44SOL     OW  316   5.297   2.499   6.459 -0.2692  0.2025  0.0210
   44SOL    HW1  317   5.362   2.511   6.533  0.3603 -1.1680 -0.2718
   44SOL    HW2  318   5.331   2.543   6.376  0.2390 -0.3951 -0.0953
   45SOL     OW  319   4.795   3.778   3.828 -0.9706 -0.0888 -0.3084
   45SOL    HW1  320   4.771   3.723   3.749 -0.6620 -0.4610 -0.1497
   45SOL    HW2  321   4.826   3.868   3.798  0.8075 -0.7969 -0.7478
   46SOL     OW  322   2.870   2.960   4.426 -0.5727  0.0123 -0.4550
   46SOL    HW1  323   2.823   2.948   4.513 -1.2611  0.2418 -0.7898
   46SOL    HW2  324   2.932   3.038   4.432 -2.6308  1.7817 -0.9742
   47SOL     OW  325   1.712   4.257   4.350 -0.3678 -0.1801  0.6779
   47SOL    HW1  326   1.679   4.341   4.392  0.3400  1.3260 -1.5777
   47SOL    HW2  327   1.808   4.267   4.326 -0.7303 -0.8890 -1.2848
   48SOL     OW  328   0.482   3.308   6.590  0.1580 -0.3033 -0.7266
   48SOL    HW1  329   0.544   3.330   6.665  2.1324  1.6974 -2.7791
   48SOL    HW2  330   0.477   3.209   6.578  2.3267 -0.5582  0.0478
   49SOL     OW  331   2.494   2.727   4.970 -0.3580  0.5777  0.0323
   49SOL    HW1  332   2.414   2.756   5.021 -0.7091 -0.8430  0.3472
   49SOL    HW2  333   2.481   2.747   4.873 -1.5507 -0.4839 -0.0643
   50SOL     OW  334   1.751   3.918   2.294  0.4817 -0.3357  0.0498
   50SOL    HW1  335   1.718   4.012   2.293 -0.6305 -0.7136 -1.3542
   50SOL    HW2  336   1.783   3.892   2.203 -1.8151 -2.1505 -0.3491
   51SOL     OW  337   0.676   2.037   5.933 -0.1169  0.1856 -0.6881
   51SOL    HW1  338   0.756   1.979   5.945  0.5878  0.9401 -1.6301
   51SOL    HW2  339   0.624   2.007   5.853 -0.2608  0.2735 -0.6283
   52SOL     OW  340   2.594   3.148   0.748  0.1307 -0.4297  0.1906
   52SOL    HW1  341   2.611   3.201   0.831 -0.5904 -1.2963  0.9111
   52SOL    HW2  342   2.613   3.205   0.668 -0.4080  0.8454  0.9340
   53SOL     OW  343   1.655   2.790   4.497  0.4626  0.5099 -0.2033
   53SOL    HW1  344   1.725   2.767   4.565 -1.7018 -1.7341  1.4178
   53SOL    HW2  345   1.699   2.806   4.408  3.1639  1.2557  1.1468
   54SOL     OW  346   6.858   4.567   0.612 -0.3079 -0.7054 -0.2107
   54SOL    HW1  347   6.922   4.542   0.685  0.3538  0.9954 -0.1603
   54SOL    HW2  348   6.791   4.494   0.600 -0.0926 -1.2791  1.7141
   55SOL     OW  349   3.267   2.140   0.236 -0.0500 -0.1433  0.6349
   55SOL    HW1  350   3.226   2.051   0.216  2.9639 -1.2761 -1.0601
   55SOL    HW2  351   3.309   2.137   0.326 -1.6783  0.3149  1.4529
   56SOL     OW  352   6.819   2.078   1.353 -0.8052 -0.2142 -0.0478
   56SOL    HW1  353   6.790   2.153   1.293  0.1371  0.5359  0.4112
   56SOL    HW2  354   6.806   1.990   1.306  2.5099  0.4393 -2.5926
   57SOL     OW  355   2.220   3.134   4.412  0.3842 -0.0421 -0.1176
   57SOL    HW1  356   2.272   3.081   4.344  0.5651  0.7427 -0.6023
   57SOL    HW2  357   2.281   3.200   4.456 -0.1823  0.8687 -0.6647
   58SOL     OW  358   3.713   2.715   6.691  0.2961 -0.2678  0.5317
   58SOL    HW1  359   3.636   2.770   6.661  1.1596  1.1452  0.8286
   58SOL    HW2  360   3.774   2.697   6.614 -0.9544 -2.5648 -0.0302
   59SOL     OW  361   0.684   1.955   6.398  0.0192  0.0346 -0.0494
   59SOL    HW1  362   0.641   2.020   6.461 -1.5375 -1.3258  0.3705
   59SOL    HW2  363   0.632   1.953   6.312  0.6808  0.1044 -0.4566
   60SOL     OW  364   2.547   4.234   6.586 -0.0154 -0.0597  0.0088
   60SOL    HW1  365   2.603   4.216   6.505 -0.8123  0.4142 -0.6625
   60SOL    HW2  366   2.485   4.309   6.568  0.2919  0.5430  1.3222
   61SOL     OW  367   3.572   2.588   6.311  0.5753  0.0152  0.1850
   61SOL    HW1  368   3.645   2.610   6.376  1.3641 -1.3751 -0.2043
   61SOL    HW2  369   3.557   2.489   6.310  0.7439 -0.0305 -1.9014
   62SOL     OW  370   1.845   3.377   4.934  0.4307 -0.5433 -0.4717
   62SOL    HW1  371   1.854   3.471   4.899  1.0938 -0.8210 -1.0654
   62SOL    HW2  372   1.752   3.345   4.920  0.4579 -0.3286 -1.1842
   63SOL     OW  373   1.850   3.343   6.197 -0.0271 -0.3913  0.3805
   63SOL    HW1  374   1.842   3.434   6.157  2.3607 -0.5356 -0.5519
   63SOL    HW2  375   1.776   3.285   6.163 -1.5497  1.1098  0.9331
   64SOL     OW  376   1.108   2.361   5.941  0.0270 -0.1763 -0.0436
   64SOL    HW1  377   1.133   2.454   5.968 -0.2255  0.6971 -2.5568
   64SOL    HW2  378   1.153   2.295   6.002  0.0649  1.5444  1.9232
   65SOL     OW  379   5.988   2.838   2.593  0.0188 -0.1548 -0.2969
   65SOL    HW1  380   6.000   2.845   2.494  4.3386  2.6531  0.1516
   65SOL    HW2  381   6.025   2.750   2.624  2.2286  0.4536 -0.9751
   66SOL     OW  382   1.198   4.381   6.790 -0.0742 -0.4317  0.0745
   66SOL    HW1  383   1.261   4.379   6.868  1.0382  0.7626 -0.7467
   66SOL    HW2  384   1.107   4.350   6.819  0.5769 -1.0058  1.5829
   67SOL     OW  385   2.004   2.295   1.036 -0.1287 -0.2449  0.3793
   67SOL    HW1  386   2.082   2.357   1.025 -3.4779  4.2456 -1.3701
   67SOL    HW2  387   1.967   2.305   1.129 -0.4246  0.1535  0.2247
   68SOL     OW  388   0.987   4.294   4.685  0.5531  0.1755  0.0955
   68SOL    HW1  389   1.078   4.335   4.689  0.4325  0.4699 -0.0647
   68SOL    HW2  390   0.929   4.336   4.754 -0.4853  2.6293 -2.0530
   69SOL     OW  391   5.523   3.578   0.840  0.1149 -0.5347  0.5417
   69SOL    HW1  392   5.578   3.495   0.845  0.4825 -0.3348 -0.0590
   69SOL    HW2  393   5.573   3.649   0.790 -0.7803 -0.4331 -0.2433
   70SOL     OW  394   3.061   3.515   5.745  0.4633  0.0542 -0.0249
   70SOL    HW1  395   3.057   3.593   5.807  0.6374  0.4115 -0.4683
   70SOL    HW2  396   3.156   3.493   5.724  0.4561 -0.7648  0.7076
   71SOL     OW  397   1.070   2.394   3.737  0.3421 -0.1582  0.1759
   71SOL    HW1  398   1.017   2.405   3.821 -0.0934 -1.6121  0.1194
   71SOL    HW2  399   1.167   2.381   3.761  0.4658  0.9437  0.3515
   72SOL     OW  400   3.495   1.992   5.601 -0.0337 -1.0896  0.4149
   72SOL    HW1  401   3.505   1.927   5.526  0.8229  0.0493 -0.4959
   72SOL    HW2  402   3.579   1.990   5.657  0.0170 -0.7437  0.3534
   73SOL     OW  403   2.425   4.143   1.787  0.4291  0.1791  0.8745
   73SOL    HW1  404   2.401   4.086   1.866  2.6328 -1.2876  0.5616
   73SOL    HW2  405   2.394   4.097   1.704  0.3491  0.4927  0.7323
   74SOL     OW  406   5.581   3.277   1.940 -0.0287 -0.6870 -0.0650
   74SOL    HW1  407   5.580   3.377   1.946  0.1962 -0.7560  1.4504
   74SOL    HW2  408   5.488   3.242   1.939 -0.1001 -0.5016  0.1785
   75SOL     OW  409   1.810   2.147   6.954  0.7067 -0.7646  0.0551
   75SOL    HW1  410   1.777   2.162   6.860 -1.7109 -1.0684  0.7737
   75SOL    HW2  411   1.894   2.094   6.952 -0.2291 -2.3104 -1.9265
   76SOL     OW  412   0.827   3.465   0.168 -0.2148  0.3643  0.0829
   76SOL    HW1  413   0.764   3.543   0.171 -0.1406  0.4649 -0.7344
   76SOL    HW2  414   0.849   3.436   0.261  1.4826  2.7160  0.5089
   77SOL     OW  415   0.864   3.406   3.915  0.0866  0.3624 -0.0957
   77SOL    HW1  416   0.909   3.425   3.827  0.4673 -0.7642 -0.1528
   77SOL    HW2  417   0.921   3.345   3.969 -0.6191  0.2424  0.5292
   78SOL     OW  418   6.176   2.446   2.447 -0.2380 -0.1586  0.2858
   78SOL    HW1  419   6.243   2.520   2.434  0.4352 -0.8211 -0.1440
   78SOL    HW2  420   6.216   2.375   2.506  0.2229 -1.4841 -1.5198
   79SOL     OW  421   0.337   2.385   0.870 -0.0885  0.1377 -0.2423
   79SOL    HW1  422   0.364   2.419   0.780 -0.5521 -0.4158 -0.5998
   79SOL    HW2  423   0.411   2.332   0.909 -0.0838 -0.0736 -0.5357
   80SOL     OW  424   0.248   3.804   5.774 -0.2241  0.1133 -0.0337
   80SOL    HW1  425   0.287   3.734   5.833 -2.5641 -0.5434  0.8354
   80SOL    HW2  426   0.217   3.881   5.830 -0.5920  0.4039 -0.6257
   81SOL     OW  427   5.528   3.647   2.284  0.6792  0.3837 -0.8767
   81SOL    HW1  428   5.596   3.584   2.321 -0.4552 -0.0196  0.6330
   81SOL    HW2  429   5.563   3.741   2.289  0.1504  0.5221  2.5256
   82SOL     OW  430   5.207   2.215   6.388  0.0880  0.0877 -0.1891
   82SOL    HW1  431   5.222   2.313   6.394 -1.0082  0.3438 -1.2360
   82SOL    HW2  432   5.266   2.168   6.454  0.2601  1.4693  0.6867
   83SOL     OW  433   0.056   4.253   3.458  0.3000 -0.4534 -0.1858
   83SOL    HW1  434   0.080   4.166   3.415  0.5604 -0.3210 -0.3101
   83SOL    HW2  435  -0.032   4.244   3.504  0.3910 -0.8242 -0.0808
   84SOL     OW  436   0.288   2.649   2.684  0.1829 -0.0350 -0.3043
   84SOL    HW1  437   0.231   2.716   2.635 -0.7103  0.2499  1.0770
   84SOL    HW2  438   0.372   2.694   2.714  0.3013  0.0403 -0.7343
   85SOL     OW  439   2.495   1.989   5.955 -0.0952  0.2982 -0.2702
   85SOL    HW1  440   2.464   2.083   5.943 -2.2788  0.0622  2.4358
   85SOL    HW2  441   2.422   1.926   5.926  1.4243 -0.6595 -2.2754
   86SOL     OW  442   2.684   4.554   1.286 -0.3444 -0.1055  0.2186
   86SOL    HW1  443   2.762   4.551   1.349  0.6954 -1.1495 -1.0485
   86SOL    HW2  444   2.603   4.517   1.332  0.4679 -1.1824  0.8590
   87SOL     OW  445   3.063   4.560   6.871  0.0274 -0.1954 -0.1572
   87SOL    HW1  446   3.071   4.542   6.969 -0.2218 -0.8193 -0.2462
   87SOL    HW2  447   3.038   4.655   6.857 -2.1619 -0.6142  0.5014
   88SOL     OW  448   0.885   3.785   6.424 -0.2090 -0.4487 -0.1225
   88SOL    HW1  449   0.913   3.701   6.469  0.7942 -0.1286 -0.1337
   88SOL    HW2  450   0.926   3.864   6.470  1.8135 -0.1625 -2.2253
   89SOL     OW  451   3.901   3.262   1.949  0.2241  0.9518 -0.1395
   89SOL    HW1  452   3.802   3.248   1.944  0.2228  0.8173  0.2568
   89SOL    HW2  453   3.924   3.314   2.031  0.6544 -0.6820  0.8270
   90SOL     OW  454   5.314   1.845   2.861 -0.0414 -0.3620 -0.5021
   90SOL    HW1  455   5.249   1.856   2.936 -1.1558  0.3248 -1.5248
   90SOL    HW2  456   5.270   1.799   2.784  0.1940  1.3734 -1.7502
   91SOL     OW  457   6.945   4.002   0.858 -0.2071  0.0749  0.1711
   91SOL    HW1  458   6.971   4.062   0.782 -1.5319 -0.9630 -1.1558
   91SOL    HW2  459   6.857   4.031   0.895 -0.5898 -0.7176 -0.1138
   92SOL     OW  460   6.858   2.098   4.459 -0.2156  0.2276  0.6492
   92SOL    HW1  461   6.863   2.063   4.366  0.6873  0.5875  0.5466
   92SOL    HW2  462   6.769   2.076   4.499  0.2049 -1.9033  0.4991
   93SOL     OW  463   4.138   3.076   6.637 -0.1393 -0.2824  0.6080
   93SOL    HW1  464   4.100   3.013   6.705  0.1739 -0.8052  0.2983
   93SOL    HW2  465   4.152   3.166   6.680 -1.0144 -0.2829  0.9256
   94SOL     OW  466   6.519   4.339   5.776 -0.3675 -0.0895 -0.0433
   94SOL    HW1  467   6.463   4.324   5.695 -3.3796  0.1435  1.8485
   94SOL    HW2  468   6.533   4.252   5.824  1.1359 -0.1757 -0.5752
   95SOL     OW  469   1.875   3.974   5.490  0.4794  0.1519  0.2085
   95SOL    HW1  470   1.854   4.071   5.494 -0.1035  0.0203  0.5581
   95SOL    HW2  471   1.974   3.960   5.492  0.5660  0.7438 -0.0612
   96SOL     OW  472   2.125   3.929   6.807 -0.1239 -0.5456 -0.6901
   96SOL    HW1  473   2.124   3.830   6.825  0.0051 -0.7764 -1.8448
   96SOL    HW2  474   2.066   3.949   6.728 -1.2739  0.4980  0.3915
   97SOL     OW  475   6.963   2.961   1.827 -0.1231 -0.3539 -0.5074
   97SOL    HW1  476   6.989   2.903   1.749 -0.8819  0.2406 -1.2176
   97SOL    HW2  477   6.908   3.038   1.794 -0.4531 -0.0945  0.6230
   98SOL     OW  478   0.332   2.074   1.077  0.3816  0.0260  0.4751
   98SOL    HW1  479   0.346   1.998   1.141 -0.4254 -1.7498 -1.3419
   98SOL    HW2  480   0.236   2.103   1.080  0.6049  0.7361  0.8928
   99SOL     OW  481   5.922   4.180   1.383  0.1027  0.1546 -0.4023
   99SOL    HW1  482   6.003   4.145   1.336 -0.1388  0.7171 -1.2616
   99SOL    HW2  483   5.949   4.260   1.438  0.4913 -0.8358  0.8894
  100SOL     OW  484   5.048   3.275   5.996 -0.2705  0.2566  0.4095
  100SOL    HW1  485   5.033   3.310   6.088 -0.0467  0.2482  0.4488
  100SOL    HW2  486   5.139   3.234   5.990 -0.1363  0.5969  0.0813
  101SOL     OW  487   1.320   3.690   1.881 -0.3288  0.0004  0.4620
  101SOL    HW1  488   1.408   3.646   1.899 -0.2337  0.0611  0.1522
  101SOL    HW2  489   1.323   3.737   1.792 -1.1769 -1.2818 -0.2757
  102SOL     OW  490   6.398   3.298   3.582  0.1367  0.1866  1.0670
  102SOL    HW1  491   6.432   3.286   3.676  1.1864 -0.6799  0.6046
  102SOL    HW2  492   6.443   3.232   3.522 -1.1837  0.1266  0.0978
  103SOL     OW  493   4.219   3.195   2.463 -0.2406  0.4488  0.4587
  103SOL    HW1  494   4.258   3.105   2.443  0.6152  1.2101 -1.6497
  103SOL    HW2  495   4.148   3.186   2.532  0.5494 -1.6795  1.0787
  104SOL     OW  496   2.219   2.328   1.412 -0.3806 -0.5135  0.1166
  104SOL    HW1  497   2.308   2.374   1.413 -0.8136  0.3354  0.6436
  104SOL    HW2  498   2.211   2.270   1.493 -1.1553  1.1398  1.3021
  105SOL     OW  499   1.882   2.660   0.441  0.4314  0.5059  0.7452
  105SOL    HW1  500   1.903   2.589   0.374 -1.7778  0.5239 -0.0650
  105SOL    HW2  501   1.828   2.621   0.516 -1.0328  1.3323  0.1616
  106SOL     OW  502   4.994   2.237   1.816 -0.0920 -0.0875  0.2717
  106SOL    HW1  503   5.004   2.214   1.720 -1.4137 -1.7528  0.4917
  106SOL    HW2  504   5.045   2.171   1.872  0.5214  0.7574  0.7376
  107SOL     OW  505   1.524   2.393   5.665  0.2627  0.0643 -0.5431
  107SOL    HW1  506   1.424   2.388   5.674  0.3211 -0.7329 -0.2077
  107SOL    HW2  507   1.559   2.302   5.641  0.8105  0.5648 -1.7186
  108SOL     OW  508   2.277   2.175   0.073  0.0699  0.6119 -0.6635
  108SOL    HW1  509   2.337   2.147   0.149  0.3148  1.6197 -0.4707
  108SOL    HW2  510   2.214   2.246   0.105  0.6014  1.5048 -1.5488
  109SOL     OW  511   6.502   2.558   1.689  0.4663 -0.2550  0.4129
  109SOL    HW1  512   6.524   2.461   1.683  0.8751 -0.1624  0.3982
  109SOL    HW2  513   6.413   2.575   1.646  0.5114 -0.5816  0.1865
  110SOL     OW  514   5.083   3.760   3.656  0.5794 -1.1302  0.4474
  110SOL    HW1  515   5.020   3.838   3.658  1.5361 -0.3596  1.0526
  110SOL    HW2  516   5.079   3.718   3.565  1.5971  0.9326 -0.6373
  111SOL     OW  517   3.965   3.265   5.928 -1.0149  0.1276  0.3364
  111SOL    HW1  518   3.911   3.247   5.846 -0.7798 -2.8986  0.7035
  111SOL    HW2  519   3.991   3.177   5.970  1.7575  1.4873  1.7566
  112SOL     OW  520   2.297   2.098   1.319  0.2163  0.1405 -0.4529
  112SOL    HW1  521   2.313   2.072   1.414 -0.5851  1.3612  0.0397
  112SOL    HW2  522   2.240   2.180   1.316  0.4721  0.2915 -1.9866
  113SOL     OW  523   4.806   2.945   2.121  0.2278 -0.6117  0.1935
  113SOL    HW1  524   4.829   2.975   2.028 -0.0582  0.8983  0.5908
  113SOL    HW2  525   4.843   2.854   2.136  1.2893 -0.4059 -1.0081
  114SOL     OW  526   2.123   4.515   4.248 -1.0462  0.0964  0.2107
  114SOL    HW1  527   2.199   4.485   4.189 -2.8400  0.6112 -2.5283
  114SOL    HW2  528   2.148   4.599   4.295 -0.4913  1.2814 -2.0767
  115SOL     OW  529   2.537   2.732   5.414 -0.0827 -0.4526 -0.1789
  115SOL    HW1  530   2.515   2.799   5.342 -2.5827  0.6264  1.4446
  115SOL    HW2  531   2.637   2.726   5.424  0.2713  2.5976 -0.8175
  116SOL     OW  532   3.333   3.313   2.611 -0.0510  0.1475  0.3847
  116SOL    HW1  533   3.350   3.400   2.657 -0.4590  0.1645  0.5053
  116SOL    HW2  534   3.259   3.324   2.545  0.4746  0.1012 -0.2203
  117SOL     OW  535   0.549   4.120   4.778 -0.0806 -0.4343  0.2771
  117SOL    HW1  536   0.577   4.196   4.719 -2.7449 -0.1478 -0.7969
  117SOL    HW2  537   0.481   4.153   4.844 -0.9582 -1.7833  0.0780
  118SOL     OW  538   5.923   2.761   6.198  0.6261  0.0456  0.3778
  118SOL    HW1  539   6.005   2.743   6.144  0.1432 -0.9100 -0.0758
  118SOL    HW2  540   5.902   2.681   6.254 -0.4490 -0.0438 -0.1315
  119SOL     OW  541   4.804   2.339   5.617 -0.3116 -0.4800  0.0566
  119SOL    HW1  542   4.762   2.326   5.528 -0.7318 -2.1095  0.4551
  119SOL    HW2  543   4.739   2.313   5.689  0.2701  0.0917  0.8142
  120SOL     OW  544   2.503   4.211   4.552 -0.1020 -0.3071 -0.5773
  120SOL    HW1  545   2.560   4.265   4.491  1.4644 -2.8990 -1.5759
  120SOL    HW2  546   2.559   4.177   4.629 -1.0313 -0.4969  0.0324
  121SOL     OW  547   5.322   2.141   4.592  0.0092 -0.2080  0.0481
  121SOL    HW1  548   5.258   2.076   4.633  1.5888 -1.4416  0.6565
  121SOL    HW2  549   5.343   2.213   4.658 -0.6247  0.1266 -0.1063
  122SOL     OW  550   6.646   2.891   4.526  0.2711  0.6973  0.2806
  122SOL    HW1  551   6.569   2.847   4.480  2.3652 -1.0270 -1.8453
  122SOL    HW2  552   6.660   2.849   4.615 -1.2244  1.0787  0.7271
  123SOL     OW  553   4.247   3.274   5.594  0.3531 -0.1965 -0.3097
  123SOL    HW1  554   4.279   3.202   5.532 -1.7095 -0.9804 -0.5393
  123SOL    HW2  555   4.162   3.244   5.639  1.0478  0.9145  1.8686
  124SOL     OW  556   3.184   3.347   6.851 -0.0392  0.0153  0.0781
  124SOL    HW1  557   3.199   3.248   6.846  0.7129  0.0891  0.6893
  124SOL    HW2  558   3.166   3.382   6.759 -0.6253 -0.7269 -0.1098
  125SOL     OW  559   5.707   2.006   1.623  0.0199  0.3150  0.1551
  125SOL    HW1  560   5.781   2.036   1.683  2.3971 -0.6516 -2.1167
  125SOL    HW2  561   5.673   2.084   1.570 -0.2263  0.6596  0.8131
  126SOL     OW  562   0.589   3.624   3.625  0.1566 -0.1989 -0.2191
  126SOL    HW1  563   0.495   3.651   3.603  0.3459 -0.5483 -1.4949
  126SOL    HW2  564   0.652   3.663   3.558  0.8026 -0.9301 -0.0558
  127SOL     OW  565   1.570   4.133   0.824  0.2199  0.1355  0.0937
  127SOL    HW1  566   1.598   4.065   0.892  0.4946  0.0316 -0.1242
  127SOL    HW2  567   1.470   4.138   0.820  0.1643  1.2707  1.6685
  128SOL     OW  568   0.449   3.370   0.770 -0.2196  0.0952  0.3866
  128SOL    HW1  569   0.489   3.458   0.797  1.1929 -0.3475 -0.1850
  128SOL    HW2  570   0.382   3.386   0.697  1.0669  0.5921 -0.7321
  129SOL     OW  571   5.622   3.865   2.890 -0.0896  0.0797  0.3167
  129SOL    HW1  572   5.668   3.954   2.894 -1.1030  0.6837 -0.7678
  129SOL    HW2  573   5.648   3.810   2.970 -0.0268  1.6309  1.4012
  130SOL     OW  574   6.533   4.126   6.410 -0.1899  0.2387  0.5164
  130SOL    HW1  575   6.579   4.159   6.493  2.3783  0.1926 -0.7911
  130SOL    HW2  576   6.559   4.031   6.394  2.0137  1.1290 -1.9518
  131SOL     OW  577   6.150   3.997   3.785 -0.4013 -0.4504  0.6752
  131SOL    HW1  578   6.051   3.992   3.769 -0.7806  1.0097  2.3010
  131SOL    HW2  579   6.168   4.020   3.880  1.5216 -0.4066  0.3530
  132SOL     OW  580   5.046   2.410   5.262 -0.0507 -0.3977 -0.7143
  132SOL    HW1  581   4.997   2.329   5.294  3.2027 -1.5046  2.0636
  132SOL    HW2  582   5.093   2.453   5.340  2.2563  1.3213 -2.8899
  133SOL     OW  583   6.328   3.240   2.721  0.3801 -0.2316  0.0599
  133SOL    HW1  584   6.344   3.145   2.746  0.2194 -0.1160  0.6357
  133SOL    HW2  585   6.388   3.267   2.646  0.3940 -0.7989 -0.1312
  134SOL     OW  586   2.660   3.529   4.245  0.4863 -0.2704  0.1204
  134SOL    HW1  587   2.675   3.550   4.342 -1.0263 -0.3154  0.3913
  134SOL    HW2  588   2.670   3.430   4.230 -1.2495 -0.5641  0.6667
  135SOL     OW  589   6.047   2.939   0.379  0.5638 -0.9796 -0.1747
  135SOL    HW1  590   6.000   2.864   0.424  2.6240 -1.6026  1.0799
  135SOL    HW2  591   6.032   2.934   0.280  1.2367 -3.5046 -0.2026
  136SOL     OW  592   1.551   3.853   5.210  0.1955  0.7269  0.0309
  136SOL    HW1  593   1.541   3.825   5.305  0.8955  0.2026 -0.0428
  136SOL    HW2  594   1.641   3.893   5.196  0.6398 -0.4769 -0.7069
  137SOL     OW  595   0.632   4.517   6.667 -0.2107 -0.5706  0.2604
  137SOL    HW1  596   0.703   4.563   6.613 -1.4115  1.4859  0.3192
  137SOL    HW2  597   0.589   4.446   6.612 -1.8710  1.8928 -1.8961
  138SOL     OW  598   5.869   3.475   4.198 -0.0574  0.2713  0.1989
  138SOL    HW1  599   5.854   3.466   4.100 -0.3208  0.4583  0.2221
  138SOL    HW2  600   5.968   3.474   4.217  0.0575  1.6429 -0.2044
  139SOL     OW  601   0.858   2.652   2.659  0.4210 -0.2629  0.5563
  139SOL    HW1  602   0.794   2.727   2.677 -0.4083 -0.6176 -0.7552
  139SOL    HW2  603   0.807   2.572   2.629  1.4219 -0.8740  0.4562
  140SOL     OW  604   0.330   3.160   0.389 -0.3193  0.4140  0.0269
  140SOL    HW1  605   0.404   3.109   0.432 -1.0448 -2.9232 -2.2397
  140SOL    HW2  606   0.247   3.104   0.389 -2.4049  3.2566  0.7919
  141SOL     OW  607   6.990   3.888   4.486 -0.2507 -0.0986  0.5985
  141SOL    HW1  608   6.919   3.953   4.511 -0.4502 -0.0072 -0.1742
  141SOL    HW2  609   7.066   3.895   4.550  0.6278  2.3128 -0.5905
  142SOL     OW  610   4.224   3.814   5.001 -0.1759 -0.2827 -0.4013
  142SOL    HW1  611   4.158   3.752   4.959 -0.0832 -0.4952 -0.2380
  142SOL    HW2  612   4.203   3.824   5.098  0.3607 -0.7942 -0.2234
  143SOL     OW  613   1.309   3.716   4.800  0.3095  0.0155 -0.3272
  143SOL    HW1  614   1.357   3.695   4.885  0.5494 -1.9700 -0.8996
  143SOL    HW2  615   1.221   3.758   4.820  0.1664 -0.8469  0.9213
  144SOL     OW  616   6.840   4.074   4.282 -0.4659 -0.0094  0.1588
  144SOL    HW1  617   6.937   4.078   4.308 -0.0453  1.9639 -1.5258
  144SOL    HW2  618   6.827   4.003   4.213  0.0222  0.4879 -0.4577
  145SOL     OW  619   2.480   3.908   5.966 -0.5417 -0.4848  0.3787
  145SOL    HW1  620   2.479   3.896   5.866 -0.6651  0.9144  0.1876
  145SOL    HW2  621   2.570   3.884   6.002  0.2943  1.2647 -0.4160
  146SOL     OW  622   0.429   3.747   1.637 -0.0579  0.2590 -0.4556
  146SOL    HW1  623   0.382   3.673   1.589  0.7440 -0.6050  0.0666
  146SOL    HW2  624   0.370   3.783   1.710 -0.8417  0.8339 -1.3421
  147SOL     OW  625   6.462   2.164   2.947 -0.3166 -0.6489 -0.4885
  147SOL    HW1  626   6.381   2.105   2.942 -0.3559 -0.8113  1.5070
  147SOL    HW2  627   6.434   2.258   2.966 -0.0505 -0.7921  0.7142
  148SOL     OW  628   0.500   2.548   1.316  0.7502  0.0753  0.8776
  148SOL    HW1  629   0.409   2.558   1.278  0.7785  2.4557  1.3144
  148SOL    HW2  630   0.522   2.450   1.325 -1.5897 -0.5350  0.4887
  149SOL     OW  631   0.009   3.050   4.612  0.2763 -0.2001  0.5923
  149SOL    HW1  632   0.093   3.090   4.576  0.0264 -0.3034 -0.1239
  149SOL    HW2  633  -0.025   2.981   4.548  0.9276 -1.8745  1.9727
  150SOL     OW  634   0.781   3.645   1.912 -0.7951  0.1311 -0.2569
  150SOL    HW1  635   0.756   3.675   2.005 -0.5447  0.5739 -0.3273
  150SOL    HW2  636   0.709   3.587   1.875  0.2491 -2.2827  1.2205
  151SOL     OW  637   0.056   3.128   3.751 -0.1422 -0.0781 -0.0229
  151SOL    HW1  638   0.078   3.034   3.726 -0.9191 -0.1238 -0.5712
  151SOL    HW2  639   0.130   3.188   3.723 -0.7081 -0.2105 -1.9391
  152SOL     OW  640   1.042   4.472   5.017 -0.1249  0.3153  0.6438
  152SOL    HW1  641   1.009   4.499   5.108 -0.8919  0.4648  0.3280
  152SOL    HW2  642   1.122   4.413   5.027  0.2042  0.8603  1.4024
  153SOL     OW  643   0.371   4.072   5.126  0.2596  0.0241 -1.1439
  153SOL    HW1  644   0.288   4.016   5.129  0.2488  0.0469 -0.9949
  153SOL    HW2  645   0.427   4.053   5.207 -0.7164  1.7041 -0.0089
  154SOL     OW  646   0.773   3.999   1.656 -0.4413 -0.4366 -0.2187
  154SOL    HW1  647   0.868   3.975   1.636 -0.3379  0.2757 -0.6346
  154SOL    HW2  648   0.712   3.946   1.598 -0.2469 -0.1580 -0.6810
  155SOL     OW  649   1.977   4.360   5.908  0.6352  0.0018  0.3780
  155SOL    HW1  650   2.044   4.343   5.980  1.4069 -0.8187 -0.5006
  155SOL    HW2  651   1.889   4.386   5.949  1.3291  0.5415  1.5617
  156SOL     OW  652   2.984   3.451   4.358  0.0166 -0.1691  0.0945
  156SOL    HW1  653   2.985   3.352   4.370 -0.8274 -0.4969 -2.1474
  156SOL    HW2  654   3.052   3.477   4.289  0.2787  0.8412  0.7136
  157SOL     OW  655   4.647   2.052   3.010 -0.4392 -0.0296 -0.0374
  157SOL    HW1  656   4.649   1.963   2.965  1.0436 -0.2557  0.4396
  157SOL    HW2  657   4.655   2.124   2.941 -0.8479 -0.2818 -0.3542
  158SOL     OW  658   2.385   2.204   6.777 -0.3223  0.1195 -0.4047
  158SOL    HW1  659   2.367   2.116   6.732  0.5685 -0.0933 -0.3671
  158SOL    HW2  660   2.364   2.196   6.875 -0.6608  0.0761 -0.4823
  159SOL     OW  661   4.695   2.982   0.528  0.4857  0.3305 -0.5136
  159SOL    HW1  662   4.691   3.079   0.504  1.9016  0.2227 -1.2682
  159SOL    HW2  663   4.789   2.949   0.518  0.3706 -0.7224  1.3645
  160SOL     OW  664   2.359   2.536   1.259  0.7728 -0.3088 -0.2924
  160SOL    HW1  665   2.400   2.547   1.350  1.5085  1.7326 -0.8035
  160SOL    HW2  666   2.339   2.626   1.221  0.9921 -1.0869 -2.3873
  161SOL     OW  667   0.849   3.739   6.823 -0.1626 -0.1124 -0.3220
  161SOL    HW1  668   0.925   3.798   6.849 -1.4670  2.8491 -2.6161
  161SOL    HW2  669   0.768   3.763   6.875 -0.8772  0.6691 -1.7428
  162SOL     OW  670   1.428   2.824   4.879 -0.7241  0.6930 -0.7359
  162SOL    HW1  671   1.419   2.895   4.949 -2.1310  0.1076 -0.2886
  162SOL    HW2  672   1.436   2.867   4.789  2.0380  1.4871 -0.2029
  163SOL     OW  673   4.366   3.588   6.969 -0.2380 -0.2053 -0.0023
  163SOL    HW1  674   4.282   3.625   7.007 -0.2726 -0.2045 -0.0783
  163SOL    HW2  675   4.428   3.562   7.043  0.0116  0.5252  0.0567
  164SOL     OW  676   5.811   1.907   5.992  0.2021 -0.1764  0.3268
  164SOL    HW1  677   5.713   1.898   6.007  0.2730 -0.5565  0.6024
  164SOL    HW2  678   5.860   1.887   6.077  0.5302 -0.3385  0.1062
  165SOL     OW  679   0.658   4.104   2.528  0.0297  0.0866  0.8795
  165SOL    HW1  680   0.672   4.168   2.453 -0.5599 -0.8042 -0.0151
  165SOL    HW2  681   0.746   4.068   2.559  0.2376 -0.0461  0.1537
  166SOL     OW  682   3.963   4.363   6.951 -0.0936  0.1066  0.7811
  166SOL    HW1  683   3.911   4.426   6.894  0.9024  0.6966  0.4906
  166SOL    HW2  684   3.993   4.411   7.034 -0.2136 -0.2945  1.0588
  167SOL     OW  685   6.398   3.992   4.271  0.0293 -0.1752  0.7687
  167SOL    HW1  686   6.371   4.030   4.359 -1.5570 -0.6658  0.5439
  167SOL    HW2  687   6.429   4.065   4.210  0.7197  0.2180  1.5819
  168SOL     OW  688   1.749   2.445   5.121 -0.2813 -0.2299  0.2332
  168SOL    HW1  689   1.678   2.499   5.075 -1.1009  0.6678  2.4197
  168SOL    HW2  690   1.708   2.395   5.197  1.3719  0.1292  1.4098
  169SOL     OW  691   5.559   2.429   0.582 -0.3093 -0.2994 -0.8386
  169SOL    HW1  692   5.530   2.445   0.676  1.6573  2.1680 -0.5520
  169SOL    HW2  693   5.511   2.493   0.521  0.8029  0.3660 -1.0343
  170SOL     OW  694   0.796   2.378   0.512 -0.4853 -0.3306 -0.2966
  170SOL    HW1  695   0.819   2.396   0.607 -2.0355 -0.2221  0.0718
  170SOL    HW2  696   0.767   2.462   0.468  0.4324 -0.3348 -0.9531
  171SOL     OW  697   3.182   3.497   4.745 -0.1291  0.0724 -0.2416
  171SOL    HW1  698   3.158   3.498   4.842 -0.3895  0.0899 -0.3060
  171SOL    HW2  699   3.173   3.403   4.710 -0.1417  0.0854 -0.2735
  172SOL     OW  700   2.631   1.934   2.751  0.0897 -0.5259 -0.4627
  172SOL    HW1  701   2.691   1.969   2.823 -2.2147  2.7700  0.0642
  172SOL    HW2  702   2.572   1.863   2.788 -3.2867  3.2046  2.2163
  173SOL     OW  703   5.542   2.785   1.914 -0.1546  0.0122  0.0939
  173SOL    HW1  704   5.548   2.871   1.963  1.0780  1.6658 -2.7189
  173SOL    HW2  705   5.453   2.779   1.867 -0.7909 -0.9468  1.3480
  174SOL     OW  706   4.580   2.551   0.497 -0.2271  0.1148  0.0791
  174SOL    HW1  707   4.547   2.534   0.589  0.9717 -2.3505  0.1452
  174SOL    HW2  708   4.664   2.498   0.481 -0.2119  0.7218 -2.3099
  175SOL     OW  709   1.310   2.246   6.298  0.1234 -0.3309  0.0257
  175SOL    HW1  710   1.345   2.239   6.391 -1.1257  0.3621  0.5729
  175SOL    HW2  711   1.215   2.214   6.296 -0.0409  0.1899 -0.9003
  176SOL     OW  712   0.737   2.672   5.741 -0.1542  0.3887  0.4560
  176SOL    HW1  713   0.762   2.587   5.694  1.4968  0.2730  1.4614
  176SOL    HW2  714   0.677   2.650   5.818 -0.0339  0.1824  0.4923
  177SOL     OW  715   2.244   4.407   1.214 -0.1995  0.0526  0.2212
  177SOL    HW1  716   2.249   4.365   1.123 -0.8170 -0.2843  0.3430
  177SOL    HW2  717   2.254   4.506   1.205  1.1160 -0.0815 -0.0830
  178SOL     OW  718   5.531   1.883   6.030  0.2026 -0.6338  0.1569
  178SOL    HW1  719   5.535   1.980   6.009  0.1306 -0.7773 -0.5561
  178SOL    HW2  720   5.449   1.843   5.990  0.7453 -1.1839 -0.4288
  179SOL     OW  721   2.272   3.258   5.171  0.3623 -0.1660  0.0103
  179SOL    HW1  722   2.202   3.302   5.115 -0.6267 -0.7131  0.7925
  179SOL    HW2  723   2.357   3.311   5.166  0.1357  0.1007 -1.5433
  180SOL     OW  724   0.195   2.055   3.289 -0.0070 -0.0421  0.2681
  180SOL    HW1  725   0.208   2.141   3.339  1.9123 -0.3784  0.3941
  180SOL    HW2  726   0.254   1.984   3.327 -1.9237 -1.6091  0.4927
  181SOL     OW  727   6.301   4.516   5.856  0.4643 -0.5484 -0.2595
  181SOL    HW1  728   6.386   4.463   5.848  0.9113  0.2585 -1.0864
  181SOL    HW2  729   6.252   4.514   5.769 -0.4380 -1.0962  0.2445
  182SOL     OW  730   6.985   3.969   5.397  0.0008 -0.1279 -0.1816
  182SOL    HW1  731   6.912   3.904   5.378 -0.3903  0.0578  0.6483
  182SOL    HW2  732   7.066   3.919   5.431  0.7785 -0.4859 -2.3799
  183SOL     OW  733   3.912   3.838   6.934 -0.3326  0.3236 -0.1324
  183SOL    HW1  734   3.951   3.767   6.876  0.6521 -0.2112  1.1161
  183SOL    HW2  735   3.969   3.920   6.928  0.1454  0.0508  0.5423
  184SOL     OW  736   5.477   4.093   4.486  0.0342 -0.4197  0.5138
  184SOL    HW1  737   5.399   4.041   4.452 -0.4153 -0.1401  1.1098
  184SOL    HW2  738   5.450   4.187   4.507  0.8065  0.0289 -0.3959
  185SOL     OW  739   1.009   2.882   4.662  0.2582  0.0334 -0.0046
  185SOL    HW1  740   0.980   2.817   4.732  2.4542 -1.4397 -0.3682
  185SOL    HW2  741   0.936   2.948   4.645 -0.9136 -0.5090  2.5303
  186SOL     OW  742   0.728   2.639   3.996 -0.0571 -0.4220 -0.4380
  186SOL    HW1  743   0.667   2.628   3.917  0.7426  1.7079 -1.4328
  186SOL    HW2  744   0.751   2.735   4.007  1.2184 -0.8789  1.4066
  187SOL     OW  745   5.011   4.670   5.272  0.0880 -0.2084  0.0367
  187SOL    HW1  746   5.071   4.744   5.301 -0.5510  0.2034  0.3427
  187SOL    HW2  747   5.051   4.582   5.300  1.6755 -0.1347 -1.7972
  188SOL     OW  748   2.577   3.848   3.043 -0.3747  0.7804 -0.4627
  188SOL    HW1  749   2.511   3.844   2.967 -0.4713  0.8295 -0.3824
  188SOL    HW2  750   2.654   3.906   3.017  0.6973 -0.9686 -1.3769
  189SOL     OW  751   3.821   2.512   1.085 -0.3181  0.2897  0.1712
  189SOL    HW1  752   3.737   2.532   1.136 -0.4267 -0.5416  0.3456
  189SOL    HW2  753   3.892   2.577   1.111 -0.7812  0.7265  0.3560
  190SOL     OW  754   2.840   4.008   6.662  0.0875  0.7789  0.5087
  190SOL    HW1  755   2.869   4.096   6.623 -0.1843 -0.3321 -2.5042
  190SOL    HW2  756   2.766   3.970   6.607 -2.3454  0.2427  3.8384
  191SOL     OW  757   5.312   2.824   4.686 -0.0826  0.0305  0.2924
  191SOL    HW1  758   5.264   2.908   4.660  0.0528  0.9343  2.7529
  191SOL    HW2  759   5.410   2.835   4.668 -0.2617 -0.2853 -0.9724
  192SOL     OW  760   1.826   2.806   5.765 -0.2949  0.6552 -1.0713
  192SOL    HW1  761   1.851   2.720   5.810 -1.0003  0.3240 -1.3025
  192SOL    HW2  762   1.821   2.791   5.666  1.5305  1.4432 -1.3221
  193SOL     OW  763   0.170   4.491   3.929  0.0207 -0.4971 -1.2526
  193SOL    HW1  764   0.246   4.541   3.971  1.3941 -2.3344 -1.4023
  193SOL    HW2  765   0.179   4.496   3.830  0.0773 -0.9147 -1.2672
  194SOL     OW  766   2.527   2.851   3.902 -0.1231  0.1555 -0.5564
  194SOL    HW1  767   2.508   2.939   3.945  1.3088 -0.1889  0.8769
  194SOL    HW2  768   2.444   2.818   3.856 -0.8476  1.9430 -0.6184
  195SOL     OW  769   2.459   3.462   6.835  0.1370 -0.5834 -0.6353
  195SOL    HW1  770   2.441   3.560   6.828  1.6965 -0.4085 -4.2911
  195SOL    HW2  771   2.518   3.444   6.914 -1.5989  1.0947  1.1409
  196SOL     OW  772   0.880   4.701   4.509  0.1096 -0.0393  0.1356
  196SOL    HW1  773   0.849   4.791   4.479 -0.0008 -0.3209 -0.5980
  196SOL    HW2  774   0.814   4.663   4.574 -0.8884 -0.4497 -1.0839
  197SOL     OW  775   6.783   3.749   2.659  0.0488  0.0765  0.1593
  197SOL    HW1  776   6.797   3.662   2.611 -1.4042  0.0934 -0.3330
  197SOL    HW2  777   6.748   3.817   2.595  0.0434  0.6919  0.8046
  198SOL     OW  778   0.116   4.174   4.256  0.1374  0.1077  0.0865
  198SOL    HW1  779   0.143   4.085   4.218 -2.7106 -0.7290 -0.2474
  198SOL    HW2  780   0.067   4.226   4.186 -1.8280  0.1520  1.4149
  199SOL     OW  781   2.885   3.741   4.139 -0.2344  0.1920 -0.3523
  199SOL    HW1  782   2.846   3.650   4.143 -3.1517  1.3685  1.0603
  199SOL    HW2  783   2.921   3.759   4.048  0.5361 -2.3554 -0.6025
  200SOL     OW  784   1.647   2.955   2.973  0.0454  0.1822 -0.2863
  200SOL    HW1  785   1.662   2.862   2.938  0.1815 -0.8069  2.1773
  200SOL    HW2  786   1.554   2.984   2.952  0.1229 -0.3613 -1.4091
  201SOL     OW  787   5.003   2.279   5.858 -0.5051 -1.0695 -0.8156
  201SOL    HW1  788   4.922   2.337   5.854  0.3347  0.0896 -1.6968
  201SOL    HW2  789   5.078   2.329   5.902  0.5057 -1.1167 -2.4057
  202SOL     OW  790   4.429   4.495   4.950  0.5820 -0.7943  0.3250
  202SOL    HW1  791   4.355   4.482   4.884  0.2796 -2.8873  0.9835
  202SOL    HW2  792   4.396   4.552   5.026  0.2992 -0.0405 -0.3517
  203SOL     OW  793   6.619   2.108   3.281 -0.2587  0.2412  0.2426
  203SOL    HW1  794   6.707   2.105   3.330  0.0605 -1.8349 -0.3720
  203SOL    HW2  795   6.632   2.148   3.191  0.3714 -1.2582 -0.3615
  204SOL     OW  796   0.442   2.461   5.148 -0.2683 -0.1761  0.2150
  204SOL    HW1  797   0.481   2.548   5.177  1.9476 -0.7507 -0.8017
  204SOL    HW2  798   0.441   2.397   5.224  0.3509  0.0185  0.3937
  205SOL     OW  799   1.257   4.083   5.684 -0.1321  0.5762  0.2914
  205SOL    HW1  800   1.177   4.142   5.696  0.3672  1.1246  0.9895
  205SOL    HW2  801   1.271   4.066   5.586 -0.4314  1.4206  0.0932
  206SOL     OW  802   2.362   2.703   6.193 -0.1632  0.0610 -0.2812
  206SOL    HW1  803   2.326   2.785   6.149 -0.2337 -0.4122 -1.1260
  206SOL    HW2  804   2.322   2.694   6.284 -0.2778  0.8733 -0.2438
  207SOL     OW  805   6.218   4.077   4.762  0.6833  0.4028  0.2204
  207SOL    HW1  806   6.204   4.039   4.853  0.8776  2.4995  1.1844
  207SOL    HW2  807   6.131   4.080   4.713  0.5990 -0.8439  0.2445
  208SOL     OW  808   1.892   4.641   6.572  0.4435 -0.3938 -0.1876
  208SOL    HW1  809   1.952   4.712   6.609  1.8531 -1.1342 -0.9935
  208SOL    HW2  810   1.909   4.630   6.474 -1.5168 -0.1536 -0.6023
  209SOL     OW  811   2.280   1.589   6.421  0.4111 -0.0685 -0.0186
  209SOL    HW1  812   2.203   1.624   6.474 -0.4665 -0.6839 -0.8442
  209SOL    HW2  813   2.250   1.567   6.328  1.3453 -1.2610 -0.0708
  210SOL     OW  814   6.517   3.109   3.381  0.1403  0.1426 -0.3204
  210SOL    HW1  815   6.611   3.105   3.349 -0.3108 -0.6442 -1.6192
  210SOL    HW2  816   6.457   3.137   3.305 -1.1767 -3.3639 -0.7353
  211SOL     OW  817   2.126   3.725   6.415  0.2967  0.1883 -0.2219
  211SOL    HW1  818   2.031   3.692   6.417  0.7248 -1.0586  1.1729
  211SOL    HW2  819   2.189   3.648   6.426  1.3677  1.2683  1.8315
  212SOL     OW  820   5.958   4.165   4.675 -0.4961  0.2958  0.8174
  212SOL    HW1  821   5.950   4.241   4.739  0.1886  0.4754  0.7015
  212SOL    HW2  822   5.867   4.135   4.647 -0.7712  1.0975  0.8344
  213SOL     OW  823   5.441   3.785   4.217 -0.4455  0.1318 -0.3289
  213SOL    HW1  824   5.475   3.804   4.124 -1.5337  0.7901 -0.6156
  213SOL    HW2  825   5.515   3.748   4.273  0.4041  0.3534 -1.2761
  214SOL     OW  826   5.661   2.341   6.584  0.0716  0.5192 -0.1031
  214SOL    HW1  827   5.745   2.391   6.606  0.2278 -0.3470  1.3997
  214SOL    HW2  828   5.583   2.386   6.627  0.2578 -0.6571  1.5652
  215SOL     OW  829   4.499   3.477   0.210  0.0893  0.5252 -0.0703
  215SOL    HW1  830   4.508   3.383   0.177 -0.2074  0.9669 -1.5241
  215SOL    HW2  831   4.560   3.492   0.287  3.4516  0.3070 -2.4392
  216SOL     OW  832   0.391   2.531   1.892 -0.4754  0.9131 -0.1318
  216SOL    HW1  833   0.315   2.594   1.874 -0.1517  0.6214 -3.0862
  216SOL    HW2  834   0.475   2.583   1.905 -0.7192  1.1574  0.4975
  217SOL     OW  835   5.399   2.823   3.066  0.3475 -0.4346 -0.2432
  217SOL    HW1  836   5.469   2.768   3.112  0.7847  0.3410  0.0427
  217SOL    HW2  837   5.362   2.891   3.130 -0.8222 -0.9691 -0.3351
  218SOL     OW  838   6.856   4.499   3.081 -0.4199 -0.6052  0.2064
  218SOL    HW1  839   6.878   4.502   3.179 -1.5345 -1.9573  0.5260
  218SOL    HW2  840   6.758   4.511   3.069 -0.0209  1.9668 -0.9566
  219SOL     OW  841   6.567   4.430   0.586 -0.0912  0.2341 -0.0891
  219SOL    HW1  842   6.508   4.489   0.641 -1.7158 -1.0583 -0.3267
  219SOL    HW2  843   6.614   4.365   0.646  1.4173  1.4751  0.1350
  220SOL     OW  844   0.526   3.085   0.008  0.5371  0.0828  0.1822
  220SOL    HW1  845   0.515   2.994  -0.032  2.5155 -0.3156  0.4585
  220SOL    HW2  846   0.436   3.126   0.020 -0.3557 -1.4658 -0.7689
  221SOL     OW  847   5.552   3.034   2.707  0.2628  0.0698 -0.1708
  221SOL    HW1  848   5.502   2.953   2.676 -0.2971  0.0154  0.8276
  221SOL    HW2  849   5.650   3.014   2.708  0.0675 -0.9727  1.0528
  222SOL     OW  850   2.334   3.104   5.781 -0.0785  0.2195 -0.2176
  222SOL    HW1  851   2.242   3.142   5.784 -0.0482  0.2530  1.8837
  222SOL    HW2  852   2.333   3.019   5.728 -1.9000 -1.0991  1.7610
  223SOL     OW  853   4.472   2.467   0.754 -0.1267  0.4371 -0.1021
  223SOL    HW1  854   4.519   2.540   0.803  1.6238 -2.0640  2.2551
  223SOL    HW2  855   4.443   2.396   0.819  0.7593 -2.2579 -2.4185
  224SOL     OW  856   5.915   1.819   2.435 -0.2153  0.3181 -0.2369
  224SOL    HW1  857   5.950   1.851   2.523  0.2859  0.6635 -0.5608
  224SOL    HW2  858   5.903   1.720   2.438 -0.1652  0.3251  0.2086
  225SOL     OW  859   6.665   3.979   1.438 -0.3449 -0.0719  0.9510
  225SOL    HW1  860   6.722   4.061   1.422 -1.3669  1.1557  3.1964
  225SOL    HW2  861   6.724   3.904   1.467  0.6031 -0.1814 -1.0382
  226SOL     OW  862   2.343   2.991   6.054  0.0796 -0.2597  0.3672
  226SOL    HW1  863   2.309   3.076   6.095 -1.1747 -0.0356 -1.0383
  226SOL    HW2  864   2.393   3.013   5.970  0.8440 -0.8416  0.6611
  227SOL     OW  865   1.356   3.821   1.638 -0.5448  0.0507  0.7892
  227SOL    HW1  866   1.280   3.800   1.577 -1.0130  1.3838  0.8891
  227SOL    HW2  867   1.362   3.919   1.652  0.6437 -0.0980  1.5158
  228SOL     OW  868   0.522   4.569   1.342  0.4895 -0.2295 -0.0453
  228SOL    HW1  869   0.531   4.665   1.316 -1.1657  0.2265  0.9225
  228SOL    HW2  870   0.560   4.511   1.270  0.7869  1.1125 -1.0035
  229SOL     OW  871   6.286   2.193   5.424  0.4043 -0.2547 -1.1625
  229SOL    HW1  872   6.307   2.128   5.351 -1.0592 -0.8212 -1.1155
  229SOL    HW2  873   6.255   2.144   5.505  2.8742  0.3075  0.2075
  230SOL     OW  874   4.659   4.208   5.576 -0.2019  0.1065 -0.0835
  230SOL    HW1  875   4.667   4.140   5.649 -0.8581  0.4221  0.2949
  230SOL    HW2  876   4.715   4.180   5.498  1.2243  0.2053  0.8673
  231SOL     OW  877   5.317   4.263   1.334 -0.2714 -0.1731 -0.0534
  231SOL    HW1  878   5.378   4.273   1.255 -0.8918  0.4333 -0.4683
  231SOL    HW2  879   5.360   4.302   1.415 -0.0172  0.0544 -0.2973
  232SOL     OW  880   1.210   4.664   5.952 -0.1465  0.4022  0.5068
  232SOL    HW1  881   1.205   4.628   6.045 -1.0728  0.8919  0.6586
  232SOL    HW2  882   1.301   4.648   5.915 -1.0209 -4.3537 -0.3439
  233SOL     OW  883   1.223   4.314   3.203 -0.2427 -0.0831 -0.0282
  233SOL    HW1  884   1.221   4.248   3.278 -0.2189 -0.5709 -0.4519
  233SOL    HW2  885   1.318   4.331   3.177 -0.1773  1.0876  0.9184
  234SOL     OW  886   2.871   2.726   5.471  0.6697  0.4780  0.5114
  234SOL    HW1  887   2.839   2.816   5.501  0.8851  0.2373  1.5367
  234SOL    HW2  888   2.934   2.690   5.540  1.3680 -0.0309 -0.3746
  235SOL     OW  889   4.840   3.508   1.114  0.1489  0.0135  0.3512
  235SOL    HW1  890   4.774   3.555   1.056 -1.0848 -4.6343 -2.5161
  235SOL    HW2  891   4.802   3.497   1.206 -1.5466  0.5078 -0.2568
  236SOL     OW  892   5.889   2.941   4.715 -0.0045  0.0679  0.2527
  236SOL    HW1  893   5.934   2.852   4.726 -1.5695 -0.6228  1.5838
  236SOL    HW2  894   5.896   2.993   4.800 -1.9459 -0.2242  0.6502
  237SOL     OW  895   3.046   2.376   3.649 -0.5467  0.1927 -0.0087
  237SOL    HW1  896   3.022   2.339   3.560  1.7053  0.3743 -0.7424
  237SOL    HW2  897   3.107   2.454   3.638 -0.5788  0.5083  1.6953
  238SOL     OW  898   2.156   2.383   1.709 -0.6718 -0.2481 -0.4642
  238SOL    HW1  899   2.215   2.405   1.786  1.1576 -1.2587 -1.4968
  238SOL    HW2  900   2.060   2.399   1.734 -0.0750  0.2259  1.7007
  239SOL     OW  901   1.412   3.738   2.816 -0.1154 -0.4877  0.1588
  239SOL    HW1  902   1.338   3.718   2.751  1.3501 -0.5324 -1.5902
  239SOL    HW2  903   1.387   3.816   2.873 -1.7184 -0.8448 -0.0110
  240SOL     OW  904   1.296   3.660   1.265 -0.3948  0.2182 -0.0016
  240SOL    HW1  905   1.224   3.616   1.211 -0.4589  0.8759 -0.4636
  240SOL    HW2  906   1.254   3.713   1.339 -0.4537  1.2780 -0.7667
  241SOL     OW  907   5.871   4.043   3.818 -0.1154 -0.1642  0.0584
  241SOL    HW1  908   5.813   3.974   3.860 -2.3278  2.2257  1.2512
  241SOL    HW2  909   5.869   4.126   3.874  1.2703  1.3625 -1.9987
  242SOL     OW  910   4.946   2.901   0.034 -0.1312 -0.6209 -0.4208
  242SOL    HW1  911   4.858   2.854   0.038  0.8856 -2.7505 -1.4275
  242SOL    HW2  912   4.959   2.939  -0.058 -0.5930  1.0104  0.1532
  243SOL     OW  913   2.058   3.439   2.964 -0.1374  0.1075  0.0663
  243SOL    HW1  914   2.042   3.359   3.022 -1.2816  1.7444  2.1377
  243SOL    HW2  915   1.978   3.454   2.906 -0.4060  0.3741  0.4971
  244SOL     OW  916   1.068   4.098   3.643 -0.4642  0.1669 -0.1585
  244SOL    HW1  917   0.998   4.136   3.705  0.3419 -1.5003  1.8796
  244SOL    HW2  918   1.137   4.050   3.696  1.4600  0.4511 -2.2509
  245SOL     OW  919   0.898   2.401   5.365 -0.4050 -0.1724  0.2245
  245SOL    HW1  920   0.823   2.349   5.406  0.5884 -2.2127 -0.3994
  245SOL    HW2  921   0.944   2.344   5.297  0.6683  1.6255 -0.6142
  246SOL     OW  922   0.279   3.017   2.731 -0.5457 -0.4992  0.0848
  246SOL    HW1  923   0.227   2.981   2.809 -1.6910 -0.1710 -0.5015
  246SOL    HW2  924   0.245   2.974   2.647  0.0639 -0.1863 -0.3246
  247SOL     OW  925   4.417   2.428   2.032  0.6286 -0.2274  0.3039
  247SOL    HW1  926   4.362   2.509   2.055  0.2674 -0.2425 -0.4942
  247SOL    HW2  927   4.480   2.450   1.959  2.1888 -0.0240  1.6535
  248SOL     OW  928   5.105   4.229   0.541 -0.1600 -0.0171  0.7431
  248SOL    HW1  929   5.071   4.267   0.455 -0.6806 -2.7551 -0.3761
  248SOL    HW2  930   5.189   4.277   0.568  0.8305  0.0446 -2.0875
  249SOL     OW  931   5.034   1.957   6.356 -0.2482 -0.2572 -0.3365
  249SOL    HW1  932   5.025   2.056   6.347 -0.7420  0.0143  2.2450
  249SOL    HW2  933   5.052   1.934   6.452 -2.0633 -2.7969 -0.5051
  250SOL     OW  934   2.961   2.775   6.852 -0.3674 -0.1425 -0.4661
  250SOL    HW1  935   2.922   2.737   6.936 -0.6135  3.1389  1.0705
  250SOL    HW2  936   2.888   2.807   6.792 -0.1717  1.1327 -0.0542
  251SOL     OW  937   6.841   4.090   2.023 -0.4298 -0.2734  0.6192
  251SOL    HW1  938   6.812   4.186   2.018 -1.0006 -0.3600  1.9021
  251SOL    HW2  939   6.930   4.085   2.068 -0.1214 -0.3013  0.0078
  252SOL     OW  940   2.011   2.890   5.333  0.1757  0.6070  0.0345
  252SOL    HW1  941   2.000   2.855   5.240  3.4006 -1.1448  0.1479
  252SOL    HW2  942   2.028   2.989   5.330  3.3617  0.1368 -1.6835
  253SOL     OW  943   5.429   3.368   3.016  0.3658 -0.7254 -0.5963
  253SOL    HW1  944   5.432   3.430   2.938  1.1154 -0.3718 -0.2978
  253SOL    HW2  945   5.498   3.296   3.003 -0.4684 -1.4858 -0.9225
  254SOL     OW  946   0.461   3.332   6.274 -0.2592  0.2266  0.4339
  254SOL    HW1  947   0.440   3.418   6.227  2.1160  0.7023  0.1552
  254SOL    HW2  948   0.418   3.332   6.365 -0.1639  1.7583  0.4990
  255SOL     OW  949   6.971   2.014   3.625 -0.5523  0.7305  0.0800
  255SOL    HW1  950   6.982   1.915   3.630 -1.8937  0.5760  0.1661
  255SOL    HW2  951   7.057   2.058   3.651 -0.2004 -0.3933  0.8990
  256SOL     OW  952   1.794   3.649   4.146  0.2474  0.3839 -0.0832
  256SOL    HW1  953   1.859   3.670   4.073 -0.7832  0.4168 -1.0145
  256SOL    HW2  954   1.812   3.557   4.181  2.3439  1.2741  1.3833
  257SOL     OW  955   1.241   2.603   1.843 -0.1804 -0.5691 -0.2390
  257SOL    HW1  956   1.287   2.517   1.863  1.4047  0.4772  0.9454
  257SOL    HW2  957   1.194   2.636   1.926  1.3410  0.8755  0.1028
  258SOL     OW  958   6.012   3.016   1.252 -1.0377 -0.5392 -0.1127
  258SOL    HW1  959   5.978   2.998   1.160  2.1243 -0.3333 -1.4166
  258SOL    HW2  960   6.090   2.957   1.271  1.7378  2.9383  0.3189
  259SOL     OW  961   4.515   4.499   4.415  0.5338 -0.3554  0.3146
  259SOL    HW1  962   4.508   4.400   4.400 -1.7752 -0.0005 -1.6351
  259SOL    HW2  963   4.576   4.539   4.346 -0.5816 -0.1561 -0.5878
  260SOL     OW  964   2.813   3.014   5.834 -0.0440  0.2691  0.8099
  260SOL    HW1  965   2.745   3.066   5.885 -0.5946  2.1543 -1.6883
  260SOL    HW2  966   2.900   3.063   5.835  0.8661 -1.2649  2.5060
  261SOL     OW  967   1.331   2.152   1.344 -0.3221 -0.7191 -0.0314
  261SOL    HW1  968   1.253   2.098   1.377 -1.4354  0.6760 -0.2714
  261SOL    HW2  969   1.314   2.249   1.364  0.2663 -0.1318 -2.1812
  262SOL     OW  970   6.464   3.222   0.381 -0.0909  0.2683 -0.0694
  262SOL    HW1  971   6.366   3.237   0.387 -0.2626 -0.6841 -0.2977
  262SOL    HW2  972   6.483   3.151   0.313  0.7644  0.5173 -0.1080
  263SOL     OW  973   0.645   2.499   6.673 -0.0216  0.2770  0.0745
  263SOL    HW1  974   0.637   2.597   6.652 -1.6479  0.0988 -0.2838
  263SOL    HW2  975   0.685   2.488   6.763 -1.8489  1.3860  1.1002
  264SOL     OW  976   3.477   2.906   1.922  0.3012 -0.5020 -0.9484
  264SOL    HW1  977   3.396   2.916   1.980  0.7604  0.0505 -0.4097
  264SOL    HW2  978   3.559   2.934   1.971  0.9195 -1.6418 -1.2763
  265SOL     OW  979   1.251   2.915   0.649 -0.1996  0.0927 -0.7631
  265SOL    HW1  980   1.258   2.942   0.552 -0.9417  1.7760 -0.3882
  265SOL    HW2  981   1.330   2.949   0.699  0.4598 -1.2549 -0.8536
  266SOL     OW  982   6.839   2.189   0.899  0.3922  0.2924 -0.2294
  266SOL    HW1  983   6.875   2.114   0.954 -1.0489  0.0757  0.4644
  266SOL    HW2  984   6.896   2.270   0.911 -1.1150  1.0281  3.6050
  267SOL     OW  985   2.702   4.226   6.359 -0.1198 -0.1086 -0.4006
  267SOL    HW1  986   2.788   4.244   6.407  1.5889 -2.2139 -2.4408
  267SOL    HW2  987   2.706   4.266   6.267 -1.5140  0.0803 -0.4005
  268SOL     OW  988   3.001   3.959   4.255  0.6334 -0.1257 -0.0924
  268SOL    HW1  989   2.999   4.044   4.202  0.3867 -1.0746 -1.6549
  268SOL    HW2  990   2.965   3.884   4.200  0.6581 -1.2303  1.3296
  269SOL     OW  991   5.923   3.398   6.647  0.3280  0.0358  0.0257
  269SOL    HW1  992   5.985   3.474   6.669  0.7880  0.0032 -1.0756
  269SOL    HW2  993   5.973   3.312   6.656  0.5841  0.0286 -1.2124
  270SOL     OW  994   3.999   3.249   4.057 -0.0773 -0.3525  0.7232
  270SOL    HW1  995   3.953   3.313   3.997 -0.2370 -1.6364 -0.5694
  270SOL    HW2  996   3.965   3.260   4.151 -0.4086  1.1152  0.4497
  271SOL     OW  997   5.148   3.513   3.716 -0.3601  0.4131  0.1605
  271SOL    HW1  998   5.064   3.459   3.707 -0.9312  1.1419  0.9236
  271SOL    HW2  999   5.130   3.607   3.689  0.3264  0.4817 -0.0697
  272SOL     OW 1000   2.789   3.731   0.663 -0.2651 -0.5119  0.1411
  272SOL    HW1 1001   2.748   3.800   0.724  0.0515  1.0785 -1.3530
  272SOL    HW2 1002   2.887   3.728   0.678 -0.2282 -0.3503 -0.0679
  273SOL     OW 1003   3.745   1.944   3.617 -0.7358 -0.0806 -0.3982
  273SOL    HW1 1004   3.796   1.955   3.702 -0.4706 -0.8239 -0.4492
  273SOL    HW2 1005   3.793   1.991   3.543 -0.3833 -0.3599 -0.3483
  274SOL     OW 1006   6.195   4.524   3.191  0.1247  0.5937  0.7800
  274SOL    HW1 1007   6.107   4.483   3.168  0.0678 -0.2520  2.3982
  274SOL    HW2 1008   6.189   4.567   3.281  1.5003  0.0683  1.1438
  275SOL     OW 1009   0.402   3.703   3.903  0.7997  0.6082 -1.1056
  275SOL    HW1 1010   0.379   3.710   3.806 -0.1443  0.9640 -0.8775
  275SOL    HW2 1011   0.500   3.717   3.916  1.0864 -0.3611 -2.0932
  276SOL     OW 1012   0.522   2.014   6.186 -0.1150 -0.1530 -0.3715
  276SOL    HW1 1013   0.446   2.075   6.164  0.5343  0.9036  0.2136
  276SOL    HW2 1014   0.588   2.013   6.110 -0.7347 -1.1474 -0.9215
  277SOL     OW 1015   4.707   1.844   6.742  0.4054  0.0863 -0.8189
  277SOL    HW1 1016   4.754   1.909   6.682  0.4489  0.9098  0.0893
  277SOL    HW2 1017   4.766   1.823   6.820 -0.5971  0.9051  0.1789
  278SOL     OW 1018   1.661   4.805   5.299 -0.6637 -0.0294 -0.5460
  278SOL    HW1 1019   1.729   4.795   5.371 -1.8519  0.3364  0.6735
  278SOL    HW2 1020   1.706   4.818   5.211  0.8225  0.6739  0.2974
  279SOL     OW 1021   0.933   2.261   5.646 -0.1792 -0.2226  0.0143
  279SOL    HW1 1022   0.900   2.324   5.715 -0.1574 -0.4508  0.2327
  279SOL    HW2 1023   0.971   2.180   5.690  0.3297 -0.1294 -0.2459
  280SOL     OW 1024   4.179   3.142   6.966  0.3563 -0.6352  0.0669
  280SOL    HW1 1025   4.196   3.240   6.967 -0.5472 -0.4194 -1.6171
  280SOL    HW2 1026   4.262   3.094   6.935  0.2501 -0.2313 -0.8805
  281SOL     OW 1027   0.556   2.644   3.346 -0.4974 -0.3186  0.1825
  281SOL    HW1 1028   0.493   2.654   3.422 -0.6108 -1.6657  0.2834
  281SOL    HW2 1029   0.620   2.570   3.365  0.2868  0.1685 -0.4870
  282SOL     OW 1030   6.408   2.726   6.204  0.5019 -0.3616 -0.0493
  282SOL    HW1 1031   6.362   2.679   6.129  0.5175  0.6641 -0.7299
  282SOL    HW2 1032   6.344   2.739   6.280 -0.4043  1.0569 -0.9877
  283SOL     OW 1033   4.679   3.377   3.952  0.1667 -0.3756 -0.4419
  283SOL    HW1 1034   4.601   3.317   3.932  0.8889 -1.0714 -1.2467
  283SOL    HW2 1035   4.763   3.330   3.926  0.7390  1.1082 -1.3343
  284SOL     OW 1036   0.113   2.250   0.122  0.2084 -0.2172  0.4557
  284SOL    HW1 1037   0.094   2.156   0.149 -1.6156  0.2431  0.8935
  284SOL    HW2 1038   0.210   2.260   0.100  0.2320 -2.4242 -0.6280
  285SOL     OW 1039   2.299   2.285   5.709  0.3312 -0.2762 -0.2135
  285SOL    HW1 1040   2.291   2.341   5.627  1.1735  0.1502 -0.0164
  285SOL    HW2 1041   2.393   2.254   5.720 -0.1010 -1.7160 -0.2904
  286SOL     OW 1042   0.603   2.751   5.235 -0.0392  0.0031 -0.1266
  286SOL    HW1 1043   0.678   2.721   5.294 -1.4706 -3.4717  0.1332
  286SOL    HW2 1044   0.532   2.794   5.291  0.4098  0.5376  0.0468
  287SOL     OW 1045   5.232   3.505   5.283 -0.0221  0.1822 -0.3417
  287SOL    HW1 1046   5.173   3.562   5.341  2.8951  2.0100  1.0905
  287SOL    HW2 1047   5.275   3.434   5.338  0.6492  0.1556 -0.8872
  288SOL     OW 1048   0.369   2.830   3.026 -0.1795  0.0880 -0.4311
  288SOL    HW1 1049   0.427   2.798   2.952  0.3806  0.2489 -0.0644
  288SOL    HW2 1050   0.278   2.850   2.990 -0.5634 -1.9013 -0.6690
  289SOL     OW 1051   4.660   3.995   6.555  0.1631 -0.3294  0.1438
  289SOL    HW1 1052   4.633   4.086   6.522 -1.5219 -0.2690  1.5492
  289SOL    HW2 1053   4.634   3.926   6.488  1.3064  0.1778 -0.8603
  290SOL     OW 1054   4.473   3.613   6.727  0.4336  0.4345 -0.3232
  290SOL    HW1 1055   4.423   3.613   6.814  0.1055 -1.2727 -0.4917
  290SOL    HW2 1056   4.566   3.582   6.742  0.1428 -0.6486 -0.6903
  291SOL     OW 1057   3.637   2.622   2.117  0.4472  0.4480 -0.1026
  291SOL    HW1 1058   3.579   2.691   2.161  0.1802  0.6714 -0.7952
  291SOL    HW2 1059   3.684   2.569   2.187 -1.8084 -0.8144  0.5601
  292SOL     OW 1060   5.985   3.706   5.728 -0.4526 -0.8088  0.0476
  292SOL    HW1 1061   6.074   3.663   5.745  1.0044  1.7495 -0.6066
  292SOL    HW2 1062   5.957   3.687   5.634 -1.3759 -2.7949  0.6587
  293SOL     OW 1063   1.516   1.710   6.014 -0.5954  0.3802 -0.3949
  293SOL    HW1 1064   1.445   1.663   5.962 -0.3814 -1.6599  1.0569
  293SOL    HW2 1065   1.479   1.739   6.102 -0.6225  2.7402 -1.1037
  294SOL     OW 1066   0.670   4.582   5.166 -0.2455 -0.0129 -0.4563
  294SOL    HW1 1067   0.762   4.616   5.148 -0.5078  0.2992 -1.2123
  294SOL    HW2 1068   0.646   4.601   5.261  0.9504 -1.2317  0.1366
  295SOL     OW 1069   3.278   2.296   0.576 -0.0103 -0.1170 -0.1631
  295SOL    HW1 1070   3.351   2.356   0.606 -0.4030 -0.2059  1.0127
  295SOL    HW2 1071   3.306   2.200   0.587 -0.3791 -0.1522  0.5032
  296SOL     OW 1072   5.819   2.771   4.029  0.7290 -0.6904 -0.1492
  296SOL    HW1 1073   5.841   2.780   3.932 -1.1110  0.3738 -0.5137
  296SOL    HW2 1074   5.769   2.852   4.059  0.0648 -1.6222  1.3354
  297SOL     OW 1075   0.683   2.379   1.588 -0.5048 -0.5187 -0.8160
  297SOL    HW1 1076   0.745   2.430   1.647  0.0025 -0.8525 -1.0574
  297SOL    HW2 1077   0.593   2.373   1.632 -0.2464 -0.4164 -0.2667
  298SOL     OW 1078   1.548   2.829   5.810 -0.4453 -0.6019  0.2351
  298SOL    HW1 1079   1.529   2.924   5.837 -1.0589 -0.9212  0.9558
  298SOL    HW2 1080   1.647   2.815   5.808 -0.3379  0.1259 -0.1511
  299SOL     OW 1081   1.412   2.971   2.248  0.1757 -0.2342  0.0740
  299SOL    HW1 1082   1.496   2.936   2.290 -0.1573  2.0961  3.0419
  299SOL    HW2 1083   1.424   3.067   2.224 -1.6330  0.2016  0.7449
  300SOL     OW 1084   6.446   2.079   1.278  0.8091  0.4254 -0.0388
  300SOL    HW1 1085   6.385   2.134   1.221 -1.4071 -2.7054 -0.9423
  300SOL    HW2 1086   6.480   2.001   1.225  3.1249  0.3652  1.4168
  301SOL     OW 1087   1.398   3.580   3.058 -0.2314 -0.3294 -0.2849
  301SOL    HW1 1088   1.419   3.483   3.042  2.0446  0.0465  0.0636
  301SOL    HW2 1089   1.400   3.629   2.971  0.3298 -0.3104 -0.2642
  302SOL     OW 1090   3.999   2.598   3.884  0.0693 -0.5501 -0.0917
  302SOL    HW1 1091   3.974   2.694   3.869  1.4699 -0.2802 -0.8740
  302SOL    HW2 1092   4.048   2.589   3.971  1.7299 -0.1654 -0.9437
  303SOL     OW 1093   6.973   2.394   6.931 -0.0314 -0.1771  0.2495
  303SOL    HW1 1094   7.033   2.342   6.992 -0.1369 -0.9371 -0.2761
  303SOL    HW2 1095   6.878   2.380   6.960  0.0317  1.4048  1.3756
  304SOL     OW 1096   1.915   2.930   0.412  0.5032  0.3525  0.6182
  304SOL    HW1 1097   1.899   2.958   0.318 -1.3871 -0.3617  0.6974
  304SOL    HW2 1098   1.910   2.830   0.419  0.9293  0.3729  1.4334
  305SOL     OW 1099   6.255   3.841   2.511 -0.4371 -0.4739  0.5982
  305SOL    HW1 1100   6.187   3.771   2.491  0.9682 -1.7161 -0.0664
  305SOL    HW2 1101   6.210   3.928   2.533 -2.1876 -1.2309  0.1044
  306SOL     OW 1102   1.727   3.829   2.544  0.4019  0.7859  0.1366
  306SOL    HW1 1103   1.753   3.849   2.450  0.2991  0.0833 -0.0458
  306SOL    HW2 1104   1.809   3.806   2.597  0.3022 -0.2023 -0.1310
  307SOL     OW 1105   5.122   2.048   1.315  0.5314 -0.3555  0.5244
  307SOL    HW1 1106   5.212   2.020   1.280 -0.7645 -1.2155 -2.4341
  307SOL    HW2 1107   5.075   1.968   1.352 -0.1451 -0.5580 -0.7268
  308SOL     OW 1108   0.633   2.950   5.026 -0.0659  0.3946 -0.2685
  308SOL    HW1 1109   0.647   2.887   5.103 -2.7310  1.8598  1.5780
  308SOL    HW2 1110   0.536   2.949   5.000  0.3185  1.8278 -1.8971
  309SOL     OW 1111   1.171   3.801   4.354 -0.3010 -0.4119 -0.1906
  309SOL    HW1 1112   1.193   3.739   4.279 -0.0224  0.4302 -0.8240
  309SOL    HW2 1113   1.077   3.783   4.386 -0.0818 -1.4215 -0.0751
  310SOL     OW 1114   4.598   2.625   1.223 -0.4268  0.3691 -0.2802
  310SOL    HW1 1115   4.532   2.688   1.264 -0.8340 -0.0549 -0.2747
  310SOL    HW2 1116   4.676   2.614   1.284 -1.0478 -0.2945  0.4252
  311SOL     OW 1117   0.624   3.351   6.831 -0.1475 -0.2198  0.2323
  311SOL    HW1 1118   0.662   3.261   6.809 -0.8477 -0.3349 -0.5789
  311SOL    HW2 1119   0.564   3.343   6.910  0.8094 -0.2015  0.9788
  312SOL     OW 1120   0.666   3.252   1.922 -0.7991  0.2259 -0.2610
  312SOL    HW1 1121   0.664   3.279   2.018  0.2504  0.2700 -0.2422
  312SOL    HW2 1122   0.614   3.319   1.867 -2.0681 -0.2226  0.3550
  313SOL     OW 1123   6.912   4.214   5.451  0.2146  0.1541 -0.2885
  313SOL    HW1 1124   7.004   4.252   5.437  0.5429  0.4641  2.2880
  313SOL    HW2 1125   6.918   4.114   5.450  0.6369  0.1701  0.1067
  314SOL     OW 1126   1.381   2.334   0.208  0.9011  0.2149 -0.4122
  314SOL    HW1 1127   1.376   2.433   0.221 -0.2159 -0.1002  2.2371
  314SOL    HW2 1128   1.298   2.301   0.165  0.8038  0.3221 -0.3061
  315SOL     OW 1129   2.942   2.149   5.257 -0.6814 -0.4075  0.7084
  315SOL    HW1 1130   2.953   2.114   5.164 -3.1273 -0.4239  0.3506
  315SOL    HW2 1131   3.011   2.219   5.275 -0.1849 -0.3718 -1.1220
  316SOL     OW 1132   3.994   4.246   2.388 -0.0278 -0.1953  0.6246
  316SOL    HW1 1133   4.052   4.322   2.360 -0.6007 -0.7440 -2.4081
  316SOL    HW2 1134   3.918   4.280   2.444  0.8428  1.1203  1.0493
  317SOL     OW 1135   0.986   3.079   0.391  0.4707 -0.4503 -0.1505
  317SOL    HW1 1136   0.945   3.003   0.342 -0.1127 -0.1665 -0.1074
  317SOL    HW2 1137   0.922   3.114   0.459  1.2918 -0.8804  0.8776
  318SOL     OW 1138   4.833   2.443   0.916  0.4768 -0.3641  0.1296
  318SOL    HW1 1139   4.800   2.375   0.981 -0.4129  0.7723  0.9191
  318SOL    HW2 1140   4.832   2.533   0.959  1.6210  0.1599 -0.8888
  319SOL     OW 1141   5.581   3.627   6.499 -0.7219  0.2204  0.5544
  319SOL    HW1 1142   5.616   3.695   6.563 -0.9193  0.4749  0.3960
  319SOL    HW2 1143   5.482   3.617   6.513 -0.9060  0.8301 -0.2047
  320SOL     OW 1144   4.479   4.436   5.758 -0.2762 -0.7851  0.7118
  320SOL    HW1 1145   4.389   4.470   5.786  0.1504  0.3160  0.8206
  320SOL    HW2 1146   4.491   4.342   5.791 -0.9297 -0.5387  1.7044
  321SOL     OW 1147   4.668   2.247   6.917  0.0845  0.4665  0.7159
  321SOL    HW1 1148   4.604   2.284   6.985  0.5871  0.5771  1.1386
  321SOL    HW2 1149   4.759   2.240   6.958  0.2842  0.0463  0.2067
  322SOL     OW 1150   5.588   1.957   6.319  0.5897  0.4676 -0.2919
  322SOL    HW1 1151   5.568   1.891   6.246 -0.7794  1.0603 -0.4816
  322SOL    HW2 1152   5.638   2.034   6.281  0.7685  0.3048 -0.3915
  323SOL     OW 1153   2.384   2.132   1.867  0.1277 -0.2547  0.1125
  323SOL    HW1 1154   2.445   2.204   1.834 -0.6841  1.5084  2.1768
  323SOL    HW2 1155   2.380   2.136   1.967 -2.0802 -1.3712  0.1245
  324SOL     OW 1156   5.386   1.833   6.696  0.0991  0.3658 -0.1087
  324SOL    HW1 1157   5.476   1.813   6.735  1.3850  2.2400 -1.9197
  324SOL    HW2 1158   5.386   1.812   6.598 -1.6897 -0.2696 -0.0198
  325SOL     OW 1159   3.213   3.081   1.332  0.0410 -0.3381  0.6072
  325SOL    HW1 1160   3.124   3.057   1.293 -0.6071 -1.7574  2.7851
  325SOL    HW2 1161   3.282   3.017   1.297 -0.4641 -1.3866  1.4706
  326SOL     OW 1162   2.485   3.322   0.234  0.3593 -0.1751  0.2014
  326SOL    HW1 1163   2.430   3.347   0.314  1.3103 -0.4146  0.9501
  326SOL    HW2 1164   2.460   3.230   0.203  0.1999 -0.2060  0.4229
  327SOL     OW 1165   4.286   2.205   6.200  0.3810 -0.0900 -0.3884
  327SOL    HW1 1166   4.305   2.289   6.149  1.8159 -0.2882 -0.2218
  327SOL    HW2 1167   4.357   2.190   6.269 -0.4416 -0.8799  0.3207
  328SOL     OW 1168   3.125   2.584   0.216 -0.0295  0.0550  0.6039
  328SOL    HW1 1169   3.138   2.499   0.267 -0.4575 -0.2460  0.2130
  328SOL    HW2 1170   3.111   2.660   0.280  0.1996 -0.1904  0.9485
  329SOL     OW 1171   4.390   4.218   1.128 -0.1953 -0.4620 -0.1988
  329SOL    HW1 1172   4.413   4.208   1.224 -0.0587 -0.1430 -0.1962
  329SOL    HW2 1173   4.422   4.137   1.077  1.5538  0.2476 -0.3030
  330SOL     OW 1174   6.592   3.297   5.564 -0.0757  0.1456 -0.2756
  330SOL    HW1 1175   6.527   3.301   5.488 -0.5984  0.5232  0.1860
  330SOL    HW2 1176   6.543   3.278   5.649  0.6106 -1.2397 -0.1583
  331SOL     OW 1177   4.260   1.950   2.250  0.3474 -0.0664 -0.4471
  331SOL    HW1 1178   4.272   1.881   2.178  1.5843 -0.7868  0.4236
  331SOL    HW2 1179   4.304   2.036   2.222 -1.0929  0.3705 -1.4809
  332SOL     OW 1180   1.642   2.571   0.573  0.4672 -0.1747  0.1493
  332SOL    HW1 1181   1.651   2.589   0.671  1.4342  1.5104 -0.2032
  332SOL    HW2 1182   1.561   2.619   0.537  1.2524  0.9392 -0.2102
  333SOL     OW 1183   5.840   2.945   6.023 -0.3826  0.2233  0.0867
  333SOL    HW1 1184   5.763   2.988   6.070  0.5775  1.4567  0.5829
  333SOL    HW2 1185   5.876   2.870   6.079 -0.1178  0.7892  0.6857
  334SOL     OW 1186   5.918   4.099   0.721  0.2110 -0.4641 -0.4289
  334SOL    HW1 1187   5.960   4.041   0.790  2.7332 -0.9597 -2.2329
  334SOL    HW2 1188   5.975   4.180   0.706 -1.0522  0.3708 -0.9262
  335SOL     OW 1189   4.729   2.136   1.842 -0.8086  0.6565  0.3162
  335SOL    HW1 1190   4.802   2.198   1.870 -0.7878  0.5368  0.5323
  335SOL    HW2 1191   4.768   2.056   1.797 -0.7938  0.4999  0.6075
  336SOL     OW 1192   5.479   4.323   1.124  0.2726 -0.1988  0.6696
  336SOL    HW1 1193   5.575   4.319   1.152  0.3005 -1.5888  0.4368
  336SOL    HW2 1194   5.466   4.265   1.044 -1.0132 -1.0253  1.4594
  337SOL     OW 1195   2.038   2.201   3.917  0.1471  0.1046  0.4599
  337SOL    HW1 1196   2.057   2.157   4.004  0.1240  0.9357  0.8969
  337SOL    HW2 1197   2.041   2.300   3.929 -1.2138  0.2386 -0.1742
  338SOL     OW 1198   3.390   2.497   2.725  0.6248  0.6812  0.4644
  338SOL    HW1 1199   3.471   2.550   2.752  1.3096  0.9159 -1.8019
  338SOL    HW2 1200   3.311   2.557   2.719  0.3539  0.5441  2.2177
  339SOL     OW 1201   3.997   2.075   5.817  0.1032  1.0845  0.1680
  339SOL    HW1 1202   4.019   2.026   5.902  0.5851  0.9306 -0.0431
  339SOL    HW2 1203   4.075   2.131   5.790 -0.1274  1.2934 -0.0677
  340SOL     OW 1204   2.400   3.722   6.320  0.0583 -0.8160  0.2503
  340SOL    HW1 1205   2.345   3.722   6.404  2.4506  0.3128  1.9320
  340SOL    HW2 1206   2.353   3.775   6.249 -1.6787 -1.1638  1.0829
  341SOL     OW 1207   3.477   3.808   4.451  0.6759 -1.1289  0.3674
  341SOL    HW1 1208   3.382   3.813   4.418  1.1629 -1.8033 -1.2486
  341SOL    HW2 1209   3.530   3.748   4.390  2.6897  0.9765 -0.0771
  342SOL     OW 1210   1.141   2.036   1.519  0.7622 -0.4269  0.4706
  342SOL    HW1 1211   1.117   1.940   1.529  1.5017 -0.5715  0.9674
  342SOL    HW2 1212   1.167   2.073   1.609 -0.8701  0.6164  0.5556
  343SOL     OW 1213   5.418   3.456   5.817  0.0040 -0.0187  0.3721
  343SOL    HW1 1214   5.382   3.530   5.874  0.4434 -0.5141  1.3258
  343SOL    HW2 1215   5.450   3.493   5.730  0.8726  1.0312  1.1153
  344SOL     OW 1216   5.996   2.296   4.479  0.4304 -0.5687 -0.1343
  344SOL    HW1 1217   5.937   2.279   4.400 -0.3718 -2.4473  0.7936
  344SOL    HW2 1218   5.939   2.311   4.560  1.1123 -3.3360  0.9707
  345SOL     OW 1219   2.712   1.835   5.911 -0.1863 -0.7817 -0.5656
  345SOL    HW1 1220   2.636   1.897   5.929  1.0766  0.7957 -0.4088
  345SOL    HW2 1221   2.683   1.741   5.928 -1.6790 -0.1192  0.8611
  346SOL     OW 1222   0.199   2.118   0.448  0.2497  0.2007  0.3207
  346SOL    HW1 1223   0.283   2.170   0.467  0.7331 -0.3109 -0.3445
  346SOL    HW2 1224   0.138   2.123   0.526  0.4395  1.4742  0.4062
  347SOL     OW 1225   0.706   3.342   0.921 -0.2498 -0.2111 -0.7646
  347SOL    HW1 1226   0.804   3.324   0.925 -0.4888 -1.4980 -0.3529
  347SOL    HW2 1227   0.657   3.259   0.895 -1.1950  0.5877 -1.6735
  348SOL     OW 1228   6.501   3.533   4.101  0.0014  0.3252  0.0820
  348SOL    HW1 1229   6.534   3.527   4.007 -0.1755 -1.0683  0.0893
  348SOL    HW2 1230   6.540   3.615   4.145 -0.6016  1.4727 -1.4408
  349SOL     OW 1231   2.005   2.526   6.256  0.0194  1.2475 -0.6819
  349SOL    HW1 1232   2.010   2.573   6.167  1.2214 -0.7274 -1.7192
  349SOL    HW2 1233   1.910   2.500   6.274  0.0365 -0.2974 -2.5203
  350SOL     OW 1234   3.383   1.767   3.648 -0.0616 -0.4476  0.4391
  350SOL    HW1 1235   3.432   1.831   3.590 -1.6966  1.0483  0.6182
  350SOL    HW2 1236   3.387   1.675   3.608 -0.2809  0.3503 -1.5057
  351SOL     OW 1237   2.385   2.705   1.004  0.6960 -0.0892  0.1795
  351SOL    HW1 1238   2.466   2.708   0.947  0.9254  2.0244  0.5536
  351SOL    HW2 1239   2.336   2.792   0.998 -1.0870 -1.0209  0.6158
  352SOL     OW 1240   1.456   3.847   0.151 -0.1116 -0.2832 -0.0937
  352SOL    HW1 1241   1.555   3.859   0.153  0.2037 -2.4665 -0.3227
  352SOL    HW2 1242   1.431   3.759   0.192 -2.1431  1.0203  1.7000
  353SOL     OW 1243   6.733   2.508   0.985  0.5425  0.0717  0.4883
  353SOL    HW1 1244   6.751   2.533   0.890  0.8989 -2.5500 -0.2000
  353SOL    HW2 1245   6.635   2.502   1.000  0.4466 -2.7416 -0.7246
  354SOL     OW 1246   1.265   2.962   3.899 -0.1028 -0.0686  0.0756
  354SOL    HW1 1247   1.266   2.910   3.985  0.3803  1.6060  1.1209
  354SOL    HW2 1248   1.172   2.989   3.878 -0.0670  0.6691  0.8165
  355SOL     OW 1249   6.842   4.286   3.654 -0.6051 -0.3578  0.5293
  355SOL    HW1 1250   6.763   4.323   3.703  0.3129  1.6288  0.5887
  355SOL    HW2 1251   6.922   4.289   3.713  0.1321  0.3713 -0.4775
  356SOL     OW 1252   3.035   2.017   6.071  0.8828  0.2053  0.3590
  356SOL    HW1 1253   3.120   2.042   6.118  1.3275  1.6467 -1.1377
  356SOL    HW2 1254   3.056   1.961   5.991  0.5347  1.3181 -0.5369
  357SOL     OW 1255   0.581   3.365   0.373  0.1210  0.2620  0.0452
  357SOL    HW1 1256   0.524   3.399   0.298 -0.6591 -0.4278  0.3065
  357SOL    HW2 1257   0.591   3.437   0.442 -1.0390  0.1738  0.3264
  358SOL     OW 1258   1.369   2.294   5.278  0.3766 -0.2578 -0.5869
  358SOL    HW1 1259   1.462   2.299   5.313 -0.1557 -1.5801  1.2310
  358SOL    HW2 1260   1.311   2.248   5.346 -1.3599 -0.4994 -2.1495
  359SOL     OW 1261   0.344   2.893   4.979  0.2115 -0.0056 -0.1570
  359SOL    HW1 1262   0.333   2.797   4.955 -0.3157  0.0341 -0.0840
  359SOL    HW2 1263   0.272   2.921   5.042 -1.0924  1.0358 -2.0006
  360SOL     OW 1264   0.473   3.192   4.012 -0.1288  0.4936  0.1317
  360SOL    HW1 1265   0.538   3.236   4.074 -0.7666  0.3374  0.9292
  360SOL    HW2 1266   0.429   3.261   3.955 -0.7192  0.8429  0.9873
  361SOL     OW 1267   2.571   3.465   2.349 -0.0957  0.3643 -0.2157
  361SOL    HW1 1268   2.616   3.540   2.397 -2.0130  1.6105 -0.2508
  361SOL    HW2 1269   2.638   3.415   2.294  1.2446  2.0464 -0.1794
  362SOL     OW 1270   0.033   2.699   4.872  0.1291  0.5057  0.3180
  362SOL    HW1 1271  -0.060   2.663   4.869 -0.1636  1.2777 -0.6546
  362SOL    HW2 1272   0.077   2.687   4.783  1.1365 -0.2630  0.8987
  363SOL     OW 1273   2.920   3.280   3.796 -0.0498  0.0534  0.2642
  363SOL    HW1 1274   2.847   3.260   3.731 -0.6404  1.7344  0.3760
  363SOL    HW2 1275   2.938   3.378   3.798  0.2465 -0.0028  2.3337
  364SOL     OW 1276   0.944   2.494   3.972 -0.2025 -0.0081  0.5099
  364SOL    HW1 1277   0.869   2.560   3.980  0.5729  0.7480  1.9513
  364SOL    HW2 1278   1.031   2.542   3.974  0.3669 -0.8834 -1.1363
  365SOL     OW 1279   1.057   2.724   4.913 -0.3710  0.7191  0.3431
  365SOL    HW1 1280   1.091   2.807   4.958 -1.6211  2.3762 -1.6155
  365SOL    HW2 1281   1.068   2.646   4.975  0.8894  2.3078  2.2407
  366SOL     OW 1282   3.825   2.263   4.301 -0.5114  0.6690  0.2782
  366SOL    HW1 1283   3.810   2.223   4.392 -0.3380  0.6678  0.3065
  366SOL    HW2 1284   3.745   2.316   4.274 -1.0847 -0.3534 -0.1011
  367SOL     OW 1285   0.120   4.557   6.660 -0.1032 -0.6329 -0.0539
  367SOL    HW1 1286   0.123   4.607   6.747  0.2498 -0.7399 -0.0019
  367SOL    HW2 1287   0.100   4.460   6.678  1.3173 -0.9340  0.0392
  368SOL     OW 1288   0.851   2.115   4.214  0.0509 -0.2334  0.1543
  368SOL    HW1 1289   0.922   2.052   4.182 -0.4891 -0.0364 -1.5178
  368SOL    HW2 1290   0.884   2.165   4.294  2.7926  1.6294 -1.9885
  369SOL     OW 1291   3.858   4.483   0.916  0.0616  0.0602 -0.2526
  369SOL    HW1 1292   3.933   4.543   0.945  0.5823 -0.5788 -0.2498
  369SOL    HW2 1293   3.857   4.478   0.816  0.1576 -0.0913 -0.2469
  370SOL     OW 1294   1.210   4.146   0.445  0.3858  0.2314 -0.2931
  370SOL    HW1 1295   1.261   4.232   0.436  1.1607 -0.2030 -0.1721
  370SOL    HW2 1296   1.119   4.157   0.406  0.2185  1.3185  0.3572
  371SOL     OW 1297   2.253   3.189   1.074 -0.0908  0.9097 -0.6758
  371SOL    HW1 1298   2.315   3.172   1.151 -1.4578 -1.6037 -0.0026
  371SOL    HW2 1299   2.182   3.254   1.102 -0.2466  0.4517  0.0142
  372SOL     OW 1300   4.021   2.548   6.898  0.2129  0.1070  0.1920
  372SOL    HW1 1301   3.932   2.505   6.915  0.7058 -0.7847  0.5750
  372SOL    HW2 1302   4.065   2.503   6.821  1.1626 -0.7532  1.2086
  373SOL     OW 1303   3.897   2.335   6.649 -0.3187  0.0757  0.6856
  373SOL    HW1 1304   3.800   2.344   6.627 -0.2999 -1.5855 -0.2815
  373SOL    HW2 1305   3.950   2.400   6.594 -0.7627 -0.0978  0.0408
  374SOL     OW 1306   0.587   2.195   4.217  0.5760 -0.1626  0.0800
  374SOL    HW1 1307   0.543   2.112   4.252  0.1465  1.0100  2.4341
  374SOL    HW2 1308   0.686   2.179   4.210  0.5429 -0.7532  0.8536
  375SOL     OW 1309   3.992   2.693   1.252 -0.7570 -0.2748 -0.0912
  375SOL    HW1 1310   3.993   2.788   1.223  0.2312 -0.4783 -0.7822
  375SOL    HW2 1311   3.924   2.680   1.324 -0.5231  1.0617  0.3867
  376SOL     OW 1312   0.386   2.460   6.781 -0.1605 -0.2066  0.0153
  376SOL    HW1 1313   0.482   2.470   6.758  0.1756 -0.6731  1.1491
  376SOL    HW2 1314   0.377   2.399   6.860 -1.3667  0.0326  0.0791
  377SOL     OW 1315   5.032   2.238   4.300 -0.1059  0.2551 -0.3081
  377SOL    HW1 1316   5.064   2.313   4.358 -1.4782  0.5848  0.0669
  377SOL    HW2 1317   4.962   2.271   4.237 -0.4927 -0.6435 -0.3747
  378SOL     OW 1318   3.588   2.581   6.028  0.3903  0.8605 -0.1381
  378SOL    HW1 1319   3.579   2.596   6.127 -1.2245 -1.7114  0.2127
  378SOL    HW2 1320   3.500   2.598   5.984  0.7255  0.5998 -0.9253
  379SOL     OW 1321   5.946   4.661   1.197 -0.1746 -0.0743 -0.0546
  379SOL    HW1 1322   5.895   4.683   1.280 -0.6689  0.1145 -0.4095
  379SOL    HW2 1323   5.883   4.646   1.122  0.2908  0.0822 -0.4806
  380SOL     OW 1324   1.985   2.560   2.894  0.5353 -0.5301  0.2265
  380SOL    HW1 1325   2.037   2.478   2.916  3.6817  0.9508 -1.1138
  380SOL    HW2 1326   1.987   2.623   2.971  0.6891 -0.4888  0.1883
  381SOL     OW 1327   4.941   3.314   1.405 -0.0671  0.3629 -0.7336
  381SOL    HW1 1328   4.897   3.271   1.326  0.3669 -0.4773 -0.5238
  381SOL    HW2 1329   5.019   3.369   1.374  1.8668 -2.1904 -0.7142
  382SOL     OW 1330   0.680   2.617   0.411  0.9040  0.2065 -0.1511
  382SOL    HW1 1331   0.658   2.698   0.356  0.1798  0.2185  0.1502
  382SOL    HW2 1332   0.735   2.645   0.490  0.0513  0.5257  0.3477
  383SOL     OW 1333   5.776   2.504   2.772 -0.5982 -1.1346  0.4385
  383SOL    HW1 1334   5.745   2.590   2.731 -1.0025  0.3230  3.5277
  383SOL    HW2 1335   5.698   2.443   2.783 -1.4716  0.2635  2.9390
  384SOL     OW 1336   3.481   4.096   2.865 -0.2929  0.3979 -0.5019
  384SOL    HW1 1337   3.503   4.098   2.963 -0.2932  2.4778 -0.4970
  384SOL    HW2 1338   3.396   4.046   2.850 -0.0006 -0.4151  0.4858
  385SOL     OW 1339   3.762   2.921   6.288 -0.4101  0.5854 -0.8554
  385SOL    HW1 1340   3.846   2.976   6.291  0.9370 -1.2853 -1.7830
  385SOL    HW2 1341   3.726   2.921   6.194 -1.1997  0.9968 -0.5592
  386SOL     OW 1342   4.099   2.026   2.467  0.3335 -0.0782 -0.2702
  386SOL    HW1 1343   4.022   1.968   2.494  0.9716 -1.5498 -1.4554
  386SOL    HW2 1344   4.148   1.982   2.392 -0.3116  2.9169 -2.6415
  387SOL     OW 1345   4.529   2.140   3.257  0.1262 -0.4716 -0.2256
  387SOL    HW1 1346   4.601   2.209   3.267 -0.5072  0.3166 -0.9892
  387SOL    HW2 1347   4.556   2.074   3.187  0.2944 -0.4261 -0.2060
  388SOL     OW 1348   0.005   2.775   0.682  0.3154 -0.0261  0.4364
  388SOL    HW1 1349   0.024   2.767   0.780  0.4416 -0.2473  0.3960
  388SOL    HW2 1350   0.028   2.689   0.637  3.6101  1.0854 -0.3310
  389SOL     OW 1351   2.787   3.296   2.264  0.0622 -0.0770 -0.2781
  389SOL    HW1 1352   2.813   3.214   2.212 -0.3475 -1.1246  1.1308
  389SOL    HW2 1353   2.843   3.302   2.347 -2.3221 -0.9612  1.5016
  390SOL     OW 1354   1.306   3.359   1.718  0.3201 -0.5747  0.4980
  390SOL    HW1 1355   1.404   3.375   1.731  0.3349  1.3535 -1.3614
  390SOL    HW2 1356   1.268   3.314   1.799  2.5455 -0.4702  1.6690
  391SOL     OW 1357   2.034   4.148   6.982  0.0018 -0.2462  0.4808
  391SOL    HW1 1358   1.975   4.113   7.055  0.4863 -0.2617  0.8687
  391SOL    HW2 1359   2.040   4.080   6.909 -1.7901  0.4234 -0.3436
  392SOL     OW 1360   4.514   3.169   0.195  0.2690 -0.0650  0.9043
  392SOL    HW1 1361   4.546   3.171   0.101  2.1714 -1.3228  1.4663
  392SOL    HW2 1362   4.448   3.095   0.207 -1.3353  1.2011  0.2118
  393SOL     OW 1363   1.828   4.378   2.002  0.0147  0.6691  0.1999
  393SOL    HW1 1364   1.757   4.442   2.032 -1.6555 -1.1674  0.3811
  393SOL    HW2 1365   1.786   4.304   1.949  2.0062  0.2062 -0.8213
  394SOL     OW 1366   4.846   1.907   1.786 -0.1522  0.2132  0.4468
  394SOL    HW1 1367   4.858   1.881   1.882 -0.5216  3.1416  1.3672
  394SOL    HW2 1368   4.934   1.898   1.738  0.3967  0.1429  1.4330
  395SOL     OW 1369   5.326   4.335   2.741 -0.4038  0.2348 -0.8686
  395SOL    HW1 1370   5.342   4.237   2.744  1.3714  0.5065  0.3948
  395SOL    HW2 1371   5.332   4.368   2.647 -1.1087 -0.8552 -1.3125
  396SOL     OW 1372   6.852   1.952   4.243  0.1682 -1.0699 -0.1827
  396SOL    HW1 1373   6.788   2.011   4.193  0.3926 -1.0968 -0.5018
  396SOL    HW2 1374   6.818   1.858   4.242  1.4835 -1.5925 -2.5966
  397SOL     OW 1375   4.917   3.639   0.093  0.1359 -0.3736  0.7866
  397SOL    HW1 1376   4.994   3.691   0.128 -0.9141  0.8851  1.3384
  397SOL    HW2 1377   4.869   3.693   0.023  0.1455 -1.4102 -0.0384
  398SOL     OW 1378   2.909   1.617   0.774  0.2656 -0.3754  0.2922
  398SOL    HW1 1379   2.877   1.685   0.840  3.1515  1.0574  0.3559
  398SOL    HW2 1380   2.835   1.596   0.710 -1.3755  1.1929  1.5685
  399SOL     OW 1381   0.797   3.094   4.508 -0.5300 -0.2318  0.6119
  399SOL    HW1 1382   0.840   3.180   4.535 -1.3757  0.7191 -0.9072
  399SOL    HW2 1383   0.716   3.078   4.564 -1.4717  0.9932 -0.3397
  400SOL     OW 1384   1.216   3.231   1.927  0.3589  0.2471  0.4937
  400SOL    HW1 1385   1.192   3.134   1.917  1.2859 -0.1046  1.5342
  400SOL    HW2 1386   1.132   3.285   1.935 -0.1552 -0.7398  2.1504
  401SOL     OW 1387   1.564   2.670   2.527  0.5220  0.4457  0.0310
  401SOL    HW1 1388   1.479   2.631   2.561  2.1475 -1.4946  2.1972
  401SOL    HW2 1389   1.544   2.736   2.454 -2.9007  1.4531  1.7000
  402SOL     OW 1390   2.614   3.582   5.832 -0.3915  0.0681  0.0487
  402SOL    HW1 1391   2.634   3.599   5.928 -0.5710 -0.9966  0.2901
  402SOL    HW2 1392   2.624   3.484   5.812 -0.3949  0.2644 -1.0057
  403SOL     OW 1393   2.911   2.579   0.855  0.1763 -0.0276 -0.1474
  403SOL    HW1 1394   2.863   2.510   0.801  1.4011  0.5072 -2.0252
  403SOL    HW2 1395   2.975   2.533   0.917  0.8444 -0.6252 -1.2419
  404SOL     OW 1396   0.841   3.700   3.146 -0.2019 -0.0886 -0.6134
  404SOL    HW1 1397   0.800   3.791   3.143  0.1955  0.2575  2.1525
  404SOL    HW2 1398   0.896   3.686   3.063 -1.5299  1.5273 -1.8363
  405SOL     OW 1399   5.617   3.034   4.320  0.6842  0.7507 -0.3952
  405SOL    HW1 1400   5.526   3.034   4.362  1.6475  0.9122  1.8069
  405SOL    HW2 1401   5.662   3.122   4.337  1.5555  0.3976 -0.8113
  406SOL     OW 1402   2.143   3.057   1.668 -0.4964  0.5758 -0.2440
  406SOL    HW1 1403   2.099   3.099   1.589 -1.0304  0.0565 -0.2355
  406SOL    HW2 1404   2.113   2.962   1.676  0.7055  0.1834 -0.2729
  407SOL     OW 1405   3.194   3.509   4.181  0.0994 -0.0862 -0.1497
  407SOL    HW1 1406   3.218   3.587   4.122 -0.1112 -1.2253 -1.8257
  407SOL    HW2 1407   3.259   3.435   4.166  1.7233  0.4958  3.1664
  408SOL     OW 1408   1.752   2.176   6.696  0.1187 -0.3324 -0.4450
  408SOL    HW1 1409   1.721   2.091   6.654  1.2470 -0.9964  0.0400
  408SOL    HW2 1410   1.804   2.229   6.629  0.0194 -0.3520 -0.5378
  409SOL     OW 1411   3.735   2.927   5.171 -1.1621  0.2412 -0.1003
  409SOL    HW1 1412   3.704   2.939   5.265 -1.1209 -0.1674 -0.0328
  409SOL    HW2 1413   3.694   2.844   5.133 -0.8344  0.1682 -0.2968
  410SOL     OW 1414   1.577   2.845   5.272 -0.2743 -0.0882  0.1635
  410SOL    HW1 1415   1.487   2.890   5.265  0.1311  0.5724 -1.3309
  410SOL    HW2 1416   1.575   2.760   5.220 -0.8029 -1.4807  2.3476
  411SOL     OW 1417   6.625   4.013   2.859 -1.0034 -0.0566  0.6557
  411SOL    HW1 1418   6.587   4.105   2.868 -1.2528 -0.2978  2.3309
  411SOL    HW2 1419   6.593   3.972   2.774  1.2499  2.3701 -1.5527
  412SOL     OW 1420   6.102   3.265   2.002  0.3666  0.2022  0.2410
  412SOL    HW1 1421   6.087   3.241   2.098 -0.7893  1.5785  0.4280
  412SOL    HW2 1422   6.033   3.219   1.946  1.4088 -1.0929 -0.0457
  413SOL     OW 1423   4.139   2.522   0.846  0.3930 -0.0087  0.5025
  413SOL    HW1 1424   4.181   2.607   0.817 -0.5812 -0.1006 -1.3631
  413SOL    HW2 1425   4.210   2.458   0.878  1.2343  1.0811  0.8568
  414SOL     OW 1426   5.443   3.975   6.692  0.4145  0.1823 -0.4019
  414SOL    HW1 1427   5.518   3.912   6.711 -1.4303 -1.7789  0.8848
  414SOL    HW2 1428   5.357   3.936   6.726 -1.5024  1.5112 -3.3281
  415SOL     OW 1429   3.476   2.473   3.125 -0.2691 -0.2999 -0.3100
  415SOL    HW1 1430   3.524   2.454   3.210 -0.1769 -2.4232 -0.7825
  415SOL    HW2 1431   3.444   2.568   3.125  0.7012  0.0731  1.5747
  416SOL     OW 1432   4.266   3.977   5.534  0.5589  0.6904 -0.0093
  416SOL    HW1 1433   4.213   4.057   5.505 -0.9326  0.2877  1.4276
  416SOL    HW2 1434   4.333   3.954   5.464 -0.5493  1.7958 -1.5020
  417SOL     OW 1435   1.203   1.991   4.892  0.0569  0.2227 -0.3410
  417SOL    HW1 1436   1.194   2.088   4.912 -1.5571 -0.3700  2.2012
  417SOL    HW2 1437   1.289   1.957   4.929  0.2060  0.4932 -0.4389
  418SOL     OW 1438   6.545   2.698   5.927 -0.2742  0.1429  0.1304
  418SOL    HW1 1439   6.627   2.750   5.950  0.1425  0.0822 -1.1546
  418SOL    HW2 1440   6.466   2.759   5.926  0.2076  0.7934 -1.3600
  419SOL     OW 1441   0.282   4.494   5.303  0.2312  0.4349 -0.2146
  419SOL    HW1 1442   0.238   4.406   5.317  1.2209 -0.2761 -1.4096
  419SOL    HW2 1443   0.289   4.542   5.390  1.4207 -1.5045  0.8236
  420SOL     OW 1444   0.528   3.275   1.317 -0.3506 -0.5528 -0.4199
  420SOL    HW1 1445   0.607   3.324   1.353 -0.1724 -1.8510  1.0352
  420SOL    HW2 1446   0.472   3.338   1.262  1.4348  0.4847 -1.1320
  421SOL     OW 1447   5.895   4.641   6.014 -0.0286 -0.2137  0.1043
  421SOL    HW1 1448   5.960   4.659   6.088 -1.5081  0.9151  1.1815
  421SOL    HW2 1449   5.804   4.625   6.053 -0.9364  0.8390 -1.4799
  422SOL     OW 1450   0.080   4.743   5.691  0.5817  0.3549  0.1336
  422SOL    HW1 1451   0.025   4.819   5.656 -0.9910 -0.7389  0.1051
  422SOL    HW2 1452   0.021   4.680   5.741  2.1148 -0.0712  1.5027
  423SOL     OW 1453   6.890   3.495   4.627  0.5680 -0.0606  0.0737
  423SOL    HW1 1454   6.889   3.572   4.564 -1.1752  0.3284  0.5248
  423SOL    HW2 1455   6.921   3.526   4.717 -0.6737  0.2793  0.4064
  424SOL     OW 1456   3.061   4.837   6.431  0.3243 -0.2547 -0.2579
  424SOL    HW1 1457   3.103   4.761   6.482  3.1068  1.0773 -0.3741
  424SOL    HW2 1458   2.988   4.878   6.486 -0.0101 -1.8667  0.5583
  425SOL     OW 1459   3.375   3.611   2.065 -0.6914  0.1713 -0.0926
  425SOL    HW1 1460   3.385   3.557   1.981  0.0222  0.4777 -0.2131
  425SOL    HW2 1461   3.460   3.606   2.117 -1.1648 -0.0974  0.6642
  426SOL     OW 1462   2.495   4.198   4.077 -0.2552  0.2587  0.2665
  426SOL    HW1 1463   2.530   4.113   4.116  0.0427  0.0647 -0.4111
  426SOL    HW2 1464   2.523   4.205   3.981  0.0242  1.2956  0.4126
  427SOL     OW 1465   2.156   3.941   5.465  0.2942 -0.3361 -0.4639
  427SOL    HW1 1466   2.210   3.871   5.418 -0.2694 -1.6810  0.8215
  427SOL    HW2 1467   2.171   3.935   5.564 -2.7490 -1.3416  0.0531
  428SOL     OW 1468   6.912   3.102   3.985 -0.0761 -0.6306  0.0195
  428SOL    HW1 1469   6.978   3.068   4.052  0.0082  0.5110  0.5505
  428SOL    HW2 1470   6.959   3.124   3.900  0.2501  0.1551  0.3873
  429SOL     OW 1471   0.196   2.868   2.500  0.2981 -0.3023  0.1345
  429SOL    HW1 1472   0.141   2.839   2.421 -0.0666  0.0594  0.2565
  429SOL    HW2 1473   0.293   2.854   2.479  0.2017 -0.2673 -0.3558
  430SOL     OW 1474   2.337   3.980   2.322  0.0237  0.5009  0.0121
  430SOL    HW1 1475   2.321   3.938   2.412  3.3226  0.1664  0.5807
  430SOL    HW2 1476   2.318   4.078   2.327  1.0377  0.6666  1.4225
  431SOL     OW 1477   1.379   4.663   0.071 -0.5058  0.1872 -0.3788
  431SOL    HW1 1478   1.316   4.690  -0.002  0.2100  0.6307 -0.8429
  431SOL    HW2 1479   1.397   4.741   0.131 -1.3485 -0.2579  0.4886
  432SOL     OW 1480   6.224   4.063   0.774 -0.2397  0.2666  0.4793
  432SOL    HW1 1481   6.188   3.992   0.834  2.3569 -0.9981  0.7079
  432SOL    HW2 1482   6.281   4.126   0.827  1.8658 -0.7027 -0.4871
  433SOL     OW 1483   5.608   2.109   4.577  0.1122  0.1747  0.6598
  433SOL    HW1 1484   5.617   2.119   4.478 -0.3393  1.3600  0.7271
  433SOL    HW2 1485   5.518   2.071   4.598  0.0049  0.4255  0.6483
  434SOL     OW 1486   1.784   3.455   0.036 -0.0409  0.1281 -0.2476
  434SOL    HW1 1487   1.727   3.399  -0.024  1.6950 -0.7644 -1.1655
  434SOL    HW2 1488   1.816   3.536  -0.014  2.5716 -1.3332 -1.1440
  435SOL     OW 1489   2.953   2.134   0.596  0.9561  1.1338 -0.2169
  435SOL    HW1 1490   2.917   2.186   0.519 -1.1061  0.7122  0.3812
  435SOL    HW2 1491   2.995   2.196   0.662 -0.1635  1.8805 -0.1850
  436SOL     OW 1492   0.749   2.944   3.972 -0.2578 -0.1441  0.6147
  436SOL    HW1 1493   0.736   2.998   4.055 -0.4172  0.4651  0.1954
  436SOL    HW2 1494   0.724   2.998   3.892 -0.9118 -1.0111  0.2172
  437SOL     OW 1495   3.761   3.816   1.399 -0.2269 -0.3022 -0.0325
  437SOL    HW1 1496   3.728   3.860   1.315 -1.0299  2.2580  1.5112
  437SOL    HW2 1497   3.686   3.768   1.443 -0.3440  0.1517  0.2709
  438SOL     OW 1498   0.061   3.906   3.562  0.4711 -0.0654  0.3654
  438SOL    HW1 1499   0.100   3.964   3.633  1.1562  0.5881 -0.5297
  438SOL    HW2 1500   0.097   3.933   3.472  0.6109 -1.6769 -0.1124
  439SOL     OW 1501   6.745   4.164   3.440 -0.2603  0.5109 -0.3770
  439SOL    HW1 1502   6.746   4.064   3.440  0.0855  0.5125 -0.5769
  439SOL    HW2 1503   6.762   4.198   3.533  0.0267  0.3865 -0.3837
  440SOL     OW 1504   5.697   3.983   6.122  0.6667 -0.1024  0.1907
  440SOL    HW1 1505   5.708   3.894   6.166 -0.0710  0.8127  2.4066
  440SOL    HW2 1506   5.607   3.990   6.081  1.7177 -1.3395 -2.5619
  441SOL     OW 1507   0.934   3.048   2.408  0.3487  0.6576  0.0297
  441SOL    HW1 1508   1.015   2.999   2.442 -0.4057  0.4063  1.5511
  441SOL    HW2 1509   0.963   3.126   2.352  1.6665  0.9874  1.1244
  442SOL     OW 1510   3.383   3.957   5.153  0.2214 -0.0659  0.3834
  442SOL    HW1 1511   3.472   3.919   5.176  0.4887  0.4931  0.2849
  442SOL    HW2 1512   3.343   4.001   5.234  0.3942  0.3866  0.2247
  443SOL     OW 1513   6.932   2.570   3.995 -0.0224  0.2688  0.3379
  443SOL    HW1 1514   6.954   2.658   3.952 -0.2997 -0.2216 -0.8399
  443SOL    HW2 1515   6.872   2.585   4.073 -0.2355  1.1152  0.0245
  444SOL     OW 1516   0.605   4.054   0.644  0.0329 -0.2851 -0.0310
  444SOL    HW1 1517   0.574   4.072   0.551 -0.3528 -1.5153 -0.1529
  444SOL    HW2 1518   0.660   3.971   0.646 -0.6139 -0.7061  0.9645
  445SOL     OW 1519   3.719   3.684   1.933  0.2047  0.2051 -0.5024
  445SOL    HW1 1520   3.690   3.651   2.023  1.0101 -0.4527 -0.4697
  445SOL    HW2 1521   3.650   3.746   1.896 -0.4164  0.0071  0.3030
  446SOL     OW 1522   4.026   3.680   6.697 -0.5744  0.7253  0.1146
  446SOL    HW1 1523   3.965   3.671   6.618  0.3484  1.4678 -0.7063
  446SOL    HW2 1524   4.102   3.741   6.674  0.3741 -0.0113  1.1798
  447SOL     OW 1525   6.898   3.221   1.719  0.4912  0.1185  0.2033
  447SOL    HW1 1526   6.961   3.259   1.788  2.2815  0.4732 -1.5260
  447SOL    HW2 1527   6.939   3.231   1.628 -1.1099 -1.7211 -0.7871
  448SOL     OW 1528   3.167   3.475   6.507  0.1718 -0.6302 -0.0559
  448SOL    HW1 1529   3.247   3.511   6.555 -1.1742 -0.6359  2.3106
  448SOL    HW2 1530   3.083   3.509   6.549 -1.1149 -2.5660 -0.8807
  449SOL     OW 1531   4.542   1.985   0.397 -0.5989  0.0914  0.2138
  449SOL    HW1 1532   4.466   2.010   0.458 -0.5497  1.7606 -0.3616
  449SOL    HW2 1533   4.509   1.981   0.303 -0.4071 -1.2883  0.1815
  450SOL     OW 1534   5.183   4.346   4.713 -0.1950 -0.1868  0.0340
  450SOL    HW1 1535   5.249   4.360   4.639 -0.3217 -1.7112 -0.4106
  450SOL    HW2 1536   5.200   4.412   4.786 -1.0788  2.4209 -1.9844
  451SOL     OW 1537   2.872   4.522   1.476 -0.2657 -0.0336  0.7848
  451SOL    HW1 1538   2.893   4.425   1.486 -0.5240 -0.3908 -1.5944
  451SOL    HW2 1539   2.956   4.576   1.482  0.2918 -0.6959 -0.5672
  452SOL     OW 1540   6.013   2.588   2.684  0.2154  0.1464  0.0160
  452SOL    HW1 1541   6.018   2.548   2.592 -0.9010 -0.8531  0.3649
  452SOL    HW2 1542   5.935   2.548   2.733  0.8602  0.5874  1.4384
  453SOL     OW 1543   6.837   2.685   1.203 -0.1498 -0.3183  0.6481
  453SOL    HW1 1544   6.814   2.642   1.115  0.5668 -1.8403  1.1798
  453SOL    HW2 1545   6.755   2.691   1.259 -0.2933 -0.8937  0.5121
  454SOL     OW 1546   2.527   4.187   2.962  0.0196  0.2115  0.1369
  454SOL    HW1 1547   2.522   4.184   2.863 -1.3947 -0.8040  0.2021
  454SOL    HW2 1548   2.611   4.143   2.993  0.8809  1.2804 -0.6129
  455SOL     OW 1549   3.052   3.045   6.181  0.5074 -0.5425 -0.2389
  455SOL    HW1 1550   3.119   3.095   6.236  1.4255  0.3337 -2.0701
  455SOL    HW2 1551   2.982   3.108   6.149 -0.4993 -1.2087  0.5634
  456SOL     OW 1552   2.168   3.790   0.555 -0.2388 -0.0785 -0.3257
  456SOL    HW1 1553   2.210   3.702   0.534 -0.6380 -0.0517 -1.2691
  456SOL    HW2 1554   2.143   3.792   0.652 -0.0740 -0.9350 -0.2562
  457SOL     OW 1555   2.605   3.673   4.034 -0.2144 -0.4809  0.3355
  457SOL    HW1 1556   2.585   3.603   3.966  0.4236 -0.5465  0.2079
  457SOL    HW2 1557   2.618   3.631   4.123 -0.6805 -0.4321  0.4309
  458SOL     OW 1558   1.784   2.798   5.495  0.4350 -0.0490 -0.3517
  458SOL    HW1 1559   1.697   2.794   5.445 -0.2224 -0.1337  0.7723
  458SOL    HW2 1560   1.844   2.865   5.451 -0.6928  0.9802 -0.4061
  459SOL     OW 1561   3.731   4.498   1.350  0.4434  0.0417  0.0653
  459SOL    HW1 1562   3.684   4.439   1.416  2.7796 -0.5949  1.2825
  459SOL    HW2 1563   3.697   4.592   1.360  0.4671 -0.1080  1.9489
  460SOL     OW 1564   4.716   2.491   3.607  0.1491 -0.2867 -0.0358
  460SOL    HW1 1565   4.779   2.417   3.629 -0.2562 -0.8076 -0.5924
  460SOL    HW2 1566   4.631   2.453   3.570 -0.3882  0.4162  0.4325
  461SOL     OW 1567   0.993   2.562   4.707  0.3141 -0.1309 -0.7789
  461SOL    HW1 1568   0.923   2.492   4.720  0.0544  0.3300  0.4607
  461SOL    HW2 1569   0.993   2.623   4.786  0.3918  1.3923 -1.9194
  462SOL     OW 1570   6.243   2.035   2.132  0.1159 -0.1170 -0.4253
  462SOL    HW1 1571   6.232   2.134   2.141  1.2076  0.1492 -1.7347
  462SOL    HW2 1572   6.167   1.989   2.178  0.6448  1.2516  1.9969
  463SOL     OW 1573   2.737   2.898   3.590  0.3402 -0.0420  0.3032
  463SOL    HW1 1574   2.792   2.872   3.669 -1.1891  0.8315  1.7196
  463SOL    HW2 1575   2.760   2.839   3.512  2.0950 -0.7291  1.2770
  464SOL     OW 1576   4.162   4.333   4.141 -0.3922  0.0208 -0.4837
  464SOL    HW1 1577   4.116   4.245   4.130 -0.9153  0.2788 -0.3606
  464SOL    HW2 1578   4.136   4.374   4.229  0.7034 -0.2046 -0.0382
  465SOL     OW 1579   4.399   3.567   1.918  0.1941 -0.3225 -0.0412
  465SOL    HW1 1580   4.467   3.589   1.988 -0.2201  0.1802  0.2070
  465SOL    HW2 1581   4.339   3.495   1.951 -0.0933  0.0175  0.1807
  466SOL     OW 1582   5.179   3.638   2.828 -0.5533  0.2744 -0.7570
  466SOL    HW1 1583   5.223   3.725   2.850  0.5262  0.0207 -1.7765
  466SOL    HW2 1584   5.249   3.573   2.799 -1.5266 -0.4244 -1.5751
  467SOL     OW 1585   4.140   3.014   0.413  0.0919  0.2393 -0.2480
  467SOL    HW1 1586   4.040   3.013   0.412  0.0736 -0.3845 -1.7072
  467SOL    HW2 1587   4.173   3.108   0.426 -0.6569  0.3166  1.2179
  468SOL     OW 1588   4.784   4.088   6.822 -0.2286  0.9336  0.0693
  468SOL    HW1 1589   4.718   4.072   6.896 -0.5437 -0.5793 -0.5031
  468SOL    HW2 1590   4.760   4.032   6.743  1.0434  1.3037 -0.6072
  469SOL     OW 1591   3.453   3.020   6.243 -0.2159  0.2637  0.0077
  469SOL    HW1 1592   3.411   2.936   6.277  0.7756  0.0579  0.7828
  469SOL    HW2 1593   3.528   2.997   6.181  1.0347  0.4812  1.3540
  470SOL     OW 1594   1.324   4.394   0.045 -0.0159  0.0846 -0.6341
  470SOL    HW1 1595   1.378   4.474   0.071 -0.0302 -0.3844  0.9371
  470SOL    HW2 1596   1.384   4.316   0.028 -0.1494 -0.4943  1.3218
  471SOL     OW 1597   4.857   4.446   4.448 -0.6316  0.2559 -0.5822
  471SOL    HW1 1598   4.794   4.369   4.439  1.7247 -1.8519 -0.3043
  471SOL    HW2 1599   4.875   4.463   4.545 -1.0551  1.1322 -0.6459
  472SOL     OW 1600   1.361   4.016   4.646  0.8528  0.0344 -0.5132
  472SOL    HW1 1601   1.410   3.992   4.730  0.9597  0.7907 -0.3491
  472SOL    HW2 1602   1.265   4.032   4.667  0.7663 -0.3257 -0.6338
  473SOL     OW 1603   1.933   4.600   6.320 -0.1250 -0.9625 -0.0372
  473SOL    HW1 1604   2.001   4.629   6.253 -0.1770  0.6620  0.5748
  473SOL    HW2 1605   1.842   4.621   6.286 -0.1697 -0.5039  0.3537
  474SOL     OW 1606   2.847   2.389   6.089  0.2862  0.0683  0.5659
  474SOL    HW1 1607   2.856   2.293   6.064 -0.6585 -0.2049  1.2219
  474SOL    HW2 1608   2.750   2.411   6.104  0.2757  1.5692 -1.2973
  475SOL     OW 1609   1.919   3.065   4.089  0.3852 -0.1208 -0.2682
  475SOL    HW1 1610   1.865   3.126   4.031  1.5496  1.8409  0.6215
  475SOL    HW2 1611   1.872   3.052   4.177  1.0006  1.0867  0.2683
  476SOL     OW 1612   1.055   3.498   4.765  0.3314  0.0426  0.1519
  476SOL    HW1 1613   1.080   3.589   4.797 -0.8375  0.5183 -0.2180
  476SOL    HW2 1614   1.120   3.431   4.800  2.4448  1.2560 -1.2447
  477SOL     OW 1615   1.524   2.804   1.054  0.5664  0.3509  0.2359
  477SOL    HW1 1616   1.556   2.738   0.987 -0.2354  1.4419 -1.2721
  477SOL    HW2 1617   1.426   2.820   1.042  0.1747 -0.0954  2.2885
  478SOL     OW 1618   6.248   4.659   2.141  0.1793  0.2144  0.6084
  478SOL    HW1 1619   6.324   4.687   2.200  1.3074  0.5119 -0.9383
  478SOL    HW2 1620   6.273   4.674   2.045 -0.9814 -1.7749 -0.0518
  479SOL     OW 1621   5.043   4.085   4.396 -0.2522 -0.2178 -0.1636
  479SOL    HW1 1622   5.129   4.034   4.405  0.6075  0.8946 -1.5101
  479SOL    HW2 1623   4.972   4.024   4.361  0.5089 -0.7283 -0.8743
  480SOL     OW 1624   1.528   4.100   5.730  0.1564 -0.4234  0.0107
  480SOL    HW1 1625   1.554   4.139   5.819 -0.7928 -2.2146  1.1346
  480SOL    HW2 1626   1.428   4.096   5.724  0.2218 -0.5909 -1.0315
  481SOL     OW 1627   2.214   3.684   4.253 -0.5484 -0.0937  0.5438
  481SOL    HW1 1628   2.114   3.683   4.258 -0.5667  0.8998  0.5813
  481SOL    HW2 1629   2.251   3.747   4.322  0.1116 -0.5421  0.6099
  482SOL     OW 1630   2.067   4.183   2.333  0.4577  0.1627  0.2688
  482SOL    HW1 1631   2.112   4.167   2.245 -0.0892 -2.7335  0.4165
  482SOL    HW2 1632   1.996   4.252   2.321  0.6205  0.0874 -1.5095
  483SOL     OW 1633   4.420   2.971   6.819  0.0905 -0.1542  0.8767
  483SOL    HW1 1634   4.403   2.926   6.731 -0.3290 -0.3005  1.0306
  483SOL    HW2 1635   4.443   3.067   6.803 -0.1772 -0.1307  0.6156
  484SOL     OW 1636   4.697   1.903   4.132  0.0538 -0.0170 -0.4037
  484SOL    HW1 1637   4.773   1.863   4.184 -0.3047 -2.6854 -1.7623
  484SOL    HW2 1638   4.734   1.968   4.065  0.7762  1.1981  1.1126
  485SOL     OW 1639   2.106   3.683   2.037 -0.0028 -0.1802 -0.5587
  485SOL    HW1 1640   2.069   3.593   2.060 -0.2017  0.1349  0.3602
  485SOL    HW2 1641   2.181   3.706   2.099 -1.1609  1.0789  0.4521
  486SOL     OW 1642   3.905   3.953   4.556 -0.4128  0.1527  0.1853
  486SOL    HW1 1643   3.871   3.906   4.638 -0.0411  0.3984  0.4833
  486SOL    HW2 1644   4.005   3.947   4.553 -0.4964 -3.2551 -2.2583
  487SOL     OW 1645   3.572   4.173   6.983 -0.1455 -0.4894 -0.2645
  487SOL    HW1 1646   3.627   4.150   7.063 -2.2346 -0.2857  1.3127
  487SOL    HW2 1647   3.545   4.089   6.936  1.3211 -0.5959 -0.9682
  488SOL     OW 1648   3.063   2.098   2.893 -0.0982  0.1172  0.2549
  488SOL    HW1 1649   3.104   2.095   2.984  0.4404 -0.7284  0.0035
  488SOL    HW2 1650   3.076   2.188   2.853  1.0954  0.0254  0.3929
  489SOL     OW 1651   4.948   3.967   4.026 -0.0991 -0.3223  0.1113
  489SOL    HW1 1652   5.027   3.912   3.999 -0.4144 -1.9790  2.2931
  489SOL    HW2 1653   4.870   3.944   3.968  0.1570 -1.1861  0.0884
  490SOL     OW 1654   1.318   2.737   0.021  0.0372  0.0481 -0.1742
  490SOL    HW1 1655   1.371   2.806   0.071  0.0425  0.0200 -0.1409
  490SOL    HW2 1656   1.240   2.781  -0.024 -2.6240 -0.5014  3.4402
  491SOL     OW 1657   5.920   2.302   1.138 -0.8639 -0.3201  0.3070
  491SOL    HW1 1658   5.935   2.282   1.234 -4.1593  0.8042  1.1717
  491SOL    HW2 1659   5.875   2.224   1.094 -0.6361 -0.2985  0.0348
  492SOL     OW 1660   1.288   2.662   4.681  0.0465  0.4470 -0.4742
  492SOL    HW1 1661   1.218   2.712   4.732  1.7280  3.5416 -0.9720
  492SOL    HW2 1662   1.379   2.686   4.716  1.0130 -1.5129 -1.4682
  493SOL     OW 1663   5.193   2.472   1.942 -0.4384  0.0829 -0.1842
  493SOL    HW1 1664   5.195   2.563   1.984  0.3741 -0.6409  1.4406
  493SOL    HW2 1665   5.125   2.416   1.989  1.4771 -1.1776  1.2044
  494SOL     OW 1666   2.761   3.561   2.061 -0.4459  0.3164 -0.1369
  494SOL    HW1 1667   2.779   3.495   2.134  1.8193  1.9300  0.9061
  494SOL    HW2 1668   2.811   3.535   1.979  0.3773  0.6300  0.2474
  495SOL     OW 1669   2.405   2.872   5.604  0.0128 -0.2352 -0.3314
  495SOL    HW1 1670   2.449   2.802   5.548 -0.1288  0.7298 -1.7023
  495SOL    HW2 1671   2.307   2.874   5.583 -0.3648 -0.9777  1.2021
  496SOL     OW 1672   4.508   4.189   1.376 -0.2747 -0.1132  0.3110
  496SOL    HW1 1673   4.536   4.242   1.456 -0.9894 -0.7148  0.9687
  496SOL    HW2 1674   4.579   4.122   1.355  0.9916  1.5525 -0.9851
  497SOL     OW 1675   0.147   3.712   1.428  0.6576  0.5118  0.1964
  497SOL    HW1 1676   0.167   3.621   1.393  2.3326 -0.5560  3.5468
  497SOL    HW2 1677   0.077   3.706   1.499 -0.6249  2.1802 -0.8440
  498SOL     OW 1678   0.361   3.967   4.056 -0.3265 -0.2519 -0.1784
  498SOL    HW1 1679   0.351   3.873   4.022 -1.2627 -0.0012 -0.6266
  498SOL    HW2 1680   0.313   3.976   4.143  0.0595 -0.2797  0.0369
  499SOL     OW 1681   1.009   3.745   5.580 -0.6672 -0.2963 -0.2618
  499SOL    HW1 1682   1.029   3.788   5.668 -0.7140  1.3013 -0.9954
  499SOL    HW2 1683   1.094   3.733   5.529 -0.5856 -1.6135  0.1373
  500SOL     OW 1684   0.898   3.792   4.400  0.6088 -0.0634 -0.1227
  500SOL    HW1 1685   0.859   3.834   4.318 -0.3643 -2.2151 -0.8469
  500SOL    HW2 1686   0.831   3.793   4.474  1.1368  0.9931  0.3615
  501SOL     OW 1687   1.231   3.286   0.997 -0.2208 -0.5913  0.5185
  501SOL    HW1 1688   1.313   3.305   0.944 -0.4530 -0.8219  0.0654
  501SOL    HW2 1689   1.246   3.205   1.054  0.1115 -0.2005  0.9955
  502SOL     OW 1690   1.683   3.171   0.366 -0.4224 -0.0799 -0.0701
  502SOL    HW1 1691   1.629   3.159   0.449 -1.5885 -0.3874 -0.8454
  502SOL    HW2 1692   1.673   3.090   0.308  1.5777 -0.5305  0.1237
  503SOL     OW 1693   0.550   2.827   6.861  0.2626 -0.1365 -0.1452
  503SOL    HW1 1694   0.463   2.779   6.870 -0.3890  1.1787  1.0805
  503SOL    HW2 1695   0.593   2.803   6.774 -1.7348 -0.1734 -1.1790
  504SOL     OW 1696   0.999   3.889   0.849  0.0686 -0.1085  0.3261
  504SOL    HW1 1697   0.916   3.861   0.802 -0.2560 -3.0290  2.3153
  504SOL    HW2 1698   1.079   3.867   0.792 -0.3908 -1.2201  0.0883
  505SOL     OW 1699   2.067   1.738   6.167  0.9432 -0.1040 -0.0787
  505SOL    HW1 1700   2.020   1.771   6.085 -0.6756  0.0976  0.8843
  505SOL    HW2 1701   2.121   1.657   6.144  3.4359  1.9278 -2.0760
  506SOL     OW 1702   1.460   2.637   4.207  0.2319 -0.0157 -0.2773
  506SOL    HW1 1703   1.471   2.550   4.158  1.6366  0.6395 -1.1768
  506SOL    HW2 1704   1.483   2.623   4.304  2.5559 -0.2458 -0.7951
  507SOL     OW 1705   0.395   2.419   2.533 -0.0115  0.2400  0.1332
  507SOL    HW1 1706   0.343   2.480   2.593  1.7474  0.5915  1.3871
  507SOL    HW2 1707   0.385   2.447   2.438 -0.9991  1.1028  0.4813
  508SOL     OW 1708   0.881   4.134   6.150 -0.1458 -0.2605 -0.2737
  508SOL    HW1 1709   0.921   4.222   6.175 -1.7200  0.5447 -0.4765
  508SOL    HW2 1710   0.788   4.129   6.186  0.4736 -2.5608  1.2070
  509SOL     OW 1711   0.516   4.304   6.540  0.1363  0.1229 -0.5891
  509SOL    HW1 1712   0.575   4.225   6.525 -0.4693 -0.2175 -1.2351
  509SOL    HW2 1713   0.430   4.274   6.583  1.6688  1.0039  3.6352
  510SOL     OW 1714   4.982   2.508   1.685 -0.8574 -0.2811 -0.0366
  510SOL    HW1 1715   4.973   2.594   1.735  2.5476 -0.5977  1.3934
  510SOL    HW2 1716   4.967   2.432   1.748  2.2117 -0.6731  0.3716
  511SOL     OW 1717   3.459   4.434   5.611  0.3988  0.1151 -0.2496
  511SOL    HW1 1718   3.539   4.374   5.610  0.2034 -0.1515  0.0928
  511SOL    HW2 1719   3.428   4.450   5.517  0.4911 -0.2622 -0.3450
  512SOL     OW 1720   0.317   2.221   1.300 -0.2375  0.6313 -0.1691
  512SOL    HW1 1721   0.312   2.183   1.207 -0.6362  1.7301 -0.6032
  512SOL    HW2 1722   0.413   2.239   1.322 -0.3206  3.1785 -1.5562
  513SOL     OW 1723   2.294   2.731   4.740  0.1491 -0.1530 -0.5821
  513SOL    HW1 1724   2.316   2.673   4.662 -0.4649 -1.3600  0.1212
  513SOL    HW2 1725   2.252   2.676   4.812  0.4838  0.9802  0.5142
  514SOL     OW 1726   6.713   2.098   0.169  0.0905 -0.4414 -0.4353
  514SOL    HW1 1727   6.795   2.094   0.226  1.5020 -1.6969 -2.4297
  514SOL    HW2 1728   6.639   2.046   0.213  0.4940  0.2429  1.1219
  515SOL     OW 1729   5.117   2.978   3.284  0.3404 -0.3485 -0.4168
  515SOL    HW1 1730   5.137   2.913   3.357  0.8779 -0.6121 -0.7905
  515SOL    HW2 1731   5.120   3.071   3.321  0.1590 -0.5021 -0.0090
  516SOL     OW 1732   1.798   3.077   5.826  0.2749  0.2230 -0.2521
  516SOL    HW1 1733   1.808   2.978   5.823 -3.1066 -0.2369 -0.6697
  516SOL    HW2 1734   1.770   3.111   5.736 -0.4915  1.2552  0.3480
  517SOL     OW 1735   2.376   4.170   5.407  0.2854 -0.1276  0.5623
  517SOL    HW1 1736   2.437   4.094   5.384  1.2198  1.2404 -1.8546
  517SOL    HW2 1737   2.284   4.150   5.374  0.8936  0.4111 -1.6023
  518SOL     OW 1738   5.959   3.884   5.072  0.1486 -0.1363  0.2410
  518SOL    HW1 1739   5.870   3.886   5.026 -1.1965  0.0407  2.6458
  518SOL    HW2 1740   5.955   3.822   5.150  1.5820  1.1663  1.4260
  519SOL     OW 1741   1.708   2.490   6.724 -0.5397 -0.0070  0.4793
  519SOL    HW1 1742   1.705   2.413   6.661  0.7603  0.5543 -0.3255
  519SOL    HW2 1743   1.802   2.524   6.731 -0.9294  0.9532  1.4996
  520SOL     OW 1744   1.106   3.572   1.700 -0.3396  0.3832 -0.0919
  520SOL    HW1 1745   1.193   3.523   1.708 -0.6278 -0.3033 -1.0036
  520SOL    HW2 1746   1.090   3.626   1.783  0.9668  0.5488  0.0685
  521SOL     OW 1747   1.305   2.070   5.485  0.0300 -0.6183  0.2497
  521SOL    HW1 1748   1.274   1.975   5.483  0.6487 -0.8249 -1.3463
  521SOL    HW2 1749   1.402   2.073   5.507  0.6715 -0.6290 -2.2250
  522SOL     OW 1750   4.749   2.263   5.068  0.3438 -0.1969  0.3660
  522SOL    HW1 1751   4.679   2.295   5.003  0.7122  1.2831  0.6498
  522SOL    HW2 1752   4.738   2.165   5.083 -1.5948 -0.0450  0.2870
  523SOL     OW 1753   6.112   2.480   5.804  0.2594 -0.3974 -0.0064
  523SOL    HW1 1754   6.096   2.397   5.751 -1.9915 -0.5178  0.7304
  523SOL    HW2 1755   6.198   2.471   5.854  0.2831 -2.1165 -0.2722
  524SOL     OW 1756   0.780   2.284   1.110 -0.3390 -0.1713  0.0096
  524SOL    HW1 1757   0.873   2.281   1.074 -0.3455 -3.0407  0.0443
  524SOL    HW2 1758   0.783   2.291   1.210 -0.1639 -0.1536  0.0037
  525SOL     OW 1759   0.536   4.880   6.770  0.1014 -0.2900 -0.0295
  525SOL    HW1 1760   0.604   4.953   6.769  0.0797 -0.1924  1.9795
  525SOL    HW2 1761   0.530   4.840   6.679  1.9588  0.4939 -0.5575
  526SOL     OW 1762   3.481   2.855   4.164  0.0242  0.0879  0.0355
  526SOL    HW1 1763   3.529   2.817   4.084 -0.1308  1.1692 -0.5892
  526SOL    HW2 1764   3.399   2.801   4.182 -0.6074  0.5531 -1.3094
  527SOL     OW 1765   1.076   3.080   1.421 -0.2245  0.0668  0.0946
  527SOL    HW1 1766   0.998   3.110   1.366  0.9732  1.7035 -0.7695
  527SOL    HW2 1767   1.145   3.152   1.424  1.9300 -1.8759 -0.4063
  528SOL     OW 1768   1.766   3.564   0.828  0.0015 -0.2723  0.2732
  528SOL    HW1 1769   1.840   3.547   0.763 -0.5228 -1.2460 -0.0901
  528SOL    HW2 1770   1.766   3.492   0.897 -0.0037  0.2634  0.8304
  529SOL     OW 1771   4.879   3.605   5.542  0.7526 -0.1904 -0.1199
  529SOL    HW1 1772   4.941   3.556   5.603  2.8432  1.2958 -0.9106
  529SOL    HW2 1773   4.859   3.549   5.461 -0.4718 -1.4009  0.9833
  530SOL     OW 1774   6.163   4.627   1.516  0.6557 -0.6393  0.2234
  530SOL    HW1 1775   6.237   4.592   1.574  1.6179  0.4153 -0.3274
  530SOL    HW2 1776   6.105   4.688   1.570  0.3124 -1.2865  0.5976
  531SOL     OW 1777   3.278   3.269   1.130  0.3645 -0.1202 -0.2112
  531SOL    HW1 1778   3.238   3.225   1.049  0.9550 -1.3121  0.1284
  531SOL    HW2 1779   3.243   3.224   1.212 -0.1469  1.0135  0.2083
  532SOL     OW 1780   2.256   2.401   4.361  0.5289  0.0583  0.3738
  532SOL    HW1 1781   2.279   2.453   4.444 -1.2034  0.7530  0.4536
  532SOL    HW2 1782   2.290   2.450   4.281  1.6324 -0.2894  0.5997
  533SOL     OW 1783   5.857   3.727   3.824  0.4977  0.6978  0.1072
  533SOL    HW1 1784   5.835   3.727   3.727 -1.7087 -0.1512  0.5427
  533SOL    HW2 1785   5.956   3.732   3.836  0.8576  0.0978 -2.1837
  534SOL     OW 1786   5.903   3.612   5.467  0.2818  0.1161  0.1482
  534SOL    HW1 1787   5.946   3.585   5.381 -0.3409 -1.2245  0.2234
  534SOL    HW2 1788   5.833   3.681   5.449 -1.0717 -1.4147 -0.7126
  535SOL     OW 1789   2.116   4.115   5.284 -0.4686 -0.5479 -0.2246
  535SOL    HW1 1790   2.128   4.038   5.347 -0.0426  0.4632  0.9697
  535SOL    HW2 1791   2.133   4.085   5.190  1.1121 -1.5816  0.3589
  536SOL     OW 1792   4.298   1.852   5.107 -0.3353 -0.0917 -0.2561
  536SOL    HW1 1793   4.226   1.921   5.113  0.5168  0.8169 -0.3043
  536SOL    HW2 1794   4.275   1.786   5.036 -1.2227  0.0638 -0.1210
  537SOL     OW 1795   5.980   3.651   1.679  0.1916  0.1152  0.5226
  537SOL    HW1 1796   5.963   3.746   1.706  0.1907  0.1162  0.5184
  537SOL    HW2 1797   6.008   3.598   1.759 -0.7010 -0.0942  0.7172
  538SOL     OW 1798   5.458   2.036   5.654 -0.2940 -0.3771  0.4232
  538SOL    HW1 1799   5.481   2.028   5.751  0.4392 -2.3560  0.1325
  538SOL    HW2 1800   5.360   2.021   5.642 -0.4424  0.1872  0.8674
  539SOL     OW 1801   0.219   2.251   2.418  0.4143 -0.1256  0.6737
  539SOL    HW1 1802   0.176   2.331   2.376  0.9050 -0.0279  0.3343
  539SOL    HW2 1803   0.287   2.281   2.484 -0.4919 -0.2847  1.6991
  540SOL     OW 1804   6.482   4.271   3.474 -0.3779 -0.5531  0.3654
  540SOL    HW1 1805   6.556   4.213   3.441 -0.9067 -0.4884 -0.9888
  540SOL    HW2 1806   6.426   4.220   3.539  1.0286 -0.4911  1.6915
  541SOL     OW 1807   4.072   2.539   6.592  0.0245 -0.3818  0.1067
  541SOL    HW1 1808   4.078   2.584   6.503  0.8874 -1.1508 -0.2387
  541SOL    HW2 1809   4.093   2.605   6.664  0.1062  0.0507 -0.3094
  542SOL     OW 1810   5.864   3.887   4.386 -0.3950  0.2330  0.4892
  542SOL    HW1 1811   5.922   3.806   4.387 -2.2487 -1.2159 -1.1427
  542SOL    HW2 1812   5.909   3.959   4.333  0.4657 -0.3941  0.3503
  543SOL     OW 1813   1.872   4.216   5.147  0.2537 -0.2537  0.1575
  543SOL    HW1 1814   1.853   4.230   5.244  1.1147  1.0618  0.1650
  543SOL    HW2 1815   1.832   4.129   5.117 -2.8730  0.8015  0.8995
  544SOL     OW 1816   0.593   3.709   1.262  0.3873  0.2822 -0.4635
  544SOL    HW1 1817   0.495   3.728   1.252 -0.0142 -1.3335  0.1580
  544SOL    HW2 1818   0.625   3.658   1.182  0.1926 -1.0894  0.3025
  545SOL     OW 1819   1.379   4.255   6.210  0.0835  0.4239  0.4084
  545SOL    HW1 1820   1.423   4.345   6.217 -1.4285  1.2195  0.1379
  545SOL    HW2 1821   1.326   4.250   6.125  0.0135 -0.6624  0.5047
  546SOL     OW 1822   1.508   2.244   4.230  0.0743 -0.0278 -0.1542
  546SOL    HW1 1823   1.470   2.280   4.315  0.1579  1.6692 -0.8075
  546SOL    HW2 1824   1.598   2.204   4.248  0.2515  0.6488  0.4855
  547SOL     OW 1825   0.351   2.945   1.764 -0.2306 -0.1108 -0.2541
  547SOL    HW1 1826   0.374   2.901   1.677 -2.1204 -0.0331 -0.8252
  547SOL    HW2 1827   0.434   2.952   1.820  0.6830 -1.7627 -1.3087
  548SOL     OW 1828   0.653   3.965   5.836 -0.1337  0.2023  0.0427
  548SOL    HW1 1829   0.720   4.037   5.820  0.9006 -0.6984  0.2697
  548SOL    HW2 1830   0.699   3.883   5.869 -1.5257  0.1002  1.8721
  549SOL     OW 1831   1.986   4.324   4.336  0.5029 -0.2516 -0.2490
  549SOL    HW1 1832   2.046   4.395   4.298  0.2919  0.7582  1.2243
  549SOL    HW2 1833   2.042   4.253   4.379  0.6876 -0.2309 -0.4560
  550SOL     OW 1834   0.758   3.178   0.535 -0.2051  0.0754 -0.2589
  550SOL    HW1 1835   0.710   3.246   0.479  1.4276  0.2893 -1.4763
  550SOL    HW2 1836   0.707   3.162   0.619 -2.0497  0.7598 -1.1954
  551SOL     OW 1837   0.126   4.635   6.913  0.2470  0.0146 -0.4880
  551SOL    HW1 1838   0.119   4.735   6.913  1.2342  0.0980 -1.3745
  551SOL    HW2 1839   0.081   4.599   6.995  1.3805  1.2987  0.7617
  552SOL     OW 1840   6.118   2.709   6.579  0.1967 -0.4092  0.3134
  552SOL    HW1 1841   6.023   2.701   6.550  0.2563  1.5867 -0.5899
  552SOL    HW2 1842   6.159   2.618   6.585 -0.0607 -1.2512 -5.1581
  553SOL     OW 1843   3.524   3.617   0.776 -0.4812 -0.3739  0.4045
  553SOL    HW1 1844   3.561   3.556   0.846  0.3835 -0.9329 -0.5114
  553SOL    HW2 1845   3.594   3.636   0.707 -0.9169  1.1907  0.3487
  554SOL     OW 1846   6.818   3.823   3.487  0.0488  0.4737  0.0427
  554SOL    HW1 1847   6.911   3.853   3.505 -0.0165  0.7380 -0.0398
  554SOL    HW2 1848   6.757   3.857   3.559  0.0669  0.0388  0.2598
  555SOL     OW 1849   6.930   3.603   5.527 -0.2566 -0.9327  0.1775
  555SOL    HW1 1850   6.913   3.512   5.564  1.5460 -0.6403  1.8698
  555SOL    HW2 1851   7.028   3.624   5.532 -0.7545  1.5055  0.8431
  556SOL     OW 1852   4.286   3.002   1.788 -0.1431 -0.3772 -0.4296
  556SOL    HW1 1853   4.207   3.061   1.771 -1.1333 -1.7622 -0.8195
  556SOL    HW2 1854   4.260   2.906   1.774  1.4537 -0.9146  0.0378
  557SOL     OW 1855   1.522   2.589   5.014  0.2591  0.0178  0.5807
  557SOL    HW1 1856   1.478   2.509   4.973 -1.8916  0.4430  1.8976
  557SOL    HW2 1857   1.478   2.672   4.981  1.4729  0.5886  0.3707
  558SOL     OW 1858   4.710   4.410   1.038 -0.2054  0.0025  0.1317
  558SOL    HW1 1859   4.624   4.451   1.070  0.0387  0.5073  0.1509
  558SOL    HW2 1860   4.704   4.311   1.045 -0.3863  0.0797  1.1400
  559SOL     OW 1861   3.432   2.072   0.467 -0.0105  0.1602  0.2605
  559SOL    HW1 1862   3.526   2.098   0.487 -0.1586 -0.0550  1.2901
  559SOL    HW2 1863   3.431   1.980   0.426  0.1824 -0.1000  0.8371
  560SOL     OW 1864   2.532   2.801   4.379 -0.1994  0.0497  0.1557
  560SOL    HW1 1865   2.627   2.824   4.358  0.1594 -0.3586  1.3072
  560SOL    HW2 1866   2.472   2.874   4.346  0.3231 -0.4973 -2.2008
  561SOL     OW 1867   0.241   3.457   0.617  0.1987  0.0255  0.1341
  561SOL    HW1 1868   0.208   3.550   0.629 -0.5219 -0.0890 -0.7826
  561SOL    HW2 1869   0.244   3.435   0.519  0.5868 -0.8307  0.3245
  562SOL     OW 1870   6.433   2.054   6.864  0.2763 -0.2940  0.4693
  562SOL    HW1 1871   6.484   1.969   6.876  0.5783 -0.2225 -0.2610
  562SOL    HW2 1872   6.485   2.116   6.806 -0.4817 -0.0818  0.0005
  563SOL     OW 1873   0.097   2.151   0.689  0.7879  0.1735  0.1891
  563SOL    HW1 1874   0.041   2.211   0.746  0.1411 -0.3705  0.1462
  563SOL    HW2 1875   0.178   2.122   0.740  0.1113 -0.4797  0.9367
  564SOL     OW 1876   6.318   4.083   3.590  0.2626  0.6073 -0.7294
  564SOL    HW1 1877   6.269   4.027   3.657  1.6296 -0.0758 -0.2554
  564SOL    HW2 1878   6.293   4.054   3.498  0.8866 -0.7826 -0.4925
  565SOL     OW 1879   2.633   3.975   0.730 -0.0878 -0.4241  0.2073
  565SOL    HW1 1880   2.564   3.938   0.669 -2.5730 -0.5914  2.9347
  565SOL    HW2 1881   2.638   4.074   0.718 -0.6924 -0.4328 -0.1400
  566SOL     OW 1882   5.922   1.783   0.918  0.3965 -0.1823 -0.1213
  566SOL    HW1 1883   6.013   1.785   0.959  0.5660 -0.2347 -0.4908
  566SOL    HW2 1884   5.930   1.783   0.819 -0.0303  0.7281 -0.1593
  567SOL     OW 1885   2.015   3.589   3.199 -0.1567  0.6765  0.3539
  567SOL    HW1 1886   2.010   3.541   3.112  0.0607  0.4201  0.4821
  567SOL    HW2 1887   1.938   3.560   3.257  0.1516  0.2345  0.5529
  568SOL     OW 1888   4.629   1.999   5.763  0.0822  0.4866 -0.7156
  568SOL    HW1 1889   4.547   1.942   5.770 -0.6129  1.5033 -0.3625
  568SOL    HW2 1890   4.656   2.007   5.667 -1.1371  1.3673 -1.0116
  569SOL     OW 1891   2.310   2.127   4.406  0.2112  0.4680  0.0113
  569SOL    HW1 1892   2.282   2.223   4.416  0.3147  0.4714  0.2799
  569SOL    HW2 1893   2.369   2.118   4.325 -0.3338  0.5079 -0.3980
  570SOL     OW 1894   1.002   3.414   3.089  0.3760 -0.6452  0.3779
  570SOL    HW1 1895   0.945   3.464   3.024 -0.0488 -0.1825  1.0978
  570SOL    HW2 1896   0.950   3.337   3.126  0.4821 -0.6787  0.4580
  571SOL     OW 1897   4.343   2.276   4.436 -0.2516  0.3738 -0.1969
  571SOL    HW1 1898   4.363   2.193   4.384  1.7465  0.4165  0.4036
  571SOL    HW2 1899   4.271   2.328   4.391 -2.4639 -2.2613  0.0697
  572SOL     OW 1900   5.367   1.839   6.421  0.4196  0.1288 -0.4693
  572SOL    HW1 1901   5.447   1.881   6.379  0.8281 -0.9224 -0.7548
  572SOL    HW2 1902   5.298   1.821   6.351  0.1784  0.4463 -0.3201
  573SOL     OW 1903   0.980   2.101   1.310 -0.4804 -0.0853  1.0454
  573SOL    HW1 1904   1.034   2.069   1.388 -1.1406  0.1332  1.5871
  573SOL    HW2 1905   0.969   2.200   1.314  1.4706  0.2718 -0.5832
  574SOL     OW 1906   1.941   4.044   0.214 -0.4688 -0.1880 -0.4939
  574SOL    HW1 1907   1.874   3.971   0.204  0.2345 -0.5158 -3.7310
  574SOL    HW2 1908   2.024   4.007   0.255 -0.9739 -0.5836  0.2084
  575SOL     OW 1909   5.339   4.326   5.192  0.0150 -0.0710 -0.1041
  575SOL    HW1 1910   5.361   4.398   5.127  0.8337  0.4024  0.6813
  575SOL    HW2 1911   5.362   4.237   5.153 -1.9640 -0.0373 -1.4960
  576SOL     OW 1912   1.887   3.136   4.647  0.6752  0.0517  0.2960
  576SOL    HW1 1913   1.922   3.225   4.673 -0.9162  0.0617  2.6830
  576SOL    HW2 1914   1.962   3.070   4.644  1.4549  0.8528  1.4176
  577SOL     OW 1915   5.998   1.978   2.231 -0.5142 -0.0087 -0.2090
  577SOL    HW1 1916   5.974   1.918   2.307 -1.8051 -0.4820 -0.9456
  577SOL    HW2 1917   5.914   2.004   2.182  0.3001  0.1450 -1.5690
  578SOL     OW 1918   1.163   2.250   4.005  0.2648  0.4913 -0.4270
  578SOL    HW1 1919   1.121   2.291   4.086  1.8376  1.2248  0.0472
  578SOL    HW2 1920   1.153   2.150   4.010 -0.8104  0.6005 -0.0144
  579SOL     OW 1921   1.381   3.844   2.092  0.1181 -0.1245  0.2271
  579SOL    HW1 1922   1.414   3.930   2.053  1.4790 -0.6920  0.0525
  579SOL    HW2 1923   1.349   3.784   2.019  1.0837 -0.5344  0.1225
  580SOL     OW 1924   3.200   2.846   6.099  0.3305  0.8305  0.5108
  580SOL    HW1 1925   3.245   2.812   6.181 -2.1223 -0.1512  1.5515
  580SOL    HW2 1926   3.134   2.917   6.123 -2.6442 -1.5158  0.0122
  581SOL     OW 1927   1.311   2.600   2.588  0.1417 -0.1855 -0.0251
  581SOL    HW1 1928   1.302   2.536   2.665 -1.8454  0.1617  0.0782
  581SOL    HW2 1929   1.220   2.632   2.561  1.0603  2.3293 -0.3128
  582SOL     OW 1930   6.485   4.545   6.629  0.0196 -0.1647  0.0937
  582SOL    HW1 1931   6.583   4.564   6.622 -0.1513  0.5473 -0.4541
  582SOL    HW2 1932   6.441   4.561   6.541 -0.6858  0.1107  0.4864
  583SOL     OW 1933   2.185   2.182   6.022  0.7661 -1.0525  0.6134
  583SOL    HW1 1934   2.226   2.241   6.092  0.8933 -0.0014 -0.3335
  583SOL    HW2 1935   2.200   2.086   6.047  0.1813 -0.7229  2.3956
  584SOL     OW 1936   1.439   2.769   6.044 -1.2724 -0.3789  0.2366
  584SOL    HW1 1937   1.417   2.768   5.947 -1.5488  1.8730  0.2332
  584SOL    HW2 1938   1.533   2.740   6.058 -0.1412  2.3610 -1.0700
  585SOL     OW 1939   0.811   2.442   3.417 -0.0859 -0.1373  0.0867
  585SOL    HW1 1940   0.770   2.413   3.504 -0.5106  0.3488  0.0526
  585SOL    HW2 1941   0.908   2.420   3.417 -0.4282 -1.7844 -0.0289
  586SOL     OW 1942   3.009   3.252   5.153  0.3559  0.2698 -0.6503
  586SOL    HW1 1943   2.924   3.238   5.103  0.8285 -0.6292 -1.2278
  586SOL    HW2 1944   3.005   3.201   5.240 -0.6923  2.2860  0.5630
  587SOL     OW 1945   6.516   2.224   2.091  0.0414 -0.1659  0.2759
  587SOL    HW1 1946   6.518   2.193   2.186  0.5419  1.0319  0.6806
  587SOL    HW2 1947   6.603   2.204   2.047  0.5997  1.1470  0.7252
  588SOL     OW 1948   1.337   3.882   0.993  0.4059 -0.1618  0.4713
  588SOL    HW1 1949   1.307   3.950   0.925  1.1555 -1.0355 -0.7870
  588SOL    HW2 1950   1.301   3.792   0.967  1.3599 -0.6461  0.7796
  589SOL     OW 1951   6.384   2.314   0.241  0.7593  0.1427  0.4280
  589SOL    HW1 1952   6.481   2.315   0.267  0.6665  1.0968  0.7941
  589SOL    HW2 1953   6.328   2.323   0.324  0.3816  0.4169  0.1418
  590SOL     OW 1954   4.308   1.481   4.774  0.0663  0.3393 -0.5925
  590SOL    HW1 1955   4.332   1.384   4.778  1.3983  0.6346 -0.8394
  590SOL    HW2 1956   4.389   1.535   4.749 -0.2773  1.6563  0.9149
  591SOL     OW 1957   4.961   3.237   5.374 -0.0362 -0.3457  0.3534
  591SOL    HW1 1958   4.969   3.332   5.344  0.2825  0.0847  1.7105
  591SOL    HW2 1959   4.929   3.180   5.298 -1.2205  1.0051 -0.2033
  592SOL     OW 1960   4.140   1.895   3.698 -0.5800 -0.0153 -0.3192
  592SOL    HW1 1961   4.073   1.891   3.772  0.5243  1.6590  0.8511
  592SOL    HW2 1962   4.094   1.882   3.610 -2.6992  2.4694  0.3115
  593SOL     OW 1963   0.358   3.502   1.500 -0.1582  0.6100 -0.0113
  593SOL    HW1 1964   0.454   3.490   1.476  0.2543 -0.0322  1.8511
  593SOL    HW2 1965   0.302   3.484   1.419  1.2542  0.6189 -1.0309
  594SOL     OW 1966   1.089   1.934   6.967  0.3822 -0.3530 -0.4123
  594SOL    HW1 1967   1.158   1.976   6.909  0.2068 -0.3067 -0.5882
  594SOL    HW2 1968   1.133   1.882   7.039  0.6076  0.4854  0.0711
  595SOL     OW 1969   0.435   2.375   1.683  0.1391 -0.2211 -0.6221
  595SOL    HW1 1970   0.425   2.282   1.718 -0.1221  0.2525  0.6347
  595SOL    HW2 1971   0.423   2.440   1.758  2.0074  0.7811 -1.1381
  596SOL     OW 1972   4.532   1.688   1.807 -0.3098 -0.0478  0.2632
  596SOL    HW1 1973   4.517   1.602   1.758 -0.8617  0.8656 -1.2447
  596SOL    HW2 1974   4.550   1.761   1.742  0.6972  0.9029  1.5460
  597SOL     OW 1975   0.807   2.667   1.636 -0.0137  0.4300  0.0432
  597SOL    HW1 1976   0.736   2.737   1.639 -0.3870  0.0385  0.4367
  597SOL    HW2 1977   0.897   2.710   1.650 -0.2763  0.7731  0.7379
  598SOL     OW 1978   3.935   3.713   0.450 -0.6214 -0.3821  0.5970
  598SOL    HW1 1979   4.033   3.730   0.435 -0.7154  0.2968  0.7029
  598SOL    HW2 1980   3.883   3.748   0.372 -0.8502  0.1685  0.9866
  599SOL     OW 1981   1.350   3.414   6.131  0.3817 -0.6946 -0.1404
  599SOL    HW1 1982   1.275   3.475   6.109  0.6734  0.1536  1.0837
  599SOL    HW2 1983   1.430   3.436   6.075  0.9290  1.0239  1.2313
  600SOL     OW 1984   3.439   4.307   0.995 -0.2835  0.3486  0.0018
  600SOL    HW1 1985   3.511   4.363   1.038  0.1289  0.3998 -0.7333
  600SOL    HW2 1986   3.396   4.249   1.064  0.2813  0.5161  0.5059
  601SOL     OW 1987   0.748   3.803   0.420 -0.7426  1.0215 -0.4280
  601SOL    HW1 1988   0.713   3.835   0.332  2.1753  0.5225 -1.8893
  601SOL    HW2 1989   0.848   3.806   0.420 -0.6186  0.4487  2.6954
  602SOL     OW 1990   6.900   2.667   0.199 -0.7714 -0.0492  0.1050
  602SOL    HW1 1991   6.948   2.754   0.190  1.7996 -1.3672  0.1784
  602SOL    HW2 1992   6.820   2.666   0.139  1.8485  0.6253 -3.7000
  603SOL     OW 1993   2.019   2.538   1.517  0.1867 -0.1351 -0.5578
  603SOL    HW1 1994   2.100   2.501   1.561  0.1107 -0.4128 -0.6486
  603SOL    HW2 1995   1.981   2.470   1.454  1.5053  0.9426 -2.6784
  604SOL     OW 1996   0.156   2.047   4.247 -0.2716  0.5317 -0.5840
  604SOL    HW1 1997   0.152   2.124   4.184 -1.3796 -1.0734 -2.5733
  604SOL    HW2 1998   0.067   2.002   4.251  0.3283 -0.6167  0.5974
  605SOL     OW 1999   3.902   4.522   4.723 -0.2352  0.1993 -0.1737
  605SOL    HW1 2000   3.867   4.517   4.630 -2.4162  1.8285  0.4720
  605SOL    HW2 2001   3.991   4.567   4.723  0.8335 -1.7826 -1.6432
  606SOL     OW 2002   3.678   2.950   5.434  0.0266 -0.3091  0.6959
  606SOL    HW1 2003   3.691   3.049   5.447 -0.2419 -0.2652  0.6412
  606SOL    HW2 2004   3.687   2.904   5.522  0.0375 -0.2207  0.7413
  607SOL     OW 2005   6.241   2.410   4.920 -0.2941  0.2957  0.2409
  607SOL    HW1 2006   6.253   2.503   4.957 -0.1617  0.3552  0.0506
  607SOL    HW2 2007   6.299   2.399   4.839  1.9662 -0.9159  1.9288
  608SOL     OW 2008   1.863   4.324   0.693 -0.7871 -0.3118  0.0480
  608SOL    HW1 2009   1.825   4.286   0.609 -0.6736 -1.8042  0.6285
  608SOL    HW2 2010   1.955   4.359   0.675 -0.9430 -0.2010 -0.5513
  609SOL     OW 2011   5.041   2.341   6.845 -0.0641 -0.1670 -0.2542
  609SOL    HW1 2012   5.026   2.349   6.746 -1.3062 -1.1138 -0.1483
  609SOL    HW2 2013   5.010   2.252   6.877  1.8774 -0.5416  0.7300
  610SOL     OW 2014   3.185   3.690   5.387  0.0129 -0.0112  0.3770
  610SOL    HW1 2015   3.283   3.675   5.396  0.0755 -0.0047 -0.2921
  610SOL    HW2 2016   3.137   3.602   5.396  0.2219 -0.3233 -1.2399
  611SOL     OW 2017   1.589   3.945   3.226  0.4043 -0.4487  0.4902
  611SOL    HW1 2018   1.669   3.999   3.200  0.1929 -0.9282 -1.2943
  611SOL    HW2 2019   1.568   3.961   3.322  2.6838 -0.3626  1.0506
  612SOL     OW 2020   1.919   3.465   4.314 -0.1444  0.1729  0.5015
  612SOL    HW1 2021   1.897   3.388   4.255  3.0318  1.3167 -2.5588
  612SOL    HW2 2022   1.976   3.434   4.390  1.4360 -0.5929 -0.9142
  613SOL     OW 2023   5.754   3.361   6.868  0.3748 -0.6009 -0.1026
  613SOL    HW1 2024   5.813   3.363   6.787  1.7459  1.4704  0.8371
  613SOL    HW2 2025   5.805   3.323   6.946  0.6403  1.4263  0.7821
  614SOL     OW 2026   2.147   4.411   0.694 -0.2207 -0.5403  0.3223
  614SOL    HW1 2027   2.172   4.345   0.623  0.7672 -1.0340  1.0938
  614SOL    HW2 2028   2.186   4.501   0.672  1.6308 -1.1013  1.0779
  615SOL     OW 2029   6.670   2.809   4.797  0.1574  0.0515  0.0383
  615SOL    HW1 2030   6.632   2.745   4.864 -1.2494  0.5327 -0.2696
  615SOL    HW2 2031   6.713   2.886   4.844 -0.4282  0.1657  0.3845
  616SOL     OW 2032   2.324   2.012   1.043 -0.4069 -0.1880 -0.1307
  616SOL    HW1 2033   2.318   2.032   1.140 -0.2255 -0.2557 -0.1033
  616SOL    HW2 2034   2.344   2.096   0.992 -1.3087 -0.0099 -0.1987
  617SOL     OW 2035   0.341   3.988   2.857  0.4393  0.1831  0.1770
  617SOL    HW1 2036   0.421   4.047   2.849 -0.6723  1.5651 -1.0575
  617SOL    HW2 2037   0.260   4.034   2.821 -0.8274 -1.4187  0.8104
  618SOL     OW 2038   2.090   4.246   3.935  0.0212  0.1768  0.0599
  618SOL    HW1 2039   2.151   4.231   3.857  0.7682  0.1036  0.6420
  618SOL    HW2 2040   2.033   4.326   3.918  0.6853  0.5896 -0.2612
  619SOL     OW 2041   4.909   2.219   2.889  0.5410 -0.5028 -0.1131
  619SOL    HW1 2042   4.949   2.129   2.874  1.3662 -0.3500  1.0087
  619SOL    HW2 2043   4.968   2.272   2.950  0.5846  1.1659 -1.5257
  620SOL     OW 2044   6.288   2.282   6.003 -0.3354  0.4967  0.2777
  620SOL    HW1 2045   6.321   2.367   5.962 -0.9614  1.1799  1.1698
  620SOL    HW2 2046   6.311   2.205   5.943 -0.2446  1.3457 -0.7997
  621SOL     OW 2047   1.965   3.948   1.793  0.4045  0.5224 -0.5611
  621SOL    HW1 2048   2.034   3.880   1.773 -0.7989 -0.8678 -0.1457
  621SOL    HW2 2049   1.897   3.950   1.720 -0.5733 -0.0643  0.3107
  622SOL     OW 2050   4.363   3.640   6.468 -0.2900  0.3128  0.4268
  622SOL    HW1 2051   4.298   3.570   6.438 -0.2982  0.5483 -0.1118
  622SOL    HW2 2052   4.406   3.611   6.553  2.3593 -2.0575 -1.5577
  623SOL     OW 2053   0.425   1.996   4.334 -0.2349  0.3631 -0.1286
  623SOL    HW1 2054   0.329   2.011   4.314 -0.0055  0.2290 -1.4195
  623SOL    HW2 2055   0.442   2.013   4.431 -1.2876  1.6844 -0.1495
  624SOL     OW 2056   3.148   3.946   2.369  0.1718 -0.1304  0.0267
  624SOL    HW1 2057   3.217   3.928   2.439 -0.3215  2.4019  1.2820
  624SOL    HW2 2058   3.171   4.031   2.321 -1.8183  0.5562  0.2081
  625SOL     OW 2059   2.677   4.519   1.898  0.1959  0.1711  0.1718
  625SOL    HW1 2060   2.634   4.514   1.988 -1.9421 -0.0295 -0.7813
  625SOL    HW2 2061   2.714   4.430   1.873  1.5014  0.4153  1.1346
  626SOL     OW 2062   5.944   4.091   4.227 -0.3012  0.3676 -0.4050
  626SOL    HW1 2063   5.968   4.019   4.162 -1.6760 -1.8447  1.3599
  626SOL    HW2 2064   5.884   4.157   4.183 -0.2307 -0.3961 -1.7001
  627SOL     OW 2065   1.668   2.916   1.482 -0.0792 -0.1599  0.1115
  627SOL    HW1 2066   1.699   2.823   1.466 -3.0524 -1.3448  0.6256
  627SOL    HW2 2067   1.654   2.930   1.580 -1.5122  0.1119 -0.1041
  628SOL     OW 2068   3.333   1.731   1.252  0.0644  0.1719 -0.2580
  628SOL    HW1 2069   3.353   1.653   1.311  2.7754  1.0239  0.1193
  628SOL    HW2 2070   3.314   1.699   1.159 -0.5779 -1.0053  0.2650
  629SOL     OW 2071   4.926   2.128   6.995 -0.5696  0.1467  0.8302
  629SOL    HW1 2072   5.002   2.151   7.055  0.6126 -0.2427 -0.4595
  629SOL    HW2 2073   4.936   2.034   6.963  0.7786  1.3350 -2.6452
  630SOL     OW 2074   3.701   4.322   2.882  0.1826 -0.0129 -0.5019
  630SOL    HW1 2075   3.732   4.417   2.885  1.1998 -0.3503  1.4211
  630SOL    HW2 2076   3.709   4.287   2.788  0.4953  1.5706 -1.0910
  631SOL     OW 2077   3.986   3.630   2.102  0.3196  0.1877 -0.1595
  631SOL    HW1 2078   3.911   3.659   2.041 -0.4297  0.8104  1.0190
  631SOL    HW2 2079   3.953   3.628   2.196  1.5957 -0.2916  0.2938
  632SOL     OW 2080   0.585   2.728   3.732  0.0172 -0.2995  0.1063
  632SOL    HW1 2081   0.531   2.717   3.649 -0.4652 -0.9667  0.4939
  632SOL    HW2 2082   0.530   2.773   3.802  0.2530 -0.1884  0.2208
  633SOL     OW 2083   5.901   4.137   6.898 -0.2904  0.1697 -0.1324
  633SOL    HW1 2084   5.855   4.163   6.814 -0.4981  0.7052  0.1456
  633SOL    HW2 2085   5.992   4.180   6.901 -0.8788  1.3934  0.6167
  634SOL     OW 2086   4.155   2.224   6.988 -0.3805 -0.3559 -0.7652
  634SOL    HW1 2087   4.100   2.297   7.028 -0.8320 -1.4737  0.7600
  634SOL    HW2 2088   4.102   2.176   6.918 -0.2309  0.4924 -1.4684
  635SOL     OW 2089   6.696   2.058   1.896  0.1258  0.1550 -0.9071
  635SOL    HW1 2090   6.788   2.029   1.921 -0.0022 -0.7058 -1.3822
  635SOL    HW2 2091   6.696   2.090   1.801  0.0093  0.5432 -0.7807
  636SOL     OW 2092   1.674   1.901   6.665  0.0021  0.1499 -0.0408
  636SOL    HW1 2093   1.748   1.847   6.705 -2.5477 -3.5707  0.0797
  636SOL    HW2 2094   1.613   1.932   6.738  0.2633  1.3738 -0.3235
  637SOL     OW 2095   3.091   3.339   0.123  0.3009 -0.4618 -0.1369
  637SOL    HW1 2096   3.113   3.353   0.026  0.3311 -0.3919 -0.1200
  637SOL    HW2 2097   3.174   3.311   0.172  0.3273 -0.3064 -0.0938
  638SOL     OW 2098   1.870   2.187   1.818 -0.0528  0.5096 -0.3052
  638SOL    HW1 2099   1.801   2.156   1.883 -0.1563  1.1896 -0.0841
  638SOL    HW2 2100   1.955   2.137   1.833 -0.3402  0.0359 -0.2370
  639SOL     OW 2101   6.384   2.125   6.500 -0.2993  0.1760 -0.0461
  639SOL    HW1 2102   6.455   2.055   6.507 -1.2199 -0.9120 -1.1563
  639SOL    HW2 2103   6.384   2.163   6.407 -1.6098 -0.3382 -0.2732
  640SOL     OW 2104   3.283   4.352   0.673  0.2681 -0.3378  0.0370
  640SOL    HW1 2105   3.317   4.396   0.756  1.0232 -0.0287 -0.4282
  640SOL    HW2 2106   3.211   4.286   0.697  0.9831 -0.7876  1.0089
  641SOL     OW 2107   2.189   3.367   6.808 -0.2753  0.3322 -0.3515
  641SOL    HW1 2108   2.268   3.425   6.827 -0.4787  0.2739  0.7410
  641SOL    HW2 2109   2.212   3.271   6.827 -0.5156  0.2751 -0.3453
  642SOL     OW 2110   5.962   2.395   6.920  0.7400  0.0153 -0.0584
  642SOL    HW1 2111   5.904   2.364   6.995  1.3523  0.4901  0.6234
  642SOL    HW2 2112   6.016   2.318   6.886 -0.4798 -0.5009 -0.8966
  643SOL     OW 2113   2.660   4.224   2.369 -0.0836  0.6144 -0.6291
  643SOL    HW1 2114   2.581   4.241   2.311  0.1386  1.6598 -0.6548
  643SOL    HW2 2115   2.678   4.305   2.425  1.9025  1.0352 -1.7650
  644SOL     OW 2116   6.219   3.998   5.014  0.4329  0.1962 -0.0649
  644SOL    HW1 2117   6.131   3.974   5.055  0.7636 -0.6483  0.1912
  644SOL    HW2 2118   6.275   3.915   5.005 -0.0352  0.1289 -3.2984
  645SOL     OW 2119   3.836   2.095   6.484 -0.3878 -0.0715  0.2231
  645SOL    HW1 2120   3.894   2.155   6.538 -0.5450  0.5605 -0.3053
  645SOL    HW2 2121   3.787   2.033   6.545 -2.1745  2.0265  1.0357
  646SOL     OW 2122   2.964   2.096   6.332 -0.0745  0.0732 -0.0419
  646SOL    HW1 2123   2.979   2.082   6.234 -0.1484 -0.6869  0.0476
  646SOL    HW2 2124   3.039   2.055   6.384  0.8142  1.8817  0.1802
  647SOL     OW 2125   0.450   2.025   5.749  0.2383 -0.1663  0.4925
  647SOL    HW1 2126   0.456   2.108   5.805 -2.4440  0.7572 -0.4203
  647SOL    HW2 2127   0.354   2.008   5.724  1.0028 -2.1163 -1.4919
  648SOL     OW 2128   3.736   2.131   4.540 -0.3240  0.3167 -0.0235
  648SOL    HW1 2129   3.803   2.059   4.558  0.1034  0.5346 -0.7017
  648SOL    HW2 2130   3.741   2.200   4.612 -0.0440  0.1675  0.1018
  649SOL     OW 2131   0.962   3.237   0.950 -0.4985 -0.8231  0.1659
  649SOL    HW1 2132   1.052   3.229   0.994 -0.1223 -1.5190 -0.7154
  649SOL    HW2 2133   0.933   3.147   0.918 -2.0028 -0.8005  1.3798
  650SOL     OW 2134   0.535   2.248   0.982 -0.3828 -0.1726  0.2689
  650SOL    HW1 2135   0.491   2.173   1.031  0.1626  0.0393  1.1021
  650SOL    HW2 2136   0.622   2.270   1.025 -0.3554  0.6924 -0.1961
  651SOL     OW 2137   3.653   1.877   0.086  0.1152  0.1870  0.1150
  651SOL    HW1 2138   3.645   1.965   0.040  1.8463  0.8291  0.9581
  651SOL    HW2 2139   3.585   1.814   0.049 -1.7410  2.0971  0.0484
  652SOL     OW 2140   0.555   4.513   0.890 -0.0426 -0.7391  0.2907
  652SOL    HW1 2141   0.571   4.492   0.987 -1.0281  0.2432  0.6781
  652SOL    HW2 2142   0.571   4.610   0.873 -1.2873 -0.5987 -0.2117
  653SOL     OW 2143   4.433   1.811   6.584  0.2111  0.6327 -0.1612
  653SOL    HW1 2144   4.456   1.870   6.507 -0.5520 -0.0611 -0.9441
  653SOL    HW2 2145   4.517   1.776   6.625  0.6256  0.0408 -1.4601
  654SOL     OW 2146   2.176   2.161   3.670  0.8834  0.2348  0.2514
  654SOL    HW1 2147   2.125   2.157   3.756  1.4743  0.7072  0.6257
  654SOL    HW2 2148   2.273   2.175   3.688  1.2925 -1.4616 -0.4365
  655SOL     OW 2149   0.579   3.247   5.891  0.0181 -0.1335  0.2760
  655SOL    HW1 2150   0.537   3.242   5.801  1.6661 -2.1292 -0.4487
  655SOL    HW2 2151   0.512   3.218   5.960 -0.7533 -0.1920 -0.4783
  656SOL     OW 2152   6.890   4.135   4.596  0.1052  0.3399  0.2978
  656SOL    HW1 2153   6.798   4.154   4.562  0.5708  0.0314 -1.1985
  656SOL    HW2 2154   6.934   4.220   4.623  0.5041  0.9469 -2.0174
  657SOL     OW 2155   5.737   4.249   6.201 -0.3865  0.1049 -0.2280
  657SOL    HW1 2156   5.649   4.280   6.238 -1.1342 -0.2814 -1.5918
  657SOL    HW2 2157   5.723   4.160   6.156  0.8848 -0.3405  0.2209
  658SOL     OW 2158   1.208   3.169   3.429  0.5018  0.8387  0.1533
  658SOL    HW1 2159   1.148   3.102   3.386 -1.3181  2.3081  0.2480
  658SOL    HW2 2160   1.300   3.131   3.439  0.2541 -0.6109 -2.3016
  659SOL     OW 2161   3.957   4.026   0.726  0.7454 -0.6460  0.2206
  659SOL    HW1 2162   4.042   3.974   0.735  2.8108  2.4320 -0.0854
  659SOL    HW2 2163   3.958   4.103   0.790 -1.4229 -0.0089 -0.4285
  660SOL     OW 2164   5.324   4.242   0.139  0.3461 -0.5251  0.6645
  660SOL    HW1 2165   5.337   4.297   0.056  0.7279 -1.5216  0.0461
  660SOL    HW2 2166   5.399   4.176   0.148 -0.3881 -1.3266  1.0719
  661SOL     OW 2167   1.805   3.686   6.910  0.0588 -0.2988  0.5710
  661SOL    HW1 2168   1.893   3.695   6.863  0.7339 -1.2746  1.5852
  661SOL    HW2 2169   1.733   3.726   6.853  1.3521  2.0117  0.4173
  662SOL     OW 2170   5.521   2.784   1.146 -0.0597  0.2602  0.6849
  662SOL    HW1 2171   5.537   2.738   1.058  0.5580  2.2458 -0.3255
  662SOL    HW2 2172   5.423   2.792   1.163 -0.2118  0.5658 -0.2647
  663SOL     OW 2173   1.838   4.685   5.452  0.0612 -0.0585  0.2419
  663SOL    HW1 2174   1.794   4.623   5.387 -0.7853  2.4164 -1.7256
  663SOL    HW2 2175   1.927   4.648   5.479 -0.9928 -2.7436  0.3162
  664SOL     OW 2176   3.696   1.966   4.847  0.3032  0.0381  0.1753
  664SOL    HW1 2177   3.628   2.038   4.861  0.4511  0.3537 -0.6352
  664SOL    HW2 2178   3.783   2.007   4.821  0.5343 -0.4117  0.2310
  665SOL     OW 2179   1.537   3.562   0.642 -0.2571  0.0765 -0.2559
  665SOL    HW1 2180   1.525   3.578   0.544  1.2529 -1.3124 -0.7132
  665SOL    HW2 2181   1.627   3.595   0.670 -0.8778  0.9166  0.7977
  666SOL     OW 2182   4.233   4.070   0.197 -0.4325  0.0769 -0.8055
  666SOL    HW1 2183   4.268   4.045   0.107 -0.8344 -2.2962 -0.3743
  666SOL    HW2 2184   4.306   4.064   0.265 -0.4682  0.3973 -0.7367
  667SOL     OW 2185   0.759   3.335   1.622 -0.4573  0.3390 -0.3109
  667SOL    HW1 2186   0.714   3.256   1.662 -0.9976  0.1805 -1.2016
  667SOL    HW2 2187   0.858   3.324   1.628 -0.5125  0.6192  1.5279
  668SOL     OW 2188   0.809   3.850   5.380  0.1280 -0.1269 -0.1782
  668SOL    HW1 2189   0.864   3.794   5.443  1.9409  1.0374 -0.6375
  668SOL    HW2 2190   0.823   3.817   5.286  0.0493  0.1697 -0.2954
  669SOL     OW 2191   3.771   1.865   2.305  0.6675  0.2479  0.7024
  669SOL    HW1 2192   3.777   1.777   2.258 -0.1368  0.8769 -0.6621
  669SOL    HW2 2193   3.806   1.937   2.245  1.2521  0.8746  1.7737
  670SOL     OW 2194   3.427   2.439   4.525  0.1432  0.7120 -0.0855
  670SOL    HW1 2195   3.472   2.420   4.613 -0.8230 -0.0506  0.2582
  670SOL    HW2 2196   3.356   2.507   4.538 -1.9410 -1.4170  0.3501
  671SOL     OW 2197   0.304   3.506   5.597  0.0178  0.1616 -0.3989
  671SOL    HW1 2198   0.324   3.563   5.677  1.9428 -2.5640  1.2316
  671SOL    HW2 2199   0.238   3.436   5.622  0.1355 -0.3276 -1.3969
  672SOL     OW 2200   5.410   3.147   2.276  0.4281  0.6354 -0.3614
  672SOL    HW1 2201   5.381   3.222   2.336  0.0345  0.2775 -0.0921
  672SOL    HW2 2202   5.503   3.119   2.301  0.3689  0.6687 -0.0956
  673SOL     OW 2203   3.433   3.521   2.780  0.3833  0.0907  0.0470
  673SOL    HW1 2204   3.365   3.535   2.852 -1.2522  1.3979 -1.6429
  673SOL    HW2 2205   3.469   3.609   2.751 -0.3936 -0.2082 -1.9748
  674SOL     OW 2206   1.359   4.035   6.400 -0.1526  0.0478  0.2267
  674SOL    HW1 2207   1.347   4.127   6.362 -0.6972  0.6402  1.7432
  674SOL    HW2 2208   1.311   3.969   6.343  0.9268  0.5666 -1.3450
  675SOL     OW 2209   3.346   4.184   4.994  0.6310  0.0126 -0.4546
  675SOL    HW1 2210   3.346   4.106   5.057  1.3531 -0.0055 -0.4655
  675SOL    HW2 2211   3.252   4.211   4.974  0.3129 -1.7833 -1.6055
  676SOL     OW 2212   2.069   3.904   3.432  0.4002  0.3577  0.0555
  676SOL    HW1 2213   2.069   3.807   3.452 -1.1584 -0.2516 -2.4590
  676SOL    HW2 2214   2.152   3.946   3.470  1.9882 -2.2835 -0.2569
  677SOL     OW 2215   1.926   4.842   4.886 -0.2352 -0.7576  0.4221
  677SOL    HW1 2216   1.966   4.889   4.964 -0.7756 -3.4786  2.5012
  677SOL    HW2 2217   1.989   4.770   4.855 -0.9566 -1.1333 -0.1948
  678SOL     OW 2218   5.884   4.281   3.966  0.5890  0.4253  0.0280
  678SOL    HW1 2219   5.952   4.344   3.928  1.9406 -0.3863  1.0047
  678SOL    HW2 2220   5.793   4.322   3.959  0.8280  0.6778 -3.2499
  679SOL     OW 2221   5.617   3.893   2.397  0.2737  0.0399  0.6154
  679SOL    HW1 2222   5.586   3.898   2.492  0.1298  0.4427  0.5491
  679SOL    HW2 2223   5.711   3.929   2.391  0.0895  0.5049  0.5189
  680SOL     OW 2224   6.287   2.118   0.083  0.2889 -0.0761 -0.4194
  680SOL    HW1 2225   6.356   2.109   0.011  1.1385 -0.3170  0.4011
  680SOL    HW2 2226   6.319   2.182   0.152  0.2015 -1.0176  0.5279
  681SOL     OW 2227   0.223   3.322   3.686 -0.0860  0.0769  0.3872
  681SOL    HW1 2228   0.300   3.345   3.745 -0.3286 -0.5770  0.9615
  681SOL    HW2 2229   0.247   3.343   3.591  0.7329  0.0396  0.5802
  682SOL     OW 2230   0.113   2.210   5.230 -0.0769  0.4034 -0.4324
  682SOL    HW1 2231   0.021   2.189   5.197 -0.0616  0.7844 -0.7246
  682SOL    HW2 2232   0.179   2.195   5.156 -0.0136  1.0253 -0.5069
  683SOL     OW 2233   2.793   2.015   2.937 -0.2025 -0.2319  0.0585
  683SOL    HW1 2234   2.891   2.037   2.930  0.0398 -0.3033  2.3601
  683SOL    HW2 2235   2.741   2.100   2.950 -0.4786 -0.1942 -1.1707
  684SOL     OW 2236   1.594   4.251   1.360  0.1445 -0.0162 -0.0695
  684SOL    HW1 2237   1.588   4.155   1.387  1.1816  0.0496  0.4206
  684SOL    HW2 2238   1.655   4.260   1.281 -0.6278  0.1505 -0.6691
  685SOL     OW 2239   1.577   2.719   6.541  0.2517 -0.0960 -0.0485
  685SOL    HW1 2240   1.526   2.638   6.512  1.7207 -0.5969 -1.3700
  685SOL    HW2 2241   1.532   2.801   6.508  0.4664 -0.5511 -1.5275
  686SOL     OW 2242   4.676   2.287   6.629 -0.1331 -0.0780 -0.1869
  686SOL    HW1 2243   4.661   2.283   6.728 -0.6307 -1.4424 -0.2986
  686SOL    HW2 2244   4.750   2.225   6.604 -0.3576 -0.1208 -0.7420
  687SOL     OW 2245   3.554   4.355   1.512  0.3773  0.6850  0.1391
  687SOL    HW1 2246   3.465   4.347   1.467 -0.0595  2.0367  0.7023
  687SOL    HW2 2247   3.546   4.329   1.608  0.7444  0.1608  0.0293
  688SOL     OW 2248   0.743   3.575   1.080 -0.3844  0.2831  0.0605
  688SOL    HW1 2249   0.783   3.520   1.153  2.3421  2.5310  0.4513
  688SOL    HW2 2250   0.719   3.517   1.003  0.8662 -1.6089  1.0428
  689SOL     OW 2251   5.754   4.931   0.240 -0.1651 -0.1109 -0.5144
  689SOL    HW1 2252   5.834   4.905   0.186 -1.8274 -0.0389 -3.2103
  689SOL    HW2 2253   5.772   5.019   0.284  1.4441 -0.3926 -0.5199
  690SOL     OW 2254   4.026   3.981   2.720  0.3708 -0.4758 -0.1100
  690SOL    HW1 2255   4.041   4.071   2.761  2.1550  0.7743 -3.1537
  690SOL    HW2 2256   4.111   3.927   2.726 -0.6630 -2.0171  1.6420
  691SOL     OW 2257   1.763   3.363   1.335  0.1525 -0.5825  0.2486
  691SOL    HW1 2258   1.687   3.402   1.387 -0.8051 -1.9191 -0.0709
  691SOL    HW2 2259   1.738   3.357   1.239  0.5643 -1.2200  0.1712
  692SOL     OW 2260   1.195   3.185   5.205  0.0687  0.6303  0.2535
  692SOL    HW1 2261   1.177   3.175   5.107  0.3682  2.0813  0.0283
  692SOL    HW2 2262   1.293   3.181   5.222  0.1809  2.3884  0.2032
  693SOL     OW 2263   4.542   3.985   4.032 -0.1386 -0.2807 -0.3552
  693SOL    HW1 2264   4.486   4.065   4.053 -0.8552  0.0681 -3.1295
  693SOL    HW2 2265   4.493   3.902   4.057  0.1863  0.0703  1.6208
  694SOL     OW 2266   2.838   3.536   0.466  0.3061  0.3540 -0.3953
  694SOL    HW1 2267   2.807   3.614   0.520 -0.9798 -0.2097 -0.2921
  694SOL    HW2 2268   2.915   3.492   0.512  0.1162  0.7067  0.2745
  695SOL     OW 2269   4.580   2.643   5.256  0.0635  0.3085 -0.3091
  695SOL    HW1 2270   4.528   2.566   5.291  0.3389  0.1025 -0.3466
  695SOL    HW2 2271   4.674   2.639   5.292  0.1914  0.4023 -0.6239
  696SOL     OW 2272   3.350   3.236   0.161  0.3298 -0.5859 -0.1248
  696SOL    HW1 2273   3.420   3.222   0.090  2.3761 -0.0371  1.6888
  696SOL    HW2 2274   3.309   3.149   0.186 -0.6991 -0.7592 -2.1648
  697SOL     OW 2275   5.332   4.429   3.240  0.3798 -0.2474  0.1706
  697SOL    HW1 2276   5.422   4.423   3.283  1.7837  1.0239 -2.3529
  697SOL    HW2 2277   5.263   4.447   3.310  2.2741  0.2051  2.0424
  698SOL     OW 2278   4.559   3.320   5.408 -0.0411  0.4960 -0.1748
  698SOL    HW1 2279   4.635   3.318   5.343 -0.5034 -0.1103 -0.7160
  698SOL    HW2 2280   4.483   3.265   5.372 -0.4937  0.5621  0.6501
  699SOL     OW 2281   4.440   1.905   1.365 -0.4621 -0.4247  0.3239
  699SOL    HW1 2282   4.436   1.867   1.458 -0.9953  0.3217  0.6163
  699SOL    HW2 2283   4.398   1.841   1.301  1.4679 -1.7729  0.2831
  700SOL     OW 2284   2.728   3.168   3.652  0.4407 -0.2276  0.9520
  700SOL    HW1 2285   2.632   3.195   3.653  0.1803 -0.5455 -2.3928
  700SOL    HW2 2286   2.735   3.071   3.627  1.5885  0.3562 -1.2601
  701SOL     OW 2287   0.139   2.413   5.926 -0.4452  0.5853  0.6492
  701SOL    HW1 2288   0.200   2.380   5.855  2.7753  1.2000  2.8762
  701SOL    HW2 2289   0.094   2.336   5.970  0.2980 -0.1052  0.2236
  702SOL     OW 2290   1.047   3.259   5.926 -0.3265 -0.2008  0.6490
  702SOL    HW1 2291   1.109   3.225   5.998  2.0934  0.6185 -0.9270
  702SOL    HW2 2292   0.979   3.189   5.906  0.9960 -1.7996  1.4648
  703SOL     OW 2293   3.352   2.756   6.321  0.0733 -0.4368 -0.4948
  703SOL    HW1 2294   3.445   2.720   6.324 -0.2317 -1.3562 -1.5126
  703SOL    HW2 2295   3.288   2.686   6.352 -0.2265  0.5195  1.1679
  704SOL     OW 2296   2.757   4.099   2.056 -0.3854  0.6657  0.3016
  704SOL    HW1 2297   2.783   4.141   2.142 -1.3219  0.2509  0.7936
  704SOL    HW2 2298   2.688   4.029   2.072 -0.6272  0.6355 -0.7943
  705SOL     OW 2299   5.701   3.380   6.493  0.3262  0.1455  0.0809
  705SOL    HW1 2300   5.786   3.376   6.545  0.5238  1.1951 -0.1395
  705SOL    HW2 2301   5.670   3.475   6.486 -1.7401 -0.3455  1.5467
  706SOL     OW 2302   0.353   3.836   1.277 -0.2855  0.5437 -0.2540
  706SOL    HW1 2303   0.384   3.925   1.308 -0.6406  0.0938  1.5090
  706SOL    HW2 2304   0.296   3.793   1.347 -0.6991 -0.7867 -1.3349
  707SOL     OW 2305   0.813   3.420   4.865  0.1959  0.6277  0.4681
  707SOL    HW1 2306   0.813   3.322   4.885  0.2525  0.5564  0.1219
  707SOL    HW2 2307   0.897   3.445   4.818 -1.1904  0.1924 -2.4911
  708SOL     OW 2308   6.683   4.512   5.933  0.5934  0.0861 -0.2221
  708SOL    HW1 2309   6.629   4.460   5.867 -0.5093  2.0494 -0.9542
  708SOL    HW2 2310   6.623   4.549   6.004  1.2897  0.6101  0.1059
  709SOL     OW 2311   5.688   3.856   1.824 -0.4362  0.0395 -0.0020
  709SOL    HW1 2312   5.634   3.940   1.832  0.7799  0.8708 -0.2875
  709SOL    HW2 2313   5.661   3.806   1.742 -0.6393  0.5500 -0.2483
  710SOL     OW 2314   0.152   2.457   2.833  0.5080  0.0320 -0.5353
  710SOL    HW1 2315   0.152   2.462   2.933  0.5409  1.0383 -0.5747
  710SOL    HW2 2316   0.213   2.527   2.796  0.0761  0.0264 -1.2797
  711SOL     OW 2317   5.834   2.971   1.456  0.5832 -0.0662  0.0580
  711SOL    HW1 2318   5.886   3.011   1.381  0.2431 -2.4563 -1.5905
  711SOL    HW2 2319   5.788   2.888   1.424 -0.7478 -0.4111  2.5750
  712SOL     OW 2320   0.169   2.291   3.461 -0.3025  0.2552  0.1578
  712SOL    HW1 2321   0.266   2.291   3.481 -0.4122  0.7045  0.7090
  712SOL    HW2 2322   0.124   2.367   3.509 -1.1323 -0.7269  0.9834
  713SOL     OW 2323   1.671   3.880   5.665 -0.4199  0.0087 -0.0868
  713SOL    HW1 2324   1.754   3.921   5.627  0.3104 -0.1061  1.2965
  713SOL    HW2 2325   1.616   3.951   5.709 -0.9788  0.0554 -0.8484
  714SOL     OW 2326   6.638   4.518   4.145  0.0127 -0.0990 -1.0664
  714SOL    HW1 2327   6.677   4.454   4.211 -1.1133 -1.6242 -1.8076
  714SOL    HW2 2328   6.656   4.611   4.175  1.1301 -0.7400  0.4122
  715SOL     OW 2329   1.729   3.848   0.154 -0.6201  0.1823 -0.6210
  715SOL    HW1 2330   1.734   3.803   0.065 -1.2668 -4.3240  1.3316
  715SOL    HW2 2331   1.748   3.782   0.226 -1.7610  3.1735  2.7523
  716SOL     OW 2332   2.606   3.957   3.311  0.6418  0.0043  0.2042
  716SOL    HW1 2333   2.600   3.891   3.386 -0.6886 -1.9579 -1.5392
  716SOL    HW2 2334   2.548   3.928   3.235 -0.3410  3.3936 -0.5507
  717SOL     OW 2335   5.355   3.387   2.376  0.3571 -0.2658  0.0014
  717SOL    HW1 2336   5.416   3.461   2.348 -0.7625  0.1409 -1.4260
  717SOL    HW2 2337   5.278   3.425   2.427  0.5501 -0.6430  0.5966
  718SOL     OW 2338   6.777   2.468   4.231  0.2140  0.5230  0.2607
  718SOL    HW1 2339   6.846   2.400   4.205  0.4462  0.6508  0.5436
  718SOL    HW2 2340   6.809   2.518   4.311 -0.3767  0.3310  0.6161
  719SOL     OW 2341   4.057   4.486   0.160  0.3704 -0.2621 -0.2779
  719SOL    HW1 2342   4.132   4.552   0.153 -0.5527  0.8768  0.2327
  719SOL    HW2 2343   3.978   4.530   0.202 -0.4437 -1.5691 -0.3928
  720SOL     OW 2344   6.089   3.884   0.253 -0.0666  0.1534 -0.3167
  720SOL    HW1 2345   6.021   3.814   0.274  0.2041  0.0598  0.2707
  720SOL    HW2 2346   6.129   3.866   0.163  0.2529 -0.6499 -0.0213
  721SOL     OW 2347   2.870   4.071   5.405  0.6252 -0.0315  0.4867
  721SOL    HW1 2348   2.791   4.072   5.344  0.0426 -0.1471  1.2186
  721SOL    HW2 2349   2.931   3.996   5.380  0.2440 -0.2603  0.2343
  722SOL     OW 2350   3.047   2.388   2.298  0.7350 -0.3304  0.2542
  722SOL    HW1 2351   3.049   2.292   2.326  1.8860  0.0449  1.5973
  722SOL    HW2 2352   3.082   2.396   2.205 -1.2126 -1.4007 -0.6246
  723SOL     OW 2353   4.711   3.836   3.041  0.7492 -0.0842 -0.4347
  723SOL    HW1 2354   4.630   3.894   3.030 -0.5976 -1.3084  2.1773
  723SOL    HW2 2355   4.690   3.743   3.013  1.0712 -0.5113  0.6911
  724SOL     OW 2356   1.296   4.002   5.424  0.4582  0.1475  0.3848
  724SOL    HW1 2357   1.254   4.036   5.340 -0.0397 -0.2015  0.4885
  724SOL    HW2 2358   1.305   3.902   5.419  0.2586  0.1062  0.8169
  725SOL     OW 2359   6.786   2.589   6.325 -0.2324  0.1327 -0.1207
  725SOL    HW1 2360   6.824   2.570   6.235  1.3498 -1.2223  0.7676
  725SOL    HW2 2361   6.847   2.649   6.376 -1.5970  1.7045 -0.2583
  726SOL     OW 2362   1.176   4.121   2.306  0.0134  0.3111 -0.3175
  726SOL    HW1 2363   1.260   4.132   2.360 -0.6525  1.1331  0.6165
  726SOL    HW2 2364   1.188   4.164   2.217  0.4731  0.7621 -0.0478
  727SOL     OW 2365   6.657   4.068   0.969 -0.4677  0.2350  0.7182
  727SOL    HW1 2366   6.616   3.977   0.979 -0.8622  0.3167 -0.0417
  727SOL    HW2 2367   6.667   4.110   1.059  1.0651 -1.1276  1.2506
  728SOL     OW 2368   4.204   3.797   5.726 -0.1208  0.2234  0.2706
  728SOL    HW1 2369   4.217   3.877   5.668  0.6784  1.0807  1.5866
  728SOL    HW2 2370   4.245   3.717   5.681 -3.0309 -0.0778 -2.2178
  729SOL     OW 2371   0.812   1.993   7.000 -0.3357  0.1108  0.5872
  729SOL    HW1 2372   0.850   2.061   7.062 -0.1140  0.7417 -0.2184
  729SOL    HW2 2373   0.875   1.915   6.993 -0.2950  0.1003  1.0337
  730SOL     OW 2374   0.231   4.165   1.545 -0.4482  0.3588 -0.0303
  730SOL    HW1 2375   0.221   4.263   1.561 -0.7251  0.2913  0.2106
  730SOL    HW2 2376   0.142   4.125   1.524 -0.2375  0.2773 -0.8053
  731SOL     OW 2377   2.118   2.703   0.822 -0.2107  0.0141 -0.5353
  731SOL    HW1 2378   2.206   2.659   0.808  0.2079  1.2148 -1.9355
  731SOL    HW2 2379   2.104   2.774   0.752 -2.3890 -0.3060 -0.5086
  732SOL     OW 2380   5.351   4.073   2.765  0.0489  0.1811  0.5612
  732SOL    HW1 2381   5.422   4.033   2.707 -0.1821  0.9807 -0.3115
  732SOL    HW2 2382   5.262   4.066   2.719 -0.3356 -0.2500  1.3629
  733SOL     OW 2383   5.372   1.979   1.238  0.2907  0.0838 -0.0498
  733SOL    HW1 2384   5.386   1.922   1.319  0.9761  0.9284  0.4507
  733SOL    HW2 2385   5.461   2.012   1.206 -0.0557  0.4439 -0.6442
  734SOL     OW 2386   1.677   3.554   3.699  0.2081 -0.4057  0.3224
  734SOL    HW1 2387   1.637   3.525   3.612  0.2624  0.8151 -0.1291
  734SOL    HW2 2388   1.724   3.642   3.686  0.8235 -0.5627  1.4268
  735SOL     OW 2389   2.017   4.369   1.810 -0.4316 -0.2117  0.1291
  735SOL    HW1 2390   1.939   4.387   1.871 -1.1928 -1.7867 -0.3295
  735SOL    HW2 2391   1.992   4.394   1.716  0.3321  1.1000  0.2411
  736SOL     OW 2392   2.158   2.328   2.966  0.1596  0.0173 -0.9257
  736SOL    HW1 2393   2.155   2.304   2.869 -0.2146  1.5132 -1.3108
  736SOL    HW2 2394   2.253   2.333   2.997  0.3885  1.3892 -1.7397
  737SOL     OW 2395   2.663   2.905   0.665  0.7621  0.1452  0.0643
  737SOL    HW1 2396   2.634   2.895   0.570  0.3310  0.4688  0.1607
  737SOL    HW2 2397   2.640   2.997   0.697 -0.8483 -0.5694  1.0837
  738SOL     OW 2398   4.381   3.611   2.800  0.6258  0.1794 -0.0423
  738SOL    HW1 2399   4.381   3.565   2.889  0.2106  2.4445  1.2227
  738SOL    HW2 2400   4.475   3.621   2.768  0.6965 -1.9350 -0.6218
  739SOL     OW 2401   5.153   1.909   3.073  0.2806 -0.3999  0.2419
  739SOL    HW1 2402   5.078   1.871   3.128  1.2418 -1.7436  0.6738
  739SOL    HW2 2403   5.179   1.999   3.108 -0.7830 -0.1356  0.3947
  740SOL     OW 2404   5.562   2.320   2.785  0.1995 -0.5153 -0.8323
  740SOL    HW1 2405   5.480   2.342   2.839  0.2729  0.2727 -1.0232
  740SOL    HW2 2406   5.624   2.264   2.840 -0.2971 -0.7949 -0.5517
  741SOL     OW 2407   6.239   4.047   2.722 -0.4876  0.0203 -0.0862
  741SOL    HW1 2408   6.324   4.003   2.691 -0.4546  0.1076 -0.1187
  741SOL    HW2 2409   6.258   4.102   2.803 -0.6955 -0.7325  0.4953
  742SOL     OW 2410   5.360   4.378   4.481 -0.2893  1.0537  0.3134
  742SOL    HW1 2411   5.273   4.379   4.431  0.1086 -1.6702 -0.6503
  742SOL    HW2 2412   5.428   4.430   4.430 -0.9637  1.9000  0.2612
  743SOL     OW 2413   4.911   3.324   6.222 -0.0137  0.0641 -0.0061
  743SOL    HW1 2414   4.856   3.255   6.269  1.2602 -1.2897 -0.4408
  743SOL    HW2 2415   4.851   3.379   6.163 -1.1734 -0.0957  0.9751
  744SOL     OW 2416   2.873   3.347   0.843 -0.3694  0.0421  0.0997
  744SOL    HW1 2417   2.778   3.342   0.874 -1.5141  1.9732 -2.6792
  744SOL    HW2 2418   2.910   3.438   0.861 -0.5072  0.6590 -2.3624
  745SOL     OW 2419   6.297   3.085   4.686  0.1195  0.5126  0.1292
  745SOL    HW1 2420   6.247   3.094   4.600 -1.0813 -4.9276 -0.0850
  745SOL    HW2 2421   6.391   3.116   4.672 -0.8993  3.1706 -1.9202
  746SOL     OW 2422   0.034   3.292   0.680  0.4142 -0.2345 -0.2304
  746SOL    HW1 2423  -0.025   3.313   0.601  0.1407  0.4868  0.1529
  746SOL    HW2 2424   0.111   3.357   0.682 -0.0037  0.2547  0.5267
  747SOL     OW 2425   3.749   3.212   5.316 -0.5680 -0.3208 -0.4588
  747SOL    HW1 2426   3.782   3.306   5.324 -1.6090  0.0572 -0.3981
  747SOL    HW2 2427   3.798   3.166   5.241 -1.0986  0.7621 -1.5116
  748SOL     OW 2428   6.677   3.697   6.254 -0.2652 -0.1898 -0.2273
  748SOL    HW1 2429   6.583   3.667   6.242 -0.4742  0.0721  0.6887
  748SOL    HW2 2430   6.704   3.686   6.349  0.4481  0.2716 -0.3655
  749SOL     OW 2431   4.239   4.320   2.119 -0.0122  0.0625 -0.2199
  749SOL    HW1 2432   4.298   4.367   2.054  0.5259 -0.5177 -0.1615
  749SOL    HW2 2433   4.279   4.231   2.142 -0.4757  0.0261  0.4769
  750SOL     OW 2434   2.312   3.136   1.387 -0.6012  0.1551 -0.3182
  750SOL    HW1 2435   2.344   3.048   1.422 -2.0758  0.5323  2.1814
  750SOL    HW2 2436   2.389   3.199   1.379  0.0644 -0.5224  0.5626
  751SOL     OW 2437   6.879   1.907   0.006  0.6455 -0.0132 -0.2742
  751SOL    HW1 2438   6.954   1.908   0.072  0.0127 -0.9540  0.4995
  751SOL    HW2 2439   6.810   1.974   0.033  0.9945  0.5406 -0.7386
  752SOL     OW 2440   3.849   1.873   6.864 -0.1356 -0.2291 -0.3832
  752SOL    HW1 2441   3.813   1.853   6.955  1.5092 -2.3274 -0.1084
  752SOL    HW2 2442   3.901   1.958   6.866 -0.0993 -0.2716  0.6516
  753SOL     OW 2443   0.242   3.289   2.642 -0.4242  0.5338  0.3406
  753SOL    HW1 2444   0.253   3.359   2.712  0.4926  1.5457 -0.7753
  753SOL    HW2 2445   0.254   3.198   2.683 -0.5115  1.0634  1.5863
  754SOL     OW 2446   3.255   2.064   4.427 -0.7866 -0.3071  0.1023
  754SOL    HW1 2447   3.348   2.029   4.435 -1.0512 -0.5424  3.2971
  754SOL    HW2 2448   3.227   2.062   4.331  2.2625 -0.7326 -0.8874
  755SOL     OW 2449   2.036   3.770   2.449  0.0961 -0.4760  0.5473
  755SOL    HW1 2450   2.017   3.807   2.358 -0.7407  0.9149  1.2388
  755SOL    HW2 2451   2.117   3.814   2.487  0.4624 -1.0752  0.4688
  756SOL     OW 2452   2.205   2.434   2.727  0.1163 -0.1567  0.1850
  756SOL    HW1 2453   2.153   2.459   2.645 -0.9386 -0.8193  0.6342
  756SOL    HW2 2454   2.293   2.482   2.726  0.5225 -0.8108 -1.7781
  757SOL     OW 2455   5.735   2.175   2.918  0.7752 -0.3662  0.1249
  757SOL    HW1 2456   5.810   2.161   2.983 -0.9797 -2.1577  1.8841
  757SOL    HW2 2457   5.698   2.086   2.890 -1.4330  0.4619  0.2208
  758SOL     OW 2458   5.411   4.466   5.909 -0.1073  0.0934 -0.2702
  758SOL    HW1 2459   5.367   4.458   5.998  1.6459 -0.1731  0.6126
  758SOL    HW2 2460   5.417   4.562   5.882 -1.1662  0.1339 -0.4012
  759SOL     OW 2461   1.975   2.174   6.230 -0.2726 -1.0657  0.2071
  759SOL    HW1 2462   2.050   2.215   6.177 -1.4298 -0.2339 -0.8461
  759SOL    HW2 2463   1.897   2.157   6.170 -1.7475  0.1877  1.6513
  760SOL     OW 2464   2.220   4.057   2.766  0.1354  0.0253  0.1664
  760SOL    HW1 2465   2.234   3.994   2.843  0.7711 -0.9066 -0.6760
  760SOL    HW2 2466   2.245   4.149   2.795 -0.5846 -0.1306  1.3649
  761SOL     OW 2467   5.873   4.579   5.291 -0.3936  0.4169  0.2911
  761SOL    HW1 2468   5.928   4.504   5.253 -0.6477  0.1884  0.3771
  761SOL    HW2 2469   5.879   4.578   5.391  0.1109  0.8953  0.2757
  762SOL     OW 2470   2.696   4.291   6.807  0.0001 -0.1858  0.6889
  762SOL    HW1 2471   2.634   4.255   6.737 -1.0738  1.8177  0.5241
  762SOL    HW2 2472   2.778   4.327   6.763 -0.5146  0.7456  0.4545
  763SOL     OW 2473   1.241   3.152   2.680 -0.1303  0.2755  0.2646
  763SOL    HW1 2474   1.288   3.130   2.766 -1.1060  0.2629  0.8010
  763SOL    HW2 2475   1.257   3.248   2.656  0.6962  0.1045  0.0994
  764SOL     OW 2476   2.883   2.520   5.301 -0.0322 -0.6486 -0.3725
  764SOL    HW1 2477   2.869   2.594   5.367  0.8712 -1.1068  0.3713
  764SOL    HW2 2478   2.813   2.524   5.230 -0.8207  0.0716  0.4256
  765SOL     OW 2479   6.942   3.619   4.142 -0.4220 -0.4166  0.1292
  765SOL    HW1 2480   7.021   3.640   4.083 -1.3458  1.7921 -0.4085
  765SOL    HW2 2481   6.905   3.529   4.116 -1.2223  0.7252 -3.2747
  766SOL     OW 2482   3.010   4.417   1.935 -0.7942 -0.3966  0.2510
  766SOL    HW1 2483   2.971   4.368   2.013  0.1975 -1.1382  0.3040
  766SOL    HW2 2484   3.027   4.512   1.962  0.5878 -0.9143  1.3496
  767SOL     OW 2485   0.326   4.171   6.690  0.1374  0.3229 -0.5559
  767SOL    HW1 2486   0.392   4.221   6.746  1.1905 -0.7646 -0.7926
  767SOL    HW2 2487   0.325   4.075   6.718 -1.0662  0.2498 -0.8229
  768SOL     OW 2488   0.380   3.627   0.908 -0.0792  0.0453  0.0739
  768SOL    HW1 2489   0.282   3.606   0.907 -0.0381 -0.3075  1.5189
  768SOL    HW2 2490   0.392   3.725   0.925 -0.1843  0.4635 -1.9953
  769SOL     OW 2491   4.116   4.532   1.042 -0.2633  0.0721 -0.2935
  769SOL    HW1 2492   4.076   4.527   1.134  0.4720 -1.1257 -0.0031
  769SOL    HW2 2493   4.122   4.439   1.004  1.9718  0.2117 -0.4029
  770SOL     OW 2494   6.268   2.300   0.495 -0.0920 -0.1298 -0.0782
  770SOL    HW1 2495   6.169   2.283   0.491 -0.2506  0.5728  0.6193
  770SOL    HW2 2496   6.316   2.213   0.501 -0.6000 -0.5410 -1.5914
  771SOL     OW 2497   2.863   4.172   6.095 -0.1985  0.3249 -0.4974
  771SOL    HW1 2498   2.927   4.249   6.097 -0.5292  0.7823 -3.2829
  771SOL    HW2 2499   2.782   4.197   6.042 -0.6961 -1.6760 -0.7761
  772SOL     OW 2500   1.054   2.552   1.363  0.2696  0.4145  0.3342
  772SOL    HW1 2501   0.984   2.602   1.312 -0.2467 -1.6158 -1.0794
  772SOL    HW2 2502   1.144   2.576   1.328 -0.0333 -0.3289 -1.0348
  773SOL     OW 2503   5.322   1.936   0.638 -0.2322  0.5007  0.1629
  773SOL    HW1 2504   5.249   1.867   0.628 -1.1019  1.6646 -2.2029
  773SOL    HW2 2505   5.350   1.940   0.734 -1.0390 -2.2154  0.6152
  774SOL     OW 2506   0.089   3.993   2.121 -0.1700  0.4639 -0.3720
  774SOL    HW1 2507   0.115   3.979   2.217  1.8461 -1.1260 -1.0760
  774SOL    HW2 2508   0.068   3.905   2.079 -0.0470  1.0293 -1.6632
  775SOL     OW 2509   0.603   2.704   4.594 -0.6393  0.1022 -0.1258
  775SOL    HW1 2510   0.657   2.738   4.671 -0.1557  1.2002 -0.9271
  775SOL    HW2 2511   0.564   2.781   4.543  0.0844 -0.5217 -1.7086
  776SOL     OW 2512   4.732   2.359   6.262 -0.4377 -0.0243  0.5172
  776SOL    HW1 2513   4.765   2.449   6.290  1.2432 -1.5158  4.0169
  776SOL    HW2 2514   4.633   2.353   6.275 -0.8467  1.7402 -1.3635
  777SOL     OW 2515   0.217   3.226   1.842 -0.5665 -0.3154  0.1927
  777SOL    HW1 2516   0.246   3.138   1.803  1.0050  0.5608 -0.7187
  777SOL    HW2 2517   0.253   3.234   1.935 -1.7353 -1.1172  0.7385
  778SOL     OW 2518   2.253   3.819   3.768 -0.3740 -0.7472  0.7025
  778SOL    HW1 2519   2.268   3.723   3.743  1.3515 -0.5041  0.7321
  778SOL    HW2 2520   2.272   3.832   3.865 -3.0012 -0.8275  1.3134
  779SOL     OW 2521   0.871   3.133   1.224 -0.1935 -0.5228 -0.5467
  779SOL    HW1 2522   0.829   3.068   1.287  2.6866 -2.1828 -0.1776
  779SOL    HW2 2523   0.893   3.087   1.138  0.4371  0.4024 -0.9019
  780SOL     OW 2524   2.967   3.806   6.781 -0.0141 -0.6049 -0.1106
  780SOL    HW1 2525   2.915   3.888   6.758 -0.6645 -0.8565  0.4118
  780SOL    HW2 2526   2.961   3.740   6.705 -0.4010 -0.5999 -0.0886
  781SOL     OW 2527   2.285   1.270   6.344 -0.0827 -0.2945 -0.4994
  781SOL    HW1 2528   2.204   1.256   6.288  0.3092 -4.0793 -0.3752
  781SOL    HW2 2529   2.257   1.294   6.437 -1.0402 -0.9790 -0.5988
  782SOL     OW 2530   4.024   4.188   4.946  0.2481 -0.3975  0.1901
  782SOL    HW1 2531   4.021   4.287   4.957  1.1905 -0.1010 -1.8424
  782SOL    HW2 2532   4.015   4.144   5.036 -0.7152  1.4819  1.0643
  783SOL     OW 2533   0.230   4.408   3.652  0.3116  0.0726  0.1899
  783SOL    HW1 2534   0.216   4.410   3.553 -0.9516  1.2067  0.3599
  783SOL    HW2 2535   0.184   4.328   3.690  0.6077 -0.2425 -0.1029
  784SOL     OW 2536   4.006   4.102   0.019  0.3510  0.2520 -0.0202
  784SOL    HW1 2537   4.006   4.197  -0.015 -0.4213  0.1469 -0.3450
  784SOL    HW2 2538   4.072   4.093   0.094 -0.9713  1.5636  1.3901
  785SOL     OW 2539   2.687   3.168   0.352 -0.5234  0.3020  0.3698
  785SOL    HW1 2540   2.764   3.167   0.287 -0.8652 -0.3639 -0.0355
  785SOL    HW2 2541   2.627   3.246   0.331  0.5464  1.4192  1.3141
  786SOL     OW 2542   2.389   4.491   1.614 -0.2717  0.3420  0.1337
  786SOL    HW1 2543   2.377   4.468   1.711  2.6817 -0.0458  0.4910
  786SOL    HW2 2544   2.475   4.540   1.601 -0.3723  0.0199 -2.3466
  787SOL     OW 2545   3.962   2.447   2.155 -0.1546 -0.4822  0.2687
  787SOL    HW1 2546   3.886   2.430   2.219  0.6211  0.4745  1.4975
  787SOL    HW2 2547   4.032   2.376   2.168  0.4605  0.2727  1.2483
  788SOL     OW 2548   4.910   3.495   5.260 -0.3394 -0.1962  0.1512
  788SOL    HW1 2549   4.847   3.428   5.220 -1.5880  1.5277 -0.9100
  788SOL    HW2 2550   4.959   3.542   5.187  1.3607 -0.6711  0.9291
  789SOL     OW 2551   4.059   4.023   6.002 -0.1107  0.1774  0.8819
  789SOL    HW1 2552   4.027   3.936   5.963  2.4836 -1.5354  2.3357
  789SOL    HW2 2553   4.063   4.016   6.101  1.6584  1.3887  0.9439
  790SOL     OW 2554   6.258   3.738   5.009 -0.1819 -0.0725  0.1140
  790SOL    HW1 2555   6.206   3.747   5.093  2.8021  0.9563  2.0101
  790SOL    HW2 2556   6.339   3.681   5.025  0.5197  0.2230 -2.0209
  791SOL     OW 2557   5.317   2.337   6.833  0.3338 -0.5072 -0.2296
  791SOL    HW1 2558   5.371   2.380   6.905  2.0461 -1.4582 -0.9017
  791SOL    HW2 2559   5.224   2.322   6.866 -0.1680  2.9669  0.2846
  792SOL     OW 2560   4.433   3.105   3.184  0.0884  0.0563 -0.0298
  792SOL    HW1 2561   4.489   3.061   3.114 -1.3521 -2.0458  0.0567
  792SOL    HW2 2562   4.337   3.083   3.169 -0.4897  1.5054  1.2749
  793SOL     OW 2563   5.923   2.207   2.051  0.1209 -0.6228  0.0020
  793SOL    HW1 2564   5.990   2.196   2.124 -0.6972  2.0686  1.2801
  793SOL    HW2 2565   5.849   2.267   2.082 -0.1027  0.9426 -3.1601
  794SOL     OW 2566   1.050   3.216   2.223 -0.2854 -0.3025 -0.4906
  794SOL    HW1 2567   1.007   3.253   2.140 -1.4619  0.2688  0.3313
  794SOL    HW2 2568   1.097   3.290   2.271 -0.5098 -0.4036 -0.1129
  795SOL     OW 2569   1.519   3.477   2.301  0.0278 -0.0936  0.2091
  795SOL    HW1 2570   1.572   3.465   2.217 -2.2675 -0.1738 -1.3076
  795SOL    HW2 2571   1.484   3.571   2.306  0.0707 -0.1096  1.0595
  796SOL     OW 2572   0.686   4.084   6.531  0.4025  0.0824  0.7446
  796SOL    HW1 2573   0.693   4.001   6.588 -0.4305 -0.3406  0.2485
  796SOL    HW2 2574   0.769   4.138   6.541  0.0239  0.3620  2.8886
  797SOL     OW 2575   5.123   4.626   6.158 -0.0935 -0.3140 -0.1036
  797SOL    HW1 2576   5.146   4.724   6.159 -0.0956 -0.3117 -0.4040
  797SOL    HW2 2577   5.091   4.600   6.067 -2.0473 -0.1374  0.4810
  798SOL     OW 2578   2.711   3.607   2.994 -0.5692 -0.4816  0.0005
  798SOL    HW1 2579   2.731   3.539   3.064 -0.6274 -1.9029 -1.3150
  798SOL    HW2 2580   2.658   3.681   3.035  2.2448  0.4937  2.2288
  799SOL     OW 2581   2.143   2.458   5.848  0.5529  0.0695  0.0423
  799SOL    HW1 2582   2.173   2.366   5.821  1.5794  0.9759 -2.1860
  799SOL    HW2 2583   2.209   2.526   5.815 -0.3842  1.6636  1.2849
  800SOL     OW 2584   0.700   4.329   5.819  0.2742 -0.0625  0.2946
  800SOL    HW1 2585   0.693   4.428   5.810  0.0048  0.2014  2.6408
  800SOL    HW2 2586   0.628   4.286   5.765  0.6193  0.9773 -1.0408
  801SOL     OW 2587   3.098   2.349   5.350  0.1024 -0.0365  0.2144
  801SOL    HW1 2588   3.020   2.396   5.308  1.8347  1.0539 -1.9833
  801SOL    HW2 2589   3.090   2.354   5.449 -3.0446 -0.7410  0.0994
  802SOL     OW 2590   6.365   4.297   4.815  0.2714  0.1699 -0.5333
  802SOL    HW1 2591   6.303   4.218   4.821  1.7703 -1.1427 -1.5196
  802SOL    HW2 2592   6.370   4.342   4.904 -1.3608 -0.2540 -0.2022
  803SOL     OW 2593   1.921   2.449   1.840 -0.1956 -0.2426 -0.4318
  803SOL    HW1 2594   1.866   2.519   1.795 -1.1900 -0.2537  0.7404
  803SOL    HW2 2595   1.886   2.358   1.817  1.7368 -0.5054 -2.8274
  804SOL     OW 2596   6.645   2.906   2.149  0.0554 -0.4801  0.2458
  804SOL    HW1 2597   6.641   2.820   2.097  1.4842 -0.8262  0.6613
  804SOL    HW2 2598   6.692   2.975   2.095  1.9070 -0.9560  1.1645
  805SOL     OW 2599   4.423   3.889   4.363 -0.0337 -0.3826 -0.1100
  805SOL    HW1 2600   4.464   3.925   4.447 -0.2330 -0.1849 -0.0956
  805SOL    HW2 2601   4.491   3.838   4.311  0.2893  0.1230 -0.1919
  806SOL     OW 2602   1.026   3.667   2.894 -0.3718 -0.0292  0.2304
  806SOL    HW1 2603   1.089   3.595   2.926 -0.1951  0.7473  1.7245
  806SOL    HW2 2604   0.954   3.625   2.838 -0.3436 -1.4049  1.1557
  807SOL     OW 2605   5.552   4.430   6.559  0.1148  0.3782 -0.3979
  807SOL    HW1 2606   5.620   4.487   6.606 -0.0835 -1.0663  1.7802
  807SOL    HW2 2607   5.555   4.337   6.596  1.5925 -1.6618 -4.9044
  808SOL     OW 2608   6.141   3.542   6.722 -0.3149 -0.1191 -0.2560
  808SOL    HW1 2609   6.174   3.454   6.757 -1.1940 -0.5195 -0.4080
  808SOL    HW2 2610   6.206   3.577   6.654  0.8285  0.1196  0.9229
  809SOL     OW 2611   5.162   2.487   2.301  0.3263  0.4913 -0.2890
  809SOL    HW1 2612   5.109   2.438   2.232  0.1502  0.2691  0.0028
  809SOL    HW2 2613   5.138   2.454   2.392  0.1221  1.1999 -0.0792
  810SOL     OW 2614   3.014   3.799   5.023 -0.7800 -0.4259 -0.2884
  810SOL    HW1 2615   3.011   3.699   5.031  1.0835 -0.4429  0.6925
  810SOL    HW2 2616   3.103   3.827   4.987 -1.6545  0.8555 -1.5419
  811SOL     OW 2617   2.882   4.024   5.744  0.4556 -0.1931  0.5554
  811SOL    HW1 2618   2.873   3.925   5.755 -0.7410 -0.6881 -3.2226
  811SOL    HW2 2619   2.797   4.068   5.771 -0.2223 -0.6328 -0.7668
  812SOL     OW 2620   5.132   2.702   2.084  0.0304 -0.1687  0.0498
  812SOL    HW1 2621   5.176   2.776   2.134  0.0117 -0.1588  0.0517
  812SOL    HW2 2622   5.089   2.639   2.149  0.7886 -0.6494  0.0878
  813SOL     OW 2623   1.763   2.427   4.510  0.2334  0.4590  0.5602
  813SOL    HW1 2624   1.739   2.412   4.414 -0.9754 -1.0399  1.0528
  813SOL    HW2 2625   1.862   2.429   4.520  0.3788 -0.2408 -0.6050
  814SOL     OW 2626   6.221   4.703   1.259  0.7627 -0.6889 -0.5641
  814SOL    HW1 2627   6.231   4.695   1.358 -1.0094  1.6814 -0.1156
  814SOL    HW2 2628   6.130   4.670   1.232  0.0913  1.3533 -0.9438
  815SOL     OW 2629   4.812   4.295   3.853  0.3859 -0.5585 -0.1305
  815SOL    HW1 2630   4.882   4.246   3.904  1.3086 -0.3921 -1.2018
  815SOL    HW2 2631   4.840   4.390   3.840 -0.1043 -0.4559 -0.4655
  816SOL     OW 2632   2.989   4.328   5.422  0.1801  0.4661  0.0596
  816SOL    HW1 2633   2.953   4.235   5.423  0.5739  0.2426 -2.0768
  816SOL    HW2 2634   3.032   4.348   5.510 -0.7558 -1.0046  0.8925
  817SOL     OW 2635   5.014   3.860   6.655  0.1235  0.7150 -0.2618
  817SOL    HW1 2636   5.070   3.865   6.737  1.1121  0.3720 -0.8977
  817SOL    HW2 2637   4.998   3.952   6.619 -2.0786  1.0912  1.4296
  818SOL     OW 2638   5.141   3.504   2.516  0.2963  0.5601  0.1229
  818SOL    HW1 2639   5.081   3.434   2.476  1.0329  0.2027 -0.3640
  818SOL    HW2 2640   5.100   3.537   2.601 -0.1889 -0.2773  0.2320
  819SOL     OW 2641   0.833   4.668   6.521  0.0412 -0.4218 -0.0482
  819SOL    HW1 2642   0.925   4.629   6.520  1.1010  1.8763 -1.0908
  819SOL    HW2 2643   0.784   4.640   6.439  0.5065 -0.2068 -0.4065
  820SOL     OW 2644   1.332   3.248   5.601  0.8998 -0.3528  0.4868
  820SOL    HW1 2645   1.288   3.158   5.596 -0.5377  0.3875 -1.7382
  820SOL    HW2 2646   1.432   3.236   5.599  0.7510 -1.9055  0.7037
  821SOL     OW 2647   4.775   2.927   3.425  0.1711 -0.0368 -0.0654
  821SOL    HW1 2648   4.757   2.856   3.493  2.7712 -2.2693 -1.5144
  821SOL    HW2 2649   4.825   2.888   3.348  0.1699  3.0534 -1.8014
  822SOL     OW 2650   4.343   2.977   2.411 -0.0861 -0.2668  0.2424
  822SOL    HW1 2651   4.428   2.986   2.359 -0.0000 -0.3556  0.3672
  822SOL    HW2 2652   4.352   2.902   2.476 -0.1535 -0.0877  0.4599
  823SOL     OW 2653   1.816   2.794   4.267 -0.1053 -0.2054 -0.7012
  823SOL    HW1 2654   1.836   2.884   4.305 -0.8290 -0.6049  0.7331
  823SOL    HW2 2655   1.742   2.800   4.201 -0.5734  0.1885 -0.1523
  824SOL     OW 2656   2.507   3.532   5.351 -0.2198  0.3599 -0.4121
  824SOL    HW1 2657   2.599   3.568   5.368 -0.1202  0.3124 -0.8348
  824SOL    HW2 2658   2.507   3.482   5.264 -0.3633 -0.6383  0.1554
  825SOL     OW 2659   6.330   3.031   1.145 -0.1939  0.0344 -0.5236
  825SOL    HW1 2660   6.310   3.086   1.227 -2.1894 -0.2259 -0.7782
  825SOL    HW2 2661   6.423   2.996   1.150  0.7145  2.3730  0.2635
  826SOL     OW 2662   6.109   3.888   0.587 -0.3942 -0.1048 -0.0732
  826SOL    HW1 2663   6.102   3.966   0.649  0.6699 -0.0742  0.0328
  826SOL    HW2 2664   6.113   3.920   0.492 -0.6685 -0.0706 -0.0724
  827SOL     OW 2665   5.113   2.425   2.572 -0.1750  0.4135 -0.7419
  827SOL    HW1 2666   5.093   2.475   2.657 -1.6352 -0.6548 -0.4148
  827SOL    HW2 2667   5.211   2.409   2.565 -0.0140  0.6135  0.7083
  828SOL     OW 2668   3.946   4.602   5.209 -0.2496  0.2629  0.5859
  828SOL    HW1 2669   3.870   4.592   5.274  0.1978 -0.0542  1.0674
  828SOL    HW2 2670   4.019   4.655   5.251  0.3808 -0.6328  0.6461
  829SOL     OW 2671   4.917   2.172   6.226 -0.3814 -0.2432 -0.0235
  829SOL    HW1 2672   4.917   2.128   6.136 -2.5323 -0.5217  0.0686
  829SOL    HW2 2673   4.848   2.244   6.228 -0.9073 -0.7471  1.6430
  830SOL     OW 2674   5.173   3.285   0.524 -0.3867  0.3024 -0.5818
  830SOL    HW1 2675   5.190   3.189   0.500  1.1893  0.3439  0.2574
  830SOL    HW2 2676   5.253   3.340   0.502 -1.8068  1.7813 -2.5250
  831SOL     OW 2677   1.491   2.010   5.723  0.4580  0.2375 -0.1018
  831SOL    HW1 2678   1.408   1.989   5.776  0.2465 -0.2400 -0.6100
  831SOL    HW2 2679   1.570   1.970   5.768  0.7099  2.3040  1.4285
  832SOL     OW 2680   3.201   2.701   1.701 -0.7390 -0.2705  0.2738
  832SOL    HW1 2681   3.122   2.752   1.736 -0.3986  0.5574 -0.1575
  832SOL    HW2 2682   3.241   2.648   1.775 -0.0526  1.4250  1.1639
  833SOL     OW 2683   5.741   4.024   1.540 -0.3319 -0.5096 -0.7287
  833SOL    HW1 2684   5.794   4.053   1.460  0.0158  1.4686  0.1546
  833SOL    HW2 2685   5.803   3.999   1.614 -0.6028  0.4224 -0.1645
  834SOL     OW 2686   4.364   3.109   5.354  0.0579 -0.2183 -0.1776
  834SOL    HW1 2687   4.287   3.050   5.331  0.3688 -1.0717  0.9324
  834SOL    HW2 2688   4.438   3.055   5.393  1.5468  0.4682 -1.8782
  835SOL     OW 2689   1.394   2.355   4.458  0.0533 -0.0875  0.1327
  835SOL    HW1 2690   1.437   2.444   4.447 -0.2763  0.1194  0.4999
  835SOL    HW2 2691   1.339   2.354   4.542 -2.7021  0.4941 -1.5340
  836SOL     OW 2692   1.260   3.006   5.923 -0.2244 -0.6684 -0.7368
  836SOL    HW1 2693   1.273   2.998   6.022 -0.1825  0.0668 -0.6788
  836SOL    HW2 2694   1.332   3.064   5.884  1.0212 -2.6283 -1.5210
  837SOL     OW 2695   3.235   2.194   2.599  0.1376  0.2162 -0.1214
  837SOL    HW1 2696   3.250   2.102   2.636 -0.2790  0.0377 -0.3939
  837SOL    HW2 2697   3.323   2.240   2.587  0.3782 -0.3167 -0.4214
  838SOL     OW 2698   0.538   1.937   0.023 -0.5855 -0.0770  0.3048
  838SOL    HW1 2699   0.494   1.985   0.098  0.2936  0.8198  0.2617
  838SOL    HW2 2700   0.638   1.949   0.028 -0.4497 -0.6985 -0.5245
  839SOL     OW 2701   1.441   4.530   4.676  0.3134  0.3864  0.3467
  839SOL    HW1 2702   1.530   4.509   4.635  0.3492 -0.6405  0.9171
  839SOL    HW2 2703   1.373   4.541   4.604  0.4264 -1.1567 -0.0126
  840SOL     OW 2704   1.273   3.624   0.952 -0.0394  0.2108 -0.0465
  840SOL    HW1 2705   1.234   3.577   1.031  1.2408  0.4555  0.7545
  840SOL    HW2 2706   1.305   3.556   0.886 -0.4694 -0.0072 -0.0341
  841SOL     OW 2707   6.422   3.623   6.234 -0.0030  0.7893 -0.3929
  841SOL    HW1 2708   6.380   3.668   6.314 -0.9130  1.2460 -1.1074
  841SOL    HW2 2709   6.350   3.579   6.180  0.9717 -3.0956  1.1662
  842SOL     OW 2710   4.219   1.707   4.100 -0.0267  0.1261  0.5320
  842SOL    HW1 2711   4.217   1.619   4.053  0.9056 -0.7647  2.0840
  842SOL    HW2 2712   4.304   1.755   4.076 -0.9863  1.1019 -1.1009
  843SOL     OW 2713   5.280   3.931   1.952  0.3123  1.0473  0.3632
  843SOL    HW1 2714   5.205   3.988   1.985 -0.4754  0.1674  0.1393
  843SOL    HW2 2715   5.245   3.863   1.888  0.8176 -1.1123  2.2506
  844SOL     OW 2716   5.160   4.482   0.821  0.9050 -0.4152  0.3680
  844SOL    HW1 2717   5.207   4.436   0.746  1.1606 -0.8306  0.7762
  844SOL    HW2 2718   5.226   4.502   0.894  0.6268 -0.1798  0.5574
  845SOL     OW 2719   6.037   2.849   5.270  0.1082  0.2256 -0.3620
  845SOL    HW1 2720   6.079   2.940   5.269  1.4220 -0.3513 -0.2464
  845SOL    HW2 2721   5.948   2.853   5.225 -0.3134  1.7639  0.5369
  846SOL     OW 2722   0.807   2.276   3.949  0.4019 -0.4946  0.0030
  846SOL    HW1 2723   0.857   2.362   3.961  1.1154 -0.8019 -0.7246
  846SOL    HW2 2724   0.835   2.211   4.021 -0.7352  0.1348  1.0502
  847SOL     OW 2725   1.441   4.481   2.278 -0.0846 -0.4995 -0.0743
  847SOL    HW1 2726   1.439   4.469   2.377 -2.7189  0.3157  0.0484
  847SOL    HW2 2727   1.349   4.464   2.240  0.5611  0.4168 -2.2123
  848SOL     OW 2728   2.037   3.345   4.539 -0.1097  0.4304  0.6622
  848SOL    HW1 2729   2.119   3.290   4.522 -0.4062 -0.0138  0.6603
  848SOL    HW2 2730   2.059   3.419   4.602  0.1317 -0.1016  1.2115
  849SOL     OW 2731   2.655   2.903   4.685 -0.5601 -0.3999 -0.5038
  849SOL    HW1 2732   2.589   2.864   4.620 -0.1397 -0.8320 -0.6768
  849SOL    HW2 2733   2.624   2.993   4.714 -1.3944 -0.7324 -0.3349
  850SOL     OW 2734   4.917   4.514   1.823  0.3487 -0.2937  0.4843
  850SOL    HW1 2735   4.997   4.453   1.819 -0.0988 -0.8364 -1.1253
  850SOL    HW2 2736   4.844   4.471   1.875  0.7461 -0.2333  1.0990
  851SOL     OW 2737   4.694   3.591   2.960 -0.1427  0.2595 -0.2779
  851SOL    HW1 2738   4.772   3.563   3.016 -1.2979 -1.2964  0.6652
  851SOL    HW2 2739   4.726   3.623   2.871  1.5756  0.1042  0.2501
  852SOL     OW 2740   6.620   3.977   4.940  0.3235  0.0702  0.1939
  852SOL    HW1 2741   6.642   4.073   4.927  2.1768 -0.4972 -1.2719
  852SOL    HW2 2742   6.612   3.958   5.038  3.3740  1.0928  0.7668
  853SOL     OW 2743   0.990   2.216   5.164  0.2440  0.1421 -0.1699
  853SOL    HW1 2744   1.004   2.186   5.258 -0.4404  0.1089 -0.0776
  853SOL    HW2 2745   1.079   2.228   5.120  0.5786  0.5517  0.6010
  854SOL     OW 2746   3.430   3.712   6.212 -0.1327  0.1893  0.4943
  854SOL    HW1 2747   3.473   3.729   6.124 -2.4534  2.6774 -0.2973
  854SOL    HW2 2748   3.452   3.786   6.276 -0.2526 -0.4394  1.2863
  855SOL     OW 2749   6.212   4.409   2.774  0.0364  0.6549  0.4011
  855SOL    HW1 2750   6.158   4.475   2.721 -1.0030 -0.3714  0.1563
  855SOL    HW2 2751   6.283   4.369   2.716 -1.1371 -0.5135 -0.2755
  856SOL     OW 2752   6.657   3.409   1.962  0.1300  0.5494  0.3357
  856SOL    HW1 2753   6.653   3.507   1.946  0.3488  0.3002 -1.3778
  856SOL    HW2 2754   6.567   3.369   1.947  0.1589  0.4121  0.5215
  857SOL     OW 2755   0.812   2.672   5.364  0.0449  0.0783  0.2961
  857SOL    HW1 2756   0.873   2.729   5.418 -0.8759  0.2729  1.1604
  857SOL    HW2 2757   0.848   2.579   5.359 -0.1869 -0.1242  1.8531
  858SOL     OW 2758   1.171   2.210   4.320 -0.8818 -0.1432  0.3743
  858SOL    HW1 2759   1.080   2.228   4.356 -1.1563  2.4631 -1.3130
  858SOL    HW2 2760   1.238   2.264   4.371 -0.7634  0.5316 -0.4713
  859SOL     OW 2761   6.940   3.325   0.400 -0.0719  0.2889 -0.5887
  859SOL    HW1 2762   6.869   3.257   0.381 -0.1128  0.4766 -1.1141
  859SOL    HW2 2763   6.899   3.407   0.440 -0.0763  0.1703 -0.3492
  860SOL     OW 2764   5.045   1.978   2.804  0.3312  0.1013  0.4708
  860SOL    HW1 2765   4.951   1.946   2.812 -0.1082  1.4814  1.1702
  860SOL    HW2 2766   5.093   1.964   2.891  1.0169 -1.2262 -0.0811
  861SOL     OW 2767   1.338   4.592   5.438  0.2261  0.0292  1.2807
  861SOL    HW1 2768   1.308   4.498   5.454  1.5535 -0.4780  0.9354
  861SOL    HW2 2769   1.394   4.596   5.355  0.5769  1.0307  1.5406
  862SOL     OW 2770   1.719   4.025   4.481  0.2515 -0.1411 -0.3672
  862SOL    HW1 2771   1.697   4.114   4.442 -0.6161 -0.4427 -0.5872
  862SOL    HW2 2772   1.646   3.961   4.461 -0.1553 -0.3631  1.5886
  863SOL     OW 2773   6.036   2.180   0.206 -0.5425 -0.7565  0.1458
  863SOL    HW1 2774   6.117   2.150   0.155 -1.0984 -1.2670 -0.4476
  863SOL    HW2 2775   5.954   2.163   0.151 -0.9692  0.8512  0.2398
  864SOL     OW 2776   4.622   4.503   0.097  0.4719 -0.3618  0.2319
  864SOL    HW1 2777   4.675   4.472   0.019 -0.2913  2.5366 -1.5969
  864SOL    HW2 2778   4.685   4.538   0.168  1.1068 -0.6001 -0.2050
  865SOL     OW 2779   3.784   4.125   5.959  0.2366  0.8140 -0.1611
  865SOL    HW1 2780   3.745   4.108   6.050 -0.5256  0.9619 -0.4547
  865SOL    HW2 2781   3.878   4.157   5.969  0.6585 -0.5487  0.5158
  866SOL     OW 2782   2.331   3.304   1.631 -0.0193  0.2024 -0.2349
  866SOL    HW1 2783   2.273   3.225   1.615 -1.0280  0.7267  0.7319
  866SOL    HW2 2784   2.417   3.274   1.673 -0.7558 -0.3196  0.9672
  867SOL     OW 2785   3.712   1.986   1.129 -1.0470 -0.3497 -0.0749
  867SOL    HW1 2786   3.661   1.984   1.043 -1.3304  1.3184  0.0086
  867SOL    HW2 2787   3.734   2.081   1.152  0.2144 -0.8685  1.0086
  868SOL     OW 2788   0.371   4.108   3.280 -0.0745  0.0407  0.2743
  868SOL    HW1 2789   0.427   4.121   3.362 -0.5596 -0.5703  0.7152
  868SOL    HW2 2790   0.398   4.174   3.210  0.3086  0.6128  0.9482
  869SOL     OW 2791   0.150   3.647   3.977  0.2529  0.0825  0.5156
  869SOL    HW1 2792   0.249   3.660   3.971  0.1462  0.8789  0.3571
  869SOL    HW2 2793   0.114   3.618   3.889  0.4281 -0.8900  0.7486
  870SOL     OW 2794   2.565   4.079   4.827 -0.4638 -0.2138  0.0700
  870SOL    HW1 2795   2.637   4.148   4.839  0.0654 -1.0352  1.9368
  870SOL    HW2 2796   2.491   4.096   4.891 -1.1471 -0.3901 -0.6560
  871SOL     OW 2797   6.714   2.534   2.207  0.4809  0.3192  0.2641
  871SOL    HW1 2798   6.699   2.475   2.287  0.5857 -2.2543 -1.4750
  871SOL    HW2 2799   6.627   2.549   2.160  0.8177 -0.7053 -0.7336
  872SOL     OW 2800   4.159   4.307   0.347 -0.0737  0.0419 -0.4199
  872SOL    HW1 2801   4.189   4.218   0.313  2.7485  1.1811 -1.1490
  872SOL    HW2 2802   4.150   4.371   0.271  0.3792  1.0347  0.3431
  873SOL     OW 2803   0.510   2.769   6.238 -0.0814 -0.3707 -0.1962
  873SOL    HW1 2804   0.416   2.777   6.273 -0.0879 -0.0446 -0.2812
  873SOL    HW2 2805   0.532   2.851   6.184  0.3099 -0.3745 -0.0437
  874SOL     OW 2806   5.571   3.249   5.099 -0.6169 -0.0785  0.3712
  874SOL    HW1 2807   5.573   3.151   5.119 -1.5555 -0.0595  0.6169
  874SOL    HW2 2808   5.481   3.274   5.064  0.2988  0.2996 -1.8932
  875SOL     OW 2809   4.434   2.485   5.411 -0.1256  0.0700 -0.0463
  875SOL    HW1 2810   4.455   2.518   5.503  0.0547 -0.2613  0.0357
  875SOL    HW2 2811   4.341   2.447   5.410  0.1960 -0.7523  0.2375
  876SOL     OW 2812   6.155   2.290   2.162 -0.2089  0.1851 -0.5102
  876SOL    HW1 2813   6.127   2.324   2.072  1.2213 -0.0793 -1.0817
  876SOL    HW2 2814   6.210   2.360   2.208  0.0939 -0.1432 -0.3672
  877SOL     OW 2815   0.372   3.110   0.887 -0.1052 -0.5350  0.1496
  877SOL    HW1 2816   0.383   3.204   0.855  1.8496 -0.9184 -0.4623
  877SOL    HW2 2817   0.278   3.080   0.870 -1.3815  1.9076  2.1531
  878SOL     OW 2818   2.453   4.276   2.207  0.9329  0.3343 -0.3099
  878SOL    HW1 2819   2.425   4.224   2.127  2.1132 -0.0622 -0.4838
  878SOL    HW2 2820   2.376   4.330   2.240  0.6328  1.1617 -2.2192
  879SOL     OW 2821   5.483   4.857   0.234  0.4665 -0.1542 -0.0864
  879SOL    HW1 2822   5.488   4.816   0.143  0.1066 -0.3208 -0.0327
  879SOL    HW2 2823   5.570   4.901   0.256  0.7214 -0.5500 -0.3056
  880SOL     OW 2824   5.729   3.212   3.841  0.1482  0.8233  0.5189
  880SOL    HW1 2825   5.699   3.120   3.813 -0.0315  1.0623 -0.1020
  880SOL    HW2 2826   5.810   3.237   3.788  1.8576 -0.0463  2.5853
  881SOL     OW 2827   6.751   2.862   0.903 -0.2201 -0.2797  0.0466
  881SOL    HW1 2828   6.718   2.937   0.845  0.3055  1.2415  1.6265
  881SOL    HW2 2829   6.744   2.776   0.853  0.5159  0.9767 -2.4003
  882SOL     OW 2830   6.988   2.054   2.196 -0.4930  0.2960  0.1978
  882SOL    HW1 2831   6.944   1.964   2.185 -1.4075  0.8324 -0.8269
  882SOL    HW2 2832   7.008   2.070   2.292  1.5483 -1.8398  0.2270
  883SOL     OW 2833   1.628   3.963   0.583 -0.3382 -0.4267 -0.0484
  883SOL    HW1 2834   1.651   4.050   0.627 -1.8198 -0.1256  0.1932
  883SOL    HW2 2835   1.710   3.907   0.575  0.2806  0.1711  1.6212
  884SOL     OW 2836   2.386   3.323   4.828 -0.1616 -0.1975  0.3931
  884SOL    HW1 2837   2.403   3.301   4.732  2.5191  2.0598  0.2329
  884SOL    HW2 2838   2.291   3.303   4.851 -0.4882 -2.1744 -2.2875
  885SOL     OW 2839   6.061   3.798   1.398  0.0891  0.3482  0.2460
  885SOL    HW1 2840   6.001   3.758   1.467  0.3153  0.4329  0.4920
  885SOL    HW2 2841   6.034   3.764   1.307 -0.1074  0.1146  0.3890
  886SOL     OW 2842   5.198   4.067   6.016 -0.5392 -0.2786 -0.2178
  886SOL    HW1 2843   5.128   4.007   6.056  0.3703 -1.5464 -0.4788
  886SOL    HW2 2844   5.267   4.012   5.970  0.4171  0.9776 -0.3421
  887SOL     OW 2845   4.314   4.346   6.169  0.4350  0.0755  0.9136
  887SOL    HW1 2846   4.382   4.283   6.131 -1.2574 -0.9105 -0.6133
  887SOL    HW2 2847   4.330   4.356   6.267  1.6229 -1.6421  0.9457
  888SOL     OW 2848   1.446   3.877   4.421 -0.1301  0.1965  0.3917
  888SOL    HW1 2849   1.418   3.942   4.492 -1.8642  1.0108 -0.9643
  888SOL    HW2 2850   1.369   3.817   4.399  0.6343 -0.5725 -0.2467
  889SOL     OW 2851   6.272   3.609   5.831 -0.3889 -0.4321  0.2278
  889SOL    HW1 2852   6.348   3.663   5.794 -0.6392 -0.2614 -0.0390
  889SOL    HW2 2853   6.261   3.525   5.777 -0.7410 -0.1933 -0.0754
  890SOL     OW 2854   1.699   2.949   6.947 -0.1863  0.3253 -0.2656
  890SOL    HW1 2855   1.611   2.994   6.931 -0.8632 -0.6213  0.6982
  890SOL    HW2 2856   1.683   2.856   6.981  1.1700  0.5917  1.2031
  891SOL     OW 2857   0.026   3.128   5.259  0.6528 -0.0784 -0.1481
  891SOL    HW1 2858  -0.044   3.129   5.330  0.0263 -0.1276 -0.7504
  891SOL    HW2 2859   0.088   3.205   5.272 -1.1780  1.6944 -1.2113
  892SOL     OW 2860   0.728   2.199   5.453  0.2590 -0.4481  0.0526
  892SOL    HW1 2861   0.813   2.172   5.498 -1.0104 -1.0023  2.2868
  892SOL    HW2 2862   0.677   2.117   5.427  0.4142 -0.1230 -1.3407
  893SOL     OW 2863   6.062   2.326   2.811  0.4101 -0.3493 -0.2935
  893SOL    HW1 2864   6.120   2.402   2.782  1.7481 -1.1987  0.0546
  893SOL    HW2 2865   5.998   2.357   2.881  1.5632  0.2633  0.5163
  894SOL     OW 2866   1.332   3.472   5.404  0.4047 -0.1658 -0.1092
  894SOL    HW1 2867   1.272   3.397   5.433  1.0609 -0.8776 -0.5479
  894SOL    HW2 2868   1.422   3.460   5.446  1.0819 -0.6847 -1.6407
  895SOL     OW 2869   0.321   2.629   3.214 -0.7834 -0.3031  0.1364
  895SOL    HW1 2870   0.411   2.614   3.255 -1.0200 -0.1509  0.7165
  895SOL    HW2 2871   0.329   2.698   3.142 -0.1027 -1.5909 -1.0684
  896SOL     OW 2872   2.127   2.889   3.743 -0.8152 -0.1137  0.2413
  896SOL    HW1 2873   2.137   2.989   3.743  1.1967 -0.2872  0.2346
  896SOL    HW2 2874   2.104   2.858   3.836  2.6285  0.0742  1.3053
  897SOL     OW 2875   6.672   4.241   5.338  0.3236  0.0816  0.1101
  897SOL    HW1 2876   6.654   4.334   5.305 -1.6709  0.1428  1.1607
  897SOL    HW2 2877   6.764   4.236   5.376  0.0232  2.0336  1.2356
  898SOL     OW 2878   5.837   3.033   2.699 -0.1468  0.3509 -0.1580
  898SOL    HW1 2879   5.899   3.110   2.695 -0.8918  0.9773  0.1533
  898SOL    HW2 2880   5.883   2.951   2.664  0.5456  0.9939 -0.7869
  899SOL     OW 2881   0.779   3.765   2.437 -0.0884  0.6155 -0.2428
  899SOL    HW1 2882   0.852   3.812   2.486 -1.1416  1.5012  0.5293
  899SOL    HW2 2883   0.702   3.749   2.499 -0.6541 -0.0761 -1.0960
  900SOL     OW 2884   2.565   2.647   0.599  0.0171  0.4255 -0.2614
  900SOL    HW1 2885   2.616   2.713   0.654  1.0593 -0.1993 -0.4559
  900SOL    HW2 2886   2.614   2.629   0.514  0.1722 -1.1863  0.1265
  901SOL     OW 2887   6.121   4.119   5.649 -0.8428  0.4044 -0.2332
  901SOL    HW1 2888   6.107   4.077   5.739 -0.8456  2.8145  0.9797
  901SOL    HW2 2889   6.213   4.158   5.645 -0.1425 -1.2567 -2.0364
  902SOL     OW 2890   2.686   2.957   2.069  0.4457 -0.2263 -0.2353
  902SOL    HW1 2891   2.767   3.015   2.070  0.1842  0.1824  1.9776
  902SOL    HW2 2892   2.654   2.943   2.162 -1.0477 -1.7921 -0.9293
  903SOL     OW 2893   5.613   3.004   3.695  0.4046 -0.1905 -0.1839
  903SOL    HW1 2894   5.532   2.945   3.692 -0.9361  1.5826 -1.7009
  903SOL    HW2 2895   5.643   3.023   3.602  0.8673  1.3775  0.2641
  904SOL     OW 2896   4.403   2.510   3.782  0.0238  0.3555  0.0889
  904SOL    HW1 2897   4.360   2.428   3.820  0.4821 -0.3773 -0.9346
  904SOL    HW2 2898   4.484   2.532   3.836  1.8816 -1.9016 -1.5670
  905SOL     OW 2899   4.809   4.210   5.857  0.3559 -0.1497  0.0014
  905SOL    HW1 2900   4.805   4.300   5.813  0.2089  0.6312  1.5432
  905SOL    HW2 2901   4.736   4.202   5.925 -1.0228 -2.3004 -1.5851
  906SOL     OW 2902   4.838   3.079   5.106  0.4537 -0.6073  0.1401
  906SOL    HW1 2903   4.804   3.115   5.019  2.4672  0.4722 -0.2523
  906SOL    HW2 2904   4.766   3.025   5.150 -2.1258  2.3825 -0.0976
  907SOL     OW 2905   4.474   3.576   6.167 -0.5354 -0.0981  0.6661
  907SOL    HW1 2906   4.414   3.603   6.093 -0.6680 -1.8554  0.0746
  907SOL    HW2 2907   4.453   3.629   6.249 -1.3470  0.8725 -0.1524
  908SOL     OW 2908   1.666   4.404   4.560  0.4930  0.0536  0.4276
  908SOL    HW1 2909   1.730   4.366   4.626 -0.0473 -0.3725  0.7101
  908SOL    HW2 2910   1.583   4.348   4.557  0.9665 -0.6501 -1.4679
  909SOL     OW 2911   6.140   2.625   6.057  0.2784  0.6125 -0.4752
  909SOL    HW1 2912   6.091   2.553   6.007  2.2306 -0.4170 -1.0238
  909SOL    HW2 2913   6.137   2.606   6.155 -1.8489  1.5378 -0.3067
  910SOL     OW 2914   2.605   2.746   1.620 -0.1235  0.4413  0.0360
  910SOL    HW1 2915   2.672   2.708   1.556  0.3832 -0.3335  0.9891
  910SOL    HW2 2916   2.645   2.749   1.711 -0.6476  2.0415  0.2312
  911SOL     OW 2917   6.159   4.337   6.016  0.2010  0.7138 -0.0649
  911SOL    HW1 2918   6.212   4.420   6.002  0.6376  0.4296 -0.1048
  911SOL    HW2 2919   6.208   4.259   5.978 -0.4236  0.5032 -0.4655
  912SOL     OW 2920   1.167   4.556   4.091 -0.2815 -0.1675 -0.6105
  912SOL    HW1 2921   1.144   4.624   4.160 -1.4313  0.2280 -1.3383
  912SOL    HW2 2922   1.250   4.507   4.117  0.8840  1.8790 -0.3360
  913SOL     OW 2923   0.528   4.415   6.016  0.6351 -0.7011 -0.4988
  913SOL    HW1 2924   0.616   4.387   5.979  0.5186 -1.2297 -0.3746
  913SOL    HW2 2925   0.543   4.477   6.093  0.8838 -0.0867 -1.0312
  914SOL     OW 2926   1.508   3.469   1.408  0.1873  0.0622 -0.0819
  914SOL    HW1 2927   1.455   3.519   1.339 -0.8104 -1.7668 -0.7201
  914SOL    HW2 2928   1.447   3.407   1.458  1.1560  0.3356  1.5221
  915SOL     OW 2929   5.547   2.616   6.210  1.0063 -0.0371  0.2055
  915SOL    HW1 2930   5.576   2.521   6.225  2.0727  0.4073  1.0851
  915SOL    HW2 2931   5.610   2.678   6.257 -1.1730  1.0210  1.9013
  916SOL     OW 2932   0.154   4.418   2.253  0.9463  0.2669  0.0931
  916SOL    HW1 2933   0.223   4.489   2.237 -0.1477  1.0641 -1.3844
  916SOL    HW2 2934   0.133   4.372   2.167  0.1880 -0.4867  0.6653
  917SOL     OW 2935   5.426   4.319   6.876  0.1255  0.2976 -0.1676
  917SOL    HW1 2936   5.505   4.368   6.912  0.3867 -0.4461  0.3064
  917SOL    HW2 2937   5.453   4.268   6.794  0.2209 -0.1720  0.1468
  918SOL     OW 2938   6.363   3.154   1.762  0.4056 -0.1740  0.2769
  918SOL    HW1 2939   6.299   3.223   1.730  1.2826 -0.1001 -1.4324
  918SOL    HW2 2940   6.334   3.064   1.730  1.6650 -0.0161 -1.4358
  919SOL     OW 2941   6.557   2.339   4.164 -0.4723 -0.1074 -0.3244
  919SOL    HW1 2942   6.470   2.380   4.192 -0.6909 -0.5329 -0.3769
  919SOL    HW2 2943   6.633   2.390   4.204 -0.7281  0.6636 -0.7961
  920SOL     OW 2944   3.813   3.041   4.927 -0.5355 -0.0379 -0.0850
  920SOL    HW1 2945   3.850   2.958   4.885 -0.4958 -0.4251  0.7001
  920SOL    HW2 2946   3.794   3.024   5.024  1.5364  1.4708  0.6640
  921SOL     OW 2947   6.633   3.594   1.133  0.3270  0.3318  0.3754
  921SOL    HW1 2948   6.685   3.679   1.134 -0.0457  0.5609  1.0006
  921SOL    HW2 2949   6.689   3.521   1.172 -0.3266  0.9171  2.5901
  922SOL     OW 2950   5.480   2.882   0.155 -0.3646 -0.2640 -0.0177
  922SOL    HW1 2951   5.456   2.915   0.246  1.0593  0.9445 -0.0323
  922SOL    HW2 2952   5.552   2.940   0.117 -0.3981 -1.2098 -1.6094
  923SOL     OW 2953   0.500   2.203   3.896  0.1322 -0.0634 -0.1897
  923SOL    HW1 2954   0.497   2.177   3.992 -0.0752 -3.0216 -0.9085
  923SOL    HW2 2955   0.590   2.183   3.858  0.6428  2.2893 -0.3857
  924SOL     OW 2956   0.704   4.392   0.439  0.1697  0.0602 -0.3985
  924SOL    HW1 2957   0.680   4.348   0.526  1.8150 -0.6767 -0.2719
  924SOL    HW2 2958   0.622   4.430   0.397 -1.1357 -2.0550  0.1044
  925SOL     OW 2959   6.874   2.811   3.516 -0.2994 -0.2848 -0.3538
  925SOL    HW1 2960   6.948   2.773   3.461  0.2228  0.9431 -0.5343
  925SOL    HW2 2961   6.792   2.754   3.505  0.3864 -1.2218 -0.7581
  926SOL     OW 2962   6.460   3.767   5.430 -0.3545  0.6354 -0.2456
  926SOL    HW1 2963   6.372   3.721   5.418 -0.5413  1.3547 -1.9727
  926SOL    HW2 2964   6.477   3.782   5.527 -0.9533 -1.7425  0.3033
  927SOL     OW 2965   4.885   4.458   0.821 -0.6995  0.5525  0.2799
  927SOL    HW1 2966   4.982   4.477   0.840 -0.6865 -0.2356  1.0590
  927SOL    HW2 2967   4.834   4.458   0.907 -1.3619  0.7365 -0.1069
  928SOL     OW 2968   3.574   2.763   3.658 -0.6767  0.7298 -0.3538
  928SOL    HW1 2969   3.622   2.760   3.745  0.4459  0.9350 -0.9441
  928SOL    HW2 2970   3.620   2.703   3.592 -1.1504  1.0246 -0.9727
  929SOL     OW 2971   0.155   2.669   4.174 -0.2359 -0.2750  0.2323
  929SOL    HW1 2972   0.114   2.578   4.179 -1.5951  0.3220  0.2696
  929SOL    HW2 2973   0.255   2.660   4.171 -0.3491 -1.7603  0.1283
  930SOL     OW 2974   5.549   3.684   0.354  0.3195  0.3606 -0.2348
  930SOL    HW1 2975   5.570   3.607   0.414 -1.2226 -0.4979 -0.7501
  930SOL    HW2 2976   5.605   3.677   0.271 -1.1657 -1.3459 -1.1585
  931SOL     OW 2977   0.054   1.892   1.887 -0.4612  0.4166  0.4154
  931SOL    HW1 2978   0.070   1.820   1.954 -1.1492  0.6475  0.8451
  931SOL    HW2 2979  -0.040   1.884   1.852  0.0822 -0.0693 -0.9787
  932SOL     OW 2980   6.188   4.437   4.389  0.3954 -0.0682 -0.0997
  932SOL    HW1 2981   6.142   4.349   4.394  0.7742 -0.3051 -0.6629
  932SOL    HW2 2982   6.234   4.456   4.476 -0.5176  0.0454  0.3689
  933SOL     OW 2983   2.956   3.759   2.325  0.2741 -0.2438 -0.1990
  933SOL    HW1 2984   3.016   3.694   2.278  2.4907  0.7273  1.1257
  933SOL    HW2 2985   3.005   3.845   2.338 -2.0433  1.1954 -0.5157
  934SOL     OW 2986   4.960   1.636   2.769  0.0625  0.2595  0.2029
  934SOL    HW1 2987   5.043   1.681   2.735  0.4906  0.6228  1.6737
  934SOL    HW2 2988   4.980   1.541   2.791  0.4007  0.6254  1.5781
  935SOL     OW 2989   3.571   3.148   5.628 -0.1417  0.2036 -0.3340
  935SOL    HW1 2990   3.565   3.241   5.591  0.1311 -0.1383 -1.2522
  935SOL    HW2 2991   3.487   3.098   5.607 -0.1236  0.1093 -0.1871
  936SOL     OW 2992   1.532   3.574   4.207 -0.1236 -0.4705 -0.1244
  936SOL    HW1 2993   1.613   3.630   4.191 -0.5315  0.1662  0.0158
  936SOL    HW2 2994   1.524   3.505   4.134  1.0388 -1.1434  0.3574
  937SOL     OW 2995   5.631   2.345   6.275  0.1465 -0.0754 -0.1532
  937SOL    HW1 2996   5.678   2.260   6.255  0.2143 -0.1135  0.1715
  937SOL    HW2 2997   5.592   2.342   6.367 -2.6098 -1.0259 -1.2487
  938SOL     OW 2998   0.734   4.270   5.492 -0.2990  0.3598  0.7058
  938SOL    HW1 2999   0.807   4.202   5.501 -0.3647  0.2634  0.5160
  938SOL    HW2 3000   0.658   4.247   5.553 -0.0140  0.6684  1.1842
  939SOL     OW 3001   3.929   4.119   0.470 -0.4336 -0.6711  0.3671
  939SOL    HW1 3002   4.007   4.172   0.435 -1.7880  2.3455  1.5661
  939SOL    HW2 3003   3.950   4.087   0.563 -1.3035  2.0279  1.5768
  940SOL     OW 3004   2.713   2.090   4.430 -0.0449 -0.2387  0.2237
  940SOL    HW1 3005   2.735   2.105   4.334  2.2719  0.3020  0.7837
  940SOL    HW2 3006   2.783   2.032   4.472 -1.6542 -1.4710  1.3243
  941SOL     OW 3007   2.619   2.609   1.208  0.4707  0.4251 -0.0499
  941SOL    HW1 3008   2.603   2.615   1.109 -0.3561  1.4116  0.1161
  941SOL    HW2 3009   2.540   2.567   1.252 -0.4681  2.6112  0.4730
  942SOL     OW 3010   2.380   3.002   4.233  0.3545  0.0080 -0.0814
  942SOL    HW1 3011   2.312   2.928   4.232 -0.9254  1.0987  1.2279
  942SOL    HW2 3012   2.420   3.012   4.142 -0.4655 -1.3734 -0.6259
  943SOL     OW 3013   1.874   1.903   0.782  0.9220  0.4450 -0.1576
  943SOL    HW1 3014   1.828   1.980   0.738 -1.6437 -0.3362  0.9446
  943SOL    HW2 3015   1.921   1.935   0.864 -0.0557  0.9015  0.2458
  944SOL     OW 3016   6.362   2.910   4.397 -0.2703 -0.5434  0.5884
  944SOL    HW1 3017   6.337   2.989   4.341 -0.6627 -1.9806 -1.4094
  944SOL    HW2 3018   6.279   2.858   4.420 -0.2198  0.4371  3.2961
  945SOL     OW 3019   2.355   1.984   6.603 -0.1460 -0.6337  0.0882
  945SOL    HW1 3020   2.381   2.053   6.535 -0.9255  0.0519  0.4598
  945SOL    HW2 3021   2.408   1.901   6.588  1.1707  0.2047 -0.0744
  946SOL     OW 3022   1.060   3.772   4.925 -0.0191  0.0132  0.1108
  946SOL    HW1 3023   1.020   3.710   4.992  0.1004  1.2897  1.4145
  946SOL    HW2 3024   0.987   3.814   4.871 -0.1643 -0.4599 -0.0694
  947SOL     OW 3025   5.380   3.257   2.663 -0.3969  0.2036 -0.4771
  947SOL    HW1 3026   5.284   3.228   2.663 -0.2637 -0.5025 -2.8908
  947SOL    HW2 3027   5.439   3.177   2.676 -0.1289  0.4137 -0.4069
  948SOL     OW 3028   3.788   3.905   5.563  0.1526 -0.1729 -0.6715
  948SOL    HW1 3029   3.766   3.868   5.653  0.9275  0.5752 -0.1646
  948SOL    HW2 3030   3.718   3.970   5.535  0.8325  0.9795  0.2180
  949SOL     OW 3031   2.539   4.650   6.448  0.5416  0.1656 -0.2658
  949SOL    HW1 3032   2.581   4.634   6.359  0.9738 -2.4796  0.3189
  949SOL    HW2 3033   2.607   4.686   6.512  0.7628  0.1508 -0.4920
  950SOL     OW 3034   2.955   3.913   3.536 -0.3152 -0.4865  0.2777
  950SOL    HW1 3035   3.035   3.878   3.584  0.6516 -0.3140 -1.1339
  950SOL    HW2 3036   2.888   3.947   3.602  2.0301  2.1707  1.5213
  951SOL     OW 3037   4.252   1.762   1.582 -0.2159  0.3609  0.1370
  951SOL    HW1 3038   4.201   1.734   1.664 -2.0353 -0.2946 -1.1481
  951SOL    HW2 3039   4.209   1.843   1.543  1.0840  1.1033  0.2144
  952SOL     OW 3040   6.045   2.022   1.445 -0.0727 -0.7148  0.2334
  952SOL    HW1 3041   5.959   1.978   1.474 -0.0884 -1.0150 -0.2501
  952SOL    HW2 3042   6.121   1.981   1.494 -0.1638 -0.7686  0.3311
  953SOL     OW 3043   2.175   3.680   2.743  0.0258 -0.1387 -0.2945
  953SOL    HW1 3044   2.257   3.653   2.794 -0.3856 -0.7778  0.0380
  953SOL    HW2 3045   2.129   3.599   2.708 -0.7923  0.1756  0.0259
  954SOL     OW 3046   4.751   3.603   3.389 -0.0765  0.2704  0.0439
  954SOL    HW1 3047   4.675   3.593   3.325 -0.0820 -2.8287  0.3828
  954SOL    HW2 3048   4.804   3.685   3.364 -1.0604  0.1616 -2.8509
  955SOL     OW 3049   3.545   3.870   0.179 -0.0832  0.0288  0.0918
  955SOL    HW1 3050   3.603   3.807   0.127 -0.6977 -1.9310  1.6351
  955SOL    HW2 3051   3.595   3.955   0.195  0.8633 -0.0943 -1.8865
  956SOL     OW 3052   3.570   3.710   5.238  0.0624 -1.1617 -0.1717
  956SOL    HW1 3053   3.540   3.696   5.333 -0.8260 -0.3866 -0.3254
  956SOL    HW2 3054   3.516   3.651   5.177  0.0526 -1.0373 -0.2824
  957SOL     OW 3055   0.199   2.903   6.955 -0.6398 -0.4402  0.8131
  957SOL    HW1 3056   0.258   2.835   6.911  1.9884  1.9655  0.3386
  957SOL    HW2 3057   0.127   2.931   6.891  0.4434 -0.2018 -0.3303
  958SOL     OW 3058   3.904   1.966   3.854 -0.0388 -0.4037 -0.1518
  958SOL    HW1 3059   3.902   1.926   3.946  0.5496 -1.0013 -0.3863
  958SOL    HW2 3060   3.934   2.061   3.860 -0.9354 -0.1407  0.3629
  959SOL     OW 3061   4.168   4.287   0.929 -0.5660  0.6123  0.3260
  959SOL    HW1 3062   4.209   4.223   0.995  0.0493  2.3487  1.6903
  959SOL    HW2 3063   4.206   4.270   0.838 -1.0887 -1.5253  0.4298
  960SOL     OW 3064   1.273   2.261   0.631 -0.7603 -0.4973  0.4606
  960SOL    HW1 3065   1.334   2.238   0.554 -1.4880 -0.0994 -0.2551
  960SOL    HW2 3066   1.257   2.179   0.686 -1.1308 -1.0714 -0.4717
  961SOL     OW 3067   0.974   2.210   2.603  0.0574 -0.8681 -0.5574
  961SOL    HW1 3068   0.932   2.127   2.565 -0.7349 -1.7976  2.1409
  961SOL    HW2 3069   0.911   2.287   2.593 -0.1695 -1.1014 -0.9936
  962SOL     OW 3070   4.716   4.002   1.399 -0.7115  0.0083  0.3832
  962SOL    HW1 3071   4.709   3.934   1.472  0.7163  1.4743  1.9442
  962SOL    HW2 3072   4.792   4.064   1.417 -1.8675  1.9605 -1.0651
  963SOL     OW 3073   1.080   2.936   3.375 -0.0903 -0.2599 -0.5853
  963SOL    HW1 3074   1.145   2.889   3.434 -1.1302 -0.8069  0.1608
  963SOL    HW2 3075   1.038   2.870   3.312 -0.7237 -0.1393 -0.3020
  964SOL     OW 3076   3.811   3.811   2.375  0.3127  0.2714  0.0494
  964SOL    HW1 3077   3.890   3.749   2.377  0.6566  0.6054 -1.4522
  964SOL    HW2 3078   3.837   3.895   2.327 -0.8710  0.5205 -0.1722
  965SOL     OW 3079   5.567   4.326   3.716  0.5054  0.4046 -0.2673
  965SOL    HW1 3080   5.641   4.351   3.654  0.6017  0.5018 -0.1127
  965SOL    HW2 3081   5.544   4.229   3.703  2.6164 -0.4510  1.6788
  966SOL     OW 3082   0.567   2.179   6.869  0.0267 -0.1782  0.1540
  966SOL    HW1 3083   0.601   2.095   6.912  1.2524 -0.0788 -0.5668
  966SOL    HW2 3084   0.533   2.158   6.777  3.2609  0.5246 -1.3215
  967SOL     OW 3085   6.884   4.172   3.132 -0.0358 -0.4066  0.6420
  967SOL    HW1 3086   6.886   4.257   3.079 -0.5283 -1.3494 -0.9471
  967SOL    HW2 3087   6.913   4.191   3.226 -1.5391  1.8041  0.7486
  968SOL     OW 3088   1.643   2.159   5.563 -0.6654 -0.0058 -0.4749
  968SOL    HW1 3089   1.739   2.138   5.548  0.3673  2.3395  2.0286
  968SOL    HW2 3090   1.607   2.101   5.637 -0.4615  0.6661  0.1677
  969SOL     OW 3091   1.750   3.257   3.279  0.1143  0.2984  1.0471
  969SOL    HW1 3092   1.686   3.226   3.209  0.3107 -2.4517  1.9502
  969SOL    HW2 3093   1.843   3.229   3.254  0.4295  0.8188  1.5955
  970SOL     OW 3094   5.678   3.095   2.386  0.6936  0.3401 -0.5688
  970SOL    HW1 3095   5.710   3.156   2.459  0.5817  0.8248 -0.9233
  970SOL    HW2 3096   5.734   3.109   2.304 -0.8083  1.6962 -1.4301
  971SOL     OW 3097   3.389   4.437   0.251 -0.1736  0.4315 -0.6993
  971SOL    HW1 3098   3.318   4.367   0.253  0.5546 -0.2944  0.2591
  971SOL    HW2 3099   3.450   4.426   0.329  0.3988  1.6822 -0.9380
  972SOL     OW 3100   4.848   2.105   6.551 -0.4286 -0.4904  0.8154
  972SOL    HW1 3101   4.930   2.055   6.579 -0.4107 -1.2824 -0.5828
  972SOL    HW2 3102   4.839   2.102   6.452  0.1540  3.2275  0.5198
  973SOL     OW 3103   6.433   3.280   5.360 -0.2845  0.5101  0.5130
  973SOL    HW1 3104   6.432   3.287   5.261 -0.2946 -1.2426  0.3604
  973SOL    HW2 3105   6.339   3.273   5.394 -0.2405  0.1202  0.5570
  974SOL     OW 3106   4.635   3.017   3.009 -0.2228  0.2972 -0.1615
  974SOL    HW1 3107   4.710   2.953   3.025 -0.3704 -0.3165 -1.7664
  974SOL    HW2 3108   4.671   3.109   3.002  0.1238  0.2766  1.0271
  975SOL     OW 3109   3.027   4.162   4.069 -0.9516 -0.6557  0.2719
  975SOL    HW1 3110   3.097   4.091   4.062 -2.1416 -1.6857 -3.1650
  975SOL    HW2 3111   3.026   4.215   3.984 -2.5533  1.1229  1.3354
  976SOL     OW 3112   1.194   1.797   4.492  0.0419 -0.2406  0.5261
  976SOL    HW1 3113   1.263   1.869   4.498 -0.3023  0.0883  0.6301
  976SOL    HW2 3114   1.147   1.804   4.404 -1.5234  1.1057  1.4085
  977SOL     OW 3115   2.189   2.648   3.327  0.0048 -0.2308 -0.2109
  977SOL    HW1 3116   2.171   2.553   3.302 -1.2474 -0.2180  0.5855
  977SOL    HW2 3117   2.141   2.671   3.412  0.4248  1.0657 -0.2934
  978SOL     OW 3118   2.827   3.995   3.791 -0.0817 -0.0570 -0.3685
  978SOL    HW1 3119   2.824   4.076   3.850 -1.6182  0.0226 -0.5139
  978SOL    HW2 3120   2.747   3.938   3.809  0.9770 -1.5821 -0.2561
  979SOL     OW 3121   3.223   3.231   5.007 -0.3116  0.4668 -0.4622
  979SOL    HW1 3122   3.177   3.189   4.929 -2.2284 -0.5156  1.1015
  979SOL    HW2 3123   3.157   3.243   5.081  1.0386  2.9493  0.4421
  980SOL     OW 3124   1.745   3.696   1.444 -0.3461  0.8007  0.0138
  980SOL    HW1 3125   1.687   3.715   1.365 -0.4014 -0.0892 -0.1678
  980SOL    HW2 3126   1.833   3.658   1.413 -0.0702  1.1630  0.3416
  981SOL     OW 3127   5.789   3.377   5.190  0.0733 -0.3689 -0.0252
  981SOL    HW1 3128   5.822   3.438   5.118 -0.7156 -0.0632 -0.1360
  981SOL    HW2 3129   5.712   3.324   5.156 -0.7661  0.2940  0.8080
  982SOL     OW 3130   5.469   2.206   2.126  0.0919 -0.0481  0.2438
  982SOL    HW1 3131   5.443   2.295   2.163  2.1450  0.9956 -0.6648
  982SOL    HW2 3132   5.508   2.149   2.199  0.7186  0.6177  0.4387
  983SOL     OW 3133   2.804   4.401   0.233 -0.2050  0.1138  0.5518
  983SOL    HW1 3134   2.809   4.306   0.202  1.0773  0.3910 -0.1797
  983SOL    HW2 3135   2.760   4.405   0.323 -0.0732 -1.1946  0.6928
  984SOL     OW 3136   1.381   2.861   2.682  0.1330  0.0709  0.1726
  984SOL    HW1 3137   1.369   2.762   2.667  2.4450 -0.2867  0.3022
  984SOL    HW2 3138   1.359   2.882   2.777 -0.1086 -0.3592  0.2189
  985SOL     OW 3139   1.663   3.593   2.782 -0.4188 -0.0988 -0.1554
  985SOL    HW1 3140   1.732   3.637   2.840  0.7345 -1.9265 -0.0574
  985SOL    HW2 3141   1.577   3.644   2.789  0.1306  0.6707  1.8911
  986SOL     OW 3142   1.438   2.032   0.067  0.5289 -0.1475  0.5512
  986SOL    HW1 3143   1.511   2.073   0.122  0.2537  1.3991 -0.1730
  986SOL    HW2 3144   1.362   2.007   0.127  1.0588 -0.3987  1.1272
  987SOL     OW 3145   4.574   2.870   2.753  0.4359  0.3687  0.4077
  987SOL    HW1 3146   4.648   2.876   2.685  0.5366  0.2620  0.5064
  987SOL    HW2 3147   4.555   2.962   2.789 -1.5094  0.9091 -1.7531
  988SOL     OW 3148   4.629   2.326   2.617 -0.0930 -0.7859 -0.3912
  988SOL    HW1 3149   4.727   2.312   2.608 -0.4688 -3.6457 -0.9772
  988SOL    HW2 3150   4.597   2.383   2.542  1.1564  0.7079  0.1543
  989SOL     OW 3151   3.997   3.298   5.089  0.4972 -0.1353  0.9920
  989SOL    HW1 3152   3.957   3.350   5.165  1.2900  3.4334 -0.7978
  989SOL    HW2 3153   4.089   3.268   5.114  0.3965  0.1718  1.7740
  990SOL     OW 3154   1.409   4.438   2.555 -0.0299 -0.0141  0.4628
  990SOL    HW1 3155   1.336   4.403   2.614  0.8468  0.7170  2.0518
  990SOL    HW2 3156   1.491   4.455   2.610  1.3308 -0.7114 -1.2615
  991SOL     OW 3157   0.649   3.127   0.264 -0.4907  0.6477  0.2590
  991SOL    HW1 3158   0.642   3.215   0.311  1.7751  0.9466  0.1437
  991SOL    HW2 3159   0.629   3.140   0.167  0.0097  1.0921  0.2096
  992SOL     OW 3160   0.756   4.295   4.031 -0.5461 -0.4297  0.4997
  992SOL    HW1 3161   0.771   4.340   4.118 -1.4884  1.7436 -0.3955
  992SOL    HW2 3162   0.685   4.225   4.041 -0.1884 -0.6576  1.5747
  993SOL     OW 3163   3.811   4.550   2.592 -0.3607  0.8567 -0.4579
  993SOL    HW1 3164   3.886   4.578   2.532 -0.1749  1.7195  0.1610
  993SOL    HW2 3165   3.777   4.461   2.563 -1.2610  1.8664 -2.7750
  994SOL     OW 3166   4.159   2.083   4.061 -0.2315  0.0674  0.0728
  994SOL    HW1 3167   4.227   2.030   4.011 -1.4951 -1.5252 -0.0628
  994SOL    HW2 3168   4.111   2.144   3.998  0.1793  0.2304 -0.0813
  995SOL     OW 3169   3.326   2.286   0.010 -0.2146  0.6211  0.0973
  995SOL    HW1 3170   3.366   2.371   0.044  1.4594 -0.0957  0.0245
  995SOL    HW2 3171   3.310   2.225   0.087  1.3126 -0.0730 -0.0888
  996SOL     OW 3172   2.688   3.223   5.963 -0.2042 -0.2627  0.1365
  996SOL    HW1 3173   2.624   3.210   6.038 -0.8566  0.0950 -0.3461
  996SOL    HW2 3174   2.769   3.272   5.997 -1.4726  1.9400  0.1787
  997SOL     OW 3175   1.267   2.810   4.146 -0.4176  0.3058  0.4436
  997SOL    HW1 3176   1.336   2.738   4.155 -0.0436  0.5952 -0.0620
  997SOL    HW2 3177   1.216   2.818   4.232 -1.9365 -2.0307 -0.1515
  998SOL     OW 3178   0.176   4.779   6.205 -0.0498  0.0729 -0.2084
  998SOL    HW1 3179   0.134   4.722   6.134  0.8930 -1.8881  0.7474
  998SOL    HW2 3180   0.156   4.741   6.295  0.8102  1.1419  0.4585
  999SOL     OW 3181   5.444   3.896   6.043  0.0367 -0.4569  0.1715
  999SOL    HW1 3182   5.411   3.806   6.012  2.0473 -0.8949 -0.8546
  999SOL    HW2 3183   5.429   3.904   6.142 -0.0024 -2.0001  0.3213
 1000SOL     OW 3184   2.170   2.363   6.537  0.5163  0.0193  0.7006
 1000SOL    HW1 3185   2.189   2.278   6.488 -0.6826  1.5717 -2.7893
 1000SOL    HW2 3186   2.250   2.423   6.533 -0.2971  1.0357 -1.5133
 1001SOL     OW 3187   1.902   4.007   1.283  0.0741  0.1963 -0.2016
 1001SOL    HW1 3188   1.830   4.055   1.232 -0.3336 -0.3795 -0.1867
 1001SOL    HW2 3189   1.975   4.071   1.306  1.0026  0.1985 -2.8021
 1002SOL     OW 3190   2.271   4.337   2.812  0.5500  0.1010 -0.8073
 1002SOL    HW1 3191   2.369   4.349   2.794  0.4614  1.1211 -0.6696
 1002SOL    HW2 3192   2.256   4.323   2.910  0.6754 -1.4921 -0.9968
 1003SOL     OW 3193   6.341   2.577   6.830 -0.0732  0.7919  0.4924
 1003SOL    HW1 3194   6.262   2.608   6.882 -1.3025  0.9351 -1.3950
 1003SOL    HW2 3195   6.398   2.655   6.806 -0.0230  0.8398  0.7585
 1004SOL     OW 3196   3.671   2.955   6.047  0.5549  0.0365  0.7376
 1004SOL    HW1 3197   3.668   3.037   5.989  0.2962 -0.9746 -0.7375
 1004SOL    HW2 3198   3.706   2.878   5.994 -0.6710 -1.1786  1.6097
 1005SOL     OW 3199   5.390   3.847   0.758 -0.2217  0.2093 -0.2772
 1005SOL    HW1 3200   5.328   3.925   0.771 -1.7704 -1.1966  1.2796
 1005SOL    HW2 3201   5.341   3.774   0.710  0.8267 -0.2976 -0.6066
 1006SOL     OW 3202   3.981   2.558   5.727  0.2209 -0.3180 -0.3158
 1006SOL    HW1 3203   3.891   2.555   5.770  0.5563  1.6352  0.6519
 1006SOL    HW2 3204   4.038   2.484   5.762 -0.2820 -0.1874  0.8147
 1007SOL     OW 3205   5.280   4.411   6.553 -0.0340  0.2345  0.4280
 1007SOL    HW1 3206   5.250   4.319   6.530  1.1976 -0.5880  1.8933
 1007SOL    HW2 3207   5.380   4.415   6.552 -0.0663  1.5661  0.3591
 1008SOL     OW 3208   2.408   1.974   5.113 -0.6866 -0.4105  0.0157
 1008SOL    HW1 3209   2.348   2.018   5.046 -0.4614  0.2511  0.2438
 1008SOL    HW2 3210   2.360   1.966   5.201 -0.5407 -0.1390  0.1199
 1009SOL     OW 3211   2.057   3.388   5.583  0.3707 -0.5591 -0.0070
 1009SOL    HW1 3212   2.047   3.485   5.560 -0.5821 -0.4180  0.9229
 1009SOL    HW2 3213   2.148   3.357   5.557  0.7292  0.6162 -0.2120
 1010SOL     OW 3214   6.916   3.644   3.303  0.4684  0.1900 -0.2867
 1010SOL    HW1 3215   6.874   3.556   3.322  1.2273 -0.0358  0.3813
 1010SOL    HW2 3216   6.876   3.713   3.364  1.6116 -0.1856  0.9464
 1011SOL     OW 3217   4.406   4.214   4.100  0.0998  0.3886  0.3037
 1011SOL    HW1 3218   4.329   4.278   4.107 -0.3851  0.1161 -1.9074
 1011SOL    HW2 3219   4.486   4.262   4.062  0.1324 -0.0019 -0.1268
 1012SOL     OW 3220   1.556   3.752   1.242  0.3147  0.3364  0.1818
 1012SOL    HW1 3221   1.471   3.702   1.228  0.4585  0.0535  0.3220
 1012SOL    HW2 3222   1.615   3.743   1.161  0.7880 -0.6017  0.6149
 1013SOL     OW 3223   5.834   3.914   6.444  0.2877 -0.0237 -0.0435
 1013SOL    HW1 3224   5.806   4.010   6.436  1.4811  0.3407 -0.1109
 1013SOL    HW2 3225   5.771   3.856   6.393  0.8830  0.9803 -1.9921
 1014SOL     OW 3226   4.698   3.537   3.646 -0.6729  0.3561  1.2451
 1014SOL    HW1 3227   4.710   3.559   3.549  2.6090 -1.4384  1.1113
 1014SOL    HW2 3228   4.622   3.473   3.657 -1.3540  0.9167 -0.0659
 1015SOL     OW 3229   2.093   3.446   0.873  0.3205  0.1674 -0.0342
 1015SOL    HW1 3230   2.139   3.530   0.901  0.8639 -0.1048 -0.0764
 1015SOL    HW2 3231   2.044   3.461   0.787  0.5208  0.4083 -0.1072
 1016SOL     OW 3232   2.492   4.472   2.510  0.0893 -0.0613  0.0733
 1016SOL    HW1 3233   2.414   4.413   2.531  0.7208 -1.2719 -0.8292
 1016SOL    HW2 3234   2.472   4.525   2.427  0.7658 -1.5563 -1.1139
 1017SOL     OW 3235   4.137   4.032   2.446 -0.1831  0.0437 -0.0257
 1017SOL    HW1 3236   4.114   3.993   2.535 -0.5875  0.9048  0.2640
 1017SOL    HW2 3237   4.089   4.119   2.435  0.7294  0.4921 -0.6156
 1018SOL     OW 3238   3.078   2.754   0.458  0.1966 -0.0354 -0.4789
 1018SOL    HW1 3239   3.069   2.852   0.480  2.5907  0.2264 -0.3806
 1018SOL    HW2 3240   3.055   2.700   0.539 -2.8958  0.2812 -1.0310
 1019SOL     OW 3241   4.035   1.888   1.952  0.1375  0.2717 -0.1616
 1019SOL    HW1 3242   4.134   1.877   1.947 -0.0072 -1.2380 -0.2928
 1019SOL    HW2 3243   3.997   1.891   1.860 -0.0744 -0.8279 -0.1248
 1020SOL     OW 3244   1.862   3.942   4.704  0.1649  0.0532 -0.0306
 1020SOL    HW1 3245   1.782   3.902   4.750 -0.4677 -1.4323 -2.2839
 1020SOL    HW2 3246   1.835   3.979   4.615  2.2850 -2.5629 -1.9028
 1021SOL     OW 3247   6.898   4.370   6.292 -0.6192 -0.0713  0.5317
 1021SOL    HW1 3248   6.853   4.339   6.376 -1.0378  0.0933  0.3707
 1021SOL    HW2 3249   6.842   4.345   6.213  0.1002 -0.8278  0.2449
 1022SOL     OW 3250   0.307   3.794   0.037  0.2292  0.0283  0.1101
 1022SOL    HW1 3251   0.254   3.861   0.088  2.0874  2.2811 -0.7414
 1022SOL    HW2 3252   0.331   3.717   0.097 -0.0670  1.1968  1.7971
 1023SOL     OW 3253   2.104   2.356   2.035 -0.2446 -0.7010  0.5082
 1023SOL    HW1 3254   2.082   2.259   2.024 -2.0212 -0.2993  0.1634
 1023SOL    HW2 3255   2.042   2.410   1.979  0.4453  0.6657  1.0370
 1024SOL     OW 3256   3.169   3.337   1.866 -0.1970  0.2726  0.4342
 1024SOL    HW1 3257   3.197   3.250   1.826 -1.5445 -1.1539  2.4001
 1024SOL    HW2 3258   3.237   3.407   1.844  1.1799 -1.3680 -0.8006
 1025SOL     OW 3259   4.909   3.411   3.285  0.5485  1.2355  0.0103
 1025SOL    HW1 3260   4.839   3.477   3.312  2.1104  3.6423 -1.4251
 1025SOL    HW2 3261   4.875   3.357   3.208 -0.1546  1.5408  0.0944
 1026SOL     OW 3262   1.508   3.239   4.487  0.3114 -0.1853 -0.7461
 1026SOL    HW1 3263   1.458   3.162   4.446 -1.9594  0.4380  0.6953
 1026SOL    HW2 3264   1.549   3.210   4.574  2.0609 -0.5332 -1.6448
 1027SOL     OW 3265   0.370   2.529   2.270 -0.2865 -0.4273 -0.1365
 1027SOL    HW1 3266   0.272   2.510   2.273 -0.3166 -1.0584 -2.8045
 1027SOL    HW2 3267   0.417   2.457   2.219  1.3825  0.5505 -0.0725
 1028SOL     OW 3268   3.949   3.578   2.360  0.2051 -0.6420 -0.1432
 1028SOL    HW1 3269   3.880   3.541   2.422 -0.9646  1.4639 -0.1085
 1028SOL    HW2 3270   4.040   3.569   2.401 -0.3299 -1.1267  0.9503
 1029SOL     OW 3271   6.118   2.558   4.412 -0.5182  0.4077  0.1993
 1029SOL    HW1 3272   6.144   2.591   4.502  0.3577  0.9456 -0.2365
 1029SOL    HW2 3273   6.064   2.474   4.421  0.2336  0.0141  1.1952
 1030SOL     OW 3274   0.761   2.413   4.723 -0.0284 -0.2066 -0.2937
 1030SOL    HW1 3275   0.718   2.403   4.813  0.0145  1.6239 -0.0427
 1030SOL    HW2 3276   0.690   2.423   4.653 -0.0527 -1.1774 -0.4205
 1031SOL     OW 3277   1.632   4.264   4.091 -0.1693 -0.4613 -0.1717
 1031SOL    HW1 3278   1.670   4.181   4.050  0.7331  0.3972 -1.1388
 1031SOL    HW2 3279   1.664   4.272   4.185  0.5698 -0.6806 -0.4015
 1032SOL     OW 3280   4.402   4.099   0.417  0.6519  0.3985 -0.1727
 1032SOL    HW1 3281   4.468   4.164   0.380  1.5373 -0.6304 -0.4540
 1032SOL    HW2 3282   4.427   4.076   0.511  0.3970  0.3910 -0.1051
 1033SOL     OW 3283   2.119   4.108   5.002 -0.4794  0.2613 -0.1225
 1033SOL    HW1 3284   2.056   4.183   5.025 -0.1689  0.0724  1.4129
 1033SOL    HW2 3285   2.126   4.101   4.902 -1.5873  1.3692 -0.3119
 1034SOL     OW 3286   6.404   2.846   1.790  0.3178  0.2731  0.5555
 1034SOL    HW1 3287   6.495   2.804   1.793  0.4533  0.4465 -0.5803
 1034SOL    HW2 3288   6.387   2.894   1.876  1.3156  0.2644  0.7746
 1035SOL     OW 3289   1.179   1.753   6.464 -0.8296  0.1863  0.8947
 1035SOL    HW1 3290   1.112   1.812   6.419 -0.0768  1.6981  1.6695
 1035SOL    HW2 3291   1.181   1.775   6.562  2.2417  1.6981  0.5843
 1036SOL     OW 3292   4.058   2.026   5.398  0.7931 -0.3001  0.0259
 1036SOL    HW1 3293   4.048   2.011   5.299 -0.3168  0.0305  0.0739
 1036SOL    HW2 3294   3.979   2.077   5.432  1.5864  0.3450  0.9396
 1037SOL     OW 3295   6.289   2.457   6.537  0.3512  0.6112 -0.0057
 1037SOL    HW1 3296   6.309   2.362   6.515  0.7537  1.1445 -2.1842
 1037SOL    HW2 3297   6.318   2.476   6.631 -0.0541 -1.4711  0.5990
 1038SOL     OW 3298   4.787   4.300   3.145  0.0356  0.4454  0.4932
 1038SOL    HW1 3299   4.724   4.372   3.174 -1.7535 -0.5090 -0.7701
 1038SOL    HW2 3300   4.751   4.257   3.061  1.7187 -1.0246  0.4759
 1039SOL     OW 3301   1.142   2.072   1.074 -0.2751  0.3413  0.0532
 1039SOL    HW1 3302   1.199   2.150   1.097 -0.7226  0.6424  0.1596
 1039SOL    HW2 3303   1.075   2.057   1.147  0.7381 -1.0422  0.7404
 1040SOL     OW 3304   6.472   3.419   4.573 -0.2874  0.2088  0.1366
 1040SOL    HW1 3305   6.463   3.490   4.642  1.5449  1.1090 -0.4849
 1040SOL    HW2 3306   6.486   3.330   4.617 -0.7675  0.5069  0.9071
 1041SOL     OW 3307   2.315   4.005   3.502 -0.4243 -0.0360  0.3527
 1041SOL    HW1 3308   2.364   4.076   3.453 -0.3263  0.9946  1.8620
 1041SOL    HW2 3309   2.382   3.944   3.546 -0.4620  0.7499  1.5436
 1042SOL     OW 3310   1.135   3.867   5.797  0.7054 -0.4636 -0.6674
 1042SOL    HW1 3311   1.180   3.955   5.783  2.1666 -1.1281 -0.2780
 1042SOL    HW2 3312   1.075   3.873   5.877  0.8332  0.1521 -0.6098
 1043SOL     OW 3313   6.521   2.428   5.303  0.4992 -0.0475 -0.5469
 1043SOL    HW1 3314   6.433   2.419   5.350 -0.0365  0.5877 -1.3916
 1043SOL    HW2 3315   6.526   2.360   5.230  1.1569 -0.7616  0.1434
 1044SOL     OW 3316   2.119   4.109   4.738  0.2784 -0.3706  0.3246
 1044SOL    HW1 3317   2.060   4.031   4.715 -0.2049  0.1306 -0.1940
 1044SOL    HW2 3318   2.161   4.144   4.654  0.1251  0.2106  0.4867
 1045SOL     OW 3319   3.874   3.730   0.171  0.8612  0.0957  0.1846
 1045SOL    HW1 3320   3.815   3.650   0.163 -0.9028  0.9951  2.8181
 1045SOL    HW2 3321   3.886   3.772   0.080 -1.3864 -0.9492 -0.6780
 1046SOL     OW 3322   1.619   2.376   0.069 -0.1038  0.0488 -0.7009
 1046SOL    HW1 3323   1.539   2.349   0.121 -0.1427 -0.2291 -0.9042
 1046SOL    HW2 3324   1.663   2.295   0.029 -0.7725  0.3406 -2.1161
 1047SOL     OW 3325   4.116   2.236   3.092 -0.1290  0.2368 -0.0065
 1047SOL    HW1 3326   4.080   2.295   3.165 -0.1040  0.6394 -0.3166
 1047SOL    HW2 3327   4.123   2.289   3.007 -2.3316 -0.8242 -0.9195
 1048SOL     OW 3328   0.695   3.076   3.728 -0.2122 -0.0716  0.4022
 1048SOL    HW1 3329   0.778   3.098   3.677 -0.3330 -0.8397 -0.1533
 1048SOL    HW2 3330   0.622   3.138   3.701  0.0833  0.3825  0.6346
 1049SOL     OW 3331   0.273   3.794   3.047 -0.3424 -0.4987  0.2344
 1049SOL    HW1 3332   0.176   3.812   3.064 -0.4610  0.4862 -1.3079
 1049SOL    HW2 3333   0.308   3.860   2.981  1.3311 -0.9903  0.5978
 1050SOL     OW 3334   5.585   3.062   0.463 -0.0512  0.2936  0.7604
 1050SOL    HW1 3335   5.559   3.137   0.402 -1.7395 -0.8235  0.0450
 1050SOL    HW2 3336   5.567   3.089   0.558 -0.1324  0.9836  0.5551
 1051SOL     OW 3337   2.859   2.077   2.380 -0.5542 -0.0844  0.4633
 1051SOL    HW1 3338   2.826   2.072   2.286 -0.3588  3.1922  0.1195
 1051SOL    HW2 3339   2.958   2.092   2.380 -0.3922 -1.0343  1.2573
 1052SOL     OW 3340   3.095   1.811   0.353 -0.0634  0.3229 -0.1060
 1052SOL    HW1 3341   3.134   1.823   0.262  0.2820  1.2269  0.1505
 1052SOL    HW2 3342   2.999   1.782   0.345  0.4942 -1.4699 -0.7332
 1053SOL     OW 3343   3.204   2.734   6.644 -0.9068  0.0295 -0.1474
 1053SOL    HW1 3344   3.187   2.695   6.554 -0.2186 -2.4357  0.7084
 1053SOL    HW2 3345   3.118   2.737   6.696 -0.6950 -2.3074  0.4442
 1054SOL     OW 3346   2.067   4.135   3.267  0.1894 -0.0184  0.1220
 1054SOL    HW1 3347   2.072   4.201   3.342  0.1770 -2.2383  2.1891
 1054SOL    HW2 3348   2.104   4.047   3.297 -1.2111 -1.4297 -2.0041
 1055SOL     OW 3349   1.603   3.304   2.751 -0.2310  0.4951 -0.0472
 1055SOL    HW1 3350   1.696   3.276   2.728  0.0328  0.5779  0.8397
 1055SOL    HW2 3351   1.599   3.404   2.756 -0.3339  0.4885  0.0118
 1056SOL     OW 3352   1.249   3.572   3.906  0.4435 -0.5910 -0.6781
 1056SOL    HW1 3353   1.216   3.561   3.999  1.5041 -2.8096 -0.4993
 1056SOL    HW2 3354   1.185   3.629   3.854 -0.1114  0.7901  1.3879
 1057SOL     OW 3355   4.267   2.484   5.014  0.4368 -0.2131  0.3858
 1057SOL    HW1 3356   4.302   2.571   5.048  0.0166 -0.1967  0.7842
 1057SOL    HW2 3357   4.286   2.476   4.916 -0.9039  1.0232  0.0023
 1058SOL     OW 3358   1.661   4.641   6.078  0.3938 -0.6307 -0.4591
 1058SOL    HW1 3359   1.710   4.714   6.031 -0.6689 -0.6719 -1.6683
 1058SOL    HW2 3360   1.694   4.553   6.047  0.8411 -0.6686  0.1124
 1059SOL     OW 3361   3.894   1.716   6.210 -0.3835  0.1203  0.4197
 1059SOL    HW1 3362   3.948   1.771   6.273  0.1480  1.0700 -0.8105
 1059SOL    HW2 3363   3.819   1.772   6.174  0.3374  0.1724 -1.0728
 1060SOL     OW 3364   3.404   1.916   1.693  0.2948 -0.1276 -0.4008
 1060SOL    HW1 3365   3.359   1.974   1.624  1.4564  0.8176 -0.3857
 1060SOL    HW2 3366   3.385   1.820   1.672 -1.1073  0.2045 -0.8141
 1061SOL     OW 3367   5.293   2.352   3.877  0.0988 -0.1075  0.2361
 1061SOL    HW1 3368   5.285   2.407   3.960 -1.6572  1.9125 -1.1678
 1061SOL    HW2 3369   5.209   2.360   3.823  1.5787 -0.4400 -2.2674
 1062SOL     OW 3370   1.024   3.875   0.200  0.2844  0.2752  0.0572
 1062SOL    HW1 3371   1.056   3.866   0.295  0.7032  1.4451  0.0397
 1062SOL    HW2 3372   1.079   3.944   0.153 -0.6349  0.4884 -0.7251
 1063SOL     OW 3373   6.143   3.375   2.398  0.1346  0.0967  0.4043
 1063SOL    HW1 3374   6.166   3.443   2.328  1.1585  0.9556  1.5463
 1063SOL    HW2 3375   6.145   3.418   2.488  0.0566 -1.2926  1.0900
 1064SOL     OW 3376   5.074   2.247   1.099 -0.0160 -0.4362 -0.0864
 1064SOL    HW1 3377   5.149   2.240   1.033  1.1739  1.2828  0.9905
 1064SOL    HW2 3378   5.099   2.196   1.182 -0.5399 -0.7807 -0.1386
 1065SOL     OW 3379   1.785   4.033   4.044 -0.1337 -0.4451 -0.2739
 1065SOL    HW1 3380   1.732   3.949   4.044 -1.2401  0.1832  1.9098
 1065SOL    HW2 3381   1.883   4.011   4.052 -0.3433 -1.5112 -0.5286
 1066SOL     OW 3382   4.031   1.932   6.348  0.6801  0.2562 -0.2101
 1066SOL    HW1 3383   3.957   1.988   6.386 -0.3201 -0.2782 -1.2776
 1066SOL    HW2 3384   4.090   1.900   6.421  0.1364  1.1042  0.6196
 1067SOL     OW 3385   3.040   3.890   6.361 -0.3575  0.8356  0.7293
 1067SOL    HW1 3386   3.029   3.812   6.423 -0.3691 -0.0546 -0.3571
 1067SOL    HW2 3387   2.952   3.934   6.347 -1.0716 -1.0329 -1.2444
 1068SOL     OW 3388   4.231   2.561   1.211  0.4912  0.0277 -0.6346
 1068SOL    HW1 3389   4.154   2.621   1.235 -0.0935  0.0069 -2.2920
 1068SOL    HW2 3390   4.221   2.532   1.116  2.1882 -0.5651 -0.6594
 1069SOL     OW 3391   4.910   1.979   4.829 -0.1104 -1.3747 -0.2502
 1069SOL    HW1 3392   4.818   1.953   4.797 -0.1746 -1.4272 -0.0249
 1069SOL    HW2 3393   4.916   1.963   4.928 -0.8147  1.3083  0.3038
 1070SOL     OW 3394   0.852   3.486   6.728 -0.8840 -0.2756  0.6412
 1070SOL    HW1 3395   0.859   3.581   6.756 -0.2243 -0.1152 -0.0355
 1070SOL    HW2 3396   0.764   3.449   6.757 -1.3581  0.6850  0.4682
 1071SOL     OW 3397   1.906   3.694   5.319  0.8048 -0.0682  0.0522
 1071SOL    HW1 3398   1.854   3.770   5.358  0.1517 -0.1043 -0.7352
 1071SOL    HW2 3399   1.932   3.715   5.225  0.1171 -1.0408 -0.3740
 1072SOL     OW 3400   4.962   3.950   2.987 -0.0615  1.0092 -0.2027
 1072SOL    HW1 3401   4.875   3.918   3.025  0.3847  0.3054  0.2585
 1072SOL    HW2 3402   4.958   4.049   2.974 -1.7607  0.7600 -2.3633
 1073SOL     OW 3403   5.830   4.540   0.684  0.4335  0.1140  0.5912
 1073SOL    HW1 3404   5.907   4.476   0.686 -0.4764 -1.0548 -0.6947
 1073SOL    HW2 3405   5.836   4.597   0.602 -1.4904 -1.8650 -1.0302
 1074SOL     OW 3406   4.085   2.232   2.253  0.2496 -0.1129  0.0744
 1074SOL    HW1 3407   4.083   2.180   2.168  0.7445  1.1925 -0.7627
 1074SOL    HW2 3408   4.068   2.171   2.330 -1.9032 -1.0530 -1.0657
 1075SOL     OW 3409   0.667   2.374   4.985  0.5712  0.0141  0.0527
 1075SOL    HW1 3410   0.683   2.276   4.975 -1.1812 -0.2805 -0.3725
 1075SOL    HW2 3411   0.580   2.389   5.033 -0.0321  1.3057 -1.3168
 1076SOL     OW 3412   3.483   3.252   4.941 -0.1096 -0.5757 -0.0629
 1076SOL    HW1 3413   3.403   3.263   4.999 -0.4612 -0.0744 -0.6320
 1076SOL    HW2 3414   3.538   3.336   4.943 -1.1201  0.1909 -1.9161
 1077SOL     OW 3415   4.405   3.312   0.985  0.7372  0.5949  0.0580
 1077SOL    HW1 3416   4.431   3.237   0.925 -0.0094 -0.4264  0.9839
 1077SOL    HW2 3417   4.426   3.399   0.940  3.4175 -0.1280 -0.2553
 1078SOL     OW 3418   1.768   3.583   1.698 -0.5821 -0.2090 -0.6101
 1078SOL    HW1 3419   1.854   3.632   1.708  0.1348 -1.2698 -1.2975
 1078SOL    HW2 3420   1.720   3.615   1.617 -1.1420  0.7925  0.0925
 1079SOL     OW 3421   6.989   4.050   5.131  0.2831 -0.3850 -0.3327
 1079SOL    HW1 3422   6.900   4.092   5.114  0.1320 -1.1588 -1.5764
 1079SOL    HW2 3423   6.994   4.018   5.225 -0.0929  1.2011  0.2516
 1080SOL     OW 3424   2.017   4.375   5.635  0.2041 -0.5365  0.4163
 1080SOL    HW1 3425   1.997   4.361   5.732  0.3412 -1.3106  0.3424
 1080SOL    HW2 3426   2.040   4.471   5.619  0.0478 -0.3749  1.1259
 1081SOL     OW 3427   3.736   2.288   1.587 -0.1337  0.2962 -0.2583
 1081SOL    HW1 3428   3.720   2.384   1.609  0.7128  0.0386  1.6888
 1081SOL    HW2 3429   3.832   2.274   1.562  0.6704 -0.4728  2.7391
 1082SOL     OW 3430   1.325   2.004   4.189 -0.1290  0.1905  0.4073
 1082SOL    HW1 3431   1.259   2.055   4.243 -0.1809  0.8713 -0.2920
 1082SOL    HW2 3432   1.407   2.060   4.176 -0.6926  0.6316 -1.4590
 1083SOL     OW 3433   5.242   3.749   6.349 -0.4580  0.2692  0.0732
 1083SOL    HW1 3434   5.149   3.745   6.385 -0.6824  0.7055 -0.4562
 1083SOL    HW2 3435   5.260   3.841   6.313  0.1424  0.1584  0.0831
 1084SOL     OW 3436   5.638   2.039   1.223  0.0934 -0.0127  0.3370
 1084SOL    HW1 3437   5.692   1.959   1.252 -0.7467 -0.6091  0.2951
 1084SOL    HW2 3438   5.684   2.083   1.146  1.7476  0.9081  1.7751
 1085SOL     OW 3439   4.034   3.736   1.411  0.3112 -0.2191  0.2101
 1085SOL    HW1 3440   3.934   3.738   1.405  0.2784 -0.9147  0.4554
 1085SOL    HW2 3441   4.062   3.678   1.488  0.9181 -0.9975 -0.5785
 1086SOL     OW 3442   1.193   2.370   2.698 -0.1156  0.3676  0.0099
 1086SOL    HW1 3443   1.124   2.320   2.646  0.0799  0.4046 -0.2930
 1086SOL    HW2 3444   1.254   2.305   2.743 -0.7222  0.3334  0.7922
 1087SOL     OW 3445   0.828   3.637   5.033 -0.5558 -0.5430  0.3664
 1087SOL    HW1 3446   0.746   3.692   5.049 -1.7103 -1.9058 -0.6169
 1087SOL    HW2 3447   0.802   3.541   5.021  0.8142 -0.6140 -2.8978
 1088SOL     OW 3448   0.280   2.344   5.692 -0.0571  0.0269  0.0094
 1088SOL    HW1 3449   0.372   2.339   5.730 -0.8341  0.7074  2.1085
 1088SOL    HW2 3450   0.230   2.261   5.715 -0.8391  0.8474  1.3637
 1089SOL     OW 3451   2.369   3.548   2.214  0.3047 -0.1482 -0.0773
 1089SOL    HW1 3452   2.443   3.516   2.273  1.0109  1.1150 -0.2494
 1089SOL    HW2 3453   2.286   3.559   2.269  1.2419  2.1455  1.0283
 1090SOL     OW 3454   5.643   4.049   1.149  0.2834 -0.0925 -0.1708
 1090SOL    HW1 3455   5.580   4.075   1.075  0.2416 -0.6131 -0.3239
 1090SOL    HW2 3456   5.680   4.131   1.192  2.0814  0.2947 -2.2652
 1091SOL     OW 3457   5.313   3.347   5.044 -0.4870  0.5625 -0.3887
 1091SOL    HW1 3458   5.271   3.367   4.956 -1.5049  0.7362  0.1199
 1091SOL    HW2 3459   5.272   3.405   5.115 -0.4979 -0.3482  0.3823
 1092SOL     OW 3460   2.510   2.996   2.689 -0.3570 -0.1817 -0.2573
 1092SOL    HW1 3461   2.426   2.948   2.666  0.0683 -1.3076  0.4857
 1092SOL    HW2 3462   2.564   3.012   2.606 -0.0099 -1.9559 -0.4091
 1093SOL     OW 3463   5.981   3.219   3.724 -0.5409 -0.1223  0.2932
 1093SOL    HW1 3464   6.038   3.288   3.679 -1.8397  1.0141  0.3330
 1093SOL    HW2 3465   6.021   3.128   3.710  0.2916  0.4456 -1.1989
 1094SOL     OW 3466   2.737   3.581   6.099 -0.0378  0.7163  0.6223
 1094SOL    HW1 3467   2.784   3.568   6.187  1.7480  1.3975 -0.1822
 1094SOL    HW2 3468   2.639   3.568   6.112  0.2395  0.1548  2.5804
 1095SOL     OW 3469   6.226   2.543   1.603 -0.2769  0.0666  0.5522
 1095SOL    HW1 3470   6.178   2.603   1.666 -0.7901  0.2261  0.0195
 1095SOL    HW2 3471   6.182   2.546   1.513  1.3323  1.0226 -0.2651
 1096SOL     OW 3472   6.402   4.322   2.602  0.0541 -0.6563  0.6119
 1096SOL    HW1 3473   6.392   4.284   2.510  1.9389  1.1304 -0.4016
 1096SOL    HW2 3474   6.461   4.262   2.656 -0.9767 -1.6609  0.6624
 1097SOL     OW 3475   4.044   3.825   3.821 -0.1829  0.3127  0.7007
 1097SOL    HW1 3476   4.013   3.890   3.890  0.8504  0.8202  0.7078
 1097SOL    HW2 3477   4.134   3.852   3.788  0.1877 -1.0225  0.5662
 1098SOL     OW 3478   4.864   3.439   1.646  0.1625  0.3007  0.1788
 1098SOL    HW1 3479   4.896   3.533   1.636 -0.3246  0.3467 -1.0493
 1098SOL    HW2 3480   4.899   3.383   1.571  0.7261 -0.5835  1.0820
 1099SOL     OW 3481   4.826   4.564   0.536 -0.3630  0.2867 -0.8482
 1099SOL    HW1 3482   4.801   4.481   0.485  1.9909 -0.6918 -0.5065
 1099SOL    HW2 3483   4.830   4.543   0.633  1.5158  0.4222 -0.8669
 1100SOL     OW 3484   2.938   2.828   6.323  0.0158  0.2226  0.2902
 1100SOL    HW1 3485   2.986   2.903   6.277 -1.0814 -0.4862 -2.1773
 1100SOL    HW2 3486   2.863   2.865   6.377 -1.9836  0.9466 -2.7239
 1101SOL     OW 3487   4.422   3.105   0.594 -0.2264  0.0623 -0.1572
 1101SOL    HW1 3488   4.501   3.143   0.642 -0.2639 -1.5958  1.3706
 1101SOL    HW2 3489   4.446   3.016   0.555 -1.1229 -0.1456 -0.2740
 1102SOL     OW 3490   5.689   2.840   2.938  0.4765 -0.0390 -0.7044
 1102SOL    HW1 3491   5.694   2.816   2.840 -0.1311 -0.9325 -0.5371
 1102SOL    HW2 3492   5.593   2.844   2.965  0.6506 -1.6660  0.2726
 1103SOL     OW 3493   1.313   4.524   4.434 -0.0879  0.1720  0.1029
 1103SOL    HW1 3494   1.379   4.480   4.373  0.2056  0.1688  0.4188
 1103SOL    HW2 3495   1.220   4.503   4.404  0.0036 -2.0003  1.1585
 1104SOL     OW 3496   1.509   4.603   5.206 -0.1635 -0.7305 -0.1417
 1104SOL    HW1 3497   1.561   4.677   5.248  0.0111 -1.6210  1.2652
 1104SOL    HW2 3498   1.522   4.606   5.107  0.6446  0.5038 -0.0207
 1105SOL     OW 3499   2.530   3.486   2.812  0.0943  0.6454 -0.0875
 1105SOL    HW1 3500   2.443   3.508   2.856 -0.2599  1.0427 -0.9558
 1105SOL    HW2 3501   2.603   3.484   2.881 -0.2412  2.3413  0.3731
 1106SOL     OW 3502   5.513   4.168   0.448 -0.9299  0.3459  0.6648
 1106SOL    HW1 3503   5.434   4.112   0.470 -2.2034  2.0590  0.6217
 1106SOL    HW2 3504   5.536   4.157   0.351 -3.3307  2.3728 -0.2496
 1107SOL     OW 3505   1.383   2.593   0.246  0.5507  0.1210  0.6965
 1107SOL    HW1 3506   1.382   2.655   0.168  1.3256 -1.2047 -0.4221
 1107SOL    HW2 3507   1.413   2.642   0.328 -1.8755  1.9422  0.5793
 1108SOL     OW 3508   6.755   2.248   5.373 -0.3115  0.2348 -0.3565
 1108SOL    HW1 3509   6.770   2.277   5.468  0.1114  2.3421 -1.0152
 1108SOL    HW2 3510   6.668   2.286   5.340  0.2122  0.7220 -1.2228
 1109SOL     OW 3511   5.325   3.639   5.999  0.2954  0.0202 -0.4271
 1109SOL    HW1 3512   5.360   3.570   6.063 -0.5483 -1.9191 -1.9682
 1109SOL    HW2 3513   5.228   3.656   6.019  0.1732 -0.1798 -0.8560
 1110SOL     OW 3514   5.841   2.003   5.316 -0.2898 -0.3499 -0.0957
 1110SOL    HW1 3515   5.742   2.013   5.319 -0.2724 -0.3825  1.7851
 1110SOL    HW2 3516   5.884   2.084   5.355  0.4246 -0.4206 -0.7209
 1111SOL     OW 3517   5.698   4.430   2.090 -0.1620 -0.2983  0.2971
 1111SOL    HW1 3518   5.732   4.499   2.025 -1.5213 -0.2506 -0.3936
 1111SOL    HW2 3519   5.768   4.412   2.159  0.5074  1.2007  0.0383
 1112SOL     OW 3520   2.940   2.174   1.096  0.0078  0.0857  0.1141
 1112SOL    HW1 3521   2.863   2.194   1.037  1.0844  0.4281 -1.2216
 1112SOL    HW2 3522   2.956   2.075   1.098  0.8574  0.1591 -1.4007
 1113SOL     OW 3523   2.741   2.181   5.010  0.0360  0.2500  0.2339
 1113SOL    HW1 3524   2.660   2.227   4.974  0.5513  2.0385  1.2069
 1113SOL    HW2 3525   2.714   2.102   5.065 -1.0910  1.0021  0.7965
 1114SOL     OW 3526   5.718   2.119   6.175  0.1009  0.1569  0.1423
 1114SOL    HW1 3527   5.675   2.131   6.085 -0.0109 -1.9227 -0.1117
 1114SOL    HW2 3528   5.813   2.091   6.163 -0.1610 -0.9829  0.6600
 1115SOL     OW 3529   5.888   3.256   0.076 -0.1098  0.0347  0.1929
 1115SOL    HW1 3530   5.968   3.316   0.081 -0.1394  0.2921 -1.5873
 1115SOL    HW2 3531   5.918   3.162   0.061 -0.1330  0.1425 -0.5508
 1116SOL     OW 3532   3.615   1.817   4.621 -0.3461  0.2819 -0.4948
 1116SOL    HW1 3533   3.567   1.872   4.553  0.2917  1.2971 -0.1373
 1116SOL    HW2 3534   3.611   1.862   4.709  0.4990 -0.0752 -0.2690
 1117SOL     OW 3535   5.532   2.789   5.858  0.2768 -0.0522 -0.3328
 1117SOL    HW1 3536   5.531   2.717   5.928  1.7864 -1.4565 -1.6691
 1117SOL    HW2 3537   5.621   2.789   5.812 -0.1057  1.9373 -1.1634
 1118SOL     OW 3538   2.427   2.265   3.360 -0.2008  0.1098  0.2822
 1118SOL    HW1 3539   2.516   2.260   3.404 -1.1015  0.4814  2.2544
 1118SOL    HW2 3540   2.374   2.340   3.400 -0.7361  1.1428 -2.1811
 1119SOL     OW 3541   6.124   4.663   0.277  0.1635  0.1386 -0.0742
 1119SOL    HW1 3542   6.111   4.575   0.324  0.4586  0.5137  0.7256
 1119SOL    HW2 3543   6.221   4.688   0.280  0.0190  0.6930  0.0702
 1120SOL     OW 3544   5.933   4.125   5.210 -0.2642  0.5441 -0.1333
 1120SOL    HW1 3545   5.853   4.164   5.256 -1.1756  0.7781 -1.8413
 1120SOL    HW2 3546   5.911   4.035   5.174  0.6035  0.1373  0.3113
 1121SOL     OW 3547   3.451   3.417   6.926  0.1049  0.0420  0.5895
 1121SOL    HW1 3548   3.500   3.330   6.935 -0.7454 -0.5778 -0.4064
 1121SOL    HW2 3549   3.352   3.399   6.928 -0.0937  0.7852 -0.9631
 1122SOL     OW 3550   1.038   3.659   5.207  0.3927  0.1015 -0.5679
 1122SOL    HW1 3551   1.062   3.564   5.227 -0.0731 -0.2294 -1.5048
 1122SOL    HW2 3552   0.960   3.661   5.144  0.6887  1.0990 -0.9241
 1123SOL     OW 3553   4.253   3.286   5.169  0.1768 -0.4394 -0.1153
 1123SOL    HW1 3554   4.303   3.373   5.160  2.1707 -1.4791  0.2640
 1123SOL    HW2 3555   4.310   3.220   5.217 -0.6299 -2.4631 -1.7750
 1124SOL     OW 3556   0.506   3.702   3.139  0.3686  0.4045 -0.5776
 1124SOL    HW1 3557   0.586   3.754   3.171 -0.2188  0.4040  1.0002
 1124SOL    HW2 3558   0.428   3.764   3.131 -0.3700 -0.2060  1.4399
 1125SOL     OW 3559   6.434   3.575   3.574  0.4500  0.0737  0.3124
 1125SOL    HW1 3560   6.402   3.480   3.576 -0.7944  0.4966  2.3841
 1125SOL    HW2 3561   6.368   3.632   3.526  0.5193  0.1332  0.2871
 1126SOL     OW 3562   1.882   2.934   1.828  0.3367  0.2808 -0.3230
 1126SOL    HW1 3563   1.914   2.947   1.922 -1.6631  0.0880  0.4376
 1126SOL    HW2 3564   1.925   2.852   1.789 -0.0953 -0.6221  1.0460
 1127SOL     OW 3565   6.433   3.275   5.085  0.5069  1.4672 -0.0753
 1127SOL    HW1 3566   6.339   3.243   5.075  0.3328  1.9842 -0.1575
 1127SOL    HW2 3567   6.486   3.249   5.004  0.2178  1.8932 -0.4036
 1128SOL     OW 3568   3.636   4.023   4.452  0.2931 -0.2243  0.5175
 1128SOL    HW1 3569   3.570   3.948   4.448  0.1428 -0.0528 -0.7033
 1128SOL    HW2 3570   3.729   3.987   4.445  0.2475 -0.3518  0.5870
 1129SOL     OW 3571   1.797   3.789   3.621 -1.1207  0.7876 -0.1966
 1129SOL    HW1 3572   1.804   3.810   3.523 -1.2089  0.1694 -0.3438
 1129SOL    HW2 3573   1.871   3.835   3.670 -0.3122  0.1020 -0.7353
 1130SOL     OW 3574   0.258   2.595   1.184 -0.1860  0.3639  0.2487
 1130SOL    HW1 3575   0.289   2.689   1.199 -1.0626  0.8675 -0.8696
 1130SOL    HW2 3576   0.183   2.574   1.247 -0.7674  0.8374 -0.2720
 1131SOL     OW 3577   5.857   2.397   1.738 -0.6602 -0.3068 -0.0145
 1131SOL    HW1 3578   5.868   2.298   1.742  0.2460 -0.1772  2.7621
 1131SOL    HW2 3579   5.761   2.421   1.752 -0.6184 -0.7721  1.1789
 1132SOL     OW 3580   6.278   3.392   5.677  0.3911  0.0970 -0.1356
 1132SOL    HW1 3581   6.230   3.318   5.631 -0.5561  0.3987  0.3505
 1132SOL    HW2 3582   6.348   3.354   5.738 -1.9870 -0.6056  2.3488
 1133SOL     OW 3583   5.546   2.826   6.538  0.1757 -0.2559 -0.5775
 1133SOL    HW1 3584   5.518   2.803   6.632 -3.8589  2.3893 -0.9011
 1133SOL    HW2 3585   5.527   2.923   6.521  1.0676 -0.5869 -4.0995
 1134SOL     OW 3586   0.519   2.315   5.808  0.3773  0.6150  0.0836
 1134SOL    HW1 3587   0.517   2.401   5.859 -0.0254  0.7362 -0.1310
 1134SOL    HW2 3588   0.614   2.292   5.784  0.7501 -0.2236  2.1832
 1135SOL     OW 3589   6.351   4.134   5.210 -0.2071  0.0470 -0.1708
 1135SOL    HW1 3590   6.326   4.084   5.127 -0.9317  0.4983 -0.2295
 1135SOL    HW2 3591   6.303   4.095   5.288  1.1963 -0.9915  0.2121
 1136SOL     OW 3592   3.873   2.841   3.818 -0.1147 -0.2534 -0.1020
 1136SOL    HW1 3593   3.933   2.896   3.876 -1.5772  0.7223  0.5514
 1136SOL    HW2 3594   3.852   2.892   3.734 -1.6894  0.3403  0.6247
 1137SOL     OW 3595   5.942   3.684   3.372  0.4781  0.5838 -0.0783
 1137SOL    HW1 3596   5.974   3.595   3.340  1.7524  0.2383  1.9674
 1137SOL    HW2 3597   5.939   3.748   3.295  1.8990 -0.5791 -1.1585
 1138SOL     OW 3598   0.063   4.947   6.004  0.4297 -0.3125 -0.5171
 1138SOL    HW1 3599  -0.007   4.881   6.029 -0.8583  0.3419 -2.2254
 1138SOL    HW2 3600   0.128   4.957   6.079 -1.1859 -1.0853  1.0458
 1139SOL     OW 3601   1.978   4.450   2.955 -0.3562  0.3608 -0.0870
 1139SOL    HW1 3602   2.009   4.493   2.870  0.1902 -0.0799 -0.1115
 1139SOL    HW2 3603   1.880   4.467   2.966 -0.2604  1.1541 -0.3671
 1140SOL     OW 3604   4.793   2.204   2.155  0.1339 -0.2725  0.3406
 1140SOL    HW1 3605   4.748   2.275   2.210 -0.3346  0.4021 -0.8751
 1140SOL    HW2 3606   4.741   2.119   2.161  0.3877 -0.3710  1.3583
 1141SOL     OW 3607   0.105   3.812   5.020  0.2787 -0.5237  0.2198
 1141SOL    HW1 3608   0.065   3.780   4.934  2.0367  1.7725 -1.6211
 1141SOL    HW2 3609   0.051   3.888   5.056  0.8994  0.1768 -0.2842
 1142SOL     OW 3610   0.681   2.273   6.517  0.4288 -0.0564  0.2993
 1142SOL    HW1 3611   0.664   2.364   6.554  0.7201 -0.2463  0.9322
 1142SOL    HW2 3612   0.734   2.280   6.433  0.2226  0.3663  0.2011
 1143SOL     OW 3613   3.505   2.341   6.309 -0.8166 -0.0666 -0.3108
 1143SOL    HW1 3614   3.577   2.271   6.304 -1.0780 -0.3407 -0.2336
 1143SOL    HW2 3615   3.464   2.352   6.219 -0.9042 -0.1477 -0.2806
 1144SOL     OW 3616   2.578   2.209   2.715  0.1267 -0.2720 -0.2629
 1144SOL    HW1 3617   2.504   2.242   2.655  0.6740 -0.0010 -0.8056
 1144SOL    HW2 3618   2.588   2.110   2.704  0.6926 -0.1245 -1.1733
 1145SOL     OW 3619   2.017   1.941   6.385 -0.5238 -0.0666 -0.7659
 1145SOL    HW1 3620   2.007   2.023   6.327 -0.3407  0.6691  0.2203
 1145SOL    HW2 3621   2.006   1.859   6.329 -0.5751  0.6323 -1.8022
 1146SOL     OW 3622   0.120   2.992   0.418 -0.3480 -0.3026 -0.5007
 1146SOL    HW1 3623   0.020   2.994   0.430 -0.1297  2.2461  1.7380
 1146SOL    HW2 3624   0.157   2.910   0.461 -1.3372 -0.2704  0.4682
 1147SOL     OW 3625   5.218   3.882   6.853  0.1954 -0.0068  0.1018
 1147SOL    HW1 3626   5.264   3.805   6.898  1.2144  0.9887  0.8355
 1147SOL    HW2 3627   5.206   3.956   6.919 -1.1642  0.3140 -0.4771
 1148SOL     OW 3628   5.585   4.665   4.632 -0.3189 -0.0614 -0.1400
 1148SOL    HW1 3629   5.549   4.650   4.540 -0.2098  2.3592 -0.6280
 1148SOL    HW2 3630   5.685   4.659   4.630 -0.3654 -1.1686  0.0889
 1149SOL     OW 3631   0.367   3.597   5.358  0.5148 -0.2977  0.7900
 1149SOL    HW1 3632   0.308   3.577   5.280  0.7676  0.4840  0.3855
 1149SOL    HW2 3633   0.344   3.536   5.434 -0.7031 -0.1184  0.5800
 1150SOL     OW 3634   6.008   1.913   2.650  0.2778 -0.0026 -0.0732
 1150SOL    HW1 3635   5.973   2.006   2.645  1.4364  0.3909 -1.6853
 1150SOL    HW2 3636   6.092   1.911   2.704 -0.0190 -0.2101  0.3853
 1151SOL     OW 3637   3.744   4.316   2.508 -0.3113  0.2479 -0.3169
 1151SOL    HW1 3638   3.713   4.241   2.566  1.7924  0.3944  1.0866
 1151SOL    HW2 3639   3.696   4.312   2.420 -2.0585 -1.2127  0.6331
 1152SOL     OW 3640   0.927   2.289   4.455  0.0544 -0.0097  0.5046
 1152SOL    HW1 3641   0.856   2.358   4.442 -0.9446 -1.2380 -0.8945
 1152SOL    HW2 3642   0.927   2.259   4.551 -1.4648 -0.1108  0.5023
 1153SOL     OW 3643   4.549   2.791   2.155  0.6020  0.7128  0.4623
 1153SOL    HW1 3644   4.501   2.863   2.105  0.0468  0.7707  1.0698
 1153SOL    HW2 3645   4.623   2.755   2.098  0.7013  1.5604  0.0406
 1154SOL     OW 3646   2.317   3.555   2.955  0.3665  0.0289  0.1148
 1154SOL    HW1 3647   2.234   3.500   2.956  1.5720 -1.9501  2.2302
 1154SOL    HW2 3648   2.309   3.631   3.019  0.1216 -0.0691  0.1987
 1155SOL     OW 3649   0.968   3.056   6.472 -0.5130 -0.2026 -0.1739
 1155SOL    HW1 3650   1.046   3.095   6.520 -1.1042 -1.5170  1.9807
 1155SOL    HW2 3651   0.929   3.124   6.410  1.5360  0.8801 -0.3636
 1156SOL     OW 3652   2.615   2.840   6.164  0.7513 -0.2843 -0.7673
 1156SOL    HW1 3653   2.622   2.900   6.244  2.5313 -0.1328 -1.0034
 1156SOL    HW2 3654   2.520   2.812   6.153  0.5117 -0.7169  1.7027
 1157SOL     OW 3655   5.175   3.089   3.835  0.0224  0.0368  0.6528
 1157SOL    HW1 3656   5.250   3.032   3.802  0.7119  1.5489 -0.5096
 1157SOL    HW2 3657   5.161   3.165   3.772 -1.0745  0.9853  1.9875
 1158SOL     OW 3658   5.216   3.665   4.939  0.1600  0.2080 -0.3694
 1158SOL    HW1 3659   5.304   3.690   4.981 -0.9436  3.2710  0.3480
 1158SOL    HW2 3660   5.206   3.713   4.852  0.4931 -2.6731 -2.1513
 1159SOL     OW 3661   3.063   3.887   5.286 -0.2979 -0.0988 -0.4909
 1159SOL    HW1 3662   3.121   3.821   5.333  0.1870  1.1378  0.6868
 1159SOL    HW2 3663   3.035   3.849   5.197  1.2005 -1.2629 -0.5023
 1160SOL     OW 3664   4.415   4.145   0.722  0.2766  0.9401  0.1950
 1160SOL    HW1 3665   4.329   4.188   0.695 -0.2964  0.6114  1.4317
 1160SOL    HW2 3666   4.490   4.211   0.713 -0.2555  1.5363  0.0624
 1161SOL     OW 3667   5.132   2.837   1.603  0.1201 -0.2625 -0.6448
 1161SOL    HW1 3668   5.174   2.927   1.608  0.0391 -0.3026  1.3412
 1161SOL    HW2 3669   5.042   2.844   1.560  0.0235  0.6466 -0.3129
 1162SOL     OW 3670   0.946   3.099   3.585 -0.1837  0.0508  0.6618
 1162SOL    HW1 3671   1.038   3.135   3.572 -0.0825  0.0350  1.2938
 1162SOL    HW2 3672   0.941   3.006   3.549  0.1318 -0.0530  0.8757
 1163SOL     OW 3673   0.125   1.769   0.962 -0.3291  0.4455 -0.3522
 1163SOL    HW1 3674   0.099   1.718   0.880 -1.1861 -0.6316  0.5754
 1163SOL    HW2 3675   0.188   1.843   0.935 -0.6767  0.1989 -1.9860
 1164SOL     OW 3676   0.245   1.955   1.675 -0.0958  0.3473  0.0211
 1164SOL    HW1 3677   0.169   1.930   1.735 -0.8659  2.0582 -0.1663
 1164SOL    HW2 3678   0.209   2.003   1.595  1.1521  0.6446 -0.3858
 1165SOL     OW 3679   3.778   2.696   1.433 -0.2230  0.2149  0.4493
 1165SOL    HW1 3680   3.724   2.781   1.437 -1.1225 -0.4022  2.0440
 1165SOL    HW2 3681   3.754   2.637   1.510 -0.9542 -2.2981 -1.5550
 1166SOL     OW 3682   4.713   2.772   3.636  0.3429  0.4547  0.0463
 1166SOL    HW1 3683   4.683   2.677   3.632  0.0560  0.5280  0.4000
 1166SOL    HW2 3684   4.777   2.784   3.712  1.0581  0.3614 -0.5281
 1167SOL     OW 3685   4.596   3.265   0.716  0.0528  0.0893  0.1181
 1167SOL    HW1 3686   4.664   3.323   0.670 -0.9103  0.7544 -0.5208
 1167SOL    HW2 3687   4.632   3.234   0.804  1.7618 -0.8317 -0.8718
 1168SOL     OW 3688   3.549   2.350   2.126 -0.0268  0.2456 -0.4166
 1168SOL    HW1 3689   3.519   2.328   2.034 -0.6717 -0.6526 -0.0018
 1168SOL    HW2 3690   3.475   2.333   2.191  0.7441 -0.1359  0.3881
 1169SOL     OW 3691   4.127   1.893   3.421  0.2856 -0.6568  0.3315
 1169SOL    HW1 3692   4.106   1.888   3.324  0.5101  2.7186  0.0043
 1169SOL    HW2 3693   4.226   1.893   3.434  0.2777 -0.0391  0.4393
 1170SOL     OW 3694   2.099   2.920   5.908 -0.2642  0.1677 -0.3190
 1170SOL    HW1 3695   2.081   2.986   5.835  0.6982 -0.0453 -0.7682
 1170SOL    HW2 3696   2.194   2.929   5.938  0.3976 -2.0476 -1.5137
 1171SOL     OW 3697   1.804   2.855   6.684  0.6357 -0.2535 -0.2070
 1171SOL    HW1 3698   1.738   2.796   6.637 -2.0019  2.5403 -0.3607
 1171SOL    HW2 3699   1.771   2.875   6.776  2.9051 -1.1469  0.8738
 1172SOL     OW 3700   1.742   3.349   6.432 -0.2701 -0.0076  0.4253
 1172SOL    HW1 3701   1.807   3.388   6.497 -0.4923 -0.6835  1.0724
 1172SOL    HW2 3702   1.781   3.353   6.340  0.6401 -0.2705  0.7852
 1173SOL     OW 3703   6.640   2.049   4.625  0.3313  0.3586 -0.2129
 1173SOL    HW1 3704   6.621   2.131   4.680 -1.3320 -0.4221  0.4465
 1173SOL    HW2 3705   6.631   1.968   4.683 -0.1243 -0.4134 -1.3384
 1174SOL     OW 3706   4.720   3.866   0.307  0.4575  1.3441  0.6273
 1174SOL    HW1 3707   4.751   3.940   0.366  0.6123  0.5127  1.6113
 1174SOL    HW2 3708   4.771   3.782   0.329  1.6537  1.3628 -1.7404
 1175SOL     OW 3709   6.768   4.548   6.701  0.2374 -0.5187 -0.0152
 1175SOL    HW1 3710   6.826   4.628   6.685  0.4250 -0.3026  1.5749
 1175SOL    HW2 3711   6.804   4.470   6.651  1.5514 -0.2227  0.4356
 1176SOL     OW 3712   2.133   2.738   2.150 -0.0205  0.5700 -0.1346
 1176SOL    HW1 3713   2.218   2.787   2.165 -0.6821  2.5648 -2.3076
 1176SOL    HW2 3714   2.071   2.793   2.093 -1.6870 -1.9103 -0.9360
 1177SOL     OW 3715   5.484   4.393   6.279 -0.3989  0.0598 -0.4745
 1177SOL    HW1 3716   5.388   4.393   6.251 -0.1135  0.0411 -1.4695
 1177SOL    HW2 3717   5.490   4.418   6.376 -1.3915  0.2437 -0.4516
 1178SOL     OW 3718   6.407   2.434   4.714 -0.0720  0.2910 -0.2711
 1178SOL    HW1 3719   6.448   2.519   4.680  1.3164  0.0413  0.6933
 1178SOL    HW2 3720   6.347   2.396   4.644  1.3043  0.7136 -1.7403
 1179SOL     OW 3721   3.657   2.619   5.495 -0.4203 -0.1691 -0.1928
 1179SOL    HW1 3722   3.642   2.702   5.550 -0.6569  0.3348 -1.0049
 1179SOL    HW2 3723   3.652   2.539   5.555 -1.9591  0.2827  0.3302
 1180SOL     OW 3724   4.745   1.901   3.730 -0.5886 -0.4928 -0.1121
 1180SOL    HW1 3725   4.772   1.805   3.721  0.8445 -0.1682  0.3996
 1180SOL    HW2 3726   4.672   1.921   3.665 -0.8406 -1.8971 -0.3026
 1181SOL     OW 3727   3.830   3.877   4.047  0.1423 -0.3168 -0.5150
 1181SOL    HW1 3728   3.767   3.843   3.977 -0.0398 -0.9119 -0.0686
 1181SOL    HW2 3729   3.846   3.805   4.115 -0.3279  0.5204  0.5038
 1182SOL     OW 3730   2.957   3.128   5.423 -0.2670 -0.4854  0.1573
 1182SOL    HW1 3731   2.907   3.047   5.454 -0.3799  0.3159  2.2299
 1182SOL    HW2 3732   2.956   3.197   5.495  1.4445  0.6451 -0.8376
 1183SOL     OW 3733   1.046   3.307   6.744  0.4056 -0.6323 -0.4221
 1183SOL    HW1 3734   1.024   3.228   6.802  1.0045 -1.5725 -1.4487
 1183SOL    HW2 3735   0.962   3.360   6.729 -0.2093 -1.5790 -0.4652
 1184SOL     OW 3736   6.255   2.416   3.484  0.4494  0.5537  0.0756
 1184SOL    HW1 3737   6.344   2.387   3.448 -0.0787 -0.0784 -0.7828
 1184SOL    HW2 3738   6.241   2.377   3.575  0.8601  0.2743  0.0212
 1185SOL     OW 3739   6.128   3.414   4.648  0.9247 -0.1460 -0.3771
 1185SOL    HW1 3740   6.117   3.513   4.656  0.8176  0.0939 -2.6409
 1185SOL    HW2 3741   6.221   3.389   4.674  1.0973  0.6241 -0.2212
 1186SOL     OW 3742   2.945   2.642   2.231  0.2710 -0.6008  0.5372
 1186SOL    HW1 3743   2.971   2.551   2.261 -1.5803 -1.3227  0.1144
 1186SOL    HW2 3744   2.881   2.682   2.297 -1.4717 -0.9837 -0.8288
 1187SOL     OW 3745   5.608   4.240   1.650 -0.2280 -0.1098  0.1799
 1187SOL    HW1 3746   5.652   4.180   1.584  0.7948  0.1599  0.6029
 1187SOL    HW2 3747   5.580   4.187   1.730  1.6873  0.1075  1.0568
 1188SOL     OW 3748   6.572   2.903   1.153  0.4696  0.3881 -0.2304
 1188SOL    HW1 3749   6.609   2.876   1.065 -0.3085 -1.7964  0.0534
 1188SOL    HW2 3750   6.603   2.839   1.224  0.0273  1.3321  0.8578
 1189SOL     OW 3751   4.957   3.713   6.432 -0.2890 -0.1164  0.5856
 1189SOL    HW1 3752   4.971   3.756   6.522 -1.0978 -1.5960  1.4644
 1189SOL    HW2 3753   4.870   3.743   6.395 -0.6899 -0.7002  1.0367
 1190SOL     OW 3754   3.000   4.065   1.088 -0.1524 -0.4769 -0.3527
 1190SOL    HW1 3755   2.914   4.112   1.106 -0.0158  0.6177 -2.2308
 1190SOL    HW2 3756   3.009   4.050   0.989  1.7386 -0.6994 -0.1793
 1191SOL     OW 3757   3.594   3.331   2.138  0.5877 -0.4516  0.6407
 1191SOL    HW1 3758   3.578   3.289   2.049 -0.3789  1.9931 -0.4218
 1191SOL    HW2 3759   3.687   3.309   2.169  0.8200 -1.6115 -0.7748
 1192SOL     OW 3760   1.325   4.485   6.417 -0.5884  0.2518 -0.3006
 1192SOL    HW1 3761   1.414   4.509   6.376 -0.3298  1.5330  0.9151
 1192SOL    HW2 3762   1.337   4.409   6.480 -0.4981 -0.0363 -0.6591
 1193SOL     OW 3763   4.341   1.827   1.992 -0.3603 -0.1759  0.4592
 1193SOL    HW1 3764   4.400   1.757   1.953 -0.6743 -1.1607  1.6839
 1193SOL    HW2 3765   4.385   1.916   1.983  0.9575 -0.7809  0.6312
 1194SOL     OW 3766   4.259   3.386   2.065  1.0090 -0.2646  0.0702
 1194SOL    HW1 3767   4.196   3.451   2.109  0.5741 -1.1733  0.8229
 1194SOL    HW2 3768   4.240   3.294   2.097  2.3044 -0.6520 -0.2069
 1195SOL     OW 3769   0.982   2.527   6.213  0.0628 -0.0954 -0.3964
 1195SOL    HW1 3770   1.065   2.549   6.161  0.8090 -0.4667  0.5847
 1195SOL    HW2 3771   0.903   2.567   6.168  0.8424  0.7766 -1.0476
 1196SOL     OW 3772   1.442   3.500   4.710 -0.5691 -0.1607 -0.1484
 1196SOL    HW1 3773   1.380   3.576   4.731  0.9462  0.4948  2.3741
 1196SOL    HW2 3774   1.524   3.536   4.665  0.4268 -0.1496  1.6088
 1197SOL     OW 3775   5.929   2.516   2.417 -0.1285 -0.5416 -0.2746
 1197SOL    HW1 3776   6.023   2.482   2.414  0.3821  0.7918 -0.0753
 1197SOL    HW2 3777   5.919   2.593   2.354 -0.4809  0.7352  1.2700
 1198SOL     OW 3778   5.184   1.997   5.643  0.3303  0.0329 -0.2629
 1198SOL    HW1 3779   5.129   1.921   5.608 -0.0724  0.0353  0.3437
 1198SOL    HW2 3780   5.145   2.084   5.612 -0.7383  0.0905  1.1109
 1199SOL     OW 3781   4.598   4.288   0.304  0.2955  0.2857 -0.1053
 1199SOL    HW1 3782   4.687   4.301   0.346  0.5347  2.4639 -1.1331
 1199SOL    HW2 3783   4.605   4.307   0.206 -0.9659 -1.1976 -0.5193
 1200SOL     OW 3784   6.889   3.785   1.570 -0.8262  0.6494 -0.4082
 1200SOL    HW1 3785   6.890   3.732   1.656  0.5131  1.4219  0.0787
 1200SOL    HW2 3786   6.862   3.725   1.495  1.4942 -1.0252 -0.0214
 1201SOL     OW 3787   4.828   3.086   6.354 -0.2323 -0.0922  0.2332
 1201SOL    HW1 3788   4.774   3.104   6.436 -0.0614 -0.1200  0.3534
 1201SOL    HW2 3789   4.922   3.065   6.380 -0.1766 -0.1009  0.0292
 1202SOL     OW 3790   0.753   4.327   5.214 -0.5599 -0.1376  0.1559
 1202SOL    HW1 3791   0.731   4.419   5.183  1.6700  0.1680 -0.7352
 1202SOL    HW2 3792   0.763   4.326   5.313  0.6085  0.8961  0.0647
 1203SOL     OW 3793   4.908   3.049   3.954  0.1109  0.3761  0.3981
 1203SOL    HW1 3794   4.992   3.026   3.906  0.4336 -1.7092  1.8340
 1203SOL    HW2 3795   4.912   3.144   3.984  2.0468  0.2819  0.5878
 1204SOL     OW 3796   6.836   3.325   3.369  0.4105 -0.2392 -0.6339
 1204SOL    HW1 3797   6.752   3.374   3.391  1.0935  0.8321 -0.3505
 1204SOL    HW2 3798   6.816   3.228   3.358 -0.6102 -0.2496  0.9554
 1205SOL     OW 3799   4.358   2.814   2.640 -0.2197 -0.0415 -0.3698
 1205SOL    HW1 3800   4.453   2.823   2.671 -0.1695  2.0523 -0.9868
 1205SOL    HW2 3801   4.333   2.717   2.639  1.6685 -0.5966  0.4822
 1206SOL     OW 3802   4.027   2.722   4.203  0.1748 -0.4730  0.2727
 1206SOL    HW1 3803   4.074   2.733   4.290  0.9136  0.0131 -0.1742
 1206SOL    HW2 3804   4.024   2.810   4.156 -0.8116 -0.5852  0.0912
 1207SOL     OW 3805   5.755   3.282   4.347 -0.1729  0.4830  0.1864
 1207SOL    HW1 3806   5.791   3.340   4.275  3.1437 -0.2591  1.0871
 1207SOL    HW2 3807   5.824   3.269   4.418 -1.5807 -2.6362  1.1967
 1208SOL     OW 3808   3.792   2.283   3.235 -0.4340  0.8021  0.7194
 1208SOL    HW1 3809   3.831   2.375   3.233  0.5469  0.4321  1.7101
 1208SOL    HW2 3810   3.748   2.264   3.147  0.3365  1.7857  0.0919
 1209SOL     OW 3811   6.122   4.403   0.371 -0.3796 -0.2075  0.3806
 1209SOL    HW1 3812   6.220   4.385   0.379 -0.6280 -2.1639 -0.3663
 1209SOL    HW2 3813   6.075   4.318   0.345 -2.0255  1.1295 -1.2203
 1210SOL     OW 3814   5.829   3.115   2.158  0.4508 -0.0327  0.5258
 1210SOL    HW1 3815   5.825   3.187   2.089 -1.2703 -1.0603 -0.5202
 1210SOL    HW2 3816   5.908   3.129   2.217 -0.0318  2.9220  0.6113
 1211SOL     OW 3817   5.831   2.657   6.899  0.1550  0.0438 -0.1256
 1211SOL    HW1 3818   5.901   2.589   6.922  0.1073  0.2621  0.6754
 1211SOL    HW2 3819   5.784   2.687   6.982  0.4240  1.3330 -0.4119
 1212SOL     OW 3820   3.982   1.907   1.687 -0.5264  0.1574 -0.3759
 1212SOL    HW1 3821   4.042   1.943   1.615  0.2204 -0.7444 -0.2162
 1212SOL    HW2 3822   3.888   1.907   1.654 -0.2124 -0.0973 -1.3024
 1213SOL     OW 3823   4.455   1.772   5.806  0.3704  0.0472 -0.1229
 1213SOL    HW1 3824   4.365   1.728   5.800 -0.3039  1.2927  0.3885
 1213SOL    HW2 3825   4.496   1.752   5.895 -0.6494  1.7141  0.7554
 1214SOL     OW 3826   3.426   2.082   4.777 -0.1794  0.2630  0.2279
 1214SOL    HW1 3827   3.337   2.123   4.799  0.4929  1.7873  0.2696
 1214SOL    HW2 3828   3.415   1.983   4.766 -1.7083  0.2943  1.0809
 1215SOL     OW 3829   0.044   3.177   1.477 -0.4884 -0.1836  0.6771
 1215SOL    HW1 3830   0.047   3.198   1.379 -0.3348 -0.5877  0.5935
 1215SOL    HW2 3831   0.027   3.079   1.490 -0.1342 -0.2015  1.0507
 1216SOL     OW 3832   6.832   2.296   5.637  0.4001  0.0388 -0.3261
 1216SOL    HW1 3833   6.871   2.388   5.635  1.2548 -0.2572  1.1165
 1216SOL    HW2 3834   6.749   2.297   5.693  1.3874 -0.3650  1.2284
 1217SOL     OW 3835   5.224   2.452   3.482  0.4739 -0.0308  0.0014
 1217SOL    HW1 3836   5.283   2.392   3.536  1.8917  0.5123 -0.8740
 1217SOL    HW2 3837   5.277   2.490   3.406 -1.1131  0.2341 -1.0194
 1218SOL     OW 3838   4.941   3.300   3.989 -0.1457 -0.2272 -0.3245
 1218SOL    HW1 3839   5.012   3.306   4.059 -0.0372 -0.8481 -0.3772
 1218SOL    HW2 3840   4.973   3.343   3.905  0.1909 -0.5496 -0.3629
 1219SOL     OW 3841   4.345   3.053   0.877  0.7196  0.2298 -0.3334
 1219SOL    HW1 3842   4.318   3.044   0.973  0.2791 -1.5025 -0.5829
 1219SOL    HW2 3843   4.280   3.112   0.830  0.8667  0.9929  0.3952
 1220SOL     OW 3844   4.798   3.605   4.052  0.0130  0.7778 -0.1457
 1220SOL    HW1 3845   4.755   3.524   4.013  1.3535  0.0811 -0.2498
 1220SOL    HW2 3846   4.785   3.683   3.991  0.5856  0.1093 -1.1521
 1221SOL     OW 3847   4.115   3.451   6.041  0.4578  0.0887  0.2089
 1221SOL    HW1 3848   4.073   3.371   6.000  1.0016 -0.6909  1.1302
 1221SOL    HW2 3849   4.198   3.475   5.990  1.0726 -0.8059  0.7800
 1222SOL     OW 3850   1.047   3.390   0.732 -0.7143 -0.0131  0.1595
 1222SOL    HW1 3851   1.017   3.347   0.817 -2.0182  0.9051  0.1855
 1222SOL    HW2 3852   1.147   3.385   0.726 -0.7832 -2.9456  0.1685
 1223SOL     OW 3853   0.117   2.892   2.926 -0.6431 -0.0004  0.8224
 1223SOL    HW1 3854   0.034   2.842   2.901 -1.7025  2.9338 -2.2490
 1223SOL    HW2 3855   0.098   2.952   3.003 -0.8696 -0.4938  1.1604
 1224SOL     OW 3856   2.733   3.696   5.287 -0.0834  0.2331 -0.2495
 1224SOL    HW1 3857   2.790   3.704   5.369 -0.4678  0.8776 -0.0401
 1224SOL    HW2 3858   2.657   3.761   5.293 -1.5394 -1.4306  0.0332
 1225SOL     OW 3859   0.182   4.580   1.054 -0.0092  0.3238 -0.0631
 1225SOL    HW1 3860   0.143   4.665   1.089  0.9230  0.8866 -0.3484
 1225SOL    HW2 3861   0.170   4.576   0.955  0.8044  0.5907 -0.1776
 1226SOL     OW 3862   3.089   4.212   5.860  0.4093 -0.0755  0.0956
 1226SOL    HW1 3863   3.012   4.159   5.823 -0.7136  0.5546  1.4728
 1226SOL    HW2 3864   3.054   4.290   5.911  1.8926 -0.7166  2.2151
 1227SOL     OW 3865   6.958   2.351   1.534 -0.0253  0.7731  0.1573
 1227SOL    HW1 3866   6.977   2.420   1.603 -0.5508 -0.5795  1.7273
 1227SOL    HW2 3867   6.867   2.367   1.494 -0.0281  1.1507  0.3175
 1228SOL     OW 3868   6.900   2.082   5.791 -0.0017  0.7296 -0.4895
 1228SOL    HW1 3869   6.824   2.018   5.800  0.6482  0.1153  0.9829
 1228SOL    HW2 3870   6.885   2.141   5.711 -0.7565 -1.0411 -1.7122
 1229SOL     OW 3871   3.379   2.080   1.940  0.5820 -0.0342  0.4409
 1229SOL    HW1 3872   3.384   1.996   1.885 -1.5950  1.3495 -2.1317
 1229SOL    HW2 3873   3.426   2.154   1.892 -2.1547  1.4491 -0.2000
 1230SOL     OW 3874   5.084   4.056   2.663 -0.2284 -0.0850 -0.0117
 1230SOL    HW1 3875   5.043   3.972   2.699  1.4715 -0.6224  0.7769
 1230SOL    HW2 3876   5.062   4.132   2.724 -1.4995  0.0006 -0.5515
 1231SOL     OW 3877   2.633   4.319   6.006 -0.0629 -0.1226 -0.2783
 1231SOL    HW1 3878   2.622   4.261   5.924  0.0557 -0.1616 -0.2662
 1231SOL    HW2 3879   2.601   4.411   5.986 -1.3149 -0.4634  0.0267
 1232SOL     OW 3880   0.694   3.939   3.143 -0.3200  0.1422  0.0038
 1232SOL    HW1 3881   0.660   3.967   3.232 -3.0443  1.6403 -1.4024
 1232SOL    HW2 3882   0.716   4.019   3.088 -2.1782 -0.5614 -1.8967
 1233SOL     OW 3883   3.948   2.207   0.792 -0.5669  1.0324  0.1389
 1233SOL    HW1 3884   4.002   2.257   0.724 -0.1510  0.9215  0.3832
 1233SOL    HW2 3885   3.864   2.257   0.811 -0.7150  1.0383 -0.4977
 1234SOL     OW 3886   3.288   2.061   6.171  0.3558 -0.0297 -0.1632
 1234SOL    HW1 3887   3.345   2.132   6.130  1.1784 -0.5026  0.1256
 1234SOL    HW2 3888   3.276   2.082   6.269  2.0121 -1.1254  0.3213
 1235SOL     OW 3889   0.340   2.432   0.593 -0.3054 -0.0945 -0.2187
 1235SOL    HW1 3890   0.411   2.501   0.607 -0.1989 -0.1646 -0.4047
 1235SOL    HW2 3891   0.378   2.355   0.542  0.2822 -1.4988  2.2162
 1236SOL     OW 3892   4.904   1.970   0.521 -0.7357 -0.1068  0.5042
 1236SOL    HW1 3893   4.830   1.902   0.511  0.1033 -0.8637 -1.0140
 1236SOL    HW2 3894   4.894   2.040   0.450 -1.6974  1.5232  2.1716
 1237SOL     OW 3895   5.928   3.880   2.233  0.4869 -0.6304 -0.3887
 1237SOL    HW1 3896   5.911   3.927   2.319  0.1369 -1.6166  0.1043
 1237SOL    HW2 3897   6.024   3.851   2.229  0.7991  0.4435 -0.8659
 1238SOL     OW 3898   1.826   2.430   0.240 -0.4289  0.2914  0.0054
 1238SOL    HW1 3899   1.806   2.387   0.328  1.8138  1.1512  1.0124
 1238SOL    HW2 3900   1.745   2.426   0.182 -1.5600 -1.5120  1.5857
 1239SOL     OW 3901   4.044   1.764   5.525  0.5353  0.2243  0.2572
 1239SOL    HW1 3902   4.035   1.857   5.490  0.0025  0.4085  0.8690
 1239SOL    HW2 3903   4.077   1.704   5.452 -0.2962  0.6486 -0.4880
 1240SOL     OW 3904   5.590   4.508   1.391 -0.1835 -0.4884  0.2429
 1240SOL    HW1 3905   5.640   4.572   1.448  1.1648 -0.0992 -1.3009
 1240SOL    HW2 3906   5.521   4.558   1.337 -1.5885 -0.8802  1.6077
 1241SOL     OW 3907   4.000   2.536   1.841 -0.7329  0.3548  0.3636
 1241SOL    HW1 3908   4.013   2.493   1.751  0.0532 -0.5765  0.9087
 1241SOL    HW2 3909   4.044   2.480   1.911 -1.4339  1.0200  1.3505
 1242SOL     OW 3910   2.385   4.440   6.569  0.3263 -0.0608  0.2670
 1242SOL    HW1 3911   2.425   4.515   6.516  0.8129 -1.0409 -0.8137
 1242SOL    HW2 3912   2.398   4.457   6.666  0.2095  1.3593  0.0560
 1243SOL     OW 3913   1.785   3.981   1.545  0.2410  0.2073 -0.0474
 1243SOL    HW1 3914   1.740   3.892   1.540 -1.3516  0.9005  1.1290
 1243SOL    HW2 3915   1.826   4.003   1.456 -2.7969  0.0495 -1.6068
 1244SOL     OW 3916   1.693   3.164   6.079 -0.4631  0.4678  0.0475
 1244SOL    HW1 3917   1.666   3.093   6.143 -1.7214 -0.4059 -1.3772
 1244SOL    HW2 3918   1.739   3.123   6.000 -0.8772  1.2733 -0.6306
 1245SOL     OW 3919   0.046   2.530   1.327  0.4198 -0.6621  0.2398
 1245SOL    HW1 3920  -0.025   2.592   1.293 -0.2051 -0.2686  2.1095
 1245SOL    HW2 3921   0.003   2.455   1.377  1.2682 -1.3427 -0.0393
 1246SOL     OW 3922   0.735   3.975   4.911 -0.2537  0.4920 -0.7381
 1246SOL    HW1 3923   0.682   4.041   4.858 -0.0518  1.4415  0.2196
 1246SOL    HW2 3924   0.792   4.023   4.978 -1.7762 -0.7185  1.5388
 1247SOL     OW 3925   0.408   4.863   5.580 -0.3264  0.3973  0.4502
 1247SOL    HW1 3926   0.476   4.917   5.530  0.0356  0.4261  0.9674
 1247SOL    HW2 3927   0.381   4.912   5.663 -0.2970 -0.0324  0.7158
 1248SOL     OW 3928   0.995   2.548   2.282  0.0165  0.9387  0.3580
 1248SOL    HW1 3929   0.999   2.454   2.315  1.1163  0.5380 -0.8113
 1248SOL    HW2 3930   0.999   2.611   2.359 -0.4400  0.0397  1.1347
 1249SOL     OW 3931   2.337   2.678   1.753 -0.3339 -0.2927  0.1955
 1249SOL    HW1 3932   2.420   2.696   1.700  0.5517 -0.8608  1.3141
 1249SOL    HW2 3933   2.353   2.705   1.848 -2.5142  2.4505 -0.1218
 1250SOL     OW 3934   4.737   3.539   2.509 -0.4440  0.2324 -0.2403
 1250SOL    HW1 3935   4.781   3.452   2.534  0.6543  0.6369 -0.6847
 1250SOL    HW2 3936   4.739   3.601   2.587 -1.9377 -0.4028  0.3226
 1251SOL     OW 3937   0.987   2.891   5.525  0.1967  0.3265  0.1726
 1251SOL    HW1 3938   1.061   2.869   5.588 -0.5627  2.5424  1.9834
 1251SOL    HW2 3939   1.005   2.980   5.482 -0.5971  0.0850 -0.6903
 1252SOL     OW 3940   4.267   4.366   5.318 -0.0348 -0.1536  0.3311
 1252SOL    HW1 3941   4.337   4.390   5.385  1.6526  1.0057 -1.7134
 1252SOL    HW2 3942   4.250   4.444   5.258 -3.8689 -0.0414  1.2800
 1253SOL     OW 3943   5.860   2.476   3.778  0.2184  0.4943  0.1025
 1253SOL    HW1 3944   5.914   2.543   3.728  1.3494  0.5466  1.3279
 1253SOL    HW2 3945   5.872   2.385   3.737 -0.3781  0.8276 -0.8398
 1254SOL     OW 3946   2.059   3.223   3.495  0.2018 -0.3072 -0.3795
 1254SOL    HW1 3947   2.076   3.161   3.419 -3.0716  1.1618 -2.4951
 1254SOL    HW2 3948   2.111   3.308   3.482 -0.6677  0.1030 -1.2424
 1255SOL     OW 3949   4.747   4.145   0.976  0.2698 -0.7424 -0.4649
 1255SOL    HW1 3950   4.653   4.113   0.989 -1.1739  2.3824 -2.1690
 1255SOL    HW2 3951   4.782   4.111   0.889 -0.6117  0.7207 -1.4383
 1256SOL     OW 3952   4.800   1.856   2.826 -0.1734 -0.3641 -0.1722
 1256SOL    HW1 3953   4.704   1.856   2.798  0.3580 -0.6133 -2.1631
 1256SOL    HW2 3954   4.843   1.770   2.798  0.3562 -0.7961  1.8262
 1257SOL     OW 3955   1.873   3.187   5.587  0.6552  0.2814  0.7106
 1257SOL    HW1 3956   1.817   3.169   5.506  0.4883  1.4400  0.5484
 1257SOL    HW2 3957   1.965   3.214   5.559  0.5494  0.8505  0.8806
 1258SOL     OW 3958   3.507   2.699   2.497  0.5069  1.1043  0.1987
 1258SOL    HW1 3959   3.454   2.627   2.452 -0.2797  0.0033  2.7014
 1258SOL    HW2 3960   3.455   2.734   2.575  3.4272 -0.1768  2.9337
 1259SOL     OW 3961   5.149   4.313   1.766 -0.0090 -0.0715 -0.2354
 1259SOL    HW1 3962   5.089   4.235   1.751 -0.2722  0.0622  0.1042
 1259SOL    HW2 3963   5.219   4.316   1.695  0.2552 -0.8524 -0.0128
 1260SOL     OW 3964   1.300   3.222   4.146 -0.2608 -0.5453  0.7000
 1260SOL    HW1 3965   1.313   3.290   4.218 -0.5117  0.7353 -0.4332
 1260SOL    HW2 3966   1.204   3.223   4.116 -0.2092 -1.2359  0.4908
 1261SOL     OW 3967   6.757   3.635   1.398  0.1301 -0.4996 -0.1780
 1261SOL    HW1 3968   6.803   3.600   1.316 -1.1686  1.6117 -1.9276
 1261SOL    HW2 3969   6.659   3.616   1.391 -0.2152  1.0580  0.1157
 1262SOL     OW 3970   4.766   2.595   1.435  0.2751 -0.1899  0.1415
 1262SOL    HW1 3971   4.806   2.511   1.474 -0.4264 -0.8009 -0.4213
 1262SOL    HW2 3972   4.834   2.668   1.440  0.3758 -0.3467  2.0716
 1263SOL     OW 3973   6.343   4.176   2.365 -0.0850  0.0640  0.2360
 1263SOL    HW1 3974   6.375   4.091   2.321  3.0771 -0.5442  3.2086
 1263SOL    HW2 3975   6.251   4.162   2.400  0.5812 -2.5350  1.2579
 1264SOL     OW 3976   4.460   4.110   4.837  0.2690  0.2332  0.2984
 1264SOL    HW1 3977   4.468   4.163   4.922  2.0111  2.3799 -1.0925
 1264SOL    HW2 3978   4.371   4.128   4.794  0.7776  2.0088 -0.0780
 1265SOL     OW 3979   4.363   4.201   6.766  0.0552 -0.0967  0.2270
 1265SOL    HW1 3980   4.348   4.110   6.805  1.6771  0.1483  1.5140
 1265SOL    HW2 3981   4.396   4.263   6.837  1.1315  0.9198 -1.1012
 1266SOL     OW 3982   0.716   3.108   3.387 -0.1835 -0.8093 -0.4985
 1266SOL    HW1 3983   0.746   3.031   3.444 -1.3422 -1.2716 -0.4864
 1266SOL    HW2 3984   0.627   3.141   3.419 -0.0239  0.0892 -0.9428
 1267SOL     OW 3985   1.432   3.726   2.332 -0.6245  0.4336  0.2446
 1267SOL    HW1 3986   1.518   3.776   2.347 -0.7809  0.8696 -0.2639
 1267SOL    HW2 3987   1.396   3.748   2.242 -1.0859 -0.0344  0.3075
 1268SOL     OW 3988   4.193   3.273   0.421 -0.1515 -0.3859 -0.2856
 1268SOL    HW1 3989   4.280   3.288   0.468 -0.3275 -2.8191  0.9479
 1268SOL    HW2 3990   4.205   3.288   0.322  1.2004  0.9150  0.0321
 1269SOL     OW 3991   4.591   4.351   0.747  0.5808 -0.0173 -0.0576
 1269SOL    HW1 3992   4.647   4.380   0.824  0.8857 -0.6197 -0.0482
 1269SOL    HW2 3993   4.573   4.430   0.688 -0.6348  0.7039  1.2249
 1270SOL     OW 3994   5.411   3.538   3.818  0.2678  0.1990 -0.1961
 1270SOL    HW1 3995   5.454   3.462   3.770 -1.0328  0.4820 -1.9090
 1270SOL    HW2 3996   5.312   3.537   3.801  0.0462  1.5339  0.8026
 1271SOL     OW 3997   3.670   2.749   0.989  0.3386 -0.7251  0.1586
 1271SOL    HW1 3998   3.634   2.710   1.074  0.5366 -1.0778  0.0857
 1271SOL    HW2 3999   3.757   2.705   0.967  1.5833  1.1188  1.1212
 1272SOL     OW 4000   5.085   3.536   6.863  0.1828 -0.7282  0.4630
 1272SOL    HW1 4001   5.171   3.578   6.891  0.1957 -0.3888 -0.0765
 1272SOL    HW2 4002   5.013   3.563   6.926  0.1111  0.4235 -0.0919
 1273SOL     OW 4003   6.342   2.697   2.976 -0.8855  0.3540  0.5561
 1273SOL    HW1 4004   6.265   2.734   3.028 -0.8542  1.1727  0.0279
 1273SOL    HW2 4005   6.335   2.725   2.881 -0.7857 -0.8908  0.1552
 1274SOL     OW 4006   6.232   3.719   4.606  0.1595 -0.6768  0.1854
 1274SOL    HW1 4007   6.261   3.812   4.628 -0.4473 -0.5213  0.3553
 1274SOL    HW2 4008   6.285   3.653   4.659  0.4410 -0.4185  0.2241
 1275SOL     OW 4009   2.925   3.280   6.091 -0.4948 -0.5914  0.6993
 1275SOL    HW1 4010   3.020   3.272   6.061 -0.3440  0.2780  0.9058
 1275SOL    HW2 4011   2.916   3.356   6.155 -1.6091  0.4051 -0.5589
 1276SOL     OW 4012   0.179   2.797   6.078 -0.4226  0.3975  0.1234
 1276SOL    HW1 4013   0.147   2.889   6.101 -0.1318  0.8286 -1.1315
 1276SOL    HW2 4014   0.257   2.803   6.016 -0.7269 -0.7047 -0.3935
 1277SOL     OW 4015   4.605   3.114   2.334 -0.1078  0.1651 -0.4654
 1277SOL    HW1 4016   4.589   3.095   2.237 -1.2443 -3.6633  0.3079
 1277SOL    HW2 4017   4.703   3.109   2.353 -0.0627 -1.4637 -1.0377
 1278SOL     OW 4018   6.171   2.720   1.838 -0.3178 -0.4800 -0.3807
 1278SOL    HW1 4019   6.114   2.785   1.788 -1.2079 -0.6369  0.3937
 1278SOL    HW2 4020   6.267   2.738   1.818 -0.6055  0.1135 -1.3271
 1279SOL     OW 4021   4.275   3.365   6.413 -0.1446 -0.4428  0.5401
 1279SOL    HW1 4022   4.339   3.328   6.345  0.0105 -0.5233  0.7270
 1279SOL    HW2 4023   4.193   3.397   6.367  1.0979  2.1299 -0.0613
 1280SOL     OW 4024   3.688   3.407   2.785  0.6760 -0.5211 -0.3539
 1280SOL    HW1 4025   3.596   3.448   2.785  0.6812 -0.5098 -0.3531
 1280SOL    HW2 4026   3.680   3.308   2.795  0.6612 -0.5259 -0.4168
 1281SOL     OW 4027   6.310   2.701   5.628 -0.0663 -0.0866 -0.1495
 1281SOL    HW1 4028   6.358   2.777   5.585 -0.6301  0.8316  0.8095
 1281SOL    HW2 4029   6.289   2.631   5.559  0.4802  0.6013 -1.0296
 1282SOL     OW 4030   5.075   3.614   3.375  0.1821 -0.3205  0.6967
 1282SOL    HW1 4031   5.104   3.672   3.299 -0.2180  0.2991  1.0057
 1282SOL    HW2 4032   5.008   3.547   3.342 -1.3189  1.0587  0.8014
 1283SOL     OW 4033   6.816   2.154   6.202 -0.4341 -0.2586  0.7454
 1283SOL    HW1 4034   6.859   2.127   6.288  2.0226 -1.2268 -0.6791
 1283SOL    HW2 4035   6.751   2.084   6.173  0.3672 -1.0232  0.7559
 1284SOL     OW 4036   4.717   2.950   6.155 -0.1067  0.1952 -0.0637
 1284SOL    HW1 4037   4.716   3.014   6.079 -0.0931  0.9711  0.5732
 1284SOL    HW2 4038   4.773   2.987   6.229 -1.1902  0.0732  0.8448
 1285SOL     OW 4039   1.183   2.682   2.113  0.0911  0.2989  0.1748
 1285SOL    HW1 4040   1.183   2.776   2.147 -1.3261  0.2658  0.3158
 1285SOL    HW2 4041   1.119   2.627   2.166 -0.0840 -0.4196 -0.7548
 1286SOL     OW 4042   2.575   3.278   2.034 -0.1943 -0.1836 -0.2167
 1286SOL    HW1 4043   2.646   3.272   2.104 -0.4908 -2.0774 -0.0244
 1286SOL    HW2 4044   2.487   3.252   2.073  0.0750 -4.2889 -1.7980
 1287SOL     OW 4045   2.893   2.448   1.442 -0.8360 -0.4947  0.3876
 1287SOL    HW1 4046   2.857   2.539   1.423  0.3999  0.0903  0.6969
 1287SOL    HW2 4047   2.844   2.380   1.389  0.2931  0.7006 -2.3686
 1288SOL     OW 4048   6.626   2.327   3.687 -0.1655 -0.6116 -0.6092
 1288SOL    HW1 4049   6.704   2.298   3.742 -0.2408  0.4915  0.0913
 1288SOL    HW2 4050   6.559   2.253   3.683 -0.0682 -0.7813  0.6156
 1289SOL     OW 4051   6.593   2.323   1.726  0.7615  0.7216  0.2048
 1289SOL    HW1 4052   6.533   2.256   1.769 -1.3556  2.7687  0.6137
 1289SOL    HW2 4053   6.669   2.344   1.788 -0.3169  1.0496  1.4525
 1290SOL     OW 4054   6.142   3.747   3.845  0.2347  0.1971  0.3131
 1290SOL    HW1 4055   6.168   3.834   3.802 -2.1294  1.6213  1.5845
 1290SOL    HW2 4056   6.122   3.679   3.774  1.2442  0.9357 -0.7122
 1291SOL     OW 4057   2.065   4.320   6.781 -0.1928 -0.2300  0.0351
 1291SOL    HW1 4058   2.114   4.397   6.823  2.0676 -1.3779 -0.3665
 1291SOL    HW2 4059   2.039   4.254   6.852 -1.4590  0.4883  0.2786
 1292SOL     OW 4060   0.969   2.208   4.708  0.3031 -0.1635 -0.2485
 1292SOL    HW1 4061   0.988   2.123   4.758  1.3471  0.1998  0.0038
 1292SOL    HW2 4062   0.880   2.243   4.736  1.3855  0.7222  2.4119
 1293SOL     OW 4063   2.941   2.666   4.000 -0.0598 -0.1894 -0.3305
 1293SOL    HW1 4064   3.031   2.643   3.963 -0.2954 -0.8583 -0.4984
 1293SOL    HW2 4065   2.948   2.675   4.100 -0.2215 -2.5081 -0.0367
 1294SOL     OW 4066   5.353   3.962   3.398  0.0404  0.6565  0.3003
 1294SOL    HW1 4067   5.256   3.943   3.411 -0.1520  0.1492 -1.6963
 1294SOL    HW2 4068   5.371   3.988   3.303  1.8056  1.1633  0.7223
 1295SOL     OW 4069   1.770   4.369   2.390  0.0249 -0.0303 -0.0974
 1295SOL    HW1 4070   1.714   4.441   2.349 -0.4885  0.9453  2.1594
 1295SOL    HW2 4071   1.728   4.280   2.372  0.1076  0.2844 -2.0566
 1296SOL     OW 4072   1.654   2.162   2.002 -0.3415 -0.5657 -0.1389
 1296SOL    HW1 4073   1.592   2.230   1.964 -1.4490  1.6862  4.8947
 1296SOL    HW2 4074   1.601   2.094   2.053  1.1053 -1.3193  0.4109
 1297SOL     OW 4075   3.638   3.399   4.152 -0.2914 -0.2162  0.1528
 1297SOL    HW1 4076   3.606   3.491   4.175 -0.3221 -0.0512 -0.5338
 1297SOL    HW2 4077   3.722   3.379   4.203 -0.5029  0.0352  0.6034
 1298SOL     OW 4078   2.229   3.676   0.999  0.3841  0.0009  0.0514
 1298SOL    HW1 4079   2.283   3.759   1.005 -1.1341  0.9378  1.7230
 1298SOL    HW2 4080   2.198   3.649   1.090 -2.9417  0.2341 -0.8540
 1299SOL     OW 4081   2.328   2.491   5.505  0.4998 -0.4338 -0.1317
 1299SOL    HW1 4082   2.256   2.540   5.456  0.5520  0.7351  0.8833
 1299SOL    HW2 4083   2.415   2.503   5.458  0.7595  1.5994  0.7312
 1300SOL     OW 4084   6.035   4.342   0.648 -0.1531 -0.2378 -0.0111
 1300SOL    HW1 4085   6.093   4.340   0.729 -0.3366  1.0632  0.1660
 1300SOL    HW2 4086   6.081   4.390   0.574 -1.4353  1.9357  0.5223
 1301SOL     OW 4087   4.305   4.611   0.884  0.3301  0.2106 -0.0698
 1301SOL    HW1 4088   4.244   4.565   0.949 -1.1075  2.0859 -0.0217
 1301SOL    HW2 4089   4.381   4.653   0.933  0.4289 -0.1816  0.1232
 1302SOL     OW 4090   0.783   3.944   3.716 -0.8174  0.2288  0.3340
 1302SOL    HW1 4091   0.691   3.964   3.749 -0.4341  0.7118  1.1530
 1302SOL    HW2 4092   0.816   3.859   3.757 -0.5030  0.6085  0.8888
 1303SOL     OW 4093   1.581   3.296   1.741 -0.6997  0.1597 -0.5044
 1303SOL    HW1 4094   1.626   3.315   1.829 -0.1409  3.9515 -1.4398
 1303SOL    HW2 4095   1.643   3.243   1.683  1.7159  2.9981 -0.7874
 1304SOL     OW 4096   5.578   4.404   3.341  0.3810  0.1368  0.0842
 1304SOL    HW1 4097   5.600   4.307   3.328 -0.8446 -0.1002 -0.4186
 1304SOL    HW2 4098   5.655   4.451   3.383  0.9173 -1.1059  0.5284
 1305SOL     OW 4099   4.084   3.001   4.519 -0.0049 -0.3583 -0.4572
 1305SOL    HW1 4100   3.986   2.985   4.507  0.0594  0.3380 -2.2151
 1305SOL    HW2 4101   4.136   2.932   4.469  0.3492  0.6733 -1.5515
 1306SOL     OW 4102   6.698   1.840   1.084 -0.2332 -0.5840 -0.0124
 1306SOL    HW1 4103   6.680   1.825   0.986  1.6526 -0.5000 -0.4101
 1306SOL    HW2 4104   6.780   1.896   1.094 -0.1230 -1.0040  1.6362
 1307SOL     OW 4105   0.740   2.415   2.572 -0.3546 -0.1967  0.1657
 1307SOL    HW1 4106   0.719   2.462   2.486 -1.1521  1.1053  1.0457
 1307SOL    HW2 4107   0.661   2.361   2.601 -1.2430  1.7546  1.5771
 1308SOL     OW 4108   3.569   4.301   2.280  0.3003  0.4446  0.6903
 1308SOL    HW1 4109   3.582   4.331   2.186  1.6944  0.2878  0.8038
 1308SOL    HW2 4110   3.558   4.201   2.283  1.1154  0.3476  0.7459
 1309SOL     OW 4111   4.990   3.291   2.387 -0.3461 -0.2559  0.0142
 1309SOL    HW1 4112   4.925   3.292   2.463 -0.3475 -0.4495  0.0162
 1309SOL    HW2 4113   4.942   3.306   2.301 -0.1513  1.4918  0.1881
 1310SOL     OW 4114   4.908   1.975   2.516  0.1345 -0.5328 -0.4643
 1310SOL    HW1 4115   4.903   2.070   2.547 -0.3426 -0.9655  0.8524
 1310SOL    HW2 4116   4.825   1.926   2.544 -0.1531 -1.0705 -2.1255
 1311SOL     OW 4117   4.087   2.366   0.632 -0.4271  0.0015  0.6161
 1311SOL    HW1 4118   4.171   2.350   0.581  0.6654  0.4344  2.1953
 1311SOL    HW2 4119   4.104   2.431   0.706 -2.2359  0.3414  0.7959
 1312SOL     OW 4120   5.349   4.431   4.057 -0.0141  0.3137 -0.4848
 1312SOL    HW1 4121   5.266   4.473   4.094  0.7275  1.5358 -0.1614
 1312SOL    HW2 4122   5.350   4.443   3.957  0.4057  1.5079 -0.3530
 1313SOL     OW 4123   6.981   4.103   6.985 -0.1818 -0.5948  0.0572
 1313SOL    HW1 4124   7.048   4.072   7.053  2.8295  0.8259 -2.0434
 1313SOL    HW2 4125   6.949   4.194   7.010 -0.0591 -0.5982  0.2334
 1314SOL     OW 4126   5.594   2.988   0.834 -0.1901 -0.1412  0.1451
 1314SOL    HW1 4127   5.555   3.004   0.924  0.8913 -0.1812  0.6321
 1314SOL    HW2 4128   5.550   3.048   0.767 -2.1719 -1.2555  0.3585
 1315SOL     OW 4129   4.149   2.850   3.255 -0.7642  0.0394 -0.1284
 1315SOL    HW1 4130   4.238   2.827   3.292  0.0557  0.6074 -1.6403
 1315SOL    HW2 4131   4.151   2.943   3.219 -2.1472  0.2665  0.3025
 1316SOL     OW 4132   6.216   3.272   0.459 -0.4891  0.5626  0.1046
 1316SOL    HW1 4133   6.231   3.244   0.554  1.4069 -0.1250 -0.3651
 1316SOL    HW2 4134   6.132   3.230   0.425 -0.3652 -0.4480  1.0014
 1317SOL     OW 4135   1.424   3.435   5.145 -0.1407 -0.3608 -0.2404
 1317SOL    HW1 4136   1.441   3.526   5.106  0.9967 -0.7623 -0.7465
 1317SOL    HW2 4137   1.381   3.444   5.234 -1.2182  0.6337 -0.8298
 1318SOL     OW 4138   3.072   1.725   2.630  0.2618 -0.2612 -0.4621
 1318SOL    HW1 4139   3.049   1.665   2.554  2.2045 -0.8547 -0.6280
 1318SOL    HW2 4140   3.006   1.800   2.635 -0.8485 -1.1261 -1.6875
 1319SOL     OW 4141   1.919   2.255   5.892  0.2278 -0.2785  0.4688
 1319SOL    HW1 4142   1.856   2.192   5.938 -1.8553  1.7881  0.6407
 1319SOL    HW2 4143   2.007   2.254   5.940  0.7970 -3.9604 -0.3511
 1320SOL     OW 4144   6.408   3.299   2.019 -0.7504 -0.2172 -0.1871
 1320SOL    HW1 4145   6.425   3.288   2.117 -0.7863 -1.6030 -0.3135
 1320SOL    HW2 4146   6.310   3.310   2.002 -0.8330 -0.8476 -0.1311
 1321SOL     OW 4147   4.777   2.904   6.603  0.7267 -0.0428  0.2068
 1321SOL    HW1 4148   4.876   2.900   6.588  1.0863  2.7150  1.2595
 1321SOL    HW2 4149   4.734   2.826   6.558  2.9590  0.5869 -3.4906
 1322SOL     OW 4150   1.030   2.190   2.303 -0.1976  0.4146  0.2425
 1322SOL    HW1 4151   1.127   2.169   2.310 -0.1174  1.2510  2.0314
 1322SOL    HW2 4152   0.984   2.161   2.387 -0.8831  3.0582  0.8520
 1323SOL     OW 4153   1.179   3.602   3.224 -0.0732  0.8363 -0.2140
 1323SOL    HW1 4154   1.133   3.517   3.198  0.0735  1.2335 -1.8831
 1323SOL    HW2 4155   1.268   3.606   3.180  0.1738  1.5897  0.3442
 1324SOL     OW 4156   4.667   2.640   1.905  0.0963  0.4323 -0.1185
 1324SOL    HW1 4157   4.639   2.569   1.841 -2.2799 -0.3401  1.6394
 1324SOL    HW2 4158   4.742   2.693   1.865 -0.0521 -1.1419 -2.7175
 1325SOL     OW 4159   6.630   4.185   0.701 -0.2425 -0.2651  0.1854
 1325SOL    HW1 4160   6.720   4.205   0.662 -0.9267 -1.3290 -2.1203
 1325SOL    HW2 4161   6.641   4.142   0.790  1.4792  0.6401  0.4510
 1326SOL     OW 4162   3.680   1.634   6.809 -0.0602 -0.1505  0.0068
 1326SOL    HW1 4163   3.700   1.609   6.714  1.4130 -1.2906  0.5775
 1326SOL    HW2 4164   3.746   1.703   6.840 -0.5380  0.2224  0.2081
 1327SOL     OW 4165   4.662   2.142   1.323  0.7305 -0.3063  0.6353
 1327SOL    HW1 4166   4.610   2.151   1.409 -0.4483  0.2247 -0.1069
 1327SOL    HW2 4167   4.642   2.053   1.282 -0.2165  0.1920 -0.0240
 1328SOL     OW 4168   6.304   2.834   6.447  0.1549  0.4370 -0.2595
 1328SOL    HW1 4169   6.227   2.779   6.478 -0.9102  2.0597  0.0684
 1328SOL    HW2 4170   6.281   2.931   6.451  1.0966  0.8868 -3.0889
 1329SOL     OW 4171   2.079   1.995   6.643  0.2317  0.1218 -0.1463
 1329SOL    HW1 4172   2.179   1.990   6.636  0.3269  2.4108 -1.0142
 1329SOL    HW2 4173   2.039   1.983   6.552 -0.4169 -2.0677  0.3674
 1330SOL     OW 4174   0.116   2.191   2.823  0.2340 -0.1356  0.0670
 1330SOL    HW1 4175   0.114   2.286   2.793 -0.8402 -0.0016  0.5089
 1330SOL    HW2 4176   0.172   2.182   2.905 -1.2660  0.4969  1.1985
 1331SOL     OW 4177   5.725   3.366   1.142 -0.3638 -0.0883 -0.0549
 1331SOL    HW1 4178   5.680   3.294   1.195 -0.2743 -0.2580 -0.2105
 1331SOL    HW2 4179   5.821   3.342   1.128  0.2593  1.1072  1.8174
 1332SOL     OW 4180   1.972   2.794   5.056  0.4435  0.0794 -0.5758
 1332SOL    HW1 4181   1.879   2.809   5.021 -0.4780  0.8384  1.9900
 1332SOL    HW2 4182   2.015   2.719   5.005 -2.1064 -1.2993 -0.8783
 1333SOL     OW 4183   2.319   1.986   0.530 -0.1054 -0.7382  0.0050
 1333SOL    HW1 4184   2.223   2.001   0.509  0.4185  1.1316 -1.3722
 1333SOL    HW2 4185   2.329   1.907   0.589 -2.3752 -1.7398 -0.8609
 1334SOL     OW 4186   4.193   2.948   5.254 -0.4593 -0.2483  0.2799
 1334SOL    HW1 4187   4.168   2.968   5.159  0.0408 -1.1908 -0.0674
 1334SOL    HW2 4188   4.134   2.876   5.290 -1.1765  0.6601  0.9654
 1335SOL     OW 4189   0.373   2.832   5.900 -0.1977  0.1881  0.3073
 1335SOL    HW1 4190   0.463   2.856   5.938 -0.7581  2.4131  0.3969
 1335SOL    HW2 4191   0.360   2.880   5.814 -1.2740 -0.1512  0.2714
 1336SOL     OW 4192   5.035   2.053   4.093  0.6782  0.0402 -0.3953
 1336SOL    HW1 4193   5.075   1.972   4.135 -2.3351 -1.9904 -1.0867
 1336SOL    HW2 4194   5.022   2.123   4.163  1.3880 -0.8834  0.7056
 1337SOL     OW 4195   5.368   2.421   1.313  0.2934 -0.3490 -0.0234
 1337SOL    HW1 4196   5.456   2.448   1.351  0.7362 -0.2796 -1.0903
 1337SOL    HW2 4197   5.296   2.476   1.355  1.0476  1.6595 -1.2260
 1338SOL     OW 4198   1.180   3.695   6.446 -0.4257  0.2076  0.1301
 1338SOL    HW1 4199   1.239   3.645   6.383 -1.1072  2.4344 -2.4514
 1338SOL    HW2 4200   1.095   3.645   6.459 -0.3596 -0.1952 -0.8864
 1339SOL     OW 4201   6.975   2.720   5.137  0.2169 -0.7770 -0.3041
 1339SOL    HW1 4202   7.013   2.643   5.188  0.4203 -1.0260 -0.8233
 1339SOL    HW2 4203   6.990   2.706   5.039  1.1467  0.3944 -0.3637
 1340SOL     OW 4204   4.903   1.773   1.152 -0.1644  0.0084 -0.2372
 1340SOL    HW1 4205   4.947   1.845   1.098  1.3137 -0.6590  0.0459
 1340SOL    HW2 4206   4.892   1.691   1.097 -0.3893 -0.0750 -0.0747
 1341SOL     OW 4207   6.523   3.464   6.530  0.2515  0.4632 -0.1403
 1341SOL    HW1 4208   6.487   3.544   6.481 -1.5094 -0.5527 -0.5913
 1341SOL    HW2 4209   6.575   3.495   6.609 -1.3659  2.0760  0.3769
 1342SOL     OW 4210   0.349   3.918   6.788 -0.3926 -0.5405 -0.8866
 1342SOL    HW1 4211   0.349   3.872   6.877 -1.5241  0.1682 -0.5057
 1342SOL    HW2 4212   0.425   3.884   6.733 -0.6306 -2.1445 -0.2537
 1343SOL     OW 4213   3.270   2.797   2.317  0.2703 -0.2855  0.1749
 1343SOL    HW1 4214   3.184   2.800   2.369 -1.1932  0.5328 -2.1180
 1343SOL    HW2 4215   3.279   2.708   2.273 -0.0780  0.0541 -0.6029
 1344SOL     OW 4216   0.387   4.121   2.266  0.0591  0.0398  0.8256
 1344SOL    HW1 4217   0.317   4.149   2.200  0.2693 -0.4662  0.3837
 1344SOL    HW2 4218   0.347   4.116   2.357 -1.3641 -3.3890  0.1573
 1345SOL     OW 4219   2.894   4.087   4.704  0.7103  0.4390 -0.3041
 1345SOL    HW1 4220   2.991   4.102   4.683  0.0763  0.1030 -4.1397
 1345SOL    HW2 4221   2.844   4.068   4.619 -2.2490 -2.3298  1.8206
 1346SOL     OW 4222   6.950   3.903   0.482  0.0820 -0.0517 -0.5217
 1346SOL    HW1 4223   7.008   3.972   0.525 -0.1887 -0.2652  0.1987
 1346SOL    HW2 4224   6.865   3.893   0.533  0.6342 -1.8083  0.1452
 1347SOL     OW 4225   0.793   4.017   0.217  0.1893  0.2424 -0.2245
 1347SOL    HW1 4226   0.757   4.045   0.128  1.4520 -2.2939 -1.6470
 1347SOL    HW2 4227   0.878   3.967   0.205  0.6663  0.2268  2.4873
 1348SOL     OW 4228   3.836   2.223   1.959  0.3440  0.0328 -0.0483
 1348SOL    HW1 4229   3.757   2.185   1.910 -1.7176  3.3366  0.3794
 1348SOL    HW2 4230   3.817   2.318   1.983  3.1404 -0.0198  3.1062
 1349SOL     OW 4231   2.846   2.786   5.990  0.5480 -0.2682  0.1602
 1349SOL    HW1 4232   2.794   2.797   6.075 -1.6889 -2.5238 -0.7876
 1349SOL    HW2 4233   2.835   2.869   5.934 -0.4930  0.0467  0.7937
 1350SOL     OW 4234   5.061   3.263   2.782  0.5650  0.4019  0.4768
 1350SOL    HW1 4235   5.013   3.176   2.794 -1.2302  1.2005 -0.4586
 1350SOL    HW2 4236   5.135   3.270   2.848  1.1070 -2.0500  0.2240
 1351SOL     OW 4237   4.541   3.905   5.692  0.3133 -0.4594 -0.0234
 1351SOL    HW1 4238   4.477   3.913   5.615 -1.0102 -1.2536  0.9514
 1351SOL    HW2 4239   4.635   3.905   5.657 -0.1528  1.1844 -1.4739
 1352SOL     OW 4240   2.415   2.297   0.636  0.2108  0.7365  0.6401
 1352SOL    HW1 4241   2.454   2.328   0.549 -0.7100  1.7137  0.5568
 1352SOL    HW2 4242   2.353   2.221   0.618  1.2235 -0.1226  0.6519
 1353SOL     OW 4243   2.340   3.562   3.856 -0.0888 -0.5984  0.2269
 1353SOL    HW1 4244   2.265   3.535   3.916  0.7875  1.6814  2.5130
 1353SOL    HW2 4245   2.424   3.514   3.884 -0.1993 -1.5631 -0.9884
 1354SOL     OW 4246   2.425   3.579   4.527 -0.2765 -0.1713  0.1751
 1354SOL    HW1 4247   2.410   3.673   4.560  1.0430 -0.4319  1.6171
 1354SOL    HW2 4248   2.523   3.564   4.515 -0.4471 -1.4899  0.3480
 1355SOL     OW 4249   6.314   2.082   4.134  0.3932 -0.4878  0.7278
 1355SOL    HW1 4250   6.386   2.117   4.194 -2.7486  1.8685  3.5904
 1355SOL    HW2 4251   6.225   2.094   4.179 -2.1694 -0.1779 -3.7985
 1356SOL     OW 4252   3.683   3.592   4.886  0.4240  0.2243 -0.4194
 1356SOL    HW1 4253   3.587   3.602   4.859  0.3684  0.6183 -0.0890
 1356SOL    HW2 4254   3.698   3.500   4.922 -0.1979  0.6420  0.9511
 1357SOL     OW 4255   2.702   2.567   2.650 -0.0071  0.0394 -0.1432
 1357SOL    HW1 4256   2.753   2.486   2.618  0.0473  0.6461 -1.6630
 1357SOL    HW2 4257   2.744   2.601   2.735 -0.1481 -1.6156  0.6423
 1358SOL     OW 4258   0.883   2.553   3.019 -0.3978 -0.2241  0.3444
 1358SOL    HW1 4259   0.886   2.467   3.071 -1.0106  0.3678  1.4044
 1358SOL    HW2 4260   0.952   2.551   2.947 -0.9044 -1.9097 -0.1386
 1359SOL     OW 4261   5.234   3.152   1.288  0.5453  0.0554  0.7700
 1359SOL    HW1 4262   5.236   3.226   1.356  1.0121  1.1206 -0.3459
 1359SOL    HW2 4263   5.142   3.114   1.282 -0.1371  1.6741  0.2456
 1360SOL     OW 4264   3.516   3.238   1.400  0.1047 -0.1699  0.2258
 1360SOL    HW1 4265   3.526   3.179   1.320 -0.0059 -1.8647  1.4135
 1360SOL    HW2 4266   3.466   3.321   1.374  0.4794 -0.4647 -1.5472
 1361SOL     OW 4267   1.058   3.846   0.476  0.1551  0.8264  0.8165
 1361SOL    HW1 4268   1.092   3.934   0.508  0.2252  1.0032  0.2609
 1361SOL    HW2 4269   1.097   3.773   0.532  2.0589  0.9670 -0.2417
 1362SOL     OW 4270   6.813   4.584   4.994  0.0908  0.3894 -0.5509
 1362SOL    HW1 4271   6.902   4.579   5.038  0.0313  3.4695  0.1528
 1362SOL    HW2 4272   6.817   4.539   4.905  1.1396 -3.0611  1.0633
 1363SOL     OW 4273   3.767   1.783   0.363  0.3672 -0.4392 -0.0608
 1363SOL    HW1 4274   3.762   1.805   0.265 -0.6653  1.0871  0.2969
 1363SOL    HW2 4275   3.830   1.846   0.408 -0.2118 -0.2370  0.4823
 1364SOL     OW 4276   4.323   3.620   5.938  0.3784  0.1405  0.4299
 1364SOL    HW1 4277   4.260   3.693   5.910  0.1056 -0.1989  0.1450
 1364SOL    HW2 4278   4.416   3.643   5.910  0.2031  0.1046 -0.1955
 1365SOL     OW 4279   3.592   2.719   4.392 -0.3509  0.0161 -0.0606
 1365SOL    HW1 4280   3.607   2.730   4.294 -0.4573 -1.0261 -0.2093
 1365SOL    HW2 4281   3.519   2.780   4.422 -1.2642 -0.6140 -0.9165
 1366SOL     OW 4282   6.300   3.739   6.488  0.0887  0.1645 -0.1011
 1366SOL    HW1 4283   6.345   3.775   6.570  0.2398 -0.9727  0.3358
 1366SOL    HW2 4284   6.223   3.797   6.463 -0.0122  0.4736  0.9056
 1367SOL     OW 4285   4.017   2.749   5.994 -0.1637  0.2558  0.0927
 1367SOL    HW1 4286   4.092   2.742   5.929 -1.1398 -0.0263 -1.0454
 1367SOL    HW2 4287   4.022   2.674   6.060  1.4719  1.1708  1.0698
 1368SOL     OW 4288   4.903   2.515   0.013  0.2517  0.3838  0.4953
 1368SOL    HW1 4289   4.955   2.452  -0.045  2.7072  1.4145  1.4179
 1368SOL    HW2 4290   4.853   2.463   0.082  1.3453 -0.6213  0.5598
 1369SOL     OW 4291   6.297   2.514   3.979  0.0191  0.1640 -0.2847
 1369SOL    HW1 4292   6.320   2.512   4.076  0.8283 -0.5017 -0.4708
 1369SOL    HW2 4293   6.382   2.523   3.926 -0.3111 -0.6463 -0.9575
 1370SOL     OW 4294   5.032   3.468   0.364  0.1388  0.0773 -0.2654
 1370SOL    HW1 4295   5.075   3.402   0.425 -1.8496 -0.2868  0.8415
 1370SOL    HW2 4296   5.004   3.423   0.280 -0.7954 -0.4148  0.2939
 1371SOL     OW 4297   5.785   1.730   1.551  0.4270 -0.3953  0.3015
 1371SOL    HW1 4298   5.828   1.665   1.614 -0.9294 -0.3216  1.3570
 1371SOL    HW2 4299   5.739   1.802   1.603 -1.3527 -0.7240 -0.7128
 1372SOL     OW 4300   5.281   3.996   1.408 -0.2511 -0.2295  0.0909
 1372SOL    HW1 4301   5.377   3.971   1.415 -0.3651 -0.7261 -0.0330
 1372SOL    HW2 4302   5.272   4.084   1.363  0.1390 -0.2316  0.0082
 1373SOL     OW 4303   3.361   4.406   2.438 -0.2585 -0.4461  0.7547
 1373SOL    HW1 4304   3.440   4.367   2.390 -0.5305  0.3449 -0.3601
 1373SOL    HW2 4305   3.372   4.391   2.536  0.1954 -2.3127  0.4608
 1374SOL     OW 4306   4.130   2.250   3.513 -0.0481  0.7458  0.0162
 1374SOL    HW1 4307   4.051   2.189   3.511 -1.6177  2.6662  0.3782
 1374SOL    HW2 4308   4.112   2.330   3.456  2.0238  0.8276 -0.6079
 1375SOL     OW 4309   2.761   1.839   0.890  0.3696 -0.2297  0.2887
 1375SOL    HW1 4310   2.685   1.846   0.954  0.5851 -0.8775  0.6133
 1375SOL    HW2 4311   2.744   1.900   0.812 -0.4129 -0.2730  0.4215
 1376SOL     OW 4312   3.005   2.341   3.352  0.3069  0.1423  0.3444
 1376SOL    HW1 4313   2.958   2.361   3.267  0.5208 -0.6819  0.0261
 1376SOL    HW2 4314   3.083   2.281   3.334  1.2915  1.2052  0.9046
 1377SOL     OW 4315   0.819   1.893   1.314  0.0399 -0.4908  0.3032
 1377SOL    HW1 4316   0.865   1.977   1.285  1.4508 -0.8361  1.4370
 1377SOL    HW2 4317   0.728   1.915   1.348  0.7313  0.7153  1.4420
 1378SOL     OW 4318   4.046   3.979   1.319 -0.6588 -0.5819  0.2790
 1378SOL    HW1 4319   3.978   3.989   1.246 -2.2454 -0.2659  1.7608
 1378SOL    HW2 4320   4.069   3.883   1.330  0.5418 -0.5501 -1.4168
 1379SOL     OW 4321   1.871   2.242   4.923  0.2305  0.0392 -0.0454
 1379SOL    HW1 4322   1.838   2.320   4.975 -0.7022 -0.7979  0.6622
 1379SOL    HW2 4323   1.933   2.188   4.980  0.8620  0.2433 -0.5248
 1380SOL     OW 4324   6.390   2.629   1.326 -0.8090 -0.7184  0.1627
 1380SOL    HW1 4325   6.364   2.535   1.302 -0.1085 -0.6592 -0.8799
 1380SOL    HW2 4326   6.307   2.685   1.331 -1.0811 -0.8955 -1.5204
 1381SOL     OW 4327   0.022   2.887   2.084 -0.6166  0.1440 -0.5052
 1381SOL    HW1 4328   0.001   2.923   1.994  0.0883 -0.7158 -1.0292
 1381SOL    HW2 4329   0.117   2.857   2.087  0.1493  2.4426  1.3034
 1382SOL     OW 4330   4.241   2.417   2.349 -0.5204 -0.2261 -0.1622
 1382SOL    HW1 4331   4.242   2.500   2.293  0.7480 -2.0904 -3.1535
 1382SOL    HW2 4332   4.184   2.348   2.305  0.7134 -1.8532  0.6711
 1383SOL     OW 4333   3.652   4.193   5.521 -0.0711 -0.8533 -0.4634
 1383SOL    HW1 4334   3.702   4.226   5.441 -1.9300  0.7411 -1.0653
 1383SOL    HW2 4335   3.567   4.150   5.491 -0.5374 -0.7088  0.6235
 1384SOL     OW 4336   2.507   4.202   3.377  0.1349  0.2803 -0.1107
 1384SOL    HW1 4337   2.496   4.250   3.290 -1.3625 -1.4090 -0.9107
 1384SOL    HW2 4338   2.544   4.111   3.360 -2.5899 -1.0809  0.6503
 1385SOL     OW 4339   2.465   4.558   5.996  0.2636 -0.6719  0.1683
 1385SOL    HW1 4340   2.450   4.623   6.071  0.5620  1.1048 -1.2161
 1385SOL    HW2 4341   2.382   4.504   5.982  0.1274 -0.8821  1.6122
 1386SOL     OW 4342   0.012   4.350   4.075  0.7052  0.3769  0.6580
 1386SOL    HW1 4343  -0.085   4.363   4.051  1.2176 -1.5601 -3.2780
 1386SOL    HW2 4344   0.066   4.423   4.034  1.2439 -0.8903 -0.9983
 1387SOL     OW 4345   4.346   2.345   0.526 -0.3444  0.2679 -0.5607
 1387SOL    HW1 4346   4.403   2.374   0.603  0.1348 -2.5707  0.2710
 1387SOL    HW2 4347   4.337   2.420   0.461  0.4739  2.2889  1.5212
 1388SOL     OW 4348   6.425   3.601   4.774  0.1767  0.2418  0.4629
 1388SOL    HW1 4349   6.475   3.677   4.732  0.8040  0.0114  0.7879
 1388SOL    HW2 4350   6.444   3.599   4.872  2.6469 -2.1591  0.0663
 1389SOL     OW 4351   1.353   3.940   0.600 -0.5684 -0.4272 -0.0352
 1389SOL    HW1 4352   1.453   3.933   0.595 -0.5307 -0.8926  1.0486
 1389SOL    HW2 4353   1.321   4.012   0.539  0.1844 -1.9646 -2.3830
 1390SOL     OW 4354   2.602   3.823   1.641 -0.0151  0.7083 -0.3071
 1390SOL    HW1 4355   2.701   3.838   1.650 -0.0850  0.4479  1.0166
 1390SOL    HW2 4356   2.560   3.822   1.731 -0.9458 -1.1677 -0.7184
 1391SOL     OW 4357   0.529   3.890   2.103  0.1828  0.0892  0.0634
 1391SOL    HW1 4358   0.626   3.914   2.095  0.6254 -0.9399  1.7112
 1391SOL    HW2 4359   0.485   3.953   2.167 -0.2022  0.4339 -0.5353
 1392SOL     OW 4360   3.150   1.956   1.274 -0.1089 -0.6870 -0.2385
 1392SOL    HW1 4361   3.208   1.877   1.297 -0.6698 -0.8251  0.7478
 1392SOL    HW2 4362   3.082   1.928   1.207  0.2048 -0.8371 -0.4962
 1393SOL     OW 4363   1.086   2.445   0.095 -0.1687 -0.7835  0.7382
 1393SOL    HW1 4364   1.117   2.359   0.055  1.4663 -0.3477  0.9946
 1393SOL    HW2 4365   1.146   2.519   0.066 -0.7609  0.0576  1.5808
 1394SOL     OW 4366   5.180   2.537   5.483 -0.4319  0.0764 -0.1627
 1394SOL    HW1 4367   5.226   2.625   5.467  1.4882 -0.6633  0.9389
 1394SOL    HW2 4368   5.245   2.473   5.524 -2.1430 -1.4745  0.2365
 1395SOL     OW 4369   4.587   3.637   5.859  0.2495  0.0208 -0.4626
 1395SOL    HW1 4370   4.605   3.700   5.783  2.6302 -0.4742 -0.3859
 1395SOL    HW2 4371   4.603   3.543   5.829 -3.9952 -0.7875 -0.7985
 1396SOL     OW 4372   4.479   2.755   5.563  0.0093 -0.4194 -0.0319
 1396SOL    HW1 4373   4.571   2.715   5.562  1.2343  2.1484  1.2513
 1396SOL    HW2 4374   4.449   2.768   5.657 -1.3127 -0.3758 -0.4381
 1397SOL     OW 4375   6.963   3.129   2.385  0.5947 -0.1866 -0.0793
 1397SOL    HW1 4376   6.941   3.032   2.394  0.4236 -0.2214 -0.8017
 1397SOL    HW2 4377   6.986   3.149   2.290  0.7824  0.4518  0.0950
 1398SOL     OW 4378   6.028   4.362   5.155  0.1286 -0.4477  0.6709
 1398SOL    HW1 4379   5.996   4.275   5.193 -0.4943 -0.1340  0.8736
 1398SOL    HW2 4380   6.060   4.347   5.061 -1.3650 -0.6289  0.1759
 1399SOL     OW 4381   6.821   3.394   4.104 -0.2438  0.6356  0.1170
 1399SOL    HW1 4382   6.859   3.332   4.173  1.6022  2.2884  0.6596
 1399SOL    HW2 4383   6.787   3.340   4.027  0.2633 -1.1151  1.0629
 1400SOL     OW 4384   0.619   3.775   6.646 -0.2513 -0.1661 -0.7071
 1400SOL    HW1 4385   0.569   3.701   6.601 -0.9582 -1.0445  1.3481
 1400SOL    HW2 4386   0.702   3.738   6.689 -0.2378  0.3604 -0.2611
 1401SOL     OW 4387   5.191   3.287   3.042 -0.1940  0.2181 -0.3267
 1401SOL    HW1 4388   5.157   3.313   3.132 -0.3543  0.1157 -0.3585
 1401SOL    HW2 4389   5.290   3.303   3.038 -0.2326  0.4939 -0.2278
 1402SOL     OW 4390   6.784   2.488   4.879 -0.3318 -0.1124  0.2686
 1402SOL    HW1 4391   6.706   2.504   4.940 -0.2134  0.0945  0.3675
 1402SOL    HW2 4392   6.843   2.419   4.919 -0.4856 -0.3007  0.1731
 1403SOL     OW 4393   3.240   3.828   1.966  0.1358 -0.4277 -0.4503
 1403SOL    HW1 4394   3.141   3.826   1.956 -0.3481  1.3028  2.5706
 1403SOL    HW2 4395   3.271   3.745   2.013 -0.0332 -0.4538 -0.3865
 1404SOL     OW 4396   5.978   2.006   5.768  0.3471  0.1946 -0.3881
 1404SOL    HW1 4397   5.925   1.962   5.840  1.2898 -1.5723 -0.7276
 1404SOL    HW2 4398   5.918   2.030   5.692 -0.4691  1.0848  0.5061
 1405SOL     OW 4399   2.560   2.470   6.118  0.4848 -0.5232 -0.0807
 1405SOL    HW1 4400   2.597   2.465   6.212  0.2928 -2.4579 -0.0591
 1405SOL    HW2 4401   2.520   2.560   6.103  0.8395 -0.0416  1.5756
 1406SOL     OW 4402   6.107   3.212   1.460  0.7456  0.0533  0.1038
 1406SOL    HW1 4403   6.093   3.194   1.362 -0.9304  0.3252  0.2612
 1406SOL    HW2 4404   6.069   3.137   1.514 -0.1264  0.8070  0.5754
 1407SOL     OW 4405   5.261   2.800   3.914  0.4379 -0.0222 -0.0118
 1407SOL    HW1 4406   5.309   2.783   4.000 -1.8242  1.9231  1.7685
 1407SOL    HW2 4407   5.180   2.742   3.909  1.5111 -1.5123 -1.8487
 1408SOL     OW 4408   3.845   2.166   5.466 -0.7291  0.3052 -0.3394
 1408SOL    HW1 4409   3.792   2.110   5.530 -2.2311  1.8884 -0.1333
 1408SOL    HW2 4410   3.783   2.218   5.407  0.6226  0.3037 -1.8550
 1409SOL     OW 4411   0.162   2.104   1.476 -0.1826  0.5121  0.0228
 1409SOL    HW1 4412   0.100   2.170   1.519 -0.4192 -0.2120  0.8287
 1409SOL    HW2 4413   0.224   2.152   1.414 -0.5793  1.4413  0.3223
 1410SOL     OW 4414   1.820   3.738   2.941  0.0531  0.8290 -0.1797
 1410SOL    HW1 4415   1.878   3.776   2.868  1.4098 -0.3987  0.2115
 1410SOL    HW2 4416   1.832   3.792   3.024  0.4742  0.7057 -0.1582
 1411SOL     OW 4417   5.240   2.765   2.852  0.2400  0.3638 -0.1170
 1411SOL    HW1 4418   5.282   2.773   2.942 -0.6909  0.6444  0.3013
 1411SOL    HW2 4419   5.176   2.689   2.851 -1.3524  1.6488  0.1318
 1412SOL     OW 4420   0.833   2.278   6.242  0.1246 -0.2879 -0.3342
 1412SOL    HW1 4421   0.736   2.300   6.241 -0.4699 -2.4652  1.2982
 1412SOL    HW2 4422   0.886   2.361   6.260 -1.4742  0.7875 -0.3744
 1413SOL     OW 4423   3.742   4.267   6.731 -0.2377  0.4518  0.0349
 1413SOL    HW1 4424   3.677   4.270   6.807 -1.4892 -0.7130 -0.9254
 1413SOL    HW2 4425   3.788   4.178   6.729 -0.5547  0.2938 -0.8081
 1414SOL     OW 4426   4.903   4.733   1.660 -0.3200  0.2865 -0.2332
 1414SOL    HW1 4427   4.835   4.806   1.660  0.5875  1.1663 -0.8649
 1414SOL    HW2 4428   4.885   4.670   1.736 -1.4377  0.8618 -0.0039
 1415SOL     OW 4429   5.261   3.586   0.202 -0.0399 -0.3249 -0.0329
 1415SOL    HW1 4430   5.173   3.612   0.242 -0.2985 -0.0828 -0.7535
 1415SOL    HW2 4431   5.330   3.581   0.274 -0.6253 -0.4355  0.5241
 1416SOL     OW 4432   3.766   3.013   4.222 -0.1182 -0.0594 -0.1416
 1416SOL    HW1 4433   3.837   3.022   4.152 -1.2854  1.6504 -1.1769
 1416SOL    HW2 4434   3.695   2.950   4.189 -1.3494  1.7787 -1.1732
 1417SOL     OW 4435   5.155   3.049   4.956  0.5762  0.0150  0.3406
 1417SOL    HW1 4436   5.230   3.071   4.895 -0.4364 -0.3058 -1.0713
 1417SOL    HW2 4437   5.070   3.041   4.903 -0.2534 -0.7298  1.7262
 1418SOL     OW 4438   5.676   3.330   0.263  0.0223 -0.7999 -0.1801
 1418SOL    HW1 4439   5.579   3.306   0.260 -0.2385  0.3286 -1.9862
 1418SOL    HW2 4440   5.720   3.300   0.178  0.8806  0.1774 -0.0963
 1419SOL     OW 4441   5.667   3.395   5.898 -0.1214 -0.1911 -0.7062
 1419SOL    HW1 4442   5.691   3.433   5.987  1.5585 -3.3923  0.3797
 1419SOL    HW2 4443   5.572   3.417   5.877 -0.2373  1.5679  1.3430
 1420SOL     OW 4444   5.550   1.965   2.909 -0.5888  0.4290  0.4004
 1420SOL    HW1 4445   5.459   1.937   2.876 -0.7196 -0.2985  1.3367
 1420SOL    HW2 4446   5.552   1.960   3.009  0.3158  0.9933  0.4206
 1421SOL     OW 4447   3.977   3.808   5.419 -0.3055 -0.3244  0.0400
 1421SOL    HW1 4448   3.938   3.764   5.338  1.0114  1.9468 -1.9588
 1421SOL    HW2 4449   3.904   3.841   5.478 -1.2943 -1.5354 -0.4552
 1422SOL     OW 4450   3.646   1.778   6.071 -0.3597 -0.3400  0.2347
 1422SOL    HW1 4451   3.647   1.726   5.986  0.4323  2.4075 -1.5966
 1422SOL    HW2 4452   3.551   1.800   6.095 -0.6684  3.1870 -3.0463
 1423SOL     OW 4453   2.079   2.793   1.643 -0.1750 -0.5244 -0.6486
 1423SOL    HW1 4454   2.038   2.725   1.582  0.1271 -2.1136  0.8615
 1423SOL    HW2 4455   2.169   2.762   1.673 -0.0084  0.5712  0.0384
 1424SOL     OW 4456   4.085   2.434   3.297  0.2560 -0.1022 -0.0457
 1424SOL    HW1 4457   4.145   2.493   3.242 -0.4193  0.6487  0.0115
 1424SOL    HW2 4458   4.000   2.482   3.318 -0.7045 -1.4335 -0.7607
 1425SOL     OW 4459   0.149   3.570   3.162  0.0224  0.2124 -0.1108
 1425SOL    HW1 4460   0.076   3.622   3.206  0.5650  0.1715  0.8646
 1425SOL    HW2 4461   0.219   3.633   3.128  1.2074  0.1289  2.0173
 1426SOL     OW 4462   1.255   1.946   5.846 -0.0216 -0.7584  0.2212
 1426SOL    HW1 4463   1.169   1.949   5.795  0.1669  0.1618 -0.0582
 1426SOL    HW2 4464   1.239   1.976   5.940  0.0602 -0.1957  0.0601
 1427SOL     OW 4465   4.600   3.337   3.242 -0.0712  0.4132  0.1428
 1427SOL    HW1 4466   4.574   3.312   3.335 -0.2350 -1.9133 -0.4607
 1427SOL    HW2 4467   4.615   3.254   3.188  0.0657  1.6948 -1.9056
 1428SOL     OW 4468   6.628   3.795   2.324  0.3372 -0.1680  0.4161
 1428SOL    HW1 4469   6.706   3.733   2.316  0.8939  0.4440  0.8727
 1428SOL    HW2 4470   6.660   3.882   2.363 -1.0479 -0.8823  3.4103
 1429SOL     OW 4471   0.964   4.686   6.788  0.1007 -0.6046 -0.0182
 1429SOL    HW1 4472   0.916   4.714   6.706 -0.7294 -0.1472  0.6055
 1429SOL    HW2 4473   1.034   4.619   6.765  2.6388  2.3999 -1.6834
 1430SOL     OW 4474   4.177   3.707   1.880  0.6414  0.5687 -0.1043
 1430SOL    HW1 4475   4.266   3.671   1.910  0.3548 -0.6652 -0.6686
 1430SOL    HW2 4476   4.105   3.674   1.941  0.5270  1.3666  0.2059
 1431SOL     OW 4477   2.197   3.450   3.429  0.1149  0.0055 -0.1397
 1431SOL    HW1 4478   2.148   3.507   3.495 -0.8082 -2.5815  1.5531
 1431SOL    HW2 4479   2.174   3.479   3.336  0.2417  2.7509  0.6001
 1432SOL     OW 4480   6.585   2.457   6.649  0.1654  0.4481  0.0345
 1432SOL    HW1 4481   6.512   2.480   6.713 -0.8643 -1.0247 -0.5445
 1432SOL    HW2 4482   6.587   2.523   6.575  0.0069  0.9929  0.5101
 1433SOL     OW 4483   0.459   2.794   2.388  0.1989  0.0148  0.3678
 1433SOL    HW1 4484   0.444   2.717   2.325 -1.3121 -0.8609  1.6930
 1433SOL    HW2 4485   0.553   2.826   2.381  0.0198  0.1627 -2.5124
 1434SOL     OW 4486   1.509   2.174   6.097 -0.4788  0.6054  0.1993
 1434SOL    HW1 4487   1.461   2.261   6.101 -1.6493  0.0000 -0.2385
 1434SOL    HW2 4488   1.448   2.101   6.128 -0.0736 -0.2668 -0.9866
 1435SOL     OW 4489   5.332   3.053   4.083  0.0916 -0.5749 -0.2696
 1435SOL    HW1 4490   5.267   3.057   4.007  0.4019 -0.5164 -0.5393
 1435SOL    HW2 4491   5.416   3.008   4.052  0.2164 -0.5629  0.0439
 1436SOL     OW 4492   3.287   2.364   1.662 -0.4115  0.2690 -0.1085
 1436SOL    HW1 4493   3.360   2.318   1.612  0.5021  0.2830  1.1628
 1436SOL    HW2 4494   3.242   2.431   1.602 -0.8340 -1.2528 -1.5468
 1437SOL     OW 4495   6.716   3.075   5.878 -0.0054  0.5315  0.1460
 1437SOL    HW1 4496   6.663   3.024   5.811 -0.4777  2.6821 -1.2079
 1437SOL    HW2 4497   6.814   3.059   5.863 -0.0879  1.3912 -1.4310
 1438SOL     OW 4498   5.795   4.255   0.128  0.1762  0.6420 -0.5038
 1438SOL    HW1 4499   5.778   4.192   0.204 -1.0474  0.9810 -0.4785
 1438SOL    HW2 4500   5.848   4.208   0.057  0.6926  0.0981  0.2284
 1439SOL     OW 4501   3.834   1.947   3.039  0.7612 -0.5467  0.3917
 1439SOL    HW1 4502   3.851   1.894   2.956 -1.8714  0.1733 -0.7181
 1439SOL    HW2 4503   3.792   2.035   3.014 -1.5796 -0.9528  2.4988
 1440SOL     OW 4504   0.255   4.920   5.814 -0.0231 -0.0962  0.3436
 1440SOL    HW1 4505   0.201   4.947   5.894  0.4623 -0.1841  0.7038
 1440SOL    HW2 4506   0.210   4.845   5.767 -0.4834  0.1791  0.3401
 1441SOL     OW 4507   1.771   4.352   4.878  0.1284  0.1972  0.4708
 1441SOL    HW1 4508   1.865   4.365   4.849 -0.2413  0.0569 -0.8281
 1441SOL    HW2 4509   1.765   4.272   4.938  0.7773  0.0039  0.2807
 1442SOL     OW 4510   5.006   3.490   4.317 -0.4544  0.4833 -0.3022
 1442SOL    HW1 4511   5.042   3.550   4.245  1.2930 -0.8805 -0.6595
 1442SOL    HW2 4512   4.939   3.427   4.278 -0.4579  0.5865 -0.4632
 1443SOL     OW 4513   1.900   1.496   6.165 -0.0276 -0.3245  0.3762
 1443SOL    HW1 4514   1.803   1.500   6.189 -0.5773  0.4194 -1.6988
 1443SOL    HW2 4515   1.931   1.587   6.138  1.5893 -0.3228  2.0592
 1444SOL     OW 4516   2.699   2.261   5.655  0.1455  0.2577  0.1766
 1444SOL    HW1 4517   2.777   2.320   5.634  0.5844 -0.1052  0.7564
 1444SOL    HW2 4518   2.653   2.294   5.738 -1.0521  1.1725 -0.8140
 1445SOL     OW 4519   4.345   1.858   4.417  0.3289  0.1986 -0.3780
 1445SOL    HW1 4520   4.248   1.841   4.400  0.2408  0.3681 -0.0534
 1445SOL    HW2 4521   4.361   1.867   4.515  1.0195 -1.8949 -0.2621
 1446SOL     OW 4522   6.171   2.846   3.116  0.2446 -0.0421 -0.4403
 1446SOL    HW1 4523   6.085   2.831   3.067  0.5134 -1.3805 -0.5430
 1446SOL    HW2 4524   6.183   2.943   3.134 -1.1948  0.1844 -0.6004
 1447SOL     OW 4525   3.977   3.351   2.789 -0.0591  0.4968 -0.2451
 1447SOL    HW1 4526   4.032   3.397   2.719  1.0188 -0.1648  0.1581
 1447SOL    HW2 4527   3.881   3.379   2.779 -0.2046 -0.7092 -2.9300
 1448SOL     OW 4528   5.526   3.012   6.287 -0.2103  0.3589  0.3020
 1448SOL    HW1 4529   5.464   2.935   6.273 -0.0630 -0.0620  1.7528
 1448SOL    HW2 4530   5.575   3.032   6.202 -0.2414 -1.1458 -0.0924
 1449SOL     OW 4531   3.799   3.754   1.024 -0.5996  0.0104 -0.2006
 1449SOL    HW1 4532   3.779   3.782   0.930  1.7717 -0.4346 -0.9068
 1449SOL    HW2 4533   3.813   3.835   1.081  1.6319  0.3742 -1.1552
 1450SOL     OW 4534   1.631   2.291   6.419 -0.0172  0.9257  0.1385
 1450SOL    HW1 4535   1.729   2.270   6.419 -0.4227 -1.1703  0.0591
 1450SOL    HW2 4536   1.613   2.363   6.352  1.2665  0.2125 -1.0409
 1451SOL     OW 4537   3.566   3.145   2.730  0.3464  0.1859 -0.5948
 1451SOL    HW1 4538   3.512   3.208   2.674 -0.7225 -0.3546 -0.2088
 1451SOL    HW2 4539   3.537   3.051   2.711  1.3643 -0.1455 -0.5774
 1452SOL     OW 4540   1.614   2.825   4.114 -0.2618 -0.5131  0.0440
 1452SOL    HW1 4541   1.567   2.900   4.068  0.1601 -0.6820 -0.6814
 1452SOL    HW2 4542   1.547   2.761   4.151 -0.6172 -0.1009  0.1180
 1453SOL     OW 4543   3.424   4.003   0.567  0.0327  0.0962 -0.4309
 1453SOL    HW1 4544   3.518   4.025   0.593  0.0866 -0.6510  0.0533
 1453SOL    HW2 4545   3.398   3.916   0.609 -0.8544  0.2630 -0.6177
 1454SOL     OW 4546   0.628   2.825   0.889 -0.0709  0.2061 -0.8763
 1454SOL    HW1 4547   0.574   2.761   0.944  0.7899  1.2824  1.3529
 1454SOL    HW2 4548   0.724   2.794   0.888  0.2733  1.1976 -0.1239
 1455SOL     OW 4549   0.758   4.203   2.977 -0.2316 -0.2974  0.0004
 1455SOL    HW1 4550   0.829   4.177   2.912 -0.2539 -2.0686  0.6472
 1455SOL    HW2 4551   0.798   4.216   3.068 -0.6757 -1.0317  0.3094
 1456SOL     OW 4552   1.601   2.191   1.490 -0.3670  0.0173  0.2826
 1456SOL    HW1 4553   1.609   2.271   1.549  2.3961  0.3974 -0.4620
 1456SOL    HW2 4554   1.504   2.172   1.473 -1.2255  0.7803  3.6106
 1457SOL     OW 4555   6.485   3.791   5.720  0.1391  0.1106 -0.0430
 1457SOL    HW1 4556   6.550   3.715   5.709 -0.0519  0.0605 -0.9204
 1457SOL    HW2 4557   6.535   3.874   5.745  0.8656  0.5782 -2.6871
 1458SOL     OW 4558   4.397   4.627   1.356  0.3467  0.5355 -0.3418
 1458SOL    HW1 4559   4.478   4.591   1.404  0.7512  0.0218 -1.3747
 1458SOL    HW2 4560   4.315   4.605   1.408  0.8376  0.7124  0.5259
 1459SOL     OW 4561   6.555   2.636   4.994  0.4001  0.2431 -0.1701
 1459SOL    HW1 4562   6.542   2.654   5.092 -0.8102 -2.0123  0.1618
 1459SOL    HW2 4563   6.467   2.618   4.951  0.8028  2.2025 -1.9558
 1460SOL     OW 4564   4.287   3.535   5.550 -0.2727 -0.4212  0.0351
 1460SOL    HW1 4565   4.384   3.557   5.559 -0.4952  0.4142  0.5543
 1460SOL    HW2 4566   4.271   3.439   5.573  0.5123 -0.7428 -0.6970
 1461SOL     OW 4567   2.831   2.091   3.267  0.0444  0.3522  0.4628
 1461SOL    HW1 4568   2.839   2.021   3.196  1.5539  0.6058  0.3608
 1461SOL    HW2 4569   2.895   2.072   3.341 -0.6211  0.7920  1.1796
 1462SOL     OW 4570   3.332   2.637   5.958 -0.3500  0.1685 -0.9563
 1462SOL    HW1 4571   3.267   2.706   5.991 -0.1280 -0.3903  0.7424
 1462SOL    HW2 4572   3.289   2.547   5.961  0.2344 -0.1032 -0.5865
 1463SOL     OW 4573   4.773   3.506   6.079  0.1939  0.2573  0.5843
 1463SOL    HW1 4574   4.739   3.463   5.996  0.7725 -1.5950  1.2508
 1463SOL    HW2 4575   4.731   3.596   6.090 -1.8027 -0.5001 -0.4027
 1464SOL     OW 4576   0.547   2.974   0.469  0.3127  0.4690  0.5746
 1464SOL    HW1 4577   0.591   3.019   0.391  2.2015 -1.1423  0.6520
 1464SOL    HW2 4578   0.602   2.989   0.552  1.5064 -2.6065  0.4409
 1465SOL     OW 4579   3.002   3.777   3.881 -0.3412  0.2856 -0.3983
 1465SOL    HW1 4580   3.085   3.760   3.828  0.4136  1.8995  0.2191
 1465SOL    HW2 4581   2.966   3.868   3.860 -2.9912 -0.9570 -1.9387
 1466SOL     OW 4582   2.891   3.554   3.782  0.8329  0.1367 -0.5198
 1466SOL    HW1 4583   2.919   3.638   3.828 -0.7669  0.0105  0.7846
 1466SOL    HW2 4584   2.835   3.576   3.702 -1.4678  0.3817  1.0641
 1467SOL     OW 4585   3.719   4.600   6.898  0.2660 -0.1468 -0.0668
 1467SOL    HW1 4586   3.639   4.542   6.914 -0.8575  1.1103 -0.8505
 1467SOL    HW2 4587   3.707   4.687   6.946  0.8851  0.2867 -0.6750
 1468SOL     OW 4588   0.963   1.958   6.506  0.1006 -0.6110  0.9554
 1468SOL    HW1 4589   0.871   1.958   6.467  0.8362  2.5066 -1.2149
 1468SOL    HW2 4590   0.961   1.998   6.597 -0.6349  0.2004  0.5964
 1469SOL     OW 4591   2.028   2.716   4.417  0.2322 -0.0358 -0.3841
 1469SOL    HW1 4592   2.024   2.778   4.495  2.3105 -0.6830  0.2989
 1469SOL    HW2 4593   1.955   2.739   4.353 -0.3287  1.7670  0.8139
 1470SOL     OW 4594   4.438   4.338   6.960  0.2812 -0.0938  0.5930
 1470SOL    HW1 4595   4.403   4.372   7.047 -0.1728 -1.1271  0.8316
 1470SOL    HW2 4596   4.534   4.363   6.950  1.0955 -2.1506  2.5880
 1471SOL     OW 4597   3.692   1.664   4.883 -0.0854  0.3277  0.3525
 1471SOL    HW1 4598   3.679   1.764   4.878 -1.7188  0.1424  0.1391
 1471SOL    HW2 4599   3.666   1.623   4.796  0.8243 -0.2755  0.3535
 1472SOL     OW 4600   5.099   4.129   5.339  0.5065 -0.6394 -0.4256
 1472SOL    HW1 4601   5.066   4.173   5.256 -0.5060 -2.7064 -1.1988
 1472SOL    HW2 4602   5.194   4.099   5.326  0.1322 -1.5691 -1.1288
 1473SOL     OW 4603   3.924   2.056   3.451  0.0521  0.1511 -0.0734
 1473SOL    HW1 4604   3.887   2.082   3.362  0.4020 -2.2222 -0.9814
 1473SOL    HW2 4605   4.006   2.000   3.439  1.1303  1.2019  1.8136
 1474SOL     OW 4606   1.627   3.202   2.421 -0.8315 -0.1452  0.1645
 1474SOL    HW1 4607   1.579   3.150   2.491 -2.7428  1.0541 -0.1899
 1474SOL    HW2 4608   1.586   3.293   2.413  1.5799  0.9840 -0.1156
 1475SOL     OW 4609   0.216   2.423   4.770  0.0528 -0.7004 -0.2504
 1475SOL    HW1 4610   0.205   2.449   4.866 -2.4041 -0.8143 -0.4502
 1475SOL    HW2 4611   0.227   2.324   4.764  1.4900 -0.5783 -0.0388
 1476SOL     OW 4612   0.276   4.377   5.673 -0.5302  0.3022  0.5781
 1476SOL    HW1 4613   0.273   4.406   5.769  1.0414  1.7821  0.2465
 1476SOL    HW2 4614   0.280   4.458   5.615  1.1841 -0.5660 -0.5864
 1477SOL     OW 4615   1.046   3.714   3.804 -0.4080 -0.4312  0.1994
 1477SOL    HW1 4616   0.959   3.715   3.853 -1.8854  0.2991 -2.2674
 1477SOL    HW2 4617   1.031   3.684   3.710  2.0679 -0.4748 -0.2442
 1478SOL     OW 4618   5.381   3.464   0.527  0.0509 -0.5378  0.2924
 1478SOL    HW1 4619   5.338   3.541   0.575 -1.0149 -0.3063 -0.9514
 1478SOL    HW2 4620   5.480   3.477   0.523 -0.0060  0.1902  1.0834
 1479SOL     OW 4621   6.210   2.052   5.647  0.2554 -0.2673 -0.6132
 1479SOL    HW1 4622   6.142   1.992   5.690  0.5111 -0.0434  0.1175
 1479SOL    HW2 4623   6.280   2.075   5.714  1.8669 -1.6644 -1.7391
 1480SOL     OW 4624   4.568   2.690   0.876  0.5582  0.2091 -0.3811
 1480SOL    HW1 4625   4.656   2.715   0.917  0.7704 -0.9116 -0.1084
 1480SOL    HW2 4626   4.494   2.710   0.940  0.6071  1.1506 -0.6091
 1481SOL     OW 4627   5.056   3.575   2.033 -0.7470 -0.1710  0.2088
 1481SOL    HW1 4628   5.061   3.528   1.945  0.1741  1.9598 -0.9617
 1481SOL    HW2 4629   5.149   3.597   2.064 -1.1360  1.8128  0.1118
 1482SOL     OW 4630   6.278   4.136   5.898 -0.2356 -0.3572 -0.5308
 1482SOL    HW1 4631   6.361   4.108   5.848 -0.0498  0.0404 -0.4503
 1482SOL    HW2 4632   6.206   4.068   5.883 -0.4314  0.1220 -1.9759
 1483SOL     OW 4633   1.372   1.963   0.476  0.1873  0.1513  0.2025
 1483SOL    HW1 4634   1.449   1.911   0.513  0.9500  0.9934 -0.1413
 1483SOL    HW2 4635   1.407   2.046   0.432 -0.6168 -0.7942 -2.4615
 1484SOL     OW 4636   1.743   1.989   6.305  0.5310  0.4664 -0.1223
 1484SOL    HW1 4637   1.650   1.999   6.339  0.2151  2.4984 -1.4156
 1484SOL    HW2 4638   1.807   1.987   6.382 -0.4315  1.1170  0.7029
 1485SOL     OW 4639   2.756   1.868   6.925  0.2239 -0.1031  0.2557
 1485SOL    HW1 4640   2.719   1.930   6.995  1.1902  1.4400 -0.5484
 1485SOL    HW2 4641   2.695   1.789   6.915 -0.7890  0.4530  1.6676
 1486SOL     OW 4642   3.867   1.881   2.561  0.5055  0.6354 -0.1888
 1486SOL    HW1 4643   3.860   1.838   2.471  0.6104  0.2121  0.0061
 1486SOL    HW2 4644   3.806   1.960   2.565  2.0469  1.9781 -1.3881
 1487SOL     OW 4645   6.174   3.347   1.696  0.4964  0.9704  0.3496
 1487SOL    HW1 4646   6.141   3.305   1.611  1.0877 -0.6852  0.9075
 1487SOL    HW2 4647   6.106   3.335   1.768  2.0630 -2.4248  1.4944
 1488SOL     OW 4648   4.187   3.785   2.311 -0.7024 -0.6651  0.4423
 1488SOL    HW1 4649   4.144   3.751   2.227 -0.9199 -0.1076  0.3226
 1488SOL    HW2 4650   4.145   3.871   2.337 -1.3876 -1.3703  1.7454
 1489SOL     OW 4651   2.472   2.912   3.559 -0.5756  0.2313  0.1031
 1489SOL    HW1 4652   2.571   2.897   3.559 -0.6268 -0.2557  1.2532
 1489SOL    HW2 4653   2.429   2.848   3.624 -1.6337  0.4857 -0.3292
 1490SOL     OW 4654   3.401   1.874   3.906  0.1958 -0.3081 -0.7620
 1490SOL    HW1 4655   3.318   1.910   3.949  1.1325 -1.0666  1.8718
 1490SOL    HW2 4656   3.375   1.819   3.826 -1.9581 -1.3196  0.5341
 1491SOL     OW 4657   5.696   3.918   4.989  0.1939 -0.2836 -0.3375
 1491SOL    HW1 4658   5.650   3.830   4.974  0.9007 -0.4115 -2.0611
 1491SOL    HW2 4659   5.643   3.991   4.947  0.7891 -0.2373 -1.0384
 1492SOL     OW 4660   3.622   2.300   3.890  0.3119  0.0711  0.1172
 1492SOL    HW1 4661   3.685   2.364   3.845 -0.7096  0.4987 -0.7522
 1492SOL    HW2 4662   3.612   2.218   3.834 -0.8872  0.5647 -0.4427
 1493SOL     OW 4663   2.336   3.269   0.482  0.2503 -1.0888 -0.1168
 1493SOL    HW1 4664   2.292   3.224   0.560 -0.6743  1.9498  1.2452
 1493SOL    HW2 4665   2.434   3.277   0.500  0.3545 -2.1228 -0.1838
 1494SOL     OW 4666   6.392   4.372   5.063  0.8317 -0.1722  0.3032
 1494SOL    HW1 4667   6.366   4.281   5.095  0.9707 -0.6499 -0.8844
 1494SOL    HW2 4668   6.484   4.393   5.096  0.5778 -0.2130  1.0605
 1495SOL     OW 4669   0.239   3.475   1.741  0.5673  0.5114  0.3077
 1495SOL    HW1 4670   0.284   3.481   1.652  0.9442 -0.1130  0.4496
 1495SOL    HW2 4671   0.219   3.379   1.762 -0.5139  0.7486  0.4073
 1496SOL     OW 4672   0.988   3.908   3.431 -0.1288  0.2676  0.1750
 1496SOL    HW1 4673   0.976   3.963   3.514  0.7647  0.4123  0.2189
 1496SOL    HW2 4674   1.055   3.835   3.448 -0.1850  0.0955 -0.3161
 1497SOL     OW 4675   1.120   2.491   3.462  0.2083 -0.3880 -0.1925
 1497SOL    HW1 4676   1.144   2.589   3.458  3.3277 -0.9871  0.6926
 1497SOL    HW2 4677   1.107   2.464   3.558  0.2994 -1.0194 -0.3565
 1498SOL     OW 4678   4.187   3.905   5.246  0.3250  1.0908  0.2277
 1498SOL    HW1 4679   4.276   3.904   5.291  0.9727  0.9846 -1.0136
 1498SOL    HW2 4680   4.118   3.868   5.308  1.1570  1.0263  1.1496
 1499SOL     OW 4681   2.123   2.883   0.624 -0.4605  0.2898 -0.6793
 1499SOL    HW1 4682   2.066   2.898   0.543 -0.3330 -0.0198 -0.8320
 1499SOL    HW2 4683   2.203   2.827   0.598 -0.8993 -0.6078 -0.1591
 1500SOL     OW 4684   6.683   3.449   2.222 -0.0402  0.2674  0.7586
 1500SOL    HW1 4685   6.754   3.518   2.235  0.6610 -0.1201 -0.7756
 1500SOL    HW2 4686   6.668   3.435   2.124 -1.6166 -0.3036  1.0507
 1501SOL     OW 4687   5.932   2.154   3.092  0.3407 -0.3089  0.1790
 1501SOL    HW1 4688   6.017   2.112   3.123 -0.1841 -1.8967 -0.4377
 1501SOL    HW2 4689   5.865   2.153   3.166  0.6527  0.3738  0.4742
 1502SOL     OW 4690   0.852   4.066   2.705 -0.4401  0.3175  0.4925
 1502SOL    HW1 4691   0.887   3.995   2.767  0.8357  1.6734  1.3720
 1502SOL    HW2 4692   0.927   4.123   2.673 -1.2987  0.6031 -1.1205
 1503SOL     OW 4693   2.312   1.997   4.656  0.4499 -0.2778 -0.1033
 1503SOL    HW1 4694   2.307   2.043   4.568 -1.3919 -0.6666 -0.2395
 1503SOL    HW2 4695   2.222   1.959   4.680  1.2836 -1.5700  1.1950
 1504SOL     OW 4696   0.544   2.247   4.502 -0.1133  0.0900  0.1446
 1504SOL    HW1 4697   0.548   2.274   4.405 -1.0501  0.9581  0.3377
 1504SOL    HW2 4698   0.514   2.325   4.557 -0.7956 -0.7579  0.9901
 1505SOL     OW 4699   4.149   2.689   4.437  0.3264 -0.3096  0.8341
 1505SOL    HW1 4700   4.096   2.622   4.488  0.4315 -1.0186  0.0317
 1505SOL    HW2 4701   4.233   2.710   4.486 -0.4946  0.5345  1.9294
 1506SOL     OW 4702   6.055   2.735   4.682 -0.6416 -0.5597  0.1751
 1506SOL    HW1 4703   6.022   2.659   4.739 -0.3520  0.3318  1.5954
 1506SOL    HW2 4704   6.151   2.754   4.704 -0.6877  0.1688 -0.2105
 1507SOL     OW 4705   2.326   2.924   0.326 -0.0490 -0.1034 -0.0527
 1507SOL    HW1 4706   2.281   3.010   0.303  0.3578 -0.5079 -2.5560
 1507SOL    HW2 4707   2.265   2.869   0.384 -1.6823  0.4638 -1.1768
 1508SOL     OW 4708   4.087   4.441   4.375 -0.4583  0.3943 -0.1354
 1508SOL    HW1 4709   4.149   4.505   4.420  0.1815  0.8493 -1.6111
 1508SOL    HW2 4710   3.993   4.467   4.396 -0.1856  0.7054  0.7698
 1509SOL     OW 4711   1.897   4.268   5.431 -0.2982 -0.1660 -0.0267
 1509SOL    HW1 4712   1.967   4.227   5.372 -0.0506 -1.2904  1.0159
 1509SOL    HW2 4713   1.940   4.305   5.513 -0.4417  2.7659 -1.1835
 1510SOL     OW 4714   2.252   2.839   2.935  0.5692 -0.2711 -0.5612
 1510SOL    HW1 4715   2.323   2.791   2.988 -0.6659 -0.1888  1.2345
 1510SOL    HW2 4716   2.228   2.783   2.856  0.5977 -1.7054  0.3950
 1511SOL     OW 4717   0.122   4.622   6.000  0.6857 -0.5358 -0.5118
 1511SOL    HW1 4718   0.045   4.594   5.943  1.1000 -2.2586 -0.2871
 1511SOL    HW2 4719   0.202   4.565   5.979  1.8304  1.0211 -0.5360
 1512SOL     OW 4720   4.555   1.768   6.053  0.2336 -0.5622 -0.0952
 1512SOL    HW1 4721   4.530   1.697   6.118  1.8651 -0.2620  0.9157
 1512SOL    HW2 4722   4.650   1.794   6.066 -0.3768  2.0484 -0.2013
 1513SOL     OW 4723   2.275   4.565   5.046  0.4588  0.4031  0.4900
 1513SOL    HW1 4724   2.236   4.610   4.965  0.6977  1.3538  0.8853
 1513SOL    HW2 4725   2.205   4.560   5.118  0.5482  0.5186  0.5863
 1514SOL     OW 4726   6.178   4.366   3.666 -0.2938  0.1813  0.4231
 1514SOL    HW1 4727   6.234   4.284   3.673 -0.5652  0.0475  1.1861
 1514SOL    HW2 4728   6.165   4.405   3.757  0.8757  1.7979 -0.0624
 1515SOL     OW 4729   1.814   3.042   4.368 -0.2135 -0.1327 -0.0881
 1515SOL    HW1 4730   1.886   3.084   4.424  1.6062 -1.0912 -1.5973
 1515SOL    HW2 4731   1.739   3.107   4.357  0.9761  1.4137  0.4821
 1516SOL     OW 4732   0.494   4.196   1.162  0.2969 -0.1818  0.7777
 1516SOL    HW1 4733   0.464   4.142   1.240 -2.1737 -2.2446 -1.3842
 1516SOL    HW2 4734   0.563   4.145   1.111  0.3785  0.2082  0.4910
 1517SOL     OW 4735   2.936   2.435   1.748  0.6847  0.3285  0.2281
 1517SOL    HW1 4736   2.998   2.361   1.770 -0.9231 -0.8137  1.1063
 1517SOL    HW2 4737   2.935   2.450   1.649  1.5797 -0.3017  0.1150
 1518SOL     OW 4738   3.778   2.537   2.567  0.3402  0.5188  0.2732
 1518SOL    HW1 4739   3.754   2.489   2.483  1.0289 -1.3494  1.1086
 1518SOL    HW2 4740   3.700   2.592   2.598 -0.0852  0.8220 -1.2763
 1519SOL     OW 4741   0.038   3.334   4.465 -0.5487 -0.8242  0.1010
 1519SOL    HW1 4742   0.009   3.395   4.539  1.1991 -0.1784  0.3094
 1519SOL    HW2 4743  -0.039   3.278   4.435 -2.0285  1.0097  0.3664
 1520SOL     OW 4744   6.176   2.152   3.201 -0.0085  0.3868  0.3340
 1520SOL    HW1 4745   6.260   2.121   3.245  0.6918 -1.3286 -2.0192
 1520SOL    HW2 4746   6.176   2.252   3.197  1.0851  0.4863  1.8618
 1521SOL     OW 4747   0.198   3.907   4.281  0.1047  0.2416 -0.7047
 1521SOL    HW1 4748   0.102   3.906   4.309  0.3122  0.6936  0.0479
 1521SOL    HW2 4749   0.230   3.813   4.268  0.0184  0.0141  0.6510
 1522SOL     OW 4750   2.031   2.680   6.042 -0.1201 -0.2406  0.3654
 1522SOL    HW1 4751   2.061   2.770   6.012  0.2557 -0.8274 -1.1013
 1522SOL    HW2 4752   2.046   2.613   5.969 -1.2716 -1.3214  1.0636
 1523SOL     OW 4753   3.206   1.948   5.365  0.1223  0.2895 -0.5535
 1523SOL    HW1 4754   3.151   1.885   5.311  0.7011 -2.2944  1.6748
 1523SOL    HW2 4755   3.147   2.017   5.407 -1.2893 -1.5882  0.6872
 1524SOL     OW 4756   2.467   2.218   5.430 -0.3123 -0.3438 -0.3102
 1524SOL    HW1 4757   2.526   2.216   5.511 -1.5041  0.9615  0.6268
 1524SOL    HW2 4758   2.490   2.298   5.374  0.7749 -1.4454 -1.5366
 1525SOL     OW 4759   4.283   2.121   5.778 -0.2249  0.4905  0.2201
 1525SOL    HW1 4760   4.320   2.089   5.691  2.2812  2.4317  0.4419
 1525SOL    HW2 4761   4.314   2.062   5.852 -2.7507 -1.4494 -0.1137
 1526SOL     OW 4762   2.407   3.189   2.895  0.0184 -0.1573  0.2879
 1526SOL    HW1 4763   2.317   3.150   2.877  0.5722 -1.7375  0.7470
 1526SOL    HW2 4764   2.476   3.142   2.840  0.7993 -0.2725  1.3153
 1527SOL     OW 4765   3.859   3.235   5.669 -0.2007 -0.1269 -0.8203
 1527SOL    HW1 4766   3.842   3.333   5.654 -1.2330 -0.4105 -1.6027
 1527SOL    HW2 4767   3.774   3.185   5.661  0.1192 -0.9836  0.7212
 1528SOL     OW 4768   6.130   2.580   0.023 -0.6916 -0.1738 -0.2466
 1528SOL    HW1 4769   6.100   2.501  -0.031 -0.2334 -1.2174  0.9694
 1528SOL    HW2 4770   6.129   2.556   0.120 -1.9004  1.8042  0.2671
 1529SOL     OW 4771   2.472   2.941   1.492 -0.5374 -0.8284  0.0703
 1529SOL    HW1 4772   2.459   2.895   1.404 -0.0120  0.3683 -0.6633
 1529SOL    HW2 4773   2.528   2.883   1.552 -1.4234 -1.9312 -0.1375
 1530SOL     OW 4774   5.921   2.137   1.766 -0.2531  0.2136 -0.0761
 1530SOL    HW1 4775   5.938   2.127   1.864 -1.2858 -2.2940 -0.0788
 1530SOL    HW2 4776   6.008   2.153   1.719  0.3817  0.4988  1.1470
 1531SOL     OW 4777   6.202   1.833   0.569 -0.0097 -0.2197  0.7868
 1531SOL    HW1 4778   6.112   1.824   0.612 -1.3683  1.0512 -1.5916
 1531SOL    HW2 4779   6.214   1.762   0.500 -0.4130  1.2365 -0.8415
 1532SOL     OW 4780   5.010   4.700   6.643  0.5328  0.2361  0.0171
 1532SOL    HW1 4781   5.053   4.661   6.561  1.1960 -0.1170  0.5265
 1532SOL    HW2 4782   5.044   4.793   6.658  0.5416  0.2368 -0.0057
 1533SOL     OW 4783   5.197   4.406   6.816 -0.0315 -0.5248 -0.3981
 1533SOL    HW1 4784   5.226   4.409   6.721  1.9638  0.2824  0.1854
 1533SOL    HW2 4785   5.271   4.369   6.873 -0.7733  0.0038  0.9641
 1534SOL     OW 4786   4.621   2.399   3.308 -0.4346  0.1329 -0.4135
 1534SOL    HW1 4787   4.562   2.368   3.383 -0.3370  0.1002 -0.3498
 1534SOL    HW2 4788   4.602   2.495   3.288 -1.7670 -0.3454 -1.5847
 1535SOL     OW 4789   1.566   3.060   2.646 -0.0302 -0.0342 -0.0137
 1535SOL    HW1 4790   1.496   2.994   2.672 -1.0265  0.2177 -1.9049
 1535SOL    HW2 4791   1.554   3.144   2.700 -2.1811  0.5593 -1.2808
 1536SOL     OW 4792   2.526   3.700   2.631 -0.2753 -0.0893 -0.5855
 1536SOL    HW1 4793   2.596   3.714   2.560  0.1303 -0.5254 -0.2770
 1536SOL    HW2 4794   2.546   3.615   2.681 -0.7010  0.0860 -0.1148
 1537SOL     OW 4795   0.730   4.103   3.480 -0.1466  0.2514 -0.3609
 1537SOL    HW1 4796   0.777   4.051   3.552 -0.1652 -0.8812 -1.1284
 1537SOL    HW2 4797   0.757   4.199   3.485  0.9014 -0.0585  0.3019
 1538SOL     OW 4798   3.549   2.586   0.403 -0.4109 -1.1228 -0.3449
 1538SOL    HW1 4799   3.647   2.585   0.388 -0.3936  0.3240 -0.4603
 1538SOL    HW2 4800   3.501   2.578   0.315 -0.3850 -0.6552 -0.4016
 1539SOL     OW 4801   2.778   2.749   2.460  0.2506 -0.0551  0.2607
 1539SOL    HW1 4802   2.716   2.685   2.506  0.0508 -0.4253 -0.4999
 1539SOL    HW2 4803   2.727   2.829   2.430  0.7607  1.1789  2.4736
 1540SOL     OW 4804   5.138   4.123   2.152  0.4195 -0.1142  0.6183
 1540SOL    HW1 4805   5.107   4.205   2.105 -1.4474 -0.2236  1.5604
 1540SOL    HW2 4806   5.117   4.130   2.250  0.0760 -1.7630  0.6953
 1541SOL     OW 4807   5.141   2.544   1.485 -0.4643 -0.2477 -0.2889
 1541SOL    HW1 4808   5.193   2.628   1.499 -0.7164 -0.1435  0.0265
 1541SOL    HW2 4809   5.081   2.528   1.564 -0.2527 -0.8418 -0.2417
 1542SOL     OW 4810   2.343   2.743   6.987 -0.0246  0.1895  0.1662
 1542SOL    HW1 4811   2.270   2.739   7.055 -0.0010 -1.8851  0.1392
 1542SOL    HW2 4812   2.369   2.650   6.960  1.9190  0.8971 -0.6028
 1543SOL     OW 4813   2.660   4.268   3.871  0.1823  0.0552  0.3487
 1543SOL    HW1 4814   2.731   4.336   3.889  1.1831 -1.3390  2.0365
 1543SOL    HW2 4815   2.660   4.244   3.774  0.4099  1.7861 -0.0985
 1544SOL     OW 4816   3.051   4.904   6.171  0.0006  0.1433 -0.8834
 1544SOL    HW1 4817   3.094   4.992   6.153 -2.2023  1.6340  0.5887
 1544SOL    HW2 4818   3.050   4.887   6.270 -1.0102 -0.7502 -1.0230
 1545SOL     OW 4819   3.574   3.590   3.506 -0.2020  0.3835 -0.0946
 1545SOL    HW1 4820   3.480   3.625   3.508  0.2267  1.5890  1.4247
 1545SOL    HW2 4821   3.617   3.617   3.420 -0.9664  0.6230 -0.4144
 1546SOL     OW 4822   3.895   4.524   6.697  0.0310 -0.0762 -0.2292
 1546SOL    HW1 4823   3.837   4.443   6.693  1.0464 -0.7959 -2.5593
 1546SOL    HW2 4824   3.845   4.599   6.740 -1.0849 -1.7841  1.6095
 1547SOL     OW 4825   3.235   2.570   3.650  0.0860  0.1920  1.1376
 1547SOL    HW1 4826   3.309   2.533   3.706  0.9339  1.2039  0.7242
 1547SOL    HW2 4827   3.222   2.667   3.672 -0.8002  0.1456  0.8654
 1548SOL     OW 4828   0.228   4.467   4.580  0.6729  0.1198  0.5418
 1548SOL    HW1 4829   0.207   4.380   4.534  1.4849 -0.7222  1.6995
 1548SOL    HW2 4830   0.262   4.533   4.513 -0.0432 -0.4156 -0.3745
 1549SOL     OW 4831   2.502   4.486   0.839  0.5226 -0.1129  0.2094
 1549SOL    HW1 4832   2.429   4.490   0.906 -2.4350 -2.5359 -2.5254
 1549SOL    HW2 4833   2.474   4.533   0.755  2.3801 -0.5354 -0.7163
 1550SOL     OW 4834   4.631   2.692   6.477  0.0901 -0.3353 -0.9387
 1550SOL    HW1 4835   4.543   2.647   6.492  0.2875 -0.4439 -0.0504
 1550SOL    HW2 4836   4.705   2.628   6.499  0.3966 -0.2445 -1.6766
 1551SOL     OW 4837   2.011   3.483   1.460 -0.4092 -0.3386  0.1367
 1551SOL    HW1 4838   1.936   3.444   1.406  1.7463 -1.4123 -2.2850
 1551SOL    HW2 4839   2.059   3.552   1.405  1.4084 -0.9034  0.9412
 1552SOL     OW 4840   6.846   3.362   5.606 -0.2754 -0.2697  0.0219
 1552SOL    HW1 4841   6.754   3.331   5.581  0.3265 -0.9734 -1.4430
 1552SOL    HW2 4842   6.911   3.289   5.588  0.7305  0.6449 -0.1114
 1553SOL     OW 4843   3.824   2.853   0.733 -0.1813 -0.6184 -0.2143
 1553SOL    HW1 4844   3.731   2.839   0.697 -0.1280  0.8930 -1.0203
 1553SOL    HW2 4845   3.846   2.780   0.797 -2.2828 -0.5386  0.6962
 1554SOL     OW 4846   3.656   3.053   0.297  0.4555  0.1970  0.0105
 1554SOL    HW1 4847   3.579   3.040   0.359  1.7661 -0.6476  1.5291
 1554SOL    HW2 4848   3.665   3.150   0.274 -1.3855  0.2398 -0.6675
 1555SOL     OW 4849   2.518   3.262   6.197  0.1888  0.2286  0.9046
 1555SOL    HW1 4850   2.569   3.336   6.241  0.1684 -0.0430  1.3936
 1555SOL    HW2 4851   2.424   3.291   6.181  0.0849  0.1851  1.4224
 1556SOL     OW 4852   4.808   3.706   6.841 -0.0167  0.0700  0.1701
 1556SOL    HW1 4853   4.856   3.745   6.763 -0.9680 -0.4897 -0.7200
 1556SOL    HW2 4854   4.775   3.615   6.818 -0.3527 -0.0887  1.2137
 1557SOL     OW 4855   2.278   4.051   0.859  0.1903  0.3419  0.1495
 1557SOL    HW1 4856   2.278   4.033   0.761 -3.1415  2.2270 -0.3310
 1557SOL    HW2 4857   2.287   3.964   0.909  3.4574 -0.5319 -1.6712
 1558SOL     OW 4858   2.267   2.041   2.186  0.3481  0.2241 -0.1061
 1558SOL    HW1 4859   2.210   2.117   2.217  1.0170  0.5822  0.2624
 1558SOL    HW2 4860   2.345   2.030   2.247  0.6128 -0.3429 -0.5309
 1559SOL     OW 4861   3.656   2.579   1.648  0.0800  0.3023  0.4279
 1559SOL    HW1 4862   3.684   2.557   1.741 -0.1956 -2.3263 -0.0227
 1559SOL    HW2 4863   3.567   2.625   1.650 -0.2434 -0.3296  1.4493
 1560SOL     OW 4864   1.349   2.983   2.929  0.4260 -0.3427 -0.1347
 1560SOL    HW1 4865   1.358   3.047   3.006  0.3732 -0.5962  0.0874
 1560SOL    HW2 4866   1.271   2.922   2.947  1.6195 -1.7197  0.5856
 1561SOL     OW 4867   6.299   4.490   4.147 -0.3133  0.4313  0.2620
 1561SOL    HW1 4868   6.279   4.492   4.245 -1.0628  3.0153  0.1354
 1561SOL    HW2 4869   6.396   4.509   4.132 -0.1201 -0.3534  0.5091
 1562SOL     OW 4870   1.621   2.463   6.212  0.4264 -0.4004 -0.2115
 1562SOL    HW1 4871   1.650   2.551   6.249 -0.9237 -0.1231  0.2426
 1562SOL    HW2 4872   1.618   2.468   6.112 -2.2760  1.0182 -0.1665
 1563SOL     OW 4873   1.157   3.884   3.197 -0.1950  0.0877  0.4333
 1563SOL    HW1 4874   1.073   3.911   3.244 -0.4521  0.8935 -0.4678
 1563SOL    HW2 4875   1.164   3.784   3.196 -1.0041  0.0245  0.7335
 1564SOL     OW 4876   1.025   3.775   1.904 -0.1957  0.2858  0.2739
 1564SOL    HW1 4877   1.075   3.775   1.991  0.5604  0.9922 -0.1407
 1564SOL    HW2 4878   0.936   3.731   1.916  0.1960 -0.2700  1.2271
 1565SOL     OW 4879   2.547   1.613   5.918  0.0489  1.0472  0.2150
 1565SOL    HW1 4880   2.540   1.517   5.891 -0.6138  0.5291  2.0537
 1565SOL    HW2 4881   2.471   1.665   5.878 -0.2631  0.5490  0.1509
 1566SOL     OW 4882   5.492   4.099   3.089  0.5158  0.3528 -0.0090
 1566SOL    HW1 4883   5.551   4.111   3.009  1.4923 -0.4099  0.5730
 1566SOL    HW2 4884   5.397   4.118   3.064  1.0512  2.1305 -0.8396
 1567SOL     OW 4885   5.776   2.550   0.852 -0.0158 -0.1579 -0.2537
 1567SOL    HW1 4886   5.793   2.534   0.755  0.2874 -2.1690  0.0742
 1567SOL    HW2 4887   5.860   2.531   0.903 -0.9660 -2.3224  0.6494
 1568SOL     OW 4888   3.469   1.667   6.410 -0.1335 -0.1563  0.0587
 1568SOL    HW1 4889   3.470   1.707   6.318  0.1121  0.1399  0.1884
 1568SOL    HW2 4890   3.398   1.712   6.465  0.2957  0.2755  0.2751
 1569SOL     OW 4891   2.900   4.256   6.529  0.0421 -0.0613 -0.1463
 1569SOL    HW1 4892   2.970   4.247   6.458  0.6599 -1.6147  0.5971
 1569SOL    HW2 4893   2.942   4.295   6.611  0.6111 -2.7249  0.9437
 1570SOL     OW 4894   0.615   4.422   1.147 -0.1317 -0.4038  0.4928
 1570SOL    HW1 4895   0.545   4.353   1.165  0.2260 -0.4201  1.9826
 1570SOL    HW2 4896   0.701   4.377   1.121  0.0363 -0.5334  1.2376
 1571SOL     OW 4897   3.435   4.421   3.920 -0.2449  0.3540  0.0038
 1571SOL    HW1 4898   3.464   4.336   3.876 -2.5115 -0.8237  0.6009
 1571SOL    HW2 4899   3.492   4.438   4.001  0.0588 -0.7669  0.0437
 1572SOL     OW 4900   1.118   1.964   4.047  0.2753  0.0226 -0.0228
 1572SOL    HW1 4901   1.091   1.877   4.005  2.7067 -0.3807 -0.9339
 1572SOL    HW2 4902   1.206   1.953   4.093 -0.2843  1.5657  1.5147
 1573SOL     OW 4903   5.490   4.355   5.418 -0.1336 -0.4829  0.3409
 1573SOL    HW1 4904   5.420   4.369   5.348  1.1946  2.1221 -0.5810
 1573SOL    HW2 4905   5.452   4.377   5.508 -1.3785 -2.2649  0.2914
 1574SOL     OW 4906   4.171   2.927   4.965  0.7785  0.0421 -0.1476
 1574SOL    HW1 4907   4.116   2.844   4.958  0.4226  0.2217  0.4967
 1574SOL    HW2 4908   4.146   2.990   4.892  0.4999 -0.0960 -0.1716
 1575SOL     OW 4909   5.781   2.983   6.609 -0.5473 -0.0146 -0.4989
 1575SOL    HW1 4910   5.690   3.025   6.613  0.5662  2.7206 -1.1358
 1575SOL    HW2 4911   5.820   2.998   6.518 -0.8238 -4.5236 -1.5827
 1576SOL     OW 4912   3.991   1.942   0.755 -0.4351 -0.2651  0.2427
 1576SOL    HW1 4913   3.905   1.902   0.789 -1.2928  1.8883  0.7937
 1576SOL    HW2 4914   3.984   2.042   0.757  0.8693 -0.0033 -2.8800
 1577SOL     OW 4915   2.173   3.895   0.278 -0.3588  0.4780  0.0922
 1577SOL    HW1 4916   2.159   3.885   0.377 -1.3479  1.6257  0.0893
 1577SOL    HW2 4917   2.271   3.890   0.258 -0.2637 -1.5243  0.9046
 1578SOL     OW 4918   2.478   3.534   1.043 -0.1354  0.2017  0.2478
 1578SOL    HW1 4919   2.389   3.579   1.033 -0.0576  0.6810  1.4988
 1578SOL    HW2 4920   2.549   3.604   1.059  0.5257 -0.1525 -1.0689
 1579SOL     OW 4921   4.791   2.028   0.777 -0.2875  0.1242 -0.1081
 1579SOL    HW1 4922   4.842   1.991   0.699 -0.4743  0.3584 -0.3420
 1579SOL    HW2 4923   4.767   2.123   0.759  0.9330  0.6389  0.8474
 1580SOL     OW 4924   2.284   2.934   6.805 -0.3202  0.5152  0.5165
 1580SOL    HW1 4925   2.323   2.863   6.864  2.0203  1.7094  0.5341
 1580SOL    HW2 4926   2.262   3.015   6.860  1.8892  1.6427 -0.0939
 1581SOL     OW 4927   6.978   4.280   5.722 -0.5381 -0.1792 -0.1890
 1581SOL    HW1 4928   7.076   4.294   5.714 -0.3422 -1.2079  0.3242
 1581SOL    HW2 4929   6.938   4.275   5.630  0.2446 -2.0596 -0.4722
 1582SOL     OW 4930   4.673   3.251   6.980  1.2519  0.2806 -0.4319
 1582SOL    HW1 4931   4.735   3.301   7.041  2.3418 -0.6657 -0.7467
 1582SOL    HW2 4932   4.725   3.185   6.926 -0.2452 -1.7446  0.4965
 1583SOL     OW 4933   3.124   3.638   1.117  0.3788  0.1072  0.3728
 1583SOL    HW1 4934   3.125   3.559   1.178 -1.2560 -0.3191 -0.0973
 1583SOL    HW2 4935   3.115   3.722   1.170 -0.8886 -0.2480  0.7493
 1584SOL     OW 4936   2.017   3.690   1.668 -0.1877  0.1520 -0.1184
 1584SOL    HW1 4937   2.098   3.686   1.727 -0.4085  2.8356  0.5027
 1584SOL    HW2 4938   2.021   3.616   1.601  1.6300 -1.1306  1.2923
 1585SOL     OW 4939   2.019   3.657   5.596  0.1404  0.1397 -0.5363
 1585SOL    HW1 4940   1.994   3.680   5.502  0.3127  2.6846 -0.0275
 1585SOL    HW2 4941   2.113   3.688   5.614 -0.3932  1.0264  0.8847
 1586SOL     OW 4942   2.101   2.730   2.698 -0.1986 -0.3266  0.0343
 1586SOL    HW1 4943   2.014   2.778   2.683 -0.2217 -0.3194  0.1835
 1586SOL    HW2 4944   2.084   2.646   2.751  0.2260  1.2127  2.8165
 1587SOL     OW 4945   3.302   4.157   1.165 -0.0338  0.5756 -0.5531
 1587SOL    HW1 4946   3.357   4.080   1.196 -0.1423  0.5020 -0.5429
 1587SOL    HW2 4947   3.221   4.123   1.117 -0.3443  0.6738 -0.1096
 1588SOL     OW 4948   3.934   1.986   0.472 -0.5301 -0.6514 -0.0942
 1588SOL    HW1 4949   3.980   1.946   0.551  0.0931 -0.3442 -0.2971
 1588SOL    HW2 4950   3.999   1.999   0.397 -1.3768 -2.1268 -1.1346
 1589SOL     OW 4951   3.895   4.624   5.968  0.9520 -0.2706 -0.1280
 1589SOL    HW1 4952   3.817   4.562   5.966  0.3776  0.3926  0.7993
 1589SOL    HW2 4953   3.957   4.598   6.042  0.3980  0.5919  0.6682
 1590SOL     OW 4954   4.126   2.267   4.250  0.5327  0.3131  0.1670
 1590SOL    HW1 4955   4.146   2.179   4.206 -0.3937  0.7565 -1.2106
 1590SOL    HW2 4956   4.031   2.268   4.280  1.3184 -0.2521  2.9489
 1591SOL     OW 4957   4.553   1.904   2.756  0.2669  0.8376 -0.1120
 1591SOL    HW1 4958   4.517   1.997   2.740 -2.4317  0.3935  2.3508
 1591SOL    HW2 4959   4.493   1.838   2.712  1.2461  0.1918 -0.4891
 1592SOL     OW 4960   0.986   4.493   3.572 -0.2898 -0.2646  0.7601
 1592SOL    HW1 4961   1.073   4.470   3.616  0.9181  1.7309 -0.3731
 1592SOL    HW2 4962   0.936   4.558   3.629 -0.0250  0.1802  0.5009
 1593SOL     OW 4963   1.077   2.062   2.915  0.5603 -0.5637 -0.1868
 1593SOL    HW1 4964   1.161   2.109   2.889  1.2731 -1.1444  0.9908
 1593SOL    HW2 4965   1.037   2.018   2.834  0.0934  1.6658 -1.2309
 1594SOL     OW 4966   2.414   2.236   3.729  0.1834 -0.0956 -0.0765
 1594SOL    HW1 4967   2.479   2.166   3.760 -1.0411 -1.1937  0.0976
 1594SOL    HW2 4968   2.459   2.325   3.731  0.9936 -0.4650  2.3475
 1595SOL     OW 4969   2.807   3.665   3.542  0.1000 -0.0478  0.5749
 1595SOL    HW1 4970   2.876   3.719   3.496 -0.8774 -0.2722 -1.2605
 1595SOL    HW2 4971   2.717   3.705   3.527 -0.3814 -0.8266  1.2583
 1596SOL     OW 4972   1.395   3.053   5.045 -0.4259  0.3097 -0.2565
 1596SOL    HW1 4973   1.435   3.086   5.130  0.9568 -0.0958 -0.7264
 1596SOL    HW2 4974   1.392   3.128   4.978  0.7173  0.0508 -0.6187
 1597SOL     OW 4975   5.835   2.441   5.781  0.4058 -0.4667  0.2767
 1597SOL    HW1 4976   5.860   2.536   5.762 -2.4869  0.0017 -1.8213
 1597SOL    HW2 4977   5.897   2.380   5.733  0.3154  0.4893 -1.1005
 1598SOL     OW 4978   6.576   3.562   3.848 -0.4697 -0.1946  0.2862
 1598SOL    HW1 4979   6.509   3.544   3.776  0.2204  0.3707 -0.5217
 1598SOL    HW2 4980   6.666   3.574   3.807 -0.0395 -0.0014  1.2641
 1599SOL     OW 4981   4.962   3.082   0.249  0.4907 -0.3769  0.1226
 1599SOL    HW1 4982   4.868   3.091   0.283  1.0865 -1.7013  2.3127
 1599SOL    HW2 4983   4.962   3.027   0.165 -0.6437 -0.6673  0.2993
 1600SOL     OW 4984   0.493   4.286   3.098 -0.1712  0.3204  0.0034
 1600SOL    HW1 4985   0.563   4.345   3.138  2.4227 -3.1089  1.0702
 1600SOL    HW2 4986   0.513   4.273   3.001 -1.5031  2.0393 -0.5540
 1601SOL     OW 4987   5.213   3.052   0.375  0.6547  0.1996  0.2250
 1601SOL    HW1 4988   5.134   3.089   0.326  0.3864 -0.5815  0.0651
 1601SOL    HW2 4989   5.197   2.956   0.396  2.3942 -0.5196 -1.5442
 1602SOL     OW 4990   0.030   3.177   2.114  0.7734  0.0515 -0.1748
 1602SOL    HW1 4991   0.009   3.082   2.092  0.6516  0.3549 -1.4295
 1602SOL    HW2 4992   0.126   3.195   2.095  0.7403  0.2406 -0.1640
 1603SOL     OW 4993   2.018   3.381   0.196 -0.2584  0.2231  0.2987
 1603SOL    HW1 4994   2.077   3.461   0.189  0.5910 -0.4938 -1.4578
 1603SOL    HW2 4995   1.933   3.397   0.146 -0.6966  0.5275  1.1333
 1604SOL     OW 4996   5.832   4.370   1.736  0.2032  0.3100 -0.2168
 1604SOL    HW1 4997   5.885   4.294   1.775  0.6686  0.0941 -1.2129
 1604SOL    HW2 4998   5.741   4.338   1.712 -0.3414  0.6277  1.3125
 1605SOL     OW 4999   3.089   3.745   5.877 -0.0126  0.1734 -0.7180
 1605SOL    HW1 5000   3.061   3.819   5.938 -0.9738 -1.0864  0.4247
 1605SOL    HW2 5001   3.081   3.775   5.782 -1.5147  1.1747 -0.3087
 1606SOL     OW 5002   2.571   3.107   4.873 -0.1634 -0.0538 -0.1184
 1606SOL    HW1 5003   2.506   3.181   4.886  0.2481  0.0527  1.5799
 1606SOL    HW2 5004   2.553   3.035   4.940  2.1948  0.5430  1.2811
 1607SOL     OW 5005   3.993   4.421   1.283  0.3584 -0.3667  0.0595
 1607SOL    HW1 5006   4.012   4.332   1.324 -2.0913 -1.7922 -1.6376
 1607SOL    HW2 5007   3.898   4.447   1.304  0.2854  0.6823 -1.4416
 1608SOL     OW 5008   0.043   1.992   6.685  0.5867  0.0425 -0.4637
 1608SOL    HW1 5009   0.133   1.955   6.709  0.2586 -1.1125 -0.9432
 1608SOL    HW2 5010  -0.027   1.925   6.708 -0.1121  0.7319 -0.5626
 1609SOL     OW 5011   1.201   3.523   6.847 -0.1213 -0.1432 -0.2572
 1609SOL    HW1 5012   1.148   3.546   6.928 -0.2209 -0.5962 -0.1865
 1609SOL    HW2 5013   1.163   3.440   6.806  0.3038 -0.2585 -0.4192
 1610SOL     OW 5014   3.134   4.267   6.381 -0.0178 -0.4365  0.3316
 1610SOL    HW1 5015   3.157   4.181   6.336 -0.0955 -0.0147 -0.5314
 1610SOL    HW2 5016   3.208   4.294   6.442  1.6660  0.6547 -2.0281
 1611SOL     OW 5017   1.588   3.514   6.019 -0.1095 -0.5427 -0.8756
 1611SOL    HW1 5018   1.565   3.575   5.943  0.8974 -0.6177 -1.2524
 1611SOL    HW2 5019   1.648   3.561   6.083 -0.7150 -0.5816 -0.2647
 1612SOL     OW 5020   1.127   4.072   4.402  0.3201 -0.2589 -0.9200
 1612SOL    HW1 5021   1.089   4.066   4.494 -1.3528  1.2479 -1.4695
 1612SOL    HW2 5022   1.156   3.981   4.373 -0.9970 -1.1241  0.3285
 1613SOL     OW 5023   2.945   4.240   3.532  0.3545  0.8195  0.1875
 1613SOL    HW1 5024   2.983   4.302   3.463 -0.7730  1.0293 -0.2715
 1613SOL    HW2 5025   2.947   4.147   3.496  0.1195  0.8766  0.0239
 1614SOL     OW 5026   3.499   3.064   1.682  0.2827  0.2750  0.3085
 1614SOL    HW1 5027   3.474   3.004   1.757  0.2779  2.3293  2.0494
 1614SOL    HW2 5028   3.536   3.010   1.607 -1.2518 -2.0009  1.1049
 1615SOL     OW 5029   3.137   2.717   4.834  0.6149 -0.3777 -0.5885
 1615SOL    HW1 5030   3.144   2.687   4.929  1.0720 -1.2346 -0.8829
 1615SOL    HW2 5031   3.057   2.775   4.823  0.9999  0.3853  0.4867
 1616SOL     OW 5032   3.254   2.229   6.386 -0.7913  1.0083 -0.3563
 1616SOL    HW1 5033   3.338   2.280   6.368  0.4774 -1.2110 -1.0804
 1616SOL    HW2 5034   3.229   2.238   6.482  0.6177  1.2192  0.0045
 1617SOL     OW 5035   6.679   4.040   2.440  0.4129  0.2426  0.2611
 1617SOL    HW1 5036   6.771   4.003   2.432  0.6880  0.6803  1.3001
 1617SOL    HW2 5037   6.683   4.140   2.435  0.2928  0.4127  2.5590
 1618SOL     OW 5038   2.373   2.134   1.575  0.2816 -0.2090 -0.4076
 1618SOL    HW1 5039   2.462   2.179   1.570  0.2774 -0.1389  0.1139
 1618SOL    HW2 5040   2.354   2.109   1.670 -0.6549  0.5851 -0.3726
 1619SOL     OW 5041   6.177   2.180   3.930 -0.1187  0.3504 -0.2546
 1619SOL    HW1 5042   6.129   2.249   3.983  0.2577  1.1651 -0.9527
 1619SOL    HW2 5043   6.241   2.131   3.989  0.3291  1.2743  0.0295
 1620SOL     OW 5044   5.556   3.195   5.564 -0.5823 -0.4077 -0.2546
 1620SOL    HW1 5045   5.595   3.106   5.537  0.2652 -0.3445  0.6658
 1620SOL    HW2 5046   5.628   3.265   5.561 -1.1718  0.1861 -0.6806
 1621SOL     OW 5047   0.597   4.110   1.844 -0.4659  0.1219  0.5051
 1621SOL    HW1 5048   0.658   4.066   1.778  0.6856  0.0813  1.5604
 1621SOL    HW2 5049   0.502   4.102   1.813 -0.0466 -0.8333 -0.5887
 1622SOL     OW 5050   6.567   4.528   2.508  0.1663  0.0859 -0.3893
 1622SOL    HW1 5051   6.653   4.520   2.559  0.4585  0.0962 -0.8799
 1622SOL    HW2 5052   6.507   4.452   2.533  1.2322 -1.2716 -1.7693
 1623SOL     OW 5053   3.621   3.209   6.973 -0.4013  0.8615  0.3292
 1623SOL    HW1 5054   3.700   3.195   6.913  0.2720  2.5925  0.7680
 1623SOL    HW2 5055   3.652   3.234   7.064 -1.4405 -1.0863  1.2913
 1624SOL     OW 5056   1.847   3.702   4.479  0.3278  0.2528 -0.2458
 1624SOL    HW1 5057   1.846   3.620   4.423  1.8283 -1.1775  1.6775
 1624SOL    HW2 5058   1.876   3.780   4.424  0.6576 -0.8602 -1.7014
 1625SOL     OW 5059   3.155   1.997   3.974 -0.9048 -0.2575 -0.0318
 1625SOL    HW1 5060   3.134   1.968   4.068 -1.6051  1.2110  0.3001
 1625SOL    HW2 5061   3.133   2.095   3.964 -0.5573 -0.3228 -1.6441
 1626SOL     OW 5062   5.135   3.045   4.610  0.0494 -0.2326  0.2838
 1626SOL    HW1 5063   5.061   3.066   4.674 -0.7035  0.1655 -0.7060
 1626SOL    HW2 5064   5.123   3.097   4.526 -1.0560 -3.3912 -1.6846
 1627SOL     OW 5065   6.872   2.872   2.295  0.3772  0.0952  0.3384
 1627SOL    HW1 5066   6.782   2.885   2.253  0.5840  1.7598  0.3495
 1627SOL    HW2 5067   6.943   2.888   2.226  0.6933  1.5970  0.9866
 1628SOL     OW 5068   2.346   3.534   1.475 -0.1435  0.3118  0.4375
 1628SOL    HW1 5069   2.332   3.452   1.530 -1.1173 -0.7957 -1.3724
 1628SOL    HW2 5070   2.443   3.551   1.464  0.1075 -1.4411 -0.3194
 1629SOL     OW 5071   6.814   2.156   3.818  0.3950  0.3608  0.0975
 1629SOL    HW1 5072   6.844   2.092   3.747  0.2632 -2.0714  2.0998
 1629SOL    HW2 5073   6.881   2.230   3.825  1.9014 -0.8550 -0.6833
 1630SOL     OW 5074   6.631   2.729   1.355 -0.2725  0.0538 -0.0906
 1630SOL    HW1 5075   6.545   2.678   1.357 -1.8608  2.5108 -0.7270
 1630SOL    HW2 5076   6.627   2.803   1.423  1.5420 -0.0305  0.1548
 1631SOL     OW 5077   5.863   2.468   6.672 -0.0180  0.2844  0.0538
 1631SOL    HW1 5078   5.831   2.543   6.730 -1.3483 -0.6655  0.5799
 1631SOL    HW2 5079   5.914   2.402   6.728 -0.6785 -0.2686  0.0131
 1632SOL     OW 5080   3.555   2.899   6.969 -0.1564 -0.0782 -0.8743
 1632SOL    HW1 5081   3.619   2.865   7.038 -1.2793 -1.4929 -0.4650
 1632SOL    HW2 5082   3.603   2.960   6.906  1.2985 -0.1518  0.1054
 1633SOL     OW 5083   5.835   2.457   0.594  0.2928 -0.3201  0.1240
 1633SOL    HW1 5084   5.888   2.405   0.526  1.7564 -0.9064  1.6414
 1633SOL    HW2 5085   5.739   2.434   0.586  0.5771 -1.1993 -1.0350
 1634SOL     OW 5086   1.525   3.398   3.996  0.6518 -0.0306  0.1302
 1634SOL    HW1 5087   1.432   3.374   4.026  0.6695  0.2479  0.4113
 1634SOL    HW2 5088   1.539   3.364   3.903  0.2028  0.0804  0.0161
 1635SOL     OW 5089   6.242   2.577   0.911 -0.6756 -0.2276 -0.6546
 1635SOL    HW1 5090   6.160   2.550   0.961 -1.6333  2.6324 -0.4902
 1635SOL    HW2 5091   6.247   2.677   0.907  3.4035 -0.2425  0.2922
 1636SOL     OW 5092   1.820   2.678   4.690  0.7662  0.6051 -0.5077
 1636SOL    HW1 5093   1.912   2.649   4.715  0.4928  0.5238  0.4331
 1636SOL    HW2 5094   1.767   2.600   4.658  1.3980  0.8614 -2.2928
 1637SOL     OW 5095   2.338   2.730   3.720 -0.2426  0.2637  0.0592
 1637SOL    HW1 5096   2.259   2.792   3.728 -1.4873 -0.6930 -3.1886
 1637SOL    HW2 5097   2.322   2.650   3.777 -0.6576  0.9669  0.9675
 1638SOL     OW 5098   6.449   3.589   2.309  0.1288 -0.2818  0.1039
 1638SOL    HW1 5099   6.485   3.675   2.345  0.1543 -0.6712  1.0240
 1638SOL    HW2 5100   6.524   3.525   2.295 -0.1481 -1.0673  1.9537
 1639SOL     OW 5101   1.023   3.196   4.082 -0.5184  0.1920  0.0820
 1639SOL    HW1 5102   0.995   3.150   4.166 -1.5338  0.1934 -0.2487
 1639SOL    HW2 5103   1.020   3.131   4.005  1.9394 -0.2498  0.2773
 1640SOL     OW 5104   0.630   3.809   5.129  0.0936 -0.5481 -0.0117
 1640SOL    HW1 5105   0.672   3.871   5.064 -1.6159  0.7443  0.0625
 1640SOL    HW2 5106   0.538   3.784   5.098 -0.6672 -0.0931  1.7582
 1641SOL     OW 5107   6.359   4.021   3.076 -0.3298 -0.0993  0.0591
 1641SOL    HW1 5108   6.451   4.031   3.038 -0.7245  0.8860 -0.6840
 1641SOL    HW2 5109   6.304   4.100   3.051 -1.3694 -0.6406  0.5641
 1642SOL     OW 5110   0.797   2.866   3.530 -0.5972 -0.7196 -0.1245
 1642SOL    HW1 5111   0.864   2.794   3.549  0.5019  0.1074 -0.7357
 1642SOL    HW2 5112   0.721   2.859   3.595  0.4099 -1.2740  1.0306
 1643SOL     OW 5113   3.145   3.811   2.928 -0.0979 -0.0740 -0.2872
 1643SOL    HW1 5114   3.183   3.858   2.848  0.1313 -0.2142 -0.2609
 1643SOL    HW2 5115   3.047   3.794   2.913  0.1920 -1.2222 -1.0902
 1644SOL     OW 5116   4.478   3.575   0.859  0.7166  0.7214 -0.0830
 1644SOL    HW1 5117   4.423   3.642   0.909  0.8459 -0.3503  1.5423
 1644SOL    HW2 5118   4.568   3.613   0.840  1.1099  0.7266  1.6328
 1645SOL     OW 5119   0.055   3.431   5.923  0.5570  0.2336  0.4080
 1645SOL    HW1 5120   0.055   3.395   6.016  3.3749  0.1583  0.4602
 1645SOL    HW2 5121  -0.039   3.452   5.895 -0.3847  0.0330  3.1483
 1646SOL     OW 5122   2.277   4.207   3.697  0.1008  0.0513  0.5444
 1646SOL    HW1 5123   2.372   4.239   3.700  0.2431 -0.2662 -0.1696
 1646SOL    HW2 5124   2.268   4.137   3.626 -0.9391  1.0004 -0.2987
 1647SOL     OW 5125   1.867   2.674   2.399 -0.2727 -0.2663  0.7701
 1647SOL    HW1 5126   1.810   2.745   2.441  0.4694  1.0694 -0.3989
 1647SOL    HW2 5127   1.871   2.689   2.301  1.4292 -0.8148  0.7252
 1648SOL     OW 5128   3.379   4.293   4.563  0.0158 -0.3606  0.4202
 1648SOL    HW1 5129   3.370   4.296   4.463  0.0759 -1.0668  0.3849
 1648SOL    HW2 5130   3.309   4.233   4.601 -2.0106  2.3078  1.1131
 1649SOL     OW 5131   2.527   2.185   1.204  0.7790 -0.2721  0.0473
 1649SOL    HW1 5132   2.440   2.162   1.250  0.3329  0.2745 -0.5014
 1649SOL    HW2 5133   2.512   2.261   1.142  1.4442 -0.8110 -0.7972
 1650SOL     OW 5134   4.694   3.551   1.349  0.0742  0.5486  0.1019
 1650SOL    HW1 5135   4.612   3.607   1.360 -1.5989 -1.5340 -1.0130
 1650SOL    HW2 5136   4.713   3.504   1.436  0.7886  1.8714  0.6882
 1651SOL     OW 5137   6.539   2.270   1.457 -0.4653  0.3078 -0.0198
 1651SOL    HW1 5138   6.532   2.181   1.414 -0.0819 -0.6862  1.8703
 1651SOL    HW2 5139   6.549   2.259   1.556  1.0190  2.4016  0.1335
 1652SOL     OW 5140   6.781   4.407   2.792 -0.2806 -0.2427 -0.4121
 1652SOL    HW1 5141   6.865   4.372   2.833  0.1563 -0.3270 -1.3412
 1652SOL    HW2 5142   6.755   4.493   2.836 -0.3836 -0.8213  0.6948
 1653SOL     OW 5143   5.100   3.949   3.391 -0.0774  0.5945  0.4107
 1653SOL    HW1 5144   5.095   4.038   3.346 -1.4366  0.4045  0.1499
 1653SOL    HW2 5145   5.017   3.897   3.372  1.0672 -1.1066 -0.1797
 1654SOL     OW 5146   6.482   3.197   6.498  0.6137 -0.1445  0.1696
 1654SOL    HW1 5147   6.500   3.288   6.536  0.2062 -0.6425  1.6078
 1654SOL    HW2 5148   6.553   3.174   6.431  0.4327  1.4301 -0.6230
 1655SOL     OW 5149   6.514   3.221   2.277 -0.3477  0.0420  0.2216
 1655SOL    HW1 5150   6.592   3.281   2.293 -0.4893  0.3713 -0.2808
 1655SOL    HW2 5151   6.522   3.140   2.335  1.4964 -0.9809 -1.3332
 1656SOL     OW 5152   1.134   3.581   6.080  0.1349  0.1318 -0.0644
 1656SOL    HW1 5153   1.158   3.645   6.007 -1.6860 -0.2089 -1.0011
 1656SOL    HW2 5154   1.038   3.556   6.073  0.3176 -1.1787  1.4917
 1657SOL     OW 5155   4.412   2.434   2.795  0.3118 -0.4460 -0.0779
 1657SOL    HW1 5156   4.387   2.406   2.887 -0.0807  1.9498  0.6349
 1657SOL    HW2 5157   4.500   2.393   2.770  1.3099  0.2148  2.0924
 1658SOL     OW 5158   0.668   3.429   4.390 -0.4626 -0.3357  0.3110
 1658SOL    HW1 5159   0.629   3.400   4.477 -0.1463 -1.7505  0.0079
 1658SOL    HW2 5160   0.765   3.404   4.387 -0.8473 -1.8414 -1.0781
 1659SOL     OW 5161   3.448   3.008   0.462  0.1601  0.0081 -0.2316
 1659SOL    HW1 5162   3.421   3.082   0.523 -0.4466 -1.2642  1.1123
 1659SOL    HW2 5163   3.380   2.998   0.389  0.4396  0.9772 -0.6462
 1660SOL     OW 5164   1.073   2.574   2.816  0.0614 -0.0107  0.2665
 1660SOL    HW1 5165   1.118   2.486   2.799 -0.8985 -0.5372  0.4006
 1660SOL    HW2 5166   1.011   2.596   2.741 -0.2323  0.2082  0.5695
 1661SOL     OW 5167   6.052   3.164   2.276  0.6728 -0.9321 -0.6035
 1661SOL    HW1 5168   6.122   3.093   2.279  0.9500 -0.6573 -0.3804
 1661SOL    HW2 5169   6.089   3.247   2.318  0.6804 -0.3703 -1.6887
 1662SOL     OW 5170   4.169   3.830   0.301 -0.4740 -0.4589 -0.1035
 1662SOL    HW1 5171   4.267   3.811   0.293 -0.5813 -0.6884 -1.0128
 1662SOL    HW2 5172   4.150   3.921   0.266 -0.5219 -0.2119  0.5504
 1663SOL     OW 5173   3.722   1.887   0.767 -0.2869  0.3786 -0.1459
 1663SOL    HW1 5174   3.675   1.825   0.704 -0.2616 -0.6835  0.8529
 1663SOL    HW2 5175   3.666   1.900   0.849  1.3198 -1.3977  1.3432
 1664SOL     OW 5176   2.510   2.333   5.873  0.0842 -0.2384 -0.1693
 1664SOL    HW1 5177   2.550   2.379   5.952  0.7639 -0.3471 -0.4407
 1664SOL    HW2 5178   2.427   2.380   5.845  0.1364  0.1219  0.2784
 1665SOL     OW 5179   5.972   4.361   3.139 -0.4029 -0.1340  0.0805
 1665SOL    HW1 5180   5.926   4.346   3.051  1.4040 -2.2251 -0.6299
 1665SOL    HW2 5181   5.916   4.325   3.213 -0.4156 -1.6858 -0.6465
 1666SOL     OW 5182   1.572   4.530   4.902  0.4383  0.8941  0.6514
 1666SOL    HW1 5183   1.522   4.523   4.817 -1.5301  0.5680  1.7897
 1666SOL    HW2 5184   1.657   4.477   4.896 -0.3488 -0.2572 -0.5933
 1667SOL     OW 5185   4.236   2.736   5.831 -0.3977 -0.6157  0.0376
 1667SOL    HW1 5186   4.308   2.677   5.869 -0.3750  0.3997  1.6421
 1667SOL    HW2 5187   4.208   2.700   5.742  1.0028 -1.9099  0.0725
 1668SOL     OW 5188   1.104   4.552   6.581 -0.2331 -0.0698 -0.7106
 1668SOL    HW1 5189   1.171   4.574   6.511  1.6914  0.0009  1.0684
 1668SOL    HW2 5190   1.128   4.466   6.625  0.1174  1.1021  1.5391
 1669SOL     OW 5191   3.160   1.961   3.688 -0.3916 -0.2852 -0.4336
 1669SOL    HW1 5192   3.240   1.907   3.664 -1.1413 -1.9066  0.5365
 1669SOL    HW2 5193   3.155   1.970   3.788 -1.2433  0.0777 -0.4973
 1670SOL     OW 5194   5.519   4.133   2.310  0.1472  0.6448  0.4720
 1670SOL    HW1 5195   5.493   4.145   2.214  1.7016  0.7797  0.0390
 1670SOL    HW2 5196   5.522   4.036   2.332  2.3051  0.4510 -0.4054
 1671SOL     OW 5197   0.781   4.292   1.982 -0.4892  0.4023  0.0063
 1671SOL    HW1 5198   0.694   4.253   1.952  0.1830  0.0995 -1.6295
 1671SOL    HW2 5199   0.856   4.239   1.943  0.5564 -1.1573  3.6362
 1672SOL     OW 5200   6.437   2.823   3.379  0.1766 -0.1241 -0.5288
 1672SOL    HW1 5201   6.453   2.922   3.384  1.8167 -0.3810 -0.1052
 1672SOL    HW2 5202   6.339   2.805   3.385 -0.1330  1.4583 -0.3574
 1673SOL     OW 5203   1.928   2.489   5.316  0.3874  0.2838  0.4658
 1673SOL    HW1 5204   1.885   2.528   5.398 -0.9086  1.0070 -0.5097
 1673SOL    HW2 5205   1.866   2.500   5.238  1.8607  0.2140 -0.7563
 1674SOL     OW 5206   6.668   2.151   2.533 -0.3895  0.5574 -0.1034
 1674SOL    HW1 5207   6.658   2.197   2.621  0.4317  0.2660  0.1517
 1674SOL    HW2 5208   6.579   2.118   2.502 -0.6328  0.3730  0.7680
 1675SOL     OW 5209   3.224   4.329   5.239 -0.3528 -0.3182  0.3619
 1675SOL    HW1 5210   3.197   4.292   5.150  0.5265 -2.1308  0.8205
 1675SOL    HW2 5211   3.146   4.326   5.302 -0.1110 -2.0969  0.6028
 1676SOL     OW 5212   0.625   1.974   0.301 -0.1613 -0.5976 -0.0930
 1676SOL    HW1 5213   0.645   1.968   0.399 -0.1859 -0.6943 -0.0939
 1676SOL    HW2 5214   0.528   1.956   0.286 -0.3920  0.4948 -0.0206
 1677SOL     OW 5215   4.545   3.554   4.439  0.4356 -0.7521  0.4042
 1677SOL    HW1 5216   4.641   3.582   4.434  0.3505 -0.5183  0.0137
 1677SOL    HW2 5217   4.510   3.538   4.346 -0.3992  0.9090  0.3836
 1678SOL     OW 5218   3.157   2.254   1.867  0.2875  0.0925  0.4463
 1678SOL    HW1 5219   3.194   2.302   1.788  0.6713 -2.1461 -0.8291
 1678SOL    HW2 5220   3.214   2.174   1.888  0.0639  0.4764  2.8803
 1679SOL     OW 5221   3.331   2.488   4.952  0.1002  0.1384  0.3334
 1679SOL    HW1 5222   3.366   2.436   5.030 -0.6450 -0.3125  0.3818
 1679SOL    HW2 5223   3.257   2.548   4.982 -0.4148 -0.2798 -0.0671
 1680SOL     OW 5224   1.325   3.149   1.211  0.0473  0.1186  0.4706
 1680SOL    HW1 5225   1.333   3.204   1.295 -1.4029  0.2081  0.5682
 1680SOL    HW2 5226   1.364   3.058   1.227 -0.5639  0.0055  1.3619
 1681SOL     OW 5227   4.096   2.581   3.637  0.0453  0.3290  0.3888
 1681SOL    HW1 5228   4.072   2.606   3.731  0.9280  0.0608  0.6956
 1681SOL    HW2 5229   4.166   2.511   3.638  0.0910  0.3492 -0.4789
 1682SOL     OW 5230   3.443   4.047   5.461  0.2710  0.1955  0.4056
 1682SOL    HW1 5231   3.486   3.987   5.529  3.0491  3.1888  1.5805
 1682SOL    HW2 5232   3.344   4.052   5.479 -0.0084 -3.3669  0.5832
 1683SOL     OW 5233   6.507   2.707   5.250  0.0188  0.2781 -0.2647
 1683SOL    HW1 5234   6.529   2.621   5.296  0.2735  1.4242  1.8966
 1683SOL    HW2 5235   6.408   2.718   5.247 -0.0162  0.9219  1.6070
 1684SOL     OW 5236   6.743   2.741   5.606 -0.1605  0.1459 -0.3520
 1684SOL    HW1 5237   6.829   2.770   5.648 -0.8511 -0.0044  1.2532
 1684SOL    HW2 5238   6.675   2.813   5.617 -1.0677 -0.8695  1.0971
 1685SOL     OW 5239   0.649   2.254   0.264 -0.4348  0.6526  0.7483
 1685SOL    HW1 5240   0.660   2.155   0.262  0.4438  0.7120  1.8543
 1685SOL    HW2 5241   0.737   2.298   0.243 -0.4461  1.1832  1.7436
 1686SOL     OW 5242   2.071   4.266   3.517 -0.1184  0.2899 -0.1765
 1686SOL    HW1 5243   2.054   4.365   3.516 -2.0409 -0.0094 -1.5927
 1686SOL    HW2 5244   2.067   4.233   3.611  3.1801  1.8904  0.7021
 1687SOL     OW 5245   5.879   2.576   4.195 -0.2450 -0.1237  0.5656
 1687SOL    HW1 5246   5.847   2.646   4.131 -2.1752 -1.2417  0.2102
 1687SOL    HW2 5247   5.946   2.517   4.150 -0.3384  0.1101  0.1161
 1688SOL     OW 5248   1.093   2.190   5.407 -0.1591 -0.3639 -0.2890
 1688SOL    HW1 5249   1.049   2.242   5.480  0.0121 -0.8399  0.1524
 1688SOL    HW2 5250   1.167   2.134   5.444  0.8487  0.4387 -1.0286
 1689SOL     OW 5251   6.999   4.827   4.223 -0.1022  0.1789  0.3716
 1689SOL    HW1 5252   6.938   4.895   4.181 -1.1233 -1.4452 -0.9047
 1689SOL    HW2 5253   6.945   4.761   4.275  0.6118 -0.8663 -0.1633
 1690SOL     OW 5254   0.537   4.018   3.812  0.4941 -0.3377 -0.4366
 1690SOL    HW1 5255   0.498   4.018   3.904 -0.2688 -0.9376 -0.7581
 1690SOL    HW2 5256   0.464   4.013   3.744  0.9993  0.8920 -1.1145
 1691SOL     OW 5257   4.681   1.880   3.303 -0.1149  0.2821 -0.1195
 1691SOL    HW1 5258   4.728   1.964   3.276 -1.3509  0.7890 -0.7746
 1691SOL    HW2 5259   4.679   1.817   3.225 -2.1807  1.0527 -0.7384
 1692SOL     OW 5260   4.102   2.238   1.839  0.4573 -0.5943  0.0679
 1692SOL    HW1 5261   4.012   2.261   1.876 -0.1207 -2.1011 -0.3376
 1692SOL    HW2 5262   4.095   2.158   1.780  2.2006 -1.2246  0.6477
 1693SOL     OW 5263   2.368   2.629   5.733 -0.4143 -0.7383  0.2418
 1693SOL    HW1 5264   2.356   2.568   5.655  0.6293 -1.6470  0.7641
 1693SOL    HW2 5265   2.385   2.722   5.700 -0.5431 -1.0008 -0.5998
 1694SOL     OW 5266   2.377   3.093   2.318  0.0246  0.0637 -0.8696
 1694SOL    HW1 5267   2.355   3.166   2.253 -0.6484  0.2349 -0.4628
 1694SOL    HW2 5268   2.302   3.027   2.320  0.1271 -0.0380 -0.4053
 1695SOL     OW 5269   5.562   2.520   3.643 -0.0303  0.1449 -0.2633
 1695SOL    HW1 5270   5.614   2.596   3.605  0.8229 -1.5731 -2.7666
 1695SOL    HW2 5271   5.612   2.482   3.721  0.6197  0.7938 -0.3518
 1696SOL     OW 5272   3.708   3.057   0.977 -0.2204  0.3446 -0.3259
 1696SOL    HW1 5273   3.690   2.960   0.963  2.6129 -0.0874 -1.7490
 1696SOL    HW2 5274   3.676   3.109   0.897  0.1836  0.2671 -0.5422
 1697SOL     OW 5275   5.069   3.658   6.092  0.2564  0.1461 -0.2498
 1697SOL    HW1 5276   5.098   3.641   6.186  2.2649  1.2824 -0.6066
 1697SOL    HW2 5277   4.969   3.652   6.086  0.2362 -3.8533  1.0831
 1698SOL     OW 5278   2.530   2.908   1.191 -0.2252  0.0555 -0.3112
 1698SOL    HW1 5279   2.433   2.883   1.189 -0.9539  2.5070  0.8555
 1698SOL    HW2 5280   2.580   2.850   1.127 -2.2710 -1.9247 -0.2643
 1699SOL     OW 5281   0.373   4.484   2.054  0.5968 -0.0925 -0.6876
 1699SOL    HW1 5282   0.471   4.469   2.048  0.4018 -1.0346 -2.1472
 1699SOL    HW2 5283   0.325   4.398   2.036 -0.4894  0.5746 -1.0885
 1700SOL     OW 5284   0.869   2.574   1.902  0.1842  0.8119  0.1470
 1700SOL    HW1 5285   0.817   2.595   1.819  1.4744  0.4796 -0.7679
 1700SOL    HW2 5286   0.862   2.476   1.921 -0.1681  0.8995  0.4788
 1701SOL     OW 5287   5.013   2.980   2.740 -0.1521 -0.2331  0.6657
 1701SOL    HW1 5288   5.078   3.000   2.666 -1.5780 -1.3339 -0.9742
 1701SOL    HW2 5289   5.059   2.928   2.812  0.9178 -0.5271 -0.1999
 1702SOL     OW 5290   1.847   3.625   6.175 -0.0491 -0.2454 -0.2125
 1702SOL    HW1 5291   1.842   3.636   6.274  0.5274 -1.7247  0.0072
 1702SOL    HW2 5292   1.829   3.713   6.131  0.8038  0.6950  1.2161
 1703SOL     OW 5293   4.877   2.741   3.236 -0.3544 -0.0669  0.6174
 1703SOL    HW1 5294   4.947   2.674   3.258  1.3351  1.5727  0.4606
 1703SOL    HW2 5295   4.898   2.784   3.149 -3.0756 -1.4084 -0.8430
 1704SOL     OW 5296   4.978   3.544   2.997 -0.4502  0.5167 -0.3769
 1704SOL    HW1 5297   5.011   3.529   3.090 -0.2175 -1.8887 -0.7774
 1704SOL    HW2 5298   5.055   3.570   2.938 -0.3831  0.8410 -0.1511
 1705SOL     OW 5299   2.846   3.424   6.773  0.1977 -0.2847 -0.0933
 1705SOL    HW1 5300   2.767   3.417   6.834 -1.4863  1.5614 -1.9233
 1705SOL    HW2 5301   2.872   3.333   6.742 -0.9061 -0.9695  0.9051
 1706SOL     OW 5302   2.509   3.352   5.143  0.3510 -0.8618 -0.2773
 1706SOL    HW1 5303   2.518   3.386   5.049 -2.1652  1.1939  0.1195
 1706SOL    HW2 5304   2.575   3.278   5.158  2.5433  0.4196 -2.8363
 1707SOL     OW 5305   3.417   2.850   4.554  0.5401 -0.1172  0.1736
 1707SOL    HW1 5306   3.353   2.922   4.530  0.7620 -0.0815 -0.3127
 1707SOL    HW2 5307   3.462   2.872   4.641  1.6766  1.0426 -0.6809
 1708SOL     OW 5308   3.500   2.246   5.508  0.0026 -0.1516 -0.0795
 1708SOL    HW1 5309   3.474   2.166   5.563  2.2262 -1.1662 -0.3581
 1708SOL    HW2 5310   3.427   2.268   5.444 -1.0347 -1.4056  0.6241
 1709SOL     OW 5311   2.059   2.035   6.910  0.0657  0.5837 -0.2268
 1709SOL    HW1 5312   2.140   2.079   6.949 -0.0732 -0.8356  1.8464
 1709SOL    HW2 5313   2.072   2.024   6.812  1.3462  2.4988 -0.3308
 1710SOL     OW 5314   3.315   4.338   1.387 -0.2304 -0.0861  0.0082
 1710SOL    HW1 5315   3.334   4.277   1.310 -0.0205 -1.6649  1.2467
 1710SOL    HW2 5316   3.253   4.292   1.451  1.2546  0.2815  1.8096
 1711SOL     OW 5317   2.780   4.044   3.015  0.0818 -0.5215 -1.0221
 1711SOL    HW1 5318   2.799   4.052   2.917  0.5351  2.4198 -0.7831
 1711SOL    HW2 5319   2.857   4.080   3.067 -0.9861 -0.1626  0.3766
 1712SOL     OW 5320   2.450   4.367   1.371 -0.0871  0.2619  1.0766
 1712SOL    HW1 5321   2.366   4.370   1.316 -1.0049  1.9354  2.4808
 1712SOL    HW2 5322   2.432   4.405   1.462  2.3059  1.1311  1.2575
 1713SOL     OW 5323   2.212   4.224   6.536  0.0305 -0.2669 -0.2311
 1713SOL    HW1 5324   2.290   4.286   6.525  1.2516 -1.4406  1.2538
 1713SOL    HW2 5325   2.164   4.245   6.621 -0.5384 -0.3154 -0.5402
 1714SOL     OW 5326   5.059   2.863   0.826  0.9719 -0.3143 -0.3141
 1714SOL    HW1 5327   5.137   2.926   0.832  1.1531 -0.5414 -0.2651
 1714SOL    HW2 5328   5.047   2.816   0.914  1.2531 -0.8377 -0.5504
 1715SOL     OW 5329   4.959   3.962   6.160  0.3165 -0.5973 -0.1166
 1715SOL    HW1 5330   4.896   3.923   6.228 -0.3426 -1.9613 -1.4574
 1715SOL    HW2 5331   4.941   3.921   6.071  0.2063  2.1534 -1.4643
 1716SOL     OW 5332   3.741   1.538   0.530  0.4128 -0.2562  0.0079
 1716SOL    HW1 5333   3.826   1.492   0.504 -0.9959 -2.1144 -1.6911
 1716SOL    HW2 5334   3.731   1.622   0.476  0.7880 -0.4780 -0.4196
 1717SOL     OW 5335   5.859   2.886   3.756  0.1966  0.4511  0.2454
 1717SOL    HW1 5336   5.922   2.948   3.709 -0.3058  0.8756  0.1214
 1717SOL    HW2 5337   5.768   2.927   3.758  0.3202  0.7135  2.0935
 1718SOL     OW 5338   5.921   3.950   1.725  0.1991 -0.0418  0.4470
 1718SOL    HW1 5339   5.941   4.035   1.773  1.0056 -0.5525  1.0386
 1718SOL    HW2 5340   5.858   3.895   1.779  1.6287 -0.9153  1.2822
 1719SOL     OW 5341   3.170   4.508   3.834 -0.6290 -0.2297  0.3275
 1719SOL    HW1 5342   3.147   4.594   3.879  1.7050  0.2548  0.7444
 1719SOL    HW2 5343   3.262   4.479   3.862 -0.7752 -2.1146 -0.9223
 1720SOL     OW 5344   4.375   2.831   6.583 -0.2096 -0.8101  0.2465
 1720SOL    HW1 5345   4.280   2.852   6.559 -1.1762 -2.5659  2.1975
 1720SOL    HW2 5346   4.404   2.748   6.535 -0.1453 -1.0571  0.7088
 1721SOL     OW 5347   2.782   2.969   5.567 -0.2576 -0.0610  0.0077
 1721SOL    HW1 5348   2.808   2.973   5.664  0.1137  0.0762 -0.0947
 1721SOL    HW2 5349   2.698   3.022   5.553 -0.6665 -0.6057  0.3663
 1722SOL     OW 5350   1.018   2.050   1.908 -0.1149 -0.2824  0.3609
 1722SOL    HW1 5351   1.071   1.991   1.969 -2.1925 -1.5096  1.0773
 1722SOL    HW2 5352   0.943   2.092   1.959 -0.5396  0.4810 -0.8577
 1723SOL     OW 5353   5.821   2.032   0.538 -0.0184 -0.2740  0.1882
 1723SOL    HW1 5354   5.771   2.069   0.460 -0.2556 -1.6191 -0.3180
 1723SOL    HW2 5355   5.772   2.056   0.623 -1.4635 -1.4094 -0.2775
 1724SOL     OW 5356   2.380   3.368   5.855 -0.0842  0.1159  0.3311
 1724SOL    HW1 5357   2.420   3.406   5.772 -0.9403  1.4802  0.5026
 1724SOL    HW2 5358   2.378   3.269   5.850  0.5489  0.1557 -0.9472
 1725SOL     OW 5359   5.281   2.814   5.493  0.2110  0.3993 -0.0459
 1725SOL    HW1 5360   5.318   2.861   5.413  2.3319 -1.0613  0.0065
 1725SOL    HW2 5361   5.288   2.874   5.573  3.0121  0.0735  0.0531
 1726SOL     OW 5362   5.937   4.435   5.843  0.1925  0.2080 -0.5231
 1726SOL    HW1 5363   5.911   4.518   5.893  1.6969  0.7153 -0.5054
 1726SOL    HW2 5364   6.012   4.389   5.891  0.4002 -0.3217 -1.3219
 1727SOL     OW 5365   2.271   3.497   1.838 -0.3991  0.0755  0.0068
 1727SOL    HW1 5366   2.177   3.496   1.872  0.2441  1.0138  1.9354
 1727SOL    HW2 5367   2.281   3.426   1.768 -2.4139 -0.3244  0.0556
 1728SOL     OW 5368   2.410   2.559   3.456  0.0030 -0.0370 -0.7918
 1728SOL    HW1 5369   2.349   2.602   3.390  0.6574  0.0820 -1.3384
 1728SOL    HW2 5370   2.500   2.545   3.414  1.0526  1.8012  0.6407
 1729SOL     OW 5371   2.140   3.506   5.920 -0.1288  0.0480  0.5441
 1729SOL    HW1 5372   2.142   3.546   6.012 -0.0491 -1.8138  1.3918
 1729SOL    HW2 5373   2.205   3.430   5.916 -0.3064 -0.0459 -1.0047
 1730SOL     OW 5374   5.385   2.819   2.640 -0.0180 -0.4127 -0.3055
 1730SOL    HW1 5375   5.354   2.768   2.560 -1.3757 -1.9027  1.0702
 1730SOL    HW2 5376   5.324   2.798   2.718 -0.6915  3.3479  0.3787
 1731SOL     OW 5377   0.508   4.334   6.851 -0.0212  0.3031  0.5447
 1731SOL    HW1 5378   0.567   4.390   6.793 -1.0108  0.2277 -0.5425
 1731SOL    HW2 5379   0.437   4.391   6.893 -0.4521  0.0306  0.1899
 1732SOL     OW 5380   0.077   2.274   4.454 -0.2338  0.0088  0.1835
 1732SOL    HW1 5381   0.001   2.211   4.467 -0.2470 -0.0760 -0.2866
 1732SOL    HW2 5382   0.162   2.229   4.482 -0.3720  0.1735  0.8994
 1733SOL     OW 5383   3.760   3.507   2.541 -0.5013 -0.4325 -0.5452
 1733SOL    HW1 5384   3.697   3.441   2.500  0.8973 -1.8414 -0.5369
 1733SOL    HW2 5385   3.759   3.496   2.640 -0.3825 -0.3323 -0.5331
 1734SOL     OW 5386   6.895   2.730   2.856  0.3400  0.1580  0.0792
 1734SOL    HW1 5387   6.837   2.714   2.936 -0.8923  0.7635 -0.6665
 1734SOL    HW2 5388   6.894   2.649   2.797  0.3314  0.1341  0.1125
 1735SOL     OW 5389   5.960   1.957   6.238  0.2032 -0.0492 -0.3368
 1735SOL    HW1 5390   5.997   2.035   6.187  1.1222  0.2239  0.7335
 1735SOL    HW2 5391   6.005   1.950   6.327 -0.2150 -1.5115 -0.2140
 1736SOL     OW 5392   2.797   2.375   6.805 -0.3184 -0.3859  0.1991
 1736SOL    HW1 5393   2.886   2.342   6.837  0.7649 -0.2568 -2.4398
 1736SOL    HW2 5394   2.756   2.307   6.744 -1.4248  0.1323  0.3388
 1737SOL     OW 5395   1.746   2.547   5.510 -0.2456  0.1353  0.0953
 1737SOL    HW1 5396   1.747   2.646   5.497  1.0931  0.0288 -0.7818
 1737SOL    HW2 5397   1.745   2.525   5.608  0.6409  1.0178  0.3086
 1738SOL     OW 5398   6.819   4.706   1.723 -0.0521 -0.2680  0.6588
 1738SOL    HW1 5399   6.857   4.795   1.698 -1.0282  0.3468  1.3224
 1738SOL    HW2 5400   6.727   4.718   1.762 -1.0499 -1.7113 -1.0846
 1739SOL     OW 5401   0.106   2.532   5.270 -0.2567 -0.0982  0.1082
 1739SOL    HW1 5402   0.162   2.564   5.346  0.1008 -0.9119  0.2031
 1739SOL    HW2 5403   0.082   2.435   5.284 -1.8051  0.2621  0.1385
 1740SOL     OW 5404   0.188   4.280   2.011  0.0477  0.7570 -0.0229
 1740SOL    HW1 5405   0.234   4.209   1.957 -0.6463 -0.4037  0.8531
 1740SOL    HW2 5406   0.092   4.284   1.986 -0.5886 -0.6789  1.8872
 1741SOL     OW 5407   5.167   1.767   2.660 -0.2466  0.2958  0.1527
 1741SOL    HW1 5408   5.120   1.852   2.685 -0.4425 -0.2614  1.7951
 1741SOL    HW2 5409   5.206   1.776   2.569  0.3517  2.4079  0.5794
 1742SOL     OW 5410   5.902   3.226   4.617  0.1418 -0.0385  0.2261
 1742SOL    HW1 5411   5.931   3.132   4.636 -1.4261 -0.3757  1.1166
 1742SOL    HW2 5412   5.979   3.288   4.633  0.9279 -1.0668  0.5610
 1743SOL     OW 5413   3.527   4.011   2.346 -0.1101  0.0481  0.0502
 1743SOL    HW1 5414   3.568   4.018   2.256  1.8073 -0.4340  0.8456
 1743SOL    HW2 5415   3.563   3.930   2.393 -0.7877  0.4966  1.3913
 1744SOL     OW 5416   5.227   1.861   6.143  0.1154  0.0595  0.4185
 1744SOL    HW1 5417   5.136   1.888   6.175  0.3161  1.7528 -0.3674
 1744SOL    HW2 5418   5.222   1.835   6.047  0.4449 -0.0581  0.4316
 1745SOL     OW 5419   6.194   2.153   1.002 -0.3163 -0.0452  0.4711
 1745SOL    HW1 5420   6.138   2.095   1.061  0.5590 -0.0052  1.3595
 1745SOL    HW2 5421   6.195   2.246   1.039 -1.1253  0.3899 -0.5484
 1746SOL     OW 5422   5.138   3.801   5.796  0.5852 -0.5591 -0.1490
 1746SOL    HW1 5423   5.187   3.738   5.857 -0.0260 -2.3385 -1.4186
 1746SOL    HW2 5424   5.178   3.796   5.705  1.2139  1.7644 -0.0537
 1747SOL     OW 5425   4.466   2.331   0.058  0.4386  0.0407 -0.0454
 1747SOL    HW1 5426   4.505   2.415   0.096  1.9452 -0.5563 -0.2059
 1747SOL    HW2 5427   4.378   2.352   0.016 -0.1664  1.1622  1.6395
 1748SOL     OW 5428   0.668   2.841   3.190  0.6370  0.0493  0.3542
 1748SOL    HW1 5429   0.620   2.908   3.247  1.7149  0.0504  1.2819
 1748SOL    HW2 5430   0.637   2.749   3.213 -0.4816  0.1768 -0.5718
 1749SOL     OW 5431   3.828   2.035   4.150  0.2668 -0.2809 -0.3924
 1749SOL    HW1 5432   3.840   2.125   4.192  1.0018  0.2599 -1.7195
 1749SOL    HW2 5433   3.892   1.970   4.191  0.8062  0.1776 -0.5063
 1750SOL     OW 5434   3.447   4.284   5.934  0.1983  0.0456 -0.2519
 1750SOL    HW1 5435   3.462   4.285   6.033 -0.7943 -0.3982 -0.0831
 1750SOL    HW2 5436   3.415   4.374   5.904  0.5890  0.2082 -0.1943
 1751SOL     OW 5437   6.644   2.365   0.351  0.2469 -0.1737  0.4201
 1751SOL    HW1 5438   6.670   2.313   0.432  2.0870  0.1310  0.0708
 1751SOL    HW2 5439   6.702   2.338   0.274  1.6249  2.7007  0.3352
 1752SOL     OW 5440   3.893   3.240   0.453 -0.4710 -0.0412  0.3673
 1752SOL    HW1 5441   3.987   3.272   0.450 -0.2756 -0.6539 -0.1525
 1752SOL    HW2 5442   3.891   3.140   0.457 -1.0919 -0.0223  0.8154
 1753SOL     OW 5443   2.964   4.591   2.258 -0.5855 -0.2639  0.1970
 1753SOL    HW1 5444   2.992   4.628   2.170 -0.5598 -2.0967 -0.6091
 1753SOL    HW2 5445   2.865   4.604   2.270 -0.7669 -0.8857 -0.5625
 1754SOL     OW 5446   4.275   3.628   4.511 -0.2452 -0.0893  0.7009
 1754SOL    HW1 5447   4.371   3.607   4.495 -0.2647 -0.6617  1.3241
 1754SOL    HW2 5448   4.268   3.713   4.563 -0.0484 -0.3544  1.1723
 1755SOL     OW 5449   0.054   2.013   0.218 -0.1778  0.2018  0.3279
 1755SOL    HW1 5450   0.027   2.049   0.307  1.4732  1.5914  0.3230
 1755SOL    HW2 5451   0.120   1.939   0.231 -0.5047 -0.1005  0.2697
 1756SOL     OW 5452   5.358   3.873   0.211 -0.1454  0.3380 -0.4383
 1756SOL    HW1 5453   5.281   3.840   0.157  2.2613 -1.5158 -3.0176
 1756SOL    HW2 5454   5.408   3.795   0.250  1.1703  1.4021  0.0966
 1757SOL     OW 5455   2.709   3.551   4.503 -0.4823  0.2712 -0.1565
 1757SOL    HW1 5456   2.762   3.469   4.523 -1.2724 -0.1923  0.0574
 1757SOL    HW2 5457   2.747   3.628   4.554 -0.5186 -0.2328  0.6482
 1758SOL     OW 5458   1.512   4.753   5.537 -0.7890 -0.3638  0.3703
 1758SOL    HW1 5459   1.429   4.708   5.504 -1.1215  0.9302 -0.6544
 1758SOL    HW2 5460   1.537   4.827   5.474  0.8831 -0.4149  0.9147
 1759SOL     OW 5461   4.061   3.056   5.614  0.1280 -0.1541 -0.2463
 1759SOL    HW1 5462   3.994   3.122   5.648 -0.4151 -0.3623 -0.8900
 1759SOL    HW2 5463   4.016   2.968   5.596  0.3184  0.0224 -1.7581
 1760SOL     OW 5464   2.881   3.514   0.190 -0.0769  0.3871 -0.0633
 1760SOL    HW1 5465   2.857   3.514   0.287  0.5331 -0.6361  0.0954
 1760SOL    HW2 5466   2.968   3.466   0.176  0.7737  2.0653 -0.9027
 1761SOL     OW 5467   3.355   3.591   5.091  0.2650  0.3653  0.2349
 1761SOL    HW1 5468   3.314   3.680   5.113 -0.8326 -0.0879  0.1198
 1761SOL    HW2 5469   3.415   3.600   5.012  0.3691  1.0493  0.3854
 1762SOL     OW 5470   5.568   4.204   6.665  0.0205 -0.0036  0.4988
 1762SOL    HW1 5471   5.526   4.113   6.672 -0.0118 -0.0792 -0.4667
 1762SOL    HW2 5472   5.665   4.198   6.688 -0.0792 -0.1972  0.8730
 1763SOL     OW 5473   4.956   4.493   6.834  0.2451  0.0299  0.1005
 1763SOL    HW1 5474   5.049   4.455   6.832 -0.2366 -1.2351  0.4133
 1763SOL    HW2 5475   4.954   4.579   6.783  1.5718  0.0429  0.0366
 1764SOL     OW 5476   2.228   3.805   4.919  0.0988  0.6756 -0.3903
 1764SOL    HW1 5477   2.285   3.723   4.910 -0.9393 -0.2417  0.9394
 1764SOL    HW2 5478   2.167   3.812   4.841 -1.8677 -1.5520  0.8111
 1765SOL     OW 5479   4.070   4.500   6.170 -0.0534 -0.3514 -0.3187
 1765SOL    HW1 5480   4.134   4.427   6.148  0.9135  0.1816  0.6194
 1765SOL    HW2 5481   4.097   4.543   6.257  0.6038  2.4236 -1.7710
 1766SOL     OW 5482   3.102   4.474   2.454 -0.3112 -0.1527 -0.0244
 1766SOL    HW1 5483   3.055   4.530   2.386 -0.7156 -1.9381 -1.2876
 1766SOL    HW2 5484   3.200   4.477   2.438 -0.3092  0.3720  0.0711
 1767SOL     OW 5485   2.305   3.973   1.311  0.3657  0.1770 -0.2145
 1767SOL    HW1 5486   2.296   4.070   1.332  0.1205  0.1237 -0.0592
 1767SOL    HW2 5487   2.290   3.920   1.395 -0.7091 -0.0482 -0.5294
 1768SOL     OW 5488   5.508   3.888   2.635 -0.5092  0.4628 -0.7928
 1768SOL    HW1 5489   5.441   3.817   2.613 -0.2195  0.2144 -0.8724
 1768SOL    HW2 5490   5.542   3.874   2.728 -0.3988  0.4591 -0.8343
 1769SOL     OW 5491   5.066   4.205   3.924 -0.2992 -0.2525  0.0156
 1769SOL    HW1 5492   5.076   4.124   3.981  0.7974 -0.9439 -1.0914
 1769SOL    HW2 5493   5.141   4.207   3.857 -0.7751  1.2426 -0.5010
 1770SOL     OW 5494   2.673   2.254   3.429  0.0238  0.2584  0.7075
 1770SOL    HW1 5495   2.729   2.182   3.388 -1.9439 -1.1614  0.4181
 1770SOL    HW2 5496   2.711   2.279   3.518  0.5477 -1.4139  0.9925
 1771SOL     OW 5497   5.675   3.961   5.281 -0.0373  0.2884 -0.3663
 1771SOL    HW1 5498   5.676   3.948   5.182 -0.1457 -2.1716 -0.1104
 1771SOL    HW2 5499   5.680   4.059   5.302  0.5591  0.8394 -2.7645
 1772SOL     OW 5500   2.815   3.769   5.774  0.6584 -1.2477  0.3480
 1772SOL    HW1 5501   2.839   3.712   5.695 -1.7611  0.7074 -1.9755
 1772SOL    HW2 5502   2.742   3.724   5.826  0.4607 -1.4033 -0.0524
 1773SOL     OW 5503   0.420   3.205   5.647 -0.0636  0.0994  0.6509
 1773SOL    HW1 5504   0.324   3.223   5.669  0.4095  3.3577  0.5632
 1773SOL    HW2 5505   0.439   3.235   5.553  0.9756 -0.7920  0.5593
 1774SOL     OW 5506   1.517   3.010   0.849  0.4032  0.2014  0.4450
 1774SOL    HW1 5507   1.507   3.095   0.902  0.9241  0.7769 -0.3492
 1774SOL    HW2 5508   1.548   2.937   0.909  0.1838  0.6270  1.0971
 1775SOL     OW 5509   0.382   2.912   5.640  0.2180 -0.1701 -0.2123
 1775SOL    HW1 5510   0.429   2.862   5.568  0.2437 -1.6102  0.7582
 1775SOL    HW2 5511   0.417   3.006   5.644  1.5747 -0.6284 -0.8179
 1776SOL     OW 5512   0.246   4.338   1.153  0.6501 -0.0226  0.0184
 1776SOL    HW1 5513   0.345   4.322   1.159  0.4538 -1.2589  0.1229
 1776SOL    HW2 5514   0.230   4.431   1.120  1.8532  0.1378 -0.1694
 1777SOL     OW 5515   2.562   3.885   6.568  0.0211 -0.3309  0.0302
 1777SOL    HW1 5516   2.573   3.794   6.529  2.1197 -0.2357  0.3063
 1777SOL    HW2 5517   2.512   3.943   6.504 -3.4312 -2.1948  0.7593
 1778SOL     OW 5518   4.121   2.150   0.288  0.0804 -0.2831  0.4350
 1778SOL    HW1 5519   4.138   2.170   0.192  0.3700  0.2368  0.5901
 1778SOL    HW2 5520   4.029   2.179   0.313 -0.4470 -1.5281  0.0201
 1779SOL     OW 5521   4.397   2.585   6.449 -0.1780 -0.4336 -0.2034
 1779SOL    HW1 5522   4.378   2.605   6.353  0.5807 -1.0965 -0.5014
 1779SOL    HW2 5523   4.347   2.503   6.477 -1.9640  0.8517  0.5464
 1780SOL     OW 5524   1.360   2.438   1.394 -0.3211  0.6093 -0.2351
 1780SOL    HW1 5525   1.350   2.505   1.467 -1.3952  1.9499 -1.5447
 1780SOL    HW2 5526   1.415   2.477   1.320 -0.8489  0.0094 -0.9599
 1781SOL     OW 5527   2.376   3.878   1.077 -0.1092  0.1684 -0.0444
 1781SOL    HW1 5528   2.339   3.925   1.157  0.9089  0.0605  0.5143
 1781SOL    HW2 5529   2.463   3.921   1.051  0.6913 -1.1840  0.2966
 1782SOL     OW 5530   6.291   4.208   6.527 -0.6804  0.0501  0.0563
 1782SOL    HW1 5531   6.382   4.184   6.493 -0.6245  0.0614  0.1982
 1782SOL    HW2 5532   6.298   4.289   6.586 -0.3961 -1.4019  2.1081
 1783SOL     OW 5533   1.829   3.066   2.289 -0.1205  0.3693  0.4219
 1783SOL    HW1 5534   1.908   3.081   2.349 -0.7995  1.7620  0.9949
 1783SOL    HW2 5535   1.763   3.139   2.301 -0.5868  0.3393 -1.5814
 1784SOL     OW 5536   4.607   2.381   4.845 -0.8904  0.1183  0.0085
 1784SOL    HW1 5537   4.666   2.374   4.764 -1.7453  1.1849 -0.7359
 1784SOL    HW2 5538   4.598   2.477   4.871 -0.3926 -0.2310  1.5742
 1785SOL     OW 5539   0.100   2.416   4.224  0.2040 -0.4423 -0.0896
 1785SOL    HW1 5540   0.099   2.381   4.317  2.0774 -0.3575  0.0082
 1785SOL    HW2 5541   0.119   2.342   4.160  0.6823 -0.2150 -0.2199
 1786SOL     OW 5542   0.345   2.667   6.906  0.5368 -0.3123 -0.3537
 1786SOL    HW1 5543   0.364   2.587   6.849  2.5106 -0.8807  0.9688
 1786SOL    HW2 5544   0.326   2.638   7.000  1.2527  0.7244  0.1433
 1787SOL     OW 5545   6.074   2.311   1.372 -0.1405  0.9973 -0.0003
 1787SOL    HW1 5546   6.068   2.229   1.428 -3.3435  0.5290 -0.8662
 1787SOL    HW2 5547   6.029   2.387   1.418 -0.6107  1.2449 -0.8396
 1788SOL     OW 5548   2.126   4.650   4.822 -0.1381 -0.5531 -0.3804
 1788SOL    HW1 5549   2.087   4.570   4.776 -0.3365 -0.5091 -0.2898
 1788SOL    HW2 5550   2.223   4.658   4.799  0.4819 -2.1716  1.4464
 1789SOL     OW 5551   0.341   4.557   0.353  0.1993  0.3362 -0.2809
 1789SOL    HW1 5552   0.402   4.626   0.317  1.1429 -1.5931 -2.6552
 1789SOL    HW2 5553   0.255   4.600   0.383  1.1443  2.5894 -0.6326
 1790SOL     OW 5554   4.056   3.531   4.326 -0.0761  0.4699  0.2137
 1790SOL    HW1 5555   4.022   3.456   4.382  1.3657 -0.9057 -0.6791
 1790SOL    HW2 5556   4.127   3.581   4.376 -0.7405  1.0065  0.6448
 1791SOL     OW 5557   6.378   4.313   3.222 -0.0513 -0.2902  0.1112
 1791SOL    HW1 5558   6.317   4.393   3.220 -2.5452 -2.0504 -2.1885
 1791SOL    HW2 5559   6.428   4.312   3.308 -0.2742  3.4254  0.4527
 1792SOL     OW 5560   6.894   3.535   2.534  0.1327 -0.0721 -0.1329
 1792SOL    HW1 5561   6.940   3.537   2.445 -0.3163 -1.7223 -0.4476
 1792SOL    HW2 5562   6.913   3.448   2.579  1.7511  1.3788  2.1981
 1793SOL     OW 5563   1.215   2.007   6.667  0.3756 -0.4570 -0.2169
 1793SOL    HW1 5564   1.189   2.103   6.678  1.0600  0.0652 -2.6538
 1793SOL    HW2 5565   1.209   1.981   6.571  1.7984 -2.3939  0.1471
 1794SOL     OW 5566   1.653   2.890   2.395  0.2887  0.0391 -0.1874
 1794SOL    HW1 5567   1.619   2.920   2.485 -0.7136  0.5225 -0.7117
 1794SOL    HW2 5568   1.723   2.953   2.363  0.0838  0.3179 -0.0940
 1795SOL     OW 5569   1.385   3.318   0.417 -0.6302  0.0319 -0.0323
 1795SOL    HW1 5570   1.322   3.391   0.442 -1.4604 -0.5746 -0.3091
 1795SOL    HW2 5571   1.421   3.333   0.325 -0.7591  0.1185 -0.0679
 1796SOL     OW 5572   3.989   3.788   5.894 -0.1479  0.0236  0.8152
 1796SOL    HW1 5573   4.015   3.755   5.985 -1.1681 -2.2860  0.3378
 1796SOL    HW2 5574   4.068   3.785   5.833  0.4955  1.4011  1.5300
 1797SOL     OW 5575   3.691   3.327   0.218 -0.2547 -0.2262 -0.5044
 1797SOL    HW1 5576   3.789   3.328   0.199 -0.3957  0.3691 -1.2575
 1797SOL    HW2 5577   3.660   3.420   0.239 -0.6763 -0.3971 -0.3557
 1798SOL     OW 5578   6.614   3.179   1.167 -0.1749 -0.4421  0.0285
 1798SOL    HW1 5579   6.684   3.215   1.106  0.2448  0.6672  1.1243
 1798SOL    HW2 5580   6.600   3.082   1.149 -0.3447 -0.0707 -2.0725
 1799SOL     OW 5581   6.619   4.196   6.666 -0.2690  0.3454  0.5148
 1799SOL    HW1 5582   6.533   4.216   6.713  0.2843  1.9901  0.9058
 1799SOL    HW2 5583   6.676   4.138   6.724 -0.3807  0.7510  1.0362
 1800SOL     OW 5584   5.987   2.994   0.081  0.0800 -0.1207  0.1916
 1800SOL    HW1 5585   5.916   2.959   0.020 -0.8797  0.3408  1.0129
 1800SOL    HW2 5586   6.073   2.947   0.062 -0.4739 -0.8111 -0.7144
 1801SOL     OW 5587   6.778   3.680   0.149  0.3562  0.0955 -0.0675
 1801SOL    HW1 5588   6.843   3.693   0.225 -1.3999  1.5344  1.2953
 1801SOL    HW2 5589   6.685   3.697   0.182 -0.5583 -0.0503 -2.3932
 1802SOL     OW 5590   4.839   4.057   5.413  0.0799  0.7566 -0.0406
 1802SOL    HW1 5591   4.932   4.084   5.391  0.9853 -0.5557  1.8447
 1802SOL    HW2 5592   4.792   4.026   5.330  1.8654 -0.0694 -0.7909
 1803SOL     OW 5593   5.384   4.408   1.629 -0.3475 -0.2202  0.5711
 1803SOL    HW1 5594   5.385   4.480   1.559 -0.6093 -0.6104  0.1616
 1803SOL    HW2 5595   5.471   4.359   1.628 -0.3036 -0.1429  0.6059
 1804SOL     OW 5596   2.329   2.531   4.123 -0.3759  0.1282  0.4646
 1804SOL    HW1 5597   2.288   2.507   4.035 -0.8257  0.7202  0.5052
 1804SOL    HW2 5598   2.428   2.537   4.114 -0.5576  2.7579 -0.6738
 1805SOL     OW 5599   4.393   2.748   1.054 -0.0844  0.5762  0.1365
 1805SOL    HW1 5600   4.352   2.704   1.134 -0.1486  0.7480  0.1989
 1805SOL    HW2 5601   4.378   2.847   1.059 -1.5501  0.4289 -0.9237
 1806SOL     OW 5602   4.006   4.098   4.125 -0.5705  0.5735 -0.4186
 1806SOL    HW1 5603   4.057   4.045   4.193  0.3721 -0.2270 -1.7029
 1806SOL    HW2 5604   3.959   4.035   4.063 -1.3145  1.2865 -0.5857
 1807SOL     OW 5605   1.547   4.424   0.796 -0.2123 -0.4037 -0.4051
 1807SOL    HW1 5606   1.630   4.451   0.747  0.0857  1.9369  1.2378
 1807SOL    HW2 5607   1.565   4.341   0.849  1.1665  0.1387  0.0308
 1808SOL     OW 5608   5.224   4.422   0.324 -0.1054 -0.2163 -0.4118
 1808SOL    HW1 5609   5.294   4.490   0.344  1.3696 -1.0677 -2.3702
 1808SOL    HW2 5610   5.260   4.355   0.259 -2.9855 -0.2542 -2.1505
 1809SOL     OW 5611   2.933   2.703   1.726 -0.4469  0.0465  0.1991
 1809SOL    HW1 5612   2.857   2.755   1.766  0.4602 -0.0166  2.1469
 1809SOL    HW2 5613   2.929   2.608   1.757  1.5395  0.5019  2.1626
 1810SOL     OW 5614   4.560   4.311   1.600 -0.3262 -0.5924  0.8333
 1810SOL    HW1 5615   4.502   4.351   1.671 -0.8600  1.1953 -0.5404
 1810SOL    HW2 5616   4.637   4.372   1.581 -1.0364 -0.2427 -1.1730
 1811SOL     OW 5617   3.434   2.487   0.660  0.2274  0.1406  0.5248
 1811SOL    HW1 5618   3.483   2.559   0.611  1.5329 -1.5128 -0.7151
 1811SOL    HW2 5619   3.445   2.500   0.758  0.1465  1.7969  0.3376
 1812SOL     OW 5620   4.608   2.709   6.195 -0.9964  0.7164  0.6032
 1812SOL    HW1 5621   4.665   2.780   6.155 -1.3861  0.5756 -0.2283
 1812SOL    HW2 5622   4.629   2.700   6.293  0.5583  0.5046  0.2741
 1813SOL     OW 5623   6.106   1.900   0.070 -0.3164  0.1836 -0.0567
 1813SOL    HW1 5624   6.069   1.912   0.162 -0.8382  1.7132 -0.4399
 1813SOL    HW2 5625   6.191   1.952   0.061  1.3136 -2.2171  0.3909
 1814SOL     OW 5626   0.006   2.565   1.786 -0.1025  0.5262 -0.1492
 1814SOL    HW1 5627   0.034   2.646   1.735 -1.0715  1.0144  0.0882
 1814SOL    HW2 5628  -0.003   2.588   1.883 -0.1087  0.0607 -0.0357
 1815SOL     OW 5629   0.733   3.150   5.492  0.0220 -0.3524  0.4905
 1815SOL    HW1 5630   0.826   3.154   5.455 -0.1812 -2.3288 -0.3364
 1815SOL    HW2 5631   0.714   3.057   5.523 -1.9064 -0.1259  0.0546
 1816SOL     OW 5632   2.422   2.572   2.672  0.3315 -0.1156 -0.1132
 1816SOL    HW1 5633   2.516   2.538   2.664  0.4905  0.5031 -0.9616
 1816SOL    HW2 5634   2.420   2.669   2.651 -0.5950 -0.2549 -0.6886
 1817SOL     OW 5635   0.918   4.217   6.571 -0.2764 -0.2055 -0.0100
 1817SOL    HW1 5636   0.900   4.220   6.669  1.2215 -1.5206  0.3446
 1817SOL    HW2 5637   0.987   4.147   6.552 -0.1502  0.3946 -1.9498
 1818SOL     OW 5638   4.402   3.480   3.027  0.2518  0.0280 -0.0383
 1818SOL    HW1 5639   4.470   3.440   3.089 -0.5324  0.4977  1.1743
 1818SOL    HW2 5640   4.325   3.417   3.018  0.5183 -0.1914 -0.8355
 1819SOL     OW 5641   1.166   2.917   5.056 -0.2641  0.1111  0.3661
 1819SOL    HW1 5642   1.258   2.955   5.045  0.3984 -1.6769 -0.7148
 1819SOL    HW2 5643   1.098   2.988   5.037  0.8880  1.3142  0.6286
 1820SOL     OW 5644   0.609   3.517   1.759 -0.5213 -0.0700 -0.0886
 1820SOL    HW1 5645   0.639   3.464   1.681 -1.1257 -2.3244  1.1180
 1820SOL    HW2 5646   0.540   3.583   1.730  0.6570  0.4942 -1.7306
 1821SOL     OW 5647   0.417   2.981   3.251 -0.0566 -0.4347 -0.1198
 1821SOL    HW1 5648   0.412   3.074   3.215 -0.4401 -0.7203 -0.8264
 1821SOL    HW2 5649   0.420   2.916   3.175  1.6693 -0.9466  0.3374
 1822SOL     OW 5650   2.350   3.314   5.452 -0.2579 -0.2690  0.3196
 1822SOL    HW1 5651   2.299   3.310   5.366 -1.7672  0.1298  1.1559
 1822SOL    HW2 5652   2.416   3.390   5.448  0.6721 -1.0980 -0.9582
 1823SOL     OW 5653   1.496   4.284   4.986 -0.1847 -0.1604  0.2149
 1823SOL    HW1 5654   1.532   4.287   5.079  2.9187 -2.4419 -0.7244
 1823SOL    HW2 5655   1.516   4.371   4.940  1.1877 -0.1417  0.7899
 1824SOL     OW 5656   3.569   2.068   2.747  0.0963  0.1885  0.2778
 1824SOL    HW1 5657   3.546   1.984   2.796 -3.0788  0.5719 -0.3560
 1824SOL    HW2 5658   3.588   2.141   2.812  1.3219 -0.5786  0.8256
 1825SOL     OW 5659   4.604   2.634   4.966  0.4794 -0.4286  0.3475
 1825SOL    HW1 5660   4.605   2.623   5.065  0.5081 -0.0283  0.3916
 1825SOL    HW2 5661   4.673   2.702   4.939  2.1882 -2.2419 -0.1584
 1826SOL     OW 5662   3.083   3.634   4.521  0.2368 -0.0963 -0.3109
 1826SOL    HW1 5663   3.048   3.563   4.460 -0.4032  0.0580 -0.1412
 1826SOL    HW2 5664   3.127   3.592   4.600  3.2281 -0.3334 -1.9873
 1827SOL     OW 5665   2.031   2.114   5.092 -0.4964  0.2865  0.3306
 1827SOL    HW1 5666   2.041   2.124   5.191 -1.2876  1.9065  0.2694
 1827SOL    HW2 5667   2.122   2.103   5.051 -0.2063 -1.1055  1.2735
 1828SOL     OW 5668   3.990   3.253   1.064  0.1474 -0.2792 -0.1004
 1828SOL    HW1 5669   4.016   3.190   0.990 -0.2240 -2.8489  1.7849
 1828SOL    HW2 5670   3.894   3.237   1.088  0.7442 -0.9081  2.1138
 1829SOL     OW 5671   3.796   3.420   1.737  0.5362 -0.5252 -0.2795
 1829SOL    HW1 5672   3.780   3.516   1.762 -0.6689 -0.4592 -1.2517
 1829SOL    HW2 5673   3.865   3.381   1.799 -0.4493  0.3576  1.4616
 1830SOL     OW 5674   4.849   2.595   5.324 -0.3155 -0.0392  0.0822
 1830SOL    HW1 5675   4.876   2.505   5.290 -0.7185 -0.1812  0.1379
 1830SOL    HW2 5676   4.899   2.666   5.274  0.3945 -0.3049  0.3877
 1831SOL     OW 5677   1.550   4.145   6.021 -0.0632  0.5645 -0.4333
 1831SOL    HW1 5678   1.506   4.064   5.982 -0.3485  1.0206 -1.0842
 1831SOL    HW2 5679   1.505   4.169   6.107  0.4990 -0.3909  0.1371
 1832SOL     OW 5680   4.552   3.087   3.435  0.1020 -0.0141  0.7005
 1832SOL    HW1 5681   4.500   3.092   3.350  2.5001  1.5475 -0.7582
 1832SOL    HW2 5682   4.625   3.020   3.426  1.4466  1.3855  0.8775
 1833SOL     OW 5683   0.641   2.900   1.624 -0.8068 -0.0476  0.3746
 1833SOL    HW1 5684   0.546   2.877   1.603 -0.9337 -0.9216  1.7954
 1833SOL    HW2 5685   0.647   2.931   1.719  0.5052 -1.1520  0.6772
 1834SOL     OW 5686   1.364   4.290   6.607  0.4518  0.4985  0.5376
 1834SOL    HW1 5687   1.323   4.336   6.686  0.5098 -0.0217  0.8692
 1834SOL    HW2 5688   1.450   4.247   6.634  0.2578 -0.0440  0.2904
 1835SOL     OW 5689   1.854   2.571   1.169 -0.1772 -0.7366  0.0388
 1835SOL    HW1 5690   1.921   2.643   1.186 -0.2752 -0.8691  1.0685
 1835SOL    HW2 5691   1.876   2.492   1.227 -0.8608 -1.0076 -0.0726
 1836SOL     OW 5692   4.039   2.731   1.548  0.1583 -0.3337 -0.5254
 1836SOL    HW1 5693   4.049   2.634   1.526  0.5824  0.0229 -2.0240
 1836SOL    HW2 5694   3.942   2.755   1.549  0.0679 -0.6868 -0.5250
 1837SOL     OW 5695   1.411   2.865   3.705 -0.0032  0.2876 -0.2912
 1837SOL    HW1 5696   1.506   2.856   3.733  0.2104  1.0283 -0.7370
 1837SOL    HW2 5697   1.358   2.911   3.777  0.1836  0.7128 -0.4225
 1838SOL     OW 5698   4.204   2.577   0.077  0.2330 -0.0030  0.0408
 1838SOL    HW1 5699   4.133   2.559   0.009  1.8184 -0.4525 -1.5706
 1838SOL    HW2 5700   4.256   2.659   0.050  0.3805  0.2763  1.1471
 1839SOL     OW 5701   0.055   3.050   3.158  0.5864  0.2599  0.1184
 1839SOL    HW1 5702   0.052   3.150   3.157  0.1642  0.2595  0.7400
 1839SOL    HW2 5703   0.086   3.018   3.248 -1.5183 -0.1927  0.7525
 1840SOL     OW 5704   3.264   2.659   3.200  0.4258  0.2120 -0.6310
 1840SOL    HW1 5705   3.306   2.689   3.286  0.7408 -0.1527 -0.6542
 1840SOL    HW2 5706   3.170   2.629   3.218 -0.0808  1.6562 -0.6901
 1841SOL     OW 5707   2.077   3.661   6.860 -0.4221 -0.7066  0.3475
 1841SOL    HW1 5708   2.076   3.583   6.798  0.5849 -0.4658  0.0099
 1841SOL    HW2 5709   2.100   3.630   6.952 -1.3295 -0.9826  0.4856
 1842SOL     OW 5710   4.159   4.445   2.351  0.2013 -0.1170  0.1668
 1842SOL    HW1 5711   4.244   4.489   2.378  1.3964 -1.9037 -0.4836
 1842SOL    HW2 5712   4.170   4.405   2.260 -1.7560  0.6213 -0.4614
 1843SOL     OW 5713   4.499   2.508   2.451  0.2186 -0.2460 -0.0783
 1843SOL    HW1 5714   4.421   2.467   2.405 -0.1153 -0.6619  0.8261
 1843SOL    HW2 5715   4.484   2.606   2.460  1.6041  0.4085 -3.4171
 1844SOL     OW 5716   6.357   3.466   0.744  0.5683 -0.4700  0.4057
 1844SOL    HW1 5717   6.285   3.399   0.764  0.4324 -0.9553 -1.4905
 1844SOL    HW2 5718   6.315   3.551   0.712  0.7508  0.4782  2.5750
 1845SOL     OW 5719   1.603   3.941   1.891 -0.1435  0.1182 -0.4036
 1845SOL    HW1 5720   1.584   4.015   1.956  2.8519  1.7594 -1.1999
 1845SOL    HW2 5721   1.612   3.980   1.799 -0.3192 -1.5760 -1.1772
 1846SOL     OW 5722   4.644   3.922   0.716 -0.0534  0.0605  0.6403
 1846SOL    HW1 5723   4.577   3.904   0.644  0.8487  0.6256 -0.3667
 1846SOL    HW2 5724   4.599   3.969   0.792 -1.2741 -1.5831  0.9993
 1847SOL     OW 5725   0.334   2.053   0.799  0.2832 -0.2671  0.1595
 1847SOL    HW1 5726   0.363   2.044   0.894  1.2112 -1.4761 -0.2122
 1847SOL    HW2 5727   0.406   2.096   0.745 -0.2990  0.5536  0.0221
 1848SOL     OW 5728   3.178   3.625   6.152 -0.1590  0.0263 -0.1411
 1848SOL    HW1 5729   3.166   3.684   6.072 -0.2343  0.0312 -0.1258
 1848SOL    HW2 5730   3.266   3.644   6.195  0.6384 -1.0872 -1.1743
 1849SOL     OW 5731   4.920   1.950   2.038 -0.5319  0.0365 -0.0560
 1849SOL    HW1 5732   4.897   2.039   2.077 -0.3709 -0.6585  1.7501
 1849SOL    HW2 5733   4.878   1.878   2.094  1.2069 -1.0885 -0.1435
 1850SOL     OW 5734   0.905   3.887   1.373 -0.0108  0.0669 -0.2296
 1850SOL    HW1 5735   0.947   3.879   1.282  2.3383  2.1226  0.5518
 1850SOL    HW2 5736   0.810   3.918   1.363 -0.2907 -1.2220 -1.9923
 1851SOL     OW 5737   0.117   3.750   1.984 -0.6228 -0.5073 -0.3026
 1851SOL    HW1 5738   0.023   3.721   1.967 -0.1280 -1.7162 -1.1280
 1851SOL    HW2 5739   0.174   3.670   2.005  0.2105  0.2060  0.2392
 1852SOL     OW 5740   3.924   4.324   6.463 -0.0517  0.2018 -0.7416
 1852SOL    HW1 5741   3.954   4.264   6.537  1.5474  1.3009 -0.4587
 1852SOL    HW2 5742   3.992   4.396   6.448 -0.5777  0.3134 -2.9452
 1853SOL     OW 5743   4.445   2.813   0.049 -0.1577 -0.8825  0.6485
 1853SOL    HW1 5744   4.439   2.867  -0.036  1.0926 -0.2513  0.9430
 1853SOL    HW2 5745   4.405   2.865   0.124 -1.3900 -1.4991  0.4347
 1854SOL     OW 5746   6.423   3.195   1.385 -0.1876 -0.1203  0.1472
 1854SOL    HW1 5747   6.518   3.199   1.353  0.5934 -0.2705  2.2671
 1854SOL    HW2 5748   6.370   3.269   1.343  0.8192 -0.1476 -1.2007
 1855SOL     OW 5749   5.139   3.305   6.732 -1.5062 -0.6437  0.3222
 1855SOL    HW1 5750   5.120   3.298   6.634 -1.0970  0.0362  0.1924
 1855SOL    HW2 5751   5.117   3.397   6.765  2.4553  0.6170 -0.0795
 1856SOL     OW 5752   5.027   4.727   1.423  0.0574 -0.1019 -0.1160
 1856SOL    HW1 5753   4.993   4.732   1.517  0.1593 -0.1702 -0.0754
 1856SOL    HW2 5754   4.967   4.669   1.368  0.1907 -0.3423 -0.0080
 1857SOL     OW 5755   4.638   3.180   2.010  0.5144 -0.2944  0.0376
 1857SOL    HW1 5756   4.561   3.121   2.034 -0.2321  0.1957 -1.0839
 1857SOL    HW2 5757   4.724   3.136   2.038 -0.1485 -0.9409  1.1111
 1858SOL     OW 5758   0.043   4.619   6.407  0.3839 -0.2508 -0.4382
 1858SOL    HW1 5759  -0.015   4.546   6.371  0.6957 -1.0150  0.5658
 1858SOL    HW2 5760   0.056   4.606   6.505  0.1190  1.3899 -0.1500
 1859SOL     OW 5761   3.579   3.656   6.942 -0.2391  0.0682  0.0383
 1859SOL    HW1 5762   3.670   3.646   6.902 -0.4300  1.1208 -0.7149
 1859SOL    HW2 5763   3.532   3.568   6.940  2.0520 -1.4982  3.9084
 1860SOL     OW 5764   0.827   4.570   0.055 -0.2803  0.7081 -0.2031
 1860SOL    HW1 5765   0.874   4.554   0.142 -0.7869 -1.3512 -0.2580
 1860SOL    HW2 5766   0.892   4.603  -0.013  0.3725  1.1333  0.6039
 1861SOL     OW 5767   0.553   1.806   5.593 -0.3970 -0.3289 -0.6462
 1861SOL    HW1 5768   0.493   1.739   5.550 -0.0794 -1.4507  0.6136
 1861SOL    HW2 5769   0.511   1.840   5.677  1.2748 -2.2051  1.0412
 1862SOL     OW 5770   0.945   4.198   0.424 -0.3659  0.2284  0.2788
 1862SOL    HW1 5771   0.892   4.269   0.470  0.0420  1.1107 -0.5821
 1862SOL    HW2 5772   0.890   4.157   0.351  0.4744  2.0422 -1.4903
 1863SOL     OW 5773   6.532   3.259   6.955  0.8813 -0.0589  0.3841
 1863SOL    HW1 5774   6.610   3.247   6.893  1.1574  1.9781  0.2752
 1863SOL    HW2 5775   6.563   3.299   7.041  0.1347 -0.5368  0.8888
 1864SOL     OW 5776   6.933   1.810   5.155  0.3904  0.2673  0.1968
 1864SOL    HW1 5777   6.870   1.733   5.161 -0.9151  1.3993  2.0798
 1864SOL    HW2 5778   6.960   1.824   5.060  0.3573 -2.2089 -0.2613
 1865SOL     OW 5779   1.426   3.230   2.110  0.5077 -0.5897 -0.1468
 1865SOL    HW1 5780   1.500   3.288   2.076  0.0679  0.4693  0.6475
 1865SOL    HW2 5781   1.347   3.237   2.050  0.6040 -0.7105 -0.2882
 1866SOL     OW 5782   4.276   2.576   3.148  0.1186  0.6961  0.1012
 1866SOL    HW1 5783   4.334   2.649   3.183 -1.2119  1.4157  0.8866
 1866SOL    HW2 5784   4.333   2.501   3.115  1.4733  0.7484  2.1558
 1867SOL     OW 5785   6.591   4.565   3.035  0.3236  0.1517  0.3149
 1867SOL    HW1 5786   6.505   4.573   2.983  1.2913  2.2798 -1.1027
 1867SOL    HW2 5787   6.571   4.567   3.133 -1.3770 -1.6633  0.0884
 1868SOL     OW 5788   3.128   2.904   5.323  0.2873  0.4808  0.5838
 1868SOL    HW1 5789   3.070   2.976   5.361 -1.0113  0.4119 -1.1109
 1868SOL    HW2 5790   3.206   2.945   5.276 -0.2598  0.7788 -0.0794
 1869SOL     OW 5791   3.834   2.921   2.604  0.1346 -0.0823  0.1508
 1869SOL    HW1 5792   3.758   2.888   2.660  0.7591  0.7647  1.5668
 1869SOL    HW2 5793   3.889   2.843   2.573  0.3826 -0.5290  1.6416
 1870SOL     OW 5794   4.243   2.565   2.599  0.0188  0.0004  0.1297
 1870SOL    HW1 5795   4.295   2.527   2.675  0.7963  1.3613  0.3213
 1870SOL    HW2 5796   4.250   2.505   2.520  1.4233 -0.1377  0.3366
[truncated: 544,856 more chars]
