# Supplementary material for: Host–guest complexation of progesterone with β-cyclodextrin derivatives: hydration structure, binding thermodynamics, and loading pathways from molecular dynamics simulations
Source: RSC Adv. 2026 Jul 30. Online ahead of print. doi: 10.1039/d6ra04566a (PMC13420253; doi:10.1039/d6ra04566a)
Supplement: RA-OLF-D6RA04566A-s001 [file RA-OLF-D6RA04566A-s001.zip › 2-MBCD/Replica_1/2MBCD.itp]

	----------------------------TITLE -----------------------------------------------------------------------------------------
	None
	This file was generated at 21:46 on 2023-07-10 by
	Automatic Topology Builder
	REVISION 2023-06-14 20:38:16
	---------------------------------------------------------------------------------------------------------------------------
	Authors : Martin Stroet, Bertrand Caron, Alpeshkumar K. Malde, Thomas Lee, Alan E. Mark
	Institute : Molecular Dynamics group,
	School of Chemistry and Molecular Biosciences (SCMB),
	The University of Queensland, QLD 4072, Australia
	URL : https://atb.uq.edu.au
	Citations : 1. Malde AK, Zuo L, Breeze M, Stroet M, Poger D, Nair PC, Oostenbrink C, Mark AE.
	An Automated force field Topology Builder (ATB) and repository: version 1.0.
	Journal of Chemical Theory and Computation, 2011, 7, 4026-4037.
	2. Stroet M, Caron B, Visscher K, Geerke D, Malde AK, Mark AE.
	Automated Topology Builder version 3.0: Prediction of solvation free enthalpies in water and hexane.
	DOI:10.1021/acs.jctc.8b00768
	Disclaimer :
	While every effort has been made to ensure the accuracy and validity of parameters provided below
	the assignment of parameters is being based on an automated procedure combining data provided by a
	given user as well as calculations performed using third party software. They are provided as a guide.
	The authors of the ATB cannot guarantee that the parameters are complete or that the parameters provided
	are appropriate for use in any specific application. Users are advised to treat these parameters with discretion
	and to perform additional validation tests for their specific application if required. Neither the authors
	of the ATB or The University of Queensland except any responsibly for how the parameters may be used.
	Release notes and warnings:
	(1) The topology is based on a set of atomic coordinates and other data provided by the user after
	after quantum mechanical optimization of the structure using different levels of theory depending on
	the nature of the molecule.
	(2) In some cases the automatic bond, bond angle and dihedral type assignment is ambiguous.
	In these cases alternative type codes are provided at the end of the line.
	(3) While bonded parameters are taken where possible from the nominated force field non-standard bond, angle and dihedral
	type code may be incorporated in cases where an exact match could not be found. These are marked as "non-standard"
	or "uncertain" in comments.
	(4) In some cases it is not possible to assign an appropriate parameter automatically. "%%" is used as a place holder
	for those fields that could not be determined automatically. The parameters in these fields must be assigned manually
	before the file can be used.
	---------------------------------------------------------------------------------------------------------------------------
	Input Structure : 2C73
	Output : UNITED ATOM topology
	Use in conjunction with the corresponding united atom PDB file.
	---------------------------------------------------------------------------------------------------------------------------
	Citing this topology file
	ATB molid: 1317931
	ATB Topology Hash: fc560
	---------------------------------------------------------------------------------------------------------------------------
	Initial Guess Topology Generation:
	The topology was generated from AM1 optimized geometry and MOPAC charges.
	Bonded and van der Waals parameters were taken from the GROMOS 54A7 parameter set.
	---------------------------------------------------------------------------------------------------------------------------
[ moleculetype ]
	Name nrexcl
2C73 3
[ atoms ]
	nr type resnr resid atom cgnr charge mass
1 CH3 1 2C73 C49 1 0.178 15.0350
2 OE 1 2C73 O32 2 -0.283 15.9994
3 C 1 2C73 C39 3 0.010 12.0110
4 HC 1 2C73 H58 4 0.108 1.0080
5 C 1 2C73 C38 5 0.004 12.0110
6 HC 1 2C73 H56 6 0.116 1.0080
7 OAlc 1 2C73 O31 7 -0.343 15.9994
8 HS14 1 2C73 H57 8 0.236 1.0080
9 C 1 2C73 C37 9 -0.018 12.0110
10 HC 1 2C73 H55 10 0.105 1.0080
11 OE 1 2C73 O30 11 -0.291 15.9994
12 C 1 2C73 C34 12 0.149 12.0110
13 HC 1 2C73 H50 13 0.130 1.0080
14 C 1 2C73 C33 14 0.013 12.0110
15 HC 1 2C73 H49 15 0.107 1.0080
16 OE 1 2C73 O27 16 -0.282 15.9994
17 CH3 1 2C73 C43 17 0.177 15.0350
18 C 1 2C73 C32 18 -0.003 12.0110
19 HC 1 2C73 H47 19 0.121 1.0080
20 OAlc 1 2C73 O26 20 -0.345 15.9994
21 HS14 1 2C73 H48 21 0.232 1.0080
22 C 1 2C73 C31 22 -0.022 12.0110
23 HC 1 2C73 H46 23 0.107 1.0080
24 C 1 2C73 C35 24 -0.001 12.0110
25 OE 1 2C73 O28 25 -0.290 15.9994
26 HC 1 2C73 H51 26 0.125 1.0080
27 CH2 1 2C73 C36 27 0.191 14.0270
28 OAlc 1 2C73 O29 28 -0.351 15.9994
29 HS14 1 2C73 H54 29 0.230 1.0080
30 OE 1 2C73 O25 30 -0.285 15.9994
31 C 1 2C73 C28 31 0.144 12.0110
32 HC 1 2C73 H41 32 0.132 1.0080
33 C 1 2C73 C27 33 0.017 12.0110
34 HC 1 2C73 H40 34 0.108 1.0080
35 OE 1 2C73 O22 35 -0.280 15.9994
36 CH3 1 2C73 C44 36 0.177 15.0350
37 C 1 2C73 C26 37 0.012 12.0110
38 HC 1 2C73 H38 38 0.119 1.0080
39 OAlc 1 2C73 O21 39 -0.342 15.9994
40 HS14 1 2C73 H39 40 0.236 1.0080
41 C 1 2C73 C25 41 -0.018 12.0110
42 HC 1 2C73 H37 42 0.106 1.0080
43 C 1 2C73 C29 43 -0.029 12.0110
44 OE 1 2C73 O23 44 -0.292 15.9994
45 HC 1 2C73 H42 45 0.122 1.0080
46 CH2 1 2C73 C30 46 0.185 14.0270
47 OAlc 1 2C73 O24 47 -0.342 15.9994
48 HS14 1 2C73 H45 48 0.235 1.0080
49 OE 1 2C73 O20 49 -0.292 15.9994
50 C 1 2C73 C22 50 0.148 12.0110
51 HC 1 2C73 H32 51 0.128 1.0080
52 C 1 2C73 C21 52 0.009 12.0110
53 HC 1 2C73 H31 53 0.108 1.0080
54 OE 1 2C73 O17 54 -0.282 15.9994
55 CH3 1 2C73 C45 55 0.177 15.0350
56 C 1 2C73 C20 56 0.003 12.0110
57 HC 1 2C73 H29 57 0.116 1.0080
58 OAlc 1 2C73 O16 58 -0.343 15.9994
59 HS14 1 2C73 H30 59 0.236 1.0080
60 C 1 2C73 C19 60 -0.017 12.0110
61 HC 1 2C73 H28 61 0.106 1.0080
62 C 1 2C73 C23 62 -0.019 12.0110
63 OE 1 2C73 O18 63 -0.289 15.9994
64 HC 1 2C73 H33 64 0.119 1.0080
65 CH2 1 2C73 C24 65 0.201 14.0270
66 OAlc 1 2C73 O19 66 -0.336 15.9994
67 HS14 1 2C73 H36 67 0.223 1.0080
68 OE 1 2C73 O15 68 -0.289 15.9994
69 C 1 2C73 C16 69 0.149 12.0110
70 HC 1 2C73 H23 70 0.131 1.0080
71 C 1 2C73 C15 71 0.014 12.0110
72 HC 1 2C73 H22 72 0.107 1.0080
73 OE 1 2C73 O12 73 -0.284 15.9994
74 CH3 1 2C73 C46 74 0.179 15.0350
75 C 1 2C73 C14 75 0.003 12.0110
76 HC 1 2C73 H20 76 0.117 1.0080
77 OAlc 1 2C73 O11 77 -0.344 15.9994
78 HS14 1 2C73 H21 78 0.237 1.0080
79 C 1 2C73 C13 79 -0.016 12.0110
80 HC 1 2C73 H19 80 0.106 1.0080
81 C 1 2C73 C17 81 0.015 12.0110
82 OE 1 2C73 O13 82 -0.291 15.9994
83 HC 1 2C73 H24 83 0.129 1.0080
84 CH2 1 2C73 C18 84 0.164 14.0270
85 OAlc 1 2C73 O14 85 -0.348 15.9994
86 H 1 2C73 H27 86 0.214 1.0080
87 OE 1 2C73 O10 87 -0.290 15.9994
88 C 1 2C73 C10 88 0.147 12.0110
89 HC 1 2C73 H14 89 0.130 1.0080
90 C 1 2C73 C9 90 0.015 12.0110
91 HC 1 2C73 H13 91 0.110 1.0080
92 OE 1 2C73 O7 92 -0.285 15.9994
93 CH3 1 2C73 C47 93 0.178 15.0350
94 C 1 2C73 C8 94 0.004 12.0110
95 HC 1 2C73 H11 95 0.117 1.0080
96 OAlc 1 2C73 O6 96 -0.344 15.9994
97 HS14 1 2C73 H12 97 0.234 1.0080
98 C 1 2C73 C7 98 -0.023 12.0110
99 HC 1 2C73 H10 99 0.116 1.0080
100 C 1 2C73 C11 100 -0.013 12.0110
101 OE 1 2C73 O8 101 -0.283 15.9994
102 HC 1 2C73 H15 102 0.114 1.0080
103 CH2 1 2C73 C12 103 0.203 14.0270
104 OAlc 1 2C73 O9 104 -0.327 15.9994
105 HS14 1 2C73 H18 105 0.207 1.0080
106 OE 1 2C73 O5 106 -0.287 15.9994
107 C 1 2C73 C6 107 0.145 12.0110
108 HC 1 2C73 H9 108 0.130 1.0080
109 C 1 2C73 C5 109 0.018 12.0110
110 HC 1 2C73 H8 110 0.108 1.0080
111 OE 1 2C73 O3 111 -0.281 15.9994
112 CH3 1 2C73 C48 112 0.177 15.0350
113 C 1 2C73 C4 113 0.008 12.0110
114 HC 1 2C73 H6 114 0.117 1.0080
115 OAlc 1 2C73 O2 115 -0.343 15.9994
116 HS14 1 2C73 H7 116 0.237 1.0080
117 C 1 2C73 C3 117 -0.018 12.0110
118 HC 1 2C73 H5 118 0.105 1.0080
119 C 1 2C73 C2 119 -0.024 12.0110
120 HC 1 2C73 H4 120 0.125 1.0080
121 OE 1 2C73 O4 121 -0.303 15.9994
122 CH2 1 2C73 C1 122 0.186 14.0270
123 OAlc 1 2C73 O1 123 -0.332 15.9994
124 HS14 1 2C73 H1 124 0.231 1.0080
125 OE 1 2C73 O33 125 -0.292 15.9994
126 C 1 2C73 C40 126 0.149 12.0110
127 HC 1 2C73 H59 127 0.128 1.0080
128 OE 1 2C73 O34 128 -0.287 15.9994
129 C 1 2C73 C41 129 -0.017 12.0110
130 HC 1 2C73 H60 130 0.121 1.0080
131 CH2 1 2C73 C42 131 0.194 14.0270
132 OAlc 1 2C73 O35 132 -0.339 15.9994
133 HS14 1 2C73 H63 133 0.230 1.0080
	total charge of the molecule: 0.000
[ bonds ]
	ai aj funct c0 c1
1 2 2 0.1430 8.1800e+06
2 3 2 0.1430 8.1800e+06
3 4 2 0.1130 7.0483e+06
3 5 2 0.1530 7.1500e+06
3 126 2 0.1540 4.2166e+06
5 6 2 0.1130 7.0483e+06
5 7 2 0.1420 3.2236e+06
5 9 2 0.1540 4.2166e+06
7 8 2 0.0971 7.9547e+06
9 10 2 0.1120 3.7000e+07
9 11 2 0.1430 8.1800e+06
9 129 2 0.1530 7.1500e+06
11 12 2 0.1420 3.2236e+06
12 13 2 0.1130 7.0483e+06
12 14 2 0.1540 4.2166e+06
12 25 2 0.1410 6.5389e+06
14 15 2 0.1130 7.0483e+06
14 16 2 0.1430 8.1800e+06
14 18 2 0.1530 7.1500e+06
16 17 2 0.1430 8.1800e+06
18 19 2 0.1130 7.0483e+06
18 20 2 0.1420 3.2236e+06
18 22 2 0.1540 4.2166e+06
20 21 2 0.0971 7.9547e+06
22 23 2 0.1120 3.7000e+07
22 24 2 0.1530 7.1500e+06
22 30 2 0.1430 8.1800e+06
24 25 2 0.1430 8.1800e+06
24 26 2 0.1120 3.7000e+07
24 27 2 0.1530 7.1500e+06
27 28 2 0.1410 6.5389e+06
28 29 2 0.0971 7.9547e+06
30 31 2 0.1410 6.5389e+06
31 32 2 0.1130 7.0483e+06
31 33 2 0.1540 4.2166e+06
31 44 2 0.1410 6.5389e+06
33 34 2 0.1130 7.0483e+06
33 35 2 0.1430 8.1800e+06
33 37 2 0.1530 7.1500e+06
35 36 2 0.1430 8.1800e+06
37 38 2 0.1130 7.0483e+06
37 39 2 0.1420 3.2236e+06
37 41 2 0.1540 4.2166e+06
39 40 2 0.0971 7.9547e+06
41 42 2 0.1120 3.7000e+07
41 43 2 0.1530 7.1500e+06
41 49 2 0.1430 8.1800e+06
43 44 2 0.1430 8.1800e+06
43 45 2 0.1130 7.0483e+06
43 46 2 0.1530 7.1500e+06
46 47 2 0.1410 6.5389e+06
47 48 2 0.0971 7.9547e+06
49 50 2 0.1420 3.2236e+06
50 51 2 0.1130 7.0483e+06
50 52 2 0.1540 4.2166e+06
50 63 2 0.1410 6.5389e+06
52 53 2 0.1130 7.0483e+06
52 54 2 0.1430 8.1800e+06
52 56 2 0.1530 7.1500e+06
54 55 2 0.1430 8.1800e+06
56 57 2 0.1130 7.0483e+06
56 58 2 0.1420 3.2236e+06
56 60 2 0.1540 4.2166e+06
58 59 2 0.0971 7.9547e+06
60 61 2 0.1120 3.7000e+07
60 62 2 0.1530 7.1500e+06
60 68 2 0.1430 8.1800e+06
62 63 2 0.1430 8.1800e+06
62 64 2 0.1120 3.7000e+07
62 65 2 0.1530 7.1500e+06
65 66 2 0.1410 6.5389e+06
66 67 2 0.0971 7.9547e+06
68 69 2 0.1410 6.5389e+06
69 70 2 0.1130 7.0483e+06
69 71 2 0.1540 4.2166e+06
69 82 2 0.1410 6.5389e+06
71 72 2 0.1130 7.0483e+06
71 73 2 0.1430 8.1800e+06
71 75 2 0.1530 7.1500e+06
73 74 2 0.1430 8.1800e+06
75 76 2 0.1130 7.0483e+06
75 77 2 0.1420 3.2236e+06
75 79 2 0.1540 4.2166e+06
77 78 2 0.0971 7.9547e+06
79 80 2 0.1120 3.7000e+07
79 81 2 0.1530 7.1500e+06
79 87 2 0.1430 8.1800e+06
81 82 2 0.1430 8.1800e+06
81 83 2 0.1130 7.0483e+06
81 84 2 0.1530 7.1500e+06
84 85 2 0.1430 8.1800e+06
85 86 2 0.0971 7.9547e+06
87 88 2 0.1420 3.2236e+06
88 89 2 0.1130 7.0483e+06
88 90 2 0.1540 4.2166e+06
88 101 2 0.1410 6.5389e+06
90 91 2 0.1130 7.0483e+06
90 92 2 0.1430 8.1800e+06
90 94 2 0.1530 7.1500e+06
92 93 2 0.1430 8.1800e+06
94 95 2 0.1130 7.0483e+06
94 96 2 0.1420 3.2236e+06
94 98 2 0.1540 4.2166e+06
96 97 2 0.0971 7.9547e+06
98 99 2 0.1120 3.7000e+07
98 100 2 0.1530 7.1500e+06
98 106 2 0.1430 8.1800e+06
100 101 2 0.1430 8.1800e+06
100 102 2 0.1130 7.0483e+06
100 103 2 0.1530 7.1500e+06
103 104 2 0.1410 6.5389e+06
104 105 2 0.0971 7.9547e+06
106 107 2 0.1410 6.5389e+06
107 108 2 0.1130 7.0483e+06
107 109 2 0.1540 4.2166e+06
107 121 2 0.1410 6.5389e+06
109 110 2 0.1130 7.0483e+06
109 111 2 0.1430 8.1800e+06
109 113 2 0.1530 7.1500e+06
111 112 2 0.1430 8.1800e+06
113 114 2 0.1130 7.0483e+06
113 115 2 0.1420 3.2236e+06
113 117 2 0.1540 4.2166e+06
115 116 2 0.0971 7.9547e+06
117 118 2 0.1120 3.7000e+07
117 119 2 0.1530 7.1500e+06
117 125 2 0.1430 8.1800e+06
119 120 2 0.1130 7.0483e+06
119 121 2 0.1430 8.1800e+06
119 122 2 0.1530 7.1500e+06
122 123 2 0.1410 6.5389e+06
123 124 2 0.0971 7.9547e+06
125 126 2 0.1420 3.2236e+06
126 127 2 0.1130 7.0483e+06
126 128 2 0.1410 6.5389e+06
128 129 2 0.1430 8.1800e+06
129 130 2 0.1120 3.7000e+07
129 131 2 0.1530 7.1500e+06
131 132 2 0.1410 6.5389e+06
132 133 2 0.0971 7.9547e+06
[ pairs ]
	ai aj funct	all 1-4 pairs but the ones excluded in GROMOS itp
1 4 1
1 5 1
1 126 1
2 6 1
2 7 1
2 9 1
2 125 1
2 127 1
2 128 1
3 8 1
3 10 1
3 11 1
3 117 1
3 129 1
4 6 1
4 7 1
4 9 1
4 125 1
4 127 1
4 128 1
5 12 1
5 125 1
5 127 1
5 128 1
5 130 1
5 131 1
6 8 1
6 10 1
6 11 1
6 126 1
6 129 1
7 10 1
7 11 1
7 126 1
7 129 1
8 9 1
9 13 1
9 14 1
9 25 1
9 126 1
9 132 1
10 12 1
10 128 1
10 130 1
10 131 1
11 15 1
11 16 1
11 18 1
11 24 1
11 128 1
11 130 1
11 131 1
12 17 1
12 19 1
12 20 1
12 22 1
12 26 1
12 27 1
12 129 1
13 15 1
13 16 1
13 18 1
13 24 1
14 21 1
14 23 1
14 24 1
14 30 1
15 17 1
15 19 1
15 20 1
15 22 1
15 25 1
16 19 1
16 20 1
16 22 1
16 25 1
17 18 1
18 25 1
18 26 1
18 27 1
18 31 1
19 21 1
19 23 1
19 24 1
19 30 1
20 23 1
20 24 1
20 30 1
21 22 1
22 28 1
22 32 1
22 33 1
22 44 1
23 25 1
23 26 1
23 27 1
23 31 1
24 29 1
24 31 1
25 28 1
25 30 1
26 28 1
26 30 1
27 30 1
30 34 1
30 35 1
30 37 1
30 43 1
31 36 1
31 38 1
31 39 1
31 41 1
31 45 1
31 46 1
32 34 1
32 35 1
32 37 1
32 43 1
33 40 1
33 42 1
33 43 1
33 49 1
34 36 1
34 38 1
34 39 1
34 41 1
34 44 1
35 38 1
35 39 1
35 41 1
35 44 1
36 37 1
37 44 1
37 45 1
37 46 1
37 50 1
38 40 1
38 42 1
38 43 1
38 49 1
39 42 1
39 43 1
39 49 1
40 41 1
41 47 1
41 51 1
41 52 1
41 63 1
42 44 1
42 45 1
42 46 1
42 50 1
43 48 1
43 50 1
44 47 1
44 49 1
45 47 1
45 49 1
46 49 1
49 53 1
49 54 1
49 56 1
49 62 1
50 55 1
50 57 1
50 58 1
50 60 1
50 64 1
50 65 1
51 53 1
51 54 1
51 56 1
51 62 1
52 59 1
52 61 1
52 62 1
52 68 1
53 55 1
53 57 1
53 58 1
53 60 1
53 63 1
54 57 1
54 58 1
54 60 1
54 63 1
55 56 1
56 63 1
56 64 1
56 65 1
56 69 1
57 59 1
57 61 1
57 62 1
57 68 1
58 61 1
58 62 1
58 68 1
59 60 1
60 66 1
60 70 1
60 71 1
60 82 1
61 63 1
61 64 1
61 65 1
61 69 1
62 67 1
62 69 1
63 66 1
63 68 1
64 66 1
64 68 1
65 68 1
68 72 1
68 73 1
68 75 1
68 81 1
69 74 1
69 76 1
69 77 1
69 79 1
69 83 1
69 84 1
70 72 1
70 73 1
70 75 1
70 81 1
71 78 1
71 80 1
71 81 1
71 87 1
72 74 1
72 76 1
72 77 1
72 79 1
72 82 1
73 76 1
73 77 1
73 79 1
73 82 1
74 75 1
75 82 1
75 83 1
75 84 1
75 88 1
76 78 1
76 80 1
76 81 1
76 87 1
77 80 1
77 81 1
77 87 1
78 79 1
79 85 1
79 89 1
79 90 1
79 101 1
80 82 1
80 83 1
80 84 1
80 88 1
81 86 1
81 88 1
82 85 1
82 87 1
83 85 1
83 87 1
84 87 1
87 91 1
87 92 1
87 94 1
87 100 1
88 93 1
88 95 1
88 96 1
88 98 1
88 102 1
88 103 1
89 91 1
89 92 1
89 94 1
89 100 1
90 97 1
90 99 1
90 100 1
90 106 1
91 93 1
91 95 1
91 96 1
91 98 1
91 101 1
92 95 1
92 96 1
92 98 1
92 101 1
93 94 1
94 101 1
94 102 1
94 103 1
94 107 1
95 97 1
95 99 1
95 100 1
95 106 1
96 99 1
96 100 1
96 106 1
97 98 1
98 104 1
98 108 1
98 109 1
98 121 1
99 101 1
99 102 1
99 103 1
99 107 1
100 105 1
100 107 1
101 104 1
101 106 1
102 104 1
102 106 1
103 106 1
106 110 1
106 111 1
106 113 1
106 119 1
107 112 1
107 114 1
107 115 1
107 117 1
107 120 1
107 122 1
108 110 1
108 111 1
108 113 1
108 119 1
109 116 1
109 118 1
109 119 1
109 125 1
110 112 1
110 114 1
110 115 1
110 117 1
110 121 1
111 114 1
111 115 1
111 117 1
111 121 1
112 113 1
113 120 1
113 121 1
113 122 1
113 126 1
114 116 1
114 118 1
114 119 1
114 125 1
115 118 1
115 119 1
115 125 1
116 117 1
117 123 1
117 127 1
117 128 1
118 120 1
118 121 1
118 122 1
118 126 1
119 124 1
119 126 1
120 123 1
120 125 1
121 123 1
121 125 1
122 125 1
125 129 1
126 130 1
126 131 1
127 129 1
128 132 1
129 133 1
130 132 1
[ angles ]
	ai aj ak funct angle fc
1 2 3 2 109.50 450.00
2 3 4 2 111.00 530.00
2 3 5 2 111.00 530.00
2 3 126 2 109.50 520.00
4 3 5 2 109.60 450.00
4 3 126 2 108.53 443.00
5 3 126 2 111.00 530.00
3 5 6 2 109.60 450.00
3 5 7 2 109.50 520.00
3 5 9 2 109.50 520.00
6 5 7 2 110.30 524.00
6 5 9 2 109.60 450.00
7 5 9 2 109.50 520.00
5 7 8 2 109.50 450.00
5 9 10 2 109.60 450.00
5 9 11 2 109.50 520.00
5 9 129 2 111.00 530.00
10 9 11 2 112.00 4899.70
10 9 129 2 110.30 524.00
11 9 129 2 109.50 520.00
9 11 12 2 116.00 465.00
11 12 13 2 114.00 1559.41
11 12 14 2 109.50 520.00
11 12 25 2 106.00 1733.55
13 12 14 2 111.00 530.00
13 12 25 2 106.00 1733.55
14 12 25 2 111.00 530.00
12 14 15 2 108.53 443.00
12 14 16 2 109.50 520.00
12 14 18 2 111.00 530.00
15 14 16 2 111.00 530.00
15 14 18 2 109.60 450.00
16 14 18 2 111.00 530.00
14 16 17 2 109.50 450.00
14 18 19 2 110.00 285.00
14 18 20 2 109.50 520.00
14 18 22 2 109.50 520.00
19 18 20 2 110.30 524.00
19 18 22 2 110.00 285.00
20 18 22 2 109.50 520.00
18 20 21 2 109.50 450.00
18 22 23 2 110.00 285.00
18 22 24 2 111.00 530.00
18 22 30 2 109.50 520.00
23 22 24 2 110.00 285.00
23 22 30 2 111.40 532.00
24 22 30 2 109.50 520.00
22 24 25 2 109.50 520.00
22 24 26 2 110.00 285.00
22 24 27 2 111.00 530.00
25 24 26 2 109.50 285.00
25 24 27 2 109.50 520.00
26 24 27 2 110.30 524.00
12 25 24 2 115.00 50.00
24 27 28 2 109.50 520.00
27 28 29 2 109.50 450.00
22 30 31 2 115.00 50.00
30 31 32 2 113.00 545.00
30 31 33 2 109.50 520.00
30 31 44 2 106.00 1733.55
32 31 33 2 110.30 524.00
32 31 44 2 106.00 1733.55
33 31 44 2 111.00 530.00
31 33 34 2 108.53 443.00
31 33 35 2 109.50 520.00
31 33 37 2 111.00 530.00
34 33 35 2 111.00 530.00
34 33 37 2 109.50 285.00
35 33 37 2 111.00 530.00
33 35 36 2 109.50 450.00
33 37 38 2 110.00 285.00
33 37 39 2 109.50 520.00
33 37 41 2 111.00 530.00
38 37 39 2 110.00 285.00
38 37 41 2 109.60 450.00
39 37 41 2 109.50 520.00
37 39 40 2 109.50 450.00
37 41 42 2 109.60 450.00
37 41 43 2 111.00 530.00
37 41 49 2 109.50 520.00
42 41 43 2 111.00 530.00
42 41 49 2 111.30 632.00
43 41 49 2 109.50 520.00
41 43 44 2 109.50 520.00
41 43 45 2 109.50 285.00
41 43 46 2 111.00 530.00
44 43 45 2 109.50 285.00
44 43 46 2 109.50 520.00
45 43 46 2 109.60 450.00
31 44 43 2 115.00 50.00
43 46 47 2 109.50 520.00
46 47 48 2 109.50 450.00
41 49 50 2 116.00 465.00
49 50 51 2 114.00 1559.41
49 50 52 2 109.50 520.00
49 50 63 2 104.00 490.00
51 50 52 2 110.30 524.00
51 50 63 2 106.00 1733.55
52 50 63 2 111.00 530.00
50 52 53 2 109.00 1680.51
50 52 54 2 109.50 520.00
50 52 56 2 111.00 530.00
53 52 54 2 111.00 530.00
53 52 56 2 109.50 285.00
54 52 56 2 111.00 530.00
52 54 55 2 109.50 450.00
52 56 57 2 109.60 450.00
52 56 58 2 109.50 520.00
52 56 60 2 109.50 520.00
57 56 58 2 110.30 524.00
57 56 60 2 109.60 450.00
58 56 60 2 109.50 520.00
56 58 59 2 109.50 450.00
56 60 61 2 110.00 285.00
56 60 62 2 109.50 520.00
56 60 68 2 109.50 520.00
61 60 62 2 110.00 285.00
61 60 68 2 112.00 4899.70
62 60 68 2 109.50 520.00
60 62 63 2 109.50 520.00
60 62 64 2 109.60 450.00
60 62 65 2 111.00 530.00
63 62 64 2 109.50 285.00
63 62 65 2 109.50 520.00
64 62 65 2 110.30 524.00
50 63 62 2 115.00 50.00
62 65 66 2 111.00 530.00
65 66 67 2 109.50 450.00
60 68 69 2 116.00 465.00
68 69 70 2 114.00 1559.41
68 69 71 2 109.50 520.00
68 69 82 2 106.00 1733.55
70 69 71 2 111.00 530.00
70 69 82 2 106.00 1733.55
71 69 82 2 111.00 530.00
69 71 72 2 108.00 465.00
69 71 73 2 109.50 520.00
69 71 75 2 111.00 530.00
72 71 73 2 111.00 530.00
72 71 75 2 109.50 285.00
73 71 75 2 111.00 530.00
71 73 74 2 109.50 450.00
71 75 76 2 110.00 285.00
71 75 77 2 109.50 520.00
71 75 79 2 109.50 520.00
76 75 77 2 110.30 524.00
76 75 79 2 109.60 450.00
77 75 79 2 109.50 520.00
75 77 78 2 109.50 450.00
75 79 80 2 109.60 450.00
75 79 81 2 109.50 520.00
75 79 87 2 109.50 520.00
80 79 81 2 110.30 524.00
80 79 87 2 112.00 4899.70
81 79 87 2 109.50 520.00
79 81 82 2 109.50 520.00
79 81 83 2 110.00 285.00
79 81 84 2 111.00 530.00
82 81 83 2 109.60 450.00
82 81 84 2 109.50 520.00
83 81 84 2 110.00 285.00
69 82 81 2 115.00 50.00
81 84 85 2 109.50 520.00
84 85 86 2 109.50 450.00
79 87 88 2 116.00 465.00
87 88 89 2 113.00 545.00
87 88 90 2 109.50 520.00
87 88 101 2 106.00 1733.55
89 88 90 2 110.30 524.00
89 88 101 2 106.00 1733.55
90 88 101 2 111.00 530.00
88 90 91 2 108.53 443.00
88 90 92 2 109.50 520.00
88 90 94 2 111.00 530.00
91 90 92 2 111.00 530.00
91 90 94 2 109.50 285.00
92 90 94 2 111.00 530.00
90 92 93 2 109.50 450.00
90 94 95 2 110.00 285.00
90 94 96 2 109.50 520.00
90 94 98 2 109.50 520.00
95 94 96 2 110.30 524.00
95 94 98 2 110.00 285.00
96 94 98 2 109.50 520.00
94 96 97 2 109.50 450.00
94 98 99 2 110.00 285.00
94 98 100 2 111.00 530.00
94 98 106 2 109.50 520.00
99 98 100 2 109.60 450.00
99 98 106 2 112.00 4899.70
100 98 106 2 109.50 520.00
98 100 101 2 109.50 520.00
98 100 102 2 109.60 450.00
98 100 103 2 111.00 530.00
101 100 102 2 109.00 1680.51
101 100 103 2 109.50 520.00
102 100 103 2 109.50 285.00
88 101 100 2 116.00 465.00
100 103 104 2 111.00 530.00
103 104 105 2 109.50 450.00
98 106 107 2 115.00 50.00
106 107 108 2 113.00 545.00
106 107 109 2 109.50 520.00
106 107 121 2 106.00 1733.55
108 107 109 2 110.30 524.00
108 107 121 2 106.00 1733.55
109 107 121 2 111.00 530.00
107 109 110 2 108.53 443.00
107 109 111 2 109.50 520.00
107 109 113 2 111.00 530.00
110 109 111 2 111.00 530.00
110 109 113 2 109.50 285.00
111 109 113 2 111.00 530.00
109 111 112 2 109.50 450.00
109 113 114 2 110.00 285.00
109 113 115 2 109.50 520.00
109 113 117 2 111.00 530.00
114 113 115 2 110.00 285.00
114 113 117 2 109.60 450.00
115 113 117 2 109.50 520.00
113 115 116 2 109.50 450.00
113 117 118 2 109.60 450.00
113 117 119 2 109.50 520.00
113 117 125 2 109.50 520.00
118 117 119 2 110.30 524.00
118 117 125 2 111.40 532.00
119 117 125 2 109.50 520.00
117 119 120 2 109.50 285.00
117 119 121 2 109.50 520.00
117 119 122 2 111.00 530.00
120 119 121 2 109.50 285.00
120 119 122 2 110.30 524.00
121 119 122 2 109.50 520.00
107 121 119 2 115.00 50.00
119 122 123 2 111.00 530.00
122 123 124 2 109.50 450.00
117 125 126 2 116.00 465.00
3 126 125 2 109.50 520.00
3 126 127 2 110.30 524.00
3 126 128 2 111.00 530.00
125 126 127 2 114.00 1559.41
125 126 128 2 106.00 1733.55
127 126 128 2 106.00 1733.55
126 128 129 2 116.00 465.00
9 129 128 2 109.50 520.00
9 129 130 2 109.60 450.00
9 129 131 2 111.00 530.00
128 129 130 2 109.50 285.00
128 129 131 2 109.50 520.00
130 129 131 2 110.30 524.00
129 131 132 2 109.50 520.00
131 132 133 2 109.50 450.00
[ dihedrals ]
	GROMOS improper dihedrals
	ai aj ak al funct angle fc
119 122 117 121 2 35.26 334.72
117 119 113 125 2 35.26 334.72
113 117 115 109 2 35.26 334.72
109 111 113 107 2 35.26 334.72
107 109 121 106 2 35.26 334.72
98 94 106 100 2 35.26 334.72
94 98 96 90 2 35.26 334.72
90 92 94 88 2 35.26 334.72
88 90 101 87 2 35.26 334.72
100 98 101 103 2 35.26 334.72
79 75 87 81 2 35.26 334.72
75 79 77 71 2 35.26 334.72
71 73 75 69 2 35.26 334.72
69 71 82 68 2 35.26 334.72
81 79 82 84 2 35.26 334.72
60 56 68 62 2 35.26 334.72
56 60 58 52 2 35.26 334.72
52 54 56 50 2 35.26 334.72
50 52 63 49 2 35.26 334.72
62 60 63 65 2 35.26 334.72
41 37 49 43 2 35.26 334.72
37 41 39 33 2 35.26 334.72
33 35 37 31 2 35.26 334.72
31 33 44 30 2 35.26 334.72
43 41 44 46 2 35.26 334.72
22 18 30 24 2 35.26 334.72
18 22 20 14 2 35.26 334.72
14 16 18 12 2 35.26 334.72
12 14 25 11 2 35.26 334.72
24 22 25 27 2 35.26 334.72
9 5 11 129 2 35.26 334.72
5 9 7 3 2 35.26 334.72
3 2 5 126 2 35.26 334.72
126 125 3 128 2 35.26 334.72
129 9 128 131 2 35.26 334.72
[ dihedrals ]
	ai aj ak al funct ph0 cp mult
1 2 3 5 1 0.00 1.26 3
2 3 5 9 1 0.00 5.92 3
3 126 128 129 1 0.00 1.26 3
5 3 126 125 1 0.00 5.92 3
5 9 11 12 1 180.00 1.00 3
7 5 9 11 1 0.00 5.92 3
9 5 7 8 1 0.00 1.26 3
9 11 12 14 1 180.00 1.00 3
9 129 131 132 1 180.00 1.00 3
11 9 129 128 1 0.00 5.92 3
14 12 25 24 1 0.00 1.26 3
16 14 18 22 1 0.00 5.92 3
18 14 16 17 1 0.00 1.26 3
18 22 30 31 1 180.00 1.00 3
20 18 22 30 1 0.00 5.92 3
22 18 20 21 1 0.00 1.26 3
22 24 25 12 1 0.00 1.26 3
22 24 27 28 1 180.00 1.00 3
22 30 31 33 1 180.00 1.00 3
24 27 28 29 1 180.00 1.00 3
25 12 14 18 1 0.00 5.92 3
30 22 24 25 1 0.00 5.92 3
33 31 44 43 1 0.00 1.26 3
35 33 37 41 1 0.00 5.92 3
37 33 35 36 1 0.00 1.26 3
37 41 49 50 1 180.00 1.00 3
39 37 41 49 1 0.00 5.92 3
41 37 39 40 1 0.00 1.26 3
41 43 44 31 1 0.00 1.26 3
41 43 46 47 1 180.00 1.00 3
41 49 50 52 1 180.00 1.00 3
43 46 47 48 1 0.00 1.26 3
44 31 33 37 1 0.00 5.92 3
49 41 43 44 1 0.00 5.92 3
52 50 63 62 1 0.00 1.26 3
54 52 56 60 1 0.00 5.92 3
56 52 54 55 1 0.00 1.26 3
56 60 68 69 1 180.00 1.00 3
58 56 60 68 1 0.00 5.92 3
60 56 58 59 1 0.00 1.26 3
60 62 63 50 1 0.00 1.26 3
60 62 65 66 1 0.00 5.92 3
60 68 69 71 1 180.00 1.00 3
62 65 66 67 1 0.00 1.26 3
63 50 52 56 1 0.00 5.92 3
68 60 62 63 1 0.00 5.92 3
71 69 82 81 1 0.00 1.26 3
73 71 75 79 1 0.00 5.92 3
75 71 73 74 1 0.00 1.26 3
75 79 87 88 1 180.00 1.00 3
77 75 79 87 1 0.00 5.92 3
79 75 77 78 1 0.00 1.26 3
79 81 82 69 1 0.00 1.26 3
79 81 84 85 1 0.00 5.92 3
79 87 88 90 1 180.00 1.00 3
81 84 85 86 1 0.00 1.26 3
82 69 71 75 1 0.00 5.92 3
87 79 81 82 1 0.00 5.92 3
90 88 101 100 1 0.00 1.26 3
92 90 94 98 1 0.00 5.92 3
94 90 92 93 1 0.00 1.26 3
94 98 106 107 1 180.00 1.00 3
96 94 98 106 1 0.00 5.92 3
98 94 96 97 1 0.00 1.26 3
98 100 101 88 1 0.00 1.26 3
98 100 103 104 1 0.00 5.92 3
98 106 107 109 1 180.00 1.00 3
100 103 104 105 1 0.00 1.26 3
101 88 90 94 1 0.00 5.92 3
106 98 100 101 1 0.00 5.92 3
109 107 121 119 1 0.00 1.26 3
111 109 113 117 1 0.00 5.92 3
113 109 111 112 1 0.00 1.26 3
113 117 119 122 1 0.00 5.92 3
115 113 117 119 1 0.00 5.92 3
117 113 115 116 1 0.00 1.26 3
117 119 122 123 1 180.00 1.00 3
117 125 126 3 1 180.00 1.00 3
119 117 125 126 1 180.00 1.00 3
119 122 123 124 1 0.00 1.26 3
121 107 109 113 1 0.00 5.92 3
122 119 121 107 1 0.00 1.26 3
126 128 129 9 1 0.00 1.26 3
129 131 132 133 1 180.00 1.00 3
[ exclusions ]
	ai aj funct	GROMOS 1-4 exclusions
