# Supplementary material for: Host–guest complexation of progesterone with β-cyclodextrin derivatives: hydration structure, binding thermodynamics, and loading pathways from molecular dynamics simulations
Source: RSC Adv. 2026 Jul 30. Online ahead of print. doi: 10.1039/d6ra04566a (PMC13420253; doi:10.1039/d6ra04566a)
Supplement: RA-OLF-D6RA04566A-s001 [file RA-OLF-D6RA04566A-s001.zip › 2-MBCD/Replica_1/md.gro]

Progesterone/2MBCD in Water
13657
    12C73   C49    1   2.652   2.940   3.367 -0.0016 -0.6177  0.0579
    12C73   O32    2   2.718   3.038   3.448 -0.0166 -0.3491 -0.2535
    12C73   C39    3   2.647   3.131   3.529  0.7471  0.2686 -0.2791
    12C73   H58    4   2.556   3.084   3.578 -1.0200  1.8488 -1.8674
    12C73   C38    5   2.605   3.255   3.450 -0.6511  0.1110  0.1908
    12C73   H56    6   2.701   3.299   3.410 -0.3080 -0.6970  0.0975
    12C73   O31    7   2.528   3.226   3.334 -0.6395  0.0681  0.1938
    12C73   H57    8   2.479   3.306   3.309  0.3126  0.8247  0.6902
    12C73   C37    9   2.535   3.355   3.544  0.2077  0.2146  0.7222
    12C73   H55   10   2.444   3.310   3.592  0.8335  0.3074  2.0627
    12C73   O30   11   2.507   3.476   3.473 -0.2540 -0.2075  0.1810
    12C73   C34   12   2.375   3.526   3.458 -0.4237 -0.4474  0.8421
    12C73   H50   13   2.300   3.468   3.520 -1.1623 -0.1089  0.2720
    12C73   C33   14   2.324   3.528   3.313  0.0461 -0.0325  0.6815
    12C73   H49   15   2.219   3.566   3.329  0.5414  1.8105 -0.1558
    12C73   O27   16   2.329   3.394   3.262  0.0529  0.0218  0.5384
    12C73   C43   17   2.206   3.325   3.285 -0.0387  0.0301  0.0897
    12C73   C32   18   2.400   3.632   3.231  0.1105 -0.3723  0.3005
    12C73   H47   19   2.512   3.619   3.224  0.0660  0.1571 -2.2789
    12C73   O26   20   2.339   3.633   3.104  0.7626  0.1369 -0.0160
    12C73   H48   21   2.393   3.692   3.049  0.9130  1.7819  1.7733
    12C73   C31   22   2.379   3.773   3.290  0.4041 -0.2464  0.1092
    12C73   H46   23   2.273   3.808   3.302  0.1925 -1.2264  1.2643
    12C73   C35   24   2.441   3.771   3.430  0.8588 -0.2272 -0.0908
    12C73   O28   25   2.387   3.659   3.502 -0.2309 -0.0021 -0.5305
    12C73   H51   26   2.552   3.762   3.422  1.1040  1.8424  0.4750
    12C73   C36   27   2.412   3.900   3.507  0.6422 -0.5945  0.4551
    12C73   O29   28   2.531   3.972   3.530  0.0993  0.2946  0.5160
    12C73   H54   29   2.552   3.968   3.625  2.7324 -0.9668 -0.0181
    12C73   O25   30   2.454   3.859   3.204  0.3307 -0.3911 -0.1017
    12C73   C28   31   2.434   3.992   3.161 -0.2016 -0.5357 -0.3131
    12C73   H41   32   2.334   4.042   3.177  0.0482  0.7768 -2.4154
    12C73   C27   33   2.470   3.999   3.011  0.0260  0.2498 -0.2259
    12C73   H40   34   2.458   4.110   2.992 -0.7556  0.4020  1.0416
    12C73   O22   35   2.393   3.914   2.926 -0.0228 -0.0061  0.0744
    12C73   C44   36   2.266   3.969   2.891 -0.0879 -0.3743 -0.2729
    12C73   C26   37   2.618   3.963   2.997 -0.0318 -0.0560 -0.0567
    12C73   H38   38   2.635   3.853   3.016  0.2952 -0.1833 -1.0422
    12C73   O21   39   2.646   3.989   2.860 -0.0907 -0.0211 -0.0624
    12C73   H39   40   2.734   3.956   2.835  0.2126  2.3680 -2.6004
    12C73   C25   41   2.706   4.055   3.084  0.1252 -0.5734  0.3332
    12C73   H37   42   2.697   4.158   3.042  2.6319 -0.6931 -0.6181
    12C73   C29   43   2.668   4.063   3.232 -0.1991  0.8330  0.1830
    12C73   O23   44   2.525   4.071   3.234 -0.2854 -0.4164 -0.3378
    12C73   H42   45   2.702   3.963   3.271 -0.1242  0.1796 -1.5004
    12C73   C30   46   2.727   4.182   3.310 -0.0743  0.6266  0.4065
    12C73   O24   47   2.862   4.153   3.339  0.0846  0.3158 -0.6007
    12C73   H45   48   2.912   4.153   3.256  1.4051  2.7917  0.0787
    12C73   O20   49   2.841   4.010   3.079  0.3531  0.1247  0.1230
    12C73   C22   50   2.941   4.081   3.007  0.1865  0.0511 -0.1809
    12C73   H32   51   2.905   4.174   2.953 -0.0105 -1.2237 -2.3767
    12C73   C21   52   3.017   3.990   2.910 -0.0278  0.1137 -0.4101
    12C73   H31   53   3.089   4.060   2.859  0.1035  0.8898  0.8179
    12C73   O17   54   2.929   3.919   2.822 -0.4512  0.1016  0.0228
    12C73   C45   55   2.913   3.981   2.694  0.3677  0.4917  0.1073
    12C73   C20   56   3.100   3.888   2.988  0.0663  0.1863 -0.4142
    12C73   H29   57   3.030   3.827   3.054  0.0996 -0.0379 -0.5832
    12C73   O16   58   3.172   3.801   2.901  0.2730 -0.2209  0.1536
    12C73   H30   59   3.226   3.733   2.943 -0.8251 -0.5735  1.0676
    12C73   C19   60   3.207   3.960   3.072  0.0349 -0.3437  0.0869
    12C73   H28   61   3.261   4.020   2.995 -2.3731  2.7224  0.5976
    12C73   C23   62   3.130   4.044   3.174 -0.1748  0.0030 -0.3536
    12C73   O18   63   3.030   4.122   3.108  0.1387  0.4591 -0.2998
    12C73   H33   64   3.081   3.974   3.246 -2.1450  1.0374 -0.6196
    12C73   C24   65   3.223   4.143   3.244 -0.1266 -0.5059  0.3137
    12C73   O19   66   3.160   4.225   3.341  0.8110  0.4225  0.1673
    12C73   H36   67   3.221   4.260   3.407  1.6633  0.0560 -0.4084
    12C73   O15   68   3.293   3.872   3.145  0.5619  0.1696  0.0875
    12C73   C16   69   3.434   3.874   3.137  0.5551 -0.3848 -0.2032
    12C73   H23   70   3.477   3.954   3.070 -0.7871 -0.4993 -1.2655
    12C73   C15   71   3.501   3.752   3.072  0.3401 -0.5978 -0.0271
    12C73   H22   72   3.611   3.778   3.070  0.3981 -0.7889  0.7465
    12C73   O12   73   3.440   3.719   2.946 -0.4051 -0.6586  0.3462
    12C73   C46   74   3.529   3.749   2.838  0.0098 -0.1138  0.8336
    12C73   C14   75   3.492   3.630   3.164  0.8022 -0.4022  0.2749
    12C73   H20   76   3.386   3.595   3.177  0.1172  0.5746 -2.0982
    12C73   O11   77   3.568   3.524   3.109  0.1996 -0.4788 -0.4073
    12C73   H21   78   3.574   3.529   3.012 -1.3271 -0.6373 -0.5453
    12C73   C13   79   3.536   3.665   3.308  0.2549  0.1070  0.3243
    12C73   H19   80   3.645   3.687   3.290  0.1222 -0.0448 -0.7166
    12C73   C17   81   3.462   3.786   3.364 -1.0026 -0.5633  0.1341
    12C73   O13   82   3.471   3.894   3.271  0.0111 -0.7516  0.0080
    12C73   H24   83   3.354   3.759   3.387 -0.9717 -0.6759  0.1470
    12C73   C18   84   3.514   3.850   3.493 -0.3756  0.0222 -0.4016
    12C73   O14   85   3.445   3.804   3.609  0.1629  0.2646  0.0192
    12C73   H27   86   3.486   3.767   3.688 -2.7660 -3.7569 -0.0199
    12C73   O10   87   3.520   3.548   3.388 -0.4046  0.1957  0.3226
    12C73   C10   88   3.619   3.498   3.477 -0.1341  0.1474 -0.0032
    12C73   H14   89   3.718   3.552   3.471 -0.1187 -0.0165 -2.4106
    12C73    C9   90   3.647   3.347   3.462 -0.1729  0.1187  0.2126
    12C73   H13   91   3.722   3.331   3.545  1.8061  3.9543 -0.6006
    12C73    O7   92   3.704   3.311   3.336 -0.2241 -0.0447  0.2369
    12C73   C47   93   3.845   3.297   3.355 -0.2600 -0.0121  0.5396
    12C73    C8   94   3.519   3.265   3.478 -0.1023 -0.1358 -0.4946
    12C73   H11   95   3.455   3.287   3.388 -0.0960  0.4822 -0.3534
    12C73    O6   96   3.548   3.126   3.478 -0.3999 -0.2001  0.0924
    12C73   H12   97   3.465   3.080   3.502 -0.8929  1.1222  1.0420
    12C73    C7   98   3.458   3.303   3.614  0.1474 -0.1540 -0.3771
    12C73   H10   99   3.525   3.260   3.693  0.6186 -0.5367 -0.9753
    12C73   C11  100   3.442   3.454   3.634  0.2742 -0.1943  0.0453
    12C73    O8  101   3.564   3.522   3.605  0.3565 -0.2390  0.2817
    12C73   H15  102   3.362   3.486   3.561 -1.7520 -1.7353  1.4583
    12C73   C12  103   3.405   3.495   3.777  0.2899 -0.1451  0.0350
    12C73    O9  104   3.370   3.397   3.872  0.2474  0.0382  0.2093
    12C73   H18  105   3.284   3.358   3.847  0.6557 -0.7620 -0.0073
    12C73    O5  106   3.328   3.243   3.617 -0.0264  0.2463  0.4422
    12C73    C6  107   3.278   3.134   3.691 -0.5182  0.1027 -0.0966
    12C73    H9  108   3.352   3.076   3.753  0.1526 -0.3343 -1.2682
    12C73    C5  109   3.190   3.041   3.605 -0.0924 -0.0008 -0.4220
    12C73    H8  110   3.161   2.961   3.679  1.0044  0.6428  0.7391
    12C73    O3  111   3.269   2.999   3.494 -0.4389 -0.0037 -0.6691
    12C73   C48  112   3.263   2.864   3.447  0.1008 -0.3179  0.1376
    12C73    C4  113   3.048   3.088   3.573 -0.1738 -0.3087 -0.5219
    12C73    H6  114   3.048   3.163   3.488 -1.7351  1.4120  0.8950
    12C73    O2  115   2.972   2.977   3.529 -0.5898 -0.0759 -0.3922
    12C73    H7  116   2.885   3.001   3.492 -0.9609 -0.9744 -0.1303
    12C73    C3  117   2.972   3.163   3.684  0.2099  0.5155 -0.8069
    12C73    H5  118   2.950   3.094   3.769 -0.6451  1.2127 -0.4424
    12C73    C2  119   3.066   3.269   3.741 -0.2553  0.6280 -0.2442
    12C73    H4  120   3.102   3.334   3.656  1.0744  3.0188  1.9991
    12C73    O4  121   3.188   3.204   3.775 -0.5116  0.1858 -0.1589
    12C73    C1  122   3.001   3.349   3.855 -0.7090 -0.2171  0.1004
    12C73    O1  123   2.906   3.440   3.804 -0.3300  0.0500 -0.1408
    12C73    H1  124   2.841   3.390   3.752 -0.4577 -0.9252  0.9109
    12C73   O33  125   2.856   3.220   3.621 -0.2841 -0.3272 -0.6740
    12C73   C40  126   2.730   3.164   3.655 -0.1251 -0.0549  0.3944
    12C73   H59  127   2.741   3.073   3.721  1.9736  0.5578  0.9792
    12C73   O34  128   2.664   3.267   3.726 -0.4676 -0.1795  0.2562
    12C73   C41  129   2.622   3.389   3.666  0.4426  0.2757  0.5368
    12C73   H60  130   2.709   3.449   3.627 -1.3153  1.8934 -1.1603
    12C73   C42  131   2.541   3.465   3.771 -0.2201 -0.1929  0.3689
    12C73   O35  132   2.566   3.604   3.774 -0.1859 -0.1899  0.0539
    12C73   H63  133   2.488   3.647   3.735  0.3643 -1.4459 -2.6554
    2XWSP    O3  134   2.824   3.109   3.105  0.2671  0.3242  0.0226
    2XWSP    C3  135   2.879   3.211   3.146  0.2370  0.4612 -0.2689
    2XWSP    C2  136   3.025   3.197   3.181  0.1445 -0.0714 -0.0769
    2XWSP    C1  137   3.066   3.312   3.271  0.2542 -0.0828 -0.1127
    2XWSP   C10  138   3.017   3.452   3.235  0.1431 -0.1001 -0.0291
    2XWSP   C19  139   3.122   3.517   3.146 -0.4517  0.3931 -0.3801
    2XWSP    C5  140   2.886   3.457   3.157  0.3689  0.1778 -0.3947
    2XWSP    C4  141   2.829   3.345   3.112 -0.2248  0.3427 -0.0622
    2XWSP    H4  142   2.745   3.354   3.041  0.5528  4.9715 -0.7131
    2XWSP    C6  143   2.806   3.582   3.150 -0.2882 -0.2212 -0.0847
    2XWSP    C7  144   2.794   3.633   3.293  0.5289  0.2305 -0.1686
    2XWSP    C8  145   2.925   3.655   3.365  0.4285  0.0734  0.0641
    2XWSP    C9  146   3.007   3.526   3.370 -0.3372 -0.4162  0.1128
    2XWSP   C11  147   3.139   3.552   3.441 -0.2973  0.3908 -0.2415
    2XWSP   C12  148   3.125   3.616   3.578 -0.2738 -0.1574  0.0222
    2XWSP   C13  149   3.029   3.734   3.585  0.0941  0.1309  0.2420
    2XWSP   C18  150   3.104   3.853   3.526 -0.0875  0.4244  0.5981
    2XWSP   C14  151   2.901   3.694   3.510  0.3066 -0.4636  0.1893
    2XWSP   C15  152   2.789   3.787   3.556  0.8956  0.5674 -0.4185
    2XWSP   C16  153   2.832   3.845   3.691  0.1251  0.5719 -0.1720
    2XWSP   C17  154   2.965   3.774   3.720 -0.2836 -0.0830  0.1278
    2XWSP   C20  155   3.032   3.849   3.832 -0.0199  0.3349 -0.3028
    2XWSP   O20  156   3.052   3.970   3.835 -1.0584  0.5074 -0.0967
    2XWSP   C21  157   3.052   3.762   3.953  0.7357  0.1365 -0.5636
    3SOL     OW  158   1.127   3.718   3.024 -0.9236  0.1043  0.3321
    3SOL    HW1  159   1.192   3.729   2.949 -1.4126 -0.6268 -0.2075
    3SOL    HW2  160   1.076   3.803   3.036  0.0398  0.6514  0.6909
    4SOL     OW  161   4.635   0.256   4.439  0.8763 -0.1869 -0.2804
    4SOL    HW1  162   4.703   0.327   4.456 -0.1874  0.9133 -0.5285
    4SOL    HW2  163   4.562   0.263   4.507  0.3818 -0.5563 -0.7719
    5SOL     OW  164   1.080   5.032   1.760  0.3542 -0.4646  0.1203
    5SOL    HW1  165   1.041   5.003   1.673 -1.4521 -1.5726  1.2302
    5SOL    HW2  166   1.016   5.096   1.805  1.1517 -0.0837  0.7313
    6SOL     OW  167   2.294   4.102   1.212  0.2007  0.1629  0.0563
    6SOL    HW1  168   2.327   4.007   1.206 -2.9130 -1.0597  0.5204
    6SOL    HW2  169   2.362   4.157   1.259  2.6890 -1.4960 -1.3526
    7SOL     OW  170   4.376   0.397   4.581 -0.6019 -0.2284  1.0436
    7SOL    HW1  171   4.323   0.458   4.640  0.0780 -0.2012  1.6345
    7SOL    HW2  172   4.426   0.452   4.514 -0.9039 -0.2220  0.8184
    8SOL     OW  173   0.920   3.948   4.733  0.4314 -0.4844  0.2131
    8SOL    HW1  174   0.878   4.009   4.665  2.1826  1.7617  1.0160
    8SOL    HW2  175   0.856   3.933   4.808 -0.8425 -1.5042 -1.0284
    9SOL     OW  176   3.077   2.919   2.865 -0.1050  0.3173 -0.1453
    9SOL    HW1  177   3.074   2.862   2.947  0.0529  1.1858  0.4770
    9SOL    HW2  178   3.024   2.875   2.792 -0.1550 -0.5176  0.3833
   10SOL     OW  179   2.324   1.931   4.674  0.4740  0.3881 -0.5854
   10SOL    HW1  180   2.401   1.964   4.619  1.7193 -2.5777 -0.8190
   10SOL    HW2  181   2.332   1.967   4.767  1.9404  0.4845 -0.7200
   11SOL     OW  182   3.231   5.030   1.145  0.1083  0.1992  0.3541
   11SOL    HW1  183   3.287   4.962   1.099  0.3513  1.2166 -0.9141
   11SOL    HW2  184   3.140   4.992   1.164 -0.8526  0.4143 -3.1511
   12SOL     OW  185   3.247   0.754   0.330  0.3255  0.5813  0.5749
   12SOL    HW1  186   3.276   0.741   0.424 -1.5150  0.9979  1.2470
   12SOL    HW2  187   3.271   0.846   0.300  2.6794 -0.1948 -0.0823
   13SOL     OW  188   4.288   5.033   4.525  0.1478 -0.1654  0.1923
   13SOL    HW1  189   4.302   4.966   4.598  0.7987  0.7985  0.9866
   13SOL    HW2  190   4.377   5.069   4.496 -0.2552  1.7184  1.1225
   14SOL     OW  191   0.179   1.236   1.530  0.2840 -0.2437  0.1765
   14SOL    HW1  192   0.186   1.153   1.585 -1.2645 -0.8392 -0.4857
   14SOL    HW2  193   0.087   1.245   1.493  0.0514  2.3607  1.1339
   15SOL     OW  194   0.212   4.841   3.289  0.7614  0.1521  0.1324
   15SOL    HW1  195   0.145   4.876   3.354  0.8129  0.0164  0.2565
   15SOL    HW2  196   0.194   4.745   3.269 -0.8193  0.7967 -1.9829
   16SOL     OW  197   1.737   0.123   3.031 -0.3144  0.2682 -0.6652
   16SOL    HW1  198   1.766   0.138   3.126 -0.4730 -3.4869  0.1611
   16SOL    HW2  199   1.805   0.160   2.968  1.5239 -0.0714  1.0281
   17SOL     OW  200   0.198   1.260   1.239  0.0991 -0.1011  0.3097
   17SOL    HW1  201   0.219   1.325   1.312  0.8638 -1.0076  0.9167
   17SOL    HW2  202   0.174   1.171   1.278  1.3931 -0.8559 -0.5325
   18SOL     OW  203   0.780   3.954   1.757  0.1078 -0.1660 -0.0568
   18SOL    HW1  204   0.791   3.858   1.785  0.1308  0.5497  2.5958
   18SOL    HW2  205   0.833   3.970   1.674  1.8976 -1.9313  0.6600
   19SOL     OW  206   2.431   0.517   2.626 -0.3712 -0.2336 -0.1824
   19SOL    HW1  207   2.524   0.540   2.599 -0.8915  3.4121  0.6751
   19SOL    HW2  208   2.433   0.466   2.712  0.8436  0.3025  0.1210
   20SOL     OW  209   0.162   1.029   1.701 -0.1946  0.3922  0.1890
   20SOL    HW1  210   0.219   0.965   1.753  2.6011  1.6553 -1.1293
   20SOL    HW2  211   0.081   0.981   1.668  0.7080 -1.8724  1.0422
   21SOL     OW  212   4.136   2.378   2.899 -0.1174 -0.0866 -0.4411
   21SOL    HW1  213   4.057   2.433   2.872 -1.3633 -2.0919 -1.1365
   21SOL    HW2  214   4.207   2.438   2.936 -1.3624  1.9460 -1.1485
   22SOL     OW  215   1.672   0.531   1.143 -0.0489  0.2141  0.1154
   22SOL    HW1  216   1.706   0.447   1.100 -0.5349  0.0492  0.0407
   22SOL    HW2  217   1.584   0.512   1.187  0.4173  0.3828  1.1618
   23SOL     OW  218   4.017   5.004   0.310 -0.4002 -0.0457  0.0816
   23SOL    HW1  219   4.073   4.955   0.376 -0.6633  0.7073  0.8861
   23SOL    HW2  220   3.964   4.939   0.256 -0.9109 -0.6354  1.2674
   24SOL     OW  221   3.652   4.689   3.115 -0.1161 -0.5856  0.3252
   24SOL    HW1  222   3.662   4.607   3.059  1.4310  0.1112 -0.4400
   24SOL    HW2  223   3.737   4.740   3.117 -1.1888  1.2964  0.3794
   25SOL     OW  224   3.434   3.104   4.279  0.2989  0.2539 -0.3137
   25SOL    HW1  225   3.374   3.174   4.240  2.3514  1.4829 -1.4281
   25SOL    HW2  226   3.434   3.112   4.378 -1.6482 -0.0456 -0.2539
   26SOL     OW  227   2.670   0.900   4.189 -0.2968  0.3760 -0.3778
   26SOL    HW1  228   2.681   0.810   4.232 -1.5797  0.6281  0.5183
   26SOL    HW2  229   2.603   0.894   4.116 -1.3604  0.8456  0.5280
   27SOL     OW  230   2.629   2.002   4.874 -0.2105  0.1351 -0.2041
   27SOL    HW1  231   2.533   2.016   4.899  0.4790  1.5011  1.9554
   27SOL    HW2  232   2.653   2.062   4.799 -0.3418  2.0227  1.1954
   28SOL     OW  233   0.070   4.385   0.779  0.3740  0.1252 -0.1579
   28SOL    HW1  234   0.067   4.285   0.772  0.8722  0.1109 -0.1938
   28SOL    HW2  235  -0.008   4.417   0.833  1.9214 -0.5200  2.6092
   29SOL     OW  236   4.196   0.888   4.954 -0.7056 -0.1774  0.1282
   29SOL    HW1  237   4.157   0.796   4.949 -0.5579 -0.2606  0.4992
   29SOL    HW2  238   4.260   0.902   4.878  0.1428 -0.7894  0.7129
   30SOL     OW  239   2.237   0.374   4.434 -0.1851 -0.1296 -0.0894
   30SOL    HW1  240   2.229   0.471   4.409 -0.0833 -0.1802 -0.3190
   30SOL    HW2  241   2.195   0.360   4.524  0.2986  0.2371  0.2010
   31SOL     OW  242   4.329   3.732   4.685  0.3478  0.2861 -0.0639
   31SOL    HW1  243   4.323   3.705   4.781 -2.5095 -1.9322 -0.7247
   31SOL    HW2  244   4.265   3.806   4.667 -1.8667 -1.6954 -0.8478
   32SOL     OW  245   3.321   5.026   0.733  0.3468  1.0214 -0.2071
   32SOL    HW1  246   3.338   5.081   0.651 -0.9317  0.4411 -0.8865
   32SOL    HW2  247   3.404   5.024   0.789  1.0252  2.0138 -1.1234
   33SOL     OW  248   4.139   3.982   1.829 -0.3590  0.3986 -0.3716
   33SOL    HW1  249   4.059   3.923   1.836 -1.2388  1.5409 -0.3898
   33SOL    HW2  250   4.203   3.961   1.903 -0.6491 -0.5510 -0.3778
   34SOL     OW  251   4.537   2.439   0.584  0.1247 -0.4354 -0.1910
   34SOL    HW1  252   4.486   2.418   0.501 -0.5013 -1.8482  0.5263
   34SOL    HW2  253   4.630   2.404   0.576  0.7559  1.2953 -1.1064
   35SOL     OW  254   2.907   0.306   5.091 -0.1920  0.3711 -0.2142
   35SOL    HW1  255   2.836   0.235   5.088  0.8036 -0.6278 -2.3332
   35SOL    HW2  256   2.980   0.277   5.153 -1.0500  0.8671  1.0684
   36SOL     OW  257   4.608   1.406   4.575  0.0024  0.1739  0.3653
   36SOL    HW1  258   4.521   1.357   4.584 -1.2670  2.2024 -0.3444
   36SOL    HW2  259   4.667   1.357   4.510  0.5224 -2.6101  2.7040
   37SOL     OW  260   3.876   3.609   0.251 -0.0712 -0.1211 -0.2320
   37SOL    HW1  261   3.947   3.612   0.180  1.3541 -0.8057  1.0981
   37SOL    HW2  262   3.912   3.650   0.334 -1.6905  0.6002  0.1542
   38SOL     OW  263   2.936   1.300   1.170 -0.0006 -0.1880  0.5278
   38SOL    HW1  264   2.939   1.360   1.091  1.5932 -1.4976 -0.4660
   38SOL    HW2  265   3.009   1.324   1.234  0.5880 -0.9790  0.1683
   39SOL     OW  266   3.696   0.426   0.360 -0.9416  0.0010 -0.1527
   39SOL    HW1  267   3.792   0.419   0.388 -0.7386  4.0089  0.7755
   39SOL    HW2  268   3.639   0.373   0.423  0.3319  1.3999  2.3438
   40SOL     OW  269   3.063   3.750   1.803 -0.2341 -0.7350 -0.0542
   40SOL    HW1  270   3.044   3.737   1.706  2.2719 -0.7756 -0.6168
   40SOL    HW2  271   3.085   3.846   1.819 -0.7933 -0.6983  0.5249
   41SOL     OW  272   1.962   1.997   0.756  0.1586 -0.2649  0.0525
   41SOL    HW1  273   1.902   1.922   0.784  0.7136 -1.1159 -0.9428
   41SOL    HW2  274   1.981   2.056   0.834  0.7015 -1.8636  1.1809
   42SOL     OW  275   2.436   2.780   4.041 -0.1599 -0.2284  1.1243
   42SOL    HW1  276   2.529   2.780   4.080 -0.5026 -1.7927  2.0390
   42SOL    HW2  277   2.417   2.869   4.001  1.5494  0.2971  1.3798
   43SOL     OW  278   5.157   3.497   1.638  0.1375 -0.0859  0.0202
   43SOL    HW1  279   5.077   3.442   1.664  0.9741 -0.6177  1.6389
   43SOL    HW2  280   5.139   3.544   1.552 -1.1697 -1.7277 -0.6595
   44SOL     OW  281   1.027   1.795   4.696  0.2149  0.3469  0.0599
   44SOL    HW1  282   0.949   1.857   4.687  0.0992  0.3938  1.2880
   44SOL    HW2  283   1.006   1.708   4.651 -0.0902  0.7539 -0.6092
   45SOL     OW  284   1.621   3.871   2.444 -0.6883 -0.4696 -0.0979
   45SOL    HW1  285   1.619   3.899   2.540 -1.7427 -0.7449 -0.0270
   45SOL    HW2  286   1.598   3.948   2.386  1.0197 -0.0121 -0.2272
   46SOL     OW  287   4.730   2.511   2.439 -0.1046 -0.6088 -0.2480
   46SOL    HW1  288   4.648   2.454   2.443  0.8696 -2.2535 -2.2753
   46SOL    HW2  289   4.766   2.513   2.346  0.1888  3.0534 -0.2212
   47SOL     OW  290   3.654   4.982   3.246 -0.1498 -0.1725  0.0621
   47SOL    HW1  291   3.725   4.942   3.188 -0.4809  0.0681 -0.5217
   47SOL    HW2  292   3.582   5.021   3.188  0.0415  1.0502  0.6064
   48SOL     OW  293   1.674   1.350   4.718  0.0442  0.3779  0.0064
   48SOL    HW1  294   1.623   1.265   4.705  0.8580 -0.4139  1.6797
   48SOL    HW2  295   1.674   1.375   4.815 -0.5959  2.5879 -0.5018
   49SOL     OW  296   2.315   5.097   0.587 -0.6201  0.2552 -0.0041
   49SOL    HW1  297   2.411   5.103   0.612 -1.1571 -0.2217  2.4991
   49SOL    HW2  298   2.300   5.018   0.528  0.5071  0.4365 -0.5612
   50SOL     OW  299   0.302   0.838   4.381  0.8282  0.1329  0.4160
   50SOL    HW1  300   0.286   0.760   4.320  2.2338 -1.5064  2.0457
   50SOL    HW2  301   0.301   0.922   4.327  1.1535 -1.1613 -1.7443
   51SOL     OW  302   3.421   3.565   1.575 -0.0686  0.0010  0.3838
   51SOL    HW1  303   3.353   3.504   1.534 -0.5481  0.1361  0.9725
   51SOL    HW2  304   3.427   3.649   1.521  2.0567 -1.3287 -1.6505
   52SOL     OW  305   2.638   4.030   1.165  0.3677  0.1577 -0.2920
   52SOL    HW1  306   2.554   3.979   1.143  0.5741 -0.3138  0.0078
   52SOL    HW2  307   2.634   4.119   1.121  0.4545 -0.4975 -1.6729
   53SOL     OW  308   1.632   3.192   2.248 -0.0781  0.2893 -0.5332
   53SOL    HW1  309   1.601   3.108   2.203  0.5983 -0.3895  0.2134
   53SOL    HW2  310   1.579   3.270   2.215 -0.7629 -0.4418 -1.2003
   54SOL     OW  311   3.423   3.228   0.684 -0.2733 -0.1048 -0.6449
   54SOL    HW1  312   3.371   3.207   0.601 -0.3688 -0.1024 -0.5860
   54SOL    HW2  313   3.429   3.147   0.742  0.1831 -0.2302 -0.8644
   55SOL     OW  314   4.774   1.560   4.755 -0.2434  0.1472 -0.4375
   55SOL    HW1  315   4.818   1.645   4.726 -0.1169 -0.0042 -0.6878
   55SOL    HW2  316   4.751   1.505   4.675 -1.0853  0.3194 -0.3251
   56SOL     OW  317   2.115   4.206   5.035  0.6701 -0.0823  0.3510
   56SOL    HW1  318   2.082   4.152   5.112 -0.3801 -0.0880 -0.0916
   56SOL    HW2  319   2.134   4.147   4.957 -1.3232  0.2375 -0.4246
   57SOL     OW  320   3.898   4.852   2.309 -0.1600 -0.1557  0.6066
   57SOL    HW1  321   3.997   4.841   2.324 -0.0524 -0.7261 -0.3845
   57SOL    HW2  322   3.874   4.949   2.318  0.3828 -0.0818  1.4127
   58SOL     OW  323   4.511   4.348   1.660 -0.0335 -0.0022 -0.2145
   58SOL    HW1  324   4.450   4.271   1.645 -0.3497  0.1360  0.3378
   58SOL    HW2  325   4.599   4.331   1.614 -0.6105 -0.0338 -1.3467
   59SOL     OW  326   3.962   4.767   0.018 -0.0320  0.1821  0.0416
   59SOL    HW1  327   3.986   4.854  -0.025  0.2311  1.2555  2.2606
   59SOL    HW2  328   3.950   4.698  -0.054  0.6284  1.7903 -1.7255
   60SOL     OW  329   1.794   2.837   2.897  0.5866 -0.4397 -0.5691
   60SOL    HW1  330   1.722   2.785   2.942  0.4968 -1.3967 -1.7757
   60SOL    HW2  331   1.805   2.925   2.943 -0.1167 -1.0084  0.7299
   61SOL     OW  332   2.507   3.038   1.673  0.2270  1.0949 -0.3511
   61SOL    HW1  333   2.499   3.020   1.771 -1.7313  0.9559 -0.5005
   61SOL    HW2  334   2.603   3.051   1.650  0.6661  1.8868  1.7048
   62SOL     OW  335   1.856   1.373   3.288 -0.3569 -0.3272  0.0873
   62SOL    HW1  336   1.950   1.368   3.320 -0.1711  1.4613 -0.0968
   62SOL    HW2  337   1.835   1.292   3.233  0.5686 -1.4831  1.3616
   63SOL     OW  338   1.112   1.876   3.143  0.2816 -0.0063 -0.4540
   63SOL    HW1  339   1.062   1.886   3.228  1.6482  0.4817  0.3200
   63SOL    HW2  340   1.070   1.804   3.088 -1.4230  0.5801  0.0149
   64SOL     OW  341   5.059   3.667   3.995  0.8429  0.4537  0.4402
   64SOL    HW1  342   5.054   3.576   4.036  1.8726  1.5234  3.2238
   64SOL    HW2  343   5.152   3.683   3.961  0.3438  0.0734 -1.1779
   65SOL     OW  344   3.511   4.674   1.193  0.1025 -0.0979  0.3699
   65SOL    HW1  345   3.565   4.674   1.277  0.8646  2.0380 -0.0317
   65SOL    HW2  346   3.547   4.604   1.131  2.2503  0.9929  0.2725
   66SOL     OW  347   4.751   0.805   2.658 -0.4003  0.0628  0.3229
   66SOL    HW1  348   4.746   0.781   2.755  0.4458  1.5119  0.7527
   66SOL    HW2  349   4.736   0.723   2.603  1.9701 -1.3900  1.6976
   67SOL     OW  350   2.076   0.863   2.041  0.2851  0.2201  0.4381
   67SOL    HW1  351   1.996   0.804   2.045  0.7241 -0.3506  1.5679
   67SOL    HW2  352   2.154   0.811   2.006  0.4671  0.3776  0.6031
   68SOL     OW  353   3.963   2.717   2.549 -0.0928 -0.0648  0.1053
   68SOL    HW1  354   3.924   2.761   2.630 -1.1896 -2.3262  0.8923
   68SOL    HW2  355   3.895   2.715   2.476  0.6517  1.3080 -0.6760
   69SOL     OW  356   2.646   4.741   0.637 -0.0736  0.2808 -0.3963
   69SOL    HW1  357   2.603   4.666   0.687  1.7155  0.1821  1.1328
   69SOL    HW2  358   2.708   4.705   0.568 -0.2310  0.3862 -0.5953
   70SOL     OW  359   0.993   4.774   3.556 -0.1806 -0.8408 -0.0228
   70SOL    HW1  360   0.915   4.835   3.544  1.1234  1.4772  2.1745
   70SOL    HW2  361   1.066   4.799   3.492  0.8090  0.8933  1.6543
   71SOL     OW  362   4.103   3.222   2.629 -0.4416 -0.4302  0.0686
   71SOL    HW1  363   4.005   3.208   2.617 -0.6939  2.0861 -1.2562
   71SOL    HW2  364   4.123   3.230   2.727 -1.4439 -1.3933  0.3795
   72SOL     OW  365   4.414   2.922   0.244  0.7715 -0.1784 -0.2026
   72SOL    HW1  366   4.471   2.951   0.167  0.0625  2.6088  0.2337
   72SOL    HW2  367   4.318   2.939   0.223  0.2988 -2.0608  0.2432
   73SOL     OW  368   4.783   3.842   1.836 -0.3924  0.4881 -0.1968
   73SOL    HW1  369   4.875   3.812   1.810 -0.2134  0.1469  0.7826
   73SOL    HW2  370   4.740   3.888   1.758  0.1617 -0.3781 -1.0389
   74SOL     OW  371   1.928   1.186   1.556 -0.0734  0.0813 -0.8197
   74SOL    HW1  372   1.966   1.210   1.645 -0.9707  1.6255 -0.8107
   74SOL    HW2  373   1.832   1.158   1.568 -0.0645 -0.1378 -1.2534
   75SOL     OW  374   5.061   2.179   0.925 -0.2277 -0.6629 -0.1114
   75SOL    HW1  375   4.972   2.189   0.970 -0.8799 -1.8179 -1.0731
   75SOL    HW2  376   5.069   2.087   0.887  1.7122 -0.8351  0.5948
   76SOL     OW  377   0.539   2.136   2.888 -0.0810  0.3508  0.1124
   76SOL    HW1  378   0.626   2.101   2.923 -0.4824 -1.2845 -0.4155
   76SOL    HW2  379   0.473   2.141   2.962 -0.0311 -0.1100  0.1940
   77SOL     OW  380   3.786   0.807   3.651 -0.2447 -0.1440  0.1741
   77SOL    HW1  381   3.690   0.807   3.679 -0.7210  0.2711 -1.3546
   77SOL    HW2  382   3.800   0.874   3.578  0.8166 -1.3765 -0.8245
   78SOL     OW  383   2.413   3.358   4.066  0.2857  0.6636 -0.2766
   78SOL    HW1  384   2.457   3.448   4.067  3.7246 -0.8193 -2.1002
   78SOL    HW2  385   2.469   3.292   4.116 -1.5354 -0.8007 -0.0269
   79SOL     OW  386   4.586   1.724   3.024  0.0289  0.5780  0.3139
   79SOL    HW1  387   4.487   1.716   3.037  0.0636 -1.3925 -0.3018
   79SOL    HW2  388   4.612   1.683   2.937  1.7816 -2.7178  2.1775
   80SOL     OW  389   5.108   4.477   4.270  0.4344 -0.1137 -0.7360
   80SOL    HW1  390   5.011   4.500   4.269  0.5142  0.2267 -0.3753
   80SOL    HW2  391   5.121   4.391   4.220 -0.1098 -0.3991 -0.4008
   81SOL     OW  392   1.030   0.073   3.565 -0.1589  0.1057  0.0404
   81SOL    HW1  393   0.963   0.063   3.639  1.0299  0.3916  1.1785
   81SOL    HW2  394   0.986   0.048   3.478 -1.2656 -1.3269  0.9503
   82SOL     OW  395   3.203   0.401   4.663  0.1175 -0.4693  0.5848
   82SOL    HW1  396   3.180   0.491   4.626  2.2846  0.1693  0.6210
   82SOL    HW2  397   3.150   0.385   4.746 -0.0614  0.9655  0.7811
   83SOL     OW  398   2.714   1.754   1.844  0.1928  0.2127  0.6826
   83SOL    HW1  399   2.805   1.731   1.811 -0.4852 -0.2399 -0.9807
   83SOL    HW2  400   2.675   1.676   1.892  0.1240 -0.1151  0.1033
   84SOL     OW  401   3.360   5.092   1.388 -0.0967  0.2855  0.0375
   84SOL    HW1  402   3.303   5.084   1.307 -0.8572 -1.3505  0.6961
   84SOL    HW2  403   3.454   5.067   1.366 -0.3951 -0.6132 -0.2532
   85SOL     OW  404   1.569   1.636   1.914  0.5163  0.1422  0.4559
   85SOL    HW1  405   1.546   1.733   1.905  1.8839  0.5339  0.9060
   85SOL    HW2  406   1.564   1.609   2.010 -3.1338 -1.1457  0.0380
   86SOL     OW  407   0.444   0.166   0.793 -0.2296 -0.1235  0.3204
   86SOL    HW1  408   0.435   0.070   0.764  3.4255 -0.9794  1.5333
   86SOL    HW2  409   0.447   0.170   0.892 -0.6705  1.3404  0.2910
   87SOL     OW  410   0.778   4.653   4.009 -0.2891  0.3836 -0.8257
   87SOL    HW1  411   0.830   4.641   3.924  0.0555  0.6598 -0.6545
   87SOL    HW2  412   0.727   4.569   4.029 -0.4789  0.3630 -1.3773
   88SOL     OW  413   2.355   4.318   5.090  0.1163 -0.1022 -0.2368
   88SOL    HW1  414   2.361   4.409   5.049 -0.3188 -0.1299 -0.3682
   88SOL    HW2  415   2.267   4.276   5.067  0.2927 -0.5397 -0.1405
   89SOL     OW  416   0.857   0.830   4.835  0.1969 -0.5260 -0.1915
   89SOL    HW1  417   0.784   0.892   4.864 -1.6220 -2.3833 -0.5193
   89SOL    HW2  418   0.918   0.812   4.912 -0.0116  0.6211  0.2589
   90SOL     OW  419   2.632   3.504   0.334 -0.3511 -0.4143 -0.2111
   90SOL    HW1  420   2.575   3.468   0.408 -1.3010 -0.3253 -0.8807
   90SOL    HW2  421   2.728   3.489   0.355 -0.6538 -1.3133  0.5651
   91SOL     OW  422   3.884   0.665   0.059  0.7759 -0.0832 -0.1694
   91SOL    HW1  423   3.946   0.641   0.134 -0.3532  0.4006  0.9390
   91SOL    HW2  424   3.937   0.672  -0.026  2.2689  0.4202  0.7578
   92SOL     OW  425   4.276   4.761   3.054  0.3573  0.0116 -0.0828
   92SOL    HW1  426   4.259   4.810   3.139  1.0090  0.0392  0.0391
   92SOL    HW2  427   4.270   4.825   2.977  0.0008  0.0339 -0.0358
   93SOL     OW  428   4.622   4.203   4.971  0.1253  0.2021 -0.1623
   93SOL    HW1  429   4.580   4.205   4.881 -2.6894  1.2061  1.0755
   93SOL    HW2  430   4.554   4.176   5.040  2.3728 -1.3598  1.6118
   94SOL     OW  431   0.873   2.628   3.513 -0.9075 -0.5121  0.5184
   94SOL    HW1  432   0.934   2.557   3.551  0.3893 -0.5653 -1.5046
   94SOL    HW2  433   0.881   2.711   3.568  2.0401 -0.1034 -0.3172
   95SOL     OW  434   1.417   0.244   1.673  0.2305 -0.0754  0.1812
   95SOL    HW1  435   1.327   0.233   1.630  1.0863 -1.6194 -1.3598
   95SOL    HW2  436   1.439   0.341   1.681 -1.4368  0.3106  0.3142
   96SOL     OW  437   1.851   5.040   4.833 -0.1942  0.0613  0.0541
   96SOL    HW1  438   1.949   5.022   4.820 -0.3169 -0.7170  0.1540
   96SOL    HW2  439   1.830   5.042   4.931 -0.5659 -1.5232  0.0427
   97SOL     OW  440   3.034   4.472   2.470 -0.1166 -0.1329 -0.2264
   97SOL    HW1  441   2.995   4.553   2.512  1.2532 -0.3685  1.6351
   97SOL    HW2  442   3.001   4.463   2.376 -1.2348  1.8798 -0.0645
   98SOL     OW  443   1.760   1.675   3.614 -0.1528 -0.2126 -0.4186
   98SOL    HW1  444   1.840   1.614   3.615  0.3263  0.3449 -1.9295
   98SOL    HW2  445   1.695   1.642   3.546  0.0158  0.8168 -1.1011
   99SOL     OW  446   2.259   2.304   3.691 -0.1334  0.3802  0.3628
   99SOL    HW1  447   2.184   2.239   3.678 -0.0594  0.2806  0.4298
   99SOL    HW2  448   2.222   2.394   3.711 -0.2410  0.3917  0.1205
  100SOL     OW  449   5.141   3.772   4.269  0.0325  0.0183 -0.2900
  100SOL    HW1  450   5.067   3.717   4.229 -0.2285 -0.0271  0.2472
  100SOL    HW2  451   5.225   3.758   4.216 -0.2715 -0.1458 -0.7396
  101SOL     OW  452   1.919   4.410   2.691  0.1150  0.8018 -0.2813
  101SOL    HW1  453   1.833   4.363   2.674  1.1200 -1.3406  0.2789
  101SOL    HW2  454   1.914   4.503   2.655 -1.0920 -0.4682 -3.7692
  102SOL     OW  455   1.947   1.644   0.248 -0.2340  0.3781  0.3431
  102SOL    HW1  456   1.990   1.670   0.335  0.0233  2.0378 -0.2604
  102SOL    HW2  457   1.989   1.559   0.215 -0.6501 -0.5464  2.0352
  103SOL     OW  458   5.011   2.615   0.762  0.5500 -0.0779  0.6283
  103SOL    HW1  459   5.097   2.642   0.805  0.2978 -1.3389  2.0213
  103SOL    HW2  460   4.937   2.622   0.828 -0.5007  1.2843 -0.6495
  104SOL     OW  461   1.665   1.595   0.842  0.5520  0.1284 -0.5996
  104SOL    HW1  462   1.585   1.619   0.897 -1.6333 -1.1792 -2.9671
  104SOL    HW2  463   1.717   1.523   0.888 -1.8248 -1.7240 -0.5966
  105SOL     OW  464   4.031   0.273   1.783 -0.2318  0.7547 -0.1080
  105SOL    HW1  465   4.004   0.306   1.692  0.0144  0.7338 -0.1904
  105SOL    HW2  466   3.952   0.276   1.844 -0.4366  0.6311 -0.3617
  106SOL     OW  467   3.945   3.744   3.635  0.2442  1.1284 -0.2836
  106SOL    HW1  468   4.040   3.751   3.665  0.3453  2.2850 -0.8053
  106SOL    HW2  469   3.887   3.802   3.692 -0.7719 -2.0744  2.2379
  107SOL     OW  470   2.983   2.484   1.540 -0.2602 -0.5300 -0.4827
  107SOL    HW1  471   2.933   2.422   1.478 -1.2766  0.8691 -1.1168
  107SOL    HW2  472   2.920   2.554   1.574  1.4384  2.0323 -2.2305
  108SOL     OW  473   1.731   4.735   3.601 -0.4347  0.3260  0.5368
  108SOL    HW1  474   1.723   4.829   3.632 -0.2780  0.5238 -0.0089
  108SOL    HW2  475   1.793   4.731   3.522  0.3529 -0.3696  1.1631
  109SOL     OW  476   5.074   4.875   3.679 -0.3502 -0.0262  0.4677
  109SOL    HW1  477   5.022   4.902   3.598  0.8166 -2.1011 -1.0566
  109SOL    HW2  478   5.127   4.953   3.713 -0.4838  0.7594 -1.0529
  110SOL     OW  479   1.072   4.112   1.648 -0.1890  0.0717  0.6780
  110SOL    HW1  480   1.050   4.022   1.610  0.5716  0.1503  0.0036
  110SOL    HW2  481   1.125   4.101   1.732 -1.1602 -0.1030  1.2823
  111SOL     OW  482   5.072   0.330   2.486 -0.0355 -0.0304  0.8796
  111SOL    HW1  483   5.034   0.390   2.415  0.5433  0.7602  1.2217
  111SOL    HW2  484   5.158   0.290   2.454 -0.5116 -0.8403  0.5821
  112SOL     OW  485   1.009   4.496   0.813 -0.1027 -0.2366  0.5035
  112SOL    HW1  486   0.917   4.500   0.773 -0.1358 -0.7287  0.5228
  112SOL    HW2  487   1.023   4.407   0.855  0.2424 -0.0214  0.8511
  113SOL     OW  488   3.224   2.817   2.165 -0.1678  0.2286  0.1972
  113SOL    HW1  489   3.290   2.865   2.106  1.0088  0.1193  1.3658
  113SOL    HW2  490   3.144   2.875   2.180  0.1946  0.8668 -0.2958
  114SOL     OW  491   1.709   4.811   1.690 -0.3219 -0.5044  0.1658
  114SOL    HW1  492   1.703   4.809   1.590  1.2400 -1.2477  0.0601
  114SOL    HW2  493   1.675   4.724   1.727 -2.3987  0.3621  0.4177
  115SOL     OW  494   2.871   0.486   2.727  0.1491  0.4283 -0.1055
  115SOL    HW1  495   2.833   0.479   2.819  0.4850 -0.9906 -0.0401
  115SOL    HW2  496   2.930   0.567   2.721 -0.6108  1.0518  0.6350
  116SOL     OW  497   3.989   1.451   4.648 -0.0672  0.1294 -1.1232
  116SOL    HW1  498   3.970   1.522   4.580 -2.7283  0.3185 -0.3064
  116SOL    HW2  499   4.083   1.461   4.681  0.1473  2.2551 -2.1812
  117SOL     OW  500   3.294   4.909   3.086 -0.4815 -0.3963 -0.2138
  117SOL    HW1  501   3.326   4.817   3.061 -0.6373 -1.0718  1.8554
  117SOL    HW2  502   3.243   4.948   3.009  3.0666 -0.2744 -2.7292
  118SOL     OW  503   3.385   0.271   1.489  0.1623  0.0480  0.5079
  118SOL    HW1  504   3.482   0.251   1.472 -0.1338  0.0564 -1.4914
  118SOL    HW2  505   3.342   0.193   1.533  0.7807 -0.5533  0.0794
  119SOL     OW  506   2.598   4.039   3.915 -0.0088  0.1542  1.0080
  119SOL    HW1  507   2.681   4.073   3.871 -0.5587  0.6895  0.3668
  119SOL    HW2  508   2.561   4.109   3.977 -0.2323  0.0941  0.9446
  120SOL     OW  509   0.849   4.368   0.434  0.0434  0.1150  0.7738
  120SOL    HW1  510   0.870   4.466   0.436  0.6413 -0.0015  0.3460
  120SOL    HW2  511   0.751   4.355   0.449  0.0341  0.7507  1.3283
  121SOL     OW  512   4.699   4.429   2.282  0.8276 -0.1712  0.9001
  121SOL    HW1  513   4.723   4.447   2.186 -0.6187 -0.7736  0.3904
  121SOL    HW2  514   4.779   4.396   2.331  1.5090 -0.2033 -0.1930
  122SOL     OW  515   1.797   4.338   0.463  0.5307  0.2247  0.5710
  122SOL    HW1  516   1.699   4.317   0.459  0.9647 -1.7866 -0.3089
  122SOL    HW2  517   1.811   4.435   0.440 -1.2254  0.5030  0.5474
  123SOL     OW  518   2.719   2.578   4.706 -0.0216  0.0657 -0.0819
  123SOL    HW1  519   2.723   2.534   4.616 -0.3453  1.1682 -0.6503
  123SOL    HW2  520   2.759   2.669   4.700 -2.2065  1.1185  0.3038
  124SOL     OW  521   1.704   4.056   0.626 -0.1231  0.1075  0.1880
  124SOL    HW1  522   1.743   4.115   0.555 -1.0140  1.9349  1.1480
  124SOL    HW2  523   1.778   4.005   0.671  0.7204  0.7883 -0.3905
  125SOL     OW  524   3.576   1.660   1.199 -0.3862  0.0933  0.3185
  125SOL    HW1  525   3.502   1.594   1.214  1.0337 -1.3930  1.0791
  125SOL    HW2  526   3.554   1.717   1.119 -1.9784 -0.8164  0.0590
  126SOL     OW  527   3.925   3.942   4.263 -0.0797 -0.1105  0.3769
  126SOL    HW1  528   3.940   3.865   4.200 -0.4489  0.4172 -0.3646
  126SOL    HW2  529   3.931   4.028   4.212  1.4759  0.4259  1.3976
  127SOL     OW  530   2.052   3.969   1.309  0.4184 -0.4059  0.2392
  127SOL    HW1  531   2.122   4.031   1.275  0.9980 -0.7744  0.7269
  127SOL    HW2  532   2.044   3.979   1.409 -1.2245  0.6354  0.0328
  128SOL     OW  533   1.182   0.573   1.159 -0.2624 -0.5350 -0.2206
  128SOL    HW1  534   1.181   0.650   1.222  0.6149 -0.9092  0.2690
  128SOL    HW2  535   1.131   0.597   1.076  0.2656  0.6913 -0.2129
  129SOL     OW  536   4.822   2.180   4.086 -0.2240 -0.2018 -0.0570
  129SOL    HW1  537   4.915   2.219   4.089  0.6867 -2.1045 -1.4384
  129SOL    HW2  538   4.787   2.172   4.179  1.5147 -0.5778  0.6133
  130SOL     OW  539   0.939   3.873   4.193  0.5260  0.2243 -0.7041
  130SOL    HW1  540   0.853   3.826   4.172  0.4083  0.1719 -0.1458
  130SOL    HW2  541   0.920   3.948   4.257  0.9089  0.1314 -0.4773
  131SOL     OW  542   2.344   2.372   1.184 -0.4541 -0.1502  0.4421
  131SOL    HW1  543   2.356   2.289   1.239 -0.6099 -0.4007  0.0968
  131SOL    HW2  544   2.432   2.416   1.171 -0.2859 -0.5654  0.1517
  132SOL     OW  545   2.045   1.024   4.430  0.0369  0.0309  0.3093
  132SOL    HW1  546   2.129   1.073   4.452 -1.6927  2.0168  3.1252
  132SOL    HW2  547   2.006   1.060   4.345  1.3344 -0.0273 -0.3307
  133SOL     OW  548   3.677   1.133   3.632 -0.5428  0.0241  0.3411
  133SOL    HW1  549   3.578   1.139   3.641 -0.3368  3.4858  1.6745
  133SOL    HW2  550   3.719   1.122   3.722  0.3642 -0.9881 -0.1688
  134SOL     OW  551   0.747   0.289   4.867  0.3026  0.0585  0.6659
  134SOL    HW1  552   0.779   0.376   4.831  0.3846 -0.1626  0.2030
  134SOL    HW2  553   0.698   0.239   4.796  1.9072 -1.1150  0.3373
  135SOL     OW  554   4.538   0.151   0.488  0.4331  0.3253 -0.1465
  135SOL    HW1  555   4.445   0.153   0.452  0.3998 -0.5036 -0.1341
  135SOL    HW2  556   4.602   0.178   0.415  0.2136  0.5753 -0.2494
  136SOL     OW  557   4.516   3.532   4.001  0.1874 -0.4492 -0.0290
  136SOL    HW1  558   4.613   3.512   4.020  0.4103  2.0719  1.9958
  136SOL    HW2  559   4.506   3.628   3.978 -1.9190 -0.4938  0.5166
  137SOL     OW  560   3.848   4.364   3.702 -0.3005  0.4424  0.5412
  137SOL    HW1  561   3.797   4.377   3.787 -1.5044 -0.0819 -0.0683
  137SOL    HW2  562   3.839   4.445   3.645 -1.5091 -0.0978 -0.0774
  138SOL     OW  563   1.180   5.006   2.011  0.5567 -0.1007 -0.1422
  138SOL    HW1  564   1.217   5.090   2.052 -0.2446 -0.0997  0.5970
  138SOL    HW2  565   1.158   5.023   1.915  1.7238  0.1216 -0.3800
  139SOL     OW  566   1.250   1.525   3.989 -0.1016 -0.1530 -0.1306
  139SOL    HW1  567   1.185   1.457   3.955 -0.8175  1.2997 -1.8155
  139SOL    HW2  568   1.215   1.617   3.970  1.7191  0.6880  0.3588
  140SOL     OW  569   1.841   3.661   2.826  0.4651 -0.8318  0.0150
  140SOL    HW1  570   1.890   3.672   2.912  1.7836  0.9594 -0.8861
  140SOL    HW2  571   1.752   3.706   2.833 -0.3073 -2.4378  1.0434
  141SOL     OW  572   1.298   4.111   4.684  0.1718 -0.0006 -0.0410
  141SOL    HW1  573   1.240   4.140   4.760  1.7377 -1.5241  1.8495
  141SOL    HW2  574   1.240   4.080   4.608 -1.4410  1.2774  0.6049
  142SOL     OW  575   4.059   1.862   0.815 -0.0825 -0.3847  0.0532
  142SOL    HW1  576   4.104   1.777   0.790 -1.2624 -0.3077 -2.6665
  142SOL    HW2  577   4.023   1.906   0.733 -1.0803  1.8409  1.5922
  143SOL     OW  578   4.409   0.848   0.003  0.0576  0.2519  0.2127
  143SOL    HW1  579   4.369   0.909   0.072  1.6879 -0.0851  1.5099
  143SOL    HW2  580   4.351   0.849  -0.079 -0.7241  2.4257  0.7103
  144SOL     OW  581   2.944   3.300   5.045 -0.5182  0.2542  0.0331
  144SOL    HW1  582   2.987   3.305   4.955 -0.0581  3.3684  0.2821
  144SOL    HW2  583   2.864   3.361   5.046 -0.2617  0.6013  1.8234
  145SOL     OW  584   0.585   4.946   0.389 -0.3831 -0.4043 -0.3736
  145SOL    HW1  585   0.587   5.042   0.416  0.2291 -1.0457  2.1398
  145SOL    HW2  586   0.490   4.916   0.381 -0.5995 -0.0425  0.6847
  146SOL     OW  587   3.205   1.815   3.201 -0.1723  0.1720  0.3957
  146SOL    HW1  588   3.245   1.740   3.149 -1.3343 -0.2247  0.0339
  146SOL    HW2  589   3.170   1.885   3.139  2.0405  1.6897  0.7384
  147SOL     OW  590   3.616   2.633   3.183 -0.7879 -0.4639 -0.2749
  147SOL    HW1  591   3.554   2.583   3.122 -1.6224 -0.6091  0.6586
  147SOL    HW2  592   3.698   2.579   3.200 -1.1372 -0.9895 -0.2438
  148SOL     OW  593   2.586   4.987   2.409 -0.3927 -0.0047 -0.2603
  148SOL    HW1  594   2.507   5.041   2.382 -0.6178 -0.4909 -0.5875
  148SOL    HW2  595   2.670   5.040   2.393 -0.4890 -0.4026 -2.3287
  149SOL     OW  596   0.438   2.551   3.359 -0.2579 -0.5232  0.3553
  149SOL    HW1  597   0.508   2.542   3.430 -1.2832 -0.2816  1.4198
  149SOL    HW2  598   0.482   2.550   3.269  1.1948  0.4921  1.0229
  150SOL     OW  599   2.944   2.542   2.595 -0.3909 -0.3657 -0.2833
  150SOL    HW1  600   3.036   2.514   2.625 -0.3376 -0.1474 -0.2460
  150SOL    HW2  601   2.940   2.641   2.588 -0.1639 -0.4414 -1.7865
  151SOL     OW  602   4.534   4.598   3.825 -0.1829 -0.2482 -0.2642
  151SOL    HW1  603   4.510   4.656   3.902 -0.3761  0.6600 -0.9889
  151SOL    HW2  604   4.593   4.523   3.856  0.3478  0.5225  0.6286
  152SOL     OW  605   0.003   4.558   0.373 -0.3071 -0.0261  0.2048
  152SOL    HW1  606   0.097   4.544   0.405 -0.2748 -0.8933 -0.2545
  152SOL    HW2  607  -0.045   4.618   0.437  0.9877  1.6279 -0.3146
  153SOL     OW  608   0.678   2.434   0.292 -0.4874  0.0871  0.1822
  153SOL    HW1  609   0.661   2.369   0.366 -1.6435 -0.0171 -0.1621
  153SOL    HW2  610   0.688   2.384   0.205 -3.5629  0.4122 -0.4723
  154SOL     OW  611   2.378   1.362   5.010  0.0296  0.7763  0.2344
  154SOL    HW1  612   2.343   1.430   5.073 -2.5912 -0.5291  0.3077
  154SOL    HW2  613   2.423   1.288   5.061 -0.2367  0.7388  0.4127
  155SOL     OW  614   1.151   0.356   0.933 -0.2504  0.0878  0.3753
  155SOL    HW1  615   1.066   0.364   0.882 -1.1667 -0.2371  1.7926
  155SOL    HW2  616   1.132   0.362   1.031  0.7919 -3.6401  0.9874
  156SOL     OW  617   2.572   1.457   3.873 -0.6045 -0.0485  0.4939
  156SOL    HW1  618   2.578   1.542   3.820  0.7557 -0.0778  0.5795
  156SOL    HW2  619   2.542   1.478   3.966  1.1028  0.5398  0.9430
  157SOL     OW  620   0.359   1.488   4.421  0.5121  0.3472 -0.5395
  157SOL    HW1  621   0.436   1.425   4.412  0.2980 -0.3792  1.9784
  157SOL    HW2  622   0.392   1.582   4.412  1.9170  0.0986  1.2925
  158SOL     OW  623   3.583   4.442   2.720 -0.2126 -0.5476 -0.1042
  158SOL    HW1  624   3.546   4.359   2.678 -1.6750  0.8170 -1.6652
  158SOL    HW2  625   3.679   4.452   2.693  0.4439 -2.4615  1.3406
  159SOL     OW  626   0.305   3.774   2.687 -0.0356  0.3523  0.3513
  159SOL    HW1  627   0.284   3.768   2.784 -0.1622 -0.5521  0.2751
  159SOL    HW2  628   0.276   3.690   2.641 -1.8847  1.5752 -0.8480
  160SOL     OW  629   4.322   4.337   2.024  0.0097  0.7019  0.2846
  160SOL    HW1  630   4.385   4.411   2.000  1.6892 -0.5364  0.6261
  160SOL    HW2  631   4.365   4.249   2.004 -2.4102 -0.2197 -1.2631
  161SOL     OW  632   0.277   3.892   3.422  0.1602  0.2244 -0.0534
  161SOL    HW1  633   0.185   3.909   3.455  0.6055  0.5815  1.0414
  161SOL    HW2  634   0.333   3.852   3.495  0.8477 -0.0899 -0.7280
  162SOL     OW  635   0.622   1.146   0.391  0.1301  1.0795 -0.3006
  162SOL    HW1  636   0.664   1.211   0.454 -0.5434 -0.0356  1.3790
  162SOL    HW2  637   0.569   1.079   0.443  0.4616 -0.5680 -1.9805
  163SOL     OW  638   0.455   4.986   3.374 -0.5250  0.0891  0.4698
  163SOL    HW1  639   0.398   4.905   3.360 -0.5639 -0.2808  2.5128
  163SOL    HW2  640   0.412   5.065   3.330  0.2441 -1.1835 -2.8718
  164SOL     OW  641   0.517   2.911   2.713  0.0525  0.0378 -0.0036
  164SOL    HW1  642   0.575   2.992   2.705  0.3518  0.2870  3.2994
  164SOL    HW2  643   0.495   2.877   2.621  1.1969  2.8870 -1.4785
  165SOL     OW  644   4.136   4.670   1.545 -0.3546 -0.1130  0.3477
  165SOL    HW1  645   4.186   4.731   1.607 -1.2415 -0.4150  1.4051
  165SOL    HW2  646   4.056   4.633   1.593 -0.8529 -0.6671 -0.8718
  166SOL     OW  647   1.177   1.807   4.020 -0.7390 -0.0301  0.4851
  166SOL    HW1  648   1.166   1.868   4.098  0.3775  0.4082  0.3123
  166SOL    HW2  649   1.176   1.860   3.936  1.7244  0.0005  0.3994
  167SOL     OW  650   2.793   1.055   2.599 -0.2872  0.3726 -0.1267
  167SOL    HW1  651   2.736   1.124   2.554 -0.1825  1.2472  1.0377
  167SOL    HW2  652   2.884   1.094   2.617 -0.1273 -0.1761  0.2621
  168SOL     OW  653   1.524   2.868   4.294 -0.9981  0.3308 -0.1448
  168SOL    HW1  654   1.493   2.834   4.205 -1.4427  0.9155 -0.2185
  168SOL    HW2  655   1.536   2.967   4.289 -0.7520  0.3282  0.3719
  169SOL     OW  656   3.891   0.108   2.749  0.2795  0.0193 -0.0530
  169SOL    HW1  657   3.845   0.146   2.829 -0.2463 -1.3796  0.3533
  169SOL    HW2  658   3.840   0.028   2.717  0.9493  0.0645 -1.2737
  170SOL     OW  659   3.172   3.528   4.331 -0.2767 -0.0488  0.4117
  170SOL    HW1  660   3.266   3.552   4.306  0.1999 -0.9528  1.2860
  170SOL    HW2  661   3.133   3.601   4.387  0.0003  0.1984  0.2848
  171SOL     OW  662   0.268   2.701   2.978 -0.5488  0.1324 -0.3193
  171SOL    HW1  663   0.185   2.739   2.938 -0.5582 -2.2055 -2.8734
  171SOL    HW2  664   0.348   2.746   2.938 -0.4726  2.1557  1.8977
  172SOL     OW  665   1.335   0.252   2.723 -0.2644 -0.3182  0.2161
  172SOL    HW1  666   1.356   0.262   2.821 -2.0048  1.2988  0.4776
  172SOL    HW2  667   1.256   0.308   2.700  1.3616  1.0493 -2.5934
  173SOL     OW  668   5.126   4.846   1.699 -0.1916 -0.5414 -0.4201
  173SOL    HW1  669   5.064   4.896   1.639 -1.1466  0.3299  1.2325
  173SOL    HW2  670   5.125   4.887   1.790  3.5685  0.1210 -0.5257
  174SOL     OW  671   4.163   1.987   0.384 -0.1703 -0.6585 -0.4847
  174SOL    HW1  672   4.131   1.965   0.293  0.9780 -0.8916 -0.8564
  174SOL    HW2  673   4.240   1.927   0.407 -0.2001 -0.3456  0.4815
  175SOL     OW  674   1.520   1.797   4.785 -0.1774  0.6516 -0.2802
  175SOL    HW1  675   1.576   1.727   4.741 -0.2517  1.1856 -1.2642
  175SOL    HW2  676   1.569   1.885   4.782 -0.1029  0.6624  0.8984
  176SOL     OW  677   1.040   2.548   0.003 -0.1509 -0.3416  0.6530
  176SOL    HW1  678   0.991   2.619   0.053  2.8042  1.6939  0.8873
  176SOL    HW2  679   1.116   2.515   0.058  2.4044  1.0105 -1.8010
  177SOL     OW  680   4.950   1.995   0.667 -0.2567  0.2788  0.2290
  177SOL    HW1  681   5.001   1.962   0.746 -0.0530  0.3934  0.1478
  177SOL    HW2  682   5.013   2.042   0.604  0.0312 -1.7553 -1.0979
  178SOL     OW  683   4.013   1.727   4.902 -0.9360  0.0474  0.4825
  178SOL    HW1  684   3.968   1.658   4.958 -0.1897 -0.9410 -0.1177
  178SOL    HW2  685   4.049   1.800   4.961  0.9219 -1.5773  1.4625
  179SOL     OW  686   3.998   1.680   2.482  0.0937 -0.6351  0.3458
  179SOL    HW1  687   4.029   1.749   2.416 -1.0726 -2.2404 -2.0337
  179SOL    HW2  688   4.025   1.590   2.450 -0.8202 -1.5035  1.9234
  180SOL     OW  689   2.326   0.723   1.871  0.1740 -0.1668 -0.2635
  180SOL    HW1  690   2.411   0.733   1.922  1.1386  1.1234 -1.9957
  180SOL    HW2  691   2.331   0.643   1.811  0.5982  0.4344 -1.0604
  181SOL     OW  692   4.241   5.148   3.257 -0.1733 -0.0466  0.3930
  181SOL    HW1  693   4.205   5.174   3.346 -0.5444  1.0564 -0.0653
  181SOL    HW2  694   4.166   5.117   3.198 -0.0869  0.2864  0.1060
  182SOL     OW  695   4.210   0.548   4.728 -0.0369 -0.0768  0.3746
  182SOL    HW1  696   4.147   0.487   4.776  1.2722 -0.1764  2.0411
  182SOL    HW2  697   4.158   0.621   4.683 -1.3324  0.1596  2.1514
  183SOL     OW  698   1.575   1.378   3.307 -0.5054 -0.6415 -0.3518
  183SOL    HW1  699   1.535   1.459   3.351 -1.7353  0.4016 -3.1383
  183SOL    HW2  700   1.674   1.378   3.321 -0.1461  2.5302 -1.8038
  184SOL     OW  701   4.862   5.027   2.935  0.4102  0.1368 -0.1219
  184SOL    HW1  702   4.885   5.044   2.840 -0.1602  1.0081 -0.1130
  184SOL    HW2  703   4.937   4.977   2.979  0.8054 -0.0087 -0.9409
  185SOL     OW  704   4.636   0.098   1.940 -0.0994 -0.0510 -0.5202
  185SOL    HW1  705   4.690   0.062   2.017 -1.5497 -1.9254 -0.2850
  185SOL    HW2  706   4.631   0.197   1.947  1.4697  0.0012  0.6547
  186SOL     OW  707   2.571   0.074   4.686 -0.1814  0.3521  0.0425
  186SOL    HW1  708   2.660   0.118   4.675 -0.2613  0.6624  0.6092
  186SOL    HW2  709   2.502   0.125   4.633 -0.1257  0.4333  0.0473
  187SOL     OW  710   0.230   4.516   0.600 -0.0299  0.0741  0.4025
  187SOL    HW1  711   0.328   4.526   0.582 -0.3573 -0.4047 -2.0286
  187SOL    HW2  712   0.215   4.444   0.668  1.2259 -3.9412 -3.1314
  188SOL     OW  713   0.291   0.026   3.302 -0.4187 -0.5774  0.1705
  188SOL    HW1  714   0.336   0.078   3.230 -2.2063 -0.5478 -1.0037
  188SOL    HW2  715   0.260   0.089   3.374 -2.1603 -0.0083 -1.0182
  189SOL     OW  716   3.315   4.405   1.966 -0.5939 -0.5918  0.1315
  189SOL    HW1  717   3.267   4.472   2.024  1.0026 -1.5933  2.7873
  189SOL    HW2  718   3.407   4.390   2.002 -0.1033 -2.5288 -1.7527
  190SOL     OW  719   1.597   0.683   4.382 -0.1011 -0.2484  0.2071
  190SOL    HW1  720   1.680   0.738   4.377  0.1327 -0.5882  0.3535
  190SOL    HW2  721   1.546   0.707   4.465  1.1322 -1.8411  1.4697
  191SOL     OW  722   3.505   2.516   3.958 -0.8581 -0.7891 -0.1296
  191SOL    HW1  723   3.527   2.418   3.951 -3.4397 -1.5154  0.6542
  191SOL    HW2  724   3.406   2.528   3.955 -0.5857  2.0633 -2.4983
  192SOL     OW  725   2.545   2.776   1.580 -0.1850 -0.1449  0.0165
  192SOL    HW1  726   2.539   2.876   1.581 -0.4688 -0.0280 -3.1329
  192SOL    HW2  727   2.473   2.737   1.638  0.3164  1.4191  1.7897
  193SOL     OW  728   3.800   4.626   4.577  0.1036  0.1332 -0.0667
  193SOL    HW1  729   3.810   4.534   4.616  2.0476  0.4529  0.3032
  193SOL    HW2  730   3.798   4.694   4.650 -1.0533  0.4344 -0.3521
  194SOL     OW  731   2.680   4.301   2.612  0.4032 -0.3993  0.3389
  194SOL    HW1  732   2.642   4.366   2.546 -1.2591  0.1045  1.7295
  194SOL    HW2  733   2.688   4.211   2.568 -1.9954 -0.4199 -0.2372
  195SOL     OW  734   4.833   3.797   2.491 -0.4018 -0.5882 -0.2844
  195SOL    HW1  735   4.844   3.894   2.471 -0.4687 -0.8611 -1.7206
  195SOL    HW2  736   4.739   3.769   2.474 -0.5598 -0.7620  0.8177
  196SOL     OW  737   4.022   4.980   1.426  0.1143 -0.4130 -0.5353
  196SOL    HW1  738   4.002   4.978   1.524 -0.6304 -1.9951 -0.6717
  196SOL    HW2  739   4.010   4.888   1.389  1.2818 -0.0198 -1.9485
  197SOL     OW  740   0.978   4.634   0.395 -0.0728 -0.4141  0.2330
  197SOL    HW1  741   1.043   4.630   0.471  0.8920  0.6955 -0.4944
  197SOL    HW2  742   0.966   4.729   0.366 -0.6441 -0.7802 -0.8115
  198SOL     OW  743   0.396   4.719   1.484  0.6136  0.4245  0.7224
  198SOL    HW1  744   0.420   4.660   1.560 -0.1123  2.0177  2.2559
  198SOL    HW2  745   0.319   4.778   1.510 -0.8718 -0.2049 -1.8623
  199SOL     OW  746   4.445   0.709   2.564 -0.8681  0.1381  0.4441
  199SOL    HW1  747   4.511   0.776   2.533  0.6769 -1.1801  0.7435
  199SOL    HW2  748   4.485   0.654   2.638 -1.8865 -1.3986 -0.0956
  200SOL     OW  749   4.317   0.143   1.130 -0.2376 -0.1281 -0.1792
  200SOL    HW1  750   4.224   0.159   1.095 -0.3050  0.9258  0.4190
  200SOL    HW2  751   4.318   0.160   1.229  1.0740  2.2365 -0.5214
  201SOL     OW  752   0.209   0.196   1.432  1.0042  0.0339  0.3975
  201SOL    HW1  753   0.187   0.138   1.353 -1.0458  1.1507  0.0717
  201SOL    HW2  754   0.205   0.292   1.405  0.0225  0.4537  1.8841
  202SOL     OW  755   4.806   2.803   3.424 -0.9479  0.0040  0.1763
  202SOL    HW1  756   4.792   2.760   3.513 -0.7718 -1.4877 -0.4834
  202SOL    HW2  757   4.885   2.762   3.379 -1.8254 -0.2147 -1.2249
  203SOL     OW  758   3.165   2.829   3.909  0.0719  0.5285 -0.1640
  203SOL    HW1  759   3.168   2.768   3.988 -0.4357 -0.4350 -0.8688
  203SOL    HW2  760   3.153   2.923   3.939 -2.6550 -0.0759  0.8203
  204SOL     OW  761   1.932   4.776   0.917 -0.4557  0.0356 -0.1458
  204SOL    HW1  762   2.016   4.723   0.914  0.2032  1.0119  0.4049
  204SOL    HW2  763   1.853   4.715   0.911  0.2917 -0.8902 -0.6152
  205SOL     OW  764   1.246   0.221   0.713 -0.7688 -0.6657  0.2086
  205SOL    HW1  765   1.335   0.183   0.736  0.8130  1.0715 -2.5600
  205SOL    HW2  766   1.211   0.273   0.791  1.4464  0.0214  0.8209
  206SOL     OW  767   2.537   3.024   1.929  0.6417 -0.0548 -0.3226
  206SOL    HW1  768   2.628   3.050   1.961  1.5226 -1.1561 -1.7533
  206SOL    HW2  769   2.473   3.099   1.944  1.3341  0.1122  2.3234
  207SOL     OW  770   2.051   4.126   3.666 -0.0556 -0.1626 -0.2517
  207SOL    HW1  771   2.095   4.037   3.654  1.5061  0.5620 -0.0250
  207SOL    HW2  772   2.070   4.161   3.757  1.7649  1.6766 -1.2692
  208SOL     OW  773   0.272   0.683   3.379 -0.3102 -0.0266  0.6168
  208SOL    HW1  774   0.360   0.706   3.421 -0.1824 -0.8398  0.8013
  208SOL    HW2  775   0.216   0.766   3.374  0.7410  0.6673 -0.1966
  209SOL     OW  776   1.629   1.511   2.772 -0.3084 -0.0149 -0.4191
  209SOL    HW1  777   1.682   1.450   2.713  1.2354  0.5870  0.2937
  209SOL    HW2  778   1.691   1.572   2.821 -1.7880  2.2826 -1.2470
  210SOL     OW  779   1.377   3.346   2.688  0.6193 -0.3841 -0.3245
  210SOL    HW1  780   1.381   3.254   2.725  0.1238 -0.8162 -1.3098
  210SOL    HW2  781   1.467   3.373   2.654  1.7624  0.9976  3.3775
  211SOL     OW  782   5.104   1.278   4.932 -0.5860  0.5156 -0.0965
  211SOL    HW1  783   5.119   1.242   5.024 -0.1491  0.8721 -0.0231
  211SOL    HW2  784   5.018   1.328   4.930 -1.3203 -0.7035 -0.2599
  212SOL     OW  785   1.325   4.787   2.116 -0.5906 -0.3552  0.4569
  212SOL    HW1  786   1.297   4.697   2.082 -1.9809  0.2922 -0.1902
  212SOL    HW2  787   1.297   4.857   2.051  0.0529  0.6036  1.1840
  213SOL     OW  788   3.733   4.416   1.843  0.5356  0.3454  0.0922
  213SOL    HW1  789   3.672   4.346   1.880  0.0735 -0.6866 -2.4675
  213SOL    HW2  790   3.776   4.466   1.919 -1.8052 -0.3212  1.9546
  214SOL     OW  791   4.994   4.605   2.570 -0.0181 -0.0540 -0.1848
  214SOL    HW1  792   5.077   4.578   2.521  0.0347  1.0050 -0.6994
  214SOL    HW2  793   4.951   4.524   2.609  0.4450 -0.8102 -1.1989
  215SOL     OW  794   2.287   4.281   1.514  0.0324 -0.5011 -0.5658
  215SOL    HW1  795   2.208   4.260   1.573  1.3893 -1.6722  0.9237
  215SOL    HW2  796   2.348   4.202   1.511  2.2190  1.0694  0.0690
  216SOL     OW  797   1.078   4.283   1.977 -0.2384  0.0704 -0.2843
  216SOL    HW1  798   1.054   4.379   1.986  0.5897  0.7998 -3.9855
  216SOL    HW2  799   1.009   4.237   1.920  1.3440 -0.4921 -1.8337
  217SOL     OW  800   4.547   0.145   0.927 -0.5218 -0.4446 -0.2585
  217SOL    HW1  801   4.544   0.049   0.900 -0.8305 -0.9662  1.4906
  217SOL    HW2  802   4.469   0.166   0.986 -1.7418  1.5056 -2.4023
  218SOL     OW  803   0.908   3.665   2.479 -0.4208 -0.4849 -0.1419
  218SOL    HW1  804   0.835   3.616   2.527  1.3823 -1.5436  1.6980
  218SOL    HW2  805   0.914   3.632   2.385 -1.4402 -1.3427  0.0734
  219SOL     OW  806   4.373   0.426   0.503 -0.1596  0.4760 -0.4182
  219SOL    HW1  807   4.344   0.375   0.422  1.1772  0.7494 -1.1041
  219SOL    HW2  808   4.312   0.406   0.579 -1.5579  0.3528 -1.5425
  220SOL     OW  809   4.872   1.412   4.966  0.5387  0.8134  0.5248
  220SOL    HW1  810   4.850   1.450   4.877  0.4944  1.7715  0.9279
  220SOL    HW2  811   4.852   1.480   5.037  2.1129  0.6890  1.1290
  221SOL     OW  812   0.838   3.276   1.066 -0.1083  0.3362 -0.2657
  221SOL    HW1  813   0.900   3.319   1.000  1.7829 -2.9219 -0.7842
  221SOL    HW2  814   0.883   3.272   1.156 -0.8036  0.5734  0.0999
  222SOL     OW  815   2.888   5.108   2.009 -0.0369  0.4389 -0.7378
  222SOL    HW1  816   2.933   5.164   2.079  3.2962 -2.9737  0.1805
  222SOL    HW2  817   2.809   5.061   2.049  0.9215 -0.2821  0.3823
  223SOL     OW  818   4.396   4.174   3.252 -0.3120  0.1247  0.4972
  223SOL    HW1  819   4.411   4.216   3.163  1.2798 -2.1333 -0.3951
  223SOL    HW2  820   4.318   4.111   3.246  0.4057 -0.7808  0.3640
  224SOL     OW  821   2.372   0.811   4.275 -0.2766  0.1233  0.3983
  224SOL    HW1  822   2.420   0.891   4.312 -1.6706  0.6353  1.1682
  224SOL    HW2  823   2.325   0.836   4.191  0.1950 -0.1957  0.0312
  225SOL     OW  824   4.807   1.139   0.871  0.4391 -0.0825  0.0831
  225SOL    HW1  825   4.763   1.049   0.859 -0.1399  0.1545  0.4021
  225SOL    HW2  826   4.894   1.140   0.821  0.5243 -0.8736  0.1987
  226SOL     OW  827   1.408   3.198   4.753  0.3228  0.2617  0.3776
  226SOL    HW1  828   1.414   3.099   4.738  4.8429  0.2851  0.5920
  226SOL    HW2  829   1.373   3.216   4.844 -0.5214 -1.1090  0.3610
  227SOL     OW  830   1.789   0.858   4.405  0.0434  0.0023 -0.3377
  227SOL    HW1  831   1.864   0.922   4.424  1.1499 -1.2806 -0.1574
  227SOL    HW2  832   1.719   0.903   4.350  1.0228  1.2011 -0.6542
  228SOL     OW  833   0.354   0.526   0.140  0.4132  0.0421  0.0537
  228SOL    HW1  834   0.409   0.599   0.181  1.3797 -0.6415  0.0037
  228SOL    HW2  835   0.338   0.547   0.043  0.9166  0.0649 -0.0285
  229SOL     OW  836   4.338   3.621   0.611 -0.0803  0.6526  0.3787
  229SOL    HW1  837   4.304   3.620   0.705 -2.7198 -1.9805 -0.4516
  229SOL    HW2  838   4.284   3.685   0.556  0.6805  1.3077  0.3744
  230SOL     OW  839   2.754   4.675   3.218  0.3460 -0.5362 -0.1246
  230SOL    HW1  840   2.664   4.716   3.235  1.0946  1.5507 -0.9075
  230SOL    HW2  841   2.742   4.579   3.193 -1.6325 -0.3814  0.0416
  231SOL     OW  842   3.067   4.871   2.370  0.0830  0.2993 -0.0471
  231SOL    HW1  843   3.112   4.835   2.451 -0.4916 -1.0206 -0.3012
  231SOL    HW2  844   3.136   4.902   2.304  0.7389 -2.6803 -0.8820
  232SOL     OW  845   0.218   4.921   2.011 -0.6391 -0.1720  0.1960
  232SOL    HW1  846   0.254   4.937   1.919  0.5930  0.9863  0.8397
  232SOL    HW2  847   0.134   4.869   2.005 -0.0472 -1.0105 -1.5258
  233SOL     OW  848   4.615   4.506   0.847  0.1794  0.1308 -0.2335
  233SOL    HW1  849   4.641   4.482   0.753  1.5963  1.3415 -0.1954
  233SOL    HW2  850   4.516   4.514   0.853 -0.0813 -1.8093 -1.1502
  234SOL     OW  851   3.482   4.202   3.011  0.2555 -0.6184  0.0294
  234SOL    HW1  852   3.398   4.246   2.977  0.6124  0.2524  0.2511
  234SOL    HW2  853   3.505   4.240   3.100  1.7599  0.3213 -0.7152
  235SOL     OW  854   4.414   1.843   0.449  0.3687 -0.0848  0.1932
  235SOL    HW1  855   4.410   1.793   0.536 -3.1910  0.3274  0.4058
  235SOL    HW2  856   4.480   1.918   0.457  0.1051 -0.0302  2.5964
  236SOL     OW  857   2.742   4.478   3.604 -0.0142  0.0178  0.0160
  236SOL    HW1  858   2.678   4.483   3.528 -1.1267 -0.9014  0.8484
  236SOL    HW2  859   2.817   4.416   3.581  1.0932  1.7634 -1.2909
  237SOL     OW  860   1.497   5.011   2.559 -0.6418  0.2775  0.9752
  237SOL    HW1  861   1.476   5.092   2.505  1.7811  0.0287 -0.4736
  237SOL    HW2  862   1.436   4.936   2.533  0.1881  0.2840 -1.1895
  238SOL     OW  863   0.864   4.538   5.028  0.4542 -0.3602  0.4648
  238SOL    HW1  864   0.812   4.616   4.994 -1.1473 -1.9418 -0.9451
  238SOL    HW2  865   0.840   4.521   5.123 -0.0541  0.1714  0.4392
  239SOL     OW  866   4.444   2.689   5.127 -0.4525  0.2179 -0.0207
  239SOL    HW1  867   4.392   2.625   5.070  0.7355  1.1471 -2.2981
  239SOL    HW2  868   4.415   2.782   5.106 -0.1204  0.5900  1.1015
  240SOL     OW  869   3.878   0.530   0.762 -0.2184 -0.3582 -0.6918
  240SOL    HW1  870   3.851   0.444   0.806  0.5789 -0.8687 -1.1602
  240SOL    HW2  871   3.907   0.595   0.831  3.1920 -1.9123 -0.4482
  241SOL     OW  872   2.893   1.411   2.547  0.6849 -0.1601  0.4988
  241SOL    HW1  873   2.804   1.455   2.559  0.1055 -1.0236 -0.4958
  241SOL    HW2  874   2.963   1.466   2.592  0.0782  2.0450 -1.0863
  242SOL     OW  875   0.478   2.796   0.585 -0.3605 -0.1535  0.2763
  242SOL    HW1  876   0.430   2.813   0.499  0.4596 -1.7646 -0.5344
  242SOL    HW2  877   0.414   2.755   0.650 -0.6192 -0.2758 -0.0495
  243SOL     OW  878   4.611   3.226   4.077  0.6841  0.1897 -0.3166
  243SOL    HW1  879   4.586   3.137   4.038  2.5820 -1.0615  1.1641
  243SOL    HW2  880   4.532   3.264   4.124 -0.3687 -0.3225 -1.5867
  244SOL     OW  881   3.869   2.855   2.764 -0.4263 -0.4434  0.7786
  244SOL    HW1  882   3.779   2.831   2.800 -0.2639  0.5141  1.8973
  244SOL    HW2  883   3.900   2.940   2.806  1.4763 -1.2987  1.1990
  245SOL     OW  884   3.461   0.614   4.103  0.6579 -0.1054  0.6517
  245SOL    HW1  885   3.491   0.616   4.007 -0.1749  2.0573  0.3677
  245SOL    HW2  886   3.539   0.636   4.162  0.9934 -0.6327  0.4119
  246SOL     OW  887   3.544   4.155   2.716  0.0870  0.4006  0.4437
  246SOL    HW1  888   3.532   4.179   2.812 -2.3135 -0.7754  0.5160
  246SOL    HW2  889   3.619   4.090   2.707 -1.6001 -1.9400  2.0489
  247SOL     OW  890   3.038   3.175   2.224  0.4659 -0.4057  0.8654
  247SOL    HW1  891   2.990   3.092   2.195 -0.5580  0.8028 -1.0391
  247SOL    HW2  892   2.976   3.235   2.274 -0.2066  1.2503 -1.7716
  248SOL     OW  893   3.031   1.007   0.009  0.2440 -0.2536  0.0712
  248SOL    HW1  894   3.105   1.039  -0.050 -0.2043 -3.1869 -2.3117
  248SOL    HW2  895   2.953   1.068   0.002  0.6413  0.1103 -1.4342
  249SOL     OW  896   1.465   2.923   3.248 -0.3531 -0.1629  0.1929
  249SOL    HW1  897   1.429   3.017   3.245 -1.3635 -0.5655 -0.7828
  249SOL    HW2  898   1.402   2.865   3.300 -1.0295 -0.8223 -1.3181
  250SOL     OW  899   2.550   4.494   2.401  0.5202 -0.0147  0.2169
  250SOL    HW1  900   2.542   4.586   2.363  2.8274  0.0207 -0.2815
  250SOL    HW2  901   2.536   4.427   2.329 -0.2171 -0.0568  0.3899
  251SOL     OW  902   3.761   4.317   4.969  0.2152 -0.3379 -0.3758
  251SOL    HW1  903   3.740   4.252   5.042 -0.2292  0.7310  0.4844
  251SOL    HW2  904   3.689   4.387   4.966  0.7868  0.2276 -1.1284
  252SOL     OW  905   1.018   0.531   1.411  0.0181  0.1029 -0.6113
  252SOL    HW1  906   1.031   0.502   1.317 -0.8272 -0.4725 -0.5634
  252SOL    HW2  907   1.030   0.630   1.417 -1.6054  0.4101 -1.6748
  253SOL     OW  908   2.508   0.799   3.630  0.1826  0.1010 -0.1565
  253SOL    HW1  909   2.601   0.805   3.668  0.1668  1.4185 -0.2767
  253SOL    HW2  910   2.445   0.848   3.690 -0.0128  1.3154 -1.3093
  254SOL     OW  911   4.076   2.177   4.397 -0.5210  0.5625  0.1630
  254SOL    HW1  912   4.039   2.092   4.361  0.0024 -0.5961  2.2390
  254SOL    HW2  913   4.111   2.233   4.321 -0.7749 -1.0894 -1.2236
  255SOL     OW  914   1.855   3.402   4.945 -0.1872  0.2139 -0.0465
  255SOL    HW1  915   1.892   3.423   5.036  0.8639 -0.8194 -0.2010
  255SOL    HW2  916   1.930   3.371   4.886 -1.1538 -1.0017 -0.6807
  256SOL     OW  917   3.601   1.165   0.050 -0.9649  0.0957  0.2852
  256SOL    HW1  918   3.681   1.113   0.083 -0.6808  0.6733  0.5133
  256SOL    HW2  919   3.537   1.180   0.125 -1.7483 -1.1712 -0.0955
  257SOL     OW  920   1.030   2.361   1.859  0.2111 -0.3868  0.4750
  257SOL    HW1  921   1.074   2.418   1.790 -0.0987  0.2561  0.8067
  257SOL    HW2  922   0.937   2.338   1.831  0.3070 -0.6735  0.3795
  258SOL     OW  923   0.863   0.352   2.460 -0.2475 -0.0481 -0.0448
  258SOL    HW1  924   0.854   0.276   2.396 -0.5996 -1.2593  1.4023
  258SOL    HW2  925   0.951   0.398   2.445  0.2009 -1.0529 -0.5987
  259SOL     OW  926   2.240   1.167   4.043  0.3119  0.6189 -0.3964
  259SOL    HW1  927   2.164   1.222   4.077  0.1936  0.8009 -0.9449
  259SOL    HW2  928   2.326   1.204   4.077  0.2001  0.8422 -0.3560
  260SOL     OW  929   1.002   1.091   4.477 -0.0273  0.1735  0.3898
  260SOL    HW1  930   0.980   1.155   4.550  1.2889  0.6906  0.3700
  260SOL    HW2  931   0.959   1.002   4.496 -1.7098  0.9874  0.5117
  261SOL     OW  932   1.653   3.607   4.878 -0.3047  0.3701  0.2950
  261SOL    HW1  933   1.642   3.703   4.904  0.6437  1.1739 -2.0333
  261SOL    HW2  934   1.749   3.581   4.883 -0.6409 -0.7266  1.6362
  262SOL     OW  935   1.951   2.949   1.468 -0.8059 -0.5667 -0.5083
  262SOL    HW1  936   2.047   2.954   1.441 -1.0785  2.0789 -1.2616
  262SOL    HW2  937   1.894   2.933   1.387 -1.0895 -0.6227 -0.2983
  263SOL     OW  938   0.980   1.856   0.614  0.1735  0.3121 -0.0107
  263SOL    HW1  939   0.954   1.906   0.696  0.1423  1.2099 -0.5503
  263SOL    HW2  940   0.936   1.898   0.534  0.7251 -0.1319 -0.5645
  264SOL     OW  941   1.710   4.433   1.640 -0.2701 -0.7478 -0.0614
  264SOL    HW1  942   1.807   4.431   1.664 -0.2802 -2.2742 -0.0238
  264SOL    HW2  943   1.668   4.347   1.669 -1.0364 -1.2753 -2.5468
  265SOL     OW  944   2.316   0.009   0.065  0.2255 -0.1326 -0.2177
  265SOL    HW1  945   2.226   0.052   0.077  0.9791  1.2957  0.5337
  265SOL    HW2  946   2.361  -0.000   0.153  0.8619 -0.7711 -0.6015
  266SOL     OW  947   4.438   3.019   0.992  0.0929 -0.4443  0.3139
  266SOL    HW1  948   4.510   3.075   0.950 -0.4089  0.6539  0.8628
  266SOL    HW2  949   4.466   2.923   0.991  0.8538 -0.2290 -0.9121
  267SOL     OW  950   5.158   4.335   2.398  0.1972 -0.2801  0.1376
  267SOL    HW1  951   5.208   4.414   2.431 -2.2484  1.4838 -0.1336
  267SOL    HW2  952   5.157   4.336   2.298  2.8260 -2.5088 -0.0285
  268SOL     OW  953   2.212   0.632   3.971 -0.1399 -0.1521 -0.1757
  268SOL    HW1  954   2.277   0.671   4.036 -0.1521  0.2162 -0.3838
  268SOL    HW2  955   2.119   0.646   4.004 -0.0950 -1.8799  0.8087
  269SOL     OW  956   1.590   0.202   3.840 -0.4828 -0.7400  0.1285
  269SOL    HW1  957   1.514   0.265   3.826 -1.7777 -1.9402  1.4125
  269SOL    HW2  958   1.555   0.109   3.849  1.0898 -1.2640  1.3220
  270SOL     OW  959   1.578   3.808   3.464  0.4266 -0.0583  0.2420
  270SOL    HW1  960   1.527   3.740   3.517 -0.1521  0.3180  0.1768
  270SOL    HW2  961   1.629   3.867   3.526 -0.8904  0.8941  0.4492
  271SOL     OW  962   4.343   0.649   3.379  0.0258 -0.1317 -0.5887
  271SOL    HW1  963   4.360   0.555   3.408  0.2333 -0.2846 -1.1845
  271SOL    HW2  964   4.283   0.649   3.299 -0.0323  0.2473 -0.5465
  272SOL     OW  965   2.874   1.350   3.643  0.1523 -0.2627  0.2895
  272SOL    HW1  966   2.928   1.272   3.673  0.8658  0.4084  0.7880
  272SOL    HW2  967   2.870   1.419   3.715  0.3090  0.5668 -0.4677
  273SOL     OW  968   4.734   0.737   2.274  0.1519  0.2380 -0.4076
  273SOL    HW1  969   4.799   0.807   2.304 -0.1961  0.9848 -1.3733
  273SOL    HW2  970   4.741   0.658   2.335  0.2427  1.2640  0.9676
  274SOL     OW  971   2.436   4.366   3.114 -0.0163  0.2436 -0.1718
  274SOL    HW1  972   2.478   4.364   3.023  0.3635  1.0121 -0.0199
  274SOL    HW2  973   2.338   4.350   3.105 -0.2044  1.6748 -0.8702
  275SOL     OW  974   2.931   1.878   1.998  0.3388 -0.2859  0.2648
  275SOL    HW1  975   2.851   1.897   1.942  1.1926 -0.0759 -0.9484
  275SOL    HW2  976   3.013   1.913   1.951  1.3064 -1.8185  0.7289
  276SOL     OW  977   1.858   2.079   3.325 -0.8248 -0.0261 -0.0741
  276SOL    HW1  978   1.915   2.091   3.245 -2.0812 -1.3358 -1.2211
  276SOL    HW2  979   1.762   2.081   3.299 -1.2740 -0.4013  1.4104
  277SOL     OW  980   4.189   4.184   2.670  0.6184  0.0519  0.5241
  277SOL    HW1  981   4.249   4.190   2.750  2.3844 -3.0728 -0.3771
  277SOL    HW2  982   4.225   4.242   2.597 -0.9335  2.8204  1.8093
  278SOL     OW  983   4.464   3.825   3.121 -0.0588  0.4733  0.5643
  278SOL    HW1  984   4.502   3.805   3.030 -0.0843 -0.8643  0.8167
  278SOL    HW2  985   4.383   3.883   3.111 -1.0320 -0.9485 -0.4538
  279SOL     OW  986   1.137   4.869   0.095 -0.2327 -0.1474 -0.1232
  279SOL    HW1  987   1.056   4.852   0.150 -0.2110  0.8246  0.2297
  279SOL    HW2  988   1.110   4.884  -0.001 -0.2290 -2.3199 -0.5248
  280SOL     OW  989   2.077   2.362   4.290 -0.0657  0.3302 -1.0354
  280SOL    HW1  990   2.038   2.312   4.367 -0.7363  1.0495 -0.8969
  280SOL    HW2  991   2.056   2.459   4.299  2.5226  0.9104 -0.4937
  281SOL     OW  992   2.253   0.972   0.094  0.2968 -0.4370 -0.7636
  281SOL    HW1  993   2.288   0.906   0.161 -2.0804 -1.8448 -0.7844
  281SOL    HW2  994   2.155   0.986   0.110  0.5490  2.5880 -1.2478
  282SOL     OW  995   2.597   4.532   0.965  0.0505  0.2824  0.2662
  282SOL    HW1  996   2.575   4.601   1.034  0.5841  0.0806  0.6473
  282SOL    HW2  997   2.535   4.541   0.888 -0.6871  0.3812  0.8610
  283SOL     OW  998   3.845   1.598   5.101 -0.0060 -0.3523  0.0820
  283SOL    HW1  999   3.899   1.565   5.178 -0.0516 -0.0337  0.2514
  283SOL    HW2 1000   3.761   1.544   5.093  0.7184 -1.4206 -0.7004
  284SOL     OW 1001   2.561   4.269   0.370  0.4403  0.5075  0.3622
  284SOL    HW1 1002   2.568   4.171   0.353  2.2927  0.3400  1.7107
  284SOL    HW2 1003   2.564   4.319   0.283 -1.8262 -0.6232 -0.4372
  285SOL     OW 1004   2.077   3.858   3.633 -0.3163 -0.2349  1.0081
  285SOL    HW1 1005   2.143   3.836   3.705  0.6720  0.0042  0.2052
  285SOL    HW2 1006   1.990   3.812   3.652  0.0743 -0.5598  2.0904
  286SOL     OW 1007   1.850   3.291   3.299  0.3506 -0.1898  0.0603
  286SOL    HW1 1008   1.772   3.250   3.254 -0.9488  0.8611  1.2530
  286SOL    HW2 1009   1.913   3.329   3.231  0.6378 -2.3933 -0.9666
  287SOL     OW 1010   0.625   2.598   4.969  0.2832 -0.0058 -0.2386
  287SOL    HW1 1011   0.646   2.676   4.910  0.8900  0.6399  0.7951
  287SOL    HW2 1012   0.610   2.630   5.063 -2.8314 -0.7361 -0.3779
  288SOL     OW 1013   1.393   1.314   4.562 -0.8686  0.5115  0.0496
  288SOL    HW1 1014   1.375   1.267   4.648  2.6545  0.4694  0.9402
  288SOL    HW2 1015   1.385   1.412   4.575 -1.4736  0.4570  0.0991
  289SOL     OW 1016   0.815   2.822   3.678  0.2492  0.1411 -0.2550
  289SOL    HW1 1017   0.881   2.888   3.642  0.2182 -0.9019 -2.3567
  289SOL    HW2 1018   0.725   2.841   3.639  0.0291 -0.5458 -0.0885
  290SOL     OW 1019   1.860   0.501   4.758 -0.5785  0.3345  0.7159
  290SOL    HW1 1020   1.872   0.578   4.695 -2.7123  0.9645  1.0273
  290SOL    HW2 1021   1.772   0.457   4.741 -0.0029 -1.2011  1.4842
  291SOL     OW 1022   3.899   0.117   3.356  0.1980 -0.3595  0.0839
  291SOL    HW1 1023   3.936   0.210   3.350  1.4659 -0.7548  1.2507
  291SOL    HW2 1024   3.810   0.114   3.311  1.0779  0.9063 -1.9093
  292SOL     OW 1025   4.833   3.160   1.168  0.1102  0.2632  0.3887
  292SOL    HW1 1026   4.922   3.183   1.130  0.8372 -0.4424  1.5989
  292SOL    HW2 1027   4.786   3.243   1.196  1.5345  0.5321  2.1726
  293SOL     OW 1028   0.827   2.150   2.687  0.5546  0.2749  0.2750
  293SOL    HW1 1029   0.917   2.108   2.683 -0.3720 -1.8559  0.5190
  293SOL    HW2 1030   0.772   2.104   2.756 -1.6787 -0.4807 -1.8592
  294SOL     OW 1031   4.857   2.627   5.112 -0.0656 -0.1478 -0.0800
  294SOL    HW1 1032   4.955   2.610   5.123  0.2162  0.3861 -1.5520
  294SOL    HW2 1033   4.837   2.723   5.132 -0.3656 -0.3310  0.5486
  295SOL     OW 1034   1.287   4.528   2.017  0.2572 -0.5901 -0.5552
  295SOL    HW1 1035   1.324   4.471   2.090  1.5602 -1.6340 -1.9663
  295SOL    HW2 1036   1.187   4.530   2.024  0.3724  0.0178  1.7004
  296SOL     OW 1037   1.349   3.630   0.708 -0.0450 -0.3300 -0.4219
  296SOL    HW1 1038   1.406   3.711   0.701 -1.7604  0.9939  0.3152
  296SOL    HW2 1039   1.349   3.597   0.802 -1.6032  0.5696 -0.0719
  297SOL     OW 1040   4.406   4.223   0.430 -0.1681 -0.2787 -0.3162
  297SOL    HW1 1041   4.315   4.226   0.388  0.0118  0.7465 -0.6716
  297SOL    HW2 1042   4.467   4.285   0.380  0.1833  0.5882  1.1531
  298SOL     OW 1043   3.651   2.988   4.986 -0.5168  0.2495  0.0771
  298SOL    HW1 1044   3.722   2.986   4.915  0.4709 -0.0965  1.0420
  298SOL    HW2 1045   3.585   3.060   4.965 -0.1567  0.2508 -1.1069
  299SOL     OW 1046   1.398   4.841   4.239 -0.6220 -0.1097 -0.6673
  299SOL    HW1 1047   1.390   4.766   4.173  1.1006 -0.9607  0.0238
  299SOL    HW2 1048   1.463   4.816   4.310 -0.6901  1.7087  0.0927
  300SOL     OW 1049   2.108   2.489   2.466  0.7096 -0.0956  0.0642
  300SOL    HW1 1050   2.144   2.476   2.558 -1.4633 -1.5312  0.7999
  300SOL    HW2 1051   2.016   2.528   2.471  0.8051  0.4446 -1.5505
  301SOL     OW 1052   1.804   1.451   0.536 -0.6176 -0.2701 -0.4257
  301SOL    HW1 1053   1.748   1.401   0.470  0.7053 -1.4264 -0.6952
  301SOL    HW2 1054   1.822   1.393   0.615  1.2123 -0.3686 -0.8841
  302SOL     OW 1055   0.784   1.241   0.861 -0.4685 -0.1744 -0.0703
  302SOL    HW1 1056   0.766   1.323   0.916 -0.3846 -0.5071  0.4578
  302SOL    HW2 1057   0.857   1.260   0.796 -1.8346  0.8109 -1.3905
  303SOL     OW 1058   4.286   3.769   1.188 -0.0930 -0.0391 -0.4772
  303SOL    HW1 1059   4.200   3.796   1.144 -0.6723 -0.2130  0.5311
  303SOL    HW2 1060   4.305   3.830   1.265  0.1291 -0.6725 -0.0291
  304SOL     OW 1061   3.458   3.625   4.257 -0.4075 -0.0167  0.0125
  304SOL    HW1 1062   3.509   3.620   4.172  0.5487  1.3833  0.4664
  304SOL    HW2 1063   3.392   3.701   4.253 -0.3331  0.0832  0.5182
  305SOL     OW 1064   4.562   0.623   4.082 -0.9124  0.3873 -0.0505
  305SOL    HW1 1065   4.538   0.719   4.098 -2.2891 -0.1524  1.4734
  305SOL    HW2 1066   4.482   0.566   4.099  0.6225 -1.2956  2.2021
  306SOL     OW 1067   0.391   4.455   4.943 -0.0717  0.2727  0.1214
  306SOL    HW1 1068   0.370   4.546   4.908 -0.7552  0.5670  1.2521
  306SOL    HW2 1069   0.469   4.417   4.893  0.0513  1.3607 -0.5376
  307SOL     OW 1070   4.142   4.708   4.627  0.2214  0.2717 -0.4688
  307SOL    HW1 1071   4.082   4.777   4.586  0.8818  0.8985 -0.4156
  307SOL    HW2 1072   4.087   4.637   4.670 -0.5168  1.5535  0.7966
  308SOL     OW 1073   4.618   1.665   2.773 -0.3525  0.1042  0.3593
  308SOL    HW1 1074   4.542   1.726   2.749  0.9072  1.3673 -0.5810
  308SOL    HW2 1075   4.592   1.571   2.755 -2.5882  0.2386  2.4322
  309SOL     OW 1076   0.787   5.071   0.578 -0.6819  0.0462 -0.1716
  309SOL    HW1 1077   0.718   5.131   0.539 -0.9549 -0.4560 -0.4660
  309SOL    HW2 1078   0.747   4.982   0.598 -0.3165 -0.0003  0.3950
  310SOL     OW 1079   4.437   1.742   1.183  0.4035  0.3923 -0.1482
  310SOL    HW1 1080   4.381   1.813   1.227 -1.6971 -1.2140 -0.0703
  310SOL    HW2 1081   4.421   1.744   1.085  0.4621  0.1335 -0.1616
  311SOL     OW 1082   2.272   3.207   3.778  0.3270 -0.8000 -0.4021
  311SOL    HW1 1083   2.202   3.276   3.761  0.4812 -0.6340 -0.3695
  311SOL    HW2 1084   2.306   3.171   3.690  1.3518  0.2893 -0.4711
  312SOL     OW 1085   4.609   1.194   5.106 -0.5322 -0.3601 -0.1722
  312SOL    HW1 1086   4.620   1.098   5.130 -0.4732 -0.3049  0.0254
  312SOL    HW2 1087   4.559   1.202   5.020 -0.0589 -0.5840 -0.4739
  313SOL     OW 1088   5.106   0.394   4.248 -0.3406  0.4025 -0.3747
  313SOL    HW1 1089   5.045   0.321   4.218  0.8798 -0.1305 -1.6711
  313SOL    HW2 1090   5.176   0.357   4.309  0.7952  0.2493 -1.6970
  314SOL     OW 1091   3.684   1.912   3.850  0.6780  0.1695 -0.0146
  314SOL    HW1 1092   3.744   1.902   3.929 -1.0417  0.3170  1.3662
  314SOL    HW2 1093   3.592   1.879   3.873  0.1216  0.1832 -1.9723
  315SOL     OW 1094   1.618   0.965   4.681 -0.0670  0.1368 -0.2688
  315SOL    HW1 1095   1.711   0.954   4.717  0.3222  1.1564 -0.9319
  315SOL    HW2 1096   1.618   1.033   4.608 -1.5024  0.8435  0.3475
  316SOL     OW 1097   1.991   2.608   1.947 -0.1765  0.0806  0.1115
  316SOL    HW1 1098   2.091   2.608   1.956  0.0577  2.4359 -1.8164
  316SOL    HW2 1099   1.950   2.606   2.039  1.5636 -1.8712  0.9290
  317SOL     OW 1100   4.383   3.389   5.003  0.1181 -0.2154 -0.2865
  317SOL    HW1 1101   4.359   3.332   5.081 -3.3009 -1.7038 -2.1992
  317SOL    HW2 1102   4.482   3.399   4.998  0.5451 -1.3487  3.2558
  318SOL     OW 1103   2.777   4.740   4.053  0.1845 -0.3480  0.1246
  318SOL    HW1 1104   2.766   4.676   3.977  0.9930  0.2691 -0.5341
  318SOL    HW2 1105   2.724   4.708   4.131  1.4714 -2.4194  0.2105
  319SOL     OW 1106   2.633   1.219   2.422  0.0862 -0.6448 -0.2248
  319SOL    HW1 1107   2.555   1.269   2.459 -1.0080 -1.7061 -1.0073
  319SOL    HW2 1108   2.600   1.139   2.371  1.6783 -0.9793 -0.7868
  320SOL     OW 1109   4.343   4.610   0.896  0.1983  0.2587  0.2564
  320SOL    HW1 1110   4.388   4.684   0.847 -0.0333  0.5822  0.5317
  320SOL    HW2 1111   4.333   4.635   0.992 -1.9747  0.8513 -0.0926
  321SOL     OW 1112   4.125   3.532   3.307 -0.4193 -0.1925 -0.5877
  321SOL    HW1 1113   4.057   3.601   3.284  0.6587  1.1726  0.1064
  321SOL    HW2 1114   4.213   3.578   3.326  0.5783 -1.8489 -1.0593
  322SOL     OW 1115   4.425   0.280   2.458  0.2924 -0.3506  0.2385
  322SOL    HW1 1116   4.499   0.226   2.418  0.0379 -1.9409  1.7721
  322SOL    HW2 1117   4.388   0.342   2.390  2.4013 -0.1768 -0.8394
  323SOL     OW 1118   4.925   4.716   2.291 -0.2830 -0.1883  0.2713
  323SOL    HW1 1119   4.835   4.674   2.280 -0.5532  0.3562  0.3619
  323SOL    HW2 1120   4.944   4.774   2.212  0.7882 -1.7249 -0.6534
  324SOL     OW 1121   3.146   1.583   2.636  0.0403  0.3413 -0.3425
  324SOL    HW1 1122   3.146   1.514   2.708 -0.8575 -1.1034 -1.6572
  324SOL    HW2 1123   3.231   1.635   2.639  2.0297 -2.6320 -0.9457
  325SOL     OW 1124   5.041   3.344   1.408  0.0457 -0.3499 -0.1547
  325SOL    HW1 1125   5.083   3.258   1.435  0.6000  0.3825  1.4676
  325SOL    HW2 1126   5.099   3.389   1.340  1.0994 -0.0921  0.8861
  326SOL     OW 1127   3.913   4.210   4.158  0.5286 -0.3396  0.2312
  326SOL    HW1 1128   3.980   4.192   4.085 -0.6474 -0.0147 -0.9609
  326SOL    HW2 1129   3.946   4.285   4.215  1.0348  0.0588 -0.5607
  327SOL     OW 1130   1.875   1.061   1.298 -0.0576 -0.7808  0.9180
  327SOL    HW1 1131   1.968   1.093   1.316  0.5205 -2.9151  2.0892
  327SOL    HW2 1132   1.843   1.005   1.375 -1.8316 -1.1414 -0.0176
  328SOL     OW 1133   4.588   3.924   0.122  0.2317  0.3173  0.1534
  328SOL    HW1 1134   4.580   3.869   0.206 -1.6210 -0.2521 -0.3508
  328SOL    HW2 1135   4.587   3.864   0.043  0.3634  0.9571 -0.3376
  329SOL     OW 1136   0.626   3.049   4.590  0.1989  0.2889  0.1823
  329SOL    HW1 1137   0.697   3.025   4.523  1.6121  1.7795  1.0946
  329SOL    HW2 1138   0.586   3.137   4.566 -0.9870 -0.2706  0.0052
  330SOL     OW 1139   4.649   4.114   1.098 -0.4134  0.1031 -0.2069
  330SOL    HW1 1140   4.695   4.178   1.037 -0.8709  1.1901  0.5505
  330SOL    HW2 1141   4.678   4.021   1.077 -0.0490  0.5080 -1.6175
  331SOL     OW 1142   1.624   3.355   4.748 -0.9064  0.4199  0.1685
  331SOL    HW1 1143   1.621   3.430   4.814 -1.7880 -1.7760  2.8422
  331SOL    HW2 1144   1.533   3.313   4.741 -0.5345 -0.1919 -1.5671
  332SOL     OW 1145   3.626   4.802   1.937  0.7113 -0.7735  0.3620
  332SOL    HW1 1146   3.707   4.830   1.886  0.0178  0.2386 -0.2361
  332SOL    HW2 1147   3.544   4.823   1.884 -0.0681  0.6803  2.0130
  333SOL     OW 1148   0.296   0.273   4.116 -0.1270  0.1560  0.5384
  333SOL    HW1 1149   0.221   0.298   4.054 -0.5867  0.8720  1.3558
  333SOL    HW2 1150   0.383   0.294   4.073 -0.4233  0.0908 -0.1002
  334SOL     OW 1151   4.560   1.498   4.108  0.5859  0.0397 -0.0465
  334SOL    HW1 1152   4.632   1.509   4.039 -0.6181 -1.3226 -1.6142
  334SOL    HW2 1153   4.517   1.586   4.127 -1.5340  0.0705 -3.9283
  335SOL     OW 1154   1.998   2.358   0.114 -0.1220 -0.1763 -0.5983
  335SOL    HW1 1155   2.051   2.403   0.186  0.9582  0.1067 -1.5410
  335SOL    HW2 1156   1.959   2.273   0.150  1.3100 -0.6045  0.0419
  336SOL     OW 1157   3.145   4.624   2.830 -0.5395  0.6902  0.7390
  336SOL    HW1 1158   3.232   4.586   2.801 -1.4341 -0.3799 -0.6826
  336SOL    HW2 1159   3.103   4.565   2.900 -0.8801  0.2886  0.2010
  337SOL     OW 1160   1.325   2.348   1.481  0.7794 -0.0086 -0.1131
  337SOL    HW1 1161   1.351   2.343   1.578  2.2175 -0.9167 -0.5171
  337SOL    HW2 1162   1.229   2.375   1.474  0.8129  0.6866  1.5429
  338SOL     OW 1163   3.981   4.890   2.695 -0.3672 -0.2146  0.2667
  338SOL    HW1 1164   3.978   4.831   2.776 -0.1900  0.6826  0.9465
  338SOL    HW2 1165   4.074   4.925   2.684 -0.4195 -0.2452 -0.2661
  339SOL     OW 1166   4.181   3.742   4.324  0.5697  0.1133  0.7630
  339SOL    HW1 1167   4.117   3.727   4.400  0.7459  1.7451  1.2693
  339SOL    HW2 1168   4.132   3.730   4.238 -0.5658  1.7060  1.1355
  340SOL     OW 1169   0.158   0.328   0.531 -0.3069  0.1855 -0.0564
  340SOL    HW1 1170   0.200   0.238   0.528 -0.8200 -0.0806  0.6375
  340SOL    HW2 1171   0.151   0.365   0.438  0.5694 -0.1734 -0.2704
  341SOL     OW 1172   1.324   4.894   3.815 -0.0991 -0.3450  0.1320
  341SOL    HW1 1173   1.353   4.803   3.786  0.3945  0.1980 -1.1411
  341SOL    HW2 1174   1.271   4.937   3.742  0.1078  0.5801  0.5161
  342SOL     OW 1175   0.891   4.651   1.128  0.2111 -0.1897  0.1235
  342SOL    HW1 1176   0.828   4.634   1.204  0.3586  2.2675  0.8507
  342SOL    HW2 1177   0.845   4.707   1.059  0.3607 -1.6811 -1.2445
  343SOL     OW 1178   4.585   3.612   0.509 -0.1248 -0.4532  0.5428
  343SOL    HW1 1179   4.490   3.618   0.536 -0.2473 -0.0931  0.0589
  343SOL    HW2 1180   4.595   3.544   0.436 -0.1690  0.1672 -0.0508
  344SOL     OW 1181   1.417   1.960   1.118  0.3536 -0.0196  0.2998
  344SOL    HW1 1182   1.449   2.021   1.191  0.1495 -0.3467  0.6617
  344SOL    HW2 1183   1.456   1.990   1.031  0.8788  0.1636  0.5939
  345SOL     OW 1184   0.633   2.177   1.488  0.4289 -0.3467  0.3229
  345SOL    HW1 1185   0.564   2.109   1.514 -0.1979  0.6341  1.3316
  345SOL    HW2 1186   0.723   2.146   1.520  0.0419 -0.3789  1.4548
  346SOL     OW 1187   2.799   3.031   4.687 -0.5551 -0.3084 -0.7080
  346SOL    HW1 1188   2.715   3.043   4.740 -0.4776  0.0248 -0.6586
  346SOL    HW2 1189   2.780   3.050   4.591 -0.4789  0.0165 -0.6595
  347SOL     OW 1190   4.902   3.642   3.120 -0.6158  0.0190  0.3688
  347SOL    HW1 1191   4.897   3.638   3.020 -1.1168 -2.4122  0.4318
  347SOL    HW2 1192   4.980   3.697   3.147 -0.4184  0.6555 -1.3505
  348SOL     OW 1193   0.185   4.715   0.902 -0.1416  0.4572  0.3474
  348SOL    HW1 1194   0.195   4.759   0.813 -1.7529  1.8064  0.7868
  348SOL    HW2 1195   0.118   4.641   0.895  0.5029 -0.1211  0.2230
  349SOL     OW 1196   3.513   4.688   4.219  0.3341  0.4721 -0.2555
  349SOL    HW1 1197   3.436   4.732   4.173 -0.0880 -1.4635 -1.4952
  349SOL    HW2 1198   3.501   4.694   4.318  0.7906  3.9147 -0.2618
  350SOL     OW 1199   4.480   0.120   3.298  0.2473 -0.3909 -0.1354
  350SOL    HW1 1200   4.403   0.063   3.269  1.3233 -1.8380 -0.2417
  350SOL    HW2 1201   4.556   0.062   3.324  2.0506  0.9927 -1.9873
  351SOL     OW 1202   0.953   2.927   4.717 -0.2549  0.1781 -0.1149
  351SOL    HW1 1203   0.994   2.866   4.783 -0.2911  0.3545  0.0713
  351SOL    HW2 1204   1.015   3.004   4.699  1.2524 -1.4989 -2.7326
  352SOL     OW 1205   2.988   1.252   2.853 -0.3349  0.3962  0.2610
  352SOL    HW1 1206   3.071   1.301   2.877  0.6239 -1.6379  1.3874
  352SOL    HW2 1207   2.997   1.214   2.761  0.3366 -0.4404  0.6559
  353SOL     OW 1208   2.299   2.789   4.279 -0.1231 -0.8140  0.0714
  353SOL    HW1 1209   2.347   2.736   4.349  0.7778  0.2388  0.2747
  353SOL    HW2 1210   2.348   2.780   4.192  1.5507  1.6530  0.6574
  354SOL     OW 1211   0.958   4.568   3.224 -0.4311  0.3687 -0.0993
  354SOL    HW1 1212   0.950   4.494   3.156 -2.0266  0.6253 -0.2218
  354SOL    HW2 1213   1.049   4.565   3.265  0.3806 -0.1558 -1.8339
  355SOL     OW 1214   0.449   0.627   2.886 -0.0434  0.0682  0.0610
  355SOL    HW1 1215   0.547   0.611   2.883 -0.1866 -1.9937  2.8779
  355SOL    HW2 1216   0.408   0.599   2.799  1.7008  0.0523 -0.8027
  356SOL     OW 1217   1.582   3.087   3.590  0.0361  0.3742 -0.4069
  356SOL    HW1 1218   1.520   3.017   3.624 -0.0169  0.6939  0.1687
  356SOL    HW2 1219   1.531   3.169   3.567  0.0845  0.1960 -1.1850
  357SOL     OW 1220   4.099   1.868   3.000  0.0061 -0.4532  0.1912
  357SOL    HW1 1221   4.086   1.846   2.903  0.3122 -2.3906  0.5522
  357SOL    HW2 1222   4.127   1.964   3.008 -0.6097 -0.0805 -1.5787
  358SOL     OW 1223   0.540   0.851   4.088  0.0929  0.0633 -0.0818
  358SOL    HW1 1224   0.584   0.793   4.020 -0.5281 -1.9195  1.1210
  358SOL    HW2 1225   0.451   0.882   4.052  0.8063  1.0686 -1.0723
  359SOL     OW 1226   1.687   3.389   0.014 -0.2627 -0.4524  0.2019
  359SOL    HW1 1227   1.706   3.371  -0.082  0.6002 -0.4887  0.3745
  359SOL    HW2 1228   1.594   3.426   0.023  0.5354  2.1094 -0.9690
  360SOL     OW 1229   3.859   2.778   3.937  0.2199  0.1480  0.4893
  360SOL    HW1 1230   3.765   2.788   3.904  0.6990  0.9844 -0.6887
  360SOL    HW2 1231   3.886   2.861   3.986  0.8424  0.5534 -0.5122
  361SOL     OW 1232   1.723   2.006   2.712 -0.1102  0.4998 -0.6641
  361SOL    HW1 1233   1.741   2.104   2.716  0.9582  0.4151 -2.3098
  361SOL    HW2 1234   1.749   1.963   2.798  0.7297  1.4622 -0.4239
  362SOL     OW 1235   3.447   0.140   4.844  0.8048  0.2681 -0.4310
  362SOL    HW1 1236   3.499   0.067   4.890  0.8548 -1.3523 -2.8570
  362SOL    HW2 1237   3.450   0.223   4.899  2.9136 -0.8168  1.2435
  363SOL     OW 1238   2.209   0.915   4.064  0.4577  0.1558 -0.0832
  363SOL    HW1 1239   2.230   1.009   4.038 -0.6547 -0.1253 -2.2864
  363SOL    HW2 1240   2.117   0.891   4.032  0.4012 -1.4567  1.1157
  364SOL     OW 1241   3.814   3.321   0.110  0.0550  0.0802 -0.2983
  364SOL    HW1 1242   3.850   3.393   0.169  0.5513  0.3326 -0.8983
  364SOL    HW2 1243   3.757   3.259   0.164  0.1507  0.5500  0.3528
  365SOL     OW 1244   1.229   1.035   2.219 -0.3482 -0.5211 -0.0216
  365SOL    HW1 1245   1.267   1.081   2.139  0.8309 -0.3428  0.6164
  365SOL    HW2 1246   1.178   1.100   2.274  1.1891  0.0438  0.7993
  366SOL     OW 1247   0.452   4.510   1.700  0.3179 -0.4544  0.2621
  366SOL    HW1 1248   0.442   4.510   1.799  0.5760 -2.4096  0.3347
  366SOL    HW2 1249   0.543   4.474   1.676  1.1604  2.0972 -0.6709
  367SOL     OW 1250   1.406   3.193   3.252 -0.4815 -0.6329  0.0467
  367SOL    HW1 1251   1.481   3.220   3.314 -0.2950  0.6731 -0.7114
  367SOL    HW2 1252   1.327   3.252   3.269 -0.7996 -0.9842 -0.2224
  368SOL     OW 1253   4.748   3.853   4.518  0.0169 -0.1183  0.8335
  368SOL    HW1 1254   4.660   3.811   4.496 -0.1311  0.8150 -0.4753
  368SOL    HW2 1255   4.819   3.814   4.460 -0.3597  2.3139 -1.4048
  369SOL     OW 1256   4.969   0.550   2.871  0.1449  0.1321 -0.8456
  369SOL    HW1 1257   5.035   0.485   2.832 -0.9966 -2.4225  1.1360
  369SOL    HW2 1258   4.900   0.500   2.923 -0.9479  2.9917  0.6924
  370SOL     OW 1259   1.749   5.055   4.380  0.6461  0.1912 -0.5142
  370SOL    HW1 1260   1.760   5.000   4.298  0.3437 -0.5391 -0.0682
  370SOL    HW2 1261   1.662   5.105   4.376  0.4599 -0.1320 -0.4646
  371SOL     OW 1262   3.353   2.975   1.512 -0.2499  0.0575 -0.6434
  371SOL    HW1 1263   3.296   2.986   1.594 -0.2703  0.9026 -0.7726
  371SOL    HW2 1264   3.373   2.877   1.499  0.0403 -0.0614  0.5639
  372SOL     OW 1265   4.722   3.831   3.232 -0.6103 -0.1230  0.3236
  372SOL    HW1 1266   4.775   3.758   3.188 -0.6374 -0.9707  1.6560
  372SOL    HW2 1267   4.630   3.833   3.192 -0.1129  0.2875 -0.8603
  373SOL     OW 1268   0.359   4.167   2.359 -0.0218 -0.3361 -0.2447
  373SOL    HW1 1269   0.450   4.131   2.337 -0.0812 -0.7373  0.1524
  373SOL    HW2 1270   0.313   4.104   2.421 -1.0692 -0.7751 -1.4312
  374SOL     OW 1271   4.994   2.637   2.117  0.1887 -0.4951  0.0761
  374SOL    HW1 1272   4.989   2.648   2.018  0.6068  0.1050  0.1137
  374SOL    HW2 1273   5.085   2.603   2.142  0.4454  0.3436  0.3267
  375SOL     OW 1274   2.788   4.418   0.014 -0.6770  0.3330 -0.6859
  375SOL    HW1 1275   2.791   4.516   0.037 -1.0108  0.1370  0.2533
  375SOL    HW2 1276   2.819   4.405  -0.080  2.4333  1.0426  0.1302
  376SOL     OW 1277   4.039   1.138   3.372 -0.4327  0.0598 -0.1590
  376SOL    HW1 1278   3.972   1.159   3.301  0.2950  1.6230 -0.4127
  376SOL    HW2 1279   4.014   1.185   3.457 -0.5542 -0.7087  0.2451
  377SOL     OW 1280   1.000   1.596   2.050  0.3981  0.0604  0.9686
  377SOL    HW1 1281   1.016   1.621   1.955  0.1028  0.7337  1.0881
  377SOL    HW2 1282   1.067   1.642   2.108  1.6162 -1.6315  0.9515
  378SOL     OW 1283   4.344   2.538   1.032 -0.8311  0.4053 -0.4648
  378SOL    HW1 1284   4.375   2.628   1.002  0.9892  0.0715  0.2400
  378SOL    HW2 1285   4.309   2.486   0.954  2.7235 -0.0522 -1.9447
  379SOL     OW 1286   2.989   4.278   0.139  0.0222  0.0306 -0.1018
  379SOL    HW1 1287   2.951   4.202   0.192  0.6116  0.8840  1.6226
  379SOL    HW2 1288   2.914   4.327   0.094 -0.3366 -1.7795 -1.6445
  380SOL     OW 1289   2.920   3.050   2.507  0.6076  0.3421  0.3290
  380SOL    HW1 1290   2.844   3.087   2.560  0.3386 -0.3002  0.4063
  380SOL    HW2 1291   2.885   2.989   2.435  1.0209  0.4277  0.0500
  381SOL     OW 1292   4.939   4.209   1.621 -0.3584  0.2209 -0.4635
  381SOL    HW1 1293   5.014   4.225   1.685  1.2929  2.1002 -2.6930
  381SOL    HW2 1294   4.968   4.141   1.553 -0.6950  0.9005 -1.2964
  382SOL     OW 1295   1.050   0.948   1.955 -0.2741  0.1995 -0.1478
  382SOL    HW1 1296   1.112   0.984   1.886  1.7056 -0.2678  1.2768
  382SOL    HW2 1297   1.096   0.874   2.005 -1.8591  0.0915  1.2392
  383SOL     OW 1298   2.832   3.076   4.138  0.3263  0.2624  0.2098
  383SOL    HW1 1299   2.919   3.045   4.099  0.3929  1.1867 -0.3985
  383SOL    HW2 1300   2.849   3.148   4.205  0.0582  0.1762  0.3714
  384SOL     OW 1301   2.287   2.939   2.444  0.0706 -0.1736  0.6210
  384SOL    HW1 1302   2.238   2.853   2.428  0.9601 -0.1915 -2.9773
  384SOL    HW2 1303   2.223   3.015   2.434 -0.2657 -0.3360  1.4776
  385SOL     OW 1304   1.515   1.300   1.049  0.3864 -0.2832  0.1757
  385SOL    HW1 1305   1.508   1.230   0.978 -0.1027  1.5025 -1.6355
  385SOL    HW2 1306   1.429   1.304   1.099 -0.5356  0.6663 -1.3997
  386SOL     OW 1307   2.573   2.490   0.926 -0.5064  0.8207 -0.2007
  386SOL    HW1 1308   2.580   2.428   0.848 -1.3404  0.1678  0.2339
  386SOL    HW2 1309   2.612   2.447   1.007 -1.9908  0.4283  0.3384
  387SOL     OW 1310   1.467   2.174   1.287 -0.3319  0.1656 -0.1090
  387SOL    HW1 1311   1.421   2.213   1.367  0.9343 -0.2098  0.8219
  387SOL    HW2 1312   1.535   2.239   1.253 -0.8863  0.3380 -0.9182
  388SOL     OW 1313   1.001   2.364   4.600  0.1411  0.0111  0.2365
  388SOL    HW1 1314   0.906   2.394   4.587 -0.2524 -1.2483  0.0510
  388SOL    HW2 1315   1.063   2.433   4.565 -0.7138  0.7633  0.1667
  389SOL     OW 1316   4.290   4.966   1.308  0.4192 -0.0206  0.0519
  389SOL    HW1 1317   4.198   4.983   1.344  0.1543 -0.4729 -0.3912
  389SOL    HW2 1318   4.354   4.954   1.384  0.1943  0.7083  0.3629
  390SOL     OW 1319   0.610   1.596   2.893  0.5750 -0.2830 -0.5711
  390SOL    HW1 1320   0.519   1.609   2.852  0.9270  0.8557 -1.0616
  390SOL    HW2 1321   0.608   1.626   2.988  0.8272  1.4608 -1.0719
  391SOL     OW 1322   4.192   3.446   3.703 -0.8960  0.1989 -0.0319
  391SOL    HW1 1323   4.204   3.404   3.613  0.7426  0.3118  0.1144
  391SOL    HW2 1324   4.218   3.542   3.699  0.7929 -0.1769  0.8990
  392SOL     OW 1325   0.992   4.286   3.149 -0.2419  0.5242 -0.2595
  392SOL    HW1 1326   1.084   4.247   3.145  0.6307  2.5551 -1.9521
  392SOL    HW2 1327   0.935   4.231   3.209  1.2422 -2.5031 -1.4003
  393SOL     OW 1328   1.489   0.727   2.766 -0.4766 -0.4126 -0.2500
  393SOL    HW1 1329   1.491   0.697   2.861 -0.5996 -1.7143 -0.6404
  393SOL    HW2 1330   1.412   0.789   2.752 -1.1990 -1.1871  0.2296
  394SOL     OW 1331   3.637   4.762   1.445  0.0423  0.1829 -0.6279
  394SOL    HW1 1332   3.683   4.689   1.497  0.6656  0.3976 -0.8735
  394SOL    HW2 1333   3.544   4.773   1.480  0.2012 -0.1941 -0.0604
  395SOL     OW 1334   2.923   1.605   2.053  0.4117 -0.3162  0.1222
  395SOL    HW1 1335   2.843   1.611   2.114  0.1565  0.1839 -0.2551
  395SOL    HW2 1336   2.943   1.695   2.016 -0.6167 -0.9104 -2.0302
  396SOL     OW 1337   1.393   4.633   2.463  0.3395 -0.5840  0.5385
  396SOL    HW1 1338   1.416   4.671   2.552  1.2377  0.1705 -0.0051
  396SOL    HW2 1339   1.449   4.675   2.392 -0.1822 -1.3503 -0.3650
  397SOL     OW 1340   3.949   3.373   2.333  0.0266 -0.4517 -0.4237
  397SOL    HW1 1341   3.960   3.330   2.243 -1.1087 -0.0870 -0.7458
  397SOL    HW2 1342   4.020   3.443   2.344 -1.3894  1.4008 -2.1855
  398SOL     OW 1343   2.963   1.797   2.630  0.4461 -0.3436  0.3859
  398SOL    HW1 1344   3.028   1.721   2.639  1.0099 -0.2100 -1.9611
  398SOL    HW2 1345   2.995   1.860   2.559 -1.8126  0.1836 -0.2392
  399SOL     OW 1346   4.206   1.731   4.277 -0.1011  0.0622  0.1690
  399SOL    HW1 1347   4.210   1.637   4.242 -2.4411 -0.0913  0.1635
  399SOL    HW2 1348   4.216   1.729   4.377 -0.6852 -0.2795  0.2302
  400SOL     OW 1349   4.448   0.856   4.097  0.2522 -0.3929 -0.3860
  400SOL    HW1 1350   4.382   0.927   4.123 -0.2575 -0.7468 -0.7049
  400SOL    HW2 1351   4.491   0.880   4.010  0.8150  0.0118 -0.0100
  401SOL     OW 1352   4.605   5.079   0.239  0.0157 -0.1285  0.5176
  401SOL    HW1 1353   4.634   5.168   0.276  2.1437 -1.8491  3.4247
  401SOL    HW2 1354   4.649   5.064   0.151  1.8808  0.6385  1.2548
  402SOL     OW 1355   0.968   4.908   0.317 -0.9171  0.0795 -0.6338
  402SOL    HW1 1356   0.943   4.947   0.405  0.0204  1.3405 -0.9014
  402SOL    HW2 1357   0.908   4.943   0.246 -1.3690 -0.5690 -0.5819
  403SOL     OW 1358   0.481   3.548   2.871 -0.1407  0.2972 -0.4092
  403SOL    HW1 1359   0.418   3.619   2.840 -0.3520  0.3041  0.0287
  403SOL    HW2 1360   0.525   3.577   2.956  0.0526  0.0600 -0.4264
  404SOL     OW 1361   4.397   3.862   2.500 -0.8116  0.6866  0.2369
  404SOL    HW1 1362   4.311   3.859   2.448 -0.1286 -1.1817 -0.8951
  404SOL    HW2 1363   4.382   3.828   2.592 -1.2663  0.1476 -0.0292
  405SOL     OW 1364   2.035   1.940   4.346 -0.5002  0.1362 -0.4616
  405SOL    HW1 1365   2.123   1.985   4.331  0.2677 -0.6000  1.4278
  405SOL    HW2 1366   1.974   2.001   4.396  0.0066 -0.3390  0.7799
  406SOL     OW 1367   2.700   3.989   1.909 -0.5653 -0.7273  0.1990
  406SOL    HW1 1368   2.764   4.037   1.969  0.9635 -1.7339 -0.5631
  406SOL    HW2 1369   2.648   4.055   1.855  2.9487  0.2194 -2.3564
  407SOL     OW 1370   3.506   0.004   0.150  0.3447 -0.1017 -0.0587
  407SOL    HW1 1371   3.582   0.065   0.171  0.3796 -0.4605  0.8745
  407SOL    HW2 1372   3.420   0.049   0.173  0.3815 -0.4856  0.8461
  408SOL     OW 1373   2.400   1.751   1.725  0.3966  0.2789  0.3096
  408SOL    HW1 1374   2.327   1.782   1.786 -1.9009 -0.3963 -1.9237
  408SOL    HW2 1375   2.440   1.666   1.761 -0.6299  0.1033  1.0651
  409SOL     OW 1376   4.758   2.017   2.368  0.1380  0.0113  0.4124
  409SOL    HW1 1377   4.723   1.991   2.278 -0.4695 -1.6999  1.1023
  409SOL    HW2 1378   4.698   2.085   2.409 -0.4349 -0.3193  0.1367
  410SOL     OW 1379   3.917   1.282   3.573  0.3091  0.0739  0.7125
  410SOL    HW1 1380   3.879   1.371   3.548  0.2549 -0.3991 -0.9415
  410SOL    HW2 1381   3.844   1.215   3.583  0.5536 -0.4852 -1.0211
  411SOL     OW 1382   4.118   1.589   0.720 -0.6489  0.0758 -0.3429
  411SOL    HW1 1383   4.183   1.541   0.780  0.0338  2.1623  0.6902
  411SOL    HW2 1384   4.144   1.575   0.625  1.4571  0.9658  0.0460
  412SOL     OW 1385   1.097   3.466   1.532  0.3031  0.0604  0.3252
  412SOL    HW1 1386   1.159   3.501   1.602 -1.5383  2.0652  1.0623
  412SOL    HW2 1387   1.126   3.498   1.443  0.6160  0.5677  0.6048
  413SOL     OW 1388   4.837   1.643   3.537 -0.2600  0.3802  0.1882
  413SOL    HW1 1389   4.817   1.734   3.498 -0.2382  0.3997  0.2228
  413SOL    HW2 1390   4.934   1.638   3.561 -0.8002  1.4163  2.9781
  414SOL     OW 1391   5.059   4.816   4.192  0.0510 -0.4829 -0.2077
  414SOL    HW1 1392   4.991   4.770   4.135  0.2492 -0.2096 -0.6729
  414SOL    HW2 1393   5.014   4.885   4.248 -0.5476 -2.4219  1.8520
  415SOL     OW 1394   5.110   4.772   4.773  0.2495 -0.0527  0.0072
  415SOL    HW1 1395   5.090   4.753   4.869 -0.5574  0.6290 -0.0140
  415SOL    HW2 1396   5.194   4.724   4.746  0.0064 -0.9496  0.8045
  416SOL     OW 1397   3.846   1.314   4.871  0.0229  0.7157  0.0804
  416SOL    HW1 1398   3.795   1.375   4.932 -0.4378  1.9746 -1.4915
  416SOL    HW2 1399   3.879   1.365   4.792  0.9498 -0.7732 -0.5488
  417SOL     OW 1400   0.377   4.429   2.307  0.3248  0.5906 -0.5008
  417SOL    HW1 1401   0.374   4.330   2.319 -2.7716  0.5295 -0.9075
  417SOL    HW2 1402   0.405   4.473   2.392  0.6473 -0.5868  0.0143
  418SOL     OW 1403   2.286   2.073   2.858  0.7183 -0.3952  0.1979
  418SOL    HW1 1404   2.368   2.066   2.916  0.6815 -0.0313  0.3007
  418SOL    HW2 1405   2.313   2.073   2.762  0.9689  0.9864  0.2378
  419SOL     OW 1406   3.557   0.770   2.306  0.4156 -0.5358  0.0520
  419SOL    HW1 1407   3.584   0.825   2.227  2.4472 -0.9055  0.4334
  419SOL    HW2 1408   3.512   0.687   2.275  1.1222 -0.6457 -0.7320
  420SOL     OW 1409   2.812   1.683   2.391 -0.3092 -0.2627  0.1636
  420SOL    HW1 1410   2.759   1.637   2.462  0.2186 -0.5242  0.3916
  420SOL    HW2 1411   2.793   1.781   2.392  0.1820 -0.1687  1.0954
  421SOL     OW 1412   4.990   1.898   2.386 -0.6231  0.3995 -0.2044
  421SOL    HW1 1413   5.051   1.960   2.435  0.9374  0.6015 -2.2365
  421SOL    HW2 1414   4.896   1.932   2.391 -0.0014  2.2204 -0.1910
  422SOL     OW 1415   3.793   5.007   4.908  0.1587 -0.0020 -0.2346
  422SOL    HW1 1416   3.857   4.996   4.984  0.3092  2.0991 -0.0032
  422SOL    HW2 1417   3.704   5.039   4.943 -0.6460 -1.5997 -0.6974
  423SOL     OW 1418   0.758   2.534   1.940  0.1440 -0.3070 -0.5975
  423SOL    HW1 1419   0.707   2.615   1.971 -0.4965 -1.1737  0.6974
  423SOL    HW2 1420   0.852   2.540   1.972  0.3066  0.2590 -1.1426
  424SOL     OW 1421   4.520   1.667   4.502 -0.5021 -0.0859  0.2672
  424SOL    HW1 1422   4.562   1.578   4.520 -0.8799 -0.4052 -0.4156
  424SOL    HW2 1423   4.424   1.655   4.478 -0.2501  0.3911 -1.0589
  425SOL     OW 1424   3.207   1.459   1.486 -0.4780  0.2199 -0.0641
  425SOL    HW1 1425   3.297   1.417   1.497 -1.2299 -1.2429  0.9384
  425SOL    HW2 1426   3.211   1.528   1.414  1.1651 -0.6639 -0.8957
  426SOL     OW 1427   0.578   4.336   3.720 -0.3974 -0.4143 -0.4186
  426SOL    HW1 1428   0.583   4.424   3.672 -0.8598  0.0025  0.2682
  426SOL    HW2 1429   0.670   4.297   3.727 -0.0600  0.4235 -0.0040
  427SOL     OW 1430   0.749   0.383   2.714  0.2552 -0.6672 -0.5209
  427SOL    HW1 1431   0.789   0.396   2.623  3.4356  0.1667  0.8407
  427SOL    HW2 1432   0.715   0.290   2.723  0.8267 -1.0753 -2.2470
  428SOL     OW 1433   1.081   2.655   4.162 -0.1326  0.6697  0.6964
  428SOL    HW1 1434   0.999   2.600   4.182 -0.8550  1.8990  1.2627
  428SOL    HW2 1435   1.157   2.624   4.219 -0.3651 -0.0975  0.6003
  429SOL     OW 1436   2.391   2.940   0.873 -0.6077 -0.2575 -0.3017
  429SOL    HW1 1437   2.490   2.937   0.863 -0.6066  0.3788 -0.5782
  429SOL    HW2 1438   2.367   3.015   0.935 -0.8870 -0.8142  0.2715
  430SOL     OW 1439   0.001   3.182   2.800 -0.1954  0.2214 -0.5886
  430SOL    HW1 1440   0.091   3.140   2.803  0.0170  0.6499 -0.9070
  430SOL    HW2 1441  -0.022   3.219   2.890  0.0923  0.4057 -0.5889
  431SOL     OW 1442   4.566   4.207   3.468 -0.0879  0.3223 -0.0885
  431SOL    HW1 1443   4.526   4.193   3.377 -0.1214 -0.9399  0.0976
  431SOL    HW2 1444   4.536   4.133   3.529  2.9646 -1.0765 -0.0846
  432SOL     OW 1445   2.492   0.994   0.728 -0.3751 -0.7059 -0.2800
  432SOL    HW1 1446   2.472   0.923   0.660 -2.4463 -2.0218  1.5555
  432SOL    HW2 1447   2.541   0.953   0.805 -3.1867 -0.7118  1.6515
  433SOL     OW 1448   0.434   1.138   2.042 -0.0518 -0.6135 -0.1509
  433SOL    HW1 1449   0.346   1.170   2.007  0.2655 -0.0524 -0.4427
  433SOL    HW2 1450   0.420   1.054   2.096 -0.7833 -0.4175 -0.0294
  434SOL     OW 1451   2.390   4.412   0.512  0.7577 -0.2038  0.7133
  434SOL    HW1 1452   2.294   4.383   0.511  1.0027 -1.0818  1.0221
  434SOL    HW2 1453   2.443   4.351   0.452  1.1180  0.2874  0.5313
  435SOL     OW 1454   1.668   3.310   0.954  0.4576 -0.2763 -0.7444
  435SOL    HW1 1455   1.743   3.258   0.913 -0.8272 -1.9778 -1.0131
  435SOL    HW2 1456   1.699   3.349   1.041  2.8264  2.3071 -2.5632
  436SOL     OW 1457   1.627   0.229   1.843  0.1247  0.8890 -0.0476
  436SOL    HW1 1458   1.675   0.145   1.868  0.1286  0.9206  0.0529
  436SOL    HW2 1459   1.556   0.208   1.776 -0.3932  0.6734  0.5543
  437SOL     OW 1460   1.327   2.519   3.925  0.1125  0.2161  0.4416
  437SOL    HW1 1461   1.236   2.512   3.884 -1.0065  0.9015  2.6520
  437SOL    HW2 1462   1.397   2.503   3.855 -1.6053  2.5960 -1.9980
  438SOL     OW 1463   2.408   2.245   0.020 -0.4246 -0.6708 -0.3352
  438SOL    HW1 1464   2.444   2.271  -0.070  2.3325 -2.2570  0.1854
  438SOL    HW2 1465   2.417   2.322   0.083 -0.3901 -0.2269 -0.8685
  439SOL     OW 1466   4.044   2.044   1.681  0.1438 -0.5454 -0.3663
  439SOL    HW1 1467   4.121   2.092   1.722 -0.8149  0.2932  0.5048
  439SOL    HW2 1468   4.053   1.946   1.699  1.2644 -0.5215 -0.7345
  440SOL     OW 1469   2.132   2.156   5.130  0.1676 -0.9545  0.0692
  440SOL    HW1 1470   2.227   2.146   5.160 -0.2547 -1.9294  1.1793
  440SOL    HW2 1471   2.088   2.230   5.181  0.7577  0.6213 -1.6224
  441SOL     OW 1472   1.474   5.062   4.838 -0.1610 -0.1599  0.3355
  441SOL    HW1 1473   1.485   5.038   4.934 -0.7875 -0.1419  0.4191
  441SOL    HW2 1474   1.527   5.144   4.817 -0.2216 -0.0187  0.7286
  442SOL     OW 1475   1.545   1.595   3.467  0.5147  0.1099  0.6171
  442SOL    HW1 1476   1.504   1.575   3.556 -0.2375  0.5451  0.3804
  442SOL    HW2 1477   1.496   1.671   3.424  0.3356 -0.6367 -0.5440
  443SOL     OW 1478   3.914   3.082   4.349  0.5996 -0.3577  0.5153
  443SOL    HW1 1479   3.954   3.009   4.405 -0.8143 -1.0349  0.6856
  443SOL    HW2 1480   3.955   3.170   4.374  2.5275 -1.1049  0.1169
  444SOL     OW 1481   0.908   4.161   0.612  0.6306  0.2097 -0.3701
  444SOL    HW1 1482   0.901   4.241   0.551  0.0278  1.6921  1.5510
  444SOL    HW2 1483   0.823   4.152   0.664  1.7999  0.1339  1.5989
  445SOL     OW 1484   3.304   0.867   4.257  0.3888  0.2351 -0.0491
  445SOL    HW1 1485   3.293   0.812   4.175  1.0685  0.4641 -0.3041
  445SOL    HW2 1486   3.283   0.963   4.237 -0.1298  0.1819  0.2225
  446SOL     OW 1487   1.798   0.248   3.678 -0.5147 -0.5433  0.0234
  446SOL    HW1 1488   1.729   0.232   3.748 -1.4523 -0.6008 -0.8766
  446SOL    HW2 1489   1.844   0.162   3.656  1.2306 -0.1757  1.9740
  447SOL     OW 1490   1.978   3.961   1.581  0.3601  0.0777 -0.9252
  447SOL    HW1 1491   1.982   3.888   1.649 -2.5753  0.7893  0.2021
  447SOL    HW2 1492   1.889   3.959   1.535 -0.2270  3.3709 -0.2068
  448SOL     OW 1493   4.805   1.012   4.291  0.5044 -0.0408  0.1032
  448SOL    HW1 1494   4.732   1.077   4.272  0.7175 -0.4075 -2.3405
  448SOL    HW2 1495   4.832   1.018   4.387 -1.1332  1.7251  0.5016
  449SOL     OW 1496   1.583   3.533   3.025  0.5041  0.0655 -0.6611
  449SOL    HW1 1497   1.496   3.537   2.975 -0.2401 -1.8025  0.3856
  449SOL    HW2 1498   1.585   3.607   3.092 -0.2614  0.1553 -0.7281
  450SOL     OW 1499   0.349   3.296   5.039 -0.0060 -0.6120 -0.1282
  450SOL    HW1 1500   0.445   3.308   5.064  0.7150 -0.8913 -2.5168
  450SOL    HW2 1501   0.301   3.383   5.046  1.5194  0.6006 -2.9598
  451SOL     OW 1502   2.222   2.917   2.934 -0.2375 -0.1640  0.2461
  451SOL    HW1 1503   2.231   2.867   2.848  3.0743  0.3384  0.1832
  451SOL    HW2 1504   2.289   2.883   3.000 -1.1486  1.0204  1.8660
  452SOL     OW 1505   2.747   3.712   2.548  0.1065  0.3416 -0.0413
  452SOL    HW1 1506   2.676   3.735   2.613 -1.0975  0.4770 -1.3494
  452SOL    HW2 1507   2.734   3.764   2.464  0.7104 -0.9121 -0.9519
  453SOL     OW 1508   0.023   4.108   1.087 -0.3128  0.5996 -0.1801
  453SOL    HW1 1509   0.078   4.185   1.118 -1.0425  0.3742  1.8426
  453SOL    HW2 1510  -0.000   4.120   0.990  0.3197  2.4575 -0.1392
  454SOL     OW 1511   5.068   0.789   3.622  0.3196  0.0545  0.4132
  454SOL    HW1 1512   5.034   0.768   3.714 -1.6667  0.6890 -0.1388
  454SOL    HW2 1513   5.155   0.839   3.629  0.7324 -0.8197  1.8990
  455SOL     OW 1514   4.145   4.157   0.586  0.3880  0.0032  0.2689
  455SOL    HW1 1515   4.142   4.120   0.493 -2.1344  1.7728 -0.4438
  455SOL    HW2 1516   4.206   4.236   0.588  1.8309 -1.0723  0.6036
  456SOL     OW 1517   1.895   1.378   3.885 -0.3022  0.0153 -0.3341
  456SOL    HW1 1518   1.985   1.382   3.929  0.2457  0.1626 -1.4409
  456SOL    HW2 1519   1.905   1.392   3.787 -1.5174 -0.2238 -0.5077
  457SOL     OW 1520   3.830   4.614   3.592  0.0030  0.6560  0.0443
  457SOL    HW1 1521   3.854   4.691   3.651  0.8806  2.2287 -2.1997
  457SOL    HW2 1522   3.793   4.649   3.506  0.5918 -1.4372 -1.1293
  458SOL     OW 1523   4.834   3.317   0.003 -0.1862  0.7735  0.4151
  458SOL    HW1 1524   4.778   3.263   0.065  0.2432  0.1942  0.3048
  458SOL    HW2 1525   4.920   3.269  -0.015  0.0398  1.3161  0.0147
  459SOL     OW 1526   1.205   4.597   3.365  0.4157 -0.7459 -0.0586
  459SOL    HW1 1527   1.276   4.586   3.296  1.0354 -1.5179  0.6882
  459SOL    HW2 1528   1.184   4.694   3.375  0.6410 -0.5856 -0.9936
  460SOL     OW 1529   2.095   1.374   3.364 -0.5776 -0.0688 -0.1771
  460SOL    HW1 1530   2.149   1.401   3.443  0.1809 -2.5257  0.2006
  460SOL    HW2 1531   2.124   1.285   3.331 -2.7889 -0.4038 -1.4871
  461SOL     OW 1532   2.553   3.038   0.598 -0.3015  0.1791 -0.3178
  461SOL    HW1 1533   2.468   3.083   0.628 -0.7014 -1.0879  0.5286
  461SOL    HW2 1534   2.575   2.963   0.661  0.5176 -0.6183 -1.5190
  462SOL     OW 1535   1.287   3.085   4.456 -0.6618 -0.6116  0.5999
  462SOL    HW1 1536   1.255   2.991   4.465 -2.4764  0.0023  0.9514
  462SOL    HW2 1537   1.380   3.085   4.419 -0.1682 -2.5618  1.6919
  463SOL     OW 1538   4.092   0.344   1.053 -0.5465 -0.4350 -0.0458
  463SOL    HW1 1539   4.150   0.415   1.093 -1.2523 -0.3406  0.8373
  463SOL    HW2 1540   3.998   0.377   1.046 -0.3900 -0.2544 -2.2864
  464SOL     OW 1541   2.293   3.118   4.347 -0.1555 -0.4998 -0.5089
  464SOL    HW1 1542   2.239   3.051   4.399  0.5776 -1.4055 -0.8756
  464SOL    HW2 1543   2.259   3.122   4.253 -0.8513  0.4140 -0.2321
  465SOL     OW 1544   0.689   3.130   2.657  0.0329  0.3137 -0.0838
  465SOL    HW1 1545   0.710   3.159   2.563  2.4035  0.0902  0.3096
  465SOL    HW2 1546   0.687   3.209   2.717  1.2174  0.2198  0.1021
  466SOL     OW 1547   1.750   4.889   2.665  0.3072 -0.1641 -0.6072
  466SOL    HW1 1548   1.659   4.850   2.682 -0.1994  1.0020 -0.5485
  466SOL    HW2 1549   1.740   4.974   2.612  1.1623  1.2601  1.4049
  467SOL     OW 1550   5.049   4.661   3.843  0.0746 -0.2839  0.1783
  467SOL    HW1 1551   4.983   4.693   3.910  0.7995  0.1596  0.7020
  467SOL    HW2 1552   5.072   4.736   3.780 -1.6633 -1.0720 -1.4915
  468SOL     OW 1553   3.260   4.728   4.155  0.0707  0.1803 -0.3028
  468SOL    HW1 1554   3.184   4.671   4.187 -1.0177  2.9630  2.6150
  468SOL    HW2 1555   3.224   4.803   4.100  0.9641  0.4045 -0.5904
  469SOL     OW 1556   4.023   0.656   4.958  0.1318  0.1043 -0.2890
  469SOL    HW1 1557   3.950   0.704   4.910 -1.5437  0.2759  2.2531
  469SOL    HW2 1558   4.037   0.566   4.915 -2.4324 -0.4378 -0.1709
  470SOL     OW 1559   4.929   2.742   4.815 -0.4452 -0.4754 -0.0406
  470SOL    HW1 1560   5.011   2.696   4.852 -0.3308 -0.1417  0.1232
  470SOL    HW2 1561   4.848   2.707   4.862 -0.3883 -0.7414 -0.1389
  471SOL     OW 1562   4.959   0.486   2.292  0.3675 -0.2610 -0.0490
  471SOL    HW1 1563   5.019   0.507   2.215  0.2750  0.3088  0.0300
  471SOL    HW2 1564   4.865   0.474   2.260  0.6196 -1.9323 -0.2867
  472SOL     OW 1565   2.918   4.456   2.225 -0.1192  0.1361  0.5269
  472SOL    HW1 1566   2.955   4.455   2.132  0.9778  2.2990  0.8894
  472SOL    HW2 1567   2.830   4.409   2.226 -0.5343  0.7582 -1.7656
  473SOL     OW 1568   2.474   3.351   3.012 -0.4213 -0.1291 -0.4600
  473SOL    HW1 1569   2.512   3.259   3.004 -1.2074 -0.3489 -1.8710
  473SOL    HW2 1570   2.452   3.370   3.108 -0.5018 -1.5082 -0.1921
  474SOL     OW 1571   1.442   0.996   1.593 -0.0310 -0.1649 -0.1020
  474SOL    HW1 1572   1.514   1.036   1.649  2.6967 -1.5034 -2.4469
  474SOL    HW2 1573   1.438   1.044   1.505 -2.6142  0.3703  0.2184
  475SOL     OW 1574   0.237   0.016   4.849 -0.2101  0.1841 -0.5717
  475SOL    HW1 1575   0.207  -0.025   4.936  1.6401  0.7561  0.3807
  475SOL    HW2 1576   0.250   0.115   4.862  0.6041  0.1879 -1.3537
  476SOL     OW 1577   2.329   3.217   0.609  0.0596  0.2579  0.0497
  476SOL    HW1 1578   2.256   3.259   0.662  0.0484  0.3823 -0.0628
  476SOL    HW2 1579   2.303   3.215   0.513 -0.0793 -0.3127  0.0988
  477SOL     OW 1580   3.701   0.079   1.227  0.3636 -0.0834 -0.6888
  477SOL    HW1 1581   3.680  -0.000   1.284  1.2895 -1.0080 -1.5917
  477SOL    HW2 1582   3.798   0.079   1.204  0.7358  2.1684  0.5232
  478SOL     OW 1583   0.538   0.687   3.542 -0.4353 -0.2060  0.2213
  478SOL    HW1 1584   0.508   0.730   3.627 -1.1697 -0.1260 -0.0703
  478SOL    HW2 1585   0.634   0.709   3.526 -0.5981  0.7224  0.4498
  479SOL     OW 1586   3.136   1.462   1.984 -0.0536 -0.0468  0.4180
  479SOL    HW1 1587   3.112   1.425   1.895  1.6516  0.1336 -0.1419
  479SOL    HW2 1588   3.068   1.531   2.011 -1.0492 -0.7071 -0.3158
  480SOL     OW 1589   4.619   4.388   4.387  0.2692  0.0999 -0.2002
  480SOL    HW1 1590   4.656   4.295   4.392 -1.2877 -0.5070  0.3981
  480SOL    HW2 1591   4.596   4.420   4.478 -0.9525  0.3441 -0.5842
  481SOL     OW 1592   0.017   4.660   2.853 -0.2206  0.2749  0.2187
  481SOL    HW1 1593   0.038   4.565   2.831 -1.1114 -0.4719  2.3340
  481SOL    HW2 1594  -0.068   4.664   2.907 -0.3998  2.3132 -0.1318
  482SOL     OW 1595   4.852   4.061   3.145 -0.2159 -0.0375 -0.0305
  482SOL    HW1 1596   4.939   4.039   3.190 -0.5234 -1.3584 -0.0490
  482SOL    HW2 1597   4.782   3.995   3.174 -1.7106  2.0166  1.3863
  483SOL     OW 1598   3.726   4.101   4.688 -0.8433 -0.2008  0.0617
  483SOL    HW1 1599   3.754   4.018   4.639 -1.2657 -0.8602  0.8911
  483SOL    HW2 1600   3.676   4.074   4.771 -0.4838  0.8769  0.6440
  484SOL     OW 1601   0.018   5.004   3.406  0.0133  0.0374  0.7194
  484SOL    HW1 1602  -0.078   4.979   3.412  0.0397 -0.0676  0.7053
  484SOL    HW2 1603   0.033   5.061   3.325 -0.1399  0.5234  1.0251
  485SOL     OW 1604   1.450   5.124   1.727  0.0451 -0.2072 -0.9524
  485SOL    HW1 1605   1.429   5.049   1.664  0.0696 -0.2361 -0.9251
  485SOL    HW2 1606   1.385   5.199   1.710 -2.8540 -1.8300  1.8881
  486SOL     OW 1607   1.520   3.981   2.082 -0.3036  0.2483  0.2883
  486SOL    HW1 1608   1.438   3.930   2.110  0.6264  0.3506  3.6037
  486SOL    HW2 1609   1.570   3.928   2.013 -0.0579 -2.8520  2.6168
  487SOL     OW 1610   4.673   1.884   1.682  0.2657 -0.7861 -0.0059
  487SOL    HW1 1611   4.692   1.948   1.756  0.5098 -0.7761 -0.0776
  487SOL    HW2 1612   4.716   1.916   1.598 -1.1308 -0.0746 -0.4929
  488SOL     OW 1613   3.549   3.406   4.915  0.1198  0.3030 -0.0767
  488SOL    HW1 1614   3.505   3.324   4.953 -0.6575  0.5694 -0.3782
  488SOL    HW2 1615   3.634   3.381   4.869  1.2882  0.0060  2.1196
  489SOL     OW 1616   2.884   1.663   2.899  0.4112 -0.0590  0.1974
  489SOL    HW1 1617   2.911   1.716   2.819  0.3134  0.2602  0.3759
  489SOL    HW2 1618   2.965   1.625   2.943  0.4606 -0.2830 -0.0872
  490SOL     OW 1619   0.977   1.401   0.446  0.1631 -0.0667  0.1116
  490SOL    HW1 1620   0.883   1.411   0.478  1.2543  0.9729  3.3715
  490SOL    HW2 1621   1.019   1.491   0.437  1.1166 -0.5598 -0.4580
  491SOL     OW 1622   2.328   0.385   4.050 -0.0500 -0.2125  0.1907
  491SOL    HW1 1623   2.275   0.464   4.021 -2.4058 -1.2171  1.4441
  491SOL    HW2 1624   2.426   0.406   4.045 -0.5831  2.4926 -0.1736
  492SOL     OW 1625   1.069   0.324   1.621 -0.2067  0.2374 -0.0373
  492SOL    HW1 1626   1.036   0.351   1.531 -1.8466  0.2622  0.5218
  492SOL    HW2 1627   1.070   0.403   1.681 -0.3563 -0.0120  0.2990
  493SOL     OW 1628   0.821   1.123   3.447 -0.0253  0.1983 -0.0559
  493SOL    HW1 1629   0.908   1.073   3.438 -0.1624 -0.1860  0.6995
  493SOL    HW2 1630   0.817   1.195   3.377  0.8920  0.2099 -0.1104
  494SOL     OW 1631   1.731   1.608   3.889 -1.2092 -0.3716  0.2746
  494SOL    HW1 1632   1.687   1.628   3.802 -0.9099 -0.9302 -0.0096
  494SOL    HW2 1633   1.769   1.515   3.888  1.0560  0.4854  0.0267
  495SOL     OW 1634   0.251   4.519   2.061 -0.6868 -0.0817 -0.2162
  495SOL    HW1 1635   0.211   4.581   2.128 -0.4227 -1.0124  0.8252
  495SOL    HW2 1636   0.313   4.455   2.107  1.4212  0.8040 -1.6656
  496SOL     OW 1637   4.091   5.072   0.898  0.2021 -0.4085  0.3964
  496SOL    HW1 1638   4.103   5.004   0.825  0.4771 -0.7246  0.7328
  496SOL    HW2 1639   3.997   5.067   0.932 -0.5256  1.0371 -1.2096
  497SOL     OW 1640   2.544   0.637   2.048  0.4094 -0.3254  0.2281
  497SOL    HW1 1641   2.641   0.616   2.059  0.2846 -0.0994  1.9941
  497SOL    HW2 1642   2.490   0.569   2.097 -0.3576 -0.6463 -1.0264
  498SOL     OW 1643   0.348   3.513   4.412  0.0578  0.5262  0.2576
  498SOL    HW1 1644   0.256   3.513   4.451 -0.1255  0.1995 -0.1677
  498SOL    HW2 1645   0.375   3.607   4.390 -0.3207  0.5849  0.0432
  499SOL     OW 1646   1.736   4.562   3.808  0.0511  0.2153  0.2004
  499SOL    HW1 1647   1.740   4.626   3.731  1.2477  1.5430  1.3220
  499SOL    HW2 1648   1.702   4.609   3.889  0.5549 -0.6823  0.9492
  500SOL     OW 1649   4.256   2.827   2.822  0.1370  0.5929  0.4588
  500SOL    HW1 1650   4.310   2.748   2.850  0.5516  1.1146  1.1708
  500SOL    HW2 1651   4.242   2.825   2.723  0.1422 -0.3647  0.4760
  501SOL     OW 1652   3.032   4.290   1.723 -0.2090 -0.6127  0.1635
  501SOL    HW1 1653   2.999   4.243   1.640 -0.7708 -1.0905  0.6490
  501SOL    HW2 1654   3.124   4.257   1.744 -0.5147 -1.3645  0.3778
  502SOL     OW 1655   3.895   4.259   1.311  0.3762  0.2673  0.6973
  502SOL    HW1 1656   3.911   4.160   1.307  0.4589  0.2933  0.3902
  502SOL    HW2 1657   3.944   4.304   1.237 -0.4322  0.4363  0.2620
  503SOL     OW 1658   3.475   0.613   2.800  0.8019  0.2781  0.1650
  503SOL    HW1 1659   3.567   0.651   2.809  0.3823  1.9299 -1.9305
  503SOL    HW2 1660   3.438   0.633   2.710 -1.3108 -1.1251  0.6269
  504SOL     OW 1661   2.059   3.315   1.567 -0.4101  0.1319 -0.7966
  504SOL    HW1 1662   2.063   3.415   1.559  0.6440  0.3637  1.7849
  504SOL    HW2 1663   2.148   3.276   1.541  0.2572  0.1915  1.2528
  505SOL     OW 1664   0.944   2.166   3.450 -0.3429 -0.5378  0.3443
  505SOL    HW1 1665   0.907   2.189   3.360 -1.4101  2.1403  1.3941
  505SOL    HW2 1666   1.038   2.201   3.457  0.0700 -1.5261  0.0161
  506SOL     OW 1667   0.893   2.572   0.422 -0.2234  0.2479  0.2313
  506SOL    HW1 1668   0.948   2.490   0.435 -1.1853 -0.2819  1.1254
  506SOL    HW2 1669   0.802   2.546   0.387  0.4325  1.1938 -2.4389
  507SOL     OW 1670   3.859   0.228   4.839 -0.1920 -0.4109 -0.0206
  507SOL    HW1 1671   3.789   0.239   4.909 -0.4556 -0.0720 -0.3367
  507SOL    HW2 1672   3.817   0.232   4.748  0.3327  0.5691 -0.2348
  508SOL     OW 1673   3.656   2.242   2.039  0.1401  0.2576 -0.1041
  508SOL    HW1 1674   3.732   2.268   2.097  0.4713  0.7173 -0.7321
  508SOL    HW2 1675   3.672   2.150   2.002 -0.3580 -0.2885  0.9868
  509SOL     OW 1676   2.809   0.589   2.054  0.1723 -0.4558 -0.1553
  509SOL    HW1 1677   2.835   0.580   2.150 -0.3043  3.5155  0.5284
  509SOL    HW2 1678   2.879   0.643   2.006 -0.4565 -0.9036 -1.6210
  510SOL     OW 1679   4.178   4.339   1.548 -0.2372 -0.1437 -0.0594
  510SOL    HW1 1680   4.252   4.391   1.505 -0.7282  0.6168  0.0051
  510SOL    HW2 1681   4.109   4.402   1.582 -0.3105 -0.7793  1.0095
  511SOL     OW 1682   2.524   0.210   2.326  0.5499  0.4450  0.7837
  511SOL    HW1 1683   2.482   0.283   2.273  0.1453 -0.8145 -0.6861
  511SOL    HW2 1684   2.621   0.230   2.339  1.1046  0.0053 -2.0004
  512SOL     OW 1685   2.017   3.260   1.190 -0.5592 -0.5498 -0.0300
  512SOL    HW1 1686   2.111   3.286   1.213 -1.0088 -0.0553  1.3788
  512SOL    HW2 1687   2.014   3.165   1.161  0.3800 -0.5544 -0.1214
  513SOL     OW 1688   1.459   2.518   2.027  0.1666  0.0979  0.1286
  513SOL    HW1 1689   1.416   2.430   2.048 -0.2672 -0.1029 -1.4661
  513SOL    HW2 1690   1.508   2.551   2.107 -1.6180 -0.4528  1.5210
  514SOL     OW 1691   4.370   2.364   1.372 -0.0942  0.5429  0.7619
  514SOL    HW1 1692   4.341   2.271   1.395 -0.1272  0.4892  0.5155
  514SOL    HW2 1693   4.297   2.409   1.319  0.7313 -0.0162 -0.9353
  515SOL     OW 1694   4.996   4.093   3.657  0.1606 -0.1745 -0.1363
  515SOL    HW1 1695   4.956   4.179   3.622 -0.1871 -0.7689 -1.2701
  515SOL    HW2 1696   4.952   4.016   3.611  0.6274 -0.9588  0.7125
  516SOL     OW 1697   2.529   2.032   0.467 -0.3422 -0.4370  0.1571
  516SOL    HW1 1698   2.464   2.108   0.472  0.2118 -0.0255  3.0184
  516SOL    HW2 1699   2.611   2.062   0.418 -0.5992  0.4324  0.2344
  517SOL     OW 1700   2.939   1.184   0.608 -0.1114  0.4788  0.0890
  517SOL    HW1 1701   2.895   1.239   0.678 -1.7246 -0.5574 -0.0672
  517SOL    HW2 1702   2.931   1.087   0.631  1.8077  0.2098 -0.1364
  518SOL     OW 1703   0.338   2.548   1.756 -0.6790 -0.5124 -0.5211
  518SOL    HW1 1704   0.424   2.587   1.724  0.2922  0.1279  2.5390
  518SOL    HW2 1705   0.276   2.622   1.783 -1.3327 -1.0132 -0.6306
  519SOL     OW 1706   1.977   0.958   0.106 -0.2746 -0.3879  0.2965
  519SOL    HW1 1707   1.934   0.913   0.028  0.1013 -2.0567  1.0084
  519SOL    HW2 1708   1.978   1.057   0.091 -2.9832 -0.3772 -0.4393
  520SOL     OW 1709   4.453   4.964   2.773 -0.1129 -0.1419  0.5102
  520SOL    HW1 1710   4.511   4.936   2.849  1.5848 -1.2470 -1.0980
  520SOL    HW2 1711   4.486   5.050   2.735 -1.6597  1.0265  1.6719
  521SOL     OW 1712   1.014   1.603   3.453 -0.5956 -0.4115  0.6787
  521SOL    HW1 1713   0.957   1.651   3.519  0.9490  1.7344  0.5538
  521SOL    HW2 1714   1.047   1.518   3.492 -0.4594  0.3694  2.3154
  522SOL     OW 1715   3.812   0.400   1.038 -0.0687 -0.0072 -0.1167
  522SOL    HW1 1716   3.746   0.440   1.102  1.5032  0.6944  1.1302
  522SOL    HW2 1717   3.764   0.338   0.976 -1.6798 -0.6830  1.6916
  523SOL     OW 1718   2.296   2.235   3.446 -0.3899 -0.1303  1.1770
  523SOL    HW1 1719   2.277   2.262   3.540 -3.1128 -1.1153  0.9969
  523SOL    HW2 1720   2.356   2.155   3.446  0.1648  0.2699  2.0279
  524SOL     OW 1721   1.949   3.991   2.556 -0.5633 -0.1826  0.0213
  524SOL    HW1 1722   1.978   3.898   2.535 -2.4388 -1.0271  0.9438
  524SOL    HW2 1723   1.883   4.022   2.487 -1.1880 -0.1828  0.6055
  525SOL     OW 1724   0.505   0.330   3.968  0.0264 -0.1290  0.0428
  525SOL    HW1 1725   0.487   0.421   3.931  0.1472 -0.6283 -1.2830
  525SOL    HW2 1726   0.551   0.274   3.899 -0.2519 -1.2755  0.7572
  526SOL     OW 1727   3.492   2.602   0.735  0.1084  0.1944 -0.6462
  526SOL    HW1 1728   3.454   2.679   0.785  0.7267  0.1163 -0.0485
  526SOL    HW2 1729   3.581   2.577   0.773 -1.1166 -2.3847  0.8205
  527SOL     OW 1730   0.189   4.160   3.285  0.0252  0.4035 -0.1206
  527SOL    HW1 1731   0.240   4.084   3.245 -2.8930 -1.3867 -0.7600
  527SOL    HW2 1732   0.207   4.164   3.383  0.9425 -0.5346 -0.2328
  528SOL     OW 1733   4.705   1.352   0.729  0.0956 -0.0883  0.2008
  528SOL    HW1 1734   4.669   1.316   0.642 -0.9405  0.9954  0.1573
  528SOL    HW2 1735   4.733   1.276   0.787 -0.0545 -0.8710 -0.7165
  529SOL     OW 1736   1.200   0.574   3.820  0.1609 -0.0249 -0.2260
  529SOL    HW1 1737   1.224   0.608   3.911 -0.6321 -0.9339  0.3453
  529SOL    HW2 1738   1.112   0.527   3.825  0.2503 -0.3316 -1.4108
  530SOL     OW 1739   3.625   1.752   2.729 -0.5883 -0.2467  0.1663
  530SOL    HW1 1740   3.722   1.732   2.738 -0.5613 -0.1182  0.1607
  530SOL    HW2 1741   3.594   1.806   2.807 -0.2460  1.2809 -0.7065
  531SOL     OW 1742   0.230   2.656   3.930  0.1575  0.4396 -0.0472
  531SOL    HW1 1743   0.306   2.635   3.869 -1.6214  0.1545 -2.2804
  531SOL    HW2 1744   0.257   2.730   3.992  2.0040  0.8471 -1.2524
  532SOL     OW 1745   2.650   0.497   3.346  0.0709 -0.2859 -0.4229
  532SOL    HW1 1746   2.663   0.533   3.253  1.4635  1.7257  0.4880
  532SOL    HW2 1747   2.571   0.542   3.388 -1.5477 -2.3146 -1.0710
  533SOL     OW 1748   5.046   0.811   2.606  0.2110  0.3892 -0.2363
  533SOL    HW1 1749   4.988   0.781   2.682  1.1849 -0.5214  0.1774
  533SOL    HW2 1750   5.071   0.907   2.620 -1.5021  0.9290 -0.6443
  534SOL     OW 1751   3.969   0.212   1.271  0.4690 -0.6514  0.4717
  534SOL    HW1 1752   3.887   0.265   1.291  0.7350 -0.4289  0.9869
  534SOL    HW2 1753   4.000   0.233   1.178 -0.0898 -0.7830  0.2529
  535SOL     OW 1754   4.914   1.766   1.407  0.5330 -0.0241 -0.7216
  535SOL    HW1 1755   4.832   1.732   1.361  0.7260 -1.0371 -0.3426
  535SOL    HW2 1756   4.901   1.862   1.432 -0.0788  0.1643 -1.6986
  536SOL     OW 1757   2.407   2.696   0.607 -0.2301 -0.3074  0.2434
  536SOL    HW1 1758   2.496   2.726   0.642  0.0540 -0.2710 -0.5017
  536SOL    HW2 1759   2.335   2.758   0.642  0.1038  0.0089  0.3757
  537SOL     OW 1760   0.301   1.399   3.494  0.0521 -0.0298 -0.4854
  537SOL    HW1 1761   0.280   1.304   3.474 -1.0688  0.4301 -1.5400
  537SOL    HW2 1762   0.342   1.442   3.414 -1.9933  1.1017 -0.9740
  538SOL     OW 1763   3.424   2.797   0.886  0.1612 -0.0311 -0.0972
  538SOL    HW1 1764   3.506   2.854   0.875  1.6450 -1.9551  0.5150
  538SOL    HW2 1765   3.404   2.785   0.983  2.1889 -3.5116  0.0678
  539SOL     OW 1766   5.073   0.724   4.498  0.1747  0.5671  0.1699
  539SOL    HW1 1767   5.058   0.652   4.565  0.3631  0.6768  0.3321
  539SOL    HW2 1768   5.027   0.701   4.413  2.0942 -0.8392 -0.5397
  540SOL     OW 1769   0.595   3.628   0.319 -0.1094 -0.2546 -0.4251
  540SOL    HW1 1770   0.506   3.610   0.361 -0.2113  0.0023 -0.5287
  540SOL    HW2 1771   0.654   3.675   0.386 -0.3197  0.2825 -0.6105
  541SOL     OW 1772   3.751   0.270   0.803  0.0891  0.4005 -0.7511
  541SOL    HW1 1773   3.664   0.302   0.765  0.1976 -0.6493 -1.9458
  541SOL    HW2 1774   3.778   0.185   0.757  1.0426 -0.0541  0.5963
  542SOL     OW 1775   2.036   0.576   3.197  0.4534  0.1601  0.5427
  542SOL    HW1 1776   2.030   0.567   3.296 -0.0656  0.9873  0.6023
  542SOL    HW2 1777   1.996   0.664   3.169  0.3901 -0.1591 -0.4189
  543SOL     OW 1778   3.580   0.282   2.101 -1.1788  0.4057  0.3471
  543SOL    HW1 1779   3.592   0.188   2.133 -0.9896  0.1541 -0.4275
  543SOL    HW2 1780   3.535   0.337   2.172 -0.1891  0.0410  1.2696
  544SOL     OW 1781   3.255   4.975   2.180  0.2951 -0.2789  0.1292
  544SOL    HW1 1782   3.339   4.966   2.232 -0.0462  1.0160  0.9490
  544SOL    HW2 1783   3.262   5.053   2.117  0.0038 -0.6632 -0.3922
  545SOL     OW 1784   3.195   4.154   3.659  0.2331  0.1292  0.5079
  545SOL    HW1 1785   3.216   4.192   3.749  0.3078  1.4333 -0.0451
  545SOL    HW2 1786   3.190   4.054   3.666 -0.4834  0.2377  2.1039
  546SOL     OW 1787   3.121   2.338   2.796 -0.1204  0.3003 -0.3834
  546SOL    HW1 1788   3.047   2.309   2.736  0.8766 -0.5577 -1.2472
  546SOL    HW2 1789   3.084   2.361   2.886 -2.1289  4.5342 -2.0240
  547SOL     OW 1790   0.876   2.767   0.133  0.3003 -0.2595  0.0000
  547SOL    HW1 1791   0.899   2.853   0.087  0.6539 -0.2240  0.2447
  547SOL    HW2 1792   0.881   2.780   0.232 -1.2034 -0.1174  0.0893
  548SOL     OW 1793   2.231   4.973   1.360  0.2879 -0.1823 -0.5789
  548SOL    HW1 1794   2.195   4.973   1.267  1.9977  2.6615 -1.3863
  548SOL    HW2 1795   2.328   4.950   1.358  0.0221 -1.5324  0.7245
  549SOL     OW 1796   1.256   2.101   3.111  0.5705 -0.3354 -0.5924
  549SOL    HW1 1797   1.209   2.019   3.143  1.0777 -0.1966  0.5938
  549SOL    HW2 1798   1.354   2.084   3.108  1.0285  1.0282  2.5440
  550SOL     OW 1799   0.469   0.962   0.532  0.0880  0.2690  0.2920
  550SOL    HW1 1800   0.494   0.931   0.624 -1.4023 -0.4160  0.4885
  550SOL    HW2 1801   0.371   0.954   0.520  0.2980  0.0648 -1.4768
  551SOL     OW 1802   4.648   2.712   1.158 -0.1157 -0.0395  0.0332
  551SOL    HW1 1803   4.683   2.770   1.231 -1.5574  1.1414 -0.1628
  551SOL    HW2 1804   4.613   2.627   1.198  2.1221 -0.9114  0.3068
  552SOL     OW 1805   2.827   1.001   3.530 -0.1342  0.1961 -0.7976
  552SOL    HW1 1806   2.793   0.928   3.590 -0.2225  0.2196 -0.8189
  552SOL    HW2 1807   2.752   1.035   3.474  0.0165 -0.0545 -1.1591
  553SOL     OW 1808   4.801   1.777   0.963  0.7387  0.1078 -0.0515
  553SOL    HW1 1809   4.808   1.766   0.863  1.7356  1.4888 -0.1578
  553SOL    HW2 1810   4.892   1.767   1.004  0.4553  0.3238  0.6365
  554SOL     OW 1811   3.900   4.794   3.793 -0.5223  0.4500 -0.2850
  554SOL    HW1 1812   3.931   4.727   3.860  0.4264  0.8225 -0.3311
  554SOL    HW2 1813   3.814   4.835   3.823  0.1626  1.0049  0.9832
  555SOL     OW 1814   5.002   1.185   2.996  0.2669 -0.4606  0.2534
  555SOL    HW1 1815   5.091   1.140   3.008  0.0901 -0.5841  1.1851
  555SOL    HW2 1816   4.954   1.142   2.920  1.5196  0.4599 -1.1225
  556SOL     OW 1817   4.846   3.904   2.769 -0.4209  0.5533  0.2617
  556SOL    HW1 1818   4.845   3.867   2.676 -1.5168 -1.3853  0.9918
  556SOL    HW2 1819   4.939   3.932   2.792  0.3721 -1.2690 -0.5548
  557SOL     OW 1820   2.658   5.073   4.914  0.6172  0.1804  0.1679
  557SOL    HW1 1821   2.631   5.101   4.822 -1.1729  0.0039  0.5895
  557SOL    HW2 1822   2.698   4.982   4.912  0.3873  0.0911 -0.4239
  558SOL     OW 1823   3.068   3.765   4.471 -0.5217  0.3866  0.6923
  558SOL    HW1 1824   3.122   3.768   4.555 -0.2424  0.6649  0.5055
  558SOL    HW2 1825   3.025   3.854   4.456 -0.7408  0.2732  0.6535
  559SOL     OW 1826   2.521   1.681   1.490 -0.2218 -0.4015 -0.0360
  559SOL    HW1 1827   2.479   1.718   1.573 -1.3837 -0.0116 -0.7672
  559SOL    HW2 1828   2.572   1.598   1.512 -1.0771 -0.6823  0.9659
  560SOL     OW 1829   3.773   1.208   1.642  0.4532 -0.6135  0.1927
  560SOL    HW1 1830   3.756   1.258   1.557  0.5099 -1.2496 -0.1987
  560SOL    HW2 1831   3.851   1.248   1.689  0.4449 -0.2798 -0.0717
  561SOL     OW 1832   2.595   4.970   2.701  0.3836 -0.0144  0.0422
  561SOL    HW1 1833   2.693   4.965   2.721  0.9077  2.1028 -1.5952
  561SOL    HW2 1834   2.582   5.004   2.608 -1.9266  0.6214  0.5343
  562SOL     OW 1835   4.552   5.119   4.503 -0.1706 -0.5112 -0.1434
  562SOL    HW1 1836   4.528   5.201   4.554 -0.9609 -0.3807 -0.7096
  562SOL    HW2 1837   4.599   5.145   4.418 -1.8645 -0.5280 -1.1290
  563SOL     OW 1838   0.235   3.271   2.102 -0.0305 -0.2715  0.0175
  563SOL    HW1 1839   0.212   3.257   2.198 -1.4598  0.8430 -0.1260
  563SOL    HW2 1840   0.334   3.278   2.092  0.1122  0.0661  1.4750
  564SOL     OW 1841   3.714   3.203   3.938 -0.0403 -0.2109  0.1841
  564SOL    HW1 1842   3.644   3.143   3.899 -2.1934  1.1616  1.7238
  564SOL    HW2 1843   3.719   3.287   3.885  1.5966 -0.8904 -0.8162
  565SOL     OW 1844   0.406   3.251   2.500  0.0358 -0.1755 -0.0627
  565SOL    HW1 1845   0.456   3.170   2.469 -0.3534  0.0667 -1.3675
  565SOL    HW2 1846   0.415   3.324   2.432 -0.4142  0.5579  0.6465
  566SOL     OW 1847   3.330   0.717   0.583 -0.1345 -0.0467 -0.3397
  566SOL    HW1 1848   3.313   0.686   0.677 -0.4427  0.8706 -0.0905
  566SOL    HW2 1849   3.421   0.686   0.554  1.0771  1.8306  1.1968
  567SOL     OW 1850   1.754   1.449   1.823  0.5678  0.3327 -0.1118
  567SOL    HW1 1851   1.674   1.504   1.849 -0.8980 -0.6360 -2.2549
  567SOL    HW2 1852   1.817   1.505   1.769  0.8664  0.8218  0.7200
  568SOL     OW 1853   1.237   1.870   3.487 -0.0484  0.5296 -0.4983
  568SOL    HW1 1854   1.264   1.823   3.403 -0.1969 -1.4505  0.4994
  568SOL    HW2 1855   1.302   1.944   3.506  2.2004 -1.3466 -0.4527
  569SOL     OW 1856   2.092   3.327   0.737 -0.1969 -0.2856 -0.1505
  569SOL    HW1 1857   2.124   3.400   0.798  0.0903  2.0041 -2.8330
  569SOL    HW2 1858   2.053   3.368   0.654  1.0274 -3.2148 -2.3247
  570SOL     OW 1859   4.489   3.099   2.148  0.3084 -0.0067 -0.4156
  570SOL    HW1 1860   4.465   3.170   2.083  1.2346  0.3451 -0.3835
  570SOL    HW2 1861   4.471   3.132   2.241  1.4198  0.4825 -0.3563
  571SOL     OW 1862   4.901   4.756   1.418 -0.1389  0.3109  0.0562
  571SOL    HW1 1863   4.952   4.829   1.465  0.6058 -0.2393  0.1249
  571SOL    HW2 1864   4.871   4.788   1.329  2.2588 -0.0308 -0.9519
  572SOL     OW 1865   1.392   1.010   3.037  0.3940  0.2535 -0.0178
  572SOL    HW1 1866   1.480   0.965   3.053  0.9925  1.6200  0.6545
  572SOL    HW2 1867   1.400   1.108   3.057 -1.5037  0.2625  0.9353
  573SOL     OW 1868   4.301   3.688   1.782  0.2756 -0.3293 -0.1640
  573SOL    HW1 1869   4.349   3.725   1.862 -0.4545  0.8016 -0.2166
  573SOL    HW2 1870   4.342   3.724   1.699 -0.8728  1.0010 -0.2015
  574SOL     OW 1871   0.859   4.404   3.426  0.2242 -0.4444  0.0659
  574SOL    HW1 1872   0.906   4.450   3.350  2.0952 -0.2679  1.2679
  574SOL    HW2 1873   0.786   4.463   3.461  1.0806  0.6324  0.0952
  575SOL     OW 1874   4.622   3.025   3.618  0.0877  0.1979  0.3088
  575SOL    HW1 1875   4.543   3.052   3.674 -2.3691 -0.3751 -2.6002
  575SOL    HW2 1876   4.633   2.926   3.622 -0.8345  0.0208 -1.0235
  576SOL     OW 1877   0.447   1.986   0.365 -0.1501  0.7273  0.0104
  576SOL    HW1 1878   0.529   1.980   0.308 -1.0150 -0.1690 -1.1911
  576SOL    HW2 1879   0.387   1.908   0.346 -1.5756  1.6817  0.4048
  577SOL     OW 1880   2.886   4.132   2.074  0.1484  0.2007  0.0217
  577SOL    HW1 1881   2.947   4.107   2.149  0.2862  0.1264 -0.1148
  577SOL    HW2 1882   2.819   4.199   2.107 -2.0282 -2.3536  1.1512
  578SOL     OW 1883   2.894   3.325   2.784 -0.2156 -0.2464 -0.4886
  578SOL    HW1 1884   2.964   3.276   2.834  0.3403  1.0484  0.0445
  578SOL    HW2 1885   2.924   3.419   2.766 -0.8055 -0.3709 -2.3981
  579SOL     OW 1886   4.892   1.372   3.530 -0.4562 -0.4954  0.1605
  579SOL    HW1 1887   4.933   1.341   3.445  0.6319 -0.3162  0.5998
  579SOL    HW2 1888   4.858   1.466   3.518 -0.8632 -0.6917 -0.2457
  580SOL     OW 1889   4.511   0.164   4.689 -0.1291  0.2360 -0.5605
  580SOL    HW1 1890   4.503   0.104   4.769  0.2275  1.2454  0.2549
  580SOL    HW2 1891   4.429   0.222   4.683  0.2504  0.7986 -0.3849
  581SOL     OW 1892   0.647   1.946   2.442 -0.3684  0.2174 -0.0059
  581SOL    HW1 1893   0.706   2.025   2.430 -0.3287  0.5413  1.9166
  581SOL    HW2 1894   0.703   1.863   2.444 -0.1208  0.3893  0.4165
  582SOL     OW 1895   0.999   2.219   0.597 -0.5544  0.0792  0.0993
  582SOL    HW1 1896   0.904   2.202   0.625 -0.1702 -0.8585  0.8662
  582SOL    HW2 1897   1.049   2.133   0.594 -0.7196 -0.0599 -4.1985
  583SOL     OW 1898   3.647   1.392   5.052  0.7812  0.0517  0.1192
  583SOL    HW1 1899   3.560   1.414   5.006  0.7321  2.0794  1.0765
  583SOL    HW2 1900   3.634   1.311   5.108 -0.0065 -0.6741 -1.0560
  584SOL     OW 1901   2.442   1.096   1.826  0.5869 -0.1977 -0.2547
  584SOL    HW1 1902   2.475   1.128   1.737 -0.9458  1.4090 -0.2896
  584SOL    HW2 1903   2.347   1.064   1.817  0.8263 -1.1973  0.5792
  585SOL     OW 1904   1.417   4.416   2.251 -0.2650 -0.2123 -0.5352
  585SOL    HW1 1905   1.513   4.446   2.245 -0.4985  0.6507 -0.0364
  585SOL    HW2 1906   1.373   4.462   2.328 -0.3711 -2.5916  0.9204
  586SOL     OW 1907   4.386   0.915   1.303 -0.0794 -0.6014 -0.0930
  586SOL    HW1 1908   4.485   0.929   1.306  0.0751 -1.2963 -1.1731
  586SOL    HW2 1909   4.345   0.948   1.388  0.7820  1.8485 -0.5350
  587SOL     OW 1910   4.592   4.041   0.479  0.7594 -0.1500 -0.7809
  587SOL    HW1 1911   4.601   4.083   0.570 -0.9477 -0.0498 -0.6299
  587SOL    HW2 1912   4.518   4.086   0.429  1.3689 -0.5291 -2.0599
  588SOL     OW 1913   1.011   0.195   0.570  0.3004  0.3038 -0.3210
  588SOL    HW1 1914   1.078   0.232   0.634 -1.8268  3.1575  0.5108
  588SOL    HW2 1915   0.943   0.141   0.620 -0.3645  1.0260 -0.4195
  589SOL     OW 1916   3.262   2.315   1.184 -0.0342  0.1578 -0.2714
  589SOL    HW1 1917   3.285   2.218   1.173  0.3051  0.2361 -0.2836
  589SOL    HW2 1918   3.311   2.352   1.263  0.3428  0.4721 -0.6419
  590SOL     OW 1919   0.067   3.944   1.611  0.6782 -0.3078  0.4169
  590SOL    HW1 1920   0.057   3.857   1.660  0.1574  0.6228  1.9907
  590SOL    HW2 1921   0.115   4.010   1.668 -1.9143  1.5369  0.6272
  591SOL     OW 1922   0.303   1.375   2.420  0.1909  0.2061 -1.0046
  591SOL    HW1 1923   0.243   1.356   2.498  1.0726 -1.1290 -0.6131
  591SOL    HW2 1924   0.388   1.418   2.453  0.3264  0.1664 -1.2965
  592SOL     OW 1925   5.038   2.936   1.858 -0.1346 -0.2530 -0.0999
  592SOL    HW1 1926   5.041   2.979   1.768  1.7809  1.2565  0.6121
  592SOL    HW2 1927   5.032   2.837   1.847 -0.0045 -0.1030 -1.8798
  593SOL     OW 1928   0.528   0.042   5.110  0.0820  0.1892  0.0125
  593SOL    HW1 1929   0.589  -0.025   5.153 -0.9264 -1.4499 -0.9798
  593SOL    HW2 1930   0.435   0.005   5.108 -0.2601  1.0626 -1.7688
  594SOL     OW 1931   3.086   1.202   3.358 -0.0627 -0.4385  0.1516
  594SOL    HW1 1932   2.990   1.185   3.381 -1.1312  2.0850 -1.8928
  594SOL    HW2 1933   3.125   1.268   3.423 -0.0385 -0.6565  0.3592
  595SOL     OW 1934   4.216   0.899   2.490  0.4575  0.8622 -0.0731
  595SOL    HW1 1935   4.289   0.831   2.496  2.2049  2.6469 -0.3550
  595SOL    HW2 1936   4.145   0.878   2.557  1.0373 -1.0897 -0.0045
  596SOL     OW 1937   3.372   3.706   0.899  0.2839 -0.2842 -0.5687
  596SOL    HW1 1938   3.302   3.752   0.954 -1.4491 -1.5457 -1.5805
  596SOL    HW2 1939   3.352   3.608   0.896  1.2786 -0.4673 -2.0567
  597SOL     OW 1940   1.652   2.111   0.299 -0.5901  0.0833 -0.2546
  597SOL    HW1 1941   1.628   2.018   0.272 -1.0451  0.0961  0.0893
  597SOL    HW2 1942   1.629   2.174   0.226 -0.5992 -0.0348 -0.3541
  598SOL     OW 1943   2.638   3.772   1.770  0.0342  0.0058  0.3735
  598SOL    HW1 1944   2.679   3.852   1.815 -0.2471  0.8326 -0.7858
  598SOL    HW2 1945   2.541   3.791   1.753  0.4259  0.3036 -1.7908
  599SOL     OW 1946   1.337   3.009   1.788 -0.0295  0.1459 -0.2745
  599SOL    HW1 1947   1.411   2.947   1.813 -0.5449 -1.2202 -1.9039
  599SOL    HW2 1948   1.351   3.041   1.694 -1.0600  0.5187 -0.3098
  600SOL     OW 1949   1.270   1.576   2.600  0.6436  0.8649 -0.8497
  600SOL    HW1 1950   1.315   1.583   2.689 -1.2249  0.2078  0.1971
  600SOL    HW2 1951   1.248   1.480   2.581 -0.0068  1.1337 -1.5010
  601SOL     OW 1952   3.440   2.113   0.447  0.2428  0.0277  0.0691
  601SOL    HW1 1953   3.377   2.082   0.518  1.5049  2.0002  2.1936
  601SOL    HW2 1954   3.392   2.172   0.382 -0.0596  2.1276  2.0861
  602SOL     OW 1955   2.919   0.784   5.038 -0.0861  0.0201 -0.6126
  602SOL    HW1 1956   2.968   0.867   5.066 -1.8311  1.2268 -0.8980
  602SOL    HW2 1957   2.827   0.786   5.078 -1.2246 -0.2455 -3.0754
  603SOL     OW 1958   3.872   1.832   4.689 -0.6057  0.3663  0.1250
  603SOL    HW1 1959   3.779   1.833   4.725 -0.9906  0.0827 -0.8468
  603SOL    HW2 1960   3.933   1.793   4.759 -1.5406 -1.3606  0.0386
  604SOL     OW 1961   1.229   0.406   4.892 -0.3009  0.1526 -0.0165
  604SOL    HW1 1962   1.227   0.318   4.845 -2.0549  0.7383 -1.1600
  604SOL    HW2 1963   1.299   0.464   4.852  0.9090 -0.7059  0.7857
  605SOL     OW 1964   4.078   0.764   4.648 -0.2464  0.1671 -0.4393
  605SOL    HW1 1965   4.112   0.852   4.616 -0.4538  0.9152  1.2985
  605SOL    HW2 1966   3.986   0.774   4.684 -0.0427 -0.6271  0.3399
  606SOL     OW 1967   1.440   0.663   1.036 -0.0403 -0.1601  0.1256
  606SOL    HW1 1968   1.376   0.614   1.094 -0.6021  0.7217  0.2777
  606SOL    HW2 1969   1.533   0.632   1.055 -0.1661  0.3585  1.7955
  607SOL     OW 1970   1.161   2.968   1.009 -0.3774 -0.1015 -0.2512
  607SOL    HW1 1971   1.164   3.062   0.974 -1.1934 -0.5591 -1.6214
  607SOL    HW2 1972   1.254   2.938   1.031 -0.0529  0.8582 -0.2542
  608SOL     OW 1973   1.035   3.291   5.081  0.3955  0.2031  0.3682
  608SOL    HW1 1974   1.134   3.301   5.098  0.1116  1.5656  1.4186
  608SOL    HW2 1975   1.013   3.331   4.992  0.9555 -1.2346 -0.4459
  609SOL     OW 1976   0.627   0.181   4.392  0.3185 -0.1497  0.0062
  609SOL    HW1 1977   0.583   0.125   4.321 -1.0811  0.4021  0.4069
  609SOL    HW2 1978   0.717   0.144   4.412  0.6631 -0.4683 -1.8924
  610SOL     OW 1979   1.967   4.943   1.699 -0.1106 -0.0394  0.5158
  610SOL    HW1 1980   1.979   4.964   1.796 -2.0364  2.3272  0.3290
  610SOL    HW2 1981   1.879   4.897   1.685 -0.2959  0.5181 -0.2145
  611SOL     OW 1982   2.236   0.487   0.826  1.0274  0.1162  0.3315
  611SOL    HW1 1983   2.240   0.499   0.727  0.6521 -0.0966  0.2881
  611SOL    HW2 1984   2.284   0.563   0.871 -0.7485  1.4883  0.0526
  612SOL     OW 1985   0.435   2.943   1.647 -0.0609 -0.1548  0.2429
  612SOL    HW1 1986   0.494   2.998   1.706  0.9212  0.3295 -1.1357
  612SOL    HW2 1987   0.367   3.001   1.603 -0.6972 -0.4895  0.7656
  613SOL     OW 1988   2.720   3.150   2.694 -0.4321 -0.1605  0.0720
  613SOL    HW1 1989   2.783   3.216   2.735  1.1045 -0.9928 -0.8605
  613SOL    HW2 1990   2.649   3.126   2.760  0.6223  0.2810  1.4146
  614SOL     OW 1991   0.113   0.981   3.670  0.3268  0.0838 -0.0691
  614SOL    HW1 1992   0.180   1.053   3.692 -0.3361  1.1020 -1.2407
  614SOL    HW2 1993   0.022   1.022   3.662 -0.3096 -1.1455  0.6507
  615SOL     OW 1994   3.587   2.550   1.165  0.9192  0.1199 -0.2656
  615SOL    HW1 1995   3.526   2.570   1.088  0.4641  0.1353  0.0944
  615SOL    HW2 1996   3.623   2.636   1.202 -2.2346  0.5710  2.2599
  616SOL     OW 1997   2.551   3.093   2.981 -0.3458 -0.1864  0.1263
  616SOL    HW1 1998   2.476   3.031   3.005 -0.0214 -0.7878 -0.3859
  616SOL    HW2 1999   2.635   3.062   3.025 -0.3112  0.2427  0.3596
  617SOL     OW 2000   2.087   4.648   4.225  0.2637 -0.1408  0.4624
  617SOL    HW1 2001   2.097   4.741   4.259 -0.0184 -0.3812  1.2254
  617SOL    HW2 2002   2.077   4.649   4.126 -0.2875  0.6819  0.5229
  618SOL     OW 2003   3.204   0.698   4.056 -0.1640  0.6022 -0.1997
  618SOL    HW1 2004   3.292   0.651   4.067 -0.6439 -0.4016 -0.5280
  618SOL    HW2 2005   3.160   0.667   3.971 -1.5237 -0.0730  0.7174
  619SOL     OW 2006   1.616   0.862   3.141  0.3861  0.0714 -0.4948
  619SOL    HW1 2007   1.674   0.877   3.061  0.2985 -0.8916 -0.7488
  619SOL    HW2 2008   1.592   0.765   3.147  0.6643  0.0671  0.8861
  620SOL     OW 2009   2.847   1.249   1.994  0.1537 -0.0689 -0.1308
  620SOL    HW1 2010   2.776   1.244   2.064  0.1191 -0.1846 -0.1741
  620SOL    HW2 2011   2.935   1.223   2.034  0.3596  1.0637  0.1814
  621SOL     OW 2012   3.599   3.818   0.824  0.6457 -0.1466  0.5610
  621SOL    HW1 2013   3.525   3.771   0.873  0.8398 -0.4775  0.5409
  621SOL    HW2 2014   3.623   3.902   0.873  0.1806  0.0270  0.5060
  622SOL     OW 2015   2.097   4.340   2.063  0.5623 -0.5409  0.3690
  622SOL    HW1 2016   2.124   4.336   2.159  0.9744  1.5367  0.3671
  622SOL    HW2 2017   2.168   4.299   2.006  0.8151 -0.7748  0.8547
  623SOL     OW 2018   0.658   0.339   0.828 -0.0752  0.2540  0.6028
  623SOL    HW1 2019   0.590   0.276   0.792 -0.5914  1.6840 -1.1102
  623SOL    HW2 2020   0.613   0.422   0.860  0.8072  1.2820 -0.6697
  624SOL     OW 2021   3.860   1.541   4.219 -0.0930 -0.6490 -0.5593
  624SOL    HW1 2022   3.898   1.618   4.168  0.1320 -0.5510 -0.2506
  624SOL    HW2 2023   3.899   1.456   4.185  1.9687 -0.4283  1.0444
  625SOL     OW 2024   2.889   0.104   1.287 -0.4289  0.4287 -0.6420
  625SOL    HW1 2025   2.986   0.128   1.283  0.5932 -3.1235 -0.5666
  625SOL    HW2 2026   2.838   0.163   1.224  1.9707  1.5746 -1.6519
  626SOL     OW 2027   3.663   3.517   2.040  0.1144  0.4814  0.1015
  626SOL    HW1 2028   3.642   3.615   2.037  0.1428  0.4768 -0.4385
  626SOL    HW2 2029   3.630   3.478   2.126  2.8696  1.5716  1.7715
  627SOL     OW 2030   2.197   3.968   1.901 -0.8088 -0.0912  0.4177
  627SOL    HW1 2031   2.098   3.974   1.888 -1.1035 -1.6426  1.6956
  627SOL    HW2 2032   2.218   3.898   1.968  1.1462  0.6779  0.6818
  628SOL     OW 2033   4.651   2.200   1.474 -0.0365  0.1452  0.8387
  628SOL    HW1 2034   4.633   2.182   1.570  0.9880  0.7419  1.1555
  628SOL    HW2 2035   4.643   2.298   1.456 -1.8277 -0.1202 -0.0539
  629SOL     OW 2036   4.028   4.517   2.839  0.6730  0.3569 -0.3812
  629SOL    HW1 2037   4.068   4.567   2.761 -1.4052  0.1335 -1.6901
  629SOL    HW2 2038   4.100   4.472   2.891  2.1959  1.0126 -1.8303
  630SOL     OW 2039   1.596   1.536   1.238  0.3425  0.1575  0.0388
  630SOL    HW1 2040   1.528   1.511   1.169  1.0158 -0.1542 -0.5285
  630SOL    HW2 2041   1.659   1.460   1.252  0.1926  0.2017  1.0397
  631SOL     OW 2042   3.973   2.976   5.072  0.6136  0.1658 -0.2823
  631SOL    HW1 2043   3.893   2.939   5.120  0.5802 -1.9471 -1.8143
  631SOL    HW2 2044   4.039   2.903   5.058  0.6223  0.6372 -3.3960
  632SOL     OW 2045   2.148   4.625   0.466 -0.3588 -0.2090 -0.2309
  632SOL    HW1 2046   2.227   4.685   0.476  0.0175 -0.7447  0.0158
  632SOL    HW2 2047   2.132   4.608   0.369 -0.8861  0.8367 -0.3390
  633SOL     OW 2048   2.720   2.677   0.333 -0.1078 -0.2206 -0.4225
  633SOL    HW1 2049   2.683   2.770   0.324 -1.9881 -0.8119  0.7189
  633SOL    HW2 2050   2.695   2.624   0.252  0.1134 -0.0106 -0.6300
  634SOL     OW 2051   1.078   0.691   0.943 -0.4276  0.2779  0.4999
  634SOL    HW1 2052   0.980   0.705   0.956 -0.9939 -1.3176 -1.3890
  634SOL    HW2 2053   1.097   0.682   0.845  1.1884 -1.8731  0.9264
  635SOL     OW 2054   4.474   4.107   1.961 -0.3181 -0.2079  0.8023
  635SOL    HW1 2055   4.491   4.055   1.877 -1.1775 -0.9936  1.0999
  635SOL    HW2 2056   4.552   4.098   2.022 -0.3623 -0.9800  0.7576
  636SOL     OW 2057   2.715   3.444   5.042 -0.1118  0.5007 -0.3196
  636SOL    HW1 2058   2.728   3.543   5.054  2.1461  0.1086  1.0839
  636SOL    HW2 2059   2.671   3.407   5.123  0.4484  0.1471 -0.1735
  637SOL     OW 2060   5.034   4.578   3.268 -0.2188  0.3619 -0.2547
  637SOL    HW1 2061   5.084   4.614   3.347  2.0022  1.2852 -2.0024
  637SOL    HW2 2062   5.031   4.478   3.274  0.9980  0.3410  0.3868
  638SOL     OW 2063   4.113   3.193   4.034  0.1011  0.5451 -0.2618
  638SOL    HW1 2064   4.188   3.200   3.968 -0.3585 -0.1061 -0.8722
  638SOL    HW2 2065   4.071   3.103   4.027  0.5618  0.1680  1.5093
  639SOL     OW 2066   0.628   1.404   4.400  0.1790 -0.2561 -0.0961
  639SOL    HW1 2067   0.595   1.323   4.352 -1.8678  1.2832 -1.4713
  639SOL    HW2 2068   0.726   1.416   4.383 -0.2115 -0.4524 -2.9653
  640SOL     OW 2069   1.150   4.039   3.345  0.1137 -0.4092  0.0744
  640SOL    HW1 2070   1.221   4.109   3.360  0.6354 -1.0952  0.8663
  640SOL    HW2 2071   1.193   3.949   3.340 -0.6378 -0.7582 -0.1857
  641SOL     OW 2072   2.472   4.797   4.935  0.0042 -0.3470 -0.0587
  641SOL    HW1 2073   2.561   4.753   4.947  0.4006  0.7951  1.4134
  641SOL    HW2 2074   2.456   4.811   4.837  1.3202 -0.7947 -0.3713
  642SOL     OW 2075   1.372   2.127   4.186  0.1710  0.8475 -0.0529
  642SOL    HW1 2076   1.402   2.107   4.093 -0.4859  0.0125 -0.0981
  642SOL    HW2 2077   1.319   2.212   4.186  1.2155  1.5272 -0.2154
  643SOL     OW 2078   1.165   4.869   3.348  0.1840 -0.2088  0.1535
  643SOL    HW1 2079   1.103   4.909   3.281 -1.4863  1.1953  2.3775
  643SOL    HW2 2080   1.260   4.887   3.321 -0.4609  2.7430 -0.4939
  644SOL     OW 2081   3.946   4.494   1.671 -0.0310 -0.3487  0.7687
  644SOL    HW1 2082   3.990   4.559   1.733  0.4874  0.0682 -0.0115
  644SOL    HW2 2083   3.859   4.464   1.710  0.6901 -0.7678  2.0862
  645SOL     OW 2084   3.901   2.878   1.990 -0.3836  0.5063 -0.1081
  645SOL    HW1 2085   3.812   2.873   2.033 -0.4476 -1.7733 -0.3838
  645SOL    HW2 2086   3.928   2.787   1.957  2.6511  0.7970  1.2176
  646SOL     OW 2087   4.693   0.734   2.939 -0.1762  0.3744  0.0461
  646SOL    HW1 2088   4.736   0.694   3.020  0.3475  0.2353 -0.2951
  646SOL    HW2 2089   4.623   0.799   2.968 -1.8609 -1.5808  0.6286
  647SOL     OW 2090   0.446   3.474   2.342  0.9715  0.2459 -0.3885
  647SOL    HW1 2091   0.349   3.499   2.344  0.1347 -2.5331 -1.2237
  647SOL    HW2 2092   0.484   3.493   2.252  1.4225  1.8317  0.0933
  648SOL     OW 2093   0.205   0.221   3.464 -0.3280 -0.1675  0.0490
  648SOL    HW1 2094   0.176   0.257   3.375 -0.1021  0.2526  0.1462
  648SOL    HW2 2095   0.128   0.224   3.528  0.1505  1.8367  0.5851
  649SOL     OW 2096   0.544   1.471   2.548 -0.0979 -0.4993  0.5349
  649SOL    HW1 2097   0.564   1.381   2.587  1.2242 -0.2287  0.5240
  649SOL    HW2 2098   0.494   1.525   2.615 -0.4341 -1.0538  0.7437
  650SOL     OW 2099   2.537   3.365   0.098  0.1253  0.3286 -0.3170
  650SOL    HW1 2100   2.548   3.274   0.137 -0.6824  0.4281  0.1757
  650SOL    HW2 2101   2.553   3.434   0.169 -0.4623  0.5314 -0.3707
  651SOL     OW 2102   1.815   4.426   3.122 -0.1958 -0.0124  0.0142
  651SOL    HW1 2103   1.874   4.469   3.054  0.3627 -1.3172 -0.3489
  651SOL    HW2 2104   1.840   4.330   3.133 -0.5347  0.0617  1.7763
  652SOL     OW 2105   1.445   0.436   3.886  0.1450  0.4387 -0.5266
  652SOL    HW1 2106   1.362   0.479   3.850  0.4038 -0.1934 -1.9545
  652SOL    HW2 2107   1.426   0.400   3.978 -1.3298 -0.1667 -1.0354
  653SOL     OW 2108   1.704   1.880   1.649 -0.1258  0.0211 -0.3050
  653SOL    HW1 2109   1.801   1.857   1.648  0.1170  1.0521 -0.7932
  653SOL    HW2 2110   1.674   1.895   1.744  0.2964  0.1713 -0.1963
  654SOL     OW 2111   2.851   2.080   5.029  0.2603 -0.2111  0.7283
  654SOL    HW1 2112   2.792   2.070   4.949  0.3513  0.5174  0.5655
  654SOL    HW2 2113   2.817   2.020   5.102  0.2565 -0.9784  0.1141
  655SOL     OW 2114   3.550   4.194   3.407  0.0521  0.1967  0.5259
  655SOL    HW1 2115   3.579   4.248   3.328  1.3246  1.8475  2.0048
  655SOL    HW2 2116   3.561   4.097   3.388  1.7239  0.6025 -0.8459
  656SOL     OW 2117   2.383   2.683   0.994 -0.2484  0.4907 -0.3758
  656SOL    HW1 2118   2.457   2.624   0.962 -0.0022  0.6037 -0.0263
  656SOL    HW2 2119   2.369   2.758   0.930  0.9009  1.2761  0.2564
  657SOL     OW 2120   3.866   5.153   2.336  0.3311  0.1461 -0.6004
  657SOL    HW1 2121   3.775   5.167   2.298  0.5384 -0.1284 -1.2147
  657SOL    HW2 2122   3.930   5.217   2.293  0.0408  1.8522  1.3865
  658SOL     OW 2123   4.107   0.486   4.139  0.3049 -0.2315  0.1185
  658SOL    HW1 2124   4.101   0.481   4.239  0.5374 -0.4252  0.1228
  658SOL    HW2 2125   4.033   0.544   4.105  1.3889  1.4986  0.5545
  659SOL     OW 2126   4.860   2.039   3.195  0.2357 -0.0145 -0.3067
  659SOL    HW1 2127   4.882   2.001   3.105 -1.2288 -0.5201 -0.4732
  659SOL    HW2 2128   4.878   2.137   3.195  1.4149 -0.2139 -0.7513
  660SOL     OW 2129   0.454   4.210   1.580 -0.0346 -0.3240 -0.2175
  660SOL    HW1 2130   0.545   4.227   1.543  0.0788  0.0401  0.2204
  660SOL    HW2 2131   0.393   4.285   1.555 -0.4044 -0.9137 -1.1177
  661SOL     OW 2132   2.631   1.422   4.872  0.2407 -0.1345  0.0416
  661SOL    HW1 2133   2.711   1.464   4.915  1.2261 -2.0029  0.1506
  661SOL    HW2 2134   2.548   1.462   4.910  1.1051  0.0780  1.8167
  662SOL     OW 2135   1.604   1.194   1.731 -0.8187  0.6600 -0.1299
  662SOL    HW1 2136   1.665   1.115   1.742 -1.3594  0.1211 -0.8916
  662SOL    HW2 2137   1.629   1.265   1.797  0.2925  0.2403 -0.0779
  663SOL     OW 2138   0.719   2.617   0.665 -0.2137 -0.1942 -0.0990
  663SOL    HW1 2139   0.665   2.694   0.629 -0.4875 -0.7805 -0.9749
  663SOL    HW2 2140   0.792   2.595   0.600 -0.7297 -1.2925 -0.3282
  664SOL     OW 2141   2.378   0.977   4.834  0.0411 -0.6513  0.3671
  664SOL    HW1 2142   2.364   0.987   4.735 -1.2036 -1.2393  0.4614
  664SOL    HW2 2143   2.475   0.977   4.854  0.3040  1.0789 -0.6808
  665SOL     OW 2144   0.549   1.090   1.748 -0.1435  0.0026  0.6971
  665SOL    HW1 2145   0.501   1.101   1.660 -1.7161  0.6033  1.5843
  665SOL    HW2 2146   0.485   1.057   1.817  0.8705  0.2874  1.8111
  666SOL     OW 2147   5.112   2.918   3.082  0.2389 -0.1162  0.1014
  666SOL    HW1 2148   5.113   2.893   3.178 -0.3201 -0.3157  0.0589
  666SOL    HW2 2149   5.017   2.928   3.051  0.3884 -0.7471 -0.6001
  667SOL     OW 2150   0.042   5.101   4.347 -0.0225  0.3477  0.0265
  667SOL    HW1 2151   0.048   5.001   4.348  0.5373  0.3761 -0.1986
  667SOL    HW2 2152   0.097   5.138   4.422  2.1217  0.5831 -1.5650
  668SOL     OW 2153   0.569   3.384   1.621  0.3290 -0.2856 -0.1272
  668SOL    HW1 2154   0.653   3.437   1.632 -0.6882  0.8185  3.7627
  668SOL    HW2 2155   0.503   3.436   1.566  1.0508  0.2408 -0.5023
  669SOL     OW 2156   2.162   4.815   3.839  0.1717  0.1067  0.3997
  669SOL    HW1 2157   2.110   4.862   3.911 -0.4633 -1.2678  0.8679
  669SOL    HW2 2158   2.164   4.717   3.858  1.0573 -0.1325 -0.8141
  670SOL     OW 2159   5.094   1.276   0.032  0.0108 -0.0927  0.4757
  670SOL    HW1 2160   5.183   1.273   0.078 -0.4029  3.0634  1.7109
  670SOL    HW2 2161   5.030   1.327   0.088 -2.5895 -2.0516 -0.5218
  671SOL     OW 2162   1.318   1.604   4.653 -0.0307  0.5174 -0.5181
  671SOL    HW1 2163   1.307   1.644   4.562 -2.2609  2.7469  0.6123
  671SOL    HW2 2164   1.367   1.668   4.712 -0.1953 -0.1199  0.3359
  672SOL     OW 2165   1.397   3.271   1.039  0.3736  0.6611  0.2866
  672SOL    HW1 2166   1.491   3.243   1.023 -0.0907 -1.6390  1.1593
  672SOL    HW2 2167   1.335   3.214   0.984 -0.6561 -0.5146  2.4904
  673SOL     OW 2168   4.680   0.712   1.739  0.1913  0.5692  0.3430
  673SOL    HW1 2169   4.678   0.688   1.836  4.1716 -1.3272  0.1203
  673SOL    HW2 2170   4.741   0.790   1.725  2.4924 -1.3335 -0.8720
  674SOL     OW 2171   2.870   2.330   1.312  0.4735 -0.3496  0.0077
  674SOL    HW1 2172   2.932   2.307   1.237  2.1930 -1.3392  1.6743
  674SOL    HW2 2173   2.833   2.246   1.351  1.5416 -0.0130  1.8352
  675SOL     OW 2174   2.007   5.106   4.417 -0.0322  0.3028  0.0398
  675SOL    HW1 2175   1.907   5.103   4.409 -0.0454  1.1976 -0.2099
  675SOL    HW2 2176   2.032   5.110   4.514 -0.2156 -0.4549  0.1225
  676SOL     OW 2177   3.343   2.320   0.930 -0.2928  0.2764 -0.6586
  676SOL    HW1 2178   3.323   2.353   1.022 -1.6712  1.6549 -1.3943
  676SOL    HW2 2179   3.439   2.295   0.923 -0.3084 -0.4971  1.3196
  677SOL     OW 2180   0.396   3.947   1.675  0.5467  0.6897  0.4256
  677SOL    HW1 2181   0.425   4.042   1.688  1.5927  0.2479  1.4758
  677SOL    HW2 2182   0.439   3.910   1.593 -2.2929  2.0055 -1.8760
  678SOL     OW 2183   3.280   4.195   1.803  0.9208  0.0508 -0.0000
  678SOL    HW1 2184   3.283   4.268   1.871  1.1220 -0.6346  0.7431
  678SOL    HW2 2185   3.373   4.176   1.770  1.1019 -0.9851  1.0422
  679SOL     OW 2186   3.357   5.139   4.501 -0.1748  0.5330  0.4985
  679SOL    HW1 2187   3.441   5.174   4.459 -0.5275  2.6398  1.4224
  679SOL    HW2 2188   3.367   5.041   4.520  1.2897  0.3013 -1.2363
  680SOL     OW 2189   2.181   2.891   0.648  0.0918 -0.0671  0.1081
  680SOL    HW1 2190   2.231   2.952   0.710 -0.5393  0.3271  0.2333
  680SOL    HW2 2191   2.115   2.944   0.595 -2.6150 -0.9757  2.3437
  681SOL     OW 2192   0.297   1.432   3.072 -0.2507 -0.2526 -0.5014
  681SOL    HW1 2193   0.325   1.356   3.013  2.0235  0.9464 -1.0766
  681SOL    HW2 2194   0.357   1.435   3.152 -1.7839 -0.4073  0.6845
  682SOL     OW 2195   1.366   3.536   0.953  0.4553 -0.0937 -0.2884
  682SOL    HW1 2196   1.357   3.447   0.996 -0.0312  0.0800 -0.0282
  682SOL    HW2 2197   1.425   3.594   1.008 -0.9251  0.4483  0.6735
  683SOL     OW 2198   1.898   0.121   5.110  0.3557  0.6176  0.5129
  683SOL    HW1 2199   1.863   0.027   5.110  1.5882  0.1327  0.6999
  683SOL    HW2 2200   1.825   0.184   5.135 -1.1290 -0.0233 -1.8584
  684SOL     OW 2201   0.867   3.419   4.519 -0.6872  0.2510  0.2103
  684SOL    HW1 2202   0.952   3.367   4.507 -1.1493 -0.3399 -0.5591
  684SOL    HW2 2203   0.884   3.515   4.499 -0.1268  0.1876  0.3667
  685SOL     OW 2204   3.801   3.350   4.515 -0.0274 -0.0915 -0.4565
  685SOL    HW1 2205   3.752   3.410   4.452 -0.6478  0.1600  0.2496
  685SOL    HW2 2206   3.739   3.279   4.549 -0.0492  0.5156  0.8077
  686SOL     OW 2207   0.751   4.635   2.306  0.5213 -0.0551 -0.0432
  686SOL    HW1 2208   0.802   4.625   2.392 -0.4317 -1.0662  0.4185
  686SOL    HW2 2209   0.686   4.710   2.315 -0.0901 -0.6202  0.3985
  687SOL     OW 2210   4.904   4.488   0.128 -0.0708 -0.0273  0.2536
  687SOL    HW1 2211   4.900   4.400   0.080 -0.1127 -0.0525  0.3030
  687SOL    HW2 2212   4.984   4.539   0.097  0.0101 -0.1266  0.2992
  688SOL     OW 2213   2.373   4.835   0.733  0.3181 -0.1889 -0.1337
  688SOL    HW1 2214   2.283   4.868   0.704 -0.7346 -1.3435  1.6219
  688SOL    HW2 2215   2.441   4.907   0.718 -1.1988  1.3662  0.0990
  689SOL     OW 2216   3.833   0.601   1.585  0.0254 -0.0334  0.3225
  689SOL    HW1 2217   3.767   0.619   1.658 -0.0835  0.9106  0.0046
  689SOL    HW2 2218   3.915   0.656   1.600  0.5040 -0.7376  0.3790
  690SOL     OW 2219   0.320   3.340   3.761 -0.2364  0.6447  0.5051
  690SOL    HW1 2220   0.352   3.332   3.855  1.2395  0.4337  0.0160
  690SOL    HW2 2221   0.252   3.269   3.742 -0.0694  0.2896  1.2173
  691SOL     OW 2222   0.830   0.399   1.068  0.1596  0.0883  0.3943
  691SOL    HW1 2223   0.824   0.352   0.980  1.7991  1.7745 -0.6966
  691SOL    HW2 2224   0.904   0.358   1.122  0.9412  0.7289 -0.1569
  692SOL     OW 2225   0.543   2.992   3.142 -0.4562  0.2751 -0.0443
  692SOL    HW1 2226   0.541   3.065   3.074  0.8696  0.6210  0.2573
  692SOL    HW2 2227   0.454   2.985   3.187 -1.1055  0.5669 -1.2530
  693SOL     OW 2228   5.107   4.072   2.137 -0.2925  0.6495  0.6058
  693SOL    HW1 2229   5.206   4.061   2.135 -0.0482  2.6095  0.6144
  693SOL    HW2 2230   5.084   4.169   2.133 -2.1755  0.3047  1.9380
  694SOL     OW 2231   4.387   0.777   2.082 -0.8114 -0.1267 -0.3532
  694SOL    HW1 2232   4.473   0.818   2.111 -0.1242 -1.5369 -0.2815
  694SOL    HW2 2233   4.320   0.784   2.155 -0.3416 -0.1531  0.0861
  695SOL     OW 2234   4.952   1.091   1.774  0.1775 -0.3751  0.2001
  695SOL    HW1 2235   4.919   1.053   1.861 -1.3757  0.8910  0.2166
  695SOL    HW2 2236   4.964   1.189   1.783  0.6083 -0.3162 -0.8578
  696SOL     OW 2237   3.734   0.714   2.790 -0.5771 -0.2823 -0.5882
  696SOL    HW1 2238   3.715   0.712   2.692 -0.8686 -0.9503 -0.5284
  696SOL    HW2 2239   3.832   0.707   2.805 -0.4176  1.1853 -0.8568
  697SOL     OW 2240   4.279   4.827   1.717 -0.4695 -0.2630  0.3101
  697SOL    HW1 2241   4.239   4.889   1.785  1.3102  0.0897  1.0953
  697SOL    HW2 2242   4.307   4.742   1.762 -0.8371 -0.7270 -0.3250
  698SOL     OW 2243   4.109   1.386   2.448  0.7556  0.0184  0.7498
  698SOL    HW1 2244   4.122   1.389   2.547  1.4367 -0.3240  0.6760
  698SOL    HW2 2245   4.025   1.335   2.427  0.2664  0.6372  1.1678
  699SOL     OW 2246   3.588   3.651   0.439  0.2164 -0.7082 -0.0838
  699SOL    HW1 2247   3.649   3.634   0.362  0.4686 -0.5212  0.0716
  699SOL    HW2 2248   3.610   3.739   0.481  0.2990 -0.9527  0.4012
  700SOL     OW 2249   0.351   1.485   0.509  0.0609  0.1085  0.2644
  700SOL    HW1 2250   0.269   1.463   0.455  0.7643 -2.5382  0.1176
  700SOL    HW2 2251   0.424   1.513   0.448  0.7452 -2.5360 -0.2786
  701SOL     OW 2252   3.817   4.796   1.214 -0.5721 -0.5531 -0.2767
  701SOL    HW1 2253   3.781   4.734   1.145 -0.9000 -2.2016  1.3030
  701SOL    HW2 2254   3.770   4.780   1.301  0.5266  0.7336  0.5983
  702SOL     OW 2255   5.095   3.582   0.315 -0.5081 -0.0737 -0.5044
  702SOL    HW1 2256   5.064   3.488   0.326 -2.9456  0.6967 -0.0657
  702SOL    HW2 2257   5.066   3.616   0.226  0.6490  0.1872 -0.7968
  703SOL     OW 2258   1.737   4.317   1.015  0.3717 -0.0871  0.3798
  703SOL    HW1 2259   1.707   4.409   1.043  0.5963  0.0847  0.0605
  703SOL    HW2 2260   1.661   4.271   0.968  1.4727  1.5876 -3.4553
  704SOL     OW 2261   0.013   1.118   1.023 -0.1292  0.3841  0.1570
  704SOL    HW1 2262  -0.001   1.022   0.999  2.3842 -0.0309  0.0166
  704SOL    HW2 2263   0.084   1.125   1.093 -1.0611  2.1127  1.0059
  705SOL     OW 2264   2.575   2.334   4.361 -0.3646  0.3897  0.2738
  705SOL    HW1 2265   2.511   2.294   4.427 -0.4658 -0.4713 -0.3394
  705SOL    HW2 2266   2.661   2.356   4.407 -0.6927  0.5000  0.8529
  706SOL     OW 2267   1.154   0.898   5.094 -0.7654  0.4653 -0.1695
  706SOL    HW1 2268   1.075   0.900   5.156 -0.0379 -2.7414  1.0385
  706SOL    HW2 2269   1.164   0.806   5.056  2.2154  0.8634 -0.5413
  707SOL     OW 2270   2.009   1.483   2.839 -0.3797  0.0530 -0.5676
  707SOL    HW1 2271   1.980   1.449   2.750  0.2238  0.7791 -1.0593
  707SOL    HW2 2272   2.076   1.557   2.826  0.0375 -0.1216  0.4922
  708SOL     OW 2273   0.719   1.318   2.898  0.1438 -0.0052  0.5485
  708SOL    HW1 2274   0.718   1.417   2.911  0.5046  0.2962 -1.4476
  708SOL    HW2 2275   0.812   1.284   2.904  0.2921  0.1106 -0.8441
  709SOL     OW 2276   0.609   4.994   3.040 -0.6202 -0.1732  0.3756
  709SOL    HW1 2277   0.510   4.989   3.050 -0.8081 -0.9212 -1.4468
  709SOL    HW2 2278   0.651   4.915   3.085 -0.8246  0.1981  1.2364
  710SOL     OW 2279   1.067   2.220   2.958 -0.0312  0.4737 -0.1950
  710SOL    HW1 2280   0.982   2.192   3.002  0.1391 -0.6941 -0.5600
  710SOL    HW2 2281   1.144   2.179   3.005  0.1103 -1.6355 -2.0785
  711SOL     OW 2282   4.250   4.363   4.111  0.1139  0.1941  0.3725
  711SOL    HW1 2283   4.182   4.377   4.183  0.8489 -1.6412  1.5104
  711SOL    HW2 2284   4.206   4.323   4.031  0.0437 -2.9434  1.8379
  712SOL     OW 2285   0.161   0.442   4.785 -0.1852  0.1123 -0.2417
  712SOL    HW1 2286   0.174   0.375   4.858 -0.8591 -0.0964 -0.3023
  712SOL    HW2 2287   0.209   0.412   4.703 -0.6374 -0.3936 -0.3248
  713SOL     OW 2288   0.659   4.564   3.614  0.0032 -0.0203  0.3035
  713SOL    HW1 2289   0.747   4.585   3.655 -0.4296 -2.0467  2.4849
  713SOL    HW2 2290   0.608   4.648   3.597  1.6440  1.0668  0.6169
  714SOL     OW 2291   1.101   0.350   3.370  0.3106 -0.2198 -0.1252
  714SOL    HW1 2292   1.038   0.307   3.436 -1.5027 -0.5147 -1.9318
  714SOL    HW2 2293   1.193   0.350   3.408 -0.6530 -0.2182  2.4653
  715SOL     OW 2294   2.168   2.940   1.721 -0.0410 -0.4226  0.1151
  715SOL    HW1 2295   2.125   2.850   1.728 -0.3742 -0.3984 -1.4243
  715SOL    HW2 2296   2.204   2.953   1.629  0.0208  1.0198  0.3195
  716SOL     OW 2297   3.608   3.994   1.481 -0.0655 -0.4939 -0.8222
  716SOL    HW1 2298   3.607   3.958   1.574 -1.4747 -0.8189 -0.9503
  716SOL    HW2 2299   3.619   4.094   1.483  0.4270 -0.5574 -0.3347
  717SOL     OW 2300   3.892   3.016   4.075 -0.4095 -0.2626 -0.0055
  717SOL    HW1 2301   3.835   3.085   4.031 -0.1308  0.1800  0.3089
  717SOL    HW2 2302   3.919   3.049   4.166  1.7131  0.3135 -0.7597
  718SOL     OW 2303   1.165   3.382   4.480 -0.3373  0.3062  0.3543
  718SOL    HW1 2304   1.181   3.477   4.506  0.2451 -0.3480  2.5238
  718SOL    HW2 2305   1.248   3.328   4.495 -0.9058 -0.7228 -0.0668
  719SOL     OW 2306   3.135   4.340   2.681  0.2708  0.3016 -0.1102
  719SOL    HW1 2307   3.197   4.263   2.667  0.4324  0.1943  1.1085
  719SOL    HW2 2308   3.108   4.377   2.592  0.5123 -0.8933 -0.7042
  720SOL     OW 2309   1.146   1.994   4.828  0.1070  0.1369  0.0089
  720SOL    HW1 2310   1.068   2.027   4.881 -0.1840  1.1259 -0.9987
  720SOL    HW2 2311   1.117   1.920   4.768  0.4911 -1.1613  1.3613
  721SOL     OW 2312   1.293   1.851   0.762 -0.3723  0.0143  0.3940
  721SOL    HW1 2313   1.341   1.938   0.768 -0.4887  0.1652 -0.6503
  721SOL    HW2 2314   1.199   1.861   0.794 -0.6469  0.4930 -0.5332
  722SOL     OW 2315   0.764   3.371   3.049 -0.0305  0.7152 -0.2877
  722SOL    HW1 2316   0.816   3.451   3.080  0.0767  0.5938 -0.1514
  722SOL    HW2 2317   0.734   3.318   3.129 -0.8200  1.0657 -0.3398
  723SOL     OW 2318   0.685   1.407   1.061 -0.0941  0.4532 -0.0742
  723SOL    HW1 2319   0.599   1.357   1.050  0.6207 -0.3153 -3.4513
  723SOL    HW2 2320   0.678   1.469   1.139 -2.5534 -1.7673  1.6421
  724SOL     OW 2321   1.388   0.266   4.100 -0.2623  0.1865  0.2201
  724SOL    HW1 2322   1.475   0.253   4.147 -1.8102 -2.9013  2.6922
  724SOL    HW2 2323   1.385   0.209   4.018 -0.3074 -0.6194  0.7688
  725SOL     OW 2324   4.629   2.766   4.856  0.0238 -0.2951 -0.0377
  725SOL    HW1 2325   4.649   2.828   4.780 -0.1970 -1.1160 -0.7874
  725SOL    HW2 2326   4.603   2.819   4.937 -0.6245  0.5734 -0.7926
  726SOL     OW 2327   2.041   1.304   2.142  0.0735 -0.0175  0.4177
  726SOL    HW1 2328   2.010   1.227   2.087 -0.2981  0.3424  0.1145
  726SOL    HW2 2329   2.133   1.331   2.115 -0.7574  1.3015 -1.3018
  727SOL     OW 2330   0.067   3.059   4.426 -0.4879 -0.3038 -0.5339
  727SOL    HW1 2331   0.087   3.055   4.524 -1.0469 -2.0880 -0.4433
  727SOL    HW2 2332  -0.027   3.028   4.410 -0.7573  0.9484 -1.5615
  728SOL     OW 2333   3.272   0.758   0.015  0.1602 -0.0225 -0.5643
  728SOL    HW1 2334   3.246   0.845   0.057  0.5624  0.8326 -1.9953
  728SOL    HW2 2335   3.370   0.758  -0.002  0.2987 -1.1106  0.1405
  729SOL     OW 2336   4.828   2.928   2.488  0.6631  0.3021  0.2491
  729SOL    HW1 2337   4.809   3.004   2.426  0.7705 -0.4998 -0.8054
  729SOL    HW2 2338   4.898   2.955   2.554 -0.0035  1.4190  0.5100
  730SOL     OW 2339   0.903   1.394   2.204 -0.0226  0.9458  0.1805
  730SOL    HW1 2340   0.920   1.477   2.151 -1.8356  0.3416 -1.4452
  730SOL    HW2 2341   0.919   1.314   2.148 -2.9447  0.2972  0.0998
  731SOL     OW 2342   1.074   0.336   3.082 -0.4169 -0.2218 -0.1082
  731SOL    HW1 2343   1.087   0.342   3.181 -1.0678 -0.9840  0.0365
  731SOL    HW2 2344   1.113   0.250   3.049  0.4807  0.3758 -0.6467
  732SOL     OW 2345   3.764   2.426   2.620 -0.1138 -0.0493 -0.6014
  732SOL    HW1 2346   3.688   2.428   2.685 -0.0067  0.5765 -0.4960
  732SOL    HW2 2347   3.780   2.518   2.583  0.1070 -0.3129 -1.1883
  733SOL     OW 2348   2.470   4.089   4.514 -0.0246 -0.5244 -0.5216
  733SOL    HW1 2349   2.479   3.990   4.501  0.6981 -0.6474  0.7084
  733SOL    HW2 2350   2.420   4.106   4.599 -1.0310  0.1772 -1.2480
  734SOL     OW 2351   2.246   1.707   4.287  0.5288  0.7254  0.3280
  734SOL    HW1 2352   2.190   1.775   4.239 -0.9948  0.2793  1.3891
  734SOL    HW2 2353   2.224   1.710   4.385  1.6428 -0.1842  0.6229
  735SOL     OW 2354   2.345   1.167   2.072  0.1485  0.1061 -0.2922
  735SOL    HW1 2355   2.303   1.258   2.078  1.8002  0.9411 -0.6815
  735SOL    HW2 2356   2.387   1.155   1.982  1.2802 -0.3991  0.2724
  736SOL     OW 2357   4.436   0.549   0.003  0.6380  0.1417  0.3777
  736SOL    HW1 2358   4.426   0.519  -0.092 -1.1874 -0.8598  0.8392
  736SOL    HW2 2359   4.440   0.649   0.006  0.8866  0.1767 -0.7676
  737SOL     OW 2360   4.659   1.008   1.955 -0.2322  0.5456  0.0906
  737SOL    HW1 2361   4.757   1.016   1.975 -0.0933  1.6430 -0.9146
  737SOL    HW2 2362   4.642   1.037   1.861 -1.6765  1.4146  0.5911
  738SOL     OW 2363   1.797   0.787   2.046 -0.4492 -0.2737  0.1302
  738SOL    HW1 2364   1.831   0.706   2.095 -1.0403  0.0046  1.0205
  738SOL    HW2 2365   1.763   0.759   1.956  2.6689 -0.4901 -1.1340
  739SOL     OW 2366   3.864   1.265   2.911  0.4856 -0.1491  0.6049
  739SOL    HW1 2367   3.885   1.232   3.003  1.6827  0.3601  0.5294
  739SOL    HW2 2368   3.872   1.189   2.846 -1.3001 -0.7349  1.0173
  740SOL     OW 2369   2.517   2.325   2.759 -0.5429  0.2708 -0.6466
  740SOL    HW1 2370   2.580   2.348   2.685  0.0010 -0.3853 -0.4017
  740SOL    HW2 2371   2.550   2.365   2.844 -0.2402 -0.3790 -0.4483
  741SOL     OW 2372   0.754   0.070   2.983  0.0543 -0.2553 -0.0238
  741SOL    HW1 2373   0.701  -0.015   2.986  0.6818 -0.6357  0.6421
  741SOL    HW2 2374   0.747   0.117   3.071  1.6693 -0.8617  0.4679
  742SOL     OW 2375   5.096   1.882   0.844 -0.3352  0.1439 -0.5897
  742SOL    HW1 2376   5.068   1.825   0.922  0.0892 -1.9772 -1.9011
  742SOL    HW2 2377   5.189   1.857   0.816 -0.6200  0.5725 -2.0025
  743SOL     OW 2378   4.287   2.440   1.811 -0.4572  0.1625 -0.3898
  743SOL    HW1 2379   4.261   2.519   1.866 -0.6514 -1.7924  2.5937
  743SOL    HW2 2380   4.385   2.422   1.823 -0.4672 -0.2150 -0.8471
  744SOL     OW 2381   1.769   3.381   2.869 -0.2248 -0.3983  0.4113
  744SOL    HW1 2382   1.697   3.408   2.933 -0.5622  0.4692 -0.3105
  744SOL    HW2 2383   1.809   3.462   2.827  1.4152 -0.8540  1.0265
  745SOL     OW 2384   1.623   2.525   5.152  0.1038 -0.4140 -0.9940
  745SOL    HW1 2385   1.677   2.517   5.068  0.2401  0.4622 -0.9999
  745SOL    HW2 2386   1.634   2.441   5.206  1.4117 -0.3010 -1.0412
  746SOL     OW 2387   0.623   1.737   1.931  0.4175  0.2656  0.1704
  746SOL    HW1 2388   0.563   1.807   1.895  0.2287 -0.4042 -0.8581
  746SOL    HW2 2389   0.569   1.660   1.965  0.5860  0.9273  2.0293
  747SOL     OW 2390   0.929   4.269   3.639 -1.3233 -0.4849 -0.1359
  747SOL    HW1 2391   1.010   4.211   3.641 -2.3911 -2.2656 -2.9372
  747SOL    HW2 2392   0.912   4.300   3.546 -2.4494  2.0229  0.8123
  748SOL     OW 2393   3.866   1.373   3.837 -0.5143 -0.5173  0.0435
  748SOL    HW1 2394   3.779   1.422   3.837 -0.9239 -1.2120  0.5825
  748SOL    HW2 2395   3.896   1.358   3.743 -0.4797  0.5796 -0.1251
  749SOL     OW 2396   2.267   2.604   3.658 -0.5468 -0.4106 -0.1593
  749SOL    HW1 2397   2.315   2.692   3.653 -1.0214 -0.1702 -0.5420
  749SOL    HW2 2398   2.334   2.530   3.657 -0.1143 -0.0463  0.6710
  750SOL     OW 2399   1.505   4.475   3.445 -0.3349 -0.1312 -0.3523
  750SOL    HW1 2400   1.463   4.555   3.489  0.3259  0.2680 -0.4386
  750SOL    HW2 2401   1.595   4.500   3.409 -0.8727 -0.4355 -1.9822
  751SOL     OW 2402   4.643   3.008   4.606  0.4112  0.3954 -0.5504
  751SOL    HW1 2403   4.660   3.046   4.697 -1.2235  0.2189 -0.1344
  751SOL    HW2 2404   4.621   3.081   4.542  0.1903  0.4134 -0.4566
  752SOL     OW 2405   1.338   1.719   0.054 -0.1568  0.0861  0.7719
  752SOL    HW1 2406   1.326   1.785  -0.019  1.6916  0.5901  0.8655
  752SOL    HW2 2407   1.267   1.731   0.123 -0.4249  1.3134  0.2940
  753SOL     OW 2408   4.236   4.536   3.817 -0.0377 -0.6620 -0.4873
  753SOL    HW1 2409   4.249   4.531   3.718  0.1957 -0.3334 -0.4745
  753SOL    HW2 2410   4.323   4.557   3.861 -0.2967 -0.0011 -0.2767
  754SOL     OW 2411   0.401   1.778   4.096 -0.0066 -0.2354  0.3664
  754SOL    HW1 2412   0.317   1.791   4.043 -0.2985 -0.0399  0.8741
  754SOL    HW2 2413   0.414   1.856   4.157  0.0028 -0.7418  1.0217
  755SOL     OW 2414   2.104   0.689   0.482  0.2949 -0.4776 -0.2343
  755SOL    HW1 2415   2.180   0.629   0.508  1.2862  1.3926  1.4954
  755SOL    HW2 2416   2.139   0.779   0.458 -1.1013 -0.6439 -3.4265
  756SOL     OW 2417   1.345   1.834   2.852  0.1966 -0.0937  0.3070
  756SOL    HW1 2418   1.254   1.874   2.840  0.8949  1.3086 -0.5588
  756SOL    HW2 2419   1.338   1.734   2.848 -1.2378 -0.0009 -0.1608
  757SOL     OW 2420   0.920   4.468   2.949  0.2088 -0.4568  0.0701
  757SOL    HW1 2421   0.836   4.471   2.895 -0.1272 -0.4513  0.5842
  757SOL    HW2 2422   0.915   4.390   3.012 -0.4108  0.8551  1.7020
  758SOL     OW 2423   4.707   1.487   3.852 -0.7168 -0.0009 -0.6200
  758SOL    HW1 2424   4.619   1.472   3.807 -0.2084  1.9518 -2.3924
  758SOL    HW2 2425   4.778   1.436   3.804 -0.6241 -0.3124 -0.1589
  759SOL     OW 2426   1.147   2.014   0.269  0.3742  0.1606  0.5885
  759SOL    HW1 2427   1.211   2.072   0.318  0.6761  0.3015  0.0404
  759SOL    HW2 2428   1.155   1.920   0.302  0.0254  0.3873  1.3359
  760SOL     OW 2429   3.713   2.500   0.915  0.1614 -0.7456  0.4866
  760SOL    HW1 2430   3.790   2.443   0.884  0.1595 -0.8046  0.5920
  760SOL    HW2 2431   3.692   2.479   1.010 -0.1319 -0.8897  0.3920
  761SOL     OW 2432   0.919   4.271   1.499  0.0481 -0.0182 -0.0682
  761SOL    HW1 2433   0.960   4.209   1.566  0.4780 -0.3367 -0.6213
  761SOL    HW2 2434   0.992   4.320   1.451 -0.2040 -0.5532 -1.0272
  762SOL     OW 2435   2.010   4.929   3.206  0.2204  0.1060 -0.4358
  762SOL    HW1 2436   2.095   4.953   3.158 -0.8447  1.1843 -1.8782
  762SOL    HW2 2437   1.944   4.895   3.139 -0.8297  0.2301  0.5246
  763SOL     OW 2438   0.511   3.039   2.277 -0.0720  0.7684  0.4648
  763SOL    HW1 2439   0.452   2.963   2.307 -0.4832  0.8507 -0.1179
  763SOL    HW2 2440   0.589   3.003   2.227 -0.8449  0.7660 -0.7890
  764SOL     OW 2441   3.563   4.630   3.819  0.1003 -0.3817 -0.1966
  764SOL    HW1 2442   3.521   4.628   3.728  0.7391  0.0639 -0.5112
  764SOL    HW2 2443   3.560   4.723   3.854 -0.5208 -0.6290  0.4283
  765SOL     OW 2444   1.501   0.634   4.137  0.1115  0.2697 -0.5153
  765SOL    HW1 2445   1.516   0.661   4.232 -0.2263  1.3263 -0.7498
  765SOL    HW2 2446   1.406   0.652   4.112 -0.4988 -2.2599 -0.3553
  766SOL     OW 2447   4.734   4.979   4.887  0.0218 -0.1849 -0.5149
  766SOL    HW1 2448   4.670   4.907   4.858 -0.4031 -0.5667  1.2645
  766SOL    HW2 2449   4.802   4.994   4.815 -1.4686 -0.4578 -2.0438
  767SOL     OW 2450   4.729   3.157   0.219  0.2823 -0.0743  0.1795
  767SOL    HW1 2451   4.777   3.073   0.246 -1.2479 -1.1034 -0.1918
  767SOL    HW2 2452   4.651   3.172   0.279  0.1867  0.7677 -0.1373
  768SOL     OW 2453   2.688   0.089   3.142  0.6787 -0.0402  0.1867
  768SOL    HW1 2454   2.729  -0.002   3.140 -1.6806 -1.1727  0.1095
  768SOL    HW2 2455   2.680   0.120   3.236 -0.4692 -0.8965  0.3903
  769SOL     OW 2456   1.106   1.635   0.476  0.0467  0.0145 -0.3670
  769SOL    HW1 2457   1.191   1.611   0.523 -0.3519 -0.1483  0.3031
  769SOL    HW2 2458   1.059   1.706   0.529  0.8368  1.7632 -1.9216
  770SOL     OW 2459   0.447   2.408   2.632 -0.3008 -0.0733  0.6944
  770SOL    HW1 2460   0.348   2.425   2.636 -0.2833  0.0025  0.8055
  770SOL    HW2 2461   0.463   2.309   2.632 -0.4988 -0.1977 -2.2702
  771SOL     OW 2462   4.314   4.863   4.774  0.1732  0.0885 -0.0692
  771SOL    HW1 2463   4.252   4.788   4.755 -0.8846  0.6464  1.0504
  771SOL    HW2 2464   4.371   4.841   4.853  0.4943  0.1083 -0.2913
  772SOL     OW 2465   1.343   1.722   4.402  0.1007  0.3216 -0.0435
  772SOL    HW1 2466   1.381   1.814   4.405  0.1396  0.2831  0.9908
  772SOL    HW2 2467   1.408   1.660   4.359  0.3154  0.6609 -0.2099
  773SOL     OW 2468   4.261   2.916   3.065 -0.8264  0.6002 -0.4260
  773SOL    HW1 2469   4.229   2.832   3.109  1.1126 -0.3073 -0.6318
  773SOL    HW2 2470   4.261   2.904   2.966  2.6776 -0.5644 -0.4280
  774SOL     OW 2471   2.024   2.202   0.929  0.2942 -0.1058  0.0465
  774SOL    HW1 2472   2.108   2.227   0.881  1.1317 -1.2859  0.8300
  774SOL    HW2 2473   2.014   2.259   1.010 -0.0253  0.4955 -0.4142
  775SOL     OW 2474   1.437   4.413   1.175 -0.2996  0.4878  0.4390
  775SOL    HW1 2475   1.414   4.316   1.178 -3.7381  1.1475  0.0212
  775SOL    HW2 2476   1.477   4.441   1.262  0.5465 -1.2182  0.6354
  776SOL     OW 2477   2.194   0.872   1.449 -0.7216  0.2035 -0.0080
  776SOL    HW1 2478   2.261   0.857   1.522 -1.7087 -0.1434  0.8473
  776SOL    HW2 2479   2.104   0.842   1.479 -1.1567  0.0501 -1.3831
  777SOL     OW 2480   4.336   3.286   4.183  0.0057 -0.3205  0.3668
  777SOL    HW1 2481   4.268   3.268   4.112  0.6583  0.0943 -0.3807
  777SOL    HW2 2482   4.306   3.245   4.270 -1.1108 -0.2755  0.0164
  778SOL     OW 2483   4.938   2.064   3.812 -0.4446 -0.9205  0.4804
  778SOL    HW1 2484   4.957   1.966   3.802  0.7827 -0.5932 -0.9421
  778SOL    HW2 2485   4.931   2.087   3.909 -1.3633 -2.5038  0.8294
  779SOL     OW 2486   3.373   1.623   3.099 -0.1871 -0.0171 -0.2513
  779SOL    HW1 2487   3.409   1.609   3.007 -1.2432  0.7775 -0.8063
  779SOL    HW2 2488   3.412   1.707   3.137  0.0061 -0.1751 -0.1017
  780SOL     OW 2489   4.449   4.917   1.518 -0.0081  0.0097 -0.4408
  780SOL    HW1 2490   4.387   4.926   1.596  0.1416  1.5491 -0.4572
  780SOL    HW2 2491   4.502   4.833   1.527  1.5399  1.1349  2.2898
  781SOL     OW 2492   4.720   3.515   2.784  0.2232  0.0251  0.1998
  781SOL    HW1 2493   4.701   3.486   2.690 -2.1361 -0.2535  0.6866
  781SOL    HW2 2494   4.726   3.435   2.843  3.0779  0.1063  0.1465
  782SOL     OW 2495   1.046   2.715   4.954 -0.3928  0.0375  0.4359
  782SOL    HW1 2496   0.958   2.683   4.919 -1.6507  1.0061  2.4902
  782SOL    HW2 2497   1.071   2.661   5.035 -0.4224  1.3855  1.3865
  783SOL     OW 2498   1.241   0.615   0.138 -0.4675  0.5616 -0.2353
  783SOL    HW1 2499   1.212   0.631   0.043  1.0425  3.2199 -0.3411
  783SOL    HW2 2500   1.302   0.689   0.167  0.4778 -1.0840  2.2778
  784SOL     OW 2501   3.284   2.642   5.070 -0.0473  1.7726 -0.3889
  784SOL    HW1 2502   3.374   2.681   5.052  0.1454  1.4978 -0.0354
  784SOL    HW2 2503   3.265   2.647   5.168  0.0171  0.9019 -0.3303
  785SOL     OW 2504   4.508   1.380   1.136  0.0306  0.3318 -0.3510
  785SOL    HW1 2505   4.562   1.398   1.217 -0.4418  0.4548 -0.0595
  785SOL    HW2 2506   4.556   1.415   1.055  1.5612 -1.7246 -0.4273
  786SOL     OW 2507   2.431   0.011   0.299 -0.1662 -0.3799 -0.3695
  786SOL    HW1 2508   2.406  -0.069   0.353 -1.1508 -0.3638 -0.7839
  786SOL    HW2 2509   2.523   0.041   0.324 -0.8251  0.0184  1.7521
  787SOL     OW 2510   4.157   5.077   4.822  0.0588  0.3842  0.5361
  787SOL    HW1 2511   4.216   5.002   4.793 -0.1601  0.6428 -0.6061
  787SOL    HW2 2512   4.148   5.144   4.748 -3.5756 -0.8185 -0.3336
  788SOL     OW 2513   1.264   3.756   2.566 -0.0204  0.3108  0.0010
  788SOL    HW1 2514   1.319   3.707   2.498  0.0146  1.3303 -0.7274
  788SOL    HW2 2515   1.173   3.714   2.570  0.0657  0.0608 -0.4810
  789SOL     OW 2516   2.508   1.903   3.065  0.2263  0.2853 -1.0386
  789SOL    HW1 2517   2.588   1.844   3.077  0.2912 -0.2226 -3.4277
  789SOL    HW2 2518   2.425   1.848   3.069 -0.0083  0.7230  0.8449
  790SOL     OW 2519   3.444   4.055   3.952 -0.5005  0.2257 -0.3133
  790SOL    HW1 2520   3.498   4.104   4.020  1.0916 -0.2122 -1.2244
  790SOL    HW2 2521   3.367   4.112   3.923  0.0438  1.2774  0.2722
  791SOL     OW 2522   0.076   2.588   2.401 -0.0170  0.2066  0.1699
  791SOL    HW1 2523   0.133   2.593   2.483 -0.0587 -0.2064  0.2294
  791SOL    HW2 2524  -0.004   2.648   2.412  1.3527  2.2910 -0.7096
  792SOL     OW 2525   4.346   4.721   2.214 -0.5707  0.7654  0.1749
  792SOL    HW1 2526   4.277   4.663   2.256 -0.1745  1.5118  1.9494
  792SOL    HW2 2527   4.436   4.702   2.254  0.2854 -0.0955 -1.9915
  793SOL     OW 2528   4.424   3.800   4.218  0.2805  0.3299 -0.1619
  793SOL    HW1 2529   4.477   3.788   4.302 -1.1225  1.2150  0.9068
  793SOL    HW2 2530   4.327   3.785   4.237  0.0449 -0.6813 -1.9291
  794SOL     OW 2531   1.081   4.475   2.284 -0.1565  0.0326  0.1659
  794SOL    HW1 2532   1.090   4.378   2.305 -1.1014 -0.1715 -0.3257
  794SOL    HW2 2533   1.036   4.486   2.195  0.6257  0.9152 -0.1359
  795SOL     OW 2534   0.585   5.090   1.231 -0.1408  0.3564 -0.0681
  795SOL    HW1 2535   0.556   5.176   1.272  1.0072  1.0027 -0.5692
  795SOL    HW2 2536   0.535   5.014   1.274 -1.6056  1.2958 -0.0289
  796SOL     OW 2537   2.863   0.014   1.557  0.1685  0.5654  0.2987
  796SOL    HW1 2538   2.945   0.021   1.614  1.3831 -0.0019 -1.3093
  796SOL    HW2 2539   2.883   0.051   1.466 -1.5258  0.8789  0.0361
  797SOL     OW 2540   1.577   1.581   5.091 -0.0968 -0.3561  0.2856
  797SOL    HW1 2541   1.482   1.613   5.097  0.0484  0.3592 -0.8237
  797SOL    HW2 2542   1.621   1.591   5.180 -0.9723 -0.4110  0.7387
  798SOL     OW 2543   1.596   4.752   4.428 -0.0885  0.0827 -0.2586
  798SOL    HW1 2544   1.693   4.727   4.426  0.4266  1.9248 -1.8461
  798SOL    HW2 2545   1.584   4.831   4.488 -0.0777  1.5182 -2.0446
  799SOL     OW 2546   4.707   4.141   4.290 -0.3635  0.9609  0.3782
  799SOL    HW1 2547   4.718   4.044   4.312  0.4135  1.0915  0.6054
  799SOL    HW2 2548   4.622   4.155   4.240  0.1153 -0.0271 -0.7453
  800SOL     OW 2549   3.942   4.706   0.774 -0.1629  0.4537 -0.1339
  800SOL    HW1 2550   4.013   4.776   0.764  0.1912  0.0019 -0.8938
  800SOL    HW2 2551   3.915   4.673   0.684 -0.8720  0.1477  0.1838
  801SOL     OW 2552   2.655   4.221   0.606 -0.7988 -0.2513 -0.1569
  801SOL    HW1 2553   2.603   4.246   0.524  0.7655  0.2188 -1.0643
  801SOL    HW2 2554   2.733   4.164   0.580  0.1296  0.4861  0.9042
  802SOL     OW 2555   1.620   3.464   1.394  0.8245 -0.0604 -0.9939
  802SOL    HW1 2556   1.536   3.420   1.363  1.0196 -0.5730 -0.8004
  802SOL    HW2 2557   1.614   3.563   1.379  0.1902 -0.0977 -0.9838
  803SOL     OW 2558   1.384   2.878   1.128 -0.1405 -0.0202  0.2255
  803SOL    HW1 2559   1.435   2.825   1.061 -1.4555  0.5133 -1.2485
  803SOL    HW2 2560   1.409   2.848   1.220  2.0504 -0.4531 -0.4501
  804SOL     OW 2561   3.405   0.264   4.581 -0.4687 -0.0906  0.3965
  804SOL    HW1 2562   3.330   0.327   4.601  0.4275  1.0435  0.2657
  804SOL    HW2 2563   3.430   0.215   4.665 -1.1221 -0.2269  0.5154
  805SOL     OW 2564   4.809   4.682   3.455  0.0985  0.1311  0.2376
  805SOL    HW1 2565   4.713   4.679   3.484  0.1083 -0.2688  0.2460
  805SOL    HW2 2566   4.815   4.652   3.359  0.2617 -0.2985  0.3777
  806SOL     OW 2567   4.920   2.413   4.729  0.1049 -0.0089 -0.1120
  806SOL    HW1 2568   4.994   2.440   4.790  0.4809 -1.5885  0.1819
  806SOL    HW2 2569   4.832   2.441   4.769  0.2046 -2.4311  2.0889
  807SOL     OW 2570   2.800   3.703   1.081 -0.3734  0.2914  0.6351
  807SOL    HW1 2571   2.731   3.699   1.008 -2.9318 -0.2305  2.9139
  807SOL    HW2 2572   2.865   3.629   1.069 -2.2477 -1.3906  0.2488
  808SOL     OW 2573   2.421   0.922   3.349 -0.2658  0.1655  0.0098
  808SOL    HW1 2574   2.354   0.857   3.312 -2.1111  2.0126 -0.1133
  808SOL    HW2 2575   2.422   0.916   3.449 -0.4965 -0.0081  0.0018
  809SOL     OW 2576   2.929   0.451   1.593  0.0257  0.5156 -0.1536
  809SOL    HW1 2577   2.933   0.374   1.530  0.3815  0.5690 -0.1962
  809SOL    HW2 2578   2.983   0.527   1.557 -1.1528  1.1601 -0.6114
  810SOL     OW 2579   2.482   2.680   2.122 -0.3905  0.2209  0.2789
  810SOL    HW1 2580   2.577   2.652   2.112 -0.1050  1.8512 -2.9475
  810SOL    HW2 2581   2.478   2.775   2.154 -0.8297  0.5857 -0.7947
  811SOL     OW 2582   4.859   4.833   1.152 -0.2244  0.4169  0.5320
  811SOL    HW1 2583   4.799   4.804   1.077  2.2000  0.4516 -1.5742
  811SOL    HW2 2584   4.838   4.927   1.178  0.3087  1.2290 -1.7528
  812SOL     OW 2585   0.470   2.658   3.777 -0.5553  0.0692 -0.1100
  812SOL    HW1 2586   0.528   2.619   3.706  0.8505  1.0578  0.4460
  812SOL    HW2 2587   0.516   2.650   3.866 -1.9052 -0.3862  0.5830
  813SOL     OW 2588   1.037   4.411   1.114  0.0976 -0.0083 -0.2520
  813SOL    HW1 2589   0.976   4.490   1.108 -2.2207 -1.8021 -2.0684
  813SOL    HW2 2590   1.082   4.397   1.026  0.2060 -0.9196 -0.0628
  814SOL     OW 2591   2.530   2.041   2.386 -0.2843 -0.3085  0.3553
  814SOL    HW1 2592   2.511   2.073   2.294 -1.0905  0.2685  0.7084
  814SOL    HW2 2593   2.629   2.046   2.404 -0.2176  0.3925 -0.1763
  815SOL     OW 2594   1.726   0.956   1.493 -0.7006  0.2725  0.0016
  815SOL    HW1 2595   1.740   0.952   1.592 -0.5771  1.4700  0.0511
  815SOL    HW2 2596   1.667   0.881   1.464  1.6888 -1.9356  0.5289
  816SOL     OW 2597   1.698   2.610   0.393  0.0115  0.2260 -0.4817
  816SOL    HW1 2598   1.611   2.615   0.344  0.2984  0.2518 -0.9933
  816SOL    HW2 2599   1.718   2.515   0.416 -0.5635  0.3113  0.3872
  817SOL     OW 2600   4.162   1.374   5.061 -0.3895  0.9362  0.5209
  817SOL    HW1 2601   4.187   1.419   4.976  1.4959 -1.3408 -0.2499
  817SOL    HW2 2602   4.126   1.283   5.042  0.5995  0.1526  2.1268
  818SOL     OW 2603   4.700   0.781   1.066  0.5030 -0.0201 -0.6483
  818SOL    HW1 2604   4.693   0.834   1.150  3.0842  1.7266 -1.4291
  818SOL    HW2 2605   4.647   0.826   0.994  0.5513  0.0150 -0.6614
  819SOL     OW 2606   4.377   0.413   4.121  0.0482 -0.0157  0.1327
  819SOL    HW1 2607   4.372   0.319   4.089  0.5780  0.0739 -0.2256
  819SOL    HW2 2608   4.284   0.448   4.135 -0.1514 -0.9366  1.3357
  820SOL     OW 2609   2.511   3.807   4.493  0.3439  0.0351  0.4116
  820SOL    HW1 2610   2.447   3.748   4.444  1.0450 -0.1802 -0.2524
  820SOL    HW2 2611   2.509   3.784   4.591 -0.6881  0.1302  0.4294
  821SOL     OW 2612   3.571   4.871   0.182 -0.0881 -0.3190  0.1982
  821SOL    HW1 2613   3.511   4.840   0.256 -1.6104  0.4559 -0.6572
  821SOL    HW2 2614   3.577   4.971   0.184 -1.2274 -0.1693 -1.4682
  822SOL     OW 2615   2.306   4.549   1.453  0.2689  0.0522 -0.3128
  822SOL    HW1 2616   2.258   4.615   1.511  0.7048  0.1886 -0.1037
  822SOL    HW2 2617   2.298   4.458   1.493  0.0980  0.0576 -0.3334
  823SOL     OW 2618   3.525   1.199   4.456 -0.2726 -0.0174 -0.5042
  823SOL    HW1 2619   3.490   1.151   4.537 -0.0182  0.3535 -0.1702
  823SOL    HW2 2620   3.617   1.234   4.475 -0.9828  1.8390 -0.2230
  824SOL     OW 2621   4.234   2.022   4.528 -0.8908 -0.3926  0.1367
  824SOL    HW1 2622   4.219   1.924   4.513  2.3825 -1.0493  0.5252
  824SOL    HW2 2623   4.174   2.074   4.467 -3.0209 -2.5557  0.2044
  825SOL     OW 2624   1.751   4.603   5.100 -0.1295 -0.1385  0.0852
  825SOL    HW1 2625   1.843   4.592   5.063 -0.3914 -2.3149 -0.0398
  825SOL    HW2 2626   1.684   4.600   5.026 -0.4157 -0.6381  0.3586
  826SOL     OW 2627   3.150   1.916   1.853 -0.2911 -0.5403  0.3685
  826SOL    HW1 2628   3.248   1.937   1.849 -0.2180 -0.8416  0.5019
  826SOL    HW2 2629   3.126   1.856   1.776 -0.5441  0.2112 -0.1436
  827SOL     OW 2630   3.474   1.885   4.378  0.8099 -0.5933  0.3995
  827SOL    HW1 2631   3.530   1.941   4.439  2.2166 -1.5021 -0.0154
  827SOL    HW2 2632   3.500   1.789   4.387  0.7597 -0.7953 -1.3255
  828SOL     OW 2633   1.838   2.532   2.488  0.2736  0.1831 -0.5157
  828SOL    HW1 2634   1.831   2.590   2.570  1.2054  1.0782 -1.0487
  828SOL    HW2 2635   1.758   2.472   2.484  0.4739 -0.2903  1.3555
  829SOL     OW 2636   0.897   0.473   0.668 -0.2734  0.3690 -0.0678
  829SOL    HW1 2637   0.920   0.433   0.579  0.7373  0.0843  0.3122
  829SOL    HW2 2638   0.838   0.410   0.718 -0.4714  0.3288 -0.3444
  830SOL     OW 2639   1.707   3.255   3.952  0.0824 -0.1745 -0.0084
  830SOL    HW1 2640   1.722   3.213   3.862  0.6496 -1.1057  0.5124
  830SOL    HW2 2641   1.609   3.255   3.972 -0.0105 -0.3761 -0.4341
  831SOL     OW 2642   5.090   2.227   4.177  0.2624  0.2482 -0.5971
  831SOL    HW1 2643   5.183   2.232   4.140  0.4311  0.5237 -0.1404
  831SOL    HW2 2644   5.072   2.134   4.209  0.3587  0.1813 -0.7351
  832SOL     OW 2645   1.856   1.633   2.123 -0.2619  0.1253  0.3348
  832SOL    HW1 2646   1.943   1.653   2.079 -0.9763  1.1095 -0.6973
  832SOL    HW2 2647   1.801   1.573   2.065 -0.1610 -0.7554  1.1242
  833SOL     OW 2648   1.036   4.891   2.219 -0.2048 -0.2511 -0.5811
  833SOL    HW1 2649   1.104   4.933   2.160 -1.0118 -0.1975 -1.5051
  833SOL    HW2 2650   1.074   4.877   2.310  1.0959 -0.3989 -1.1260
  834SOL     OW 2651   2.632   3.669   1.296  0.4552 -0.8491  0.5196
  834SOL    HW1 2652   2.703   3.664   1.225 -0.5012 -1.0434 -0.4450
  834SOL    HW2 2653   2.674   3.696   1.383  1.4149  0.9337 -0.4544
  835SOL     OW 2654   2.586   4.206   1.772  0.3629  0.4658 -0.2048
  835SOL    HW1 2655   2.634   4.287   1.804  2.4835 -0.5488 -0.6446
  835SOL    HW2 2656   2.615   4.184   1.679  0.2262 -1.0800  0.0913
  836SOL     OW 2657   5.050   1.620   0.368  0.6944  0.5148  0.3685
  836SOL    HW1 2658   4.989   1.545   0.341  0.4181  0.8822 -0.0437
  836SOL    HW2 2659   5.045   1.632   0.467  0.6993  0.0219  0.4303
  837SOL     OW 2660   0.237   3.962   2.506  0.9972  0.4107  0.8866
  837SOL    HW1 2661   0.274   3.907   2.580  0.1578  0.5470  1.4228
  837SOL    HW2 2662   0.172   3.907   2.453 -0.3454  1.0287  1.8196
  838SOL     OW 2663   2.019   0.558   3.469  0.4498 -0.2086  0.2146
  838SOL    HW1 2664   2.086   0.580   3.540  0.7647 -0.9927  0.1751
  838SOL    HW2 2665   2.018   0.459   3.454 -0.6169 -0.1950  0.1127
  839SOL     OW 2666   0.697   2.369   2.237  0.3220 -0.2662  0.1624
  839SOL    HW1 2667   0.702   2.377   2.138 -0.6582  1.2681  0.2128
  839SOL    HW2 2668   0.689   2.459   2.278  0.5282 -0.8859  1.6426
  840SOL     OW 2669   0.367   4.664   4.128  0.3803  0.3328  0.3739
  840SOL    HW1 2670   0.390   4.753   4.166  0.3586  0.2721  0.5285
  840SOL    HW2 2671   0.268   4.658   4.112  0.6878  1.5971 -2.7746
  841SOL     OW 2672   4.654   0.500   3.450 -0.3219  0.7045  0.2559
  841SOL    HW1 2673   4.635   0.550   3.535 -1.6341 -0.5265  0.7225
  841SOL    HW2 2674   4.735   0.443   3.463 -0.0762  1.0858  0.4291
  842SOL     OW 2675   4.646   4.631   3.196 -0.5320  0.7341  0.6138
  842SOL    HW1 2676   4.623   4.641   3.099 -0.7961  4.1894  0.8959
  842SOL    HW2 2677   4.567   4.594   3.245  0.3261 -3.1964 -0.6760
  843SOL     OW 2678   1.316   2.590   1.665  0.4536 -0.5352  0.2228
  843SOL    HW1 2679   1.413   2.576   1.685  0.7827  0.9506 -0.1744
  843SOL    HW2 2680   1.279   2.659   1.727 -0.7061 -1.9900  1.2120
  844SOL     OW 2681   3.784   0.797   3.248  0.0101  0.0768  0.2303
  844SOL    HW1 2682   3.769   0.859   3.325  1.4068  1.4831 -0.5618
  844SOL    HW2 2683   3.873   0.752   3.258  0.1885  0.2456 -0.5453
  845SOL     OW 2684   1.874   5.130   2.363  0.2144 -0.4892  0.8444
  845SOL    HW1 2685   1.887   5.189   2.443  0.5072  0.7902 -0.1202
  845SOL    HW2 2686   1.904   5.038   2.385 -0.4228 -0.3546  2.4555
  846SOL     OW 2687   2.042   1.721   3.835  0.3027  0.2611 -0.3998
  846SOL    HW1 2688   2.037   1.807   3.886  1.2862 -0.3905  0.8044
  846SOL    HW2 2689   1.954   1.673   3.842  0.9898 -0.7248  2.3219
  847SOL     OW 2690   0.573   2.144   4.518  0.1919  0.1624 -0.0334
  847SOL    HW1 2691   0.667   2.113   4.531  0.2199  0.4065  0.3723
  847SOL    HW2 2692   0.513   2.064   4.513  0.4875 -0.0116 -0.8854
  848SOL     OW 2693   4.064   2.771   1.249 -0.1768 -0.3857 -0.3798
  848SOL    HW1 2694   4.080   2.682   1.207 -0.1987 -0.0789 -1.0539
  848SOL    HW2 2695   4.139   2.794   1.311 -0.8236 -1.4657  0.8542
  849SOL     OW 2696   2.573   4.752   2.295  0.5310  0.4828  0.6483
  849SOL    HW1 2697   2.555   4.833   2.351  0.9580  0.3030  1.0609
  849SOL    HW2 2698   2.670   4.728   2.302  0.4206 -0.0279  0.4899
  850SOL     OW 2699   0.749   2.430   4.588 -0.0124 -0.2347 -0.0003
  850SOL    HW1 2700   0.745   2.530   4.585 -0.6335 -0.1835  1.5968
  850SOL    HW2 2701   0.658   2.394   4.611  0.2830 -1.1463 -0.2331
  851SOL     OW 2702   0.224   0.831   1.120 -0.6979  0.0161 -0.5349
  851SOL    HW1 2703   0.318   0.854   1.094 -0.0907 -1.7564 -0.0486
  851SOL    HW2 2704   0.165   0.842   1.040 -0.0268  0.7757 -0.9522
  852SOL     OW 2705   0.715   2.167   0.575  0.1469  0.0538 -0.4792
  852SOL    HW1 2706   0.693   2.120   0.661  1.3195  2.5576  1.3085
  852SOL    HW2 2707   0.763   2.104   0.514 -1.8528 -2.1863  0.0803
  853SOL     OW 2708   0.420   3.785   4.385 -0.2510  0.2289 -0.1686
  853SOL    HW1 2709   0.419   3.867   4.328 -0.2892  1.2100  1.2124
  853SOL    HW2 2710   0.358   3.796   4.462 -2.3943 -2.2014 -1.3941
  854SOL     OW 2711   4.667   3.381   1.694  0.1954 -0.0060  0.9132
  854SOL    HW1 2712   4.606   3.399   1.617  0.8621  1.2810  0.6612
  854SOL    HW2 2713   4.647   3.444   1.769  2.6493  2.0549 -0.0306
  855SOL     OW 2714   2.375   2.715   0.344  0.3576  0.0246 -0.0447
  855SOL    HW1 2715   2.285   2.747   0.316  0.5193 -0.0590 -0.6761
  855SOL    HW2 2716   2.375   2.696   0.442 -0.5097 -0.6468 -0.1631
  856SOL     OW 2717   1.097   0.100   2.577  0.4023  0.4592 -0.1209
  856SOL    HW1 2718   1.071   0.118   2.672 -1.4956 -0.6168 -0.3836
  856SOL    HW2 2719   1.133   0.184   2.536 -2.7640  2.2132  0.3234
  857SOL     OW 2720   1.440   0.488   1.291  0.2643 -0.6069  0.3152
  857SOL    HW1 2721   1.342   0.470   1.304 -0.6190  3.4224  0.5005
  857SOL    HW2 2722   1.491   0.450   1.368 -0.8994 -3.7351 -0.2949
  858SOL     OW 2723   2.214   0.581   3.708 -0.4713  0.2551  0.3840
  858SOL    HW1 2724   2.219   0.595   3.807 -1.2862 -0.1560  0.4915
  858SOL    HW2 2725   2.289   0.521   3.678  1.8033  2.9542  0.2290
  859SOL     OW 2726   0.538   4.816   3.562 -0.4615  0.3673 -0.0406
  859SOL    HW1 2727   0.473   4.836   3.636 -0.6562  1.6358 -0.5172
  859SOL    HW2 2728   0.531   4.888   3.493  0.6142 -0.1314 -0.6828
  860SOL     OW 2729   4.317   1.329   0.621  0.7762 -0.7339 -1.0281
  860SOL    HW1 2730   4.382   1.401   0.597 -1.3509  1.6792 -0.1220
  860SOL    HW2 2731   4.246   1.323   0.551 -0.1273 -0.5511 -0.1503
  861SOL     OW 2732   2.088   4.893   0.719 -0.4360 -0.5170  0.3720
  861SOL    HW1 2733   2.044   4.980   0.697 -3.2218 -1.6190  1.0951
  861SOL    HW2 2734   2.027   4.839   0.777  1.9268 -2.2724  1.3755
  862SOL     OW 2735   1.202   2.756   4.734 -0.3938 -0.0725  0.5127
  862SOL    HW1 2736   1.152   2.723   4.814  0.1833  0.1750  0.9857
  862SOL    HW2 2737   1.263   2.830   4.761 -0.7435  0.5367 -0.3043
  863SOL     OW 2738   3.601   2.289   1.781  0.0929  0.6295  1.0347
  863SOL    HW1 2739   3.694   2.259   1.762 -0.3602 -0.1874 -0.0029
  863SOL    HW2 2740   3.581   2.277   1.878  0.8801  0.2928  1.1595
  864SOL     OW 2741   4.877   4.701   4.047 -0.0306  0.0696  0.0708
  864SOL    HW1 2742   4.844   4.628   4.107 -0.8211 -0.8144 -1.3862
  864SOL    HW2 2743   4.800   4.749   4.006  0.4831  1.6168  0.8012
  865SOL     OW 2744   3.324   4.153   1.070  0.1535 -0.0184  0.0497
  865SOL    HW1 2745   3.408   4.202   1.043 -0.4704  0.7590 -0.5192
  865SOL    HW2 2746   3.244   4.205   1.040 -0.5355 -1.4606 -0.6982
  866SOL     OW 2747   4.600   0.923   3.861  0.1860 -0.2388 -0.3042
  866SOL    HW1 2748   4.672   0.915   3.930 -0.1425 -0.2153  0.0504
  866SOL    HW2 2749   4.636   0.968   3.780  0.4044  0.3853  0.1296
  867SOL     OW 2750   0.086   1.887   1.534 -0.6947 -0.7630 -0.2329
  867SOL    HW1 2751   0.073   1.922   1.441 -1.8154 -2.2606 -0.6695
  867SOL    HW2 2752   0.136   1.801   1.530  0.3894 -0.2042  0.6866
  868SOL     OW 2753   3.386   3.840   1.446 -0.1813  1.5487  0.4436
  868SOL    HW1 2754   3.476   3.884   1.446  0.3872  0.4481  1.3422
  868SOL    HW2 2755   3.319   3.899   1.491  0.6119  1.4324  1.8313
  869SOL     OW 2756   1.584   4.667   4.874 -0.2989  0.2336  0.1376
  869SOL    HW1 2757   1.544   4.717   4.951  1.4529  0.5643  0.8684
  869SOL    HW2 2758   1.659   4.720   4.835  1.2455 -1.5046  0.5749
  870SOL     OW 2759   1.993   2.609   0.005 -0.0013 -0.2044  0.2734
  870SOL    HW1 2760   2.092   2.623   0.015 -0.1906  1.3376  0.3441
  870SOL    HW2 2761   1.971   2.513   0.022  1.4676 -0.5658  0.3301
  871SOL     OW 2762   4.561   4.207   4.708  0.3337 -0.3296  0.2313
  871SOL    HW1 2763   4.525   4.170   4.623 -0.3371  0.7526  0.0148
  871SOL    HW2 2764   4.571   4.306   4.699  2.2389 -0.4556  0.7231
  872SOL     OW 2765   5.051   1.178   0.777 -0.2867  0.5551 -0.6250
  872SOL    HW1 2766   5.106   1.158   0.858 -0.8410 -0.5011 -0.4872
  872SOL    HW2 2767   5.084   1.125   0.699 -0.9910  0.0304 -0.5794
  873SOL     OW 2768   3.325   4.535   1.392  0.1470 -0.3128  0.6652
  873SOL    HW1 2769   3.333   4.512   1.489  2.7935  0.8531  0.8048
  873SOL    HW2 2770   3.415   4.552   1.354 -0.8323 -0.5756 -2.0110
  874SOL     OW 2771   4.823   4.019   4.902  0.2586 -0.3312  0.1159
  874SOL    HW1 2772   4.766   3.937   4.893 -0.1728  0.0351 -0.5540
  874SOL    HW2 2773   4.767   4.096   4.932  0.2727  0.1630 -1.0674
  875SOL     OW 2774   0.895   1.413   4.370 -0.4685 -0.0835 -0.3749
  875SOL    HW1 2775   0.974   1.421   4.309 -0.0947 -0.7772  0.0160
  875SOL    HW2 2776   0.915   1.459   4.457 -0.3607 -0.5726 -0.1418
  876SOL     OW 2777   4.929   0.951   2.010 -0.0756  0.4651  0.3122
  876SOL    HW1 2778   4.982   0.868   1.995  1.7937  1.6007  0.3154
  876SOL    HW2 2779   4.906   0.959   2.107  0.5872  0.4320  0.4745
  877SOL     OW 2780   2.006   2.243   3.924 -0.1680  0.0228  0.3160
  877SOL    HW1 2781   2.074   2.296   3.974  0.8399 -0.8659 -0.0879
  877SOL    HW2 2782   1.963   2.177   3.985 -0.7166  0.6009  0.5759
  878SOL     OW 2783   2.386   2.269   0.393  0.3913 -0.1347  0.1904
  878SOL    HW1 2784   2.380   2.342   0.325  0.1793  2.8639  3.1592
  878SOL    HW2 2785   2.302   2.214   0.390  0.8439 -0.7945 -2.5673
  879SOL     OW 2786   2.598   2.000   1.085  0.0486 -0.2977 -0.5722
  879SOL    HW1 2787   2.512   1.964   1.121 -0.8229  2.0126 -0.1486
  879SOL    HW2 2788   2.648   2.047   1.157 -0.3000  1.8301 -1.6441
  880SOL     OW 2789   4.775   2.887   5.155  0.3513  0.6860  0.9094
  880SOL    HW1 2790   4.787   2.954   5.228 -1.0551  0.8599  1.0074
  880SOL    HW2 2791   4.708   2.921   5.089  0.5200 -0.1110  0.3054
  881SOL     OW 2792   4.273   2.531   4.435 -0.1742  0.7334  0.2393
  881SOL    HW1 2793   4.351   2.470   4.420  0.0451  1.2386 -0.7974
  881SOL    HW2 2794   4.252   2.579   4.350 -1.4781  0.7817  0.5733
  882SOL     OW 2795   1.790   0.274   4.001  0.3510 -0.0382 -0.1261
  882SOL    HW1 2796   1.855   0.199   4.013 -0.1569 -0.2507  1.5256
  882SOL    HW2 2797   1.726   0.252   3.927  0.2183 -1.2467  0.3290
  883SOL     OW 2798   4.363   1.689   0.934 -0.2390  0.0629  0.2709
  883SOL    HW1 2799   4.379   1.590   0.932  1.8731  0.3434  0.6311
  883SOL    HW2 2800   4.413   1.733   0.860 -0.9754  0.8918  0.2507
  884SOL     OW 2801   1.453   0.379   1.981  0.3099 -0.2530 -0.6847
  884SOL    HW1 2802   1.511   0.297   1.978  0.0273 -0.7394  2.9417
  884SOL    HW2 2803   1.358   0.353   1.963  0.3807 -0.4968 -0.7171
  885SOL     OW 2804   2.493   4.159   0.841 -0.0092  0.7002 -0.0771
  885SOL    HW1 2805   2.397   4.153   0.814  0.7374 -4.6104 -2.7386
  885SOL    HW2 2806   2.548   4.184   0.762  1.0677  0.2847  0.5305
  886SOL     OW 2807   4.780   1.637   5.117 -0.0434 -0.3293 -0.7869
  886SOL    HW1 2808   4.680   1.633   5.119 -0.1094  1.1768  0.0816
  886SOL    HW2 2809   4.809   1.717   5.065  0.6800  0.0883  0.2314
  887SOL     OW 2810   5.106   4.341   2.132 -0.0555 -0.1655 -0.4768
  887SOL    HW1 2811   5.012   4.344   2.099 -0.1475  2.3798 -0.2432
  887SOL    HW2 2812   5.167   4.384   2.065  0.0759  3.0211  1.4470
  888SOL     OW 2813   4.658   0.222   3.114 -0.3292  0.1183 -0.0119
  888SOL    HW1 2814   4.583   0.212   3.179 -0.3828  1.1312  0.0915
  888SOL    HW2 2815   4.739   0.175   3.149 -0.2072  1.0899  1.0405
  889SOL     OW 2816   3.901   0.963   1.601  0.3404  0.6152 -0.0220
  889SOL    HW1 2817   3.910   0.918   1.512 -3.0752  0.2931 -0.3399
  889SOL    HW2 2818   3.833   1.035   1.595  0.4150  0.9422  2.2486
  890SOL     OW 2819   4.065   2.371   3.456  0.8014  0.1604  0.3027
  890SOL    HW1 2820   3.971   2.350   3.485  0.7555  0.1754  0.1641
  890SOL    HW2 2821   4.076   2.349   3.360  0.9223  0.2193  0.3029
  891SOL     OW 2822   1.363   4.280   1.547  0.2777 -0.8121 -0.0470
  891SOL    HW1 2823   1.429   4.326   1.487  0.5042  1.0567  1.5382
  891SOL    HW2 2824   1.270   4.299   1.515  0.3226  1.4820  0.9512
  892SOL     OW 2825   2.647   0.782   2.422 -0.3002  0.1512  0.1302
  892SOL    HW1 2826   2.562   0.729   2.418  0.3608 -0.8639 -1.6961
  892SOL    HW2 2827   2.629   0.876   2.393 -0.7640 -0.1365 -0.5521
  893SOL     OW 2828   0.024   2.925   0.117  0.5493  0.4675  0.8343
  893SOL    HW1 2829   0.077   3.000   0.078 -0.6895  1.4615  0.9915
  893SOL    HW2 2830   0.013   2.853   0.049  2.3007  0.1101  0.8929
  894SOL     OW 2831   2.050   3.140   2.843  0.1949  0.4149 -0.4886
  894SOL    HW1 2832   2.120   3.068   2.850  0.5611  0.7289 -0.8583
  894SOL    HW2 2833   2.091   3.228   2.866 -0.1554  0.5613 -0.4250
  895SOL     OW 2834   2.040   4.936   4.040  0.0192 -0.4965 -0.7690
  895SOL    HW1 2835   2.044   5.030   4.007 -1.1358 -0.1794 -0.0665
  895SOL    HW2 2836   1.966   4.927   4.107 -0.3471 -2.0725 -1.3393
  896SOL     OW 2837   3.523   4.559   4.503 -0.4886  0.0365  0.0116
  896SOL    HW1 2838   3.511   4.466   4.467 -1.4505 -0.1261  0.6971
  896SOL    HW2 2839   3.602   4.562   4.564 -0.6916 -0.4427  0.3051
  897SOL     OW 2840   3.097   2.454   1.782  0.1118 -0.1080 -0.2117
  897SOL    HW1 2841   3.159   2.532   1.790 -1.4407  1.0550  1.7876
  897SOL    HW2 2842   3.071   2.440   1.687  0.5462  1.7451 -0.6299
  898SOL     OW 2843   4.420   0.168   0.035 -0.4357  0.5345  0.0044
  898SOL    HW1 2844   4.400   0.183   0.132 -1.7357  0.8485 -0.2959
  898SOL    HW2 2845   4.417   0.070   0.015 -1.6942  0.5597 -0.0092
  899SOL     OW 2846   0.846   2.980   3.223  0.1837  0.2738  0.3703
  899SOL    HW1 2847   0.913   2.998   3.151  0.9995  0.2433  1.1030
  899SOL    HW2 2848   0.763   2.943   3.183  1.1430 -1.1155 -0.4257
  900SOL     OW 2849   2.282   4.549   1.172 -0.4742  0.2186 -0.1193
  900SOL    HW1 2850   2.277   4.539   1.271 -1.0239  1.4366 -0.0094
  900SOL    HW2 2851   2.371   4.587   1.146 -0.8681  1.2986  0.0552
  901SOL     OW 2852   2.710   4.470   1.392 -0.2396 -0.0902 -0.8212
  901SOL    HW1 2853   2.734   4.457   1.488 -0.4299 -0.0296 -0.7639
  901SOL    HW2 2854   2.792   4.466   1.336 -0.2839 -1.6754 -0.8168
  902SOL     OW 2855   2.318   3.209   1.559 -0.6694  0.0277  0.1267
  902SOL    HW1 2856   2.381   3.163   1.621  0.1780 -0.3368 -0.9857
  902SOL    HW2 2857   2.368   3.276   1.504 -1.6702  1.4103  0.8580
  903SOL     OW 2858   0.298   1.474   3.759  0.7042  0.0475 -0.3219
  903SOL    HW1 2859   0.253   1.560   3.782  0.1188 -0.5564  0.8435
  903SOL    HW2 2860   0.268   1.445   3.668  0.1421  0.5780 -0.3142
  904SOL     OW 2861   2.720   3.192   0.463  0.3701 -0.1362  0.7318
  904SOL    HW1 2862   2.689   3.180   0.368  1.6722 -0.4455  0.3312
  904SOL    HW2 2863   2.651   3.154   0.525  0.0986 -1.1472 -0.1504
  905SOL     OW 2864   1.095   2.667   1.026  0.4630  0.1134  0.7847
  905SOL    HW1 2865   1.124   2.595   1.089  3.6071 -0.2126 -0.7988
  905SOL    HW2 2866   1.137   2.753   1.054 -0.6055  0.6316  0.8139
  906SOL     OW 2867   4.467   2.113   2.265 -0.0319  0.0281  0.5727
  906SOL    HW1 2868   4.383   2.138   2.217 -0.9986 -0.7602  1.7846
  906SOL    HW2 2869   4.472   2.014   2.275  0.7452  0.1020  1.0203
  907SOL     OW 2870   4.830   1.854   2.759 -0.3232 -0.2451 -0.1610
  907SOL    HW1 2871   4.749   1.797   2.747  0.5539 -1.3516 -1.0951
  907SOL    HW2 2872   4.907   1.813   2.710  0.8138  0.7639  0.7143
  908SOL     OW 2873   4.020   4.429   1.139  0.3444  0.1224  0.0824
  908SOL    HW1 2874   4.098   4.386   1.095  0.6102  1.0841 -0.4080
  908SOL    HW2 2875   4.052   4.500   1.202 -0.1187  0.2204  0.2134
  909SOL     OW 2876   2.567   5.094   0.990  0.5993  0.4641  0.6243
  909SOL    HW1 2877   2.624   5.054   0.918 -1.3359 -1.4056  0.0056
  909SOL    HW2 2878   2.484   5.040   1.000 -0.5112  2.3381  2.3453
  910SOL     OW 2879   2.154   2.977   3.369 -0.5177 -0.3818  0.2525
  910SOL    HW1 2880   2.078   2.982   3.304 -0.3317 -1.5483 -0.0760
  910SOL    HW2 2881   2.184   2.883   3.377 -0.1886 -0.1737  1.6479
  911SOL     OW 2882   4.546   0.561   2.772  0.1339 -0.1567 -0.0641
  911SOL    HW1 2883   4.609   0.489   2.741  1.1080  1.3449 -1.7872
  911SOL    HW2 2884   4.598   0.633   2.818 -0.3687  0.8388 -1.0013
  912SOL     OW 2885   2.856   1.265   0.357 -1.0496  0.2071 -0.1476
  912SOL    HW1 2886   2.895   1.356   0.340 -2.4734  1.4339  2.6178
  912SOL    HW2 2887   2.877   1.237   0.450 -2.7821 -1.1700 -0.1276
  913SOL     OW 2888   2.176   3.592   4.631 -0.1448 -0.6165 -0.1001
  913SOL    HW1 2889   2.158   3.582   4.729 -0.2271 -1.8679 -0.2257
  913SOL    HW2 2890   2.089   3.601   4.582 -0.0956  0.1838 -0.0446
  914SOL     OW 2891   5.096   3.678   4.547  0.6437 -0.0668 -0.5454
  914SOL    HW1 2892   5.061   3.586   4.530 -1.7226  1.0317 -2.0369
  914SOL    HW2 2893   5.123   3.720   4.461 -2.1717  2.0186 -0.5623
  915SOL     OW 2894   0.295   3.217   4.036 -0.0061  0.1961 -1.0358
  915SOL    HW1 2895   0.219   3.184   3.980  0.1203 -1.9971 -0.0295
  915SOL    HW2 2896   0.302   3.161   4.119  1.7707  1.3289 -0.3618
  916SOL     OW 2897   3.552   0.931   1.401  0.6477  0.0821 -0.9412
  916SOL    HW1 2898   3.518   1.022   1.424  1.0770  0.2667 -1.0365
  916SOL    HW2 2899   3.501   0.896   1.322 -0.6068 -0.4221  0.0490
  917SOL     OW 2900   5.147   4.374   3.585  0.0173 -0.2146  0.1020
  917SOL    HW1 2901   5.080   4.434   3.628  0.6539  1.0187 -0.5797
  917SOL    HW2 2902   5.129   4.367   3.487  1.6399  1.2200 -0.3321
  918SOL     OW 2903   3.846   3.769   3.386 -1.0343  0.4908 -0.0681
  918SOL    HW1 2904   3.891   3.777   3.475 -0.4814  0.4250 -0.3417
  918SOL    HW2 2905   3.870   3.847   3.329  1.0489 -0.8954 -1.2422
  919SOL     OW 2906   4.211   0.410   1.351  0.0718  0.0808 -0.2616
  919SOL    HW1 2907   4.269   0.331   1.372 -1.9758 -1.3479  0.3508
  919SOL    HW2 2908   4.205   0.422   1.252 -1.0871 -1.7573 -0.4498
  920SOL     OW 2909   3.975   2.071   1.425  0.6551  0.6482  0.4349
  920SOL    HW1 2910   3.884   2.031   1.415 -0.0256  2.0182  0.8333
  920SOL    HW2 2911   4.002   2.069   1.522  0.5954  1.1645  0.4661
  921SOL     OW 2912   4.812   2.625   0.967  0.0049  0.8144 -0.1897
  921SOL    HW1 2913   4.749   2.664   1.035  1.6602  1.6018  0.9676
  921SOL    HW2 2914   4.773   2.541   0.930 -1.0187  0.4205  1.6465
  922SOL     OW 2915   4.192   3.963   3.199  0.6093  0.3472  0.1788
  922SOL    HW1 2916   4.138   3.950   3.116  1.9320 -0.6142 -0.5702
  922SOL    HW2 2917   4.133   3.994   3.273 -1.0932 -1.3317 -0.4075
  923SOL     OW 2918   1.875   1.903   2.275  0.1704  0.1023  0.1102
  923SOL    HW1 2919   1.862   1.829   2.209 -0.6814  0.3081  0.0409
  923SOL    HW2 2920   1.867   1.867   2.368  0.9338 -0.1049  0.1033
  924SOL     OW 2921   3.379   1.810   3.903 -0.6221 -0.3322 -0.2142
  924SOL    HW1 2922   3.373   1.729   3.962 -0.4456  0.3359  0.7343
  924SOL    HW2 2923   3.393   1.781   3.808  2.4409 -1.3789  0.4621
  925SOL     OW 2924   4.149   0.276   4.474  0.2137  0.3734  0.1044
  925SOL    HW1 2925   4.073   0.341   4.479 -0.2801 -0.2096  0.3267
  925SOL    HW2 2926   4.234   0.323   4.498  0.2783  1.5542 -2.1816
  926SOL     OW 2927   2.322   1.577   5.156  0.3401 -0.5116  0.3013
  926SOL    HW1 2928   2.401   1.610   5.207  0.5677 -0.8871  0.1963
  926SOL    HW2 2929   2.263   1.654   5.132  0.3332 -0.3061  0.9533
  927SOL     OW 2930   3.485   2.266   4.797  0.3251 -0.5478  0.7513
  927SOL    HW1 2931   3.521   2.333   4.861  0.3153 -0.1480  0.3445
  927SOL    HW2 2932   3.407   2.305   4.748 -0.2818 -1.1905  1.1805
  928SOL     OW 2933   2.900   1.152   1.538 -0.3551 -0.1653  0.3809
  928SOL    HW1 2934   2.830   1.222   1.523 -0.8733 -0.1912  2.3242
  928SOL    HW2 2935   2.856   1.067   1.566  0.3849 -0.5945  0.2414
  929SOL     OW 2936   2.037   1.052   3.057 -0.3974 -0.6569  0.2486
  929SOL    HW1 2937   2.111   1.115   3.036 -0.0475 -1.0093  0.4104
  929SOL    HW2 2938   1.959   1.103   3.093 -0.2809 -0.2705 -0.0403
  930SOL     OW 2939   5.107   1.707   0.114 -0.2851 -0.2466  0.1535
  930SOL    HW1 2940   5.067   1.684   0.203  2.5976 -1.2730  1.2671
  930SOL    HW2 2941   5.121   1.624   0.060 -0.2711  0.1747 -0.5146
  931SOL     OW 2942   1.630   2.146   4.941  0.0520  0.1378 -0.0130
  931SOL    HW1 2943   1.560   2.217   4.940 -0.1492 -0.0481 -1.2449
  931SOL    HW2 2944   1.599   2.069   4.996 -0.5926  0.1811 -0.3060
  932SOL     OW 2945   0.429   0.567   4.461  0.0391 -0.1417  0.0694
  932SOL    HW1 2946   0.377   0.640   4.418 -0.4741  0.3714  1.5115
  932SOL    HW2 2947   0.527   0.586   4.452 -0.0388 -0.3550 -1.3599
  933SOL     OW 2948   1.741   3.452   3.496 -0.1729 -0.1180 -0.4688
  933SOL    HW1 2949   1.775   3.370   3.450  1.1638  0.4173 -0.4990
  933SOL    HW2 2950   1.737   3.527   3.430 -1.4974 -0.1721 -0.4708
  934SOL     OW 2951   4.897   4.665   4.570  0.0272 -0.3121 -0.0758
  934SOL    HW1 2952   4.970   4.734   4.567  0.7786 -1.1120 -0.9164
  934SOL    HW2 2953   4.810   4.708   4.547  0.5036  0.3319 -0.7239
  935SOL     OW 2954   4.787   4.136   1.857 -0.7659  0.6148  0.4035
  935SOL    HW1 2955   4.806   4.047   1.899 -3.1910  0.8322  2.2102
  935SOL    HW2 2956   4.851   4.152   1.783  1.0189 -1.7417  1.2988
  936SOL     OW 2957   1.380   3.638   3.594 -0.0639  0.4457  0.2572
  936SOL    HW1 2958   1.351   3.660   3.687  0.1094 -1.4066  0.7761
  936SOL    HW2 2959   1.317   3.571   3.554  0.5230  0.3555 -0.5453
  937SOL     OW 2960   3.801   4.382   0.351  0.0741  0.1526  0.1412
  937SOL    HW1 2961   3.768   4.326   0.426 -0.0143 -2.0264 -1.4567
  937SOL    HW2 2962   3.854   4.459   0.388 -0.0738 -0.7697  2.3966
  938SOL     OW 2963   0.431   3.747   1.423  0.2452 -0.7229  0.4392
  938SOL    HW1 2964   0.404   3.663   1.471 -0.3715 -0.5415  0.4203
  938SOL    HW2 2965   0.524   3.737   1.388 -0.0706 -1.6752 -0.1761
  939SOL     OW 2966   0.846   4.019   4.416 -0.5665  0.0188 -0.5949
  939SOL    HW1 2967   0.781   3.950   4.447  0.0018  0.1009  0.8236
  939SOL    HW2 2968   0.798   4.107   4.404 -0.5863  0.2903  1.2745
  940SOL     OW 2969   5.002   3.632   4.792  0.2190  0.2148  0.0154
  940SOL    HW1 2970   5.049   3.659   4.708 -1.6880  0.2086 -1.1086
  940SOL    HW2 2971   4.990   3.713   4.850  0.6751  0.4165 -0.1672
  941SOL     OW 2972   0.145   3.740   0.404  0.3752  0.9681  0.4516
  941SOL    HW1 2973   0.100   3.782   0.482 -1.9050 -0.9622  0.2662
  941SOL    HW2 2974   0.078   3.688   0.350  2.2156  0.7516 -1.7781
  942SOL     OW 2975   0.383   2.034   0.627  0.2816  0.2038  0.1787
  942SOL    HW1 2976   0.400   2.023   0.529  0.1515 -0.5348  0.2341
  942SOL    HW2 2977   0.471   2.038   0.675  0.4449  2.8544 -0.1659
  943SOL     OW 2978   1.900   0.725   2.835 -0.2538  0.0302 -0.2418
  943SOL    HW1 2979   1.988   0.769   2.855 -0.4904  0.4889 -0.1895
  943SOL    HW2 2980   1.869   0.676   2.916  0.0552 -0.3168 -0.3280
  944SOL     OW 2981   3.579   4.948   0.491  0.3005 -0.4541 -0.3408
  944SOL    HW1 2982   3.530   4.860   0.487  0.0642 -0.3065 -0.6978
  944SOL    HW2 2983   3.513   5.023   0.494  0.4881 -0.2237 -1.4062
  945SOL     OW 2984   3.204   4.572   4.520 -0.9059  0.0794  0.0907
  945SOL    HW1 2985   3.234   4.667   4.527  0.2499 -0.2242 -0.4867
  945SOL    HW2 2986   3.258   4.525   4.450 -2.2888 -0.6925 -0.5073
  946SOL     OW 2987   3.709   4.698   2.224  0.6516  0.1491  0.0432
  946SOL    HW1 2988   3.670   4.741   2.143 -0.8048 -2.1707 -0.6016
  946SOL    HW2 2989   3.776   4.759   2.266 -1.2884  2.9737 -0.7158
  947SOL     OW 2990   4.864   3.424   3.742 -0.2592  0.1375 -0.1545
  947SOL    HW1 2991   4.826   3.331   3.747  0.1189  0.0302  0.8998
  947SOL    HW2 2992   4.935   3.427   3.672  0.2681 -0.5777  0.3315
  948SOL     OW 2993   0.876   1.593   4.605 -0.0210  0.4302 -0.2940
  948SOL    HW1 2994   0.817   1.516   4.628  0.0384 -0.2750 -2.2841
  948SOL    HW2 2995   0.821   1.668   4.567  0.2167  0.1669 -1.1925
  949SOL     OW 2996   4.256   4.415   4.499  0.1684  0.0785  0.7486
  949SOL    HW1 2997   4.297   4.330   4.467  0.3642  0.0612  1.0365
  949SOL    HW2 2998   4.324   4.488   4.495  0.2310  0.0516  1.2185
  950SOL     OW 2999   4.797   1.368   4.353  0.2183 -0.0048  0.5687
  950SOL    HW1 3000   4.787   1.467   4.351  1.1846  0.1501  2.2091
  950SOL    HW2 3001   4.828   1.336   4.263  1.4468  1.3530  0.4780
  951SOL     OW 3002   2.404   4.643   2.132  0.3182  0.3355 -0.4445
  951SOL    HW1 3003   2.472   4.627   2.060  1.7293  1.7604  0.5135
  951SOL    HW2 3004   2.447   4.689   2.209 -1.9169  2.1130 -0.1450
  952SOL     OW 3005   0.930   3.936   0.432  0.3070 -0.5773 -0.8087
  952SOL    HW1 3006   1.029   3.943   0.416  0.7766 -1.4861  1.3836
  952SOL    HW2 3007   0.904   4.000   0.504 -0.5865 -0.8628 -0.8670
  953SOL     OW 3008   0.465   1.904   4.514  0.0634  0.1441  0.2426
  953SOL    HW1 3009   0.387   1.861   4.469 -1.3384  1.0940  1.6621
  953SOL    HW2 3010   0.469   1.875   4.610  2.6532 -1.4012 -0.2220
  954SOL     OW 3011   2.113   1.578   1.462 -0.3336  0.7301  0.1434
  954SOL    HW1 3012   2.198   1.607   1.419 -0.6555  0.1303 -0.9388
  954SOL    HW2 3013   2.133   1.506   1.529 -0.0578  0.0811 -0.6241
  955SOL     OW 3014   4.291   4.123   1.662 -0.7858  0.0913 -0.7842
  955SOL    HW1 3015   4.234   4.195   1.622 -1.6773  0.0203  0.3288
  955SOL    HW2 3016   4.240   4.075   1.733 -0.0749 -1.4172 -1.2563
  956SOL     OW 3017   3.257   4.922   3.377  0.4646 -0.6937 -0.0763
  956SOL    HW1 3018   3.196   4.843   3.390 -0.6724  0.1276 -0.3075
  956SOL    HW2 3019   3.259   4.946   3.280  1.0366 -0.5935 -0.0455
  957SOL     OW 3020   3.347   0.275   3.996  0.2024 -0.4854 -0.5009
  957SOL    HW1 3021   3.254   0.301   3.969  0.0357 -0.7925 -0.2289
  957SOL    HW2 3022   3.368   0.314   4.086  1.9794  3.4305 -2.3868
  958SOL     OW 3023   4.922   3.525   2.524 -0.0360 -1.0143  0.0212
  958SOL    HW1 3024   4.887   3.617   2.506 -0.6287 -1.8190 -3.8536
  958SOL    HW2 3025   4.846   3.461   2.532  0.3356 -1.7228 -1.5605
  959SOL     OW 3026   0.882   0.728   2.705  0.1897 -0.1399 -0.1054
  959SOL    HW1 3027   0.805   0.692   2.758 -1.0085  0.7027 -1.1918
  959SOL    HW2 3028   0.953   0.761   2.767 -0.1369 -1.3060  0.9268
  960SOL     OW 3029   0.014   3.383   2.573  0.7200 -0.3610 -0.2316
  960SOL    HW1 3030  -0.077   3.403   2.537  0.9472  1.2101 -0.0024
  960SOL    HW2 3031   0.009   3.304   2.634 -0.6851  0.2654  0.5335
  961SOL     OW 3032   4.276   0.596   2.372 -0.0519 -0.1065 -0.0026
  961SOL    HW1 3033   4.336   0.631   2.445 -2.2921  0.0230  1.8885
  961SOL    HW2 3034   4.234   0.672   2.324  0.5168 -0.2148 -0.7043
  962SOL     OW 3035   4.235   3.912   0.148  0.3746  0.3318  0.0359
  962SOL    HW1 3036   4.185   3.905   0.062 -2.5728 -1.3614  1.7065
  962SOL    HW2 3037   4.300   3.837   0.155  0.8276  0.6370 -0.8185
  963SOL     OW 3038   5.050   1.366   1.528  0.3060  0.2809 -0.4997
  963SOL    HW1 3039   5.086   1.455   1.499  0.5058  0.0122 -1.0940
  963SOL    HW2 3040   5.010   1.374   1.619  2.8671  0.3666  0.7078
  964SOL     OW 3041   4.872   0.014   3.162  0.1793  0.3758 -0.1651
  964SOL    HW1 3042   4.947   0.079   3.150  1.5690 -1.2372 -0.6963
  964SOL    HW2 3043   4.856  -0.034   3.075 -1.4827  0.6693 -0.0549
  965SOL     OW 3044   3.574   0.541   4.602 -0.3035 -0.5626  0.2024
  965SOL    HW1 3045   3.628   0.504   4.527 -1.7911  0.1999 -1.3101
  965SOL    HW2 3046   3.536   0.467   4.657  0.2306 -1.1366 -0.2021
  966SOL     OW 3047   3.318   0.670   3.234 -0.0098 -0.0407  0.1301
  966SOL    HW1 3048   3.373   0.751   3.215  0.6899 -0.4464  0.4168
  966SOL    HW2 3049   3.348   0.628   3.319 -1.0128 -0.0574  0.4860
  967SOL     OW 3050   2.560   3.689   4.741 -0.2099 -0.2951  0.5870
  967SOL    HW1 3051   2.569   3.590   4.738  0.7935 -0.2067  0.5248
  967SOL    HW2 3052   2.491   3.714   4.810  1.3246 -0.9393  2.4529
  968SOL     OW 3053   0.408   2.874   1.022  0.2288  0.6208 -0.0643
  968SOL    HW1 3054   0.388   2.934   0.945 -0.9532  0.3590  0.0322
  968SOL    HW2 3055   0.398   2.925   1.108  3.2525  1.4220 -0.0740
  969SOL     OW 3056   5.142   2.534   3.279 -0.3585 -0.5405 -0.3654
  969SOL    HW1 3057   5.232   2.496   3.260 -0.4273 -1.9028  1.7021
  969SOL    HW2 3058   5.087   2.535   3.196  1.2537 -0.4917 -1.4629
  970SOL     OW 3059   1.477   3.581   4.456 -0.5378 -0.5023  0.6262
  970SOL    HW1 3060   1.516   3.664   4.497  0.5024 -1.3693  1.4480
  970SOL    HW2 3061   1.384   3.567   4.491 -0.7670  0.3683  0.3917
  971SOL     OW 3062   2.284   1.001   1.055 -0.7130  0.7856 -0.2849
  971SOL    HW1 3063   2.339   1.063   0.999  0.2400 -1.2320 -1.6665
  971SOL    HW2 3064   2.326   0.993   1.146 -0.5415  1.7297 -0.2717
  972SOL     OW 3065   1.853   2.502   4.933  0.0117 -0.1164 -0.5059
  972SOL    HW1 3066   1.950   2.481   4.918 -0.0654 -0.1862 -0.9183
  972SOL    HW2 3067   1.808   2.516   4.844 -0.0495  1.3130 -0.2800
  973SOL     OW 3068   1.482   4.755   5.109  0.0898 -0.6067  0.4894
  973SOL    HW1 3069   1.544   4.713   5.175  1.7775 -1.7976 -1.7274
  973SOL    HW2 3070   1.396   4.702   5.106  0.7282 -1.6674  0.4049
  974SOL     OW 3071   4.662   5.102   1.492 -0.0487 -0.2239  0.5003
  974SOL    HW1 3072   4.573   5.058   1.478  0.1110 -0.6092  0.6803
  974SOL    HW2 3073   4.728   5.067   1.426  0.1573 -0.4788  0.8369
  975SOL     OW 3074   1.796   4.811   3.017 -0.2037 -0.2879 -0.0050
  975SOL    HW1 3075   1.800   4.866   2.933 -1.3885 -1.1120 -0.6453
  975SOL    HW2 3076   1.821   4.717   2.996  1.1451 -0.1579  0.9420
  976SOL     OW 3077   1.278   1.100   0.521  0.7345 -0.6692  0.3500
  976SOL    HW1 3078   1.363   1.058   0.489  0.2817 -0.1322 -1.7011
  976SOL    HW2 3079   1.212   1.028   0.545  1.3961 -1.0885  0.9350
  977SOL     OW 3080   1.130   3.280   1.810  0.0703 -0.3521  0.2136
  977SOL    HW1 3081   1.191   3.354   1.784 -0.7906  0.0645 -0.6892
  977SOL    HW2 3082   1.117   3.219   1.732  0.4557 -1.2441  0.8280
  978SOL     OW 3083   4.298   0.228   0.286 -0.0538 -0.0242 -0.3571
  978SOL    HW1 3084   4.233   0.173   0.339  1.9879 -1.7420  0.5405
  978SOL    HW2 3085   4.248   0.292   0.227 -2.4913 -0.8063  0.7282
  979SOL     OW 3086   2.366   1.796   2.371 -0.8018  0.6789  0.0737
  979SOL    HW1 3087   2.290   1.835   2.423 -0.9467 -0.3002  0.6255
  979SOL    HW2 3088   2.449   1.847   2.389 -0.7506  0.0986  1.6463
  980SOL     OW 3089   4.338   1.057   2.317 -0.1057 -0.6349  0.3792
  980SOL    HW1 3090   4.410   1.022   2.257 -1.6467 -0.9100 -1.4130
  980SOL    HW2 3091   4.312   0.986   2.382  1.5435 -0.3573  1.4040
  981SOL     OW 3092   3.834   2.437   1.899  0.4975  0.6825  0.2907
  981SOL    HW1 3093   3.751   2.481   1.932 -0.4199 -0.4998 -0.4045
  981SOL    HW2 3094   3.815   2.385   1.816  1.5613 -0.8957  0.9851
  982SOL     OW 3095   2.517   1.380   0.335 -0.1411 -0.2339  0.5378
  982SOL    HW1 3096   2.582   1.394   0.410  1.3211  2.7101 -1.1220
  982SOL    HW2 3097   2.558   1.319   0.268  0.5039  0.7469  0.0175
  983SOL     OW 3098   4.026   1.930   4.292  0.1593 -0.1668  0.5160
  983SOL    HW1 3099   4.092   1.855   4.292  1.5425  0.9584 -1.2425
  983SOL    HW2 3100   3.983   1.936   4.202 -0.6656  0.5463  0.9465
  984SOL     OW 3101   4.983   0.970   4.532 -0.4911 -0.6744  0.2579
  984SOL    HW1 3102   5.008   0.876   4.508  0.9163 -0.4043  0.6049
  984SOL    HW2 3103   5.018   0.992   4.623 -2.8499 -0.5628  1.2180
  985SOL     OW 3104   1.968   0.317   1.126 -0.3972 -0.0040 -0.1066
  985SOL    HW1 3105   1.884   0.338   1.076 -0.6653 -1.6506 -0.4069
  985SOL    HW2 3106   2.038   0.287   1.062 -0.8008 -2.3271  0.4562
  986SOL     OW 3107   0.862   1.774   2.389 -0.1942  0.0956 -0.1183
  986SOL    HW1 3108   0.953   1.787   2.428 -0.6843  2.6372  0.3718
  986SOL    HW2 3109   0.865   1.791   2.290  0.0093 -0.7653 -0.2696
  987SOL     OW 3110   3.914   2.097   3.532  0.3328  0.2094  0.6584
  987SOL    HW1 3111   3.921   2.195   3.551  1.3992  0.1544  0.6082
  987SOL    HW2 3112   3.972   2.073   3.455 -0.0882 -0.4299  0.5292
  988SOL     OW 3113   2.873   1.361   4.663  0.0039  0.0060 -0.1518
  988SOL    HW1 3114   2.893   1.273   4.707  1.5842  0.0251 -0.7713
  988SOL    HW2 3115   2.776   1.365   4.640 -0.2779 -1.1964  0.6926
  989SOL     OW 3116   0.640   4.733   4.969  0.0238 -0.0951  0.1250
  989SOL    HW1 3117   0.654   4.710   4.872  0.7908 -0.5807  0.3361
  989SOL    HW2 3118   0.544   4.723   4.992 -0.0747 -0.5685 -0.4482
  990SOL     OW 3119   0.324   4.994   0.019  0.8808 -0.2023 -0.1080
  990SOL    HW1 3120   0.357   4.901   0.004 -1.4035 -0.7108 -2.9173
  990SOL    HW2 3121   0.224   4.996   0.011  0.7155  2.2818  1.4546
  991SOL     OW 3122   2.935   4.361   0.448 -0.8570 -0.1831 -0.4997
  991SOL    HW1 3123   2.937   4.315   0.536 -0.5032 -0.7573 -0.8056
  991SOL    HW2 3124   2.918   4.294   0.375 -1.3721  0.3142 -0.8511
  992SOL     OW 3125   1.435   1.883   1.448  0.2277  0.4816  0.4583
  992SOL    HW1 3126   1.471   1.972   1.476  0.2605  1.2270 -1.7336
  992SOL    HW2 3127   1.363   1.896   1.379 -2.7397 -1.0646  3.0179
  993SOL     OW 3128   3.386   2.790   1.148 -0.4148  0.6602 -0.1279
  993SOL    HW1 3129   3.445   2.792   1.228 -1.8032  0.6316  0.9336
  993SOL    HW2 3130   3.291   2.782   1.177 -0.8383 -1.6542 -1.8025
  994SOL     OW 3131   4.581   1.006   2.550 -0.7610 -0.3951  0.7639
  994SOL    HW1 3132   4.538   1.034   2.636  0.2377  0.4435  1.0206
  994SOL    HW2 3133   4.662   0.951   2.570 -0.3027  0.1277  0.3919
  995SOL     OW 3134   4.294   2.832   1.442 -0.5771 -0.0531 -0.1555
  995SOL    HW1 3135   4.245   2.878   1.516  0.7176  0.0768  0.6434
  995SOL    HW2 3136   4.369   2.779   1.480 -1.5400 -2.2304 -1.1326
  996SOL     OW 3137   5.101   1.353   3.973  0.2185 -0.0440  0.1033
  996SOL    HW1 3138   5.175   1.295   4.007  2.3030  2.3421 -0.0862
  996SOL    HW2 3139   5.101   1.351   3.873  1.2795  1.3914  0.0597
  997SOL     OW 3140   1.751   2.315   0.441  0.0071 -0.5224 -0.4969
  997SOL    HW1 3141   1.695   2.253   0.386 -2.7839  0.6153  0.8441
  997SOL    HW2 3142   1.835   2.269   0.469 -1.2459 -3.1572 -0.7911
  998SOL     OW 3143   0.567   4.806   1.741  0.0182 -0.0764 -0.5499
  998SOL    HW1 3144   0.536   4.734   1.804  0.2716 -0.0427 -0.3848
  998SOL    HW2 3145   0.495   4.875   1.732  0.5490  0.7175  0.9229
  999SOL     OW 3146   2.773   1.417   2.265 -0.1162 -0.2635 -0.1563
  999SOL    HW1 3147   2.796   1.501   2.313 -1.9956  1.1940 -1.6458
  999SOL    HW2 3148   2.737   1.350   2.331  0.3431  0.4940  0.8969
 1000SOL     OW 3149   2.979   4.929   1.232 -0.1225  0.0870 -0.0215
 1000SOL    HW1 3150   2.934   4.895   1.149 -1.0114  1.4037 -0.1116
 1000SOL    HW2 3151   2.937   5.015   1.259  1.0395  0.3334  1.0667
 1001SOL     OW 3152   1.825   3.685   3.655 -0.5931 -0.0370  0.8993
 1001SOL    HW1 3153   1.788   3.617   3.592  0.6400 -0.2990  0.4371
 1001SOL    HW2 3154   1.750   3.741   3.691 -1.2328  0.9254 -1.7178
 1002SOL     OW 3155   1.794   4.611   0.352 -0.6152 -0.1582 -0.8353
 1002SOL    HW1 3156   1.828   4.701   0.379 -2.4928  0.6742 -1.0571
 1002SOL    HW2 3157   1.851   4.574   0.279  1.2529  0.0245  0.4889
 1003SOL     OW 3158   4.870   5.125   2.116  0.0206 -0.8294  0.3717
 1003SOL    HW1 3159   4.909   5.215   2.135 -0.4971 -0.6513  0.6162
 1003SOL    HW2 3160   4.871   5.070   2.200 -0.1455 -0.8656  0.3495
 1004SOL     OW 3161   2.940   1.714   1.721 -0.2971  0.8465 -0.0977
 1004SOL    HW1 3162   3.035   1.688   1.702 -0.5351  0.3654 -0.6479
 1004SOL    HW2 3163   2.902   1.762   1.643 -0.7922  0.2326 -0.2382
 1005SOL     OW 3164   2.791   4.216   3.787  0.1952  0.3728 -0.2494
 1005SOL    HW1 3165   2.705   4.247   3.747 -0.9267 -1.1473  0.8670
 1005SOL    HW2 3166   2.866   4.237   3.725 -1.2500 -0.2583 -2.3169
 1006SOL     OW 3167   3.596   2.792   2.810 -0.0305  0.2470 -0.4578
 1006SOL    HW1 3168   3.511   2.844   2.802  0.2733  1.1147  1.3667
 1006SOL    HW2 3169   3.575   2.695   2.825 -0.7790  0.6371  1.2615
 1007SOL     OW 3170   0.860   3.471   3.866  0.2358  0.4546  0.0668
 1007SOL    HW1 3171   0.788   3.463   3.935  1.0438 -0.8984  0.8131
 1007SOL    HW2 3172   0.836   3.542   3.800 -2.2014 -0.5336 -0.2160
 1008SOL     OW 3173   1.474   4.878   0.809  0.1489 -0.5849 -0.1618
 1008SOL    HW1 3174   1.432   4.835   0.729  0.3154 -1.3571  0.1524
 1008SOL    HW2 3175   1.561   4.920   0.782 -0.1507 -0.1940 -0.5299
 1009SOL     OW 3176   3.899   1.732   0.397 -0.3135  0.2565  0.3192
 1009SOL    HW1 3177   3.897   1.752   0.299 -0.1964  0.8440  0.4336
 1009SOL    HW2 3178   3.906   1.633   0.410 -0.3317  0.1717 -0.2648
 1010SOL     OW 3179   4.272   1.240   1.104 -0.2046 -0.1026 -0.0806
 1010SOL    HW1 3180   4.352   1.291   1.135 -0.3190  1.4354 -2.1084
 1010SOL    HW2 3181   4.299   1.171   1.038 -0.5220  0.4891 -0.8494
 1011SOL     OW 3182   0.433   2.185   1.151  0.1483  0.3739  0.4499
 1011SOL    HW1 3183   0.427   2.233   1.238  0.8467  0.4889  0.4414
 1011SOL    HW2 3184   0.344   2.186   1.106 -0.2286  0.2588  1.1846
 1012SOL     OW 3185   2.319   3.356   2.403  0.0743  0.1926  0.6983
 1012SOL    HW1 3186   2.263   3.275   2.388  0.8218 -0.0630 -0.9891
 1012SOL    HW2 3187   2.411   3.327   2.432  0.0325  0.4866  1.1241
 1013SOL     OW 3188   0.228   1.777   2.314 -0.4911  0.3518 -0.1868
 1013SOL    HW1 3189   0.291   1.800   2.388  0.7136 -0.9776 -0.7450
 1013SOL    HW2 3190   0.244   1.683   2.285 -0.3673  1.0533 -2.6472
 1014SOL     OW 3191   3.479   2.894   0.455  0.0697  0.1640 -0.1909
 1014SOL    HW1 3192   3.556   2.871   0.514  0.1732 -0.1039 -0.4312
 1014SOL    HW2 3193   3.400   2.836   0.478 -0.1929  0.7026  0.3220
 1015SOL     OW 3194   2.960   2.907   1.613 -0.0818 -0.0333  0.0413
 1015SOL    HW1 3195   3.048   2.912   1.660  0.4427 -0.7383 -0.8411
 1015SOL    HW2 3196   2.926   3.000   1.597  1.1096  0.3083 -0.6900
 1016SOL     OW 3197   0.799   2.192   4.942  0.2146  0.0850  0.4600
 1016SOL    HW1 3198   0.850   2.215   5.025 -0.5451 -0.6954  1.1575
 1016SOL    HW2 3199   0.709   2.235   4.945  0.6294  1.0596 -0.5420
 1017SOL     OW 3200   1.377   1.314   2.454 -0.2976  0.4787 -0.1608
 1017SOL    HW1 3201   1.414   1.277   2.369 -0.7463 -0.0539 -0.1370
 1017SOL    HW2 3202   1.399   1.252   2.529 -1.2068  0.1528 -0.1468
 1018SOL     OW 3203   3.660   2.538   1.628  0.4730 -0.2899  0.6880
 1018SOL    HW1 3204   3.572   2.569   1.594  0.5836  3.5639  3.2361
 1018SOL    HW2 3205   3.651   2.445   1.664 -1.8823 -0.8658 -1.1262
 1019SOL     OW 3206   4.220   0.926   3.757  0.1572  0.1819 -0.6219
 1019SOL    HW1 3207   4.289   0.856   3.740  0.2585  0.4384 -1.2938
 1019SOL    HW2 3208   4.139   0.884   3.796  0.4069 -0.2366 -0.5446
 1020SOL     OW 3209   3.043   4.845   2.016 -0.4992 -0.2010 -0.1016
 1020SOL    HW1 3210   2.967   4.908   2.032 -0.1219  0.2242  0.0354
 1020SOL    HW2 3211   3.120   4.869   2.074 -0.7202 -1.4652  0.7631
 1021SOL     OW 3212   4.613   1.446   0.292  0.0919  0.1336 -0.2104
 1021SOL    HW1 3213   4.678   1.385   0.246  0.0304 -0.1321  0.0505
 1021SOL    HW2 3214   4.521   1.430   0.256  0.2758  1.0387 -1.1157
 1022SOL     OW 3215   0.311   2.907   4.977  0.4767  0.6832 -0.3402
 1022SOL    HW1 3216   0.378   2.874   5.044  0.4809  0.5016 -0.4328
 1022SOL    HW2 3217   0.359   2.955   4.903  0.4146  1.5719  0.1746
 1023SOL     OW 3218   4.854   2.007   1.867  0.1860  0.1134  0.2183
 1023SOL    HW1 3219   4.861   2.104   1.846  0.3224  0.2056  0.6943
 1023SOL    HW2 3220   4.945   1.969   1.881  0.0684  0.1644  1.1564
 1024SOL     OW 3221   1.200   2.831   3.077  0.0069  0.5974  0.2591
 1024SOL    HW1 3222   1.145   2.915   3.076 -1.3054 -0.0659  3.3542
 1024SOL    HW2 3223   1.229   2.812   3.171  2.7952 -0.9160 -0.7774
 1025SOL     OW 3224   3.017   1.600   1.134  0.1061 -0.3525 -0.7819
 1025SOL    HW1 3225   3.017   1.630   1.229 -0.1723  1.4660 -1.3069
 1025SOL    HW2 3226   3.111   1.592   1.101  0.1992 -0.7683 -0.4096
 1026SOL     OW 3227   3.072   4.113   2.264 -0.1565 -0.3402  0.4604
 1026SOL    HW1 3228   3.075   4.056   2.346 -0.5802  1.4289  1.7604
 1026SOL    HW2 3229   3.119   4.200   2.282  1.8741 -0.8101 -1.9684
 1027SOL     OW 3230   2.488   0.283   2.789  0.2986  0.6259 -0.0615
 1027SOL    HW1 3231   2.571   0.233   2.813  0.8933  0.7434 -1.7703
 1027SOL    HW2 3232   2.433   0.297   2.871  1.3175 -0.6206  0.8722
 1028SOL     OW 3233   1.318   0.726   1.606 -0.0107  0.0468 -0.2726
 1028SOL    HW1 3234   1.386   0.797   1.625  0.4621 -0.5729  0.4266
 1028SOL    HW2 3235   1.348   0.640   1.648 -0.1536 -0.7744 -1.8011
 1029SOL     OW 3236   0.308   1.787   0.249 -0.4959 -0.6815 -0.0632
 1029SOL    HW1 3237   0.226   1.797   0.306 -0.7449  0.9391 -0.6397
 1029SOL    HW2 3238   0.282   1.796   0.153  0.2107 -1.3526 -0.3261
 1030SOL     OW 3239   0.537   2.733   1.862 -0.6157  0.1759 -0.1483
 1030SOL    HW1 3240   0.576   2.824   1.878  2.0103 -0.8337 -0.2645
 1030SOL    HW2 3241   0.462   2.717   1.926  0.1261  1.7070  1.1758
 1031SOL     OW 3242   2.975   4.493   4.635  0.1522  0.3094  0.2894
 1031SOL    HW1 3243   3.043   4.553   4.592 -0.4091  0.2863 -0.6653
 1031SOL    HW2 3244   2.997   4.398   4.612 -0.5867  0.3436 -0.6289
 1032SOL     OW 3245   4.589   0.446   3.858  0.0335  0.0218 -0.2079
 1032SOL    HW1 3246   4.514   0.382   3.871  2.2424 -2.5346  1.0025
 1032SOL    HW2 3247   4.585   0.517   3.929 -1.0400 -0.2543  0.0181
 1033SOL     OW 3248   3.218   3.109   0.475  0.2367  0.8821  0.1601
 1033SOL    HW1 3249   3.121   3.096   0.498  0.4713 -0.0795  0.6482
 1033SOL    HW2 3250   3.260   3.020   0.458  0.8574  1.3518 -0.8151
 1034SOL     OW 3251   3.892   1.697   2.756  0.3842 -0.5145  0.1384
 1034SOL    HW1 3252   3.948   1.780   2.753 -0.9367  0.4900  1.4056
 1034SOL    HW2 3253   3.904   1.645   2.672  1.4539  0.8235 -0.5745
 1035SOL     OW 3254   4.569   3.005   5.003 -0.1341  0.6053 -0.7581
 1035SOL    HW1 3255   4.615   3.082   4.959 -0.6465  0.7721 -1.0084
 1035SOL    HW2 3256   4.472   3.027   5.016 -0.3417 -0.1070 -1.0892
 1036SOL     OW 3257   2.612   3.437   0.810  0.0179  0.3739 -0.1875
 1036SOL    HW1 3258   2.614   3.537   0.810 -0.0409  0.4223  2.2527
 1036SOL    HW2 3259   2.576   3.404   0.896  0.0860 -1.7879 -0.9258
 1037SOL     OW 3260   0.380   4.936   4.800 -0.1484 -0.2792 -0.7573
 1037SOL    HW1 3261   0.444   5.012   4.810  0.7267 -1.1237  0.2073
 1037SOL    HW2 3262   0.288   4.968   4.822  0.4469  0.1242  1.3934
 1038SOL     OW 3263   5.049   4.039   1.437  0.0359  0.6205  0.0148
 1038SOL    HW1 3264   5.052   3.974   1.361 -1.6837  1.0752 -0.5026
 1038SOL    HW2 3265   5.121   4.018   1.502 -0.8700 -2.2517  0.2322
 1039SOL     OW 3266   0.991   2.521   2.432  0.0517 -0.3414 -0.0698
 1039SOL    HW1 3267   1.080   2.482   2.406 -0.8473 -3.3727  0.9219
 1039SOL    HW2 3268   0.957   2.474   2.514 -3.3528 -0.7328 -1.5545
 1040SOL     OW 3269   1.533   0.743   3.661 -0.2312 -1.0888  0.9067
 1040SOL    HW1 3270   1.519   0.653   3.619  1.9078 -0.1823 -2.0862
 1040SOL    HW2 3271   1.629   0.753   3.687 -0.0378  0.8799 -0.3800
 1041SOL     OW 3272   3.456   4.156   2.221  0.4882 -0.1473 -0.2931
 1041SOL    HW1 3273   3.439   4.062   2.251 -2.6885  0.5329  0.3170
 1041SOL    HW2 3274   3.379   4.214   2.247  1.6965  2.3612 -1.9544
 1042SOL     OW 3275   3.287   2.092   2.789  0.3695  0.5307  0.2249
 1042SOL    HW1 3276   3.218   2.078   2.859 -0.6744 -0.3370 -0.9362
 1042SOL    HW2 3277   3.247   2.143   2.713  0.1612 -2.2095 -1.6306
 1043SOL     OW 3278   1.144   4.038   0.683 -0.4189 -0.1854  0.0778
 1043SOL    HW1 3279   1.231   4.064   0.641  0.5211  0.1133  2.1131
 1043SOL    HW2 3280   1.070   4.089   0.639  0.8387  2.3081  0.6706
 1044SOL     OW 3281   4.492   3.421   3.426 -0.0779  0.3920  0.4760
 1044SOL    HW1 3282   4.556   3.344   3.429  0.1812  0.6216  0.9606
 1044SOL    HW2 3283   4.400   3.389   3.447 -0.1777  0.0136 -0.4722
 1045SOL     OW 3284   3.959   5.009   4.429 -0.6658  0.1982 -0.0878
 1045SOL    HW1 3285   3.948   5.004   4.330 -1.6838 -0.4869  0.0499
 1045SOL    HW2 3286   4.051   5.044   4.450  0.0886 -0.9926 -1.2545
 1046SOL     OW 3287   1.300   4.055   2.854 -0.5570 -0.0579 -0.1676
 1046SOL    HW1 3288   1.281   3.958   2.862  0.8773 -0.3877 -0.4239
 1046SOL    HW2 3289   1.332   4.076   2.762  1.5263  0.1673  0.5408
 1047SOL     OW 3290   5.139   3.639   1.371 -0.2144 -0.1377  0.1228
 1047SOL    HW1 3291   5.057   3.683   1.409 -0.2722  0.1734 -0.3583
 1047SOL    HW2 3292   5.182   3.700   1.305 -0.1114 -0.6723 -0.3129
 1048SOL     OW 3293   1.018   1.049   0.974  0.4027  0.0922  0.4617
 1048SOL    HW1 3294   0.918   1.045   0.984  0.4089  1.5048  1.3931
 1048SOL    HW2 3295   1.040   1.102   0.892  0.4036 -1.0409 -0.2901
 1049SOL     OW 3296   4.582   2.867   0.468  0.1751  0.1859  0.1204
 1049SOL    HW1 3297   4.650   2.810   0.423 -0.7256 -0.8427  0.0166
 1049SOL    HW2 3298   4.504   2.881   0.406 -1.3103 -1.6610  1.4457
 1050SOL     OW 3299   0.605   0.702   1.211 -0.0906 -0.4284  0.1179
 1050SOL    HW1 3300   0.604   0.733   1.116  1.5289 -1.2936 -0.2182
 1050SOL    HW2 3301   0.566   0.773   1.270 -0.2640  0.5044 -1.0911
 1051SOL     OW 3302   0.609   1.485   5.145 -0.2964 -0.6845  0.3586
 1051SOL    HW1 3303   0.618   1.514   5.240  0.0063 -1.3769  0.5467
 1051SOL    HW2 3304   0.646   1.556   5.085 -1.7673  0.3807  0.6697
 1052SOL     OW 3305   1.565   1.950   5.128  0.1690  0.1777  0.5929
 1052SOL    HW1 3306   1.498   1.886   5.091 -0.1143  0.5302  0.4862
 1052SOL    HW2 3307   1.583   1.928   5.224  0.3946 -0.3188  0.4430
 1053SOL     OW 3308   0.874   2.103   4.494 -0.3266  0.3313 -0.2398
 1053SOL    HW1 3309   0.875   2.054   4.407  0.9196 -0.7094  0.3109
 1053SOL    HW2 3310   0.962   2.149   4.507 -0.4181  0.3011  0.5486
 1054SOL     OW 3311   4.909   1.231   2.616  0.0738  0.5967  0.4025
 1054SOL    HW1 3312   4.891   1.164   2.688 -1.7792  0.4261 -0.1865
 1054SOL    HW2 3313   4.872   1.320   2.643  0.6687  0.8883  0.2765
 1055SOL     OW 3314   0.979   0.009   0.985 -0.4151  0.2466 -0.4362
 1055SOL    HW1 3315   0.942  -0.003   1.077 -0.4748 -1.2628 -0.6310
 1055SOL    HW2 3316   1.079   0.013   0.990 -0.2829 -1.9611 -0.4620
 1056SOL     OW 3317   2.460   4.508   3.945 -0.3563 -0.5169  0.3495
 1056SOL    HW1 3318   2.371   4.543   3.915 -1.2315 -1.5302  1.6677
 1056SOL    HW2 3319   2.449   4.414   3.978  1.0878 -0.4164  1.1643
 1057SOL     OW 3320   2.564   4.270   4.898 -0.0584 -0.3122 -0.5069
 1057SOL    HW1 3321   2.641   4.334   4.900 -0.9195  0.7405 -0.2280
 1057SOL    HW2 3322   2.526   4.262   4.990  0.0467 -1.2565 -0.5337
 1058SOL     OW 3323   2.924   4.676   0.808  0.7636 -0.5296 -0.1300
 1058SOL    HW1 3324   2.902   4.695   0.904 -0.3524 -0.3011 -0.4278
 1058SOL    HW2 3325   2.867   4.601   0.775  0.0579  0.3970 -1.0561
 1059SOL     OW 3326   3.823   0.064   3.632  0.4438 -0.2240  0.7068
 1059SOL    HW1 3327   3.865   0.086   3.544 -0.8868 -0.3347  0.0125
 1059SOL    HW2 3328   3.894   0.056   3.702  1.4082  1.2135 -0.0568
 1060SOL     OW 3329   5.083   3.897   1.207 -0.6765  0.1212 -0.3394
 1060SOL    HW1 3330   5.022   3.848   1.145 -0.3317  0.8252 -1.2651
 1060SOL    HW2 3331   5.113   3.982   1.163 -0.4794  0.6705  0.8324
 1061SOL     OW 3332   0.042   2.858   0.389 -0.0497 -0.0140 -0.1958
 1061SOL    HW1 3333   0.054   2.870   0.291  0.8728  0.3359 -0.0445
 1061SOL    HW2 3334  -0.024   2.925   0.424 -0.1944  0.0171 -0.5292
 1062SOL     OW 3335   3.996   0.971   4.289 -0.0418  0.1899  0.2731
 1062SOL    HW1 3336   4.006   0.993   4.192 -2.6527  0.5128  0.0259
 1062SOL    HW2 3337   4.087   0.971   4.332  1.0167  1.7541 -1.7759
 1063SOL     OW 3338   1.134   3.373   4.830 -0.2601 -0.6134  0.5701
 1063SOL    HW1 3339   1.217   3.425   4.850 -0.3943  0.3730 -1.2022
 1063SOL    HW2 3340   1.071   3.430   4.777 -1.0719 -2.0960 -0.1242
 1064SOL     OW 3341   2.629   4.270   1.029 -0.6044 -0.1098  0.0835
 1064SOL    HW1 3342   2.594   4.360   1.006 -0.8381 -0.3465 -0.5220
 1064SOL    HW2 3343   2.594   4.203   0.964 -2.6129 -1.1125  2.0749
 1065SOL     OW 3344   2.782   4.594   0.458 -0.0380 -0.4527  0.2450
 1065SOL    HW1 3345   2.832   4.510   0.482  1.6185  0.5945  0.6208
 1065SOL    HW2 3346   2.820   4.632   0.374 -1.4573 -0.5967 -0.4796
 1066SOL     OW 3347   4.687   2.080   4.640 -0.2258  0.1268  0.4619
 1066SOL    HW1 3348   4.631   2.134   4.703 -0.4929 -0.3226  0.6135
 1066SOL    HW2 3349   4.628   2.037   4.571  0.0521  0.5271 -0.0376
 1067SOL     OW 3350   1.618   3.743   1.329  0.0153  0.6038  0.3866
 1067SOL    HW1 3351   1.703   3.763   1.281  0.8034 -0.3310  1.3412
 1067SOL    HW2 3352   1.619   3.789   1.418  0.5320 -1.1651  1.3419
 1068SOL     OW 3353   5.101   4.859   2.065  0.0062 -0.2477 -0.7941
 1068SOL    HW1 3354   5.027   4.917   2.030  1.3046  1.4270 -0.8512
 1068SOL    HW2 3355   5.083   4.764   2.039 -2.4392 -0.0099 -0.2638
 1069SOL     OW 3356   2.254   2.436   3.262  0.4722  0.4078  0.5023
 1069SOL    HW1 3357   2.284   2.362   3.322 -1.5431 -0.0267  1.0532
 1069SOL    HW2 3358   2.213   2.397   3.179  2.1409  0.9908 -0.6585
 1070SOL     OW 3359   1.503   1.899   3.064  0.1336 -0.3076  0.2331
 1070SOL    HW1 3360   1.434   1.883   2.994  0.8718  1.3994 -0.9589
 1070SOL    HW2 3361   1.594   1.890   3.023  0.5970 -0.4803  1.2745
 1071SOL     OW 3362   2.532   2.380   2.336 -0.2550  0.2597  0.1410
 1071SOL    HW1 3363   2.585   2.368   2.252 -0.7835 -0.3641 -0.1147
 1071SOL    HW2 3364   2.439   2.346   2.322 -0.2685 -0.1161  1.0733
 1072SOL     OW 3365   3.780   1.289   4.518 -0.8123  0.2418 -0.4633
 1072SOL    HW1 3366   3.778   1.211   4.581 -0.9914  0.6035 -0.0117
 1072SOL    HW2 3367   3.853   1.351   4.546 -1.3024  0.7186 -0.2223
 1073SOL     OW 3368   4.551   4.883   4.619 -0.1161  0.2079 -0.5607
 1073SOL    HW1 3369   4.483   4.878   4.692  0.4906 -0.6097 -0.0280
 1073SOL    HW2 3370   4.566   4.978   4.593 -1.7253  0.3738 -0.9544
 1074SOL     OW 3371   0.223   1.158   3.387 -0.0394 -0.3038  0.2112
 1074SOL    HW1 3372   0.195   1.062   3.392  1.8354 -0.8789  0.7198
 1074SOL    HW2 3373   0.320   1.163   3.360 -0.2170  1.4739 -0.2405
 1075SOL     OW 3374   1.446   0.529   1.767 -0.0261 -0.4324  0.1401
 1075SOL    HW1 3375   1.524   0.591   1.767 -0.3535  0.0523  1.8307
 1075SOL    HW2 3376   1.446   0.475   1.852 -1.3635 -0.6100  0.0505
 1076SOL     OW 3377   1.876   1.825   0.080  0.3144  0.6555 -0.0716
 1076SOL    HW1 3378   1.776   1.826   0.077  0.2462 -0.0054  1.1172
 1076SOL    HW2 3379   1.906   1.767   0.156  1.6075  0.7497 -0.4878
 1077SOL     OW 3380   5.150   0.536   0.850  0.3291 -0.2123  0.3653
 1077SOL    HW1 3381   5.246   0.522   0.873  0.4349 -2.1085 -0.9896
 1077SOL    HW2 3382   5.134   0.508   0.755 -1.6349 -0.2705  0.6682
 1078SOL     OW 3383   4.542   1.075   0.265 -0.6068 -0.0623 -0.3690
 1078SOL    HW1 3384   4.452   1.068   0.222 -0.0522  0.5538 -1.6739
 1078SOL    HW2 3385   4.557   0.996   0.325 -1.9219 -0.2711 -0.2890
 1079SOL     OW 3386   2.559   0.557   1.479  0.2006 -0.4680 -0.1548
 1079SOL    HW1 3387   2.525   0.470   1.443  0.7913 -0.6132 -0.3709
 1079SOL    HW2 3388   2.623   0.539   1.554  0.0745 -0.2105  0.0132
 1080SOL     OW 3389   3.755   1.798   0.633  0.2308  0.1129  0.1520
 1080SOL    HW1 3390   3.776   1.792   0.730 -0.5620  1.1962  0.4045
 1080SOL    HW2 3391   3.839   1.812   0.581  0.4132  2.6795  0.9859
 1081SOL     OW 3392   1.248   2.303   2.013 -0.0878 -0.4851 -0.1391
 1081SOL    HW1 3393   1.262   2.219   1.961  0.7419 -0.2937 -0.2387
 1081SOL    HW2 3394   1.167   2.351   1.978 -0.5948 -1.2531 -0.0521
 1082SOL     OW 3395   0.522   1.609   4.791  0.1577  0.3456  0.0711
 1082SOL    HW1 3396   0.490   1.703   4.781  0.4322  0.3472 -0.8591
 1082SOL    HW2 3397   0.445   1.549   4.812  0.0465  0.8379  1.1199
 1083SOL     OW 3398   0.786   2.385   1.409 -0.6797 -0.0596 -0.0173
 1083SOL    HW1 3399   0.722   2.309   1.413  1.0956 -1.6248  0.2576
 1083SOL    HW2 3400   0.740   2.467   1.374 -2.6070 -1.2795 -0.4465
 1084SOL     OW 3401   3.860   1.459   0.675 -0.2632 -0.4763  0.1107
 1084SOL    HW1 3402   3.794   1.478   0.748 -0.9122  2.0042 -1.0306
 1084SOL    HW2 3403   3.942   1.514   0.690 -0.2233 -0.2821 -0.7979
 1085SOL     OW 3404   4.593   4.483   4.652  0.4837 -0.3826  0.3764
 1085SOL    HW1 3405   4.636   4.527   4.731  1.1481  1.5680 -0.9987
 1085SOL    HW2 3406   4.500   4.517   4.640 -0.0644 -1.5857  0.9755
 1086SOL     OW 3407   3.165   1.914   1.331  0.1516 -0.7323  0.4986
 1086SOL    HW1 3408   3.146   1.910   1.233 -1.0831  1.1020  0.6198
 1086SOL    HW2 3409   3.236   1.847   1.354  0.1671 -1.4880 -1.5544
 1087SOL     OW 3410   1.261   2.060   1.861  0.4492 -0.1671  0.5666
 1087SOL    HW1 3411   1.303   1.970   1.873 -0.6304 -0.9240 -0.9734
 1087SOL    HW2 3412   1.172   2.050   1.816  0.6808  1.7270 -0.4308
 1088SOL     OW 3413   0.815   2.372   4.052 -0.0339  0.5580  0.3792
 1088SOL    HW1 3414   0.816   2.422   4.138  0.6370  0.1805  0.5926
 1088SOL    HW2 3415   0.884   2.300   4.054 -0.3232  0.2539 -0.3007
 1089SOL     OW 3416   3.795   5.135   0.713  0.2668  1.0029 -0.4227
 1089SOL    HW1 3417   3.826   5.078   0.789  1.0093  2.1255  0.1445
 1089SOL    HW2 3418   3.749   5.078   0.645  1.5970 -0.3798 -0.2125
 1090SOL     OW 3419   0.425   0.283   0.278  0.1728 -0.2532  0.4504
 1090SOL    HW1 3420   0.450   0.284   0.375  1.8037  1.4706  0.0921
 1090SOL    HW2 3421   0.407   0.377   0.248 -2.9530 -1.0107 -0.3595
 1091SOL     OW 3422   1.863   3.968   0.959 -0.0766  0.2293  0.5762
 1091SOL    HW1 3423   1.932   4.032   0.993 -0.3453  0.9970 -0.2843
 1091SOL    HW2 3424   1.888   3.938   0.867 -0.8111  0.3889  0.3211
 1092SOL     OW 3425   0.409   3.174   0.577  0.0435  0.2432 -0.4268
 1092SOL    HW1 3426   0.495   3.214   0.609  0.1905 -0.1573 -0.3225
 1092SOL    HW2 3427   0.419   3.147   0.481  0.0674  0.0984 -0.3835
 1093SOL     OW 3428   1.254   2.138   0.937 -0.0360  0.3122 -0.2974
 1093SOL    HW1 3429   1.280   2.232   0.958  3.0791 -0.3384 -0.8747
 1093SOL    HW2 3430   1.308   2.075   0.992 -2.0433 -1.2007  0.0537
 1094SOL     OW 3431   4.349   3.349   0.566  0.1202  0.2617 -0.3498
 1094SOL    HW1 3432   4.264   3.310   0.531 -0.2151 -3.4323  3.7606
 1094SOL    HW2 3433   4.330   3.440   0.603 -1.8503 -0.1305 -0.2711
 1095SOL     OW 3434   3.499   2.566   4.478  0.0610  0.4676 -0.5596
 1095SOL    HW1 3435   3.488   2.500   4.552 -0.1722 -0.9926 -1.8233
 1095SOL    HW2 3436   3.594   2.566   4.446 -0.2554 -0.4936 -1.5989
 1096SOL     OW 3437   4.260   4.851   3.322  0.4922 -0.3833 -0.0289
 1096SOL    HW1 3438   4.170   4.830   3.359  0.0762 -0.3738 -1.0314
 1096SOL    HW2 3439   4.280   4.948   3.335  0.4820 -0.4414  0.4421
 1097SOL     OW 3440   4.802   1.854   4.955 -0.1240 -0.0170 -0.0831
 1097SOL    HW1 3441   4.855   1.927   4.999  1.4071 -2.0654  1.6720
 1097SOL    HW2 3442   4.850   1.823   4.873  0.8071 -1.0206  0.8152
 1098SOL     OW 3443   3.694   2.020   0.490  0.0900 -0.2078  0.2053
 1098SOL    HW1 3444   3.598   2.048   0.488  0.8191  2.6135  0.4621
 1098SOL    HW2 3445   3.705   1.939   0.548 -2.2463 -1.3191 -0.7900
 1099SOL     OW 3446   3.054   2.472   3.998 -0.9305 -0.0106 -0.2742
 1099SOL    HW1 3447   3.086   2.505   4.087 -1.4954 -2.8930  1.1196
 1099SOL    HW2 3448   2.957   2.494   3.988 -0.6400  1.1581 -0.6378
 1100SOL     OW 3449   0.085   0.157   2.376  0.0701 -0.3182 -0.0810
 1100SOL    HW1 3450   0.124   0.135   2.466  0.3069 -1.9256 -0.5487
 1100SOL    HW2 3451   0.038   0.077   2.340 -0.0662  0.3272 -1.3849
 1101SOL     OW 3452   1.429   1.584   1.465  0.2174  0.5148 -0.1761
 1101SOL    HW1 3453   1.494   1.547   1.399 -0.2950  0.2122 -0.5221
 1101SOL    HW2 3454   1.440   1.683   1.470  0.4132  0.5151 -0.5553
 1102SOL     OW 3455   4.023   2.335   0.393  0.0839 -0.3596  0.0829
 1102SOL    HW1 3456   3.937   2.320   0.443 -1.2148 -0.3785 -2.0333
 1102SOL    HW2 3457   4.098   2.291   0.442 -1.3551 -1.6284  1.2400
 1103SOL     OW 3458   4.372   2.577   2.838 -0.1669  0.3586  0.0301
 1103SOL    HW1 3459   4.305   2.565   2.764  0.9635 -1.3010 -0.8058
 1103SOL    HW2 3460   4.410   2.487   2.863  1.8933  1.2477  0.3195
 1104SOL     OW 3461   1.189   5.096   0.282 -0.5824 -0.3497  0.5812
 1104SOL    HW1 3462   1.118   5.027   0.265 -0.4127 -0.1335 -1.1900
 1104SOL    HW2 3463   1.152   5.187   0.265  0.0756 -0.2274 -0.2530
 1105SOL     OW 3464   0.866   2.945   4.442  0.8448  0.1404 -0.3344
 1105SOL    HW1 3465   0.905   3.029   4.402  2.8390 -0.5255  0.1242
 1105SOL    HW2 3466   0.894   2.938   4.538 -0.7100 -0.2330  0.1159
 1106SOL     OW 3467   3.185   4.236   0.709 -0.0247  0.1924 -0.5181
 1106SOL    HW1 3468   3.251   4.311   0.719  0.0899  0.1674 -1.0570
 1106SOL    HW2 3469   3.153   4.208   0.800  2.2477 -1.1669 -0.0379
 1107SOL     OW 3470   4.982   5.028   0.726 -0.0961 -0.0957 -0.2136
 1107SOL    HW1 3471   5.040   5.041   0.807  1.0337  0.7645 -1.1386
 1107SOL    HW2 3472   4.966   5.116   0.681 -0.7460 -0.5583 -0.9189
 1108SOL     OW 3473   4.664   1.699   1.298  0.4502 -0.3952  0.2414
 1108SOL    HW1 3474   4.722   1.688   1.217 -0.3783 -0.1976 -0.3901
 1108SOL    HW2 3475   4.573   1.730   1.270  0.3473  0.3168  1.3022
 1109SOL     OW 3476   3.778   5.139   2.004  0.5155 -0.0833  0.3377
 1109SOL    HW1 3477   3.727   5.111   2.086  1.0285  0.3228  0.8082
 1109SOL    HW2 3478   3.817   5.058   1.960 -1.6176 -0.5753 -0.8081
 1110SOL     OW 3479   4.952   2.644   1.842  0.3852  0.3124 -0.0085
 1110SOL    HW1 3480   4.867   2.683   1.806  0.7712  0.7180 -0.5059
 1110SOL    HW2 3481   4.967   2.554   1.800 -1.2215 -1.0873  2.1750
 1111SOL     OW 3482   0.680   5.087   0.973  0.1788  0.8968 -0.0165
 1111SOL    HW1 3483   0.768   5.134   0.970  1.0297 -0.5656  0.8373
 1111SOL    HW2 3484   0.640   5.096   1.064  0.3808 -0.0426  0.1771
 1112SOL     OW 3485   4.339   1.059   0.930 -0.0179  0.2054  0.1506
 1112SOL    HW1 3486   4.422   1.009   0.907 -1.2968 -1.8775 -0.2023
 1112SOL    HW2 3487   4.284   1.072   0.847 -0.9970 -0.3116  0.7006
 1113SOL     OW 3488   3.240   4.024   1.541 -0.2591  0.3843  0.1033
 1113SOL    HW1 3489   3.297   4.080   1.481 -0.8538  0.6411 -0.2378
 1113SOL    HW2 3490   3.183   4.084   1.598 -2.3423  0.1948 -1.6428
 1114SOL     OW 3491   0.837   1.056   2.344  0.0682 -0.7640  0.0524
 1114SOL    HW1 3492   0.756   1.088   2.293  0.7228 -0.3414 -0.7491
 1114SOL    HW2 3493   0.914   1.117   2.326  0.1934 -0.2779  2.0073
 1115SOL     OW 3494   4.013   1.030   2.310  0.3664 -0.0534 -0.8936
 1115SOL    HW1 3495   3.941   1.085   2.354  1.6950  1.0675 -0.0429
 1115SOL    HW2 3496   4.102   1.057   2.346  1.1841 -1.8725 -1.4476
 1116SOL     OW 3497   0.962   3.892   1.548  0.0111  0.1848  0.2586
 1116SOL    HW1 3498   0.982   3.801   1.583  1.4216  0.0906 -0.7495
 1116SOL    HW2 3499   0.909   3.885   1.464  1.9247  0.1721 -1.0063
 1117SOL     OW 3500   4.779   5.014   0.017  0.1082 -0.1417  0.3919
 1117SOL    HW1 3501   4.821   4.933   0.059 -0.2508  0.0968  1.2207
 1117SOL    HW2 3502   4.754   4.993  -0.078  2.0510 -0.3048 -0.1258
 1118SOL     OW 3503   1.238   1.787   1.235  0.0255 -0.2097  0.2548
 1118SOL    HW1 3504   1.152   1.808   1.188  0.5571 -0.9331 -1.0805
 1118SOL    HW2 3505   1.311   1.844   1.197  0.2667 -0.0681  0.9258
 1119SOL     OW 3506   4.775   2.331   0.575 -0.4057  0.3910 -0.0816
 1119SOL    HW1 3507   4.855   2.302   0.627 -1.5631 -1.7573  0.6652
 1119SOL    HW2 3508   4.803   2.364   0.485  1.3447  0.1519  0.3465
 1120SOL     OW 3509   2.087   1.424   0.981 -0.4162 -0.4347  0.1759
 1120SOL    HW1 3510   2.065   1.335   0.942 -1.6680  0.3555 -1.0023
 1120SOL    HW2 3511   2.049   1.429   1.074 -0.5134 -1.0459  0.1769
 1121SOL     OW 3512   1.343   0.654   0.552 -0.1761 -0.1412  0.3852
 1121SOL    HW1 3513   1.412   0.666   0.623  0.9171 -0.7364 -0.5513
 1121SOL    HW2 3514   1.351   0.563   0.512  0.8776  0.9557 -2.1549
 1122SOL     OW 3515   4.063   0.138   1.514  0.4579 -0.0323  1.0678
 1122SOL    HW1 3516   4.027   0.223   1.553 -2.5808 -0.3856 -0.6333
 1122SOL    HW2 3517   4.056   0.142   1.414  1.1460 -1.9329  0.9003
 1123SOL     OW 3518   2.200   0.954   2.502  0.4522  0.0735 -0.0295
 1123SOL    HW1 3519   2.236   0.923   2.415  0.7512 -2.5801  0.9637
 1123SOL    HW2 3520   2.275   0.969   2.566  0.2578  2.2772 -0.2373
 1124SOL     OW 3521   3.544   1.512   2.903 -0.1035  0.4315 -0.4307
 1124SOL    HW1 3522   3.636   1.549   2.911  0.0151  0.8941 -3.0295
 1124SOL    HW2 3523   3.538   1.426   2.954  2.0793 -0.1127 -1.0039
 1125SOL     OW 3524   2.162   4.596   2.559  0.1079  0.3781 -0.0037
 1125SOL    HW1 3525   2.168   4.644   2.471  0.3290  1.5517  0.6318
 1125SOL    HW2 3526   2.066   4.592   2.588 -0.0455 -0.6123 -0.6065
 1126SOL     OW 3527   3.089   4.579   0.351  0.1739  0.5661  0.0959
 1126SOL    HW1 3528   3.033   4.503   0.385 -2.4397  2.2745 -0.1072
 1126SOL    HW2 3529   3.084   4.582   0.251  1.3567  0.2525  0.0153
 1127SOL     OW 3530   3.777   1.608   1.358  0.1548  0.2961  0.4285
 1127SOL    HW1 3531   3.688   1.646   1.334  0.3523  0.8415  0.5552
 1127SOL    HW2 3532   3.834   1.679   1.398  0.7153 -0.0042  0.1779
 1128SOL     OW 3533   2.035   2.343   2.245 -0.4781 -0.0381  0.1026
 1128SOL    HW1 3534   1.970   2.272   2.273  2.5701 -2.5270  1.5081
 1128SOL    HW2 3535   2.045   2.410   2.318  1.0412 -1.6810  1.5132
 1129SOL     OW 3536   5.102   3.400   3.585 -0.4415  0.5127  0.2219
 1129SOL    HW1 3537   5.099   3.300   3.578 -0.4612  0.5157  0.1865
 1129SOL    HW2 3538   5.120   3.438   3.494  0.2637  0.5078  0.3522
 1130SOL     OW 3539   3.093   0.329   4.240  0.4102 -0.4105  0.5947
 1130SOL    HW1 3540   3.011   0.302   4.290 -1.4778  1.1735 -1.4067
 1130SOL    HW2 3541   3.131   0.412   4.282  0.2038 -0.4027  0.7697
 1131SOL     OW 3542   1.583   3.846   4.032  0.4869 -0.0510  0.2330
 1131SOL    HW1 3543   1.581   3.755   4.074 -0.1852 -0.3043 -0.3389
 1131SOL    HW2 3544   1.560   3.915   4.101  0.7739 -0.3305  0.6124
 1132SOL     OW 3545   4.974   2.363   3.442 -0.7239  0.3863  0.1463
 1132SOL    HW1 3546   5.031   2.429   3.392  0.4192 -1.1679 -0.6897
 1132SOL    HW2 3547   5.033   2.303   3.496 -1.6783 -0.4924  0.2237
 1133SOL     OW 3548   3.621   2.441   4.992 -0.3049  0.2877  0.1749
 1133SOL    HW1 3549   3.581   2.423   5.082  0.8461  1.5920  0.9818
 1133SOL    HW2 3550   3.637   2.539   4.982  3.6242 -0.1774  0.3719
 1134SOL     OW 3551   4.667   0.450   2.294  0.8294 -0.0302  0.1952
 1134SOL    HW1 3552   4.664   0.350   2.289 -2.4211 -0.0440 -0.0330
 1134SOL    HW2 3553   4.618   0.489   2.216 -0.0791  1.6249  1.5153
 1135SOL     OW 3554   3.369   1.726   2.637 -0.7250  0.4399 -0.3471
 1135SOL    HW1 3555   3.460   1.717   2.678 -0.4435 -0.0687 -1.0592
 1135SOL    HW2 3556   3.347   1.823   2.626 -0.7417  0.5846  0.8378
 1136SOL     OW 3557   4.327   2.361   3.565  0.4284  0.1257 -0.5999
 1136SOL    HW1 3558   4.241   2.357   3.514 -1.0098 -1.6299  1.7386
 1136SOL    HW2 3559   4.367   2.452   3.557 -2.4172  1.4594 -0.6301
 1137SOL     OW 3560   3.905   2.526   3.838 -0.0582  0.2724 -0.1537
 1137SOL    HW1 3561   3.892   2.611   3.890 -0.1657  0.3110 -0.2430
 1137SOL    HW2 3562   3.830   2.463   3.859 -0.1747  0.3388 -0.3612
 1138SOL     OW 3563   0.988   1.413   2.647 -0.2158  0.1624 -0.0522
 1138SOL    HW1 3564   0.922   1.342   2.621  0.9344 -0.3881 -1.6041
 1138SOL    HW2 3565   0.945   1.503   2.637 -0.7827 -0.1896 -0.9803
 1139SOL     OW 3566   0.231   0.049   0.531  0.0476  0.0821 -0.0089
 1139SOL    HW1 3567   0.247   0.010   0.441 -0.2245  0.7824 -0.3679
 1139SOL    HW2 3568   0.220  -0.024   0.598  0.0223 -0.4428 -0.5827
 1140SOL     OW 3569   2.362   4.920   1.017 -0.3237  0.5839  0.5644
 1140SOL    HW1 3570   2.281   4.947   1.068 -0.8526  2.8478 -1.2890
 1140SOL    HW2 3571   2.336   4.857   0.944 -0.0670 -0.1939  1.1281
 1141SOL     OW 3572   3.630   0.852   3.007 -0.1513  0.1453 -0.0164
 1141SOL    HW1 3573   3.688   0.846   3.089 -0.3359 -0.8356  0.0590
 1141SOL    HW2 3574   3.673   0.802   2.932 -1.2860 -1.3658  0.2940
 1142SOL     OW 3575   3.237   2.649   0.188 -0.1519  0.3643 -0.4102
 1142SOL    HW1 3576   3.141   2.671   0.206 -0.4320 -0.2779 -1.0721
 1142SOL    HW2 3577   3.256   2.556   0.221  0.1396  0.3386 -0.6497
 1143SOL     OW 3578   0.352   0.458   1.330 -0.3755  0.1534  0.1188
 1143SOL    HW1 3579   0.428   0.480   1.269  0.6374 -0.8120  1.0063
 1143SOL    HW2 3580   0.387   0.416   1.414 -1.9231 -0.9134  0.2694
 1144SOL     OW 3581   5.023   4.994   1.502 -0.1001  0.0724  0.1041
 1144SOL    HW1 3582   5.013   5.026   1.407 -2.4907  0.7648  0.5326
 1144SOL    HW2 3583   5.040   5.073   1.562 -1.4265  0.0192  0.5798
 1145SOL     OW 3584   3.391   0.618   2.137  0.0050  0.1794 -0.0711
 1145SOL    HW1 3585   3.341   0.537   2.167  0.8963 -0.8951 -1.3360
 1145SOL    HW2 3586   3.327   0.690   2.111 -0.8191 -0.4438  0.2144
 1146SOL     OW 3587   4.655   3.371   4.971 -0.0611 -0.6929 -0.0913
 1146SOL    HW1 3588   4.717   3.388   5.047  2.1429  1.3215 -2.1618
 1146SOL    HW2 3589   4.675   3.434   4.896 -3.0530 -1.6052 -1.8594
 1147SOL     OW 3590   3.610   2.031   3.307 -0.2162  0.9283 -0.4263
 1147SOL    HW1 3591   3.619   2.006   3.404  1.3543 -1.8800 -1.2090
 1147SOL    HW2 3592   3.675   2.105   3.286  0.7845  0.2838  0.2905
 1148SOL     OW 3593   2.626   1.726   2.793 -0.8226  0.5119  0.2211
 1148SOL    HW1 3594   2.562   1.775   2.853 -0.3818  0.7425  0.5078
 1148SOL    HW2 3595   2.716   1.724   2.835 -0.5911  0.3594 -0.2740
 1149SOL     OW 3596   0.975   2.832   2.760 -0.1209 -0.3017  0.2003
 1149SOL    HW1 3597   0.971   2.803   2.856  1.2717 -3.3532 -0.5421
 1149SOL    HW2 3598   0.944   2.757   2.702 -0.3909  1.2921 -1.8049
 1150SOL     OW 3599   4.011   0.833   2.627 -0.3130 -0.5313 -0.2479
 1150SOL    HW1 3600   3.993   0.746   2.581 -0.0374 -0.7229 -0.0029
 1150SOL    HW2 3601   3.987   0.825   2.724 -0.1408 -0.3845 -0.1916
 1151SOL     OW 3602   0.004   2.428   1.860 -0.4028 -0.6216  0.4155
 1151SOL    HW1 3603   0.099   2.404   1.838 -0.0775 -1.3472  2.3466
 1151SOL    HW2 3604   0.003   2.493   1.935 -1.4454  0.1445 -0.2436
 1152SOL     OW 3605   2.524   4.222   4.105  0.0643 -0.0504  0.6844
 1152SOL    HW1 3606   2.474   4.248   4.187  1.3543  0.1544  1.4246
 1152SOL    HW2 3607   2.618   4.199   4.128  0.3582 -0.3526 -0.6900
 1153SOL     OW 3608   2.697   4.932   0.822 -0.1711 -0.2022 -0.3612
 1153SOL    HW1 3609   2.672   4.851   0.769  0.9700 -0.0881 -1.1141
 1153SOL    HW2 3610   2.795   4.948   0.813 -0.2347  0.7416  0.5226
 1154SOL     OW 3611   0.835   2.293   3.226  0.5353  0.7388 -0.4520
 1154SOL    HW1 3612   0.852   2.391   3.232  1.5591  0.5852 -0.6845
 1154SOL    HW2 3613   0.737   2.275   3.240  0.4447  1.7219  0.2247
 1155SOL     OW 3614   1.939   3.251   2.606  0.2759 -0.5164 -0.8967
 1155SOL    HW1 3615   1.866   3.183   2.600  0.6402 -1.0766  0.6235
 1155SOL    HW2 3616   1.964   3.265   2.701  0.0357  1.9721 -1.1147
 1156SOL     OW 3617   0.675   3.698   0.851  0.0418 -0.1283 -0.1163
 1156SOL    HW1 3618   0.584   3.710   0.892  0.4832 -1.7051  1.4609
 1156SOL    HW2 3619   0.744   3.737   0.911  0.4508  1.0324 -1.2997
 1157SOL     OW 3620   3.040   3.993   4.734  0.0888  0.1768 -0.2362
 1157SOL    HW1 3621   3.103   3.930   4.779  1.2086  0.8388 -0.8436
 1157SOL    HW2 3622   2.946   3.962   4.749  0.6267 -2.0435 -1.1465
 1158SOL     OW 3623   0.268   2.454   3.613  0.2772 -0.1304 -0.1916
 1158SOL    HW1 3624   0.305   2.502   3.533 -1.6631  0.5684 -0.7342
 1158SOL    HW2 3625   0.339   2.445   3.682  1.5166  0.8698 -1.2759
 1159SOL     OW 3626   1.277   4.973   1.328  0.8590  0.2315  0.0205
 1159SOL    HW1 3627   1.348   5.000   1.263  1.2867  0.7306  0.6864
 1159SOL    HW2 3628   1.227   4.894   1.291 -0.1254  1.6094 -1.7619
 1160SOL     OW 3629   2.994   5.083   4.701 -0.3281 -0.0239  0.3444
 1160SOL    HW1 3630   3.007   5.027   4.619 -0.7894  0.8465 -0.3329
 1160SOL    HW2 3631   3.079   5.132   4.721 -0.6911  1.0374 -0.5977
 1161SOL     OW 3632   0.538   4.156   1.000 -0.4318 -0.6461  0.1813
 1161SOL    HW1 3633   0.530   4.149   1.100  0.7115  0.6985  0.4109
 1161SOL    HW2 3634   0.504   4.246   0.971  1.5653  0.0249 -0.2809
 1162SOL     OW 3635   2.363   1.336   2.488 -0.0674  0.0977  0.2779
 1162SOL    HW1 3636   2.387   1.327   2.585 -0.6509 -0.1033  0.4069
 1162SOL    HW2 3637   2.274   1.293   2.471 -0.5884  1.2913 -0.0966
 1163SOL     OW 3638   1.010   0.510   1.835 -0.0871 -0.4686 -0.0118
 1163SOL    HW1 3639   1.014   0.589   1.775 -1.3218 -0.1946  0.2495
 1163SOL    HW2 3640   0.983   0.539   1.927 -2.1635 -1.3476 -0.2852
 1164SOL     OW 3641   4.478   2.190   1.163  0.4347  0.0318 -0.5035
 1164SOL    HW1 3642   4.507   2.099   1.192  2.0213  0.3606 -1.0140
 1164SOL    HW2 3643   4.459   2.246   1.244  0.3859 -0.4454 -0.1793
 1165SOL     OW 3644   1.771   2.171   1.311 -0.2437 -0.2262  0.0912
 1165SOL    HW1 3645   1.708   2.167   1.389  0.7285 -0.7487  0.8622
 1165SOL    HW2 3646   1.865   2.158   1.342  0.2069 -0.0354 -1.1217
 1166SOL     OW 3647   0.584   0.570   1.850 -0.5968  0.1498 -0.2689
 1166SOL    HW1 3648   0.504   0.608   1.804 -1.2046 -0.4126  0.2989
 1166SOL    HW2 3649   0.665   0.582   1.792 -1.0251  1.0197 -0.7029
 1167SOL     OW 3650   2.793   1.439   4.376 -0.2683  0.4878 -0.2660
 1167SOL    HW1 3651   2.854   1.419   4.453  0.0743 -0.7360 -0.8315
 1167SOL    HW2 3652   2.845   1.432   4.290 -1.0933 -0.0703 -0.7259
 1168SOL     OW 3653   0.817   0.968   1.709 -0.0584  0.2433 -0.4431
 1168SOL    HW1 3654   0.725   0.991   1.741 -0.3928  0.6281 -1.6014
 1168SOL    HW2 3655   0.883   0.983   1.782 -0.8106  0.8511  0.1275
 1169SOL     OW 3656   4.408   0.377   3.425 -0.5283  0.3217  0.2775
 1169SOL    HW1 3657   4.412   0.286   3.384 -1.5162  0.4421 -0.1110
 1169SOL    HW2 3658   4.498   0.419   3.421 -0.7408  0.7231 -2.7362
 1170SOL     OW 3659   3.703   0.737   2.528 -0.4972  0.7385 -0.1749
 1170SOL    HW1 3660   3.787   0.699   2.489 -0.5900  0.7348 -0.3720
 1170SOL    HW2 3661   3.649   0.779   2.456  0.0682  2.1435  0.1906
 1171SOL     OW 3662   0.914   1.836   2.849 -0.5504 -0.5904  0.7135
 1171SOL    HW1 3663   0.848   1.801   2.781  0.3465 -1.0237  0.0390
 1171SOL    HW2 3664   0.921   1.771   2.925 -1.2056 -0.3363  0.9999
 1172SOL     OW 3665   0.165   4.346   3.093  0.3466 -0.3936 -0.1196
 1172SOL    HW1 3666   0.174   4.286   3.172 -0.4505 -0.6920 -0.2441
 1172SOL    HW2 3667   0.248   4.343   3.038 -0.0531 -2.1679 -0.6684
 1173SOL     OW 3668   3.498   0.425   0.733  0.2463 -0.6895  0.0308
 1173SOL    HW1 3669   3.402   0.451   0.721  0.2342 -0.8203 -0.1604
 1173SOL    HW2 3670   3.545   0.496   0.784  0.4323  0.1717 -1.2842
 1174SOL     OW 3671   1.087   3.239   0.220 -0.6638  0.1697 -0.2931
 1174SOL    HW1 3672   1.138   3.173   0.274  1.7654  1.1795 -1.2204
 1174SOL    HW2 3673   1.056   3.314   0.278 -0.1957  0.0630  0.0951
 1175SOL     OW 3674   1.131   3.841   0.852 -0.3756  0.4937 -0.1111
 1175SOL    HW1 3675   1.141   3.917   0.788  0.6581  0.4113 -0.0712
 1175SOL    HW2 3676   1.186   3.764   0.820 -0.3952  0.2145  0.5193
 1176SOL     OW 3677   4.258   0.086   2.546 -0.3693  0.7656  0.1585
 1176SOL    HW1 3678   4.298   0.165   2.499  0.3192 -1.1358 -2.7244
 1176SOL    HW2 3679   4.195   0.040   2.485  0.4465 -1.8026  1.1299
 1177SOL     OW 3680   1.464   4.857   3.376  0.4227 -0.3881  0.5678
 1177SOL    HW1 3681   1.531   4.805   3.322 -0.3935  0.3185 -1.2036
 1177SOL    HW2 3682   1.503   4.946   3.400  1.2164 -1.1328  2.2123
 1178SOL     OW 3683   1.516   0.190   5.023 -0.4766 -0.1579 -0.9035
 1178SOL    HW1 3684   1.520   0.106   5.077 -0.5125  0.9523  0.8783
 1178SOL    HW2 3685   1.437   0.186   4.961 -1.3883 -0.8058  0.2736
 1179SOL     OW 3686   0.737   4.405   1.711 -0.3370 -0.2494 -0.6651
 1179SOL    HW1 3687   0.719   4.353   1.795 -0.3461 -0.3004 -0.6987
 1179SOL    HW2 3688   0.794   4.351   1.650 -1.0237 -0.5530 -1.0505
 1180SOL     OW 3689   1.321   3.843   4.913  0.6576 -0.3237 -0.1786
 1180SOL    HW1 3690   1.380   3.874   4.839  1.0862 -0.8474 -0.0661
 1180SOL    HW2 3691   1.228   3.828   4.878  0.8893 -0.7017 -0.6426
 1181SOL     OW 3692   4.033   0.091   4.655 -0.3637 -0.4361 -0.1553
 1181SOL    HW1 3693   4.009   0.116   4.749  0.1234 -3.3752  0.8653
 1181SOL    HW2 3694   4.082   0.166   4.612 -0.3039  0.8790  2.0564
 1182SOL     OW 3695   1.862   2.818   4.991 -0.1936  0.3402 -0.4444
 1182SOL    HW1 3696   1.910   2.825   4.904  0.9103 -1.6166 -0.0540
 1182SOL    HW2 3697   1.893   2.736   5.040 -3.4508 -0.6731  0.1849
 1183SOL     OW 3698   0.616   3.113   1.109 -0.0215 -0.1719  0.1888
 1183SOL    HW1 3699   0.685   3.045   1.085 -0.3709 -0.2389 -0.6692
 1183SOL    HW2 3700   0.649   3.204   1.087 -0.7747 -0.3126 -1.6899
 1184SOL     OW 3701   2.986   4.873   4.181  0.0217 -0.4195 -0.5031
 1184SOL    HW1 3702   3.055   4.905   4.116 -1.4002  1.5246 -1.1681
 1184SOL    HW2 3703   2.915   4.822   4.131 -0.9995  0.9546 -0.5233
 1185SOL     OW 3704   1.540   3.415   1.659  0.2896  0.4744  0.3569
 1185SOL    HW1 3705   1.597   3.452   1.586 -0.4834  0.8278 -0.0729
 1185SOL    HW2 3706   1.546   3.315   1.659  0.3482  0.4782 -0.1378
 1186SOL     OW 3707   1.919   1.064   2.780 -0.4610 -0.1504  0.0554
 1186SOL    HW1 3708   2.009   1.035   2.812  0.1898 -0.4029 -1.8817
 1186SOL    HW2 3709   1.904   1.029   2.688 -2.7584 -0.5230  0.5090
 1187SOL     OW 3710   3.319   3.875   4.190 -0.0905 -0.1971  0.1483
 1187SOL    HW1 3711   3.220   3.887   4.194 -0.0426  1.0723 -1.6023
 1187SOL    HW2 3712   3.354   3.911   4.104  1.8931 -0.7687  0.6608
 1188SOL     OW 3713   4.694   3.462   4.497 -0.5432  0.7653 -0.3933
 1188SOL    HW1 3714   4.722   3.511   4.414 -0.6667 -0.1906 -1.0167
 1188SOL    HW2 3715   4.633   3.387   4.472  2.2763 -1.8980  0.0920
 1189SOL     OW 3716   3.196   2.400   4.323 -0.7156  0.0984 -0.6645
 1189SOL    HW1 3717   3.232   2.307   4.330 -0.7395  0.1453  0.3268
 1189SOL    HW2 3718   3.268   2.461   4.292 -0.7826 -0.2908 -1.6201
 1190SOL     OW 3719   1.983   2.791   1.197  0.2979 -0.1764 -0.2586
 1190SOL    HW1 3720   1.987   2.866   1.132  0.0283 -1.5543 -1.9409
 1190SOL    HW2 3721   2.057   2.726   1.179 -1.1132 -1.7357 -0.7258
 1191SOL     OW 3722   3.242   4.336   2.915  0.3520 -0.0368 -0.1877
 1191SOL    HW1 3723   3.182   4.380   2.982 -0.7629 -2.5821  0.6133
 1191SOL    HW2 3724   3.197   4.335   2.826  0.0655 -0.2169 -0.0410
 1192SOL     OW 3725   3.198   2.917   4.302  0.3887 -0.1167  0.1418
 1192SOL    HW1 3726   3.290   2.957   4.292  0.6858 -0.7542  0.2631
 1192SOL    HW2 3727   3.169   2.925   4.397 -0.8524  2.5471 -0.3669
 1193SOL     OW 3728   1.021   4.568   2.004 -0.0982 -0.6115 -0.0553
 1193SOL    HW1 3729   0.930   4.586   2.041  0.1145 -0.4082  0.3686
 1193SOL    HW2 3730   1.040   4.632   1.930  0.4143  0.5469  1.0499
 1194SOL     OW 3731   4.256   2.825   3.381 -0.5911 -0.3596 -0.0744
 1194SOL    HW1 3732   4.204   2.905   3.410  0.3683 -0.4672  2.1232
 1194SOL    HW2 3733   4.348   2.853   3.353 -0.4704 -0.5991  0.0754
 1195SOL     OW 3734   3.076   1.873   1.049  0.3690  0.6352  0.2837
 1195SOL    HW1 3735   3.028   1.786   1.060  1.6507 -0.1637 -0.1959
 1195SOL    HW2 3736   3.031   1.928   0.979  0.6123 -0.4408 -0.7409
 1196SOL     OW 3737   3.609   1.726   3.411 -0.3187  0.1190  0.4657
 1196SOL    HW1 3738   3.676   1.714   3.338 -0.3019  1.0787  0.3188
 1196SOL    HW2 3739   3.628   1.810   3.461  0.0024 -0.7901  1.9357
 1197SOL     OW 3740   3.439   2.820   0.199 -0.8080  0.2427  0.3718
 1197SOL    HW1 3741   3.361   2.757   0.206 -3.3379  3.2513  1.4959
 1197SOL    HW2 3742   3.455   2.863   0.288 -0.1951  2.3331 -0.6935
 1198SOL     OW 3743   2.258   0.304   4.952 -0.2702  0.6010 -0.2959
 1198SOL    HW1 3744   2.274   0.389   5.001 -1.8771  0.6353  0.2056
 1198SOL    HW2 3745   2.334   0.240   4.969 -0.2654  1.0160  1.3339
 1199SOL     OW 3746   1.552   2.612   2.323  0.2173  0.4205 -0.2996
 1199SOL    HW1 3747   1.581   2.699   2.363 -2.1208  0.3779  1.7371
 1199SOL    HW2 3748   1.578   2.537   2.385  1.3359 -0.2775 -1.5575
 1200SOL     OW 3749   1.363   2.900   0.474 -0.3270  0.0128  0.1102
 1200SOL    HW1 3750   1.377   2.989   0.517 -0.5833 -0.1977  0.6293
 1200SOL    HW2 3751   1.441   2.880   0.414 -0.8387  1.1315 -0.9739
 1201SOL     OW 3752   0.804   2.343   0.889 -0.1773  0.3626  0.5805
 1201SOL    HW1 3753   0.733   2.276   0.911  0.3909 -0.6725 -0.6469
 1201SOL    HW2 3754   0.764   2.435   0.889 -1.4342 -0.1668  0.2398
 1202SOL     OW 3755   1.787   0.766   3.781 -0.4071 -0.1332 -0.1974
 1202SOL    HW1 3756   1.837   0.845   3.816 -0.6356  0.4271 -1.1062
 1202SOL    HW2 3757   1.788   0.693   3.850  1.2209  0.0314 -0.0083
 1203SOL     OW 3758   5.044   0.222   3.136 -0.1891 -0.1467 -0.4460
 1203SOL    HW1 3759   4.989   0.301   3.163  1.2400  0.7432 -0.0121
 1203SOL    HW2 3760   5.137   0.232   3.172  0.3569 -1.4488 -1.4023
 1204SOL     OW 3761   4.881   2.393   0.334 -0.1819  0.4212  0.1547
 1204SOL    HW1 3762   4.869   2.330   0.257 -0.6183 -2.8570  2.7218
 1204SOL    HW2 3763   4.976   2.423   0.337  0.3789 -1.1813 -0.4192
 1205SOL     OW 3764   1.251   1.369   3.019 -0.1948  0.0314 -0.6570
 1205SOL    HW1 3765   1.331   1.319   3.051 -0.6064  0.1135  0.5716
 1205SOL    HW2 3766   1.214   1.424   3.094  0.0412  1.9425 -1.8713
 1206SOL     OW 3767   1.703   2.858   4.024 -0.3856  0.2887  0.6708
 1206SOL    HW1 3768   1.742   2.772   4.058  0.3308  0.5607  0.5616
 1206SOL    HW2 3769   1.751   2.935   4.066 -0.0568  0.6315 -0.3039
 1207SOL     OW 3770   4.609   1.166   4.197 -0.0771 -0.5297 -0.5058
 1207SOL    HW1 3771   4.520   1.209   4.183  0.2143  1.4354  2.7761
 1207SOL    HW2 3772   4.681   1.226   4.163  0.1293 -0.7724 -0.4997
 1208SOL     OW 3773   3.853   2.587   0.323 -0.1837 -0.3350 -0.7124
 1208SOL    HW1 3774   3.785   2.575   0.395  0.7416  0.6973  0.3893
 1208SOL    HW2 3775   3.929   2.523   0.336 -1.0557 -1.7210 -2.1349
 1209SOL     OW 3776   4.064   0.722   0.963 -0.4885 -0.0846 -0.4307
 1209SOL    HW1 3777   4.063   0.746   0.866 -2.8681 -0.5340 -0.5860
 1209SOL    HW2 3778   4.082   0.804   1.017 -1.8516  0.7551 -1.1827
 1210SOL     OW 3779   1.994   2.603   2.884 -0.2083 -0.2376 -0.3640
 1210SOL    HW1 3780   1.921   2.664   2.855  0.2694  0.8021  0.5547
 1210SOL    HW2 3781   2.044   2.644   2.961  1.5949 -0.7152 -1.2141
 1211SOL     OW 3782   1.413   0.785   4.980  0.1736 -0.0891 -0.0013
 1211SOL    HW1 3783   1.502   0.742   4.997  0.5223  0.9043  0.7608
 1211SOL    HW2 3784   1.380   0.828   5.064 -1.2333 -0.7907 -0.1690
 1212SOL     OW 3785   2.366   4.418   2.609 -0.3148  0.2193  0.1455
 1212SOL    HW1 3786   2.302   4.495   2.606 -0.2920  0.2462  0.3487
 1212SOL    HW2 3787   2.428   4.424   2.531  0.4017  1.0275  0.7630
 1213SOL     OW 3788   2.306   3.700   4.354  0.1358 -0.1092 -0.1290
 1213SOL    HW1 3789   2.250   3.760   4.297 -0.6498  1.4688  2.1522
 1213SOL    HW2 3790   2.248   3.634   4.401  0.8068 -1.6046 -1.3497
 1214SOL     OW 3791   3.753   4.470   3.938 -0.0909 -0.5840 -0.0399
 1214SOL    HW1 3792   3.688   4.530   3.890 -0.5589 -0.6288  0.5240
 1214SOL    HW2 3793   3.704   4.417   4.007  0.5848 -0.4651  0.5397
 1215SOL     OW 3794   0.656   1.876   3.899  0.0777 -0.2888 -0.5366
 1215SOL    HW1 3795   0.720   1.821   3.953  0.4292  1.0855  0.5088
 1215SOL    HW2 3796   0.564   1.865   3.936 -0.0954 -1.2589 -1.2265
 1216SOL     OW 3797   3.532   0.681   3.861 -0.1147  0.1175 -0.2470
 1216SOL    HW1 3798   3.593   0.759   3.878  0.2752 -0.4072  0.8530
 1216SOL    HW2 3799   3.451   0.712   3.811 -0.7796  1.5690  1.6199
 1217SOL     OW 3800   3.776   2.734   4.813 -0.9875  0.2640  0.0546
 1217SOL    HW1 3801   3.829   2.684   4.881 -1.3907  0.2475  0.3604
 1217SOL    HW2 3802   3.679   2.732   4.838 -1.1515  0.1818 -0.5658
 1218SOL     OW 3803   3.260   2.553   3.832  0.3871 -0.1696  0.3029
 1218SOL    HW1 3804   3.243   2.652   3.827  0.6110 -0.1534 -0.2050
 1218SOL    HW2 3805   3.182   2.508   3.876  0.1521  0.1957  0.2658
 1219SOL     OW 3806   2.589   2.296   4.090 -0.0696  0.1798 -0.0632
 1219SOL    HW1 3807   2.579   2.295   4.190 -2.0877 -0.3038 -0.2386
 1219SOL    HW2 3808   2.515   2.350   4.050 -0.2192 -0.9805 -1.3941
 1220SOL     OW 3809   2.298   0.761   0.825 -0.0675 -0.3180 -0.3135
 1220SOL    HW1 3810   2.207   0.794   0.798  0.6106 -0.3998 -2.9892
 1220SOL    HW2 3811   2.344   0.831   0.879 -0.4679  1.1733 -1.8242
 1221SOL     OW 3812   2.575   2.497   2.962  0.1105  0.2942  0.0255
 1221SOL    HW1 3813   2.523   2.552   2.897  1.3899  0.3251 -1.0039
 1221SOL    HW2 3814   2.564   2.534   3.054 -2.4074 -0.2333  0.0246
 1222SOL     OW 3815   1.843   4.763   4.812  0.2871 -0.5011  0.2641
 1222SOL    HW1 3816   1.934   4.740   4.778  0.1823  0.5920 -0.8322
 1222SOL    HW2 3817   1.843   4.856   4.849 -0.4676 -0.3247 -0.1415
 1223SOL     OW 3818   3.727   0.427   4.422  0.0313  0.6029 -0.0983
 1223SOL    HW1 3819   3.714   0.420   4.323 -1.4677  0.5184  0.0762
 1223SOL    HW2 3820   3.766   0.341   4.456 -1.2833 -0.1365 -0.3796
 1224SOL     OW 3821   4.751   1.263   0.163 -0.5871  0.1492 -0.2723
 1224SOL    HW1 3822   4.733   1.194   0.233 -1.4880  1.1629  0.5178
 1224SOL    HW2 3823   4.706   1.236   0.077  0.9772 -1.3715 -0.6786
 1225SOL     OW 3824   2.831   1.777   4.630 -0.3728 -0.3020  0.0402
 1225SOL    HW1 3825   2.916   1.725   4.645  0.8134  1.0363 -1.5847
 1225SOL    HW2 3826   2.771   1.725   4.570  0.6458 -0.0029 -1.2837
 1226SOL     OW 3827   0.292   3.076   4.280  0.0622 -0.0820  0.5750
 1226SOL    HW1 3828   0.354   3.126   4.340  2.2721 -1.7107 -0.2232
 1226SOL    HW2 3829   0.200   3.074   4.320  0.3722  2.7284  1.6097
 1227SOL     OW 3830   3.443   5.136   3.138  0.3681 -0.2448  0.6535
 1227SOL    HW1 3831   3.396   5.048   3.148 -0.7963  0.3727  0.8120
 1227SOL    HW2 3832   3.378   5.210   3.155  1.3279  0.6512  0.4984
 1228SOL     OW 3833   1.805   3.423   1.177 -0.3830  0.4592  0.2207
 1228SOL    HW1 3834   1.740   3.412   1.252  0.6821 -1.4859  0.9289
 1228SOL    HW2 3835   1.874   3.350   1.181 -0.9024 -0.3999 -3.2816
 1229SOL     OW 3836   1.847   2.229   4.806 -0.1608 -0.2314  0.7491
 1229SOL    HW1 3837   1.857   2.286   4.724 -2.1446  2.0617  1.9586
 1229SOL    HW2 3838   1.755   2.242   4.844  1.0121 -0.3445  3.9453
 1230SOL     OW 3839   3.150   0.915   2.620  0.1158  0.4295  0.2672
 1230SOL    HW1 3840   3.237   0.955   2.650 -1.0881  1.8529  2.1005
 1230SOL    HW2 3841   3.080   0.987   2.615 -1.1771 -0.8223 -0.2501
 1231SOL     OW 3842   3.760   2.019   0.923  0.5952  0.4602 -0.5336
 1231SOL    HW1 3843   3.850   2.062   0.928  0.6455  0.2235  1.0161
 1231SOL    HW2 3844   3.768   1.922   0.946 -0.1195  0.5566  0.1578
 1232SOL     OW 3845   1.363   4.959   3.110 -0.2889 -0.0608 -0.2144
 1232SOL    HW1 3846   1.351   5.056   3.087 -0.8228 -0.1407 -0.2746
 1232SOL    HW2 3847   1.461   4.940   3.122 -0.2496  0.7887  1.1118
 1233SOL     OW 3848   0.502   3.604   3.865 -0.5478  0.7011  0.3949
 1233SOL    HW1 3849   0.412   3.631   3.898 -0.5439  0.0723  0.9527
 1233SOL    HW2 3850   0.544   3.542   3.932 -0.5539 -0.6439 -0.7996
 1234SOL     OW 3851   1.049   0.585   2.550 -0.3771 -0.1869  0.1864
 1234SOL    HW1 3852   1.091   0.515   2.607 -0.0101  0.2814  0.4938
 1234SOL    HW2 3853   0.991   0.645   2.606  0.0711  0.3415  0.0953
 1235SOL     OW 3854   4.172   3.597   2.903  0.2514 -0.1328  0.1002
 1235SOL    HW1 3855   4.141   3.532   2.972 -0.7651  1.0409  0.7904
 1235SOL    HW2 3856   4.143   3.565   2.812  0.5327 -1.0673  0.3311
 1236SOL     OW 3857   2.366   3.856   1.731  0.5855  0.1883  0.0545
 1236SOL    HW1 3858   2.319   3.916   1.796 -0.3523  0.4758 -0.8516
 1236SOL    HW2 3859   2.368   3.900   1.641  1.4595 -0.3909 -0.2169
 1237SOL     OW 3860   3.105   0.054   0.737  0.4809  0.0703  0.3761
 1237SOL    HW1 3861   3.181  -0.010   0.737  1.1736  0.8421 -1.0070
 1237SOL    HW2 3862   3.123   0.126   0.804  0.9466  0.2062  0.1120
 1238SOL     OW 3863   2.171   0.252   0.964  0.0710 -0.1464 -0.5149
 1238SOL    HW1 3864   2.212   0.309   0.893 -1.2200 -0.0827 -1.2440
 1238SOL    HW2 3865   2.235   0.242   1.041  1.3535  0.0794 -1.5185
 1239SOL     OW 3866   4.958   1.684   3.138  0.0480 -0.4216  0.0229
 1239SOL    HW1 3867   4.957   1.584   3.133 -1.7479 -0.5056  1.1480
 1239SOL    HW2 3868   5.029   1.713   3.201  1.2286 -0.8988 -1.0267
 1240SOL     OW 3869   2.707   3.608   1.978 -0.5323 -0.2350 -0.3241
 1240SOL    HW1 3870   2.659   3.670   2.039 -2.0843 -1.0971 -0.6109
 1240SOL    HW2 3871   2.690   3.634   1.883 -1.2795 -1.1175 -0.4491
 1241SOL     OW 3872   1.513   0.651   0.758 -0.2989  0.1816  0.0948
 1241SOL    HW1 3873   1.466   0.652   0.846 -0.0300  2.5607  0.2863
 1241SOL    HW2 3874   1.608   0.679   0.771  0.0399 -0.4953 -0.8245
 1242SOL     OW 3875   3.110   4.717   1.407 -0.1533 -0.3974  0.1928
 1242SOL    HW1 3876   3.110   4.812   1.375 -0.4883 -0.4802 -0.0577
 1242SOL    HW2 3877   3.197   4.674   1.385  1.1222  0.6565  2.7633
 1243SOL     OW 3878   5.058   1.788   3.834 -0.8370 -0.4020 -0.3061
 1243SOL    HW1 3879   5.082   1.735   3.915  0.3275 -0.2463 -0.5342
 1243SOL    HW2 3880   5.087   1.739   3.752 -4.0474 -1.6692 -0.8276
 1244SOL     OW 3881   0.673   3.513   2.522 -0.1905  0.1711  0.6561
 1244SOL    HW1 3882   0.593   3.552   2.567  0.5255  1.0239  1.2165
 1244SOL    HW2 3883   0.646   3.431   2.472 -1.0135 -0.8153  2.6199
 1245SOL     OW 3884   2.502   4.942   1.416  0.5430  0.3194  0.2454
 1245SOL    HW1 3885   2.522   4.844   1.421 -0.2589  0.1926  1.1510
 1245SOL    HW2 3886   2.555   4.982   1.341  1.3166 -0.6921  0.2228
 1246SOL     OW 3887   3.554   2.746   3.822 -0.6335 -0.4474  0.2457
 1246SOL    HW1 3888   3.499   2.755   3.739 -1.0838 -0.8815  0.4869
 1246SOL    HW2 3889   3.546   2.653   3.857 -1.9610  0.1755  1.7867
 1247SOL     OW 3890   4.680   0.606   4.799  0.5762 -0.0965  0.3153
 1247SOL    HW1 3891   4.722   0.602   4.890 -0.3172  0.0682  0.7462
 1247SOL    HW2 3892   4.706   0.524   4.747  3.0858  0.9399 -0.1996
 1248SOL     OW 3893   3.768   0.014   1.524 -0.2744  0.9503  0.3031
 1248SOL    HW1 3894   3.744   0.045   1.616 -1.5524  1.2485 -0.1150
 1248SOL    HW2 3895   3.868   0.011   1.515 -0.1297  0.8443  1.7131
 1249SOL     OW 3896   4.245   1.511   4.829  0.4793  0.2903  0.2016
 1249SOL    HW1 3897   4.196   1.594   4.854  1.4169  0.9375 -0.0726
 1249SOL    HW2 3898   4.341   1.518   4.856  0.7585 -0.3641 -0.5519
 1250SOL     OW 3899   2.702   0.528   1.696 -0.0871  0.1711 -0.2391
 1250SOL    HW1 3900   2.659   0.453   1.746 -0.7837  0.0558 -0.9980
 1250SOL    HW2 3901   2.790   0.497   1.660  0.3884  0.2310  0.8173
 1251SOL     OW 3902   2.048   3.006   3.819  0.2236 -0.1732  0.1675
 1251SOL    HW1 3903   1.972   3.069   3.808 -0.5779 -1.1482 -0.0304
 1251SOL    HW2 3904   2.134   3.057   3.824 -0.5664  1.0727  2.0439
 1252SOL     OW 3905   0.062   2.706   0.863 -0.6363  0.3631  0.3647
 1252SOL    HW1 3906   0.069   2.793   0.815  1.1063  0.5576  0.9064
 1252SOL    HW2 3907   0.147   2.655   0.852 -0.5899 -0.0554  2.3358
 1253SOL     OW 3908   1.213   3.288   2.268 -0.0605 -0.2291  0.0420
 1253SOL    HW1 3909   1.123   3.278   2.310  0.3274 -0.7991  0.7702
 1253SOL    HW2 3910   1.219   3.228   2.188  1.0169 -3.4498  2.3240
 1254SOL     OW 3911   2.987   2.176   4.242 -0.2320  0.6961 -0.1302
 1254SOL    HW1 3912   2.968   2.192   4.339  0.1694  1.3362 -0.1549
 1254SOL    HW2 3913   3.085   2.187   4.225 -0.3478  0.8878 -0.6698
 1255SOL     OW 3914   2.219   2.977   1.431 -0.0995  0.3485 -0.2958
 1255SOL    HW1 3915   2.274   3.056   1.459  1.4413 -0.7942  0.0723
 1255SOL    HW2 3916   2.277   2.913   1.379 -0.9961 -1.0471  0.3506
 1256SOL     OW 3917   2.018   1.223   5.150 -0.1355  0.1816 -0.0810
 1256SOL    HW1 3918   2.077   1.191   5.077  0.9479  0.5014  0.6362
 1256SOL    HW2 3919   1.938   1.268   5.111  0.5118  0.5061 -1.0634
 1257SOL     OW 3920   1.390   2.575   4.690  0.2071 -0.5905 -0.5227
 1257SOL    HW1 3921   1.461   2.626   4.641  0.3238  0.1761  0.4042
 1257SOL    HW2 3922   1.322   2.639   4.726 -0.1676 -1.1876 -0.1480
 1258SOL     OW 3923   0.354   4.363   0.884  0.3496 -0.4826  0.0181
 1258SOL    HW1 3924   0.392   4.438   0.830  0.9366 -0.6163  0.2394
 1258SOL    HW2 3925   0.257   4.381   0.904  0.2373 -0.2427 -0.7338
 1259SOL     OW 3926   2.229   5.002   2.064 -0.1050  0.1820  0.4687
 1259SOL    HW1 3927   2.243   4.911   2.024 -0.0982  0.4850 -0.2313
 1259SOL    HW2 3928   2.271   5.071   2.005 -2.1477  0.8690 -0.2963
 1260SOL     OW 3929   0.561   2.628   2.511  0.1888  0.1542  0.1051
 1260SOL    HW1 3930   0.643   2.627   2.569 -0.2057  0.8875  0.6934
 1260SOL    HW2 3931   0.510   2.543   2.524  0.7114 -0.1960 -0.0714
 1261SOL     OW 3932   1.121   4.963   4.148 -0.0299  0.6494 -0.4959
 1261SOL    HW1 3933   1.128   4.894   4.220  2.4975  0.4688 -0.8129
 1261SOL    HW2 3934   1.124   4.918   4.059  0.5422  1.0878 -0.7053
 1262SOL     OW 3935   1.544   3.718   0.402  0.1472 -0.5271  0.7889
 1262SOL    HW1 3936   1.519   3.621   0.401 -3.6983  0.2538  2.2683
 1262SOL    HW2 3937   1.541   3.752   0.496  1.1852  1.1223  0.2732
 1263SOL     OW 3938   1.626   3.391   2.608  0.3799 -0.2052  0.5297
 1263SOL    HW1 3939   1.673   3.344   2.683  0.1314 -0.9330  0.2389
 1263SOL    HW2 3940   1.693   3.419   2.539  0.2802 -2.5865 -0.6219
 1264SOL     OW 3941   4.390   4.633   4.574 -0.3106  0.1091 -0.7586
 1264SOL    HW1 3942   4.446   4.715   4.589 -0.4752 -0.2492  2.6927
 1264SOL    HW2 3943   4.294   4.655   4.592 -0.3483 -0.8082  0.2221
 1265SOL     OW 3944   4.038   4.411   4.299  0.1086  0.0179  0.0705
 1265SOL    HW1 3945   3.997   4.501   4.285  0.7708  0.1322 -1.2383
 1265SOL    HW2 3946   4.076   4.406   4.391  0.4395  1.2228  0.0134
 1266SOL     OW 3947   1.453   1.675   0.990  0.1549 -0.3632  0.7570
 1266SOL    HW1 3948   1.356   1.648   0.990 -0.5604  1.9119 -0.9880
 1266SOL    HW2 3949   1.463   1.765   1.032  1.2804  0.0767 -0.3804
 1267SOL     OW 3950   3.660   0.143   3.229  1.0066 -0.1098  0.2672
 1267SOL    HW1 3951   3.607   0.201   3.290  1.3562 -1.5165  2.0051
 1267SOL    HW2 3952   3.610   0.059   3.210  1.2959 -0.0867 -0.6547
 1268SOL     OW 3953   2.440   0.612   4.443 -1.2429  0.0517 -0.0404
 1268SOL    HW1 3954   2.429   0.640   4.538 -1.8876  0.0697 -0.1155
 1268SOL    HW2 3955   2.424   0.691   4.382  0.4508  0.3679 -0.1330
 1269SOL     OW 3956   2.095   2.718   3.847  0.0453  0.0235 -0.5155
 1269SOL    HW1 3957   2.160   2.694   3.775  0.9936 -0.4429  0.4701
 1269SOL    HW2 3958   2.077   2.816   3.844 -0.3998 -0.0742 -1.7521
 1270SOL     OW 3959   1.934   0.664   4.549 -0.0319  0.1818  0.2955
 1270SOL    HW1 3960   1.959   0.605   4.472 -1.6256  0.7481 -0.7162
 1270SOL    HW2 3961   1.887   0.745   4.515 -0.9391  0.3673  1.8806
 1271SOL     OW 3962   2.167   1.745   4.572  0.1730 -0.2603 -0.5339
 1271SOL    HW1 3963   2.071   1.767   4.590  0.6417  0.4247  1.4710
 1271SOL    HW2 3964   2.225   1.821   4.601  1.3187 -0.4794 -2.1245
 1272SOL     OW 3965   2.646   2.781   0.705  0.3203  0.1935  0.0857
 1272SOL    HW1 3966   2.715   2.730   0.655 -0.6380 -2.2209  1.0403
 1272SOL    HW2 3967   2.666   2.776   0.803 -1.0213 -0.3106  0.3549
 1273SOL     OW 3968   0.955   3.616   1.129 -0.1974  0.6774  0.2194
 1273SOL    HW1 3969   1.046   3.586   1.159 -0.7516  1.1147  2.4955
 1273SOL    HW2 3970   0.885   3.560   1.174 -1.0937  1.3405 -0.3242
 1274SOL     OW 3971   1.535   1.563   4.294 -0.4683 -0.3322  0.2626
 1274SOL    HW1 3972   1.504   1.476   4.257 -1.7244 -0.0564  0.6219
 1274SOL    HW2 3973   1.590   1.611   4.225 -2.7628  0.1934 -1.3257
 1275SOL     OW 3974   0.809   0.967   2.995  0.0292  0.7658  0.0609
 1275SOL    HW1 3975   0.743   1.011   2.933  1.0115  0.1975 -1.4624
 1275SOL    HW2 3976   0.762   0.898   3.050 -0.5658 -0.1374 -1.5084
 1276SOL     OW 3977   0.770   1.942   1.206  0.2897  0.1961 -0.2137
 1276SOL    HW1 3978   0.837   2.000   1.254  1.2341 -1.6584  0.8405
 1276SOL    HW2 3979   0.693   1.923   1.266  0.4750 -0.4460 -0.1700
 1277SOL     OW 3980   4.282   3.145   4.402  0.7625  0.0309 -0.2359
 1277SOL    HW1 3981   4.211   3.202   4.442  0.8720  0.8507 -1.1802
 1277SOL    HW2 3982   4.247   3.052   4.388 -0.8945  0.9362 -2.6893
 1278SOL     OW 3983   1.441   0.787   4.592 -0.4405  0.0399 -0.3763
 1278SOL    HW1 3984   1.512   0.844   4.633 -1.5847  2.2194 -1.2517
 1278SOL    HW2 3985   1.411   0.828   4.505  1.5064 -4.0376 -3.3414
 1279SOL     OW 3986   4.502   0.042   2.672  0.4792  0.0101 -0.1314
 1279SOL    HW1 3987   4.417   0.052   2.620  1.2872  1.8935 -1.2276
 1279SOL    HW2 3988   4.500   0.103   2.751  0.6419 -0.2555  0.0784
 1280SOL     OW 3989   2.446   4.551   0.739  0.1426 -0.0410 -0.1063
 1280SOL    HW1 3990   2.400   4.639   0.729  3.0238  1.4578 -1.0797
 1280SOL    HW2 3991   2.412   4.488   0.669 -2.3931 -0.0207  0.9723
 1281SOL     OW 3992   4.872   5.012   2.355 -0.3796  0.1950  0.4136
 1281SOL    HW1 3993   4.827   5.081   2.412 -1.5885  0.2451 -0.5387
 1281SOL    HW2 3994   4.854   4.921   2.392 -0.6888  0.2611  0.4296
 1282SOL     OW 3995   0.745   1.709   2.670  0.2537 -0.2772 -0.0255
 1282SOL    HW1 3996   0.678   1.664   2.729  0.6442 -0.3040  0.3978
 1282SOL    HW2 3997   0.733   1.676   2.576  0.1107 -0.7804  0.1654
 1283SOL     OW 3998   3.830   2.466   2.231 -0.1950 -0.2643  0.0895
 1283SOL    HW1 3999   3.769   2.472   2.151  0.3141 -0.0999 -0.2912
 1283SOL    HW2 4000   3.842   2.557   2.270  0.3792 -0.1801 -0.2741
 1284SOL     OW 4001   3.523   2.372   0.106 -0.3295  0.1154  0.4445
 1284SOL    HW1 4002   3.433   2.378   0.150 -0.7994  0.8938 -0.5678
 1284SOL    HW2 4003   3.575   2.456   0.126 -0.6868  0.6403 -0.7245
 1285SOL     OW 4004   0.577   2.575   1.349  0.0022  0.3236 -0.0129
 1285SOL    HW1 4005   0.548   2.584   1.444 -0.0766  0.2083 -0.0251
 1285SOL    HW2 4006   0.516   2.628   1.290  0.4110  0.8824  0.0599
 1286SOL     OW 4007   2.792   3.939   4.091 -0.5335  0.2251  0.4467
 1286SOL    HW1 4008   2.717   3.945   4.026 -0.0874 -2.2278 -0.4266
 1286SOL    HW2 4009   2.766   3.875   4.165  0.2178  0.3410  0.8177
 1287SOL     OW 4010   2.704   4.258   2.228 -0.1554 -0.0956 -0.6009
 1287SOL    HW1 4011   2.715   4.218   2.319 -0.2550  0.0314 -0.5317
 1287SOL    HW2 4012   2.607   4.279   2.213  0.0723  1.5709 -0.0130
 1288SOL     OW 4013   3.268   4.839   4.602  0.2216 -0.3828  0.3737
 1288SOL    HW1 4014   3.365   4.847   4.582  0.3739  0.4140  1.3978
 1288SOL    HW2 4015   3.255   4.785   4.685 -0.1949 -0.1317  0.4758
 1289SOL     OW 4016   4.055   3.601   0.803  0.2275  0.1360 -0.2404
 1289SOL    HW1 4017   4.100   3.512   0.812  0.0556  0.0111 -0.5987
 1289SOL    HW2 4018   3.959   3.592   0.828  0.2234  0.2365 -0.2197
 1290SOL     OW 4019   3.003   4.801   2.986  0.2288  0.3523  0.4040
 1290SOL    HW1 4020   3.074   4.740   2.950  0.5022  1.0778 -0.3349
 1290SOL    HW2 4021   3.021   4.894   2.955  0.2657  0.9563  2.1722
 1291SOL     OW 4022   4.368   4.577   3.227  0.0136 -0.0911 -0.2902
 1291SOL    HW1 4023   4.369   4.489   3.179  0.3481 -0.2019 -0.0785
 1291SOL    HW2 4024   4.321   4.645   3.170  1.1775  0.0040 -1.1727
 1292SOL     OW 4025   5.012   0.752   3.888 -0.6575 -0.0534 -0.4058
 1292SOL    HW1 4026   5.035   0.679   3.952 -0.2980  0.3035 -0.1233
 1292SOL    HW2 4027   4.943   0.812   3.929 -0.2831  0.2896 -0.2639
 1293SOL     OW 4028   3.620   4.182   4.139 -0.5785  0.0667  0.3610
 1293SOL    HW1 4029   3.716   4.185   4.166  0.0871 -0.4422 -1.7940
 1293SOL    HW2 4030   3.581   4.274   4.144  0.2190  0.4003  0.5520
 1294SOL     OW 4031   3.355   1.148   4.231  0.6358 -0.4094  0.2269
 1294SOL    HW1 4032   3.378   1.199   4.314  1.0031 -0.4880  0.1757
 1294SOL    HW2 4033   3.439   1.123   4.183  0.4655 -1.2499  0.3582
 1295SOL     OW 4034   3.451   1.137   2.015  0.1036 -0.5734  0.5804
 1295SOL    HW1 4035   3.429   1.055   1.963 -2.1809 -0.7877  1.7656
 1295SOL    HW2 4036   3.510   1.112   2.093 -0.9945 -1.2065  1.2253
 1296SOL     OW 4037   4.789   0.205   4.726  0.4169  0.5858 -0.2822
 1296SOL    HW1 4038   4.853   0.152   4.671  1.3050 -0.5483  1.7121
 1296SOL    HW2 4039   4.702   0.157   4.732  0.7952 -0.0168  0.4636
 1297SOL     OW 4040   4.550   3.484   0.267 -0.6712 -0.4020  0.1278
 1297SOL    HW1 4041   4.570   3.387   0.282 -2.5691 -0.8283  0.2107
 1297SOL    HW2 4042   4.598   3.516   0.185  1.3673 -0.8996  1.0568
 1298SOL     OW 4043   1.296   4.769   0.983  0.4698  0.0042 -0.3330
 1298SOL    HW1 4044   1.336   4.678   0.971  1.7898  0.6442 -0.9677
 1298SOL    HW2 4045   1.354   4.837   0.938 -1.0326  1.0480 -0.7608
 1299SOL     OW 4046   4.295   4.603   3.510  0.2704 -0.0624  0.4368
 1299SOL    HW1 4047   4.216   4.650   3.549  0.4747  1.7379 -1.1686
 1299SOL    HW2 4048   4.310   4.635   3.417  2.3411 -1.0597  0.3790
 1300SOL     OW 4049   4.248   1.043   3.481 -0.2490 -0.7661  0.5502
 1300SOL    HW1 4050   4.179   1.097   3.434  0.3419 -0.3628  0.1254
 1300SOL    HW2 4051   4.209   1.004   3.565 -1.1206 -0.9565  0.0700
 1301SOL     OW 4052   3.483   3.294   2.562  0.3971  0.6601  0.3677
 1301SOL    HW1 4053   3.416   3.247   2.505 -0.5225  1.2127  0.9818
 1301SOL    HW2 4054   3.455   3.289   2.658  2.0636 -0.4911  0.8495
 1302SOL     OW 4055   1.751   2.992   0.584  0.1952  0.4693  0.4245
 1302SOL    HW1 4056   1.714   3.040   0.504  0.5162  0.4527  0.2681
 1302SOL    HW2 4057   1.699   2.907   0.598  0.3903  0.2745 -0.0014
 1303SOL     OW 4058   4.155   2.319   0.876 -0.4548  0.0656  0.2323
 1303SOL    HW1 4059   4.243   2.270   0.875 -0.6069 -0.2035 -0.2089
 1303SOL    HW2 4060   4.155   2.389   0.805 -0.8985 -0.4726 -0.3018
 1304SOL     OW 4061   1.310   4.847   2.885 -0.6285  0.2093 -0.3238
 1304SOL    HW1 4062   1.222   4.812   2.854  0.7705 -4.4668  0.2330
 1304SOL    HW2 4063   1.307   4.861   2.983 -0.5811 -0.7961 -0.1641
 1305SOL     OW 4064   2.633   1.134   0.257  0.0262 -0.4361 -0.7023
 1305SOL    HW1 4065   2.585   1.112   0.342 -1.2388  0.2181 -1.2211
 1305SOL    HW2 4066   2.723   1.174   0.279 -0.2353 -0.3831  0.3230
 1306SOL     OW 4067   3.354   3.424   2.830 -0.3702 -0.2834 -0.6908
 1306SOL    HW1 4068   3.398   3.493   2.887 -0.3776  0.3185 -1.4136
 1306SOL    HW2 4069   3.271   3.461   2.790 -0.3776 -0.7129 -1.0818
 1307SOL     OW 4070   3.887   4.923   1.876  0.3788  0.1922 -0.0729
 1307SOL    HW1 4071   3.937   4.839   1.896 -0.1654 -0.1618 -0.1963
 1307SOL    HW2 4072   3.933   4.973   1.802  1.4035  0.6336  0.8354
 1308SOL     OW 4073   1.662   2.315   4.214 -0.4622 -0.0871 -0.3622
 1308SOL    HW1 4074   1.580   2.318   4.156 -0.8673 -3.1187 -0.0787
 1308SOL    HW2 4075   1.636   2.329   4.309 -0.4968 -0.1428 -0.3640
 1309SOL     OW 4076   4.969   1.294   2.071  0.4415  0.0996  0.2056
 1309SOL    HW1 4077   5.039   1.359   2.101 -0.2039  0.7573  0.3232
 1309SOL    HW2 4078   4.917   1.263   2.150 -1.9634  2.6513 -0.2069
 1310SOL     OW 4079   4.069   0.403   4.908  0.0558  0.5172  0.2966
 1310SOL    HW1 4080   4.123   0.357   4.977 -0.1840  1.1283  0.9055
 1310SOL    HW2 4081   4.004   0.339   4.867  1.9578 -0.5385 -1.2681
 1311SOL     OW 4082   4.482   3.930   0.821  0.0693  0.7513 -0.3224
 1311SOL    HW1 4083   4.405   3.874   0.789  0.5069  0.8057 -1.5328
 1311SOL    HW2 4084   4.532   3.880   0.892 -0.8284  0.5387  0.1682
 1312SOL     OW 4085   1.403   2.761   0.771  0.5326  0.3744 -0.4408
 1312SOL    HW1 4086   1.381   2.664   0.783 -0.6535  0.6138 -0.6015
 1312SOL    HW2 4087   1.439   2.775   0.679  2.3029 -0.1712  0.1285
 1313SOL     OW 4088   2.731   2.800   3.067  0.0530 -0.2564  0.2729
 1313SOL    HW1 4089   2.798   2.869   3.038 -1.5136  2.1021  1.9500
 1313SOL    HW2 4090   2.772   2.741   3.136  0.8212  0.2671  0.2808
 1314SOL     OW 4091   1.151   0.780   2.149 -0.8353  0.1198  0.1108
 1314SOL    HW1 4092   1.198   0.866   2.171 -1.7637  0.6500  0.0819
 1314SOL    HW2 4093   1.164   0.715   2.223  0.1459  0.1628 -0.0063
 1315SOL     OW 4094   3.111   1.225   1.379  1.0028  0.1380 -0.0584
 1315SOL    HW1 4095   3.030   1.198   1.431  0.0982  0.7138 -1.1327
 1315SOL    HW2 4096   3.163   1.292   1.431 -1.1229  2.4986 -0.8024
 1316SOL     OW 4097   5.023   3.846   4.948  0.0502  0.0580  0.1301
 1316SOL    HW1 4098   4.954   3.918   4.938 -0.4823 -0.1790  1.7513
 1316SOL    HW2 4099   5.037   3.827   5.045  1.9190 -0.3866 -0.1960
 1317SOL     OW 4100   1.273   0.676   4.763 -0.0359 -0.2849 -0.1466
 1317SOL    HW1 4101   1.314   0.737   4.695 -0.2662  0.3051  0.2415
 1317SOL    HW2 4102   1.312   0.695   4.853 -0.8100 -0.0485  0.1414
 1318SOL     OW 4103   3.560   1.268   3.026 -0.1684  0.1931 -0.0897
 1318SOL    HW1 4104   3.480   1.223   3.065  0.3727  0.4759  1.4090
 1318SOL    HW2 4105   3.599   1.211   2.954 -1.1407 -0.3965 -0.1625
 1319SOL     OW 4106   4.556   1.761   4.878 -0.2122 -0.9643  0.5736
 1319SOL    HW1 4107   4.647   1.792   4.906 -0.4826  1.9048 -1.3652
 1319SOL    HW2 4108   4.561   1.664   4.853  2.2265 -0.9916  0.8785
 1320SOL     OW 4109   3.880   3.385   0.604  0.2611 -0.2387  0.0313
 1320SOL    HW1 4110   3.896   3.331   0.687 -0.7633  0.1832  0.5210
 1320SOL    HW2 4111   3.782   3.403   0.594  0.2263 -1.1885 -1.8521
 1321SOL     OW 4112   3.304   3.575   1.836  0.0897  0.4914 -0.7278
 1321SOL    HW1 4113   3.325   3.548   1.742  0.0096 -0.0456 -0.5998
 1321SOL    HW2 4114   3.216   3.622   1.839  0.8598  2.0000 -1.1509
 1322SOL     OW 4115   2.013   2.142   1.432 -0.4307  0.2548  0.7335
 1322SOL    HW1 4116   2.045   2.048   1.423 -0.7794 -0.0428  2.2821
 1322SOL    HW2 4117   2.020   2.171   1.527  0.2111  2.0107  0.1973
 1323SOL     OW 4118   2.280   1.119   4.523  0.4340 -0.1843  0.4307
 1323SOL    HW1 4119   2.323   1.071   4.447  0.2346 -1.8653  1.3295
 1323SOL    HW2 4120   2.333   1.201   4.546  1.9532 -1.0550  0.1457
 1324SOL     OW 4121   2.081   1.666   1.972  0.3761  0.7720 -0.1606
 1324SOL    HW1 4122   2.123   1.755   1.990 -1.0245  1.4013  0.1577
 1324SOL    HW2 4123   2.148   1.594   1.987  0.9787  1.6375  1.7275
 1325SOL     OW 4124   4.475   2.762   0.959  1.2640 -0.2676  0.3286
 1325SOL    HW1 4125   4.548   2.735   1.021  2.4274  1.1974 -0.3596
 1325SOL    HW2 4126   4.490   2.721   0.869  0.0532 -1.6811  0.7377
 1326SOL     OW 4127   2.179   1.544   2.578 -0.2016  0.6922  0.0530
 1326SOL    HW1 4128   2.127   1.629   2.589  0.4372  0.9878  0.8338
 1326SOL    HW2 4129   2.174   1.515   2.482 -2.0074  0.5762  0.1443
 1327SOL     OW 4130   3.666   2.865   3.068  0.1372  0.1913  0.2214
 1327SOL    HW1 4131   3.659   2.776   3.114  0.3288  0.5093  0.8808
 1327SOL    HW2 4132   3.636   2.856   2.973  0.5752 -0.6690  0.1587
 1328SOL     OW 4133   3.667   3.254   4.217  0.1382 -0.2786 -0.2223
 1328SOL    HW1 4134   3.698   3.236   4.124 -0.0636  1.2396 -0.6025
 1328SOL    HW2 4135   3.579   3.208   4.232  0.8352 -1.6745 -0.3021
 1329SOL     OW 4136   0.451   3.951   0.625  0.2540  0.5864 -0.0159
 1329SOL    HW1 4137   0.453   3.932   0.723  1.5841 -1.4261 -0.3707
 1329SOL    HW2 4138   0.356   3.952   0.592 -0.1100 -0.5372  0.9685
 1330SOL     OW 4139   3.098   5.051   2.884  0.4844 -0.2476 -0.1249
 1330SOL    HW1 4140   3.085   5.136   2.934  0.6478 -0.5203  0.3984
 1330SOL    HW2 4141   3.105   5.070   2.786  0.1859  0.2999 -0.0425
 1331SOL     OW 4142   4.044   3.471   4.092 -0.3842  0.5014  0.0486
 1331SOL    HW1 4143   4.048   3.375   4.063  0.3910 -0.1078  2.0398
 1331SOL    HW2 4144   3.969   3.483   4.157 -0.9663  1.4560 -0.7622
 1332SOL     OW 4145   4.402   3.950   1.357 -0.1110 -0.2525  0.4816
 1332SOL    HW1 4146   4.499   3.974   1.361  0.1587 -0.9158 -1.3580
 1332SOL    HW2 4147   4.347   4.033   1.366  0.4787 -0.0852  4.0558
 1333SOL     OW 4148   2.821   1.521   5.049  0.2487  0.3361 -0.0502
 1333SOL    HW1 4149   2.915   1.511   5.017  0.3931  2.1729 -0.2769
 1333SOL    HW2 4150   2.781   1.604   5.010 -1.0430  0.2681  1.0735
 1334SOL     OW 4151   2.780   4.692   0.005  0.3160 -0.1777 -0.4633
 1334SOL    HW1 4152   2.741   4.772   0.051  0.2154 -0.8602  0.6437
 1334SOL    HW2 4153   2.768   4.703  -0.094 -2.6176 -0.2913 -0.2101
 1335SOL     OW 4154   0.413   4.383   3.418  0.8405  0.2344 -0.0695
 1335SOL    HW1 4155   0.347   4.323   3.462  0.5311 -0.1660 -1.0549
 1335SOL    HW2 4156   0.502   4.338   3.415  1.6417  1.3853  2.6911
 1336SOL     OW 4157   3.036   0.109   2.164 -0.0597 -0.5546  0.3754
 1336SOL    HW1 4158   3.060   0.107   2.261  0.4523 -1.5374  0.2324
 1336SOL    HW2 4159   3.116   0.087   2.109 -0.7783 -1.8857 -0.1878
 1337SOL     OW 4160   3.566   4.304   1.003  0.3354  0.1581  0.0243
 1337SOL    HW1 4161   3.574   4.351   0.915  2.8230  0.8117  0.5288
 1337SOL    HW2 4162   3.637   4.337   1.066 -0.4909 -1.2844  1.8283
 1338SOL     OW 4163   0.428   1.948   5.136 -0.0931 -0.3942 -0.5150
 1338SOL    HW1 4164   0.339   1.904   5.122 -0.1045 -0.6798  0.3539
 1338SOL    HW2 4165   0.414   2.044   5.162 -0.1673 -0.5348 -0.0253
 1339SOL     OW 4166   1.312   3.294   0.087 -0.8700  0.2122 -0.0204
 1339SOL    HW1 4167   1.232   3.301   0.147 -1.1894  0.1307 -0.4324
 1339SOL    HW2 4168   1.326   3.381   0.040  0.3649  0.8183  1.3888
 1340SOL     OW 4169   0.732   3.200   3.282  0.0411 -0.2775  0.1727
 1340SOL    HW1 4170   0.643   3.182   3.324  0.8200 -0.3561  1.8635
 1340SOL    HW2 4171   0.778   3.113   3.264 -0.9406 -0.3527 -2.4861
 1341SOL     OW 4172   4.700   3.405   1.150  0.2066  0.0829 -0.0185
 1341SOL    HW1 4173   4.612   3.359   1.148  0.8332 -1.1419 -0.4586
 1341SOL    HW2 4174   4.720   3.444   1.060 -0.3092  1.2189  0.3453
 1342SOL     OW 4175   4.073   0.779   2.890  0.4425 -0.3556 -0.0224
 1342SOL    HW1 4176   4.165   0.747   2.865  0.7747 -0.3997  1.2205
 1342SOL    HW2 4177   4.074   0.815   2.983 -0.4445  1.1725 -0.5772
 1343SOL     OW 4178   3.861   1.091   0.339 -0.4075 -0.1693  0.1374
 1343SOL    HW1 4179   3.809   1.008   0.358 -0.8424 -0.0707 -0.6172
 1343SOL    HW2 4180   3.807   1.171   0.365 -1.3919  0.0153 -2.2444
 1344SOL     OW 4181   1.926   0.810   3.143  0.2813 -0.5732  0.0029
 1344SOL    HW1 4182   1.975   0.897   3.133  0.3181 -0.4951  0.8263
 1344SOL    HW2 4183   1.874   0.811   3.228  0.2201 -1.3320 -0.0262
 1345SOL     OW 4184   3.732   3.225   2.875 -0.5293 -0.9406  0.4324
 1345SOL    HW1 4185   3.814   3.179   2.907 -0.2024 -0.0484  0.9037
 1345SOL    HW2 4186   3.664   3.226   2.949 -0.7963 -1.2736  0.1940
 1346SOL     OW 4187   0.996   4.364   4.888  0.4618 -0.3771  0.0318
 1346SOL    HW1 4188   1.090   4.394   4.874  0.2330 -0.2700 -1.3662
 1346SOL    HW2 4189   0.946   4.436   4.937  0.3073  1.0096 -2.0065
 1347SOL     OW 4190   4.099   1.097   5.094 -0.2487 -0.2356 -0.1349
 1347SOL    HW1 4191   4.116   1.024   5.027 -0.0248  0.8770 -1.3358
 1347SOL    HW2 4192   4.001   1.115   5.099 -0.2996 -0.5859  0.1226
 1348SOL     OW 4193   0.384   1.633   2.706  0.3863 -0.7406  0.1933
 1348SOL    HW1 4194   0.293   1.615   2.742 -0.1883 -0.0677 -0.8836
 1348SOL    HW2 4195   0.381   1.712   2.645  0.9344 -2.8763 -2.7933
 1349SOL     OW 4196   4.323   2.663   0.347 -0.2364  0.1877 -0.5644
 1349SOL    HW1 4197   4.349   2.753   0.312  0.9728  0.6734  1.4554
 1349SOL    HW2 4198   4.264   2.675   0.427  0.7016 -0.7870  0.2891
 1350SOL     OW 4199   2.921   2.880   2.158 -1.0272  0.1597  0.1999
 1350SOL    HW1 4200   2.861   2.839   2.226 -1.1911 -0.0113 -0.0458
 1350SOL    HW2 4201   2.900   2.842   2.068  1.0096 -1.6605  0.4047
 1351SOL     OW 4202   0.263   1.484   4.890 -0.4750 -0.3353  0.0469
 1351SOL    HW1 4203   0.322   1.414   4.931 -0.0883 -1.4360 -2.1932
 1351SOL    HW2 4204   0.198   1.439   4.829  0.6755  1.2735 -2.5373
 1352SOL     OW 4205   1.076   1.209   2.335  0.9287  0.3640 -0.5722
 1352SOL    HW1 4206   1.029   1.284   2.289  0.4536 -0.2811 -1.1569
 1352SOL    HW2 4207   1.144   1.246   2.397  0.8040  1.2785 -0.9623
 1353SOL     OW 4208   4.718   3.269   3.447  0.5330  0.2697  0.1987
 1353SOL    HW1 4209   4.801   3.230   3.406 -0.6813 -0.8939 -1.3213
 1353SOL    HW2 4210   4.686   3.209   3.520  0.5474  0.2415  0.1822
 1354SOL     OW 4211   1.067   0.516   0.403  0.6319  0.7858  0.4779
 1354SOL    HW1 4212   1.149   0.468   0.435  0.4717  0.2356  0.0750
 1354SOL    HW2 4213   1.086   0.562   0.317  0.0967 -0.6717 -0.4610
 1355SOL     OW 4214   4.884   3.857   3.462 -0.1161  0.1370 -0.3922
 1355SOL    HW1 4215   4.810   3.863   3.395 -0.5462  1.7360  0.2025
 1355SOL    HW2 4216   4.903   3.760   3.481  0.1499 -0.3926 -2.9291
 1356SOL     OW 4217   2.166   2.895   4.480  0.5212 -0.0809 -0.1596
 1356SOL    HW1 4218   2.219   2.859   4.403  0.5980  0.5540 -0.4155
 1356SOL    HW2 4219   2.180   2.838   4.561 -0.1216 -1.1819 -0.7911
 1357SOL     OW 4220   1.941   2.362   2.935 -0.1392  0.9113 -0.4996
 1357SOL    HW1 4221   1.912   2.365   3.030  1.6373  1.1282  0.0776
 1357SOL    HW2 4222   1.966   2.454   2.905  1.0369  0.5809 -0.5793
 1358SOL     OW 4223   3.487   2.149   3.071 -0.2807 -0.4577  0.1531
 1358SOL    HW1 4224   3.557   2.105   3.015 -0.3064 -1.7197  1.0910
 1358SOL    HW2 4225   3.512   2.144   3.167 -0.4124  1.3921  0.3316
 1359SOL     OW 4226   2.157   2.461   4.025 -0.1897 -0.2042 -0.2366
 1359SOL    HW1 4227   2.105   2.538   3.991  0.7577  0.4293 -0.2956
 1359SOL    HW2 4228   2.125   2.437   4.117  0.3786  1.1259  0.3397
 1360SOL     OW 4229   2.007   2.175   2.554  0.1238  0.0250 -0.7178
 1360SOL    HW1 4230   1.930   2.195   2.614 -0.6762 -0.4637 -1.5622
 1360SOL    HW2 4231   2.068   2.254   2.551  0.5767 -0.1890  1.2826
 1361SOL     OW 4232   1.224   4.640   5.100  0.3060  0.3642 -0.2991
 1361SOL    HW1 4233   1.234   4.555   5.151  0.8869  0.8323  0.3856
 1361SOL    HW2 4234   1.158   4.699   5.146  1.1308  0.9536  0.1560
 1362SOL     OW 4235   3.058   0.495   2.446  0.0237 -0.2166 -0.8812
 1362SOL    HW1 4236   2.992   0.542   2.387  1.4803  1.8402 -0.9848
 1362SOL    HW2 4237   3.067   0.545   2.532  1.0281 -0.7971 -0.6373
 1363SOL     OW 4238   4.832   1.239   4.037  0.2110 -0.1260  0.0865
 1363SOL    HW1 4239   4.803   1.255   3.943  0.0349 -0.1589  0.1361
 1363SOL    HW2 4240   4.932   1.229   4.040  0.4507  1.9399  0.1809
 1364SOL     OW 4241   1.172   4.236   2.418 -0.1290 -0.3347 -0.4874
 1364SOL    HW1 4242   1.128   4.281   2.495 -0.1911  1.6811 -1.6360
 1364SOL    HW2 4243   1.271   4.250   2.423 -0.1577  0.0415 -0.9036
 1365SOL     OW 4244   3.436   1.420   4.782 -0.0135  0.2675  0.9523
 1365SOL    HW1 4245   3.525   1.461   4.761  0.2594 -0.2118  1.1647
 1365SOL    HW2 4246   3.371   1.443   4.710  0.4187  0.1823  0.5271
 1366SOL     OW 4247   3.215   3.246   4.220  0.0056 -0.4937  0.2842
 1366SOL    HW1 4248   3.131   3.234   4.272 -0.4952 -0.8569 -0.5845
 1366SOL    HW2 4249   3.238   3.343   4.215 -0.1371 -0.4273  0.8600
 1367SOL     OW 4250   2.591   1.737   4.067  0.2139 -0.0780  0.4384
 1367SOL    HW1 4251   2.501   1.694   4.068  0.3160 -0.3058  1.5724
 1367SOL    HW2 4252   2.588   1.822   4.121  1.0564 -0.9507  1.9295
 1368SOL     OW 4253   4.198   1.358   3.707 -0.2339  0.6718  0.8119
 1368SOL    HW1 4254   4.116   1.301   3.697 -0.0570  0.6085 -0.5077
 1368SOL    HW2 4255   4.272   1.304   3.747  0.6910 -0.8848 -2.6156
 1369SOL     OW 4256   1.918   1.513   4.907  0.2328 -0.0764 -0.2209
 1369SOL    HW1 4257   2.013   1.499   4.880 -0.2592  0.1645 -2.2591
 1369SOL    HW2 4258   1.906   1.606   4.940  0.4445  0.3435 -1.2859
 1370SOL     OW 4259   1.154   4.771   1.210  0.4655 -0.2848  0.6637
 1370SOL    HW1 4260   1.066   4.744   1.170 -0.3636  2.8734  0.0661
 1370SOL    HW2 4261   1.223   4.776   1.137  0.4223 -0.0830  0.6359
 1371SOL     OW 4262   1.324   0.953   4.402  0.7364 -0.0669 -0.1732
 1371SOL    HW1 4263   1.391   1.020   4.435  2.4330 -0.9108 -1.7137
 1371SOL    HW2 4264   1.244   1.001   4.366  0.6171  0.9893  1.4000
 1372SOL     OW 4265   4.311   1.694   2.994 -0.1595 -0.4904 -0.0768
 1372SOL    HW1 4266   4.231   1.747   3.020 -1.1534 -1.4025 -1.1753
 1372SOL    HW2 4267   4.285   1.598   2.979  1.2882 -0.9765  0.3156
 1373SOL     OW 4268   1.427   2.349   4.897 -0.0692  0.2074 -0.0487
 1373SOL    HW1 4269   1.333   2.335   4.866 -0.1741  0.4255  0.1705
 1373SOL    HW2 4270   1.460   2.437   4.862 -0.8595  1.4187  2.0488
 1374SOL     OW 4271   0.497   0.761   0.203 -0.6898 -0.0130  0.0752
 1374SOL    HW1 4272   0.468   0.795   0.113  0.0538 -2.8933 -1.3838
 1374SOL    HW2 4273   0.586   0.799   0.226 -1.0509  1.0343 -0.2172
 1375SOL     OW 4274   2.697   4.075   2.456  0.1184  0.7549 -0.7164
 1375SOL    HW1 4275   2.615   4.017   2.448  1.8814 -2.4488  1.9641
 1375SOL    HW2 4276   2.777   4.024   2.426  1.9009  1.3165  2.6220
 1376SOL     OW 4277   5.160   4.732   5.039 -0.2862  0.6954  0.1372
 1376SOL    HW1 4278   5.250   4.718   4.998  0.3112  1.2481  1.2128
 1376SOL    HW2 4279   5.151   4.677   5.122 -1.2181  0.1027 -0.3390
 1377SOL     OW 4280   1.335   3.766   2.843  0.2552 -0.2967 -0.6222
 1377SOL    HW1 4281   1.298   3.776   2.751 -2.1312 -0.8451  0.1948
 1377SOL    HW2 4282   1.371   3.673   2.855  1.6079  0.1112 -1.2923
 1378SOL     OW 4283   2.652   0.336   1.879  0.0124 -0.0559  0.3466
 1378SOL    HW1 4284   2.554   0.346   1.890 -0.1259  0.6929 -1.3011
 1378SOL    HW2 4285   2.682   0.252   1.924 -1.2718  0.0107  1.3748
 1379SOL     OW 4286   3.761   3.896   4.496  0.4393  0.1591 -0.4340
 1379SOL    HW1 4287   3.825   3.892   4.419  1.1050  0.6174  0.0835
 1379SOL    HW2 4288   3.669   3.916   4.463  0.6058 -0.2645 -1.1656
 1380SOL     OW 4289   4.714   1.165   0.465  0.4126  0.5871 -0.0196
 1380SOL    HW1 4290   4.804   1.130   0.438 -0.4565 -1.5258 -0.3580
 1380SOL    HW2 4291   4.647   1.145   0.393 -0.7964 -0.0710  1.2387
 1381SOL     OW 4292   0.261   3.611   3.684 -0.0792  0.1463  0.4681
 1381SOL    HW1 4293   0.297   3.520   3.705 -0.3784  0.3896  2.1022
 1381SOL    HW2 4294   0.163   3.604   3.666  0.0431  0.0443 -0.1871
 1382SOL     OW 4295   5.085   3.745   0.074  0.1517  0.4131 -0.1112
 1382SOL    HW1 4296   5.048   3.811   0.140 -0.3209 -0.2676  0.3354
 1382SOL    HW2 4297   5.184   3.755   0.068  0.2285  0.3410  0.8832
 1383SOL     OW 4298   0.667   1.428   4.661 -0.0791  0.2126  0.3565
 1383SOL    HW1 4299   0.607   1.493   4.709  1.5740  1.0985  1.3288
 1383SOL    HW2 4300   0.651   1.435   4.563 -1.4972  0.4774  0.5847
 1384SOL     OW 4301   0.666   3.260   0.674  0.3313 -0.0756  0.0327
 1384SOL    HW1 4302   0.704   3.349   0.700  1.0093 -0.5026  0.5377
 1384SOL    HW2 4303   0.710   3.188   0.727 -1.6584 -0.5517  1.1558
 1385SOL     OW 4304   0.719   1.800   4.451  0.3640 -0.6759  0.3964
 1385SOL    HW1 4305   0.626   1.835   4.464  0.2248 -0.6870 -0.5286
 1385SOL    HW2 4306   0.773   1.868   4.401  0.4604 -1.2524 -0.2825
 1386SOL     OW 4307   1.876   1.185   3.527  0.1621 -0.2380 -0.2634
 1386SOL    HW1 4308   1.923   1.105   3.491  1.6016  0.5163 -0.1240
 1386SOL    HW2 4309   1.815   1.222   3.457 -0.1449 -1.1410 -0.4956
 1387SOL     OW 4310   0.887   0.090   1.799 -0.0370  0.2671  0.4226
 1387SOL    HW1 4311   0.913   0.157   1.730  0.3339 -0.1497  0.1550
 1387SOL    HW2 4312   0.787   0.087   1.807 -0.1064 -0.0458 -0.4631
 1388SOL     OW 4313   2.875   1.544   0.238  0.3075 -0.4988 -0.8066
 1388SOL    HW1 4314   2.905   1.628   0.192 -0.1460  0.3179  0.3249
 1388SOL    HW2 4315   2.839   1.567   0.328  0.7627 -1.9983 -0.2135
 1389SOL     OW 4316   0.858   0.499   3.319 -0.1707 -0.1146 -0.2198
 1389SOL    HW1 4317   0.894   0.483   3.411 -0.7175 -0.8071 -0.1234
 1389SOL    HW2 4318   0.934   0.497   3.253  0.3646  1.2945  0.2956
 1390SOL     OW 4319   2.375   3.807   2.438 -0.5665  0.2301  0.0877
 1390SOL    HW1 4320   2.400   3.902   2.460  1.6261 -0.5003  0.9353
 1390SOL    HW2 4321   2.389   3.749   2.518  1.6191 -1.4266 -1.3820
 1391SOL     OW 4322   2.320   0.254   1.179  0.7224  0.3040  0.2878
 1391SOL    HW1 4323   2.402   0.301   1.212  1.1085  0.1973 -0.4891
 1391SOL    HW2 4324   2.262   0.230   1.256  0.9712  1.2200  0.7749
 1392SOL     OW 4325   2.895   3.964   4.426 -0.6863  0.1262 -0.5865
 1392SOL    HW1 4326   2.843   4.045   4.450 -1.7609 -0.7110  0.0229
 1392SOL    HW2 4327   2.832   3.889   4.403  0.1963 -1.0097  0.4875
 1393SOL     OW 4328   1.573   3.059   4.989  0.1786  0.6034 -0.2340
 1393SOL    HW1 4329   1.580   2.961   5.007  0.5842  0.3704 -1.5143
 1393SOL    HW2 4330   1.477   3.084   4.980  0.0868  0.2212 -0.3574
 1394SOL     OW 4331   4.548   1.376   1.729  0.1391  0.0405 -0.1258
 1394SOL    HW1 4332   4.570   1.312   1.802 -1.5862 -0.0498  0.3802
 1394SOL    HW2 4333   4.542   1.327   1.642 -0.5100 -0.3937  0.1490
 1395SOL     OW 4334   1.901   0.974   4.775 -0.3822  0.1675  0.2431
 1395SOL    HW1 4335   1.955   0.916   4.715  0.3782 -2.5102  3.1979
 1395SOL    HW2 4336   1.942   1.065   4.781  1.0233 -0.3390 -1.1768
 1396SOL     OW 4337   1.572   2.782   4.994  0.1203 -0.0358 -0.1113
 1396SOL    HW1 4338   1.672   2.778   4.987  0.3647 -0.2927  2.6182
 1396SOL    HW2 4339   1.541   2.723   5.068 -1.8806  1.5836  0.4410
 1397SOL     OW 4340   0.133   2.711   4.560 -0.4368  0.1606  0.3282
 1397SOL    HW1 4341   0.083   2.797   4.546  0.2823  0.7053  1.0296
 1397SOL    HW2 4342   0.081   2.636   4.519 -0.5392  1.0646 -1.2919
 1398SOL     OW 4343   3.254   0.392   0.382 -0.0979  0.3131 -0.4203
 1398SOL    HW1 4344   3.190   0.339   0.436  0.4161  0.6633  0.5493
 1398SOL    HW2 4345   3.206   0.436   0.306 -1.4848  2.2953  1.4843
 1399SOL     OW 4346   3.706   0.267   5.043  0.0707  0.4244 -0.3124
 1399SOL    HW1 4347   3.738   0.359   5.067  1.0466  0.3165 -1.1147
 1399SOL    HW2 4348   3.631   0.241   5.104  0.2335  1.4706  0.3725
 1400SOL     OW 4349   2.466   1.143   0.019  0.6338  0.4595 -0.8085
 1400SOL    HW1 4350   2.389   1.080   0.035 -0.2010  1.1813 -1.8191
 1400SOL    HW2 4351   2.536   1.129   0.089  0.3308 -1.3731 -0.8246
 1401SOL     OW 4352   0.334   1.092   4.271 -0.3617 -0.2843 -0.6659
 1401SOL    HW1 4353   0.284   1.136   4.346 -0.1705 -1.1251 -0.0345
 1401SOL    HW2 4354   0.296   1.123   4.184 -0.4839  0.8277 -0.2336
 1402SOL     OW 4355   4.594   2.739   3.658  0.2341  0.1662 -0.0278
 1402SOL    HW1 4356   4.569   2.731   3.754  3.1258  2.1128  1.0177
 1402SOL    HW2 4357   4.656   2.665   3.633 -0.4209 -0.2702 -0.4080
 1403SOL     OW 4358   4.662   4.724   1.548  0.1192 -0.3037  0.3561
 1403SOL    HW1 4359   4.749   4.730   1.499  0.1264  0.5102  0.4529
 1403SOL    HW2 4360   4.675   4.756   1.642 -0.7183  1.9075 -0.2103
 1404SOL     OW 4361   1.993   3.028   1.051  0.0468 -0.3610  0.5953
 1404SOL    HW1 4362   2.039   2.948   1.010  1.2090  1.1595 -1.2440
 1404SOL    HW2 4363   1.928   3.065   0.985  0.8409  1.2428  0.6645
 1405SOL     OW 4364   3.997   3.288   2.054  0.0684  0.2583  0.4739
 1405SOL    HW1 4365   4.010   3.323   1.962  1.9418  1.0087  0.9672
 1405SOL    HW2 4366   4.007   3.188   2.054 -2.3690 -0.0385 -0.4735
 1406SOL     OW 4367   1.857   4.689   4.421  0.2279  0.3239  0.1299
 1406SOL    HW1 4368   1.875   4.595   4.394  2.0647  0.8384 -0.6070
 1406SOL    HW2 4369   1.942   4.743   4.414 -1.1806  2.5115 -1.4273
 1407SOL     OW 4370   2.179   4.337   2.327  0.1113 -0.5107 -0.0602
 1407SOL    HW1 4371   2.105   4.401   2.348 -0.9116 -1.8322  0.4943
 1407SOL    HW2 4372   2.205   4.287   2.410  0.1526 -1.5669 -0.6919
 1408SOL     OW 4373   3.538   2.982   3.972 -0.4873 -0.3557 -0.1573
 1408SOL    HW1 4374   3.562   2.899   3.922  2.8247 -0.6560  1.6790
 1408SOL    HW2 4375   3.530   2.961   4.069 -0.9786  1.2568  0.1792
 1409SOL     OW 4376   0.199   3.459   0.890  0.1556  0.1919  0.3841
 1409SOL    HW1 4377   0.213   3.368   0.929  1.8608  0.2948  0.1075
 1409SOL    HW2 4378   0.225   3.458   0.793 -1.0659  0.6765  0.0303
 1410SOL     OW 4379   5.008   3.773   0.957 -0.1592  0.7738  0.3103
 1410SOL    HW1 4380   5.001   3.806   0.863  0.2507 -0.4751 -0.1769
 1410SOL    HW2 4381   5.101   3.738   0.973 -0.2982  0.7566  1.1051
 1411SOL     OW 4382   4.933   1.631   2.479 -0.1950 -0.1339  0.2119
 1411SOL    HW1 4383   4.968   1.709   2.427  0.5207 -0.8024 -0.3298
 1411SOL    HW2 4384   4.844   1.603   2.442 -0.1554  0.0239 -0.0014
 1412SOL     OW 4385   0.069   1.630   2.537 -0.0035  0.0355  0.2325
 1412SOL    HW1 4386   0.093   1.708   2.479  0.6155 -0.1298  0.2624
 1412SOL    HW2 4387  -0.008   1.581   2.497  0.6851 -0.3210 -0.6662
 1413SOL     OW 4388   3.209   2.811   0.486  0.3855 -0.4998 -0.1414
 1413SOL    HW1 4389   3.182   2.806   0.582  0.7856  0.5720  0.0388
 1413SOL    HW2 4390   3.128   2.799   0.428 -0.3442  1.5435  0.3738
 1414SOL     OW 4391   1.330   5.149   0.043 -0.1106 -0.0105 -0.3444
 1414SOL    HW1 4392   1.312   5.128   0.139 -2.0212 -1.4235 -0.9389
 1414SOL    HW2 4393   1.244   5.170  -0.003  0.9639  2.4151 -1.4160
 1415SOL     OW 4394   3.633   0.485   2.960 -0.4058 -0.2445 -0.0267
 1415SOL    HW1 4395   3.606   0.488   3.056 -0.3807  0.1539 -0.0307
 1415SOL    HW2 4396   3.562   0.525   2.903  1.0168  2.8005  0.1620
 1416SOL     OW 4397   4.380   1.171   3.826  0.5755  0.2580  0.2403
 1416SOL    HW1 4398   4.317   1.094   3.814  0.7200  0.0892  0.5344
 1416SOL    HW2 4399   4.473   1.136   3.840  0.9423  0.5289 -1.3168
 1417SOL     OW 4400   4.497   2.125   1.947  0.1778  0.4185  0.2210
 1417SOL    HW1 4401   4.527   2.043   1.997  0.8566  0.4496 -0.1231
 1417SOL    HW2 4402   4.489   2.202   2.010  0.7273  0.3797  0.3481
 1418SOL     OW 4403   2.818   1.529   0.965  0.3342 -0.1266 -0.0380
 1418SOL    HW1 4404   2.777   1.618   0.942  0.4424 -0.0431  0.0893
 1418SOL    HW2 4405   2.883   1.541   1.040 -0.0247 -0.3988  0.3154
 1419SOL     OW 4406   1.258   4.471   4.860  0.7156 -0.3214  0.0319
 1419SOL    HW1 4407   1.343   4.421   4.880  0.1802 -1.3434 -0.1950
 1419SOL    HW2 4408   1.241   4.537   4.933  2.3256  0.7449 -0.5137
 1420SOL     OW 4409   3.876   4.644   0.510 -0.1898  0.1542 -0.5156
 1420SOL    HW1 4410   3.971   4.619   0.492 -0.0640 -0.7045  1.0634
 1420SOL    HW2 4411   3.836   4.689   0.430  0.7716 -1.7491 -2.1428
 1421SOL     OW 4412   0.209   0.991   0.459  0.3313  0.1740 -0.0441
 1421SOL    HW1 4413   0.191   1.048   0.539  0.4514  0.2691 -0.0844
 1421SOL    HW2 4414   0.129   0.934   0.439  0.4289 -0.1116  0.3594
 1422SOL     OW 4415   2.774   4.952   1.717  0.1458 -0.7648  0.4890
 1422SOL    HW1 4416   2.853   4.890   1.717  0.4974 -0.3389 -0.5412
 1422SOL    HW2 4417   2.787   5.023   1.648 -0.9260 -0.4043  0.6354
 1423SOL     OW 4418   2.103   3.790   2.423 -0.2047  0.2296 -0.0614
 1423SOL    HW1 4419   2.049   3.711   2.450 -0.4339 -0.0002 -1.1402
 1423SOL    HW2 4420   2.200   3.769   2.433 -0.2719 -0.0986 -0.0833
 1424SOL     OW 4421   3.268   0.765   1.169  0.2875 -0.2334 -0.3971
 1424SOL    HW1 4422   3.207   0.830   1.214  0.4982 -1.4843  1.9041
 1424SOL    HW2 4423   3.250   0.762   1.071 -1.8826  0.9353 -0.0735
 1425SOL     OW 4424   0.775   0.600   1.664 -0.4446 -0.0959  0.0391
 1425SOL    HW1 4425   0.859   0.649   1.690 -1.7087  2.2335  0.0285
 1425SOL    HW2 4426   0.784   0.566   1.571  0.4249  0.2589 -0.0197
 1426SOL     OW 4427   3.270   2.984   0.072 -0.5817 -0.3268 -0.2248
 1426SOL    HW1 4428   3.341   2.919   0.099  1.5570  1.4999 -1.1306
 1426SOL    HW2 4429   3.305   3.077   0.079 -3.1023  0.7130 -0.2236
 1427SOL     OW 4430   2.317   1.118   3.753 -0.0867 -0.2195 -0.3605
 1427SOL    HW1 4431   2.283   1.032   3.715  0.7762 -0.8669  0.2951
 1427SOL    HW2 4432   2.275   1.135   3.842  0.3666 -0.3920 -0.1101
 1428SOL     OW 4433   1.438   3.516   5.150 -0.3601 -0.0683 -0.4598
 1428SOL    HW1 4434   1.455   3.614   5.156  0.6070 -0.2935  0.9090
 1428SOL    HW2 4435   1.404   3.494   5.058 -1.9455  1.7083 -0.3683
 1429SOL     OW 4436   2.016   3.137   2.177  0.4322 -0.5174 -0.9912
 1429SOL    HW1 4437   2.085   3.081   2.130  1.7731  0.3366 -0.0832
 1429SOL    HW2 4438   1.983   3.207   2.114 -2.2475 -2.9735 -2.6161
 1430SOL     OW 4439   2.874   2.718   4.504  0.1468  0.2727 -0.3000
 1430SOL    HW1 4440   2.947   2.720   4.572 -0.1651 -0.8774  0.1065
 1430SOL    HW2 4441   2.892   2.645   4.438 -1.5377 -1.3853  0.9267
 1431SOL     OW 4442   1.971   3.387   3.090  0.1042  0.0600 -0.1664
 1431SOL    HW1 4443   2.063   3.384   3.051  0.3311  2.7075 -0.0518
 1431SOL    HW2 4444   1.903   3.381   3.016  0.3984 -0.4060 -0.4021
 1432SOL     OW 4445   0.840   1.168   2.605  0.5576 -0.1022  0.1029
 1432SOL    HW1 4446   0.839   1.094   2.538 -1.4629  0.0644 -0.0961
 1432SOL    HW2 4447   0.752   1.215   2.605  0.8400  0.5291  2.1889
 1433SOL     OW 4448   3.190   2.131   0.080  0.0909 -0.2765 -0.6116
 1433SOL    HW1 4449   3.175   2.167  -0.012  0.4541  1.8363  0.0801
 1433SOL    HW2 4450   3.281   2.090   0.086 -0.0115 -0.6007 -1.2467
 1434SOL     OW 4451   0.173   0.273   3.827  0.2722  0.5407  0.3873
 1434SOL    HW1 4452   0.090   0.280   3.771 -0.0326 -0.1401  0.7349
 1434SOL    HW2 4453   0.213   0.182   3.815  0.8640  0.8049  0.3688
 1435SOL     OW 4454   0.489   4.882   3.835  0.0969 -0.9164 -0.1565
 1435SOL    HW1 4455   0.431   4.801   3.838 -0.1736 -0.7084  1.6485
 1435SOL    HW2 4456   0.438   4.958   3.795  0.3120 -1.5844 -1.7379
 1436SOL     OW 4457   3.632   4.504   1.595  0.3852  0.4578 -0.6374
 1436SOL    HW1 4458   3.567   4.568   1.638 -1.9164 -1.7348 -0.5896
 1436SOL    HW2 4459   3.684   4.457   1.667  0.5305  0.7470 -0.5529
 1437SOL     OW 4460   5.155   3.081   1.403  0.1039 -0.5099  0.5500
 1437SOL    HW1 4461   5.255   3.085   1.413  0.0996 -0.0434  0.4321
 1437SOL    HW2 4462   5.131   3.017   1.330  0.4428  1.2970 -1.2283
 1438SOL     OW 4463   4.700   0.251   0.705  0.4860 -0.1239 -0.0260
 1438SOL    HW1 4464   4.648   0.216   0.627  1.4823  0.0934 -0.8153
 1438SOL    HW2 4465   4.655   0.224   0.790 -0.3828 -0.7499 -0.6659
 1439SOL     OW 4466   2.973   4.149   1.483 -0.1276  0.0286  0.1136
 1439SOL    HW1 4467   2.930   4.081   1.424 -0.8259 -0.0708  0.7296
 1439SOL    HW2 4468   3.038   4.203   1.429 -1.7200  0.8375 -1.0854
 1440SOL     OW 4469   0.199   4.261   4.949  0.5167  0.3376  0.3413
 1440SOL    HW1 4470   0.103   4.288   4.940  0.1516 -1.4059 -1.5178
 1440SOL    HW2 4471   0.258   4.338   4.926 -0.3797  1.6559  2.2188
 1441SOL     OW 4472   3.402   4.786   0.356  0.2778 -0.0386 -0.5974
 1441SOL    HW1 4473   3.314   4.832   0.364 -0.5744 -1.6912 -0.2292
 1441SOL    HW2 4474   3.389   4.687   0.353  2.1413 -0.3424 -0.2084
 1442SOL     OW 4475   1.453   1.331   1.534 -0.4687  0.8375  0.3638
 1442SOL    HW1 4476   1.461   1.430   1.540  2.7350  0.7847 -0.9023
 1442SOL    HW2 4477   1.517   1.288   1.598  1.6032 -0.2212 -2.2243
 1443SOL     OW 4478   0.378   1.843   4.759  0.0674  0.4943  0.1275
 1443SOL    HW1 4479   0.294   1.814   4.805  0.2220 -0.5180 -0.2048
 1443SOL    HW2 4480   0.382   1.943   4.756 -1.6451  0.5685 -0.7972
 1444SOL     OW 4481   0.254   3.099   3.138  0.5728 -0.1460 -0.1988
 1444SOL    HW1 4482   0.329   3.126   3.077 -0.1167  0.8198 -0.6477
 1444SOL    HW2 4483   0.248   2.999   3.141  1.9032 -0.2425 -0.1066
 1445SOL     OW 4484   4.007   2.659   2.970  0.0314  0.5325 -0.0722
 1445SOL    HW1 4485   4.083   2.684   3.030  0.6511  0.8526 -0.9787
 1445SOL    HW2 4486   4.019   2.702   2.881 -0.6497 -0.2890 -0.5768
 1446SOL     OW 4487   0.241   3.399   0.621  0.0030 -0.4321 -0.2242
 1446SOL    HW1 4488   0.155   3.390   0.571 -0.5243 -2.4635  0.9180
 1446SOL    HW2 4489   0.291   3.312   0.617  0.0516 -0.6167  2.4890
 1447SOL     OW 4490   3.730   2.274   1.418  0.3181  0.0404 -0.4798
 1447SOL    HW1 4491   3.789   2.349   1.390  0.5601  0.4247  1.0216
 1447SOL    HW2 4492   3.754   2.192   1.365  2.1263  0.2126  0.0311
 1448SOL     OW 4493   3.421   0.334   5.046 -0.5382  0.5793  0.3651
 1448SOL    HW1 4494   3.501   0.392   5.035 -0.1951  0.0719  0.1344
 1448SOL    HW2 4495   3.339   0.391   5.057 -0.2424  1.0988 -0.0909
 1449SOL     OW 4496   2.023   3.168   4.789  0.0910 -0.1180 -0.2383
 1449SOL    HW1 4497   1.924   3.158   4.776  0.0835  0.2114 -0.4239
 1449SOL    HW2 4498   2.069   3.163   4.701  0.4309 -2.2955 -0.0024
 1450SOL     OW 4499   4.354   1.906   0.044 -0.5307 -0.3018  0.3286
 1450SOL    HW1 4500   4.388   1.935  -0.045 -2.0524 -1.4013 -0.6707
 1450SOL    HW2 4501   4.374   1.976   0.112 -0.3396  1.1042 -1.1091
 1451SOL     OW 4502   4.640   4.322   2.761  0.5579 -0.4007 -0.0915
 1451SOL    HW1 4503   4.550   4.365   2.753  0.2532 -1.2323 -1.6459
 1451SOL    HW2 4504   4.632   4.238   2.814 -0.0207 -1.4593 -1.7483
 1452SOL     OW 4505   1.342   1.865   4.982  0.4779  0.3581  0.0743
 1452SOL    HW1 4506   1.403   1.831   4.911 -0.0336  1.2498 -0.8083
 1452SOL    HW2 4507   1.259   1.902   4.941 -1.2245 -1.8497  1.2858
 1453SOL     OW 4508   3.677   4.460   2.978  0.5741  0.2850  0.5437
 1453SOL    HW1 4509   3.639   4.455   2.886  1.3364  1.5062  0.1393
 1453SOL    HW2 4510   3.751   4.394   2.987  1.9733  1.6507 -0.4719
 1454SOL     OW 4511   0.556   2.886   5.116  0.3820 -0.5178  0.4375
 1454SOL    HW1 4512   0.561   2.800   5.166  0.6976 -1.1956 -0.7138
 1454SOL    HW2 4513   0.560   2.962   5.180 -2.4170 -1.3310  1.7544
 1455SOL     OW 4514   2.526   3.292   1.056 -0.6548 -0.2315 -0.3467
 1455SOL    HW1 4515   2.502   3.389   1.063 -0.7326 -0.1827 -1.2040
 1455SOL    HW2 4516   2.443   3.236   1.063 -0.6433 -0.2232 -0.1417
 1456SOL     OW 4517   1.108   4.660   2.604 -0.6148  0.0747 -0.3615
 1456SOL    HW1 4518   1.196   4.615   2.621 -0.5194  0.3845 -0.0354
 1456SOL    HW2 4519   1.124   4.746   2.555 -0.8760 -0.7708 -1.9927
 1457SOL     OW 4520   3.540   1.845   3.117 -0.6152  0.1295  0.5415
 1457SOL    HW1 4521   3.515   1.886   3.029  1.0126 -0.7569 -0.3808
 1457SOL    HW2 4522   3.575   1.917   3.178  0.4986  0.4285 -0.4073
 1458SOL     OW 4523   1.772   0.734   0.802  0.0133 -0.2418 -0.0532
 1458SOL    HW1 4524   1.802   0.776   0.716  0.2205  0.9055  0.5645
 1458SOL    HW2 4525   1.848   0.684   0.843  0.9722  2.0835  1.1634
 1459SOL     OW 4526   4.748   0.494   4.260 -1.1092 -0.3061 -0.0304
 1459SOL    HW1 4527   4.720   0.401   4.286 -0.0389 -1.1635 -1.7217
 1459SOL    HW2 4528   4.687   0.529   4.190 -1.2337  0.0915  0.2739
 1460SOL     OW 4529   0.886   3.710   4.536 -0.5402  0.3913  0.1023
 1460SOL    HW1 4530   0.926   3.713   4.628 -0.8928 -1.9527  0.4013
 1460SOL    HW2 4531   0.797   3.755   4.536 -0.1908  1.0955  0.7093
 1461SOL     OW 4532   0.078   0.886   5.058 -0.0696 -0.0394 -0.4157
 1461SOL    HW1 4533   0.136   0.956   5.098 -0.1105  0.9141 -1.9543
 1461SOL    HW2 4534  -0.017   0.904   5.081  0.1080 -0.9764  1.1804
 1462SOL     OW 4535   2.596   2.490   1.857 -0.0101  0.7878  0.0375
 1462SOL    HW1 4536   2.676   2.540   1.890  0.6967 -1.8416  2.7863
 1462SOL    HW2 4537   2.516   2.518   1.909  0.2662 -0.3598  1.1385
 1463SOL     OW 4538   4.813   4.206   4.037 -0.1303 -0.5890 -0.1486
 1463SOL    HW1 4539   4.778   4.184   4.128 -0.7547 -0.5084 -0.3654
 1463SOL    HW2 4540   4.906   4.242   4.045 -0.8285  1.1677  0.6422
 1464SOL     OW 4541   3.766   2.941   3.543 -0.4904  0.2117  0.6647
 1464SOL    HW1 4542   3.731   3.035   3.551  0.4508  0.6156  0.1757
 1464SOL    HW2 4543   3.695   2.882   3.505 -0.6634  1.0004 -0.2763
 1465SOL     OW 4544   1.309   2.130   0.658 -0.2667  0.1519  0.2535
 1465SOL    HW1 4545   1.369   2.209   0.645  0.8807 -0.8772 -1.0106
 1465SOL    HW2 4546   1.284   2.122   0.754 -0.2626  1.9270  0.4326
 1466SOL     OW 4547   0.259   3.175   4.616 -0.3587  0.0623  0.3432
 1466SOL    HW1 4548   0.227   3.262   4.652  0.4335 -0.1712  1.6670
 1466SOL    HW2 4549   0.341   3.189   4.561 -1.1501  0.3283 -0.8040
 1467SOL     OW 4550   2.691   0.515   2.532  0.3480 -0.0877  0.0399
 1467SOL    HW1 4551   2.755   0.495   2.606 -0.3815 -2.2494  0.1569
 1467SOL    HW2 4552   2.724   0.593   2.479  2.4747 -0.4403  0.7661
 1468SOL     OW 4553   0.503   3.249   2.096 -0.6136 -0.4357  0.1949
 1468SOL    HW1 4554   0.496   3.177   2.165 -1.7669 -0.7599 -0.2400
 1468SOL    HW2 4555   0.591   3.296   2.106  0.2684 -2.0473  0.3367
 1469SOL     OW 4556   1.797   3.131   3.722  0.6075 -0.2060 -0.0832
 1469SOL    HW1 4557   1.873   3.140   3.659  1.5404 -0.5431  0.9658
 1469SOL    HW2 4558   1.711   3.129   3.671  1.4572 -3.8393 -1.6839
 1470SOL     OW 4559   2.717   1.361   1.354 -0.0815 -0.0996  0.6631
 1470SOL    HW1 4560   2.768   1.338   1.272  1.9224 -0.6421  1.9848
 1470SOL    HW2 4561   2.620   1.370   1.332 -0.0100 -2.8304 -1.2766
 1471SOL     OW 4562   3.644   1.848   1.646  0.2884 -0.3297 -0.3521
 1471SOL    HW1 4563   3.653   1.784   1.722  1.0156  1.5833  1.2621
 1471SOL    HW2 4564   3.579   1.920   1.670 -0.9747 -0.7281 -2.3610
 1472SOL     OW 4565   2.234   1.967   1.530 -0.1234  0.5845  0.4646
 1472SOL    HW1 4566   2.312   1.910   1.555 -0.2370  0.6241  0.9125
 1472SOL    HW2 4567   2.149   1.917   1.548 -0.1991  0.3927 -0.3842
 1473SOL     OW 4568   4.329   1.615   2.028  0.3211  0.4936 -0.4760
 1473SOL    HW1 4569   4.276   1.700   2.023 -2.8278 -1.1952  1.2861
 1473SOL    HW2 4570   4.351   1.584   1.935  1.1701  2.9218 -1.1584
 1474SOL     OW 4571   1.017   0.919   0.363 -0.1072 -0.2959 -0.0013
 1474SOL    HW1 4572   1.108   0.878   0.368  1.0200  2.0243  0.1462
 1474SOL    HW2 4573   0.989   0.927   0.268  0.1936 -0.2847 -0.0882
 1475SOL     OW 4574   2.709   2.329   2.126  0.0081 -0.2652 -0.0151
 1475SOL    HW1 4575   2.714   2.427   2.106  0.6678 -0.2817  0.0442
 1475SOL    HW2 4576   2.756   2.278   2.053 -0.1147 -0.5175  0.0828
 1476SOL     OW 4577   3.070   0.801   3.611  0.0901  0.4934 -0.4933
 1476SOL    HW1 4578   3.117   0.833   3.528  0.8502 -1.1995 -0.7448
 1476SOL    HW2 4579   2.972   0.793   3.592 -0.1776  2.8356 -0.3402
 1477SOL     OW 4580   2.879   3.998   0.561 -0.3817 -0.1246  0.4224
 1477SOL    HW1 4581   2.877   3.898   0.560 -0.6904 -0.1504 -1.4279
 1477SOL    HW2 4582   2.972   4.029   0.577 -0.0528 -0.7558 -0.1793
 1478SOL     OW 4583   3.910   2.129   3.116  0.3064 -0.6713 -0.0658
 1478SOL    HW1 4584   3.922   2.053   3.180 -2.2079 -0.1012  1.2312
 1478SOL    HW2 4585   3.950   2.212   3.155 -1.1499 -0.3433  0.8009
 1479SOL     OW 4586   2.130   1.218   2.503 -0.0156 -0.2910  0.5812
 1479SOL    HW1 4587   2.033   1.240   2.511 -0.1297 -0.4814 -0.2514
 1479SOL    HW2 4588   2.142   1.120   2.491  0.3292 -0.3537  1.3397
 1480SOL     OW 4589   4.484   4.012   3.641 -0.6274 -0.3250 -0.2495
 1480SOL    HW1 4590   4.491   4.016   3.740  1.3783  0.0846 -0.3715
 1480SOL    HW2 4591   4.519   3.924   3.608 -1.3533 -0.4921 -0.6033
 1481SOL     OW 4592   4.759   3.294   2.991  0.1038 -0.1513  0.3061
 1481SOL    HW1 4593   4.732   3.369   3.051  0.0978 -0.4393  0.6624
 1481SOL    HW2 4594   4.699   3.215   3.006  0.4727 -0.4265  0.3426
 1482SOL     OW 4595   4.360   4.673   1.168  0.5475 -0.4161  0.9016
 1482SOL    HW1 4596   4.268   4.642   1.191  0.7827 -1.5732  0.3349
 1482SOL    HW2 4597   4.366   4.772   1.182  0.0097 -0.6805  3.5205
 1483SOL     OW 4598   0.374   2.166   2.353  0.1602  0.2614  0.2190
 1483SOL    HW1 4599   0.397   2.152   2.449 -1.8867  1.1386  0.9115
 1483SOL    HW2 4600   0.402   2.258   2.325 -1.9285  1.2073  0.9684
 1484SOL     OW 4601   2.174   1.300   2.994  0.1083 -0.1300  0.2652
 1484SOL    HW1 4602   2.224   1.361   3.056  1.1318  0.6003 -1.2191
 1484SOL    HW2 4603   2.118   1.355   2.932  0.5824 -0.6979 -0.6952
 1485SOL     OW 4604   4.121   0.242   3.968 -0.4362  0.0831  0.5029
 1485SOL    HW1 4605   4.044   0.305   3.981 -0.0741  1.1491 -1.9438
 1485SOL    HW2 4606   4.142   0.196   4.055 -2.2933  1.5011  1.7787
 1486SOL     OW 4607   1.147   1.474   4.813 -0.0885 -0.8199  0.0906
 1486SOL    HW1 4608   1.206   1.520   4.746 -0.0419  0.4027  0.9373
 1486SOL    HW2 4609   1.173   1.502   4.905 -1.6407 -0.6701  0.5084
 1487SOL     OW 4610   4.174   2.729   0.586  0.0754  0.2824 -0.7580
 1487SOL    HW1 4611   4.223   2.778   0.657  0.8504 -1.5080  0.0076
 1487SOL    HW2 4612   4.076   2.744   0.596  0.2156  0.5338  0.3210
 1488SOL     OW 4613   0.120   2.341   0.548 -0.6448  1.0201  0.1498
 1488SOL    HW1 4614   0.030   2.355   0.589 -0.3182  1.4148  0.7488
 1488SOL    HW2 4615   0.174   2.279   0.605  0.0305  2.0499  0.6738
 1489SOL     OW 4616   4.935   1.399   3.159  0.4392 -0.2128  0.2325
 1489SOL    HW1 4617   4.940   1.325   3.091 -0.1295 -0.8207  0.8376
 1489SOL    HW2 4618   4.848   1.446   3.151  1.3021  1.2850 -1.0237
 1490SOL     OW 4619   3.074   3.791   0.303  0.1225  0.0394  0.1219
 1490SOL    HW1 4620   3.087   3.889   0.318 -0.4245  0.5991 -2.4324
 1490SOL    HW2 4621   3.162   3.748   0.283  0.0944  0.6290 -1.4794
 1491SOL     OW 4622   0.611   4.705   0.203  0.1395  0.4815  0.5192
 1491SOL    HW1 4623   0.611   4.772   0.277 -1.2963  2.0744 -0.8144
 1491SOL    HW2 4624   0.697   4.653   0.204  1.8474  3.1252  0.9634
 1492SOL     OW 4625   2.631   0.882   1.322 -0.0437 -0.1746 -0.0155
 1492SOL    HW1 4626   2.665   0.957   1.265 -0.0100  0.3762  0.7163
 1492SOL    HW2 4627   2.672   0.796   1.291  0.9859  0.2957  0.0135
 1493SOL     OW 4628   2.153   2.463   4.812 -0.0654 -0.3468  0.2191
 1493SOL    HW1 4629   2.230   2.507   4.859  1.2663 -1.7085 -0.5818
 1493SOL    HW2 4630   2.171   2.365   4.804 -0.2484 -0.2233 -2.9709
 1494SOL     OW 4631   0.701   4.284   4.299  0.7720 -0.5568 -0.1681
 1494SOL    HW1 4632   0.625   4.335   4.258 -0.5291 -2.6359 -0.4653
 1494SOL    HW2 4633   0.786   4.308   4.252 -0.2563 -0.8008 -2.2858
 1495SOL     OW 4634   1.452   2.813   1.384 -0.6946  0.3252  0.5465
 1495SOL    HW1 4635   1.527   2.767   1.431 -0.0846 -0.5760 -1.2132
 1495SOL    HW2 4636   1.372   2.752   1.382 -0.9152  0.5973  0.9111
 1496SOL     OW 4637   1.131   4.808   4.414 -0.3530 -0.0153 -0.1340
 1496SOL    HW1 4638   1.127   4.734   4.481  0.4155  0.5443  0.5477
 1496SOL    HW2 4639   1.226   4.822   4.386 -0.5197  0.5729 -0.4133
 1497SOL     OW 4640   5.058   0.596   1.206  0.3906 -0.4332 -0.4142
 1497SOL    HW1 4641   5.034   0.646   1.122  1.5927  0.9671  0.0443
 1497SOL    HW2 4642   5.155   0.575   1.206  0.7192  0.8231  1.2133
 1498SOL     OW 4643   3.498   3.934   0.228 -0.3056 -0.6943  0.2133
 1498SOL    HW1 4644   3.573   3.868   0.214 -0.0819 -0.2261 -0.9065
 1498SOL    HW2 4645   3.530   4.025   0.204 -0.3074  0.0281  2.6791
 1499SOL     OW 4646   4.924   4.995   4.413 -0.0712  0.5688  0.4411
 1499SOL    HW1 4647   4.860   4.918   4.417 -0.1678  0.6748  1.0289
 1499SOL    HW2 4648   4.882   5.070   4.363  1.0181 -0.6631 -2.5754
 1500SOL     OW 4649   2.184   4.289   3.073 -0.1372 -0.4566 -0.5405
 1500SOL    HW1 4650   2.159   4.205   3.122 -0.5835 -0.0569 -0.0641
 1500SOL    HW2 4651   2.172   4.276   2.975  0.4565 -1.1699 -0.5225
 1501SOL     OW 4652   4.783   2.558   3.587 -0.1899  0.8147 -0.2247
 1501SOL    HW1 4653   4.801   2.522   3.496 -3.0602 -1.7475  0.0444
 1501SOL    HW2 4654   4.795   2.485   3.655 -1.4039  1.7076  1.0003
 1502SOL     OW 4655   2.659   0.080   3.912  0.0974 -0.3715 -0.0314
 1502SOL    HW1 4656   2.755   0.100   3.929  0.3864 -1.7459  0.0659
 1502SOL    HW2 4657   2.646  -0.019   3.907 -1.7712 -0.3915  2.8748
 1503SOL     OW 4658   4.120   3.071   3.357 -0.0187  0.1750  0.5046
 1503SOL    HW1 4659   4.167   3.123   3.286  0.2496  1.1572  1.3817
 1503SOL    HW2 4660   4.035   3.034   3.320 -0.9081  2.3620  0.1851
 1504SOL     OW 4661   4.046   1.911   2.737  0.1853 -0.2699  0.5256
 1504SOL    HW1 4662   4.086   1.925   2.647 -1.5572  0.0160 -0.2552
 1504SOL    HW2 4663   4.015   1.998   2.774  2.6815 -0.0720  2.3526
 1505SOL     OW 4664   4.480   4.866   0.053  0.7925  0.3293 -0.0990
 1505SOL    HW1 4665   4.442   4.774   0.066 -0.0783  0.6058 -0.5587
 1505SOL    HW2 4666   4.562   4.876   0.108 -0.8816  0.3621  2.5477
 1506SOL     OW 4667   1.940   4.424   3.975 -0.0313  0.2358 -0.1830
 1506SOL    HW1 4668   1.984   4.353   3.922 -0.5945 -0.0696 -0.2457
 1506SOL    HW2 4669   1.899   4.492   3.914  1.5596  1.2857 -0.1244
 1507SOL     OW 4670   3.699   0.300   3.602 -0.4958  0.5078  0.0810
 1507SOL    HW1 4671   3.743   0.210   3.608 -0.4502  0.4747 -0.6344
 1507SOL    HW2 4672   3.664   0.326   3.692 -2.9466 -1.4555 -0.1928
 1508SOL     OW 4673   0.108   2.293   4.963  0.6092 -0.1310 -0.2867
 1508SOL    HW1 4674   0.034   2.306   5.029  2.8731  1.3678  2.1185
 1508SOL    HW2 4675   0.116   2.195   4.941 -0.0711 -0.7219  1.8694
 1509SOL     OW 4676   1.671   4.657   0.929  0.5187 -0.1995 -0.4780
 1509SOL    HW1 4677   1.580   4.625   0.952  0.6291 -0.1798 -0.0154
 1509SOL    HW2 4678   1.682   4.657   0.829 -0.3414  0.7890 -0.5887
 1510SOL     OW 4679   4.863   0.670   0.664 -0.4720  0.8357 -0.0692
 1510SOL    HW1 4680   4.790   0.622   0.713  0.5169  0.3554  0.9654
 1510SOL    HW2 4681   4.940   0.609   0.649 -0.1756  1.4030 -0.9577
 1511SOL     OW 4682   0.240   4.442   1.550  0.1608 -0.2688  0.3890
 1511SOL    HW1 4683   0.328   4.471   1.590  0.0016 -0.5083  0.9187
 1511SOL    HW2 4684   0.165   4.484   1.601 -0.0589 -1.0846  0.7526
 1512SOL     OW 4685   5.027   0.721   1.939  0.4003 -0.0426 -0.5813
 1512SOL    HW1 4686   5.020   0.649   1.870 -0.2054  0.0929 -0.6692
 1512SOL    HW2 4687   5.123   0.733   1.965  0.6424 -0.0688 -1.4284
 1513SOL     OW 4688   3.491   1.962   0.857 -0.1336  0.5405 -0.2178
 1513SOL    HW1 4689   3.588   1.961   0.835 -0.2494  2.8178 -1.1214
 1513SOL    HW2 4690   3.479   1.986   0.953  0.1833 -1.2187  0.2993
 1514SOL     OW 4691   0.720   1.588   0.857 -0.2240 -0.5641  0.1343
 1514SOL    HW1 4692   0.691   1.529   0.933  2.1368 -3.2212 -0.8312
 1514SOL    HW2 4693   0.819   1.600   0.861 -0.4089  1.7955 -0.8936
 1515SOL     OW 4694   3.279   1.707   2.072  0.2609  0.3892  0.2932
 1515SOL    HW1 4695   3.192   1.749   2.099 -0.0723 -0.3786  0.4319
 1515SOL    HW2 4696   3.263   1.612   2.045  0.6404  0.9583 -2.1781
 1516SOL     OW 4697   4.549   0.867   0.431 -0.4975  0.3956  0.0979
 1516SOL    HW1 4698   4.478   0.812   0.475 -0.5799  0.5727  0.1898
 1516SOL    HW2 4699   4.632   0.813   0.421 -0.0865  0.7083  1.5377
 1517SOL     OW 4700   3.300   4.768   0.734  0.1001  0.0094  0.4316
 1517SOL    HW1 4701   3.302   4.868   0.743 -1.1015  0.0463  0.4863
 1517SOL    HW2 4702   3.222   4.741   0.678 -0.0484 -0.9301  1.0608
 1518SOL     OW 4703   0.847   4.019   2.343  0.0547  0.5949  0.0242
 1518SOL    HW1 4704   0.847   4.119   2.332  0.3793  0.7392  1.2073
 1518SOL    HW2 4705   0.865   3.996   2.439 -0.0883 -0.6054 -0.2224
 1519SOL     OW 4706   2.424   2.498   3.995  0.4864 -0.0273 -0.1478
 1519SOL    HW1 4707   2.432   2.595   4.017  0.7220 -0.3191  1.2006
 1519SOL    HW2 4708   2.328   2.470   4.002  0.3475  0.2087 -1.0414
 1520SOL     OW 4709   2.381   1.108   2.951 -0.1750 -0.2094 -0.2903
 1520SOL    HW1 4710   2.313   1.170   2.990 -0.5563  0.6893 -2.2340
 1520SOL    HW2 4711   2.337   1.048   2.884  0.9110  0.5134 -1.7148
 1521SOL     OW 4712   1.508   4.978   1.163  0.4532 -0.0717 -0.0598
 1521SOL    HW1 4713   1.488   4.961   1.066  0.4452 -1.1047  0.1113
 1521SOL    HW2 4714   1.592   4.931   1.189 -0.1083 -0.6922  0.6882
 1522SOL     OW 4715   0.627   4.401   4.830  0.7590 -0.2902  0.0179
 1522SOL    HW1 4716   0.717   4.430   4.864  1.0100  1.2419 -1.7882
 1522SOL    HW2 4717   0.619   4.425   4.733 -1.0918 -1.6608 -0.2056
 1523SOL     OW 4718   0.916   4.514   2.484 -0.3180  0.0411  0.0523
 1523SOL    HW1 4719   0.971   4.555   2.557 -0.8253  0.6061  0.1281
 1523SOL    HW2 4720   0.975   4.486   2.409  0.0587  0.7669  0.0723
 1524SOL     OW 4721   3.917   4.165   1.764  0.5858 -0.1903 -0.4323
 1524SOL    HW1 4722   3.989   4.096   1.752  0.4099 -0.7179  1.3222
 1524SOL    HW2 4723   3.954   4.243   1.814  0.3608  0.2914 -1.0052
 1525SOL     OW 4724   1.104   1.136   3.638  0.2499 -0.2382  0.7086
 1525SOL    HW1 4725   1.029   1.119   3.702 -2.0255  0.7132 -1.5235
 1525SOL    HW2 4726   1.115   1.057   3.578 -1.5406  0.9826 -1.3286
 1526SOL     OW 4727   2.399   0.689   4.710  0.4388  0.2800 -0.4725
 1526SOL    HW1 4728   2.325   0.706   4.775  1.8607  1.4361  0.8916
 1526SOL    HW2 4729   2.481   0.659   4.758  0.9743 -0.7988 -1.9444
 1527SOL     OW 4730   3.120   0.473   1.099 -0.2903 -0.3340 -0.2474
 1527SOL    HW1 4731   3.167   0.556   1.068 -0.1008 -0.4071 -0.1518
 1527SOL    HW2 4732   3.073   0.492   1.186  0.4019 -0.5475  0.1779
 1528SOL     OW 4733   0.178   5.108   4.584 -0.3918 -0.7765  0.4238
 1528SOL    HW1 4734   0.270   5.081   4.555 -0.8122 -2.7975  0.8135
 1528SOL    HW2 4735   0.182   5.145   4.677  0.5956  3.3748 -1.0957
 1529SOL     OW 4736   4.143   0.453   2.961 -0.4458  0.5428  0.0080
 1529SOL    HW1 4737   4.201   0.382   3.000 -1.0529  0.0632  0.0599
 1529SOL    HW2 4738   4.053   0.415   2.941  0.1250  0.4732 -2.8327
 1530SOL     OW 4739   0.651   1.774   0.007  0.1397 -0.4578  0.2216
 1530SOL    HW1 4740   0.566   1.825  -0.006  1.1229  1.0210 -0.6127
 1530SOL    HW2 4741   0.688   1.747  -0.082  0.6280 -0.9648  0.5697
 1531SOL     OW 4742   1.630   0.362   4.657  0.2211  0.2970  0.5171
 1531SOL    HW1 4743   1.533   0.351   4.641  0.0843  0.1523  1.3673
 1531SOL    HW2 4744   1.667   0.277   4.696  0.0693  1.2552  2.9294
 1532SOL     OW 4745   0.890   1.938   5.043 -0.0858  0.1756 -0.5302
 1532SOL    HW1 4746   0.930   1.849   5.020 -1.9241 -0.6270 -0.7748
 1532SOL    HW2 4747   0.819   1.961   4.977  0.4511  1.9358 -0.5616
 1533SOL     OW 4748   4.308   2.498   0.720  0.4629 -0.1671 -0.3090
 1533SOL    HW1 4749   4.393   2.468   0.676  0.6892 -0.8637  0.5627
 1533SOL    HW2 4750   4.250   2.545   0.653  0.5493 -1.6757 -1.5156
 1534SOL     OW 4751   0.394   0.302   2.745 -0.1971 -0.4973  0.4572
 1534SOL    HW1 4752   0.480   0.257   2.768  0.8718  1.2919  0.1490
 1534SOL    HW2 4753   0.411   0.375   2.679 -1.5646  1.4980  2.1871
 1535SOL     OW 4754   0.176   3.101   5.124 -0.4210  0.4395 -0.4605
 1535SOL    HW1 4755   0.238   3.178   5.108 -0.2334  0.3799 -0.0152
 1535SOL    HW2 4756   0.208   3.021   5.072  1.2241 -0.2984  1.5590
 1536SOL     OW 4757   2.801   1.145   5.160  0.1306 -0.2859  0.7691
 1536SOL    HW1 4758   2.786   1.219   5.226 -0.1498 -0.1288  0.5355
 1536SOL    HW2 4759   2.752   1.167   5.075  2.5225  0.7568 -0.4406
 1537SOL     OW 4760   4.474   0.292   1.735  0.5511  0.2484  0.1573
 1537SOL    HW1 4761   4.446   0.381   1.698  0.6120 -0.1116 -0.7785
 1537SOL    HW2 4762   4.525   0.306   1.820  0.5865  1.1129  0.0054
 1538SOL     OW 4763   0.458   2.007   4.240  0.0815 -0.1257 -0.2903
 1538SOL    HW1 4764   0.537   2.068   4.233  2.2304 -2.4572  1.5816
 1538SOL    HW2 4765   0.405   2.031   4.321  1.6452 -1.3573  1.1829
 1539SOL     OW 4766   1.447   1.752   0.429 -0.3140 -0.1269  0.0155
 1539SOL    HW1 4767   1.413   1.840   0.462  1.0233  0.0431  1.0048
 1539SOL    HW2 4768   1.540   1.738   0.461  0.0332 -1.2464 -1.3876
 1540SOL     OW 4769   0.435   3.568   4.741 -0.2157 -0.0723 -1.1849
 1540SOL    HW1 4770   0.515   3.557   4.682 -0.3703  1.0178 -1.6232
 1540SOL    HW2 4771   0.440   3.503   4.817  0.8671 -0.3059 -1.4394
 1541SOL     OW 4772   4.009   0.994   3.065 -0.1011  0.2257  0.1183
 1541SOL    HW1 4773   3.952   0.933   3.120 -0.7542 -0.5054 -1.3155
 1541SOL    HW2 4774   4.089   1.022   3.118 -0.9577 -0.0241  1.6057
 1542SOL     OW 4775   2.503   4.455   0.131  0.3683  0.7406 -0.7339
 1542SOL    HW1 4776   2.592   4.468   0.088  1.3945  0.4276  1.1549
 1542SOL    HW2 4777   2.437   4.420   0.064  2.4821 -2.0816 -1.4995
 1543SOL     OW 4778   2.415   3.851   4.015 -0.1113  0.3451  0.3376
 1543SOL    HW1 4779   2.447   3.762   4.048 -2.7876 -0.5671  0.7462
 1543SOL    HW2 4780   2.492   3.903   3.980  1.3676 -2.7790 -1.4845
 1544SOL     OW 4781   2.795   1.969   2.374  0.2007  0.5592  0.0663
 1544SOL    HW1 4782   2.777   2.000   2.281  0.2812  0.9477  0.1771
 1544SOL    HW2 4783   2.869   2.024   2.414 -2.2119  2.8903  1.6406
 1545SOL     OW 4784   2.335   2.162   1.916 -0.0837  0.7829  0.3280
 1545SOL    HW1 4785   2.407   2.209   1.865  0.3412  0.5594  0.7094
 1545SOL    HW2 4786   2.252   2.218   1.918 -1.2655 -0.5433 -3.4001
 1546SOL     OW 4787   1.620   2.745   0.605  0.6013  0.2241  0.2673
 1546SOL    HW1 4788   1.632   2.692   0.521 -0.7958  0.8623 -0.3626
 1546SOL    HW2 4789   1.624   2.683   0.684  0.1498 -0.6480 -0.3735
 1547SOL     OW 4790   2.459   0.313   3.277 -0.0396 -0.1948  0.3794
 1547SOL    HW1 4791   2.447   0.225   3.323  2.6252 -1.0760 -0.4224
 1547SOL    HW2 4792   2.535   0.362   3.319  0.9187  0.0334 -1.4904
 1548SOL     OW 4793   1.507   0.611   3.163  0.7529 -0.3261 -0.2380
 1548SOL    HW1 4794   1.478   0.554   3.087  0.1514  0.6672 -0.7679
 1548SOL    HW2 4795   1.443   0.601   3.239  1.8265 -1.9855  0.4974
 1549SOL     OW 4796   0.723   2.822   4.852  0.3816  0.4898 -0.2712
 1549SOL    HW1 4797   0.793   2.877   4.806  0.1354  0.2590 -0.9442
 1549SOL    HW2 4798   0.697   2.866   4.938  0.9959  0.8323 -0.2523
 1550SOL     OW 4799   2.597   0.345   0.343  0.2631 -0.2199  1.2619
 1550SOL    HW1 4800   2.589   0.281   0.266  2.4294 -0.6940  1.3870
 1550SOL    HW2 4801   2.519   0.408   0.341 -1.7474 -2.5571  0.8989
 1551SOL     OW 4802   1.082   3.816   3.603 -0.4464 -0.2515 -0.0175
 1551SOL    HW1 4803   0.993   3.841   3.642  0.0169 -0.0343  0.9228
 1551SOL    HW2 4804   1.144   3.790   3.676  1.1950  2.4146 -0.3112
 1552SOL     OW 4805   3.346   1.686   0.388  0.5934  0.4979 -0.3954
 1552SOL    HW1 4806   3.320   1.600   0.344 -0.3978  0.7505 -0.3383
 1552SOL    HW2 4807   3.397   1.743   0.324  0.2305  0.3485 -0.8193
 1553SOL     OW 4808   4.903   3.070   3.382  0.5012 -0.6478  0.4229
 1553SOL    HW1 4809   4.980   3.094   3.440  0.9779 -1.6995  0.2533
 1553SOL    HW2 4810   4.859   2.987   3.417  1.7610 -2.2222 -1.5459
 1554SOL     OW 4811   4.482   2.967   4.268 -0.2524 -0.4286 -0.1135
 1554SOL    HW1 4812   4.392   3.003   4.294  0.8647  2.2899  0.2786
 1554SOL    HW2 4813   4.491   2.968   4.169 -0.0726  0.8907 -0.0957
 1555SOL     OW 4814   2.287   2.277   0.822  0.4396 -0.2180  0.5876
 1555SOL    HW1 4815   2.359   2.336   0.858  1.1466  1.0270 -2.5445
 1555SOL    HW2 4816   2.328   2.201   0.771 -0.3623  0.4745 -1.1889
 1556SOL     OW 4817   0.550   4.927   4.118 -0.2118  0.8388  0.4279
 1556SOL    HW1 4818   0.649   4.937   4.115 -0.0214 -0.3240  1.8366
 1556SOL    HW2 4819   0.516   4.906   4.027  1.1327 -1.1535  0.3376
 1557SOL     OW 4820   4.292   3.628   4.956  0.5004 -0.0931  0.3917
 1557SOL    HW1 4821   4.317   3.532   4.967 -2.5251 -0.9743  0.4298
 1557SOL    HW2 4822   4.355   3.685   5.010  1.8870 -2.0931  0.9999
 1558SOL     OW 4823   4.982   2.516   3.077 -0.0948 -0.0642 -0.7066
 1558SOL    HW1 4824   4.953   2.421   3.069  1.4559 -0.5983 -0.4137
 1558SOL    HW2 4825   4.902   2.576   3.081 -1.2183 -1.5606  1.8386
 1559SOL     OW 4826   4.561   2.911   3.327  0.0418  0.3482 -0.1972
 1559SOL    HW1 4827   4.632   2.848   3.359 -1.1638 -1.1511 -0.3398
 1559SOL    HW2 4828   4.524   2.961   3.405  1.7618  1.7410 -0.2242
 1560SOL     OW 4829   4.607   2.538   1.354 -0.0346  0.0366  0.2084
 1560SOL    HW1 4830   4.527   2.478   1.349 -0.0042  0.0395 -0.3174
 1560SOL    HW2 4831   4.686   2.486   1.387  0.3063 -0.5433 -1.4583
 1561SOL     OW 4832   1.638   2.129   2.190 -0.7429  0.7419 -0.3895
 1561SOL    HW1 4833   1.576   2.100   2.262 -0.9654  0.0768 -0.8375
 1561SOL    HW2 4834   1.728   2.149   2.230 -0.8947  0.4932  0.0840
 1562SOL     OW 4835   0.637   2.178   4.144  0.1808  0.0893  0.1776
 1562SOL    HW1 4836   0.617   2.243   4.217  1.3750 -0.7356  1.2808
 1562SOL    HW2 4837   0.703   2.218   4.080  0.5726  0.1307  0.6067
 1563SOL     OW 4838   1.930   4.868   2.399  0.4975 -0.1972 -0.2245
 1563SOL    HW1 4839   1.932   4.781   2.447  0.0092  0.4591  1.0351
 1563SOL    HW2 4840   1.858   4.865   2.329  0.2538 -0.6925  0.0382
 1564SOL     OW 4841   4.684   2.009   0.041  0.4261 -0.1876 -0.2719
 1564SOL    HW1 4842   4.614   1.990   0.110 -0.3047  1.0835 -0.6318
 1564SOL    HW2 4843   4.770   1.965   0.068 -0.4832 -1.7462  0.1892
 1565SOL     OW 4844   1.771   0.002   1.874 -0.1785  0.2134  0.0463
 1565SOL    HW1 4845   1.834  -0.052   1.929 -0.5299 -1.8463 -1.4559
 1565SOL    HW2 4846   1.684  -0.047   1.864 -1.8902  2.6697  1.5184
 1566SOL     OW 4847   4.517   1.993   3.016  0.2860 -0.1792  0.0383
 1566SOL    HW1 4848   4.565   1.906   3.024  0.0579 -0.4394 -1.1781
 1566SOL    HW2 4849   4.463   1.993   2.932 -0.2986  0.8601  0.4000
 1567SOL     OW 4850   2.886   4.376   2.815 -0.1722  0.7770 -0.0351
 1567SOL    HW1 4851   2.977   4.368   2.774  0.3154  1.1930  0.9372
 1567SOL    HW2 4852   2.817   4.355   2.746  0.6957 -1.0749 -0.3994
 1568SOL     OW 4853   1.096   1.780   4.345  0.2714 -0.5376  0.0474
 1568SOL    HW1 4854   1.186   1.742   4.364  0.2177 -0.4580  0.4889
 1568SOL    HW2 4855   1.037   1.768   4.426  0.1626  0.1964  0.0876
 1569SOL     OW 4856   3.023   4.777   3.529 -0.3792  0.3363  0.6916
 1569SOL    HW1 4857   2.937   4.802   3.573 -1.4142  0.8282 -1.4348
 1569SOL    HW2 4858   3.004   4.738   3.439  1.6269  0.7423  0.0365
 1570SOL     OW 4859   0.071   1.835   0.404 -0.0936 -0.0813 -0.0759
 1570SOL    HW1 4860   0.032   1.925   0.422  2.1188  0.5966  1.7476
 1570SOL    HW2 4861  -0.002   1.766   0.407 -1.4346  1.3182  1.2748
 1571SOL     OW 4862   3.042   5.077   3.551  0.3029 -0.4676  0.0203
 1571SOL    HW1 4863   2.945   5.086   3.528  0.4986 -2.1400 -1.6486
 1571SOL    HW2 4864   3.069   4.981   3.545  1.9178 -0.1275  1.1792
 1572SOL     OW 4865   1.550   2.892   0.248 -0.0778 -0.3667 -0.0306
 1572SOL    HW1 4866   1.558   2.904   0.149 -0.8165  0.0920 -0.0464
 1572SOL    HW2 4867   1.509   2.802   0.267 -0.2685 -0.3074 -0.1570
 1573SOL     OW 4868   1.355   4.076   0.533 -0.3231 -0.1531  0.5471
 1573SOL    HW1 4869   1.448   4.096   0.504  0.7969 -1.1026  3.1459
 1573SOL    HW2 4870   1.296   4.066   0.453  2.1473 -1.1982 -1.2658
 1574SOL     OW 4871   3.639   0.528   1.285 -0.4667  0.1775 -0.4179
 1574SOL    HW1 4872   3.709   0.557   1.351 -0.3739 -0.2262 -0.3399
 1574SOL    HW2 4873   3.552   0.518   1.333 -0.5184  0.4123 -0.4621
 1575SOL     OW 4874   2.459   1.487   1.839 -0.5806 -0.2705  0.0038
 1575SOL    HW1 4875   2.528   1.457   1.773 -0.2847  0.9348 -0.2440
 1575SOL    HW2 4876   2.503   1.515   1.924 -0.9568 -1.7572  0.7262
 1576SOL     OW 4877   2.428   3.011   2.692  0.1482 -0.1953 -0.6300
 1576SOL    HW1 4878   2.387   3.002   2.602 -2.1761 -0.6008  0.3938
 1576SOL    HW2 4879   2.358   3.035   2.759  1.6451 -0.6278  1.2073
 1577SOL     OW 4880   3.473   4.306   4.425 -0.1684 -0.2133 -0.3533
 1577SOL    HW1 4881   3.512   4.229   4.375  0.4794  1.2599 -2.2564
 1577SOL    HW2 4882   3.398   4.345   4.371  0.7393  1.6216 -0.3528
 1578SOL     OW 4883   2.754   0.816   3.740  0.4438 -0.1284 -0.4507
 1578SOL    HW1 4884   2.776   0.788   3.833  1.8084  1.4548 -0.2377
 1578SOL    HW2 4885   2.784   0.745   3.676  0.1771 -0.9013  0.2647
 1579SOL     OW 4886   1.656   2.024   4.701 -0.6830  0.0772 -0.6985
 1579SOL    HW1 4887   1.744   2.031   4.654 -0.2957 -2.3700 -0.5122
 1579SOL    HW2 4888   1.658   2.076   4.786  1.4009 -1.5327  0.3415
 1580SOL     OW 4889   4.630   1.096   4.649  0.0980  0.0462  0.4506
 1580SOL    HW1 4890   4.640   0.997   4.661  0.5624 -0.0169 -0.3548
 1580SOL    HW2 4891   4.630   1.141   4.738 -2.3611 -0.8658  0.9684
 1581SOL     OW 4892   4.886   0.995   2.268 -0.1004 -0.1041 -0.5189
 1581SOL    HW1 4893   4.967   0.961   2.315 -1.0924 -1.1152  0.5189
 1581SOL    HW2 4894   4.879   1.094   2.281 -0.5119 -0.3839  1.8128
 1582SOL     OW 4895   0.104   1.514   4.535 -0.7799  0.5018 -0.3064
 1582SOL    HW1 4896   0.199   1.512   4.506 -0.7241  0.0589 -0.0914
 1582SOL    HW2 4897   0.090   1.450   4.610 -1.1787  0.7947 -0.1238
 1583SOL     OW 4898   2.777   0.387   0.850  0.2475 -0.2510  0.6254
 1583SOL    HW1 4899   2.818   0.304   0.813 -0.7055 -0.6946  0.5332
 1583SOL    HW2 4900   2.682   0.395   0.818  0.0255  0.3650  1.4002
 1584SOL     OW 4901   0.765   3.648   1.806 -0.0270 -0.7299 -0.5126
 1584SOL    HW1 4902   0.843   3.649   1.868  1.3093  2.5140 -2.0301
 1584SOL    HW2 4903   0.680   3.658   1.859  0.8924 -0.1763  0.8905
 1585SOL     OW 4904   2.987   1.767   3.617 -0.4347  0.0926 -0.1745
 1585SOL    HW1 4905   2.894   1.780   3.581 -0.4621  0.1580 -0.0787
 1585SOL    HW2 4906   3.044   1.845   3.590 -0.5284  0.2795  0.1668
 1586SOL     OW 4907   0.250   4.548   1.252  0.3407  0.0424 -0.2280
 1586SOL    HW1 4908   0.301   4.624   1.211  2.0433 -0.5803  0.5948
 1586SOL    HW2 4909   0.274   4.542   1.349 -0.9202 -0.6422  0.0530
 1587SOL     OW 4910   4.409   3.376   3.067  0.6461 -0.4419  0.3140
 1587SOL    HW1 4911   4.489   3.415   3.113 -0.1771  0.5534  0.9541
 1587SOL    HW2 4912   4.414   3.396   2.969  2.4099 -2.5690 -0.0863
 1588SOL     OW 4913   4.126   2.286   3.211  0.3210 -0.1060 -0.2267
 1588SOL    HW1 4914   4.196   2.357   3.209 -0.1419  0.3534 -2.4454
 1588SOL    HW2 4915   4.150   2.213   3.148 -0.3099 -0.8507  0.3689
 1589SOL     OW 4916   1.296   1.354   3.732  0.3845 -0.3481 -0.7119
 1589SOL    HW1 4917   1.241   1.340   3.650 -1.5519 -1.8747  0.7221
 1589SOL    HW2 4918   1.263   1.293   3.805  2.2092  0.7022  1.1149
 1590SOL     OW 4919   1.678   1.068   4.205  0.0485  0.0828  0.1941
 1590SOL    HW1 4920   1.633   1.007   4.140  0.1349  2.1441 -1.9354
 1590SOL    HW2 4921   1.677   1.162   4.170  0.3554  1.2936  3.0867
 1591SOL     OW 4922   0.127   0.689   1.980 -0.1701 -0.2435 -0.2635
 1591SOL    HW1 4923   0.126   0.590   1.969  2.1912 -0.2890 -0.4540
 1591SOL    HW2 4924   0.182   0.713   2.059 -0.4925  0.9519 -0.3827
 1592SOL     OW 4925   3.458   0.038   1.855  0.2780 -0.0604 -0.7124
 1592SOL    HW1 4926   3.434   0.061   1.760 -0.0422  1.6033 -0.2594
 1592SOL    HW2 4927   3.558   0.033   1.863  0.3434  0.8051 -0.9273
 1593SOL     OW 4928   0.947   0.828   3.724  1.0650 -0.3802 -0.0232
 1593SOL    HW1 4929   1.025   0.803   3.782  0.2243  0.5702  1.6041
 1593SOL    HW2 4930   0.922   0.923   3.742  0.2756 -0.3026 -1.4215
 1594SOL     OW 4931   3.860   1.278   2.381  0.7009  0.4242  0.3725
 1594SOL    HW1 4932   3.777   1.244   2.425  1.7722 -0.3568  1.9119
 1594SOL    HW2 4933   3.839   1.308   2.288 -0.7965 -2.3899 -0.3172
 1595SOL     OW 4934   1.324   3.138   5.020 -0.4419 -0.4490 -0.9111
 1595SOL    HW1 4935   1.333   3.172   5.113 -2.6078 -0.3669 -0.7036
 1595SOL    HW2 4936   1.286   3.046   5.021 -2.0897  0.1891 -1.7540
 1596SOL     OW 4937   0.234   4.492   4.701 -0.2359  0.2477 -0.0840
 1596SOL    HW1 4938   0.312   4.487   4.638  0.0963 -1.1340  0.4053
 1596SOL    HW2 4939   0.150   4.505   4.649  0.1199 -0.0752 -0.7588
 1597SOL     OW 4940   2.413   0.596   3.456 -0.7771 -0.3364 -0.3441
 1597SOL    HW1 4941   2.384   0.518   3.510 -0.3028 -0.3802 -0.1551
 1597SOL    HW2 4942   2.456   0.664   3.515  0.2989 -0.6491 -0.7416
 1598SOL     OW 4943   4.803   2.215   1.056  0.7434 -0.2631  0.2578
 1598SOL    HW1 4944   4.752   2.135   1.086 -0.7578 -0.0455 -1.5308
 1598SOL    HW2 4945   4.829   2.270   1.136 -0.7995 -1.0021  1.3151
 1599SOL     OW 4946   0.035   2.691   1.574 -0.1474 -0.0326  0.2069
 1599SOL    HW1 4947   0.093   2.719   1.651  0.3379 -0.5327  0.0314
 1599SOL    HW2 4948   0.050   2.594   1.554 -0.3504  0.0618 -0.4456
 1600SOL     OW 4949   4.681   0.925   5.081  0.0517 -0.3747  0.4258
 1600SOL    HW1 4950   4.691   0.832   5.046 -0.0640  0.0345 -0.7135
 1600SOL    HW2 4951   4.604   0.929   5.145  0.0540 -1.0535  0.4755
 1601SOL     OW 4952   2.620   2.737   5.052  0.4346 -0.0273  0.3879
 1601SOL    HW1 4953   2.698   2.756   4.993  0.6848 -0.0262  0.7186
 1601SOL    HW2 4954   2.538   2.726   4.996  0.4528  1.1051  0.1131
 1602SOL     OW 4955   0.610   2.539   3.972 -0.5584  0.6093  0.1147
 1602SOL    HW1 4956   0.570   2.578   4.055  0.2806  1.6618  0.0414
 1602SOL    HW2 4957   0.699   2.498   3.995 -0.1429  1.2517 -0.3261
 1603SOL     OW 4958   3.666   0.265   1.426  0.3364 -0.0439  0.3494
 1603SOL    HW1 4959   3.672   0.183   1.369 -0.3371 -0.2501  0.5617
 1603SOL    HW2 4960   3.689   0.345   1.372 -1.0968 -0.1466 -0.4486
 1604SOL     OW 4961   4.772   3.093   2.245  0.0402 -0.2060  0.1394
 1604SOL    HW1 4962   4.841   3.081   2.174  0.5468 -0.9916  0.7486
 1604SOL    HW2 4963   4.681   3.077   2.207  0.0214  2.1876 -1.0201
 1605SOL     OW 4964   0.166   1.239   4.436 -0.0259 -0.8972 -0.0654
 1605SOL    HW1 4965   0.067   1.251   4.440 -0.2014 -2.3002  0.7364
 1605SOL    HW2 4966   0.199   1.204   4.524  1.2256 -0.2006 -0.2353
 1606SOL     OW 4967   4.055   4.990   3.933  0.3445  0.0977  0.1301
 1606SOL    HW1 4968   4.023   4.926   3.863 -0.1844  1.2381 -0.7019
 1606SOL    HW2 4969   4.008   4.971   4.019 -0.1396 -0.3371 -0.2226
 1607SOL     OW 4970   5.052   2.035   4.989 -0.2909  0.3316 -0.1655
 1607SOL    HW1 4971   5.152   2.040   4.986 -0.1975 -1.3069 -0.4747
 1607SOL    HW2 4972   5.015   2.047   4.897 -0.2504 -0.9356 -0.3644
 1608SOL     OW 4973   1.131   0.724   2.859  1.0456  0.0301 -0.3610
 1608SOL    HW1 4974   1.132   0.744   2.957 -1.9722  3.4001 -0.8351
 1608SOL    HW2 4975   1.194   0.786   2.812  1.0050 -0.2222 -0.7525
 1609SOL     OW 4976   0.978   3.479   0.109 -0.1205 -0.3861  0.2133
 1609SOL    HW1 4977   0.888   3.461   0.148  0.0831 -2.0186  0.0000
 1609SOL    HW2 4978   1.013   3.396   0.065  1.2754  0.3565 -0.1493
 1610SOL     OW 4979   2.393   3.842   1.291  0.3725  0.4957  0.6136
 1610SOL    HW1 4980   2.314   3.781   1.293  1.5925 -1.1572  2.7457
 1610SOL    HW2 4981   2.476   3.788   1.279  1.2899  2.0800 -0.4527
 1611SOL     OW 4982   5.139   1.750   3.320  0.0467  0.4489  0.3652
 1611SOL    HW1 4983   5.127   1.835   3.371 -1.3777  0.1857  0.5110
 1611SOL    HW2 4984   5.182   1.681   3.378  0.0847  0.7025  0.6359
 1612SOL     OW 4985   4.030   3.370   1.797  0.6494  0.7524 -0.0803
 1612SOL    HW1 4986   4.001   3.278   1.770 -0.3735  0.7377  0.9713
 1612SOL    HW2 4987   4.129   3.378   1.788  0.9171 -0.8713  0.9912
 1613SOL     OW 4988   1.664   1.718   0.585  0.0610 -0.0059 -0.4074
 1613SOL    HW1 4989   1.652   1.696   0.682 -0.6045 -2.0765 -0.8924
 1613SOL    HW2 4990   1.728   1.653   0.544 -0.9062 -0.1926 -1.6827
 1614SOL     OW 4991   0.084   0.857   2.217  0.2337 -0.4531 -0.4330
 1614SOL    HW1 4992   0.059   0.942   2.172  0.8892 -0.0835 -0.1161
 1614SOL    HW2 4993   0.004   0.817   2.260 -0.3449 -0.6517 -1.6477
 1615SOL     OW 4994   4.911   4.046   4.619  0.2038 -0.0169 -0.5486
 1615SOL    HW1 4995   4.856   3.986   4.561  0.5744 -1.6225  0.6541
 1615SOL    HW2 4996   4.869   4.052   4.710 -0.1563  2.1155 -0.8027
 1616SOL     OW 4997   2.565   3.160   4.186  0.7313  0.5365 -0.1942
 1616SOL    HW1 4998   2.531   3.121   4.271 -0.6231  0.8390 -0.5628
 1616SOL    HW2 4999   2.655   3.122   4.165  0.0872 -1.3429  0.1745
 1617SOL     OW 5000   2.407   2.410   1.525  0.6356 -0.2482 -0.4533
 1617SOL    HW1 5001   2.440   2.466   1.449 -1.7763  0.1452 -1.3079
 1617SOL    HW2 5002   2.308   2.422   1.535  0.4571 -2.3439  1.0440
 1618SOL     OW 5003   2.309   0.201   0.489 -0.3319  0.2375  0.3611
 1618SOL    HW1 5004   2.280   0.119   0.539  1.0187  0.0059  0.7987
 1618SOL    HW2 5005   2.354   0.174   0.404  2.0622  0.3809  1.5068
 1619SOL     OW 5006   0.432   1.605   0.983  0.6027 -0.3657  0.3001
 1619SOL    HW1 5007   0.461   1.687   0.932  0.3795 -0.1521  0.5114
 1619SOL    HW2 5008   0.351   1.627   1.037  1.9109 -0.0611  2.2219
 1620SOL     OW 5009   0.940   3.647   0.531 -0.8666 -0.0765 -0.0448
 1620SOL    HW1 5010   1.030   3.679   0.502 -0.6356 -0.9267 -0.3119
 1620SOL    HW2 5011   0.873   3.720   0.519 -0.2546  0.4944 -0.0544
 1621SOL     OW 5012   0.503   4.582   3.008  0.3541 -0.4217 -0.7913
 1621SOL    HW1 5013   0.507   4.616   3.102 -2.2509 -1.5871 -0.1371
 1621SOL    HW2 5014   0.503   4.659   2.944  0.2233  0.5124  0.3006
 1622SOL     OW 5015   0.537   1.223   2.630 -0.3761 -0.2395  0.3998
 1622SOL    HW1 5016   0.499   1.194   2.543  0.1720 -0.8872  0.3644
 1622SOL    HW2 5017   0.547   1.143   2.691  1.0754 -0.1377  0.3325
 1623SOL     OW 5018   2.856   0.198   3.584 -0.2281  0.2459 -0.0450
 1623SOL    HW1 5019   2.850   0.244   3.496  0.6276  1.3078  0.4240
 1623SOL    HW2 5020   2.838   0.100   3.572 -1.3494  0.5633 -1.1825
 1624SOL     OW 5021   2.942   4.445   1.941 -0.4991 -0.3469 -0.4525
 1624SOL    HW1 5022   3.017   4.506   1.964 -1.9936  1.8206 -0.9931
 1624SOL    HW2 5023   2.977   4.365   1.893  1.4687  0.4089 -0.3576
 1625SOL     OW 5024   3.070   2.956   0.998  0.8329 -0.0484 -0.4017
 1625SOL    HW1 5025   3.153   3.008   0.983  0.1942  1.5277  1.1941
 1625SOL    HW2 5026   2.997   2.991   0.939  0.2859  1.2312  0.9796
 1626SOL     OW 5027   2.325   4.230   1.949 -0.4517  0.0638  0.7711
 1626SOL    HW1 5028   2.275   4.150   1.916  0.3534  0.4734 -1.6174
 1626SOL    HW2 5029   2.405   4.246   1.891  0.7792  1.2105  2.6486
 1627SOL     OW 5030   2.856   4.735   1.082 -0.3946 -0.3513  0.1701
 1627SOL    HW1 5031   2.881   4.667   1.151  0.2125  0.8418  1.1705
 1627SOL    HW2 5032   2.761   4.764   1.098 -0.8726 -1.3764 -0.6473
 1628SOL     OW 5033   5.111   3.468   0.629  0.1038 -0.1089  0.2996
 1628SOL    HW1 5034   5.040   3.461   0.559  1.4482  0.3201 -1.1527
 1628SOL    HW2 5035   5.151   3.560   0.626  0.1471 -0.0577  1.7026
 1629SOL     OW 5036   4.001   0.210   2.182  0.2992  0.2183  0.2946
 1629SOL    HW1 5037   4.035   0.298   2.215 -0.3672  0.6307 -0.0905
 1629SOL    HW2 5038   3.951   0.224   2.096 -1.5315 -0.2248  1.2381
 1630SOL     OW 5039   3.662   2.033   2.466  0.7405 -0.5659 -0.2357
 1630SOL    HW1 5040   3.714   2.103   2.416 -1.4688  0.9483 -0.5410
 1630SOL    HW2 5041   3.697   1.943   2.442  2.9727  0.3435 -0.6751
 1631SOL     OW 5042   1.958   2.163   0.537 -0.4378  0.4814 -0.1784
 1631SOL    HW1 5043   2.019   2.236   0.569 -0.6203  0.5332  0.0488
 1631SOL    HW2 5044   1.944   2.096   0.611  0.8721 -0.5481 -0.8138
 1632SOL     OW 5045   3.363   2.510   1.974  0.8642 -0.1165 -0.0915
 1632SOL    HW1 5046   3.377   2.423   1.927 -0.6629  0.3120 -1.4331
 1632SOL    HW2 5047   3.325   2.493   2.065  1.4692 -0.8778  0.0281
 1633SOL     OW 5048   0.367   2.199   3.982  0.2442  0.5997  0.1421
 1633SOL    HW1 5049   0.293   2.132   3.972  0.6933  0.1616 -0.2724
 1633SOL    HW2 5050   0.426   2.172   4.057  0.0002  0.9364  0.4563
 1634SOL     OW 5051   1.816   3.168   1.548  0.4391 -0.2033 -0.2385
 1634SOL    HW1 5052   1.878   3.243   1.572  0.1411 -0.0810  0.1694
 1634SOL    HW2 5053   1.868   3.091   1.512  0.9185 -0.4059  0.8482
 1635SOL     OW 5054   4.257   2.164   1.824  0.7969 -0.1016 -0.2639
 1635SOL    HW1 5055   4.246   2.262   1.841  1.4344 -0.4235  2.4972
 1635SOL    HW2 5056   4.348   2.135   1.851  0.6794 -1.4678 -1.1973
 1636SOL     OW 5057   0.870   4.125   2.698 -0.3534 -0.1834  0.1233
 1636SOL    HW1 5058   0.836   4.036   2.670  0.0013 -0.2154 -0.2069
 1636SOL    HW2 5059   0.806   4.166   2.764 -0.6877 -0.5293  0.0157
 1637SOL     OW 5060   2.687   0.819   0.569 -0.5146 -0.5759 -0.2525
 1637SOL    HW1 5061   2.646   0.815   0.478  0.2713 -0.5373 -0.6142
 1637SOL    HW2 5062   2.650   0.745   0.625 -2.0018  0.1913 -0.1638
 1638SOL     OW 5063   3.171   4.964   4.022 -0.2911 -0.0377 -0.4740
 1638SOL    HW1 5064   3.247   5.029   4.029 -0.4600  0.0490  0.8426
 1638SOL    HW2 5065   3.101   5.001   3.960  0.4569  0.1584 -1.2149
 1639SOL     OW 5066   2.515   4.849   3.304  1.2330 -0.8707  0.8188
 1639SOL    HW1 5067   2.550   4.871   3.396 -0.6590  0.7168  1.2224
 1639SOL    HW2 5068   2.445   4.778   3.312  2.8050 -2.5769  0.2417
 1640SOL     OW 5069   2.567   3.173   2.240 -0.7647  0.1763  0.1715
 1640SOL    HW1 5070   2.567   3.267   2.206 -0.9935  0.0304 -0.2416
 1640SOL    HW2 5071   2.576   3.173   2.339  3.7741  0.5333 -0.0279
 1641SOL     OW 5072   1.520   5.018   5.094  0.7888 -0.2558 -0.0918
 1641SOL    HW1 5073   1.509   4.919   5.107  2.2296 -0.2706  1.5104
 1641SOL    HW2 5074   1.446   5.066   5.139  0.7510 -0.5867  0.2053
 1642SOL     OW 5075   3.131   3.329   0.354 -1.0466 -0.4878 -0.6874
 1642SOL    HW1 5076   3.178   3.249   0.390  1.5195  0.8218 -0.8505
 1642SOL    HW2 5077   3.162   3.411   0.403 -0.9808  0.7731 -2.6842
 1643SOL     OW 5078   5.057   1.808   2.138 -0.1256  0.0963  0.4707
 1643SOL    HW1 5079   4.977   1.749   2.141 -0.0547  0.0269  1.2910
 1643SOL    HW2 5080   5.066   1.857   2.225  0.2003  0.8007  0.0556
 1644SOL     OW 5081   1.433   1.799   3.873 -0.4313  0.0668 -0.0801
 1644SOL    HW1 5082   1.488   1.882   3.882 -2.0380  1.1301  0.3736
 1644SOL    HW2 5083   1.361   1.799   3.942  0.4877 -2.5364  1.0156
 1645SOL     OW 5084   2.621   1.325   4.626 -0.5695 -0.4736  0.2052
 1645SOL    HW1 5085   2.610   1.353   4.721  2.9761  1.4500  0.1973
 1645SOL    HW2 5086   2.557   1.378   4.568 -1.5167 -0.3878  1.2968
 1646SOL     OW 5087   3.709   3.784   0.133  0.0230  0.0816  0.3060
 1646SOL    HW1 5088   3.656   3.736   0.062 -0.3091 -0.6631  1.0452
 1646SOL    HW2 5089   3.777   3.723   0.172  0.8129  0.7593  0.0237
 1647SOL     OW 5090   1.998   4.281   3.421  0.1598  0.0309  0.2308
 1647SOL    HW1 5091   1.919   4.340   3.440 -0.2012 -0.2763 -0.3142
 1647SOL    HW2 5092   2.043   4.258   3.508 -0.8767 -0.5244  0.6322
 1648SOL     OW 5093   0.447   1.129   1.498  0.1519 -0.7752 -0.0971
 1648SOL    HW1 5094   0.356   1.170   1.500  0.4487  0.0912 -2.1907
 1648SOL    HW2 5095   0.515   1.199   1.476  1.1642 -1.6452  0.2054
 1649SOL     OW 5096   3.118   1.966   2.383  0.7000 -0.1916 -0.1189
 1649SOL    HW1 5097   3.105   1.867   2.376 -0.7129 -0.0823  0.4604
 1649SOL    HW2 5098   3.144   2.003   2.294  0.3915 -0.9824 -0.5485
 1650SOL     OW 5099   3.529   2.088   0.058  0.3938  0.1736 -0.4022
 1650SOL    HW1 5100   3.590   2.042   0.124 -1.9587 -0.8040  1.2440
 1650SOL    HW2 5101   3.547   2.186   0.060 -0.5720  0.4184  2.9702
 1651SOL     OW 5102   3.541   4.379   3.204  0.2862  0.4379  0.8580
 1651SOL    HW1 5103   3.595   4.413   3.127  1.3273  0.4232  1.5593
 1651SOL    HW2 5104   3.473   4.447   3.231 -1.2530 -0.2048 -1.1154
 1652SOL     OW 5105   0.438   5.092   4.476  0.7622  0.0830 -0.3442
 1652SOL    HW1 5106   0.459   5.075   4.379  3.9359 -0.0969  0.2853
 1652SOL    HW2 5107   0.478   5.179   4.504  2.1069 -1.0461  1.3916
 1653SOL     OW 5108   4.388   0.712   3.701  0.4453 -0.0862  0.1029
 1653SOL    HW1 5109   4.441   0.697   3.785 -2.6656  0.7635  2.4107
 1653SOL    HW2 5110   4.445   0.759   3.634  2.1005  2.6491  3.1386
 1654SOL     OW 5111   3.300   1.368   3.509  0.0816 -0.8500  0.0871
 1654SOL    HW1 5112   3.349   1.424   3.443 -1.3696 -1.3971 -1.5143
 1654SOL    HW2 5113   3.251   1.427   3.573  0.4387 -0.3190 -0.1221
 1655SOL     OW 5114   5.026   2.335   0.673  0.0428 -0.0049 -0.4457
 1655SOL    HW1 5115   5.000   2.429   0.692  0.6586  0.0780 -0.0073
 1655SOL    HW2 5116   5.066   2.294   0.755  0.6933 -0.3410 -0.9221
 1656SOL     OW 5117   5.049   4.264   4.678  0.6097 -0.8267 -0.1726
 1656SOL    HW1 5118   4.997   4.181   4.656 -0.4309 -0.2699  0.1261
 1656SOL    HW2 5119   5.145   4.251   4.653  0.2983 -1.8134 -0.9072
 1657SOL     OW 5120   2.976   4.963   0.837 -0.4789  0.2950 -0.2747
 1657SOL    HW1 5121   3.001   4.869   0.861  0.3650  0.4654 -0.4294
 1657SOL    HW2 5122   3.035   5.026   0.887 -3.4131  0.9164  2.7106
 1658SOL     OW 5123   3.348   3.439   0.832 -0.0890 -0.3164  0.2608
 1658SOL    HW1 5124   3.391   3.374   0.769  1.2698  1.0127 -0.2564
 1658SOL    HW2 5125   3.252   3.414   0.846  0.3654 -2.3461  0.0172
 1659SOL     OW 5126   0.122   0.141   1.790  0.0805 -0.0069 -0.2575
 1659SOL    HW1 5127   0.033   0.122   1.748 -0.2989 -0.1934  0.5932
 1659SOL    HW2 5128   0.117   0.121   1.888  0.5998  1.4947  0.0920
 1660SOL     OW 5129   4.592   0.835   4.353  0.0448  0.1738 -0.2311
 1660SOL    HW1 5130   4.536   0.868   4.277  1.1338 -1.8445 -2.0468
 1660SOL    HW2 5131   4.689   0.847   4.330  0.3948 -0.3299  0.9039
 1661SOL     OW 5132   4.288   0.457   3.666 -0.6527 -0.4558 -0.4725
 1661SOL    HW1 5133   4.311   0.555   3.666  1.4295 -0.8835 -1.5827
 1661SOL    HW2 5134   4.327   0.414   3.584 -2.0728 -2.1211 -0.3298
 1662SOL     OW 5135   1.083   4.826   3.918 -0.0351 -0.1202  0.6367
 1662SOL    HW1 5136   1.043   4.769   3.847 -1.0274  4.3871 -2.8898
 1662SOL    HW2 5137   1.177   4.849   3.893  0.1731  0.1971  1.6816
 1663SOL     OW 5138   1.319   2.371   4.557 -0.3936 -0.0746 -0.0125
 1663SOL    HW1 5139   1.345   2.451   4.613 -2.6312  0.6578  0.0917
 1663SOL    HW2 5140   1.320   2.289   4.615  0.7402  0.0487  0.1813
 1664SOL     OW 5141   3.871   1.628   1.610  0.7619  0.4162 -0.3689
 1664SOL    HW1 5142   3.791   1.608   1.554  1.4142  0.8999 -1.4935
 1664SOL    HW2 5143   3.945   1.564   1.588  0.2288 -1.0500  1.7667
 1665SOL     OW 5144   0.847   2.521   4.279  0.1962  0.5966 -0.0479
 1665SOL    HW1 5145   0.846   2.621   4.280 -0.7208  0.5968  0.8483
 1665SOL    HW2 5146   0.773   2.486   4.336  0.3040 -0.6058 -0.6031
 1666SOL     OW 5147   0.559   2.414   2.889 -0.2171  0.0390  0.1804
 1666SOL    HW1 5148   0.551   2.440   2.793 -3.9885 -0.6707  0.1675
 1666SOL    HW2 5149   0.596   2.321   2.895  1.7876  0.7336 -0.3838
 1667SOL     OW 5150   4.510   3.975   1.737 -0.1046  0.6615  0.3456
 1667SOL    HW1 5151   4.429   4.012   1.691  1.5629  3.0618 -0.8684
 1667SOL    HW2 5152   4.562   3.918   1.672  0.5926  1.4140  0.2321
 1668SOL     OW 5153   0.605   3.325   5.132 -0.1688  0.4158 -0.3624
 1668SOL    HW1 5154   0.605   3.282   5.223  0.0077  1.3250  0.0751
 1668SOL    HW2 5155   0.613   3.424   5.142  0.7116  0.4634 -1.4056
 1669SOL     OW 5156   1.024   0.720   1.652 -0.0449 -0.3734 -0.3092
 1669SOL    HW1 5157   1.116   0.758   1.655 -0.7735  1.4511  0.6072
 1669SOL    HW2 5158   0.975   0.758   1.573 -0.9925  1.2699  0.9795
 1670SOL     OW 5159   3.739   1.347   1.419  0.2708 -0.2495  0.1875
 1670SOL    HW1 5160   3.755   1.445   1.402  0.4941 -0.1443  0.9821
 1670SOL    HW2 5161   3.733   1.299   1.331  1.3629  0.2895 -0.2056
 1671SOL     OW 5162   3.042   2.093   0.834 -0.0592  0.2387 -0.0998
 1671SOL    HW1 5163   3.089   2.162   0.779  0.7421  0.0911  0.3861
 1671SOL    HW2 5164   2.947   2.085   0.803  0.4590 -0.1026 -1.7003
 1672SOL     OW 5165   3.337   4.566   3.286 -0.4713 -0.2833 -0.3213
 1672SOL    HW1 5166   3.285   4.519   3.357  1.2876 -2.2609 -0.2503
 1672SOL    HW2 5167   3.390   4.640   3.327  0.4472 -1.3394  0.4572
 1673SOL     OW 5168   0.827   1.814   2.104  0.1987  0.3873  0.0536
 1673SOL    HW1 5169   0.895   1.746   2.075  1.2891  2.2055 -2.0020
 1673SOL    HW2 5170   0.741   1.798   2.055  0.6402  0.8075 -0.8796
 1674SOL     OW 5171   2.483   1.736   0.177  0.0129  0.3503  0.3506
 1674SOL    HW1 5172   2.483   1.687   0.264  0.7900 -0.3793 -0.0375
 1674SOL    HW2 5173   2.420   1.813   0.182 -0.7888 -0.3290  1.1891
 1675SOL     OW 5174   0.869   0.042   4.422  0.3420 -0.3974  0.7803
 1675SOL    HW1 5175   0.843  -0.050   4.392 -0.5185  0.2189 -0.4744
 1675SOL    HW2 5176   0.946   0.074   4.367  0.1432 -0.0717  0.6943
 1676SOL     OW 5177   3.648   4.674   3.387  0.3421 -0.5822 -0.2093
 1676SOL    HW1 5178   3.673   4.653   3.292  0.7306 -0.5066 -0.1266
 1676SOL    HW2 5179   3.654   4.772   3.402  0.2039 -0.5861 -0.1273
 1677SOL     OW 5180   4.739   0.348   2.800  0.0461 -0.5795 -0.4038
 1677SOL    HW1 5181   4.663   0.300   2.844 -1.3077  0.6070 -1.3539
 1677SOL    HW2 5182   4.803   0.281   2.762  0.3508 -1.6167  1.7806
 1678SOL     OW 5183   3.290   0.058   2.700  0.1547 -0.0465 -0.3854
 1678SOL    HW1 5184   3.217   0.019   2.643  0.7561  1.2635 -2.1631
 1678SOL    HW2 5185   3.287   0.158   2.692  2.2058  0.0372 -0.6118
 1679SOL     OW 5186   1.224   3.139   3.919 -0.5368 -0.8207 -0.0382
 1679SOL    HW1 5187   1.201   3.232   3.890 -0.0649 -0.2437  1.3888
 1679SOL    HW2 5188   1.186   3.074   3.853 -2.4226  0.2939 -0.1374
 1680SOL     OW 5189   3.583   2.730   5.035  0.3241 -0.1968  0.1676
 1680SOL    HW1 5190   3.614   2.823   5.018  1.1334 -0.8869 -2.6131
 1680SOL    HW2 5191   3.625   2.696   5.120  0.3270  1.7837  1.0082
 1681SOL     OW 5192   4.221   2.622   4.193 -0.0118  0.0204  0.5272
 1681SOL    HW1 5193   4.129   2.597   4.162 -0.0979  0.0793  0.7305
 1681SOL    HW2 5194   4.285   2.614   4.117  0.1447 -1.7707  0.8217
 1682SOL     OW 5195   1.527   3.029   0.825 -0.1455  0.1504 -0.2266
 1682SOL    HW1 5196   1.480   2.946   0.794 -0.3579  0.0375  0.3851
 1682SOL    HW2 5197   1.597   3.004   0.892  0.3081  0.3902 -0.6076
 1683SOL     OW 5198   1.962   3.612   3.861  0.2266  0.0114  0.0001
 1683SOL    HW1 5199   2.041   3.673   3.861  1.7906 -1.8824  1.0554
 1683SOL    HW2 5200   1.907   3.627   3.779  1.7201  1.3300 -0.8014
 1684SOL     OW 5201   0.694   0.782   0.783  0.2762  0.8026  0.2806
 1684SOL    HW1 5202   0.761   0.763   0.854  1.0046 -0.4703 -0.6953
 1684SOL    HW2 5203   0.738   0.781   0.694 -1.1609 -1.0982 -0.4854
 1685SOL     OW 5204   2.630   4.968   3.971  0.0193 -0.0657 -0.0649
 1685SOL    HW1 5205   2.704   4.903   3.988  1.8957  1.5174 -1.6253
 1685SOL    HW2 5206   2.548   4.919   3.942  0.2795 -1.8973  2.0796
 1686SOL     OW 5207   2.725   4.600   4.649  0.6107  0.0178  0.0351
 1686SOL    HW1 5208   2.800   4.535   4.636 -0.0140 -0.8101  0.4689
 1686SOL    HW2 5209   2.742   4.681   4.593  1.5840 -0.3561 -0.2460
 1687SOL     OW 5210   4.550   3.216   0.417 -0.2719  0.0815  0.1546
 1687SOL    HW1 5211   4.598   3.165   0.488 -0.5427  0.8739  0.9292
 1687SOL    HW2 5212   4.477   3.270   0.458  0.8852  2.1971 -0.4053
 1688SOL     OW 5213   0.517   2.628   0.989  0.5808 -0.4171 -0.2682
 1688SOL    HW1 5214   0.617   2.623   0.983  0.5735 -0.9926  0.0037
 1688SOL    HW2 5215   0.488   2.723   0.990  1.0513 -0.2421 -1.5924
 1689SOL     OW 5216   4.936   5.000   1.899  0.0669  0.1581 -0.1693
 1689SOL    HW1 5217   4.880   5.032   1.822 -0.6800 -0.8761 -0.0708
 1689SOL    HW2 5218   4.910   5.050   1.982  1.1333  1.5464 -0.6276
 1690SOL     OW 5219   1.437   1.585   3.704 -0.4526 -0.2610  0.0410
 1690SOL    HW1 5220   1.372   1.517   3.736  0.1178 -0.7771  0.1244
 1690SOL    HW2 5221   1.433   1.666   3.762 -0.7849 -0.4197  0.2402
 1691SOL     OW 5222   0.981   2.923   0.785  0.0425  0.5447  0.1532
 1691SOL    HW1 5223   0.975   2.828   0.756 -1.2293  0.6869 -0.1373
 1691SOL    HW2 5224   1.019   2.928   0.878  0.1812 -0.2431  0.1422
 1692SOL     OW 5225   4.357   0.269   3.849 -0.0912  0.4881 -0.0796
 1692SOL    HW1 5226   4.335   0.336   3.778 -0.3637  0.4599 -0.0228
 1692SOL    HW2 5227   4.276   0.253   3.905 -0.9363 -1.9735 -1.8069
 1693SOL     OW 5228   2.530   3.747   2.714  0.1222 -0.1893  0.8531
 1693SOL    HW1 5229   2.507   3.653   2.741  1.3686  0.0653  3.0190
 1693SOL    HW2 5230   2.497   3.811   2.783 -0.4983  0.9677 -0.4814
 1694SOL     OW 5231   0.131   0.643   2.665  0.3317 -0.2718 -0.6450
 1694SOL    HW1 5232   0.210   0.666   2.608 -0.0349  0.2242 -0.9751
 1694SOL    HW2 5233   0.057   0.709   2.646  0.0812 -0.3146  0.1527
 1695SOL     OW 5234   3.898   2.000   4.042  0.0400 -0.3417  0.0109
 1695SOL    HW1 5235   3.844   2.076   4.079  1.2998  1.0490 -0.8452
 1695SOL    HW2 5236   3.952   2.033   3.965  0.3964 -2.2274 -0.5939
 1696SOL     OW 5237   5.054   4.623   1.991 -0.0661 -0.2661  0.2914
 1696SOL    HW1 5238   4.965   4.591   2.024 -1.2505  1.6521 -0.8586
 1696SOL    HW2 5239   5.102   4.547   1.946 -0.5278 -1.6525  2.0276
 1697SOL     OW 5240   2.124   0.550   0.210 -0.0303 -0.0949 -0.5011
 1697SOL    HW1 5241   2.089   0.630   0.258  0.4551 -1.6830  2.7171
 1697SOL    HW2 5242   2.059   0.475   0.217  1.3754 -1.2825  0.3816
 1698SOL     OW 5243   1.454   3.424   2.299  0.7851 -0.1104 -0.8625
 1698SOL    HW1 5244   1.439   3.514   2.340  0.5783 -1.0553  1.3238
 1698SOL    HW2 5245   1.369   3.370   2.304  1.0666 -0.6422 -1.5894
 1699SOL     OW 5246   1.181   3.498   1.266  0.7087 -0.0619  0.1124
 1699SOL    HW1 5247   1.231   3.414   1.284  0.7322 -0.4629 -1.6581
 1699SOL    HW2 5248   1.246   3.572   1.246  0.6537 -0.2810 -0.9414
 1700SOL     OW 5249   4.179   1.740   0.183  0.1037 -0.2057 -0.0635
 1700SOL    HW1 5250   4.251   1.795   0.139 -0.7488  0.9045 -0.0959
 1700SOL    HW2 5251   4.205   1.643   0.178  0.7227  0.0058 -1.7262
 1701SOL     OW 5252   0.151   2.415   1.150 -0.0292 -0.1489  0.5843
 1701SOL    HW1 5253   0.236   2.459   1.178  0.0418 -0.1476  0.3696
 1701SOL    HW2 5254   0.081   2.430   1.220  0.0085  0.2624  0.5397
 1702SOL     OW 5255   1.997   4.940   2.822  0.5631 -0.1940 -0.5945
 1702SOL    HW1 5256   1.933   4.942   2.746  0.5018  0.2353 -0.5329
 1702SOL    HW2 5257   2.056   4.859   2.814  1.0758  0.2540 -1.5182
 1703SOL     OW 5258   1.989   3.609   2.594 -0.2540 -0.0667 -0.3522
 1703SOL    HW1 5259   1.957   3.522   2.556  0.2067 -0.5579  0.3834
 1703SOL    HW2 5260   1.944   3.626   2.681 -0.0361  0.2391 -0.2974
 1704SOL     OW 5261   3.360   2.955   1.943  0.4145 -0.3910  0.3904
 1704SOL    HW1 5262   3.386   3.034   1.998  0.1514 -0.3691  0.4834
 1704SOL    HW2 5263   3.433   2.934   1.878  0.0012  0.6307 -0.4305
 1705SOL     OW 5264   2.122   4.216   3.904 -0.7808  0.7299  0.5762
 1705SOL    HW1 5265   2.128   4.196   4.002  0.0728  0.2867  0.4438
 1705SOL    HW2 5266   2.212   4.204   3.863 -0.7902  2.4120  0.0122
 1706SOL     OW 5267   2.773   3.218   1.157  0.0745 -0.3936  0.4109
 1706SOL    HW1 5268   2.677   3.231   1.132  0.0071 -0.0201  0.8429
 1706SOL    HW2 5269   2.778   3.160   1.238  0.0297  1.8156  2.1018
 1707SOL     OW 5270   3.263   5.150   0.297 -0.2714  0.1244 -0.2556
 1707SOL    HW1 5271   3.257   5.148   0.197 -1.6872  0.0994 -0.1838
 1707SOL    HW2 5272   3.219   5.068   0.334 -0.3150  0.4441  0.4102
 1708SOL     OW 5273   3.211   0.490   2.845  0.3468  0.5131  0.2453
 1708SOL    HW1 5274   3.152   0.487   2.926  1.4862 -0.9705  1.0690
 1708SOL    HW2 5275   3.306   0.502   2.874  0.5437  2.2871 -1.0308
 1709SOL     OW 5276   2.999   4.623   1.653  0.3001 -0.2105 -0.3118
 1709SOL    HW1 5277   2.938   4.543   1.650  1.2540 -0.9619 -0.2911
 1709SOL    HW2 5278   3.015   4.656   1.560  0.8912 -0.8304 -0.4377
 1710SOL     OW 5279   1.135   4.927   2.509 -0.0779 -0.0812 -0.2051
 1710SOL    HW1 5280   1.088   5.010   2.542  0.4021  0.1394 -0.0758
 1710SOL    HW2 5281   1.207   4.953   2.445  1.3973 -0.2472  1.3501
 1711SOL     OW 5282   0.717   2.932   0.536  0.3911  0.2072 -0.2351
 1711SOL    HW1 5283   0.630   2.883   0.539  0.9060 -0.7276  0.1244
 1711SOL    HW2 5284   0.715   3.009   0.600  1.1634 -2.1730  2.9369
 1712SOL     OW 5285   3.532   4.436   4.117 -0.1810 -1.1874 -0.6871
 1712SOL    HW1 5286   3.448   4.459   4.067 -0.5865 -0.4524  0.2906
 1712SOL    HW2 5287   3.551   4.508   4.184  1.3113 -1.2764 -0.9786
 1713SOL     OW 5288   1.728   0.441   4.413  0.5907  0.2598 -0.1569
 1713SOL    HW1 5289   1.675   0.522   4.386  0.5208  0.5706  0.8651
 1713SOL    HW2 5290   1.684   0.398   4.491  0.9619 -0.4257 -0.3246
 1714SOL     OW 5291   2.316   1.715   3.042 -0.6760 -0.0581  0.0207
 1714SOL    HW1 5292   2.319   1.624   3.084 -1.2080  0.1216  0.4560
 1714SOL    HW2 5293   2.252   1.714   2.966 -0.5441 -0.0940 -0.0905
 1715SOL     OW 5294   3.028   1.324   2.253  0.2404  0.5673 -0.1380
 1715SOL    HW1 5295   2.935   1.330   2.289  0.4273  0.0491  0.4491
 1715SOL    HW2 5296   3.044   1.401   2.191 -1.2819 -0.5061 -1.9508
 1716SOL     OW 5297   3.748   5.038   2.936  0.1346  0.4766  0.3282
 1716SOL    HW1 5298   3.651   5.029   2.912  0.3002 -1.3002  0.2038
 1716SOL    HW2 5299   3.790   4.948   2.938  2.2904  1.3434 -1.6560
 1717SOL     OW 5300   1.240   0.090   4.443  0.3841 -0.4858 -0.0236
 1717SOL    HW1 5301   1.188   0.082   4.358  1.2915 -1.2430 -0.5184
 1717SOL    HW2 5302   1.178   0.082   4.521 -0.0532 -3.1740 -0.5787
 1718SOL     OW 5303   1.787   1.842   2.517  0.0839  0.3794 -0.0084
 1718SOL    HW1 5304   1.765   1.926   2.567 -1.0913  1.9659 -2.8959
 1718SOL    HW2 5305   1.703   1.800   2.483  0.8302  0.1592 -1.7227
 1719SOL     OW 5306   2.819   2.831   4.858  0.2720  0.3636 -0.7754
 1719SOL    HW1 5307   2.816   2.901   4.786 -0.9791 -0.0202 -1.1306
 1719SOL    HW2 5308   2.905   2.838   4.908  1.8267 -0.2066 -3.1716
 1720SOL     OW 5309   4.127   3.524   0.141  0.1645 -0.5375 -0.8223
 1720SOL    HW1 5310   4.198   3.583   0.180 -1.2606  0.7423 -0.0623
 1720SOL    HW2 5311   4.147   3.429   0.163  1.0324 -0.1057  0.3751
 1721SOL     OW 5312   1.083   3.734   0.157 -0.0773 -0.3149 -0.9412
 1721SOL    HW1 5313   1.057   3.638   0.156 -1.6679  0.0777 -0.4294
 1721SOL    HW2 5314   1.112   3.760   0.249 -2.0446  0.2446 -0.4229
 1722SOL     OW 5315   3.316   2.721   1.803  0.2492  0.0567 -0.3668
 1722SOL    HW1 5316   3.327   2.653   1.875  0.5548  0.2663 -0.2154
 1722SOL    HW2 5317   3.321   2.813   1.843  0.7487  0.1763 -0.7014
 1723SOL     OW 5318   3.168   2.810   0.755 -0.0195 -0.2651 -0.0964
 1723SOL    HW1 5319   3.111   2.871   0.809  0.5782  1.6364 -1.5186
 1723SOL    HW2 5320   3.260   2.807   0.793 -0.4538 -1.5992  0.9117
 1724SOL     OW 5321   1.876   4.253   1.913 -0.0533 -0.5921 -0.3643
 1724SOL    HW1 5322   1.935   4.297   1.981 -0.0082 -2.3774  0.8332
 1724SOL    HW2 5323   1.780   4.265   1.938 -0.0478 -0.9624 -0.1535
 1725SOL     OW 5324   3.283   3.097   0.896  0.0558 -0.2868  0.3762
 1725SOL    HW1 5325   3.356   3.100   0.964  0.1390 -0.5916  0.3001
 1725SOL    HW2 5326   3.231   3.183   0.899  0.9999  0.3233 -0.2079
 1726SOL     OW 5327   3.672   2.936   0.095 -0.4433 -0.7220  0.1082
 1726SOL    HW1 5328   3.665   2.971   0.001 -0.0808 -0.9186  0.0068
 1726SOL    HW2 5329   3.584   2.898   0.123 -0.2546 -1.7044 -0.5676
 1727SOL     OW 5330   4.515   2.720   1.549  0.1738  0.4021 -0.0351
 1727SOL    HW1 5331   4.540   2.654   1.479  0.0161 -1.5060  1.6103
 1727SOL    HW2 5332   4.590   2.730   1.614  0.7754  3.0163 -1.0306
 1728SOL     OW 5333   1.756   2.936   0.062  0.2430 -0.0042 -0.2426
 1728SOL    HW1 5334   1.799   2.933  -0.028 -0.0187 -1.6709 -0.3439
 1728SOL    HW2 5335   1.774   2.850   0.110  0.0319  0.7036  1.1374
 1729SOL     OW 5336   3.575   3.127   3.143  0.6748 -0.1068 -0.2005
 1729SOL    HW1 5337   3.600   3.031   3.145  1.5224  0.1044  0.0375
 1729SOL    HW2 5338   3.601   3.169   3.230 -1.7163 -0.1420  0.5969
 1730SOL     OW 5339   2.385   0.605   1.094 -0.1769 -0.2565 -0.3726
 1730SOL    HW1 5340   2.304   0.628   1.148 -0.5098 -0.5002 -0.7619
 1730SOL    HW2 5341   2.371   0.518   1.047 -0.0977  0.1890 -1.2459
 1731SOL     OW 5342   5.114   1.516   0.833 -1.2842 -0.2237 -0.5583
 1731SOL    HW1 5343   5.198   1.527   0.779 -0.4318  0.4993  0.8470
 1731SOL    HW2 5344   5.052   1.454   0.786  0.5108 -1.6717 -1.1156
 1732SOL     OW 5345   2.971   2.592   3.527 -0.4658 -0.9303  0.3639
 1732SOL    HW1 5346   2.970   2.667   3.593 -0.8907 -0.0415 -0.6402
 1732SOL    HW2 5347   2.909   2.520   3.558 -0.9052 -0.3816  0.7770
 1733SOL     OW 5348   4.124   4.220   5.111  0.1540 -0.4803 -0.2976
 1733SOL    HW1 5349   4.121   4.124   5.084  0.5049 -0.2754 -1.0999
 1733SOL    HW2 5350   4.070   4.233   5.194 -0.2421 -1.2943 -0.4169
 1734SOL     OW 5351   0.571   1.175   3.517  0.4814  0.2769 -0.5822
 1734SOL    HW1 5352   0.665   1.147   3.499  0.4114 -0.5417  0.2835
 1734SOL    HW2 5353   0.530   1.209   3.432  1.7812  1.3629 -0.8105
 1735SOL     OW 5354   1.358   1.003   1.220 -0.2791 -0.0243 -0.5185
 1735SOL    HW1 5355   1.334   0.975   1.127  0.9922  0.0903 -0.9056
 1735SOL    HW2 5356   1.457   1.018   1.226  0.0980 -2.6269  1.5310
 1736SOL     OW 5357   2.467   2.644   2.722  0.2537  0.3200  0.3917
 1736SOL    HW1 5358   2.372   2.666   2.699  0.5491  1.1344 -0.0484
 1736SOL    HW2 5359   2.488   2.551   2.690 -0.7220 -0.3234  1.5007
 1737SOL     OW 5360   3.385   2.154   1.511 -0.0705 -0.2725 -0.2459
 1737SOL    HW1 5361   3.422   2.113   1.594 -1.1175 -0.4861  0.1395
 1737SOL    HW2 5362   3.404   2.252   1.510 -1.5587  0.0800  1.1570
 1738SOL     OW 5363   2.406   0.994   1.313  0.4346 -0.2192  0.0189
 1738SOL    HW1 5364   2.343   0.935   1.363  0.5928 -2.8221 -2.5427
 1738SOL    HW2 5365   2.498   0.956   1.317  1.1812  1.5886  0.7977
 1739SOL     OW 5366   1.454   3.263   4.046  0.1470 -0.2660 -0.4642
 1739SOL    HW1 5367   1.383   3.201   4.015 -1.0317  0.9745 -0.3343
 1739SOL    HW2 5368   1.419   3.357   4.048  1.1025  0.1138  1.6676
 1740SOL     OW 5369   1.931   3.986   1.891  0.0639  0.0936 -0.2235
 1740SOL    HW1 5370   1.945   3.940   1.979 -0.4098 -0.6842 -0.5457
 1740SOL    HW2 5371   1.906   4.081   1.907  1.2583  0.3107  0.4532
 1741SOL     OW 5372   2.827   0.729   4.560 -0.0047  0.3430  0.3515
 1741SOL    HW1 5373   2.782   0.783   4.632 -1.2706  0.3715 -0.4334
 1741SOL    HW2 5374   2.824   0.632   4.584  1.4504  0.4950  1.3166
 1742SOL     OW 5375   3.712   3.226   0.368  0.1368 -0.2105 -0.5449
 1742SOL    HW1 5376   3.672   3.284   0.438 -0.9908  0.4146 -1.6631
 1742SOL    HW2 5377   3.748   3.143   0.410  1.8311  1.2700  1.0982
 1743SOL     OW 5378   3.931   3.450   3.679 -0.2940  0.1785  0.2170
 1743SOL    HW1 5379   4.024   3.421   3.702 -0.1594 -0.5407 -1.1396
 1743SOL    HW2 5380   3.930   3.547   3.657 -0.1153  0.4838  1.4994
 1744SOL     OW 5381   2.663   2.429   2.575 -0.1275  0.1796  0.5162
 1744SOL    HW1 5382   2.595   2.412   2.504 -1.4817 -0.5844  1.9312
 1744SOL    HW2 5383   2.720   2.508   2.549 -3.6999  3.0715  0.7327
 1745SOL     OW 5384   4.779   2.978   1.580 -0.5551 -0.0660 -0.0451
 1745SOL    HW1 5385   4.864   3.026   1.600 -0.4664  0.0790 -0.7526
 1745SOL    HW2 5386   4.713   2.995   1.654 -0.8371  1.9068 -0.6832
 1746SOL     OW 5387   2.372   1.230   0.858  0.5069  0.0710  0.0680
 1746SOL    HW1 5388   2.442   1.165   0.828  1.6559  1.0411  0.5484
 1746SOL    HW2 5389   2.400   1.270   0.945 -2.2665 -2.0135  2.1352
 1747SOL     OW 5390   1.589   2.254   0.078  0.2060 -0.4673 -0.0083
 1747SOL    HW1 5391   1.650   2.189   0.034  0.7741  0.2737 -0.3423
 1747SOL    HW2 5392   1.496   2.242   0.042  0.7261  0.4067 -1.7800
 1748SOL     OW 5393   1.800   2.896   4.355  0.1332  0.0628 -0.2031
 1748SOL    HW1 5394   1.825   2.942   4.270 -0.4828 -2.8059 -2.0570
 1748SOL    HW2 5395   1.701   2.884   4.359  0.2552 -0.8824  0.3120
 1749SOL     OW 5396   0.138   2.059   3.956  0.1615 -0.1266  0.8764
 1749SOL    HW1 5397   0.160   2.051   3.859 -0.7001 -0.0118  0.6589
 1749SOL    HW2 5398   0.098   2.149   3.973 -2.3676 -1.1437  0.7616
 1750SOL     OW 5399   3.895   4.064   0.680  0.7050 -0.3833 -0.3205
 1750SOL    HW1 5400   3.989   4.087   0.655  0.5371  0.7522  0.0406
 1750SOL    HW2 5401   3.881   4.079   0.778  0.1869 -0.6976 -0.3401
 1751SOL     OW 5402   0.882   4.913   4.341  0.1240 -0.3832 -0.1663
 1751SOL    HW1 5403   0.834   4.839   4.294  0.9631 -0.5815 -0.7359
 1751SOL    HW2 5404   0.962   4.876   4.388  0.1085  0.0467  0.2020
 1752SOL     OW 5405   2.285   2.670   5.142 -0.3869  0.4910 -0.0586
 1752SOL    HW1 5406   2.280   2.738   5.216  0.9241 -0.0022  0.5186
 1752SOL    HW2 5407   2.327   2.586   5.177 -0.2778  0.0395 -1.2387
 1753SOL     OW 5408   1.877   3.671   3.150 -0.6335 -0.1155  0.1494
 1753SOL    HW1 5409   1.943   3.713   3.213 -2.3572  1.8449  0.7396
 1753SOL    HW2 5410   1.906   3.577   3.130  0.2809 -0.6768  3.4690
 1754SOL     OW 5411   3.086   1.781   5.052  0.3482 -0.2589  0.7884
 1754SOL    HW1 5412   3.018   1.802   5.123  0.2478  1.4622  0.2174
 1754SOL    HW2 5413   3.068   1.690   5.015 -0.5477 -0.5523  1.8789
 1755SOL     OW 5414   0.014   2.230   1.337 -0.0614 -0.4401 -0.3639
 1755SOL    HW1 5415   0.078   2.155   1.322  1.5878  0.9702 -0.6316
 1755SOL    HW2 5416  -0.043   2.211   1.417  1.9712 -0.9157  1.0209
 1756SOL     OW 5417   2.775   2.505   4.029  0.3906 -0.3893 -0.5700
 1756SOL    HW1 5418   2.721   2.424   4.049 -0.1432  0.3079  0.9415
 1756SOL    HW2 5419   2.715   2.583   4.012  0.8978 -0.2528 -1.9088
 1757SOL     OW 5420   3.989   1.496   1.949  0.3288 -0.5636  0.2126
 1757SOL    HW1 5421   4.062   1.441   1.989  0.0853 -1.2837 -0.3155
 1757SOL    HW2 5422   3.997   1.590   1.981 -0.5912 -1.3177  2.9877
 1758SOL     OW 5423   4.770   4.799   2.549  0.3274 -0.1855 -0.6045
 1758SOL    HW1 5424   4.850   4.740   2.537  0.9911  0.4394  0.5161
 1758SOL    HW2 5425   4.755   4.815   2.646  1.4025  3.0771 -0.8501
 1759SOL     OW 5426   3.943   2.546   4.152  0.1461 -0.4001 -0.0229
 1759SOL    HW1 5427   3.917   2.612   4.082 -0.1442 -1.3808 -0.8593
 1759SOL    HW2 5428   3.875   2.546   4.225 -1.5418 -1.9319 -1.5050
 1760SOL     OW 5429   1.885   3.994   2.833 -0.2279  0.3511  0.7803
 1760SOL    HW1 5430   1.918   4.018   2.742 -1.1341  1.4998  0.7426
 1760SOL    HW2 5431   1.796   3.950   2.826  0.6599 -1.6221  0.9806
 1761SOL     OW 5432   0.963   3.940   3.050 -0.6827 -0.5568  0.0065
 1761SOL    HW1 5433   0.910   3.992   2.983  0.4339 -0.5851 -0.9383
 1761SOL    HW2 5434   0.944   3.974   3.142 -3.7554 -1.8019 -0.0592
 1762SOL     OW 5435   0.476   0.055   4.209  0.6586 -0.1729  0.2988
 1762SOL    HW1 5436   0.425   0.121   4.153 -2.1091 -0.9768  1.6841
 1762SOL    HW2 5437   0.485  -0.030   4.158  0.4392 -0.0796  0.0986
 1763SOL     OW 5438   3.067   1.513   3.001 -0.6483 -0.4170  0.3232
 1763SOL    HW1 5439   3.164   1.490   2.997 -0.9243 -1.8841  1.3370
 1763SOL    HW2 5440   3.037   1.513   3.096 -1.7307 -0.3419 -0.0057
 1764SOL     OW 5441   3.571   3.816   3.900 -0.6415 -0.5966  0.0450
 1764SOL    HW1 5442   3.535   3.906   3.923  0.7576 -0.1541  0.6104
 1764SOL    HW2 5443   3.648   3.826   3.836 -0.3825 -1.3775  0.2248
 1765SOL     OW 5444   1.191   3.741   0.422 -0.0706  0.4104  0.0924
 1765SOL    HW1 5445   1.248   3.686   0.484 -3.0156 -0.0899  2.6067
 1765SOL    HW2 5446   1.231   3.833   0.413  1.0338  0.1593  1.8939
 1766SOL     OW 5447   2.988   4.943   5.144  0.6251 -0.3173  0.3035
 1766SOL    HW1 5448   2.962   5.038   5.159  1.5953 -0.1271  0.8663
 1766SOL    HW2 5449   2.918   4.883   5.183  0.0897  0.1666  0.0858
 1767SOL     OW 5450   3.044   0.927   4.077  0.5972  0.4598 -0.2984
 1767SOL    HW1 5451   2.973   0.998   4.075  0.9213  0.7997  0.1166
 1767SOL    HW2 5452   3.026   0.865   4.153  0.2727  0.0484 -0.7056
 1768SOL     OW 5453   0.359   0.878   2.125  0.2892  0.3211  0.1872
 1768SOL    HW1 5454   0.406   0.802   2.169  0.6485  0.7830  0.6083
 1768SOL    HW2 5455   0.274   0.899   2.174 -0.5846 -0.7628 -0.7962
 1769SOL     OW 5456   1.153   2.992   0.336  0.2447 -0.2213  0.2840
 1769SOL    HW1 5457   1.233   2.948   0.378  0.2575 -0.0583  0.4299
 1769SOL    HW2 5458   1.076   2.929   0.337  0.4654 -0.5036 -0.1644
 1770SOL     OW 5459   1.848   1.280   0.752  0.0286 -0.7116 -0.2754
 1770SOL    HW1 5460   1.820   1.303   0.845 -0.6637 -1.5144 -0.2761
 1770SOL    HW2 5461   1.945   1.256   0.751  0.1316 -0.3232  0.1639
 1771SOL     OW 5462   3.937   2.452   1.393  0.1890  0.4373  0.2238
 1771SOL    HW1 5463   3.991   2.404   1.462  0.8430  1.7356  0.6502
 1771SOL    HW2 5464   3.996   2.477   1.316 -0.2076  0.2701 -0.1334
 1772SOL     OW 5465   4.495   1.993   4.995  0.5003 -0.0373  0.1965
 1772SOL    HW1 5466   4.570   2.010   5.059  0.7369 -1.1681  0.2290
 1772SOL    HW2 5467   4.516   1.914   4.938 -0.6156 -0.2935  0.1193
 1773SOL     OW 5468   4.839   4.275   5.123  0.2240 -0.2114 -0.5720
 1773SOL    HW1 5469   4.861   4.186   5.163  1.0258 -0.6730 -1.9543
 1773SOL    HW2 5470   4.751   4.270   5.077  0.4035 -0.3922 -0.9035
 1774SOL     OW 5471   1.748   2.274   2.740 -0.2102  0.2188 -0.9145
 1774SOL    HW1 5472   1.683   2.349   2.753 -0.7298 -0.1411 -1.3574
 1774SOL    HW2 5473   1.827   2.288   2.799 -0.6499  0.7147 -0.4211
 1775SOL     OW 5474   4.621   3.553   3.665 -0.8868 -0.1399 -0.0406
 1775SOL    HW1 5475   4.580   3.486   3.603 -1.7733 -1.9267  2.3152
 1775SOL    HW2 5476   4.690   3.508   3.722 -1.0186  1.0942  1.1543
 1776SOL     OW 5477   4.308   3.348   1.781 -0.4708 -0.0262 -0.3625
 1776SOL    HW1 5478   4.323   3.249   1.783  1.7564  0.2465  2.4881
 1776SOL    HW2 5479   4.370   3.389   1.713 -0.3151 -0.4469 -0.4815
 1777SOL     OW 5480   3.268   4.493   1.663  0.1380 -0.2026  0.1198
 1777SOL    HW1 5481   3.279   4.407   1.713 -1.0315 -1.9512 -2.3849
 1777SOL    HW2 5482   3.174   4.525   1.674 -0.3177 -0.9471 -1.3572
 1778SOL     OW 5483   0.429   4.165   4.558 -0.2704 -0.2090  0.5538
 1778SOL    HW1 5484   0.459   4.102   4.629  0.5441 -0.8119 -0.3113
 1778SOL    HW2 5485   0.491   4.243   4.553  1.3069 -1.5146 -1.3155
 1779SOL     OW 5486   1.609   0.364   1.491  0.2455 -0.4514  0.2612
 1779SOL    HW1 5487   1.709   0.354   1.498  0.2497  0.6116  3.2171
 1779SOL    HW2 5488   1.565   0.277   1.511  0.5650 -0.5022  0.7569
 1780SOL     OW 5489   3.630   0.628   0.860 -0.5798 -0.4105 -0.5286
 1780SOL    HW1 5490   3.685   0.698   0.814  0.6472 -1.3252 -0.5270
 1780SOL    HW2 5491   3.607   0.660   0.952  0.5263 -0.2428 -0.2867
 1781SOL     OW 5492   3.138   2.750   4.666 -0.5697  0.3963 -0.6158
 1781SOL    HW1 5493   3.103   2.742   4.759 -1.3571 -0.5424 -0.9750
 1781SOL    HW2 5494   3.190   2.835   4.656  0.1337  0.1603  0.8706
 1782SOL     OW 5495   4.638   3.747   2.873  0.4049 -0.1321  0.0775
 1782SOL    HW1 5496   4.705   3.819   2.855 -1.0069  1.3411  0.3678
 1782SOL    HW2 5497   4.668   3.661   2.832  1.0950  1.1644 -2.3529
 1783SOL     OW 5498   0.719   4.158   2.971 -0.1232 -0.1014 -0.4344
 1783SOL    HW1 5499   0.691   4.174   3.066  0.0623  2.1008 -0.7172
 1783SOL    HW2 5500   0.652   4.098   2.927  0.1236 -1.6938  1.2208
 1784SOL     OW 5501   0.772   3.934   0.214 -0.1140 -0.2039 -0.2629
 1784SOL    HW1 5502   0.830   3.944   0.295 -0.9488  0.7520  0.2416
 1784SOL    HW2 5503   0.830   3.917   0.134  0.6146 -3.8844  0.8564
 1785SOL     OW 5504   1.662   0.068   4.674 -0.6755 -0.3399  0.1913
 1785SOL    HW1 5505   1.750   0.022   4.687  0.5886  1.9729  0.4319
 1785SOL    HW2 5506   1.633   0.060   4.579  0.2550 -0.4170 -0.0926
 1786SOL     OW 5507   2.035   5.146   0.586  0.0351 -0.6341 -0.9836
 1786SOL    HW1 5508   1.997   5.177   0.674  1.3736  1.5797 -1.0989
 1786SOL    HW2 5509   2.122   5.100   0.603  0.7662  0.6393 -1.1750
 1787SOL     OW 5510   0.527   4.183   3.174  0.2656 -0.6411 -0.1978
 1787SOL    HW1 5511   0.487   4.244   3.106  1.2636 -1.1193 -1.2375
 1787SOL    HW2 5512   0.478   4.095   3.173  2.0211 -1.6942 -2.3733
 1788SOL     OW 5513   0.138   0.495   1.173 -0.5996 -0.2098  0.0816
 1788SOL    HW1 5514   0.181   0.508   1.084 -1.0725  2.3580  0.1345
 1788SOL    HW2 5515   0.207   0.468   1.240  0.5001  1.4082 -0.3482
 1789SOL     OW 5516   0.845   3.836   2.129  0.1485  0.4997 -0.8107
 1789SOL    HW1 5517   0.762   3.862   2.079  0.1638 -0.2889 -1.2606
 1789SOL    HW2 5518   0.854   3.894   2.210 -0.7061  0.7683 -0.8957
 1790SOL     OW 5519   1.784   1.643   2.958  0.3572 -0.0192  0.5634
 1790SOL    HW1 5520   1.777   1.647   3.058  1.1831  2.1638  0.5696
 1790SOL    HW2 5521   1.868   1.594   2.933  0.5660  0.1416  0.9397
 1791SOL     OW 5522   0.408   3.860   4.041  0.6184 -0.3240 -0.1150
 1791SOL    HW1 5523   0.315   3.857   4.006  0.8676  0.5386 -0.8938
 1791SOL    HW2 5524   0.407   3.895   4.134  0.0896 -1.2334  0.2414
 1792SOL     OW 5525   4.547   3.787   3.540 -1.1875  0.6899 -0.1146
 1792SOL    HW1 5526   4.617   3.804   3.471 -1.3304 -0.1732 -0.4943
 1792SOL    HW2 5527   4.573   3.708   3.596 -0.4942  2.0946  1.6374
 1793SOL     OW 5528   3.333   3.440   2.179  0.0496 -0.7977 -0.3012
 1793SOL    HW1 5529   3.430   3.418   2.179  0.4065  0.4351 -2.3543
 1793SOL    HW2 5530   3.305   3.465   2.086 -1.6931  1.0838  0.6518
 1794SOL     OW 5531   1.922   0.981   3.978 -0.6838 -0.2350 -0.0754
 1794SOL    HW1 5532   1.908   1.030   3.892  1.4283 -0.3835 -0.5496
 1794SOL    HW2 5533   1.892   1.039   4.054 -0.4568  0.8161 -0.7617
 1795SOL     OW 5534   4.730   4.330   1.501 -0.1832  0.4426 -0.4211
 1795SOL    HW1 5535   4.808   4.289   1.549 -0.6206 -0.6201 -0.5850
 1795SOL    HW2 5536   4.758   4.356   1.408  0.7365  2.7390  0.4289
 1796SOL     OW 5537   4.093   3.503   2.662 -0.5529 -0.3780  0.3237
 1796SOL    HW1 5538   4.107   3.405   2.671 -1.0499 -0.3514  1.6373
 1796SOL    HW2 5539   4.009   3.521   2.612 -0.0648 -0.6035 -0.5948
 1797SOL     OW 5540   5.057   4.386   4.993  0.0677 -0.2244  0.7423
 1797SOL    HW1 5541   5.044   4.431   4.904  0.1419 -0.4579  0.6134
 1797SOL    HW2 5542   4.969   4.351   5.025 -0.5460  2.2906  2.0870
 1798SOL     OW 5543   4.155   1.357   0.376 -0.0715 -0.0785  0.4480
 1798SOL    HW1 5544   4.199   1.445   0.393  0.4315 -0.1163 -0.6009
 1798SOL    HW2 5545   4.057   1.364   0.395 -0.4157  1.2942 -1.5423
 1799SOL     OW 5546   0.536   3.995   0.310  0.3884  0.2378  0.5999
 1799SOL    HW1 5547   0.525   3.997   0.409 -0.6162 -2.5570  0.6357
 1799SOL    HW2 5548   0.627   3.963   0.287  0.1254 -0.5576  0.6521
 1800SOL     OW 5549   3.080   0.959   1.258  0.3138  0.5332 -0.2905
 1800SOL    HW1 5550   3.005   0.969   1.193  0.3687  1.2006 -0.2624
 1800SOL    HW2 5551   3.096   1.047   1.304 -0.7506 -0.2972  1.7769
 1801SOL     OW 5552   2.803   2.059   0.727  0.3202 -0.4393 -0.5598
 1801SOL    HW1 5553   2.749   2.095   0.803  0.8743 -1.3985  0.3120
 1801SOL    HW2 5554   2.762   2.088   0.641 -1.6060 -1.1384  0.0714
 1802SOL     OW 5555   1.669   2.717   1.564  0.6632 -0.1021 -0.0588
 1802SOL    HW1 5556   1.705   2.804   1.597 -0.3255  0.2651  0.0848
 1802SOL    HW2 5557   1.611   2.675   1.635 -1.5565  0.7345 -1.2734
 1803SOL     OW 5558   0.716   1.069   1.070 -0.3554  0.1738  0.1066
 1803SOL    HW1 5559   0.741   1.143   1.007  0.1712 -1.0430 -1.1645
 1803SOL    HW2 5560   0.640   1.017   1.031  0.2954 -0.8915  0.2245
 1804SOL     OW 5561   2.469   1.668   4.880 -0.4060 -0.1767 -0.1449
 1804SOL    HW1 5562   2.412   1.676   4.962  0.9627  1.4637  0.7016
 1804SOL    HW2 5563   2.565   1.678   4.906  0.1812 -1.2790 -1.7583
 1805SOL     OW 5564   1.003   4.944   5.006  0.3007  0.1242  0.1486
 1805SOL    HW1 5565   0.917   4.956   5.056  1.3184  0.1456  2.0152
 1805SOL    HW2 5566   1.065   5.019   5.028  1.7717 -1.2685  1.0474
 1806SOL     OW 5567   4.526   0.214   2.894  0.0738  0.7259 -0.4418
 1806SOL    HW1 5568   4.586   0.175   2.964  0.0613  0.3821 -0.6222
 1806SOL    HW2 5569   4.442   0.247   2.936  0.1915  0.7869 -0.2535
 1807SOL     OW 5570   1.900   2.636   1.452  0.1307 -0.8576 -0.1546
 1807SOL    HW1 5571   1.938   2.702   1.387 -0.5846 -1.8524 -1.6496
 1807SOL    HW2 5572   1.800   2.638   1.446  0.0716 -1.2442  0.6386
 1808SOL     OW 5573   5.111   2.545   4.877 -0.0719 -0.0113 -0.1358
 1808SOL    HW1 5574   5.196   2.596   4.864 -0.7253  1.5655  1.4758
 1808SOL    HW2 5575   5.119   2.487   4.959 -0.6347  0.3591  0.1884
 1809SOL     OW 5576   4.704   2.506   4.888  0.5407  0.3362 -0.0578
 1809SOL    HW1 5577   4.666   2.595   4.864 -1.4622 -0.5601 -0.3735
 1809SOL    HW2 5578   4.748   2.511   4.978 -0.5670  1.3660  0.4445
 1810SOL     OW 5579   3.189   2.475   3.159  0.4629 -0.0086  0.1675
 1810SOL    HW1 5580   3.115   2.417   3.123 -0.0678  0.0584  1.1346
 1810SOL    HW2 5581   3.163   2.572   3.148 -0.3177  0.0115  1.9370
 1811SOL     OW 5582   2.624   1.098   3.349  0.0874  0.0390 -0.6779
 1811SOL    HW1 5583   2.532   1.059   3.349  0.8898 -1.9818 -0.2665
 1811SOL    HW2 5584   2.670   1.075   3.264  0.9847 -1.0089  0.0638
 1812SOL     OW 5585   0.137   2.166   1.017 -0.0273 -0.1066 -0.0763
 1812SOL    HW1 5586   0.157   2.248   1.070  0.4948 -0.9359  1.0485
 1812SOL    HW2 5587   0.042   2.168   0.988  0.0122  0.9580 -0.1918
 1813SOL     OW 5588   2.467   2.927   2.251 -0.5818 -0.0291  0.2421
 1813SOL    HW1 5589   2.508   3.016   2.230  0.5299 -0.4421  0.5641
 1813SOL    HW2 5590   2.404   2.937   2.328  0.4994  0.2760  1.1264
 1814SOL     OW 5591   0.658   4.236   3.399 -0.0770  0.3930  0.0904
 1814SOL    HW1 5592   0.745   4.286   3.394 -0.3566  1.0447  1.2793
 1814SOL    HW2 5593   0.620   4.226   3.307  1.8785 -1.0694 -0.6288
 1815SOL     OW 5594   4.730   4.625   0.274  0.3817  0.1029 -0.2518
 1815SOL    HW1 5595   4.755   4.571   0.192 -2.6470  0.4091 -1.4838
 1815SOL    HW2 5596   4.738   4.722   0.253 -0.5744  0.1837 -0.2782
 1816SOL     OW 5597   0.519   3.860   2.548 -0.5770 -0.0510 -0.4726
 1816SOL    HW1 5598   0.440   3.812   2.586 -0.3080 -0.3222 -0.2471
 1816SOL    HW2 5599   0.540   3.823   2.457  0.6814 -1.6099  0.3792
 1817SOL     OW 5600   0.447   0.856   3.020  0.1224  0.1839 -0.6521
 1817SOL    HW1 5601   0.436   0.776   2.961  0.5945  0.0401 -0.5552
 1817SOL    HW2 5602   0.366   0.867   3.077  1.2261 -2.1369  1.6140
 1818SOL     OW 5603   0.836   1.713   1.754 -0.3626  0.4235 -0.7308
 1818SOL    HW1 5604   0.789   1.730   1.841 -0.3762  0.4353 -0.7404
 1818SOL    HW2 5605   0.837   1.615   1.736 -0.0999  0.3977 -0.5737
 1819SOL     OW 5606   3.040   1.954   0.283 -0.0822 -0.5287 -0.4480
 1819SOL    HW1 5607   3.070   2.041   0.243  2.3012 -1.2653 -0.4142
 1819SOL    HW2 5608   3.107   1.923   0.350 -0.3546 -2.8446 -1.1436
 1820SOL     OW 5609   1.693   0.427   0.286  0.5743 -0.3236  0.3239
 1820SOL    HW1 5610   1.660   0.517   0.315 -0.0147 -0.0398 -1.1429
 1820SOL    HW2 5611   1.652   0.357   0.344 -0.8407  0.2020  0.0068
 1821SOL     OW 5612   4.410   0.629   4.892  0.1304 -0.2231  0.6647
 1821SOL    HW1 5613   4.500   0.596   4.866  0.7592  3.0370 -1.9669
 1821SOL    HW2 5614   4.342   0.598   4.825  0.3896  1.9134 -0.6745
 1822SOL     OW 5615   1.870   3.179   0.832 -0.6010 -0.3642 -0.1826
 1822SOL    HW1 5616   1.954   3.218   0.794 -0.1735 -0.9444  0.1311
 1822SOL    HW2 5617   1.834   3.110   0.769 -2.0255  1.3476 -1.3010
 1823SOL     OW 5618   3.621   0.908   4.049  0.1271  0.4680  0.2463
 1823SOL    HW1 5619   3.667   0.876   4.131 -0.3762  1.7798  1.0762
 1823SOL    HW2 5620   3.578   0.996   4.067  0.9175  1.3294 -1.7383
 1824SOL     OW 5621   3.135   3.309   2.000  0.1091 -0.1239  0.1273
 1824SOL    HW1 5622   3.101   3.402   2.009 -0.6704 -0.3374 -0.4202
 1824SOL    HW2 5623   3.122   3.260   2.086 -0.4702 -0.0302  0.0993
 1825SOL     OW 5624   4.569   1.766   3.346 -0.8236 -0.1870 -0.4168
 1825SOL    HW1 5625   4.601   1.727   3.432  0.2117 -0.2654 -0.8246
 1825SOL    HW2 5626   4.645   1.811   3.299 -1.0681 -1.1993 -1.8650
 1826SOL     OW 5627   4.161   1.193   1.382  0.1195  0.8370 -0.0904
 1826SOL    HW1 5628   4.204   1.119   1.434  0.6886  1.9751  1.0925
 1826SOL    HW2 5629   4.204   1.198   1.291  0.8512  0.4325  0.2210
 1827SOL     OW 5630   1.614   1.158   0.623 -0.2543  0.4179  0.1721
 1827SOL    HW1 5631   1.560   1.238   0.596  1.8050  1.4589 -1.1336
 1827SOL    HW2 5632   1.700   1.189   0.666  0.7061 -1.0527 -0.6059
 1828SOL     OW 5633   4.455   3.937   3.976 -0.1504  0.0407  0.0794
 1828SOL    HW1 5634   4.521   3.877   3.932  1.4610 -0.3415  2.7476
 1828SOL    HW2 5635   4.405   3.886   4.047 -1.7526  0.8822 -0.3809
 1829SOL     OW 5636   2.045   2.706   0.439 -0.0504  0.4037 -0.6724
 1829SOL    HW1 5637   1.993   2.726   0.356  1.6429 -0.2993 -1.9699
 1829SOL    HW2 5638   2.058   2.790   0.491 -2.1658  0.6510 -0.4442
 1830SOL     OW 5639   0.388   4.051   4.307  0.1922  0.4478 -0.2604
 1830SOL    HW1 5640   0.289   4.066   4.300  0.4500  1.4682 -2.7770
 1830SOL    HW2 5641   0.423   4.098   4.387 -1.3045  0.2577  0.5482
 1831SOL     OW 5642   5.110   1.251   3.359  0.5713 -0.3366  0.3653
 1831SOL    HW1 5643   5.203   1.215   3.363  1.0493  0.7590 -0.4395
 1831SOL    HW2 5644   5.099   1.307   3.277 -0.9561 -0.8441  0.1861
 1832SOL     OW 5645   3.187   3.465   2.394 -0.0451  0.0247  0.4024
 1832SOL    HW1 5646   3.248   3.433   2.320  0.9149  0.3680  1.0264
 1832SOL    HW2 5647   3.148   3.386   2.441 -1.4155 -0.2028 -1.0566
 1833SOL     OW 5648   4.063   0.572   0.272 -0.4361 -0.2194 -0.5269
 1833SOL    HW1 5649   4.107   0.521   0.198 -0.9111 -1.0616 -0.2461
 1833SOL    HW2 5650   4.056   0.514   0.353  0.0415  0.6737  0.1838
 1834SOL     OW 5651   1.024   3.209   3.521  0.0201 -0.3052  0.0138
 1834SOL    HW1 5652   1.001   3.225   3.616  1.1054  1.0811  0.0734
 1834SOL    HW2 5653   0.982   3.280   3.464 -1.5602 -1.7533 -0.7151
 1835SOL     OW 5654   0.347   3.071   1.213  0.3885  0.0691 -0.2549
 1835SOL    HW1 5655   0.440   3.104   1.198  0.7274 -0.1404  1.2224
 1835SOL    HW2 5656   0.346   3.008   1.291 -1.1271  0.7704  0.3329
 1836SOL     OW 5657   2.515   2.386   3.746  0.0095 -0.4832 -0.5616
 1836SOL    HW1 5658   2.442   2.318   3.732  1.8278 -2.7949  0.5787
 1836SOL    HW2 5659   2.491   2.445   3.823 -0.5905 -1.3412 -0.0734
 1837SOL     OW 5660   2.024   2.058   4.916 -0.6034 -0.3315 -0.2989
 1837SOL    HW1 5661   2.053   2.086   5.007  1.0551  3.5034 -1.8112
 1837SOL    HW2 5662   1.953   2.120   4.883  0.9394  0.2824 -2.6850
 1838SOL     OW 5663   1.686   0.673   1.757 -0.9468 -0.0382  0.1130
 1838SOL    HW1 5664   1.688   0.644   1.662  0.0040 -1.7917  0.6058
 1838SOL    HW2 5665   1.721   0.599   1.815 -1.6103  0.9250  1.8421
 1839SOL     OW 5666   3.051   3.285   1.727  0.6049  0.3141  0.1367
 1839SOL    HW1 5667   2.953   3.292   1.747  0.7569  0.3414  0.9064
 1839SOL    HW2 5668   3.103   3.314   1.807  1.2448  1.6115 -0.7209
 1840SOL     OW 5669   3.401   2.238   2.162  0.1920 -0.4193  0.0253
 1840SOL    HW1 5670   3.394   2.233   2.262  2.1972  2.9382  0.4991
 1840SOL    HW2 5671   3.495   2.218   2.134  0.6138  2.1514 -0.6963
 1841SOL     OW 5672   3.056   1.595   0.822  0.0402  0.5229  0.9900
 1841SOL    HW1 5673   2.984   1.571   0.887 -1.3908 -0.2653 -0.8201
 1841SOL    HW2 5674   3.016   1.638   0.741  1.4747 -0.8160 -0.5029
 1842SOL     OW 5675   4.528   3.696   1.053 -0.0477  0.1240 -1.0403
 1842SOL    HW1 5676   4.507   3.617   0.996 -0.1777 -0.3438 -0.3567
 1842SOL    HW2 5677   4.444   3.731   1.095 -0.1202  1.1536 -1.9920
 1843SOL     OW 5678   5.130   4.185   0.031 -0.4953  0.1702  0.0952
 1843SOL    HW1 5679   5.067   4.110   0.010 -0.7114  0.3139  0.2143
 1843SOL    HW2 5680   5.118   4.258  -0.037 -1.2665  0.6767  0.7571
 1844SOL     OW 5681   1.811   0.855   5.059 -0.4448 -0.2212  0.6469
 1844SOL    HW1 5682   1.799   0.900   4.971 -1.5964 -0.5112  0.6317
 1844SOL    HW2 5683   1.843   0.761   5.044 -1.8348 -0.6895  0.4378
 1845SOL     OW 5684   1.170   2.962   4.178  0.6102  0.1576 -0.2391
 1845SOL    HW1 5685   1.244   2.922   4.124  1.1035  0.4254  0.2213
 1845SOL    HW2 5686   1.194   2.957   4.275  0.1860  0.5804 -0.1088
 1846SOL     OW 5687   4.082   4.228   3.658  0.0130  0.0993  0.0073
 1846SOL    HW1 5688   4.149   4.289   3.616 -0.0406  1.1976  1.4574
 1846SOL    HW2 5689   3.993   4.273   3.660 -0.6387 -1.0588 -1.2205
 1847SOL     OW 5690   3.546   4.656   2.450  0.1661  0.0053  0.4736
 1847SOL    HW1 5691   3.615   4.665   2.379  0.3679 -2.3700  0.2948
 1847SOL    HW2 5692   3.590   4.662   2.540 -0.0235  2.4932  0.4921
 1848SOL     OW 5693   3.318   0.947   1.866 -0.1160  0.8106  0.2799
 1848SOL    HW1 5694   3.283   0.916   1.954  0.5464  0.6170  0.4829
 1848SOL    HW2 5695   3.368   0.873   1.821 -0.5591  0.8677 -0.3226
 1849SOL     OW 5696   3.221   4.232   3.921 -0.0943 -0.2055  0.0955
 1849SOL    HW1 5697   3.242   4.328   3.903  1.5513 -0.6104 -0.2906
 1849SOL    HW2 5698   3.137   4.226   3.976 -0.8634  1.3812 -0.8164
 1850SOL     OW 5699   2.385   4.264   4.324  0.7661 -0.2376 -0.3454
 1850SOL    HW1 5700   2.316   4.334   4.343 -0.2294 -0.2488 -3.3839
 1850SOL    HW2 5701   2.394   4.203   4.403 -3.2459 -0.6270 -0.0038
 1851SOL     OW 5702   2.614   4.891   3.559  0.3200 -1.0626 -0.1200
 1851SOL    HW1 5703   2.686   4.850   3.615 -0.5681  0.5351  2.3210
 1851SOL    HW2 5704   2.531   4.902   3.613 -0.3331  1.3617 -1.4422
 1852SOL     OW 5705   4.003   2.146   2.843  0.6681  0.2079  0.2326
 1852SOL    HW1 5706   3.965   2.130   2.934  1.3787 -2.1181  0.1698
 1852SOL    HW2 5707   4.065   2.224   2.845  0.4119  0.3887  1.6570
 1853SOL     OW 5708   1.588   3.940   0.976  0.3124  0.0863  0.5939
 1853SOL    HW1 5709   1.544   3.870   1.031 -0.1060  0.4089  0.6710
 1853SOL    HW2 5710   1.686   3.942   0.996  0.2382 -0.1216  0.9726
 1854SOL     OW 5711   4.591   0.957   3.221 -0.2145  0.1853  0.7857
 1854SOL    HW1 5712   4.548   0.940   3.309 -0.1242 -0.2253  0.7503
 1854SOL    HW2 5713   4.551   0.897   3.152  0.8586 -0.6607  0.8808
 1855SOL     OW 5714   3.401   2.701   1.549 -0.8071 -0.6954 -0.1238
 1855SOL    HW1 5715   3.375   2.681   1.643  1.1979  1.5790  1.0404
 1855SOL    HW2 5716   3.328   2.672   1.487 -3.1468 -0.3636  2.2858
 1856SOL     OW 5717   1.150   1.763   2.182  0.1927 -0.4967  0.0046
 1856SOL    HW1 5718   1.105   1.836   2.233  1.4924  1.3365 -1.3181
 1856SOL    HW2 5719   1.229   1.800   2.134 -0.0516 -2.4346 -2.0712
 1857SOL     OW 5720   4.238   2.673   1.966 -0.3273 -0.4704  0.1671
 1857SOL    HW1 5721   4.278   2.764   1.972 -1.2315 -0.0466 -0.1821
 1857SOL    HW2 5722   4.156   2.675   1.910 -0.4538 -1.4738  0.2827
 1858SOL     OW 5723   3.005   0.949   0.346  0.3854  0.0478 -0.2391
 1858SOL    HW1 5724   3.092   0.976   0.306 -0.0516  1.9860 -0.0225
 1858SOL    HW2 5725   2.940   1.026   0.338 -0.7010 -0.6639  1.2795
 1859SOL     OW 5726   4.826   1.884   3.422  0.4261  0.2305  0.4709
 1859SOL    HW1 5727   4.830   1.937   3.338 -3.3893  0.8565  0.4910
 1859SOL    HW2 5728   4.785   1.939   3.495 -0.3196 -1.6156  1.5255
 1860SOL     OW 5729   2.131   4.806   3.584 -0.5716  0.2952  0.0111
 1860SOL    HW1 5730   2.139   4.821   3.683 -1.0954  1.3014 -0.0827
 1860SOL    HW2 5731   2.131   4.895   3.537 -0.1834 -0.1782 -0.9069
 1861SOL     OW 5732   3.582   1.335   0.554  0.2125 -0.5869 -0.3040
 1861SOL    HW1 5733   3.599   1.430   0.527  1.1505 -0.9467 -1.0450
 1861SOL    HW2 5734   3.573   1.330   0.653 -0.9157  0.4249 -0.3306
 1862SOL     OW 5735   4.612   2.229   3.126 -0.3271  0.3205  0.2142
 1862SOL    HW1 5736   4.608   2.130   3.114  0.5898  0.2099  0.7117
 1862SOL    HW2 5737   4.623   2.250   3.224  0.5292  0.8692  0.0070
 1863SOL     OW 5738   0.977   1.635   3.032  0.1517 -0.2350 -0.2672
 1863SOL    HW1 5739   1.055   1.578   3.005  1.3162  0.7115  0.9543
 1863SOL    HW2 5740   0.936   1.599   3.116 -0.0455 -0.1107 -0.3099
 1864SOL     OW 5741   2.250   3.485   2.656 -0.1699  0.1011  0.5287
 1864SOL    HW1 5742   2.166   3.521   2.617  1.0261  1.3254 -1.0140
 1864SOL    HW2 5743   2.311   3.453   2.583  0.1943 -2.0301  1.6770
 1865SOL     OW 5744   0.919   1.688   0.074  0.4011  0.3968  0.6347
 1865SOL    HW1 5745   0.848   1.757   0.059  0.4583  0.3550  0.1403
 1865SOL    HW2 5746   0.970   1.674  -0.011  0.0265 -0.6615  0.5629
 1866SOL     OW 5747   2.591   2.900   0.354  0.2517 -0.7663  0.1518
 1866SOL    HW1 5748   2.518   2.833   0.367  1.5683 -2.0162  1.6025
 1866SOL    HW2 5749   2.607   2.949   0.440  0.1616  0.5388 -0.5477
 1867SOL     OW 5750   1.672   3.364   1.920  0.5497  0.2046 -0.4675
 1867SOL    HW1 5751   1.625   3.427   1.981 -0.2331 -0.5516 -0.2803
 1867SOL    HW2 5752   1.622   3.359   1.833 -0.1625 -1.1812  0.0065
 1868SOL     OW 5753   1.722   2.982   3.364  0.2075 -0.1811  0.8222
 1868SOL    HW1 5754   1.637   2.948   3.325 -0.2280  0.3342  1.3062
 1868SOL    HW2 5755   1.705   3.020   3.455  0.7952  0.6872  0.5859
 1869SOL     OW 5756   0.662   3.340   2.806 -0.0582  0.5314  0.5297
 1869SOL    HW1 5757   0.712   3.347   2.892  0.1037 -0.4187  0.5160
 1869SOL    HW2 5758   0.589   3.409   2.804 -0.6734 -0.0516  1.8316
 1870SOL     OW 5759   2.242   3.811   2.143  0.4336 -0.2970  0.1429
 1870SOL    HW1 5760   2.273   3.860   2.224  0.4141 -0.5465  0.3029
 1870SOL    HW2 5761   2.272   3.715   2.148 -1.2097 -0.8131  0.8001
 1871SOL     OW 5762   3.803   3.921   3.760  0.5857  0.1486 -0.0988
 1871SOL    HW1 5763   3.807   3.989   3.687  1.7264 -2.4841 -2.6750
 1871SOL    HW2 5764   3.822   3.965   3.848 -1.4687  3.5684 -1.2001
 1872SOL     OW 5765   2.156   0.230   2.189 -0.0791  0.5940 -0.3369
 1872SOL    HW1 5766   2.181   0.134   2.178 -1.0755  0.4271 -1.4247
 1872SOL    HW2 5767   2.121   0.246   2.281 -1.2279 -0.4154 -0.5829
 1873SOL     OW 5768   1.759   1.840   0.923  0.4355 -0.5392  0.4815
 1873SOL    HW1 5769   1.747   1.744   0.898 -0.3062 -0.7075  1.4060
 1873SOL    HW2 5770   1.774   1.846   1.022  1.4248  0.2323  0.2966
 1874SOL     OW 5771   2.390   0.152   4.475 -0.0919  0.3827  0.1714
 1874SOL    HW1 5772   2.398   0.101   4.390 -0.8964  0.4053  0.0792
 1874SOL    HW2 5773   2.319   0.222   4.467 -2.1840 -1.4158  1.7164
 1875SOL     OW 5774   3.406   0.597   2.518 -0.1357  0.2774 -0.4080
 1875SOL    HW1 5775   3.420   0.522   2.453 -1.1547 -0.8990  0.6665
 1875SOL    HW2 5776   3.462   0.675   2.491 -0.0333 -0.3900 -2.3155
 1876SOL     OW 5777   1.657   2.018   0.588 -0.0735 -0.6674 -0.3692
 1876SOL    HW1 5778   1.722   2.060   0.526 -0.3204  1.0706  0.4955
 1876SOL    HW2 5779   1.671   1.919   0.590  0.4726 -0.6723 -2.5293
 1877SOL     OW 5780   0.147   2.111   0.689 -0.1755  0.1996  0.2285
 1877SOL    HW1 5781   0.146   2.124   0.788 -1.4055  1.9014  0.0361
 1877SOL    HW2 5782   0.239   2.085   0.660  0.1897 -0.3785  1.8062
 1878SOL     OW 5783   4.966   1.421   0.618  0.1065 -0.2202 -0.1466
 1878SOL    HW1 5784   4.938   1.517   0.606 -1.3033 -0.6962 -0.7892
 1878SOL    HW2 5785   4.892   1.370   0.661  1.0541 -0.9288  0.6772
 1879SOL     OW 5786   2.195   1.100   4.980 -0.2317 -0.0057 -0.0296
 1879SOL    HW1 5787   2.256   1.055   4.914  0.0174 -0.0554  0.2326
 1879SOL    HW2 5788   2.199   1.052   5.067  0.4022  0.7880  0.3973
 1880SOL     OW 5789   3.570   0.401   3.845 -0.2104  0.6359 -0.1637
 1880SOL    HW1 5790   3.585   0.499   3.844  0.0400  0.6195  0.8156
 1880SOL    HW2 5791   3.475   0.382   3.870 -1.0891  0.6659 -3.1442
 1881SOL     OW 5792   0.101   0.451   1.532  0.4913  0.0511 -0.4820
 1881SOL    HW1 5793   0.099   0.505   1.448  0.4304 -0.2541 -0.6794
 1881SOL    HW2 5794   0.108   0.512   1.611  0.8654  0.3254 -0.7261
 1882SOL     OW 5795   0.024   4.670   3.520  0.3489 -0.1417 -0.3208
 1882SOL    HW1 5796   0.026   4.754   3.575  0.3425 -0.6078  0.4090
[truncated: 542,441 more chars]
