# Supplementary material for: Host–guest complexation of progesterone with β-cyclodextrin derivatives: hydration structure, binding thermodynamics, and loading pathways from molecular dynamics simulations
Source: RSC Adv. 2026 Jul 30. Online ahead of print. doi: 10.1039/d6ra04566a (PMC13420253; doi:10.1039/d6ra04566a)
Supplement: RA-OLF-D6RA04566A-s001 [file RA-OLF-D6RA04566A-s001.zip › 2-MBCD/Replica_1/npt.gro]

Progesterone/2MBCD in Water
13657
    12C73   C49    1   3.290   2.970   3.360  0.2199 -0.0126  0.7853
    12C73   O32    2   3.161   2.925   3.403  0.1303 -0.1997  0.3301
    12C73   C39    3   3.162   2.832   3.513  0.0860  0.2285  0.6939
    12C73   H58    4   3.268   2.831   3.551  1.1055  0.9194 -1.9168
    12C73   C38    5   3.110   2.693   3.476  0.6416  0.1644  0.1527
    12C73   H56    6   3.005   2.708   3.437  0.4502 -0.8618  0.2542
    12C73   O31    7   3.184   2.637   3.368  0.4284 -0.1851  0.1888
    12C73   H57    8   3.268   2.592   3.389  0.5587  0.1960  0.4828
    12C73   C37    9   3.106   2.609   3.605 -0.1086  0.3813  0.2761
    12C73   H55   10   3.213   2.588   3.633  0.5668  1.6268 -1.1804
    12C73   O30   11   3.036   2.491   3.565  0.6099 -0.1684  0.6029
    12C73   C34   12   3.105   2.368   3.559  0.1226 -0.3974 -0.6576
    12C73   H50   13   3.216   2.383   3.576  0.0407  0.0751 -0.5337
    12C73   C33   14   3.076   2.276   3.439 -0.1348 -0.5567 -0.4742
    12C73   H49   15   3.128   2.182   3.473 -0.1058  1.0610  4.7365
    12C73   O27   16   3.122   2.340   3.319  0.2860  0.7991  0.3952
    12C73   C43   17   3.259   2.312   3.295 -0.0012 -0.3378  0.0656
    12C73   C32   18   2.926   2.244   3.438 -0.1869 -0.3232 -0.2093
    12C73   H47   19   2.883   2.348   3.445  3.9232  1.4556  1.7250
    12C73   O26   20   2.896   2.170   3.320 -0.1965 -0.0167 -0.4001
    12C73   H48   21   2.817   2.115   3.333  1.1810 -2.1237 -0.5160
    12C73   C31   22   2.887   2.164   3.563 -0.0678  0.2111  0.1749
    12C73   H46   23   2.958   2.077   3.572 -0.3403  0.1498  2.1120
    12C73   C35   24   2.926   2.244   3.687  0.0686  0.3333  0.0524
    12C73   O28   25   3.059   2.296   3.671 -0.0340  0.5450 -0.1141
    12C73   H51   26   2.865   2.337   3.697  2.2421  1.8126  0.3373
    12C73   C36   27   2.922   2.166   3.819 -0.0961  0.1699 -0.0490
    12C73   O29   28   2.869   2.245   3.923 -0.0136 -0.0892  0.1901
    12C73   H54   29   2.772   2.242   3.929 -0.0088  0.4898  0.7052
    12C73   O25   30   2.748   2.130   3.555 -0.1185  0.4087  0.2207
    12C73   C28   31   2.706   1.995   3.554 -0.1175  0.4089 -0.0627
    12C73   H41   32   2.790   1.920   3.562  0.2172  0.8245  0.4982
    12C73   C27   33   2.623   1.964   3.429 -0.2090  0.5548 -0.0381
    12C73   H40   34   2.585   1.858   3.438 -0.3361  0.7258  1.7649
    12C73   O22   35   2.689   1.987   3.304 -0.3947 -0.1799 -0.2765
    12C73   C44   36   2.722   1.872   3.226 -0.3601 -0.7212  0.5203
    12C73   C26   37   2.492   2.044   3.429 -0.1779  0.6088 -0.4758
    12C73   H38   38   2.510   2.154   3.416 -0.1577  0.5286 -1.1635
    12C73   O21   39   2.399   1.999   3.331 -0.8480  0.7004  0.1145
    12C73   H39   40   2.320   2.055   3.332 -0.1488  1.7246 -0.3323
    12C73   C25   41   2.418   2.023   3.563  0.2577 -0.0947 -0.3379
    12C73   H37   42   2.392   1.915   3.569 -1.0010  0.2410  0.5964
    12C73   C29   43   2.507   2.049   3.685  0.4837 -0.1664 -0.4866
    12C73   O23   44   2.632   1.980   3.673  0.2414 -0.6985  0.0329
    12C73   H42   45   2.535   2.159   3.693  0.2629 -0.0948 -0.6833
    12C73   C30   46   2.445   1.990   3.811  0.3027  0.3184 -0.3466
    12C73   O24   47   2.381   2.083   3.896  0.3959  0.0168  0.0567
    12C73   H45   48   2.316   2.144   3.857  0.4836 -0.1740 -0.3953
    12C73   O20   49   2.302   2.105   3.570  0.2865 -0.0781 -0.0671
    12C73   C22   50   2.173   2.070   3.620  0.1472  0.6031  0.0641
    12C73   H32   51   2.167   1.967   3.665 -2.2490  0.0497 -1.3796
    12C73   C21   52   2.061   2.094   3.518  0.2604  0.5942 -0.0631
    12C73   H31   53   1.960   2.070   3.564  0.3531  3.6038  2.0626
    12C73   O17   54   2.073   2.021   3.396 -0.1680 -0.0551  0.2758
    12C73   C45   55   2.081   1.880   3.413  0.6327 -0.0416  0.0762
    12C73   C20   56   2.040   2.241   3.480  0.3550  0.5897 -0.1340
    12C73   H29   57   2.131   2.277   3.424  0.6348  1.2927  0.7394
    12C73   O16   58   1.922   2.254   3.402  0.2360 -0.3519 -0.1248
    12C73   H30   59   1.926   2.208   3.317 -1.0999  0.4580 -0.6644
    12C73   C19   60   2.027   2.329   3.606 -0.0294 -0.0553  0.2816
    12C73   H28   61   1.924   2.301   3.640 -1.0715 -0.6382 -3.0054
    12C73   C23   62   2.131   2.300   3.714  0.0647 -0.0321  0.1973
    12C73   O18   63   2.140   2.158   3.726 -0.2054 -0.0271  0.4800
    12C73   H33   64   2.227   2.344   3.678  0.1092 -0.4316 -0.1871
    12C73   C24   65   2.100   2.352   3.854  0.2307  0.6847 -0.0302
    12C73   O19   66   2.208   2.331   3.943  0.2675  0.0666 -0.2213
    12C73   H36   67   2.195   2.241   3.979  0.6412  0.5849  1.2715
    12C73   O15   68   2.039   2.470   3.585 -0.5212 -0.0608 -0.0672
    12C73   C16   69   1.933   2.556   3.620 -0.1902  0.3367 -0.0387
    12C73   H23   70   1.845   2.505   3.669  0.0927  0.4974  0.6586
    12C73   C15   71   1.880   2.646   3.507 -0.1034  0.0941 -0.2708
    12C73   H22   72   1.788   2.696   3.547 -1.6499 -1.5320 -1.6052
    12C73   O12   73   1.853   2.564   3.393 -0.4440 -0.7233  0.3864
    12C73   C46   74   1.713   2.550   3.365 -0.4936  0.2470  0.0970
    12C73   C14   75   1.979   2.759   3.479  0.6023 -0.4589 -0.0415
    12C73   H20   76   2.066   2.708   3.428  0.3731 -1.4668  0.5526
    12C73   O11   77   1.907   2.836   3.384  0.7506 -0.8703 -0.4895
    12C73   H21   78   1.953   2.919   3.360 -1.3218 -0.1585 -2.3072
    12C73   C13   79   2.035   2.835   3.601  0.2169 -0.3997  0.0986
    12C73   H19   80   1.954   2.897   3.649 -1.6128 -1.0877 -1.9504
    12C73   C17   81   2.092   2.731   3.698  0.0897 -0.4831  0.0838
    12C73   O13   82   1.986   2.637   3.723 -0.4727  0.1818  0.2308
    12C73   H24   83   2.180   2.671   3.660 -0.8324 -0.4672 -2.2921
    12C73   C18   84   2.151   2.789   3.826 -0.3660 -0.3169  0.2213
    12C73   O14   85   2.046   2.851   3.901 -0.5663  0.0530 -0.3585
    12C73   H27   86   1.996   2.782   3.946  0.3617 -0.9757 -0.8623
    12C73   O10   87   2.141   2.915   3.548 -0.2388  0.1332 -0.0230
    12C73   C10   88   2.135   3.055   3.572  0.7198  0.1405  0.2079
    12C73   H14   89   2.033   3.095   3.598 -0.1211 -0.7451 -1.5129
    12C73    C9   90   2.179   3.132   3.446  0.0309  0.4879  0.1781
    12C73   H13   91   2.164   3.241   3.471 -1.6153  0.1007  1.0449
    12C73    O7   92   2.096   3.094   3.336  0.1143 -0.0215  0.2876
    12C73   C47   93   2.075   3.206   3.249  0.1372 -0.4631 -0.2923
    12C73    C8   94   2.328   3.108   3.419 -0.1713 -0.4052 -0.1547
    12C73   H11   95   2.325   2.996   3.400 -2.6585 -0.8978  2.4727
    12C73    O6   96   2.379   3.173   3.304 -0.5529 -0.1814 -0.2013
    12C73   H12   97   2.476   3.167   3.308 -0.2007  1.8517 -2.6734
    12C73    C7   98   2.405   3.146   3.546 -0.3973 -0.3840 -0.0242
    12C73   H10   99   2.383   3.256   3.548 -0.0736 -0.2384 -2.2947
    12C73   C11  100   2.356   3.068   3.668  0.0411 -0.4043  0.1412
    12C73    O8  101   2.214   3.076   3.687  0.1303  0.0139  0.6406
    12C73   H15  102   2.385   2.960   3.650  0.5920  0.2140 -3.6126
    12C73   C12  103   2.423   3.129   3.791 -0.2170 -0.5008  0.3317
    12C73    O9  104   2.383   3.261   3.820  0.1792 -0.1866 -0.5134
    12C73   H18  105   2.425   3.323   3.759 -1.1722  0.1154 -1.1632
    12C73    O5  106   2.542   3.119   3.517 -0.2880  0.0365  0.0844
    12C73    C6  107   2.657   3.200   3.514 -0.2458 -0.0265 -0.0357
    12C73    H9  108   2.631   3.310   3.502 -0.3933 -0.2455 -1.9753
    12C73    C5  109   2.747   3.160   3.396 -0.4010  0.1743 -0.2241
    12C73    H8  110   2.808   3.251   3.369 -0.5595  0.1202 -0.7797
    12C73    O3  111   2.661   3.117   3.290 -0.0163 -0.1297 -0.4179
    12C73   C48  112   2.701   3.165   3.162  0.4735  0.1068 -0.1759
    12C73    C4  113   2.838   3.040   3.427 -0.3577  0.2532 -0.0456
    12C73    H6  114   2.775   2.947   3.426  0.5148 -0.3722  1.1414
    12C73    O2  115   2.933   3.036   3.322 -0.3920  0.2052 -0.0748
    12C73    H7  116   2.994   3.111   3.312  0.0583 -0.3291 -1.6134
    12C73    C3  117   2.900   3.048   3.567 -0.1525  0.2886 -0.1384
    12C73    H5  118   2.988   3.117   3.573  0.5725 -0.6461  0.3209
    12C73    C2  119   2.799   3.076   3.678  0.1549  0.4462  0.1041
    12C73    H4  120   2.732   2.985   3.688  1.0926 -0.4961 -1.8246
    12C73    O4  121   2.715   3.186   3.642  0.0702  0.3012 -0.1412
    12C73    C1  122   2.862   3.109   3.814  0.1804  0.1619  0.1606
    12C73    O1  123   2.790   3.071   3.929  0.6951  0.1236  0.4740
    12C73    H1  124   2.777   2.974   3.927 -2.4245  0.3997  0.9943
    12C73   O33  125   2.947   2.914   3.589 -0.2366  0.2511 -0.1866
    12C73   C40  126   3.083   2.899   3.628 -0.3823  0.2812  0.3455
    12C73   H59  127   3.139   2.991   3.662  0.8272  0.5189 -2.0384
    12C73   O34  128   3.081   2.810   3.737 -0.2835 -0.1617 -0.0091
    12C73   C41  129   3.035   2.675   3.723 -0.6649 -0.0546  0.1879
    12C73   H60  130   2.924   2.673   3.707 -0.9556  0.0961  2.0266
    12C73   C42  131   3.058   2.601   3.855  0.0044 -0.1946 -0.0038
    12C73   O35  132   2.942   2.533   3.896 -0.1418 -0.0338 -0.1479
    12C73   H63  133   2.892   2.587   3.959 -1.8282 -1.1624 -0.4506
    2XWSP    O3  134   3.169   2.843   1.482 -0.6114  0.1190 -0.9176
    2XWSP    C3  135   3.071   2.780   1.522 -0.1760 -0.2647 -0.4344
    2XWSP    C2  136   3.084   2.657   1.607  0.7423  0.1986  0.1098
    2XWSP    C1  137   2.974   2.558   1.570  0.4345  0.4356  0.3883
    2XWSP   C10  138   2.838   2.621   1.599  0.1790  0.0300  0.0838
    2XWSP   C19  139   2.827   2.626   1.752 -0.1852 -0.0789  0.0617
    2XWSP    C5  140   2.826   2.766   1.553  0.2108  0.1784  0.5408
    2XWSP    C4  141   2.934   2.834   1.513 -0.0430  0.0982 -0.2991
    2XWSP    H4  142   2.929   2.941   1.489  2.3916  0.3681  0.1133
    2XWSP    C6  143   2.691   2.829   1.559 -0.0070 -0.1970 -0.2932
    2XWSP    C7  144   2.572   2.743   1.520  0.2270 -0.3478 -0.6721
    2XWSP    C8  145   2.582   2.599   1.568 -0.4231 -0.1514  0.0775
    2XWSP    C9  146   2.721   2.541   1.540 -0.1325  0.6396 -0.1392
    2XWSP   C11  147   2.716   2.397   1.588 -0.3078  0.7361  0.1319
    2XWSP   C12  148   2.611   2.307   1.524  0.3055  0.0283  0.0966
    2XWSP   C13  149   2.473   2.368   1.547  0.3158  0.0008  0.2339
    2XWSP   C18  150   2.436   2.358   1.694 -0.2352  0.0542  0.1011
    2XWSP   C14  151   2.478   2.514   1.496 -0.3509 -0.0891 -0.1032
    2XWSP   C15  152   2.334   2.561   1.508 -0.2047  0.4254 -0.3500
    2XWSP   C16  153   2.261   2.442   1.447 -0.2652  0.2907 -0.0156
    2XWSP   C17  154   2.353   2.320   1.463 -0.1261  0.4715  0.5868
    2XWSP   C20  155   2.278   2.203   1.521 -0.1901 -0.0196 -0.4595
    2XWSP   O20  156   2.192   2.208   1.609  0.2586  0.0738 -0.0233
    2XWSP   C21  157   2.297   2.078   1.441 -0.1043  0.2144 -0.8051
    3SOL     OW  158   2.933   1.815   3.987  0.4224 -0.1069 -0.1803
    3SOL    HW1  159   3.003   1.804   3.916  0.4906 -0.8392 -0.0146
    3SOL    HW2  160   2.843   1.824   3.943  0.5546  0.2308 -0.3804
    4SOL     OW  161   3.300   1.768   1.046 -0.1057 -0.2345  0.1429
    4SOL    HW1  162   3.301   1.739   1.142 -1.2140 -0.9095 -0.0397
    4SOL    HW2  163   3.308   1.868   1.042  0.9805 -0.2687  0.8882
    5SOL     OW  164   0.393   1.717   3.875 -0.4766  0.1624  0.6272
    5SOL    HW1  165   0.436   1.806   3.859 -0.2804  0.0159  0.3207
    5SOL    HW2  166   0.436   1.672   3.952 -0.9469  0.5675  1.1393
    6SOL     OW  167   3.748   0.535   2.149 -0.5379 -0.0852 -0.1929
    6SOL    HW1  168   3.765   0.457   2.089  0.5779  0.6788 -0.9268
    6SOL    HW2  169   3.671   0.588   2.115  0.3931  0.6135 -1.2654
    7SOL     OW  170   1.727   4.700   2.595  0.0987 -0.5837 -0.1707
    7SOL    HW1  171   1.688   4.792   2.601  1.0646  0.3553 -4.7064
    7SOL    HW2  172   1.671   4.644   2.534  1.7216 -1.6286 -0.7686
    8SOL     OW  173   1.153   2.271   0.908  0.2025  0.8812 -0.0537
    8SOL    HW1  174   1.238   2.308   0.947 -0.7491  1.5952  1.4102
    8SOL    HW2  175   1.122   2.333   0.835  0.5040  1.0436 -0.0505
    9SOL     OW  176   4.800   3.088   2.687  0.1766 -0.0922 -0.7246
    9SOL    HW1  177   4.869   3.077   2.758 -0.3343  0.4826 -0.1201
    9SOL    HW2  178   4.717   3.125   2.727 -0.4013 -0.5278 -1.4894
   10SOL     OW  179   0.335   0.281   1.900 -0.0252  0.3342 -0.1265
   10SOL    HW1  180   0.395   0.327   1.966  0.0995  0.5308 -0.3761
   10SOL    HW2  181   0.388   0.253   1.820 -0.0164 -0.6105  0.1939
   11SOL     OW  182   4.834   2.119   0.578  0.0262 -0.1677  0.1680
   11SOL    HW1  183   4.805   2.213   0.560  0.2987 -0.0046  0.5630
   11SOL    HW2  184   4.816   2.062   0.498  2.6949  0.8719 -1.2724
   12SOL     OW  185   0.261   2.122   2.668  0.6248  0.7628 -0.5147
   12SOL    HW1  186   0.167   2.088   2.670  0.7711  0.3420 -0.6300
   12SOL    HW2  187   0.261   2.222   2.663  0.1712  1.0156  2.6990
   13SOL     OW  188   1.966   2.728   2.909  0.2060  0.0189 -0.1759
   13SOL    HW1  189   2.066   2.731   2.900  0.0562  0.2059 -2.0955
   13SOL    HW2  190   1.932   2.820   2.929  0.2813  0.3753 -1.5793
   14SOL     OW  191   4.958   4.629   3.657 -0.3295  0.3777  0.0358
   14SOL    HW1  192   4.884   4.696   3.650  0.0518  0.7936 -0.0613
   14SOL    HW2  193   5.033   4.656   3.597 -1.7242 -2.1823 -3.1942
   15SOL     OW  194   2.247   3.867   0.956  0.0479  0.7834  0.3772
   15SOL    HW1  195   2.329   3.893   1.008  0.4486  1.3286 -0.5091
   15SOL    HW2  196   2.166   3.893   1.008  0.4405  1.0941  0.8467
   16SOL     OW  197   3.447   4.170   4.227  0.0718 -0.0144 -0.1915
   16SOL    HW1  198   3.468   4.203   4.319 -0.1605 -0.6270  0.0869
   16SOL    HW2  199   3.352   4.140   4.223  0.5951 -1.8001 -0.0820
   17SOL     OW  200   1.487   3.687   0.065  0.2140 -0.1149 -0.6736
   17SOL    HW1  201   1.580   3.704   0.033  0.0708  2.7615  0.1237
   17SOL    HW2  202   1.424   3.696  -0.012  0.4415 -0.0700 -0.8566
   18SOL     OW  203   0.800   2.294   1.393  0.4759  0.5777  0.2112
   18SOL    HW1  204   0.762   2.288   1.301  0.5072  0.4245  0.2080
   18SOL    HW2  205   0.819   2.390   1.415 -0.6310  0.7486  0.5050
   19SOL     OW  206   3.740   4.496   3.334 -0.0358  0.3521 -0.2342
   19SOL    HW1  207   3.793   4.441   3.269 -1.2619 -0.6270 -0.4555
   19SOL    HW2  208   3.672   4.438   3.378 -0.2854  1.3679  0.7475
   20SOL     OW  209   4.545   0.737   0.946  0.1165  0.2881  0.1396
   20SOL    HW1  210   4.543   0.709   0.850 -1.2218  1.6527 -0.2822
   20SOL    HW2  211   4.454   0.768   0.973  1.0517  2.5051  1.0138
   21SOL     OW  212   2.103   0.704   3.086 -0.0960 -0.2519 -0.4582
   21SOL    HW1  213   2.100   0.685   2.988 -2.2601 -0.8610 -0.3282
   21SOL    HW2  214   2.059   0.792   3.105  2.7202  1.2115 -0.2417
   22SOL     OW  215   4.029   1.037   2.081  0.4896 -0.6498  0.6910
   22SOL    HW1  216   4.086   0.958   2.104  0.1313 -0.8649  0.8480
   22SOL    HW2  217   3.986   1.073   2.164  2.7862  1.4118  1.0842
   23SOL     OW  218   3.432   1.532   3.073 -0.0283  0.6422 -0.1195
   23SOL    HW1  219   3.489   1.608   3.102 -0.8589  1.5837 -0.8973
   23SOL    HW2  220   3.445   1.516   2.975 -0.5144  0.3544 -0.1412
   24SOL     OW  221   3.557   2.200   2.384 -0.1748 -0.2402  0.1924
   24SOL    HW1  222   3.553   2.142   2.465  0.8024  2.1521  2.0561
   24SOL    HW2  223   3.475   2.257   2.380  0.1440  0.2047 -0.0673
   25SOL     OW  224   0.797   0.926   2.101  0.2903  0.3679  0.4621
   25SOL    HW1  225   0.864   0.853   2.115  0.4627  0.1107 -1.4311
   25SOL    HW2  226   0.843   1.014   2.101  0.4256  0.2976  0.5254
   26SOL     OW  227   4.975   0.758   4.077 -0.1424 -0.5826  0.3672
   26SOL    HW1  228   5.031   0.813   4.015  0.3113 -0.2364  1.0767
   26SOL    HW2  229   4.982   0.662   4.052  1.7620 -0.6878  1.1891
   27SOL     OW  230   0.983   2.435   3.585  0.5550  0.2090 -1.2266
   27SOL    HW1  231   1.019   2.524   3.559 -2.2902  1.3370 -1.6388
   27SOL    HW2  232   0.942   2.391   3.505 -0.6938 -0.0999 -0.4542
   28SOL     OW  233   1.581   5.048   4.467 -0.2279  0.4320 -0.0214
   28SOL    HW1  234   1.501   5.103   4.492 -0.6141 -0.7622  1.4517
   28SOL    HW2  235   1.563   4.952   4.486  0.9489 -0.0676 -1.2909
   29SOL     OW  236   2.277   2.972   0.180  0.5052  0.5483 -0.7602
   29SOL    HW1  237   2.257   2.936   0.088 -0.2821 -0.9486 -0.0450
   29SOL    HW2  238   2.336   2.907   0.228 -1.5483 -0.2083  0.8439
   30SOL     OW  239   2.834   1.543   0.519  0.5426  0.6188 -0.2745
   30SOL    HW1  240   2.758   1.516   0.579 -0.8596  2.3723 -1.1799
   30SOL    HW2  241   2.800   1.555   0.425  2.0008  1.2011 -0.7565
   31SOL     OW  242   3.721   3.104   1.997 -0.4871 -0.4094 -0.0897
   31SOL    HW1  243   3.730   3.181   2.060 -0.8821 -0.1880 -0.2984
   31SOL    HW2  244   3.626   3.073   1.995 -0.1638 -1.4980  0.6832
   32SOL     OW  245   2.806   2.896   0.564 -0.1190  0.7810 -0.4573
   32SOL    HW1  246   2.848   2.866   0.477 -0.8953  0.3432 -0.6918
   32SOL    HW2  247   2.759   2.818   0.605  1.9299  0.4211  1.3980
   33SOL     OW  248   3.415   4.694   4.698  0.3318 -0.1066  0.4029
   33SOL    HW1  249   3.417   4.772   4.635  0.2384  0.3203  0.9202
   33SOL    HW2  250   3.328   4.692   4.748  0.3753 -0.4790  0.4703
   34SOL     OW  251   2.342   4.467   3.601  0.1256  0.3885 -0.6111
   34SOL    HW1  252   2.440   4.449   3.591 -0.2163 -2.3461  0.0404
   34SOL    HW2  253   2.298   4.462   3.512  0.0133 -3.1921 -0.5213
   35SOL     OW  254   3.282   1.694   4.503  0.2217  0.3777  0.0548
   35SOL    HW1  255   3.205   1.736   4.550  0.3360  0.1311  0.4670
   35SOL    HW2  256   3.251   1.653   4.418 -0.3580 -0.8671  0.8417
   36SOL     OW  257   2.366   0.512   1.957  0.1147 -0.2135 -0.6461
   36SOL    HW1  258   2.295   0.578   1.931  0.4825  0.2808 -0.4119
   36SOL    HW2  259   2.323   0.427   1.986 -0.4137  0.2107 -0.1467
   37SOL     OW  260   4.621   3.748   4.556 -0.3477 -0.1768  0.2289
   37SOL    HW1  261   4.533   3.747   4.508  0.6572  0.0365 -1.6795
   37SOL    HW2  262   4.641   3.841   4.587  0.2351  0.2268 -1.3224
   38SOL     OW  263   2.457   4.837   1.213  0.4742  0.2598  0.3014
   38SOL    HW1  264   2.367   4.832   1.256  1.1235 -0.1743  1.6680
   38SOL    HW2  265   2.493   4.745   1.200  1.2857  0.4523  1.0511
   39SOL     OW  266   1.171   1.580   1.627  0.0773 -0.2849  0.4828
   39SOL    HW1  267   1.168   1.606   1.723 -0.4002 -0.6968  0.5878
   39SOL    HW2  268   1.227   1.645   1.576  0.8320 -0.4073  1.1450
   40SOL     OW  269   3.085   0.842   1.808  0.5746  0.4089  0.1165
   40SOL    HW1  270   3.019   0.770   1.785  0.7334  0.1383  0.5068
   40SOL    HW2  271   3.039   0.913   1.861  0.4149  0.6039 -0.2783
   41SOL     OW  272   1.852   4.411   1.640  0.0561  0.2584 -0.1822
   41SOL    HW1  273   1.759   4.380   1.619  0.9341 -1.5428 -1.7390
   41SOL    HW2  274   1.865   4.503   1.605 -0.7033 -0.0511 -1.3246
   42SOL     OW  275   2.034   4.810   1.599  0.4599  0.1349 -0.0239
   42SOL    HW1  276   1.984   4.797   1.684 -2.8516  0.2777 -1.7844
   42SOL    HW2  277   2.044   4.722   1.552  0.0143  0.3831 -0.6038
   43SOL     OW  278   1.826   1.642   1.363  0.4241  0.7782  0.0488
   43SOL    HW1  279   1.788   1.719   1.414  1.4190  1.2321  0.1272
   43SOL    HW2  280   1.897   1.598   1.418 -0.0527 -0.1262 -0.0471
   44SOL     OW  281   1.055   3.880   2.987  0.0506  0.0008 -0.0900
   44SOL    HW1  282   1.069   3.829   3.071  0.5335 -1.9385 -1.2764
   44SOL    HW2  283   0.958   3.882   2.964  0.1356 -1.5971 -0.7027
   45SOL     OW  284   5.038   1.349   4.888 -0.9320 -0.0509 -0.5555
   45SOL    HW1  285   5.051   1.388   4.797 -1.1232 -1.4863 -1.2322
   45SOL    HW2  286   5.127   1.340   4.934 -0.9446  1.6766 -0.1370
   46SOL     OW  287   4.514   3.514   3.886  0.5718 -0.1992  0.3770
   46SOL    HW1  288   4.590   3.577   3.871  1.3556 -0.9316  1.1031
   46SOL    HW2  289   4.524   3.472   3.977 -1.5952  0.8900  1.1769
   47SOL     OW  290   2.944   1.772   1.796 -0.5364  0.0235 -0.3107
   47SOL    HW1  291   2.989   1.720   1.724 -0.8704  1.2243 -1.4403
   47SOL    HW2  292   2.941   1.869   1.769 -1.4046  0.3666  0.9564
   48SOL     OW  293   2.473   0.815   2.215 -0.5303 -0.0527 -0.1338
   48SOL    HW1  294   2.454   0.727   2.174 -1.0637  0.4589 -1.0005
   48SOL    HW2  295   2.521   0.874   2.150  1.1595 -0.1861  0.9173
   49SOL     OW  296   4.918   2.878   3.719  0.3381  0.3175  0.0643
   49SOL    HW1  297   4.894   2.910   3.627 -1.2383  0.6250  0.5555
   49SOL    HW2  298   4.840   2.889   3.780  0.5568 -2.0496  0.8894
   50SOL     OW  299   0.255   3.616   0.852  0.9272 -0.0769 -0.0387
   50SOL    HW1  300   0.310   3.672   0.790 -2.3350  1.9296 -1.4035
   50SOL    HW2  301   0.227   3.532   0.806 -2.6614  2.0298 -2.1874
   51SOL     OW  302   0.025   3.708   0.966  0.4870 -0.4783 -0.1493
   51SOL    HW1  303  -0.001   3.792   0.917 -2.3194 -2.0983 -1.6649
   51SOL    HW2  304   0.090   3.657   0.910  0.8614 -0.1518 -0.0198
   52SOL     OW  305   2.355   2.680   1.131  0.3661 -0.0253 -0.2006
   52SOL    HW1  306   2.415   2.602   1.111  0.8944  0.4024 -0.3057
   52SOL    HW2  307   2.265   2.646   1.161  0.1704 -0.6750 -1.4718
   53SOL     OW  308   2.231   5.123   4.056 -0.6546 -0.1413  0.2880
   53SOL    HW1  309   2.282   5.175   4.124 -1.7180 -0.1253  1.1016
   53SOL    HW2  310   2.232   5.026   4.080  1.0721 -0.5068 -1.0614
   54SOL     OW  311   1.431   4.556   3.215 -0.2548 -0.1263  0.3059
   54SOL    HW1  312   1.496   4.581   3.287 -0.8861 -1.3206  1.3265
   54SOL    HW2  313   1.359   4.499   3.253 -0.6675 -0.7141 -1.2654
   55SOL     OW  314   0.999   4.633   0.864  0.1298  0.0144 -1.0941
   55SOL    HW1  315   1.049   4.548   0.849  1.1315  0.2479  0.6395
   55SOL    HW2  316   1.041   4.706   0.810  0.3311 -0.2373 -1.2819
   56SOL     OW  317   1.908   1.931   0.935  0.0060 -0.3857 -0.1362
   56SOL    HW1  318   1.979   1.867   0.904 -0.7896 -0.5660 -1.6716
   56SOL    HW2  319   1.914   1.941   1.035  2.3115 -0.2304 -0.2207
   57SOL     OW  320   2.580   1.867   1.582 -0.2590 -0.1537  0.6206
   57SOL    HW1  321   2.563   1.839   1.488 -0.5824  1.2918  0.2252
   57SOL    HW2  322   2.501   1.917   1.617  0.4621  0.6992  1.0977
   58SOL     OW  323   4.011   4.825   1.714 -0.0756 -0.1841 -0.5117
   58SOL    HW1  324   4.005   4.880   1.797  0.4657  1.0417 -1.2609
   58SOL    HW2  325   4.083   4.861   1.656 -1.3379 -0.1846 -2.1344
   59SOL     OW  326   4.560   0.156   0.735  0.0395  0.0737 -0.1167
   59SOL    HW1  327   4.545   0.057   0.727  1.6167 -0.1264 -1.0026
   59SOL    HW2  328   4.654   0.173   0.764 -0.0055  1.3262 -0.6399
   60SOL     OW  329   4.841   1.532   0.906  0.1609 -0.0623  0.2990
   60SOL    HW1  330   4.892   1.617   0.892 -1.2055  0.8535  0.6977
   60SOL    HW2  331   4.766   1.548   0.971  0.9506 -2.0264  1.7878
   61SOL     OW  332   0.152   3.412   1.858 -0.4091  0.0479 -0.2126
   61SOL    HW1  333   0.110   3.473   1.925  0.1260  0.6098 -0.3785
   61SOL    HW2  334   0.120   3.436   1.766  1.4066  1.5121 -0.5235
   62SOL     OW  335   3.491   3.856   4.455 -0.0643 -0.3728 -0.3057
   62SOL    HW1  336   3.519   3.784   4.519 -0.2555  0.0983  0.3157
   62SOL    HW2  337   3.561   3.927   4.454  0.8888 -1.2679 -2.0803
   63SOL     OW  338   3.735   5.075   3.599 -0.2652 -0.1032  0.6272
   63SOL    HW1  339   3.667   5.026   3.545 -1.7149  0.9811  1.4011
   63SOL    HW2  340   3.756   5.022   3.682  1.0057 -1.1490 -0.3094
   64SOL     OW  341   3.446   2.459   3.701  0.6398  0.0503  0.0119
   64SOL    HW1  342   3.384   2.388   3.734  0.6645  0.6285  1.3397
   64SOL    HW2  343   3.539   2.439   3.732  0.4157  1.4142  1.6551
   65SOL     OW  344   1.344   4.740   3.506 -0.2110  0.4517 -0.4371
   65SOL    HW1  345   1.428   4.687   3.501  0.9524  2.2116 -0.4266
   65SOL    HW2  346   1.277   4.704   3.441  1.4244  0.4991 -2.2308
   66SOL     OW  347   2.769   3.903   1.055 -0.0921  0.2239  0.1173
   66SOL    HW1  348   2.792   4.000   1.048  0.2329  0.1435  0.0330
   66SOL    HW2  349   2.764   3.877   1.152  0.2783  0.2211  0.1372
   67SOL     OW  350   4.963   3.216   3.507  0.2843  0.0462  0.8131
   67SOL    HW1  351   4.919   3.280   3.444  1.3665 -0.5754 -0.6320
   67SOL    HW2  352   4.947   3.122   3.476 -0.1574 -0.3438  2.1506
   68SOL     OW  353   2.360   0.192   3.412  0.1677  0.3370  0.6043
   68SOL    HW1  354   2.423   0.266   3.389  1.2653 -0.1665  1.8489
   68SOL    HW2  355   2.349   0.188   3.512  0.5932 -1.5044  0.6229
   69SOL     OW  356   3.475   3.372   2.535 -0.8767  0.2663 -0.5292
   69SOL    HW1  357   3.464   3.285   2.584 -2.6401  0.4668 -0.4792
   69SOL    HW2  358   3.483   3.355   2.437 -0.1343 -0.0059 -0.4198
   70SOL     OW  359   2.342   3.080   2.134 -0.3712  0.1802 -0.6614
   70SOL    HW1  360   2.431   3.099   2.175  0.0098 -0.1237 -1.3314
   70SOL    HW2  361   2.321   2.983   2.141  0.3278 -0.1281 -2.3671
   71SOL     OW  362   2.394   2.000   2.113 -0.4554  0.0024  0.1452
   71SOL    HW1  363   2.321   1.960   2.168  2.8137 -3.0631  2.7442
   71SOL    HW2  364   2.425   2.085   2.155  0.0891 -0.8137  1.4665
   72SOL     OW  365   3.131   3.827   1.258 -0.2796  0.1569 -0.4183
   72SOL    HW1  366   3.046   3.806   1.305  0.4105 -0.6788  0.4847
   72SOL    HW2  367   3.207   3.827   1.323  0.2390  2.3918 -0.9058
   73SOL     OW  368   4.511   2.130   5.110  0.0976  0.2547  0.1466
   73SOL    HW1  369   4.478   2.048   5.156  1.5121 -0.3242  0.1708
   73SOL    HW2  370   4.550   2.105   5.021  1.4849  0.7251  0.5918
   74SOL     OW  371   1.565   4.214   1.070  0.3415 -0.0823  0.3731
   74SOL    HW1  372   1.523   4.227   1.159  0.5426  1.1575  0.3037
   74SOL    HW2  373   1.652   4.262   1.066  0.8579 -1.0336 -0.1299
   75SOL     OW  374   3.431   1.382   3.562 -0.7487  0.0395 -0.4775
   75SOL    HW1  375   3.346   1.398   3.613  0.6140 -3.7527  3.6591
   75SOL    HW2  376   3.418   1.306   3.499 -1.3859  2.2929 -3.2663
   76SOL     OW  377   3.162   1.082   1.172  0.0433  0.0194 -0.0817
   76SOL    HW1  378   3.196   0.993   1.205 -1.5638 -1.0166 -1.0823
   76SOL    HW2  379   3.160   1.082   1.072  0.0603  1.1964 -0.0867
   77SOL     OW  380   0.261   3.646   0.508 -0.4996 -0.0396  0.1959
   77SOL    HW1  381   0.295   3.564   0.461 -1.6064 -0.8410  0.7525
   77SOL    HW2  382   0.249   3.720   0.441 -0.9634 -0.8127 -0.5898
   78SOL     OW  383   1.046   4.904   0.428  0.1852 -0.6556 -0.2065
   78SOL    HW1  384   1.057   4.924   0.330  0.1025 -1.7969 -0.4601
   78SOL    HW2  385   0.959   4.857   0.442 -0.7352  1.1800  0.6976
   79SOL     OW  386   4.947   4.017   3.636  0.5796  0.2298 -0.8398
   79SOL    HW1  387   4.884   3.946   3.605 -0.1155  0.3080  0.3224
   79SOL    HW2  388   5.041   3.986   3.623  0.2910 -0.6308 -0.9666
   80SOL     OW  389   2.067   0.125   0.307 -0.2823 -0.7245 -0.3578
   80SOL    HW1  390   2.011   0.186   0.251 -1.6513 -2.6514 -1.2224
   80SOL    HW2  391   2.015   0.043   0.329  0.7751 -0.7275  2.5145
   81SOL     OW  392   1.968   3.938   2.874 -0.1143  0.0349  0.1099
   81SOL    HW1  393   1.947   4.008   2.806 -1.5160 -1.2904 -0.8748
   81SOL    HW2  394   2.065   3.914   2.868  0.0016  0.6594 -0.7038
   82SOL     OW  395   3.535   2.148   2.917 -0.0542 -0.1503  0.5822
   82SOL    HW1  396   3.539   2.191   3.007  0.4066 -0.0173  0.4994
   82SOL    HW2  397   3.608   2.185   2.859  0.2305 -0.9162  0.4499
   83SOL     OW  398   0.736   0.346   2.462 -0.1831  0.9346 -0.3340
   83SOL    HW1  399   0.766   0.306   2.375 -1.7300  0.3377 -0.6263
   83SOL    HW2  400   0.730   0.445   2.453  0.2977  0.9309 -0.7051
   84SOL     OW  401   2.175   0.794   1.226 -0.0007  0.4469  0.1149
   84SOL    HW1  402   2.187   0.727   1.153  1.0477  2.4126 -1.6035
   84SOL    HW2  403   2.094   0.849   1.207 -0.1755  0.4742  0.8946
   85SOL     OW  404   3.527   5.016   2.788  0.1475  0.0396 -0.3475
   85SOL    HW1  405   3.592   4.950   2.827 -1.5569 -1.9032 -0.6430
   85SOL    HW2  406   3.528   5.100   2.842  1.4723 -0.6843  0.8175
   86SOL     OW  407   1.666   1.328   3.859 -0.0743  0.7463 -0.3025
   86SOL    HW1  408   1.644   1.233   3.834  1.8286  0.2769 -0.4210
   86SOL    HW2  409   1.680   1.333   3.958  0.4265  0.7459 -0.3693
   87SOL     OW  410   3.891   1.151   2.285 -0.0385 -0.1903  0.1537
   87SOL    HW1  411   3.869   1.227   2.346 -1.3793 -0.3793 -0.0685
   87SOL    HW2  412   3.821   1.143   2.214  0.5576 -1.0786 -0.3591
   88SOL     OW  413   3.838   0.841   3.523  0.1811  0.2579 -0.1518
   88SOL    HW1  414   3.791   0.910   3.578 -0.6491 -0.7524  0.4629
   88SOL    HW2  415   3.936   0.859   3.524  0.0759  0.8630  0.8149
   89SOL     OW  416   4.544   3.445   1.884 -0.2851  0.1785 -0.1898
   89SOL    HW1  417   4.462   3.399   1.918  0.2150 -2.0545 -1.7884
   89SOL    HW2  418   4.520   3.508   1.811 -0.5505 -1.1168 -1.2575
   90SOL     OW  419   3.938   1.620   2.686 -0.0466 -0.6441 -0.3624
   90SOL    HW1  420   3.877   1.607   2.608 -0.1220 -2.1306 -0.0742
   90SOL    HW2  421   4.018   1.560   2.677  1.0336  0.7400 -0.3628
   91SOL     OW  422   0.414   2.736   4.436 -0.5324 -0.6016 -0.4453
   91SOL    HW1  423   0.509   2.706   4.450 -0.6587 -0.9719 -0.3646
   91SOL    HW2  424   0.352   2.664   4.466 -0.8355 -0.5537 -0.9386
   92SOL     OW  425   1.833   1.120   1.773 -0.3669  0.3391 -0.2873
   92SOL    HW1  426   1.789   1.043   1.725  0.0199  0.1190 -0.2923
   92SOL    HW2  427   1.861   1.090   1.864 -1.7365  0.9504  0.3680
   93SOL     OW  428   2.589   1.299   1.419 -0.1960 -0.2187  0.5639
   93SOL    HW1  429   2.651   1.375   1.400  0.8667 -1.2817 -0.4272
   93SOL    HW2  430   2.608   1.263   1.511 -0.5320  0.5486  0.9357
   94SOL     OW  431   2.413   3.328   1.894 -0.1548  0.4175 -0.5238
   94SOL    HW1  432   2.344   3.256   1.900 -1.2721  1.4477 -0.6385
   94SOL    HW2  433   2.459   3.338   1.982  1.5006 -1.8341 -1.0702
   95SOL     OW  434   1.998   0.333   2.489  0.0787  0.1143  0.4566
   95SOL    HW1  435   2.068   0.295   2.429  0.5436  0.0681  1.0158
   95SOL    HW2  436   1.979   0.268   2.563 -0.7250  0.0242  0.1841
   96SOL     OW  437   1.329   1.504   3.024 -0.0158  0.4710  0.4431
   96SOL    HW1  438   1.325   1.460   3.114 -0.4711 -0.1301  0.1342
   96SOL    HW2  439   1.246   1.557   3.009  0.0934  0.6333  0.4067
   97SOL     OW  440   4.614   3.535   3.287 -0.1335  0.0933  0.4157
   97SOL    HW1  441   4.528   3.538   3.339 -0.2556  0.2293  0.2044
   97SOL    HW2  442   4.594   3.543   3.189  0.1434  0.3826  0.3841
   98SOL     OW  443   1.211   0.615   4.648  0.0571 -0.1932 -0.5035
   98SOL    HW1  444   1.228   0.528   4.600 -0.3411  0.0888 -1.1711
   98SOL    HW2  445   1.129   0.605   4.705 -0.5503  0.0098 -1.3079
   99SOL     OW  446   3.129   1.842   3.797  0.2245  0.0476  0.3350
   99SOL    HW1  447   3.148   1.854   3.700  1.5720 -0.8388  0.4682
   99SOL    HW2  448   3.169   1.917   3.849 -0.1874  0.3307  0.2509
  100SOL     OW  449   1.482   3.206   3.944 -0.0691 -0.2744  0.4957
  100SOL    HW1  450   1.434   3.227   4.030 -1.6939 -0.9611 -0.2155
  100SOL    HW2  451   1.471   3.282   3.881 -0.9815 -0.7696  0.0327
  101SOL     OW  452   1.943   2.400   4.179  0.5221 -0.4373  0.1150
  101SOL    HW1  453   1.952   2.303   4.157  0.2734 -0.5728  0.5941
  101SOL    HW2  454   1.882   2.444   4.113  0.6412 -0.6042 -0.1070
  102SOL     OW  455   0.891   4.392   3.631 -0.4074 -0.1711 -0.1399
  102SOL    HW1  456   0.891   4.311   3.689 -1.6718  0.7337  1.1667
  102SOL    HW2  457   0.797   4.422   3.614  0.0335  1.0008 -0.6467
  103SOL     OW  458   3.842   1.867   2.928  0.0554  0.2099  0.2973
  103SOL    HW1  459   3.887   1.879   2.839 -0.8912 -1.0995 -0.3798
  103SOL    HW2  460   3.774   1.795   2.922 -1.6496  1.6413  1.4980
  104SOL     OW  461   0.998   1.160   2.815  0.0400  0.8640  0.8407
  104SOL    HW1  462   1.066   1.216   2.767 -1.3034 -0.2705 -2.6161
  104SOL    HW2  463   0.916   1.215   2.833 -0.9622  0.3373 -1.8120
  105SOL     OW  464   4.969   2.030   0.786 -0.2774  0.2250 -0.2384
  105SOL    HW1  465   4.921   2.076   0.711 -0.0795  0.9859  0.0896
  105SOL    HW2  466   4.960   1.931   0.776 -1.1815  0.3398 -0.6605
  106SOL     OW  467   1.422   1.300   2.234  0.2336 -0.0964  0.1296
  106SOL    HW1  468   1.335   1.349   2.240  0.7238  0.5999  2.5563
  106SOL    HW2  469   1.405   1.204   2.214 -1.2995 -0.3905  2.4244
  107SOL     OW  470   0.497   2.219   0.097 -0.5934 -0.0440  0.1480
  107SOL    HW1  471   0.440   2.154   0.147 -0.1549  0.5374  1.4553
  107SOL    HW2  472   0.444   2.301   0.077 -0.2226  0.5456  1.4694
  108SOL     OW  473   5.152   2.721   0.566  0.4258 -0.0347  0.4648
  108SOL    HW1  474   5.177   2.664   0.488  0.5480  1.6637 -0.8040
  108SOL    HW2  475   5.215   2.800   0.571 -0.1518  0.3734  1.7308
  109SOL     OW  476   4.642   0.423   3.372  0.4604  0.4692  0.2076
  109SOL    HW1  477   4.590   0.467   3.446 -1.3793 -1.2749  0.0380
  109SOL    HW2  478   4.584   0.355   3.327  1.9515  0.6134 -2.0601
  110SOL     OW  479   2.405   3.453   1.467 -0.4265  0.3030 -0.0421
  110SOL    HW1  480   2.307   3.459   1.452 -0.2783  0.5992 -0.9061
  110SOL    HW2  481   2.429   3.358   1.489 -0.8775  0.1980  0.0039
  111SOL     OW  482   3.900   1.182   2.717  0.3141  0.1829  0.2896
  111SOL    HW1  483   3.848   1.261   2.751  0.2687  0.1724  0.2443
  111SOL    HW2  484   3.994   1.188   2.750  0.4328  0.5028 -0.0924
  112SOL     OW  485   0.189   4.414   0.313  0.0742 -0.0104  0.2316
  112SOL    HW1  486   0.147   4.389   0.401  1.0701 -1.6918  0.2734
  112SOL    HW2  487   0.204   4.513   0.310  0.9793 -0.0196  2.4137
  113SOL     OW  488   2.222   4.568   4.901 -0.0866  0.2055  0.0170
  113SOL    HW1  489   2.211   4.625   4.983  1.2023 -0.6529  0.8072
  113SOL    HW2  490   2.242   4.627   4.822  1.9289  0.8420  0.9482
  114SOL     OW  491   1.091   2.294   3.265 -0.4711  0.2452 -0.0942
  114SOL    HW1  492   1.142   2.211   3.243 -1.0195 -0.2693  0.5235
  114SOL    HW2  493   0.998   2.287   3.228 -0.8519  0.1129  0.8548
  115SOL     OW  494   2.482   3.529   2.775  0.2432  0.5518 -0.1582
  115SOL    HW1  495   2.554   3.585   2.733 -0.5872  2.2336  0.5484
  115SOL    HW2  496   2.406   3.588   2.803 -2.3365 -1.3492 -2.5877
  116SOL     OW  497   4.500   1.786   0.661  0.2991 -0.1418 -0.1133
  116SOL    HW1  498   4.443   1.804   0.581 -0.8454 -1.1998  0.4128
  116SOL    HW2  499   4.593   1.764   0.632 -0.3210 -1.4301 -1.2321
  117SOL     OW  500   4.606   1.807   3.868  0.8047  0.0548 -0.4075
  117SOL    HW1  501   4.678   1.876   3.870  0.9718 -0.1398  0.3770
  117SOL    HW2  502   4.558   1.805   3.956  0.0299 -0.0223 -0.8168
  118SOL     OW  503   4.114   2.356   4.174  0.5622 -0.2473  0.1961
  118SOL    HW1  504   4.204   2.396   4.156  1.6369 -2.5758  0.0440
  118SOL    HW2  505   4.118   2.299   4.256 -1.2375  0.8549  1.1139
  119SOL     OW  506   5.042   2.288   0.841  0.2520 -0.1764 -0.3702
  119SOL    HW1  507   5.142   2.299   0.843  0.2948 -0.3411  2.2170
  119SOL    HW2  508   5.020   2.192   0.829  0.5152 -0.5030  1.4749
  120SOL     OW  509   3.939   1.481   2.315  0.4131 -0.5904 -0.6347
  120SOL    HW1  510   3.846   1.463   2.346  0.1499  1.3977 -0.1209
  120SOL    HW2  511   3.952   1.443   2.224 -0.7620 -1.2541 -0.5399
  121SOL     OW  512   3.965   4.918   3.505 -0.2271  0.1641  0.8914
  121SOL    HW1  513   3.883   4.975   3.502 -0.3515 -0.0492 -1.0229
  121SOL    HW2  514   4.013   4.924   3.418  1.5880 -0.0532  1.8318
  122SOL     OW  515   3.898   3.727   3.219 -0.2119  0.1491 -0.0892
  122SOL    HW1  516   3.911   3.629   3.202 -0.5484  0.2337 -0.8742
  122SOL    HW2  517   3.963   3.757   3.288 -0.0740 -0.6215  0.1329
  123SOL     OW  518   3.801   4.676   1.634 -0.0738 -0.9197 -0.0584
  123SOL    HW1  519   3.719   4.724   1.667 -0.1474  1.2790 -3.0281
  123SOL    HW2  520   3.882   4.728   1.658  0.2575 -1.6548  0.4650
  124SOL     OW  521   1.649   2.729   3.806 -0.2403  0.7535  0.0844
  124SOL    HW1  522   1.617   2.818   3.836 -0.3742  1.4933 -2.0798
  124SOL    HW2  523   1.632   2.719   3.708 -0.5740 -1.8121  0.3334
  125SOL     OW  524   1.030   4.430   2.076  0.4298  0.2107  0.2759
  125SOL    HW1  525   1.010   4.336   2.051 -0.2949  0.8404 -1.7583
  125SOL    HW2  526   0.944   4.481   2.088  0.8097  0.7628  0.7292
  126SOL     OW  527   2.753   2.075   4.144 -0.3661  0.2711  0.0256
  126SOL    HW1  528   2.764   2.124   4.231 -0.0325 -1.4253  0.9805
  126SOL    HW2  529   2.839   2.078   4.093 -0.4805  1.0357 -0.1418
  127SOL     OW  530   4.257   0.018   1.260 -0.7097  0.5872  0.8625
  127SOL    HW1  531   4.281   0.057   1.171  0.0810  1.2568  1.3606
  127SOL    HW2  532   4.340   0.003   1.314 -1.1848  0.1964  1.5010
  128SOL     OW  533   1.708   1.729   0.199 -0.3265  0.1279  0.3104
  128SOL    HW1  534   1.777   1.664   0.168 -1.9436 -0.6359 -1.8961
  128SOL    HW2  535   1.753   1.808   0.242  1.7639 -1.3397  0.9682
  129SOL     OW  536   2.151   1.256   0.198 -0.0318 -0.2838 -0.2889
  129SOL    HW1  537   2.110   1.177   0.152  2.0572 -0.5587 -1.8052
  129SOL    HW2  538   2.244   1.233   0.226 -0.4631  0.6448  2.1439
  130SOL     OW  539   1.179   2.101   4.010  0.3217  0.2278  0.1763
  130SOL    HW1  540   1.092   2.109   3.962  1.3735  2.4112 -1.5514
  130SOL    HW2  541   1.202   2.188   4.054  0.2893 -1.1749  3.2254
  131SOL     OW  542   1.380   4.746   3.024  0.0506 -0.3431  0.1708
  131SOL    HW1  543   1.358   4.687   2.946  0.0569  1.2066 -1.0588
  131SOL    HW2  544   1.381   4.691   3.108 -0.5267 -1.9576 -0.8206
  132SOL     OW  545   2.569   0.620   4.841  0.6873  0.0009 -0.0488
  132SOL    HW1  546   2.502   0.547   4.852  0.4535  0.2547  0.2125
  132SOL    HW2  547   2.611   0.641   4.930  0.3638  0.5578 -0.0227
  133SOL     OW  548   2.285   2.681   4.528 -0.6007 -0.4471  0.0026
  133SOL    HW1  549   2.299   2.585   4.552  0.3512  0.0091  1.4389
  133SOL    HW2  550   2.259   2.732   4.610 -0.2153  0.6747 -0.5516
  134SOL     OW  551   3.211   4.533   1.720 -0.3758  0.0312 -0.3928
  134SOL    HW1  552   3.288   4.578   1.676  0.8622 -2.0567 -0.4953
  134SOL    HW2  553   3.225   4.530   1.819 -0.4280 -0.1605 -0.3904
  135SOL     OW  554   0.336   3.187   2.736 -0.5443 -0.0731 -0.4649
  135SOL    HW1  555   0.354   3.158   2.830 -1.2514  0.2931 -0.2015
  135SOL    HW2  556   0.408   3.154   2.676 -0.2227 -0.5397  0.1656
  136SOL     OW  557   0.069   3.775   1.460 -0.3490  0.3899 -0.1654
  136SOL    HW1  558   0.097   3.741   1.550 -2.2930  0.3762  0.4728
  136SOL    HW2  559   0.009   3.854   1.472  0.1984  1.0277 -1.5033
  137SOL     OW  560   3.723   0.392   2.857  0.8596  0.6051  0.1235
  137SOL    HW1  561   3.646   0.396   2.921 -0.8367 -2.0416 -1.5638
  137SOL    HW2  562   3.747   0.485   2.829 -0.6817  1.6106  1.8969
  138SOL     OW  563   1.672   4.293   0.288  0.0488  0.1861 -0.2057
  138SOL    HW1  564   1.715   4.275   0.377  0.7045  0.3587 -0.4871
  138SOL    HW2  565   1.590   4.236   0.279  1.2395 -1.5710 -0.4425
  139SOL     OW  566   4.336   1.034   1.010  0.2859 -0.2208  0.0360
  139SOL    HW1  567   4.428   1.061   0.980  0.6916 -2.1512 -0.5892
  139SOL    HW2  568   4.286   1.115   1.041  2.3177  0.8290  0.7403
  140SOL     OW  569   4.586   2.007   4.874  0.4239  1.0235 -0.6340
  140SOL    HW1  570   4.551   1.914   4.871  0.3052  0.9569  1.3401
  140SOL    HW2  571   4.685   2.006   4.870  0.4745  0.7120  0.4442
  141SOL     OW  572   1.769   2.554   4.044  0.1558  0.4609  0.1752
  141SOL    HW1  573   1.741   2.563   3.949 -0.4946  0.2702  0.3481
  141SOL    HW2  574   1.787   2.645   4.082  1.3408  0.4838 -0.3959
  142SOL     OW  575   1.974   2.144   4.140 -0.1423  0.1320 -0.6220
  142SOL    HW1  576   2.029   2.075   4.093 -0.6889 -1.2208  0.6400
  142SOL    HW2  577   1.880   2.110   4.150 -0.2579  0.7702  0.6230
  143SOL     OW  578   2.257   0.291   2.036  0.0830 -0.2998 -0.1007
  143SOL    HW1  579   2.179   0.277   1.974  2.7340 -0.6708 -3.7237
  143SOL    HW2  580   2.270   0.209   2.091 -2.0286 -0.2080  0.6461
  144SOL     OW  581   0.534   3.498   4.329  0.0368 -0.0699  0.2945
  144SOL    HW1  582   0.624   3.534   4.306 -0.8781  2.7407  0.6713
  144SOL    HW2  583   0.498   3.446   4.251  0.5782  1.7693 -1.2635
  145SOL     OW  584   3.303   3.493   0.738 -0.9098 -0.4796  0.7581
  145SOL    HW1  585   3.206   3.473   0.728 -0.9585 -0.6753  1.5873
  145SOL    HW2  586   3.319   3.544   0.823 -0.1632 -1.4413  1.2147
  146SOL     OW  587   1.319   1.013   1.691  0.2228  0.0205 -0.4222
  146SOL    HW1  588   1.232   1.062   1.692  0.9418  1.5118 -2.8627
  146SOL    HW2  589   1.387   1.066   1.742  0.2739  0.0507 -0.5221
  147SOL     OW  590   1.938   0.833   3.416 -0.3267  0.1106  0.0854
  147SOL    HW1  591   1.999   0.766   3.459 -1.7356 -1.0854  0.3142
  147SOL    HW2  592   1.956   0.835   3.317  0.0040 -0.3125  0.1312
  148SOL     OW  593   4.629   4.140   3.591 -0.4083 -0.0445  0.1486
  148SOL    HW1  594   4.672   4.098   3.512 -1.7000 -0.9685 -0.0930
  148SOL    HW2  595   4.652   4.088   3.673 -1.0859 -0.5602  0.0144
  149SOL     OW  596   4.260   4.388   0.185  0.4538 -0.5991 -0.0773
  149SOL    HW1  597   4.309   4.462   0.138 -2.3618  0.6394 -1.2792
  149SOL    HW2  598   4.255   4.308   0.125  2.0524 -1.2346  0.5757
  150SOL     OW  599   1.396   0.500   3.304  0.3613  0.3364  0.0767
  150SOL    HW1  600   1.380   0.595   3.281  0.5608 -0.0584 -1.8382
  150SOL    HW2  601   1.444   0.454   3.229  2.0521 -0.8057  1.7764
  151SOL     OW  602   1.501   4.098   1.419 -0.1132 -0.1478 -0.5741
  151SOL    HW1  603   1.444   4.166   1.372 -1.6584 -0.5841  0.5662
  151SOL    HW2  604   1.443   4.042   1.479  1.6689  0.0120  1.4113
  152SOL     OW  605   0.027   0.510   1.387 -0.0474  0.6470 -0.1919
  152SOL    HW1  606   0.079   0.594   1.377  1.3999 -0.1127  0.6606
  152SOL    HW2  607   0.037   0.475   1.480  0.3161 -1.0624 -0.8373
  153SOL     OW  608   1.856   4.065   1.964  0.4376  0.4627  0.1042
  153SOL    HW1  609   1.903   4.132   1.906  0.7422  1.0885  1.0571
  153SOL    HW2  610   1.913   3.984   1.973  0.6885  0.6324  0.0664
  154SOL     OW  611   1.032   0.433   4.006  0.3079 -0.3499 -0.2535
  154SOL    HW1  612   0.933   0.439   3.994  0.4229 -0.7753 -1.5665
  154SOL    HW2  613   1.061   0.338   3.995  0.9067 -0.1647 -0.3137
  155SOL     OW  614   1.768   0.124   0.395  0.1689 -0.2338  0.3586
  155SOL    HW1  615   1.832   0.183   0.444 -0.7217  0.6529  0.4864
  155SOL    HW2  616   1.728   0.058   0.459  0.3407 -0.2533  0.4471
  156SOL     OW  617   2.410   4.622   1.575 -0.5119 -0.0883 -0.0556
  156SOL    HW1  618   2.440   4.583   1.662 -1.1898  0.0457  0.2492
  156SOL    HW2  619   2.409   4.721   1.580 -2.3714 -0.0873  0.4586
  157SOL     OW  620   1.677   1.207   2.268  0.1722  0.3759  0.2001
  157SOL    HW1  621   1.688   1.112   2.297  0.1330 -0.1914 -1.5383
  157SOL    HW2  622   1.580   1.228   2.257  0.2428 -0.4017 -2.4573
  158SOL     OW  623   4.789   2.415   3.592  0.2734  0.0386 -0.4333
  158SOL    HW1  624   4.781   2.486   3.523  0.2856  0.0845 -0.3876
  158SOL    HW2  625   4.878   2.370   3.584 -0.7590 -1.8589 -2.2812
  159SOL     OW  626   2.153   3.408   1.230  0.4900  0.0332  0.2939
  159SOL    HW1  627   2.190   3.403   1.137  0.6539  2.0414  0.2048
  159SOL    HW2  628   2.118   3.318   1.257  0.9200 -0.7157 -1.4933
  160SOL     OW  629   4.936   2.371   2.261 -0.1486 -0.4333 -0.3996
  160SOL    HW1  630   4.950   2.469   2.249 -1.4665 -0.3237 -1.2662
  160SOL    HW2  631   4.926   2.327   2.171 -2.0247 -0.9480  0.0113
  161SOL     OW  632   2.761   4.342   4.405 -0.4154  0.1966  0.0285
  161SOL    HW1  633   2.790   4.287   4.484  3.0659 -0.3933 -1.4931
  161SOL    HW2  634   2.731   4.282   4.332  1.0837  0.4179 -0.7918
  162SOL     OW  635   0.234   2.794   5.002 -0.3218  0.0434 -0.1019
  162SOL    HW1  636   0.307   2.784   4.935 -0.4008 -0.9140 -0.0686
  162SOL    HW2  637   0.221   2.890   5.025  0.8310  0.2293 -0.2073
  163SOL     OW  638   3.732   2.809   2.115 -0.8182  0.4651 -0.1258
  163SOL    HW1  639   3.808   2.866   2.145 -0.7101  0.5735 -0.5922
  163SOL    HW2  640   3.658   2.868   2.081  0.3353  0.3370 -3.1768
  164SOL     OW  641   3.889   1.030   1.096  0.1613  0.1682 -0.2138
  164SOL    HW1  642   3.821   0.972   1.141  0.0184 -0.4031 -1.1382
  164SOL    HW2  643   3.849   1.118   1.075 -0.0323  0.1326 -0.0023
  165SOL     OW  644   4.972   1.922   1.090  0.1427 -0.1202  0.3269
  165SOL    HW1  645   4.998   1.939   1.185 -0.6237 -2.7420  1.1069
  165SOL    HW2  646   4.875   1.942   1.078  0.6463  2.0577 -0.4730
  166SOL     OW  647   3.587   4.229   4.840  0.1702  0.1286  0.2361
  166SOL    HW1  648   3.564   4.279   4.923 -0.6427 -0.8348  0.6111
  166SOL    HW2  649   3.598   4.294   4.764 -0.4680  0.9075  0.7922
  167SOL     OW  650   3.241   4.001   2.974  0.0274  0.3288 -0.3046
  167SOL    HW1  651   3.180   4.080   2.970  0.5790  1.0082  2.6813
  167SOL    HW2  652   3.336   4.032   2.977  0.2447 -0.4035  1.0203
  168SOL     OW  653   3.334   4.075   2.657  0.8605 -0.4790  0.1437
  168SOL    HW1  654   3.416   4.103   2.706  1.8082  0.5316 -1.9279
  168SOL    HW2  655   3.309   3.982   2.684  0.9877  0.1911  2.8938
  169SOL     OW  656   4.167   4.653   2.640 -0.2145  0.4082  0.6779
  169SOL    HW1  657   4.234   4.719   2.607 -0.7627  0.6759  0.0764
  169SOL    HW2  658   4.075   4.681   2.612 -0.2871 -1.8114 -1.6441
  170SOL     OW  659   3.358   4.050   3.862 -0.5181  0.3850 -0.0437
  170SOL    HW1  660   3.268   4.040   3.906  0.0544 -0.5423  0.9672
  170SOL    HW2  661   3.410   3.965   3.873  0.8883  1.2606  0.3434
  171SOL     OW  662   4.221   4.430   2.234  0.2485  0.1384  0.0291
  171SOL    HW1  663   4.256   4.371   2.307  0.1644  1.6628  1.3476
  171SOL    HW2  664   4.286   4.503   2.216 -1.0053  1.4328  0.6091
  172SOL     OW  665   3.306   0.440   0.037 -0.2042 -0.1784  0.2770
  172SOL    HW1  666   3.260   0.356   0.008  0.6815 -1.0951  1.4513
  172SOL    HW2  667   3.293   0.453   0.135  0.3674  0.6237  0.2590
  173SOL     OW  668   0.898   0.887   2.847  0.0942 -0.0595 -0.3115
  173SOL    HW1  669   0.923   0.978   2.816  1.7917 -0.5669 -0.5190
  173SOL    HW2  670   0.903   0.823   2.770 -2.0368 -0.1956 -0.3994
  174SOL     OW  671   3.390   5.010   3.311 -0.2625  0.5059 -0.0599
  174SOL    HW1  672   3.420   5.007   3.406 -0.3771 -0.7321 -0.0471
  174SOL    HW2  673   3.468   4.993   3.250 -0.2486  0.9878 -0.1825
  175SOL     OW  674   1.703   2.754   4.802  0.1407 -0.3345 -0.1442
  175SOL    HW1  675   1.734   2.725   4.892 -0.0644 -0.1045  0.0007
  175SOL    HW2  676   1.766   2.719   4.732  0.4841 -0.2337  0.1119
  176SOL     OW  677   2.507   1.362   0.213  0.3130  0.1150 -0.4507
  176SOL    HW1  678   2.480   1.398   0.124  1.6811  0.0114 -0.9195
  176SOL    HW2  679   2.585   1.300   0.203  0.6887  0.3386  0.8486
  177SOL     OW  680   1.292   0.380   1.281  0.0304 -0.1068  0.1459
  177SOL    HW1  681   1.255   0.299   1.234  1.5350 -1.3306  0.9742
  177SOL    HW2  682   1.217   0.439   1.310 -1.0925 -1.0090 -0.8137
  178SOL     OW  683   3.797   2.773   1.774 -0.9211  0.1476  0.1573
  178SOL    HW1  684   3.716   2.715   1.784 -0.1911 -1.3609 -1.9479
  178SOL    HW2  685   3.768   2.866   1.751 -2.0702 -0.4093 -0.7673
  179SOL     OW  686   0.407   2.040   5.007 -0.0168  0.1395  0.9388
  179SOL    HW1  687   0.425   1.964   4.945  2.7950  0.9575  0.5735
  179SOL    HW2  688   0.387   2.005   5.099 -1.4855 -1.0312  0.2048
  180SOL     OW  689   2.466   3.940   1.542  0.0824  0.0402  0.0500
  180SOL    HW1  690   2.492   4.026   1.586 -1.2003  0.0953  0.7398
  180SOL    HW2  691   2.375   3.949   1.501  0.8550 -0.2979 -1.8740
  181SOL     OW  692   4.659   0.493   1.721 -0.2764 -0.3392  0.2406
  181SOL    HW1  693   4.564   0.461   1.728 -0.2456 -0.6224 -0.5528
  181SOL    HW2  694   4.699   0.459   1.636  1.5356 -2.8661  1.9370
  182SOL     OW  695   4.900   2.234   5.091 -0.3861  0.7348 -0.1727
  182SOL    HW1  696   4.831   2.248   5.162  0.7365 -2.0840  1.6667
  182SOL    HW2  697   4.991   2.229   5.133  0.4715  0.3212 -1.9865
  183SOL     OW  698   3.064   4.662   2.674 -0.7417  0.0345 -0.0962
  183SOL    HW1  699   3.050   4.571   2.713  0.2166  0.0442  0.3071
  183SOL    HW2  700   3.024   4.731   2.734 -0.1570 -0.0257  0.3757
  184SOL     OW  701   0.018   4.122   4.092 -0.0531  0.3206 -0.2142
  184SOL    HW1  702   0.055   4.183   4.162 -0.4355  0.1077  0.1834
  184SOL    HW2  703   0.092   4.086   4.036  0.0905  2.0609 -1.2233
  185SOL     OW  704   3.111   4.979   2.516 -0.8955  0.0263  0.3875
  185SOL    HW1  705   3.171   4.933   2.450 -2.0020 -0.2392 -0.4689
  185SOL    HW2  706   3.147   4.965   2.608  0.8907  0.7206 -0.1529
  186SOL     OW  707   3.350   5.142   0.677  0.3581 -0.3106 -0.3103
  186SOL    HW1  708   3.349   5.068   0.745  0.6962  1.0233  1.2055
  186SOL    HW2  709   3.365   5.229   0.723  2.5407  0.4676 -2.2995
  187SOL     OW  710   3.054   1.747   4.664 -0.2650  0.5888 -0.1118
  187SOL    HW1  711   3.004   1.667   4.699  0.8395 -0.1668 -0.2017
  187SOL    HW2  712   3.084   1.804   4.740 -0.0332  0.2764  0.0354
  188SOL     OW  713   4.099   1.127   0.695 -0.0162  0.2849 -0.4248
  188SOL    HW1  714   4.020   1.172   0.653  0.3971  1.4737  0.0591
  188SOL    HW2  715   4.180   1.143   0.639  0.7803  2.8314  1.2911
  189SOL     OW  716   2.580   0.064   3.068 -0.4763  0.4255  0.1918
  189SOL    HW1  717   2.679   0.050   3.072 -0.4651  0.8263  1.6799
  189SOL    HW2  718   2.537   0.024   3.149 -1.3409  1.7317  0.4023
  190SOL     OW  719   3.264   3.709   0.031  0.3735 -0.0674  0.3553
  190SOL    HW1  720   3.333   3.758  -0.022 -0.4881  1.0956  0.2590
  190SOL    HW2  721   3.211   3.774   0.085  0.6847 -1.1528  2.0242
  191SOL     OW  722   1.744   4.901   4.835 -0.2003  0.0066  0.0161
  191SOL    HW1  723   1.721   4.805   4.825 -3.6477  0.6626  0.5994
  191SOL    HW2  724   1.751   4.943   4.745  0.9135 -0.6583 -0.2280
  192SOL     OW  725   0.539   1.310   2.921  0.6867  0.0571 -0.1912
  192SOL    HW1  726   0.501   1.348   3.006 -1.5454 -0.9006 -0.7004
  192SOL    HW2  727   0.517   1.370   2.845  2.1585  0.5929 -0.2434
  193SOL     OW  728   5.113   1.868   5.055  0.5349 -0.3207 -0.1748
  193SOL    HW1  729   5.090   1.810   5.133 -0.9710  0.9541  0.3896
  193SOL    HW2  730   5.187   1.826   5.003 -0.6857 -2.8989  0.0174
  194SOL     OW  731   3.261   1.856   4.199  0.6629 -0.0168 -0.7957
  194SOL    HW1  732   3.163   1.845   4.212  0.9079 -1.0308  0.3186
  194SOL    HW2  733   3.282   1.952   4.178 -0.5564  0.1911 -1.1064
  195SOL     OW  734   3.467   1.316   1.089 -0.0723  0.0456  0.0801
  195SOL    HW1  735   3.528   1.240   1.107 -0.6114 -0.2499  0.7312
  195SOL    HW2  736   3.417   1.339   1.173  0.4859  1.4845  0.0528
  196SOL     OW  737   1.342   3.119   0.674 -0.2131  0.4453  0.2983
  196SOL    HW1  738   1.422   3.060   0.688 -0.5054 -0.0336 -0.0166
  196SOL    HW2  739   1.372   3.214   0.664  0.1935  0.4841  1.6997
  197SOL     OW  740   0.239   0.575   1.037 -0.2826 -1.0547  0.4019
  197SOL    HW1  741   0.225   0.660   1.087 -0.5242 -0.9738  0.2020
  197SOL    HW2  742   0.151   0.530   1.023 -0.3735 -0.5472 -0.8762
  198SOL     OW  743   3.042   2.729   1.146 -0.0200 -0.0258 -0.2694
  198SOL    HW1  744   2.944   2.719   1.126 -0.0886  1.3520 -0.7306
  198SOL    HW2  745   3.094   2.716   1.061  0.1122  0.3332 -0.2441
  199SOL     OW  746   0.543   0.133   4.784  0.1251 -0.2927  0.5110
  199SOL    HW1  747   0.640   0.126   4.802  0.5151  0.1468 -1.1816
  199SOL    HW2  748   0.504   0.042   4.769  0.3611 -0.4345  0.7562
  200SOL     OW  749   1.261   2.275   1.386 -0.0947  0.0484  0.0831
  200SOL    HW1  750   1.298   2.197   1.437  1.4641  0.6589 -0.0479
  200SOL    HW2  751   1.183   2.245   1.332 -0.0700 -1.2256  0.7102
  201SOL     OW  752   1.543   2.776   0.371 -0.0209 -0.4391  0.0905
  201SOL    HW1  753   1.631   2.779   0.419 -1.1357  1.8770  2.2655
  201SOL    HW2  754   1.547   2.836   0.291  0.4491 -0.4892  0.0757
  202SOL     OW  755   0.627   2.603   3.042  0.4636  0.2192 -0.7192
  202SOL    HW1  756   0.618   2.548   2.959  0.9276  0.5982 -1.0259
  202SOL    HW2  757   0.628   2.700   3.017 -1.5842  0.4584 -0.0971
  203SOL     OW  758   3.519   3.673   3.516  0.2607  0.0511 -0.2115
  203SOL    HW1  759   3.424   3.669   3.486  0.2740 -1.0048 -0.1471
  203SOL    HW2  760   3.575   3.713   3.444 -0.5147  2.6492  0.5208
  204SOL     OW  761   0.946   2.566   3.950  0.4877 -0.4392  0.3932
  204SOL    HW1  762   0.972   2.472   3.971  2.1141 -0.2801 -0.7475
  204SOL    HW2  763   1.026   2.626   3.957 -0.3188  0.7051  0.2012
  205SOL     OW  764   1.452   2.545   2.959  0.1223  0.0092 -0.0466
  205SOL    HW1  765   1.433   2.490   3.040  1.4595  0.5892  0.6860
  205SOL    HW2  766   1.551   2.552   2.946 -0.0384  1.6351 -0.5607
  206SOL     OW  767   5.027   3.005   0.886 -0.7782 -0.4728 -0.4903
  206SOL    HW1  768   4.980   2.917   0.901 -0.8208 -0.8408 -2.4636
  206SOL    HW2  769   5.008   3.037   0.793 -1.5784  2.1635  0.4923
  207SOL     OW  770   3.453   1.891   2.834 -0.1295 -0.5657 -0.5805
  207SOL    HW1  771   3.478   1.984   2.863  0.1469 -0.0421 -2.3775
  207SOL    HW2  772   3.517   1.859   2.764 -0.2854 -2.0942 -0.0621
  208SOL     OW  773   1.825   4.278   0.537  0.5163  0.1602 -0.1361
  208SOL    HW1  774   1.790   4.371   0.546 -1.3972 -0.4190 -1.0746
  208SOL    HW2  775   1.921   4.281   0.509  0.0961  1.8891 -1.5800
  209SOL     OW  776   2.271   4.857   5.060  0.2363 -0.7076  0.5764
  209SOL    HW1  777   2.187   4.894   5.021  1.4630  0.7579 -0.7993
  209SOL    HW2  778   2.273   4.874   5.159  0.0784  1.6802  0.2262
  210SOL     OW  779   0.221   0.310   2.869  0.6391  0.4801  0.1745
  210SOL    HW1  780   0.222   0.224   2.920 -1.1938  0.5328  0.3542
  210SOL    HW2  781   0.288   0.373   2.909  1.0093 -0.3667  0.9201
  211SOL     OW  782   3.534   1.773   3.489 -0.3165 -0.0638  0.1635
  211SOL    HW1  783   3.591   1.724   3.555 -0.5232 -0.3825  0.1076
  211SOL    HW2  784   3.533   1.870   3.512 -1.0968 -0.2872  1.1635
  212SOL     OW  785   1.737   3.414   0.862  0.9730  0.4773  0.3114
  212SOL    HW1  786   1.734   3.489   0.928 -0.1212 -0.4818  1.4016
  212SOL    HW2  787   1.767   3.331   0.908 -0.7300 -0.4402 -0.1434
  213SOL     OW  788   4.443   1.230   3.320  0.2562  0.0733  0.0884
  213SOL    HW1  789   4.349   1.202   3.337  1.2518 -2.2719  2.3407
  213SOL    HW2  790   4.495   1.152   3.285  1.5435  1.1249 -0.4138
  214SOL     OW  791   4.140   4.764   2.017 -0.0170  0.3542  0.0704
  214SOL    HW1  792   4.209   4.731   2.081 -0.5257 -2.0597 -0.5302
  214SOL    HW2  793   4.058   4.790   2.067 -0.1096 -0.7187  0.5105
  215SOL     OW  794   3.914   0.968   3.028  0.2776  0.1844 -0.3706
  215SOL    HW1  795   3.868   0.912   2.959  0.7465  1.3006 -1.6223
  215SOL    HW2  796   4.009   0.983   3.001  0.4848  0.6211  0.5450
  216SOL     OW  797   0.100   1.766   0.799 -0.1216  0.5040 -0.0282
  216SOL    HW1  798   0.131   1.861   0.809  0.2705  0.2330  1.6065
  216SOL    HW2  799   0.159   1.719   0.734 -0.3289  1.3542 -0.8757
  217SOL     OW  800   2.838   4.397   0.132 -0.5335 -0.3058 -0.0972
  217SOL    HW1  801   2.852   4.302   0.105  1.2308  0.0220 -0.4923
  217SOL    HW2  802   2.874   4.411   0.224  0.2069  0.1870 -0.4456
  218SOL     OW  803   0.317   1.931   2.080 -0.6762  0.0324 -0.4070
  218SOL    HW1  804   0.266   1.972   2.156  1.3452  1.4657  0.2460
  218SOL    HW2  805   0.273   1.955   1.993 -2.4206 -0.7648  0.1996
  219SOL     OW  806   1.672   3.511   4.725  0.1695  0.7550 -0.0117
  219SOL    HW1  807   1.604   3.559   4.669  1.3644 -1.1310 -3.3308
  219SOL    HW2  808   1.636   3.421   4.750  0.3604  0.8905  0.7860
  220SOL     OW  809   1.737   1.108   3.177 -0.1549 -0.2970 -0.8017
  220SOL    HW1  810   1.680   1.121   3.096 -1.4445  0.2216  0.1693
  220SOL    HW2  811   1.793   1.190   3.191 -0.8839  0.1390 -0.4300
  221SOL     OW  812   2.109   1.288   2.064  0.2506 -0.3791 -0.3919
  221SOL    HW1  813   2.122   1.324   2.157 -2.1947  0.9041 -0.4647
  221SOL    HW2  814   2.043   1.213   2.067 -1.2743  0.8673 -1.2453
  222SOL     OW  815   4.199   1.154   4.589 -0.3590 -0.5763  0.7764
  222SOL    HW1  816   4.162   1.171   4.497 -1.4426 -0.5505  1.2129
  222SOL    HW2  817   4.223   1.058   4.597  1.2753 -0.2825 -0.0670
  223SOL     OW  818   0.037   1.262   0.756  0.3084  0.4312 -0.1476
  223SOL    HW1  819   0.034   1.162   0.762 -2.0852  0.4627  0.4865
  223SOL    HW2  820   0.066   1.300   0.843 -0.6375  0.2866  0.2467
  224SOL     OW  821   2.172   2.922   1.472  0.1479 -0.3218 -0.1811
  224SOL    HW1  822   2.263   2.927   1.430 -0.4708  3.3664 -1.4533
  224SOL    HW2  823   2.171   2.978   1.555 -1.1746  0.6204 -0.7935
  225SOL     OW  824   1.694   3.246   2.804  0.5592 -0.0810  0.2644
  225SOL    HW1  825   1.710   3.261   2.706 -1.7891  2.9290  0.2119
  225SOL    HW2  826   1.782   3.251   2.852  1.3805  3.6177 -1.2229
  226SOL     OW  827   2.308   3.859   3.545 -0.1403 -0.2774 -0.1970
  226SOL    HW1  828   2.324   3.832   3.640 -0.8000  2.0980  0.6402
  226SOL    HW2  829   2.210   3.861   3.527 -0.0336 -0.1958 -0.7798
  227SOL     OW  830   2.648   0.927   0.376 -0.4386  0.2581 -0.4331
  227SOL    HW1  831   2.687   0.852   0.324  1.0615 -0.4472  1.5604
  227SOL    HW2  832   2.622   1.001   0.314 -1.5449 -1.6691 -2.3991
  228SOL     OW  833   4.695   3.534   2.102  0.3819  0.4028  0.2329
  228SOL    HW1  834   4.756   3.457   2.122  0.4920  0.5471  0.4640
  228SOL    HW2  835   4.653   3.521   2.012  0.3665  0.0537  0.2890
  229SOL     OW  836   3.680   0.966   0.073  0.9132 -0.4279  0.2154
  229SOL    HW1  837   3.637   0.905   0.140 -1.6003  1.8286  0.8432
  229SOL    HW2  838   3.611   1.000   0.009  1.9566  2.3320  0.3993
  230SOL     OW  839   4.025   1.868   3.489 -0.2863 -0.2129 -0.2768
  230SOL    HW1  840   4.024   1.776   3.451 -3.1914 -0.7765  0.9386
  230SOL    HW2  841   4.029   1.935   3.414  0.3381 -1.2854 -1.2309
  231SOL     OW  842   1.113   2.049   3.599 -0.1197 -0.5482  0.1748
  231SOL    HW1  843   1.019   2.074   3.575 -0.5064  0.2652  2.2448
  231SOL    HW2  844   1.156   2.126   3.646  1.5597 -0.9682 -0.6119
  232SOL     OW  845   4.312   4.907   3.871 -0.3618 -0.3435  0.0286
  232SOL    HW1  846   4.245   4.873   3.938 -0.7940  1.4140  0.5537
  232SOL    HW2  847   4.399   4.925   3.917 -0.1808 -0.6093 -0.2095
  233SOL     OW  848   3.315   0.395   0.556  0.6580 -0.8337  0.0414
  233SOL    HW1  849   3.297   0.365   0.650  1.6028 -0.0709  0.4794
  233SOL    HW2  850   3.393   0.345   0.520  1.6696  0.4026  0.4518
  234SOL     OW  851   2.453   0.324   3.845  0.2551 -0.5727  0.1181
  234SOL    HW1  852   2.503   0.378   3.777 -1.9492  0.1339 -1.0527
  234SOL    HW2  853   2.480   0.354   3.937  1.3862  0.3128 -0.4683
  235SOL     OW  854   3.568   3.882   3.002  0.3944 -0.1713  0.4483
  235SOL    HW1  855   3.532   3.932   2.924  0.6080  0.2985  0.6505
  235SOL    HW2  856   3.658   3.844   2.979  0.3120 -0.3123  0.3566
  236SOL     OW  857   4.200   3.344   3.262  0.4171 -0.1421 -0.3179
  236SOL    HW1  858   4.270   3.346   3.190 -0.0946 -1.7690 -0.9200
  236SOL    HW2  859   4.201   3.255   3.307 -1.3442 -0.2726 -0.4443
  237SOL     OW  860   5.110   4.707   3.275  0.7418  0.3789 -0.0598
  237SOL    HW1  861   5.153   4.619   3.295  1.4056  1.1462  2.2068
  237SOL    HW2  862   5.180   4.773   3.245  0.1432  0.0086 -2.5337
  238SOL     OW  863   0.907   2.768   4.977  0.3900 -0.1046  0.1405
  238SOL    HW1  864   0.858   2.795   4.894  2.1236  0.9698 -0.5983
  238SOL    HW2  865   0.871   2.819   5.055 -1.0095 -0.8516  0.0071
  239SOL     OW  866   0.236   3.946   4.041 -0.2845  0.2380 -0.1720
  239SOL    HW1  867   0.316   3.960   3.983 -0.4391 -0.0406 -0.4503
  239SOL    HW2  868   0.167   3.893   3.992 -0.3441 -0.1537  0.3253
  240SOL     OW  869   3.962   0.206   3.096  0.0246 -0.0604  0.0079
  240SOL    HW1  870   3.949   0.293   3.142  2.5333 -0.5273  1.7798
  240SOL    HW2  871   3.897   0.199   3.020 -1.8874  2.2582  1.2751
  241SOL     OW  872   0.672   4.051   5.152  0.7247  1.1794  0.4295
  241SOL    HW1  873   0.736   3.993   5.202  2.2962  1.0781 -1.5142
  241SOL    HW2  874   0.722   4.130   5.114 -0.1618  0.8871 -1.5006
  242SOL     OW  875   3.571   2.901   3.771 -0.1098  0.4112  0.2349
  242SOL    HW1  876   3.556   2.940   3.680  2.0937 -1.1553 -0.8765
  242SOL    HW2  877   3.570   2.974   3.839 -0.7294  1.7620 -1.1709
  243SOL     OW  878   0.726   0.392   4.671  0.1036 -0.2403  0.2706
  243SOL    HW1  879   0.689   0.353   4.756  0.9423  0.7932  1.1339
  243SOL    HW2  880   0.694   0.486   4.661  1.0118  0.0519  0.0762
  244SOL     OW  881   1.435   2.970   2.674  0.0076 -0.1618  0.7590
  244SOL    HW1  882   1.532   2.966   2.653 -0.1916 -1.5640 -0.0079
  244SOL    HW2  883   1.422   2.994   2.770  1.0557  1.4191  0.5425
  245SOL     OW  884   4.171   1.970   2.256 -0.0261 -0.3288 -0.1480
  245SOL    HW1  885   4.243   2.033   2.286 -0.3148 -0.1565  0.2036
  245SOL    HW2  886   4.083   2.019   2.257 -0.3350 -0.8782  0.6351
  246SOL     OW  887   3.209   4.032   1.746  0.3310 -0.3024 -0.2027
  246SOL    HW1  888   3.134   4.013   1.809  0.5883 -0.8272 -0.0436
  246SOL    HW2  889   3.248   4.122   1.765 -0.6438  0.2431 -0.6821
  247SOL     OW  890   0.607   4.006   2.516 -0.0587 -0.4205  0.4850
  247SOL    HW1  891   0.546   4.062   2.573  0.4703  1.2256 -0.4829
  247SOL    HW2  892   0.666   4.066   2.462 -0.8726 -1.8812 -2.1960
  248SOL     OW  893   4.485   5.104   3.588 -0.0864  0.1421 -0.3944
  248SOL    HW1  894   4.440   5.112   3.677 -1.0001 -2.0395 -0.6073
  248SOL    HW2  895   4.550   5.179   3.577 -1.2719  1.5041  1.3230
  249SOL     OW  896   4.354   2.572   4.433  0.3573  0.5996  0.2706
  249SOL    HW1  897   4.328   2.476   4.445  0.7537  0.4859  0.2188
  249SOL    HW2  898   4.452   2.578   4.416  0.3423  1.0198  0.3334
  250SOL     OW  899   0.859   1.049   3.430 -0.0474  0.8746  0.4107
  250SOL    HW1  900   0.953   1.031   3.400  0.9638  2.3624  2.4507
  250SOL    HW2  901   0.821   1.125   3.376 -0.2410  0.0554 -0.6417
  251SOL     OW  902   0.043   1.809   3.700  0.4179 -0.8483  0.2305
  251SOL    HW1  903   0.093   1.723   3.709  1.3485 -0.4008 -0.4751
  251SOL    HW2  904   0.107   1.886   3.703 -0.1797 -0.2669 -0.9355
  252SOL     OW  905   1.290   0.027   2.789 -0.4992  0.1803  0.0033
  252SOL    HW1  906   1.221   0.097   2.805 -0.3507  0.4421 -0.4973
  252SOL    HW2  907   1.268  -0.054   2.843 -0.5397  0.6979  0.7775
  253SOL     OW  908   1.379   0.522   4.277 -0.0971  0.4005 -0.1041
  253SOL    HW1  909   1.423   0.540   4.365 -0.8774  0.2340  0.3302
  253SOL    HW2  910   1.423   0.577   4.206  1.6122 -0.6389  0.0721
  254SOL     OW  911   3.837   2.058   3.136 -0.4760  0.5539  0.3076
  254SOL    HW1  912   3.746   2.100   3.138 -1.0268 -0.5310 -0.7093
  254SOL    HW2  913   3.837   1.984   3.069  0.9049 -0.0562  0.9660
  255SOL     OW  914   2.101   1.941   0.225  0.4512  0.1846 -0.2972
  255SOL    HW1  915   2.028   2.009   0.219 -1.7181 -1.7302  1.8995
  255SOL    HW2  916   2.145   1.946   0.315 -0.3548 -1.7429  0.2756
  256SOL     OW  917   3.406   4.305   3.994 -0.1190 -0.6017  0.0828
  256SOL    HW1  918   3.439   4.278   4.084 -0.1910 -0.5828  0.1146
  256SOL    HW2  919   3.397   4.223   3.936 -1.6866 -0.8364  0.6189
  257SOL     OW  920   4.940   5.040   0.129  0.0667 -0.3832 -0.2925
  257SOL    HW1  921   4.904   5.120   0.178 -2.7726 -1.3467 -0.6126
  257SOL    HW2  922   4.991   5.071   0.048  0.0126  1.0972  0.2037
  258SOL     OW  923   3.140   1.575   0.917  0.1033 -0.2266 -0.0111
  258SOL    HW1  924   3.188   1.630   0.985  0.8377 -0.1096 -0.6227
  258SOL    HW2  925   3.205   1.519   0.867 -0.4925 -0.6812 -0.2871
  259SOL     OW  926   4.666   3.626   0.634  0.3266  0.5961 -0.3527
  259SOL    HW1  927   4.688   3.574   0.551 -0.5879 -0.3539 -0.0153
  259SOL    HW2  928   4.750   3.642   0.686  0.6402 -0.5177 -0.4882
  260SOL     OW  929   0.206   0.292   4.432 -0.1931  0.0076  0.1542
  260SOL    HW1  930   0.107   0.307   4.429  0.0466  1.7450 -0.2233
  260SOL    HW2  931   0.229   0.216   4.371 -1.3460 -0.8297  0.7234
  261SOL     OW  932   1.019   2.982   2.907 -0.2525 -0.3652 -0.6528
  261SOL    HW1  933   0.958   2.919   2.955 -0.5076 -1.3964 -2.2611
  261SOL    HW2  934   1.111   2.975   2.944 -0.3174 -1.5814 -0.6890
  262SOL     OW  935   0.836   4.092   3.283 -0.2918  0.0878 -0.0125
  262SOL    HW1  936   0.786   4.174   3.312 -1.4759 -0.6270  0.0242
  262SOL    HW2  937   0.917   4.119   3.233 -0.4537  1.2951  0.3401
  263SOL     OW  938   0.881   0.163   4.361  0.2754 -0.2274 -0.0252
  263SOL    HW1  939   0.961   0.221   4.350 -0.6450  1.0730 -0.0595
  263SOL    HW2  940   0.813   0.210   4.417 -0.7090 -1.0577 -0.4909
  264SOL     OW  941   2.000   4.822   4.009  0.0149  0.1176 -0.2506
  264SOL    HW1  942   2.064   4.880   4.058  0.2024 -0.0156 -0.3376
  264SOL    HW2  943   2.042   4.733   3.991  0.2879  0.4843 -1.4867
  265SOL     OW  944   3.470   0.142   2.034  0.3514  0.3399 -0.1275
  265SOL    HW1  945   3.427   0.218   1.985 -3.1575 -0.7474  0.9655
  265SOL    HW2  946   3.509   0.175   2.120  1.2742  1.2892 -0.8896
  266SOL     OW  947   0.228   3.897   2.168  0.0116 -0.7484  0.1619
  266SOL    HW1  948   0.315   3.902   2.216  0.2689  0.3619 -0.3830
  266SOL    HW2  949   0.217   3.806   2.128  0.1287 -1.4530  1.6496
  267SOL     OW  950   3.449   4.151   2.223 -0.3913  0.2804  0.4274
  267SOL    HW1  951   3.381   4.221   2.205 -1.2251 -0.0852  1.9476
  267SOL    HW2  952   3.436   4.074   2.161  0.1420  1.1903 -0.8375
  268SOL     OW  953   5.026   2.841   2.791 -0.0202 -0.2798 -0.0629
  268SOL    HW1  954   4.946   2.806   2.839 -1.4156 -0.9557 -2.6798
  268SOL    HW2  955   5.048   2.933   2.824 -3.2780  0.8607 -0.7641
  269SOL     OW  956   1.556   0.930   3.273 -0.8587 -0.9941 -0.5249
  269SOL    HW1  957   1.618   0.988   3.221 -1.2873 -1.7126 -1.8925
  269SOL    HW2  958   1.606   0.854   3.315 -0.0429  1.0393  2.4738
  270SOL     OW  959   3.434   0.567   1.348  0.3927  0.2319  0.3039
  270SOL    HW1  960   3.348   0.611   1.323  0.8873  0.9385 -0.2196
  270SOL    HW2  961   3.475   0.525   1.266  0.5821 -0.0383  0.5346
  271SOL     OW  962   1.560   1.879   3.813 -0.0914 -0.0856 -0.5487
  271SOL    HW1  963   1.658   1.900   3.811  0.2097 -1.4092 -0.4949
  271SOL    HW2  964   1.528   1.859   3.720 -0.3524  0.5039 -0.5894
  272SOL     OW  965   2.572   4.820   0.411 -0.0098  0.3269  0.3784
  272SOL    HW1  966   2.616   4.785   0.329 -1.9260 -0.3904 -0.3864
  272SOL    HW2  967   2.633   4.886   0.456  1.6427 -0.3202 -0.8199
  273SOL     OW  968   3.680   4.179   0.223 -0.4239 -0.3120 -0.0656
  273SOL    HW1  969   3.619   4.121   0.169 -0.0431 -0.6081 -0.1794
  273SOL    HW2  970   3.723   4.124   0.295 -1.1902  0.1487  0.7630
  274SOL     OW  971   2.799   2.164   4.394  0.0447  0.4694 -0.2709
  274SOL    HW1  972   2.854   2.246   4.388  1.7439 -0.6036 -0.0390
  274SOL    HW2  973   2.853   2.089   4.433 -1.8021 -0.4570  0.7028
  275SOL     OW  974   3.639   3.792   0.234 -0.3663 -0.3726  0.3582
  275SOL    HW1  975   3.722   3.834   0.271  0.1815 -0.2696 -0.9236
  275SOL    HW2  976   3.560   3.850   0.254  0.1083  0.3384  0.2145
  276SOL     OW  977   1.668   2.183   3.565  0.1999  0.4849 -0.4790
  276SOL    HW1  978   1.632   2.266   3.606 -0.8987  0.1820 -0.8120
  276SOL    HW2  979   1.746   2.205   3.506 -0.5967  1.3691 -1.2102
  277SOL     OW  980   0.792   2.245   2.109  0.0668  0.2103 -0.0034
  277SOL    HW1  981   0.843   2.230   2.025 -1.0414 -0.5884 -0.5632
  277SOL    HW2  982   0.763   2.156   2.146 -0.2768  0.6076  0.6900
  278SOL     OW  983   4.889   4.779   2.867 -0.0514  0.2611  0.6599
  278SOL    HW1  984   4.810   4.771   2.805  0.6681 -1.0900 -0.1405
  278SOL    HW2  985   4.891   4.700   2.928  1.0436 -0.0706  0.2133
  279SOL     OW  986   2.389   4.480   2.086  0.3394  0.4405  0.0329
  279SOL    HW1  987   2.353   4.542   2.156 -0.2093  1.5148 -1.1423
  279SOL    HW2  988   2.488   4.490   2.081  0.3461  0.5971  0.4369
  280SOL     OW  989   3.457   1.041   0.944  0.0359 -0.5488 -0.5357
  280SOL    HW1  990   3.361   1.061   0.964 -0.1717 -1.2054 -0.8580
  280SOL    HW2  991   3.476   1.061   0.848 -0.2267 -2.0079 -0.9224
  281SOL     OW  992   4.766   1.763   2.272  0.2269  0.2119  0.5381
  281SOL    HW1  993   4.810   1.848   2.242  0.8605 -0.5509 -0.7329
  281SOL    HW2  994   4.766   1.697   2.198 -1.0407 -0.6192  1.2406
  282SOL     OW  995   2.651   4.498   2.687  0.2442 -0.0691 -0.4695
  282SOL    HW1  996   2.715   4.502   2.765 -0.3380 -1.5198  0.1114
  282SOL    HW2  997   2.684   4.430   2.621  0.3499  0.6389 -1.1603
  283SOL     OW  998   1.263   2.654   0.277 -0.1580 -1.0277  0.1056
  283SOL    HW1  999   1.190   2.717   0.252  0.5875 -0.7578 -1.4882
  283SOL    HW2 1000   1.251   2.568   0.226  1.6236 -0.3150 -1.6426
  284SOL     OW 1001   0.569   4.915   4.197  0.2210 -0.5255  0.3882
  284SOL    HW1 1002   0.589   5.006   4.162  0.7999 -0.6887  0.2733
  284SOL    HW2 1003   0.521   4.921   4.284  0.0349 -0.1124  0.2548
  285SOL     OW 1004   4.167   4.866   3.246 -0.0178  0.1448 -0.3943
  285SOL    HW1 1005   4.166   4.962   3.219  0.8126  0.0957 -0.6100
  285SOL    HW2 1006   4.261   4.832   3.248 -0.3747 -0.9703 -1.4238
  286SOL     OW 1007   0.595   1.441   1.133 -0.8774 -0.0314  0.1305
  286SOL    HW1 1008   0.614   1.422   1.230 -1.5983 -0.2788  0.2317
  286SOL    HW2 1009   0.673   1.413   1.078 -0.5356 -0.0698  0.6216
  287SOL     OW 1010   3.177   0.155   2.593  0.0146  0.1255  0.1765
  287SOL    HW1 1011   3.181   0.076   2.532  0.5075 -0.0911  0.4915
  287SOL    HW2 1012   3.262   0.163   2.644  0.1694  1.1421 -0.2010
  288SOL     OW 1013   1.363   4.857   2.541  0.1149 -0.2502 -0.1700
  288SOL    HW1 1014   1.452   4.855   2.586 -0.3841 -0.7641  0.8337
  288SOL    HW2 1015   1.318   4.768   2.552 -0.7989  0.2094 -0.0683
  289SOL     OW 1016   4.067   0.248   4.053 -0.0838 -0.6644  0.5838
  289SOL    HW1 1017   3.971   0.226   4.071  0.2418 -0.9664  2.0384
  289SOL    HW2 1018   4.076   0.347   4.039 -0.2871 -0.2900  2.8253
  290SOL     OW 1019   4.035   3.422   1.956 -0.5358 -0.4438 -0.4117
  290SOL    HW1 1020   4.099   3.354   1.990  0.0105 -0.2321 -0.9993
  290SOL    HW2 1021   4.084   3.491   1.903 -1.0249  0.6533  0.5299
  291SOL     OW 1022   4.038   5.114   3.806  0.5390  0.2175 -0.0845
  291SOL    HW1 1023   4.051   5.015   3.792  0.9465  0.4428 -1.4268
  291SOL    HW2 1024   3.950   5.130   3.849 -0.3312 -0.6514 -1.4656
  292SOL     OW 1025   0.286   0.242   0.082  0.2487 -0.0943 -0.1670
  292SOL    HW1 1026   0.188   0.222   0.091 -0.0566  1.6064  0.8568
  292SOL    HW2 1027   0.320   0.206  -0.005 -0.7680 -2.5459  0.3535
  293SOL     OW 1028   3.304   1.282   1.310 -0.2625  0.2139 -0.5537
  293SOL    HW1 1029   3.245   1.223   1.255 -0.6666  0.1452 -0.0603
  293SOL    HW2 1030   3.345   1.229   1.384 -0.6793  0.5463 -0.0680
  294SOL     OW 1031   4.927   4.555   1.666 -0.0702  0.5658 -0.0762
  294SOL    HW1 1032   4.905   4.468   1.623 -2.0215  1.0058 -0.0861
  294SOL    HW2 1033   4.871   4.567   1.748 -0.1132  1.9669 -0.2804
  295SOL     OW 1034   0.481   2.573   0.875 -0.2478 -0.2161 -0.8589
  295SOL    HW1 1035   0.549   2.643   0.857 -0.8933  0.7218  0.1963
  295SOL    HW2 1036   0.389   2.610   0.860 -0.6915 -0.2264  1.4550
  296SOL     OW 1037   4.226   1.274   1.987  0.2938  0.1580 -0.4291
  296SOL    HW1 1038   4.307   1.332   1.981  0.0129  0.4989 -0.9525
  296SOL    HW2 1039   4.234   1.199   1.921 -0.3108  0.8173 -1.2713
  297SOL     OW 1040   1.960   4.320   4.631  0.0819 -0.1037 -0.3025
  297SOL    HW1 1041   1.866   4.297   4.653 -0.5372  1.0597 -1.5953
  297SOL    HW2 1042   1.972   4.419   4.637  1.2666 -0.2482 -0.0393
  298SOL     OW 1043   3.654   3.481   4.529  0.0124 -0.4041 -0.1825
  298SOL    HW1 1044   3.598   3.449   4.452 -2.2198 -0.2454  1.2915
  298SOL    HW2 1045   3.655   3.412   4.601  0.4511  0.2509  0.4563
  299SOL     OW 1046   4.503   2.802   1.594 -0.3005 -0.1531  0.4584
  299SOL    HW1 1047   4.556   2.883   1.568  0.6678  0.2935  3.3802
  299SOL    HW2 1048   4.408   2.829   1.611 -0.0777  0.3102  1.0100
  300SOL     OW 1049   1.535   0.488   4.506 -0.5731 -0.4987 -0.0009
  300SOL    HW1 1050   1.556   0.582   4.529 -0.5408 -0.0181 -1.8185
  300SOL    HW2 1051   1.612   0.429   4.530 -0.3514  0.0246  0.5834
  301SOL     OW 1052   3.804   4.573   1.389 -0.0681 -0.1778 -1.0779
  301SOL    HW1 1053   3.888   4.586   1.337  0.5742 -1.2232 -0.3413
  301SOL    HW2 1054   3.811   4.621   1.477  0.2669 -1.2565 -0.5017
  302SOL     OW 1055   1.392   1.337   1.525 -0.0849  0.1125  0.1483
  302SOL    HW1 1056   1.342   1.306   1.444  1.4554 -2.9130  0.1906
  302SOL    HW2 1057   1.338   1.316   1.607 -1.5122  2.9027  0.0132
  303SOL     OW 1058   2.169   5.135   3.426  0.0962 -0.0054 -0.1911
  303SOL    HW1 1059   2.144   5.124   3.330 -1.2820  0.4052  0.0993
  303SOL    HW2 1060   2.238   5.207   3.435  0.4660 -0.2640 -0.8930
  304SOL     OW 1061   1.822   3.513   1.875 -0.3211 -0.2667 -0.1420
  304SOL    HW1 1062   1.811   3.557   1.965  0.2610 -0.6208  0.1084
  304SOL    HW2 1063   1.850   3.582   1.808 -1.4221  0.1321 -0.2114
  305SOL     OW 1064   3.490   3.216   4.945  0.2864 -0.1866  0.2860
  305SOL    HW1 1065   3.436   3.167   5.014 -1.8902  0.1110 -1.0900
  305SOL    HW2 1066   3.457   3.310   4.939  0.2419 -0.2871 -1.3242
  306SOL     OW 1067   1.397   3.294   1.929 -0.2053 -0.3948 -0.7017
  306SOL    HW1 1068   1.425   3.201   1.949  0.9662 -0.1829 -1.2558
  306SOL    HW2 1069   1.443   3.357   1.992 -0.5271 -0.1438 -0.7151
  307SOL     OW 1070   1.786   4.842   0.434  0.3710  0.4993  0.3910
  307SOL    HW1 1071   1.694   4.881   0.436 -0.2389 -0.9242  1.3701
  307SOL    HW2 1072   1.796   4.784   0.353 -0.1153 -0.5207  1.0464
  308SOL     OW 1073   2.310   0.658   0.656  0.1065  0.1590  0.3023
  308SOL    HW1 1074   2.339   0.751   0.637  1.6433 -0.3154  0.1925
  308SOL    HW2 1075   2.293   0.610   0.570  0.6441 -0.0616  0.3188
  309SOL     OW 1076   0.815   3.510   0.222  0.7254 -0.0834  0.1322
  309SOL    HW1 1077   0.826   3.454   0.304  1.4706  0.4798  0.4302
  309SOL    HW2 1078   0.888   3.578   0.218  0.0217  0.6737 -0.3756
  310SOL     OW 1079   1.271   2.878   4.886 -0.2033  0.0331  0.3646
  310SOL    HW1 1080   1.333   2.819   4.834  0.4502  1.1227 -0.1219
  310SOL    HW2 1081   1.199   2.912   4.825 -1.0110 -0.8078  0.8105
  311SOL     OW 1082   0.426   2.786   1.872 -0.3874 -0.2462 -0.1698
  311SOL    HW1 1083   0.401   2.878   1.902 -0.4825  0.0725 -1.1788
  311SOL    HW2 1084   0.505   2.754   1.924 -0.2525  0.4761  0.0836
  312SOL     OW 1085   5.031   4.482   1.038  0.5106 -0.1473 -0.0697
  312SOL    HW1 1086   4.968   4.493   1.115 -1.3965  2.4525 -1.8070
  312SOL    HW2 1087   5.102   4.552   1.043 -0.3744  0.8836 -1.2500
  313SOL     OW 1088   0.910   4.595   3.433  0.1055  0.4708  0.1303
  313SOL    HW1 1089   0.830   4.575   3.377 -0.0075  1.0250  0.0917
  313SOL    HW2 1090   0.907   4.540   3.516 -0.6516  0.9602  0.4366
  314SOL     OW 1091   4.087   1.625   4.477 -0.2215 -0.0267 -0.0289
  314SOL    HW1 1092   4.087   1.526   4.485 -1.1924 -0.2152 -1.8870
  314SOL    HW2 1093   4.043   1.666   4.557 -1.7896 -1.2110 -0.2514
  315SOL     OW 1094   1.728   2.901   2.568  0.6446  0.3992  0.0177
  315SOL    HW1 1095   1.778   2.817   2.589 -0.9473 -0.5752  0.0500
  315SOL    HW2 1096   1.789   2.980   2.581  2.1001 -0.7123  0.2125
  316SOL     OW 1097   4.507   2.862   4.303  0.6180 -0.0008  0.0359
  316SOL    HW1 1098   4.516   2.806   4.386 -1.3704  0.5319  0.6658
  316SOL    HW2 1099   4.429   2.829   4.249  2.1594 -0.6423 -1.9198
  317SOL     OW 1100   4.169   3.109   3.381 -0.0700 -0.4499  1.1300
  317SOL    HW1 1101   4.083   3.080   3.425 -0.1020  0.2538  1.5420
  317SOL    HW2 1102   4.235   3.034   3.386 -1.1228 -1.5504 -0.5122
  318SOL     OW 1103   2.127   3.085   0.968 -0.5680 -0.6083 -0.0325
  318SOL    HW1 1104   2.110   3.110   0.873 -1.0616  0.9283  0.4385
  318SOL    HW2 1105   2.040   3.081   1.018 -0.1219  1.6311  1.0469
  319SOL     OW 1106   0.973   0.231   2.845  0.2427  0.4026 -0.4737
  319SOL    HW1 1107   1.062   0.270   2.824  0.1803  0.5170 -0.5292
  319SOL    HW2 1108   0.955   0.154   2.784  0.7375 -0.2650  0.2097
  320SOL     OW 1109   0.443   0.576   2.398 -0.4458  0.3013  0.1847
  320SOL    HW1 1110   0.451   0.518   2.479  0.4639  1.2784  0.8171
  320SOL    HW2 1111   0.352   0.618   2.396 -0.4782  0.2572  0.6710
  321SOL     OW 1112   1.331   2.667   3.278  0.1660 -0.2858  0.1913
  321SOL    HW1 1113   1.351   2.765   3.274 -1.2105 -0.0339 -2.6762
  321SOL    HW2 1114   1.417   2.616   3.269  0.8164  0.6238  0.9662
  322SOL     OW 1115   3.997   1.973   0.322  0.5857 -0.3574  0.0488
  322SOL    HW1 1116   3.913   2.004   0.367  0.0869 -1.5346 -0.0418
  322SOL    HW2 1117   4.076   1.999   0.379  0.1827  0.7441  0.1413
  323SOL     OW 1118   2.884   1.508   2.436  0.0698  0.0616  0.5917
  323SOL    HW1 1119   2.838   1.596   2.439 -0.7845 -0.2535 -1.6121
  323SOL    HW2 1120   2.827   1.439   2.481 -0.5263  0.1317 -0.0400
  324SOL     OW 1121   1.350   3.308   2.769 -0.4161 -0.3248 -0.0417
  324SOL    HW1 1122   1.253   3.288   2.787 -0.3922 -0.2873  0.1288
  324SOL    HW2 1123   1.364   3.314   2.670 -0.4927 -0.8072 -0.0860
  325SOL     OW 1124   1.868   1.545   0.095 -0.0932  0.1533  0.0915
  325SOL    HW1 1125   1.957   1.568   0.134  0.1382 -0.5181 -0.0330
  325SOL    HW2 1126   1.839   1.456   0.129 -0.0587 -0.2831 -0.9698
  326SOL     OW 1127   1.000   1.169   4.918 -0.2032 -0.0728 -0.1760
  326SOL    HW1 1128   1.076   1.130   4.970  0.7599  1.0975 -0.6642
  326SOL    HW2 1129   0.945   1.227   4.978  0.7136  1.0100 -0.3505
  327SOL     OW 1130   1.906   1.694   2.577  0.4615 -0.1616  0.2192
  327SOL    HW1 1131   1.925   1.749   2.659 -0.0938  0.1068  0.1792
  327SOL    HW2 1132   1.864   1.607   2.604 -0.6005  0.3210  0.1883
  328SOL     OW 1133   4.474   2.251   2.124  0.0992  0.1690 -0.3129
  328SOL    HW1 1134   4.449   2.320   2.192 -0.7343  0.4832 -0.9325
  328SOL    HW2 1135   4.529   2.180   2.168 -0.4302  0.3640  0.6846
  329SOL     OW 1136   2.896   3.199   2.863 -0.2862  0.1039  0.0104
  329SOL    HW1 1137   2.870   3.103   2.873 -0.7549  0.2525  0.2440
  329SOL    HW2 1138   2.996   3.206   2.858 -0.1720 -0.2774  1.3597
  330SOL     OW 1139   1.320   1.069   3.431 -0.1314  0.4350  0.2044
  330SOL    HW1 1140   1.276   1.066   3.521 -1.7764  1.1577 -0.5425
  330SOL    HW2 1141   1.401   1.010   3.432 -0.1624  0.3449  2.1146
  331SOL     OW 1142   2.386   4.700   2.982 -0.4074  0.1431 -0.1881
  331SOL    HW1 1143   2.485   4.710   2.989 -0.4444  0.1924  0.2902
  331SOL    HW2 1144   2.360   4.606   3.002 -0.3638 -0.1452 -1.3978
  332SOL     OW 1145   3.426   2.458   4.342  0.0610 -0.3915 -0.2014
  332SOL    HW1 1146   3.511   2.509   4.330  1.4565 -1.8915  2.3232
  332SOL    HW2 1147   3.448   2.363   4.366 -2.3964 -1.2833 -1.1498
  333SOL     OW 1148   4.285   0.890   4.610 -0.2945 -0.1330 -0.1515
  333SOL    HW1 1149   4.383   0.899   4.630 -0.1393 -0.7568 -0.6097
  333SOL    HW2 1150   4.272   0.819   4.541 -0.8952  1.2585 -1.5329
  334SOL     OW 1151   2.826   0.994   3.629  0.3777 -0.1154  0.2861
  334SOL    HW1 1152   2.821   1.077   3.573  1.4790 -0.2216  0.0057
  334SOL    HW2 1153   2.831   0.914   3.570  0.1341 -0.3273  0.5497
  335SOL     OW 1154   4.176   1.244   1.066 -0.4719  0.3969  0.2827
  335SOL    HW1 1155   4.198   1.267   1.161 -1.5103  0.3839  0.5458
  335SOL    HW2 1156   4.147   1.326   1.018  0.2420  0.4375 -0.0846
  336SOL     OW 1157   4.470   2.500   3.786 -0.0341 -0.3476 -0.0428
  336SOL    HW1 1158   4.468   2.465   3.692 -0.1690  1.3690 -0.7274
  336SOL    HW2 1159   4.551   2.465   3.833  0.0397 -1.2305 -0.7922
  337SOL     OW 1160   4.691   3.715   0.182 -0.7728  0.3272  0.2750
  337SOL    HW1 1161   4.595   3.744   0.179 -0.8632  0.0767  0.7914
  337SOL    HW2 1162   4.742   3.764   0.110 -1.2557  0.5583  0.0833
  338SOL     OW 1163   1.396   0.877   4.415 -0.3000  0.6178 -0.2701
  338SOL    HW1 1164   1.430   0.966   4.445 -0.2856  0.6651 -0.4258
  338SOL    HW2 1165   1.370   0.823   4.495 -2.3993  1.5669 -0.2432
  339SOL     OW 1166   4.898   0.909   0.141 -0.2744  0.0156 -0.0921
  339SOL    HW1 1167   4.928   0.926   0.047  0.2894 -0.0170  0.0741
  339SOL    HW2 1168   4.847   0.988   0.175 -1.0759 -0.2571 -0.6567
  340SOL     OW 1169   1.281   1.113   0.256  0.8813 -0.1480 -0.4501
  340SOL    HW1 1170   1.331   1.027   0.259  1.1435  0.0092 -0.2605
  340SOL    HW2 1171   1.346   1.189   0.248  0.6866  0.0724  0.0276
  341SOL     OW 1172   3.975   4.394   2.408  0.2067 -0.5071  0.4763
  341SOL    HW1 1173   4.035   4.410   2.330 -2.5329 -0.0078 -1.6849
  341SOL    HW2 1174   3.893   4.344   2.378 -2.5850  2.5854  2.1764
  342SOL     OW 1175   0.556   3.254   3.156  0.0492 -0.2241  0.3498
  342SOL    HW1 1176   0.503   3.286   3.234  1.7601  1.1749  1.0088
  342SOL    HW2 1177   0.624   3.188   3.187 -0.8373 -1.5221 -0.3817
  343SOL     OW 1178   3.807   0.625   2.400 -0.3688  0.2945 -0.4093
  343SOL    HW1 1179   3.714   0.608   2.434  0.7236 -2.5206  1.5888
  343SOL    HW2 1180   3.816   0.587   2.308 -0.8145 -0.8446 -0.0011
  344SOL     OW 1181   0.767   1.861   4.736  0.0747 -0.1028  0.4082
  344SOL    HW1 1182   0.803   1.948   4.703  0.5090  0.0889  1.3633
  344SOL    HW2 1183   0.700   1.825   4.670 -0.3413  1.0981  0.1642
  345SOL     OW 1184   0.698   3.228   3.588 -0.4763 -0.1430 -0.6856
  345SOL    HW1 1185   0.609   3.240   3.631 -0.4264  1.4112 -0.9420
  345SOL    HW2 1186   0.765   3.197   3.656 -1.1324 -1.0515 -0.4359
  346SOL     OW 1187   4.823   0.199   4.132 -0.1392  0.5022 -0.5525
  346SOL    HW1 1188   4.889   0.165   4.199 -0.5422  0.6514 -0.0753
  346SOL    HW2 1189   4.793   0.123   4.074  0.4098  0.4241 -0.7416
  347SOL     OW 1190   3.561   0.085   1.447 -0.7430  0.2912 -0.2417
  347SOL    HW1 1191   3.646   0.136   1.461  0.9720 -2.5092  0.2361
  347SOL    HW2 1192   3.512   0.077   1.534  0.4022 -1.1474  0.3121
  348SOL     OW 1193   4.148   4.793   4.096 -0.2293  0.5011 -0.2816
  348SOL    HW1 1194   4.101   4.872   4.134 -0.4999 -0.1825  0.8579
  348SOL    HW2 1195   4.129   4.712   4.152  3.0466  0.3609  0.8558
  349SOL     OW 1196   2.237   0.432   1.514 -0.3226  0.4993  0.5736
  349SOL    HW1 1197   2.222   0.526   1.546  0.0359  0.2441  1.5232
  349SOL    HW2 1198   2.333   0.422   1.485  0.0088  0.0684  1.7713
  350SOL     OW 1199   3.284   0.862   0.522  0.2863 -0.0225  0.1937
  350SOL    HW1 1200   3.358   0.822   0.574 -0.4319 -0.9508  0.5357
  350SOL    HW2 1201   3.235   0.929   0.578  0.3364 -0.0411  0.2590
  351SOL     OW 1202   0.628   3.076   0.495  0.2188  0.1177 -0.3819
  351SOL    HW1 1203   0.714   3.026   0.485  0.5598  0.5531  0.2807
  351SOL    HW2 1204   0.586   3.052   0.582 -0.1162  0.2268 -0.5150
  352SOL     OW 1205   3.237   3.794   0.371 -0.2004 -0.0535  0.3848
  352SOL    HW1 1206   3.190   3.831   0.291  2.1262  0.8834 -0.6677
  352SOL    HW2 1207   3.334   3.783   0.349 -0.0932 -3.2021  1.9623
  353SOL     OW 1208   3.215   0.508   0.307 -0.0325  0.4974  0.5002
  353SOL    HW1 1209   3.297   0.497   0.364  0.7399  2.0244 -0.2518
  353SOL    HW2 1210   3.227   0.587   0.247 -1.6877  0.1725 -0.3066
  354SOL     OW 1211   0.477   4.195   2.653 -0.0867 -0.5673  0.3120
  354SOL    HW1 1212   0.487   4.285   2.610 -0.9136 -1.6950 -2.5061
  354SOL    HW2 1213   0.394   4.195   2.709 -0.9037  0.0359 -0.8516
  355SOL     OW 1214   0.782   3.919   2.934 -0.1827 -0.5154 -0.3572
  355SOL    HW1 1215   0.702   3.866   2.962  0.5513 -1.3511  0.1919
  355SOL    HW2 1216   0.752   4.008   2.899 -1.3605 -0.8903 -0.3395
  356SOL     OW 1217   4.928   1.601   0.610  0.1450 -0.2437 -0.4727
  356SOL    HW1 1218   4.984   1.628   0.688 -0.4700 -0.0972 -0.0682
  356SOL    HW2 1219   4.885   1.512   0.629  1.4781 -1.1276 -1.4354
  357SOL     OW 1220   1.294   2.817   0.869 -0.1155  0.0081  0.3077
  357SOL    HW1 1221   1.366   2.804   0.938 -0.7405  0.4296  1.0586
  357SOL    HW2 1222   1.327   2.786   0.780  0.8896 -0.0784  0.6973
  358SOL     OW 1223   2.023   4.744   0.576 -0.1065  0.8945  0.1426
  358SOL    HW1 1224   1.927   4.765   0.555 -0.5378 -0.8680  0.1964
  358SOL    HW2 1225   2.083   4.800   0.519 -1.1569  1.7877 -0.1267
  359SOL     OW 1226   4.441   1.981   0.845  0.5535  0.1019  0.7218
  359SOL    HW1 1227   4.467   1.904   0.786 -0.4219 -0.2635  0.7597
  359SOL    HW2 1228   4.499   2.060   0.823  0.6739 -0.2395 -0.2376
  360SOL     OW 1229   1.911   4.118   2.661  0.0520  0.0342 -0.1444
  360SOL    HW1 1230   1.851   4.196   2.679  1.0977  0.5663  1.2438
  360SOL    HW2 1231   1.975   4.141   2.589  0.8575  0.7811  0.7777
  361SOL     OW 1232   4.624   1.515   0.423  0.5153  0.6115 -0.6931
  361SOL    HW1 1233   4.656   1.606   0.449 -0.5516  0.8583 -0.1797
  361SOL    HW2 1234   4.531   1.502   0.456  2.1837 -2.4620  3.5754
  362SOL     OW 1235   0.422   5.089   2.843 -0.2571  1.0194 -0.2909
  362SOL    HW1 1236   0.500   5.144   2.875  0.5832 -0.0632 -0.4334
  362SOL    HW2 1237   0.406   5.108   2.746  1.2596 -0.3638 -0.8481
  363SOL     OW 1238   4.521   1.254   0.730  0.4549 -0.0614 -0.0056
  363SOL    HW1 1239   4.438   1.302   0.756  1.0241  0.6257  0.6110
  363SOL    HW2 1240   4.581   1.316   0.680 -0.2623 -1.1359 -2.3154
  364SOL     OW 1241   4.517   4.192   3.187 -0.3444 -0.4089  0.0490
  364SOL    HW1 1242   4.454   4.180   3.110 -0.6119  1.1430 -0.0014
  364SOL    HW2 1243   4.480   4.260   3.250  1.0948  0.2605  0.2141
  365SOL     OW 1244   0.629   4.117   4.772 -0.3521 -0.0457 -0.1910
  365SOL    HW1 1245   0.659   4.026   4.745  1.5423  0.6814 -0.7113
  365SOL    HW2 1246   0.677   4.145   4.855 -2.9902 -0.5706  1.6321
  366SOL     OW 1247   0.535   1.556   2.741  0.3932  0.1131  0.2378
  366SOL    HW1 1248   0.556   1.642   2.787  1.5438  0.5266 -0.9944
  366SOL    HW2 1249   0.612   1.530   2.683  0.2869 -2.0136  0.9508
  367SOL     OW 1250   0.617   3.580   3.574 -0.0758  0.1479  0.6482
  367SOL    HW1 1251   0.682   3.523   3.522 -0.1172  0.4917  0.2093
  367SOL    HW2 1252   0.666   3.630   3.645  0.1497  0.4118  0.3134
  368SOL     OW 1253   5.048   1.541   1.139 -0.5182  0.3237  0.0684
  368SOL    HW1 1254   4.997   1.517   1.057 -0.1999  1.0192 -0.3469
  368SOL    HW2 1255   5.126   1.599   1.114 -0.7893  1.0778  0.9218
  369SOL     OW 1256   1.959   2.303   1.385  0.2806 -0.5135  0.2679
  369SOL    HW1 1257   1.983   2.298   1.288 -0.3728  0.3962  0.0464
  369SOL    HW2 1258   2.043   2.312   1.439  0.6977 -1.7603 -0.1480
  370SOL     OW 1259   0.187   2.957   0.625  0.2976  0.0983 -0.1726
  370SOL    HW1 1260   0.099   3.002   0.640  0.6503  0.3763  1.2063
  370SOL    HW2 1261   0.215   2.970   0.530  0.7473  3.5422  0.2769
  371SOL     OW 1262   2.399   2.680   0.019  0.1229 -0.5345  0.1642
  371SOL    HW1 1263   2.330   2.739  -0.024  1.1643 -0.3335 -1.2923
  371SOL    HW2 1264   2.489   2.699  -0.020  0.8104 -1.6943  1.1091
  372SOL     OW 1265   0.376   1.582   3.455  0.0007  0.3976 -0.4628
  372SOL    HW1 1266   0.424   1.494   3.449 -1.1115 -0.1697 -1.3815
  372SOL    HW2 1267   0.441   1.656   3.435  0.0239 -0.4988 -4.7043
  373SOL     OW 1268   0.120   4.526   3.632  0.1003  0.4476  0.6548
  373SOL    HW1 1269   0.077   4.487   3.714  0.4312  0.9188  1.0572
  373SOL    HW2 1270   0.069   4.607   3.603  0.0229  0.3195  0.4364
  374SOL     OW 1271   1.014   0.226   4.971  0.8102 -0.1587 -0.2061
  374SOL    HW1 1272   1.068   0.154   4.927  1.0611 -0.9264  1.3049
  374SOL    HW2 1273   1.025   0.311   4.920 -0.0355 -1.3112 -2.4539
  375SOL     OW 1274   2.192   2.014   2.928  0.6233 -0.0573  0.1494
  375SOL    HW1 1275   2.283   2.012   2.969  1.5348  3.7681 -1.1868
  375SOL    HW2 1276   2.127   2.058   2.991  0.5014  0.0908 -0.0742
  376SOL     OW 1277   3.100   4.682   5.078  0.4366 -0.0314 -0.1843
  376SOL    HW1 1278   3.003   4.658   5.080  0.5369 -0.4466 -0.3653
  376SOL    HW2 1279   3.109   4.781   5.066  0.0439 -0.2064 -2.2324
  377SOL     OW 1280   3.627   0.520   3.649  0.0296 -0.4415  0.0217
  377SOL    HW1 1281   3.672   0.486   3.731  0.4504 -0.8299 -0.3666
  377SOL    HW2 1282   3.677   0.489   3.568 -1.7628 -2.1952 -0.5004
  378SOL     OW 1283   5.004   1.747   0.886 -0.1882 -0.7684  0.1744
  378SOL    HW1 1284   5.094   1.761   0.845 -0.3155 -0.2880  0.0502
  378SOL    HW2 1285   4.997   1.802   0.969 -0.6523 -0.1769 -0.2469
  379SOL     OW 1286   3.075   2.723   2.120 -0.0745 -0.2439 -0.1154
  379SOL    HW1 1287   3.014   2.765   2.053 -0.5419 -0.7403 -0.0165
  379SOL    HW2 1288   3.027   2.714   2.208  0.8456  1.2805  0.5806
  380SOL     OW 1289   4.875   2.275   4.825 -0.4544 -0.3256 -0.3305
  380SOL    HW1 1290   4.963   2.231   4.808 -0.4329 -0.1053 -0.8072
  380SOL    HW2 1291   4.853   2.270   4.923 -0.6243 -1.7031 -0.4211
  381SOL     OW 1292   3.959   3.835   1.074 -0.1855 -0.0197  0.1216
  381SOL    HW1 1293   3.989   3.930   1.075 -2.3517  0.7219 -0.5506
  381SOL    HW2 1294   3.939   3.805   1.167 -1.0723  0.7370  0.1840
  382SOL     OW 1295   1.194   4.400   4.817 -0.4768  0.8606 -0.2976
  382SOL    HW1 1296   1.128   4.469   4.846 -1.2735  0.1781 -0.4284
  382SOL    HW2 1297   1.145   4.316   4.792  0.5117 -0.0314  0.6423
  383SOL     OW 1298   1.121   3.800   4.046  0.2500  0.1109  0.3475
  383SOL    HW1 1299   1.209   3.756   4.028  0.9881  1.6549  0.0017
  383SOL    HW2 1300   1.135   3.897   4.065 -1.4333  0.5202 -0.2909
  384SOL     OW 1301   4.868   1.970   4.962 -0.1305 -0.3852  0.0710
  384SOL    HW1 1302   4.893   2.065   4.978 -1.8281  0.0329  0.4187
  384SOL    HW2 1303   4.951   1.913   4.963  0.6099  0.5008  3.8284
  385SOL     OW 1304   1.190   1.221   1.976 -0.0300 -0.1441 -0.2370
  385SOL    HW1 1305   1.168   1.281   1.900  0.8914  0.4106 -0.0926
  385SOL    HW2 1306   1.287   1.197   1.972 -0.1627 -0.8068  0.2793
  386SOL     OW 1307   3.426   0.166   0.878 -0.2574  0.1805 -0.7467
  386SOL    HW1 1308   3.421   0.167   0.978 -2.5188 -0.7323 -0.7998
  386SOL    HW2 1309   3.519   0.141   0.850  0.0554 -1.0029  1.1336
  387SOL     OW 1310   2.732   1.483   3.428  0.2424  0.5450  0.2317
  387SOL    HW1 1311   2.651   1.526   3.391 -0.5024 -1.6141 -0.8026
  387SOL    HW2 1312   2.808   1.492   3.363 -0.1336 -0.3621 -0.3429
  388SOL     OW 1313   4.628   4.334   2.276  0.2867  0.1073  0.0733
  388SOL    HW1 1314   4.559   4.403   2.295  0.3803 -0.3882  2.4656
  388SOL    HW2 1315   4.585   4.245   2.268  0.5342 -0.0834  0.7652
  389SOL     OW 1316   3.392   3.833   3.673 -0.6600 -0.0344 -0.4562
  389SOL    HW1 1317   3.472   3.789   3.632 -0.7331 -0.3976 -0.2145
  389SOL    HW2 1318   3.388   3.810   3.771 -1.8756 -1.2174 -0.7617
  390SOL     OW 1319   3.411   1.227   0.125 -0.1582 -0.4168 -0.2813
  390SOL    HW1 1320   3.495   1.227   0.179 -0.6451 -1.6461  0.5308
  390SOL    HW2 1321   3.429   1.264   0.034  0.6514  1.8703  0.7485
  391SOL     OW 1322   3.538   4.112   2.471 -0.7804  0.0841  0.3014
  391SOL    HW1 1323   3.479   4.050   2.523 -3.4529  1.1377 -1.2763
  391SOL    HW2 1324   3.521   4.100   2.373  1.8718  0.2981 -0.2514
  392SOL     OW 1325   1.481   4.122   4.334 -0.4737  0.0663 -0.1449
  392SOL    HW1 1326   1.577   4.146   4.348 -0.6100  0.7815 -0.3984
  392SOL    HW2 1327   1.429   4.144   4.417 -0.4207 -0.3384 -0.0007
  393SOL     OW 1328   1.642   1.243   1.610  0.1134 -0.2914 -0.5249
  393SOL    HW1 1329   1.675   1.247   1.704  1.1532  1.3671 -0.9213
  393SOL    HW2 1330   1.560   1.298   1.600  0.6371  0.4538 -0.8098
  394SOL     OW 1331   3.550   0.345   1.589 -0.3196 -0.8905 -0.2985
  394SOL    HW1 1332   3.640   0.380   1.615 -1.1384 -0.0666  1.6112
  394SOL    HW2 1333   3.517   0.394   1.508  0.9689 -1.3130 -1.1189
  395SOL     OW 1334   4.163   3.009   1.449 -0.1252  0.3209  0.3204
  395SOL    HW1 1335   4.186   3.105   1.465  1.6795 -0.2540  1.5191
  395SOL    HW2 1336   4.177   2.957   1.534 -2.2501 -0.8132  0.0331
  396SOL     OW 1337   4.397   1.185   2.679 -0.0049 -0.0391  0.0331
  396SOL    HW1 1338   4.306   1.210   2.711 -0.5274  0.8378 -1.9905
  396SOL    HW2 1339   4.438   1.119   2.742 -0.9329  1.5571  2.4461
  397SOL     OW 1340   4.192   3.131   2.663  0.3318  0.4555  0.1893
  397SOL    HW1 1341   4.225   3.071   2.589 -2.4819 -2.0906  0.8069
  397SOL    HW2 1342   4.132   3.200   2.624 -0.6288 -0.4741 -0.0221
  398SOL     OW 1343   0.656   3.137   4.690 -0.6417 -0.0948  0.0231
  398SOL    HW1 1344   0.654   3.232   4.657  1.1630  0.1747  0.5479
  398SOL    HW2 1345   0.604   3.079   4.627 -0.5144  1.0114 -1.1569
  399SOL     OW 1346   1.894   3.093   1.089  0.2600  0.6153  0.6702
  399SOL    HW1 1347   1.819   3.159   1.088 -1.0213 -0.7982 -0.1319
  399SOL    HW2 1348   1.868   3.012   1.036  2.6340  0.3776 -0.2722
  400SOL     OW 1349   4.338   0.768   2.868 -0.0405  0.7309  0.1456
  400SOL    HW1 1350   4.372   0.682   2.829 -1.4012  0.2191  0.0106
  400SOL    HW2 1351   4.278   0.747   2.946 -1.5833  1.4647 -0.8041
  401SOL     OW 1352   1.952   4.272   1.836 -0.7166  0.1683 -0.7041
  401SOL    HW1 1353   1.902   4.312   1.759  0.0411  0.3716 -1.1019
  401SOL    HW2 1354   1.999   4.344   1.887  0.1754 -0.1276 -1.0769
  402SOL     OW 1355   3.831   1.030   1.439 -0.9224 -0.2809  0.3993
  402SOL    HW1 1356   3.917   1.079   1.436 -0.4090 -1.1637  0.3221
  402SOL    HW2 1357   3.770   1.065   1.368 -0.5900  0.2782  0.3888
  403SOL     OW 1358   0.124   4.957   1.107 -0.2586 -0.3174  0.1704
  403SOL    HW1 1359   0.160   4.959   1.014  0.6017  1.7755  0.4873
  403SOL    HW2 1360   0.193   4.995   1.170 -1.1715 -0.8339  1.5204
  404SOL     OW 1361   2.256   1.042   4.674  0.5112 -0.3110  0.3071
  404SOL    HW1 1362   2.207   1.078   4.753 -0.1404  1.7241 -0.9425
  404SOL    HW2 1363   2.206   0.964   4.636 -1.4583  1.2594 -0.5044
  405SOL     OW 1364   1.531   0.080   3.522 -0.4631 -0.5075 -0.2725
  405SOL    HW1 1365   1.488  -0.006   3.494 -2.0314  0.1336  0.0888
  405SOL    HW2 1366   1.559   0.074   3.618 -0.9039 -0.4863 -0.1430
  406SOL     OW 1367   1.169   0.753   2.442  0.3605  0.1303  0.6363
  406SOL    HW1 1368   1.233   0.826   2.418 -0.2862  0.2074 -0.9842
  406SOL    HW2 1369   1.218   0.679   2.487  1.0575  1.4606  2.1913
  407SOL     OW 1370   0.550   0.856   2.142 -0.0901  0.0993  0.0412
  407SOL    HW1 1371   0.527   0.901   2.228  1.9099 -1.2157  1.3604
  407SOL    HW2 1372   0.640   0.887   2.111  0.2911 -1.2336 -0.2396
  408SOL     OW 1373   0.624   0.070   2.893  0.1999  0.0198 -0.1581
  408SOL    HW1 1374   0.606   0.163   2.859 -0.9712  0.5114  1.6576
  408SOL    HW2 1375   0.704   0.071   2.954  0.3195 -0.2065 -0.3099
  409SOL     OW 1376   5.053   3.814   4.741  0.5050  0.3663  0.1113
  409SOL    HW1 1377   5.005   3.759   4.809 -0.7099 -0.4752 -1.3574
  409SOL    HW2 1378   4.998   3.894   4.717  1.1481  0.9207  0.4465
  410SOL     OW 1379   5.150   4.419   2.831  0.5638  0.2549  0.1236
  410SOL    HW1 1380   5.182   4.326   2.811  0.2485  0.4317 -1.3086
  410SOL    HW2 1381   5.121   4.424   2.926 -0.7593 -1.5209 -0.1306
  411SOL     OW 1382   1.277   2.312   4.154  0.3379  0.0760 -0.1750
  411SOL    HW1 1383   1.293   2.260   4.238  2.1635  0.5201 -0.2104
  411SOL    HW2 1384   1.297   2.409   4.171 -0.0087  0.2861 -0.9285
  412SOL     OW 1385   0.451   4.451   2.108  0.4102  0.5910  0.0243
  412SOL    HW1 1386   0.396   4.446   2.024  1.1716 -1.2737 -0.4189
  412SOL    HW2 1387   0.457   4.546   2.138 -0.5372  1.2091 -1.5931
  413SOL     OW 1388   1.873   4.388   2.225  1.2930 -0.3782 -0.5302
  413SOL    HW1 1389   1.960   4.407   2.180  0.7801  0.5343 -1.1764
  413SOL    HW2 1390   1.798   4.414   2.164  0.5789 -0.1368  0.4344
  414SOL     OW 1391   0.184   2.017   1.859 -0.8373 -0.0493 -0.7231
  414SOL    HW1 1392   0.094   2.062   1.857 -0.6272  0.3702 -0.6573
  414SOL    HW2 1393   0.172   1.920   1.838 -1.6182 -0.5257  1.6629
  415SOL     OW 1394   5.084   0.415   4.557  0.0732  0.3184  0.2651
  415SOL    HW1 1395   4.996   0.418   4.604  0.5166 -0.4378  1.1735
  415SOL    HW2 1396   5.082   0.477   4.478 -1.3331  0.1658  0.1527
  416SOL     OW 1397   4.004   2.471   3.087  0.1882 -0.0393  0.6110
  416SOL    HW1 1398   4.073   2.504   3.152  0.7191  1.7430 -0.7963
  416SOL    HW2 1399   3.913   2.489   3.123  0.2606 -3.5060  3.0669
  417SOL     OW 1400   0.481   1.155   3.307  0.1408 -0.1175 -0.5109
  417SOL    HW1 1401   0.551   1.225   3.324 -2.0969  1.6840  2.0747
  417SOL    HW2 1402   0.517   1.088   3.241  2.8925  2.6961 -2.1803
  418SOL     OW 1403   0.963   1.008   0.237  0.0212 -0.0293 -0.1853
  418SOL    HW1 1404   0.958   0.914   0.202 -1.9449 -0.3631  0.8641
  418SOL    HW2 1405   0.871   1.039   0.261  0.5993  2.2931 -0.7686
  419SOL     OW 1406   1.342   4.970   4.793 -0.1970  0.5890  0.3539
  419SOL    HW1 1407   1.352   4.924   4.881  2.7305  0.9860  0.3370
  419SOL    HW2 1408   1.343   4.901   4.720  0.4591  0.4373  0.4999
  420SOL     OW 1409   4.011   4.707   0.408  0.4191  0.1970  0.0577
  420SOL    HW1 1410   3.953   4.770   0.356  0.2720  0.5025  0.5849
  420SOL    HW2 1411   4.040   4.632   0.349  1.3189  1.2134 -0.8412
  421SOL     OW 1412   1.441   3.723   0.707 -0.1703 -0.3432 -0.3133
  421SOL    HW1 1413   1.391   3.700   0.791  0.6747  0.2576  0.3629
  421SOL    HW2 1414   1.534   3.752   0.730 -0.2999  0.9748 -1.3625
  422SOL     OW 1415   0.217   0.582   3.413 -0.0251  0.0090 -0.1095
  422SOL    HW1 1416   0.306   0.627   3.407  0.6094 -1.0200  1.0555
  422SOL    HW2 1417   0.146   0.650   3.431  0.5245  0.8326 -0.9981
  423SOL     OW 1418   4.248   0.144   3.883  0.1653  0.4285  0.2313
  423SOL    HW1 1419   4.186   0.069   3.856  1.5103 -0.7469  0.3059
  423SOL    HW2 1420   4.200   0.207   3.944 -1.3108  0.2031 -0.6489
  424SOL     OW 1421   4.229   3.155   3.824 -0.1320  0.2479  0.0749
  424SOL    HW1 1422   4.238   3.254   3.817 -2.6821  0.4124 -2.1099
  424SOL    HW2 1423   4.278   3.111   3.749 -0.4353 -0.0466  0.0465
  425SOL     OW 1424   2.559   0.045   3.791 -0.1861  0.0370 -0.0373
  425SOL    HW1 1425   2.505   0.128   3.808  0.6990  0.9685 -1.5063
  425SOL    HW2 1426   2.607   0.054   3.704 -0.0894 -2.0668 -0.2541
  426SOL     OW 1427   3.473   2.252   0.698  0.3755  0.0492 -0.2612
  426SOL    HW1 1428   3.572   2.264   0.706  0.3562  0.3548 -0.4932
  426SOL    HW2 1429   3.436   2.316   0.631  0.0723 -0.3289 -0.4604
  427SOL     OW 1430   0.398   1.887   0.572  0.3114  0.3367  0.1586
  427SOL    HW1 1431   0.445   1.976   0.578 -1.0272  1.0311  0.6100
  427SOL    HW2 1432   0.326   1.883   0.640 -0.5479 -0.5550 -0.7810
  428SOL     OW 1433   1.035   1.255   0.187  0.0912  0.6861  0.1429
  428SOL    HW1 1434   1.133   1.262   0.206  0.3250 -0.8774 -0.3396
  428SOL    HW2 1435   1.003   1.162   0.206 -0.8267  0.5681 -1.6990
  429SOL     OW 1436   4.962   4.431   2.602  0.0477  0.5125  0.0408
  429SOL    HW1 1437   5.021   4.422   2.682 -0.5081  0.0563  0.4053
  429SOL    HW2 1438   4.984   4.516   2.554  0.8637  0.4475  0.2810
  430SOL     OW 1439   2.053   3.094   5.087 -0.6199 -0.2104 -0.3603
  430SOL    HW1 1440   2.040   3.099   5.186 -0.0166 -0.2227 -0.2806
  430SOL    HW2 1441   1.979   3.143   5.041  0.0850  1.3720  0.1442
  431SOL     OW 1442   3.648   3.151   3.313  0.5125 -0.1633 -0.0619
  431SOL    HW1 1443   3.723   3.093   3.281  1.2216  0.0083  1.2309
  431SOL    HW2 1444   3.602   3.192   3.235  1.8309 -0.1917 -0.8777
  432SOL     OW 1445   1.423   1.757   4.434 -0.0110  0.3580 -0.1041
  432SOL    HW1 1446   1.502   1.714   4.477 -0.0451 -0.2959 -0.6838
  432SOL    HW2 1447   1.453   1.836   4.380  0.3168 -0.2006 -0.7486
  433SOL     OW 1448   0.933   4.445   4.611  0.0818 -0.8403  0.5735
  433SOL    HW1 1449   0.977   4.494   4.536 -0.3070  0.9090  1.4251
  433SOL    HW2 1450   0.939   4.347   4.595 -0.7001 -0.5427 -2.1704
  434SOL     OW 1451   1.421   4.953   0.660  0.1528  0.0863 -0.4403
  434SOL    HW1 1452   1.481   4.919   0.732 -0.4981  0.4757  0.3133
  434SOL    HW2 1453   1.348   5.008   0.702 -0.8325 -0.5348 -1.3082
  435SOL     OW 1454   2.201   2.040   2.651  0.5751 -0.4304 -0.1683
  435SOL    HW1 1455   2.107   2.061   2.623  1.1511  0.3338 -1.5858
  435SOL    HW2 1456   2.201   2.010   2.747 -1.0176  0.2579  0.0722
  436SOL     OW 1457   1.758   3.620   0.665 -0.3379 -0.5951 -0.2148
  436SOL    HW1 1458   1.803   3.555   0.727 -1.3980 -1.9816 -0.8436
  436SOL    HW2 1459   1.711   3.570   0.593 -1.7255  0.8610 -0.3730
  437SOL     OW 1460   3.498   2.837   4.545 -0.2208  0.0393 -0.0797
  437SOL    HW1 1461   3.429   2.859   4.476 -0.2432 -0.3928 -0.1984
  437SOL    HW2 1462   3.454   2.793   4.624 -0.1792  0.4217  0.1552
  438SOL     OW 1463   1.683   3.266   0.123  0.0828  0.2222 -0.0298
  438SOL    HW1 1464   1.611   3.269   0.054  1.0833  2.5669 -1.0874
  438SOL    HW2 1465   1.689   3.354   0.170  0.8617 -0.6236  1.5488
  439SOL     OW 1466   2.387   0.325   0.039  0.2818 -0.1888  0.3537
  439SOL    HW1 1467   2.296   0.351   0.069  0.4174 -0.4044  0.9648
  439SOL    HW2 1468   2.422   0.252   0.097  0.4797 -0.7449 -0.4459
  440SOL     OW 1469   0.807   0.443   2.898 -0.6007  0.1602  0.3750
  440SOL    HW1 1470   0.847   0.484   2.816 -0.6089  0.6151  0.5928
  440SOL    HW2 1471   0.854   0.358   2.919 -0.9410 -0.2349 -0.3972
  441SOL     OW 1472   2.586   4.612   5.070 -0.3714 -0.0748 -0.5679
  441SOL    HW1 1473   2.530   4.529   5.067 -1.5671  0.5816  1.4680
  441SOL    HW2 1474   2.677   4.592   5.032 -1.0288 -1.9578 -1.2748
  442SOL     OW 1475   2.869   1.184   2.768 -0.4062 -0.1529 -0.2775
  442SOL    HW1 1476   2.798   1.214   2.704 -1.2403 -2.9215 -0.7964
  442SOL    HW2 1477   2.827   1.165   2.857 -0.1063 -0.6725 -0.2444
  443SOL     OW 1478   4.772   3.479   0.439  0.0530 -0.4299 -0.0137
  443SOL    HW1 1479   4.867   3.502   0.414  0.7764 -1.5219  1.5672
  443SOL    HW2 1480   4.733   3.420   0.369  0.1064  0.9537 -1.2646
  444SOL     OW 1481   0.623   1.999   3.551  0.9010  0.1895 -0.1922
  444SOL    HW1 1482   0.549   1.951   3.505  1.6491  0.3987 -1.6595
  444SOL    HW2 1483   0.704   1.939   3.557  0.8190  0.1586  0.8892
  445SOL     OW 1484   3.663   3.144   2.993 -0.0867  0.3917  0.1179
  445SOL    HW1 1485   3.653   3.047   2.972 -0.2067  0.8470 -2.1123
  445SOL    HW2 1486   3.703   3.192   2.915 -1.1228  2.3354  0.7048
  446SOL     OW 1487   3.929   1.184   4.787 -0.2871 -0.4767  0.1206
  446SOL    HW1 1488   3.896   1.265   4.835  0.2576 -0.3565  0.2982
  446SOL    HW2 1489   4.019   1.159   4.822 -0.0993 -0.6780 -0.4975
  447SOL     OW 1490   0.956   3.415   2.697 -0.3694  0.2187 -0.3966
  447SOL    HW1 1491   0.980   3.328   2.739 -0.4753 -0.1220 -1.0349
  447SOL    HW2 1492   1.038   3.472   2.691  0.2361 -0.7787 -2.1841
  448SOL     OW 1493   3.705   0.254   0.494  0.2126  0.2378  0.2328
  448SOL    HW1 1494   3.774   0.324   0.476 -0.2170  0.1444 -1.9621
  448SOL    HW2 1495   3.630   0.262   0.428 -1.8775  0.2459  2.4444
  449SOL     OW 1496   5.094   1.112   3.690  0.4493  0.1850 -0.1697
  449SOL    HW1 1497   5.135   1.199   3.717 -2.2321  0.5227  3.5467
  449SOL    HW2 1498   5.015   1.129   3.632 -0.2332  0.2744  0.7760
  450SOL     OW 1499   4.894   2.310   2.003 -0.1838 -0.4425 -0.1888
  450SOL    HW1 1500   4.939   2.340   1.919 -1.3662 -1.2251 -1.1346
  450SOL    HW2 1501   4.856   2.219   1.990 -0.5422 -0.5088  1.1485
  451SOL     OW 1502   1.517   0.572   3.822 -0.1780  0.7737  0.0728
  451SOL    HW1 1503   1.533   0.473   3.821 -0.0199  0.7993 -0.6646
  451SOL    HW2 1504   1.497   0.603   3.729 -1.0197  1.3099  0.4244
  452SOL     OW 1505   0.767   1.378   3.640  0.2115  0.0101  0.0006
  452SOL    HW1 1506   0.850   1.335   3.674  0.4867 -0.7052 -1.5197
  452SOL    HW2 1507   0.687   1.326   3.670  0.1880  1.2342  2.2800
  453SOL     OW 1508   4.104   5.127   2.272 -0.4316  0.1573 -0.4935
  453SOL    HW1 1509   4.016   5.120   2.224  0.1393  1.5233 -1.8493
  453SOL    HW2 1510   4.116   5.220   2.306  0.7364  0.1727 -0.8760
  454SOL     OW 1511   0.892   1.522   3.098 -0.0101  0.1673  0.6805
  454SOL    HW1 1512   0.856   1.603   3.145 -0.9074  0.9315 -1.2279
  454SOL    HW2 1513   0.973   1.547   3.046  0.3108 -0.4002  0.8999
  455SOL     OW 1514   1.427   1.550   4.840  0.5762 -0.1856  0.2586
  455SOL    HW1 1515   1.522   1.537   4.810  0.8102  0.0085  0.8918
  455SOL    HW2 1516   1.379   1.608   4.774  1.0011  0.0018  0.1082
  456SOL     OW 1517   4.466   1.708   1.748  0.2348  0.5337 -1.0262
  456SOL    HW1 1518   4.542   1.681   1.806  0.0058 -0.4271 -1.1555
  456SOL    HW2 1519   4.388   1.735   1.804 -0.4887 -1.7720 -0.8044
  457SOL     OW 1520   0.465   3.624   1.844  0.1039 -0.7978 -0.1195
  457SOL    HW1 1521   0.507   3.533   1.847  0.3701 -0.6404  1.0555
  457SOL    HW2 1522   0.536   3.694   1.850 -0.3172 -0.5271  2.5910
  458SOL     OW 1523   3.021   3.178   4.194  0.7192 -0.1620  0.2499
  458SOL    HW1 1524   3.032   3.089   4.150  1.2925  0.9034 -1.8846
  458SOL    HW2 1525   2.927   3.187   4.226  0.5620 -1.3922  0.2028
  459SOL     OW 1526   2.702   3.782   5.004 -0.6078  0.0976  0.0715
  459SOL    HW1 1527   2.715   3.711   4.935 -1.0164  0.6087 -0.5546
  459SOL    HW2 1528   2.648   3.746   5.080  0.5176 -0.6998  0.5121
  460SOL     OW 1529   3.187   5.012   4.831 -0.3476  0.1815  0.0751
  460SOL    HW1 1530   3.185   4.933   4.769  2.9325 -0.2167  0.2790
  460SOL    HW2 1531   3.178   5.096   4.777  0.9180 -0.2147 -0.8159
  461SOL     OW 1532   3.026   0.460   0.506 -0.2992  0.0985 -0.0659
  461SOL    HW1 1533   3.012   0.364   0.531  1.4091  0.2836  1.9231
  461SOL    HW2 1534   3.124   0.480   0.505 -0.4864  1.3395 -2.6705
  462SOL     OW 1535   3.610   4.765   2.346  0.4955  0.0664  0.2799
  462SOL    HW1 1536   3.545   4.735   2.416  0.8295 -1.2802  0.0328
  462SOL    HW2 1537   3.632   4.862   2.360 -1.2751  0.4557  0.5837
  463SOL     OW 1538   4.493   0.020   3.329 -0.5174  0.5048  0.4410
  463SOL    HW1 1539   4.484  -0.017   3.421  0.4630  2.6559  1.4703
  463SOL    HW2 1540   4.590   0.032   3.308 -0.7812  1.8435 -0.0909
  464SOL     OW 1541   1.222   2.030   2.182 -0.4951  0.3010  0.2903
  464SOL    HW1 1542   1.232   2.125   2.153  1.2938 -0.1876 -0.8474
  464SOL    HW2 1543   1.290   2.010   2.253 -0.2684 -0.3412 -0.0948
  465SOL     OW 1544   4.964   1.216   1.312  0.7051  0.2799  0.2466
  465SOL    HW1 1545   5.060   1.240   1.327  1.6526 -1.9605 -1.5530
  465SOL    HW2 1546   4.951   1.190   1.217 -1.2941 -1.1468  0.8436
  466SOL     OW 1547   2.812   1.842   2.473 -0.0795 -0.1788 -0.3243
  466SOL    HW1 1548   2.798   1.940   2.487 -0.5494 -0.2930  0.0160
  466SOL    HW2 1549   2.734   1.791   2.509 -0.4864 -0.5991 -1.7348
  467SOL     OW 1550   3.432   0.941   1.202 -0.2587  0.3716 -0.1736
  467SOL    HW1 1551   3.375   0.862   1.225 -0.0007  0.5085  1.0186
  467SOL    HW2 1552   3.454   0.939   1.105  0.2492 -1.3468 -0.0587
  468SOL     OW 1553   0.326   3.249   1.976  0.2175 -0.2777 -0.1923
  468SOL    HW1 1554   0.419   3.285   1.969  0.7937 -1.7571 -0.4103
  468SOL    HW2 1555   0.263   3.311   1.928  0.8667  1.4027  1.0224
  469SOL     OW 1556   4.267   2.904   2.225 -0.1443  0.0484  0.3273
  469SOL    HW1 1557   4.325   2.841   2.173 -2.6167 -3.0601  1.0399
  469SOL    HW2 1558   4.289   2.896   2.323 -0.6034  0.0947  0.4380
  470SOL     OW 1559   4.273   0.955   1.432 -0.1451  0.1016 -0.0293
  470SOL    HW1 1560   4.204   0.969   1.361 -1.1650 -2.7335  0.2406
  470SOL    HW2 1561   4.358   0.999   1.405 -1.1996  1.1693 -1.8161
  471SOL     OW 1562   4.614   3.083   0.953 -0.0619  0.0142 -0.6061
  471SOL    HW1 1563   4.674   3.146   1.003 -3.2503  1.0299  2.3490
  471SOL    HW2 1564   4.589   3.006   1.012 -1.0064 -0.7910 -1.9980
  472SOL     OW 1565   3.730   2.313   0.215 -0.0451  0.2764 -0.3261
  472SOL    HW1 1566   3.718   2.273   0.124  2.5110 -0.2121 -0.5432
  472SOL    HW2 1567   3.820   2.355   0.220  0.0042 -0.0035  2.0810
  473SOL     OW 1568   4.274   3.336   4.972  0.2042 -0.2571  0.1339
  473SOL    HW1 1569   4.201   3.404   4.973 -0.0646 -0.5464  0.1380
  473SOL    HW2 1570   4.331   3.350   4.890  0.6182  0.4621  0.5335
  474SOL     OW 1571   2.829   0.921   0.590 -0.1656  0.4312  0.0769
  474SOL    HW1 1572   2.884   0.840   0.569  0.2767  0.7859 -0.1370
  474SOL    HW2 1573   2.765   0.938   0.514  0.9374  1.2905 -0.6958
  475SOL     OW 1574   4.583   4.977   0.978 -0.0764  0.2810  0.7647
  475SOL    HW1 1575   4.625   4.894   1.014 -0.1573  0.4588  1.2725
  475SOL    HW2 1576   4.486   4.979   1.001 -0.3645 -0.0946 -0.3474
  476SOL     OW 1577   3.288   2.918   2.736  0.1413  0.0202 -0.1975
  476SOL    HW1 1578   3.245   2.936   2.825 -0.1146 -1.8561  0.0920
  476SOL    HW2 1579   3.339   2.832   2.740  1.0555  0.4595 -1.5643
  477SOL     OW 1580   1.941   2.563   1.475 -0.3727  0.3782  0.0920
  477SOL    HW1 1581   1.939   2.660   1.453 -1.5127 -0.2217 -2.9599
  477SOL    HW2 1582   1.863   2.518   1.434  0.0595 -1.8583  1.5373
  478SOL     OW 1583   5.021   0.933   5.023 -0.3627 -0.2621  0.2287
  478SOL    HW1 1584   5.106   0.987   5.016 -0.0099 -1.0190 -2.1987
  478SOL    HW2 1585   4.982   0.921   4.932 -1.8822 -1.8423  1.0425
  479SOL     OW 1586   5.040   1.811   3.920  0.3558  0.4628  0.5056
  479SOL    HW1 1587   5.066   1.894   3.969  0.5188  0.7959 -0.1349
  479SOL    HW2 1588   5.088   1.808   3.832  1.3346 -0.9402  1.0515
  480SOL     OW 1589   2.414   1.163   1.226 -0.5690 -0.5354  0.0803
  480SOL    HW1 1590   2.335   1.222   1.209  0.1301  0.9277  1.6986
  480SOL    HW2 1591   2.467   1.198   1.303  0.0239 -3.1574  0.9692
  481SOL     OW 1592   2.413   3.836   4.789 -0.0773  0.3358  0.3325
  481SOL    HW1 1593   2.370   3.778   4.858 -1.2929  0.6329 -0.1599
  481SOL    HW2 1594   2.352   3.847   4.711  1.1874  0.1900 -0.7146
  482SOL     OW 1595   0.190   4.262   2.356 -0.0079 -0.5488  0.2229
  482SOL    HW1 1596   0.273   4.223   2.318  0.4022  0.4873  0.0320
  482SOL    HW2 1597   0.213   4.329   2.427 -0.5152  1.6660 -1.5823
  483SOL     OW 1598   1.564   4.593   4.283  0.0211 -0.6106 -0.3139
  483SOL    HW1 1599   1.503   4.634   4.215 -1.4414 -1.1494  0.6144
  483SOL    HW2 1600   1.595   4.504   4.250 -0.1422 -0.5807 -0.5549
  484SOL     OW 1601   2.875   4.174   1.063 -0.6618 -0.2493  0.0723
  484SOL    HW1 1602   2.843   4.207   0.975 -0.7934  1.5231  0.7393
  484SOL    HW2 1603   2.821   4.216   1.136 -1.2149 -2.4251  1.0040
  485SOL     OW 1604   0.938   2.782   4.556  0.3357  0.0574  0.5731
  485SOL    HW1 1605   0.909   2.822   4.469  0.8450  2.6893  1.5104
  485SOL    HW2 1606   1.030   2.744   4.546  0.3734  0.3037 -0.0700
  486SOL     OW 1607   4.241   3.238   0.642 -0.4909 -0.5500 -0.4923
  486SOL    HW1 1608   4.205   3.306   0.706 -0.2154  1.1961 -2.1144
  486SOL    HW2 1609   4.334   3.213   0.668  0.4974  1.8855 -1.4155
  487SOL     OW 1610   1.987   3.992   3.225 -0.1523  0.0721 -0.1544
  487SOL    HW1 1611   2.008   3.961   3.317  2.1725 -0.3107 -0.7458
  487SOL    HW2 1612   1.895   3.963   3.200 -0.8575  0.2675  2.0476
  488SOL     OW 1613   1.600   5.150   0.583 -0.2932 -0.1841  0.2974
  488SOL    HW1 1614   1.673   5.139   0.650  2.0326 -2.2829 -2.3298
  488SOL    HW2 1615   1.533   5.076   0.594 -0.8245  0.4312  1.2889
  489SOL     OW 1616   5.049   5.057   4.444  0.6641 -0.2574 -0.1872
  489SOL    HW1 1617   4.956   5.051   4.481  0.8346 -0.0007  0.2925
  489SOL    HW2 1618   5.053   5.009   4.356 -0.1750  0.6117 -0.7154
  490SOL     OW 1619   0.255   0.848   1.107 -0.2846  0.0170 -0.1493
  490SOL    HW1 1620   0.322   0.891   1.169 -0.8838  1.1329 -0.2408
  490SOL    HW2 1621   0.165   0.851   1.149 -0.3670 -1.0391 -0.2382
  491SOL     OW 1622   2.181   1.813   0.725 -0.0199  0.0136 -0.0621
  491SOL    HW1 1623   2.095   1.762   0.723  1.6440 -3.0836  1.1234
  491SOL    HW2 1624   2.239   1.779   0.799  2.4158  1.7351 -1.0340
  492SOL     OW 1625   0.496   4.260   0.956 -0.6189 -0.0640  0.3806
  492SOL    HW1 1626   0.505   4.307   0.868  1.4828 -2.3445 -0.7686
  492SOL    HW2 1627   0.488   4.161   0.939 -0.0953 -0.5634  2.7658
  493SOL     OW 1628   2.843   3.749   0.184 -0.4439 -0.3212 -0.5266
  493SOL    HW1 1629   2.892   3.682   0.240 -0.0839  0.3444 -0.0249
  493SOL    HW2 1630   2.782   3.803   0.242  0.5412  0.9285 -0.6070
  494SOL     OW 1631   5.086   1.038   4.583  0.1489  0.2665 -0.3611
  494SOL    HW1 1632   5.098   1.097   4.503  0.4287 -0.7816 -1.1124
  494SOL    HW2 1633   5.113   0.945   4.560 -1.1182 -0.3508  0.5394
  495SOL     OW 1634   0.214   2.014   0.772  0.1191  0.0934 -0.0659
  495SOL    HW1 1635   0.152   2.075   0.724 -1.0918  1.2709  2.7314
  495SOL    HW2 1636   0.272   2.067   0.834  1.6577 -1.2938 -0.2592
  496SOL     OW 1637   4.597   1.004   3.529 -0.2306 -0.5451 -0.3671
  496SOL    HW1 1638   4.614   1.099   3.556 -0.2762 -0.4409 -0.6998
  496SOL    HW2 1639   4.588   0.999   3.430 -2.1761 -0.5904 -0.2294
  497SOL     OW 1640   1.033   3.615   0.575 -0.2864  0.3277  0.1400
  497SOL    HW1 1641   1.046   3.543   0.643 -1.5231  0.7858  0.8911
  497SOL    HW2 1642   0.936   3.624   0.554  0.0564  0.3896 -1.4939
  498SOL     OW 1643   3.437   0.016   1.678  0.0416  0.7189 -0.0193
  498SOL    HW1 1644   3.382  -0.067   1.680  0.4176  0.4016  3.6890
  498SOL    HW2 1645   3.378   0.095   1.698  0.3631  0.7959  0.6386
  499SOL     OW 1646   3.984   2.838   2.260  0.0977 -0.3105 -0.3216
  499SOL    HW1 1647   3.983   2.755   2.316 -0.1409  1.5615  2.6929
  499SOL    HW2 1648   4.079   2.861   2.236  0.2741 -0.8012 -0.1108
  500SOL     OW 1649   2.584   0.438   2.142 -0.2100  0.4883  0.2176
  500SOL    HW1 1650   2.527   0.422   2.062  0.0516  4.4805 -0.9899
  500SOL    HW2 1651   2.527   0.472   2.218 -0.4389 -3.1405  1.8924
  501SOL     OW 1652   3.274   4.346   1.978 -0.1983 -0.7409 -0.3215
  501SOL    HW1 1653   3.209   4.277   2.009 -1.4572 -0.6952 -2.6358
  501SOL    HW2 1654   3.338   4.305   1.913  1.2689 -0.4706  0.9067
  502SOL     OW 1655   4.587   0.947   3.788 -0.2675 -0.3619  0.3490
  502SOL    HW1 1656   4.621   1.032   3.829 -1.1068 -0.0063  0.3395
  502SOL    HW2 1657   4.594   0.952   3.689  2.2516 -1.4313  0.4007
  503SOL     OW 1658   4.268   2.896   2.518 -0.3055  0.5481  0.0530
  503SOL    HW1 1659   4.366   2.897   2.536 -0.2636 -0.1175 -0.1159
  503SOL    HW2 1660   4.221   2.851   2.594 -0.4407  0.5167 -0.0490
  504SOL     OW 1661   1.370   3.655   4.021 -0.2017  0.0131  0.3619
  504SOL    HW1 1662   1.427   3.616   3.949  1.4741 -0.6627  1.9907
  504SOL    HW2 1663   1.348   3.584   4.088 -2.0846  0.5259  0.3653
  505SOL     OW 1664   2.802   1.399   0.789  0.0543  0.2005  0.6153
  505SOL    HW1 1665   2.708   1.363   0.785  0.4492 -0.9303  1.1763
  505SOL    HW2 1666   2.833   1.399   0.884  0.8766 -0.0819  0.3463
  506SOL     OW 1667   0.576   1.612   3.237 -0.8809  0.5995  0.1690
  506SOL    HW1 1668   0.653   1.666   3.270 -1.1591  1.8380 -1.1271
  506SOL    HW2 1669   0.520   1.667   3.176 -1.9870 -0.7283 -0.0635
  507SOL     OW 1670   4.899   3.762   5.138 -0.7633  0.2690 -0.2116
  507SOL    HW1 1671   4.918   3.710   5.055 -1.6981  0.1574 -0.3564
  507SOL    HW2 1672   4.949   3.721   5.215  0.3813  0.5713 -0.7588
  508SOL     OW 1673   5.138   1.468   2.923  0.5178 -0.1648  0.4018
  508SOL    HW1 1674   5.102   1.540   2.865 -0.6645 -0.0686  1.2181
  508SOL    HW2 1675   5.087   1.466   3.009 -0.8462 -3.2018 -0.3172
  509SOL     OW 1676   4.573   4.207   1.735 -0.0061  0.7765 -0.2134
  509SOL    HW1 1677   4.477   4.234   1.745 -0.2885 -0.1895 -0.2333
  509SOL    HW2 1678   4.589   4.123   1.787  0.9323  1.1485  0.1137
  510SOL     OW 1679   3.664   1.293   0.825 -0.0417  0.4306  0.0949
  510SOL    HW1 1680   3.729   1.284   0.901  0.3286  2.0953  0.0262
  510SOL    HW2 1681   3.591   1.226   0.835  1.0499 -0.6947  0.8273
  511SOL     OW 1682   4.252   1.507   2.243 -0.9949  0.1098  0.3930
  511SOL    HW1 1683   4.242   1.409   2.259  0.7813 -0.2516 -0.5076
  511SOL    HW2 1684   4.343   1.537   2.271 -1.8622  1.7478  1.6648
  512SOL     OW 1685   5.044   0.884   0.959  0.1799  0.2128  0.2060
  512SOL    HW1 1686   5.044   0.970   1.010 -1.2940 -0.6911  1.8664
  512SOL    HW2 1687   5.103   0.892   0.879  1.1877  2.2913  1.0868
  513SOL     OW 1688   3.858   4.101   4.296  0.0155 -0.2702 -0.1369
  513SOL    HW1 1689   3.791   4.062   4.234  1.2754 -2.3345 -0.2994
  513SOL    HW2 1690   3.947   4.106   4.251  0.2645  1.3091  0.4540
  514SOL     OW 1691   0.885   3.337   0.441 -0.4996 -0.4590  0.2214
  514SOL    HW1 1692   0.981   3.320   0.462 -0.7285 -0.2684  1.5363
  514SOL    HW2 1693   0.828   3.270   0.489 -1.0381 -0.3887 -0.3082
  515SOL     OW 1694   1.081   0.357   2.385 -0.1981 -0.1522  0.1822
  515SOL    HW1 1695   1.104   0.272   2.338 -0.5093 -0.0915 -0.0860
  515SOL    HW2 1696   1.011   0.406   2.333  3.1595  2.5612 -2.2150
  516SOL     OW 1697   4.036   2.893   4.193  0.1101  0.1808 -0.1092
  516SOL    HW1 1698   4.012   2.972   4.138 -1.4669 -0.1246  0.0834
  516SOL    HW2 1699   4.103   2.919   4.263 -1.0003  1.5399  0.4762
  517SOL     OW 1700   4.450   2.774   3.828  0.3469 -0.5201  0.0963
  517SOL    HW1 1701   4.468   2.676   3.817  0.8868 -0.5108  0.7670
  517SOL    HW2 1702   4.354   2.788   3.852 -0.4742 -0.6434 -2.7803
  518SOL     OW 1703   0.610   2.548   4.862  0.7953 -0.2525 -0.5603
  518SOL    HW1 1704   0.682   2.478   4.868 -0.5998 -1.6170  1.3718
  518SOL    HW2 1705   0.574   2.567   4.953 -0.9004  0.8381 -1.4062
  519SOL     OW 1706   1.526   1.117   4.409 -0.2484  0.0204 -0.1930
  519SOL    HW1 1707   1.625   1.128   4.400 -0.3575 -0.0318 -1.6983
  519SOL    HW2 1708   1.482   1.207   4.411 -0.2066  0.0377 -0.0834
  520SOL     OW 1709   0.769   3.469   1.273 -0.1628 -0.4504  0.6561
  520SOL    HW1 1710   0.843   3.522   1.231  0.0322  1.5893  3.3684
  520SOL    HW2 1711   0.804   3.381   1.304  0.3399 -0.7874 -0.7798
  521SOL     OW 1712   3.433   2.577   2.275 -0.9614 -0.4736 -0.5286
  521SOL    HW1 1713   3.391   2.526   2.350 -0.2337  0.2792  0.4161
  521SOL    HW2 1714   3.390   2.551   2.189 -4.0764  0.9700  0.4515
  522SOL     OW 1715   2.775   4.524   1.719 -0.2257  0.6505 -0.4169
  522SOL    HW1 1716   2.827   4.524   1.634  2.5369  1.6226  1.1621
  522SOL    HW2 1717   2.710   4.600   1.719 -0.6561  0.3156 -1.8111
  523SOL     OW 1718   1.540   2.306   4.924 -0.5411  0.0249  0.1864
  523SOL    HW1 1719   1.579   2.287   5.014  1.3358  0.1797 -0.5562
  523SOL    HW2 1720   1.476   2.233   4.900  2.9436 -3.0356 -0.5773
  524SOL     OW 1721   4.566   3.262   4.473  0.3996  0.0074  0.0712
  524SOL    HW1 1722   4.620   3.316   4.538  0.3304  0.7237 -0.4575
  524SOL    HW2 1723   4.628   3.210   4.414  0.4791 -2.5454  2.2003
  525SOL     OW 1724   3.060   2.112   1.054  0.2270  0.4979  0.1256
  525SOL    HW1 1725   3.135   2.080   1.112 -0.5588 -0.0876  0.8407
  525SOL    HW2 1726   3.002   2.175   1.107 -0.4767 -0.0178 -0.0207
  526SOL     OW 1727   3.664   3.278   4.751 -0.8429  0.0056  0.1277
  526SOL    HW1 1728   3.700   3.196   4.707  0.8218  0.1109  1.2273
  526SOL    HW2 1729   3.590   3.252   4.814 -0.5122 -0.6214  0.2678
  527SOL     OW 1730   4.749   1.993   1.400  0.2962 -0.8027  0.4729
  527SOL    HW1 1731   4.752   2.093   1.400 -0.8292 -0.7424 -0.3513
  527SOL    HW2 1732   4.705   1.960   1.483  1.2307 -0.6452  1.0345
  528SOL     OW 1733   3.704   3.367   3.452  0.1454  0.0693  0.4737
  528SOL    HW1 1734   3.667   3.289   3.402  2.2171  0.2194 -1.4808
  528SOL    HW2 1735   3.657   3.377   3.540 -2.3485 -1.3931 -0.6089
  529SOL     OW 1736   1.628   2.347   4.256 -0.2412  0.2333 -0.3538
  529SOL    HW1 1737   1.701   2.399   4.299 -0.7228 -0.1988  1.0387
  529SOL    HW2 1738   1.656   2.251   4.245  0.1285  0.4697 -1.6527
  530SOL     OW 1739   2.857   2.098   1.400  0.0020  0.5143  0.0163
  530SOL    HW1 1740   2.869   2.096   1.500 -2.1570 -1.0859  0.3101
  530SOL    HW2 1741   2.814   2.013   1.370 -0.6409  1.5289 -2.1215
  531SOL     OW 1742   4.854   2.989   0.628 -0.5506  0.1213 -0.0311
  531SOL    HW1 1743   4.866   2.964   0.532  0.9104  1.5482 -0.2751
  531SOL    HW2 1744   4.808   2.915   0.677  1.8178 -2.2222 -1.0736
  532SOL     OW 1745   4.077   2.226   3.469  0.5262 -0.1543 -0.1082
  532SOL    HW1 1746   4.177   2.236   3.468  0.3655  2.0702  0.7647
  532SOL    HW2 1747   4.049   2.166   3.394  2.5558 -1.4963  0.1350
  533SOL     OW 1748   2.172   1.186   0.629  0.2163  0.3283  0.7778
  533SOL    HW1 1749   2.189   1.262   0.691 -0.4463  0.7087  0.4998
  533SOL    HW2 1750   2.109   1.121   0.672 -2.2588  1.8102 -0.3743
  534SOL     OW 1751   4.218   2.414   1.842 -0.0333  0.5821  0.3299
  534SOL    HW1 1752   4.303   2.414   1.896 -0.3832  1.2670  0.9042
  534SOL    HW2 1753   4.140   2.409   1.904 -0.4131 -0.6278 -0.2276
  535SOL     OW 1754   0.243   1.425   4.704  0.2995  0.0205 -0.0398
  535SOL    HW1 1755   0.319   1.441   4.642  0.4436 -0.8043 -0.0851
  535SOL    HW2 1756   0.157   1.444   4.657  0.4340 -0.0919 -0.3338
  536SOL     OW 1757   1.674   2.041   1.165 -0.1463 -0.2846 -0.5813
  536SOL    HW1 1758   1.718   2.123   1.130  1.1958 -1.1565 -1.0288
  536SOL    HW2 1759   1.744   1.973   1.188 -1.1039 -0.6648  1.4835
  537SOL     OW 1760   1.311   4.603   0.650 -0.5990 -0.3003  0.2261
  537SOL    HW1 1761   1.369   4.542   0.704 -0.9268 -1.0060 -0.1937
  537SOL    HW2 1762   1.240   4.549   0.603  0.5419  0.0407 -2.0526
  538SOL     OW 1763   4.660   0.143   2.202  0.4712 -0.3116 -0.1808
  538SOL    HW1 1764   4.665   0.058   2.254  0.4204  0.8413  1.8159
  538SOL    HW2 1765   4.742   0.152   2.145  0.4257 -1.7090 -0.5075
  539SOL     OW 1766   4.815   1.501   2.188  0.0262 -0.4084 -0.0768
  539SOL    HW1 1767   4.816   1.416   2.240 -0.1785 -1.6308 -1.9923
  539SOL    HW2 1768   4.901   1.511   2.139 -0.2983  0.0245 -0.5716
  540SOL     OW 1769   0.832   4.746   0.482 -0.3307  0.3735  0.0766
  540SOL    HW1 1770   0.789   4.814   0.542  0.1979  0.8352 -0.0610
  540SOL    HW2 1771   0.773   4.728   0.403 -0.4623  0.6844  0.1052
  541SOL     OW 1772   0.034   1.376   1.338  0.8807  0.1458 -0.1968
  541SOL    HW1 1773  -0.018   1.426   1.268 -0.6371 -3.3896 -1.8261
  541SOL    HW2 1774   0.119   1.343   1.299  1.2889  0.3756  0.4845
  542SOL     OW 1775   1.583   1.533   4.512 -0.1503  0.8024  0.3701
  542SOL    HW1 1776   1.603   1.515   4.609 -1.6049  1.1461  0.7644
  542SOL    HW2 1777   1.500   1.483   4.486 -0.6305  1.8934 -0.2724
  543SOL     OW 1778   4.790   2.586   3.987 -0.3217 -0.0720 -0.0233
  543SOL    HW1 1779   4.887   2.567   4.004 -0.0200  0.2600 -1.2656
  543SOL    HW2 1780   4.744   2.502   3.958  0.2432  0.2685 -2.1246
  544SOL     OW 1781   2.742   1.251   2.342  0.2925 -0.3556  0.5429
  544SOL    HW1 1782   2.809   1.191   2.297 -0.5450 -1.2117  0.4131
  544SOL    HW2 1783   2.691   1.302   2.272  0.2103 -0.3570  0.6015
  545SOL     OW 1784   1.422   2.240   0.083 -0.0394  0.3276 -0.2660
  545SOL    HW1 1785   1.391   2.156   0.036  3.3468 -1.7484  0.8502
  545SOL    HW2 1786   1.444   2.219   0.178 -0.1398  2.8250  0.3758
  546SOL     OW 1787   0.633   4.603   2.722  0.1980  0.4492  0.0785
  546SOL    HW1 1788   0.615   4.532   2.654  1.2836 -0.7215  0.9721
  546SOL    HW2 1789   0.721   4.645   2.704  0.4728  0.1640  0.7209
  547SOL     OW 1790   2.019   3.294   2.530  0.0231  0.3679 -0.0098
  547SOL    HW1 1791   2.030   3.389   2.558 -1.4431  0.7732 -0.6988
  547SOL    HW2 1792   2.090   3.270   2.464  0.6458  0.8514  0.4750
  548SOL     OW 1793   1.721   1.300   4.958 -0.1673 -0.0323  0.1888
  548SOL    HW1 1794   1.725   1.227   4.889  2.1669 -1.0042  1.2516
  548SOL    HW2 1795   1.811   1.341   4.969 -1.3481  2.8325 -0.0795
  549SOL     OW 1796   1.942   2.627   1.784  0.9556 -0.2026  0.3088
  549SOL    HW1 1797   2.025   2.680   1.804  0.6362  0.2683  0.4231
  549SOL    HW2 1798   1.964   2.553   1.721  1.1349  1.0146 -1.1248
  550SOL     OW 1799   5.090   2.201   2.633  0.2345 -0.1515  0.7616
  550SOL    HW1 1800   5.142   2.278   2.671  1.6052 -0.6533 -0.0714
  550SOL    HW2 1801   5.059   2.143   2.708  2.3561 -0.7705  1.2270
  551SOL     OW 1802   2.608   0.482   3.687  0.1235  0.3277 -0.3981
  551SOL    HW1 1803   2.567   0.487   3.596  0.0206  1.5334 -0.2979
  551SOL    HW2 1804   2.643   0.572   3.713  1.5390 -0.3375  0.1257
  552SOL     OW 1805   3.532   0.366   4.949 -0.9010  0.1870  0.0099
  552SOL    HW1 1806   3.513   0.450   4.898 -3.0452 -0.1543  0.1390
  552SOL    HW2 1807   3.521   0.383   5.047 -0.6613 -0.0948  0.0888
  553SOL     OW 1808   4.116   1.054   3.468 -0.2932 -0.4849  0.3433
  553SOL    HW1 1809   4.160   1.144   3.465 -2.9872  0.9174 -0.3774
  553SOL    HW2 1810   4.096   1.029   3.563  1.1036 -0.6852  0.5994
  554SOL     OW 1811   2.214   4.511   0.542 -0.0205  0.2849  0.5570
  554SOL    HW1 1812   2.298   4.565   0.546 -0.1602  0.4820  0.8039
  554SOL    HW2 1813   2.134   4.571   0.540 -0.1569  0.0993  0.2503
  555SOL     OW 1814   4.821   1.938   4.120 -0.4908 -0.3184 -0.3288
  555SOL    HW1 1815   4.740   1.996   4.112  0.5135  1.0371 -1.1659
  555SOL    HW2 1816   4.871   1.940   4.033  0.4725 -1.0734  0.1976
  556SOL     OW 1817   2.364   2.167   0.857  0.0907 -0.0482 -0.0454
  556SOL    HW1 1818   2.294   2.159   0.787  1.9047 -1.5376 -1.8046
  556SOL    HW2 1819   2.453   2.179   0.814  1.4851 -2.6028  1.8946
  557SOL     OW 1820   1.377   1.042   2.194  0.0397  0.1032  0.1204
  557SOL    HW1 1821   1.293   1.029   2.142  0.3044  0.7926 -0.4905
  557SOL    HW2 1822   1.374   0.985   2.276 -1.3010  0.5820  0.4336
  558SOL     OW 1823   2.010   4.897   4.960 -0.3998  0.1830  0.4439
  558SOL    HW1 1824   1.991   4.918   5.056 -0.8328 -2.5333  1.0357
  558SOL    HW2 1825   1.925   4.896   4.909 -0.5373 -1.0741  0.6671
  559SOL     OW 1826   2.049   2.396   4.606  0.6175  0.6489  0.1824
  559SOL    HW1 1827   2.148   2.393   4.603  0.5699 -0.9636 -0.5820
  559SOL    HW2 1828   2.017   2.355   4.692  0.5823  0.0452 -0.1174
  560SOL     OW 1829   2.735   0.142   1.535 -0.3576 -0.3683  0.0826
  560SOL    HW1 1830   2.657   0.201   1.555 -0.1998  0.2290 -0.9516
  560SOL    HW2 1831   2.704   0.050   1.511 -0.6664 -0.4499  0.7943
  561SOL     OW 1832   1.748   3.389   1.391  0.2763 -0.6062 -0.1001
  561SOL    HW1 1833   1.712   3.311   1.442 -0.9129  0.9990  1.6353
  561SOL    HW2 1834   1.733   3.473   1.443  1.1397  0.8655 -2.0902
  562SOL     OW 1835   4.091   3.477   5.134 -0.4634 -0.4418 -0.3408
  562SOL    HW1 1836   4.171   3.470   5.194 -1.3158  2.8856  1.4304
  562SOL    HW2 1837   4.092   3.566   5.088 -1.5092 -1.6495 -2.8862
  563SOL     OW 1838   4.779   3.881   0.852  0.1624 -0.6092 -0.3472
  563SOL    HW1 1839   4.830   3.824   0.788  3.0156  0.7545  0.5157
  563SOL    HW2 1840   4.739   3.959   0.803 -1.4719 -1.8658 -1.0913
  564SOL     OW 1841   3.996   0.385   1.890  0.0381  0.3123  0.6995
  564SOL    HW1 1842   3.999   0.467   1.947 -1.8905  0.5441  0.5042
  564SOL    HW2 1843   3.928   0.396   1.818 -1.7973 -2.2000  1.8951
  565SOL     OW 1844   2.939   2.029   1.970  0.2163  0.0401 -0.3064
  565SOL    HW1 1845   2.864   2.086   1.935  0.5235  1.2783  0.9593
  565SOL    HW2 1846   2.907   1.976   2.048  0.2563 -0.6121 -0.7294
  566SOL     OW 1847   4.848   0.433   4.675  0.5012 -0.4096 -0.4812
  566SOL    HW1 1848   4.761   0.416   4.629  0.1708 -0.0936  0.0103
  566SOL    HW2 1849   4.846   0.394   4.767  0.2283  1.0405  0.1626
  567SOL     OW 1850   2.824   4.989   4.338 -0.7051 -0.0814 -0.2854
  567SOL    HW1 1851   2.919   5.019   4.343 -0.6837 -0.2843  0.5790
  567SOL    HW2 1852   2.815   4.921   4.264 -0.1407 -0.2072 -0.2451
  568SOL     OW 1853   2.738   0.987   4.529 -0.1078  0.7057 -0.3947
  568SOL    HW1 1854   2.826   0.941   4.545 -0.1010 -0.1245 -2.5452
  568SOL    HW2 1855   2.664   0.919   4.532 -0.3560  0.9275 -1.2929
  569SOL     OW 1856   2.684   4.273   1.718  0.1568 -0.3321 -0.3471
  569SOL    HW1 1857   2.588   4.271   1.693  0.7620 -0.8913 -2.8662
  569SOL    HW2 1858   2.714   4.368   1.726 -0.4214 -0.1484 -0.3265
  570SOL     OW 1859   3.340   4.781   1.975  0.1350  0.0185  0.1280
  570SOL    HW1 1860   3.424   4.742   1.938 -0.2320 -0.6103 -0.0638
  570SOL    HW2 1861   3.357   4.874   2.006  0.2650  0.8760 -2.3175
  571SOL     OW 1862   2.676   4.967   2.613  0.1902 -0.6071  0.1829
  571SOL    HW1 1863   2.600   4.920   2.568 -1.4323  0.5043  1.5887
  571SOL    HW2 1864   2.739   5.003   2.545  1.7011 -4.8850 -0.9753
  572SOL     OW 1865   0.990   1.998   2.054 -0.8847 -0.1832 -0.8555
  572SOL    HW1 1866   1.077   2.021   2.097 -0.1301 -2.2151 -1.1843
  572SOL    HW2 1867   0.922   1.978   2.124 -0.7054  0.0734 -0.6075
  573SOL     OW 1868   4.743   2.212   3.173 -0.3255 -0.4867  0.0833
  573SOL    HW1 1869   4.729   2.145   3.101 -1.3656  0.8363 -0.9892
  573SOL    HW2 1870   4.814   2.179   3.236 -0.5767 -2.4119 -0.5843
  574SOL     OW 1871   4.456   0.694   4.098  0.2064 -0.1536  0.5110
  574SOL    HW1 1872   4.482   0.617   4.156  0.7678  0.1488  0.6719
  574SOL    HW2 1873   4.375   0.739   4.136 -1.6020 -2.0840 -0.8760
  575SOL     OW 1874   1.498   2.086   3.994  0.4494  0.7168 -0.4489
  575SOL    HW1 1875   1.540   2.009   3.946  0.4805 -1.2301  2.4863
  575SOL    HW2 1876   1.399   2.079   3.989  0.4503  0.7103 -0.4590
  576SOL     OW 1877   2.255   3.884   4.254  0.0646 -0.1867  0.0722
  576SOL    HW1 1878   2.286   3.975   4.278  0.3160  0.4239 -2.3172
  576SOL    HW2 1879   2.181   3.856   4.316  0.6752  1.1840  1.4663
  577SOL     OW 1880   3.735   2.341   4.860  0.1250 -0.3134 -0.4839
  577SOL    HW1 1881   3.769   2.421   4.810 -1.4433  0.0360 -1.0242
  577SOL    HW2 1882   3.784   2.259   4.828  0.2210  0.1184 -1.4856
  578SOL     OW 1883   3.746   3.288   2.198  0.2133  0.1092 -0.0702
  578SOL    HW1 1884   3.773   3.381   2.226  3.6239 -0.6702 -0.2877
  578SOL    HW2 1885   3.792   3.222   2.257  0.7882 -1.4684 -2.2034
  579SOL     OW 1886   0.974   0.731   2.210  0.2484  0.3816 -0.1236
  579SOL    HW1 1887   1.016   0.736   2.301 -0.3422 -0.0500  0.1778
  579SOL    HW2 1888   0.998   0.645   2.166 -1.9789 -0.8575  0.9079
  580SOL     OW 1889   1.268   1.498   0.395  0.7940  0.6391  0.7394
  580SOL    HW1 1890   1.229   1.523   0.306 -2.5680 -1.7527  1.3211
  580SOL    HW2 1891   1.368   1.496   0.389  0.7619  2.5105 -2.3532
  581SOL     OW 1892   0.700   3.865   4.933  0.0304 -0.0423 -0.0167
  581SOL    HW1 1893   0.769   3.794   4.947 -1.0515 -1.0492  0.3968
  581SOL    HW2 1894   0.701   3.929   5.009 -0.0572 -0.5462  0.4125
  582SOL     OW 1895   4.881   0.313   3.115  0.3303  0.3346  0.2309
  582SOL    HW1 1896   4.963   0.263   3.087  0.8028  1.8416 -1.2460
  582SOL    HW2 1897   4.905   0.385   3.179  0.0830  0.4586  0.1866
  583SOL     OW 1898   4.509   1.188   0.113 -0.0506 -0.0944 -0.0358
  583SOL    HW1 1899   4.567   1.143   0.046 -2.0611 -1.8587 -0.6936
  583SOL    HW2 1900   4.541   1.282   0.128  1.2776 -0.1111 -2.3995
  584SOL     OW 1901   4.527   1.285   1.163  0.4700 -0.4101  0.1329
  584SOL    HW1 1902   4.583   1.367   1.154  2.7246 -1.5862  2.3710
  584SOL    HW2 1903   4.560   1.215   1.099 -0.6379 -0.0432 -0.8759
  585SOL     OW 1904   3.525   3.990   1.231  0.5301 -0.2883 -0.2933
  585SOL    HW1 1905   3.600   4.046   1.194  0.1917 -0.2672 -0.9616
  585SOL    HW2 1906   3.467   4.047   1.289  0.0205  0.1428 -1.2038
  586SOL     OW 1907   0.301   1.406   4.441 -0.2457  0.0078 -0.1121
  586SOL    HW1 1908   0.387   1.454   4.456  0.0542 -1.1720  2.3278
  586SOL    HW2 1909   0.315   1.333   4.374  0.0624  1.1660 -1.3692
  587SOL     OW 1910   1.369   3.238   1.551 -0.5223 -0.2022 -0.2145
  587SOL    HW1 1911   1.340   3.162   1.493  3.2529 -0.8774 -1.5606
  587SOL    HW2 1912   1.399   3.202   1.640 -0.5949 -0.0027 -0.1091
  588SOL     OW 1913   4.273   1.189   0.487 -0.0725  0.2173 -0.6223
  588SOL    HW1 1914   4.187   1.231   0.459  1.2120  1.1686 -3.4209
  588SOL    HW2 1915   4.298   1.116   0.423  1.4104  0.2494 -0.1333
  589SOL     OW 1916   3.155   1.943   2.281 -0.2276 -0.1578 -0.2569
  589SOL    HW1 1917   3.057   1.927   2.267  0.1918 -0.7130 -3.0431
  589SOL    HW2 1918   3.191   1.997   2.206  1.7671 -0.5905  0.3326
  590SOL     OW 1919   2.424   0.887   5.024  0.1958  0.0483 -0.3122
  590SOL    HW1 1920   2.381   0.811   4.974  0.1888 -0.5152  0.5306
  590SOL    HW2 1921   2.367   0.911   5.103  0.8507  0.0516  0.1687
  591SOL     OW 1922   0.582   1.829   4.297 -0.0448  0.0417 -0.0944
  591SOL    HW1 1923   0.645   1.762   4.259 -0.4402  0.1648 -0.9802
  591SOL    HW2 1924   0.508   1.847   4.232 -0.2004  0.9836  0.3239
  592SOL     OW 1925   4.107   0.331   5.149 -0.4498 -0.0340  0.7167
  592SOL    HW1 1926   4.135   0.425   5.127  1.2524 -0.7650 -0.4858
  592SOL    HW2 1927   4.107   0.319   5.249  0.8284  0.8392  0.8455
  593SOL     OW 1928   4.925   3.412   1.961  0.0144 -0.4609  1.0903
  593SOL    HW1 1929   4.931   3.326   1.911 -0.4822 -0.1298  0.4471
  593SOL    HW2 1930   4.892   3.484   1.900  1.2264  0.3857  1.3789
  594SOL     OW 1931   3.280   4.924   1.220 -0.1236 -0.4630 -0.2738
  594SOL    HW1 1932   3.372   4.949   1.252  0.2978 -1.1316 -0.9109
  594SOL    HW2 1933   3.286   4.840   1.166 -0.8679  0.3410 -1.6749
  595SOL     OW 1934   2.624   0.900   1.764  0.5584  0.0643  0.2884
  595SOL    HW1 1935   2.654   0.834   1.832  1.4647  0.3481  0.1772
  595SOL    HW2 1936   2.686   0.898   1.686 -0.9440 -0.8801 -0.9571
  596SOL     OW 1937   2.606   3.431   2.400 -0.7574  0.0312  0.3856
  596SOL    HW1 1938   2.700   3.443   2.432 -0.8484  1.4580  0.1827
  596SOL    HW2 1939   2.553   3.382   2.469  0.3550 -1.6764  0.0815
  597SOL     OW 1940   4.916   1.770   1.996  0.2978  0.3835 -0.1762
  597SOL    HW1 1941   4.984   1.841   2.014  0.2661  0.4186 -0.1970
  597SOL    HW2 1942   4.961   1.680   1.999  0.6060  0.4780 -1.4470
  598SOL     OW 1943   4.892   2.771   1.426  0.5010  0.2819  0.0718
  598SOL    HW1 1944   4.919   2.744   1.334 -0.1604 -0.4048  0.0712
  598SOL    HW2 1945   4.817   2.837   1.422  0.5109  0.2960  0.1138
  599SOL     OW 1946   0.334   3.440   2.529  0.4648 -0.3666  0.0633
  599SOL    HW1 1947   0.324   3.384   2.611 -0.6550 -0.0370  0.1676
  599SOL    HW2 1948   0.338   3.380   2.448  1.2060 -0.6709  0.3149
  600SOL     OW 1949   0.407   2.249   0.829  0.1519 -0.3078 -0.0989
  600SOL    HW1 1950   0.478   2.320   0.822 -1.6349  1.4639 -1.0297
  600SOL    HW2 1951   0.423   2.196   0.913  0.7652  2.1185  1.4511
  601SOL     OW 1952   1.561   3.492   2.557 -0.6247 -0.0613 -0.2375
  601SOL    HW1 1953   1.513   3.490   2.470  0.2944 -1.0342 -0.7486
  601SOL    HW2 1954   1.588   3.400   2.583 -0.2389  0.3008  0.7142
  602SOL     OW 1955   5.106   2.048   4.048  0.0383 -0.0407 -0.6322
  602SOL    HW1 1956   5.097   2.000   4.136  0.2502 -1.4904 -1.3774
  602SOL    HW2 1957   5.199   2.035   4.013  0.4994  1.9750 -0.2839
  603SOL     OW 1958   3.323   1.771   0.164 -0.3291  0.0983 -0.4802
  603SOL    HW1 1959   3.251   1.811   0.107 -1.4481  0.4209  1.0709
  603SOL    HW2 1960   3.282   1.738   0.250  1.3054 -0.2122  0.2130
  604SOL     OW 1961   3.166   3.655   1.823  0.0985 -0.1025  0.3357
  604SOL    HW1 1962   3.153   3.689   1.730  0.1905 -1.4599 -0.1948
  604SOL    HW2 1963   3.250   3.601   1.827  0.7752  0.9790  1.5299
  605SOL     OW 1964   1.843   2.996   2.924 -0.0827 -0.2754 -0.1354
  605SOL    HW1 1965   1.875   3.081   2.965 -1.5657  0.2322  0.0324
  605SOL    HW2 1966   1.848   3.003   2.824 -2.0660  0.8366 -0.2133
  606SOL     OW 1967   2.077   2.036   1.847  0.1252  0.2800  0.1820
  606SOL    HW1 1968   2.089   2.133   1.827  2.0494 -0.1464 -1.0318
  606SOL    HW2 1969   2.035   1.990   1.769 -1.0540  0.1627  0.8647
  607SOL     OW 1970   4.190   4.392   1.051  0.1034  0.7179 -0.0746
  607SOL    HW1 1971   4.242   4.466   1.009  0.4537  0.0640 -0.8275
  607SOL    HW2 1972   4.254   4.324   1.089 -0.1824 -0.0333 -0.8970
  608SOL     OW 1973   1.957   0.150   3.513  0.2844  0.0017  0.4255
  608SOL    HW1 1974   1.917   0.116   3.598  0.0882 -1.5330 -0.2408
  608SOL    HW2 1975   2.041   0.100   3.494  0.5029  0.5656 -0.1258
  609SOL     OW 1976   1.670   1.736   2.447  0.2045 -0.1329 -0.1978
  609SOL    HW1 1977   1.761   1.746   2.488 -0.0660 -1.4144  0.7674
  609SOL    HW2 1978   1.658   1.806   2.376  1.9083  0.1096 -0.2997
  610SOL     OW 1979   0.815   1.289   0.825  0.3351  0.2913  0.5344
  610SOL    HW1 1980   0.715   1.283   0.821  0.4672 -2.7930 -1.0088
  610SOL    HW2 1981   0.848   1.345   0.749 -0.1635  2.3416  1.7310
  611SOL     OW 1982   1.867   2.491   2.207 -0.1611  0.4211 -0.2979
  611SOL    HW1 1983   1.810   2.566   2.173 -2.3186 -1.3587 -0.8494
  611SOL    HW2 1984   1.863   2.414   2.143 -0.1675 -1.1351  1.4861
  612SOL     OW 1985   2.356   1.754   4.108 -0.1607  0.5614  0.0962
  612SOL    HW1 1986   2.319   1.758   4.201 -1.8415 -0.2573 -0.5037
  612SOL    HW2 1987   2.455   1.768   4.111  0.3881 -2.6978  2.3795
  613SOL     OW 1988   4.584   0.696   3.615 -0.4323  0.2713 -0.5456
  613SOL    HW1 1989   4.645   0.728   3.543 -0.7261 -0.6090 -1.2092
  613SOL    HW2 1990   4.631   0.699   3.703  1.1589 -1.8712 -1.2433
  614SOL     OW 1991   0.862   0.090   1.283 -0.2359 -0.0716 -0.3390
  614SOL    HW1 1992   0.800   0.081   1.204 -1.2745 -0.7683  0.5272
  614SOL    HW2 1993   0.866   0.003   1.332  2.0261 -0.2685 -0.7561
  615SOL     OW 1994   0.443   0.561   4.826 -0.1800 -0.1577 -0.1354
  615SOL    HW1 1995   0.414   0.516   4.742  1.1343  1.6969 -1.6960
  615SOL    HW2 1996   0.496   0.498   4.882  1.5132 -0.6771 -2.1785
  616SOL     OW 1997   5.098   3.239   1.484  0.3971  0.5406 -0.2011
  616SOL    HW1 1998   5.123   3.154   1.530  3.4904  1.3256 -0.1628
  616SOL    HW2 1999   5.089   3.222   1.386  0.9846  0.1335 -0.1908
  617SOL     OW 2000   3.680   0.618   4.509 -0.1644 -0.1512 -0.5436
  617SOL    HW1 2001   3.713   0.710   4.485  0.3274 -0.4883 -1.1769
  617SOL    HW2 2002   3.754   0.552   4.494 -0.6865 -0.7239 -0.5900
  618SOL     OW 2003   3.019   0.733   0.541 -0.1036  0.1322  0.6294
  618SOL    HW1 2004   3.010   0.637   0.515 -1.4386  0.9345 -2.2843
  618SOL    HW2 2005   3.103   0.770   0.501 -0.9032  0.7794 -0.4921
  619SOL     OW 2006   0.254   1.417   3.020  0.2043  0.3984  0.0033
  619SOL    HW1 2007   0.199   1.423   2.936 -1.3685  0.3745  0.9975
  619SOL    HW2 2008   0.231   1.494   3.080 -0.7253 -1.0653  1.5888
  620SOL     OW 2009   4.206   3.997   4.748  0.2951  0.3625 -0.1936
  620SOL    HW1 2010   4.139   4.063   4.715  0.8354  1.0318  0.0372
  620SOL    HW2 2011   4.159   3.913   4.776 -0.2112 -0.1862 -2.4912
  621SOL     OW 2012   4.566   1.228   4.626  0.5026  0.1102 -0.3567
  621SOL    HW1 2013   4.543   1.131   4.619  2.8401 -0.4627 -1.0873
  621SOL    HW2 2014   4.535   1.263   4.715 -0.3027 -1.3087 -0.0390
  622SOL     OW 2015   3.792   0.334   0.957  0.3836  0.4320  0.0320
  622SOL    HW1 2016   3.727   0.378   0.895 -0.3330 -0.8734 -0.1719
  622SOL    HW2 2017   3.881   0.328   0.913  0.0346  0.0650 -0.6380
  623SOL     OW 2018   2.264   2.517   2.802  0.1440  0.2389  0.1221
  623SOL    HW1 2019   2.256   2.556   2.893  2.0448  1.4865 -0.1649
  623SOL    HW2 2020   2.334   2.444   2.803 -1.6675 -1.5805  0.1485
  624SOL     OW 2021   3.767   4.505   1.968  0.7819 -0.1240  0.0655
  624SOL    HW1 2022   3.853   4.492   2.017  0.2757 -1.2103  0.7161
  624SOL    HW2 2023   3.691   4.492   2.031  0.1351  1.7827 -0.2828
  625SOL     OW 2024   3.933   2.494   0.204  0.3948  0.2534 -0.2688
  625SOL    HW1 2025   3.924   2.561   0.130  1.1545  0.0137 -0.5827
  625SOL    HW2 2026   3.932   2.541   0.292  0.6992  0.6603 -0.4790
  626SOL     OW 2027   1.997   4.575   2.634  0.0111 -0.0554 -0.0239
  626SOL    HW1 2028   2.086   4.598   2.672 -0.8058 -0.1976  2.1068
  626SOL    HW2 2029   1.949   4.659   2.608  0.1173  0.1333  0.3831
  627SOL     OW 2030   3.601   0.988   1.573  0.1238 -0.6911  0.4053
  627SOL    HW1 2031   3.694   0.991   1.535  0.7406 -2.5549  1.6465
  627SOL    HW2 2032   3.572   0.893   1.583 -1.2557 -0.1729  1.6395
  628SOL     OW 2033   4.378   0.526   4.988  0.0351 -0.1893 -0.2344
  628SOL    HW1 2034   4.430   0.541   4.903 -0.2882 -1.5435 -0.7004
  628SOL    HW2 2035   4.283   0.509   4.965 -0.4869  1.4475  0.5676
  629SOL     OW 2036   2.354   0.204   0.717  0.4903 -0.3285  0.0669
  629SOL    HW1 2037   2.447   0.219   0.684  0.1289  1.2147 -0.3322
  629SOL    HW2 2038   2.353   0.210   0.817  0.6872  0.4660  0.0251
  630SOL     OW 2039   0.047   3.430   1.163  0.0038  0.1377  0.3198
  630SOL    HW1 2040   0.144   3.424   1.137 -0.4758  0.3873 -1.7104
  630SOL    HW2 2041   0.022   3.526   1.175  0.2820  0.0145  2.1221
  631SOL     OW 2042   2.503   1.754   1.355 -0.1122  0.4346  0.0344
  631SOL    HW1 2043   2.410   1.717   1.352 -0.6704  1.8055 -0.3093
  631SOL    HW2 2044   2.508   1.836   1.299  1.5505 -0.1056 -0.6917
  632SOL     OW 2045   0.372   4.008   4.747 -0.2872 -0.0921 -0.3109
  632SOL    HW1 2046   0.454   4.065   4.750  0.3920 -1.0644  0.0539
  632SOL    HW2 2047   0.307   4.047   4.682  0.5792  0.5329 -0.8212
  633SOL     OW 2048   1.180   3.076   1.422 -0.4310 -0.3748 -0.2331
  633SOL    HW1 2049   1.118   3.068   1.343 -2.1600  1.6377  0.7960
  633SOL    HW2 2050   1.126   3.082   1.506  1.2243  0.4326  0.8209
  634SOL     OW 2051   1.017   4.921   4.065  0.4676  0.3123 -0.0207
  634SOL    HW1 2052   1.054   4.831   4.091  0.6178  0.7648  1.4266
  634SOL    HW2 2053   1.091   4.977   4.026  0.3670 -0.1856 -0.9562
  635SOL     OW 2054   4.570   2.050   4.103 -0.1919  0.3130  0.1896
  635SOL    HW1 2055   4.522   2.080   4.021 -0.9487  1.0952  0.8975
  635SOL    HW2 2056   4.536   1.960   4.131 -1.7857  1.1519  1.0704
  636SOL     OW 2057   1.955   0.214   0.569  0.1256 -0.4296  0.2139
  636SOL    HW1 2058   2.017   0.244   0.497 -0.2846 -1.1487 -0.4638
  636SOL    HW2 2059   1.988   0.128   0.608 -0.2987 -0.6781  0.0333
  637SOL     OW 2060   2.095   0.512   3.771  0.0364  0.1800  0.3243
  637SOL    HW1 2061   2.152   0.594   3.763 -0.4305  0.5421  0.6059
  637SOL    HW2 2062   2.085   0.470   3.681  2.6837 -1.2602  0.6190
  638SOL     OW 2063   5.127   0.933   3.911  0.0815 -0.4333  0.6521
  638SOL    HW1 2064   5.079   1.003   3.858  1.1020 -0.1276  0.1195
  638SOL    HW2 2065   5.145   0.854   3.853  0.2689 -0.5260  0.8345
  639SOL     OW 2066   1.383   3.158   3.443  0.2375  0.1396 -0.0686
  639SOL    HW1 2067   1.310   3.111   3.493  1.8304 -1.1213  1.1613
  639SOL    HW2 2068   1.348   3.188   3.354 -1.1744 -2.4047 -0.4481
  640SOL     OW 2069   1.539   0.292   3.871 -0.0462  0.2300  0.1346
  640SOL    HW1 2070   1.446   0.303   3.836  0.1365 -0.9703 -0.8133
  640SOL    HW2 2071   1.570   0.198   3.854  0.9568  0.3077  1.3906
  641SOL     OW 2072   0.310   2.927   0.363 -0.2981  0.0429 -0.0617
  641SOL    HW1 2073   0.401   2.940   0.324 -0.0506 -0.0526  0.4791
  641SOL    HW2 2074   0.266   2.850   0.317  0.6627 -1.1772  0.9855
  642SOL     OW 2075   1.015   3.586   1.194 -0.2885  0.2828 -0.2345
  642SOL    HW1 2076   1.041   3.679   1.218 -3.6860  1.4271 -0.5689
  642SOL    HW2 2077   1.030   3.526   1.273  1.8014  1.0462  0.0254
  643SOL     OW 2078   1.441   1.575   3.359 -0.6955 -0.1798 -0.2615
  643SOL    HW1 2079   1.383   1.494   3.350 -1.0377 -0.2997  2.2536
  643SOL    HW2 2080   1.534   1.546   3.380 -1.0749 -0.0137  1.9455
  644SOL     OW 2081   2.026   2.643   0.201  0.0341 -1.0576  0.3081
  644SOL    HW1 2082   1.929   2.641   0.177  0.0263  3.5111 -1.0107
  644SOL    HW2 2083   2.081   2.620   0.121  0.0385 -0.4693  0.1430
  645SOL     OW 2084   1.396   3.805   4.831  0.3669  0.0293  0.3651
  645SOL    HW1 2085   1.334   3.774   4.903 -0.0400 -0.0277 -0.0051
  645SOL    HW2 2086   1.380   3.902   4.812 -2.1040 -0.7296 -2.1429
  646SOL     OW 2087   4.758   2.691   4.247 -0.0930  0.0787 -0.8332
  646SOL    HW1 2088   4.684   2.757   4.261 -1.3776 -1.6477  1.0897
  646SOL    HW2 2089   4.735   2.632   4.169  0.0135  0.5335 -1.2100
  647SOL     OW 2090   1.186   0.572   2.737  0.2187 -0.3276 -0.0228
  647SOL    HW1 2091   1.230   0.545   2.651  1.6116  0.9519  0.2552
  647SOL    HW2 2092   1.177   0.492   2.796 -1.7566 -1.4713 -1.7333
  648SOL     OW 2093   5.102   3.237   3.183 -0.0275 -0.1743 -0.0237
  648SOL    HW1 2094   5.022   3.187   3.148  0.3849 -1.9293  1.3858
  648SOL    HW2 2095   5.185   3.187   3.158  0.6066  1.1913 -0.7436
  649SOL     OW 2096   2.088   0.920   3.910 -0.0978  0.2749 -0.1084
  649SOL    HW1 2097   1.988   0.927   3.913 -0.1971 -1.0212  1.0491
  649SOL    HW2 2098   2.120   0.868   3.989  1.2396 -1.8944 -1.9298
  650SOL     OW 2099   2.831   3.824   3.965 -0.4707  0.4393  0.8669
  650SOL    HW1 2100   2.783   3.756   3.910  2.5550 -0.6329 -0.7106
  650SOL    HW2 2101   2.824   3.800   4.062  0.0411 -1.8504  0.3840
  651SOL     OW 2102   4.571   4.094   1.194 -0.8171 -0.3852  0.1019
  651SOL    HW1 2103   4.603   4.125   1.104  0.3095  0.1578  0.6653
  651SOL    HW2 2104   4.575   3.994   1.198 -0.4105 -0.3897 -0.2856
  652SOL     OW 2105   2.461   2.775   0.631 -0.2971 -0.7756 -0.1475
  652SOL    HW1 2106   2.453   2.747   0.726 -2.3612 -1.9371 -0.5804
  652SOL    HW2 2107   2.459   2.694   0.572 -1.7722  0.0107 -1.2629
  653SOL     OW 2108   1.090   2.721   4.300 -0.2773 -0.1698 -0.1977
  653SOL    HW1 2109   1.024   2.785   4.262  0.0352  0.1149 -0.2603
  653SOL    HW2 2110   1.175   2.769   4.322  0.4373 -0.7968 -1.4803
  654SOL     OW 2111   1.226   1.716   1.238 -0.4995  0.0836  0.3920
  654SOL    HW1 2112   1.326   1.721   1.236 -0.4760 -0.2342  0.6649
  654SOL    HW2 2113   1.193   1.773   1.313 -0.4607 -0.6121  0.9504
  655SOL     OW 2114   3.513   3.390   4.277 -0.4089  0.5225 -0.0919
  655SOL    HW1 2115   3.480   3.416   4.186 -0.1247 -0.1939 -0.4119
  655SOL    HW2 2116   3.475   3.302   4.303 -2.1439  1.6402  1.4020
  656SOL     OW 2117   2.682   3.606   1.857  0.0480  0.0116  0.3566
  656SOL    HW1 2118   2.689   3.635   1.953 -0.2099  0.5113  0.2284
  656SOL    HW2 2119   2.594   3.561   1.843  0.6961 -1.4065  0.6987
  657SOL     OW 2120   0.497   3.982   2.257 -0.4111 -0.2199 -0.3464
  657SOL    HW1 2121   0.481   4.081   2.248 -1.7488 -0.4869 -1.3270
  657SOL    HW2 2122   0.523   3.961   2.351 -4.6685  0.5774  1.2743
  658SOL     OW 2123   1.604   4.117   0.010 -0.0985 -0.2593 -0.1572
  658SOL    HW1 2124   1.673   4.189   0.018  0.2828 -0.3855 -1.9470
  658SOL    HW2 2125   1.556   4.108   0.097  0.4786  1.5117  0.3937
  659SOL     OW 2126   2.254   1.047   2.514 -0.1609 -0.3025  0.4313
  659SOL    HW1 2127   2.181   0.994   2.558  0.7606 -1.1325  0.9974
  659SOL    HW2 2128   2.253   1.029   2.416 -0.3727 -0.7338  0.5092
  660SOL     OW 2129   2.624   4.940   0.091  0.0688  0.0858 -0.0957
  660SOL    HW1 2130   2.592   4.919  -0.001 -1.5234 -2.5669  0.9427
  660SOL    HW2 2131   2.667   4.858   0.131  1.4351  1.3970  1.2722
  661SOL     OW 2132   0.545   0.718   1.208  0.0621  0.1872 -0.4877
  661SOL    HW1 2133   0.594   0.648   1.260  2.0621  1.0520 -1.0635
  661SOL    HW2 2134   0.507   0.786   1.271 -1.0847 -0.9078  0.0189
  662SOL     OW 2135   2.467   0.698   2.763  0.1441  0.4811  0.1167
  662SOL    HW1 2136   2.451   0.694   2.665 -0.7097 -1.1666  0.2870
  662SOL    HW2 2137   2.551   0.647   2.785  1.2535  2.2206  0.1022
  663SOL     OW 2138   3.174   4.156   1.486 -0.2755  0.0393 -0.0865
  663SOL    HW1 2139   3.191   4.065   1.526 -1.6410 -0.1948  0.0030
  663SOL    HW2 2140   3.132   4.145   1.396 -0.5363  0.5883 -0.0310
  664SOL     OW 2141   2.100   0.490   0.820  0.2255 -0.1491 -0.0824
  664SOL    HW1 2142   2.120   0.512   0.725  0.4300 -0.0678 -0.0220
  664SOL    HW2 2143   2.007   0.519   0.843  0.6062  1.0020  0.0964
  665SOL     OW 2144   4.389   0.443   1.770 -0.3261  0.4068  0.3561
  665SOL    HW1 2145   4.339   0.403   1.847  0.2126 -0.5050  0.2482
  665SOL    HW2 2146   4.386   0.543   1.776 -0.1558  0.3500  1.6484
  666SOL     OW 2147   4.092   3.416   4.695  0.4193 -0.1499  0.1048
  666SOL    HW1 2148   4.180   3.451   4.729  0.6779 -1.6879  1.1217
  666SOL    HW2 2149   4.109   3.340   4.632 -0.1695  0.4477 -0.7978
  667SOL     OW 2150   3.630   5.130   1.855 -0.2454  0.3521  0.4101
  667SOL    HW1 2151   3.590   5.143   1.946  0.8525  1.9550  0.7126
  667SOL    HW2 2152   3.563   5.153   1.785 -0.3089  1.7036  0.8876
  668SOL     OW 2153   3.280   2.267   4.790 -0.3463  0.0445  0.6588
  668SOL    HW1 2154   3.378   2.249   4.781 -0.2203  0.4425  1.2046
  668SOL    HW2 2155   3.261   2.303   4.881 -0.7821  1.3816  0.0627
  669SOL     OW 2156   4.782   2.031   2.545 -0.0581 -0.4661 -0.4123
  669SOL    HW1 2157   4.699   1.980   2.525 -0.4964  0.7533 -1.8702
  669SOL    HW2 2158   4.827   2.056   2.459  1.3451 -0.3363  0.3356
  670SOL     OW 2159   3.555   2.073   3.430  0.2150  0.3524 -0.0321
  670SOL    HW1 2160   3.480   2.089   3.494 -0.7100  1.5206 -1.3349
  670SOL    HW2 2161   3.612   2.154   3.424  0.8123 -0.0641 -0.0298
  671SOL     OW 2162   2.218   1.401   3.362 -0.4296 -0.0746 -0.0747
  671SOL    HW1 2163   2.266   1.334   3.306 -0.0937 -0.0287  0.1591
  671SOL    HW2 2164   2.205   1.365   3.454  3.2567  1.6196  1.3219
  672SOL     OW 2165   5.008   4.801   5.142  0.7274 -0.6352  0.0183
  672SOL    HW1 2166   4.929   4.746   5.115  0.1579  0.0719  0.2256
  672SOL    HW2 2167   4.977   4.886   5.184  1.5700  0.5172 -1.5807
  673SOL     OW 2168   0.982   1.986   3.303  0.2020  0.2789 -0.3686
  673SOL    HW1 2169   0.971   2.043   3.385  2.2655 -0.0170  0.1621
  673SOL    HW2 2170   0.970   2.043   3.222 -1.4443  0.6664  0.0859
  674SOL     OW 2171   0.547   1.548   4.463 -0.2918 -0.3581  0.3220
  674SOL    HW1 2172   0.572   1.635   4.504 -0.6907 -0.8652  1.7021
  674SOL    HW2 2173   0.630   1.497   4.439 -0.0569  0.5577 -0.9015
  675SOL     OW 2174   3.121   3.540   2.241  0.8223  0.3015 -0.3199
  675SOL    HW1 2175   3.161   3.609   2.300  0.7325  1.1315 -1.2048
  675SOL    HW2 2176   3.191   3.504   2.180  1.0943 -1.1094  0.7695
  676SOL     OW 2177   0.699   1.275   2.119 -0.0405 -0.1709  0.2312
  676SOL    HW1 2178   0.789   1.232   2.110 -0.4151 -0.8040 -0.5944
  676SOL    HW2 2179   0.637   1.237   2.051 -0.0719  2.5563 -1.4532
  677SOL     OW 2180   2.005   2.809   2.060  0.6886  0.3597 -0.3466
  677SOL    HW1 2181   1.916   2.788   2.101  0.7955 -0.0478 -0.3187
  677SOL    HW2 2182   2.050   2.881   2.112  1.2312 -0.7850  0.8219
  678SOL     OW 2183   3.843   3.913   0.652  0.0611  0.5762  0.3405
  678SOL    HW1 2184   3.863   3.996   0.704 -0.5753  0.0274  1.5047
  678SOL    HW2 2185   3.782   3.854   0.706  1.3402 -1.1218 -0.0136
  679SOL     OW 2186   0.760   0.719   1.840  0.8012  0.1416 -0.4391
  679SOL    HW1 2187   0.709   0.634   1.842 -1.5466  1.4428 -1.4793
  679SOL    HW2 2188   0.856   0.700   1.817  0.3737 -2.1824 -0.5056
  680SOL     OW 2189   1.755   5.090   3.177 -0.5115 -0.1457  0.3039
  680SOL    HW1 2190   1.713   5.035   3.104  0.3802 -1.1932  0.5500
  680SOL    HW2 2191   1.849   5.113   3.150 -0.7813  1.0447  0.3311
  681SOL     OW 2192   0.596   3.946   0.740 -0.3264  0.0742 -0.4032
  681SOL    HW1 2193   0.512   3.892   0.742  0.4577 -1.2105  2.0808
  681SOL    HW2 2194   0.673   3.887   0.716  0.3167  0.3971  0.7692
  682SOL     OW 2195   4.378   4.613   4.083  0.5822 -0.0953 -0.1695
  682SOL    HW1 2196   4.345   4.519   4.071  1.1254 -0.1294 -1.7201
  682SOL    HW2 2197   4.300   4.675   4.087  0.2340 -0.4589 -0.9148
  683SOL     OW 2198   3.593   2.130   0.326 -0.2318  0.4841  0.1043
  683SOL    HW1 2199   3.572   2.061   0.257  1.5600 -1.8352  1.7578
  683SOL    HW2 2200   3.645   2.204   0.284  1.6496 -1.3263 -0.8997
  684SOL     OW 2201   4.818   3.361   3.734  0.4919 -0.4706 -0.0237
  684SOL    HW1 2202   4.868   3.319   3.658 -1.0079  0.1237 -1.4079
  684SOL    HW2 2203   4.729   3.317   3.743  0.4378 -0.1704  1.0714
  685SOL     OW 2204   3.691   4.028   4.502  0.1408 -0.3955 -0.1157
  685SOL    HW1 2205   3.753   4.060   4.430  0.1827  0.9621  0.4921
  685SOL    HW2 2206   3.736   4.035   4.591 -0.0224 -1.7601  0.0918
  686SOL     OW 2207   1.116   4.801   0.688  0.4529  0.0182 -0.9347
  686SOL    HW1 2208   1.105   4.844   0.599  0.2831 -1.0320 -1.4376
  686SOL    HW2 2209   1.178   4.723   0.680 -0.4444 -0.7815 -0.3841
  687SOL     OW 2210   2.544   0.811   4.646 -0.2499  0.0051  0.1555
  687SOL    HW1 2211   2.540   0.738   4.714  0.1556  0.3236  0.5280
  687SOL    HW2 2212   2.502   0.894   4.683 -0.7685 -0.0525 -0.2892
  688SOL     OW 2213   3.602   2.868   1.082 -0.3817  0.3976 -0.1186
  688SOL    HW1 2214   3.530   2.864   1.013  0.4905 -0.3226 -1.0134
  688SOL    HW2 2215   3.583   2.801   1.154  0.9271 -2.0733 -1.9298
  689SOL     OW 2216   4.641   1.808   1.218  0.2000 -0.6395  0.6887
  689SOL    HW1 2217   4.668   1.896   1.255  1.3961 -1.4716  1.8743
  689SOL    HW2 2218   4.559   1.775   1.266 -1.7009  0.8250 -1.3386
  690SOL     OW 2219   2.058   4.972   2.866 -0.1598  0.0064 -0.3149
  690SOL    HW1 2220   2.156   4.992   2.858 -0.0537 -0.8332 -1.4124
  690SOL    HW2 2221   2.046   4.888   2.919 -0.1707 -0.7317 -1.4492
  691SOL     OW 2222   1.330   3.672   1.330  0.3066  0.1275 -0.1950
  691SOL    HW1 2223   1.359   3.578   1.345  2.3663  1.1120  2.9265
  691SOL    HW2 2224   1.256   3.695   1.394  0.3215  0.8154 -0.4133
  692SOL     OW 2225   2.327   1.698   3.739  0.3124  0.3320  0.5381
  692SOL    HW1 2226   2.233   1.667   3.724  0.7106 -1.3244  1.2175
  692SOL    HW2 2227   2.346   1.701   3.837  1.0593  0.3700  0.3991
  693SOL     OW 2228   4.609   3.328   4.922  0.0788  0.0200  0.3658
  693SOL    HW1 2229   4.651   3.372   5.001  1.9609 -1.1296  0.0602
  693SOL    HW2 2230   4.611   3.229   4.934  0.0544 -0.1546 -0.9495
  694SOL     OW 2231   0.330   1.632   0.719 -0.0652 -0.0315 -0.0103
  694SOL    HW1 2232   0.425   1.661   0.713  0.2293 -0.9481  0.0820
  694SOL    HW2 2233   0.322   1.537   0.688 -1.2193  0.5524 -1.6592
  695SOL     OW 2234   2.649   1.706   4.390  0.2289 -0.5265 -0.2613
  695SOL    HW1 2235   2.714   1.758   4.445 -0.3624  1.0446 -0.9973
  695SOL    HW2 2236   2.636   1.751   4.302 -1.6706 -0.9404 -0.2227
  696SOL     OW 2237   1.008   4.627   4.430 -0.1776 -0.2361 -0.2147
  696SOL    HW1 2238   1.015   4.645   4.332 -3.5775  2.3634 -0.1731
  696SOL    HW2 2239   1.076   4.681   4.479  0.6298 -0.4714 -1.0640
  697SOL     OW 2240   3.714   1.863   1.506 -0.7996  0.3773  0.9114
  697SOL    HW1 2241   3.659   1.942   1.481  1.1751  1.5475  0.0692
  697SOL    HW2 2242   3.800   1.893   1.546 -0.1992 -1.3570  0.9982
  698SOL     OW 2243   2.979   5.113   0.775 -0.7302  0.0580  0.6898
  698SOL    HW1 2244   3.041   5.049   0.729 -0.6207  0.0110  0.8990
  698SOL    HW2 2245   2.884   5.089   0.754 -0.6641  0.9462 -0.7355
  699SOL     OW 2246   2.793   1.997   1.678  0.1060 -0.2427  0.1129
  699SOL    HW1 2247   2.745   1.927   1.625 -2.4310  2.8779 -2.0979
  699SOL    HW2 2248   2.751   2.003   1.769  1.7544 -2.8332  1.1669
  700SOL     OW 2249   0.641   4.160   4.142 -0.4442 -0.4147 -0.3935
  700SOL    HW1 2250   0.581   4.140   4.220  0.3341 -0.0868  0.3096
  700SOL    HW2 2251   0.592   4.143   4.057 -0.8900 -2.0783  0.1561
  701SOL     OW 2252   2.165   0.661   2.816  0.0833 -0.2084 -0.3488
  701SOL    HW1 2253   2.263   0.670   2.832  0.2369 -1.5553 -0.4069
  701SOL    HW2 2254   2.150   0.634   2.721 -0.3524  0.1777 -0.3890
  702SOL     OW 2255   0.088   2.444   2.404  0.0073  0.0985 -0.1671
  702SOL    HW1 2256   0.144   2.378   2.355 -0.7999 -0.2998 -0.5773
  702SOL    HW2 2257   0.102   2.432   2.503  1.4488  0.7402 -0.2739
  703SOL     OW 2258   2.132   1.675   0.151  0.1664 -0.6409  0.0210
  703SOL    HW1 2259   2.127   1.642   0.246 -3.0335 -0.9297 -0.1334
  703SOL    HW2 2260   2.125   1.774   0.150 -0.3137 -0.6702  0.0939
  704SOL     OW 2261   2.411   4.204   1.648 -0.1476 -0.4816 -0.2263
  704SOL    HW1 2262   2.319   4.164   1.653 -0.2344 -0.2650 -0.0714
  704SOL    HW2 2263   2.415   4.269   1.571 -0.2407 -0.1993  0.0055
  705SOL     OW 2264   3.863   1.465   0.440 -0.3395  0.4046 -0.3965
  705SOL    HW1 2265   3.800   1.523   0.492  0.1652  1.6839 -1.1624
  705SOL    HW2 2266   3.869   1.375   0.483 -1.1697  0.9021  0.8067
  706SOL     OW 2267   0.710   0.091   2.543  0.1878 -0.3513 -0.0456
  706SOL    HW1 2268   0.704   0.187   2.516 -0.6741 -0.5233 -0.5149
  706SOL    HW2 2269   0.753   0.084   2.633  1.4483  0.3680 -0.5642
  707SOL     OW 2270   4.645   1.047   0.477  0.2113  0.3240 -0.8897
  707SOL    HW1 2271   4.570   1.005   0.427  0.3772  0.2406 -1.0690
  707SOL    HW2 2272   4.609   1.112   0.544 -0.0553 -0.2108 -0.5103
  708SOL     OW 2273   0.952   1.737   4.055 -0.4360 -0.0938  0.3335
  708SOL    HW1 2274   0.978   1.674   3.982  0.2669 -1.0039  1.3296
  708SOL    HW2 2275   1.033   1.787   4.087 -0.7751  0.4512  0.3516
  709SOL     OW 2276   2.134   4.135   2.354  0.6647  0.3153  0.1070
  709SOL    HW1 2277   2.172   4.155   2.264 -2.7619 -0.0780 -1.6008
  709SOL    HW2 2278   2.093   4.218   2.392  0.0107 -0.0308  0.1757
  710SOL     OW 2279   1.049   4.456   1.808 -0.3382 -0.8778 -0.2341
  710SOL    HW1 2280   1.070   4.435   1.903 -0.1102  0.6202  0.0808
  710SOL    HW2 2281   0.968   4.515   1.805 -0.0220 -0.4698 -0.9303
  711SOL     OW 2282   3.222   4.685   0.869 -0.0716  0.1217  0.2370
  711SOL    HW1 2283   3.197   4.635   0.953 -0.6285  2.4714  1.5720
  711SOL    HW2 2284   3.259   4.621   0.802 -1.2018 -2.1248  1.6220
  712SOL     OW 2285   0.585   5.077   0.457 -0.5971 -0.0476  0.0045
  712SOL    HW1 2286   0.573   5.020   0.538 -1.9555  0.1803 -0.0130
  712SOL    HW2 2287   0.682   5.097   0.445 -0.3131 -0.5459  1.2513
  713SOL     OW 2288   3.196   4.262   2.516  0.5472 -0.4106 -0.0156
  713SOL    HW1 2289   3.252   4.205   2.576 -0.1487  0.4169  1.4601
  713SOL    HW2 2290   3.249   4.341   2.487  0.7403 -0.5875 -0.1512
  714SOL     OW 2291   0.240   2.089   3.684  0.0567  0.1276 -0.2975
  714SOL    HW1 2292   0.158   2.142   3.707 -0.2241 -0.9616  1.5200
  714SOL    HW2 2293   0.250   2.083   3.585 -1.2704  1.4671 -0.5464
  715SOL     OW 2294   3.387   2.730   3.844 -0.4113 -0.0274  0.0603
  715SOL    HW1 2295   3.457   2.796   3.817 -1.0112  0.4553 -0.3364
  715SOL    HW2 2296   3.377   2.661   3.772 -1.6605  0.9772 -0.7573
  716SOL     OW 2297   3.723   1.504   4.252  0.1819  0.2967  0.4212
  716SOL    HW1 2298   3.796   1.452   4.208 -0.7622 -0.4414 -0.3451
  716SOL    HW2 2299   3.696   1.580   4.193 -0.1472  0.1386  0.3645
  717SOL     OW 2300   1.691   3.845   0.798 -0.1665 -0.1701 -0.1144
  717SOL    HW1 2301   1.733   3.773   0.742  0.9883 -0.1874  0.7439
  717SOL    HW2 2302   1.763   3.897   0.844 -1.0505  0.7220  0.2705
  718SOL     OW 2303   0.754   0.256   0.923 -0.2933 -0.7467 -0.2219
  718SOL    HW1 2304   0.801   0.344   0.922 -0.6567 -0.5454  0.0367
  718SOL    HW2 2305   0.677   0.259   0.859 -0.3084 -0.8752 -0.2094
  719SOL     OW 2306   3.006   3.840   4.390  0.2580 -0.3062  0.1313
  719SOL    HW1 2307   2.949   3.832   4.309 -0.0153  2.7651 -0.0674
  719SOL    HW2 2308   3.102   3.833   4.364  0.1540  0.1597 -0.3960
  720SOL     OW 2309   1.092   3.290   3.750  0.3769  0.1171  0.3783
  720SOL    HW1 2310   1.052   3.380   3.733 -2.1133 -0.8894  0.5358
  720SOL    HW2 2311   1.020   3.221   3.756  1.9417 -1.4817  3.2298
  721SOL     OW 2312   2.413   1.975   4.718  0.4477  0.1176  0.2378
  721SOL    HW1 2313   2.329   2.025   4.695  1.1451  0.9343 -0.6007
  721SOL    HW2 2314   2.455   1.942   4.633  1.2632  0.1913  0.6110
  722SOL     OW 2315   1.327   3.991   3.635  0.0684  0.2473 -0.0702
  722SOL    HW1 2316   1.336   3.892   3.629  2.3451  0.4158 -0.5384
  722SOL    HW2 2317   1.253   4.021   3.575  1.2680 -0.9611 -2.2802
  723SOL     OW 2318   4.266   4.996   0.874 -0.1045  0.1092  0.4234
  723SOL    HW1 2319   4.230   4.981   0.782  1.3164  0.7937 -0.2725
  723SOL    HW2 2320   4.192   4.991   0.940 -1.0467 -1.1088 -0.6767
  724SOL     OW 2321   1.405   3.966   1.620  0.2401 -0.2496  0.3051
  724SOL    HW1 2322   1.372   3.882   1.664  0.5293 -0.3285  0.3702
  724SOL    HW2 2323   1.492   3.993   1.660 -0.2507  0.5465  0.8724
  725SOL     OW 2324   0.039   2.980   0.099  0.2311  0.0520 -0.0304
  725SOL    HW1 2325  -0.007   3.045   0.160 -0.6248 -0.9240  0.3793
  725SOL    HW2 2326   0.017   3.002   0.004 -1.4033 -0.6197  0.1665
  726SOL     OW 2327   1.850   1.581   0.981 -0.2832  0.0533 -0.0546
  726SOL    HW1 2328   1.754   1.569   0.957  0.2689 -1.7118 -1.6072
  726SOL    HW2 2329   1.905   1.589   0.898  0.9444  1.0406  0.8002
  727SOL     OW 2330   1.576   2.941   0.739 -0.0907 -0.0888 -0.1614
  727SOL    HW1 2331   1.653   3.000   0.717  1.2088 -1.7103 -0.2033
  727SOL    HW2 2332   1.567   2.934   0.839  1.2075 -1.5427 -0.1129
  728SOL     OW 2333   3.855   1.671   3.143  0.4280  0.6004 -0.3158
  728SOL    HW1 2334   3.889   1.654   3.236  0.9200 -0.0966 -0.6197
  728SOL    HW2 2335   3.762   1.707   3.148  0.2405  0.0442  0.4284
  729SOL     OW 2336   4.842   0.347   2.808  1.1588 -0.4412 -0.2326
  729SOL    HW1 2337   4.870   0.384   2.897  1.0605 -1.0735  0.0705
  729SOL    HW2 2338   4.801   0.256   2.821 -1.1666  0.4830 -0.6441
  730SOL     OW 2339   4.373   2.944   0.384  0.5490 -0.8809 -0.4203
  730SOL    HW1 2340   4.356   2.950   0.286  0.8638  2.3694 -0.3876
  730SOL    HW2 2341   4.459   2.991   0.406 -1.0481  1.3077  1.7130
  731SOL     OW 2342   2.474   1.571   3.352  0.0220  0.5370 -0.4378
  731SOL    HW1 2343   2.400   1.504   3.347  0.4448  0.1040 -0.9484
  731SOL    HW2 2344   2.495   1.590   3.448 -1.0503  1.0052 -0.2812
  732SOL     OW 2345   2.465   0.029   4.534 -0.6690 -0.8128  0.2956
  732SOL    HW1 2346   2.487   0.126   4.520  0.4051 -1.1971 -0.9256
  732SOL    HW2 2347   2.472   0.007   4.631  1.0084 -0.0833  0.3828
  733SOL     OW 2348   0.661   2.160   1.805 -0.2063  0.1291  0.1275
  733SOL    HW1 2349   0.744   2.185   1.856  0.1815 -2.2296  0.7771
  733SOL    HW2 2350   0.590   2.132   1.870  0.2098 -2.6930 -0.5221
  734SOL     OW 2351   3.810   1.537   0.171  0.0128 -0.1902  0.1483
  734SOL    HW1 2352   3.824   1.467   0.102 -1.0381 -0.1067 -0.1694
  734SOL    HW2 2353   3.819   1.497   0.262 -0.8888 -0.8278 -0.0260
  735SOL     OW 2354   0.721   3.840   3.283  0.3595 -0.3691 -0.3803
  735SOL    HW1 2355   0.776   3.920   3.262  1.7189 -1.9011 -3.3022
  735SOL    HW2 2356   0.648   3.831   3.214 -1.9124  0.0782  1.8209
  736SOL     OW 2357   1.218   4.107   0.460  0.3191 -1.1683  0.0875
  736SOL    HW1 2358   1.131   4.113   0.510  0.6917  0.2925  0.6170
  736SOL    HW2 2359   1.202   4.124   0.363  0.0987  0.0921  0.3149
  737SOL     OW 2360   2.948   4.945   1.467 -0.1661  0.1049  0.0717
  737SOL    HW1 2361   2.958   4.934   1.566  0.6290 -0.0515 -0.0207
  737SOL    HW2 2362   2.926   4.857   1.426  1.2575 -0.2077 -0.0834
  738SOL     OW 2363   3.856   4.133   1.776  0.2601 -0.1772 -0.0290
  738SOL    HW1 2364   3.844   4.226   1.739 -0.0856 -0.8199 -1.6102
  738SOL    HW2 2365   3.806   4.125   1.862 -2.6322  0.1481 -1.5373
  739SOL     OW 2366   1.425   2.775   2.036  0.3284  0.2045  0.1999
  739SOL    HW1 2367   1.429   2.693   1.979  0.7545  0.5539 -0.2863
  739SOL    HW2 2368   1.398   2.750   2.129  0.3087 -0.4647  0.0201
  740SOL     OW 2369   3.563   1.751   2.648  0.1450  0.4762  0.2165
  740SOL    HW1 2370   3.463   1.746   2.637  0.0328  2.0486  0.2078
  740SOL    HW2 2371   3.606   1.752   2.558  0.3245 -1.8923  0.2191
  741SOL     OW 2372   0.285   0.158   4.951 -0.1746  0.2812  0.2026
  741SOL    HW1 2373   0.227   0.090   4.908  1.9932 -1.9256  0.5268
  741SOL    HW2 2374   0.364   0.177   4.892  0.4973  0.6588  1.1944
  742SOL     OW 2375   3.921   0.607   0.688  0.1605 -0.4659 -0.2328
  742SOL    HW1 2376   3.840   0.653   0.724 -0.8999 -0.6246 -2.2913
  742SOL    HW2 2377   3.987   0.594   0.762  0.1616  3.4883  0.6941
  743SOL     OW 2378   0.493   1.988   2.728  0.2808 -0.1183 -0.2836
  743SOL    HW1 2379   0.536   1.986   2.638 -0.7711 -0.3343 -0.7930
  743SOL    HW2 2380   0.412   2.046   2.725  0.7880  0.6710  0.7843
  744SOL     OW 2381   1.764   2.751   2.148  0.4978  0.5629 -0.2593
  744SOL    HW1 2382   1.720   2.701   2.074  0.0967  0.2598  0.1717
  744SOL    HW2 2383   1.727   2.720   2.236  0.1831  1.6556  0.0170
  745SOL     OW 2384   4.159   4.276   4.427 -0.2287  0.4360 -0.2217
  745SOL    HW1 2385   4.131   4.232   4.512 -2.2842  2.3154  0.1605
  745SOL    HW2 2386   4.150   4.375   4.436  3.0598  0.9681 -1.4451
  746SOL     OW 2387   1.105   3.802   3.255 -0.4089  0.1432  0.5126
  746SOL    HW1 2388   1.031   3.738   3.276  1.0102 -1.9976 -0.5730
  746SOL    HW2 2389   1.191   3.751   3.251  0.6833  2.0235 -1.2137
  747SOL     OW 2390   0.298   3.062   4.993  0.3620 -0.3689 -0.3983
  747SOL    HW1 2391   0.284   3.088   5.088  0.7264 -0.5525 -0.2939
  747SOL    HW2 2392   0.378   3.108   4.956  1.6672 -2.1069  0.1098
  748SOL     OW 2393   4.417   2.410   1.409  0.0376 -0.0616  0.6104
  748SOL    HW1 2394   4.429   2.485   1.343  0.5933 -0.6741 -0.0134
  748SOL    HW2 2395   4.361   2.441   1.485 -0.4282  0.7419 -0.0398
  749SOL     OW 2396   3.300   4.234   1.115 -0.3514  0.0818  0.0609
  749SOL    HW1 2397   3.336   4.196   1.029 -0.3849  1.6448 -0.6756
  749SOL    HW2 2398   3.231   4.172   1.152 -0.8847 -0.2815 -1.4470
  750SOL     OW 2399   3.292   3.530   4.662 -0.0602  0.3469  0.4828
  750SOL    HW1 2400   3.308   3.442   4.707  2.0584 -1.0221 -2.6086
  750SOL    HW2 2401   3.362   3.596   4.689 -1.1784  0.9036  2.1768
  751SOL     OW 2402   4.666   0.217   0.047  0.1038 -0.1411  0.1878
  751SOL    HW1 2403   4.621   0.128   0.047  0.0609 -0.1327 -1.1141
  751SOL    HW2 2404   4.605   0.285   0.089  0.8564 -1.0179  2.9369
  752SOL     OW 2405   0.313   2.864   2.678  0.4530  0.2301  0.2786
  752SOL    HW1 2406   0.366   2.925   2.620 -0.4788  2.6601  1.8304
  752SOL    HW2 2407   0.217   2.865   2.649  0.5071 -0.9040  0.0250
  753SOL     OW 2408   2.600   2.795   1.980  0.4612 -0.4849 -0.6472
  753SOL    HW1 2409   2.625   2.884   1.941 -1.1061 -0.0132 -0.6769
  753SOL    HW2 2410   2.520   2.759   1.932 -0.8993 -0.3801  1.3957
  754SOL     OW 2411   1.233   0.348   2.888  0.1404  0.0321  0.0334
  754SOL    HW1 2412   1.283   0.290   2.823 -0.1403  0.6657 -0.7690
  754SOL    HW2 2413   1.199   0.292   2.963  1.4344 -0.5323  0.2332
  755SOL     OW 2414   3.521   4.556   1.404  0.9783  0.0047  0.4365
  755SOL    HW1 2415   3.620   4.566   1.416  0.7651  0.3657  2.1793
  755SOL    HW2 2416   3.500   4.465   1.368  2.1682  1.2515 -4.0460
  756SOL     OW 2417   0.057   4.215   0.137 -0.0249 -0.8722 -0.0688
  756SOL    HW1 2418   0.107   4.282   0.192 -0.9122 -1.4641  1.5375
  756SOL    HW2 2419   0.072   4.123   0.174 -0.0162 -1.3873 -1.3200
  757SOL     OW 2420   0.638   1.713   2.212 -0.3472 -0.3157  0.0674
  757SOL    HW1 2421   0.603   1.697   2.120  0.2397  2.5997 -0.7596
  757SOL    HW2 2422   0.562   1.736   2.273 -0.4507  0.6791 -0.4221
  758SOL     OW 2423   4.109   1.463   4.902 -0.1296  0.3193 -0.2512
  758SOL    HW1 2424   4.112   1.424   4.810 -2.2900 -0.1904 -0.1775
  758SOL    HW2 2425   4.201   1.485   4.933  0.7206 -0.3803 -2.1549
  759SOL     OW 2426   2.968   2.358   4.352  0.1799  0.3141  0.3525
  759SOL    HW1 2427   3.022   2.362   4.436  0.3489 -0.9284  0.3167
  759SOL    HW2 2428   3.029   2.364   4.273  0.2488 -0.7314  0.3147
  760SOL     OW 2429   3.521   0.032   2.594 -0.4905 -0.0186  0.0623
  760SOL    HW1 2430   3.593   0.002   2.531  0.3829 -0.0076  1.0232
  760SOL    HW2 2431   3.510  -0.037   2.666 -2.5758 -0.8014 -0.9201
  761SOL     OW 2432   1.358   1.713   0.852 -0.1122  0.1512  0.1240
  761SOL    HW1 2433   1.402   1.678   0.935  1.6392 -0.6808 -1.0860
  761SOL    HW2 2434   1.382   1.654   0.775  1.0641  2.7030 -1.5985
  762SOL     OW 2435   3.917   4.137   2.577  0.0788  0.2278 -0.0275
  762SOL    HW1 2436   3.879   4.113   2.666 -1.3235 -0.2142 -0.7083
  762SOL    HW2 2437   3.898   4.233   2.557  1.4709  0.6718  0.6423
  763SOL     OW 2438   4.997   0.168   3.864 -0.0913 -0.1319  0.4684
  763SOL    HW1 2439   4.921   0.226   3.894  0.0093 -0.3530  1.1573
  763SOL    HW2 2440   4.966   0.109   3.789  0.7696  3.5124 -3.0961
  764SOL     OW 2441   1.121   3.297   4.182 -0.4292 -0.4312 -0.6669
  764SOL    HW1 2442   1.064   3.339   4.111  1.3711  0.2471 -1.7939
  764SOL    HW2 2443   1.148   3.205   4.154 -1.6927 -1.1321  0.3050
  765SOL     OW 2444   2.180   2.652   0.433  0.0004  0.1334 -0.2021
  765SOL    HW1 2445   2.280   2.648   0.443  0.1371  0.6534 -1.2960
  765SOL    HW2 2446   2.155   2.632   0.338 -0.7859  2.1103 -0.4566
  766SOL     OW 2447   3.686   2.991   4.940  0.5961  0.6536  0.4003
  766SOL    HW1 2448   3.677   2.975   4.842 -1.9421 -0.2703  0.6985
  766SOL    HW2 2449   3.634   3.073   4.965 -0.6979 -0.3783  1.2356
  767SOL     OW 2450   3.652   0.890   2.430  0.1691  0.1254  0.0962
  767SOL    HW1 2451   3.735   0.844   2.398  0.2234 -0.4582  1.0319
  767SOL    HW2 2452   3.657   0.903   2.530 -0.3372  1.1734  0.0026
  768SOL     OW 2453   2.076   0.418   3.517  0.2673 -0.2036  0.0224
  768SOL    HW1 2454   2.048   0.323   3.531  1.8264 -0.9096 -1.2992
  768SOL    HW2 2455   2.058   0.445   3.422 -0.5498  0.9926  0.4831
  769SOL     OW 2456   1.513   4.201   3.776 -0.4324 -0.0938 -0.0988
  769SOL    HW1 2457   1.467   4.135   3.718  0.6972 -1.2696  0.2818
  769SOL    HW2 2458   1.519   4.165   3.870  0.5636  0.3307  0.0206
  770SOL     OW 2459   0.628   3.689   0.313 -0.2086 -0.3818  0.4318
  770SOL    HW1 2460   0.682   3.625   0.258  1.1940  1.2824 -0.1986
  770SOL    HW2 2461   0.551   3.722   0.258  0.2843  0.0751  0.0068
  771SOL     OW 2462   3.136   1.923   4.874  0.5401 -0.5038 -0.0893
  771SOL    HW1 2463   3.100   2.014   4.896  1.4612 -0.4456  1.3222
  771SOL    HW2 2464   3.225   1.912   4.918  0.6526 -1.9164 -0.6444
  772SOL     OW 2465   1.144   3.813   2.679 -0.0755 -0.4179  0.2472
  772SOL    HW1 2466   1.097   3.861   2.605 -0.4683 -0.0804  0.7187
  772SOL    HW2 2467   1.110   3.844   2.767  0.9856 -0.2016  0.6032
  773SOL     OW 2468   1.948   1.117   5.087 -0.1367 -0.4195  0.8643
  773SOL    HW1 2469   1.873   1.068   5.131 -1.0722  0.1955 -0.0244
  773SOL    HW2 2470   2.001   1.053   5.031 -0.8178 -0.5955  0.4076
  774SOL     OW 2471   3.964   3.197   1.104 -0.1942 -0.8337 -0.3965
  774SOL    HW1 2472   3.902   3.137   1.054  1.1469 -2.1056 -0.6123
  774SOL    HW2 2473   4.006   3.262   1.041 -3.1102  1.7992  0.1225
  775SOL     OW 2474   1.632   4.785   4.490  0.6458  0.4017  0.3102
  775SOL    HW1 2475   1.728   4.784   4.518  0.8406 -0.6199 -0.3262
  775SOL    HW2 2476   1.620   4.725   4.410 -0.7879 -0.6990  1.2989
  776SOL     OW 2477   4.863   1.033   2.460 -0.2283  0.2700  0.6086
  776SOL    HW1 2478   4.928   1.057   2.532 -2.0631  0.7175  2.1947
  776SOL    HW2 2479   4.814   1.116   2.431 -0.4256 -0.1305 -0.2435
  777SOL     OW 2480   0.466   1.025   2.326 -0.0932  0.1755 -0.3699
  777SOL    HW1 2481   0.367   1.037   2.315 -0.4697  0.1661  2.2766
  777SOL    HW2 2482   0.509   1.115   2.335 -0.1762  0.1276  0.5592
  778SOL     OW 2483   0.546   1.113   1.324  0.1643  0.5319  0.3478
  778SOL    HW1 2484   0.616   1.186   1.324  1.2340 -0.4295 -1.6992
  778SOL    HW2 2485   0.544   1.071   1.415  0.6681  2.0167  1.1021
  779SOL     OW 2486   4.211   3.401   2.384 -0.0701 -0.2064 -0.4811
  779SOL    HW1 2487   4.289   3.415   2.323 -0.1407 -0.3599 -0.6074
  779SOL    HW2 2488   4.169   3.312   2.363 -0.7811  0.2401 -0.9644
  780SOL     OW 2489   1.841   1.770   3.058  0.3941  0.5752  0.1486
  780SOL    HW1 2490   1.914   1.709   3.089  0.1052  0.2251  0.1474
  780SOL    HW2 2491   1.766   1.769   3.125 -0.9409 -1.4109 -1.2707
  781SOL     OW 2492   1.165   5.085   2.171  0.6321  0.5237 -0.3141
  781SOL    HW1 2493   1.178   5.005   2.229  1.9040  0.5808 -0.4910
  781SOL    HW2 2494   1.067   5.102   2.159  0.3479  0.3465  1.5551
  782SOL     OW 2495   4.300   2.254   2.958 -0.0222  0.3825 -0.0069
  782SOL    HW1 2496   4.238   2.280   3.032 -1.3135  1.0944 -1.2893
  782SOL    HW2 2497   4.260   2.281   2.870  0.5906 -2.1463 -1.1321
  783SOL     OW 2498   4.296   5.061   0.104 -0.3162 -0.1488 -0.7054
  783SOL    HW1 2499   4.344   4.975   0.086 -0.1938  0.0034 -1.1183
  783SOL    HW2 2500   4.255   5.058   0.195  1.2567  0.0676  0.0512
  784SOL     OW 2501   2.044   1.621   3.121 -0.3015  0.2985 -0.3396
  784SOL    HW1 2502   2.136   1.654   3.143  0.5605 -1.6950 -0.7551
  784SOL    HW2 2503   2.049   1.553   3.048 -1.8838 -1.2336  0.8971
  785SOL     OW 2504   0.839   2.408   3.129  0.5657  0.5622  0.2469
  785SOL    HW1 2505   0.915   2.384   3.068  0.9653 -0.2798  1.0448
  785SOL    HW2 2506   0.760   2.435   3.075 -0.1870 -3.2683 -0.8639
  786SOL     OW 2507   2.175   4.263   4.212  0.2286 -0.1570  0.0474
  786SOL    HW1 2508   2.157   4.252   4.310 -1.1313  2.1255  0.1352
  786SOL    HW2 2509   2.266   4.303   4.200  0.0263  0.4554  0.4675
  787SOL     OW 2510   0.549   2.469   2.762  0.1661 -0.2381 -0.7329
  787SOL    HW1 2511   0.449   2.465   2.757  0.2663 -2.7152 -2.7213
  787SOL    HW2 2512   0.587   2.376   2.763  2.4757  0.5723  1.9574
  788SOL     OW 2513   4.846   3.327   2.508  0.3210  0.0952 -0.1731
  788SOL    HW1 2514   4.854   3.264   2.585  2.6157  1.3169  0.6930
  788SOL    HW2 2515   4.937   3.361   2.484 -0.8066  3.3143 -0.3572
  789SOL     OW 2516   3.985   2.254   2.925  0.1368  0.1735  0.1545
  789SOL    HW1 2517   3.987   2.342   2.972 -0.8117  0.2008  0.1536
  789SOL    HW2 2518   3.949   2.184   2.986 -2.6263  0.5034 -0.9467
  790SOL     OW 2519   1.433   0.664   0.644 -0.5911  0.2255 -0.7666
  790SOL    HW1 2520   1.355   0.724   0.626 -0.9934 -0.0736 -0.0637
  790SOL    HW2 2521   1.400   0.571   0.659 -0.3827  0.4930  1.8826
  791SOL     OW 2522   0.544   1.928   1.264 -0.2927  0.0362  0.0295
  791SOL    HW1 2523   0.513   1.837   1.291  2.1411 -0.8009  0.1951
  791SOL    HW2 2524   0.565   1.982   1.346  1.8083 -0.5928 -0.0392
  792SOL     OW 2525   0.458   3.553   0.076  0.0327  0.2849  0.4811
  792SOL    HW1 2526   0.481   3.620   0.006 -0.9531  0.8756  0.7044
  792SOL    HW2 2527   0.489   3.462   0.047  1.0524  0.7601  0.0113
  793SOL     OW 2528   0.313   0.480   0.210 -0.1299 -0.6448  0.3406
  793SOL    HW1 2529   0.313   0.411   0.138  1.3009  1.5232 -1.8537
  793SOL    HW2 2530   0.240   0.459   0.275 -1.9513 -2.3229 -2.0644
  794SOL     OW 2531   3.512   1.074   0.658  0.3697 -0.2842 -0.4021
  794SOL    HW1 2532   3.576   1.031   0.594  0.5413  0.0999 -0.4887
  794SOL    HW2 2533   3.476   1.158   0.618  0.1157 -0.2911 -0.1881
  795SOL     OW 2534   3.971   0.781   4.945 -0.1284  0.3578 -0.0465
  795SOL    HW1 2535   3.908   0.748   4.876  1.0985  1.7435 -1.9449
  795SOL    HW2 2536   3.963   0.726   5.028 -0.3414 -2.6217 -1.9051
  796SOL     OW 2537   0.109   1.058   5.015  0.0712 -0.0749  0.1818
  796SOL    HW1 2538   0.132   1.039   5.111  1.1750 -0.0421 -0.0608
  796SOL    HW2 2539   0.146   1.147   4.989  0.8019 -0.5902 -0.5942
  797SOL     OW 2540   0.420   5.094   3.911 -0.1721 -0.0836  0.4660
  797SOL    HW1 2541   0.418   5.194   3.903  0.2245 -0.1536 -0.5761
  797SOL    HW2 2542   0.371   5.067   3.993 -3.7554  0.7291 -1.2409
  798SOL     OW 2543   3.080   2.177   0.788 -0.2248 -0.2002 -0.0389
  798SOL    HW1 2544   3.076   2.136   0.879 -1.7131 -1.2326 -0.5224
  798SOL    HW2 2545   3.155   2.136   0.736 -1.2592 -1.9064 -0.2719
  799SOL     OW 2546   3.572   4.278   3.046  0.5054 -0.0852 -0.2638
  799SOL    HW1 2547   3.544   4.214   3.116  0.7465 -1.3297 -1.2690
  799SOL    HW2 2548   3.663   4.314   3.067  0.6005 -0.4921  0.0140
  800SOL     OW 2549   1.772   0.534   3.032  1.2603 -0.1848 -0.3029
  800SOL    HW1 2550   1.689   0.482   3.053  0.4486  1.4318  0.6913
  800SOL    HW2 2551   1.827   0.484   2.965  1.2730 -3.0315  1.6512
  801SOL     OW 2552   4.101   1.349   1.696 -0.2599  0.2245 -0.7381
  801SOL    HW1 2553   4.070   1.415   1.764  1.9399  0.0687  0.5071
  801SOL    HW2 2554   4.098   1.256   1.735 -0.9416 -0.1389 -1.6076
  802SOL     OW 2555   3.826   3.408   1.236  0.3751  0.0058 -0.2338
  802SOL    HW1 2556   3.886   3.341   1.192  1.8323  1.9687 -1.3496
  802SOL    HW2 2557   3.736   3.407   1.192 -0.5862 -2.9693  1.4564
  803SOL     OW 2558   2.079   1.345   2.586  0.1198 -0.0750 -0.1884
  803SOL    HW1 2559   2.122   1.267   2.631 -1.6326 -1.1505 -0.2580
  803SOL    HW2 2560   2.122   1.430   2.616  1.6534 -1.0244  0.3829
  804SOL     OW 2561   2.504   3.422   4.669 -0.4813 -0.0442 -0.4755
  804SOL    HW1 2562   2.542   3.381   4.752  2.4346  1.2383 -1.0742
  804SOL    HW2 2563   2.411   3.456   4.689 -0.0249 -0.1039  2.1391
  805SOL     OW 2564   1.322   2.245   2.893  0.2021 -0.3357 -0.3568
  805SOL    HW1 2565   1.314   2.164   2.835  0.9188 -0.2315 -0.6178
  805SOL    HW2 2566   1.371   2.317   2.842 -1.7601  0.8206 -0.6967
  806SOL     OW 2567   1.736   3.029   3.648 -0.3338  0.1992  0.2113
  806SOL    HW1 2568   1.664   2.989   3.704 -0.6440 -0.5549 -0.6932
  806SOL    HW2 2569   1.753   2.971   3.568  1.8147 -0.0583  0.7859
  807SOL     OW 2570   5.141   1.336   3.317  0.0351 -0.1245 -0.6022
  807SOL    HW1 2571   5.220   1.279   3.295 -0.4194 -0.4918 -1.3113
  807SOL    HW2 2572   5.082   1.287   3.382  0.1306 -0.0704 -0.4762
  808SOL     OW 2573   4.798   1.717   3.538 -0.0565 -0.0471 -0.7271
  808SOL    HW1 2574   4.698   1.716   3.537 -0.0462 -0.2658 -1.5656
  808SOL    HW2 2575   4.830   1.681   3.626 -0.7147  1.3982  0.1568
  809SOL     OW 2576   0.199   3.898   5.128  0.2281  0.3666 -0.1210
  809SOL    HW1 2577   0.283   3.950   5.143  0.2286  0.2227  0.3919
  809SOL    HW2 2578   0.162   3.920   5.038 -0.3256  2.0170  0.4765
  810SOL     OW 2579   0.955   4.061   3.824 -0.3455  0.5543 -0.3227
  810SOL    HW1 2580   1.053   4.051   3.806 -0.4382 -0.4561 -0.3502
  810SOL    HW2 2581   0.935   4.034   3.918 -0.3603  2.4946  0.2733
  811SOL     OW 2582   2.144   4.341   1.438  0.1788 -0.1959 -0.7027
  811SOL    HW1 2583   2.098   4.297   1.515  0.3430  0.8674  0.0234
  811SOL    HW2 2584   2.116   4.297   1.352  0.8482 -2.1494  0.0190
  812SOL     OW 2585   3.066   2.457   1.195  0.6000 -0.0982 -0.3641
  812SOL    HW1 2586   3.138   2.418   1.252 -0.8463 -1.1470  0.8195
  812SOL    HW2 2587   3.047   2.551   1.225 -0.3220 -0.7269  1.0876
  813SOL     OW 2588   1.447   2.474   2.319 -0.1488  0.1946 -0.2289
  813SOL    HW1 2589   1.529   2.520   2.352 -0.4645  0.1001  0.7134
  813SOL    HW2 2590   1.472   2.388   2.275  0.2928  0.3814 -0.3450
  814SOL     OW 2591   1.406   4.986   3.854  0.2177  0.3201 -0.3314
  814SOL    HW1 2592   1.371   4.902   3.814  0.0874  1.1266 -2.0052
  814SOL    HW2 2593   1.476   4.965   3.922  0.1392 -1.1180 -0.6781
  815SOL     OW 2594   0.144   2.775   3.582  0.0934  0.3501 -0.2102
  815SOL    HW1 2595   0.205   2.697   3.597 -1.4870 -0.9749 -0.3016
  815SOL    HW2 2596   0.080   2.782   3.659  1.1787  2.5376  0.5414
  816SOL     OW 2597   2.350   2.979   2.887  0.4418 -0.3626  0.4781
  816SOL    HW1 2598   2.346   2.901   2.949  1.3994  0.3671  1.4780
  816SOL    HW2 2599   2.442   3.018   2.888 -0.3288  1.5332  0.9556
  817SOL     OW 2600   3.381   0.062   0.402 -0.1814  0.0108 -0.1797
  817SOL    HW1 2601   3.432   0.010   0.334 -0.8383 -1.3758  0.3541
  817SOL    HW2 2602   3.412   0.038   0.494 -1.8146 -0.9610  0.1659
  818SOL     OW 2603   3.754   2.672   2.781 -0.3279 -0.1737  0.3660
  818SOL    HW1 2604   3.756   2.739   2.707 -0.8870  0.8356  1.2241
  818SOL    HW2 2605   3.689   2.599   2.759  2.1076 -1.8987 -1.7164
  819SOL     OW 2606   1.185   0.263   2.616 -0.2325 -0.0756  0.4922
  819SOL    HW1 2607   1.188   0.167   2.588 -0.0288  0.1049 -0.1184
  819SOL    HW2 2608   1.129   0.315   2.552  1.1601  0.5612 -0.2545
  820SOL     OW 2609   0.391   2.996   2.040  0.2304  0.2802  0.0722
  820SOL    HW1 2610   0.355   2.972   2.130  2.7031 -0.8268  0.8497
  820SOL    HW2 2611   0.364   3.090   2.017 -0.4705  0.5814  1.9618
  821SOL     OW 2612   1.662   0.357   0.239 -0.0591 -0.3947  0.0529
  821SOL    HW1 2613   1.642   0.263   0.266  0.7928  0.1226  2.8138
  821SOL    HW2 2614   1.647   0.418   0.317  4.3486  1.0434  0.0787
  822SOL     OW 2615   1.324   1.445   0.996  0.4727  0.1441 -0.0887
  822SOL    HW1 2616   1.282   1.437   1.087 -0.7521 -1.1747 -0.7179
  822SOL    HW2 2617   1.260   1.410   0.927  1.4663  0.9125 -1.4407
  823SOL     OW 2618   0.415   4.965   3.681  0.1132 -0.2538 -0.2278
  823SOL    HW1 2619   0.443   5.025   3.606  1.3298 -1.4648 -0.7746
  823SOL    HW2 2620   0.421   5.016   3.767 -0.5693  0.9261 -0.8443
  824SOL     OW 2621   3.877   4.162   0.022 -0.3396  0.1056 -0.3516
  824SOL    HW1 2622   3.887   4.260   0.004 -1.5183  0.2559 -0.3168
  824SOL    HW2 2623   3.834   4.149   0.112  1.2401 -0.5033  0.3555
  825SOL     OW 2624   0.793   2.496   0.770 -0.0035 -0.0228 -0.1399
  825SOL    HW1 2625   0.819   2.571   0.709  0.3953 -1.5189 -1.8870
  825SOL    HW2 2626   0.766   2.534   0.859  2.1962  2.0428 -0.2492
  826SOL     OW 2627   4.478   2.564   0.994  0.1355 -0.3508  0.1482
  826SOL    HW1 2628   4.518   2.655   0.991  3.4619 -1.6746 -0.5608
  826SOL    HW2 2629   4.456   2.541   1.088 -2.0482  1.6002  0.1951
  827SOL     OW 2630   4.594   1.501   4.166 -0.2167 -0.2717 -0.1189
  827SOL    HW1 2631   4.587   1.464   4.258 -2.2409 -1.0946 -0.5580
  827SOL    HW2 2632   4.548   1.439   4.102  0.4252  0.6982 -1.5669
  828SOL     OW 2633   0.631   4.250   3.438 -0.6512 -0.3759 -0.5073
  828SOL    HW1 2634   0.655   4.234   3.533 -0.6310  0.9417 -0.2645
  828SOL    HW2 2635   0.553   4.193   3.413 -2.5859  1.3383  1.1999
  829SOL     OW 2636   0.954   3.344   4.397  0.5605  0.6820  0.1515
  829SOL    HW1 2637   0.920   3.438   4.389 -0.0607  0.5247  0.7795
  829SOL    HW2 2638   1.009   3.322   4.317  0.8932  1.6525  0.0921
  830SOL     OW 2639   2.966   4.657   0.303 -0.0040 -0.1262 -0.4192
  830SOL    HW1 2640   2.963   4.603   0.387 -0.3191 -0.1903 -0.4703
  830SOL    HW2 2641   2.989   4.752   0.325  3.1220 -0.7547 -0.5583
  831SOL     OW 2642   3.923   4.338   3.498 -0.2515  0.1602  0.2611
  831SOL    HW1 2643   3.844   4.399   3.509 -0.7104 -0.6047  1.3050
  831SOL    HW2 2644   3.900   4.246   3.529  0.5971 -0.4506 -0.8171
  832SOL     OW 2645   2.305   0.521   2.258 -1.1720 -0.6369 -0.3393
  832SOL    HW1 2646   2.288   0.498   2.162 -0.7093  0.9863 -0.8342
  832SOL    HW2 2647   2.251   0.601   2.283 -0.7353 -0.6126  0.5476
  833SOL     OW 2648   1.031   4.906   1.753  0.1171 -0.4618 -0.3655
  833SOL    HW1 2649   1.054   4.889   1.657 -4.0445 -2.4471 -1.2377
  833SOL    HW2 2650   1.067   4.831   1.809 -1.2162 -1.7579 -1.1593
  834SOL     OW 2651   0.485   3.745   4.704 -0.1383 -0.4820  0.7479
  834SOL    HW1 2652   0.420   3.702   4.641  1.0417  0.8283 -1.4895
  834SOL    HW2 2653   0.445   3.829   4.739  0.1678  0.1532 -0.3695
  835SOL     OW 2654   1.734   0.239   3.396  0.0239  0.0081  0.3736
  835SOL    HW1 2655   1.656   0.194   3.440 -0.4515 -0.4767 -0.9222
  835SOL    HW2 2656   1.819   0.205   3.435 -0.3050 -2.2492 -0.7285
  836SOL     OW 2657   4.187   0.727   1.204 -0.4006  0.2405  0.1382
  836SOL    HW1 2658   4.263   0.792   1.204 -1.2687  1.3071  1.9967
  836SOL    HW2 2659   4.101   0.776   1.219 -1.3464 -1.1019 -0.6803
  837SOL     OW 2660   1.682   0.360   4.089 -0.0982  0.1888  0.1480
  837SOL    HW1 2661   1.773   0.341   4.051 -0.1315 -2.9501  1.3331
  837SOL    HW2 2662   1.612   0.327   4.025 -0.3838  1.1029 -0.0255
  838SOL     OW 2663   4.091   2.408   2.488  0.4215 -0.4692  0.5241
  838SOL    HW1 2664   4.025   2.477   2.458  0.1382 -0.1298  1.8443
  838SOL    HW2 2665   4.120   2.353   2.410 -1.7018 -0.8636 -0.0648
  839SOL     OW 2666   4.607   4.833   1.367  0.0398  0.3898 -0.5156
  839SOL    HW1 2667   4.685   4.893   1.346 -0.4945  0.8227 -1.3220
  839SOL    HW2 2668   4.630   4.775   1.445  0.8315  1.1595 -0.1518
  840SOL     OW 2669   0.035   2.237   3.782 -0.3052 -0.3976 -0.8091
  840SOL    HW1 2670   0.073   2.327   3.801 -1.1975 -0.1780 -0.0252
  840SOL    HW2 2671  -0.053   2.227   3.827  0.2713 -2.0752  0.0449
  841SOL     OW 2672   0.890   3.133   3.780  0.5571 -0.4943  0.6389
  841SOL    HW1 2673   0.860   3.201   3.847  0.0763 -0.6472  0.5852
  841SOL    HW2 2674   0.823   3.059   3.776 -0.7811  0.6918 -1.7684
  842SOL     OW 2675   0.514   0.259   0.737 -0.5041 -0.4881  0.1828
  842SOL    HW1 2676   0.541   0.325   0.666 -0.2598 -1.6179 -0.7949
  842SOL    HW2 2677   0.430   0.291   0.781 -0.8116  0.1047 -0.7937
  843SOL     OW 2678   1.675   1.005   1.448  0.3189 -0.1320  0.0522
  843SOL    HW1 2679   1.677   1.018   1.349  0.9180  1.1075  0.2073
  843SOL    HW2 2680   1.644   1.089   1.492 -0.9870 -1.0078  0.8770
  844SOL     OW 2681   0.652   0.053   3.459  0.4379 -0.1768 -0.0303
  844SOL    HW1 2682   0.614   0.124   3.519  1.9006  0.4844  0.1780
  844SOL    HW2 2683   0.677  -0.027   3.513 -0.6743 -0.6443 -0.1794
  845SOL     OW 2684   2.955   3.740   1.580  0.5663 -0.1086  0.7692
  845SOL    HW1 2685   2.972   3.648   1.545 -0.4224 -0.3981  1.0178
  845SOL    HW2 2686   2.861   3.746   1.615  1.3041  0.3456  2.8137
  846SOL     OW 2687   3.857   0.220   4.641 -0.1025 -0.1428  0.0909
  846SOL    HW1 2688   3.910   0.136   4.630 -0.7066 -0.3447 -1.6623
  846SOL    HW2 2689   3.778   0.203   4.700 -0.4331 -0.9346 -0.5596
  847SOL     OW 2690   0.346   2.281   0.429 -0.3520 -0.7284 -0.3400
  847SOL    HW1 2691   0.402   2.253   0.351 -0.0474  0.9685 -0.7527
  847SOL    HW2 2692   0.399   2.340   0.489 -1.1128 -0.6541  0.2698
  848SOL     OW 2693   0.868   0.145   3.711 -0.5430 -0.2660  0.2641
  848SOL    HW1 2694   0.820   0.071   3.663 -0.1106  0.7368 -1.8586
  848SOL    HW2 2695   0.802   0.206   3.753 -0.9803 -0.8253  0.4052
  849SOL     OW 2696   5.012   0.624   1.052  0.0653 -0.4129 -0.4087
  849SOL    HW1 2697   5.035   0.721   1.058 -0.4288 -0.3056 -0.1700
  849SOL    HW2 2698   4.915   0.611   1.074 -0.0601 -0.8710 -1.1985
  850SOL     OW 2699   0.873   3.188   0.728  0.1654 -0.0626  0.2404
  850SOL    HW1 2700   0.802   3.237   0.778  0.9078  0.6891  0.5809
  850SOL    HW2 2701   0.962   3.208   0.767  0.5333 -1.4615  0.1981
  851SOL     OW 2702   4.667   4.994   0.372  0.6790 -0.9628 -0.2374
  851SOL    HW1 2703   4.740   4.927   0.361  2.0919  0.2702  1.3014
  851SOL    HW2 2704   4.699   5.071   0.426 -1.8095 -0.4410  0.6437
  852SOL     OW 2705   0.736   3.456   1.618  0.4208 -0.3763 -0.1143
  852SOL    HW1 2706   0.636   3.457   1.628  0.2521  0.7891 -1.5370
  852SOL    HW2 2707   0.778   3.478   1.706 -0.5366 -1.5846  0.6780
  853SOL     OW 2708   1.164   3.527   2.340  0.2356 -0.2688  0.4869
  853SOL    HW1 2709   1.080   3.477   2.358  0.6329 -0.4282  2.1294
  853SOL    HW2 2710   1.239   3.462   2.327  0.2703 -0.1214 -0.0560
  854SOL     OW 2711   3.699   1.521   2.014 -0.0015  0.1642 -0.3599
  854SOL    HW1 2712   3.773   1.477   2.066  0.6316  1.4529 -0.1066
  854SOL    HW2 2713   3.611   1.484   2.042  0.4213 -0.0292  0.7609
  855SOL     OW 2714   2.692   1.768   3.848  0.0410 -0.1887 -0.0829
  855SOL    HW1 2715   2.728   1.690   3.796 -1.1395 -1.8266  1.4379
  855SOL    HW2 2716   2.650   1.834   3.785  4.7208  1.4898 -1.9147
  856SOL     OW 2717   4.169   3.283   1.477  0.0600 -0.1482  0.6117
  856SOL    HW1 2718   4.090   3.336   1.505  0.1784  0.8077 -0.7653
  856SOL    HW2 2719   4.226   3.263   1.557 -0.9698  0.1486  1.4326
  857SOL     OW 2720   3.928   0.419   3.674 -0.0885  0.4750 -0.1761
  857SOL    HW1 2721   3.996   0.490   3.657  1.1990 -0.4441  0.9147
  857SOL    HW2 2722   3.898   0.423   3.769  0.9512 -1.1603  0.2823
  858SOL     OW 2723   3.767   1.433   4.638 -0.1215  0.3954 -0.2953
  858SOL    HW1 2724   3.737   1.339   4.654 -0.7932  0.8445  1.2800
  858SOL    HW2 2725   3.688   1.489   4.614  0.1804  0.6869 -0.6212
  859SOL     OW 2726   4.986   0.372   2.581 -0.6182  0.0205 -0.3920
  859SOL    HW1 2727   4.998   0.465   2.546  2.0400  0.0153  0.2674
  859SOL    HW2 2728   4.924   0.374   2.660  0.0773  1.4218  0.1657
  860SOL     OW 2729   0.695   4.858   3.313  0.0686  0.3108 -0.0176
  860SOL    HW1 2730   0.615   4.839   3.257  0.8031 -1.4685 -0.5509
  860SOL    HW2 2731   0.777   4.854   3.256  0.7540 -0.6422  0.9950
  861SOL     OW 2732   0.648   3.810   4.057  0.4395  0.0243  0.7609
  861SOL    HW1 2733   0.618   3.723   4.020  0.2592  1.2782 -2.2876
  861SOL    HW2 2734   0.589   3.836   4.134 -1.6805 -0.9388 -0.4824
  862SOL     OW 2735   1.560   4.157   2.417 -0.1755  0.1616  0.3158
  862SOL    HW1 2736   1.613   4.154   2.501 -0.3854  0.4353  0.4600
  862SOL    HW2 2737   1.615   4.120   2.341  0.1551  0.2782  0.4955
  863SOL     OW 2738   0.636   0.672   4.610  0.4137  0.3178  0.2720
  863SOL    HW1 2739   0.603   0.748   4.553  0.1734  0.3203  0.4114
  863SOL    HW2 2740   0.565   0.647   4.676  0.1969 -0.5293 -0.2669
  864SOL     OW 2741   2.511   2.512   4.013 -0.2736 -0.4829 -1.1901
  864SOL    HW1 2742   2.517   2.420   4.051 -0.8967 -0.3452 -0.7304
  864SOL    HW2 2743   2.597   2.561   4.031  0.9556 -1.6639 -3.4056
  865SOL     OW 2744   5.103   1.533   0.407  0.1508 -0.4372  0.2993
  865SOL    HW1 2745   5.097   1.435   0.423  0.3635 -0.2678  1.4932
  865SOL    HW2 2746   5.033   1.580   0.462 -1.0480 -0.0232 -1.4932
  866SOL     OW 2747   0.930   1.474   0.658 -0.6046  0.0456 -0.3055
  866SOL    HW1 2748   0.942   1.425   0.572 -0.1311  0.5711 -0.5420
  866SOL    HW2 2749   0.910   1.570   0.640  0.0774  0.2889  0.1667
  867SOL     OW 2750   2.750   1.080   3.242  0.7393  0.3571 -0.2358
  867SOL    HW1 2751   2.759   1.118   3.334 -1.0245 -1.2235  0.6580
  867SOL    HW2 2752   2.837   1.039   3.214  1.6358  1.8828  0.2024
  868SOL     OW 2753   5.091   3.085   0.608 -0.0713 -0.4804  0.1849
  868SOL    HW1 2754   5.098   3.185   0.613  0.0790 -0.5310  1.2447
  868SOL    HW2 2755   4.995   3.059   0.598 -0.0234 -0.2077 -1.1535
  869SOL     OW 2756   1.477   0.094   2.416  0.2516 -0.4351 -0.2301
  869SOL    HW1 2757   1.456   0.078   2.512 -3.0442 -0.0633 -0.7487
  869SOL    HW2 2758   1.560   0.045   2.391  1.1890 -0.5539  2.7597
  870SOL     OW 2759   2.699   3.247   2.025 -0.3895  0.1388  0.3990
  870SOL    HW1 2760   2.635   3.292   2.088 -2.2431 -2.0397  0.2000
  870SOL    HW2 2761   2.788   3.292   2.031 -1.4605  2.2486  1.9267
  871SOL     OW 2762   2.683   3.157   2.632 -0.1252 -0.5279 -0.2728
  871SOL    HW1 2763   2.618   3.232   2.630 -0.4215 -0.7167  1.4112
  871SOL    HW2 2764   2.677   3.105   2.546 -0.0874  1.1842 -1.3585
  872SOL     OW 2765   3.958   3.556   0.434  0.1869  0.3798  0.5103
  872SOL    HW1 2766   3.976   3.651   0.408  0.1698  0.6905  1.5819
  872SOL    HW2 2767   4.016   3.495   0.380  1.1697  1.0960  0.7211
  873SOL     OW 2768   0.796   3.311   3.965  0.3088 -0.0367  0.4056
  873SOL    HW1 2769   0.723   3.297   4.032  1.1960  0.9678  1.6284
  873SOL    HW2 2770   0.786   3.401   3.923  0.7359  0.0209  0.4300
  874SOL     OW 2771   3.422   0.196   4.520  0.5049 -0.5835  0.2072
  874SOL    HW1 2772   3.442   0.294   4.522  1.6667 -0.8155  2.1017
  874SOL    HW2 2773   3.502   0.145   4.551 -0.4720 -2.0751  0.3659
  875SOL     OW 2774   1.901   4.966   2.641  0.3691  0.2028 -0.0870
  875SOL    HW1 2775   1.923   4.938   2.734 -1.3182  0.1364  0.3159
  875SOL    HW2 2776   1.951   4.908   2.576  0.4970 -0.6509  0.7560
  876SOL     OW 2777   1.174   1.800   4.999  0.3518 -0.1473  0.0112
  876SOL    HW1 2778   1.184   1.854   4.915  0.4974 -0.3046 -0.0725
  876SOL    HW2 2779   1.080   1.766   5.006  0.1658  0.4007  0.2354
  877SOL     OW 2780   2.357   3.598   2.130 -0.7918  0.3653 -0.2743
  877SOL    HW1 2781   2.267   3.570   2.162 -1.1592  2.0225  0.2769
  877SOL    HW2 2782   2.398   3.661   2.197 -0.1385  1.2706 -1.4844
  878SOL     OW 2783   4.219   3.075   1.904  0.3752  0.4068  0.3240
  878SOL    HW1 2784   4.122   3.096   1.892  0.5268  0.3005 -1.3037
  878SOL    HW2 2785   4.229   2.977   1.919  0.0201  0.7788  3.6639
  879SOL     OW 2786   0.120   2.040   1.052 -0.4022 -0.3091  0.8375
  879SOL    HW1 2787   0.170   2.115   1.096 -0.8472  0.3341  0.2588
  879SOL    HW2 2788   0.036   2.075   1.012  0.4651 -0.6641 -1.4278
  880SOL     OW 2789   2.743   4.106   1.909  0.4173  0.1137 -0.2937
  880SOL    HW1 2790   2.784   4.169   1.975  1.1474 -0.2115 -0.4334
  880SOL    HW2 2791   2.721   4.157   1.825  1.4192  0.1003 -0.5738
  881SOL     OW 2792   4.214   3.511   0.731 -0.8361  0.1588 -0.2233
  881SOL    HW1 2793   4.244   3.543   0.641 -0.9088 -1.1071 -0.7112
  881SOL    HW2 2794   4.192   3.590   0.789  3.0691  1.2571  0.0784
  882SOL     OW 2795   0.168   1.321   4.979 -0.0392  0.3428  0.3520
  882SOL    HW1 2796   0.168   1.366   4.890 -0.7482  0.2377  0.2894
  882SOL    HW2 2797   0.258   1.330   5.022  0.5714 -0.3457 -0.7399
  883SOL     OW 2798   2.167   1.530   4.703 -0.2080 -0.5556  0.2760
  883SOL    HW1 2799   2.184   1.549   4.606 -1.0501 -1.8832 -0.1665
  883SOL    HW2 2800   2.106   1.600   4.740 -0.5854 -0.5155 -0.4028
  884SOL     OW 2801   3.548   1.110   4.272  0.1716 -1.0088  0.7791
  884SOL    HW1 2802   3.578   1.088   4.179  2.4771 -0.8745  1.4093
  884SOL    HW2 2803   3.494   1.035   4.309 -1.8188 -0.5631 -1.0365
  885SOL     OW 2804   0.833   0.188   3.309  0.0393 -0.5955 -0.2739
  885SOL    HW1 2805   0.913   0.176   3.367  0.6745 -1.1396 -1.2399
  885SOL    HW2 2806   0.761   0.126   3.338  0.5889 -1.3365 -0.4694
  886SOL     OW 2807   2.377   2.677   1.895  0.1526  0.6062  0.1302
  886SOL    HW1 2808   2.345   2.598   1.947 -2.1708  1.4903  0.1532
  886SOL    HW2 2809   2.299   2.723   1.853  1.6845  1.5949 -1.7673
  887SOL     OW 2810   0.745   1.446   2.604  0.0090  0.1689  0.5568
  887SOL    HW1 2811   0.759   1.449   2.505  1.5608  0.6487  0.7663
  887SOL    HW2 2812   0.721   1.352   2.631 -0.4764  0.0449 -0.2744
  888SOL     OW 2813   1.024   3.978   3.488 -0.3643  0.4505  0.0214
  888SOL    HW1 2814   1.058   3.923   3.413 -1.3133  1.3921 -1.1439
  888SOL    HW2 2815   0.934   3.944   3.516  0.4068 -0.5223  1.4461
  889SOL     OW 2816   1.073   0.610   1.294 -0.0165  0.0754 -0.2371
  889SOL    HW1 2817   1.074   0.678   1.220 -1.9251 -1.3704 -1.6864
  889SOL    HW2 2818   1.016   0.532   1.267  2.9867 -2.7168  0.8536
  890SOL     OW 2819   1.357   4.733   1.492 -0.4715  0.7826  0.3471
  890SOL    HW1 2820   1.317   4.705   1.405  0.7905 -0.4395  0.1201
  890SOL    HW2 2821   1.362   4.654   1.553  1.2019  0.9758  0.4976
  891SOL     OW 2822   2.942   3.077   2.405 -0.5629  0.2848 -0.0123
  891SOL    HW1 2823   2.975   3.066   2.311 -0.6161 -1.6369  0.1579
  891SOL    HW2 2824   2.844   3.058   2.409 -0.8362  1.5966  0.2558
  892SOL     OW 2825   1.934   2.165   4.799  0.6925 -0.2789  0.0386
  892SOL    HW1 2826   1.924   2.103   4.878  0.4009  1.0276  1.0683
  892SOL    HW2 2827   1.861   2.232   4.801  0.7165 -0.1962 -1.3517
  893SOL     OW 2828   4.348   3.164   1.650  0.2668 -0.2536  0.0416
  893SOL    HW1 2829   4.296   3.112   1.718 -2.3620  1.7566 -0.3036
  893SOL    HW2 2830   4.436   3.191   1.690 -0.9572  0.4199  2.4914
  894SOL     OW 2831   4.433   1.106   2.411 -0.1808 -0.3995  0.6764
  894SOL    HW1 2832   4.488   1.029   2.379 -2.1628 -1.1070 -1.3397
  894SOL    HW2 2833   4.442   1.116   2.510  2.0537 -1.6025  0.6579
  895SOL     OW 2834   3.356   3.316   1.648  0.1214  0.1921 -0.3621
  895SOL    HW1 2835   3.328   3.341   1.555  1.3425  0.3874 -0.7069
  895SOL    HW2 2836   3.373   3.399   1.701  0.9778  0.0958 -0.4745
  896SOL     OW 2837   4.296   5.146   4.123 -0.1057 -0.5213  0.5715
  896SOL    HW1 2838   4.218   5.083   4.117 -1.2676  0.8095  1.0476
  896SOL    HW2 2839   4.297   5.205   4.042  2.1816 -2.3897 -0.9059
  897SOL     OW 2840   1.716   3.607   1.536 -0.0595 -0.0154 -0.8560
  897SOL    HW1 2841   1.747   3.648   1.622 -0.9055 -0.8498 -0.1168
  897SOL    HW2 2842   1.649   3.667   1.493  0.7215  0.6281 -1.1786
  898SOL     OW 2843   3.111   3.331   0.428  0.2021  0.2105  0.2061
  898SOL    HW1 2844   3.196   3.301   0.472  1.1219  1.2286 -0.8335
  898SOL    HW2 2845   3.042   3.259   0.438  1.3463 -0.8773  0.5676
  899SOL     OW 2846   1.662   2.415   4.557 -0.2905  0.6191 -0.5998
  899SOL    HW1 2847   1.668   2.436   4.654  0.3160 -0.7852 -0.3020
  899SOL    HW2 2848   1.740   2.456   4.509 -0.4202  1.0567 -0.4326
  900SOL     OW 2849   0.013   0.297   2.190 -0.3725 -0.4801  0.1641
  900SOL    HW1 2850   0.032   0.395   2.180  1.0097 -0.6663  0.6700
  900SOL    HW2 2851  -0.069   0.273   2.138  0.1692  0.6522 -1.2894
  901SOL     OW 2852   4.476   3.776   2.552  0.3860  0.0087  0.2985
  901SOL    HW1 2853   4.482   3.875   2.534  0.8998  0.5476  3.0373
  901SOL    HW2 2854   4.553   3.730   2.510  0.7362  0.9258 -0.0971
  902SOL     OW 2855   4.165   1.604   3.091 -0.1851  0.3362 -0.2328
  902SOL    HW1 2856   4.258   1.594   3.129  0.2865  0.5482 -1.2875
  902SOL    HW2 2857   4.100   1.555   3.148  0.4043  1.1533  1.1958
  903SOL     OW 2858   3.293   3.091   1.346  0.1561  0.6817  0.2291
  903SOL    HW1 2859   3.323   3.047   1.431  0.1655 -0.8783 -0.5506
  903SOL    HW2 2860   3.359   3.072   1.273 -1.5897 -1.0887 -1.0049
  904SOL     OW 2861   0.484   3.855   4.257 -0.0729  0.3977  0.0959
  904SOL    HW1 2862   0.411   3.919   4.282 -0.5313  0.0923 -0.4349
  904SOL    HW2 2863   0.470   3.768   4.304 -0.1047  0.3087 -0.0778
  905SOL     OW 2864   0.505   3.017   1.653 -0.0654  0.1068 -0.1842
  905SOL    HW1 2865   0.513   2.918   1.640  0.6393  0.3115 -1.4876
  905SOL    HW2 2866   0.487   3.061   1.564 -0.2493  1.1558  0.3587
  906SOL     OW 2867   0.545   4.449   1.680  0.0179 -0.4841 -0.3424
  906SOL    HW1 2868   0.483   4.399   1.740  0.2518  0.1669  0.4595
  906SOL    HW2 2869   0.634   4.403   1.679  0.3139  0.0299  0.6015
  907SOL     OW 2870   3.879   5.041   1.899  0.0744 -0.0951  0.1369
  907SOL    HW1 2871   3.935   5.124   1.887 -0.8752  0.4465 -0.6921
  907SOL    HW2 2872   3.783   5.064   1.884 -0.2816 -1.2044  0.6713
  908SOL     OW 2873   2.711   2.176   0.983  0.2421  0.1112  0.6077
  908SOL    HW1 2874   2.761   2.099   0.942 -0.3789 -0.2456  0.4999
  908SOL    HW2 2875   2.767   2.218   1.054  0.4823 -0.6268  0.8634
  909SOL     OW 2876   4.267   0.857   5.038 -0.3733 -1.0281 -0.8536
  909SOL    HW1 2877   4.182   0.806   5.026 -0.8976 -0.3073 -0.2893
  909SOL    HW2 2878   4.246   0.954   5.049  0.5244 -0.8474 -0.6525
  910SOL     OW 2879   4.115   1.035   0.231 -0.4199 -0.2555  0.0197
  910SOL    HW1 2880   4.038   1.017   0.170 -1.2708 -0.1899  1.0385
  910SOL    HW2 2881   4.129   0.956   0.290  0.6718 -0.4903 -0.5277
  911SOL     OW 2882   3.136   4.247   0.438 -0.4836 -0.5815 -0.4518
  911SOL    HW1 2883   3.168   4.330   0.391 -2.8110  0.2922 -0.6258
  911SOL    HW2 2884   3.214   4.186   0.454  1.0731  0.9857 -1.5999
  912SOL     OW 2885   2.180   1.466   0.008 -0.7979  0.3730  0.1301
  912SOL    HW1 2886   2.170   1.556   0.049  1.5775  0.5893  0.4049
  912SOL    HW2 2887   2.172   1.396   0.079 -0.9660  0.4726  0.2098
  913SOL     OW 2888   3.893   0.746   1.236  0.3386 -0.1058  0.9606
  913SOL    HW1 2889   3.925   0.747   1.331  1.2446 -2.3151  0.7482
  913SOL    HW2 2890   3.910   0.655   1.196 -0.3682  0.6475 -1.2060
  914SOL     OW 2891   4.307   3.979   1.054 -0.3858  0.3153 -0.0949
  914SOL    HW1 2892   4.211   4.008   1.056 -0.7143 -0.7625  1.3634
  914SOL    HW2 2893   4.340   3.967   1.148  1.1101  0.4199 -0.5837
  915SOL     OW 2894   2.554   4.572   1.211  0.3862 -0.5729 -0.1277
  915SOL    HW1 2895   2.652   4.582   1.229  0.0166  0.4616  1.5450
  915SOL    HW2 2896   2.518   4.497   1.265 -0.5223  1.8603  2.9698
  916SOL     OW 2897   1.060   0.823   1.848  0.7106 -0.0227 -1.2991
  916SOL    HW1 2898   1.096   0.889   1.914 -0.6911  0.8645 -1.3993
  916SOL    HW2 2899   1.077   0.730   1.881  0.2502  0.4072  0.1961
  917SOL     OW 2900   0.915   0.838   2.516  0.4055 -0.1954  0.4840
  917SOL    HW1 2901   1.008   0.804   2.501  0.8143  1.0925 -0.0443
  917SOL    HW2 2902   0.912   0.936   2.496 -1.1212 -0.2638  0.2787
  918SOL     OW 2903   4.432   2.650   1.253 -0.1019  0.3217  0.2386
  918SOL    HW1 2904   4.507   2.684   1.310 -0.8981  1.1389  0.8250
  918SOL    HW2 2905   4.352   2.709   1.264 -0.8123 -0.4839 -0.4452
  919SOL     OW 2906   4.868   1.307   2.783  0.4694 -0.2820 -0.4142
  919SOL    HW1 2907   4.881   1.218   2.825  0.4871 -0.0024  0.1767
  919SOL    HW2 2908   4.948   1.330   2.727  1.3025  0.1674  0.9026
  920SOL     OW 2909   4.923   4.009   4.604 -1.1353  0.3870 -0.1181
  920SOL    HW1 2910   4.928   3.989   4.506 -0.8985 -1.4930  0.2484
  920SOL    HW2 2911   4.931   4.108   4.617 -1.7819  0.7472 -2.0245
  921SOL     OW 2912   4.685   4.078   0.709 -0.3640 -0.2401  0.8392
  921SOL    HW1 2913   4.755   4.105   0.643  0.6945  0.3036  2.1375
  921SOL    HW2 2914   4.606   4.041   0.660 -0.1702  1.3491 -0.8148
  922SOL     OW 2915   0.026   4.077   2.246 -0.9058  0.1938 -0.5169
  922SOL    HW1 2916   0.099   4.016   2.216 -2.2615 -2.7439  1.7153
  922SOL    HW2 2917   0.066   4.163   2.279  1.4009 -0.7749 -0.6046
  923SOL     OW 2918   0.425   3.149   4.313 -0.0699  0.3041 -0.1118
  923SOL    HW1 2919   0.329   3.160   4.339  0.1838  1.8840  0.2744
  923SOL    HW2 2920   0.477   3.114   4.390  0.1552  2.2545  0.6968
  924SOL     OW 2921   4.849   0.899   0.616  0.0390  0.4033 -0.3557
  924SOL    HW1 2922   4.841   0.920   0.713  1.0781 -1.2988  0.1439
  924SOL    HW2 2923   4.806   0.971   0.562  0.3534  1.8981  1.3247
  925SOL     OW 2924   3.282   5.023   3.027 -0.1954 -0.7779 -0.2456
  925SOL    HW1 2925   3.258   5.103   3.081  0.7731  0.5426 -1.6890
  925SOL    HW2 2926   3.199   4.986   2.984 -0.5340 -0.0082 -0.2749
  926SOL     OW 2927   0.014   4.519   2.274  0.1174 -0.0468  0.4618
  926SOL    HW1 2928  -0.044   4.451   2.230 -1.0522  0.0502  1.8095
  926SOL    HW2 2929   0.109   4.503   2.248 -0.2489 -1.5575 -0.0375
  927SOL     OW 2930   2.711   4.051   3.913 -0.0353  0.3008  0.0477
  927SOL    HW1 2931   2.768   3.970   3.925  1.8262  1.4974 -0.2775
  927SOL    HW2 2932   2.716   4.083   3.819  1.8350  2.5420  0.8119
  928SOL     OW 2933   1.956   4.959   1.067 -0.1780 -0.4719 -0.8253
  928SOL    HW1 2934   1.876   5.002   1.025 -0.5681 -0.8507 -0.4765
  928SOL    HW2 2935   2.031   4.957   1.001 -0.0199  1.0721 -0.7443
  929SOL     OW 2936   5.003   1.508   1.935 -0.1147  0.0818  0.5552
  929SOL    HW1 2937   4.967   1.503   1.842 -1.9012 -0.0894  1.2265
  929SOL    HW2 2938   5.081   1.446   1.944  0.3184  0.3760 -0.9088
  930SOL     OW 2939   1.482   1.290   0.254 -0.1072 -0.1485 -0.1329
  930SOL    HW1 2940   1.530   1.327   0.175  0.1828 -1.2674 -0.5050
  930SOL    HW2 2941   1.512   1.338   0.336 -0.6702  1.2694 -0.7214
  931SOL     OW 2942   1.009   4.170   4.747 -0.1650  0.1495  0.0926
  931SOL    HW1 2943   0.909   4.176   4.749 -0.1252  1.1326 -0.2711
  931SOL    HW2 2944   1.037   4.074   4.749 -1.1120 -0.1276  0.3849
  932SOL     OW 2945   4.694   2.279   1.374  0.3005 -0.3815  0.1802
  932SOL    HW1 2946   4.653   2.370   1.384  2.3520  0.4236  2.1054
  932SOL    HW2 2947   4.708   2.260   1.277  1.1566  2.0391 -0.2674
  933SOL     OW 2948   1.032   4.600   3.017  0.0524 -0.4086  0.0776
  933SOL    HW1 2949   1.092   4.650   3.080  0.6743 -0.9825 -0.0557
  933SOL    HW2 2950   0.947   4.652   3.006  1.6102  1.9507 -2.0167
  934SOL     OW 2951   2.648   1.977   4.951  0.2073 -0.0331 -0.5264
  934SOL    HW1 2952   2.592   1.951   5.030  0.1147 -1.5215 -1.0489
  934SOL    HW2 2953   2.639   1.908   4.879  1.7513  0.3228 -1.1092
  935SOL     OW 2954   4.921   5.063   2.880 -0.0843 -0.5247  0.3179
  935SOL    HW1 2955   4.994   5.105   2.934  0.7282 -1.4250 -0.0411
  935SOL    HW2 2956   4.929   4.963   2.886 -0.9951 -0.6332 -0.1256
  936SOL     OW 2957   0.265   1.270   3.964 -0.3366 -0.4937  0.0803
  936SOL    HW1 2958   0.186   1.331   3.978 -0.7200 -1.1042  0.6276
  936SOL    HW2 2959   0.348   1.325   3.959 -0.8065  0.1748 -0.6540
  937SOL     OW 2960   2.444   0.444   4.118 -0.1195  0.0101  0.1526
  937SOL    HW1 2961   2.353   0.412   4.145 -0.2560 -0.6553 -1.0466
  937SOL    HW2 2962   2.507   0.433   4.195 -0.4839 -1.8408  0.2393
  938SOL     OW 2963   1.816   0.474   0.865  0.1063 -0.5150 -0.3075
  938SOL    HW1 2964   1.833   0.436   0.956  1.6924 -0.9436 -0.7467
  938SOL    HW2 2965   1.757   0.554   0.873  0.1828 -0.5655  1.0886
  939SOL     OW 2966   0.115   0.608   3.924  0.0639 -0.2081 -0.0938
  939SOL    HW1 2967   0.081   0.672   3.855 -0.3284 -1.4619 -1.0926
  939SOL    HW2 2968   0.202   0.641   3.960 -0.3928  1.1573 -0.1846
  940SOL     OW 2969   0.913   2.659   0.589 -0.1588 -0.4172 -0.5726
  940SOL    HW1 2970   0.886   2.674   0.494 -0.6200  0.6541 -0.2862
  940SOL    HW2 2971   1.012   2.675   0.599 -0.0669 -0.7700 -0.9191
  941SOL     OW 2972   1.680   4.769   2.123  0.0213  0.1530 -0.3060
  941SOL    HW1 2973   1.689   4.705   2.047 -1.6104 -1.9762  1.1562
  941SOL    HW2 2974   1.753   4.753   2.189  0.3589  0.6964 -0.5494
  942SOL     OW 2975   2.405   4.407   2.746 -0.4309  0.2386 -0.0342
  942SOL    HW1 2976   2.498   4.442   2.734 -0.6493  0.1250 -2.6969
  942SOL    HW2 2977   2.404   4.308   2.730 -0.8856  0.0779  0.8947
  943SOL     OW 2978   0.280   1.278   1.253 -0.3508  0.6435 -0.0851
  943SOL    HW1 2979   0.337   1.289   1.335  0.0005 -0.4770 -0.1544
  943SOL    HW2 2980   0.337   1.249   1.177 -1.1714 -2.1309  0.2339
  944SOL     OW 2981   1.315   0.021   1.447 -0.0987  0.0510 -0.3618
  944SOL    HW1 2982   1.403   0.064   1.429 -0.5570  0.7637 -0.9690
  944SOL    HW2 2983   1.242   0.081   1.416 -0.7848 -0.7619 -0.3536
  945SOL     OW 2984   0.941   4.619   1.242 -0.0067 -0.3073  0.8025
  945SOL    HW1 2985   0.845   4.646   1.244  0.0357  0.0285 -0.8373
  945SOL    HW2 2986   0.981   4.642   1.153  0.9501 -2.6268  0.5642
  946SOL     OW 2987   2.526   0.304   4.531 -0.3493 -0.1649  0.4274
  946SOL    HW1 2988   2.467   0.385   4.533 -0.2530 -0.0187 -1.0554
  946SOL    HW2 2989   2.581   0.300   4.614 -2.0249  0.0027  1.5861
  947SOL     OW 2990   4.518   0.091   4.232 -0.0734  0.2790 -0.0019
  947SOL    HW1 2991   4.430   0.057   4.198 -0.1590 -0.0996  0.5908
  947SOL    HW2 2992   4.556   0.155   4.165 -0.2556 -0.4147 -0.7833
  948SOL     OW 2993   1.716   2.823   4.129  0.7269  0.0292  0.1945
  948SOL    HW1 2994   1.793   2.872   4.169  0.2740 -0.0684  1.2148
  948SOL    HW2 2995   1.686   2.870   4.047 -0.8619  2.5665  2.1019
  949SOL     OW 2996   3.382   1.041   2.637  0.1514  0.5057 -0.5504
  949SOL    HW1 2997   3.407   1.130   2.598  0.2930  0.1720 -1.2467
  949SOL    HW2 2998   3.344   0.983   2.565 -2.3578  0.8687  0.3984
  950SOL     OW 2999   1.745   5.111   0.144  0.0512  0.3595 -0.1820
  950SOL    HW1 3000   1.645   5.116   0.148 -0.2012 -1.7374 -1.9347
  950SOL    HW2 3001   1.782   5.121   0.237 -1.7919  0.8965  0.5410
  951SOL     OW 3002   3.607   4.501   2.182  0.0662 -0.6560  0.1234
  951SOL    HW1 3003   3.629   4.585   2.231  0.0394 -0.5983  0.0356
  951SOL    HW2 3004   3.508   4.494   2.171 -0.0010 -1.1437  0.9326
  952SOL     OW 3005   2.933   0.213   3.945 -0.2178 -0.1203 -0.4398
  952SOL    HW1 3006   2.928   0.227   3.846 -1.0209 -1.6701 -0.6371
  952SOL    HW2 3007   3.005   0.147   3.966 -1.8179 -1.8971 -0.2624
  953SOL     OW 3008   3.814   0.171   4.064 -0.1514 -0.0240 -0.4794
  953SOL    HW1 3009   3.768   0.222   3.992  0.5938  0.7901 -0.3906
  953SOL    HW2 3010   3.826   0.076   4.035 -2.6318 -0.4825 -0.1555
  954SOL     OW 3011   1.950   1.094   3.489  0.4876  0.0124 -0.7511
  954SOL    HW1 3012   1.945   0.996   3.473  1.5735 -0.0876 -0.5631
  954SOL    HW2 3013   1.858   1.130   3.507  0.1615 -1.0617 -0.2217
  955SOL     OW 3014   4.733   3.207   4.108  0.5237  0.4325  0.3243
  955SOL    HW1 3015   4.747   3.163   4.020 -0.2342  0.2103  0.3129
  955SOL    HW2 3016   4.662   3.277   4.099  1.9581  1.9553  0.2443
  956SOL     OW 3017   0.955   3.576   4.074  0.0269  0.1978 -0.1438
  956SOL    HW1 3018   1.018   3.645   4.039 -0.5560  1.9304  1.9883
  956SOL    HW2 3019   0.878   3.566   4.010 -1.0177  3.2447  0.4607
  957SOL     OW 3020   3.500   4.706   3.756  0.3790  0.1672 -0.1073
  957SOL    HW1 3021   3.594   4.738   3.747  0.0146  1.2931 -0.0527
  957SOL    HW2 3022   3.489   4.660   3.844  0.8651  0.0787 -0.0925
  958SOL     OW 3023   0.122   3.959   2.872  0.0410 -0.7547 -0.5397
  958SOL    HW1 3024   0.028   3.977   2.841 -0.0427 -2.9523 -1.7325
  958SOL    HW2 3025   0.135   3.861   2.885  2.7587 -0.7587 -2.4494
  959SOL     OW 3026   2.744   4.940   2.220  0.0398 -0.3023 -0.3733
  959SOL    HW1 3027   2.676   4.958   2.149 -0.6599  1.4700  0.6611
  959SOL    HW2 3028   2.722   4.855   2.267 -0.7502 -0.3768 -0.8668
  960SOL     OW 3029   0.289   0.984   1.795 -0.0425 -0.2794 -0.0005
  960SOL    HW1 3030   0.315   1.002   1.890 -0.1019 -1.1991  0.2000
  960SOL    HW2 3031   0.269   0.886   1.784 -2.0221  0.1248 -0.4655
  961SOL     OW 3032   1.271   2.087   3.163  0.1390  0.5450  0.0475
  961SOL    HW1 3033   1.345   2.082   3.231 -0.4829  1.5809  0.8256
  961SOL    HW2 3034   1.255   1.996   3.125  0.4267 -0.0914  1.3817
  962SOL     OW 3035   0.565   1.306   4.012 -0.7054 -0.3995 -0.0097
  962SOL    HW1 3036   0.572   1.404   4.028 -1.1934 -0.5593  1.3374
  962SOL    HW2 3037   0.590   1.285   3.917  1.6958  0.7401  0.3200
  963SOL     OW 3038   3.220   2.546   3.041  0.1043 -0.1820 -0.6635
  963SOL    HW1 3039   3.195   2.530   2.946 -0.6403 -0.3498 -0.4490
  963SOL    HW2 3040   3.142   2.526   3.100 -0.3121  2.3560 -0.2067
  964SOL     OW 3041   0.812   1.949   3.960  0.4177 -0.2756  0.0539
  964SOL    HW1 3042   0.876   1.873   3.954  0.5397 -0.0871 -1.3991
  964SOL    HW2 3043   0.854   2.031   3.922 -0.3794  0.0524 -0.1456
  965SOL     OW 3044   3.960   1.314   3.127 -0.2010 -0.4715 -0.4201
  965SOL    HW1 3045   3.944   1.328   3.030 -0.7853  0.1699 -0.2455
  965SOL    HW2 3046   3.886   1.359   3.179  0.3007 -0.4908  0.3217
  966SOL     OW 3047   4.259   4.225   4.942  0.4375 -0.1401  0.3237
  966SOL    HW1 3048   4.258   4.167   4.860  1.5591 -0.3023  0.4048
  966SOL    HW2 3049   4.210   4.311   4.922  0.1369 -0.4454 -0.3034
  967SOL     OW 3050   1.325   4.239   2.214 -0.0898  0.3263 -0.6998
  967SOL    HW1 3051   1.254   4.192   2.161 -0.5834 -0.4509  0.6187
  967SOL    HW2 3052   1.372   4.174   2.272  0.3451  1.1911 -0.0683
  968SOL     OW 3053   1.745   3.918   2.561  0.5413 -0.4701  0.0619
  968SOL    HW1 3054   1.689   3.857   2.618  1.4741 -1.9011 -0.5058
  968SOL    HW2 3055   1.786   3.988   2.619  0.6750 -1.3025  1.0116
  969SOL     OW 3056   1.789   2.152   0.796  0.2375  0.7225  0.4018
  969SOL    HW1 3057   1.820   2.084   0.862 -0.6817  0.5848  0.7130
  969SOL    HW2 3058   1.698   2.127   0.763  0.4365  1.1167 -0.4659
  970SOL     OW 3059   0.229   4.042   0.899  0.0086  0.0366 -0.1060
  970SOL    HW1 3060   0.134   4.010   0.907 -0.0599  0.5419  1.2611
  970SOL    HW2 3061   0.288   3.989   0.960  0.9650 -1.4610 -2.1888
  971SOL     OW 3062   1.029   0.016   1.817  0.1276  0.4674 -0.7156
  971SOL    HW1 3063   1.018  -0.082   1.800  0.1401  0.7141 -2.3652
  971SOL    HW2 3064   1.126   0.038   1.826  0.0368  0.0297  1.9318
  972SOL     OW 3065   1.974   3.835   4.202  0.2803  0.1996 -0.3302
  972SOL    HW1 3066   2.032   3.882   4.135  0.7387 -0.1538 -0.1939
  972SOL    HW2 3067   1.957   3.895   4.280 -2.0452  1.4235 -1.6791
  973SOL     OW 3068   0.256   4.391   3.259  0.1555 -0.0054  0.8230
  973SOL    HW1 3069   0.159   4.413   3.265  0.2544  0.3237  1.2973
  973SOL    HW2 3070   0.294   4.381   3.351  0.8586  1.1758  0.6776
  974SOL     OW 3071   3.545   0.702   2.024  0.3304 -0.4007  0.1609
  974SOL    HW1 3072   3.522   0.764   2.099  0.6656 -0.2844  0.1721
  974SOL    HW2 3073   3.475   0.631   2.016 -0.3639  0.3142 -0.2310
  975SOL     OW 3074   1.214   0.850   1.500  0.0560 -0.5967  0.1394
  975SOL    HW1 3075   1.192   0.758   1.533  0.2676 -0.5470  0.4231
  975SOL    HW2 3076   1.237   0.909   1.578 -0.4291 -0.2040 -0.0054
  976SOL     OW 3077   1.004   3.897   4.750  0.5715  0.3978 -0.5745
  976SOL    HW1 3078   0.944   3.905   4.670  1.4478  1.4653 -1.1604
  976SOL    HW2 3079   0.993   3.807   4.791 -1.7681  0.7253 -0.3733
  977SOL     OW 3080   3.377   3.930   0.971 -0.0368 -0.6790 -0.3490
  977SOL    HW1 3081   3.441   3.906   1.044  0.7262 -0.7625 -1.0171
  977SOL    HW2 3082   3.417   4.005   0.916 -1.8843  1.4667  1.0588
  978SOL     OW 3083   2.256   2.589   4.116 -0.3630 -0.6270 -0.8839
  978SOL    HW1 3084   2.189   2.521   4.089 -0.2439 -0.8886 -0.5396
  978SOL    HW2 3085   2.347   2.560   4.086 -0.0797 -1.4262  0.6216
  979SOL     OW 3086   3.640   2.492   0.814 -0.0268  0.5692  0.0807
  979SOL    HW1 3087   3.553   2.456   0.849  0.7700 -2.3560 -0.6882
  979SOL    HW2 3088   3.707   2.495   0.888  0.4859 -1.7481 -0.1858
  980SOL     OW 3089   4.667   3.262   0.287  0.1243 -0.6219  0.9015
  980SOL    HW1 3090   4.665   3.196   0.362  0.0287 -0.3807  1.1115
  980SOL    HW2 3091   4.577   3.270   0.246 -0.8371  2.0506  3.2206
  981SOL     OW 3092   2.663   3.761   0.403  0.2337  0.1716 -0.2688
  981SOL    HW1 3093   2.711   3.750   0.491 -1.1570  0.1401  0.5096
  981SOL    HW2 3094   2.596   3.835   0.411  0.2485  0.3166 -1.3893
  982SOL     OW 3095   2.572   1.227   2.005 -0.0057  0.4196  0.1080
  982SOL    HW1 3096   2.543   1.252   1.912  0.8706 -0.6997 -0.4900
  982SOL    HW2 3097   2.591   1.310   2.057  1.1774  1.0543 -1.2790
  983SOL     OW 3098   4.951   2.430   1.343 -0.3741 -0.1753  0.1409
  983SOL    HW1 3099   4.893   2.446   1.423  1.2168 -1.4396  1.6444
  983SOL    HW2 3100   4.913   2.354   1.289 -0.6196 -0.3623  0.5716
  984SOL     OW 3101   4.650   4.391   0.432 -0.2217  0.0317  0.3919
  984SOL    HW1 3102   4.690   4.322   0.372 -0.0264  0.6068 -0.1505
  984SOL    HW2 3103   4.676   4.372   0.526  2.4215  1.0953 -0.0543
  985SOL     OW 3104   2.110   5.119   3.151 -0.4934 -0.1483  0.0261
  985SOL    HW1 3105   2.164   5.062   3.089  1.6078  1.5993  0.1069
  985SOL    HW2 3106   2.095   5.209   3.109 -0.6008  0.4494  1.2910
  986SOL     OW 3107   0.910   3.398   3.172 -0.3543  0.1315  0.0656
  986SOL    HW1 3108   0.843   3.439   3.110 -0.3352 -0.2130 -0.1882
  986SOL    HW2 3109   1.001   3.405   3.132 -0.0395  1.7113  0.9620
  987SOL     OW 3110   0.115   3.571   3.632 -0.0050  0.1439  0.4705
  987SOL    HW1 3111   0.100   3.515   3.550  2.6578  0.0539 -0.0696
  987SOL    HW2 3112   0.074   3.526   3.711  0.5530 -1.7379 -0.2298
  988SOL     OW 3113   4.639   4.620   0.303 -0.1239  0.6763 -0.0286
  988SOL    HW1 3114   4.629   4.535   0.354 -0.4768 -0.2934 -1.6513
  988SOL    HW2 3115   4.735   4.645   0.297  0.1580 -0.6140 -1.1058
  989SOL     OW 3116   1.503   4.427   2.181 -0.6072  0.0238 -0.4873
  989SOL    HW1 3117   1.435   4.355   2.196  0.5932 -1.0698 -0.0596
  989SOL    HW2 3118   1.575   4.392   2.122  0.7180  0.3742  0.8636
  990SOL     OW 3119   4.061   0.964   3.751 -0.4887  0.2298  0.7949
  990SOL    HW1 3120   4.159   0.948   3.765 -0.2854  0.7696  0.0426
  990SOL    HW2 3121   4.009   0.898   3.805  0.2807  0.3227  1.6741
  991SOL     OW 3122   3.029   2.859   2.552  0.1016  0.1518 -0.0500
  991SOL    HW1 3123   3.119   2.886   2.584  1.2935 -1.7951 -1.5571
  991SOL    HW2 3124   2.987   2.936   2.503  1.4276  0.7572 -0.2723
  992SOL     OW 3125   3.067   1.683   5.013 -0.0536 -0.1410  0.1108
  992SOL    HW1 3126   3.094   1.725   5.100 -1.3805  0.5277  0.2253
  992SOL    HW2 3127   3.034   1.753   4.951  0.7086 -0.6409 -0.8799
  993SOL     OW 3128   2.617   0.062   4.777 -0.5886  0.1080 -0.1431
  993SOL    HW1 3129   2.629   0.161   4.774 -2.7635  0.4101 -2.6753
  993SOL    HW2 3130   2.539   0.040   4.836 -1.4594  0.1549 -1.2331
  994SOL     OW 3131   4.071   0.566   1.000 -0.2691  0.4332  0.3783
  994SOL    HW1 3132   4.139   0.612   1.058  0.1052  0.3435  0.0148
  994SOL    HW2 3133   3.997   0.531   1.057 -0.2853  1.0079  0.7215
  995SOL     OW 3134   0.642   2.225   2.795 -0.3575 -0.4217  0.1510
  995SOL    HW1 3135   0.659   2.207   2.892 -0.0017 -0.3343  0.1052
  995SOL    HW2 3136   0.636   2.139   2.746  3.0057 -0.4853 -0.3621
  996SOL     OW 3137   2.768   4.486   3.093  0.4329 -0.0982 -0.0259
  996SOL    HW1 3138   2.816   4.507   3.178 -1.9344 -0.8748  1.5926
  996SOL    HW2 3139   2.693   4.423   3.112  1.3700 -2.3945 -3.1155
  997SOL     OW 3140   3.900   1.773   4.340  0.4287  0.1278  0.1368
  997SOL    HW1 3141   3.818   1.771   4.398 -0.2773  0.0958 -0.8322
  997SOL    HW2 3142   3.963   1.702   4.369 -0.6176 -0.9413 -0.1053
  998SOL     OW 3143   1.725   4.559   0.791 -0.2770  0.4498  0.3328
  998SOL    HW1 3144   1.811   4.573   0.841  0.4180 -1.7116 -0.1626
  998SOL    HW2 3145   1.740   4.576   0.694 -0.3439 -0.1217  0.2187
  999SOL     OW 3146   1.528   2.504   0.314  0.2068 -0.1845 -0.3488
  999SOL    HW1 3147   1.507   2.509   0.217 -2.2625 -1.1242  0.0617
  999SOL    HW2 3148   1.525   2.596   0.354 -0.5961 -0.0028 -0.8262
 1000SOL     OW 3149   3.055   3.607   0.668  0.7319 -0.3372  0.2829
 1000SOL    HW1 3150   3.032   3.669   0.743  0.1047  3.2196 -2.5234
 1000SOL    HW2 3151   3.136   3.642   0.620  1.5550 -2.8824 -0.3091
 1001SOL     OW 3152   0.351   4.422   3.611 -0.2927  0.4546 -0.2909
 1001SOL    HW1 3153   0.263   4.468   3.603  0.4539  1.8386 -0.9380
 1001SOL    HW2 3154   0.389   4.437   3.702  0.0794  1.3776 -0.5958
 1002SOL     OW 3155   1.997   4.351   2.454  0.7725 -0.0408 -0.5656
 1002SOL    HW1 3156   1.983   4.432   2.510 -1.3104 -0.5346 -0.2898
 1002SOL    HW2 3157   1.933   4.352   2.378 -0.7091 -2.3276  0.5412
 1003SOL     OW 3158   4.935   1.194   3.463 -0.0917 -0.6787  0.1730
 1003SOL    HW1 3159   4.916   1.104   3.424 -0.7521 -0.8181  0.8009
 1003SOL    HW2 3160   4.853   1.229   3.507  0.3389 -0.0435  0.4822
 1004SOL     OW 3161   4.241   2.534   1.582 -0.6073 -0.0895  0.2315
 1004SOL    HW1 3162   4.218   2.501   1.673 -0.3942 -0.5026  0.1344
 1004SOL    HW2 3163   4.165   2.589   1.547 -0.3060  0.8894  1.0488
 1005SOL     OW 3164   3.713   0.693   1.044 -0.4601 -0.1458 -0.2762
 1005SOL    HW1 3165   3.644   0.642   1.095 -1.5354  1.5520  0.0762
 1005SOL    HW2 3166   3.785   0.724   1.106  2.6499 -4.6842 -1.0853
 1006SOL     OW 3167   4.767   3.823   3.651 -0.4549 -0.7657  0.5506
 1006SOL    HW1 3168   4.671   3.807   3.627 -0.4223 -1.2224  0.7087
 1006SOL    HW2 3169   4.823   3.748   3.614  0.2559  0.8939 -2.0267
 1007SOL     OW 3170   4.783   4.616   2.169  0.3210 -0.0966  0.1436
 1007SOL    HW1 3171   4.771   4.601   2.267 -2.4662 -1.1382 -0.2878
 1007SOL    HW2 3172   4.758   4.711   2.147 -0.1960 -0.2018  0.2759
 1008SOL     OW 3173   2.994   4.309   2.312  0.2628  0.3131 -0.2528
 1008SOL    HW1 3174   2.976   4.383   2.377  0.4363 -1.0064  1.3742
 1008SOL    HW2 3175   3.092   4.290   2.311  0.3754  0.8699 -1.5706
 1009SOL     OW 3176   3.359   3.621   4.048  0.1079 -0.1908  0.2975
 1009SOL    HW1 3177   3.320   3.532   4.071  1.2087 -0.4478  1.2874
 1009SOL    HW2 3178   3.299   3.669   3.985 -1.0133 -1.2006  0.5705
 1010SOL     OW 3179   1.024   4.619   4.801 -0.3501  0.0139  0.5713
 1010SOL    HW1 3180   0.985   4.535   4.763  0.0219 -1.0248  2.3931
 1010SOL    HW2 3181   0.951   4.687   4.812 -1.0063 -0.7086  0.7775
 1011SOL     OW 3182   4.605   3.902   1.787  0.6957  0.5664 -0.4658
 1011SOL    HW1 3183   4.671   3.857   1.728  0.3647 -0.8147  0.1785
 1011SOL    HW2 3184   4.635   3.895   1.882 -0.1010  0.4000 -0.2199
 1012SOL     OW 3185   3.764   4.804   3.735  0.0150 -0.6998  0.0078
 1012SOL    HW1 3186   3.787   4.782   3.641  0.1664  2.0142 -0.6630
 1012SOL    HW2 3187   3.847   4.827   3.786 -0.3577  1.8921 -0.4087
 1013SOL     OW 3188   2.611   0.666   4.431  0.4343 -0.0576  0.5955
 1013SOL    HW1 3189   2.593   0.717   4.347 -1.3706 -0.3777  0.7443
 1013SOL    HW2 3190   2.577   0.718   4.509  0.5959 -0.5135  0.9725
 1014SOL     OW 3191   3.921   2.642   2.449 -0.2708  0.0284  0.2144
 1014SOL    HW1 3192   3.835   2.598   2.424 -0.1203  1.2861 -3.1226
 1014SOL    HW2 3193   3.903   2.731   2.492 -0.7109  0.5840 -1.0711
 1015SOL     OW 3194   0.571   1.581   4.048  0.5004  0.1310 -0.0419
 1015SOL    HW1 3195   0.634   1.600   4.123  0.3673  2.6458 -0.4756
 1015SOL    HW2 3196   0.612   1.609   3.961  0.1613 -1.5641 -0.7919
 1016SOL     OW 3197   2.542   1.630   3.612 -0.1129  0.2764  0.3163
 1016SOL    HW1 3198   2.568   1.548   3.664  0.0601 -0.8179 -1.4258
 1016SOL    HW2 3199   2.456   1.666   3.648 -1.1834 -1.7909 -0.0440
 1017SOL     OW 3200   0.915   1.438   1.032 -0.0265 -0.4050 -0.0670
 1017SOL    HW1 3201   0.899   1.374   0.957 -2.5404  0.4799 -0.3652
 1017SOL    HW2 3202   0.889   1.530   1.004 -1.6945 -0.1483  2.0603
 1018SOL     OW 3203   0.054   0.159   1.557 -0.0306 -0.2630  0.0195
 1018SOL    HW1 3204   0.052   0.259   1.566  1.3425 -0.0279 -1.7041
 1018SOL    HW2 3205   0.044   0.117   1.647 -0.2781  1.4275  0.8159
 1019SOL     OW 3206   2.841   0.591   1.406 -0.6320 -0.0296 -0.3711
 1019SOL    HW1 3207   2.826   0.492   1.412  1.9351 -0.4339  0.5832
 1019SOL    HW2 3208   2.753   0.638   1.412 -1.7934 -2.1804  0.7434
 1020SOL     OW 3209   3.977   1.744   2.436 -0.3312  0.2673  0.0870
 1020SOL    HW1 3210   4.034   1.809   2.385 -1.4435  0.5104 -0.8952
 1020SOL    HW2 3211   3.979   1.656   2.390  0.4549 -0.1640  0.9175
 1021SOL     OW 3212   1.777   0.871   1.674  0.1022  0.5089 -0.1501
 1021SOL    HW1 3213   1.827   0.795   1.633 -2.5282 -0.5332 -1.7431
 1021SOL    HW2 3214   1.741   0.930   1.601  0.0299  1.8974  0.9642
 1022SOL     OW 3215   1.422   1.148   4.992  0.9452 -0.3387 -0.5646
 1022SOL    HW1 3216   1.474   1.212   5.049  1.6664 -1.3759 -0.0219
 1022SOL    HW2 3217   1.365   1.199   4.928  2.4363  0.8389 -1.0049
 1023SOL     OW 3218   3.456   1.295   4.650  0.3777  0.2949  0.0907
 1023SOL    HW1 3219   3.542   1.244   4.656  1.1845  1.4659 -1.0461
 1023SOL    HW2 3220   3.420   1.290   4.557  0.2582  1.4238  0.0553
 1024SOL     OW 3221   1.330   3.746   1.739  0.1802 -0.0679 -0.2988
 1024SOL    HW1 3222   1.346   3.648   1.742 -0.3506 -0.1541  2.7391
 1024SOL    HW2 3223   1.232   3.764   1.734  0.2538  0.3208 -0.4010
 1025SOL     OW 3224   1.762   2.020   1.933 -0.2341 -0.4056 -0.3464
 1025SOL    HW1 3225   1.861   2.024   1.941 -0.1166  1.6475 -2.1122
 1025SOL    HW2 3226   1.728   1.937   1.979  2.0472 -0.1541  2.0178
 1026SOL     OW 3227   2.667   3.026   1.862  0.2790  0.2800  0.0995
 1026SOL    HW1 3228   2.690   3.118   1.892  0.0748  0.3246  0.1203
 1026SOL    HW2 3229   2.590   3.030   1.798  0.3697  0.1386 -0.0203
 1027SOL     OW 3230   1.763   2.048   3.096  0.6559 -0.3953 -0.5224
 1027SOL    HW1 3231   1.711   2.089   3.171  2.0001  0.0580  0.2078
 1027SOL    HW2 3232   1.759   1.949   3.104  0.7389 -0.3554  0.1460
 1028SOL     OW 3233   2.567   4.529   4.386 -0.4137  0.3913 -0.2877
 1028SOL    HW1 3234   2.594   4.625   4.394 -2.0328  0.9409 -1.0370
 1028SOL    HW2 3235   2.649   4.471   4.389  0.5088  1.6728  1.4552
 1029SOL     OW 3236   0.753   2.190   5.129 -0.4510 -0.1807  0.6845
 1029SOL    HW1 3237   0.667   2.191   5.180 -0.1661 -0.3232  1.1673
 1029SOL    HW2 3238   0.780   2.095   5.111 -0.7906 -0.1324 -0.1486
 1030SOL     OW 3239   4.760   4.639   1.865  0.1957  0.9430 -0.2775
 1030SOL    HW1 3240   4.673   4.613   1.906  0.3767  0.6073 -0.1044
 1030SOL    HW2 3241   4.768   4.739   1.863  0.8061  0.9817  1.8349
 1031SOL     OW 3242   1.970   5.041   0.394 -0.5764 -0.9914  0.4845
 1031SOL    HW1 3243   2.065   5.012   0.405  0.0653 -0.3544 -2.5811
 1031SOL    HW2 3244   1.909   4.963   0.407  0.6094 -2.1424 -0.6231
 1032SOL     OW 3245   3.393   1.260   2.482  0.2833 -0.0006  0.5182
 1032SOL    HW1 3246   3.462   1.293   2.546 -0.1271  1.5852  0.1877
 1032SOL    HW2 3247   3.433   1.253   2.390  0.1621  0.3300  0.4406
 1033SOL     OW 3248   0.716   2.271   3.310  0.2615  0.1936 -0.5629
 1033SOL    HW1 3249   0.752   2.355   3.269 -0.8816  0.7113 -0.5399
 1033SOL    HW2 3250   0.627   2.289   3.351  0.4041 -0.8347  0.2387
 1034SOL     OW 3251   5.147   2.735   3.820 -0.2713 -0.2079 -0.1931
 1034SOL    HW1 3252   5.191   2.802   3.880  0.2923  0.3110 -1.1628
 1034SOL    HW2 3253   5.052   2.762   3.805 -0.4554 -0.4147  0.5634
 1035SOL     OW 3254   0.902   1.154   4.010  0.4048 -0.2374  0.0913
 1035SOL    HW1 3255   0.923   1.199   3.923 -0.0376 -1.3583 -0.6169
 1035SOL    HW2 3256   0.825   1.091   3.998 -0.1677  0.1523  1.4850
 1036SOL     OW 3257   2.834   4.825   2.805  0.0526 -0.6655  0.4024
 1036SOL    HW1 3258   2.781   4.773   2.872  0.9291  0.0788  1.7169
 1036SOL    HW2 3259   2.772   4.887   2.755 -0.4526 -0.3722  1.3641
 1037SOL     OW 3260   1.597   1.465   0.965 -0.2951  0.0352  0.5068
 1037SOL    HW1 3261   1.659   1.394   0.998 -0.2707 -1.0986 -1.7738
 1037SOL    HW2 3262   1.503   1.440   0.987 -0.4809 -1.8249 -1.9046
 1038SOL     OW 3263   1.151   0.928   2.090  0.1710 -0.1187 -0.1891
 1038SOL    HW1 3264   1.124   0.851   2.147 -1.1371  1.7124  1.8298
 1038SOL    HW2 3265   1.089   1.005   2.106  2.4605  1.9690 -0.7098
 1039SOL     OW 3266   2.608   0.681   1.980 -0.0727 -0.0506 -0.2496
 1039SOL    HW1 3267   2.515   0.645   1.990 -0.0566 -0.8148 -2.2957
 1039SOL    HW2 3268   2.671   0.625   2.034 -0.5547 -0.7763 -0.4213
 1040SOL     OW 3269   1.164   1.885   2.964  0.0928 -0.4130 -0.2933
 1040SOL    HW1 3270   1.233   1.933   2.909  0.6273 -1.7478 -0.8407
 1040SOL    HW2 3271   1.091   1.949   2.989  0.9497  0.7611 -0.6661
 1041SOL     OW 3272   4.105   2.459   0.599  0.2747 -0.4345 -0.1749
 1041SOL    HW1 3273   4.065   2.534   0.546  0.0235  0.2519  0.9542
 1041SOL    HW2 3274   4.203   2.473   0.608  0.2840 -0.4396 -0.2683
 1042SOL     OW 3275   0.038   2.349   1.285  0.4159 -0.7648 -0.4062
 1042SOL    HW1 3276   0.098   2.391   1.353 -0.6937 -2.0085  1.4253
 1042SOL    HW2 3277  -0.054   2.388   1.294  0.0121 -1.6749 -0.4628
 1043SOL     OW 3278   4.130   1.010   1.207 -0.3212 -0.6439 -0.5033
 1043SOL    HW1 3279   4.037   0.985   1.181 -0.6111 -0.2506  0.1185
 1043SOL    HW2 3280   4.165   1.079   1.144 -0.2161 -1.2220 -1.0969
 1044SOL     OW 3281   3.339   4.929   4.177 -0.1144 -0.1510  0.4320
 1044SOL    HW1 3282   3.293   4.840   4.180 -1.5669  0.5921  1.4037
 1044SOL    HW2 3283   3.320   4.980   4.261 -0.5071  1.6427 -0.6739
 1045SOL     OW 3284   4.199   4.947   4.483  0.4342  0.9352 -0.4365
 1045SOL    HW1 3285   4.254   4.886   4.540  1.3187  0.1750 -2.0240
 1045SOL    HW2 3286   4.118   4.977   4.534  0.2949 -1.0537  0.6174
 1046SOL     OW 3287   4.089   1.636   1.252 -0.8109 -0.3435  0.1078
 1046SOL    HW1 3288   4.049   1.585   1.329 -0.1704 -1.6687 -0.4041
 1046SOL    HW2 3289   4.084   1.580   1.169 -0.1675  0.4772 -0.5002
 1047SOL     OW 3290   2.354   4.609   0.248  0.0491 -0.6181 -0.5355
 1047SOL    HW1 3291   2.372   4.675   0.174  1.6668 -0.2813  0.1048
 1047SOL    HW2 3292   2.380   4.650   0.335 -2.1471 -0.8860  0.3048
 1048SOL     OW 3293   4.666   0.907   1.908  0.2706 -0.3709  0.3048
 1048SOL    HW1 3294   4.597   0.976   1.929  1.7091  1.6199 -1.2288
 1048SOL    HW2 3295   4.641   0.858   1.825  0.5085  0.1048 -0.0509
 1049SOL     OW 3296   4.111   0.233   0.580 -0.0469  0.0972 -0.3931
 1049SOL    HW1 3297   4.076   0.148   0.539 -1.2861 -0.6053  1.9680
 1049SOL    HW2 3298   4.208   0.242   0.559  0.0656 -1.8133 -0.8736
 1050SOL     OW 3299   0.158   1.087   1.577 -0.5319 -0.1959  0.1499
 1050SOL    HW1 3300   0.173   1.025   1.654  0.4737  0.3153  0.3894
 1050SOL    HW2 3301   0.095   1.160   1.604 -0.0194  0.0996  0.5743
 1051SOL     OW 3302   1.269   0.015   4.252  0.2722 -0.5465 -0.2052
 1051SOL    HW1 3303   1.328   0.093   4.233 -0.5705 -0.0521 -0.8914
 1051SOL    HW2 3304   1.246  -0.032   4.166 -0.0649 -0.9266  0.0833
 1052SOL     OW 3305   1.533   0.218   1.377  0.1788  0.0178 -0.5775
 1052SOL    HW1 3306   1.610   0.282   1.369 -0.9776  1.4188 -0.9149
 1052SOL    HW2 3307   1.447   0.268   1.365 -0.7693 -1.6383 -0.9857
 1053SOL     OW 3308   3.364   4.507   3.359 -0.3538  0.3158  0.4049
 1053SOL    HW1 3309   3.423   4.585   3.339 -0.2959 -0.4189 -2.7055
 1053SOL    HW2 3310   3.326   4.471   3.274 -2.4495 -1.4836  1.9833
 1054SOL     OW 3311   0.205   0.394   3.230 -0.6676  0.2710  0.2549
 1054SOL    HW1 3312   0.289   0.372   3.180 -1.2672  1.3009 -1.2511
 1054SOL    HW2 3313   0.225   0.464   3.299  0.5612 -2.4363  2.9062
 1055SOL     OW 3314   4.300   1.416   0.779  0.3258  0.2091  0.0927
 1055SOL    HW1 3315   4.331   1.509   0.796  0.4709  0.3467 -0.8349
 1055SOL    HW2 3316   4.227   1.392   0.843 -1.2815  1.7616 -1.0398
 1056SOL     OW 3317   3.285   0.087   3.260 -0.0128 -0.2435  0.5673
 1056SOL    HW1 3318   3.303   0.144   3.340 -0.3521  0.0935  0.4056
 1056SOL    HW2 3319   3.335   0.000   3.268  0.3774  0.0105  0.8890
 1057SOL     OW 3320   4.460   3.817   0.876  0.5762 -0.3452  0.0739
 1057SOL    HW1 3321   4.402   3.884   0.921  1.1369  1.3999 -1.6833
 1057SOL    HW2 3322   4.531   3.786   0.940  1.3560  2.0528  0.4505
 1058SOL     OW 3323   2.506   0.915   2.931 -0.6293 -0.1692  0.2297
 1058SOL    HW1 3324   2.497   0.894   3.028 -1.4505 -1.6474 -0.1355
 1058SOL    HW2 3325   2.494   0.832   2.877  2.1404  0.1564 -1.0578
 1059SOL     OW 3326   0.759   5.031   3.626  0.1155 -0.0959  0.2698
 1059SOL    HW1 3327   0.717   5.019   3.717 -0.1354 -0.3135  0.1278
 1059SOL    HW2 3328   0.821   4.955   3.608 -1.9502 -1.6014 -0.8902
 1060SOL     OW 3329   3.505   3.305   3.136 -0.2574  0.1119 -0.0658
 1060SOL    HW1 3330   3.537   3.400   3.135  0.0125  0.0268  0.1270
 1060SOL    HW2 3331   3.560   3.251   3.072 -0.0160 -0.0351  0.2629
 1061SOL     OW 3332   1.896   2.338   2.822  0.3148 -0.1952  0.1180
 1061SOL    HW1 3333   1.866   2.431   2.798 -1.3652 -0.6892  0.2089
 1061SOL    HW2 3334   1.819   2.287   2.861  1.4857 -1.3050  1.0536
 1062SOL     OW 3335   4.286   4.177   0.751  0.0704  0.0411  0.5662
 1062SOL    HW1 3336   4.281   4.131   0.840 -1.5936 -3.0661 -0.9388
 1062SOL    HW2 3337   4.341   4.122   0.689 -0.1621  1.2871 -0.7866
 1063SOL     OW 3338   4.844   1.175   4.892  0.3942  0.0153  0.0271
 1063SOL    HW1 3339   4.922   1.238   4.887 -0.9987  1.7219 -1.1383
 1063SOL    HW2 3340   4.866   1.091   4.842  0.7289  1.3636 -2.2318
 1064SOL     OW 3341   0.285   3.224   3.524 -0.1303  0.1547 -0.0605
 1064SOL    HW1 3342   0.192   3.262   3.519 -0.1537  0.1638  0.4025
 1064SOL    HW2 3343   0.280   3.125   3.532 -0.0643  0.0300 -1.4393
 1065SOL     OW 3344   4.448   5.041   4.698  0.4044  0.1615 -0.1389
 1065SOL    HW1 3345   4.363   5.087   4.724  0.4852 -0.3739  1.1311
 1065SOL    HW2 3346   4.523   5.106   4.702  0.5094 -0.0203  1.5995
 1066SOL     OW 3347   1.917   2.370   1.674 -0.0859 -0.2121 -0.1963
 1066SOL    HW1 3348   1.823   2.348   1.700 -0.4770  0.9028 -0.6122
 1066SOL    HW2 3349   1.917   2.417   1.585  0.7182  1.0776  0.4557
 1067SOL     OW 3350   3.849   1.555   0.870 -0.3226  0.1673 -0.1008
 1067SOL    HW1 3351   3.874   1.605   0.787 -0.9614 -1.1645 -1.1227
 1067SOL    HW2 3352   3.762   1.508   0.857  0.0212 -0.8470  0.9899
 1068SOL     OW 3353   2.715   3.646   3.272  0.0521 -0.6688 -0.2308
 1068SOL    HW1 3354   2.642   3.583   3.246  0.9116 -1.1413 -1.5799
 1068SOL    HW2 3355   2.729   3.713   3.199  0.0080  0.3173  0.6456
 1069SOL     OW 3356   4.569   3.061   2.064 -0.1871  0.7015 -0.5087
 1069SOL    HW1 3357   4.518   3.003   2.128 -1.8496  1.0981 -1.4063
 1069SOL    HW2 3358   4.661   3.076   2.099 -0.0844 -1.4884  0.3315
 1070SOL     OW 3359   4.722   4.149   2.016 -0.4440 -0.2787  0.3230
 1070SOL    HW1 3360   4.796   4.143   2.083 -0.0705  0.4539 -0.0178
 1070SOL    HW2 3361   4.636   4.119   2.059  0.1155 -1.5568  0.5852
 1071SOL     OW 3362   0.953   0.826   4.258  0.3264  0.1512  0.7129
 1071SOL    HW1 3363   0.998   0.738   4.274  0.5670  0.5995  2.8197
 1071SOL    HW2 3364   0.868   0.811   4.208  0.7882 -1.1723  0.2756
 1072SOL     OW 3365   5.146   0.079   0.714 -0.1006  0.1647 -0.2816
 1072SOL    HW1 3366   5.164   0.163   0.765 -0.4792  0.2711 -0.3159
 1072SOL    HW2 3367   5.047   0.064   0.708 -0.0373 -1.1279  1.1119
 1073SOL     OW 3368   4.574   2.903   2.295  0.1134  0.3765  0.0408
 1073SOL    HW1 3369   4.605   2.990   2.334 -2.1914  1.0017  0.6123
 1073SOL    HW2 3370   4.552   2.839   2.369  0.0951 -0.0811 -0.3493
 1074SOL     OW 3371   3.389   1.143   1.558  0.3134 -0.4517  0.4053
 1074SOL    HW1 3372   3.383   1.195   1.643  1.6199  1.9619 -0.8482
 1074SOL    HW2 3373   3.465   1.079   1.563  0.6144 -0.0636  0.9360
 1075SOL     OW 3374   0.681   4.435   3.912  0.8711 -0.6207  0.6230
 1075SOL    HW1 3375   0.630   4.511   3.953 -1.3615 -3.1223  2.9309
 1075SOL    HW2 3376   0.678   4.443   3.812 -1.6867  0.9039  0.7317
 1076SOL     OW 3377   2.291   3.987   1.925 -0.0699 -0.5315 -0.1841
 1076SOL    HW1 3378   2.230   4.022   1.854 -0.0923 -0.8958 -0.3454
 1076SOL    HW2 3379   2.310   3.890   1.909 -1.0530 -0.9529  0.9740
 1077SOL     OW 3380   0.208   4.074   0.604 -0.3010 -0.6807 -0.0381
 1077SOL    HW1 3381   0.206   4.076   0.704 -0.7267 -2.0950 -0.0074
 1077SOL    HW2 3382   0.179   4.163   0.569  3.1166  1.0597  1.0956
 1078SOL     OW 3383   1.886   0.973   2.777  0.0155 -0.1053  0.1186
 1078SOL    HW1 3384   1.813   1.036   2.753  0.6206  1.0335  1.1740
 1078SOL    HW2 3385   1.849   0.898   2.833 -0.4143  0.2503  0.3146
 1079SOL     OW 3386   2.736   4.154   4.667  0.2076 -0.0244 -0.0090
 1079SOL    HW1 3387   2.743   4.054   4.660  2.4017  0.1678 -1.4974
 1079SOL    HW2 3388   2.786   4.186   4.747  1.1581 -0.0176 -0.5850
 1080SOL     OW 3389   1.174   4.762   4.597 -0.2230 -0.6635  0.5137
 1080SOL    HW1 3390   1.161   4.861   4.593  0.4480 -0.5707  0.4421
 1080SOL    HW2 3391   1.133   4.726   4.681  3.0100  0.2750  2.6810
 1081SOL     OW 3392   2.282   4.416   3.074  0.0450  0.4391 -0.3394
 1081SOL    HW1 3393   2.337   4.332   3.064 -0.5176  0.0244 -0.0150
 1081SOL    HW2 3394   2.186   4.391   3.089 -0.2603  1.1615 -1.0638
 1082SOL     OW 3395   5.039   1.694   0.124 -0.1643 -0.2036 -0.2990
 1082SOL    HW1 3396   5.059   1.688   0.222  0.5488 -0.4580 -0.4523
 1082SOL    HW2 3397   5.088   1.621   0.076  0.6960  0.8199 -1.0218
 1083SOL     OW 3398   0.469   2.104   1.081 -0.1238 -0.2216 -0.3838
 1083SOL    HW1 3399   0.393   2.157   1.117 -1.1644 -1.7363 -0.2620
 1083SOL    HW2 3400   0.489   2.028   1.143  1.2208 -0.0917 -0.6289
 1084SOL     OW 3401   0.521   0.879   4.254 -0.2877  0.2929 -0.0146
 1084SOL    HW1 3402   0.466   0.848   4.331  0.5562  0.8665  0.8307
 1084SOL    HW2 3403   0.561   0.968   4.275 -1.7351  1.4912 -1.9457
 1085SOL     OW 3404   0.356   5.064   4.748  0.1948 -0.8139  0.2273
 1085SOL    HW1 3405   0.257   5.080   4.750 -0.1518 -2.2865 -1.8327
 1085SOL    HW2 3406   0.378   5.000   4.674  2.8284  0.3344 -0.0978
 1086SOL     OW 3407   0.443   3.191   3.959 -0.2263 -0.3197 -0.5264
 1086SOL    HW1 3408   0.447   3.094   3.934  1.6097 -0.2331 -0.7231
 1086SOL    HW2 3409   0.454   3.247   3.878 -0.7183  0.0622 -0.3361
 1087SOL     OW 3410   1.972   1.368   5.008  0.1625 -0.6549 -0.0121
 1087SOL    HW1 3411   2.032   1.417   5.072 -1.8189  0.8023  0.8343
 1087SOL    HW2 3412   1.955   1.276   5.044  2.0127 -1.2005 -0.3962
 1088SOL     OW 3413   3.206   2.502   0.013  0.0564  0.0404 -0.1900
 1088SOL    HW1 3414   3.171   2.571  -0.051 -0.4582  1.2351  1.3094
 1088SOL    HW2 3415   3.303   2.520   0.031 -0.2366  0.8357  0.7096
 1089SOL     OW 3416   4.137   4.083   4.233  0.2801 -0.2824 -0.7663
 1089SOL    HW1 3417   4.219   4.096   4.177  0.9361 -1.0218 -0.0109
 1089SOL    HW2 3418   4.141   4.145   4.312  0.8548 -1.3422  0.0584
 1090SOL     OW 3419   4.174   0.709   3.091  0.1218 -0.5805  0.0015
 1090SOL    HW1 3420   4.154   0.621   3.048 -0.8380 -0.2796 -0.1878
 1090SOL    HW2 3421   4.094   0.739   3.144  0.3710  0.2753 -0.0968
 1091SOL     OW 3422   2.780   0.468   3.217  0.2209  0.1557  0.6284
 1091SOL    HW1 3423   2.734   0.437   3.134 -1.9549  0.0548  1.8119
 1091SOL    HW2 3424   2.801   0.566   3.210  0.2504  0.0950 -0.1254
 1092SOL     OW 3425   4.680   2.953   1.422 -0.0043  0.2262  0.1670
 1092SOL    HW1 3426   4.614   2.927   1.351 -1.0272  0.5875  0.9714
 1092SOL    HW2 3427   4.701   3.050   1.414 -1.6150  0.7336  1.5170
 1093SOL     OW 3428   1.110   2.247   5.037 -0.0942 -0.1156 -0.7362
 1093SOL    HW1 3429   1.129   2.338   5.074 -1.0971  0.2405 -1.0772
 1093SOL    HW2 3430   1.079   2.186   5.110  1.5246 -0.4867 -0.3177
 1094SOL     OW 3431   0.793   4.189   2.354 -0.3646 -0.2959 -0.5362
 1094SOL    HW1 3432   0.836   4.260   2.409 -0.9863  0.3084 -0.8000
 1094SOL    HW2 3433   0.826   4.195   2.260 -2.6760  1.7402 -1.3374
 1095SOL     OW 3434   0.521   2.379   3.505 -0.6492  0.7836 -0.2471
 1095SOL    HW1 3435   0.580   2.452   3.540  1.2604 -0.8370  0.1153
 1095SOL    HW2 3436   0.478   2.331   3.581 -0.3642  0.3279 -0.3694
 1096SOL     OW 3437   0.133   1.305   1.881 -0.8121  0.1203 -0.5745
 1096SOL    HW1 3438   0.066   1.285   1.810 -0.5977  2.0147 -1.3573
 1096SOL    HW2 3439   0.225   1.288   1.847 -0.7815 -0.6932 -0.1198
 1097SOL     OW 3440   3.379   1.910   4.985 -0.1773  0.4559 -0.2524
 1097SOL    HW1 3441   3.429   1.828   4.958 -0.2032 -0.1674  1.4614
 1097SOL    HW2 3442   3.439   1.968   5.041 -1.6042 -0.9333  2.9826
 1098SOL     OW 3443   0.994   1.243   3.696 -0.1949 -0.6055  0.8854
 1098SOL    HW1 3444   1.031   1.298   3.771  0.8586 -0.0644  0.0033
 1098SOL    HW2 3445   1.042   1.155   3.692  0.1528 -0.4019  0.5019
 1099SOL     OW 3446   1.588   2.985   0.202 -0.1327  0.1619  0.7988
 1099SOL    HW1 3447   1.663   3.046   0.175  0.5099  0.0166  2.1783
 1099SOL    HW2 3448   1.501   3.026   0.174  0.4693 -0.3189 -2.0829
 1100SOL     OW 3449   3.752   3.448   0.846  0.3041  0.0787 -0.0138
 1100SOL    HW1 3450   3.754   3.425   0.749  1.0027  0.1551 -0.0208
 1100SOL    HW2 3451   3.837   3.418   0.889  1.9589  3.7776 -0.3012
 1101SOL     OW 3452   0.383   3.453   0.341  0.1943 -0.1839  0.0691
 1101SOL    HW1 3453   0.347   3.360   0.327  1.9772 -1.0162  0.6690
 1101SOL    HW2 3454   0.429   3.484   0.258 -0.2671  0.1059 -0.0795
 1102SOL     OW 3455   0.389   0.449   2.633 -0.5382  0.0532 -0.4168
 1102SOL    HW1 3456   0.331   0.503   2.694  1.1611  1.1660  0.2990
 1102SOL    HW2 3457   0.449   0.391   2.689  1.1891  1.2362 -0.9605
 1103SOL     OW 3458   3.726   4.674   4.720 -0.3896  0.0587 -0.3369
 1103SOL    HW1 3459   3.665   4.717   4.786 -1.5422  0.4606 -1.6259
 1103SOL    HW2 3460   3.750   4.740   4.649 -1.0553 -0.9974 -1.5837
 1104SOL     OW 3461   3.246   0.962   2.391  0.2003  0.7205 -0.0516
 1104SOL    HW1 3462   3.204   1.053   2.394 -0.1172  0.5598  0.7076
 1104SOL    HW2 3463   3.174   0.892   2.389  0.3789  0.4294  1.6928
 1105SOL     OW 3464   0.398   3.404   4.122 -0.0929 -0.1179  0.1824
 1105SOL    HW1 3465   0.302   3.430   4.132 -0.0662 -0.1085  0.4144
 1105SOL    HW2 3466   0.404   3.313   4.082 -0.1934  0.0479 -0.2257
 1106SOL     OW 3467   3.986   1.574   3.397 -0.1246  0.6018 -0.5751
 1106SOL    HW1 3468   3.921   1.597   3.470 -0.1666 -1.4773  0.0861
 1106SOL    HW2 3469   4.076   1.555   3.437  0.1171  0.4445 -1.1835
 1107SOL     OW 3470   3.074   2.144   3.073  0.6455  0.4762 -0.2133
 1107SOL    HW1 3471   3.036   2.196   3.150 -1.2025 -1.8333  0.5535
 1107SOL    HW2 3472   3.000   2.111   3.015  1.6636 -1.6706 -0.3887
 1108SOL     OW 3473   4.008   0.896   4.669  0.4700 -0.2241 -0.3221
 1108SOL    HW1 3474   3.981   0.933   4.758  0.0670 -2.1795  0.4249
 1108SOL    HW2 3475   4.108   0.892   4.664  0.5152  0.6214 -0.2985
 1109SOL     OW 3476   0.208   4.822   3.270  0.0410  0.3930 -0.0726
 1109SOL    HW1 3477   0.292   4.857   3.229 -0.3845  0.1235 -1.1929
 1109SOL    HW2 3478   0.231   4.765   3.349  1.2257 -2.7186 -2.4494
 1110SOL     OW 3479   2.225   3.155   2.706 -0.0505 -0.1137 -0.3106
 1110SOL    HW1 3480   2.221   3.118   2.799 -0.7837  0.0209 -0.2885
 1110SOL    HW2 3481   2.214   3.081   2.640  3.2934 -0.6925 -0.3872
 1111SOL     OW 3482   5.147   3.902   2.484 -0.1240 -0.0461 -0.0905
 1111SOL    HW1 3483   5.067   3.962   2.486  1.4005  2.1190  0.5017
 1111SOL    HW2 3484   5.219   3.945   2.429  0.9135 -1.5360  0.0564
 1112SOL     OW 3485   4.294   3.832   2.368  0.2452 -0.3193  0.1267
 1112SOL    HW1 3486   4.240   3.914   2.384 -0.6838 -0.5263 -1.6874
 1112SOL    HW2 3487   4.333   3.800   2.454  0.8785  2.1614  0.8302
 1113SOL     OW 3488   2.198   3.168   4.810  0.1628 -0.3630 -0.3393
 1113SOL    HW1 3489   2.144   3.125   4.883  1.4580  2.1197  2.2612
 1113SOL    HW2 3490   2.136   3.209   4.743 -1.2350  0.8125  1.5629
 1114SOL     OW 3491   4.343   3.089   4.087 -0.4653 -0.0616  0.6859
 1114SOL    HW1 3492   4.406   3.023   4.045 -0.7824 -0.8576  1.4208
 1114SOL    HW2 3493   4.278   3.120   4.018 -0.4075 -0.6429  0.3587
 1115SOL     OW 3494   1.068   1.153   0.980 -0.0993  0.3927  0.6603
 1115SOL    HW1 3495   0.982   1.105   0.999  1.2921 -3.0478 -0.7696
 1115SOL    HW2 3496   1.134   1.132   1.051  0.7686 -0.5234 -0.3810
 1116SOL     OW 3497   3.869   4.450   0.484  0.0040 -0.0425  0.5053
 1116SOL    HW1 3498   3.817   4.533   0.505 -1.6835 -1.1309  0.8182
 1116SOL    HW2 3499   3.922   4.464   0.400 -1.3819  0.8746 -0.2597
 1117SOL     OW 3500   1.637   2.129   2.628  0.0304  0.4544 -0.0660
 1117SOL    HW1 3501   1.574   2.188   2.677 -1.4962  1.0996 -2.5912
 1117SOL    HW2 3502   1.626   2.035   2.659  0.1801  1.0028  1.7599
 1118SOL     OW 3503   1.607   4.356   1.526  0.0047 -0.1907  0.4172
 1118SOL    HW1 3504   1.558   4.269   1.514 -0.0955 -0.1273  0.3688
 1118SOL    HW2 3505   1.618   4.401   1.437 -1.4692  0.6745  0.6481
 1119SOL     OW 3506   3.880   0.194   2.803 -0.6881 -0.1122  0.6342
 1119SOL    HW1 3507   3.828   0.278   2.818 -1.8312 -0.6292 -0.2988
 1119SOL    HW2 3508   3.955   0.212   2.739  1.0111  0.8803  2.7692
 1120SOL     OW 3509   0.046   3.948   3.377 -0.1434 -0.1148 -0.2495
 1120SOL    HW1 3510   0.126   3.920   3.323 -0.3158 -0.9046 -0.1077
 1120SOL    HW2 3511   0.053   3.909   3.469 -0.6166 -0.0656 -0.1909
 1121SOL     OW 3512   4.839   2.491   3.077  0.2404  0.2799  0.2709
 1121SOL    HW1 3513   4.838   2.510   3.176 -1.5009  0.9225  0.1612
 1121SOL    HW2 3514   4.794   2.404   3.060  0.2731  0.3153  0.0104
 1122SOL     OW 3515   3.429   3.861   1.691  0.2199 -0.2851 -0.5815
 1122SOL    HW1 3516   3.510   3.918   1.673 -0.4825  1.3287  1.0641
 1122SOL    HW2 3517   3.356   3.918   1.727  0.1304 -2.5134  3.2498
 1123SOL     OW 3518   3.766   2.431   0.584 -0.2710 -0.2981 -0.5561
 1123SOL    HW1 3519   3.706   2.423   0.664 -1.9944 -0.6751 -1.8055
 1123SOL    HW2 3520   3.859   2.449   0.613 -0.9907  0.3911  1.4960
 1124SOL     OW 3521   0.448   3.040   0.690  0.1641  0.5142 -0.0487
 1124SOL    HW1 3522   0.435   3.089   0.776  1.5248 -0.1573  0.5743
 1124SOL    HW2 3523   0.363   2.995   0.664 -0.2501  0.6729  0.9914
 1125SOL     OW 3524   0.234   1.860   4.439 -0.3001  0.0046  0.6464
 1125SOL    HW1 3525   0.303   1.860   4.367  0.0651  0.9160  0.9752
 1125SOL    HW2 3526   0.202   1.766   4.455  0.0483 -0.2826 -0.2714
 1126SOL     OW 3527   4.605   2.806   3.305  0.3270 -0.1503  0.4994
 1126SOL    HW1 3528   4.570   2.727   3.254 -0.5198  0.4589  0.1063
 1126SOL    HW2 3529   4.676   2.852   3.250  0.3706 -0.2691  0.4550
 1127SOL     OW 3530   4.366   3.527   4.483 -0.4134  0.3181 -0.1598
 1127SOL    HW1 3531   4.335   3.468   4.409 -0.3053  1.0909 -0.8240
 1127SOL    HW2 3532   4.380   3.620   4.449  0.2197  0.5459  0.6865
 1128SOL     OW 3533   2.231   3.685   0.085 -0.4308  0.2347 -0.6806
 1128SOL    HW1 3534   2.250   3.702   0.182  1.9581 -3.0704 -0.3839
 1128SOL    HW2 3535   2.133   3.694   0.068 -0.9537  0.6894  2.1113
 1129SOL     OW 3536   4.527   2.339   3.098 -0.5133  0.2520 -0.0408
 1129SOL    HW1 3537   4.595   2.278   3.138 -1.1172 -1.6836 -1.7858
 1129SOL    HW2 3538   4.492   2.299   3.013 -2.6296  1.9732 -0.0707
 1130SOL     OW 3539   3.170   3.345   4.974 -0.6322 -0.0627 -0.1859
 1130SOL    HW1 3540   3.164   3.275   4.903  0.2913  0.1747 -0.5126
 1130SOL    HW2 3541   3.087   3.342   5.030 -1.5736  0.0076 -1.5058
 1131SOL     OW 3542   2.180   0.692   1.891 -0.2508 -0.1607  0.2382
 1131SOL    HW1 3543   2.178   0.791   1.910  1.1634 -0.6854  3.9286
 1131SOL    HW2 3544   2.109   0.646   1.943  0.8724 -1.3388  0.7973
 1132SOL     OW 3545   0.617   4.448   0.498 -0.2132 -0.0278  0.7143
 1132SOL    HW1 3546   0.710   4.425   0.469 -0.8071 -2.2085  0.3446
 1132SOL    HW2 3547   0.619   4.532   0.552  2.0470 -0.3655  1.2706
 1133SOL     OW 3548   4.509   4.073   2.176 -0.3809 -0.1455 -0.3302
 1133SOL    HW1 3549   4.524   4.055   2.273 -2.6796  2.1934  0.6093
 1133SOL    HW2 3550   4.474   3.991   2.131 -1.8278 -0.5928  1.4954
 1134SOL     OW 3551   2.154   0.950   1.889 -0.4358 -0.0813 -0.2200
 1134SOL    HW1 3552   2.192   0.999   1.967 -0.6961 -0.1338 -0.0580
 1134SOL    HW2 3553   2.212   0.964   1.809 -0.2708  0.1276 -0.0643
 1135SOL     OW 3554   5.154   5.070   2.357  0.3506  0.3678 -0.3796
 1135SOL    HW1 3555   5.189   5.010   2.429 -0.7043 -1.6559 -1.4652
 1135SOL    HW2 3556   5.143   5.163   2.394  1.7751 -0.1249  1.4434
 1136SOL     OW 3557   3.370   4.964   5.074  0.2181  0.1408  0.1590
 1136SOL    HW1 3558   3.398   4.879   5.118 -0.9046  0.4330  1.4999
 1136SOL    HW2 3559   3.357   4.948   4.976 -0.9294 -1.5111  0.5289
 1137SOL     OW 3560   4.047   1.344   5.138 -0.4966  0.3367  0.4826
 1137SOL    HW1 3561   4.122   1.281   5.160 -0.5947 -0.9586 -2.5166
 1137SOL    HW2 3562   4.064   1.386   5.050 -3.2423  0.0608 -0.2495
 1138SOL     OW 3563   0.558   1.824   4.566  1.2288  0.1518  0.1980
 1138SOL    HW1 3564   0.559   1.822   4.466  1.5802  0.5188  0.1900
 1138SOL    HW2 3565   0.499   1.898   4.597  1.0526 -0.0166  0.2608
 1139SOL     OW 3566   1.630   4.774   1.672 -0.1506  0.2016 -0.5859
 1139SOL    HW1 3567   1.678   4.747   1.588 -0.5277 -0.3100 -0.6432
 1139SOL    HW2 3568   1.672   4.856   1.710  0.6748 -0.1622 -0.7081
 1140SOL     OW 3569   2.625   3.293   1.005  0.6102 -0.4293  0.0112
 1140SOL    HW1 3570   2.714   3.296   1.050  0.2669  0.6956  0.6462
 1140SOL    HW2 3571   2.585   3.384   1.002 -0.7156 -0.9776  0.1363
 1141SOL     OW 3572   3.785   1.805   0.187  0.0269 -0.2366 -0.5920
 1141SOL    HW1 3573   3.862   1.850   0.233 -0.8458 -0.8563  1.6551
 1141SOL    HW2 3574   3.802   1.706   0.185  0.9707 -0.1079 -3.5845
 1142SOL     OW 3575   2.409   0.042   2.360 -0.0521  0.2025 -0.4497
 1142SOL    HW1 3576   2.397  -0.030   2.428  1.5346 -0.6357 -1.0028
 1142SOL    HW2 3577   2.503   0.042   2.327 -0.2459  1.9514 -1.1490
 1143SOL     OW 3578   4.011   4.931   4.698  0.5800  0.1848 -0.4112
 1143SOL    HW1 3579   3.929   4.900   4.650 -0.7887  0.9248  1.3357
 1143SOL    HW2 3580   4.042   4.861   4.761  1.4504 -0.1736 -1.2117
 1144SOL     OW 3581   3.871   2.432   4.067  0.2433 -0.2563  0.0813
 1144SOL    HW1 3582   3.951   2.386   4.106  2.2535  0.1451 -3.2130
 1144SOL    HW2 3583   3.877   2.530   4.083  2.7256  0.3421 -3.5029
 1145SOL     OW 3584   2.329   3.431   0.413 -0.2916  0.3624 -0.5632
 1145SOL    HW1 3585   2.230   3.449   0.414 -0.6567 -1.2858  1.2997
 1145SOL    HW2 3586   2.345   3.336   0.390  0.7399  0.2300  0.5823
 1146SOL     OW 3587   4.077   2.036   3.283  0.4280 -0.5016  0.2802
 1146SOL    HW1 3588   4.000   2.058   3.223  1.6355  0.3622 -1.0366
 1146SOL    HW2 3589   4.162   2.040   3.230  1.3261 -2.1916  1.5007
 1147SOL     OW 3590   0.453   3.858   0.168  0.7500 -0.0074 -0.2716
 1147SOL    HW1 3591   0.435   3.800   0.089 -1.3402 -1.0713  0.8807
 1147SOL    HW2 3592   0.448   3.954   0.140 -0.9316 -0.3414 -1.3096
 1148SOL     OW 3593   1.868   4.483   4.344  0.0510  0.4811  0.0643
 1148SOL    HW1 3594   1.935   4.410   4.355 -0.4963  0.0024  0.2457
 1148SOL    HW2 3595   1.788   4.449   4.294  0.2533  1.2485 -0.8332
 1149SOL     OW 3596   1.384   0.413   1.683 -0.0582 -0.0755 -0.6712
 1149SOL    HW1 3597   1.362   0.319   1.708  1.3914 -0.0820  0.8090
 1149SOL    HW2 3598   1.464   0.443   1.735 -0.4743  1.9820 -1.1219
 1150SOL     OW 3599   1.307   1.970   0.819 -0.1498 -0.3553 -0.6270
 1150SOL    HW1 3600   1.245   1.945   0.745 -1.5457 -1.9326  0.9639
 1150SOL    HW2 3601   1.331   1.888   0.871 -0.0194  0.8175  1.2635
 1151SOL     OW 3602   2.432   3.715   3.052 -0.0300  0.0177  0.0210
 1151SOL    HW1 3603   2.457   3.618   3.041 -0.4987 -0.3491  1.7600
 1151SOL    HW2 3604   2.488   3.755   3.125  0.6213  1.2699 -1.1317
 1152SOL     OW 3605   4.323   3.925   3.696  0.1746 -0.0505 -0.4961
 1152SOL    HW1 3606   4.235   3.878   3.695  0.2425 -0.1788 -0.5627
 1152SOL    HW2 3607   4.347   3.949   3.790  0.1669 -0.2057 -0.4537
 1153SOL     OW 3608   3.936   0.436   3.221 -0.3849  0.3690 -0.5940
 1153SOL    HW1 3609   3.862   0.498   3.191 -1.5550  0.1608  1.6456
 1153SOL    HW2 3610   3.993   0.483   3.288 -0.2896 -0.4398 -0.0997
 1154SOL     OW 3611   3.943   1.576   3.803 -0.6386 -0.0567  0.2478
 1154SOL    HW1 3612   3.893   1.491   3.819  1.3220 -0.9866  1.9371
 1154SOL    HW2 3613   3.883   1.654   3.819 -2.7194 -1.0599 -2.1917
 1155SOL     OW 3614   0.234   0.830   2.105 -0.3243  0.3305 -0.6151
 1155SOL    HW1 3615   0.326   0.792   2.097  0.5715  1.8259  1.5851
 1155SOL    HW2 3616   0.168   0.767   2.063  1.6918 -0.5405 -2.7376
 1156SOL     OW 3617   1.922   3.263   0.515 -0.6030 -0.1902 -0.2253
 1156SOL    HW1 3618   1.975   3.347   0.514 -0.6966 -0.1067 -2.3598
 1156SOL    HW2 3619   1.971   3.193   0.568  0.1611  0.7637  0.3582
 1157SOL     OW 3620   0.706   0.534   1.348  0.1064  0.2323 -0.2926
 1157SOL    HW1 3621   0.770   0.498   1.280  0.7149  1.2878 -0.2993
 1157SOL    HW2 3622   0.745   0.616   1.391 -0.3885 -0.2454  1.1333
 1158SOL     OW 3623   5.107   5.029   4.150 -0.2336  0.4545  0.5942
 1158SOL    HW1 3624   5.052   4.968   4.094  0.7940  1.5819 -1.7918
 1158SOL    HW2 3625   5.147   5.100   4.092  1.0378  1.6176  2.7713
 1159SOL     OW 3626   0.286   2.254   1.757  0.3562  0.3244 -0.0899
 1159SOL    HW1 3627   0.326   2.234   1.667  2.6346 -0.0953  0.9453
 1159SOL    HW2 3628   0.273   2.169   1.808 -0.0227  0.6303  0.3344
 1160SOL     OW 3629   4.278   2.345   3.250  0.2468 -0.3396  0.0716
 1160SOL    HW1 3630   4.362   2.361   3.198  0.4465 -2.3522 -0.2842
 1160SOL    HW2 3631   4.227   2.431   3.258  1.9131  0.7324 -0.4300
 1161SOL     OW 3632   2.698   3.250   0.489  0.6033  0.3455 -0.0976
 1161SOL    HW1 3633   2.620   3.194   0.515  1.4992 -1.5449 -1.3091
 1161SOL    HW2 3634   2.666   3.343   0.469 -1.0049  0.1599  1.3401
 1162SOL     OW 3635   1.528   0.070   2.679 -0.0941  0.0358 -0.5796
 1162SOL    HW1 3636   1.436   0.054   2.715  0.0326  0.6575  0.0274
 1162SOL    HW2 3637   1.586   0.105   2.752  0.3083  0.7922 -1.2595
 1163SOL     OW 3638   1.950   1.754   0.546  0.1777  0.1248 -0.6127
 1163SOL    HW1 3639   1.908   1.668   0.573  1.2849 -0.3810 -0.4947
 1163SOL    HW2 3640   2.031   1.737   0.491  0.3776  1.0935 -0.6426
 1164SOL     OW 3641   0.443   5.136   1.300  0.6490  0.4348  0.3995
 1164SOL    HW1 3642   0.520   5.150   1.237 -0.5988 -0.4673 -1.4464
 1164SOL    HW2 3643   0.461   5.056   1.357  1.1604  0.3137  0.0814
 1165SOL     OW 3644   1.626   3.939   3.544  0.2688  0.1045  0.3368
 1165SOL    HW1 3645   1.558   3.869   3.521  0.4560 -1.3178  3.5851
 1165SOL    HW2 3646   1.697   3.899   3.602  1.1347  2.6881  1.1943
 1166SOL     OW 3647   4.521   3.585   3.019  0.5866  0.4157 -0.1552
 1166SOL    HW1 3648   4.529   3.597   2.920 -0.0522 -0.6980 -0.3496
 1166SOL    HW2 3649   4.471   3.663   3.058 -1.1216 -0.2034 -1.0264
 1167SOL     OW 3650   0.809   0.136   4.814  0.6593 -0.0387 -0.1264
 1167SOL    HW1 3651   0.866   0.154   4.894  0.5744 -0.9073  0.1350
 1167SOL    HW2 3652   0.829   0.204   4.744 -2.2595  3.4984  2.0979
 1168SOL     OW 3653   3.946   4.081   3.582 -0.0073 -0.5357 -0.7005
 1168SOL    HW1 3654   3.868   4.021   3.569  0.2354 -1.2068  0.7161
 1168SOL    HW2 3655   4.013   4.065   3.509 -1.3475  0.3667 -2.1780
 1169SOL     OW 3656   2.212   1.299   4.284  0.0808 -0.0388 -0.3106
 1169SOL    HW1 3657   2.229   1.289   4.382 -2.7437 -0.3195  0.2290
 1169SOL    HW2 3658   2.209   1.209   4.241  0.5834  0.0438 -0.5245
 1170SOL     OW 3659   4.821   4.875   3.557  0.1799  0.1014 -0.5736
 1170SOL    HW1 3660   4.861   4.960   3.592  1.7418 -0.8121 -0.0613
 1170SOL    HW2 3661   4.743   4.849   3.613 -0.2296  1.1046 -0.6519
 1171SOL     OW 3662   0.011   2.801   2.130 -0.1356 -0.1448 -0.3581
 1171SOL    HW1 3663   0.026   2.879   2.191  1.1541 -2.2441  2.2542
 1171SOL    HW2 3664  -0.036   2.831   2.047  2.4560  3.8050 -0.6539
 1172SOL     OW 3665   0.532   1.030   0.704  0.3736  0.0468 -0.8651
 1172SOL    HW1 3666   0.601   0.960   0.719 -0.1954 -0.1983  0.9432
 1172SOL    HW2 3667   0.571   1.120   0.724  0.5047  0.0276 -1.0360
 1173SOL     OW 3668   4.108   0.560   2.240  0.3044  0.2384  0.0106
 1173SOL    HW1 3669   4.194   0.520   2.274  0.2091  0.9470  1.1253
 1173SOL    HW2 3670   4.074   0.627   2.306 -0.6308  0.6416 -0.8603
 1174SOL     OW 3671   0.003   1.952   4.294 -0.0860 -0.2142 -0.3957
 1174SOL    HW1 3672   0.095   1.933   4.326 -0.1393 -0.3355 -0.3124
 1174SOL    HW2 3673  -0.051   1.993   4.367 -0.3000 -0.7845 -0.2290
 1175SOL     OW 3674   1.199   2.712   2.260  0.1270  0.2761  0.0915
 1175SOL    HW1 3675   1.153   2.645   2.317  1.5299 -2.2174 -1.4845
 1175SOL    HW2 3676   1.179   2.693   2.164  0.4024  2.3061 -0.4066
 1176SOL     OW 3677   3.839   1.524   2.900 -0.0452  0.0194  0.1448
 1176SOL    HW1 3678   3.866   1.577   2.980  2.1426 -0.3614 -0.2878
 1176SOL    HW2 3679   3.868   1.573   2.817  2.3637 -1.9332 -0.2605
 1177SOL     OW 3680   3.951   0.038   0.477 -0.1997  0.1635 -0.1170
 1177SOL    HW1 3681   3.910   0.123   0.510 -0.6901 -0.5040  1.0505
 1177SOL    HW2 3682   3.879  -0.028   0.454  0.1763  0.0238 -0.9440
 1178SOL     OW 3683   5.073   4.641   1.931 -0.2530 -0.4131  0.5042
 1178SOL    HW1 3684   5.030   4.560   1.971 -0.4540 -1.9780 -2.6165
 1178SOL    HW2 3685   5.004   4.699   1.889  0.2019 -0.3548 -0.1777
 1179SOL     OW 3686   2.100   3.579   4.239 -0.0766 -0.5813  0.2497
 1179SOL    HW1 3687   2.054   3.667   4.226 -0.5457 -0.9878 -1.0019
 1179SOL    HW2 3688   2.161   3.561   4.162  0.1365 -1.2738  0.5682
 1180SOL     OW 3689   4.287   0.106   0.957 -0.3506  0.3429 -0.0641
 1180SOL    HW1 3690   4.335   0.165   0.893 -1.4228  0.2079 -1.0351
 1180SOL    HW2 3691   4.281   0.013   0.918  1.9762 -0.6659  1.7564
 1181SOL     OW 3692   2.678   4.558   2.064  0.2467  0.0798  0.3198
 1181SOL    HW1 3693   2.762   4.527   2.018  2.1575  2.4424  1.9667
 1181SOL    HW2 3694   2.646   4.643   2.023 -0.2891  0.1345  0.8330
 1182SOL     OW 3695   2.601   4.401   3.985  0.3319  0.3175 -0.7962
 1182SOL    HW1 3696   2.661   4.355   4.050 -0.6323 -1.1465 -0.8836
 1182SOL    HW2 3697   2.648   4.480   3.947  1.0845  0.9807  1.3391
 1183SOL     OW 3698   5.033   2.094   3.061 -0.2386 -0.4494 -0.3344
 1183SOL    HW1 3699   4.974   2.032   3.009  0.3806 -0.3519 -1.1698
 1183SOL    HW2 3700   5.129   2.073   3.041 -0.0126  0.4995 -0.3007
 1184SOL     OW 3701   3.259   4.618   4.158 -0.3887  0.1534 -0.4732
 1184SOL    HW1 3702   3.209   4.573   4.084 -0.0100 -1.7364  0.3678
 1184SOL    HW2 3703   3.210   4.604   4.245  0.6981 -0.2421  0.0903
 1185SOL     OW 3704   1.232   4.981   2.998  0.3441 -0.0984 -0.2470
 1185SOL    HW1 3705   1.137   4.953   2.987  0.2981 -0.5817  1.1722
 1185SOL    HW2 3706   1.288   4.900   3.017  0.7880  0.3406  0.3614
 1186SOL     OW 3707   0.297   5.106   3.097  0.6050  0.5314  0.2792
 1186SOL    HW1 3708   0.201   5.079   3.081  0.4407  1.3456 -0.1853
 1186SOL    HW2 3709   0.354   5.070   3.023  0.8788 -0.9749  1.1731
 1187SOL     OW 3710   4.102   4.072   0.296 -0.4690 -0.0443 -0.2970
 1187SOL    HW1 3711   4.126   4.144   0.361  0.8159 -0.4998 -0.2274
 1187SOL    HW2 3712   4.123   4.102   0.203  0.2708 -0.3931 -0.2493
 1188SOL     OW 3713   4.980   2.070   3.374  0.2336  0.6329  0.3691
 1188SOL    HW1 3714   5.043   2.069   3.296 -0.9364 -0.0697 -0.5987
 1188SOL    HW2 3715   5.000   1.993   3.435 -0.6464 -0.5440 -0.7638
 1189SOL     OW 3716   4.704   4.616   0.848 -0.0327  0.0404 -0.8137
 1189SOL    HW1 3717   4.639   4.542   0.867 -0.0404  0.3929  0.6577
 1189SOL    HW2 3718   4.697   4.686   0.919  1.1993  0.6204 -1.2296
 1190SOL     OW 3719   3.737   2.793   0.534  0.2542  0.4499  0.3127
 1190SOL    HW1 3720   3.716   2.891   0.538 -0.0048  0.4227 -0.2127
 1190SOL    HW2 3721   3.654   2.740   0.548 -0.1098  0.3413 -1.8170
 1191SOL     OW 3722   2.770   2.573   3.473 -0.2012  0.6621  0.1310
 1191SOL    HW1 3723   2.867   2.593   3.466 -0.2084  0.2188 -1.5320
 1191SOL    HW2 3724   2.736   2.605   3.561  0.9995  2.6956 -0.0933
 1192SOL     OW 3725   3.017   1.259   3.854 -0.2499 -0.2684 -0.1594
 1192SOL    HW1 3726   3.085   1.263   3.927  0.0360 -0.2496 -0.4247
 1192SOL    HW2 3727   2.976   1.167   3.853  1.7104 -1.2082 -1.7154
 1193SOL     OW 3728   4.944   3.568   3.118 -0.0521 -0.0732  0.3535
 1193SOL    HW1 3729   4.886   3.625   3.061 -2.2978 -1.4631  1.1211
 1193SOL    HW2 3730   5.024   3.620   3.148 -0.8539  1.9029 -0.7781
 1194SOL     OW 3731   4.225   3.685   1.172 -0.4966 -0.2431  0.0172
 1194SOL    HW1 3732   4.232   3.691   1.072 -1.1127 -0.0149 -0.0199
 1194SOL    HW2 3733   4.220   3.590   1.200 -0.1227 -0.3139 -0.1547
 1195SOL     OW 3734   4.430   0.507   2.771  0.4344 -0.0653 -0.5710
 1195SOL    HW1 3735   4.457   0.498   2.867  0.0206  2.1686 -0.1980
 1195SOL    HW2 3736   4.511   0.509   2.714  0.8018  0.8360 -0.0345
 1196SOL     OW 3737   3.873   4.666   3.537  0.1622  0.4733 -0.5555
 1196SOL    HW1 3738   3.847   4.608   3.459 -1.1637  1.9336 -1.2489
 1196SOL    HW2 3739   3.928   4.743   3.504 -0.2940  1.0279 -0.0426
 1197SOL     OW 3740   0.554   4.559   1.410  0.0120 -0.0700 -0.4491
 1197SOL    HW1 3741   0.549   4.465   1.377 -1.2612  0.3925 -1.7472
 1197SOL    HW2 3742   0.555   4.560   1.510  1.3376 -1.4779 -0.4170
 1198SOL     OW 3743   0.809   2.423   4.344 -0.4592 -0.0429  0.0026
 1198SOL    HW1 3744   0.824   2.442   4.441 -2.1129  1.2578  0.0494
 1198SOL    HW2 3745   0.777   2.329   4.333 -1.2167  0.1002  0.8372
 1199SOL     OW 3746   3.757   3.684   1.764  0.2963 -0.3941  0.1728
 1199SOL    HW1 3747   3.750   3.595   1.809  0.2894  1.1360  3.4684
 1199SOL    HW2 3748   3.816   3.745   1.818  0.3983  1.6007 -2.0196
 1200SOL     OW 3749   2.829   3.604   4.846 -0.0228  0.7849 -0.1575
 1200SOL    HW1 3750   2.891   3.613   4.924  1.1729 -0.6277 -0.8837
 1200SOL    HW2 3751   2.848   3.677   4.780 -0.0092  1.1028  0.1959
 1201SOL     OW 3752   3.180   0.750   2.072  0.1164  0.3021 -0.3639
 1201SOL    HW1 3753   3.184   0.751   1.972  0.4836 -0.4385 -0.3606
 1201SOL    HW2 3754   3.217   0.664   2.106 -0.4208  0.3624  0.3948
 1202SOL     OW 3755   3.147   0.591   2.484 -0.0558  0.1721 -0.1268
 1202SOL    HW1 3756   3.089   0.663   2.445  0.0733  0.2895 -0.1070
 1202SOL    HW2 3757   3.129   0.504   2.438 -1.5687 -0.2091  1.1068
 1203SOL     OW 3758   5.035   5.080   1.205 -0.4283 -0.4500  0.6652
 1203SOL    HW1 3759   5.050   5.164   1.257 -0.7817 -0.0381  0.1093
 1203SOL    HW2 3760   5.123   5.037   1.184 -0.1885  0.3136  0.0903
 1204SOL     OW 3761   4.506   4.002   0.156  0.0609  0.2443  0.4349
 1204SOL    HW1 3762   4.491   4.047   0.068  0.8404 -0.6437 -0.1767
 1204SOL    HW2 3763   4.459   3.914   0.157 -1.6938  1.1390  1.7301
 1205SOL     OW 3764   3.754   4.960   1.173 -0.1595 -0.3056 -0.3577
 1205SOL    HW1 3765   3.805   4.923   1.251 -0.9127 -0.2915  0.1490
 1205SOL    HW2 3766   3.775   5.057   1.163 -1.8332  0.3011  1.3277
 1206SOL     OW 3767   1.739   4.184   3.593 -0.3828  0.1387  0.0552
 1206SOL    HW1 3768   1.673   4.220   3.659 -0.3773 -1.0581  0.7359
 1206SOL    HW2 3769   1.722   4.087   3.578  1.1861 -0.1936  0.2181
 1207SOL     OW 3770   3.880   0.700   0.112 -0.0496  0.3251 -0.6317
 1207SOL    HW1 3771   3.884   0.799   0.098 -0.2594  0.7403  1.8329
 1207SOL    HW2 3772   3.799   0.677   0.166  0.5869 -1.0436 -0.2223
 1208SOL     OW 3773   3.855   0.065   5.010 -0.3531  0.2459 -0.1297
 1208SOL    HW1 3774   3.880   0.161   5.022  0.2010  0.0328  0.4805
 1208SOL    HW2 3775   3.850   0.021   5.099 -1.4868 -0.0868 -0.3409
 1209SOL     OW 3776   1.001   4.293   1.231 -0.1287  0.5059 -0.2979
 1209SOL    HW1 3777   1.037   4.382   1.260  1.4190 -0.6227  1.4515
 1209SOL    HW2 3778   0.901   4.299   1.222 -0.1352  2.2312  0.4802
 1210SOL     OW 3779   1.364   2.103   3.438  0.2206  0.1867 -0.5105
 1210SOL    HW1 3780   1.424   2.029   3.469  1.4778  1.0119 -0.9088
 1210SOL    HW2 3781   1.272   2.089   3.475  1.6354  1.2754  3.9476
 1211SOL     OW 3782   2.308   4.011   0.222  0.5787 -0.1682  0.2389
 1211SOL    HW1 3783   2.249   4.025   0.142 -0.5344  1.6132  1.3113
 1211SOL    HW2 3784   2.288   3.922   0.263 -0.1620 -0.3086 -0.4048
 1212SOL     OW 3785   0.209   2.410   4.777 -0.4663 -0.0786 -0.7127
 1212SOL    HW1 3786   0.247   2.350   4.848  2.0183  0.1917 -1.7224
 1212SOL    HW2 3787   0.156   2.482   4.821  1.3174  0.3208  0.9711
 1213SOL     OW 3788   2.166   4.616   1.441 -0.0533 -0.0573  0.1052
 1213SOL    HW1 3789   2.129   4.523   1.442  1.6780 -0.7879 -0.0035
 1213SOL    HW2 3790   2.251   4.619   1.493  0.5117  1.2073 -0.8375
 1214SOL     OW 3791   4.507   4.896   4.055  0.6147 -0.4517 -0.2003
 1214SOL    HW1 3792   4.545   4.804   4.051  1.4704 -0.1778  1.0512
 1214SOL    HW2 3793   4.452   4.906   4.138  1.7564  0.6041  0.4575
 1215SOL     OW 3794   3.672   0.162   4.826  0.1567  0.3657  0.7866
 1215SOL    HW1 3795   3.612   0.226   4.876 -0.6412 -0.3284  0.7379
 1215SOL    HW2 3796   3.733   0.117   4.891 -1.0479 -0.7178  1.2001
 1216SOL     OW 3797   1.041   2.733   0.933  0.8974  0.4036  0.4051
 1216SOL    HW1 3798   0.978   2.810   0.919  0.5012 -0.2727 -1.9102
 1216SOL    HW2 3799   1.134   2.762   0.913  1.2326  1.0859  2.6843
 1217SOL     OW 3800   0.816   2.982   2.666  0.1627  0.1677 -0.0882
 1217SOL    HW1 3801   0.870   3.004   2.747 -1.0940 -0.1277  0.8658
 1217SOL    HW2 3802   0.870   2.924   2.605  1.2536  0.6887  0.3530
 1218SOL     OW 3803   4.212   3.646   3.930  0.5364  0.1207 -0.7096
 1218SOL    HW1 3804   4.259   3.634   4.018  0.4138 -0.2202 -0.6886
 1218SOL    HW2 3805   4.238   3.572   3.868  0.1681  0.0320 -0.7602
 1219SOL     OW 3806   0.637   1.929   0.161 -0.0963  0.2933  0.1762
 1219SOL    HW1 3807   0.556   1.899   0.210 -0.8789  3.5875  1.1428
 1219SOL    HW2 3808   0.710   1.950   0.227  1.1521 -1.4046 -0.5985
 1220SOL     OW 3809   3.767   0.982   0.515  0.1588 -0.1557 -0.6751
 1220SOL    HW1 3810   3.728   0.935   0.436  0.8047 -1.1378 -0.4263
 1220SOL    HW2 3811   3.860   0.949   0.531  0.6921  1.3143 -0.5622
 1221SOL     OW 3812   0.619   1.437   1.593  0.2031 -0.6719  0.1386
 1221SOL    HW1 3813   0.612   1.527   1.636 -1.2356 -0.3494 -0.7114
 1221SOL    HW2 3814   0.713   1.421   1.564  0.2513  1.0978 -0.8073
 1222SOL     OW 3815   2.181   3.648   3.202 -0.1469 -0.3902 -0.3165
 1222SOL    HW1 3816   2.250   3.586   3.164 -0.4216 -1.5198  0.9246
 1222SOL    HW2 3817   2.142   3.607   3.285 -0.4411  1.4125  0.4829
 1223SOL     OW 3818   2.599   1.682   2.836 -0.5517 -0.1278 -0.0883
 1223SOL    HW1 3819   2.601   1.782   2.838 -1.0422 -0.1177 -0.0893
 1223SOL    HW2 3820   2.514   1.649   2.877 -0.0094 -0.5763  0.7127
 1224SOL     OW 3821   1.158   2.620   3.493  0.0417 -0.0544  0.4315
 1224SOL    HW1 3822   1.213   2.618   3.409 -0.7049 -1.8992 -0.0585
 1224SOL    HW2 3823   1.107   2.707   3.497 -0.1860 -0.0763 -1.2357
 1225SOL     OW 3824   4.326   2.555   0.257 -0.5591 -0.0807  0.1731
 1225SOL    HW1 3825   4.263   2.609   0.202  0.8217  1.4553  0.0348
 1225SOL    HW2 3826   4.382   2.616   0.313  2.6008 -1.1112 -1.6139
 1226SOL     OW 3827   3.491   0.896   3.250  0.2278 -0.0289  0.3305
 1226SOL    HW1 3828   3.438   0.865   3.171  0.5128 -1.7364  0.7586
 1226SOL    HW2 3829   3.547   0.974   3.224 -1.7431  1.2303 -0.3895
 1227SOL     OW 3830   2.509   0.752   0.999 -0.0261 -0.0632  0.3008
 1227SOL    HW1 3831   2.476   0.790   1.085 -0.1886  0.6890 -0.0922
 1227SOL    HW2 3832   2.496   0.818   0.926  2.1999  0.2206  0.0913
 1228SOL     OW 3833   2.082   2.206   4.400 -0.4219  0.5328 -0.7674
 1228SOL    HW1 3834   2.046   2.247   4.483 -0.6954  0.5476 -0.8920
 1228SOL    HW2 3835   2.010   2.203   4.330 -0.2859  0.2292 -0.8967
 1229SOL     OW 3836   2.074   4.827   3.103 -0.5442 -0.5912 -0.1604
 1229SOL    HW1 3837   2.127   4.814   3.186  1.1856  1.2783 -0.8934
 1229SOL    HW2 3838   1.981   4.855   3.126 -0.0142  0.1587  1.1281
 1230SOL     OW 3839   2.927   4.572   1.947  0.0153  0.3816 -0.2203
 1230SOL    HW1 3840   2.981   4.655   1.959  2.2223 -0.6995 -2.0863
 1230SOL    HW2 3841   2.912   4.555   1.850 -0.7948 -1.1837  0.1400
 1231SOL     OW 3842   0.324   1.297   3.665  0.3016 -0.1201  0.0547
 1231SOL    HW1 3843   0.257   1.324   3.734  0.1943 -0.0550 -0.0746
 1231SOL    HW2 3844   0.278   1.249   3.591  0.3062  0.4851 -0.3434
 1232SOL     OW 3845   1.052   0.473   3.278 -0.9599 -0.0269  0.2464
 1232SOL    HW1 3846   1.093   0.390   3.240  0.8503  0.5146  0.9065
 1232SOL    HW2 3847   1.047   0.464   3.378  0.9191  1.2833  0.5233
 1233SOL     OW 3848   3.918   3.424   1.504  0.9448  0.0007 -0.0824
 1233SOL    HW1 3849   3.867   3.493   1.554  1.3414  0.5608 -0.4334
 1233SOL    HW2 3850   3.879   3.415   1.412  1.1066  0.0060 -0.1514
 1234SOL     OW 3851   3.822   4.976   2.596 -0.0648 -0.1598  0.4840
 1234SOL    HW1 3852   3.856   5.026   2.675  0.6888  0.3221 -0.1327
 1234SOL    HW2 3853   3.898   4.934   2.547 -0.3413  0.7155 -0.7707
 1235SOL     OW 3854   1.754   0.668   5.115  0.0784 -0.6000  0.1517
 1235SOL    HW1 3855   1.726   0.631   5.026  1.0217  1.0031 -0.8671
 1235SOL    HW2 3856   1.736   0.766   5.118 -1.6391 -0.8979  2.4753
 1236SOL     OW 3857   1.026   3.860   0.407  0.0737  0.1427  0.4469
 1236SOL    HW1 3858   1.098   3.853   0.338 -0.6107 -0.4377 -0.2267
 1236SOL    HW2 3859   1.015   3.772   0.453 -3.2269 -1.3215 -2.6103
 1237SOL     OW 3860   0.562   2.885   3.071 -0.5713  0.1997  0.1166
 1237SOL    HW1 3861   0.643   2.927   3.112 -0.8168  0.4907  0.3068
 1237SOL    HW2 3862   0.564   2.897   2.972 -0.4943  0.3994  0.1427
 1238SOL     OW 3863   1.225   0.882   4.662  0.1640  0.3955 -0.1729
 1238SOL    HW1 3864   1.174   0.944   4.602  0.5872  2.1197  1.1525
 1238SOL    HW2 3865   1.195   0.788   4.646 -0.2089  0.8512 -2.5694
 1239SOL     OW 3866   0.854   2.758   2.434  0.1785 -0.0350  0.1145
 1239SOL    HW1 3867   0.790   2.722   2.501  0.4128 -0.1626  0.2698
 1239SOL    HW2 3868   0.895   2.683   2.383  0.5021  0.0228  0.2872
 1240SOL     OW 3869   0.989   0.240   0.518  0.0789 -0.3832 -0.0978
 1240SOL    HW1 3870   0.946   0.305   0.455 -0.9460 -1.6672 -0.7561
 1240SOL    HW2 3871   1.087   0.233   0.496 -0.1298 -0.3054 -1.1160
 1241SOL     OW 3872   4.406   4.598   1.792 -0.2955  0.0221  0.3346
 1241SOL    HW1 3873   4.444   4.567   1.879  0.7445  0.0726 -0.0887
 1241SOL    HW2 3874   4.316   4.556   1.778  0.0381 -0.9054  0.8917
 1242SOL     OW 3875   1.224   4.406   0.344  0.3265  0.0069  0.3651
 1242SOL    HW1 3876   1.259   4.324   0.391  0.8385 -0.5622 -0.9336
 1242SOL    HW2 3877   1.168   4.460   0.406  0.1134 -1.2590  1.3018
 1243SOL     OW 3878   0.844   3.702   1.443  0.9000  0.9193 -0.8172
 1243SOL    HW1 3879   0.797   3.614   1.441 -2.3791  2.3573  1.8589
 1243SOL    HW2 3880   0.788   3.771   1.397  2.1799  2.1124 -0.6684
 1244SOL     OW 3881   2.876   0.889   2.938  0.1700 -0.1487 -0.0804
 1244SOL    HW1 3882   2.851   0.979   2.972 -1.1387 -0.7048  0.5070
 1244SOL    HW2 3883   2.917   0.898   2.847 -0.9323  0.9661 -0.5080
 1245SOL     OW 3884   0.137   2.760   0.200 -0.3763 -0.2944  0.5582
 1245SOL    HW1 3885   0.176   2.729   0.113 -0.3606  0.2490  0.3690
 1245SOL    HW2 3886   0.089   2.846   0.186 -0.3868 -0.2114  1.0881
 1246SOL     OW 3887   0.229   2.434   4.255  0.0531  0.0224  0.0202
 1246SOL    HW1 3888   0.304   2.402   4.312 -0.2649  1.0317  1.0486
 1246SOL    HW2 3889   0.143   2.395   4.286  0.0268 -0.3977 -0.5633
 1247SOL     OW 3890   3.760   3.577   2.766 -0.2001  0.0142 -0.1392
 1247SOL    HW1 3891   3.853   3.613   2.771  0.9092 -2.6226 -0.3280
 1247SOL    HW2 3892   3.722   3.594   2.675  1.6624 -2.3077 -1.4360
 1248SOL     OW 3893   0.809   1.780   0.385 -0.4396 -0.7660  0.8020
 1248SOL    HW1 3894   0.786   1.876   0.403  1.8635  0.2545 -0.9455
 1248SOL    HW2 3895   0.824   1.732   0.471  0.4122  1.0534  1.7379
 1249SOL     OW 3896   3.577   1.761   1.883 -0.0449  0.2565 -0.5239
 1249SOL    HW1 3897   3.601   1.664   1.882 -2.1585 -0.3099 -0.7034
 1249SOL    HW2 3898   3.642   1.812   1.826  1.5687 -0.8922  0.2034
 1250SOL     OW 3899   3.155   4.859   3.266  0.9600 -0.0487  0.1449
 1250SOL    HW1 3900   3.123   4.851   3.171  1.9043 -2.0288 -0.0620
 1250SOL    HW2 3901   3.225   4.930   3.272  1.6231 -0.5860 -0.8834
 1251SOL     OW 3902   4.203   4.894   0.310 -1.0301  0.2753  0.4859
 1251SOL    HW1 3903   4.132   4.838   0.354 -1.5614  0.9793  0.5531
 1251SOL    HW2 3904   4.283   4.838   0.291 -1.2661 -0.3349  1.2289
 1252SOL     OW 3905   0.574   1.110   1.938 -0.1364  0.2442 -0.0858
 1252SOL    HW1 3906   0.560   1.044   2.012 -0.3179  0.8846  0.4571
 1252SOL    HW2 3907   0.646   1.076   1.876  0.5114  0.0266  0.7687
 1253SOL     OW 3908   1.529   3.530   3.797  0.3515 -0.6533  0.0827
 1253SOL    HW1 3909   1.465   3.455   3.780  0.2149 -0.5989  0.3564
 1253SOL    HW2 3910   1.620   3.493   3.813 -0.0508 -0.9027  2.0699
 1254SOL     OW 3911   2.559   3.026   0.647 -0.6142 -0.4272 -0.1360
 1254SOL    HW1 3912   2.510   2.939   0.650 -0.2444 -0.6871 -1.1350
 1254SOL    HW2 3913   2.655   3.010   0.625 -0.4730  0.2112 -0.0265
 1255SOL     OW 3914   3.304   2.038   0.676  0.2702  0.1735 -0.1710
 1255SOL    HW1 3915   3.363   2.119   0.681 -0.7732  0.9739 -0.3803
 1255SOL    HW2 3916   3.290   2.013   0.580  0.9165 -0.5185 -0.0944
 1256SOL     OW 3917   1.116   2.546   3.174  0.2590 -0.4668  0.1763
 1256SOL    HW1 3918   1.198   2.596   3.203 -0.6943  0.4016  1.4856
 1256SOL    HW2 3919   1.113   2.457   3.220  0.4866 -0.5148  0.0989
 1257SOL     OW 3920   0.548   4.211   3.904  0.3080  0.2009 -0.2169
 1257SOL    HW1 3921   0.613   4.287   3.913  0.3403 -0.0759  3.3322
 1257SOL    HW2 3922   0.455   4.246   3.906  0.2654  0.2148  3.3244
 1258SOL     OW 3923   5.105   3.411   2.437  0.1677 -0.1651 -0.6565
 1258SOL    HW1 3924   5.182   3.388   2.496 -0.7833  0.6779  0.9968
 1258SOL    HW2 3925   5.117   3.504   2.401  0.6851 -0.6316 -1.7268
 1259SOL     OW 3926   2.569   2.879   1.170  0.1172  0.0598  0.1525
 1259SOL    HW1 3927   2.564   2.949   1.098 -0.6133  0.1153  0.2542
 1259SOL    HW2 3928   2.500   2.809   1.154 -0.2546  0.2244  0.9527
 1260SOL     OW 3929   2.727   1.651   1.671 -0.0968 -0.1069 -0.0672
 1260SOL    HW1 3930   2.802   1.696   1.720  0.0556 -0.0110 -0.3878
 1260SOL    HW2 3931   2.660   1.720   1.643 -0.4222 -0.2167  0.4111
 1261SOL     OW 3932   3.460   1.742   1.481  0.0547  0.6384 -0.1662
 1261SOL    HW1 3933   3.411   1.778   1.561 -0.9148 -1.0231  0.0321
 1261SOL    HW2 3934   3.558   1.761   1.491 -0.2484  1.9719  0.5653
 1262SOL     OW 3935   2.771   2.976   4.789 -0.3331  0.0886  0.0009
 1262SOL    HW1 3936   2.810   3.009   4.703  0.6690 -0.4878  0.2183
 1262SOL    HW2 3937   2.715   3.048   4.830 -1.3483  0.1591 -1.4340
 1263SOL     OW 3938   3.794   1.298   1.088  0.1522  0.3509 -0.0147
 1263SOL    HW1 3939   3.850   1.270   1.166  0.7753 -0.2261 -0.6539
 1263SOL    HW2 3940   3.734   1.374   1.115 -0.2785 -0.4173  1.2498
 1264SOL     OW 3941   3.426   4.757   0.082  0.0610 -0.1892  0.1185
 1264SOL    HW1 3942   3.347   4.731   0.138 -0.4663 -0.7184 -0.8497
 1264SOL    HW2 3943   3.509   4.719   0.123 -0.4650 -1.7016 -0.1308
 1265SOL     OW 3944   1.266   1.055   3.686  0.7086 -0.2489 -0.2006
 1265SOL    HW1 3945   1.285   1.136   3.742  0.2683  0.5474 -1.1714
 1265SOL    HW2 3946   1.335   0.985   3.703  1.7287  0.7454 -0.1406
 1266SOL     OW 3947   4.623   5.152   1.811  0.4359 -0.1138  0.5994
 1266SOL    HW1 3948   4.540   5.183   1.857 -0.6615 -1.9292 -0.0702
 1266SOL    HW2 3949   4.608   5.150   1.712  1.3323 -0.2858  0.4586
 1267SOL     OW 3950   0.080   4.759   2.127  0.4276  0.4613  0.5254
 1267SOL    HW1 3951   0.062   4.720   2.218  4.6878 -1.3661  0.8445
 1267SOL    HW2 3952   0.024   4.711   2.059 -0.8011 -0.0964  1.8670
 1268SOL     OW 3953   4.088   1.221   3.835 -0.1413 -0.0622  0.0253
 1268SOL    HW1 3954   3.992   1.246   3.818 -0.7599 -2.2382  0.0629
 1268SOL    HW2 3955   4.103   1.125   3.811  2.0667  0.2427 -0.0232
 1269SOL     OW 3956   3.076   0.053   2.022  0.0652 -0.3921  0.0793
 1269SOL    HW1 3957   3.018   0.022   1.947 -3.0771  2.5768  1.0767
 1269SOL    HW2 3958   3.056  -0.000   2.104 -1.2088  0.5072  0.3743
 1270SOL     OW 3959   1.956   3.561   0.024  0.1923 -0.3261 -0.2495
 1270SOL    HW1 3960   1.960   3.506   0.107  1.4084  2.9597  2.1019
 1270SOL    HW2 3961   1.872   3.615   0.023  0.4893  0.1421 -0.7812
 1271SOL     OW 3962   0.895   3.390   2.438  0.5044  0.2424 -0.9051
 1271SOL    HW1 3963   0.923   3.383   2.534  2.6430  1.0688 -1.4099
 1271SOL    HW2 3964   0.808   3.438   2.432  0.9931  1.3914  0.5715
 1272SOL     OW 3965   1.599   3.798   4.148  0.1358  0.0830  0.1012
 1272SOL    HW1 3966   1.686   3.839   4.122  0.3750 -0.0718  0.6588
 1272SOL    HW2 3967   1.551   3.768   4.065  0.4616  0.4607 -0.2296
 1273SOL     OW 3968   1.352   1.796   3.217 -0.0934 -0.4396  0.2399
 1273SOL    HW1 3969   1.375   1.719   3.278  1.0730 -0.6918 -0.4871
 1273SOL    HW2 3970   1.349   1.763   3.123 -0.9283  0.1487  0.0559
 1274SOL     OW 3971   4.607   0.924   2.377  0.0772 -0.2009 -0.1864
 1274SOL    HW1 3972   4.618   0.855   2.305  0.3151 -2.5061  1.9410
 1274SOL    HW2 3973   4.694   0.936   2.425 -0.4967 -0.0534  0.8490
 1275SOL     OW 3974   3.388   4.259   1.754  0.0394  0.5813 -0.0295
 1275SOL    HW1 3975   3.457   4.233   1.686  1.0085 -0.7913  1.4119
 1275SOL    HW2 3976   3.326   4.327   1.714  0.4330 -0.3099 -2.3543
 1276SOL     OW 3977   3.939   2.683   1.976  0.6559 -0.0950 -0.4320
 1276SOL    HW1 3978   3.884   2.711   1.897 -1.0576  0.2159  0.8106
 1276SOL    HW2 3979   3.899   2.720   2.060  2.8089  0.1569  0.5677
 1277SOL     OW 3980   1.031   4.873   0.002  0.0451  0.0522 -0.2477
 1277SOL    HW1 3981   0.933   4.859   0.009  0.0060 -0.0547 -0.9355
 1277SOL    HW2 3982   1.060   4.943   0.068 -0.4764  0.0382 -0.0013
 1278SOL     OW 3983   4.947   3.583   4.878  0.8013 -0.6978  0.7388
 1278SOL    HW1 3984   4.852   3.572   4.850  1.3993 -2.4232 -0.8774
 1278SOL    HW2 3985   4.971   3.512   4.945  0.7997  0.1197  1.6198
 1279SOL     OW 3986   4.571   2.868   1.153 -0.5586 -0.0218  0.1145
 1279SOL    HW1 3987   4.619   2.822   1.078 -2.1267 -0.5934 -0.5776
 1279SOL    HW2 3988   4.476   2.884   1.127 -0.2510  3.2001  0.5045
 1280SOL     OW 3989   1.707   5.083   1.051  0.1558 -0.0395 -0.6432
 1280SOL    HW1 3990   1.610   5.084   1.074  0.5059 -3.4250  1.6644
 1280SOL    HW2 3991   1.755   5.153   1.104 -0.6655 -0.1173  0.2264
 1281SOL     OW 3992   1.630   0.680   0.848  0.3262 -0.2381  0.4322
 1281SOL    HW1 3993   1.597   0.735   0.925  1.2717  0.8988  0.0590
 1281SOL    HW2 3994   1.559   0.674   0.779  1.2046  3.4002 -1.0130
 1282SOL     OW 3995   4.496   1.721   4.529  0.3681  0.1849  0.2871
 1282SOL    HW1 3996   4.440   1.769   4.461  1.5319 -0.0165 -0.8378
 1282SOL    HW2 3997   4.452   1.728   4.618 -2.5958 -1.7509 -0.8574
 1283SOL     OW 3998   1.478   4.448   0.781 -0.0909 -0.2597 -0.4816
 1283SOL    HW1 3999   1.567   4.488   0.804 -0.5031  0.8882 -0.8306
 1283SOL    HW2 4000   1.492   4.368   0.722  0.6795  0.3154 -1.1007
 1284SOL     OW 4001   2.387   4.171   3.046 -0.0545 -0.0270  0.3537
 1284SOL    HW1 4002   2.351   4.120   3.125  0.4534 -0.5485  0.2534
 1284SOL    HW2 4003   2.362   4.123   2.962  1.6304 -0.9199  0.3118
 1285SOL     OW 4004   1.325   1.720   3.893 -0.8637  0.1145  0.5768
 1285SOL    HW1 4005   1.348   1.754   3.802  1.9763  2.2108  1.9277
 1285SOL    HW2 4006   1.358   1.626   3.902  0.2398  0.4177 -0.0821
 1286SOL     OW 4007   5.012   0.950   3.329 -0.2502  0.2261  0.0657
 1286SOL    HW1 4008   5.082   0.965   3.399  1.1839 -0.7780 -1.1014
 1286SOL    HW2 4009   5.049   0.971   3.239 -2.0547  1.4520 -0.4497
 1287SOL     OW 4010   4.458   3.995   3.932 -0.6666  0.1246 -0.4141
 1287SOL    HW1 4011   4.538   4.020   3.879 -0.8656 -0.7058 -1.1172
 1287SOL    HW2 4012   4.482   3.926   4.000 -0.5288  0.7869  0.2221
 1288SOL     OW 4013   4.731   4.146   1.396  0.9461 -0.4752 -0.6541
 1288SOL    HW1 4014   4.665   4.104   1.334  0.5238 -0.8847  0.0659
 1288SOL    HW2 4015   4.744   4.088   1.477 -0.3032  1.1545  0.7851
 1289SOL     OW 4016   4.856   3.413   3.347 -0.4985 -0.2453 -0.5634
 1289SOL    HW1 4017   4.773   3.468   3.338  0.6038  1.4550 -0.7234
 1289SOL    HW2 4018   4.926   3.448   3.285  1.7414  1.0637  2.4804
 1290SOL     OW 4019   3.863   1.207   3.565  0.1308  0.6212 -0.0587
 1290SOL    HW1 4020   3.813   1.120   3.569  1.2087 -0.0264 -0.2138
 1290SOL    HW2 4021   3.925   1.205   3.486  1.1930  0.9656  0.7555
 1291SOL     OW 4022   2.758   2.360   3.094  0.1657 -0.1915  0.4694
 1291SOL    HW1 4023   2.759   2.308   3.008  0.8403 -0.5452  0.6857
 1291SOL    HW2 4024   2.675   2.338   3.144 -0.0733 -0.2374  0.0615
 1292SOL     OW 4025   4.453   0.115   1.399 -0.8465 -0.6440  0.3159
 1292SOL    HW1 4026   4.396   0.148   1.475  1.1622 -2.0816  2.6219
 1292SOL    HW2 4027   4.483   0.193   1.343 -2.3902  0.4772  0.9899
 1293SOL     OW 4028   5.065   1.545   2.479 -0.2536  0.3113  0.2438
 1293SOL    HW1 4029   5.096   1.478   2.546  1.8541  1.5966  0.6464
 1293SOL    HW2 4030   5.108   1.527   2.391  1.4293  1.8616  0.6941
 1294SOL     OW 4031   3.555   0.755   3.928  0.3683 -0.3835 -0.5084
 1294SOL    HW1 4032   3.521   0.768   3.835 -0.8629 -1.7480 -0.2877
 1294SOL    HW2 4033   3.613   0.673   3.931 -0.2516 -0.8161  0.0591
 1295SOL     OW 4034   1.374   2.397   3.415  0.2605 -0.0357  0.3736
 1295SOL    HW1 4035   1.380   2.461   3.491 -0.4468  1.0490 -0.4569
 1295SOL    HW2 4036   1.369   2.303   3.450 -2.5586  0.5516  1.7992
 1296SOL     OW 4037   4.358   2.011   1.111  0.7946  0.1491  0.0306
 1296SOL    HW1 4038   4.380   1.980   1.018  2.7654  0.0192  0.4927
 1296SOL    HW2 4039   4.277   1.963   1.144 -0.0274  0.3153 -1.6690
 1297SOL     OW 4040   4.446   1.765   2.067  0.3701 -0.1034 -0.6378
 1297SOL    HW1 4041   4.359   1.759   2.018 -0.4079  0.6755  0.6003
 1297SOL    HW2 4042   4.445   1.702   2.144  0.2662  1.0322  0.3079
 1298SOL     OW 4043   0.587   0.951   4.519  1.3186  0.4656  0.6048
 1298SOL    HW1 4044   0.685   0.970   4.520  1.6300 -0.9882  1.6649
 1298SOL    HW2 4045   0.538   1.023   4.568  1.9647  0.7194  0.8901
 1299SOL     OW 4046   4.823   2.734   2.932 -0.6709 -1.0031 -0.0142
 1299SOL    HW1 4047   4.852   2.654   2.985  1.2086 -0.8695 -0.7412
 1299SOL    HW2 4048   4.724   2.733   2.920 -0.6244 -3.6592 -0.7077
 1300SOL     OW 4049   4.572   5.117   0.136  0.0669  0.3513 -0.0168
 1300SOL    HW1 4050   4.609   5.062   0.210  0.9241  0.0660 -0.6336
 1300SOL    HW2 4051   4.472   5.119   0.141  0.0292 -1.1026  0.1354
 1301SOL     OW 4052   3.344   0.140   4.221 -0.4795 -0.5746  0.2580
 1301SOL    HW1 4053   3.354   0.141   4.321  2.3178 -0.8594  0.0691
 1301SOL    HW2 4054   3.343   0.046   4.189 -0.4596 -0.4753 -0.0302
 1302SOL     OW 4055   2.442   4.545   0.939  0.2357 -0.0182  1.5724
 1302SOL    HW1 4056   2.382   4.614   0.899  1.3799  0.1079 -0.0485
 1302SOL    HW2 4057   2.476   4.576   1.027  1.5319  2.0057  0.4420
 1303SOL     OW 4058   0.985   3.937   2.233  0.8207 -0.1857  0.4274
 1303SOL    HW1 4059   1.032   3.848   2.236  2.4397  0.5496 -1.3348
 1303SOL    HW2 4060   1.024   3.993   2.160 -1.4859  1.2780  0.2244
 1304SOL     OW 4061   2.605   2.844   3.893  0.5129  0.1052  0.1740
 1304SOL    HW1 4062   2.530   2.879   3.949  0.5651 -0.2527  0.4635
 1304SOL    HW2 4063   2.668   2.791   3.949  0.8453  0.1817 -0.1187
 1305SOL     OW 4064   4.683   0.116   3.537  0.4250  0.2381  0.2224
 1305SOL    HW1 4065   4.675   0.200   3.591  0.2111  0.6169 -0.3885
 1305SOL    HW2 4066   4.709   0.139   3.443  0.2279 -0.3742  0.0126
 1306SOL     OW 4067   4.699   2.479   1.846  0.0615 -0.3232 -0.2071
 1306SOL    HW1 4068   4.758   2.442   1.918  1.4243 -2.9240 -2.4674
 1306SOL    HW2 4069   4.747   2.476   1.758 -2.4177  0.2520 -1.6924
 1307SOL     OW 4070   4.826   0.561   0.069  0.3498  0.0958 -0.2246
 1307SOL    HW1 4071   4.783   0.481   0.111 -3.0159  1.0831 -1.4099
 1307SOL    HW2 4072   4.804   0.642   0.124 -0.1136  0.7666 -1.3658
 1308SOL     OW 4073   4.942   4.481   0.748  0.7644  0.2059 -0.7587
 1308SOL    HW1 4074   5.011   4.481   0.821  0.6503  1.7584 -0.6334
 1308SOL    HW2 4075   4.867   4.542   0.772 -0.0749 -0.5263 -1.4558
 1309SOL     OW 4076   2.316   4.978   2.490  0.0192 -0.0403  0.2801
 1309SOL    HW1 4077   2.290   4.968   2.586  1.5498  1.8375  0.9523
 1309SOL    HW2 4078   2.248   4.932   2.432 -1.2172 -0.7651  2.2120
 1310SOL     OW 4079   0.727   2.598   4.122  0.4628 -0.3149  0.2789
 1310SOL    HW1 4080   0.723   2.530   4.196  1.4195  1.3564  1.9560
 1310SOL    HW2 4081   0.819   2.597   4.083  0.3341 -0.3086 -0.0227
 1311SOL     OW 4082   4.336   4.585   0.902 -0.0229 -0.0289 -0.0026
 1311SOL    HW1 4083   4.347   4.616   0.808 -0.6969 -0.2105 -0.1400
 1311SOL    HW2 4084   4.272   4.644   0.950  0.4802  0.1937  0.4110
 1312SOL     OW 4085   4.186   1.707   1.609 -0.8503  0.0061  0.1582
 1312SOL    HW1 4086   4.251   1.674   1.677 -1.3451 -0.4157  0.4331
 1312SOL    HW2 4087   4.135   1.785   1.646 -1.1298 -0.2327  0.2719
 1313SOL     OW 4088   2.568   1.255   0.782 -0.5326 -0.2983 -0.8786
 1313SOL    HW1 4089   2.605   1.163   0.778  0.3703  0.0890 -2.2723
 1313SOL    HW2 4090   2.550   1.280   0.877 -1.7110 -2.2369 -0.5414
 1314SOL     OW 4091   1.322   5.000   0.334 -0.0685 -0.1662 -0.0458
 1314SOL    HW1 4092   1.294   5.017   0.428 -0.2552  0.6743 -0.2456
 1314SOL    HW2 4093   1.344   4.903   0.323 -0.4779 -0.3585  0.7444
 1315SOL     OW 4094   4.832   1.401   1.442 -0.5067  0.0916  0.1214
 1315SOL    HW1 4095   4.845   1.483   1.386  2.0750  1.1304  2.0174
 1315SOL    HW2 4096   4.880   1.324   1.399 -2.0505 -0.2310 -1.1229
 1316SOL     OW 4097   0.893   2.174   3.493  0.1401  0.0446 -0.4929
 1316SOL    HW1 4098   0.838   2.203   3.415  0.9933  0.1934 -1.0595
 1316SOL    HW2 4099   0.846   2.196   3.578 -1.2385 -0.9862 -0.9619
 1317SOL     OW 4100   1.570   0.202   0.959 -0.3320 -0.1088  0.1951
 1317SOL    HW1 4101   1.614   0.219   0.870 -0.8407  1.0568  0.1506
 1317SOL    HW2 4102   1.528   0.111   0.958 -0.3589 -0.1020 -0.7775
 1318SOL     OW 4103   4.396   4.342   3.374 -0.2148  0.5172  0.3219
 1318SOL    HW1 4104   4.400   4.296   3.463 -1.0336  0.4832  0.3518
 1318SOL    HW2 4105   4.301   4.367   3.355  0.2014  2.1271  0.2627
 1319SOL     OW 4106   5.091   2.917   4.777  0.3659 -0.2261  0.2061
 1319SOL    HW1 4107   5.024   2.883   4.711  0.5627 -1.5532  0.6543
 1319SOL    HW2 4108   5.183   2.890   4.749  0.7766  1.7249 -0.4888
 1320SOL     OW 4109   1.251   4.174   1.831 -0.5754  0.2523  0.2399
 1320SOL    HW1 4110   1.197   4.205   1.752  0.3447  0.5883 -0.2816
 1320SOL    HW2 4111   1.306   4.095   1.804  0.3407  0.8549  0.3006
 1321SOL     OW 4112   0.816   1.349   2.907  0.3422  0.7167 -1.1255
 1321SOL    HW1 4113   0.839   1.422   2.972  2.3883 -1.1179  0.3444
 1321SOL    HW2 4114   0.719   1.327   2.915  0.3614  1.1043  0.7760
 1322SOL     OW 4115   2.206   0.891   3.309  0.4058  0.7737 -0.3516
 1322SOL    HW1 4116   2.200   0.967   3.374  1.2950  1.2852 -0.8396
 1322SOL    HW2 4117   2.196   0.804   3.357  1.9455  1.1018  0.6225
 1323SOL     OW 4118   2.749   0.122   4.313  0.3275 -0.4738  0.2932
 1323SOL    HW1 4119   2.749   0.036   4.364  1.4206 -1.7421 -1.7462
 1323SOL    HW2 4120   2.756   0.103   4.215  0.4705  1.9464 -0.2174
 1324SOL     OW 4121   0.139   3.881   4.864 -0.1957  0.2830 -0.2013
 1324SOL    HW1 4122   0.065   3.877   4.798 -0.5371  0.3479  0.1769
 1324SOL    HW2 4123   0.212   3.941   4.829 -1.2748  2.0123  0.3835
 1325SOL     OW 4124   3.692   1.082   2.109  0.4751  0.2260  0.9063
 1325SOL    HW1 4125   3.608   1.111   2.155  1.3056  0.5751  2.2505
 1325SOL    HW2 4126   3.684   1.099   2.011 -1.1904 -0.1668  0.9448
 1326SOL     OW 4127   0.821   1.926   2.222 -0.7849 -0.4669  0.2143
 1326SOL    HW1 4128   0.763   1.846   2.206  0.1081 -1.1972  0.5648
 1326SOL    HW2 4129   0.861   1.921   2.313 -0.8438  0.4622  0.2955
 1327SOL     OW 4130   0.990   2.587   0.124 -0.6962 -0.0018  0.0827
 1327SOL    HW1 4131   1.081   2.546   0.128 -0.9174 -0.4591  0.6076
 1327SOL    HW2 4132   0.941   2.553   0.044  0.2376  1.6457 -1.2506
 1328SOL     OW 4133   0.247   1.261   2.636 -0.3819  0.5098 -0.4860
 1328SOL    HW1 4134   0.263   1.359   2.647  0.1120  0.6013 -1.8696
 1328SOL    HW2 4135   0.310   1.210   2.695 -1.1134  1.0053  0.7721
 1329SOL     OW 4136   3.479   0.630   4.838 -0.6484 -0.1493 -0.3697
 1329SOL    HW1 4137   3.415   0.609   4.765 -1.4588 -0.2596  0.3627
 1329SOL    HW2 4138   3.528   0.715   4.816 -1.1179 -0.0080 -0.8905
 1330SOL     OW 4139   3.649   3.591   2.520 -0.1284  0.4027 -0.2474
 1330SOL    HW1 4140   3.567   3.535   2.534 -0.5462  0.5026 -2.0650
 1330SOL    HW2 4141   3.721   3.535   2.480  0.0238  0.7736 -0.4977
 1331SOL     OW 4142   3.655   3.699   0.793 -0.0080 -0.6546 -0.2422
 1331SOL    HW1 4143   3.619   3.678   0.702  0.1450  0.2505 -0.5274
 1331SOL    HW2 4144   3.683   3.615   0.839 -3.6466 -1.6063  0.5201
 1332SOL     OW 4145   3.421   2.689   2.661 -0.0556  0.5429  0.2500
 1332SOL    HW1 4146   3.454   2.727   2.575 -1.7867 -1.9627 -1.6680
 1332SOL    HW2 4147   3.486   2.620   2.693 -1.1016 -1.1471 -1.1020
 1333SOL     OW 4148   5.062   2.365   2.999 -0.4593 -0.0929  0.3253
 1333SOL    HW1 4149   5.051   2.266   3.008  0.9936 -0.3442 -0.4189
 1333SOL    HW2 4150   4.989   2.411   3.050 -1.3238 -1.5340  0.4530
 1334SOL     OW 4151   0.457   4.538   3.157 -0.0631  0.4545  0.1147
 1334SOL    HW1 4152   0.379   4.496   3.202 -0.4033  1.0172  0.0572
 1334SOL    HW2 4153   0.478   4.488   3.073  0.6849 -0.7080  0.9652
 1335SOL     OW 4154   5.141   0.361   4.233 -0.3538  0.3616  0.0074
 1335SOL    HW1 4155   5.117   0.267   4.259 -1.0279  0.6590  0.4736
 1335SOL    HW2 4156   5.109   0.379   4.140 -0.5542  0.2452  0.0529
 1336SOL     OW 4157   2.704   4.251   1.274 -0.2277 -0.8664 -0.3178
 1336SOL    HW1 4158   2.613   4.276   1.308 -0.8547 -1.9959 -1.0707
 1336SOL    HW2 4159   2.764   4.231   1.351 -0.0322  1.6637  0.2670
 1337SOL     OW 4160   2.867   1.555   0.037  0.1450 -0.0833  0.1424
 1337SOL    HW1 4161   2.904   1.616  -0.034  2.0177 -0.6785  0.5455
 1337SOL    HW2 4162   2.927   1.475   0.046 -0.0250  0.0035  2.4424
 1338SOL     OW 4163   2.991   1.208   1.402 -0.3350  0.4953 -0.2971
 1338SOL    HW1 4164   3.030   1.158   1.325  0.8044 -0.3208  0.7839
 1338SOL    HW2 4165   3.018   1.164   1.487 -0.6368  2.0410  0.6206
 1339SOL     OW 4166   4.121   3.587   2.593 -0.0536 -0.3530 -0.0210
 1339SOL    HW1 4167   4.072   3.672   2.572  0.6857  0.0872 -0.0269
 1339SOL    HW2 4168   4.148   3.542   2.508  1.7214  0.7097 -0.0770
 1340SOL     OW 4169   1.848   3.754   1.720  0.0952  0.2292  0.1618
 1340SOL    HW1 4170   1.945   3.777   1.709 -0.3762  2.7595  0.6944
 1340SOL    HW2 4171   1.805   3.820   1.782 -2.3168  0.1091 -1.2823
 1341SOL     OW 4172   3.206   3.393   4.116 -0.5121  0.1557  0.1987
 1341SOL    HW1 4173   3.245   3.349   4.035  0.9152  2.1311 -0.2646
 1341SOL    HW2 4174   3.124   3.342   4.145  0.5067 -2.2121 -0.7808
 1342SOL     OW 4175   2.745   4.682   2.298 -0.2313  0.7469  0.1697
 1342SOL    HW1 4176   2.674   4.690   2.368 -0.6435 -0.2916 -0.1090
 1342SOL    HW2 4177   2.713   4.622   2.225  0.5075  1.1660 -0.5185
 1343SOL     OW 4178   4.861   4.279   3.355 -0.2031  0.2936 -0.3820
 1343SOL    HW1 4179   4.916   4.297   3.437 -1.2113 -1.2502  0.7089
 1343SOL    HW2 4180   4.818   4.189   3.364  0.0908 -0.1636 -2.8971
 1344SOL     OW 4181   0.247   0.383   3.848  0.1213  0.0392 -0.1041
 1344SOL    HW1 4182   0.185   0.456   3.876 -1.4587 -1.7529  1.3173
 1344SOL    HW2 4183   0.280   0.335   3.929  0.5749 -1.2609 -1.0302
 1345SOL     OW 4184   3.053   2.814   0.732 -0.2102 -0.4979  0.0607
 1345SOL    HW1 4185   2.959   2.779   0.740 -0.0258 -0.5954  2.6063
 1345SOL    HW2 4186   3.066   2.888   0.797  1.5652 -0.6397 -0.0867
 1346SOL     OW 4187   4.572   4.030   2.427 -0.3847  0.1143 -0.9174
 1346SOL    HW1 4188   4.539   4.099   2.492 -1.8924 -0.4923 -1.0020
 1346SOL    HW2 4189   4.663   4.000   2.454  0.3734  2.2236 -0.9578
 1347SOL     OW 4190   4.909   0.469   3.327 -0.3605  0.3287 -0.3404
 1347SOL    HW1 4191   4.923   0.560   3.365 -1.6969  0.6436 -0.5488
 1347SOL    HW2 4192   4.814   0.442   3.339  0.2105 -1.4362  0.5268
 1348SOL     OW 4193   3.682   0.847   2.925  0.2325 -0.3405  0.2055
 1348SOL    HW1 4194   3.695   0.921   2.859  0.4323 -1.6328 -1.2602
 1348SOL    HW2 4195   3.588   0.850   2.959 -0.7984 -1.3000 -2.3163
 1349SOL     OW 4196   4.591   2.432   0.784 -0.4422  0.0174 -0.0453
 1349SOL    HW1 4197   4.560   2.484   0.863 -1.4841  0.5537 -0.7901
 1349SOL    HW2 4198   4.687   2.453   0.765 -0.8138  1.6303 -0.2824
 1350SOL     OW 4199   3.856   3.804   2.972  0.0627  0.3527 -0.6581
 1350SOL    HW1 4200   3.919   3.752   2.916 -2.3909 -1.0197 -2.3374
 1350SOL    HW2 4201   3.865   3.777   3.068  2.3839  0.6784 -0.7390
 1351SOL     OW 4202   4.257   0.363   2.001 -0.3989  0.1857 -0.0180
 1351SOL    HW1 4203   4.303   0.311   2.074 -0.6003  0.7867  0.5518
 1351SOL    HW2 4204   4.165   0.327   1.987 -0.0948 -0.4078 -0.4928
 1352SOL     OW 4205   0.402   4.401   4.972  0.1905  0.0237 -0.1975
 1352SOL    HW1 4206   0.433   4.365   4.884  0.0231  0.0793 -0.2784
 1352SOL    HW2 4207   0.319   4.354   5.001 -0.6559  1.0894 -0.8295
 1353SOL     OW 4208   1.738   0.500   3.331  0.2339  0.1826  0.4274
 1353SOL    HW1 4209   1.731   0.520   3.233  0.0283  1.1236  0.6288
 1353SOL    HW2 4210   1.733   0.401   3.345  2.6547 -0.1758 -0.7329
 1354SOL     OW 4211   3.213   1.870   3.554 -0.2077  0.4870  0.1499
 1354SOL    HW1 4212   3.162   1.906   3.477  0.2390 -0.4653 -0.6073
 1354SOL    HW2 4213   3.248   1.779   3.532  0.5108  0.4844  1.2143
 1355SOL     OW 4214   1.918   2.820   1.438  0.6321 -0.2055 -0.7023
 1355SOL    HW1 4215   2.009   2.860   1.429  1.5684 -2.1105 -0.2544
 1355SOL    HW2 4216   1.877   2.849   1.524  0.7612  0.7466 -0.9539
 1356SOL     OW 4217   1.164   1.315   1.710 -0.1097 -0.1875 -0.0556
 1356SOL    HW1 4218   1.095   1.254   1.670 -1.9765 -0.6412  3.4560
 1356SOL    HW2 4219   1.146   1.409   1.680 -1.6122 -0.4518 -0.0716
 1357SOL     OW 4220   3.889   2.490   4.431  0.4467  0.2523 -0.2118
 1357SOL    HW1 4221   3.959   2.533   4.373  0.2619  1.1598  0.2194
 1357SOL    HW2 4222   3.929   2.467   4.520  0.0518  1.3929  0.2830
 1358SOL     OW 4223   4.419   0.626   4.456  0.1281 -0.4222  0.2444
 1358SOL    HW1 4224   4.481   0.702   4.436 -0.0939 -0.2742  0.1209
 1358SOL    HW2 4225   4.415   0.565   4.377  1.2325 -1.2074  0.7732
 1359SOL     OW 4226   2.456   0.708   0.138 -0.3610 -0.3131  0.0726
 1359SOL    HW1 4227   2.364   0.746   0.142 -0.0236  0.5122  0.3119
 1359SOL    HW2 4228   2.488   0.707   0.044  0.8482  3.1288  0.3000
 1360SOL     OW 4229   3.393   2.858   4.910  0.5323  0.1077  0.1242
 1360SOL    HW1 4230   3.397   2.958   4.904  1.3322  0.0357 -0.6622
 1360SOL    HW2 4231   3.432   2.829   4.997  2.5346  0.3695 -0.6277
 1361SOL     OW 4232   2.349   0.522   4.514 -0.4553  0.3535  0.2055
 1361SOL    HW1 4233   2.309   0.578   4.587 -0.2098 -0.0177  0.6294
 1361SOL    HW2 4234   2.429   0.569   4.477  0.2903 -0.1064  1.1758
 1362SOL     OW 4235   2.558   2.514   2.489 -0.1290  0.2123 -0.3397
 1362SOL    HW1 4236   2.615   2.572   2.546  1.4913 -0.8828 -0.7569
 1362SOL    HW2 4237   2.613   2.477   2.414 -1.7094  0.0575 -1.4737
 1363SOL     OW 4238   0.587   2.680   0.250 -0.3004  0.0315 -0.3385
 1363SOL    HW1 4239   0.493   2.679   0.285 -0.1975 -0.7201 -0.0496
 1363SOL    HW2 4240   0.593   2.739   0.170 -0.6089  1.5757  0.7361
 1364SOL     OW 4241   4.231   1.235   2.281  0.1206  0.4420  0.1921
 1364SOL    HW1 4242   4.210   1.210   2.186  0.7133 -0.6660  0.3351
 1364SOL    HW2 4243   4.303   1.175   2.316  0.4336  1.3219  1.1108
 1365SOL     OW 4244   2.034   2.296   0.167 -0.0380 -0.0436  0.2765
 1365SOL    HW1 4245   2.082   2.279   0.080  0.4373  1.4310  0.2258
 1365SOL    HW2 4246   1.938   2.314   0.148 -0.1929 -0.9019  0.1839
 1366SOL     OW 4247   4.365   0.752   1.579 -0.1771 -0.5696  0.1061
 1366SOL    HW1 4248   4.323   0.762   1.670  0.9805  0.1127  0.5857
 1366SOL    HW2 4249   4.340   0.831   1.523  1.4843  0.5279  0.8356
 1367SOL     OW 4250   2.447   4.883   1.586 -0.0948 -0.1353  0.0687
 1367SOL    HW1 4251   2.530   4.928   1.555 -0.4493 -0.6247 -1.6972
 1367SOL    HW2 4252   2.368   4.943   1.569 -0.4007 -0.7991 -0.9041
 1368SOL     OW 4253   5.123   2.146   1.920  0.2872  0.0812 -0.4398
 1368SOL    HW1 4254   5.145   2.231   1.968 -2.5527  1.3143 -1.1600
 1368SOL    HW2 4255   5.075   2.166   1.835 -0.7125 -2.2417 -0.5082
 1369SOL     OW 4256   2.944   3.987   5.059 -0.0630 -0.1143  1.1162
 1369SOL    HW1 4257   2.911   3.896   5.082  1.3069 -0.4271  1.9439
 1369SOL    HW2 4258   3.003   3.982   4.978 -0.6101  0.1705  0.6907
 1370SOL     OW 4259   0.844   1.698   0.994  0.3303  0.0684 -0.1675
 1370SOL    HW1 4260   0.929   1.749   0.983 -0.6388  1.9080  0.3906
 1370SOL    HW2 4261   0.766   1.761   0.988 -0.9254 -1.2743  1.0512
 1371SOL     OW 4262   0.768   3.644   0.525 -0.4478  0.4994 -0.1696
 1371SOL    HW1 4263   0.702   3.664   0.453  0.6463  1.7435 -0.8709
 1371SOL    HW2 4264   0.732   3.572   0.584 -2.7129  1.6082 -0.1057
 1372SOL     OW 4265   2.851   4.216   1.493  0.0690  0.1847 -0.0721
 1372SOL    HW1 4266   2.794   4.227   1.575  1.0641  3.5940  0.3181
 1372SOL    HW2 4267   2.944   4.248   1.512  0.4842  0.5064 -2.3701
 1373SOL     OW 4268   1.726   3.041   4.724  0.1608  0.3828 -0.2195
 1373SOL    HW1 4269   1.738   2.950   4.762  3.7294  0.8237  0.0474
 1373SOL    HW2 4270   1.773   3.108   4.783 -1.2675  2.2458 -1.0868
 1374SOL     OW 4271   5.106   5.019   1.662  0.3594  0.1769 -0.1329
 1374SOL    HW1 4272   5.131   4.993   1.569  0.1297 -2.0512  0.3745
 1374SOL    HW2 4273   5.012   5.053   1.663  0.2286 -0.1542 -0.6754
 1375SOL     OW 4274   2.163   2.715   2.632 -0.3163  0.2624  0.0313
 1375SOL    HW1 4275   2.250   2.763   2.629 -0.8124  1.1809  0.0507
 1375SOL    HW2 4276   2.176   2.625   2.673  0.7942 -0.0107 -0.8684
 1376SOL     OW 4277   4.917   0.233   2.089 -0.1100 -0.1956 -0.0877
 1376SOL    HW1 4278   4.888   0.317   2.044  0.8685 -0.4020 -1.1408
 1376SOL    HW2 4279   4.951   0.168   2.021 -0.1783 -1.1702  0.7822
 1377SOL     OW 4280   4.844   1.636   1.320  0.9754  0.2646  0.0080
 1377SOL    HW1 4281   4.773   1.702   1.296  1.3381  0.2730 -1.0996
 1377SOL    HW2 4282   4.914   1.634   1.248  1.8713 -0.0689  0.8644
 1378SOL     OW 4283   2.567   1.388   3.741 -0.0153 -0.1030 -0.3041
 1378SOL    HW1 4284   2.584   1.290   3.730  2.2267  0.2946 -0.7678
 1378SOL    HW2 4285   2.617   1.422   3.820 -2.3268  0.3499  1.0420
 1379SOL     OW 4286   0.911   5.034   1.424  0.0726  0.4644  0.7483
 1379SOL    HW1 4287   0.857   5.001   1.501  0.8254 -2.5711  0.1274
 1379SOL    HW2 4288   1.005   4.999   1.431  0.8063  2.1038 -0.3343
 1380SOL     OW 4289   5.089   0.051   3.232 -0.1246  0.1246 -0.2643
 1380SOL    HW1 4290   5.138   0.035   3.317 -1.1391 -1.5416  0.0478
 1380SOL    HW2 4291   5.000   0.006   3.235 -0.5368  0.7211 -1.8977
 1381SOL     OW 4292   2.156   0.241   0.918  0.7637 -0.0286  0.3497
 1381SOL    HW1 4293   2.201   0.277   1.000  1.1298  3.0190 -1.0853
 1381SOL    HW2 4294   2.118   0.316   0.864  0.5111 -1.9118 -2.3056
 1382SOL     OW 4295   4.521   0.307   4.786  0.8174  0.4584  0.4020
 1382SOL    HW1 4296   4.588   0.315   4.860  1.6018 -0.4928 -0.1888
 1382SOL    HW2 4297   4.530   0.386   4.725  1.3397  0.3877  0.3800
 1383SOL     OW 4298   4.145   2.705   0.986  0.1540  0.0424  0.1710
 1383SOL    HW1 4299   4.108   2.788   0.944 -0.1906 -0.3224 -0.2585
 1383SOL    HW2 4300   4.157   2.719   1.084  0.4432  0.7204  0.0421
 1384SOL     OW 4301   0.886   4.447   4.065  0.4103  0.3011 -0.1439
 1384SOL    HW1 4302   0.804   4.432   4.008 -0.1031 -1.0134  0.8884
 1384SOL    HW2 4303   0.943   4.365   4.062  1.1969  0.8431 -0.0566
 1385SOL     OW 4304   3.155   1.062   4.440  0.2675 -0.6833 -0.1199
 1385SOL    HW1 4305   3.073   1.074   4.383  1.1469 -1.5257 -1.6293
 1385SOL    HW2 4306   3.133   1.084   4.535 -1.8616 -1.4149 -0.3921
 1386SOL     OW 4307   2.179   0.852   4.301 -0.4885 -0.0633 -0.1341
 1386SOL    HW1 4308   2.197   0.945   4.268  1.9403  0.1667  1.5054
 1386SOL    HW2 4309   2.210   0.786   4.233 -0.6344  0.3409 -0.6005
 1387SOL     OW 4310   0.764   0.948   3.887 -0.0914 -0.1058  0.0949
 1387SOL    HW1 4311   0.674   0.964   3.848  0.6321 -0.7082 -1.9251
 1387SOL    HW2 4312   0.756   0.885   3.965 -1.2602 -1.5204 -1.1121
 1388SOL     OW 4313   0.911   3.023   0.268 -0.0493  0.4877  0.1942
 1388SOL    HW1 4314   0.983   3.085   0.236 -0.3106 -0.0703 -1.6000
 1388SOL    HW2 4315   0.897   3.036   0.366  1.6937  1.4112  0.3629
 1389SOL     OW 4316   2.902   0.167   2.667 -0.2715  0.0397 -0.6296
 1389SOL    HW1 4317   2.878   0.261   2.646 -0.3828  0.0255 -0.5662
 1389SOL    HW2 4318   2.997   0.150   2.641 -0.3582  0.0690 -0.9589
 1390SOL     OW 4319   3.601   2.526   0.372  0.4418  0.1367 -0.2259
 1390SOL    HW1 4320   3.666   2.497   0.441  1.1173 -0.3837 -1.0644
 1390SOL    HW2 4321   3.598   2.459   0.298 -3.0209 -1.2869  1.0015
 1391SOL     OW 4322   4.987   4.617   2.435  0.8820  0.1339 -0.4392
 1391SOL    HW1 4323   4.945   4.706   2.418 -3.1641 -1.6214 -0.8388
 1391SOL    HW2 4324   5.062   4.602   2.371  0.6408  2.6358 -1.3907
 1392SOL     OW 4325   3.891   2.699   0.028 -0.5468  0.1237 -0.7047
 1392SOL    HW1 4326   3.837   2.763   0.083 -0.9817 -0.6776 -0.1847
 1392SOL    HW2 4327   3.851   2.691  -0.063 -2.3508 -1.7171  0.1784
 1393SOL     OW 4328   0.909   5.015   2.122 -0.0279  0.1733  0.1886
 1393SOL    HW1 4329   0.863   5.028   2.211 -1.4925 -0.5688 -0.4266
 1393SOL    HW2 4330   0.868   5.077   2.055  1.0508  0.7033  0.0068
 1394SOL     OW 4331   1.410   2.481   0.696 -0.7917  0.3517 -0.2109
 1394SOL    HW1 4332   1.419   2.474   0.795 -1.7865  2.1549  0.0547
 1394SOL    HW2 4333   1.437   2.573   0.667  0.4538 -0.4476 -1.7625
 1395SOL     OW 4334   3.083   4.398   1.521 -0.3766  0.4037  0.1459
 1395SOL    HW1 4335   3.131   4.454   1.589 -1.2248  0.3200  0.8363
 1395SOL    HW2 4336   3.131   4.311   1.510 -0.2753  0.3847  0.7062
 1396SOL     OW 4337   1.806   2.629   1.071 -0.6161  0.8037 -0.4285
 1396SOL    HW1 4338   1.740   2.622   1.145 -1.9519  0.4005 -1.6265
 1396SOL    HW2 4339   1.809   2.543   1.020  1.0516  0.7125 -0.2456
 1397SOL     OW 4340   0.909   3.665   3.341 -0.4379 -0.0868 -0.2761
 1397SOL    HW1 4341   0.832   3.721   3.312 -0.4702  0.7564  1.3606
 1397SOL    HW2 4342   0.883   3.568   3.337 -1.5281  0.1796  0.1359
 1398SOL     OW 4343   3.393   0.570   2.290  0.4136  0.2595  0.2311
 1398SOL    HW1 4344   3.378   0.662   2.326  0.4947  0.0980  0.6948
 1398SOL    HW2 4345   3.310   0.537   2.246 -0.0748  0.0261  1.2839
 1399SOL     OW 4346   1.337   1.738   3.604 -0.6663  0.2077  0.0220
 1399SOL    HW1 4347   1.258   1.792   3.575 -0.4579 -0.0880 -1.1327
 1399SOL    HW2 4348   1.373   1.687   3.526 -0.4007 -1.0169  0.9217
 1400SOL     OW 4349   4.996   4.770   4.314  0.0184 -0.2074  0.3966
 1400SOL    HW1 4350   4.897   4.761   4.305  0.0580 -0.7704  0.4872
 1400SOL    HW2 4351   5.023   4.748   4.408  0.4038 -1.6998 -0.0387
 1401SOL     OW 4352   0.449   2.871   3.315 -0.3928  0.6253  0.1626
 1401SOL    HW1 4353   0.484   2.887   3.223  0.6924 -1.3709  0.1664
 1401SOL    HW2 4354   0.511   2.809   3.364  0.2913  3.3399  3.0654
 1402SOL     OW 4355   4.783   4.227   5.135  0.3358  0.0587  0.0754
 1402SOL    HW1 4356   4.685   4.218   5.113  0.0453 -0.2786  1.3869
 1402SOL    HW2 4357   4.834   4.155   5.088 -0.2378 -0.5974  0.4456
 1403SOL     OW 4358   0.964   2.330   4.139 -0.2870  1.2408 -0.3748
 1403SOL    HW1 4359   0.928   2.370   4.223 -0.1611  1.4298 -0.4117
 1403SOL    HW2 4360   1.064   2.331   4.140 -0.1130 -2.3395  1.2382
 1404SOL     OW 4361   2.188   2.425   0.789  0.0057 -0.1780  0.3517
 1404SOL    HW1 4362   2.148   2.346   0.741  0.6915 -0.5300  0.3451
 1404SOL    HW2 4363   2.117   2.493   0.806 -0.1716  0.1929 -1.6316
 1405SOL     OW 4364   1.553   3.861   1.076 -0.0283 -0.1964 -0.1105
 1405SOL    HW1 4365   1.566   3.924   1.153  0.6276 -1.3912  0.7936
 1405SOL    HW2 4366   1.570   3.909   0.990  0.1802  0.9214  0.5372
 1406SOL     OW 4367   2.904   2.105   0.597  0.4242 -0.6696  0.5421
 1406SOL    HW1 4368   2.947   2.137   0.682  0.2831  0.4598  0.2020
 1406SOL    HW2 4369   2.975   2.079   0.532  0.5580 -0.4518  0.5988
 1407SOL     OW 4370   3.308   1.726   0.622  0.1025  0.1020  0.1913
 1407SOL    HW1 4371   3.331   1.821   0.643  2.0891  0.1129 -1.6533
 1407SOL    HW2 4372   3.357   1.665   0.684  1.5305  0.2534 -0.7341
 1408SOL     OW 4373   2.271   0.612   1.032  0.3601  0.2963 -0.0288
 1408SOL    HW1 4374   2.245   0.557   0.953 -0.6989 -1.2624  1.3191
 1408SOL    HW2 4375   2.361   0.653   1.017  0.6206 -0.7860 -1.6068
 1409SOL     OW 4376   0.419   1.806   3.080 -0.3109 -0.1135 -0.5195
 1409SOL    HW1 4377   0.390   1.900   3.063 -1.2434 -0.1366  0.7394
 1409SOL    HW2 4378   0.398   1.750   3.000 -1.8885  0.3015 -0.4352
 1410SOL     OW 4379   3.312   4.944   0.901  0.3978 -0.5548  0.5450
 1410SOL    HW1 4380   3.265   4.988   0.978 -2.6490 -1.6510 -0.5466
 1410SOL    HW2 4381   3.281   4.850   0.893  0.1799 -0.3156 -2.3743
 1411SOL     OW 4382   4.517   0.148   3.834 -0.0202  0.2398 -0.0527
 1411SOL    HW1 4383   4.418   0.141   3.849  0.0569  1.9677  1.7550
 1411SOL    HW2 4384   4.536   0.220   3.768  0.0343  0.7626  0.5159
 1412SOL     OW 4385   2.057   1.692   4.936  0.4172 -0.0049  0.3778
 1412SOL    HW1 4386   2.134   1.754   4.952 -0.6817  1.1244  1.4361
 1412SOL    HW2 4387   2.019   1.663   5.024  0.7532 -2.0302 -0.0978
 1413SOL     OW 4388   0.574   1.717   0.724 -0.0097 -0.2787 -0.4068
 1413SOL    HW1 4389   0.603   1.749   0.814  3.6020 -0.8296 -1.2118
 1413SOL    HW2 4390   0.544   1.795   0.669 -0.3303  0.3351  0.5987
 1414SOL     OW 4391   2.087   1.130   1.457 -0.0088  0.5775 -0.1099
 1414SOL    HW1 4392   2.012   1.139   1.391 -0.7444  0.9276  0.7568
 1414SOL    HW2 4393   2.168   1.177   1.422 -0.3176  0.5703 -0.8590
 1415SOL     OW 4394   2.698   2.509   2.841 -0.0718  0.3710  0.4969
 1415SOL    HW1 4395   2.609   2.462   2.842 -0.0234  0.2806  0.5498
 1415SOL    HW2 4396   2.721   2.537   2.934 -0.3375  0.9447  0.3903
 1416SOL     OW 4397   3.767   1.131   4.416 -0.4377  0.5514  0.2054
 1416SOL    HW1 4398   3.842   1.136   4.350 -1.0225 -1.4049 -0.6936
 1416SOL    HW2 4399   3.680   1.137   4.368 -1.0194  4.2636  1.3516
 1417SOL     OW 4400   2.231   4.533   3.360  0.2234  0.2401 -0.0734
 1417SOL    HW1 4401   2.259   4.517   3.265 -0.3916  1.4766 -0.4760
 1417SOL    HW2 4402   2.216   4.630   3.374 -0.3863 -0.0125  1.1138
 1418SOL     OW 4403   4.950   3.820   3.380 -0.4514 -0.0480  0.4070
 1418SOL    HW1 4404   5.045   3.831   3.351 -0.2642  1.0874  1.3356
 1418SOL    HW2 4405   4.933   3.725   3.404  0.9944  0.0169  1.9225
 1419SOL     OW 4406   0.741   4.361   1.050 -0.5661  0.4084  0.3440
 1419SOL    HW1 4407   0.826   4.322   1.016 -0.4989  0.0054  0.9690
 1419SOL    HW2 4408   0.664   4.307   1.016 -0.4166 -1.0951  2.2444
 1420SOL     OW 4409   1.851   1.268   0.917  0.3571  0.5894 -0.1290
 1420SOL    HW1 4410   1.892   1.349   0.875  1.5186  0.4027  0.5849
 1420SOL    HW2 4411   1.900   1.187   0.886 -1.9384 -0.0873 -2.2783
 1421SOL     OW 4412   3.206   1.659   0.367  0.7215  0.3724 -0.6419
 1421SOL    HW1 4413   3.230   1.680   0.462  2.0949  2.0638 -1.3021
 1421SOL    HW2 4414   3.131   1.593   0.365  1.2770 -0.4175  1.6001
 1422SOL     OW 4415   4.372   3.257   2.037 -0.5001  0.6966  0.1437
 1422SOL    HW1 4416   4.307   3.194   1.992 -0.5053  0.0511  1.0305
 1422SOL    HW2 4417   4.459   3.210   2.051 -0.1828  1.2158 -0.0652
 1423SOL     OW 4418   1.961   4.434   2.847  0.1193  0.1334 -0.2059
 1423SOL    HW1 4419   1.969   4.473   2.755  1.2478 -0.2755 -0.2969
 1423SOL    HW2 4420   1.908   4.496   2.905  0.9489  1.2867 -0.6395
 1424SOL     OW 4421   3.342   3.862   1.444  0.6078  0.2415  0.3319
 1424SOL    HW1 4422   3.380   3.774   1.416  1.6111  0.4835  0.8659
 1424SOL    HW2 4423   3.369   3.882   1.538 -0.9236  0.4162  0.7495
 1425SOL     OW 4424   0.379   1.228   1.010  0.3055  0.5803 -0.4497
 1425SOL    HW1 4425   0.449   1.298   0.996  1.4593  0.1717  2.5835
 1425SOL    HW2 4426   0.422   1.137   1.009 -0.6050  0.1373 -0.8452
 1426SOL     OW 4427   1.422   1.164   0.655  0.1626 -0.1895  0.3719
 1426SOL    HW1 4428   1.337   1.151   0.605  0.0452  1.1073  0.2009
 1426SOL    HW2 4429   1.441   1.262   0.663  2.9157 -0.4368 -1.7473
 1427SOL     OW 4430   0.002   2.126   5.151  0.3168  0.5310  0.2397
 1427SOL    HW1 4431  -0.034   2.057   5.088  1.8274  0.0874 -0.1851
 1427SOL    HW2 4432   0.085   2.166   5.112 -0.0304  1.9444  0.9088
 1428SOL     OW 4433   4.446   0.395   0.850  0.0092 -0.5463 -0.7856
 1428SOL    HW1 4434   4.484   0.345   0.772  1.2663  1.2807 -1.4107
 1428SOL    HW2 4435   4.517   0.406   0.920  0.4803  2.0795 -1.5562
 1429SOL     OW 4436   1.126   1.008   3.066 -0.3287 -0.3704  0.2434
 1429SOL    HW1 4437   1.068   1.000   3.147 -2.5791 -1.8927 -1.4070
 1429SOL    HW2 4438   1.091   1.080   3.007 -2.0242 -2.7088 -1.7837
 1430SOL     OW 4439   0.329   0.224   0.965 -0.3623 -0.3342 -0.2056
 1430SOL    HW1 4440   0.368   0.301   1.015 -0.3693 -0.2707 -0.2962
 1430SOL    HW2 4441   0.383   0.142   0.982 -0.6443 -0.4205  0.2797
 1431SOL     OW 4442   4.610   1.891   1.629  0.2922  0.1746  0.4754
 1431SOL    HW1 4443   4.690   1.856   1.677 -1.5578 -1.5133  2.5712
 1431SOL    HW2 4444   4.528   1.844   1.662 -1.5742  1.6411 -1.7287
 1432SOL     OW 4445   2.279   3.989   2.857 -0.2327 -0.3383  0.1829
 1432SOL    HW1 4446   2.238   3.966   2.945  1.4031  0.5137  1.2140
 1432SOL    HW2 4447   2.231   4.067   2.817 -0.8262 -0.5741  0.4311
 1433SOL     OW 4448   1.646   1.949   2.298 -0.2111 -0.4311  0.2857
 1433SOL    HW1 4449   1.591   2.028   2.325  2.6729  1.6602  0.4299
 1433SOL    HW2 4450   1.740   1.962   2.327  0.5070 -3.7718 -0.1217
 1434SOL     OW 4451   1.769   1.952   0.048  0.2189 -0.0121 -0.3211
 1434SOL    HW1 4452   1.720   1.865   0.049  1.4539 -0.7869 -2.0521
 1434SOL    HW2 4453   1.766   1.993   0.139 -3.2989 -0.1383 -0.2273
 1435SOL     OW 4454   2.355   1.530   2.926  0.1508  0.3061  0.5230
 1435SOL    HW1 4455   2.396   1.448   2.886  1.0649  1.3386 -0.7412
 1435SOL    HW2 4456   2.275   1.557   2.873 -0.9588 -0.4947  1.7311
 1436SOL     OW 4457   3.508   3.831   3.953 -0.2189 -0.2476 -0.2214
 1436SOL    HW1 4458   3.578   3.895   3.985 -0.7936  0.3839 -0.1858
 1436SOL    HW2 4459   3.479   3.773   4.028  1.6592 -1.8890 -0.6838
 1437SOL     OW 4460   1.961   4.026   4.417 -0.2958  0.0709  0.0077
 1437SOL    HW1 4461   2.042   4.086   4.419 -0.0120  0.0173 -3.4541
 1437SOL    HW2 4462   1.964   3.965   4.496  0.3199  3.3338  2.7695
 1438SOL     OW 4463   3.005   1.769   1.458 -0.3964 -0.3602  0.1820
 1438SOL    HW1 4464   3.049   1.795   1.544 -0.9595 -2.4843  1.1743
 1438SOL    HW2 4465   3.075   1.761   1.386 -0.1130  3.1135 -0.1063
 1439SOL     OW 4466   3.129   0.505   1.001 -0.2523  0.0385  0.0744
 1439SOL    HW1 4467   3.076   0.501   0.916 -0.1719  2.5602 -0.1742
 1439SOL    HW2 4468   3.070   0.536   1.076  0.4387  1.2268  0.1548
 1440SOL     OW 4469   2.502   1.315   2.828  0.2398 -0.2529  0.0458
 1440SOL    HW1 4470   2.580   1.293   2.885 -1.0173 -0.4361  1.7616
 1440SOL    HW2 4471   2.527   1.305   2.731  3.4617  3.3734  0.2878
 1441SOL     OW 4472   0.208   3.623   4.896 -0.3473 -0.3191 -0.2351
 1441SOL    HW1 4473   0.137   3.555   4.879 -1.0514  0.1473  0.7670
 1441SOL    HW2 4474   0.176   3.713   4.866 -0.3970 -0.0172  0.6923
 1442SOL     OW 4475   1.174   1.253   1.386  0.4193  0.1258  0.3150
 1442SOL    HW1 4476   1.136   1.331   1.337 -0.6570 -1.0143 -0.7346
 1442SOL    HW2 4477   1.183   1.176   1.323 -0.4543 -1.2226  1.7715
 1443SOL     OW 4478   1.180   5.138   2.542  0.1477 -0.6694 -0.3342
 1443SOL    HW1 4479   1.202   5.056   2.490  2.0961 -0.5145  0.1714
 1443SOL    HW2 4480   1.214   5.128   2.636 -1.8089 -0.2621  0.4735
 1444SOL     OW 4481   1.811   0.936   3.902  0.4672 -0.3444  0.1118
 1444SOL    HW1 4482   1.747   0.998   3.856 -1.4163 -0.4158  2.4947
 1444SOL    HW2 4483   1.792   0.842   3.874  1.3418 -0.1787 -1.1748
 1445SOL     OW 4484   2.307   2.041   1.095  0.1880 -0.0101 -0.6711
 1445SOL    HW1 4485   2.394   2.025   1.141 -0.6417 -0.4180  0.7964
 1445SOL    HW2 4486   2.325   2.078   1.003  1.9964 -2.8715 -1.6060
 1446SOL     OW 4487   3.975   1.032   2.501  0.4868  0.3539 -0.1626
 1446SOL    HW1 4488   3.953   1.062   2.409 -0.7816 -0.1359 -0.0433
 1446SOL    HW2 4489   3.939   1.097   2.568  2.1951  1.1798 -0.0190
 1447SOL     OW 4490   4.750   0.711   4.731  0.0136 -0.1151  0.2313
 1447SOL    HW1 4491   4.797   0.636   4.776  0.9646  0.7288  0.6835
 1447SOL    HW2 4492   4.761   0.704   4.632  0.7900 -0.1275  0.3165
 1448SOL     OW 4493   1.858   3.260   3.025  0.0254  0.3333  0.6129
 1448SOL    HW1 4494   1.903   3.339   3.069 -0.0773  0.9527 -0.3624
 1448SOL    HW2 4495   1.774   3.238   3.075  0.1344  0.7531  0.9907
 1449SOL     OW 4496   1.767   0.425   2.405  0.1105  0.0130  0.1826
 1449SOL    HW1 4497   1.760   0.451   2.308 -0.4765  2.6691  0.8576
 1449SOL    HW2 4498   1.858   0.389   2.423 -0.0434 -1.3548 -1.5093
 1450SOL     OW 4499   4.961   5.039   2.162  0.4355 -0.1875  0.1516
 1450SOL    HW1 4500   4.983   5.079   2.073  0.1731 -0.8483 -0.2150
 1450SOL    HW2 4501   5.031   5.065   2.228  0.5899  0.3764 -0.2261
 1451SOL     OW 4502   4.753   4.925   1.823  0.1074 -0.6689 -0.8373
 1451SOL    HW1 4503   4.803   4.904   1.739  3.3343  1.3052  0.3963
 1451SOL    HW2 4504   4.731   5.023   1.825  2.2137 -0.1316  1.4832
 1452SOL     OW 4505   4.483   3.198   0.738  0.1149  0.3416 -0.2097
 1452SOL    HW1 4506   4.515   3.289   0.763 -0.5734  0.1203  1.6418
 1452SOL    HW2 4507   4.512   3.132   0.807 -2.3368 -0.2333  0.3757
 1453SOL     OW 4508   0.560   4.386   4.743  0.1909 -0.1023  0.6032
 1453SOL    HW1 4509   0.616   4.306   4.765  1.3351  0.5730  0.2210
 1453SOL    HW2 4510   0.614   4.453   4.692 -0.5744  1.1581  1.3696
 1454SOL     OW 4511   0.886   2.983   0.529  0.1582 -0.8178  0.1581
 1454SOL    HW1 4512   0.901   3.041   0.609  1.4345 -0.2367 -0.4763
 1454SOL    HW2 4513   0.950   2.906   0.531  0.2727 -0.7388 -0.3503
 1455SOL     OW 4514   3.836   2.544   4.727  0.1160 -0.2150 -0.5045
 1455SOL    HW1 4515   3.745   2.530   4.690 -0.4052 -0.5060  0.8346
 1455SOL    HW2 4516   3.840   2.631   4.775  0.0919 -0.8494  0.6872
 1456SOL     OW 4517   0.872   3.757   3.721  0.2726 -0.4438 -0.2576
 1456SOL    HW1 4518   0.825   3.808   3.648  0.6859 -0.1674 -0.3306
 1456SOL    HW2 4519   0.904   3.821   3.790  1.4801 -0.5113 -0.7313
 1457SOL     OW 4520   0.668   3.274   0.902  0.1147 -0.2427 -0.2628
 1457SOL    HW1 4521   0.737   3.242   0.967 -0.4319 -2.5082 -0.7350
 1457SOL    HW2 4522   0.579   3.237   0.927 -0.5550  0.8788 -0.9164
 1458SOL     OW 4523   1.411   4.454   4.972  0.0169 -0.0744 -0.7734
 1458SOL    HW1 4524   1.362   4.523   5.027  2.0262  0.5066  0.3805
 1458SOL    HW2 4525   1.349   4.419   4.902 -1.6168  1.6366 -0.3023
 1459SOL     OW 4526   1.052   0.824   5.061 -0.1931 -0.0070  0.1247
 1459SOL    HW1 4527   0.972   0.871   5.022  0.4426  0.2214 -0.9444
 1459SOL    HW2 4528   1.123   0.891   5.082 -0.5133 -0.1343  1.6919
 1460SOL     OW 4529   4.437   1.012   2.036  0.5831  0.0655 -0.2198
 1460SOL    HW1 4530   4.385   0.946   2.089  2.1462 -1.4563 -0.4900
 1460SOL    HW2 4531   4.378   1.052   1.966 -0.1162 -2.0389 -0.9086
 1461SOL     OW 4532   2.033   3.540   2.632  0.0246 -0.6455  0.3628
 1461SOL    HW1 4533   2.127   3.572   2.646  0.3766 -2.1404  1.6478
 1461SOL    HW2 4534   1.972   3.588   2.695 -0.0068 -0.1043 -0.0648
 1462SOL     OW 4535   0.292   2.943   1.026 -0.3289 -0.2036  0.1197
 1462SOL    HW1 4536   0.367   2.918   1.086 -0.9917  1.0446  1.5211
 1462SOL    HW2 4537   0.252   2.860   0.986 -1.1027 -1.2844  2.9319
 1463SOL     OW 4538   4.680   5.043   3.066 -0.0145  0.1778 -0.0726
 1463SOL    HW1 4539   4.649   4.957   3.107 -1.6167  0.0467 -1.4291
 1463SOL    HW2 4540   4.656   5.044   2.968  1.4373  1.4968 -0.4552
 1464SOL     OW 4541   3.694   1.799   2.410  0.7160 -1.0538  0.2072
 1464SOL    HW1 4542   3.792   1.812   2.425  0.5922 -0.4250  0.5142
 1464SOL    HW2 4543   3.674   1.804   2.312  0.9212 -0.6372  0.1823
 1465SOL     OW 4544   1.025   1.068   4.238  0.1772 -0.7786  0.0964
 1465SOL    HW1 4545   1.010   0.969   4.245  2.6842 -1.2319 -0.1070
 1465SOL    HW2 4546   0.985   1.102   4.153 -0.3069 -1.6748 -0.0529
 1466SOL     OW 4547   2.634   2.733   4.813 -0.3737 -0.4118  0.5410
 1466SOL    HW1 4548   2.620   2.747   4.911  1.2631  0.4134  0.6932
 1466SOL    HW2 4549   2.692   2.806   4.777 -1.4296 -0.3622 -1.1887
 1467SOL     OW 4550   3.207   1.263   0.511 -0.3308 -0.0686  0.7947
 1467SOL    HW1 4551   3.302   1.296   0.516  0.4615 -2.1357  0.2198
 1467SOL    HW2 4552   3.151   1.333   0.466  1.3842  0.3356 -0.8889
 1468SOL     OW 4553   1.537   4.501   2.462  0.0893  0.4369  0.0359
 1468SOL    HW1 4554   1.445   4.532   2.487  0.3970  1.3458  0.1060
 1468SOL    HW2 4555   1.539   4.474   2.366 -0.6396 -1.2084  0.4452
 1469SOL     OW 4556   2.610   5.065   1.221  0.0975 -0.2250  0.1083
 1469SOL    HW1 4557   2.585   5.117   1.139 -1.4665 -0.0988  0.6335
 1469SOL    HW2 4558   2.564   4.976   1.219  0.6193 -0.5082  0.5096
 1470SOL     OW 4559   2.902   3.960   2.128 -0.2636 -0.6102  0.0400
 1470SOL    HW1 4560   2.959   3.909   2.064  0.0021  0.1145 -0.3081
 1470SOL    HW2 4561   2.815   3.912   2.141 -0.3122 -0.7831 -0.8455
 1471SOL     OW 4562   0.791   4.239   4.983 -0.0964  0.0326  0.4723
 1471SOL    HW1 4563   0.890   4.243   4.997 -0.0318  0.9938 -0.2102
 1471SOL    HW2 4564   0.748   4.321   5.019 -0.3128  0.9384 -1.6948
 1472SOL     OW 4565   0.738   3.490   2.116  0.1006  0.8205  0.1633
 1472SOL    HW1 4566   0.741   3.504   2.215 -2.0122  1.8105  0.1443
 1472SOL    HW2 4567   0.823   3.524   2.075  1.4892 -0.6434  1.7026
 1473SOL     OW 4568   4.285   4.485   1.450 -0.0316  0.2006  0.1696
 1473SOL    HW1 4569   4.264   4.581   1.435 -2.7840 -0.3852 -0.1598
 1473SOL    HW2 4570   4.225   4.447   1.520  2.8861 -0.6927  2.4356
 1474SOL     OW 4571   0.697   2.250   1.142  0.4430  0.3629  0.3299
 1474SOL    HW1 4572   0.617   2.196   1.117  0.8808 -0.3475  0.4410
 1474SOL    HW2 4573   0.745   2.279   1.059  0.4912  0.1413  0.2796
 1475SOL     OW 4574   1.546   3.794   1.400 -0.1876  0.3182 -0.8880
 1475SOL    HW1 4575   1.470   3.746   1.358 -0.2142  1.2007 -1.8837
 1475SOL    HW2 4576   1.511   3.872   1.453 -0.0801 -0.2160 -0.0020
 1476SOL     OW 4577   0.570   4.659   1.873  0.1031 -0.1022 -0.0774
 1476SOL    HW1 4578   0.484   4.694   1.837 -0.3381  1.0711  1.9450
 1476SOL    HW2 4579   0.610   4.595   1.808 -0.1750  2.4775 -3.0370
 1477SOL     OW 4580   0.291   1.187   4.242 -0.5334  0.0451 -0.7326
 1477SOL    HW1 4581   0.264   1.184   4.146 -2.1559 -0.6093 -0.2783
 1477SOL    HW2 4582   0.391   1.178   4.248 -0.2509  1.4192 -2.4048
 1478SOL     OW 4583   2.946   1.512   3.934 -0.0032 -0.0229  0.3621
 1478SOL    HW1 4584   2.905   1.568   3.863 -1.0206 -1.2006 -0.0129
 1478SOL    HW2 4585   2.966   1.421   3.898  2.1382  0.2233  0.7965
 1479SOL     OW 4586   2.698   3.778   1.660  0.0799 -0.1770 -0.2292
 1479SOL    HW1 4587   2.609   3.813   1.631  0.6446  1.0190 -0.6101
 1479SOL    HW2 4588   2.689   3.728   1.746 -0.8974  0.2543 -0.0728
 1480SOL     OW 4589   0.077   3.030   1.918 -0.1879  0.3417  0.2346
 1480SOL    HW1 4590   0.029   2.945   1.897  0.8305 -0.2298  0.1456
 1480SOL    HW2 4591   0.097   3.079   1.834  0.5090 -0.0613  0.1556
 1481SOL     OW 4592   4.626   4.272   4.670 -0.8530  0.5158  0.0338
 1481SOL    HW1 4593   4.573   4.346   4.713 -1.4702  0.3560 -0.4268
 1481SOL    HW2 4594   4.592   4.258   4.576  0.0393  0.4284 -0.2793
 1482SOL     OW 4595   0.052   1.511   1.571 -0.1436 -0.2278  0.2469
 1482SOL    HW1 4596   0.040   1.457   1.489 -0.5214  0.7302 -0.3480
 1482SOL    HW2 4597   0.144   1.552   1.571  0.2606 -1.0866  0.8500
 1483SOL     OW 4598   3.133   1.987   1.778 -0.2749  0.5553 -0.0867
 1483SOL    HW1 4599   3.075   1.964   1.857  1.1434 -0.7769  0.6203
 1483SOL    HW2 4600   3.200   1.914   1.764 -0.6089  0.6497 -2.6784
 1484SOL     OW 4601   3.189   4.474   1.068 -0.0452  0.0247  0.1796
 1484SOL    HW1 4602   3.231   4.386   1.092  1.3309  0.8521  0.8794
 1484SOL    HW2 4603   3.095   4.458   1.035  0.5957 -1.8169 -0.9048
 1485SOL     OW 4604   1.873   2.513   4.431  0.1003 -0.3787 -0.1929
 1485SOL    HW1 4605   1.917   2.502   4.342  0.6573 -1.5845  0.2121
 1485SOL    HW2 4606   1.929   2.470   4.502 -0.6271  0.0440  0.6606
 1486SOL     OW 4607   4.674   0.495   2.650  0.1923  0.1560  0.1312
 1486SOL    HW1 4608   4.709   0.465   2.562  1.8240  1.2216  0.3675
 1486SOL    HW2 4609   4.722   0.448   2.724 -0.0874  0.3833  0.4666
 1487SOL     OW 4610   0.635   1.095   0.046  0.7038 -0.2474 -0.7366
 1487SOL    HW1 4611   0.660   1.007   0.087 -0.3203 -0.3281 -0.2515
 1487SOL    HW2 4612   0.609   1.081  -0.049 -1.3031 -0.8038 -0.1506
 1488SOL     OW 4613   2.538   2.012   4.456  0.0776  0.2001 -0.2288
 1488SOL    HW1 4614   2.480   2.093   4.471 -0.3335  0.4537 -2.7329
 1488SOL    HW2 4615   2.627   2.041   4.419  0.8399 -0.3701  1.0986
 1489SOL     OW 4616   1.074   2.210   1.646 -0.0548 -0.2311 -0.4409
 1489SOL    HW1 4617   1.033   2.301   1.652 -3.3589 -1.6941  2.3881
 1489SOL    HW2 4618   1.028   2.157   1.575 -1.9885 -1.2752  1.4814
 1490SOL     OW 4619   4.393   3.677   2.778  0.4019 -0.3698 -0.0061
 1490SOL    HW1 4620   4.309   3.628   2.753 -0.2419 -0.1103  1.5783
 1490SOL    HW2 4621   4.433   3.718   2.696 -0.0896 -1.8940 -1.0652
 1491SOL     OW 4622   1.732   2.028   0.306  0.3353  0.0058 -0.2773
 1491SOL    HW1 4623   1.786   2.049   0.387 -0.9010  1.6276  0.1877
 1491SOL    HW2 4624   1.638   2.059   0.319  0.0706  0.2474 -2.3085
 1492SOL     OW 4625   2.871   5.085   1.116 -0.3099 -0.0652 -0.4672
 1492SOL    HW1 4626   2.780   5.090   1.158  0.5985  0.8448  1.5443
 1492SOL    HW2 4627   2.892   5.171   1.071  0.5461  0.7556  1.3927
 1493SOL     OW 4628   4.076   2.251   1.574 -0.7911 -0.1357 -0.5217
 1493SOL    HW1 4629   3.997   2.301   1.610 -1.1252 -1.2536  0.3504
 1493SOL    HW2 4630   4.111   2.189   1.644  0.2826 -0.3502 -1.2188
 1494SOL     OW 4631   3.563   3.556   2.001  0.3201  0.5047 -0.0439
 1494SOL    HW1 4632   3.599   3.639   2.045  0.3269  0.6661 -0.3556
 1494SOL    HW2 4633   3.639   3.499   1.970  0.3176  0.3195  0.2784
 1495SOL     OW 4634   1.109   0.183   3.879  0.1070 -0.1598  0.8974
 1495SOL    HW1 4635   1.176   0.235   3.827 -0.2493 -0.6981 -0.1442
 1495SOL    HW2 4636   1.022   0.183   3.830  0.0142 -1.4609  1.0228
 1496SOL     OW 4637   3.207   5.121   3.680  0.4644  0.4013 -0.7914
 1496SOL    HW1 4638   3.113   5.135   3.648 -0.1148  0.6460  0.8929
 1496SOL    HW2 4639   3.233   5.025   3.668 -0.8227 -0.1761  0.6635
 1497SOL     OW 4640   0.974   2.169   3.872  0.4052  0.1770  0.0717
 1497SOL    HW1 4641   0.893   2.180   3.815  0.0433 -1.3067  0.2587
 1497SOL    HW2 4642   1.049   2.223   3.834 -0.5345  1.2062 -0.3633
 1498SOL     OW 4643   2.961   3.725   2.819 -0.2380 -0.2940 -0.0312
 1498SOL    HW1 4644   2.981   3.819   2.792 -1.6997  0.2266  0.5762
 1498SOL    HW2 4645   2.972   3.664   2.740 -1.8814  0.7956 -1.1589
 1499SOL     OW 4646   1.425   3.806   4.370 -0.0818  0.2092  0.1805
 1499SOL    HW1 4647   1.501   3.783   4.308  0.9119  0.2107  1.3542
 1499SOL    HW2 4648   1.438   3.899   4.404 -0.8547  0.3572  0.0715
 1500SOL     OW 4649   3.494   4.557   4.016 -0.0977 -0.0875 -0.6906
 1500SOL    HW1 4650   3.418   4.607   4.057 -0.6933 -0.3798 -1.4163
 1500SOL    HW2 4651   3.460   4.474   3.972  0.7023 -0.4509 -0.6431
 1501SOL     OW 4652   2.364   0.969   1.706 -0.0129  0.0266 -0.5192
 1501SOL    HW1 4653   2.443   0.913   1.732  2.2754  1.3799 -3.9023
 1501SOL    HW2 4654   2.322   0.932   1.624 -2.7951 -0.4240  0.9830
 1502SOL     OW 4655   2.936   1.268   1.935 -0.0492 -0.4042 -0.1115
 1502SOL    HW1 4656   2.927   1.342   2.002 -2.3292  0.8781 -1.6740
 1502SOL    HW2 4657   2.908   1.302   1.845  3.0476 -2.0124 -1.8257
 1503SOL     OW 4658   2.851   4.868   4.609 -0.8872 -0.2486  0.1544
 1503SOL    HW1 4659   2.852   4.960   4.648 -0.6055 -0.3320  0.3473
 1503SOL    HW2 4660   2.807   4.870   4.519  0.0533  0.2582 -0.3100
 1504SOL     OW 4661   4.220   0.224   4.287  0.5824 -0.0102  0.1190
 1504SOL    HW1 4662   4.146   0.270   4.238 -0.0150  0.2144  1.2093
 1504SOL    HW2 4663   4.239   0.136   4.243  0.9106  0.7100 -1.2484
 1505SOL     OW 4664   5.101   4.187   0.993  0.1742 -0.0538  0.3117
 1505SOL    HW1 4665   5.101   4.286   1.011 -0.2443  0.1735 -0.8776
 1505SOL    HW2 4666   5.015   4.148   1.027  1.0172 -0.3252  2.2766
 1506SOL     OW 4667   2.192   4.851   0.952 -0.9994  0.5107  0.0930
 1506SOL    HW1 4668   2.225   4.859   1.046 -0.6991  0.6328 -0.0228
 1506SOL    HW2 4669   2.264   4.877   0.888 -0.7941 -0.7357 -0.2179
 1507SOL     OW 4670   2.864   3.427   0.643 -0.4883  0.9240  0.0383
 1507SOL    HW1 4671   2.887   3.376   0.560 -0.0437 -0.3125  0.8970
 1507SOL    HW2 4672   2.922   3.508   0.650 -1.9252  2.2103 -1.8909
 1508SOL     OW 4673   4.200   0.275   1.135  0.1368 -0.3960  1.0167
 1508SOL    HW1 4674   4.157   0.356   1.096  2.5727  1.4575  1.9235
 1508SOL    HW2 4675   4.238   0.219   1.061 -2.7788 -1.6182  0.2677
 1509SOL     OW 4676   2.748   4.814   3.442  0.3608  0.5464  0.5897
 1509SOL    HW1 4677   2.722   4.720   3.465 -2.6596  1.0228 -0.3206
 1509SOL    HW2 4678   2.696   4.878   3.500  1.0641  1.6461  0.0443
 1510SOL     OW 4679   3.355   0.865   3.491 -0.4785  0.1743 -1.0898
 1510SOL    HW1 4680   3.285   0.932   3.513 -0.7071 -0.2543 -0.4821
 1510SOL    HW2 4681   3.402   0.892   3.407 -2.2846 -0.2107 -2.2845
 1511SOL     OW 4682   4.324   0.766   3.532 -0.3220 -0.0157 -0.5449
 1511SOL    HW1 4683   4.318   0.825   3.451  0.0309 -0.1124 -0.6444
 1511SOL    HW2 4684   4.419   0.735   3.543 -0.5700 -0.8515 -0.6958
 1512SOL     OW 4685   4.192   2.267   3.908 -0.2337 -0.1731  0.0658
 1512SOL    HW1 4686   4.185   2.334   3.982 -0.6473  1.1846 -1.1543
 1512SOL    HW2 4687   4.115   2.204   3.913 -0.0231 -0.3827  1.0259
 1513SOL     OW 4688   3.094   4.085   1.214 -0.2025  0.1431  0.4771
 1513SOL    HW1 4689   3.105   3.986   1.224  1.5647 -0.0956 -2.6231
 1513SOL    HW2 4690   3.017   4.104   1.153  0.3398  0.6244 -0.0618
 1514SOL     OW 4691   0.245   3.222   0.333 -0.4618 -0.0351  0.1927
 1514SOL    HW1 4692   0.145   3.227   0.324 -0.7297 -2.1140  1.5031
 1514SOL    HW2 4693   0.271   3.133   0.370  1.7480  1.2255  1.8776
 1515SOL     OW 4694   3.965   0.949   0.824  0.5903  0.1736 -0.4851
 1515SOL    HW1 4695   4.033   1.008   0.780  1.9388  1.0330  2.4741
 1515SOL    HW2 4696   3.941   0.987   0.913 -0.1396 -2.6932  0.6491
 1516SOL     OW 4697   3.605   4.134   0.615 -0.1190  0.3836 -0.7013
 1516SOL    HW1 4698   3.675   4.064   0.632  0.0391  1.1952  2.7502
 1516SOL    HW2 4699   3.648   4.221   0.593 -0.0298  0.6351  0.3995
 1517SOL     OW 4700   2.508   1.948   0.039 -0.0450  0.1210 -0.1374
 1517SOL    HW1 4701   2.447   2.009   0.088 -0.9449 -0.3817 -0.6080
 1517SOL    HW2 4702   2.578   1.913   0.101 -0.6190  0.1995  0.5534
 1518SOL     OW 4703   0.422   3.466   4.843  0.2123  0.6176  0.2647
 1518SOL    HW1 4704   0.333   3.496   4.878 -0.9537 -1.0287 -1.1095
 1518SOL    HW2 4705   0.466   3.543   4.796 -0.4202  1.4911  1.0417
 1519SOL     OW 4706   3.448   3.115   4.327 -0.9188 -0.2500 -0.6873
 1519SOL    HW1 4707   3.532   3.100   4.379  1.7304 -1.4333 -4.8064
 1519SOL    HW2 4708   3.392   3.032   4.329 -0.5299 -0.5085 -0.3104
 1520SOL     OW 4709   0.865   0.517   0.914  0.5419  0.0801  0.1467
 1520SOL    HW1 4710   0.902   0.556   0.830  0.5638 -1.1655 -0.4537
 1520SOL    HW2 4711   0.772   0.550   0.928 -0.2802 -1.3310 -1.5676
 1521SOL     OW 4712   3.884   1.768   2.025  0.6597  0.4159  0.2505
 1521SOL    HW1 4713   3.969   1.742   2.072  0.9494 -2.9362 -1.7437
 1521SOL    HW2 4714   3.807   1.721   2.067  0.3665  0.4373 -0.2549
 1522SOL     OW 4715   0.393   4.083   0.002 -0.2096  0.2501 -0.0958
 1522SOL    HW1 4716   0.490   4.078  -0.022 -0.2992 -0.7957 -0.3114
 1522SOL    HW2 4717   0.354   4.167  -0.035  0.4321  0.2832 -0.7268
 1523SOL     OW 4718   1.904   3.573   1.220  0.0832 -0.2486 -0.2920
 1523SOL    HW1 4719   1.849   3.508   1.273  1.3424 -0.7196  0.4926
 1523SOL    HW2 4720   1.989   3.528   1.190 -0.5989 -0.0052 -2.7756
 1524SOL     OW 4721   4.738   3.031   4.699 -0.3958 -0.1183 -0.0083
 1524SOL    HW1 4722   4.805   2.971   4.654  0.4438  0.0144  1.0281
 1524SOL    HW2 4723   4.724   3.113   4.644  1.0248  0.2937  0.2049
 1525SOL     OW 4724   0.206   3.959   4.390 -0.3509  0.0242 -0.0984
 1525SOL    HW1 4725   0.231   4.022   4.317  0.5717 -0.1841  0.0318
 1525SOL    HW2 4726   0.144   3.889   4.353  0.2435 -0.1789 -0.7190
 1526SOL     OW 4727   1.516   0.381   2.782 -0.1706  0.5503  0.1321
 1526SOL    HW1 4728   1.580   0.311   2.813 -1.3727 -0.0615  1.3429
 1526SOL    HW2 4729   1.505   0.376   2.683  0.9291  0.0698  0.0224
 1527SOL     OW 4730   2.473   2.864   0.336 -0.0620 -0.3250  0.1797
 1527SOL    HW1 4731   2.486   2.768   0.364  0.6086  0.4295  2.8408
 1527SOL    HW2 4732   2.562   2.910   0.335 -0.6477  0.9857  2.1181
 1528SOL     OW 4733   4.782   0.031   0.986 -0.2473 -0.1233  0.5957
 1528SOL    HW1 4734   4.716  -0.045   0.985 -1.9336  1.2211  2.1608
 1528SOL    HW2 4735   4.854   0.011   1.052 -0.3305 -0.6333  0.5397
 1529SOL     OW 4736   1.001   4.917   3.310 -0.0226 -0.5805  0.6205
 1529SOL    HW1 4737   0.955   4.911   3.398  1.0101 -0.8427  1.1635
 1529SOL    HW2 4738   1.067   4.842   3.301 -1.1126 -1.4106 -0.9974
 1530SOL     OW 4739   2.015   4.419   0.939 -0.1180  0.2569 -0.4648
 1530SOL    HW1 4740   2.113   4.403   0.942 -0.1070  0.4451  0.4858
 1530SOL    HW2 4741   1.995   4.500   0.884  0.4304  1.4100  0.9826
 1531SOL     OW 4742   1.294   2.499   1.930 -0.6403 -0.0118 -0.0526
 1531SOL    HW1 4743   1.308   2.452   1.843  0.7224 -0.1453  0.2088
 1531SOL    HW2 4744   1.202   2.537   1.933  0.3187  2.9531 -2.9842
 1532SOL     OW 4745   2.454   4.832   4.641 -0.2704  0.8674 -0.0552
 1532SOL    HW1 4746   2.509   4.810   4.721  1.7442 -1.0659 -1.8188
 1532SOL    HW2 4747   2.369   4.780   4.644  0.3712 -0.2140  0.2595
 1533SOL     OW 4748   2.861   1.939   0.932  0.7195  0.3450  0.2318
 1533SOL    HW1 4749   2.952   1.947   0.972  0.9002 -1.6224  0.3083
 1533SOL    HW2 4750   2.859   1.861   0.870 -1.3838 -0.7147  1.5605
 1534SOL     OW 4751   4.122   4.316   3.297 -0.2290  0.0242 -0.8277
 1534SOL    HW1 4752   4.135   4.217   3.303  1.0480  0.2224 -0.0872
 1534SOL    HW2 4753   4.054   4.344   3.365 -0.9739 -0.3870 -1.3787
 1535SOL     OW 4754   4.957   2.644   2.221 -0.1631  0.2700 -0.1871
 1535SOL    HW1 4755   5.041   2.688   2.191 -0.1035  0.2591 -0.0361
 1535SOL    HW2 4756   4.880   2.680   2.169  0.0558 -0.3995 -0.9887
 1536SOL     OW 4757   5.103   3.670   0.143  0.4030 -0.4908  0.1073
 1536SOL    HW1 4758   5.148   3.634   0.061  0.8185 -1.2275  0.6532
 1536SOL    HW2 4759   5.141   3.759   0.166  1.1211 -0.8160  0.1848
 1537SOL     OW 4760   2.026   3.092   0.219 -0.3262 -0.1511 -0.1666
 1537SOL    HW1 4761   1.955   3.052   0.277  0.1582 -1.3386 -0.3499
 1537SOL    HW2 4762   2.113   3.046   0.238  0.3125  1.0092 -0.2220
 1538SOL     OW 4763   0.682   0.707   2.914  0.6357 -0.3875 -0.3311
 1538SOL    HW1 4764   0.701   0.609   2.925  0.0888 -0.4243  0.3499
 1538SOL    HW2 4765   0.768   0.755   2.896  0.8869 -1.0106 -0.8557
 1539SOL     OW 4766   0.682   3.536   3.066 -0.4438 -0.3681 -0.2775
 1539SOL    HW1 4767   0.651   3.603   3.133  0.8641 -1.3369  1.3652
 1539SOL    HW2 4768   0.619   3.458   3.065 -1.7089  0.6143 -1.8571
 1540SOL     OW 4769   3.190   0.190   0.035 -0.3210 -0.2931  0.2014
 1540SOL    HW1 4770   3.100   0.188  -0.008 -1.3900 -1.2163  2.2850
 1540SOL    HW2 4771   3.203   0.106   0.088  1.4052  0.2142  0.6396
 1541SOL     OW 4772   2.569   3.477   3.130  0.2808  0.0945  0.0453
 1541SOL    HW1 4773   2.636   3.441   3.065  0.2544  0.2895 -0.0932
 1541SOL    HW2 4774   2.478   3.450   3.101  0.2112  0.7456 -0.3857
 1542SOL     OW 4775   3.176   2.239   0.086  0.3853 -0.8644 -0.2375
 1542SOL    HW1 4776   3.172   2.337   0.064 -1.0837 -0.3536  1.9203
 1542SOL    HW2 4777   3.266   2.203   0.062  1.2070  1.1763 -0.4555
 1543SOL     OW 4778   1.932   4.911   2.037  0.3736 -0.0672  0.1939
 1543SOL    HW1 4779   1.835   4.934   2.042  0.5038  0.2538  1.3929
 1543SOL    HW2 4780   1.948   4.850   1.959 -0.6215  0.6866 -0.6286
 1544SOL     OW 4781   4.710   2.605   1.557  0.5491 -0.0352 -0.1125
 1544SOL    HW1 4782   4.630   2.663   1.569  0.6153  0.1886 -0.7215
 1544SOL    HW2 4783   4.787   2.660   1.525  0.2694 -0.6554 -1.9286
 1545SOL     OW 4784   1.683   0.908   1.128  0.2193 -0.0727  0.6222
 1545SOL    HW1 4785   1.626   0.971   1.075  0.3504  0.2760  0.8874
 1545SOL    HW2 4786   1.627   0.831   1.158 -0.4864  0.9213  2.0000
 1546SOL     OW 4787   3.264   3.263   1.917 -0.2540  0.1503  0.2537
 1546SOL    HW1 4788   3.180   3.210   1.926  0.1103 -0.2863  1.1913
 1546SOL    HW2 4789   3.294   3.262   1.822 -1.2496  0.2325 -0.0757
 1547SOL     OW 4790   4.333   3.854   1.874 -0.0291 -0.3004 -0.0243
 1547SOL    HW1 4791   4.357   3.826   1.968  0.9169  0.6865  0.0482
 1547SOL    HW2 4792   4.416   3.877   1.824 -0.5977 -0.0034 -0.8533
 1548SOL     OW 4793   2.866   4.557   4.252 -0.3508 -0.3145  0.1965
 1548SOL    HW1 4794   2.938   4.575   4.319 -0.5931  1.6674 -0.0026
 1548SOL    HW2 4795   2.824   4.468   4.270  1.5496 -1.1345  0.8409
 1549SOL     OW 4796   4.086   2.457   1.259 -0.4642  0.0665  0.8205
 1549SOL    HW1 4797   4.126   2.470   1.169  0.0312  0.1908  1.0557
 1549SOL    HW2 4798   4.133   2.381   1.305 -1.2822 -0.5569  0.6458
 1550SOL     OW 4799   4.461   3.202   4.720 -0.0248 -0.4934 -0.1563
 1550SOL    HW1 4800   4.471   3.215   4.622 -4.6859 -0.1944 -0.8294
 1550SOL    HW2 4801   4.489   3.285   4.768 -1.9331  1.1695 -1.7520
 1551SOL     OW 4802   3.811   1.423   4.906 -0.2616  0.5468  0.2969
 1551SOL    HW1 4803   3.790   1.452   4.813 -1.8692  3.4376  1.4219
 1551SOL    HW2 4804   3.862   1.495   4.952 -2.2920  0.6791  2.5614
 1552SOL     OW 4805   1.424   3.951   2.664  0.0584  0.1352  0.0636
 1552SOL    HW1 4806   1.497   4.011   2.694 -0.1911  0.8187 -0.6660
 1552SOL    HW2 4807   1.349   3.953   2.731 -0.3526  1.3874 -0.4021
 1553SOL     OW 4808   0.050   4.916   3.047 -0.0720 -0.1919 -0.1050
 1553SOL    HW1 4809   0.103   4.869   3.118 -0.1816 -1.6183 -0.9432
 1553SOL    HW2 4810  -0.043   4.930   3.080  0.5915  1.8121  1.1486
 1554SOL     OW 4811   2.342   4.973   2.811 -0.1233  0.5348  0.2284
 1554SOL    HW1 4812   2.379   4.890   2.853  0.8749  0.7269 -0.2398
 1554SOL    HW2 4813   2.413   5.044   2.809 -0.8623  1.3007  0.3272
 1555SOL     OW 4814   4.502   1.754   4.814 -0.0395 -0.0599  0.3249
 1555SOL    HW1 4815   4.444   1.686   4.859  0.3250 -1.2760 -0.9729
 1555SOL    HW2 4816   4.598   1.735   4.834  0.0325  0.4870  0.5051
 1556SOL     OW 4817   0.417   3.189   0.959 -0.1777 -0.2499  0.3119
 1556SOL    HW1 4818   0.366   3.264   1.000  1.0409 -0.1677  1.8094
 1556SOL    HW2 4819   0.371   3.102   0.980 -0.8983 -0.0300 -0.3221
 1557SOL     OW 4820   2.271   3.766   0.361 -0.0181  0.4535 -0.2423
 1557SOL    HW1 4821   2.325   3.741   0.441  0.6646  3.4947  0.3626
 1557SOL    HW2 4822   2.174   3.762   0.383  0.1745  1.6347  0.8842
 1558SOL     OW 4823   1.434   2.365   3.152 -0.0063  0.1398 -0.2599
 1558SOL    HW1 4824   1.363   2.310   3.108 -0.2961 -0.2486  0.6708
 1558SOL    HW2 4825   1.412   2.377   3.249  0.9865  0.3752 -0.0514
 1559SOL     OW 4826   1.582   2.420   3.674 -0.2550  0.2391 -0.0109
 1559SOL    HW1 4827   1.589   2.376   3.764  0.5619 -0.0299 -0.1939
 1559SOL    HW2 4828   1.512   2.491   3.676  1.3784  1.8963  1.5371
 1560SOL     OW 4829   0.016   2.737   4.134 -0.1285  0.0334  0.1842
 1560SOL    HW1 4830   0.112   2.717   4.115 -0.2733 -0.2328 -0.2822
 1560SOL    HW2 4831  -0.038   2.652   4.129 -0.6083  0.3891 -0.9363
 1561SOL     OW 4832   2.117   3.921   4.926 -0.6804  0.2376  0.2059
 1561SOL    HW1 4833   2.023   3.924   4.890 -0.3533  0.8656 -0.6373
 1561SOL    HW2 4834   2.159   3.834   4.900 -0.5726  0.5318 -0.6573
 1562SOL     OW 4835   1.753   4.081   1.250 -0.8485  0.0542 -0.3255
 1562SOL    HW1 4836   1.786   3.986   1.250 -0.0734  0.3162  0.2929
 1562SOL    HW2 4837   1.659   4.083   1.284 -1.1341 -0.5734 -1.0459
 1563SOL     OW 4838   3.698   0.508   3.960 -0.3575 -0.5918 -0.4137
 1563SOL    HW1 4839   3.751   0.523   4.043  1.6129 -3.2454 -1.0750
 1563SOL    HW2 4840   3.626   0.441   3.979 -1.2876  0.3856 -0.3846
 1564SOL     OW 4841   2.003   1.428   2.955  0.1605 -0.2362  0.5195
 1564SOL    HW1 4842   2.035   1.349   2.902 -0.5225 -0.3286  0.2460
 1564SOL    HW2 4843   1.956   1.396   3.037  0.4265 -0.0982  0.7302
 1565SOL     OW 4844   0.020   4.800   2.799 -0.1022  0.4958  0.1285
 1565SOL    HW1 4845   0.036   4.841   2.889 -1.7174  0.8091  0.3043
 1565SOL    HW2 4846  -0.066   4.750   2.800  0.9385 -1.4007 -0.6368
 1566SOL     OW 4847   2.883   4.851   3.680  0.2097 -0.3436  0.3541
 1566SOL    HW1 4848   2.788   4.881   3.678  0.5381  0.9758  2.2034
 1566SOL    HW2 4849   2.894   4.770   3.622 -1.1648  1.8085 -3.2239
 1567SOL     OW 4850   2.274   3.568   4.466  0.3852  0.1430  0.2450
 1567SOL    HW1 4851   2.337   3.493   4.444 -0.5910 -0.0409 -2.2647
 1567SOL    HW2 4852   2.202   3.571   4.398 -0.0593  2.8917  0.7404
 1568SOL     OW 4853   1.441   0.861   3.750 -0.1288  0.5863 -0.7534
 1568SOL    HW1 4854   1.480   0.788   3.693  1.6948  0.0750  1.0137
 1568SOL    HW2 4855   1.378   0.820   3.816  1.2970  0.4476  0.5909
 1569SOL     OW 4856   1.155   1.811   3.417 -0.5355 -0.0887 -0.3119
 1569SOL    HW1 4857   1.092   1.884   3.390  1.8694  2.1937 -0.1617
 1569SOL    HW2 4858   1.230   1.806   3.351  1.2609  0.1197  1.6136
 1570SOL     OW 4859   3.652   2.536   2.054 -0.0431  0.3744 -0.6508
 1570SOL    HW1 4860   3.669   2.617   2.109  1.8909  0.2959 -1.0507
 1570SOL    HW2 4861   3.572   2.551   1.996 -1.3681  0.9211  1.2190
 1571SOL     OW 4862   4.126   4.471   4.872 -0.2303  0.4291  0.0866
 1571SOL    HW1 4863   4.085   4.465   4.780 -0.1945 -2.8462  0.1859
 1571SOL    HW2 4864   4.186   4.551   4.876 -1.4733  1.5926 -2.1798
 1572SOL     OW 4865   3.044   2.913   4.120  0.7158  0.3654  0.2541
 1572SOL    HW1 4866   3.042   2.819   4.153  2.1644  0.5883  1.1014
 1572SOL    HW2 4867   3.117   2.922   4.051 -1.2902  0.2522 -2.0119
 1573SOL     OW 4868   0.360   4.362   1.861 -0.2800  0.5508 -0.0119
 1573SOL    HW1 4869   0.359   4.271   1.902  0.3216  0.8644  0.7149
 1573SOL    HW2 4870   0.266   4.391   1.841 -0.4602 -0.3414 -0.5260
 1574SOL     OW 4871   0.720   4.598   0.940  0.1953 -0.0414  0.6663
 1574SOL    HW1 4872   0.813   4.606   0.904 -0.0261 -0.8179 -0.1117
 1574SOL    HW2 4873   0.716   4.528   1.010  1.1275  3.0025  4.0585
 1575SOL     OW 4874   1.168   1.087   0.501 -0.0556 -0.1500 -0.4502
 1575SOL    HW1 4875   1.173   1.056   0.406 -1.9282 -0.4660 -0.4887
 1575SOL    HW2 4876   1.123   1.176   0.505 -0.9672 -0.6130  0.1853
 1576SOL     OW 4877   3.019   0.594   4.402  0.4464 -0.3511  0.6228
 1576SOL    HW1 4878   2.967   0.510   4.411 -0.9352  0.5267  1.1165
 1576SOL    HW2 4879   2.992   0.642   4.319  0.8790 -0.1580  0.5894
 1577SOL     OW 4880   3.660   3.815   3.318 -0.3791  0.0317 -0.3293
 1577SOL    HW1 4881   3.597   3.773   3.253 -0.1745 -0.5607 -0.1567
 1577SOL    HW2 4882   3.751   3.776   3.306  0.3819  2.0871 -1.7235
 1578SOL     OW 4883   0.712   3.148   2.479  0.5881  0.3217  0.0070
 1578SOL    HW1 4884   0.768   3.230   2.470  2.0744 -0.6207  0.2904
 1578SOL    HW2 4885   0.749   3.090   2.552  0.8458 -1.5696 -1.5429
 1579SOL     OW 4886   1.116   3.423   0.035 -0.5275 -0.1498 -0.0807
 1579SOL    HW1 4887   1.130   3.384   0.126 -0.5015 -0.3098 -0.1525
 1579SOL    HW2 4888   1.142   3.356  -0.034 -0.4798 -0.0030 -0.2056
 1580SOL     OW 4889   4.164   0.539   4.542 -0.1824  0.0130  0.3865
 1580SOL    HW1 4890   4.176   0.595   4.624  1.1924  0.2891  0.0121
 1580SOL    HW2 4891   4.245   0.483   4.527 -0.5154 -0.2104 -0.6582
 1581SOL     OW 4892   1.666   2.245   2.937  0.4185  0.6607  0.7299
 1581SOL    HW1 4893   1.596   2.305   2.976  0.3693  0.1131  1.4981
 1581SOL    HW2 4894   1.687   2.171   3.001  0.6671 -0.0009 -0.0878
 1582SOL     OW 4895   4.045   3.407   0.940  0.3430 -0.1186 -0.7425
 1582SOL    HW1 4896   4.101   3.417   1.022 -1.0546 -1.0417  0.3694
 1582SOL    HW2 4897   4.093   3.448   0.862  2.0588  0.0728  0.3515
 1583SOL     OW 4898   2.168   3.359   2.876  0.2992  0.3246  0.4756
 1583SOL    HW1 4899   2.069   3.357   2.860  0.2908  0.8597  0.4236
 1583SOL    HW2 4900   2.215   3.310   2.803  0.0842  0.2883  0.3611
 1584SOL     OW 4901   4.561   1.979   2.194  0.4844 -0.5082  0.2642
 1584SOL    HW1 4902   4.573   1.942   2.287  0.6673 -0.0385  0.4300
 1584SOL    HW2 4903   4.515   1.911   2.137 -0.8761 -0.2978  1.0618
 1585SOL     OW 4904   0.334   0.859   0.321 -0.0136  0.6657  0.6421
 1585SOL    HW1 4905   0.380   0.802   0.253  1.3370  0.2017  1.8803
 1585SOL    HW2 4906   0.284   0.800   0.385 -1.2748  1.0963  0.0843
 1586SOL     OW 4907   3.338   4.763   0.536  0.5061 -0.5047 -0.0960
 1586SOL    HW1 4908   3.345   4.663   0.527 -0.3322 -0.7915  1.9445
 1586SOL    HW2 4909   3.426   4.800   0.565  0.9487 -0.5699 -1.3081
 1587SOL     OW 4910   1.994   1.535   1.555  0.0258  0.6476 -0.5259
 1587SOL    HW1 4911   2.075   1.590   1.576  0.0831 -0.2713  2.1114
 1587SOL    HW2 4912   1.997   1.451   1.609 -1.1606 -0.9111 -2.7781
 1588SOL     OW 4913   0.635   3.497   0.755 -0.8424  0.8822  0.0630
 1588SOL    HW1 4914   0.548   3.466   0.719  0.3103 -0.7592 -1.4938
 1588SOL    HW2 4915   0.670   3.429   0.821  0.1821  0.4447 -0.8919
 1589SOL     OW 4916   0.181   3.168   4.407 -0.3334  0.1473  0.5098
 1589SOL    HW1 4917   0.103   3.178   4.345 -0.5339  0.2122  0.7741
 1589SOL    HW2 4918   0.149   3.140   4.497  0.1607 -2.4113 -0.0441
 1590SOL     OW 4919   4.876   0.404   0.573 -0.1634 -0.2885 -0.2735
 1590SOL    HW1 4920   4.861   0.492   0.529 -1.4846 -0.5078 -0.2961
 1590SOL    HW2 4921   4.930   0.417   0.656 -0.3188  0.5321 -0.2917
 1591SOL     OW 4922   4.589   4.623   1.541  0.5917 -0.5017 -0.2492
 1591SOL    HW1 4923   4.662   4.566   1.581 -0.2576 -0.7630  0.9725
 1591SOL    HW2 4924   4.501   4.597   1.580 -0.0085  0.6694 -0.7693
 1592SOL     OW 4925   0.831   2.642   0.343 -0.3357 -0.4149  0.4253
 1592SOL    HW1 4926   0.750   2.651   0.285 -0.0358  0.1995  0.0847
 1592SOL    HW2 4927   0.909   2.614   0.287 -0.3375 -1.1331  0.7743
 1593SOL     OW 4928   2.411   4.389   4.214 -0.0782  0.3381  0.1697
 1593SOL    HW1 4929   2.478   4.382   4.140  0.7645  0.5709  0.8963
 1593SOL    HW2 4930   2.443   4.456   4.281 -1.0491  0.4508  0.5321
 1594SOL     OW 4931   4.516   2.942   2.613 -0.2395 -0.1059 -0.3087
 1594SOL    HW1 4932   4.574   3.015   2.650 -2.2541  0.3922  2.1056
 1594SOL    HW2 4933   4.574   2.868   2.580  1.9256  2.4895 -2.9751
 1595SOL     OW 4934   3.352   4.097   0.504 -0.2088  0.1671 -0.3684
 1595SOL    HW1 4935   3.444   4.121   0.536 -0.1133  0.7750 -1.0592
 1595SOL    HW2 4936   3.311   4.029   0.566 -0.1755  1.5302  1.2141
 1596SOL     OW 4937   3.019   4.947   0.365  0.4293 -0.0286 -0.0100
 1596SOL    HW1 4938   3.061   4.946   0.456 -0.1846  1.4378  0.3025
 1596SOL    HW2 4939   3.088   4.968   0.296  0.5802  0.4765  0.2956
 1597SOL     OW 4940   3.727   3.093   2.633 -0.8043 -0.0997 -0.1828
 1597SOL    HW1 4941   3.773   3.173   2.670 -0.5572  0.3730 -1.4795
 1597SOL    HW2 4942   3.631   3.115   2.615 -1.2086 -0.6548  1.1520
 1598SOL     OW 4943   4.684   3.654   4.127  0.2418 -0.3468  0.6807
 1598SOL    HW1 4944   4.721   3.598   4.052  0.6325 -1.2542  1.5333
 1598SOL    HW2 4945   4.729   3.743   4.127 -0.3311 -0.0366 -0.6533
 1599SOL     OW 4946   1.305   0.027   3.169  0.5136 -0.0946  0.3561
 1599SOL    HW1 4947   1.294  -0.044   3.099 -0.0102  0.8285 -0.5186
 1599SOL    HW2 4948   1.254   0.001   3.251 -1.5087  0.2654 -0.7224
 1600SOL     OW 4949   1.136   1.343   0.788 -0.0786 -0.2750  0.3844
 1600SOL    HW1 4950   1.060   1.378   0.732 -0.0625 -1.0602 -0.1519
 1600SOL    HW2 4951   1.103   1.267   0.844 -0.0494  0.4007  1.3265
 1601SOL     OW 4952   0.469   1.236   0.217  0.3593  0.1986  1.1288
 1601SOL    HW1 4953   0.455   1.198   0.309 -1.9038 -1.3985  0.2306
 1601SOL    HW2 4954   0.526   1.174   0.163 -0.5558 -0.2648  0.6719
 1602SOL     OW 4955   0.437   5.151   2.553 -0.5654 -0.1656  0.8224
 1602SOL    HW1 4956   0.528   5.169   2.515 -1.0681 -0.4406 -0.5723
 1602SOL    HW2 4957   0.376   5.227   2.529 -0.3417  0.8056  3.1196
 1603SOL     OW 4958   4.689   5.131   3.987  0.2635  0.2992  0.1771
 1603SOL    HW1 4959   4.640   5.044   3.978  0.6414  0.2224 -1.5481
 1603SOL    HW2 4960   4.637   5.203   3.942 -0.5144  1.2198  2.4189
 1604SOL     OW 4961   0.083   3.259   2.627  0.2187  0.0951 -0.3078
 1604SOL    HW1 4962   0.055   3.195   2.556  0.7956 -0.1579 -0.3070
 1604SOL    HW2 4963   0.143   3.213   2.692 -2.0104 -0.3166  1.6089
 1605SOL     OW 4964   4.873   2.932   5.077 -0.3629 -0.9245  0.3670
 1605SOL    HW1 4965   4.956   2.975   5.041 -0.0983 -1.0824  0.7703
 1605SOL    HW2 4966   4.792   2.976   5.038 -0.0926 -0.5591  0.2131
 1606SOL     OW 4967   5.015   0.301   4.917 -0.1213 -0.4450 -0.1975
 1606SOL    HW1 4968   5.051   0.232   4.854 -0.5482 -1.4410  0.6438
 1606SOL    HW2 4969   5.090   0.336   4.974 -0.3085 -2.0531  1.1075
 1607SOL     OW 4970   3.580   3.534   3.931  0.0904 -1.3678  0.1320
 1607SOL    HW1 4971   3.499   3.588   3.954 -0.0278  0.2589 -3.5078
 1607SOL    HW2 4972   3.662   3.586   3.957 -0.0184 -1.2227  0.1903
 1608SOL     OW 4973   0.057   3.111   2.182 -0.5205  0.6151 -0.3061
 1608SOL    HW1 4974   0.071   3.082   2.087 -0.5826 -0.9760  0.1465
 1608SOL    HW2 4975  -0.013   3.182   2.185 -0.2505  0.9500 -1.4849
 1609SOL     OW 4976   4.246   4.914   2.586  0.1501  0.1656 -0.8757
 1609SOL    HW1 4977   4.242   4.945   2.681 -1.8795  0.9686 -1.1560
 1609SOL    HW2 4978   4.340   4.920   2.553  1.0923 -1.1198  1.3578
 1610SOL     OW 4979   2.415   1.175   3.329 -0.7703 -0.1703 -0.2756
 1610SOL    HW1 4980   2.489   1.188   3.263 -1.6273  1.3808 -0.9819
 1610SOL    HW2 4981   2.434   1.094   3.384 -0.1439 -1.7213 -2.5988
 1611SOL     OW 4982   3.549   3.081   3.996  0.3490  0.0312  0.1833
 1611SOL    HW1 4983   3.562   3.006   4.061 -0.0872  0.5312  0.8605
 1611SOL    HW2 4984   3.622   3.148   4.007 -0.6880  1.0039  1.4230
 1612SOL     OW 4985   2.662   3.890   4.638  0.2664 -0.0258  0.1076
 1612SOL    HW1 4986   2.698   3.797   4.629 -0.9123 -0.5498  0.5831
 1612SOL    HW2 4987   2.590   3.891   4.706  0.9700  1.4738  0.8750
 1613SOL     OW 4988   0.837   5.114   4.563 -0.1278  0.3459 -0.4315
 1613SOL    HW1 4989   0.825   5.184   4.492 -0.1614  0.3991 -0.3732
 1613SOL    HW2 4990   0.821   5.155   4.653 -0.5237  0.1791 -0.4205
 1614SOL     OW 4991   0.772   4.924   1.214 -0.0086 -0.4347  0.7553
 1614SOL    HW1 4992   0.684   4.879   1.230 -1.6784  2.2962 -0.0233
 1614SOL    HW2 4993   0.808   4.958   1.301 -0.6880  0.0216  0.8696
 1615SOL     OW 4994   3.837   2.844   3.488 -0.1689 -0.3786  0.4866
 1615SOL    HW1 4995   3.860   2.940   3.504 -0.6979 -0.1094 -0.3211
 1615SOL    HW2 4996   3.821   2.829   3.391 -1.9446 -0.8621  0.8170
 1616SOL     OW 4997   2.896   0.745   3.481 -0.4979  0.0046 -0.5739
 1616SOL    HW1 4998   2.916   0.755   3.383 -0.8866 -0.7002 -0.7325
 1616SOL    HW2 4999   2.949   0.669   3.518  0.0812  0.6367 -0.1032
 1617SOL     OW 5000   2.419   2.823   4.090 -0.0504 -0.1057 -0.0430
 1617SOL    HW1 5001   2.448   2.798   4.183  0.6583  0.5954 -0.0619
 1617SOL    HW2 5002   2.364   2.750   4.052  1.4555 -1.3851  0.1252
 1618SOL     OW 5003   1.614   4.811   0.817  0.0313 -0.5956  0.3162
 1618SOL    HW1 5004   1.703   4.856   0.808 -0.7212  1.1317  1.1554
 1618SOL    HW2 5005   1.625   4.713   0.798  2.1742 -0.5051  0.7917
 1619SOL     OW 5006   3.061   4.554   4.451  0.7891 -0.3904 -0.3553
 1619SOL    HW1 5007   3.155   4.541   4.483  0.8909  1.8966  0.4647
 1619SOL    HW2 5008   2.998   4.545   4.528  0.2348 -2.3583 -0.9803
 1620SOL     OW 5009   3.151   3.527   1.119 -0.2031 -0.4283 -0.0061
 1620SOL    HW1 5010   3.167   3.461   1.192  1.3953  0.0463  0.1157
 1620SOL    HW2 5011   3.110   3.610   1.157 -0.3591 -0.5916  0.1796
 1621SOL     OW 5012   2.063   2.590   1.183 -0.2291 -0.3755 -0.4342
 1621SOL    HW1 5013   2.046   2.593   1.281  1.8709  1.8039 -0.0696
 1621SOL    HW2 5014   1.982   2.623   1.134 -0.1438  1.7609  0.7637
 1622SOL     OW 5015   2.992   3.969   3.249 -0.3313 -0.5961  0.6834
 1622SOL    HW1 5016   2.923   4.020   3.300 -0.1870  0.1612  0.1356
 1622SOL    HW2 5017   2.995   4.002   3.154  0.0942 -1.2986  0.4439
 1623SOL     OW 5018   0.842   2.719   3.751 -0.0819 -1.0198  0.6065
 1623SOL    HW1 5019   0.910   2.761   3.690 -0.3771 -1.5481 -0.0920
 1623SOL    HW2 5020   0.889   2.662   3.818  0.2646 -0.2158  1.0660
 1624SOL     OW 5021   4.460   1.872   0.380 -0.2255 -0.3489  0.9472
 1624SOL    HW1 5022   4.528   1.800   0.374 -1.7042 -1.6748 -2.3990
 1624SOL    HW2 5023   4.474   1.937   0.305 -1.0981  0.8462  1.7785
 1625SOL     OW 5024   0.109   2.501   3.881  0.1642 -0.3485 -0.3376
 1625SOL    HW1 5025   0.052   2.576   3.847 -0.1924  0.9124  2.6994
 1625SOL    HW2 5026   0.184   2.539   3.936  0.4619 -2.1875  0.6057
 1626SOL     OW 5027   0.309   3.986   3.072  0.1865  0.2903 -0.4573
 1626SOL    HW1 5028   0.330   4.082   3.090 -0.0517  0.1026  0.8801
 1626SOL    HW2 5029   0.255   3.979   2.987  0.7135  1.2658 -0.8875
 1627SOL     OW 5030   2.059   0.945   4.928  0.1235 -0.3559 -0.0799
 1627SOL    HW1 5031   2.135   0.880   4.936 -0.7096 -1.4294 -0.6237
 1627SOL    HW2 5032   1.980   0.899   4.887 -1.3208  0.3187  1.8060
 1628SOL     OW 5033   2.038   3.929   3.484 -0.4591 -0.1681 -0.5886
 1628SOL    HW1 5034   1.980   3.854   3.516 -0.3168 -0.8484 -1.8855
 1628SOL    HW2 5035   2.055   3.992   3.560 -2.8329  0.0220 -0.1193
 1629SOL     OW 5036   3.673   5.042   2.391 -0.7050  0.0693  0.0380
 1629SOL    HW1 5037   3.735   5.092   2.331 -0.7993 -0.1912 -0.2812
 1629SOL    HW2 5038   3.720   5.021   2.477 -0.7965  1.0437  0.3357
 1630SOL     OW 5039   1.209   4.156   3.445  0.1353 -0.3122  0.1359
 1630SOL    HW1 5040   1.208   4.247   3.486  0.5014  0.5758 -1.7099
 1630SOL    HW2 5041   1.128   4.105   3.474 -0.7715  1.0896  0.1513
 1631SOL     OW 5042   3.427   2.405   0.947  0.2395 -0.4909 -0.2200
 1631SOL    HW1 5043   3.330   2.421   0.929  0.4091  0.2999 -0.4608
 1631SOL    HW2 5044   3.438   2.317   0.994 -0.6002 -0.5438 -0.1052
 1632SOL     OW 5045   0.323   2.256   4.028  0.3228  0.0868 -0.2276
 1632SOL    HW1 5046   0.261   2.307   4.088 -0.6452  1.2450 -2.1115
 1632SOL    HW2 5047   0.406   2.233   4.077 -0.5092  0.7992  1.6022
 1633SOL     OW 5048   2.360   0.630   3.097  0.4307  0.1776 -0.3363
 1633SOL    HW1 5049   2.394   0.714   3.138  0.1113  1.2118 -2.1010
 1633SOL    HW2 5050   2.260   0.632   3.096  0.4066 -0.4483  0.0134
 1634SOL     OW 5051   2.689   1.199   4.687  0.1911  0.0644 -0.2078
 1634SOL    HW1 5052   2.698   1.132   4.613  1.1344  0.4193 -0.4313
 1634SOL    HW2 5053   2.605   1.181   4.738  0.2472 -1.0683 -0.4797
 1635SOL     OW 5054   2.908   2.201   2.267 -0.1949  0.0411 -0.3323
 1635SOL    HW1 5055   2.952   2.127   2.216  2.0537 -0.1610  1.7471
 1635SOL    HW2 5056   2.859   2.164   2.345  3.2687  0.6869  2.4074
 1636SOL     OW 5057   0.634   4.890   0.631 -0.6799 -0.1179  0.0536
 1636SOL    HW1 5058   0.606   4.798   0.658 -1.5613  0.3539  0.8219
 1636SOL    HW2 5059   0.679   4.935   0.709  1.4322 -0.5100 -0.8559
 1637SOL     OW 5060   5.071   5.085   5.043  0.0759 -0.1890  0.3909
 1637SOL    HW1 5061   5.001   5.092   4.972 -0.2555 -0.4461  0.6908
 1637SOL    HW2 5062   5.130   5.007   5.024 -0.6209 -0.8577  0.9306
 1638SOL     OW 5063   4.200   1.505   2.823 -0.3246 -0.0090  0.2862
 1638SOL    HW1 5064   4.292   1.490   2.861  0.8027  2.7092 -1.0511
 1638SOL    HW2 5065   4.156   1.580   2.872 -0.7816  0.3696 -0.6779
 1639SOL     OW 5066   0.050   1.414   0.086  0.1241 -0.3608 -0.0639
 1639SOL    HW1 5067   0.035   1.337   0.149  3.5084 -0.6674  0.5715
 1639SOL    HW2 5068   0.053   1.379  -0.008 -1.6811 -0.4025 -0.1481
 1640SOL     OW 5069   4.281   3.080   1.136 -0.1274  0.1859  0.2609
 1640SOL    HW1 5070   4.193   3.124   1.151 -0.8745 -1.0641 -0.2735
 1640SOL    HW2 5071   4.351   3.123   1.193 -0.5311  2.8452 -1.1176
 1641SOL     OW 5072   0.756   5.047   0.812 -0.1203  0.2010  0.4948
 1641SOL    HW1 5073   0.825   5.036   0.883 -1.4118  1.6448  2.0430
 1641SOL    HW2 5074   0.780   5.125   0.754  1.5632 -1.6799 -1.5255
 1642SOL     OW 5075   0.304   4.728   1.817  0.3211 -1.0125 -0.1026
 1642SOL    HW1 5076   0.238   4.659   1.845  0.4059 -1.6413 -1.3831
 1642SOL    HW2 5077   0.262   4.818   1.822 -0.3690 -1.3272 -0.1216
 1643SOL     OW 5078   1.128   2.681   1.184  0.1164 -0.1161 -0.1800
 1643SOL    HW1 5079   1.047   2.702   1.240  0.0295  0.4425 -0.4999
 1643SOL    HW2 5080   1.103   2.688   1.088  0.8220  1.1860 -0.2837
 1644SOL     OW 5081   4.865   2.620   4.476 -0.5614  0.0006 -0.3034
 1644SOL    HW1 5082   4.950   2.569   4.492 -0.8061 -0.6198 -0.9250
 1644SOL    HW2 5083   4.840   2.613   4.380  0.1731  2.5215 -0.7550
 1645SOL     OW 5084   0.201   1.658   0.069  0.3076  0.2964  0.2605
 1645SOL    HW1 5085   0.159   1.573   0.100 -1.3287  0.2128 -2.0103
 1645SOL    HW2 5086   0.301   1.649   0.075  0.1424 -0.7301  2.6011
 1646SOL     OW 5087   4.050   0.960   1.685 -0.6929 -0.0052  0.2225
 1646SOL    HW1 5088   4.012   1.029   1.747  0.7569  0.3987  0.7054
 1646SOL    HW2 5089   4.052   0.996   1.592  0.7147  0.9175  0.5824
 1647SOL     OW 5090   4.350   2.904   3.398  0.0283 -0.0546  0.1411
 1647SOL    HW1 5091   4.428   2.858   3.355  0.5123 -0.0740  1.0059
 1647SOL    HW2 5092   4.269   2.847   3.391 -0.0596  0.2140 -1.2838
 1648SOL     OW 5093   5.035   3.668   3.991 -0.5312  0.0278  0.4602
 1648SOL    HW1 5094   5.023   3.586   4.047  1.5256 -0.3574  0.4232
 1648SOL    HW2 5095   4.945   3.705   3.966 -1.5397 -0.2386  3.3155
 1649SOL     OW 5096   0.280   1.335   0.648 -0.4105 -0.0383 -0.1441
 1649SOL    HW1 5097   0.286   1.360   0.551 -2.0200  0.2879 -0.1823
 1649SOL    HW2 5098   0.187   1.307   0.670  0.3570 -2.0629  0.8766
 1650SOL     OW 5099   0.997   1.294   2.339  0.1330  0.0202  0.0791
 1650SOL    HW1 5100   0.931   1.368   2.331 -0.8139 -0.8128 -0.0118
 1650SOL    HW2 5101   1.077   1.326   2.390 -1.2414  0.4478  2.0940
 1651SOL     OW 5102   4.156   3.946   3.021  0.3578 -0.1882  0.2455
 1651SOL    HW1 5103   4.215   4.027   3.018  0.9322 -0.5366  1.7252
 1651SOL    HW2 5104   4.130   3.922   2.927  0.0122  1.8076 -0.2242
 1652SOL     OW 5105   0.810   3.108   4.435  0.1744  0.2299  0.2340
 1652SOL    HW1 5106   0.829   3.070   4.526 -0.7444  2.0686  1.2404
 1652SOL    HW2 5107   0.865   3.190   4.420 -0.2151  0.3526 -0.5746
 1653SOL     OW 5108   3.555   3.457   3.661  0.8688 -0.7104  0.2946
 1653SOL    HW1 5109   3.536   3.538   3.606 -0.3792 -0.6665  0.7525
 1653SOL    HW2 5110   3.562   3.483   3.757 -0.5584 -1.2554  0.5705
 1654SOL     OW 5111   2.113   4.470   0.186 -0.4138  0.1375  0.9635
 1654SOL    HW1 5112   2.129   4.421   0.101 -1.1439  0.4372  0.6411
 1654SOL    HW2 5113   2.197   4.516   0.216 -0.8322  2.6238 -1.2603
 1655SOL     OW 5114   0.857   3.744   0.913  0.1286  0.0117  0.3199
 1655SOL    HW1 5115   0.857   3.804   0.833  0.0082 -0.4299 -0.0155
 1655SOL    HW2 5116   0.893   3.794   0.993  0.7069  0.3018 -0.1168
 1656SOL     OW 5117   0.949   1.674   5.093 -0.6994 -0.0615 -0.5347
 1656SOL    HW1 5118   1.000   1.670   5.179 -0.0808  0.7330 -0.8498
 1656SOL    HW2 5119   0.956   1.587   5.045  0.1151 -0.0575 -0.4275
 1657SOL     OW 5120   3.597   1.539   0.985  0.1950  0.6484  0.2524
 1657SOL    HW1 5121   3.676   1.566   1.040  3.6047 -2.3101 -2.6918
 1657SOL    HW2 5122   3.555   1.458   1.026  1.0674  0.0250 -0.0469
 1658SOL     OW 5123   1.253   3.151   3.177 -0.0657  0.7328 -0.5863
 1658SOL    HW1 5124   1.246   3.249   3.159  1.5267  0.7777 -1.1321
 1658SOL    HW2 5125   1.329   3.113   3.124  0.5864 -0.4088  1.0771
 1659SOL     OW 5126   0.297   2.930   4.168  0.0531  0.2570 -0.5173
 1659SOL    HW1 5127   0.342   3.009   4.210 -0.2745 -0.2208  0.7696
 1659SOL    HW2 5128   0.366   2.868   4.131  0.2999  1.5979 -2.4838
 1660SOL     OW 5129   1.192   0.261   3.180  0.0802  0.2832  0.0718
 1660SOL    HW1 5130   1.267   0.326   3.192  0.4452  0.0770 -0.9459
 1660SOL    HW2 5131   1.230   0.168   3.172 -0.4296 -0.0675  1.4725
 1661SOL     OW 5132   3.805   2.222   4.445 -0.0625 -0.3369 -0.1896
 1661SOL    HW1 5133   3.779   2.206   4.350 -2.1365  2.0518 -0.1506
 1661SOL    HW2 5134   3.831   2.318   4.456 -0.4910 -0.4096  1.7552
 1662SOL     OW 5135   1.043   2.568   1.991  0.5765  0.5883  0.3046
 1662SOL    HW1 5136   0.956   2.527   2.016  1.1588  0.1443  1.6863
 1662SOL    HW2 5137   1.029   2.663   1.966 -0.2316  0.7074  1.1507
 1663SOL     OW 5138   0.441   1.329   1.797 -0.2374  0.6041  0.2033
 1663SOL    HW1 5139   0.496   1.349   1.716  0.4631  1.2383  0.8262
 1663SOL    HW2 5140   0.490   1.265   1.856 -1.4680 -1.2325 -0.6490
 1664SOL     OW 5141   4.430   4.729   1.197 -0.1941  0.4451  0.2620
 1664SOL    HW1 5142   4.465   4.722   1.103  0.0909  0.5601  0.3597
 1664SOL    HW2 5143   4.500   4.768   1.256  0.2175 -1.1208  0.8616
 1665SOL     OW 5144   3.590   2.463   4.602  0.0243 -0.5469  0.0141
 1665SOL    HW1 5145   3.610   2.366   4.614 -0.4645 -0.5286  1.1028
 1665SOL    HW2 5146   3.493   2.476   4.582 -0.4164 -0.1714  2.1082
 1666SOL     OW 5147   0.295   1.520   2.398  0.7176 -0.0093 -0.0224
 1666SOL    HW1 5148   0.211   1.533   2.344 -0.8882  1.7656  2.6758
 1666SOL    HW2 5149   0.354   1.599   2.387  1.0282 -0.2716 -0.2415
 1667SOL     OW 5150   5.040   0.169   1.315 -0.2297 -0.2278  0.6547
 1667SOL    HW1 5151   5.114   0.152   1.380 -0.4524 -1.2738  0.6404
 1667SOL    HW2 5152   5.069   0.239   1.249  0.5944 -0.3378  0.8950
 1668SOL     OW 5153   3.290   3.448   0.146  0.0762  0.1661  0.0565
 1668SOL    HW1 5154   3.380   3.405   0.135  0.1223 -0.0958  1.2704
 1668SOL    HW2 5155   3.293   3.542   0.111  0.9598  0.3046  0.4788
 1669SOL     OW 5156   3.691   3.992   3.545 -0.1750  0.5382  0.2171
 1669SOL    HW1 5157   3.620   4.052   3.584 -3.2374 -0.8366 -2.7656
 1669SOL    HW2 5158   3.648   3.922   3.488  3.5462 -1.8723  0.0250
 1670SOL     OW 5159   4.591   2.222   3.547  0.0864  0.2118  0.5252
 1670SOL    HW1 5160   4.638   2.308   3.568 -0.5549  0.4849  0.8881
 1670SOL    HW2 5161   4.658   2.151   3.525  0.6294  0.7829  0.3044
 1671SOL     OW 5162   3.596   4.362   0.924 -0.5300  0.0316 -0.2899
 1671SOL    HW1 5163   3.655   4.403   0.854 -0.9281  0.8150 -0.1753
 1671SOL    HW2 5164   3.625   4.394   1.014 -1.2750  0.6060 -0.2490
 1672SOL     OW 5165   3.560   0.555   2.491 -0.5058 -0.3031 -0.6444
 1672SOL    HW1 5166   3.611   0.473   2.514 -0.5277  0.2459  1.6574
 1672SOL    HW2 5167   3.499   0.537   2.414  0.3734 -2.0528 -0.9686
 1673SOL     OW 5168   1.091   3.408   1.395  0.4601  0.3911  0.5900
 1673SOL    HW1 5169   1.086   3.482   1.462  0.9096  0.8979  0.0774
 1673SOL    HW2 5170   1.184   3.373   1.391  0.4918  0.5301  0.0566
 1674SOL     OW 5171   1.760   2.649   5.048 -0.2144  0.4276  0.1917
 1674SOL    HW1 5172   1.756   2.681   5.143 -0.7560 -3.6190  1.7070
 1674SOL    HW2 5173   1.850   2.609   5.030 -0.7828 -0.6492 -0.3202
 1675SOL     OW 5174   3.107   3.013   0.913  0.4115  0.1035 -0.4491
 1675SOL    HW1 5175   3.095   3.081   0.840 -1.4455 -1.6729 -1.8968
 1675SOL    HW2 5176   3.090   3.056   1.001  3.9622  2.6631 -0.7521
 1676SOL     OW 5177   3.819   3.408   5.120 -0.4931  0.0981 -0.0390
 1676SOL    HW1 5178   3.905   3.422   5.170 -0.5454 -0.5894  0.2658
 1676SOL    HW2 5179   3.839   3.380   5.026 -0.3587  3.5877 -1.2057
 1677SOL     OW 5180   0.890   3.885   0.039  0.4212  0.2454 -0.5807
 1677SOL    HW1 5181   0.940   3.822   0.099  0.2053 -0.6615 -1.3185
 1677SOL    HW2 5182   0.945   3.904  -0.043  0.0604  0.1900 -0.8396
 1678SOL     OW 5183   3.998   3.062   3.980  0.2813 -0.2875  0.0044
 1678SOL    HW1 5184   4.054   3.116   3.917 -0.7175  0.6441 -0.1084
 1678SOL    HW2 5185   3.913   3.111   3.999 -0.2073 -1.3775  0.6929
 1679SOL     OW 5186   4.899   5.151   3.642  0.4450 -0.2192 -0.0598
 1679SOL    HW1 5187   4.821   5.209   3.619  0.8599  0.1472 -0.5576
 1679SOL    HW2 5188   4.983   5.189   3.601  0.8325 -0.7850  0.1920
 1680SOL     OW 5189   2.607   2.311   0.772 -0.1902 -0.8799 -0.4757
 1680SOL    HW1 5190   2.677   2.363   0.722 -0.4989  1.5666  1.4118
 1680SOL    HW2 5191   2.650   2.257   0.844 -0.1143 -0.1596  0.0362
 1681SOL     OW 5192   1.054   4.656   4.134  0.1069  0.3639 -0.5108
 1681SOL    HW1 5193   0.979   4.593   4.112 -0.6312 -0.2842  3.2080
 1681SOL    HW2 5194   1.138   4.604   4.146  0.0640  0.4100  0.0247
 1682SOL     OW 5195   4.989   1.495   3.164  0.7738  1.0322 -0.1013
 1682SOL    HW1 5196   5.040   1.416   3.199  2.3781  1.3430 -1.5972
 1682SOL    HW2 5197   4.910   1.464   3.112  0.5714  0.4824  0.5107
 1683SOL     OW 5198   2.251   3.726   2.806 -0.2368  0.3497 -0.0573
 1683SOL    HW1 5199   2.303   3.810   2.824  1.1588 -0.4990  0.0193
 1683SOL    HW2 5200   2.208   3.695   2.890  1.5597 -0.5089  0.5792
 1684SOL     OW 5201   4.580   0.730   0.687 -0.3344  0.1801  0.6202
 1684SOL    HW1 5202   4.526   0.814   0.688  1.1293  1.1894 -0.5301
 1684SOL    HW2 5203   4.677   0.753   0.700  0.0931 -1.3277  0.2538
 1685SOL     OW 5204   0.538   4.642   3.998 -0.1995 -0.2771 -0.8973
 1685SOL    HW1 5205   0.503   4.647   4.091  0.4390 -1.8514 -0.5527
 1685SOL    HW2 5206   0.614   4.705   3.988 -0.1182 -0.2709 -0.2830
 1686SOL     OW 5207   0.827   0.115   3.049  0.3228 -0.4443 -0.0935
 1686SOL    HW1 5208   0.895   0.173   3.004  1.1720 -0.9799  0.4767
 1686SOL    HW2 5209   0.827   0.133   3.148 -0.2091 -0.6122 -0.0563
 1687SOL     OW 5210   0.940   1.173   1.596  0.3190  0.5772 -0.1196
 1687SOL    HW1 5211   0.879   1.248   1.569 -0.8100 -0.1660  0.2709
 1687SOL    HW2 5212   0.957   1.113   1.518 -1.3382 -0.4688  0.2522
 1688SOL     OW 5213   3.191   2.901   4.675 -0.3583  0.3023 -0.0267
 1688SOL    HW1 5214   3.209   2.981   4.733 -1.4626  1.5962 -1.3740
 1688SOL    HW2 5215   3.202   2.927   4.579 -0.8760 -1.1468 -0.5046
 1689SOL     OW 5216   0.442   3.665   2.844  0.5075 -0.1498  0.3962
 1689SOL    HW1 5217   0.406   3.671   2.751 -0.0915 -2.9682  0.3725
 1689SOL    HW2 5218   0.538   3.637   2.841  0.6849  0.4037  0.6470
 1690SOL     OW 5219   3.340   1.983   3.925  0.2219  0.1820  0.3185
 1690SOL    HW1 5220   3.354   2.082   3.935  2.1020  0.2847 -2.1719
 1690SOL    HW2 5221   3.419   1.934   3.963  0.8669 -0.1207 -1.3301
 1691SOL     OW 5222   1.809   4.515   3.350  0.6335  0.2382  0.4541
 1691SOL    HW1 5223   1.857   4.497   3.436  0.5675 -0.9260  0.2678
 1691SOL    HW2 5224   1.753   4.435   3.326 -1.8986  1.7250  0.9711
 1692SOL     OW 5225   4.599   1.076   5.007  0.4929 -0.2073  0.2493
 1692SOL    HW1 5226   4.688   1.096   4.966 -0.0537 -0.2500 -1.0142
 1692SOL    HW2 5227   4.597   0.981   5.036  0.2392 -0.7924 -1.5158
 1693SOL     OW 5228   4.382   3.236   0.251  0.2643 -0.0228 -0.2124
 1693SOL    HW1 5229   4.377   3.302   0.176  3.9860 -1.2031 -1.7487
 1693SOL    HW2 5230   4.342   3.149   0.222  0.3540 -0.0402 -0.2843
 1694SOL     OW 5231   2.668   4.558   3.622 -0.1308  0.3204 -0.1352
 1694SOL    HW1 5232   2.634   4.608   3.702 -1.7669  1.7070 -1.6093
 1694SOL    HW2 5233   2.766   4.574   3.611 -0.5530  3.2425 -0.4919
 1695SOL     OW 5234   1.097   1.955   1.343 -0.2049  0.4559 -0.6369
 1695SOL    HW1 5235   0.997   1.943   1.340 -0.2571  0.5922  0.2109
 1695SOL    HW2 5236   1.125   2.016   1.270 -0.9570  1.7353  0.1065
 1696SOL     OW 5237   4.507   0.589   4.727  0.3618  0.8149 -0.0464
 1696SOL    HW1 5238   4.448   0.588   4.647  0.3018 -0.8662 -0.0176
 1696SOL    HW2 5239   4.584   0.650   4.712  0.5125  0.2856 -1.5043
 1697SOL     OW 5240   4.078   2.520   4.986 -0.3241 -0.5717  0.8260
 1697SOL    HW1 5241   3.989   2.514   5.032 -2.0313 -1.7756 -2.3043
 1697SOL    HW2 5242   4.131   2.437   5.007 -0.0802 -0.0657  2.3377
 1698SOL     OW 5243   3.512   0.767   0.629 -0.9400 -0.2499 -0.0297
 1698SOL    HW1 5244   3.546   0.698   0.566 -0.3521  0.7970 -0.8837
 1698SOL    HW2 5245   3.577   0.779   0.704  0.3374  1.2989 -1.3264
 1699SOL     OW 5246   2.541   2.838   3.444  0.2599  0.2667  0.4265
 1699SOL    HW1 5247   2.605   2.800   3.377 -0.8149 -0.7560 -0.0568
 1699SOL    HW2 5248   2.531   2.937   3.428  2.2583  0.6210  1.0058
 1700SOL     OW 5249   1.286   5.039   1.199 -0.0057  0.2352 -0.3001
 1700SOL    HW1 5250   1.302   5.062   1.295 -1.4276  0.3486 -0.0611
 1700SOL    HW2 5251   1.220   4.964   1.193 -0.0357  0.3204 -1.1871
 1701SOL     OW 5252   4.064   2.113   1.335 -0.3253 -0.1706  0.2286
 1701SOL    HW1 5253   4.135   2.159   1.283 -0.7759 -0.1815 -0.4120
 1701SOL    HW2 5254   4.051   2.159   1.423 -0.8023  0.9637 -0.4197
 1702SOL     OW 5255   5.061   2.671   1.224  0.1977 -0.3773  0.1234
 1702SOL    HW1 5256   5.157   2.686   1.249  0.2723 -0.7375  0.0603
 1702SOL    HW2 5257   5.039   2.574   1.233  0.0327 -0.4037 -0.5255
 1703SOL     OW 5258   3.485   4.087   3.218  0.1458 -0.4220 -0.2471
 1703SOL    HW1 5259   3.401   4.068   3.268  0.3907  0.5072  0.5365
 1703SOL    HW2 5260   3.524   4.001   3.184 -0.2810 -1.0131  0.7377
 1704SOL     OW 5261   0.439   4.726   2.866  0.4526  0.3707 -0.5597
 1704SOL    HW1 5262   0.512   4.694   2.806  1.4492  0.4493  0.5710
 1704SOL    HW2 5263   0.351   4.691   2.834  0.5974  2.3531 -3.4749
 1705SOL     OW 5264   0.706   4.370   4.269 -0.2396  0.0080 -0.0303
 1705SOL    HW1 5265   0.684   4.291   4.212  0.0939 -0.5962  0.6558
 1705SOL    HW2 5266   0.770   4.430   4.220  2.4126 -1.9884  0.7562
 1706SOL     OW 5267   4.618   0.795   1.298 -0.8084  0.5407  0.0973
 1706SOL    HW1 5268   4.568   0.739   1.364 -0.8511  0.7573  0.2468
 1706SOL    HW2 5269   4.577   0.886   1.293  0.6376  1.3235  1.5484
 1707SOL     OW 5270   4.566   1.442   3.476 -0.5801 -0.5099  0.1215
 1707SOL    HW1 5271   4.515   1.378   3.418 -1.2964 -0.7704  1.0198
 1707SOL    HW2 5272   4.536   1.535   3.457 -1.9691 -0.7112  1.1570
 1708SOL     OW 5273   3.350   3.275   3.921  0.2711 -0.0789 -0.5028
 1708SOL    HW1 5274   3.293   3.225   3.856  1.2806 -1.4926 -0.3441
 1708SOL    HW2 5275   3.433   3.222   3.940  0.7495  1.0590  0.7033
 1709SOL     OW 5276   0.566   2.125   0.648  0.0794  0.1647 -0.4281
 1709SOL    HW1 5277   0.487   2.174   0.684 -0.2558  0.9229 -2.0783
 1709SOL    HW2 5278   0.648   2.151   0.699 -0.4636  0.7085  0.1759
 1710SOL     OW 5279   2.116   4.585   3.949 -0.2448 -0.1905 -0.3432
 1710SOL    HW1 5280   2.143   4.541   3.864  1.1289  0.5199 -0.3031
 1710SOL    HW2 5281   2.092   4.516   4.017  0.4284 -0.8181 -0.7410
 1711SOL     OW 5282   4.053   0.086   0.214 -0.5061  0.5884  0.1739
 1711SOL    HW1 5283   4.018   0.081   0.308  0.7997  0.9011  0.6863
 1711SOL    HW2 5284   4.142   0.131   0.214  0.4594 -1.2231 -0.9509
 1712SOL     OW 5285   4.542   2.320   4.220  0.0248 -0.6628 -0.1343
 1712SOL    HW1 5286   4.584   2.234   4.191  0.9348 -0.6931  1.1580
 1712SOL    HW2 5287   4.512   2.312   4.315 -1.1514  0.0088 -0.4389
 1713SOL     OW 5288   0.522   4.063   1.317  0.6353 -0.3406 -0.2365
 1713SOL    HW1 5289   0.484   4.013   1.240 -1.2790  1.2511 -0.4098
 1713SOL    HW2 5290   0.487   4.025   1.403 -1.4988  1.0703 -0.3916
 1714SOL     OW 5291   3.705   1.384   3.188 -0.2219 -0.4383 -0.4757
 1714SOL    HW1 5292   3.678   1.464   3.133  0.2852  0.4546  0.5310
 1714SOL    HW2 5293   3.684   1.401   3.284 -2.9669 -2.7843 -0.5542
 1715SOL     OW 5294   3.174   1.397   3.652 -0.0215 -0.4168  0.4727
 1715SOL    HW1 5295   3.145   1.343   3.731  0.6899 -1.1331  0.2616
 1715SOL    HW2 5296   3.129   1.364   3.570  0.4944 -0.7800  0.3263
 1716SOL     OW 5297   2.939   0.135   0.985  0.1076 -0.4177  0.1456
 1716SOL    HW1 5298   2.957   0.083   0.902  0.7591 -1.2140  0.7588
 1716SOL    HW2 5299   2.881   0.213   0.964  0.6259 -0.3571 -1.1275
 1717SOL     OW 5300   1.671   4.024   0.595 -0.8517  0.0706 -0.9014
 1717SOL    HW1 5301   1.660   3.969   0.678 -0.0836 -0.1089 -0.9118
 1717SOL    HW2 5302   1.744   4.091   0.609 -1.2880  0.6010 -1.1419
 1718SOL     OW 5303   3.892   0.469   1.192  0.4988 -0.0561  0.5757
 1718SOL    HW1 5304   3.817   0.428   1.140  0.6369  1.9018 -1.2736
 1718SOL    HW2 5305   3.922   0.404   1.262  0.6448 -3.0837 -2.0502
 1719SOL     OW 5306   4.162   2.199   4.820 -0.5064 -0.3349 -0.3516
 1719SOL    HW1 5307   4.188   2.243   4.906 -1.4988 -0.3937 -0.0039
 1719SOL    HW2 5308   4.228   2.128   4.798 -0.0986 -0.1446  0.2343
 1720SOL     OW 5309   4.304   4.218   1.757 -0.2518 -0.3146  0.0135
 1720SOL    HW1 5310   4.228   4.269   1.716  1.9050  3.2627  0.1038
 1720SOL    HW2 5311   4.296   4.221   1.857  0.4326  0.8849  0.0498
 1721SOL     OW 5312   3.027   4.108   4.584  0.1024  0.0074  0.6417
 1721SOL    HW1 5313   3.088   4.173   4.540 -0.3095  0.8344  1.2633
 1721SOL    HW2 5314   2.971   4.062   4.515  1.0496 -0.3819  0.1162
 1722SOL     OW 5315   3.921   0.440   4.491  0.3503 -0.6471 -0.1268
 1722SOL    HW1 5316   3.905   0.356   4.543  1.2316  0.4845  2.1665
 1722SOL    HW2 5317   4.017   0.467   4.501 -0.2730  1.5369  0.7530
 1723SOL     OW 5318   3.306   1.030   2.054  0.1528 -0.2957 -0.0851
 1723SOL    HW1 5319   3.228   0.976   2.023  0.9806 -0.8207 -1.3265
 1723SOL    HW2 5320   3.360   0.976   2.119 -1.6117  0.8235  2.5051
 1724SOL     OW 5321   0.238   1.539   2.117 -0.3376  0.0004  0.1909
 1724SOL    HW1 5322   0.263   1.554   2.022  1.6772 -1.8053  0.3791
 1724SOL    HW2 5323   0.316   1.560   2.176 -1.6532  1.4248  1.5385
 1725SOL     OW 5324   0.731   2.902   2.040  0.2972  0.2024 -0.4337
 1725SOL    HW1 5325   0.698   2.807   2.037 -1.3278  0.7470 -0.7162
 1725SOL    HW2 5326   0.737   2.932   2.135  0.5858 -0.0980 -0.3539
 1726SOL     OW 5327   1.151   3.090   0.900 -0.0168  0.1222  0.0402
 1726SOL    HW1 5328   1.198   3.128   0.820  0.0489 -0.0052  0.0180
 1726SOL    HW2 5329   1.182   2.996   0.915  0.3710  0.3233  0.5385
 1727SOL     OW 5330   0.479   4.808   3.142 -0.1151 -0.3276 -0.3255
 1727SOL    HW1 5331   0.450   4.848   3.055  2.3211 -1.3715 -1.7474
 1727SOL    HW2 5332   0.469   4.709   3.138  0.3429 -0.4130  0.4458
 1728SOL     OW 5333   4.256   4.999   1.910 -0.2302 -0.0551 -0.1296
 1728SOL    HW1 5334   4.327   4.951   1.857 -0.0852 -0.1520  0.1528
 1728SOL    HW2 5335   4.185   4.934   1.938 -0.3189  0.0009 -0.2229
 1729SOL     OW 5336   4.462   3.374   1.217 -0.1785 -0.9423  0.1560
 1729SOL    HW1 5337   4.527   3.383   1.142 -0.1040  0.5660  0.3699
 1729SOL    HW2 5338   4.471   3.284   1.258  0.5763 -1.3749 -0.9102
 1730SOL     OW 5339   1.689   3.270   1.145 -0.2304 -0.1340 -0.4322
 1730SOL    HW1 5340   1.716   3.320   1.227 -0.1292  2.4677 -1.9341
 1730SOL    HW2 5341   1.607   3.216   1.164  0.2231 -0.2139  1.5396
 1731SOL     OW 5342   0.085   4.448   1.803  0.3341  0.0098 -0.4049
 1731SOL    HW1 5343   0.035   4.531   1.829  0.4569 -0.4520  1.3650
 1731SOL    HW2 5344   0.040   4.368   1.841  0.1142 -0.8074 -2.2503
 1732SOL     OW 5345   3.442   0.478   4.516 -0.4239  0.0757 -0.1074
 1732SOL    HW1 5346   3.518   0.536   4.545 -0.4102 -0.6326  1.3680
 1732SOL    HW2 5347   3.402   0.515   4.432  0.4186  1.4617  0.0679
 1733SOL     OW 5348   4.424   4.000   3.342  0.4059  0.0782 -0.2109
 1733SOL    HW1 5349   4.479   3.954   3.412 -0.5154 -1.5017 -0.4679
 1733SOL    HW2 5350   4.469   4.084   3.313  0.7757  0.8517  2.3593
 1734SOL     OW 5351   0.232   1.209   3.199 -0.4641  0.2766  0.1462
 1734SOL    HW1 5352   0.237   1.275   3.124  2.1870 -0.5891 -0.5348
 1734SOL    HW2 5353   0.316   1.213   3.254 -0.3551 -2.2364  0.2970
 1735SOL     OW 5354   2.443   3.536   1.717 -0.0006  0.1551 -0.4565
 1735SOL    HW1 5355   2.441   3.447   1.763 -1.4108  0.0011 -0.7804
 1735SOL    HW2 5356   2.432   3.523   1.618  0.8140  0.6329 -0.6194
 1736SOL     OW 5357   3.005   3.647   5.052 -0.1545 -0.5595 -0.0617
 1736SOL    HW1 5358   2.982   3.656   5.149 -0.5588 -1.7450 -0.0333
 1736SOL    HW2 5359   3.105   3.655   5.041 -0.1139 -0.3009  0.4243
 1737SOL     OW 5360   2.315   1.703   3.106  0.2835  0.8983  0.0701
 1737SOL    HW1 5361   2.347   1.685   3.199  0.1664 -1.4751 -0.2788
 1737SOL    HW2 5362   2.367   1.647   3.042 -1.4801  0.4099 -0.9985
 1738SOL     OW 5363   4.403   0.431   3.638 -0.2306  0.3956  0.0782
 1738SOL    HW1 5364   4.380   0.357   3.574 -1.6155  1.1845 -0.3710
 1738SOL    HW2 5365   4.349   0.512   3.616  0.2831  1.1219  1.4039
 1739SOL     OW 5366   4.248   0.569   0.748  0.1480  0.0252 -0.4376
 1739SOL    HW1 5367   4.312   0.499   0.779  0.0038  0.1747  0.2282
 1739SOL    HW2 5368   4.263   0.654   0.800 -1.0028 -0.1336  0.2116
 1740SOL     OW 5369   3.710   4.327   2.367 -0.0880  0.3357 -0.4214
 1740SOL    HW1 5370   3.636   4.268   2.399 -1.0977  2.0416  0.5272
 1740SOL    HW2 5371   3.674   4.391   2.298  1.0859 -0.3888 -1.7655
 1741SOL     OW 5372   5.108   3.070   5.022 -0.0819  0.4558  0.5665
 1741SOL    HW1 5373   5.126   3.035   4.930 -1.2087 -0.1328  0.5524
 1741SOL    HW2 5374   5.134   3.166   5.026 -0.0654  0.5067 -0.3870
 1742SOL     OW 5375   0.416   0.541   0.825  0.2101 -0.0353  0.3783
 1742SOL    HW1 5376   0.364   0.560   0.742 -0.7496 -4.6307 -0.3303
 1742SOL    HW2 5377   0.355   0.541   0.904  0.4905  1.0917  0.6097
 1743SOL     OW 5378   3.637   0.136   3.441 -0.0046 -0.1322  0.0698
 1743SOL    HW1 5379   3.682   0.224   3.425 -1.0871  0.5600  0.7273
 1743SOL    HW2 5380   3.685   0.087   3.513  0.1285  0.2817  0.2663
 1744SOL     OW 5381   1.036   3.757   1.754  0.2134 -0.2660 -0.3150
 1744SOL    HW1 5382   0.968   3.825   1.728  1.2437  1.0976  0.4410
 1744SOL    HW2 5383   0.997   3.697   1.825 -1.2215 -1.5064 -2.0516
 1745SOL     OW 5384   4.246   0.084   5.050 -0.2767 -0.6599 -0.0578
 1745SOL    HW1 5385   4.277   0.024   5.124  1.0685  1.0745  0.8399
 1745SOL    HW2 5386   4.197   0.162   5.088 -2.2799 -1.2788 -1.2329
 1746SOL     OW 5387   1.175   4.319   4.113  0.4746  0.5303  0.5320
 1746SOL    HW1 5388   1.191   4.361   4.202 -0.5661 -1.5776  1.8011
 1746SOL    HW2 5389   1.228   4.235   4.106  0.4382  0.5905 -0.8035
 1747SOL     OW 5390   1.755   4.186   4.008  0.0729  0.7919 -0.1680
 1747SOL    HW1 5391   1.790   4.094   3.990 -1.7248  0.0629 -0.1959
 1747SOL    HW2 5392   1.763   4.242   3.926  1.3173  0.7337 -0.1095
 1748SOL     OW 5393   2.610   1.957   2.859  0.2340 -0.0930  0.3282
 1748SOL    HW1 5394   2.551   1.985   2.934 -1.5411 -3.5361  0.4029
 1748SOL    HW2 5395   2.705   1.978   2.882 -0.4793  1.1810  2.3831
 1749SOL     OW 5396   0.265   2.624   4.086 -0.1677 -0.1699 -0.4653
 1749SOL    HW1 5397   0.281   2.545   4.144  1.1579  2.0093  2.3878
 1749SOL    HW2 5398   0.350   2.676   4.075 -1.4081  2.0032 -0.3892
 1750SOL     OW 5399   2.119   1.945   4.013 -0.0967 -0.0897  0.4356
 1750SOL    HW1 5400   2.211   1.945   3.974 -1.2605 -0.8815 -2.5663
 1750SOL    HW2 5401   2.081   1.852   4.009 -1.3785  0.4030  0.7299
 1751SOL     OW 5402   3.365   2.501   4.024  0.0242 -0.5028  0.3223
 1751SOL    HW1 5403   3.409   2.562   3.959 -0.2934 -0.4881  0.1169
 1751SOL    HW2 5404   3.402   2.516   4.116  0.9728 -1.0019  0.0359
 1752SOL     OW 5405   4.392   1.506   3.721  0.2600 -0.8143  0.1623
 1752SOL    HW1 5406   4.371   1.604   3.729 -1.8894 -1.2606  0.7125
 1752SOL    HW2 5407   4.451   1.490   3.642 -1.4322  0.6619 -1.4750
 1753SOL     OW 5408   2.237   4.626   2.735 -0.1800  0.7702  0.6499
 1753SOL    HW1 5409   2.237   4.678   2.821  1.3056 -1.5871  2.2027
 1753SOL    HW2 5410   2.304   4.552   2.741  0.5012  0.9225 -2.8659
 1754SOL     OW 5411   2.970   0.952   3.884  0.1680 -0.2943  0.2835
 1754SOL    HW1 5412   2.896   0.906   3.934 -0.0981  0.5933  0.7150
 1754SOL    HW2 5413   2.940   0.968   3.790  0.0825 -0.5673  0.2605
 1755SOL     OW 5414   2.234   0.936   2.261 -0.0618  0.0515  0.6684
 1755SOL    HW1 5415   2.218   0.974   2.170  0.9478  0.7253  0.7534
 1755SOL    HW2 5416   2.330   0.910   2.269  0.2243  1.3961  2.0370
 1756SOL     OW 5417   3.435   1.515   0.747 -0.3438 -0.2368  0.1716
 1756SOL    HW1 5418   3.369   1.443   0.764 -0.1703 -1.0334 -2.1430
 1756SOL    HW2 5419   3.495   1.526   0.826  0.6990 -3.8357  0.0491
 1757SOL     OW 5420   1.511   2.501   0.048  0.9447 -0.3475 -0.5538
 1757SOL    HW1 5421   1.577   2.540  -0.017  0.4842 -2.0353 -2.0954
 1757SOL    HW2 5422   1.510   2.402   0.039  0.3438 -0.5708  1.5813
 1758SOL     OW 5423   5.146   1.688   4.226 -0.2572  0.2061  0.5417
 1758SOL    HW1 5424   5.127   1.779   4.262 -2.5381 -0.0166  0.0768
 1758SOL    HW2 5425   5.060   1.642   4.203  0.8771 -1.5845 -0.4481
 1759SOL     OW 5426   3.891   3.136   3.165 -0.1591  0.0219 -0.5479
 1759SOL    HW1 5427   3.942   3.052   3.144 -0.1029 -0.5052  1.5307
 1759SOL    HW2 5428   3.808   3.139   3.109  0.6952 -0.5372 -1.8910
 1760SOL     OW 5429   2.033   3.864   1.960  0.0051 -0.8385 -0.4572
 1760SOL    HW1 5430   2.083   3.835   1.878  1.1154  0.8667 -0.4210
 1760SOL    HW2 5431   2.091   3.853   2.040  0.5193  1.4579 -0.4508
 1761SOL     OW 5432   4.550   1.470   4.439 -0.2141 -0.4642  0.6903
 1761SOL    HW1 5433   4.510   1.558   4.465 -0.6831 -0.6965  0.7564
 1761SOL    HW2 5434   4.534   1.404   4.512 -3.0407 -1.6112 -0.8544
 1762SOL     OW 5435   0.273   1.537   2.680  0.2153  0.0447 -0.4550
 1762SOL    HW1 5436   0.261   1.544   2.581 -0.5141  0.4935 -0.3422
 1762SOL    HW2 5437   0.369   1.550   2.703  0.4249 -0.3041 -1.1251
 1763SOL     OW 5438   3.474   2.519   0.014  0.1347  0.4978 -0.0706
 1763SOL    HW1 5439   3.510   2.551  -0.074  0.2604  0.2256 -0.1168
 1763SOL    HW2 5440   3.536   2.453   0.054  0.4326  1.1539  0.5715
 1764SOL     OW 5441   3.037   3.216   2.612 -0.5039 -0.1679 -0.4481
 1764SOL    HW1 5442   2.962   3.271   2.651 -1.5880 -0.6727 -1.7338
 1764SOL    HW2 5443   3.000   3.156   2.541  1.0420 -0.8972 -0.6630
 1765SOL     OW 5444   3.491   3.979   4.773 -0.0851  0.0562 -0.0620
 1765SOL    HW1 5445   3.503   3.956   4.676 -1.7952  0.1008 -0.3133
 1765SOL    HW2 5446   3.504   4.078   4.785  0.5276 -0.0052 -0.1569
 1766SOL     OW 5447   2.280   5.116   2.052 -0.2683 -0.6350  0.3470
 1766SOL    HW1 5448   2.374   5.089   2.072  1.2615  3.3308 -0.7856
 1766SOL    HW2 5449   2.266   5.119   1.953 -1.3072 -0.2346  0.4975
 1767SOL     OW 5450   1.738   3.728   5.139 -0.3962  0.2179 -0.2794
 1767SOL    HW1 5451   1.789   3.808   5.170 -0.1645  0.2711 -0.7842
 1767SOL    HW2 5452   1.732   3.729   5.039 -0.1703 -0.5255 -0.3067
 1768SOL     OW 5453   2.385   0.463   0.319 -0.7965 -0.4894  0.3656
 1768SOL    HW1 5454   2.387   0.540   0.255  1.5112  0.4151  1.4232
 1768SOL    HW2 5455   2.390   0.377   0.268 -0.1993  0.1718 -0.7289
 1769SOL     OW 5456   4.234   0.215   3.019  0.2143  0.1464 -0.0813
 1769SOL    HW1 5457   4.148   0.212   3.070  0.3318 -1.9900  0.0484
 1769SOL    HW2 5458   4.221   0.177   2.928  1.3556 -1.8734  0.5373
 1770SOL     OW 5459   3.840   0.082   1.098  0.1846  0.6775  0.1764
 1770SOL    HW1 5460   3.881   0.117   1.182 -0.3436  0.6324  0.4558
 1770SOL    HW2 5461   3.776   0.149   1.062 -1.1930 -0.1739  0.9752
 1771SOL     OW 5462   2.227   1.713   1.631  0.6748  0.2379  0.6133
 1771SOL    HW1 5463   2.272   1.793   1.670 -0.4726  0.4563  1.5611
 1771SOL    HW2 5464   2.294   1.641   1.614  1.8385  1.5704 -0.8017
 1772SOL     OW 5465   0.479   3.572   2.218  0.6819 -0.0034 -0.8398
 1772SOL    HW1 5466   0.557   3.634   2.205  1.2945 -1.0795 -2.7075
 1772SOL    HW2 5467   0.409   3.593   2.150 -0.2572  0.3103  0.2043
 1773SOL     OW 5468   1.307   1.608   5.095  0.1834 -0.0562  0.6081
 1773SOL    HW1 5469   1.253   1.685   5.061 -1.3412 -1.3729 -0.0905
 1773SOL    HW2 5470   1.367   1.574   5.021 -0.7558 -0.8811  0.1992
 1774SOL     OW 5471   5.100   1.829   2.373  0.4019  0.2429  0.5467
 1774SOL    HW1 5472   5.069   1.740   2.406 -1.2100  0.0605 -1.2768
 1774SOL    HW2 5473   5.036   1.863   2.304  3.1287  0.8578 -1.9139
 1775SOL     OW 5474   3.137   3.208   4.745  0.2732 -0.2141 -0.1030
 1775SOL    HW1 5475   3.048   3.252   4.757  0.9882  1.0146  1.0162
 1775SOL    HW2 5476   3.172   3.228   4.653  0.0196  0.5120 -0.0462
 1776SOL     OW 5477   0.203   4.778   4.676 -0.8403  0.8836  0.3037
 1776SOL    HW1 5478   0.282   4.729   4.640 -0.7055  1.5507 -0.3342
 1776SOL    HW2 5479   0.179   4.742   4.766  0.1486  0.6430  0.4760
 1777SOL     OW 5480   4.705   4.477   3.217 -0.2214 -0.4819  0.1936
 1777SOL    HW1 5481   4.633   4.514   3.275  0.2854  0.1331  0.4443
 1777SOL    HW2 5482   4.748   4.399   3.262 -0.9135 -1.0306 -0.0839
 1778SOL     OW 5483   2.493   1.014   2.662  0.0193 -0.0468 -0.6498
 1778SOL    HW1 5484   2.409   1.017   2.608 -0.8834  1.9656  0.7452
 1778SOL    HW2 5485   2.471   0.993   2.757  1.2559 -0.6217 -0.4647
 1779SOL     OW 5486   2.310   1.110   2.043 -0.5712 -0.1724  0.1227
 1779SOL    HW1 5487   2.257   1.190   2.070 -0.8024 -0.2001 -0.2535
 1779SOL    HW2 5488   2.407   1.135   2.036 -0.8451  0.5171 -1.6934
 1780SOL     OW 5489   5.134   3.980   0.456  0.1053 -0.2146  0.3647
 1780SOL    HW1 5490   5.219   4.006   0.502  0.4382  0.1184 -0.4167
 1780SOL    HW2 5491   5.155   3.937   0.369 -0.5306  0.7166 -0.2715
 1781SOL     OW 5492   2.696   0.385   2.985 -0.3883  0.6943 -0.3425
 1781SOL    HW1 5493   2.777   0.328   2.967  0.1360  0.4770  2.3629
 1781SOL    HW2 5494   2.614   0.333   2.961  0.1874  0.5078 -2.0899
 1782SOL     OW 5495   1.721   1.377   1.358 -0.4616  0.5395 -0.5131
 1782SOL    HW1 5496   1.740   1.475   1.352  1.6644  0.2975  0.8503
 1782SOL    HW2 5497   1.719   1.350   1.454  0.7240 -1.0012 -0.8775
 1783SOL     OW 5498   3.534   4.683   3.327  0.2077  0.2708 -0.2642
 1783SOL    HW1 5499   3.529   4.714   3.232 -0.2502 -2.7905 -1.3408
 1783SOL    HW2 5500   3.627   4.652   3.348  0.0215 -0.1619 -0.0755
 1784SOL     OW 5501   0.353   3.835   0.703  0.3725  0.1051  0.5619
 1784SOL    HW1 5502   0.353   3.797   0.611 -0.0599 -1.4811  1.1655
 1784SOL    HW2 5503   0.316   3.928   0.702 -1.6218 -0.6343 -0.6144
 1785SOL     OW 5504   1.032   0.472   0.193 -0.0727  0.0380 -0.3343
 1785SOL    HW1 5505   1.127   0.498   0.211  0.1921  0.4837 -2.1583
 1785SOL    HW2 5506   1.030   0.389   0.138 -0.7567 -0.2212  0.0724
 1786SOL     OW 5507   4.238   2.007   2.677  0.0085  0.0098 -0.2078
 1786SOL    HW1 5508   4.211   2.102   2.687 -0.4147 -0.0260 -0.9388
 1786SOL    HW2 5509   4.274   1.992   2.584  2.2885 -0.0162  0.6032
 1787SOL     OW 5510   1.903   1.116   2.086  0.4703  0.1085  0.5431
 1787SOL    HW1 5511   1.826   1.167   2.126 -0.0901 -1.5614  1.7054
 1787SOL    HW2 5512   1.905   1.024   2.124  0.8396 -1.1317 -2.1951
 1788SOL     OW 5513   0.832   2.051   4.231  0.0595  0.1702  0.0609
 1788SOL    HW1 5514   0.813   1.968   4.179 -0.0963  0.2455 -0.0034
 1788SOL    HW2 5515   0.878   2.118   4.173  0.2638  0.0977  0.1362
 1789SOL     OW 5516   4.384   3.345   3.075  0.3795 -0.0417  0.5945
 1789SOL    HW1 5517   4.448   3.407   3.029 -0.7470  0.5342 -0.2256
 1789SOL    HW2 5518   4.436   3.273   3.122  1.5766 -0.9064 -1.9022
 1790SOL     OW 5519   4.371   2.084   2.424  0.2257  0.2127 -0.2407
 1790SOL    HW1 5520   4.391   2.170   2.470 -0.3443 -0.7144  1.8561
 1790SOL    HW2 5521   4.442   2.017   2.444  0.2865 -0.0477 -1.2431
 1791SOL     OW 5522   3.509   1.739   4.231 -0.0475 -0.2930 -0.0818
 1791SOL    HW1 5523   3.540   1.802   4.302 -0.7179 -2.2968  2.1020
 1791SOL    HW2 5524   3.412   1.753   4.214 -0.3183 -1.0784  0.7940
 1792SOL     OW 5525   0.467   0.015   0.803 -0.1661  0.5831 -0.2771
 1792SOL    HW1 5526   0.477   0.110   0.773 -0.4487  0.4306 -0.8671
 1792SOL    HW2 5527   0.533  -0.042   0.754 -0.7579  0.3010 -0.7600
 1793SOL     OW 5528   5.085   3.183   1.213  0.1277  0.0653  0.1481
 1793SOL    HW1 5529   5.130   3.273   1.213  1.8209 -0.7210 -1.0974
 1793SOL    HW2 5530   5.120   3.128   1.137 -1.5614 -1.3329  0.3252
 1794SOL     OW 5531   1.331   0.157   1.714 -0.1114  0.4390 -0.6515
 1794SOL    HW1 5532   1.269   0.104   1.656  0.0882  1.4872 -1.8656
 1794SOL    HW2 5533   1.349   0.106   1.798 -1.9286 -0.2784 -0.6426
 1795SOL     OW 5534   1.899   0.656   4.148  0.2001  0.4374 -0.1893
 1795SOL    HW1 5535   1.823   0.708   4.186 -0.1575 -0.5136  0.4470
 1795SOL    HW2 5536   1.891   0.653   4.048 -1.3281 -0.6954 -0.0720
 1796SOL     OW 5537   2.822   3.654   3.539 -0.2999  0.1427 -0.1265
 1796SOL    HW1 5538   2.909   3.690   3.504 -0.8971 -0.6569 -2.6252
 1796SOL    HW2 5539   2.764   3.627   3.463 -1.7839 -1.6540  1.5296
 1797SOL     OW 5540   1.885   2.041   0.536 -0.0964 -0.0312  0.1023
 1797SOL    HW1 5541   1.901   1.943   0.538 -2.6812 -0.5497 -1.1960
 1797SOL    HW2 5542   1.871   2.074   0.630 -1.4014 -1.3461  0.4089
 1798SOL     OW 5543   4.434   0.456   4.257  0.2116  0.3983 -0.5080
 1798SOL    HW1 5544   4.360   0.393   4.281  1.0769 -0.1439  0.8568
 1798SOL    HW2 5545   4.501   0.409   4.200 -0.0402  0.6284 -0.9997
 1799SOL     OW 5546   2.561   5.142   2.781  0.1589 -0.1141 -0.2307
 1799SOL    HW1 5547   2.627   5.098   2.720  2.2460  0.1535  1.7225
 1799SOL    HW2 5548   2.609   5.200   2.847 -2.0976  0.6335  0.8681
 1800SOL     OW 5549   2.358   2.993   1.290  0.0291  0.0883 -0.9295
 1800SOL    HW1 5550   2.443   2.960   1.249  0.1925 -0.0631 -0.4688
 1800SOL    HW2 5551   2.342   3.088   1.260  0.8737  0.4611 -0.2413
 1801SOL     OW 5552   3.601   2.134   2.136 -0.2816 -0.0525 -0.2745
 1801SOL    HW1 5553   3.593   2.146   2.235  0.2559  0.3036 -0.2708
 1801SOL    HW2 5554   3.612   2.036   2.115 -0.6206 -0.1507 -0.0042
 1802SOL     OW 5555   0.079   1.321   1.014  0.6329 -0.0273 -0.1220
 1802SOL    HW1 5556   0.174   1.291   1.027  0.9616  0.4792 -1.2999
 1802SOL    HW2 5557   0.073   1.420   1.026 -0.1290 -0.2573  1.9035
 1803SOL     OW 5558   2.076   3.413   3.663 -0.1391  0.0458 -0.8278
 1803SOL    HW1 5559   2.104   3.482   3.730  1.6277  1.3013 -2.7416
 1803SOL    HW2 5560   2.001   3.358   3.701 -0.8339  2.2362  1.2127
 1804SOL     OW 5561   3.971   4.435   5.123 -0.4254  0.3109  0.3736
 1804SOL    HW1 5562   4.026   4.425   5.040 -1.6938 -2.8804 -0.2037
 1804SOL    HW2 5563   3.910   4.515   5.113  1.7293  1.9711 -0.2764
 1805SOL     OW 5564   3.831   4.156   2.164 -0.7888 -0.3983  0.0178
 1805SOL    HW1 5565   3.789   4.191   2.247 -2.5948 -0.4613 -0.8264
 1805SOL    HW2 5566   3.764   4.106   2.110  0.7945 -1.9614 -0.6195
 1806SOL     OW 5567   4.715   0.783   2.709 -0.1394 -0.4099 -0.1852
 1806SOL    HW1 5568   4.702   0.684   2.710 -1.6634 -0.2612 -1.8225
 1806SOL    HW2 5569   4.803   0.805   2.666  0.1473 -1.0219  0.0727
 1807SOL     OW 5570   1.899   0.070   3.792  0.3975 -0.1701 -0.0189
 1807SOL    HW1 5571   1.983   0.016   3.798 -1.4531 -3.0394  2.3270
 1807SOL    HW2 5572   1.913   0.158   3.836  1.4010 -1.7928  3.1822
 1808SOL     OW 5573   0.684   4.189   2.843 -0.3210 -0.0861  0.4806
 1808SOL    HW1 5574   0.656   4.172   2.748  1.2650 -1.3576  0.1920
 1808SOL    HW2 5575   0.772   4.238   2.843 -1.0095  1.1966  1.3239
 1809SOL     OW 5576   4.724   0.562   1.124  0.0577 -0.1737 -0.2941
 1809SOL    HW1 5577   4.716   0.615   1.208  0.2858 -0.3208 -0.1795
 1809SOL    HW2 5578   4.665   0.602   1.054  0.2600  0.2579 -0.2205
 1810SOL     OW 5579   3.119   5.089   1.359 -0.6326  0.0773  0.1524
 1810SOL    HW1 5580   3.180   5.027   1.309 -0.9454  0.5322 -0.8241
 1810SOL    HW2 5581   3.044   5.036   1.400  1.0809 -0.6811  2.5125
 1811SOL     OW 5582   1.981   1.988   2.105 -0.4680 -0.6151  0.2815
 1811SOL    HW1 5583   1.964   1.889   2.113 -1.4627 -0.4857 -0.1961
 1811SOL    HW2 5584   2.048   2.004   2.032  0.5105 -0.9994  1.0624
 1812SOL     OW 5585   4.495   1.972   3.266 -0.4757 -0.5927  0.1661
 1812SOL    HW1 5586   4.506   2.071   3.279 -0.0276 -0.3172 -1.9862
 1812SOL    HW2 5587   4.444   1.954   3.183 -0.8621 -2.1995  0.7101
 1813SOL     OW 5588   4.096   4.546   4.213 -0.3158  0.0587  0.4224
 1813SOL    HW1 5589   4.147   4.471   4.173  1.7212  1.8711 -0.5601
 1813SOL    HW2 5590   4.110   4.547   4.312 -0.6826 -1.0483  0.4949
 1814SOL     OW 5591   0.179   1.746   2.818  0.6107  0.2525 -0.1304
 1814SOL    HW1 5592   0.131   1.793   2.743 -0.6960 -0.3528  0.3016
 1814SOL    HW2 5593   0.186   1.649   2.796  0.1792  0.0653  0.5389
 1815SOL     OW 5594   0.742   3.965   2.106  0.1102  0.1856 -0.5174
 1815SOL    HW1 5595   0.660   3.954   2.162  0.1013 -1.1358 -0.7556
 1815SOL    HW2 5596   0.819   3.917   2.150  0.0718 -0.9759 -1.6675
 1816SOL     OW 5597   5.140   0.764   4.568  1.0295  0.5615 -0.1099
 1816SOL    HW1 5598   5.105   0.720   4.485 -0.4934 -0.4453  0.9917
 1816SOL    HW2 5599   5.150   0.695   4.640  0.9747  1.6340  0.9553
 1817SOL     OW 5600   0.187   4.279   4.223 -0.2011 -0.0769 -0.0362
 1817SOL    HW1 5601   0.280   4.315   4.212 -0.4991  1.2083  1.5156
 1817SOL    HW2 5602   0.122   4.354   4.233 -1.3416 -0.9787 -0.4364
 1818SOL     OW 5603   5.138   1.903   2.059  0.2674 -0.3665  0.4439
 1818SOL    HW1 5604   5.202   1.894   2.135  1.7353 -1.9676 -0.9075
 1818SOL    HW2 5605   5.138   1.997   2.025  2.5900 -0.5144 -0.0868
 1819SOL     OW 5606   3.377   4.565   2.796 -0.5493  0.0234  0.2140
 1819SOL    HW1 5607   3.434   4.502   2.743 -0.2193  0.2324  0.3206
 1819SOL    HW2 5608   3.295   4.587   2.744  0.8820  2.1509 -1.2891
 1820SOL     OW 5609   2.658   2.721   3.671  0.0942 -0.3795 -0.2380
 1820SOL    HW1 5610   2.642   2.772   3.755  0.2720  0.8434 -0.9263
 1820SOL    HW2 5611   2.622   2.772   3.593  1.3335 -0.7371 -1.0784
 1821SOL     OW 5612   2.793   3.801   3.046 -0.4577 -0.1758  0.0272
 1821SOL    HW1 5613   2.820   3.898   3.048  4.0288 -1.2094  2.3774
 1821SOL    HW2 5614   2.846   3.753   2.976 -0.6874 -1.3597  0.6389
 1822SOL     OW 5615   3.824   0.853   4.496 -0.3812 -0.7658  0.0798
 1822SOL    HW1 5616   3.811   0.948   4.471 -0.6121 -1.0819 -1.0538
 1822SOL    HW2 5617   3.892   0.846   4.569 -0.2083  0.2411  0.0185
 1823SOL     OW 5618   4.458   2.448   1.939  0.5086  0.5029 -0.1838
 1823SOL    HW1 5619   4.470   2.378   2.010  1.1067  0.4860 -0.3000
 1823SOL    HW2 5620   4.546   2.470   1.898  0.3333  1.3465 -0.1308
 1824SOL     OW 5621   1.346   2.937   4.552  0.1533  0.1215  0.0762
 1824SOL    HW1 5622   1.266   2.975   4.600 -0.2167 -0.5456 -0.0021
 1824SOL    HW2 5623   1.380   2.858   4.602  0.7431  0.3757  0.0812
 1825SOL     OW 5624   1.505   1.928   4.241  0.5279  0.2624  0.1167
 1825SOL    HW1 5625   1.458   2.016   4.238 -0.2018 -0.0746  1.2290
 1825SOL    HW2 5626   1.493   1.881   4.154 -2.5179 -0.4766  0.8421
 1826SOL     OW 5627   1.328   0.857   1.254 -0.0008  0.8980  0.2698
 1826SOL    HW1 5628   1.292   0.859   1.347 -0.2755  1.0306  0.1623
 1826SOL    HW2 5629   1.396   0.784   1.245 -0.0438  0.8254  0.5478
 1827SOL     OW 5630   1.212   2.992   3.858 -0.0722  0.1303  0.2934
 1827SOL    HW1 5631   1.178   3.026   3.946  0.3452 -0.3923  0.6693
 1827SOL    HW2 5632   1.211   3.066   3.790  1.4398  1.1044  1.2511
 1828SOL     OW 5633   3.538   2.812   3.493  0.5036 -0.1033 -0.1305
 1828SOL    HW1 5634   3.535   2.908   3.520 -0.4991  0.2908 -1.5044
 1828SOL    HW2 5635   3.631   2.778   3.501  0.9606  1.1163 -0.0271
 1829SOL     OW 5636   1.082   1.639   2.941  0.3203 -0.4709 -0.4784
 1829SOL    HW1 5637   1.017   1.662   2.868 -0.9339 -0.3704  0.6424
 1829SOL    HW2 5638   1.129   1.723   2.970  0.0399 -0.3289 -0.4309
 1830SOL     OW 5639   2.933   2.909   4.411 -0.1222 -0.3724  0.1612
 1830SOL    HW1 5640   2.859   2.883   4.348 -0.9058  0.0808  0.8782
 1830SOL    HW2 5641   3.005   2.956   4.359 -0.4202 -0.6445 -0.5160
 1831SOL     OW 5642   1.207   4.396   1.458  0.8680 -0.6611  0.5420
 1831SOL    HW1 5643   1.136   4.329   1.480 -1.2537  0.1814 -2.9045
 1831SOL    HW2 5644   1.222   4.457   1.536 -2.6184 -0.5716  1.2915
 1832SOL     OW 5645   2.443   1.987   3.061 -0.0951  0.2708 -0.2327
 1832SOL    HW1 5646   2.456   2.075   3.107 -0.2185  1.4685 -2.3744
 1832SOL    HW2 5647   2.423   1.917   3.129  1.6541  1.5312  1.7072
 1833SOL     OW 5648   0.167   5.012   4.529  0.0260  0.4607 -0.1148
 1833SOL    HW1 5649   0.150   4.928   4.582 -0.2741  0.3328 -0.4100
 1833SOL    HW2 5650   0.083   5.038   4.481 -0.8854  2.6786  2.3905
 1834SOL     OW 5651   0.839   0.903   1.181 -0.0493 -0.5989  0.2760
 1834SOL    HW1 5652   0.809   0.920   1.087  0.4184 -0.1648  0.2011
 1834SOL    HW2 5653   0.778   0.837   1.224 -0.2345 -0.8442 -0.3538
 1835SOL     OW 5654   1.167   5.137   3.395 -0.1832 -0.4244  0.2960
 1835SOL    HW1 5655   1.139   5.208   3.460  0.1910  0.8796 -0.9226
 1835SOL    HW2 5656   1.094   5.069   3.387 -1.1852  0.6058  0.3891
 1836SOL     OW 5657   1.090   1.789   0.970  0.5274 -0.5111 -0.0326
 1836SOL    HW1 5658   1.134   1.756   1.053 -0.2067  0.9931  1.0004
 1836SOL    HW2 5659   1.159   1.802   0.899  1.2863 -1.0675  0.5822
 1837SOL     OW 5660   0.031   0.037   2.977 -0.1296  0.3330  0.2741
 1837SOL    HW1 5661   0.036   0.053   3.075  0.5599 -0.4281  0.3844
 1837SOL    HW2 5662   0.057  -0.058   2.958 -0.7145  0.3399 -0.6016
 1838SOL     OW 5663   4.969   4.375   0.505 -0.3364  0.3407  0.0722
 1838SOL    HW1 5664   4.969   4.276   0.523 -0.6563  0.4296  0.5926
 1838SOL    HW2 5665   4.966   4.424   0.592 -1.5195  0.7969 -0.2036
 1839SOL     OW 5666   1.423   3.432   3.189  0.2606 -0.6089 -0.2075
 1839SOL    HW1 5667   1.491   3.456   3.120  0.3468 -0.1271  0.0475
 1839SOL    HW2 5668   1.407   3.510   3.249  1.1961 -1.4475  1.1760
 1840SOL     OW 5669   3.366   4.980   3.896 -0.0431  0.2375 -0.1758
 1840SOL    HW1 5670   3.363   4.898   3.840  0.4568 -0.2640  0.5090
 1840SOL    HW2 5671   3.352   4.955   3.992 -0.2114  0.9927  0.0015
 1841SOL     OW 5672   3.528   1.058   5.014  0.1872 -0.4742 -0.1601
 1841SOL    HW1 5673   3.430   1.062   5.031 -0.2641 -0.2200 -2.4914
 1841SOL    HW2 5674   3.564   1.151   5.009 -0.0265 -0.4578 -2.0259
 1842SOL     OW 5675   2.016   0.524   3.265 -0.5425  0.6305  0.3132
 1842SOL    HW1 5676   2.038   0.594   3.197 -1.0925  1.5293  1.0368
 1842SOL    HW2 5677   1.931   0.478   3.241  0.0569 -0.1357 -0.4100
 1843SOL     OW 5678   0.581   2.207   4.846  0.0069  0.1168  0.0513
 1843SOL    HW1 5679   0.546   2.148   4.918  0.7181 -1.2999 -0.7157
 1843SOL    HW2 5680   0.658   2.260   4.881 -0.7328  0.7285  0.7917
 1844SOL     OW 5681   1.218   0.750   2.943 -0.1267 -0.2232 -0.2087
 1844SOL    HW1 5682   1.188   0.694   2.866  0.1008  0.4127 -0.7704
 1844SOL    HW2 5683   1.168   0.837   2.942 -0.9622 -0.6556  1.0383
 1845SOL     OW 5684   2.610   4.939   3.648  0.8251  0.4540  0.0011
 1845SOL    HW1 5685   2.551   4.859   3.656  0.9514  0.4476  1.1003
 1845SOL    HW2 5686   2.569   5.016   3.698  1.5837  0.5274  0.5367
 1846SOL     OW 5687   1.447   3.460   0.934 -0.5119 -0.2459 -0.1990
 1846SOL    HW1 5688   1.545   3.479   0.929 -0.4911 -0.7397 -2.4799
 1846SOL    HW2 5689   1.398   3.544   0.961  0.4646  0.1307  0.4636
 1847SOL     OW 5690   0.436   3.937   1.835 -0.6088 -0.4749  0.2386
 1847SOL    HW1 5691   0.398   3.921   1.744 -0.2399  3.5155 -0.7731
 1847SOL    HW2 5692   0.369   3.986   1.891  0.4815  0.3351  0.8631
 1848SOL     OW 5693   0.460   4.248   2.291 -0.1710 -0.3934 -0.2107
 1848SOL    HW1 5694   0.495   4.297   2.371 -1.3299 -1.8331  1.2204
 1848SOL    HW2 5695   0.454   4.311   2.214 -0.3643  1.3831  1.2027
 1849SOL     OW 5696   2.144   1.594   0.426 -0.1120 -0.4380  0.2817
 1849SOL    HW1 5697   2.240   1.574   0.412 -0.0850  0.1152 -0.3902
 1849SOL    HW2 5698   2.089   1.513   0.406  0.1060 -0.3133 -0.8589
 1850SOL     OW 5699   2.688   0.117   0.407 -0.1842 -0.3610 -0.1437
 1850SOL    HW1 5700   2.763   0.120   0.341 -2.1021 -2.6886 -2.6503
 1850SOL    HW2 5701   2.647   0.208   0.415  0.2495  0.0469 -2.0480
 1851SOL     OW 5702   3.516   2.680   0.645  0.3186  0.1253  0.3443
 1851SOL    HW1 5703   3.425   2.651   0.616  0.3244  0.0067  0.4422
 1851SOL    HW2 5704   3.549   2.618   0.717  0.9040 -0.4578 -0.4117
 1852SOL     OW 5705   1.945   0.051   2.887 -0.6761 -0.0247 -0.0546
 1852SOL    HW1 5706   1.983  -0.040   2.869 -1.1527  0.2097 -2.6331
 1852SOL    HW2 5707   1.995   0.094   2.962  0.6699 -1.7334  0.0909
 1853SOL     OW 5708   3.627   1.609   0.571 -0.0509  0.6456 -0.0582
 1853SOL    HW1 5709   3.592   1.602   0.478 -0.8704 -0.5009  0.3280
 1853SOL    HW2 5710   3.552   1.600   0.636  0.7563 -0.4869  0.7536
 1854SOL     OW 5711   4.196   1.192   3.060 -0.2361 -0.3252  0.3697
 1854SOL    HW1 5712   4.108   1.230   3.087 -0.5305 -1.0505  0.4501
 1854SOL    HW2 5713   4.184   1.134   2.979  0.5838  1.5689 -1.2037
 1855SOL     OW 5714   2.902   0.057   1.784  0.3210  0.1275 -0.4498
 1855SOL    HW1 5715   2.876   0.084   1.691  0.4721 -1.4769 -0.9926
 1855SOL    HW2 5716   2.884   0.132   1.847  0.5855  1.3955 -1.8306
 1856SOL     OW 5717   0.703   3.000   4.070 -0.2867  0.5822  0.3649
 1856SOL    HW1 5718   0.706   2.984   3.971  1.7347 -0.3673  0.5362
 1856SOL    HW2 5719   0.675   3.094   4.087 -1.7465  0.4660 -1.0445
 1857SOL     OW 5720   1.593   1.142   2.944  0.1967 -0.5389 -0.1831
 1857SOL    HW1 5721   1.497   1.120   2.960  0.2891 -0.9579 -0.1873
 1857SOL    HW2 5722   1.614   1.131   2.846  0.7700 -2.6074  0.1250
 1858SOL     OW 5723   0.121   3.875   0.231 -0.2600 -0.2447 -0.0162
 1858SOL    HW1 5724   0.143   3.870   0.134  0.7653  0.7147  0.1487
 1858SOL    HW2 5725   0.201   3.850   0.285 -0.6478 -0.1975  0.5962
 1859SOL     OW 5726   0.715   4.144   3.699  0.5848 -0.1374 -0.5765
 1859SOL    HW1 5727   0.654   4.171   3.773  0.9139 -1.6585  0.2871
 1859SOL    HW2 5728   0.798   4.104   3.737  1.6408  0.8459 -1.7555
 1860SOL     OW 5729   1.641   1.070   3.767 -0.0151  0.4916  0.0693
 1860SOL    HW1 5730   1.562   1.016   3.738  1.5323 -1.2050 -1.1826
 1860SOL    HW2 5731   1.679   1.118   3.688  0.1117  1.4801  0.7105
 1861SOL     OW 5732   3.337   4.555   4.448 -0.4044  0.1449 -0.1894
 1861SOL    HW1 5733   3.400   4.531   4.374 -1.0081 -0.9986 -0.3464
 1861SOL    HW2 5734   3.390   4.582   4.529  0.3346 -1.6469 -0.0305
 1862SOL     OW 5735   4.099   2.756   3.455  0.2072 -0.1776 -0.1553
 1862SOL    HW1 5736   4.113   2.773   3.552  2.1297  0.6141 -0.5358
 1862SOL    HW2 5737   4.006   2.784   3.429 -0.3224 -0.3905  1.4272
 1863SOL     OW 5738   4.789   2.358   0.507  0.7146  0.1309 -0.0381
 1863SOL    HW1 5739   4.822   2.425   0.574  2.4109  0.1553 -0.8527
 1863SOL    HW2 5740   4.728   2.402   0.442 -1.1104  0.0711  1.5475
 1864SOL     OW 5741   1.246   0.019   0.792  0.5535 -0.0837 -0.4975
 1864SOL    HW1 5742   1.225   0.117   0.798  1.9703  0.2649 -0.9184
 1864SOL    HW2 5743   1.217  -0.016   0.703 -1.5492 -0.4848  0.2868
 1865SOL     OW 5744   2.204   0.975   3.587 -0.1535 -0.0172  0.3278
 1865SOL    HW1 5745   2.181   0.889   3.633  1.0526  0.2246  1.4361
 1865SOL    HW2 5746   2.144   1.048   3.621 -1.0943 -0.3686 -0.5236
 1866SOL     OW 5747   4.060   5.005   5.019 -0.2037  0.2392 -0.6358
 1866SOL    HW1 5748   3.985   5.050   4.970 -0.5027  0.0882 -0.3262
 1866SOL    HW2 5749   4.139   5.066   5.024 -0.5329  0.6535 -0.3979
 1867SOL     OW 5750   4.991   4.024   5.084  0.2048  0.4936 -0.1642
 1867SOL    HW1 5751   4.959   3.932   5.104 -1.4900  0.9938 -0.3772
 1867SOL    HW2 5752   5.086   4.034   5.113 -0.4768 -0.4277  2.7230
 1868SOL     OW 5753   3.563   2.561   4.915 -0.3677  0.2278 -0.2013
 1868SOL    HW1 5754   3.515   2.573   4.829 -0.3659 -0.1886 -0.2612
 1868SOL    HW2 5755   3.612   2.473   4.915 -0.5885  0.0980  0.3256
 1869SOL     OW 5756   0.138   1.715   0.431  0.3748 -0.5259  0.3614
 1869SOL    HW1 5757   0.072   1.641   0.418  0.4204 -0.5163  0.0645
 1869SOL    HW2 5758   0.230   1.677   0.435  0.3789 -0.5078  0.4250
 1870SOL     OW 5759   0.914   0.617   2.674  0.2568 -0.4498  0.0500
 1870SOL    HW1 5760   0.893   0.699   2.620 -1.2782 -0.1615  1.0425
 1870SOL    HW2 5761   1.013   0.603   2.675  0.6621  1.9714  0.6364
 1871SOL     OW 5762   0.861   2.097   4.662  0.0837 -0.2769  0.2481
 1871SOL    HW1 5763   0.937   2.154   4.693 -0.3709  0.4605  0.0542
 1871SOL    HW2 5764   0.775   2.147   4.675 -0.2123 -0.3328 -1.2409
 1872SOL     OW 5765   0.370   2.612   0.387  0.2653 -0.0608 -0.0150
 1872SOL    HW1 5766   0.375   2.532   0.448  1.0259 -0.7219 -0.9203
 1872SOL    HW2 5767   0.281   2.613   0.342  0.8664 -1.4514 -1.3446
 1873SOL     OW 5768   0.028   1.893   2.628  0.4793 -0.5739 -0.4508
 1873SOL    HW1 5769  -0.054   1.916   2.681  0.4413 -0.9546 -0.3373
 1873SOL    HW2 5770   0.001   1.866   2.536  0.4097 -1.3654 -0.2082
 1874SOL     OW 5771   4.740   3.986   0.325 -0.4940 -0.5424  0.0968
 1874SOL    HW1 5772   4.738   3.892   0.359  0.5278 -0.6433 -0.0978
 1874SOL    HW2 5773   4.661   4.002   0.266 -1.8242 -0.6347  1.7675
 1875SOL     OW 5774   4.714   4.664   4.626 -0.0655 -0.1674 -0.1764
 1875SOL    HW1 5775   4.648   4.609   4.678 -0.4591 -0.6479 -1.1687
 1875SOL    HW2 5776   4.677   4.755   4.612 -0.1471 -0.1713  0.0020
 1876SOL     OW 5777   4.947   4.547   0.298 -0.7042  0.2836 -0.1158
 1876SOL    HW1 5778   4.953   4.480   0.372  1.2434 -0.4879 -0.9173
 1876SOL    HW2 5779   4.923   4.502   0.213 -0.4629  0.7811 -0.4528
 1877SOL     OW 5780   3.991   1.156   4.205 -0.3442  0.0037  0.1844
 1877SOL    HW1 5781   3.980   1.245   4.160 -0.0979  0.2110  0.5249
 1877SOL    HW2 5782   4.088   1.131   4.205 -0.5036 -0.6406 -0.6106
 1878SOL     OW 5783   0.063   0.933   3.525  0.5445 -0.1198  0.0660
 1878SOL    HW1 5784   0.163   0.935   3.529  0.5853  1.4684 -0.9247
 1878SOL    HW2 5785   0.026   0.998   3.591  0.2556  0.8797 -1.0473
 1879SOL     OW 5786   1.269   3.591   4.376 -0.6160  0.1756  0.6784
 1879SOL    HW1 5787   1.285   3.543   4.290 -1.1898  0.4547  0.4117
 1879SOL    HW2 5788   1.310   3.682   4.373 -0.1873 -0.0101  0.8961
 1880SOL     OW 5789   1.938   4.590   3.603  0.0885  0.4471 -0.1450
 1880SOL    HW1 5790   2.011   4.545   3.654  0.2446 -0.4268 -1.0952
 1880SOL    HW2 5791   1.895   4.660   3.660  0.0050 -0.7333  1.3022
 1881SOL     OW 5792   1.881   4.668   2.288 -0.3628  1.2804 -0.3277
 1881SOL    HW1 5793   1.931   4.709   2.365 -1.1107  2.5853 -0.5120
 1881SOL    HW2 5794   1.894   4.569   2.290 -1.2652  1.1342  2.1532
 1882SOL     OW 5795   1.988   2.600   0.782  0.5855 -0.4830 -0.5122
 1882SOL    HW1 5796   2.004   2.698   0.768  0.6643 -0.5287 -0.7538
[truncated: 542,441 more chars]
