# Supplementary material for: Host–guest complexation of progesterone with β-cyclodextrin derivatives: hydration structure, binding thermodynamics, and loading pathways from molecular dynamics simulations
Source: RSC Adv. 2026 Jul 30. Online ahead of print. doi: 10.1039/d6ra04566a (PMC13420253; doi:10.1039/d6ra04566a)
Supplement: RA-OLF-D6RA04566A-s001 [file RA-OLF-D6RA04566A-s001.zip › 2-MBCD/Replica_1/nvt.gro]

Progesterone/2MBCD in Water
13657
    12C73   C49    1   4.234   3.837   4.055  0.0925  0.1826  0.4816
    12C73   O32    2   4.106   3.803   4.109  0.0131 -0.1211  0.1064
    12C73   C39    3   4.115   3.728   4.230 -0.1966 -0.0094  0.1923
    12C73   H58    4   4.217   3.707   4.274 -1.5124 -1.3071  2.8919
    12C73   C38    5   4.062   3.587   4.207  0.0917 -0.0165 -0.4574
    12C73   H56    6   3.956   3.597   4.170  0.2465  0.9849 -0.6460
    12C73   O31    7   4.147   3.522   4.114 -0.0082 -0.4233 -0.2703
    12C73   H57    8   4.101   3.448   4.072  0.9894  0.6735 -3.6878
    12C73   C37    9   4.051   3.508   4.339 -0.2053  0.2070 -0.3474
    12C73   H55   10   4.156   3.495   4.375 -0.6481 -1.0203  0.5680
    12C73   O30   11   3.988   3.382   4.316 -0.6620  0.3518  0.0810
    12C73   C34   12   4.035   3.270   4.391 -0.5488  0.0912 -0.3742
    12C73   H50   13   4.127   3.284   4.455  0.8264 -3.6727 -1.2880
    12C73   C33   14   4.067   3.152   4.298  0.0366 -0.1862  0.1711
    12C73   H49   15   4.111   3.068   4.359  0.0322 -0.1775  0.1860
    12C73   O27   16   4.147   3.196   4.188 -0.2893 -0.0395 -0.0088
    12C73   C43   17   4.282   3.160   4.216 -0.1211  0.2364 -0.4595
    12C73   C32   18   3.932   3.102   4.244  0.0345 -0.0480  0.0493
    12C73   H47   19   3.902   3.166   4.155 -0.5340 -2.9092 -1.9545
    12C73   O26   20   3.956   2.977   4.182  0.3573  0.0580 -0.0413
    12C73   H48   21   3.976   2.906   4.245  1.1056 -0.8980 -1.3068
    12C73   C31   22   3.822   3.083   4.350  0.0720 -0.3095  0.0400
    12C73   H46   23   3.852   3.006   4.425 -0.1035 -1.5673 -1.1382
    12C73   C35   24   3.802   3.212   4.430  0.6857 -0.2306  0.0714
    12C73   O28   25   3.932   3.239   4.483  0.3313  0.2679  0.6881
    12C73   H51   26   3.754   3.295   4.373 -3.3535 -1.4432  1.3612
    12C73   C36   27   3.710   3.197   4.551  0.5827 -0.1491  0.0021
    12C73   O29   28   3.608   3.293   4.566  0.2918 -0.4422 -0.0756
    12C73   H54   29   3.608   3.325   4.658 -1.9232 -1.9280  0.5090
    12C73   O25   30   3.697   3.049   4.289  0.2047 -0.0197 -0.3969
    12C73   C28   31   3.650   2.917   4.280 -0.4750  0.2026 -0.1521
    12C73   H41   32   3.738   2.846   4.286 -0.9218 -0.3246  0.2313
    12C73   C27   33   3.569   2.889   4.152 -0.2409 -0.0521 -0.2454
    12C73   H40   34   3.554   2.777   4.142 -1.6443 -0.0018  0.9587
    12C73   O22   35   3.628   2.941   4.033  0.3669  0.4468  0.2616
    12C73   C44   36   3.699   2.847   3.951  0.1273  0.5913 -0.1166
    12C73   C26   37   3.428   2.948   4.163  0.0209  0.5368  0.0033
    12C73   H38   38   3.428   3.058   4.137  0.8327  0.2366 -1.3751
    12C73   O21   39   3.347   2.883   4.066 -0.2608  0.4008  0.3292
    12C73   H39   40   3.264   2.931   4.081 -0.8095 -0.6573  0.8012
    12C73   C25   41   3.362   2.932   4.301  0.2681  0.1400  0.0802
    12C73   H37   42   3.322   2.828   4.308 -0.4172  0.3716 -0.2909
    12C73   C29   43   3.455   2.969   4.416  0.0512  0.5113  0.1382
    12C73   O23   44   3.575   2.893   4.397 -0.1708  0.1869  0.0425
    12C73   H42   45   3.480   3.080   4.417  0.6260  0.3835  0.7655
    12C73   C30   46   3.385   2.932   4.547 -0.3067  0.4207 -0.0777
    12C73   O24   47   3.399   3.037   4.640 -0.7477  0.1167  0.3361
    12C73   H45   48   3.474   3.016   4.697 -0.3054 -2.2584 -0.9843
    12C73   O20   49   3.256   3.027   4.317  0.0578 -0.2198  0.8708
    12C73   C22   50   3.126   2.986   4.357 -0.2366 -0.0609  0.1074
    12C73   H32   51   3.117   2.879   4.391 -1.0615  0.2219  0.8218
    12C73   C21   52   3.026   3.012   4.243 -0.3511 -0.0843  0.2018
    12C73   H31   53   2.921   2.991   4.277 -0.4986  0.7143  0.2694
    12C73   O17   54   3.066   2.933   4.131 -0.2919  0.1358  0.0677
    12C73   C45   55   2.952   2.884   4.059 -0.3409  0.4886 -0.0961
    12C73   C20   56   3.025   3.164   4.223 -0.4978 -0.0878  0.1887
    12C73   H29   57   3.119   3.212   4.185 -1.7339  0.7191 -2.0335
    12C73   O16   58   2.922   3.190   4.128 -0.2961  0.5266  0.1343
    12C73   H30   59   2.964   3.214   4.044 -1.0878  0.2533 -0.3477
    12C73   C19   60   2.994   3.242   4.352 -0.0540  0.0627  0.2049
    12C73   H28   61   2.895   3.209   4.393  0.0091  0.6657  0.8683
    12C73   C23   62   3.103   3.209   4.454  0.3789  0.4199 -0.1418
    12C73   O18   63   3.090   3.068   4.467  0.4816  0.4228 -0.0062
    12C73   H33   64   3.207   3.239   4.424 -0.1066  1.6485 -0.6631
    12C73   C24   65   3.084   3.261   4.596 -0.4228 -0.2012 -0.0177
    12C73   O19   66   3.204   3.265   4.669 -0.2206  0.5487 -0.3795
    12C73   H36   67   3.237   3.173   4.667  1.1289  0.9946 -0.0754
    12C73   O15   68   2.999   3.384   4.332  0.6316  0.0070 -0.0379
    12C73   C16   69   2.880   3.457   4.350  0.6084 -0.0050 -0.1428
    12C73   H23   70   2.791   3.392   4.375 -0.0309  1.0577  0.4294
    12C73   C15   71   2.840   3.531   4.221  0.6765  0.0122 -0.1534
    12C73   H22   72   2.737   3.568   4.246  0.1262  0.5698 -2.8617
    12C73   O12   73   2.833   3.440   4.110  0.0412 -0.0416 -0.0694
    12C73   C46   74   2.699   3.407   4.071 -0.0176 -0.2909  0.3310
    12C73   C14   75   2.942   3.641   4.191  0.8277 -0.0905 -0.0199
    12C73   H20   76   3.042   3.606   4.152 -0.5547 -1.5636 -2.4859
    12C73   O11   77   2.883   3.728   4.095 -0.0336  0.0581  0.6360
    12C73   H21   78   2.943   3.795   4.059 -1.4637  0.8574 -0.3711
    12C73   C13   79   2.957   3.729   4.317 -0.0406  0.2329 -0.1352
    12C73   H19   80   2.860   3.781   4.338 -0.3614 -0.1830 -0.5508
    12C73   C17   81   2.994   3.646   4.440 -0.0066  0.5575  0.0749
    12C73   O13   82   2.899   3.541   4.461  0.1760  0.3109 -0.3051
    12C73   H24   83   3.095   3.597   4.432 -2.1038 -4.5706  0.5278
    12C73   C18   84   3.004   3.733   4.565  0.1815  0.2304  0.2890
    12C73   O14   85   3.127   3.806   4.561 -0.2195  0.9011 -0.1021
    12C73   H27   86   3.140   3.854   4.478  0.7650  0.9695  0.0759
    12C73   O10   87   3.064   3.819   4.289  0.2892 -0.2378 -0.4100
    12C73   C10   88   3.047   3.954   4.248 -0.0617 -0.1356  0.0561
    12C73   H14   89   2.940   3.989   4.237  0.3623  1.1092 -0.2296
    12C73    C9   90   3.119   3.981   4.115 -0.4108  0.1025 -0.0882
    12C73   H13   91   3.094   4.089   4.094 -0.5762  0.3225  1.2078
    12C73    O7   92   3.072   3.896   4.010  0.5511 -0.1778 -0.3106
    12C73   C47   93   3.035   3.965   3.890  0.2733  0.1563 -0.0353
    12C73    C8   94   3.272   3.975   4.130 -0.3856  0.0790 -0.3460
    12C73   H11   95   3.291   3.865   4.147  0.9910  0.2237 -0.8427
    12C73    O6   96   3.331   3.998   4.003  0.2133  0.2779 -0.0330
    12C73   H12   97   3.427   3.984   4.014  0.5026  0.8705 -1.5203
    12C73    C7   98   3.322   4.058   4.249 -0.1357 -0.2689 -0.2073
    12C73   H10   99   3.313   4.166   4.221 -0.3197 -0.4163 -0.7134
    12C73   C11  100   3.243   4.034   4.378  0.0769 -0.0337 -0.0311
    12C73    O8  101   3.102   4.027   4.354  0.0212 -0.8070  0.4811
    12C73   H15  102   3.282   3.933   4.411 -1.1424 -0.5499 -0.0953
    12C73   C12  103   3.276   4.142   4.481 -0.3127  0.2037 -0.1523
    12C73    O9  104   3.233   4.270   4.442  0.3128  0.4186 -0.1442
    12C73   H18  105   3.137   4.280   4.434  0.6055  3.2995 -1.6368
    12C73    O5  106   3.459   4.021   4.272 -0.0448  0.2896  0.1772
    12C73    C6  107   3.575   4.093   4.306  0.3605 -0.2972  0.0516
    12C73    H9  108   3.542   4.197   4.334  0.2546 -0.7383  1.6361
    12C73    C5  109   3.673   4.106   4.187  0.2007  0.1923 -0.0307
    12C73    H8  110   3.748   4.188   4.205  0.8112  0.2932 -2.6955
    12C73    O3  111   3.602   4.133   4.066 -0.0731  0.2203  0.1348
    12C73   C48  112   3.557   4.268   4.047  0.2336  0.2198 -0.6302
    12C73    C4  113   3.765   3.985   4.174 -0.3187 -0.1636 -0.4518
    12C73    H6  114   3.712   3.894   4.132 -3.4620  1.4912 -0.3375
    12C73    O2  115   3.880   4.014   4.095  0.0999  0.3139  0.3166
    12C73    H7  116   3.921   3.928   4.075 -1.6202 -0.4044 -0.3263
    12C73    C3  117   3.824   3.940   4.309 -0.0255 -0.2294 -0.5999
    12C73    H5  118   3.889   4.018   4.357 -3.4732  2.9477 -0.6067
    12C73    C2  119   3.710   3.912   4.406  0.2993  0.3602 -0.0377
    12C73    H4  120   3.647   3.822   4.377  0.9313 -0.9856  2.4315
    12C73    O4  121   3.636   4.034   4.418 -0.2865 -0.0401  0.5496
    12C73    C1  122   3.745   3.869   4.549 -0.6563  0.0694  0.1198
    12C73    O1  123   3.674   3.760   4.602  0.5388 -0.5959  0.3779
    12C73    H1  124   3.730   3.722   4.672  2.6006  0.2262 -0.7387
    12C73   O33  125   3.889   3.814   4.299  0.0235 -0.2740  0.2016
    12C73   C40  126   4.025   3.794   4.336 -0.0416 -0.2290  0.4619
    12C73   H59  127   4.074   3.893   4.359  0.4723 -0.4154  0.1779
    12C73   O34  128   4.027   3.718   4.455 -0.1556 -0.2188  0.4698
    12C73   C41  129   3.969   3.588   4.441  0.1506 -0.3465  0.3775
    12C73   H60  130   3.861   3.592   4.412 -0.3482  0.1550  2.1679
    12C73   C42  131   3.978   3.533   4.584  0.8488 -0.2750  0.3638
    12C73   O35  132   3.863   3.468   4.633  0.1313  0.5476 -0.2117
    12C73   H63  133   3.869   3.375   4.604 -1.3039  0.9437 -1.9711
    2XWSP    O3  134   4.109   3.744   2.195  0.2997 -0.2665  0.1579
    2XWSP    C3  135   4.016   3.680   2.243 -0.1922  0.0109 -0.4191
    2XWSP    C2  136   4.030   3.535   2.280 -0.0993  0.1924  0.2599
    2XWSP    C1  137   3.905   3.449   2.280  0.2589 -0.3354 -0.3129
    2XWSP   C10  138   3.782   3.521   2.337  0.5184 -0.3920  0.3334
    2XWSP   C19  139   3.778   3.511   2.489 -0.0090  0.1883  0.3597
    2XWSP    C5  140   3.772   3.667   2.296  0.0531 -0.5490 -0.1295
    2XWSP    C4  141   3.878   3.732   2.246 -0.1761  0.0245  0.1288
    2XWSP    H4  142   3.870   3.838   2.216 -2.3416  0.0782  0.7201
    2XWSP    C6  143   3.639   3.731   2.306  0.2728 -0.0178 -0.5518
    2XWSP    C7  144   3.534   3.645   2.238 -0.5027  0.3987  0.0904
    2XWSP    C8  145   3.533   3.506   2.300 -0.3594  0.2436 -0.2555
    2XWSP    C9  146   3.668   3.438   2.275 -0.1595  0.2973  0.6461
    2XWSP   C11  147   3.666   3.293   2.321  0.0655 -0.1963 -0.8453
    2XWSP   C12  148   3.553   3.208   2.267 -0.0689 -0.3572 -0.3154
    2XWSP   C13  149   3.418   3.273   2.296 -0.0135 -0.2295 -0.3462
    2XWSP   C18  150   3.395   3.280   2.446  0.5854 -0.3548 -0.2458
    2XWSP   C14  151   3.426   3.416   2.239  0.1435 -0.2610 -0.4034
    2XWSP   C15  152   3.285   3.472   2.232  0.2105 -0.1375 -0.8444
    2XWSP   C16  153   3.199   3.349   2.204 -0.2252 -0.0156 -0.0615
    2XWSP   C17  154   3.290   3.226   2.225 -0.2636 -0.0376 -0.0237
    2XWSP   C20  155   3.214   3.102   2.266 -0.1321 -0.1326 -0.0661
    2XWSP   O20  156   3.133   3.095   2.358  0.1659  0.0958  0.2136
    2XWSP   C21  157   3.227   3.000   2.157 -0.0088  0.0308 -0.2042
    3SOL     OW  158   5.255   3.335   4.946  0.1613 -0.2473  0.0349
    3SOL    HW1  159   5.251   3.419   5.001  0.0313  1.0702 -1.9119
    3SOL    HW2  160   5.315   3.349   4.868 -0.3863 -1.7782 -0.6973
    4SOL     OW  161   5.134   1.862   2.619  0.1584  0.6634 -0.2123
    4SOL    HW1  162   5.076   1.836   2.542 -1.0397 -1.0270  1.1969
    4SOL    HW2  163   5.078   1.890   2.697  1.0986 -1.7987  1.4713
    5SOL     OW  164   3.958   1.317   1.289  0.7475  0.0799  0.0811
    5SOL    HW1  165   3.903   1.354   1.214  0.1217  0.9060  0.9243
    5SOL    HW2  166   3.911   1.238   1.328  0.9299 -0.1690 -0.1951
    6SOL     OW  167   4.866   1.944   2.855  0.2153  0.0209 -0.1183
    6SOL    HW1  168   4.925   1.950   2.936 -1.3620  0.6032  1.0544
    6SOL    HW2  169   4.831   1.850   2.847  1.6629 -0.4704 -1.1364
    7SOL     OW  170   6.127   2.696   5.071 -0.3589 -0.1277 -0.3324
    7SOL    HW1  171   6.156   2.641   4.993 -2.3144  0.7703 -1.8006
    7SOL    HW2  172   6.091   2.636   5.143  3.1194 -1.0988  0.7601
    8SOL     OW  173   6.111   3.797   0.925  0.3283  0.3919 -0.1899
    8SOL    HW1  174   6.071   3.821   0.836  1.6405  0.9799 -0.6497
    8SOL    HW2  175   6.041   3.801   0.996 -0.8630 -0.5675 -1.2648
    9SOL     OW  176   5.689   1.296   1.880 -0.1421  0.5510 -0.0480
    9SOL    HW1  177   5.629   1.306   1.960 -2.6494 -2.7686 -1.2419
    9SOL    HW2  178   5.780   1.269   1.910 -1.1711 -1.1917  1.8181
   10SOL     OW  179   4.929   3.662   5.966  0.3510  0.6890  0.3777
   10SOL    HW1  180   4.932   3.720   6.047  1.7639 -1.3885  1.9240
   10SOL    HW2  181   4.883   3.576   5.988  0.5244  0.1856 -1.1127
   11SOL     OW  182   3.693   5.606   3.893  0.4459  0.1890  0.6265
   11SOL    HW1  183   3.622   5.589   3.825 -0.3997 -0.1243  1.5615
   11SOL    HW2  184   3.764   5.536   3.885 -0.5311 -0.8896  1.1996
   12SOL     OW  185   5.019   3.121   0.834 -0.4138 -0.3837 -0.8579
   12SOL    HW1  186   5.110   3.152   0.862 -0.1616 -0.1793 -1.8611
   12SOL    HW2  187   5.028   3.052   0.762 -1.0562 -0.1806 -1.1397
   13SOL     OW  188   4.495   0.256   6.319 -0.0288  0.1513  0.1915
   13SOL    HW1  189   4.595   0.253   6.315  0.0021 -4.0334 -1.0422
   13SOL    HW2  190   4.466   0.264   6.414  1.5356 -0.0735  0.7167
   14SOL     OW  191   4.456   6.500   0.351  0.0408 -0.1011  0.1628
   14SOL    HW1  192   4.533   6.516   0.413  1.5027  0.2360 -1.6805
   14SOL    HW2  193   4.398   6.581   0.348  0.3048  0.1065  0.5973
   15SOL     OW  194   4.264   0.840   5.650 -0.2889  0.1464  0.0325
   15SOL    HW1  195   4.325   0.876   5.579 -1.6192  1.3566 -0.5521
   15SOL    HW2  196   4.273   0.895   5.733 -1.8949  1.5757 -0.6710
   16SOL     OW  197   4.454   5.107   4.301 -0.3625  0.4822  0.3934
   16SOL    HW1  198   4.469   5.171   4.376  1.1183  1.4849 -0.7251
   16SOL    HW2  199   4.540   5.063   4.276 -0.7843  0.3277 -0.8699
   17SOL     OW  200   5.297   3.681   4.710  0.2771  0.7827 -0.2649
   17SOL    HW1  201   5.283   3.760   4.650  1.3730  1.1724 -0.0289
   17SOL    HW2  202   5.394   3.676   4.737  0.0093 -0.0072  0.6051
   18SOL     OW  203   5.535   6.667   6.501 -0.3586  0.8333 -0.5274
   18SOL    HW1  204   5.538   6.568   6.516  0.7445  0.8050 -0.8551
   18SOL    HW2  205   5.620   6.708   6.532 -0.4515  1.5666 -1.2097
   19SOL     OW  206   5.156   6.480   0.969  0.1649  0.2529 -0.1823
   19SOL    HW1  207   5.198   6.561   1.008  0.6036 -1.0661  2.2368
   19SOL    HW2  208   5.070   6.460   1.017 -0.0179 -0.6467 -0.8456
   20SOL     OW  209   4.539   0.194   2.599 -0.6622  0.5202 -0.3029
   20SOL    HW1  210   4.561   0.115   2.542 -1.0926  0.8361 -0.9045
   20SOL    HW2  211   4.456   0.238   2.566 -0.8558  0.7731  0.4977
   21SOL     OW  212   6.052   4.041   4.414 -0.2701  0.0444  0.1004
   21SOL    HW1  213   6.063   4.108   4.488 -0.7196  0.7244 -0.4287
   21SOL    HW2  214   6.028   4.089   4.329 -0.9760 -0.8196 -0.2098
   22SOL     OW  215   4.426   2.147   6.279  0.4488  0.2260 -0.3959
   22SOL    HW1  216   4.458   2.231   6.324 -2.4185  0.6502  1.0579
   22SOL    HW2  217   4.368   2.171   6.202 -1.2217 -0.3339  0.6378
   23SOL     OW  218   3.989   0.027   1.738  0.5066  0.1623 -0.6898
   23SOL    HW1  219   4.068  -0.035   1.745 -0.0553 -0.4774  0.2458
   23SOL    HW2  220   4.008   0.097   1.670  1.5104 -0.5358 -1.1626
   24SOL     OW  221   4.095   3.530   4.918 -0.0237  0.3113 -0.3313
   24SOL    HW1  222   4.063   3.503   5.008  1.0657  0.0644  0.0022
   24SOL    HW2  223   4.119   3.448   4.865  3.3185  0.4553  0.6909
   25SOL     OW  224   5.017   4.635   1.317 -0.7197  0.3314  0.0186
   25SOL    HW1  225   5.053   4.546   1.289 -1.7258 -1.0525  2.7450
   25SOL    HW2  226   5.091   4.701   1.324  0.4782 -1.0337  0.5685
   26SOL     OW  227   5.425   5.006   5.214 -0.3764  0.7874 -0.1526
   26SOL    HW1  228   5.489   4.944   5.260 -0.7142  1.8156  1.8127
   26SOL    HW2  229   5.460   5.030   5.124  1.8154  0.9918  0.7011
   27SOL     OW  230   6.088   2.283   2.046 -0.4591  0.0474 -0.0884
   27SOL    HW1  231   6.061   2.365   2.095 -0.9799  0.3874 -0.9157
   27SOL    HW2  232   6.185   2.266   2.059 -0.1546  1.2933 -0.5935
   28SOL     OW  233   6.106   5.552   0.486 -0.8761 -0.5622  0.0928
   28SOL    HW1  234   6.068   5.614   0.555  1.6651  1.5780 -0.2198
   28SOL    HW2  235   6.201   5.530   0.510  0.3220  0.7216 -2.8737
   29SOL     OW  236   4.317   3.130   2.867  0.2901  0.1568  0.3059
   29SOL    HW1  237   4.237   3.169   2.821 -0.3198 -0.9904  0.3475
   29SOL    HW2  238   4.337   3.040   2.828  1.6053  0.4515  0.2686
   30SOL     OW  239   3.370   2.971   3.734 -0.1277 -0.1724 -0.5474
   30SOL    HW1  240   3.430   2.895   3.759 -1.8860 -1.0008  1.5101
   30SOL    HW2  241   3.379   3.044   3.802 -0.1477  0.4848 -1.2367
   31SOL     OW  242   4.122   6.485   2.028  0.3354 -0.2817 -0.6784
   31SOL    HW1  243   4.037   6.501   2.079  1.4318 -0.6659  1.3905
   31SOL    HW2  244   4.181   6.565   2.036  1.2840 -1.0453  0.2968
   32SOL     OW  245   5.350   5.910   1.007  0.3299  0.1179 -0.4271
   32SOL    HW1  246   5.335   5.992   0.952  1.3810 -0.0916 -1.0629
   32SOL    HW2  247   5.448   5.904   1.031  0.4176 -1.3610 -1.0643
   33SOL     OW  248   3.942   0.568   4.034 -0.4433 -0.2281  0.1240
   33SOL    HW1  249   3.846   0.577   4.006 -0.2255  1.4332 -0.2121
   33SOL    HW2  250   3.994   0.526   3.959 -0.7611 -0.3426 -0.0343
   34SOL     OW  251   5.606   6.761   1.504  0.4846 -0.1129 -0.0544
   34SOL    HW1  252   5.635   6.709   1.423 -0.4180  1.2634 -1.3356
   34SOL    HW2  253   5.631   6.857   1.490 -1.5994  0.5160  0.3249
   35SOL     OW  254   4.662   5.177   3.709 -0.2892  0.4032  0.1354
   35SOL    HW1  255   4.672   5.267   3.666  0.0624 -0.3770 -1.4920
   35SOL    HW2  256   4.688   5.183   3.806  0.1853  1.9398 -0.0634
   36SOL     OW  257   3.527   1.221   6.636 -0.1912  0.1217  0.3041
   36SOL    HW1  258   3.568   1.225   6.545  1.4075 -1.4308  0.9054
   36SOL    HW2  259   3.497   1.312   6.663 -0.4630  0.6561 -1.6444
   37SOL     OW  260   4.900   1.997   4.249  0.1800 -0.2046  0.1429
   37SOL    HW1  261   4.936   2.044   4.168 -1.2766 -0.0927 -0.4678
   37SOL    HW2  262   4.809   2.033   4.271  0.3347 -0.6002  1.5298
   38SOL     OW  263   3.416   0.583   6.992 -0.0868  0.1866  0.1639
   38SOL    HW1  264   3.370   0.655   7.043 -1.5661  0.1404 -1.0349
   38SOL    HW2  265   3.489   0.543   7.048 -0.2354  1.5760  1.3910
   39SOL     OW  266   4.380   1.553   2.836 -0.0719 -0.3741  0.4551
   39SOL    HW1  267   4.360   1.456   2.850  2.9771 -1.0404  0.9000
   39SOL    HW2  268   4.369   1.603   2.922 -3.3485  0.1545 -0.1226
   40SOL     OW  269   5.413   0.788   6.099 -0.6414 -0.1678 -0.4668
   40SOL    HW1  270   5.382   0.877   6.066  0.4160  0.4149  0.0649
   40SOL    HW2  271   5.497   0.762   6.051  0.2800  0.1609  0.8864
   41SOL     OW  272   5.904   0.121   0.041  0.4430 -0.4041  0.1138
   41SOL    HW1  273   5.910   0.043   0.104  0.2104 -0.2358  0.3488
   41SOL    HW2  274   5.809   0.154   0.040  0.7221  0.4473  0.7066
   42SOL     OW  275   4.546   4.611   4.835  1.1851 -0.0317  0.0878
   42SOL    HW1  276   4.451   4.618   4.805  1.2202 -0.1016 -0.0398
   42SOL    HW2  277   4.588   4.530   4.795  1.6882  0.7115 -0.9293
   43SOL     OW  278   3.929   6.979   4.026 -0.5014 -0.4095 -0.1453
   43SOL    HW1  279   3.936   6.894   3.974 -0.0645 -0.2881 -0.2922
   43SOL    HW2  280   3.999   7.043   3.994 -1.0966  0.1640 -0.3288
   44SOL     OW  281   5.214   2.535   3.536  0.2685  0.2452 -0.1003
   44SOL    HW1  282   5.114   2.528   3.537  0.1579  1.3480 -0.8188
   44SOL    HW2  283   5.242   2.621   3.580  0.8911  0.0239 -0.0523
   45SOL     OW  284   4.944   4.710   3.349 -0.0588  0.1328 -0.0130
   45SOL    HW1  285   4.930   4.704   3.448  0.2537 -1.0859 -0.0202
   45SOL    HW2  286   4.932   4.805   3.319 -1.5241  0.2924  0.9716
   46SOL     OW  287   4.639   3.334   2.569 -0.3040  0.2010 -0.1267
   46SOL    HW1  288   4.668   3.430   2.567  2.2794 -0.5346 -0.6670
   46SOL    HW2  289   4.621   3.307   2.663  2.5572  0.2708  0.5235
   47SOL     OW  290   4.640   6.877   3.292 -0.2027  0.6875  0.0342
   47SOL    HW1  291   4.647   6.933   3.374  0.6813  0.4826  0.1111
   47SOL    HW2  292   4.546   6.877   3.259 -0.3679  1.5501  0.4949
   48SOL     OW  293   5.451   4.863   1.662  0.3457 -0.2333  0.2516
   48SOL    HW1  294   5.459   4.875   1.563  0.5653  0.8388  0.3898
   48SOL    HW2  295   5.406   4.776   1.681 -0.4877 -0.0487 -0.8054
   49SOL     OW  296   3.837   2.232   6.114 -0.0426  0.7190  0.4394
   49SOL    HW1  297   3.856   2.134   6.110  0.8206  0.8441  1.0965
   49SOL    HW2  298   3.917   2.280   6.151 -1.2163  1.3996  2.2550
   50SOL     OW  299   4.074   6.722   5.586 -0.1418  0.0318 -0.7438
   50SOL    HW1  300   4.157   6.733   5.532  1.5130  1.4655  1.8842
   50SOL    HW2  301   4.088   6.761   5.677 -3.1348 -1.2684  0.4053
   51SOL     OW  302   4.894   1.826   0.516 -0.4071 -0.3410  0.3106
   51SOL    HW1  303   4.819   1.765   0.544 -1.3505  0.5730 -0.1492
   51SOL    HW2  304   4.860   1.920   0.514  0.4394 -0.0473 -1.0450
   52SOL     OW  305   3.555   2.431   3.622 -0.6382  0.1465 -0.0777
   52SOL    HW1  306   3.615   2.511   3.612 -0.7306  0.2977  0.5025
   52SOL    HW2  307   3.460   2.458   3.607 -0.4955 -0.2924 -1.9706
   53SOL     OW  308   3.494   4.463   3.276 -0.5566 -0.4502 -0.6620
   53SOL    HW1  309   3.506   4.524   3.198 -2.9836  0.5312 -0.3638
   53SOL    HW2  310   3.510   4.513   3.361  0.3054 -1.0441 -0.4571
   54SOL     OW  311   4.954   0.447   2.211  0.1585  0.4813 -0.2094
   54SOL    HW1  312   4.948   0.414   2.305  0.1368  0.5314 -0.1926
   54SOL    HW2  313   5.045   0.484   2.194 -0.2218  1.6795  0.2057
   55SOL     OW  314   5.192   3.963   5.751  0.0771  0.1083  0.1448
   55SOL    HW1  315   5.148   4.051   5.768  0.2456  0.1141  0.5636
   55SOL    HW2  316   5.125   3.900   5.712 -0.0472  0.4140 -0.1444
   56SOL     OW  317   5.192   3.901   1.560 -0.6026 -0.4446 -0.0010
   56SOL    HW1  318   5.202   4.000   1.563  4.4332 -0.7054  0.6665
   56SOL    HW2  319   5.196   3.869   1.465 -0.6354 -0.1085 -0.1156
   57SOL     OW  320   4.347   1.338   5.206  0.4532  0.7034 -0.5309
   57SOL    HW1  321   4.317   1.433   5.204  0.5975  0.9902  3.3598
   57SOL    HW2  322   4.445   1.334   5.226  0.0282 -0.1612  1.6817
   58SOL     OW  323   5.846   1.601   0.295  0.1330 -0.0271 -0.6346
   58SOL    HW1  324   5.850   1.526   0.229  0.2327  1.3292 -2.2349
   58SOL    HW2  325   5.806   1.681   0.252  2.2687  1.6074  0.2490
   59SOL     OW  326   4.872   3.888   5.390  0.2839  0.3969  0.1647
   59SOL    HW1  327   4.813   3.968   5.383 -1.0919 -0.5956  0.0422
   59SOL    HW2  328   4.839   3.816   5.328  2.2081  0.1479 -0.6638
   60SOL     OW  329   4.567   3.296   1.257  0.0811 -0.2406  0.2934
   60SOL    HW1  330   4.629   3.353   1.312  1.0643 -0.7636 -0.2580
   60SOL    HW2  331   4.541   3.346   1.175  0.6364 -0.4263 -0.0012
   61SOL     OW  332   5.758   0.615   1.903 -0.0748  0.2870 -0.0819
   61SOL    HW1  333   5.763   0.586   1.999  1.9780 -0.1547 -0.2798
   61SOL    HW2  334   5.664   0.640   1.881 -0.9696 -1.4250  1.5115
   62SOL     OW  335   3.433   3.221   3.872  0.0731 -0.7568  0.2337
   62SOL    HW1  336   3.443   3.220   3.972 -2.4792 -0.3823  0.5539
   62SOL    HW2  337   3.399   3.310   3.843  1.3839 -0.6471 -1.0946
   63SOL     OW  338   6.180   1.256   4.187 -0.4017  0.0435  0.4477
   63SOL    HW1  339   6.203   1.160   4.172  0.3490  0.5095 -1.7784
   63SOL    HW2  340   6.171   1.274   4.285 -1.9502 -2.5839  0.8467
   64SOL     OW  341   3.939   6.509   1.495  0.5031  0.4864 -0.0346
   64SOL    HW1  342   3.888   6.595   1.505  1.8310  1.1293  1.6184
   64SOL    HW2  343   3.965   6.475   1.585 -0.9444 -2.3153 -0.5464
   65SOL     OW  344   3.918   2.647   5.178 -0.9803 -0.1428  0.1057
   65SOL    HW1  345   3.867   2.693   5.251 -2.4791 -0.2944 -0.7972
   65SOL    HW2  346   3.880   2.556   5.162  1.3913 -1.4180  1.2583
   66SOL     OW  347   6.315   4.737   0.382  0.2121  0.4405  0.4606
   66SOL    HW1  348   6.345   4.809   0.320 -2.9744  0.1654 -1.6376
   66SOL    HW2  349   6.232   4.766   0.430 -0.0770 -1.1277  0.9721
   67SOL     OW  350   4.161   5.368   2.593 -0.4844 -0.0807 -0.2355
   67SOL    HW1  351   4.219   5.405   2.520 -1.8099  1.9651 -0.3493
   67SOL    HW2  352   4.077   5.331   2.553 -1.6603  1.9192  0.2108
   68SOL     OW  353   4.727   5.987   4.586 -0.4725  0.1861  0.5098
   68SOL    HW1  354   4.684   5.900   4.562 -1.1597  0.7580 -0.3886
   68SOL    HW2  355   4.824   5.972   4.608  0.0698 -0.4860 -2.0469
   69SOL     OW  356   4.545   5.172   4.549  0.3563 -0.3597  0.4900
   69SOL    HW1  357   4.473   5.116   4.591  1.3365 -2.4553 -0.4697
   69SOL    HW2  358   4.624   5.114   4.528  1.0962  1.2365 -1.3917
   70SOL     OW  359   5.907   2.022   5.189  0.7752 -0.5829  0.4538
   70SOL    HW1  360   5.993   2.068   5.212  0.8456 -0.2602 -0.4384
   70SOL    HW2  361   5.830   2.075   5.223  0.9189 -0.9022  1.3102
   71SOL     OW  362   4.574   2.615   5.002  0.4628 -0.3948 -0.2100
   71SOL    HW1  363   4.514   2.535   4.992 -1.7333  1.2754 -1.1700
   71SOL    HW2  364   4.614   2.616   5.094 -0.9500 -1.6077  0.4565
   72SOL     OW  365   4.214   5.999   5.459  0.3020 -0.8208  0.6737
   72SOL    HW1  366   4.254   5.963   5.543 -0.1154 -0.2746  1.1122
   72SOL    HW2  367   4.119   6.027   5.476  1.3969  3.2108  1.1719
   73SOL     OW  368   6.106   6.168   2.410  0.1796 -0.4256 -0.7866
   73SOL    HW1  369   6.136   6.078   2.441 -3.7114 -1.6029  0.0995
   73SOL    HW2  370   6.062   6.159   2.321  1.2098  0.9883 -1.4793
   74SOL     OW  371   4.756   5.748   0.573 -0.2318  0.2397  0.2710
   74SOL    HW1  372   4.761   5.816   0.500 -0.8129  0.4872  0.4546
   74SOL    HW2  373   4.739   5.658   0.533  1.7489 -0.0228 -0.0709
   75SOL     OW  374   3.849   5.375   5.952 -0.1043  0.4810  0.3410
   75SOL    HW1  375   3.767   5.398   5.900 -0.9724 -3.3563 -0.3329
   75SOL    HW2  376   3.926   5.364   5.889  0.1640  1.0007  0.5745
   76SOL     OW  377   6.170   2.812   0.474  0.1141  0.2002 -0.1002
   76SOL    HW1  378   6.087   2.757   0.459  0.4645  0.1429 -2.1144
   76SOL    HW2  379   6.244   2.754   0.506  0.2399 -0.3662 -1.3803
   77SOL     OW  380   3.687   0.242   0.532  0.4065  0.2972  0.4145
   77SOL    HW1  381   3.661   0.202   0.445 -0.2578  3.1933 -0.8228
   77SOL    HW2  382   3.627   0.207   0.604 -2.2017  1.3002 -1.1247
   78SOL     OW  383   4.534   6.114   2.304  0.4977 -0.3093  0.1454
   78SOL    HW1  384   4.524   6.168   2.220  1.2344  0.2557  0.4131
   78SOL    HW2  385   4.607   6.153   2.360  2.1327 -2.4805 -0.3441
   79SOL     OW  386   4.902   1.577   0.934  0.6839  0.0514 -0.8005
   79SOL    HW1  387   4.921   1.488   0.892 -0.3750  0.2317 -1.7219
   79SOL    HW2  388   4.817   1.571   0.986  0.6039  0.5150 -0.8786
   80SOL     OW  389   3.842   1.076   5.506 -0.0866  0.3986 -0.3566
   80SOL    HW1  390   3.905   1.005   5.475 -1.0091 -0.6964  0.2127
   80SOL    HW2  391   3.748   1.043   5.499 -0.4520  0.9471  1.3944
   81SOL     OW  392   4.282   5.867   4.107 -0.3814 -0.3605  0.0727
   81SOL    HW1  393   4.214   5.804   4.145 -0.1273 -0.0267  1.1366
   81SOL    HW2  394   4.368   5.856   4.156  1.0308 -2.2155 -2.5656
   82SOL     OW  395   4.886   4.234   4.189  0.1740 -0.4379 -0.0542
   82SOL    HW1  396   4.925   4.315   4.145  1.2619 -1.2213 -0.5942
   82SOL    HW2  397   4.790   4.251   4.211  0.5364  1.1966  0.3934
   83SOL     OW  398   4.022   0.985   5.904  0.4136 -0.0948  0.1459
   83SOL    HW1  399   3.997   1.037   5.822  1.1852 -1.3137 -0.9081
   83SOL    HW2  400   3.964   1.013   5.980 -2.0508 -0.6481 -1.3980
   84SOL     OW  401   3.648   0.977   4.871 -0.0907  0.5461  0.3175
   84SOL    HW1  402   3.552   0.949   4.880  0.1833 -0.6950 -0.3411
   84SOL    HW2  403   3.693   0.970   4.960  0.0323 -1.4854  0.1411
   85SOL     OW  404   6.170   5.890   2.375 -0.3329 -0.4063  0.4228
   85SOL    HW1  405   6.088   5.836   2.389 -0.2440 -0.6148  0.1413
   85SOL    HW2  406   6.204   5.876   2.282 -1.0301  1.1082 -0.1014
   86SOL     OW  407   5.392   2.444   0.517 -0.7867 -0.0342 -0.1105
   86SOL    HW1  408   5.397   2.486   0.426  0.3863  1.2462  0.5108
   86SOL    HW2  409   5.416   2.347   0.510 -0.0225  0.2142 -1.0750
   87SOL     OW  410   6.118   4.483   3.682  0.4789 -0.1372  0.1905
   87SOL    HW1  411   6.206   4.462   3.639  0.0285  0.8620 -1.3051
   87SOL    HW2  412   6.118   4.577   3.716 -0.3891  0.3116 -0.9568
   88SOL     OW  413   4.993   5.986   6.049 -0.3049 -0.6541 -0.1133
   88SOL    HW1  414   5.032   5.903   6.009  0.0243 -0.7247  0.3591
   88SOL    HW2  415   4.900   5.999   6.014  0.0620 -0.5787 -1.1016
   89SOL     OW  416   5.626   6.878   3.764  0.2090 -0.4825  0.2176
   89SOL    HW1  417   5.683   6.885   3.845 -1.3402 -3.7708  1.7561
   89SOL    HW2  418   5.530   6.892   3.788 -0.0585  2.2826 -1.8456
   90SOL     OW  419   4.437   2.934   2.241  0.1476  0.3572  0.1518
   90SOL    HW1  420   4.349   2.909   2.202  0.7747 -3.7484  0.8792
   90SOL    HW2  421   4.424   3.002   2.313 -2.4247 -0.1125  0.2080
   91SOL     OW  422   5.217   3.774   2.895  0.2332 -0.3845 -0.1511
   91SOL    HW1  423   5.199   3.872   2.903  0.5678 -0.3474  0.1609
   91SOL    HW2  424   5.168   3.725   2.967  1.4900 -0.2654  0.8130
   92SOL     OW  425   4.055   2.467   4.393  0.4499 -0.4013  0.1466
   92SOL    HW1  426   4.041   2.511   4.305  1.5365 -0.8960 -0.2830
   92SOL    HW2  427   4.152   2.472   4.418  0.0348  0.4724  1.7082
   93SOL     OW  428   4.197   6.055   6.996 -0.5033  0.5761 -0.0265
   93SOL    HW1  429   4.254   6.105   7.062 -1.3557  0.7607  0.5908
   93SOL    HW2  430   4.222   5.958   6.997  0.2060  0.7499 -0.2056
   94SOL     OW  431   5.112   4.418   2.242 -0.5828 -0.4643 -0.0082
   94SOL    HW1  432   5.044   4.414   2.316 -3.0008  0.6449 -2.0037
   94SOL    HW2  433   5.090   4.494   2.182  1.4088 -1.2080 -1.7796
   95SOL     OW  434   5.008   4.060   3.435 -0.0132 -0.0477  0.7489
   95SOL    HW1  435   4.964   3.984   3.484 -0.4776 -1.0799 -1.1523
   95SOL    HW2  436   4.938   4.112   3.386  0.6705 -1.0515 -1.4390
   96SOL     OW  437   5.605   5.770   2.360  0.2779 -0.2464 -0.0997
   96SOL    HW1  438   5.591   5.680   2.318  0.6365 -1.5970  2.4603
   96SOL    HW2  439   5.662   5.826   2.300 -1.9594 -0.7527 -2.9022
   97SOL     OW  440   3.922   0.934   6.646 -0.5491  0.1826  0.7998
   97SOL    HW1  441   3.969   0.884   6.718 -0.1598 -0.2524  0.2500
   97SOL    HW2  442   3.839   0.885   6.621  1.1522 -1.6977 -1.5930
   98SOL     OW  443   5.367   2.105   2.675 -0.2589  0.1434 -0.4224
   98SOL    HW1  444   5.430   2.183   2.684 -0.6754  0.4193  0.1377
   98SOL    HW2  445   5.407   2.038   2.613  0.8469  0.0565  0.3588
   99SOL     OW  446   5.479   0.082   2.111  0.3492 -0.2126 -0.2359
   99SOL    HW1  447   5.452   0.131   2.028  0.6047 -1.3324 -1.0191
   99SOL    HW2  448   5.398   0.048   2.158  0.1872  0.6947  0.1590
  100SOL     OW  449   4.109   3.518   2.683 -0.0614  0.1845 -0.1102
  100SOL    HW1  450   4.069   3.515   2.775  2.7150 -2.9736  1.2312
  100SOL    HW2  451   4.071   3.444   2.627  0.3542  0.2548 -0.4924
  101SOL     OW  452   5.328   2.340   2.115  0.4624  1.0732  0.7433
  101SOL    HW1  453   5.378   2.255   2.097 -0.8434  0.1991  1.1579
  101SOL    HW2  454   5.300   2.381   2.029  0.6474  0.8200  0.5606
  102SOL     OW  455   4.070   0.623   0.035 -0.4942 -0.1961 -0.3489
  102SOL    HW1  456   3.992   0.561   0.048  0.3737 -1.3586 -0.6136
  102SOL    HW2  457   4.072   0.655  -0.059 -1.3919  0.8840 -0.0268
  103SOL     OW  458   3.458   5.077   3.622 -0.8856 -0.1407  0.2426
  103SOL    HW1  459   3.424   4.995   3.668 -1.0141  0.1147  0.6116
  103SOL    HW2  460   3.517   5.051   3.545 -3.0115 -0.6420 -1.3194
  104SOL     OW  461   5.577   5.197   6.964  0.0479  0.5308  0.4294
  104SOL    HW1  462   5.644   5.267   6.990 -0.9014  1.3291  0.7732
  104SOL    HW2  463   5.494   5.241   6.930 -0.9770 -0.3915  1.6482
  105SOL     OW  464   4.307   6.712   5.436  0.0972  0.0587 -0.4087
  105SOL    HW1  465   4.400   6.749   5.429 -0.1701  0.7711 -0.2879
  105SOL    HW2  466   4.310   6.612   5.429  0.6885  0.1777 -2.3880
  106SOL     OW  467   5.517   3.631   5.055  0.5347  0.1485  0.0943
  106SOL    HW1  468   5.419   3.627   5.072  0.8727 -0.5175  2.2226
  106SOL    HW2  469   5.536   3.697   4.982 -1.3515  1.6505  0.8665
  107SOL     OW  470   4.383   4.114   3.904 -0.2961  0.1736  0.0901
  107SOL    HW1  471   4.305   4.142   3.848  0.1715  0.9809 -0.1691
  107SOL    HW2  472   4.450   4.067   3.846  0.1716  0.9774 -0.0335
  108SOL     OW  473   5.240   0.570   1.069 -0.4903 -0.4669  0.1441
  108SOL    HW1  474   5.188   0.645   1.109  0.9189 -0.1756  1.5176
  108SOL    HW2  475   5.273   0.598   0.978  0.7572  0.9882  0.9816
  109SOL     OW  476   4.878   6.666   0.719  0.5054  0.1178  0.0041
  109SOL    HW1  477   4.964   6.616   0.716  1.0572  1.0926 -1.4505
  109SOL    HW2  478   4.826   6.639   0.800  1.3780 -1.7683 -0.0269
  110SOL     OW  479   4.721   6.631   3.261  0.0520 -0.4809 -0.4034
  110SOL    HW1  480   4.803   6.616   3.317  0.0537 -0.1018 -0.2998
  110SOL    HW2  481   4.694   6.727   3.267 -0.2677 -0.5558 -0.6214
  111SOL     OW  482   3.552   2.646   6.315 -0.2597  0.8274  0.6661
  111SOL    HW1  483   3.565   2.551   6.286  1.1986  1.0347  0.5573
  111SOL    HW2  484   3.522   2.701   6.238 -2.4174  0.2407  1.0235
  112SOL     OW  485   4.514   2.937   1.650 -0.6194  0.2105  0.4171
  112SOL    HW1  486   4.602   2.985   1.645 -0.4143 -0.3015 -1.4254
  112SOL    HW2  487   4.466   2.967   1.732  1.1398  0.7089  1.3337
  113SOL     OW  488   6.391   0.144   4.752  0.5841 -0.0592  0.0624
  113SOL    HW1  489   6.345   0.232   4.750 -1.0666 -0.8880 -0.7167
  113SOL    HW2  490   6.487   0.156   4.729  0.8972  1.7724  2.0134
  114SOL     OW  491   4.467   3.874   2.312 -0.4156 -0.6539 -0.2544
  114SOL    HW1  492   4.424   3.804   2.369 -0.5994  0.9242  1.6482
  114SOL    HW2  493   4.398   3.940   2.283  0.4947  1.8184  2.6973
  115SOL     OW  494   5.399   2.214   6.224  0.2111  0.3784  0.1408
  115SOL    HW1  495   5.475   2.151   6.206 -0.1062  0.2988 -0.9917
  115SOL    HW2  496   5.355   2.238   6.137 -0.4011  1.2482  0.6843
  116SOL     OW  497   3.737   0.552   6.415 -0.4970  0.0798  0.3901
  116SOL    HW1  498   3.639   0.542   6.397 -0.3568 -1.7550  0.4101
  116SOL    HW2  499   3.789   0.509   6.342  0.2517 -0.2881  1.1172
  117SOL     OW  500   5.907   2.259   5.701 -0.3491 -0.0371 -0.1726
  117SOL    HW1  501   5.970   2.219   5.634 -0.3241 -1.8614  0.8606
  117SOL    HW2  502   5.955   2.273   5.787 -0.3175  2.5258 -0.5322
  118SOL     OW  503   5.648   0.816   6.446 -0.0213  0.2528  0.4070
  118SOL    HW1  504   5.700   0.816   6.360 -1.0358  3.7589 -0.3789
  118SOL    HW2  505   5.711   0.818   6.523  0.9455 -0.1214 -0.3494
  119SOL     OW  506   4.857   5.944   2.799 -0.7852 -0.4379 -0.9819
  119SOL    HW1  507   4.953   5.926   2.821 -0.6705  1.9898  0.9686
  119SOL    HW2  508   4.817   5.999   2.872 -3.2654 -0.1165 -2.4943
  120SOL     OW  509   4.551   4.336   1.962  0.0715  0.2017  0.4315
  120SOL    HW1  510   4.607   4.312   1.882 -3.2520  0.9595 -2.3929
  120SOL    HW2  511   4.525   4.253   2.011  0.1541 -0.5581 -0.7693
  121SOL     OW  512   3.806   5.083   2.566 -0.2460  0.5989 -0.0752
  121SOL    HW1  513   3.745   5.143   2.514  1.5731  3.1756  0.5986
  121SOL    HW2  514   3.770   5.072   2.659 -0.1277  1.4197  0.0754
  122SOL     OW  515   5.399   2.620   1.156 -0.4393  0.4368  0.3049
  122SOL    HW1  516   5.480   2.636   1.212 -0.3573  2.7434 -0.3871
  122SOL    HW2  517   5.413   2.658   1.065 -1.6857 -0.6271 -0.3667
  123SOL     OW  518   5.770   4.904   5.073  0.5594  0.4800  0.0416
  123SOL    HW1  519   5.868   4.922   5.083  0.5028  0.9786 -0.2784
  123SOL    HW2  520   5.747   4.902   4.976  0.6290 -1.7080  0.0055
  124SOL     OW  521   5.449   1.913   5.208  0.1671  0.0343  0.1303
  124SOL    HW1  522   5.367   1.871   5.246 -2.1210  0.8647 -3.4144
  124SOL    HW2  523   5.502   1.845   5.158 -0.9129  0.2985 -1.4522
  125SOL     OW  524   4.225   2.009   3.347  0.4456 -0.1098 -0.1670
  125SOL    HW1  525   4.140   2.007   3.399  0.7472 -3.6751  0.4229
  125SOL    HW2  526   4.205   2.026   3.251 -0.6852  1.0537  0.2497
  126SOL     OW  527   3.787   5.734   2.948  0.2337 -0.6686 -0.4522
  126SOL    HW1  528   3.760   5.641   2.974  0.8777 -0.7623 -0.0841
  126SOL    HW2  529   3.866   5.762   3.004 -0.2963  0.3106 -0.1797
  127SOL     OW  530   4.531   5.847   2.322  0.2728 -0.1252 -0.8297
  127SOL    HW1  531   4.519   5.946   2.310 -1.1169 -0.0822  0.6969
  127SOL    HW2  532   4.629   5.826   2.321  0.6091  1.3076 -0.8651
  128SOL     OW  533   4.768   1.874   3.906 -0.2538 -0.3782  0.1767
  128SOL    HW1  534   4.713   1.945   3.949  0.2547 -1.0549  2.0175
  128SOL    HW2  535   4.708   1.815   3.851 -0.7369  1.1616 -1.0264
  129SOL     OW  536   5.853   4.927   5.877  0.1144  0.0383  0.1457
  129SOL    HW1  537   5.808   4.839   5.862  0.9935 -0.5499  0.8398
  129SOL    HW2  538   5.901   4.955   5.794  0.2198 -0.3705  0.0663
  130SOL     OW  539   3.489   5.998   4.046 -0.2970  0.2561  0.5731
  130SOL    HW1  540   3.448   5.943   4.119 -1.1680  1.9816  1.4571
  130SOL    HW2  541   3.575   5.957   4.018 -1.4520 -2.1956  0.3314
  131SOL     OW  542   4.537   0.666   4.032 -0.0112  0.4607  0.0296
  131SOL    HW1  543   4.526   0.753   4.079  0.2246  0.3618  0.2744
  131SOL    HW2  544   4.601   0.676   3.956 -0.6245  0.6926 -0.4717
  132SOL     OW  545   4.880   2.142   2.661  0.6601 -0.4398 -0.7215
  132SOL    HW1  546   4.870   2.058   2.715 -0.1575 -0.7485 -1.3356
  132SOL    HW2  547   4.972   2.147   2.623  0.8732 -0.8040 -0.2668
  133SOL     OW  548   3.891   1.904   5.068 -0.1498  0.3265 -0.2783
  133SOL    HW1  549   3.981   1.937   5.096 -0.6453  1.2350  0.2949
  133SOL    HW2  550   3.868   1.942   4.979  0.8098 -1.4069 -1.3142
  134SOL     OW  551   5.509   6.697   5.739 -0.3262  0.0877 -0.2172
  134SOL    HW1  552   5.505   6.670   5.642  0.9025  0.9613 -0.5379
  134SOL    HW2  553   5.603   6.685   5.773 -0.5568  0.5902  0.6214
  135SOL     OW  554   3.764   1.463   6.641  0.1437 -0.0283  0.0964
  135SOL    HW1  555   3.805   1.372   6.656  3.9463  1.6574  1.2221
  135SOL    HW2  556   3.701   1.484   6.716  0.0405 -1.3150  0.3976
  136SOL     OW  557   4.970   6.198   0.137 -0.2907  0.2114  0.5396
  136SOL    HW1  558   4.895   6.149   0.092 -0.3721  1.6298 -0.9816
  136SOL    HW2  559   5.019   6.136   0.198 -0.5426 -1.6605 -1.0661
  137SOL     OW  560   5.637   2.910   3.673  0.1176 -0.4563  0.1417
  137SOL    HW1  561   5.543   2.944   3.679 -0.6977 -2.2088 -1.3670
  137SOL    HW2  562   5.685   2.958   3.599 -0.4666 -1.3028 -0.8196
  138SOL     OW  563   6.256   1.220   5.579 -0.3537  0.4020  0.4999
  138SOL    HW1  564   6.194   1.144   5.560  0.1706 -0.6282  2.6301
  138SOL    HW2  565   6.342   1.184   5.617 -0.1015  2.0321  1.5752
  139SOL     OW  566   5.742   6.630   2.169  0.1071 -0.2753  0.3438
  139SOL    HW1  567   5.719   6.725   2.147  2.8135  0.0230 -1.6994
  139SOL    HW2  568   5.808   6.628   2.244 -1.0515 -0.6761  1.3808
  140SOL     OW  569   4.134   2.688   6.933  0.7098 -0.2886 -0.1526
  140SOL    HW1  570   4.052   2.720   6.981  0.4653 -1.2900  0.1229
  140SOL    HW2  571   4.186   2.627   6.993  1.3704 -0.1062 -0.5246
  141SOL     OW  572   5.783   4.429   2.373  0.1364 -0.6681  0.0818
  141SOL    HW1  573   5.854   4.490   2.337  1.1045 -2.0846 -0.4941
  141SOL    HW2  574   5.813   4.334   2.364 -1.1973 -1.2327  1.2601
  142SOL     OW  575   5.244   6.723   1.064  0.7929  0.0814 -0.4421
  142SOL    HW1  576   5.300   6.779   1.124  0.0338  1.3251 -0.8523
  142SOL    HW2  577   5.181   6.781   1.013 -0.2075 -1.1724 -0.7056
  143SOL     OW  578   4.662   3.395   6.033  0.3114 -0.6870 -0.0530
  143SOL    HW1  579   4.670   3.486   6.073  0.5231  0.2044 -2.0107
  143SOL    HW2  580   4.637   3.329   6.104  2.1687  0.5092  1.8022
  144SOL     OW  581   4.976   2.899   3.167 -0.7135  0.4661  0.6279
  144SOL    HW1  582   5.036   2.965   3.121 -0.2178 -0.2356  0.2443
  144SOL    HW2  583   4.961   2.927   3.262 -0.6145  1.1933  0.4331
  145SOL     OW  584   5.054   2.704   3.863 -0.1704 -0.2381 -0.0740
  145SOL    HW1  585   5.108   2.748   3.791 -0.0027 -0.7685 -0.2761
  145SOL    HW2  586   5.010   2.622   3.826  0.2914 -0.7684  0.5498
  146SOL     OW  587   3.793   5.363   3.619  0.3811 -0.4316  0.0886
  146SOL    HW1  588   3.851   5.386   3.697  0.8368 -0.0634 -0.3615
  146SOL    HW2  589   3.835   5.289   3.567  1.2426  0.8735 -1.1285
  147SOL     OW  590   5.108   2.667   3.123  0.1571  0.1495 -0.1543
  147SOL    HW1  591   5.046   2.740   3.154  0.7201  0.1791  0.9427
  147SOL    HW2  592   5.078   2.580   3.161  0.7690  0.1616  0.3703
  148SOL     OW  593   4.092   0.363   3.916  0.1480 -0.4709 -0.0554
  148SOL    HW1  594   4.170   0.417   3.885  0.1448  0.6849  1.8072
  148SOL    HW2  595   4.123   0.271   3.941  0.8753 -0.1060  0.4173
  149SOL     OW  596   5.137   2.205   3.301  0.5040 -0.0958  0.0628
  149SOL    HW1  597   5.107   2.148   3.377 -0.4293  0.2423 -0.0431
  149SOL    HW2  598   5.229   2.241   3.321 -0.4210  1.4284  1.8529
  150SOL     OW  599   5.806   1.519   4.794 -0.2286  0.3891 -0.6849
  150SOL    HW1  600   5.752   1.446   4.836  0.1653  0.0050 -0.8397
  150SOL    HW2  601   5.746   1.596   4.772 -0.6803  0.0449 -0.6770
  151SOL     OW  602   4.905   6.939   3.080 -0.3969 -0.2798  0.5376
  151SOL    HW1  603   4.933   6.892   2.996  1.1626 -0.9657  1.3925
  151SOL    HW2  604   4.807   6.929   3.093 -0.4999 -0.9974 -0.7121
  152SOL     OW  605   4.989   3.662   2.640 -0.6321 -0.0349  0.2111
  152SOL    HW1  606   5.053   3.659   2.563  1.8404  0.5326  2.1140
  152SOL    HW2  607   4.983   3.756   2.675 -1.2540 -0.3873  1.1016
  153SOL     OW  608   5.335   6.216   1.582  0.0163  0.1892 -0.2819
  153SOL    HW1  609   5.382   6.177   1.661  0.9748 -0.8079 -1.3170
  153SOL    HW2  610   5.397   6.274   1.531 -0.8936  1.6669  0.2316
  154SOL     OW  611   3.881   6.836   4.545 -0.3513 -0.8429 -0.4373
  154SOL    HW1  612   3.890   6.807   4.450 -2.3495 -0.7069 -0.7138
  154SOL    HW2  613   3.900   6.759   4.606 -0.1099 -1.2185 -0.9797
  155SOL     OW  614   5.238   6.277   0.081  0.0029 -0.6353 -0.5542
  155SOL    HW1  615   5.140   6.272   0.104  0.0472 -1.1215 -0.4527
  155SOL    HW2  616   5.292   6.266   0.164  0.1475 -0.6930 -0.6554
  156SOL     OW  617   4.243   2.159   6.644 -0.1189  0.4692 -0.1917
  156SOL    HW1  618   4.301   2.163   6.725 -1.0892  2.6067  0.4637
  156SOL    HW2  619   4.279   2.091   6.581  2.6627  1.1856  0.5015
  157SOL     OW  620   5.886   5.502   5.092 -0.0116 -0.0212 -0.1905
  157SOL    HW1  621   5.952   5.563   5.048  0.3787 -0.6811 -0.5197
  157SOL    HW2  622   5.893   5.410   5.054 -1.0490 -0.1349 -0.1570
  158SOL     OW  623   6.203   0.936   6.485  0.0398 -0.1901 -0.2611
  158SOL    HW1  624   6.203   1.024   6.438 -3.0458 -0.5784 -1.2378
  158SOL    HW2  625   6.209   0.950   6.584 -0.2467  1.1128 -0.4190
  159SOL     OW  626   6.234   0.258   1.521  0.1008  0.3283  0.0870
  159SOL    HW1  627   6.280   0.170   1.509 -0.9344 -0.3683  0.9980
  159SOL    HW2  628   6.199   0.265   1.615 -1.6536  0.7861 -0.5514
  160SOL     OW  629   4.005   3.090   1.548 -0.1212 -0.1708 -0.3676
  160SOL    HW1  630   3.948   3.008   1.553 -1.8725  0.8700 -1.9864
  160SOL    HW2  631   4.096   3.069   1.584 -0.6764 -2.6535 -0.2017
  161SOL     OW  632   5.342   4.923   6.876 -0.4889 -0.1201  0.0050
  161SOL    HW1  633   5.252   4.965   6.890  0.0723  1.5694 -1.0400
  161SOL    HW2  634   5.394   4.925   6.961 -0.3868  1.6738 -0.0461
  162SOL     OW  635   4.260   2.465   5.519  0.2805  0.2010 -0.1034
  162SOL    HW1  636   4.320   2.539   5.487  0.1377  1.1411  1.6649
  162SOL    HW2  637   4.205   2.432   5.443 -0.2963  2.5523 -0.8158
  163SOL     OW  638   3.419   2.879   3.210 -0.0034  0.0977 -0.2098
  163SOL    HW1  639   3.419   2.779   3.212  2.1737  0.0477 -0.4881
  163SOL    HW2  640   3.388   2.914   3.299  0.7316 -0.8464  0.4392
  164SOL     OW  641   6.140   5.832   6.722  0.2412  0.2340  0.1075
  164SOL    HW1  642   6.178   5.753   6.770 -0.2979 -0.3856 -0.4688
  164SOL    HW2  643   6.054   5.807   6.678  0.1845  1.0770 -0.2886
  165SOL     OW  644   4.741   1.709   2.780 -0.2589  0.3705  0.0950
  165SOL    HW1  645   4.703   1.757   2.701 -1.8559 -0.1782  0.5069
  165SOL    HW2  646   4.793   1.629   2.748  0.4482  1.0382 -0.4638
  166SOL     OW  647   3.617   1.467   5.737  0.1075 -0.1953  0.1199
  166SOL    HW1  648   3.672   1.394   5.777  1.4784  0.3934 -0.6305
  166SOL    HW2  649   3.669   1.552   5.738 -0.2219  0.0775 -1.9237
  167SOL     OW  650   3.360   1.884   2.678  0.0454 -0.2145 -0.0316
  167SOL    HW1  651   3.407   1.821   2.617  2.9863  2.1428 -0.4576
  167SOL    HW2  652   3.335   1.967   2.628  2.0088  1.5411  1.6763
  168SOL     OW  653   4.347   6.625   4.412  0.1379  0.4476 -0.0594
  168SOL    HW1  654   4.304   6.598   4.326  1.3530  2.1043 -1.2733
  168SOL    HW2  655   4.357   6.545   4.471 -1.4907 -0.5844 -1.0866
  169SOL     OW  656   4.059   3.221   2.815  0.3042 -0.3835 -0.0845
  169SOL    HW1  657   4.057   3.222   2.715 -1.1695  1.7253 -0.0953
  169SOL    HW2  658   3.996   3.151   2.848 -0.1247 -0.2666 -0.6379
  170SOL     OW  659   4.943   2.832   2.751  0.1058 -0.1969 -0.2349
  170SOL    HW1  660   4.883   2.832   2.831  0.0550  2.5819 -0.1804
  170SOL    HW2  661   5.032   2.870   2.776  0.2732  0.1890 -1.3857
  171SOL     OW  662   5.890   3.769   4.864 -0.3764 -0.4880 -0.1738
  171SOL    HW1  663   5.974   3.766   4.809 -0.0777 -2.7886  0.3032
  171SOL    HW2  664   5.827   3.836   4.824  0.9702  0.0022 -1.5974
  172SOL     OW  665   6.144   5.706   3.305 -0.2133  0.0285  0.1491
  172SOL    HW1  666   6.205   5.782   3.281 -0.6947  0.5058  0.4281
  172SOL    HW2  667   6.085   5.686   3.227  1.9841 -2.1405 -1.1090
  173SOL     OW  668   4.045   2.440   3.317  0.4517  0.6228  0.0132
  173SOL    HW1  669   4.121   2.389   3.358  0.5219  0.8081  0.1174
  173SOL    HW2  670   3.994   2.380   3.256  0.2648  0.3019  0.4779
  174SOL     OW  671   4.189   0.700   1.228 -0.7293 -0.3654  0.3079
  174SOL    HW1  672   4.241   0.758   1.291  0.0205  0.8237 -1.3494
  174SOL    HW2  673   4.234   0.611   1.221  0.5148  0.2737 -0.2563
  175SOL     OW  674   5.061   6.093   5.091 -0.3266  0.0227  0.6258
  175SOL    HW1  675   5.134   6.057   5.034 -0.6325  1.3117 -0.6385
  175SOL    HW2  676   5.061   6.193   5.087  0.2842  0.2591  3.7236
  176SOL     OW  677   4.643   6.269   6.495 -0.4459 -0.6068  0.3423
  176SOL    HW1  678   4.632   6.244   6.398  1.6348 -1.5667  0.3034
  176SOL    HW2  679   4.686   6.358   6.501 -1.4242 -0.1269  0.4176
  177SOL     OW  680   4.218   0.282   4.682 -0.0327 -0.4198  0.0428
  177SOL    HW1  681   4.166   0.210   4.636 -1.2411 -0.8468  1.9671
  177SOL    HW2  682   4.308   0.247   4.709  0.9148  0.0025 -2.3754
  178SOL     OW  683   5.204   1.499   4.083 -0.0676 -0.0861 -0.4897
  178SOL    HW1  684   5.268   1.548   4.142 -0.2207 -1.5162  0.9431
  178SOL    HW2  685   5.255   1.441   4.019  0.1027  1.5959 -1.9574
  179SOL     OW  686   3.374   0.737   0.630 -0.4591 -0.0307 -0.3789
  179SOL    HW1  687   3.437   0.811   0.606 -1.4026  1.0807  0.4714
  179SOL    HW2  688   3.425   0.660   0.669  0.4805  0.3307 -0.8658
  180SOL     OW  689   4.483   3.620   6.570  0.5467 -0.0419 -0.2221
  180SOL    HW1  690   4.540   3.670   6.504  1.1901 -2.3015 -1.4887
  180SOL    HW2  691   4.542   3.576   6.638  0.1619 -0.6146 -0.2504
  181SOL     OW  692   3.986   1.644   5.648  0.0697 -0.5768 -0.4576
  181SOL    HW1  693   4.020   1.552   5.626  1.7919 -0.1951  0.4062
  181SOL    HW2  694   4.063   1.707   5.653 -0.9412  0.6373  0.3464
  182SOL     OW  695   3.982   4.016   0.401  0.0405  0.4722  0.3137
  182SOL    HW1  696   4.070   3.970   0.415  0.1442  0.7209  0.4793
  182SOL    HW2  697   3.959   4.015   0.304  0.8079  1.4661  0.1075
  183SOL     OW  698   5.203   6.120   4.218 -0.2014  0.6285  0.1570
  183SOL    HW1  699   5.187   6.022   4.204  2.7505 -0.2275  1.8278
  183SOL    HW2  700   5.292   6.133   4.262 -1.2485  4.0000  1.6067
  184SOL     OW  701   4.179   0.778   0.286  0.1744  0.0852 -0.7782
  184SOL    HW1  702   4.140   0.700   0.237  1.4187 -0.0629 -1.5521
  184SOL    HW2  703   4.277   0.783   0.269  0.0806  1.9835 -0.9425
  185SOL     OW  704   3.379   6.969   3.636  0.5445  0.1275 -0.0302
  185SOL    HW1  705   3.397   6.950   3.540  0.6156  0.2176 -0.0347
  185SOL    HW2  706   3.392   6.886   3.690  0.8991  0.1748 -0.0427
  186SOL     OW  707   5.385   0.036   3.436 -0.3405  0.1257 -0.0683
  186SOL    HW1  708   5.439   0.051   3.354 -2.0466 -1.2295 -1.5121
  186SOL    HW2  709   5.323   0.113   3.450 -1.3069 -0.4336 -1.1201
  187SOL     OW  710   3.574   4.210   3.373 -0.5011  0.3424  0.7515
  187SOL    HW1  711   3.536   4.202   3.465 -2.5789  0.4052 -0.0283
  187SOL    HW2  712   3.540   4.294   3.331  0.7341  0.5070  0.0532
  188SOL     OW  713   5.771   6.255   0.570  0.1576  0.1760 -0.4887
  188SOL    HW1  714   5.759   6.326   0.639  0.3128  0.1545 -0.4403
  188SOL    HW2  715   5.764   6.296   0.479  2.3818  0.6370 -0.4924
  189SOL     OW  716   5.324   3.018   1.761  0.2781 -0.2009  0.2756
  189SOL    HW1  717   5.246   2.973   1.717  0.2155 -0.9170  1.0843
  189SOL    HW2  718   5.406   2.962   1.748  0.1424 -0.7186  1.5375
  190SOL     OW  719   5.266   4.830   2.200 -0.2728 -0.1785  0.1883
  190SOL    HW1  720   5.316   4.819   2.286  0.0541 -0.8925 -0.0857
  190SOL    HW2  721   5.252   4.927   2.182  1.0670  0.0438  0.2466
  191SOL     OW  722   5.256   2.138   4.621  0.0640 -0.1644  1.0147
  191SOL    HW1  723   5.222   2.059   4.571  0.4811  0.6841 -0.6679
  191SOL    HW2  724   5.199   2.217   4.601  0.6705  0.3525  1.3048
  192SOL     OW  725   4.496   6.294   3.153  0.7350  0.0095  0.3853
  192SOL    HW1  726   4.516   6.203   3.189  0.7343  0.2764  1.0722
  192SOL    HW2  727   4.465   6.287   3.058 -0.1285 -0.7766  0.7233
  193SOL     OW  728   4.345   0.518   5.010 -0.0168 -0.1514 -0.5513
  193SOL    HW1  729   4.315   0.526   5.105  1.1262  3.0004 -0.3414
  193SOL    HW2  730   4.267   0.491   4.953 -1.5924  1.1903  0.8596
  194SOL     OW  731   4.735   3.590   5.542 -0.0813 -0.6015 -0.5758
  194SOL    HW1  732   4.695   3.583   5.451  1.4415  0.6898 -1.3963
  194SOL    HW2  733   4.780   3.503   5.566 -0.5516 -0.9703 -1.0177
  195SOL     OW  734   4.908   5.160   0.031  0.5598  0.4256 -0.1818
  195SOL    HW1  735   4.882   5.215   0.111 -0.2569 -0.3405  0.0966
  195SOL    HW2  736   4.830   5.104   0.003  0.5598  1.2835 -2.0394
  196SOL     OW  737   5.488   6.223   3.400  0.0875 -0.1340  0.7169
  196SOL    HW1  738   5.528   6.132   3.407  0.0107 -0.2050  0.2727
  196SOL    HW2  739   5.509   6.276   3.483  1.8191  0.1338  0.1505
  197SOL     OW  740   5.522   1.058   4.482  0.6996 -0.1131 -0.6048
  197SOL    HW1  741   5.540   0.991   4.410 -0.3659 -1.9188  0.7417
  197SOL    HW2  742   5.590   1.048   4.554 -0.3605 -0.8789  0.3314
  198SOL     OW  743   5.860   0.715   5.166  0.9508 -0.1526 -0.5087
  198SOL    HW1  744   5.827   0.697   5.259 -0.8360 -0.0905 -1.0920
  198SOL    HW2  745   5.919   0.795   5.167 -0.0343  0.5929  0.4072
  199SOL     OW  746   5.449   6.540   3.991 -0.8680 -0.2733 -0.6891
  199SOL    HW1  747   5.402   6.625   3.967  0.5863  0.9398  0.5641
  199SOL    HW2  748   5.390   6.463   3.969 -2.7467  1.0935 -0.7518
  200SOL     OW  749   4.546   2.585   0.751  0.4770  0.5346  0.5492
  200SOL    HW1  750   4.521   2.674   0.714 -0.0028  0.8539  1.6218
  200SOL    HW2  751   4.466   2.525   0.749  0.7241  0.2171  0.0998
  201SOL     OW  752   3.864   2.939   3.393 -0.1360  0.0839  0.5283
  201SOL    HW1  753   3.910   2.850   3.387  1.6177  0.9409  0.6857
  201SOL    HW2  754   3.809   2.942   3.477 -0.3054 -0.8931  0.4625
  202SOL     OW  755   4.530   3.810   5.928  0.3413 -0.2452 -0.1336
  202SOL    HW1  756   4.543   3.905   5.954  0.6577 -0.6461  1.2977
  202SOL    HW2  757   4.580   3.791   5.844 -0.0541  0.9427 -0.6462
  203SOL     OW  758   3.470   6.253   3.924 -0.3499 -0.0134  0.0865
  203SOL    HW1  759   3.450   6.157   3.945 -1.1265  0.4152  1.4124
  203SOL    HW2  760   3.386   6.306   3.929  0.0291  0.7155 -0.9134
  204SOL     OW  761   4.384   0.967   4.715  0.4877  0.3441  0.1230
  204SOL    HW1  762   4.375   0.869   4.695  0.7984  0.3836 -0.2180
  204SOL    HW2  763   4.294   1.006   4.732  0.4270 -0.1934  1.1881
  205SOL     OW  764   5.378   0.828   2.685 -0.1667  0.1436  0.6222
  205SOL    HW1  765   5.323   0.838   2.767 -0.3866  0.2528  0.4609
  205SOL    HW2  766   5.417   0.735   2.682 -0.5446 -0.0165  0.6069
  206SOL     OW  767   5.602   0.723   6.771 -0.7458 -0.1154  0.0623
  206SOL    HW1  768   5.505   0.741   6.750 -0.8266 -1.5140 -0.8745
  206SOL    HW2  769   5.641   0.803   6.817 -1.8853  1.1584 -1.0901
  207SOL     OW  770   5.843   2.055   4.191  0.4615 -0.6025 -0.4045
  207SOL    HW1  771   5.754   2.096   4.212  1.0488  1.4922 -1.6875
  207SOL    HW2  772   5.889   2.031   4.276 -0.9066 -0.8142  0.3104
  208SOL     OW  773   5.369   4.308   2.316 -0.3156 -0.5956 -0.1036
  208SOL    HW1  774   5.433   4.378   2.283  0.7578 -1.3802  0.2443
  208SOL    HW2  775   5.276   4.344   2.312  0.1462  0.6322 -0.4988
  209SOL     OW  776   4.535   3.842   6.864 -0.1031  0.5054  0.0725
  209SOL    HW1  777   4.590   3.921   6.837  0.1447 -0.1322 -1.4232
  209SOL    HW2  778   4.440   3.870   6.878 -0.3695  0.8390 -2.0567
  210SOL     OW  779   5.052   4.970   5.767 -0.2025 -0.0819  0.0665
  210SOL    HW1  780   5.055   4.940   5.862 -0.5320  0.1354  0.1468
  210SOL    HW2  781   4.974   5.032   5.754 -1.6348 -1.9639 -0.8569
  211SOL     OW  782   5.906   6.642   1.423  0.0408 -0.2287 -0.3849
  211SOL    HW1  783   5.903   6.733   1.466  1.6189 -0.2161 -0.2195
  211SOL    HW2  784   5.834   6.635   1.355 -2.1971 -0.0410  1.8235
  212SOL     OW  785   4.626   1.105   5.190 -0.4845 -0.3389 -0.0019
  212SOL    HW1  786   4.607   1.188   5.243 -1.7935 -1.2699  1.0575
  212SOL    HW2  787   4.578   1.110   5.102  2.3895  1.5991 -1.6321
  213SOL     OW  788   4.307   3.045   0.607 -0.6449  0.2452  0.1402
  213SOL    HW1  789   4.343   2.967   0.556  0.6277  0.7158  0.2926
  213SOL    HW2  790   4.208   3.053   0.590 -0.2140  0.6454 -2.5979
  214SOL     OW  791   6.202   3.291   3.857 -0.3318 -0.4420 -0.4754
  214SOL    HW1  792   6.255   3.363   3.902 -1.5729  0.7229 -0.8081
  214SOL    HW2  793   6.130   3.333   3.801 -0.6868 -1.9375 -1.1831
  215SOL     OW  794   6.062   1.439   0.909 -0.8880  0.3919 -0.1374
  215SOL    HW1  795   6.091   1.474   0.820  2.3559  0.9597  1.0078
  215SOL    HW2  796   6.050   1.340   0.904 -1.6257  0.5154 -1.3504
  216SOL     OW  797   4.926   5.789   1.181  0.1435 -0.1653 -0.1501
  216SOL    HW1  798   4.969   5.811   1.268 -1.8534  0.5091  0.7241
  216SOL    HW2  799   4.992   5.800   1.107  1.6845 -0.0897  1.1944
  217SOL     OW  800   3.747   0.172   1.939 -0.2463 -0.3985  0.1163
  217SOL    HW1  801   3.650   0.170   1.965 -0.5976  1.8803 -0.7800
  217SOL    HW2  802   3.764   0.102   1.870 -1.2470 -0.8102  0.2667
  218SOL     OW  803   4.380   5.682   4.673 -0.6187 -0.2927  0.1254
  218SOL    HW1  804   4.381   5.781   4.681 -0.2076 -0.3782  1.4421
  218SOL    HW2  805   4.451   5.643   4.731 -0.8460 -1.3687 -0.2871
  219SOL     OW  806   4.759   3.019   2.253  0.4215 -0.4075  0.0525
  219SOL    HW1  807   4.797   3.100   2.297 -1.4569  0.9693 -0.7026
  219SOL    HW2  808   4.719   2.959   2.322  1.1817 -0.3446  0.5557
  220SOL     OW  809   4.060   4.736   2.736 -0.6468 -0.3812 -0.1633
  220SOL    HW1  810   4.011   4.773   2.657 -1.1696  0.3191  0.4659
  220SOL    HW2  811   4.020   4.648   2.762 -2.0933  0.4875  0.7592
  221SOL     OW  812   4.189   1.080   0.165 -0.6441 -0.0158 -0.0791
  221SOL    HW1  813   4.180   0.995   0.217 -2.2547  0.1554 -0.0100
  221SOL    HW2  814   4.120   1.146   0.198  0.4798  1.2673 -0.2248
  222SOL     OW  815   6.208   2.623   3.440 -0.1217  0.2608  0.4362
  222SOL    HW1  816   6.128   2.633   3.499  0.3557  1.3181  0.9393
  222SOL    HW2  817   6.272   2.698   3.458  1.1490 -0.7614  0.3083
  223SOL     OW  818   3.975   2.050   6.813  0.1852  0.5355 -0.0030
  223SOL    HW1  819   3.989   1.982   6.741  1.9615  1.1035 -0.2420
  223SOL    HW2  820   3.879   2.048   6.843 -0.1052 -1.1361 -0.9210
  224SOL     OW  821   4.469   6.328   2.094  0.8340  0.6555 -0.1043
  224SOL    HW1  822   4.417   6.274   2.028  1.2802 -0.6213  0.5355
  224SOL    HW2  823   4.412   6.401   2.131  0.4824  1.1803 -1.6336
  225SOL     OW  824   4.000   3.670   3.829 -0.1911  0.4236  0.2953
  225SOL    HW1  825   4.055   3.590   3.804 -0.4781  0.0797  0.7366
  225SOL    HW2  826   4.038   3.712   3.912 -1.9557 -1.2703  2.0727
  226SOL     OW  827   4.945   0.574   6.263 -0.1424 -0.0353  0.2780
  226SOL    HW1  828   5.005   0.624   6.201 -0.2103 -0.8892 -0.4847
  226SOL    HW2  829   4.851   0.602   6.248 -0.5166 -2.1896 -1.9939
  227SOL     OW  830   4.884   5.790   6.815 -0.4177 -0.2652 -0.5527
  227SOL    HW1  831   4.971   5.788   6.865  0.2826  0.0164 -1.7153
  227SOL    HW2  832   4.874   5.705   6.763  0.8358  1.0321 -3.0979
  228SOL     OW  833   6.163   0.381   2.026  0.1856  0.0669 -0.7629
  228SOL    HW1  834   6.213   0.341   2.103  0.8516  0.4973 -0.9640
  228SOL    HW2  835   6.169   0.481   2.031 -0.8197  0.1413 -0.6886
  229SOL     OW  836   4.297   4.530   1.159  0.2611  0.0384 -0.1437
  229SOL    HW1  837   4.273   4.623   1.186  1.4671  0.1106  0.7854
  229SOL    HW2  838   4.385   4.505   1.201  0.7998 -0.9120 -1.7420
  230SOL     OW  839   4.799   6.951   3.934  0.3101  0.1802 -0.2451
  230SOL    HW1  840   4.774   6.868   3.984  1.4803 -1.5336 -2.3754
  230SOL    HW2  841   4.884   6.936   3.884  0.9627  2.9564 -0.1202
  231SOL     OW  842   4.645   5.591   6.608 -0.0271  0.2926 -0.2098
  231SOL    HW1  843   4.741   5.593   6.580  0.7078  0.6084  2.1201
  231SOL    HW2  844   4.621   5.677   6.653 -1.4728  0.2725 -0.8741
  232SOL     OW  845   4.113   1.226   6.188 -0.6378 -0.1709  0.0099
  232SOL    HW1  846   4.069   1.137   6.203  1.0375 -0.6553  2.7746
  232SOL    HW2  847   4.044   1.292   6.159 -1.7599 -2.5130 -3.4356
  233SOL     OW  848   5.136   4.478   0.891  0.4606 -0.1999 -0.2500
  233SOL    HW1  849   5.169   4.468   0.984  0.2212  2.5852  0.2348
  233SOL    HW2  850   5.155   4.571   0.859 -0.1295 -0.8495 -2.7240
  234SOL     OW  851   4.289   4.767   6.141 -0.2618  0.4899 -0.4653
  234SOL    HW1  852   4.224   4.767   6.064 -0.3796  1.1964 -0.3755
  234SOL    HW2  853   4.352   4.690   6.131 -0.1444  0.6830 -1.3826
  235SOL     OW  854   4.895   3.664   4.110  0.3754 -0.1463 -0.0980
  235SOL    HW1  855   4.846   3.751   4.097 -0.4313 -0.2568  1.8005
  235SOL    HW2  856   4.982   3.666   4.061 -0.0310  1.3873 -0.8017
  236SOL     OW  857   6.215   0.040   2.972  0.7162  0.7257  0.3797
  236SOL    HW1  858   6.117   0.047   2.988  0.5654 -0.1237 -0.1228
  236SOL    HW2  859   6.263   0.104   3.032 -0.1054  0.7497  1.0297
  237SOL     OW  860   5.839   1.736   5.183  0.1635 -0.2842 -0.5790
  237SOL    HW1  861   5.866   1.830   5.204 -0.9318  0.0883 -0.7715
  237SOL    HW2  862   5.907   1.693   5.124  0.8959  0.2350 -0.1160
  238SOL     OW  863   3.679   0.509   0.474  0.5725  0.3870 -0.2044
  238SOL    HW1  864   3.690   0.410   0.486  0.9751  0.4436 -0.0995
  238SOL    HW2  865   3.652   0.550   0.561 -1.9730  0.0632 -0.7469
  239SOL     OW  866   4.832   4.737   4.562 -0.2297 -0.0806  0.0383
  239SOL    HW1  867   4.882   4.681   4.497 -1.9996 -2.9247  0.9409
  239SOL    HW2  868   4.734   4.722   4.550 -0.7621  2.3290  0.8410
  240SOL     OW  869   4.190   1.151   5.330 -0.2273  0.1594 -0.5383
  240SOL    HW1  870   4.119   1.215   5.357  0.2250  0.2085  0.5830
  240SOL    HW2  871   4.260   1.199   5.277 -0.0121  0.5348  0.0888
  241SOL     OW  872   5.526   5.688   5.576  0.5126 -0.0773  0.5376
  241SOL    HW1  873   5.482   5.599   5.561  0.2199  0.1127  0.2760
  241SOL    HW2  874   5.492   5.754   5.510  2.7516 -0.4486 -1.0809
  242SOL     OW  875   4.881   6.482   3.694 -0.3141  0.8204 -0.1243
  242SOL    HW1  876   4.886   6.456   3.790  0.0766 -1.8884 -0.7936
  242SOL    HW2  877   4.970   6.465   3.650 -0.6211  1.5811 -1.0761
  243SOL     OW  878   4.136   0.688   6.769  0.0333 -0.7527  0.3094
  243SOL    HW1  879   4.215   0.722   6.717  0.2867 -2.3410 -0.3716
  243SOL    HW2  880   4.075   0.637   6.709 -2.7024  2.1997  0.3141
  244SOL     OW  881   3.438   2.239   3.054  0.3594  0.4551 -0.4890
  244SOL    HW1  882   3.474   2.317   3.002  3.1256 -0.1461  0.3550
  244SOL    HW2  883   3.459   2.154   3.006 -0.0406  0.0798 -0.0122
  245SOL     OW  884   3.669   0.974   4.504 -0.0961 -0.5482 -0.5259
  245SOL    HW1  885   3.626   1.048   4.555  1.6342  0.1536 -0.0177
  245SOL    HW2  886   3.664   0.890   4.557  0.0307 -0.2454 -0.0283
  246SOL     OW  887   6.206   5.118   5.292 -0.3364 -0.1015  0.0070
  246SOL    HW1  888   6.300   5.151   5.295  0.1300 -0.9905 -2.4321
  246SOL    HW2  889   6.143   5.195   5.303  0.7154  1.3327 -2.8927
  247SOL     OW  890   4.118   4.458   0.710  0.5481 -0.2465  0.1762
  247SOL    HW1  891   4.089   4.482   0.803 -1.1656 -0.2107 -0.3243
  247SOL    HW2  892   4.143   4.540   0.660 -0.7500  0.0164 -0.0773
  248SOL     OW  893   6.264   0.639   2.324 -0.3967 -0.0680 -0.6116
  248SOL    HW1  894   6.237   0.733   2.345  1.2766  0.9012 -2.4446
  248SOL    HW2  895   6.224   0.612   2.236 -0.3628 -0.8617 -0.3901
  249SOL     OW  896   5.647   6.358   5.094 -0.1408 -0.2201  0.4268
  249SOL    HW1  897   5.579   6.327   5.160  0.6343 -0.7546  0.9856
  249SOL    HW2  898   5.602   6.372   5.005 -0.8084 -1.4535  0.5415
  250SOL     OW  899   4.033   1.529   6.287  0.1585 -0.0746 -0.2510
  250SOL    HW1  900   3.958   1.548   6.350 -0.2728  0.2871 -0.8642
  250SOL    HW2  901   4.095   1.463   6.328  1.4110  2.1749  1.7485
  251SOL     OW  902   5.475   2.577   1.702 -0.5811  0.2610 -0.0572
  251SOL    HW1  903   5.506   2.611   1.613 -2.3148  0.0858 -0.7642
  251SOL    HW2  904   5.422   2.493   1.689 -2.1845  1.0583  0.9534
  252SOL     OW  905   5.919   0.598   3.651  0.1802 -0.3053  0.3246
  252SOL    HW1  906   5.830   0.644   3.660 -0.5188 -1.7246  0.8884
  252SOL    HW2  907   5.989   0.652   3.697 -0.3500  0.9050 -0.2433
  253SOL     OW  908   3.849   3.869   2.604  0.1011  0.0701  0.2852
  253SOL    HW1  909   3.833   3.951   2.658 -0.9101  0.3818 -0.4482
  253SOL    HW2  910   3.930   3.822   2.638  0.8397  1.4925  0.5515
  254SOL     OW  911   5.539   3.040   6.807  0.6897  0.5838  0.2027
  254SOL    HW1  912   5.549   2.988   6.892 -0.0423  0.6030  0.3108
  254SOL    HW2  913   5.624   3.088   6.787  0.8842  0.5403  0.8994
  255SOL     OW  914   5.809   3.023   1.834 -0.5747  0.5048  0.4598
  255SOL    HW1  915   5.769   2.996   1.921 -0.2228 -2.6225 -0.2437
  255SOL    HW2  916   5.736   3.051   1.771 -0.7822  3.4523  1.8264
  256SOL     OW  917   4.183   0.752   1.609  0.1217  0.0263  0.9309
  256SOL    HW1  918   4.153   0.770   1.703  2.1278 -0.3258  1.6914
  256SOL    HW2  919   4.282   0.765   1.603  0.1936 -1.0738 -0.8732
  257SOL     OW  920   6.148   0.833   5.830 -0.4995 -0.1314 -0.3768
  257SOL    HW1  921   6.132   0.894   5.753 -1.1373  0.2461  0.0418
  257SOL    HW2  922   6.121   0.740   5.804 -0.8146  0.0137 -0.5827
  258SOL     OW  923   3.658   5.383   4.052 -0.0402  0.0973  0.2330
  258SOL    HW1  924   3.644   5.482   4.041  1.3225  0.2157 -0.7737
  258SOL    HW2  925   3.659   5.339   3.963 -1.3421 -0.9674  0.7125
  259SOL     OW  926   4.770   2.793   4.207  0.3274  0.2829 -0.0116
  259SOL    HW1  927   4.813   2.808   4.118  0.3409 -0.2731 -0.1061
  259SOL    HW2  928   4.835   2.816   4.280 -0.3355  2.6579 -0.0986
  260SOL     OW  929   3.287   3.687   3.363  0.2614  0.5712  0.5861
  260SOL    HW1  930   3.379   3.713   3.333  0.9119 -0.5005  1.5692
  260SOL    HW2  931   3.228   3.768   3.366  0.5811  0.9693 -1.9871
  261SOL     OW  932   4.985   4.844   5.299 -0.4479  0.3872 -0.0434
  261SOL    HW1  933   5.044   4.874   5.225 -0.5005  0.1901 -0.1662
  261SOL    HW2  934   4.913   4.912   5.315  1.9387  2.5632  2.6156
  262SOL     OW  935   3.750   5.907   3.296  0.3685 -0.0450  0.0369
  262SOL    HW1  936   3.702   5.979   3.245  0.4492  0.4859  0.6879
  262SOL    HW2  937   3.825   5.871   3.241 -0.3551 -0.4115 -0.7289
  263SOL     OW  938   3.714   1.559   4.757 -0.7870  0.0816  0.1096
  263SOL    HW1  939   3.699   1.547   4.855 -1.5590  1.0719  0.1322
  263SOL    HW2  940   3.743   1.472   4.717  0.5443 -0.0940  1.3694
  264SOL     OW  941   5.179   3.228   3.346  0.6501 -0.1741  0.0784
  264SOL    HW1  942   5.211   3.164   3.277 -0.1289 -1.4549  0.8727
  264SOL    HW2  943   5.160   3.179   3.431 -0.1358  1.0831  0.6515
  265SOL     OW  944   4.401   0.746   6.617 -0.9025  0.9019  0.2036
  265SOL    HW1  945   4.392   0.834   6.571  1.6627  0.0779 -2.1384
  265SOL    HW2  946   4.368   0.673   6.557  0.1741 -0.0064  0.6760
  266SOL     OW  947   6.109   1.324   4.455  0.0818  0.2922  0.3212
  266SOL    HW1  948   6.015   1.335   4.486 -0.2635 -1.9070  0.2103
  266SOL    HW2  949   6.156   1.257   4.513  0.2731 -1.7718 -2.0216
  267SOL     OW  950   3.936   0.812   2.551 -0.2616 -0.6448 -0.1994
  267SOL    HW1  951   3.850   0.787   2.505 -1.1734 -0.3898  1.2814
  267SOL    HW2  952   3.958   0.743   2.621 -1.3770  1.1546  2.0790
  268SOL     OW  953   4.282   4.764   3.319  0.5005 -0.0352 -0.1114
  268SOL    HW1  954   4.312   4.678   3.360 -0.9918 -0.5825 -0.1171
  268SOL    HW2  955   4.293   4.760   3.219  0.6631 -0.1237 -0.0889
  269SOL     OW  956   3.663   5.950   0.422 -0.4442 -0.0232 -0.0949
  269SOL    HW1  957   3.739   5.994   0.374 -0.6028  0.0834 -0.2492
  269SOL    HW2  958   3.693   5.861   0.456 -0.3871 -0.1909 -0.5692
  270SOL     OW  959   5.712   0.738   2.914 -0.3457 -0.3509 -0.4064
  270SOL    HW1  960   5.657   0.687   2.848 -1.5152 -1.8922  1.6072
  270SOL    HW2  961   5.789   0.682   2.944 -0.7106 -0.3303  0.6270
  271SOL     OW  962   5.813   0.056   6.769  0.0465 -0.8258  0.5222
  271SOL    HW1  963   5.908   0.081   6.789  0.3364 -1.7009  0.3150
  271SOL    HW2  964   5.775   0.006   6.847 -0.1427 -0.7318  0.4884
  272SOL     OW  965   5.861   5.866   4.369 -0.2963  0.5295 -0.6342
  272SOL    HW1  966   5.901   5.788   4.321 -1.4422 -0.4296 -0.1036
  272SOL    HW2  967   5.895   5.868   4.463  0.2466  1.0843 -0.8361
  273SOL     OW  968   4.824   5.801   5.772 -0.1119 -0.0237 -0.0033
  273SOL    HW1  969   4.801   5.704   5.766  0.6848 -0.2636  0.6668
  273SOL    HW2  970   4.921   5.814   5.749 -0.3009  0.6640 -0.4510
  274SOL     OW  971   6.246   4.192   5.343  0.4298  0.0740  0.2523
  274SOL    HW1  972   6.331   4.141   5.327  0.0802 -0.0187 -1.5794
  274SOL    HW2  973   6.186   4.140   5.402  0.9717 -0.6335  0.1953
  275SOL     OW  974   4.032   3.099   5.038  0.0734  0.5462 -0.1213
  275SOL    HW1  975   3.981   3.088   5.124 -0.5099  3.5374  0.0222
  275SOL    HW2  976   4.124   3.062   5.050 -0.4110 -0.2778  1.3605
  276SOL     OW  977   4.255   1.445   3.180  0.0426  0.0211  0.5082
  276SOL    HW1  978   4.178   1.444   3.243 -0.1615 -2.1290  0.3172
  276SOL    HW2  979   4.269   1.537   3.145 -4.1856  0.0886 -1.5674
  277SOL     OW  980   4.521   6.140   4.646 -0.0386  0.0330  0.2075
  277SOL    HW1  981   4.586   6.064   4.641  0.4655  0.5205 -1.3628
  277SOL    HW2  982   4.543   6.197   4.725 -0.6367 -1.6000  1.6231
  278SOL     OW  983   4.835   4.279   2.740  0.6078 -0.7213 -0.6613
  278SOL    HW1  984   4.837   4.367   2.786 -1.1901 -0.2581 -1.3515
  278SOL    HW2  985   4.873   4.208   2.800 -1.1703 -0.0678  1.3636
  279SOL     OW  986   4.037   1.749   4.038 -0.1219  0.4134 -0.4950
  279SOL    HW1  987   4.052   1.759   3.939 -1.3051  1.1310 -0.6256
  279SOL    HW2  988   3.962   1.685   4.053  1.0741 -0.9111  0.0168
  280SOL     OW  989   3.847   1.057   1.373 -0.4666 -0.3787  0.1640
  280SOL    HW1  990   3.928   1.089   1.423 -0.2842 -0.2238 -0.2335
  280SOL    HW2  991   3.867   0.968   1.332  0.4541  0.8696 -2.2521
  281SOL     OW  992   3.731   4.378   5.268 -0.1050  0.6295 -0.1265
  281SOL    HW1  993   3.753   4.475   5.253  0.8056  0.9391  2.6603
  281SOL    HW2  994   3.802   4.336   5.323 -1.4968 -1.1066  0.4315
  282SOL     OW  995   5.996   4.610   0.050 -0.0408  0.0291  0.3683
  282SOL    HW1  996   6.048   4.620   0.135 -0.1762  1.5446  0.2960
  282SOL    HW2  997   6.007   4.692  -0.006 -0.4537 -0.6985 -0.8058
  283SOL     OW  998   5.984   2.570   3.592  0.2646  0.3690 -0.3551
  283SOL    HW1  999   5.896   2.614   3.606 -0.5205 -0.5950 -1.9347
  283SOL    HW2 1000   5.994   2.494   3.656  0.3686  1.0568  0.4510
  284SOL     OW 1001   3.606   5.847   4.734 -0.3185 -0.1532  0.1170
  284SOL    HW1 1002   3.613   5.754   4.700  0.5968  0.1064 -0.4378
  284SOL    HW2 1003   3.694   5.893   4.726 -0.0855 -0.0165  2.7346
  285SOL     OW 1004   4.445   4.312   5.198 -0.8575 -0.1013 -0.5702
  285SOL    HW1 1005   4.544   4.300   5.200 -0.6828  1.1090 -0.9885
  285SOL    HW2 1006   4.402   4.235   5.151 -0.0687 -0.3908 -0.8211
  286SOL     OW 1007   3.257   3.455   6.017 -0.4498  0.3992 -0.1176
  286SOL    HW1 1008   3.221   3.519   5.949 -1.1204 -1.1603 -1.2736
  286SOL    HW2 1009   3.309   3.383   5.972 -0.9814 -0.7212  0.9993
  287SOL     OW 1010   4.801   2.670   0.627 -0.0043  0.3153  0.3677
  287SOL    HW1 1011   4.871   2.661   0.697 -1.2214 -0.6243  1.5198
  287SOL    HW2 1012   4.713   2.641   0.664 -0.9800  1.2565 -1.0967
  288SOL     OW 1013   4.987   2.855   4.392 -0.1939  0.4158 -0.1189
  288SOL    HW1 1014   4.971   2.924   4.462 -0.8674 -0.2668  0.4205
  288SOL    HW2 1015   4.991   2.765   4.434  2.0078  0.2148 -0.6426
  289SOL     OW 1016   4.526   4.328   3.735 -0.3877 -0.1511  0.6621
  289SOL    HW1 1017   4.504   4.246   3.788 -3.4998 -0.6709 -1.2251
  289SOL    HW2 1018   4.561   4.399   3.797  1.6353 -2.5116  2.4697
  290SOL     OW 1019   5.426   1.510   5.133 -0.3134 -0.3852 -0.1959
  290SOL    HW1 1020   5.347   1.570   5.120 -0.6103 -1.2769 -3.0863
  290SOL    HW2 1021   5.400   1.416   5.112  0.8605 -1.1614  1.5788
  291SOL     OW 1022   3.829   4.141   5.469 -0.0637 -0.2411 -0.2139
  291SOL    HW1 1023   3.866   4.233   5.459 -0.5273  0.1931  1.7475
  291SOL    HW2 1024   3.734   4.141   5.438 -0.7656  0.5205  1.8028
  292SOL     OW 1025   3.426   0.392   5.430  0.2697  0.1905  0.0051
  292SOL    HW1 1026   3.437   0.309   5.375 -0.5025 -0.7581  1.2504
  292SOL    HW2 1027   3.367   0.374   5.508 -1.0174  2.2529 -0.3905
  293SOL     OW 1028   5.672   6.410   3.121  0.4608 -0.1022  0.3670
  293SOL    HW1 1029   5.670   6.469   3.040  1.3609 -0.5912 -0.0263
  293SOL    HW2 1030   5.578   6.392   3.151  0.0913 -0.1561 -0.7579
  294SOL     OW 1031   4.787   0.145   5.807  0.1871  0.5858  0.3799
  294SOL    HW1 1032   4.825   0.053   5.810  1.1178  0.9373 -0.2675
  294SOL    HW2 1033   4.711   0.152   5.871  1.6747  0.0592  2.2962
  295SOL     OW 1034   3.533   2.587   4.399  0.0777 -0.0727 -0.0727
  295SOL    HW1 1035   3.483   2.673   4.390  1.4894  0.6931 -0.9614
  295SOL    HW2 1036   3.472   2.511   4.376 -0.8472  0.7667 -0.4905
  296SOL     OW 1037   3.868   5.222   6.736 -0.1599  0.3645 -0.0213
  296SOL    HW1 1038   3.878   5.201   6.834 -0.9260 -2.1727 -0.4210
  296SOL    HW2 1039   3.824   5.145   6.690  0.7776  1.2340 -2.5142
  297SOL     OW 1040   4.397   5.166   3.685 -0.2109 -0.3703 -0.1018
  297SOL    HW1 1041   4.356   5.095   3.742 -1.8425  1.5101  1.1848
  297SOL    HW2 1042   4.496   5.166   3.698 -0.4191 -0.8888  1.6892
  298SOL     OW 1043   3.954   2.311   1.290  0.4304 -0.1418 -0.5241
  298SOL    HW1 1044   3.872   2.360   1.260  1.3081  0.6670 -1.7214
  298SOL    HW2 1045   3.969   2.231   1.232  0.5003 -0.2701 -0.3305
  299SOL     OW 1046   5.747   1.654   4.214  0.4552 -0.3499 -0.3971
  299SOL    HW1 1047   5.657   1.661   4.173 -0.0457 -0.4228  0.6444
  299SOL    HW2 1048   5.799   1.738   4.196 -0.6340  0.6382  0.8113
  300SOL     OW 1049   4.047   4.002   4.632  0.8750 -0.4625  0.3759
  300SOL    HW1 1050   3.980   3.928   4.642  0.8609 -0.7209 -1.2903
  300SOL    HW2 1051   4.037   4.067   4.708 -0.4301 -1.1393  0.8189
  301SOL     OW 1052   5.090   1.082   3.715  0.4455  0.2170 -0.8864
  301SOL    HW1 1053   5.045   1.144   3.780  0.1840  1.0240 -1.8121
  301SOL    HW2 1054   5.084   1.120   3.623  0.5552 -1.0515 -1.4414
  302SOL     OW 1055   3.609   3.561   0.489 -0.2455 -0.1588  0.0326
  302SOL    HW1 1056   3.580   3.472   0.523 -1.6345  0.8712  1.6881
  302SOL    HW2 1057   3.649   3.614   0.564 -0.2692  0.9517 -0.7184
  303SOL     OW 1058   4.038   3.250   3.956  0.5721  0.2227 -0.2780
  303SOL    HW1 1059   4.062   3.215   4.047  0.0702 -1.4543 -0.7590
  303SOL    HW2 1060   4.121   3.258   3.901  0.6921 -0.2404 -0.1686
  304SOL     OW 1061   5.564   4.026   0.756  0.1234 -0.0813  0.5597
  304SOL    HW1 1062   5.529   3.961   0.688 -0.0268  0.6592 -0.0790
  304SOL    HW2 1063   5.584   4.113   0.712  1.0308  0.0914  1.2667
  305SOL     OW 1064   5.062   0.432   5.559 -0.1520  0.5007  0.1942
  305SOL    HW1 1065   5.138   0.494   5.581 -0.9529  1.3378  0.6680
  305SOL    HW2 1066   5.015   0.406   5.643 -1.5962  1.5734 -0.2415
  306SOL     OW 1067   4.438   3.574   4.283  0.2996 -0.5732 -0.0813
  306SOL    HW1 1068   4.532   3.543   4.266  0.6556  0.1918  0.4593
  306SOL    HW2 1069   4.410   3.546   4.374 -0.1145 -1.0542 -0.3497
  307SOL     OW 1070   5.947   0.494   6.011 -0.1151  0.1234  0.4001
  307SOL    HW1 1071   5.955   0.396   6.030 -1.4620 -0.5755 -2.1259
  307SOL    HW2 1072   5.858   0.526   6.045 -0.0747  0.2409  0.3918
  308SOL     OW 1073   5.041   5.776   5.424  0.7039 -0.6787 -0.3982
  308SOL    HW1 1074   5.055   5.788   5.522  0.0652  0.3133 -0.4175
  308SOL    HW2 1075   4.967   5.709   5.409  1.3912 -1.4920 -0.2282
  309SOL     OW 1076   4.172   2.766   2.874 -0.0818 -0.1939 -0.2381
  309SOL    HW1 1077   4.224   2.697   2.822  1.8753 -0.4468  1.8599
  309SOL    HW2 1078   4.151   2.729   2.964 -2.3927  0.6308 -0.3978
  310SOL     OW 1079   3.595   3.471   6.050 -0.5786  0.0090 -0.2611
  310SOL    HW1 1080   3.554   3.528   6.122  0.1547 -0.4597  0.5322
  310SOL    HW2 1081   3.641   3.530   5.984  0.6479  0.3492  0.8469
  311SOL     OW 1082   5.521   2.700   6.623 -0.6688 -0.2977  0.5587
  311SOL    HW1 1083   5.450   2.764   6.652  1.0622  2.0176  0.0395
  311SOL    HW2 1084   5.602   2.751   6.593  0.9611 -2.7795  0.3814
  312SOL     OW 1085   5.085   5.825   1.394  0.0884 -0.0878  0.2006
  312SOL    HW1 1086   5.080   5.741   1.447 -0.9775 -0.0746  0.1528
  312SOL    HW2 1087   5.081   5.904   1.455  0.9234 -0.0716  0.2350
  313SOL     OW 1088   5.596   2.003   6.178  0.4023 -0.0177 -0.3392
  313SOL    HW1 1089   5.670   2.008   6.245 -1.0767  1.7423  1.2741
  313SOL    HW2 1090   5.603   2.081   6.114  0.2739 -0.1837 -0.5581
  314SOL     OW 1091   5.399   0.763   3.585 -0.5279  0.7841 -0.1848
  314SOL    HW1 1092   5.353   0.698   3.646 -1.6164  1.2860 -0.4602
  314SOL    HW2 1093   5.382   0.856   3.615  1.1155  0.9787  0.2646
  315SOL     OW 1094   4.155   5.960   3.056  0.1607  0.2090  0.5314
  315SOL    HW1 1095   4.137   5.941   2.960  1.4485 -1.0576  0.5119
  315SOL    HW2 1096   4.179   6.056   3.068  1.2235  0.1037 -0.6170
  316SOL     OW 1097   5.238   0.045   5.669  0.4507 -0.0085  0.1186
  316SOL    HW1 1098   5.221  -0.033   5.729  0.2847 -0.3353 -0.3473
  316SOL    HW2 1099   5.260   0.126   5.725  0.5553 -0.3673  0.6036
  317SOL     OW 1100   3.653   6.445   2.676 -0.4005  0.0397  0.2513
  317SOL    HW1 1101   3.607   6.531   2.694 -1.0930 -0.5596  1.4311
  317SOL    HW2 1102   3.614   6.403   2.593  0.7549  1.3878 -1.0223
  318SOL     OW 1103   4.301   4.608   4.717 -0.2625  0.3927  0.0888
  318SOL    HW1 1104   4.261   4.693   4.752 -0.5032 -0.3678  1.7241
  318SOL    HW2 1105   4.248   4.530   4.749  1.5313 -0.5475  0.9365
  319SOL     OW 1106   5.704   6.161   4.428  0.6957  0.8818 -0.3312
  319SOL    HW1 1107   5.655   6.074   4.420  0.4663  0.8441  1.1240
  319SOL    HW2 1108   5.748   6.166   4.518  0.2867  2.4616 -0.1858
  320SOL     OW 1109   5.297   6.748   3.888  0.2473  0.0474  0.8393
  320SOL    HW1 1110   5.326   6.844   3.892 -0.2927  0.2729 -0.3067
  320SOL    HW2 1111   5.221   6.734   3.952  0.4401  0.3439  1.1359
  321SOL     OW 1112   4.368   6.903   3.221 -0.2618  0.3362  0.2251
  321SOL    HW1 1113   4.307   6.829   3.195 -1.5789  1.1989  0.7531
  321SOL    HW2 1114   4.384   6.963   3.143 -0.8177  0.5961  0.3060
  322SOL     OW 1115   4.738   4.345   3.047  0.2851  0.3981 -0.0733
  322SOL    HW1 1116   4.760   4.430   3.095  0.4719 -0.1144  0.7623
  322SOL    HW2 1117   4.822   4.306   3.008  0.2217  0.5137 -0.3312
  323SOL     OW 1118   6.003   1.593   1.936  0.5415 -0.3773 -0.1383
  323SOL    HW1 1119   6.009   1.504   1.982  2.0711 -0.8935 -1.2649
  323SOL    HW2 1120   6.005   1.579   1.837  0.2689  0.8986 -0.3361
  324SOL     OW 1121   6.117   1.636   6.379  0.5847 -0.4806 -0.9894
  324SOL    HW1 1122   6.153   1.559   6.433 -0.7506 -0.7357 -0.4249
  324SOL    HW2 1123   6.092   1.604   6.288 -1.2593 -1.0890 -0.3249
  325SOL     OW 1124   4.251   6.113   2.249 -0.2215 -0.5767  0.0011
  325SOL    HW1 1125   4.238   6.164   2.165  0.2472 -1.9551 -0.9507
  325SOL    HW2 1126   4.343   6.129   2.284 -0.6370  0.5051  0.6245
  326SOL     OW 1127   4.336   1.305   6.639  0.1948  0.8154 -0.3101
  326SOL    HW1 1128   4.422   1.329   6.595  0.1018  0.3912 -0.7265
  326SOL    HW2 1129   4.345   1.317   6.738  0.8841  0.3295 -0.3104
  327SOL     OW 1130   6.061   0.802   3.761 -0.1572  0.1396  0.0925
  327SOL    HW1 1131   6.117   0.884   3.762  0.3796 -0.2175  1.7239
  327SOL    HW2 1132   5.983   0.814   3.822 -1.2133  0.1651 -1.2091
  328SOL     OW 1133   5.762   4.386   4.967 -0.0028  0.5620  0.1935
  328SOL    HW1 1134   5.838   4.431   5.014  1.4612 -1.7982  0.2683
  328SOL    HW2 1135   5.681   4.388   5.026  0.0110  2.8934  0.2237
  329SOL     OW 1136   5.641   4.010   4.906 -0.4666 -0.7567 -0.5386
  329SOL    HW1 1137   5.622   3.924   4.859 -0.2896  0.4395 -2.9488
  329SOL    HW2 1138   5.597   4.009   4.996 -1.2509 -2.9763 -0.8807
  330SOL     OW 1139   3.621   0.810   5.231 -1.1941 -0.2475  0.3919
  330SOL    HW1 1140   3.525   0.824   5.255 -1.2133 -0.7303  0.6157
  330SOL    HW2 1141   3.673   0.785   5.313 -0.8098  0.3402  0.3318
  331SOL     OW 1142   4.269   3.689   3.565 -0.2819 -0.5723 -0.7548
  331SOL    HW1 1143   4.174   3.698   3.535 -0.3604 -0.1743 -0.3976
  331SOL    HW2 1144   4.325   3.653   3.491 -0.3405  1.0285 -1.6320
  332SOL     OW 1145   4.244   4.800   1.250 -0.3655 -0.0189 -0.9009
  332SOL    HW1 1146   4.289   4.866   1.310 -0.4210  0.0143 -0.8958
  332SOL    HW2 1147   4.154   4.777   1.287 -0.2658 -0.2447 -0.7987
  333SOL     OW 1148   4.416   3.545   3.992  0.3299 -0.0085  0.2398
  333SOL    HW1 1149   4.399   3.553   4.090 -1.0970  0.1932 -0.0017
  333SOL    HW2 1150   4.345   3.489   3.950  0.5694  0.4237 -0.7758
  334SOL     OW 1151   6.262   6.631   2.479 -0.1276  0.3646 -0.1527
  334SOL    HW1 1152   6.301   6.541   2.464 -2.0496 -0.7167  0.9589
  334SOL    HW2 1153   6.220   6.634   2.570 -0.8985  2.0862 -0.5292
  335SOL     OW 1154   6.266   4.207   4.136  0.5779  0.2668  0.0992
  335SOL    HW1 1155   6.349   4.178   4.183  0.0808 -0.2830  0.6612
  335SOL    HW2 1156   6.284   4.292   4.087  1.5358  0.0298  0.0129
  336SOL     OW 1157   6.194   3.969   3.290 -0.0353  0.0545 -0.3422
  336SOL    HW1 1158   6.140   3.983   3.374 -0.3245  0.6805 -0.6264
  336SOL    HW2 1159   6.271   3.908   3.310 -0.0301  0.2963  0.4083
  337SOL     OW 1160   5.103   2.529   2.755 -0.1309  0.3039  0.0202
  337SOL    HW1 1161   5.081   2.580   2.671  1.1388  2.0692  0.6835
  337SOL    HW2 1162   5.159   2.587   2.815  1.4628 -1.9282  0.8323
  338SOL     OW 1163   5.364   4.940   1.886  0.1546 -0.1974  0.0171
  338SOL    HW1 1164   5.393   4.921   1.792  1.8228 -0.2384  0.5076
  338SOL    HW2 1165   5.274   4.901   1.901  0.3397 -1.1850 -1.2405
  339SOL     OW 1166   5.941   2.109   0.286 -0.4389 -0.0261  0.1971
  339SOL    HW1 1167   5.875   2.161   0.341  0.0823  1.3823 -0.4621
  339SOL    HW2 1168   5.999   2.055   0.346 -1.8896 -0.9747  0.8216
  340SOL     OW 1169   4.955   3.002   5.646  0.2893  0.0139 -0.1760
  340SOL    HW1 1170   4.895   3.024   5.569 -1.5138 -0.4175  1.0312
  340SOL    HW2 1171   4.986   3.087   5.689 -0.5306  0.2676 -0.0549
  341SOL     OW 1172   4.990   5.970   4.609  0.3250  0.4288  0.0307
  341SOL    HW1 1173   5.057   5.917   4.556 -0.0966  0.1578 -0.2383
  341SOL    HW2 1174   4.995   6.066   4.582 -0.8305  0.0881 -1.5197
  342SOL     OW 1175   4.859   4.561   4.340  0.2070 -0.4644 -0.4958
  342SOL    HW1 1176   4.824   4.575   4.248 -1.6439  0.8319  0.3541
  342SOL    HW2 1177   4.801   4.496   4.388  0.2558  0.0064  0.2186
  343SOL     OW 1178   4.334   2.595   3.315  0.1485 -0.1123 -0.2920
  343SOL    HW1 1179   4.324   2.521   3.382  1.0295  0.7400  0.8065
  343SOL    HW2 1180   4.412   2.575   3.255 -0.2795 -0.5876 -0.7038
  344SOL     OW 1181   5.709   1.583   2.022 -0.4572  0.3794 -0.3152
  344SOL    HW1 1182   5.794   1.535   1.998 -0.9269 -1.9028  2.1511
  344SOL    HW2 1183   5.644   1.518   2.061 -1.6568  2.8326  2.0536
  345SOL     OW 1184   3.823   3.140   5.716  0.2408 -0.0308  0.2402
  345SOL    HW1 1185   3.810   3.170   5.810 -1.0323  1.0093 -0.2368
  345SOL    HW2 1186   3.846   3.219   5.659  2.2569 -0.8208 -0.1493
  346SOL     OW 1187   3.706   2.000   6.429 -0.1946  0.3902  0.4040
  346SOL    HW1 1188   3.798   2.001   6.388  0.1048  0.4361  1.0714
  346SOL    HW2 1189   3.638   2.012   6.357  0.3038 -0.0747 -0.1527
  347SOL     OW 1190   4.351   5.298   0.872 -0.3438 -0.0632 -0.3252
  347SOL    HW1 1191   4.299   5.254   0.946  1.0032  0.5374  1.0373
  347SOL    HW2 1192   4.352   5.397   0.887  0.5417 -0.0023 -0.7652
  348SOL     OW 1193   5.377   0.222   0.557  0.4326  0.2799  0.9895
  348SOL    HW1 1194   5.415   0.314   0.567  0.8534  0.2744 -0.3235
  348SOL    HW2 1195   5.413   0.163   0.629  1.9693  0.5826  0.5015
  349SOL     OW 1196   4.448   3.256   0.726  0.1830 -0.2726  0.4861
  349SOL    HW1 1197   4.401   3.177   0.687 -1.3430  1.3576 -1.1388
  349SOL    HW2 1198   4.389   3.336   0.721  1.1795  0.7652  3.2842
  350SOL     OW 1199   3.804   3.207   4.902  0.5724  0.1496  1.1104
  350SOL    HW1 1200   3.730   3.141   4.908  3.8559 -4.5779 -2.6040
  350SOL    HW2 1201   3.885   3.171   4.949  2.0447  2.4700  0.5314
  351SOL     OW 1202   6.032   5.008   5.097  0.0578 -0.2005 -0.1303
  351SOL    HW1 1203   6.081   5.035   5.014 -0.0329  0.1990 -0.0580
  351SOL    HW2 1204   6.086   5.033   5.177  0.6201 -1.5168 -0.0733
  352SOL     OW 1205   5.305   0.461   1.764 -0.1223 -0.3714  0.5014
  352SOL    HW1 1206   5.269   0.442   1.856 -1.2468  3.5611  1.0480
  352SOL    HW2 1207   5.262   0.399   1.699 -0.6833 -2.0638  2.3585
  353SOL     OW 1208   4.965   2.514   6.446 -0.0180 -0.3968  0.3667
  353SOL    HW1 1209   5.038   2.451   6.417  0.7392  1.2622 -1.6497
  353SOL    HW2 1210   4.883   2.496   6.392  1.1479  2.1779 -2.5954
  354SOL     OW 1211   3.956   5.246   1.736  0.0434 -0.0490  0.4457
  354SOL    HW1 1212   3.877   5.205   1.781  0.5114  0.0973  1.4387
  354SOL    HW2 1213   3.972   5.202   1.648 -1.5942  0.4366 -0.1275
  355SOL     OW 1214   4.658   4.925   5.791 -0.2525  0.2001  0.5723
  355SOL    HW1 1215   4.704   5.011   5.773 -0.1409 -0.2451 -1.6203
  355SOL    HW2 1216   4.604   4.932   5.875  0.0797  2.2494  0.6591
  356SOL     OW 1217   6.241   4.206   2.586  0.1948  0.0398  0.2101
  356SOL    HW1 1218   6.336   4.216   2.557  0.1996  1.4740  0.6270
  356SOL    HW2 1219   6.196   4.137   2.530  0.4470  2.0153 -2.6704
  357SOL     OW 1220   5.880   5.252   5.007 -0.0784 -0.1201 -1.1881
  357SOL    HW1 1221   5.968   5.204   5.007 -0.4557 -1.1062  2.5859
  357SOL    HW2 1222   5.819   5.208   4.941  0.6151 -2.9168 -0.1176
  358SOL     OW 1223   4.743   6.092   3.009  0.2666  0.1771 -0.2942
  358SOL    HW1 1224   4.750   6.003   3.054  0.3314 -0.3932 -1.3919
  358SOL    HW2 1225   4.659   6.137   3.036  1.0026  0.5237  1.5509
  359SOL     OW 1226   5.084   0.867   0.930 -0.0734  0.0292 -0.0752
  359SOL    HW1 1227   5.150   0.928   0.885  2.0400 -1.7138  0.4689
  359SOL    HW2 1228   5.022   0.829   0.861 -1.0621  2.2389 -0.5062
  360SOL     OW 1229   4.636   1.730   1.236  0.1325 -0.0760 -0.3466
  360SOL    HW1 1230   4.598   1.820   1.260 -0.8146 -0.4151 -0.5192
  360SOL    HW2 1231   4.654   1.678   1.320 -0.4841 -0.1818 -0.2729
  361SOL     OW 1232   4.802   6.280   2.025 -0.5419  0.0313 -0.0117
  361SOL    HW1 1233   4.753   6.249   2.106 -0.7087  0.4338  0.0427
  361SOL    HW2 1234   4.749   6.258   1.943 -1.0959  0.9798  0.0787
  362SOL     OW 1235   4.276   0.766   3.522  0.1233 -0.4905 -0.1681
  362SOL    HW1 1236   4.301   0.780   3.618  1.0539  2.3323 -0.7405
  362SOL    HW2 1237   4.316   0.680   3.490  1.7835 -0.3539  1.3513
  363SOL     OW 1238   3.860   0.495   5.195 -0.2511 -0.4706  0.0562
  363SOL    HW1 1239   3.846   0.519   5.099 -2.4812 -1.9099 -0.0575
  363SOL    HW2 1240   3.859   0.578   5.250  3.4577  0.6766 -1.2639
  364SOL     OW 1241   4.021   3.038   0.605 -0.2994 -0.0143  0.1516
  364SOL    HW1 1242   3.974   3.114   0.651  0.5147  0.8026 -0.3392
  364SOL    HW2 1243   4.025   3.056   0.507  0.7742 -0.2151  0.1473
  365SOL     OW 1244   4.087   1.251   3.857 -0.2880 -0.3016  0.6675
  365SOL    HW1 1245   4.108   1.260   3.954 -0.4507 -0.8952  0.7622
  365SOL    HW2 1246   4.018   1.179   3.845 -0.4004 -0.1043  0.1328
  366SOL     OW 1247   4.967   3.272   0.212 -0.3882  0.4147  0.8352
  366SOL    HW1 1248   4.998   3.227   0.296  0.3143  0.9874  0.8905
  366SOL    HW2 1249   4.872   3.302   0.223 -0.7635 -0.7588  0.9098
  367SOL     OW 1250   4.937   3.368   5.343  0.1690  0.0276  0.6017
  367SOL    HW1 1251   5.024   3.329   5.374 -0.7633 -0.9263  2.1931
  367SOL    HW2 1252   4.880   3.388   5.423 -2.4275 -2.6047 -0.4213
  368SOL     OW 1253   6.084   6.289   0.523  0.2788  0.7493  0.1814
  368SOL    HW1 1254   6.057   6.207   0.573  0.8757 -0.0418 -0.7475
  368SOL    HW2 1255   6.003   6.343   0.500 -0.1089  0.4712  0.8682
  369SOL     OW 1256   3.876   6.415   6.980 -0.2462  0.0590  0.4042
  369SOL    HW1 1257   3.852   6.386   7.073 -1.9261  2.9886  0.9872
  369SOL    HW2 1258   3.844   6.346   6.915 -3.6561  0.1987  1.7164
  370SOL     OW 1259   4.210   1.636   0.696 -0.0892 -0.5314 -0.8254
  370SOL    HW1 1260   4.183   1.709   0.758  2.0664 -0.2986 -0.0756
  370SOL    HW2 1261   4.198   1.666   0.601  0.3983  0.6550 -0.5305
  371SOL     OW 1262   5.373   5.766   6.455  0.2554 -0.4486 -0.1864
  371SOL    HW1 1263   5.320   5.743   6.373 -0.2046 -1.5516  0.3885
  371SOL    HW2 1264   5.352   5.700   6.527  1.7517 -0.3670  0.3597
  372SOL     OW 1265   6.110   5.824   0.031  0.0421 -0.1943  0.2399
  372SOL    HW1 1266   6.149   5.755  -0.029  1.1961 -1.2515  2.1257
  372SOL    HW2 1267   6.163   5.909   0.024  0.4591 -0.4645  0.1095
  373SOL     OW 1268   4.499   0.117   2.861 -0.0359 -0.3089 -0.0248
  373SOL    HW1 1269   4.511   0.157   2.770  1.2206 -0.4480  0.0496
  373SOL    HW2 1270   4.403   0.098   2.877 -0.6559  2.3140 -0.2021
  374SOL     OW 1271   4.238   3.537   0.240  0.5544  0.6912  0.3890
  374SOL    HW1 1272   4.187   3.503   0.161 -0.1033  2.4903 -0.0256
  374SOL    HW2 1273   4.173   3.567   0.310  0.9783  2.7045 -0.0079
  375SOL     OW 1274   6.060   0.134   4.980  0.1953  0.0868 -0.1030
  375SOL    HW1 1275   6.106   0.212   5.024 -1.8898  0.1925  2.0984
  375SOL    HW2 1276   6.118   0.053   4.987  1.4721  0.9291 -0.4996
  376SOL     OW 1277   4.317   2.127   5.584 -0.1796  0.3051  0.0209
  376SOL    HW1 1278   4.246   2.140   5.654 -0.6752 -0.0378 -0.4100
  376SOL    HW2 1279   4.398   2.088   5.626 -0.5915 -0.2119  0.3479
  377SOL     OW 1280   5.478   2.654   3.927 -0.3318  0.0883 -0.2316
  377SOL    HW1 1281   5.577   2.639   3.926 -0.1302  1.3499 -0.3800
  377SOL    HW2 1282   5.431   2.570   3.898  0.5741 -1.2131  1.8478
  378SOL     OW 1283   3.272   2.388   2.899  0.1884 -0.2437 -0.2139
  378SOL    HW1 1284   3.280   2.311   2.961  0.8846 -0.4153 -0.5084
  378SOL    HW2 1285   3.343   2.381   2.828  0.6238  0.9617  0.0835
  379SOL     OW 1286   4.446   6.565   1.628 -0.3681 -0.6703  0.3608
  379SOL    HW1 1287   4.406   6.613   1.550 -0.8577 -2.1200 -0.3242
  379SOL    HW2 1288   4.392   6.483   1.648 -0.6255 -0.0321  2.6362
  380SOL     OW 1289   3.728   2.397   1.942 -0.5632 -0.1233 -0.1628
  380SOL    HW1 1290   3.700   2.464   1.874 -0.4324 -0.5844 -0.6837
  380SOL    HW2 1291   3.817   2.359   1.916 -0.9459 -0.9886 -0.2509
  381SOL     OW 1292   5.973   1.147   1.785 -0.7556  0.6571  0.2711
  381SOL    HW1 1293   5.913   1.180   1.712 -3.0061  0.2612  1.8332
  381SOL    HW2 1294   5.957   1.050   1.800  0.7606  0.4041  0.3311
  382SOL     OW 1295   4.302   0.047   1.307  0.5859  0.9233  0.5407
  382SOL    HW1 1296   4.208   0.014   1.312  0.7963  0.1502 -0.2210
  382SOL    HW2 1297   4.347   0.033   1.395  0.2517  0.4516  0.6398
  383SOL     OW 1298   3.946   4.307   4.597  0.1748  0.5027  0.0986
  383SOL    HW1 1299   3.861   4.259   4.621 -0.5008  0.7703 -1.6118
  383SOL    HW2 1300   3.957   4.307   4.498  1.1928  2.1381  0.1828
  384SOL     OW 1301   5.820   0.911   2.368  0.3220 -0.3235 -0.0556
  384SOL    HW1 1302   5.856   0.930   2.459 -1.9816 -0.9137  1.0622
  384SOL    HW2 1303   5.744   0.973   2.348  0.8136 -0.1669 -1.6214
  385SOL     OW 1304   5.027   6.902   3.801  0.4070  0.7160 -0.2216
  385SOL    HW1 1305   5.121   6.899   3.768 -0.0323  3.2097 -1.9568
  385SOL    HW2 1306   4.964   6.889   3.724 -0.7290 -0.5887  0.8569
  386SOL     OW 1307   5.459   6.694   6.213 -0.3621 -0.3776  0.5222
  386SOL    HW1 1308   5.395   6.771   6.210 -1.2675 -1.0268  2.0350
  386SOL    HW2 1309   5.503   6.691   6.303 -0.9628 -2.0636  0.8021
  387SOL     OW 1310   4.311   5.041   6.912  0.3742 -0.1218 -0.1472
  387SOL    HW1 1311   4.322   5.075   6.819 -0.4050 -0.2348 -0.2933
  387SOL    HW2 1312   4.246   4.965   6.912  2.5482 -2.0826  0.0781
  388SOL     OW 1313   5.998   3.935   5.053  1.0620 -0.0074 -0.1085
  388SOL    HW1 1314   5.999   4.026   5.011 -2.7212  0.7268  0.9999
  388SOL    HW2 1315   5.947   3.872   4.995  0.5391 -0.4419  0.8077
  389SOL     OW 1316   3.693   1.839   6.119  0.0012 -0.2501  0.4138
  389SOL    HW1 1317   3.660   1.920   6.169 -0.1431 -0.3186  0.4268
  389SOL    HW2 1318   3.663   1.844   6.024 -0.6892 -0.6884  0.6031
  390SOL     OW 1319   4.859   1.592   1.714 -0.2003 -0.2064 -0.3363
  390SOL    HW1 1320   4.767   1.631   1.719  0.6220  1.9556 -0.7863
  390SOL    HW2 1321   4.923   1.650   1.765  1.1568 -0.8654 -1.2108
  391SOL     OW 1322   4.246   3.990   3.512  0.2754 -0.0289 -0.3696
  391SOL    HW1 1323   4.197   3.906   3.487 -0.1987  0.1616 -0.0845
  391SOL    HW2 1324   4.342   3.979   3.489  0.6302 -1.4477  1.5071
  392SOL     OW 1325   5.462   3.741   1.639 -0.5650  0.4354 -0.8218
  392SOL    HW1 1326   5.392   3.800   1.599  0.2213  0.2487 -2.5422
  392SOL    HW2 1327   5.517   3.794   1.704 -3.4763  0.1164  2.1790
  393SOL     OW 1328   4.328   1.891   2.931  0.0947 -0.2975 -0.0581
  393SOL    HW1 1329   4.316   1.850   2.841  0.1653 -2.4905  0.8718
  393SOL    HW2 1330   4.417   1.866   2.968  0.7216  1.8737  0.0268
  394SOL     OW 1331   5.105   0.693   4.965 -0.0681  0.0717 -0.1973
  394SOL    HW1 1332   5.181   0.702   4.900 -0.8254 -1.8134 -1.4362
  394SOL    HW2 1333   5.114   0.608   5.016  1.1035  1.9973  3.1204
  395SOL     OW 1334   5.112   6.028   3.874  0.0870  0.2119 -0.2475
  395SOL    HW1 1335   5.122   6.004   3.970 -1.6916  0.1382 -0.0538
  395SOL    HW2 1336   5.015   6.038   3.851  0.5116  1.2272 -1.7963
  396SOL     OW 1337   3.866   1.586   1.423 -0.0738 -0.0465 -0.0819
  396SOL    HW1 1338   3.899   1.513   1.363  1.3894  0.1067  0.4856
  396SOL    HW2 1339   3.825   1.547   1.505 -1.6555 -0.2462 -0.9214
  397SOL     OW 1340   4.911   0.764   3.638  0.7361  0.3845 -0.1914
  397SOL    HW1 1341   4.890   0.848   3.588  0.0591 -0.2992 -1.0801
  397SOL    HW2 1342   4.995   0.724   3.602 -0.4402 -0.8012 -1.7269
  398SOL     OW 1343   5.127   5.237   2.413 -0.4354  0.1373 -0.0158
  398SOL    HW1 1344   5.216   5.282   2.422 -0.5020  0.0576  1.2268
  398SOL    HW2 1345   5.122   5.191   2.325  1.1356 -0.6783  0.2795
  399SOL     OW 1346   5.677   3.668   6.494 -0.0266 -0.4315  0.2959
  399SOL    HW1 1347   5.759   3.685   6.549 -1.2334 -0.7855  2.2939
  399SOL    HW2 1348   5.627   3.590   6.531 -0.8338 -0.7897 -1.4403
  400SOL     OW 1349   5.872   3.567   4.248 -0.0373  0.3460 -0.0605
  400SOL    HW1 1350   5.929   3.649   4.238 -0.1515  0.2868 -1.2754
  400SOL    HW2 1351   5.778   3.588   4.223 -0.1843 -0.0241  0.1717
  401SOL     OW 1352   3.640   1.161   3.416 -0.0983 -0.2026 -0.0680
  401SOL    HW1 1353   3.653   1.172   3.318 -1.4941 -0.3175 -0.2973
  401SOL    HW2 1354   3.565   1.097   3.432  0.5640 -0.7202  1.0914
  402SOL     OW 1355   6.150   0.909   3.322  0.3479 -0.1974  0.7556
  402SOL    HW1 1356   6.113   0.823   3.357  0.6755 -0.0777  1.3971
  402SOL    HW2 1357   6.176   0.968   3.398 -2.0166  1.4547  0.3914
  403SOL     OW 1358   6.012   6.979   3.661 -0.4626  0.5318 -0.8899
  403SOL    HW1 1359   5.916   6.962   3.683  0.1134 -0.5813  0.9542
  403SOL    HW2 1360   6.037   7.070   3.695 -1.7314  2.5253 -4.6641
  404SOL     OW 1361   5.693   2.514   0.098  0.5155 -0.2739 -0.3660
  404SOL    HW1 1362   5.763   2.557   0.041 -1.6238  0.8343 -2.3651
  404SOL    HW2 1363   5.641   2.449   0.042 -1.3265  0.4336  0.4641
  405SOL     OW 1364   4.859   0.586   1.141  0.5709 -0.3221  0.4724
  405SOL    HW1 1365   4.876   0.531   1.059  0.0584 -0.4454  0.4435
  405SOL    HW2 1366   4.943   0.632   1.169  0.7809 -0.3946 -0.0394
  406SOL     OW 1367   4.579   2.009   4.542 -0.1374 -0.0615  0.0455
  406SOL    HW1 1368   4.532   2.045   4.623 -0.5997 -0.5498 -0.0033
  406SOL    HW2 1369   4.530   1.930   4.507  1.2199 -1.1481  0.5169
  407SOL     OW 1370   6.032   3.954   3.509  0.1544  0.0645  0.4462
  407SOL    HW1 1371   6.084   3.920   3.587 -1.0377  1.0385  1.7266
  407SOL    HW2 1372   5.955   3.892   3.492 -1.1432  1.2231  1.8161
  408SOL     OW 1373   4.504   4.764   3.566  0.2370 -0.2790  0.1527
  408SOL    HW1 1374   4.552   4.851   3.550  1.3411 -1.0784 -1.1747
  408SOL    HW2 1375   4.570   4.689   3.562 -0.8082 -1.2450  0.5813
  409SOL     OW 1376   4.328   6.197   5.301  0.0904  0.2203 -0.2779
  409SOL    HW1 1377   4.414   6.166   5.261  1.4073 -0.0950  2.5932
  409SOL    HW2 1378   4.284   6.120   5.349  0.2041  1.2491  1.5605
  410SOL     OW 1379   5.385   2.441   5.208  0.1001 -0.1467 -0.0179
  410SOL    HW1 1380   5.345   2.470   5.121  0.1915  1.0866  0.3469
  410SOL    HW2 1381   5.398   2.341   5.206 -2.9569 -0.6586 -0.1665
  411SOL     OW 1382   4.018   0.004   1.064  0.2584 -0.2946  0.1022
  411SOL    HW1 1383   3.922   0.027   1.079 -0.1716  0.1645 -2.8098
  411SOL    HW2 1384   4.031  -0.095   1.072 -0.1219 -0.2323  1.8710
  412SOL     OW 1385   5.705   3.191   0.540  0.3520  0.3062  0.1853
  412SOL    HW1 1386   5.798   3.218   0.563  0.3924  2.3137 -1.9728
  412SOL    HW2 1387   5.641   3.263   0.567 -0.3734 -0.3299  0.1987
  413SOL     OW 1388   4.419   6.950   5.809 -0.4964  0.5144  0.5238
  413SOL    HW1 1389   4.336   6.917   5.764 -0.3851  1.3365 -0.3226
  413SOL    HW2 1390   4.423   7.050   5.802  0.6833  0.4694  0.3420
  414SOL     OW 1391   5.901   2.040   4.903 -0.0559  0.0855 -0.2418
  414SOL    HW1 1392   5.827   1.986   4.864  0.3293 -0.0258 -0.8175
  414SOL    HW2 1393   5.894   2.037   5.003 -0.7355 -0.0459 -0.2862
  415SOL     OW 1394   5.129   5.850   4.208  0.2530  0.3914  0.2081
  415SOL    HW1 1395   5.040   5.809   4.226  0.6154 -0.0436  1.1031
  415SOL    HW2 1396   5.175   5.799   4.136 -0.7409  1.4267 -1.2154
  416SOL     OW 1397   5.849   3.743   3.051  0.0988 -0.0801  0.1956
  416SOL    HW1 1398   5.834   3.825   3.106  1.7235  0.3358  0.0571
  416SOL    HW2 1399   5.801   3.752   2.964  2.9589  2.3473 -1.3214
  417SOL     OW 1400   4.957   2.334   6.031 -0.1992  0.5269 -0.0174
  417SOL    HW1 1401   4.983   2.418   6.078  1.9996 -0.8553  1.3547
  417SOL    HW2 1402   4.908   2.274   6.094  1.7822 -0.8698  0.2500
  418SOL     OW 1403   5.334   1.522   5.887  0.0342  0.0280 -0.1010
  418SOL    HW1 1404   5.393   1.601   5.904  0.0547 -0.1277  0.5916
  418SOL    HW2 1405   5.385   1.452   5.837  1.0665 -0.8666  2.0506
  419SOL     OW 1406   5.858   4.284   3.157  1.0021  0.1801  0.2109
  419SOL    HW1 1407   5.923   4.249   3.090 -1.0190  0.0095 -1.7670
  419SOL    HW2 1408   5.857   4.224   3.237 -0.6784 -3.1259 -2.0857
  420SOL     OW 1409   5.203   4.223   4.589  0.3280  0.6244  0.4393
  420SOL    HW1 1410   5.222   4.322   4.589 -1.2299  0.9737  1.8936
  420SOL    HW2 1411   5.172   4.196   4.680  2.5680 -1.6228  0.6273
  421SOL     OW 1412   3.957   4.610   3.678  0.5911 -0.0017 -0.3533
  421SOL    HW1 1413   4.022   4.679   3.710  1.6226 -0.7980 -0.6792
  421SOL    HW2 1414   3.918   4.638   3.591  1.6204 -0.1865 -0.8890
  422SOL     OW 1415   5.647   5.875   6.398 -0.3339 -0.0015  0.3515
  422SOL    HW1 1416   5.702   5.794   6.378 -0.7839 -0.6225  1.5221
  422SOL    HW2 1417   5.560   5.847   6.439 -0.4556  1.0758  0.8723
  423SOL     OW 1418   5.784   4.316   6.165  0.4252 -0.2541 -0.2186
  423SOL    HW1 1419   5.812   4.315   6.069  1.1064  1.0432 -0.0654
  423SOL    HW2 1420   5.823   4.237   6.212  0.1867 -0.8326 -0.9730
  424SOL     OW 1421   4.149   5.091   6.387  0.0076  0.4048  0.3640
  424SOL    HW1 1422   4.221   5.159   6.374 -1.0876  1.3015 -1.3689
  424SOL    HW2 1423   4.188   4.999   6.379  1.1779  0.8343  0.8616
  425SOL     OW 1424   4.899   2.864   1.777 -0.4182  0.0451 -0.4585
  425SOL    HW1 1425   4.904   2.892   1.873 -1.0218 -0.8523 -0.1494
  425SOL    HW2 1426   4.990   2.869   1.735 -0.0755  0.0340  0.2781
  426SOL     OW 1427   5.597   1.038   6.088  0.0486 -0.1013  0.1347
  426SOL    HW1 1428   5.503   1.073   6.095  0.6224  1.3308  1.3088
  426SOL    HW2 1429   5.648   1.091   6.021  0.3088 -0.1518  0.2897
  427SOL     OW 1430   4.628   5.839   6.800  0.3724  0.6757  0.0415
  427SOL    HW1 1431   4.612   5.917   6.739  2.6778 -1.2199 -3.2275
  427SOL    HW2 1432   4.721   5.843   6.836 -0.1705  0.4513  1.5493
  428SOL     OW 1433   5.770   6.368   6.106 -0.3798 -0.1204 -0.0553
  428SOL    HW1 1434   5.744   6.329   6.017 -1.4362 -1.2666  0.7175
  428SOL    HW2 1435   5.697   6.351   6.172  0.7086  0.0625  1.2269
  429SOL     OW 1436   4.727   3.749   3.133  0.1535  0.4897  0.3299
  429SOL    HW1 1437   4.715   3.725   3.230  2.0533  0.0806  0.5107
  429SOL    HW2 1438   4.713   3.847   3.121  1.2239  0.7829  1.3003
  430SOL     OW 1439   4.093   1.407   5.581 -0.2740 -0.0311  0.0702
  430SOL    HW1 1440   4.079   1.372   5.488  3.9506 -1.1148 -0.3700
  430SOL    HW2 1441   4.191   1.412   5.600 -0.8939  2.9741  3.5180
  431SOL     OW 1442   4.052   2.792   1.641 -0.8858 -0.8131  0.0382
  431SOL    HW1 1443   4.014   2.751   1.725  1.6173 -1.1022  1.1020
  431SOL    HW2 1444   4.128   2.852   1.665 -0.4080 -0.5349 -2.0212
  432SOL     OW 1445   4.412   4.497   4.469  0.5436 -0.1341 -0.2647
  432SOL    HW1 1446   4.367   4.409   4.453 -1.9068  1.1424 -0.9387
  432SOL    HW2 1447   4.373   4.540   4.550  0.6251  0.9752 -0.8019
  433SOL     OW 1448   3.234   0.740   6.417 -0.6077 -0.5028  0.1446
  433SOL    HW1 1449   3.277   0.780   6.498  0.0764  0.8643 -0.8559
  433SOL    HW2 1450   3.253   0.797   6.338 -1.3227 -1.7809 -0.9864
  434SOL     OW 1451   5.874   3.792   1.098  0.1723  0.7326 -0.2554
  434SOL    HW1 1452   5.829   3.862   1.042 -1.4189 -0.2151 -0.2417
  434SOL    HW2 1453   5.842   3.701   1.069  2.3424 -0.0358 -0.4154
  435SOL     OW 1454   5.419   5.743   4.210 -0.0961  0.4985  0.2442
  435SOL    HW1 1455   5.489   5.672   4.211 -1.0444 -0.4775 -0.1372
  435SOL    HW2 1456   5.453   5.823   4.161  0.7620  0.0572  0.1030
  436SOL     OW 1457   5.521   0.184   0.851  0.3271 -0.8932 -0.1666
  436SOL    HW1 1458   5.454   0.211   0.920 -0.7264 -3.0719 -0.2829
  436SOL    HW2 1459   5.500   0.093   0.816  1.7379 -0.4985 -2.2720
  437SOL     OW 1460   6.038   4.151   3.028  0.1226  0.0449 -0.6766
  437SOL    HW1 1461   6.068   4.190   2.941  1.3079 -1.5134 -1.0204
  437SOL    HW2 1462   6.088   4.065   3.044 -0.5649 -0.0296  1.2208
  438SOL     OW 1463   4.338   3.879   0.601  0.5094 -0.4875 -0.6128
  438SOL    HW1 1464   4.269   3.897   0.671  0.7714 -1.8508  0.0218
  438SOL    HW2 1465   4.417   3.938   0.617  0.4193 -0.5317  0.0457
  439SOL     OW 1466   3.842   6.210   6.790 -0.0711  0.2407  0.2882
  439SOL    HW1 1467   3.927   6.181   6.746 -1.0163  1.3692 -2.4828
  439SOL    HW2 1468   3.788   6.129   6.815 -0.4660 -0.5331 -2.7476
  440SOL     OW 1469   4.687   2.605   3.035  0.2212 -0.4333  0.3290
  440SOL    HW1 1470   4.623   2.551   3.088 -0.8984  0.4864 -0.0436
  440SOL    HW2 1471   4.780   2.572   3.051 -0.2127 -1.0056  1.8355
  441SOL     OW 1472   5.812   5.826   1.935 -0.0382  0.7650  0.1369
  441SOL    HW1 1473   5.893   5.886   1.933 -0.7755  1.8227 -2.3397
  441SOL    HW2 1474   5.737   5.873   1.981  0.2949  0.4096  1.0589
  442SOL     OW 1475   3.600   2.387   6.226  0.6262  0.6423 -0.1818
  442SOL    HW1 1476   3.695   2.367   6.201  0.5578  0.2782 -0.1418
  442SOL    HW2 1477   3.545   2.394   6.143  0.5736  0.2992 -0.1731
  443SOL     OW 1478   6.306   1.889   5.236  0.1530 -0.1369  0.8002
  443SOL    HW1 1479   6.392   1.898   5.186 -0.8067 -0.3791 -0.9555
  443SOL    HW2 1480   6.279   1.793   5.241 -0.7643  0.0625 -0.0048
  444SOL     OW 1481   4.707   2.678   5.635 -0.2338 -0.2215 -0.1534
  444SOL    HW1 1482   4.805   2.685   5.658 -0.5365 -0.1754  1.2462
  444SOL    HW2 1483   4.688   2.732   5.553  0.9259 -0.2661 -0.4707
  445SOL     OW 1484   3.616   0.838   6.951 -0.0863  0.2120  0.0922
  445SOL    HW1 1485   3.601   0.784   6.868  0.8704 -0.2475  0.1978
  445SOL    HW2 1486   3.586   0.932   6.936 -0.9264 -0.1307 -0.4031
  446SOL     OW 1487   5.985   3.469   2.856 -0.6110  0.1375 -0.0520
  446SOL    HW1 1488   5.986   3.544   2.790 -0.0294 -0.7462 -1.0847
  446SOL    HW2 1489   5.983   3.381   2.807 -0.3649 -0.5362  1.1052
  447SOL     OW 1490   5.717   0.622   1.144  0.7569 -0.4607 -0.3418
  447SOL    HW1 1491   5.692   0.532   1.108 -0.7210 -1.0224  1.8764
  447SOL    HW2 1492   5.643   0.656   1.202  2.1485  1.2833  0.5004
  448SOL     OW 1493   5.726   1.521   2.947  0.2888  0.2730 -0.2437
  448SOL    HW1 1494   5.819   1.486   2.956  0.6677  1.5190  1.2610
  448SOL    HW2 1495   5.722   1.585   2.871  0.6396  0.1220 -0.3893
  449SOL     OW 1496   3.589   3.055   4.963 -0.2015  0.2783 -0.0456
  449SOL    HW1 1497   3.502   3.104   4.968 -1.7223 -1.6810 -3.4644
  449SOL    HW2 1498   3.580   2.965   5.005 -0.4985 -0.6375 -1.9624
  450SOL     OW 1499   5.592   1.180   2.986  0.0296  0.0380 -0.0790
  450SOL    HW1 1500   5.550   1.090   2.999  1.1992 -0.4723  0.3243
  450SOL    HW2 1501   5.654   1.199   3.062 -0.1465  1.1678 -0.1998
  451SOL     OW 1502   5.418   1.095   0.965 -0.1519  0.1634 -0.3785
  451SOL    HW1 1503   5.497   1.150   0.993 -0.7932  0.1742  1.4782
  451SOL    HW2 1504   5.434   0.999   0.988 -0.7785  0.2058  0.2781
  452SOL     OW 1505   5.688   0.702   0.337 -0.8254  0.2242 -0.7213
  452SOL    HW1 1506   5.596   0.691   0.376 -0.1973 -0.6038  0.6269
  452SOL    HW2 1507   5.733   0.780   0.380  0.6712 -1.9562  2.0395
  453SOL     OW 1508   5.861   5.959   1.476 -0.0056  0.0675 -0.1987
  453SOL    HW1 1509   5.915   5.899   1.535  0.9863  0.4544 -0.6873
  453SOL    HW2 1510   5.794   6.008   1.531  0.3293 -0.2054  0.4672
  454SOL     OW 1511   3.591   6.945   3.915 -0.3404 -0.1939 -0.2729
  454SOL    HW1 1512   3.649   6.925   3.994 -0.3644  0.4827 -0.0767
  454SOL    HW2 1513   3.574   6.861   3.864 -0.8969 -0.7719  0.8267
  455SOL     OW 1514   4.502   1.617   6.436 -0.2498  0.4554  0.0729
  455SOL    HW1 1515   4.521   1.533   6.487 -0.9554 -0.2235 -0.7441
  455SOL    HW2 1516   4.479   1.691   6.500 -0.0608 -0.0883  0.7828
  456SOL     OW 1517   4.812   6.288   0.738  0.4766  0.0155  0.2626
  456SOL    HW1 1518   4.729   6.337   0.764  0.8079  0.7714 -0.0605
  456SOL    HW2 1519   4.877   6.352   0.696  0.3047 -0.9871 -1.6305
  457SOL     OW 1520   5.140   6.420   4.552  0.5046 -0.2435 -0.2184
  457SOL    HW1 1521   5.121   6.410   4.650  1.8690 -0.5844  0.0284
  457SOL    HW2 1522   5.086   6.354   4.501 -1.5477  1.0825  0.1247
  458SOL     OW 1523   5.210   2.173   4.891  0.3918 -0.0963  0.1661
  458SOL    HW1 1524   5.236   2.165   4.795 -0.5892  0.5753 -0.1693
  458SOL    HW2 1525   5.118   2.211   4.898  0.3317 -0.4144  1.3712
  459SOL     OW 1526   5.401   3.326   2.352  0.1090 -0.1731 -0.3508
  459SOL    HW1 1527   5.333   3.368   2.292 -0.7360  1.9439  1.9066
  459SOL    HW2 1528   5.355   3.262   2.414  0.8706 -1.8673 -1.4782
  460SOL     OW 1529   5.786   3.627   5.093  0.0519 -0.2617 -0.3805
  460SOL    HW1 1530   5.690   3.606   5.076 -0.5295  2.6181 -1.0817
  460SOL    HW2 1531   5.830   3.656   5.008  0.6315  1.6217  0.5139
  461SOL     OW 1532   4.975   3.795   2.311  0.5716  0.0284 -0.0121
  461SOL    HW1 1533   4.883   3.792   2.272 -0.3341  1.8165  1.8270
  461SOL    HW2 1534   4.990   3.713   2.366 -0.0280 -0.1166 -0.0568
  462SOL     OW 1535   4.706   4.042   3.127 -0.0271 -0.3470 -0.4445
  462SOL    HW1 1536   4.636   4.071   3.062 -0.9004 -2.6286 -0.6425
  462SOL    HW2 1537   4.713   4.109   3.201  0.0378  1.6302 -2.1706
  463SOL     OW 1538   4.917   5.439   2.923 -0.7247 -0.0733 -0.0997
  463SOL    HW1 1539   4.973   5.412   2.845 -2.2538 -1.4275 -0.7866
  463SOL    HW2 1540   4.958   5.404   3.007 -0.5513 -1.0998 -0.5935
  464SOL     OW 1541   6.028   2.308   5.943 -0.1867 -0.3474 -0.0949
  464SOL    HW1 1542   6.112   2.358   5.926 -0.7661  0.7436  0.1269
  464SOL    HW2 1543   6.043   2.238   6.014  1.1214 -1.8769 -1.8004
  465SOL     OW 1544   5.384   3.255   1.906 -0.0899  0.2692 -0.2812
  465SOL    HW1 1545   5.320   3.309   1.961 -1.5091 -0.7353 -0.8891
  465SOL    HW2 1546   5.345   3.165   1.888  2.2188 -0.9956  0.6940
  466SOL     OW 1547   5.488   3.202   2.815 -0.6780  0.2694 -0.4975
  466SOL    HW1 1548   5.517   3.253   2.734  3.4172  0.5834  0.9624
  466SOL    HW2 1549   5.446   3.264   2.880 -3.1473  0.1733 -1.8817
  467SOL     OW 1550   4.150   6.465   6.927 -0.2603 -0.3009 -0.0544
  467SOL    HW1 1551   4.199   6.516   6.998  0.5346  0.1702 -0.9055
  467SOL    HW2 1552   4.054   6.457   6.951 -0.2490  0.9492  0.4661
  468SOL     OW 1553   4.840   1.710   5.084  0.0477  0.4102 -0.0686
  468SOL    HW1 1554   4.757   1.675   5.041 -0.6838  1.0237  0.7979
  468SOL    HW2 1555   4.889   1.769   5.020 -1.1443  1.5057 -0.0194
  469SOL     OW 1556   5.577   5.943   4.396  0.4243 -0.2072 -0.0673
  469SOL    HW1 1557   5.655   5.881   4.408 -0.0357 -0.3684  3.0240
  469SOL    HW2 1558   5.540   5.933   4.304  2.7175 -1.6929 -0.9157
  470SOL     OW 1559   4.320   6.738   4.091  0.8102  0.0274 -0.5736
  470SOL    HW1 1560   4.270   6.817   4.126 -2.7824 -1.6457 -1.4861
  470SOL    HW2 1561   4.368   6.763   4.007  0.8722  1.5539 -0.1053
  471SOL     OW 1562   5.121   0.777   1.206  0.0683  0.1726  0.5543
  471SOL    HW1 1563   5.106   0.834   1.126 -1.2402 -1.0874 -0.1433
  471SOL    HW2 1564   5.111   0.832   1.289  1.6808  1.5509 -0.0899
  472SOL     OW 1565   4.477   1.343   1.091 -0.5578 -0.3382 -0.1867
  472SOL    HW1 1566   4.535   1.421   1.117 -1.1401 -0.5496  1.9538
  472SOL    HW2 1567   4.528   1.258   1.101  0.1645 -0.3007 -2.7839
  473SOL     OW 1568   3.762   0.209   5.561 -0.4274 -0.2389  0.2610
  473SOL    HW1 1569   3.837   0.144   5.573  0.3739  0.6818  0.3475
  473SOL    HW2 1570   3.714   0.190   5.475 -0.0218 -0.7682  0.1517
  474SOL     OW 1571   5.992   4.331   1.429  0.0665 -0.7632  0.0339
  474SOL    HW1 1572   6.018   4.328   1.526 -1.2376  0.1973  0.4469
  474SOL    HW2 1573   5.937   4.249   1.408  0.6627 -1.1586  0.0037
  475SOL     OW 1574   4.353   4.442   5.446 -0.3052 -0.0426 -0.2816
  475SOL    HW1 1575   4.352   4.390   5.532 -1.0351 -0.2661 -0.4129
  475SOL    HW2 1576   4.395   4.386   5.375  0.6908  0.3061  0.0181
  476SOL     OW 1577   5.818   6.624   2.431  0.2032  0.3319 -0.2557
  476SOL    HW1 1578   5.796   6.702   2.490 -1.7431  0.2547 -0.8071
  476SOL    HW2 1579   5.752   6.550   2.447  2.2680 -1.4072  0.5585
  477SOL     OW 1580   3.411   0.370   4.681 -0.2840 -0.2924  0.5769
  477SOL    HW1 1581   3.368   0.321   4.757 -1.6892  1.5626  1.0501
  477SOL    HW2 1582   3.413   0.310   4.601 -2.0856 -1.1080  1.0718
  478SOL     OW 1583   4.473   2.155   0.600 -0.0275  0.2042 -0.0890
  478SOL    HW1 1584   4.409   2.140   0.524 -0.5867  0.0893  0.3999
  478SOL    HW2 1585   4.474   2.074   0.659  2.0486 -0.6239 -1.1365
  479SOL     OW 1586   5.297   3.384   0.880  0.0354  0.3154  0.1963
  479SOL    HW1 1587   5.375   3.443   0.898  0.4809 -0.5588  1.2354
  479SOL    HW2 1588   5.319   3.291   0.908 -0.2890 -0.5789 -2.3228
  480SOL     OW 1589   5.795   3.460   3.681  0.3491 -0.5967 -0.1719
  480SOL    HW1 1590   5.871   3.419   3.629  1.2418 -0.7516  1.1966
  480SOL    HW2 1591   5.811   3.558   3.691 -0.2173 -0.4347 -0.8422
  481SOL     OW 1592   3.802   2.819   0.536  0.1664 -0.1502  0.4979
  481SOL    HW1 1593   3.862   2.764   0.593  1.1663  0.0187 -0.3642
  481SOL    HW2 1594   3.841   2.828   0.444 -0.7282  0.7211  0.1741
  482SOL     OW 1595   4.666   1.314   4.162 -0.6459  0.2625  0.6784
  482SOL    HW1 1596   4.591   1.252   4.186 -0.6285 -1.0855 -2.3875
  482SOL    HW2 1597   4.646   1.359   4.076  1.6929  0.4915  0.1957
  483SOL     OW 1598   5.122   4.750   5.602  0.6444  0.6208 -0.2657
  483SOL    HW1 1599   5.101   4.779   5.508  0.9637 -1.3554 -0.9912
  483SOL    HW2 1600   5.104   4.826   5.665  0.0687  1.8762 -1.8690
  484SOL     OW 1601   4.209   6.522   4.192  0.7411 -0.7835 -0.1104
  484SOL    HW1 1602   4.261   6.597   4.150  0.5470 -0.3764  0.3689
  484SOL    HW2 1603   4.111   6.538   4.179  0.7191 -2.4597 -2.5990
  485SOL     OW 1604   3.802   4.355   2.260  0.2052 -0.4813  0.1987
  485SOL    HW1 1605   3.876   4.407   2.217 -0.2884  0.0576 -0.0085
  485SOL    HW2 1606   3.795   4.381   2.357 -2.0717  2.2733 -0.5602
  486SOL     OW 1607   5.801   3.210   3.163 -0.0853  0.3150  0.3986
  486SOL    HW1 1608   5.766   3.289   3.113  0.9143  0.0827 -0.7328
  486SOL    HW2 1609   5.725   3.154   3.195 -0.7891 -0.1197 -1.8814
  487SOL     OW 1610   4.831   0.132   0.125 -0.6059 -0.2335  0.2360
  487SOL    HW1 1611   4.845   0.044   0.169  0.9569  0.0637  0.4140
  487SOL    HW2 1612   4.846   0.205   0.192 -1.4089  0.1876 -0.0272
  488SOL     OW 1613   5.948   0.134   4.022 -0.4751 -0.3422 -0.1985
  488SOL    HW1 1614   5.857   0.157   4.057 -0.8801 -1.7599 -0.2478
  488SOL    HW2 1615   5.941   0.052   3.966  0.9021 -0.6398  0.0540
  489SOL     OW 1616   5.645   2.415   4.443  0.0537 -0.2069  0.5843
  489SOL    HW1 1617   5.567   2.437   4.501 -0.6590 -0.3608 -0.2863
  489SOL    HW2 1618   5.727   2.460   4.479 -0.8699  1.8816  0.2518
  490SOL     OW 1619   4.164   3.113   3.446 -0.3916  0.0223 -0.4770
  490SOL    HW1 1620   4.153   3.029   3.392  0.9301 -0.4837  0.0056
  490SOL    HW2 1621   4.093   3.117   3.516 -2.1155  0.6581 -2.1411
  491SOL     OW 1622   4.172   2.642   5.936 -0.0544  0.0736 -0.0336
  491SOL    HW1 1623   4.186   2.741   5.949 -0.3802  0.0548  0.4766
  491SOL    HW2 1624   4.260   2.595   5.946 -0.0576  0.2123  0.7232
  492SOL     OW 1625   5.686   1.394   6.033  0.9004  0.2597  0.4037
  492SOL    HW1 1626   5.734   1.358   5.953 -0.3246  1.0302 -0.7097
  492SOL    HW2 1627   5.674   1.493   6.024 -0.5634  0.1448  0.8149
  493SOL     OW 1628   5.404   4.132   0.943 -0.4572 -0.0684  0.4067
  493SOL    HW1 1629   5.481   4.095   0.891  0.4410  1.6834  0.4107
  493SOL    HW2 1630   5.330   4.156   0.880  0.5681  1.9005 -0.1490
  494SOL     OW 1631   5.935   5.154   4.100  0.3587  0.4422 -0.4223
  494SOL    HW1 1632   5.992   5.225   4.058  0.0939  0.4736 -0.7356
  494SOL    HW2 1633   5.840   5.169   4.074  0.4468 -0.7185 -1.4693
  495SOL     OW 1634   4.224   0.398   0.751  0.3607  0.5296  0.3162
  495SOL    HW1 1635   4.226   0.323   0.816  2.0780  0.7239  0.5308
  495SOL    HW2 1636   4.153   0.464   0.778  0.4219  0.1472  1.4542
  496SOL     OW 1637   3.826   4.693   6.431 -0.0498  0.5632  0.5892
  496SOL    HW1 1638   3.761   4.721   6.502 -0.1891  1.4913  0.1220
  496SOL    HW2 1639   3.917   4.685   6.471  0.2974  3.1766  0.5235
  497SOL     OW 1640   5.172   5.151   2.173 -0.0068  0.0176  0.0903
  497SOL    HW1 1641   5.271   5.150   2.169  0.1216  2.6644  0.6664
  497SOL    HW2 1642   5.135   5.170   2.082  0.2275  2.1160  0.3731
  498SOL     OW 1643   4.714   6.446   6.910  0.2902 -0.5623  0.2920
  498SOL    HW1 1644   4.797   6.446   6.965  0.5542 -1.2513 -0.0834
  498SOL    HW2 1645   4.709   6.531   6.857  0.0517  0.0839  1.3362
  499SOL     OW 1646   4.176   0.819   4.074  0.6293 -0.0096  0.4208
  499SOL    HW1 1647   4.187   0.746   4.140 -2.2929 -0.9050  0.0728
  499SOL    HW2 1648   4.078   0.834   4.056  1.2049  0.1826 -3.6330
  500SOL     OW 1649   6.319   6.766   5.728 -0.1303  0.1634  0.1026
  500SOL    HW1 1650   6.284   6.692   5.787 -1.0420  0.9730  0.6003
  500SOL    HW2 1651   6.285   6.854   5.761  0.1657  0.7290 -1.0598
  501SOL     OW 1652   4.943   3.565   0.706  0.3033 -0.4538 -0.6984
  501SOL    HW1 1653   4.916   3.624   0.630  0.8204  0.3309 -0.2961
  501SOL    HW2 1654   4.863   3.516   0.741 -0.0506 -0.3496 -1.3434
  502SOL     OW 1655   5.385   2.933   2.598 -0.1169 -0.5095 -0.1194
  502SOL    HW1 1656   5.316   2.923   2.526 -1.4265 -3.1739  1.3582
  502SOL    HW2 1657   5.440   2.849   2.603  0.8180  0.1523  1.1454
  503SOL     OW 1658   5.717   6.522   5.822  0.2464 -0.4065 -0.8537
  503SOL    HW1 1659   5.814   6.509   5.842 -0.0547  0.7113  1.7329
  503SOL    HW2 1660   5.666   6.440   5.848 -0.0839  0.8589  3.2760
  504SOL     OW 1661   3.383   2.025   6.007 -0.1791  0.4627  0.6049
  504SOL    HW1 1662   3.426   2.038   5.917 -0.9174  0.2713  0.2161
  504SOL    HW2 1663   3.297   2.076   6.010 -0.2942  0.2468  1.1111
  505SOL     OW 1664   5.692   6.142   1.934  0.6499  0.0223 -0.0418
  505SOL    HW1 1665   5.758   6.130   1.860  0.4119 -1.1267 -0.0860
  505SOL    HW2 1666   5.711   6.228   1.982 -0.1096  1.5476 -2.3417
  506SOL     OW 1667   3.967   4.380   2.959 -0.0669  0.1657 -0.4333
  506SOL    HW1 1668   3.984   4.281   2.967 -0.6141  0.0410 -0.8164
  506SOL    HW2 1669   4.053   4.429   2.976  0.6259 -0.4467 -2.0142
  507SOL     OW 1670   3.613   1.769   3.960  0.2066 -0.2614  0.0497
  507SOL    HW1 1671   3.588   1.702   3.890 -0.5140 -0.8369  0.8575
  507SOL    HW2 1672   3.661   1.724   4.035  1.9519  0.5180 -0.5398
  508SOL     OW 1673   3.778   1.732   5.262 -0.0074 -0.4199 -0.1257
  508SOL    HW1 1674   3.813   1.799   5.197  1.8904  0.5383  1.7701
  508SOL    HW2 1675   3.697   1.768   5.307 -0.9069 -0.7964 -1.3701
  509SOL     OW 1676   3.472   1.549   3.266  0.6288 -0.1070 -0.3098
  509SOL    HW1 1677   3.425   1.485   3.204  2.4909 -1.5156 -0.3665
  509SOL    HW2 1678   3.428   1.638   3.261 -4.9292 -2.1500  2.8605
  510SOL     OW 1679   5.761   4.020   4.292 -0.0107  1.0070  0.3613
  510SOL    HW1 1680   5.685   4.045   4.352 -0.5084  0.4186 -0.0074
  510SOL    HW2 1681   5.845   4.062   4.326 -0.1072 -0.0178  1.9917
  511SOL     OW 1682   5.486   5.561   5.859  0.0932  0.1827 -0.3098
  511SOL    HW1 1683   5.527   5.569   5.768  2.3471  2.2082  0.7677
  511SOL    HW2 1684   5.552   5.590   5.928 -2.9230  3.2493  1.6452
  512SOL     OW 1685   6.243   2.521   5.560 -0.3680 -0.4873 -0.1694
  512SOL    HW1 1686   6.208   2.531   5.653  0.2486  1.9132 -0.1299
  512SOL    HW2 1687   6.279   2.609   5.528  0.2180 -1.4550 -2.3757
  513SOL     OW 1688   5.031   3.450   1.303  0.2661  0.3939  0.1023
  513SOL    HW1 1689   5.005   3.530   1.248  1.5459  1.4623  0.9740
  513SOL    HW2 1690   4.994   3.367   1.262 -0.0740  1.3123 -1.5189
  514SOL     OW 1691   3.564   1.758   0.465  0.2508  0.4008 -0.0853
  514SOL    HW1 1692   3.527   1.666   0.456  0.9399  0.1120 -0.0011
  514SOL    HW2 1693   3.563   1.785   0.562 -1.7801  1.2638 -0.2905
  515SOL     OW 1694   4.134   5.869   1.682 -0.0784  0.6812  0.5876
  515SOL    HW1 1695   4.097   5.955   1.646  0.6944  0.1860 -1.5486
  515SOL    HW2 1696   4.209   5.838   1.624  0.4305 -0.8608  1.9882
  516SOL     OW 1697   6.219   6.165   3.482 -0.3515  0.3167 -0.2208
  516SOL    HW1 1698   6.197   6.262   3.467  3.1905  1.0913 -1.4477
  516SOL    HW2 1699   6.223   6.118   3.395  1.0025 -0.1168  0.0451
  517SOL     OW 1700   4.437   4.904   4.664 -0.2668  0.1143 -0.0605
  517SOL    HW1 1701   4.482   4.844   4.598  0.9196  0.3028  0.5541
  517SOL    HW2 1702   4.479   4.891   4.755 -1.0587  0.7295  0.4044
  518SOL     OW 1703   5.237   5.334   3.494 -0.1033  0.5339 -0.2555
  518SOL    HW1 1704   5.174   5.280   3.550  1.1018  1.1416  1.8295
  518SOL    HW2 1705   5.258   5.419   3.542  2.9175 -0.0115 -0.4422
  519SOL     OW 1706   4.119   3.913   6.095 -0.2399  0.4297 -0.1379
  519SOL    HW1 1707   4.160   3.894   6.184 -1.2975  1.2516  0.5520
  519SOL    HW2 1708   4.150   3.845   6.029  0.4354 -0.2960  0.8945
  520SOL     OW 1709   4.247   4.835   6.394 -0.0761 -0.2279  0.2148
  520SOL    HW1 1710   4.260   4.806   6.299  0.6665  0.9017 -0.0465
  520SOL    HW2 1711   4.173   4.782   6.435  0.2206 -1.3950 -0.6945
  521SOL     OW 1712   3.465   1.588   5.282 -1.0207 -0.7653 -0.6082
  521SOL    HW1 1713   3.467   1.676   5.329  0.7823 -0.9098 -0.3455
  521SOL    HW2 1714   3.464   1.514   5.350  1.0854 -0.9661 -0.7389
  522SOL     OW 1715   5.871   2.307   2.559 -0.8320 -0.0434 -0.0063
  522SOL    HW1 1716   5.846   2.298   2.462  0.6932 -1.5581 -0.3090
  522SOL    HW2 1717   5.926   2.389   2.572  2.0755 -1.6335 -1.2193
  523SOL     OW 1718   3.609   1.906   4.455  0.4932  0.3180  0.1344
  523SOL    HW1 1719   3.549   1.826   4.455 -2.2283  2.2127  1.1151
  523SOL    HW2 1720   3.652   1.915   4.545  0.7291  0.0253  0.0530
  524SOL     OW 1721   6.116   0.805   3.049 -0.1708 -0.0825  0.0262
  524SOL    HW1 1722   6.108   0.709   3.073 -0.5356  0.0397  0.4195
  524SOL    HW2 1723   6.150   0.856   3.128  1.1194 -0.0576 -0.5328
  525SOL     OW 1724   5.685   1.282   6.912  0.0364 -0.1909 -0.2043
  525SOL    HW1 1725   5.653   1.206   6.969  2.8714 -0.7531  0.7920
  525SOL    HW2 1726   5.697   1.250   6.818  0.5852 -0.8136  0.0708
  526SOL     OW 1727   4.287   0.749   2.184  0.2909  0.2601 -0.0799
  526SOL    HW1 1728   4.238   0.704   2.259 -1.1454 -1.6039 -2.0079
  526SOL    HW2 1729   4.384   0.754   2.206  0.1089 -1.4694  1.3269
  527SOL     OW 1730   5.908   2.884   2.901  0.0921 -0.5015 -0.4443
  527SOL    HW1 1731   6.004   2.899   2.925 -0.2309  0.7115  0.1479
  527SOL    HW2 1732   5.870   2.966   2.858 -0.8560 -0.7427 -0.1066
  528SOL     OW 1733   5.827   0.874   3.531 -1.1344 -0.3054 -0.0320
  528SOL    HW1 1734   5.763   0.802   3.555 -0.7699 -0.5062  0.3564
  528SOL    HW2 1735   5.903   0.875   3.596 -0.1442 -0.8353 -1.1426
  529SOL     OW 1736   3.947   2.098   1.065 -0.8149  1.4580 -0.1812
  529SOL    HW1 1737   3.881   2.031   1.100 -0.6856  1.8350  0.8061
  529SOL    HW2 1738   3.899   2.173   1.020 -1.0427  1.5353  0.1903
  530SOL     OW 1739   6.210   4.537   4.014 -0.1439 -0.4618  0.2288
  530SOL    HW1 1740   6.181   4.622   3.970  0.9852  0.4071  1.0745
  530SOL    HW2 1741   6.162   4.460   3.974 -0.2140  0.4327 -1.5027
  531SOL     OW 1742   3.435   0.161   4.499  0.5764 -0.1166  0.2709
  531SOL    HW1 1743   3.471   0.082   4.549 -1.4560 -1.1702  0.1720
  531SOL    HW2 1744   3.435   0.141   4.401  2.4702  1.0811 -0.0318
  532SOL     OW 1745   5.929   0.015   5.464  0.6282  0.1150  0.1146
  532SOL    HW1 1746   5.897  -0.062   5.519 -0.4400  0.6979  0.3299
  532SOL    HW2 1747   6.026   0.002   5.442  0.5328 -1.1611  0.3529
  533SOL     OW 1748   3.486   0.158   4.200 -0.2248  0.1071 -0.0282
  533SOL    HW1 1749   3.538   0.244   4.204 -1.4126  0.9177 -1.2254
  533SOL    HW2 1750   3.407   0.170   4.141  0.1799 -2.1523 -1.1202
  534SOL     OW 1751   4.590   4.031   3.731  0.1519  0.0888  0.0354
  534SOL    HW1 1752   4.569   3.936   3.711  1.6936 -0.0346 -1.2103
  534SOL    HW2 1753   4.687   4.039   3.755  0.3170  1.4794 -0.9578
  535SOL     OW 1754   5.525   4.513   1.546 -0.5787  0.1050 -0.5243
  535SOL    HW1 1755   5.596   4.529   1.615  0.1739  2.3703 -1.7290
  535SOL    HW2 1756   5.449   4.462   1.587  0.3467  0.3783  1.6509
  536SOL     OW 1757   5.008   1.280   6.807 -0.3752  0.3057 -0.1954
  536SOL    HW1 1758   4.937   1.212   6.825  0.4052 -0.6365 -0.5455
  536SOL    HW2 1759   5.023   1.286   6.708 -0.9212  1.5118 -0.2156
  537SOL     OW 1760   5.422   0.723   0.422 -0.7130 -0.4241  0.1453
  537SOL    HW1 1761   5.404   0.811   0.466  1.3674  0.0278  0.2044
  537SOL    HW2 1762   5.343   0.697   0.367 -1.8245  0.9128  1.0347
  538SOL     OW 1763   5.329   1.803   4.586 -0.0103 -0.2157 -0.1650
  538SOL    HW1 1764   5.367   1.712   4.571 -0.0805 -0.0426 -1.5418
  538SOL    HW2 1765   5.377   1.869   4.528 -0.3376  0.5284  0.3963
  539SOL     OW 1766   5.949   1.179   2.232  0.3529 -0.7820  0.3539
  539SOL    HW1 1767   5.856   1.169   2.267 -0.0039 -0.5331 -0.4796
  539SOL    HW2 1768   6.002   1.238   2.294 -0.2576 -0.3407  0.4671
  540SOL     OW 1769   3.285   1.013   3.254  0.4289 -0.4561 -0.5405
  540SOL    HW1 1770   3.346   0.971   3.320 -0.8616 -1.4321  0.0533
  540SOL    HW2 1771   3.203   1.047   3.300 -1.0937 -2.2874 -1.7392
  541SOL     OW 1772   5.077   6.628   5.792 -0.1780  0.0092 -0.3407
  541SOL    HW1 1773   5.088   6.578   5.706  0.5780 -2.0635  0.8676
  541SOL    HW2 1774   5.156   6.688   5.806 -0.2155  0.2136 -0.9864
  542SOL     OW 1775   5.946   1.319   1.992  0.2608  0.2620 -0.1148
  542SOL    HW1 1776   5.982   1.248   1.932  1.6299  0.8063  0.0262
  542SOL    HW2 1777   5.962   1.294   2.087  2.4548  1.5557 -0.0845
  543SOL     OW 1778   5.956   3.834   0.708  0.2461  0.6653  0.0083
  543SOL    HW1 1779   5.910   3.923   0.710  0.3690  0.8181 -1.9817
  543SOL    HW2 1780   5.995   3.819   0.617 -2.7375 -2.9100 -0.9035
  544SOL     OW 1781   5.281   3.709   5.462 -0.2209 -0.6440  0.0279
  544SOL    HW1 1782   5.230   3.795   5.458 -0.5644 -0.8650 -0.4579
  544SOL    HW2 1783   5.379   3.729   5.455 -0.2967 -0.2948 -0.0995
  545SOL     OW 1784   5.956   5.695   3.757  0.0068  0.4777  0.7044
  545SOL    HW1 1785   6.034   5.647   3.716 -0.4545  0.0783  0.2889
  545SOL    HW2 1786   5.894   5.726   3.685 -0.3984  0.4807  1.0539
  546SOL     OW 1787   4.840   6.079   3.940 -0.6065 -0.6279  0.5538
  546SOL    HW1 1788   4.804   6.121   4.023 -0.8147  0.0944  0.1099
  546SOL    HW2 1789   4.809   6.130   3.860 -2.0595 -2.4639 -0.1275
  547SOL     OW 1790   4.058   0.461   0.382 -0.2076  0.3138 -0.2687
  547SOL    HW1 1791   4.028   0.555   0.369  1.6313  0.7067 -2.4791
  547SOL    HW2 1792   4.150   0.461   0.421  0.4111 -0.4634 -1.6484
  548SOL     OW 1793   5.344   1.247   1.611 -0.0033 -0.5822  0.4827
  548SOL    HW1 1794   5.418   1.180   1.614 -1.4364 -2.2781 -0.3734
  548SOL    HW2 1795   5.373   1.326   1.558  1.0120 -1.4579 -0.3175
  549SOL     OW 1796   4.948   1.978   1.099  0.2742 -0.4854  0.3146
  549SOL    HW1 1797   4.885   1.996   1.175  0.3848  2.3506 -0.1589
  549SOL    HW2 1798   5.041   1.974   1.134  0.2675  0.1976  0.4241
  550SOL     OW 1799   4.455   0.078   4.368  0.1951 -0.3002  0.2861
  550SOL    HW1 1800   4.486   0.159   4.418 -1.9270 -0.3795  1.8931
  550SOL    HW2 1801   4.394   0.024   4.427  0.0964 -2.1108 -1.3705
  551SOL     OW 1802   4.535   6.916   0.098 -0.3958 -0.4472 -0.1393
  551SOL    HW1 1803   4.530   6.817   0.089 -0.7122 -0.2862 -2.1180
  551SOL    HW2 1804   4.608   6.952   0.039  0.9835  0.3706  1.9499
  552SOL     OW 1805   5.106   6.183   6.200  0.0666  0.4111 -0.3647
  552SOL    HW1 1806   5.071   6.110   6.141 -3.6690  2.1410 -0.5665
  552SOL    HW2 1807   5.104   6.152   6.296  1.6987 -0.7693 -0.6492
  553SOL     OW 1808   4.303   0.046   0.053 -0.2329 -0.2138  0.6550
  553SOL    HW1 1809   4.380  -0.014   0.070  0.5955  0.6218 -0.0067
  553SOL    HW2 1810   4.332   0.141   0.064 -1.0903  0.1235  0.1279
  554SOL     OW 1811   4.795   0.258   5.141  0.1550 -0.0614  0.2516
  554SOL    HW1 1812   4.771   0.287   5.234  1.8868  0.4845  0.5687
  554SOL    HW2 1813   4.765   0.164   5.126  0.8608 -0.5666  1.7983
  555SOL     OW 1814   3.966   2.240   3.605 -0.1774  0.0504 -0.7679
  555SOL    HW1 1815   4.053   2.284   3.582 -0.6177  0.4517 -1.7482
  555SOL    HW2 1816   3.944   2.258   3.701  1.0098 -0.4072 -0.3894
  556SOL     OW 1817   5.331   0.345   2.604 -0.2863 -0.1885 -0.3274
  556SOL    HW1 1818   5.426   0.319   2.617 -0.2499  0.1972  0.2168
  556SOL    HW2 1819   5.321   0.396   2.519  0.1113  0.3185 -0.0763
  557SOL     OW 1820   4.259   2.269   0.158  1.1167 -0.5574  0.1338
  557SOL    HW1 1821   4.233   2.310   0.246  1.2744 -0.6592  0.2289
  557SOL    HW2 1822   4.237   2.333   0.084  0.8718 -0.5198  0.2367
  558SOL     OW 1823   5.282   2.034   0.942  0.1294 -0.6097  0.2627
  558SOL    HW1 1824   5.334   1.964   0.893  0.8362 -0.1545  0.3428
  558SOL    HW2 1825   5.204   2.063   0.886 -1.1362 -2.5951  0.9037
  559SOL     OW 1826   5.863   1.329   5.675  0.1493 -0.7916 -0.4376
  559SOL    HW1 1827   5.955   1.344   5.712 -0.4959 -0.4335  1.1276
  559SOL    HW2 1828   5.856   1.367   5.583  1.6344 -1.0719 -0.6808
  560SOL     OW 1829   4.330   3.161   1.096  0.4995 -0.5331 -0.0470
  560SOL    HW1 1830   4.274   3.243   1.088 -0.8500 -1.0960  2.6906
  560SOL    HW2 1831   4.324   3.108   1.011  0.8617  1.7809 -1.6170
  561SOL     OW 1832   5.006   0.201   6.940 -0.2272  0.3607 -0.7018
  561SOL    HW1 1833   4.935   0.177   7.006  0.5936  0.7206  0.3392
  561SOL    HW2 1834   4.967   0.263   6.871 -1.1619 -0.2329 -0.7286
  562SOL     OW 1835   3.699   5.779   4.434  0.0477  0.0097 -0.2999
  562SOL    HW1 1836   3.621   5.780   4.373  0.9644 -1.2122 -1.5657
  562SOL    HW2 1837   3.741   5.870   4.438 -0.6539  0.3479 -0.6412
  563SOL     OW 1838   3.821   6.214   1.167  0.0864  0.2072  0.3743
  563SOL    HW1 1839   3.860   6.264   1.090 -1.1055  0.3048 -0.1843
  563SOL    HW2 1840   3.865   6.244   1.252  0.2756  1.2925 -0.0867
  564SOL     OW 1841   5.708   0.966   4.698 -0.0428  0.0431 -0.2129
  564SOL    HW1 1842   5.696   0.901   4.773  2.2465 -1.4690 -1.0370
  564SOL    HW2 1843   5.787   1.025   4.717 -0.5269  0.8547 -0.6543
  565SOL     OW 1844   5.477   6.229   4.673  0.5030  0.4642 -0.5675
  565SOL    HW1 1845   5.425   6.144   4.665 -0.2352  0.8313  0.0505
  565SOL    HW2 1846   5.574   6.211   4.664  0.3513 -0.4463 -0.4302
  566SOL     OW 1847   4.663   0.801   3.333  0.2481  0.2303  0.0855
  566SOL    HW1 1848   4.755   0.826   3.362 -0.0265 -0.2354  1.4481
  566SOL    HW2 1849   4.598   0.870   3.366 -0.1142 -0.4903  0.9197
  567SOL     OW 1850   4.972   6.215   3.111  0.7403  0.2984 -0.0798
  567SOL    HW1 1851   4.963   6.266   3.197  0.2178 -1.1776  0.7775
  567SOL    HW2 1852   4.883   6.176   3.086  1.0664  0.0302 -0.8651
  568SOL     OW 1853   4.987   5.460   4.056  0.6585  1.0255 -0.2251
  568SOL    HW1 1854   4.890   5.477   4.039 -0.3230 -1.2390  2.3926
  568SOL    HW2 1855   5.005   5.458   4.154  3.3673  1.2262 -0.6243
  569SOL     OW 1856   3.584   0.353   1.104  0.3406  0.0585  0.0578
  569SOL    HW1 1857   3.542   0.315   1.187 -0.8946  0.7689 -0.2145
  569SOL    HW2 1858   3.567   0.451   1.100  0.5885  0.0723 -0.9240
  570SOL     OW 1859   5.196   4.172   0.303  0.1757 -0.1127 -0.7220
  570SOL    HW1 1860   5.107   4.204   0.269 -1.0062 -3.3485 -0.9705
  570SOL    HW2 1861   5.243   4.122   0.231  2.0244  1.0470 -0.3974
  571SOL     OW 1862   4.942   1.317   0.772 -0.6124 -0.4770 -0.4270
  571SOL    HW1 1863   4.926   1.218   0.778  0.7090 -0.7457 -1.0097
  571SOL    HW2 1864   4.985   1.338   0.684 -2.7706  0.8990 -1.2187
  572SOL     OW 1865   4.614   0.819   4.890  0.1063 -0.3844 -0.3549
  572SOL    HW1 1866   4.561   0.893   4.932  1.1264  0.4929 -0.5780
  572SOL    HW2 1867   4.571   0.792   4.803 -1.5948 -1.7037  0.8270
  573SOL     OW 1868   4.659   3.226   5.775  0.4553  0.1349 -0.0037
  573SOL    HW1 1869   4.627   3.133   5.795  0.9824  0.1578  1.0223
  573SOL    HW2 1870   4.664   3.279   5.860 -1.1179  1.5425 -0.7400
  574SOL     OW 1871   5.584   1.099   0.587 -0.0572  0.0990 -0.1140
  574SOL    HW1 1872   5.521   1.125   0.514  1.7369  0.1716 -1.7188
  574SOL    HW2 1873   5.592   1.175   0.651 -0.4717  0.6543 -0.6977
  575SOL     OW 1874   4.256   0.059   2.928  0.1783 -0.4163  0.1641
  575SOL    HW1 1875   4.193  -0.014   2.900 -0.9311  0.8086 -0.6393
  575SOL    HW2 1876   4.222   0.101   3.012 -0.2680  0.4305 -0.4224
  576SOL     OW 1877   5.264   1.003   6.029 -0.8381  0.0873 -0.2042
  576SOL    HW1 1878   5.189   0.988   5.965  0.6256 -2.0715 -1.5604
  576SOL    HW2 1879   5.281   1.101   6.039 -1.8499  0.5093 -2.2132
  577SOL     OW 1880   5.918   1.449   1.149 -0.0550 -0.6549 -0.1016
  577SOL    HW1 1881   5.972   1.424   1.069  0.0162  0.0287 -0.2789
  577SOL    HW2 1882   5.959   1.529   1.193 -0.8943 -0.1322 -0.2327
  578SOL     OW 1883   4.246   1.093   2.761 -0.0547  0.1101  0.0358
  578SOL    HW1 1884   4.268   1.169   2.822 -3.2894  1.2161  0.0460
  578SOL    HW2 1885   4.182   1.031   2.807 -1.7331  0.3977 -1.7593
  579SOL     OW 1886   4.069   6.247   5.901  0.2659  0.4604 -0.3542
  579SOL    HW1 1887   4.160   6.210   5.878 -0.4232  0.0116 -2.6825
  579SOL    HW2 1888   4.021   6.181   5.959  1.0446  0.2146  0.0290
  580SOL     OW 1889   4.000   3.578   0.388  0.0460  0.1545  0.0378
  580SOL    HW1 1890   4.019   3.650   0.455 -0.5068  1.5921 -1.2779
  580SOL    HW2 1891   3.911   3.594   0.345  0.7203 -0.2219 -1.6090
  581SOL     OW 1892   5.661   1.141   2.345  0.8525  0.3030 -0.3412
  581SOL    HW1 1893   5.589   1.163   2.278  1.4156  0.2075 -0.9879
  581SOL    HW2 1894   5.619   1.106   2.429  0.1125  0.8608 -0.4719
  582SOL     OW 1895   4.156   5.190   1.036  0.3232  0.0074 -0.2177
  582SOL    HW1 1896   4.070   5.226   0.999 -0.0657  0.8214  1.4121
  582SOL    HW2 1897   4.148   5.091   1.048 -0.3001  0.0436 -0.3004
  583SOL     OW 1898   4.927   2.449   2.953  0.1052 -0.5567 -0.4264
  583SOL    HW1 1899   5.001   2.463   2.888 -0.6528 -0.8993 -1.4029
  583SOL    HW2 1900   4.841   2.434   2.903 -0.5864 -0.3806  0.6637
  584SOL     OW 1901   4.955   4.520   1.911  0.0409 -0.1190 -0.2322
  584SOL    HW1 1902   4.952   4.449   1.841  2.3011  0.7473 -1.3051
  584SOL    HW2 1903   4.940   4.609   1.868 -0.3014  0.2788  0.6884
  585SOL     OW 1904   4.797   2.609   1.714 -0.1166  0.2364  0.4445
  585SOL    HW1 1905   4.723   2.611   1.647 -0.5904  0.0117  0.9523
  585SOL    HW2 1906   4.836   2.701   1.723 -0.2919  0.3431  0.1345
  586SOL     OW 1907   4.678   0.302   0.364 -0.0727  0.3682 -0.3737
  586SOL    HW1 1908   4.747   0.230   0.377  0.5263  1.0053  0.0252
  586SOL    HW2 1909   4.713   0.389   0.398 -1.4319  0.5347  0.7019
  587SOL     OW 1910   4.297   6.886   4.458 -0.3549  0.1997 -0.7377
  587SOL    HW1 1911   4.245   6.906   4.375 -0.8410  0.3714 -0.3997
  587SOL    HW2 1912   4.328   6.791   4.457  0.6240  0.5126 -1.6389
  588SOL     OW 1913   4.413   4.760   6.793  0.0922  0.6647 -0.6977
  588SOL    HW1 1914   4.349   4.770   6.869  1.8066  2.1975  0.6519
  588SOL    HW2 1915   4.420   4.663   6.768 -1.1779  0.2275  0.5116
  589SOL     OW 1916   5.054   6.343   2.264 -0.0217  0.2297  0.1381
  589SOL    HW1 1917   5.105   6.321   2.181 -0.8933 -0.5160 -0.2211
  589SOL    HW2 1918   5.055   6.442   2.278 -0.9582  0.5141 -1.5177
  590SOL     OW 1919   4.475   4.644   6.403 -0.5319  0.6677  0.3939
  590SOL    HW1 1920   4.441   4.718   6.462  1.5084  0.6366  1.7047
  590SOL    HW2 1921   4.543   4.680   6.340 -1.4511  0.3650 -0.8040
  591SOL     OW 1922   5.083   2.946   6.103 -0.1882 -0.3140  0.4972
  591SOL    HW1 1923   5.041   3.032   6.130 -0.0517  0.2315 -0.9345
  591SOL    HW2 1924   5.183   2.957   6.099 -0.0507 -0.9796  1.7773
  592SOL     OW 1925   4.034   4.785   4.061 -0.2068 -0.0311  0.2844
  592SOL    HW1 1926   4.015   4.729   4.141 -0.9673 -0.6398 -0.2994
  592SOL    HW2 1927   4.006   4.880   4.078 -1.2716 -0.3619  0.4002
  593SOL     OW 1928   5.167   0.227   3.511 -0.4104  0.2007 -0.3079
  593SOL    HW1 1929   5.080   0.214   3.463  0.7628 -0.9179 -2.2222
  593SOL    HW2 1930   5.148   0.264   3.602 -3.2201 -3.3941  0.8366
  594SOL     OW 1931   5.607   2.751   5.426  0.0981  0.0527  0.1482
  594SOL    HW1 1932   5.700   2.753   5.462 -0.1976  1.0540  0.9150
  594SOL    HW2 1933   5.559   2.835   5.453 -0.9622 -0.3563 -0.3997
  595SOL     OW 1934   6.514   1.411   6.736  0.1921 -0.0051 -0.4918
  595SOL    HW1 1935   6.575   1.464   6.796 -1.1209  1.8080 -0.6658
  595SOL    HW2 1936   6.452   1.356   6.791  1.1120 -0.8797 -0.2948
  596SOL     OW 1937   5.103   1.427   5.049  0.3420  0.2989 -0.6995
  596SOL    HW1 1938   5.105   1.522   5.017  1.2111  0.6759  0.4183
  596SOL    HW2 1939   5.057   1.423   5.139 -1.7363 -0.6821 -1.7271
  597SOL     OW 1940   3.989   3.940   0.086 -0.2446  0.0315  0.0240
  597SOL    HW1 1941   3.966   4.035   0.108 -0.6831  0.1622 -0.9743
  597SOL    HW2 1942   4.085   3.922   0.111 -0.5234  0.3496  1.4128
  598SOL     OW 1943   4.358   4.243   4.611  0.5206 -0.5888 -0.3676
  598SOL    HW1 1944   4.264   4.225   4.583  0.9412 -1.8330 -1.0234
  598SOL    HW2 1945   4.401   4.158   4.642  1.4567 -0.0480 -0.1415
  599SOL     OW 1946   4.046   2.799   3.959  0.6410 -0.5364  0.0448
  599SOL    HW1 1947   4.026   2.829   3.865  0.4864 -3.3914 -0.9407
  599SOL    HW2 1948   4.131   2.841   3.990 -0.5198  2.3438 -0.3717
  600SOL     OW 1949   3.978   3.113   1.014 -0.0702 -0.0636 -0.2294
  600SOL    HW1 1950   3.981   3.031   0.956  0.0798 -1.3265  1.4801
  600SOL    HW2 1951   4.061   3.167   0.999  1.5312 -1.9975  0.9841
  601SOL     OW 1952   4.319   4.036   5.781 -0.4924  0.1370 -0.1731
  601SOL    HW1 1953   4.301   4.070   5.873  0.1720  1.6404 -0.5701
  601SOL    HW2 1954   4.234   4.003   5.739 -0.9194  0.1104  0.7034
  602SOL     OW 1955   5.895   1.704   0.856  0.9482  0.7444 -0.1682
  602SOL    HW1 1956   5.835   1.688   0.778 -0.2012  0.7174  0.7049
  602SOL    HW2 1957   5.935   1.617   0.886  0.7456  0.6313 -0.2248
  603SOL     OW 1958   5.726   5.958   5.948  0.4548 -0.4850  0.1915
  603SOL    HW1 1959   5.675   5.979   6.031 -0.7664 -0.0613 -0.6443
  603SOL    HW2 1960   5.664   5.921   5.879  1.5424 -1.2975 -0.3770
  604SOL     OW 1961   5.347   5.942   2.084  0.1315 -0.1263 -0.0562
  604SOL    HW1 1962   5.293   5.987   2.013  0.6719 -0.0231 -0.4053
  604SOL    HW2 1963   5.307   5.961   2.173  0.7814  1.7132 -0.1171
  605SOL     OW 1964   4.111   4.903   1.695 -0.0506 -0.0403  0.1173
  605SOL    HW1 1965   4.060   4.823   1.665 -0.2513  0.2713 -0.3827
  605SOL    HW2 1966   4.199   4.874   1.734  0.0937 -0.4697 -0.5088
  606SOL     OW 1967   4.561   1.183   4.727  0.1343 -0.2459  0.2215
  606SOL    HW1 1968   4.491   1.125   4.687  0.1018 -0.9212  1.2208
  606SOL    HW2 1969   4.550   1.277   4.693  0.0277 -0.7569 -1.1961
  607SOL     OW 1970   4.598   6.305   4.893  0.3266  0.1362 -0.6561
  607SOL    HW1 1971   4.687   6.287   4.852 -0.3498 -0.3604 -1.9244
  607SOL    HW2 1972   4.560   6.389   4.855 -0.2586 -0.2675 -0.9669
  608SOL     OW 1973   6.170   3.895   3.749 -0.1069 -0.9204  0.5231
  608SOL    HW1 1974   6.135   3.966   3.811  0.7696  0.1457 -0.1486
  608SOL    HW2 1975   6.195   3.814   3.801 -1.4418 -0.8782  1.2782
  609SOL     OW 1976   5.322   0.333   2.026 -0.1777  0.0735  0.5189
  609SOL    HW1 1977   5.265   0.404   2.067  0.3558  1.2345 -0.6458
  609SOL    HW2 1978   5.290   0.243   2.054 -2.1529  0.7088  0.4566
  610SOL     OW 1979   5.806   4.246   5.876  0.0913  0.1179  0.4662
  610SOL    HW1 1980   5.829   4.187   5.798 -2.3146 -0.7699  0.3348
  610SOL    HW2 1981   5.787   4.339   5.842  1.1356  0.2837  0.3013
  611SOL     OW 1982   5.022   0.060   2.533  0.4426 -0.4231 -0.2971
  611SOL    HW1 1983   4.955   0.063   2.459 -0.0285 -2.4222 -0.0012
  611SOL    HW2 1984   5.071  -0.027   2.532  0.0120 -0.7813  2.0545
  612SOL     OW 1985   3.978   5.796   6.833 -0.0731 -0.1122 -0.0038
  612SOL    HW1 1986   3.999   5.704   6.865  0.5785  0.9232  2.8953
  612SOL    HW2 1987   4.052   5.829   6.775 -0.7963 -1.7123 -1.9392
  613SOL     OW 1988   4.970   5.418   0.014 -0.9747 -0.4170  0.5177
  613SOL    HW1 1989   4.994   5.324  -0.012 -0.0762 -0.1218  0.2370
  613SOL    HW2 1990   4.870   5.428   0.017 -1.0757 -1.3423  0.4269
  614SOL     OW 1991   3.977   5.495   3.033  0.2491  0.0660  0.0612
  614SOL    HW1 1992   4.013   5.580   3.071 -0.8824  0.9101 -0.6958
  614SOL    HW2 1993   3.984   5.422   3.101  1.6164  0.6491  0.5752
  615SOL     OW 1994   5.950   1.989   3.548  0.1022 -0.7655 -0.0039
  615SOL    HW1 1995   5.944   1.982   3.448  0.9489 -1.8199 -0.0023
  615SOL    HW2 1996   5.948   2.085   3.575 -0.2768 -0.4743 -1.0241
  616SOL     OW 1997   3.843   4.899   3.727  0.3887 -0.4409 -0.0910
  616SOL    HW1 1998   3.802   4.915   3.637  0.0893  1.1905  0.3071
  616SOL    HW2 1999   3.815   4.809   3.761  0.4268 -1.0404 -1.5669
  617SOL     OW 2000   4.721   0.259   4.220 -0.5854 -0.2776  0.1583
  617SOL    HW1 2001   4.772   0.242   4.135 -1.7801  1.1141 -0.8904
  617SOL    HW2 2002   4.701   0.356   4.228  0.4938 -0.1957  2.6621
  618SOL     OW 2003   4.116   2.007   2.489 -0.4060  0.0447 -0.2605
  618SOL    HW1 2004   4.185   2.014   2.416  0.5954  0.5351  0.6988
  618SOL    HW2 2005   4.043   1.947   2.460 -1.5967  2.5268 -2.8850
  619SOL     OW 2006   5.995   6.093   5.699 -0.3019 -0.1869  0.0729
  619SOL    HW1 2007   5.942   6.029   5.643 -1.9005  0.6190  0.5880
  619SOL    HW2 2008   6.021   6.048   5.784 -0.6290 -0.4346  0.0462
  620SOL     OW 2009   6.314   6.850   1.926 -0.1654  0.1652 -0.4372
  620SOL    HW1 2010   6.289   6.865   2.021 -2.8643 -1.7274 -0.7292
  620SOL    HW2 2011   6.385   6.780   1.920 -2.3525 -2.2749  0.2014
  621SOL     OW 2012   4.009   0.750   4.725  0.6804 -0.3325  0.4899
  621SOL    HW1 2013   3.959   0.689   4.787  0.4405  0.5924  1.2207
  621SOL    HW2 2014   4.051   0.696   4.652  1.3925 -1.5182  1.7299
  622SOL     OW 2015   6.059   6.732   3.317  0.2391  0.4263  0.3049
  622SOL    HW1 2016   6.109   6.653   3.281  0.4218  1.0584 -0.8808
  622SOL    HW2 2017   6.062   6.731   3.417  0.2570 -1.0444  0.3129
  623SOL     OW 2018   3.876   4.750   4.816 -0.0736 -0.3381  0.0201
  623SOL    HW1 2019   3.904   4.665   4.860  0.0998 -0.1797  0.2185
  623SOL    HW2 2020   3.920   4.828   4.863  0.2377 -0.1781 -0.5269
  624SOL     OW 2021   5.222   4.663   0.402 -0.5150  0.1374  0.0675
  624SOL    HW1 2022   5.261   4.709   0.482 -1.7132 -0.0957  0.8183
  624SOL    HW2 2023   5.256   4.706   0.318  2.4370 -0.9311  0.5905
  625SOL     OW 2024   6.052   1.546   6.981 -0.0298  0.1207  0.0228
  625SOL    HW1 2025   6.069   1.498   6.894 -1.9395  0.5313 -0.6130
  625SOL    HW2 2026   6.040   1.643   6.963  2.2903  0.6863  1.1284
  626SOL     OW 2027   4.715   5.510   0.450  0.2050 -0.7052  0.2983
  626SOL    HW1 2028   4.619   5.492   0.470 -0.4328  1.6257 -0.2635
  626SOL    HW2 2029   4.743   5.457   0.369 -1.5758  0.8031 -1.4174
  627SOL     OW 2030   3.904   6.516   2.177  0.4721 -0.1096  0.2854
  627SOL    HW1 2031   3.886   6.459   2.257 -3.1814  0.9574  0.4085
  627SOL    HW2 2032   3.922   6.610   2.207 -1.2007  0.3579 -0.0442
  628SOL     OW 2033   6.287   5.956   4.431  0.2082 -0.7161 -0.1268
  628SOL    HW1 2034   6.262   5.899   4.353 -0.4238  1.0882 -1.3026
  628SOL    HW2 2035   6.384   5.943   4.453  0.2783 -1.5790 -0.9229
  629SOL     OW 2036   4.953   0.794   4.694  0.1330 -0.2556  0.3324
  629SOL    HW1 2037   4.930   0.844   4.778 -2.4697 -0.7844  0.0110
  629SOL    HW2 2038   5.043   0.824   4.661 -0.0289  2.0244  1.7456
  630SOL     OW 2039   5.264   2.165   1.562  0.0002 -0.0207 -0.3913
  630SOL    HW1 2040   5.221   2.084   1.523  0.0250  0.3964 -1.3041
  630SOL    HW2 2041   5.232   2.246   1.514 -1.2807  0.7036  1.5315
  631SOL     OW 2042   5.759   2.212   0.451 -0.4888  0.0795 -0.3265
  631SOL    HW1 2043   5.665   2.225   0.419 -0.7899  0.4183  0.6592
  631SOL    HW2 2044   5.763   2.229   0.549  0.2692 -1.6371 -0.0327
  632SOL     OW 2045   5.517   3.406   6.144  0.0306  0.7047 -0.4652
  632SOL    HW1 2046   5.600   3.457   6.166  0.3403  0.1410 -0.2952
  632SOL    HW2 2047   5.444   3.431   6.207  1.0396 -1.2295  1.5958
  633SOL     OW 2048   4.150   1.886   1.516  0.2573  0.3689  0.0145
  633SOL    HW1 2049   4.196   1.898   1.604  2.1542  1.7907 -1.1095
  633SOL    HW2 2050   4.182   1.802   1.473  0.0493  0.1715  0.2389
  634SOL     OW 2051   5.255   5.656   2.339 -0.3998  0.2603  0.2853
  634SOL    HW1 2052   5.221   5.626   2.249 -0.7932  0.2982  0.4206
  634SOL    HW2 2053   5.182   5.649   2.406 -0.1232  0.2964  0.5924
  635SOL     OW 2054   6.011   5.562   4.595  0.1231 -0.5006 -0.6510
  635SOL    HW1 2055   5.940   5.496   4.616  0.6210 -0.7166  0.4314
  635SOL    HW2 2056   6.095   5.537   4.643  0.0533  1.4418  0.6092
  636SOL     OW 2057   5.600   1.124   1.697  0.2981  0.0156  0.0957
  636SOL    HW1 2058   5.570   1.035   1.731 -0.3578  0.4956  0.7826
  636SOL    HW2 2059   5.625   1.183   1.774 -2.0357  1.4190 -0.1279
  637SOL     OW 2060   4.166   4.803   0.228  0.0311 -0.0195  0.0568
  637SOL    HW1 2061   4.164   4.892   0.274 -0.7369 -0.9117  1.8151
  637SOL    HW2 2062   4.258   4.764   0.235 -0.1165 -0.2160  0.9927
  638SOL     OW 2063   6.292   1.498   0.435  0.4578 -0.3056 -0.5286
  638SOL    HW1 2064   6.324   1.403   0.440  0.4143 -0.3006 -0.1022
  638SOL    HW2 2065   6.302   1.532   0.342 -0.9840 -1.2482 -1.0628
  639SOL     OW 2066   4.341   1.223   6.015  0.1996  0.2502  0.7533
  639SOL    HW1 2067   4.395   1.268   6.086 -0.5814  0.3699  1.2888
  639SOL    HW2 2068   4.245   1.222   6.043 -0.1782  0.6542 -0.4884
  640SOL     OW 2069   4.049   1.819   6.627  0.7944  0.0284  0.3496
  640SOL    HW1 2070   3.967   1.771   6.596 -1.0186  3.1567 -0.0450
  640SOL    HW2 2071   4.121   1.752   6.645 -1.4920 -2.7810 -0.1753
  641SOL     OW 2072   5.706   4.681   3.588 -0.5193  0.7052  0.1337
  641SOL    HW1 2073   5.664   4.590   3.583  1.4890 -0.2454 -0.7414
  641SOL    HW2 2074   5.714   4.708   3.684  0.7673 -1.0428  0.5726
  642SOL     OW 2075   4.592   2.489   3.659 -0.0684  0.0376 -0.2045
  642SOL    HW1 2076   4.551   2.416   3.715 -2.3479  0.0268 -1.7521
  642SOL    HW2 2077   4.653   2.449   3.591 -2.1031 -0.6320 -1.7272
  643SOL     OW 2078   3.720   2.662   1.031 -0.2891  0.2779 -0.4400
  643SOL    HW1 2079   3.667   2.735   1.074 -1.2214 -0.8357  0.3796
  643SOL    HW2 2080   3.707   2.665   0.932 -1.5525  0.3191 -0.2981
  644SOL     OW 2081   4.658   3.971   1.811  0.0852  0.4480 -0.4158
  644SOL    HW1 2082   4.651   3.900   1.741 -0.6566  1.0428 -0.9535
  644SOL    HW2 2083   4.570   3.979   1.859 -0.1639  1.7116 -1.0574
  645SOL     OW 2084   5.526   4.333   4.774  0.0092 -0.5398  0.2447
  645SOL    HW1 2085   5.467   4.387   4.835 -0.2028  0.0815 -0.4971
  645SOL    HW2 2086   5.616   4.321   4.817 -0.5776 -1.3278  1.3010
  646SOL     OW 2087   3.524   5.254   2.152  0.3815  0.5789 -0.7693
  646SOL    HW1 2088   3.470   5.319   2.099  0.5757 -0.2886 -2.0919
  646SOL    HW2 2089   3.541   5.172   2.097  0.4068 -0.4715  0.7369
  647SOL     OW 2090   5.583   3.382   0.725  0.7622 -0.0268  0.1418
  647SOL    HW1 2091   5.630   3.469   0.710 -0.0571  0.2212 -1.2102
  647SOL    HW2 2092   5.489   3.399   0.754  0.0823 -0.3661 -1.6835
  648SOL     OW 2093   5.734   3.615   0.337  0.2178  0.1085  0.0405
  648SOL    HW1 2094   5.806   3.679   0.366  0.2772 -0.3444  0.9138
  648SOL    HW2 2095   5.775   3.527   0.313 -0.0163 -0.0801  0.3261
  649SOL     OW 2096   4.508   2.431   3.149 -0.3619 -0.5729 -0.5208
  649SOL    HW1 2097   4.430   2.380   3.112  0.6929 -1.9167 -0.9869
  649SOL    HW2 2098   4.556   2.375   3.216  1.0423 -0.3735 -1.3147
  650SOL     OW 2099   4.962   4.328   0.234  0.1250  0.0028 -0.8428
  650SOL    HW1 2100   4.876   4.284   0.256  0.7810 -0.2140  1.6668
  650SOL    HW2 2101   4.952   4.427   0.244 -0.3995  0.2120 -2.9325
  651SOL     OW 2102   5.098   6.176   2.869 -0.0681 -0.4246  0.1464
  651SOL    HW1 2103   5.051   6.206   2.951 -0.0598 -1.3612  0.5064
  651SOL    HW2 2104   5.048   6.209   2.788 -1.3116 -1.3103  0.5176
  652SOL     OW 2105   4.327   5.590   0.884 -0.1619 -0.6595 -0.2235
  652SOL    HW1 2106   4.240   5.570   0.929 -0.4113 -1.5672 -1.0614
  652SOL    HW2 2107   4.310   5.617   0.789  0.4521 -0.4372 -0.2749
  653SOL     OW 2108   4.313   1.170   0.666  0.1963  0.2965 -0.5976
  653SOL    HW1 2109   4.266   1.090   0.630  1.7274 -0.0442 -1.9568
  653SOL    HW2 2110   4.248   1.227   0.717 -1.2811 -0.9549 -1.0112
  654SOL     OW 2111   5.982   0.215   0.974  0.6448 -0.1571  0.1371
  654SOL    HW1 2112   6.029   0.302   0.987 -1.5171  0.9580  1.0170
  654SOL    HW2 2113   5.944   0.184   1.062 -2.5502  0.4667 -0.8677
  655SOL     OW 2114   6.090   3.466   3.664  0.6687  0.3156 -0.2054
  655SOL    HW1 2115   6.094   3.546   3.723 -0.2812 -1.7813  2.9808
  655SOL    HW2 2116   6.087   3.495   3.568 -2.1593  4.1545  0.7971
  656SOL     OW 2117   6.293   0.641   2.615  0.2781  0.0088 -0.2917
  656SOL    HW1 2118   6.271   0.652   2.518 -0.0319 -1.0670 -0.3553
  656SOL    HW2 2119   6.263   0.722   2.665 -0.9404 -0.0618 -0.8684
  657SOL     OW 2120   4.372   6.114   0.189 -0.0750 -0.2109 -0.1719
  657SOL    HW1 2121   4.408   6.207   0.178  0.7067 -0.7091 -2.5056
  657SOL    HW2 2122   4.444   6.054   0.222  0.1549 -0.4334 -1.0385
  658SOL     OW 2123   6.039   0.788   4.462 -0.5964 -0.1496 -0.0259
  658SOL    HW1 2124   6.132   0.763   4.488 -0.8489  0.1921  1.2880
  658SOL    HW2 2125   6.018   0.750   4.372  0.8377 -0.1459 -0.3791
  659SOL     OW 2126   4.429   5.817   1.719 -0.2088 -0.2798  0.1524
  659SOL    HW1 2127   4.449   5.736   1.774  0.5745 -0.4927 -0.4319
  659SOL    HW2 2128   4.403   5.789   1.627  0.1615  0.1366 -0.0816
  660SOL     OW 2129   5.187   5.898   5.253  0.0585  0.1645  0.3616
  660SOL    HW1 2130   5.124   5.961   5.207 -0.8084  1.1414  2.7169
  660SOL    HW2 2131   5.137   5.848   5.324  1.6167 -0.2129  1.2249
  661SOL     OW 2132   4.370   3.563   4.539  0.3520  0.2185  0.3684
  661SOL    HW1 2133   4.442   3.577   4.608  0.8924  0.9430 -0.3255
  661SOL    HW2 2134   4.315   3.646   4.532  0.7564  0.4217 -0.5792
  662SOL     OW 2135   4.274   3.029   6.536 -0.5796  0.4395  0.1028
  662SOL    HW1 2136   4.313   2.988   6.619 -0.8676 -0.7599 -0.3372
  662SOL    HW2 2137   4.184   2.989   6.518 -0.8392  1.2192 -0.4012
  663SOL     OW 2138   4.963   1.828   3.288 -0.0416  0.5669  0.2855
  663SOL    HW1 2139   4.987   1.828   3.191  0.7313  1.9458  0.4472
  663SOL    HW2 2140   4.865   1.813   3.299 -0.4033  1.8913 -0.8105
  664SOL     OW 2141   5.204   1.432   1.081  0.3266  0.0531 -0.1033
  664SOL    HW1 2142   5.131   1.365   1.066 -0.2949  1.0390 -1.7394
  664SOL    HW2 2143   5.174   1.522   1.049  1.4062  0.9868  1.3919
  665SOL     OW 2144   5.996   4.211   4.197  0.0647 -0.5088  0.3638
  665SOL    HW1 2145   6.091   4.222   4.168 -0.0846  0.1719  0.1066
  665SOL    HW2 2146   5.937   4.265   4.137 -0.5276 -1.2626  0.2679
  666SOL     OW 2147   5.659   4.509   2.594 -0.0551  0.4472  0.4358
  666SOL    HW1 2148   5.567   4.470   2.595 -0.1931  0.7168 -0.3736
  666SOL    HW2 2149   5.709   4.474   2.515  0.3535  0.7110  0.5730
  667SOL     OW 2150   5.503   2.675   0.660  0.3977 -0.0787 -0.3322
  667SOL    HW1 2151   5.488   2.577   0.643 -1.3330  0.0403  0.3321
  667SOL    HW2 2152   5.514   2.723   0.573 -2.8770 -0.2782 -0.9637
  668SOL     OW 2153   3.859   0.446   1.828 -0.2888 -0.4428 -0.0168
  668SOL    HW1 2154   3.833   0.351   1.843  0.3199 -0.5437  0.4122
  668SOL    HW2 2155   3.958   0.454   1.826 -0.3370  0.1630 -0.2017
  669SOL     OW 2156   4.416   1.841   5.833 -0.3434 -0.3193 -0.3787
  669SOL    HW1 2157   4.461   1.919   5.791 -1.0853  0.0829 -0.4449
  669SOL    HW2 2158   4.479   1.795   5.896  0.2883 -0.0337 -0.8008
  670SOL     OW 2159   3.747   0.466   2.250  0.2726  0.3147 -0.3669
  670SOL    HW1 2160   3.723   0.555   2.210  0.2158  1.2277  1.5392
  670SOL    HW2 2161   3.663   0.420   2.279  0.4089  0.6901  0.6775
  671SOL     OW 2162   5.710   5.987   0.318 -0.0162 -0.0142  0.3607
  671SOL    HW1 2163   5.701   5.922   0.243  1.6207  1.4766 -1.2484
  671SOL    HW2 2164   5.619   6.014   0.350 -0.7777 -0.4893 -1.2981
  672SOL     OW 2165   6.283   3.991   0.997  0.1738 -0.7463 -0.4215
  672SOL    HW1 2166   6.204   3.933   0.975  0.0012 -0.9641  0.7315
  672SOL    HW2 2167   6.360   3.965   0.939  0.3218 -2.6521  0.5706
  673SOL     OW 2168   5.404   1.246   5.080 -0.2559  0.3108  0.0690
  673SOL    HW1 2169   5.411   1.170   5.144 -2.8847  0.4307  0.6136
  673SOL    HW2 2170   5.415   1.212   4.987  3.2582  0.0804  0.4148
  674SOL     OW 2171   4.216   6.966   3.741  0.2659  0.4395 -0.1536
  674SOL    HW1 2172   4.123   6.948   3.708  1.1170 -0.9015 -2.0416
  674SOL    HW2 2173   4.266   7.018   3.671  0.8285  1.5630  1.0476
  675SOL     OW 2174   5.794   4.582   2.819  0.3568 -0.3269  0.4362
  675SOL    HW1 2175   5.742   4.574   2.734  1.2863 -0.4718 -0.1397
  675SOL    HW2 2176   5.755   4.653   2.876 -0.4477 -0.4142  0.0081
  676SOL     OW 2177   5.897   0.873   1.302 -0.1481  0.2524  0.2651
  676SOL    HW1 2178   5.949   0.953   1.333 -0.3072  0.4909 -0.0794
  676SOL    HW2 2179   5.931   0.844   1.213 -1.1088  0.8785 -0.3187
  677SOL     OW 2180   4.778   5.000   5.329 -0.2857  0.2693 -0.3139
  677SOL    HW1 2181   4.769   5.085   5.381  0.9028 -0.9464  2.0848
  677SOL    HW2 2182   4.696   4.945   5.341 -0.0689  0.0497  0.1784
  678SOL     OW 2183   4.172   6.240   3.102  0.4163  0.0258 -0.3308
  678SOL    HW1 2184   4.239   6.299   3.059 -1.1151  0.8020 -1.7840
  678SOL    HW2 2185   4.120   6.292   3.170 -1.3287  0.6233 -2.0250
  679SOL     OW 2186   6.330   1.550   3.872  0.9942 -0.0657 -0.2014
  679SOL    HW1 2187   6.297   1.642   3.851 -0.5858 -0.3045  1.0247
  679SOL    HW2 2188   6.394   1.521   3.801  0.3295  1.3592 -1.4569
  680SOL     OW 2189   5.006   2.647   2.541 -0.2689 -0.2529  0.4774
  680SOL    HW1 2190   4.951   2.577   2.495  0.1225 -0.3475  0.1469
  680SOL    HW2 2191   4.947   2.703   2.599 -0.6812 -0.4789  0.2811
  681SOL     OW 2192   5.498   4.042   1.622  0.5084  0.2746  0.0105
  681SOL    HW1 2193   5.441   4.030   1.704  0.7096 -1.4419 -0.0528
  681SOL    HW2 2194   5.444   4.018   1.541  0.6681  0.7991 -0.2526
  682SOL     OW 2195   4.351   0.554   5.965 -0.1374  0.2987  0.0412
  682SOL    HW1 2196   4.392   0.538   6.055  0.4822 -1.3158 -0.4828
  682SOL    HW2 2197   4.422   0.583   5.900 -0.5499  1.2951  0.0235
  683SOL     OW 2198   3.405   0.840   0.141  0.2823  0.0692  0.4819
  683SOL    HW1 2199   3.499   0.829   0.110 -0.0222  0.2229 -0.5350
  683SOL    HW2 2200   3.378   0.936   0.133  0.3470  0.1989  1.6972
  684SOL     OW 2201   5.538   3.334   3.685  0.1235  0.3137 -0.1427
  684SOL    HW1 2202   5.488   3.362   3.603  0.1111  0.3489 -0.1233
  684SOL    HW2 2203   5.631   3.370   3.683  0.6878 -1.1226 -0.9714
  685SOL     OW 2204   3.678   4.912   6.858  0.0760 -0.0682 -0.1925
  685SOL    HW1 2205   3.703   4.851   6.933  1.5711  0.1725 -0.4534
  685SOL    HW2 2206   3.715   5.004   6.876 -2.3725  0.8756  0.3248
  686SOL     OW 2207   3.836   0.723   5.836 -0.4848 -0.0630  0.0882
  686SOL    HW1 2208   3.905   0.718   5.908 -1.0112 -2.2249  0.5169
  686SOL    HW2 2209   3.882   0.730   5.747  0.3301 -1.5300  0.3592
  687SOL     OW 2210   5.282   6.489   4.938 -0.3012  0.0873 -0.0873
  687SOL    HW1 2211   5.359   6.435   4.904 -0.3764 -0.1256  0.0775
  687SOL    HW2 2212   5.300   6.516   5.032 -0.3536  0.1789 -0.1037
  688SOL     OW 2213   3.642   3.138   3.722 -0.1335 -0.0517  0.4155
  688SOL    HW1 2214   3.701   3.208   3.762  0.4693 -0.8919  1.0355
  688SOL    HW2 2215   3.558   3.131   3.776 -0.7122  0.9675 -0.3179
  689SOL     OW 2216   4.080   3.654   5.749 -0.6739  0.0345 -0.0059
  689SOL    HW1 2217   4.137   3.664   5.831  0.3809  0.0917 -0.7316
  689SOL    HW2 2218   4.123   3.591   5.686 -1.0480  0.6600 -0.9031
  690SOL     OW 2219   6.302   6.001   1.551 -0.6278  0.1998 -0.1560
  690SOL    HW1 2220   6.224   6.010   1.612 -0.7172  1.0496 -0.3892
  690SOL    HW2 2221   6.362   6.080   1.560 -0.0799 -0.1741 -0.3893
  691SOL     OW 2222   5.365   5.015   0.992 -0.6329 -0.0557 -0.1133
  691SOL    HW1 2223   5.402   5.059   1.075  0.3607 -0.2827 -0.4158
  691SOL    HW2 2224   5.398   4.920   0.988  2.6383  1.0081 -2.7090
  692SOL     OW 2225   3.836   1.319   4.675  0.3024  0.0409 -0.1206
  692SOL    HW1 2226   3.842   1.326   4.575  1.4069 -0.6259 -0.1204
  692SOL    HW2 2227   3.811   1.226   4.700 -2.0287  0.6946  0.1938
  693SOL     OW 2228   5.933   6.261   5.312 -0.7438 -0.3238 -0.2245
  693SOL    HW1 2229   5.971   6.238   5.402 -0.8571  0.8596  0.1505
  693SOL    HW2 2230   5.893   6.180   5.271 -0.5130 -0.9308  0.7092
  694SOL     OW 2231   4.255   2.095   1.355  0.1261  0.2711  0.3906
  694SOL    HW1 2232   4.231   2.187   1.387  1.7075  0.8103  0.1004
  694SOL    HW2 2233   4.215   2.027   1.416 -1.9451  1.0814  0.0432
  695SOL     OW 2234   4.869   5.541   5.379 -0.0305 -0.1465 -0.2703
  695SOL    HW1 2235   4.922   5.486   5.443  0.0335  1.0761  0.7726
  695SOL    HW2 2236   4.773   5.541   5.405 -0.0859 -0.0531 -0.4697
  696SOL     OW 2237   4.678   2.132   1.109 -0.5408  0.1802 -0.5682
  696SOL    HW1 2238   4.748   2.202   1.093 -1.6978  1.7071  0.7655
  696SOL    HW2 2239   4.683   2.063   1.037  1.2359  1.1405 -1.4203
  697SOL     OW 2240   4.802   6.563   0.953 -0.0035  0.0553 -0.5401
  697SOL    HW1 2241   4.860   6.505   1.010  0.0076  0.6756  0.0997
  697SOL    HW2 2242   4.745   6.621   1.012 -1.3105 -0.5711 -1.1439
  698SOL     OW 2243   4.799   6.452   5.597 -0.0520  0.3282 -0.2052
  698SOL    HW1 2244   4.824   6.432   5.692  2.0577 -0.5829 -0.8792
  698SOL    HW2 2245   4.781   6.549   5.586  0.8258  0.6301  0.9087
  699SOL     OW 2246   4.763   2.998   1.376 -0.7078  0.3900  0.1433
  699SOL    HW1 2247   4.735   3.014   1.471  0.6558  0.4167  0.5577
  699SOL    HW2 2248   4.682   2.985   1.319 -1.5153 -2.0138  1.7007
  700SOL     OW 2249   5.929   6.104   0.794 -0.1379  0.0492  0.2055
  700SOL    HW1 2250   5.848   6.162   0.786 -0.1506 -0.2139 -1.9666
  700SOL    HW2 2251   5.997   6.151   0.851 -1.1044  1.0629  0.5671
  701SOL     OW 2252   3.581   5.539   4.862 -0.0687  0.1915  0.4167
  701SOL    HW1 2253   3.574   5.580   4.771 -3.2395  2.2660  1.4277
  701SOL    HW2 2254   3.609   5.609   4.928 -0.4261 -0.5953  1.4190
  702SOL     OW 2255   4.334   5.090   5.311  0.3054  0.3208  0.1082
  702SOL    HW1 2256   4.281   5.142   5.243  0.0401  0.6368  0.5564
  702SOL    HW2 2257   4.281   5.079   5.394  1.7067  2.5182  1.3947
  703SOL     OW 2258   4.241   0.252   5.571  0.3389 -0.2666  0.2766
  703SOL    HW1 2259   4.177   0.328   5.582 -0.6973 -1.1629  0.6478
  703SOL    HW2 2260   4.326   0.285   5.530 -0.0822  1.0835  0.4505
  704SOL     OW 2261   4.173   3.189   6.331 -0.0744 -0.0594 -0.1652
  704SOL    HW1 2262   4.242   3.251   6.294  0.2185  0.6445  1.4742
  704SOL    HW2 2263   4.216   3.127   6.397 -0.7850 -0.4654 -0.0750
  705SOL     OW 2264   5.661   1.799   6.408 -0.1391 -0.1825 -0.1181
  705SOL    HW1 2265   5.711   1.715   6.389 -1.0226 -1.1826  1.6907
  705SOL    HW2 2266   5.577   1.801   6.353  0.4021  0.0630 -0.9548
  706SOL     OW 2267   5.300   5.595   1.333 -0.2601 -0.0475 -0.7995
  706SOL    HW1 2268   5.347   5.526   1.387  0.6085  0.2076 -1.2040
  706SOL    HW2 2269   5.254   5.660   1.393  1.2258  0.6073 -0.3272
  707SOL     OW 2270   5.030   2.923   0.623 -0.0414  0.0787 -0.1449
  707SOL    HW1 2271   4.952   2.874   0.663 -0.2799 -1.3733 -2.2438
  707SOL    HW2 2272   5.101   2.857   0.597  0.6730  1.0948 -0.8367
  708SOL     OW 2273   5.855   3.258   3.895  0.4194 -0.1613  0.2608
  708SOL    HW1 2274   5.816   3.333   3.841 -1.4720  0.3624  2.2075
  708SOL    HW2 2275   5.875   3.181   3.835 -1.4636  0.4069 -1.2101
  709SOL     OW 2276   4.632   4.758   6.216  0.0098 -0.2969  0.1591
  709SOL    HW1 2277   4.717   4.803   6.244  0.5803 -0.2167 -1.5779
  709SOL    HW2 2278   4.584   4.815   6.150 -0.6065 -1.0449 -0.0555
  710SOL     OW 2279   6.122   6.862   2.787  0.5257 -0.2934  0.4976
  710SOL    HW1 2280   6.167   6.947   2.814  0.6691 -0.0543 -0.4408
  710SOL    HW2 2281   6.026   6.865   2.812  0.4497  0.3083  0.1419
  711SOL     OW 2282   4.450   0.329   6.564  0.3362  0.5026  0.2113
  711SOL    HW1 2283   4.517   0.403   6.564 -2.3356  3.1436 -0.6638
  711SOL    HW2 2284   4.401   0.329   6.651 -2.3060  2.5759 -1.1006
  712SOL     OW 2285   5.415   6.989   3.946  0.1816 -0.4531  0.4608
  712SOL    HW1 2286   5.403   7.087   3.961  1.6273 -0.2656  0.5392
  712SOL    HW2 2287   5.408   6.940   4.033 -3.7119 -0.8582  0.0838
  713SOL     OW 2288   5.563   0.036   3.244 -0.1220 -0.1341 -0.0580
  713SOL    HW1 2289   5.605  -0.050   3.216  0.2671  0.3883 -1.1117
  713SOL    HW2 2290   5.614   0.112   3.206 -0.6543  0.5631  0.6004
  714SOL     OW 2291   3.766   1.572   4.108 -0.1296 -0.3859 -0.1767
  714SOL    HW1 2292   3.758   1.474   4.089 -0.5232 -0.5834  0.9270
  714SOL    HW2 2293   3.799   1.585   4.202  1.9913  0.5371 -0.9860
  715SOL     OW 2294   4.075   5.080   3.783 -0.2312 -0.1290  0.5821
  715SOL    HW1 2295   4.005   5.016   3.751 -0.2159  1.1246 -2.3649
  715SOL    HW2 2296   4.164   5.034   3.783 -0.1053 -0.0465 -2.1775
  716SOL     OW 2297   4.197   5.485   2.852 -0.1022  0.2800  0.5675
  716SOL    HW1 2298   4.183   5.430   2.769  0.2404  1.8764 -0.5792
  716SOL    HW2 2299   4.110   5.491   2.902 -0.4431 -0.2526  0.0587
  717SOL     OW 2300   4.503   1.918   3.673 -0.4875  0.4020 -0.1691
  717SOL    HW1 2301   4.559   1.838   3.694 -1.6424 -0.5515 -0.6459
  717SOL    HW2 2302   4.422   1.890   3.621 -1.6330  1.6929  0.8501
  718SOL     OW 2303   6.123   1.536   0.644 -0.5150 -1.0433 -0.9489
  718SOL    HW1 2304   6.197   1.520   0.579  0.7002  0.7505 -0.0994
  718SOL    HW2 2305   6.067   1.613   0.612  0.9719  0.8354  0.7341
  719SOL     OW 2306   3.704   2.199   4.670  0.0071  0.3487 -0.2556
  719SOL    HW1 2307   3.684   2.296   4.684  1.5122  1.0269 -2.3097
  719SOL    HW2 2308   3.775   2.190   4.600 -0.0321 -2.2528 -0.0366
  720SOL     OW 2309   3.815   6.666   6.762  0.1091 -0.4629  0.3339
  720SOL    HW1 2310   3.761   6.741   6.800  0.7568 -0.0220  0.4156
  720SOL    HW2 2311   3.812   6.587   6.823  0.5416 -0.0139  0.9486
  721SOL     OW 2312   5.554   0.982   5.009  0.0527 -0.4231 -0.0608
  721SOL    HW1 2313   5.524   1.009   4.917  0.8948 -0.9966 -0.5077
  721SOL    HW2 2314   5.478   0.997   5.073 -0.7284 -0.5244 -0.9297
  722SOL     OW 2315   3.736   4.596   1.860  0.3472  0.2176 -0.7316
  722SOL    HW1 2316   3.827   4.615   1.899 -0.5596  0.0487  1.6399
  722SOL    HW2 2317   3.671   4.581   1.935 -1.4090 -0.8057 -2.3944
  723SOL     OW 2318   5.426   5.677   1.127  0.1194 -0.1233 -0.5681
  723SOL    HW1 2319   5.380   5.634   1.206  0.5075  0.4574 -0.0162
  723SOL    HW2 2320   5.369   5.751   1.092  0.4287  0.3232 -0.1464
  724SOL     OW 2321   5.150   1.281   3.259  0.6076 -0.3473 -0.0351
  724SOL    HW1 2322   5.113   1.366   3.220 -0.2352 -0.3941  0.6469
  724SOL    HW2 2323   5.239   1.301   3.302  1.3612 -0.2168 -1.5816
  725SOL     OW 2324   3.668   2.971   6.321  0.0445 -0.4639  0.1918
  725SOL    HW1 2325   3.712   2.925   6.398  0.6495 -0.2465 -0.0203
  725SOL    HW2 2326   3.737   3.018   6.266 -0.7871  3.5285  2.2261
  726SOL     OW 2327   4.596   1.986   4.978  0.6165  0.3998  0.1039
  726SOL    HW1 2328   4.641   1.898   4.967 -0.2998  0.0459 -0.9220
  726SOL    HW2 2329   4.568   1.997   5.073 -1.0665 -1.3288 -0.1417
  727SOL     OW 2330   4.147   6.046   0.586 -0.1923 -0.1512 -0.0007
  727SOL    HW1 2331   4.166   6.006   0.496  1.4436  0.8064 -0.1267
  727SOL    HW2 2332   4.187   5.988   0.657 -2.3229 -1.4316  0.2446
  728SOL     OW 2333   5.553   1.038   0.040  0.4140  0.3818 -0.0474
  728SOL    HW1 2334   5.619   1.003  -0.026  0.4323 -0.6194  0.4789
  728SOL    HW2 2335   5.472   0.979   0.042  1.3203 -0.9070  2.3285
  729SOL     OW 2336   4.420   0.233   2.216 -0.1231  0.2899  0.5209
  729SOL    HW1 2337   4.371   0.228   2.303  2.2150 -0.8967  1.8747
  729SOL    HW2 2338   4.505   0.283   2.228  0.9522 -1.1390 -0.6968
  730SOL     OW 2339   4.818   0.575   4.731 -0.3713  0.0802 -0.1343
  730SOL    HW1 2340   4.821   0.532   4.640  1.4658 -0.1255 -0.0106
  730SOL    HW2 2341   4.880   0.653   4.733  0.0403 -0.2674  1.1103
  731SOL     OW 2342   5.022   5.495   4.317  0.4055 -0.2491 -0.4161
  731SOL    HW1 2343   4.984   5.470   4.405 -0.3525  2.2340  0.0361
  731SOL    HW2 2344   5.119   5.518   4.327  1.0765 -2.5859 -0.8146
  732SOL     OW 2345   3.728   2.602   1.746 -0.2333 -0.4028 -0.2807
  732SOL    HW1 2346   3.704   2.619   1.651 -1.1452 -2.2066 -0.4007
  732SOL    HW2 2347   3.825   2.578   1.753 -0.2969 -0.8256 -0.8372
  733SOL     OW 2348   4.518   2.912   2.802 -0.1863  0.7904  0.1859
  733SOL    HW1 2349   4.526   2.917   2.901  1.9685  2.2265  0.0202
  733SOL    HW2 2350   4.551   2.824   2.770 -0.3471  0.5372  0.7115
  734SOL     OW 2351   5.970   5.890   5.876  0.6502 -1.0168  0.4479
  734SOL    HW1 2352   6.009   5.833   5.948  0.7731 -0.0200  1.2053
  734SOL    HW2 2353   5.880   5.923   5.905  1.9328  1.8477  1.5584
  735SOL     OW 2354   4.493   3.347   4.915  0.5422  0.0078  0.1169
  735SOL    HW1 2355   4.402   3.345   4.956  0.4213 -0.2527 -0.1588
  735SOL    HW2 2356   4.558   3.299   4.973  0.7277  1.0684  0.8281
  736SOL     OW 2357   5.416   3.873   6.751  0.0850 -0.0141  0.1584
  736SOL    HW1 2358   5.463   3.861   6.664  2.4348 -1.6622  1.5174
  736SOL    HW2 2359   5.435   3.964   6.787  2.5095 -0.6454  0.6959
  737SOL     OW 2360   4.014   3.874   6.821  0.0107 -0.6991  0.0616
  737SOL    HW1 2361   3.963   3.790   6.806 -2.0318  0.1642  1.6675
  737SOL    HW2 2362   3.979   3.920   6.902  0.3477  2.1903 -1.2926
  738SOL     OW 2363   5.372   6.218   0.324  0.1978 -0.0252  0.5855
  738SOL    HW1 2364   5.452   6.182   0.371  1.3902  0.8503 -0.7090
  738SOL    HW2 2365   5.296   6.153   0.333  1.4345 -1.5115  0.6917
  739SOL     OW 2366   3.629   6.050   5.338  0.3372  0.1913 -0.4403
  739SOL    HW1 2367   3.582   6.075   5.253  0.5236  0.9618 -0.3304
  739SOL    HW2 2368   3.591   6.103   5.414  0.2205 -0.4434 -0.0520
  740SOL     OW 2369   4.070   6.763   6.672 -0.0252  0.0156  0.3512
  740SOL    HW1 2370   3.984   6.732   6.713 -0.3591 -0.9219 -0.9516
  740SOL    HW2 2371   4.121   6.818   6.737 -2.6144  2.4968  0.4503
  741SOL     OW 2372   3.689   6.844   2.151  0.1632 -0.2639  0.1517
  741SOL    HW1 2373   3.626   6.920   2.162  1.9608  1.2679  0.3230
  741SOL    HW2 2374   3.690   6.788   2.234  0.7990  1.1032  1.0874
  742SOL     OW 2375   6.004   6.377   5.664 -0.4148  0.0434 -0.1924
  742SOL    HW1 2376   5.994   6.278   5.676  3.7441 -0.3512  1.6550
  742SOL    HW2 2377   6.052   6.416   5.743 -1.2110  3.4585 -1.2123
  743SOL     OW 2378   5.316   2.399   6.628 -0.2544  0.1124 -0.0574
  743SOL    HW1 2379   5.238   2.438   6.677  0.2433  0.3431  0.5672
  743SOL    HW2 2380   5.283   2.341   6.553 -1.0130  0.5591 -0.0745
  744SOL     OW 2381   5.058   3.594   3.913 -0.0181 -0.2369  0.4402
  744SOL    HW1 2382   5.090   3.607   3.819  0.5419  1.2955  0.8062
  744SOL    HW2 2383   5.083   3.503   3.944  0.3338 -0.5435 -0.6916
  745SOL     OW 2384   4.715   5.519   6.024 -0.6421  0.0907  0.1476
  745SOL    HW1 2385   4.813   5.538   6.026 -0.6897  0.4493  2.1870
  745SOL    HW2 2386   4.678   5.533   6.116 -3.0597  2.4043 -1.0359
  746SOL     OW 2387   3.972   2.856   0.321 -0.0565  0.3010 -0.3221
  746SOL    HW1 2388   3.999   2.952   0.334  1.4784 -0.0996 -0.3948
  746SOL    HW2 2389   3.979   2.833   0.224  1.4970 -0.3978 -0.0765
  747SOL     OW 2390   5.312   6.335   2.094  0.0297 -0.1696 -0.0892
  747SOL    HW1 2391   5.371   6.414   2.083 -1.2461  0.8762  0.2786
  747SOL    HW2 2392   5.249   6.328   2.016  1.3207 -1.9296 -1.0517
  748SOL     OW 2393   5.796   6.464   1.718 -0.3011  0.2927 -0.3952
  748SOL    HW1 2394   5.803   6.471   1.817 -2.2635 -1.2744 -0.0687
  748SOL    HW2 2395   5.799   6.555   1.677  1.4725  0.8997  0.9847
  749SOL     OW 2396   5.879   6.688   3.079  0.4783  0.2607 -0.1200
  749SOL    HW1 2397   5.904   6.609   3.023  1.5959  0.4009  0.1608
  749SOL    HW2 2398   5.953   6.709   3.142  0.6906  2.2532 -0.9683
  750SOL     OW 2399   5.741   5.666   1.704  0.1531  0.6647  0.1032
  750SOL    HW1 2400   5.751   5.739   1.771  0.3095  0.5277  0.2296
  750SOL    HW2 2401   5.810   5.596   1.720 -0.1212  0.3931  0.1068
  751SOL     OW 2402   6.105   5.994   2.857  0.8765  0.3689  0.2947
  751SOL    HW1 2403   6.029   5.932   2.879 -0.0934  1.7275  0.9416
  751SOL    HW2 2404   6.151   5.961   2.774 -0.7658 -0.2202 -0.4422
  752SOL     OW 2405   3.988   4.647   4.309  0.1082 -0.2292 -0.0298
  752SOL    HW1 2406   3.921   4.578   4.282  0.4516 -0.4863 -0.2296
  752SOL    HW2 2407   3.951   4.701   4.386  0.5183 -1.7239  1.2588
  753SOL     OW 2408   3.784   2.021   0.022 -0.1383  0.6872 -0.2747
  753SOL    HW1 2409   3.726   2.014   0.104  1.1033  0.3147  0.5932
  753SOL    HW2 2410   3.878   2.037   0.049  0.5784 -1.0439 -1.5715
  754SOL     OW 2411   4.413   0.994   0.926 -0.4181 -0.2059 -0.3849
  754SOL    HW1 2412   4.410   1.052   0.844  0.9594 -2.3278 -2.0629
  754SOL    HW2 2413   4.335   0.932   0.925 -1.9215  1.5474  1.4351
  755SOL     OW 2414   5.782   0.632   5.405 -0.4224  0.1064  0.1605
  755SOL    HW1 2415   5.699   0.605   5.454 -0.2992 -2.3114 -0.8604
  755SOL    HW2 2416   5.846   0.556   5.401  0.4552  0.8620 -1.9345
  756SOL     OW 2417   4.377   0.506   3.509 -0.0818  0.6764  0.3137
  756SOL    HW1 2418   4.377   0.428   3.447  1.6394 -0.4328  1.6351
  756SOL    HW2 2419   4.457   0.502   3.568 -1.2390  2.1142  2.0869
  757SOL     OW 2420   4.182   3.923   2.491  0.4487 -0.1631 -0.3822
  757SOL    HW1 2421   4.242   3.974   2.553 -0.0967  1.4646 -1.1346
  757SOL    HW2 2422   4.123   3.862   2.544 -1.4076  2.6273  1.0114
  758SOL     OW 2423   5.778   3.802   5.667  0.4562 -0.0242  0.1230
  758SOL    HW1 2424   5.711   3.799   5.593 -0.0417 -0.4035  0.5892
  758SOL    HW2 2425   5.743   3.753   5.746  0.3140  1.7296  1.1906
  759SOL     OW 2426   5.211   5.058   5.358  0.1200 -0.4444  0.1128
  759SOL    HW1 2427   5.147   4.984   5.337 -0.3765 -0.4296  1.4300
  759SOL    HW2 2428   5.304   5.030   5.336 -0.1613 -1.1452 -0.1898
  760SOL     OW 2429   4.061   3.394   0.563 -0.6016  0.1440 -0.5265
  760SOL    HW1 2430   4.157   3.366   0.565 -1.0420 -1.4842 -0.5415
  760SOL    HW2 2431   4.045   3.452   0.483  0.3821  0.5708 -0.4337
  761SOL     OW 2432   4.037   1.677   1.153 -0.2547 -0.5199  0.3376
  761SOL    HW1 2433   3.992   1.738   1.218  1.0192  1.8024 -0.8359
  761SOL    HW2 2434   3.973   1.655   1.079  0.2585  2.5567 -1.1907
  762SOL     OW 2435   5.391   5.465   5.200  0.4812 -0.4389 -0.6085
  762SOL    HW1 2436   5.348   5.505   5.119 -1.3570 -0.1602  0.4492
  762SOL    HW2 2437   5.487   5.491   5.203 -0.4351  3.5143 -0.3017
  763SOL     OW 2438   3.553   0.791   3.601  0.5677  0.0789  0.6702
  763SOL    HW1 2439   3.494   0.711   3.595 -0.4647  0.8242  0.4197
  763SOL    HW2 2440   3.643   0.765   3.637 -0.1386 -0.9819  1.7509
  764SOL     OW 2441   4.839   4.884   3.792  0.0801 -0.3576  0.3695
  764SOL    HW1 2442   4.843   4.925   3.701 -1.1398  0.7032  0.7592
  764SOL    HW2 2443   4.744   4.882   3.823  0.2156 -2.7253  0.7505
  765SOL     OW 2444   5.173   2.613   1.306 -0.5040  0.5099 -0.4113
  765SOL    HW1 2445   5.254   2.639   1.254 -0.2581  0.6287  0.0210
  765SOL    HW2 2446   5.101   2.681   1.292 -1.8051 -1.3142 -3.5396
  766SOL     OW 2447   5.297   5.446   1.724  0.5995 -0.4413  0.6280
  766SOL    HW1 2448   5.357   5.524   1.744  1.2224 -0.4073 -1.1990
  766SOL    HW2 2449   5.340   5.362   1.759  0.8938 -0.2134  0.8229
  767SOL     OW 2450   4.762   4.708   5.910 -0.1788 -0.4172  0.2397
  767SOL    HW1 2451   4.750   4.796   5.864  0.7083  0.7940  2.1917
  767SOL    HW2 2452   4.814   4.646   5.851 -0.3437  0.5422 -0.9497
  768SOL     OW 2453   4.304   0.831   4.998 -0.3336  0.6012  0.4244
  768SOL    HW1 2454   4.354   0.748   4.973  0.4066  0.9499  0.7342
  768SOL    HW2 2455   4.216   0.831   4.951  0.2008  0.2685 -0.6333
  769SOL     OW 2456   3.971   4.892   2.487 -0.0166  0.1283 -0.1039
  769SOL    HW1 2457   3.924   4.973   2.521  2.3464  1.6365 -0.1380
  769SOL    HW2 2458   4.046   4.920   2.427  1.4349 -2.0206  0.5687
  770SOL     OW 2459   4.854   1.095   5.587  0.2090 -0.0937 -0.1853
  770SOL    HW1 2460   4.872   1.066   5.493 -1.0301 -0.2057 -0.4147
  770SOL    HW2 2461   4.853   1.015   5.647  2.1791  0.0931  0.1670
  771SOL     OW 2462   4.732   0.000   1.829  0.2812 -0.0468  0.8655
  771SOL    HW1 2463   4.712  -0.055   1.910 -2.2839 -0.3716  0.1047
  771SOL    HW2 2464   4.764   0.090   1.858 -1.6647  0.2438  2.3422
  772SOL     OW 2465   4.429   4.079   4.373 -0.2430  0.0416 -0.4277
  772SOL    HW1 2466   4.346   4.112   4.418 -0.2815 -0.7790  0.1409
  772SOL    HW2 2467   4.509   4.110   4.425 -0.3415 -2.5848  1.4846
  773SOL     OW 2468   5.980   2.714   4.144  0.5158 -0.3691 -0.2086
  773SOL    HW1 2469   6.019   2.695   4.054  2.0294  1.6779 -0.0754
  773SOL    HW2 2470   5.888   2.676   4.150  0.8495 -1.5992 -2.1537
  774SOL     OW 2471   3.782   5.526   2.574  0.1639  0.2637  0.7529
  774SOL    HW1 2472   3.776   5.444   2.630 -1.8569  0.8466  1.4790
  774SOL    HW2 2473   3.829   5.598   2.624  1.0414 -0.1340  0.5074
  775SOL     OW 2474   6.288   6.788   5.195  0.5996 -0.1890  0.2453
  775SOL    HW1 2475   6.188   6.792   5.200  0.5994  0.0580 -0.0055
  775SOL    HW2 2476   6.324   6.773   5.287  0.2777 -1.4200  0.2016
  776SOL     OW 2477   4.711   6.674   6.751 -0.0816  0.0150  0.1579
  776SOL    HW1 2478   4.678   6.679   6.657  0.5583 -1.0764 -0.1493
  776SOL    HW2 2479   4.654   6.732   6.810 -1.0479  0.0127 -0.7461
  777SOL     OW 2480   6.132   0.171   4.198  0.2496 -0.0317  0.0951
  777SOL    HW1 2481   6.054   0.139   4.144 -0.7568  1.1899  0.7813
  777SOL    HW2 2482   6.192   0.225   4.140 -1.1511  1.8066  0.2534
  778SOL     OW 2483   5.756   1.048   1.062  0.4575 -0.9081 -0.4962
  778SOL    HW1 2484   5.802   0.989   0.996 -1.1662 -3.2507  0.3649
  778SOL    HW2 2485   5.819   1.070   1.137  1.0188 -1.6991 -0.7300
  779SOL     OW 2486   5.263   0.789   4.466  0.2283  0.4942  0.8829
  779SOL    HW1 2487   5.236   0.814   4.373  0.2858 -0.7437  0.5149
  779SOL    HW2 2488   5.237   0.862   4.529  0.1527  1.3298 -0.0939
  780SOL     OW 2489   3.765   0.138   2.834  0.3451  0.5515  0.4898
  780SOL    HW1 2490   3.850   0.110   2.878  0.2090  0.0716  0.4532
  780SOL    HW2 2491   3.784   0.210   2.767  0.9776 -0.6931 -0.7190
  781SOL     OW 2492   5.172   5.112   6.978 -0.2521  0.0098  0.1047
  781SOL    HW1 2493   5.222   5.196   6.958 -1.0252 -0.0377 -2.4647
  781SOL    HW2 2494   5.076   5.134   6.997  0.2524 -0.0570  3.0994
  782SOL     OW 2495   4.283   2.904   1.263 -0.5399 -0.1781 -0.7237
  782SOL    HW1 2496   4.246   2.949   1.182  0.2880 -0.1685 -1.1081
  782SOL    HW2 2497   4.208   2.875   1.322 -1.1674 -0.4698 -1.6372
  783SOL     OW 2498   4.275   6.872   6.407  0.1334 -0.2001  0.4291
  783SOL    HW1 2499   4.278   6.840   6.313  0.1462  0.6227  0.1417
  783SOL    HW2 2500   4.219   6.810   6.462 -1.5775  0.4304 -0.5532
  784SOL     OW 2501   3.612   5.532   5.571  0.1118  0.2977  0.4799
  784SOL    HW1 2502   3.567   5.608   5.523 -0.2943 -0.3562 -0.2056
  784SOL    HW2 2503   3.697   5.508   5.523 -0.3960 -0.4902 -0.0602
  785SOL     OW 2504   4.476   0.008   1.550  0.1193  0.5143  0.2726
  785SOL    HW1 2505   4.575   0.025   1.548  0.0771  0.7260 -0.9303
  785SOL    HW2 2506   4.440   0.032   1.640  1.1056  0.7595  0.6209
  786SOL     OW 2507   4.301   6.653   0.533 -0.0206 -0.5574 -0.0558
  786SOL    HW1 2508   4.394   6.630   0.564 -0.4514  0.0340  1.7721
  786SOL    HW2 2509   4.284   6.750   0.548 -1.3868 -0.9188  0.8321
  787SOL     OW 2510   4.640   5.113   3.328 -0.4065  0.4690 -0.3571
  787SOL    HW1 2511   4.545   5.108   3.359 -0.4172 -0.5034 -0.5060
  787SOL    HW2 2512   4.646   5.170   3.246 -0.5526  2.1187  0.7485
  788SOL     OW 2513   5.657   5.709   3.742 -0.2652  0.2472  0.7010
  788SOL    HW1 2514   5.604   5.672   3.819 -1.5578  2.2721  0.8513
  788SOL    HW2 2515   5.748   5.734   3.774 -0.2604 -0.3640  1.1976
  789SOL     OW 2516   5.899   3.414   0.292  0.1008 -0.2170 -0.1892
  789SOL    HW1 2517   5.969   3.368   0.238  1.1418  0.6183  0.3985
  789SOL    HW2 2518   5.908   3.387   0.388  1.4462  1.9641  0.3610
  790SOL     OW 2519   5.028   6.785   2.871  0.5840  0.9490  0.1966
  790SOL    HW1 2520   4.975   6.743   2.797  0.0430  1.1057  0.4920
  790SOL    HW2 2521   5.104   6.724   2.896  0.9043  1.0002 -0.6365
  791SOL     OW 2522   6.375   2.289   6.168  0.3550  0.3896 -0.1869
  791SOL    HW1 2523   6.412   2.300   6.260 -1.0447 -1.5153  0.6660
  791SOL    HW2 2524   6.326   2.373   6.142  1.1104  1.1019  0.6249
  792SOL     OW 2525   5.778   1.133   5.854  0.0901  0.0802  0.4918
  792SOL    HW1 2526   5.784   1.207   5.788 -0.2297  0.4210  0.8320
  792SOL    HW2 2527   5.743   1.050   5.810  0.6729  0.0621  0.0599
  793SOL     OW 2528   6.338   1.229   0.454  0.4348 -0.3107 -0.2899
  793SOL    HW1 2529   6.247   1.230   0.496  1.0514 -0.2481  1.1191
  793SOL    HW2 2530   6.400   1.173   0.511  1.8214  1.4497  0.0305
  794SOL     OW 2531   5.309   2.547   4.945 -0.2313  0.4019 -0.9963
  794SOL    HW1 2532   5.311   2.644   4.969 -1.7842  0.0264  0.9211
  794SOL    HW2 2533   5.219   2.524   4.908  0.4604 -0.1293 -2.4211
  795SOL     OW 2534   5.128   3.914   5.426 -0.1503 -0.3623 -0.1105
  795SOL    HW1 2535   5.031   3.890   5.433 -0.2114  0.1743  1.2606
  795SOL    HW2 2536   5.149   3.945   5.333 -2.0297  2.5245  0.3186
  796SOL     OW 2537   3.618   0.459   0.209 -0.3136 -0.5659 -0.4412
  796SOL    HW1 2538   3.621   0.365   0.242 -0.5776 -0.7854 -1.0320
  796SOL    HW2 2539   3.613   0.522   0.287  1.1278 -0.9762 -0.0017
  797SOL     OW 2540   5.579   3.781   0.197  0.2070  0.1940  0.0382
  797SOL    HW1 2541   5.487   3.743   0.189  0.7046 -0.8612 -1.0005
  797SOL    HW2 2542   5.641   3.714   0.237  0.4497  1.0562  1.1598
  798SOL     OW 2543   3.495   6.020   4.518 -0.2181 -1.1975 -0.3514
  798SOL    HW1 2544   3.540   5.945   4.566  2.6346  1.2795  1.2435
  798SOL    HW2 2545   3.547   6.044   4.436 -1.1227 -0.9930 -0.8806
  799SOL     OW 2546   4.989   3.181   4.123 -0.0038  0.3295 -0.2646
  799SOL    HW1 2547   5.025   3.111   4.060  0.5038  1.5500 -1.3618
  799SOL    HW2 2548   5.049   3.261   4.122  0.1054  0.3310  1.9223
  800SOL     OW 2549   4.489   4.418   0.374 -0.7201 -0.6976  0.4500
  800SOL    HW1 2550   4.513   4.509   0.406 -1.2240 -0.8671  1.3502
  800SOL    HW2 2551   4.429   4.374   0.441 -1.7765 -1.0906 -0.7101
  801SOL     OW 2552   6.009   6.374   3.798 -0.0822  0.0005 -0.1473
  801SOL    HW1 2553   5.998   6.472   3.812 -0.9416 -0.0515 -0.4180
  801SOL    HW2 2554   6.106   6.352   3.792  0.0996  0.9804 -1.1506
  802SOL     OW 2555   6.050   4.644   3.125 -0.2022  0.4420 -0.2151
  802SOL    HW1 2556   6.087   4.603   3.041 -0.9065  0.0226 -0.3306
  802SOL    HW2 2557   6.058   4.744   3.119  2.9047  0.3534  0.7124
  803SOL     OW 2558   3.455   3.864   0.090  0.2395  0.4588  0.4986
  803SOL    HW1 2559   3.367   3.896   0.055  0.1233 -0.0728  0.2911
  803SOL    HW2 2560   3.441   3.808   0.171  0.3145 -0.3000 -0.0020
  804SOL     OW 2561   3.991   1.413   3.342  0.2791 -0.1741  0.5310
  804SOL    HW1 2562   3.988   1.333   3.281 -0.8356  1.0330 -1.0813
  804SOL    HW2 2563   3.907   1.416   3.396 -0.7606  1.0891 -1.0680
  805SOL     OW 2564   4.637   6.522   2.220  0.0613  0.7265  0.1591
  805SOL    HW1 2565   4.555   6.476   2.188  0.6142 -0.8107  0.8434
  805SOL    HW2 2566   4.633   6.619   2.196 -2.6261  1.0219  1.4767
  806SOL     OW 2567   6.001   1.692   3.627  0.0217 -0.2705 -0.0609
  806SOL    HW1 2568   6.004   1.792   3.623  1.3890 -0.3330 -1.7928
  806SOL    HW2 2569   5.958   1.663   3.713  0.8665  1.7832  1.1105
  807SOL     OW 2570   4.914   5.622   6.570 -0.1986 -0.4973  0.6701
  807SOL    HW1 2571   4.921   5.722   6.575 -0.7347 -0.4159  0.0217
  807SOL    HW2 2572   4.982   5.587   6.506 -2.5916 -0.1176 -2.3145
  808SOL     OW 2573   4.663   5.376   2.826 -0.3570 -0.2863  0.0260
  808SOL    HW1 2574   4.756   5.398   2.853 -0.3770 -1.4650  1.1682
  808SOL    HW2 2575   4.599   5.420   2.890 -0.4908 -1.2223  0.5492
  809SOL     OW 2576   4.681   5.517   4.321  0.0632 -0.2025  0.4557
  809SOL    HW1 2577   4.589   5.480   4.306  0.0874 -0.6531  1.3491
  809SOL    HW2 2578   4.728   5.463   4.390  1.2768 -0.4157 -0.4947
  810SOL     OW 2579   5.290   3.896   0.676  0.2846 -0.0631  0.2415
  810SOL    HW1 2580   5.255   3.888   0.769 -1.1298 -1.3895 -0.3574
  810SOL    HW2 2581   5.215   3.919   0.614  0.8814 -0.7915 -0.7838
  811SOL     OW 2582   3.592   1.420   1.364 -0.0539  0.2155  0.3202
  811SOL    HW1 2583   3.662   1.412   1.293  1.3201 -5.4829  1.8086
  811SOL    HW2 2584   3.605   1.506   1.414  4.0766  0.7276 -1.2465
  812SOL     OW 2585   5.797   0.321   0.324 -0.6340  0.1189 -0.5729
  812SOL    HW1 2586   5.772   0.418   0.326 -1.7011 -0.1338 -1.0053
  812SOL    HW2 2587   5.753   0.275   0.401 -0.2918 -0.0636 -0.4870
  813SOL     OW 2588   5.200   5.143   2.896  0.1938  0.0438 -0.4980
  813SOL    HW1 2589   5.214   5.048   2.921  1.9009  0.0987 -1.1134
  813SOL    HW2 2590   5.157   5.192   2.972  1.5052 -0.6753  0.7465
  814SOL     OW 2591   5.972   6.363   2.577  0.5549 -0.3485  0.8533
  814SOL    HW1 2592   6.017   6.453   2.579  0.7023 -0.4087  0.2372
  814SOL    HW2 2593   6.016   6.305   2.508 -1.7961  0.3060 -1.3235
  815SOL     OW 2594   4.420   3.959   5.534 -0.2730 -0.9261  0.3115
  815SOL    HW1 2595   4.420   3.861   5.557 -1.3190 -0.7751  1.0404
  815SOL    HW2 2596   4.368   4.009   5.603 -1.1835 -0.0722 -0.9473
  816SOL     OW 2597   4.592   2.002   5.233  0.4965 -0.0492  0.0583
  816SOL    HW1 2598   4.671   1.981   5.291 -1.4418 -1.0254  2.5169
  816SOL    HW2 2599   4.534   2.069   5.280 -0.1214  0.7345 -1.7498
  817SOL     OW 2600   3.911   5.907   1.393  0.7544  0.5841 -0.3487
  817SOL    HW1 2601   3.913   5.949   1.483 -1.4803  1.0074 -0.4386
  817SOL    HW2 2602   3.994   5.931   1.343  1.0861  2.0604  0.8468
  818SOL     OW 2603   3.954   3.484   2.905 -0.6412 -0.1011 -0.3413
  818SOL    HW1 2604   3.855   3.476   2.918 -0.7750  0.0147 -1.2603
  818SOL    HW2 2605   3.996   3.393   2.909 -0.4461  0.0180  2.4480
  819SOL     OW 2606   3.670   1.510   6.925 -0.2379 -0.0454 -0.1800
  819SOL    HW1 2607   3.621   1.588   6.964  0.0421 -0.3882  0.9049
  819SOL    HW2 2608   3.758   1.499   6.972  0.6777  0.2632 -1.7623
  820SOL     OW 2609   3.715   2.821   2.699 -0.3068  0.3575 -0.0775
  820SOL    HW1 2610   3.730   2.773   2.612 -0.4601 -0.9240  0.5705
  820SOL    HW2 2611   3.627   2.867   2.697 -0.0620  0.8154 -0.7997
  821SOL     OW 2612   4.927   2.317   5.434  0.0794 -0.2662  0.3331
  821SOL    HW1 2613   4.910   2.221   5.413 -1.7876 -0.4328  2.2343
  821SOL    HW2 2614   5.023   2.330   5.456  0.1035 -2.0605  1.5645
  822SOL     OW 2615   4.822   2.543   1.974 -0.2759 -0.0368 -0.4186
  822SOL    HW1 2616   4.738   2.569   2.020 -0.5999  0.6844 -1.3729
  822SOL    HW2 2617   4.821   2.580   1.881  1.1137  0.0147 -0.4261
  823SOL     OW 2618   4.659   6.384   1.566  0.1443 -0.5021  0.4323
  823SOL    HW1 2619   4.653   6.321   1.644  3.3865  1.1317  2.2301
  823SOL    HW2 2620   4.601   6.464   1.583  0.1165 -0.5887  0.7483
  824SOL     OW 2621   5.630   1.320   0.742 -0.5944  0.1856  0.4708
  824SOL    HW1 2622   5.585   1.357   0.824 -0.4325 -3.1265  2.2445
  824SOL    HW2 2623   5.728   1.310   0.760 -0.6643 -1.1745  0.1440
  825SOL     OW 2624   4.118   1.147   4.345  0.2344  0.2643  0.1969
  825SOL    HW1 2625   4.045   1.207   4.377 -0.4056 -1.1244  1.4542
  825SOL    HW2 2626   4.111   1.058   4.391  1.8783 -0.3759 -0.7055
  826SOL     OW 2627   4.163   4.249   1.404 -0.2400  0.6161 -0.6536
  826SOL    HW1 2628   4.151   4.167   1.460 -2.2677 -0.0521 -1.9429
  826SOL    HW2 2629   4.190   4.223   1.311 -0.2646  1.4407 -0.9007
  827SOL     OW 2630   5.303   1.377   4.366  0.1560 -0.5549 -0.3685
  827SOL    HW1 2631   5.342   1.462   4.331  1.3242 -0.6739  0.5954
  827SOL    HW2 2632   5.206   1.372   4.340  0.3778  0.4712 -1.4889
  828SOL     OW 2633   3.861   0.585   4.881 -0.1674 -0.3924  0.4527
  828SOL    HW1 2634   3.847   0.658   4.948  0.7438 -0.1079  0.3482
  828SOL    HW2 2635   3.773   0.552   4.849 -0.6089  1.3238 -0.2146
  829SOL     OW 2636   5.620   5.449   4.836 -0.5313 -0.2465  0.3381
  829SOL    HW1 2637   5.653   5.517   4.902 -1.6048  0.3527  0.2751
  829SOL    HW2 2638   5.687   5.375   4.829  0.6697  0.7907  0.4127
  830SOL     OW 2639   5.802   0.932   0.451 -0.1988  0.2616 -0.1298
  830SOL    HW1 2640   5.745   1.004   0.490  0.6671  1.1127 -0.4114
  830SOL    HW2 2641   5.861   0.970   0.380  0.4666 -0.6770 -0.1018
  831SOL     OW 2642   4.066   6.682   1.276  0.4803 -0.0453  0.1519
  831SOL    HW1 2643   4.038   6.623   1.352 -2.7527  1.8442  0.6195
  831SOL    HW2 2644   4.078   6.775   1.310  0.2797  0.5695 -1.4249
  832SOL     OW 2645   4.117   2.915   4.602 -0.5995  0.1537 -0.4727
  832SOL    HW1 2646   4.192   2.981   4.603 -0.2751 -0.2022  0.8094
  832SOL    HW2 2647   4.064   2.924   4.687  0.3301 -2.1978  0.4232
  833SOL     OW 2648   5.454   4.993   6.520 -0.1037 -0.1777 -0.1167
  833SOL    HW1 2649   5.392   4.917   6.538 -0.2304 -0.0883 -0.1745
  833SOL    HW2 2650   5.518   4.967   6.447  0.1578 -0.3975  0.1876
  834SOL     OW 2651   5.458   3.830   2.297 -0.4027  0.3223 -0.3146
  834SOL    HW1 2652   5.408   3.912   2.268 -0.2606  0.3934 -0.3597
  834SOL    HW2 2653   5.457   3.762   2.224 -1.3865 -0.1140  0.0981
  835SOL     OW 2654   4.671   4.262   0.260  0.1205 -0.1029  0.0053
  835SOL    HW1 2655   4.614   4.333   0.300  0.4893  0.7178 -0.8836
  835SOL    HW2 2656   4.615   4.181   0.241 -0.3375 -0.0017  0.8739
  836SOL     OW 2657   5.036   6.716   3.991 -0.3054  1.1992 -0.0028
  836SOL    HW1 2658   4.950   6.664   4.000  0.2972 -0.0909 -1.2859
  836SOL    HW2 2659   5.025   6.786   3.921 -0.3568  1.1608 -0.0335
  837SOL     OW 2660   5.790   1.035   5.183 -0.4265  0.3079 -0.4373
  837SOL    HW1 2661   5.818   1.084   5.100 -0.8339 -0.0655 -0.8039
  837SOL    HW2 2662   5.730   0.959   5.158  1.1179 -1.1227  0.0004
  838SOL     OW 2663   5.828   4.974   6.886 -0.4691  0.3776  0.1189
  838SOL    HW1 2664   5.797   4.914   6.960 -2.9976  1.5083  0.0649
  838SOL    HW2 2665   5.761   4.973   6.813  0.3800  1.8419 -0.7116
  839SOL     OW 2666   4.400   3.025   3.901  0.3174  0.1026 -0.1525
  839SOL    HW1 2667   4.486   3.046   3.947  0.0043 -0.2128  0.5875
  839SOL    HW2 2668   4.344   2.967   3.959 -0.5543  0.5966 -0.4727
  840SOL     OW 2669   3.615   5.212   5.151  0.9594  0.1350 -0.2739
  840SOL    HW1 2670   3.621   5.306   5.117 -1.0548  0.2483 -0.4521
  840SOL    HW2 2671   3.638   5.149   5.077  0.7311  0.4639 -0.6327
  841SOL     OW 2672   5.136   3.615   0.915  0.5017  0.7001 -0.2590
  841SOL    HW1 2673   5.188   3.529   0.918 -0.7028 -0.0354  0.3599
  841SOL    HW2 2674   5.075   3.614   0.836  0.4653  0.9736 -0.2342
  842SOL     OW 2675   3.759   4.131   3.656 -0.7218 -0.4852 -0.0828
  842SOL    HW1 2676   3.805   4.044   3.671 -1.5713 -1.0456 -0.6395
  842SOL    HW2 2677   3.827   4.204   3.646 -0.0222 -0.9893  0.9247
  843SOL     OW 2678   4.151   1.342   6.432  0.0189  0.5968  0.2905
  843SOL    HW1 2679   4.158   1.283   6.352 -0.3757 -0.5047  1.0352
  843SOL    HW2 2680   4.179   1.290   6.513  4.4059  2.7765  0.4643
  844SOL     OW 2681   5.196   1.551   3.547 -0.0340  0.4197  0.3712
  844SOL    HW1 2682   5.235   1.614   3.480 -0.6522  1.9825  1.4242
  844SOL    HW2 2683   5.258   1.473   3.559  0.5937  0.6331 -1.1979
  845SOL     OW 2684   5.704   0.740   4.932 -0.1422  0.2070  0.4930
  845SOL    HW1 2685   5.646   0.815   4.965 -2.1436 -0.9157 -0.3087
  845SOL    HW2 2686   5.768   0.714   5.004 -1.3562  0.8131  1.8447
  846SOL     OW 2687   5.890   4.438   0.998  0.7970 -0.0122 -0.2918
  846SOL    HW1 2688   5.864   4.351   1.040  0.0380 -0.4426 -1.5954
  846SOL    HW2 2689   5.947   4.490   1.062  1.3563 -1.5066  0.4697
  847SOL     OW 2690   5.323   4.721   0.675  0.2946  0.2096  0.6226
  847SOL    HW1 2691   5.392   4.791   0.697  0.2375 -0.5550  3.6693
  847SOL    HW2 2692   5.243   4.734   0.734 -1.4034 -0.1365 -1.4824
  848SOL     OW 2693   3.780   5.791   5.290  0.2462  0.0012 -0.2694
  848SOL    HW1 2694   3.769   5.890   5.301  0.2895  0.1069 -1.0666
  848SOL    HW2 2695   3.832   5.754   5.367 -1.0076  0.3598  0.7771
  849SOL     OW 2696   5.353   5.339   5.990  0.3067 -0.1959 -0.1301
  849SOL    HW1 2697   5.357   5.406   5.915 -2.1901  1.0190  0.6803
  849SOL    HW2 2698   5.343   5.247   5.952 -0.2297  0.3264 -1.3231
  850SOL     OW 2699   3.747   2.812   2.142 -0.0876  0.0426 -0.6032
  850SOL    HW1 2700   3.778   2.857   2.226 -0.1402 -0.3928 -0.3489
  850SOL    HW2 2701   3.697   2.728   2.166 -0.4913  0.1529 -1.0507
  851SOL     OW 2702   5.276   4.667   1.434  0.5391  0.2440  0.4235
  851SOL    HW1 2703   5.268   4.766   1.424  0.0699  0.1350 -0.4124
  851SOL    HW2 2704   5.366   4.637   1.404  0.9078  0.4816  1.2730
  852SOL     OW 2705   3.405   0.420   2.172 -0.3958 -0.1501 -0.0500
  852SOL    HW1 2706   3.313   0.442   2.206 -0.7946 -0.9923 -0.5519
  852SOL    HW2 2707   3.445   0.501   2.130 -0.6070  0.4222  0.8165
  853SOL     OW 2708   5.809   4.300   2.789 -0.5059 -0.3716 -0.0465
  853SOL    HW1 2709   5.790   4.398   2.797 -0.6412 -0.5422  2.4816
  853SOL    HW2 2710   5.906   4.283   2.802 -0.5398 -0.6061 -0.0833
  854SOL     OW 2711   5.135   2.426   4.084 -0.0368  0.0906  1.2613
  854SOL    HW1 2712   5.083   2.512   4.089 -1.0720 -0.5193  1.4240
  854SOL    HW2 2713   5.213   2.437   4.023 -0.7631  0.8457  0.4515
  855SOL     OW 2714   6.187   6.413   2.192  0.6807 -0.6836 -0.4358
  855SOL    HW1 2715   6.255   6.388   2.262  0.4019 -0.3908 -0.0568
  855SOL    HW2 2716   6.146   6.501   2.216  2.9393  1.1264 -2.6700
  856SOL     OW 2717   3.998   1.530   3.751  0.0610  0.7106 -0.1689
  856SOL    HW1 2718   4.052   1.457   3.794 -0.5449  0.8426  0.8405
  856SOL    HW2 2719   3.930   1.489   3.690  0.8837  0.5216 -0.9981
  857SOL     OW 2720   5.352   3.989   1.858  0.1801 -0.4399  0.6688
  857SOL    HW1 2721   5.331   4.066   1.919  0.7021  0.7861 -0.6275
  857SOL    HW2 2722   5.269   3.935   1.844 -0.2949  0.0924  1.3105
  858SOL     OW 2723   5.130   3.578   2.424 -0.4073  0.4851 -0.0198
  858SOL    HW1 2724   5.158   3.522   2.347 -0.5498  1.1831 -0.5927
  858SOL    HW2 2725   5.210   3.619   2.467 -0.2134 -0.8705  0.9884
  859SOL     OW 2726   5.402   1.949   0.041 -0.0004 -0.2021 -0.5256
  859SOL    HW1 2727   5.388   2.047   0.059  0.3991  0.2326 -2.4223
  859SOL    HW2 2728   5.399   1.899   0.128 -1.2638  1.3458  0.3813
  860SOL     OW 2729   4.953   2.676   0.389  0.3759  0.8778 -0.8212
  860SOL    HW1 2730   4.898   2.696   0.470  0.4286  1.1687 -0.8589
  860SOL    HW2 2731   5.032   2.620   0.416 -0.1892  0.0470 -0.8388
  861SOL     OW 2732   5.958   4.806   3.592  0.0987  0.2579 -0.1714
  861SOL    HW1 2733   5.939   4.901   3.568  0.9429  0.4075 -0.3097
  861SOL    HW2 2734   5.873   4.757   3.609 -0.3241  1.1680  0.3903
  862SOL     OW 2735   5.853   2.532   5.653  0.0862 -0.1257 -0.0705
  862SOL    HW1 2736   5.857   2.549   5.554 -0.5207 -1.0342 -0.2670
  862SOL    HW2 2737   5.868   2.435   5.670 -4.6885 -1.0711  0.2674
  863SOL     OW 2738   5.729   2.947   2.459 -0.0849 -0.4811  0.8975
  863SOL    HW1 2739   5.779   2.861   2.465  1.1599  0.0674 -0.9091
  863SOL    HW2 2740   5.698   2.962   2.366 -0.5169  0.8882  1.2331
  864SOL     OW 2741   6.226   1.113   2.845  0.1675 -0.1996 -0.2892
  864SOL    HW1 2742   6.292   1.039   2.858  2.4679  1.5278 -1.4434
  864SOL    HW2 2743   6.237   1.181   2.917 -0.4778  0.0493 -0.4152
  865SOL     OW 2744   4.859   2.064   5.683  0.5437  0.5714  0.2099
  865SOL    HW1 2745   4.914   1.996   5.731 -0.0172  0.3816  0.5843
  865SOL    HW2 2746   4.901   2.154   5.695  1.1276  0.3420 -0.0470
  866SOL     OW 2747   3.719   4.210   6.982  0.0506 -0.2281 -0.0157
  866SOL    HW1 2748   3.695   4.257   7.067 -0.4033  0.0834 -0.3135
  866SOL    HW2 2749   3.716   4.111   6.997 -0.9154 -0.1878  0.0955
  867SOL     OW 2750   3.934   3.637   6.763 -0.0609  0.2575  0.0696
  867SOL    HW1 2751   3.837   3.624   6.783 -0.1760 -0.3807 -0.7918
  867SOL    HW2 2752   3.962   3.570   6.694  0.9539  0.5452  0.1880
  868SOL     OW 2753   4.062   5.366   5.753 -0.2167 -0.1149  0.0156
  868SOL    HW1 2754   4.111   5.305   5.815  1.9048 -0.6227 -2.0239
  868SOL    HW2 2755   4.046   5.320   5.666  1.2912  2.0748 -1.5335
  869SOL     OW 2756   5.399   6.951   6.494  0.5269 -0.0721 -0.0958
  869SOL    HW1 2757   5.449   7.016   6.552  0.4203  0.5914 -0.7304
  869SOL    HW2 2758   5.449   6.865   6.489  2.0830  0.8425 -1.3771
  870SOL     OW 2759   3.980   3.476   1.648 -0.0108 -0.0594 -0.5684
  870SOL    HW1 2760   4.075   3.460   1.619  0.0975  0.6893 -0.6515
  870SOL    HW2 2761   3.918   3.447   1.576  0.2066  0.5130 -0.9987
  871SOL     OW 2762   6.329   4.480   1.260 -0.3294  0.0621 -0.2388
  871SOL    HW1 2763   6.334   4.380   1.260 -0.3865  0.0595 -0.2834
  871SOL    HW2 2764   6.363   4.515   1.347 -1.1269 -0.0341  0.1217
  872SOL     OW 2765   5.560   0.092   4.342 -0.1299 -0.1095 -0.7435
  872SOL    HW1 2766   5.545   0.063   4.437  3.1564  1.0682  0.2627
  872SOL    HW2 2767   5.530   0.019   4.280 -0.5792 -1.7182  1.2590
  873SOL     OW 2768   4.762   4.359   6.932  0.1873 -0.2456  0.0825
  873SOL    HW1 2769   4.806   4.306   7.004 -0.0180 -1.0131 -0.3544
  873SOL    HW2 2770   4.708   4.299   6.873  0.4195  0.3611 -0.7694
  874SOL     OW 2771   5.500   6.212   2.628  0.0487 -0.1937  0.2136
  874SOL    HW1 2772   5.595   6.198   2.656  0.0412 -1.0693 -0.1552
  874SOL    HW2 2773   5.439   6.161   2.690  0.0177 -1.9489 -1.1619
  875SOL     OW 2774   5.107   1.139   5.129 -0.3266  0.2542  0.2276
  875SOL    HW1 2775   5.167   1.219   5.137  1.0337 -0.8964  2.7140
  875SOL    HW2 2776   5.036   1.144   5.199 -0.5281 -0.4734  0.0762
  876SOL     OW 2777   4.120   0.087   5.400 -0.4375  0.0716 -0.1486
  876SOL    HW1 2778   4.168   0.159   5.451 -2.2523  1.9668 -0.9518
  876SOL    HW2 2779   4.060   0.129   5.332 -2.4539 -2.1769  0.1137
  877SOL     OW 2780   3.710   4.524   6.697  0.0700  0.1149  0.0880
  877SOL    HW1 2781   3.691   4.620   6.674  0.8189  0.5402  1.1330
  877SOL    HW2 2782   3.761   4.521   6.784  1.6295 -1.1185 -0.8147
  878SOL     OW 2783   5.945   3.480   6.173 -0.1153 -0.1264 -0.0551
  878SOL    HW1 2784   5.938   3.437   6.083  0.2184  0.8640 -0.5762
  878SOL    HW2 2785   5.857   3.521   6.197 -0.0675  0.0461 -0.1675
  879SOL     OW 2786   4.192   6.637   0.152 -0.3666 -0.9333  0.0868
  879SOL    HW1 2787   4.224   6.721   0.196  0.9146 -2.0869  1.5226
  879SOL    HW2 2788   4.097   6.620   0.177 -0.1349 -0.7301  1.1861
  880SOL     OW 2789   4.639   6.255   1.318  0.4799 -0.2294 -0.3539
  880SOL    HW1 2790   4.718   6.194   1.310  0.7726  0.0231  0.4439
  880SOL    HW2 2791   4.634   6.290   1.412 -0.9372 -0.7199 -0.2234
  881SOL     OW 2792   4.871   6.003   6.655 -0.0169 -0.4096 -0.0002
  881SOL    HW1 2793   4.902   5.925   6.710  1.2249 -0.6892 -1.0259
  881SOL    HW2 2794   4.878   6.087   6.708 -1.4746 -0.9788  1.1635
  882SOL     OW 2795   4.253   3.819   4.563  0.0871  0.1159 -0.4073
  882SOL    HW1 2796   4.343   3.852   4.591 -0.4128  0.5508  0.7440
  882SOL    HW2 2797   4.186   3.893   4.570 -0.5624 -0.4748 -0.2251
  883SOL     OW 2798   6.353   3.897   5.469  0.1507  0.6525 -1.0087
  883SOL    HW1 2799   6.305   3.868   5.386 -0.6548  0.7525 -0.5941
  883SOL    HW2 2800   6.364   3.818   5.530 -1.4434  1.0247 -0.1711
  884SOL     OW 2801   3.770   4.704   2.561  0.6569  0.0214  0.2882
  884SOL    HW1 2802   3.801   4.637   2.629 -1.3511 -1.9069 -0.5613
  884SOL    HW2 2803   3.847   4.762   2.534  2.8062 -2.5908  0.3705
  885SOL     OW 2804   5.654   5.215   5.849 -0.0159 -0.0375 -0.2377
  885SOL    HW1 2805   5.582   5.146   5.846  0.1935 -0.2307 -0.9287
  885SOL    HW2 2806   5.716   5.196   5.925  0.2446 -0.8155 -0.6371
  886SOL     OW 2807   4.864   2.437   3.458 -0.5045 -0.2790 -0.7516
  886SOL    HW1 2808   4.916   2.464   3.378 -0.8503  2.9147 -0.0430
  886SOL    HW2 2809   4.852   2.337   3.459  1.2034 -0.6021 -3.5345
  887SOL     OW 2810   3.897   6.056   0.341 -0.7578  0.4014  0.1898
  887SOL    HW1 2811   3.960   5.997   0.392 -1.4828  0.2396  0.9105
  887SOL    HW2 2812   3.918   6.049   0.243 -0.6500 -0.8418  0.2860
  888SOL     OW 2813   4.753   2.728   6.886 -0.7821  0.1273 -0.1645
  888SOL    HW1 2814   4.811   2.809   6.891 -1.5199  0.7153 -1.0034
  888SOL    HW2 2815   4.801   2.655   6.837 -1.0233  0.8685 -1.5367
  889SOL     OW 2816   4.910   2.390   1.612  0.0156 -0.8747 -0.0691
  889SOL    HW1 2817   4.845   2.447   1.663  0.7748 -1.2058  1.3246
  889SOL    HW2 2818   4.917   2.301   1.656  1.1056 -0.9791 -0.4426
  890SOL     OW 2819   5.213   1.995   2.911  0.0838  1.0705 -0.0171
  890SOL    HW1 2820   5.226   1.897   2.926 -1.3726  1.0011  1.0222
  890SOL    HW2 2821   5.270   2.025   2.835 -1.2001 -1.0737 -1.9478
  891SOL     OW 2822   5.864   2.210   3.780  0.1539 -0.5538  0.7781
  891SOL    HW1 2823   5.929   2.265   3.832 -0.7764  1.0861  0.2748
  891SOL    HW2 2824   5.839   2.258   3.696  0.1309 -2.2575 -0.2503
  892SOL     OW 2825   3.918   5.684   5.512 -0.0292  0.4690  0.4720
  892SOL    HW1 2826   3.996   5.702   5.572  1.6335  0.5924 -1.6330
  892SOL    HW2 2827   3.906   5.585   5.502  0.4754  0.4470  0.0523
  893SOL     OW 2828   4.679   0.098   3.492 -0.6893  0.0551 -0.1387
  893SOL    HW1 2829   4.738   0.051   3.558  0.2409  0.4553 -0.6703
  893SOL    HW2 2830   4.730   0.171   3.448 -1.2504 -0.2904 -1.4064
  894SOL     OW 2831   6.016   0.578   5.753 -0.5589 -0.1641 -0.1739
  894SOL    HW1 2832   6.036   0.500   5.694 -0.2680  0.4071 -0.8511
  894SOL    HW2 2833   5.996   0.546   5.846 -0.1090 -1.0081 -0.3596
  895SOL     OW 2834   5.479   6.702   4.726 -0.1414 -0.3470  0.0937
  895SOL    HW1 2835   5.575   6.683   4.747 -0.4869 -0.5433  1.6372
  895SOL    HW2 2836   5.421   6.637   4.775 -1.1666  1.6711  1.6980
  896SOL     OW 2837   4.383   3.231   1.466 -0.3795  0.3025 -0.1287
  896SOL    HW1 2838   4.430   3.249   1.379 -0.0558 -0.1852 -0.0554
  896SOL    HW2 2839   4.312   3.162   1.452 -1.5230  1.4793 -0.3743
  897SOL     OW 2840   5.607   3.097   3.302  0.0156 -0.1841 -0.0078
  897SOL    HW1 2841   5.644   3.068   3.391 -1.9471  1.4894  1.4569
  897SOL    HW2 2842   5.509   3.076   3.298  0.3513 -1.6653 -2.4914
  898SOL     OW 2843   4.059   6.871   2.881 -0.3393  0.7837 -0.0297
  898SOL    HW1 2844   4.096   6.785   2.916  1.4846  2.4061  2.4446
  898SOL    HW2 2845   4.000   6.913   2.950  0.7036  2.5767 -0.1546
  899SOL     OW 2846   4.741   1.581   0.245  0.2342  0.4280 -0.9424
  899SOL    HW1 2847   4.673   1.554   0.178 -0.6264 -0.4514  0.2418
  899SOL    HW2 2848   4.739   1.518   0.323 -1.1576  3.1881  1.4977
  900SOL     OW 2849   5.445   4.011   2.878 -0.4485  0.1315 -0.8223
  900SOL    HW1 2850   5.470   3.920   2.843 -1.7572 -1.2995  1.6536
  900SOL    HW2 2851   5.498   4.081   2.829  0.5967 -1.9191 -2.8467
  901SOL     OW 2852   6.263   4.579   1.003 -0.1706 -0.3000 -0.1302
  901SOL    HW1 2853   6.289   4.511   0.934  0.3871 -1.4056  1.1257
  901SOL    HW2 2854   6.281   4.543   1.094 -1.8286  0.7242  0.6660
  902SOL     OW 2855   5.163   6.326   5.423 -0.0189 -0.1534 -0.3554
  902SOL    HW1 2856   5.068   6.306   5.398  0.1672 -0.5442 -0.7655
  902SOL    HW2 2857   5.164   6.400   5.491 -0.6311 -0.3688 -0.0956
  903SOL     OW 2858   4.815   5.484   1.860  0.3735 -0.0496 -0.3509
  903SOL    HW1 2859   4.856   5.446   1.942  2.2976  2.0069 -0.2462
  903SOL    HW2 2860   4.779   5.411   1.802 -0.3908 -1.5791  1.9392
  904SOL     OW 2861   5.993   2.104   6.844  0.5738  0.2009  0.6449
  904SOL    HW1 2862   5.943   2.090   6.930 -3.1087  0.5318 -1.2415
  904SOL    HW2 2863   6.049   2.023   6.825  0.1132 -0.6203  2.5014
  905SOL     OW 2864   4.285   1.795   3.530 -1.0939  0.7808 -0.0777
  905SOL    HW1 2865   4.268   1.875   3.473 -0.1680 -0.0934 -1.6638
  905SOL    HW2 2866   4.219   1.723   3.509 -0.1200  0.0767 -0.8695
  906SOL     OW 2867   5.371   2.476   2.720 -0.3021  0.8247 -0.1402
  906SOL    HW1 2868   5.276   2.496   2.745  0.2324  0.3718  2.5195
  906SOL    HW2 2869   5.378   2.468   2.621 -2.6302  2.8644 -0.5528
  907SOL     OW 2870   5.745   1.206   3.212 -0.2487 -0.9021 -0.6632
  907SOL    HW1 2871   5.841   1.181   3.223 -0.1997  0.0574  2.0271
  907SOL    HW2 2872   5.688   1.140   3.261 -0.7384 -0.1955 -0.2546
  908SOL     OW 2873   4.650   3.184   6.898  0.0925  0.8058  0.6173
  908SOL    HW1 2874   4.583   3.211   6.967  0.2644  0.9934  0.7139
  908SOL    HW2 2875   4.721   3.128   6.942 -0.4465 -0.1114  0.3528
  909SOL     OW 2876   5.173   2.393   5.416  0.5321  0.3045  0.6567
  909SOL    HW1 2877   5.256   2.441   5.445  1.0860  0.0198 -0.3960
  909SOL    HW2 2878   5.147   2.424   5.324 -0.1218 -0.1245  0.6906
  910SOL     OW 2879   4.055   6.048   6.381 -0.2396  0.9938  0.0594
  910SOL    HW1 2880   4.123   6.068   6.451  0.8918  0.6159 -0.8959
  910SOL    HW2 2881   3.965   6.082   6.410  0.0421  0.2347  1.9953
  911SOL     OW 2882   5.778   2.760   3.270  0.0747 -0.1085 -0.0640
  911SOL    HW1 2883   5.734   2.804   3.191  1.5853 -2.0848 -2.1129
  911SOL    HW2 2884   5.876   2.777   3.267  0.2557 -0.8910  0.9520
  912SOL     OW 2885   4.673   4.187   4.987 -0.1336 -0.1931 -0.1290
  912SOL    HW1 2886   4.702   4.250   5.060  0.6368  1.4620 -1.7721
  912SOL    HW2 2887   4.753   4.154   4.938 -0.7061 -0.3436 -0.9797
  913SOL     OW 2888   3.969   5.116   0.531 -0.3680 -0.2407  0.3488
  913SOL    HW1 2889   3.924   5.197   0.570  1.2911  0.0415  1.7614
  913SOL    HW2 2890   3.998   5.055   0.604  0.3917 -1.0516 -0.5992
  914SOL     OW 2891   3.904   4.522   2.731 -0.0059 -0.0430  0.4878
  914SOL    HW1 2892   3.918   4.450   2.663 -0.6251  0.9708 -0.7606
  914SOL    HW2 2893   3.889   4.481   2.821  0.0653 -1.4453 -0.1131
  915SOL     OW 2894   5.610   3.464   4.045  0.4162 -0.0399 -0.4820
  915SOL    HW1 2895   5.524   3.447   3.997 -0.5885  0.7739  0.9494
  915SOL    HW2 2896   5.644   3.555   4.022 -0.3505  0.5724  0.6796
  916SOL     OW 2897   3.812   6.721   5.529 -0.0651 -0.1683 -0.7543
  916SOL    HW1 2898   3.911   6.721   5.545 -0.2516  1.0007  0.6231
  916SOL    HW2 2899   3.791   6.780   5.451  0.2911  0.0871 -0.6611
  917SOL     OW 2900   3.704   2.664   0.312  0.1559 -0.1769 -0.2399
  917SOL    HW1 2901   3.694   2.723   0.232  0.1895 -0.2470 -0.2960
  917SOL    HW2 2902   3.708   2.720   0.395  2.0032  0.0159 -0.4301
  918SOL     OW 2903   4.280   5.428   0.016  0.4995 -0.2818 -0.2634
  918SOL    HW1 2904   4.284   5.431  -0.084  2.2546 -0.8799 -0.2439
  918SOL    HW2 2905   4.362   5.471   0.054  0.3875 -1.0492  0.8972
  919SOL     OW 2906   5.638   1.196   6.627  0.2434 -0.2082  0.0554
  919SOL    HW1 2907   5.558   1.147   6.662 -2.1574  2.6046 -1.1084
  919SOL    HW2 2908   5.668   1.154   6.542 -0.3441 -0.9803  0.2137
  920SOL     OW 2909   3.582   5.945   1.406 -0.6725  0.4796 -0.4335
  920SOL    HW1 2910   3.658   6.009   1.416 -1.9818  1.7781  2.1105
  920SOL    HW2 2911   3.600   5.863   1.461 -1.0546  0.7282  0.0611
  921SOL     OW 2912   4.619   5.250   2.424 -0.4424  0.3577 -0.5003
  921SOL    HW1 2913   4.646   5.337   2.468 -1.2713  0.9580 -1.1572
  921SOL    HW2 2914   4.625   5.260   2.325  1.0949 -0.8895 -0.5602
  922SOL     OW 2915   5.401   1.727   6.310  0.0526  0.3949 -0.9678
  922SOL    HW1 2916   5.357   1.816   6.324 -0.2632  0.4822 -2.2999
  922SOL    HW2 2917   5.424   1.686   6.398  0.7658  2.0645 -0.3494
  923SOL     OW 2918   3.530   0.284   2.359  0.4825 -0.4479  0.3119
  923SOL    HW1 2919   3.550   0.342   2.438  3.0373 -0.2554 -0.3984
  923SOL    HW2 2920   3.467   0.332   2.298 -2.2372 -0.9393  2.5447
  924SOL     OW 2921   4.316   0.428   0.519  0.4958  0.0017  1.1882
  924SOL    HW1 2922   4.274   0.402   0.606  0.8986  0.2192  1.4487
  924SOL    HW2 2923   4.349   0.346   0.472 -1.8462 -0.4056  0.1096
  925SOL     OW 2924   4.761   5.229   3.961 -0.0327  0.1927  0.1758
  925SOL    HW1 2925   4.748   5.172   4.042 -1.3212  1.7134  1.0798
  925SOL    HW2 2926   4.736   5.323   3.981 -2.9250  0.2002 -2.6822
  926SOL     OW 2927   4.970   3.353   2.105 -0.1540 -0.6745 -0.3652
  926SOL    HW1 2928   4.910   3.350   2.025 -0.2431  1.1481 -0.4065
  926SOL    HW2 2929   4.915   3.352   2.188 -0.2596  0.5027 -0.3975
  927SOL     OW 2930   3.897   2.368   4.872  0.0998 -0.2183  0.0765
  927SOL    HW1 2931   3.865   2.401   4.783 -2.7749  0.4028  1.2194
  927SOL    HW2 2932   3.982   2.316   4.860 -0.2599 -0.2795 -3.0157
  928SOL     OW 2933   3.446   0.657   2.026  0.1800  0.4532 -0.2477
  928SOL    HW1 2934   3.400   0.720   1.963  0.1606 -0.2647 -0.9749
  928SOL    HW2 2935   3.543   0.651   2.003  0.1722  0.1873 -0.2153
  929SOL     OW 2936   4.016   2.710   3.405 -0.5644  0.3918  0.0596
  929SOL    HW1 2937   4.012   2.618   3.368 -0.7595  1.3971 -2.6596
  929SOL    HW2 2938   4.083   2.764   3.353 -0.3779  1.7800  1.6494
  930SOL     OW 2939   5.201   1.866   4.837 -0.2880  0.3681 -0.4727
  930SOL    HW1 2940   5.271   1.934   4.858 -0.1134  0.4371 -1.2451
  930SOL    HW2 2941   5.205   1.843   4.739  1.7365 -3.0266  0.2717
  931SOL     OW 2942   5.281   6.792   5.831 -0.4744  0.3731 -0.4993
  931SOL    HW1 2943   5.278   6.819   5.927 -1.0535  1.4520 -0.8075
  931SOL    HW2 2944   5.376   6.775   5.804 -0.2869  0.3057  0.1938
  932SOL     OW 2945   5.194   4.291   6.947  0.6034  0.0378  0.7219
  932SOL    HW1 2946   5.191   4.292   6.847  1.1105  2.4632  0.6638
  932SOL    HW2 2947   5.104   4.313   6.983  0.0198 -2.3374  0.9106
  933SOL     OW 2948   4.701   2.405   5.564 -0.5252 -0.3940  0.0240
  933SOL    HW1 2949   4.792   2.370   5.542 -0.2346  1.1513 -1.4292
  933SOL    HW2 2950   4.706   2.504   5.577 -1.8850 -0.3931  0.6843
  934SOL     OW 2951   5.677   6.251   1.319 -0.1576  0.1096 -0.1285
  934SOL    HW1 2952   5.665   6.152   1.329  1.4033 -0.2253 -1.2236
  934SOL    HW2 2953   5.594   6.298   1.350 -0.4554 -1.4595  1.6286
  935SOL     OW 2954   5.004   5.316   1.426 -0.2649 -0.6425  0.3975
  935SOL    HW1 2955   4.975   5.359   1.340  1.9099 -0.7673 -0.4498
  935SOL    HW2 2956   5.055   5.382   1.481 -1.3812 -0.6558  1.5092
  936SOL     OW 2957   3.327   0.801   2.805  0.1668 -0.1612  0.3370
  936SOL    HW1 2958   3.374   0.845   2.728 -0.5949 -1.3605 -0.8487
  936SOL    HW2 2959   3.331   0.702   2.793  1.2691 -0.4491  2.6103
  937SOL     OW 2960   5.307   4.279   1.925 -0.3558 -0.2193 -0.8619
  937SOL    HW1 2961   5.208   4.282   1.940 -0.2687  0.3416 -0.3806
  937SOL    HW2 2962   5.348   4.366   1.952  0.5985 -1.2521  1.2325
  938SOL     OW 2963   4.331   2.081   0.367 -0.5727 -0.2022 -0.0558
  938SOL    HW1 2964   4.333   2.162   0.307  0.1449  0.5294  0.9249
  938SOL    HW2 2965   4.401   2.016   0.336  0.4840  0.6096  0.5428
  939SOL     OW 2966   5.432   2.728   0.904  0.0542 -0.0204  0.7749
  939SOL    HW1 2967   5.418   2.827   0.908  1.1135  0.2103 -0.5811
  939SOL    HW2 2968   5.467   2.703   0.814  0.3412 -1.5732  1.2925
  940SOL     OW 2969   3.430   6.944   6.858  0.0000  0.2233 -0.2578
  940SOL    HW1 2970   3.463   7.007   6.928 -1.1705  1.2655 -0.6044
  940SOL    HW2 2971   3.343   6.905   6.888  1.2781 -2.2468  0.5181
  941SOL     OW 2972   4.802   5.807   3.977 -0.9674 -0.0100  0.2309
  941SOL    HW1 2973   4.831   5.785   4.070 -1.1525 -0.7091  0.1263
  941SOL    HW2 2974   4.822   5.903   3.958  1.3621 -0.4726  0.1300
  942SOL     OW 2975   4.581   5.641   0.081 -0.2522 -1.0047 -0.0508
  942SOL    HW1 2976   4.547   5.644   0.175  0.1473 -1.4215  0.1101
  942SOL    HW2 2977   4.648   5.714   0.068  1.1045 -2.0951  0.5568
  943SOL     OW 2978   5.030   3.930   0.591 -0.1650  0.4295 -0.9390
  943SOL    HW1 2979   5.048   4.028   0.579  0.0101  0.5668  0.2635
  943SOL    HW2 2980   4.995   3.914   0.684 -1.8145 -0.4359 -1.6567
  944SOL     OW 2981   5.350   3.749   2.528 -0.4349 -0.0020 -0.3153
  944SOL    HW1 2982   5.401   3.776   2.446 -1.5944 -2.3659 -1.9187
  944SOL    HW2 2983   5.281   3.819   2.549 -0.4986  0.3742 -1.6994
  945SOL     OW 2984   5.688   2.329   1.099 -0.2738  0.1699  0.0354
  945SOL    HW1 2985   5.629   2.249   1.087  2.8939 -2.5085  0.8579
  945SOL    HW2 2986   5.721   2.332   1.193  3.2326 -0.3368 -1.0398
  946SOL     OW 2987   4.779   6.843   6.241  0.2792  0.6331  0.0498
  946SOL    HW1 2988   4.867   6.834   6.194 -0.2480  1.2326 -1.0793
  946SOL    HW2 2989   4.784   6.795   6.329  1.1655 -0.8757 -0.7650
  947SOL     OW 2990   3.421   1.113   3.059  0.2866 -0.1436  0.0891
  947SOL    HW1 2991   3.372   1.059   3.128  0.8923  0.6147  1.1346
  947SOL    HW2 2992   3.423   1.062   2.973 -1.7437 -0.4955  0.1921
  948SOL     OW 2993   4.013   6.899   0.504 -0.2117  0.4001  0.0851
  948SOL    HW1 2994   3.927   6.883   0.552 -0.9580 -2.0885 -1.8607
  948SOL    HW2 2995   4.070   6.962   0.557 -1.2601 -1.4890  3.7803
  949SOL     OW 2996   3.294   5.538   5.097 -0.5916 -0.4418 -0.2677
  949SOL    HW1 2997   3.339   5.618   5.058  0.2653 -1.2029 -0.8632
  949SOL    HW2 2998   3.239   5.566   5.177 -0.4627  0.7535 -0.5855
  950SOL     OW 2999   4.211   4.248   1.113 -0.2839 -0.3995  0.3016
  950SOL    HW1 3000   4.259   4.190   1.047 -2.5090 -0.4628 -1.3792
  950SOL    HW2 3001   4.257   4.337   1.118  0.4361 -0.7030 -0.6757
  951SOL     OW 3002   4.324   6.578   5.016  0.1161 -0.2125  0.4583
  951SOL    HW1 3003   4.237   6.624   5.034  0.6954 -0.0417  3.0901
  951SOL    HW2 3004   4.310   6.479   5.019  0.1341 -0.1868  1.6300
  952SOL     OW 3005   3.866   2.842   1.442 -0.0679  0.4638  0.3664
  952SOL    HW1 3006   3.923   2.890   1.375 -0.1413 -2.5342 -2.0765
  952SOL    HW2 3007   3.924   2.803   1.514  1.0659 -1.8595 -1.6498
  953SOL     OW 3008   6.268   6.266   3.807  0.4428 -0.0231 -0.2431
  953SOL    HW1 3009   6.367   6.267   3.823  0.4322 -0.7787 -0.0558
  953SOL    HW2 3010   6.243   6.179   3.765 -0.5563 -1.2931  2.7159
  954SOL     OW 3011   5.828   0.801   3.907 -0.2184 -0.2727  0.3755
  954SOL    HW1 3012   5.743   0.748   3.896  0.3723 -1.0432 -0.6142
  954SOL    HW2 3013   5.805   0.896   3.926 -1.3194 -0.3636 -0.3973
  955SOL     OW 3014   5.451   6.914   4.876 -0.4953  0.2436  0.1782
  955SOL    HW1 3015   5.431   6.905   4.974 -0.8791 -0.1180  0.0699
  955SOL    HW2 3016   5.457   6.823   4.834 -3.6413  0.3564 -0.7757
  956SOL     OW 3017   4.572   5.157   1.891  0.3171 -0.4326  0.0002
  956SOL    HW1 3018   4.480   5.165   1.930 -0.1336 -2.4699 -0.5227
  956SOL    HW2 3019   4.601   5.062   1.892  1.7217 -0.0778 -1.4336
  957SOL     OW 3020   5.310   3.863   3.822  0.4928 -0.2991  0.1740
  957SOL    HW1 3021   5.239   3.931   3.836  0.3628 -0.3275 -0.3091
  957SOL    HW2 3022   5.277   3.794   3.757  0.9542 -0.3213 -0.0384
  958SOL     OW 3023   4.103   2.087   6.020  0.4902 -0.5548 -0.1608
  958SOL    HW1 3024   4.162   2.158   6.058 -0.7760  0.7450 -0.5074
  958SOL    HW2 3025   4.113   2.003   6.073  0.2493  0.5966  1.8205
  959SOL     OW 3026   4.465   0.140   3.641 -0.1028  0.1612  0.3887
  959SOL    HW1 3027   4.500   0.098   3.725  0.3410 -0.2658 -0.0005
  959SOL    HW2 3028   4.534   0.134   3.569 -0.1973  1.1917  0.1977
  960SOL     OW 3029   4.790   5.217   5.470 -0.2221 -0.1504  0.2179
  960SOL    HW1 3030   4.717   5.284   5.458 -1.3941 -0.7627  3.0970
  960SOL    HW2 3031   4.878   5.265   5.478 -0.5487  0.7393 -1.1959
  961SOL     OW 3032   4.076   3.152   5.515 -0.0814  0.7979  0.0114
  961SOL    HW1 3033   3.995   3.174   5.460 -1.5554 -0.2554  1.6624
  961SOL    HW2 3034   4.157   3.152   5.456 -1.4185  0.8111 -1.9223
  962SOL     OW 3035   5.098   2.411   0.946 -0.2547 -0.3774  0.1669
  962SOL    HW1 3036   5.176   2.402   1.008 -0.0242  1.9934  0.2954
  962SOL    HW2 3037   5.129   2.399   0.851 -0.1164 -1.2758  0.3090
  963SOL     OW 3038   5.127   2.163   2.567 -0.1211  0.0679 -0.4334
  963SOL    HW1 3039   5.197   2.109   2.614 -0.7181 -0.1986  0.1783
  963SOL    HW2 3040   5.133   2.258   2.596 -1.1999 -0.2862  1.1073
  964SOL     OW 3041   3.672   2.396   0.193 -0.0126 -0.5144 -0.2227
  964SOL    HW1 3042   3.722   2.404   0.107  0.3218 -1.2712 -0.1132
  964SOL    HW2 3043   3.667   2.485   0.238 -0.5551 -0.0324 -1.2186
  965SOL     OW 3044   3.469   2.460   5.619 -0.6328 -0.7383  0.2253
  965SOL    HW1 3045   3.497   2.419   5.532  0.3347 -3.6698  1.7575
  965SOL    HW2 3046   3.551   2.484   5.672 -1.2000  0.6600  0.4925
  966SOL     OW 3047   6.095   2.648   2.880 -0.0171 -0.1565  0.3896
  966SOL    HW1 3048   6.001   2.662   2.911  0.6112  3.1513  1.2117
  966SOL    HW2 3049   6.103   2.559   2.835 -3.7317 -0.1426 -0.5584
  967SOL     OW 3050   4.230   2.747   1.843 -0.6075 -0.7483  0.4605
  967SOL    HW1 3051   4.298   2.673   1.837 -1.5445 -1.5933 -0.0786
  967SOL    HW2 3052   4.252   2.806   1.921  1.5526 -0.1384 -0.5554
  968SOL     OW 3053   3.554   1.056   5.440  0.5791  0.2127  0.3276
  968SOL    HW1 3054   3.500   1.136   5.468  0.3416 -0.3493  1.5338
  968SOL    HW2 3055   3.590   1.071   5.348 -0.0283  1.4177  0.2646
  969SOL     OW 3056   4.226   1.977   4.132 -0.3366  0.2105  0.2689
  969SOL    HW1 3057   4.317   1.936   4.140  0.0233  0.5779 -1.5255
  969SOL    HW2 3058   4.162   1.909   4.097 -0.6054  0.1735  0.8083
  970SOL     OW 3059   3.515   6.703   4.465 -0.2031  0.4898  0.0402
  970SOL    HW1 3060   3.540   6.705   4.368  0.7852 -0.6887  0.2445
  970SOL    HW2 3061   3.485   6.611   4.490  0.7548  0.4592  1.1399
  971SOL     OW 3062   5.328   0.982   5.154 -0.2646  0.6495  0.1794
  971SOL    HW1 3063   5.249   1.041   5.135 -0.8848  0.9198  3.2259
  971SOL    HW2 3064   5.298   0.898   5.198  0.9824 -0.3447 -0.7656
  972SOL     OW 3065   4.527   3.103   3.327 -0.1033  0.6064  0.2486
  972SOL    HW1 3066   4.493   3.149   3.408 -0.8315  1.4393 -0.5138
  972SOL    HW2 3067   4.475   3.133   3.247  0.8142  0.0475 -0.5786
  973SOL     OW 3068   5.138   0.569   2.563 -0.0457 -0.2881 -0.0484
  973SOL    HW1 3069   5.173   0.510   2.635 -1.1629 -1.2523 -0.2500
  973SOL    HW2 3070   5.096   0.512   2.491 -1.2577  0.7363 -0.1935
  974SOL     OW 3071   3.620   3.319   0.276 -0.7460 -0.2396 -0.2706
  974SOL    HW1 3072   3.575   3.301   0.189  0.3675 -1.0807 -0.6999
  974SOL    HW2 3073   3.650   3.414   0.279 -0.6775 -0.2427 -0.8606
  975SOL     OW 3074   4.092   1.766   2.026  0.1347 -0.1390  0.8914
  975SOL    HW1 3075   4.044   1.840   2.073  0.5286 -0.5640  2.0061
  975SOL    HW2 3076   4.050   1.750   1.937  0.5901  2.0071  0.2400
  976SOL     OW 3077   5.058   1.995   3.499 -0.9571  0.6224  0.1287
  976SOL    HW1 3078   5.113   1.942   3.564 -0.8759  1.0992  0.4552
  976SOL    HW2 3079   5.010   1.933   3.437 -2.3647  0.0655  1.7021
  977SOL     OW 3080   4.778   2.020   1.427  0.4615  0.0670 -0.2764
  977SOL    HW1 3081   4.836   2.081   1.372  1.9798 -0.1255  1.0216
  977SOL    HW2 3082   4.828   1.994   1.509 -0.8730 -1.4900  0.0697
  978SOL     OW 3083   3.093   3.305   3.455 -0.3019  1.0573  0.4516
  978SOL    HW1 3084   2.994   3.318   3.449 -0.8245 -1.9997  0.5852
  978SOL    HW2 3085   3.117   3.278   3.549  0.5122  0.8745  0.1954
  979SOL     OW 3086   5.331   5.460   3.840 -0.1632  0.0877  0.0928
  979SOL    HW1 3087   5.293   5.519   3.768  1.4434  0.5441 -0.4283
  979SOL    HW2 3088   5.343   5.367   3.804 -0.2282  0.0850  0.0773
  980SOL     OW 3089   3.938   1.510   0.028 -0.0292  0.1831  0.1237
  980SOL    HW1 3090   4.020   1.454   0.034  0.4718  1.0599  1.9945
  980SOL    HW2 3091   3.961   1.598  -0.013 -0.1947  0.1809  0.0236
  981SOL     OW 3092   5.016   4.455   3.338  0.0164  0.7884  0.2551
  981SOL    HW1 3093   5.091   4.463   3.272 -0.6636  1.5591 -0.4557
  981SOL    HW2 3094   4.968   4.543   3.344 -0.4160  0.4991  1.2021
  982SOL     OW 3095   6.290   6.507   5.128  1.1077 -0.5409  0.6206
  982SOL    HW1 3096   6.298   6.606   5.140  1.7313 -0.5697  0.4604
  982SOL    HW2 3097   6.348   6.477   5.052 -0.5337 -0.7766 -0.6077
  983SOL     OW 3098   3.588   6.854   3.386  0.3514  0.7239 -0.6342
  983SOL    HW1 3099   3.684   6.882   3.379  1.3585 -2.4944 -1.2769
  983SOL    HW2 3100   3.579   6.780   3.453 -1.8500  1.3561 -0.1221
  984SOL     OW 3101   5.222   4.932   1.373  0.0853 -0.3632  0.1321
  984SOL    HW1 3102   5.273   5.001   1.426 -0.7056  1.8717 -1.8543
  984SOL    HW2 3103   5.133   4.969   1.348 -0.4931 -2.2651 -0.7899
  985SOL     OW 3104   5.906   5.186   0.859 -0.2775 -1.1573 -0.2936
  985SOL    HW1 3105   5.968   5.230   0.924 -0.9242  0.1554 -0.5302
  985SOL    HW2 3106   5.833   5.139   0.908 -1.5729  1.0089 -0.0125
  986SOL     OW 3107   4.979   5.207   0.475  0.4059  0.2139  0.4833
  986SOL    HW1 3108   4.922   5.256   0.541  0.5034 -0.8226  1.3500
  986SOL    HW2 3109   5.038   5.142   0.523  1.4034  0.3457 -0.5148
  987SOL     OW 3110   5.634   3.511   2.253 -0.6800  0.8179 -0.4678
  987SOL    HW1 3111   5.589   3.426   2.280  1.3141 -0.3208 -0.5648
  987SOL    HW2 3112   5.573   3.563   2.194 -1.0226 -1.7817 -2.5773
  988SOL     OW 3113   5.005   1.580   0.193  0.0384  0.0233  0.0357
  988SOL    HW1 3114   5.031   1.554   0.100  1.5920  2.9905 -0.4492
  988SOL    HW2 3115   4.905   1.572   0.202 -0.3636  1.2647 -2.4459
  989SOL     OW 3116   5.223   3.575   6.584  0.0734  0.5650 -0.5480
  989SOL    HW1 3117   5.216   3.483   6.623  0.5728  0.9165  0.4177
  989SOL    HW2 3118   5.172   3.639   6.642 -1.6166  0.6718 -2.0774
  990SOL     OW 3119   3.988   4.253   3.946 -0.1526  0.1261  0.0474
  990SOL    HW1 3120   3.936   4.270   3.862  1.1081 -0.8046 -0.9615
  990SOL    HW2 3121   3.984   4.156   3.969 -0.8355  0.4391  1.3288
  991SOL     OW 3122   5.898   5.751   6.635  0.0471 -0.7197  0.0115
  991SOL    HW1 3123   5.852   5.725   6.551 -1.0168 -0.3289  0.4543
  991SOL    HW2 3124   5.883   5.680   6.704  0.6763 -0.9058 -0.0389
  992SOL     OW 3125   4.697   1.801   3.287 -0.2102  0.1852  0.8711
  992SOL    HW1 3126   4.712   1.885   3.236 -0.5311 -1.3086 -1.8883
  992SOL    HW2 3127   4.598   1.784   3.295 -0.1787 -1.0863 -0.8084
  993SOL     OW 3128   4.454   1.727   0.558  0.1798  0.3762  0.1758
  993SOL    HW1 3129   4.401   1.641   0.560  0.7120  0.0618  0.9663
  993SOL    HW2 3130   4.471   1.752   0.463 -0.9862  0.2387 -0.0935
  994SOL     OW 3131   6.297   6.294   0.347  0.4286 -0.4524  0.2002
  994SOL    HW1 3132   6.378   6.345   0.373  0.1595 -1.4322  3.3051
  994SOL    HW2 3133   6.234   6.288   0.424 -0.7222 -3.2401 -0.7962
  995SOL     OW 3134   4.645   2.557   1.004 -0.1826 -0.6837 -0.2429
  995SOL    HW1 3135   4.605   2.574   0.914  0.7308 -0.0422 -0.5359
  995SOL    HW2 3136   4.712   2.484   0.998 -0.9472 -1.4372  0.1596
  996SOL     OW 3137   5.042   1.590   5.664  0.5419  0.9109  0.4072
  996SOL    HW1 3138   4.970   1.523   5.647 -0.2587  2.2160 -1.7947
  996SOL    HW2 3139   5.000   1.677   5.689  1.1089  2.1737 -2.5715
  997SOL     OW 3140   3.719   0.668   1.978 -0.5172 -0.1226 -0.6800
  997SOL    HW1 3141   3.753   0.586   1.933 -0.4984 -0.2403 -0.4528
  997SOL    HW2 3142   3.795   0.716   2.022 -0.7305 -0.7185  0.3607
  998SOL     OW 3143   3.827   5.919   4.650 -0.0003 -0.6380  0.3724
  998SOL    HW1 3144   3.886   5.839   4.665  0.4038 -0.5287 -0.5730
  998SOL    HW2 3145   3.857   5.967   4.568 -0.5312  0.2348  0.6802
  999SOL     OW 3146   4.367   2.384   0.744 -0.2763 -0.3104 -0.0746
  999SOL    HW1 3147   4.315   2.355   0.824  0.1670 -0.0651  0.3103
  999SOL    HW2 3148   4.424   2.308   0.712  1.4597  0.3057  1.3944
 1000SOL     OW 3149   6.011   4.960   2.644 -0.2027  0.3765 -0.1661
 1000SOL    HW1 3150   5.971   5.011   2.720 -0.3603 -0.0051  0.0106
 1000SOL    HW2 3151   5.945   4.892   2.611 -0.1670  0.6001 -0.7014
 1001SOL     OW 3152   4.852   3.697   2.026 -0.1612  0.0282  0.0751
 1001SOL    HW1 3153   4.847   3.685   1.927 -0.9067 -0.0530  0.1187
 1001SOL    HW2 3154   4.878   3.611   2.069  0.8519  0.2354 -0.0933
 1002SOL     OW 3155   4.942   0.341   0.642 -0.4660 -0.0004  0.0123
 1002SOL    HW1 3156   5.029   0.391   0.635  0.2161 -1.3946 -2.5168
 1002SOL    HW2 3157   4.871   0.393   0.596 -0.2027 -0.4161 -0.8742
 1003SOL     OW 3158   5.227   6.124   3.322  0.3975 -0.1648  0.6238
 1003SOL    HW1 3159   5.158   6.185   3.359 -0.5334 -1.0497  0.3858
 1003SOL    HW2 3160   5.318   6.154   3.351 -0.1498  0.4575  1.7298
 1004SOL     OW 3161   6.118   3.481   0.902  0.2124  0.1560  0.0143
 1004SOL    HW1 3162   6.095   3.575   0.878 -0.3479  0.5449  1.9428
 1004SOL    HW2 3163   6.207   3.478   0.948  0.8524 -0.4594 -1.1972
 1005SOL     OW 3164   5.986   5.534   1.700  0.4834  0.1538  0.3222
 1005SOL    HW1 3165   5.967   5.478   1.620  1.0070  2.5990 -1.6456
 1005SOL    HW2 3166   6.064   5.495   1.750  1.2983 -0.5100 -1.3767
 1006SOL     OW 3167   6.196   5.553   5.540  0.1130  0.6439  0.5693
 1006SOL    HW1 3168   6.196   5.457   5.567  1.8124  0.6274  0.6296
 1006SOL    HW2 3169   6.107   5.594   5.562 -0.3292 -0.6699  1.3664
 1007SOL     OW 3170   3.930   2.830   0.047  0.4671 -0.3072 -0.3843
 1007SOL    HW1 3171   3.835   2.801   0.047  0.3236  0.1234 -1.2497
 1007SOL    HW2 3172   3.936   2.926   0.017  1.1054 -0.0745  0.4448
 1008SOL     OW 3173   4.454   4.982   4.971  0.8831 -0.8391 -0.0995
 1008SOL    HW1 3174   4.426   5.076   4.987  1.2423 -0.6486 -0.5738
 1008SOL    HW2 3175   4.544   4.967   5.013  0.3451 -1.2955  0.9518
 1009SOL     OW 3176   5.116   4.239   3.659  0.1622 -0.2155  0.0074
 1009SOL    HW1 3177   5.156   4.324   3.625 -0.1339 -0.1702 -0.2288
 1009SOL    HW2 3178   5.095   4.179   3.582  0.7522 -0.6768  0.1953
 1010SOL     OW 3179   3.859   0.203   0.861  1.1037 -0.4523  0.1535
 1010SOL    HW1 3180   3.786   0.269   0.847  0.4887 -1.2666 -0.6469
 1010SOL    HW2 3181   3.926   0.211   0.786  0.5640 -1.2975 -0.4446
 1011SOL     OW 3182   5.224   0.120   0.349  0.0071 -0.9517 -0.3024
 1011SOL    HW1 3183   5.289   0.137   0.424 -0.7795 -2.3690  0.7624
 1011SOL    HW2 3184   5.275   0.106   0.264  0.9676 -0.0263  0.0986
 1012SOL     OW 3185   4.407   2.056   4.773 -0.3807 -0.1109 -0.0407
 1012SOL    HW1 3186   4.473   2.035   4.846  0.4821 -0.7100 -0.9469
 1012SOL    HW2 3187   4.340   1.982   4.768  0.7494 -1.1273 -1.1219
 1013SOL     OW 3188   4.636   6.638   6.483 -0.3846 -0.0503 -0.1564
 1013SOL    HW1 3189   4.691   6.593   6.412 -1.8826  0.0984 -1.4705
 1013SOL    HW2 3190   4.566   6.574   6.516 -0.1976  0.1467  0.6541
 1014SOL     OW 3191   5.771   2.657   2.794  0.3375  0.1628  0.2994
 1014SOL    HW1 3192   5.799   2.738   2.846  0.4295 -0.3021  0.9847
 1014SOL    HW2 3193   5.744   2.585   2.857 -0.9090  0.0581 -0.3143
 1015SOL     OW 3194   4.014   0.271   0.180  0.5823 -0.1709 -0.2527
 1015SOL    HW1 3195   4.040   0.340   0.247 -1.3934 -0.4775  0.9158
 1015SOL    HW2 3196   4.005   0.182   0.225 -1.6107 -0.2291 -0.6823
 1016SOL     OW 3197   4.188   3.593   6.227 -0.2790  0.8101  0.0167
 1016SOL    HW1 3198   4.100   3.628   6.258 -0.6017  1.6359 -1.6720
 1016SOL    HW2 3199   4.226   3.531   6.295 -0.5336  3.0478  2.3508
 1017SOL     OW 3200   5.465   3.559   0.924 -0.0479  0.2806 -0.6319
 1017SOL    HW1 3201   5.464   3.633   0.856 -2.5742  2.5692  1.6266
 1017SOL    HW2 3202   5.509   3.592   1.008 -1.1667 -0.7855  0.4126
 1018SOL     OW 3203   4.221   5.410   6.735  0.4851  0.0473 -0.4759
 1018SOL    HW1 3204   4.129   5.448   6.721 -0.2644 -1.0325  1.1093
 1018SOL    HW2 3205   4.227   5.320   6.693  0.8232  0.1264 -0.5971
 1019SOL     OW 3206   4.415   4.098   5.009 -0.2434  0.3887 -0.2602
 1019SOL    HW1 3207   4.507   4.105   4.972 -0.7132 -0.5128 -1.6646
 1019SOL    HW2 3208   4.407   4.013   5.061 -0.4448  0.1960 -0.6078
 1020SOL     OW 3209   3.958   0.080   6.909  0.9400 -0.9258  0.1658
 1020SOL    HW1 3210   3.904   0.029   6.976  0.5475 -0.3866  0.2657
 1020SOL    HW2 3211   4.041   0.114   6.953  2.2045 -3.1051 -0.3786
 1021SOL     OW 3212   6.250   5.870   2.111  0.1921  0.2020  0.2749
 1021SOL    HW1 3213   6.331   5.852   2.055 -1.1781 -0.5364 -1.5402
 1021SOL    HW2 3214   6.192   5.937   2.065 -0.9539 -0.3794  0.8317
 1022SOL     OW 3215   5.746   5.992   6.621 -0.2048  0.0480  0.0536
 1022SOL    HW1 3216   5.688   5.980   6.540 -1.2702 -1.1781  0.9492
 1022SOL    HW2 3217   5.816   5.921   6.623  0.7501  0.9578 -0.5331
 1023SOL     OW 3218   4.013   1.988   3.489 -0.1858 -0.3811 -0.2124
 1023SOL    HW1 3219   3.938   1.923   3.502 -0.1069 -0.8025 -1.7259
 1023SOL    HW2 3220   3.987   2.077   3.526 -0.6954 -1.0015  0.9498
 1024SOL     OW 3221   4.636   3.152   2.062 -1.1592  0.3085  0.3295
 1024SOL    HW1 3222   4.695   3.087   2.110 -0.8741  0.3342  0.0227
 1024SOL    HW2 3223   4.570   3.101   2.005 -0.2762  0.2770 -0.7012
 1025SOL     OW 3224   3.280   6.833   1.553  0.7081 -0.1242  0.1003
 1025SOL    HW1 3225   3.312   6.922   1.520 -2.0813  1.2588  0.7829
 1025SOL    HW2 3226   3.249   6.777   1.476  0.4276  0.3921 -0.1662
 1026SOL     OW 3227   5.199   6.792   1.916 -0.2072 -0.1528  0.6151
 1026SOL    HW1 3228   5.123   6.730   1.894 -1.1430  1.5903 -1.2968
 1026SOL    HW2 3229   5.243   6.822   1.832  1.2319  0.5802  1.5971
 1027SOL     OW 3230   4.172   6.853   2.497  0.1026  0.1897  0.0227
 1027SOL    HW1 3231   4.159   6.755   2.516 -0.1105  0.2993  0.4574
 1027SOL    HW2 3232   4.106   6.906   2.550  0.2852  0.5769 -0.1350
 1028SOL     OW 3233   3.787   0.696   5.395  0.2005  0.1431  0.3809
 1028SOL    HW1 3234   3.873   0.742   5.419  0.8472 -0.3336 -0.9487
 1028SOL    HW2 3235   3.767   0.625   5.463 -0.0368  1.3465  1.6306
 1029SOL     OW 3236   4.342   3.231   5.444  1.0579 -0.1464 -0.5597
 1029SOL    HW1 3237   4.380   3.225   5.352  1.3409  0.3203 -0.4764
 1029SOL    HW2 3238   4.404   3.283   5.503  1.3643 -1.2882  0.1591
 1030SOL     OW 3239   5.827   5.632   2.138  0.3078  0.1667 -0.1215
 1030SOL    HW1 3240   5.825   5.534   2.118  0.9689 -0.3369  2.0251
 1030SOL    HW2 3241   5.799   5.683   2.056  0.7315 -1.7452 -1.5372
 1031SOL     OW 3242   6.060   3.992   5.497  0.1418 -0.6215  0.0071
 1031SOL    HW1 3243   6.137   3.971   5.558 -0.2529 -1.7711  0.1336
 1031SOL    HW2 3244   6.070   3.940   5.412 -0.9371 -1.4897  0.3849
 1032SOL     OW 3245   5.000   4.975   3.292  0.6415  0.0264 -0.1375
 1032SOL    HW1 3246   4.972   5.067   3.319 -2.9458 -1.1547  0.6411
 1032SOL    HW2 3247   5.007   4.971   3.192 -1.2902  0.6923 -0.3462
 1033SOL     OW 3248   4.745   1.886   5.478 -0.0599 -0.2511  0.1634
 1033SOL    HW1 3249   4.780   1.916   5.567  1.0435 -0.1486 -0.2889
 1033SOL    HW2 3250   4.814   1.827   5.434  0.4028  1.5314 -1.6025
 1034SOL     OW 3251   4.897   6.850   0.531  0.0768 -0.0445  0.4722
 1034SOL    HW1 3252   4.893   6.774   0.596  0.0606  0.1973  0.7546
 1034SOL    HW2 3253   4.846   6.927   0.567  1.1247  0.5362  0.7586
 1035SOL     OW 3254   5.664   3.275   2.034 -0.4594 -0.4455 -1.1058
 1035SOL    HW1 3255   5.581   3.279   1.979 -0.9590  0.8794 -0.3129
 1035SOL    HW2 3256   5.717   3.359   2.021 -0.6610 -0.0281  0.5030
 1036SOL     OW 3257   4.616   5.578   5.451 -0.2129 -0.6230  0.3954
 1036SOL    HW1 3258   4.541   5.527   5.492 -1.1197 -0.4162 -0.9458
 1036SOL    HW2 3259   4.580   5.651   5.393  0.8833 -1.9021 -2.0928
 1037SOL     OW 3260   5.735   0.699   3.218  0.5905 -0.0361 -0.1342
 1037SOL    HW1 3261   5.661   0.726   3.279  1.9348  1.3473  1.0004
 1037SOL    HW2 3262   5.704   0.704   3.123 -1.3715 -1.6373  0.3685
 1038SOL     OW 3263   3.933   5.616   1.330  0.5048  0.5020 -0.0010
 1038SOL    HW1 3264   4.032   5.603   1.332  0.9079  3.0983  0.1279
 1038SOL    HW2 3265   3.911   5.712   1.351 -1.9822  0.2597 -1.1258
 1039SOL     OW 3266   4.409   1.471   4.456  0.2941  0.3727  0.2928
 1039SOL    HW1 3267   4.322   1.520   4.451  0.4093  0.4884 -0.8970
 1039SOL    HW2 3268   4.407   1.394   4.392  0.9590  0.1916  0.4823
 1040SOL     OW 3269   4.909   4.052   1.749 -0.1839  0.4836  0.1324
 1040SOL    HW1 3270   4.817   4.023   1.774  0.0339 -1.0495 -0.6719
 1040SOL    HW2 3271   4.934   4.134   1.800 -2.0499  1.0278  0.2295
 1041SOL     OW 3272   5.041   1.558   1.286 -0.2974  0.1302  0.1085
 1041SOL    HW1 3273   4.976   1.613   1.337  1.0671  1.4169  0.5247
 1041SOL    HW2 3274   5.011   1.550   1.191 -1.5356 -0.1258  0.5120
 1042SOL     OW 3275   5.839   4.691   4.127  0.4459  0.0295 -0.1538
 1042SOL    HW1 3276   5.793   4.603   4.113 -1.0141  0.6030  0.7592
 1042SOL    HW2 3277   5.860   4.702   4.224  0.2125  0.8695 -0.1898
 1043SOL     OW 3278   5.521   2.718   2.661 -0.8168  0.0361 -0.6510
 1043SOL    HW1 3279   5.468   2.652   2.714  1.1718  0.9314  2.7855
 1043SOL    HW2 3280   5.618   2.695   2.666 -0.3197  1.7575 -1.5564
 1044SOL     OW 3281   5.725   3.824   4.564  0.2348 -0.0799 -0.3106
 1044SOL    HW1 3282   5.774   3.738   4.564  0.1063 -0.1910  1.3362
 1044SOL    HW2 3283   5.683   3.839   4.475  0.3650 -1.6579 -0.6619
 1045SOL     OW 3284   4.030   6.938   1.385  0.7260 -0.4863 -0.2329
 1045SOL    HW1 3285   3.960   6.893   1.441 -1.3600  1.4955 -1.1151
 1045SOL    HW2 3286   4.038   7.034   1.413  2.5018 -0.4452 -0.7552
 1046SOL     OW 3287   5.098   4.121   4.350  0.1636  0.2716 -0.2916
 1046SOL    HW1 3288   5.035   4.181   4.300  1.0121 -0.4187 -2.2867
 1046SOL    HW2 3289   5.138   4.171   4.427  0.2899  2.0400 -1.4474
 1047SOL     OW 3290   3.601   6.602   5.074 -0.2376  0.2312 -0.1562
 1047SOL    HW1 3291   3.521   6.621   5.131 -0.3248  1.6282 -0.7096
 1047SOL    HW2 3292   3.683   6.599   5.132 -0.8500 -3.7904  0.8560
 1048SOL     OW 3293   5.713   1.696   5.972 -0.3146  0.0408 -0.0138
 1048SOL    HW1 3294   5.774   1.741   6.038 -0.1902 -1.8368  1.2471
 1048SOL    HW2 3295   5.762   1.681   5.886  0.5908 -0.2451  0.5364
 1049SOL     OW 3296   6.260   5.740   1.436 -0.3655 -0.1400  0.1231
 1049SOL    HW1 3297   6.301   5.830   1.445  1.0501 -0.2484 -3.5697
 1049SOL    HW2 3298   6.303   5.677   1.501 -0.4144  1.4396  1.7887
 1050SOL     OW 3299   3.711   2.839   3.174  0.0926  0.4117 -0.1538
 1050SOL    HW1 3300   3.618   2.813   3.200 -0.0330 -0.0648 -1.0350
 1050SOL    HW2 3301   3.762   2.866   3.255 -0.3509 -0.8057  0.5598
 1051SOL     OW 3302   3.491   0.985   1.633  0.1938  0.6168 -0.8879
 1051SOL    HW1 3303   3.503   1.079   1.601 -1.5584  0.1248 -3.2488
 1051SOL    HW2 3304   3.539   0.923   1.571 -1.0553 -0.2230 -1.0365
 1052SOL     OW 3305   5.922   2.475   4.852  0.2464  0.0732  0.0284
 1052SOL    HW1 3306   5.938   2.399   4.916  0.2447 -0.0871 -0.1601
 1052SOL    HW2 3307   5.830   2.511   4.866 -0.1309 -0.6336 -0.5790
 1053SOL     OW 3308   5.404   2.452   2.465 -0.1368  0.8121  0.1490
 1053SOL    HW1 3309   5.432   2.363   2.428  0.9408 -0.0387  2.7626
 1053SOL    HW2 3310   5.460   2.524   2.424  0.1023  0.1101 -0.8003
 1054SOL     OW 3311   4.930   1.080   2.475  0.3304 -0.4043  0.1370
 1054SOL    HW1 3312   5.017   1.083   2.524 -0.1863  0.1274  1.0471
 1054SOL    HW2 3313   4.881   0.997   2.499  0.5119 -0.6337 -0.2660
 1055SOL     OW 3314   5.790   2.259   2.293 -0.6307  0.3083 -0.0253
 1055SOL    HW1 3315   5.708   2.213   2.326  0.1123 -1.2935 -0.3367
 1055SOL    HW2 3316   5.822   2.214   2.210 -2.6373  4.3337 -3.4209
 1056SOL     OW 3317   6.107   0.289   1.779  0.1364 -0.3673 -0.4927
 1056SOL    HW1 3318   6.055   0.366   1.744  0.2389  0.4794  1.1121
 1056SOL    HW2 3319   6.133   0.307   1.874  0.2942 -2.3041 -0.1212
 1057SOL     OW 3320   3.954   0.968   2.329  0.0910 -0.2584 -0.3064
 1057SOL    HW1 3321   3.872   1.025   2.328  0.6208  0.5843  1.1457
 1057SOL    HW2 3322   3.964   0.925   2.419 -0.6141 -3.2067 -1.5321
 1058SOL     OW 3323   5.147   3.255   5.434 -0.0321  0.3530  0.3015
 1058SOL    HW1 3324   5.188   3.302   5.512  0.8423  0.9106 -0.4709
 1058SOL    HW2 3325   5.169   3.158   5.439  0.3553  0.4510  0.5452
 1059SOL     OW 3326   4.708   6.989   5.100 -0.1179 -0.0412  0.6050
 1059SOL    HW1 3327   4.614   6.960   5.082 -1.2544  3.2268  0.7063
 1059SOL    HW2 3328   4.751   7.016   5.014  0.2619 -0.1981  0.7438
 1060SOL     OW 3329   4.513   5.530   1.982 -0.9338  0.1243 -0.7237
 1060SOL    HW1 3330   4.600   5.551   1.937 -0.7512  2.0832  0.4313
 1060SOL    HW2 3331   4.437   5.555   1.922 -0.7483 -1.6056 -1.7412
 1061SOL     OW 3332   4.228   0.777   0.941  1.1111  0.0272 -0.4834
 1061SOL    HW1 3333   4.175   0.712   0.886 -1.8526  2.8473 -1.2461
 1061SOL    HW2 3334   4.209   0.762   1.038  0.8620 -0.5332 -0.6150
 1062SOL     OW 3335   5.838   4.381   0.027  0.2940  0.4796  0.0347
 1062SOL    HW1 3336   5.751   4.426   0.045 -0.7908 -2.4052  2.7770
 1062SOL    HW2 3337   5.912   4.449   0.028 -1.5577  2.5919  0.4836
 1063SOL     OW 3338   5.760   5.084   1.180  0.7210  0.0409 -0.4130
 1063SOL    HW1 3339   5.762   5.007   1.117 -1.1649 -0.0969 -0.3634
 1063SOL    HW2 3340   5.809   5.061   1.264 -0.9762 -1.6772  0.1821
 1064SOL     OW 3341   5.406   6.687   6.797  0.1266 -0.5383 -0.2314
 1064SOL    HW1 3342   5.316   6.693   6.841  0.5148 -0.4996  0.5849
 1064SOL    HW2 3343   5.399   6.634   6.713 -0.7512 -0.1268 -0.4276
 1065SOL     OW 3344   4.248   6.910   6.806  0.1658 -0.1616 -0.4862
 1065SOL    HW1 3345   4.236   6.987   6.744  1.7177  0.6415  0.1388
 1065SOL    HW2 3346   4.291   6.943   6.891 -1.3600 -1.3142  0.7966
 1066SOL     OW 3347   4.539   4.196   2.937 -0.0088 -0.5852 -0.3376
 1066SOL    HW1 3348   4.587   4.268   2.986 -1.3328 -0.0642  0.2406
 1066SOL    HW2 3349   4.593   4.168   2.858  1.9818 -1.1247  1.1049
 1067SOL     OW 3350   4.646   5.184   1.292 -0.5105  0.1810  0.4004
 1067SOL    HW1 3351   4.682   5.250   1.226  1.4019  1.0586  2.2062
 1067SOL    HW2 3352   4.604   5.233   1.369  0.3354 -0.7105  1.4514
 1068SOL     OW 3353   3.556   4.648   3.793 -0.5080 -0.2817 -0.3186
 1068SOL    HW1 3354   3.499   4.566   3.798  0.3585 -0.8104  2.2248
 1068SOL    HW2 3355   3.645   4.629   3.834 -0.0004  1.6988 -0.4128
 1069SOL     OW 3356   3.602   3.025   0.616  0.1906  0.4785  0.0686
 1069SOL    HW1 3357   3.513   2.990   0.586 -0.1065  1.7982 -0.6905
 1069SOL    HW2 3358   3.671   2.953   0.611 -1.1498 -1.1012  2.3780
 1070SOL     OW 3359   4.393   5.525   4.279  0.7485  0.0470 -0.2077
 1070SOL    HW1 3360   4.357   5.476   4.200 -1.5221  0.6950  0.3475
 1070SOL    HW2 3361   4.329   5.517   4.356  2.0319  0.9185  1.0036
 1071SOL     OW 3362   5.709   3.614   6.217 -0.1493  0.1682 -0.2589
 1071SOL    HW1 3363   5.695   3.622   6.316 -1.8902 -0.5444 -0.4202
 1071SOL    HW2 3364   5.651   3.681   6.170 -2.1158 -1.8493 -0.9004
 1072SOL     OW 3365   4.421   4.299   1.605  0.1083 -0.3583 -0.0453
 1072SOL    HW1 3366   4.454   4.387   1.574  0.6540 -0.1886  0.9720
 1072SOL    HW2 3367   4.364   4.257   1.534 -0.3406  0.9014 -0.4462
 1073SOL     OW 3368   4.164   2.351   1.468 -0.3352  0.2199  0.4007
 1073SOL    HW1 3369   4.098   2.364   1.394 -0.3363 -1.5365  0.0415
 1073SOL    HW2 3370   4.196   2.440   1.500  2.2532  1.1470 -3.9528
 1074SOL     OW 3371   3.727   5.855   3.981  0.1784 -0.5636  1.1141
 1074SOL    HW1 3372   3.795   5.846   4.054  0.3664 -1.7085  0.8142
 1074SOL    HW2 3373   3.720   5.769   3.932 -0.4986 -0.0294  0.2555
 1075SOL     OW 3374   3.398   6.853   2.361 -0.1797 -0.2279 -0.1616
 1075SOL    HW1 3375   3.363   6.889   2.275 -0.7633  0.8182  0.5011
 1075SOL    HW2 3376   3.385   6.920   2.434 -0.1679 -1.2943  0.8579
 1076SOL     OW 3377   4.919   4.612   3.725 -0.3597  0.2890  0.2725
 1076SOL    HW1 3378   4.909   4.709   3.746  0.3051  0.5456 -0.5656
 1076SOL    HW2 3379   4.842   4.582   3.669  0.1632  0.6963 -0.6914
 1077SOL     OW 3380   6.260   5.730   3.754 -0.6368  0.1799 -0.1075
 1077SOL    HW1 3381   6.280   5.824   3.725 -0.0031 -0.0427 -0.4289
 1077SOL    HW2 3382   6.236   5.729   3.851 -0.8840  0.7004 -0.1587
 1078SOL     OW 3383   5.281   0.565   6.846 -0.1801  0.0026  1.4997
 1078SOL    HW1 3384   5.193   0.578   6.799  0.5047 -0.4142  0.0232
 1078SOL    HW2 3385   5.266   0.559   6.944 -1.6616  1.1861  1.3801
 1079SOL     OW 3386   5.881   4.731   2.547 -0.4189 -0.5272  0.2268
 1079SOL    HW1 3387   5.913   4.641   2.519 -0.4330 -1.3699  2.7494
 1079SOL    HW2 3388   5.804   4.722   2.610 -1.2807  1.3211 -0.4619
 1080SOL     OW 3389   5.018   3.649   3.096  0.1248 -0.1106  0.5025
 1080SOL    HW1 3390   5.003   3.573   3.160 -0.9690 -0.4138 -0.0769
 1080SOL    HW2 3391   4.936   3.705   3.091  0.9903  1.2612  1.0678
 1081SOL     OW 3392   4.518   4.557   1.810 -0.0780 -0.2729  0.1763
 1081SOL    HW1 3393   4.525   4.482   1.876 -1.4377  1.1131  2.0253
 1081SOL    HW2 3394   4.473   4.635   1.854  2.9493  2.3752 -1.0419
 1082SOL     OW 3395   4.783   2.094   0.555  0.4913  0.5478 -0.3839
 1082SOL    HW1 3396   4.695   2.110   0.598  0.1093  0.0257 -0.9651
 1082SOL    HW2 3397   4.786   2.138   0.465  0.7855  0.4671 -0.4174
 1083SOL     OW 3398   5.419   2.569   3.374 -0.6089 -0.2250 -0.1661
 1083SOL    HW1 3399   5.394   2.648   3.319 -0.5908  1.0409  1.5856
 1083SOL    HW2 3400   5.343   2.545   3.434 -0.5157 -1.3957 -0.4890
 1084SOL     OW 3401   3.417   5.299   3.427  1.3012 -0.6936 -0.0722
 1084SOL    HW1 3402   3.330   5.294   3.377  2.0370  2.1382 -1.9321
 1084SOL    HW2 3403   3.432   5.214   3.477 -1.8295 -1.8332 -0.8107
 1085SOL     OW 3404   4.675   3.201   5.018  0.1031 -0.3438 -0.0998
 1085SOL    HW1 3405   4.694   3.112   5.060 -1.3170 -0.1599  0.9932
 1085SOL    HW2 3406   4.754   3.261   5.030  0.2719 -0.7677  1.0499
 1086SOL     OW 3407   3.747   3.596   0.275 -0.0373 -0.3247  0.6807
 1086SOL    HW1 3408   3.721   3.680   0.228  0.3232 -0.4180  0.3106
 1086SOL    HW2 3409   3.707   3.595   0.366  0.1549  0.3571  0.7759
 1087SOL     OW 3410   6.132   1.088   2.585 -0.5755  0.1771 -0.1050
 1087SOL    HW1 3411   6.168   1.108   2.676 -1.6123  0.6970  0.2071
 1087SOL    HW2 3412   6.119   1.174   2.535 -1.3236 -0.0041 -0.2257
 1088SOL     OW 3413   5.132   4.762   0.847  0.5934 -0.2133  0.0979
 1088SOL    HW1 3414   5.158   4.800   0.936  0.2930 -1.2421  0.6518
 1088SOL    HW2 3415   5.033   4.774   0.834  0.7412  0.4931 -0.3806
 1089SOL     OW 3416   4.007   5.507   0.015 -0.0278 -0.3593 -0.2140
 1089SOL    HW1 3417   3.944   5.451  -0.039  0.5693 -2.2360  0.9642
 1089SOL    HW2 3418   4.099   5.469   0.010 -0.0477 -1.0138  2.5797
 1090SOL     OW 3419   3.953   4.470   6.038  0.3450 -0.2823 -0.6040
 1090SOL    HW1 3420   3.933   4.418   5.955 -1.1536  1.1903 -1.2093
 1090SOL    HW2 3421   3.970   4.566   6.015  2.5353 -0.3248  0.5497
 1091SOL     OW 3422   3.767   3.735   6.177 -0.7512 -0.4504  0.3424
 1091SOL    HW1 3423   3.778   3.715   6.079 -0.8311  1.1443 -0.0149
 1091SOL    HW2 3424   3.690   3.682   6.213 -1.1699 -0.5221 -0.6277
 1092SOL     OW 3425   5.732   6.854   6.579 -0.1395 -0.8303 -0.6259
 1092SOL    HW1 3426   5.730   6.918   6.656  1.1207  0.3418 -1.5014
 1092SOL    HW2 3427   5.779   6.771   6.605  2.9372  0.6995 -0.8456
 1093SOL     OW 3428   4.550   2.312   3.869  0.0647 -0.4688 -0.0158
 1093SOL    HW1 3429   4.620   2.360   3.923  0.8045 -1.5683  0.0431
 1093SOL    HW2 3430   4.466   2.305   3.922  0.1669  0.1352  0.2401
 1094SOL     OW 3431   3.909   1.832   2.430 -1.0431  0.0361 -0.3323
 1094SOL    HW1 3432   3.810   1.850   2.438 -1.1161 -0.2270 -0.6403
 1094SOL    HW2 3433   3.924   1.734   2.422 -0.6162 -0.1066  1.7232
 1095SOL     OW 3434   5.733   2.873   6.563  0.3603  0.8097  0.1933
 1095SOL    HW1 3435   5.690   2.961   6.547  1.1314  1.2877  0.6963
 1095SOL    HW2 3436   5.818   2.886   6.615 -0.1953 -0.3456  1.4541
 1096SOL     OW 3437   5.839   1.420   0.096 -0.3063 -0.7195  0.8800
 1096SOL    HW1 3438   5.922   1.464   0.061 -1.1991  0.2663 -0.0836
 1096SOL    HW2 3439   5.806   1.354   0.028 -0.9306 -0.2859  0.7596
 1097SOL     OW 3440   6.026   2.113   1.413 -0.0753  0.2558  0.8779
 1097SOL    HW1 3441   6.036   2.057   1.496 -0.8923 -0.4279  0.5293
 1097SOL    HW2 3442   5.931   2.113   1.384  0.3350 -0.2342 -0.5559
 1098SOL     OW 3443   5.837   5.816   3.520 -0.4530 -0.4253 -0.2225
 1098SOL    HW1 3444   5.820   5.762   3.439  2.2754  0.2136 -1.3575
 1098SOL    HW2 3445   5.889   5.898   3.495 -0.4889  0.3643  2.0244
 1099SOL     OW 3446   4.980   0.843   5.296  0.5147 -0.4602 -0.0757
 1099SOL    HW1 3447   4.932   0.805   5.217 -0.7678  0.3215  0.2960
 1099SOL    HW2 3448   5.079   0.830   5.284  0.3304 -0.6808 -1.6239
 1100SOL     OW 3449   5.299   5.840   3.297  0.4464 -0.1625 -0.2053
 1100SOL    HW1 3450   5.287   5.925   3.348 -0.2063 -0.3989  0.0483
 1100SOL    HW2 3451   5.396   5.815   3.296  0.5363  0.1252  0.4646
 1101SOL     OW 3452   4.127   5.617   4.868  0.0109 -0.5615 -0.2499
 1101SOL    HW1 3453   4.202   5.630   4.804 -0.2706  0.8286 -0.3263
 1101SOL    HW2 3454   4.158   5.637   4.961 -0.2017 -0.1486 -0.2617
 1102SOL     OW 3455   4.396   2.295   4.989  0.0229 -0.0981  0.0033
 1102SOL    HW1 3456   4.324   2.361   4.970  1.6499  1.1067 -2.4576
 1102SOL    HW2 3457   4.387   2.217   4.926  1.1307  0.3086 -0.6773
 1103SOL     OW 3458   4.967   4.787   2.390  0.1243 -0.0795  0.7378
 1103SOL    HW1 3459   5.051   4.773   2.443  1.0677  1.1468 -0.3609
 1103SOL    HW2 3460   4.986   4.772   2.293 -1.0073 -0.1056  0.5134
 1104SOL     OW 3461   5.678   0.484   6.700 -0.1125  0.0423 -0.1048
 1104SOL    HW1 3462   5.642   0.577   6.702  1.3059  0.6161  0.6527
 1104SOL    HW2 3463   5.748   0.477   6.628  0.6732 -0.0629  0.6444
 1105SOL     OW 3464   5.394   5.102   0.374 -0.1208 -0.6986  0.6081
 1105SOL    HW1 3465   5.474   5.121   0.432  0.5550  1.2610 -0.8426
 1105SOL    HW2 3466   5.422   5.048   0.295  0.0017  0.7058 -0.3461
 1106SOL     OW 3467   6.018   6.257   2.874  0.2173 -0.3071 -0.4956
 1106SOL    HW1 3468   6.032   6.158   2.868  1.1191 -0.1186 -2.0074
 1106SOL    HW2 3469   6.085   6.297   2.937 -0.0263 -0.6259 -0.0289
 1107SOL     OW 3470   4.664   2.399   6.821 -0.2753 -0.3645  0.7124
 1107SOL    HW1 3471   4.720   2.450   6.756  0.4815 -0.3698  1.3415
 1107SOL    HW2 3472   4.573   2.439   6.825  0.1160  0.5533  0.7313
 1108SOL     OW 3473   4.864   6.234   4.788  0.1771  0.6219  0.1335
 1108SOL    HW1 3474   4.934   6.299   4.816  1.8150 -1.1122  0.3193
 1108SOL    HW2 3475   4.869   6.153   4.847 -0.8746 -0.2333 -0.9096
 1109SOL     OW 3476   4.420   5.913   2.590  0.4936  0.1741  0.0082
 1109SOL    HW1 3477   4.398   5.831   2.643 -0.6200  0.1749 -0.4231
 1109SOL    HW2 3478   4.467   5.886   2.506  0.1821 -0.0249 -0.1065
 1110SOL     OW 3479   4.330   0.021   2.091 -0.3476 -0.0704  0.3953
 1110SOL    HW1 3480   4.365   0.112   2.115  1.0313 -0.2258 -0.9286
 1110SOL    HW2 3481   4.258  -0.004   2.156  0.3612  1.2720  1.7844
 1111SOL     OW 3482   4.859   4.407   0.980  0.1523 -0.0533 -0.7785
 1111SOL    HW1 3483   4.828   4.486   1.032 -0.4414 -0.6533 -0.1856
 1111SOL    HW2 3484   4.946   4.428   0.936 -0.4015  1.1975 -1.3183
 1112SOL     OW 3485   3.540   6.564   1.014  0.3199  0.0072 -0.4219
 1112SOL    HW1 3486   3.524   6.471   1.048 -3.1712  1.0137  1.1380
 1112SOL    HW2 3487   3.584   6.560   0.925 -1.1716 -3.2288 -1.1474
 1113SOL     OW 3488   4.790   0.728   6.655  0.4459  0.3084  0.0978
 1113SOL    HW1 3489   4.774   0.765   6.563  1.8725 -0.1437 -0.3494
 1113SOL    HW2 3490   4.719   0.661   6.677  1.4848 -1.4975 -1.7456
 1114SOL     OW 3491   5.747   6.131   2.657  0.3659 -0.0319  0.1787
 1114SOL    HW1 3492   5.815   6.204   2.665  1.4026 -0.6927 -1.9092
 1114SOL    HW2 3493   5.765   6.078   2.574 -1.5726 -1.4257  0.5908
 1115SOL     OW 3494   3.175   0.858   5.361 -0.8831  0.0584  0.1508
 1115SOL    HW1 3495   3.081   0.827   5.342 -0.8347 -0.6668  1.0334
 1115SOL    HW2 3496   3.211   0.906   5.281 -1.0922 -1.8693 -1.1776
 1116SOL     OW 3497   4.402   0.566   2.433 -0.3036  0.2290 -0.2457
 1116SOL    HW1 3498   4.316   0.617   2.431  0.0687  0.8619 -1.4386
 1116SOL    HW2 3499   4.459   0.599   2.509 -0.7031  0.5145 -0.0704
 1117SOL     OW 3500   3.710   0.235   6.171 -0.0393 -0.4406 -0.0558
 1117SOL    HW1 3501   3.727   0.142   6.139  0.0023 -0.7235  0.7869
 1117SOL    HW2 3502   3.613   0.257   6.159 -0.4260 -1.2463  1.4182
 1118SOL     OW 3503   4.285   6.692   2.013  0.0814  0.0065 -0.1415
 1118SOL    HW1 3504   4.317   6.706   2.107  1.7737  1.4462 -0.8868
 1118SOL    HW2 3505   4.360   6.656   1.957  0.7627  3.9055 -2.0481
 1119SOL     OW 3506   5.750   1.623   4.479 -0.8226  0.3756 -0.1737
 1119SOL    HW1 3507   5.799   1.702   4.516 -0.4401 -0.7180  1.7915
 1119SOL    HW2 3508   5.749   1.628   4.379  2.7784  0.7718 -0.3145
 1120SOL     OW 3509   5.333   4.781   6.646  0.3288  0.4799  0.2381
 1120SOL    HW1 3510   5.390   4.703   6.670  0.5230  1.0878  1.8736
 1120SOL    HW2 3511   5.343   4.852   6.716 -0.2480  1.7570 -0.9297
 1121SOL     OW 3512   4.835   2.476   1.371  0.7362 -0.2857 -0.5958
 1121SOL    HW1 3513   4.873   2.438   1.456  0.6848  0.2602 -0.3186
 1121SOL    HW2 3514   4.865   2.571   1.362  2.5508 -0.9573 -2.3130
 1122SOL     OW 3515   3.963   6.152   2.938 -0.0763 -0.5716  0.0704
 1122SOL    HW1 3516   4.043   6.151   2.999  0.2467  0.7972 -0.3089
 1122SOL    HW2 3517   3.931   6.246   2.926 -1.6559 -1.0832  0.0768
 1123SOL     OW 3518   4.378   4.054   2.647 -0.0289  0.1301 -0.2239
 1123SOL    HW1 3519   4.405   3.978   2.705 -0.2699  0.7643  0.7433
 1123SOL    HW2 3520   4.459   4.104   2.617  0.0377  0.5577  0.6357
 1124SOL     OW 3521   6.104   3.148   3.582 -0.7729 -0.4218 -0.7186
 1124SOL    HW1 3522   6.187   3.180   3.628 -1.3218  0.2300 -0.1515
 1124SOL    HW2 3523   6.066   3.222   3.526 -0.2197 -1.1522 -2.0957
 1125SOL     OW 3524   4.104   1.718   5.234  0.2077 -0.6964 -0.2988
 1125SOL    HW1 3525   4.139   1.795   5.286  0.5550 -0.1785 -1.2773
 1125SOL    HW2 3526   4.008   1.702   5.259  0.9436 -1.8908  2.1143
 1126SOL     OW 3527   5.197   6.154   2.399  0.2407 -0.5316 -0.4313
 1126SOL    HW1 3528   5.280   6.108   2.367  1.6323  0.2573  1.8054
 1126SOL    HW2 3529   5.152   6.199   2.322  1.0648 -2.1839 -1.9486
 1127SOL     OW 3530   4.976   0.853   2.885  0.3248 -0.6342 -0.0539
 1127SOL    HW1 3531   4.894   0.910   2.879  0.6723 -0.0829  0.2681
 1127SOL    HW2 3532   4.956   0.762   2.851 -0.4567 -0.5411  0.1326
 1128SOL     OW 3533   5.733   3.486   6.885  0.6893  0.6586 -0.4616
 1128SOL    HW1 3534   5.801   3.556   6.864 -0.8024  2.0528 -0.8412
 1128SOL    HW2 3535   5.644   3.529   6.901  0.2133 -0.9398  1.7522
 1129SOL     OW 3536   4.423   6.818   2.434  0.1155 -0.7397  0.2674
 1129SOL    HW1 3537   4.438   6.816   2.335  0.0996  0.2414  0.2350
 1129SOL    HW2 3538   4.326   6.835   2.453  0.3001  0.2279  0.4300
 1130SOL     OW 3539   5.828   1.279   0.357 -0.0995 -0.1493 -0.2576
 1130SOL    HW1 3540   5.823   1.372   0.393 -2.0545 -0.7808  1.3047
 1130SOL    HW2 3541   5.858   1.281   0.262  2.8419  1.8044  0.5784
 1131SOL     OW 3542   5.110   4.854   1.909 -0.2408  0.2145 -0.1248
 1131SOL    HW1 3543   5.057   4.838   1.825 -1.3423  1.6040  0.2579
 1131SOL    HW2 3544   5.067   4.805   1.985 -0.4131  0.5367 -0.0094
 1132SOL     OW 3545   5.751   6.918   1.025  0.1747  0.1338  0.2146
 1132SOL    HW1 3546   5.721   6.981   0.953 -0.5307 -0.6337 -0.1836
 1132SOL    HW2 3547   5.809   6.967   1.091  0.9265  0.8210 -0.9275
 1133SOL     OW 3548   5.541   1.514   0.206  0.6757 -0.6057 -0.4330
 1133SOL    HW1 3549   5.472   1.480   0.142  0.1911 -2.2260  0.8719
 1133SOL    HW2 3550   5.615   1.447   0.212  0.6917 -0.4990  0.7075
 1134SOL     OW 3551   4.972   6.847   1.138  0.1701  0.0372 -0.2158
 1134SOL    HW1 3552   4.873   6.833   1.130  0.4036 -1.4258 -0.8630
 1134SOL    HW2 3553   5.010   6.866   1.047  0.6511 -0.6513 -0.1608
 1135SOL     OW 3554   5.442   5.257   4.536  0.2649 -0.1366 -0.1451
 1135SOL    HW1 3555   5.430   5.288   4.442 -0.3844  1.2021  0.3442
 1135SOL    HW2 3556   5.402   5.325   4.598 -1.1312 -1.9152  1.0146
 1136SOL     OW 3557   4.137   6.931   5.794 -0.1224  0.2676  0.6910
 1136SOL    HW1 3558   4.160   7.005   5.857 -1.0400 -0.2001  1.6271
 1136SOL    HW2 3559   4.113   6.849   5.847 -0.5051 -0.2706 -0.2854
 1137SOL     OW 3560   5.581   0.877   1.200 -0.2717 -0.3688 -0.1869
 1137SOL    HW1 3561   5.612   0.865   1.295  1.0483 -0.3341 -0.5992
 1137SOL    HW2 3562   5.639   0.944   1.154  1.9640 -3.4519 -2.2916
 1138SOL     OW 3563   4.238   6.256   4.265  0.0482 -0.3336 -0.1479
 1138SOL    HW1 3564   4.223   6.352   4.241  1.2319 -0.1876 -0.3635
 1138SOL    HW2 3565   4.184   6.233   4.346  0.2008  0.6858  0.2579
 1139SOL     OW 3566   4.847   4.404   5.728  0.3698 -0.2154  0.2708
 1139SOL    HW1 3567   4.764   4.453   5.700  1.1967  0.4460 -1.0911
 1139SOL    HW2 3568   4.836   4.372   5.822 -0.4262  2.1060  1.0421
 1140SOL     OW 3569   5.365   6.465   2.575  0.2378 -0.9052 -0.0963
 1140SOL    HW1 3570   5.269   6.449   2.598  0.2616  1.5717  2.1709
 1140SOL    HW2 3571   5.412   6.377   2.566 -1.7377 -2.1584  1.0645
 1141SOL     OW 3572   5.232   5.301   4.070 -0.2198  0.1695  0.0694
 1141SOL    HW1 3573   5.137   5.322   4.044 -0.5883 -1.1623  0.2598
 1141SOL    HW2 3574   5.295   5.344   4.006 -0.8628  2.6683  1.0207
 1142SOL     OW 3575   5.708   6.041   3.677 -0.1950 -0.1193  0.1468
 1142SOL    HW1 3576   5.755   6.117   3.633 -1.6509  0.5046 -0.3824
 1142SOL    HW2 3577   5.726   5.957   3.626  1.3943 -0.1622  0.7178
 1143SOL     OW 3578   5.919   0.078   0.719  0.1385  0.2675 -0.7242
 1143SOL    HW1 3579   5.943   0.125   0.803 -0.0186 -0.5912 -0.1896
 1143SOL    HW2 3580   5.828   0.108   0.689 -0.6056 -0.7278  0.4118
 1144SOL     OW 3581   3.562   1.926   2.201 -0.1022 -0.3416  0.7563
 1144SOL    HW1 3582   3.618   1.943   2.120  1.8122 -1.9459  1.6718
 1144SOL    HW2 3583   3.466   1.919   2.174  0.1607  1.6153 -0.9812
 1145SOL     OW 3584   5.649   4.474   4.105  0.6810  0.1480 -0.4074
 1145SOL    HW1 3585   5.573   4.465   4.041  1.1333 -0.4266 -0.8743
 1145SOL    HW2 3586   5.625   4.430   4.192 -0.4022  1.9597  0.2774
 1146SOL     OW 3587   5.564   5.210   6.170 -0.4593  0.0096 -0.2229
 1146SOL    HW1 3588   5.634   5.141   6.151 -0.6179 -0.3056  0.3124
 1146SOL    HW2 3589   5.507   5.223   6.089 -0.1071 -0.1112 -0.4929
 1147SOL     OW 3590   6.116   0.602   3.983 -0.4395 -0.6401  0.2403
 1147SOL    HW1 3591   6.125   0.504   3.970  0.9831 -0.5384  0.2904
 1147SOL    HW2 3592   6.120   0.649   3.895 -0.7382 -0.6059  0.2453
 1148SOL     OW 3593   3.939   1.755   1.788  0.0181 -0.1860  0.3607
 1148SOL    HW1 3594   3.849   1.792   1.765  0.0736  0.4536  1.0988
 1148SOL    HW2 3595   4.009   1.824   1.771  0.5296 -1.0819 -1.3303
 1149SOL     OW 3596   5.225   0.382   6.272  0.2124 -0.0226  0.0418
 1149SOL    HW1 3597   5.220   0.313   6.344  2.5758 -0.0217  0.2719
 1149SOL    HW2 3598   5.200   0.471   6.309 -0.3146 -0.3159  0.4038
 1150SOL     OW 3599   4.369   2.634   5.328 -0.1903 -0.1642 -0.3217
 1150SOL    HW1 3600   4.455   2.621   5.279 -0.0736  0.6590 -0.3492
 1150SOL    HW2 3601   4.293   2.633   5.263 -0.0209  1.1005 -0.5640
 1151SOL     OW 3602   5.547   1.352   5.757  0.1638 -0.2389  0.2744
 1151SOL    HW1 3603   5.500   1.278   5.709  0.1401 -0.0624  0.0301
 1151SOL    HW2 3604   5.595   1.410   5.692  1.4740 -0.9308  0.5668
 1152SOL     OW 3605   6.008   5.139   4.664  0.0050  0.0052  0.4689
 1152SOL    HW1 3606   5.965   5.050   4.673 -1.9495  0.9711  1.2149
 1152SOL    HW2 3607   6.029   5.157   4.568 -1.7108 -0.3244  0.0100
 1153SOL     OW 3608   4.311   5.339   1.626  0.1791 -0.4850 -0.3702
 1153SOL    HW1 3609   4.238   5.290   1.578 -0.3206  0.5685 -0.7260
 1153SOL    HW2 3610   4.275   5.374   1.713  1.1124 -2.4981  0.9018
 1154SOL     OW 3611   3.727   2.851   4.749 -0.2352  0.2795 -0.1011
 1154SOL    HW1 3612   3.670   2.887   4.822  0.1495 -0.3596  0.5230
 1154SOL    HW2 3613   3.822   2.878   4.765  0.0005 -0.6793  0.1741
 1155SOL     OW 3614   5.676   1.648   5.406  0.1886  0.1897  0.0652
 1155SOL    HW1 3615   5.723   1.677   5.323  1.1628 -1.0985  0.1274
 1155SOL    HW2 3616   5.681   1.721   5.474 -2.1653  1.9854 -1.5414
 1156SOL     OW 3617   6.084   3.683   5.859 -0.4609 -0.1332 -0.4571
 1156SOL    HW1 3618   6.014   3.748   5.888 -0.7484 -0.1963 -1.0109
 1156SOL    HW2 3619   6.126   3.641   5.940 -1.9408 -1.0421 -0.1202
 1157SOL     OW 3620   4.079   5.990   1.927 -0.0103 -0.5347 -0.3424
 1157SOL    HW1 3621   4.039   5.920   1.987  1.4436 -0.1989  1.1015
 1157SOL    HW2 3622   4.109   5.947   1.842 -2.0357 -1.0407 -0.8469
 1158SOL     OW 3623   3.668   5.722   1.533 -0.9436  0.3581  0.7596
 1158SOL    HW1 3624   3.759   5.691   1.507 -0.3470  2.6161 -0.0951
 1158SOL    HW2 3625   3.648   5.694   1.627 -0.6013 -2.6390  0.0485
 1159SOL     OW 3626   5.352   2.945   6.136  0.0347 -0.0210  0.1301
 1159SOL    HW1 3627   5.395   3.024   6.180 -0.0967 -1.0905  2.3691
 1159SOL    HW2 3628   5.420   2.874   6.121 -0.4894 -0.9676  1.8764
 1160SOL     OW 3629   4.781   0.867   6.915  0.3672  0.1808 -0.7889
 1160SOL    HW1 3630   4.778   0.836   6.820  0.0572  0.3657 -0.8432
 1160SOL    HW2 3631   4.697   0.839   6.962  0.6997 -0.2680 -0.4539
 1161SOL     OW 3632   3.530   0.220   4.973  0.4646 -0.1199 -0.3038
 1161SOL    HW1 3633   3.601   0.172   4.922 -0.6910  0.5248 -2.6360
 1161SOL    HW2 3634   3.553   0.316   4.982 -0.6737  0.3899 -2.2965
 1162SOL     OW 3635   3.596   5.524   0.465  0.2867  0.2178 -0.4899
 1162SOL    HW1 3636   3.638   5.449   0.414  0.0072  0.8018 -1.5869
 1162SOL    HW2 3637   3.506   5.545   0.427  0.2630  0.9658 -0.0444
 1163SOL     OW 3638   4.798   1.347   0.394 -0.2203  0.0100 -0.0655
 1163SOL    HW1 3639   4.764   1.285   0.465 -0.4436  1.4645  1.1466
 1163SOL    HW2 3640   4.811   1.296   0.309 -0.6600 -1.6261  0.8030
 1164SOL     OW 3641   4.246   5.695   6.394  0.0946 -0.0265 -0.6114
 1164SOL    HW1 3642   4.209   5.699   6.487 -2.2939  0.6050 -1.5171
 1164SOL    HW2 3643   4.321   5.761   6.385 -0.5689  0.9261  0.4968
 1165SOL     OW 3644   4.524   2.949   3.646  0.4446 -0.0126 -0.2911
 1165SOL    HW1 3645   4.590   3.020   3.620 -0.8472  0.3306 -3.0378
 1165SOL    HW2 3646   4.471   2.980   3.725  0.9380  1.4043 -0.4796
 1166SOL     OW 3647   3.912   0.754   2.131 -0.6995 -0.0878  0.0120
 1166SOL    HW1 3648   3.921   0.681   2.199 -0.5025 -0.0042  0.0779
 1166SOL    HW2 3649   3.938   0.841   2.173  3.5894 -0.5608 -1.2638
 1167SOL     OW 3650   4.778   0.895   2.593 -0.6694 -0.3194 -0.1860
 1167SOL    HW1 3651   4.755   0.926   2.685  1.4564 -1.5029  0.8112
 1167SOL    HW2 3652   4.755   0.798   2.583  2.1791 -1.1157  0.3210
 1168SOL     OW 3653   4.537   5.180   2.686 -0.1094 -0.2894 -0.1157
 1168SOL    HW1 3654   4.537   5.220   2.594  0.1494  0.9353  0.3957
 1168SOL    HW2 3655   4.609   5.222   2.740 -0.8793 -0.2996  0.9474
 1169SOL     OW 3656   4.917   3.354   4.662 -0.1472  0.0878  0.4495
 1169SOL    HW1 3657   4.997   3.389   4.614 -0.0243 -1.2713 -0.3895
 1169SOL    HW2 3658   4.911   3.396   4.752  0.7038  1.2514 -0.0113
 1170SOL     OW 3659   5.383   1.703   2.393  0.2463 -0.0215 -0.8622
 1170SOL    HW1 3660   5.454   1.633   2.406  1.4408  1.2909 -0.0503
 1170SOL    HW2 3661   5.305   1.682   2.452  0.6582 -0.5842 -0.5058
 1171SOL     OW 3662   5.592   0.719   1.699  0.1519 -0.2651 -0.0939
 1171SOL    HW1 3663   5.588   0.626   1.661  1.8965 -1.3852  2.2022
 1171SOL    HW2 3664   5.650   0.776   1.640 -1.0470 -0.5491 -1.5971
 1172SOL     OW 3665   5.280   3.165   2.558  0.1609 -0.0913  0.4105
 1172SOL    HW1 3666   5.258   3.212   2.643  1.0364  0.4388  0.3583
 1172SOL    HW2 3667   5.331   3.081   2.579  0.0306 -0.1678  0.4233
 1173SOL     OW 3668   4.934   6.371   6.545  0.1719 -0.2295  0.2511
 1173SOL    HW1 3669   4.875   6.417   6.479 -1.3204  2.0284  2.9196
 1173SOL    HW2 3670   4.999   6.437   6.583  1.0003 -1.4624  1.0373
 1174SOL     OW 3671   4.467   3.742   3.816  0.0088 -0.0605 -0.0540
 1174SOL    HW1 3672   4.462   3.661   3.875  0.9718 -0.0731  0.0199
 1174SOL    HW2 3673   4.393   3.739   3.750  0.7937 -1.6870 -0.9195
 1175SOL     OW 3674   3.697   0.090   4.803 -0.2491  0.4009 -0.1237
 1175SOL    HW1 3675   3.777   0.033   4.824 -0.3466  0.2198 -0.2344
 1175SOL    HW2 3676   3.643   0.045   4.732 -0.0451  0.8986 -0.5937
 1176SOL     OW 3677   4.189   4.137   3.737  0.0229 -0.1982  0.6709
 1176SOL    HW1 3678   4.127   4.213   3.717 -0.8252 -0.9657  0.2921
 1176SOL    HW2 3679   4.229   4.103   3.652  1.2312  0.4771  0.9361
 1177SOL     OW 3680   3.500   4.283   6.792  0.0001 -0.0032 -0.1067
 1177SOL    HW1 3681   3.573   4.274   6.859 -0.0794 -1.4567 -0.1786
 1177SOL    HW2 3682   3.526   4.351   6.723  0.8620  0.1765  0.3794
 1178SOL     OW 3683   4.564   6.106   5.099  0.1201  0.1185 -0.3971
 1178SOL    HW1 3684   4.508   6.043   5.045 -1.0696  0.3188  0.5707
 1178SOL    HW2 3685   4.578   6.191   5.047 -2.0594  0.7985  0.0405
 1179SOL     OW 3686   5.090   5.798   2.908  0.1079 -0.8333  0.7060
 1179SOL    HW1 3687   5.156   5.815   2.835  0.6397 -2.4518  0.7753
 1179SOL    HW2 3688   5.098   5.869   2.978  0.1617  0.2708 -0.3782
 1180SOL     OW 3689   5.970   1.728   0.509  0.0880 -0.1459 -0.2213
 1180SOL    HW1 3690   5.889   1.730   0.568  0.7400  0.6335  0.6698
 1180SOL    HW2 3691   5.946   1.686   0.421 -1.4100  0.5884 -0.1860
 1181SOL     OW 3692   4.594   2.236   5.912 -0.1404 -0.3979  0.3078
 1181SOL    HW1 3693   4.633   2.323   5.941 -0.6548 -0.1586  0.3000
 1181SOL    HW2 3694   4.536   2.250   5.832 -0.6334 -0.6616  0.6120
 1182SOL     OW 3695   5.714   3.303   0.117 -0.1609  0.2888  0.3899
 1182SOL    HW1 3696   5.769   3.348   0.188 -0.8402  1.6883  0.0654
 1182SOL    HW2 3697   5.729   3.348   0.029  0.2897 -1.1178 -0.2770
 1183SOL     OW 3698   3.353   0.980   6.293 -0.2551  0.0384 -0.4080
 1183SOL    HW1 3699   3.358   1.076   6.263 -1.2723 -0.2080 -1.4131
 1183SOL    HW2 3700   3.402   0.923   6.227 -2.4874 -0.5067 -1.7015
 1184SOL     OW 3701   5.934   0.531   6.968  0.1672 -0.0757  0.1675
 1184SOL    HW1 3702   5.845   0.485   6.973  0.0195  0.0633 -0.9105
 1184SOL    HW2 3703   5.999   0.485   7.028 -0.2561 -1.0478 -0.1081
 1185SOL     OW 3704   5.246   2.918   2.836  0.0070  0.1272 -0.4377
 1185SOL    HW1 3705   5.285   2.941   2.747 -0.3306  0.1804 -0.5744
 1185SOL    HW2 3706   5.254   2.820   2.852 -1.1236 -0.1057 -1.1227
 1186SOL     OW 3707   3.543   5.779   5.458 -0.6386 -0.5890  0.2868
 1186SOL    HW1 3708   3.619   5.803   5.398 -0.5171  0.9182  0.9834
 1186SOL    HW2 3709   3.457   5.788   5.408 -0.4593 -0.7457 -0.0529
 1187SOL     OW 3710   3.381   1.488   0.358 -0.5226 -0.3849 -0.4321
 1187SOL    HW1 3711   3.338   1.399   0.375  1.6628 -1.3617  0.3853
 1187SOL    HW2 3712   3.427   1.486   0.269  0.1041 -0.3396 -0.1165
 1188SOL     OW 3713   4.016   4.983   4.919 -0.4246 -0.7542  0.2874
 1188SOL    HW1 3714   4.039   5.078   4.942 -0.4603  0.0124 -2.5116
 1188SOL    HW2 3715   4.097   4.926   4.925 -0.1259 -0.2843  0.7734
 1189SOL     OW 3716   5.680   6.474   0.694  0.3062  0.6571  0.0266
 1189SOL    HW1 3717   5.660   6.572   0.703 -0.5807  0.4498  0.4252
 1189SOL    HW2 3718   5.602   6.421   0.725  1.7842 -0.2240  2.5079
 1190SOL     OW 3719   4.176   5.351   1.872 -0.4478  0.3722 -0.2798
 1190SOL    HW1 3720   4.202   5.259   1.902  0.3100  0.7170  0.1310
 1190SOL    HW2 3721   4.110   5.344   1.797 -0.9940 -0.5037  0.2693
 1191SOL     OW 3722   6.333   2.071   5.990 -0.1551  0.0395  0.1198
 1191SOL    HW1 3723   6.302   2.108   5.902  0.3130 -0.6159 -0.3357
 1191SOL    HW2 3724   6.373   2.145   6.045 -1.9867  0.7895  0.5013
 1192SOL     OW 3725   4.237   2.466   4.819 -0.4915 -0.4326  0.3262
 1192SOL    HW1 3726   4.230   2.384   4.762  0.7139 -0.8722  0.7724
 1192SOL    HW2 3727   4.205   2.546   4.768  0.0092 -0.9119 -0.7523
 1193SOL     OW 3728   5.932   3.260   6.630  0.2361 -1.4178 -0.1405
 1193SOL    HW1 3729   5.929   3.290   6.535  0.1468  1.1049  0.6066
 1193SOL    HW2 3730   6.020   3.216   6.648  0.9258 -0.4021 -0.9668
 1194SOL     OW 3731   4.226   3.120   5.765 -0.2081  0.6447 -0.0888
 1194SOL    HW1 3732   4.153   3.130   5.696 -0.3954 -1.8417 -0.3222
 1194SOL    HW2 3733   4.310   3.160   5.729 -0.5582  0.3157 -1.3300
 1195SOL     OW 3734   5.704   4.793   0.749 -0.1106 -0.1356 -0.1380
 1195SOL    HW1 3735   5.642   4.870   0.732  3.1952  2.9989  0.7456
 1195SOL    HW2 3736   5.711   4.778   0.847  0.4555 -0.5045 -0.2325
 1196SOL     OW 3737   5.109   5.754   0.979 -0.6005  0.4186 -0.1749
 1196SOL    HW1 3738   5.182   5.822   0.993  0.4166 -0.9261  1.4046
 1196SOL    HW2 3739   5.136   5.692   0.906 -0.0263 -0.1926  0.5335
 1197SOL     OW 3740   3.673   2.649   6.563 -0.1279  0.5989  0.1111
 1197SOL    HW1 3741   3.732   2.569   6.550 -2.5875 -1.4285  0.4851
 1197SOL    HW2 3742   3.605   2.652   6.490 -1.2578  1.1848  1.1439
 1198SOL     OW 3743   3.495   3.059   5.946 -0.4158 -0.2085  0.3158
 1198SOL    HW1 3744   3.453   3.148   5.931  2.3067  1.0601 -0.5375
 1198SOL    HW2 3745   3.488   3.005   5.862  1.2798  0.7964 -0.5324
 1199SOL     OW 3746   5.417   6.924   2.475  0.3762  0.0183  0.7035
 1199SOL    HW1 3747   5.444   6.838   2.518  0.1930  0.2422  1.2778
 1199SOL    HW2 3748   5.491   6.991   2.486  0.0843  0.2602  1.2034
 1200SOL     OW 3749   3.881   6.964   3.068  0.4310  0.0924 -0.0028
 1200SOL    HW1 3750   3.907   7.031   3.137  0.0923  1.5117 -1.1921
 1200SOL    HW2 3751   3.796   6.919   3.096  0.5263  0.3366  0.7045
 1201SOL     OW 3752   4.873   4.448   6.441 -0.3526  0.2731 -0.5868
 1201SOL    HW1 3753   4.780   4.439   6.477 -0.8377  1.7069 -1.3926
 1201SOL    HW2 3754   4.938   4.448   6.517 -1.1632  0.9231  0.1296
 1202SOL     OW 3755   5.450   4.050   5.124  0.1252  0.4702  0.0959
 1202SOL    HW1 3756   5.496   3.967   5.157 -0.4687  0.3796  0.7363
 1202SOL    HW2 3757   5.481   4.129   5.176 -0.5786  0.3755  0.6867
 1203SOL     OW 3758   5.814   0.299   1.231 -0.2565  0.1670 -0.2963
 1203SOL    HW1 3759   5.741   0.345   1.281 -0.0884  0.0059  0.1022
 1203SOL    HW2 3760   5.902   0.341   1.255 -0.0077 -0.8511  0.6727
 1204SOL     OW 3761   4.585   3.332   3.934  0.1144 -0.1832  0.0789
 1204SOL    HW1 3762   4.565   3.248   3.984 -0.4168 -0.0862  0.0436
 1204SOL    HW2 3763   4.517   3.402   3.959  0.9429  0.4433  0.6103
 1205SOL     OW 3764   4.898   4.838   6.601 -0.5663  0.5907 -0.0967
 1205SOL    HW1 3765   4.801   4.861   6.597 -0.8857 -0.4695  0.8522
 1205SOL    HW2 3766   4.950   4.900   6.542 -1.5275  2.6953  1.1475
 1206SOL     OW 3767   5.671   3.739   4.167  0.3363  0.4426  0.7130
 1206SOL    HW1 3768   5.585   3.762   4.121  1.1466  0.2637 -0.9498
 1206SOL    HW2 3769   5.718   3.823   4.194 -0.3616  0.5410  1.6911
 1207SOL     OW 3770   6.053   1.851   1.579  0.6828  0.5799 -0.4684
 1207SOL    HW1 3771   6.006   1.834   1.493  0.6524 -0.6250 -0.2345
 1207SOL    HW2 3772   6.120   1.779   1.595  1.1672  1.1615  0.1956
 1208SOL     OW 3773   4.768   0.103   1.541  0.0795  0.2746  0.1613
 1208SOL    HW1 3774   4.837   0.169   1.511  0.0811  0.3732  0.3840
 1208SOL    HW2 3775   4.778   0.086   1.639 -1.0337  1.2714  0.4730
 1209SOL     OW 3776   5.556   1.402   2.159  0.1059 -0.9001 -0.3569
 1209SOL    HW1 3777   5.457   1.395   2.176 -0.2704  3.1469  0.2087
 1209SOL    HW2 3778   5.601   1.436   2.241  1.2880  0.9381 -1.6775
 1210SOL     OW 3779   6.143   0.731   5.428 -0.2999 -0.6500  0.0212
 1210SOL    HW1 3780   6.200   0.711   5.508  2.2904 -0.4988 -1.6472
 1210SOL    HW2 3781   6.073   0.661   5.418  0.6477 -1.8408  1.2626
 1211SOL     OW 3782   4.292   0.262   2.477  0.5750 -0.1289 -0.1641
 1211SOL    HW1 3783   4.289   0.360   2.497  2.0072  0.1589 -1.2134
 1211SOL    HW2 3784   4.204   0.232   2.442  0.9259  1.4348 -2.5771
 1212SOL     OW 3785   3.586   3.823   3.528 -0.6923 -0.2160 -0.5829
 1212SOL    HW1 3786   3.493   3.860   3.536 -1.6186 -1.9267 -2.6496
 1212SOL    HW2 3787   3.583   3.724   3.525  1.2308 -0.3096 -0.7388
 1213SOL     OW 3788   3.936   6.654   0.284 -0.0007  0.0635  0.3837
 1213SOL    HW1 3789   3.920   6.741   0.331  0.9674  1.1225 -1.1934
 1213SOL    HW2 3790   3.863   6.638   0.218  0.5333  0.3443 -0.2773
 1214SOL     OW 3791   4.872   6.481   3.966  0.2632  0.0132 -0.1551
 1214SOL    HW1 3792   4.791   6.461   4.021 -0.5113 -2.8903 -2.1223
 1214SOL    HW2 3793   4.954   6.455   4.017 -0.1132  1.2896  1.1561
 1215SOL     OW 3794   5.594   2.748   4.742  0.4989  0.4065  0.4512
 1215SOL    HW1 3795   5.613   2.663   4.790  2.1695  0.4521 -0.0736
 1215SOL    HW2 3796   5.552   2.813   4.805 -0.3410 -0.6267  0.9786
 1216SOL     OW 3797   6.076   4.325   2.806 -0.0827 -0.0518 -0.3139
 1216SOL    HW1 3798   6.110   4.415   2.830 -0.3635  0.6883 -2.4528
 1216SOL    HW2 3799   6.148   4.274   2.758  0.1103 -1.0375  0.9620
 1217SOL     OW 3800   4.796   3.276   0.936  0.1607 -0.1286 -0.3313
 1217SOL    HW1 3801   4.868   3.212   0.910  0.6414  0.6981 -1.0929
 1217SOL    HW2 3802   4.782   3.273   1.035 -0.0534 -1.6279 -0.3821
 1218SOL     OW 3803   3.917   0.235   5.275  0.1391 -0.1625 -0.1180
 1218SOL    HW1 3804   3.900   0.333   5.269  0.2917  0.1113  2.4582
 1218SOL    HW2 3805   3.830   0.186   5.277  0.0560 -0.0645 -1.1361
 1219SOL     OW 3806   5.576   2.946   4.932  0.1993 -0.1775  0.1993
 1219SOL    HW1 3807   5.649   3.005   4.898 -0.0696  0.2665  0.3786
 1219SOL    HW2 3808   5.511   3.001   4.985 -0.0090 -0.6519  0.4434
 1220SOL     OW 3809   4.056   4.551   6.948 -0.4796  0.5587 -0.3294
 1220SOL    HW1 3810   3.999   4.475   6.917 -2.1386  0.8952  1.6537
 1220SOL    HW2 3811   4.128   4.517   7.009  0.1542  0.3742 -1.1591
 1221SOL     OW 3812   5.183   5.259   5.187 -0.4774  0.5663  0.3030
 1221SOL    HW1 3813   5.272   5.304   5.198 -0.9660  1.3364  1.2085
 1221SOL    HW2 3814   5.161   5.209   5.271  0.0998 -1.5057 -0.7073
 1222SOL     OW 3815   5.843   1.702   5.739 -0.2428  0.3727  0.2633
 1222SOL    HW1 3816   5.833   1.759   5.657  2.0719  1.2311  0.4915
 1222SOL    HW2 3817   5.930   1.652   5.734 -0.3935 -0.1026  1.8597
 1223SOL     OW 3818   4.024   5.463   3.466  0.0893 -0.1275 -0.3302
 1223SOL    HW1 3819   3.952   5.502   3.523 -0.9753 -1.7036 -0.5257
 1223SOL    HW2 3820   4.074   5.394   3.517  0.2312 -0.3653 -0.7800
 1224SOL     OW 3821   3.433   1.424   6.787 -0.0778 -0.4244  0.5647
 1224SOL    HW1 3822   3.508   1.461   6.841  0.0551  1.4306 -0.7763
 1224SOL    HW2 3823   3.357   1.490   6.786 -0.0374 -0.3409 -1.5167
 1225SOL     OW 3824   5.224   2.884   4.781 -0.4177 -0.2289 -0.4421
 1225SOL    HW1 3825   5.255   2.840   4.865 -2.5010  0.2116  0.6199
 1225SOL    HW2 3826   5.296   2.944   4.746 -0.6893  2.5362  3.1409
 1226SOL     OW 3827   4.117   3.283   2.533  0.3893  0.3446  0.4129
 1226SOL    HW1 3828   4.202   3.335   2.534  0.5173  0.2042 -1.2508
 1226SOL    HW2 3829   4.110   3.231   2.448 -1.3112  0.2665  0.5584
 1227SOL     OW 3830   4.927   1.868   4.875  0.3365  0.1034 -0.1819
 1227SOL    HW1 3831   4.881   1.930   4.812 -0.2988 -2.6748 -2.6938
 1227SOL    HW2 3832   5.021   1.852   4.844 -0.0117 -1.3600 -0.6027
 1228SOL     OW 3833   5.334   2.559   6.270  0.1752 -0.1596 -0.6442
 1228SOL    HW1 3834   5.420   2.521   6.304  1.2613  1.2375 -1.6504
 1228SOL    HW2 3835   5.302   2.631   6.332 -1.7188 -2.3828  1.1040
 1229SOL     OW 3836   3.899   1.041   5.059  0.0403 -0.6703  0.3420
 1229SOL    HW1 3837   3.972   1.102   5.089  0.2418 -0.8664  0.2491
 1229SOL    HW2 3838   3.898   1.036   4.959 -1.8587  1.5175  0.1727
 1230SOL     OW 3839   3.440   3.708   0.325 -0.1199  0.2129  0.4702
 1230SOL    HW1 3840   3.484   3.660   0.401 -1.7176 -0.1908  1.1971
 1230SOL    HW2 3841   3.382   3.644   0.275 -0.4180  0.8620 -0.0230
 1231SOL     OW 3842   3.485   3.757   3.190 -0.2409  0.6499 -0.2581
 1231SOL    HW1 3843   3.530   3.846   3.201 -1.0365  0.8573  1.7683
 1231SOL    HW2 3844   3.515   3.714   3.105  2.3218  1.5987  0.1011
 1232SOL     OW 3845   3.672   2.189   3.207 -0.2505  0.6271 -0.1097
 1232SOL    HW1 3846   3.589   2.224   3.164 -1.2492 -1.1795  0.2602
 1232SOL    HW2 3847   3.670   2.209   3.305 -0.7334 -0.2578  0.0694
 1233SOL     OW 3848   3.774   6.436   5.498 -0.2863 -0.2946  0.4218
 1233SOL    HW1 3849   3.826   6.394   5.572  1.3876  1.8499  0.5733
 1233SOL    HW2 3850   3.772   6.535   5.511  1.3117  0.3579 -3.0874
 1234SOL     OW 3851   5.119   0.906   3.931  0.2009 -0.1717 -0.4386
 1234SOL    HW1 3852   5.121   0.959   3.847  0.3117 -0.0697 -0.3722
 1234SOL    HW2 3853   5.027   0.872   3.947  0.4185 -1.1457 -1.1955
 1235SOL     OW 3854   4.943   6.544   6.026 -0.0437 -0.1935  0.0886
 1235SOL    HW1 3855   4.970   6.562   5.932 -1.0006  1.9047  0.1472
 1235SOL    HW2 3856   5.023   6.520   6.080  0.7201 -0.0947 -0.9789
 1236SOL     OW 3857   4.221   4.027   6.650  0.5707 -0.3658 -0.4893
 1236SOL    HW1 3858   4.189   3.933   6.662  0.6996 -0.3270  0.1641
 1236SOL    HW2 3859   4.306   4.027   6.597  0.6280 -0.6265 -0.3951
 1237SOL     OW 3860   3.808   6.988   0.115 -0.3490 -0.6757  0.2192
 1237SOL    HW1 3861   3.893   6.966   0.164 -0.3322 -0.9545  0.0700
 1237SOL    HW2 3862   3.742   7.026   0.180 -0.2381 -0.8056  0.4124
 1238SOL     OW 3863   4.370   4.609   1.480 -0.4283  0.4736 -0.0955
 1238SOL    HW1 3864   4.357   4.708   1.481 -0.6390  0.5407 -3.0764
 1238SOL    HW2 3865   4.283   4.564   1.466  0.0278  0.0555 -1.7975
 1239SOL     OW 3866   5.910   2.082   2.134 -0.5636 -0.2757 -0.3826
 1239SOL    HW1 3867   5.974   2.152   2.102 -1.0407 -0.0141 -0.7768
 1239SOL    HW2 3868   5.928   1.996   2.087 -1.0327  0.0149 -1.1117
 1240SOL     OW 3869   4.542   1.353   0.646 -0.0837 -0.3726 -0.4004
 1240SOL    HW1 3870   4.463   1.292   0.655  0.8010 -1.8343 -2.1305
 1240SOL    HW2 3871   4.546   1.412   0.727 -1.2404 -2.2592  1.1469
 1241SOL     OW 3872   5.325   4.055   2.228  0.3429 -0.5708  0.4421
 1241SOL    HW1 3873   5.231   4.059   2.193  0.4044  0.3581  0.3471
 1241SOL    HW2 3874   5.342   4.135   2.286  1.1424 -0.6204  0.2847
 1242SOL     OW 3875   5.255   2.639   6.832 -0.2320  0.2845  0.2407
 1242SOL    HW1 3876   5.328   2.657   6.898 -0.2671 -0.4691  0.4973
 1242SOL    HW2 3877   5.292   2.592   6.752 -0.2998  0.6162  0.0142
 1243SOL     OW 3878   5.527   6.429   1.475  0.1920  0.5032 -0.3419
 1243SOL    HW1 3879   5.501   6.495   1.404 -1.1560  1.2640  0.8090
 1243SOL    HW2 3880   5.582   6.474   1.545  0.6565 -0.0051 -0.3704
 1244SOL     OW 3881   4.816   0.271   1.830  0.0355 -0.4626 -0.2967
 1244SOL    HW1 3882   4.856   0.357   1.799  0.5968 -0.7363 -0.3464
 1244SOL    HW2 3883   4.718   0.283   1.844  0.1119  0.1870 -0.2889
 1245SOL     OW 3884   3.248   1.534   2.794  0.5061  0.1611 -0.3585
 1245SOL    HW1 3885   3.313   1.565   2.724  1.4696 -2.3525 -0.6781
 1245SOL    HW2 3886   3.174   1.601   2.802  2.1087  2.1748 -1.3586
 1246SOL     OW 3887   4.917   1.230   4.185 -0.5558  0.5438  0.5970
 1246SOL    HW1 3888   4.946   1.312   4.235 -2.1323  1.4650  0.0610
 1246SOL    HW2 3889   4.818   1.233   4.172 -0.6108 -1.3727  0.4027
 1247SOL     OW 3890   3.606   0.839   5.953  0.0670 -0.1165  0.4423
 1247SOL    HW1 3891   3.578   0.924   5.907 -1.4112 -0.5735  0.4702
 1247SOL    HW2 3892   3.687   0.802   5.906 -0.5476  0.1813 -0.9123
 1248SOL     OW 3893   5.711   4.246   1.571 -0.1798 -0.4026 -0.1531
 1248SOL    HW1 3894   5.679   4.337   1.595 -1.1357  0.4177 -3.8554
 1248SOL    HW2 3895   5.637   4.179   1.584  0.1298 -0.4773  1.3845
 1249SOL     OW 3896   4.973   3.301   6.472 -0.0032 -0.3550 -1.0214
 1249SOL    HW1 3897   5.059   3.301   6.522 -0.0947  3.7414 -0.5500
 1249SOL    HW2 3898   4.903   3.255   6.527  1.3411 -1.7975 -0.4481
 1250SOL     OW 3899   4.750   1.147   6.812  0.4002 -0.3479 -0.0201
 1250SOL    HW1 3900   4.703   1.128   6.726 -0.3641  0.2145  0.2643
 1250SOL    HW2 3901   4.756   1.063   6.866 -1.1277 -0.2614  0.3418
 1251SOL     OW 3902   5.276   3.119   6.976 -0.6384 -0.0753 -0.0065
 1251SOL    HW1 3903   5.228   3.032   6.965 -0.2877 -0.3860  0.8592
 1251SOL    HW2 3904   5.373   3.102   6.989 -0.4229  0.5037 -0.8082
 1252SOL     OW 3905   4.022   1.218   2.052  0.3581  0.0729 -0.3400
 1252SOL    HW1 3906   3.937   1.232   2.103 -0.2633 -1.2707 -0.9468
 1252SOL    HW2 3907   4.067   1.135   2.084 -0.6174 -1.4622 -2.6194
 1253SOL     OW 3908   5.271   0.793   1.778  0.2781  0.4039 -0.3851
 1253SOL    HW1 3909   5.180   0.805   1.738  0.5987 -0.5820 -1.4613
 1253SOL    HW2 3910   5.283   0.697   1.804  1.8463 -0.0476 -2.4899
 1254SOL     OW 3911   4.562   6.349   0.145 -0.8891 -0.7476 -0.7573
 1254SOL    HW1 3912   4.602   6.408   0.074 -1.0245 -0.4260 -0.5687
 1254SOL    HW2 3913   4.500   6.403   0.202 -0.8718 -1.0323 -0.4672
 1255SOL     OW 3914   3.968   2.925   2.828  0.5734  0.3661  0.1829
 1255SOL    HW1 3915   4.044   2.860   2.837 -0.3395 -0.9101 -0.8564
 1255SOL    HW2 3916   3.884   2.874   2.807 -0.3609  1.8304  0.2740
 1256SOL     OW 3917   3.869   3.712   4.903  0.5348 -0.5274 -0.0711
 1256SOL    HW1 3918   3.907   3.802   4.925  0.0496 -0.4006  0.2645
 1256SOL    HW2 3919   3.943   3.647   4.888  0.8954 -0.0001 -0.6241
 1257SOL     OW 3920   4.729   4.928   1.168 -0.0864  0.5004 -0.6897
 1257SOL    HW1 3921   4.701   4.957   1.077 -1.3724 -0.9418 -0.7852
 1257SOL    HW2 3922   4.674   4.975   1.237 -0.9546 -0.3700 -0.7758
 1258SOL     OW 3923   4.444   2.186   2.004 -0.2783  0.5071  0.0301
 1258SOL    HW1 3924   4.456   2.089   1.983 -1.2571  0.6545 -1.3504
 1258SOL    HW2 3925   4.507   2.212   2.077  0.0819 -1.1300  0.3513
 1259SOL     OW 3926   5.505   6.993   0.678  0.0082 -0.2351  0.6560
 1259SOL    HW1 3927   5.563   7.000   0.597 -0.3366  1.5836  0.5323
 1259SOL    HW2 3928   5.431   6.927   0.660 -0.5712  0.7568 -0.8590
 1260SOL     OW 3929   5.127   0.678   3.508 -0.0607  0.1018 -0.7605
 1260SOL    HW1 3930   5.150   0.581   3.497  0.1874 -0.5661  3.5824
 1260SOL    HW2 3931   5.198   0.734   3.466  2.4151 -1.7477  0.6628
 1261SOL     OW 3932   3.839   5.411   5.435 -0.5118  0.3242 -0.1011
 1261SOL    HW1 3933   3.893   5.391   5.354 -0.5191  0.1996 -0.0744
 1261SOL    HW2 3934   3.828   5.328   5.490 -2.4846 -0.1466 -1.1348
 1262SOL     OW 3935   4.621   3.553   1.490 -0.4407  0.1228 -0.1607
 1262SOL    HW1 3936   4.676   3.470   1.496 -0.0420  0.4249  0.4890
 1262SOL    HW2 3937   4.621   3.587   1.396 -1.1858 -0.9966 -0.5843
 1263SOL     OW 3938   4.868   6.825   1.672  0.6287 -0.2573 -0.6002
 1263SOL    HW1 3939   4.842   6.886   1.747  0.7949 -2.7687  1.6530
 1263SOL    HW2 3940   4.789   6.808   1.614 -0.2813 -0.4384  0.6525
 1264SOL     OW 3941   4.184   4.148   6.005  0.0029  0.1223 -0.2213
 1264SOL    HW1 3942   4.145   4.068   6.050 -0.2837  0.3457 -0.0727
 1264SOL    HW2 3943   4.181   4.226   6.067  1.9238 -0.1687  0.3121
 1265SOL     OW 3944   4.488   5.908   6.059 -0.0647  0.2080 -0.1129
 1265SOL    HW1 3945   4.481   5.887   6.157  1.1676  2.9280  0.6743
 1265SOL    HW2 3946   4.402   5.947   6.027  0.3525  1.8886  0.6767
 1266SOL     OW 3947   4.762   3.598   2.310  0.1775  0.3704 -0.5213
 1266SOL    HW1 3948   4.785   3.501   2.314  2.6893  0.9151 -0.2039
 1266SOL    HW2 3949   4.763   3.636   2.403  1.9465  1.2099 -0.8341
 1267SOL     OW 3950   4.190   6.570   0.840  0.2214  0.1118  0.0415
 1267SOL    HW1 3951   4.211   6.482   0.883 -0.4444 -0.7195 -1.2680
 1267SOL    HW2 3952   4.252   6.584   0.763 -1.6463 -0.7478 -1.7207
 1268SOL     OW 3953   4.443   1.469   5.925  0.1617 -0.5248  0.4954
 1268SOL    HW1 3954   4.444   1.519   6.012  0.8444  0.0227  0.1805
 1268SOL    HW2 3955   4.387   1.387   5.935 -1.5424  0.6105  0.8414
 1269SOL     OW 3956   4.485   1.022   6.843  0.5091  0.5069 -0.2194
 1269SOL    HW1 3957   4.548   1.045   6.769  0.8049  0.2553 -0.0456
 1269SOL    HW2 3958   4.391   1.038   6.812  0.4966 -1.3355 -1.3238
 1270SOL     OW 3959   5.541   5.731   2.623  1.3326  0.5563 -0.6537
 1270SOL    HW1 3960   5.571   5.759   2.532  0.2956  0.7305 -0.9477
 1270SOL    HW2 3961   5.590   5.648   2.650  1.5020  0.3956 -1.4510
 1271SOL     OW 3962   4.992   6.627   1.302 -0.9814  0.2432 -1.0415
 1271SOL    HW1 3963   4.998   6.538   1.257  1.5507  0.3903 -1.1684
 1271SOL    HW2 3964   4.966   6.697   1.236  0.8226  0.1502 -1.9343
 1272SOL     OW 3965   5.849   5.293   2.319 -0.0760  0.3243  0.4157
 1272SOL    HW1 3966   5.903   5.352   2.379  1.2765  0.2555 -0.6881
 1272SOL    HW2 3967   5.895   5.205   2.306  0.2160  0.7092 -1.5150
 1273SOL     OW 3968   4.249   0.498   3.754 -0.2690  0.3645  0.1592
 1273SOL    HW1 3969   4.275   0.591   3.779 -2.1347  1.4638 -1.6555
 1273SOL    HW2 3970   4.289   0.475   3.665 -0.1405 -0.4246  0.4147
 1274SOL     OW 3971   4.994   1.841   6.078 -0.1953 -0.3678  0.3097
 1274SOL    HW1 3972   4.948   1.851   6.166  0.6030 -0.6202  0.7673
 1274SOL    HW2 3973   4.967   1.755   6.035 -0.1424 -0.5226  0.5851
 1275SOL     OW 3974   5.144   6.455   6.180  0.2729  0.3641  0.1637
 1275SOL    HW1 3975   5.224   6.462   6.121  1.2854  0.7440  1.5485
 1275SOL    HW2 3976   5.122   6.358   6.195  0.2091  0.2649 -0.5438
 1276SOL     OW 3977   5.162   1.911   1.462  0.3476  0.0569 -0.2671
 1276SOL    HW1 3978   5.182   1.902   1.364 -2.1113  0.9827 -0.9297
 1276SOL    HW2 3979   5.207   1.837   1.512 -1.5516 -2.9876 -2.6419
 1277SOL     OW 3980   6.096   2.204   1.175  0.2172  0.3226  0.2816
 1277SOL    HW1 3981   6.125   2.299   1.185  0.6666  0.3467 -1.0528
 1277SOL    HW2 3982   6.106   2.157   1.262 -0.5419  1.6284  1.1228
 1278SOL     OW 3983   5.587   1.835   1.559  0.3842  0.1290 -0.1001
 1278SOL    HW1 3984   5.500   1.818   1.515 -1.4091  2.4077  2.2270
 1278SOL    HW2 3985   5.588   1.792   1.649  1.1070  1.2025  0.4235
 1279SOL     OW 3986   5.840   6.273   3.605 -0.1970  0.1107 -0.2336
 1279SOL    HW1 3987   5.867   6.296   3.698 -0.8352  0.0437 -0.0244
 1279SOL    HW2 3988   5.847   6.354   3.547  0.8024  0.0052 -0.2822
 1280SOL     OW 3989   4.032   0.815   5.457 -0.5135  0.9407 -0.0754
 1280SOL    HW1 3990   4.073   0.824   5.366 -2.1125 -0.7630 -1.0313
 1280SOL    HW2 3991   4.103   0.822   5.527  1.8451 -3.3928 -1.6688
 1281SOL     OW 3992   5.432   6.197   4.336 -0.0097 -0.2030 -0.0381
 1281SOL    HW1 3993   5.418   6.283   4.385 -1.1254 -0.2416 -0.2612
 1281SOL    HW2 3994   5.530   6.180   4.326  0.3951 -1.1035  3.7932
 1282SOL     OW 3995   4.577   4.075   5.883 -0.1394 -0.2581  1.2225
 1282SOL    HW1 3996   4.481   4.050   5.868 -1.0916  2.1250  2.6678
 1282SOL    HW2 3997   4.630   4.054   5.801 -1.9646 -1.2316  0.2067
 1283SOL     OW 3998   3.945   6.755   3.837  0.0116 -0.4298 -0.4812
 1283SOL    HW1 3999   3.854   6.713   3.844 -0.0884 -0.1382  0.0329
 1283SOL    HW2 4000   3.993   6.717   3.758 -0.6128 -0.4777 -0.8448
 1284SOL     OW 4001   3.843   4.470   6.271  0.1843 -0.0501  0.1252
 1284SOL    HW1 4002   3.880   4.466   6.178  2.3648 -1.6069  0.9689
 1284SOL    HW2 4003   3.825   4.565   6.296  0.8673  0.5105 -1.4051
 1285SOL     OW 4004   3.991   0.622   1.437 -0.5528 -0.3702  0.1664
 1285SOL    HW1 4005   4.065   0.653   1.497 -0.4098 -1.7060  0.7121
 1285SOL    HW2 4006   3.997   0.671   1.350  0.5788  0.0256  0.4412
 1286SOL     OW 4007   4.108   2.629   6.453 -0.4566  0.2879  0.3072
 1286SOL    HW1 4008   4.041   2.698   6.423 -0.5976 -0.5030 -1.3144
 1286SOL    HW2 4009   4.200   2.662   6.437 -0.4926  0.5505  0.6219
 1287SOL     OW 4010   4.791   3.328   1.886 -0.1702 -0.6835  0.4619
 1287SOL    HW1 4011   4.764   3.416   1.848  1.3631 -0.1290  0.6041
 1287SOL    HW2 4012   4.709   3.276   1.911 -1.2068 -0.4834 -2.1932
 1288SOL     OW 4013   4.175   5.404   5.200  0.0422  0.1070 -0.2070
 1288SOL    HW1 4014   4.226   5.336   5.148 -2.7557 -0.1847 -2.8507
 1288SOL    HW2 4015   4.182   5.493   5.155  0.5011  0.7428  1.0498
 1289SOL     OW 4016   5.394   2.537   5.514 -0.0062 -0.2367 -0.0552
 1289SOL    HW1 4017   5.444   2.560   5.430  0.4738 -1.5290 -0.1374
 1289SOL    HW2 4018   5.457   2.496   5.580 -0.3615  0.8473  0.9875
 1290SOL     OW 4019   4.442   0.450   5.483  0.2284 -0.1701 -0.2423
 1290SOL    HW1 4020   4.538   0.422   5.485  0.5782  0.8250 -1.4506
 1290SOL    HW2 4021   4.433   0.542   5.522 -0.3548 -0.5469  0.5312
 1291SOL     OW 4022   5.464   2.708   6.992  0.0284  0.2967  0.5146
 1291SOL    HW1 4023   5.509   2.785   7.037 -2.0001  1.4323  0.7229
 1291SOL    HW2 4024   5.532   2.655   6.941  1.6453  1.5868  1.2296
 1292SOL     OW 4025   3.779   0.452   6.795 -0.7962  0.3258 -0.0100
 1292SOL    HW1 4026   3.805   0.464   6.891  0.3511 -0.0956 -0.2541
 1292SOL    HW2 4027   3.859   0.466   6.737 -1.1766 -0.7150 -0.8202
 1293SOL     OW 4028   4.334   0.207   5.086  0.2590 -0.4652 -0.4207
 1293SOL    HW1 4029   4.241   0.178   5.064  0.5133 -0.8215 -1.0301
 1293SOL    HW2 4030   4.332   0.265   5.168 -0.7861  1.5707 -1.8149
 1294SOL     OW 4031   3.524   6.582   0.558  0.1194  0.5950 -0.3082
 1294SOL    HW1 4032   3.502   6.498   0.508 -0.8928  0.1653  0.8206
 1294SOL    HW2 4033   3.578   6.559   0.639  0.1722  1.0712 -0.2100
 1295SOL     OW 4034   3.674   6.148   1.788 -0.3056 -0.0648  0.7953
 1295SOL    HW1 4035   3.611   6.084   1.745 -0.0766 -0.3158  0.8350
 1295SOL    HW2 4036   3.675   6.234   1.736 -1.4930  0.3411  1.4035
 1296SOL     OW 4037   3.572   4.172   5.388  0.5791 -0.1230 -0.4911
 1296SOL    HW1 4038   3.502   4.106   5.360  0.8018 -0.1335 -1.0445
 1296SOL    HW2 4039   3.572   4.249   5.325 -0.8008  1.2379  1.0856
 1297SOL     OW 4040   5.861   6.794   5.613  0.0498  0.2504  0.1094
 1297SOL    HW1 4041   5.764   6.792   5.590 -0.1948 -0.6671  1.1034
 1297SOL    HW2 4042   5.902   6.705   5.591  0.4886  0.3839  0.3812
 1298SOL     OW 4043   4.408   6.238   2.865 -0.2870  0.4676  0.1120
 1298SOL    HW1 4044   4.457   6.245   2.778 -2.3062 -0.2549 -1.1611
 1298SOL    HW2 4045   4.331   6.174   2.855 -1.7416  1.8205  1.8659
 1299SOL     OW 4046   4.168   5.309   3.609  0.3153 -0.1292  0.3350
 1299SOL    HW1 4047   4.135   5.259   3.689 -0.5766 -0.2593 -0.1001
 1299SOL    HW2 4048   4.266   5.290   3.595  0.0592 -1.5463  0.3358
 1300SOL     OW 4049   3.548   1.597   6.149  0.5207 -0.1796  0.2406
 1300SOL    HW1 4050   3.480   1.645   6.093  1.8489  1.9483  0.3470
 1300SOL    HW2 4051   3.621   1.661   6.175  0.5445 -1.3599  3.4827
 1301SOL     OW 4052   4.731   1.633   0.609  0.0565 -0.1560  0.1486
 1301SOL    HW1 4053   4.635   1.653   0.629 -0.5239 -1.3875 -1.1881
 1301SOL    HW2 4054   4.749   1.536   0.629  1.6415  0.5397  2.4623
 1302SOL     OW 4055   3.868   6.396   2.857 -0.5510 -0.7132 -0.0857
 1302SOL    HW1 4056   3.865   6.476   2.917 -1.8142 -0.9237  0.1524
 1302SOL    HW2 4057   3.785   6.392   2.802 -0.1143 -1.3952 -0.7133
 1303SOL     OW 4058   4.164   5.217   2.196 -0.2125 -0.3978 -0.0526
 1303SOL    HW1 4059   4.230   5.291   2.186 -0.0395 -0.6936 -1.3127
 1303SOL    HW2 4060   4.100   5.239   2.269  1.6918 -0.4343  1.7123
 1304SOL     OW 4061   5.920   3.680   2.708  0.7174 -0.3087 -0.0292
 1304SOL    HW1 4062   5.847   3.742   2.736  1.0915 -0.3080  0.9774
 1304SOL    HW2 4063   5.885   3.616   2.640  0.5600  1.5648 -1.7968
 1305SOL     OW 4064   4.059   2.985   1.916 -0.1136 -0.2512 -0.3525
 1305SOL    HW1 4065   4.027   3.078   1.900 -0.7991 -0.6018 -1.1079
 1305SOL    HW2 4066   3.984   2.921   1.898  0.6640 -1.0185 -0.9564
 1306SOL     OW 4067   4.888   0.155   2.847  0.2748 -0.0458 -0.0008
 1306SOL    HW1 4068   4.847   0.064   2.836 -0.0679  0.0381  0.5429
 1306SOL    HW2 4069   4.986   0.149   2.832  0.2875 -0.5534  0.2425
 1307SOL     OW 4070   6.270   2.178   5.741  0.3714 -0.4422 -0.1119
 1307SOL    HW1 4071   6.237   2.178   5.647  0.9565 -2.4214 -0.3711
 1307SOL    HW2 4072   6.284   2.272   5.772 -1.9662  0.3463 -1.2157
 1308SOL     OW 4073   4.385   4.125   2.205 -0.7587 -0.3041 -0.2844
 1308SOL    HW1 4074   4.289   4.154   2.213 -0.8150 -0.8433  1.5588
 1308SOL    HW2 4075   4.444   4.192   2.251 -0.2045  0.1646 -1.6458
 1309SOL     OW 4076   3.935   6.719   1.836 -0.3021  0.1781  0.0538
 1309SOL    HW1 4077   4.022   6.750   1.797 -1.6115  2.3487 -1.3063
 1309SOL    HW2 4078   3.937   6.730   1.935  1.4007 -1.0462  0.2035
 1310SOL     OW 4079   6.106   1.126   0.017 -0.2324 -0.2936 -0.0156
 1310SOL    HW1 4080   6.128   1.049  -0.043 -0.5641  0.5947 -1.3069
 1310SOL    HW2 4081   6.191   1.169   0.048 -0.0671 -0.6261  0.0053
 1311SOL     OW 4082   4.689   5.425   1.065  0.5332  0.5745 -0.0851
 1311SOL    HW1 4083   4.660   5.513   1.030  1.3841  0.5071 -0.9996
 1311SOL    HW2 4084   4.779   5.434   1.108  1.7801 -0.2638 -2.3507
 1312SOL     OW 4085   4.632   2.239   3.286 -0.1261  0.3257 -0.3401
 1312SOL    HW1 4086   4.551   2.217   3.341 -0.4954 -0.4345 -1.1644
 1312SOL    HW2 4087   4.714   2.210   3.335 -0.4492 -0.3489 -0.1821
 1313SOL     OW 4088   4.277   2.840   3.553 -0.2029  0.3196  0.3443
 1313SOL    HW1 4089   4.364   2.888   3.567 -0.1328  0.2405  0.1977
 1313SOL    HW2 4090   4.261   2.830   3.454 -0.5727  0.6766  0.3693
 1314SOL     OW 4091   3.767   2.417   5.101 -0.5074 -0.4879 -0.4658
 1314SOL    HW1 4092   3.833   2.376   5.038 -1.9230 -2.7670 -0.6091
 1314SOL    HW2 4093   3.676   2.414   5.059 -1.0109  0.8208  0.4833
 1315SOL     OW 4094   4.285   2.391   1.915  0.0103  0.4660  0.2747
 1315SOL    HW1 4095   4.330   2.451   1.848 -0.9380 -0.9246 -1.6947
 1315SOL    HW2 4096   4.347   2.317   1.941 -0.5160 -0.5379 -1.2096
 1316SOL     OW 4097   5.104   3.111   2.059 -0.1071 -0.2688 -0.5872
 1316SOL    HW1 4098   5.057   3.199   2.065 -0.7679 -0.6496  0.0639
 1316SOL    HW2 4099   5.037   3.037   2.052  0.4454 -0.6075 -3.7070
 1317SOL     OW 4100   6.168   2.849   3.047  0.5295 -0.3426  0.4705
 1317SOL    HW1 4101   6.243   2.911   3.024 -1.0451  1.7689  0.6808
 1317SOL    HW2 4102   6.165   2.774   2.981  1.4993  0.7200 -0.8463
 1318SOL     OW 4103   4.880   0.951   4.212  0.0225 -0.1855 -0.0882
 1318SOL    HW1 4104   4.849   0.947   4.306  0.0212  1.5046  0.0178
 1318SOL    HW2 4105   4.910   1.044   4.191 -2.6473  0.2647 -2.5846
 1319SOL     OW 4106   4.294   1.159   1.686 -0.0256  0.3771  0.2572
 1319SOL    HW1 4107   4.342   1.220   1.623  0.0699  0.9761  0.9001
 1319SOL    HW2 4108   4.276   1.207   1.772 -0.0027 -0.4852  0.7550
 1320SOL     OW 4109   3.676   4.060   4.924 -0.5266  0.0144 -0.0779
 1320SOL    HW1 4110   3.697   4.087   4.830 -0.6960  1.5956  0.3100
 1320SOL    HW2 4111   3.619   4.130   4.967 -0.7994 -0.8880  1.0842
 1321SOL     OW 4112   4.198   5.536   1.321  0.8669 -0.5046  0.1502
 1321SOL    HW1 4113   4.285   5.552   1.274  0.2443  0.6308 -0.6547
 1321SOL    HW2 4114   4.187   5.438   1.338  0.6836 -1.0943 -2.9327
 1322SOL     OW 4115   4.386   3.960   1.978 -0.2979 -0.9068  0.0303
 1322SOL    HW1 4116   4.388   4.008   2.066 -0.0800 -0.5276 -0.1793
 1322SOL    HW2 4117   4.290   3.944   1.951 -0.5533  2.3850 -1.4810
 1323SOL     OW 4118   4.920   4.751   1.752  0.2469  0.1764  0.2475
 1323SOL    HW1 4119   4.885   4.842   1.776  1.8423  0.7619  0.4980
 1323SOL    HW2 4120   4.893   4.728   1.659 -1.9113 -0.0056  0.8773
 1324SOL     OW 4121   5.805   1.877   5.523  0.3621  0.3701  0.6425
 1324SOL    HW1 4122   5.775   1.970   5.545 -0.2254  0.3081  0.1240
 1324SOL    HW2 4123   5.894   1.881   5.476 -0.4767  0.8161 -0.9876
 1325SOL     OW 4124   3.295   3.110   4.986 -0.3166 -0.6379 -0.2491
 1325SOL    HW1 4125   3.331   3.193   4.943  1.9689 -1.3370  0.1899
 1325SOL    HW2 4126   3.210   3.132   5.034  0.1555  1.4242 -0.2660
 1326SOL     OW 4127   3.573   4.392   5.774 -0.2765 -0.1186  0.8181
 1326SOL    HW1 4128   3.583   4.299   5.739  0.1495 -0.8944  2.8542
 1326SOL    HW2 4129   3.510   4.392   5.851  0.1536  1.1797  1.1952
 1327SOL     OW 4130   5.464   3.051   3.990  0.6626 -0.4404  0.0040
 1327SOL    HW1 4131   5.551   3.060   4.038 -0.5218  0.2406  2.1499
 1327SOL    HW2 4132   5.406   2.986   4.038 -0.6031  0.3092 -0.4573
 1328SOL     OW 4133   4.099   2.819   2.335 -0.3241 -0.1792 -0.0438
 1328SOL    HW1 4134   4.157   2.784   2.408 -2.2891 -0.7933  1.3168
 1328SOL    HW2 4135   4.070   2.912   2.358 -0.2022 -0.0264 -0.5092
 1329SOL     OW 4136   6.184   4.855   5.377  0.0564 -0.1981 -0.8450
 1329SOL    HW1 4137   6.181   4.949   5.345 -0.8897  0.3098  0.6243
 1329SOL    HW2 4138   6.277   4.819   5.369  0.3368  0.7287 -1.7719
 1330SOL     OW 4139   3.939   4.059   2.020 -0.3031  0.2287 -0.7181
 1330SOL    HW1 4140   3.968   4.154   2.006  1.4333 -0.0842  0.3890
 1330SOL    HW2 4141   3.897   4.051   2.110  1.0678 -0.3318 -0.0984
 1331SOL     OW 4142   4.445   5.019   0.259  0.5992  0.1264  0.0674
 1331SOL    HW1 4143   4.461   4.920   0.265  0.0153  0.1117  2.2956
 1331SOL    HW2 4144   4.348   5.039   0.270  0.7785  0.9889  0.2000
 1332SOL     OW 4145   4.280   4.503   3.424 -0.0328 -0.3493  0.1284
 1332SOL    HW1 4146   4.185   4.506   3.394 -0.3934  0.1645  1.2400
 1332SOL    HW2 4147   4.282   4.486   3.523  0.9623  1.2376  0.4031
 1333SOL     OW 4148   3.957   0.613   4.350 -0.0646  0.6208 -0.1206
 1333SOL    HW1 4149   3.908   0.535   4.388  1.7886  0.1347  1.4060
 1333SOL    HW2 4150   3.960   0.604   4.250 -2.8910  0.6368 -0.3041
 1334SOL     OW 4151   5.700   0.835   4.397  0.1374  0.2009 -0.2343
 1334SOL    HW1 4152   5.689   0.758   4.336 -1.4108 -0.1776  0.4567
 1334SOL    HW2 4153   5.743   0.805   4.482  1.5563  0.5657 -0.8031
 1335SOL     OW 4154   4.873   3.072   0.044  0.6711  0.9250 -0.4254
 1335SOL    HW1 4155   4.926   2.992   0.070  1.5007  1.5861 -0.0371
 1335SOL    HW2 4156   4.906   3.152   0.094 -1.5959  1.1272  0.9093
 1336SOL     OW 4157   4.035   1.626   2.900 -0.7293  0.1376  0.5405
 1336SOL    HW1 4158   4.079   1.641   2.989 -0.8565 -0.2169  0.6637
 1336SOL    HW2 4159   4.088   1.671   2.829 -0.5341  0.2822  0.7762
 1337SOL     OW 4160   3.920   0.797   6.227  0.1669 -0.1475 -0.3177
 1337SOL    HW1 4161   3.821   0.805   6.239  0.2643 -1.0843  1.3557
 1337SOL    HW2 4162   3.939   0.728   6.157 -0.3506  0.6715 -1.2962
 1338SOL     OW 4163   3.667   3.348   2.899  0.0742 -0.1853 -0.1924
 1338SOL    HW1 4164   3.574   3.336   2.866  0.1940  0.7634 -0.9178
 1338SOL    HW2 4165   3.712   3.259   2.905 -0.1412 -0.4512 -2.0473
 1339SOL     OW 4166   4.934   3.964   2.673 -0.3232 -0.2849 -0.5770
 1339SOL    HW1 4167   4.947   4.043   2.613 -0.3892 -0.1265 -0.3823
 1339SOL    HW2 4168   4.903   3.994   2.763  2.5544 -0.2374  0.4975
 1340SOL     OW 4169   4.905   4.403   2.394  0.3457 -0.0604  0.7737
 1340SOL    HW1 4170   4.839   4.396   2.319  1.7508 -0.8269 -0.4647
 1340SOL    HW2 4171   4.891   4.489   2.443 -2.2091 -0.6693  1.2525
 1341SOL     OW 4172   5.399   4.455   0.664  0.0672 -0.8761  0.2129
 1341SOL    HW1 4173   5.367   4.432   0.572  1.5945  0.2591 -0.6385
 1341SOL    HW2 4174   5.368   4.547   0.688 -0.7786 -1.3637  1.0911
 1342SOL     OW 4175   4.446   2.452   1.146 -0.0359 -0.5587 -0.5328
 1342SOL    HW1 4176   4.482   2.406   1.227  0.6112 -2.4840 -1.8237
 1342SOL    HW2 4177   4.518   2.505   1.102 -0.2474  0.0422 -0.1727
 1343SOL     OW 4178   4.673   2.247   5.066  0.3064 -0.2183 -0.0782
 1343SOL    HW1 4179   4.676   2.149   5.085 -0.6508 -0.4672 -1.0926
 1343SOL    HW2 4180   4.605   2.265   4.995  0.4543  1.1891  0.1056
 1344SOL     OW 4181   5.042   6.547   2.590  0.0248  0.0796 -0.5876
 1344SOL    HW1 4182   4.959   6.566   2.642 -0.1886  0.1619 -0.9565
 1344SOL    HW2 4183   5.027   6.569   2.493  0.7434  0.9238 -0.5276
 1345SOL     OW 4184   4.156   0.563   4.566 -0.2775 -0.7243 -0.1873
 1345SOL    HW1 4185   4.112   0.568   4.476  0.3738 -0.8380 -0.5117
 1345SOL    HW2 4186   4.176   0.468   4.588 -0.7511 -0.7332  0.2403
 1346SOL     OW 4187   3.896   6.378   0.677 -0.1369  0.0478  0.0348
 1346SOL    HW1 4188   3.964   6.417   0.614 -0.0580  1.3102  0.8577
 1346SOL    HW2 4189   3.918   6.282   0.693  3.0063  0.9566  2.1575
 1347SOL     OW 4190   3.444   2.365   0.408  0.2549 -0.5012 -0.2661
 1347SOL    HW1 4191   3.371   2.328   0.352 -0.9194  1.1434  0.1003
 1347SOL    HW2 4192   3.525   2.382   0.352 -1.5230  3.0430 -2.1093
 1348SOL     OW 4193   4.458   3.821   2.819  0.3970 -0.1440 -0.0040
 1348SOL    HW1 4194   4.405   3.743   2.785  0.0687 -0.1886  0.5880
 1348SOL    HW2 4195   4.548   3.790   2.849  0.1179 -0.3762  0.6145
 1349SOL     OW 4196   5.196   6.188   6.813  0.3589  0.1584 -0.4469
 1349SOL    HW1 4197   5.233   6.117   6.754 -0.1637 -0.2668 -0.2736
 1349SOL    HW2 4198   5.224   6.171   6.908  0.1963  0.1586 -0.3988
 1350SOL     OW 4199   5.198   0.231   1.611  0.2145 -0.4271  0.0746
 1350SOL    HW1 4200   5.241   0.229   1.521  1.1750 -1.4190  0.5199
 1350SOL    HW2 4201   5.154   0.143   1.629  0.1686 -0.2972  0.6340
 1351SOL     OW 4202   4.141   3.000   3.094  0.1356  0.3852  0.0213
 1351SOL    HW1 4203   4.190   3.064   3.034  1.5269  0.3064  1.0367
 1351SOL    HW2 4204   4.078   2.945   3.039  1.1300  0.5376 -1.3349
 1352SOL     OW 4205   3.948   4.686   1.640 -0.2816 -0.0243  0.0241
 1352SOL    HW1 4206   3.858   4.653   1.670 -0.0203 -1.9481 -1.1445
 1352SOL    HW2 4207   4.003   4.609   1.610  1.6242  1.1836  0.2623
 1353SOL     OW 4208   5.146   2.090   6.008  0.2694  0.1463 -0.0856
 1353SOL    HW1 4209   5.082   2.026   6.050 -0.2437 -0.2855 -1.4828
 1353SOL    HW2 4210   5.123   2.183   6.037 -1.0489  0.0089 -0.6199
 1354SOL     OW 4211   4.445   3.630   0.530  0.7904 -0.2444  0.2801
 1354SOL    HW1 4212   4.511   3.615   0.457 -1.4571 -0.1328 -1.9037
 1354SOL    HW2 4213   4.426   3.728   0.538  2.2413 -0.0746  2.2222
 1355SOL     OW 4214   5.697   6.659   3.514 -0.0157  0.0312  0.0693
 1355SOL    HW1 4215   5.691   6.665   3.613  0.3292 -0.2017  0.1028
 1355SOL    HW2 4216   5.697   6.752   3.475 -2.6557  0.1547  0.1280
 1356SOL     OW 4217   5.700   6.527   3.810  0.0706 -0.4290  1.1401
 1356SOL    HW1 4218   5.637   6.536   3.887  1.7341 -0.9117  2.6175
 1356SOL    HW2 4219   5.654   6.478   3.736 -1.9731  1.1229  1.2893
 1357SOL     OW 4220   4.247   0.059   3.466  0.3019 -0.3465  0.5738
 1357SOL    HW1 4221   4.294   0.002   3.399 -0.1849 -1.6898  1.3367
 1357SOL    HW2 4222   4.314   0.097   3.530  0.3840 -2.7340  2.0194
 1358SOL     OW 4223   5.688   1.366   6.302 -0.0647  0.0036 -0.5037
 1358SOL    HW1 4224   5.723   1.275   6.324  0.6278  0.4821  0.4274
 1358SOL    HW2 4225   5.683   1.377   6.202 -1.7077 -1.6200 -0.6455
 1359SOL     OW 4226   3.978   2.658   1.108  0.5462  0.4328  0.5817
 1359SOL    HW1 4227   4.038   2.579   1.120  2.1206  1.0905 -2.1733
 1359SOL    HW2 4228   3.895   2.631   1.060 -0.2239  0.0020  2.0978
 1360SOL     OW 4229   3.962   1.631   2.236 -0.1348 -0.0338  0.0083
 1360SOL    HW1 4230   4.038   1.606   2.295 -1.0160  2.5990  2.4544
 1360SOL    HW2 4231   3.998   1.678   2.155  0.9177 -0.5132  0.1726
 1361SOL     OW 4232   4.236   6.073   3.685 -0.0379 -0.2601 -0.2842
 1361SOL    HW1 4233   4.171   6.143   3.653  0.9561  0.3043 -1.1452
 1361SOL    HW2 4234   4.236   6.070   3.784 -2.2408 -1.1019 -0.2620
 1362SOL     OW 4235   5.296   4.891   2.959 -0.7396 -0.8333 -0.1883
 1362SOL    HW1 4236   5.309   4.814   2.896 -0.9226  0.0024 -1.2836
 1362SOL    HW2 4237   5.374   4.896   3.022  0.6140 -0.3451 -1.8264
 1363SOL     OW 4238   5.537   3.459   2.601  0.2633 -0.1253 -0.1314
 1363SOL    HW1 4239   5.528   3.416   2.511 -0.1717 -1.2832  0.4386
 1363SOL    HW2 4240   5.448   3.458   2.647  0.6848 -0.4352  0.6975
 1364SOL     OW 4241   4.737   5.966   1.592  0.2845  0.1786  0.4124
 1364SOL    HW1 4242   4.822   5.937   1.637 -0.5173  0.6889  2.3715
 1364SOL    HW2 4243   4.662   5.906   1.622 -0.1678  0.1268 -0.7941
 1365SOL     OW 4244   5.986   1.718   1.221  0.3738  0.2149  0.1863
 1365SOL    HW1 4245   5.926   1.749   1.294 -0.7614  0.2694 -0.7457
 1365SOL    HW2 4246   6.001   1.792   1.156  0.5322 -0.1312 -0.1813
 1366SOL     OW 4247   6.109   2.364   6.789 -0.5370  0.0130 -0.3070
 1366SOL    HW1 4248   6.047   2.292   6.821 -0.5312 -0.2367 -0.8397
 1366SOL    HW2 4249   6.178   2.383   6.859 -1.0006  0.0463  0.1496
 1367SOL     OW 4250   3.410   6.881   2.942 -0.1204 -0.1294 -0.0611
 1367SOL    HW1 4251   3.432   6.967   2.897  0.0446  0.3189  0.8553
 1367SOL    HW2 4252   3.316   6.885   2.976  0.2316  0.0968  0.8995
 1368SOL     OW 4253   4.496   1.601   3.090 -0.3597  0.2159 -0.0994
 1368SOL    HW1 4254   4.547   1.685   3.069  0.0752  0.0722  0.3700
 1368SOL    HW2 4255   4.499   1.584   3.188 -0.5875 -0.2684 -0.1731
 1369SOL     OW 4256   4.821   2.218   6.217 -0.1450 -0.1528 -0.9969
 1369SOL    HW1 4257   4.763   2.140   6.190  0.9500 -0.8629 -1.3669
 1369SOL    HW2 4258   4.845   2.209   6.314  0.3162 -0.5144 -1.1387
 1370SOL     OW 4259   5.931   4.748   0.301  0.4051 -0.6553 -0.1619
 1370SOL    HW1 4260   5.903   4.661   0.341 -0.9289 -0.1475  0.0491
 1370SOL    HW2 4261   5.958   4.811   0.374 -1.0439 -0.0750 -0.0852
 1371SOL     OW 4262   6.075   0.821   4.769 -0.2115 -0.4236  0.6321
 1371SOL    HW1 4263   6.001   0.811   4.703  0.6355 -1.0019 -0.2486
 1371SOL    HW2 4264   6.036   0.837   4.860 -1.3890  0.0962  0.0536
 1372SOL     OW 4265   3.643   3.566   3.585 -0.2483  0.0682  0.0388
 1372SOL    HW1 4266   3.611   3.474   3.562 -0.3758 -0.0876  0.8230
 1372SOL    HW2 4267   3.685   3.565   3.675 -0.0011  0.7283 -0.0649
 1373SOL     OW 4268   5.310   5.052   4.031  0.2007  0.3396 -0.4225
 1373SOL    HW1 4269   5.268   5.141   4.051 -2.6397 -1.1882  1.0242
 1373SOL    HW2 4270   5.348   5.013   4.115  0.9449 -0.0732 -0.9388
 1374SOL     OW 4271   4.381   4.476   2.869  0.5497  0.0105 -0.5037
 1374SOL    HW1 4272   4.380   4.523   2.781 -1.1776  0.7187 -0.1636
 1374SOL    HW2 4273   4.342   4.384   2.859 -2.0571  0.9844 -0.1153
 1375SOL     OW 4274   6.028   3.790   4.232 -0.1115 -0.2227  0.2015
 1375SOL    HW1 4275   6.126   3.790   4.211 -0.0495 -2.1978  0.3521
 1375SOL    HW2 4276   6.011   3.850   4.310  1.0699 -0.2780  0.5254
 1376SOL     OW 4277   5.878   0.571   1.409  0.2480 -0.1480  0.0504
 1376SOL    HW1 4278   5.884   0.668   1.386  0.9328 -0.0415  0.6297
 1376SOL    HW2 4279   5.783   0.541   1.404  0.0382  0.5438 -0.1713
 1377SOL     OW 4280   4.912   1.350   3.814  0.3934  0.0217  0.1496
 1377SOL    HW1 4281   4.955   1.423   3.761  0.7486 -1.5976 -1.9557
 1377SOL    HW2 4282   4.977   1.316   3.883  1.1918 -0.0053 -0.5907
 1378SOL     OW 4283   4.759   6.728   5.116  0.0577 -0.6214  0.3181
 1378SOL    HW1 4284   4.849   6.720   5.159  0.2813  1.1387  0.2496
 1378SOL    HW2 4285   4.740   6.824   5.096 -1.9888 -0.9262  0.6117
 1379SOL     OW 4286   3.616   2.584   6.819  0.0462  0.6525  0.0378
 1379SOL    HW1 4287   3.627   2.592   6.720 -0.5268  0.5615 -0.0392
 1379SOL    HW2 4288   3.541   2.521   6.839 -0.0949  0.9666  0.5226
 1380SOL     OW 4289   5.456   4.280   3.684 -0.0709 -0.2604 -0.0905
 1380SOL    HW1 4290   5.443   4.191   3.639 -1.9788 -0.1284  0.1445
 1380SOL    HW2 4291   5.522   4.334   3.631 -0.4279 -1.0274 -1.3769
 1381SOL     OW 4292   6.096   5.475   5.968  0.2959  0.0845  0.1697
 1381SOL    HW1 4293   6.176   5.527   5.937  1.0857 -0.4522  1.2648
 1381SOL    HW2 4294   6.031   5.466   5.892  1.6338 -0.1737 -0.9768
 1382SOL     OW 4295   4.461   6.014   1.393  0.1335 -0.6995  0.5752
 1382SOL    HW1 4296   4.491   6.106   1.367 -0.0854 -0.7507  0.1380
 1382SOL    HW2 4297   4.531   5.972   1.451  0.1365 -0.1787  0.9612
 1383SOL     OW 4298   3.791   2.276   2.419  0.8174  0.4904 -0.2700
 1383SOL    HW1 4299   3.851   2.331   2.476  0.8429  1.4077 -1.1624
 1383SOL    HW2 4300   3.836   2.258   2.332  0.5713 -0.4650 -0.2133
 1384SOL     OW 4301   5.658   0.687   3.642  0.2142 -0.2060  0.0291
 1384SOL    HW1 4302   5.637   0.594   3.613  0.4097 -0.0855 -0.4964
 1384SOL    HW2 4303   5.588   0.750   3.609 -0.4759 -0.3009  1.2457
 1385SOL     OW 4304   5.929   1.946   3.281 -0.3807 -0.1235 -0.1121
 1385SOL    HW1 4305   5.924   1.869   3.217  1.4070 -0.4468  0.0922
 1385SOL    HW2 4306   5.934   2.032   3.229  3.4351 -0.4966 -0.6059
 1386SOL     OW 4307   5.933   3.206   2.179  0.0455 -0.1770  0.6337
 1386SOL    HW1 4308   5.877   3.224   2.098  0.4852 -0.3897  0.2814
 1386SOL    HW2 4309   5.946   3.108   2.189  2.2897 -0.0681 -0.6329
 1387SOL     OW 4310   4.799   5.063   4.531 -0.3460 -0.1599 -0.7994
 1387SOL    HW1 4311   4.850   4.980   4.506  0.2946  0.6144 -2.1533
 1387SOL    HW2 4312   4.862   5.140   4.536 -1.1271  0.4815 -0.7569
 1388SOL     OW 4313   4.267   3.764   4.870 -0.1371  0.4272  0.4114
 1388SOL    HW1 4314   4.222   3.679   4.895 -1.8142  1.1980  0.1793
 1388SOL    HW2 4315   4.211   3.813   4.803  1.6905  0.8616 -0.8807
 1389SOL     OW 4316   4.781   3.898   1.299 -0.0617  0.1124  0.2458
 1389SOL    HW1 4317   4.827   3.854   1.376  0.0046  1.2550  0.8794
 1389SOL    HW2 4318   4.846   3.911   1.224 -0.0758 -0.8121  0.0576
 1390SOL     OW 4319   5.316   4.420   5.900  0.0007 -0.0166  0.4225
 1390SOL    HW1 4320   5.248   4.482   5.860 -0.0698  1.2739  2.3837
 1390SOL    HW2 4321   5.375   4.385   5.828 -0.4874  1.6985 -0.8875
 1391SOL     OW 4322   4.838   2.173   3.495 -0.2892 -0.2496  0.0398
 1391SOL    HW1 4323   4.772   2.174   3.571  1.2647 -0.9613  1.4583
 1391SOL    HW2 4324   4.908   2.104   3.513  0.7397  0.3294 -1.5422
 1392SOL     OW 4325   6.313   3.756   4.195  0.1990  0.0203 -0.4909
 1392SOL    HW1 4326   6.391   3.800   4.239  1.8553 -1.2359 -2.0460
 1392SOL    HW2 4327   6.341   3.669   4.155 -2.0193 -0.4864 -1.1109
 1393SOL     OW 4328   5.668   0.280   3.132 -0.3166 -0.2879 -0.7338
 1393SOL    HW1 4329   5.683   0.317   3.224  1.2529 -2.6602  0.0649
 1393SOL    HW2 4330   5.722   0.332   3.066 -0.7586  0.8788 -0.2065
 1394SOL     OW 4331   3.759   2.751   5.408 -0.1030  0.2281  0.0027
 1394SOL    HW1 4332   3.671   2.736   5.452 -0.5152  3.7886  0.7138
 1394SOL    HW2 4333   3.833   2.728   5.471 -0.6323  1.2386  1.0262
 1395SOL     OW 4334   4.661   3.973   2.526  0.2563  0.1457  0.2025
 1395SOL    HW1 4335   4.608   3.915   2.465 -2.1185  0.3257  1.9497
 1395SOL    HW2 4336   4.755   3.938   2.533 -0.2562 -1.6389 -1.1208
 1396SOL     OW 4337   4.657   0.156   0.901 -0.0091 -0.4722  0.4409
 1396SOL    HW1 4338   4.566   0.194   0.918  0.4653  0.0696  1.9237
 1396SOL    HW2 4339   4.726   0.226   0.918  0.6864 -0.4661 -1.9305
 1397SOL     OW 4340   6.099   0.692   6.456 -0.2154 -0.4028  0.4026
 1397SOL    HW1 4341   6.160   0.653   6.387 -1.8314 -1.6022 -0.4300
 1397SOL    HW2 4342   6.117   0.790   6.465  0.8969 -0.4607 -0.7863
 1398SOL     OW 4343   3.384   0.133   1.804  0.1777  0.5957 -0.2057
 1398SOL    HW1 4344   3.353   0.038   1.805 -0.7915  0.8992  0.7982
 1398SOL    HW2 4345   3.397   0.162   1.709 -1.1565 -0.0268 -0.6037
 1399SOL     OW 4346   4.322   5.684   2.692  0.1073  0.0348 -0.2355
 1399SOL    HW1 4347   4.249   5.717   2.631 -0.2703 -0.2586  0.0553
 1399SOL    HW2 4348   4.284   5.619   2.758  0.5705  0.1345  0.1356
 1400SOL     OW 4349   5.949   6.058   3.440 -0.1372  0.3247  0.2229
 1400SOL    HW1 4350   5.935   6.149   3.479 -0.2772  1.0174 -1.3711
 1400SOL    HW2 4351   6.034   6.056   3.387  0.2897 -0.7231  0.8998
 1401SOL     OW 4352   3.158   6.752   1.311  0.1263 -0.6400  0.2430
 1401SOL    HW1 4353   3.210   6.667   1.298 -0.8628 -0.8826 -2.8574
 1401SOL    HW2 4354   3.082   6.755   1.246  1.3595  3.5649 -1.3435
 1402SOL     OW 4355   4.826   4.134   0.988  0.1701  0.4225 -0.5872
 1402SOL    HW1 4356   4.838   4.232   0.969 -1.3281  0.9063  0.7289
 1402SOL    HW2 4357   4.871   4.112   1.075 -0.4033  0.1861 -0.3472
 1403SOL     OW 4358   3.964   5.264   2.415  0.3945 -0.6858 -0.1622
 1403SOL    HW1 4359   3.935   5.185   2.470  1.5819 -2.4601 -1.9503
 1403SOL    HW2 4360   3.883   5.311   2.381 -0.3805 -1.9228 -0.1235
 1404SOL     OW 4361   4.357   5.050   3.379  0.4030  0.9148 -0.7619
 1404SOL    HW1 4362   4.369   5.059   3.478  1.7088  0.4836 -0.8670
 1404SOL    HW2 4363   4.353   4.953   3.355 -1.9398  0.9877 -0.9380
 1405SOL     OW 4364   5.182   6.534   2.900 -0.2004 -0.3018 -0.5035
 1405SOL    HW1 4365   5.171   6.521   2.999  0.3845  0.2714 -0.3573
 1405SOL    HW2 4366   5.216   6.449   2.859  1.2346 -0.0227  0.0591
 1406SOL     OW 4367   4.534   3.847   4.247  0.0634 -0.4689 -0.2951
 1406SOL    HW1 4368   4.491   3.758   4.262 -2.5759  0.7706  0.0736
 1406SOL    HW2 4369   4.476   3.919   4.285  1.9716  1.4616 -0.8403
 1407SOL     OW 4370   5.457   1.547   0.918 -0.1681  0.0442 -0.0410
 1407SOL    HW1 4371   5.533   1.566   0.981  0.1280 -0.8979 -0.1024
 1407SOL    HW2 4372   5.390   1.488   0.964  0.6463 -1.6859 -0.9775
 1408SOL     OW 4373   4.967   4.682   0.293 -0.1498 -0.4564  0.4587
 1408SOL    HW1 4374   5.039   4.643   0.350  0.9376 -2.6567 -2.1593
 1408SOL    HW2 4375   5.005   4.707   0.204 -2.3250 -0.1173 -0.4410
 1409SOL     OW 4376   4.666   4.529   3.255 -0.3053 -0.3053 -0.6417
 1409SOL    HW1 4377   4.612   4.594   3.201  0.9375  0.1573 -1.3568
 1409SOL    HW2 4378   4.632   4.436   3.238 -1.4911  0.0491 -0.3210
 1410SOL     OW 4379   3.577   1.481   1.745 -0.2227  0.1083 -0.0049
 1410SOL    HW1 4380   3.672   1.484   1.712 -0.7858 -0.5043 -1.8094
 1410SOL    HW2 4381   3.575   1.452   1.840  1.4750  1.3285  0.4531
 1411SOL     OW 4382   5.926   6.104   2.216 -0.2467 -0.4816  0.1303
 1411SOL    HW1 4383   5.893   6.190   2.178 -0.4493 -0.4751  0.3208
 1411SOL    HW2 4384   5.956   6.045   2.141  0.8512  0.1391  0.0624
 1412SOL     OW 4385   3.593   2.421   2.930 -0.4320  0.0415  0.1016
 1412SOL    HW1 4386   3.547   2.491   2.875 -2.1416  0.6299  2.1726
 1412SOL    HW2 4387   3.692   2.434   2.921 -0.6788  2.0002 -0.4960
 1413SOL     OW 4388   5.408   1.367   6.376 -0.4035  0.2245  0.3946
 1413SOL    HW1 4389   5.352   1.412   6.306 -1.1081  0.2399  0.9544
 1413SOL    HW2 4390   5.503   1.364   6.346 -0.3079  2.1509  0.3516
 1414SOL     OW 4391   6.158   5.430   1.900  0.1526  0.0813  0.3494
 1414SOL    HW1 4392   6.152   5.514   1.953 -2.4517  1.3936 -1.7799
 1414SOL    HW2 4393   6.087   5.366   1.929  1.0910 -0.7412  0.8831
 1415SOL     OW 4394   3.822   4.647   3.903  0.2141 -0.5547  0.1678
 1415SOL    HW1 4395   3.883   4.701   3.962 -0.3075 -0.8455  0.9937
 1415SOL    HW2 4396   3.875   4.605   3.830  0.6185  1.1555 -0.5630
 1416SOL     OW 4397   3.755   0.693   3.313  0.3094 -0.2910  0.0814
 1416SOL    HW1 4398   3.750   0.594   3.297 -1.2763 -0.3322  0.6332
 1416SOL    HW2 4399   3.676   0.737   3.271  1.2230  0.8263 -0.5277
 1417SOL     OW 4400   4.818   6.025   5.020  0.2376 -0.1734  0.1658
 1417SOL    HW1 4401   4.906   6.033   5.067  0.8508 -2.3169 -0.5189
 1417SOL    HW2 4402   4.750   6.080   5.068  1.0825 -1.3658  2.9303
 1418SOL     OW 4403   5.258   2.109   3.776 -0.3609  0.0911  0.4028
 1418SOL    HW1 4404   5.202   2.191   3.772 -1.4176 -0.3530  3.6232
 1418SOL    HW2 4405   5.203   2.029   3.752 -0.6559 -0.1425  1.7834
 1419SOL     OW 4406   5.797   3.126   4.843  0.0877  0.1500 -0.3268
 1419SOL    HW1 4407   5.798   3.134   4.744 -0.5671  0.1087 -0.3469
 1419SOL    HW2 4408   5.864   3.058   4.872  0.6554  0.5536 -0.6987
 1420SOL     OW 4409   4.414   5.515   6.196 -0.4537 -0.3465  0.4400
 1420SOL    HW1 4410   4.381   5.521   6.101  0.4501  1.1015  0.1822
 1420SOL    HW2 4411   4.354   5.568   6.255  0.0759  0.3952  0.3347
 1421SOL     OW 4412   4.919   1.515   2.719  0.1692  0.1957 -0.1017
 1421SOL    HW1 4413   5.013   1.523   2.686 -0.4599 -0.4104 -2.1804
 1421SOL    HW2 4414   4.919   1.473   2.810  1.7805 -2.3902 -1.1985
 1422SOL     OW 4415   4.578   6.733   6.085 -0.2988  0.0079  0.1538
 1422SOL    HW1 4416   4.640   6.772   6.153 -0.6587  0.7892  0.0396
 1422SOL    HW2 4417   4.483   6.750   6.114 -0.4599  0.9980 -0.9089
 1423SOL     OW 4418   3.742   5.371   0.309 -0.3820 -0.5754  0.6951
 1423SOL    HW1 4419   3.712   5.275   0.312  1.9514 -1.4095 -0.2485
 1423SOL    HW2 4420   3.841   5.374   0.300 -0.6066  1.8915 -2.4023
 1424SOL     OW 4421   5.069   1.009   5.839  0.1824  0.0388  0.6961
 1424SOL    HW1 4422   5.073   1.071   5.761  0.3855  0.0139  0.6856
 1424SOL    HW2 4423   5.025   0.924   5.811  0.0263  0.1271  0.6752
 1425SOL     OW 4424   6.053   0.898   6.117 -0.1856  0.4224  0.1961
 1425SOL    HW1 4425   6.111   0.862   6.190 -0.2591  1.9857  1.0594
 1425SOL    HW2 4426   6.094   0.876   6.028  1.0114  0.3238  0.7532
 1426SOL     OW 4427   5.037   0.450   5.125 -0.0665 -0.8810  0.2410
 1426SOL    HW1 4428   5.040   0.422   5.221 -2.6590 -0.9768  0.3803
 1426SOL    HW2 4429   4.998   0.376   5.070  0.5061 -0.4786 -0.7267
 1427SOL     OW 4430   3.984   1.333   2.895  0.0790 -0.0358  0.1597
 1427SOL    HW1 4431   3.983   1.424   2.936  0.7762 -0.3643  0.9260
 1427SOL    HW2 4432   4.022   1.338   2.802 -1.1304  0.6480 -0.3246
 1428SOL     OW 4433   5.714   2.974   6.097  0.4280 -0.0711 -0.5116
 1428SOL    HW1 4434   5.745   2.923   6.177  1.9601 -0.0293 -1.0342
 1428SOL    HW2 4435   5.784   2.968   6.025 -0.9648 -0.2337 -1.9064
 1429SOL     OW 4436   4.927   5.862   0.126 -0.0203 -0.1949 -0.1166
 1429SOL    HW1 4437   5.003   5.815   0.082 -0.2792 -0.6250 -0.1180
 1429SOL    HW2 4438   4.904   5.945   0.075  0.6689  0.1245  0.0838
 1430SOL     OW 4439   5.533   3.151   6.197  0.4718  0.0653 -0.1026
 1430SOL    HW1 4440   5.526   3.245   6.164 -3.3029 -0.9038 -2.7292
 1430SOL    HW2 4441   5.603   3.102   6.146 -1.1625  0.1978 -2.6506
 1431SOL     OW 4442   4.622   0.318   3.226  0.1938 -0.1071 -0.1098
 1431SOL    HW1 4443   4.660   0.312   3.134 -0.9470 -0.8165 -0.5572
 1431SOL    HW2 4444   4.695   0.307   3.293  0.7339 -1.9168 -0.9403
 1432SOL     OW 4445   5.611   6.215   5.444  0.1826 -1.1036  0.3401
 1432SOL    HW1 4446   5.643   6.305   5.474 -1.2396 -1.0178  1.7585
 1432SOL    HW2 4447   5.561   6.224   5.358 -0.2506 -0.4710  0.6527
 1433SOL     OW 4448   5.848   2.185   0.704 -0.3870  0.6023  0.4432
 1433SOL    HW1 4449   5.898   2.221   0.784 -0.3111  0.4934  0.4453
 1433SOL    HW2 4450   5.906   2.193   0.623  0.4906 -1.4634  0.7959
 1434SOL     OW 4451   3.709   3.446   6.818  0.3652 -0.6221  0.1397
 1434SOL    HW1 4452   3.652   3.393   6.755 -0.0609  1.0565 -0.9503
 1434SOL    HW2 4453   3.673   3.540   6.825  2.7238  0.3845 -0.2465
 1435SOL     OW 4454   5.445   3.115   4.559  0.3415  0.0334  0.3598
 1435SOL    HW1 4455   5.472   3.023   4.528  2.5163  1.4740 -2.5975
 1435SOL    HW2 4456   5.355   3.138   4.522  0.8552 -0.0707 -1.0366
 1436SOL     OW 4457   4.593   0.638   5.773 -0.0034 -0.4590 -0.6209
 1436SOL    HW1 4458   4.608   0.681   5.684  0.7399  0.8125  0.0786
 1436SOL    HW2 4459   4.677   0.644   5.827 -1.3055  1.7536  1.3499
 1437SOL     OW 4460   3.885   5.756   2.692  0.9417  0.2510  0.2853
 1437SOL    HW1 4461   3.860   5.778   2.786 -0.8101  1.7985 -0.4789
 1437SOL    HW2 4462   3.864   5.834   2.633  0.2381 -1.3431 -1.6802
 1438SOL     OW 4463   5.113   1.161   2.802  0.4006  0.0602  0.2464
 1438SOL    HW1 4464   5.028   1.108   2.802  0.3715  0.1069  0.3955
 1438SOL    HW2 4465   5.174   1.125   2.872  0.9688 -0.7146 -0.6329
 1439SOL     OW 4466   5.110   4.213   5.828  0.0735 -0.3702 -0.4309
 1439SOL    HW1 4467   5.019   4.239   5.858 -0.5059 -1.1169 -1.4739
 1439SOL    HW2 4468   5.177   4.278   5.863 -1.0048  0.9555 -0.7699
 1440SOL     OW 4469   5.361   6.996   5.442 -0.1265 -0.6946  0.4880
 1440SOL    HW1 4470   5.322   7.003   5.533 -2.4722  0.2580 -0.5077
 1440SOL    HW2 4471   5.404   7.082   5.417  0.8325 -1.0697  0.7930
 1441SOL     OW 4472   5.914   3.870   5.904 -0.6222 -0.6140  0.3093
 1441SOL    HW1 4473   5.979   3.922   5.960  0.1640 -1.0604 -0.1660
 1441SOL    HW2 4474   5.859   3.934   5.850  0.3094 -0.2497 -0.2442
 1442SOL     OW 4475   5.288   1.190   0.356  0.4749  0.2369  0.0501
 1442SOL    HW1 4476   5.219   1.118   0.357  0.5780  0.1329  1.4016
 1442SOL    HW2 4477   5.375   1.153   0.324  0.1994  0.0949 -0.5492
 1443SOL     OW 4478   5.543   4.906   6.101 -0.9133  0.3141  0.8560
 1443SOL    HW1 4479   5.633   4.944   6.079 -1.0251 -0.2366 -0.6097
 1443SOL    HW2 4480   5.555   4.823   6.155 -0.3708 -1.4276 -1.7849
 1444SOL     OW 4481   6.265   5.738   4.219 -0.1564 -0.1088  0.5251
 1444SOL    HW1 4482   6.193   5.746   4.149  1.2283 -0.2072 -0.9549
 1444SOL    HW2 4483   6.290   5.641   4.229  0.5650  0.0392  0.1853
 1445SOL     OW 4484   4.310   2.456   4.483  0.0272  0.0922 -0.5439
 1445SOL    HW1 4485   4.324   2.527   4.552 -1.6796  1.8932 -1.9240
 1445SOL    HW2 4486   4.389   2.451   4.423  1.0425 -0.7071  0.7792
 1446SOL     OW 4487   4.516   1.004   3.144  0.1043  0.0740 -0.3790
 1446SOL    HW1 4488   4.495   0.941   3.070  1.2282  0.7903 -1.3408
 1446SOL    HW2 4489   4.451   0.991   3.219 -0.6488 -1.1083 -1.2166
 1447SOL     OW 4490   5.309   6.584   3.659  0.3553 -0.1801  0.4601
 1447SOL    HW1 4491   5.285   6.664   3.604  0.6819 -0.0637  0.4856
 1447SOL    HW2 4492   5.309   6.608   3.756 -0.3493 -0.4184  0.5301
 1448SOL     OW 4493   4.250   3.465   3.803  0.2590  0.1062 -0.4168
 1448SOL    HW1 4494   4.240   3.367   3.788  3.4666 -0.6486  1.5337
 1448SOL    HW2 4495   4.262   3.511   3.715 -1.5081 -1.1434 -1.3780
 1449SOL     OW 4496   4.418   0.919   1.737 -0.5008 -0.1540 -0.7295
 1449SOL    HW1 4497   4.342   0.973   1.701  0.0644  1.3410  0.2201
 1449SOL    HW2 4498   4.504   0.968   1.723 -0.2303  0.5188  2.4206
 1450SOL     OW 4499   4.178   1.395   0.057  0.3137 -0.5139 -0.0854
 1450SOL    HW1 4500   4.241   1.471   0.078 -1.3203  0.4987  1.3791
 1450SOL    HW2 4501   4.142   1.357   0.142 -1.7329 -0.4767 -0.8877
 1451SOL     OW 4502   5.038   3.453   3.294  0.6282  0.7235  0.2067
 1451SOL    HW1 4503   4.956   3.404   3.324  1.0586 -0.0995  0.0708
 1451SOL    HW2 4504   5.117   3.391   3.297  0.8484  0.8389 -1.8320
 1452SOL     OW 4505   5.534   2.678   1.966 -0.4663 -0.1270 -0.3992
 1452SOL    HW1 4506   5.443   2.699   2.002 -0.7284  0.6024 -1.4282
 1452SOL    HW2 4507   5.526   2.615   1.889  0.1726 -2.5830  1.4164
 1453SOL     OW 4508   3.477   3.775   6.518 -0.3753 -0.2718 -0.7138
 1453SOL    HW1 4509   3.460   3.777   6.419  1.7989  0.0979 -1.1322
 1453SOL    HW2 4510   3.481   3.869   6.552 -0.3196 -0.3746 -0.4376
 1454SOL     OW 4511   5.253   0.427   4.110  0.2718 -0.4223  0.3268
 1454SOL    HW1 4512   5.315   0.479   4.169 -0.1843  0.9138 -0.3168
 1454SOL    HW2 4513   5.187   0.490   4.068 -0.1100 -1.4993 -0.7462
 1455SOL     OW 4514   5.053   4.981   6.407 -0.3002  0.1339  0.2104
 1455SOL    HW1 4515   5.135   4.926   6.389 -0.8903 -0.5311 -0.5189
 1455SOL    HW2 4516   5.080   5.071   6.440  0.6931 -0.7273  1.9055
 1456SOL     OW 4517   6.023   3.175   5.425  0.2046  0.0829 -0.1590
 1456SOL    HW1 4518   6.079   3.099   5.459  0.1454  0.9374  2.0644
 1456SOL    HW2 4519   6.071   3.223   5.352  1.6269 -0.2148  0.5595
 1457SOL     OW 4520   4.953   4.964   1.314 -0.0558  0.0369 -0.1849
 1457SOL    HW1 4521   4.871   4.954   1.258  0.6840 -0.0701 -1.2960
 1457SOL    HW2 4522   4.943   4.911   1.398 -0.5442 -1.2259 -0.9961
 1458SOL     OW 4523   3.401   1.025   2.603  0.1817 -0.2330  0.4330
 1458SOL    HW1 4524   3.423   1.121   2.618 -0.8935  0.8639 -3.7541
 1458SOL    HW2 4525   3.316   1.002   2.651  0.9708  0.5173  2.3008
 1459SOL     OW 4526   4.011   4.510   2.173  0.2536 -0.2269  0.1556
 1459SOL    HW1 4527   4.087   4.533   2.234 -0.0498  0.3411  0.3249
 1459SOL    HW2 4528   4.002   4.580   2.102 -0.4176 -0.0342  0.4246
 1460SOL     OW 4529   5.545   2.301   6.685  0.3610 -0.0192 -0.3462
 1460SOL    HW1 4530   5.541   2.207   6.651 -0.5920  0.3442 -1.2830
 1460SOL    HW2 4531   5.462   2.350   6.659  1.2136  1.3427 -0.6387
 1461SOL     OW 4532   3.173   3.257   3.706  0.0536 -0.2023 -0.4659
 1461SOL    HW1 4533   3.109   3.306   3.765 -1.5542 -2.0980 -0.5595
 1461SOL    HW2 4534   3.236   3.203   3.763  1.4592  1.4304 -0.3863
 1462SOL     OW 4535   4.922   5.426   5.128  0.1588 -0.0778 -0.4313
 1462SOL    HW1 4536   4.871   5.449   5.211 -1.5681  2.1650 -1.9867
 1462SOL    HW2 4537   5.015   5.401   5.153 -0.5433 -0.3680  2.2353
 1463SOL     OW 4538   4.341   5.122   2.001 -0.0659  0.3945  0.2074
 1463SOL    HW1 4539   4.335   5.022   2.002 -0.9201  0.4311 -0.2692
 1463SOL    HW2 4540   4.291   5.159   2.079  0.4047  0.4423  0.4847
 1464SOL     OW 4541   6.114   1.596   5.679 -0.0062 -0.3117 -0.0328
 1464SOL    HW1 4542   6.141   1.687   5.711  0.1542  0.2871 -1.7818
 1464SOL    HW2 4543   6.146   1.527   5.744  1.2231  0.7586  0.5422
 1465SOL     OW 4544   6.058   2.246   3.520  0.3352 -0.1558  0.3476
 1465SOL    HW1 4545   5.967   2.286   3.508  0.1082 -0.4674  0.9884
 1465SOL    HW2 4546   6.119   2.278   3.447  0.1015  1.1853  0.7120
 1466SOL     OW 4547   4.158   1.053   1.137  0.0205  0.3729 -0.4339
 1466SOL    HW1 4548   4.175   1.151   1.128  0.3424  0.1654 -2.4140
 1466SOL    HW2 4549   4.130   1.015   1.049  0.5428 -1.4340  0.1244
 1467SOL     OW 4550   6.051   1.433   2.859  0.2434 -0.0028  0.2365
 1467SOL    HW1 4551   6.057   1.531   2.874 -0.0254 -0.0315  0.5658
 1467SOL    HW2 4552   6.140   1.396   2.834  0.4633  0.2396  0.6537
 1468SOL     OW 4553   5.776   2.323   5.180 -0.2053  0.1946  0.6590
 1468SOL    HW1 4554   5.705   2.267   5.224  0.7056 -0.2315  1.6233
 1468SOL    HW2 4555   5.775   2.415   5.220 -0.2851  0.2224  0.5936
 1469SOL     OW 4556   5.489   2.566   0.271  0.0444  0.4836  0.0567
 1469SOL    HW1 4557   5.566   2.545   0.210  0.5810 -0.1285  0.9124
 1469SOL    HW2 4558   5.410   2.596   0.217  0.8093  0.9125 -0.8555
 1470SOL     OW 4559   5.282   1.595   6.985  0.3148  0.4504  0.7349
 1470SOL    HW1 4560   5.311   1.533   7.058  1.3427  0.2452  0.1735
 1470SOL    HW2 4561   5.186   1.577   6.962  0.1064  0.2270  1.7245
 1471SOL     OW 4562   5.203   1.881   1.197 -0.3471  0.2134 -0.0141
 1471SOL    HW1 4563   5.236   1.941   1.124 -1.2496 -0.7783 -1.2900
 1471SOL    HW2 4564   5.169   1.796   1.157 -1.9324  0.1027  1.4481
 1472SOL     OW 4565   5.162   6.881   0.415  0.2927 -0.4170  0.2813
 1472SOL    HW1 4566   5.175   6.974   0.382  0.3370 -0.1111  1.1222
 1472SOL    HW2 4567   5.064   6.863   0.428  0.0439 -1.4210 -2.4168
 1473SOL     OW 4568   5.696   1.940   4.685 -1.0471  0.2063 -0.0226
 1473SOL    HW1 4569   5.627   1.995   4.637  0.3460  0.6605 -1.6003
 1473SOL    HW2 4570   5.764   1.907   4.619 -0.6411 -1.5918  1.2477
 1474SOL     OW 4571   3.867   3.164   3.228  0.5442 -0.4041 -0.1457
 1474SOL    HW1 4572   3.867   3.086   3.291 -1.2070 -0.6748 -0.4362
 1474SOL    HW2 4573   3.829   3.135   3.140 -0.0636  0.7628 -0.2836
 1475SOL     OW 4574   4.204   3.141   6.866  0.3115 -0.2076  0.0565
 1475SOL    HW1 4575   4.130   3.116   6.929  2.4440 -2.0225  2.0791
 1475SOL    HW2 4576   4.250   3.058   6.834  1.1598  0.8265 -1.5524
 1476SOL     OW 4577   3.581   6.699   2.763 -0.4738  0.0157  0.1688
 1476SOL    HW1 4578   3.505   6.733   2.817  0.3883 -0.1466  1.5474
 1476SOL    HW2 4579   3.665   6.748   2.789  0.1954 -0.9757 -0.0616
 1477SOL     OW 4580   4.260   6.071   6.559  0.6449  0.1569 -0.0522
 1477SOL    HW1 4581   4.219   6.144   6.614 -0.3586 -0.5244  0.1329
 1477SOL    HW2 4582   4.358   6.065   6.579  1.0706  2.3938 -1.1311
 1478SOL     OW 4583   4.578   6.158   2.588 -0.1617  0.1324 -0.3677
 1478SOL    HW1 4584   4.535   6.069   2.602  2.2217 -0.8372  1.5561
 1478SOL    HW2 4585   4.672   6.145   2.557  0.5502  1.9210  0.8781
 1479SOL     OW 4586   3.836   0.474   1.050 -0.6608 -0.5046  0.5458
 1479SOL    HW1 4587   3.916   0.419   1.076 -0.5187 -0.6607 -0.2025
 1479SOL    HW2 4588   3.753   0.419   1.062 -0.6657 -0.3508  1.3004
 1480SOL     OW 4589   3.530   3.411   5.619 -0.2778  0.2107  0.0839
 1480SOL    HW1 4590   3.587   3.488   5.589  0.2538  0.0820  0.7705
 1480SOL    HW2 4591   3.481   3.374   5.539  1.2305 -0.2186 -0.6740
 1481SOL     OW 4592   5.492   6.705   2.617 -0.1768 -0.4971 -0.3127
 1481SOL    HW1 4593   5.446   6.617   2.623  0.6581 -0.9691 -0.5278
 1481SOL    HW2 4594   5.492   6.750   2.706  0.3908 -1.2504  0.0779
 1482SOL     OW 4595   4.809   4.961   6.270  0.0164  0.8972 -0.2589
 1482SOL    HW1 4596   4.892   4.972   6.324  0.4236 -1.1143 -0.3942
 1482SOL    HW2 4597   4.815   5.015   6.186  0.1732  2.5678  0.7852
 1483SOL     OW 4598   4.442   1.619   6.151 -0.0476  0.3766  0.0972
 1483SOL    HW1 4599   4.410   1.585   6.240  0.4635  0.7326  0.4227
 1483SOL    HW2 4600   4.498   1.700   6.165  0.4811  0.1223 -0.5153
 1484SOL     OW 4601   3.939   0.352   1.380 -0.5540  0.3178  0.0788
 1484SOL    HW1 4602   3.951   0.446   1.413 -0.9702  0.6723 -0.7728
 1484SOL    HW2 4603   3.982   0.342   1.290  1.9657 -1.0552  1.3158
 1485SOL     OW 4604   6.273   0.842   2.828  0.1966 -0.2572 -0.1074
 1485SOL    HW1 4605   6.214   0.825   2.906  0.1818 -1.3877 -0.3582
 1485SOL    HW2 4606   6.361   0.796   2.842  1.6182  2.4904  0.9087
 1486SOL     OW 4607   5.962   5.456   0.299  0.5792  0.1520  0.6638
 1486SOL    HW1 4608   5.935   5.540   0.252 -1.0706  1.0864  3.0813
 1486SOL    HW2 4609   6.007   5.479   0.385  2.1413 -1.5000  0.3599
 1487SOL     OW 4610   5.736   2.670   3.655 -0.1995  0.2129 -0.6445
 1487SOL    HW1 4611   5.692   2.616   3.583  0.3427  0.7277 -1.3731
 1487SOL    HW2 4612   5.688   2.757   3.667 -0.5746 -0.0685 -0.0450
 1488SOL     OW 4613   4.863   3.759   3.798  0.2395  0.1476 -0.2633
 1488SOL    HW1 4614   4.788   3.790   3.856 -0.1161  0.2468 -0.7786
 1488SOL    HW2 4615   4.939   3.729   3.856 -0.5227 -0.7925  0.2793
 1489SOL     OW 4616   4.303   3.497   0.730  0.0416  0.2636 -0.3747
 1489SOL    HW1 4617   4.216   3.544   0.745  0.7818  1.3371  0.7823
 1489SOL    HW2 4618   4.358   3.547   0.664  1.5286  2.1193  2.0858
 1490SOL     OW 4619   4.947   4.576   5.312 -0.3146  0.3318  0.2418
 1490SOL    HW1 4620   4.968   4.673   5.324  1.0649 -0.0488  1.1020
 1490SOL    HW2 4621   4.852   4.559   5.341 -0.9825  1.5982 -1.0441
 1491SOL     OW 4622   6.274   2.534   6.126  0.0083 -0.3765 -0.0676
 1491SOL    HW1 4623   6.264   2.626   6.089  1.8274  0.7292  1.9318
 1491SOL    HW2 4624   6.204   2.518   6.195  0.9404  0.4385  1.1395
 1492SOL     OW 4625   5.945   5.321   1.491  0.2869  0.2330 -0.0082
 1492SOL    HW1 4626   6.008   5.372   1.432 -0.9432  1.8225 -0.0449
 1492SOL    HW2 4627   5.882   5.267   1.434  0.2042  0.4059 -0.0829
 1493SOL     OW 4628   6.266   1.445   6.564 -0.8189  0.0704 -0.5033
 1493SOL    HW1 4629   6.358   1.480   6.582 -1.3412  1.4428 -0.3698
 1493SOL    HW2 4630   6.221   1.423   6.651 -1.6784  2.3008 -0.3237
 1494SOL     OW 4631   3.727   5.048   3.964  0.4935 -0.0819  0.3573
 1494SOL    HW1 4632   3.753   4.998   3.881 -2.8748 -0.8165 -0.3840
 1494SOL    HW2 4633   3.679   5.131   3.939  0.5405  0.3382  1.6088
 1495SOL     OW 4634   4.981   6.895   2.200  0.0782  0.1304  0.1531
 1495SOL    HW1 4635   4.925   6.963   2.247  0.0329  0.3551 -0.2321
 1495SOL    HW2 4636   5.073   6.931   2.185 -0.1163  0.3351 -0.5837
 1496SOL     OW 4637   4.716   1.939   6.774 -0.3369  0.2864 -0.1423
 1496SOL    HW1 4638   4.688   2.025   6.733 -0.5943  0.8507  1.1791
 1496SOL    HW2 4639   4.730   1.951   6.872 -1.8011 -1.5040  0.3483
 1497SOL     OW 4640   4.944   1.320   1.987  0.5900 -0.0990 -0.0201
 1497SOL    HW1 4641   4.869   1.384   1.972 -0.8553 -1.4876  0.9950
 1497SOL    HW2 4642   5.014   1.335   1.917 -0.3784  1.5769 -0.6971
 1498SOL     OW 4643   3.928   5.931   4.165 -0.2240 -0.1545 -0.1717
 1498SOL    HW1 4644   3.951   5.992   4.089  0.6356  0.8698  0.8534
 1498SOL    HW2 4645   3.980   5.846   4.157  1.0438  0.5749  0.0581
 1499SOL     OW 4646   3.416   0.803   5.458  0.1775  0.7267 -0.6381
 1499SOL    HW1 4647   3.472   0.883   5.479 -1.4604  1.4038  1.3821
 1499SOL    HW2 4648   3.324   0.832   5.431 -0.7657 -0.4284  1.1161
 1500SOL     OW 4649   4.188   0.579   6.470  0.2795 -0.2714 -0.2531
 1500SOL    HW1 4650   4.192   0.486   6.432 -0.2727 -0.1954 -0.5121
 1500SOL    HW2 4651   4.175   0.644   6.396 -0.9694 -0.1316  0.0719
 1501SOL     OW 4652   4.556   1.628   6.796  0.0523 -0.0125  0.1279
 1501SOL    HW1 4653   4.624   1.589   6.734  0.1209 -1.1617  0.9141
 1501SOL    HW2 4654   4.518   1.711   6.754  0.6064 -0.3622 -1.1305
 1502SOL     OW 4655   5.621   0.908   5.450 -0.4480 -0.0596 -0.1144
 1502SOL    HW1 4656   5.701   0.895   5.391 -0.7207  1.9675 -1.0246
 1502SOL    HW2 4657   5.587   1.002   5.438 -0.9997  0.1669  2.7056
 1503SOL     OW 4658   5.919   0.884   2.627 -0.0576  0.2275  0.2606
 1503SOL    HW1 4659   5.846   0.909   2.690  0.4993 -1.3835  1.6040
 1503SOL    HW2 4660   5.998   0.944   2.642  0.6867 -1.1856  2.3287
 1504SOL     OW 4661   4.534   5.916   0.658  0.3322 -0.1372  0.2572
 1504SOL    HW1 4662   4.517   5.996   0.601  0.8427 -0.0237  0.2582
 1504SOL    HW2 4663   4.614   5.867   0.623  0.2456 -0.4377  0.4782
 1505SOL     OW 4664   5.574   4.957   2.067 -0.2170 -0.4707 -0.4894
 1505SOL    HW1 4665   5.519   4.944   1.985  0.3347 -1.2854 -0.7361
 1505SOL    HW2 4666   5.664   4.993   2.042  0.3783 -1.8418 -0.3705
 1506SOL     OW 4667   6.169   1.463   5.450  0.2390  0.0194  0.2940
 1506SOL    HW1 4668   6.151   1.510   5.536  0.4754  0.1784  0.2571
 1506SOL    HW2 4669   6.231   1.386   5.467  1.5418  0.9822  0.0249
 1507SOL     OW 4670   5.140   4.551   4.323  0.0060  0.3324  0.2880
 1507SOL    HW1 4671   5.042   4.571   4.319  0.3285  1.7771 -2.0247
 1507SOL    HW2 4672   5.166   4.496   4.244  1.0874 -0.0049  0.8651
 1508SOL     OW 4673   5.821   2.606   2.033  0.6723 -0.4080  0.7136
 1508SOL    HW1 4674   5.730   2.642   2.048  1.9623  2.8196  1.6067
 1508SOL    HW2 4675   5.862   2.648   1.952  1.0090 -2.6910 -0.3807
 1509SOL     OW 4676   3.209   2.883   2.888  0.2512 -0.5493 -0.2282
 1509SOL    HW1 4677   3.204   2.903   2.986 -0.9024  0.0022 -0.3920
 1509SOL    HW2 4678   3.173   2.791   2.872 -1.2002  0.0155 -0.3255
 1510SOL     OW 4679   5.891   4.457   6.384  0.3496  0.2815  0.1912
 1510SOL    HW1 4680   5.860   4.409   6.302 -0.9219 -1.0097  1.3623
 1510SOL    HW2 4681   5.978   4.502   6.365  0.3832 -0.4592 -1.6827
 1511SOL     OW 4682   4.986   5.852   6.402  0.0209  0.2718  0.0310
 1511SOL    HW1 4683   4.998   5.951   6.397 -0.1437  0.2745 -0.3555
 1511SOL    HW2 4684   5.064   5.807   6.357  0.4563  0.2092  0.8403
 1512SOL     OW 4685   4.885   1.087   5.287 -0.3834  0.2451  0.1318
 1512SOL    HW1 4686   4.788   1.089   5.260 -0.3807 -0.8897 -0.0287
 1512SOL    HW2 4687   4.916   0.992   5.290  0.7204  0.5986  0.2206
 1513SOL     OW 4688   3.287   1.559   1.311 -0.9256 -0.0606 -0.5963
 1513SOL    HW1 4689   3.376   1.541   1.354 -0.2082  1.4332 -1.3846
 1513SOL    HW2 4690   3.247   1.642   1.349 -0.7391  0.7357 -2.0479
 1514SOL     OW 4691   6.002   1.260   3.525 -0.3435 -0.1382 -0.0639
 1514SOL    HW1 4692   6.042   1.349   3.504  1.0924 -0.4310  1.2465
 1514SOL    HW2 4693   5.909   1.273   3.561  0.0378  0.8920  0.5967
 1515SOL     OW 4694   4.200   2.038   1.084  0.1203 -0.1960 -0.2035
 1515SOL    HW1 4695   4.105   2.071   1.080  0.0102 -0.5912 -1.3382
 1515SOL    HW2 4696   4.233   2.042   1.178 -1.1998 -0.5258  0.3020
 1516SOL     OW 4697   5.250   4.538   4.906 -0.3055  0.1791 -0.2549
 1516SOL    HW1 4698   5.310   4.615   4.887 -1.5549  1.3087  0.2089
 1516SOL    HW2 4699   5.240   4.526   5.005  0.5802 -1.1760 -0.2985
 1517SOL     OW 4700   5.451   5.764   0.674  0.4485  0.3246  0.6951
 1517SOL    HW1 4701   5.393   5.685   0.694  0.7911  0.2878  1.5712
 1517SOL    HW2 4702   5.538   5.732   0.635  0.7043  0.2414  1.3212
 1518SOL     OW 4703   3.609   3.863   3.840  0.5077  0.3089  0.1604
 1518SOL    HW1 4704   3.580   3.869   3.744 -1.5895 -0.4962  0.6813
 1518SOL    HW2 4705   3.679   3.931   3.858  2.1848 -0.6145 -2.3441
 1519SOL     OW 4706   5.434   6.043   5.006  0.5123 -0.7146  0.3636
 1519SOL    HW1 4707   5.519   6.018   4.959  1.6383  0.6047  1.5966
 1519SOL    HW2 4708   5.355   6.012   4.952  1.7309  0.0502 -2.0012
 1520SOL     OW 4709   4.648   0.244   1.264 -0.1263 -0.7855  0.3860
 1520SOL    HW1 4710   4.631   0.183   1.341 -0.0150  0.4102  1.3993
 1520SOL    HW2 4711   4.661   0.337   1.298 -0.2899 -0.1890 -1.1039
 1521SOL     OW 4712   6.127   0.465   1.033  0.0590  0.0900  0.6173
 1521SOL    HW1 4713   6.210   0.520   1.021 -1.0217  1.4823 -0.9724
 1521SOL    HW2 4714   6.117   0.442   1.130  2.7492 -0.9297  0.7513
 1522SOL     OW 4715   5.623   6.050   3.098 -0.3383 -0.3809 -0.0321
 1522SOL    HW1 4716   5.590   6.123   3.037 -0.3105  0.5303  1.0155
 1522SOL    HW2 4717   5.574   5.965   3.078 -0.0242 -0.2304 -1.6200
 1523SOL     OW 4718   4.078   5.654   0.418 -0.2944 -0.1164 -0.0185
 1523SOL    HW1 4719   3.990   5.669   0.462  0.7155  0.4740  1.9589
 1523SOL    HW2 4720   4.086   5.713   0.338 -0.9909  1.2498  0.8791
 1524SOL     OW 4721   5.856   6.212   0.306  0.2282  0.4390  0.6340
 1524SOL    HW1 4722   5.952   6.189   0.290  0.2510  1.7203 -1.4637
 1524SOL    HW2 4723   5.802   6.128   0.313  1.2913 -0.2913  0.3767
 1525SOL     OW 4724   3.282   0.232   3.670 -0.3809  0.1650 -0.2512
 1525SOL    HW1 4725   3.308   0.136   3.658  1.0934  0.7048 -1.6938
 1525SOL    HW2 4726   3.188   0.245   3.639 -0.0777 -0.5289 -1.5491
 1526SOL     OW 4727   5.582   4.088   3.235 -0.4812 -0.2951 -0.0760
 1526SOL    HW1 4728   5.669   4.040   3.223 -1.2295 -1.8035  0.2910
 1526SOL    HW2 4729   5.576   4.122   3.329 -0.2181 -0.0174 -0.1570
 1527SOL     OW 4730   5.385   3.647   1.288  0.0977  0.9772  0.0492
 1527SOL    HW1 4731   5.461   3.664   1.225 -0.8462  1.5107 -0.9815
 1527SOL    HW2 4732   5.390   3.552   1.321  0.0766  0.3520 -1.6128
 1528SOL     OW 4733   5.582   5.511   3.918  0.2331  0.8389 -0.1120
 1528SOL    HW1 4734   5.485   5.520   3.896  0.4025  1.3305 -0.6831
 1528SOL    HW2 4735   5.601   5.417   3.947 -0.7075  1.1267  1.5621
 1529SOL     OW 4736   3.601   4.029   6.751  0.3954 -0.0234  0.3084
 1529SOL    HW1 4737   3.558   4.118   6.765  0.1262 -0.2691  1.1134
 1529SOL    HW2 4738   3.614   3.984   6.840 -2.6684 -2.3007 -0.2047
 1530SOL     OW 4739   5.931   0.013   3.320  0.2101 -0.1268 -0.1099
 1530SOL    HW1 4740   5.855   0.014   3.385  0.7022  0.4380  0.4739
 1530SOL    HW2 4741   5.974  -0.078   3.321 -0.0355 -0.2416  0.0553
 1531SOL     OW 4742   5.563   6.756   4.440 -0.2165  0.5577 -0.0874
 1531SOL    HW1 4743   5.660   6.770   4.461  0.4168 -1.8160 -1.1592
 1531SOL    HW2 4744   5.529   6.676   4.490 -0.6381 -0.7375 -2.3222
 1532SOL     OW 4745   5.403   1.037   6.647 -0.4759  0.3256 -0.2263
 1532SOL    HW1 4746   5.384   0.939   6.648 -0.6285  0.3391 -1.0341
 1532SOL    HW2 4747   5.321   1.087   6.622 -0.5520  0.7117  0.7440
 1533SOL     OW 4748   5.174   5.078   2.636 -0.0342  0.0027  0.0130
 1533SOL    HW1 4749   5.173   5.157   2.574  3.1207  1.4104  1.5422
 1533SOL    HW2 4750   5.172   5.110   2.730  1.1703 -1.7662  0.6825
 1534SOL     OW 4751   4.169   1.968   5.057  0.1978 -0.2241 -0.0180
 1534SOL    HW1 4752   4.227   1.899   5.014  1.0833  0.3605  0.1981
 1534SOL    HW2 4753   4.226   2.028   5.114 -0.5983  0.4994  0.0326
 1535SOL     OW 4754   4.017   1.742   6.923 -0.5582  0.3862  0.2031
 1535SOL    HW1 4755   4.110   1.748   6.886  0.1163  1.2106  1.8904
 1535SOL    HW2 4756   3.954   1.790   6.863  0.1515  0.1003 -0.8032
 1536SOL     OW 4757   5.529   5.531   6.922 -0.0663 -0.2208  0.1305
 1536SOL    HW1 4758   5.552   5.621   6.887  0.9400 -1.0161 -1.3484
 1536SOL    HW2 4759   5.605   5.495   6.977  0.5932 -1.1647 -1.3549
 1537SOL     OW 4760   4.000   0.980   0.851 -0.4164  0.1730 -0.2476
 1537SOL    HW1 4761   3.961   0.896   0.889 -0.5396  1.1891  2.0316
 1537SOL    HW2 4762   3.926   1.040   0.821 -0.3200 -0.6097 -2.1738
 1538SOL     OW 4763   4.611   1.042   6.611 -0.3745 -0.4423  0.1681
 1538SOL    HW1 4764   4.527   1.024   6.560 -0.4489  0.2551  0.0357
 1538SOL    HW2 4765   4.689   1.002   6.563 -0.7740 -2.4128  1.0402
 1539SOL     OW 4766   6.058   4.358   2.133 -0.7010  0.1175  0.1097
 1539SOL    HW1 4767   6.146   4.334   2.175  0.1902  1.0328 -1.1610
 1539SOL    HW2 4768   6.021   4.440   2.177 -1.0948 -0.4546  0.8639
 1540SOL     OW 4769   5.508   2.122   1.071  0.1854 -0.0990  0.7751
 1540SOL    HW1 4770   5.547   2.043   1.117 -0.5686 -0.9299  0.0262
 1540SOL    HW2 4771   5.420   2.097   1.031  0.6828  0.6529 -0.8799
 1541SOL     OW 4772   5.430   5.165   2.137 -0.0181  0.6152 -0.4385
 1541SOL    HW1 4773   5.483   5.087   2.105  0.1696  0.9779 -1.0304
 1541SOL    HW2 4774   5.459   5.248   2.088 -2.4427  0.5259 -2.2619
 1542SOL     OW 4775   4.445   4.746   0.151 -0.3046 -0.1007 -0.0603
 1542SOL    HW1 4776   4.461   4.791   0.064  0.9324  0.2771  0.3398
 1542SOL    HW2 4777   4.520   4.683   0.171 -0.0925  0.5043  1.1488
 1543SOL     OW 4778   5.834   3.731   3.731 -0.1127  0.0526 -0.3347
 1543SOL    HW1 4779   5.822   3.782   3.646 -0.9474 -0.0968 -0.3182
 1543SOL    HW2 4780   5.882   3.787   3.798  0.4722  0.2023 -0.8708
 1544SOL     OW 4781   3.746   1.456   1.141 -0.4625  0.1055 -0.3379
 1544SOL    HW1 4782   3.715   1.398   1.066 -3.1672  0.3931  0.4747
 1544SOL    HW2 4783   3.773   1.545   1.105  2.0098 -0.9494 -1.3622
 1545SOL     OW 4784   4.865   6.902   0.265 -0.2931 -0.0292  0.0393
 1545SOL    HW1 4785   4.888   6.891   0.361 -0.6244 -0.3187  0.0912
 1545SOL    HW2 4786   4.824   6.817   0.231 -0.0288  0.0128 -0.3996
 1546SOL     OW 4787   3.814   2.470   4.637  0.1080  0.3785 -0.2586
 1546SOL    HW1 4788   3.782   2.557   4.600  0.9335  0.3960 -0.9721
 1546SOL    HW2 4789   3.846   2.412   4.561 -0.8025 -0.7042  0.1597
 1547SOL     OW 4790   3.878   6.022   5.141  0.2537  0.4143  0.5275
 1547SOL    HW1 4791   3.895   6.104   5.197 -0.2951  0.7585  0.2035
 1547SOL    HW2 4792   3.789   6.031   5.096  1.2303  0.7383 -1.4361
 1548SOL     OW 4793   3.313   5.217   4.617  1.2884 -0.2601  0.0421
 1548SOL    HW1 4794   3.215   5.205   4.605  1.5953 -4.5346  0.3269
 1548SOL    HW2 4795   3.331   5.256   4.707 -0.1460 -1.2734  0.8109
 1549SOL     OW 4796   3.623   5.908   5.689  0.3022 -0.4854  0.0832
 1549SOL    HW1 4797   3.664   5.830   5.736 -0.1386 -0.0540  1.2104
 1549SOL    HW2 4798   3.590   5.879   5.599  2.4331 -0.9861 -0.5780
 1550SOL     OW 4799   4.989   0.833   0.570 -0.1145 -0.3088  0.2818
 1550SOL    HW1 4800   4.960   0.791   0.484 -0.7275  1.1951 -0.2893
 1550SOL    HW2 4801   4.966   0.773   0.646 -2.9046 -0.1162 -0.3151
 1551SOL     OW 4802   3.776   5.102   5.857  0.0748  0.0232  0.2840
 1551SOL    HW1 4803   3.800   5.101   5.760 -2.6179 -1.2704 -0.4738
 1551SOL    HW2 4804   3.745   5.193   5.883 -1.0406 -0.0690 -0.6417
 1552SOL     OW 4805   3.413   0.541   2.765  0.4311 -0.2076  0.4620
 1552SOL    HW1 4806   3.505   0.580   2.779 -0.4686  1.6221  1.7474
 1552SOL    HW2 4807   3.398   0.467   2.831  1.0547 -0.6746  0.0894
 1553SOL     OW 4808   4.675   2.145   4.315  0.0820  0.0343  0.3224
 1553SOL    HW1 4809   4.622   2.227   4.294 -1.3869 -1.2291 -1.2002
 1553SOL    HW2 4810   4.638   2.101   4.397  0.0008  0.1771  0.3616
 1554SOL     OW 4811   3.959   0.564   2.684 -0.1393 -0.1921 -0.5057
 1554SOL    HW1 4812   3.940   0.473   2.648 -0.6175 -0.0058 -0.7450
 1554SOL    HW2 4813   3.909   0.577   2.770  0.5300 -0.4257 -0.0836
 1555SOL     OW 4814   5.147   0.169   1.215  0.4369 -0.1541 -0.0526
 1555SOL    HW1 4815   5.193   0.227   1.283 -2.1873  1.7336  0.2439
 1555SOL    HW2 4816   5.142   0.075   1.250  2.8445 -0.1838  0.4260
 1556SOL     OW 4817   3.610   1.162   0.355 -0.2921 -0.2665 -0.1264
 1556SOL    HW1 4818   3.695   1.145   0.305  0.3007 -0.1116  0.7987
 1556SOL    HW2 4819   3.623   1.241   0.415 -0.6893 -0.9777  0.9160
 1557SOL     OW 4820   6.301   2.358   5.354 -0.3506  0.3371  0.8807
 1557SOL    HW1 4821   6.385   2.394   5.313 -0.0403 -0.1808  1.0481
 1557SOL    HW2 4822   6.282   2.408   5.439 -0.4337  0.7240  0.6385
 1558SOL     OW 4823   3.904   1.533   6.037  0.0387  0.3002 -0.1431
 1558SOL    HW1 4824   3.971   1.563   6.105  0.1935  0.4858 -0.3723
 1558SOL    HW2 4825   3.948   1.472   5.971  0.0011  0.4726 -0.3305
 1559SOL     OW 4826   5.242   5.575   2.975  0.2689  0.4237  0.8339
 1559SOL    HW1 4827   5.198   5.663   2.958 -0.2848 -0.1629 -0.9810
 1559SOL    HW2 4828   5.210   5.508   2.908  3.2232 -0.3006 -0.0074
 1560SOL     OW 4829   3.414   0.734   4.088 -0.1530 -0.1208 -0.1977
 1560SOL    HW1 4830   3.480   0.735   4.163  0.2251 -0.1802 -0.5255
 1560SOL    HW2 4831   3.322   0.723   4.125  0.0210 -0.0702  0.2626
 1561SOL     OW 4832   5.446   0.027   4.592  0.7362 -0.1490 -0.2066
 1561SOL    HW1 4833   5.438   0.021   4.691  2.0336 -0.5699 -0.1131
 1561SOL    HW2 4834   5.503  -0.048   4.558  1.0034  0.4708 -1.1802
 1562SOL     OW 4835   4.480   3.169   2.395 -0.1497  0.8515  0.5260
 1562SOL    HW1 4836   4.560   3.210   2.439  0.2487 -0.5340  1.1493
 1562SOL    HW2 4837   4.473   3.203   2.301  1.2313  0.9169  0.4217
 1563SOL     OW 4838   3.931   0.801   1.237  0.2306 -0.2557 -0.2603
 1563SOL    HW1 4839   4.023   0.793   1.196  0.4040 -0.4259  0.1622
 1563SOL    HW2 4840   3.866   0.749   1.183 -0.5457  3.3982 -3.3148
 1564SOL     OW 4841   4.722   2.869   4.632 -0.4462  0.1694 -0.3581
 1564SOL    HW1 4842   4.812   2.913   4.640 -1.4971  2.4509 -0.4713
 1564SOL    HW2 4843   4.662   2.903   4.704 -1.9391  0.4956 -1.7178
 1565SOL     OW 4844   3.613   1.104   5.190  0.2087  0.0133  0.0075
 1565SOL    HW1 4845   3.595   1.195   5.151  1.6539  0.3506  0.0646
 1565SOL    HW2 4846   3.710   1.082   5.179 -0.0604 -1.3839  0.3128
 1566SOL     OW 4847   5.324   2.000   6.379  0.4635 -0.0633 -0.1709
 1566SOL    HW1 4848   5.319   2.085   6.326 -1.7132 -0.8071 -1.2680
 1566SOL    HW2 4849   5.361   2.020   6.470  0.7869  1.9102 -0.6924
 1567SOL     OW 4850   3.659   0.889   6.339  0.0967 -0.1218  0.0259
 1567SOL    HW1 4851   3.689   0.862   6.431  0.3004 -1.4012 -0.3955
 1567SOL    HW2 4852   3.569   0.849   6.320 -1.6439  3.0572  0.9840
 1568SOL     OW 4853   5.537   6.113   0.495  0.0335 -0.3750  0.0831
 1568SOL    HW1 4854   5.631   6.133   0.523 -0.5892  1.7685  0.7919
 1568SOL    HW2 4855   5.481   6.097   0.576 -0.6097  0.2779 -0.2279
 1569SOL     OW 4856   5.211   5.210   5.604  0.5327  0.3097  0.1274
 1569SOL    HW1 4857   5.198   5.151   5.683  0.2105  0.6466  0.3277
 1569SOL    HW2 4858   5.201   5.157   5.520 -0.9026  0.3019  0.2867
 1570SOL     OW 4859   3.920   5.158   3.462 -0.1386  0.1812 -0.0380
 1570SOL    HW1 4860   3.956   5.065   3.463  0.5950  0.3947 -1.9735
 1570SOL    HW2 4861   3.949   5.204   3.379 -0.9727  1.9728  0.6021
 1571SOL     OW 4862   3.332   1.487   5.777 -0.4499  0.1752 -0.0209
 1571SOL    HW1 4863   3.430   1.485   5.754 -0.2780 -0.3189  0.7373
 1571SOL    HW2 4864   3.305   1.581   5.798 -0.1442  0.3175 -0.2554
 1572SOL     OW 4865   4.838   4.248   5.518 -0.3280  0.1639 -0.0327
 1572SOL    HW1 4866   4.912   4.278   5.458 -0.4071 -1.5512 -1.0431
 1572SOL    HW2 4867   4.831   4.311   5.596  0.8797  1.4759 -0.9290
 1573SOL     OW 4868   5.162   3.889   6.647  1.0454  0.1385  0.2730
 1573SOL    HW1 4869   5.094   3.824   6.679  1.3639 -0.2373  0.1917
 1573SOL    HW2 4870   5.252   3.862   6.682  1.2229  0.3656 -0.0105
 1574SOL     OW 4871   5.955   0.300   3.393 -0.4204 -0.3118 -0.1631
 1574SOL    HW1 4872   5.974   0.310   3.490  0.1934  2.7174 -0.4950
 1574SOL    HW2 4873   5.979   0.207   3.363  1.4497 -0.6474  2.1155
 1575SOL     OW 4874   5.154   2.815   3.661 -0.4877  0.0988  0.4961
 1575SOL    HW1 4875   5.180   2.908   3.637 -1.0013  0.4573  1.2676
 1575SOL    HW2 4876   5.061   2.797   3.629 -0.9007  0.3316  1.5100
 1576SOL     OW 4877   3.754   2.009   2.736  0.4026  0.1474 -0.2216
 1576SOL    HW1 4878   3.729   2.022   2.640 -0.0006 -1.6393 -0.4099
 1576SOL    HW2 4879   3.672   2.020   2.793 -0.0761 -1.7971 -0.4399
 1577SOL     OW 4880   6.093   6.122   0.282 -0.2142  0.3666  0.0507
 1577SOL    HW1 4881   6.168   6.188   0.275  0.8560 -0.9290 -1.9236
 1577SOL    HW2 4882   6.102   6.070   0.367  2.5176 -1.1993 -1.0321
 1578SOL     OW 4883   4.297   2.573   3.635  0.3969 -0.4280  0.2273
 1578SOL    HW1 4884   4.397   2.571   3.644  0.4107 -1.0911  0.0063
 1578SOL    HW2 4885   4.269   2.657   3.590  0.9668 -0.8103 -0.8816
 1579SOL     OW 4886   5.198   1.875   6.830  0.4775 -0.0935 -0.1258
 1579SOL    HW1 4887   5.255   1.802   6.793  0.1329  0.5686 -2.0707
 1579SOL    HW2 4888   5.235   1.904   6.919  2.2652 -0.6992 -0.6269
 1580SOL     OW 4889   4.859   0.792   5.056  0.4611 -0.0319 -0.4248
 1580SOL    HW1 4890   4.780   0.794   4.994  0.2471  0.7858 -0.1405
 1580SOL    HW2 4891   4.931   0.734   5.017 -0.1540 -0.5207 -0.8405
 1581SOL     OW 4892   4.633   1.722   1.749  0.2976  0.1850  0.0072
 1581SOL    HW1 4893   4.554   1.665   1.773  0.3832  0.0790  0.0389
 1581SOL    HW2 4894   4.615   1.817   1.775  0.5531  0.0085  0.8957
 1582SOL     OW 4895   4.698   0.257   2.974 -0.3224  0.0152 -0.2183
 1582SOL    HW1 4896   4.790   0.221   2.958 -0.4010 -0.2413 -0.1035
 1582SOL    HW2 4897   4.631   0.198   2.930 -0.3861  0.6608 -1.0040
 1583SOL     OW 4898   3.885   3.994   6.205  0.3511  0.0747 -0.1272
 1583SOL    HW1 4899   3.975   3.956   6.183 -0.0276 -1.8139  1.2982
 1583SOL    HW2 4900   3.818   3.919   6.207 -1.2491  1.4254 -1.0296
 1584SOL     OW 4901   3.462   2.636   2.810 -0.3201 -0.2835  0.1843
 1584SOL    HW1 4902   3.493   2.731   2.808  0.0963 -0.4279 -0.9811
 1584SOL    HW2 4903   3.393   2.625   2.881  0.1317  0.7304  0.8035
 1585SOL     OW 4904   5.382   6.013   0.700 -0.4383  0.2889  0.0359
 1585SOL    HW1 4905   5.293   6.013   0.747 -0.8996 -1.1472 -0.7800
 1585SOL    HW2 4906   5.418   5.920   0.698  0.8971  0.7986 -0.0215
 1586SOL     OW 4907   5.883   1.445   3.190  0.1356 -0.1147  0.3933
 1586SOL    HW1 4908   5.944   1.439   3.269  1.1820  0.0441 -0.3920
 1586SOL    HW2 4909   5.815   1.372   3.196  0.8682 -0.7794  0.8807
 1587SOL     OW 4910   4.321   6.963   0.519  0.3947 -0.2722  0.2474
 1587SOL    HW1 4911   4.368   7.035   0.469 -1.3748  0.0668 -1.0039
 1587SOL    HW2 4912   4.251   7.004   0.578 -0.4266 -0.9333 -0.2540
 1588SOL     OW 4913   4.969   5.221   6.630  0.2568  0.0687  0.3112
 1588SOL    HW1 4914   4.894   5.268   6.676 -1.6363 -1.0858 -1.4162
 1588SOL    HW2 4915   5.000   5.144   6.685  0.4161  0.7332  1.1707
 1589SOL     OW 4916   6.149   5.148   4.899  0.5572 -0.6406 -0.3132
 1589SOL    HW1 4917   6.094   5.149   4.816  0.8869 -2.3809 -0.5894
 1589SOL    HW2 4918   6.216   5.222   4.896 -1.7199  1.5910  0.0666
 1590SOL     OW 4919   5.204   3.874   0.930  0.1464  0.0473  0.1700
 1590SOL    HW1 4920   5.168   3.781   0.934  0.0227  0.1337  1.5659
 1590SOL    HW2 4921   5.254   3.894   1.014 -0.0170  1.3144 -0.0128
 1591SOL     OW 4922   4.155   4.923   4.580  0.6409 -0.8662 -0.7856
 1591SOL    HW1 4923   4.137   5.020   4.565  1.1109 -0.9663 -2.2037
 1591SOL    HW2 4924   4.244   4.912   4.624  0.1062 -0.6274  0.3885
 1592SOL     OW 4925   3.738   1.826   4.679 -0.0444  0.0292  0.3268
 1592SOL    HW1 4926   3.741   1.733   4.714  0.0256  0.2502  0.9303
 1592SOL    HW2 4927   3.764   1.890   4.752  1.0153  0.4466 -0.3881
 1593SOL     OW 4928   4.856   1.054   2.049  0.1344 -0.0073 -0.3495
 1593SOL    HW1 4929   4.876   1.149   2.026  0.2444  0.7948  2.6331
 1593SOL    HW2 4930   4.758   1.038   2.043  0.2075 -0.0031 -1.7700
 1594SOL     OW 4931   4.601   5.600   3.362 -0.2139  0.3834  0.4441
 1594SOL    HW1 4932   4.685   5.647   3.387 -0.7619  1.5318  0.1853
 1594SOL    HW2 4933   4.610   5.563   3.269  0.4943 -0.7286  0.9274
 1595SOL     OW 4934   4.158   2.713   0.496  0.3705  0.2833  0.1464
 1595SOL    HW1 4935   4.104   2.762   0.427  1.3111  0.3979 -0.5379
 1595SOL    HW2 4936   4.114   2.722   0.585 -2.0467 -1.6483 -0.7243
 1596SOL     OW 4937   5.030   4.373   1.281 -0.1190 -0.0530 -0.1923
 1596SOL    HW1 4938   4.970   4.367   1.361  1.1656 -0.7490  0.7493
 1596SOL    HW2 4939   4.990   4.321   1.205 -1.0773  0.1512  0.1594
 1597SOL     OW 4940   4.531   0.855   5.281  0.2935  0.1102  0.7669
 1597SOL    HW1 4941   4.523   0.772   5.225 -0.2502  0.9561 -0.4579
 1597SOL    HW2 4942   4.541   0.934   5.221 -1.6113  1.2208  1.8183
 1598SOL     OW 4943   6.119   3.672   1.633 -0.0117  0.4280 -0.3052
 1598SOL    HW1 4944   6.142   3.617   1.714 -0.2002  2.0489  0.9046
 1598SOL    HW2 4945   6.182   3.650   1.559  1.4936  0.3553  0.9400
 1599SOL     OW 4946   4.294   4.512   5.846  0.4223 -0.0693  0.0480
 1599SOL    HW1 4947   4.384   4.550   5.868 -0.3335  1.5336  0.5229
 1599SOL    HW2 4948   4.248   4.572   5.781 -0.7393 -0.2890  0.6421
 1600SOL     OW 4949   5.174   0.620   6.467  0.2932 -0.4296  0.0887
 1600SOL    HW1 4950   5.254   0.651   6.416  0.4175  1.1066  1.1520
 1600SOL    HW2 4951   5.091   0.650   6.420  0.4091  1.3088  0.9164
 1601SOL     OW 4952   4.767   1.242   6.408  0.2359 -0.4018  0.6257
 1601SOL    HW1 4953   4.753   1.318   6.345 -0.9124 -0.6943  0.5099
 1601SOL    HW2 4954   4.809   1.165   6.359 -1.5343 -0.9786 -0.0436
 1602SOL     OW 4955   3.779   3.641   5.919 -0.1850  0.1777  0.4043
 1602SOL    HW1 4956   3.841   3.563   5.932 -1.6469 -0.9437  0.8500
 1602SOL    HW2 4957   3.787   3.674   5.824  1.7585  0.6892  0.6995
 1603SOL     OW 4958   3.946   3.977   4.979  0.0589 -0.2744  0.1485
 1603SOL    HW1 4959   3.870   4.034   4.948 -0.9452 -0.9862  1.2221
 1603SOL    HW2 4960   3.939   3.963   5.078  1.6170 -0.3272  0.2795
 1604SOL     OW 4961   4.308   2.785   4.350  0.1466  0.0585  0.3662
 1604SOL    HW1 4962   4.375   2.789   4.423 -0.2779 -0.3758  0.7933
 1604SOL    HW2 4963   4.216   2.790   4.389 -0.0768  0.1624 -0.1664
 1605SOL     OW 4964   5.164   3.090   3.598 -0.2761  0.0456 -0.3177
 1605SOL    HW1 4965   5.258   3.122   3.591 -0.7562  1.3200 -1.2980
 1605SOL    HW2 4966   5.119   3.133   3.677  0.1452 -1.1317  0.6011
 1606SOL     OW 4967   3.566   6.398   1.725  0.3543  0.0766 -0.4593
 1606SOL    HW1 4968   3.534   6.487   1.694  1.6432  0.9450  0.5835
 1606SOL    HW2 4969   3.639   6.410   1.792  1.9522 -1.7470 -1.7417
 1607SOL     OW 4970   5.795   0.433   4.522  0.1487 -0.1343  0.1584
 1607SOL    HW1 4971   5.774   0.520   4.568 -0.3482  0.5616 -1.3073
 1607SOL    HW2 4972   5.891   0.435   4.492  0.7211 -0.9270  1.8050
 1608SOL     OW 4973   3.568   2.405   2.405 -0.1437  0.2381  0.5138
 1608SOL    HW1 4974   3.641   2.340   2.424 -0.1027  0.6378  1.7941
 1608SOL    HW2 4975   3.594   2.463   2.327  1.0089  0.5269  1.0973
 1609SOL     OW 4976   5.388   4.028   4.542  0.9976 -0.2159  0.0151
 1609SOL    HW1 4977   5.330   4.106   4.569  1.6619 -0.2029  1.4831
 1609SOL    HW2 4978   5.330   3.950   4.520  0.3382  0.5310 -0.9846
 1610SOL     OW 4979   4.274   5.901   0.769 -0.1523 -0.3653 -0.0099
 1610SOL    HW1 4980   4.366   5.887   0.732  0.0206  0.6315  0.0242
 1610SOL    HW2 4981   4.280   5.919   0.867 -0.2537  1.0229 -0.2441
 1611SOL     OW 4982   5.486   3.581   0.416 -0.3498  0.3830 -0.0331
 1611SOL    HW1 4983   5.425   3.598   0.339 -0.5509  0.5223  0.1568
 1611SOL    HW2 4984   5.580   3.600   0.389 -0.5394  1.5477  0.0981
 1612SOL     OW 4985   5.871   0.777   0.080 -0.5269  0.1187  0.1950
 1612SOL    HW1 4986   5.915   0.705   0.026  1.0193 -0.4407  2.0680
 1612SOL    HW2 4987   5.819   0.735   0.154 -0.0223  0.8874  1.0019
 1613SOL     OW 4988   5.325   5.587   6.665 -0.1899  0.8745  0.3583
 1613SOL    HW1 4989   5.228   5.566   6.671  0.1598 -0.8858  0.2718
 1613SOL    HW2 4990   5.368   5.569   6.753  0.3582 -0.1164 -0.0924
 1614SOL     OW 4991   4.668   6.474   4.437  0.3760  0.2682  0.2466
 1614SOL    HW1 4992   4.573   6.478   4.466  0.6523  2.7146  1.0160
 1614SOL    HW2 4993   4.707   6.566   4.437  2.6105 -0.6084 -0.5493
 1615SOL     OW 4994   5.671   3.253   0.947 -0.7006  0.0334 -0.5891
 1615SOL    HW1 4995   5.627   3.264   0.858  0.3770  3.1660 -0.8624
 1615SOL    HW2 4996   5.767   3.229   0.933  0.0972  2.8310 -0.4897
 1616SOL     OW 4997   4.188   5.957   0.310  0.3691 -0.0311  0.2833
 1616SOL    HW1 4998   4.256   6.015   0.265  2.1472 -1.3866  1.1248
 1616SOL    HW2 4999   4.158   5.885   0.247  0.3393  0.0463  0.2074
 1617SOL     OW 5000   4.444   2.172   3.456 -0.0915 -0.7187 -0.0281
 1617SOL    HW1 5001   4.488   2.167   3.546  0.6579 -1.3897 -0.4128
 1617SOL    HW2 5002   4.391   2.089   3.440  2.3810 -2.1352 -1.4751
 1618SOL     OW 5003   6.327   3.745   1.148  0.2566 -0.0374 -0.2499
 1618SOL    HW1 5004   6.349   3.842   1.157  1.7778 -0.4203  0.6379
 1618SOL    HW2 5005   6.263   3.732   1.073  0.4813  1.5925 -0.7666
 1619SOL     OW 5006   5.239   3.829   6.994 -0.1921 -0.4960  0.0519
 1619SOL    HW1 5007   5.282   3.836   6.904  0.4837 -3.2551  0.0713
 1619SOL    HW2 5008   5.146   3.865   6.990 -0.1981 -0.6292 -1.7718
 1620SOL     OW 5009   4.795   0.081   2.340 -0.7677 -0.4034  0.2399
 1620SOL    HW1 5010   4.738   0.028   2.402 -0.4324 -2.3265 -1.0203
 1620SOL    HW2 5011   4.763   0.176   2.338 -1.0207 -0.3729  2.9919
 1621SOL     OW 5012   5.948   0.117   3.067 -0.0781 -0.3188  0.2219
 1621SOL    HW1 5013   5.936   0.077   3.157 -2.3514  0.6514  0.4193
 1621SOL    HW2 5014   5.903   0.206   3.063 -1.0410 -0.8170 -2.1833
 1622SOL     OW 5015   6.073   3.183   3.079  0.2889  0.2552  0.2101
 1622SOL    HW1 5016   6.107   3.187   2.985  0.5999  1.4205  0.3603
 1622SOL    HW2 5017   5.973   3.179   3.079  0.3063 -0.3231 -0.1695
 1623SOL     OW 5018   6.087   2.207   6.199  0.4765  0.2271 -0.0955
 1623SOL    HW1 5019   6.099   2.304   6.220 -1.1523  0.2449  0.9166
 1623SOL    HW2 5020   6.160   2.155   6.244 -0.9056  0.6331  2.8807
 1624SOL     OW 5021   3.872   4.482   1.130 -0.2012  0.3407 -0.3882
 1624SOL    HW1 5022   3.797   4.493   1.064 -0.8386  0.9527  0.4094
 1624SOL    HW2 5023   3.882   4.385   1.153 -1.1063  0.2964 -0.1183
 1625SOL     OW 5024   3.560   4.303   5.049 -0.0867 -0.4336  0.7487
 1625SOL    HW1 5025   3.615   4.322   5.130  0.5167 -0.4473  0.3465
 1625SOL    HW2 5026   3.531   4.389   5.007 -1.9389 -0.3984  1.9875
 1626SOL     OW 5027   3.839   3.386   3.392 -0.0233  0.1242  0.1211
 1626SOL    HW1 5028   3.867   3.300   3.348  2.6836  0.0439  1.7669
 1626SOL    HW2 5029   3.769   3.366   3.460  0.9847 -0.9420  0.8998
 1627SOL     OW 5030   4.861   1.678   1.437  0.2713 -0.1066 -0.1407
 1627SOL    HW1 5031   4.853   1.775   1.416  0.3318  0.1769  1.0751
 1627SOL    HW2 5032   4.877   1.666   1.535 -0.1190 -1.3663 -0.2111
 1628SOL     OW 5033   4.105   3.670   0.840  0.1345  0.1061 -0.3437
 1628SOL    HW1 5034   4.048   3.644   0.918  1.1307  0.9938  0.7122
 1628SOL    HW2 5035   4.188   3.715   0.873  0.6951  0.2731 -1.9160
 1629SOL     OW 5036   3.912   2.640   5.601  0.2022 -0.4065 -0.0018
 1629SOL    HW1 5037   3.869   2.566   5.653  1.6659 -0.4450  1.2178
 1629SOL    HW2 5038   4.010   2.622   5.591  0.3633  0.7683 -0.7745
 1630SOL     OW 5039   5.991   2.277   5.017  0.0859 -0.3017  0.2574
 1630SOL    HW1 5040   5.924   2.280   5.091 -0.6309  0.2534 -0.3932
 1630SOL    HW2 5041   6.003   2.183   4.986  2.0967 -0.9203  2.5483
 1631SOL     OW 5042   5.894   2.042   2.495 -0.9476 -0.1664 -0.0997
 1631SOL    HW1 5043   5.892   2.124   2.552 -0.7347 -1.1386  1.3497
 1631SOL    HW2 5044   5.910   2.069   2.399 -0.2361  1.4244  0.4286
 1632SOL     OW 5045   3.616   1.840   5.842 -0.1834 -0.2451  0.2747
 1632SOL    HW1 5046   3.685   1.769   5.831 -0.5597 -0.5511 -0.1342
 1632SOL    HW2 5047   3.641   1.920   5.789 -0.9115 -0.9256 -1.1550
 1633SOL     OW 5048   5.959   5.724   0.666  0.0194 -0.1179  0.0400
 1633SOL    HW1 5049   5.999   5.769   0.746 -0.2474  0.1055  0.0513
 1633SOL    HW2 5050   5.947   5.792   0.593  1.0867 -0.4949 -0.5149
 1634SOL     OW 5051   4.731   3.322   3.296  0.7409 -0.3114  0.4751
 1634SOL    HW1 5052   4.664   3.262   3.340  1.4408 -0.7262  0.9941
 1634SOL    HW2 5053   4.719   3.318   3.197 -0.5710  0.2996  0.5833
 1635SOL     OW 5054   5.205   2.710   0.622  0.3268 -0.1961  0.4857
 1635SOL    HW1 5055   5.144   2.662   0.685 -0.3042  1.0504  0.8766
 1635SOL    HW2 5056   5.291   2.661   0.614 -0.3014 -1.3796  0.8418
 1636SOL     OW 5057   4.213   6.318   5.054 -0.3257 -0.5168  0.1291
 1636SOL    HW1 5058   4.193   6.292   5.148 -0.1550 -0.4728  0.1773
 1636SOL    HW2 5059   4.228   6.235   4.999 -0.5138 -0.5454  0.1197
 1637SOL     OW 5060   6.176   6.059   3.226 -0.5809  0.1759 -0.0791
 1637SOL    HW1 5061   6.083   6.055   3.190 -1.3430  0.4912  1.7451
 1637SOL    HW2 5062   6.231   6.120   3.170 -1.3808 -0.2345 -1.3463
 1638SOL     OW 5063   4.146   0.991   2.140  0.5811  0.0697 -0.6465
 1638SOL    HW1 5064   4.165   0.895   2.162 -0.4282  0.0744  0.3407
 1638SOL    HW2 5065   4.170   1.049   2.217 -0.3542  0.4171 -0.6028
 1639SOL     OW 5066   4.353   0.425   2.851 -0.5548  0.0022  0.1543
 1639SOL    HW1 5067   4.300   0.401   2.933  0.0025  0.7272  0.7428
 1639SOL    HW2 5068   4.451   0.418   2.872 -0.4029  0.6931 -0.2888
 1640SOL     OW 5069   4.223   4.824   5.482  0.3633  0.1682  0.0053
 1640SOL    HW1 5070   4.282   4.770   5.422 -0.9806 -1.0197 -0.2882
 1640SOL    HW2 5071   4.134   4.837   5.438  0.3768  1.9667  0.4144
 1641SOL     OW 5072   4.578   5.666   0.990 -0.6496 -0.0902  0.0826
 1641SOL    HW1 5073   4.494   5.632   0.948 -1.0009  0.0715  0.6443
 1641SOL    HW2 5074   4.635   5.709   0.920 -0.9208 -0.4088 -0.3460
 1642SOL     OW 5075   4.096   6.275   2.460 -0.2851 -0.0654  0.5266
 1642SOL    HW1 5076   4.057   6.206   2.520 -0.4393  0.2056  0.7396
 1642SOL    HW2 5077   4.168   6.234   2.404 -1.6304 -0.8534 -0.6967
 1643SOL     OW 5078   4.510   3.411   1.023 -0.0299 -0.6124  0.1737
 1643SOL    HW1 5079   4.555   3.356   0.952 -0.4409 -0.5553 -0.1325
 1643SOL    HW2 5080   4.414   3.424   0.999  0.2086  0.7996 -0.1027
 1644SOL     OW 5081   4.007   1.792   3.261  1.0199  0.2644 -0.8282
 1644SOL    HW1 5082   4.058   1.829   3.338  1.4935 -0.2289 -0.8940
 1644SOL    HW2 5083   3.912   1.820   3.267  1.1860  0.7524 -0.4090
 1645SOL     OW 5084   4.938   1.917   1.633 -0.1062 -0.6156 -0.4144
 1645SOL    HW1 5085   5.018   1.902   1.574  0.5361 -0.1929  0.3408
 1645SOL    HW2 5086   4.953   1.874   1.722  0.3082  1.4456  0.5756
 1646SOL     OW 5087   5.928   2.589   2.588  0.2660 -0.1910  0.9508
 1646SOL    HW1 5088   5.917   2.654   2.512  0.0735 -0.1478  1.0168
 1646SOL    HW2 5089   5.873   2.618   2.665  1.9848  0.8780  1.8392
 1647SOL     OW 5090   4.609   0.735   1.732  0.2268 -0.2366 -0.4536
 1647SOL    HW1 5091   4.683   0.797   1.705  1.5873 -1.4813  0.2575
 1647SOL    HW2 5092   4.525   0.788   1.747  1.2613  1.3983 -0.1501
 1648SOL     OW 5093   3.615   1.571   4.491 -0.0204  0.0004 -0.3017
 1648SOL    HW1 5094   3.650   1.601   4.580  0.2955  1.2306 -0.8222
 1648SOL    HW2 5095   3.582   1.477   4.499 -0.2939  0.1917  1.1929
 1649SOL     OW 5096   6.109   5.263   5.582  0.2292 -0.4046  0.7320
 1649SOL    HW1 5097   6.048   5.278   5.505 -0.4943 -0.7920  1.2189
 1649SOL    HW2 5098   6.120   5.165   5.597  0.9339 -0.3393  0.6856
 1650SOL     OW 5099   4.229   6.542   6.686  0.6213  0.1279 -0.2958
 1650SOL    HW1 5100   4.206   6.507   6.777  0.6784 -0.2877 -0.4396
 1650SOL    HW2 5101   4.164   6.613   6.660 -0.4017 -0.9011 -0.6281
 1651SOL     OW 5102   4.829   2.314   4.493  0.0989  0.4095 -0.4624
 1651SOL    HW1 5103   4.796   2.222   4.472 -0.1903  0.7162 -1.4034
 1651SOL    HW2 5104   4.822   2.372   4.412  2.1396  0.7308 -0.4680
 1652SOL     OW 5105   3.378   3.322   6.761  0.9730  0.1061 -0.1667
 1652SOL    HW1 5106   3.415   3.234   6.732 -0.4380 -0.8957  0.9449
 1652SOL    HW2 5107   3.371   3.383   6.682  1.8375 -0.8137 -0.9790
 1653SOL     OW 5108   5.286   5.110   0.755 -0.6147 -0.0974 -0.0416
 1653SOL    HW1 5109   5.315   5.087   0.848 -1.6933  0.8186  0.5425
 1653SOL    HW2 5110   5.189   5.135   0.755 -0.1366  1.9987 -1.0217
 1654SOL     OW 5111   4.690   4.733   0.285  0.4965 -0.1963 -0.4104
 1654SOL    HW1 5112   4.713   4.784   0.202 -1.1446  0.0953 -0.7055
 1654SOL    HW2 5113   4.775   4.708   0.332  1.3921  1.9509 -0.7570
 1655SOL     OW 5114   5.380   0.803   5.541 -0.1432  0.0378 -0.5506
 1655SOL    HW1 5115   5.473   0.798   5.505 -0.6353  0.3167 -1.9270
 1655SOL    HW2 5116   5.379   0.860   5.624  0.9611 -0.2977 -0.2932
 1656SOL     OW 5117   3.659   0.753   2.756 -0.0049 -0.0832  0.2405
 1656SOL    HW1 5118   3.660   0.846   2.793 -0.5709 -0.8286  2.2598
 1656SOL    HW2 5119   3.740   0.703   2.788 -0.5923 -0.8023  0.6436
 1657SOL     OW 5120   3.543   1.090   6.893 -0.1497 -0.7853  0.2460
 1657SOL    HW1 5121   3.489   1.127   6.969  0.5478 -0.3434  0.5348
 1657SOL    HW2 5122   3.539   1.153   6.816  0.0591 -0.6960  0.3099
 1658SOL     OW 5123   4.664   2.843   3.405  0.0893 -0.3916 -0.0745
 1658SOL    HW1 5124   4.619   2.860   3.493 -0.2629  0.8973 -0.4899
 1658SOL    HW2 5125   4.651   2.921   3.345  0.2709 -1.2824 -1.3133
 1659SOL     OW 5126   6.229   1.995   3.594 -0.0435 -0.5463  0.0932
 1659SOL    HW1 5127   6.136   1.959   3.595 -0.7717  1.1762 -0.6572
 1659SOL    HW2 5128   6.227   2.090   3.562  1.8933 -0.2197  0.8197
 1660SOL     OW 5129   4.653   5.244   5.992  0.2886  0.2493  0.2901
 1660SOL    HW1 5130   4.684   5.338   6.007 -1.2570  1.2975 -2.4301
 1660SOL    HW2 5131   4.733   5.183   5.989  1.5711  1.8757 -0.4336
 1661SOL     OW 5132   3.316   1.797   0.816  0.2402 -0.4787 -0.1832
 1661SOL    HW1 5133   3.224   1.792   0.778 -0.5639  0.7332  1.4688
 1661SOL    HW2 5134   3.316   1.761   0.909  0.5207  2.8056  1.2554
 1662SOL     OW 5135   5.486   1.831   0.952 -0.1767 -0.4431  0.9764
 1662SOL    HW1 5136   5.534   1.777   1.021  0.9137 -1.0759 -0.2133
 1662SOL    HW2 5137   5.433   1.769   0.894 -1.6479  0.1545  1.6563
 1663SOL     OW 5138   3.639   5.490   3.431 -0.8033  0.6112 -0.3377
 1663SOL    HW1 5139   3.563   5.434   3.398  0.2999 -1.2100  0.1100
 1663SOL    HW2 5140   3.692   5.438   3.497  1.2624  1.5872 -1.1643
 1664SOL     OW 5141   6.262   1.653   4.163  0.0852  0.0353 -0.3890
 1664SOL    HW1 5142   6.180   1.596   4.172  0.3286 -0.6622 -2.0321
 1664SOL    HW2 5143   6.329   1.604   4.107  0.3906  1.8412 -1.6793
 1665SOL     OW 5144   4.498   5.203   0.033 -0.7222 -0.2761  0.0009
 1665SOL    HW1 5145   4.414   5.155   0.010 -0.9067  0.1549 -0.2209
 1665SOL    HW2 5146   4.511   5.201   0.132 -1.2109  0.0166  0.0744
 1666SOL     OW 5147   5.402   2.300   3.289  0.4257 -0.0544  0.1418
 1666SOL    HW1 5148   5.472   2.254   3.344 -0.4386 -0.0811  1.2552
 1666SOL    HW2 5149   5.415   2.399   3.293  0.4641 -0.0646  0.2650
 1667SOL     OW 5150   4.339   5.659   2.330 -0.3217 -0.5388  0.0290
 1667SOL    HW1 5151   4.309   5.673   2.424 -0.5169 -0.8260  0.0117
 1667SOL    HW2 5152   4.400   5.733   2.303 -2.7071  1.3151 -0.6666
 1668SOL     OW 5153   6.140   5.172   3.638 -0.2752  0.9781  0.0439
 1668SOL    HW1 5154   6.181   5.236   3.703  0.6512  1.3260 -0.8577
 1668SOL    HW2 5155   6.186   5.083   3.645  0.8801  1.4457 -1.1583
 1669SOL     OW 5156   4.060   0.455   5.568  0.1836 -0.7993 -0.3059
 1669SOL    HW1 5157   4.104   0.500   5.645  0.7785  0.4702 -1.3299
 1669SOL    HW2 5158   3.962   0.447   5.585  0.0769  0.8050 -0.0021
 1670SOL     OW 5159   5.742   1.811   2.494  0.6001 -0.6205  0.3707
 1670SOL    HW1 5160   5.767   1.768   2.408  1.0805  0.5235 -0.0835
 1670SOL    HW2 5161   5.796   1.894   2.507  1.3334 -1.3557  2.3184
 1671SOL     OW 5162   5.503   2.328   5.641  0.0192 -0.3536 -0.1768
 1671SOL    HW1 5163   5.598   2.332   5.612  0.4643  2.0314  1.2734
 1671SOL    HW2 5164   5.491   2.255   5.708  1.0960 -0.0539  0.3670
 1672SOL     OW 5165   3.135   2.619   2.906 -0.0605  0.1210 -0.0270
 1672SOL    HW1 5166   3.039   2.590   2.911 -0.1860  0.2335 -1.4325
 1672SOL    HW2 5167   3.192   2.540   2.884  0.1906  0.0443  0.8608
 1673SOL     OW 5168   5.571   5.327   3.197  0.3206 -0.1477  0.3979
 1673SOL    HW1 5169   5.655   5.286   3.233 -0.1894 -1.8895 -0.3114
 1673SOL    HW2 5170   5.492   5.276   3.231 -0.4373  1.0824  0.5476
 1674SOL     OW 5171   4.329   5.192   0.620 -0.3721 -0.5872 -0.3103
 1674SOL    HW1 5172   4.310   5.189   0.719 -0.7979 -3.0121 -0.3950
 1674SOL    HW2 5173   4.243   5.181   0.570 -0.3618  1.9999 -1.0598
 1675SOL     OW 5174   6.095   1.587   6.112 -0.0694  0.9005  0.4282
 1675SOL    HW1 5175   6.079   1.683   6.091  0.6863  0.8282 -0.5843
 1675SOL    HW2 5176   6.189   1.563   6.086 -0.6013 -0.3899 -0.3839
 1676SOL     OW 5177   3.703   1.520   5.053 -0.6054  0.5359  0.4925
 1676SOL    HW1 5178   3.737   1.583   5.123  0.3162  0.8133 -0.1957
 1676SOL    HW2 5179   3.641   1.454   5.096 -1.2720  1.6393  1.2930
 1677SOL     OW 5180   4.722   5.771   6.316  0.0521 -0.1920  0.0479
 1677SOL    HW1 5181   4.811   5.805   6.346 -0.1040  0.1282  0.1547
 1677SOL    HW2 5182   4.726   5.672   6.306  0.4633 -0.1657 -0.0912
 1678SOL     OW 5183   5.074   2.704   4.163 -0.0066  0.1980  0.1654
 1678SOL    HW1 5184   5.034   2.760   4.235  0.8662 -0.5850  1.3111
 1678SOL    HW2 5185   5.061   2.748   4.074 -2.6133  0.3652  0.5656
 1679SOL     OW 5186   6.136   0.668   2.060 -0.2708  0.0980 -0.3311
 1679SOL    HW1 5187   6.133   0.677   1.960  0.0110  0.3898 -0.3129
 1679SOL    HW2 5188   6.043   0.675   2.096 -0.1861  2.4387 -0.3705
 1680SOL     OW 5189   5.023   2.506   4.861 -0.1461  0.0622 -0.1532
 1680SOL    HW1 5190   4.957   2.578   4.839 -0.0750  0.3318  0.4929
 1680SOL    HW2 5191   4.979   2.435   4.915  0.5126  1.1659  1.9107
 1681SOL     OW 5192   5.187   0.986   2.572 -0.5672 -0.4793 -0.0187
 1681SOL    HW1 5193   5.260   0.922   2.595 -0.9222 -0.7853  0.2584
 1681SOL    HW2 5194   5.161   1.038   2.653  1.2395  1.6276 -0.6713
 1682SOL     OW 5195   3.927   1.939   2.167 -0.4028 -0.0597 -0.1605
 1682SOL    HW1 5196   3.951   2.035   2.186 -1.6273  0.5188 -1.3351
 1682SOL    HW2 5197   3.917   1.890   2.253  3.3720 -0.0254  0.5021
 1683SOL     OW 5198   5.580   4.117   4.109 -0.4462  0.5635  0.3035
 1683SOL    HW1 5199   5.600   4.108   4.011 -0.2406 -0.6503  0.4398
 1683SOL    HW2 5200   5.657   4.081   4.162 -1.0520  0.1172  0.8956
 1684SOL     OW 5201   6.311   1.812   3.803 -0.1763  0.0595 -0.0350
 1684SOL    HW1 5202   6.286   1.867   3.883  0.4445 -0.6560  0.6628
 1684SOL    HW2 5203   6.330   1.872   3.726  0.9449  0.8620  0.8419
 1685SOL     OW 5204   3.835   0.451   0.046 -0.1389 -0.0087  0.4351
 1685SOL    HW1 5205   3.746   0.457   0.091 -1.0585 -0.7763 -1.1636
 1685SOL    HW2 5206   3.886   0.373   0.082 -0.8949 -0.6651  0.1199
 1686SOL     OW 5207   5.559   4.249   6.662  0.2730  0.2363  0.1986
 1686SOL    HW1 5208   5.630   4.190   6.624 -0.0463  0.3193 -0.5354
 1686SOL    HW2 5209   5.529   4.213   6.750  0.9455 -0.0153  0.3304
 1687SOL     OW 5210   3.733   1.911   3.270 -0.2600 -0.0080  0.2182
 1687SOL    HW1 5211   3.718   2.007   3.247  1.9590  0.3031 -0.1491
 1687SOL    HW2 5212   3.709   1.854   3.192  0.7188  0.4788 -0.4569
 1688SOL     OW 5213   5.648   2.541   4.931  0.0365  0.1816  0.2060
 1688SOL    HW1 5214   5.638   2.564   5.028  0.7491  0.3156  0.2531
 1688SOL    HW2 5215   5.593   2.460   4.909 -1.0331  0.8172  0.4622
 1689SOL     OW 5216   5.389   3.953   3.153  0.2706  0.1189  0.0919
 1689SOL    HW1 5217   5.452   4.009   3.207 -0.2320  2.2709 -1.4091
 1689SOL    HW2 5218   5.417   3.955   3.057 -1.0713 -0.3511 -0.3306
 1690SOL     OW 5219   4.094   3.526   3.153 -0.2456 -0.2216 -0.1321
 1690SOL    HW1 5220   3.998   3.535   3.126 -0.5397  1.0894  1.2183
 1690SOL    HW2 5221   4.107   3.441   3.204 -0.5134 -0.7456 -0.9129
 1691SOL     OW 5222   4.675   3.561   1.781 -0.4864 -0.2387 -0.2261
 1691SOL    HW1 5223   4.671   3.566   1.682 -0.8855  1.5820 -0.1621
 1691SOL    HW2 5224   4.608   3.625   1.820  0.7368  0.2356  1.2037
 1692SOL     OW 5225   3.435   6.957   6.143 -0.3714  0.7276 -0.3309
 1692SOL    HW1 5226   3.474   6.917   6.060  0.5510  0.6709  0.1154
 1692SOL    HW2 5227   3.448   6.893   6.220  1.2356  1.9009  0.4186
 1693SOL     OW 5228   4.811   2.567   6.654  0.3285  0.7404 -0.3085
 1693SOL    HW1 5229   4.886   2.532   6.598  0.0720  0.2778 -0.3717
 1693SOL    HW2 5230   4.785   2.658   6.622  1.1935  1.1194  0.0352
 1694SOL     OW 5231   4.813   4.434   2.108  0.1902  0.1266 -0.2861
 1694SOL    HW1 5232   4.734   4.384   2.072  1.3366 -1.6827 -0.3977
 1694SOL    HW2 5233   4.872   4.464   2.033  0.0037  0.8211 -0.1627
 1695SOL     OW 5234   4.376   2.945   6.802 -0.1738  0.0597 -0.0758
 1695SOL    HW1 5235   4.361   2.855   6.843 -0.0434  0.6739  1.3498
 1695SOL    HW2 5236   4.470   2.975   6.822  0.2792 -0.0939 -1.7810
 1696SOL     OW 5237   5.250   6.006   6.616  0.1559  0.2330 -1.1086
 1696SOL    HW1 5238   5.172   6.034   6.559 -0.9216 -1.2196 -0.3932
 1696SOL    HW2 5239   5.325   5.975   6.557 -0.1458  0.7189 -1.7680
 1697SOL     OW 5240   4.497   0.766   6.978  0.1822  0.1620 -0.7595
 1697SOL    HW1 5241   4.466   0.753   7.072  0.8118 -0.0046 -0.5674
 1697SOL    HW2 5242   4.471   0.857   6.946 -0.1254  0.1792 -0.4597
 1698SOL     OW 5243   5.049   0.607   5.862 -0.5342  0.1367  0.2099
 1698SOL    HW1 5244   5.117   0.606   5.789 -1.6748  0.6976 -0.8944
 1698SOL    HW2 5245   4.992   0.524   5.856 -0.3980  0.0068  0.6919
 1699SOL     OW 5246   5.714   4.182   0.184  0.0289 -0.2218  0.3184
 1699SOL    HW1 5247   5.664   4.117   0.127  0.7104 -0.9228  0.5026
 1699SOL    HW2 5248   5.765   4.246   0.126 -0.2369 -0.1766  0.1375
 1700SOL     OW 5249   3.350   0.042   1.373 -0.3606  0.1558  0.6883
 1700SOL    HW1 5250   3.381   0.135   1.350 -1.0938  0.3834  0.5839
 1700SOL    HW2 5251   3.261   0.025   1.331  0.6258 -1.3117 -0.9087
 1701SOL     OW 5252   4.708   5.068   4.239  0.2645  0.5214  0.0578
 1701SOL    HW1 5253   4.704   4.979   4.193  0.4499  1.2673 -1.4587
 1701SOL    HW2 5254   4.737   5.055   4.334  0.2297 -1.0377 -0.1179
 1702SOL     OW 5255   4.895   6.126   0.515 -0.6623  0.1800  0.3926
 1702SOL    HW1 5256   4.816   6.178   0.482 -1.3473 -1.3301 -0.4390
 1702SOL    HW2 5257   4.912   6.147   0.611 -1.9342  0.6959  0.5107
 1703SOL     OW 5258   4.118   3.511   6.968  0.1980  0.4028 -0.5163
 1703SOL    HW1 5259   4.201   3.533   6.916 -1.5619  0.6580 -3.4151
 1703SOL    HW2 5260   4.048   3.580   6.950 -1.0226 -0.3667  1.0266
 1704SOL     OW 5261   5.278   4.336   6.174  0.1457  0.0949 -0.8553
 1704SOL    HW1 5262   5.263   4.378   6.084  0.4656  2.5430  0.1433
 1704SOL    HW2 5263   5.237   4.394   6.244  0.0726 -1.6636  0.6179
 1705SOL     OW 5264   4.490   0.850   0.615  0.0235  0.1620  0.0547
 1705SOL    HW1 5265   4.395   0.881   0.621 -0.1706 -0.4774  0.4194
 1705SOL    HW2 5266   4.540   0.906   0.549 -0.6358  0.4314 -0.2199
 1706SOL     OW 5267   4.633   1.475   1.372  0.0627 -0.1849 -1.0609
 1706SOL    HW1 5268   4.669   1.390   1.333  1.1586 -0.7093  0.9240
 1706SOL    HW2 5269   4.709   1.531   1.406 -0.6787  1.4199 -1.9502
 1707SOL     OW 5270   3.678   3.294   1.301 -0.1409  0.0881 -0.8086
 1707SOL    HW1 5271   3.651   3.303   1.205 -0.7690 -0.8221 -0.7309
 1707SOL    HW2 5272   3.614   3.233   1.348 -0.6779  1.6126  0.5341
 1708SOL     OW 5273   3.830   0.186   3.541 -0.4360 -0.3886  0.2922
 1708SOL    HW1 5274   3.877   0.121   3.600 -1.3284 -2.6864 -1.3429
 1708SOL    HW2 5275   3.745   0.215   3.584 -0.2577 -0.7051  0.8588
 1709SOL     OW 5276   3.757   3.621   5.400 -0.3135 -0.0944 -0.3068
 1709SOL    HW1 5277   3.751   3.700   5.339 -0.6407 -0.3153 -0.5650
 1709SOL    HW2 5278   3.802   3.648   5.485  0.8790  0.0363 -0.9501
 1710SOL     OW 5279   5.121   2.418   6.827  0.4778 -0.3638 -0.3348
 1710SOL    HW1 5280   5.146   2.515   6.829  2.0560 -0.7370 -0.3203
 1710SOL    HW2 5281   5.144   2.376   6.915 -0.1258 -0.7795 -0.3679
 1711SOL     OW 5282   3.708   4.629   4.538  0.0613  0.7977 -0.3229
 1711SOL    HW1 5283   3.638   4.679   4.589  0.5560  0.1825  0.9914
 1711SOL    HW2 5284   3.794   4.679   4.542  0.0792  0.8033 -0.6816
 1712SOL     OW 5285   3.692   1.344   0.870  0.5725  0.0523 -0.3853
 1712SOL    HW1 5286   3.667   1.431   0.829  0.4887  0.0644 -0.3091
 1712SOL    HW2 5287   3.770   1.305   0.821  0.5081  0.0929 -0.5207
 1713SOL     OW 5288   3.584   0.116   5.783 -0.6411  0.0631  0.0441
 1713SOL    HW1 5289   3.545   0.197   5.825  2.2448  0.7378  1.7094
 1713SOL    HW2 5290   3.644   0.143   5.707 -0.6062 -0.6170 -0.1794
 1714SOL     OW 5291   3.821   2.575   2.809  0.2093 -0.5732  0.3039
 1714SOL    HW1 5292   3.843   2.596   2.905 -0.5707 -1.5011  0.7041
 1714SOL    HW2 5293   3.781   2.656   2.766 -0.2417 -0.3971  1.0245
 1715SOL     OW 5294   5.940   1.831   2.021  0.5088 -0.6479  1.1213
 1715SOL    HW1 5295   5.916   1.881   1.939 -0.7064  0.3093  2.0295
 1715SOL    HW2 5296   5.950   1.733   2.000  0.2496 -0.4054 -0.1478
 1716SOL     OW 5297   5.335   0.254   4.875 -0.0412 -0.0559  0.1363
 1716SOL    HW1 5298   5.431   0.229   4.886  0.0594 -0.0033 -0.5704
 1716SOL    HW2 5299   5.281   0.212   4.947  0.3491 -1.0489 -0.1335
 1717SOL     OW 5300   5.331   2.911   6.653 -0.0956  0.0351  0.0805
 1717SOL    HW1 5301   5.250   2.950   6.698  0.4317  1.3178 -0.0363
 1717SOL    HW2 5302   5.412   2.959   6.685  0.3151  0.9146 -2.1179
 1718SOL     OW 5303   4.337   4.235   6.819 -0.2773  0.4883 -0.0794
 1718SOL    HW1 5304   4.264   4.192   6.766 -1.2819  2.1270 -0.0805
 1718SOL    HW2 5305   4.309   4.243   6.914 -0.4115  1.7405 -0.2079
 1719SOL     OW 5306   4.319   1.299   2.966  0.2894 -0.2091  0.0260
 1719SOL    HW1 5307   4.410   1.283   3.005 -0.1456  0.0574  1.1849
 1719SOL    HW2 5308   4.266   1.358   3.027 -0.5446 -0.0635 -0.8100
 1720SOL     OW 5309   6.126   4.735   3.791 -0.3540  0.2984 -0.1236
 1720SOL    HW1 5310   6.079   4.770   3.710 -0.4137 -0.7032 -0.5345
 1720SOL    HW2 5311   6.122   4.803   3.864 -0.6264  1.0616 -0.8329
 1721SOL     OW 5312   4.603   1.062   3.446 -0.1884  0.3267  0.3063
 1721SOL    HW1 5313   4.699   1.055   3.419  0.0877  0.1570  1.2949
 1721SOL    HW2 5314   4.596   1.103   3.537 -1.0061 -0.4047  0.5941
 1722SOL     OW 5315   5.063   5.410   4.718  0.3862 -0.6360  0.2395
 1722SOL    HW1 5316   5.141   5.422   4.657 -0.1658  1.0561 -0.1593
 1722SOL    HW2 5317   5.072   5.471   4.796 -0.2078 -0.9339  0.5507
 1723SOL     OW 5318   4.990   2.017   3.945 -0.0887 -0.3936 -0.1878
 1723SOL    HW1 5319   4.928   1.944   3.917 -0.3758  0.2990 -1.4144
 1723SOL    HW2 5320   5.080   1.977   3.965  0.3524 -0.9207 -2.7839
 1724SOL     OW 5321   5.133   3.081   3.027 -0.1622 -0.0765 -0.6286
 1724SOL    HW1 5322   5.076   3.137   2.967  1.6606  3.2766  0.4595
 1724SOL    HW2 5323   5.206   3.039   2.973 -1.9370 -2.1248 -1.5752
 1725SOL     OW 5324   5.526   3.668   6.932  0.0004 -0.0377 -0.1857
 1725SOL    HW1 5325   5.547   3.704   7.023  1.5748  0.4592 -0.7216
 1725SOL    HW2 5326   5.496   3.743   6.873 -1.5295 -0.4404  0.0303
 1726SOL     OW 5327   5.291   1.867   5.550 -1.0559 -0.1879  0.7851
 1726SOL    HW1 5328   5.358   1.870   5.625 -0.2848  0.6902  0.0816
 1726SOL    HW2 5329   5.267   1.961   5.524 -2.3456 -0.4938  0.8215
 1727SOL     OW 5330   3.667   5.505   1.032 -0.2713 -0.0322 -0.3636
 1727SOL    HW1 5331   3.606   5.563   1.086 -0.6915  0.0351 -0.9102
 1727SOL    HW2 5332   3.717   5.443   1.093 -1.4438 -0.6223  0.0171
 1728SOL     OW 5333   4.105   1.671   4.880 -0.4806 -0.2701  0.0584
 1728SOL    HW1 5334   4.068   1.638   4.967  0.9811 -1.8903  0.1329
 1728SOL    HW2 5335   4.109   1.595   4.815  0.4547  0.4080 -0.7111
 1729SOL     OW 5336   4.252   5.256   1.282 -0.8680 -0.1599 -0.3792
 1729SOL    HW1 5337   4.192   5.254   1.201  0.1961  0.4629 -1.2150
 1729SOL    HW2 5338   4.327   5.320   1.265 -1.9829  1.9602  2.1042
 1730SOL     OW 5339   5.649   0.484   6.988  0.3958  0.5011  0.1782
 1730SOL    HW1 5340   5.605   0.563   7.030 -1.1659 -0.1355 -0.1884
 1730SOL    HW2 5341   5.631   0.485   6.889  0.6238 -0.1479  0.1271
 1731SOL     OW 5342   6.104   4.597   5.312 -0.0964 -0.2627  0.1791
 1731SOL    HW1 5343   6.183   4.536   5.319 -0.2166 -0.3614  0.8114
 1731SOL    HW2 5344   6.132   4.690   5.335 -0.2320 -0.3656  0.8001
 1732SOL     OW 5345   3.955   1.276   5.364 -0.6120  0.0175 -0.7956
 1732SOL    HW1 5346   3.877   1.337   5.356 -0.7101  0.2928  1.6056
 1732SOL    HW2 5347   3.930   1.196   5.418  0.8026  0.2584  0.2884
 1733SOL     OW 5348   3.820   1.332   4.405  0.2235 -0.1378  0.0543
 1733SOL    HW1 5349   3.802   1.268   4.330 -0.3535  0.5597 -0.4296
 1733SOL    HW2 5350   3.834   1.424   4.367  1.2700 -0.0060  0.7136
 1734SOL     OW 5351   3.652   6.264   0.849  0.7898 -0.6927 -0.2586
 1734SOL    HW1 5352   3.638   6.201   0.773  0.5568 -0.4459 -0.4202
 1734SOL    HW2 5353   3.577   6.255   0.914 -0.5178  1.1083 -1.4569
 1735SOL     OW 5354   4.160   2.948   5.975  0.6684 -0.5378  0.1709
 1735SOL    HW1 5355   4.178   2.986   5.884  1.6742 -0.9778  0.1689
 1735SOL    HW2 5356   4.072   2.981   6.008 -0.1519 -1.0692 -1.3360
 1736SOL     OW 5357   4.308   1.668   1.395 -0.0773  0.5704 -0.4279
 1736SOL    HW1 5358   4.368   1.672   1.315 -1.2509  3.9112 -1.3146
 1736SOL    HW2 5359   4.346   1.725   1.468  0.8366 -2.2165  1.4465
 1737SOL     OW 5360   5.799   6.264   4.670  0.1677  0.0088 -0.0349
 1737SOL    HW1 5361   5.849   6.337   4.623 -0.1563  0.0866 -0.2611
 1737SOL    HW2 5362   5.827   6.261   4.766  0.5144  0.1331 -0.1316
 1738SOL     OW 5363   5.855   6.282   4.920  0.5657  0.2294 -0.0796
 1738SOL    HW1 5364   5.785   6.321   4.980  0.2197 -0.3748 -0.0800
 1738SOL    HW2 5365   5.923   6.352   4.897 -0.0450  0.8214 -0.0916
 1739SOL     OW 5366   5.704   5.834   0.088 -0.1668 -0.2149  0.2908
 1739SOL    HW1 5367   5.667   5.797   0.003 -1.8820  2.1935 -0.1267
 1739SOL    HW2 5368   5.761   5.914   0.069  1.0938 -0.8464  1.2952
 1740SOL     OW 5369   3.766   0.396   3.126 -0.2431  0.0829 -0.0220
 1740SOL    HW1 5370   3.670   0.419   3.142 -0.9514 -1.8431 -1.1270
 1740SOL    HW2 5371   3.807   0.361   3.210 -0.8896 -0.2968  0.1373
 1741SOL     OW 5372   3.404   3.561   2.765  0.3408  0.0057 -0.5287
 1741SOL    HW1 5373   3.326   3.625   2.770 -0.4204 -0.8788 -0.8312
 1741SOL    HW2 5374   3.489   3.613   2.755 -0.3090  0.9644 -1.2659
 1742SOL     OW 5375   4.715   0.104   6.585  0.2918 -0.3359 -0.4345
 1742SOL    HW1 5376   4.730   0.113   6.486  0.6327 -0.4419 -0.3942
 1742SOL    HW2 5377   4.634   0.047   6.601  0.7068 -1.0022 -0.6505
 1743SOL     OW 5378   5.165   2.835   2.434  0.8993  0.0687 -0.0047
 1743SOL    HW1 5379   5.221   2.799   2.359 -1.2078 -0.2126 -1.5179
 1743SOL    HW2 5380   5.117   2.760   2.479 -0.7503  0.5674 -0.8555
 1744SOL     OW 5381   5.276   6.864   6.081  0.2027 -0.2324 -0.0458
 1744SOL    HW1 5382   5.177   6.849   6.087 -0.1112  0.8859 -1.7569
 1744SOL    HW2 5383   5.302   6.939   6.142  0.4705 -2.1064  2.3155
 1745SOL     OW 5384   5.750   1.062   4.016  0.1911  0.0632  0.0891
 1745SOL    HW1 5385   5.786   1.066   4.109 -0.3612 -0.7922  0.3487
 1745SOL    HW2 5386   5.799   1.128   3.959  2.2423 -1.1038  0.4032
 1746SOL     OW 5387   4.711   1.766   4.189  0.0465  0.0274 -0.0254
 1746SOL    HW1 5388   4.714   1.679   4.237  1.4814 -1.7638 -3.0507
 1746SOL    HW2 5389   4.802   1.787   4.152 -0.8630  1.4163 -1.6356
 1747SOL     OW 5390   5.775   2.975   1.399  0.4411  0.2021 -0.1615
 1747SOL    HW1 5391   5.720   2.923   1.463 -1.2004  0.5648 -1.2306
 1747SOL    HW2 5392   5.742   3.070   1.395 -0.6419 -0.1879 -2.7200
 1748SOL     OW 5393   5.580   6.868   5.989  1.0403 -0.9525 -0.2608
 1748SOL    HW1 5394   5.491   6.844   6.028  1.1044 -0.3341  0.2963
 1748SOL    HW2 5395   5.639   6.788   5.989  0.3464 -1.4918 -1.0604
 1749SOL     OW 5396   3.509   1.357   5.149 -0.1436 -0.6242 -0.1061
 1749SOL    HW1 5397   3.423   1.340   5.101 -1.6362  0.0465  2.1490
 1749SOL    HW2 5398   3.509   1.450   5.186  1.0800 -0.9809  0.8643
 1750SOL     OW 5399   3.214   1.191   6.035 -0.0732 -0.5179  0.1751
 1750SOL    HW1 5400   3.165   1.148   6.111 -0.4591  0.6124  0.5845
 1750SOL    HW2 5401   3.289   1.247   6.071  0.0492 -0.3675 -0.3143
 1751SOL     OW 5402   3.518   3.341   0.018 -0.4134  0.4460 -0.3928
 1751SOL    HW1 5403   3.437   3.320  -0.037 -0.2650  0.3590 -0.5757
 1751SOL    HW2 5404   3.596   3.358  -0.042 -0.1623 -0.0102 -0.1987
 1752SOL     OW 5405   4.283   5.141   6.619 -1.0642 -0.1075 -0.0609
 1752SOL    HW1 5406   4.368   5.108   6.579 -0.5381 -0.2205  1.1197
 1752SOL    HW2 5407   4.206   5.114   6.560 -0.2343  0.8789 -1.6748
 1753SOL     OW 5408   5.964   1.105   6.647 -0.2444 -0.2008  0.0074
 1753SOL    HW1 5409   6.016   1.139   6.568 -1.4336  1.1482 -0.2212
 1753SOL    HW2 5410   5.867   1.100   6.623 -0.4299 -1.2732  0.9107
 1754SOL     OW 5411   5.795   0.113   5.084  0.2138  0.4804 -0.0672
 1754SOL    HW1 5412   5.895   0.107   5.079  0.1889  0.6171 -0.8488
 1754SOL    HW2 5413   5.766   0.207   5.066  0.0875  1.1670  3.1063
 1755SOL     OW 5414   4.370   0.714   4.643  0.5582  0.7113 -0.2771
 1755SOL    HW1 5415   4.413   0.631   4.679  2.4046  0.7364 -2.2348
 1755SOL    HW2 5416   4.280   0.691   4.605  0.6628 -0.2176  0.0143
 1756SOL     OW 5417   5.160   5.205   6.146  0.1954  0.2242  0.0964
 1756SOL    HW1 5418   5.213   5.129   6.183  0.6618  0.5757  0.1563
 1756SOL    HW2 5419   5.222   5.274   6.109 -0.2308 -0.5930 -2.3434
 1757SOL     OW 5420   5.502   2.860   4.516 -0.2739 -0.1383  0.5407
 1757SOL    HW1 5421   5.435   2.791   4.491  0.0626 -0.0703 -0.5834
 1757SOL    HW2 5422   5.550   2.832   4.599  0.0274 -1.3708 -0.0323
 1758SOL     OW 5423   3.666   1.651   2.351  0.1793 -0.3918 -0.0989
 1758SOL    HW1 5424   3.722   1.621   2.274  0.3588  0.7882 -0.4494
 1758SOL    HW2 5425   3.609   1.728   2.322 -0.0655 -0.2143  0.8379
 1759SOL     OW 5426   3.928   6.387   0.958  0.2720  0.4938  0.3085
 1759SOL    HW1 5427   3.907   6.485   0.962 -2.8816 -0.0846  1.3141
 1759SOL    HW2 5428   3.896   6.349   0.871 -0.0693  0.0844  0.6049
 1760SOL     OW 5429   4.918   2.376   0.229 -0.4821 -0.1098  0.0563
 1760SOL    HW1 5430   4.908   2.449   0.297 -1.9202 -1.0571  0.9203
 1760SOL    HW2 5431   4.835   2.369   0.174  0.3474  0.0828 -1.2656
 1761SOL     OW 5432   4.678   1.007   1.706  0.1304 -0.1894  0.3717
 1761SOL    HW1 5433   4.680   1.104   1.727  0.0796 -0.1902  0.3808
 1761SOL    HW2 5434   4.772   0.973   1.692  0.3142 -0.5491  2.2777
 1762SOL     OW 5435   4.046   6.192   4.481 -0.3476  0.3556 -0.1605
 1762SOL    HW1 5436   4.078   6.155   4.568 -0.8163  1.0017  0.3020
 1762SOL    HW2 5437   3.962   6.146   4.453  1.4927 -2.2006 -1.9889
 1763SOL     OW 5438   5.254   2.465   1.893 -0.1328 -0.3517 -0.3859
 1763SOL    HW1 5439   5.312   2.540   1.861  0.8012 -1.9745 -2.7873
 1763SOL    HW2 5440   5.166   2.469   1.846 -1.5502  1.2358  2.1612
 1764SOL     OW 5441   4.850   3.879   6.134 -0.4708  0.3517 -0.8255
 1764SOL    HW1 5442   4.808   3.888   6.225 -0.5859 -0.5636 -0.7793
 1764SOL    HW2 5443   4.911   3.957   6.118  2.1033 -1.0597  1.3830
 1765SOL     OW 5444   5.603   3.467   4.311  0.3763  0.0596 -0.2002
 1765SOL    HW1 5445   5.597   3.480   4.212  1.9787  1.5336 -0.1607
 1765SOL    HW2 5446   5.620   3.371   4.331  0.7007 -0.1531 -1.4083
 1766SOL     OW 5447   4.597   0.573   6.736  0.0130 -0.0509  0.2042
 1766SOL    HW1 5448   4.530   0.645   6.756  1.9556  1.4793  1.6402
 1766SOL    HW2 5449   4.632   0.536   6.822  3.2722  1.4635 -0.3172
 1767SOL     OW 5450   3.490   1.712   1.629 -0.3731  0.9010  0.3949
 1767SOL    HW1 5451   3.499   1.633   1.690 -0.9938 -0.2679 -0.9867
 1767SOL    HW2 5452   3.405   1.761   1.651  0.5195  1.8413  1.9443
 1768SOL     OW 5453   3.713   6.934   2.560 -0.0734 -0.2543  0.1399
 1768SOL    HW1 5454   3.742   6.983   2.478  0.1815  0.6724  0.7596
 1768SOL    HW2 5455   3.684   6.842   2.536 -0.7044  0.2476 -1.0926
 1769SOL     OW 5456   5.482   3.831   6.482  0.3434  0.0164 -0.1130
 1769SOL    HW1 5457   5.418   3.801   6.411 -1.1325 -2.7748  2.1698
 1769SOL    HW2 5458   5.556   3.765   6.490  0.7565  0.5547  0.6382
 1770SOL     OW 5459   3.687   0.354   4.186 -0.3006 -0.0928  0.2910
 1770SOL    HW1 5460   3.712   0.412   4.109 -1.3929  0.6009  0.4422
 1770SOL    HW2 5461   3.765   0.296   4.211  0.4316  0.4923 -0.5887
 1771SOL     OW 5462   3.978   6.265   1.408  0.6828  0.2480 -0.0270
 1771SOL    HW1 5463   4.070   6.226   1.401 -0.1179 -2.0569  1.2430
 1771SOL    HW2 5464   3.984   6.357   1.447  2.4367 -0.0224  0.4272
 1772SOL     OW 5465   6.339   3.330   3.405 -0.4540 -0.2324 -0.7549
 1772SOL    HW1 5466   6.436   3.304   3.401 -0.1367  0.7636  0.0315
 1772SOL    HW2 5467   6.283   3.257   3.364  0.4268 -1.8652  0.7838
 1773SOL     OW 5468   4.088   0.037   4.575  0.3816 -0.0789 -0.6511
 1773SOL    HW1 5469   4.003  -0.015   4.586  1.1294 -1.1074  0.3428
 1773SOL    HW2 5470   4.156  -0.019   4.528  0.6829  0.5843 -1.0308
 1774SOL     OW 5471   4.611   3.992   0.957  0.7637 -0.2294  0.6236
 1774SOL    HW1 5472   4.652   3.905   0.982  1.2650  0.0874  0.9375
 1774SOL    HW2 5473   4.683   4.062   0.950  0.4552  0.0253 -0.2435
 1775SOL     OW 5474   6.062   6.988   6.155  0.0409  0.0443 -0.3518
 1775SOL    HW1 5475   6.043   6.999   6.253 -2.0316  2.4939 -0.9392
 1775SOL    HW2 5476   5.998   6.923   6.115 -0.3000  0.3984 -0.3896
 1776SOL     OW 5477   3.633   1.157   6.392 -0.0574  0.2559  0.0368
 1776SOL    HW1 5478   3.705   1.202   6.340  0.1610  0.1870  0.2790
 1776SOL    HW2 5479   3.633   1.059   6.372  1.1051 -0.0512  1.4044
 1777SOL     OW 5480   5.319   1.286   6.610  0.1299  0.2038  0.1176
 1777SOL    HW1 5481   5.360   1.319   6.525  0.8256 -0.5418  0.1508
 1777SOL    HW2 5482   5.224   1.259   6.593  0.3576 -0.2223 -0.4956
 1778SOL     OW 5483   4.095   6.843   5.293 -0.3583 -0.3730  0.3730
 1778SOL    HW1 5484   4.178   6.795   5.322 -0.0149  0.2426  0.4143
 1778SOL    HW2 5485   4.097   6.937   5.326 -0.7582 -0.1566 -0.1971
 1779SOL     OW 5486   4.827   5.293   0.268  0.0403  0.1282 -0.2664
 1779SOL    HW1 5487   4.733   5.268   0.292  0.1670  0.4159  0.5533
 1779SOL    HW2 5488   4.889   5.259   0.339  0.3959  1.2528 -0.0253
 1780SOL     OW 5489   3.736   2.646   3.583  0.3392 -0.4686 -0.6441
 1780SOL    HW1 5490   3.743   2.745   3.568  0.4245 -0.5094 -0.8766
 1780SOL    HW2 5491   3.824   2.611   3.616 -0.2781 -0.1162  1.5422
 1781SOL     OW 5492   3.901   3.262   0.714  0.2526  0.0497  0.3197
 1781SOL    HW1 5493   3.950   3.321   0.650  1.2010 -0.6301  0.3951
 1781SOL    HW2 5494   3.833   3.316   0.764  0.0888  0.7621 -0.6412
 1782SOL     OW 5495   5.827   2.856   4.629 -0.0455 -0.1147 -0.4834
 1782SOL    HW1 5496   5.804   2.943   4.586 -0.7793 -0.9331 -1.8288
 1782SOL    HW2 5497   5.744   2.813   4.664  0.3799 -0.0673  0.6231
 1783SOL     OW 5498   6.282   6.500   2.931 -0.4579  0.5549 -0.2814
 1783SOL    HW1 5499   6.244   6.486   3.022  2.6083  2.8297  1.5279
 1783SOL    HW2 5500   6.292   6.598   2.914  2.9159  0.1888 -1.1862
 1784SOL     OW 5501   4.318   0.451   1.226  0.8608 -0.2432  0.6263
 1784SOL    HW1 5502   4.326   0.381   1.297  0.3765  0.5294  1.4670
 1784SOL    HW2 5503   4.409   0.483   1.200  1.0284 -0.2690  1.1726
 1785SOL     OW 5504   6.214   2.892   5.231  0.0646 -0.8028 -0.1383
 1785SOL    HW1 5505   6.277   2.962   5.198  1.7441 -1.5312  1.3468
 1785SOL    HW2 5506   6.193   2.829   5.157  0.6028 -0.1870 -0.8289
 1786SOL     OW 5507   4.717   5.282   1.715  0.0141  0.1539  0.7465
 1786SOL    HW1 5508   4.766   5.215   1.660 -3.0529  0.3729 -2.6932
 1786SOL    HW2 5509   4.656   5.234   1.779 -0.3705 -0.3042  0.0513
 1787SOL     OW 5510   6.320   6.139   4.158 -0.0331  0.0350  0.6429
 1787SOL    HW1 5511   6.264   6.059   4.181 -0.3598  0.0876  0.0580
 1787SOL    HW2 5512   6.344   6.188   4.242  0.1105 -0.6372  0.9982
 1788SOL     OW 5513   4.697   0.109   5.523  0.6186 -0.6511 -0.3428
 1788SOL    HW1 5514   4.710   0.090   5.620  0.3472  0.3361 -0.1029
 1788SOL    HW2 5515   4.715   0.206   5.505 -1.1022 -0.3989 -0.9289
 1789SOL     OW 5516   4.707   4.958   5.064 -0.1618 -0.0396  0.1770
 1789SOL    HW1 5517   4.750   4.984   5.151  1.4041 -0.7026 -0.3786
 1789SOL    HW2 5518   4.708   4.858   5.055  0.3084  0.0596 -0.9225
 1790SOL     OW 5519   3.306   1.203   5.769 -0.0530  0.0996  0.0864
 1790SOL    HW1 5520   3.258   1.199   5.857 -0.3259  0.3513 -0.0501
 1790SOL    HW2 5521   3.318   1.298   5.741 -0.4177  0.0098 -0.3924
 1791SOL     OW 5522   5.455   5.318   5.644  0.0777  0.8124 -0.4581
 1791SOL    HW1 5523   5.519   5.333   5.569  0.2056  3.1700  0.0518
 1791SOL    HW2 5524   5.370   5.281   5.608  0.3251  1.4114 -1.7126
 1792SOL     OW 5525   3.775   6.757   5.814 -0.0527  0.0710 -0.2607
 1792SOL    HW1 5526   3.810   6.696   5.886 -0.5171 -0.8507 -0.7919
 1792SOL    HW2 5527   3.783   6.711   5.725 -0.6983  0.6685 -0.6349
 1793SOL     OW 5528   4.379   0.983   5.459  0.1760 -0.1623  0.2748
 1793SOL    HW1 5529   4.441   0.938   5.395 -0.2680  1.4378 -1.3736
 1793SOL    HW2 5530   4.303   1.023   5.409 -0.9036  0.0332  1.9896
 1794SOL     OW 5531   5.491   2.971   1.086 -0.4672 -0.4941  0.1539
 1794SOL    HW1 5532   5.572   2.919   1.060  0.3608 -0.0319  1.7282
 1794SOL    HW2 5533   5.518   3.052   1.138 -1.8988  0.0439  0.1055
 1795SOL     OW 5534   5.139   3.368   0.657  0.5789 -0.0747 -0.3923
 1795SOL    HW1 5535   5.218   3.376   0.718  1.3383 -0.3895 -1.3122
 1795SOL    HW2 5536   5.079   3.447   0.670  1.1312  0.2569  0.1947
 1796SOL     OW 5537   3.439   3.521   4.686  0.3341  0.4713 -0.0012
 1796SOL    HW1 5538   3.476   3.614   4.689  1.4681  0.0497 -0.4029
 1796SOL    HW2 5539   3.435   3.490   4.591  2.9601 -0.9991  0.2497
 1797SOL     OW 5540   5.812   6.595   6.638  0.3590 -0.4207 -0.2315
 1797SOL    HW1 5541   5.774   6.516   6.687 -0.4725  0.0918 -0.0216
 1797SOL    HW2 5542   5.889   6.565   6.582  2.1041 -0.8608  2.2241
 1798SOL     OW 5543   5.603   1.723   4.794 -0.4676 -0.4123  0.2306
 1798SOL    HW1 5544   5.611   1.720   4.894  0.2673 -1.4201  0.1476
 1798SOL    HW2 5545   5.632   1.813   4.762 -0.5142 -0.1490  0.9020
 1799SOL     OW 5546   5.200   0.083   1.987  0.5095  0.4732 -0.1545
 1799SOL    HW1 5547   5.173  -0.009   1.960  0.7514 -0.2874  2.0083
 1799SOL    HW2 5548   5.118   0.135   2.012  0.4571  0.5388 -0.4546
 1800SOL     OW 5549   4.263   4.475   6.336 -0.0634 -0.7165  0.1439
 1800SOL    HW1 5550   4.353   4.517   6.354  0.2675 -1.4982  0.3433
 1800SOL    HW2 5551   4.251   4.463   6.238 -0.4427  0.4377  0.0276
 1801SOL     OW 5552   3.501   0.522   3.225  0.0678  0.1035  0.0334
 1801SOL    HW1 5553   3.473   0.462   3.150  0.8001  1.2905 -1.2239
 1801SOL    HW2 5554   3.513   0.615   3.191  3.0309  0.1843  1.0069
 1802SOL     OW 5555   5.509   4.744   4.180  0.2741 -0.5093  0.5854
 1802SOL    HW1 5556   5.581   4.693   4.134 -1.3714 -0.8371 -1.8719
 1802SOL    HW2 5557   5.421   4.701   4.162 -0.7228  0.7778  2.0993
 1803SOL     OW 5558   3.979   4.461   5.668 -0.3486  0.1329  0.1661
 1803SOL    HW1 5559   3.983   4.383   5.730  1.0510  0.5647  0.6660
 1803SOL    HW2 5560   3.900   4.518   5.692  0.3741  0.4987  1.8489
 1804SOL     OW 5561   4.955   0.321   6.453 -0.2380  0.3198  0.1493
 1804SOL    HW1 5562   4.934   0.400   6.395  0.4031  0.8086  0.5630
 1804SOL    HW2 5563   5.053   0.318   6.471 -0.1340 -1.0468 -0.5235
 1805SOL     OW 5564   4.138   5.661   3.353 -0.2264  0.4093  0.3569
 1805SOL    HW1 5565   4.174   5.732   3.413 -2.3128  0.7106  1.3358
 1805SOL    HW2 5566   4.087   5.594   3.406 -2.3384  0.8004 -1.0321
 1806SOL     OW 5567   4.127   0.495   1.812 -0.0999  0.5425 -0.1578
 1806SOL    HW1 5568   4.189   0.570   1.835  0.2340 -0.2172  1.5757
 1806SOL    HW2 5569   4.173   0.430   1.752  0.4255  0.5424  0.2352
 1807SOL     OW 5570   5.747   3.223   6.797  0.1070  0.5212 -0.5040
 1807SOL    HW1 5571   5.820   3.235   6.730 -0.0114 -0.1105 -0.7581
 1807SOL    HW2 5572   5.702   3.310   6.815  0.3326  0.7447 -1.0234
 1808SOL     OW 5573   4.278   2.387   0.490 -0.6719  0.5569 -0.3607
 1808SOL    HW1 5574   4.301   2.396   0.587  0.7865 -0.1915 -0.5951
 1808SOL    HW2 5575   4.183   2.359   0.481 -0.7495  0.3340  0.8797
 1809SOL     OW 5576   4.114   3.829   2.997 -0.0558 -0.0841 -0.3780
 1809SOL    HW1 5577   4.190   3.777   3.034  0.5504  1.6062  0.8779
 1809SOL    HW2 5578   4.028   3.797   3.037  0.0446 -1.4644 -1.2047
 1810SOL     OW 5579   4.606   3.772   5.673  0.2889 -0.2133  0.6429
 1810SOL    HW1 5580   4.647   3.689   5.636  1.8271  0.2955  1.1241
 1810SOL    HW2 5581   4.654   3.852   5.635  0.8287  0.3635  2.4366
 1811SOL     OW 5582   5.637   1.302   1.013  0.3096 -0.0305  0.1232
 1811SOL    HW1 5583   5.693   1.221   1.028  1.4901  0.5980 -0.6596
 1811SOL    HW2 5584   5.654   1.368   1.086 -0.9776 -0.6362  0.9974
 1812SOL     OW 5585   6.152   6.587   1.508 -0.2834  0.3347  0.0819
 1812SOL    HW1 5586   6.158   6.581   1.607 -0.6104  2.4340  0.2926
 1812SOL    HW2 5587   6.057   6.606   1.481 -0.0878  0.4271 -0.5684
 1813SOL     OW 5588   6.142   2.315   6.504  0.3318 -0.1631 -0.5676
 1813SOL    HW1 5589   6.168   2.223   6.476 -0.9130 -0.7051 -0.0147
 1813SOL    HW2 5590   6.109   2.313   6.599 -0.1582  0.7595 -0.7088
 1814SOL     OW 5591   5.536   4.163   2.500  0.3097 -0.0938  0.6794
 1814SOL    HW1 5592   5.482   4.212   2.432  0.8622  1.1822  1.1204
 1814SOL    HW2 5593   5.587   4.089   2.456  0.8028  0.8301 -0.3494
 1815SOL     OW 5594   3.704   6.856   6.891  0.3712 -0.0308 -0.2611
 1815SOL    HW1 5595   3.612   6.888   6.868  0.0807 -1.2918 -0.9461
 1815SOL    HW2 5596   3.747   6.920   6.955 -1.2915  0.1328  0.7312
 1816SOL     OW 5597   5.337   5.338   2.559 -0.1086 -0.1377 -0.1512
 1816SOL    HW1 5598   5.389   5.291   2.630 -0.2214 -0.2666 -0.1533
 1816SOL    HW2 5599   5.397   5.403   2.512 -0.1729  0.3324  0.4064
 1817SOL     OW 5600   5.022   1.427   6.256 -0.2722  0.1932 -0.1835
 1817SOL    HW1 5601   5.120   1.439   6.241 -0.2793  0.8631  0.2699
 1817SOL    HW2 5602   4.996   1.333   6.234  0.6040 -0.1943  0.3812
 1818SOL     OW 5603   4.582   0.663   2.612  0.0047  0.1342  0.5172
 1818SOL    HW1 5604   4.506   0.725   2.631  2.0493  2.5195  1.4733
 1818SOL    HW2 5605   4.608   0.616   2.696 -0.2488 -0.4961  0.2462
 1819SOL     OW 5606   3.638   6.596   1.266 -0.1204  0.1127 -0.1526
 1819SOL    HW1 5607   3.600   6.594   1.173 -1.1760  0.9647  0.2396
 1819SOL    HW2 5608   3.712   6.664   1.270 -0.1875  0.1980 -0.3344
 1820SOL     OW 5609   5.166   6.568   0.129 -0.1930 -0.3212 -0.4810
 1820SOL    HW1 5610   5.213   6.484   0.099 -0.4180 -0.9368  0.8310
 1820SOL    HW2 5611   5.165   6.633   0.054  0.3339 -1.3447 -1.4149
 1821SOL     OW 5612   4.463   3.280   6.703  0.6607 -0.7792 -0.0693
 1821SOL    HW1 5613   4.364   3.284   6.717  0.6167 -0.4355 -0.4439
 1821SOL    HW2 5614   4.507   3.235   6.781  0.4291  0.9407  1.0987
 1822SOL     OW 5615   5.302   2.280   4.216 -0.1736  0.4522 -0.2087
 1822SOL    HW1 5616   5.240   2.337   4.162 -0.2807 -0.7567 -1.4168
 1822SOL    HW2 5617   5.305   2.314   4.310 -3.0442  0.2758  0.0380
 1823SOL     OW 5618   4.911   0.646   3.196  0.4461  0.4615  0.6909
 1823SOL    HW1 5619   4.937   0.730   3.148  0.5822  0.5829  0.9722
 1823SOL    HW2 5620   4.814   0.627   3.179  0.3589  0.7948  0.7985
 1824SOL     OW 5621   5.711   5.142   4.811 -0.0173 -0.2771 -0.6385
 1824SOL    HW1 5622   5.741   5.114   4.720  0.3770 -1.1108 -0.2604
 1824SOL    HW2 5623   5.615   5.119   4.824  0.1150 -0.7932 -0.5875
 1825SOL     OW 5624   4.243   1.628   6.583 -0.6889  0.3126  0.0834
 1825SOL    HW1 5625   4.232   1.529   6.574 -1.7745  0.5453 -1.6627
 1825SOL    HW2 5626   4.290   1.648   6.669 -1.5650 -1.6391  1.0993
 1826SOL     OW 5627   6.303   3.374   4.342 -0.5638  0.5041 -0.1901
 1826SOL    HW1 5628   6.237   3.298   4.337 -0.1311 -0.0155  1.3830
 1826SOL    HW2 5629   6.299   3.415   4.433  0.5462  1.1707 -0.4281
 1827SOL     OW 5630   3.424   0.845   4.959 -0.0601  0.3870  0.2781
 1827SOL    HW1 5631   3.474   0.806   5.035 -3.4787 -0.0195  2.5493
 1827SOL    HW2 5632   3.394   0.772   4.897  0.5616  0.4237 -0.0720
 1828SOL     OW 5633   4.367   1.960   6.468  0.1649 -0.3516 -0.0109
 1828SOL    HW1 5634   4.405   2.030   6.407  0.1225  0.2600  0.6337
 1828SOL    HW2 5635   4.307   1.899   6.417 -1.1883  1.1326 -0.2950
 1829SOL     OW 5636   5.798   6.893   2.932  0.7596  0.2513 -0.1379
 1829SOL    HW1 5637   5.838   6.978   2.964 -1.0387  0.9990  0.2800
 1829SOL    HW2 5638   5.829   6.817   2.989 -0.7772  1.2606  2.1683
 1830SOL     OW 5639   3.807   1.052   0.206  0.0322 -0.0928 -0.6162
 1830SOL    HW1 5640   3.841   1.121   0.141  2.1361 -0.7875 -0.3212
 1830SOL    HW2 5641   3.790   0.966   0.158 -0.1141 -0.1041 -0.5442
 1831SOL     OW 5642   4.924   5.189   1.079 -0.4281  1.0011 -0.1645
 1831SOL    HW1 5643   5.000   5.252   1.061  0.8846 -0.8999 -1.7674
 1831SOL    HW2 5644   4.927   5.159   1.174  1.2847  0.4280 -0.3733
 1832SOL     OW 5645   5.311   4.742   3.615 -0.6379 -0.1557  0.3486
 1832SOL    HW1 5646   5.290   4.645   3.602  0.4050 -0.3058 -0.2924
 1832SOL    HW2 5647   5.354   4.755   3.704  0.1842 -0.4538  0.0047
 1833SOL     OW 5648   6.146   3.693   6.166  0.0405  0.4801 -0.3295
 1833SOL    HW1 5649   6.107   3.602   6.155  0.7823  0.1560 -0.2770
 1833SOL    HW2 5650   6.174   3.706   6.261 -0.0625  0.7665 -0.3365
 1834SOL     OW 5651   5.911   1.976   1.791  0.0110  0.4125 -0.3240
 1834SOL    HW1 5652   5.959   2.063   1.790  1.8377 -0.5357 -0.0148
 1834SOL    HW2 5653   5.957   1.911   1.730 -0.3510 -0.7941  0.6301
 1835SOL     OW 5654   5.487   3.528   6.613 -0.0162  0.0139  0.0819
 1835SOL    HW1 5655   5.471   3.433   6.641  0.2131 -0.5756 -1.6310
 1835SOL    HW2 5656   5.401   3.568   6.582 -0.5501  1.1098  2.7114
 1836SOL     OW 5657   3.613   2.898   1.103 -0.3382 -0.1908 -0.5246
 1836SOL    HW1 5658   3.665   2.960   1.045 -1.5447  2.0213  0.6198
 1836SOL    HW2 5659   3.523   2.937   1.121 -0.7466 -1.7738  1.1372
 1837SOL     OW 5660   3.954   4.239   6.348  0.3496  0.5075 -0.4587
 1837SOL    HW1 5661   3.933   4.334   6.328  1.4923  0.9960  0.5202
 1837SOL    HW2 5662   3.924   4.181   6.272  0.0214  1.6912 -1.2531
 1838SOL     OW 5663   6.493   2.746   5.283  0.2574  0.2837 -0.3276
 1838SOL    HW1 5664   6.526   2.811   5.215  1.2348  0.2879  0.1222
 1838SOL    HW2 5665   6.503   2.653   5.249 -0.4523  0.3323 -0.6824
 1839SOL     OW 5666   5.221   3.425   2.181  0.5106  0.2364  0.1829
 1839SOL    HW1 5667   5.256   3.494   2.116  3.0162 -0.1029  1.0422
 1839SOL    HW2 5668   5.127   3.403   2.158  1.1503  0.3758 -3.1500
 1840SOL     OW 5669   6.183   3.614   4.824 -0.0695  0.1235 -0.4259
 1840SOL    HW1 5670   6.222   3.597   4.734  3.5570 -0.4953  1.0952
 1840SOL    HW2 5671   6.139   3.531   4.857 -0.1529 -0.0853 -1.0521
 1841SOL     OW 5672   3.761   6.328   5.830  0.2884 -0.1574 -0.0436
 1841SOL    HW1 5673   3.847   6.374   5.806  0.3548 -0.1361  0.2340
 1841SOL    HW2 5674   3.755   6.318   5.929  0.2380 -0.6778 -0.0930
 1842SOL     OW 5675   3.607   3.279   0.541  0.9111 -0.0787 -0.5955
 1842SOL    HW1 5676   3.603   3.184   0.570 -0.1699  0.1751  0.1445
 1842SOL    HW2 5677   3.603   3.284   0.441  3.2251 -0.8860 -0.7934
 1843SOL     OW 5678   5.811   4.030   5.200 -0.2096  0.3629 -0.1929
 1843SOL    HW1 5679   5.879   4.020   5.127 -1.2809 -0.6123 -1.1030
 1843SOL    HW2 5680   5.817   4.122   5.239  1.3155  0.4438 -0.5491
 1844SOL     OW 5681   4.824   3.897   0.087 -0.3509  0.2446 -0.0595
 1844SOL    HW1 5682   4.773   3.972   0.128 -0.5771  0.1268 -0.1228
 1844SOL    HW2 5683   4.762   3.821   0.069 -0.2477  0.2861 -0.5969
 1845SOL     OW 5684   4.209   2.982   5.329  0.3432  0.4696  0.4009
 1845SOL    HW1 5685   4.120   2.997   5.373  0.5093  0.1971  0.8378
 1845SOL    HW2 5686   4.268   2.929   5.390  0.2701 -0.7036 -0.5142
 1846SOL     OW 5687   4.759   0.345   2.651 -0.2740  0.0826 -0.3329
 1846SOL    HW1 5688   4.779   0.285   2.729  0.9543 -0.6663 -1.1838
 1846SOL    HW2 5689   4.667   0.325   2.617 -0.7878  0.3556  0.8506
 1847SOL     OW 5690   4.472   4.021   4.678  0.1954  0.0173  0.0260
 1847SOL    HW1 5691   4.543   4.027   4.608 -0.2777 -1.5908 -0.6561
 1847SOL    HW2 5692   4.509   3.976   4.759  0.3058  0.3668  0.1683
 1848SOL     OW 5693   4.302   2.853   4.090 -0.6515 -0.2316  0.1047
 1848SOL    HW1 5694   4.313   2.834   4.188 -1.0691 -1.1074 -0.0114
 1848SOL    HW2 5695   4.324   2.771   4.038  2.1424  0.9132 -0.7110
 1849SOL     OW 5696   3.846   5.946   3.758  0.0481  0.5041  0.1340
 1849SOL    HW1 5697   3.773   5.922   3.821 -1.0252 -0.3891 -1.3707
 1849SOL    HW2 5698   3.889   5.862   3.724  1.4906  1.0047  0.6400
 1850SOL     OW 5699   4.760   4.666   1.023  0.6800  0.5314  0.1434
 1850SOL    HW1 5700   4.794   4.689   0.932  1.2661  3.2612  0.9790
 1850SOL    HW2 5701   4.775   4.742   1.085 -1.3432 -0.5556  2.1253
 1851SOL     OW 5702   5.166   6.822   2.540  0.3442 -0.0273 -0.1906
 1851SOL    HW1 5703   5.157   6.722   2.540 -1.2645  0.0851  1.0844
 1851SOL    HW2 5704   5.255   6.847   2.500  0.9104 -1.9601 -0.2591
 1852SOL     OW 5705   4.116   3.867   1.886  0.0596 -0.0176 -0.3814
 1852SOL    HW1 5706   4.065   3.929   1.946 -0.1733 -1.4637  1.0094
 1852SOL    HW2 5707   4.144   3.786   1.938  0.9373 -0.7762 -1.9476
 1853SOL     OW 5708   5.043   2.272   3.872 -0.0693 -0.0064  0.1953
 1853SOL    HW1 5709   4.999   2.184   3.891 -2.6005  1.5422  2.0105
 1853SOL    HW2 5710   5.093   2.302   3.953  1.0811  0.1067 -0.5371
 1854SOL     OW 5711   5.547   2.331   2.864  0.3312  0.2013  0.3154
 1854SOL    HW1 5712   5.475   2.383   2.817 -0.7386  0.2142  1.8946
 1854SOL    HW2 5713   5.509   2.246   2.900  1.9077 -1.4320 -1.6279
 1855SOL     OW 5714   3.747   5.936   0.815  0.6805 -0.1131 -0.0212
 1855SOL    HW1 5715   3.775   5.843   0.792 -0.6596 -0.3271 -0.9396
 1855SOL    HW2 5716   3.756   5.950   0.914  0.4216 -1.3922  0.2039
 1856SOL     OW 5717   4.792   0.977   3.107  0.2472  0.0460 -0.2080
 1856SOL    HW1 5718   4.712   0.950   3.160 -0.1889 -1.6110 -1.6127
 1856SOL    HW2 5719   4.763   1.010   3.018  1.0485  1.3012 -0.0231
 1857SOL     OW 5720   5.195   5.827   4.499  0.0624 -0.2640 -0.1064
 1857SOL    HW1 5721   5.213   5.732   4.526  4.2259  0.6380  1.0640
 1857SOL    HW2 5722   5.193   5.833   4.400  0.7845 -1.4616 -0.2165
 1858SOL     OW 5723   4.176   1.538   1.651  0.4387 -0.0481  0.2530
 1858SOL    HW1 5724   4.078   1.541   1.629  0.6187  0.8652 -0.4945
 1858SOL    HW2 5725   4.229   1.547   1.566  1.1709  0.1088  0.7215
 1859SOL     OW 5726   3.886   6.631   6.032 -0.7985  0.5571  0.4876
 1859SOL    HW1 5727   3.964   6.577   6.064 -1.8297 -1.2352  0.1099
 1859SOL    HW2 5728   3.857   6.694   6.105 -1.1460 -1.2236  1.9538
 1860SOL     OW 5729   5.322   1.362   0.145  0.8455 -0.4386  0.3803
 1860SOL    HW1 5730   5.337   1.311   0.060  0.8674 -0.8741  0.6450
 1860SOL    HW2 5731   5.311   1.298   0.221  1.8211 -0.0378  0.8761
 1861SOL     OW 5732   5.360   4.617   2.062 -0.1105  0.0762  0.8191
 1861SOL    HW1 5733   5.343   4.705   2.106 -0.3984 -0.3722  1.6227
 1861SOL    HW2 5734   5.417   4.560   2.122  1.4518  0.3019 -0.3841
 1862SOL     OW 5735   3.871   1.224   2.614  0.3063  0.3437  0.4373
 1862SOL    HW1 5736   3.821   1.185   2.536 -0.5585 -0.5698  1.4100
 1862SOL    HW2 5737   3.807   1.240   2.689  1.3645 -0.2400  1.4921
 1863SOL     OW 5738   4.998   3.660   1.144  0.0678  0.0792  0.5697
 1863SOL    HW1 5739   5.071   3.645   1.078  0.0228 -1.7462  0.8836
 1863SOL    HW2 5740   4.912   3.676   1.095  0.7812  3.3407  0.1819
 1864SOL     OW 5741   4.891   6.306   5.372  0.2210 -0.0788  0.8355
 1864SOL    HW1 5742   4.886   6.349   5.281 -0.7798 -0.6466  0.6082
 1864SOL    HW2 5743   4.838   6.359   5.437  1.2878  0.5646  1.2008
 1865SOL     OW 5744   4.137   3.303   5.957  0.4609 -0.2137  0.6878
 1865SOL    HW1 5745   4.156   3.221   5.903  0.9702  0.5202 -0.2834
 1865SOL    HW2 5746   4.180   3.382   5.913 -1.2249  0.8085  0.7936
 1866SOL     OW 5747   4.990   4.101   1.464  0.2124  0.3483  0.1831
 1866SOL    HW1 5748   4.921   4.171   1.445  0.1499  0.4028  0.6135
 1866SOL    HW2 5749   4.970   4.056   1.551 -0.0745 -0.6140 -0.3633
 1867SOL     OW 5750   5.165   4.130   3.209  0.1236  0.2752 -0.1528
 1867SOL    HW1 5751   5.241   4.065   3.211 -0.6431 -0.6426  0.1552
 1867SOL    HW2 5752   5.098   4.104   3.278 -1.1655  0.2066 -1.3892
 1868SOL     OW 5753   4.133   1.226   2.558 -0.1560  0.3497 -0.2398
 1868SOL    HW1 5754   4.034   1.230   2.562 -0.2083 -0.2030 -0.7864
 1868SOL    HW2 5755   4.168   1.179   2.639 -0.3218  0.7175  0.0492
 1869SOL     OW 5756   4.946   0.359   5.798  0.0780  0.0095  0.4665
 1869SOL    HW1 5757   5.009   0.341   5.874 -0.0567 -0.5971  0.4455
 1869SOL    HW2 5758   4.876   0.287   5.796 -0.6866  0.7341  0.5571
 1870SOL     OW 5759   5.610   1.161   1.328 -0.2308 -0.1859  0.1086
 1870SOL    HW1 5760   5.701   1.159   1.287  0.1451 -0.8633  0.9422
 1870SOL    HW2 5761   5.599   1.245   1.380  0.3164 -0.5426  0.8333
 1871SOL     OW 5762   3.567   5.692   1.246  0.2360  0.3040  0.7677
 1871SOL    HW1 5763   3.539   5.786   1.224  0.6330  0.6812  1.7739
 1871SOL    HW2 5764   3.528   5.666   1.335 -0.2706 -0.6744  0.2731
 1872SOL     OW 5765   3.996   3.585   1.085  0.6534  0.4960 -0.3237
 1872SOL    HW1 5766   3.995   3.524   1.165 -1.6528 -1.7498 -1.9207
 1872SOL    HW2 5767   3.939   3.665   1.104  0.3288  0.1137  0.3825
 1873SOL     OW 5768   4.353   3.398   2.520 -0.4780 -0.0065  0.3026
 1873SOL    HW1 5769   4.397   3.438   2.600 -0.0450 -1.1299  0.6529
 1873SOL    HW2 5770   4.416   3.334   2.475 -1.3893 -0.8726  0.2136
 1874SOL     OW 5771   6.016   5.777   1.594  0.3679  0.4106  0.2967
 1874SOL    HW1 5772   6.097   5.778   1.535 -0.9324  1.1408 -1.5626
 1874SOL    HW2 5773   5.992   5.682   1.616 -0.0713 -0.0116 -1.7961
 1875SOL     OW 5774   5.850   3.591   4.525  0.1996  0.5167  0.1674
 1875SOL    HW1 5775   5.853   3.569   4.428  0.2354  0.0739  0.2641
 1875SOL    HW2 5776   5.890   3.516   4.577  0.8888  1.0885  0.4746
 1876SOL     OW 5777   4.389   2.460   6.879  0.4612  0.2128 -0.6710
 1876SOL    HW1 5778   4.298   2.453   6.838  1.1979 -0.2568 -2.2904
 1876SOL    HW2 5779   4.402   2.553   6.915 -0.8410  0.1260  0.0924
 1877SOL     OW 5780   6.128   1.890   5.738 -0.6096  0.2616 -0.0591
 1877SOL    HW1 5781   6.181   1.974   5.742  0.2614 -0.3280  1.3609
 1877SOL    HW2 5782   6.083   1.873   5.826 -0.3424 -1.0134 -0.1427
 1878SOL     OW 5783   3.528   3.229   6.369  0.6088  0.9249  0.5720
 1878SOL    HW1 5784   3.440   3.233   6.323  1.1417  1.4957 -0.4381
 1878SOL    HW2 5785   3.550   3.134   6.391  0.8755  0.4609 -1.4736
 1879SOL     OW 5786   5.259   5.665   5.742  0.1108 -0.7138  0.5892
 1879SOL    HW1 5787   5.267   5.626   5.650  0.9140 -0.4830  0.5605
 1879SOL    HW2 5788   5.335   5.633   5.799  1.3549  1.5312  0.2982
 1880SOL     OW 5789   5.278   5.581   5.428  0.0727  0.2739 -0.1543
 1880SOL    HW1 5790   5.252   5.671   5.392  0.6638  1.0440  1.2556
 1880SOL    HW2 5791   5.299   5.520   5.352  1.2435  1.8214 -1.1398
 1881SOL     OW 5792   5.369   5.190   3.284 -0.3204 -0.1055 -0.2358
 1881SOL    HW1 5793   5.386   5.095   3.310 -0.2241  0.2151  0.9535
 1881SOL    HW2 5794   5.339   5.241   3.365  0.6568  1.1095 -0.6109
 1882SOL     OW 5795   4.929   0.182   0.385  0.1638 -0.1907  0.0471
 1882SOL    HW1 5796   5.028   0.190   0.385  0.0513  1.6698 -0.1265
[truncated: 542,441 more chars]
