# Supplementary material for: Host–guest complexation of progesterone with β-cyclodextrin derivatives: hydration structure, binding thermodynamics, and loading pathways from molecular dynamics simulations
Source: RSC Adv. 2026 Jul 30. Online ahead of print. doi: 10.1039/d6ra04566a (PMC13420253; doi:10.1039/d6ra04566a)
Supplement: RA-OLF-D6RA04566A-s001 [file RA-OLF-D6RA04566A-s001.zip › 2-MBCD/Replica_5/md.gro]

Progesterone/2MBCD in Water
13657
    12C73   C49    1   3.511   3.682   3.994  0.0441 -0.6849  0.2544
    12C73   O32    2   3.385   3.689   4.061 -0.2650  0.1297 -0.4112
    12C73   C39    3   3.377   3.642   4.195  0.0071  0.2278 -0.3603
    12C73   H58    4   3.480   3.613   4.233 -0.2026 -1.6396 -1.0828
    12C73   C38    5   3.301   3.509   4.197  0.0132  0.2283 -0.0173
    12C73   H56    6   3.194   3.526   4.168 -0.3624 -0.4071  0.9308
    12C73   O31    7   3.363   3.412   4.113 -0.3284 -0.2419  0.2661
    12C73   H57    8   3.302   3.337   4.110  0.8277 -1.2170  0.5973
    12C73   C37    9   3.299   3.457   4.342  0.1699 -0.1063 -0.1334
    12C73   H55   10   3.405   3.437   4.371  0.2851  0.0488 -0.4429
    12C73   O30   11   3.220   3.337   4.344  0.6494 -0.4301 -0.2931
    12C73   C34   12   3.262   3.218   4.409  0.8388 -0.0431  0.3088
    12C73   H50   13   3.356   3.220   4.471  0.1654 -1.6421  1.4501
    12C73   C33   14   3.264   3.106   4.303 -0.1354  0.5225 -0.3270
    12C73   H49   15   3.303   3.016   4.358  1.1787 -0.3895 -2.6062
    12C73   O27   16   3.361   3.142   4.203  0.2795  0.1233 -0.0697
    12C73   C43   17   3.487   3.090   4.249  0.3586  0.2532 -0.1416
    12C73   C32   18   3.125   3.074   4.249 -0.2044  0.4806 -0.1241
    12C73   H47   19   3.094   3.170   4.198  0.6819 -0.6010 -2.9038
    12C73   O26   20   3.146   2.960   4.168  0.7260  0.3787  0.2533
    12C73   H48   21   3.058   2.931   4.140  0.4899 -0.0789  1.4108
    12C73   C31   22   3.040   3.028   4.368  0.2351  0.3126  0.1262
    12C73   H46   23   3.096   2.946   4.420 -2.5020 -1.9984 -0.2841
    12C73   C35   24   3.027   3.141   4.471  0.1553  0.2107  0.2280
    12C73   O28   25   3.155   3.198   4.499  0.2807  0.1844 -0.2910
    12C73   H51   26   2.960   3.223   4.438 -1.2757 -0.0951  2.1735
    12C73   C36   27   2.976   3.085   4.604 -0.4677  0.3797  0.0603
    12C73   O29   28   2.856   3.153   4.637 -0.5807  0.4121 -0.4198
    12C73   H54   29   2.786   3.091   4.664  1.5361 -1.8075  0.3631
    12C73   O25   30   2.913   2.980   4.323  0.1523  0.3318  0.3337
    12C73   C28   31   2.868   2.847   4.335 -0.0314  0.3044 -0.5462
    12C73   H41   32   2.953   2.781   4.368 -0.3706  0.6292  1.0783
    12C73   C27   33   2.790   2.797   4.212 -0.5791 -0.8292  0.2440
    12C73   H40   34   2.767   2.693   4.250  1.1545 -0.5308  2.3524
    12C73   O22   35   2.868   2.797   4.092 -0.5928  0.1271  0.2293
    12C73   C44   36   2.971   2.698   4.089 -0.2120  0.5306 -0.1446
    12C73   C26   37   2.670   2.887   4.182  0.2427  0.1941 -0.0327
    12C73   H38   38   2.689   2.991   4.143 -0.3950  0.4196  0.2450
    12C73   O21   39   2.592   2.827   4.080  0.7172 -0.2210 -0.1595
    12C73   H39   40   2.521   2.886   4.050 -0.0196 -0.5936  0.8012
    12C73   C25   41   2.585   2.898   4.310  0.2157 -0.1200 -0.0239
    12C73   H37   42   2.547   2.795   4.332 -1.4332  0.2762 -0.9015
    12C73   C29   43   2.661   2.935   4.438  0.2834 -0.0269 -0.0922
    12C73   O23   44   2.781   2.858   4.446  0.5510  0.3850 -0.0951
    12C73   H42   45   2.693   3.043   4.424 -0.8955  0.4238  0.5726
    12C73   C30   46   2.583   2.933   4.569  0.2757  0.2329 -0.0917
    12C73   O24   47   2.608   3.043   4.654 -0.2914  0.3344 -0.0548
    12C73   H45   48   2.599   3.031   4.750  0.9688  2.0779  0.3358
    12C73   O20   49   2.483   2.996   4.296 -0.0083 -0.4145 -0.4803
    12C73   C22   50   2.348   2.952   4.283  0.0529 -0.7553 -0.0115
    12C73   H32   51   2.334   2.840   4.278 -1.2980 -0.6034  0.1477
    12C73   C21   52   2.278   3.009   4.158  0.3218  0.0519  0.1980
    12C73   H31   53   2.173   2.969   4.164  0.0079  0.6422 -0.9987
    12C73   O17   54   2.352   2.972   4.041  0.0555  0.3702 -0.0708
    12C73   C45   55   2.284   2.894   3.942  0.3812 -0.0714  0.0564
    12C73   C20   56   2.262   3.161   4.163  0.2985  0.0615 -0.1244
    12C73   H29   57   2.366   3.204   4.161 -0.3026  1.5812 -0.1103
    12C73   O16   58   2.195   3.211   4.048 -0.0736  0.2789  0.1809
    12C73   H30   59   2.174   3.305   4.055 -1.1776  0.1394 -0.9437
    12C73   C19   60   2.194   3.204   4.295  0.2129 -0.5991  0.0525
    12C73   H28   61   2.091   3.172   4.265  0.5372 -0.7042 -1.0111
    12C73   C23   62   2.251   3.134   4.418  0.1214  0.0763  0.4829
    12C73   O18   63   2.287   2.997   4.402  0.5320  0.2541 -0.1321
    12C73   H33   64   2.349   3.186   4.432  0.7477 -0.3022 -2.0770
    12C73   C24   65   2.168   3.162   4.544 -0.0077  0.1005  0.3921
    12C73   O19   66   2.180   3.292   4.596  0.0642  0.3694 -0.2783
    12C73   H36   67   2.156   3.355   4.526 -0.1381  2.5596  1.6173
    12C73   O15   68   2.208   3.347   4.296 -0.1482 -0.5622  0.1919
    12C73   C16   69   2.111   3.449   4.304  0.4497  0.0562 -0.3252
    12C73   H23   70   2.019   3.415   4.360 -0.1671  0.3026 -1.1791
    12C73   C15   71   2.077   3.503   4.164  0.1997 -0.3581 -0.4274
    12C73   H22   72   2.003   3.584   4.193 -1.2608 -1.9121  0.3315
    12C73   O12   73   2.018   3.406   4.078 -0.0859 -0.5870  0.0191
    12C73   C46   74   1.892   3.353   4.119 -0.1068 -0.5993 -0.0609
    12C73   C14   75   2.201   3.565   4.100  0.0991  0.0180 -0.2679
    12C73   H20   76   2.282   3.487   4.088 -0.3960 -0.0955 -4.4861
    12C73   O11   77   2.169   3.617   3.971 -0.2775 -0.6881 -0.4709
    12C73   H21   78   2.254   3.657   3.946 -0.6942  2.7910  2.6190
    12C73   C13   79   2.260   3.676   4.188  0.7959 -0.0366 -0.6533
    12C73   H19   80   2.179   3.754   4.191  0.9323  0.0784  0.2427
    12C73   C17   81   2.283   3.623   4.330 -0.3157  0.3946 -0.2986
    12C73   O13   82   2.167   3.555   4.378 -0.1542  0.2384 -0.1281
    12C73   H24   83   2.370   3.552   4.318 -3.2331 -3.5621  0.1617
    12C73   C18   84   2.327   3.729   4.431  0.1727  0.1301 -0.2304
    12C73   O14   85   2.351   3.682   4.563 -0.1210  0.4116 -0.0748
    12C73   H27   86   2.354   3.585   4.566 -0.3223  0.3468 -1.5799
    12C73   O10   87   2.384   3.730   4.142  0.8429  0.6261  0.2202
    12C73   C10   88   2.370   3.860   4.086  0.0475  0.3060 -0.3465
    12C73   H14   89   2.264   3.895   4.068 -0.4288 -0.4057  0.9470
    12C73    C9   90   2.443   3.873   3.951  0.1758  0.1788 -0.2894
    12C73   H13   91   2.443   3.983   3.924  1.6225 -0.2230 -2.1109
    12C73    O7   92   2.386   3.784   3.854 -0.2072  0.1827 -0.0722
    12C73   C47   93   2.314   3.848   3.748  0.0285 -0.4891 -0.6445
    12C73    C8   94   2.593   3.854   3.976  0.1583  0.2974 -0.0884
    12C73   H11   95   2.603   3.752   4.023 -1.1008  0.1164 -0.1789
    12C73    O6   96   2.667   3.849   3.855  0.7131  0.0256  0.2578
    12C73   H12   97   2.747   3.896   3.883 -0.6296  2.6547  0.0375
    12C73    C7   98   2.640   3.962   4.075 -0.0926  0.6845 -0.3877
    12C73   H10   99   2.624   4.055   4.015  0.4176 -0.4476 -2.3610
    12C73   C11  100   2.558   3.955   4.204  0.2116  0.3481 -0.2095
    12C73    O8  101   2.416   3.945   4.189  0.2323  0.0168 -0.1890
    12C73   H15  102   2.592   3.866   4.264 -0.6277  0.2595  0.1587
    12C73   C12  103   2.584   4.084   4.282 -0.0778  0.1481  0.2224
    12C73    O9  104   2.574   4.075   4.422 -0.1933 -1.2666  0.1375
    12C73   H18  105   2.661   4.051   4.457 -0.3580 -2.2805 -0.1092
    12C73    O5  106   2.778   3.940   4.104 -0.0848  0.2298 -0.7606
    12C73    C6  107   2.888   4.028   4.095  0.1166  0.0278 -0.2791
    12C73    H9  108   2.866   4.134   4.064 -1.0959 -0.1041  0.0623
    12C73    C5  109   2.997   3.986   3.995  0.1533  0.5143 -0.4426
    12C73    H8  110   3.062   4.078   3.983  0.0255  0.6467 -0.1411
    12C73    O3  111   2.925   3.957   3.875 -0.2303 -0.2111 -0.0442
    12C73   C48  112   2.987   3.988   3.750 -0.2733 -0.4572 -0.1270
    12C73    C4  113   3.072   3.866   4.052  0.0257  0.6322 -0.0254
    12C73    H6  114   3.007   3.773   4.056 -1.4223  1.5947 -0.5004
    12C73    O2  115   3.187   3.848   3.971 -0.1032 -0.6327  0.0408
    12C73    H7  116   3.241   3.789   4.025  1.1644  0.2543 -0.2059
    12C73    C3  117   3.132   3.892   4.192 -0.4535 -0.1605  0.3389
    12C73    H5  118   3.206   3.974   4.175 -1.9763  0.7102 -3.2681
    12C73    C2  119   3.025   3.941   4.289 -0.3171  0.0194  0.3991
    12C73    H4  120   2.961   3.855   4.325  3.5931 -1.9482  3.3806
    12C73    O4  121   2.937   4.036   4.227 -0.1844 -0.2159 -0.1505
    12C73    C1  122   3.088   4.012   4.410  0.1478 -0.1031  0.2274
    12C73    O1  123   3.028   3.962   4.527  0.6666  0.1498  0.6049
    12C73    H1  124   3.055   4.021   4.599  0.7886  0.5732  0.2149
    12C73   O33  125   3.182   3.768   4.241 -0.0946 -0.4012 -0.6043
    12C73   C40  126   3.313   3.744   4.291 -0.2684 -0.2269 -0.0492
    12C73   H59  127   3.373   3.839   4.310 -2.1978  1.2444 -0.9784
    12C73   O34  128   3.291   3.688   4.418 -0.0933  0.3027  0.2200
    12C73   C41  129   3.235   3.558   4.438  0.4176  0.0280 -0.1107
    12C73   H60  130   3.128   3.564   4.406  0.2889  1.9668  0.5800
    12C73   C42  131   3.251   3.510   4.582 -0.0790  0.8504  0.2262
    12C73   O35  132   3.182   3.577   4.685 -0.3396  0.4468  0.3174
    12C73   H63  133   3.236   3.629   4.747 -1.1079  1.4271  0.1889
    2XWSP    O3  134   2.606   3.707   4.822 -0.8630 -0.2671 -0.1997
    2XWSP    C3  135   2.655   3.660   4.719  0.0780  0.3304 -0.0367
    2XWSP    C2  136   2.775   3.725   4.656 -0.1453  0.6817 -0.1044
    2XWSP    C1  137   2.774   3.710   4.504 -0.0045 -0.6691  0.0129
    2XWSP   C10  138   2.757   3.563   4.465 -0.2077 -0.5716 -0.2672
    2XWSP   C19  139   2.890   3.495   4.500 -0.0125  0.2923  0.7200
    2XWSP    C5  140   2.662   3.481   4.550  0.0503 -0.3118  0.2822
    2XWSP    C4  141   2.609   3.532   4.662  0.1887  0.2289  0.1000
    2XWSP    H4  142   2.533   3.471   4.712 -0.9503  1.8774  0.4483
    2XWSP    C6  143   2.636   3.342   4.501  0.4769 -0.3852  0.2624
    2XWSP    C7  144   2.601   3.322   4.355  0.1738  0.3950  0.2211
    2XWSP    C8  145   2.712   3.396   4.282  0.7814 -0.2338  0.4948
    2XWSP    C9  146   2.722   3.545   4.316 -0.4160  0.0488 -0.2970
    2XWSP   C11  147   2.836   3.605   4.236 -0.3949  0.3776 -0.0233
    2XWSP   C12  148   2.814   3.589   4.086  0.1757  0.0055 -0.0714
    2XWSP   C13  149   2.793   3.445   4.043 -0.1908 -0.0177  0.1849
    2XWSP   C18  150   2.925   3.371   4.044 -0.0661  0.1869 -0.6209
    2XWSP   C14  151   2.683   3.385   4.133  0.6413 -1.0027  0.5739
    2XWSP   C15  152   2.649   3.255   4.063 -1.2984  0.0589 -0.5504
    2XWSP   C16  153   2.647   3.298   3.916  0.0947  0.3059 -0.5120
    2XWSP   C17  154   2.730   3.427   3.904  0.5162  0.0707 -0.1482
    2XWSP   C20  155   2.805   3.437   3.773 -0.3367  0.0859 -0.6408
    2XWSP   O20  156   2.839   3.337   3.710 -0.3752 -0.3226 -0.0243
    2XWSP   C21  157   2.801   3.579   3.725 -0.0237  0.3064 -0.0250
    3SOL     OW  158   2.797   2.396   5.101  0.2052  0.6737  0.4518
    3SOL    HW1  159   2.861   2.397   5.178  0.7904  0.3681 -0.0219
    3SOL    HW2  160   2.848   2.381   5.016 -0.5774 -0.2813  0.1444
    4SOL     OW  161   3.939   3.184   0.908  0.1950 -0.3806  0.1066
    4SOL    HW1  162   3.883   3.120   0.961  1.5862  0.3243  2.5746
    4SOL    HW2  163   4.032   3.184   0.944  0.8945  1.1131 -1.5670
    5SOL     OW  164   4.981   2.370   3.422 -0.0460 -0.1613 -0.7418
    5SOL    HW1  165   4.948   2.276   3.421 -0.2670 -0.1766  1.7016
    5SOL    HW2  166   5.080   2.371   3.431 -0.1917 -0.2271  1.2269
    6SOL     OW  167   1.456   0.155   0.044 -0.3013 -0.7126 -0.3577
    6SOL    HW1  168   1.529   0.206   0.091 -2.7931  2.1132  0.7984
    6SOL    HW2  169   1.457   0.178  -0.053  0.0931 -0.3649 -0.2753
    7SOL     OW  170   4.110   1.963   1.329  0.0206 -0.1851 -0.1799
    7SOL    HW1  171   4.160   2.045   1.300 -0.5738  0.2016 -0.1356
    7SOL    HW2  172   4.125   1.890   1.263  0.8780 -0.1700 -0.0129
    8SOL     OW  173   4.575   2.979   2.211  0.3132 -0.4312 -0.2167
    8SOL    HW1  174   4.507   3.041   2.172 -0.2471 -1.2368 -0.5502
    8SOL    HW2  175   4.528   2.902   2.255  0.9735 -2.2019 -2.3982
    9SOL     OW  176   0.216   4.640   4.535  0.6660 -0.6940 -0.1185
    9SOL    HW1  177   0.117   4.631   4.527  0.4523  0.3283  1.0255
    9SOL    HW2  178   0.249   4.704   4.466  0.6140 -1.4447 -0.8485
   10SOL     OW  179   0.599   3.030   1.607  0.0383  0.3674 -0.9351
   10SOL    HW1  180   0.698   3.018   1.613 -0.0888 -0.3707 -0.2354
   10SOL    HW2  181   0.577   3.126   1.623  0.6867  0.6725 -1.7821
   11SOL     OW  182   3.119   2.683   4.849  0.0492  0.4504 -0.3715
   11SOL    HW1  183   3.055   2.670   4.773  0.5963 -0.8717 -0.6200
   11SOL    HW2  184   3.069   2.717   4.928 -0.5856  1.5496 -1.2051
   12SOL     OW  185   1.709   1.550   2.259 -0.2049 -0.4025  0.3544
   12SOL    HW1  186   1.776   1.503   2.202 -0.3309  1.0204 -1.0291
   12SOL    HW2  187   1.706   1.647   2.234  0.7472  0.6461  3.7122
   13SOL     OW  188   0.168   3.058   0.587  0.0643  0.2282  0.1042
   13SOL    HW1  189   0.149   3.112   0.505 -0.7384 -0.4762 -0.1971
   13SOL    HW2  190   0.084   3.012   0.617  0.6919 -0.7869  0.3803
   14SOL     OW  191   2.366   0.327   3.852 -0.2685  0.5014  0.6202
   14SOL    HW1  192   2.425   0.273   3.792 -1.6518 -1.5870  1.0430
   14SOL    HW2  193   2.383   0.425   3.836  2.5005  0.0014  0.0115
   15SOL     OW  194   5.025   2.392   0.187 -0.0505 -0.3930 -0.0235
   15SOL    HW1  195   5.059   2.314   0.134 -0.4990 -0.7498  0.2103
   15SOL    HW2  196   4.946   2.431   0.141  0.4060  0.1718 -0.3438
   16SOL     OW  197   4.321   0.989   3.420  0.2383  0.5078  0.0383
   16SOL    HW1  198   4.346   0.951   3.331  2.2320 -0.9495  1.1561
   16SOL    HW2  199   4.399   1.037   3.459 -0.5920  1.0800  1.0678
   17SOL     OW  200   0.343   1.865   4.995  0.4537 -0.2255 -0.0271
   17SOL    HW1  201   0.277   1.892   4.926  1.9800 -0.0456 -1.4725
   17SOL    HW2  202   0.305   1.881   5.086 -0.8352  1.4653 -0.8208
   18SOL     OW  203   0.838   4.086   1.244  0.0208  0.1516  0.2169
   18SOL    HW1  204   0.762   4.021   1.250 -0.8684  1.0556 -0.8264
   18SOL    HW2  205   0.835   4.148   1.323 -1.0899  0.9734 -0.4559
   19SOL     OW  206   1.970   2.700   3.414 -0.1327 -0.1703  0.9641
   19SOL    HW1  207   1.984   2.675   3.510  0.5148 -1.3053  0.5873
   19SOL    HW2  208   2.048   2.670   3.360 -0.5604  0.3340  0.0513
   20SOL     OW  209   0.682   4.742   1.174 -0.2862 -0.6560 -0.2253
   20SOL    HW1  210   0.699   4.652   1.135 -0.9576 -0.6589 -0.5118
   20SOL    HW2  211   0.673   4.810   1.101  2.2709  0.0449  0.0098
   21SOL     OW  212   2.069   2.732   4.201 -0.0409  0.1343 -0.3475
   21SOL    HW1  213   2.101   2.715   4.294  2.4274 -0.0115 -1.1472
   21SOL    HW2  214   2.076   2.648   4.147 -0.7715  0.3885 -0.8626
   22SOL     OW  215   3.595   2.925   1.799  0.8290 -0.5253  0.0868
   22SOL    HW1  216   3.650   2.882   1.727  0.3774 -0.5957 -0.2190
   22SOL    HW2  217   3.577   2.858   1.871 -0.5139 -1.1045 -0.7447
   23SOL     OW  218   2.027   3.840   1.758 -0.1000  0.3901 -0.5969
   23SOL    HW1  219   2.095   3.783   1.804  1.8323  0.4139 -3.2018
   23SOL    HW2  220   2.014   3.925   1.809  1.7436  0.3354  0.0269
   24SOL     OW  221   0.188   5.030   3.109 -0.3229 -0.6174 -0.3202
   24SOL    HW1  222   0.103   5.013   3.157 -1.1079 -0.4832 -1.6154
   24SOL    HW2  223   0.242   5.097   3.159 -1.1546 -0.4109  0.3163
   25SOL     OW  224   3.650   3.907   1.919  0.2115  0.2994 -0.1631
   25SOL    HW1  225   3.639   3.876   1.824  1.6300  0.1483 -0.2998
   25SOL    HW2  226   3.566   3.952   1.949  0.0154  1.0846 -1.7708
   26SOL     OW  227   4.809   0.261   5.072  0.3075 -0.6795 -0.5723
   26SOL    HW1  228   4.802   0.186   5.139 -1.4817 -1.8603 -1.9825
   26SOL    HW2  229   4.838   0.224   4.984 -0.6578  0.2605 -1.3076
   27SOL     OW  230   1.002   2.293   4.142 -0.5432  0.3673  0.3387
   27SOL    HW1  231   0.938   2.244   4.201 -0.7861  1.6597  1.1915
   27SOL    HW2  232   0.970   2.387   4.130 -0.2014  0.2837 -1.4227
   28SOL     OW  233   0.553   3.657   3.337 -0.5772 -0.4227  0.0069
   28SOL    HW1  234   0.550   3.754   3.310  0.6333 -0.4621 -0.3615
   28SOL    HW2  235   0.515   3.647   3.429 -0.9446  0.3726 -0.0498
   29SOL     OW  236   4.031   0.090   1.609 -0.4163  0.4596 -0.3149
   29SOL    HW1  237   3.973   0.029   1.664 -0.8262 -0.7529 -2.0350
   29SOL    HW2  238   4.126   0.062   1.617 -0.2648  1.2294  0.9298
   30SOL     OW  239   2.602   0.862   0.341 -0.2438 -0.2587  0.1655
   30SOL    HW1  240   2.689   0.893   0.380  0.1756  1.0676 -1.6681
   30SOL    HW2  241   2.620   0.788   0.276 -0.4756  0.0161 -0.2145
   31SOL     OW  242   3.623   4.359   5.078  0.4164 -0.2715 -0.4014
   31SOL    HW1  243   3.719   4.356   5.049  0.1645  0.1682 -1.3047
   31SOL    HW2  244   3.564   4.351   4.998 -0.2985  1.2046 -0.0457
   32SOL     OW  245   0.150   2.656   0.911  0.3327 -0.1296 -0.2006
   32SOL    HW1  246   0.212   2.584   0.941  0.8297 -0.2469 -1.4480
   32SOL    HW2  247   0.164   2.737   0.969  1.0282 -0.4435  0.0883
   33SOL     OW  248   4.544   3.828   4.587  0.0537  0.0076 -0.1259
   33SOL    HW1  249   4.606   3.906   4.595 -0.1503  0.1247  0.3269
   33SOL    HW2  250   4.479   3.846   4.514 -0.5149  0.6331  0.5150
   34SOL     OW  251   0.048   2.000   2.092 -0.2839  0.1159  0.1545
   34SOL    HW1  252   0.020   2.050   2.173  0.2383  0.4200  0.1499
   34SOL    HW2  253  -0.031   1.951   2.054 -0.4087 -0.5324  1.1907
   35SOL     OW  254   4.653   0.642   0.933 -0.7453 -0.1571  0.1704
   35SOL    HW1  255   4.633   0.697   1.014 -0.4101 -0.3398  0.3751
   35SOL    HW2  256   4.751   0.629   0.924 -0.6260  1.4086 -1.2820
   36SOL     OW  257   2.685   2.397   0.342 -0.3500 -0.3748 -0.1257
   36SOL    HW1  258   2.656   2.311   0.298 -0.2786 -0.6696  0.4002
   36SOL    HW2  259   2.712   2.379   0.436 -0.4073  0.2426  0.0125
   37SOL     OW  260   4.338   3.048   1.917 -0.1178  0.2141 -0.6201
   37SOL    HW1  261   4.300   3.058   2.009 -2.6559 -3.2081 -1.0831
   37SOL    HW2  262   4.277   3.090   1.850 -0.1095 -0.2896 -0.9537
   38SOL     OW  263   3.786   4.923   4.711  0.0851  0.2251 -0.3307
   38SOL    HW1  264   3.726   4.998   4.684  0.4842  0.5687 -0.2521
   38SOL    HW2  265   3.797   4.860   4.633 -1.2754 -0.4501 -0.0207
   39SOL     OW  266   1.394   0.862   3.972  0.5710  0.6899  0.3125
   39SOL    HW1  267   1.475   0.807   3.996  0.0109 -0.4856 -0.4280
   39SOL    HW2  268   1.421   0.958   3.963  2.0217  0.2406 -0.5027
   40SOL     OW  269   3.225   2.698   2.812 -0.5404  0.1365 -0.4588
   40SOL    HW1  270   3.253   2.719   2.718 -0.2804 -1.4172 -0.7509
   40SOL    HW2  271   3.152   2.760   2.839  0.1738  1.3787 -1.2572
   41SOL     OW  272   4.030   3.715   5.001  0.1553 -0.0950  0.0529
   41SOL    HW1  273   4.074   3.701   5.090  0.3859  0.5207  0.0470
   41SOL    HW2  274   4.093   3.689   4.928 -0.7786 -2.6495  0.0604
   42SOL     OW  275   1.296   3.328   4.476  0.1785  0.1014  0.0685
   42SOL    HW1  276   1.319   3.390   4.550 -0.1713  1.1309 -0.6607
   42SOL    HW2  277   1.309   3.374   4.388 -2.6914  0.1078 -0.4482
   43SOL     OW  278   1.788   0.700   0.974 -0.1003  0.5436 -0.2160
   43SOL    HW1  279   1.832   0.779   0.932 -0.5219  1.6782  1.3686
   43SOL    HW2  280   1.815   0.694   1.071 -0.3733 -1.0386 -0.2035
   44SOL     OW  281   4.860   0.984   4.392  0.4278 -0.1245  0.3450
   44SOL    HW1  282   4.922   0.971   4.314  1.8325 -0.2075  1.4279
   44SOL    HW2  283   4.779   0.927   4.380  0.7564 -0.3705 -0.9052
   45SOL     OW  284   2.002   2.983   0.166 -0.3500  0.2699  0.3830
   45SOL    HW1  285   2.080   2.964   0.226 -1.0092  1.6282  1.7411
   45SOL    HW2  286   1.933   2.912   0.176 -0.6897  0.7606  1.6836
   46SOL     OW  287   1.058   0.161   0.052 -0.1093  0.7939  0.0558
   46SOL    HW1  288   0.986   0.167   0.120  0.6049 -1.3085  1.1023
   46SOL    HW2  289   1.138   0.211   0.084  0.1232  0.0542  0.6736
   47SOL     OW  290   3.113   2.302   2.929 -0.1178  0.3239 -0.2758
   47SOL    HW1  291   3.208   2.291   2.899 -0.2870  1.1403 -1.1551
   47SOL    HW2  292   3.056   2.326   2.851 -1.0239  0.0364  0.2808
   48SOL     OW  293   1.155   0.538   1.210 -0.4398 -0.0661 -0.5424
   48SOL    HW1  294   1.071   0.531   1.264 -0.4004  1.1934 -0.2762
   48SOL    HW2  295   1.179   0.448   1.174 -1.4559 -0.5976  0.0449
   49SOL     OW  296   3.404   3.434   2.474  0.1430 -0.4340  0.3786
   49SOL    HW1  297   3.356   3.462   2.390 -0.5254 -0.5534  0.7172
   49SOL    HW2  298   3.421   3.515   2.530  2.5072 -0.0230 -0.8268
   50SOL     OW  299   4.570   1.066   2.186  0.7114 -0.0170 -0.1466
   50SOL    HW1  300   4.510   0.999   2.228 -0.7373  0.0445 -1.9816
   50SOL    HW2  301   4.535   1.158   2.202  1.1893  0.1341  0.0643
   51SOL     OW  302   0.935   0.199   1.659  0.2631  0.1150 -0.5639
   51SOL    HW1  303   0.986   0.199   1.745 -0.7270 -1.7803  0.0938
   51SOL    HW2  304   0.887   0.286   1.649  1.4664  0.8848  0.1082
   52SOL     OW  305   2.605   2.138   0.308  0.0860  0.3911  0.1770
   52SOL    HW1  306   2.548   2.061   0.337  1.5926 -0.3255  1.3609
   52SOL    HW2  307   2.692   2.136   0.357  0.7686  2.0045 -0.8732
   53SOL     OW  308   4.923   4.385   3.240  0.1897  0.0566  0.6114
   53SOL    HW1  309   4.997   4.327   3.274 -0.7049 -2.2042 -1.0102
   53SOL    HW2  310   4.938   4.404   3.142 -0.8730  0.3732  0.4986
   54SOL     OW  311   4.505   1.177   1.154 -0.7696  0.0933  0.0938
   54SOL    HW1  312   4.513   1.266   1.198 -2.1105  0.3663 -0.1679
   54SOL    HW2  313   4.570   1.171   1.078  2.8545 -1.0303  2.9992
   55SOL     OW  314   2.260   3.790   2.356  0.3607 -0.8735  0.4714
   55SOL    HW1  315   2.346   3.790   2.303  0.4676  0.6910  0.5903
   55SOL    HW2  316   2.250   3.703   2.402  2.2222 -0.8861  0.9529
   56SOL     OW  317   5.143   1.394   1.794  0.4653 -0.1591 -1.0229
   56SOL    HW1  318   5.043   1.391   1.803  0.2697  2.3743 -1.6484
   56SOL    HW2  319   5.170   1.344   1.712 -0.2313 -1.1789 -0.6547
   57SOL     OW  320   4.451   0.083   1.180  0.0856  0.0826  0.1347
   57SOL    HW1  321   4.450  -0.014   1.153  0.2848  0.0200  0.3486
   57SOL    HW2  322   4.515   0.133   1.121  0.0434  0.0692  0.0768
   58SOL     OW  323   2.319   1.680   2.875  0.0669  0.1808  0.3540
   58SOL    HW1  324   2.406   1.640   2.903 -1.1194 -2.7280  0.2656
   58SOL    HW2  325   2.317   1.690   2.776  0.5516  0.9636  0.4169
   59SOL     OW  326   4.461   0.565   4.511  0.1840  0.0803  0.2784
   59SOL    HW1  327   4.542   0.545   4.566  0.4741  1.1060  0.2388
   59SOL    HW2  328   4.489   0.595   4.420 -0.2682 -0.3096  0.0035
   60SOL     OW  329   0.634   2.137   0.349 -0.6314 -0.6283  0.1562
   60SOL    HW1  330   0.734   2.145   0.350 -0.6585  0.0851 -0.9424
   60SOL    HW2  331   0.608   2.054   0.300 -0.5785 -0.7703  0.3684
   61SOL     OW  332   1.355   4.994   0.977  0.8746  0.4253  0.1088
   61SOL    HW1  333   1.349   5.012   1.076  0.0361  1.7730 -0.1581
   61SOL    HW2  334   1.302   5.063   0.928  0.8720 -0.5292 -1.2715
   62SOL     OW  335   0.956   3.663   0.790 -0.0967 -0.0774 -0.0533
   62SOL    HW1  336   0.977   3.724   0.714  2.3846 -0.0361  0.5941
   62SOL    HW2  337   0.984   3.570   0.767 -1.6558 -0.5753 -0.1046
   63SOL     OW  338   3.031   5.128   5.050  0.3840 -0.8244  0.3111
   63SOL    HW1  339   2.972   5.065   5.100  0.2625 -0.1276  1.0624
   63SOL    HW2  340   2.979   5.169   4.975  0.1140 -0.7446  0.5374
   64SOL     OW  341   0.177   2.649   3.611  0.2398 -0.0530 -0.3151
   64SOL    HW1  342   0.134   2.714   3.548  1.2117  0.8323 -0.0952
   64SOL    HW2  343   0.148   2.671   3.705  0.8251  0.2804 -0.2087
   65SOL     OW  344   1.857   4.175   2.965 -0.5650 -0.2217 -0.7329
   65SOL    HW1  345   1.858   4.173   2.865 -0.6628 -0.9502 -0.7251
   65SOL    HW2  346   1.894   4.089   3.001  0.8698  0.6103 -0.1267
   66SOL     OW  347   1.438   4.403   0.257 -0.1857 -0.5881  0.3007
   66SOL    HW1  348   1.415   4.501   0.253  0.6651 -0.3828  0.3096
   66SOL    HW2  349   1.471   4.381   0.349 -0.2149 -0.8449  0.2484
   67SOL     OW  350   4.966   0.346   4.643  0.0737  0.2394 -0.0719
   67SOL    HW1  351   4.977   0.439   4.680 -0.8389  1.3392 -2.3149
   67SOL    HW2  352   5.056   0.307   4.623  0.4865  0.4502  1.3049
   68SOL     OW  353   1.182   1.285   4.858 -0.0475  0.2974  0.1663
   68SOL    HW1  354   1.266   1.276   4.803 -0.1263  0.0458  0.0859
   68SOL    HW2  355   1.111   1.225   4.821  0.2159 -0.6618  1.1563
   69SOL     OW  356   5.002   0.608   4.733  0.0775  0.3028 -0.2508
   69SOL    HW1  357   4.979   0.583   4.827  1.0214 -1.4080 -0.4354
   69SOL    HW2  358   4.975   0.703   4.716  0.6736  0.9268  1.9976
   70SOL     OW  359   3.645   2.128   0.298  0.2535 -0.2366 -0.2320
   70SOL    HW1  360   3.741   2.131   0.270  0.0624 -1.8242 -1.1907
   70SOL    HW2  361   3.587   2.125   0.217 -0.4821 -1.5194  0.3091
   71SOL     OW  362   4.568   5.009   2.561 -0.3437  0.1779  0.2899
   71SOL    HW1  363   4.487   5.068   2.562 -0.8903 -0.5304  2.1868
   71SOL    HW2  364   4.540   4.914   2.572  0.6843 -0.2195 -0.3603
   72SOL     OW  365   3.223   0.557   0.127 -1.0408  0.5364 -0.2358
   72SOL    HW1  366   3.210   0.466   0.166  1.1111  0.0772 -0.4309
   72SOL    HW2  367   3.292   0.607   0.180  0.2514  0.7674 -2.0407
   73SOL     OW  368   0.156   2.842   4.870  0.0384  0.1746 -0.2996
   73SOL    HW1  369   0.119   2.856   4.962  0.3985 -0.1819 -0.0959
   73SOL    HW2  370   0.222   2.767   4.872  0.6824  0.7186 -0.6802
   74SOL     OW  371   0.302   3.473   4.058  0.2378  0.7470 -0.3334
   74SOL    HW1  372   0.203   3.489   4.060  0.1416  0.2638 -0.7830
   74SOL    HW2  373   0.320   3.379   4.088  0.2335 -0.4113 -3.5408
   75SOL     OW  374   2.905   2.564   3.259  0.3045 -0.5988 -0.2705
   75SOL    HW1  375   2.983   2.511   3.226 -1.1411 -3.8829  1.0476
   75SOL    HW2  376   2.835   2.567   3.188 -0.1206 -1.6975  0.0760
   76SOL     OW  377   2.510   1.680   4.911 -0.3060  0.0375  0.1861
   76SOL    HW1  378   2.451   1.697   4.989 -0.1358  0.1727  0.2866
   76SOL    HW2  379   2.457   1.638   4.837 -0.4568 -0.1340  0.3898
   77SOL     OW  380   1.391   1.321   4.664  0.6755  0.4779 -0.3262
   77SOL    HW1  381   1.491   1.324   4.665  0.6955  0.1463 -1.0036
   77SOL    HW2  382   1.357   1.365   4.580  0.3135 -0.8765 -0.9126
   78SOL     OW  383   1.667   1.215   3.121 -0.6919  0.4761 -0.8695
   78SOL    HW1  384   1.600   1.180   3.186 -0.4633  0.3195 -0.7187
   78SOL    HW2  385   1.710   1.297   3.159  0.8573 -0.7199  0.0444
   79SOL     OW  386   0.687   5.142   4.853 -0.5677 -0.2574  0.5853
   79SOL    HW1  387   0.599   5.115   4.816 -0.0645 -1.4044  0.1738
   79SOL    HW2  388   0.699   5.240   4.844 -1.4325 -0.2134 -0.1499
   80SOL     OW  389   2.529   1.975   2.038 -0.0997  0.0026  0.0361
   80SOL    HW1  390   2.552   1.916   2.115  1.7542  1.6888  0.8888
   80SOL    HW2  391   2.510   2.068   2.071 -0.0937  0.5650 -1.4404
   81SOL     OW  392   1.212   4.319   4.288  0.0689 -0.2766 -0.2943
   81SOL    HW1  393   1.224   4.360   4.379 -0.1193  0.4731 -0.5966
   81SOL    HW2  394   1.185   4.223   4.298 -0.1125 -0.1574  0.4438
   82SOL     OW  395   0.334   4.779   0.634  0.0588  0.2675 -0.1019
   82SOL    HW1  396   0.357   4.723   0.554 -1.4021 -0.5553  0.0252
   82SOL    HW2  397   0.250   4.830   0.616 -2.1667 -2.3773  1.9855
   83SOL     OW  398   0.276   3.318   0.075 -0.6591  0.2655  0.1525
   83SOL    HW1  399   0.216   3.330  -0.004 -1.6172 -0.5311  0.7355
   83SOL    HW2  400   0.231   3.353   0.157 -0.2649 -0.2023  0.5759
   84SOL     OW  401   4.976   0.638   4.111 -0.2923 -0.0752 -0.0726
   84SOL    HW1  402   4.897   0.588   4.074 -0.2533 -0.8095  0.7918
   84SOL    HW2  403   5.059   0.608   4.065 -0.3567 -0.2821 -0.0539
   85SOL     OW  404   2.311   2.861   2.832 -0.4446  0.0847 -0.0120
   85SOL    HW1  405   2.256   2.809   2.767  0.8945 -1.6407  0.1569
   85SOL    HW2  406   2.339   2.948   2.791 -3.5937  1.2615  0.0640
   86SOL     OW  407   0.226   1.886   0.102  0.4725  0.3896  0.2843
   86SOL    HW1  408   0.174   1.945   0.165  2.0075  1.9081  0.2198
   86SOL    HW2  409   0.163   1.827   0.052 -1.0668  1.3329  1.0238
   87SOL     OW  410   3.767   3.187   0.318  0.3295  0.1349  0.3245
   87SOL    HW1  411   3.692   3.239   0.357 -0.4026  0.0722 -0.9467
   87SOL    HW2  412   3.750   3.172   0.220  2.2080  0.5215 -0.0980
   88SOL     OW  413   1.469   3.275   4.018 -0.4481  0.6025 -0.2923
   88SOL    HW1  414   1.502   3.370   4.019  0.6687  0.2187  0.0502
   88SOL    HW2  415   1.546   3.213   4.012 -1.1774 -0.3014 -0.5153
   89SOL     OW  416   4.087   4.256   3.382 -0.5605 -0.5534 -0.3558
   89SOL    HW1  417   4.134   4.329   3.332  0.6140  1.2495  3.0469
   89SOL    HW2  418   4.146   4.175   3.387  0.2971  0.0742  0.0023
   90SOL     OW  419   3.737   4.959   3.300 -0.7628  0.0576  0.2290
   90SOL    HW1  420   3.688   4.872   3.300  0.6509 -0.8132  2.2513
   90SOL    HW2  421   3.816   4.953   3.362 -0.3902  2.6484  0.1096
   91SOL     OW  422   1.093   4.894   2.002 -0.4301 -0.4117 -0.0538
   91SOL    HW1  423   1.027   4.819   1.990 -2.1035  1.1240 -1.1123
   91SOL    HW2  424   1.182   4.866   1.968 -0.9244 -2.0433 -0.0936
   92SOL     OW  425   0.311   2.167   2.974 -0.3964  0.1019  0.2102
   92SOL    HW1  426   0.220   2.206   2.963 -0.1086  0.2418 -2.0682
   92SOL    HW2  427   0.304   2.078   3.020 -1.4507  0.9258  1.7400
   93SOL     OW  428   1.194   0.776   4.833 -0.1263  0.0537 -0.3202
   93SOL    HW1  429   1.102   0.778   4.870 -0.2164 -2.3333 -0.2903
   93SOL    HW2  430   1.259   0.757   4.906  0.1745 -0.3210 -0.6818
   94SOL     OW  431   1.329   3.724   3.410  0.6387 -0.0943 -0.0286
   94SOL    HW1  432   1.274   3.641   3.418  0.1405  0.0869 -1.2395
   94SOL    HW2  433   1.355   3.736   3.314  0.3109  1.3878  0.0525
   95SOL     OW  434   4.768   4.817   0.458 -0.5452 -0.1459 -0.1989
   95SOL    HW1  435   4.677   4.828   0.499 -0.2427  3.1688 -0.1500
   95SOL    HW2  436   4.785   4.893   0.395  2.6482 -0.0009  0.6935
   96SOL     OW  437   2.443   4.145   2.021  0.4988 -0.1658 -0.1448
   96SOL    HW1  438   2.540   4.155   2.001  0.5374 -1.1379 -0.4779
   96SOL    HW2  439   2.415   4.051   2.005 -0.5355  0.1359 -0.1879
   97SOL     OW  440   3.013   1.930   0.483  0.3368  0.4619  0.3842
   97SOL    HW1  441   2.980   1.841   0.450  1.1838 -0.0110  0.7885
   97SOL    HW2  442   3.102   1.919   0.526 -0.8051  0.9753  3.1430
   98SOL     OW  443   3.557   4.584   2.581  0.2433  0.3492 -0.1203
   98SOL    HW1  444   3.518   4.573   2.489 -0.7462  1.8583  0.0748
   98SOL    HW2  445   3.632   4.519   2.593 -0.6258 -0.9755 -1.4152
   99SOL     OW  446   2.505   2.278   4.225  0.1693  0.0995  0.4601
   99SOL    HW1  447   2.454   2.205   4.270 -0.2473  0.4047  0.4893
   99SOL    HW2  448   2.563   2.324   4.292 -0.5283  0.6217  0.7234
  100SOL     OW  449   1.298   4.363   3.593  0.3049 -0.1459  0.2244
  100SOL    HW1  450   1.298   4.424   3.673  3.1075  1.7124 -1.0155
  100SOL    HW2  451   1.352   4.282   3.613 -1.5139 -1.2037  1.1165
  101SOL     OW  452   0.369   3.561   1.815 -0.2736  0.2337  0.0574
  101SOL    HW1  453   0.307   3.546   1.892 -0.4765 -0.6165 -0.2639
  101SOL    HW2  454   0.326   3.530   1.731  0.0777  0.8568 -0.3555
  102SOL     OW  455   1.516   1.131   3.999 -0.5804 -0.4799  0.1086
  102SOL    HW1  456   1.529   1.186   4.081  0.3170  0.1029 -0.4020
  102SOL    HW2  457   1.440   1.167   3.945 -0.0939  0.1813 -0.1471
  103SOL     OW  458   0.120   2.724   3.874 -0.2589 -0.2502  0.3128
  103SOL    HW1  459   0.121   2.823   3.883  1.0632 -0.4019  2.4795
  103SOL    HW2  460   0.179   2.683   3.944 -0.2508 -2.5420 -0.9245
  104SOL     OW  461   2.065   3.096   2.010  0.5952 -0.1325 -0.0147
  104SOL    HW1  462   2.091   3.024   2.074  0.7238 -0.6939 -0.6979
  104SOL    HW2  463   2.076   3.185   2.055 -2.1248 -0.5987  1.7728
  105SOL     OW  464   1.858   1.390   2.106 -0.0158 -0.3787  0.5735
  105SOL    HW1  465   1.920   1.320   2.143 -0.8907 -1.4035  0.1529
  105SOL    HW2  466   1.823   1.360   2.018 -1.0264  0.2275  0.7536
  106SOL     OW  467   0.611   3.842   4.379 -0.1346 -0.0640 -0.5597
  106SOL    HW1  468   0.560   3.758   4.360 -1.0866  0.4248 -0.2322
  106SOL    HW2  469   0.623   3.851   4.478 -1.9442  1.2502 -0.4142
  107SOL     OW  470   4.253   1.327   0.936  0.2716  0.0226  0.2632
  107SOL    HW1  471   4.256   1.232   0.967  0.1186  0.1262  0.6007
  107SOL    HW2  472   4.305   1.385   1.000  0.5704  0.1292 -0.0737
  108SOL     OW  473   3.035   3.054   3.919 -0.4255 -0.5471  0.2778
  108SOL    HW1  474   3.047   3.032   4.016  1.4401  2.8989  0.9700
  108SOL    HW2  475   3.108   3.116   3.890 -2.4682  0.6849 -2.6244
  109SOL     OW  476   5.049   2.623   0.789  0.0157 -0.1280 -0.6423
  109SOL    HW1  477   4.993   2.568   0.851 -0.8316  1.3712 -0.0316
  109SOL    HW2  478   5.145   2.617   0.816 -0.3246  0.3913  0.7669
  110SOL     OW  479   0.209   1.383   0.411  0.2914  0.1178  0.3528
  110SOL    HW1  480   0.264   1.456   0.451  1.7721 -0.6358 -0.2249
  110SOL    HW2  481   0.151   1.421   0.338 -0.1996  0.9700  1.1581
  111SOL     OW  482   1.436   0.259   3.843 -0.0677  0.0621 -0.3247
  111SOL    HW1  483   1.528   0.296   3.832  0.1151  1.1324  3.5254
  111SOL    HW2  484   1.440   0.172   3.891 -1.0701  0.0727 -0.2030
  112SOL     OW  485   1.981   0.549   1.692  0.6027  0.0649 -0.0940
  112SOL    HW1  486   1.914   0.483   1.659  1.6575 -1.1604  0.1657
  112SOL    HW2  487   1.977   0.632   1.635 -0.7039 -0.2290 -0.4446
  113SOL     OW  488   4.725   0.704   5.096  1.1037 -0.0396 -0.1812
  113SOL    HW1  489   4.714   0.803   5.082 -0.2030  0.3950  3.1536
  113SOL    HW2  490   4.786   0.688   5.173  0.3222 -1.8000  0.1127
  114SOL     OW  491   2.473   3.938   2.746 -0.2704 -0.1950 -0.0376
  114SOL    HW1  492   2.472   4.038   2.750  1.0196 -0.1936  1.1964
  114SOL    HW2  493   2.549   3.908   2.688  0.0705 -0.4567  0.5369
  115SOL     OW  494   5.075   5.035   0.700 -0.1778 -0.1809 -0.4069
  115SOL    HW1  495   5.142   4.965   0.676 -0.9692 -0.8470 -0.7233
  115SOL    HW2  496   4.988   4.992   0.723 -1.0056  0.7253 -1.6662
  116SOL     OW  497   1.969   1.882   4.820  0.4145  0.3559 -0.2673
  116SOL    HW1  498   1.887   1.936   4.840 -0.4767 -1.0340  0.0172
  116SOL    HW2  499   2.040   1.903   4.886  0.6739  2.2883 -1.0865
  117SOL     OW  500   1.085   1.716   4.088  0.0220  0.1250  0.7280
  117SOL    HW1  501   1.165   1.728   4.028  0.7026  0.8237  1.7501
  117SOL    HW2  502   1.050   1.623   4.077  2.5920 -1.1317  2.1181
  118SOL     OW  503   0.663   0.989   3.838  0.0805  0.5159  0.7331
  118SOL    HW1  504   0.749   0.969   3.792 -1.0412 -1.2974 -0.7458
  118SOL    HW2  505   0.600   1.032   3.773 -0.4958  0.8086  1.4729
  119SOL     OW  506   3.760   4.799   0.945  0.5355 -0.5694  0.0594
  119SOL    HW1  507   3.705   4.738   1.002  1.8379 -0.1471  1.8780
  119SOL    HW2  508   3.750   4.774   0.849  0.2615 -3.0246  0.6603
  120SOL     OW  509   0.287   1.659   1.477 -0.2133 -0.4243  0.6818
  120SOL    HW1  510   0.204   1.604   1.468 -0.4263  0.0811 -0.6793
  120SOL    HW2  511   0.322   1.682   1.386 -0.0480  1.5807  1.2078
  121SOL     OW  512   0.741   1.403   0.484  0.4507  0.5198  0.3655
  121SOL    HW1  513   0.763   1.327   0.423  2.4199  0.3894  1.1581
  121SOL    HW2  514   0.755   1.489   0.436  2.6817  0.4384  0.7354
  122SOL     OW  515   0.725   1.084   2.667  0.1048  0.3213  0.8285
  122SOL    HW1  516   0.665   1.011   2.700  1.6559 -1.0249  0.8269
  122SOL    HW2  517   0.673   1.147   2.610 -1.3225 -0.6919  0.9458
  123SOL     OW  518   1.897   0.181   4.731 -0.1103  0.4022 -0.0332
  123SOL    HW1  519   1.866   0.215   4.643 -1.0035 -0.5563 -0.0977
  123SOL    HW2  520   1.961   0.247   4.771 -1.5161  1.9965 -0.3101
  124SOL     OW  521   3.219   1.087   4.152 -0.2207 -0.2688  0.0435
  124SOL    HW1  522   3.139   1.107   4.095 -0.8316  1.6784  1.4405
  124SOL    HW2  523   3.301   1.123   4.108 -0.6423  0.9439  0.1937
  125SOL     OW  524   1.551   4.091   2.490  0.0546  0.0553  0.2250
  125SOL    HW1  525   1.641   4.130   2.507  0.4570 -0.4660 -0.6785
  125SOL    HW2  526   1.493   4.105   2.571  0.6885  1.0803  0.5151
  126SOL     OW  527   4.620   2.464   1.918  0.4386 -0.4726  0.5225
  126SOL    HW1  528   4.630   2.399   1.993 -1.5546 -0.1728  1.1021
  126SOL    HW2  529   4.577   2.548   1.952  0.1958 -0.0314 -0.7944
  127SOL     OW  530   5.054   4.914   0.065 -0.4071 -0.2832  0.5840
  127SOL    HW1  531   5.012   4.827   0.037 -1.8429 -0.2374  2.3849
  127SOL    HW2  532   5.072   4.913   0.163 -1.9309  1.9724  0.9868
  128SOL     OW  533   1.192   2.801   4.925  0.5537 -0.2211  0.5579
  128SOL    HW1  534   1.221   2.774   5.017  1.1040 -1.8965 -0.0637
  128SOL    HW2  535   1.202   2.899   4.914  2.5805 -0.2617  1.5868
  129SOL     OW  536   1.672   3.629   2.134 -0.6600 -0.9537 -0.0825
  129SOL    HW1  537   1.621   3.603   2.215 -0.3755 -1.3257 -0.0186
  129SOL    HW2  538   1.733   3.706   2.156 -0.5568 -1.0771  0.0671
  130SOL     OW  539   1.267   5.080   4.244 -0.0391  0.9204 -0.1183
  130SOL    HW1  540   1.354   5.085   4.292  0.3759  0.7622 -0.8424
  130SOL    HW2  541   1.217   4.998   4.272  0.5035  0.4678 -0.4619
  131SOL     OW  542   1.815   4.606   2.834  0.4801  0.0620 -0.3005
  131SOL    HW1  543   1.846   4.533   2.895 -1.2821 -0.8180 -0.4163
  131SOL    HW2  544   1.796   4.569   2.743  1.5001  1.0694 -0.9668
  132SOL     OW  545   0.290   1.092   2.038  0.6456  0.3779 -0.1880
  132SOL    HW1  546   0.369   1.141   2.075  0.8141  0.6760 -0.9306
  132SOL    HW2  547   0.287   1.000   2.076  1.2788  0.4046 -0.0656
  133SOL     OW  548   4.438   2.021   3.695 -0.3818  0.3084 -0.4243
  133SOL    HW1  549   4.487   1.935   3.710 -1.1222 -0.1450 -0.5801
  133SOL    HW2  550   4.488   2.076   3.628 -0.2101 -0.2630 -0.7760
  134SOL     OW  551   2.846   0.546   3.439  0.1264  0.0567 -0.5649
  134SOL    HW1  552   2.926   0.547   3.499 -0.1519  0.3856 -0.1939
  134SOL    HW2  553   2.876   0.536   3.344  0.5051 -1.6469 -0.2936
  135SOL     OW  554   4.174   3.825   0.603 -0.1037 -0.1008 -0.2678
  135SOL    HW1  555   4.182   3.729   0.577  0.7209 -0.0230 -0.3447
  135SOL    HW2  556   4.225   3.840   0.688 -1.8793 -0.1376  0.8623
  136SOL     OW  557   2.495   4.537   3.479 -0.1892 -0.2119 -0.4510
  136SOL    HW1  558   2.417   4.483   3.448 -3.0202  1.3707  3.1207
  136SOL    HW2  559   2.488   4.630   3.444 -0.1629  0.0562  0.2410
  137SOL     OW  560   3.538   0.732   1.856  0.2657 -0.6381 -0.5174
  137SOL    HW1  561   3.632   0.766   1.851  0.4086 -1.1314 -1.3441
  137SOL    HW2  562   3.477   0.796   1.809  0.0907 -0.0279  0.5072
  138SOL     OW  563   0.836   2.924   2.037 -0.5378 -0.1998 -0.0041
  138SOL    HW1  564   0.867   2.829   2.038  2.2438  0.6089 -0.1098
  138SOL    HW2  565   0.889   2.977   2.102 -2.0619  1.3117  0.0855
  139SOL     OW  566   4.487   2.153   3.912 -0.1212 -0.4501 -0.2167
  139SOL    HW1  567   4.454   2.098   3.834  0.6486  0.4452 -1.2025
  139SOL    HW2  568   4.538   2.094   3.975  0.3228 -0.9662 -1.0402
  140SOL     OW  569   3.020   2.617   1.227 -0.4677 -0.2787  0.0504
  140SOL    HW1  570   3.035   2.518   1.223 -0.0738 -0.2683  0.9815
  140SOL    HW2  571   3.004   2.644   1.322 -2.9448  0.2386 -0.4400
  141SOL     OW  572   3.514   2.722   4.626 -0.0816  0.0450 -0.0507
  141SOL    HW1  573   3.439   2.769   4.673 -0.6807 -1.2662  0.3275
  141SOL    HW2  574   3.489   2.627   4.609  1.0572 -0.1123 -0.9420
  142SOL     OW  575   3.032   2.698   2.538  0.0490 -0.0066 -0.1343
  142SOL    HW1  576   2.986   2.777   2.496  0.8616 -0.5578 -2.1626
  142SOL    HW2  577   3.130   2.715   2.542  0.2085 -0.8415 -0.4155
  143SOL     OW  578   1.514   4.760   3.934 -0.0713 -0.3424  0.0378
  143SOL    HW1  579   1.418   4.788   3.935  0.0485  0.0796  0.6294
  143SOL    HW2  580   1.572   4.842   3.927  0.2458 -0.5872 -0.2173
  144SOL     OW  581   1.162   3.124   1.147  0.3356  0.1219  0.1999
  144SOL    HW1  582   1.095   3.081   1.207  2.1949  0.7334  2.8988
  144SOL    HW2  583   1.254   3.105   1.181  1.4366  1.7357 -1.6721
  145SOL     OW  584   0.544   4.890   3.971  0.1305 -0.2373 -0.5911
  145SOL    HW1  585   0.482   4.816   3.996  1.1212 -0.8101  0.2421
  145SOL    HW2  586   0.545   4.902   3.872  0.8382 -2.1523 -0.8454
  146SOL     OW  587   1.558   0.373   3.027  0.1398 -0.1115 -0.1594
  146SOL    HW1  588   1.657   0.374   3.012  0.3767  1.7558  1.2707
  146SOL    HW2  589   1.530   0.281   3.056  1.4265 -0.6774 -0.6427
  147SOL     OW  590   0.631   1.626   3.039 -0.7133 -0.0750 -0.5230
  147SOL    HW1  591   0.562   1.597   3.105  1.5883 -0.9573  1.6555
  147SOL    HW2  592   0.721   1.600   3.072  0.6301 -0.0254 -3.8080
  148SOL     OW  593   2.915   1.975   1.487  0.0575 -0.6754  0.4025
  148SOL    HW1  594   2.866   2.008   1.568  1.0597 -0.9687  1.1440
  148SOL    HW2  595   2.864   1.899   1.447 -1.0201  0.1811  0.0923
  149SOL     OW  596   0.591   1.547   3.475  0.3691 -0.8030 -0.2394
  149SOL    HW1  597   0.681   1.588   3.489 -0.0888 -0.1664  0.9138
  149SOL    HW2  598   0.549   1.526   3.563  0.0019 -2.4887 -0.7748
  150SOL     OW  599   3.710   1.917   4.657 -0.2452  0.1877  0.3636
  150SOL    HW1  600   3.658   1.839   4.692 -0.2143 -1.2968 -2.5765
  150SOL    HW2  601   3.670   1.948   4.571  1.5260  1.4492 -0.0741
  151SOL     OW  602   5.148   4.177   4.909 -0.1504 -0.0695  0.3652
  151SOL    HW1  603   5.177   4.154   5.002  2.0180  0.1973 -0.1966
  151SOL    HW2  604   5.167   4.274   4.891 -0.1288 -0.2257 -0.5031
  152SOL     OW  605   3.477   4.029   4.177 -0.4402  0.2648 -0.0455
  152SOL    HW1  606   3.461   4.073   4.089  1.2685  2.0287  0.4631
  152SOL    HW2  607   3.431   4.080   4.249 -1.3456 -0.8375  0.1885
  153SOL     OW  608   1.620   2.086   3.250  0.6238  0.2945  0.1737
  153SOL    HW1  609   1.686   2.160   3.258  0.8113  0.1281  0.1955
  153SOL    HW2  610   1.615   2.055   3.155  2.3452 -1.2709  0.5365
  154SOL     OW  611   2.695   1.767   4.450 -0.2309  0.0629 -0.1533
  154SOL    HW1  612   2.693   1.852   4.397  0.2482  0.5680  0.6121
  154SOL    HW2  613   2.789   1.733   4.453 -0.2940 -0.0796  0.1849
  155SOL     OW  614   4.747   0.092   3.886 -0.3537  0.0703  0.7317
  155SOL    HW1  615   4.766  -0.003   3.910  4.1374  0.1634 -1.3523
  155SOL    HW2  616   4.786   0.152   3.956  0.7901  0.2940 -0.0613
  156SOL     OW  617   3.255   3.784   3.281  0.0145 -0.1544 -0.0974
  156SOL    HW1  618   3.347   3.746   3.275  0.3904 -0.9500  5.4504
  156SOL    HW2  619   3.260   3.884   3.283  0.7318 -0.1942  0.2254
  157SOL     OW  620   0.879   2.984   1.604 -0.2389  0.2445  0.0892
  157SOL    HW1  621   0.947   2.999   1.676  0.5172 -1.5722 -0.2098
  157SOL    HW2  622   0.915   3.015   1.517  0.1943 -0.6233 -0.0516
  158SOL     OW  623   4.503   4.913   3.816  0.2259  0.2411  0.5039
  158SOL    HW1  624   4.452   4.976   3.875  1.4356  0.4235  1.3903
  158SOL    HW2  625   4.535   4.836   3.870  1.1495  0.2843  0.0448
  159SOL     OW  626   1.764   0.541   3.317  0.3610  0.9195  0.3516
  159SOL    HW1  627   1.680   0.588   3.289  0.3882  0.9682  0.3501
  159SOL    HW2  628   1.835   0.557   3.248  0.3326  0.7700  0.2887
  160SOL     OW  629   3.403   0.366   1.127 -0.4661  0.3985 -0.3203
  160SOL    HW1  630   3.410   0.272   1.095 -1.9725 -0.5203  1.8365
  160SOL    HW2  631   3.319   0.407   1.091 -0.9464  0.1482  0.4840
  161SOL     OW  632   1.465   0.650   3.664 -0.2875 -0.1934 -0.1417
  161SOL    HW1  633   1.463   0.588   3.586 -0.6893 -0.3845  0.0163
  161SOL    HW2  634   1.374   0.654   3.706 -0.6166  1.5369 -0.9485
  162SOL     OW  635   4.649   1.431   0.035  0.2519  0.2914  0.1026
  162SOL    HW1  636   4.604   1.368  -0.027 -1.7831  1.1337  0.6395
  162SOL    HW2  637   4.684   1.509  -0.016 -0.4648  0.4618 -0.1412
  163SOL     OW  638   2.007   3.737   2.262  0.5721 -0.0904 -0.7165
  163SOL    HW1  639   2.101   3.764   2.281  0.1403  0.9680  0.0117
  163SOL    HW2  640   1.998   3.715   2.165  1.2264  1.3040 -1.1120
  164SOL     OW  641   2.164   4.515   4.208 -0.4644 -0.1803 -0.5195
  164SOL    HW1  642   2.165   4.428   4.159 -2.8478 -0.6418  0.1115
  164SOL    HW2  643   2.220   4.507   4.291 -1.1267 -1.3549 -0.1578
  165SOL     OW  644   0.041   3.359   0.455 -0.2955 -0.3852  0.1731
  165SOL    HW1  645  -0.034   3.420   0.431 -1.5316 -1.9921 -0.2559
  165SOL    HW2  646   0.030   3.272   0.406  1.1667 -1.1147  1.0623
  166SOL     OW  647   4.623   4.417   1.579  0.0530 -0.1458  0.5453
  166SOL    HW1  648   4.562   4.487   1.541  0.7635 -0.2256 -0.8222
  166SOL    HW2  649   4.621   4.422   1.679 -0.7953  1.0577  0.4961
  167SOL     OW  650   0.818   0.948   4.806 -0.3685 -0.3076 -0.1389
  167SOL    HW1  651   0.842   0.895   4.888  0.1150 -0.3933 -0.3292
  167SOL    HW2  652   0.732   0.996   4.821 -1.6418 -2.3518 -0.5066
  168SOL     OW  653   0.495   0.834   0.034  0.0786  0.0763  0.2105
  168SOL    HW1  654   0.529   0.923   0.064 -0.4714 -0.1088  1.4524
  168SOL    HW2  655   0.545   0.761   0.081  0.0441 -0.2648 -0.2666
  169SOL     OW  656   2.576   4.794   4.246 -0.3982  0.1845  0.4212
  169SOL    HW1  657   2.629   4.838   4.173 -1.2770  0.6418  0.0482
  169SOL    HW2  658   2.633   4.787   4.328  0.8755 -1.0065 -0.4974
  170SOL     OW  659   0.777   0.378   0.688  0.1778 -0.3247 -0.1779
  170SOL    HW1  660   0.737   0.323   0.761  0.3056 -1.0457 -0.6428
  170SOL    HW2  661   0.767   0.475   0.710 -2.7310 -0.4239 -0.7283
  171SOL     OW  662   1.929   3.039   3.963  0.1416 -0.1978  0.1069
  171SOL    HW1  663   1.960   3.132   3.984 -0.8510  0.3247 -0.6661
  171SOL    HW2  664   1.981   3.003   3.886  0.7444 -0.4145  0.6082
  172SOL     OW  665   4.814   2.895   1.128 -0.2402  0.5105  0.3205
  172SOL    HW1  666   4.856   2.974   1.083  0.7570 -0.4277 -0.4421
  172SOL    HW2  667   4.883   2.846   1.181 -0.6713 -0.3033  0.1399
  173SOL     OW  668   2.203   0.185   2.726 -0.3280  0.4368  0.3208
  173SOL    HW1  669   2.191   0.103   2.783 -2.5885  0.2854 -0.2710
  173SOL    HW2  670   2.168   0.265   2.775 -0.2029  0.6708  0.0297
  174SOL     OW  671   1.163   4.787   0.868 -0.3049 -0.3388  0.4587
  174SOL    HW1  672   1.142   4.690   0.882 -0.9966 -0.0672  1.3506
  174SOL    HW2  673   1.218   4.821   0.944 -2.4684  0.6611  1.6747
  175SOL     OW  674   1.517   2.692   2.295  0.1554  0.2730 -0.3349
  175SOL    HW1  675   1.482   2.657   2.208  0.7742 -0.2206 -0.3860
  175SOL    HW2  676   1.545   2.616   2.353  0.4415  0.6333  0.0072
  176SOL     OW  677   2.600   0.319   3.162  0.3212  0.0492  0.5893
  176SOL    HW1  678   2.597   0.324   3.262  1.5312 -0.8610  0.6973
  176SOL    HW2  679   2.507   0.315   3.126 -0.1346  0.7279  1.6560
  177SOL     OW  680   1.093   3.717   2.068 -0.0663  0.0691  0.3084
  177SOL    HW1  681   1.044   3.797   2.102 -0.4618  0.0749 -0.2551
  177SOL    HW2  682   1.166   3.693   2.131 -1.0219 -0.1585  1.3502
  178SOL     OW  683   0.060   4.801   0.603  0.3991 -0.1215 -0.3569
  178SOL    HW1  684   0.088   4.725   0.661  0.6249 -0.2331 -0.6091
  178SOL    HW2  685  -0.010   4.771   0.539 -2.1785  0.7281  1.8816
  179SOL     OW  686   2.294   4.123   4.679  0.5566 -0.5030 -0.8170
  179SOL    HW1  687   2.361   4.079   4.737 -0.2597 -1.1437 -0.3395
  179SOL    HW2  688   2.336   4.200   4.631  1.7651 -1.2397 -0.9679
  180SOL     OW  689   1.956   0.765   3.786  0.0243 -0.2593  0.1918
  180SOL    HW1  690   1.857   0.772   3.777  0.0727  0.6495  0.2728
  180SOL    HW2  691   1.987   0.676   3.752 -0.4831  0.5510 -2.6501
  181SOL     OW  692   4.421   2.824   3.444 -0.3686  0.4464 -0.4875
  181SOL    HW1  693   4.436   2.923   3.454 -0.4007  0.4270 -0.2492
  181SOL    HW2  694   4.489   2.774   3.498 -1.6146  0.3612  1.0477
  182SOL     OW  695   1.669   1.556   4.057  0.2145  0.1213 -0.3681
  182SOL    HW1  696   1.628   1.498   3.986 -1.4152  0.8028 -0.0414
  182SOL    HW2  697   1.769   1.549   4.053  0.1297 -0.6494 -2.0475
  183SOL     OW  698   4.825   3.042   2.275 -0.1608 -0.0116  0.0228
  183SOL    HW1  699   4.883   2.992   2.211  0.5642  1.2673 -0.3578
  183SOL    HW2  700   4.729   3.030   2.250  0.1296  0.9400 -1.6972
  184SOL     OW  701   5.083   2.883   1.812 -0.6480  0.0813  0.0277
  184SOL    HW1  702   5.007   2.935   1.851 -1.7850  0.4212 -2.4506
  184SOL    HW2  703   5.048   2.800   1.768  0.5090 -0.1243 -0.5414
  185SOL     OW  704   0.574   0.854   2.841 -0.3548  0.3254  0.3575
  185SOL    HW1  705   0.511   0.906   2.898  0.4095  2.8337 -0.9292
  185SOL    HW2  706   0.645   0.812   2.897 -0.3264  1.6930  1.3836
  186SOL     OW  707   0.138   5.132   0.440 -0.1067 -0.1346 -0.3468
  186SOL    HW1  708   0.133   5.209   0.503 -0.1020  0.4971 -1.0964
  186SOL    HW2  709   0.227   5.134   0.393  0.4747 -1.4274  0.6481
  187SOL     OW  710   3.342   4.958   3.123 -0.6746  0.0361 -0.4009
  187SOL    HW1  711   3.342   4.865   3.158  0.2640 -0.9155 -2.7605
  187SOL    HW2  712   3.351   4.957   3.024 -0.8922  2.6485 -0.5174
  188SOL     OW  713   4.532   4.307   0.575  0.3170 -0.6939 -0.0911
  188SOL    HW1  714   4.609   4.359   0.613 -0.2795  0.1363 -0.0027
  188SOL    HW2  715   4.508   4.343   0.485 -0.1071 -0.8072 -0.0265
  189SOL     OW  716   1.246   3.955   5.024 -0.4302 -0.3962  0.0592
  189SOL    HW1  717   1.183   4.030   5.045 -0.2299 -0.3406  0.4619
  189SOL    HW2  718   1.283   3.968   4.932 -1.9306 -1.0773 -0.6797
  190SOL     OW  719   3.141   0.971   1.162  0.0080  0.2999 -0.0388
  190SOL    HW1  720   3.066   0.932   1.215 -0.8287  0.0904 -1.3310
  190SOL    HW2  721   3.105   1.037   1.096  1.2638  2.3115  1.1859
  191SOL     OW  722   4.711   3.503   2.866  0.3640  0.6860 -0.6567
  191SOL    HW1  723   4.678   3.409   2.869  0.9352  0.4931  0.6018
  191SOL    HW2  724   4.808   3.504   2.840  0.2829  0.9442 -0.9507
  192SOL     OW  725   0.128   2.681   1.861  0.3311  0.4989 -0.0425
  192SOL    HW1  726   0.101   2.618   1.934  0.0428  0.7272  0.0506
  192SOL    HW2  727   0.061   2.755   1.854 -0.9467 -0.7675 -2.1002
  193SOL     OW  728   0.154   4.567   2.200 -0.2090  0.3603  0.7001
  193SOL    HW1  729   0.072   4.589   2.147  0.1696  2.6981  0.9502
  193SOL    HW2  730   0.149   4.613   2.289  0.9743 -0.1794  1.0687
  194SOL     OW  731   2.667   2.897   0.106  0.2339 -0.1795  0.1619
  194SOL    HW1  732   2.707   2.955   0.177  0.6178 -0.2659  0.0192
  194SOL    HW2  733   2.573   2.927   0.088  0.4224  0.3887  0.1006
  195SOL     OW  734   2.435   0.887   4.868  0.0440 -0.3295  0.3077
  195SOL    HW1  735   2.338   0.894   4.843 -0.9031  0.8438  3.7209
  195SOL    HW2  736   2.450   0.800   4.916 -0.0756  0.7142  2.3275
  196SOL     OW  737   0.859   3.246   3.791  0.6342 -0.1030 -0.0907
  196SOL    HW1  738   0.916   3.210   3.717  0.8280 -1.2679  0.5920
  196SOL    HW2  739   0.822   3.169   3.844 -1.4427  0.6303 -0.4191
  197SOL     OW  740   3.006   3.861   2.152  0.9010  0.4379 -0.1836
  197SOL    HW1  741   2.926   3.807   2.176  2.0318 -0.4032  2.0252
  197SOL    HW2  742   2.993   3.956   2.183  0.4602  0.5072 -0.5701
  198SOL     OW  743   0.525   2.651   1.109 -0.3671  0.1437  0.1340
  198SOL    HW1  744   0.547   2.555   1.126 -0.6093  0.0658  0.0126
  198SOL    HW2  745   0.568   2.680   1.024 -0.4753  0.0782  0.0557
  199SOL     OW  746   1.001   4.266   0.817 -0.0625 -0.1557  0.5121
  199SOL    HW1  747   0.971   4.312   0.733 -0.3153  0.4306  0.9150
  199SOL    HW2  748   1.072   4.321   0.862  0.5991 -0.8211  0.3197
  200SOL     OW  749   2.279   1.293   2.102 -0.4805  0.3589 -0.1898
  200SOL    HW1  750   2.356   1.268   2.045 -1.3123  0.5992 -1.4674
  200SOL    HW2  751   2.307   1.297   2.198  1.1684  0.8181 -0.6723
  201SOL     OW  752   2.482   1.207   1.952 -0.1543 -0.1460 -0.3610
  201SOL    HW1  753   2.460   1.140   1.881  0.9563 -1.1685  0.2210
  201SOL    HW2  754   2.571   1.186   1.990 -0.9045  0.1191  1.6443
  202SOL     OW  755   4.141   0.375   4.768 -0.0520 -0.3604 -0.0680
  202SOL    HW1  756   4.050   0.393   4.806  0.0182 -0.7826  0.3091
  202SOL    HW2  757   4.164   0.279   4.781  0.1997 -0.3927 -0.7130
  203SOL     OW  758   1.445   2.210   3.595 -0.9198  0.5918 -0.0961
  203SOL    HW1  759   1.462   2.291   3.651  0.2246 -0.1742  0.7227
  203SOL    HW2  760   1.524   2.149   3.601 -0.8866  0.3544 -2.3505
  204SOL     OW  761   4.920   1.752   4.365  0.0466  0.4742 -0.3436
  204SOL    HW1  762   4.916   1.665   4.316  0.0095 -0.3981  1.1505
  204SOL    HW2  763   4.897   1.827   4.302 -0.9891 -0.6889 -1.4077
  205SOL     OW  764   1.628   0.972   5.020  0.1059 -0.0373 -0.0437
  205SOL    HW1  765   1.586   0.970   4.930  0.9816  3.1445 -0.6525
  205SOL    HW2  766   1.713   0.919   5.019 -0.8105 -1.5746 -0.4799
  206SOL     OW  767   4.858   1.239   3.477  0.0679  0.1333  0.5387
  206SOL    HW1  768   4.944   1.259   3.525  0.5701  0.5135 -0.4966
  206SOL    HW2  769   4.875   1.169   3.407 -0.4194  0.3829  0.1704
  207SOL     OW  770   3.713   2.755   4.425  0.7860  0.4667 -0.0179
  207SOL    HW1  771   3.783   2.690   4.456 -1.0427 -1.6950 -0.1080
  207SOL    HW2  772   3.637   2.756   4.491 -0.1574  0.8938 -1.0741
  208SOL     OW  773   3.050   0.486   3.240 -0.2583  0.0680 -0.5218
  208SOL    HW1  774   3.043   0.439   3.152 -2.7591  0.0359 -0.3750
  208SOL    HW2  775   3.147   0.505   3.260  0.5198 -1.6451 -2.3261
  209SOL     OW  776   5.022   2.117   3.653  0.3371 -0.0939 -0.2262
  209SOL    HW1  777   5.084   2.174   3.707  1.4896 -1.3621 -0.1599
  209SOL    HW2  778   4.929   2.128   3.687  0.5252  1.6759 -0.1750
  210SOL     OW  779   3.305   4.153   1.613 -0.1385  0.4355 -0.0220
  210SOL    HW1  780   3.387   4.182   1.663  0.7724 -1.6147 -0.2294
  210SOL    HW2  781   3.285   4.219   1.541 -0.4019  2.4729  1.8015
  211SOL     OW  782   2.999   4.567   0.904  0.1273 -0.7136  0.4217
  211SOL    HW1  783   2.992   4.562   1.003  2.7510  1.6718  0.8484
  211SOL    HW2  784   3.046   4.652   0.878 -0.1561 -1.4220 -2.8612
  212SOL     OW  785   3.040   3.225   1.639 -0.5843 -0.0872 -0.3755
  212SOL    HW1  786   3.003   3.179   1.720  0.6454  0.9905  0.8378
  212SOL    HW2  787   2.992   3.312   1.626 -0.7272 -0.2246 -0.7789
  213SOL     OW  788   0.829   0.830   1.766  0.5700 -0.1549  0.1467
  213SOL    HW1  789   0.758   0.801   1.831  0.1156  0.5231 -0.0303
  213SOL    HW2  790   0.804   0.919   1.728  1.8501  0.4065  0.5659
  214SOL     OW  791   0.528   1.191   2.458  0.4330  0.0481 -0.0227
  214SOL    HW1  792   0.442   1.223   2.498  0.4704 -0.9152  0.8671
  214SOL    HW2  793   0.509   1.119   2.391  0.5610 -0.3415  0.3587
  215SOL     OW  794   2.920   1.065   3.646 -0.0762  0.4936 -0.0303
  215SOL    HW1  795   2.927   0.984   3.588 -1.5674  0.8743 -0.7806
  215SOL    HW2  796   2.887   1.039   3.737  2.1088 -0.0803  0.6875
  216SOL     OW  797   2.859   4.507   4.743  0.2639 -0.4490  0.1067
  216SOL    HW1  798   2.900   4.593   4.714 -0.3589  0.0634  0.6969
  216SOL    HW2  799   2.825   4.458   4.664  0.5396 -0.1113 -0.2276
  217SOL     OW  800   0.967   1.905   5.095 -0.6863  0.3041 -0.4391
  217SOL    HW1  801   0.953   1.855   5.181 -2.3664  0.6816 -0.4591
  217SOL    HW2  802   0.971   2.003   5.114  2.8037  0.2737 -0.3720
  218SOL     OW  803   3.686   3.055   4.844  0.0461 -0.2766  0.4181
  218SOL    HW1  804   3.671   2.971   4.896  0.0935 -1.8428 -1.9280
  218SOL    HW2  805   3.777   3.052   4.801 -1.4592 -1.0918 -3.0703
  219SOL     OW  806   4.883   2.476   5.131  0.3135  0.5166 -0.6637
  219SOL    HW1  807   4.890   2.511   5.037  1.4758  0.0874 -0.7671
  219SOL    HW2  808   4.800   2.421   5.140  0.3489  0.2947 -1.5455
  220SOL     OW  809   3.979   1.430   4.047 -0.2837 -0.0107  0.1820
  220SOL    HW1  810   3.899   1.372   4.029 -0.5703  0.4952 -0.2216
  220SOL    HW2  811   4.062   1.375   4.039 -0.5311 -0.3088 -0.5088
  221SOL     OW  812   3.226   2.661   0.036  0.0305  0.8821  0.6821
  221SOL    HW1  813   3.133   2.623   0.037  0.1995  0.4379 -0.0232
  221SOL    HW2  814   3.221   2.761   0.027 -0.3609  0.7124 -1.3094
  222SOL     OW  815   0.546   0.733   4.180 -0.3452 -0.5331 -0.0713
  222SOL    HW1  816   0.464   0.750   4.125  0.2399  1.3069 -0.4387
  222SOL    HW2  817   0.527   0.755   4.275 -0.0557  0.7694 -0.2950
  223SOL     OW  818   4.821   0.235   1.597  0.1994  0.0387 -0.0003
  223SOL    HW1  819   4.771   0.320   1.583 -1.1822 -0.8568 -0.6631
  223SOL    HW2  820   4.758   0.158   1.597  1.5257 -1.1008 -0.4562
  224SOL     OW  821   0.280   1.411   2.954 -0.7407  0.2842  0.0509
  224SOL    HW1  822   0.268   1.505   2.987 -0.2986 -0.0655  1.2545
  224SOL    HW2  823   0.370   1.403   2.910 -0.2219  0.1249  1.1022
  225SOL     OW  824   1.023   1.497   4.496  0.6864  0.6766 -0.3914
  225SOL    HW1  825   1.002   1.590   4.525  0.2434  0.7115 -0.8052
  225SOL    HW2  826   1.122   1.486   4.486  0.6305  1.8457 -2.7568
  226SOL     OW  827   3.324   1.747   0.584 -0.3180 -0.2393  0.5014
  226SOL    HW1  828   3.321   1.798   0.670 -1.9741  0.5109  0.0475
  226SOL    HW2  829   3.378   1.798   0.518 -0.4967  0.0601  0.5832
  227SOL     OW  830   4.825   2.927   3.010  0.2720  0.2008 -0.0973
  227SOL    HW1  831   4.820   2.835   3.050 -0.8691 -0.2081 -1.1131
  227SOL    HW2  832   4.777   2.991   3.070 -1.8513 -0.4941 -0.9507
  228SOL     OW  833   3.812   0.936   0.668  0.1001  0.1220 -0.1695
  228SOL    HW1  834   3.839   1.025   0.704 -0.1309  0.0798  0.1084
  228SOL    HW2  835   3.836   0.930   0.571 -2.4475  1.5760 -0.9713
  229SOL     OW  836   0.016   3.534   4.014  0.6065  0.6347  0.0988
  229SOL    HW1  837  -0.031   3.446   4.012 -0.4804  1.1866  0.2012
  229SOL    HW2  838  -0.042   3.601   4.060  1.6149  1.2971  0.4391
  230SOL     OW  839   1.034   2.812   0.453 -0.5779 -0.2047  0.0619
  230SOL    HW1  840   0.986   2.799   0.367 -0.1518  3.6262 -0.9594
  230SOL    HW2  841   1.103   2.740   0.464  0.3253 -0.1141 -3.5728
  231SOL     OW  842   2.504   0.109   0.843  0.2496  0.1925 -0.2496
  231SOL    HW1  843   2.482   0.072   0.753 -1.5496  0.9967 -0.1888
  231SOL    HW2  844   2.419   0.133   0.891  1.1735 -0.0171  1.5807
  232SOL     OW  845   2.104   2.634   3.761  0.0696  0.3359  0.0137
  232SOL    HW1  846   2.107   2.734   3.763 -4.4083  0.7641 -1.8487
  232SOL    HW2  847   2.068   2.600   3.848 -0.2556  0.5239 -0.0472
  233SOL     OW  848   4.321   2.647   2.978  0.2256 -0.7502  0.3290
  233SOL    HW1  849   4.340   2.664   3.075 -0.3842 -0.2206  0.3619
  233SOL    HW2  850   4.352   2.726   2.924 -0.0750 -0.7431  0.1701
  234SOL     OW  851   4.311   4.231   4.918  0.8718  0.4695  0.0483
  234SOL    HW1  852   4.231   4.289   4.899  0.3128 -0.5268 -0.7785
  234SOL    HW2  853   4.279   4.141   4.950  1.7352  1.2396  3.4405
  235SOL     OW  854   2.487   2.829   3.531 -0.4527  0.1703 -0.3835
  235SOL    HW1  855   2.536   2.749   3.566  0.0539 -0.1990 -1.8494
  235SOL    HW2  856   2.511   2.909   3.585  0.6578 -0.2879 -0.1657
  236SOL     OW  857   1.948   0.835   0.481 -0.6823 -0.0937  0.0288
  236SOL    HW1  858   1.889   0.882   0.546 -0.9827  0.8208 -0.8756
  236SOL    HW2  859   1.939   0.736   0.493 -0.7196  0.0519  1.3689
  237SOL     OW  860   1.019   2.113   3.218 -0.3459 -0.0938 -0.5674
  237SOL    HW1  861   1.100   2.135   3.164  0.4413 -1.7971 -0.1403
  237SOL    HW2  862   1.045   2.053   3.294 -2.0982 -1.3542 -0.8945
  238SOL     OW  863   1.815   3.118   0.657  0.2099  0.0947  0.0017
  238SOL    HW1  864   1.754   3.136   0.734 -0.8477 -0.7885 -0.5961
  238SOL    HW2  865   1.761   3.117   0.572  1.5581  2.5076 -0.9706
  239SOL     OW  866   1.943   2.595   3.982 -0.0844 -0.4331  0.2043
  239SOL    HW1  867   1.910   2.642   4.064  1.6309 -1.8298  1.8005
  239SOL    HW2  868   1.914   2.499   3.986 -0.4948 -0.3775 -1.1610
  240SOL     OW  869   3.836   0.457   0.952  0.5442 -0.2853 -0.4157
  240SOL    HW1  870   3.773   0.407   0.893  0.3264 -0.5719  0.0525
  240SOL    HW2  871   3.887   0.524   0.898 -1.9964  1.8093 -0.4603
  241SOL     OW  872   2.324   4.518   0.741  0.0378 -0.2266  0.0906
  241SOL    HW1  873   2.368   4.465   0.668 -0.7084  1.0495 -1.3391
  241SOL    HW2  874   2.312   4.460   0.821  0.9920 -1.6485 -0.7467
  242SOL     OW  875   3.812   1.741   3.722  0.4481 -0.3071 -0.3453
  242SOL    HW1  876   3.775   1.690   3.799  1.0651 -0.9361 -0.4523
  242SOL    HW2  877   3.890   1.692   3.683 -0.1135 -0.2284 -1.6410
  243SOL     OW  878   1.225   4.038   4.558  0.0037  0.8595  0.0539
  243SOL    HW1  879   1.313   4.010   4.597 -0.1400  1.7556  1.0915
  243SOL    HW2  880   1.177   4.096   4.624 -0.8610  1.3283 -0.9628
  244SOL     OW  881   2.674   3.358   1.934 -0.3551 -0.0432  0.3257
  244SOL    HW1  882   2.732   3.323   1.860 -0.4364 -0.0844  0.2812
  244SOL    HW2  883   2.698   3.453   1.954 -1.2487  0.4254 -0.6870
  245SOL     OW  884   2.830   0.718   3.927  0.2238 -0.3391  0.7651
  245SOL    HW1  885   2.785   0.649   3.871  0.1843 -0.8600  1.4318
  245SOL    HW2  886   2.833   0.688   4.022  0.6227  0.3698  0.9882
  246SOL     OW  887   3.202   2.404   3.996 -0.0005  0.0400 -0.2342
  246SOL    HW1  888   3.244   2.406   4.087  0.8968 -3.3904 -0.4621
  246SOL    HW2  889   3.242   2.476   3.939  1.0825  0.7822  1.3977
  247SOL     OW  890   0.765   3.586   3.601 -0.1755  0.3193  0.5670
  247SOL    HW1  891   0.833   3.555   3.668  0.6495  1.4057  0.2547
  247SOL    HW2  892   0.789   3.677   3.569 -1.2627  0.3240 -0.2780
  248SOL     OW  893   0.413   3.059   0.015  0.0875 -0.0677  0.0978
  248SOL    HW1  894   0.371   3.097   0.097  1.0594  0.9530  0.1344
  248SOL    HW2  895   0.511   3.049   0.029  0.3054  0.3458 -1.0189
  249SOL     OW  896   1.362   2.558   1.627  0.1040 -0.0196  0.5171
  249SOL    HW1  897   1.365   2.479   1.687  0.7237 -0.7748 -0.4792
  249SOL    HW2  898   1.379   2.529   1.533  1.7516  1.4871  0.3070
  250SOL     OW  899   0.834   1.449   1.188 -0.2271  0.2927 -0.4499
  250SOL    HW1  900   0.886   1.534   1.181  0.5186 -0.1508 -0.3462
  250SOL    HW2  901   0.865   1.385   1.118  0.0147 -0.3241  0.2187
  251SOL     OW  902   2.882   2.619   2.797 -0.0940  0.2571 -0.0990
  251SOL    HW1  903   2.919   2.700   2.842 -0.6647  0.4602  0.0130
  251SOL    HW2  904   2.913   2.617   2.702 -1.3355  1.4736 -0.5773
  252SOL     OW  905   0.509   2.768   4.169 -0.2659 -0.0668 -0.8849
  252SOL    HW1  906   0.587   2.723   4.124 -1.8414 -1.0145 -2.8112
  252SOL    HW2  907   0.492   2.724   4.257  0.9939 -0.2340 -0.6983
  253SOL     OW  908   2.987   4.815   4.755 -0.1531 -0.1786  0.0412
  253SOL    HW1  909   3.041   4.761   4.820 -0.2895 -0.3338  0.0245
  253SOL    HW2  910   3.033   4.902   4.739 -0.7679  0.4352  1.3733
  254SOL     OW  911   1.690   1.376   1.360 -1.1544  0.0788 -0.1647
  254SOL    HW1  912   1.613   1.368   1.423 -1.3810 -1.6382 -0.5987
  254SOL    HW2  913   1.670   1.444   1.290 -2.4803 -0.6459 -0.5175
  255SOL     OW  914   4.395   2.911   2.546  0.8741  0.8561 -0.2953
  255SOL    HW1  915   4.383   3.009   2.532 -0.9448  0.8598  0.9544
  255SOL    HW2  916   4.361   2.886   2.637  1.2470 -0.9541 -0.6109
  256SOL     OW  917   1.345   3.078   2.079 -0.2752 -0.2175  0.1234
  256SOL    HW1  918   1.442   3.101   2.088 -0.7081  1.1192  1.9621
  256SOL    HW2  919   1.290   3.154   2.113 -1.9125 -1.9516  1.5335
  257SOL     OW  920   1.578   2.697   1.617 -0.3300 -0.5124 -0.5141
  257SOL    HW1  921   1.591   2.730   1.523 -1.6483  1.3132 -0.1230
  257SOL    HW2  922   1.484   2.668   1.630 -0.7692  1.2462  0.7416
  258SOL     OW  923   0.101   0.590   4.165 -0.0410 -0.3284 -0.3396
  258SOL    HW1  924   0.099   0.688   4.182  3.5740 -0.2959  0.5767
  258SOL    HW2  925   0.131   0.571   4.072  0.5359 -0.5576 -0.1115
  259SOL     OW  926   0.175   3.419   4.419 -0.4993 -0.3836 -0.5168
  259SOL    HW1  927   0.217   3.330   4.438  0.6478 -0.0491 -1.2997
  259SOL    HW2  928   0.242   3.477   4.372 -0.4202  1.7099  1.9501
  260SOL     OW  929   4.347   2.664   3.235  0.1495 -0.7346  0.1909
  260SOL    HW1  930   4.381   2.719   3.311 -0.1930  0.5089 -0.5272
  260SOL    HW2  931   4.299   2.584   3.270  0.3666 -0.4057  1.2634
  261SOL     OW  932   3.707   1.952   0.982  0.2987  0.0377 -0.1918
  261SOL    HW1  933   3.799   1.972   0.949  0.7026  1.4188  1.5904
  261SOL    HW2  934   3.712   1.877   1.049  0.4018  1.0619  0.9935
  262SOL     OW  935   4.322   1.667   0.305 -0.1043 -0.1544  0.6835
  262SOL    HW1  936   4.409   1.627   0.333 -0.6464  0.4279  3.4511
  262SOL    HW2  937   4.278   1.710   0.384 -1.3116  2.6086 -1.3228
  263SOL     OW  938   2.235   3.455   2.842  0.6189 -0.7401 -0.4081
  263SOL    HW1  939   2.230   3.454   2.942  0.3053  0.1404 -0.4012
  263SOL    HW2  940   2.201   3.543   2.809 -0.9017 -1.6666 -1.3867
  264SOL     OW  941   4.947   4.540   0.221 -0.5928  0.2700  0.0153
  264SOL    HW1  942   4.862   4.512   0.177 -0.0659  1.3772 -1.8628
  264SOL    HW2  943   5.024   4.520   0.160  0.2055  1.7007  0.4896
  265SOL     OW  944   0.752   4.463   3.493 -0.0859 -0.2179 -0.2200
  265SOL    HW1  945   0.789   4.375   3.523  0.1885 -0.5029 -1.3317
  265SOL    HW2  946   0.819   4.508   3.433 -1.3278 -0.5306 -1.8931
  266SOL     OW  947   1.545   1.309   0.476  0.0409 -0.2791 -0.6485
  266SOL    HW1  948   1.641   1.282   0.473 -0.4757 -2.2799 -3.5039
  266SOL    HW2  949   1.537   1.403   0.510  2.8872 -0.2846  0.2595
  267SOL     OW  950   1.031   1.155   3.977  0.5371 -0.0843  0.4681
  267SOL    HW1  951   1.001   1.128   4.069 -1.1595  0.6325  0.1571
  267SOL    HW2  952   1.009   1.082   3.912  1.7296 -0.5877  0.6049
  268SOL     OW  953   4.772   1.455   1.601  0.0263  0.1684 -0.3074
  268SOL    HW1  954   4.776   1.534   1.540  1.5650 -0.6416 -1.2960
  268SOL    HW2  955   4.678   1.444   1.633 -0.8229  0.6897 -2.4363
  269SOL     OW  956   3.013   1.111   0.915 -0.2056  0.5385 -0.1661
  269SOL    HW1  957   2.917   1.128   0.891  0.1960  0.9671 -1.5946
  269SOL    HW2  958   3.065   1.195   0.905  0.1480  0.5601  1.6368
  270SOL     OW  959   1.744   2.656   3.260 -0.2224 -0.1925 -0.3045
  270SOL    HW1  960   1.693   2.624   3.339 -0.5898 -2.3890 -1.3589
  270SOL    HW2  961   1.828   2.702   3.291  0.1663 -1.9139  1.3559
  271SOL     OW  962   1.507   5.146   3.922 -0.0704 -0.1872  0.2886
  271SOL    HW1  963   1.416   5.106   3.929  0.1053 -0.5730  0.4355
  271SOL    HW2  964   1.571   5.078   3.887  0.4229 -0.3410  1.4314
  272SOL     OW  965   0.959   4.866   0.413 -0.1342  0.2652  0.1012
  272SOL    HW1  966   0.966   4.768   0.430  0.6245  0.4102  0.7184
  272SOL    HW2  967   0.870   4.887   0.373  0.0367 -0.7893 -0.9130
  273SOL     OW  968   4.709   4.061   4.590 -0.4016 -0.9295 -0.0546
  273SOL    HW1  969   4.644   4.104   4.652 -0.0555  0.9777 -0.9396
  273SOL    HW2  970   4.798   4.054   4.636 -0.7469 -1.8648  0.5113
  274SOL     OW  971   2.634   4.508   4.212 -0.0719 -0.1114  0.1090
  274SOL    HW1  972   2.636   4.608   4.224  0.1271 -0.1670  0.5509
  274SOL    HW2  973   2.591   4.466   4.291  1.0716 -0.4680  0.5699
  275SOL     OW  974   3.186   3.111   3.413  0.2508  0.5696  0.0255
  275SOL    HW1  975   3.116   3.119   3.341 -1.6651 -1.2564  1.5679
  275SOL    HW2  976   3.178   3.189   3.475 -2.5171 -0.9362  1.8032
  276SOL     OW  977   3.137   4.956   4.065  0.0004 -0.0440  0.2074
  276SOL    HW1  978   3.197   4.971   4.144 -1.1607  1.2309  0.8878
  276SOL    HW2  979   3.187   4.975   3.981  0.4904  1.2753  0.7709
  277SOL     OW  980   1.222   4.553   1.903  0.0377  0.2563 -0.4123
  277SOL    HW1  981   1.292   4.504   1.850 -0.3858 -0.6389 -0.1660
  277SOL    HW2  982   1.257   4.643   1.929  1.0628 -0.1417 -0.3749
  278SOL     OW  983   0.971   4.604   0.425  0.6152 -0.4541 -0.7588
  278SOL    HW1  984   0.964   4.575   0.330 -1.9249 -0.7365 -0.5571
  278SOL    HW2  985   0.970   4.523   0.485  0.7042 -0.2258 -0.4436
  279SOL     OW  986   1.408   3.274   2.736 -0.7582  0.4106  0.3933
  279SOL    HW1  987   1.360   3.283   2.649 -0.9087  0.7729  0.5150
  279SOL    HW2  988   1.360   3.326   2.807 -0.8006 -0.1235  0.7612
  280SOL     OW  989   3.253   3.071   2.860  0.2613 -0.4834  0.0488
  280SOL    HW1  990   3.227   3.105   2.769 -0.0206 -0.3151  0.1927
  280SOL    HW2  991   3.192   2.996   2.886 -0.2994  0.1263  0.5272
  281SOL     OW  992   4.174   3.301   0.572 -0.0103 -0.1076 -0.5526
  281SOL    HW1  993   4.270   3.282   0.594  0.2043  0.4902 -0.9102
  281SOL    HW2  994   4.125   3.216   0.558  0.1412 -0.4593  0.9505
  282SOL     OW  995   0.209   4.899   1.382 -0.5050  0.0504  0.2820
  282SOL    HW1  996   0.230   4.959   1.460  1.9000 -0.6803  0.2933
  282SOL    HW2  997   0.224   4.804   1.409  1.4221 -0.1643 -1.2900
  283SOL     OW  998   1.455   3.149   4.954 -0.4501  0.1275 -0.2346
  283SOL    HW1  999   1.507   3.158   4.869 -0.4136 -0.4683 -0.2852
  283SOL    HW2 1000   1.365   3.110   4.934  0.3072 -1.9995  0.1953
  284SOL     OW 1001   2.530   0.075   1.350 -0.0050 -0.9920  0.2711
  284SOL    HW1 1002   2.590   0.047   1.275 -0.1597  0.5733 -0.4756
  284SOL    HW2 1003   2.547   0.016   1.430 -1.0028 -3.7968 -1.4344
  285SOL     OW 1004   1.268   3.955   0.677 -0.5953 -0.4419  0.6028
  285SOL    HW1 1005   1.281   3.965   0.776  0.6421  1.2332  0.3138
  285SOL    HW2 1006   1.268   4.046   0.634  1.3183 -1.2239 -1.2153
  286SOL     OW 1007   4.160   3.062   4.243  0.1007  0.1580 -0.6479
  286SOL    HW1 1008   4.078   3.088   4.294  0.0192  0.7008 -1.0468
  286SOL    HW2 1009   4.141   2.979   4.189 -0.5391  0.9051 -1.5984
  287SOL     OW 1010   2.533   2.867   3.011  0.1310 -0.2619 -0.0477
  287SOL    HW1 1011   2.483   2.908   3.086  1.7659  1.0390  0.4016
  287SOL    HW2 1012   2.500   2.904   2.924 -1.0602 -1.0009  0.0627
  288SOL     OW 1013   2.074   3.018   0.752  0.3425  0.3302  0.4076
  288SOL    HW1 1014   2.152   3.079   0.735 -0.1328  0.6049 -0.9382
  288SOL    HW2 1015   1.989   3.070   0.741 -0.0918 -0.7196 -1.5187
  289SOL     OW 1016   4.823   2.705   3.223 -0.2294 -0.4193 -0.3069
  289SOL    HW1 1017   4.886   2.628   3.214  1.0829  0.6496 -0.7584
  289SOL    HW2 1018   4.850   2.761   3.302  0.7606  1.1994 -1.7136
  290SOL     OW 1019   2.214   2.880   3.093 -0.2645 -0.0457 -0.1110
  290SOL    HW1 1020   2.251   2.887   3.000  1.2689  1.2140  0.5550
  290SOL    HW2 1021   2.163   2.963   3.116 -1.2776 -0.6634 -0.0679
  291SOL     OW 1022   2.386   1.140   3.082  0.5940 -0.2031 -0.6525
  291SOL    HW1 1023   2.389   1.217   3.019 -0.6472  0.3969 -0.0172
  291SOL    HW2 1024   2.478   1.121   3.118  0.8305  1.2974 -0.4323
  292SOL     OW 1025   3.441   3.915   0.504 -0.0022 -0.1300  0.2812
  292SOL    HW1 1026   3.536   3.947   0.498 -0.1847  0.4476  0.3643
  292SOL    HW2 1027   3.387   3.957   0.430 -0.2281 -0.3344  0.3277
  293SOL     OW 1028   3.249   1.460   4.932  0.0672 -0.0825  0.1608
  293SOL    HW1 1029   3.163   1.476   4.884  0.0821  0.0157  0.1682
  293SOL    HW2 1030   3.251   1.514   5.016  0.3344  0.2646 -0.0722
  294SOL     OW 1031   2.928   0.208   4.446 -0.2155 -0.5762  0.6073
  294SOL    HW1 1032   2.965   0.196   4.538 -0.7625 -1.5141  0.7151
  294SOL    HW2 1033   2.831   0.186   4.445 -0.2540 -0.4245 -0.1655
  295SOL     OW 1034   3.862   1.914   0.121  0.3590  0.8457  0.3955
  295SOL    HW1 1035   3.796   1.860   0.071  2.1524 -0.1771 -0.9996
  295SOL    HW2 1036   3.902   1.859   0.194  0.1891  1.2267  0.7828
  296SOL     OW 1037   2.063   0.539   0.216  0.1733 -0.2221  0.2379
  296SOL    HW1 1038   2.128   0.580   0.279 -0.1923  0.1353  0.3836
  296SOL    HW2 1039   2.040   0.446   0.246 -2.6782  1.1010  2.6583
  297SOL     OW 1040   0.094   3.300   1.782  0.3791  0.1165  0.2333
  297SOL    HW1 1041   0.102   3.214   1.732 -1.5388  0.3276 -0.5337
  297SOL    HW2 1042   0.021   3.292   1.850  0.5104  0.9823  0.4826
  298SOL     OW 1043   1.380   3.135   4.243  0.3288  0.0958 -0.5372
  298SOL    HW1 1044   1.390   3.045   4.201  0.3286  1.2254 -3.1613
  298SOL    HW2 1045   1.401   3.206   4.175 -1.0595  2.1078  1.0139
  299SOL     OW 1046   0.880   1.254   4.510 -0.4671 -0.2369 -0.0301
  299SOL    HW1 1047   0.921   1.342   4.487 -1.2663  0.3992  0.8768
  299SOL    HW2 1048   0.810   1.231   4.442 -0.2386 -0.1849 -0.2833
  300SOL     OW 1049   2.251   3.303   0.296  0.2105 -0.4739  0.1462
  300SOL    HW1 1050   2.329   3.249   0.328 -1.0896 -1.5391  1.6994
  300SOL    HW2 1051   2.167   3.268   0.337 -1.1623  0.4252 -1.7263
  301SOL     OW 1052   0.493   4.418   3.460  0.4981 -0.0744  0.4718
  301SOL    HW1 1053   0.590   4.423   3.486  0.1816  1.1166  1.4956
  301SOL    HW2 1054   0.485   4.431   3.361  1.4596 -1.3404  0.1952
  302SOL     OW 1055   1.101   4.066   2.973  0.2108 -0.0198 -0.2650
  302SOL    HW1 1056   1.109   4.140   3.041  0.1165  0.2038 -0.4938
  302SOL    HW2 1057   1.171   3.997   2.991 -0.2793 -0.3271  0.5033
  303SOL     OW 1058   1.098   1.954   2.031 -0.1848 -0.2870  0.3536
  303SOL    HW1 1059   1.001   1.962   2.056 -0.4137 -1.1200 -0.2281
  303SOL    HW2 1060   1.120   2.021   1.961  0.0956  1.0555  1.6748
  304SOL     OW 1061   3.085   1.914   2.412 -0.5083 -0.2273  0.1384
  304SOL    HW1 1062   3.113   1.952   2.500  1.1862 -1.5900  0.2481
  304SOL    HW2 1063   3.018   1.842   2.427 -1.8434  0.9671  0.1127
  305SOL     OW 1064   4.298   0.494   4.169  0.0390  0.0406 -0.1221
  305SOL    HW1 1065   4.369   0.554   4.205 -1.1896  0.7952  1.1009
  305SOL    HW2 1066   4.282   0.515   4.072  0.3982  0.9131  0.0008
  306SOL     OW 1067   0.864   0.305   4.399 -0.0001 -0.0828  0.0865
  306SOL    HW1 1068   0.788   0.291   4.335  1.2198 -0.4955 -1.3405
  306SOL    HW2 1069   0.938   0.241   4.376  1.6311  1.7415  0.0404
  307SOL     OW 1070   2.479   4.794   3.450 -0.4900 -0.5270  0.1920
  307SOL    HW1 1071   2.416   4.840   3.513  0.4373 -0.1114  0.8386
  307SOL    HW2 1072   2.463   4.826   3.357 -0.7880  0.0671  0.4441
  308SOL     OW 1073   3.116   0.650   3.956 -0.4977  0.2740 -0.4412
  308SOL    HW1 1074   3.171   0.680   3.878 -0.6132 -1.5849 -1.2908
  308SOL    HW2 1075   3.023   0.632   3.926 -0.4462 -0.8380  0.0174
  309SOL     OW 1076   0.638   0.691   0.435 -0.3103 -0.1110  0.0278
  309SOL    HW1 1077   0.618   0.787   0.417 -1.2004 -0.0423  1.2776
  309SOL    HW2 1078   0.558   0.636   0.411  0.3720 -0.6162 -1.1594
  310SOL     OW 1079   4.803   2.463   3.885  0.0948  0.2683  0.4114
  310SOL    HW1 1080   4.710   2.458   3.848  0.1542  0.1413  0.2803
  310SOL    HW2 1081   4.869   2.460   3.810  0.1819  1.3988  0.4248
  311SOL     OW 1082   3.784   2.787   1.074  0.1468 -0.1032 -0.1297
  311SOL    HW1 1083   3.691   2.757   1.094  0.1033  0.9396  1.4041
  311SOL    HW2 1084   3.780   2.877   1.029  0.4090  0.2475  0.5316
  312SOL     OW 1085   4.148   3.572   2.363  0.0844 -0.0527  0.7978
  312SOL    HW1 1086   4.148   3.666   2.395 -0.8433  0.3305 -0.2434
  312SOL    HW2 1087   4.227   3.557   2.303 -1.2136  0.9174 -1.2685
  313SOL     OW 1088   2.204   3.891   3.194  0.3361  0.0820 -0.0805
  313SOL    HW1 1089   2.175   3.803   3.157 -1.7650  0.1710  1.1419
  313SOL    HW2 1090   2.207   3.960   3.121 -0.8813 -0.3714 -0.5761
  314SOL     OW 1091   2.686   5.027   3.499  0.4787  0.0074  0.1562
  314SOL    HW1 1092   2.689   5.013   3.400  0.2343  1.1812 -0.0346
  314SOL    HW2 1093   2.655   4.943   3.544  0.7769 -0.5984 -0.7382
  315SOL     OW 1094   3.867   1.160   1.036 -0.3901 -0.4894  0.3006
  315SOL    HW1 1095   3.822   1.084   0.989 -1.4274 -0.3470  1.0247
  315SOL    HW2 1096   3.844   1.157   1.133 -0.2319  0.5960  0.3871
  316SOL     OW 1097   2.132   2.638   2.721 -0.1954 -0.3548 -0.5296
  316SOL    HW1 1098   2.207   2.572   2.732  0.7540  0.6331 -0.9495
  316SOL    HW2 1099   2.069   2.605   2.651 -0.6330 -1.6056  0.4167
  317SOL     OW 1100   1.689   1.683   0.466 -0.3551  0.3910  0.2119
  317SOL    HW1 1101   1.678   1.624   0.386  0.4056  0.5106  0.0129
  317SOL    HW2 1102   1.661   1.776   0.443 -2.7577 -0.0995  0.8776
  318SOL     OW 1103   1.614   2.832   3.094 -0.1604 -0.1523 -0.5059
  318SOL    HW1 1104   1.653   2.742   3.113 -3.1887 -1.5210 -0.1890
  318SOL    HW2 1105   1.597   2.880   3.180 -0.2091 -0.0572 -0.5674
  319SOL     OW 1106   3.839   4.104   0.383  0.3234 -0.3637 -0.0964
  319SOL    HW1 1107   3.779   4.029   0.411  0.8731 -0.8850 -0.2866
  319SOL    HW2 1108   3.926   4.097   0.432 -0.0048  0.7746  0.6830
  320SOL     OW 1109   3.158   2.393   1.566  0.2099 -0.2599  0.4369
  320SOL    HW1 1110   3.096   2.457   1.520  1.2560  1.8627  1.8222
  320SOL    HW2 1111   3.191   2.326   1.499 -1.7971 -0.0746 -0.8255
  321SOL     OW 1112   1.282   3.046   3.562 -0.4557  0.0326 -0.1269
  321SOL    HW1 1113   1.351   3.118   3.573 -2.1218  1.8716 -1.1370
  321SOL    HW2 1114   1.296   3.001   3.473 -0.2403  0.0336 -0.0952
  322SOL     OW 1115   1.777   4.429   4.848 -0.0696 -0.4186  0.6170
  322SOL    HW1 1116   1.813   4.520   4.869 -0.8145  0.1285 -0.3855
  322SOL    HW2 1117   1.755   4.424   4.751 -1.3703 -1.1965  0.9296
  323SOL     OW 1118   2.968   3.231   0.511 -0.2584  0.0255 -0.7606
  323SOL    HW1 1119   2.953   3.181   0.426  0.7280 -0.4129 -0.6937
  323SOL    HW2 1120   2.895   3.297   0.524 -0.1767  0.4336 -2.2001
  324SOL     OW 1121   1.982   5.072   0.481 -0.6254  0.0914 -0.2104
  324SOL    HW1 1122   1.919   5.025   0.419 -1.8919  0.6761  0.6062
  324SOL    HW2 1123   2.074   5.069   0.442 -1.0749 -1.0658 -1.2696
  325SOL     OW 1124   4.366   4.418   1.413  0.0048  0.0402  0.5354
  325SOL    HW1 1125   4.341   4.454   1.503 -3.1643  2.2605 -1.0315
  325SOL    HW2 1126   4.303   4.345   1.388 -1.1563  1.4734 -0.9883
  326SOL     OW 1127   1.723   2.483   2.750 -0.0111 -0.7889 -0.5135
  326SOL    HW1 1128   1.662   2.436   2.815  2.5453 -3.3682  0.2655
  326SOL    HW2 1129   1.770   2.557   2.797 -0.3263 -0.7567 -0.2452
  327SOL     OW 1130   3.724   1.990   0.537 -0.0093 -0.0562  0.8448
  327SOL    HW1 1131   3.680   2.013   0.451  1.2728  0.5227  0.3104
  327SOL    HW2 1132   3.813   2.035   0.542  0.7245 -1.5119  1.6787
  328SOL     OW 1133   1.957   1.099   1.838  0.3124 -0.0982  0.0540
  328SOL    HW1 1134   2.007   1.031   1.784  0.9066 -1.5216  2.2732
  328SOL    HW2 1135   1.859   1.078   1.834  0.2140  0.5106 -1.3506
  329SOL     OW 1136   3.446   1.180   1.634  0.5321  0.5857 -0.2248
  329SOL    HW1 1137   3.481   1.122   1.560 -0.7956  2.4808 -2.4646
  329SOL    HW2 1138   3.353   1.152   1.656  0.4217  0.9027 -0.2800
  330SOL     OW 1139   0.412   4.559   2.112  0.2406 -0.0674 -0.1460
  330SOL    HW1 1140   0.459   4.576   2.199 -1.1376  0.2718  0.5512
  330SOL    HW2 1141   0.315   4.541   2.129 -0.0743  0.1099 -1.6270
  331SOL     OW 1142   2.236   1.345   0.401  0.2639  0.1998  0.3706
  331SOL    HW1 1143   2.223   1.443   0.388  0.2300  0.1048 -0.3534
  331SOL    HW2 1144   2.315   1.315   0.349 -0.0900 -0.2650  0.0921
  332SOL     OW 1145   3.871   2.533   1.053  0.3342 -0.1839  0.2099
  332SOL    HW1 1146   3.839   2.627   1.044  0.8284 -0.0863 -0.6595
  332SOL    HW2 1147   3.801   2.478   1.099 -0.6771  0.2364 -0.7798
  333SOL     OW 1148   0.760   2.198   4.230 -0.4784  0.1755 -0.1981
  333SOL    HW1 1149   0.729   2.237   4.317  0.6430  1.6422 -0.4047
  333SOL    HW2 1150   0.796   2.106   4.246 -0.1683  0.4712  0.9198
  334SOL     OW 1151   3.076   4.981   3.512 -0.0469 -0.1492  0.3340
  334SOL    HW1 1152   3.027   4.906   3.467 -2.0272 -0.1505  2.3207
  334SOL    HW2 1153   3.173   4.957   3.521 -0.6842 -2.6768  1.2659
  335SOL     OW 1154   3.555   1.848   4.380  0.2145  0.0319 -0.3463
  335SOL    HW1 1155   3.543   1.939   4.419 -0.3004  0.1058 -0.6668
  335SOL    HW2 1156   3.483   1.830   4.313  0.2015 -0.6877 -0.1497
  336SOL     OW 1157   1.282   0.369   3.106 -0.3650  0.0765  0.1406
  336SOL    HW1 1158   1.266   0.381   3.204  1.1845  0.2649  0.3936
  336SOL    HW2 1159   1.379   0.354   3.089 -0.2791  2.0409 -1.5444
  337SOL     OW 1160   0.736   3.081   3.523  0.1425  0.0910 -0.0999
  337SOL    HW1 1161   0.691   2.993   3.534 -2.1274  1.2287  0.3559
  337SOL    HW2 1162   0.815   3.087   3.584  1.2820 -2.1275 -1.2136
  338SOL     OW 1163   0.323   3.442   0.370  0.2703  0.4456 -0.1596
  338SOL    HW1 1164   0.367   3.514   0.423 -0.8310  0.9739  0.0689
  338SOL    HW2 1165   0.239   3.414   0.416  0.5029 -0.7464 -0.4278
  339SOL     OW 1166   1.570   2.978   2.319 -0.7234 -1.1395  0.2263
  339SOL    HW1 1167   1.553   2.881   2.337  1.4538 -1.6820 -0.2705
  339SOL    HW2 1168   1.588   2.991   2.221  1.0660 -0.6329  0.5867
  340SOL     OW 1169   2.920   0.707   4.754  0.2908  0.4981  0.5966
  340SOL    HW1 1170   2.856   0.698   4.829 -0.0169 -0.8656  0.1951
  340SOL    HW2 1171   3.013   0.685   4.785  0.2571  0.5101  0.7044
  341SOL     OW 1172   4.160   0.965   3.830 -0.1225 -0.0370 -0.4982
  341SOL    HW1 1173   4.188   0.912   3.750 -0.8138 -0.0525 -0.7375
  341SOL    HW2 1174   4.212   0.935   3.910 -1.9499 -2.5544 -0.1602
  342SOL     OW 1175   4.070   4.060   0.489  0.1842 -0.0256 -0.5089
  342SOL    HW1 1176   4.157   4.096   0.457  0.2784  0.4252  0.2276
  342SOL    HW2 1177   4.083   3.970   0.529  0.2482 -0.1181 -0.7383
  343SOL     OW 1178   4.925   1.019   0.236 -0.0580  0.2467  0.0931
  343SOL    HW1 1179   4.829   1.042   0.220  0.0087  0.2462 -0.3022
  343SOL    HW2 1180   4.981   1.049   0.159  0.1630 -0.3635  0.0087
  344SOL     OW 1181   3.122   4.772   1.850  0.4942  0.0367  0.2505
  344SOL    HW1 1182   3.197   4.779   1.785 -0.3502  1.6304 -0.6260
  344SOL    HW2 1183   3.104   4.862   1.890  1.4745 -1.0112  3.3262
  345SOL     OW 1184   4.313   0.707   2.792  0.5475  0.3944 -0.3567
  345SOL    HW1 1185   4.393   0.763   2.814  0.4829 -0.1472  1.4560
  345SOL    HW2 1186   4.342   0.620   2.754  0.7341  0.8089 -1.1865
  346SOL     OW 1187   3.551   3.557   1.388 -0.2208 -0.4144  0.2014
  346SOL    HW1 1188   3.532   3.655   1.387 -1.7290 -0.6735 -0.5697
  346SOL    HW2 1189   3.548   3.522   1.294 -2.7580 -1.6841  0.6698
  347SOL     OW 1190   1.702   2.991   4.435 -0.6123  0.3277 -0.0688
  347SOL    HW1 1191   1.779   2.988   4.372 -1.9345 -1.0878 -1.6945
  347SOL    HW2 1192   1.719   3.062   4.504  1.8318  0.4728 -0.7219
  348SOL     OW 1193   3.226   3.459   1.263 -0.5960  0.3893  0.0127
  348SOL    HW1 1194   3.268   3.442   1.352  0.0372  0.2574 -0.3054
  348SOL    HW2 1195   3.257   3.548   1.228  0.7217 -0.4052 -0.9450
  349SOL     OW 1196   1.052   0.112   0.431 -0.4038 -0.3170 -0.1593
  349SOL    HW1 1197   1.078   0.021   0.465 -0.9104 -0.9638 -1.4497
  349SOL    HW2 1198   1.059   0.178   0.506  0.4760 -1.3125  0.6753
  350SOL     OW 1199   5.123   0.439   3.737  0.2668  0.1209 -0.0018
  350SOL    HW1 1200   5.204   0.485   3.702 -0.2537  0.6964 -0.4771
  350SOL    HW2 1201   5.041   0.493   3.714 -0.2129 -0.2186  0.8542
  351SOL     OW 1202   0.498   3.285   1.967  0.7637 -0.0373  0.0516
  351SOL    HW1 1203   0.571   3.250   2.026  0.7232  0.4039  0.3693
  351SOL    HW2 1204   0.429   3.214   1.954  0.7485 -0.1275  0.5828
  352SOL     OW 1205   2.099   2.463   2.013 -0.9291 -0.0393  0.1861
  352SOL    HW1 1206   2.151   2.548   2.009  2.1037 -1.7776 -0.8121
  352SOL    HW2 1207   2.106   2.424   2.105  1.1435 -1.0833 -0.3481
  353SOL     OW 1208   3.274   4.001   2.591  0.1677  0.0369 -0.5807
  353SOL    HW1 1209   3.211   4.078   2.602 -0.4682 -0.5628  0.1389
  353SOL    HW2 1210   3.233   3.933   2.531  0.0938 -0.3830 -0.0651
  354SOL     OW 1211   1.233   2.406   2.989 -0.3562 -0.1421  0.1800
  354SOL    HW1 1212   1.265   2.495   2.959  3.4183 -1.3049  0.2928
  354SOL    HW2 1213   1.193   2.357   2.912 -0.3842  0.7629 -0.3975
  355SOL     OW 1214   2.762   5.044   1.262  0.1320  0.3071  0.1017
  355SOL    HW1 1215   2.738   4.947   1.253  0.7862  0.0675  0.8791
  355SOL    HW2 1216   2.769   5.085   1.171  1.8374 -0.8692 -0.3435
  356SOL     OW 1217   4.394   1.193   3.914 -0.0399 -0.2714 -0.1997
  356SOL    HW1 1218   4.411   1.114   3.855 -0.7848 -0.1766 -0.5590
  356SOL    HW2 1219   4.470   1.204   3.978 -0.3221 -1.8211  0.4513
  357SOL     OW 1220   2.826   1.175   3.406 -0.3082 -0.1539 -0.0207
  357SOL    HW1 1221   2.789   1.265   3.431  1.3533  0.2985  0.9900
  357SOL    HW2 1222   2.855   1.127   3.489  0.4807 -0.8484 -0.6763
  358SOL     OW 1223   2.130   4.186   1.165 -0.2008  1.0038  0.8267
  358SOL    HW1 1224   2.090   4.182   1.256  0.3851  0.6070  1.0808
  358SOL    HW2 1225   2.087   4.259   1.112 -2.3200 -0.3606  0.5514
  359SOL     OW 1226   1.365   3.769   2.254  0.2299  0.0453  0.0753
  359SOL    HW1 1227   1.449   3.818   2.276  1.0860 -2.4748  3.2116
  359SOL    HW2 1228   1.296   3.788   2.325 -0.5739 -0.6668 -0.4930
  360SOL     OW 1229   3.192   1.257   4.401 -0.1266  0.3198  0.0422
  360SOL    HW1 1230   3.252   1.206   4.462  0.1033  0.8295  0.2479
  360SOL    HW2 1231   3.143   1.193   4.342 -0.2678 -0.1736  0.6783
  361SOL     OW 1232   3.385   4.227   3.657 -0.1767 -0.1752  0.1200
  361SOL    HW1 1233   3.298   4.275   3.652  0.0592  0.3859  1.1439
  361SOL    HW2 1234   3.460   4.292   3.654  0.2672 -0.7015 -1.5364
  362SOL     OW 1235   5.035   0.533   1.468 -0.3665  0.4372  0.4744
  362SOL    HW1 1236   5.038   0.458   1.401  0.8901 -0.0101  0.9994
  362SOL    HW2 1237   5.101   0.604   1.442 -0.5286  0.6932  0.7528
  363SOL     OW 1238   4.894   4.146   1.881 -0.0213  0.3958  0.2079
  363SOL    HW1 1239   4.911   4.101   1.794  0.1757  0.6920  0.0927
  363SOL    HW2 1240   4.928   4.089   1.956  1.2144  0.8443  0.0028
  364SOL     OW 1241   2.188   3.350   0.658  0.0974  0.0651  0.4382
  364SOL    HW1 1242   2.235   3.262   0.649 -0.7925 -0.6750  2.4701
  364SOL    HW2 1243   2.250   3.423   0.630  0.9742 -1.1641 -0.9769
  365SOL     OW 1244   2.933   0.880   1.949  0.2189  0.4094 -0.0571
  365SOL    HW1 1245   2.917   0.848   2.043 -0.1476  0.3156 -0.1490
  365SOL    HW2 1246   2.981   0.809   1.898  0.0573  0.2979 -0.0543
  366SOL     OW 1247   1.273   0.486   0.294 -0.2146 -0.2352 -0.0082
  366SOL    HW1 1248   1.200   0.553   0.278  0.3195  0.2202 -0.5391
  366SOL    HW2 1249   1.239   0.394   0.273 -0.5353  0.0109 -0.5845
  367SOL     OW 1250   4.340   4.632   3.877 -0.0091 -0.1124  0.5265
  367SOL    HW1 1251   4.346   4.590   3.967 -2.3940 -0.2642  0.6851
  367SOL    HW2 1252   4.341   4.561   3.807  1.0046 -0.0494  0.4637
  368SOL     OW 1253   1.516   4.365   4.405 -0.1422  0.1994 -0.5000
  368SOL    HW1 1254   1.424   4.400   4.416 -0.3661 -0.3624 -0.5615
  368SOL    HW2 1255   1.513   4.266   4.388  0.5692 -0.2800  1.7769
  369SOL     OW 1256   4.241   2.144   4.432  0.1419  0.3695  0.4647
  369SOL    HW1 1257   4.304   2.200   4.485 -1.2429  1.6084  0.8792
  369SOL    HW2 1258   4.157   2.128   4.484 -0.6659  0.3622 -0.7725
  370SOL     OW 1259   0.808   5.148   4.280  0.8619 -0.6144  0.6451
  370SOL    HW1 1260   0.771   5.056   4.268  1.6534 -0.7875 -0.7527
  370SOL    HW2 1261   0.805   5.196   4.192 -0.9857  1.2829  1.6521
  371SOL     OW 1262   2.291   5.058   3.123  0.1977 -0.1105  0.4542
  371SOL    HW1 1263   2.229   5.053   3.045 -2.1621 -2.0007  2.2883
  371SOL    HW2 1264   2.336   4.969   3.134  1.8180  0.6569  0.3181
  372SOL     OW 1265   0.333   4.494   1.866  0.1231 -0.1080 -0.6990
  372SOL    HW1 1266   0.394   4.544   1.805  0.6778  0.5302  0.3559
  372SOL    HW2 1267   0.353   4.518   1.961 -2.0717  0.5024 -0.3263
  373SOL     OW 1268   2.297   3.661   4.869 -0.4968 -0.2486 -0.2166
  373SOL    HW1 1269   2.270   3.751   4.904 -3.7061 -0.4043 -1.8738
  373SOL    HW2 1270   2.336   3.671   4.778  1.0112 -0.4327  0.3808
  374SOL     OW 1271   4.696   2.458   3.464 -0.0882 -0.3735 -0.7521
  374SOL    HW1 1272   4.785   2.431   3.427  0.2936 -0.8972  0.4856
  374SOL    HW2 1273   4.651   2.378   3.503 -1.6295 -0.3518 -2.3334
  375SOL     OW 1274   3.172   0.455   1.029  0.4502 -0.2255 -0.3617
  375SOL    HW1 1275   3.098   0.399   0.993  0.1798  0.3083 -0.6559
  375SOL    HW2 1276   3.145   0.551   1.026  1.0890 -0.0384 -0.3151
  376SOL     OW 1277   4.731   2.910   1.995 -0.3241 -0.4791 -0.0135
  376SOL    HW1 1278   4.674   2.948   2.067 -0.0273 -1.3947  0.7171
  376SOL    HW2 1279   4.827   2.913   2.022 -0.1824 -0.5922 -0.4803
  377SOL     OW 1280   0.405   0.322   1.006 -0.6640  0.6442  0.5888
  377SOL    HW1 1281   0.346   0.246   0.979 -1.9988  0.2939  4.0270
  377SOL    HW2 1282   0.425   0.316   1.104 -0.5789  4.5567  0.9675
  378SOL     OW 1283   1.829   3.399   4.508  0.5966 -0.2962 -0.5054
  378SOL    HW1 1284   1.780   3.450   4.437 -0.1191  0.3192  0.4090
  378SOL    HW2 1285   1.822   3.301   4.488  1.0897 -0.1084 -1.7015
  379SOL     OW 1286   4.653   0.431   3.768 -0.1064 -0.0307  0.4915
  379SOL    HW1 1287   4.554   0.436   3.756  0.0868  0.2182 -1.2977
  379SOL    HW2 1288   4.690   0.355   3.714  0.7633  0.3873  0.4721
  380SOL     OW 1289   5.079   0.379   1.245 -0.0960 -0.2753  0.0635
  380SOL    HW1 1290   5.023   0.297   1.243 -1.0234  0.3632 -0.9962
  380SOL    HW2 1291   5.107   0.404   1.152 -0.2393  0.8736  0.3079
  381SOL     OW 1292   0.935   0.777   4.970  0.3954 -0.3310 -0.7661
  381SOL    HW1 1293   0.955   0.859   5.024  0.6369  0.9446 -2.6911
  381SOL    HW2 1294   0.954   0.695   5.025  2.2525  0.8709  0.4961
  382SOL     OW 1295   4.015   4.834   0.644  0.1055 -0.0208 -0.0426
  382SOL    HW1 1296   3.950   4.766   0.611  1.3318 -0.6815 -1.1962
  382SOL    HW2 1297   4.057   4.880   0.566  0.4356  0.9654  0.7005
  383SOL     OW 1298   1.198   0.952   4.591  0.1035 -0.4069  0.8184
  383SOL    HW1 1299   1.189   0.859   4.626 -1.5001  0.5807  3.3130
  383SOL    HW2 1300   1.152   1.016   4.653  0.7636  2.0291 -1.0280
  384SOL     OW 1301   1.228   0.289   0.826  0.2727 -0.8622 -0.2597
  384SOL    HW1 1302   1.144   0.315   0.778 -0.3093  1.7733  1.9344
  384SOL    HW2 1303   1.302   0.352   0.801  0.4798 -0.6640  0.8086
  385SOL     OW 1304   4.544   2.990   1.245 -0.0125 -0.1659  0.1153
  385SOL    HW1 1305   4.538   2.969   1.343 -2.1078 -0.0757  0.0394
  385SOL    HW2 1306   4.638   2.974   1.214  1.1220  1.4081  2.4772
  386SOL     OW 1307   3.659   0.063   1.055 -0.4708 -0.3239  0.1057
  386SOL    HW1 1308   3.659   0.158   1.023  1.2839 -0.2516  0.1980
  386SOL    HW2 1309   3.568   0.023   1.042 -1.0060  1.0918 -0.7396
  387SOL     OW 1310   2.129   2.374   2.256 -0.4581 -0.0892  0.2543
  387SOL    HW1 1311   2.179   2.437   2.315 -0.2278 -0.6444  0.6506
  387SOL    HW2 1312   2.087   2.302   2.311 -0.2770 -0.5876 -0.2533
  388SOL     OW 1313   0.422   2.664   5.090  0.3086 -0.1059  0.9480
  388SOL    HW1 1314   0.415   2.757   5.126 -2.7951 -0.4052  1.3909
  388SOL    HW2 1315   0.369   2.602   5.148 -0.2922 -1.5880 -1.0806
  389SOL     OW 1316   3.780   1.914   1.903  0.0334 -0.2979  0.4603
  389SOL    HW1 1317   3.770   2.008   1.870  1.3246  0.7252  2.7254
  389SOL    HW2 1318   3.815   1.915   1.997  0.3091 -3.0726  0.4801
  390SOL     OW 1319   4.510   4.054   4.112 -0.8331 -0.6000 -0.5095
  390SOL    HW1 1320   4.513   3.985   4.040  1.4579 -0.7113 -0.3955
  390SOL    HW2 1321   4.536   4.143   4.074  2.4140 -1.0251  0.4295
  391SOL     OW 1322   1.982   0.593   0.721  0.2460 -0.1041 -0.6819
  391SOL    HW1 1323   1.944   0.561   0.634  1.4139 -1.2448 -0.7990
  391SOL    HW2 1324   1.908   0.622   0.781 -0.5513  1.8449 -2.4460
  392SOL     OW 1325   0.459   2.499   2.705  0.9614  0.1084  0.1917
  392SOL    HW1 1326   0.457   2.578   2.765 -0.5362  1.0727 -1.0684
  392SOL    HW2 1327   0.501   2.525   2.618  0.0324 -0.3360 -0.4033
  393SOL     OW 1328   0.982   2.864   0.003 -0.1674  0.1350 -0.1885
  393SOL    HW1 1329   1.002   2.962  -0.008  0.7959 -0.0545 -0.2298
  393SOL    HW2 1330   1.056   2.820   0.054 -1.7553 -0.1374  2.0118
  394SOL     OW 1331   4.476   1.731   2.515 -1.0951  0.0859  0.1044
  394SOL    HW1 1332   4.561   1.774   2.545  0.0870 -0.5763 -2.0625
  394SOL    HW2 1333   4.442   1.670   2.587 -0.0218  0.7391  1.1997
  395SOL     OW 1334   2.862   1.558   0.628 -0.1708  0.2271  0.0901
  395SOL    HW1 1335   2.795   1.591   0.563 -1.3218 -2.3805 -0.1907
  395SOL    HW2 1336   2.824   1.562   0.721  0.0946  0.6659  0.1812
  396SOL     OW 1337   0.448   1.528   3.259  0.2062  0.3148 -0.0810
  396SOL    HW1 1338   0.501   1.544   3.343 -0.4757 -0.1957  0.4605
  396SOL    HW2 1339   0.433   1.429   3.249  0.7692  0.3228 -1.1144
  397SOL     OW 1340   2.137   4.018   1.564 -0.3572 -0.3927 -0.0264
  397SOL    HW1 1341   2.062   3.960   1.533  0.0237 -0.2380 -1.3024
  397SOL    HW2 1342   2.218   3.962   1.581 -0.2755 -0.3595 -0.3003
  398SOL     OW 1343   2.834   1.808   2.175 -0.1010 -0.6896  0.6343
  398SOL    HW1 1344   2.880   1.789   2.262  1.1292  1.8893  0.6419
  398SOL    HW2 1345   2.899   1.850   2.111 -1.7000  0.2548 -0.4499
  399SOL     OW 1346   0.869   4.103   3.345 -0.6449  1.0460  0.6647
  399SOL    HW1 1347   0.837   4.062   3.430  1.4285 -0.2952  0.8521
  399SOL    HW2 1348   0.950   4.158   3.362 -1.6186  2.8175 -0.0990
  400SOL     OW 1349   2.731   4.879   4.685 -0.4472 -0.0684 -0.0025
  400SOL    HW1 1350   2.708   4.835   4.598 -0.8332 -0.5010  0.3176
  400SOL    HW2 1351   2.819   4.843   4.718  0.7212  1.5398 -1.1922
  401SOL     OW 1352   2.508   3.433   1.165  0.2141 -0.7699 -0.3644
  401SOL    HW1 1353   2.429   3.392   1.118  0.3974 -1.8463  0.2443
  401SOL    HW2 1354   2.512   3.401   1.259  0.4587  0.5579  0.1034
  402SOL     OW 1355   4.781   1.819   0.346 -0.8926  0.0251  0.2566
  402SOL    HW1 1356   4.822   1.749   0.405  0.0736  0.2752 -0.1073
  402SOL    HW2 1357   4.818   1.812   0.254 -0.3783  1.3279  0.3322
  403SOL     OW 1358   0.425   1.541   2.362  0.7368  0.8559 -0.0044
  403SOL    HW1 1359   0.354   1.478   2.330  1.5585  0.0677 -0.3174
  403SOL    HW2 1360   0.515   1.502   2.344  1.2634  1.8872  0.2935
  404SOL     OW 1361   1.633   3.762   3.178  0.4223 -0.1753  0.0356
  404SOL    HW1 1362   1.662   3.773   3.273 -2.9208 -1.3516  1.3323
  404SOL    HW2 1363   1.604   3.850   3.141  0.8852  0.1389  0.4123
  405SOL     OW 1364   2.882   1.219   2.382  0.4078  0.5182 -0.4439
  405SOL    HW1 1365   2.881   1.133   2.433  0.4178  0.7147 -0.1082
  405SOL    HW2 1366   2.976   1.243   2.359  0.5570  1.2161  0.8019
  406SOL     OW 1367   5.072   1.835   0.256  0.2193  0.7088 -0.4427
  406SOL    HW1 1368   4.997   1.824   0.191 -0.0167  1.8502 -0.3889
  406SOL    HW2 1369   5.072   1.758   0.320  0.6746 -0.6279 -1.9801
  407SOL     OW 1370   2.319   2.727   4.981 -0.5228 -0.2139  0.3884
  407SOL    HW1 1371   2.414   2.700   4.999  0.3108  2.1211 -0.1299
  407SOL    HW2 1372   2.260   2.647   4.987  1.7714 -2.2043 -1.5124
  408SOL     OW 1373   4.937   1.185   4.559  0.8137 -0.2204 -0.6790
  408SOL    HW1 1374   4.904   1.116   4.494 -1.5915  0.2214 -0.0104
  408SOL    HW2 1375   4.877   1.265   4.557  1.6749  0.5151  0.8676
  409SOL     OW 1376   1.717   2.068   0.200  0.5661 -0.0877 -0.6568
  409SOL    HW1 1377   1.739   2.114   0.286  0.3935 -2.0726  0.5248
  409SOL    HW2 1378   1.801   2.033   0.158  0.6203  0.6427 -1.1754
  410SOL     OW 1379   5.072   0.477   2.844 -0.4887  0.0009 -0.0307
  410SOL    HW1 1380   5.069   0.377   2.841 -3.0779  0.0306 -2.5856
  410SOL    HW2 1381   4.984   0.512   2.874  0.1843  1.5612  0.2230
  411SOL     OW 1382   0.109   1.910   4.839 -0.2528 -0.2387 -0.1537
  411SOL    HW1 1383   0.120   1.830   4.898  0.9793 -0.1320 -0.2014
  411SOL    HW2 1384   0.027   1.960   4.865  0.4154 -0.0347  1.6809
  412SOL     OW 1385   2.249   1.768   0.938  0.2172  0.4762  0.3658
  412SOL    HW1 1386   2.212   1.853   0.975  0.1894  0.9945 -0.8148
  412SOL    HW2 1387   2.188   1.692   0.962 -0.6008  1.0347  0.0924
  413SOL     OW 1388   0.727   1.302   1.804 -0.5526 -0.0590 -0.4134
  413SOL    HW1 1389   0.738   1.347   1.894  2.0952  0.5680 -0.9558
  413SOL    HW2 1390   0.714   1.372   1.734  1.6779 -0.1755 -1.0169
  414SOL     OW 1391   3.926   3.921   0.776 -0.3865  0.0776  0.2943
  414SOL    HW1 1392   3.842   3.879   0.811  0.5387 -1.1088  1.1843
  414SOL    HW2 1393   3.989   3.849   0.746  0.0233  0.9784 -1.0971
  415SOL     OW 1394   0.207   1.661   2.528 -0.2139  0.5447 -0.0451
  415SOL    HW1 1395   0.239   1.621   2.442  0.9255  0.0656  0.5747
  415SOL    HW2 1396   0.193   1.587   2.594  0.5810  1.0482  0.6959
  416SOL     OW 1397   0.858   1.924   3.990  0.8021 -0.1031 -0.1104
  416SOL    HW1 1398   0.851   1.924   3.890  0.6756  0.0786 -0.1020
  416SOL    HW2 1399   0.951   1.899   4.017  0.8077 -0.2576 -0.2720
  417SOL     OW 1400   2.774   2.488   3.000 -0.4779  0.0296 -0.1879
  417SOL    HW1 1401   2.797   2.390   2.995  0.7651  0.2829  0.2180
  417SOL    HW2 1402   2.818   2.536   2.924  0.4239  0.5421  0.6434
  418SOL     OW 1403   4.039   1.609   0.816  0.1686 -0.0386  0.2461
  418SOL    HW1 1404   4.026   1.534   0.882  3.0775 -0.7771  0.1530
  418SOL    HW2 1405   3.951   1.650   0.794 -1.2482 -1.7550  2.2661
  419SOL     OW 1406   1.391   3.829   1.337 -0.1963  0.5653  0.3942
  419SOL    HW1 1407   1.399   3.853   1.240  3.8770  0.3250  0.4940
  419SOL    HW2 1408   1.428   3.904   1.392  2.4182 -1.2819  1.3456
  420SOL     OW 1409   2.363   3.258   4.891 -0.3410  0.1164 -0.2242
  420SOL    HW1 1410   2.295   3.320   4.928 -0.8464  0.4142 -1.5698
  420SOL    HW2 1411   2.444   3.310   4.863  0.3531 -0.2013  1.1223
  421SOL     OW 1412   5.002   1.572   2.508  0.1994 -0.2758  0.1742
  421SOL    HW1 1413   5.001   1.505   2.583  0.3723  0.5496  0.9292
  421SOL    HW2 1414   5.028   1.526   2.423  1.9845 -0.8739  0.9836
  422SOL     OW 1415   1.128   4.256   3.153  0.1034 -0.0642 -0.6544
  422SOL    HW1 1416   1.146   4.352   3.128  0.4777 -0.4283 -1.8273
  422SOL    HW2 1417   1.088   4.253   3.245 -0.9312  1.2890 -1.0275
  423SOL     OW 1418   1.078   2.966   3.925 -0.0620  0.9241 -0.2401
  423SOL    HW1 1419   1.029   2.928   4.003  0.0514  1.5523  0.1463
  423SOL    HW2 1420   1.094   3.063   3.940 -0.7254  1.2397 -1.3927
  424SOL     OW 1421   1.466   3.421   1.600  0.0793 -0.2077  0.7134
  424SOL    HW1 1422   1.423   3.336   1.571  2.1397 -0.8349 -0.7673
  424SOL    HW2 1423   1.536   3.401   1.668  0.9693  0.1889 -0.0573
  425SOL     OW 1424   2.834   3.616   2.837  0.3714 -0.1300  0.2236
  425SOL    HW1 1425   2.780   3.692   2.872 -0.4464 -0.1611 -0.9136
  425SOL    HW2 1426   2.774   3.550   2.792  1.3966  0.1679 -1.7067
  426SOL     OW 1427   0.802   2.881   1.171 -0.0769 -0.1432  0.3670
  426SOL    HW1 1428   0.706   2.899   1.150  0.1732  0.7803 -0.0844
  426SOL    HW2 1429   0.852   2.864   1.086  0.0920 -0.9702  0.6302
  427SOL     OW 1430   0.013   0.327   0.275  0.0656 -0.0738  0.0128
  427SOL    HW1 1431  -0.014   0.254   0.212 -1.5025  0.3247  0.2044
  427SOL    HW2 1432   0.011   0.293   0.369 -0.1023  0.0562  0.0557
  428SOL     OW 1433   5.095   1.580   3.809  0.6687  0.5174 -0.5026
  428SOL    HW1 1434   5.162   1.548   3.742 -0.9835 -0.1971 -1.9337
  428SOL    HW2 1435   5.071   1.675   3.790 -1.5845 -0.3527 -2.6564
  429SOL     OW 1436   3.367   0.683   0.912  0.4895 -0.0052  0.3116
  429SOL    HW1 1437   3.432   0.644   0.847  0.8908 -0.1699  0.8000
  429SOL    HW2 1438   3.291   0.725   0.863  2.1531  2.3803 -0.3701
  430SOL     OW 1439   4.339   1.091   1.665 -0.2476 -0.1237  0.1602
  430SOL    HW1 1440   4.405   1.031   1.619  0.3034  2.6842 -3.1152
  430SOL    HW2 1441   4.249   1.046   1.667  0.4550 -1.6577 -0.8128
  431SOL     OW 1442   1.732   5.078   4.322 -0.2098  0.5877  0.3682
  431SOL    HW1 1443   1.770   5.154   4.375 -1.7694  1.8732 -0.2579
  431SOL    HW2 1444   1.799   5.046   4.255  0.0500  2.3525 -0.2639
  432SOL     OW 1445   3.033   5.150   0.996  0.7301  0.1707 -0.5143
  432SOL    HW1 1446   2.970   5.100   0.936  0.1042 -0.0755  0.3364
  432SOL    HW2 1447   3.022   5.249   0.980 -0.8324  0.1914  0.5498
  433SOL     OW 1448   0.595   0.610   3.466  0.6679 -0.0063 -0.4168
  433SOL    HW1 1449   0.542   0.680   3.420 -1.0261 -0.5394  0.6421
  433SOL    HW2 1450   0.652   0.652   3.537  2.1053  0.6212 -1.8658
  434SOL     OW 1451   3.557   5.094   2.144 -0.0369  0.2360 -0.1222
  434SOL    HW1 1452   3.588   5.021   2.205 -1.4173  0.1634  0.5364
  434SOL    HW2 1453   3.567   5.065   2.049 -0.1948 -0.6484  0.1208
  435SOL     OW 1454   3.180   3.358   3.608 -0.6977 -0.0904  0.1411
  435SOL    HW1 1455   3.145   3.452   3.615  0.3090  0.2984  0.1840
  435SOL    HW2 1456   3.205   3.325   3.699  0.2713  0.1396 -0.0276
  436SOL     OW 1457   4.335   4.948   3.049  0.8845  0.3023 -0.7235
  436SOL    HW1 1458   4.283   4.962   2.965 -1.2979 -2.7086 -0.0169
  436SOL    HW2 1459   4.392   4.866   3.040  0.5798 -0.0935  0.7435
  437SOL     OW 1460   4.262   0.487   3.187 -0.2429 -0.7063  0.3287
  437SOL    HW1 1461   4.203   0.524   3.115 -1.0094 -0.3017  1.1521
  437SOL    HW2 1462   4.225   0.510   3.276 -0.0123 -2.3014  0.8780
  438SOL     OW 1463   0.348   4.248   0.576  0.1133 -0.1675  0.1779
  438SOL    HW1 1464   0.298   4.331   0.551 -0.6943 -0.9776 -1.0334
  438SOL    HW2 1465   0.299   4.200   0.649 -0.6335 -0.6670 -0.6177
  439SOL     OW 1466   5.121   4.432   0.913 -0.1568  0.5723  0.2118
  439SOL    HW1 1467   5.042   4.452   0.970  0.7696  0.9150  1.4260
  439SOL    HW2 1468   5.148   4.336   0.926 -0.8460  0.2184 -0.8328
  440SOL     OW 1469   2.628   4.280   2.589 -0.8268 -0.2332  0.0784
  440SOL    HW1 1470   2.720   4.263   2.625 -0.4586 -3.1918 -1.9095
  440SOL    HW2 1471   2.560   4.249   2.656 -0.2650 -1.3106  0.1757
  441SOL     OW 1472   0.414   2.951   3.445  0.3802  0.2659  0.0865
  441SOL    HW1 1473   0.368   3.008   3.514 -0.0854  0.7233 -0.5848
  441SOL    HW2 1474   0.470   2.882   3.491 -0.0535  0.4507  0.9252
  442SOL     OW 1475   4.068   1.917   2.508  0.3317  0.2434  0.2562
  442SOL    HW1 1476   4.038   1.823   2.491 -0.4223  0.5754 -0.3378
  442SOL    HW2 1477   3.993   1.968   2.549  1.0756  0.3256  1.5533
  443SOL     OW 1478   3.400   1.438   2.143  0.3552 -0.5964 -0.1493
  443SOL    HW1 1479   3.305   1.467   2.159  0.4530  0.5719 -1.5179
  443SOL    HW2 1480   3.407   1.396   2.053  0.8187 -2.2808  0.6378
  444SOL     OW 1481   3.408   4.364   0.750  0.3432  0.1064 -0.8821
  444SOL    HW1 1482   3.474   4.430   0.714 -0.2867  0.2793 -1.7650
  444SOL    HW2 1483   3.341   4.342   0.679 -1.3499  0.9399  0.3940
  445SOL     OW 1484   3.020   3.528   1.916 -0.0809  0.1418 -0.3708
  445SOL    HW1 1485   3.060   3.478   1.839 -1.1776  0.0787 -0.9221
  445SOL    HW2 1486   3.039   3.626   1.906 -2.7601  0.5504 -2.4124
  446SOL     OW 1487   2.803   0.232   0.100  0.1744 -0.4159  0.2250
  446SOL    HW1 1488   2.853   0.271   0.023 -0.6342  2.2836  0.9713
  446SOL    HW2 1489   2.705   0.233   0.080  0.0027 -0.2719  1.0297
  447SOL     OW 1490   3.688   0.666   2.930 -0.6553 -0.2387 -0.1889
  447SOL    HW1 1491   3.692   0.760   2.896 -1.4864  0.0406  0.4704
  447SOL    HW2 1492   3.653   0.606   2.857 -0.9808  0.1077 -0.3192
  448SOL     OW 1493   2.081   1.748   1.967 -0.3213  0.1947  0.1771
  448SOL    HW1 1494   1.998   1.712   1.924 -0.5462  0.8678  0.0405
  448SOL    HW2 1495   2.121   1.678   2.026 -1.0287 -0.1127  0.3002
  449SOL     OW 1496   3.186   4.358   0.577  0.3880 -0.0100 -0.2247
  449SOL    HW1 1497   3.154   4.434   0.521  2.0842  0.7416 -0.2382
  449SOL    HW2 1498   3.261   4.312   0.530 -0.1886 -1.2946  0.0831
  450SOL     OW 1499   1.487   4.650   4.554  0.5396  0.8032  0.2221
  450SOL    HW1 1500   1.425   4.720   4.588 -0.0158  0.0703  0.7396
  450SOL    HW2 1501   1.579   4.665   4.592  0.0979  0.4157  1.4743
  451SOL     OW 1502   2.671   1.634   2.629  0.3705  0.9384 -0.3032
  451SOL    HW1 1503   2.577   1.650   2.599  0.6523  1.0507 -1.1403
  451SOL    HW2 1504   2.702   1.546   2.595 -0.2799 -0.3062  2.1044
  452SOL     OW 1505   1.331   1.981   2.162 -0.0034  0.1212  0.4221
  452SOL    HW1 1506   1.244   1.956   2.121 -1.1185  0.1300  2.6563
  452SOL    HW2 1507   1.346   2.080   2.151 -0.2207  0.1049 -0.0383
  453SOL     OW 1508   2.681   4.138   2.365  0.5652  0.0964  0.0318
  453SOL    HW1 1509   2.678   4.043   2.393 -0.9277  0.2307  0.4229
  453SOL    HW2 1510   2.664   4.197   2.444  1.6329  0.7116 -0.1722
  454SOL     OW 1511   0.078   1.882   4.267 -0.2390  0.0080 -0.3105
  454SOL    HW1 1512   0.071   1.907   4.363  0.1663  0.1008 -0.3019
  454SOL    HW2 1513   0.118   1.790   4.259 -0.2954 -0.0097 -0.3885
  455SOL     OW 1514   0.709   1.954   2.418 -0.2742 -0.0317 -0.3915
  455SOL    HW1 1515   0.622   1.906   2.422  0.7943 -1.9767  1.5557
  455SOL    HW2 1516   0.719   2.011   2.499  0.8313 -0.9612  0.1545
  456SOL     OW 1517   3.236   2.211   4.826  0.2362 -0.0659  0.1837
  456SOL    HW1 1518   3.198   2.294   4.785 -0.7028 -0.7132 -0.2906
  456SOL    HW2 1519   3.178   2.182   4.902  0.8801  0.0151  0.7212
  457SOL     OW 1520   0.769   3.500   0.053 -0.4740 -0.0836  0.2529
  457SOL    HW1 1521   0.709   3.546  -0.012 -0.0061 -0.4128 -0.4207
  457SOL    HW2 1522   0.859   3.488   0.013  0.1330  0.6436  1.3574
  458SOL     OW 1523   1.751   4.525   2.582  0.3969  0.0334 -0.2063
  458SOL    HW1 1524   1.670   4.555   2.531 -0.4441 -1.1083  0.4192
  458SOL    HW2 1525   1.755   4.425   2.582  0.0745 -0.0261  2.4041
  459SOL     OW 1526   1.242   4.781   5.053 -0.5646  0.6798  0.2924
  459SOL    HW1 1527   1.222   4.789   5.150 -0.0512 -0.8021  0.5497
  459SOL    HW2 1528   1.156   4.768   5.002 -0.7127 -0.3415  0.7749
  460SOL     OW 1529   0.745   4.073   0.044  0.0888 -0.2898  0.0222
  460SOL    HW1 1530   0.821   4.023   0.085 -1.3109 -1.2152  1.6515
  460SOL    HW2 1531   0.719   4.149   0.104  0.3513  0.6656 -1.0294
  461SOL     OW 1532   2.602   0.430   4.713  0.0767 -0.3449  0.1010
  461SOL    HW1 1533   2.675   0.476   4.662 -0.1409 -0.0239  0.0749
  461SOL    HW2 1534   2.531   0.400   4.650 -0.3903  0.4217  0.2536
  462SOL     OW 1535   0.772   3.845   0.876 -0.5062  0.0569 -0.1496
  462SOL    HW1 1536   0.828   3.770   0.841  1.3780  0.5772  1.5944
  462SOL    HW2 1537   0.818   3.932   0.858 -1.3831  0.6114  0.2144
  463SOL     OW 1538   1.715   2.517   1.011 -0.3997  0.3453  0.0334
  463SOL    HW1 1539   1.618   2.496   0.996 -0.6902  0.6177  1.3283
  463SOL    HW2 1540   1.728   2.616   1.004  0.0127  0.2172 -1.2181
  464SOL     OW 1541   1.498   1.711   2.520 -0.0725 -0.0975 -0.5919
  464SOL    HW1 1542   1.498   1.733   2.423 -1.3707 -2.0912 -1.1212
  464SOL    HW2 1543   1.585   1.669   2.545  0.7789  1.6173 -0.5362
  465SOL     OW 1544   2.152   2.243   4.901  0.4705 -0.1610 -0.1983
  465SOL    HW1 1545   2.147   2.149   4.933  1.4408 -1.0092 -2.3367
  465SOL    HW2 1546   2.137   2.245   4.802  1.5922  1.7967 -0.3688
  466SOL     OW 1547   1.349   2.362   3.930  0.1029 -0.0924 -0.5015
  466SOL    HW1 1548   1.408   2.379   3.851  0.9243 -1.0199 -0.1100
  466SOL    HW2 1549   1.391   2.403   4.011 -1.6120  2.4348 -0.7911
  467SOL     OW 1550   2.423   1.032   0.884 -0.7396 -0.1890 -0.4247
  467SOL    HW1 1551   2.411   1.125   0.920 -0.6650 -1.0698  2.1086
  467SOL    HW2 1552   2.334   0.995   0.858 -0.8544  0.3544 -0.8188
  468SOL     OW 1553   2.911   4.303   4.892  0.2971  0.0086 -0.3636
  468SOL    HW1 1554   2.985   4.322   4.957  1.4997 -0.2901 -1.5905
  468SOL    HW2 1555   2.882   4.389   4.849 -0.5692  0.2200  0.6163
  469SOL     OW 1556   1.117   0.810   0.534  0.4918  0.8595  0.3478
  469SOL    HW1 1557   1.168   0.738   0.581  0.0790 -0.4377 -1.1221
  469SOL    HW2 1558   1.168   0.842   0.455 -0.2908  0.6263 -0.2631
  470SOL     OW 1559   1.456   0.783   0.918  0.2181 -0.6882  0.3415
  470SOL    HW1 1560   1.520   0.712   0.950  0.2274 -0.4996  0.7516
  470SOL    HW2 1561   1.474   0.868   0.967  1.2074  0.0426 -1.2066
  471SOL     OW 1562   0.548   0.452   3.262  0.0993  0.0140  0.4926
  471SOL    HW1 1563   0.529   0.509   3.182  1.0064  0.1413  0.3597
  471SOL    HW2 1564   0.587   0.508   3.335 -0.4135 -0.1636  0.9094
  472SOL     OW 1565   2.821   4.571   0.551  0.0731 -0.2337  0.0946
  472SOL    HW1 1566   2.883   4.649   0.563  0.1881 -0.2154 -0.6075
  472SOL    HW2 1567   2.802   4.530   0.640 -1.3189  1.6097  0.7124
  473SOL     OW 1568   3.149   1.474   2.170  0.3070  0.0371  0.0608
  473SOL    HW1 1569   3.116   1.448   2.079  0.6277  2.8692 -0.9467
  473SOL    HW2 1570   3.074   1.468   2.235 -0.3520 -0.4755 -0.7170
  474SOL     OW 1571   4.412   3.882   0.420  0.4631 -0.0817  0.3437
  474SOL    HW1 1572   4.419   3.794   0.468 -0.6075 -0.0481  0.5888
  474SOL    HW2 1573   4.462   3.952   0.472  0.7396 -0.3936  0.5059
  475SOL     OW 1574   2.604   2.396   4.447  0.0244 -0.2537  0.4410
  475SOL    HW1 1575   2.609   2.320   4.512  1.8445  1.3680  2.3477
  475SOL    HW2 1576   2.579   2.480   4.495  0.1701  0.7892 -1.2071
  476SOL     OW 1577   3.017   0.720   1.541 -0.3322 -0.3034  0.6257
  476SOL    HW1 1578   3.013   0.820   1.535 -0.4254 -0.3877 -1.7318
  476SOL    HW2 1579   3.100   0.688   1.495 -1.0585 -1.3774  0.0194
  477SOL     OW 1580   0.048   4.465   4.742 -0.1646  0.7541 -0.3114
  477SOL    HW1 1581   0.012   4.500   4.655  0.3800 -1.1001 -1.3579
  477SOL    HW2 1582  -0.008   4.498   4.818 -2.6458 -0.0904 -1.6634
  478SOL     OW 1583   3.862   0.620   4.457 -0.2888 -0.1487  0.1341
  478SOL    HW1 1584   3.955   0.589   4.437 -0.7675 -2.5945  1.2436
  478SOL    HW2 1585   3.824   0.667   4.377  1.1326 -1.1060 -1.1562
  479SOL     OW 1586   3.365   2.488   3.760 -0.0377 -0.2200 -0.4048
  479SOL    HW1 1587   3.442   2.425   3.752  1.7650  1.4180  2.2182
  479SOL    HW2 1588   3.372   2.559   3.691  1.4416  0.4640  0.4089
  480SOL     OW 1589   4.331   4.778   2.209 -0.2679 -0.2972  1.0716
  480SOL    HW1 1590   4.404   4.725   2.166 -0.0187  0.7165  0.1944
  480SOL    HW2 1591   4.243   4.734   2.192  0.0329 -0.9669  1.2351
  481SOL     OW 1592   1.319   0.004   2.243 -0.0235  0.3935 -0.0152
  481SOL    HW1 1593   1.369  -0.047   2.313 -0.8256 -0.7505 -0.2563
  481SOL    HW2 1594   1.305   0.098   2.274 -1.6548 -0.4521  2.0324
  482SOL     OW 1595   1.821   3.162   0.250  0.1466 -0.1255 -0.2243
  482SOL    HW1 1596   1.805   3.247   0.199 -0.3427 -0.4405 -0.6053
  482SOL    HW2 1597   1.879   3.101   0.196 -0.9203 -0.7314 -0.7044
  483SOL     OW 1598   1.352   2.983   1.796  0.6975  0.3017  0.4214
  483SOL    HW1 1599   1.403   3.016   1.717  1.2934  0.4552  0.8597
  483SOL    HW2 1600   1.378   3.037   1.877 -1.6006  1.7096  0.2985
  484SOL     OW 1601   1.146   2.675   3.726 -0.3198 -0.9684 -0.1291
  484SOL    HW1 1602   1.192   2.762   3.743  0.5345 -1.3979 -0.2135
  484SOL    HW2 1603   1.108   2.674   3.634  1.9612 -1.6543 -1.1476
  485SOL     OW 1604   4.535   0.483   0.154  0.0899  0.5979  0.5198
  485SOL    HW1 1605   4.531   0.423   0.234  0.2485 -1.0126 -0.6293
  485SOL    HW2 1606   4.628   0.518   0.143  0.2148  0.3279  0.6987
  486SOL     OW 1607   4.001   0.089   0.359  0.1282  0.2458 -0.2400
  486SOL    HW1 1608   4.054   0.051   0.282  1.4993 -1.1479  1.3120
  486SOL    HW2 1609   4.058   0.156   0.407 -1.2168  2.1477 -1.1875
  487SOL     OW 1610   2.806   3.931   3.448 -0.2663  0.5706 -0.0463
  487SOL    HW1 1611   2.728   3.909   3.506  0.1501 -1.1753 -0.0876
  487SOL    HW2 1612   2.775   3.946   3.354 -0.6389  0.7316  0.1010
  488SOL     OW 1613   3.088   3.649   0.969  0.2421 -0.6922 -0.1850
  488SOL    HW1 1614   2.998   3.650   1.012 -0.6791  1.3666 -1.9977
  488SOL    HW2 1615   3.099   3.565   0.916 -0.3862 -1.2084  0.4949
  489SOL     OW 1616   2.861   2.152   0.377  0.1894  0.6526 -0.6231
  489SOL    HW1 1617   2.905   2.241   0.367  0.3271  0.6659  0.0520
  489SOL    HW2 1618   2.912   2.097   0.443  0.2320 -0.0153 -1.2021
  490SOL     OW 1619   4.902   4.768   1.211  0.0562  0.0567  0.2569
  490SOL    HW1 1620   4.976   4.803   1.270 -0.4645  1.2810  0.2078
  490SOL    HW2 1621   4.865   4.842   1.156 -1.6018 -0.4010  0.6870
  491SOL     OW 1622   4.893   3.254   2.985  0.5463 -0.1357  0.0061
  491SOL    HW1 1623   4.805   3.255   2.936  0.0025 -3.3552  0.7361
  491SOL    HW2 1624   4.967   3.236   2.921  0.4449  0.4456 -0.2855
  492SOL     OW 1625   1.453   2.371   0.906 -0.3001  0.4399 -0.3395
  492SOL    HW1 1626   1.353   2.362   0.910 -0.3459  1.3466  2.2366
  492SOL    HW2 1627   1.496   2.289   0.944 -0.0319  0.2035 -1.1170
  493SOL     OW 1628   0.350   0.834   4.014 -0.1113  0.4365  1.0051
  493SOL    HW1 1629   0.291   0.763   3.974 -0.1059  0.0843  1.6113
  493SOL    HW2 1630   0.365   0.906   3.946  1.9265 -1.3062 -0.5438
  494SOL     OW 1631   0.151   4.998   1.785  0.3067 -0.3591 -0.1144
  494SOL    HW1 1632   0.219   4.925   1.791  0.8216  0.1568  0.4311
  494SOL    HW2 1633   0.183   5.066   1.719  0.4537  0.0174  0.3414
  495SOL     OW 1634   3.173   0.242   3.605 -0.5130  0.1292  0.0356
  495SOL    HW1 1635   3.258   0.201   3.639 -2.1098 -2.0161  1.7215
  495SOL    HW2 1636   3.137   0.186   3.531 -1.2153  0.1605  0.3491
  496SOL     OW 1637   1.700   0.520   0.081  0.1438  0.1332 -0.0698
  496SOL    HW1 1638   1.679   0.448   0.147  0.3601  0.4007  0.3011
  496SOL    HW2 1639   1.678   0.489  -0.011  0.2645 -0.4184  0.0822
  497SOL     OW 1640   0.335   1.784   2.743 -0.0063 -1.1169 -0.4563
  497SOL    HW1 1641   0.401   1.859   2.734 -0.0570 -0.8487  1.0499
  497SOL    HW2 1642   0.279   1.778   2.661 -1.4374  1.9122  0.1586
  498SOL     OW 1643   4.909   3.955   4.123  0.1750  0.0934 -0.6106
  498SOL    HW1 1644   4.856   3.940   4.039 -0.7655  0.7008 -0.1409
  498SOL    HW2 1645   4.851   3.937   4.202  1.2831 -1.2857 -0.0579
  499SOL     OW 1646   1.705   0.472   0.858  0.6212  0.0095 -0.4065
  499SOL    HW1 1647   1.737   0.550   0.911 -1.5185 -0.4138  1.7209
  499SOL    HW2 1648   1.782   0.428   0.812  2.2211  1.8953  0.3612
  500SOL     OW 1649   0.943   2.691   2.210 -0.5449 -0.1806 -0.1251
  500SOL    HW1 1650   0.913   2.634   2.286 -1.3460 -0.3476 -0.5509
  500SOL    HW2 1651   0.998   2.766   2.244 -2.0075  0.5289  0.7833
  501SOL     OW 1652   1.465   0.835   2.018 -0.0539  0.1645 -0.1574
  501SOL    HW1 1653   1.559   0.852   2.045 -0.5789  2.2466  0.5757
  501SOL    HW2 1654   1.415   0.794   2.094  0.2383 -0.9395 -0.5461
  502SOL     OW 1655   3.859   1.691   2.998  0.0206  0.8283 -0.6061
  502SOL    HW1 1656   3.924   1.616   3.012 -1.2952 -0.5015 -1.3882
  502SOL    HW2 1657   3.794   1.694   3.074  0.5699  1.7395 -0.1536
  503SOL     OW 1658   3.491   2.157   4.809 -1.0064 -0.4297 -0.4567
  503SOL    HW1 1659   3.550   2.234   4.785 -0.5195 -0.3930  0.7849
  503SOL    HW2 1660   3.395   2.182   4.793 -0.9158  0.7491  0.7194
  504SOL     OW 1661   0.994   0.545   5.099  0.1006  0.2018 -0.0634
  504SOL    HW1 1662   1.056   0.488   5.045  0.9013  1.6025 -0.6703
  504SOL    HW2 1663   0.904   0.502   5.103  0.4919 -0.7560 -1.0945
  505SOL     OW 1664   4.958   3.415   3.323 -0.4394 -0.3403 -0.8522
  505SOL    HW1 1665   4.961   3.442   3.227 -0.0307  1.1084 -0.4563
  505SOL    HW2 1666   5.034   3.458   3.372 -1.4944  0.1461  0.4190
  506SOL     OW 1667   4.190   3.342   2.503  0.0081 -0.2092  0.2607
  506SOL    HW1 1668   4.241   3.355   2.588 -0.1828  0.5778  0.2669
  506SOL    HW2 1669   4.194   3.426   2.450  0.4408 -0.8175 -0.6913
  507SOL     OW 1670   3.634   1.610   0.295  0.4251 -0.0411  0.0949
  507SOL    HW1 1671   3.690   1.536   0.256  2.4125  0.2925  2.0933
  507SOL    HW2 1672   3.545   1.574   0.322  1.3891 -1.8093  1.1517
  508SOL     OW 1673   1.998   2.897   3.723 -0.6131  0.2405 -0.6041
  508SOL    HW1 1674   2.031   2.946   3.642 -1.3469 -0.6818 -1.4951
  508SOL    HW2 1675   1.908   2.858   3.704 -0.5337 -0.5083  0.4488
  509SOL     OW 1676   3.512   2.779   0.869  0.5490 -0.0287 -0.2182
  509SOL    HW1 1677   3.574   2.830   0.808 -1.3076  2.2638 -0.3586
  509SOL    HW2 1678   3.429   2.754   0.818  0.1393 -0.5140  0.6735
  510SOL     OW 1679   2.365   4.348   0.113  0.1228 -0.2599 -0.3262
  510SOL    HW1 1680   2.275   4.350   0.157  0.1335  0.1755 -0.3186
  510SOL    HW2 1681   2.355   4.365   0.015  0.0332 -1.8686 -0.6172
  511SOL     OW 1682   3.537   4.781   4.471  0.2499 -0.3585  0.7535
  511SOL    HW1 1683   3.635   4.774   4.490  0.6069  1.3920 -0.2301
  511SOL    HW2 1684   3.497   4.690   4.471  1.6506 -1.0280  2.2437
  512SOL     OW 1685   1.036   1.796   4.856  0.2712 -0.3798 -0.0297
  512SOL    HW1 1686   1.008   1.848   4.937 -0.4526 -1.4069  0.3941
  512SOL    HW2 1687   1.135   1.783   4.858  0.1647 -1.2035  1.2034
  513SOL     OW 1688   1.756   3.385   2.042  0.2240  0.1790  0.0279
  513SOL    HW1 1689   1.752   3.478   2.076  2.4730  0.6361 -0.7932
  513SOL    HW2 1690   1.727   3.383   1.946 -0.5398 -0.1239  0.2533
  514SOL     OW 1691   1.903   3.289   1.211  0.2098  0.4294 -0.6321
  514SOL    HW1 1692   1.831   3.314   1.276  0.4678 -0.1894 -0.1069
  514SOL    HW2 1693   1.993   3.303   1.252  0.3712 -1.0179 -0.4267
  515SOL     OW 1694   2.002   4.830   0.087  0.3398 -0.4126  0.3238
  515SOL    HW1 1695   2.028   4.802   0.180  1.2043 -0.0541  0.1966
  515SOL    HW2 1696   2.039   4.921   0.068 -0.5170 -0.1436 -0.0898
  516SOL     OW 1697   3.038   1.191   2.737  0.5568  0.3358  0.0229
  516SOL    HW1 1698   3.088   1.168   2.654  1.4437  1.2835  0.2733
  516SOL    HW2 1699   3.060   1.124   2.808  1.1513  0.5037  0.0036
  517SOL     OW 1700   2.803   1.316   2.142 -0.6015  0.3420  0.2787
  517SOL    HW1 1701   2.756   1.249   2.085 -0.6030  0.1716  0.4781
  517SOL    HW2 1702   2.825   1.275   2.231  0.3558  0.2672  0.0185
  518SOL     OW 1703   5.080   2.326   1.734 -0.3296 -0.7322  0.0492
  518SOL    HW1 1704   5.025   2.243   1.739 -0.8369 -0.5202 -1.4287
  518SOL    HW2 1705   5.133   2.326   1.649 -0.0385  0.2803  0.2127
  519SOL     OW 1706   1.130   2.667   1.298 -0.3591 -0.1745 -0.1939
  519SOL    HW1 1707   1.137   2.684   1.199 -0.1798  0.0189 -0.1494
  519SOL    HW2 1708   1.035   2.649   1.322 -0.6208  1.1430 -0.1832
  520SOL     OW 1709   3.007   3.116   2.638 -0.3117  0.4592 -0.5788
  520SOL    HW1 1710   3.003   3.211   2.609  0.3039 -0.0826 -2.6035
  520SOL    HW2 1711   2.917   3.088   2.674 -1.1639  1.1769 -2.0808
  521SOL     OW 1712   1.322   5.123   2.895  0.2860 -0.1872  0.0811
  521SOL    HW1 1713   1.279   5.212   2.879  2.7615  1.1468  0.2753
  521SOL    HW2 1714   1.349   5.083   2.807 -1.9788 -1.4467 -0.1121
  522SOL     OW 1715   1.812   1.538   0.089 -0.0756 -0.1335 -0.4143
  522SOL    HW1 1716   1.780   1.539  -0.006  1.0344  1.1915 -0.8126
  522SOL    HW2 1717   1.734   1.551   0.150 -0.6172  0.7359 -1.2464
  523SOL     OW 1718   1.796   2.099   4.866  0.4085 -0.2397 -0.1226
  523SOL    HW1 1719   1.836   2.158   4.935  0.6941  0.9732 -1.2962
  523SOL    HW2 1720   1.699   2.084   4.886  0.3942  0.4287  0.3130
  524SOL     OW 1721   3.381   4.101   3.206 -0.2273  0.0624  0.3767
  524SOL    HW1 1722   3.438   4.180   3.226  0.4504  0.3769 -2.4795
  524SOL    HW2 1723   3.286   4.122   3.229  0.1433  1.1757  0.9630
  525SOL     OW 1724   2.451   0.413   2.241 -0.1003 -0.0316  0.1482
  525SOL    HW1 1725   2.396   0.349   2.294 -1.6006  2.0366  1.2204
  525SOL    HW2 1726   2.444   0.505   2.281  2.1479  0.8118 -1.1765
  526SOL     OW 1727   2.463   3.532   2.310  0.0801  0.1262 -0.5561
  526SOL    HW1 1728   2.466   3.546   2.211  1.2186  0.0701 -0.5457
  526SOL    HW2 1729   2.372   3.500   2.336 -0.2313  0.1220 -1.5869
  527SOL     OW 1730   0.047   0.689   2.980  0.3843  0.1104 -0.2082
  527SOL    HW1 1731  -0.013   0.754   3.027  0.4084 -0.2670  0.3519
  527SOL    HW2 1732  -0.008   0.625   2.927  0.1044 -1.5893  1.9962
  528SOL     OW 1733   4.152   0.332   0.993 -0.3746 -0.4497 -0.3027
  528SOL    HW1 1734   4.075   0.335   1.057 -0.2052 -1.7323 -0.0074
  528SOL    HW2 1735   4.225   0.391   1.026 -1.2093  0.7743 -0.5751
  529SOL     OW 1736   2.658   2.339   1.101  0.5113 -0.5707  0.4981
  529SOL    HW1 1737   2.644   2.275   1.176 -1.8210  0.2788  0.8779
  529SOL    HW2 1738   2.634   2.431   1.131 -0.1744 -0.1579 -1.2021
  530SOL     OW 1739   5.079   2.734   2.891 -0.1030 -0.7318  0.6855
  530SOL    HW1 1740   5.157   2.714   2.831  0.0565  1.3244  0.1447
  530SOL    HW2 1741   5.109   2.793   2.966 -0.7461 -1.6162  1.6658
  531SOL     OW 1742   4.417   4.925   1.431 -0.0698  0.7972  0.1145
  531SOL    HW1 1743   4.416   4.988   1.354 -0.9067  1.0846  0.3479
  531SOL    HW2 1744   4.512   4.906   1.457  0.2741 -0.3972 -1.8502
  532SOL     OW 1745   3.276   5.082   4.857 -0.1566  0.3780  0.2413
  532SOL    HW1 1746   3.276   5.021   4.777 -0.0629  1.3519 -0.5228
  532SOL    HW2 1747   3.192   5.068   4.909 -1.8442  2.0166 -1.8417
  533SOL     OW 1748   1.692   0.511   2.022 -0.2646 -0.7121 -0.4686
  533SOL    HW1 1749   1.632   0.471   1.953 -0.1380  0.0368 -1.0313
  533SOL    HW2 1750   1.639   0.571   2.082  0.0926  0.9249 -1.7285
  534SOL     OW 1751   4.861   0.116   0.912 -0.0900 -0.0096  0.0123
  534SOL    HW1 1752   4.833   0.138   0.819 -1.0150 -3.6329 -0.7239
  534SOL    HW2 1753   4.961   0.106   0.915 -0.0892 -0.3199 -0.7200
  535SOL     OW 1754   2.079   2.540   0.291  0.0720 -0.1676 -0.2385
  535SOL    HW1 1755   2.103   2.628   0.331 -0.0911 -0.5859  0.7957
  535SOL    HW2 1756   2.097   2.467   0.356 -2.1427 -0.6896 -0.1268
  536SOL     OW 1757   1.953   2.854   1.287  0.3973  0.7101 -0.0112
  536SOL    HW1 1758   1.981   2.832   1.194  1.5918 -0.4588  0.5911
  536SOL    HW2 1759   1.912   2.773   1.329 -1.1518  1.5395  0.1380
  537SOL     OW 1760   3.543   4.599   3.820 -0.2503  0.1489  0.3529
  537SOL    HW1 1761   3.610   4.605   3.746 -1.0994 -0.4685 -0.4900
  537SOL    HW2 1762   3.542   4.685   3.871  1.5870 -0.0376  0.7590
  538SOL     OW 1763   4.864   1.838   3.584 -0.3744 -0.7684  0.2842
  538SOL    HW1 1764   4.884   1.827   3.681 -0.4930  0.4365  0.4611
  538SOL    HW2 1765   4.934   1.894   3.541 -0.1325 -1.5864 -0.4186
  539SOL     OW 1766   2.356   4.341   0.942  0.2255  0.1435  0.2470
  539SOL    HW1 1767   2.416   4.269   0.975 -0.4213  0.0699  1.3252
  539SOL    HW2 1768   2.371   4.424   0.996 -0.2443  0.2948  0.1507
  540SOL     OW 1769   0.589   2.204   1.415 -0.4947 -0.3185  0.1813
  540SOL    HW1 1770   0.501   2.186   1.370 -0.9145  0.7811  0.5310
  540SOL    HW2 1771   0.574   2.267   1.491  0.7131  0.4413 -0.1964
  541SOL     OW 1772   1.742   2.993   4.912 -0.1653 -0.4230 -0.1982
  541SOL    HW1 1773   1.797   2.909   4.908 -0.2964 -0.5848  1.0797
  541SOL    HW2 1774   1.724   3.025   4.819  0.7164 -1.2645 -0.6784
  542SOL     OW 1775   3.433   1.811   2.602  0.2765 -0.0446  0.2771
  542SOL    HW1 1776   3.348   1.773   2.567 -0.4538  1.2801  0.5508
  542SOL    HW2 1777   3.506   1.744   2.593 -1.0819 -1.7599  1.3769
  543SOL     OW 1778   1.354   0.010   3.295 -0.0080 -0.3639  1.0530
  543SOL    HW1 1779   1.364  -0.030   3.386 -0.7715  1.9982  2.2511
  543SOL    HW2 1780   1.264  -0.012   3.258 -0.2629 -0.1134  1.5193
  544SOL     OW 1781   2.324   0.918   2.074  0.4534  0.2891  0.0851
  544SOL    HW1 1782   2.288   0.982   2.007  1.9411  1.0682 -0.0215
  544SOL    HW2 1783   2.407   0.875   2.038 -0.2310 -1.3425  0.3561
  545SOL     OW 1784   3.731   1.028   4.096  0.2083  0.4701 -0.3048
  545SOL    HW1 1785   3.812   1.053   4.148  0.0055 -0.9281  0.7497
  545SOL    HW2 1786   3.756   0.966   4.022 -0.0486 -1.3324  1.0519
  546SOL     OW 1787   4.272   1.345   2.622 -0.3065 -0.2431 -0.8266
  546SOL    HW1 1788   4.358   1.375   2.581  0.8304 -1.2536  0.7297
  546SOL    HW2 1789   4.225   1.425   2.662  1.0655  0.0133  0.3555
  547SOL     OW 1790   3.456   2.046   2.008  0.2477  0.3565  0.0760
  547SOL    HW1 1791   3.428   2.090   1.923  0.2473  0.4353  0.1165
  547SOL    HW2 1792   3.377   2.007   2.054  0.4759 -1.2625 -0.8431
  548SOL     OW 1793   2.457   0.225   2.619 -0.1479 -0.8260 -0.4483
  548SOL    HW1 1794   2.365   0.191   2.637 -0.0788 -0.8704 -0.1764
  548SOL    HW2 1795   2.460   0.324   2.635 -0.1054 -0.8528 -0.2926
  549SOL     OW 1796   2.499   3.687   1.232 -0.0421 -0.1994  0.3157
  549SOL    HW1 1797   2.516   3.594   1.199  1.1488 -0.3323  1.2474
  549SOL    HW2 1798   2.403   3.696   1.257 -0.4376 -0.8056 -0.8930
  550SOL     OW 1799   2.637   1.016   1.658 -0.4035 -0.5574  0.3776
  550SOL    HW1 1800   2.710   1.084   1.660  0.8980 -1.9105  0.3128
  550SOL    HW2 1801   2.669   0.931   1.701 -1.3014 -1.7780 -1.2365
  551SOL     OW 1802   0.747   4.077   2.182 -0.0187  0.1922 -0.2722
  551SOL    HW1 1803   0.667   4.066   2.123  0.6394 -1.8310 -0.8771
  551SOL    HW2 1804   0.748   4.169   2.220 -1.6650  0.8357 -1.6507
  552SOL     OW 1805   2.704   1.317   4.965 -0.1332  0.3989  0.1180
  552SOL    HW1 1806   2.608   1.291   4.972 -0.3056  1.3108  1.5283
  552SOL    HW2 1807   2.711   1.412   4.933  0.3535 -0.0318 -1.1222
  553SOL     OW 1808   0.857   4.566   1.028 -0.2862 -0.1963 -0.4521
  553SOL    HW1 1809   0.955   4.545   1.021 -0.4261 -1.0454 -0.0051
  553SOL    HW2 1810   0.813   4.548   0.940  0.2333  1.8334 -1.1826
  554SOL     OW 1811   4.594   1.659   5.029 -0.5057 -0.4081  0.1810
  554SOL    HW1 1812   4.600   1.737   5.092 -0.1185 -1.0479  0.9475
  554SOL    HW2 1813   4.626   1.687   4.938  0.1693  0.1726  0.5902
  555SOL     OW 1814   4.514   1.826   1.375  0.0173  0.0333  0.8728
  555SOL    HW1 1815   4.447   1.797   1.443 -0.4389  0.9928  0.8436
  555SOL    HW2 1816   4.546   1.918   1.397  0.3051  0.1201  0.1161
  556SOL     OW 1817   0.897   4.041   0.722  0.3647  0.0488  0.3876
  556SOL    HW1 1818   0.956   3.965   0.695 -0.1948 -0.8247  1.5423
  556SOL    HW2 1819   0.954   4.114   0.761  0.9276  0.3485 -0.9279
  557SOL     OW 1820   1.186   4.689   3.568 -0.9134  0.0983  0.0326
  557SOL    HW1 1821   1.166   4.591   3.573 -0.8141  0.0900  0.2981
  557SOL    HW2 1822   1.127   4.738   3.632  0.0035  0.0584  0.9302
  558SOL     OW 1823   0.593   2.349   1.123 -0.0435  0.3417 -0.2535
  558SOL    HW1 1824   0.515   2.333   1.184 -0.7537 -0.0793 -1.2420
  558SOL    HW2 1825   0.573   2.310   1.034  1.2880  0.2911 -0.5446
  559SOL     OW 1826   3.702   2.394   1.949 -0.2681  0.5478  0.5487
  559SOL    HW1 1827   3.743   2.314   1.905  0.0486  0.0852  1.6425
  559SOL    HW2 1828   3.629   2.430   1.891  0.2986  0.1230 -0.4590
  560SOL     OW 1829   0.293   0.334   4.885  0.3404  0.0629 -0.2582
  560SOL    HW1 1830   0.199   0.312   4.913  0.4939  0.5539  0.6767
  560SOL    HW2 1831   0.302   0.321   4.786 -1.0361  1.1057 -0.5613
  561SOL     OW 1832   4.996   5.089   2.809  0.0861 -0.5313 -0.0124
  561SOL    HW1 1833   5.037   5.032   2.738 -2.0963 -0.6615 -1.2780
  561SOL    HW2 1834   4.906   5.052   2.834  0.3677  0.0964  2.1228
  562SOL     OW 1835   0.619   3.104   1.335 -0.0550 -0.3954 -0.1103
  562SOL    HW1 1836   0.593   3.041   1.262 -1.1115 -0.9217  0.6919
  562SOL    HW2 1837   0.605   3.061   1.423  2.9814 -0.4602  0.4578
  563SOL     OW 1838   3.227   0.146   3.934 -0.4116 -0.3267 -0.5142
  563SOL    HW1 1839   3.160   0.129   4.005 -2.5743 -2.8042 -2.9293
  563SOL    HW2 1840   3.302   0.080   3.942 -0.3849 -0.2635 -0.2383
  564SOL     OW 1841   4.513   0.398   1.816 -0.2121 -0.0043 -0.0468
  564SOL    HW1 1842   4.589   0.333   1.824 -1.1463 -1.0009  1.2648
  564SOL    HW2 1843   4.430   0.356   1.854 -1.1137  1.5407 -0.2550
  565SOL     OW 1844   2.897   2.227   3.722  0.6983  0.2785 -0.0765
  565SOL    HW1 1845   2.987   2.252   3.688  0.2315  0.0942 -1.5183
  565SOL    HW2 1846   2.863   2.147   3.672  0.4881 -0.8011  1.6995
  566SOL     OW 1847   4.603   2.548   3.160  0.3722  0.5375 -0.0232
  566SOL    HW1 1848   4.675   2.617   3.172  1.4557 -0.0462 -2.4726
  566SOL    HW2 1849   4.516   2.585   3.193  0.9567  3.0368 -0.9832
  567SOL     OW 1850   2.491   0.107   4.198  0.0413  0.1088 -0.6014
  567SOL    HW1 1851   2.432   0.186   4.184  0.1709  0.2054 -0.5954
  567SOL    HW2 1852   2.494   0.053   4.113  0.8738  0.7261 -0.9768
  568SOL     OW 1853   4.350   2.177   3.340 -0.4289  0.2627  0.3896
  568SOL    HW1 1854   4.304   2.113   3.278  0.7111  1.4977 -1.8758
  568SOL    HW2 1855   4.445   2.149   3.353 -0.8650 -0.4421  2.3364
  569SOL     OW 1856   2.570   4.110   0.067  0.5771  0.0044 -0.3101
  569SOL    HW1 1857   2.511   4.029   0.063  0.7085 -0.1112  0.0417
  569SOL    HW2 1858   2.514   4.191   0.084  0.5241 -0.1151  0.0974
  570SOL     OW 1859   1.006   1.519   4.911  0.1149  0.1825  0.3530
  570SOL    HW1 1860   1.021   1.614   4.884  1.7364  0.3393  1.6333
  570SOL    HW2 1861   1.076   1.461   4.870 -1.5116 -0.6834 -1.3289
  571SOL     OW 1862   0.778   1.868   1.458 -0.2120 -0.5071  0.0508
  571SOL    HW1 1863   0.804   1.797   1.523 -0.9980 -0.5031  0.3753
  571SOL    HW2 1864   0.785   1.958   1.502 -0.0067 -0.4400 -0.1123
  572SOL     OW 1865   3.847   1.692   4.038 -0.0536  0.1642  0.4481
  572SOL    HW1 1866   3.866   1.770   4.097  1.0394 -1.2944  2.1170
  572SOL    HW2 1867   3.873   1.608   4.084 -3.2408 -1.4212 -0.3664
  573SOL     OW 1868   1.642   4.209   2.164 -0.4023  0.2469  0.4388
  573SOL    HW1 1869   1.622   4.118   2.201  2.1220 -0.7005 -0.3487
  573SOL    HW2 1870   1.569   4.236   2.101 -1.0916 -1.3129  0.5355
  574SOL     OW 1871   0.015   4.548   4.143 -0.3431  0.3901  0.0015
  574SOL    HW1 1872   0.027   4.648   4.146  0.0505  0.3204  1.0286
  574SOL    HW2 1873  -0.073   4.523   4.183 -0.4193  0.3168 -0.2094
  575SOL     OW 1874   0.779   3.347   2.496  0.6476 -0.0568 -0.1495
  575SOL    HW1 1875   0.748   3.261   2.537 -1.5576  0.4556 -0.5765
  575SOL    HW2 1876   0.702   3.391   2.449  2.2005  1.1718 -1.6966
  576SOL     OW 1877   2.277   4.880   4.919  0.0847 -0.4847  0.0446
  576SOL    HW1 1878   2.344   4.806   4.924  0.4410 -0.3603 -2.0733
  576SOL    HW2 1879   2.195   4.849   4.870 -0.2494  0.1844  0.1581
  577SOL     OW 1880   2.678   0.412   2.932  1.0269  0.0695 -0.5630
  577SOL    HW1 1881   2.649   0.387   3.024  1.5587 -3.3362 -1.1710
  577SOL    HW2 1882   2.751   0.481   2.937  1.6476 -0.6536  1.6336
  578SOL     OW 1883   0.700   2.778   4.596  0.9592 -0.2202 -0.1568
  578SOL    HW1 1884   0.738   2.851   4.653  0.2176  0.9552 -1.1084
  578SOL    HW2 1885   0.698   2.807   4.501 -1.4725 -0.5305 -0.2869
  579SOL     OW 1886   0.034   3.278   2.207 -0.6789 -0.2461  0.0024
  579SOL    HW1 1887  -0.037   3.285   2.278  0.2208  0.7013  0.8479
  579SOL    HW2 1888   0.081   3.191   2.217  0.3544  0.4363  1.5113
  580SOL     OW 1889   1.916   2.179   3.063 -0.0800  0.1859 -0.2842
  580SOL    HW1 1890   1.994   2.174   3.000  0.8264  1.2637  0.7061
  580SOL    HW2 1891   1.899   2.275   3.087 -2.1847  0.0455 -1.0253
  581SOL     OW 1892   2.397   4.689   1.728  0.2702 -0.6278 -0.0145
  581SOL    HW1 1893   2.412   4.620   1.658  0.4203 -0.2000 -0.4081
  581SOL    HW2 1894   2.301   4.718   1.727  0.1396 -1.0393  0.3478
  582SOL     OW 1895   0.807   0.606   3.658 -0.0142 -0.1263 -0.6114
  582SOL    HW1 1896   0.854   0.631   3.573 -0.6367  0.2306 -0.8556
  582SOL    HW2 1897   0.867   0.625   3.735 -0.4863  2.3261 -0.7698
  583SOL     OW 1898   0.551   3.950   3.914  0.5665  0.5335  0.0141
  583SOL    HW1 1899   0.537   3.891   3.993  2.2362 -0.7724 -0.5946
  583SOL    HW2 1900   0.568   4.044   3.945 -0.4799  0.3889  1.0895
  584SOL     OW 1901   5.063   3.624   1.130  0.1555 -0.3697  0.3990
  584SOL    HW1 1902   5.096   3.621   1.036  0.5566  0.5050  0.5055
  584SOL    HW2 1903   5.011   3.708   1.145 -0.9990 -1.0956  0.6130
  585SOL     OW 1904   0.008   2.338   3.838 -0.1029 -0.9820  0.0949
  585SOL    HW1 1905   0.071   2.351   3.762  0.5686  1.8968  1.0377
  585SOL    HW2 1906   0.058   2.312   3.920 -0.0943  0.9246  0.7493
  586SOL     OW 1907   4.935   2.872   4.376 -0.0028 -0.0760  0.0456
  586SOL    HW1 1908   4.957   2.882   4.279 -0.8059  1.3633 -0.0259
  586SOL    HW2 1909   4.845   2.828   4.385  0.6948 -1.5143  0.1964
  587SOL     OW 1910   0.623   4.923   2.508 -0.1988 -0.4212  0.1043
  587SOL    HW1 1911   0.670   4.839   2.484  3.1686  1.0957  0.8494
  587SOL    HW2 1912   0.585   4.965   2.426 -2.3233 -2.7675 -0.2148
  588SOL     OW 1913   2.306   0.151   1.013 -0.4656  0.0362  0.2995
  588SOL    HW1 1914   2.217   0.194   0.998  0.0479  0.3017 -2.5170
  588SOL    HW2 1915   2.296   0.077   1.079 -2.5802  0.6225  0.7197
  589SOL     OW 1916   2.045   3.059   3.197  0.0192  0.0465  0.1594
  589SOL    HW1 1917   2.093   3.132   3.245 -0.7732  0.4064  0.4325
  589SOL    HW2 1918   2.003   2.998   3.264  0.2609 -0.3740 -0.0732
  590SOL     OW 1919   0.018   3.525   3.471 -0.1558 -0.2758 -0.2479
  590SOL    HW1 1920   0.012   3.515   3.570  0.9837 -0.8055 -0.2237
  590SOL    HW2 1921   0.094   3.471   3.436 -1.4742 -1.3371 -1.6046
  591SOL     OW 1922   0.926   0.058   2.342  0.6323 -0.6227  0.0863
  591SOL    HW1 1923   0.857   0.033   2.410  0.5994 -0.0756  0.2531
  591SOL    HW2 1924   0.977  -0.024   2.315  0.5981 -0.8561  0.7150
  592SOL     OW 1925   4.691   4.234   4.367 -0.1548  0.3119 -0.8701
  592SOL    HW1 1926   4.704   4.324   4.409  1.5353  0.1012 -0.8900
  592SOL    HW2 1927   4.699   4.163   4.437 -1.6463  0.1463 -0.8240
  593SOL     OW 1928   0.960   0.971   3.805  0.4732  0.5674  0.2801
  593SOL    HW1 1929   0.958   0.875   3.832  1.9564  0.8713  1.6319
  593SOL    HW2 1930   0.967   0.978   3.706  2.1490 -0.7947  0.2550
  594SOL     OW 1931   2.140   1.890   2.221 -0.0156  0.5555 -0.0136
  594SOL    HW1 1932   2.094   1.882   2.133  0.1664  1.3611 -0.1857
  594SOL    HW2 1933   2.192   1.975   2.224  0.4944  0.2330  0.6325
  595SOL     OW 1934   4.573   1.193   2.688  0.2801 -0.1679  0.6600
  595SOL    HW1 1935   4.583   1.292   2.679  1.4903 -0.2755  0.6025
  595SOL    HW2 1936   4.595   1.149   2.601  1.1189 -0.5524  1.0528
  596SOL     OW 1937   0.960   3.081   2.235  0.0796  0.6283  0.2875
  596SOL    HW1 1938   1.041   3.139   2.233  0.4557  0.1248  0.6742
  596SOL    HW2 1939   0.937   3.058   2.330 -0.6505  0.9486  0.1981
  597SOL     OW 1940   4.273   0.595   1.064 -0.0900  0.3444  0.2398
  597SOL    HW1 1941   4.353   0.626   1.116  0.1462 -0.8270  0.6109
  597SOL    HW2 1942   4.198   0.576   1.128  0.2453 -1.2424  0.2020
  598SOL     OW 1943   0.026   2.812   3.455 -0.1640  0.2797  0.2224
  598SOL    HW1 1944  -0.064   2.768   3.444 -0.3901  0.5694  0.8648
  598SOL    HW2 1945   0.015   2.911   3.453  0.5851  0.4274 -3.2605
  599SOL     OW 1946   3.417   5.060   4.223  0.3797  0.4670 -0.1900
  599SOL    HW1 1947   3.349   5.056   4.296  0.0531 -1.1863 -0.5291
  599SOL    HW2 1948   3.484   4.988   4.237  1.6334  1.5875 -0.2932
  600SOL     OW 1949   0.371   0.333   3.427  0.4020  0.4177 -0.0272
  600SOL    HW1 1950   0.426   0.271   3.484  0.4716  0.0487 -0.4873
  600SOL    HW2 1951   0.432   0.387   3.370  0.3942  1.5812  1.0207
  601SOL     OW 1952   1.654   0.902   3.166  0.5137  0.4523  0.0500
  601SOL    HW1 1953   1.746   0.939   3.179  0.8247  0.4432 -1.7916
  601SOL    HW2 1954   1.654   0.842   3.086 -0.9303 -0.1782  0.4978
  602SOL     OW 1955   1.365   2.351   5.051 -0.2907 -0.2259  0.1850
  602SOL    HW1 1956   1.423   2.428   5.079 -0.0004 -0.8031  1.2402
  602SOL    HW2 1957   1.374   2.277   5.118 -1.2188 -0.8481 -0.3605
  603SOL     OW 1958   1.047   3.258   2.661 -0.9545 -0.6233  0.0036
  603SOL    HW1 1959   0.961   3.281   2.706 -1.3859  0.2803 -1.2070
  603SOL    HW2 1960   1.099   3.342   2.645  0.3494 -1.1929  1.0498
  604SOL     OW 1961   4.486   2.252   4.542 -0.6741  0.4477 -0.8772
  604SOL    HW1 1962   4.570   2.300   4.567 -0.1204 -0.5812 -0.7034
  604SOL    HW2 1963   4.492   2.156   4.571 -1.6783  0.2196 -1.3648
  605SOL     OW 1964   4.765   4.702   4.124 -0.5006 -0.3625 -0.0282
  605SOL    HW1 1965   4.692   4.689   4.057 -1.7183 -1.1106  1.3724
  605SOL    HW2 1966   4.791   4.799   4.128 -1.4372 -0.0837 -0.5134
  606SOL     OW 1967   1.419   1.097   2.923  0.4482  0.1325 -0.5901
  606SOL    HW1 1968   1.511   1.110   2.959  0.3556  0.6189 -0.5240
  606SOL    HW2 1969   1.408   1.152   2.839  0.1385  0.2793 -0.4547
  607SOL     OW 1970   0.333   0.802   2.008 -0.0909 -0.1016  0.2934
  607SOL    HW1 1971   0.282   0.798   1.922 -0.7270  1.7252  0.5327
  607SOL    HW2 1972   0.303   0.727   2.067  0.0744 -1.1484 -0.9059
  608SOL     OW 1973   0.700   1.885   4.576  0.2632 -0.0874  0.2922
  608SOL    HW1 1974   0.743   1.956   4.632  0.3486 -0.4499  0.6894
  608SOL    HW2 1975   0.719   1.902   4.479 -0.0769  0.6758  0.3518
  609SOL     OW 1976   0.371   2.809   0.311  0.2150  0.3773  0.5113
  609SOL    HW1 1977   0.391   2.818   0.409  0.1587 -0.2917  0.5899
  609SOL    HW2 1978   0.444   2.758   0.267 -1.0427 -1.7502  0.7309
  610SOL     OW 1979   0.729   5.008   1.450 -0.1446  0.1879  0.4207
  610SOL    HW1 1980   0.787   4.990   1.370 -2.2886  0.0459 -1.2099
  610SOL    HW2 1981   0.650   4.947   1.448 -0.9993  1.1924  1.8604
  611SOL     OW 1982   2.501   3.569   2.949 -0.2021 -0.0931  0.1741
  611SOL    HW1 1983   2.545   3.509   2.882 -1.8100  0.4846 -1.5183
  611SOL    HW2 1984   2.412   3.531   2.974 -0.2240  0.4181  0.8962
  612SOL     OW 1985   4.238   0.082   3.387  0.3232  0.3052  0.1203
  612SOL    HW1 1986   4.272   0.077   3.293  1.2021 -1.6687  0.4831
  612SOL    HW2 1987   4.147   0.123   3.388  0.5368  0.8962 -1.5068
  613SOL     OW 1988   1.912   0.420   1.187 -0.3780 -0.0902 -0.2479
  613SOL    HW1 1989   1.908   0.520   1.192 -0.3225  0.0199 -2.0669
  613SOL    HW2 1990   1.820   0.383   1.194 -0.3707  0.0407  0.7792
  614SOL     OW 1991   2.109   0.322   0.997  0.1549 -0.1702 -0.0267
  614SOL    HW1 1992   2.139   0.407   0.953  0.5354 -0.0453  0.4641
  614SOL    HW2 1993   2.043   0.343   1.069 -0.9055 -0.4207 -0.8899
  615SOL     OW 1994   2.811   3.710   2.440 -0.3850  0.3697  0.6344
  615SOL    HW1 1995   2.895   3.659   2.459 -0.5403  0.3042  1.1799
  615SOL    HW2 1996   2.732   3.652   2.463 -0.5993  0.0612 -0.8238
  616SOL     OW 1997   0.439   2.047   2.751 -1.5146 -0.0680 -0.6043
  616SOL    HW1 1998   0.409   2.118   2.688 -1.1012  2.0326  1.4518
  616SOL    HW2 1999   0.423   2.076   2.845 -0.4209 -2.2957  0.3521
  617SOL     OW 2000   4.535   4.819   0.573 -0.0456  0.0396 -0.0753
  617SOL    HW1 2001   4.467   4.890   0.592 -0.1481 -0.1737  0.3720
  617SOL    HW2 2002   4.506   4.733   0.615 -0.5375 -0.5974 -1.6288
  618SOL     OW 2003   1.792   0.774   4.378  0.0095  0.1480 -0.1821
  618SOL    HW1 2004   1.841   0.718   4.310  0.3589 -0.2461  0.3795
  618SOL    HW2 2005   1.830   0.866   4.379 -0.0030  0.1574 -0.5275
  619SOL     OW 2006   3.461   5.066   1.721  0.9884  0.3953  0.1164
  619SOL    HW1 2007   3.394   5.093   1.790  2.6238  2.7271  0.9093
  619SOL    HW2 2008   3.468   5.137   1.652  1.1336 -0.8103 -1.1525
  620SOL     OW 2009   4.795   2.004   2.056  0.4965 -0.4655 -0.0395
  620SOL    HW1 2010   4.724   1.945   2.019 -0.3253 -0.5317  1.5262
  620SOL    HW2 2011   4.861   1.949   2.107  0.6341 -0.2213  0.0518
  621SOL     OW 2012   1.983   3.706   3.713  0.0005  0.1301 -0.1565
  621SOL    HW1 2013   1.914   3.773   3.742  0.1331  0.5421 -0.7748
  621SOL    HW2 2014   1.966   3.619   3.760 -0.2364  0.5594  0.5826
  622SOL     OW 2015   4.284   2.238   1.940  0.8729  0.9965  0.6283
  622SOL    HW1 2016   4.274   2.335   1.918 -0.7810  0.2516 -2.5036
  622SOL    HW2 2017   4.198   2.202   1.975  1.2584  0.4749  1.0634
  623SOL     OW 2018   1.022   3.858   4.607 -0.1983 -0.4392 -0.7103
  623SOL    HW1 2019   0.941   3.913   4.586  0.1651  0.4242  0.0480
  623SOL    HW2 2020   1.104   3.914   4.598  0.0481 -0.2455  1.9227
  624SOL     OW 2021   3.527   1.494   4.850  0.0018 -0.4371  0.4888
  624SOL    HW1 2022   3.429   1.481   4.858 -0.2065  1.2649  1.1747
  624SOL    HW2 2023   3.564   1.432   4.780 -1.6184 -0.7736 -0.1070
  625SOL     OW 2024   4.152   5.113   4.619  0.2130 -0.4279 -0.1130
  625SOL    HW1 2025   4.088   5.111   4.696  0.8429  3.0322  0.6687
  625SOL    HW2 2026   4.236   5.064   4.644  0.4708  0.7613  1.5316
  626SOL     OW 2027   0.932   3.281   3.323  0.6811  0.2554  0.5598
  626SOL    HW1 2028   0.977   3.280   3.412 -1.8133 -1.9406  1.9416
  626SOL    HW2 2029   0.852   3.341   3.327 -0.4636 -1.1956  0.4410
  627SOL     OW 2030   1.296   2.701   1.839 -0.3613 -0.0458 -0.3145
  627SOL    HW1 2031   1.322   2.797   1.825 -2.9416  0.7210 -0.3683
  627SOL    HW2 2032   1.312   2.649   1.755  1.0779  0.2919 -0.2817
  628SOL     OW 2033   3.159   2.940   0.970 -0.0026  0.2231 -0.2676
  628SOL    HW1 2034   3.210   2.959   0.886  0.0937  0.1326 -0.2303
  628SOL    HW2 2035   3.192   2.999   1.044  0.2729 -0.0579 -0.1608
  629SOL     OW 2036   1.385   0.951   4.424 -0.3549 -0.1711  0.0666
  629SOL    HW1 2037   1.319   0.958   4.498 -0.5055  0.1032 -0.0908
  629SOL    HW2 2038   1.340   0.971   4.337 -0.0135  0.2585 -0.0151
  630SOL     OW 2039   1.614   4.833   2.592  0.1422 -0.2595 -0.2501
  630SOL    HW1 2040   1.571   4.825   2.681  1.6943  0.7867  0.6498
  630SOL    HW2 2041   1.615   4.744   2.546 -2.1868 -0.4557  0.0051
  631SOL     OW 2042   1.484   1.529   2.863 -0.4933  1.1198 -0.2674
  631SOL    HW1 2043   1.526   1.617   2.843 -0.2509  1.1450  0.3499
  631SOL    HW2 2044   1.389   1.543   2.891 -0.2550  1.2501  0.5049
  632SOL     OW 2045   4.432   4.710   3.004  0.0459  0.3175 -0.1270
  632SOL    HW1 2046   4.383   4.647   2.944 -0.4763 -0.0906  0.6928
  632SOL    HW2 2047   4.530   4.692   3.000  0.1332  1.0444 -1.6838
  633SOL     OW 2048   0.130   4.998   2.210 -0.2212  0.1411  0.2802
  633SOL    HW1 2049   0.055   5.064   2.202 -1.3828 -1.0406  0.9064
  633SOL    HW2 2050   0.182   5.016   2.293 -0.1744  0.6088  0.1536
  634SOL     OW 2051   5.063   1.120   3.142  0.4423  0.3695  0.2282
  634SOL    HW1 2052   5.117   1.204   3.150  1.5665 -0.0736 -2.0584
  634SOL    HW2 2053   4.996   1.131   3.068 -0.4367 -0.2344  0.9185
  635SOL     OW 2054   2.765   3.195   2.791 -0.3646 -0.1261  0.4958
  635SOL    HW1 2055   2.708   3.136   2.734  3.0662 -1.5460 -1.7997
  635SOL    HW2 2056   2.799   3.143   2.869 -0.1403 -0.1160  0.4064
  636SOL     OW 2057   0.029   0.045   1.929  0.1634  0.4827 -0.4024
  636SOL    HW1 2058   0.088  -0.022   1.884 -1.2130  0.2328 -1.9765
  636SOL    HW2 2059  -0.010   0.005   2.012  1.6153  0.4222  0.2888
  637SOL     OW 2060   1.739   1.765   1.642  0.4598 -0.6519  0.7372
  637SOL    HW1 2061   1.785   1.852   1.663  1.1720 -0.4708 -1.3921
  637SOL    HW2 2062   1.775   1.728   1.557 -1.5526 -1.8254  0.3337
  638SOL     OW 2063   2.680   4.201   3.600 -0.7122 -0.5245 -0.4333
  638SOL    HW1 2064   2.731   4.118   3.577  0.1177 -0.2753  0.4185
  638SOL    HW2 2065   2.711   4.276   3.541 -0.3153 -0.4477 -0.1285
  639SOL     OW 2066   3.068   0.971   5.023  0.0868  0.1654  0.3368
  639SOL    HW1 2067   3.107   1.024   4.948 -0.8976  0.9064  0.3195
  639SOL    HW2 2068   2.978   0.936   4.996 -1.0844  1.8965  1.6972
  640SOL     OW 2069   4.639   2.869   0.920  0.9928  0.1805  0.4186
  640SOL    HW1 2070   4.687   2.913   0.996 -0.2976 -0.1835  1.4751
  640SOL    HW2 2071   4.694   2.878   0.837  1.9671  1.4934  1.1562
  641SOL     OW 2072   2.285   1.833   1.283 -0.7020  0.5087  0.5973
  641SOL    HW1 2073   2.258   1.842   1.379  2.5342  0.9689  1.5749
  641SOL    HW2 2074   2.318   1.740   1.266 -0.8873  0.5443  0.0163
  642SOL     OW 2075   0.253   3.819   0.387  0.2697  0.4512 -0.5803
  642SOL    HW1 2076   0.322   3.748   0.402 -0.8030 -0.4477  0.3514
  642SOL    HW2 2077   0.162   3.780   0.404 -0.3013  2.2859  0.7995
  643SOL     OW 2078   3.492   1.731   0.079 -0.5979  0.0708  0.0160
  643SOL    HW1 2079   3.521   1.685   0.162 -0.3091  3.4506  1.9674
  643SOL    HW2 2080   3.573   1.754   0.024 -0.4420  0.9487  0.6005
  644SOL     OW 2081   0.618   4.346   2.188 -0.0540 -0.0660  0.4059
  644SOL    HW1 2082   0.641   4.387   2.276 -0.8828 -0.3642  0.7688
  644SOL    HW2 2083   0.570   4.412   2.131 -0.2669 -0.1331  0.5060
  645SOL     OW 2084   0.926   0.327   2.444 -0.3538 -0.0475 -0.5244
  645SOL    HW1 2085   0.951   0.238   2.405  1.1430  0.5845 -1.0585
  645SOL    HW2 2086   0.916   0.394   2.372 -1.2940  0.2881 -0.1017
  646SOL     OW 2087   4.620   1.924   0.003  0.6687 -0.1752 -0.4446
  646SOL    HW1 2088   4.600   1.974  -0.080  1.0512 -0.8551 -0.9576
  646SOL    HW2 2089   4.535   1.909   0.055  0.2324 -0.8233 -1.3274
  647SOL     OW 2090   3.522   0.654   3.446 -0.1406  0.0730 -0.1717
  647SOL    HW1 2091   3.617   0.630   3.466  0.2488 -0.3306 -2.1862
  647SOL    HW2 2092   3.521   0.729   3.380 -1.2116  0.0009 -0.2446
  648SOL     OW 2093   2.479   1.093   2.423 -0.3641  0.6503 -0.1190
  648SOL    HW1 2094   2.504   1.081   2.519 -1.7951  1.5670  0.4023
  648SOL    HW2 2095   2.409   1.027   2.398  0.9407 -0.4741 -0.9494
  649SOL     OW 2096   1.313   1.401   3.306 -0.1417  0.2604 -0.4730
  649SOL    HW1 2097   1.237   1.429   3.365 -0.1528 -0.9188  0.1100
  649SOL    HW2 2098   1.281   1.392   3.212 -0.7168 -0.1334 -0.2498
  650SOL     OW 2099   4.357   4.095   0.635  0.2345 -0.4314 -0.1890
  650SOL    HW1 2100   4.378   4.038   0.714 -1.3565  0.9696  1.3332
  650SOL    HW2 2101   4.425   4.168   0.628 -0.2085  0.0725  0.5782
  651SOL     OW 2102   0.051   1.968   4.572  0.2745  0.5246 -0.0621
  651SOL    HW1 2103   0.083   1.947   4.664 -2.4432 -2.6277  0.3380
  651SOL    HW2 2104   0.119   2.024   4.525  3.7702 -1.3363  2.3663
  652SOL     OW 2105   0.701   4.482   1.595  0.3329  0.4537 -0.1336
  652SOL    HW1 2106   0.654   4.557   1.641  1.2417  1.5660 -0.9476
  652SOL    HW2 2107   0.643   4.444   1.524 -0.9075 -0.9813  1.5551
  653SOL     OW 2108   2.731   0.753   1.783 -0.0675  0.3173 -0.1668
  653SOL    HW1 2109   2.756   0.686   1.713 -0.8666 -0.5633  0.3612
  653SOL    HW2 2110   2.799   0.752   1.856 -1.3195 -1.8439  1.1109
  654SOL     OW 2111   4.617   2.253   4.298 -0.5895 -0.5889 -0.1346
  654SOL    HW1 2112   4.590   2.182   4.234 -2.4964 -1.6430  1.7040
  654SOL    HW2 2113   4.547   2.263   4.368  0.6486  1.6233  0.9013
  655SOL     OW 2114   4.373   0.399   2.392 -0.3885  0.2405 -0.3087
  655SOL    HW1 2115   4.371   0.484   2.340  0.6049  1.7255  1.9180
  655SOL    HW2 2116   4.433   0.333   2.347 -1.6507  0.4191 -2.3911
  656SOL     OW 2117   4.577   1.143   4.767  0.3596  0.3226  0.0902
  656SOL    HW1 2118   4.658   1.202   4.776  1.2086 -1.0317  1.9953
  656SOL    HW2 2119   4.502   1.195   4.728  0.9962  2.7482  1.8812
  657SOL     OW 2120   0.916   0.591   3.413 -0.1079  0.5143  0.2055
  657SOL    HW1 2121   0.996   0.632   3.368  0.1418  0.3808  0.5231
  657SOL    HW2 2122   0.919   0.492   3.401  1.4401  0.1452  2.7859
  658SOL     OW 2123   2.334   4.930   3.627 -0.4456  0.1136 -0.2610
  658SOL    HW1 2124   2.236   4.924   3.642 -0.4224  0.4867  0.0617
  658SOL    HW2 2125   2.358   5.024   3.602  0.0314  0.4259  1.2371
  659SOL     OW 2126   3.257   2.742   4.388 -0.3059  0.3444  0.0894
  659SOL    HW1 2127   3.206   2.656   4.384 -1.4854  0.7362  3.2487
  659SOL    HW2 2128   3.312   2.752   4.306 -2.5130 -1.8880 -1.8411
  660SOL     OW 2129   1.818   0.098   0.262 -0.0819 -0.5775  0.0890
  660SOL    HW1 2130   1.848   0.093   0.167 -1.4777 -2.7866 -0.3164
  660SOL    HW2 2131   1.782   0.009   0.291  0.6413 -0.0910  2.8356
  661SOL     OW 2132   1.794   4.881   2.917  0.2907  0.2964 -0.2116
  661SOL    HW1 2133   1.779   4.786   2.891 -1.3260  1.2040 -3.0888
  661SOL    HW2 2134   1.734   4.905   2.993  0.8289 -0.9834  0.6376
  662SOL     OW 2135   5.139   0.145   0.794  0.4236  0.1033 -0.1793
  662SOL    HW1 2136   5.129   0.054   0.755  1.2565  0.9426 -2.5074
  662SOL    HW2 2137   5.226   0.151   0.842 -0.2038 -0.6645  1.1243
  663SOL     OW 2138   3.160   1.400   4.112 -0.5671 -0.1702 -0.2262
  663SOL    HW1 2139   3.181   1.456   4.032 -0.0548 -0.3955 -0.2473
  663SOL    HW2 2140   3.115   1.316   4.083 -0.5822 -0.1504 -0.2597
  664SOL     OW 2141   2.515   2.556   2.168 -0.0680  0.3372  0.1152
  664SOL    HW1 2142   2.479   2.590   2.255 -0.9414  0.8788 -0.4433
  664SOL    HW2 2143   2.614   2.544   2.175 -0.1838 -0.0247  1.3130
  665SOL     OW 2144   0.196   2.388   2.873  0.8365 -0.1072 -0.2429
  665SOL    HW1 2145   0.277   2.331   2.860  0.1681 -0.7811 -1.6950
  665SOL    HW2 2146   0.131   2.342   2.932  0.7612 -0.3797 -0.5344
  666SOL     OW 2147   3.068   2.478   4.394  0.5350  0.0579  0.6605
  666SOL    HW1 2148   3.138   2.450   4.329  0.2669  2.9157 -1.0289
  666SOL    HW2 2149   2.978   2.470   4.352 -0.0501 -1.7354  2.1292
  667SOL     OW 2150   1.518   2.752   0.324 -0.0402 -0.0741 -0.7203
  667SOL    HW1 2151   1.578   2.673   0.307 -0.0350 -0.0331 -0.9001
  667SOL    HW2 2152   1.529   2.818   0.250  0.3655  0.3482 -0.2839
  668SOL     OW 2153   1.875   0.544   4.519  0.3998  0.0069 -0.5526
  668SOL    HW1 2154   1.808   0.472   4.502 -0.5082  1.0498 -1.5549
  668SOL    HW2 2155   1.845   0.629   4.476  0.9008  1.3073  1.5118
  669SOL     OW 2156   2.001   5.122   4.167  0.1599 -0.6486 -0.1201
  669SOL    HW1 2157   1.974   5.201   4.112 -0.5571  0.6813  2.0102
  669SOL    HW2 2158   2.016   5.043   4.108 -0.6218  0.6775 -2.1748
  670SOL     OW 2159   2.297   3.894   5.008  0.2468  0.3729  0.2700
  670SOL    HW1 2160   2.334   3.892   5.101  0.3230 -1.8363  0.2362
  670SOL    HW2 2161   2.211   3.945   5.007  0.5001  0.8478  1.4439
  671SOL     OW 2162   2.984   1.332   1.192 -0.4323 -0.1505 -0.1422
  671SOL    HW1 2163   2.909   1.397   1.180 -0.1037  0.3352  0.3877
  671SOL    HW2 2164   3.024   1.311   1.103 -0.8210  0.0409 -0.3643
  672SOL     OW 2165   1.484   0.736   1.749  0.4125 -0.1033 -0.2195
  672SOL    HW1 2166   1.480   0.781   1.838 -2.4112 -0.8789  0.1213
  672SOL    HW2 2167   1.431   0.788   1.682  0.8725 -0.5791 -0.9739
  673SOL     OW 2168   5.071   3.343   1.067  0.0337 -0.2745  0.1073
  673SOL    HW1 2169   5.055   3.434   1.104 -0.2759 -0.3969  0.2764
  673SOL    HW2 2170   5.169   3.326   1.059  0.0981 -0.1839  0.7073
  674SOL     OW 2171   3.962   3.716   2.838  0.2696 -0.1656  0.4173
  674SOL    HW1 2172   3.957   3.631   2.785 -0.3332  0.5223 -0.6835
  674SOL    HW2 2173   3.970   3.794   2.775 -1.8750  0.7963  1.2311
  675SOL     OW 2174   1.586   2.551   2.524  0.1119  0.2407  0.5076
  675SOL    HW1 2175   1.630   2.554   2.614 -0.5093  2.2715  0.7955
  675SOL    HW2 2176   1.642   2.497   2.462  1.2583 -0.0589  1.7391
  676SOL     OW 2177   4.914   3.023   2.774 -0.2205 -0.0592 -0.1801
  676SOL    HW1 2178   4.903   2.997   2.870  1.0490  2.0314  0.6016
  676SOL    HW2 2179   4.975   2.958   2.729 -1.0361 -1.2154  0.3092
  677SOL     OW 2180   3.039   4.327   0.800  0.3873  0.3639 -0.3289
  677SOL    HW1 2181   3.075   4.328   0.707  1.6503 -0.3127  0.1329
  677SOL    HW2 2182   3.034   4.421   0.835  0.7747  0.5469 -0.7547
  678SOL     OW 2183   3.214   2.367   1.823  0.2769 -0.1218 -0.2546
  678SOL    HW1 2184   3.190   2.444   1.881  1.2597  0.4543 -0.5908
  678SOL    HW2 2185   3.165   2.373   1.736 -0.9653 -0.8238  0.3645
  679SOL     OW 2186   3.308   1.747   4.489 -0.1562  0.3376  0.2201
  679SOL    HW1 2187   3.404   1.755   4.462  0.4703 -0.7500  1.9825
  679SOL    HW2 2188   3.280   1.651   4.487 -1.8444  0.7979 -2.1807
  680SOL     OW 2189   4.834   1.295   3.903  0.4646  0.3102 -0.0731
  680SOL    HW1 2190   4.901   1.227   3.876  0.7614 -0.1105  1.6519
  680SOL    HW2 2191   4.851   1.380   3.852  1.8295 -0.0172 -0.2040
  681SOL     OW 2192   2.408   2.374   0.319 -0.0419  0.1667  0.3760
  681SOL    HW1 2193   2.384   2.442   0.250  0.7411 -1.1279 -1.2400
  681SOL    HW2 2194   2.504   2.385   0.345 -0.2856  0.5346  1.1661
  682SOL     OW 2195   0.995   3.667   3.346  0.1644  0.3293  0.1626
  682SOL    HW1 2196   0.927   3.595   3.330  0.2002  0.5470 -1.0693
  682SOL    HW2 2197   0.953   3.741   3.400  0.1073 -0.5619  1.3650
  683SOL     OW 2198   3.660   3.077   1.482  0.1467  0.4571  0.2012
  683SOL    HW1 2199   3.728   3.023   1.432  0.5760  3.0421 -2.2950
  683SOL    HW2 2200   3.599   3.016   1.532  2.7820 -2.0841  0.5838
  684SOL     OW 2201   3.723   3.358   3.579 -0.1139 -0.1059  0.0611
  684SOL    HW1 2202   3.761   3.284   3.634  1.2016  1.4601  1.3855
  684SOL    HW2 2203   3.729   3.444   3.630 -1.7103  0.9119 -1.3562
  685SOL     OW 2204   4.154   1.678   5.031  0.1798  0.1806 -0.0730
  685SOL    HW1 2205   4.068   1.683   4.979  0.9222 -0.0188 -1.3585
  685SOL    HW2 2206   4.138   1.630   5.117 -0.6575 -1.3746 -1.0570
  686SOL     OW 2207   0.052   0.326   3.970 -0.5530 -0.0494 -0.3516
  686SOL    HW1 2208   0.071   0.228   3.964 -1.2842 -0.2713  0.7612
  686SOL    HW2 2209  -0.001   0.354   3.890 -1.2430 -0.7864 -0.1680
  687SOL     OW 2210   1.999   3.598   4.616 -0.1160 -0.3802  0.0117
  687SOL    HW1 2211   1.943   3.520   4.588 -0.9791  0.5282 -0.8991
  687SOL    HW2 2212   2.088   3.592   4.572 -0.2331 -0.7722 -0.1796
  688SOL     OW 2213   1.703   0.981   2.851  0.4503 -0.0298 -0.2056
  688SOL    HW1 2214   1.775   0.962   2.918  1.0322 -0.6414 -0.9854
  688SOL    HW2 2215   1.711   1.076   2.821 -0.7265  0.7185  1.6308
  689SOL     OW 2216   4.668   3.229   1.509  0.2713 -0.3283  0.6403
  689SOL    HW1 2217   4.636   3.287   1.585  2.3819  0.8971  0.6502
  689SOL    HW2 2218   4.761   3.198   1.528  2.1761  2.6139 -2.7544
  690SOL     OW 2219   2.996   4.755   3.357 -0.1048 -0.1451 -0.3329
  690SOL    HW1 2220   2.965   4.738   3.264  1.8393 -2.8326 -0.5817
  690SOL    HW2 2221   2.969   4.679   3.416  1.4235 -0.0505  0.5526
  691SOL     OW 2222   3.702   2.406   1.346  0.5203  0.1840  0.0911
  691SOL    HW1 2223   3.688   2.362   1.257 -0.4486  2.1477 -0.7809
  691SOL    HW2 2224   3.693   2.337   1.419 -0.5417 -1.1257 -1.2187
  692SOL     OW 2225   2.452   3.853   0.100 -0.7005 -0.0778 -0.4095
  692SOL    HW1 2226   2.489   3.767   0.064  0.6044 -0.1832  1.0600
  692SOL    HW2 2227   2.404   3.834   0.186  0.9022  0.8219  0.7259
  693SOL     OW 2228   2.679   0.989   1.190 -0.4178 -0.0071 -0.3996
  693SOL    HW1 2229   2.641   0.902   1.159  0.4297 -0.3924 -0.3927
  693SOL    HW2 2230   2.605   1.048   1.223 -1.1937 -0.0823 -1.9292
  694SOL     OW 2231   4.063   1.591   3.193  0.1203  0.5903 -0.1569
  694SOL    HW1 2232   4.019   1.643   3.267 -0.3790 -1.7807  1.3227
  694SOL    HW2 2233   4.162   1.601   3.200  0.0601  0.7500  0.5854
  695SOL     OW 2234   1.216   1.950   1.407  0.6062 -0.1716 -0.0421
  695SOL    HW1 2235   1.140   1.991   1.356 -0.5104  0.0715  1.6967
  695SOL    HW2 2236   1.271   2.022   1.449  1.0431 -0.3693 -0.2801
  696SOL     OW 2237   4.289   3.517   4.298  0.1913 -0.0017  0.4385
  696SOL    HW1 2238   4.194   3.545   4.285  0.3362  0.4765  0.3900
  696SOL    HW2 2239   4.304   3.428   4.256 -0.1606  0.0620  0.1786
  697SOL     OW 2240   1.896   2.326   0.939 -0.2374 -0.6025  0.3557
  697SOL    HW1 2241   1.827   2.397   0.952  0.0320 -0.4410  0.9312
  697SOL    HW2 2242   1.972   2.363   0.886  0.4517 -0.0859  1.6559
  698SOL     OW 2243   0.246   3.954   3.066 -0.0249  0.7263 -0.0503
  698SOL    HW1 2244   0.182   3.911   3.003 -2.0637  0.9801  1.7454
  698SOL    HW2 2245   0.250   4.052   3.048  0.7221  0.5601 -0.8534
  699SOL     OW 2246   0.032   1.552   1.448 -0.5172  0.5518  0.2647
  699SOL    HW1 2247   0.010   1.570   1.352  0.4758  0.3681 -0.0113
  699SOL    HW2 2248   0.002   1.629   1.504 -0.6233  0.9022 -0.2634
  700SOL     OW 2249   1.133   3.391   0.768 -0.9373 -0.1261 -0.0863
  700SOL    HW1 2250   1.089   3.421   0.683  1.0181  0.0820 -1.0904
  700SOL    HW2 2251   1.209   3.452   0.789  0.2068 -1.6640  0.4092
  701SOL     OW 2252   2.158   4.311   4.795 -0.4342  0.2185  0.4530
  701SOL    HW1 2253   2.104   4.291   4.876  1.2346 -0.5294  1.4291
  701SOL    HW2 2254   2.196   4.226   4.758  0.2878  0.7445 -0.0462
  702SOL     OW 2255   3.945   0.996   2.753  0.5798  0.6272 -0.1479
  702SOL    HW1 2256   3.973   1.090   2.733  0.2527  0.2065 -3.0074
  702SOL    HW2 2257   3.985   0.934   2.686 -2.3282 -0.7661 -0.7651
  703SOL     OW 2258   2.197   2.349   3.847 -0.4506 -0.8568 -0.0873
  703SOL    HW1 2259   2.255   2.429   3.866 -0.4308 -0.9758  0.3472
  703SOL    HW2 2260   2.230   2.304   3.764  0.7333 -1.5170  0.7067
  704SOL     OW 2261   1.766   1.666   3.243  0.2017 -0.0755 -0.5180
  704SOL    HW1 2262   1.667   1.676   3.253 -0.0484 -2.2826 -0.1880
  704SOL    HW2 2263   1.808   1.666   3.333  0.3006 -0.7181 -0.5622
  705SOL     OW 2264   1.822   0.280   0.729 -0.0789 -0.2304 -0.7291
  705SOL    HW1 2265   1.878   0.198   0.718 -0.7572 -0.6299 -1.2968
  705SOL    HW2 2266   1.735   0.268   0.682 -0.5754  0.4499 -0.0214
  706SOL     OW 2267   4.171   0.914   4.893  0.2698  0.2494  0.0379
  706SOL    HW1 2268   4.149   0.971   4.814 -0.9374 -1.4145 -0.8824
  706SOL    HW2 2269   4.220   0.833   4.863  0.4066 -0.0809  1.1061
  707SOL     OW 2270   4.409   4.837   3.579 -0.1165 -0.0256  0.0862
  707SOL    HW1 2271   4.441   4.859   3.671  0.3695 -0.5732  0.0493
  707SOL    HW2 2272   4.473   4.775   3.534 -0.1167  0.5793 -0.7906
  708SOL     OW 2273   2.618   3.901   1.377 -0.0360  0.5524 -0.3782
  708SOL    HW1 2274   2.584   3.811   1.348 -0.0931  1.0325 -1.8777
  708SOL    HW2 2275   2.705   3.920   1.331  0.0454  1.2014  0.0328
  709SOL     OW 2276   3.230   1.852   4.178 -0.2172 -0.6040 -0.2008
  709SOL    HW1 2277   3.292   1.779   4.206  0.2649  0.5211  1.9468
  709SOL    HW2 2278   3.137   1.831   4.209 -0.3585 -0.9627 -0.8624
  710SOL     OW 2279   0.481   3.362   4.627  0.1441  0.3948 -0.2999
  710SOL    HW1 2280   0.498   3.281   4.569 -0.9706  0.8458 -1.3147
  710SOL    HW2 2281   0.493   3.337   4.723  1.1108 -0.6328 -0.6641
  711SOL     OW 2282   4.658   4.284   2.953  0.1074  0.0465 -0.3821
  711SOL    HW1 2283   4.717   4.290   2.872  1.8346  4.2129  0.9318
  711SOL    HW2 2284   4.684   4.204   3.007  1.5149 -0.6783 -2.0458
  712SOL     OW 2285   2.410   1.910   0.340 -0.0024  0.4168 -0.3368
  712SOL    HW1 2286   2.411   1.825   0.392 -0.4377  0.4870 -0.2128
  712SOL    HW2 2287   2.329   1.964   0.365 -1.2930 -0.4148 -2.5173
  713SOL     OW 2288   0.199   0.381   1.333  0.3134  0.0997  0.0197
  713SOL    HW1 2289   0.122   0.360   1.273  0.1879 -0.3751  0.3423
  713SOL    HW2 2290   0.172   0.367   1.429  1.0967 -1.0656  0.0933
  714SOL     OW 2291   2.994   2.483   2.398  0.1407  0.9569 -0.1491
  714SOL    HW1 2292   3.086   2.460   2.365  0.4961  1.3869  0.5217
  714SOL    HW2 2293   2.999   2.561   2.461 -0.2773 -0.7670  2.1742
  715SOL     OW 2294   4.236   4.087   2.927 -0.1192 -0.1116  0.5509
  715SOL    HW1 2295   4.290   4.003   2.932  1.2729  0.7257  0.3224
  715SOL    HW2 2296   4.279   4.150   2.861 -0.2487  1.3638  1.8178
  716SOL     OW 2297   4.297   0.043   1.601 -0.0409  0.0410 -0.0669
  716SOL    HW1 2298   4.271  -0.051   1.579  0.3043 -0.4090  1.3065
  716SOL    HW2 2299   4.316   0.093   1.517 -2.8918 -0.2903 -1.0321
  717SOL     OW 2300   3.965   4.985   2.697 -0.0198  0.7116  0.4404
  717SOL    HW1 2301   3.958   4.982   2.597 -0.8640  1.3172  0.4703
  717SOL    HW2 2302   3.921   5.068   2.731 -1.3507 -0.3711  1.4494
  718SOL     OW 2303   3.954   2.329   4.758  0.2406  0.1747 -0.3175
  718SOL    HW1 2304   3.999   2.376   4.834  2.1406  0.3323 -1.4604
  718SOL    HW2 2305   3.973   2.231   4.764  1.2358  0.3026 -1.0806
  719SOL     OW 2306   3.389   3.866   4.896 -0.2844 -0.1219 -0.2393
  719SOL    HW1 2307   3.324   3.793   4.917  1.5263 -1.3753  1.4486
  719SOL    HW2 2308   3.364   3.948   4.948 -1.0314 -0.2916 -0.3234
  720SOL     OW 2309   3.994   1.543   4.571 -0.8812  0.4397 -0.6705
  720SOL    HW1 2310   4.066   1.529   4.639 -0.3751  1.7967 -0.8965
  720SOL    HW2 2311   3.932   1.615   4.602 -2.7607 -1.3275 -0.0321
  721SOL     OW 2312   2.838   4.384   2.909 -0.4111 -0.3502 -0.4749
  721SOL    HW1 2313   2.901   4.418   2.979  0.6380 -1.2072 -0.9857
  721SOL    HW2 2314   2.774   4.320   2.951 -0.1798 -0.3878 -0.1724
  722SOL     OW 2315   2.809   2.428   4.288 -0.7686 -0.0046  0.3343
  722SOL    HW1 2316   2.737   2.402   4.352 -1.5290  0.4215 -0.3284
  722SOL    HW2 2317   2.778   2.411   4.194  0.4940 -1.0777  0.0577
  723SOL     OW 2318   2.907   5.080   2.316  0.2967  0.3522  0.0839
  723SOL    HW1 2319   2.865   5.003   2.269  0.4449  0.1310  0.3149
  723SOL    HW2 2320   2.844   5.158   2.315 -0.2403 -0.0643  0.6773
  724SOL     OW 2321   4.077   3.870   2.190  0.2640  0.3551 -0.5486
  724SOL    HW1 2322   3.992   3.842   2.234 -0.7626  2.8406 -0.8096
  724SOL    HW2 2323   4.093   3.811   2.110 -2.3230  1.0262 -1.6867
  725SOL     OW 2324   1.988   2.182   2.425 -0.0960 -0.2550  0.0688
  725SOL    HW1 2325   1.920   2.225   2.484  1.4115  1.1239  0.8833
  725SOL    HW2 2326   2.000   2.086   2.451 -1.3547 -0.3841  0.2140
  726SOL     OW 2327   1.446   0.800   2.959  0.0308 -0.5680  0.5190
  726SOL    HW1 2328   1.436   0.898   2.942  2.2946 -0.5220 -0.8591
  726SOL    HW2 2329   1.541   0.773   2.947 -0.6396 -3.0743  0.2796
  727SOL     OW 2330   1.094   3.641   0.290 -0.4673 -0.1357  0.5841
  727SOL    HW1 2331   1.144   3.703   0.230 -0.7219 -0.9462 -0.4884
  727SOL    HW2 2332   0.996   3.656   0.280 -0.4998  1.2032  2.4190
  728SOL     OW 2333   0.956   4.842   3.654 -0.1248 -0.5443 -0.3918
  728SOL    HW1 2334   0.891   4.868   3.726 -0.2356 -1.5541 -0.1111
  728SOL    HW2 2335   0.980   4.923   3.601  0.0965  0.2628  0.8829
  729SOL     OW 2336   0.478   3.302   1.694 -0.5050 -0.5771 -0.5767
  729SOL    HW1 2337   0.479   3.309   1.794  0.4332 -1.4195 -0.5085
  729SOL    HW2 2338   0.529   3.379   1.655  0.6354 -1.1893 -0.3212
  730SOL     OW 2339   3.827   3.043   2.337  0.6552  0.1380  0.1205
  730SOL    HW1 2340   3.831   2.943   2.328 -1.8614 -0.3023  2.5324
  730SOL    HW2 2341   3.902   3.074   2.395 -0.1425 -0.7967  1.7188
  731SOL     OW 2342   0.277   3.222   4.169 -0.6618 -0.1087  1.1397
  731SOL    HW1 2343   0.339   3.161   4.118  1.7546  2.3335  0.9199
  731SOL    HW2 2344   0.261   3.184   4.260  0.1747 -1.4302  0.7635
  732SOL     OW 2345   3.222   1.435   3.578 -0.6994  0.2017 -0.6123
  732SOL    HW1 2346   3.188   1.352   3.621 -0.7987 -0.0123 -1.0920
  732SOL    HW2 2347   3.309   1.416   3.533 -0.0642  0.6818  0.3848
  733SOL     OW 2348   2.908   0.391   0.672 -0.0063  0.9109 -0.1677
  733SOL    HW1 2349   2.854   0.473   0.655 -0.6440  0.2882 -1.2475
  733SOL    HW2 2350   2.977   0.381   0.601  0.8938  1.1628  0.6526
  734SOL     OW 2351   2.054   1.592   0.969  0.0732  0.3059 -0.0495
  734SOL    HW1 2352   2.059   1.553   1.061 -1.6661 -1.9905 -0.8189
  734SOL    HW2 2353   1.973   1.556   0.922 -0.9067  3.9132 -1.4159
  735SOL     OW 2354   3.749   2.445   3.471  0.1166  0.6804 -0.5201
  735SOL    HW1 2355   3.744   2.537   3.509 -0.0488  0.8996 -1.0580
  735SOL    HW2 2356   3.713   2.379   3.537  3.6952  0.4838  1.4468
  736SOL     OW 2357   4.206   1.937   0.916 -0.1182 -0.5578  0.1539
  736SOL    HW1 2358   4.218   1.871   0.990 -0.2782  0.1045  0.7786
  736SOL    HW2 2359   4.296   1.968   0.884  0.0003 -2.0292 -1.0306
  737SOL     OW 2360   2.712   3.922   2.555 -0.3286 -0.3563  0.1937
  737SOL    HW1 2361   2.779   3.858   2.517 -0.7366 -1.7062  1.6323
  737SOL    HW2 2362   2.751   3.965   2.637 -1.5070 -1.9477  1.6741
  738SOL     OW 2363   2.500   0.176   2.903 -0.1266 -0.3348 -0.5774
  738SOL    HW1 2364   2.550   0.257   2.935  0.8149 -0.7278 -1.0128
  738SOL    HW2 2365   2.512   0.167   2.804 -2.6008  0.5852 -1.0161
  739SOL     OW 2366   3.744   0.602   0.393  0.1284 -0.2897  0.3801
  739SOL    HW1 2367   3.781   0.620   0.484  2.5208  0.4479 -0.6486
  739SOL    HW2 2368   3.712   0.688   0.352 -0.4374 -0.5262  0.3222
  740SOL     OW 2369   2.958   4.419   3.724  0.0514 -0.3833  0.5759
  740SOL    HW1 2370   3.017   4.484   3.771 -0.4788 -0.0894  0.8447
  740SOL    HW2 2371   2.907   4.365   3.792 -0.5534 -0.1097  0.3504
  741SOL     OW 2372   3.358   0.108   2.123  0.0581  0.2415  0.1729
  741SOL    HW1 2373   3.288   0.085   2.191  0.0367  2.3021  0.9074
  741SOL    HW2 2374   3.438   0.049   2.138  0.2910  1.0235  2.4312
  742SOL     OW 2375   4.619   3.251   1.226 -0.4238  0.3183 -0.1049
  742SOL    HW1 2376   4.566   3.166   1.232  0.5700 -0.3828 -1.0045
  742SOL    HW2 2377   4.662   3.269   1.315  1.1336 -1.3285 -0.4690
  743SOL     OW 2378   4.530   2.694   1.990  0.2520  0.3297 -0.1717
  743SOL    HW1 2379   4.472   2.721   1.913  1.5149  1.4325 -0.7843
  743SOL    HW2 2380   4.596   2.767   2.009  0.8647 -0.5125  1.0821
  744SOL     OW 2381   0.588   3.808   1.048  0.4401  0.0890  0.4216
  744SOL    HW1 2382   0.610   3.740   1.119 -0.6777 -0.5270  0.2141
  744SOL    HW2 2383   0.662   3.812   0.981  1.0552 -0.0619  1.0843
  745SOL     OW 2384   0.167   0.484   0.118 -0.2154  0.3390 -0.0274
  745SOL    HW1 2385   0.199   0.408   0.060  0.3773  1.3314 -1.0415
  745SOL    HW2 2386   0.106   0.448   0.188 -1.1211 -0.8954 -1.3794
  746SOL     OW 2387   0.225   3.814   4.008  0.5769  0.3946  0.1542
  746SOL    HW1 2388   0.249   3.905   4.042 -2.3716  1.5145 -0.4095
  746SOL    HW2 2389   0.170   3.767   4.078  0.8183 -0.3339 -0.1450
  747SOL     OW 2390   3.176   3.125   1.944  0.0991 -0.0797 -0.4858
  747SOL    HW1 2391   3.217   3.084   1.863  1.4312  0.9683 -0.3760
  747SOL    HW2 2392   3.079   3.142   1.927 -0.5328 -3.2241 -0.4993
  748SOL     OW 2393   2.184   2.650   1.654  0.1450  0.2179 -0.4548
  748SOL    HW1 2394   2.137   2.728   1.612  1.3435  0.7259 -0.9035
  748SOL    HW2 2395   2.137   2.625   1.739 -0.1279  1.5738 -0.1775
  749SOL     OW 2396   4.459   2.235   4.893 -0.1455  0.4107 -0.1403
  749SOL    HW1 2397   4.487   2.139   4.880  0.9632  0.6970  0.0065
  749SOL    HW2 2398   4.417   2.245   4.983  1.9958  0.5059  0.9144
  750SOL     OW 2399   0.393   1.269   1.349 -0.1166  0.6270 -0.0766
  750SOL    HW1 2400   0.373   1.262   1.252 -0.3187  0.4975 -0.0264
  750SOL    HW2 2401   0.313   1.240   1.402  0.0730  0.4742  0.1287
  751SOL     OW 2402   3.722   5.019   1.552  0.1642 -0.0947 -0.3745
  751SOL    HW1 2403   3.746   5.069   1.636  0.5406 -0.7161 -0.1067
  751SOL    HW2 2404   3.670   5.079   1.492 -0.1023  0.3640  0.2989
  752SOL     OW 2405   2.498   3.467   3.356 -0.4525 -0.5022  0.2865
  752SOL    HW1 2406   2.495   3.388   3.418 -0.2865 -0.9654 -0.2883
  752SOL    HW2 2407   2.591   3.479   3.322 -0.2223  0.6466  1.2488
  753SOL     OW 2408   3.568   3.582   3.473  0.6384  0.1606  0.1827
  753SOL    HW1 2409   3.531   3.556   3.383 -1.0636 -0.4311  1.0079
  753SOL    HW2 2410   3.618   3.505   3.512  0.3187 -0.0149  0.2549
  754SOL     OW 2411   4.564   3.578   3.825  0.4617 -0.3368  0.2099
  754SOL    HW1 2412   4.661   3.598   3.827  0.1620  1.1352  1.6654
  754SOL    HW2 2413   4.530   3.563   3.918 -0.4429 -2.3222 -0.3720
  755SOL     OW 2414   1.829   2.494   0.523  0.0335 -0.3931  0.1478
  755SOL    HW1 2415   1.800   2.542   0.605  1.0000  1.1422 -0.3718
  755SOL    HW2 2416   1.764   2.511   0.449  1.0377  1.2864 -0.4098
  756SOL     OW 2417   2.661   1.963   4.096  0.2225 -0.3394 -0.5002
  756SOL    HW1 2418   2.671   1.982   4.193  1.0364 -0.5610 -0.5371
  756SOL    HW2 2419   2.747   1.979   4.049 -0.0523 -0.6341 -1.1221
  757SOL     OW 2420   3.655   1.485   1.010  0.5717 -0.0434 -0.2409
  757SOL    HW1 2421   3.556   1.487   1.001  0.5632  0.1846 -0.1179
  757SOL    HW2 2422   3.698   1.480   0.920  0.4758  1.1853 -0.3661
  758SOL     OW 2423   2.045   3.702   1.527 -0.1332  0.4211 -0.0072
  758SOL    HW1 2424   2.041   3.761   1.608  0.8805 -0.4385  0.6960
  758SOL    HW2 2425   1.992   3.618   1.544  1.2399 -0.4049  0.3458
  759SOL     OW 2426   4.896   0.573   3.721  0.2485  0.5382 -0.4918
  759SOL    HW1 2427   4.876   0.671   3.732 -1.2520  0.0436  1.8155
  759SOL    HW2 2428   4.811   0.521   3.725  1.0719 -0.9254 -1.2157
  760SOL     OW 2429   0.812   3.598   0.313 -0.4715 -0.1452  0.0167
  760SOL    HW1 2430   0.821   3.530   0.240 -0.6582 -0.9112  0.6951
  760SOL    HW2 2431   0.798   3.551   0.400 -1.5025  0.7784  0.3688
  761SOL     OW 2432   4.488   4.471   4.783 -0.6324 -0.1135  0.7385
  761SOL    HW1 2433   4.450   4.448   4.694  0.8263  1.4508 -0.3678
  761SOL    HW2 2434   4.514   4.387   4.831 -3.6969 -1.1325  0.8314
  762SOL     OW 2435   5.019   3.790   3.151  0.2474  0.1696  0.0595
  762SOL    HW1 2436   5.017   3.695   3.118  0.4522  0.2604 -0.2189
  762SOL    HW2 2437   5.044   3.790   3.248 -1.1376 -0.1453  0.4333
  763SOL     OW 2438   2.590   1.484   2.214  1.0983  0.3857 -0.1173
  763SOL    HW1 2439   2.681   1.446   2.193  0.9532  0.3012 -0.5904
  763SOL    HW2 2440   2.566   1.460   2.308  1.8350  0.9459  0.2206
  764SOL     OW 2441   3.165   5.008   1.510 -0.3366  0.3429 -0.2266
  764SOL    HW1 2442   3.234   4.962   1.454 -0.0190 -0.9281  1.1758
  764SOL    HW2 2443   3.208   5.047   1.591 -0.8268  2.0409 -0.7326
  765SOL     OW 2444   2.728   3.678   0.388 -0.0378  0.1703  0.4384
  765SOL    HW1 2445   2.759   3.717   0.301  0.7521 -0.9260  0.2165
  765SOL    HW2 2446   2.691   3.751   0.445 -3.4323  0.5773 -1.9604
  766SOL     OW 2447   4.470   4.505   4.505 -0.3341 -0.6714 -0.0572
  766SOL    HW1 2448   4.494   4.508   4.408  1.0031  2.5617  0.2442
  766SOL    HW2 2449   4.376   4.538   4.517 -0.1830 -0.1885 -0.1876
  767SOL     OW 2450   4.499   0.713   3.939 -0.0693  0.1900 -0.1295
  767SOL    HW1 2451   4.468   0.668   3.855  0.6838 -0.3381 -0.1375
  767SOL    HW2 2452   4.588   0.755   3.923  0.2779 -0.2802  0.5148
  768SOL     OW 2453   0.042   3.132   3.425  0.0721 -0.2691  0.1278
  768SOL    HW1 2454   0.134   3.171   3.423  1.0313 -2.3615 -2.0591
  768SOL    HW2 2455   0.015   3.107   3.332 -2.0527 -1.2073  0.9311
  769SOL     OW 2456   0.865   3.710   1.858 -0.2179 -0.5835  0.0651
  769SOL    HW1 2457   0.766   3.715   1.875 -0.4829  3.3365 -1.5894
  769SOL    HW2 2458   0.913   3.774   1.917  0.9853 -0.5004 -0.9529
  770SOL     OW 2459   2.926   1.829   4.768  0.2114 -0.3430 -0.5772
  770SOL    HW1 2460   3.020   1.849   4.793  0.1996 -0.7046 -0.2325
  770SOL    HW2 2461   2.870   1.824   4.851 -0.1470  0.0422 -0.7904
  771SOL     OW 2462   4.185   4.328   2.513 -0.0889  0.3356  0.2649
  771SOL    HW1 2463   4.133   4.411   2.489 -1.2334 -0.7615 -1.2639
  771SOL    HW2 2464   4.121   4.256   2.540  0.8798 -0.1300  1.3801
  772SOL     OW 2465   4.767   1.530   2.419  0.1263 -0.5359 -0.2311
  772SOL    HW1 2466   4.854   1.563   2.456 -0.2152  0.0068  0.1005
  772SOL    HW2 2467   4.783   1.449   2.364  0.9918  0.1294 -0.9968
  773SOL     OW 2468   1.856   0.206   2.719 -0.0493  0.4009 -0.2192
  773SOL    HW1 2469   1.880   0.116   2.753  2.2338  0.3676 -1.7118
  773SOL    HW2 2470   1.765   0.232   2.753 -1.5843 -3.1799 -1.1201
  774SOL     OW 2471   4.790   1.524   3.728 -0.8528  0.5954 -0.0400
  774SOL    HW1 2472   4.716   1.579   3.690 -1.0029 -0.6571 -1.6492
  774SOL    HW2 2473   4.878   1.562   3.702 -0.9561 -0.0316 -1.3616
  775SOL     OW 2474   1.529   4.597   2.465 -0.3058 -0.1752 -0.3384
  775SOL    HW1 2475   1.460   4.577   2.535  0.3025  0.7558  0.5665
  775SOL    HW2 2476   1.499   4.560   2.377 -2.4340  0.9873 -0.1847
  776SOL     OW 2477   1.397   4.729   1.620 -0.2251 -0.0008  0.3246
  776SOL    HW1 2478   1.376   4.632   1.610 -0.6022  0.2690 -1.8443
  776SOL    HW2 2479   1.340   4.783   1.558  2.5354  1.2704 -1.2967
  777SOL     OW 2480   3.363   3.156   4.855 -0.1734 -0.2951  0.3511
  777SOL    HW1 2481   3.350   3.067   4.896 -1.5134 -0.8773 -1.2151
  777SOL    HW2 2482   3.412   3.146   4.768  0.7889  0.6552  0.7580
  778SOL     OW 2483   4.852   0.248   4.079  0.6148 -0.1991 -0.2144
  778SOL    HW1 2484   4.812   0.337   4.054  0.8761 -0.1963 -0.6361
  778SOL    HW2 2485   4.888   0.253   4.172 -1.9100 -0.7235  0.9006
  779SOL     OW 2486   0.963   4.279   4.036 -0.5570  0.7100 -0.3469
  779SOL    HW1 2487   0.881   4.294   4.091 -0.6760  0.5784 -0.4884
  779SOL    HW2 2488   1.043   4.315   4.084 -0.7162  0.9580 -0.2705
  780SOL     OW 2489   4.817   4.852   0.752  0.1794  0.1142  0.4809
  780SOL    HW1 2490   4.740   4.874   0.813 -0.2276  0.1794 -0.0524
  780SOL    HW2 2491   4.789   4.865   0.657  1.3436  1.8093  0.3115
  781SOL     OW 2492   4.108   2.032   3.233 -0.4477  0.4106 -0.1085
  781SOL    HW1 2493   4.082   2.128   3.240  0.4913  0.7007 -0.4424
  781SOL    HW2 2494   4.048   1.986   3.167  0.0155  1.1276 -1.0631
  782SOL     OW 2495   3.583   3.262   2.025  0.5000 -0.1495  0.7191
  782SOL    HW1 2496   3.514   3.218   2.082  0.2529 -0.5643  0.1225
  782SOL    HW2 2497   3.626   3.192   1.967  0.0315  0.4070 -0.3177
  783SOL     OW 2498   4.226   3.127   2.137 -0.3066 -0.5885  0.4430
  783SOL    HW1 2499   4.136   3.150   2.102 -0.0290  1.6204  1.0294
  783SOL    HW2 2500   4.284   3.208   2.136  1.2704 -1.6464  1.3176
  784SOL     OW 2501   4.857   1.868   2.981  0.6284  0.0137 -0.1541
  784SOL    HW1 2502   4.895   1.899   3.068 -1.5362 -0.1151  0.8954
  784SOL    HW2 2503   4.784   1.929   2.952 -0.4232 -1.3728 -0.5317
  785SOL     OW 2504   0.104   2.136   2.650 -0.4884  0.0444  0.0642
  785SOL    HW1 2505   0.185   2.194   2.657 -0.9352  0.8341 -0.9664
  785SOL    HW2 2506   0.124   2.058   2.589 -0.8013  0.8202 -1.0602
  786SOL     OW 2507   0.390   2.280   4.139  0.1968 -0.0555  0.4548
  786SOL    HW1 2508   0.446   2.199   4.121 -0.6088 -0.6443  0.5306
  786SOL    HW2 2509   0.405   2.310   4.233  0.4319 -0.1662  0.4562
  787SOL     OW 2510   0.694   2.146   1.861 -0.3472  0.4182 -0.8286
  787SOL    HW1 2511   0.671   2.215   1.792 -0.8489  0.9996 -0.0878
  787SOL    HW2 2512   0.702   2.189   1.951 -1.1918 -0.5606 -0.2560
  788SOL     OW 2513   2.135   1.538   2.381  0.0379 -0.3079 -0.0977
  788SOL    HW1 2514   2.120   1.530   2.283  0.6834 -1.2921 -0.1273
  788SOL    HW2 2515   2.209   1.603   2.398 -1.4532  1.4972 -0.1308
  789SOL     OW 2516   3.719   0.930   0.200  0.6030 -0.1622  0.3896
  789SOL    HW1 2517   3.768   0.915   0.114 -1.0893  1.4293 -0.9476
  789SOL    HW2 2518   3.785   0.938   0.275  2.1434 -1.3706 -0.7765
  790SOL     OW 2519   2.314   2.331   0.576 -0.0101 -0.2543  0.1326
  790SOL    HW1 2520   2.333   2.336   0.478 -2.6611 -0.8374 -0.4959
  790SOL    HW2 2521   2.276   2.242   0.598 -0.3557  0.2050  1.5045
  791SOL     OW 2522   2.735   4.101   4.905 -0.2045 -0.3718 -0.2383
  791SOL    HW1 2523   2.782   4.184   4.875 -0.3139 -0.9876 -2.2526
  791SOL    HW2 2524   2.745   4.090   5.004 -0.0129  1.9113  0.0348
  792SOL     OW 2525   3.568   0.663   5.089 -0.0583 -0.1698  0.3322
  792SOL    HW1 2526   3.561   0.685   5.186  0.7762  0.8097  0.1856
  792SOL    HW2 2527   3.517   0.579   5.070  0.1137 -0.5962  1.6825
  793SOL     OW 2528   1.372   4.501   0.710  0.0254 -0.3181  0.3576
  793SOL    HW1 2529   1.307   4.571   0.680  0.5646  0.1370  0.2306
  793SOL    HW2 2530   1.442   4.543   0.768 -0.6610 -1.0851  1.7650
  794SOL     OW 2531   0.585   1.936   1.078 -0.0190 -1.1770 -0.2271
  794SOL    HW1 2532   0.557   2.011   1.137  0.9328 -0.8918 -0.1119
  794SOL    HW2 2533   0.647   1.971   1.007  0.5442 -1.8628 -0.0887
  795SOL     OW 2534   4.228   0.895   4.401 -0.0527 -0.1734 -0.5384
  795SOL    HW1 2535   4.234   0.853   4.491 -2.8210 -1.2637 -0.7394
  795SOL    HW2 2536   4.167   0.840   4.343 -0.4036  1.8660 -2.2341
  796SOL     OW 2537   4.225   2.355   2.913  0.0368 -0.5578  0.4389
  796SOL    HW1 2538   4.245   2.440   2.960 -1.1602  0.1819 -0.3385
  796SOL    HW2 2539   4.228   2.370   2.814 -0.4046 -1.3702  0.2912
  797SOL     OW 2540   4.286   2.879   1.145 -0.6442  0.0633 -0.0529
  797SOL    HW1 2541   4.266   2.935   1.064  0.1476  0.4227  0.0027
  797SOL    HW2 2542   4.367   2.913   1.191  0.4555 -1.7203 -0.5892
  798SOL     OW 2543   2.487   4.361   0.582  0.5249  0.6595  0.2800
  798SOL    HW1 2544   2.415   4.344   0.515  1.5481  0.0949 -0.7030
  798SOL    HW2 2545   2.570   4.391   0.536  1.3134  0.0659  1.2734
  799SOL     OW 2546   0.951   0.205   4.783 -0.6404 -0.0202  0.2159
  799SOL    HW1 2547   0.933   0.141   4.709  0.6687  0.8318 -0.8874
  799SOL    HW2 2548   1.026   0.266   4.757 -1.3273  1.4664  1.5202
  800SOL     OW 2549   1.840   0.408   2.997  0.2207  0.2310 -0.3986
  800SOL    HW1 2550   1.911   0.387   2.931 -0.5699 -0.7852 -0.9557
  800SOL    HW2 2551   1.869   0.484   3.054  1.3353  0.4746 -1.2571
  801SOL     OW 2552   4.222   3.271   3.957 -0.5309  0.2786 -0.1862
  801SOL    HW1 2553   4.307   3.282   3.906 -0.9858 -1.7485 -1.4872
  801SOL    HW2 2554   4.243   3.251   4.053  0.3805  1.9524 -0.0013
  802SOL     OW 2555   1.653   3.058   4.014 -0.2349 -0.2130 -0.3274
  802SOL    HW1 2556   1.747   3.029   3.996  0.5591  1.2626  1.0710
  802SOL    HW2 2557   1.630   3.038   4.109 -0.7460  0.8747 -0.2092
  803SOL     OW 2558   2.205   0.236   0.414  0.2632  0.3501 -0.2049
  803SOL    HW1 2559   2.198   0.224   0.513  1.8817 -1.1068 -0.2091
  803SOL    HW2 2560   2.285   0.186   0.381 -1.0922 -0.4680 -2.4599
  804SOL     OW 2561   2.741   1.832   4.969  0.1731 -0.0500  0.1680
  804SOL    HW1 2562   2.665   1.769   4.952  1.0845 -1.8398  2.2147
  804SOL    HW2 2563   2.708   1.926   4.963 -2.1602 -0.7537  0.7357
  805SOL     OW 2564   4.516   1.480   2.037  0.2770 -1.4139 -0.0050
  805SOL    HW1 2565   4.433   1.525   2.003  0.3255 -2.4609 -1.6133
  805SOL    HW2 2566   4.549   1.528   2.119 -0.3251  0.7093 -0.9394
  806SOL     OW 2567   3.239   1.679   2.429  0.2930  0.1268  0.1349
  806SOL    HW1 2568   3.183   1.756   2.400 -0.0029 -0.0345  0.2717
  806SOL    HW2 2569   3.314   1.665   2.365 -0.9216 -0.8590 -1.1169
  807SOL     OW 2570   4.070   4.035   0.184  0.7396  0.1378  0.2239
  807SOL    HW1 2571   4.008   4.045   0.105  1.4475 -0.9838 -0.4984
  807SOL    HW2 2572   4.022   4.062   0.267 -2.4253 -4.7995  0.4130
  808SOL     OW 2573   5.082   4.800   2.159  0.2608 -0.3092 -0.2013
  808SOL    HW1 2574   5.163   4.860   2.158 -0.8707  1.3906  1.8533
  808SOL    HW2 2575   5.003   4.850   2.123 -0.7102 -0.5444  1.5214
  809SOL     OW 2576   2.655   2.437   0.855  0.3988  0.0457  0.1475
  809SOL    HW1 2577   2.715   2.514   0.832  0.7333  0.2868  1.6876
  809SOL    HW2 2578   2.670   2.412   0.951 -1.0652 -0.7259  0.1889
  810SOL     OW 2579   3.944   2.612   1.422 -0.0566 -0.9550 -0.1441
  810SOL    HW1 2580   3.943   2.512   1.418  1.8797 -1.0051 -1.7503
  810SOL    HW2 2581   3.987   2.647   1.338 -0.7445  1.2323  0.3622
  811SOL     OW 2582   2.101   0.417   2.875 -0.3364 -0.0656 -0.0482
  811SOL    HW1 2583   2.169   0.433   2.947 -1.9668  0.2022  1.4858
  811SOL    HW2 2584   2.080   0.504   2.830 -1.3149  0.2922  1.0429
  812SOL     OW 2585   4.819   3.435   1.777  0.4407  0.1623  0.5543
  812SOL    HW1 2586   4.847   3.448   1.872  1.8577 -1.4745  0.4066
  812SOL    HW2 2587   4.748   3.364   1.772  1.5887 -1.0013  0.2722
  813SOL     OW 2588   1.355   0.589   2.469  0.2015  0.0333  0.3548
  813SOL    HW1 2589   1.307   0.510   2.507  0.8147  0.2924  1.7191
  813SOL    HW2 2590   1.325   0.672   2.516 -1.3804  0.8453 -1.9091
  814SOL     OW 2591   0.414   2.899   0.594 -0.1408  0.4555  0.3831
  814SOL    HW1 2592   0.481   2.943   0.654 -0.6335 -0.8301  1.9435
  814SOL    HW2 2593   0.333   2.958   0.587 -0.0287  0.6860  0.9226
  815SOL     OW 2594   2.876   0.198   0.361 -0.3182  0.4976 -0.3340
  815SOL    HW1 2595   2.866   0.210   0.262  3.3374 -1.9517 -1.2188
  815SOL    HW2 2596   2.948   0.260   0.394  1.0571 -1.1601 -0.0510
  816SOL     OW 2597   3.484   0.201   4.143  0.1488  0.1461 -0.2292
  816SOL    HW1 2598   3.582   0.215   4.125  0.5383 -0.9919  0.8314
  816SOL    HW2 2599   3.432   0.220   4.060  1.3893 -0.3190 -1.1419
  817SOL     OW 2600   2.947   4.849   0.226 -0.2314  0.1157 -0.0775
  817SOL    HW1 2601   2.864   4.885   0.268  0.1314  0.4491  0.3773
  817SOL    HW2 2602   2.924   4.786   0.153 -0.8836  0.0716  0.1635
  818SOL     OW 2603   4.379   3.885   0.858  0.0785  0.1599  0.2663
  818SOL    HW1 2604   4.474   3.863   0.880 -0.3176  0.4068  2.4118
  818SOL    HW2 2605   4.318   3.820   0.903 -0.8101  0.5286 -0.3751
  819SOL     OW 2606   2.239   0.198   0.695  0.2099  0.0070  0.4147
  819SOL    HW1 2607   2.188   0.199   0.781 -0.0757 -2.4257  0.3381
  819SOL    HW2 2608   2.314   0.263   0.701 -0.8687  1.1944  1.8100
  820SOL     OW 2609   1.046   0.874   1.941 -0.1715 -0.2279 -0.0145
  820SOL    HW1 2610   1.116   0.939   1.908  0.2922 -1.0878 -0.7750
  820SOL    HW2 2611   0.975   0.864   1.872 -0.8584  0.3291  0.5891
  821SOL     OW 2612   0.870   2.405   0.729 -0.0899 -0.0553  0.4694
  821SOL    HW1 2613   0.783   2.446   0.756 -1.3589 -1.6837 -0.8647
  821SOL    HW2 2614   0.889   2.427   0.633  0.4865 -0.5039  0.4745
  822SOL     OW 2615   2.063   1.855   3.384 -0.0627 -0.4635 -0.0317
  822SOL    HW1 2616   2.063   1.955   3.382  0.9085 -0.4495 -1.3352
  822SOL    HW2 2617   2.141   1.822   3.330 -0.9867 -1.9284 -0.5166
  823SOL     OW 2618   2.420   4.203   2.305 -0.3774  1.0705 -0.0613
  823SOL    HW1 2619   2.395   4.174   2.212  0.4206  0.4513 -0.0959
  823SOL    HW2 2620   2.517   4.183   2.321 -0.8814 -0.2953  1.4644
  824SOL     OW 2621   0.936   2.932   3.666 -0.4797  0.3528 -0.1506
  824SOL    HW1 2622   1.012   2.929   3.732  0.9693  0.9524 -1.6995
  824SOL    HW2 2623   0.865   2.869   3.694  1.0171 -0.9510  0.8970
  825SOL     OW 2624   0.373   1.151   2.769  0.2607 -0.6730 -0.0246
  825SOL    HW1 2625   0.335   1.169   2.678  0.3316 -0.0966  0.0568
  825SOL    HW2 2626   0.417   1.233   2.804 -0.4051 -0.6693  0.8479
  826SOL     OW 2627   0.955   2.158   0.761  0.3643  0.3618  0.1221
  826SOL    HW1 2628   0.936   2.256   0.758  3.4820  1.1216  1.4887
  826SOL    HW2 2629   0.924   2.115   0.676  1.2260  3.0336 -1.6522
  827SOL     OW 2630   1.637   2.531   3.777  0.5172 -0.3253 -0.0920
  827SOL    HW1 2631   1.685   2.444   3.789  0.2052 -0.4365  0.3613
  827SOL    HW2 2632   1.688   2.604   3.821  0.5675 -0.3460 -0.1159
  828SOL     OW 2633   2.000   1.693   0.663 -0.3529  0.4143  0.5779
  828SOL    HW1 2634   1.974   1.609   0.710  0.0349  0.9516  1.7745
  828SOL    HW2 2635   2.089   1.725   0.697  1.0244 -0.3099 -2.0033
  829SOL     OW 2636   4.456   4.438   0.339  0.4639  0.2612  0.8679
  829SOL    HW1 2637   4.383   4.394   0.287  0.8711 -0.7348  1.1207
  829SOL    HW2 2638   4.425   4.527   0.372 -0.6759 -0.1965  1.0609
  830SOL     OW 2639   1.834   1.815   2.537  0.1219  0.3704  0.3897
  830SOL    HW1 2640   1.834   1.716   2.550 -0.5051  0.5275  1.7199
  830SOL    HW2 2641   1.929   1.848   2.535  0.4059 -0.4271 -1.7463
  831SOL     OW 2642   3.935   0.199   2.546 -0.0067  0.3582  0.0915
  831SOL    HW1 2643   4.031   0.187   2.522  0.2671 -1.8809  2.0138
  831SOL    HW2 2644   3.910   0.136   2.619 -2.3668  2.5191  1.3062
  832SOL     OW 2645   3.836   2.129   2.247 -0.3133  0.2556 -0.6028
  832SOL    HW1 2646   3.751   2.173   2.218 -0.7096  0.7221  1.1991
  832SOL    HW2 2647   3.852   2.146   2.344 -0.4576 -3.4784  0.2426
  833SOL     OW 2648   2.362   0.271   4.626 -0.0640 -0.2593 -0.2126
  833SOL    HW1 2649   2.271   0.310   4.611  1.1360  1.9587 -2.6783
  833SOL    HW2 2650   2.367   0.181   4.581 -1.0358 -0.4126 -0.0334
  834SOL     OW 2651   0.264   1.863   1.810  0.0808 -0.6265 -0.0361
  834SOL    HW1 2652   0.264   1.934   1.881 -0.1753  0.1552 -0.8031
  834SOL    HW2 2653   0.286   1.904   1.722  4.0754 -2.1349  0.0568
  835SOL     OW 2654   1.008   0.247   2.692  0.0667 -0.0596 -0.5128
  835SOL    HW1 2655   0.963   0.300   2.621  1.2044 -0.6026 -1.6782
  835SOL    HW2 2656   0.953   0.165   2.712 -0.1969  0.0300 -0.8553
  836SOL     OW 2657   0.172   2.081   1.497  0.4888 -0.1033  0.3004
  836SOL    HW1 2658   0.117   2.035   1.428  0.4270  0.3051  0.0744
  836SOL    HW2 2659   0.130   2.169   1.519  1.0911  0.2469  0.0730
  837SOL     OW 2660   4.516   4.956   3.273 -0.0953  0.3095 -0.4154
  837SOL    HW1 2661   4.601   4.962   3.220  0.1251  2.5751  0.0872
  837SOL    HW2 2662   4.438   4.973   3.213 -0.2136 -1.5042 -0.8236
  838SOL     OW 2663   2.037   1.937   1.764 -0.8649  0.2617  0.1444
  838SOL    HW1 2664   2.048   1.880   1.845 -0.3458  1.5997  1.0603
  838SOL    HW2 2665   2.114   2.000   1.756 -1.3748  0.7927 -0.8692
  839SOL     OW 2666   4.644   0.289   1.039 -0.0491  0.3260 -0.1069
  839SOL    HW1 2667   4.740   0.269   1.021 -0.0686 -1.1552  1.2406
  839SOL    HW2 2668   4.636   0.336   1.127 -0.7152 -1.7244  0.9722
  840SOL     OW 2669   0.492   1.422   0.156 -0.9457 -0.3849 -0.3258
  840SOL    HW1 2670   0.403   1.435   0.112 -1.2722 -1.3702  0.0089
  840SOL    HW2 2671   0.548   1.504   0.143 -1.1495 -0.5083 -2.2771
  841SOL     OW 2672   4.373   3.604   3.625  0.2099 -0.1554  0.2131
  841SOL    HW1 2673   4.437   3.605   3.702 -0.3876  0.8087  0.7079
  841SOL    HW2 2674   4.299   3.540   3.645  0.0384  0.1170  0.4616
  842SOL     OW 2675   1.796   3.420   2.818  0.0995 -0.4991 -0.0300
  842SOL    HW1 2676   1.701   3.443   2.801 -0.2898 -0.2069  2.2602
  842SOL    HW2 2677   1.802   3.342   2.880  1.3889 -1.1214 -0.8655
  843SOL     OW 2678   0.268   5.006   2.434  0.3621  0.1074 -0.0124
  843SOL    HW1 2679   0.276   5.017   2.533 -0.0405 -2.8300  0.4573
  843SOL    HW2 2680   0.351   5.039   2.390  1.1584  0.1655  1.4661
  844SOL     OW 2681   0.001   5.095   4.925 -0.2127  0.3563  0.6027
  844SOL    HW1 2682  -0.095   5.086   4.950 -0.8305  1.0959 -1.3101
  844SOL    HW2 2683   0.032   5.011   4.880 -0.4783  0.7294 -0.2989
  845SOL     OW 2684   4.974   1.376   4.947  0.7899  0.4080 -0.6429
  845SOL    HW1 2685   5.046   1.342   4.886 -0.1903  1.2539 -2.3252
  845SOL    HW2 2686   4.885   1.363   4.905 -0.3232 -2.2176  2.1260
  846SOL     OW 2687   4.894   2.140   3.344  0.3005 -0.1734  0.3393
  846SOL    HW1 2688   4.834   2.199   3.288  0.8266  0.2843  0.2520
  846SOL    HW2 2689   4.925   2.063   3.289 -0.2400 -0.4374  0.3970
  847SOL     OW 2690   3.817   2.950   4.242  0.5950  0.2131  0.2834
  847SOL    HW1 2691   3.772   2.882   4.300 -2.3372  1.1153 -0.7484
  847SOL    HW2 2692   3.902   2.912   4.205  1.3336 -1.2262  3.1511
  848SOL     OW 2693   3.895   3.459   2.763 -0.4614 -0.4202 -0.1130
  848SOL    HW1 2694   3.916   3.480   2.667  0.9957  0.7023  0.3990
  848SOL    HW2 2695   3.801   3.425   2.770 -1.1385  0.9228 -1.7536
  849SOL     OW 2696   0.146   4.581   3.266 -0.2286  0.0796  0.0462
  849SOL    HW1 2697   0.108   4.520   3.336 -0.4738 -0.9303 -0.9454
  849SOL    HW2 2698   0.074   4.612   3.205  0.2024 -0.2339 -0.6374
  850SOL     OW 2699   2.987   2.979   0.635 -0.2883 -0.1271 -0.4051
  850SOL    HW1 2700   2.986   3.068   0.587 -0.1963 -0.6869 -1.4838
  850SOL    HW2 2701   3.075   2.935   0.621  0.1904  0.2191  1.3263
  851SOL     OW 2702   0.764   0.428   0.033 -0.0324  0.4994  0.2022
  851SOL    HW1 2703   0.679   0.400  -0.012 -0.3707  1.8784 -0.0877
  851SOL    HW2 2704   0.789   0.361   0.102 -1.1333 -0.1549 -0.0088
  852SOL     OW 2705   3.742   0.933   0.941  0.0938 -0.6069  0.5374
  852SOL    HW1 2706   3.781   0.900   0.855  0.1632  1.2131 -0.1591
  852SOL    HW2 2707   3.707   0.855   0.993 -1.3072 -1.6269 -1.7907
  853SOL     OW 2708   3.560   1.134   3.001  0.5747  0.3135 -0.0818
  853SOL    HW1 2709   3.561   1.122   3.101 -0.6160 -0.1861 -0.1143
  853SOL    HW2 2710   3.466   1.151   2.971  1.1942  2.8274 -0.8655
  854SOL     OW 2711   0.572   4.724   1.678 -0.3058 -0.0097  0.0071
  854SOL    HW1 2712   0.650   4.777   1.710  1.2572 -0.9016 -2.0858
  854SOL    HW2 2713   0.563   4.733   1.579 -1.0645 -2.2012 -0.1926
  855SOL     OW 2714   1.175   2.375   4.875 -0.1462 -0.5391 -0.9573
  855SOL    HW1 2715   1.109   2.437   4.917  0.2650  1.3306 -2.8621
  855SOL    HW2 2716   1.252   2.359   4.937 -0.7648  0.0087 -0.0369
  856SOL     OW 2717   1.287   3.613   0.815 -0.0893 -0.0106  0.6271
  856SOL    HW1 2718   1.296   3.674   0.894  0.6565 -1.5582  1.7876
  856SOL    HW2 2719   1.323   3.659   0.733 -2.4484  2.2844  0.7494
  857SOL     OW 2720   1.504   1.027   1.018 -0.5685  0.5479  0.3021
  857SOL    HW1 2721   1.547   1.093   0.957 -0.5635 -0.9583 -1.3864
  857SOL    HW2 2722   1.419   1.066   1.054 -0.3411  1.6376 -0.2849
  858SOL     OW 2723   0.235   0.769   2.605 -0.0804 -0.0451  0.2148
  858SOL    HW1 2724   0.199   0.678   2.626 -1.4862  0.4167 -0.0968
  858SOL    HW2 2725   0.335   0.765   2.603 -0.1002 -1.4661  0.7009
  859SOL     OW 2726   2.839   3.611   1.078 -0.0144  0.1822  0.2786
  859SOL    HW1 2727   2.860   3.527   1.128 -0.7425  0.8295  1.7222
  859SOL    HW2 2728   2.779   3.669   1.133  0.7290  1.8120 -0.5521
  860SOL     OW 2729   1.009   0.433   3.126 -0.6845  0.3593  0.4898
  860SOL    HW1 2730   1.104   0.455   3.106 -1.0229  0.8061 -0.7484
  860SOL    HW2 2731   0.959   0.422   3.040 -1.4608 -1.2116  1.1017
  861SOL     OW 2732   4.443   3.761   0.175 -0.6548  0.5822 -0.4770
  861SOL    HW1 2733   4.415   3.795   0.265  0.0660  0.7167 -0.3025
  861SOL    HW2 2734   4.373   3.699   0.140 -0.7487  0.2106  0.3579
  862SOL     OW 2735   4.644   1.219   4.361  0.3423 -0.4448 -0.1181
  862SOL    HW1 2736   4.717   1.179   4.306 -0.6885 -1.3729 -0.8543
  862SOL    HW2 2737   4.562   1.162   4.354  0.3881 -1.0964  3.0393
  863SOL     OW 2738   2.855   3.566   0.005  0.5159  0.0714  0.2789
  863SOL    HW1 2739   2.766   3.551  -0.037  0.2153 -1.7352  1.4178
  863SOL    HW2 2740   2.914   3.617  -0.058 -1.1215  0.8258 -0.7082
  864SOL     OW 2741   1.949   1.871   0.468 -0.3634  0.3062 -0.3314
  864SOL    HW1 2742   1.955   1.797   0.535 -0.0630  0.7300  0.1099
  864SOL    HW2 2743   1.878   1.935   0.496  0.3415  0.9387  0.0393
  865SOL     OW 2744   1.342   0.455   4.009 -0.1485 -0.2403  0.0367
  865SOL    HW1 2745   1.397   0.376   3.983  0.0137  0.1464 -0.8344
  865SOL    HW2 2746   1.379   0.495   4.093  0.6329 -0.2553 -0.2905
  866SOL     OW 2747   4.831   2.511   4.477 -0.3171  0.5328 -0.7311
  866SOL    HW1 2748   4.770   2.575   4.431 -0.2446  1.0764 -0.0716
  866SOL    HW2 2749   4.924   2.522   4.440  0.2945  2.7736  1.2723
  867SOL     OW 2750   2.773   1.399   2.982  0.5346  0.4341  0.3145
  867SOL    HW1 2751   2.733   1.355   3.062 -0.4431 -0.3979 -0.6108
  867SOL    HW2 2752   2.839   1.468   3.011  0.0117  0.3114  1.8270
  868SOL     OW 2753   0.213   3.570   0.778  0.7130  0.3181  0.0766
  868SOL    HW1 2754   0.269   3.540   0.855 -0.8846 -2.0133  0.4562
  868SOL    HW2 2755   0.269   3.620   0.712  2.6807  0.0757  1.4908
  869SOL     OW 2756   0.587   0.784   1.856  0.0891 -0.7125 -0.1659
  869SOL    HW1 2757   0.493   0.780   1.889 -0.5665  2.9013 -1.1618
  869SOL    HW2 2758   0.597   0.724   1.777 -0.8189 -2.4949  1.0043
  870SOL     OW 2759   4.373   2.503   0.338  0.3385  0.4387 -0.0756
  870SOL    HW1 2760   4.303   2.507   0.410 -0.5365 -0.6632 -0.8116
  870SOL    HW2 2761   4.458   2.542   0.371 -0.2603  0.6176  1.3086
  871SOL     OW 2762   3.260   3.501   0.617  0.8684  0.0979  0.4123
  871SOL    HW1 2763   3.172   3.547   0.627  0.0278 -0.9334 -1.6554
  871SOL    HW2 2764   3.322   3.557   0.563  0.8170  0.0063  0.2580
  872SOL     OW 2765   0.959   3.066   1.337  0.1591 -0.0212 -0.2311
  872SOL    HW1 2766   0.926   3.158   1.358  1.4027  0.3877  0.0113
  872SOL    HW2 2767   0.896   3.022   1.273  0.2096  1.4814 -1.3647
  873SOL     OW 2768   0.883   0.454   3.942  0.5492  0.3123 -0.0987
  873SOL    HW1 2769   0.833   0.495   4.018  0.4366  0.2354 -0.1308
  873SOL    HW2 2770   0.823   0.391   3.893 -0.1066  2.0151 -1.6119
  874SOL     OW 2771   3.692   0.546   2.089  0.3954 -0.1677 -0.3942
  874SOL    HW1 2772   3.629   0.487   2.038  0.3225 -0.9805  0.5935
  874SOL    HW2 2773   3.759   0.585   2.026 -0.7770  0.3133 -1.3837
  875SOL     OW 2774   1.437   3.440   1.141  0.5275 -0.0665 -0.1201
  875SOL    HW1 2775   1.479   3.509   1.200 -2.4980  2.0593 -0.2432
  875SOL    HW2 2776   1.345   3.419   1.174  0.6144 -2.6387 -1.2688
  876SOL     OW 2777   5.093   0.796   4.932 -0.1494  0.1576 -0.0262
  876SOL    HW1 2778   5.179   0.744   4.930  0.4526  1.1415 -0.2193
  876SOL    HW2 2779   5.035   0.760   5.005  0.6756 -0.1273  0.5088
  877SOL     OW 2780   3.355   2.959   4.564 -0.0081  0.5742 -0.0586
  877SOL    HW1 2781   3.326   2.875   4.520  1.1421  0.4004 -0.5294
  877SOL    HW2 2782   3.324   2.960   4.659 -2.2170  0.7953 -0.7352
  878SOL     OW 2783   4.126   2.608   0.029  0.0743 -0.2770  0.4033
  878SOL    HW1 2784   4.218   2.637   0.056  0.5848 -0.2094 -1.2779
  878SOL    HW2 2785   4.067   2.606   0.109  1.8917 -1.7174  1.8183
  879SOL     OW 2786   1.676   0.367   3.810 -0.5045  0.4395 -0.1028
  879SOL    HW1 2787   1.704   0.432   3.881  0.0837 -0.6772  0.7238
  879SOL    HW2 2788   1.720   0.391   3.724  2.2000 -0.5777  0.8807
  880SOL     OW 2789   4.699   4.098   2.125 -0.2890 -0.1899  0.3470
  880SOL    HW1 2790   4.623   4.068   2.067 -0.7239  1.8890 -0.2657
  880SOL    HW2 2791   4.782   4.048   2.101 -0.6095  0.1738 -1.7006
  881SOL     OW 2792   1.125   0.192   3.747  0.1210 -0.8962  0.0695
  881SOL    HW1 2793   1.177   0.252   3.808  1.9885 -1.2354 -1.1177
  881SOL    HW2 2794   1.179   0.173   3.665 -2.0887 -0.9067 -1.4563
  882SOL     OW 2795   1.713   4.836   1.953 -0.0187 -0.0764 -0.4641
  882SOL    HW1 2796   1.802   4.796   1.932 -0.1356  0.0567 -1.2167
  882SOL    HW2 2797   1.672   4.875   1.870 -0.4198  0.5821  0.0239
  883SOL     OW 2798   2.025   3.182   0.443  0.3217  0.2007  0.7333
  883SOL    HW1 2799   1.948   3.173   0.379  0.1730  0.7714  0.8291
  883SOL    HW2 2800   1.999   3.244   0.517  0.2440 -0.9616  1.7212
  884SOL     OW 2801   1.185   3.035   0.423  0.0532 -0.4914  0.2677
  884SOL    HW1 2802   1.219   3.051   0.330  0.1684 -0.6494  0.2810
  884SOL    HW2 2803   1.137   2.947   0.426 -1.2065  0.1707  0.0275
  885SOL     OW 2804   4.522   4.090   3.525 -1.1661  0.2750  0.0741
  885SOL    HW1 2805   4.578   4.091   3.443  0.5332  0.5230  1.1871
  885SOL    HW2 2806   4.431   4.126   3.504 -0.4965  1.1539 -1.4982
  886SOL     OW 2807   1.239   4.892   3.841 -0.5436  0.9742  0.0852
  886SOL    HW1 2808   1.163   4.828   3.830 -1.3306  1.8131  0.5804
  886SOL    HW2 2809   1.209   4.972   3.893  1.2651  0.2268  2.4876
  887SOL     OW 2810   1.034   2.039   3.502 -0.0268  0.1456 -0.4188
  887SOL    HW1 2811   1.131   2.018   3.498 -0.2990 -1.1857 -0.3036
  887SOL    HW2 2812   1.015   2.096   3.582  0.3500 -1.4268  0.8351
  888SOL     OW 2813   3.347   0.391   3.932 -0.6666 -0.4404 -0.3874
  888SOL    HW1 2814   3.307   0.415   4.021  0.9298  0.0071  0.2528
  888SOL    HW2 2815   3.307   0.306   3.899 -2.2303  0.0581  0.1284
  889SOL     OW 2816   2.864   3.361   4.864 -0.3711 -0.2351 -0.4877
  889SOL    HW1 2817   2.774   3.334   4.897 -0.1215 -1.9537 -1.1385
  889SOL    HW2 2818   2.874   3.336   4.768  0.9235 -0.3986 -0.3326
  890SOL     OW 2819   4.536   4.633   4.265  0.0159 -0.8886 -0.3692
  890SOL    HW1 2820   4.515   4.695   4.341  1.6587 -3.5110  2.4270
  890SOL    HW2 2821   4.627   4.656   4.228 -0.4291 -0.1514 -1.0610
  891SOL     OW 2822   4.362   4.094   3.184 -0.3690 -0.2581 -0.0428
  891SOL    HW1 2823   4.316   4.091   3.095 -0.1186 -0.1813 -0.1790
  891SOL    HW2 2824   4.356   4.005   3.228 -1.0633 -0.1114  0.1577
  892SOL     OW 2825   1.197   2.395   2.188  0.1319 -0.1208  0.0079
  892SOL    HW1 2826   1.253   2.340   2.125  0.9811 -0.5412  1.1008
  892SOL    HW2 2827   1.158   2.336   2.258 -0.5383  0.3944  0.0763
  893SOL     OW 2828   3.682   0.940   1.671 -0.1983 -0.2199  0.0109
  893SOL    HW1 2829   3.618   0.915   1.598 -1.8974  0.6313  1.1290
  893SOL    HW2 2830   3.726   1.027   1.649  1.1766 -1.1496 -1.0939
  894SOL     OW 2831   0.549   0.105   1.269 -0.1526 -0.2319 -0.0470
  894SOL    HW1 2832   0.499   0.180   1.312  1.1305 -0.1852  1.4665
  894SOL    HW2 2833   0.614   0.067   1.334  2.6804  0.5136 -2.2103
  895SOL     OW 2834   3.009   1.542   1.459  0.1366 -0.2158 -0.1389
  895SOL    HW1 2835   3.046   1.631   1.483 -1.6710  0.3017  0.9370
  895SOL    HW2 2836   3.000   1.535   1.360 -3.5409  2.5738 -0.2258
  896SOL     OW 2837   2.044   0.006   4.425  0.1337  0.1849 -0.1812
  896SOL    HW1 2838   2.135  -0.010   4.464  1.0853  1.8663 -1.5714
  896SOL    HW2 2839   2.045  -0.018   4.328 -1.1791 -0.5864 -0.0283
  897SOL     OW 2840   4.379   1.018   0.441 -0.3900 -0.1476 -0.3338
  897SOL    HW1 2841   4.382   1.002   0.540  1.1101 -0.6134 -0.4288
  897SOL    HW2 2842   4.448   1.086   0.416 -1.1316  0.3671 -0.9962
  898SOL     OW 2843   3.389   3.984   2.029 -0.3522 -0.5075  0.2528
  898SOL    HW1 2844   3.333   3.977   1.947 -0.0300 -0.0648 -0.0104
  898SOL    HW2 2845   3.394   4.080   2.057  0.5814 -0.4921  0.0554
  899SOL     OW 2846   4.968   3.886   1.181  0.6260 -0.2915 -0.4457
  899SOL    HW1 2847   4.991   3.982   1.198  1.0045 -0.4806  0.1411
  899SOL    HW2 2848   4.876   3.866   1.215  0.9334 -0.3801  0.3401
  900SOL     OW 2849   2.372   1.502   3.385 -0.2267  0.0325 -0.3283
  900SOL    HW1 2850   2.309   1.527   3.312 -0.0161  1.4171 -0.0480
  900SOL    HW2 2851   2.424   1.582   3.414  1.6840 -1.0681 -0.5598
  901SOL     OW 2852   2.829   4.995   0.008  0.6018  0.1617  0.5861
  901SOL    HW1 2853   2.759   4.950  -0.047  0.5418  0.6966  0.2303
  901SOL    HW2 2854   2.786   5.036   0.089  0.3698  1.2614 -0.0880
  902SOL     OW 2855   3.613   0.272   0.885 -0.6278  0.0300  0.3340
  902SOL    HW1 2856   3.577   0.205   0.819  1.2155  0.4346 -1.1803
  902SOL    HW2 2857   3.590   0.364   0.855 -0.3389  0.1987  0.6220
  903SOL     OW 2858   3.571   2.519   0.375  0.7091  0.0295  0.3586
  903SOL    HW1 2859   3.643   2.545   0.311 -0.0145  2.8131  0.5453
  903SOL    HW2 2860   3.482   2.526   0.331  0.3572 -0.7433  0.9083
  904SOL     OW 2861   1.205   4.691   0.603  0.4030  0.6153  0.6898
  904SOL    HW1 2862   1.167   4.742   0.680  0.7533  0.6680  0.8292
  904SOL    HW2 2863   1.131   4.663   0.542  0.0515  0.0672  1.3459
  905SOL     OW 2864   2.335   0.755   1.539  0.0699 -0.3088 -0.4444
  905SOL    HW1 2865   2.295   0.671   1.501 -1.6735 -0.1171  0.8603
  905SOL    HW2 2866   2.321   0.757   1.637 -1.4025  2.2552 -0.6370
  906SOL     OW 2867   4.506   3.616   0.951  0.2203  0.4125  0.3112
  906SOL    HW1 2868   4.570   3.540   0.961 -0.1324 -0.1348 -1.2684
  906SOL    HW2 2869   4.556   3.700   0.933  0.5889  0.4357  1.4302
  907SOL     OW 2870   0.103   4.340   3.377  0.3000  0.2952 -0.4034
  907SOL    HW1 2871   0.194   4.299   3.367  0.5153  0.4186  0.9102
  907SOL    HW2 2872   0.034   4.276   3.343  0.7946 -0.2449 -0.4052
  908SOL     OW 2873   0.376   2.427   1.817  0.2244 -0.5191  0.3145
  908SOL    HW1 2874   0.432   2.449   1.896  1.6406 -0.4738 -0.6618
  908SOL    HW2 2875   0.280   2.437   1.840  0.6417  2.3410  1.2096
  909SOL     OW 2876   0.454   4.083   0.165  0.6756 -0.4929  0.1170
  909SOL    HW1 2877   0.464   4.110   0.261  0.2037  2.6845 -0.6191
  909SOL    HW2 2878   0.513   4.005   0.146  2.1932 -0.0377  2.5455
  910SOL     OW 2879   3.015   1.501   2.636  0.3284  0.1088 -0.3544
  910SOL    HW1 2880   3.001   1.409   2.600  0.5621  0.2519 -0.8282
  910SOL    HW2 2881   3.108   1.509   2.672 -0.2366 -0.3520  1.2811
  911SOL     OW 2882   2.083   3.524   0.258  0.1591  0.0219 -0.4115
  911SOL    HW1 2883   2.154   3.457   0.279 -1.6444 -2.0017 -0.4037
  911SOL    HW2 2884   2.059   3.519   0.162 -1.1177 -0.5421 -0.0828
  912SOL     OW 2885   2.638   3.421   2.715  0.1470  0.3203  0.2641
  912SOL    HW1 2886   2.695   3.341   2.733 -0.4837  0.0760  1.2968
  912SOL    HW2 2887   2.636   3.440   2.617  0.2244 -0.9874 -0.0081
  913SOL     OW 2888   4.527   0.797   0.777  0.6817 -0.4437  0.1190
  913SOL    HW1 2889   4.564   0.717   0.825 -0.3255 -1.1435 -0.2364
  913SOL    HW2 2890   4.533   0.781   0.678  2.3918  0.8229 -0.0301
  914SOL     OW 2891   2.514   4.537   1.960 -0.3852  0.0044 -0.2208
  914SOL    HW1 2892   2.552   4.464   1.903  2.0117  0.4120  0.7296
  914SOL    HW2 2893   2.508   4.621   1.906 -0.9325 -0.3127 -0.6668
  915SOL     OW 2894   4.368   1.956   4.243 -0.6893 -0.9288 -0.1772
  915SOL    HW1 2895   4.292   1.926   4.186 -0.7747 -1.1438  0.0462
  915SOL    HW2 2896   4.337   2.026   4.307  0.0777  1.6701 -2.4767
  916SOL     OW 2897   3.499   1.014   2.606  0.2807 -0.3128  0.2787
  916SOL    HW1 2898   3.553   1.096   2.586 -0.2462 -0.1839 -0.6480
  916SOL    HW2 2899   3.554   0.932   2.588  0.0893 -0.1873 -0.9287
  917SOL     OW 2900   4.488   1.973   4.579  0.1455  1.0063 -0.1625
  917SOL    HW1 2901   4.416   1.927   4.631  1.0675  0.8646  1.0349
  917SOL    HW2 2902   4.541   1.904   4.529  0.1560  0.9915 -0.1311
  918SOL     OW 2903   1.160   4.394   1.192  0.8017 -0.0300 -0.1076
  918SOL    HW1 2904   1.076   4.353   1.229  0.2256 -0.8638 -2.1811
  918SOL    HW2 2905   1.237   4.369   1.251 -0.3004  0.3076  1.5502
  919SOL     OW 2906   0.135   1.938   0.821 -0.1147  0.4853  0.2525
  919SOL    HW1 2907   0.230   1.947   0.793 -0.1492 -0.9499 -0.4237
  919SOL    HW2 2908   0.110   2.014   0.880  2.1100 -0.2424  2.3043
  920SOL     OW 2909   4.063   3.217   1.728 -0.0077  0.3503 -0.6163
  920SOL    HW1 2910   4.090   3.167   1.646  1.9186  2.5710 -1.4348
  920SOL    HW2 2911   3.965   3.236   1.725 -0.1058 -0.2768 -2.0035
  921SOL     OW 2912   1.556   2.894   0.078 -0.1759  0.2239  0.1740
  921SOL    HW1 2913   1.527   2.853  -0.009  0.4028 -0.9593  0.5255
  921SOL    HW2 2914   1.555   2.994   0.069  0.1325  0.1223 -1.2766
  922SOL     OW 2915   1.412   0.785   2.295 -0.3179 -0.3432  0.1496
  922SOL    HW1 2916   1.373   0.702   2.335 -1.8226  0.2847  0.0593
  922SOL    HW2 2917   1.433   0.850   2.368 -1.3087  0.0743  0.0797
  923SOL     OW 2918   0.971   1.540   2.758 -0.4276 -0.5629 -0.5214
  923SOL    HW1 2919   0.908   1.607   2.797 -1.3497 -0.9049 -1.3751
  923SOL    HW2 2920   0.967   1.545   2.658 -0.6299 -1.9721 -0.6013
  924SOL     OW 2921   4.343   0.097   0.872 -0.2344 -0.5352 -0.3098
  924SOL    HW1 2922   4.363   0.195   0.881 -0.3019 -0.6214  0.8945
  924SOL    HW2 2923   4.276   0.070   0.941  0.1126 -1.5291 -0.3468
  925SOL     OW 2924   3.888   1.184   0.737 -0.3947  0.3916 -0.0563
  925SOL    HW1 2925   3.871   1.207   0.833  0.5084  2.0331 -0.2547
  925SOL    HW2 2926   3.982   1.208   0.713 -1.1788  1.9049 -1.8492
  926SOL     OW 2927   3.710   1.784   5.080  0.7048  0.3038 -0.0621
  926SOL    HW1 2928   3.736   1.861   5.022  2.5286 -1.4490 -1.7529
  926SOL    HW2 2929   3.762   1.703   5.052  0.7186 -0.9710  3.2695
  927SOL     OW 2930   2.495   0.424   0.648 -0.0823  0.0757  0.0431
  927SOL    HW1 2931   2.448   0.462   0.568 -0.4706  0.1170  0.2884
  927SOL    HW2 2932   2.471   0.477   0.729  1.2911  0.8181 -0.0081
  928SOL     OW 2933   1.637   3.508   4.022 -0.2047  0.1359  0.2661
  928SOL    HW1 2934   1.634   3.607   4.030  0.8442  0.2102 -0.1138
  928SOL    HW2 2935   1.657   3.482   3.927 -2.3874 -0.5015 -0.0812
  929SOL     OW 2936   1.913   1.979   4.450  0.7378 -0.3669  0.3065
  929SOL    HW1 2937   1.909   1.890   4.496  0.4963 -0.5156  0.0052
  929SOL    HW2 2938   1.900   1.966   4.352  0.3001  0.0435  0.3052
  930SOL     OW 2939   2.279   0.672   2.930  0.4071  0.3123  0.6369
  930SOL    HW1 2940   2.331   0.599   2.885  0.1739 -0.6545  1.8734
  930SOL    HW2 2941   2.189   0.680   2.888  0.0617 -0.8191  1.1301
  931SOL     OW 2942   2.924   2.004   0.140 -0.1032 -0.4018 -0.1645
  931SOL    HW1 2943   2.904   1.907   0.128  1.0285 -0.4662 -1.9719
  931SOL    HW2 2944   2.919   2.028   0.237 -1.3925 -2.0173  0.2053
  932SOL     OW 2945   2.197   1.995   1.083  0.4795 -0.3009 -0.2082
  932SOL    HW1 2946   2.198   1.960   1.177 -0.7566  0.1744  0.0081
  932SOL    HW2 2947   2.247   2.082   1.079 -0.2018  0.1177  0.2091
  933SOL     OW 2948   1.050   3.029   1.823  0.3716  0.4465  0.0985
  933SOL    HW1 2949   1.003   3.001   1.906 -1.3446 -1.5773 -1.4618
  933SOL    HW2 2950   1.146   3.001   1.827  0.4474  0.8368  1.5515
  934SOL     OW 2951   0.154   0.503   2.711 -0.1976 -0.0452  0.0671
  934SOL    HW1 2952   0.142   0.414   2.667 -1.6739  0.5197 -0.7434
  934SOL    HW2 2953   0.073   0.525   2.765 -0.5414  1.4351 -0.9747
  935SOL     OW 2954   0.275   1.693   4.193 -0.3473  0.2655  0.0945
  935SOL    HW1 2955   0.291   1.685   4.095 -2.9669 -3.0722 -0.2265
  935SOL    HW2 2956   0.363   1.686   4.241  0.8965  1.0708 -1.9265
  936SOL     OW 2957   2.771   1.789   1.398 -0.2288 -0.1871  0.0667
  936SOL    HW1 2958   2.711   1.828   1.328 -1.5375 -0.6564  0.8833
  936SOL    HW2 2959   2.760   1.690   1.400 -1.3350 -0.0816  1.8727
  937SOL     OW 2960   1.572   2.952   3.342  0.0683  0.6865  0.0849
  937SOL    HW1 2961   1.530   2.906   3.420 -0.0534 -2.1201 -1.5096
  937SOL    HW2 2962   1.580   3.050   3.361 -1.2147  0.3144  3.0069
  938SOL     OW 2963   3.221   4.671   4.854  0.3198  0.1650  0.2000
  938SOL    HW1 2964   3.315   4.705   4.846 -0.1730  1.4946 -0.2929
  938SOL    HW2 2965   3.194   4.672   4.950  0.8846 -0.4774  0.3774
  939SOL     OW 2966   3.481   4.183   2.503 -0.3477 -0.0187 -0.1311
  939SOL    HW1 2967   3.407   4.116   2.506  1.2211 -1.8258  0.3216
  939SOL    HW2 2968   3.557   4.146   2.449  1.3743  0.4709  1.8200
  940SOL     OW 2969   3.087   1.617   4.238  0.3556  0.1796 -0.6382
  940SOL    HW1 2970   2.992   1.645   4.226 -0.1217 -0.5609  1.0699
  940SOL    HW2 2971   3.101   1.527   4.196 -0.8050 -1.5389  2.3415
  941SOL     OW 2972   0.434   0.241   3.830 -0.0425  0.3282  0.1368
  941SOL    HW1 2973   0.467   0.164   3.886  1.0892 -0.4809 -1.5742
  941SOL    HW2 2974   0.475   0.326   3.863 -0.6977  0.1263  1.5559
  942SOL     OW 2975   1.380   2.547   1.343 -0.1524 -0.0090  0.0647
  942SOL    HW1 2976   1.451   2.617   1.342  0.5240 -0.3960  3.8119
  942SOL    HW2 2977   1.290   2.591   1.344  0.2488  0.8498  1.3489
  943SOL     OW 2978   4.261   4.739   0.138  0.0978  0.5490 -0.1585
  943SOL    HW1 2979   4.319   4.813   0.174  1.6207 -1.0280  0.8097
  943SOL    HW2 2980   4.319   4.670   0.094 -1.2601 -0.1821 -0.8536
  944SOL     OW 2981   3.787   4.291   3.427  0.2852 -0.0364  0.1363
  944SOL    HW1 2982   3.808   4.317   3.333 -0.2562 -0.3206 -0.0674
  944SOL    HW2 2983   3.851   4.221   3.457 -0.5748 -1.1878 -0.6167
  945SOL     OW 2984   0.559   3.813   2.267  0.3999  0.3122 -0.2580
  945SOL    HW1 2985   0.475   3.760   2.256  0.7955 -0.3693 -0.0781
  945SOL    HW2 2986   0.580   3.861   2.182  0.0676  0.1227 -0.4504
  946SOL     OW 2987   3.569   4.825   3.966  0.0842 -0.2478  0.5623
  946SOL    HW1 2988   3.575   4.842   4.064  1.6997  0.6377  0.3534
  946SOL    HW2 2989   3.511   4.895   3.924  0.9266  0.5237  0.6567
  947SOL     OW 2990   4.646   1.466   3.155  0.5522  1.0464  0.4236
  947SOL    HW1 2991   4.651   1.425   3.064  0.7173  1.6113  0.1715
  947SOL    HW2 2992   4.597   1.405   3.217  1.3604  0.1879  0.2236
  948SOL     OW 2993   2.100   0.743   0.001 -0.1949 -0.4162 -0.4514
  948SOL    HW1 2994   2.127   0.663   0.055  1.5535  0.1558 -0.4380
  948SOL    HW2 2995   2.158   0.821   0.025 -3.6899  1.8016  1.7203
  949SOL     OW 2996   1.480   4.016   4.073 -0.3856  0.7025  0.3289
  949SOL    HW1 2997   1.492   4.112   4.047  0.5316  0.0702 -1.8594
  949SOL    HW2 2998   1.382   3.997   4.085 -0.5992  1.8442  0.4976
  950SOL     OW 2999   3.077   2.359   4.640 -0.0404  0.2791 -0.2573
  950SOL    HW1 3000   3.117   2.333   4.552 -0.3299 -1.1264  0.0032
  950SOL    HW2 3001   3.038   2.451   4.633 -3.1761 -1.0201 -2.7235
  951SOL     OW 3002   3.423   0.831   4.916  0.1674 -1.2366  0.5804
  951SOL    HW1 3003   3.508   0.790   4.949 -0.0467 -0.4136  2.2356
  951SOL    HW2 3004   3.348   0.809   4.979 -0.4928 -0.4891  0.0842
  952SOL     OW 3005   1.285   0.373   3.380 -0.2567 -0.1084 -0.9125
  952SOL    HW1 3006   1.243   0.283   3.393  1.8827 -0.9963  0.4359
  952SOL    HW2 3007   1.382   0.369   3.406  0.0684  2.4454 -1.4351
  953SOL     OW 3008   1.868   3.342   2.415 -0.6535  0.0268  0.2351
  953SOL    HW1 3009   1.931   3.342   2.493  0.9190 -3.2111 -0.8509
  953SOL    HW2 3010   1.800   3.270   2.427 -1.0294  0.1779 -0.9111
  954SOL     OW 3011   2.199   0.394   1.772 -0.2037 -0.0940 -0.0914
  954SOL    HW1 3012   2.223   0.312   1.719 -0.6218 -0.3391  0.0981
  954SOL    HW2 3013   2.112   0.431   1.738  0.9949  1.4996 -1.6081
  955SOL     OW 3014   1.194   0.743   4.340 -0.4923 -0.3577 -0.1169
  955SOL    HW1 3015   1.098   0.721   4.359 -0.2758 -1.0186  0.2417
  955SOL    HW2 3016   1.211   0.840   4.360 -1.2861 -0.0204 -1.0052
  956SOL     OW 3017   4.298   0.091   0.602  0.2117  0.3863 -0.3054
  956SOL    HW1 3018   4.329   0.108   0.695 -0.1491 -0.6806  0.0332
  956SOL    HW2 3019   4.222   0.152   0.580 -0.3485 -0.0026  0.4728
  957SOL     OW 3020   0.586   0.004   4.540 -0.1290 -0.4221  0.1171
  957SOL    HW1 3021   0.671   0.002   4.486 -0.2366  0.4004 -0.0904
  957SOL    HW2 3022   0.571   0.096   4.575 -0.6169 -0.7117  0.6788
  958SOL     OW 3023   1.490   0.590   3.199 -0.1217 -0.2804  0.3350
  958SOL    HW1 3024   1.510   0.521   3.130 -1.1296 -0.8503  0.6068
  958SOL    HW2 3025   1.520   0.680   3.166 -1.5314 -0.3815 -1.2856
  959SOL     OW 3026   4.833   0.418   3.018  0.0517  0.0602  0.8937
  959SOL    HW1 3027   4.801   0.495   3.073  0.2257 -0.1577  1.3057
  959SOL    HW2 3028   4.899   0.365   3.071  1.3157  0.6517 -0.0418
  960SOL     OW 3029   1.903   3.888   1.391 -0.1439  0.3693  0.0948
  960SOL    HW1 3030   1.870   3.873   1.298  0.6473  2.5108 -0.5766
  960SOL    HW2 3031   1.907   3.800   1.439  1.3329 -1.1190 -2.5099
  961SOL     OW 3032   1.782   2.840   0.444  0.3855  0.0418 -1.0027
  961SOL    HW1 3033   1.861   2.822   0.503  0.6330  1.0352 -1.0057
  961SOL    HW2 3034   1.736   2.923   0.475 -0.4832 -0.3563 -1.1944
  962SOL     OW 3035   2.207   2.392   1.528  1.0133  0.0979 -0.3319
  962SOL    HW1 3036   2.210   2.492   1.541 -1.5597  0.0751  1.2151
  962SOL    HW2 3037   2.122   2.356   1.568  1.4336 -2.6254 -1.6586
  963SOL     OW 3038   0.265   4.243   2.881  0.2263  0.1834  0.2613
  963SOL    HW1 3039   0.316   4.277   2.959  0.6999 -0.8492  0.4200
  963SOL    HW2 3040   0.324   4.186   2.824 -0.0894  0.9694 -0.9017
  964SOL     OW 3041   0.576   2.652   0.244  0.0293 -0.3927 -0.0017
  964SOL    HW1 3042   0.590   2.559   0.209  2.4771 -1.0154  2.3234
  964SOL    HW2 3043   0.660   2.705   0.232 -0.7483  0.9506  0.3520
  965SOL     OW 3044   1.813   3.676   4.834  0.6067 -0.2768  0.6007
  965SOL    HW1 3045   1.842   3.751   4.893 -0.2854  0.5689 -0.0070
  965SOL    HW2 3046   1.885   3.654   4.769 -0.0230  1.7670 -0.8763
  966SOL     OW 3047   1.708   4.369   3.612 -0.1970  0.4584  0.0631
  966SOL    HW1 3048   1.636   4.404   3.673 -0.6390  0.1217 -0.2572
  966SOL    HW2 3049   1.677   4.284   3.569  0.2707  0.4766 -0.3199
  967SOL     OW 3050   4.106   0.607   2.972 -0.4791  0.0700  0.1686
  967SOL    HW1 3051   4.164   0.639   2.898 -0.3246  1.1887  0.7602
  967SOL    HW2 3052   4.045   0.535   2.938  0.2119 -0.0672 -0.8115
  968SOL     OW 3053   3.826   4.772   0.346  0.2159 -0.0387  0.2568
  968SOL    HW1 3054   3.778   4.834   0.408 -1.9644 -0.6237 -0.7371
  968SOL    HW2 3055   3.869   4.698   0.399  0.1645  0.5899  1.2031
  969SOL     OW 3056   1.457   3.239   3.589 -0.4910  0.2824 -0.0943
  969SOL    HW1 3057   1.480   3.266   3.495  0.6389 -0.2251  0.0205
  969SOL    HW2 3058   1.540   3.230   3.643 -1.2101  1.8047  1.3322
  970SOL     OW 3059   1.634   1.122   4.459 -0.5934  0.4832  0.4790
  970SOL    HW1 3060   1.641   1.186   4.535  0.1540 -1.4009  2.0991
  970SOL    HW2 3061   1.559   1.058   4.476  0.0306 -0.4081  0.0020
  971SOL     OW 3062   2.206   3.012   3.570  0.0881 -0.3891 -0.8666
  971SOL    HW1 3063   2.155   3.073   3.509  1.2607  0.8895 -0.6181
  971SOL    HW2 3064   2.277   2.964   3.519  0.1219 -0.4232 -0.7884
  972SOL     OW 3065   2.167   4.151   3.798 -0.2146 -0.1779  0.0275
  972SOL    HW1 3066   2.100   4.203   3.745  1.9043  0.2251 -2.4503
  972SOL    HW2 3067   2.254   4.149   3.749  1.0087 -2.5228  2.0723
  973SOL     OW 3068   2.153   3.728   3.493  0.1770  0.0782 -0.6032
  973SOL    HW1 3069   2.094   3.716   3.573  0.7511  0.4788 -0.1088
  973SOL    HW2 3070   2.246   3.703   3.517  0.1962 -0.6592 -1.4146
  974SOL     OW 3071   0.025   3.940   1.488  0.0399 -0.1327  0.1802
  974SOL    HW1 3072   0.037   3.915   1.392 -1.6746 -1.2625  0.2119
  974SOL    HW2 3073   0.101   3.905   1.542  1.0839  0.6284 -0.7698
  975SOL     OW 3074   5.138   0.455   4.981  0.3395  0.2325  0.6214
  975SOL    HW1 3075   5.042   0.484   4.982 -0.0591 -0.8882 -1.3128
  975SOL    HW2 3076   5.144   0.356   4.996  1.1382  0.1979  0.1586
  976SOL     OW 3077   2.421   2.210   5.141 -0.2927  0.3174 -0.0051
  976SOL    HW1 3078   2.364   2.292   5.129  0.5429  0.7859 -0.9617
  976SOL    HW2 3079   2.473   2.218   5.226 -2.3180 -0.5646  1.4078
  977SOL     OW 3080   1.171   3.923   1.568  0.3957  0.1237 -0.0952
  977SOL    HW1 3081   1.192   3.825   1.559 -4.7330 -1.1345 -1.5593
  977SOL    HW2 3082   1.160   3.963   1.477 -1.8584  0.8337  0.4336
  978SOL     OW 3083   1.202   3.107   0.677  0.1033 -0.4336 -0.0109
  978SOL    HW1 3084   1.169   3.197   0.705  0.7289 -0.4314  0.7465
  978SOL    HW2 3085   1.199   3.100   0.578 -1.5078 -0.1831 -0.0122
  979SOL     OW 3086   3.754   4.594   2.280 -0.3447  0.1754 -0.4569
  979SOL    HW1 3087   3.752   4.559   2.186 -0.6924  0.6465 -0.6245
  979SOL    HW2 3088   3.772   4.518   2.343  0.0206 -0.1221 -0.9106
  980SOL     OW 3089   4.624   0.435   1.572 -0.1069 -0.3832  0.5044
  980SOL    HW1 3090   4.683   0.505   1.612  0.4003 -1.0432  0.9265
  980SOL    HW2 3091   4.551   0.411   1.636 -0.2235 -0.3192  0.3977
  981SOL     OW 3092   3.678   4.947   0.024  0.1687  0.5231  0.4820
  981SOL    HW1 3093   3.623   4.986  -0.050 -0.0561 -1.2349 -0.3324
  981SOL    HW2 3094   3.620   4.887   0.079  0.8834  0.0156  0.6848
  982SOL     OW 3095   4.480   2.064   0.858  0.2816 -0.2123  0.0899
  982SOL    HW1 3096   4.533   2.040   0.939  0.6165 -0.2041 -0.1228
  982SOL    HW2 3097   4.490   1.992   0.789  1.6032  0.6766 -0.6999
  983SOL     OW 3098   2.660   4.774   1.245  0.2321  0.1999  0.2604
  983SOL    HW1 3099   2.589   4.791   1.314  1.6993 -1.2160  2.2380
  983SOL    HW2 3100   2.729   4.713   1.283  2.2916  1.1447 -1.7607
  984SOL     OW 3101   0.609   1.662   2.639  0.1199 -0.3662  0.5132
  984SOL    HW1 3102   0.526   1.667   2.695  0.4620  3.1773  0.9332
  984SOL    HW2 3103   0.594   1.712   2.553  0.7603 -2.7111 -1.0667
  985SOL     OW 3104   3.773   4.486   2.031 -0.5368  0.3137  0.3003
  985SOL    HW1 3105   3.851   4.428   2.006 -0.3165 -1.0011  3.5115
  985SOL    HW2 3106   3.768   4.564   1.968  3.6877  0.7353  0.1768
  986SOL     OW 3107   5.079   4.452   5.147 -0.0256  0.2682 -0.4776
  986SOL    HW1 3108   5.057   4.475   5.052  1.1947  0.5777 -0.6993
  986SOL    HW2 3109   5.128   4.365   5.150 -1.2038 -0.4103  0.0124
  987SOL     OW 3110   5.093   0.829   2.267  0.6764 -0.3242 -0.9640
  987SOL    HW1 3111   5.176   0.882   2.246 -0.0085 -0.0391 -3.2923
  987SOL    HW2 3112   5.086   0.753   2.203 -0.3743 -0.9197 -0.1643
  988SOL     OW 3113   1.635   3.634   0.814 -0.5133 -0.2010 -0.2121
  988SOL    HW1 3114   1.579   3.658   0.735  0.1812  0.2458 -0.5669
  988SOL    HW2 3115   1.576   3.594   0.885 -0.9408 -2.0153 -1.5086
  989SOL     OW 3116   3.742   0.463   1.560  0.2234  0.1668 -0.1453
  989SOL    HW1 3117   3.677   0.522   1.512  0.2440  0.9994  0.8098
  989SOL    HW2 3118   3.736   0.371   1.524 -0.8518  0.4320 -0.6935
  990SOL     OW 3119   3.239   1.665   5.141  0.3052  0.4819 -1.3572
  990SOL    HW1 3120   3.187   1.746   5.113  0.7833  1.3050  0.0577
  990SOL    HW2 3121   3.333   1.690   5.163 -0.4894  0.4341  3.0343
  991SOL     OW 3122   0.928   0.504   4.584 -0.0220 -0.2052 -0.2094
  991SOL    HW1 3123   1.002   0.470   4.642 -1.0238 -1.1520  0.5544
  991SOL    HW2 3124   0.913   0.440   4.508  1.3069  1.0441 -1.5805
  992SOL     OW 3125   0.349   1.437   3.851 -0.1686 -0.4050 -0.2020
  992SOL    HW1 3126   0.344   1.534   3.875  0.0137 -0.3535 -0.3705
  992SOL    HW2 3127   0.440   1.416   3.814 -0.4952 -0.4447 -1.0106
  993SOL     OW 3128   1.475   2.870   1.105  0.1972  0.2198  0.1915
  993SOL    HW1 3129   1.518   2.922   1.031 -4.4691  1.0432 -2.3080
  993SOL    HW2 3130   1.451   2.779   1.071  2.8765 -1.6192  2.6789
  994SOL     OW 3131   2.617   2.719   0.485 -0.1057 -0.4799  0.0876
  994SOL    HW1 3132   2.704   2.669   0.491 -0.5273 -1.2921 -0.3258
  994SOL    HW2 3133   2.543   2.661   0.517 -0.5890 -0.0473 -0.2275
  995SOL     OW 3134   2.468   1.331   3.595 -0.2052  0.1111 -0.2479
  995SOL    HW1 3135   2.422   1.380   3.521 -0.8603  1.6674  1.1242
  995SOL    HW2 3136   2.402   1.274   3.643  0.2773 -1.1114 -1.0041
  996SOL     OW 3137   0.139   2.322   4.074  0.3438 -0.0784  0.1346
  996SOL    HW1 3138   0.230   2.284   4.094 -0.5015 -1.3448  1.8143
  996SOL    HW2 3139   0.147   2.421   4.058  1.6212  0.6625  4.1260
  997SOL     OW 3140   4.833   3.074   4.798  0.0803  0.4864 -0.2355
  997SOL    HW1 3141   4.875   3.013   4.730  2.3605 -0.2112  1.6573
  997SOL    HW2 3142   4.848   3.038   4.890 -2.4919  1.6465  0.7378
  998SOL     OW 3143   4.234   0.553   2.040  0.2447  0.6394  0.2616
  998SOL    HW1 3144   4.161   0.557   2.108 -1.5648  2.5342 -1.6083
  998SOL    HW2 3145   4.193   0.555   1.948  2.4049 -3.9777 -1.0910
  999SOL     OW 3146   4.256   3.518   0.382 -0.2680  0.1439  0.0441
  999SOL    HW1 3147   4.180   3.535   0.445 -0.0850 -1.4485  0.7422
  999SOL    HW2 3148   4.342   3.542   0.427 -0.2396  0.3980 -0.1451
 1000SOL     OW 3149   0.675   4.376   0.632 -0.1339 -0.0276 -0.1036
 1000SOL    HW1 3150   0.659   4.441   0.706 -0.3949 -0.5834  0.3337
 1000SOL    HW2 3151   0.640   4.286   0.658 -1.8379  0.1489 -1.5800
 1001SOL     OW 3152   3.908   4.151   4.302  0.5687  0.3141 -0.3358
 1001SOL    HW1 3153   3.828   4.091   4.310  0.6229  0.2629 -0.1700
 1001SOL    HW2 3154   3.914   4.187   4.209  2.0943 -2.1580 -1.3076
 1002SOL     OW 3155   0.147   1.125   0.353  0.3134  0.4184 -0.7364
 1002SOL    HW1 3156   0.164   1.090   0.261 -1.0028  1.9089 -1.5958
 1002SOL    HW2 3157   0.167   1.223   0.355  0.6782  0.3310  0.6792
 1003SOL     OW 3158   0.517   4.602   2.375 -0.1669 -0.3901  0.0463
 1003SOL    HW1 3159   0.604   4.637   2.411  0.4398 -0.9537 -0.8341
 1003SOL    HW2 3160   0.472   4.548   2.446  1.1285 -1.6966 -0.0690
 1004SOL     OW 3161   4.390   1.498   0.507 -0.3283  0.7031  0.0700
 1004SOL    HW1 3162   4.354   1.535   0.593 -0.2550 -1.0669  0.8967
 1004SOL    HW2 3163   4.488   1.482   0.516 -0.0983  1.5665 -0.7508
 1005SOL     OW 3164   0.496   1.367   2.102 -0.4430 -0.1711 -0.4951
 1005SOL    HW1 3165   0.544   1.287   2.135 -1.3619  0.2344  2.0200
 1005SOL    HW2 3166   0.556   1.420   2.042  1.2239 -1.1560  0.2385
 1006SOL     OW 3167   3.326   4.505   0.043  0.0274 -0.3639  0.2822
 1006SOL    HW1 3168   3.416   4.537   0.014  0.0142  0.4058  1.0552
 1006SOL    HW2 3169   3.256   4.569   0.011 -0.0838 -0.0763  1.0841
 1007SOL     OW 3170   3.516   0.928   4.671 -0.6554  0.6092  0.3718
 1007SOL    HW1 3171   3.464   0.919   4.755 -2.4764  0.6971 -0.6989
 1007SOL    HW2 3172   3.612   0.907   4.689 -0.8127  1.5619  2.6471
 1008SOL     OW 3173   4.348   3.832   1.534  0.1636 -0.3459 -0.6413
 1008SOL    HW1 3174   4.411   3.773   1.483  0.8698  0.8838 -1.2422
 1008SOL    HW2 3175   4.254   3.806   1.514  0.4557 -2.0903  0.1182
 1009SOL     OW 3176   4.363   0.138   2.064  0.3236  0.6328 -0.2801
 1009SOL    HW1 3177   4.316   0.189   1.991 -0.4314  0.1077 -0.1697
 1009SOL    HW2 3178   4.398   0.052   2.026  0.1925  0.5002 -0.1029
 1010SOL     OW 3179   1.747   3.200   1.679 -0.1246  0.1355  0.6155
 1010SOL    HW1 3180   1.680   3.137   1.639  0.3843  0.8580 -1.5049
 1010SOL    HW2 3181   1.831   3.198   1.625 -0.2818  2.9949  0.1187
 1011SOL     OW 3182   1.261   3.882   0.166  0.1800  0.3209  0.5247
 1011SOL    HW1 3183   1.249   3.963   0.223 -0.3662  0.7249 -0.1534
 1011SOL    HW2 3184   1.241   3.904   0.071  2.2103 -0.0474 -0.0462
 1012SOL     OW 3185   2.777   2.974   2.973  0.3523 -0.0694 -0.7621
 1012SOL    HW1 3186   2.680   2.954   2.989  0.4322  0.0944 -0.0394
 1012SOL    HW2 3187   2.812   3.032   3.047  0.3428  2.1205 -2.3771
 1013SOL     OW 3188   3.601   2.660   0.601 -0.0821 -0.5034 -0.1560
 1013SOL    HW1 3189   3.597   2.598   0.522  1.5587  0.1880 -0.8236
 1013SOL    HW2 3190   3.525   2.639   0.663 -0.0955 -2.5886 -0.7839
 1014SOL     OW 3191   0.178   4.246   1.838 -0.5142 -0.5178  0.4435
 1014SOL    HW1 3192   0.231   4.323   1.873 -1.5535 -0.3938  1.8554
 1014SOL    HW2 3193   0.080   4.267   1.845 -0.8055 -1.8274  0.5183
 1015SOL     OW 3194   4.870   1.084   2.946 -0.0092  0.9783  0.2184
 1015SOL    HW1 3195   4.939   1.081   2.873 -1.9533  0.5755 -1.7144
 1015SOL    HW2 3196   4.842   1.179   2.961  1.2359  1.1988  1.3435
 1016SOL     OW 3197   1.564   4.117   4.669 -0.3765  0.3916  0.0340
 1016SOL    HW1 3198   1.584   4.169   4.586 -0.8502  0.3022 -0.1383
 1016SOL    HW2 3199   1.564   4.179   4.747 -0.6800  0.6063 -0.1348
 1017SOL     OW 3200   4.495   1.288   5.025 -0.6635 -0.1915 -0.8941
 1017SOL    HW1 3201   4.451   1.367   4.981 -0.6644 -0.5472 -1.5456
 1017SOL    HW2 3202   4.425   1.219   5.047 -0.5691 -0.3097 -0.9667
 1018SOL     OW 3203   1.799   1.555   2.516 -0.5388 -0.0129  0.3074
 1018SOL    HW1 3204   1.863   1.479   2.524  0.5350  0.7399 -0.7492
 1018SOL    HW2 3205   1.754   1.551   2.426  0.8450  1.5482 -0.5105
 1019SOL     OW 3206   1.021   2.726   1.922  0.4419  0.3183  0.5479
 1019SOL    HW1 3207   1.087   2.701   1.851  0.9413 -0.2954  1.2176
 1019SOL    HW2 3208   1.070   2.766   2.000  0.1430 -1.0270  1.4497
 1020SOL     OW 3209   1.486   2.102   4.911 -0.0847 -0.3902  0.2795
 1020SOL    HW1 3210   1.490   2.130   5.007 -1.9243 -0.1811  0.3352
 1020SOL    HW2 3211   1.395   2.065   4.891 -0.4889  1.5212 -1.8899
 1021SOL     OW 3212   3.749   1.406   2.397 -0.0030 -0.2865 -0.1095
 1021SOL    HW1 3213   3.783   1.492   2.360 -1.9317  0.5183 -0.1405
 1021SOL    HW2 3214   3.803   1.330   2.360  1.0480  0.8186 -0.9263
 1022SOL     OW 3215   5.026   3.905   1.719  0.5015  0.2012  0.0822
 1022SOL    HW1 3216   5.023   3.869   1.626  0.8983 -0.5130  0.3460
 1022SOL    HW2 3217   5.121   3.908   1.751  0.2757 -0.6016  0.8647
 1023SOL     OW 3218   1.440   1.774   2.262  0.5720  0.1328 -0.5918
 1023SOL    HW1 3219   1.365   1.708   2.269  0.6826  0.1626  3.1032
 1023SOL    HW2 3220   1.404   1.862   2.232 -0.6878 -0.1289  0.0730
 1024SOL     OW 3221   1.099   2.214   4.532  0.1076 -0.3785  0.4046
 1024SOL    HW1 3222   1.148   2.170   4.456 -0.2421 -1.0572  0.5582
 1024SOL    HW2 3223   1.085   2.310   4.511 -0.6297 -0.7076 -0.7259
 1025SOL     OW 3224   0.779   4.693   2.454  0.6538  0.2430 -0.2443
 1025SOL    HW1 3225   0.816   4.656   2.539  1.9452 -0.8206 -1.2219
 1025SOL    HW2 3226   0.852   4.701   2.386 -0.0822  2.3315 -0.8671
 1026SOL     OW 3227   4.988   1.886   2.729 -0.2174 -0.2279  1.0751
 1026SOL    HW1 3228   4.946   1.859   2.816 -2.7328  1.3662  0.4820
 1026SOL    HW2 3229   5.026   1.978   2.738  2.7032 -1.3459  1.3693
 1027SOL     OW 3230   3.648   3.570   4.745 -0.5513 -0.1157  0.4489
 1027SOL    HW1 3231   3.725   3.506   4.747 -0.7197 -0.3418 -0.0942
 1027SOL    HW2 3232   3.565   3.523   4.773 -0.9691 -0.5714 -1.3905
 1028SOL     OW 3233   3.809   2.758   2.328  0.1042 -0.3610 -0.4987
 1028SOL    HW1 3234   3.885   2.748   2.392 -0.0618  0.2906 -0.1930
 1028SOL    HW2 3235   3.837   2.725   2.238  0.5574 -0.6583 -0.2532
 1029SOL     OW 3236   0.227   0.546   3.941 -0.3393 -0.0823 -0.9047
 1029SOL    HW1 3237   0.247   0.576   3.847 -0.7872 -0.9588 -1.2926
 1029SOL    HW2 3238   0.192   0.453   3.939 -0.4141 -0.0856  0.1417
 1030SOL     OW 3239   4.385   2.537   3.609 -0.0326 -0.2001 -0.2523
 1030SOL    HW1 3240   4.340   2.495   3.530  1.2850 -0.6634 -0.7833
 1030SOL    HW2 3241   4.462   2.593   3.579  1.0517 -1.0892  0.7159
 1031SOL     OW 3242   4.411   0.900   3.186 -0.2741 -0.1532  0.1090
 1031SOL    HW1 3243   4.497   0.948   3.201 -0.8323  0.5207  1.1827
 1031SOL    HW2 3244   4.366   0.936   3.104  0.3426 -0.3525 -0.3233
 1032SOL     OW 3245   3.977   3.213   0.046  0.2608  0.5169 -0.7354
 1032SOL    HW1 3246   3.900   3.152   0.028  0.4305  0.5059 -1.4779
 1032SOL    HW2 3247   4.041   3.210  -0.031  0.5908  1.1525 -0.5013
 1033SOL     OW 3248   1.629   0.189   4.150 -0.1214  0.7984  0.3842
 1033SOL    HW1 3249   1.648   0.099   4.111 -2.0407  1.1910 -1.6712
 1033SOL    HW2 3250   1.572   0.179   4.232 -1.4102  0.1341 -0.5571
 1034SOL     OW 3251   4.459   0.662   3.343 -0.3679  0.5552  0.7377
 1034SOL    HW1 3252   4.395   0.596   3.304  2.8118 -2.1057 -0.4848
 1034SOL    HW2 3253   4.437   0.753   3.310 -1.9219 -0.6260 -1.8441
 1035SOL     OW 3254   1.937   2.563   2.545  0.1839 -0.1190 -0.2180
 1035SOL    HW1 3255   1.863   2.545   2.611  1.0028  0.2809  0.8375
 1035SOL    HW2 3256   1.964   2.478   2.500 -0.1807 -0.4483  0.1833
 1036SOL     OW 3257   0.060   3.927   2.859  0.2402 -0.2871 -0.0115
 1036SOL    HW1 3258   0.134   3.920   2.792  0.9351  2.0348  0.4003
 1036SOL    HW2 3259  -0.028   3.925   2.813  0.6963  0.9256 -0.9833
 1037SOL     OW 3260   1.653   4.949   4.872 -0.4126  0.3744 -0.5433
 1037SOL    HW1 3261   1.706   4.900   4.941  0.9104  2.1866 -0.2023
 1037SOL    HW2 3262   1.555   4.938   4.891 -0.1483 -1.3390  0.0222
 1038SOL     OW 3263   2.525   1.992   2.394  0.4683  0.0464 -0.1532
 1038SOL    HW1 3264   2.537   1.901   2.354 -1.6839  0.4528 -1.9090
 1038SOL    HW2 3265   2.450   2.039   2.348  1.2408  2.5800  0.9950
 1039SOL     OW 3266   3.490   2.615   3.502  0.5612 -0.0822 -0.0823
 1039SOL    HW1 3267   3.417   2.676   3.475 -0.6646 -0.6559  1.7663
 1039SOL    HW2 3268   3.471   2.523   3.468 -0.1938 -0.4698  1.3047
 1040SOL     OW 3269   2.445   0.671   2.383 -0.2278 -0.4876  0.3040
 1040SOL    HW1 3270   2.521   0.687   2.320  0.4858 -2.2266  0.6530
 1040SOL    HW2 3271   2.377   0.744   2.373  0.1750 -0.3554 -1.9887
 1041SOL     OW 3272   4.898   2.974   5.073  0.1035 -0.1031  0.0957
 1041SOL    HW1 3273   4.965   2.907   5.105 -0.5572 -1.2892 -0.8814
 1041SOL    HW2 3274   4.826   2.985   5.142  0.3726 -0.1817  0.3911
 1042SOL     OW 3275   1.731   0.072   4.914  0.5182  0.2797 -0.6837
 1042SOL    HW1 3276   1.696  -0.016   4.881 -1.3579  0.7221 -0.0169
 1042SOL    HW2 3277   1.800   0.106   4.851  0.6604 -1.2713 -1.4047
 1043SOL     OW 3278   4.903   4.471   4.165  0.4182 -0.7891  0.1921
 1043SOL    HW1 3279   4.835   4.543   4.148 -0.1787 -0.9698  1.6437
 1043SOL    HW2 3280   4.870   4.384   4.128  0.6400 -0.5435 -0.5938
 1044SOL     OW 3281   2.832   2.839   3.797 -0.1391 -0.7894 -0.9606
 1044SOL    HW1 3282   2.819   2.786   3.881 -0.1910  0.4363 -0.1632
 1044SOL    HW2 3283   2.878   2.925   3.819  0.0806 -0.5629 -2.2361
 1045SOL     OW 3284   4.735   1.973   2.344 -0.5231 -0.1157  0.2493
 1045SOL    HW1 3285   4.792   1.952   2.265 -0.5096 -1.1938  0.5272
 1045SOL    HW2 3286   4.764   2.060   2.384  1.2913 -0.8534  0.6710
 1046SOL     OW 3287   0.375   1.762   3.373  0.4398  0.5019 -0.2370
 1046SOL    HW1 3288   0.384   1.684   3.311  1.6395  0.8064 -0.4917
 1046SOL    HW2 3289   0.439   1.751   3.449  0.9218  1.4044 -0.4892
 1047SOL     OW 3290   2.337   5.026   2.385  0.0694 -0.0122 -0.1711
 1047SOL    HW1 3291   2.405   5.098   2.370 -0.2289  0.3335  0.1272
 1047SOL    HW2 3292   2.338   4.963   2.308  1.5095 -0.6409  0.3186
 1048SOL     OW 3293   4.659   3.234   4.477 -0.1120  0.6431  0.7069
 1048SOL    HW1 3294   4.615   3.308   4.428 -0.6422 -1.3787 -2.1084
 1048SOL    HW2 3295   4.632   3.236   4.573 -2.7443  2.1176  0.0113
 1049SOL     OW 3296   4.860   1.024   1.069 -0.1752  0.1443  0.2683
 1049SOL    HW1 3297   4.912   0.974   1.137 -0.9076 -1.3981 -0.2622
 1049SOL    HW2 3298   4.890   0.999   0.977  0.2732  1.6180 -0.0259
 1050SOL     OW 3299   0.813   1.693   3.812  0.3984 -0.9447 -0.3050
 1050SOL    HW1 3300   0.911   1.673   3.801  0.6862 -0.7509  1.6294
 1050SOL    HW2 3301   0.795   1.786   3.780  1.0915 -0.5579  0.3894
 1051SOL     OW 3302   1.670   0.725   1.527 -0.3211  0.0087 -0.6013
 1051SOL    HW1 3303   1.632   0.744   1.617  0.1321  1.3411 -0.6713
 1051SOL    HW2 3304   1.636   0.636   1.494 -1.2792 -0.0292  0.4386
 1052SOL     OW 3305   3.364   0.976   2.124  0.6047  0.4562  0.3087
 1052SOL    HW1 3306   3.403   0.885   2.135  2.2024  1.1868  1.0697
 1052SOL    HW2 3307   3.361   1.022   2.213  1.0911  1.6176 -0.2550
 1053SOL     OW 3308   2.657   0.312   2.099  0.1271 -0.6300  0.6764
 1053SOL    HW1 3309   2.586   0.345   2.161 -0.7689  0.1845 -0.7215
 1053SOL    HW2 3310   2.634   0.339   2.005  3.0873  1.0758  0.3335
 1054SOL     OW 3311   5.105   4.112   2.289 -0.0497  0.1766  0.3939
 1054SOL    HW1 3312   5.187   4.143   2.241 -0.4820 -0.6571 -0.9111
 1054SOL    HW2 3313   5.030   4.176   2.272  0.8867  2.4257  3.6876
 1055SOL     OW 3314   3.173   3.077   1.449 -0.1299  0.0704  0.0049
 1055SOL    HW1 3315   3.229   3.010   1.498 -1.3974 -1.5199 -0.6024
 1055SOL    HW2 3316   3.139   3.146   1.513  0.5441 -0.3391  0.8175
 1056SOL     OW 3317   3.854   3.332   0.680 -0.1808 -0.1899 -0.5302
 1056SOL    HW1 3318   3.871   3.316   0.777  3.2564  2.2307 -0.5535
 1056SOL    HW2 3319   3.896   3.259   0.626 -0.4636 -0.5585 -0.2587
 1057SOL     OW 3320   2.519   4.497   3.750 -0.2949 -0.1183  0.0928
 1057SOL    HW1 3321   2.495   4.520   3.656 -1.0494 -0.7780  0.1123
 1057SOL    HW2 3322   2.515   4.579   3.807 -1.5057 -0.0138 -0.1177
 1058SOL     OW 3323   0.344   3.661   1.339  0.5330 -0.5033 -0.0680
 1058SOL    HW1 3324   0.318   3.676   1.434 -0.8844  1.5984 -0.7172
 1058SOL    HW2 3325   0.441   3.682   1.327  1.0896 -2.1627  1.1415
 1059SOL     OW 3326   2.124   3.752   1.123 -0.5449 -0.0308 -0.3745
 1059SOL    HW1 3327   2.075   3.824   1.074 -0.8261  0.3609  0.4644
 1059SOL    HW2 3328   2.083   3.663   1.100 -0.1165  0.0435 -1.5110
 1060SOL     OW 3329   1.934   4.804   2.491 -0.5218 -0.2021 -0.1632
 1060SOL    HW1 3330   1.845   4.795   2.535 -0.7106 -1.5518 -0.7686
 1060SOL    HW2 3331   1.962   4.900   2.491 -2.8175  0.5519 -1.5831
 1061SOL     OW 3332   4.576   1.316   2.918  0.1142 -0.1762  0.1309
 1061SOL    HW1 3333   4.494   1.371   2.932  0.1325  0.0320 -0.5541
 1061SOL    HW2 3334   4.555   1.239   2.859  0.0651 -0.9829  1.1775
 1062SOL     OW 3335   4.699   3.018   3.593 -0.0962 -0.1497 -0.6597
 1062SOL    HW1 3336   4.624   3.020   3.528  0.0250  1.7245 -0.7918
 1062SOL    HW2 3337   4.675   3.071   3.674  0.5106 -0.8052 -0.0360
 1063SOL     OW 3338   2.875   2.737   2.200 -0.2126 -0.7359 -0.2943
 1063SOL    HW1 3339   2.872   2.639   2.183 -0.1789 -0.6095 -1.0332
 1063SOL    HW2 3340   2.968   2.771   2.184 -0.6444 -0.2516 -1.9441
 1064SOL     OW 3341   3.889   2.054   2.656  0.3656  0.4132  0.0097
 1064SOL    HW1 3342   3.891   2.154   2.649 -0.6380  0.3489 -3.8122
 1064SOL    HW2 3343   3.802   2.025   2.695  0.2095  1.0123  0.1256
 1065SOL     OW 3344   4.673   4.457   0.737 -0.4332  0.4786 -0.1049
 1065SOL    HW1 3345   4.722   4.541   0.761 -1.2479  0.8228  0.4389
 1065SOL    HW2 3346   4.606   4.437   0.809  1.2079 -1.8297  0.8714
 1066SOL     OW 3347   1.728   4.585   0.345 -0.0659  0.1308  0.3180
 1066SOL    HW1 3348   1.711   4.636   0.429 -0.7460  0.3274  0.0751
 1066SOL    HW2 3349   1.647   4.592   0.286  1.0161  1.3793 -1.0692
 1067SOL     OW 3350   2.733   4.193   2.052  0.1791  0.6063  0.0834
 1067SOL    HW1 3351   2.781   4.130   2.112 -0.6211 -0.4284 -0.3292
 1067SOL    HW2 3352   2.697   4.270   2.105  0.0882  0.0657  0.8083
 1068SOL     OW 3353   1.510   0.441   1.846  0.1553 -0.4972 -0.2848
 1068SOL    HW1 3354   1.518   0.369   1.776 -2.0971 -1.2379  0.1203
 1068SOL    HW2 3355   1.526   0.530   1.804 -0.6294 -0.9691 -1.6679
 1069SOL     OW 3356   3.249   1.103   3.293 -0.2140  0.5664 -0.0330
 1069SOL    HW1 3357   3.231   1.201   3.291  0.8335  0.7745  0.1261
 1069SOL    HW2 3358   3.170   1.054   3.257 -0.9127  1.4394  0.2602
 1070SOL     OW 3359   3.606   2.278   1.592  0.4667 -0.0724  0.0310
 1070SOL    HW1 3360   3.529   2.237   1.542  0.2116  0.3639  0.0625
 1070SOL    HW2 3361   3.572   2.353   1.649  0.6471 -0.9913  1.3907
 1071SOL     OW 3362   2.162   2.053   0.383  0.0190  0.6203 -0.6341
 1071SOL    HW1 3363   2.163   2.087   0.477 -1.8874  1.2198 -0.7716
 1071SOL    HW2 3364   2.073   2.009   0.366  1.2607 -1.7330 -1.4167
 1072SOL     OW 3365   0.571   1.368   1.013 -0.4451 -0.3054  0.1742
 1072SOL    HW1 3366   0.616   1.355   0.924 -0.7047  1.6053 -0.2836
 1072SOL    HW2 3367   0.641   1.382   1.083 -0.2583 -1.0931  0.1554
 1073SOL     OW 3368   0.590   3.326   0.215  0.6877 -0.0526 -0.6054
 1073SOL    HW1 3369   0.500   3.368   0.226  1.3964  0.9323  2.1959
 1073SOL    HW2 3370   0.648   3.384   0.158  0.5910  1.1312  0.4516
 1074SOL     OW 3371   1.878   3.556   0.710 -0.1970  0.5160 -0.4202
 1074SOL    HW1 3372   1.929   3.506   0.781 -0.2762  0.3497 -0.4807
 1074SOL    HW2 3373   1.789   3.583   0.746 -1.1613 -1.5150 -1.1622
 1075SOL     OW 3374   3.580   2.802   2.044  0.2186  0.0825  0.2630
 1075SOL    HW1 3375   3.648   2.732   2.066  0.1967 -1.0203 -2.7593
 1075SOL    HW2 3376   3.586   2.877   2.111  3.2457 -0.7152  1.0293
 1076SOL     OW 3377   3.498   0.732   3.746  0.6439 -0.5452  0.1682
 1076SOL    HW1 3378   3.488   0.703   3.650 -1.4292  0.2465  0.1045
 1076SOL    HW2 3379   3.537   0.657   3.799 -0.0753 -1.7391 -0.9249
 1077SOL     OW 3380   3.940   1.990   0.855 -0.5441  0.1253 -0.4965
 1077SOL    HW1 3381   4.029   1.972   0.897 -0.8146 -0.4892 -0.1628
 1077SOL    HW2 3382   3.929   2.088   0.841 -0.9628  0.5038  2.0715
 1078SOL     OW 3383   3.264   3.850   0.696 -0.2649  0.3375 -0.0983
 1078SOL    HW1 3384   3.335   3.879   0.631 -0.7949  0.9018 -0.4428
 1078SOL    HW2 3385   3.221   3.767   0.662 -0.0087  0.1899 -0.0666
 1079SOL     OW 3386   3.018   0.387   3.767 -0.0865  0.0024 -0.0787
 1079SOL    HW1 3387   2.997   0.341   3.853  3.2784 -1.0131  0.3280
 1079SOL    HW2 3388   3.071   0.326   3.709  0.5665  1.8298 -1.4862
 1080SOL     OW 3389   4.951   2.897   4.660  0.3377 -0.0013  0.1606
 1080SOL    HW1 3390   4.984   2.811   4.698  1.1689  0.7395  1.2009
 1080SOL    HW2 3391   4.925   2.885   4.564  1.1254 -1.2272  0.0889
 1081SOL     OW 3392   2.563   3.014   3.695 -0.6979 -0.2821  0.5222
 1081SOL    HW1 3393   2.482   3.069   3.717 -1.1068 -0.4777 -0.4697
 1081SOL    HW2 3394   2.596   2.969   3.778 -1.0867  0.4841  1.1043
 1082SOL     OW 3395   0.626   3.362   1.179  0.1792  0.7810  0.4393
 1082SOL    HW1 3396   0.693   3.402   1.117  1.6104 -0.1710  1.2970
 1082SOL    HW2 3397   0.663   3.278   1.219 -1.2390  0.6147  1.5266
 1083SOL     OW 3398   1.724   0.894   2.061  0.1093 -0.7489 -0.3369
 1083SOL    HW1 3399   1.779   0.863   2.139 -1.2426 -1.1919  0.4630
 1083SOL    HW2 3400   1.766   0.861   1.976  1.8354  0.0965  0.1471
 1084SOL     OW 3401   1.911   3.613   2.513 -0.1263  0.0606  0.4185
 1084SOL    HW1 3402   1.930   3.641   2.419  0.4807  0.8208  0.7514
 1084SOL    HW2 3403   1.900   3.514   2.517 -0.7510  0.0852 -0.5445
 1085SOL     OW 3404   2.210   3.511   2.448 -0.0728 -0.3007  0.5486
 1085SOL    HW1 3405   2.128   3.456   2.430 -0.0238 -0.2588  0.1871
 1085SOL    HW2 3406   2.223   3.520   2.546 -1.2447  0.8033  0.6192
 1086SOL     OW 3407   2.006   4.722   2.222  0.0033 -0.2049 -0.3650
 1086SOL    HW1 3408   1.917   4.692   2.187  0.5433 -1.2964 -0.8529
 1086SOL    HW2 3409   1.996   4.753   2.317 -0.8751 -0.4470 -0.3717
 1087SOL     OW 3410   2.670   2.063   1.062  0.0174  0.8446  0.3698
 1087SOL    HW1 3411   2.593   2.107   1.016 -1.0696  0.1589  1.4802
 1087SOL    HW2 3412   2.636   2.006   1.137  1.6528  1.0409  1.3085
 1088SOL     OW 3413   2.965   0.280   1.000 -0.0258  0.4462  0.3174
 1088SOL    HW1 3414   2.879   0.267   0.950  0.2085 -0.4697  0.1558
 1088SOL    HW2 3415   2.951   0.254   1.096  0.0618  0.3454  0.3022
 1089SOL     OW 3416   3.320   4.207   1.151 -0.0529  0.5912  0.0786
 1089SOL    HW1 3417   3.306   4.246   1.242 -1.8246 -0.5174  0.3234
 1089SOL    HW2 3418   3.232   4.179   1.113  0.9188 -1.1791 -0.9675
 1090SOL     OW 3419   3.761   1.392   0.174 -0.5204  0.4215  0.0775
 1090SOL    HW1 3420   3.671   1.348   0.168 -0.2319 -0.0675 -0.9277
 1090SOL    HW2 3421   3.824   1.348   0.110  0.5540  0.5153  1.0388
 1091SOL     OW 3422   2.452   1.124   4.709  0.5224  0.0451 -0.0304
 1091SOL    HW1 3423   2.414   1.203   4.757  0.0150 -0.2583  0.0774
 1091SOL    HW2 3424   2.439   1.042   4.765 -1.4306 -0.5715 -1.2869
 1092SOL     OW 3425   1.616   3.125   2.071  0.0735 -0.6113  0.3304
 1092SOL    HW1 3426   1.648   3.219   2.087 -0.9721  0.2569 -2.1234
 1092SOL    HW2 3427   1.674   3.082   2.001 -0.7666 -0.9701 -0.1662
 1093SOL     OW 3428   1.136   3.643   4.749  0.3776 -0.4958 -0.0448
 1093SOL    HW1 3429   1.081   3.725   4.733  1.4882  0.0782 -1.0389
 1093SOL    HW2 3430   1.098   3.567   4.696 -0.2379 -0.4585  0.3275
 1094SOL     OW 3431   4.372   2.953   2.885  0.2348 -0.0498 -0.1548
 1094SOL    HW1 3432   4.349   2.982   2.978 -1.4614 -1.4562 -0.0709
 1094SOL    HW2 3433   4.468   2.924   2.882  0.5941  0.9375  0.8870
 1095SOL     OW 3434   0.239   0.003   1.596 -0.3321  0.3230 -0.4005
 1095SOL    HW1 3435   0.182   0.078   1.563 -1.1188  0.4600  1.1448
 1095SOL    HW2 3436   0.335   0.028   1.590 -0.5055  0.7579 -1.5073
 1096SOL     OW 3437   1.693   0.925   4.022  0.2106  0.5126 -0.0270
 1096SOL    HW1 3438   1.657   0.866   4.094 -0.1044 -0.6289 -1.0834
 1096SOL    HW2 3439   1.641   1.010   4.018 -3.2015 -1.4459 -2.1285
 1097SOL     OW 3440   4.341   1.674   3.460  0.1705  0.1449  0.0224
 1097SOL    HW1 3441   4.314   1.756   3.510 -0.9358  0.9603 -1.8178
 1097SOL    HW2 3442   4.275   1.601   3.479 -0.4383  0.5525 -0.4614
 1098SOL     OW 3443   3.958   4.053   1.307  0.2821  0.1252  0.1938
 1098SOL    HW1 3444   4.016   4.006   1.240 -0.7462  0.1485 -0.7468
 1098SOL    HW2 3445   3.865   4.061   1.271 -0.1280  0.7924  1.3346
 1099SOL     OW 3446   0.882   3.073   3.163  0.4160 -0.2440 -0.0910
 1099SOL    HW1 3447   0.885   3.130   3.245  1.2323 -0.4982  0.0557
 1099SOL    HW2 3448   0.803   3.099   3.108  1.1271  1.4749 -0.3471
 1100SOL     OW 3449   3.569   0.697   1.498 -0.3064  0.2077 -0.3052
 1100SOL    HW1 3450   3.515   0.713   1.581  1.6700  0.3652  1.0193
 1100SOL    HW2 3451   3.519   0.731   1.418 -1.6661  1.3263  0.9679
 1101SOL     OW 3452   2.930   4.738   3.103 -0.4768  0.0931  0.2250
 1101SOL    HW1 3453   2.984   4.668   3.057 -0.9438 -1.1643  1.5304
 1101SOL    HW2 3454   2.832   4.723   3.085 -0.5559  0.7564  0.0520
 1102SOL     OW 3455   4.007   0.267   3.281  0.1297  0.0153 -0.1173
 1102SOL    HW1 3456   3.914   0.248   3.311  0.3984 -1.5965 -0.2299
 1102SOL    HW2 3457   4.018   0.237   3.186  1.3998 -2.1299  0.6399
 1103SOL     OW 3458   0.543   3.775   4.118 -0.0857  0.3866 -1.1123
 1103SOL    HW1 3459   0.606   3.744   4.189  0.9412  2.8869 -0.8068
 1103SOL    HW2 3460   0.515   3.698   4.061  2.2261 -1.0293 -0.4440
 1104SOL     OW 3461   0.988   0.694   3.863 -0.3111  0.5231 -0.2928
 1104SOL    HW1 3462   0.958   0.610   3.908 -0.7267  0.1206 -1.2873
 1104SOL    HW2 3463   1.087   0.690   3.848 -0.2904  0.3191 -0.1039
 1105SOL     OW 3464   0.899   2.966   4.162  0.2767 -0.0088  0.2396
 1105SOL    HW1 3465   0.929   3.059   4.187  2.2618 -0.5109 -0.1027
 1105SOL    HW2 3466   0.950   2.899   4.216 -1.6933 -0.9419  1.0571
 1106SOL     OW 3467   3.854   0.069   2.778  0.3421 -0.0631  0.2609
 1106SOL    HW1 3468   3.897   0.086   2.867  0.9690  2.3263 -0.4206
 1106SOL    HW2 3469   3.756   0.059   2.790  0.5737 -1.2699  1.3648
 1107SOL     OW 3470   3.855   5.140   1.807  0.1584  0.2386  0.1294
 1107SOL    HW1 3471   3.905   5.113   1.889 -2.2898 -2.8709  0.8137
 1107SOL    HW2 3472   3.788   5.211   1.830  0.5547  0.5171  0.4374
 1108SOL     OW 3473   1.469   2.531   4.100  0.3982 -0.2780  0.1713
 1108SOL    HW1 3474   1.448   2.623   4.066  0.9607 -0.4968 -0.7944
 1108SOL    HW2 3475   1.566   2.526   4.124  0.4674 -0.7550 -0.2051
 1109SOL     OW 3476   0.245   1.435   2.041  0.0807  0.0064  0.4979
 1109SOL    HW1 3477   0.244   1.420   1.942 -1.8761 -2.3106  0.7604
 1109SOL    HW2 3478   0.332   1.403   2.079  0.5231  0.1588 -0.3740
 1110SOL     OW 3479   0.517   1.470   4.764  0.5583 -0.2958 -0.1953
 1110SOL    HW1 3480   0.615   1.452   4.755  0.7339 -0.8923  2.3831
 1110SOL    HW2 3481   0.468   1.385   4.782 -0.3535  0.1029 -0.6834
 1111SOL     OW 3482   3.720   5.137   0.218 -0.1374 -0.2702  0.3807
 1111SOL    HW1 3483   3.723   5.087   0.132 -1.2677 -0.4589  0.4439
 1111SOL    HW2 3484   3.812   5.171   0.239  0.1448 -0.1684 -0.9161
 1112SOL     OW 3485   4.705   4.494   0.125  0.6922  0.0406 -0.5858
 1112SOL    HW1 3486   4.657   4.475   0.210 -0.4770  0.6460 -1.0767
 1112SOL    HW2 3487   4.688   4.420   0.059  1.1841 -0.1833 -0.4656
 1113SOL     OW 3488   4.473   0.170   3.502 -0.0047 -0.0974 -0.2193
 1113SOL    HW1 3489   4.375   0.154   3.488 -0.0216 -0.5988  0.4290
 1113SOL    HW2 3490   4.522   0.083   3.498  0.1393 -0.1291  1.5435
 1114SOL     OW 3491   0.492   2.101   0.584  0.4261 -0.2730  0.3537
 1114SOL    HW1 3492   0.541   2.093   0.497 -0.3258 -1.2354 -0.0026
 1114SOL    HW2 3493   0.495   2.195   0.616 -0.5681  0.4264 -1.4800
 1115SOL     OW 3494   1.761   3.992   0.229 -0.0543 -0.2268  0.0237
 1115SOL    HW1 3495   1.680   4.042   0.262  0.0010 -0.4767  0.5540
 1115SOL    HW2 3496   1.775   4.012   0.132 -0.5714  0.0627  0.0019
 1116SOL     OW 3497   5.048   2.824   2.656 -0.3275  0.4599  0.2383
 1116SOL    HW1 3498   5.050   2.761   2.578 -1.1698  1.4992 -0.6597
 1116SOL    HW2 3499   5.053   2.772   2.741  1.3497 -0.6587 -0.4981
 1117SOL     OW 3500   1.720   1.499   4.377 -0.1771  0.2206  0.9196
 1117SOL    HW1 3501   1.667   1.572   4.334 -0.1945 -0.3914 -0.1370
 1117SOL    HW2 3502   1.816   1.526   4.382  0.5128 -0.9775 -2.7377
 1118SOL     OW 3503   1.176   0.874   3.439  0.0722  0.1855 -0.2520
 1118SOL    HW1 3504   1.256   0.934   3.445  0.1767 -0.0627  1.2556
 1118SOL    HW2 3505   1.206   0.778   3.439 -0.1911  0.1002 -0.1470
 1119SOL     OW 3506   2.851   4.749   2.165  0.2682  0.0388  0.1312
 1119SOL    HW1 3507   2.806   4.820   2.112 -0.4285 -0.7117 -0.3013
 1119SOL    HW2 3508   2.808   4.743   2.256  0.1359 -0.0250  0.0648
 1120SOL     OW 3509   1.332   1.985   0.854  0.4287  0.3127 -0.1586
 1120SOL    HW1 3510   1.406   1.968   0.789 -0.3434 -1.8335 -0.5315
 1120SOL    HW2 3511   1.244   1.974   0.809 -0.1482  1.5248  0.6149
 1121SOL     OW 3512   3.836   3.037   3.263  0.3695 -0.1939  0.2291
 1121SOL    HW1 3513   3.874   2.947   3.281  1.2001  0.2513  0.7546
 1121SOL    HW2 3514   3.744   3.043   3.302  1.1215 -0.1186  2.0621
 1122SOL     OW 3515   0.443   0.751   3.295 -0.0996  0.2824  0.7517
 1122SOL    HW1 3516   0.470   0.823   3.231  0.4201  0.0528  0.7077
 1122SOL    HW2 3517   0.400   0.677   3.244  0.4544  0.0306  0.6430
 1123SOL     OW 3518   0.977   4.906   2.748 -0.2707 -0.2780  0.5023
 1123SOL    HW1 3519   0.907   4.853   2.796  1.1639 -1.8808  0.9404
 1123SOL    HW2 3520   1.001   4.860   2.663  0.2217  0.2499  0.3483
 1124SOL     OW 3521   1.574   0.226   0.587  0.5179  0.2582  0.3061
 1124SOL    HW1 3522   1.543   0.296   0.523  1.8275  0.7600  0.1874
 1124SOL    HW2 3523   1.523   0.142   0.571  2.0220 -0.2466 -2.7402
 1125SOL     OW 3524   5.003   4.752   3.951 -0.4784  0.4244 -0.4258
 1125SOL    HW1 3525   5.042   4.721   3.864 -0.6347  0.1213 -0.3907
 1125SOL    HW2 3526   4.918   4.702   3.969  0.2277 -0.5022  0.5431
 1126SOL     OW 3527   3.071   1.810   1.172  0.3517  0.1387 -0.0834
 1126SOL    HW1 3528   3.137   1.751   1.126  0.0232 -0.0209 -0.3520
 1126SOL    HW2 3529   3.084   1.803   1.271  2.7602  2.3876 -0.1056
 1127SOL     OW 3530   0.926   2.374   2.500 -0.0756  0.4646  0.4557
 1127SOL    HW1 3531   0.926   2.354   2.598 -1.8360 -0.8346  0.2189
 1127SOL    HW2 3532   0.996   2.318   2.454 -1.5178 -1.5003  0.5330
 1128SOL     OW 3533   1.041   2.582   5.011  0.1326  0.2617  0.2913
 1128SOL    HW1 3534   1.117   2.634   4.973 -0.8667  1.7426  0.2154
 1128SOL    HW2 3535   0.958   2.639   5.010 -1.3085 -1.7220 -0.8736
 1129SOL     OW 3536   0.170   3.444   2.010 -0.3135  0.0591  0.3720
 1129SOL    HW1 3537   0.167   3.369   1.944 -1.8627 -0.1051  0.5702
 1129SOL    HW2 3538   0.151   3.409   2.102 -0.1726  0.5609  0.5994
 1130SOL     OW 3539   1.410   2.422   4.734 -0.2967 -0.5784 -0.1644
 1130SOL    HW1 3540   1.477   2.357   4.769 -0.1441  0.7254  2.1060
 1130SOL    HW2 3541   1.323   2.409   4.781 -0.6707 -0.0243 -0.6821
 1131SOL     OW 3542   5.150   2.422   4.736  0.5634  0.1050  0.5157
 1131SOL    HW1 3543   5.086   2.354   4.774  0.7599 -0.4445 -0.1118
 1131SOL    HW2 3544   5.243   2.396   4.760  0.6582 -0.0033  0.0361
 1132SOL     OW 3545   4.932   0.168   1.198 -0.5847  0.8366 -0.2766
 1132SOL    HW1 3546   4.873   0.125   1.130 -0.2643  0.3019 -0.2209
 1132SOL    HW2 3547   4.973   0.098   1.256  0.8361  1.1184 -0.8980
 1133SOL     OW 3548   2.430   4.206   3.687 -0.1022  0.2602 -0.0837
 1133SOL    HW1 3549   2.426   4.295   3.734  0.6422  0.8583 -1.1002
 1133SOL    HW2 3550   2.525   4.187   3.660 -0.5122 -0.0033 -1.4244
 1134SOL     OW 3551   3.748   2.884   5.070 -0.1554  0.5872  0.5867
 1134SOL    HW1 3552   3.814   2.851   5.138  0.9925  1.9143  0.1661
 1134SOL    HW2 3553   3.747   2.821   4.992  0.1391  0.2168  0.8779
 1135SOL     OW 3554   3.062   2.392   0.320  0.1060 -0.2709  0.2866
 1135SOL    HW1 3555   3.108   2.336   0.390 -1.1465 -0.6401  0.8529
 1135SOL    HW2 3556   3.033   2.478   0.360  3.1855  1.4604 -0.9130
 1136SOL     OW 3557   2.551   5.072   2.787  0.7779 -0.1528 -0.1836
 1136SOL    HW1 3558   2.533   5.152   2.845  0.9511 -0.2434 -0.0049
 1136SOL    HW2 3559   2.621   5.015   2.830  1.6674  0.3086 -0.9710
 1137SOL     OW 3560   2.443   4.565   4.720  0.1995  0.6512  0.0811
 1137SOL    HW1 3561   2.474   4.472   4.736  1.8871  1.6084  3.2832
 1137SOL    HW2 3562   2.343   4.566   4.707 -0.0212 -1.4739  1.2628
 1138SOL     OW 3563   3.993   2.506   3.391 -0.7111 -0.7035  0.5308
 1138SOL    HW1 3564   3.903   2.479   3.427 -1.5113  0.0185 -0.8156
 1138SOL    HW2 3565   3.982   2.586   3.332  0.7988 -0.7699  0.1218
 1139SOL     OW 3566   0.775   4.433   2.956 -0.3439 -0.4803 -0.2663
 1139SOL    HW1 3567   0.773   4.336   2.932 -0.8810 -0.1831 -1.5077
 1139SOL    HW2 3568   0.869   4.467   2.952 -0.3703 -0.5230 -1.7062
 1140SOL     OW 3569   1.411   2.237   0.482 -0.0574 -0.2235 -0.2033
 1140SOL    HW1 3570   1.487   2.173   0.468 -0.1320 -0.0084 -1.9116
 1140SOL    HW2 3571   1.445   2.320   0.525  0.3034 -0.8671  0.7821
 1141SOL     OW 3572   0.753   2.330   5.004 -0.1212 -0.0361  0.1558
 1141SOL    HW1 3573   0.775   2.426   4.989  0.0954 -0.1416 -0.2382
 1141SOL    HW2 3574   0.656   2.321   5.028 -0.2150  0.2529 -0.1030
 1142SOL     OW 3575   3.727   1.285   4.022  0.4375 -0.1483  0.7405
 1142SOL    HW1 3576   3.674   1.308   3.940  0.5842 -1.0859  0.3667
 1142SOL    HW2 3577   3.725   1.186   4.036 -0.1544  0.0580  2.2754
 1143SOL     OW 3578   4.741   4.945   0.218  0.3025  0.3559 -0.3353
 1143SOL    HW1 3579   4.786   5.030   0.191  1.8191 -0.2339  0.2033
 1143SOL    HW2 3580   4.753   4.876   0.147  1.7822 -0.3208  0.5363
 1144SOL     OW 3581   4.999   0.872   0.879 -0.1169  0.0433 -0.4355
 1144SOL    HW1 3582   4.964   0.785   0.913 -0.1463  0.6768  1.2325
 1144SOL    HW2 3583   5.000   0.870   0.779 -0.7197 -1.6215 -0.4462
 1145SOL     OW 3584   4.569   2.670   1.693 -0.3989  0.6477  0.2641
 1145SOL    HW1 3585   4.583   2.572   1.682 -0.4028  0.5930  0.7163
 1145SOL    HW2 3586   4.475   2.687   1.723 -0.8408  0.8953 -1.1648
 1146SOL     OW 3587   2.317   4.593   4.447 -0.3006 -0.1389  0.6940
 1146SOL    HW1 3588   2.350   4.687   4.433 -1.2771  0.1472  0.2706
 1146SOL    HW2 3589   2.248   4.592   4.519 -1.1217 -0.3411 -0.0816
 1147SOL     OW 3590   3.434   4.633   0.484  0.0941  0.0982  0.4157
 1147SOL    HW1 3591   3.350   4.600   0.441 -0.6561  0.6800  1.3824
 1147SOL    HW2 3592   3.439   4.733   0.476  1.4691 -0.0446 -0.9660
 1148SOL     OW 3593   1.414   2.062   2.931 -0.1554 -0.3480 -0.4452
 1148SOL    HW1 3594   1.507   2.093   2.908  0.2367 -1.6311 -0.7017
 1148SOL    HW2 3595   1.418   1.967   2.962 -1.4285 -0.5406 -0.8254
 1149SOL     OW 3596   0.815   4.598   4.747 -0.7776  0.1420  0.2555
 1149SOL    HW1 3597   0.795   4.501   4.734 -0.6553 -0.1351  1.9177
 1149SOL    HW2 3598   0.734   4.652   4.722 -1.5968 -0.5579  1.2843
 1150SOL     OW 3599   2.974   3.724   3.422 -0.4351  0.2413  0.1494
 1150SOL    HW1 3600   2.928   3.812   3.432  0.8355  0.7282  2.4957
 1150SOL    HW2 3601   3.066   3.738   3.384 -0.1818 -0.0272  0.6415
 1151SOL     OW 3602   0.014   4.169   4.425  0.4210  0.2667  0.3429
 1151SOL    HW1 3603   0.088   4.209   4.480  1.6781  1.7527 -2.2235
 1151SOL    HW2 3604  -0.065   4.231   4.426  0.6292  0.5363  0.0619
 1152SOL     OW 3605   4.948   2.749   1.481 -0.0198 -0.4355 -0.1939
 1152SOL    HW1 3606   5.022   2.761   1.416  0.0450 -1.6377 -0.3778
 1152SOL    HW2 3607   4.867   2.713   1.434 -0.7392  0.8685  0.0007
 1153SOL     OW 3608   2.928   0.741   3.216 -0.5088 -0.2166 -0.7953
 1153SOL    HW1 3609   2.837   0.735   3.174 -0.4653 -1.4537 -0.7424
 1153SOL    HW2 3610   2.967   0.650   3.224  0.1698  0.1552  0.4484
 1154SOL     OW 3611   4.418   0.871   2.284  0.4549  0.3628 -0.1403
 1154SOL    HW1 3612   4.318   0.860   2.288  0.4676 -0.2260 -1.0531
 1154SOL    HW2 3613   4.459   0.788   2.248  1.1719  1.0381 -0.9313
 1155SOL     OW 3614   3.613   2.228   2.145  0.4131 -0.0270 -0.6220
 1155SOL    HW1 3615   3.551   2.169   2.093  0.2626  0.9102 -1.5314
 1155SOL    HW2 3616   3.651   2.298   2.085 -1.5935  2.6013  0.9543
 1156SOL     OW 3617   2.695   0.547   0.900 -0.2141 -0.0162  0.6004
 1156SOL    HW1 3618   2.669   0.469   0.957 -0.4077 -1.4422 -1.3301
 1156SOL    HW2 3619   2.794   0.559   0.904  0.1190 -1.8422 -0.7797
 1157SOL     OW 3620   4.877   2.077   0.435 -0.6213  0.1030 -0.1211
 1157SOL    HW1 3621   4.857   1.982   0.413 -1.3639  0.4635 -1.1391
 1157SOL    HW2 3622   4.828   2.103   0.518 -3.3582  0.5271 -1.7266
 1158SOL     OW 3623   2.090   3.666   2.984  0.2132 -0.0245 -0.5072
 1158SOL    HW1 3624   2.079   3.664   2.884  0.1863 -0.0307 -0.5039
 1158SOL    HW2 3625   2.065   3.577   3.022 -0.6892  0.2763 -0.3918
 1159SOL     OW 3626   0.118   3.378   1.376  0.3356 -0.1123  0.1886
 1159SOL    HW1 3627   0.213   3.353   1.392  0.0304 -1.8208 -0.5049
 1159SOL    HW2 3628   0.070   3.303   1.332 -2.0806 -0.4294  3.0271
 1160SOL     OW 3629   2.684   3.128   3.211  0.4678  0.2271 -0.1671
 1160SOL    HW1 3630   2.743   3.152   3.288  2.1508 -1.1890 -0.9311
 1160SOL    HW2 3631   2.671   3.208   3.153 -1.0000  1.3704  1.6224
 1161SOL     OW 3632   0.686   4.929   4.203  0.6584 -0.0165 -0.0009
 1161SOL    HW1 3633   0.622   4.929   4.127 -0.0943 -1.0017  0.6216
 1161SOL    HW2 3634   0.741   4.846   4.201  1.1595  0.3038  0.1110
 1162SOL     OW 3635   1.055   3.488   0.020 -0.4956 -0.5506  0.4091
 1162SOL    HW1 3636   1.125   3.466   0.087 -0.3244 -2.0380 -0.2086
 1162SOL    HW2 3637   1.084   3.566  -0.035  1.9059 -2.5762 -1.4625
 1163SOL     OW 3638   2.760   1.609   3.684 -0.0815 -0.2550  0.2686
 1163SOL    HW1 3639   2.835   1.671   3.705  0.0090 -0.7221  1.3739
 1163SOL    HW2 3640   2.702   1.598   3.765 -1.4172  0.1910 -0.5937
 1164SOL     OW 3641   4.415   3.555   2.275  0.4389  0.5562 -0.1213
 1164SOL    HW1 3642   4.493   3.498   2.300 -0.1331  0.3271  1.2583
 1164SOL    HW2 3643   4.439   3.652   2.286  0.5494  0.4897  0.2252
 1165SOL     OW 3644   1.188   4.110   2.116  0.4793 -0.3772  0.6040
 1165SOL    HW1 3645   1.232   4.122   2.205  0.6325 -0.0081  0.4806
 1165SOL    HW2 3646   1.249   4.061   2.054  0.4005 -0.5717  0.6800
 1166SOL     OW 3647   0.613   1.674   0.071  0.2366 -0.3011 -0.0955
 1166SOL    HW1 3648   0.547   1.652  -0.001 -0.2542 -1.1573  0.5898
 1166SOL    HW2 3649   0.705   1.681   0.032  0.5661 -4.1464 -0.3924
 1167SOL     OW 3650   4.625   2.016   4.893 -0.6163 -0.1831  0.5101
 1167SOL    HW1 3651   4.681   2.098   4.900  0.2868 -0.7335  0.0511
 1167SOL    HW2 3652   4.612   1.993   4.796  2.4476 -2.6767  0.4974
 1168SOL     OW 3653   1.402   2.470   3.668 -0.0827 -0.2737  0.5499
 1168SOL    HW1 3654   1.316   2.521   3.666  0.6472  0.9501 -0.3639
 1168SOL    HW2 3655   1.470   2.521   3.719  1.0512  0.3809 -1.4935
 1169SOL     OW 3656   2.529   0.815   1.043 -0.6188  0.3104  0.4590
 1169SOL    HW1 3657   2.511   0.886   0.975  1.6994 -1.0137 -1.6915
 1169SOL    HW2 3658   2.448   0.759   1.056 -1.7293  1.8380  0.4104
 1170SOL     OW 3659   4.535   3.533   1.676 -0.3979 -0.3952  0.8039
 1170SOL    HW1 3660   4.528   3.482   1.762 -0.1016 -1.0777  0.4284
 1170SOL    HW2 3661   4.631   3.558   1.660 -0.0494 -2.3283 -0.4780
 1171SOL     OW 3662   1.375   4.298   1.316 -0.0520 -0.8817  0.2442
 1171SOL    HW1 3663   1.392   4.202   1.336  2.6204 -0.5580 -0.1449
 1171SOL    HW2 3664   1.429   4.327   1.237 -0.7295  0.9622  0.3927
 1172SOL     OW 3665   2.609   2.584   1.212  0.2919  0.4108 -0.2708
 1172SOL    HW1 3666   2.618   2.581   1.311 -0.9396  0.6958 -0.1443
 1172SOL    HW2 3667   2.517   2.613   1.187  0.7642  0.9211 -1.4973
 1173SOL     OW 3668   3.845   3.690   3.065 -0.0304  0.0835 -0.1109
 1173SOL    HW1 3669   3.901   3.754   3.118 -0.2455  0.4249 -0.2910
 1173SOL    HW2 3670   3.876   3.688   2.970 -0.1831  0.1104 -0.1624
 1174SOL     OW 3671   4.450   1.675   4.367 -0.1248  0.1550 -0.0141
 1174SOL    HW1 3672   4.421   1.665   4.462  0.0857  0.4546  0.0821
 1174SOL    HW2 3673   4.384   1.731   4.318 -0.7653 -0.8214 -0.2994
 1175SOL     OW 3674   3.597   4.227   2.057 -0.3792  0.0121  0.0282
 1175SOL    HW1 3675   3.655   4.300   2.094  1.9731 -2.4160  1.5126
 1175SOL    HW2 3676   3.627   4.203   1.965  0.0669 -0.2615  0.2390
 1176SOL     OW 3677   4.651   2.692   1.376 -0.2085 -0.3232 -0.2323
 1176SOL    HW1 3678   4.631   2.761   1.445  1.2552 -1.7526  1.7348
 1176SOL    HW2 3679   4.572   2.681   1.316 -0.9345  2.1193  0.1549
 1177SOL     OW 3680   3.849   4.677   3.640 -0.2868  0.1558 -0.4973
 1177SOL    HW1 3681   3.865   4.665   3.738 -0.2197 -0.8418 -0.6246
 1177SOL    HW2 3682   3.890   4.601   3.590  0.8394  1.3286 -1.4119
 1178SOL     OW 3683   2.292   5.122   1.227 -0.2160  0.3769 -0.3862
 1178SOL    HW1 3684   2.305   5.023   1.212 -0.0079  0.2020  0.8250
 1178SOL    HW2 3685   2.357   5.153   1.296 -0.9038  1.1815 -0.0969
 1179SOL     OW 3686   0.860   0.205   3.782  0.2801  0.4861 -0.3391
 1179SOL    HW1 3687   0.960   0.206   3.785  0.3767 -0.4664 -2.0482
 1179SOL    HW2 3688   0.828   0.265   3.708 -0.3273 -0.3121 -0.7411
 1180SOL     OW 3689   0.202   3.768   1.633  0.2218  0.3701 -0.0204
 1180SOL    HW1 3690   0.158   3.679   1.648  1.3725 -0.3413 -0.7429
 1180SOL    HW2 3691   0.192   3.824   1.715 -0.8677 -0.2681  0.3034
 1181SOL     OW 3692   1.731   3.417   0.203 -0.1856 -0.0688  0.3915
 1181SOL    HW1 3693   1.787   3.420   0.286  0.1180 -0.4657  0.2038
 1181SOL    HW2 3694   1.751   3.497   0.147  0.5666 -0.4493  0.0949
 1182SOL     OW 3695   2.367   1.908   0.741 -0.1547  0.2968  0.3076
 1182SOL    HW1 3696   2.328   1.847   0.810 -1.1048 -0.4931 -0.8728
 1182SOL    HW2 3697   2.456   1.940   0.771 -1.1261  1.1345  2.5478
 1183SOL     OW 3698   3.621   3.264   2.525  0.6970 -0.3849  0.4752
 1183SOL    HW1 3699   3.548   3.330   2.509  0.9095  0.1345  1.5490
 1183SOL    HW2 3700   3.690   3.272   2.453 -0.1503 -0.6846 -0.3888
 1184SOL     OW 3701   3.689   3.465   0.479  0.2114  0.1983 -0.0683
 1184SOL    HW1 3702   3.725   3.401   0.547  1.9675 -0.0022 -1.1297
 1184SOL    HW2 3703   3.750   3.544   0.472 -2.1949  2.3910  1.6343
 1185SOL     OW 3704   0.167   0.036   4.740  0.0856 -0.0967  0.4245
 1185SOL    HW1 3705   0.112   0.014   4.820  0.7811 -0.5917  0.7809
 1185SOL    HW2 3706   0.122   0.107   4.686 -1.3007 -1.0775  0.2517
 1186SOL     OW 3707   2.867   0.550   1.676  0.1125 -0.1379 -0.0957
 1186SOL    HW1 3708   2.910   0.607   1.605 -0.4810  0.0190 -0.3334
 1186SOL    HW2 3709   2.933   0.481   1.706  0.4100 -0.1454 -0.7313
 1187SOL     OW 3710   4.702   3.941   1.741 -0.1363  0.2053 -0.4993
 1187SOL    HW1 3711   4.736   3.849   1.726  0.6039  0.4626 -0.4270
 1187SOL    HW2 3712   4.695   3.989   1.654  1.6311  0.8153 -0.3493
 1188SOL     OW 3713   0.076   3.393   5.035  0.0871  0.0013 -0.0889
 1188SOL    HW1 3714   0.037   3.348   4.955 -0.3678 -0.7277  0.5247
 1188SOL    HW2 3715   0.095   3.489   5.014  1.0901 -0.4613 -1.4400
 1189SOL     OW 3716   3.813   2.956   3.570  0.4694  0.1441 -0.2976
 1189SOL    HW1 3717   3.812   3.048   3.610  0.6652 -0.3321  0.8425
 1189SOL    HW2 3718   3.905   2.934   3.539  0.8074 -0.3008  0.9780
 1190SOL     OW 3719   1.268   3.066   0.177 -0.0301 -0.6742 -0.3523
 1190SOL    HW1 3720   1.205   3.104   0.110  0.1203 -1.3487 -0.8918
 1190SOL    HW2 3721   1.360   3.103   0.161 -0.2812  0.3563  0.4725
 1191SOL     OW 3722   3.802   0.668   4.952 -0.3540 -0.0838 -0.2119
 1191SOL    HW1 3723   3.794   0.749   4.894  1.6930  1.0331  0.9491
 1191SOL    HW2 3724   3.717   0.655   5.004 -0.0319  2.6985  1.2235
 1192SOL     OW 3725   1.668   2.541   0.262  0.3706 -0.6166  0.1140
 1192SOL    HW1 3726   1.657   2.461   0.204  1.3658 -0.5078 -0.2502
 1192SOL    HW2 3727   1.747   2.594   0.231 -0.9625  1.1862 -0.4323
 1193SOL     OW 3728   0.477   3.258   2.763  0.7406 -0.4008 -0.2689
 1193SOL    HW1 3729   0.444   3.343   2.721  0.6901  0.2765  1.0860
 1193SOL    HW2 3730   0.437   3.249   2.855 -0.6461 -2.7719 -1.0265
 1194SOL     OW 3731   2.474   3.063   1.707 -0.2344  0.1512  0.4552
 1194SOL    HW1 3732   2.390   3.046   1.656 -0.3285  1.3736  0.1676
 1194SOL    HW2 3733   2.534   3.122   1.652  1.0380 -1.1124  0.4330
 1195SOL     OW 3734   1.952   2.078   3.305 -0.3085 -0.2909 -0.9930
 1195SOL    HW1 3735   1.940   2.130   3.220  0.6810  1.6983  0.0015
 1195SOL    HW2 3736   1.880   2.101   3.369 -0.1884 -0.5966 -0.7453
 1196SOL     OW 3737   0.802   3.760   2.396  0.1661 -0.4405 -0.0648
 1196SOL    HW1 3738   0.855   3.685   2.357  0.0527 -1.8417  2.3163
 1196SOL    HW2 3739   0.756   3.809   2.322 -0.4104 -3.1817 -1.6778
 1197SOL     OW 3740   3.337   2.630   1.599  0.1516 -0.2256 -0.1565
 1197SOL    HW1 3741   3.283   2.556   1.560  0.0611 -0.6424  0.7600
 1197SOL    HW2 3742   3.369   2.690   1.525 -1.9289  0.2984 -0.7004
 1198SOL     OW 3743   3.082   3.041   2.375 -0.2239  0.2349  0.1451
 1198SOL    HW1 3744   3.182   3.039   2.372 -0.2426 -1.2110 -0.6339
 1198SOL    HW2 3745   3.052   3.069   2.466  0.9236 -1.6628  1.1786
 1199SOL     OW 3746   4.394   3.007   0.863 -0.2207 -0.0152 -0.0490
 1199SOL    HW1 3747   4.365   2.970   0.774 -1.4606  0.2964  0.2082
 1199SOL    HW2 3748   4.464   2.947   0.902  0.3035 -0.1889 -1.1977
 1200SOL     OW 3749   4.847   4.908   2.510  0.1465 -0.0944  0.6740
 1200SOL    HW1 3750   4.824   4.932   2.604 -0.7034 -1.6953  0.9076
 1200SOL    HW2 3751   4.893   4.985   2.466  0.3287  0.7661  2.3094
 1201SOL     OW 3752   1.122   0.298   4.007 -0.7739 -0.2091  0.1833
 1201SOL    HW1 3753   1.040   0.343   3.973 -0.5595 -0.1699 -0.2977
 1201SOL    HW2 3754   1.195   0.366   4.019 -0.1867 -0.5117 -1.3492
 1202SOL     OW 3755   4.775   0.277   0.262  0.5364 -0.0670  0.4139
 1202SOL    HW1 3756   4.675   0.268   0.257  0.5498 -0.6345  1.0371
 1202SOL    HW2 3757   4.817   0.189   0.246  0.8790 -0.1218  1.5164
 1203SOL     OW 3758   4.693   3.572   1.243  0.3572 -0.6218  0.3335
 1203SOL    HW1 3759   4.681   3.510   1.165  0.9633  0.4810 -0.6704
 1203SOL    HW2 3760   4.786   3.562   1.278  0.7975  0.4076 -0.4814
 1204SOL     OW 3761   0.400   4.464   4.671  0.4446  0.1143 -0.0617
 1204SOL    HW1 3762   0.477   4.433   4.616  0.5971  0.7601 -0.2284
 1204SOL    HW2 3763   0.350   4.535   4.621 -0.5082 -0.5918 -0.1266
 1205SOL     OW 3764   4.700   3.104   3.144 -0.0225 -0.1070 -0.0546
 1205SOL    HW1 3765   4.771   3.146   3.088 -0.7405 -1.8419 -2.3896
 1205SOL    HW2 3766   4.668   3.171   3.211  1.7862  1.6355 -0.8202
 1206SOL     OW 3767   3.814   0.807   4.261 -0.2078 -0.3943 -0.4653
 1206SOL    HW1 3768   3.903   0.835   4.227  0.1152 -0.6290  0.1684
 1206SOL    HW2 3769   3.751   0.885   4.259  0.2626 -0.0052 -0.0905
 1207SOL     OW 3770   4.678   3.870   3.661  0.4711 -0.3370 -0.3139
 1207SOL    HW1 3771   4.677   3.796   3.594  0.1439 -0.7640  0.1576
 1207SOL    HW2 3772   4.624   3.946   3.627  0.1349 -0.6310 -0.4441
 1208SOL     OW 3773   4.880   3.277   2.662 -0.3801  0.3973 -0.1883
 1208SOL    HW1 3774   4.782   3.267   2.643 -0.3213 -1.2087  0.2205
 1208SOL    HW2 3775   4.915   3.193   2.704  0.7013  1.7255  1.7455
 1209SOL     OW 3776   0.240   1.268   0.686  0.4813  0.2908  0.0007
 1209SOL    HW1 3777   0.273   1.177   0.709  1.2509  1.1447  2.7362
 1209SOL    HW2 3778   0.288   1.302   0.605  2.0555 -0.7960  0.4219
 1210SOL     OW 3779   4.800   2.226   4.902 -0.7915  0.0118  0.3537
 1210SOL    HW1 3780   4.787   2.248   4.805 -2.1662 -0.4429  0.4068
 1210SOL    HW2 3781   4.734   2.279   4.957 -0.0850  0.2012  1.0417
 1211SOL     OW 3782   1.872   4.011   3.288 -0.3651  0.3540  0.3463
 1211SOL    HW1 3783   1.914   3.998   3.378 -1.0269  1.0045  0.7621
 1211SOL    HW2 3784   1.914   4.089   3.243 -0.8722  0.7945  0.6201
 1212SOL     OW 3785   2.738   4.984   2.077  0.5139  0.1557 -0.2459
 1212SOL    HW1 3786   2.728   5.074   2.120  0.9652 -0.0528  0.3138
 1212SOL    HW2 3787   2.651   4.955   2.039  0.1070  0.3738  0.4940
 1213SOL     OW 3788   1.071   4.355   2.100  0.0788 -0.1729 -0.1813
 1213SOL    HW1 3789   1.149   4.414   2.119  0.2598 -1.2733  3.1133
 1213SOL    HW2 3790   1.105   4.265   2.072  0.0076 -0.4119  0.4780
 1214SOL     OW 3791   2.308   3.578   0.962  0.1640 -0.1073  0.2043
 1214SOL    HW1 3792   2.331   3.626   0.877 -0.7864 -0.6148 -0.3664
 1214SOL    HW2 3793   2.391   3.540   1.002  0.4558 -1.2679 -1.3881
 1215SOL     OW 3794   3.260   4.355   2.615 -0.0242  0.2859  0.1081
 1215SOL    HW1 3795   3.342   4.313   2.577  0.3578  0.8756  0.2660
 1215SOL    HW2 3796   3.256   4.340   2.713  0.4106  1.0767  0.2603
 1216SOL     OW 3797   0.306   1.477   5.136 -0.6369  0.2386  0.0904
 1216SOL    HW1 3798   0.251   1.417   5.078 -0.4784 -0.1588  0.3430
 1216SOL    HW2 3799   0.372   1.527   5.080  0.6855 -1.4066  0.0704
 1217SOL     OW 3800   1.860   0.628   4.780 -0.3209 -0.2289  0.7244
 1217SOL    HW1 3801   1.857   0.584   4.691  0.4613 -0.8984  1.0183
 1217SOL    HW2 3802   1.915   0.711   4.775  1.8256 -1.5423  1.0892
 1218SOL     OW 3803   1.468   3.422   0.172 -0.0087 -0.3359  0.1009
 1218SOL    HW1 3804   1.416   3.370   0.241 -1.6904  0.2283 -0.6743
 1218SOL    HW2 3805   1.564   3.424   0.197 -0.5683 -0.1655  2.4216
 1219SOL     OW 3806   1.663   3.122   3.724 -0.3111  0.0949  0.1855
 1219SOL    HW1 3807   1.694   3.028   3.716  0.9359  0.3800  1.2718
 1219SOL    HW2 3808   1.665   3.150   3.821  1.8885  2.0167 -0.3333
 1220SOL     OW 3809   3.648   4.742   1.519  0.4483 -0.3829  0.6615
 1220SOL    HW1 3810   3.580   4.745   1.447  0.3380 -3.2635  0.5453
 1220SOL    HW2 3811   3.688   4.833   1.531  0.4580  0.2410 -2.9710
 1221SOL     OW 3812   3.015   1.267   4.644 -0.1211  0.0340  0.3517
 1221SOL    HW1 3813   3.055   1.273   4.553 -0.6374  1.8489  0.2208
 1221SOL    HW2 3814   2.915   1.266   4.636 -0.1717 -1.1117  0.8589
 1222SOL     OW 3815   2.040   0.652   2.775 -0.4372 -0.0178 -0.1280
 1222SOL    HW1 3816   2.113   0.697   2.723 -0.6683  0.0730 -0.3708
 1222SOL    HW2 3817   1.958   0.643   2.719 -0.5109 -0.4197  0.0389
 1223SOL     OW 3818   4.156   1.271   2.197  0.5305  0.9083 -0.3347
 1223SOL    HW1 3819   4.146   1.309   2.105  1.7068 -1.0230 -1.3081
 1223SOL    HW2 3820   4.067   1.236   2.228  0.0055  2.0658 -0.4795
 1224SOL     OW 3821   3.698   4.674   1.793 -0.0825  0.0475  0.0386
 1224SOL    HW1 3822   3.705   4.750   1.858 -1.2168  0.7996 -0.6824
 1224SOL    HW2 3823   3.676   4.710   1.702 -1.7532 -1.2022 -0.0987
 1225SOL     OW 3824   2.569   4.418   1.613 -0.0371  0.6831  0.1810
 1225SOL    HW1 3825   2.622   4.431   1.697 -0.3641  2.0504  0.2043
 1225SOL    HW2 3826   2.631   4.393   1.538  0.4304  0.7676  0.5382
 1226SOL     OW 3827   0.890   1.374   0.713 -0.2016 -0.2599 -0.6634
 1226SOL    HW1 3828   0.892   1.280   0.747  1.9231 -0.1793 -0.4086
 1226SOL    HW2 3829   0.846   1.377   0.623 -1.3343 -1.2806 -0.1634
 1227SOL     OW 3830   0.677   4.564   0.825  0.4768 -0.4553  0.0134
 1227SOL    HW1 3831   0.637   4.654   0.807 -0.6790 -0.9985 -0.2466
 1227SOL    HW2 3832   0.611   4.508   0.876  0.2267 -1.9169 -1.7953
 1228SOL     OW 3833   4.795   0.670   1.600  1.0862  0.1265 -0.1828
 1228SOL    HW1 3834   4.782   0.758   1.646 -0.4855 -0.4494  0.5182
 1228SOL    HW2 3835   4.890   0.663   1.569  1.6451  1.4054  1.1234
 1229SOL     OW 3836   3.376   1.233   4.872  0.3425  0.2603 -0.2664
 1229SOL    HW1 3837   3.328   1.317   4.898  1.1969  1.6665 -2.8842
 1229SOL    HW2 3838   3.310   1.169   4.831  0.1564  0.9737 -1.1272
 1230SOL     OW 3839   0.327   4.801   3.213  0.1091  0.2777 -0.3325
 1230SOL    HW1 3840   0.278   4.714   3.206 -0.6520  0.7925 -1.8247
 1230SOL    HW2 3841   0.284   4.868   3.153  0.1180  1.9815  1.5010
 1231SOL     OW 3842   2.718   4.886   0.677 -0.3963  0.1226  0.7841
 1231SOL    HW1 3843   2.763   4.902   0.765 -0.8307 -0.4506  1.1190
 1231SOL    HW2 3844   2.630   4.840   0.692 -0.8181  0.6771  0.1003
 1232SOL     OW 3845   4.247   3.012   1.611 -0.0105  0.4519 -0.2344
 1232SOL    HW1 3846   4.322   3.076   1.593 -0.6923  1.4418  0.3263
 1232SOL    HW2 3847   4.261   2.929   1.558  1.1140  0.9022 -0.6803
 1233SOL     OW 3848   1.970   1.943   0.128  0.0326  0.2270 -0.5318
 1233SOL    HW1 3849   1.977   1.845   0.145 -1.1188  0.4183  1.2727
 1233SOL    HW2 3850   2.061   1.984   0.135  0.2746 -0.4457  0.5227
 1234SOL     OW 3851   3.320   5.080   0.678 -0.1604 -0.4936  0.1295
 1234SOL    HW1 3852   3.408   5.127   0.667 -0.2058 -0.5277 -0.4031
 1234SOL    HW2 3853   3.309   5.052   0.773 -0.1409  0.5888  0.4622
 1235SOL     OW 3854   3.709   0.506   4.642 -0.0752 -0.3416 -0.1349
 1235SOL    HW1 3855   3.724   0.558   4.726  0.0956  0.5635 -0.7184
 1235SOL    HW2 3856   3.756   0.550   4.566  0.6704 -1.7313 -0.5252
 1236SOL     OW 3857   0.415   4.801   0.887 -0.0110  0.4040  0.0393
 1236SOL    HW1 3858   0.397   4.776   0.792 -1.6679 -1.2703  0.7288
 1236SOL    HW2 3859   0.348   4.757   0.947  0.8682  1.5597  1.9884
 1237SOL     OW 3860   4.791   3.918   4.366  0.0898  0.8417  0.5840
 1237SOL    HW1 3861   4.773   3.819   4.365 -1.0833  1.0274 -0.9322
 1237SOL    HW2 3862   4.744   3.959   4.443  1.2964  0.1185  1.7376
 1238SOL     OW 3863   2.531   1.643   4.133 -0.6043  0.4607  0.3513
 1238SOL    HW1 3864   2.524   1.594   4.219  0.0215  0.3427  0.3411
 1238SOL    HW2 3865   2.481   1.730   4.139  0.9728  1.3331  1.4781
 1239SOL     OW 3866   3.471   4.533   2.828 -0.4941  0.0709  0.1617
 1239SOL    HW1 3867   3.529   4.536   2.746  1.2268 -0.7596  1.2985
 1239SOL    HW2 3868   3.499   4.456   2.885 -3.1903 -0.8044  0.4627
 1240SOL     OW 3869   0.931   1.551   2.016  0.3572 -0.3464 -0.3448
 1240SOL    HW1 3870   0.990   1.492   2.070 -1.4951 -2.2832 -0.3345
 1240SOL    HW2 3871   0.984   1.590   1.940  1.5043 -2.6119 -0.7953
 1241SOL     OW 3872   4.720   4.809   2.237  0.3612  0.5127  0.0377
 1241SOL    HW1 3873   4.735   4.818   2.335 -2.2946 -1.7695  0.7831
 1241SOL    HW2 3874   4.641   4.864   2.210 -0.3212 -0.6249 -0.3401
 1242SOL     OW 3875   1.286   4.645   1.234 -0.5313 -0.0353 -0.2460
 1242SOL    HW1 3876   1.217   4.574   1.218 -1.5945  1.3142 -2.1879
 1242SOL    HW2 3877   1.248   4.715   1.295 -0.3404 -0.0059 -0.1612
 1243SOL     OW 3878   2.454   3.638   2.033 -0.0088 -0.4364 -0.3532
 1243SOL    HW1 3879   2.540   3.612   1.988  0.3547 -1.0891  0.6842
 1243SOL    HW2 3880   2.378   3.617   1.971  0.5733  0.4637 -1.4212
 1244SOL     OW 3881   1.238   0.459   4.933  0.2385  0.5869  0.1038
 1244SOL    HW1 3882   1.284   0.374   4.957 -1.3056 -0.2539  0.1808
 1244SOL    HW2 3883   1.295   0.537   4.959  0.7709 -0.3812  1.9279
 1245SOL     OW 3884   0.041   3.752   2.283 -0.1256 -0.5289 -0.3032
 1245SOL    HW1 3885   0.028   3.795   2.372  0.5939  0.7788 -0.8063
 1245SOL    HW2 3886   0.049   3.653   2.295  3.1374 -0.1895  1.5102
 1246SOL     OW 3887   4.995   1.976   0.805 -0.3288  0.5103  0.1329
 1246SOL    HW1 3888   5.039   1.977   0.895 -0.3760 -0.2214  0.1678
 1246SOL    HW2 3889   5.024   1.895   0.754  3.2122  3.0166 -2.2990
 1247SOL     OW 3890   1.445   0.252   4.944 -0.0396 -0.2315  0.0871
 1247SOL    HW1 3891   1.412   0.161   4.920  0.4858 -0.4184  0.0605
 1247SOL    HW2 3892   1.481   0.297   4.863 -3.1434  1.2660 -0.6190
 1248SOL     OW 3893   1.080   2.705   4.652 -0.1294 -0.0813  0.0794
 1248SOL    HW1 3894   1.092   2.695   4.751 -0.0943  0.5893  0.1479
 1248SOL    HW2 3895   1.143   2.774   4.617 -0.8959  0.4840 -0.2265
 1249SOL     OW 3896   4.662   2.300   1.087 -0.3291  0.6891 -0.2137
 1249SOL    HW1 3897   4.682   2.304   0.989  0.8232  0.2067 -0.0115
 1249SOL    HW2 3898   4.711   2.223   1.128 -1.6243  0.2456  0.5612
 1250SOL     OW 3899   4.835   4.490   1.058 -0.2162  0.0457 -0.0007
 1250SOL    HW1 3900   4.807   4.534   0.973 -1.9726 -1.0370 -0.0194
 1250SOL    HW2 3901   4.868   4.560   1.122  0.4279  0.9528 -1.2742
 1251SOL     OW 3902   3.881   1.396   3.727  0.0902  0.6047 -0.1323
 1251SOL    HW1 3903   3.950   1.326   3.708  0.3345  1.1659 -1.4392
 1251SOL    HW2 3904   3.791   1.354   3.735  0.2399  0.1378 -0.8877
 1252SOL     OW 3905   3.296   0.282   1.568 -0.4924  0.2727  0.8046
 1252SOL    HW1 3906   3.246   0.361   1.533  0.4168  0.1858 -0.7612
 1252SOL    HW2 3907   3.242   0.238   1.640 -2.3680  0.5535 -0.3739
 1253SOL     OW 3908   4.137   2.802   0.789 -0.2895  0.2428  0.1874
 1253SOL    HW1 3909   4.168   2.710   0.813 -0.3025  0.8696  3.0804
 1253SOL    HW2 3910   4.198   2.841   0.720  0.8393 -1.2599  0.2891
 1254SOL     OW 3911   4.402   2.685   0.106  0.4683 -0.5021 -0.2340
 1254SOL    HW1 3912   4.455   2.759   0.147 -0.0755 -0.9153  1.3033
 1254SOL    HW2 3913   4.404   2.605   0.167 -1.3010 -0.7720 -0.4694
 1255SOL     OW 3914   3.953   2.330   2.948 -0.2283  0.3432 -0.0767
 1255SOL    HW1 3915   4.050   2.314   2.931  0.1582  2.0815  0.2484
 1255SOL    HW2 3916   3.912   2.372   2.867 -0.4098  0.7174  0.2027
 1256SOL     OW 3917   1.857   3.225   3.497 -0.0747 -0.0772 -0.1309
 1256SOL    HW1 3918   1.867   3.132   3.463 -1.0077 -0.2262 -0.0430
 1256SOL    HW2 3919   1.790   3.226   3.572 -1.3512  0.9099 -1.2338
 1257SOL     OW 3920   4.782   0.957   1.453 -0.1511  0.6486 -0.1409
 1257SOL    HW1 3921   4.792   1.045   1.407 -0.0402 -0.3892 -2.1930
 1257SOL    HW2 3922   4.772   0.972   1.552  1.2989  2.8626 -0.2643
 1258SOL     OW 3923   0.780   4.013   4.253  0.0553  0.3131  0.1307
 1258SOL    HW1 3924   0.809   3.941   4.191  0.1599  1.3543 -1.0782
 1258SOL    HW2 3925   0.699   3.983   4.305 -0.8173 -0.1384 -1.4386
 1259SOL     OW 3926   4.697   2.742   4.343 -0.1997  0.4085 -0.4461
 1259SOL    HW1 3927   4.727   2.711   4.253  1.0829  0.6841 -0.1362
 1259SOL    HW2 3928   4.620   2.685   4.374 -0.0449 -0.2946 -1.3090
 1260SOL     OW 3929   2.835   4.612   1.397  0.2022 -0.5480 -0.3220
 1260SOL    HW1 3930   2.867   4.539   1.457  0.7679  0.9708  1.3396
 1260SOL    HW2 3931   2.868   4.700   1.432 -2.5294  0.7570 -0.7542
 1261SOL     OW 3932   1.034   2.675   3.498  0.6077 -0.0777  0.1623
 1261SOL    HW1 3933   1.011   2.764   3.459  2.3611  0.6989  0.8162
 1261SOL    HW2 3934   1.042   2.608   3.424 -0.1541  0.4193 -0.3894
 1262SOL     OW 3935   5.017   3.563   0.276  0.1394  0.2302 -0.2082
 1262SOL    HW1 3936   5.009   3.506   0.194 -0.3087  1.7180 -1.2573
 1262SOL    HW2 3937   5.091   3.630   0.262  0.3004  0.2641  0.7542
 1263SOL     OW 3938   0.832   3.723   2.665  0.1992 -0.2536 -0.4637
 1263SOL    HW1 3939   0.877   3.804   2.704 -1.2504  0.1024  0.5426
 1263SOL    HW2 3940   0.820   3.736   2.566 -1.1613  1.3581 -0.1286
 1264SOL     OW 3941   4.709   1.249   1.976  0.0471 -0.0531 -0.3144
 1264SOL    HW1 3942   4.631   1.311   1.975 -0.7132 -0.9751 -1.5231
 1264SOL    HW2 3943   4.693   1.175   1.910  1.8451 -0.3835 -0.4256
 1265SOL     OW 3944   1.079   1.281   2.776 -0.2288  0.2913  0.6372
 1265SOL    HW1 3945   1.012   1.356   2.772 -0.5083  0.0197  0.1376
 1265SOL    HW2 3946   1.053   1.218   2.850  0.6255  1.2561  1.7968
 1266SOL     OW 3947   3.388   1.655   3.043 -0.4067  0.2292  0.3386
 1266SOL    HW1 3948   3.378   1.570   2.992 -0.0074  0.2896  0.1548
 1266SOL    HW2 3949   3.305   1.711   3.032 -0.0932  0.4953 -0.7179
 1267SOL     OW 3950   3.659   4.191   4.821 -0.1756  0.3781 -0.0893
 1267SOL    HW1 3951   3.697   4.146   4.902  0.1138  1.8549  0.6457
 1267SOL    HW2 3952   3.565   4.221   4.842  0.4130  2.0918  0.2794
 1268SOL     OW 3953   0.030   4.971   2.616  0.1114 -0.0109 -0.1878
 1268SOL    HW1 3954   0.045   4.989   2.518  1.1394  1.2252  0.1838
 1268SOL    HW2 3955   0.097   5.020   2.670 -0.1622 -1.0481  1.1492
 1269SOL     OW 3956   0.822   4.965   4.656 -0.1155 -0.3076  0.0359
 1269SOL    HW1 3957   0.813   5.038   4.724 -0.1671 -1.1878  0.9921
 1269SOL    HW2 3958   0.734   4.919   4.644  0.2813 -1.2851  0.6899
 1270SOL     OW 3959   1.723   5.049   0.796 -0.3629 -0.0166 -0.2881
 1270SOL    HW1 3960   1.768   5.138   0.787 -1.4901  0.6419  0.3497
 1270SOL    HW2 3961   1.717   5.024   0.892 -2.7538  0.6865 -0.1978
 1271SOL     OW 3962   4.525   4.634   2.101 -0.1379  0.0224  0.4420
 1271SOL    HW1 3963   4.502   4.537   2.110  2.4895 -0.8506 -1.2164
 1271SOL    HW2 3964   4.590   4.660   2.173  1.0982 -0.1596 -0.5754
 1272SOL     OW 3965   4.106   4.713   1.592 -0.1380  0.5289  0.4262
 1272SOL    HW1 3966   4.122   4.810   1.572  0.3313  0.4021  0.1880
 1272SOL    HW2 3967   4.070   4.668   1.510 -0.2392  0.4699  0.5018
 1273SOL     OW 3968   4.679   3.794   2.027  0.6898  0.0643  0.0613
 1273SOL    HW1 3969   4.658   3.847   1.945 -1.5251 -1.5197 -0.5025
 1273SOL    HW2 3970   4.773   3.761   2.023  1.0990  1.3087 -1.0679
 1274SOL     OW 3971   2.381   4.387   4.998 -0.2693  0.1436  0.1937
 1274SOL    HW1 3972   2.467   4.366   4.951  0.0557  0.0183  0.8370
 1274SOL    HW2 3973   2.306   4.385   4.932  0.4508  2.1417 -0.7934
 1275SOL     OW 3974   2.521   1.700   3.581  0.5622  0.4977  0.2152
 1275SOL    HW1 3975   2.536   1.792   3.546 -0.4777  0.6947  0.2676
 1275SOL    HW2 3976   2.598   1.674   3.639  0.7313  1.4406  0.4267
 1276SOL     OW 3977   0.617   3.640   1.268  0.3382 -0.1912 -0.1993
 1276SOL    HW1 3978   0.617   3.540   1.276  2.7497 -0.4589 -2.1765
 1276SOL    HW2 3979   0.702   3.677   1.305  0.4620  0.8692 -1.4553
 1277SOL     OW 3980   1.995   4.268   0.497  0.3187  0.1700  0.6192
 1277SOL    HW1 3981   1.930   4.293   0.426 -0.6716 -1.3351  0.9571
 1277SOL    HW2 3982   1.985   4.171   0.519  1.1236  0.4349  2.2927
 1278SOL     OW 3983   0.796   3.995   4.589 -0.8533  0.5219 -0.0447
 1278SOL    HW1 3984   0.835   4.087   4.591 -0.3113  0.3064  2.9881
 1278SOL    HW2 3985   0.696   4.001   4.592 -0.8409  0.9980 -0.4078
 1279SOL     OW 3986   2.118   0.425   4.610 -0.2717  0.4793 -0.5608
 1279SOL    HW1 3987   2.099   0.398   4.704  1.3707  0.3836 -0.2375
 1279SOL    HW2 3988   2.042   0.481   4.576 -0.6336  0.9931  0.9950
 1280SOL     OW 3989   0.097   1.468   4.541  0.9121 -0.4203  0.0611
 1280SOL    HW1 3990   0.120   1.380   4.500  2.1248  0.6556 -1.7183
 1280SOL    HW2 3991   0.170   1.496   4.603  1.1927 -0.0376 -0.4418
 1281SOL     OW 3992   3.785   1.133   2.033  0.2488  0.3544  0.4726
 1281SOL    HW1 3993   3.685   1.137   2.033  0.2741  1.1957  1.0095
 1281SOL    HW2 3994   3.815   1.064   1.967 -0.6905 -0.2875  0.6864
 1282SOL     OW 3995   1.777   2.274   3.406 -0.6331  0.3182 -0.5201
 1282SOL    HW1 3996   1.777   2.288   3.505  1.1935  1.3933 -0.6312
 1282SOL    HW2 3997   1.730   2.350   3.362  0.1739  0.7943 -0.5682
 1283SOL     OW 3998   0.746   1.639   0.339 -0.0136 -0.0920 -0.1570
 1283SOL    HW1 3999   0.690   1.704   0.389 -1.0166 -1.3169  0.3609
 1283SOL    HW2 4000   0.738   1.655   0.241 -0.1871  0.6056 -0.0280
 1284SOL     OW 4001   1.619   1.782   3.857 -0.8333 -0.3198 -0.9450
 1284SOL    HW1 4002   1.610   1.704   3.919  0.3524  1.2201  1.3026
 1284SOL    HW2 4003   1.713   1.787   3.824 -0.7757  0.3911 -0.6943
 1285SOL     OW 4004   4.167   3.163   5.017  0.1803 -0.9948  0.6828
 1285SOL    HW1 4005   4.190   3.189   4.923 -1.2211 -0.3605  0.5004
 1285SOL    HW2 4006   4.206   3.073   5.036 -2.3581 -2.7637 -1.6927
 1286SOL     OW 4007   1.314   0.592   2.848  0.2868 -0.2793  0.3765
 1286SOL    HW1 4008   1.369   0.659   2.898 -0.3167  1.9031 -1.6749
 1286SOL    HW2 4009   1.372   0.545   2.782  0.0686  0.9853 -0.7758
 1287SOL     OW 4010   0.690   0.379   1.531  0.4494  0.4266 -0.5475
 1287SOL    HW1 4011   0.643   0.454   1.577 -0.4738 -0.1114 -0.5978
 1287SOL    HW2 4012   0.624   0.321   1.485  1.2937  0.5405 -1.9728
 1288SOL     OW 4013   3.515   5.067   4.998 -0.4686 -0.0549 -0.5322
 1288SOL    HW1 4014   3.423   5.070   4.957 -0.6516  2.2881 -0.1242
 1288SOL    HW2 4015   3.557   5.158   4.990  0.0945  0.1379  3.0305
 1289SOL     OW 4016   0.527   5.150   3.900  0.1571  0.4658  0.2172
 1289SOL    HW1 4017   0.513   5.073   3.962 -0.1728 -0.0387 -0.4728
 1289SOL    HW2 4018   0.588   5.122   3.825 -1.5093  0.2649 -1.1036
 1290SOL     OW 4019   0.603   4.638   3.079  0.0925  0.1047  0.6101
 1290SOL    HW1 4020   0.516   4.620   3.124 -0.2796  0.2034 -0.0594
 1290SOL    HW2 4021   0.657   4.553   3.077  0.5178  0.3073  2.0509
 1291SOL     OW 4022   3.832   2.910   1.340  0.7680  0.3645  0.1804
 1291SOL    HW1 4023   3.781   2.824   1.340  0.3380  0.6119  0.7160
 1291SOL    HW2 4024   3.881   2.919   1.253  0.5828 -0.2770 -0.0036
 1292SOL     OW 4025   3.316   0.194   4.908 -0.1050  0.2714  0.2536
 1292SOL    HW1 4026   3.412   0.214   4.928 -0.2705  0.4872  0.8536
 1292SOL    HW2 4027   3.307   0.099   4.877  0.0585 -0.3689  2.0659
 1293SOL     OW 4028   0.677   1.138   4.350  0.3183 -0.3580 -0.1581
 1293SOL    HW1 4029   0.665   1.117   4.253 -1.0097  0.0033 -0.0959
 1293SOL    HW2 4030   0.675   1.053   4.402 -0.2282 -0.4604 -0.3375
 1294SOL     OW 4031   0.193   0.215   3.687 -0.2534 -0.1582 -0.2120
 1294SOL    HW1 4032   0.278   0.232   3.737  0.5590 -2.1781 -0.7797
 1294SOL    HW2 4033   0.177   0.289   3.622  1.5950 -0.1529 -0.7268
 1295SOL     OW 4034   1.828   2.616   5.086 -0.2586 -0.2223 -0.4601
 1295SOL    HW1 4035   1.843   2.646   5.181 -1.7158  0.2786 -0.3599
 1295SOL    HW2 4036   1.877   2.677   5.024 -0.1038  0.0568 -0.0689
 1296SOL     OW 4037   1.126   1.516   1.345 -0.2137 -0.0131 -0.0282
 1296SOL    HW1 4038   1.081   1.574   1.277 -1.3016  0.5826  1.1431
 1296SOL    HW2 4039   1.175   1.574   1.410 -0.2467 -0.4954  0.4299
 1297SOL     OW 4040   0.258   2.579   4.070 -0.2272 -0.2074  0.1114
 1297SOL    HW1 4041   0.248   2.591   4.169 -0.1713  1.9106 -0.1122
 1297SOL    HW2 4042   0.339   2.524   4.051  1.0029  1.1892  1.1768
 1298SOL     OW 4043   0.426   2.717   4.643 -0.1522 -0.2322 -0.1004
 1298SOL    HW1 4044   0.390   2.660   4.717 -0.7976  1.3519  0.8502
 1298SOL    HW2 4045   0.524   2.732   4.657 -0.3889  0.5584  0.7938
 1299SOL     OW 4046   3.917   0.699   1.948 -0.0670 -0.0352 -0.0562
 1299SOL    HW1 4047   3.926   0.796   1.926  2.4455 -0.2185 -0.1732
 1299SOL    HW2 4048   3.981   0.646   1.892  0.0324 -1.5225  1.3724
 1300SOL     OW 4049   2.649   1.620   0.222 -0.1771  0.2145  0.4500
 1300SOL    HW1 4050   2.608   1.537   0.185 -0.1228 -0.4120  1.7800
 1300SOL    HW2 4051   2.662   1.686   0.147 -1.6942 -0.3423 -0.3538
 1301SOL     OW 4052   3.716   3.534   4.293  0.3177  0.3463 -0.4458
 1301SOL    HW1 4053   3.689   3.619   4.338 -0.8485  0.7261 -1.7644
 1301SOL    HW2 4054   3.689   3.456   4.349  1.0881  0.8252  0.6157
 1302SOL     OW 4055   1.775   2.173   1.990 -0.3379 -0.2923  0.2632
 1302SOL    HW1 4056   1.761   2.088   1.939  0.9541 -1.1501  1.2521
 1302SOL    HW2 4057   1.863   2.213   1.967 -0.1915 -0.1382  1.0383
 1303SOL     OW 4058   1.960   3.349   1.836  0.4128  0.4140  0.2651
 1303SOL    HW1 4059   1.906   3.350   1.920 -0.5884 -0.4939 -0.3309
 1303SOL    HW2 4060   2.057   3.345   1.859  0.1369 -0.4314  1.3890
 1304SOL     OW 4061   3.086   3.921   0.874  0.4500  0.0096 -0.3192
 1304SOL    HW1 4062   3.156   3.918   0.803 -0.1321 -2.0758 -0.8826
 1304SOL    HW2 4063   3.075   3.830   0.914 -2.8696 -0.1282 -1.2448
 1305SOL     OW 4064   1.684   1.366   2.902  0.3826  0.3285  0.1464
 1305SOL    HW1 4065   1.676   1.288   2.965 -0.2672  1.2844  1.2729
 1305SOL    HW2 4066   1.603   1.424   2.911  1.6062  2.0197  0.5360
 1306SOL     OW 4067   4.883   5.116   4.379  0.7211 -0.6917 -0.0383
 1306SOL    HW1 4068   4.848   5.079   4.293  0.9758 -1.6497  0.2597
 1306SOL    HW2 4069   4.892   5.216   4.371  1.3210 -0.8291 -1.3369
 1307SOL     OW 4070   2.560   2.154   4.891 -0.3466 -0.1161  0.1222
 1307SOL    HW1 4071   2.480   2.185   4.943 -0.0790  0.3675  0.2556
 1307SOL    HW2 4072   2.635   2.135   4.954 -0.3067 -0.4223 -0.0161
 1308SOL     OW 4073   3.250   3.238   0.552  0.1541  0.1383 -0.7179
 1308SOL    HW1 4074   3.268   3.334   0.572 -0.6653 -0.0369  1.0263
 1308SOL    HW2 4075   3.153   3.226   0.530  0.6881  0.0355 -3.3473
 1309SOL     OW 4076   3.818   2.979   3.956  0.1115  0.0995 -0.2859
 1309SOL    HW1 4077   3.904   3.004   3.912 -0.8276  1.9878 -1.1753
 1309SOL    HW2 4078   3.830   2.980   4.056  1.3923 -0.8354 -0.4164
 1310SOL     OW 4079   4.280   0.642   0.349 -0.6204  0.3567  0.1754
 1310SOL    HW1 4080   4.234   0.575   0.292 -0.5171  0.2547  0.2120
 1310SOL    HW2 4081   4.218   0.718   0.370 -1.2902 -0.5256  1.5351
 1311SOL     OW 4082   2.114   4.525   3.613 -0.6385 -0.3176 -0.2263
 1311SOL    HW1 4083   2.074   4.547   3.524 -1.4478 -0.1614  0.1657
 1311SOL    HW2 4084   2.082   4.435   3.642  2.7624 -2.2678 -1.8912
 1312SOL     OW 4085   3.963   4.754   2.853 -0.3923 -0.3225 -0.0683
 1312SOL    HW1 4086   4.014   4.774   2.937  0.1196  1.3184 -0.7310
 1312SOL    HW2 4087   3.944   4.840   2.805 -0.5283 -1.2473 -1.7283
 1313SOL     OW 4088   2.959   1.721   4.508 -0.3272 -0.3005  0.0835
 1313SOL    HW1 4089   2.948   1.751   4.603 -0.1096 -2.2688  0.7876
 1313SOL    HW2 4090   3.039   1.661   4.502 -1.2178 -1.4181 -1.0397
 1314SOL     OW 4091   4.414   4.789   4.441 -0.1211  0.5487 -0.0431
 1314SOL    HW1 4092   4.405   4.849   4.520 -1.0391 -1.4628  1.4793
 1314SOL    HW2 4093   4.324   4.775   4.399 -0.2142 -0.8873  0.5615
 1315SOL     OW 4094   0.858   1.504   3.134 -0.0477 -0.3180 -0.6284
 1315SOL    HW1 4095   0.898   1.594   3.151  0.5210 -0.6316 -0.2610
 1315SOL    HW2 4096   0.884   1.442   3.208 -1.0958 -0.5758 -0.4657
 1316SOL     OW 4097   2.993   1.489   0.093  0.7843  0.1664 -0.5141
 1316SOL    HW1 4098   2.998   1.464   0.189 -1.4898  1.2086 -0.0816
 1316SOL    HW2 4099   3.085   1.514   0.061  1.5476 -0.0035  1.3932
 1317SOL     OW 4100   1.221   3.802   2.489 -0.3774 -0.4516 -0.3750
 1317SOL    HW1 4101   1.142   3.862   2.478  0.5811  0.8531 -0.2634
 1317SOL    HW2 4102   1.255   3.808   2.583 -0.8469 -1.9241 -0.0795
 1318SOL     OW 4103   1.498   3.762   0.125  0.0380  0.0716  0.5077
 1318SOL    HW1 4104   1.411   3.799   0.159 -1.1002 -1.6143 -0.4071
 1318SOL    HW2 4105   1.479   3.692   0.056  2.0758 -1.6178  1.5478
 1319SOL     OW 4106   4.031   4.736   1.916  0.6379 -0.1693  0.2896
 1319SOL    HW1 4107   4.028   4.664   1.847 -0.0110 -2.0575  2.1884
 1319SOL    HW2 4108   4.088   4.811   1.883  0.4247 -1.0076 -2.2327
 1320SOL     OW 4109   1.900   1.033   4.412 -0.4540 -0.4500  0.0593
 1320SOL    HW1 4110   1.965   1.096   4.372 -0.1238  0.4623  1.9162
 1320SOL    HW2 4111   1.812   1.079   4.427 -0.4366 -0.6154  0.7505
 1321SOL     OW 4112   4.669   1.125   2.440 -0.2528 -0.1770  0.0686
 1321SOL    HW1 4113   4.632   1.067   2.367 -0.2263 -1.3414  0.9485
 1321SOL    HW2 4114   4.758   1.162   2.412 -0.7652  0.3440 -0.9331
 1322SOL     OW 4115   3.879   0.952   3.835 -0.0373  0.4249 -0.1792
 1322SOL    HW1 4116   3.859   0.912   3.745  2.0857 -0.6426 -0.2311
 1322SOL    HW2 4117   3.976   0.974   3.841  0.1178 -0.6088  2.2624
 1323SOL     OW 4118   4.247   2.180   3.592 -0.0082  0.0098 -0.1510
 1323SOL    HW1 4119   4.290   2.197   3.504 -0.7405  0.4854 -0.4190
 1323SOL    HW2 4120   4.308   2.124   3.648  0.4080 -0.4032 -0.9996
 1324SOL     OW 4121   2.598   1.670   3.882  0.8433 -1.0359  0.4221
 1324SOL    HW1 4122   2.579   1.768   3.878  2.8767 -0.4850  2.2697
 1324SOL    HW2 4123   2.571   1.635   3.972  1.2371 -1.9079  0.2083
 1325SOL     OW 4124   1.985   3.366   2.643 -0.0923  0.2787  0.7053
 1325SOL    HW1 4125   1.909   3.387   2.705 -0.0998 -0.0816  0.8178
 1325SOL    HW2 4126   2.047   3.301   2.687 -0.3470 -0.3405  0.1521
 1326SOL     OW 4127   2.402   0.019   3.493 -0.1103 -0.0506 -0.1896
 1326SOL    HW1 4128   2.309   0.024   3.456  0.0677  0.1641 -0.6144
 1326SOL    HW2 4129   2.468   0.018   3.417  0.3094  1.3323  0.1322
 1327SOL     OW 4130   1.975   1.800   1.277  0.3239  0.1821 -0.2436
 1327SOL    HW1 4131   2.073   1.780   1.283  0.5849  1.1906 -0.8604
 1327SOL    HW2 4132   1.926   1.747   1.345  1.6298  1.7980  2.1192
 1328SOL     OW 4133   0.293   2.538   0.139  0.2874 -0.4180  0.4536
 1328SOL    HW1 4134   0.345   2.566   0.219  0.2733  0.9147  0.0248
 1328SOL    HW2 4135   0.195   2.545   0.159  0.2488 -2.1192  0.9865
 1329SOL     OW 4136   3.796   1.547   4.937  0.5544  0.0996  0.2543
 1329SOL    HW1 4137   3.700   1.526   4.915 -0.3396 -0.8395  4.2379
 1329SOL    HW2 4138   3.840   1.465   4.972  1.3995  1.4921  2.6647
 1330SOL     OW 4139   0.252   1.249   2.546  0.8405 -0.1825 -0.4884
 1330SOL    HW1 4140   0.215   1.320   2.606  0.6929  0.3055 -1.1410
 1330SOL    HW2 4141   0.178   1.211   2.490  1.0375 -0.3579 -0.6285
 1331SOL     OW 4142   0.089   2.370   0.552  0.0944  0.0897 -0.2082
 1331SOL    HW1 4143  -0.010   2.363   0.539 -0.5372 -0.1345  3.7173
 1331SOL    HW2 4144   0.125   2.446   0.498 -2.6155  1.6290  0.0094
 1332SOL     OW 4145   4.129   2.703   2.100 -0.3860  0.6635 -0.4701
 1332SOL    HW1 4146   4.140   2.786   2.156 -0.2438 -0.0911  0.6509
 1332SOL    HW2 4147   4.124   2.623   2.159 -0.5368 -0.1454 -1.5398
 1333SOL     OW 4148   0.304   1.090   1.749  0.0891 -0.3882  0.0301
 1333SOL    HW1 4149   0.311   1.089   1.848 -2.2774  0.2911  0.2694
 1333SOL    HW2 4150   0.286   1.183   1.717 -0.2941 -0.7732 -0.9314
 1334SOL     OW 4151   3.389   0.569   4.375  0.5583  0.3991  0.0461
 1334SOL    HW1 4152   3.401   0.668   4.382  2.6601  0.3145 -1.3672
 1334SOL    HW2 4153   3.326   0.548   4.301  1.7059  0.6800 -1.0426
 1335SOL     OW 4154   0.699   1.307   3.012  0.0602  0.1842  0.0380
 1335SOL    HW1 4155   0.758   1.380   3.047  1.4328 -0.8836  0.0476
 1335SOL    HW2 4156   0.756   1.234   2.973 -1.2877 -0.6723 -0.3921
 1336SOL     OW 4157   0.563   0.610   4.694  0.0488 -0.1951 -0.0952
 1336SOL    HW1 4158   0.486   0.636   4.635  0.5104  0.7621 -0.2939
 1336SOL    HW2 4159   0.648   0.642   4.653  0.5126 -0.8047  0.3757
 1337SOL     OW 4160   0.957   1.399   0.169  0.1262  0.2712 -0.6199
 1337SOL    HW1 4161   0.937   1.482   0.118 -1.6654  1.2515  1.5410
 1337SOL    HW2 4162   0.876   1.340   0.170  0.9226 -0.8640 -0.9109
 1338SOL     OW 4163   1.816   4.949   0.306 -0.7183  1.3430  0.4547
 1338SOL    HW1 4164   1.746   4.946   0.234 -0.6788  2.5438  0.3496
 1338SOL    HW2 4165   1.866   4.863   0.307 -1.6491  0.7798 -0.0270
 1339SOL     OW 4166   3.091   0.098   3.382 -0.0539 -0.2287 -0.6235
 1339SOL    HW1 4167   3.086   0.010   3.431 -0.7235  0.3987  0.4607
 1339SOL    HW2 4168   3.003   0.117   3.340  0.6052 -0.9144 -2.4044
 1340SOL     OW 4169   1.491   2.849   0.599  0.8814 -0.1322 -0.0207
 1340SOL    HW1 4170   1.499   2.947   0.619 -3.1060  0.2746  0.3562
 1340SOL    HW2 4171   1.509   2.833   0.502 -1.6670  1.6237 -0.8829
 1341SOL     OW 4172   2.950   1.223   3.166  0.1808  0.2497 -0.1975
 1341SOL    HW1 4173   3.019   1.295   3.174  0.8292 -0.2888 -0.7645
 1341SOL    HW2 4174   2.898   1.217   3.251 -0.9402  2.4235 -0.6592
 1342SOL     OW 4175   4.388   0.323   3.716  0.0008 -0.3159  0.8652
 1342SOL    HW1 4176   4.288   0.330   3.720  0.0847  0.8949  1.7666
 1342SOL    HW2 4177   4.416   0.285   3.629 -1.2133  0.4317  0.1194
 1343SOL     OW 4178   0.123   2.604   2.702  0.1107  0.4301  0.8111
 1343SOL    HW1 4179   0.155   2.547   2.778  1.4436  0.7579  0.5234
 1343SOL    HW2 4180   0.090   2.544   2.628  0.9910  0.0237  0.7294
 1344SOL     OW 4181   3.148   0.807   4.215  0.3151 -0.0637 -0.6877
 1344SOL    HW1 4182   3.147   0.739   4.141  0.6143 -1.6225  0.6741
 1344SOL    HW2 4183   3.176   0.895   4.178 -1.5664 -0.2574 -2.8293
 1345SOL     OW 4184   3.173   0.988   2.898  0.1764 -0.0881  0.2703
 1345SOL    HW1 4185   3.134   0.969   2.988  1.5328  2.0553  1.3870
 1345SOL    HW2 4186   3.245   0.922   2.878 -0.1162 -0.5604  0.7443
 1346SOL     OW 4187   2.828   2.556   0.579  0.1492  0.2788  0.0410
 1346SOL    HW1 4188   2.859   2.623   0.646  1.2377  0.2833 -0.4538
 1346SOL    HW2 4189   2.819   2.466   0.622  0.6816  0.3167  0.2322
 1347SOL     OW 4190   1.422   4.147   3.677 -0.2485 -0.8283  0.0512
 1347SOL    HW1 4191   1.501   4.087   3.676  0.2615 -0.1860 -1.5754
 1347SOL    HW2 4192   1.348   4.106   3.623  0.3791  0.2913 -1.7443
 1348SOL     OW 4193   4.776   0.973   1.731 -0.2590  0.4978  0.0685
 1348SOL    HW1 4194   4.688   1.016   1.748 -0.2605  1.0510 -1.2397
 1348SOL    HW2 4195   4.839   0.995   1.806 -0.9122  0.9413  0.4972
 1349SOL     OW 4196   3.261   0.238   3.200 -0.1054  0.0869  0.1786
 1349SOL    HW1 4197   3.201   0.188   3.263  0.7094 -0.2674  0.6815
 1349SOL    HW2 4198   3.353   0.200   3.204 -0.2124 -0.5268 -1.8745
 1350SOL     OW 4199   0.629   0.874   2.151  0.0411 -0.1620 -0.4474
 1350SOL    HW1 4200   0.676   0.794   2.188 -3.3937 -1.5939  1.3218
 1350SOL    HW2 4201   0.591   0.852   2.061  1.2345  0.4233 -1.1186
 1351SOL     OW 4202   3.523   2.137   3.513  0.1872  0.2773 -0.7487
 1351SOL    HW1 4203   3.482   2.154   3.602 -1.7336 -3.2159 -0.7759
 1351SOL    HW2 4204   3.620   2.115   3.524  0.5105  1.9721  0.1438
 1352SOL     OW 4205   3.627   4.875   4.233 -0.2762  0.5001  0.2895
 1352SOL    HW1 4206   3.722   4.847   4.227 -0.9142 -1.4947 -2.9930
 1352SOL    HW2 4207   3.587   4.840   4.318  1.7147  1.0260  1.5134
 1353SOL     OW 4208   5.049   3.034   0.739  0.2280  0.0890  0.0155
 1353SOL    HW1 4209   5.059   3.127   0.703  1.2886  0.1953  0.5661
 1353SOL    HW2 4210   5.044   3.037   0.839  2.3393 -0.5730  0.1895
 1354SOL     OW 4211   1.229   2.776   0.084  0.7184  0.7813 -0.4088
 1354SOL    HW1 4212   1.271   2.851   0.136  1.3528 -0.6981  1.3322
 1354SOL    HW2 4213   1.281   2.692   0.100 -1.6250 -0.6678  0.0910
 1355SOL     OW 4214   4.987   0.274   3.545  0.2141 -0.2477  0.4518
 1355SOL    HW1 4215   4.892   0.253   3.567  0.4053 -1.4585  0.2149
 1355SOL    HW2 4216   5.032   0.315   3.624 -0.5165  0.3984  0.5412
 1356SOL     OW 4217   0.784   4.184   2.902 -0.2603  0.3916 -0.2934
 1356SOL    HW1 4218   0.725   4.111   2.935 -1.2789  0.9301 -0.8608
 1356SOL    HW2 4219   0.843   4.149   2.830 -1.4590  0.3238 -1.2818
 1357SOL     OW 4220   3.898   1.184   2.275  0.3104 -0.0382 -0.1875
 1357SOL    HW1 4221   3.857   1.164   2.186 -1.3645  0.4142  0.4444
 1357SOL    HW2 4222   3.886   1.106   2.336  0.4947  0.0592 -0.0242
 1358SOL     OW 4223   4.050   3.902   3.169  0.0011 -0.3163 -0.3828
 1358SOL    HW1 4224   4.046   3.973   3.099  0.0230 -1.7095 -1.8681
 1358SOL    HW2 4225   4.139   3.856   3.164 -0.1659 -0.7252  0.2749
 1359SOL     OW 4226   4.985   3.336   1.577  0.1156 -0.1465  0.4436
 1359SOL    HW1 4227   4.996   3.381   1.665  1.4001 -1.4672  0.9971
 1359SOL    HW2 4228   5.041   3.253   1.574 -1.1675 -1.0337 -0.9948
 1360SOL     OW 4229   0.930   4.378   0.563 -0.0996 -0.0512 -0.2822
 1360SOL    HW1 4230   0.831   4.386   0.573  0.0364  0.1528  1.0787
 1360SOL    HW2 4231   0.951   4.312   0.490 -1.2152  0.3955 -1.0430
 1361SOL     OW 4232   0.668   1.527   1.647  0.0796 -0.2724 -0.1813
 1361SOL    HW1 4233   0.651   1.506   1.551  1.6321  1.3263 -0.8580
 1361SOL    HW2 4234   0.593   1.583   1.683  0.2688  0.5123 -0.9700
 1362SOL     OW 4235   1.015   3.634   4.435  0.4667 -0.1974 -0.1760
 1362SOL    HW1 4236   0.918   3.610   4.427  0.3380 -0.0605  0.8209
 1362SOL    HW2 4237   1.025   3.718   4.489  1.2417 -1.6451  2.1021
 1363SOL     OW 4238   1.770   0.113   3.021  0.0751 -0.1183 -0.0058
 1363SOL    HW1 4239   1.677   0.108   3.058  0.6444 -1.4245  1.3141
 1363SOL    HW2 4240   1.810   0.201   3.046 -0.6341  0.2786 -0.2110
 1364SOL     OW 4241   2.390   2.110   4.386 -0.3348  0.2620 -0.7319
 1364SOL    HW1 4242   2.340   2.123   4.471 -1.5053  0.3480 -1.4098
 1364SOL    HW2 4243   2.377   2.016   4.353  0.5783  0.0588 -0.5277
 1365SOL     OW 4244   0.264   1.913   2.249 -0.4225 -0.2863  0.0296
 1365SOL    HW1 4245   0.196   1.954   2.188 -1.2141  0.2044  1.1971
 1365SOL    HW2 4246   0.311   1.838   2.202 -1.0018  0.0843 -1.1691
 1366SOL     OW 4247   2.997   1.595   1.857 -0.3406 -0.2749  0.1532
 1366SOL    HW1 4248   2.908   1.634   1.878 -0.0755  0.6141 -0.3375
 1366SOL    HW2 4249   3.006   1.507   1.904 -2.0062 -1.0372 -0.8566
 1367SOL     OW 4250   0.779   0.353   3.577 -0.2774  0.8321 -0.0107
 1367SOL    HW1 4251   0.781   0.450   3.601  1.0139  1.1692 -1.3313
 1367SOL    HW2 4252   0.827   0.339   3.491 -2.6919 -0.6004 -1.2603
 1368SOL     OW 4253   1.653   4.312   4.060 -0.4645 -0.3902  0.3330
 1368SOL    HW1 4254   1.741   4.265   4.066  0.5484  1.1055 -1.5846
 1368SOL    HW2 4255   1.649   4.384   4.128  0.0757 -0.0766  0.0445
 1369SOL     OW 4256   2.881   1.575   3.330  0.6418  0.5400 -0.3782
 1369SOL    HW1 4257   2.827   1.519   3.393  0.4065 -1.3809 -2.2038
 1369SOL    HW2 4258   2.972   1.590   3.370  0.3035 -0.0974  0.6862
 1370SOL     OW 4259   4.807   2.207   2.540 -0.0567 -0.4306  0.5014
 1370SOL    HW1 4260   4.736   2.269   2.572  0.4897 -0.5310  1.9558
 1370SOL    HW2 4261   4.863   2.177   2.617  0.3636 -1.8897 -0.3225
 1371SOL     OW 4262   3.177   0.626   4.818  0.4625 -0.4865 -0.8739
 1371SOL    HW1 4263   3.268   0.659   4.844  0.4327 -0.8174 -0.3480
 1371SOL    HW2 4264   3.184   0.532   4.785  0.6850  0.2988 -3.2385
 1372SOL     OW 4265   4.329   2.844   0.604 -0.1439 -0.5472 -0.0097
 1372SOL    HW1 4266   4.414   2.873   0.560 -1.1626  0.4445 -1.4148
 1372SOL    HW2 4267   4.269   2.802   0.537 -0.2905 -2.4422  1.2335
 1373SOL     OW 4268   0.339   0.954   3.444 -0.3891  0.2979 -0.2516
 1373SOL    HW1 4269   0.240   0.949   3.460 -0.2390 -0.0199  0.6310
 1373SOL    HW2 4270   0.369   0.872   3.396 -0.4984  0.2442 -0.2289
 1374SOL     OW 4271   4.767   3.271   0.804  0.3820 -0.2209  0.0217
 1374SOL    HW1 4272   4.713   3.224   0.735 -1.3386  0.4264  0.8644
 1374SOL    HW2 4273   4.860   3.284   0.770  0.8393 -3.6983 -0.4644
 1375SOL     OW 4274   0.063   2.048   0.277 -0.3182  0.1254 -0.6357
 1375SOL    HW1 4275   0.099   2.066   0.369  1.9354 -1.4694 -1.1371
 1375SOL    HW2 4276   0.003   1.968   0.280 -0.9650  0.6083 -0.4262
 1376SOL     OW 4277   0.609   5.140   3.440  0.5053 -0.3772 -0.2115
 1376SOL    HW1 4278   0.594   5.219   3.500  1.5061 -0.1039 -0.2981
 1376SOL    HW2 4279   0.553   5.063   3.472 -1.2887  0.6507 -0.7346
 1377SOL     OW 4280   3.049   3.602   2.481 -0.3466  0.2924  0.4519
 1377SOL    HW1 4281   3.070   3.606   2.579  1.1412 -1.1480  0.2369
 1377SOL    HW2 4282   3.093   3.679   2.435  0.5413 -0.0461  0.6906
 1378SOL     OW 4283   2.540   2.595   3.062  0.4375 -0.3116  0.0000
 1378SOL    HW1 4284   2.544   2.693   3.044  0.0473 -0.4005 -0.5742
 1378SOL    HW2 4285   2.620   2.550   3.022  1.1545 -0.1001  1.1428
 1379SOL     OW 4286   3.411   0.849   2.869  0.2246  0.1373  0.1268
 1379SOL    HW1 4287   3.464   0.898   2.800 -1.9729  0.1391 -1.6797
 1379SOL    HW2 4288   3.462   0.846   2.955  2.7396  0.8137 -1.2490
 1380SOL     OW 4289   0.885   0.515   0.343  0.1053 -0.0035 -0.2777
 1380SOL    HW1 4290   0.953   0.572   0.296 -0.0647  0.2411 -0.2284
 1380SOL    HW2 4291   0.830   0.573   0.404 -0.4735 -0.1261 -0.6877
 1381SOL     OW 4292   1.093   1.970   2.766 -0.3845  0.2654  0.1973
 1381SOL    HW1 4293   1.131   2.061   2.780 -1.1858  0.4678  1.1090
 1381SOL    HW2 4294   0.994   1.976   2.758 -0.7236 -0.7756  2.7937
 1382SOL     OW 4295   3.363   2.111   0.660  0.1703 -0.9073  0.8001
 1382SOL    HW1 4296   3.406   2.186   0.609 -0.0677 -0.1865  1.6358
 1382SOL    HW2 4297   3.434   2.055   0.703  0.3129 -0.3204  1.3369
 1383SOL     OW 4298   5.042   4.136   1.269 -0.0527  0.3018  0.4386
 1383SOL    HW1 4299   4.967   4.202   1.270 -3.8781 -3.5688  2.5413
 1383SOL    HW2 4300   5.072   4.118   1.362 -1.6948 -3.2303  0.4446
 1384SOL     OW 4301   3.479   2.122   1.004  0.2344  0.6691  0.3624
 1384SOL    HW1 4302   3.471   2.197   0.938 -3.1976 -0.7742 -1.0344
 1384SOL    HW2 4303   3.552   2.060   0.975  0.0433  1.0672 -1.0481
 1385SOL     OW 4304   3.626   4.631   5.131  0.1136  0.2512 -0.4675
 1385SOL    HW1 4305   3.622   4.531   5.123  2.6373  0.0968 -0.6675
 1385SOL    HW2 4306   3.683   4.668   5.058  3.2363  1.2955  2.2568
 1386SOL     OW 4307   3.356   4.555   4.167  0.2496 -0.0355 -0.7286
 1386SOL    HW1 4308   3.449   4.586   4.145 -0.1267 -0.1196 -2.5907
 1386SOL    HW2 4309   3.344   4.461   4.135 -0.7537  0.2852 -1.3325
 1387SOL     OW 4310   2.133   4.592   0.061 -0.2405 -0.1320  0.6577
 1387SOL    HW1 4311   2.072   4.669   0.047 -0.3553 -0.5473 -1.4117
 1387SOL    HW2 4312   2.228   4.623   0.055 -0.2776 -0.2535 -1.2486
 1388SOL     OW 4313   4.416   2.598   2.229 -0.1147 -0.0737 -0.8737
 1388SOL    HW1 4314   4.440   2.654   2.149 -0.6064 -1.8540 -2.3368
 1388SOL    HW2 4315   4.468   2.513   2.226 -0.0876 -0.1401  0.7963
 1389SOL     OW 4316   0.694   0.051   1.653 -0.3038 -0.0658 -0.7897
 1389SOL    HW1 4317   0.702  -0.031   1.597  0.4122 -2.1907  2.1698
 1389SOL    HW2 4318   0.786   0.087   1.672 -0.2805 -0.9436  1.0171
 1390SOL     OW 4319   3.790   0.000   3.552 -0.6537 -0.4156 -0.2132
 1390SOL    HW1 4320   3.834  -0.078   3.509  1.4098  0.2879  0.5038
 1390SOL    HW2 4321   3.777   0.073   3.485 -0.4854 -0.5272 -0.3660
 1391SOL     OW 4322   4.994   0.599   1.902  0.1869 -0.2845  0.3897
 1391SOL    HW1 4323   5.008   0.530   1.832 -1.4579  0.7751 -1.0828
 1391SOL    HW2 4324   4.896   0.620   1.909  0.4119  0.3674  2.3119
 1392SOL     OW 4325   5.037   3.868   0.781 -0.2908  0.1019 -0.1882
 1392SOL    HW1 4326   4.961   3.933   0.793 -0.3171  0.1212 -0.4616
 1392SOL    HW2 4327   5.110   3.912   0.730 -0.4908 -0.2248 -0.7624
 1393SOL     OW 4328   2.951   1.571   3.073  0.3687 -0.7303 -0.5576
 1393SOL    HW1 4329   2.903   1.558   3.160 -1.9130 -0.1286 -1.6543
 1393SOL    HW2 4330   2.985   1.665   3.068 -0.5216 -0.4093 -0.7703
 1394SOL     OW 4331   4.796   1.600   0.548 -0.0123  0.3926 -0.1731
 1394SOL    HW1 4332   4.753   1.526   0.496  1.2209 -0.9069  0.5679
 1394SOL    HW2 4333   4.764   1.598   0.643  0.6526  0.2428  0.0594
 1395SOL     OW 4334   3.880   3.836   2.360  0.0205  0.3503 -0.2154
 1395SOL    HW1 4335   3.841   3.786   2.437  0.3600  0.0931 -0.2091
 1395SOL    HW2 4336   3.809   3.853   2.292 -0.2218  0.3513  0.0390
 1396SOL     OW 4337   1.530   4.225   3.190  0.1991  0.0588  0.3595
 1396SOL    HW1 4338   1.597   4.299   3.188 -0.0435  0.3156  1.1725
 1396SOL    HW2 4339   1.438   4.264   3.187  0.0805 -0.2821 -0.5665
 1397SOL     OW 4340   2.565   1.403   0.102  0.0484 -0.1718 -0.1080
 1397SOL    HW1 4341   2.498   1.329   0.108  0.2964 -0.3552  0.5001
 1397SOL    HW2 4342   2.657   1.366   0.114  0.2174  0.1576 -0.3664
 1398SOL     OW 4343   0.895   0.360   1.909  0.1013  0.1854 -0.4353
 1398SOL    HW1 4344   0.900   0.300   1.988 -2.0952 -1.0054 -1.1055
 1398SOL    HW2 4345   0.930   0.451   1.934  2.8595 -1.1021  0.7915
 1399SOL     OW 4346   2.078   3.028   5.017  0.3405 -0.0644  0.0053
 1399SOL    HW1 4347   2.016   3.019   5.094  1.5368  0.5134  1.0665
 1399SOL    HW2 4348   2.166   3.065   5.048  0.8838  0.1016 -1.6164
 1400SOL     OW 4349   1.649   2.546   3.488  0.1620 -0.2422 -0.7392
 1400SOL    HW1 4350   1.669   2.557   3.586 -0.2495 -0.5469 -0.6164
 1400SOL    HW2 4351   1.550   2.545   3.474  0.1258 -2.5888 -0.8450
 1401SOL     OW 4352   0.254   3.153   4.446  0.2351  0.0027 -0.1179
 1401SOL    HW1 4353   0.154   3.147   4.435  0.3433 -0.6266 -0.7620
 1401SOL    HW2 4354   0.284   3.081   4.509  0.5796 -1.4859 -1.9003
 1402SOL     OW 4355   1.924   4.594   1.132 -0.1013 -0.4280  1.1865
 1402SOL    HW1 4356   1.993   4.650   1.088  0.3596 -1.1444  0.9833
 1402SOL    HW2 4357   1.834   4.618   1.096 -0.0230  0.8231  1.7815
 1403SOL     OW 4358   3.935   5.100   4.205  0.9405  0.0354  0.1692
 1403SOL    HW1 4359   3.851   5.141   4.239  0.5142  0.7330 -1.6361
 1403SOL    HW2 4360   4.000   5.171   4.180  1.8314 -0.4887  0.9102
 1404SOL     OW 4361   2.256   4.665   3.995  0.1038  0.3419 -0.0172
 1404SOL    HW1 4362   2.250   4.602   4.073 -0.6863  0.7599  0.2698
 1404SOL    HW2 4363   2.278   4.756   4.029  1.7430  0.1592 -0.4733
 1405SOL     OW 4364   2.594   4.185   1.115 -0.0656 -0.9990 -0.3380
 1405SOL    HW1 4365   2.580   4.177   1.213  1.0003 -1.2915 -0.2043
 1405SOL    HW2 4366   2.596   4.094   1.073 -1.3594 -0.8483 -0.7632
 1406SOL     OW 4367   1.583   3.772   4.917 -0.5796 -0.3176 -0.2560
 1406SOL    HW1 4368   1.573   3.714   4.997 -1.7536  0.2157  0.0097
 1406SOL    HW2 4369   1.649   3.732   4.854  1.9871  0.2682  1.8780
 1407SOL     OW 4370   1.515   2.113   2.473  0.0901  0.2861  0.5061
 1407SOL    HW1 4371   1.446   2.041   2.463  0.1535  0.3184 -0.1986
 1407SOL    HW2 4372   1.577   2.111   2.395 -0.4991  1.7429 -0.0311
 1408SOL     OW 4373   4.712   4.985   4.567  0.5633 -0.3832  0.4528
 1408SOL    HW1 4374   4.788   5.024   4.515  0.2272 -0.2506  0.0523
 1408SOL    HW2 4375   4.635   5.049   4.567  0.4565 -0.5051  0.8751
 1409SOL     OW 4376   2.704   0.022   4.660 -0.4758  0.7271 -0.3465
 1409SOL    HW1 4377   2.684  -0.072   4.687  1.1203  0.7141  0.8924
 1409SOL    HW2 4378   2.683   0.033   4.563 -1.1395 -0.7616 -0.4045
 1410SOL     OW 4379   3.451   1.663   4.195  0.5799 -0.3600 -0.3894
 1410SOL    HW1 4380   3.513   1.675   4.118  0.8465 -1.4956 -0.3720
 1410SOL    HW2 4381   3.454   1.567   4.226  0.4935  0.0718  1.0376
 1411SOL     OW 4382   4.534   2.615   4.035 -0.5537  0.0486 -0.1652
 1411SOL    HW1 4383   4.445   2.584   4.069  0.2472  0.2986  2.4278
 1411SOL    HW2 4384   4.606   2.559   4.076  0.5787  1.2611 -0.4334
 1412SOL     OW 4385   3.151   0.394   0.482 -0.4273 -0.5877  0.1516
 1412SOL    HW1 4386   3.128   0.393   0.384 -0.6511 -0.2746  0.1985
 1412SOL    HW2 4387   3.246   0.365   0.495 -0.3940 -0.6192 -0.1588
 1413SOL     OW 4388   0.129   3.365   3.772  0.2337 -0.5167  0.8947
 1413SOL    HW1 4389   0.077   3.329   3.848  1.2646  0.0897  1.9222
 1413SOL    HW2 4390   0.126   3.465   3.774 -0.2349 -0.4952 -0.2280
 1414SOL     OW 4391   3.126   3.886   5.118  0.3308 -0.1961 -0.1301
 1414SOL    HW1 4392   3.069   3.944   5.176 -1.2246 -0.4275 -1.3752
 1414SOL    HW2 4393   3.078   3.865   5.033  1.8293 -1.3432 -0.7503
 1415SOL     OW 4394   2.487   2.596   2.656 -0.3050  0.0906 -0.0502
 1415SOL    HW1 4395   2.505   2.660   2.731  0.6853 -2.3996  2.0041
 1415SOL    HW2 4396   2.429   2.521   2.690  1.6241 -2.0465 -1.2106
 1416SOL     OW 4397   1.952   1.370   4.666  0.0435  0.3671  0.3085
 1416SOL    HW1 4398   2.004   1.391   4.583  0.4460 -0.5564  0.3114
 1416SOL    HW2 4399   1.977   1.435   4.738 -0.9353  1.6965 -0.5205
 1417SOL     OW 4400   3.553   1.012   1.435 -0.1482 -0.1568  0.0989
 1417SOL    HW1 4401   3.470   0.976   1.393 -0.4053  0.5637 -0.0137
 1417SOL    HW2 4402   3.618   1.037   1.364 -0.4551  0.7530  0.1287
 1418SOL     OW 4403   4.560   1.516   4.150 -0.3788  0.2794 -0.1457
 1418SOL    HW1 4404   4.506   1.560   4.222 -0.0848  0.8880 -0.2922
 1418SOL    HW2 4405   4.565   1.576   4.070  2.0719  1.0855  0.5220
 1419SOL     OW 4406   3.907   0.642   3.879 -0.3916  0.3579 -0.5818
 1419SOL    HW1 4407   3.863   0.560   3.841 -0.7886  0.5320 -0.5026
 1419SOL    HW2 4408   3.845   0.720   3.871 -0.3529  0.4665  0.1286
 1420SOL     OW 4409   2.368   1.389   4.494 -0.3231  0.0650 -0.6463
 1420SOL    HW1 4410   2.402   1.302   4.459  1.5242  0.0026  1.0732
 1420SOL    HW2 4411   2.402   1.464   4.436  0.0321 -0.2253 -0.8179
 1421SOL     OW 4412   2.090   0.379   4.286  0.4737  0.5158  0.0649
 1421SOL    HW1 4413   2.013   0.422   4.237  0.5216  1.3381  0.6879
 1421SOL    HW2 4414   2.055   0.330   4.366  0.5798  0.7929  0.2828
 1422SOL     OW 4415   3.088   4.146   3.048  0.0184  0.3024  0.4884
 1422SOL    HW1 4416   3.009   4.175   3.100 -0.0375  0.8371  0.1173
 1422SOL    HW2 4417   3.066   4.064   2.996 -0.1753  0.2385  0.6725
 1423SOL     OW 4418   3.998   1.813   2.152 -0.3514 -0.0277  0.3842
 1423SOL    HW1 4419   4.075   1.806   2.215 -0.4988  0.5245  0.6235
 1423SOL    HW2 4420   3.945   1.728   2.156 -0.4567  0.0701  1.1257
 1424SOL     OW 4421   4.227   0.611   4.876  0.3824 -0.1636  0.3891
 1424SOL    HW1 4422   4.301   0.603   4.942 -0.5186  0.5955  1.5349
 1424SOL    HW2 4423   4.201   0.520   4.843  1.2302 -0.4998  0.6273
 1425SOL     OW 4424   2.733   0.632   0.628 -0.1442  0.1568  0.4752
 1425SOL    HW1 4425   2.742   0.601   0.722 -0.8543  0.9529  0.8143
 1425SOL    HW2 4426   2.643   0.673   0.614 -0.3656 -0.7272 -0.7874
 1426SOL     OW 4427   4.504   2.773   4.700 -0.6219  0.4056  0.3768
 1426SOL    HW1 4428   4.507   2.803   4.604  0.3760 -0.5345  0.0985
 1426SOL    HW2 4429   4.485   2.675   4.704  2.3283 -0.2477  0.9527
 1427SOL     OW 4430   2.690   0.076   2.221  0.1571  0.5287  0.2715
 1427SOL    HW1 4431   2.694   0.163   2.171  0.3486 -0.2701 -1.1529
 1427SOL    HW2 4432   2.601   0.067   2.265 -0.2407  0.9998 -0.4187
 1428SOL     OW 4433   0.844   2.973   4.737 -0.2594 -0.7633 -0.1580
 1428SOL    HW1 4434   0.814   3.041   4.804 -0.6751 -0.2798 -0.8322
 1428SOL    HW2 4435   0.932   3.000   4.698 -1.3919  0.5044 -1.9591
 1429SOL     OW 4436   2.703   1.135   0.839  0.1139 -0.4268  0.2601
 1429SOL    HW1 4437   2.719   1.038   0.862 -3.8008 -1.4526 -0.6741
 1429SOL    HW2 4438   2.669   1.183   0.920 -0.0771 -0.4143  0.1732
 1430SOL     OW 4439   1.885   3.194   2.990  0.4214  0.5630 -0.5600
 1430SOL    HW1 4440   1.942   3.147   3.058  0.2008  0.7881 -0.2217
 1430SOL    HW2 4441   1.793   3.155   2.992  0.8402 -0.5845 -1.8865
 1431SOL     OW 4442   1.546   4.525   2.011 -0.1325 -0.2482 -0.1033
 1431SOL    HW1 4443   1.515   4.431   2.024  0.0992 -0.3759 -0.4559
 1431SOL    HW2 4444   1.625   4.526   1.949 -0.2670  0.1978 -0.2746
 1432SOL     OW 4445   2.824   4.978   4.293 -0.8515  0.1578  0.1141
 1432SOL    HW1 4446   2.889   4.929   4.350 -1.4545 -1.1725 -0.2963
 1432SOL    HW2 4447   2.828   4.943   4.199 -1.3199  0.8751 -0.1858
 1433SOL     OW 4448   4.146   0.775   2.347 -0.0266 -0.1725  0.8613
 1433SOL    HW1 4449   4.107   0.690   2.312 -0.1442 -0.2132  1.0901
 1433SOL    HW2 4450   4.146   0.773   2.447 -1.2832  0.6591  0.8905
 1434SOL     OW 4451   3.644   2.766   4.008  0.0517 -0.4659 -0.1696
 1434SOL    HW1 4452   3.702   2.841   3.978  0.2683 -1.0263 -1.1845
 1434SOL    HW2 4453   3.561   2.803   4.050  1.0878  0.3449  1.2765
 1435SOL     OW 4454   2.067   3.343   2.150  0.2163  0.0282  0.6129
 1435SOL    HW1 4455   1.975   3.341   2.191  0.5011 -1.1416  1.2422
 1435SOL    HW2 4456   2.085   3.434   2.114 -1.3156  0.2017  0.1938
 1436SOL     OW 4457   4.325   2.129   1.667  0.0973 -0.0870 -0.2493
 1436SOL    HW1 4458   4.259   2.189   1.621  0.5511 -0.0028 -0.7994
 1436SOL    HW2 4459   4.349   2.168   1.756  1.6525  1.4697 -1.2792
 1437SOL     OW 4460   1.130   0.435   1.542 -0.1865 -0.3852  0.2107
 1437SOL    HW1 4461   1.113   0.522   1.588 -1.3366  0.0010 -0.9033
 1437SOL    HW2 4462   1.054   0.413   1.481  0.0753 -2.1849  0.4681
 1438SOL     OW 4463   0.800   2.082   3.050  0.3473 -0.4705 -0.1208
 1438SOL    HW1 4464   0.870   2.105   3.118  0.9195 -0.8748 -0.5646
 1438SOL    HW2 4465   0.844   2.046   2.968 -0.3783 -0.5893 -0.4644
 1439SOL     OW 4466   4.520   2.969   4.477  0.3240  0.4950 -0.3200
 1439SOL    HW1 4467   4.571   3.054   4.463 -1.5401  1.7695  0.1978
 1439SOL    HW2 4468   4.550   2.901   4.411  2.1499  1.4134 -0.4899
 1440SOL     OW 4469   5.008   2.076   4.810  0.0774  0.4230  0.1035
 1440SOL    HW1 4470   4.935   2.105   4.871 -0.7888 -0.1623 -0.6469
 1440SOL    HW2 4471   4.995   2.117   4.720  0.4793  0.0320 -0.1397
 1441SOL     OW 4472   3.532   0.148   1.555 -0.6784 -0.3882  0.0853
 1441SOL    HW1 4473   3.613   0.186   1.509 -1.1090 -0.5394 -0.8100
 1441SOL    HW2 4474   3.450   0.193   1.521 -1.1984 -2.0748 -0.9651
 1442SOL     OW 4475   0.523   0.489   2.113 -0.3837 -0.2159  0.2051
 1442SOL    HW1 4476   0.423   0.493   2.115 -0.3758  1.1787 -0.9040
 1442SOL    HW2 4477   0.555   0.486   2.018  0.6673  2.1838  0.4093
 1443SOL     OW 4478   2.845   0.349   1.476 -0.6763  1.0969  0.1821
 1443SOL    HW1 4479   2.843   0.277   1.545 -0.9488 -0.3876 -1.3135
 1443SOL    HW2 4480   2.780   0.420   1.500  0.8452  1.7777  2.6057
 1444SOL     OW 4481   3.140   3.516   1.666  0.3143  0.1662 -0.1459
 1444SOL    HW1 4482   3.226   3.515   1.615  1.4152  2.8103  1.4292
 1444SOL    HW2 4483   3.091   3.601   1.646 -1.3017 -0.7031  0.0011
 1445SOL     OW 4484   3.409   3.431   0.837 -0.2428  0.3181 -0.1352
 1445SOL    HW1 4485   3.343   3.406   0.909 -0.9390  2.6165  0.1192
 1445SOL    HW2 4486   3.359   3.454   0.753  0.4044  0.0635 -0.5975
 1446SOL     OW 4487   0.829   1.594   2.515  0.1269  0.4779 -0.1787
 1446SOL    HW1 4488   0.803   1.513   2.463  0.8584  0.3422 -0.3470
 1446SOL    HW2 4489   0.755   1.619   2.577 -1.2045  1.2436 -1.9778
 1447SOL     OW 4490   3.686   4.874   2.262  0.0983  0.2079 -0.8317
 1447SOL    HW1 4491   3.716   4.944   2.327 -2.0490  1.6173 -1.2372
 1447SOL    HW2 4492   3.691   4.784   2.304 -1.2545  1.0744  1.3690
 1448SOL     OW 4493   3.109   2.331   3.571 -0.7272  0.3739 -0.1701
 1448SOL    HW1 4494   3.120   2.307   3.475 -1.9072  1.0203 -0.4958
 1448SOL    HW2 4495   3.184   2.391   3.600 -0.0034 -0.3652 -0.4832
 1449SOL     OW 4496   2.254   1.671   3.685  0.2906 -0.0997  0.0718
 1449SOL    HW1 4497   2.349   1.688   3.661  0.4074 -0.0660  0.5384
 1449SOL    HW2 4498   2.202   1.756   3.682 -0.0560 -0.3423 -1.5716
 1450SOL     OW 4499   4.005   5.021   4.837  0.2703  0.5956  0.4422
 1450SOL    HW1 4500   3.942   4.974   4.776 -0.4304  1.7686  0.2286
 1450SOL    HW2 4501   4.038   4.957   4.907  0.3246 -0.5068 -0.5624
 1451SOL     OW 4502   2.159   3.949   2.691 -0.1671  0.1532 -0.3589
 1451SOL    HW1 4503   2.157   3.989   2.599 -0.0964 -1.1913 -0.9776
 1451SOL    HW2 4504   2.253   3.941   2.723 -0.1779  0.4146 -0.2591
 1452SOL     OW 4505   3.113   1.567   0.719 -0.0193 -0.3379  0.1891
 1452SOL    HW1 4506   3.025   1.573   0.672  0.9692 -1.6435 -1.9691
 1452SOL    HW2 4507   3.170   1.646   0.695 -0.1486 -0.0918  0.6637
 1453SOL     OW 4508   2.172   3.212   3.383 -0.6420  0.0267  0.0335
 1453SOL    HW1 4509   2.153   3.309   3.372 -0.1056 -0.0221 -1.5955
 1453SOL    HW2 4510   2.271   3.198   3.388 -0.5388 -0.6190 -2.4806
 1454SOL     OW 4511   4.888   2.216   4.301 -0.5740  0.2608 -0.7367
 1454SOL    HW1 4512   4.945   2.295   4.325  0.3755 -0.4878 -0.4720
 1454SOL    HW2 4513   4.792   2.245   4.293 -0.2253  1.4466 -0.7257
 1455SOL     OW 4514   3.469   0.029   3.216 -0.1501 -0.0827 -0.1712
 1455SOL    HW1 4515   3.418  -0.048   3.177  0.8868 -1.0837  0.3982
 1455SOL    HW2 4516   3.543   0.055   3.155 -0.2714  0.2336 -0.1883
 1456SOL     OW 4517   3.832   4.284   0.170  0.4005  0.2973 -0.5164
 1456SOL    HW1 4518   3.827   4.217   0.244  0.2496  0.4657 -0.3738
 1456SOL    HW2 4519   3.856   4.237   0.085  3.4164  0.4164  0.1389
 1457SOL     OW 4520   1.790   4.396   2.315 -1.2672  0.1102 -1.0528
 1457SOL    HW1 4521   1.841   4.369   2.397  1.7232  1.2259 -2.4250
 1457SOL    HW2 4522   1.759   4.313   2.267 -2.8183 -0.5596  0.9318
 1458SOL     OW 4523   3.067   2.718   3.694  0.2301  0.2723  0.2985
 1458SOL    HW1 4524   3.128   2.760   3.627  0.1046  0.6439  0.4141
 1458SOL    HW2 4525   2.986   2.775   3.706 -0.2463 -0.3329 -0.0161
 1459SOL     OW 4526   1.784   2.023   0.633  0.1761  0.5060  0.3061
 1459SOL    HW1 4527   1.730   1.958   0.686  0.8934  0.6029  1.1816
 1459SOL    HW2 4528   1.840   2.079   0.695  1.3400  0.3540 -0.5627
 1460SOL     OW 4529   0.506   2.516   2.051  0.1680 -0.4225  0.5892
 1460SOL    HW1 4530   0.595   2.516   2.006  0.2168 -0.3965  0.6842
 1460SOL    HW2 4531   0.500   2.595   2.112 -0.9680  1.1954 -1.4609
 1461SOL     OW 4532   5.045   1.821   4.044 -0.4917  0.0734 -0.3066
 1461SOL    HW1 4533   5.077   1.821   3.949 -1.7086 -0.4789 -0.7354
 1461SOL    HW2 4534   5.120   1.850   4.104  0.0699  1.2095 -1.4963
 1462SOL     OW 4535   3.055   1.987   0.963  0.1576 -0.3718  0.0352
 1462SOL    HW1 4536   3.119   1.933   0.908  0.1122  0.3985 -0.7875
 1462SOL    HW2 4537   3.047   1.946   1.054  0.8099 -1.2307 -0.2823
 1463SOL     OW 4538   2.194   4.002   2.094  0.2993  0.2009 -0.5132
 1463SOL    HW1 4539   2.167   4.018   2.000 -0.7458  0.6619 -0.1504
 1463SOL    HW2 4540   2.147   4.067   2.154 -0.5753 -1.3295  0.5257
 1464SOL     OW 4541   2.280   4.251   4.360 -0.1512  0.0251  0.5574
 1464SOL    HW1 4542   2.220   4.188   4.409  0.6557 -1.4014 -0.2284
 1464SOL    HW2 4543   2.265   4.243   4.261  0.1866  0.8321  0.4289
 1465SOL     OW 4544   4.868   0.249   2.577  0.4426 -0.2637 -0.0576
 1465SOL    HW1 4545   4.899   0.281   2.666 -1.2267  0.6694  0.2197
 1465SOL    HW2 4546   4.839   0.327   2.521 -1.1074 -1.0362 -0.3915
 1466SOL     OW 4547   0.734   2.562   4.733  0.3739 -0.0258 -0.5851
 1466SOL    HW1 4548   0.715   2.587   4.828 -1.9364  0.2892 -1.0569
 1466SOL    HW2 4549   0.739   2.644   4.677 -0.4050 -0.2896 -1.0552
 1467SOL     OW 4550   2.492   4.775   3.800  0.1633 -0.1411 -0.0500
 1467SOL    HW1 4551   2.426   4.756   3.872  0.9928 -1.7742  0.3255
 1467SOL    HW2 4552   2.449   4.832   3.729 -1.5511 -0.9535  0.2936
 1468SOL     OW 4553   3.779   3.598   4.983  0.1176 -0.1767 -0.6111
 1468SOL    HW1 4554   3.866   3.645   4.998 -0.3971  1.0031 -1.2365
 1468SOL    HW2 4555   3.748   3.614   4.889 -1.0036 -0.2023 -0.2571
 1469SOL     OW 4556   3.708   2.215   2.893 -1.0572 -0.1072 -0.2511
 1469SOL    HW1 4557   3.631   2.275   2.914  0.0116  1.0175  0.6564
 1469SOL    HW2 4558   3.792   2.256   2.929  0.2421 -0.4045 -2.7530
 1470SOL     OW 4559   3.202   4.636   2.278  0.7495  0.1400 -0.1880
 1470SOL    HW1 4560   3.211   4.734   2.262 -0.4212  0.2976 -0.0185
 1470SOL    HW2 4561   3.292   4.596   2.296  1.3056  1.0744 -0.8175
 1471SOL     OW 4562   0.681   0.262   4.822  0.2545  0.1098 -0.0272
 1471SOL    HW1 4563   0.781   0.263   4.819  0.2776 -1.2455 -3.0593
 1471SOL    HW2 4564   0.645   0.279   4.731 -2.3495  0.8986  1.0624
 1472SOL     OW 4565   1.886   1.789   3.819  0.2574 -0.6281 -0.5862
 1472SOL    HW1 4566   1.966   1.817   3.766 -0.7991  0.3570 -1.7265
 1472SOL    HW2 4567   1.901   1.698   3.858  2.0992 -0.2663 -0.3703
 1473SOL     OW 4568   4.949   0.765   3.124 -0.2701 -0.0739  0.2159
 1473SOL    HW1 4569   4.864   0.713   3.127 -0.2382 -0.0932  2.3414
 1473SOL    HW2 4570   4.973   0.796   3.216  2.3282 -0.5481 -0.2156
 1474SOL     OW 4571   3.936   2.391   4.198  0.3980  0.4680 -0.2579
 1474SOL    HW1 4572   3.932   2.455   4.121  0.4629  0.1516 -0.5238
 1474SOL    HW2 4573   4.030   2.386   4.232  0.3330  0.7597 -0.0242
 1475SOL     OW 4574   3.781   0.604   3.467 -0.4827  0.0353 -0.3796
 1475SOL    HW1 4575   3.788   0.621   3.368 -0.5647 -0.1857 -0.4241
 1475SOL    HW2 4576   3.851   0.538   3.495  0.0127  0.6536 -0.1582
 1476SOL     OW 4577   1.037   5.012   0.800  0.1527 -0.0558  0.3919
 1476SOL    HW1 4578   1.119   4.955   0.795 -0.1161 -0.5997  1.8521
 1476SOL    HW2 4579   1.009   5.022   0.895 -0.3279  1.7961  0.0969
 1477SOL     OW 4580   3.445   1.426   0.096 -0.1111 -0.2219  0.2471
 1477SOL    HW1 4581   3.434   1.524   0.080  0.9103 -0.3390 -1.4180
 1477SOL    HW2 4582   3.368   1.392   0.151 -1.7455  1.0516 -1.1540
 1478SOL     OW 4583   3.594   4.649   1.103  0.0099 -0.4548  0.2322
 1478SOL    HW1 4584   3.503   4.627   1.068  0.2078 -0.7083 -0.1277
 1478SOL    HW2 4585   3.637   4.567   1.140  0.0373 -0.3060  0.5354
 1479SOL     OW 4586   1.230   4.489   3.148  0.3490  0.3572  0.3137
 1479SOL    HW1 4587   1.177   4.572   3.165 -1.4214 -0.6026 -0.3242
 1479SOL    HW2 4588   1.290   4.471   3.226  1.2364  2.5387  0.2046
 1480SOL     OW 4589   1.150   0.766   1.417 -0.0993  0.0122  0.3998
 1480SOL    HW1 4590   1.149   0.691   1.351  1.1398  0.4481 -0.1516
 1480SOL    HW2 4591   1.090   0.839   1.386 -0.0081 -0.0504  0.0725
 1481SOL     OW 4592   1.174   1.205   0.124 -0.5365 -0.1003 -0.2722
 1481SOL    HW1 4593   1.124   1.288   0.150 -0.4302 -0.0845 -0.1143
 1481SOL    HW2 4594   1.222   1.169   0.204 -1.0049 -0.6091 -0.2128
 1482SOL     OW 4595   4.137   3.472   3.639 -0.6466 -0.1569 -0.1827
 1482SOL    HW1 4596   4.078   3.485   3.560  0.1259  0.7608 -0.6349
 1482SOL    HW2 4597   4.082   3.456   3.721 -1.4469 -1.5963 -0.9712
 1483SOL     OW 4598   1.767   2.021   1.760 -0.2482  0.0987 -0.1822
 1483SOL    HW1 4599   1.774   2.112   1.720  0.7459  0.0121 -0.2386
 1483SOL    HW2 4600   1.859   1.982   1.771 -0.6682 -1.0403 -0.4912
 1484SOL     OW 4601   4.898   4.782   4.882 -0.4359  0.0773 -0.3261
 1484SOL    HW1 4602   4.804   4.752   4.899 -0.0587 -1.0160 -0.0833
 1484SOL    HW2 4603   4.907   4.878   4.906 -1.1228 -0.1798  1.0725
 1485SOL     OW 4604   2.267   5.013   0.450  0.1948 -0.1845  0.0338
 1485SOL    HW1 4605   2.299   4.920   0.432 -0.3717 -0.0124 -2.1537
 1485SOL    HW2 4606   2.332   5.078   0.411  0.9534  0.4099  2.1622
 1486SOL     OW 4607   3.390   3.893   3.028 -0.0774 -0.0134 -0.4012
 1486SOL    HW1 4608   3.393   3.977   3.083  0.7596  0.3472 -0.9674
 1486SOL    HW2 4609   3.434   3.819   3.079 -0.5971 -0.0515  0.0002
 1487SOL     OW 4610   1.075   4.904   4.534  0.0315 -0.4312 -0.7459
 1487SOL    HW1 4611   0.982   4.914   4.569  0.3192 -0.3150  0.0028
 1487SOL    HW2 4612   1.074   4.845   4.453 -0.4526 -2.0726  0.3985
 1488SOL     OW 4613   3.386   4.904   0.481  0.2928  0.0695  0.2990
 1488SOL    HW1 4614   3.361   4.960   0.559 -1.0027  0.5804 -0.4477
 1488SOL    HW2 4615   3.425   4.962   0.409 -1.1906  0.0916 -0.5340
 1489SOL     OW 4616   1.666   2.026   1.226  0.0568 -0.6235 -0.0777
 1489SOL    HW1 4617   1.752   2.072   1.246  1.0398 -2.2907 -0.2996
 1489SOL    HW2 4618   1.613   2.016   1.310 -0.3232  1.1173 -0.0683
 1490SOL     OW 4619   1.642   0.688   0.435 -0.0049 -0.4519  0.8616
 1490SOL    HW1 4620   1.687   0.745   0.367 -2.3231  0.5503  0.0522
 1490SOL    HW2 4621   1.603   0.746   0.507 -0.7220 -1.1626  1.0668
 1491SOL     OW 4622   4.423   4.351   5.139  0.3278  0.5036  0.3320
 1491SOL    HW1 4623   4.358   4.312   5.205 -0.2150  1.8562  0.6238
 1491SOL    HW2 4624   4.395   4.326   5.046 -0.0419  0.2521  0.5069
 1492SOL     OW 4625   4.866   4.649   3.242 -0.5839  0.1455 -1.0070
 1492SOL    HW1 4626   4.868   4.549   3.247  0.8413  0.1137 -1.7164
 1492SOL    HW2 4627   4.885   4.686   3.333 -0.3878 -0.2377 -0.8855
 1493SOL     OW 4628   3.138   0.561   2.930  0.0733 -0.1217  0.0982
 1493SOL    HW1 4629   3.224   0.589   2.972 -0.8825  0.6202  1.6608
 1493SOL    HW2 4630   3.122   0.463   2.948  0.0665  0.0010  0.7820
 1494SOL     OW 4631   1.810   4.629   1.596  0.0381  0.6027  0.1549
 1494SOL    HW1 4632   1.858   4.567   1.534  2.0927  2.4567 -0.2328
 1494SOL    HW2 4633   1.743   4.682   1.544 -1.1131 -0.5986  0.3370
 1495SOL     OW 4634   3.244   4.907   2.120 -0.4254  0.4671  1.1005
 1495SOL    HW1 4635   3.266   4.969   2.045  0.1562  0.2576  1.0943
 1495SOL    HW2 4636   3.145   4.898   2.127 -0.4810 -0.6404 -0.5852
 1496SOL     OW 4637   1.251   0.650   3.864 -0.5656  0.2694  0.9673
 1496SOL    HW1 4638   1.282   0.566   3.908 -0.5979 -0.4481 -0.3201
 1496SOL    HW2 4639   1.275   0.729   3.921  0.4566 -0.5254  1.6762
 1497SOL     OW 4640   2.801   2.667   0.136 -0.8421 -0.2899  1.1363
 1497SOL    HW1 4641   2.738   2.745   0.142 -2.4177 -1.0896 -2.4501
 1497SOL    HW2 4642   2.752   2.583   0.161 -0.4211 -0.6175  0.8679
 1498SOL     OW 4643   3.327   4.582   1.968  0.2547  0.6327  0.1004
 1498SOL    HW1 4644   3.376   4.643   2.031 -0.0140 -0.1827  1.1220
 1498SOL    HW2 4645   3.230   4.605   1.967 -0.1484 -0.7594  1.7525
 1499SOL     OW 4646   2.261   3.039   0.390 -0.0773  0.3527  0.6659
 1499SOL    HW1 4647   2.301   3.055   0.480  0.0158  1.6120  0.4203
 1499SOL    HW2 4648   2.169   3.078   0.386 -0.6650 -0.9915  0.6688
 1500SOL     OW 4649   4.471   2.607   4.410 -0.4070  0.1801 -0.0385
 1500SOL    HW1 4650   4.461   2.564   4.500 -3.2299 -0.0620 -0.3751
 1500SOL    HW2 4651   4.388   2.591   4.356  0.1838  2.4365 -1.7679
 1501SOL     OW 4652   4.005   4.211   4.013 -0.0900  0.2611  0.0862
 1501SOL    HW1 4653   3.958   4.238   3.929 -1.6071  2.7751  1.6105
 1501SOL    HW2 4654   3.975   4.119   4.040 -2.5522  0.9063 -0.1918
 1502SOL     OW 4655   2.172   4.575   0.485  0.3266  0.0830 -0.2884
 1502SOL    HW1 4656   2.171   4.479   0.460  0.2011  0.4421 -1.7661
 1502SOL    HW2 4657   2.208   4.585   0.578 -2.3246 -1.6107  1.0421
 1503SOL     OW 4658   0.847   2.127   1.511 -0.2787 -0.4313  0.2327
 1503SOL    HW1 4659   0.894   2.213   1.529 -0.4588 -0.4099  0.6090
 1503SOL    HW2 4660   0.749   2.143   1.504 -0.3470 -0.6475  0.6275
 1504SOL     OW 4661   5.015   0.809   0.622 -0.3997  0.1710 -0.3415
 1504SOL    HW1 4662   5.083   0.810   0.548 -0.6165 -0.6820 -0.5684
 1504SOL    HW2 4663   4.972   0.719   0.625 -1.8731  0.8430 -0.5089
 1505SOL     OW 4664   1.860   0.826   2.320  0.1232 -0.3543  0.1239
 1505SOL    HW1 4665   1.959   0.831   2.336  0.1221  1.9631 -0.2404
 1505SOL    HW2 4666   1.811   0.853   2.403 -0.2617 -2.1338  0.5128
 1506SOL     OW 4667   2.149   4.651   3.143 -0.0105 -0.2587  0.6598
 1506SOL    HW1 4668   2.152   4.559   3.104 -0.4473 -0.2297  0.5571
 1506SOL    HW2 4669   2.112   4.715   3.075 -1.8362 -0.3985  1.4748
 1507SOL     OW 4670   1.988   4.846   1.921  0.3756  0.3117  0.3947
 1507SOL    HW1 4671   1.980   4.923   1.985  0.4156  0.6689 -0.0241
 1507SOL    HW2 4672   2.037   4.771   1.965 -0.4379  0.1859  1.1147
 1508SOL     OW 4673   3.912   3.163   4.365 -0.5414 -0.7529  0.0198
 1508SOL    HW1 4674   3.864   3.100   4.303  0.5981 -1.7994  0.1685
 1508SOL    HW2 4675   3.850   3.238   4.390 -1.3675 -0.8709 -1.5321
 1509SOL     OW 4676   4.765   4.957   3.706  0.7931  0.2258 -0.7864
 1509SOL    HW1 4677   4.676   4.941   3.748  1.3385 -2.0952 -0.3908
 1509SOL    HW2 4678   4.824   5.007   3.770  0.4856 -0.1538 -0.2022
 1510SOL     OW 4679   2.275   0.499   1.459  0.0548  0.1845 -0.4746
 1510SOL    HW1 4680   2.189   0.449   1.457  0.1349  0.0480 -2.5533
 1510SOL    HW2 4681   2.351   0.434   1.465  0.0772  0.1669 -0.8972
 1511SOL     OW 4682   3.955   0.059   3.768 -0.3007 -0.5702 -0.3004
 1511SOL    HW1 4683   3.975  -0.022   3.822  0.6268 -0.2966 -0.2061
 1511SOL    HW2 4684   3.904   0.033   3.686  0.7267 -1.3751 -0.7085
 1512SOL     OW 4685   4.504   4.986   2.146  0.1702 -0.4230 -0.8918
 1512SOL    HW1 4686   4.434   4.917   2.160  1.6303 -1.9234 -0.6464
 1512SOL    HW2 4687   4.505   5.013   2.050 -1.9144  1.0207 -0.5867
 1513SOL     OW 4688   3.499   1.801   1.284 -0.0930  0.7515  0.1856
 1513SOL    HW1 4689   3.587   1.807   1.237  0.4381  0.3531  1.1069
 1513SOL    HW2 4690   3.513   1.764   1.376 -1.2142  0.7650  0.3705
 1514SOL     OW 4691   4.207   3.150   1.010 -0.2177  0.3559  0.2304
 1514SOL    HW1 4692   4.254   3.101   0.936 -0.4792 -2.2014  1.6385
 1514SOL    HW2 4693   4.275   3.193   1.069  0.2754 -1.0854  0.7634
 1515SOL     OW 4694   4.919   2.480   1.916 -0.1103 -0.5205  0.3046
 1515SOL    HW1 4695   4.988   2.442   1.853  1.7466  1.1147  1.2255
 1515SOL    HW2 4696   4.882   2.564   1.878 -1.0862 -1.0207  0.1399
 1516SOL     OW 4697   2.171   2.110   3.511 -0.1555 -0.1396  0.1054
 1516SOL    HW1 4698   2.100   2.139   3.447 -1.4571 -1.2491  0.9817
 1516SOL    HW2 4699   2.234   2.186   3.529 -2.1104  1.4525  0.5934
 1517SOL     OW 4700   0.452   0.776   1.314  0.1801  0.1935  0.2238
 1517SOL    HW1 4701   0.495   0.773   1.224  0.0396  0.0702  0.1618
 1517SOL    HW2 4702   0.523   0.773   1.385  0.2294 -1.2707  0.1444
 1518SOL     OW 4703   4.742   4.486   4.496 -0.0680  0.0638 -0.6865
 1518SOL    HW1 4704   4.643   4.488   4.504 -0.3629 -0.4031 -3.3008
 1518SOL    HW2 4705   4.777   4.579   4.486 -0.2032  0.2388  0.3810
 1519SOL     OW 4706   0.235   0.161   4.242  0.0744 -0.1735 -0.3250
 1519SOL    HW1 4707   0.257   0.087   4.306 -1.0168 -0.2170  0.0300
 1519SOL    HW2 4708   0.254   0.132   4.149  0.1947 -0.6905 -0.1414
 1520SOL     OW 4709   4.176   1.461   4.757  0.4766  0.4188  0.1653
 1520SOL    HW1 4710   4.224   1.383   4.715 -2.4086 -1.4938  0.1075
 1520SOL    HW2 4711   4.228   1.492   4.836  2.1630 -0.9981 -0.2954
 1521SOL     OW 4712   1.321   0.916   1.574 -0.3717 -0.2701  0.0312
 1521SOL    HW1 4713   1.340   0.994   1.515 -1.8626  0.3693  0.3597
 1521SOL    HW2 4714   1.258   0.853   1.527 -1.1185 -0.0346  0.6933
 1522SOL     OW 4715   4.735   1.629   1.391 -0.2041 -0.1780 -0.2601
 1522SOL    HW1 4716   4.675   1.706   1.374 -0.0156 -0.4360 -2.2849
 1522SOL    HW2 4717   4.784   1.605   1.307  1.4311 -1.0774  0.8834
 1523SOL     OW 4718   0.695   1.546   4.024 -0.0792 -0.2287 -0.4668
 1523SOL    HW1 4719   0.743   1.608   3.963 -0.8953  0.6009 -0.2792
 1523SOL    HW2 4720   0.737   1.455   4.018  0.5421  0.1032 -1.4301
 1524SOL     OW 4721   2.165   1.987   5.005  0.0449 -0.2455  0.0402
 1524SOL    HW1 4722   2.220   1.903   5.000 -1.6150 -1.4091  0.3546
 1524SOL    HW2 4723   2.167   2.023   5.098  1.3774  0.5290 -0.2672
 1525SOL     OW 4724   4.621   3.268   1.793 -0.2535  0.1504  0.2780
 1525SOL    HW1 4725   4.528   3.270   1.829  0.1444  1.0832  1.3135
 1525SOL    HW2 4726   4.646   3.174   1.770 -1.0754 -0.2571  1.0064
 1526SOL     OW 4727   4.203   4.392   2.157 -0.1607  0.2917  0.4326
 1526SOL    HW1 4728   4.241   4.369   2.068  0.0647 -1.3839  0.9336
 1526SOL    HW2 4729   4.117   4.343   2.170 -0.4140  0.8635  0.9728
 1527SOL     OW 4730   4.969   2.286   1.367  0.1859  0.7701 -0.5921
 1527SOL    HW1 4731   4.983   2.319   1.274  0.1006  1.3571 -0.3997
 1527SOL    HW2 4732   4.913   2.351   1.418  1.0198  0.9161  0.1519
 1528SOL     OW 4733   4.685   0.485   4.658  0.4055  0.4489 -0.7208
 1528SOL    HW1 4734   4.722   0.408   4.708 -0.4943 -0.6279 -1.6535
 1528SOL    HW2 4735   4.704   0.570   4.708  0.4976 -0.4605  0.8521
 1529SOL     OW 4736   3.312   2.062   3.325 -0.3302  0.0646  0.2304
 1529SOL    HW1 4737   3.243   2.135   3.330  0.6583  1.0391  0.0214
 1529SOL    HW2 4738   3.398   2.095   3.363  0.2884 -0.8310 -0.3509
 1530SOL     OW 4739   3.812   0.247   5.103 -0.5555  0.2907 -0.7312
 1530SOL    HW1 4740   3.829   0.259   5.201  1.8200 -0.8993 -0.9245
 1530SOL    HW2 4741   3.872   0.175   5.067 -0.4879  1.5096 -3.3096
 1531SOL     OW 4742   0.858   2.734   0.239 -0.2282 -0.5100  0.1968
 1531SOL    HW1 4743   0.868   2.636   0.220 -0.8499 -0.8655  1.5643
 1531SOL    HW2 4744   0.882   2.786   0.157  1.1189 -1.7499 -0.2513
 1532SOL     OW 4745   1.758   0.129   3.715  0.0009 -0.3986  0.3472
 1532SOL    HW1 4746   1.849   0.106   3.749  0.4025  1.0580  0.3387
 1532SOL    HW2 4747   1.730   0.218   3.752  0.0283  0.7843 -2.2803
 1533SOL     OW 4748   3.826   3.906   4.607 -0.1460  0.1075  0.1711
 1533SOL    HW1 4749   3.787   3.988   4.564  0.0554 -0.4671 -1.1733
 1533SOL    HW2 4750   3.768   3.827   4.584  1.0068 -0.5231 -0.6646
 1534SOL     OW 4751   1.332   3.219   1.472 -0.7222 -0.2578  0.1854
 1534SOL    HW1 4752   1.329   3.142   1.409  3.2767  1.0884 -2.0188
 1534SOL    HW2 4753   1.258   3.283   1.450 -1.3934 -1.3940 -0.9651
 1535SOL     OW 4754   4.232   3.155   3.555  0.0515  0.3266  0.3563
 1535SOL    HW1 4755   4.144   3.179   3.514 -0.6107  0.8450  1.9849
 1535SOL    HW2 4756   4.265   3.231   3.611  1.0853 -0.2045  0.4891
 1536SOL     OW 4757   2.859   4.571   3.534  0.3635 -0.2017 -0.3992
 1536SOL    HW1 4758   2.889   4.504   3.603  1.5557  1.1406  0.4513
 1536SOL    HW2 4759   2.794   4.634   3.575 -1.0830 -1.0319 -1.3167
 1537SOL     OW 4760   2.569   2.590   4.644 -0.5980 -0.2919  0.2742
 1537SOL    HW1 4761   2.494   2.647   4.611  1.1374  0.9262 -1.8822
 1537SOL    HW2 4762   2.650   2.647   4.656  0.5739 -1.9143  0.3958
 1538SOL     OW 4763   0.495   5.073   2.308  0.1617  0.0879  0.0965
 1538SOL    HW1 4764   0.547   5.091   2.225  1.1754 -0.6898  0.5415
 1538SOL    HW2 4765   0.501   5.153   2.369  2.3840 -0.6215  0.9087
 1539SOL     OW 4766   3.620   1.264   3.749  0.2867  0.0328 -0.4554
 1539SOL    HW1 4767   3.588   1.170   3.745  0.2023 -0.2117  3.0235
 1539SOL    HW2 4768   3.549   1.325   3.713 -0.8355 -1.0396 -0.1234
 1540SOL     OW 4769   0.643   3.154   3.084 -0.2919  0.1083 -0.0570
 1540SOL    HW1 4770   0.674   3.241   3.047  2.6082 -0.5586  0.5913
 1540SOL    HW2 4771   0.589   3.170   3.166  1.3259  1.2987  0.8247
 1541SOL     OW 4772   1.964   4.702   0.335  0.0698  0.2209 -0.3246
 1541SOL    HW1 4773   2.042   4.650   0.369 -0.6753 -2.2010 -2.0931
 1541SOL    HW2 4774   1.881   4.648   0.346 -0.9324  1.5505 -1.1292
 1542SOL     OW 4775   4.965   4.445   2.984  0.4260  0.1129  0.5045
 1542SOL    HW1 4776   5.027   4.376   2.948 -1.7677 -1.5173 -0.3933
 1542SOL    HW2 4777   4.892   4.462   2.918 -1.3894  0.1828  2.4163
 1543SOL     OW 4778   2.189   4.909   2.682  0.0373 -0.2940  0.6149
 1543SOL    HW1 4779   2.265   4.864   2.634 -2.0021 -2.9839 -0.4122
 1543SOL    HW2 4780   2.128   4.951   2.615  0.2851  1.3766  1.3894
 1544SOL     OW 4781   0.985   1.072   5.095 -0.0801 -0.6795 -0.0022
 1544SOL    HW1 4782   0.904   1.122   5.065 -0.2787 -0.6645  0.5548
 1544SOL    HW2 4783   1.063   1.135   5.098 -0.3692 -0.3446  0.8806
 1545SOL     OW 4784   3.513   1.070   3.254  0.3323  0.2214  0.2790
 1545SOL    HW1 4785   3.415   1.080   3.268  0.0490 -0.9611 -0.6260
 1545SOL    HW2 4786   3.563   1.113   3.329 -0.8540  1.3753  0.4339
 1546SOL     OW 4787   0.001   4.305   3.665  0.0355  0.1659  0.2408
 1546SOL    HW1 4788   0.054   4.339   3.587  0.0140 -1.8259 -0.7120
 1546SOL    HW2 4789   0.049   4.328   3.750  2.2075 -1.0862 -0.5542
 1547SOL     OW 4790   3.466   4.890   2.527 -0.2511  0.3121  0.3160
 1547SOL    HW1 4791   3.484   4.793   2.547  0.5481  0.3520 -0.1669
 1547SOL    HW2 4792   3.379   4.898   2.480 -0.5700 -0.1166  0.8169
 1548SOL     OW 4793   4.030   3.084   1.425 -0.5879  0.1473  0.1358
 1548SOL    HW1 4794   3.962   3.011   1.424 -1.4344  0.9170  0.1815
 1548SOL    HW2 4795   4.120   3.045   1.441 -1.3186 -0.6705  2.8149
 1549SOL     OW 4796   3.003   4.995   1.979 -0.0307 -0.1067  0.6614
 1549SOL    HW1 4797   2.928   4.932   2.000 -1.5475  0.9018 -1.4466
 1549SOL    HW2 4798   2.979   5.087   2.007 -0.0695  0.4173 -1.0323
 1550SOL     OW 4799   4.327   3.276   0.236 -0.0614 -0.3768 -0.1261
 1550SOL    HW1 4800   4.278   3.314   0.315 -0.1994 -0.6248 -0.0931
 1550SOL    HW2 4801   4.298   3.324   0.153  1.8574  1.5851  0.2491
 1551SOL     OW 4802   4.123   4.289   1.288 -0.5466 -0.0999 -0.4107
 1551SOL    HW1 4803   4.139   4.318   1.193  1.7953  1.6856  0.4084
 1551SOL    HW2 4804   4.051   4.220   1.291  0.6353 -1.7026 -3.7210
 1552SOL     OW 4805   2.246   2.557   3.324  0.0323 -0.6384  0.3597
 1552SOL    HW1 4806   2.346   2.548   3.316  0.0383  0.5008 -1.5345
 1552SOL    HW2 4807   2.209   2.590   3.237 -1.5750  2.4851  2.0402
 1553SOL     OW 4808   3.432   1.037   0.903 -0.3765 -0.2465 -0.0012
 1553SOL    HW1 4809   3.521   0.999   0.877 -0.6438 -1.5659  0.9218
 1553SOL    HW2 4810   3.445   1.108   0.972  0.1376  1.5091 -1.8067
 1554SOL     OW 4811   1.598   3.989   3.067  0.5243 -0.8840  0.1346
 1554SOL    HW1 4812   1.607   4.000   2.969 -1.9125 -0.9603 -0.1680
 1554SOL    HW2 4813   1.573   4.076   3.109 -2.7242 -1.6204 -0.0039
 1555SOL     OW 4814   1.507   4.261   0.038  0.3496  0.2249 -0.0540
 1555SOL    HW1 4815   1.487   4.163   0.044 -0.4561  0.2769 -1.4079
 1555SOL    HW2 4816   1.490   4.303   0.127 -0.3189 -0.6942  0.2749
 1556SOL     OW 4817   3.481   2.917   1.125  0.6546 -0.1502 -0.5207
 1556SOL    HW1 4818   3.553   2.970   1.080  1.8121 -1.0056  0.2597
 1556SOL    HW2 4819   3.434   2.860   1.057  1.9129 -0.9034 -0.7834
 1557SOL     OW 4820   1.891   4.675   4.867  0.1136  0.0972 -0.8510
 1557SOL    HW1 4821   1.944   4.755   4.840  1.1367  0.1368  1.0646
 1557SOL    HW2 4822   1.855   4.688   4.960  1.0642 -1.9957 -0.1161
 1558SOL     OW 4823   4.778   4.745   0.016 -0.5123  0.4900 -0.1052
 1558SOL    HW1 4824   4.733   4.746  -0.073 -0.6836  1.6598 -0.0309
 1558SOL    HW2 4825   4.765   4.657   0.060 -0.2335 -0.1778 -1.3321
 1559SOL     OW 4826   0.942   2.358   2.774 -0.2600 -0.3721 -0.8190
 1559SOL    HW1 4827   0.977   2.276   2.818 -1.9684  0.4200  2.3329
 1559SOL    HW2 4828   0.849   2.375   2.804  0.0800  2.8145 -1.2261
 1560SOL     OW 4829   3.769   1.062   1.270 -0.3053 -0.1975 -0.1245
 1560SOL    HW1 4830   3.832   1.076   1.347 -1.4383  0.1725  0.7568
 1560SOL    HW2 4831   3.769   0.966   1.245  1.8169  0.0215 -1.2233
 1561SOL     OW 4832   1.201   2.695   4.122  0.1158  0.0733 -0.0835
 1561SOL    HW1 4833   1.169   2.634   4.050  0.0574 -2.0310  1.5925
 1561SOL    HW2 4834   1.123   2.738   4.167  0.1983  3.1435 -2.5231
 1562SOL     OW 4835   1.947   2.315   4.020  0.3033 -0.1109  0.0765
 1562SOL    HW1 4836   2.030   2.315   4.075 -1.0258 -2.0501  2.2393
 1562SOL    HW2 4837   1.949   2.237   3.957  0.4533  0.3470 -0.5064
 1563SOL     OW 4838   4.213   4.980   2.795  0.0461 -0.2723 -0.1117
 1563SOL    HW1 4839   4.261   5.031   2.725  0.5476  0.1317  0.5163
 1563SOL    HW2 4840   4.115   4.976   2.773 -0.1706  1.7944  0.3081
 1564SOL     OW 4841   1.605   3.767   0.398  0.4686 -0.2148 -0.1794
 1564SOL    HW1 4842   1.687   3.710   0.394  1.5569  1.3443 -1.2521
 1564SOL    HW2 4843   1.570   3.781   0.305 -1.5438 -1.5154  0.3062
 1565SOL     OW 4844   1.219   2.844   1.476  0.0123  0.4866  0.5007
 1565SOL    HW1 4845   1.168   2.780   1.419  0.6837 -0.7370  1.2118
 1565SOL    HW2 4846   1.191   2.835   1.571 -0.3306  1.7301  0.5382
 1566SOL     OW 4847   1.873   1.205   1.024  0.3417 -0.7719 -0.5659
 1566SOL    HW1 4848   1.947   1.241   0.968  0.7081 -1.2381 -0.3913
 1566SOL    HW2 4849   1.798   1.271   1.027  2.1262  1.3659  2.1512
 1567SOL     OW 4850   0.450   2.473   3.870 -0.2818  0.4342 -0.2086
 1567SOL    HW1 4851   0.431   2.532   3.791 -0.7553 -0.1017 -0.5076
 1567SOL    HW2 4852   0.548   2.455   3.876 -0.4641 -1.7826 -2.3645
 1568SOL     OW 4853   5.004   2.904   2.093  0.3442  0.1635 -0.3534
 1568SOL    HW1 4854   5.007   2.804   2.098  0.3790  0.1162 -1.1570
 1568SOL    HW2 4855   5.096   2.940   2.099  0.6816 -0.0436 -3.0377
 1569SOL     OW 4856   1.348   3.504   2.107  0.0897 -0.2956 -0.1937
 1569SOL    HW1 4857   1.379   3.579   2.166 -0.1271  0.3363 -0.8742
 1569SOL    HW2 4858   1.423   3.476   2.047  0.3516 -1.0300  0.4491
 1570SOL     OW 4859   0.678   4.652   0.223 -0.5185 -0.0935  0.0548
 1570SOL    HW1 4860   0.747   4.591   0.183  1.2261 -0.5155  3.3409
 1570SOL    HW2 4861   0.630   4.605   0.297 -1.3134  1.5567  0.6473
 1571SOL     OW 4862   0.144   4.757   3.703  0.3695 -0.1900  0.3477
 1571SOL    HW1 4863   0.047   4.757   3.676  0.5615 -0.9252 -0.4023
 1571SOL    HW2 4864   0.190   4.680   3.658  1.6302  1.0194 -0.4993
 1572SOL     OW 4865   2.617   3.912   1.063 -0.2245 -0.1024 -0.0908
 1572SOL    HW1 4866   2.538   3.862   1.100 -0.3166  0.1112  0.0001
 1572SOL    HW2 4867   2.694   3.904   1.126 -0.3619  0.2083  0.1176
 1573SOL     OW 4868   1.541   2.572   5.071  0.8106 -0.3161 -0.2833
 1573SOL    HW1 4869   1.640   2.578   5.076  0.8123 -0.0084 -0.6371
 1573SOL    HW2 4870   1.506   2.647   5.015  0.2464  0.5289  1.1348
 1574SOL     OW 4871   0.538   2.340   3.452  0.3871 -0.1435 -0.4072
 1574SOL    HW1 4872   0.550   2.250   3.409 -0.0703 -1.0074  1.2032
 1574SOL    HW2 4873   0.568   2.411   3.388 -0.9355 -1.2983 -2.4299
 1575SOL     OW 4874   2.893   5.017   0.819  0.1329  0.3644  0.2254
 1575SOL    HW1 4875   2.856   5.080   0.751 -0.8066 -0.2243  0.1730
 1575SOL    HW2 4876   2.956   4.954   0.774  0.6121  0.8728  0.1711
 1576SOL     OW 4877   4.090   3.543   0.591  0.2069 -0.0299  0.3239
 1576SOL    HW1 4878   4.113   3.445   0.588 -0.0237 -0.0630 -0.4780
 1576SOL    HW2 4879   4.058   3.567   0.683 -0.9045 -0.9723  0.2025
 1577SOL     OW 4880   2.181   4.907   0.671  0.5376 -0.4646  0.4254
 1577SOL    HW1 4881   2.189   4.970   0.593  0.1823 -1.2833 -0.2909
 1577SOL    HW2 4882   2.271   4.868   0.691  0.1692 -2.5293 -1.5522
 1578SOL     OW 4883   3.067   1.436   0.368 -0.3952 -0.3363  0.0586
 1578SOL    HW1 4884   3.031   1.430   0.462 -0.5642  1.1331  0.1172
 1578SOL    HW2 4885   3.142   1.372   0.357 -0.4279 -0.5917  1.1807
 1579SOL     OW 4886   0.906   1.718   4.610  0.1860 -0.5158  0.1588
 1579SOL    HW1 4887   0.823   1.769   4.588  1.0186  0.0501 -1.9386
 1579SOL    HW2 4888   0.933   1.736   4.704 -1.2181  0.4983  0.3906
 1580SOL     OW 4889   4.519   3.560   3.176  0.3218 -0.3277 -0.5268
 1580SOL    HW1 4890   4.549   3.652   3.151 -1.0614  0.1766 -0.4222
 1580SOL    HW2 4891   4.453   3.566   3.251  1.2742 -1.5215  0.4394
 1581SOL     OW 4892   3.988   0.165   0.787 -0.2315  0.5677  0.3883
 1581SOL    HW1 4893   4.054   0.221   0.837  1.8090 -0.0478 -1.4202
 1581SOL    HW2 4894   3.917   0.223   0.749  0.4372  1.5876  0.6489
 1582SOL     OW 4895   4.029   4.435   2.891 -0.0105  0.3307  0.8492
 1582SOL    HW1 4896   4.006   4.361   2.828  0.1823  0.4572  0.6339
 1582SOL    HW2 4897   3.945   4.484   2.917 -0.1877 -0.1864  1.2711
 1583SOL     OW 4898   2.198   2.056   4.120 -0.1333 -0.7673  0.1383
 1583SOL    HW1 4899   2.182   2.154   4.129 -0.2031 -0.7832  0.1925
 1583SOL    HW2 4900   2.122   2.006   4.163 -0.8976 -0.8444 -1.2181
 1584SOL     OW 4901   0.267   2.111   1.952 -0.3178 -0.1527  0.0543
 1584SOL    HW1 4902   0.334   2.154   2.012 -0.5259 -1.9481  1.7026
 1584SOL    HW2 4903   0.197   2.066   2.008 -2.8957  1.5593 -1.5880
 1585SOL     OW 4904   4.212   2.618   4.296  0.3037 -0.7891 -0.0860
 1585SOL    HW1 4905   4.196   2.655   4.205 -1.5329 -3.0810 -0.7967
 1585SOL    HW2 4906   4.189   2.520   4.297 -0.2067 -0.7493  2.9545
 1586SOL     OW 4907   2.369   2.274   3.621 -0.3255  0.1819 -0.4431
 1586SOL    HW1 4908   2.458   2.319   3.633 -1.1598  1.1584  2.9426
 1586SOL    HW2 4909   2.299   2.343   3.603 -0.9847 -0.1408  0.8094
 1587SOL     OW 4910   0.271   0.047   3.992  0.2902 -0.4003 -0.2975
 1587SOL    HW1 4911   0.204  -0.006   3.940  0.4957 -1.0035  0.0476
 1587SOL    HW2 4912   0.361   0.037   3.950  0.4249 -0.7477  0.0695
 1588SOL     OW 4913   4.943   4.433   3.626  0.1481 -0.0112  0.3704
 1588SOL    HW1 4914   4.881   4.356   3.607  1.1619 -0.8829  0.4962
 1588SOL    HW2 4915   5.029   4.398   3.663  0.7781  1.1717  0.0684
 1589SOL     OW 4916   4.797   4.740   1.988 -0.4968 -0.2428  0.2293
 1589SOL    HW1 4917   4.806   4.821   1.929  2.7930  0.0571  0.9533
 1589SOL    HW2 4918   4.767   4.767   2.079 -0.0801  0.0978  0.2688
 1590SOL     OW 4919   4.138   3.809   4.059 -0.1718  0.1863 -0.0664
 1590SOL    HW1 4920   4.225   3.818   4.109 -0.4683  1.4284  0.2588
 1590SOL    HW2 4921   4.156   3.782   3.965  0.4799 -0.8890  0.3484
 1591SOL     OW 4922   4.226   2.506   1.931  0.0898  0.1813  0.3638
 1591SOL    HW1 4923   4.241   2.579   1.998  0.8651  1.3395 -0.9946
 1591SOL    HW2 4924   4.178   2.544   1.851  0.2704 -0.8581 -0.2549
 1592SOL     OW 4925   0.263   0.151   0.852 -0.7210 -0.4906 -0.3410
 1592SOL    HW1 4926   0.291   0.167   0.757 -1.4476 -0.6380 -0.5830
 1592SOL    HW2 4927   0.278   0.055   0.876 -0.7936 -0.5153 -0.3942
 1593SOL     OW 4928   3.541   3.203   0.763 -0.0980  0.3660  0.1913
 1593SOL    HW1 4929   3.543   3.227   0.666 -2.0657 -1.3378 -0.3583
 1593SOL    HW2 4930   3.494   3.275   0.814 -1.5668  0.0062 -0.6054
 1594SOL     OW 4931   3.533   1.770   1.868  0.0254  0.2656  0.1990
 1594SOL    HW1 4932   3.448   1.813   1.897 -0.5078 -0.0549 -0.8430
 1594SOL    HW2 4933   3.610   1.815   1.913 -0.7198  0.1024  1.7100
 1595SOL     OW 4934   5.024   3.683   4.205  0.0882  0.1098 -0.2889
 1595SOL    HW1 4935   5.117   3.675   4.240 -0.3945 -0.8228  0.8597
 1595SOL    HW2 4936   4.997   3.779   4.202  1.5134  0.5106 -1.8745
 1596SOL     OW 4937   4.329   4.296   1.914 -0.5797 -0.2248  0.3183
 1596SOL    HW1 4938   4.257   4.309   1.847 -0.7766 -0.3555  0.5052
 1596SOL    HW2 4939   4.375   4.208   1.898 -1.5256 -0.8967  1.1960
 1597SOL     OW 4940   2.020   0.520   3.698  0.3734  0.1230 -0.0201
 1597SOL    HW1 4941   2.027   0.446   3.765  3.2832  1.4242  1.2533
 1597SOL    HW2 4942   2.076   0.498   3.618  0.7687  0.6863  0.1001
 1598SOL     OW 4943   4.078   4.864   5.127  0.0049  0.0907 -0.0595
 1598SOL    HW1 4944   4.168   4.822   5.139 -0.6486 -1.0514  1.1184
 1598SOL    HW2 4945   4.012   4.819   5.187 -1.7671 -0.2826 -2.1651
 1599SOL     OW 4946   0.866   5.145   3.383  0.3336  0.1687  0.3639
 1599SOL    HW1 4947   0.775   5.153   3.423  0.2510 -0.0985  0.2336
 1599SOL    HW2 4948   0.859   5.105   3.291  0.7200 -1.6736  1.0833
 1600SOL     OW 4949   1.010   1.120   4.701  0.0911  0.5414  0.0139
 1600SOL    HW1 4950   0.944   1.054   4.737  0.9149 -1.1831 -1.4792
 1600SOL    HW2 4951   0.968   1.171   4.626 -0.5810  1.8410  1.2376
 1601SOL     OW 4952   3.054   3.690   0.597  0.2596 -0.2814 -0.0874
 1601SOL    HW1 4953   3.064   3.763   0.529  0.4742 -0.8583 -0.6857
 1601SOL    HW2 4954   2.975   3.708   0.655  0.7316  0.8019  0.2441
 1602SOL     OW 4955   2.860   1.140   1.344 -0.5166 -0.2051  0.1144
 1602SOL    HW1 4956   2.803   1.076   1.292 -0.6141  0.1236 -0.1891
 1602SOL    HW2 4957   2.909   1.200   1.280 -0.2984 -0.0869  0.3926
 1603SOL     OW 4958   3.081   0.760   0.357 -0.4243  0.2681  0.2241
 1603SOL    HW1 4959   3.062   0.785   0.451 -1.6214  1.2668 -0.2495
 1603SOL    HW2 4960   3.024   0.815   0.296  0.0357 -0.6330 -1.0646
 1604SOL     OW 4961   3.723   1.410   2.013 -0.1139  0.6149 -0.3725
 1604SOL    HW1 4962   3.646   1.426   1.950 -1.0368 -0.9173  0.3294
 1604SOL    HW2 4963   3.756   1.317   2.003  1.1870  1.0277 -0.1184
 1605SOL     OW 4964   2.923   4.995   2.577 -0.2915  0.2601  0.1321
 1605SOL    HW1 4965   2.965   4.905   2.592 -0.8057 -0.0673 -0.3151
 1605SOL    HW2 4966   2.900   5.005   2.480 -1.4356  0.3228  0.3870
 1606SOL     OW 4967   1.684   3.488   4.302  0.0060  0.3136 -0.6015
 1606SOL    HW1 4968   1.646   3.459   4.214  0.1512 -0.8630 -0.2901
 1606SOL    HW2 4969   1.714   3.583   4.295 -2.5014  1.1559 -1.0205
 1607SOL     OW 4970   3.675   3.503   0.791  0.2677 -0.4353  0.0902
 1607SOL    HW1 4971   3.580   3.477   0.809 -0.5816  2.7573  0.8662
 1607SOL    HW2 4972   3.722   3.429   0.743 -1.6946 -3.3603  2.3502
 1608SOL     OW 4973   5.006   0.245   3.146 -0.4259 -0.6845  0.9657
 1608SOL    HW1 4974   4.945   0.169   3.166 -1.5841 -0.0013  0.1567
 1608SOL    HW2 4975   5.101   0.216   3.157 -0.8521 -2.2236  0.7469
 1609SOL     OW 4976   2.739   3.211   1.109 -0.2664 -0.2945  0.0609
 1609SOL    HW1 4977   2.806   3.189   1.038 -0.1684 -1.7132  0.5597
 1609SOL    HW2 4978   2.653   3.237   1.067  0.1188 -0.0074 -0.5704
 1610SOL     OW 4979   1.183   4.633   2.350  0.4882 -0.4844 -0.0496
 1610SOL    HW1 4980   1.250   4.617   2.278 -0.9197  0.1757 -1.5774
 1610SOL    HW2 4981   1.090   4.624   2.312 -0.3110  1.6791  1.2323
 1611SOL     OW 4982   1.397   4.112   2.745  0.1497 -1.0960  0.5639
 1611SOL    HW1 4983   1.470   4.174   2.773 -0.2768 -0.6931  0.8011
 1611SOL    HW2 4984   1.310   4.161   2.743 -0.4051 -1.9517  1.9358
 1612SOL     OW 4985   4.778   2.891   2.579  0.2918 -0.1167  0.3944
 1612SOL    HW1 4986   4.816   2.920   2.492  1.1457 -1.1951  0.3882
 1612SOL    HW2 4987   4.834   2.927   2.654  0.1929 -0.1019  0.4623
 1613SOL     OW 4988   0.361   0.403   4.153 -0.1059  0.3150  0.2302
 1613SOL    HW1 4989   0.296   0.454   4.097 -0.5247  0.4087  0.7947
 1613SOL    HW2 4990   0.325   0.312   4.171  0.3670  0.0263 -0.2707
 1614SOL     OW 4991   0.012   2.321   0.824  0.3876  0.2806 -0.2947
 1614SOL    HW1 4992   0.066   2.348   0.744  0.1928 -1.4148 -1.0353
 1614SOL    HW2 4993  -0.067   2.382   0.833  1.0066  1.1716 -0.7235
 1615SOL     OW 4994   0.799   0.717   2.291 -0.0800  0.4995 -0.2811
 1615SOL    HW1 4995   0.853   0.800   2.299 -1.2194  1.1397  1.0930
 1615SOL    HW2 4996   0.861   0.638   2.285  1.0019  1.2775  0.2491
 1616SOL     OW 4997   3.638   1.355   4.629  0.2551 -0.5008 -0.2033
 1616SOL    HW1 4998   3.579   1.289   4.583  0.2689  0.0211 -0.9980
 1616SOL    HW2 4999   3.729   1.355   4.586  0.1330  0.3133 -0.4840
 1617SOL     OW 5000   0.101   3.004   2.136  0.3185 -0.0428  0.4393
 1617SOL    HW1 5001   0.101   2.937   2.211  0.0981  0.2596  0.7148
 1617SOL    HW2 5002   0.194   3.015   2.101  0.3945 -0.3209  0.5456
 1618SOL     OW 5003   3.176   1.326   0.832  0.8253  0.0885  0.3475
 1618SOL    HW1 5004   3.148   1.418   0.802 -2.1794 -1.1625 -1.1023
 1618SOL    HW2 5005   3.225   1.281   0.758  0.8677 -0.0602  0.4669
 1619SOL     OW 5006   1.609   4.516   4.225 -0.4342  0.2414 -0.1296
 1619SOL    HW1 5007   1.571   4.446   4.286 -2.6889  1.6719  0.2050
 1619SOL    HW2 5008   1.680   4.567   4.273 -0.0716 -0.5747  0.2310
 1620SOL     OW 5009   2.688   2.072   2.903 -0.1603  0.0287  0.3208
 1620SOL    HW1 5010   2.742   2.118   2.833  0.7313 -0.2416  0.8219
 1620SOL    HW2 5011   2.741   1.998   2.944  0.3519  1.7904  3.0849
 1621SOL     OW 5012   0.931   2.150   0.311 -0.0350 -0.1262 -0.5328
 1621SOL    HW1 5013   0.964   2.239   0.343 -0.3962 -0.1723 -0.0180
 1621SOL    HW2 5014   0.950   2.141   0.214  1.6308 -0.2403 -0.2146
 1622SOL     OW 5015   0.198   0.931   4.881  0.1625 -0.2503  0.2581
 1622SOL    HW1 5016   0.230   0.838   4.860 -0.4993 -0.3642 -0.2786
 1622SOL    HW2 5017   0.126   0.926   4.950  0.1973 -0.1238  0.3034
 1623SOL     OW 5018   3.060   1.851   2.005  0.1488 -0.0433 -0.1812
 1623SOL    HW1 5019   3.058   1.763   1.957  1.1524  0.5619 -1.4077
 1623SOL    HW2 5020   3.143   1.857   2.061 -0.2113 -0.1052  0.3612
 1624SOL     OW 5021   4.877   5.116   0.499  0.4600 -0.0149 -0.3643
 1624SOL    HW1 5022   4.905   5.029   0.539  1.5689  0.5367  0.1105
 1624SOL    HW2 5023   4.856   5.181   0.572 -0.5876  0.0598 -0.7154
 1625SOL     OW 5024   3.470   2.027   4.576  0.2544 -0.1778 -0.3868
 1625SOL    HW1 5025   3.497   2.076   4.659 -0.0210  0.9973 -0.9757
 1625SOL    HW2 5026   3.372   2.035   4.563  0.5200  1.1117 -1.7358
 1626SOL     OW 5027   0.182   3.269   1.057 -0.0520 -0.0228  0.3267
 1626SOL    HW1 5028   0.252   3.329   1.096 -0.1978 -1.1658  2.5171
 1626SOL    HW2 5029   0.204   3.249   0.962  1.3942  1.3918  0.3278
 1627SOL     OW 5030   3.142   2.495   3.125 -0.3328  0.3656 -0.0613
 1627SOL    HW1 5031   3.206   2.565   3.093  0.0753  0.6002  1.2100
 1627SOL    HW2 5032   3.133   2.424   3.054  1.9691 -0.0817 -0.0095
 1628SOL     OW 5033   1.726   2.294   1.629 -0.0300 -0.2617 -0.6973
 1628SOL    HW1 5034   1.748   2.385   1.665 -0.3625  0.6857 -2.7618
 1628SOL    HW2 5035   1.644   2.300   1.571 -1.7207 -2.4044  1.2476
 1629SOL     OW 5036   1.594   4.307   1.709  0.2666  0.0056 -0.3475
 1629SOL    HW1 5037   1.575   4.242   1.636  2.9140 -1.4663  0.1206
 1629SOL    HW2 5038   1.693   4.324   1.713 -0.0174  1.5717  1.6434
 1630SOL     OW 5039   4.719   0.648   3.409  0.6631  0.3965 -0.2847
 1630SOL    HW1 5040   4.621   0.650   3.391 -0.0243 -1.4379  2.5337
 1630SOL    HW2 5041   4.757   0.561   3.379  0.7675 -0.0823  1.1326
 1631SOL     OW 5042   4.647   1.011   0.228 -0.1416 -0.0549  0.6336
 1631SOL    HW1 5043   4.575   0.959   0.182 -0.0289  1.1491 -0.9924
 1631SOL    HW2 5044   4.618   1.106   0.238  1.6316  0.7542 -1.1555
 1632SOL     OW 5045   1.537   4.067   4.342 -0.1802 -0.1394  1.0498
 1632SOL    HW1 5046   1.628   4.026   4.337  0.2722  0.9560 -0.1405
 1632SOL    HW2 5047   1.478   4.025   4.273 -1.2355 -2.2728  3.1047
 1633SOL     OW 5048   3.180   4.417   3.287  0.5817  0.2878 -0.2974
 1633SOL    HW1 5049   3.194   4.442   3.382  2.8718 -2.2771  0.1437
 1633SOL    HW2 5050   3.197   4.319   3.275 -0.6724  0.3210 -3.1730
 1634SOL     OW 5051   3.745   2.578   3.841 -0.0453 -0.4325  0.4130
 1634SOL    HW1 5052   3.741   2.610   3.747 -0.1471  0.0749  0.5865
 1634SOL    HW2 5053   3.686   2.635   3.898 -1.2961 -1.7372  0.5059
 1635SOL     OW 5054   1.127   3.703   3.697  0.2415  0.2550 -0.6478
 1635SOL    HW1 5055   1.225   3.689   3.687  0.5194  1.2159  0.5017
 1635SOL    HW2 5056   1.087   3.629   3.751  0.2521 -0.3322 -1.4267
 1636SOL     OW 5057   2.228   0.792   2.646 -0.2210  0.2483  0.0369
 1636SOL    HW1 5058   2.179   0.878   2.658 -2.1831 -0.9685  1.3512
 1636SOL    HW2 5059   2.200   0.749   2.560 -0.4790  0.1519  0.1704
 1637SOL     OW 5060   2.845   0.003   0.565  0.3667  0.0031 -0.1089
 1637SOL    HW1 5061   2.876   0.036   0.476  1.3550  1.6726  0.8041
 1637SOL    HW2 5062   2.764   0.054   0.593 -0.1046 -0.7044 -0.1452
 1638SOL     OW 5063   1.848   1.645   1.921 -0.3810  0.6350 -0.5175
 1638SOL    HW1 5064   1.824   1.553   1.951  1.3052  0.5190  0.6708
 1638SOL    HW2 5065   1.780   1.710   1.953 -0.6540  0.0042  0.1943
 1639SOL     OW 5066   0.902   4.931   4.945  0.0113 -0.1003 -0.3830
 1639SOL    HW1 5067   0.823   4.961   4.892  0.3112  1.5347  0.0520
 1639SOL    HW2 5068   0.961   5.009   4.965  0.2542 -0.7750  1.7930
 1640SOL     OW 5069   2.512   2.262   3.913 -0.0628  0.1326 -0.0673
 1640SOL    HW1 5070   2.491   2.253   4.010  0.4371 -0.0063  0.0303
 1640SOL    HW2 5071   2.609   2.245   3.898 -0.2974 -0.7252 -0.7057
 1641SOL     OW 5072   0.548   2.038   4.952  0.2635 -0.4044 -0.1428
 1641SOL    HW1 5073   0.636   1.995   4.933  0.1630  0.3391 -2.6695
 1641SOL    HW2 5074   0.476   1.969   4.955  0.8316 -0.9749  1.6073
 1642SOL     OW 5075   0.120   4.617   0.803 -0.0229 -0.2811  0.5118
 1642SOL    HW1 5076   0.077   4.531   0.831 -0.4347 -0.1985  0.1554
 1642SOL    HW2 5077   0.142   4.671   0.884 -0.3540 -0.4426  0.7133
 1643SOL     OW 5078   4.393   2.891   3.818 -0.5653  0.0007 -0.0712
 1643SOL    HW1 5079   4.405   2.951   3.898 -0.7957 -1.6365  1.2475
 1643SOL    HW2 5080   4.479   2.843   3.800 -0.7188 -0.1673 -0.3482
 1644SOL     OW 5081   2.077   2.444   0.734  0.4999 -0.2102  0.8314
 1644SOL    HW1 5082   2.163   2.399   0.709  1.2892  1.3778  0.5724
 1644SOL    HW2 5083   2.022   2.458   0.653  0.3957 -0.4343  0.8642
 1645SOL     OW 5084   4.927   0.990   3.350  0.1763 -1.2393  0.0858
 1645SOL    HW1 5085   4.993   1.027   3.285 -0.8290 -1.1976 -0.9465
 1645SOL    HW2 5086   4.959   0.901   3.384 -0.0568 -2.0690 -1.7734
 1646SOL     OW 5087   2.302   3.399   3.109  0.0250 -0.3504  0.2804
 1646SOL    HW1 5088   2.342   3.308   3.115 -0.8512 -0.8879 -1.3022
 1646SOL    HW2 5089   2.297   3.439   3.200 -0.1176 -2.1217  1.0997
 1647SOL     OW 5090   3.276   1.925   2.164 -0.2878  0.3275  0.0623
 1647SOL    HW1 5091   3.227   1.970   2.238 -1.4225  0.6151 -0.8300
 1647SOL    HW2 5092   3.318   1.841   2.198  1.1521  1.5818  1.5467
 1648SOL     OW 5093   0.955   4.580   0.138 -0.2482  0.1388 -0.1128
 1648SOL    HW1 5094   1.042   4.572   0.090 -0.7539 -0.7567 -0.9077
 1648SOL    HW2 5095   0.920   4.673   0.129  0.0641  0.1973 -0.7694
 1649SOL     OW 5096   2.464   0.990   1.421  0.7538 -0.4457  0.2213
 1649SOL    HW1 5097   2.399   0.921   1.451 -0.0217 -0.1919 -0.8127
 1649SOL    HW2 5098   2.533   1.004   1.492  0.8251 -2.1421  0.5337
 1650SOL     OW 5099   0.040   3.000   4.670  0.0281 -0.1121 -0.3205
 1650SOL    HW1 5100   0.124   2.966   4.711 -1.5478 -1.7386  1.8152
 1650SOL    HW2 5101  -0.039   2.966   4.722 -1.9926  1.0452 -2.4136
 1651SOL     OW 5102   3.592   4.368   4.302  0.0890  0.4907  0.0942
 1651SOL    HW1 5103   3.683   4.355   4.343 -0.0987  0.3418  0.4745
 1651SOL    HW2 5104   3.599   4.429   4.223  0.5551  0.2963 -0.0189
 1652SOL     OW 5105   2.923   2.218   1.010  0.0624 -0.5821 -0.1089
 1652SOL    HW1 5106   2.826   2.192   1.015 -0.6230  1.0372 -2.8186
 1652SOL    HW2 5107   2.979   2.138   0.991 -0.9372 -1.3214 -0.0005
 1653SOL     OW 5108   2.892   2.292   4.855 -0.4352 -0.6638  0.1616
 1653SOL    HW1 5109   2.943   2.281   4.769 -1.8078 -2.2882 -0.4955
 1653SOL    HW2 5110   2.795   2.277   4.839 -0.8300 -0.1977  1.8730
 1654SOL     OW 5111   3.187   2.878   1.660  0.3596  0.2070  0.4407
 1654SOL    HW1 5112   3.253   2.948   1.686  0.1967  0.8181 -0.7429
 1654SOL    HW2 5113   3.231   2.788   1.664  1.0166  0.5227  0.4610
 1655SOL     OW 5114   0.583   3.732   1.829  0.0726  0.3467  0.6540
 1655SOL    HW1 5115   0.598   3.746   1.731 -2.0717  1.6425  0.4534
 1655SOL    HW2 5116   0.509   3.667   1.843  0.9782 -0.5546  1.4742
 1656SOL     OW 5117   3.765   3.504   1.575  0.9518  0.0416 -0.6721
 1656SOL    HW1 5118   3.690   3.504   1.510 -0.1396 -1.1222  0.5241
 1656SOL    HW2 5119   3.768   3.592   1.623 -0.6183 -0.3690  0.2763
 1657SOL     OW 5120   4.581   2.346   2.633 -0.2244 -0.6309  0.1172
 1657SOL    HW1 5121   4.521   2.409   2.584  0.7499 -0.5706 -1.0217
 1657SOL    HW2 5122   4.581   2.369   2.730 -0.1447  0.8961 -0.2332
 1658SOL     OW 5123   4.565   1.614   0.776  0.0355  0.0549  0.3157
 1658SOL    HW1 5124   4.607   1.582   0.861 -0.6809  0.6703  0.9106
 1658SOL    HW2 5125   4.466   1.606   0.783 -0.0631  0.7444 -0.1932
 1659SOL     OW 5126   1.179   3.464   3.436  0.1323  0.3377 -0.1638
 1659SOL    HW1 5127   1.116   3.531   3.397  0.6559  0.7900 -0.2432
 1659SOL    HW2 5128   1.221   3.411   3.363  0.1443  0.3053 -0.1338
 1660SOL     OW 5129   0.921   3.963   0.358 -0.4476 -0.0887 -0.2577
 1660SOL    HW1 5130   0.952   3.925   0.271  0.1843 -0.3896  0.0903
 1660SOL    HW2 5131   0.824   3.943   0.371 -0.5483 -0.0317 -0.8919
 1661SOL     OW 5132   2.141   0.937   4.204 -0.2551 -0.3421 -0.2343
 1661SOL    HW1 5133   2.077   0.962   4.131 -0.0377 -2.4772 -1.2466
 1661SOL    HW2 5134   2.226   0.905   4.163  0.3772 -0.3146  1.0165
 1662SOL     OW 5135   3.624   2.547   2.882  0.0007  0.2093  0.5026
 1662SOL    HW1 5136   3.611   2.525   2.979  0.2830 -1.0711  0.2692
 1662SOL    HW2 5137   3.621   2.646   2.870 -2.2152  0.3317  1.5107
 1663SOL     OW 5138   4.597   2.913   1.529  0.0302  0.8526  0.3290
 1663SOL    HW1 5139   4.682   2.965   1.526  0.5008  0.0427 -1.1332
 1663SOL    HW2 5140   4.567   2.904   1.624  0.9959  2.0533  0.7707
 1664SOL     OW 5141   0.297   4.599   3.554  0.0765  0.5336  0.2408
 1664SOL    HW1 5142   0.283   4.636   3.462  0.6003 -0.6223 -0.3230
 1664SOL    HW2 5143   0.354   4.517   3.548 -0.5923 -0.0441  1.5079
 1665SOL     OW 5144   3.797   4.576   2.947 -0.2525  0.4614 -0.7859
 1665SOL    HW1 5145   3.859   4.639   2.901 -1.2469  0.9844 -1.4504
 1665SOL    HW2 5146   3.703   4.601   2.926 -0.6851 -1.0643 -0.8101
 1666SOL     OW 5147   2.709   2.896   4.976 -0.2254 -0.1749  0.8884
 1666SOL    HW1 5148   2.624   2.943   4.950 -0.4664 -0.2097  1.5946
 1666SOL    HW2 5149   2.698   2.856   5.067  0.4841 -0.3471  0.9004
 1667SOL     OW 5150   1.495   0.114   3.088  0.1842  0.2656 -0.3458
 1667SOL    HW1 5151   1.470   0.116   3.185 -0.7111  1.7533 -0.5643
 1667SOL    HW2 5152   1.427   0.062   3.037  0.6046 -0.4382 -0.1980
 1668SOL     OW 5153   4.819   3.832   2.336 -0.7521  0.0272  0.7973
 1668SOL    HW1 5154   4.833   3.877   2.248 -1.6359  0.6498  0.9603
 1668SOL    HW2 5155   4.885   3.758   2.347 -0.7314 -0.1610 -0.4604
 1669SOL     OW 5156   0.840   3.834   3.473 -0.1164 -0.1682  0.2339
 1669SOL    HW1 5157   0.761   3.895   3.468  0.4618  0.7275  1.6360
 1669SOL    HW2 5158   0.909   3.872   3.535  0.6284 -1.8346  0.4913
 1670SOL     OW 5159   5.064   5.147   1.361 -0.4025 -0.3806  0.2704
 1670SOL    HW1 5160   5.065   5.196   1.448 -1.2122  2.2010 -1.0649
 1670SOL    HW2 5161   5.045   5.050   1.377  2.4119 -0.5996  3.1599
 1671SOL     OW 5162   1.392   4.927   4.878  0.0983  0.3525 -0.8190
 1671SOL    HW1 5163   1.352   5.018   4.872  0.0906  0.3260 -1.1601
 1671SOL    HW2 5164   1.345   4.875   4.950 -0.9004  0.1135 -1.6151
 1672SOL     OW 5165   1.950   3.891   4.626  0.3927  0.3772 -0.1085
 1672SOL    HW1 5166   1.968   3.793   4.615 -0.9136 -0.0600  1.3753
 1672SOL    HW2 5167   1.852   3.908   4.615  0.7920  1.7811 -1.9119
 1673SOL     OW 5168   0.371   1.075   3.830 -0.9822  0.4870  0.0667
 1673SOL    HW1 5169   0.390   1.116   3.919  2.4366 -0.8104  0.1011
 1673SOL    HW2 5170   0.383   1.144   3.758 -0.8115  0.8449  0.4375
 1674SOL     OW 5171   5.096   0.866   1.758 -0.4120  0.6114 -0.1545
 1674SOL    HW1 5172   5.042   0.783   1.775  0.3807  0.3033  0.9782
 1674SOL    HW2 5173   5.063   0.939   1.819  0.8389  0.2308  1.0229
 1675SOL     OW 5174   3.450   3.973   1.171  0.6817 -0.1520  0.2212
 1675SOL    HW1 5175   3.464   3.928   1.082 -3.5950 -3.6383  0.9627
 1675SOL    HW2 5176   3.378   4.041   1.163  1.1201  0.3916  0.8185
 1676SOL     OW 5177   1.233   0.630   3.299 -0.4994  0.0013  0.1689
 1676SOL    HW1 5178   1.313   0.644   3.240 -1.2885 -0.7188 -1.1394
 1676SOL    HW2 5179   1.238   0.538   3.339 -0.5053  0.0825  0.3547
 1677SOL     OW 5180   3.928   1.133   1.475  0.0785  0.0486  0.2538
 1677SOL    HW1 5181   3.855   1.166   1.534  1.5867  0.0074  2.2348
 1677SOL    HW2 5182   3.969   1.210   1.425 -0.0008  0.3751  0.6877
 1678SOL     OW 5183   2.372   1.697   0.572 -0.2097  0.6463  0.0313
 1678SOL    HW1 5184   2.381   1.607   0.615  1.4756  1.8985  2.5771
 1678SOL    HW2 5185   2.388   1.769   0.640 -1.5078  2.9241 -1.8896
 1679SOL     OW 5186   1.228   0.961   0.311  0.7347 -0.4686  0.1198
 1679SOL    HW1 5187   1.302   0.991   0.370 -0.1352  2.2711 -0.0518
 1679SOL    HW2 5188   1.261   0.949   0.218  1.3399 -1.2298  0.4219
 1680SOL     OW 5189   1.560   2.369   1.431 -0.0973 -0.1956 -0.4320
 1680SOL    HW1 5190   1.494   2.419   1.375 -0.9057 -2.2350 -1.3853
 1680SOL    HW2 5191   1.648   2.366   1.383  0.0808  0.6438 -0.1732
 1681SOL     OW 5192   4.122   1.835   4.573 -0.1772  0.9292  0.3191
 1681SOL    HW1 5193   4.073   1.905   4.522 -0.1819  1.3369  0.8711
 1681SOL    HW2 5194   4.082   1.826   4.665 -1.8626 -1.6010 -0.5437
 1682SOL     OW 5195   1.288   0.807   2.605 -0.3364  0.0748  0.6355
 1682SOL    HW1 5196   1.366   0.869   2.618 -0.3517  0.0161  1.0135
 1682SOL    HW2 5197   1.210   0.841   2.657 -0.7078  0.3794 -0.0925
 1683SOL     OW 5198   0.807   3.286   4.555 -0.3446 -0.4384 -0.1777
 1683SOL    HW1 5199   0.875   3.255   4.489  0.2241 -0.0409  0.2057
 1683SOL    HW2 5200   0.726   3.227   4.552  0.4435 -1.5514  0.0793
 1684SOL     OW 5201   2.475   3.554   0.355 -0.0850  0.4297 -0.0188
 1684SOL    HW1 5202   2.570   3.574   0.375  0.0034 -2.2104  3.1154
 1684SOL    HW2 5203   2.468   3.464   0.311 -1.1561  0.6272 -0.2946
 1685SOL     OW 5204   4.940   3.940   2.083 -0.3473 -0.6459  0.0304
 1685SOL    HW1 5205   4.932   3.860   2.024 -1.4299 -0.0986 -0.5924
 1685SOL    HW2 5206   5.036   3.961   2.098 -0.0025 -2.6234  0.9965
 1686SOL     OW 5207   2.937   1.698   0.350 -0.8217 -0.1332  0.4175
 1686SOL    HW1 5208   2.948   1.606   0.388 -1.1483  0.5580  2.2913
 1686SOL    HW2 5209   2.851   1.704   0.300 -1.8661 -0.3252  2.0865
 1687SOL     OW 5210   1.274   3.621   1.620 -0.0504  0.0254  0.0735
 1687SOL    HW1 5211   1.350   3.560   1.641  0.5819  1.1136  1.0886
 1687SOL    HW2 5212   1.264   3.688   1.694 -1.1459  0.7248 -0.6819
 1688SOL     OW 5213   4.255   2.270   4.003  0.0003 -0.7589  0.2592
 1688SOL    HW1 5214   4.325   2.204   3.974  0.9108  0.1950  0.2391
 1688SOL    HW2 5215   4.241   2.338   3.932  1.0362  0.6313  1.3264
 1689SOL     OW 5216   1.614   0.757   4.790  0.0045  0.2030 -0.0751
 1689SOL    HW1 5217   1.702   0.710   4.798 -0.4069 -0.6536 -0.4267
 1689SOL    HW2 5218   1.601   0.787   4.695  1.1726  2.9091  0.5230
 1690SOL     OW 5219   4.780   0.942   2.102  0.1354 -0.8147  0.1208
 1690SOL    HW1 5220   4.691   0.982   2.120 -0.8782 -2.6053 -0.5995
 1690SOL    HW2 5221   4.821   0.912   2.189 -0.6161 -1.2423  0.3415
 1691SOL     OW 5222   2.257   1.904   3.001  0.6742 -0.1904  0.1245
 1691SOL    HW1 5223   2.280   1.829   2.939 -0.6618  0.3270 -1.0480
 1691SOL    HW2 5224   2.299   1.887   3.091 -0.3096 -2.8105  0.1911
 1692SOL     OW 5225   2.795   2.708   4.767 -0.2171  0.0503 -0.7330
 1692SOL    HW1 5226   2.814   2.628   4.825  0.6318 -0.2885 -1.4565
 1692SOL    HW2 5227   2.769   2.785   4.825  0.5139 -0.3076  0.1002
 1693SOL     OW 5228   1.824   4.969   1.035 -0.0159  0.3949  0.0833
 1693SOL    HW1 5229   1.818   5.023   1.119  1.2989  1.2484 -0.3210
 1693SOL    HW2 5230   1.919   4.971   1.001 -0.6097  0.5377 -1.7027
 1694SOL     OW 5231   0.135   1.437   2.718  0.2357  0.2605 -0.0450
 1694SOL    HW1 5232   0.175   1.446   2.809 -1.0414 -0.3859  0.6043
 1694SOL    HW2 5233   0.041   1.404   2.726 -0.4704  1.7731 -1.5116
 1695SOL     OW 5234   4.108   4.093   1.527  0.3392 -0.3689 -0.1867
 1695SOL    HW1 5235   4.196   4.059   1.492 -0.3270 -3.6178  0.9546
 1695SOL    HW2 5236   4.040   4.088   1.454  0.9536  1.8324 -0.9755
 1696SOL     OW 5237   3.607   4.535   4.080 -0.1287  0.6085  0.4407
 1696SOL    HW1 5238   3.704   4.548   4.064 -0.0162 -0.2307  0.3846
 1696SOL    HW2 5239   3.561   4.517   3.993  0.0569 -1.3038  0.6820
 1697SOL     OW 5240   0.131   5.106   0.086 -0.5263 -0.1486 -0.6106
 1697SOL    HW1 5241   0.215   5.056   0.110 -0.5344  0.2463  0.2825
 1697SOL    HW2 5242   0.057   5.041   0.071 -0.9607 -0.4216  2.1638
 1698SOL     OW 5243   5.002   0.545   0.478  0.1489  0.7974  0.6556
 1698SOL    HW1 5244   4.999   0.607   0.399  1.4551  0.0479 -0.0035
 1698SOL    HW2 5245   5.096   0.538   0.511 -0.0830 -0.3892  1.0910
 1699SOL     OW 5246   3.802   4.755   4.470 -0.1248  0.1436  0.8291
 1699SOL    HW1 5247   3.856   4.793   4.395  1.2750  0.5560  1.9837
 1699SOL    HW2 5248   3.858   4.690   4.522 -1.4597 -1.0745  0.8057
 1700SOL     OW 5249   2.873   4.637   1.924  0.2890 -0.1965 -0.1166
 1700SOL    HW1 5250   2.850   4.679   2.012 -0.5681  0.0868 -0.4676
 1700SOL    HW2 5251   2.959   4.676   1.890 -0.8161  1.7899 -0.7479
 1701SOL     OW 5252   2.886   4.787   3.840  0.6775  0.0456 -0.0591
 1701SOL    HW1 5253   2.851   4.795   3.747  0.7724  0.6233 -0.0452
 1701SOL    HW2 5254   2.968   4.844   3.850  1.1296 -0.6203  0.1534
 1702SOL     OW 5255   1.806   2.261   2.634 -0.3659 -0.2508 -0.0056
 1702SOL    HW1 5256   1.751   2.182   2.659 -0.2571 -0.5372 -0.6339
 1702SOL    HW2 5257   1.772   2.342   2.682 -0.5484 -0.6534  0.5567
 1703SOL     OW 5258   3.688   4.123   4.520  0.1137  0.1923  0.4042
 1703SOL    HW1 5259   3.597   4.094   4.549  0.0836  0.5842  0.7061
 1703SOL    HW2 5260   3.720   4.198   4.578 -0.1055  1.2557 -0.7848
 1704SOL     OW 5261   1.588   4.960   3.064 -0.3039  0.8212 -0.1214
 1704SOL    HW1 5262   1.633   5.049   3.056 -0.8812  1.3962  2.2997
 1704SOL    HW2 5263   1.520   4.964   3.137 -0.6141 -1.5173 -0.2292
 1705SOL     OW 5264   2.446   1.965   3.462  0.1117 -0.2821 -0.4870
 1705SOL    HW1 5265   2.490   2.050   3.492 -0.7788 -0.3603  1.0984
 1705SOL    HW2 5266   2.347   1.974   3.468 -0.0649 -0.8239 -2.0730
 1706SOL     OW 5267   1.942   4.879   1.514  0.1060  0.2761  0.5307
 1706SOL    HW1 5268   1.898   4.796   1.548  0.9052 -0.6044 -0.4935
 1706SOL    HW2 5269   1.905   4.958   1.562 -0.7756 -0.6489  1.4434
 1707SOL     OW 5270   4.055   3.109   2.495 -0.2652  0.1703  0.4469
 1707SOL    HW1 5271   4.103   3.195   2.513 -1.5167  0.7637  1.0910
 1707SOL    HW2 5272   4.079   3.042   2.566  0.5925  0.0257  0.0298
 1708SOL     OW 5273   1.051   3.329   3.075 -0.5752 -0.2430  0.2915
 1708SOL    HW1 5274   0.975   3.311   3.013 -0.1333  0.3926 -0.4587
 1708SOL    HW2 5275   1.023   3.309   3.169 -1.7994  0.3489  0.0802
 1709SOL     OW 5276   3.175   1.387   3.238  0.1151  0.6099 -0.4385
 1709SOL    HW1 5277   3.183   1.431   3.148  0.2600  1.9617  0.2011
 1709SOL    HW2 5278   3.158   1.457   3.307  2.4039 -0.0934  0.9429
 1710SOL     OW 5279   2.725   1.670   1.842 -0.6246 -0.5321 -0.1477
 1710SOL    HW1 5280   2.638   1.631   1.871 -0.6195 -0.7685 -0.4453
 1710SOL    HW2 5281   2.712   1.765   1.813 -0.2780  0.4675  2.6568
 1711SOL     OW 5282   4.029   1.266   4.914 -0.5151  0.0449 -0.0292
 1711SOL    HW1 5283   4.044   1.314   4.828  0.8518  2.0476  1.2340
 1711SOL    HW2 5284   3.944   1.214   4.910  0.2514 -1.1665 -3.0852
 1712SOL     OW 5285   2.736   2.439   2.592 -0.0397 -0.1136  0.4434
 1712SOL    HW1 5286   2.669   2.505   2.624 -0.6815 -0.1738 -0.6987
 1712SOL    HW2 5287   2.786   2.477   2.514 -1.8644 -1.6418 -1.6246
 1713SOL     OW 5288   4.102   2.235   1.070 -0.5162  0.0253  0.5054
 1713SOL    HW1 5289   4.191   2.266   1.039 -0.8050  2.9311  2.2059
 1713SOL    HW2 5290   4.034   2.252   0.998  0.2460 -2.6630 -0.9949
 1714SOL     OW 5291   1.650   2.995   0.931  0.3766 -0.3145 -0.2278
 1714SOL    HW1 5292   1.584   3.022   0.861  1.4512 -0.0738 -1.1793
 1714SOL    HW2 5293   1.699   3.076   0.964  1.0938 -0.6449 -0.4651
 1715SOL     OW 5294   2.111   1.347   3.144 -0.1291  0.0777 -0.3353
 1715SOL    HW1 5295   2.177   1.318   3.213 -0.7284 -1.1500 -0.2411
 1715SOL    HW2 5296   2.138   1.436   3.107  0.5154  0.4915  1.0533
 1716SOL     OW 5297   4.135   1.264   0.687 -0.5089  0.4048  0.2027
 1716SOL    HW1 5298   4.173   1.341   0.738  1.2171 -0.5204  0.4000
 1716SOL    HW2 5299   4.151   1.278   0.589 -0.5484  0.4705  0.2052
 1717SOL     OW 5300   3.939   0.324   1.214 -0.6169  0.1199 -0.6692
 1717SOL    HW1 5301   3.966   0.245   1.268 -0.5626 -1.1109 -2.4248
 1717SOL    HW2 5302   3.839   0.325   1.203 -0.5433 -0.2764 -1.4529
 1718SOL     OW 5303   2.098   1.023   2.537 -0.3577 -0.7424  0.1289
 1718SOL    HW1 5304   2.099   1.069   2.626  0.1823 -0.9594  0.2359
 1718SOL    HW2 5305   2.027   1.064   2.480 -1.5247 -1.3682  1.0573
 1719SOL     OW 5306   4.477   4.901   0.302  0.0765  0.2414  0.4782
 1719SOL    HW1 5307   4.565   4.927   0.265 -0.0151 -0.9124 -0.6217
 1719SOL    HW2 5308   4.491   4.843   0.383  0.3169  0.2993  0.4784
 1720SOL     OW 5309   0.354   2.572   4.843 -0.1733 -0.6213 -0.1324
 1720SOL    HW1 5310   0.316   2.479   4.839 -0.7250 -0.5172  1.7436
 1720SOL    HW2 5311   0.386   2.591   4.936  0.2994  0.9441 -0.5828
 1721SOL     OW 5312   0.539   0.138   0.056  0.1171 -0.3822 -0.2625
 1721SOL    HW1 5313   0.561   0.194  -0.024 -1.3923 -0.1587 -0.5467
 1721SOL    HW2 5314   0.565   0.043   0.038  2.2253  0.0894  0.0307
 1722SOL     OW 5315   2.770   3.442   0.519  0.3846 -0.0243 -0.1695
 1722SOL    HW1 5316   2.793   3.507   0.446  2.4139 -0.3934  0.1099
 1722SOL    HW2 5317   2.761   3.491   0.606 -0.1749  0.1529 -0.3215
 1723SOL     OW 5318   4.072   0.556   1.227 -0.2305  0.1717  1.1091
 1723SOL    HW1 5319   4.028   0.467   1.230 -0.7328  0.4153  1.0553
 1723SOL    HW2 5320   4.005   0.627   1.249  0.0439  0.5784  0.6476
 1724SOL     OW 5321   4.241   2.695   3.989 -0.1685  0.9397 -0.0370
 1724SOL    HW1 5322   4.325   2.749   3.991  0.5084 -0.1288  2.2131
 1724SOL    HW2 5323   4.219   2.673   3.894  2.4644  0.6630 -0.6571
 1725SOL     OW 5324   5.039   2.527   3.140 -0.1821 -0.1414 -0.2390
 1725SOL    HW1 5325   5.125   2.504   3.185  0.1310 -0.3344 -0.9349
 1725SOL    HW2 5326   5.057   2.571   3.052 -0.7931 -0.1407 -0.3690
 1726SOL     OW 5327   0.056   0.199   4.985 -0.2937  0.0560 -0.2962
 1726SOL    HW1 5328   0.141   0.198   5.036 -0.8370  0.5248  0.6343
 1726SOL    HW2 5329   0.031   0.105   4.960  0.1603 -0.1428 -0.0162
 1727SOL     OW 5330   3.619   5.123   1.302  0.4803 -0.0538  0.0563
 1727SOL    HW1 5331   3.530   5.164   1.322 -0.3870 -1.7005 -0.3284
 1727SOL    HW2 5332   3.648   5.148   1.210 -1.0222 -1.8904 -0.9795
 1728SOL     OW 5333   2.988   2.835   3.349 -0.1270  0.2278  0.1015
 1728SOL    HW1 5334   2.946   2.754   3.307 -3.2676  2.0324 -0.5619
 1728SOL    HW2 5335   2.924   2.877   3.413  0.7772  2.9939 -0.6532
 1729SOL     OW 5336   3.788   4.246   0.993  0.0305 -0.8232 -0.2040
 1729SOL    HW1 5337   3.841   4.247   0.909 -1.1022  0.2337 -0.9397
 1729SOL    HW2 5338   3.691   4.234   0.972 -0.1973 -1.3177  1.0100
 1730SOL     OW 5339   2.397   1.637   2.591  0.3338 -0.2422 -0.2379
 1730SOL    HW1 5340   2.356   1.550   2.619 -0.8127  0.4694  0.3676
 1730SOL    HW2 5341   2.357   1.666   2.504  1.5502 -0.8528 -1.0387
 1731SOL     OW 5342   2.432   0.489   2.838 -0.7832 -0.3606  0.2464
 1731SOL    HW1 5343   2.525   0.456   2.855 -0.7710  0.5670  2.2855
 1731SOL    HW2 5344   2.420   0.506   2.741  1.3886  0.1077  0.0051
 1732SOL     OW 5345   3.251   3.722   0.318 -0.1917 -0.1380  0.4038
 1732SOL    HW1 5346   3.310   3.690   0.392 -0.1761  0.3006  0.5798
 1732SOL    HW2 5347   3.162   3.746   0.354 -0.3907 -0.5237  0.1802
 1733SOL     OW 5348   1.613   4.975   3.442 -0.6130 -0.1242  0.0303
 1733SOL    HW1 5349   1.537   4.918   3.410 -0.8681  1.0627 -1.5686
 1733SOL    HW2 5350   1.613   4.976   3.542 -1.1019 -2.2140  0.1066
 1734SOL     OW 5351   4.161   1.911   3.470  0.5895  0.3417  0.2330
 1734SOL    HW1 5352   4.144   1.946   3.378  1.3025  0.9250  0.3191
 1734SOL    HW2 5353   4.193   1.985   3.529 -0.6213  0.1459  1.1688
 1735SOL     OW 5354   4.275   2.450   1.325 -0.0033  0.7104 -0.4893
 1735SOL    HW1 5355   4.258   2.356   1.296  1.4468  0.6419 -1.2371
 1735SOL    HW2 5356   4.223   2.513   1.267 -0.0487  0.4031 -0.7852
 1736SOL     OW 5357   2.092   0.337   4.870 -0.1314 -0.6132  0.2391
 1736SOL    HW1 5358   2.164   0.270   4.890 -0.2910 -1.0275 -0.5524
 1736SOL    HW2 5359   2.061   0.379   4.956 -0.6424 -2.1880  0.8691
 1737SOL     OW 5360   3.970   3.546   0.098 -0.0636 -0.5487 -0.8289
 1737SOL    HW1 5361   4.060   3.585   0.121 -0.1154 -1.6442  1.5025
 1737SOL    HW2 5362   3.979   3.448   0.084 -0.9575 -0.7248 -0.2011
 1738SOL     OW 5363   1.300   3.534   0.449  0.2147  0.2133 -0.2337
 1738SOL    HW1 5364   1.360   3.610   0.474  1.0096 -0.4356 -0.1392
 1738SOL    HW2 5365   1.231   3.567   0.384  2.8296  0.2505 -3.2120
 1739SOL     OW 5366   3.897   4.237   2.749 -0.4074 -0.0594  0.1489
 1739SOL    HW1 5367   3.852   4.188   2.823  1.3921  0.8741  1.9384
 1739SOL    HW2 5368   3.830   4.296   2.703 -1.0454  1.5920  2.9518
 1740SOL     OW 5369   2.755   4.914   4.046 -0.0827  0.2012  0.3680
 1740SOL    HW1 5370   2.743   5.007   4.012  0.1746  1.4142  3.2600
 1740SOL    HW2 5371   2.766   4.851   3.969  0.1664  2.5900 -1.6738
 1741SOL     OW 5372   2.364   0.505   2.588  0.6076 -0.3043 -0.1601
 1741SOL    HW1 5373   2.269   0.477   2.572  0.7878 -1.5523  0.8274
 1741SOL    HW2 5374   2.393   0.565   2.513 -1.0959  0.5052 -0.2352
 1742SOL     OW 5375   0.342   3.621   4.318 -0.2454  0.7554 -0.4131
 1742SOL    HW1 5376   0.396   3.559   4.261 -0.1888  3.0990 -3.1367
 1742SOL    HW2 5377   0.390   3.637   4.405  0.9256 -1.0317 -0.6826
 1743SOL     OW 5378   3.660   1.199   3.435  0.0338 -0.5106 -0.4923
 1743SOL    HW1 5379   3.689   1.266   3.367  1.9325  0.1142  0.8482
 1743SOL    HW2 5380   3.738   1.171   3.490 -1.4724 -0.7102  1.6826
 1744SOL     OW 5381   1.332   1.179   0.742  0.3868  0.4770 -0.1448
 1744SOL    HW1 5382   1.304   1.088   0.772  1.2870  0.6011  1.1725
 1744SOL    HW2 5383   1.256   1.224   0.696  0.0777 -1.1108 -1.2439
 1745SOL     OW 5384   0.478   2.077   3.366  0.6745 -0.2737 -0.8383
 1745SOL    HW1 5385   0.378   2.068   3.364  0.6926 -0.6158 -0.4039
 1745SOL    HW2 5386   0.518   2.007   3.307  0.6379  0.2999 -1.5540
 1746SOL     OW 5387   1.117   1.612   0.603 -0.4295  0.0823  0.3730
 1746SOL    HW1 5388   1.186   1.676   0.637 -1.6991  1.9287 -0.3464
 1746SOL    HW2 5389   1.041   1.608   0.669 -1.1861  0.7818 -0.4319
 1747SOL     OW 5390   1.333   1.829   3.644 -0.1679  0.2730  0.2892
 1747SOL    HW1 5391   1.291   1.918   3.662  0.4149  0.2672  1.8842
 1747SOL    HW2 5392   1.383   1.833   3.558  0.5611  1.7738  0.7378
 1748SOL     OW 5393   5.003   0.728   0.093 -0.4218 -0.1897  0.0825
 1748SOL    HW1 5394   4.948   0.791   0.148 -0.3289  0.2566 -0.3360
 1748SOL    HW2 5395   4.984   0.634   0.122  0.2476  0.0734  1.4522
 1749SOL     OW 5396   2.018   3.605   2.017 -0.0677  0.0115  0.3785
 1749SOL    HW1 5397   1.948   3.576   1.952  1.6442 -1.0177 -1.1112
 1749SOL    HW2 5398   2.098   3.638   1.966  1.0897 -0.2219  1.9816
 1750SOL     OW 5399   4.999   4.043   3.047 -0.4916  0.7049  0.4252
 1750SOL    HW1 5400   5.071   4.081   2.990 -0.7217  0.0235 -0.3443
 1750SOL    HW2 5401   5.024   3.949   3.074 -1.1652  0.3901 -0.0189
 1751SOL     OW 5402   4.874   0.014   3.145 -0.4445  0.2749  0.5053
 1751SOL    HW1 5403   4.806   0.043   3.077  0.1472 -0.3518 -0.3752
 1751SOL    HW2 5404   4.863  -0.084   3.163  1.5199 -0.3079 -1.2049
 1752SOL     OW 5405   4.100   2.788   4.953  0.2528  0.3174  0.2275
 1752SOL    HW1 5406   4.083   2.718   5.022 -0.2194  0.1520 -0.0550
 1752SOL    HW2 5407   4.180   2.841   4.979 -0.1656  0.5294  1.1279
 1753SOL     OW 5408   4.541   4.117   4.812  0.9302 -0.5156  0.1526
 1753SOL    HW1 5409   4.453   4.163   4.823  0.7578 -0.5054 -1.1449
 1753SOL    HW2 5410   4.553   4.051   4.886  0.2887  0.1980  0.9109
 1754SOL     OW 5411   3.865   5.037   1.026  0.2662  0.9321  0.0959
 1754SOL    HW1 5412   3.804   5.116   1.030  0.0268  0.7224  0.7762
 1754SOL    HW2 5413   3.816   4.959   0.989  0.8750  1.4202 -1.8318
 1755SOL     OW 5414   3.654   3.954   3.330  0.0925  0.2218  0.3807
 1755SOL    HW1 5415   3.612   4.022   3.270  0.1196 -0.4436 -0.4128
 1755SOL    HW2 5416   3.619   3.965   3.423  1.0949  2.1647  0.5761
 1756SOL     OW 5417   3.981   1.296   0.034  0.1618 -0.3331 -0.1285
 1756SOL    HW1 5418   4.044   1.372   0.052  0.0638  0.7112 -3.4700
 1756SOL    HW2 5419   3.987   1.270  -0.062 -0.1642 -4.3509  0.7553
 1757SOL     OW 5420   4.259   1.794   2.261 -0.4241 -0.3271  0.6798
 1757SOL    HW1 5421   4.259   1.712   2.317  1.6508 -1.2920 -0.6100
 1757SOL    HW2 5422   4.301   1.869   2.312  0.5809 -0.9402  0.7967
 1758SOL     OW 5423   0.289   0.192   2.795  0.7114  0.0538  0.0908
 1758SOL    HW1 5424   0.209   0.205   2.854 -0.3607 -0.9482 -1.0887
 1758SOL    HW2 5425   0.372   0.208   2.848 -0.2014 -1.0714  1.9512
 1759SOL     OW 5426   0.437   3.882   3.667  0.0171 -0.4222 -0.6840
 1759SOL    HW1 5427   0.343   3.854   3.686  0.2608 -1.1346 -0.4980
 1759SOL    HW2 5428   0.483   3.905   3.752 -0.1318  0.4067 -0.8218
 1760SOL     OW 5429   4.326   0.884   4.032 -0.4700  0.3691  0.0827
 1760SOL    HW1 5430   4.375   0.961   4.073  1.6641 -0.1092 -1.4105
 1760SOL    HW2 5431   4.391   0.814   4.003 -2.1497 -0.8280 -1.0251
 1761SOL     OW 5432   0.709   4.281   3.882 -0.4724 -0.4614 -0.3560
 1761SOL    HW1 5433   0.775   4.257   3.953  2.0500  1.1715 -1.9748
 1761SOL    HW2 5434   0.683   4.377   3.892 -1.4578 -0.6908 -0.6332
 1762SOL     OW 5435   3.559   4.781   0.198  0.3453  0.2989 -0.3989
 1762SOL    HW1 5436   3.581   4.705   0.136  1.1426  1.0376 -1.0507
 1762SOL    HW2 5437   3.639   4.800   0.256  0.2562  0.8437 -0.4574
 1763SOL     OW 5438   4.736   1.821   2.582 -0.4451  0.0875  0.4983
 1763SOL    HW1 5439   4.762   1.843   2.488 -0.6081  1.2967  0.7098
 1763SOL    HW2 5440   4.810   1.769   2.625  0.0004  0.2576 -0.0433
 1764SOL     OW 5441   1.383   4.445   3.352 -0.1571  0.3746  0.4934
 1764SOL    HW1 5442   1.465   4.499   3.329 -0.4537  1.1607  1.2421
 1764SOL    HW2 5443   1.367   4.449   3.450 -1.6344  1.0124  0.2496
 1765SOL     OW 5444   4.185   4.692   4.270 -1.0824  0.7134  0.0731
 1765SOL    HW1 5445   4.127   4.617   4.236 -1.0350 -0.2774  2.0266
 1765SOL    HW2 5446   4.268   4.698   4.215 -1.0495 -0.7560 -0.0706
 1766SOL     OW 5447   4.652   0.950   2.987  0.1480  0.0046 -0.1174
 1766SOL    HW1 5448   4.744   0.976   2.960 -0.3054 -0.2307 -2.0710
 1766SOL    HW2 5449   4.620   1.011   3.060  1.9670 -0.2006  0.9119
 1767SOL     OW 5450   0.961   3.036   2.500  0.5973 -0.4350  0.1187
 1767SOL    HW1 5451   0.923   3.126   2.521 -0.6302 -0.9455  0.1524
 1767SOL    HW2 5452   1.060   3.037   2.516  0.6240  0.9358 -0.0100
 1768SOL     OW 5453   2.214   1.177   3.425  0.4764 -0.6940 -0.1141
 1768SOL    HW1 5454   2.247   1.093   3.466  0.9605 -0.5574 -0.2224
 1768SOL    HW2 5455   2.126   1.201   3.466  1.1518 -0.3229  1.1797
 1769SOL     OW 5456   2.099   1.745   4.182  0.0659  0.0630  0.0998
 1769SOL    HW1 5457   2.086   1.716   4.277  0.3495 -0.9402 -0.1612
 1769SOL    HW2 5458   2.180   1.701   4.144 -1.3247 -1.4070 -1.3287
 1770SOL     OW 5459   3.399   4.209   4.370 -0.2727  0.2917  0.0129
 1770SOL    HW1 5460   3.358   4.250   4.451 -0.7079  0.5231 -0.3150
 1770SOL    HW2 5461   3.479   4.262   4.343 -0.4195  0.5122  0.0043
 1771SOL     OW 5462   2.115   4.453   2.287  0.0303 -0.1117 -0.2272
 1771SOL    HW1 5463   2.021   4.482   2.305  0.2317 -0.0023  0.6936
 1771SOL    HW2 5464   2.178   4.504   2.346  0.5752 -0.9205 -0.0910
 1772SOL     OW 5465   1.716   2.497   4.448 -0.5783  0.4139 -0.9026
 1772SOL    HW1 5466   1.702   2.509   4.546 -1.8379  0.6742 -1.0859
 1772SOL    HW2 5467   1.808   2.464   4.430 -0.5069 -0.1318  0.4043
 1773SOL     OW 5468   3.699   1.381   4.287 -0.1691 -0.4143 -0.2815
 1773SOL    HW1 5469   3.599   1.386   4.279 -0.1784 -0.4753 -0.2073
 1773SOL    HW2 5470   3.734   1.312   4.225 -0.3194 -1.4741  0.7646
 1774SOL     OW 5471   4.312   4.530   1.644 -0.0505  0.1103 -0.0312
 1774SOL    HW1 5472   4.262   4.617   1.644  1.4387  1.0062  0.9625
 1774SOL    HW2 5473   4.381   4.531   1.717  0.9016 -1.3953 -0.8607
 1775SOL     OW 5474   4.066   1.539   1.215 -0.1493 -0.3683  0.0691
 1775SOL    HW1 5475   4.013   1.610   1.262  0.7801 -0.5129  1.3731
 1775SOL    HW2 5476   4.024   1.520   1.126  0.3795  2.8117 -0.9664
 1776SOL     OW 5477   1.672   2.276   4.648  0.5511  0.1157  0.4850
 1776SOL    HW1 5478   1.595   2.214   4.654  0.3280  0.1541 -1.5408
 1776SOL    HW2 5479   1.715   2.269   4.558  0.6593  2.7131  0.2488
 1777SOL     OW 5480   3.937   3.085   4.672  0.3620 -0.0511  0.0229
 1777SOL    HW1 5481   3.942   2.989   4.698  0.8949 -0.0719 -0.1571
 1777SOL    HW2 5482   3.901   3.092   4.578  1.1107 -0.1214 -0.2753
 1778SOL     OW 5483   2.283   4.040   0.395 -0.5882 -0.4461  0.3286
 1778SOL    HW1 5484   2.345   4.055   0.473 -0.8635 -0.3481  0.5330
 1778SOL    HW2 5485   2.300   3.950   0.356 -1.0752 -0.8723  1.0823
 1779SOL     OW 5486   4.850   4.255   2.542 -0.2283 -0.2711 -0.4048
 1779SOL    HW1 5487   4.854   4.240   2.444  0.0817 -1.9871 -0.1648
 1779SOL    HW2 5488   4.941   4.282   2.575  0.1372 -1.4947 -0.3563
 1780SOL     OW 5489   0.728   3.052   3.964 -0.4062 -0.2619 -0.2446
 1780SOL    HW1 5490   0.794   3.020   4.031 -1.7868 -1.7005  0.5026
 1780SOL    HW2 5491   0.716   2.982   3.893 -0.2819  0.4822 -1.0140
 1781SOL     OW 5492   1.201   3.202   3.938 -0.3358 -0.4118 -0.1990
 1781SOL    HW1 5493   1.201   3.278   3.873 -2.2490  0.3329  0.5883
 1781SOL    HW2 5494   1.295   3.175   3.959  0.3389  0.2849 -2.1327
 1782SOL     OW 5495   3.771   4.778   4.932  0.2016 -0.2490  0.3808
 1782SOL    HW1 5496   3.791   4.805   4.837  0.1997  2.2487  1.0013
 1782SOL    HW2 5497   3.802   4.851   4.994 -2.5125 -0.3946  2.0582
 1783SOL     OW 5498   0.515   1.382   2.846  0.2987 -0.0999  0.0017
 1783SOL    HW1 5499   0.537   1.418   2.755  0.7436  0.5001  0.3368
 1783SOL    HW2 5500   0.599   1.371   2.899  0.1252 -1.2521  0.0556
 1784SOL     OW 5501   4.957   0.471   0.165 -0.0507  0.7952  0.0107
 1784SOL    HW1 5502   4.881   0.414   0.195 -0.3880  0.2215 -1.8281
 1784SOL    HW2 5503   5.043   0.431   0.196 -0.2611 -0.9287 -1.4591
 1785SOL     OW 5504   5.116   4.215   1.585 -0.0624 -0.0036  0.4986
 1785SOL    HW1 5505   5.195   4.235   1.644 -0.1601  0.9073  0.3327
 1785SOL    HW2 5506   5.120   4.119   1.557  0.9722  0.0116  0.5289
 1786SOL     OW 5507   3.276   2.836   0.535  0.0427  0.0630  0.0356
 1786SOL    HW1 5508   3.338   2.908   0.565 -1.3715  0.3372  2.5540
 1786SOL    HW2 5509   3.244   2.855   0.442  1.0973  1.7001 -0.0162
 1787SOL     OW 5510   2.533   3.332   0.170  0.6494 -0.0795 -0.3087
 1787SOL    HW1 5511   2.479   3.275   0.109  0.1292  0.6431 -0.5410
 1787SOL    HW2 5512   2.630   3.322   0.148  0.6402 -1.4822  0.1930
 1788SOL     OW 5513   4.126   0.560   4.459  0.5627  0.2380 -0.0530
 1788SOL    HW1 5514   4.194   0.615   4.507  0.5944  0.0239  0.1539
 1788SOL    HW2 5515   4.146   0.463   4.474  1.3253  0.1343 -1.5285
 1789SOL     OW 5516   2.015   3.759   0.620  0.2095 -0.1229 -0.1744
 1789SOL    HW1 5517   1.974   3.785   0.532  1.7582 -1.4449 -1.3287
 1789SOL    HW2 5518   1.973   3.674   0.653  0.4314 -0.2426 -0.2015
 1790SOL     OW 5519   1.975   4.147   2.719  0.7220  0.0280 -0.1002
 1790SOL    HW1 5520   2.006   4.053   2.736 -0.3986 -0.4692 -0.6891
 1790SOL    HW2 5521   2.054   4.209   2.718  1.5606 -1.0194 -0.4765
 1791SOL     OW 5522   3.725   1.270   0.538  0.1179  0.6408 -0.3204
 1791SOL    HW1 5523   3.799   1.269   0.472  0.8758  2.1277  0.4692
 1791SOL    HW2 5524   3.762   1.253   0.630 -1.1218 -3.3037 -0.3419
 1792SOL     OW 5525   1.805   0.590   2.650  0.3796 -0.0686 -0.1907
 1792SOL    HW1 5526   1.771   0.684   2.640  0.5700 -0.2173 -3.6496
 1792SOL    HW2 5527   1.737   0.535   2.698 -0.4612  1.4800  0.4771
 1793SOL     OW 5528   4.551   2.376   2.231  0.4108 -0.0203 -0.5759
 1793SOL    HW1 5529   4.649   2.357   2.224  0.0284 -1.9793 -1.2472
 1793SOL    HW2 5530   4.501   2.290   2.237 -1.1119  0.9639  2.9616
 1794SOL     OW 5531   2.058   2.863   0.974 -0.0210 -0.0546 -0.0799
 1794SOL    HW1 5532   2.068   2.923   0.894 -0.0354 -0.6589 -0.5353
 1794SOL    HW2 5533   2.118   2.897   1.047 -1.6541  1.8375  0.4814
 1795SOL     OW 5534   0.316   0.935   4.490  0.1867 -0.0777 -0.3742
 1795SOL    HW1 5535   0.281   0.984   4.410  1.4930  0.9766 -0.3226
 1795SOL    HW2 5536   0.243   0.878   4.528 -1.1728  1.2820 -0.8559
 1796SOL     OW 5537   1.099   4.225   4.714 -0.0634  0.1000 -0.2436
 1796SOL    HW1 5538   1.057   4.296   4.658 -1.5881 -1.9196 -1.8637
 1796SOL    HW2 5539   1.178   4.262   4.762 -0.7005  2.8020 -1.1011
 1797SOL     OW 5540   2.474   5.132   3.942  0.4692 -0.0394  0.5551
 1797SOL    HW1 5541   2.559   5.172   3.907  0.4607  2.5892  3.0843
 1797SOL    HW2 5542   2.396   5.168   3.891  0.6969  0.4155  0.5194
 1798SOL     OW 5543   1.262   2.177   3.128  0.0779  0.0267 -0.2879
 1798SOL    HW1 5544   1.269   2.275   3.113  2.3786  0.4278  2.4433
 1798SOL    HW2 5545   1.329   2.129   3.072  1.0595  0.3802  0.5482
 1799SOL     OW 5546   4.371   4.689   3.285  0.7278  0.0556 -0.1304
 1799SOL    HW1 5547   4.382   4.674   3.187  1.1912  0.1832 -0.1005
 1799SOL    HW2 5548   4.401   4.782   3.308 -0.2211  0.3390 -0.0053
 1800SOL     OW 5549   2.344   1.582   1.247 -0.1095 -0.2921  0.0276
 1800SOL    HW1 5550   2.346   1.503   1.309  0.5080 -1.0590 -0.9396
 1800SOL    HW2 5551   2.427   1.583   1.191 -1.1220 -0.2301 -1.5266
 1801SOL     OW 5552   2.337   4.296   1.634  0.5084  0.1972  0.8271
 1801SOL    HW1 5553   2.432   4.328   1.637  0.1067  1.4741  0.3818
 1801SOL    HW2 5554   2.275   4.374   1.634 -0.6550 -0.6001  3.5778
 1802SOL     OW 5555   2.856   1.847   3.328 -0.3564 -0.0348 -0.3276
 1802SOL    HW1 5556   2.938   1.851   3.271  0.9033 -0.3444  1.3596
 1802SOL    HW2 5557   2.815   1.756   3.323 -0.0245 -0.1765 -0.4406
 1803SOL     OW 5558   0.034   4.852   4.800  0.2855 -0.3312 -0.0326
 1803SOL    HW1 5559  -0.059   4.818   4.812 -0.6402  1.4119 -1.7318
 1803SOL    HW2 5560   0.099   4.783   4.834 -1.5871 -0.5731  3.5902
 1804SOL     OW 5561   0.959   4.980   1.067 -0.1147  0.1498  0.1030
 1804SOL    HW1 5562   1.043   4.935   1.097  0.2929 -0.8871 -2.3755
 1804SOL    HW2 5563   0.883   4.915   1.073 -0.8554  1.1060  2.4174
 1805SOL     OW 5564   0.104   2.324   3.382  0.0318 -0.1001  0.9615
 1805SOL    HW1 5565   0.127   2.391   3.311 -0.7345  1.5550  2.2270
 1805SOL    HW2 5566   0.070   2.240   3.338  1.0208  0.2986 -0.6545
 1806SOL     OW 5567   2.066   4.778   1.308  0.3367  0.5141 -0.0987
 1806SOL    HW1 5568   1.990   4.727   1.266 -0.2780 -0.9328  2.5129
 1806SOL    HW2 5569   2.036   4.814   1.397  2.2148  1.4370  0.2078
 1807SOL     OW 5570   2.769   3.571   0.768  0.0656 -0.1103 -0.2929
 1807SOL    HW1 5571   2.796   3.659   0.731 -0.2919 -0.1993 -0.7708
 1807SOL    HW2 5572   2.794   3.566   0.865 -3.0455  1.9416  0.7645
 1808SOL     OW 5573   4.289   1.343   1.772 -0.7666  0.0014 -0.0992
 1808SOL    HW1 5574   4.323   1.255   1.739 -0.2108  0.0798  0.2567
 1808SOL    HW2 5575   4.220   1.328   1.843  1.5111 -0.1764  2.2006
 1809SOL     OW 5576   1.962   4.277   3.607  0.6770  0.6864  0.2119
 1809SOL    HW1 5577   1.981   4.277   3.509  0.1754  0.3548  0.1080
 1809SOL    HW2 5578   1.870   4.313   3.623  1.0017  1.3427  0.6146
 1810SOL     OW 5579   1.451   0.621   0.114  0.2335  0.3611 -0.3042
 1810SOL    HW1 5580   1.551   0.622   0.113  0.2655 -0.7953  0.3096
 1810SOL    HW2 5581   1.419   0.542   0.166 -1.0110 -0.0673 -1.6755
 1811SOL     OW 5582   2.628   0.373   1.092  0.0072  0.0304  0.0513
 1811SOL    HW1 5583   2.661   0.283   1.119  0.3074  0.2500  0.4348
 1811SOL    HW2 5584   2.528   0.374   1.095 -0.0101 -0.3946 -0.3094
 1812SOL     OW 5585   1.446   3.752   0.625 -0.0382 -0.2469 -0.3854
 1812SOL    HW1 5586   1.395   3.833   0.653  1.2932  0.6216 -0.4185
 1812SOL    HW2 5587   1.512   3.776   0.554  1.3646 -1.0436  0.5874
 1813SOL     OW 5588   0.623   4.110   0.718  0.2951  0.0210  0.5527
 1813SOL    HW1 5589   0.585   4.093   0.626  0.1445  0.4454  0.5345
 1813SOL    HW2 5590   0.721   4.095   0.716  0.2998  0.0678  0.3078
 1814SOL     OW 5591   3.502   1.020   3.748  0.3357 -0.0247  0.1513
 1814SOL    HW1 5592   3.434   1.021   3.674  1.3685 -1.1088 -0.8450
 1814SOL    HW2 5593   3.528   0.926   3.768  0.9234  0.3329  1.1223
 1815SOL     OW 5594   3.850   2.789   2.910  0.5717 -0.6713 -0.6444
 1815SOL    HW1 5595   3.873   2.887   2.908  0.4225 -0.4546  2.3968
 1815SOL    HW2 5596   3.909   2.739   2.847  1.1723  1.2814 -1.7110
 1816SOL     OW 5597   2.524   2.529   3.344 -0.7629  0.1744  0.5094
 1816SOL    HW1 5598   2.547   2.573   3.256 -2.2744  0.2136  0.1062
 1816SOL    HW2 5599   2.586   2.453   3.360  0.3812  0.9740  0.0538
 1817SOL     OW 5600   4.940   3.403   3.758 -0.3292 -0.4832  0.0964
 1817SOL    HW1 5601   5.021   3.457   3.739 -0.7491  0.4106  0.7371
 1817SOL    HW2 5602   4.946   3.314   3.712  0.6562 -0.1334 -0.4636
 1818SOL     OW 5603   1.421   1.587   0.685 -0.3811  0.1366  0.1326
 1818SOL    HW1 5604   1.518   1.602   0.705 -0.0461 -3.5771  2.1744
 1818SOL    HW2 5605   1.366   1.644   0.747  0.2588  3.5843 -2.1677
 1819SOL     OW 5606   2.674   2.535   4.033  0.5048 -1.0622 -0.1994
 1819SOL    HW1 5607   2.600   2.562   3.972  1.1200  1.6451  0.1500
 1819SOL    HW2 5608   2.745   2.487   3.981 -1.3249 -3.6204 -0.5540
 1820SOL     OW 5609   4.570   3.391   4.965 -0.6120  0.5530  0.0742
 1820SOL    HW1 5610   4.664   3.403   4.997  0.1998 -0.5593 -1.7030
 1820SOL    HW2 5611   4.544   3.468   4.906 -0.8946  0.9551  0.7190
 1821SOL     OW 5612   4.960   2.080   4.540  0.2656  0.7497 -0.0464
 1821SOL    HW1 5613   4.933   2.070   4.444 -0.5901 -3.5258  0.4333
 1821SOL    HW2 5614   5.043   2.026   4.557 -1.0710 -0.8069  2.0479
 1822SOL     OW 5615   2.991   1.192   4.003  0.3130 -0.4534 -0.0021
 1822SOL    HW1 5616   2.915   1.256   3.993 -0.2843 -1.1316  0.1041
 1822SOL    HW2 5617   2.961   1.099   3.980  1.1770 -0.6965 -0.2169
 1823SOL     OW 5618   3.713   3.669   2.513  0.3152 -0.0587  0.6035
 1823SOL    HW1 5619   3.622   3.639   2.541 -0.4679  1.2836 -0.3328
 1823SOL    HW2 5620   3.772   3.590   2.500 -1.9511 -1.4246 -2.8433
 1824SOL     OW 5621   5.097   4.313   2.631 -0.5569  0.3920  0.0725
 1824SOL    HW1 5622   5.187   4.294   2.591 -0.4007  2.6692 -0.8035
 1824SOL    HW2 5623   5.084   4.412   2.639 -2.5830  0.0927  1.1697
 1825SOL     OW 5624   3.753   1.226   1.659 -0.3743  0.4881  0.0217
 1825SOL    HW1 5625   3.799   1.315   1.649 -0.7286  0.4701 -2.1491
 1825SOL    HW2 5626   3.655   1.241   1.669 -0.2847  0.3678  1.3604
 1826SOL     OW 5627   2.488   2.597   4.240 -0.2378 -0.0910  0.3922
 1826SOL    HW1 5628   2.542   2.644   4.171 -0.3468 -0.6676 -0.0956
 1826SOL    HW2 5629   2.542   2.523   4.281  0.1345  0.7925  1.5613
 1827SOL     OW 5630   3.684   2.351   4.754  0.1265  0.5347  0.5695
 1827SOL    HW1 5631   3.651   2.419   4.820  0.7402  0.2170  1.2139
 1827SOL    HW2 5632   3.780   2.331   4.773 -0.7144 -2.5732  2.1690
 1828SOL     OW 5633   3.499   1.138   1.956  0.1150 -0.2395 -0.1212
 1828SOL    HW1 5634   3.502   1.134   1.856  0.2491 -3.8757 -0.1173
 1828SOL    HW2 5635   3.425   1.078   1.989 -0.1169  1.1173  1.9854
 1829SOL     OW 5636   2.273   4.795   2.236  0.0908  0.0117 -0.0556
 1829SOL    HW1 5637   2.178   4.795   2.205 -0.1793  1.1542  0.7228
 1829SOL    HW2 5638   2.284   4.729   2.310 -0.0568 -0.2194 -0.2365
 1830SOL     OW 5639   0.646   3.583   4.964 -0.3357  0.6943  0.2229
 1830SOL    HW1 5640   0.669   3.650   4.893  1.6544 -0.3182 -0.1596
 1830SOL    HW2 5641   0.592   3.509   4.924  0.5637  0.2551 -0.1913
 1831SOL     OW 5642   2.665   0.720   3.162 -0.1457 -0.0788 -0.1429
 1831SOL    HW1 5643   2.683   0.754   3.069  0.8206 -1.2520 -0.4100
 1831SOL    HW2 5644   2.605   0.785   3.210  0.5718  1.3160 -1.0565
 1832SOL     OW 5645   2.480   1.002   0.631  0.6871  0.0935 -0.2933
 1832SOL    HW1 5646   2.474   1.028   0.727 -0.8290 -2.7768  0.5277
 1832SOL    HW2 5647   2.575   1.006   0.600  1.3122  0.3674  1.5554
 1833SOL     OW 5648   0.904   3.717   1.425  0.4371 -0.4022 -0.4360
 1833SOL    HW1 5649   0.891   3.670   1.512  0.8115  0.2394 -0.0282
 1833SOL    HW2 5650   0.996   3.700   1.391  0.4866 -0.1674 -0.4167
 1834SOL     OW 5651   2.681   0.650   4.557 -0.3517  0.0244  0.5567
 1834SOL    HW1 5652   2.670   0.739   4.601  1.4361  0.4255  0.2990
 1834SOL    HW2 5653   2.627   0.647   4.473 -0.0904  1.0600  0.3381
 1835SOL     OW 5654   1.614   4.156   0.398  0.1768  0.0650  0.2176
 1835SOL    HW1 5655   1.620   4.247   0.440  1.5490 -0.4820  1.2883
 1835SOL    HW2 5656   1.613   4.087   0.470 -0.0971 -0.8145 -0.6130
 1836SOL     OW 5657   3.955   3.129   0.535 -0.3295  0.0603 -0.2780
 1836SOL    HW1 5658   3.915   3.145   0.445 -0.9461 -0.8515 -0.1840
 1836SOL    HW2 5659   3.944   3.032   0.560  2.8854 -0.5224 -0.6922
 1837SOL     OW 5660   0.967   4.863   1.628  0.3227 -0.5185  0.0406
 1837SOL    HW1 5661   1.033   4.937   1.640  1.9605 -1.8499 -0.3342
 1837SOL    HW2 5662   0.999   4.802   1.555 -1.8301 -0.7129 -0.8153
 1838SOL     OW 5663   4.631   3.728   2.988 -0.3093 -0.3384 -1.0095
 1838SOL    HW1 5664   4.656   3.634   2.964  0.8673 -0.2962 -0.0522
 1838SOL    HW2 5665   4.692   3.792   2.941  1.8038 -0.2462  1.6106
 1839SOL     OW 5666   2.666   0.653   1.216  0.0341 -0.2179 -0.2429
 1839SOL    HW1 5667   2.621   0.704   1.143 -1.7436 -3.1559 -1.3491
 1839SOL    HW2 5668   2.685   0.560   1.186  2.8299 -0.4545  1.7916
 1840SOL     OW 5669   3.274   0.576   3.339 -0.1026 -0.0631 -0.1758
 1840SOL    HW1 5670   3.361   0.594   3.385 -1.1498  0.1286  1.8324
 1840SOL    HW2 5671   3.205   0.551   3.406 -1.5910 -0.3568 -1.7377
 1841SOL     OW 5672   0.262   2.412   2.137  0.0376 -0.4013 -0.5754
 1841SOL    HW1 5673   0.342   2.470   2.121 -0.4215  0.2655 -0.5300
 1841SOL    HW2 5674   0.222   2.386   2.049  0.0194 -0.3179 -0.5925
 1842SOL     OW 5675   0.672   4.547   4.455 -0.0237 -0.1709  0.0699
 1842SOL    HW1 5676   0.605   4.494   4.404 -1.1386 -0.0520  1.3476
 1842SOL    HW2 5677   0.730   4.484   4.507 -0.1861 -0.2129  0.2018
 1843SOL     OW 5678   1.329   5.032   3.626 -0.1606  0.4575  0.0498
 1843SOL    HW1 5679   1.360   4.978   3.704  3.9162 -0.7720 -2.1633
 1843SOL    HW2 5680   1.230   5.022   3.617 -0.0117 -5.1948  0.9497
 1844SOL     OW 5681   1.038   1.430   2.416  0.3127  0.5806 -0.0257
 1844SOL    HW1 5682   1.131   1.466   2.423  0.3455  0.3063  1.4254
 1844SOL    HW2 5683   0.973   1.502   2.440  0.2284  0.4253  0.2137
 1845SOL     OW 5684   4.115   2.465   4.929 -0.1177 -0.0491 -0.0315
 1845SOL    HW1 5685   4.131   2.521   4.848  3.6243  0.8787  1.1330
 1845SOL    HW2 5686   4.164   2.504   5.007 -1.3992 -2.3288  2.0766
 1846SOL     OW 5687   4.522   4.476   1.190 -0.0833  0.3346 -0.3734
 1846SOL    HW1 5688   4.475   4.435   1.269 -0.2886  0.5200 -0.3967
 1846SOL    HW2 5689   4.582   4.549   1.222  1.5260 -1.0311 -0.1566
 1847SOL     OW 5690   1.644   3.788   4.046 -0.4231  0.5825  0.2902
 1847SOL    HW1 5691   1.566   3.850   4.036 -1.1830 -0.5062 -0.9055
 1847SOL    HW2 5692   1.662   3.774   4.143 -0.3478  2.4886  0.5892
 1848SOL     OW 5693   3.126   1.074   1.976 -0.3230 -0.2763 -0.0565
 1848SOL    HW1 5694   3.056   1.007   1.953  0.7131 -0.8151 -1.8040
 1848SOL    HW2 5695   3.178   1.042   2.056  0.5880 -1.9425 -1.2617
 1849SOL     OW 5696   4.040   0.117   3.001 -0.3854 -0.5658  0.0743
 1849SOL    HW1 5697   4.005   0.039   3.053 -0.7427 -0.7662 -0.4547
 1849SOL    HW2 5698   4.139   0.108   2.990 -0.4033 -0.8673  0.1518
 1850SOL     OW 5699   2.441   4.147   1.394  0.0426 -0.3235  0.4656
 1850SOL    HW1 5700   2.390   4.069   1.356 -0.6848  0.8959 -1.2050
 1850SOL    HW2 5701   2.409   4.165   1.487 -1.8365 -0.3097 -0.1261
 1851SOL     OW 5702   4.435   2.638   2.490 -0.1639 -0.3693  0.2829
 1851SOL    HW1 5703   4.445   2.626   2.391 -2.2949  0.4377 -0.0895
 1851SOL    HW2 5704   4.408   2.732   2.510  1.9738 -0.0230  1.8231
 1852SOL     OW 5705   1.785   2.864   1.672 -0.1610 -0.3332 -0.8259
 1852SOL    HW1 5706   1.709   2.800   1.671 -0.7064  0.2659 -2.5189
 1852SOL    HW2 5707   1.769   2.935   1.741  0.6349 -2.1400  1.3369
 1853SOL     OW 5708   2.325   2.921   3.337  0.3655  0.4176 -0.0913
 1853SOL    HW1 5709   2.300   2.878   3.251  3.6325  1.4217 -1.6920
 1853SOL    HW2 5710   2.380   2.858   3.392  1.1458  0.8877 -0.3102
 1854SOL     OW 5711   4.993   1.063   3.799  0.2406  0.0509  0.0219
 1854SOL    HW1 5712   5.035   1.023   3.880 -2.1753 -0.3138  1.1676
 1854SOL    HW2 5713   5.044   1.145   3.772  1.3550 -0.0759  1.6337
 1855SOL     OW 5714   4.410   4.369   3.101 -0.9930  0.2725 -0.3980
 1855SOL    HW1 5715   4.485   4.375   3.035 -0.2263  1.1484  0.4967
 1855SOL    HW2 5716   4.396   4.274   3.127  0.7500  0.1797  0.3942
 1856SOL     OW 5717   3.270   1.022   3.588  0.5335 -0.4058  0.1364
 1856SOL    HW1 5718   3.267   1.036   3.489 -1.5262  0.9074  0.3109
 1856SOL    HW2 5719   3.207   1.086   3.632 -1.2762 -3.2520  2.0218
 1857SOL     OW 5720   1.904   0.406   2.460 -0.1095 -0.4947 -0.2580
 1857SOL    HW1 5721   1.830   0.381   2.397 -0.2117  0.2987 -0.4583
 1857SOL    HW2 5722   1.869   0.467   2.531  0.2010 -0.6881  0.0712
 1858SOL     OW 5723   4.791   4.237   1.183 -0.1783 -0.5385 -0.1493
 1858SOL    HW1 5724   4.802   4.320   1.127 -1.3481 -0.2310  0.0474
 1858SOL    HW2 5725   4.696   4.206   1.178 -0.6202  0.1394  2.5264
 1859SOL     OW 5726   1.019   3.308   1.787  0.2544  0.2583  0.6393
 1859SOL    HW1 5727   1.016   3.208   1.788  0.6376  0.2325 -0.0703
 1859SOL    HW2 5728   1.059   3.341   1.873  0.8829 -0.2269  0.5379
 1860SOL     OW 5729   1.963   0.389   5.118 -0.3072  0.0264  0.3359
 1860SOL    HW1 5730   1.967   0.444   5.202  1.1078 -0.2163  0.4524
 1860SOL    HW2 5731   1.878   0.410   5.068 -1.0768  0.3070  1.7185
 1861SOL     OW 5732   4.886   4.610   0.828 -0.4236  0.3046 -0.2599
 1861SOL    HW1 5733   4.873   4.707   0.809 -0.3637  0.5154  0.7338
 1861SOL    HW2 5734   4.982   4.586   0.821  0.0676  1.0619  2.6819
 1862SOL     OW 5735   3.718   4.372   2.600  0.3220  0.5297 -0.2297
 1862SOL    HW1 5736   3.787   4.380   2.527  1.8551  0.3374  1.1466
 1862SOL    HW2 5737   3.669   4.285   2.589  0.9728  0.2047 -0.6842
 1863SOL     OW 5738   2.811   1.480   1.628 -0.5139  0.2192 -0.0396
 1863SOL    HW1 5739   2.880   1.529   1.574  0.9803 -0.7094  0.9481
 1863SOL    HW2 5740   2.781   1.539   1.704  1.9184 -0.5821  1.6607
 1864SOL     OW 5741   4.314   3.381   5.088 -0.3085 -0.3790  0.8669
 1864SOL    HW1 5742   4.263   3.300   5.059  0.7267 -1.1506  1.1591
 1864SOL    HW2 5743   4.385   3.402   5.021 -0.4778  0.2079  0.8654
 1865SOL     OW 5744   1.092   0.894   3.177 -0.3939  0.1279  0.9019
 1865SOL    HW1 5745   1.103   0.836   3.096 -1.7244 -1.1842  1.6136
 1865SOL    HW2 5746   1.118   0.842   3.259 -2.1864  0.3016  1.6168
 1866SOL     OW 5747   3.477   4.757   2.136 -0.5170 -0.3269 -0.2025
 1866SOL    HW1 5748   3.407   4.821   2.168 -0.3096 -1.4807  2.8524
 1866SOL    HW2 5749   3.567   4.801   2.142 -0.6264  0.0035 -0.8521
 1867SOL     OW 5750   1.739   2.727   4.688  0.1432 -0.2025 -0.1379
 1867SOL    HW1 5751   1.765   2.636   4.720 -1.0017 -0.6719 -0.4591
 1867SOL    HW2 5752   1.817   2.770   4.643  0.8462 -0.8176  0.4680
 1868SOL     OW 5753   0.428   1.260   3.167 -0.0323 -0.5553 -0.2003
 1868SOL    HW1 5754   0.375   1.317   3.103  1.3351  0.4867 -0.4386
 1868SOL    HW2 5755   0.474   1.187   3.116  2.1179  1.0510 -0.6818
 1869SOL     OW 5756   0.408   0.717   0.779 -0.2822 -0.6833 -0.4503
 1869SOL    HW1 5757   0.425   0.680   0.688  1.1584  0.4839 -0.6882
 1869SOL    HW2 5758   0.332   0.668   0.821  0.6354 -2.9401 -1.2771
 1870SOL     OW 5759   2.389   0.556   1.852  0.0966  0.7082 -0.1370
 1870SOL    HW1 5760   2.477   0.510   1.835  0.0487  0.5726 -0.0239
 1870SOL    HW2 5761   2.314   0.494   1.829 -0.0015  1.5330 -2.2319
 1871SOL     OW 5762   0.682   1.383   2.340 -0.4530  0.5783  0.2907
 1871SOL    HW1 5763   0.640   1.315   2.399 -0.7366  0.3568 -0.1586
 1871SOL    HW2 5764   0.750   1.339   2.281  1.0734  1.0769  1.6237
 1872SOL     OW 5765   3.971   5.036   3.965 -0.0077 -0.5308  0.2244
 1872SOL    HW1 5766   3.952   5.056   4.061  0.7316  1.1815  0.0631
 1872SOL    HW2 5767   4.066   5.008   3.955  0.0211 -0.3449 -0.0407
 1873SOL     OW 5768   0.670   3.501   1.569  0.2118  0.3280 -0.3159
 1873SOL    HW1 5769   0.632   3.592   1.552 -0.9890  0.4377  2.3561
 1873SOL    HW2 5770   0.759   3.511   1.613 -0.6330  0.3376  1.4990
 1874SOL     OW 5771   0.017   4.908   0.296  0.1993  0.0353  0.0157
 1874SOL    HW1 5772  -0.029   4.861   0.372 -1.5949 -0.0543 -1.0779
 1874SOL    HW2 5773   0.036   5.002   0.323  0.7572 -0.3500  1.0231
 1875SOL     OW 5774   4.662   3.108   0.578  0.0149  0.1617 -0.4703
 1875SOL    HW1 5775   4.663   3.008   0.568 -0.1869  0.2064 -0.9987
 1875SOL    HW2 5776   4.634   3.149   0.491 -0.7532  0.6439 -0.0056
 1876SOL     OW 5777   0.545   1.783   1.975 -0.2431  0.3829  0.1441
 1876SOL    HW1 5778   0.561   1.800   1.878 -1.2646  0.7406  0.0336
 1876SOL    HW2 5779   0.546   1.869   2.025 -0.3761  0.2656  0.3517
 1877SOL     OW 5780   0.868   2.487   0.478  0.1535  0.5652 -0.4560
 1877SOL    HW1 5781   0.773   2.517   0.475 -1.1150 -2.9956 -0.8290
 1877SOL    HW2 5782   0.904   2.483   0.385  0.3410  0.9351 -0.4016
 1878SOL     OW 5783   3.126   1.801   1.449 -0.3452 -0.7442  0.0793
 1878SOL    HW1 5784   3.191   1.798   1.525 -1.4609 -0.7274  1.0562
 1878SOL    HW2 5785   3.059   1.872   1.466 -0.2090 -0.2714 -1.2768
 1879SOL     OW 5786   4.419   3.876   2.898 -0.0578 -0.1694 -0.0294
 1879SOL    HW1 5787   4.423   3.885   2.798 -1.6669 -2.1405 -0.3443
 1879SOL    HW2 5788   4.509   3.850   2.933  0.5204  0.5169 -0.9518
 1880SOL     OW 5789   1.552   3.526   2.766  0.0953 -0.2455  0.0345
 1880SOL    HW1 5790   1.499   3.453   2.721 -0.3768 -0.0170  0.2151
 1880SOL    HW2 5791   1.561   3.603   2.704 -2.3792  0.9417  1.0084
 1881SOL     OW 5792   2.964   1.224   0.584 -0.0450 -0.1259  0.5135
 1881SOL    HW1 5793   3.028   1.258   0.653  0.0141 -0.4072  0.5965
 1881SOL    HW2 5794   3.008   1.224   0.494  0.3713 -1.1604  0.7071
 1882SOL     OW 5795   4.164   2.811   0.382  0.1489 -0.5703  0.1703
 1882SOL    HW1 5796   4.190   2.884   0.318  0.0635  0.5435  1.3512
[truncated: 542,441 more chars]
