# Supplementary material for: Host–guest complexation of progesterone with β-cyclodextrin derivatives: hydration structure, binding thermodynamics, and loading pathways from molecular dynamics simulations
Source: RSC Adv. 2026 Jul 30. Online ahead of print. doi: 10.1039/d6ra04566a (PMC13420253; doi:10.1039/d6ra04566a)
Supplement: RA-OLF-D6RA04566A-s001 [file RA-OLF-D6RA04566A-s001.zip › 2-MBCD/Replica_5/npt.gro]

Progesterone/2MBCD in Water
13657
    12C73   C49    1   3.340   2.440   1.735 -0.2471 -0.3372 -0.4713
    12C73   O32    2   3.215   2.485   1.790  0.3123 -0.0957  0.6399
    12C73   C39    3   3.193   2.414   1.911  0.5270 -0.0536  0.7038
    12C73   H58    4   3.273   2.336   1.932 -0.2421 -0.5465  1.9319
    12C73   C38    5   3.062   2.338   1.890  0.6859 -0.0454 -0.3655
    12C73   H56    6   2.969   2.400   1.870  0.1686 -0.8589 -0.5427
    12C73   O31    7   3.077   2.230   1.800  0.0500 -0.4627  0.0259
    12C73   H57    8   2.991   2.185   1.797  0.0861 -0.5241 -0.1004
    12C73   C37    9   3.030   2.268   2.023  0.4969 -0.0841 -0.4307
    12C73   H55   10   3.120   2.206   2.050 -0.4544 -0.8186  1.2696
    12C73   O30   11   2.914   2.187   2.000  0.3758  0.0212 -0.1969
    12C73   C34   12   2.905   2.048   2.029 -0.1181  0.0116 -0.3892
    12C73   H50   13   3.002   2.011   2.074  0.3228  2.4289  0.7973
    12C73   C33   14   2.853   1.968   1.908  0.1577 -0.0966 -0.4381
    12C73   H49   15   2.867   1.857   1.927 -1.9347 -0.8460 -2.7579
    12C73   O27   16   2.928   1.997   1.790  0.3349 -0.3349 -0.3870
    12C73   C43   17   3.029   1.898   1.773  0.3909 -0.3332 -0.0746
    12C73   C32   18   2.706   1.997   1.877 -0.0705 -0.7490 -0.0018
    12C73   H47   19   2.712   2.102   1.837 -1.1207 -1.2986 -1.7025
    12C73   O26   20   2.643   1.909   1.785  0.6305 -0.5519 -0.6804
    12C73   H48   21   2.711   1.897   1.716  0.8079  0.9218 -0.8015
    12C73   C31   22   2.619   2.005   2.003  0.1739 -0.1945  0.1359
    12C73   H46   23   2.610   1.902   2.047  1.7378 -0.3559  0.1097
    12C73   C35   24   2.676   2.079   2.124 -0.2059 -0.0849  0.2506
    12C73   O28   25   2.814   2.041   2.136 -0.0930  0.1358 -0.3591
    12C73   H51   26   2.683   2.187   2.097  3.2311 -0.8802 -2.7487
    12C73   C36   27   2.598   2.053   2.254  0.0444 -0.0774  0.4038
    12C73   O29   28   2.585   2.164   2.340 -0.3908  0.5185 -0.4181
    12C73   H54   29   2.604   2.130   2.429 -0.8824 -1.5267 -1.0385
    12C73   O25   30   2.489   2.058   1.973  0.3798  0.4844  0.4199
    12C73   C28   31   2.365   1.991   1.977  0.4722  0.2812 -0.0824
    12C73   H41   32   2.378   1.879   1.990 -0.7475  0.0549 -0.7276
    12C73   C27   33   2.272   2.010   1.856  0.1255  0.4742  0.2144
    12C73   H40   34   2.180   1.950   1.879  0.4269 -0.7893 -1.6456
    12C73   O22   35   2.342   1.980   1.735 -0.0992 -0.0227  0.2040
    12C73   C44   36   2.339   1.840   1.710  0.3103 -0.0790  0.4627
    12C73   C26   37   2.219   2.153   1.850 -0.3078  0.2987 -0.1867
    12C73   H38   38   2.291   2.240   1.841 -1.1233  1.0836  0.5947
    12C73   O21   39   2.117   2.164   1.752 -0.4108  0.3581 -0.0738
    12C73   H39   40   2.132   2.250   1.708 -0.4470  1.4644  1.9761
    12C73   C25   41   2.155   2.182   1.988 -0.3655  0.0329 -0.1578
    12C73   H37   42   2.066   2.114   1.991 -0.9263  0.6467 -1.6695
    12C73   C29   43   2.241   2.161   2.112  0.1366  0.4504 -0.4323
    12C73   O23   44   2.302   2.033   2.096 -0.2838  0.2543 -0.4685
    12C73   H42   45   2.322   2.240   2.112  1.0606 -0.4625 -0.1157
    12C73   C30   46   2.160   2.169   2.242  0.1648 -0.0271 -0.3821
    12C73   O24   47   2.151   2.299   2.297  0.3078 -0.2822  0.2488
    12C73   H45   48   2.085   2.342   2.240  2.6645  0.8705 -1.8559
    12C73   O20   49   2.116   2.319   1.992 -0.0075  0.1153  0.6698
    12C73   C22   50   1.981   2.360   2.008 -0.0208  0.2499  0.2271
    12C73   H32   51   1.908   2.274   2.024 -2.2092  2.3401  2.3214
    12C73   C21   52   1.926   2.437   1.886  0.1848 -0.1291 -0.1106
    12C73   H31   53   1.815   2.453   1.903  0.3187  2.9456 -1.4024
    12C73   O17   54   1.936   2.360   1.766  0.3035  0.1718 -0.2957
    12C73   C45   55   1.814   2.293   1.733  0.5096 -0.0522 -0.6069
    12C73   C20   56   1.989   2.576   1.873  0.0874 -0.0728  0.0124
    12C73   H29   57   2.099   2.557   1.856  0.0325 -0.3016 -0.0932
    12C73   O16   58   1.930   2.635   1.758  0.1583 -0.0274 -0.0015
    12C73   H30   59   1.957   2.728   1.750  1.5357 -0.5565 -2.3288
    12C73   C19   60   1.979   2.661   2.001 -0.2643  0.1811 -0.1794
    12C73   H28   61   1.874   2.691   2.026  0.1095  0.4096  1.2184
    12C73   C23   62   2.037   2.573   2.112 -0.3781  0.2782 -0.0422
    12C73   O18   63   1.978   2.443   2.121 -0.1732  0.2037  0.2573
    12C73   H33   64   2.149   2.561   2.111 -0.3375 -0.3641  2.9036
    12C73   C24   65   2.018   2.638   2.249  0.7970  0.0518  0.2394
    12C73   O19   66   2.110   2.583   2.341  0.6703 -0.0493  0.3057
    12C73   H36   67   2.075   2.584   2.432 -0.4541 -0.5973 -0.1021
    12C73   O15   68   2.066   2.774   1.986  0.2418 -0.0722  0.7343
    12C73   C16   69   2.021   2.906   1.964  0.0813 -0.2241  0.1143
    12C73   H23   70   1.909   2.916   1.972  0.1819  1.4281 -0.3251
    12C73   C15   71   2.070   2.965   1.831 -0.2128 -0.3512 -0.0512
    12C73   H22   72   2.037   3.073   1.833 -0.5805 -0.4025 -1.8086
    12C73   O12   73   2.014   2.897   1.719 -0.5368  0.0073 -0.1098
    12C73   C46   74   1.968   2.982   1.614 -0.6309  0.1062  0.0109
    12C73   C14   75   2.223   2.978   1.829 -0.1944 -0.4841  0.3345
    12C73   H20   76   2.260   2.873   1.851 -2.3820 -1.7420 -1.4997
    12C73   O11   77   2.273   3.028   1.706 -0.0533 -0.9508  0.2010
    12C73   H21   78   2.238   3.112   1.672 -0.5337 -1.4793 -0.6629
    12C73   C13   79   2.271   3.058   1.950 -0.1984  0.3974 -0.2353
    12C73   H19   80   2.231   3.161   1.934  0.0468  0.4648 -0.4266
    12C73   C17   81   2.212   3.001   2.079 -0.1644  0.1834 -0.3140
    12C73   O13   82   2.070   2.986   2.070 -0.1862  0.2758 -0.1372
    12C73   H24   83   2.257   2.902   2.107  0.5869  1.4078  3.3262
    12C73   C18   84   2.240   3.089   2.201  0.1967  0.1849 -0.3986
    12C73   O14   85   2.371   3.064   2.252  0.2705  0.1243 -0.6168
    12C73   H27   86   2.364   2.971   2.279 -2.3101  0.6021  0.6059
    12C73   O10   87   2.414   3.057   1.953 -0.2084 -0.2382  0.2433
    12C73   C10   88   2.489   3.177   1.964 -0.0570 -0.3339  0.2636
    12C73   H14   89   2.415   3.262   1.972 -1.9940 -1.9828  0.8719
    12C73    C9   90   2.576   3.202   1.839 -0.5551 -0.1250 -0.0446
    12C73   H13   91   2.628   3.301   1.858 -0.0472 -0.5695  0.9852
    12C73    O7   92   2.491   3.192   1.724 -0.1902 -0.4312 -0.2887
    12C73   C47   93   2.505   3.303   1.635 -0.2314  0.1524  0.4207
    12C73    C8   94   2.686   3.096   1.829 -0.0644  0.4162 -0.4255
    12C73   H11   95   2.630   3.000   1.807  1.6604 -0.2250 -2.2850
    12C73    O6   96   2.777   3.125   1.724  0.1636  0.0997 -0.3150
    12C73   H12   97   2.847   3.057   1.728 -1.4513 -1.6467  3.2204
    12C73    C7   98   2.757   3.098   1.966 -0.1002  0.0482 -0.4016
    12C73   H10   99   2.793   3.202   1.986 -0.7503 -0.1071  1.9260
    12C73   C11  100   2.669   3.079   2.090  0.6316 -0.0357  0.1121
    12C73    O8  101   2.562   3.174   2.084  0.3422 -0.3606  0.0217
    12C73   H15  102   2.625   2.976   2.071 -0.1736  0.6204 -1.9328
    12C73   C12  103   2.751   3.098   2.217 -0.0206  0.9360  0.3988
    12C73    O9  104   2.690   3.077   2.343 -0.1438  0.0692  0.2007
    12C73   H18  105   2.719   3.147   2.404  0.4551  1.6866 -1.8066
    12C73    O5  106   2.863   3.003   1.971 -0.1752 -0.0213 -0.1304
    12C73    C6  107   3.002   3.026   1.970 -0.2002  0.1216 -0.2287
    12C73    H9  108   3.016   3.138   1.977  0.4102 -0.0573  2.3710
    12C73    C5  109   3.079   2.965   1.851  0.1182 -0.2479  0.1640
    12C73    H8  110   3.189   2.979   1.873 -0.2257  2.5138  0.5478
    12C73    O3  111   3.027   3.027   1.734 -0.1031 -0.2400  0.2651
    12C73   C48  112   3.134   3.097   1.670 -0.0520 -0.1749  0.4210
    12C73    C4  113   3.055   2.814   1.859 -0.1417 -0.2106  0.0880
    12C73    H6  114   2.944   2.797   1.849  0.0593 -0.4910 -2.2737
    12C73    O2  115   3.129   2.758   1.752 -0.1636  0.6094 -0.3697
    12C73    H7  116   3.137   2.662   1.767  0.7014  0.7775  0.3348
    12C73    C3  117   3.116   2.754   1.987  0.0170  0.3484  0.2800
    12C73    H5  118   3.226   2.772   1.979  0.2989 -0.9585  0.9344
    12C73    C2  119   3.059   2.826   2.109 -0.1694  0.1979  0.2835
    12C73    H4  120   2.955   2.784   2.122 -0.1842  0.8154  2.5014
    12C73    O4  121   3.057   2.967   2.086 -0.1310  0.1106 -0.2670
    12C73    C1  122   3.137   2.798   2.238 -0.1792  0.3125  0.3141
    12C73    O1  123   3.088   2.678   2.292 -0.2643  0.3873  0.4045
    12C73    H1  124   3.107   2.604   2.232  0.4769  0.5658  0.4162
    12C73   O33  125   3.080   2.616   2.001 -0.2105  0.3614 -0.1395
    12C73   C40  126   3.174   2.514   2.027  0.0700  0.6598  0.0251
    12C73   H59  127   3.279   2.549   2.052  0.8570 -1.1454 -0.5509
    12C73   O34  128   3.125   2.452   2.144 -0.6092  0.0265 -0.5868
    12C73   C41  129   3.006   2.373   2.133 -0.3259 -0.4484 -0.2524
    12C73   H60  130   2.915   2.430   2.101  0.2065  0.6901  0.2365
    12C73   C42  131   2.975   2.310   2.269 -0.6325 -0.5070 -0.3487
    12C73   O35  132   2.902   2.409   2.338 -0.0098  0.7343 -1.4143
    12C73   H63  133   2.959   2.480   2.371  0.9807 -0.5107 -0.2975
    2XWSP    O3  134   3.143   2.572   3.724  0.1126  0.3656  0.0630
    2XWSP    C3  135   3.040   2.558   3.790 -0.3288 -0.2289 -0.7299
    2XWSP    C2  136   2.981   2.425   3.824 -0.1829 -0.1299 -0.0778
    2XWSP    C1  137   2.829   2.429   3.826 -0.1959 -0.6138  0.1884
    2XWSP   C10  138   2.772   2.541   3.913  0.0350 -0.1289 -0.2746
    2XWSP   C19  139   2.795   2.515   4.062 -0.2082  0.0833 -0.2005
    2XWSP    C5  140   2.838   2.669   3.865  0.2482 -0.0705  0.1669
    2XWSP    C4  141   2.958   2.679   3.805  0.0301 -0.0374 -0.2660
    2XWSP    H4  142   3.007   2.776   3.791 -1.1307  0.9956  2.1833
    2XWSP    C6  143   2.771   2.801   3.875  0.0994 -0.1436  0.1447
    2XWSP    C7  144   2.625   2.788   3.837 -0.3348  0.7605  1.3936
    2XWSP    C8  145   2.555   2.678   3.917 -0.1869 -0.0491  0.4369
    2XWSP    C9  146   2.621   2.545   3.882 -0.1959 -0.1447  0.7805
    2XWSP   C11  147   2.537   2.432   3.938 -0.6627  0.0603  0.4996
    2XWSP   C12  148   2.397   2.440   3.880 -0.3463  0.2570 -0.2512
    2XWSP   C13  149   2.325   2.566   3.923 -0.1934  0.3399 -0.2400
    2XWSP   C18  150   2.315   2.558   4.075  0.0468 -1.1975 -0.2901
    2XWSP   C14  151   2.413   2.678   3.864 -0.0287  0.3356 -0.0032
    2XWSP   C15  152   2.323   2.800   3.877 -0.2660  0.1748 -0.1305
    2XWSP   C16  153   2.187   2.742   3.837 -0.3404  0.0840  0.2466
    2XWSP   C17  154   2.189   2.589   3.855 -0.1093 -0.0080 -0.5275
    2XWSP   C20  155   2.059   2.541   3.916  0.2980  0.2427  0.5594
    2XWSP   O20  156   1.983   2.601   3.991  0.1528  0.6544  0.0950
    2XWSP   C21  157   2.033   2.394   3.901 -0.1433  0.3798 -0.0659
    3SOL     OW  158   2.806   1.704   3.170  0.2585  0.5263 -0.5706
    3SOL    HW1  159   2.799   1.802   3.187  2.3182  0.7774 -0.8764
    3SOL    HW2  160   2.901   1.680   3.151 -0.3027 -1.4349 -1.1893
    4SOL     OW  161   3.219   2.398   2.893 -0.4873 -0.0552  0.2208
    4SOL    HW1  162   3.240   2.496   2.895  1.0632 -0.3526 -0.0216
    4SOL    HW2  163   3.188   2.372   2.801 -2.2429  0.4296  0.6354
    5SOL     OW  164   0.261   4.111   1.288 -0.2108  0.0259 -0.2100
    5SOL    HW1  165   0.267   4.014   1.309 -0.7740 -0.3366 -1.5975
    5SOL    HW2  166   0.352   4.153   1.298 -0.0776 -0.4978  0.9486
    6SOL     OW  167   1.561   1.030   2.703  0.0754 -0.0225 -0.1673
    6SOL    HW1  168   1.544   0.967   2.779 -2.5468 -0.2976 -0.8782
    6SOL    HW2  169   1.540   1.123   2.731 -1.5523 -0.2042 -0.6835
    7SOL     OW  170   4.288   1.283   2.034 -0.4119 -0.1103 -0.2369
    7SOL    HW1  171   4.276   1.331   1.948 -0.2875  1.5625  0.6334
    7SOL    HW2  172   4.265   1.343   2.110  0.3176 -1.2437  0.9444
    8SOL     OW  173   2.704   0.466   2.588  0.3259  0.5725 -0.4027
    8SOL    HW1  174   2.784   0.482   2.530 -0.3323  2.6056 -0.8258
    8SOL    HW2  175   2.724   0.496   2.682  0.3680  0.1672 -0.2791
    9SOL     OW  176   3.577   3.403   1.626 -0.3680 -0.6090 -0.0661
    9SOL    HW1  177   3.583   3.424   1.723 -0.2478 -0.6702 -0.0606
    9SOL    HW2  178   3.592   3.305   1.611  1.0475 -0.3861 -0.2817
   10SOL     OW  179   0.146   4.584   0.193  0.2029  0.0879 -0.2334
   10SOL    HW1  180   0.240   4.613   0.210  0.4023 -0.3172 -0.6355
   10SOL    HW2  181   0.146   4.507   0.130 -0.3509 -0.4293  0.3894
   11SOL     OW  182   3.024   4.550   0.355  0.2572  0.5675 -0.4258
   11SOL    HW1  183   3.085   4.541   0.433 -0.1666 -2.3653 -0.3411
   11SOL    HW2  184   3.077   4.551   0.270  0.5348 -0.4373 -0.2761
   12SOL     OW  185   1.160   3.772   1.358 -0.4265  0.7838 -0.0266
   12SOL    HW1  186   1.141   3.868   1.338 -2.9541  0.2851 -0.2738
   12SOL    HW2  187   1.132   3.751   1.452 -1.1955 -0.0240 -0.4279
   13SOL     OW  188   3.711   4.642   5.010 -0.0512  0.1299  0.2581
   13SOL    HW1  189   3.764   4.724   5.032 -1.0074  0.5383  1.1409
   13SOL    HW2  190   3.686   4.643   4.914  1.0100  0.2305 -0.0312
   14SOL     OW  191   2.387   0.173   1.006 -0.0920  0.2919  0.4187
   14SOL    HW1  192   2.333   0.099   1.048 -0.1888  0.3190  0.3437
   14SOL    HW2  193   2.401   0.246   1.072 -0.6609  0.5516  0.2580
   15SOL     OW  194   2.207   1.480   4.522 -0.0526 -0.2028  0.9599
   15SOL    HW1  195   2.194   1.381   4.528  2.2690 -0.7475 -1.3569
   15SOL    HW2  196   2.177   1.512   4.432 -1.0215  1.2990  1.7756
   16SOL     OW  197   4.526   1.630   0.777 -0.1236 -0.2168  0.4169
   16SOL    HW1  198   4.623   1.620   0.800  0.7431  0.3889 -2.5718
   16SOL    HW2  199   4.482   1.541   0.780  0.6222 -0.5723  1.3426
   17SOL     OW  200   4.982   2.901   4.089 -0.0542  0.3622 -0.5170
   17SOL    HW1  201   5.003   2.804   4.097 -1.4245  0.1528  1.2894
   17SOL    HW2  202   5.064   2.955   4.108  0.8662 -0.4102 -2.1462
   18SOL     OW  203   4.014   3.560   1.185  0.5105 -0.1212 -0.2662
   18SOL    HW1  204   3.987   3.626   1.115  0.5910  0.2271  0.0250
   18SOL    HW2  205   3.966   3.474   1.170 -0.0985  0.2101 -0.2685
   19SOL     OW  206   5.134   0.603   3.556 -0.4399 -0.0621 -0.0014
   19SOL    HW1  207   5.077   0.543   3.612  1.2174 -1.9769 -0.2255
   19SOL    HW2  208   5.089   0.620   3.469 -0.3763 -2.3009 -0.5408
   20SOL     OW  209   4.276   2.349   1.000  0.2230  0.5114  0.1701
   20SOL    HW1  210   4.351   2.356   0.934 -1.0027  0.5545 -1.2619
   20SOL    HW2  211   4.204   2.290   0.963 -0.0027 -0.4604  1.9876
   21SOL     OW  212   3.223   0.752   2.069 -0.1709 -0.0679 -0.4023
   21SOL    HW1  213   3.198   0.708   1.983 -0.3905 -1.7158  0.4700
   21SOL    HW2  214   3.321   0.772   2.068 -0.0600 -0.5998 -0.8204
   22SOL     OW  215   4.893   4.054   3.453 -0.9384  0.0807 -0.0992
   22SOL    HW1  216   4.793   4.052   3.451 -0.9760  0.3128  1.0514
   22SOL    HW2  217   4.929   4.022   3.365 -2.0133 -0.6402 -0.2896
   23SOL     OW  218   4.063   2.547   4.705 -0.0890  0.0339  0.2611
   23SOL    HW1  219   4.014   2.572   4.620 -1.1303 -0.1599  0.7868
   23SOL    HW2  220   3.996   2.527   4.776  0.7852 -0.1129  1.0468
   24SOL     OW  221   4.512   4.806   3.303 -0.0088  0.0555 -0.4791
   24SOL    HW1  222   4.415   4.830   3.307 -0.5754 -1.6618 -1.9384
   24SOL    HW2  223   4.545   4.784   3.394 -1.0566  0.4747  0.0190
   25SOL     OW  224   4.002   4.116   4.399 -0.0893 -0.0559  0.0061
   25SOL    HW1  225   4.060   4.173   4.340 -1.5308 -0.2573 -1.6806
   25SOL    HW2  226   3.960   4.043   4.345  0.0427 -1.4663  1.7057
   26SOL     OW  227   2.570   3.895   1.997  0.2373  0.1057 -0.6133
   26SOL    HW1  228   2.559   3.931   1.904 -2.0564  1.1636 -0.0162
   26SOL    HW2  229   2.529   3.804   2.002  1.8921 -0.6928 -1.0066
   27SOL     OW  230   2.011   2.443   4.756  0.0813  0.2295  0.1701
   27SOL    HW1  231   2.104   2.477   4.765 -0.0024  0.7598 -0.8384
   27SOL    HW2  232   1.995   2.370   4.823  1.6064 -0.7146 -0.4518
   28SOL     OW  233   0.148   0.371   2.272  0.9275  0.3582 -0.2547
   28SOL    HW1  234   0.136   0.273   2.256  0.0980  0.3060  0.6060
   28SOL    HW2  235   0.165   0.387   2.370  1.5386  1.0366 -0.4628
   29SOL     OW  236   1.314   4.431   2.364 -0.0251 -0.2491 -1.2123
   29SOL    HW1  237   1.340   4.384   2.279  0.5211 -2.6713  0.1935
   29SOL    HW2  238   1.228   4.394   2.398 -0.6307  1.2317 -1.0435
   30SOL     OW  239   0.764   4.792   2.948  0.4251 -0.1364  0.1140
   30SOL    HW1  240   0.777   4.714   3.010  0.7207  0.4177  0.7650
   30SOL    HW2  241   0.727   4.760   2.861  0.3739 -0.9800  0.4391
   31SOL     OW  242   2.988   1.017   2.476  0.3126  0.2335  0.8324
   31SOL    HW1  243   2.951   1.098   2.521  0.0143  0.1813  0.6820
   31SOL    HW2  244   2.927   0.939   2.490  1.1709 -0.2643  1.9712
   32SOL     OW  245   3.657   4.395   5.132 -0.4065 -0.1138  0.4159
   32SOL    HW1  246   3.663   4.317   5.069  1.7508  0.2620  0.0871
   32SOL    HW2  247   3.709   4.472   5.095 -1.7504  1.2082  1.1765
   33SOL     OW  248   0.522   1.682   4.913  0.1718  0.3412 -0.4859
   33SOL    HW1  249   0.548   1.651   5.004  0.7304  1.9959 -0.0499
   33SOL    HW2  250   0.479   1.606   4.863 -0.3687 -0.5257  1.2178
   34SOL     OW  251   1.591   3.166   1.797 -0.0747  0.0468 -0.5835
   34SOL    HW1  252   1.530   3.221   1.855  1.3199 -1.7700  2.9133
   34SOL    HW2  253   1.657   3.226   1.752 -1.2182  1.5677 -0.3090
   35SOL     OW  254   3.008   0.970   0.023  0.1071  0.2724 -0.2745
   35SOL    HW1  255   3.083   1.030  -0.004  0.8060 -0.1933  0.5749
   35SOL    HW2  256   2.958   1.010   0.099 -0.3494  0.4641 -0.6738
   36SOL     OW  257   0.785   4.109   1.323  0.0866  0.1667  0.3993
   36SOL    HW1  258   0.801   4.055   1.406  1.0734 -2.1643 -1.1886
   36SOL    HW2  259   0.775   4.047   1.245  2.6538  2.2892 -1.8068
   37SOL     OW  260   5.138   3.507   0.474  0.0102 -0.0427  0.2898
   37SOL    HW1  261   5.072   3.576   0.444 -1.8861 -1.8458  0.1145
   37SOL    HW2  262   5.194   3.545   0.548 -0.7185  1.7911 -0.0518
   38SOL     OW  263   0.456   4.105   0.644  0.4945 -0.4025  0.4849
   38SOL    HW1  264   0.529   4.168   0.671  0.3669 -0.9081  2.0944
   38SOL    HW2  265   0.373   4.158   0.623  0.3790 -0.0206  1.8499
   39SOL     OW  266   1.531   1.989   4.173  1.0566 -0.0314 -0.0497
   39SOL    HW1  267   1.603   2.017   4.109  0.9108 -0.6034 -0.4715
   39SOL    HW2  268   1.561   2.004   4.267  1.7940 -0.4406 -0.2174
   40SOL     OW  269   1.488   4.004   2.501 -0.2038  0.1959  0.7173
   40SOL    HW1  270   1.481   3.934   2.572 -0.8720 -1.5209 -0.9364
   40SOL    HW2  271   1.398   4.044   2.484 -0.9079 -2.0531 -1.5729
   41SOL     OW  272   1.798   0.433   2.368 -0.2972  0.4557  0.4955
   41SOL    HW1  273   1.863   0.424   2.443 -0.5087  0.9965  0.7497
   41SOL    HW2  274   1.844   0.474   2.289 -0.3188  0.7943  0.6587
   42SOL     OW  275   2.652   3.622   2.998  0.3809 -1.0274  0.0621
   42SOL    HW1  276   2.622   3.600   2.905  1.6341  0.7136 -0.8073
   42SOL    HW2  277   2.573   3.630   3.058 -0.8586  1.6104 -1.7399
   43SOL     OW  278   0.586   3.099   0.124 -0.4191  0.2823 -1.0853
   43SOL    HW1  279   0.679   3.064   0.139 -0.3689  0.6281 -0.5485
   43SOL    HW2  280   0.574   3.184   0.175 -1.0244  0.2542 -1.1736
   44SOL     OW  281   0.585   2.240   1.275  0.1620 -0.4826  0.0863
   44SOL    HW1  282   0.520   2.173   1.310  0.5012 -0.4367  0.8307
   44SOL    HW2  283   0.598   2.312   1.343 -1.9273  1.6197 -1.5619
   45SOL     OW  284   3.227   4.266   3.573 -0.0076  0.4405 -0.2538
   45SOL    HW1  285   3.204   4.301   3.663 -1.3445 -0.5080 -0.2094
   45SOL    HW2  286   3.153   4.286   3.509 -0.4572 -1.5652 -0.4155
   46SOL     OW  287   1.443   4.524   0.853  0.3300  0.1821  0.0997
   46SOL    HW1  288   1.440   4.434   0.896  0.8354  0.3784  0.5599
   46SOL    HW2  289   1.430   4.515   0.755  0.7661 -0.4338  0.0980
   47SOL     OW  290   3.317   3.658   4.070  0.3539 -0.4387 -0.6773
   47SOL    HW1  291   3.352   3.632   3.980 -0.6955 -2.7833 -0.4683
   47SOL    HW2  292   3.338   3.586   4.136  1.0032  1.1841  0.9866
   48SOL     OW  293   4.159   0.392   2.607 -0.0464  0.1500  0.4198
   48SOL    HW1  294   4.099   0.471   2.598 -0.3045 -0.0148  0.6679
   48SOL    HW2  295   4.238   0.403   2.547 -0.8997 -0.1706 -0.7898
   49SOL     OW  296   0.571   1.767   2.061 -0.4665  0.1065 -0.4202
   49SOL    HW1  297   0.567   1.856   2.017 -1.6098  0.5520  0.5360
   49SOL    HW2  298   0.482   1.721   2.052 -0.1866 -0.5219 -0.0577
   50SOL     OW  299   3.715   4.060   3.813 -0.2020 -0.7785 -0.4614
   50SOL    HW1  300   3.724   4.158   3.829 -0.2748 -0.9586  0.7751
   50SOL    HW2  301   3.786   4.030   3.749 -2.0019  0.5916 -3.3333
   51SOL     OW  302   0.084   0.908   1.331 -0.6620 -0.4598 -0.3923
   51SOL    HW1  303   0.079   0.862   1.242 -0.6901  0.9934 -1.1840
   51SOL    HW2  304   0.179   0.911   1.361 -0.5632 -0.3748 -0.7035
   52SOL     OW  305   3.120   3.921   2.497  0.1519 -0.1275  0.1316
   52SOL    HW1  306   3.122   3.924   2.597 -1.1703  2.4364  0.1638
   52SOL    HW2  307   3.051   3.854   2.467 -1.9124  1.4611  1.0661
   53SOL     OW  308   1.692   4.557   1.132  0.1041 -0.0475  0.2232
   53SOL    HW1  309   1.612   4.575   1.189 -1.5972 -0.4152 -1.9038
   53SOL    HW2  310   1.744   4.642   1.119 -0.7510  0.5248  0.4571
   54SOL     OW  311   0.404   0.522   1.664 -0.0693  0.4026 -0.1522
   54SOL    HW1  312   0.353   0.463   1.726 -0.2078  1.6346  0.9399
   54SOL    HW2  313   0.434   0.603   1.712  0.2837  1.1493 -1.5727
   55SOL     OW  314   2.330   1.068   3.378 -0.4706 -0.4302  0.1633
   55SOL    HW1  315   2.347   1.122   3.460  0.6284  0.2402 -0.4827
   55SOL    HW2  316   2.293   0.978   3.404 -1.4519  0.2690  1.2988
   56SOL     OW  317   1.755   4.238   2.977  0.4179  0.0463 -0.0328
   56SOL    HW1  318   1.703   4.316   3.012 -0.7562 -0.8202  0.2159
   56SOL    HW2  319   1.723   4.216   2.885 -1.3257 -1.8866  0.9551
   57SOL     OW  320   2.460   2.340   0.866  0.3219 -0.5693  0.2079
   57SOL    HW1  321   2.556   2.318   0.854  0.2610 -0.9415  0.3806
   57SOL    HW2  322   2.433   2.411   0.800  0.1302 -2.1712 -1.5084
   58SOL     OW  323   3.026   1.762   1.009 -0.1046  0.4157  0.0493
   58SOL    HW1  324   3.099   1.708   1.051 -0.8347  0.3573  1.3147
   58SOL    HW2  325   3.045   1.774   0.912  1.1726 -0.2709  0.1846
   59SOL     OW  326   1.956   2.229   1.372  0.0311 -0.1675 -0.1017
   59SOL    HW1  327   1.953   2.272   1.282  1.0908 -0.4781 -0.3029
   59SOL    HW2  328   2.007   2.287   1.436 -0.8615  0.1323  0.3545
   60SOL     OW  329   1.859   0.445   0.340  1.1457  0.0196  0.0263
   60SOL    HW1  330   1.854   0.472   0.243 -0.7299 -1.3223 -0.3225
   60SOL    HW2  331   1.922   0.369   0.350  0.1535 -0.9021 -0.4686
   61SOL     OW  332   2.173   0.340   3.879 -0.6527  0.2796  0.1454
   61SOL    HW1  333   2.217   0.251   3.890  0.6553  0.8095 -0.5882
   61SOL    HW2  334   2.219   0.407   3.937 -0.5511  0.8195 -0.5507
   62SOL     OW  335   4.453   2.262   0.373 -0.0087  0.0236 -0.0241
   62SOL    HW1  336   4.376   2.222   0.423 -1.1895  1.1588 -0.8538
   62SOL    HW2  337   4.440   2.361   0.367  1.1611  0.1394 -0.8035
   63SOL     OW  338   1.084   3.595   3.522  0.4418 -0.0196  0.1927
   63SOL    HW1  339   1.037   3.661   3.580 -0.0271 -0.6723  0.5779
   63SOL    HW2  340   1.087   3.506   3.569  0.3414 -0.4755 -0.6418
   64SOL     OW  341   4.464   0.107   3.435 -0.4823 -0.2591 -0.0957
   64SOL    HW1  342   4.448   0.179   3.503  1.5716  1.2524 -1.1170
   64SOL    HW2  343   4.391   0.108   3.367 -1.6767 -0.7043  1.1304
   65SOL     OW  344   0.738   2.440   0.671  0.4866  0.1850 -0.3359
   65SOL    HW1  345   0.836   2.420   0.663  0.7791  0.7120  1.6171
   65SOL    HW2  346   0.725   2.523   0.724 -1.0413  0.1467 -0.6048
   66SOL     OW  347   3.618   2.286   2.291  0.2754 -0.9234  0.0168
   66SOL    HW1  348   3.569   2.277   2.204  1.6040 -1.9700 -0.6442
   66SOL    HW2  349   3.714   2.306   2.274  0.1954  0.7884  1.3026
   67SOL     OW  350   2.061   4.935   1.507 -0.0698 -0.2058 -0.3090
   67SOL    HW1  351   2.027   4.950   1.414  1.4014 -0.9717 -1.0190
   67SOL    HW2  352   2.086   5.023   1.548  0.0379  0.0726 -0.9541
   68SOL     OW  353   1.958   0.303   2.035 -0.4049  0.0800 -0.3504
   68SOL    HW1  354   1.973   0.323   1.938  1.2169 -1.2733 -0.4137
   68SOL    HW2  355   1.957   0.389   2.087  0.1616  0.7267 -1.3807
   69SOL     OW  356   1.007   0.715   1.198  0.2978  0.7047 -0.5345
   69SOL    HW1  357   0.976   0.803   1.232 -0.4068  0.3345 -0.1775
   69SOL    HW2  358   1.048   0.726   1.108 -0.8536  1.2416 -1.0166
   70SOL     OW  359   2.684   2.409   2.532  0.1879 -0.5682  0.1001
   70SOL    HW1  360   2.598   2.449   2.500 -0.4224 -1.6223  0.3925
   70SOL    HW2  361   2.722   2.350   2.462 -0.1339 -1.3176  0.5403
   71SOL     OW  362   4.022   3.863   3.975  0.1048 -0.5225  0.1684
   71SOL    HW1  363   3.981   3.797   3.913  0.2587  0.7375 -1.3247
   71SOL    HW2  364   4.110   3.829   4.007  0.1152 -1.1008 -0.4632
   72SOL     OW  365   2.849   4.967   5.067 -0.5576  0.5997 -0.4608
   72SOL    HW1  366   2.803   4.888   5.027  1.4577  0.0660 -1.8721
   72SOL    HW2  367   2.907   5.011   4.998 -0.5516  2.4977  0.6642
   73SOL     OW  368   3.374   4.429   1.265  0.7115 -0.1531 -0.1913
   73SOL    HW1  369   3.436   4.417   1.187  2.5076  1.4637  0.8903
   73SOL    HW2  370   3.424   4.469   1.341 -1.5832  0.7519  0.9335
   74SOL     OW  371   2.468   3.918   4.064  0.0342 -0.3615  0.2511
   74SOL    HW1  372   2.561   3.954   4.077 -0.8281  1.6275  1.3129
   74SOL    HW2  373   2.441   3.866   4.144 -0.5814  1.0414  0.9906
   75SOL     OW  374   0.220   1.883   1.969  0.4708  0.3988 -0.4981
   75SOL    HW1  375   0.127   1.914   1.989  0.4344 -1.0150  1.9095
   75SOL    HW2  376   0.278   1.963   1.950 -0.8950  1.4145 -0.5898
   76SOL     OW  377   1.907   2.953   3.755  0.6407  0.3911  0.2623
   76SOL    HW1  378   1.943   2.925   3.666 -0.5858 -0.5776  0.0328
   76SOL    HW2  379   1.819   2.908   3.770  0.4921  1.1049  1.6620
   77SOL     OW  380   1.045   4.503   0.099 -0.2409 -0.0439  1.1018
   77SOL    HW1  381   1.011   4.549   0.017  1.5190  0.1512  0.4393
   77SOL    HW2  382   1.021   4.557   0.180  1.8887  2.2007  0.3452
   78SOL     OW  383   1.801   0.075   3.506  0.2870 -0.1794 -0.7404
   78SOL    HW1  384   1.712   0.056   3.465  0.7154  0.5618 -2.0510
   78SOL    HW2  385   1.794   0.066   3.605 -1.0849 -0.7565 -0.8648
   79SOL     OW  386   3.283   0.317   1.181  0.0368  0.3706  0.0763
   79SOL    HW1  387   3.185   0.303   1.169  0.1876 -0.4186 -0.3129
   79SOL    HW2  388   3.303   0.333   1.278 -0.3555 -0.5236  0.3154
   80SOL     OW  389   4.857   3.443   2.487 -0.1610 -0.8643 -0.2712
   80SOL    HW1  390   4.888   3.357   2.448 -1.6985 -1.1138 -1.0379
   80SOL    HW2  391   4.782   3.480   2.432  0.6162  1.1071 -0.1140
   81SOL     OW  392   1.576   4.543   4.570  0.5222  0.4465 -0.4167
   81SOL    HW1  393   1.544   4.610   4.638  0.7539  0.2910 -0.1541
   81SOL    HW2  394   1.508   4.535   4.498  0.0877  0.3146  0.0048
   82SOL     OW  395   2.917   4.239   0.834 -0.2965  0.1934  0.1126
   82SOL    HW1  396   2.897   4.337   0.836  1.7798  0.6852 -1.0338
   82SOL    HW2  397   2.968   4.214   0.916  0.0216  0.2837 -0.0556
   83SOL     OW  398   0.913   2.867   3.831 -0.4828  0.1378 -0.4092
   83SOL    HW1  399   0.989   2.856   3.894  0.1829  0.7312 -1.0872
   83SOL    HW2  400   0.850   2.937   3.866 -0.1600  0.4019 -0.3510
   84SOL     OW  401   4.163   2.333   3.027  0.0835  0.3973  0.4936
   84SOL    HW1  402   4.104   2.291   3.097 -0.5682  0.4839 -0.0013
   84SOL    HW2  403   4.230   2.265   2.996 -0.8176 -0.2297 -0.1356
   85SOL     OW  404   2.536   0.242   0.792  0.9778 -0.3084 -0.6345
   85SOL    HW1  405   2.475   0.309   0.749  1.2419  0.0006 -0.5311
   85SOL    HW2  406   2.491   0.204   0.873  0.1570 -1.4677 -1.6033
   86SOL     OW  407   3.173   2.010   4.300 -0.0193  0.3634  0.1763
   86SOL    HW1  408   3.139   2.077   4.234 -1.3529  0.4825  0.9571
   86SOL    HW2  409   3.123   1.924   4.289 -0.7923  0.6154  1.5073
   87SOL     OW  410   2.960   4.804   1.890 -0.6688 -0.0542  0.4783
   87SOL    HW1  411   3.046   4.818   1.841 -0.0037 -0.4347  1.4950
   87SOL    HW2  412   2.978   4.752   1.973 -2.0597 -1.0978  0.1597
   88SOL     OW  413   1.427   4.105   0.471  0.1694  0.5499  0.1392
   88SOL    HW1  414   1.443   4.006   0.466 -1.1799  0.3523 -0.9661
   88SOL    HW2  415   1.430   4.135   0.566  1.0107 -0.4657  0.4549
   89SOL     OW  416   1.670   2.164   2.024  0.4807 -0.0997 -0.1991
   89SOL    HW1  417   1.604   2.089   2.018  0.9563 -0.4385 -1.3580
   89SOL    HW2  418   1.621   2.251   2.030 -0.1180 -0.2527 -2.1680
   90SOL     OW  419   2.056   3.766   2.747  0.2552 -0.4752  0.0628
   90SOL    HW1  420   2.109   3.774   2.663 -2.0160  0.5154 -1.3677
   90SOL    HW2  421   1.984   3.697   2.735 -2.0675  1.8274 -0.0104
   91SOL     OW  422   2.651   4.637   4.547 -0.1440 -0.2546 -0.4526
   91SOL    HW1  423   2.701   4.667   4.466 -0.5855  1.5392 -0.0933
   91SOL    HW2  424   2.560   4.606   4.520 -0.8866  1.8426 -0.5297
   92SOL     OW  425   3.433   0.483   3.443 -0.2996 -0.2716  0.2489
   92SOL    HW1  426   3.465   0.571   3.408 -2.0310 -0.0487 -0.9201
   92SOL    HW2  427   3.494   0.410   3.412  0.0661  0.3122 -0.4292
   93SOL     OW  428   2.779   3.151   3.122 -0.4431  0.3857  0.0382
   93SOL    HW1  429   2.732   3.104   3.048 -1.6783  0.0178  1.0198
   93SOL    HW2  430   2.717   3.161   3.200  1.0006  0.1996  1.2550
   94SOL     OW  431   0.436   3.934   4.328 -0.2985  0.4012 -0.1749
   94SOL    HW1  432   0.378   3.994   4.384 -0.4400  1.3107 -1.2691
   94SOL    HW2  433   0.522   3.918   4.376  0.7081  3.3324 -0.7399
   95SOL     OW  434   4.556   2.109   4.353  0.1413 -0.8523  0.6964
   95SOL    HW1  435   4.590   2.023   4.392  1.4250 -1.1809 -1.0652
   95SOL    HW2  436   4.623   2.146   4.289 -1.7995 -0.2950 -1.1263
   96SOL     OW  437   1.767   3.395   0.454  0.0975 -0.0588 -0.0828
   96SOL    HW1  438   1.853   3.432   0.417  0.2968 -0.8202 -0.3957
   96SOL    HW2  439   1.779   3.372   0.550  0.6447 -1.3719 -0.4490
   97SOL     OW  440   2.644   2.228   2.746 -0.1362  0.2274 -0.0575
   97SOL    HW1  441   2.623   2.139   2.706  1.4459 -0.1085 -0.2095
   97SOL    HW2  442   2.631   2.299   2.678 -1.7232  0.1794  0.1553
   98SOL     OW  443   0.349   4.356   2.685  0.3593 -0.0887  0.2152
   98SOL    HW1  444   0.271   4.380   2.627 -0.4221  0.1389  1.3399
   98SOL    HW2  445   0.339   4.261   2.717  1.1245 -0.4350 -0.5381
   99SOL     OW  446   1.176   3.942   0.791  0.1119 -0.7208  0.1246
   99SOL    HW1  447   1.171   4.026   0.736  1.9315 -0.9199 -0.4109
   99SOL    HW2  448   1.147   3.961   0.885 -0.0287  0.3711 -0.1330
  100SOL     OW  449   0.964   0.661   1.795 -0.2793  0.1501  0.0570
  100SOL    HW1  450   1.038   0.728   1.787 -0.2030  0.0117 -0.4440
  100SOL    HW2  451   0.943   0.624   1.704 -1.3869  0.6459  0.1090
  101SOL     OW  452   2.429   1.095   5.082 -0.2734  0.0247  0.2923
  101SOL    HW1  453   2.396   1.095   4.988 -0.1625  0.7152  0.2418
  101SOL    HW2  454   2.441   1.002   5.114  1.8469 -0.2687 -1.1486
  102SOL     OW  455   0.132   1.337   0.439  0.1425 -0.3351  0.1978
  102SOL    HW1  456   0.134   1.290   0.527 -2.4964  0.0556  0.5484
  102SOL    HW2  457   0.126   1.269   0.365 -0.2076 -0.6392  0.4992
  103SOL     OW  458   4.240   3.929   1.654 -0.3505  0.2749  0.4036
  103SOL    HW1  459   4.193   3.841   1.661  0.9471 -0.3410  1.7286
  103SOL    HW2  460   4.339   3.914   1.653 -0.0658  1.7787  2.0356
  104SOL     OW  461   2.679   2.039   1.027 -0.0047  0.3601 -0.0963
  104SOL    HW1  462   2.679   2.126   0.978  0.6153  0.4602  0.0745
  104SOL    HW2  463   2.772   2.018   1.058 -0.2106 -0.1958  0.1599
  105SOL     OW  464   2.871   0.030   4.562  0.3043  0.0908 -0.1110
  105SOL    HW1  465   2.806   0.089   4.609  0.3036  0.7118 -0.8594
  105SOL    HW2  466   2.958   0.029   4.611 -0.1100 -0.3625  0.6332
  106SOL     OW  467   4.944   0.444   3.216  0.4416  0.4587 -0.1340
  106SOL    HW1  468   4.929   0.401   3.127 -1.2170  0.1729  0.2366
  106SOL    HW2  469   4.860   0.436   3.270  1.5707  0.2166  1.6342
  107SOL     OW  470   4.394   4.278   1.656  0.1058  0.2557 -0.3117
  107SOL    HW1  471   4.426   4.217   1.729 -1.5877  1.3737  1.4860
  107SOL    HW2  472   4.294   4.284   1.661  0.0797  1.4406 -1.8859
  108SOL     OW  473   2.093   4.302   4.542 -0.4351 -0.6598  0.4359
  108SOL    HW1  474   2.068   4.397   4.558 -1.0540 -1.1719  3.0574
  108SOL    HW2  475   2.192   4.293   4.539 -0.3729  0.0324  0.4444
  109SOL     OW  476   4.842   3.420   3.834  0.6700 -0.3374  0.1252
  109SOL    HW1  477   4.898   3.466   3.765 -0.6268  1.2754  0.0866
  109SOL    HW2  478   4.877   3.327   3.849  1.4523 -0.4688 -2.1229
  110SOL     OW  479   0.216   4.416   4.281  0.0083  0.3850  0.2003
  110SOL    HW1  480   0.309   4.444   4.305 -0.4889  1.1631  1.3234
  110SOL    HW2  481   0.188   4.339   4.339 -0.1857  0.4090  0.1408
  111SOL     OW  482   3.446   3.769   2.682  0.6731 -1.1352  0.6686
  111SOL    HW1  483   3.415   3.820   2.602  1.0884 -1.1477  0.5010
  111SOL    HW2  484   3.366   3.737   2.734  0.4073  0.5521  1.3485
  112SOL     OW  485   2.878   3.139   4.105  0.3260 -0.1196  0.1318
  112SOL    HW1  486   2.965   3.176   4.137  0.9232 -1.5584  0.2533
  112SOL    HW2  487   2.880   3.134   4.005  1.1659 -1.8540  0.1890
  113SOL     OW  488   2.419   4.534   4.487 -0.3362  0.2681  0.0301
  113SOL    HW1  489   2.416   4.490   4.398 -0.0239 -0.1978  0.2434
  113SOL    HW2  490   2.409   4.465   4.559  0.2480  0.5258  0.3714
  114SOL     OW  491   0.070   2.093   1.255  0.8629  0.2633 -0.0311
  114SOL    HW1  492   0.006   2.076   1.329  1.5707  0.0354  0.5390
  114SOL    HW2  493   0.071   2.191   1.234  0.9060  0.3753  0.4870
  115SOL     OW  494   4.808   3.013   3.732  0.3026 -0.8498 -0.3814
  115SOL    HW1  495   4.838   2.939   3.673  0.4307 -0.7337 -0.4624
  115SOL    HW2  496   4.751   3.077   3.680  2.2363  0.4663 -0.9875
  116SOL     OW  497   1.233   2.969   0.345  0.2395 -0.0290 -0.2020
  116SOL    HW1  498   1.202   2.888   0.396 -0.0384 -0.0188 -0.3493
  116SOL    HW2  499   1.294   2.940   0.272  1.0343  0.0034  0.4392
  117SOL     OW  500   1.163   0.746   4.136 -0.2863 -0.5792 -0.5632
  117SOL    HW1  501   1.127   0.790   4.218  1.1751 -0.6220  0.1425
  117SOL    HW2  502   1.182   0.816   4.066 -0.4239 -0.3924 -0.4146
  118SOL     OW  503   4.734   1.864   0.698 -0.0832 -0.3192 -0.5141
  118SOL    HW1  504   4.727   1.945   0.640  1.2131  0.3168  0.1729
  118SOL    HW2  505   4.660   1.801   0.676 -0.3693  0.4717 -1.9525
  119SOL     OW  506   2.947   1.372   0.090 -0.0190 -0.1708 -0.1543
  119SOL    HW1  507   2.861   1.424   0.094  1.3778  2.3000  0.3821
  119SOL    HW2  508   2.987   1.380  -0.001  0.9464  1.0999  0.3422
  120SOL     OW  509   2.010   5.083   1.258 -0.0105 -0.3745 -0.1320
  120SOL    HW1  510   1.942   5.103   1.187 -0.4220 -1.1624  0.0265
  120SOL    HW2  511   2.097   5.059   1.214  0.0997  0.3952 -0.3417
  121SOL     OW  512   2.225   1.982   1.135 -0.1517 -0.3161  0.1511
  121SOL    HW1  513   2.275   1.980   1.048 -0.8615 -1.9449 -0.2570
  121SOL    HW2  514   2.127   1.983   1.117 -0.3103 -0.9406  0.9239
  122SOL     OW  515   3.358   0.035   2.584  0.1332 -0.0966 -0.3440
  122SOL    HW1  516   3.393  -0.058   2.597 -0.5763 -0.3327 -0.1027
  122SOL    HW2  517   3.415   0.100   2.634  0.0535 -0.5095  0.2866
  123SOL     OW  518   4.311   1.734   1.603 -0.1188  0.1121  0.0640
  123SOL    HW1  519   4.358   1.697   1.683  0.1298  0.9118  0.2939
  123SOL    HW2  520   4.291   1.831   1.617 -0.9447  0.0247 -0.4482
  124SOL     OW  521   2.425   4.456   2.643  0.2340  0.3702 -0.2917
  124SOL    HW1  522   2.470   4.519   2.706  1.1331  0.8336 -1.3761
  124SOL    HW2  523   2.432   4.490   2.549 -1.2907 -0.1815 -0.6472
  125SOL     OW  524   3.115   2.730   1.047  0.1551 -0.6749 -0.6398
  125SOL    HW1  525   3.095   2.754   1.142  0.5323  1.1985 -1.0105
  125SOL    HW2  526   3.030   2.703   1.001 -0.1189 -1.0414  0.0630
  126SOL     OW  527   3.870   3.921   3.599 -0.1602  0.3169  1.0277
  126SOL    HW1  528   3.798   3.855   3.618 -0.3578  0.3471  0.3996
  126SOL    HW2  529   3.846   3.974   3.518  0.4550  0.4892  0.9554
  127SOL     OW  530   3.361   0.024   0.841 -0.2654  0.9329 -0.1400
  127SOL    HW1  531   3.374   0.011   0.939  0.3247  0.5252 -0.2660
  127SOL    HW2  532   3.396  -0.056   0.792 -2.7126  0.0247 -0.5466
  128SOL     OW  533   4.548   3.398   3.673  0.3179 -0.2584 -0.3570
  128SOL    HW1  534   4.602   3.481   3.660  0.0224  0.0339  0.2473
  128SOL    HW2  535   4.529   3.385   3.770  0.0299 -0.8223 -0.4836
  129SOL     OW  536   0.990   2.337   0.217  0.5575 -0.3124  0.1424
  129SOL    HW1  537   0.910   2.291   0.178 -0.3718  0.7617  0.7080
  129SOL    HW2  538   0.961   2.399   0.290  1.7807  0.8246 -0.2777
  130SOL     OW  539   3.423   4.087   3.185  0.1193  0.1148 -0.3941
  130SOL    HW1  540   3.344   4.118   3.238 -0.2641  0.0290 -0.9083
  130SOL    HW2  541   3.459   4.003   3.226  1.2054  1.2303  1.0488
  131SOL     OW  542   1.779   0.898   2.578 -0.5775  0.2177  0.3006
  131SOL    HW1  543   1.720   0.959   2.631 -0.9414  0.0200  0.1323
  131SOL    HW2  544   1.723   0.826   2.537 -0.2771  0.2797 -0.2242
  132SOL     OW  545   2.373   4.104   4.440 -0.0338  0.4003  0.1019
  132SOL    HW1  546   2.320   4.026   4.475  2.9820 -1.5891  0.6458
  132SOL    HW2  547   2.363   4.110   4.341 -0.7405 -0.3209  0.1204
  133SOL     OW  548   2.344   3.928   2.156 -0.3092  0.5642  0.1305
  133SOL    HW1  549   2.292   3.883   2.084  1.4296  0.1217 -0.9154
  133SOL    HW2  550   2.410   3.991   2.115  0.5486  0.4996  1.3484
  134SOL     OW  551   3.728   0.048   4.108 -0.1864  0.3183 -0.1682
  134SOL    HW1  552   3.674   0.074   4.028 -0.0939 -0.0338 -0.3438
  134SOL    HW2  553   3.689  -0.034   4.149  0.7486 -0.4789 -0.8279
  135SOL     OW  554   1.036   2.156   0.619 -0.0341 -0.3298  0.1029
  135SOL    HW1  555   1.112   2.124   0.561  0.3270 -0.2880  0.5495
  135SOL    HW2  556   1.014   2.251   0.596 -1.1000 -0.8556 -1.2193
  136SOL     OW  557   1.988   4.452   1.590 -0.4070  0.6331 -0.8382
  136SOL    HW1  558   2.007   4.547   1.615  0.4679  1.2379 -3.4930
  136SOL    HW2  559   1.959   4.447   1.495  1.1083 -1.8846 -1.2824
  137SOL     OW  560   1.035   1.445   2.627  0.5111  0.8178 -0.0743
  137SOL    HW1  561   1.059   1.522   2.686 -0.5721  0.8572  0.3320
  137SOL    HW2  562   0.947   1.407   2.655  0.9403 -0.4606 -0.3841
  138SOL     OW  563   2.866   4.761   0.356 -0.1895 -0.2348 -0.0258
  138SOL    HW1  564   2.941   4.695   0.346  0.0388 -0.2672  1.6108
  138SOL    HW2  565   2.901   4.853   0.342 -0.5751 -0.4084 -2.6567
  139SOL     OW  566   2.835   3.910   2.059 -0.1379 -0.0865  0.8837
  139SOL    HW1  567   2.904   3.841   2.041 -0.9598 -1.0093  1.2117
  139SOL    HW2  568   2.839   3.981   1.988  0.6310 -0.5223  0.4851
  140SOL     OW  569   3.159   4.577   1.189  0.2001  0.1275  0.0157
  140SOL    HW1  570   3.235   4.513   1.197  1.3191  1.4830  0.8608
  140SOL    HW2  571   3.194   4.671   1.196 -1.4146  0.8342 -0.8570
  141SOL     OW  572   2.467   2.758   4.542 -0.3944 -1.0038 -0.4975
  141SOL    HW1  573   2.463   2.742   4.443 -1.6350  1.0212 -0.8323
  141SOL    HW2  574   2.560   2.785   4.567 -0.2206 -0.9075 -1.2158
  142SOL     OW  575   0.518   4.977   3.524 -0.5375  0.4556  0.1244
  142SOL    HW1  576   0.429   5.020   3.505  0.1741  1.4317 -1.1755
  142SOL    HW2  577   0.568   4.964   3.438 -0.5609 -2.7420  0.4879
  143SOL     OW  578   4.824   4.257   2.165 -0.2641  0.4003  0.5952
  143SOL    HW1  579   4.803   4.326   2.095  0.1713  0.7465  0.8006
  143SOL    HW2  580   4.915   4.275   2.203 -0.6354  0.4298  1.4971
  144SOL     OW  581   4.950   2.814   4.539  0.3776 -0.5319  0.7123
  144SOL    HW1  582   4.967   2.869   4.620 -0.4586 -0.5530  0.9122
  144SOL    HW2  583   5.034   2.765   4.513  0.6067 -0.6582  1.6618
  145SOL     OW  584   2.169   2.365   0.713 -0.0400  0.1833  0.3444
  145SOL    HW1  585   2.183   2.333   0.807  2.3468  0.8840  0.2893
  145SOL    HW2  586   2.252   2.348   0.660  0.0803  3.2557 -0.6205
  146SOL     OW  587   3.257   0.053   0.576 -0.5843 -0.3650 -0.0935
  146SOL    HW1  588   3.265   0.064   0.675 -1.1633  0.8600 -0.1579
  146SOL    HW2  589   3.317   0.119   0.530 -0.9495 -0.3468 -0.5509
  147SOL     OW  590   0.770   1.729   3.897 -0.2537  0.2030 -0.2167
  147SOL    HW1  591   0.699   1.800   3.897 -0.2214  0.2626  1.4701
  147SOL    HW2  592   0.831   1.742   3.975  1.1051 -0.3883 -1.1302
  148SOL     OW  593   4.281   3.229   0.294 -0.5325 -0.1339  0.8267
  148SOL    HW1  594   4.189   3.267   0.294 -0.0430  1.1317  0.5422
  148SOL    HW2  595   4.325   3.248   0.382 -0.1259  0.4074  0.5209
  149SOL     OW  596   1.283   4.651   3.016  0.0167  0.1984 -0.4067
  149SOL    HW1  597   1.333   4.598   2.948 -0.2564 -0.9081  0.2168
  149SOL    HW2  598   1.344   4.717   3.060  0.5597 -0.1347 -0.6622
  150SOL     OW  599   2.400   4.381   3.898  0.1414 -0.0540 -0.3060
  150SOL    HW1  600   2.498   4.388   3.882 -0.0868 -0.1536 -1.9296
  150SOL    HW2  601   2.353   4.459   3.856 -0.7611 -1.7640 -2.7234
  151SOL     OW  602   4.197   4.816   4.118  0.1339 -0.1338 -0.7384
  151SOL    HW1  603   4.220   4.720   4.103  0.8507  0.0007 -0.5478
  151SOL    HW2  604   4.246   4.850   4.199 -1.9948 -0.2670  0.6660
  152SOL     OW  605   0.700   2.794   3.343 -0.5780  0.0721  0.3461
  152SOL    HW1  606   0.656   2.805   3.432  1.5020  1.0305  1.3008
  152SOL    HW2  607   0.656   2.856   3.277 -1.5021  0.0666  0.9364
  153SOL     OW  608   2.706   1.955   3.077 -0.5201 -0.6063 -0.5871
  153SOL    HW1  609   2.721   2.032   3.138  0.5344 -0.9701 -0.3697
  153SOL    HW2  610   2.610   1.927   3.081 -0.5438 -0.3727  0.5900
  154SOL     OW  611   0.589   2.034   0.519  0.5295 -0.6009 -0.2555
  154SOL    HW1  612   0.562   2.127   0.544  1.0850 -0.5963  0.3352
  154SOL    HW2  613   0.605   1.980   0.601 -1.7881 -1.8441 -0.5172
  155SOL     OW  614   2.230   1.076   0.804  0.0188 -1.1148 -0.3447
  155SOL    HW1  615   2.255   1.166   0.770 -1.4171  0.3053  2.1088
  155SOL    HW2  616   2.149   1.083   0.861  0.9547 -3.6635  1.4870
  156SOL     OW  617   1.133   1.311   2.270 -0.8315  0.0998 -0.2640
  156SOL    HW1  618   1.040   1.335   2.299 -1.2008 -1.2581 -0.2403
  156SOL    HW2  619   1.145   1.212   2.278  0.4337  0.1961 -0.8246
  157SOL     OW  620   0.741   1.063   0.542  0.0646  0.0593 -0.1816
  157SOL    HW1  621   0.780   0.984   0.495 -1.3799 -0.2356 -0.9241
  157SOL    HW2  622   0.680   1.031   0.615  1.2951  0.5173  1.1096
  158SOL     OW  623   0.077   4.587   4.574 -0.0985  0.4809  0.2979
  158SOL    HW1  624   0.157   4.639   4.545  0.1476 -0.0857 -0.0539
  158SOL    HW2  625   0.105   4.509   4.629 -0.2039 -0.9402 -1.5640
  159SOL     OW  626   0.963   0.688   0.904 -0.0619  1.0437 -0.1438
  159SOL    HW1  627   0.976   0.683   0.805 -0.6889 -0.9857 -0.1693
  159SOL    HW2  628   0.879   0.739   0.924  0.7326  2.5912 -0.5501
  160SOL     OW  629   3.903   0.564   4.888 -0.1417 -0.3859  0.3161
  160SOL    HW1  630   3.850   0.565   4.803  1.4319 -0.4663 -0.6936
  160SOL    HW2  631   3.971   0.491   4.884  0.7663  0.3932  1.1353
  161SOL     OW  632   3.662   0.361   4.814  0.1350 -0.1242  0.4118
  161SOL    HW1  633   3.564   0.343   4.802 -0.3996  2.2490  0.7903
  161SOL    HW2  634   3.686   0.448   4.772  2.3387 -1.0922 -0.5195
  162SOL     OW  635   4.380   1.156   3.971 -0.1491  0.7322  0.3825
  162SOL    HW1  636   4.331   1.102   3.903  0.3826  0.7478 -0.0171
  162SOL    HW2  637   4.421   1.236   3.927  0.1183  0.7924  0.7381
  163SOL     OW  638   1.885   2.139   3.538 -0.7546  0.0393  0.2801
  163SOL    HW1  639   1.926   2.222   3.500  1.4495 -0.6243  1.0740
  163SOL    HW2  640   1.833   2.162   3.620  0.1380  0.5984  0.7005
  164SOL     OW  641   3.154   0.082   4.038  0.0774 -0.3943  0.3775
  164SOL    HW1  642   3.057   0.064   4.054  0.4715 -1.0327  2.3381
  164SOL    HW2  643   3.194   0.006   3.987 -0.1195 -0.8853  0.9522
  165SOL     OW  644   3.083   1.114   0.812  0.0314 -0.2921  0.1070
  165SOL    HW1  645   3.008   1.177   0.792 -0.2123 -0.6017  0.0360
  165SOL    HW2  646   3.073   1.080   0.906 -0.5384 -1.1680 -0.2522
  166SOL     OW  647   3.274   1.675   1.158  0.1208 -0.2116 -0.0257
  166SOL    HW1  648   3.241   1.767   1.178  1.6231  0.3301  0.0850
  166SOL    HW2  649   3.255   1.615   1.236  0.9097  0.5163  0.7599
  167SOL     OW  650   5.050   0.570   5.031  0.1091 -0.2124 -0.1988
  167SOL    HW1  651   5.023   0.494   4.972 -3.0608  1.3512 -1.0151
  167SOL    HW2  652   4.992   0.572   5.113  0.6977  0.8431  0.2268
  168SOL     OW  653   1.051   0.592   4.794  0.3623  0.6296  0.3620
  168SOL    HW1  654   0.954   0.574   4.810  0.2823  1.8800  1.3277
  168SOL    HW2  655   1.063   0.686   4.764  1.4606  1.1300  2.2278
  169SOL     OW  656   4.411   0.152   2.776  0.2313  0.5851 -0.0024
  169SOL    HW1  657   4.313   0.155   2.797  0.2287  1.3651 -0.0990
  169SOL    HW2  658   4.447   0.063   2.802 -0.3045  0.6291  0.9449
  170SOL     OW  659   0.778   4.517   1.356  0.0748 -0.6030 -0.5897
  170SOL    HW1  660   0.680   4.535   1.347 -0.6184 -2.8431  1.2795
  170SOL    HW2  661   0.800   4.500   1.453  3.0256  3.1582 -0.3726
  171SOL     OW  662   3.699   4.572   3.444  0.5131 -0.0610 -0.1276
  171SOL    HW1  663   3.794   4.541   3.454  0.8752  0.6164 -1.2529
  171SOL    HW2  664   3.692   4.668   3.470  0.0157 -0.2578  0.4811
  172SOL     OW  665   1.822   2.945   4.776 -0.4687 -0.6807  0.3652
  172SOL    HW1  666   1.882   2.877   4.818  1.7073  0.8474 -0.1115
  172SOL    HW2  667   1.798   2.915   4.684 -1.6731 -1.9664  1.0517
  173SOL     OW  668   4.675   4.128   2.577  0.0262 -0.1843 -0.1307
  173SOL    HW1  669   4.611   4.166   2.643 -1.9148 -1.1588 -1.3577
  173SOL    HW2  670   4.667   4.176   2.490  1.5044  0.1336 -0.1216
  174SOL     OW  671   3.911   2.977   0.959  0.5209  0.1703 -0.7777
  174SOL    HW1  672   3.818   3.014   0.952  0.8279  0.8717 -1.3367
  174SOL    HW2  673   3.938   2.938   0.871 -0.0054 -1.9646 -0.0438
  175SOL     OW  674   2.153   0.064   2.894 -0.6020 -0.1114 -0.4134
  175SOL    HW1  675   2.202   0.144   2.860 -0.3286 -0.3057 -0.4848
  175SOL    HW2  676   2.207  -0.019   2.874 -1.0703 -0.3498 -0.7055
  176SOL     OW  677   4.403   1.085   3.524 -0.2844  0.1895 -0.4818
  176SOL    HW1  678   4.442   1.046   3.440 -1.8036  1.3760 -1.8011
  176SOL    HW2  679   4.399   1.184   3.516  1.3222  0.5109  1.8430
  177SOL     OW  680   4.800   0.391   0.230  0.3216  0.0243  0.3429
  177SOL    HW1  681   4.846   0.302   0.242 -3.1867 -2.0596 -0.3981
  177SOL    HW2  682   4.745   0.389   0.146 -0.2845  2.7717  0.5905
  178SOL     OW  683   4.003   3.279   1.429  0.6976 -0.1884  0.6596
  178SOL    HW1  684   4.013   3.212   1.356  0.6097  1.5462 -1.0306
  178SOL    HW2  685   4.087   3.282   1.483  1.3615 -0.4337 -0.3371
  179SOL     OW  686   2.771   1.460   3.046  0.3768 -0.2021  0.2378
  179SOL    HW1  687   2.710   1.397   3.093  0.0635 -0.7720 -0.8932
  179SOL    HW2  688   2.779   1.545   3.099  0.3996 -0.9805  1.5164
  180SOL     OW  689   4.926   0.870   3.711  0.5931  0.2511 -0.0226
  180SOL    HW1  690   4.986   0.912   3.643 -0.0769 -0.7436 -1.2790
  180SOL    HW2  691   4.863   0.807   3.665 -0.6867  0.4447  1.3955
  181SOL     OW  692   3.097   1.324   1.769  0.7099 -0.0508  0.8712
  181SOL    HW1  693   3.173   1.262   1.785 -0.6312 -1.9774  0.1211
  181SOL    HW2  694   3.055   1.304   1.681  0.7553  2.5607  0.1677
  182SOL     OW  695   1.550   1.443   1.688  0.6257 -0.4635 -0.2683
  182SOL    HW1  696   1.514   1.351   1.699  1.2995 -0.6319  0.6470
  182SOL    HW2  697   1.595   1.451   1.599  1.3363 -1.2976  0.0005
  183SOL     OW  698   3.001   3.415   2.168 -0.0729  0.5087 -0.2726
  183SOL    HW1  699   2.906   3.407   2.138 -0.0764 -0.9798  0.0429
  183SOL    HW2  700   3.062   3.413   2.088 -0.2546  0.0793 -0.4076
  184SOL     OW  701   1.202   3.014   3.527  0.0607  0.3793 -0.2595
  184SOL    HW1  702   1.109   2.978   3.517  0.1415  0.3648 -1.0352
  184SOL    HW2  703   1.232   3.053   3.440  0.2977  1.5576  0.3355
  185SOL     OW  704   4.031   2.089   5.049 -0.2959  0.6066 -0.0202
  185SOL    HW1  705   4.108   2.151   5.033  0.6125  0.2140  2.3579
  185SOL    HW2  706   4.051   1.999   5.010  0.9156  0.2390  1.3773
  186SOL     OW  707   3.041   4.197   5.001  0.7959  0.2756  0.2682
  186SOL    HW1  708   2.992   4.255   5.066  0.2488 -0.4754  0.5414
  186SOL    HW2  709   3.134   4.183   5.033  1.2910  1.8696 -0.3491
  187SOL     OW  710   0.610   4.473   0.163  0.1344 -0.0549  0.4002
  187SOL    HW1  711   0.601   4.388   0.215 -0.5770 -0.5159 -0.4384
  187SOL    HW2  712   0.646   4.452   0.072  0.1733  0.5776  0.2667
  188SOL     OW  713   3.431   2.109   0.594  0.1865 -0.3992 -0.3843
  188SOL    HW1  714   3.437   2.046   0.672  1.4305 -2.1383 -1.8125
  188SOL    HW2  715   3.359   2.177   0.612 -0.3287 -1.4222  1.7664
  189SOL     OW  716   1.570   3.556   4.544  0.4569 -0.0435 -0.3132
  189SOL    HW1  717   1.645   3.528   4.603 -0.3353 -0.5163  0.4965
  189SOL    HW2  718   1.590   3.647   4.506  0.7735  0.4976  1.0790
  190SOL     OW  719   3.728   4.790   1.142  0.0411  0.4663  0.2039
  190SOL    HW1  720   3.707   4.746   1.055  0.3727  0.0659  0.3241
  190SOL    HW2  721   3.741   4.888   1.127 -2.3136  0.8464  0.1764
  191SOL     OW  722   4.922   5.107   2.901  0.1771  0.3353  0.0912
  191SOL    HW1  723   4.914   5.135   2.996 -0.2242  1.9967 -0.3908
  191SOL    HW2  724   4.979   5.173   2.852  1.2432 -1.0573 -0.6185
  192SOL     OW  725   0.991   1.195   3.682  0.1638  0.0118 -0.2222
  192SOL    HW1  726   0.919   1.257   3.712 -0.6604 -0.8635 -0.3555
  192SOL    HW2  727   0.978   1.105   3.724  1.3206 -0.0925 -0.0607
  193SOL     OW  728   2.732   1.713   2.444 -0.3021 -0.6401 -0.3854
  193SOL    HW1  729   2.780   1.793   2.480  0.7859 -1.7646  0.7572
  193SOL    HW2  730   2.758   1.632   2.496 -0.1911 -2.0151 -2.4671
  194SOL     OW  731   4.460   3.243   2.290 -0.0548 -0.4063  0.5179
  194SOL    HW1  732   4.367   3.270   2.266  0.9721  2.3616 -0.7278
  194SOL    HW2  733   4.496   3.306   2.359  2.1132  1.0221 -1.7563
  195SOL     OW  734   2.088   2.697   4.426 -0.6220 -0.2527  0.3347
  195SOL    HW1  735   2.163   2.633   4.441  0.5074  0.7137 -0.9649
  195SOL    HW2  736   2.003   2.646   4.415 -0.5503 -1.3094  3.5801
  196SOL     OW  737   3.297   1.931   3.557 -0.5781 -0.1595 -0.3063
  196SOL    HW1  738   3.266   1.854   3.613  0.8317 -1.1724 -0.8351
  196SOL    HW2  739   3.364   1.898   3.491  1.3474  1.7879  0.5354
  197SOL     OW  740   1.020   2.491   4.169 -0.0674 -0.4997 -0.2985
  197SOL    HW1  741   0.933   2.540   4.175  0.2041 -0.1550  1.8074
  197SOL    HW2  742   1.077   2.532   4.098 -0.9181  0.4544 -0.4514
  198SOL     OW  743   1.546   3.089   0.558 -0.0904  0.2040  0.1050
  198SOL    HW1  744   1.495   3.136   0.486 -1.5179 -3.1781 -1.2917
  198SOL    HW2  745   1.482   3.044   0.621  1.1607 -0.8029  0.6980
  199SOL     OW  746   1.854   1.502   4.359  0.2798 -0.6891 -0.3007
  199SOL    HW1  747   1.938   1.461   4.322  2.1296  0.7697  1.9242
  199SOL    HW2  748   1.832   1.459   4.446  0.8101  1.1901  0.8392
  200SOL     OW  749   3.341   0.430   0.019 -0.2900  0.4463 -0.2037
  200SOL    HW1  750   3.252   0.402   0.057 -0.1575  0.9063  0.4580
  200SOL    HW2  751   3.326   0.490  -0.059 -0.5727  0.7625  0.0843
  201SOL     OW  752   1.965   5.054   3.365 -0.2233 -0.0154 -0.0815
  201SOL    HW1  753   2.036   5.087   3.303 -0.8084 -0.3055 -0.9278
  201SOL    HW2  754   1.891   5.121   3.370  0.8624  1.1228  2.1883
  202SOL     OW  755   2.619   0.155   1.336 -0.2619 -0.5749  0.0262
  202SOL    HW1  756   2.643   0.209   1.255  1.9235  0.3964  1.2052
  202SOL    HW2  757   2.597   0.062   1.309 -0.4185 -0.0538 -1.7564
  203SOL     OW  758   2.453   3.951   1.061  0.2130 -0.1511 -0.1129
  203SOL    HW1  759   2.434   4.032   1.006 -1.4570 -0.5093 -0.1070
  203SOL    HW2  760   2.429   3.968   1.156  1.3064 -0.1680  0.1832
  204SOL     OW  761   1.327   4.234   2.123  0.0259  0.2869 -0.1582
  204SOL    HW1  762   1.235   4.266   2.103  0.8777  2.8747 -0.2747
  204SOL    HW2  763   1.378   4.222   2.038  0.9238  2.6976 -0.0533
  205SOL     OW  764   2.148   3.435   2.064  0.0062  0.5033 -0.0533
  205SOL    HW1  765   2.082   3.509   2.052  0.0295  0.9417  2.1133
  205SOL    HW2  766   2.211   3.459   2.138  2.2234 -0.1934 -1.6201
  206SOL     OW  767   3.690   3.254   2.785  0.2796  0.2000  0.4942
  206SOL    HW1  768   3.788   3.251   2.764  0.4674  1.1833  1.1194
  206SOL    HW2  769   3.679   3.267   2.884 -0.4760  0.3951  0.3852
  207SOL     OW  770   4.712   3.080   2.627  0.1447  0.1457 -0.1301
  207SOL    HW1  771   4.717   2.998   2.684  2.4789 -0.6294 -1.3246
  207SOL    HW2  772   4.738   3.057   2.533  0.8249  2.2434 -0.5075
  208SOL     OW  773   4.514   0.393   2.136  0.1583 -0.0441 -0.1189
  208SOL    HW1  774   4.417   0.416   2.147 -0.2694 -1.3666 -0.8564
  208SOL    HW2  775   4.570   0.469   2.168 -1.0639 -0.1585  2.5188
  209SOL     OW  776   3.063   0.440   0.068  0.5221  0.8088 -0.5111
  209SOL    HW1  777   2.988   0.417   0.130 -1.5298 -0.5442 -3.2751
  209SOL    HW2  778   3.050   0.532   0.033  1.3031  1.3136  0.4673
  210SOL     OW  779   0.361   2.818   1.608  0.1737  0.4278 -0.2252
  210SOL    HW1  780   0.320   2.888   1.549 -0.5505  1.5757  1.5565
  210SOL    HW2  781   0.425   2.862   1.671 -0.5133 -0.4641  1.1311
  211SOL     OW  782   3.257   5.007   3.906 -0.7895  0.1578 -0.1947
  211SOL    HW1  783   3.347   4.978   3.872 -1.6420  0.1413 -2.6220
  211SOL    HW2  784   3.244   4.973   3.999  0.8073 -1.7787 -0.6093
  212SOL     OW  785   1.071   2.158   2.128 -0.6353  0.0101 -0.9923
  212SOL    HW1  786   1.154   2.156   2.073  1.9583 -1.0494  2.6067
  212SOL    HW2  787   1.039   2.065   2.146  0.1012  0.1183  1.2205
  213SOL     OW  788   1.644   2.659   3.338 -0.0016  0.2149  0.5522
  213SOL    HW1  789   1.559   2.704   3.365 -0.3493  0.5493 -0.9846
  213SOL    HW2  790   1.695   2.720   3.277 -0.9158 -1.6973 -2.3362
  214SOL     OW  791   2.267   3.269   0.844  0.3274 -0.1978 -0.1499
  214SOL    HW1  792   2.190   3.291   0.905  0.0779  0.7355 -0.7886
  214SOL    HW2  793   2.318   3.192   0.882 -2.4566 -2.6628 -0.9725
  215SOL     OW  794   0.577   3.554   3.973  0.3185  0.4996  0.5163
  215SOL    HW1  795   0.570   3.599   4.062  0.7908  0.9645  0.3218
  215SOL    HW2  796   0.521   3.602   3.906 -3.5984 -2.2811  1.4491
  216SOL     OW  797   3.867   4.831   0.490  0.4400 -0.4636  0.4378
  216SOL    HW1  798   3.801   4.807   0.418 -0.2892 -0.5698  1.1205
  216SOL    HW2  799   3.920   4.750   0.514  1.2361 -0.2391 -0.5193
  217SOL     OW  800   3.319   1.695   3.711  0.0936  0.4770  0.2753
  217SOL    HW1  801   3.418   1.694   3.727 -0.1285 -1.6894  1.9995
  217SOL    HW2  802   3.282   1.604   3.729 -2.4760  1.6484  1.3325
  218SOL     OW  803   5.139   2.040   2.041  0.8790 -0.1514  0.4146
  218SOL    HW1  804   5.174   2.022   2.133  1.2425 -2.2533 -0.0760
  218SOL    HW2  805   5.080   2.120   2.042  0.3731 -0.4996  2.6025
  219SOL     OW  806   4.955   3.232   4.156  0.0416  0.5227 -0.2548
  219SOL    HW1  807   5.037   3.205   4.206 -0.6984  1.4187  1.5354
  219SOL    HW2  808   4.881   3.252   4.221 -1.0411  1.5381 -1.7234
  220SOL     OW  809   3.239   2.744   3.233 -0.4551  0.5585 -1.3327
  220SOL    HW1  810   3.293   2.661   3.245 -0.2662  0.8046 -0.4445
  220SOL    HW2  811   3.300   2.822   3.221 -0.6186  0.7222 -1.1081
  221SOL     OW  812   1.948   0.961   3.873 -0.2244 -0.3046  0.2349
  221SOL    HW1  813   1.959   0.982   3.776  2.3944 -0.6081  0.3825
  221SOL    HW2  814   1.972   1.042   3.927 -0.4166 -0.5192  0.6457
  222SOL     OW  815   1.228   4.120   4.047  0.2461  0.1473  0.5842
  222SOL    HW1  816   1.201   4.026   4.066 -0.6281  0.3231  0.2511
  222SOL    HW2  817   1.290   4.122   3.969 -0.5242 -0.0757 -0.0450
  223SOL     OW  818   3.616   4.374   3.929 -0.1958 -0.4706 -0.7031
  223SOL    HW1  819   3.524   4.343   3.953 -0.7732  0.5224 -1.5479
  223SOL    HW2  820   3.683   4.327   3.986 -1.4150  1.3006  2.4106
  224SOL     OW  821   0.389   1.185   1.891 -0.0192  0.3204 -0.0495
  224SOL    HW1  822   0.387   1.256   1.820 -3.0913 -0.5725 -1.0356
  224SOL    HW2  823   0.302   1.186   1.941  0.0809 -2.3061  0.3091
  225SOL     OW  824   2.421   2.595   1.403  0.3670  0.1608  0.3634
  225SOL    HW1  825   2.385   2.630   1.489  0.5377  3.4891 -0.7776
  225SOL    HW2  826   2.520   2.590   1.407  0.4009  0.6947  0.2521
  226SOL     OW  827   4.180   1.533   4.381  0.0678 -0.0723  0.6088
  226SOL    HW1  828   4.155   1.599   4.452 -1.8890 -0.1524  0.0558
  226SOL    HW2  829   4.102   1.474   4.362  0.2524  0.4340 -2.1362
  227SOL     OW  830   2.818   0.337   3.231 -0.0052  0.2206 -0.0948
  227SOL    HW1  831   2.802   0.381   3.320  0.0098  0.8830 -0.4145
  227SOL    HW2  832   2.910   0.296   3.231 -0.3997 -0.7000  0.5622
  228SOL     OW  833   0.507   4.752   0.506  0.7273 -0.6692 -0.2447
  228SOL    HW1  834   0.527   4.656   0.527 -2.4049 -1.0984  1.4121
  228SOL    HW2  835   0.436   4.756   0.436  0.2405  0.3938  0.2872
  229SOL     OW  836   3.299   1.228   3.918 -0.0369 -0.6351 -0.6001
  229SOL    HW1  837   3.276   1.174   3.838 -0.4880 -1.3620  0.0082
  229SOL    HW2  838   3.229   1.215   3.988  0.0627  0.4156 -0.2879
  230SOL     OW  839   4.605   0.964   0.482 -0.0341 -1.0131 -0.0383
  230SOL    HW1  840   4.612   1.064   0.483 -0.6422 -0.9722  0.0138
  230SOL    HW2  841   4.578   0.934   0.391  0.5017 -1.1600 -0.1549
  231SOL     OW  842   2.463   1.090   4.485 -0.7565  0.2843 -0.5851
  231SOL    HW1  843   2.516   1.169   4.455 -0.2030  0.3740  0.5869
  231SOL    HW2  844   2.524   1.011   4.495 -0.4655  0.7860  2.3355
  232SOL     OW  845   3.031   3.447   0.285 -0.2621  0.5399 -0.3226
  232SOL    HW1  846   2.996   3.426   0.377 -0.5294  0.7620 -0.3737
  232SOL    HW2  847   2.990   3.384   0.219  0.4438 -0.0661 -0.2006
  233SOL     OW  848   1.221   4.785   0.126  0.4002 -0.1676 -0.7561
  233SOL    HW1  849   1.145   4.753   0.182  0.2348 -0.1523 -0.9730
  233SOL    HW2  850   1.197   4.872   0.083  1.1683  0.7065  0.5238
  234SOL     OW  851   3.493   2.253   2.032  0.2303  0.3265  0.2166
  234SOL    HW1  852   3.506   2.216   1.940 -0.5206  2.0426 -0.6416
  234SOL    HW2  853   3.426   2.197   2.081 -0.4024  0.1450 -0.8077
  235SOL     OW  854   4.756   3.869   2.530  0.3687  0.3855  0.2220
  235SOL    HW1  855   4.725   3.963   2.545  0.9929  0.7937 -0.9414
  235SOL    HW2  856   4.749   3.846   2.433  1.1236 -0.4499  0.3454
  236SOL     OW  857   0.140   0.749   2.555 -0.1428  0.6358  0.1518
  236SOL    HW1  858   0.204   0.794   2.493  1.0318  0.2690  1.0678
  236SOL    HW2  859   0.143   0.792   2.645 -2.1203  1.4146 -0.1088
  237SOL     OW  860   2.792   2.145   1.454 -0.4079 -0.3181 -0.0425
  237SOL    HW1  861   2.867   2.081   1.438 -1.0177 -0.8239 -0.8937
  237SOL    HW2  862   2.705   2.097   1.452 -0.8185  0.3887  0.2277
  238SOL     OW  863   0.768   3.560   0.155  0.4282 -0.5985  0.3497
  238SOL    HW1  864   0.699   3.528   0.090 -0.5367  2.5574 -0.3938
  238SOL    HW2  865   0.739   3.539   0.248 -1.2630  0.0684  0.0151
  239SOL     OW  866   4.635   1.465   2.011 -0.6578 -0.8778 -0.2163
  239SOL    HW1  867   4.730   1.492   2.028 -1.1009  1.5909 -1.1694
  239SOL    HW2  868   4.633   1.377   1.965  1.2675 -0.4656 -1.1806
  240SOL     OW  869   0.261   2.312   3.691  0.8129 -0.6081  0.4715
  240SOL    HW1  870   0.206   2.353   3.764  0.9210  1.7188 -0.6634
  240SOL    HW2  871   0.201   2.286   3.615  0.9448 -1.0436  0.5126
  241SOL     OW  872   1.356   0.482   5.148 -0.1631  0.5494 -0.0331
  241SOL    HW1  873   1.335   0.578   5.129  1.3096  0.9615  0.3001
  241SOL    HW2  874   1.388   0.473   5.242  0.6500 -0.1074 -0.3592
  242SOL     OW  875   0.227   3.473   4.108 -0.0890 -0.5039 -0.0443
  242SOL    HW1  876   0.144   3.442   4.060  0.3373 -0.8313 -0.5877
  242SOL    HW2  877   0.213   3.465   4.206  0.5134 -4.0044 -0.1025
  243SOL     OW  878   3.421   0.755   0.897  0.7102  0.3961 -0.0248
  243SOL    HW1  879   3.505   0.785   0.852  0.7149 -3.8990 -3.5888
  243SOL    HW2  880   3.342   0.784   0.842  0.3009 -0.2830  0.1943
  244SOL     OW  881   0.033   4.445   4.081 -0.2716  0.2494 -0.4601
  244SOL    HW1  882   0.094   4.439   4.160 -0.8019 -0.6706 -0.1085
  244SOL    HW2  883  -0.047   4.386   4.095 -1.1532  1.2843 -0.9997
  245SOL     OW  884   1.677   0.986   3.021  0.5587 -0.3528  0.2169
  245SOL    HW1  885   1.657   1.055   3.090  0.8696  0.8367 -0.8283
  245SOL    HW2  886   1.593   0.965   2.970  0.5810 -0.3145  0.1638
  246SOL     OW  887   4.288   2.465   4.842 -0.0108  0.0164  0.4862
  246SOL    HW1  888   4.365   2.504   4.792  0.7360 -0.5317  1.1831
  246SOL    HW2  889   4.202   2.498   4.803  0.5833  1.0717  0.0536
  247SOL     OW  890   3.482   1.254   1.666 -0.2226 -0.1249 -0.0923
  247SOL    HW1  891   3.532   1.330   1.624 -1.0463 -0.1173 -1.1133
  247SOL    HW2  892   3.514   1.240   1.760  1.3758  0.1496 -0.5622
  248SOL     OW  893   2.700   4.763   4.950 -0.1075  0.0461 -1.0727
  248SOL    HW1  894   2.622   4.822   4.928  2.0163  2.4472 -2.7004
  248SOL    HW2  895   2.747   4.738   4.865  1.1816 -0.9403 -0.0939
  249SOL     OW  896   3.343   3.107   4.180  0.7027 -0.3964  0.5537
  249SOL    HW1  897   3.364   3.152   4.267 -0.2015  0.4473  0.3585
  249SOL    HW2  898   3.427   3.099   4.126  0.9276  1.0049  0.6354
  250SOL     OW  899   3.616   3.667   0.753 -0.1761  0.0446  0.4702
  250SOL    HW1  900   3.661   3.664   0.664 -0.5918  0.6513  0.2317
  250SOL    HW2  901   3.590   3.761   0.774 -0.0015 -0.0818  1.2783
  251SOL     OW  902   0.154   4.140   0.151 -0.2507  0.6481  0.7038
  251SOL    HW1  903   0.160   4.228   0.103 -0.0575  0.3187  0.1147
  251SOL    HW2  904   0.245   4.101   0.160 -0.2519  0.8334  1.5927
  252SOL     OW  905   3.831   2.567   2.621 -0.1517  1.1149 -0.3471
  252SOL    HW1  906   3.829   2.566   2.721 -0.6692 -2.1902 -0.2935
  252SOL    HW2  907   3.739   2.586   2.587 -0.4247  0.2303 -0.1322
  253SOL     OW  908   4.710   0.706   2.466  0.2654 -0.3476 -0.0308
  253SOL    HW1  909   4.755   0.618   2.480  1.6182  0.3541  0.1908
  253SOL    HW2  910   4.716   0.732   2.369 -2.4135 -1.6528 -0.6546
  254SOL     OW  911   3.138   3.546   2.539  0.6165 -0.5035  0.0963
  254SOL    HW1  912   3.184   3.568   2.625  0.4971 -0.5649  0.1752
  254SOL    HW2  913   3.144   3.448   2.522 -0.6042 -0.7146  0.7563
  255SOL     OW  914   3.087   2.075   3.390  0.2801  0.6393 -1.0222
  255SOL    HW1  915   3.151   2.028   3.452 -2.2687 -1.0540  0.5268
  255SOL    HW2  916   3.092   2.174   3.407  2.0274  0.5235 -0.5699
  256SOL     OW  917   2.486   4.239   2.077 -0.2249 -0.9016 -0.5199
  256SOL    HW1  918   2.532   4.295   2.008 -0.4275 -1.5087 -1.1552
  256SOL    HW2  919   2.555   4.186   2.128 -0.0151  0.0367  0.2063
  257SOL     OW  920   0.322   2.289   4.569  0.1337  0.2261  0.1827
  257SOL    HW1  921   0.387   2.227   4.523  0.6608  0.3579  0.7283
  257SOL    HW2  922   0.233   2.284   4.524  0.6402  0.3667 -0.8542
  258SOL     OW  923   1.457   5.048   4.103  0.1806  0.0473  0.0677
  258SOL    HW1  924   1.454   4.957   4.062  0.0514  0.3810 -0.6779
  258SOL    HW2  925   1.542   5.094   4.075  0.1359  0.2451  0.2536
  259SOL     OW  926   3.469   1.815   1.050  0.1958 -0.3425 -0.0447
  259SOL    HW1  927   3.503   1.878   1.120 -0.1033  0.0584 -0.2582
  259SOL    HW2  928   3.390   1.765   1.085 -1.4088  1.4949 -0.8345
  260SOL     OW  929   4.248   5.144   4.755  0.0648  0.0547  0.1984
  260SOL    HW1  930   4.196   5.188   4.828  0.7384  1.1466  0.0322
  260SOL    HW2  931   4.345   5.167   4.765  0.2017 -0.0261 -0.8713
  261SOL     OW  932   2.257   3.644   1.621 -0.2296  0.9059  0.3432
  261SOL    HW1  933   2.348   3.684   1.632 -0.0472  0.3217  1.0634
  261SOL    HW2  934   2.231   3.598   1.706 -1.3002  1.2640  0.2209
  262SOL     OW  935   3.717   4.125   1.972 -0.3559  0.4178 -0.4380
  262SOL    HW1  936   3.618   4.111   1.975 -0.4167  0.6409 -1.1339
  262SOL    HW2  937   3.750   4.113   1.878 -0.2416  3.5412 -0.9016
  263SOL     OW  938   3.201   4.615   2.618  0.6900 -0.2594 -0.4931
  263SOL    HW1  939   3.241   4.648   2.704  0.8315  1.0733 -1.0475
  263SOL    HW2  940   3.219   4.681   2.545 -2.1584  0.2362 -0.8643
  264SOL     OW  941   2.709   1.544   2.213 -0.9001 -0.1418 -0.5663
  264SOL    HW1  942   2.773   1.588   2.276 -3.3572  2.0584  0.5693
  264SOL    HW2  943   2.705   1.596   2.128 -2.2057  0.6301 -0.0604
  265SOL     OW  944   3.945   0.360   3.477 -0.1706 -0.2157  0.3708
  265SOL    HW1  945   3.999   0.439   3.505  0.8844 -0.3072 -1.2876
  265SOL    HW2  946   3.982   0.278   3.520 -0.4689  0.0267  1.0937
  266SOL     OW  947   3.025   4.281   1.132 -0.7466 -0.0503  0.3679
  266SOL    HW1  948   3.078   4.250   1.211 -0.3658  0.8802  0.4921
  266SOL    HW2  949   2.938   4.320   1.164 -0.6881  0.1245  0.3163
  267SOL     OW  950   2.882   2.889   1.488  0.6169  0.3317 -0.4553
  267SOL    HW1  951   2.891   2.971   1.546  0.5271  0.5493 -0.7451
  267SOL    HW2  952   2.802   2.837   1.516  0.7043  0.3149 -0.2338
  268SOL     OW  953   0.584   2.199   2.927 -0.2503 -0.2907  0.4046
  268SOL    HW1  954   0.614   2.192   2.832 -0.5849  0.7336  0.2110
  268SOL    HW2  955   0.617   2.284   2.967  1.7243 -1.6674  1.9071
  269SOL     OW  956   5.099   1.491   0.991 -0.0454 -0.3848 -0.0145
  269SOL    HW1  957   5.132   1.585   0.982  0.4875 -0.4210  1.3875
  269SOL    HW2  958   5.028   1.487   1.061 -0.3539 -0.9589 -0.3578
  270SOL     OW  959   1.246   2.479   0.591  0.0240  0.2266  0.1607
  270SOL    HW1  960   1.300   2.477   0.675  0.4560  0.0786 -0.1224
  270SOL    HW2  961   1.304   2.459   0.513 -0.3471  0.5105 -0.1935
  271SOL     OW  962   0.961   0.513   2.711  0.3783  0.2597  0.2547
  271SOL    HW1  963   1.059   0.499   2.722  0.6848  0.6399 -1.5706
  271SOL    HW2  964   0.944   0.606   2.677 -0.5973  0.1248  0.3409
  272SOL     OW  965   0.385   1.561   3.726  0.4130  0.3518  0.0302
  272SOL    HW1  966   0.302   1.507   3.712 -1.6742  3.2541  0.2787
  272SOL    HW2  967   0.410   1.558   3.823  0.1601  0.0285  0.0888
  273SOL     OW  968   0.318   2.631   0.603  0.3296 -0.4085  0.2607
  273SOL    HW1  969   0.273   2.636   0.514 -0.7680 -0.0537  0.8215
  273SOL    HW2  970   0.304   2.540   0.643  1.9306 -1.0261 -0.4648
  274SOL     OW  971   2.845   1.053   4.317  0.4360  0.0939  0.4305
  274SOL    HW1  972   2.788   1.061   4.235 -0.8338  0.1833  1.2884
  274SOL    HW2  973   2.848   1.141   4.364  3.2037  0.7476 -0.7720
  275SOL     OW  974   4.189   4.634   0.803  0.2748  0.6458 -0.0859
  275SOL    HW1  975   4.203   4.559   0.867 -0.1803 -0.1534 -0.8899
  275SOL    HW2  976   4.131   4.703   0.845  2.0727  1.3807  1.2736
  276SOL     OW  977   3.111   1.549   2.327  0.0595  0.5919 -0.2536
  276SOL    HW1  978   3.086   1.583   2.237  1.8089  1.3336 -0.5136
  276SOL    HW2  979   3.181   1.608   2.366  1.0230 -1.0235  0.5799
  277SOL     OW  980   0.218   2.305   5.122  0.2263 -0.4941  0.3978
  277SOL    HW1  981   0.206   2.214   5.083 -1.4111 -0.1151 -0.0583
  277SOL    HW2  982   0.138   2.328   5.177  0.6594  0.6576  0.5712
  278SOL     OW  983   4.965   4.343   4.292  0.1315  0.1851  0.4257
  278SOL    HW1  984   4.947   4.315   4.197 -1.0188  0.0081  0.6760
  278SOL    HW2  985   4.894   4.306   4.351  0.3973  0.9497  1.2477
  279SOL     OW  986   2.753   4.094   4.970  0.1226  0.3810  0.4558
  279SOL    HW1  987   2.841   4.055   4.944  0.4477  0.6368  1.1194
  279SOL    HW2  988   2.724   4.055   5.058  0.1055  1.0842  0.7709
  280SOL     OW  989   0.016   3.167   2.650  0.3533 -0.5611  0.1332
  280SOL    HW1  990   0.083   3.238   2.672  0.4859 -0.8887  0.8320
  280SOL    HW2  991   0.041   3.083   2.697 -1.5446 -0.1965  1.9291
  281SOL     OW  992   5.102   3.997   2.773 -0.1708  0.6868  0.9582
  281SOL    HW1  993   5.068   3.923   2.831 -1.9114  1.0704  0.4838
  281SOL    HW2  994   5.026   4.055   2.746  1.0997  2.4970  1.0719
  282SOL     OW  995   1.352   2.428   0.836  0.3197 -0.8466 -0.3163
  282SOL    HW1  996   1.436   2.401   0.881  0.7175  0.6046 -0.1316
  282SOL    HW2  997   1.284   2.355   0.844  1.3371 -1.7692  0.0891
  283SOL     OW  998   4.550   4.244   0.743  0.2629 -0.5353  0.3207
  283SOL    HW1  999   4.528   4.270   0.837 -2.1310  0.4423 -0.4206
  283SOL    HW2 1000   4.561   4.326   0.687  0.5441 -1.0966 -0.4658
  284SOL     OW 1001   0.624   2.952   3.134 -0.2293  0.3604  0.4659
  284SOL    HW1 1002   0.567   3.011   3.191  0.2689  0.8789  0.4392
  284SOL    HW2 1003   0.596   2.960   3.038 -1.7998 -1.3490  0.7245
  285SOL     OW 1004   0.486   4.545   4.326  0.7789 -0.0123 -0.1788
  285SOL    HW1 1005   0.461   4.579   4.235 -0.1214  0.2680  0.1629
  285SOL    HW2 1006   0.574   4.583   4.353  0.5816  0.7003 -0.5177
  286SOL     OW 1007   3.679   3.513   0.043  0.0784 -0.2744  0.2823
  286SOL    HW1 1008   3.601   3.490   0.101 -0.1591 -1.6382 -0.5172
  286SOL    HW2 1009   3.695   3.438  -0.021  0.4099  1.0979 -1.3231
  287SOL     OW 1010   1.805   4.136   1.103 -0.6589 -0.0140 -0.1778
  287SOL    HW1 1011   1.884   4.189   1.073 -0.4039 -0.8485 -1.0087
  287SOL    HW2 1012   1.812   4.120   1.202  1.3023 -1.8096 -0.5392
  288SOL     OW 1013   1.166   5.029   1.666  0.8290 -0.5800 -0.1591
  288SOL    HW1 1014   1.236   5.099   1.681  1.0317 -1.0866  1.5563
  288SOL    HW2 1015   1.209   4.938   1.672  0.0584 -0.8939  0.9245
  289SOL     OW 1016   2.931   1.527   3.421  0.2704 -0.4881  0.0461
  289SOL    HW1 1017   2.839   1.563   3.408 -0.2161 -1.0797  1.6680
  289SOL    HW2 1018   2.955   1.530   3.518  1.5918 -1.2224 -0.2330
  290SOL     OW 1019   0.994   4.282   3.288  0.2165  0.2524  0.0579
  290SOL    HW1 1020   1.023   4.363   3.237 -1.7881 -0.5335 -2.5877
  290SOL    HW2 1021   0.906   4.300   3.332  1.1646  0.3827  2.0291
  291SOL     OW 1022   3.648   0.604   3.614 -0.2025  0.0727  0.3722
  291SOL    HW1 1023   3.698   0.544   3.677  2.8373  1.2894 -0.6853
  291SOL    HW2 1024   3.645   0.562   3.523  2.3791  1.5500 -0.5007
  292SOL     OW 1025   4.839   0.814   0.499 -0.5355 -0.3648 -0.2548
  292SOL    HW1 1026   4.838   0.762   0.585  0.0307  1.2674  0.7710
  292SOL    HW2 1027   4.750   0.857   0.485 -0.7601 -0.9674 -0.7132
  293SOL     OW 1028   0.162   1.361   4.340 -0.0550 -0.4929 -0.2799
  293SOL    HW1 1029   0.190   1.287   4.280 -1.2167 -1.9177  0.8501
  293SOL    HW2 1030   0.095   1.327   4.407  1.4417  0.8752  2.0760
  294SOL     OW 1031   0.576   0.529   4.606 -0.0049  0.1537  0.5976
  294SOL    HW1 1032   0.628   0.507   4.523  0.8850 -2.4335  1.7391
  294SOL    HW2 1033   0.478   0.526   4.585  0.1055  3.6771 -1.2408
  295SOL     OW 1034   2.912   3.943   0.151 -0.1695  0.1347 -0.3872
  295SOL    HW1 1035   2.933   4.022   0.210  0.0660 -1.1261  1.2723
  295SOL    HW2 1036   2.820   3.953   0.113 -0.0456  1.3199 -0.4219
  296SOL     OW 1037   4.323   3.701   2.311 -0.7634  0.2477  0.6363
  296SOL    HW1 1038   4.321   3.613   2.358  0.6250  0.5857  1.4029
  296SOL    HW2 1039   4.392   3.698   2.238 -0.9665  0.5771  0.4285
  297SOL     OW 1040   3.122   0.737   3.987  0.3980 -0.0408 -0.0320
  297SOL    HW1 1041   3.219   0.738   3.962  1.2377 -3.0736  2.4618
  297SOL    HW2 1042   3.067   0.712   3.908  2.1685 -2.5786 -0.5839
  298SOL     OW 1043   3.677   2.284   0.575  0.7386  0.4971  0.3886
  298SOL    HW1 1044   3.658   2.362   0.516 -0.8731 -0.6375 -0.6746
  298SOL    HW2 1045   3.606   2.215   0.562  2.7612 -1.6945  0.3601
  299SOL     OW 1046   5.014   0.249   0.300 -0.3434  0.3092 -0.4279
  299SOL    HW1 1047   5.029   0.156   0.335 -1.8806  0.3630  0.4625
  299SOL    HW2 1048   5.064   0.314   0.357  0.6338  0.0546 -0.9768
  300SOL     OW 1049   2.831   1.602   1.104 -0.2284  0.0255 -0.3483
  300SOL    HW1 1050   2.873   1.528   1.157 -1.6248 -0.6928 -0.1883
  300SOL    HW2 1051   2.902   1.660   1.065  0.8904 -1.0431  0.0417
  301SOL     OW 1052   4.678   4.141   4.230  0.1109 -0.4577  0.2378
  301SOL    HW1 1053   4.600   4.078   4.230  0.6917 -1.1949  0.2910
  301SOL    HW2 1054   4.646   4.234   4.249 -1.1600 -0.2247 -2.5304
  302SOL     OW 1055   2.414   2.850   4.248 -0.1346 -0.1726 -0.4554
  302SOL    HW1 1056   2.318   2.830   4.228 -0.2276  0.8506 -1.0814
  302SOL    HW2 1057   2.443   2.932   4.199  0.5922  0.4957  1.0059
  303SOL     OW 1058   4.833   4.811   2.681 -0.1665  0.3304 -0.6518
  303SOL    HW1 1059   4.926   4.824   2.717 -0.3724 -0.4980  0.2206
  303SOL    HW2 1060   4.834   4.738   2.613 -0.4952 -1.2083  0.9008
  304SOL     OW 1061   0.072   2.293   4.438  0.2552 -0.0067  0.4203
  304SOL    HW1 1062   0.019   2.300   4.523 -2.6165  1.5259 -1.3247
  304SOL    HW2 1063   0.060   2.202   4.399  1.0695 -0.5109  1.3168
  305SOL     OW 1064   4.318   1.112   2.905 -0.0282  0.1941  0.3153
  305SOL    HW1 1065   4.373   1.177   2.958 -1.1823 -0.0293  1.8626
  305SOL    HW2 1066   4.342   1.119   2.809  2.3758  0.4228  0.8669
  306SOL     OW 1067   1.518   3.743   4.843 -0.4818 -0.1640 -0.0939
  306SOL    HW1 1068   1.428   3.744   4.799 -1.3595  1.7520  1.5721
  306SOL    HW2 1069   1.520   3.671   4.913  0.0329 -1.5363 -1.4724
  307SOL     OW 1070   4.777   2.434   4.685  0.4418 -0.6473  0.5506
  307SOL    HW1 1071   4.829   2.495   4.745 -0.4173 -0.6059  1.2641
  307SOL    HW2 1072   4.680   2.459   4.687  0.3397 -0.8881 -0.5665
  308SOL     OW 1073   1.660   3.104   2.985  0.1953  0.2880 -0.6672
  308SOL    HW1 1074   1.564   3.130   2.995  0.5197  2.2604 -2.1830
  308SOL    HW2 1075   1.670   3.044   2.906 -0.0570 -1.9433  0.8808
  309SOL     OW 1076   1.305   3.326   0.868  0.1493 -0.1167  0.4393
  309SOL    HW1 1077   1.235   3.330   0.797  0.8504 -0.1329 -0.2720
  309SOL    HW2 1078   1.268   3.361   0.954 -0.9704 -0.8702  0.2870
  310SOL     OW 1079   2.751   3.485   4.948 -0.0763 -0.5797  0.1843
  310SOL    HW1 1080   2.694   3.475   5.029  1.3049 -1.6317  1.0897
  310SOL    HW2 1081   2.841   3.521   4.975  0.2398 -0.4942 -0.9406
  311SOL     OW 1082   4.430   0.799   2.500 -0.2274  0.2091 -0.3292
  311SOL    HW1 1083   4.523   0.774   2.527 -0.0468  0.4505 -0.7115
  311SOL    HW2 1084   4.434   0.865   2.424 -0.7154 -0.0830 -0.6146
  312SOL     OW 1085   0.793   2.619   4.451 -0.5672 -0.3806  0.1893
  312SOL    HW1 1086   0.796   2.605   4.352 -0.5453  1.0009 -0.0223
  312SOL    HW2 1087   0.698   2.633   4.479 -0.7859 -2.4139  0.6419
  313SOL     OW 1088   1.194   2.346   3.444 -0.1483 -0.5760  0.1738
  313SOL    HW1 1089   1.280   2.389   3.472  0.0780 -0.7917 -0.1704
  313SOL    HW2 1090   1.139   2.325   3.524  0.2129 -0.6153  0.4111
  314SOL     OW 1091   3.772   3.702   2.208  0.3989 -0.2568 -0.4442
  314SOL    HW1 1092   3.852   3.668   2.157 -0.5625 -0.1313 -2.0944
  314SOL    HW2 1093   3.762   3.800   2.193 -0.3270 -0.3550 -0.6022
  315SOL     OW 1094   2.952   0.062   2.021 -0.2642  0.2892  0.3241
  315SOL    HW1 1095   3.024   0.007   2.064 -1.0478  0.6327  2.1655
  315SOL    HW2 1096   2.911   0.010   1.946  2.0035  0.1708 -0.8952
  316SOL     OW 1097   0.019   5.047   1.605 -0.0934  0.8668  0.3298
  316SOL    HW1 1098   0.064   5.099   1.532 -2.1047  0.4802 -1.2695
  316SOL    HW2 1099  -0.079   5.043   1.587 -0.5640  0.1863  2.7494
  317SOL     OW 1100   1.888   4.199   3.202 -0.2963  0.0691 -0.4218
  317SOL    HW1 1101   1.856   4.218   3.109  2.5191 -0.6087 -1.6284
  317SOL    HW2 1102   1.829   4.130   3.244 -1.3160 -0.0029 -1.8990
  318SOL     OW 1103   4.845   4.842   0.447 -0.4846 -0.0168  0.2028
  318SOL    HW1 1104   4.774   4.834   0.517 -0.2068  0.6404  0.5685
  318SOL    HW2 1105   4.820   4.915   0.383 -0.7127 -0.5802 -0.3632
  319SOL     OW 1106   0.736   1.779   1.122  0.1974 -0.1563  0.0258
  319SOL    HW1 1107   0.702   1.850   1.060 -0.3350  0.0816  0.5770
  319SOL    HW2 1108   0.811   1.816   1.177  1.6566 -0.8017 -1.4717
  320SOL     OW 1109   3.980   2.641   1.731 -0.4907 -0.1435 -0.0447
  320SOL    HW1 1110   3.982   2.555   1.783  2.1215  0.5553  1.1870
  320SOL    HW2 1111   3.941   2.713   1.789 -0.2145  0.0497 -0.0992
  321SOL     OW 1112   3.522   3.818   1.286 -0.1049  0.2376  0.3071
  321SOL    HW1 1113   3.548   3.732   1.331  1.0544 -0.4320 -1.5206
  321SOL    HW2 1114   3.595   3.846   1.224 -1.9343  0.7047 -1.7425
  322SOL     OW 1115   1.203   2.095   3.392  0.4190 -0.0668 -0.8696
  322SOL    HW1 1116   1.122   2.048   3.427  2.1817 -2.0318  0.8944
  322SOL    HW2 1117   1.195   2.193   3.410 -0.5770 -0.4935  1.4786
  323SOL     OW 1118   3.005   5.143   0.957  0.1694  0.6978 -0.2262
  323SOL    HW1 1119   3.022   5.101   0.868  0.0203 -0.5024  0.2879
  323SOL    HW2 1120   3.030   5.078   1.029 -2.0664  0.6663  0.5948
  324SOL     OW 1121   2.902   0.735   1.903  0.4044 -0.0981 -0.2734
  324SOL    HW1 1122   2.910   0.808   1.971  1.4178  0.1896 -0.6896
  324SOL    HW2 1123   2.869   0.652   1.948 -1.5659  0.7967  0.0558
  325SOL     OW 1124   2.751   4.104   3.116  0.2173  0.4679  0.7383
  325SOL    HW1 1125   2.671   4.137   3.167 -0.4606  2.2333 -1.2844
  325SOL    HW2 1126   2.729   4.101   3.018  2.3404  0.1040  0.2238
  326SOL     OW 1127   0.614   3.298   0.337  0.1893 -0.0040 -0.1737
  326SOL    HW1 1128   0.671   3.235   0.389 -0.7619  0.5266  1.6105
  326SOL    HW2 1129   0.645   3.392   0.352 -1.2930  0.3336  1.1572
  327SOL     OW 1130   4.919   5.036   1.287 -0.0444 -0.7347  0.3342
  327SOL    HW1 1131   4.918   5.107   1.216  0.5016  0.4029  1.4272
  327SOL    HW2 1132   4.947   4.949   1.246 -0.9323 -0.3868 -1.0775
  328SOL     OW 1133   4.426   0.646   1.686 -0.0952  0.7039  0.1743
  328SOL    HW1 1134   4.520   0.669   1.658 -0.4054 -0.1062 -1.6510
  328SOL    HW2 1135   4.404   0.553   1.656 -0.3519 -0.4804  3.5897
  329SOL     OW 1136   5.049   0.758   3.911  0.4940 -0.2766 -0.0641
  329SOL    HW1 1137   5.143   0.751   3.878  0.4756 -1.4067  0.1078
  329SOL    HW2 1138   4.993   0.803   3.841  1.1805  0.5534 -0.1007
  330SOL     OW 1139   4.385   0.243   3.667 -0.3535  0.2847 -0.0551
  330SOL    HW1 1140   4.436   0.185   3.729  0.5955 -0.0397 -1.0978
  330SOL    HW2 1141   4.402   0.339   3.688  1.3457  0.1893 -0.8660
  331SOL     OW 1142   4.622   0.257   4.951  0.1455 -0.0897 -0.8194
  331SOL    HW1 1143   4.716   0.224   4.964  0.2482 -0.1863 -1.7400
  331SOL    HW2 1144   4.613   0.295   4.859 -0.7407 -0.1473 -0.7602
  332SOL     OW 1145   2.967   3.148   3.302  0.1113 -0.2233 -0.6118
  332SOL    HW1 1146   2.917   3.123   3.219 -0.9770 -0.5756  0.1487
  332SOL    HW2 1147   2.974   3.070   3.363  1.3203 -0.0942 -0.5522
  333SOL     OW 1148   3.487   4.446   1.745  0.0154  0.2314  0.5269
  333SOL    HW1 1149   3.499   4.479   1.839  0.5736  0.6859  0.2962
  333SOL    HW2 1150   3.398   4.477   1.711 -0.0746  0.2910  0.8083
  334SOL     OW 1151   3.056   4.657   0.949 -0.2840  0.1081 -0.0202
  334SOL    HW1 1152   3.087   4.649   1.044  0.4636  0.3834 -0.2334
  334SOL    HW2 1153   3.059   4.753   0.921 -0.3192  0.0051 -0.3829
  335SOL     OW 1154   1.358   4.600   1.112  0.2666  0.6020  0.1307
  335SOL    HW1 1155   1.396   4.583   1.021 -1.3392 -0.5151 -0.3698
  335SOL    HW2 1156   1.284   4.667   1.105 -0.3087  0.0209  0.4837
  336SOL     OW 1157   0.681   3.820   4.767  0.4130 -0.3452  0.2588
  336SOL    HW1 1158   0.753   3.751   4.768  1.0844  0.3203 -0.6119
  336SOL    HW2 1159   0.676   3.862   4.676 -0.8666 -0.1593  0.3931
  337SOL     OW 1160   0.775   2.141   3.297 -0.0100 -0.1592 -0.0354
  337SOL    HW1 1161   0.845   2.179   3.236  0.3112 -0.5215  0.1060
  337SOL    HW2 1162   0.708   2.090   3.243 -1.1217  1.5751 -0.3819
  338SOL     OW 1163   0.544   3.097   3.579  0.2020  0.2119  0.0739
  338SOL    HW1 1164   0.444   3.108   3.580  0.2008  0.4802 -1.0115
  338SOL    HW2 1165   0.567   3.001   3.563  0.0970  0.2791 -0.5166
  339SOL     OW 1166   2.176   4.189   0.432 -0.1338  0.0135 -0.1219
  339SOL    HW1 1167   2.208   4.217   0.523 -1.9511 -0.4942  0.7171
  339SOL    HW2 1168   2.154   4.092   0.433 -0.1896  0.0057 -1.1117
  340SOL     OW 1169   4.603   0.035   4.217 -0.3766  0.1682 -0.6954
  340SOL    HW1 1170   4.639  -0.042   4.270 -1.0513 -0.9426 -1.7867
  340SOL    HW2 1171   4.603   0.117   4.273  0.7097 -0.5444  0.3894
  341SOL     OW 1172   4.522   1.245   0.498  0.2040 -0.5279  0.4530
  341SOL    HW1 1173   4.578   1.275   0.575  2.0073 -3.2645  0.3583
  341SOL    HW2 1174   4.521   1.316   0.427  1.8143  0.4523  1.3521
  342SOL     OW 1175   1.396   0.170   4.254  0.0106 -0.4260 -0.3033
  342SOL    HW1 1176   1.298   0.177   4.272 -0.0704 -1.5803 -0.1754
  342SOL    HW2 1177   1.411   0.158   4.156  0.0100 -0.4008 -0.3062
  343SOL     OW 1178   0.484   4.909   1.719  0.0072  0.1400 -0.5047
  343SOL    HW1 1179   0.455   4.879   1.628 -3.3498 -0.8714  0.7152
  343SOL    HW2 1180   0.564   4.857   1.747 -0.3594 -1.3101 -1.9488
  344SOL     OW 1181   3.699   1.058   4.352  0.5267 -0.1269 -0.2851
  344SOL    HW1 1182   3.659   1.139   4.309  0.8374  0.7328  0.9700
  344SOL    HW2 1183   3.642   1.029   4.429  0.0355 -1.5682 -1.1434
  345SOL     OW 1184   0.300   4.981   4.830  0.0327  0.2841  0.6738
  345SOL    HW1 1185   0.225   4.915   4.823 -1.4333  1.8054  1.4225
  345SOL    HW2 1186   0.365   4.950   4.899  0.3678 -1.2652 -0.2787
  346SOL     OW 1187   1.268   0.348   1.791 -0.1725 -0.3944 -0.5412
  346SOL    HW1 1188   1.209   0.330   1.870 -0.0836 -0.9849 -0.6111
  346SOL    HW2 1189   1.327   0.427   1.812 -2.1477  1.3365 -1.1015
  347SOL     OW 1190   4.111   0.873   2.261 -0.0753  0.2887  0.1845
  347SOL    HW1 1191   4.152   0.930   2.190  1.2164  0.9179  1.3876
  347SOL    HW2 1192   4.173   0.797   2.282 -0.7029 -0.2080  0.2743
  348SOL     OW 1193   0.642   1.842   0.723  0.2043  0.0944  0.6280
  348SOL    HW1 1194   0.638   1.890   0.811 -1.9507 -0.0066  0.6384
  348SOL    HW2 1195   0.588   1.758   0.729 -2.1317  1.3330 -1.4869
  349SOL     OW 1196   2.273   4.986   4.554  0.1358  0.6601 -0.0504
  349SOL    HW1 1197   2.361   4.985   4.601 -1.0172  0.2271  2.2086
  349SOL    HW2 1198   2.245   4.892   4.534 -0.0765  0.7684 -0.2656
  350SOL     OW 1199   0.743   0.149   0.398 -0.1078 -0.0405 -0.3356
  350SOL    HW1 1200   0.698   0.211   0.463  0.3138  0.8144 -0.8491
  350SOL    HW2 1201   0.707   0.166   0.306  3.5033  3.0986 -1.4429
  351SOL     OW 1202   3.626   2.282   0.204 -0.9312 -0.5369  0.7447
  351SOL    HW1 1203   3.559   2.248   0.270 -0.3516  0.3174  1.8004
  351SOL    HW2 1204   3.715   2.243   0.224 -0.8789 -0.7823  0.0487
  352SOL     OW 1205   0.742   2.602   1.611  0.2649  0.7386 -0.0423
  352SOL    HW1 1206   0.722   2.603   1.709  1.7297  0.0166  0.2841
  352SOL    HW2 1207   0.720   2.691   1.572  1.3028  1.6274  1.3055
  353SOL     OW 1208   3.639   1.813   2.498  0.0343  0.2412 -0.1844
  353SOL    HW1 1209   3.566   1.828   2.565 -1.0246 -0.7583 -1.0772
  353SOL    HW2 1210   3.683   1.725   2.516 -1.7026 -1.0963 -2.0183
  354SOL     OW 1211   0.967   1.123   3.033  0.1640  0.1178 -0.8246
  354SOL    HW1 1212   0.978   1.096   2.937  0.9294 -0.0678 -0.6899
  354SOL    HW2 1213   0.989   1.220   3.043  1.6286 -0.2147 -0.5845
  355SOL     OW 1214   1.181   3.513   2.759  0.3968 -0.1880  0.3019
  355SOL    HW1 1215   1.187   3.416   2.737 -1.4712 -0.3968  0.5901
  355SOL    HW2 1216   1.249   3.563   2.705  1.6775 -1.6709  0.4645
  356SOL     OW 1217   3.583   3.527   2.141 -0.0981 -0.1133  0.0902
  356SOL    HW1 1218   3.630   3.611   2.168 -1.6633  0.1705  2.2306
  356SOL    HW2 1219   3.620   3.449   2.193  0.5829 -0.5698 -1.0539
  357SOL     OW 1220   1.049   3.333   2.476  0.2125  0.1722 -0.3744
  357SOL    HW1 1221   1.044   3.280   2.392  1.1435 -0.4747 -0.0399
  357SOL    HW2 1222   1.034   3.274   2.555  1.2079  0.3914  0.0016
  358SOL     OW 1223   3.039   0.189   2.319  0.2905 -0.1982 -0.1356
  358SOL    HW1 1224   3.029   0.212   2.222 -0.7870 -3.7363 -0.9845
  358SOL    HW2 1225   2.956   0.215   2.368 -0.0899 -0.4731 -0.6267
  359SOL     OW 1226   1.456   4.965   3.746  0.3106  0.3376 -0.2003
  359SOL    HW1 1227   1.476   4.893   3.680  0.4297  0.7967 -0.6741
  359SOL    HW2 1228   1.439   4.925   3.835  1.1419 -0.2296 -0.2825
  360SOL     OW 1229   0.416   4.815   0.789 -0.5533 -0.0252 -0.0480
  360SOL    HW1 1230   0.370   4.734   0.753 -0.3223 -1.0694  1.8520
  360SOL    HW2 1231   0.496   4.836   0.734 -0.1412 -1.6139 -0.1009
  361SOL     OW 1232   0.966   0.315   0.330 -0.1082  0.0818  0.0919
  361SOL    HW1 1233   0.908   0.235   0.345  0.7402 -0.5107  0.3046
  361SOL    HW2 1234   0.953   0.381   0.404 -2.1506  0.9958 -1.0018
  362SOL     OW 1235   3.368   1.437   1.048  0.0257 -0.3157  0.1708
  362SOL    HW1 1236   3.328   1.518   1.091  0.5893 -1.2368  2.5853
  362SOL    HW2 1237   3.467   1.439   1.059  0.1764 -0.6947 -0.9750
  363SOL     OW 1238   3.972   1.775   5.043  0.3546  0.2626 -0.0030
  363SOL    HW1 1239   3.890   1.786   5.098 -1.0949  0.8539 -2.1228
  363SOL    HW2 1240   4.042   1.726   5.095 -0.8122  0.9410  2.3490
  364SOL     OW 1241   0.790   2.208   0.063 -0.0015  0.0192 -0.4066
  364SOL    HW1 1242   0.710   2.255   0.025  0.6586  0.1039 -1.7531
  364SOL    HW2 1243   0.795   2.116   0.026  0.1981 -0.1886  0.1326
  365SOL     OW 1244   0.943   1.062   2.773 -0.4305  0.4544 -0.2162
  365SOL    HW1 1245   0.947   0.963   2.758 -1.6791  0.4228 -0.4273
  365SOL    HW2 1246   0.996   1.108   2.702 -0.6274 -0.0235 -0.6872
  366SOL     OW 1247   0.077   0.384   4.004 -0.0149 -0.5477  0.4653
  366SOL    HW1 1248   0.058   0.383   4.102 -0.2779 -2.0465  0.4226
  366SOL    HW2 1249  -0.004   0.413   3.954 -0.3855 -1.3348  0.6067
  367SOL     OW 1250   0.260   1.582   3.131  0.5860 -0.1640 -0.4426
  367SOL    HW1 1251   0.320   1.503   3.145  0.0601 -0.2807  1.4714
  367SOL    HW2 1252   0.182   1.556   3.073  0.7242 -0.8884 -0.3069
  368SOL     OW 1253   0.119   3.401   5.042 -0.0661 -0.5231  0.5444
  368SOL    HW1 1254   0.201   3.345   5.035 -0.6332 -1.6075  2.0687
  368SOL    HW2 1255   0.141   3.496   5.025  0.9762 -1.1236 -1.9215
  369SOL     OW 1256   0.592   0.725   1.367  0.0026 -0.3805 -0.0862
  369SOL    HW1 1257   0.637   0.735   1.279 -0.8881 -1.4114 -0.6709
  369SOL    HW2 1258   0.573   0.629   1.385 -3.3000  0.0455 -0.5920
  370SOL     OW 1259   4.164   1.102   4.327 -0.3072 -0.7744  0.5679
  370SOL    HW1 1260   4.160   1.027   4.262 -2.1988  0.4025 -0.7929
  370SOL    HW2 1261   4.100   1.084   4.402  0.2065 -1.0988  0.9344
  371SOL     OW 1262   1.082   1.452   4.486  0.3716  0.1236  0.0664
  371SOL    HW1 1263   1.026   1.369   4.490  1.4543 -0.6161  0.2549
  371SOL    HW2 1264   1.156   1.438   4.420  0.1298  1.2196 -0.4460
  372SOL     OW 1265   0.838   4.375   4.135  0.0765  0.2631  0.0037
  372SOL    HW1 1266   0.829   4.426   4.221  0.1162 -0.0359  0.1849
  372SOL    HW2 1267   0.850   4.439   4.059 -1.0443  0.5858  0.0819
  373SOL     OW 1268   4.634   2.252   1.815 -0.0826 -0.7054 -0.4204
  373SOL    HW1 1269   4.548   2.252   1.866  0.0126 -0.3865 -0.2608
  373SOL    HW2 1270   4.628   2.316   1.739  0.8438  1.1649  1.0023
  374SOL     OW 1271   0.013   3.763   3.603  0.5735  0.4630  0.2883
  374SOL    HW1 1272   0.045   3.854   3.629  0.2363  0.5186  0.5101
  374SOL    HW2 1273   0.014   3.754   3.504  0.0138  0.9228  0.2411
  375SOL     OW 1274   3.993   1.320   3.032  0.8408 -0.2870  0.4396
  375SOL    HW1 1275   3.896   1.346   3.035  0.8551 -0.1740 -0.0507
  375SOL    HW2 1276   4.002   1.227   2.996  1.0557  0.5814 -1.9496
  376SOL     OW 1277   0.882   1.351   4.754  0.5945 -0.5596  0.2448
  376SOL    HW1 1278   0.829   1.299   4.821  0.2631 -0.1821  0.2759
  376SOL    HW2 1279   0.891   1.298   4.670 -2.7608  0.7063 -1.0436
  377SOL     OW 1280   4.690   5.116   0.803  0.3919 -0.2482 -0.0132
  377SOL    HW1 1281   4.782   5.154   0.817 -0.8877  2.3219  2.5500
  377SOL    HW2 1282   4.636   5.179   0.748 -0.7389 -0.0308  1.2820
  378SOL     OW 1283   1.704   5.122   3.737 -0.0479 -0.3245 -0.0451
  378SOL    HW1 1284   1.634   5.052   3.729 -1.9897  1.6275 -1.3144
  378SOL    HW2 1285   1.683   5.181   3.815  0.2907  0.1590 -0.3137
  379SOL     OW 1286   3.948   3.200   0.361  0.1508 -0.1553  0.0270
  379SOL    HW1 1287   3.867   3.250   0.392 -2.0052 -2.2678 -1.8150
  379SOL    HW2 1288   3.980   3.238   0.275 -0.2336 -0.6435 -0.3370
  380SOL     OW 1289   3.235   0.924   2.371 -0.0483  0.0629 -0.1734
  380SOL    HW1 1290   3.220   0.917   2.272 -0.7047 -0.9980 -0.0227
  380SOL    HW2 1291   3.151   0.957   2.414  0.4441  1.1417 -0.0248
  381SOL     OW 1292   1.512   0.867   4.956  0.3983  0.3240  0.1434
  381SOL    HW1 1293   1.458   0.950   4.945 -0.6314 -0.0812  1.6843
  381SOL    HW2 1294   1.596   0.888   5.007 -0.4671  0.2602  1.6659
  382SOL     OW 1295   2.280   4.020   4.969  0.0796 -0.0394  0.2971
  382SOL    HW1 1296   2.348   4.086   4.939 -0.9055  0.3788 -1.1020
  382SOL    HW2 1297   2.205   4.017   4.904 -0.6206 -1.4606  1.1110
  383SOL     OW 1298   4.883   1.347   4.517 -0.0497 -0.3528 -0.3936
  383SOL    HW1 1299   4.828   1.333   4.599 -0.0791 -1.4684 -0.5867
  383SOL    HW2 1300   4.839   1.303   4.439  1.0205 -1.1392 -0.5810
  384SOL     OW 1301   2.887   3.384   3.406  0.3521 -0.2654 -0.4169
  384SOL    HW1 1302   2.914   3.296   3.366  2.2031  0.4623 -0.8533
  384SOL    HW2 1303   2.830   3.434   3.342 -1.0482 -1.2798 -0.0116
  385SOL     OW 1304   4.462   4.236   3.554  0.0567 -0.9974 -0.2475
  385SOL    HW1 1305   4.455   4.316   3.615  0.6448 -1.0112 -0.1558
  385SOL    HW2 1306   4.432   4.154   3.604  1.6902 -1.2032  0.4358
  386SOL     OW 1307   1.931   0.045   0.102  0.2987  0.1227  0.5768
  386SOL    HW1 1308   1.848   0.097   0.083  0.8834  1.4231  1.3876
  386SOL    HW2 1309   1.911  -0.026   0.171 -0.3532 -0.2767 -0.0113
  387SOL     OW 1310   3.042   5.111   4.937 -0.1421  0.4478 -0.1024
  387SOL    HW1 1311   3.019   5.193   4.884  1.6933  1.4720  0.5873
  387SOL    HW2 1312   3.053   5.033   4.876  0.4601  1.2667 -1.0744
  388SOL     OW 1313   0.552   2.753   0.632 -0.9094 -0.3241 -0.4779
  388SOL    HW1 1314   0.465   2.706   0.616  0.0223 -1.6469 -2.0424
  388SOL    HW2 1315   0.573   2.811   0.553 -1.2673  1.5751  0.7452
  389SOL     OW 1316   2.722   4.499   1.338 -0.3422 -0.3720  0.3553
  389SOL    HW1 1317   2.678   4.532   1.422 -0.7556 -1.3564  0.5390
  389SOL    HW2 1318   2.782   4.422   1.359  0.8355  0.4077 -0.0300
  390SOL     OW 1319   2.453   2.340   2.931 -0.2245  0.4964  0.2158
  390SOL    HW1 1320   2.468   2.301   3.022  1.7058 -0.3066 -0.3770
  390SOL    HW2 1321   2.467   2.269   2.862  0.0491  1.4846 -0.7703
  391SOL     OW 1322   3.003   3.361   3.652  0.2185  0.3049 -0.1331
  391SOL    HW1 1323   2.970   3.365   3.558 -0.5067  1.8048  0.1625
  391SOL    HW2 1324   3.048   3.447   3.676 -0.1471  0.1780  1.0757
  392SOL     OW 1325   0.304   3.601   3.021  0.0712  0.0108 -0.2488
  392SOL    HW1 1326   0.395   3.624   3.056 -0.5798  0.6134  1.1176
  392SOL    HW2 1327   0.270   3.676   2.964  0.0464  0.2088  0.0247
  393SOL     OW 1328   0.596   0.031   2.776 -0.2975  0.0794  0.3530
  393SOL    HW1 1329   0.572   0.093   2.851  1.1268  0.8776  0.1734
  393SOL    HW2 1330   0.552   0.062   2.692 -1.3785 -0.4527  0.6990
  394SOL     OW 1331   0.321   0.502   4.551 -0.0535 -0.3725  0.1721
  394SOL    HW1 1332   0.275   0.555   4.480  0.9624 -0.1223 -0.3110
  394SOL    HW2 1333   0.325   0.406   4.524 -0.9037 -0.5174  0.5378
  395SOL     OW 1334   0.228   4.256   2.439  0.3295 -0.2622  0.2826
  395SOL    HW1 1335   0.214   4.237   2.342  1.6358  2.5473 -0.5630
  395SOL    HW2 1336   0.288   4.187   2.479  2.9572  0.5826 -1.9377
  396SOL     OW 1337   3.378   2.058   4.078  0.1829 -0.1641 -0.0088
  396SOL    HW1 1338   3.329   1.982   4.122 -1.1009  0.5938 -0.0951
  396SOL    HW2 1339   3.334   2.081   3.992  1.7763 -0.6218 -0.9932
  397SOL     OW 1340   0.811   3.475   1.902  0.8870  0.0884 -0.0464
  397SOL    HW1 1341   0.817   3.524   1.815  0.9691  0.5882  0.2340
  397SOL    HW2 1342   0.750   3.396   1.893  0.0822  0.7249 -0.2859
  398SOL     OW 1343   0.572   3.458   2.330 -0.3039 -0.0523  0.1962
  398SOL    HW1 1344   0.509   3.491   2.260 -0.4656 -1.5737 -0.4024
  398SOL    HW2 1345   0.624   3.381   2.295 -0.7242 -1.1711  1.8749
  399SOL     OW 1346   2.724   4.022   4.059  0.2104 -0.6870 -0.0666
  399SOL    HW1 1347   2.747   4.074   3.977  0.5375 -0.1520  0.3618
  399SOL    HW2 1348   2.807   3.987   4.102  0.2545  0.9517  1.2860
  400SOL     OW 1349   3.368   3.864   2.431  0.2451 -0.1753 -0.7129
  400SOL    HW1 1350   3.366   3.769   2.400  0.1613 -0.7043  0.7941
  400SOL    HW2 1351   3.276   3.893   2.458  0.1579  0.5586 -1.7262
  401SOL     OW 1352   4.662   0.935   3.956 -0.4312  0.0364  0.0382
  401SOL    HW1 1353   4.586   0.917   4.018  0.1077 -1.3538  0.3280
  401SOL    HW2 1354   4.706   0.849   3.930  1.7205  0.8347  0.7537
  402SOL     OW 1355   0.904   0.715   4.038 -0.4765 -0.2495 -0.4316
  402SOL    HW1 1356   0.900   0.655   3.958 -0.5609 -0.1164 -0.5283
  402SOL    HW2 1357   0.999   0.732   4.063 -0.4520 -0.4401 -0.3902
  403SOL     OW 1358   4.213   3.375   0.993  0.0009 -0.2288 -0.1975
  403SOL    HW1 1359   4.241   3.431   0.914 -0.1440  0.4858  0.2467
  403SOL    HW2 1360   4.114   3.376   1.001  0.0379  0.0758  0.2567
  404SOL     OW 1361   0.722   0.607   1.901  0.7315 -0.0225  0.3089
  404SOL    HW1 1362   0.766   0.590   1.989 -0.1627 -0.6344  0.6425
  404SOL    HW2 1363   0.792   0.633   1.834  1.4648  0.0786  1.0938
  405SOL     OW 1364   1.634   0.333   4.454  0.0759 -0.2982  0.2043
  405SOL    HW1 1365   1.596   0.240   4.449  0.6036 -0.4679 -0.7782
  405SOL    HW2 1366   1.589   0.391   4.387  1.0749 -0.3309 -0.5037
  406SOL     OW 1367   2.636   3.369   0.824  0.1933  0.4666 -0.2255
  406SOL    HW1 1368   2.730   3.369   0.860  0.9741  0.1917 -2.1617
  406SOL    HW2 1369   2.634   3.414   0.735 -0.9383 -1.9578 -1.5362
  407SOL     OW 1370   2.700   2.960   5.067 -0.2877 -0.7378 -0.1591
  407SOL    HW1 1371   2.744   3.043   5.033 -0.6187 -0.0861  0.9509
  407SOL    HW2 1372   2.601   2.971   5.064 -0.3283 -0.8508  0.5496
  408SOL     OW 1373   1.218   0.271   2.474 -1.1198  0.1678  0.0249
  408SOL    HW1 1374   1.288   0.342   2.470 -1.1456  0.1542 -1.0414
  408SOL    HW2 1375   1.213   0.233   2.567  3.1470 -2.7220 -0.6673
  409SOL     OW 1376   4.039   0.821   0.148 -0.1576  0.0389 -0.5911
  409SOL    HW1 1377   4.058   0.780   0.237 -0.3999 -0.8670 -0.9466
  409SOL    HW2 1378   3.976   0.762   0.096 -1.1755  1.2528 -0.7984
  410SOL     OW 1379   2.846   1.944   3.368 -0.0600  0.0271  0.0133
  410SOL    HW1 1380   2.799   2.012   3.424 -1.0958  0.8412 -1.7580
  410SOL    HW2 1381   2.945   1.963   3.369  0.1279 -0.7128  2.4462
  411SOL     OW 1382   0.994   5.076   2.096 -0.0889  0.6293  0.3458
  411SOL    HW1 1383   0.936   5.041   2.170 -1.3557  0.1553 -0.8154
  411SOL    HW2 1384   1.003   5.006   2.025 -1.3722  2.0266 -1.2981
  412SOL     OW 1385   3.039   1.049   1.075 -0.0813  0.2914 -0.6711
  412SOL    HW1 1386   2.944   1.066   1.104 -0.5516 -0.5321 -1.6650
  412SOL    HW2 1387   3.082   0.984   1.138  0.1245  1.3254  0.2866
  413SOL     OW 1388   1.143   1.829   4.367  0.5049  0.1716  0.1265
  413SOL    HW1 1389   1.193   1.803   4.449 -0.6847 -0.1128  0.7767
  413SOL    HW2 1390   1.206   1.829   4.289  1.1709 -1.8180  0.6148
  414SOL     OW 1391   3.611   4.041   1.539  0.0904 -0.1868  0.5967
  414SOL    HW1 1392   3.559   4.106   1.595  1.4686  1.5257 -0.0162
  414SOL    HW2 1393   3.618   4.076   1.446 -0.5801 -2.1041 -0.2211
  415SOL     OW 1394   3.032   2.589   3.179  0.1847  0.0406  0.3429
  415SOL    HW1 1395   3.119   2.632   3.203 -0.3614  1.4938 -0.1382
  415SOL    HW2 1396   3.047   2.493   3.155  1.7543  0.4198 -0.3102
  416SOL     OW 1397   0.606   5.148   1.043  0.0784 -0.4209  0.3963
  416SOL    HW1 1398   0.550   5.146   1.126  0.7548 -0.9649  0.8479
  416SOL    HW2 1399   0.624   5.243   1.017 -0.7804 -0.2411  0.4245
  417SOL     OW 1400   4.124   4.273   1.675 -0.5953  0.5895  0.6186
  417SOL    HW1 1401   4.076   4.232   1.753 -2.6472  1.6981  0.0338
  417SOL    HW2 1402   4.100   4.223   1.592  2.6392 -1.4406  0.7361
  418SOL     OW 1403   0.488   3.704   1.966 -0.0368  0.5734 -0.5035
  418SOL    HW1 1404   0.488   3.730   1.869  0.1776 -1.4453 -1.0877
  418SOL    HW2 1405   0.579   3.716   2.004 -0.5885  3.5220  0.1358
  419SOL     OW 1406   1.944   0.913   0.743 -0.4652 -0.0551  0.0471
  419SOL    HW1 1407   1.997   0.934   0.825  0.5050 -1.9968 -0.0239
  419SOL    HW2 1408   1.847   0.914   0.765 -0.1852 -1.6690  1.5374
  420SOL     OW 1409   2.610   4.494   3.441 -0.0598 -0.7299 -0.4047
  420SOL    HW1 1410   2.545   4.532   3.375  0.0865 -1.3366 -0.9123
  420SOL    HW2 1411   2.566   4.420   3.493  0.2088 -1.1323 -0.7410
  421SOL     OW 1412   1.052   3.174   0.311  0.2429 -0.0365  0.0497
  421SOL    HW1 1413   1.106   3.090   0.312  1.4778  0.7090 -0.7702
  421SOL    HW2 1414   1.037   3.203   0.217  0.0567  0.7880  0.3199
  422SOL     OW 1415   0.105   3.682   0.203  0.5134 -0.2193 -0.1505
  422SOL    HW1 1416   0.040   3.608   0.188 -1.5221  1.4583  0.0088
  422SOL    HW2 1417   0.073   3.765   0.158  3.1986  0.4001 -1.1203
  423SOL     OW 1418   1.722   3.797   0.515 -0.5044 -0.0001  0.1817
  423SOL    HW1 1419   1.653   3.794   0.442 -1.6877 -0.4343  1.2877
  423SOL    HW2 1420   1.697   3.733   0.587 -0.7139  2.2073  2.1613
  424SOL     OW 1421   4.469   0.939   2.272  0.1531  0.4085  0.5442
  424SOL    HW1 1422   4.479   0.886   2.188 -0.1537  2.1221 -0.6331
  424SOL    HW2 1423   4.528   1.020   2.267 -2.3592  2.3424  0.4198
  425SOL     OW 1424   2.313   4.067   2.694  0.2005 -0.1957 -0.1509
  425SOL    HW1 1425   2.356   3.998   2.752  0.0070  1.3750  1.9752
  425SOL    HW2 1426   2.380   4.137   2.669 -0.3529  0.6355  0.6115
  426SOL     OW 1427   2.324   0.215   0.395 -0.0815 -0.4198 -0.0880
  426SOL    HW1 1428   2.296   0.119   0.394  0.7351 -0.8301 -4.5347
  426SOL    HW2 1429   2.423   0.220   0.384 -0.2728  0.8859 -1.4159
  427SOL     OW 1430   0.201   3.707   4.350  0.6387 -0.3265  0.1555
  427SOL    HW1 1431   0.285   3.760   4.356  1.4836 -1.7632  2.8782
  427SOL    HW2 1432   0.149   3.735   4.269  2.1406  2.8787  0.1518
  428SOL     OW 1433   1.708   3.483   4.773 -0.1054 -0.1144 -0.5713
  428SOL    HW1 1434   1.640   3.535   4.825  1.1990  1.2944 -0.1954
  428SOL    HW2 1435   1.790   3.470   4.829  0.4412 -0.6202 -1.4696
  429SOL     OW 1436   1.513   1.162   4.687 -0.1667 -0.9161 -0.1043
  429SOL    HW1 1437   1.450   1.164   4.765 -0.5359 -0.4283 -0.4123
  429SOL    HW2 1438   1.536   1.255   4.659  1.1402 -1.0717  0.3505
  430SOL     OW 1439   5.006   0.464   3.897  0.2132  0.2401 -0.0279
  430SOL    HW1 1440   5.006   0.433   3.802 -0.6711 -0.6993  0.2621
  430SOL    HW2 1441   5.003   0.564   3.899  1.5497  0.3278 -0.9760
  431SOL     OW 1442   2.348   2.816   2.828 -0.2933  0.1912  0.1108
  431SOL    HW1 1443   2.371   2.841   2.734 -1.9669 -1.5522 -0.8287
  431SOL    HW2 1444   2.402   2.736   2.855 -1.1283 -0.4445 -0.0623
  432SOL     OW 1445   4.337   4.819   0.199 -0.2135 -0.1183  0.4835
  432SOL    HW1 1446   4.421   4.765   0.205 -0.7058 -0.9693 -0.1737
  432SOL    HW2 1447   4.356   4.905   0.152  0.3040 -0.2784  0.3978
  433SOL     OW 1448   4.533   3.581   0.176 -0.4276 -0.3038  0.2647
  433SOL    HW1 1449   4.604   3.562   0.244 -0.5597  0.2255  0.5618
  433SOL    HW2 1450   4.504   3.496   0.133  0.7838 -0.4662 -0.2726
  434SOL     OW 1451   3.679   2.544   4.155 -0.3466 -0.2897 -0.1588
  434SOL    HW1 1452   3.603   2.590   4.201  0.0095  1.0632 -0.8551
  434SOL    HW2 1453   3.738   2.500   4.223 -1.9828 -1.8009  0.3652
  435SOL     OW 1454   0.873   3.899   1.501  0.2268 -0.4583  0.4972
  435SOL    HW1 1455   0.938   3.829   1.530 -1.4363 -1.4457  2.0048
  435SOL    HW2 1456   0.812   3.861   1.431 -0.1386 -0.2565  0.7043
  436SOL     OW 1457   4.686   4.786   1.128 -1.0714 -0.3422 -0.0751
  436SOL    HW1 1458   4.753   4.838   1.180  0.5596 -1.6613 -0.7318
  436SOL    HW2 1459   4.634   4.848   1.069 -0.0794  0.6796  0.0856
  437SOL     OW 1460   1.513   2.946   2.739 -0.2965  0.0696  0.5863
  437SOL    HW1 1461   1.609   2.937   2.710 -0.5788  0.3130 -0.4583
  437SOL    HW2 1462   1.485   2.863   2.787  0.6583  0.2989  1.5579
  438SOL     OW 1463   4.158   0.393   0.305 -0.1838  0.2071 -0.5083
  438SOL    HW1 1464   4.172   0.408   0.207 -0.5064  0.2884 -0.5395
  438SOL    HW2 1465   4.089   0.322   0.319 -0.1412  0.1974 -0.3362
  439SOL     OW 1466   3.831   2.268   2.902  0.1366  0.4640  0.0664
  439SOL    HW1 1467   3.759   2.261   2.970  1.4492 -0.9780  1.4011
  439SOL    HW2 1468   3.795   2.243   2.812 -0.4491 -3.4481  1.1943
  440SOL     OW 1469   3.269   3.995   3.470 -0.1479 -0.0188  0.6575
  440SOL    HW1 1470   3.217   4.077   3.494 -0.4349  0.4577 -1.3576
  440SOL    HW2 1471   3.206   3.920   3.450  0.0607 -0.3470  1.2341
  441SOL     OW 1472   5.111   1.563   4.925  0.2150  0.9102  0.2506
  441SOL    HW1 1473   5.045   1.613   4.870  0.6690  0.3185 -0.8614
  441SOL    HW2 1474   5.065   1.522   5.004 -1.1685 -1.0105 -1.4444
  442SOL     OW 1475   4.104   1.484   2.239  0.3021  0.3021 -0.3847
  442SOL    HW1 1476   4.033   1.521   2.180  0.1246 -0.4389 -0.6572
  442SOL    HW2 1477   4.067   1.408   2.292  0.6417  0.5204  0.1753
  443SOL     OW 1478   3.838   2.404   1.085  0.1525 -0.0819  0.4301
  443SOL    HW1 1479   3.937   2.413   1.079  0.0702  0.0079 -1.1984
  443SOL    HW2 1480   3.797   2.494   1.096  0.1411  0.1357 -1.2239
  444SOL     OW 1481   4.831   2.963   4.344  0.3406 -0.5110 -0.3589
  444SOL    HW1 1482   4.894   2.955   4.266  3.2942  1.1706  1.6613
  444SOL    HW2 1483   4.864   2.906   4.419 -1.0419 -0.1794  0.5371
  445SOL     OW 1484   0.554   2.372   1.040  0.9260 -0.4285  0.2250
  445SOL    HW1 1485   0.468   2.421   1.027  0.4102 -1.3079  0.2910
  445SOL    HW2 1486   0.557   2.333   1.133  2.4409  1.6146  1.1204
  446SOL     OW 1487   0.497   2.569   2.998  0.2396 -0.0846  0.6248
  446SOL    HW1 1488   0.584   2.576   3.047 -0.5523  0.5231  1.9884
  446SOL    HW2 1489   0.515   2.570   2.900  1.7920 -0.3007  0.8715
  447SOL     OW 1490   2.405   1.401   1.545 -0.5456  0.4480 -0.2603
  447SOL    HW1 1491   2.463   1.368   1.620  1.4809  1.5526 -1.2453
  447SOL    HW2 1492   2.310   1.375   1.562 -0.0649  0.1222  2.3534
  448SOL     OW 1493   3.844   2.845   3.660 -0.2189 -0.5929  0.1560
  448SOL    HW1 1494   3.787   2.865   3.581 -1.2375 -2.1723  0.4452
  448SOL    HW2 1495   3.901   2.765   3.642  0.0354 -0.5642  0.7861
  449SOL     OW 1496   3.489   3.807   1.640 -0.2936 -0.0968  0.5366
  449SOL    HW1 1497   3.518   3.890   1.593  1.5064 -0.3901  1.0502
  449SOL    HW2 1498   3.521   3.727   1.589 -0.6445 -0.4555  0.8702
  450SOL     OW 1499   0.742   1.622   2.792 -0.2472  0.0892 -0.9362
  450SOL    HW1 1500   0.778   1.576   2.874 -1.0374  0.2369 -0.4942
  450SOL    HW2 1501   0.643   1.631   2.801 -0.0522  2.5968 -0.6466
  451SOL     OW 1502   0.880   0.311   3.960 -0.0128  0.2404 -0.4103
  451SOL    HW1 1503   0.961   0.293   3.905  0.9364  0.7323  0.7903
  451SOL    HW2 1504   0.831   0.390   3.924  0.2474  0.1801 -0.9013
  452SOL     OW 1505   1.539   2.406   2.076  0.7228 -0.1740 -0.3117
  452SOL    HW1 1506   1.581   2.463   2.005 -2.3317  1.3130 -1.0883
  452SOL    HW2 1507   1.584   2.423   2.164  2.2719  0.6329 -1.2243
  453SOL     OW 1508   4.300   2.302   5.073  0.1073 -0.0363 -0.8084
  453SOL    HW1 1509   4.278   2.350   5.159 -1.3886 -0.8509 -0.7101
  453SOL    HW2 1510   4.277   2.361   4.996 -2.2171 -0.7067 -0.7009
  454SOL     OW 1511   1.644   2.465   2.319 -0.5531  0.0834 -0.0183
  454SOL    HW1 1512   1.631   2.559   2.352  1.4758  0.3892 -0.0125
  454SOL    HW2 1513   1.707   2.416   2.379 -1.7124 -1.3895  0.0832
  455SOL     OW 1514   3.802   5.114   0.332 -0.0190  0.3512 -0.3058
  455SOL    HW1 1515   3.708   5.132   0.362 -0.2469 -0.9263 -0.2193
  455SOL    HW2 1516   3.836   5.031   0.376  0.6697  0.0475 -1.3769
  456SOL     OW 1517   3.412   1.126   0.983  0.3844  0.2405 -0.0188
  456SOL    HW1 1518   3.381   1.210   1.026  1.6673  0.5187  0.4289
  456SOL    HW2 1519   3.378   1.047   1.034  0.5523  0.5386  0.5641
  457SOL     OW 1520   0.820   0.928   0.900  0.1337  0.1350  0.1007
  457SOL    HW1 1521   0.724   0.912   0.923  0.1316 -1.1417 -0.6556
  457SOL    HW2 1522   0.835   0.904   0.804  0.8763  1.8957 -0.2520
  458SOL     OW 1523   2.442   1.555   3.008 -0.3638 -0.2311  0.0269
  458SOL    HW1 1524   2.467   1.619   3.081 -0.3358  1.3973 -1.3660
  458SOL    HW2 1525   2.512   1.485   3.001 -0.4960 -0.5951  1.7171
  459SOL     OW 1526   0.206   4.433   3.796 -0.3674 -0.1018 -0.0125
  459SOL    HW1 1527   0.142   4.503   3.828 -0.9459 -0.9001  0.6428
  459SOL    HW2 1528   0.178   4.344   3.833  2.1419 -0.2292  1.8121
  460SOL     OW 1529   4.025   0.280   2.151  0.1143 -0.9001  0.0440
  460SOL    HW1 1530   3.996   0.189   2.120  0.4546 -0.9255 -0.1985
  460SOL    HW2 1531   3.964   0.310   2.225 -2.2416  0.2024 -2.2003
  461SOL     OW 1532   0.378   5.059   4.294 -0.1377 -0.2154 -0.0847
  461SOL    HW1 1533   0.322   5.092   4.370 -0.5065 -1.0260  0.0177
  461SOL    HW2 1534   0.466   5.106   4.293 -0.5179  0.5135  0.2340
  462SOL     OW 1535   2.844   2.100   0.264  0.6346  0.0361  0.0063
  462SOL    HW1 1536   2.775   2.031   0.287  0.8529  0.2066  1.2346
  462SOL    HW2 1537   2.832   2.128   0.169 -0.1041 -0.9489 -0.2081
  463SOL     OW 1538   3.190   3.757   2.076  0.4353  0.1518  0.3179
  463SOL    HW1 1539   3.229   3.712   2.157 -0.5114 -1.0197  0.1479
  463SOL    HW2 1540   3.103   3.715   2.053  0.4808  0.7644 -1.0732
  464SOL     OW 1541   3.744   1.288   0.797  0.4480 -0.1762  0.1935
  464SOL    HW1 1542   3.666   1.303   0.736 -1.3718  1.2329  2.6836
  464SOL    HW2 1543   3.732   1.202   0.847  0.8697 -0.3126  0.0655
  465SOL     OW 1544   3.145   4.031   2.033  0.3499  0.6316 -0.1516
  465SOL    HW1 1545   3.173   3.936   2.043  3.4981  1.4914  0.3678
  465SOL    HW2 1546   3.077   4.053   2.103  0.2200 -0.9917  0.2778
  466SOL     OW 1547   4.250   2.746   1.175 -0.1826 -0.1403  0.4523
  466SOL    HW1 1548   4.289   2.762   1.084  1.2624  1.9506  1.3553
  466SOL    HW2 1549   4.151   2.737   1.168  0.0913 -3.1453 -1.6416
  467SOL     OW 1550   3.309   3.685   1.851  0.0031 -0.3903 -0.1569
  467SOL    HW1 1551   3.277   3.735   1.931  2.3548  0.3593  0.3749
  467SOL    HW2 1552   3.371   3.743   1.798  1.7965 -2.2708 -0.2256
  468SOL     OW 1553   1.464   3.974   1.258 -0.5416  0.5154 -0.7433
  468SOL    HW1 1554   1.448   3.937   1.167 -1.1102  0.1122 -0.4854
  468SOL    HW2 1555   1.379   4.014   1.293  0.1135  2.3505 -1.1291
  469SOL     OW 1556   0.597   3.136   4.948 -0.1922  0.1274  0.2140
  469SOL    HW1 1557   0.607   3.046   4.990  1.9567  0.3337  0.2354
  469SOL    HW2 1558   0.686   3.168   4.916 -0.9928  2.0508 -0.2200
  470SOL     OW 1559   2.359   0.973   0.205 -0.4614  0.0697 -0.2758
  470SOL    HW1 1560   2.331   0.956   0.300  0.7137  2.1030  0.5059
  470SOL    HW2 1561   2.326   1.063   0.177 -1.5307 -0.8516 -2.1510
  471SOL     OW 1562   3.348   0.219   0.364  0.2767  0.1529 -0.3369
  471SOL    HW1 1563   3.413   0.296   0.365 -0.2702  0.7304 -2.5214
  471SOL    HW2 1564   3.255   0.255   0.358 -0.0165 -0.6687 -0.7692
  472SOL     OW 1565   1.744   2.910   1.209 -0.5053 -0.1319 -0.2326
  472SOL    HW1 1566   1.784   2.845   1.144  1.8207  1.5578 -0.6201
  472SOL    HW2 1567   1.710   2.860   1.289 -1.2263 -2.0284 -1.6387
  473SOL     OW 1568   2.845   1.941   2.614  0.1918 -0.2100 -0.3815
  473SOL    HW1 1569   2.871   1.934   2.710  0.2473 -0.5439 -0.4181
  473SOL    HW2 1570   2.748   1.963   2.607  0.1860 -0.1935 -0.2478
  474SOL     OW 1571   3.304   2.102   5.091  0.2973  0.0501 -0.0546
  474SOL    HW1 1572   3.296   2.042   5.011  1.6770  0.1384 -0.2788
  474SOL    HW2 1573   3.395   2.142   5.094  0.8042 -1.0670  2.3405
  475SOL     OW 1574   4.502   2.903   3.164 -0.1287 -0.4021 -0.7645
  475SOL    HW1 1575   4.429   2.971   3.169 -0.6568 -1.0114  0.0680
  475SOL    HW2 1576   4.496   2.842   3.243  1.0950 -0.6504 -0.8526
  476SOL     OW 1577   3.955   3.852   2.439 -0.1954 -0.0432  0.1191
  476SOL    HW1 1578   3.879   3.834   2.378  1.3858 -0.3085 -1.8780
  476SOL    HW2 1579   4.026   3.903   2.391  0.8132  0.4253  1.9819
  477SOL     OW 1580   1.105   2.313   2.814  0.4202  0.5792  0.0678
  477SOL    HW1 1581   1.163   2.390   2.841 -0.4250  1.4634 -0.5877
  477SOL    HW2 1582   1.009   2.341   2.817  0.2031  0.3995 -2.6937
  478SOL     OW 1583   3.742   0.239   2.269 -0.3760 -0.9663  0.6320
  478SOL    HW1 1584   3.739   0.186   2.354  2.6459 -2.3376 -0.0032
  478SOL    HW2 1585   3.785   0.327   2.287 -0.7373 -0.8010  0.7040
  479SOL     OW 1586   2.979   1.885   0.641  0.2949  1.1291 -0.5122
  479SOL    HW1 1587   3.019   1.924   0.559  2.7802 -0.0138  0.0706
  479SOL    HW2 1588   3.046   1.827   0.688 -2.8425 -3.6612 -1.1387
  480SOL     OW 1589   1.782   5.130   0.357  0.0993 -0.4400 -0.4262
  480SOL    HW1 1590   1.831   5.051   0.318  1.3079  0.5769 -1.0493
  480SOL    HW2 1591   1.848   5.199   0.386 -0.9566  1.3605 -2.0717
  481SOL     OW 1592   1.559   5.027   1.098  0.0349 -0.2180 -0.1239
  481SOL    HW1 1593   1.561   5.025   0.998 -0.1492  1.1982 -0.1716
  481SOL    HW2 1594   1.473   4.989   1.131  0.1118 -0.7224 -0.4897
  482SOL     OW 1595   3.149   1.555   4.510 -0.2448  0.0315 -0.3439
  482SOL    HW1 1596   3.234   1.589   4.551 -0.6434  0.1960  0.3737
  482SOL    HW2 1597   3.071   1.584   4.566 -0.8547  0.5920 -1.4406
  483SOL     OW 1598   0.191   2.396   2.212  0.3749 -0.1020 -0.0810
  483SOL    HW1 1599   0.104   2.378   2.257  0.6761 -0.3105  0.4390
  483SOL    HW2 1600   0.266   2.365   2.272  0.8826  1.7089  0.2872
  484SOL     OW 1601   2.195   1.465   4.990 -0.3457  0.3661  0.4599
  484SOL    HW1 1602   2.179   1.366   5.001  1.1777 -0.1540 -1.4486
  484SOL    HW2 1603   2.109   1.509   4.965 -1.6712  0.0484  3.8899
  485SOL     OW 1604   4.209   2.985   3.557  0.7541  0.2778 -0.3817
  485SOL    HW1 1605   4.293   2.974   3.611 -1.2396 -0.7889  2.7904
  485SOL    HW2 1606   4.154   2.902   3.564 -1.1968  1.4438 -1.1616
  486SOL     OW 1607   3.078   1.781   4.779  0.0409  0.4073 -0.2881
  486SOL    HW1 1608   2.985   1.744   4.783 -0.2311  1.1711  1.7972
  486SOL    HW2 1609   3.082   1.851   4.708 -1.2866  1.0948  0.2686
  487SOL     OW 1610   0.871   1.358   1.308  0.2570  0.5931  0.0022
  487SOL    HW1 1611   0.826   1.361   1.219 -0.1833  0.9997  0.2281
  487SOL    HW2 1612   0.807   1.391   1.378 -0.2124 -1.8587  0.8203
  488SOL     OW 1613   2.353   3.398   4.764 -0.8235 -0.2568 -0.1671
  488SOL    HW1 1614   2.304   3.322   4.720  0.5241 -1.5301  0.4145
  488SOL    HW2 1615   2.296   3.480   4.763 -2.3306 -1.2608 -0.8420
  489SOL     OW 1616   3.545   4.225   2.987 -0.1555  0.4872 -0.5087
  489SOL    HW1 1617   3.495   4.167   3.051 -1.9707  2.0414 -0.4099
  489SOL    HW2 1618   3.639   4.238   3.019 -0.2211 -0.9851  0.3413
  490SOL     OW 1619   4.162   0.653   3.759 -0.1198  0.5543  0.0838
  490SOL    HW1 1620   4.189   0.638   3.664 -0.8867  0.1487 -0.0770
  490SOL    HW2 1621   4.063   0.655   3.765 -0.0744  0.5325  0.8881
  491SOL     OW 1622   3.479   2.902   3.192  0.1261 -0.2538  0.4406
  491SOL    HW1 1623   3.452   2.999   3.197  2.9752  0.5933  1.2245
  491SOL    HW2 1624   3.559   2.893   3.133 -0.0139 -2.1489  0.4818
  492SOL     OW 1625   0.229   0.135   2.586 -0.1768 -0.0826  0.2662
  492SOL    HW1 1626   0.156   0.126   2.518  0.5896  0.1819 -0.6249
  492SOL    HW2 1627   0.201   0.201   2.656 -0.7750  0.0420 -0.0812
  493SOL     OW 1628   1.632   0.659   0.615  0.0499  0.1186 -0.0721
  493SOL    HW1 1629   1.726   0.631   0.595 -0.3872 -2.0302  0.6292
  493SOL    HW2 1630   1.632   0.731   0.684  1.1571 -1.5927  1.8213
  494SOL     OW 1631   2.438   4.940   0.078 -0.0523  0.8555  0.5389
  494SOL    HW1 1632   2.348   4.982   0.089 -1.3614 -1.9437  1.2053
  494SOL    HW2 1633   2.438   4.881  -0.003  1.1016  0.5455  0.7434
  495SOL     OW 1634   3.378   3.088   4.786 -0.0739 -0.0325 -0.1437
  495SOL    HW1 1635   3.313   3.017   4.815 -0.7268  0.2459 -0.9072
  495SOL    HW2 1636   3.330   3.175   4.775  0.6544  0.4547  0.4104
  496SOL     OW 1637   0.010   0.533   4.530  0.5617 -0.0595  0.0991
  496SOL    HW1 1638  -0.084   0.568   4.536  0.2340 -0.7658 -0.5523
  496SOL    HW2 1639   0.010   0.435   4.553  0.8363 -0.4732 -1.4926
  497SOL     OW 1640   4.904   4.436   3.770 -0.1204  0.1667 -0.3444
  497SOL    HW1 1641   4.926   4.531   3.748  0.7927  0.2907  1.0120
  497SOL    HW2 1642   4.948   4.376   3.704 -0.9361  0.6759 -1.3846
  498SOL     OW 1643   2.702   3.048   1.349 -0.5966  0.1557  0.0653
  498SOL    HW1 1644   2.749   2.995   1.420  1.0218 -0.1877 -1.1931
  498SOL    HW2 1645   2.769   3.102   1.298 -1.9326  1.6234 -0.1916
  499SOL     OW 1646   4.509   4.272   1.396  0.0870 -0.2869 -0.1938
  499SOL    HW1 1647   4.443   4.332   1.350  0.7600  1.0732  0.5525
  499SOL    HW2 1648   4.482   4.261   1.491  1.0432  0.4812  0.1786
  500SOL     OW 1649   0.062   1.525   2.956 -0.3733  0.2957 -0.7713
  500SOL    HW1 1650   0.045   1.431   2.927 -0.0858  0.1857 -0.5828
  500SOL    HW2 1651   0.037   1.587   2.882 -1.3365  0.1258 -0.6023
  501SOL     OW 1652   2.002   4.688   2.148 -0.1041  0.0973  0.3311
  501SOL    HW1 1653   1.935   4.673   2.221 -0.1356 -1.0624  0.0847
  501SOL    HW2 1654   1.980   4.774   2.101 -0.9098  0.1644  0.7960
  502SOL     OW 1655   0.717   5.078   4.521 -0.5967 -0.2838 -0.1447
  502SOL    HW1 1656   0.746   4.984   4.505  0.2912  0.1073 -0.9243
  502SOL    HW2 1657   0.795   5.139   4.511 -1.4571  0.6920 -1.1291
  503SOL     OW 1658   2.523   0.227   1.844  0.1622 -0.0791 -0.0666
  503SOL    HW1 1659   2.493   0.197   1.935 -0.6098 -0.8532 -0.5570
  503SOL    HW2 1660   2.481   0.315   1.823  1.1409  0.6043  0.7155
  504SOL     OW 1661   0.100   1.654   1.465 -0.3293 -0.5571 -0.3449
  504SOL    HW1 1662   0.073   1.687   1.555  0.9664  1.2404 -0.5816
  504SOL    HW2 1663   0.199   1.639   1.462 -0.4647 -1.4862 -1.2202
  505SOL     OW 1664   2.922   1.957   1.155 -0.1307  0.0981  0.3129
  505SOL    HW1 1665   2.947   1.870   1.112  0.4340  0.2374  0.3629
  505SOL    HW2 1666   2.946   1.954   1.252 -0.0488  0.3375  0.3005
  506SOL     OW 1667   4.964   2.175   3.404 -0.2747  0.4115 -0.1267
  506SOL    HW1 1668   4.902   2.248   3.432 -2.0453  0.0014 -2.5957
  506SOL    HW2 1669   4.911   2.091   3.387  1.3534 -0.7323  0.2155
  507SOL     OW 1670   3.968   2.643   4.467  0.7063 -0.0377 -0.1929
  507SOL    HW1 1671   3.915   2.595   4.397 -2.3224  0.0742  1.8468
  507SOL    HW2 1672   3.971   2.740   4.446  1.0227 -0.1746 -0.8265
  508SOL     OW 1673   3.857   5.012   4.606 -0.2649 -0.0374 -0.3625
  508SOL    HW1 1674   3.836   5.048   4.697  0.1471 -0.1340 -0.2281
  508SOL    HW2 1675   3.777   4.964   4.570 -0.5880  0.4249 -0.2575
  509SOL     OW 1676   3.382   4.943   2.684  0.8211 -0.0595 -0.2747
  509SOL    HW1 1677   3.385   4.936   2.784 -1.5173 -0.1654 -0.1589
  509SOL    HW2 1678   3.435   4.869   2.644  0.4769 -0.9865  0.9062
  510SOL     OW 1679   1.674   2.645   0.437  0.3647 -0.3192  0.1232
  510SOL    HW1 1680   1.681   2.598   0.525 -0.6767  1.1449  1.0336
  510SOL    HW2 1681   1.716   2.735   0.443 -1.2511  0.5118 -0.2982
  511SOL     OW 1682   4.088   1.574   1.545  0.4055 -0.0049  0.2108
  511SOL    HW1 1683   4.096   1.530   1.455  2.2626 -0.1613  0.3982
  511SOL    HW2 1684   4.175   1.618   1.568  0.0675 -0.2186  2.0606
  512SOL     OW 1685   2.864   2.940   2.511  0.2549 -0.6808  0.6631
  512SOL    HW1 1686   2.937   2.872   2.524  0.3213 -1.2276 -2.0814
  512SOL    HW2 1687   2.809   2.916   2.431  1.6574  3.5709 -1.9157
  513SOL     OW 1688   4.734   3.207   3.020  0.2889  0.0362  0.0365
  513SOL    HW1 1689   4.723   3.108   3.018  0.0135  0.0705 -0.2196
  513SOL    HW2 1690   4.797   3.236   2.948 -1.0068  0.2103 -1.0618
  514SOL     OW 1691   3.195   1.545   1.361 -0.5078  0.1945 -0.3802
  514SOL    HW1 1692   3.121   1.599   1.400 -1.1773 -0.3581 -0.8603
  514SOL    HW2 1693   3.160   1.456   1.331  0.7447 -0.9666  1.3442
  515SOL     OW 1694   2.651   3.472   0.592  0.3135 -0.6814  0.8629
  515SOL    HW1 1695   2.623   3.564   0.566 -0.8496 -0.7612  1.7307
  515SOL    HW2 1696   2.732   3.445   0.540  0.9996  1.0279  0.9860
  516SOL     OW 1697   0.049   4.202   1.919 -0.0277  0.0588 -0.3920
  516SOL    HW1 1698  -0.032   4.161   1.877 -0.3213  1.1958 -0.9580
  516SOL    HW2 1699   0.124   4.202   1.853  0.2428 -0.3899 -0.0879
  517SOL     OW 1700   0.277   1.497   0.205  0.4683  0.2119 -0.9615
  517SOL    HW1 1701   0.267   1.439   0.286  0.9010  0.1535 -0.9476
  517SOL    HW2 1702   0.300   1.440   0.126 -0.4836  0.2022 -1.2472
  518SOL     OW 1703   2.524   0.500   4.693 -0.3286 -0.4404 -0.2181
  518SOL    HW1 1704   2.519   0.549   4.606  1.2921  0.6791  0.2860
  518SOL    HW2 1705   2.432   0.495   4.733 -0.7301  1.1203 -0.8631
  519SOL     OW 1706   4.242   3.459   2.503  0.7001  0.1041 -0.1652
  519SOL    HW1 1707   4.279   3.367   2.519 -1.5505 -0.6989  0.7064
  519SOL    HW2 1708   4.167   3.453   2.437 -0.2644  1.1213  0.8099
  520SOL     OW 1709   4.379   3.763   0.951  0.4907 -0.0266 -0.2678
  520SOL    HW1 1710   4.466   3.803   0.980  0.4999  0.2621 -0.6941
  520SOL    HW2 1711   4.322   3.747   1.032  0.8624 -0.0495 -0.0029
  521SOL     OW 1712   4.121   4.077   4.674  0.1204  0.2887 -0.3590
  521SOL    HW1 1713   4.147   4.059   4.579 -0.3810 -0.4097 -0.3635
  521SOL    HW2 1714   4.021   4.072   4.683  0.2750 -2.2563  0.7188
  522SOL     OW 1715   1.704   1.561   0.730  0.0648  0.7551 -0.2953
  522SOL    HW1 1716   1.636   1.532   0.663  2.1354 -0.9493 -1.8022
  522SOL    HW2 1717   1.777   1.492   0.735  0.6243  1.4543  2.8289
  523SOL     OW 1718   1.749   0.384   4.731 -0.3398  0.0638 -0.1504
  523SOL    HW1 1719   1.805   0.467   4.735 -1.3445  0.8029 -1.0209
  523SOL    HW2 1720   1.742   0.353   4.636  0.7223 -1.5330  0.2426
  524SOL     OW 1721   1.258   1.840   1.835 -0.5989  0.2231  0.3809
  524SOL    HW1 1722   1.301   1.862   1.747 -1.9170  0.6939 -0.1608
  524SOL    HW2 1723   1.161   1.820   1.821 -0.6860 -0.3407  1.6552
  525SOL     OW 1724   2.580   3.113   0.482 -0.0381 -0.1012 -0.1795
  525SOL    HW1 1725   2.539   3.029   0.518  0.1260 -0.7446 -1.4515
  525SOL    HW2 1726   2.523   3.191   0.508 -1.0054 -0.7683 -0.2400
  526SOL     OW 1727   4.939   4.370   2.519  0.2812  0.3712  0.0493
  526SOL    HW1 1728   4.972   4.339   2.430  0.6608  1.4222 -0.1951
  526SOL    HW2 1729   5.013   4.361   2.586 -0.2665 -1.2461  0.4905
  527SOL     OW 1730   1.567   1.416   3.718  0.6861 -0.6101 -0.0034
  527SOL    HW1 1731   1.526   1.348   3.779  2.3920 -1.1085  0.6458
  527SOL    HW2 1732   1.582   1.501   3.768  1.2630 -0.7338  0.0517
  528SOL     OW 1733   4.511   3.981   3.132  0.2007 -0.2673 -0.0632
  528SOL    HW1 1734   4.426   4.033   3.119  0.1525 -0.1064  0.8441
  528SOL    HW2 1735   4.550   3.958   3.043 -0.8013 -0.3553 -0.4912
  529SOL     OW 1736   5.032   0.872   4.694  0.6594 -0.9387  0.5139
  529SOL    HW1 1737   5.044   0.907   4.601 -0.6280 -0.3870  0.5255
  529SOL    HW2 1738   5.046   0.946   4.760  0.3007 -1.0071  0.6747
  530SOL     OW 1739   2.786   1.438   3.843 -0.0592 -0.5313  0.4785
  530SOL    HW1 1740   2.822   1.440   3.936 -0.3554  2.7486  0.6376
  530SOL    HW2 1741   2.691   1.471   3.843  0.0051 -0.2922 -0.9999
  531SOL     OW 1742   2.607   3.996   0.330 -0.1246 -0.0164 -0.4880
  531SOL    HW1 1743   2.639   4.063   0.397  1.7586 -1.3053  0.0059
  531SOL    HW2 1744   2.559   3.922   0.377 -0.0213 -0.2362 -0.7250
  532SOL     OW 1745   4.969   1.567   4.398  0.0703 -0.1976  0.0504
  532SOL    HW1 1746   4.978   1.652   4.451 -3.2539  0.3284 -0.0407
  532SOL    HW2 1747   4.939   1.493   4.457  3.4515 -1.6072  0.2370
  533SOL     OW 1748   4.205   3.044   1.569  0.0083 -0.0205  0.5181
  533SOL    HW1 1749   4.262   2.980   1.518  0.3392  0.4031  0.3526
  533SOL    HW2 1750   4.244   3.136   1.564  1.0898 -0.2498  3.0171
  534SOL     OW 1751   4.564   3.437   1.592 -0.6460 -0.6830  0.2840
  534SOL    HW1 1752   4.498   3.426   1.667 -1.6470 -2.2708 -0.7704
  534SOL    HW2 1753   4.637   3.370   1.603 -0.1301 -0.0854  0.5077
  535SOL     OW 1754   2.659   5.027   4.092 -0.2972  0.0878 -0.3924
  535SOL    HW1 1755   2.584   5.064   4.146 -2.1963 -3.0969 -0.5836
  535SOL    HW2 1756   2.639   5.040   3.995  0.5899  1.2476 -0.4428
  536SOL     OW 1757   3.546   2.437   1.424  0.2227 -0.0621 -0.0577
  536SOL    HW1 1758   3.503   2.527   1.437  1.4477  0.3526  1.5697
  536SOL    HW2 1759   3.588   2.408   1.510  0.9238 -1.6407 -0.8917
  537SOL     OW 1760   4.468   0.854   4.499 -0.1184  0.2403 -0.3485
  537SOL    HW1 1761   4.516   0.896   4.422  1.5595 -1.6080 -0.4306
  537SOL    HW2 1762   4.395   0.795   4.465 -0.7167  0.9828 -0.3782
  538SOL     OW 1763   1.321   3.948   1.893 -0.3839  0.1356  0.1067
  538SOL    HW1 1764   1.250   3.940   1.823  1.5371 -0.2340 -1.9475
  538SOL    HW2 1765   1.387   4.018   1.865  0.9156 -0.6417  1.1002
  539SOL     OW 1766   4.716   2.967   4.947 -0.4100  1.2697 -0.2906
  539SOL    HW1 1767   4.748   3.061   4.947 -0.2689  1.2320  0.6609
  539SOL    HW2 1768   4.651   2.953   5.022  0.1821  0.4149  0.0819
  540SOL     OW 1769   4.447   1.054   1.897 -0.3908 -0.2046  0.3471
  540SOL    HW1 1770   4.456   0.965   1.943 -1.4970  0.1315  1.2569
  540SOL    HW2 1771   4.375   1.107   1.941 -0.0137  1.0001 -0.4434
  541SOL     OW 1772   1.654   2.367   4.158  0.2603 -0.8091 -0.6024
  541SOL    HW1 1773   1.735   2.311   4.174 -0.1772 -1.0771  0.8471
  541SOL    HW2 1774   1.666   2.457   4.199 -0.4322 -1.0974  0.2735
  542SOL     OW 1775   4.296   2.428   3.637 -0.7713 -0.2546  0.4633
  542SOL    HW1 1776   4.231   2.365   3.681 -1.1052 -0.3595 -0.1604
  542SOL    HW2 1777   4.375   2.377   3.604 -0.4157 -0.1425  1.1296
  543SOL     OW 1778   0.559   0.388   2.995 -0.3725 -0.4265 -0.2264
  543SOL    HW1 1779   0.481   0.359   3.051 -0.6583  0.7588  0.0236
  543SOL    HW2 1780   0.537   0.375   2.898 -0.6609 -0.6174 -0.1379
  544SOL     OW 1781   4.272   5.015   3.128 -0.0338 -0.7596  0.4507
  544SOL    HW1 1782   4.355   5.025   3.073 -0.0427 -1.4581  0.2989
  544SOL    HW2 1783   4.195   4.990   3.068  0.0284 -1.8712  0.8063
  545SOL     OW 1784   0.668   2.354   3.448 -0.3118  0.2714 -0.9071
  545SOL    HW1 1785   0.686   2.258   3.423 -1.0144  0.0000 -0.3887
  545SOL    HW2 1786   0.672   2.363   3.548 -1.0824  0.6026 -0.9009
  546SOL     OW 1787   1.084   3.557   4.372  0.3642 -0.4342 -0.2006
  546SOL    HW1 1788   1.152   3.591   4.437 -0.0239  1.7243 -0.8407
  546SOL    HW2 1789   1.128   3.542   4.283  0.0663  0.9275 -0.6051
  547SOL     OW 1790   2.483   3.321   2.363  0.2716  0.1656 -0.3772
  547SOL    HW1 1791   2.459   3.235   2.318 -0.0163 -0.3916  0.7956
  547SOL    HW2 1792   2.425   3.333   2.443 -0.1848  1.8230 -0.9216
  548SOL     OW 1793   0.856   0.262   2.792 -0.0510 -0.0101 -0.0916
  548SOL    HW1 1794   0.871   0.203   2.713  2.4404  1.5143 -0.8700
  548SOL    HW2 1795   0.879   0.356   2.768  0.6162  0.5291  2.4095
  549SOL     OW 1796   1.492   0.564   4.345  0.0077  0.3670  0.2473
  549SOL    HW1 1797   1.431   0.542   4.269 -0.0334 -1.5170  0.7674
  549SOL    HW2 1798   1.443   0.553   4.431  0.5393  0.8112  0.6148
  550SOL     OW 1799   4.372   2.884   1.405 -0.3404 -0.0729 -0.1476
  550SOL    HW1 1800   4.388   2.976   1.371 -1.3805  0.1332 -0.0929
  550SOL    HW2 1801   4.325   2.830   1.335 -3.0420  0.5238  1.1014
  551SOL     OW 1802   2.231   2.322   3.306  0.2751  0.0446 -0.1907
  551SOL    HW1 1803   2.176   2.238   3.306  0.2860  0.0277  0.6171
  551SOL    HW2 1804   2.224   2.367   3.217 -0.4062 -0.3752 -0.3539
  552SOL     OW 1805   3.522   4.509   0.530  0.1007 -0.4858  0.4997
  552SOL    HW1 1806   3.584   4.530   0.454  0.6132  1.9143  1.4906
  552SOL    HW2 1807   3.530   4.413   0.554  1.9773 -0.6747 -0.6770
  553SOL     OW 1808   0.648   2.612   1.870  0.3887  0.0117  0.2499
  553SOL    HW1 1809   0.584   2.686   1.888 -2.4519 -2.0146 -0.7823
  553SOL    HW2 1810   0.622   2.532   1.924  1.9001 -0.9782 -0.4213
  554SOL     OW 1811   4.527   0.464   0.552 -0.4801  0.0229  0.2650
  554SOL    HW1 1812   4.578   0.514   0.482 -2.8647  2.4787  0.1278
  554SOL    HW2 1813   4.583   0.454   0.634  0.8207  1.0160 -0.4804
  555SOL     OW 1814   4.977   4.698   0.640  0.5747 -0.0571  0.3654
  555SOL    HW1 1815   4.885   4.662   0.630 -0.2618  1.9844  0.2812
  555SOL    HW2 1816   5.003   4.748   0.557  1.4045  0.1536  0.7352
  556SOL     OW 1817   0.654   5.081   0.788 -0.5879 -0.1983  0.1120
  556SOL    HW1 1818   0.680   4.986   0.774  2.3358  0.3485  1.1465
  556SOL    HW2 1819   0.620   5.093   0.882 -1.0495 -0.2412 -0.0496
  557SOL     OW 1820   1.738   3.314   5.088  0.3353 -0.0168 -0.0798
  557SOL    HW1 1821   1.702   3.254   5.016  0.3143 -0.6305  0.4348
  557SOL    HW2 1822   1.816   3.270   5.132 -0.1089  0.0270  0.7644
  558SOL     OW 1823   2.550   3.974   3.674  0.0553 -0.3268 -0.0285
  558SOL    HW1 1824   2.548   3.902   3.742 -0.5469 -0.9517 -0.6876
  558SOL    HW2 1825   2.514   3.939   3.587 -1.8827  1.2120  0.0853
  559SOL     OW 1826   3.236   1.349   2.172 -0.3279  0.7056  0.0996
  559SOL    HW1 1827   3.201   1.380   2.261  0.6427  3.0508 -0.2694
  559SOL    HW2 1828   3.160   1.321   2.114 -1.2223  1.5664  0.8214
  560SOL     OW 1829   2.361   3.421   4.353 -0.1387  0.2248  0.2854
  560SOL    HW1 1830   2.436   3.444   4.415  0.2486 -1.3165  0.4340
  560SOL    HW2 1831   2.354   3.322   4.345 -1.6445  0.3597 -0.3778
  561SOL     OW 1832   1.516   4.804   0.205 -0.1679 -0.2450  0.0946
  561SOL    HW1 1833   1.428   4.755   0.200 -0.3604  0.1058  0.0468
  561SOL    HW2 1834   1.546   4.828   0.113 -0.5980  0.6551  0.1802
  562SOL     OW 1835   1.091   1.167   2.585 -0.1923  0.4605  0.3358
  562SOL    HW1 1836   1.103   1.129   2.494  2.2501 -2.7619  1.7837
  562SOL    HW2 1837   1.083   1.267   2.580  1.2545  0.5202 -3.2626
  563SOL     OW 1838   2.479   2.789   2.010  0.3210 -0.2215  0.5780
  563SOL    HW1 1839   2.443   2.740   1.931  1.9205 -0.3817 -0.1038
  563SOL    HW2 1840   2.469   2.888   1.996 -1.2852 -0.2909  1.1398
  564SOL     OW 1841   1.448   2.114   1.496  0.4976  0.2943 -0.1729
  564SOL    HW1 1842   1.519   2.086   1.431 -0.5406 -0.5006 -1.0063
  564SOL    HW2 1843   1.373   2.157   1.447  0.2666  0.8790  0.6666
  565SOL     OW 1844   2.609   4.953   2.298  0.7631  0.3288 -0.6634
  565SOL    HW1 1845   2.587   4.879   2.362  0.2870  0.7695 -0.3065
  565SOL    HW2 1846   2.702   4.984   2.313  0.4704  0.8056  0.2032
  566SOL     OW 1847   4.466   2.287   2.418 -0.1614 -0.5431  0.6486
  566SOL    HW1 1848   4.435   2.206   2.468  0.2863 -0.5156  0.9792
  566SOL    HW2 1849   4.475   2.266   2.321  4.5584 -2.3857  1.2225
  567SOL     OW 1850   4.449   2.259   0.788 -0.1079  0.1573  0.4928
  567SOL    HW1 1851   4.421   2.182   0.730 -0.7965 -0.6291  1.8172
  567SOL    HW2 1852   4.521   2.228   0.851 -1.2288  0.2266  1.8577
  568SOL     OW 1853   1.737   1.586   3.511  0.5635 -0.7408 -0.1377
  568SOL    HW1 1854   1.725   1.574   3.609 -0.2015 -0.8527 -0.2423
  568SOL    HW2 1855   1.685   1.666   3.481 -1.5165 -2.3042 -0.9097
  569SOL     OW 1856   4.360   2.347   3.951  0.1598 -0.0607  0.3479
  569SOL    HW1 1857   4.405   2.261   3.928  1.5627  0.5690  0.5916
  569SOL    HW2 1858   4.424   2.405   4.001 -0.1430  1.8043 -1.2793
  570SOL     OW 1859   1.242   2.145   1.273 -0.6632 -0.2250  0.1069
  570SOL    HW1 1860   1.288   2.232   1.258  1.4967 -1.3223 -0.0853
  570SOL    HW2 1861   1.200   2.114   1.187 -0.3945  0.0642 -0.1274
  571SOL     OW 1862   3.905   0.838   3.509 -0.0178  0.2776  0.4933
  571SOL    HW1 1863   3.856   0.921   3.534  2.0237  0.9654  2.6692
  571SOL    HW2 1864   3.925   0.785   3.592  0.3429 -1.4476 -0.6425
  572SOL     OW 1865   4.540   1.280   3.766 -0.3317  0.6679 -0.9287
  572SOL    HW1 1866   4.612   1.211   3.760 -0.5268  0.2228  0.9932
  572SOL    HW2 1867   4.576   1.362   3.811 -1.3671 -0.2026  1.6741
  573SOL     OW 1868   3.565   3.132   3.993 -0.1323 -0.1551 -0.3204
  573SOL    HW1 1869   3.625   3.086   3.927 -0.5696  0.7302 -1.3814
  573SOL    HW2 1870   3.600   3.224   4.010 -1.0784  0.3134 -0.8284
  574SOL     OW 1871   4.906   1.097   2.390  0.0967  0.8991 -0.0575
  574SOL    HW1 1872   4.996   1.087   2.432 -0.6621 -0.4421  1.3748
  574SOL    HW2 1873   4.836   1.068   2.456 -1.2817  0.4257 -1.6713
  575SOL     OW 1874   0.964   4.617   1.599 -0.5107 -0.1888  0.0901
  575SOL    HW1 1875   0.952   4.713   1.575 -1.3651 -0.2659  0.1947
  575SOL    HW2 1876   1.005   4.569   1.521  1.2835  0.5242  0.5371
  576SOL     OW 1877   1.246   1.711   1.575 -0.5653 -0.5986  0.3134
  576SOL    HW1 1878   1.257   1.674   1.483 -0.9466 -2.1867  0.8742
  576SOL    HW2 1879   1.333   1.749   1.606 -0.4555  0.0415 -0.7184
  577SOL     OW 1880   5.071   2.376   4.652  0.2108  0.2685  0.9173
  577SOL    HW1 1881   5.115   2.321   4.723  1.0302  0.9743  0.9613
  577SOL    HW2 1882   5.019   2.450   4.694 -0.1643  0.0613  0.8207
  578SOL     OW 1883   4.207   3.052   1.832  0.1353 -0.5425 -0.4939
  578SOL    HW1 1884   4.212   3.057   1.732  1.9618  0.9462 -0.3839
  578SOL    HW2 1885   4.254   2.970   1.864  0.6242 -0.3992 -0.8233
  579SOL     OW 1886   3.184   3.113   1.108 -0.2679  0.5385  0.5542
  579SOL    HW1 1887   3.140   3.026   1.133 -0.2450  0.0807 -0.9125
  579SOL    HW2 1888   3.196   3.168   1.190 -0.5463 -0.7207  1.4808
  580SOL     OW 1889   2.723   1.032   4.051 -0.2698  0.6548  0.3867
  580SOL    HW1 1890   2.679   1.050   3.963 -1.8274 -1.6162  0.5932
  580SOL    HW2 1891   2.821   1.020   4.038 -0.5999 -0.7208 -1.2876
  581SOL     OW 1892   3.955   2.095   2.137  0.2566  0.7384  0.2410
  581SOL    HW1 1893   3.982   2.012   2.186 -0.9257  0.2703  0.1539
  581SOL    HW2 1894   3.948   2.075   2.039  0.9880  1.2227  0.0911
  582SOL     OW 1895   4.318   2.594   4.251 -0.2014 -0.1294  0.0963
  582SOL    HW1 1896   4.404   2.560   4.288  0.1521 -0.2817 -0.8639
  582SOL    HW2 1897   4.259   2.516   4.227  0.3361 -0.0839 -1.4573
  583SOL     OW 1898   3.221   3.061   3.868 -0.0163 -0.3382  0.0567
  583SOL    HW1 1899   3.271   2.983   3.907  0.7299  0.3754  0.5423
  583SOL    HW2 1900   3.247   3.145   3.915 -1.3284  0.1246 -0.0071
  584SOL     OW 1901   0.613   3.474   4.855 -0.1412  0.2889  0.0965
  584SOL    HW1 1902   0.663   3.391   4.881 -0.6069 -0.2692 -0.7709
  584SOL    HW2 1903   0.675   3.552   4.860 -0.2326  0.2950  3.1171
  585SOL     OW 1904   5.023   3.557   0.970  0.2095  0.5202 -0.2178
  585SOL    HW1 1905   5.073   3.511   0.897  1.0128  1.5481 -0.3305
  585SOL    HW2 1906   5.023   3.499   1.052  1.4478  0.4313 -0.2667
  586SOL     OW 1907   3.421   3.691   3.471 -0.2766  0.0753 -0.2019
  586SOL    HW1 1908   3.415   3.593   3.457  0.1238  0.0031  0.1289
  586SOL    HW2 1909   3.330   3.732   3.464 -0.5959 -0.4653  0.7817
  587SOL     OW 1910   2.529   5.036   1.223 -0.3008 -0.1138  0.2059
  587SOL    HW1 1911   2.532   5.017   1.125 -0.1685 -1.4112  0.4342
  587SOL    HW2 1912   2.565   4.957   1.273  0.7773  0.9964  1.2595
  588SOL     OW 1913   1.226   0.367   3.976 -0.1869 -0.6627  0.2508
  588SOL    HW1 1914   1.204   0.322   4.062  0.8333 -1.7995 -0.0545
  588SOL    HW2 1915   1.207   0.305   3.900  0.5561 -0.3219 -0.2284
  589SOL     OW 1916   3.159   4.874   4.142  0.3093 -0.0945 -0.5397
  589SOL    HW1 1917   3.159   4.774   4.137  2.1329 -0.0733 -1.6677
  589SOL    HW2 1918   3.080   4.904   4.196  1.6263 -2.2638  2.9382
  590SOL     OW 1919   3.692   4.984   2.643 -0.0231  0.2164 -0.3734
  590SOL    HW1 1920   3.771   4.928   2.615  0.7940  1.2643 -0.2423
  590SOL    HW2 1921   3.608   4.933   2.628  0.5428 -0.2061 -2.4374
  591SOL     OW 1922   4.659   2.362   1.262 -0.0422 -0.2698 -0.1700
  591SOL    HW1 1923   4.650   2.415   1.177 -0.9131  1.1932  0.7820
  591SOL    HW2 1924   4.756   2.348   1.282  0.2099  0.6811 -0.6425
  592SOL     OW 1925   0.578   1.077   4.411 -0.1809 -0.7098 -0.4307
  592SOL    HW1 1926   0.569   1.167   4.454 -2.0868 -1.4227  0.8163
  592SOL    HW2 1927   0.550   1.083   4.315  1.0996  0.2841 -0.7682
  593SOL     OW 1928   3.548   1.352   0.605  0.9113  0.0411  0.6669
  593SOL    HW1 1929   3.599   1.313   0.528 -0.5855  1.0140 -0.8733
  593SOL    HW2 1930   3.477   1.288   0.633  2.1272 -0.7867  2.0218
  594SOL     OW 1931   1.945   1.791   1.721  0.1293  0.4179  0.9545
  594SOL    HW1 1932   1.873   1.819   1.783 -1.1845 -0.6841 -0.0089
  594SOL    HW2 1933   1.997   1.716   1.762 -0.6205 -0.1861  0.8210
  595SOL     OW 1934   4.745   4.214   1.488 -0.2568  0.1783  0.3904
  595SOL    HW1 1935   4.671   4.255   1.435 -1.1349 -0.5475  1.0332
  595SOL    HW2 1936   4.792   4.145   1.432  0.1519  0.8539 -0.1203
  596SOL     OW 1937   2.812   3.983   4.432  0.1814  0.3113  0.1312
  596SOL    HW1 1938   2.892   3.987   4.372 -0.0433 -0.2244 -0.2196
  596SOL    HW2 1939   2.836   3.935   4.516  0.5606  1.2725  0.5759
  597SOL     OW 1940   2.527   0.811   0.047 -0.4649 -0.1517 -0.1548
  597SOL    HW1 1941   2.544   0.718   0.078 -1.2266 -0.4326 -0.5636
  597SOL    HW2 1942   2.478   0.862   0.118 -0.3509 -0.1639 -0.0675
  598SOL     OW 1943   2.178   2.425   4.404 -0.2941  0.2938  0.1829
  598SOL    HW1 1944   2.237   2.389   4.476  0.2815 -0.5571 -0.7076
  598SOL    HW2 1945   2.204   2.387   4.316 -2.0351  0.0508 -0.2758
  599SOL     OW 1946   1.202   1.384   0.440  0.0811  0.0599 -0.1304
  599SOL    HW1 1947   1.243   1.382   0.531 -1.0525  0.2264  0.4108
  599SOL    HW2 1948   1.103   1.395   0.449 -0.3079 -1.9207 -1.3106
  600SOL     OW 1949   2.477   0.691   3.369 -0.0888  0.0703  0.2941
  600SOL    HW1 1950   2.397   0.632   3.369  0.1487 -0.2558  0.0520
  600SOL    HW2 1951   2.470   0.756   3.293  0.6497 -1.0362 -0.7546
  601SOL     OW 1952   3.742   4.136   1.023 -0.7174 -0.5032 -0.2490
  601SOL    HW1 1953   3.699   4.084   0.950 -3.2581  0.3233  0.5569
  601SOL    HW2 1954   3.686   4.217   1.045  0.0056 -0.6252  2.4584
  602SOL     OW 1955   0.995   0.846   3.060  0.0600 -0.5263  0.3272
  602SOL    HW1 1956   0.943   0.928   3.084 -2.8190 -2.3078  0.7232
  602SOL    HW2 1957   1.001   0.785   3.139  0.0958 -1.6844 -0.5348
  603SOL     OW 1958   3.984   0.362   1.893  0.0954  0.1349 -0.4007
  603SOL    HW1 1959   3.948   0.281   1.847  0.7502  0.1633 -0.9919
  603SOL    HW2 1960   4.007   0.340   1.988  0.5241 -0.4545 -0.6343
  604SOL     OW 1961   0.166   2.771   4.265 -0.6142 -0.3999 -0.2200
  604SOL    HW1 1962   0.202   2.784   4.357 -0.0865  0.4396 -0.5384
  604SOL    HW2 1963   0.145   2.860   4.224  2.7837 -0.4117 -2.3454
  605SOL     OW 1964   4.393   4.064   4.544 -0.3635 -0.7941 -0.0695
  605SOL    HW1 1965   4.394   3.964   4.541 -1.8824 -0.8905  1.3960
  605SOL    HW2 1966   4.375   4.094   4.638 -0.9740  0.8389 -0.6810
  606SOL     OW 1967   3.937   3.766   1.011 -0.2376  0.1523 -0.6427
  606SOL    HW1 1968   3.899   3.762   0.919 -0.5018  0.8468 -0.5645
  606SOL    HW2 1969   3.995   3.847   1.020 -0.8743  0.5448  0.0459
  607SOL     OW 1970   3.370   3.825   1.086  0.4247  0.8939  0.0605
  607SOL    HW1 1971   3.428   3.823   1.168  2.1931 -1.2965 -1.1229
  607SOL    HW2 1972   3.279   3.789   1.109  0.7126  0.8471  1.1787
  608SOL     OW 1973   3.630   4.940   4.163  0.4522 -0.4258 -0.0364
  608SOL    HW1 1974   3.689   4.867   4.199 -0.1376 -1.5563 -1.2752
  608SOL    HW2 1975   3.536   4.924   4.194  0.8010  1.6482  2.3527
  609SOL     OW 1976   1.362   4.071   3.826 -0.4315 -0.2162  0.1363
  609SOL    HW1 1977   1.313   3.986   3.804 -0.8580  0.3634 -1.2583
  609SOL    HW2 1978   1.356   4.133   3.748  0.7603  0.6945  0.7540
  610SOL     OW 1979   5.132   0.257   1.631 -0.3939 -0.1038  0.7147
  610SOL    HW1 1980   5.122   0.341   1.577 -0.2607  0.9618  2.2758
  610SOL    HW2 1981   5.228   0.227   1.630  0.1839  1.4439  2.4378
  611SOL     OW 1982   4.411   2.648   3.722 -0.2279  0.3287 -0.1740
  611SOL    HW1 1983   4.387   2.556   3.690  1.1789 -0.2599  0.3823
  611SOL    HW2 1984   4.367   2.664   3.811 -1.2650  0.5876 -0.7223
  612SOL     OW 1985   3.512   0.052   3.920  0.2292  0.4751  0.0980
  612SOL    HW1 1986   3.455   0.039   4.001  2.3082 -0.2080  1.5484
  612SOL    HW2 1987   3.502  -0.027   3.859  0.3831 -0.1124  0.8251
  613SOL     OW 1988   1.247   1.270   1.091  0.4630  0.3335 -0.9442
  613SOL    HW1 1989   1.272   1.324   1.011 -0.3160 -0.6213 -1.8630
  613SOL    HW2 1990   1.244   1.173   1.066  0.4568 -0.0081  0.3130
  614SOL     OW 1991   1.543   2.145   3.220  0.7039 -0.0500  0.1763
  614SOL    HW1 1992   1.598   2.228   3.230 -0.4418  0.5597  2.0927
  614SOL    HW2 1993   1.461   2.165   3.166  1.0433 -0.2713 -0.4268
  615SOL     OW 1994   4.605   0.562   2.796  0.2427  0.1827 -0.1103
  615SOL    HW1 1995   4.510   0.592   2.787 -0.2557 -0.7696  1.5334
  615SOL    HW2 1996   4.616   0.473   2.751  0.6295  0.7642 -1.1901
  616SOL     OW 1997   3.645   4.930   4.473  0.3069  0.6050  0.1004
  616SOL    HW1 1998   3.577   4.990   4.432 -0.8095 -1.9792 -2.1402
  616SOL    HW2 1999   3.673   4.861   4.406  1.6482 -1.2742  2.4419
  617SOL     OW 2000   0.027   4.180   3.859 -0.4288  0.0565 -0.3111
  617SOL    HW1 2001  -0.073   4.188   3.858 -0.6052 -1.6824 -1.5030
  617SOL    HW2 2002   0.057   4.163   3.953 -1.1196  1.5816  0.2215
  618SOL     OW 2003   1.686   4.609   0.308 -0.4743  0.4753  0.3732
  618SOL    HW1 2004   1.691   4.632   0.404 -1.1318  1.2281  0.2390
  618SOL    HW2 2005   1.626   4.674   0.261 -0.3890 -0.0476 -0.4865
  619SOL     OW 2006   2.371   4.485   1.680  0.1311 -0.0493  0.3682
  619SOL    HW1 2007   2.302   4.476   1.609  0.4836 -0.2968  0.0556
  619SOL    HW2 2008   2.326   4.499   1.768 -0.2902  1.5237 -0.0618
  620SOL     OW 2009   2.036   4.074   0.750  0.6078 -0.2214 -0.4917
  620SOL    HW1 2010   2.067   4.019   0.828  3.6141  0.6810 -0.9175
  620SOL    HW2 2011   2.012   4.013   0.674 -0.7738 -1.0424  0.5537
  621SOL     OW 2012   3.798   4.138   2.429 -0.3010 -0.1632 -0.2021
  621SOL    HW1 2013   3.765   4.094   2.512  1.6224 -0.7992  0.2899
  621SOL    HW2 2014   3.728   4.132   2.357 -1.4153 -0.9178  0.9113
  622SOL     OW 2015   0.513   4.237   1.341  0.3762 -0.2767 -0.6400
  622SOL    HW1 2016   0.500   4.287   1.427 -2.2450 -0.7319 -0.6888
  622SOL    HW2 2017   0.602   4.192   1.342 -0.3430 -1.9245  2.7572
  623SOL     OW 2018   1.782   1.042   1.146 -0.0069  0.3742 -0.4939
  623SOL    HW1 2019   1.707   0.998   1.098 -1.0227  1.2424  0.2555
  623SOL    HW2 2020   1.781   1.017   1.243 -0.3528  1.6683 -0.1374
  624SOL     OW 2021   0.060   4.347   4.721  0.1684 -0.3389  0.9331
  624SOL    HW1 2022   0.040   4.314   4.813 -0.7254  1.4790  1.4357
  624SOL    HW2 2023   0.027   4.280   4.654  2.2464 -2.4372  1.8714
  625SOL     OW 2024   3.240   4.106   3.873 -0.1389  0.4738 -0.5089
  625SOL    HW1 2025   3.152   4.149   3.851 -0.5173 -0.5970 -1.1381
  625SOL    HW2 2026   3.259   4.033   3.808  0.6241 -0.1408  0.3767
  626SOL     OW 2027   2.834   2.351   1.288  0.2016  0.8286 -0.2120
  626SOL    HW1 2028   2.928   2.383   1.299  0.3865  0.4133 -0.5925
  626SOL    HW2 2029   2.813   2.283   1.358 -0.4850  2.3976  1.1902
  627SOL     OW 2030   0.553   0.643   0.406  0.0003  0.1323  0.1503
  627SOL    HW1 2031   0.508   0.579   0.344 -1.4894  1.4530 -0.2168
  627SOL    HW2 2032   0.620   0.697   0.356  0.7037 -0.5794  0.2971
  628SOL     OW 2033   1.243   3.576   2.355 -0.7642  0.2029  0.3811
  628SOL    HW1 2034   1.276   3.664   2.320  0.2044 -0.3497 -0.1543
  628SOL    HW2 2035   1.144   3.581   2.369 -0.7942  1.2377 -0.0641
  629SOL     OW 2036   4.159   4.485   0.099 -0.3084  0.1464  0.3078
  629SOL    HW1 2037   4.161   4.563   0.162 -0.8395 -1.3423  2.2483
  629SOL    HW2 2038   4.150   4.519   0.005 -1.8688  2.3819  1.1745
  630SOL     OW 2039   2.489   2.510   0.655 -0.0450 -0.0055 -0.3507
  630SOL    HW1 2040   2.581   2.489   0.622  0.6166 -0.4494  1.6658
  630SOL    HW2 2041   2.482   2.607   0.677  0.5171 -0.2822  1.1325
  631SOL     OW 2042   2.395   1.377   0.609 -0.7119  0.6960 -0.7158
  631SOL    HW1 2043   2.441   1.296   0.572  1.6435  0.3443  2.5659
  631SOL    HW2 2044   2.453   1.457   0.596 -1.1520  1.0823 -0.3322
  632SOL     OW 2045   3.892   1.501   0.717 -0.2951  0.3887  0.1299
  632SOL    HW1 2046   3.868   1.414   0.762  1.2867  0.5549  1.4178
  632SOL    HW2 2047   3.819   1.528   0.654 -1.1745 -1.4720  0.2876
  633SOL     OW 2048   1.300   0.739   5.079  0.2088  0.0452  0.1175
  633SOL    HW1 2049   1.277   0.797   5.157 -1.3844  0.1352 -0.3858
  633SOL    HW2 2050   1.363   0.787   5.019  0.0070  0.6928  0.4198
  634SOL     OW 2051   1.881   0.947   4.618  0.5794  0.2154 -0.2501
  634SOL    HW1 2052   1.802   1.003   4.591  0.7191  0.4851 -0.0946
  634SOL    HW2 2053   1.875   0.858   4.572  1.4331  1.0903 -2.1405
  635SOL     OW 2054   3.682   3.568   4.361  0.0403  0.5709  0.1538
  635SOL    HW1 2055   3.768   3.522   4.382 -0.1216  0.0666 -0.2566
  635SOL    HW2 2056   3.618   3.557   4.437  0.1033  0.3723  0.1768
  636SOL     OW 2057   0.860   3.859   4.086  0.2106  0.0846  0.3988
  636SOL    HW1 2058   0.868   3.951   4.048  0.0688  0.0835  0.3674
  636SOL    HW2 2059   0.824   3.796   4.017 -2.5804  0.6022  1.2410
  637SOL     OW 2060   4.795   2.467   0.299 -0.2960  0.3329  0.6337
  637SOL    HW1 2061   4.726   2.416   0.247  0.8892 -1.4346  0.7108
  637SOL    HW2 2062   4.869   2.495   0.238  1.4059 -2.2807  1.3264
  638SOL     OW 2063   0.643   2.264   4.217  0.5969 -0.1240 -0.3430
  638SOL    HW1 2064   0.615   2.229   4.128 -1.4492  2.4951 -0.8592
  638SOL    HW2 2065   0.742   2.253   4.228  0.8943 -0.6384 -2.8862
  639SOL     OW 2066   2.986   0.737   2.175  0.1940 -0.0481 -0.0117
  639SOL    HW1 2067   3.005   0.674   2.250  0.7654  2.1285  1.8032
  639SOL    HW2 2068   3.068   0.747   2.119 -0.0042 -1.1510 -0.5025
  640SOL     OW 2069   4.868   4.261   0.670  0.3245  0.3498  0.0321
  640SOL    HW1 2070   4.841   4.357   0.679  1.5776  0.7480 -0.2129
  640SOL    HW2 2071   4.809   4.204   0.727  0.2525  1.3870  1.0271
  641SOL     OW 2072   0.533   2.119   3.993 -0.0745 -0.1793  0.4109
  641SOL    HW1 2073   0.435   2.116   3.971 -0.0907 -3.7975  0.3617
  641SOL    HW2 2074   0.585   2.081   3.916  1.1398 -0.3368  1.2926
  642SOL     OW 2075   1.943   0.970   0.446  0.1875  0.1132 -0.2294
  642SOL    HW1 2076   1.912   0.948   0.538 -0.7706 -0.4352 -0.6723
  642SOL    HW2 2077   2.014   0.905   0.418  2.0879  1.5819  0.9189
  643SOL     OW 2078   4.355   2.030   2.480 -0.0465 -0.4575  0.0325
  643SOL    HW1 2079   4.278   1.996   2.534 -0.1399  1.4956  1.2429
  643SOL    HW2 2080   4.361   1.979   2.394 -3.1303 -0.2228 -0.4379
  644SOL     OW 2081   1.513   4.731   4.742  0.3035  0.1627 -0.3681
  644SOL    HW1 2082   1.609   4.748   4.765 -0.0392 -0.6330  1.8629
  644SOL    HW2 2083   1.455   4.756   4.819 -1.2237 -0.1980 -1.3559
  645SOL     OW 2084   3.713   0.627   0.978 -0.0775  0.0331 -0.1673
  645SOL    HW1 2085   3.630   0.576   1.001  0.9861 -1.2003  1.1617
  645SOL    HW2 2086   3.712   0.715   1.025 -0.1074 -0.4928  0.8587
  646SOL     OW 2087   2.104   0.041   1.838 -0.3370  0.1236  0.3057
  646SOL    HW1 2088   2.139   0.134   1.824 -3.2810  1.3224  0.1476
  646SOL    HW2 2089   2.115   0.016   1.934 -0.2292  0.9754  0.5258
  647SOL     OW 2090   4.171   4.241   3.750  0.2011 -0.1150  0.2918
  647SOL    HW1 2091   4.201   4.336   3.746 -1.9240  0.6339  0.9027
  647SOL    HW2 2092   4.249   4.181   3.733  1.9292  1.6783  1.4309
  648SOL     OW 2093   1.664   0.541   2.760 -0.5863 -0.1466  0.1419
  648SOL    HW1 2094   1.713   0.597   2.827 -1.1933 -0.6287  0.9876
  648SOL    HW2 2095   1.676   0.444   2.782 -0.0622 -0.3545 -0.9602
  649SOL     OW 2096   3.646   1.441   2.505  0.9176  0.0008  0.4068
  649SOL    HW1 2097   3.677   1.378   2.576 -0.0458 -0.5089  0.4078
  649SOL    HW2 2098   3.589   1.390   2.439  2.6973  0.2075 -1.3741
  650SOL     OW 2099   2.335   0.520   0.843 -0.5227 -0.3797 -0.0665
  650SOL    HW1 2100   2.388   0.589   0.796 -2.1820  0.4783 -0.7580
  650SOL    HW2 2101   2.368   0.511   0.937  0.7537  0.1846 -0.4461
  651SOL     OW 2102   4.062   3.121   3.991 -0.0948 -0.0255 -0.1091
  651SOL    HW1 2103   4.150   3.140   4.034  0.1293  1.0072 -0.9792
  651SOL    HW2 2104   4.072   3.124   3.892 -0.9905 -0.5267 -0.2241
  652SOL     OW 2105   3.570   2.162   5.075 -0.5264  0.0705 -0.4368
  652SOL    HW1 2106   3.647   2.129   5.022  0.1736 -0.4374  0.8639
  652SOL    HW2 2107   3.582   2.260   5.094  0.9789 -0.4349  1.6153
  653SOL     OW 2108   1.243   1.468   4.699 -0.2435  0.2517 -0.2621
  653SOL    HW1 2109   1.284   1.559   4.693  0.3707 -0.0061  0.0105
  653SOL    HW2 2110   1.178   1.456   4.624  0.7754  0.3680 -1.1827
  654SOL     OW 2111   1.655   4.155   2.729 -0.1660  0.0926  0.1907
  654SOL    HW1 2112   1.643   4.178   2.633 -0.3543 -0.6926  0.0176
  654SOL    HW2 2113   1.715   4.074   2.737  0.1011  0.3394  0.7455
  655SOL     OW 2114   0.761   2.905   1.751 -0.7351 -0.5187 -0.6488
  655SOL    HW1 2115   0.662   2.921   1.752 -0.2419  3.4191 -0.1354
  655SOL    HW2 2116   0.801   2.935   1.837  1.0477 -0.9731 -1.2721
  656SOL     OW 2117   4.716   2.406   2.810 -0.0369  0.0393  0.2595
  656SOL    HW1 2118   4.680   2.329   2.864 -0.7256  0.8010  0.9271
  656SOL    HW2 2119   4.668   2.411   2.723  0.1193 -0.3730  0.1462
  657SOL     OW 2120   1.607   1.855   1.073  0.1818  0.4827 -0.5012
  657SOL    HW1 2121   1.598   1.954   1.080  0.0843  0.4325  0.1568
  657SOL    HW2 2122   1.694   1.826   1.113 -0.9375  0.0617  1.7855
  658SOL     OW 2123   0.007   1.487   4.657  0.0947  0.1190  0.3498
  658SOL    HW1 2124  -0.032   1.402   4.621 -0.2569  0.4205 -0.0080
  658SOL    HW2 2125  -0.038   1.510   4.743 -2.5151  1.8207 -1.2916
  659SOL     OW 2126   1.278   2.137   2.713 -0.1863 -0.3463  0.5789
  659SOL    HW1 2127   1.283   2.138   2.613  0.0083 -0.3935  0.5875
  659SOL    HW2 2128   1.211   2.205   2.744 -0.5143 -0.5813  0.4008
  660SOL     OW 2129   3.777   4.527   1.206  0.3101 -0.3464 -0.3805
  660SOL    HW1 2130   3.773   4.626   1.203  1.4493 -0.3130 -2.2102
  660SOL    HW2 2131   3.797   4.497   1.299 -1.9563  1.0031  0.6207
  661SOL     OW 2132   0.559   4.208   0.245 -0.0343  0.2952  0.1207
  661SOL    HW1 2133   0.610   4.205   0.159  0.2730  0.1136  0.3082
  661SOL    HW2 2134   0.497   4.129   0.250  0.9581 -0.4671  0.6828
  662SOL     OW 2135   1.992   2.719   0.162 -0.1800  0.1179 -0.2202
  662SOL    HW1 2136   2.036   2.697   0.249 -0.5944 -2.9573 -0.6895
  662SOL    HW2 2137   2.056   2.769   0.104  0.6153  0.8969  1.2631
  663SOL     OW 2138   4.448   0.209   0.206 -0.2801  0.0170 -0.1377
  663SOL    HW1 2139   4.369   0.243   0.257  1.2284  0.0482  2.3404
  663SOL    HW2 2140   4.483   0.280   0.146 -1.5359  0.3288 -0.5133
  664SOL     OW 2141   2.808   4.384   2.877  0.2790  0.2933  0.4830
  664SOL    HW1 2142   2.748   4.384   2.797  2.0316 -2.5885 -1.0154
  664SOL    HW2 2143   2.755   4.358   2.958 -0.9145  0.0071 -0.3638
  665SOL     OW 2144   2.014   4.573   4.621  0.6289  0.3406 -0.0953
  665SOL    HW1 2145   1.976   4.535   4.705 -1.4642  0.9052 -0.7310
  665SOL    HW2 2146   1.949   4.559   4.546  2.2669  0.2152 -1.5457
  666SOL     OW 2147   0.966   3.782   0.676  0.2860 -0.1136  0.2665
  666SOL    HW1 2148   1.041   3.789   0.742  0.3187 -0.5187  0.2728
  666SOL    HW2 2149   0.880   3.809   0.720  0.5541  1.2358  0.0112
  667SOL     OW 2150   4.646   4.692   1.863  0.1879  0.5932  0.1516
  667SOL    HW1 2151   4.712   4.726   1.797  0.6129  1.0778  0.8116
  667SOL    HW2 2152   4.557   4.735   1.847 -0.6071 -1.6052 -2.0934
  668SOL     OW 2153   3.184   1.234   1.225 -0.1164  0.4502 -0.1696
  668SOL    HW1 2154   3.250   1.181   1.278  0.6482  0.6786 -0.8733
  668SOL    HW2 2155   3.149   1.178   1.150 -3.4679 -0.9429  2.2017
  669SOL     OW 2156   1.805   3.385   4.177 -0.1633  0.1085  0.1484
  669SOL    HW1 2157   1.742   3.445   4.127 -0.3750  0.1638  0.4799
  669SOL    HW2 2158   1.772   3.291   4.172  1.6947 -0.5212 -2.9031
  670SOL     OW 2159   3.693   2.682   3.169 -0.1677 -0.2781  0.0108
  670SOL    HW1 2160   3.788   2.673   3.199 -0.1808 -0.1473  0.0938
  670SOL    HW2 2161   3.680   2.773   3.128 -0.1357 -0.4777 -0.4444
  671SOL     OW 2162   3.938   4.882   2.147 -0.4937  0.4182 -0.0582
  671SOL    HW1 2163   3.900   4.806   2.200  0.2883 -0.3475 -0.5601
  671SOL    HW2 2164   3.890   4.890   2.060 -2.2750  2.1437  0.9913
  672SOL     OW 2165   4.607   4.831   3.551 -0.6756 -1.1101 -0.5802
  672SOL    HW1 2166   4.595   4.738   3.586 -3.7513 -1.0133 -1.0773
  672SOL    HW2 2167   4.549   4.894   3.603  0.9450  0.4681 -0.6011
  673SOL     OW 2168   2.179   4.807   3.335 -0.2440  0.7458 -0.0238
  673SOL    HW1 2169   2.233   4.826   3.253 -1.6609 -1.8045 -1.6875
  673SOL    HW2 2170   2.191   4.881   3.400  1.4194  2.6172 -2.2679
  674SOL     OW 2171   2.157   2.132   4.693 -0.2847 -0.5233  0.9456
  674SOL    HW1 2172   2.185   2.107   4.786 -0.1607 -1.4854  0.6661
  674SOL    HW2 2173   2.060   2.155   4.692 -0.8157 -2.5358  0.9891
  675SOL     OW 2174   0.625   0.964   2.090 -0.0211  0.0174 -0.1129
  675SOL    HW1 2175   0.600   1.060   2.093  1.6389  0.4734 -0.0794
  675SOL    HW2 2176   0.544   0.908   2.107 -1.7024  1.2796 -3.2250
  676SOL     OW 2177   3.687   4.845   3.912 -0.2446  0.2667 -0.0925
  676SOL    HW1 2178   3.782   4.877   3.921 -0.0964 -0.3055  0.4067
  676SOL    HW2 2179   3.637   4.867   3.995  0.4488 -2.7381  1.2276
  677SOL     OW 2180   0.895   0.799   0.649 -0.9238  0.7166 -0.3179
  677SOL    HW1 2181   0.916   0.835   0.558 -3.3328  0.7507 -0.9127
  677SOL    HW2 2182   0.838   0.718   0.641  1.0630 -0.9218  1.1406
  678SOL     OW 2183   1.189   4.181   0.667 -0.2457  0.0538 -0.1006
  678SOL    HW1 2184   1.287   4.197   0.681 -0.0452 -1.2461  0.1074
  678SOL    HW2 2185   1.152   4.254   0.609  1.0521  0.0509 -1.0030
  679SOL     OW 2186   3.642   0.634   0.674 -0.3412  0.4802  0.1845
  679SOL    HW1 2187   3.688   0.593   0.753  1.7485  0.3743 -1.0272
  679SOL    HW2 2188   3.707   0.689   0.622 -1.8650  1.2013 -1.0424
  680SOL     OW 2189   4.086   2.731   3.578  0.0465 -0.3999  0.7650
  680SOL    HW1 2190   4.079   2.699   3.672  0.6449 -0.6075  0.7412
  680SOL    HW2 2191   4.158   2.680   3.531  0.5202  0.4864  0.5187
  681SOL     OW 2192   1.030   4.598   4.479 -0.1106 -0.0184  0.3612
  681SOL    HW1 2193   1.082   4.679   4.449 -0.0616 -0.9568 -2.4185
  681SOL    HW2 2194   1.044   4.584   4.577  0.2082  3.0599  0.8751
  682SOL     OW 2195   0.114   2.755   5.150 -0.5017 -0.2574  0.2856
  682SOL    HW1 2196   0.054   2.828   5.183  1.2144  0.2437  2.6036
  682SOL    HW2 2197   0.209   2.784   5.157  0.1716 -2.1518 -0.2392
  683SOL     OW 2198   1.930   3.792   1.696 -0.0685  0.5482  0.6303
  683SOL    HW1 2199   1.888   3.872   1.656 -1.3013 -0.8926 -1.0955
  683SOL    HW2 2200   1.997   3.754   1.633  1.6492  1.0322  2.0631
  684SOL     OW 2201   0.040   3.745   1.851  0.3173 -0.2439 -0.4582
  684SOL    HW1 2202   0.126   3.796   1.860  0.4431 -0.3461 -1.0592
  684SOL    HW2 2203  -0.024   3.796   1.794  0.0935 -0.3168 -0.2748
  685SOL     OW 2204   4.276   1.615   0.645  0.0443 -0.1125  0.8519
  685SOL    HW1 2205   4.355   1.655   0.692  0.6197 -0.3752  0.1299
  685SOL    HW2 2206   4.242   1.537   0.697 -0.3249  0.5503  1.6404
  686SOL     OW 2207   0.632   3.215   1.914  0.3488  0.0409  0.1713
  686SOL    HW1 2208   0.577   3.237   1.995 -0.0259  0.3425 -0.1672
  686SOL    HW2 2209   0.711   3.160   1.943 -0.2962 -0.6787  0.6154
  687SOL     OW 2210   5.108   1.360   2.596 -0.2806  0.0845 -0.3079
  687SOL    HW1 2211   5.059   1.435   2.551 -1.2796 -0.1793  0.3281
  687SOL    HW2 2212   5.082   1.273   2.555  0.0511 -0.0162 -0.3097
  688SOL     OW 2213   0.189   4.474   0.953 -0.4515  0.8332 -0.3379
  688SOL    HW1 2214   0.194   4.387   1.001  1.0654  0.8605 -0.3904
  688SOL    HW2 2215   0.214   4.461   0.857  0.8433  1.4757 -0.1057
  689SOL     OW 2216   0.077   2.410   3.899  0.0182 -0.2729 -0.5619
  689SOL    HW1 2217   0.125   2.461   3.970  0.7117 -1.4334 -0.1644
  689SOL    HW2 2218   0.043   2.324   3.938 -0.4063 -0.4976 -1.4087
  690SOL     OW 2219   0.327   4.415   4.718  0.5244 -0.3607  0.3929
  690SOL    HW1 2220   0.238   4.371   4.729 -1.5098  3.3166  0.1132
  690SOL    HW2 2221   0.352   4.460   4.804  1.0699  0.3872 -0.1457
  691SOL     OW 2222   2.114   4.608   3.161 -0.1682  0.2241 -0.2620
  691SOL    HW1 2223   2.156   4.656   3.085  0.7083  0.0971  0.1260
  691SOL    HW2 2224   2.108   4.669   3.240 -0.6145  0.2048 -0.2754
  692SOL     OW 2225   2.024   0.474   1.217 -0.1845 -0.1650 -0.0508
  692SOL    HW1 2226   2.050   0.553   1.162  1.1054  0.6068  1.5727
  692SOL    HW2 2227   1.925   0.462   1.213 -0.7382  2.9185  1.3452
  693SOL     OW 2228   2.395   4.671   0.543  0.3760  0.1544 -0.0305
  693SOL    HW1 2229   2.404   4.665   0.443 -2.0079 -0.2825 -0.2712
  693SOL    HW2 2230   2.413   4.764   0.573 -1.9432  1.0855 -1.2969
  694SOL     OW 2231   0.351   1.366   1.679 -0.4786  0.3419 -0.1310
  694SOL    HW1 2232   0.396   1.422   1.610 -0.2285 -0.6619 -0.8147
  694SOL    HW2 2233   0.293   1.298   1.634 -0.9925  0.2320  0.6794
  695SOL     OW 2234   4.422   5.067   4.457  0.1853 -0.1540 -0.2263
  695SOL    HW1 2235   4.424   4.979   4.409  0.6004 -0.6872  0.7425
  695SOL    HW2 2236   4.487   5.066   4.532  0.6124  1.2035 -0.5455
  696SOL     OW 2237   1.410   3.989   4.602 -0.5417 -0.2540  0.0865
  696SOL    HW1 2238   1.396   3.914   4.667  1.0786 -0.7107 -0.0421
  696SOL    HW2 2239   1.439   4.071   4.652  0.9459 -0.6750 -0.0574
  697SOL     OW 2240   2.831   3.379   1.685 -0.5203 -0.0102  0.1726
  697SOL    HW1 2241   2.843   3.423   1.596 -1.7364  1.0377  0.4909
  697SOL    HW2 2242   2.787   3.290   1.672  0.1263 -0.2697 -0.3247
  698SOL     OW 2243   0.335   2.171   1.666  0.7679 -0.1911 -0.0021
  698SOL    HW1 2244   0.407   2.214   1.721  0.1099 -0.8326  1.4132
  698SOL    HW2 2245   0.277   2.242   1.626  1.7930  0.3137 -0.6493
  699SOL     OW 2246   1.657   0.115   5.148  0.6846  0.1046 -0.1554
  699SOL    HW1 2247   1.668   0.109   5.049 -0.8122 -0.0009 -0.3473
  699SOL    HW2 2248   1.638   0.210   5.174  0.2085 -0.0030 -0.0922
  700SOL     OW 2249   2.259   0.552   4.033  0.3718 -0.1775 -0.1853
  700SOL    HW1 2250   2.207   0.620   3.981  0.2004  0.2031  0.4717
  700SOL    HW2 2251   2.356   0.574   4.028  0.2053  1.0881  1.3545
  701SOL     OW 2252   4.445   1.852   3.198 -0.7056  0.3396 -0.2692
  701SOL    HW1 2253   4.377   1.783   3.174 -1.1342  1.0024 -1.0151
  701SOL    HW2 2254   4.524   1.844   3.137 -1.1210  1.0296 -0.9173
  702SOL     OW 2255   0.675   2.369   3.705 -0.7795  0.6750  0.0764
  702SOL    HW1 2256   0.730   2.453   3.710 -2.1084  1.5914 -0.2060
  702SOL    HW2 2257   0.734   2.290   3.723  0.6164  1.6137 -0.1700
  703SOL     OW 2258   4.493   2.276   2.149 -0.8272 -0.0294 -0.0840
  703SOL    HW1 2259   4.529   2.182   2.151 -0.3981  0.0898 -1.3848
  703SOL    HW2 2260   4.440   2.289   2.065 -1.4492  0.6983  0.4135
  704SOL     OW 2261   2.556   4.599   0.888  0.3793 -0.2646  0.0040
  704SOL    HW1 2262   2.640   4.563   0.847  1.4887  1.1027  0.9846
  704SOL    HW2 2263   2.539   4.554   0.976  0.9639  0.5378  0.5404
  705SOL     OW 2264   1.025   3.376   4.951 -0.0717 -0.3716  0.3544
  705SOL    HW1 2265   1.032   3.370   5.051 -1.6991  0.1561  0.5284
  705SOL    HW2 2266   0.950   3.318   4.920  1.5290 -1.9674 -0.8009
  706SOL     OW 2267   5.135   1.022   2.190 -0.3715  0.4144 -0.1147
  706SOL    HW1 2268   5.100   1.066   2.273  3.5882  0.0217  2.0198
  706SOL    HW2 2269   5.132   0.923   2.200 -2.0036  0.2680 -1.5484
  707SOL     OW 2270   1.372   2.710   0.827  0.5949  0.2532 -0.4506
  707SOL    HW1 2271   1.388   2.613   0.813 -0.9879 -0.2398  0.8147
  707SOL    HW2 2272   1.346   2.726   0.922 -0.4034  1.7283 -0.9397
  708SOL     OW 2273   1.957   4.797   0.642 -0.0078  0.3747 -0.2232
  708SOL    HW1 2274   1.878   4.759   0.594  0.4385 -1.1889  0.2487
  708SOL    HW2 2275   1.926   4.850   0.721 -0.6914  2.0524 -1.5474
  709SOL     OW 2276   2.260   0.712   0.348 -0.4105 -0.2788  0.0459
  709SOL    HW1 2277   2.224   0.672   0.263 -1.5516  1.0639 -0.1452
  709SOL    HW2 2278   2.194   0.697   0.422  0.3407 -0.9735  0.5967
  710SOL     OW 2279   2.740   4.468   0.607 -0.2512 -0.1717  0.5602
  710SOL    HW1 2280   2.796   4.407   0.552  0.1415  2.3342 -2.0599
  710SOL    HW2 2281   2.643   4.456   0.583 -0.0893  0.8461 -0.6932
  711SOL     OW 2282   4.692   2.002   3.042 -0.2375  0.1641 -0.2895
  711SOL    HW1 2283   4.746   1.944   3.103 -0.4782 -0.3362 -0.5439
  711SOL    HW2 2284   4.679   2.092   3.084  1.2092  0.4687 -0.4335
  712SOL     OW 2285   3.278   5.072   1.691 -0.3121  0.1061 -0.3403
  712SOL    HW1 2286   3.193   5.115   1.660 -0.0857  1.6541  1.0370
  712SOL    HW2 2287   3.294   5.095   1.787  1.9125  0.2356 -0.6925
  713SOL     OW 2288   4.989   1.008   0.995 -0.0284  0.3880  0.0195
  713SOL    HW1 2289   5.020   1.086   1.050  0.0622 -0.3338  1.0465
  713SOL    HW2 2290   5.065   0.943   0.986 -0.5268 -0.2739  0.4822
  714SOL     OW 2291   4.055   1.679   2.453  0.2249 -0.4457  0.1790
  714SOL    HW1 2292   3.993   1.675   2.532  0.3542  0.3973  0.3271
  714SOL    HW2 2293   4.149   1.667   2.485  0.2872  0.0051  0.1662
  715SOL     OW 2294   1.672   0.368   1.985  0.2423 -0.1178 -0.0513
  715SOL    HW1 2295   1.662   0.343   1.889 -0.4351  0.4247 -0.1257
  715SOL    HW2 2296   1.763   0.342   2.017  1.0398  1.1082 -1.2627
  716SOL     OW 2297   4.975   1.457   2.362  0.1924  0.4135  0.4670
  716SOL    HW1 2298   4.991   1.397   2.283  0.4377  0.2857  0.6140
  716SOL    HW2 2299   4.930   1.541   2.331  2.0820  1.2625 -0.1411
  717SOL     OW 2300   1.098   3.329   1.851  0.4455 -0.5493  0.3083
  717SOL    HW1 2301   1.067   3.340   1.945 -1.3775 -0.8336 -0.2235
  717SOL    HW2 2302   1.116   3.419   1.811 -3.0778 -0.0464 -0.4063
  718SOL     OW 2303   0.872   2.532   1.991 -0.1664  0.2485 -0.1810
  718SOL    HW1 2304   0.854   2.493   2.081 -0.4107  2.8234  0.9585
  718SOL    HW2 2305   0.792   2.583   1.960  1.2736  2.8252  0.0609
  719SOL     OW 2306   5.024   3.762   0.451  0.2634 -0.2317 -0.3046
  719SOL    HW1 2307   5.072   3.802   0.530 -0.9385 -0.2968  0.4709
  719SOL    HW2 2308   5.012   3.833   0.382  0.9499 -0.0637 -0.2657
  720SOL     OW 2309   4.050   4.913   1.343 -0.2599 -0.4559  0.3915
  720SOL    HW1 2310   4.091   4.987   1.397 -1.6494  1.8518 -1.5399
  720SOL    HW2 2311   3.957   4.938   1.316 -1.0185 -3.1990  0.1015
  721SOL     OW 2312   4.428   1.810   3.687  0.3556  0.0299 -1.0632
  721SOL    HW1 2313   4.331   1.786   3.677  0.0704  0.4838  0.4500
  721SOL    HW2 2314   4.439   1.873   3.763  2.2828 -3.1155  1.5088
  722SOL     OW 2315   1.271   1.461   0.028 -0.0551 -0.0356  0.1545
  722SOL    HW1 2316   1.237   1.522   0.099 -1.7103 -2.1244  1.2433
  722SOL    HW2 2317   1.200   1.447  -0.041  0.5727 -0.1694 -0.4795
  723SOL     OW 2318   4.773   3.964   5.054 -0.2334  0.0864  0.7176
  723SOL    HW1 2319   4.721   4.049   5.041 -1.1487 -0.5598  0.0069
  723SOL    HW2 2320   4.710   3.886   5.048  0.4771 -0.6152  2.0545
  724SOL     OW 2321   2.120   0.050   0.656  0.2687 -0.2194 -0.0012
  724SOL    HW1 2322   2.162   0.136   0.687 -0.0971 -0.3206  0.8112
  724SOL    HW2 2323   2.128  -0.018   0.728 -1.0485 -0.3181  0.0787
  725SOL     OW 2324   3.694   1.427   1.573  0.7536 -0.1567 -0.2695
  725SOL    HW1 2325   3.718   1.404   1.479  0.6003  0.6258 -0.5083
  725SOL    HW2 2326   3.631   1.504   1.573  0.2159 -0.5858  0.4516
  726SOL     OW 2327   3.013   1.426   0.516  0.0018  0.1044 -0.6043
  726SOL    HW1 2328   3.070   1.344   0.522 -0.3216 -0.0699  0.2569
  726SOL    HW2 2329   3.069   1.504   0.486  0.1602 -0.5705 -2.1299
  727SOL     OW 2330   4.771   1.123   3.788  0.1987 -0.3873  0.1399
  727SOL    HW1 2331   4.845   1.177   3.828  1.7213 -1.4351 -1.1321
  727SOL    HW2 2332   4.749   1.047   3.848  0.5898 -0.4182  0.2486
  728SOL     OW 2333   2.354   1.962   0.300 -0.1192 -0.1917 -0.0654
  728SOL    HW1 2334   2.272   1.982   0.246 -0.2923 -1.1346 -0.1663
  728SOL    HW2 2335   2.327   1.944   0.395 -0.0504 -0.6181 -0.1240
  729SOL     OW 2336   2.323   0.447   1.616  0.0974 -0.1059 -0.1478
  729SOL    HW1 2337   2.372   0.413   1.536  1.0123 -0.0281  0.3524
  729SOL    HW2 2338   2.370   0.528   1.652 -1.2454  0.8595 -0.4949
  730SOL     OW 2339   4.361   1.215   0.083  0.4702 -0.1530  0.4444
  730SOL    HW1 2340   4.351   1.198  -0.015 -0.1239 -0.4668  0.5563
  730SOL    HW2 2341   4.458   1.210   0.108  0.6831  0.5014 -0.2277
  731SOL     OW 2342   1.865   3.601   2.668  0.2156 -0.2937  0.2486
  731SOL    HW1 2343   1.798   3.653   2.615  1.7673  2.5267  0.8498
  731SOL    HW2 2344   1.817   3.539   2.730 -1.6858 -1.8208 -2.5270
  732SOL     OW 2345   0.555   2.941   2.706 -0.5248  0.0102  0.1400
  732SOL    HW1 2346   0.654   2.950   2.701 -0.3895 -0.7739  0.9843
  732SOL    HW2 2347   0.513   2.984   2.626  0.3835  1.8402  0.5944
  733SOL     OW 2348   1.907   4.927   0.271  0.1317 -0.7081  0.1159
  733SOL    HW1 2349   2.001   4.907   0.296  0.4318 -1.7392 -1.6740
  733SOL    HW2 2350   1.868   4.849   0.221 -0.4022  1.1025 -2.4951
  734SOL     OW 2351   1.338   4.616   1.442  0.0637 -0.0571 -0.3531
  734SOL    HW1 2352   1.423   4.567   1.458 -0.0265 -0.2321 -0.4002
  734SOL    HW2 2353   1.272   4.555   1.397 -0.3040 -0.1134  0.2509
  735SOL     OW 2354   5.057   2.012   1.747  0.0395  0.2162  0.4738
  735SOL    HW1 2355   4.958   2.020   1.756  0.2393  0.7877  2.7632
  735SOL    HW2 2356   5.101   2.068   1.817  1.9770 -0.7370  0.0731
  736SOL     OW 2357   4.954   0.020   4.417 -0.3454  0.0067 -0.2295
  736SOL    HW1 2358   5.013  -0.056   4.441 -1.0750 -0.9716 -1.4399
  736SOL    HW2 2359   4.864  -0.014   4.391 -0.1578  1.1208 -2.5589
  737SOL     OW 2360   1.083   4.666   4.759  0.1311 -0.4074  0.6432
  737SOL    HW1 2361   1.007   4.731   4.757 -0.2123 -0.7808 -1.6498
  737SOL    HW2 2362   1.166   4.712   4.788 -0.3365  0.8082  0.1128
  738SOL     OW 2363   1.639   3.399   3.290  0.1732  0.4351  0.0472
  738SOL    HW1 2364   1.550   3.356   3.307 -0.9962  3.2515  1.5485
  738SOL    HW2 2365   1.691   3.402   3.375  1.3607 -0.2900 -0.6197
  739SOL     OW 2366   4.563   4.278   4.447 -0.3905  0.0455  0.5982
  739SOL    HW1 2367   4.508   4.204   4.485 -0.8570  0.2248  0.2800
  739SOL    HW2 2368   4.625   4.313   4.517 -1.3580  0.4827  1.2508
  740SOL     OW 2369   0.724   4.914   0.188  0.0365  0.9290  0.2052
  740SOL    HW1 2370   0.625   4.914   0.195  0.0171  2.2699  0.1860
  740SOL    HW2 2371   0.761   4.832   0.233 -1.1278 -0.3268 -1.0177
  741SOL     OW 2372   1.643   3.527   3.999 -0.4922  0.7367  0.0526
  741SOL    HW1 2373   1.640   3.626   4.013  0.0915  0.4833  2.5001
  741SOL    HW2 2374   1.550   3.490   4.001 -0.6887  1.1943 -0.5593
  742SOL     OW 2375   4.859   4.609   0.936  0.5172  0.6582 -0.5703
  742SOL    HW1 2376   4.831   4.668   1.011 -0.1751 -1.3416  0.8221
  742SOL    HW2 2377   4.956   4.586   0.945  0.4045  0.3234 -0.2259
  743SOL     OW 2378   4.947   1.972   0.420 -0.3972 -0.1350 -0.1500
  743SOL    HW1 2379   4.958   1.901   0.489 -0.8737 -0.3672 -0.3123
  743SOL    HW2 2380   4.866   2.028   0.441 -0.6564 -0.3229 -0.6164
  744SOL     OW 2381   2.134   4.629   4.948  0.4179  0.6725 -0.3493
  744SOL    HW1 2382   2.037   4.609   4.936  0.3041 -0.0732  1.4712
  744SOL    HW2 2383   2.144   4.709   5.007  0.8798 -0.3368  0.9791
  745SOL     OW 2384   1.119   1.555   0.750 -0.1603 -0.7869 -0.1967
  745SOL    HW1 2385   1.070   1.586   0.831  0.4983 -0.2601  0.0070
  745SOL    HW2 2386   1.166   1.633   0.707 -0.0003 -1.1708 -0.7295
  746SOL     OW 2387   2.145   3.626   3.955 -0.1259 -0.8056  0.0835
  746SOL    HW1 2388   2.060   3.613   3.903 -1.1628  0.2987  1.4358
  746SOL    HW2 2389   2.131   3.695   4.026  1.6699 -1.2164  0.9002
  747SOL     OW 2390   3.926   2.152   0.517 -0.3660  0.3116 -0.1827
  747SOL    HW1 2391   3.841   2.205   0.515 -0.2114  0.7852  2.5300
  747SOL    HW2 2392   3.913   2.071   0.573  1.0973  0.6349  0.6576
  748SOL     OW 2393   3.218   0.383   2.997  0.0240 -0.7166  0.0583
  748SOL    HW1 2394   3.158   0.369   3.076 -0.7629  0.1311 -0.3747
  748SOL    HW2 2395   3.260   0.296   2.972  1.5008 -0.7665  2.3453
  749SOL     OW 2396   3.055   4.766   0.038  0.0321  0.2486 -0.0699
  749SOL    HW1 2397   2.989   4.841   0.035  0.0279  0.3363  1.3463
  749SOL    HW2 2398   3.136   4.796   0.088 -0.4664 -1.0310  1.5936
  750SOL     OW 2399   4.348   2.595   0.558 -0.4466 -0.5067 -0.4748
  750SOL    HW1 2400   4.367   2.688   0.589 -2.5709  0.2018 -1.0798
  750SOL    HW2 2401   4.325   2.596   0.461 -0.2634 -1.7149 -0.5548
  751SOL     OW 2402   0.762   5.103   4.982  0.3645  0.6490  0.0217
  751SOL    HW1 2403   0.688   5.169   4.986 -2.5523 -2.3514  0.0083
  751SOL    HW2 2404   0.822   5.124   4.905 -1.8293  1.9412 -1.4317
  752SOL     OW 2405   4.447   2.543   0.854 -0.1806 -0.3759  0.2846
  752SOL    HW1 2406   4.425   2.474   0.784 -0.4180 -1.1558  1.1084
  752SOL    HW2 2407   4.375   2.613   0.855 -0.1002 -0.2781 -0.3454
  753SOL     OW 2408   4.577   2.926   0.435  0.4799  0.0573 -0.0023
  753SOL    HW1 2409   4.599   3.012   0.482 -0.5727  1.4080 -1.8490
  753SOL    HW2 2410   4.651   2.904   0.371 -0.6332  1.3774 -1.8476
  754SOL     OW 2411   1.458   3.186   3.922 -0.2489  0.4075  0.2476
  754SOL    HW1 2412   1.523   3.119   3.957 -0.1955  0.3143 -0.0250
  754SOL    HW2 2413   1.379   3.139   3.883 -0.5416  0.5248  0.6999
  755SOL     OW 2414   2.848   1.197   2.771 -0.7811 -0.2862 -0.4861
  755SOL    HW1 2415   2.883   1.283   2.809 -1.4824 -0.2532  0.1219
  755SOL    HW2 2416   2.817   1.212   2.678  0.9369 -0.3535 -1.0996
  756SOL     OW 2417   0.713   0.774   2.889 -0.2950 -0.4639 -0.3673
  756SOL    HW1 2418   0.742   0.681   2.911 -0.4216 -0.4647 -0.2016
  756SOL    HW2 2419   0.787   0.822   2.842 -0.6459 -1.0287 -1.5372
  757SOL     OW 2420   1.824   3.975   3.784 -0.5008  0.1501 -0.4118
  757SOL    HW1 2421   1.811   3.911   3.859  0.6683  1.1899  0.7313
  757SOL    HW2 2422   1.917   3.968   3.750  0.0928  2.1066  0.6406
  758SOL     OW 2423   0.868   0.949   1.170 -0.6761  0.4416  0.1500
  758SOL    HW1 2424   0.808   1.016   1.214  0.2663  0.8866  0.7919
  758SOL    HW2 2425   0.852   0.949   1.071 -2.1467  0.1123  0.3541
  759SOL     OW 2426   2.929   2.888   4.167  0.3897  0.1451  0.3201
  759SOL    HW1 2427   2.844   2.850   4.205  1.1327  0.2001  2.1765
  759SOL    HW2 2428   2.908   2.971   4.115 -0.6298  0.6589  1.4811
  760SOL     OW 2429   2.781   0.755   0.643 -0.9982 -0.1411 -0.1033
  760SOL    HW1 2430   2.703   0.721   0.696  0.0536 -0.5723  1.2227
  760SOL    HW2 2431   2.774   0.855   0.634 -1.8477 -0.2057 -0.2606
  761SOL     OW 2432   0.266   4.841   1.917  0.2494 -0.3099 -0.1610
  761SOL    HW1 2433   0.173   4.875   1.903  0.2667  0.0067  0.4584
  761SOL    HW2 2434   0.324   4.872   1.841 -0.5950 -2.3097 -1.7315
  762SOL     OW 2435   1.345   2.301   0.134  0.8198 -0.4043 -0.3062
  762SOL    HW1 2436   1.378   2.309   0.228  0.3584 -2.8343  0.1287
  762SOL    HW2 2437   1.319   2.206   0.116 -0.6056  0.3123 -2.4026
  763SOL     OW 2438   1.728   2.588   4.712 -0.3453  0.1673 -0.1323
  763SOL    HW1 2439   1.693   2.602   4.805 -0.2590 -3.3050  0.5589
  763SOL    HW2 2440   1.822   2.553   4.717 -0.6723 -0.9768 -1.4497
  764SOL     OW 2441   1.455   0.530   0.236 -0.1481  0.2835  0.3046
  764SOL    HW1 2442   1.512   0.448   0.246 -2.4032 -1.3163  0.7516
  764SOL    HW2 2443   1.472   0.591   0.313  0.6839 -0.3083  0.6151
  765SOL     OW 2444   2.364   2.566   5.142  0.1835 -0.1894  0.8726
  765SOL    HW1 2445   2.312   2.482   5.161 -2.1093  1.2433  1.4128
  765SOL    HW2 2446   2.368   2.622   5.225  0.0526  1.0484  0.0625
  766SOL     OW 2447   1.478   1.179   3.825  0.6547  0.0315  0.0095
  766SOL    HW1 2448   1.473   1.199   3.923  0.9187  0.3374 -0.0357
  766SOL    HW2 2449   1.459   1.082   3.810  0.8369 -0.0662  0.3857
  767SOL     OW 2450   4.204   1.308   3.738 -0.5612  0.3618  0.6973
  767SOL    HW1 2451   4.120   1.323   3.791  0.2448  0.8058  1.8882
  767SOL    HW2 2452   4.256   1.393   3.734 -1.1379  0.6766 -1.8506
  768SOL     OW 2453   4.173   1.277   4.106  0.1721  0.0084  0.3036
  768SOL    HW1 2454   4.253   1.220   4.086  0.3449 -0.2399  1.6026
  768SOL    HW2 2455   4.139   1.255   4.197 -0.0080  1.7096  0.6730
  769SOL     OW 2456   0.173   2.258   2.603 -0.1557  0.2976  0.0552
  769SOL    HW1 2457   0.121   2.183   2.643 -0.3348  1.2668  1.7434
  769SOL    HW2 2458   0.120   2.300   2.530 -1.0911  0.2955  0.7185
  770SOL     OW 2459   4.232   0.456   4.110 -0.4933 -0.0692 -0.1461
  770SOL    HW1 2460   4.181   0.539   4.087 -1.1245 -0.8893 -1.8555
  770SOL    HW2 2461   4.169   0.380   4.122  0.1067 -0.3957  1.1247
  771SOL     OW 2462   4.777   1.950   1.992 -0.8951 -0.5939 -0.0906
  771SOL    HW1 2463   4.845   1.879   2.007 -0.4371  0.0417  0.9743
  771SOL    HW2 2464   4.787   1.987   1.900  0.2476 -0.4827  0.0612
  772SOL     OW 2465   3.660   3.366   2.346  0.1497  0.1710  0.3715
  772SOL    HW1 2466   3.707   3.416   2.418  0.0389  1.6114 -0.5148
  772SOL    HW2 2467   3.573   3.331   2.381  2.0967 -3.2769  2.2935
  773SOL     OW 2468   3.794   2.231   1.793  0.0656  0.6920 -0.2298
  773SOL    HW1 2469   3.731   2.294   1.748 -0.8477 -0.6210 -0.8608
  773SOL    HW2 2470   3.771   2.137   1.769  0.5139  0.0001  1.7876
  774SOL     OW 2471   2.219   1.038   2.466 -0.3735  0.5739 -0.0902
  774SOL    HW1 2472   2.287   1.015   2.535  1.3512  2.1553 -1.1907
  774SOL    HW2 2473   2.134   1.065   2.511  0.4019  0.6643  1.3891
  775SOL     OW 2474   3.853   4.119   4.628 -0.0852 -0.0854  0.2875
  775SOL    HW1 2475   3.884   4.128   4.533 -2.2410 -2.1650 -0.7124
  775SOL    HW2 2476   3.822   4.208   4.661  1.7934  0.9173 -0.4760
  776SOL     OW 2477   3.040   4.978   1.177 -0.0328  0.0846 -0.3378
  776SOL    HW1 2478   3.051   5.065   1.226 -0.2986 -1.9031  3.6667
  776SOL    HW2 2479   3.122   4.923   1.188 -1.2867 -1.6708  0.6212
  777SOL     OW 2480   4.177   5.102   1.885  0.0601 -0.1783 -0.1932
  777SOL    HW1 2481   4.115   5.077   1.959 -0.6470  0.0568 -0.7024
  777SOL    HW2 2482   4.184   5.026   1.820  0.3359 -0.2160 -0.1242
  778SOL     OW 2483   5.061   0.832   4.158  0.3320  0.2428 -0.0187
  778SOL    HW1 2484   5.049   0.805   4.063 -0.6145 -0.2736  0.2330
  778SOL    HW2 2485   5.152   0.806   4.189  0.4058 -0.1922 -0.5853
  779SOL     OW 2486   0.247   2.990   4.492  0.1343 -0.4184 -0.3258
  779SOL    HW1 2487   0.326   3.023   4.542  0.2887 -1.7650  0.3516
  779SOL    HW2 2488   0.164   3.032   4.529  0.3701 -0.3533  0.1326
  780SOL     OW 2489   4.716   0.290   1.793 -0.1687 -0.0475  0.3309
  780SOL    HW1 2490   4.618   0.280   1.776  0.1535 -0.4045 -1.5809
  780SOL    HW2 2491   4.762   0.205   1.767  0.6156 -0.0756  1.7233
  781SOL     OW 2492   2.596   0.292   0.304 -0.0573  0.4121  0.2153
  781SOL    HW1 2493   2.665   0.222   0.287 -0.7248 -0.0451 -0.7150
  781SOL    HW2 2494   2.613   0.335   0.393  0.5944 -0.6596  0.6319
  782SOL     OW 2495   2.573   2.355   1.253  0.7189 -0.2418 -0.1683
  782SOL    HW1 2496   2.672   2.363   1.256  0.7139 -0.4112  0.6909
  782SOL    HW2 2497   2.547   2.262   1.229  0.7783 -0.5955  1.0743
  783SOL     OW 2498   4.247   4.554   4.145  0.2587  0.4973 -0.7195
  783SOL    HW1 2499   4.326   4.528   4.089  0.1219 -0.5361 -0.4534
  783SOL    HW2 2500   4.274   4.554   4.242 -0.5340 -1.8926 -0.4269
  784SOL     OW 2501   3.397   0.547   0.569  0.0119 -0.7608  0.0920
  784SOL    HW1 2502   3.328   0.510   0.631 -0.0236 -1.2347 -0.2271
  784SOL    HW2 2503   3.479   0.570   0.621 -0.4774  0.0693  0.5182
  785SOL     OW 2504   4.108   0.635   0.607  0.1789 -0.5791 -0.2682
  785SOL    HW1 2505   4.028   0.668   0.556 -0.2361  2.1106  1.8936
  785SOL    HW2 2506   4.090   0.543   0.641 -2.3245  0.1956  0.7053
  786SOL     OW 2507   2.125   0.055   4.503  0.3316  0.2544 -0.6114
  786SOL    HW1 2508   2.178  -0.026   4.526  0.7959  0.2422 -1.6575
  786SOL    HW2 2509   2.104   0.055   4.405  0.7962  1.6409 -0.7389
  787SOL     OW 2510   3.980   2.414   1.862  0.3730  0.7847 -0.5267
  787SOL    HW1 2511   4.078   2.399   1.878  0.1985  0.6907  0.5678
  787SOL    HW2 2512   3.934   2.327   1.851  0.1312  0.6983  0.9016
  788SOL     OW 2513   0.786   4.260   2.831  0.2161 -0.5546 -0.1370
  788SOL    HW1 2514   0.789   4.188   2.762  0.5085 -0.5268 -0.1544
  788SOL    HW2 2515   0.879   4.276   2.866  0.0683 -0.5776  0.2663
  789SOL     OW 2516   3.489   2.832   2.738 -0.5944  0.0430 -0.2837
  789SOL    HW1 2517   3.466   2.915   2.688 -0.1022  0.4242  0.1013
  789SOL    HW2 2518   3.578   2.844   2.782 -1.6861  0.3264  1.9719
  790SOL     OW 2519   0.587   3.460   5.146 -0.1481  0.0359  0.5271
  790SOL    HW1 2520   0.565   3.366   5.119  1.2193 -0.0863 -0.2502
  790SOL    HW2 2521   0.574   3.521   5.068 -1.9372  0.6709  1.2817
  791SOL     OW 2522   4.987   4.598   2.874 -0.0524  0.0033 -0.5849
  791SOL    HW1 2523   4.948   4.540   2.945  0.2963  1.6491  1.0136
  791SOL    HW2 2524   4.915   4.652   2.830 -0.2233 -0.7809 -1.3027
  792SOL     OW 2525   2.912   1.703   3.977  0.0009  0.4188 -0.0179
  792SOL    HW1 2526   2.875   1.666   3.891  0.1783  2.2174 -0.9010
  792SOL    HW2 2527   3.007   1.731   3.962  0.1976  0.2657  0.9229
  793SOL     OW 2528   5.033   4.452   1.607  0.0707 -0.4652  0.0788
  793SOL    HW1 2529   4.965   4.477   1.539  0.2820  0.5839  0.2411
  793SOL    HW2 2530   5.098   4.388   1.568 -1.2031 -1.7834  0.0252
  794SOL     OW 2531   1.814   1.196   3.464  0.4620  0.0299 -0.2936
  794SOL    HW1 2532   1.821   1.097   3.475  2.2392  0.3153  2.2242
  794SOL    HW2 2533   1.809   1.220   3.367  2.2534 -2.4287 -1.0837
  795SOL     OW 2534   0.266   2.921   0.592 -0.1128  0.2298 -0.1511
  795SOL    HW1 2535   0.327   2.978   0.537  0.3867  1.8681  1.9618
  795SOL    HW2 2536   0.304   2.828   0.597  0.1079  0.1776 -2.0367
  796SOL     OW 2537   1.172   1.893   0.852 -0.0454 -0.1315  0.3084
  796SOL    HW1 2538   1.235   1.846   0.790  1.1730  0.8633  0.7556
  796SOL    HW2 2539   1.084   1.907   0.805 -0.5021 -2.8413  0.1820
  797SOL     OW 2540   2.549   0.510   4.041  0.1114 -0.1584 -0.2466
  797SOL    HW1 2541   2.618   0.499   3.969  0.2440  1.0858 -0.3274
  797SOL    HW2 2542   2.527   0.420   4.080  0.8037 -0.7227 -1.1201
  798SOL     OW 2543   1.772   4.717   1.450  0.1235  0.4783  0.2954
  798SOL    HW1 2544   1.738   4.806   1.421 -1.4297 -0.5673 -1.2487
  798SOL    HW2 2545   1.823   4.728   1.536 -1.5203  2.5873  1.1008
  799SOL     OW 2546   0.734   0.539   2.413 -0.2099 -0.0029 -0.6645
  799SOL    HW1 2547   0.646   0.522   2.456 -0.5417 -3.1509 -2.3052
  799SOL    HW2 2548   0.800   0.469   2.442  1.9849  2.4453  0.7938
  800SOL     OW 2549   4.341   3.777   0.272 -0.2114 -0.2184 -0.4801
  800SOL    HW1 2550   4.375   3.683   0.270  0.4348  0.0151 -1.7226
  800SOL    HW2 2551   4.354   3.816   0.362  1.3342 -0.6800 -0.4884
  801SOL     OW 2552   4.744   1.764   3.642 -0.0128  0.0333  0.2171
  801SOL    HW1 2553   4.645   1.774   3.649 -0.0703  1.2494 -1.5406
  801SOL    HW2 2554   4.768   1.667   3.635 -1.5780 -0.2436 -3.8908
  802SOL     OW 2555   4.732   2.254   4.214  0.1123  0.4017 -0.0559
  802SOL    HW1 2556   4.780   2.273   4.300  1.7712  1.7249 -1.2294
  802SOL    HW2 2557   4.776   2.304   4.139  1.1691 -3.5978 -2.4020
  803SOL     OW 2558   2.893   0.296   2.830 -0.5190 -0.7561 -0.2652
  803SOL    HW1 2559   2.978   0.347   2.820  0.9844 -2.8934  0.7961
  803SOL    HW2 2560   2.818   0.359   2.849  0.6219  1.2591 -2.0224
  804SOL     OW 2561   1.155   0.754   2.617  0.7212 -0.5883  0.7309
  804SOL    HW1 2562   1.141   0.739   2.519  2.0351  1.6648  0.1287
  804SOL    HW2 2563   1.250   0.781   2.633  0.2854 -0.0028  2.5088
  805SOL     OW 2564   5.065   2.160   0.212 -0.1824  0.1468  0.0093
  805SOL    HW1 2565   5.080   2.166   0.311 -1.2205  1.3763  0.1151
  805SOL    HW2 2566   5.127   2.091   0.173  1.9808  1.3237  1.1408
  806SOL     OW 2567   3.134   0.598   0.307  0.1512  0.7082 -0.0292
  806SOL    HW1 2568   3.115   0.500   0.310 -1.0509  0.7120 -3.3461
  806SOL    HW2 2569   3.062   0.647   0.355 -0.5561  0.0357 -0.3738
  807SOL     OW 2570   4.397   0.161   1.550 -0.8388  0.6521 -0.1237
  807SOL    HW1 2571   4.429   0.192   1.460  0.9405  1.1800  0.6450
  807SOL    HW2 2572   4.452   0.083   1.579 -1.1622  0.7080  0.6600
  808SOL     OW 2573   2.591   0.876   2.506  0.2401  0.4947 -0.0990
  808SOL    HW1 2574   2.529   0.933   2.560  1.3514  0.2175  1.5395
  808SOL    HW2 2575   2.630   0.930   2.431 -0.6679  1.1433 -0.1170
  809SOL     OW 2576   2.261   3.888   4.560  0.1755 -0.1843 -0.5048
  809SOL    HW1 2577   2.232   3.795   4.581 -1.0229  0.3887  0.4861
  809SOL    HW2 2578   2.331   3.917   4.624 -0.4017  0.0518  0.0274
  810SOL     OW 2579   2.408   0.382   0.096 -0.3039 -0.9920  0.1428
  810SOL    HW1 2580   2.435   0.316   0.166  0.2494 -0.0576  0.8246
  810SOL    HW2 2581   2.469   0.375   0.017 -0.8239 -1.9251 -0.2044
  811SOL     OW 2582   4.873   3.978   1.340 -0.0847 -0.4855  1.0327
  811SOL    HW1 2583   4.970   3.955   1.339 -0.5522 -2.8522  2.1457
  811SOL    HW2 2584   4.819   3.895   1.327 -2.0141  0.9349 -0.9063
  812SOL     OW 2585   5.005   3.881   1.692 -0.2194 -0.2192 -0.5978
  812SOL    HW1 2586   4.973   3.950   1.756  0.7353  1.6477 -2.0259
  812SOL    HW2 2587   5.069   3.923   1.627  0.8853 -2.6011 -1.1514
  813SOL     OW 2588   2.613   3.212   0.230  0.2934  0.5749  0.3999
  813SOL    HW1 2589   2.553   3.160   0.169 -1.3535  1.2900  1.3420
  813SOL    HW2 2590   2.626   3.162   0.315 -0.1199  1.0418  0.7435
  814SOL     OW 2591   3.064   3.894   2.768 -0.0439 -0.2546 -0.0116
  814SOL    HW1 2592   3.132   3.881   2.841 -1.1567 -1.5716  0.8544
  814SOL    HW2 2593   2.986   3.833   2.784 -1.3261  1.0152 -1.1228
  815SOL     OW 2594   0.337   0.556   2.232  0.1631 -0.2636  0.3278
  815SOL    HW1 2595   0.402   0.565   2.307  1.2334  0.4580 -0.6520
  815SOL    HW2 2596   0.254   0.512   2.265  0.5883  0.0792  1.9332
  816SOL     OW 2597   4.166   3.141   3.352 -0.5922 -0.4557 -0.0862
  816SOL    HW1 2598   4.233   3.118   3.282  0.0465 -0.4702  0.5300
  816SOL    HW2 2599   4.188   3.094   3.437 -1.4094 -0.4991  0.1080
  817SOL     OW 2600   4.174   0.178   1.282 -0.9775 -0.1504  0.5025
  817SOL    HW1 2601   4.123   0.164   1.197  1.4503 -0.6749 -0.9582
  817SOL    HW2 2602   4.183   0.276   1.299 -0.3693  0.0009 -0.5963
  818SOL     OW 2603   4.627   3.758   0.001 -0.6769 -0.0458  0.1064
  818SOL    HW1 2604   4.667   3.695  -0.066 -1.3348 -0.3181 -0.0343
  818SOL    HW2 2605   4.586   3.706   0.076 -2.6797  0.1073 -0.8121
  819SOL     OW 2606   1.605   3.658   0.691  0.0086 -0.5493 -0.5755
  819SOL    HW1 2607   1.539   3.589   0.661 -3.4836  1.7488  1.2158
  819SOL    HW2 2608   1.594   3.675   0.789  2.2970  1.0142 -0.5118
  820SOL     OW 2609   2.790   0.388   2.269  0.4425  0.5760  0.1744
  820SOL    HW1 2610   2.709   0.432   2.308  0.3147 -0.3495  0.9912
  820SOL    HW2 2611   2.765   0.297   2.235  0.6081  1.2231 -1.8426
  821SOL     OW 2612   1.400   3.121   2.925 -0.4115 -0.4359  0.1205
  821SOL    HW1 2613   1.306   3.156   2.918  0.0170  0.4705 -1.9106
  821SOL    HW2 2614   1.425   3.075   2.839  1.3939  0.4579  0.1099
  822SOL     OW 2615   3.906   4.654   1.946  0.2309 -0.0996 -0.4787
  822SOL    HW1 2616   4.003   4.650   1.971 -0.5193  0.1290  3.0737
  822SOL    HW2 2617   3.868   4.562   1.948 -0.0521  0.0254  0.3557
  823SOL     OW 2618   3.700   0.286   4.234  0.3111 -0.1158 -0.1922
  823SOL    HW1 2619   3.711   0.202   4.180  0.1101 -0.1504 -0.1806
  823SOL    HW2 2620   3.602   0.302   4.250  0.4081 -1.0134  1.5679
  824SOL     OW 2621   0.644   0.184   2.257 -0.1081  0.1982 -0.5960
  824SOL    HW1 2622   0.638   0.189   2.157  0.6174  0.4963 -0.6297
  824SOL    HW2 2623   0.623   0.091   2.287  2.0562 -0.5445 -1.2256
  825SOL     OW 2624   2.799   2.694   1.224 -0.1957  0.4330 -0.4431
  825SOL    HW1 2625   2.885   2.743   1.242  1.5531 -1.5795 -2.7312
  825SOL    HW2 2626   2.759   2.664   1.310  2.6824 -0.6367  0.6202
  826SOL     OW 2627   2.714   4.389   2.436 -0.1877 -0.0111 -0.2083
  826SOL    HW1 2628   2.767   4.474   2.429 -0.1058 -0.1855 -2.3596
  826SOL    HW2 2629   2.628   4.400   2.387 -1.1060 -0.5320  1.2301
  827SOL     OW 2630   3.030   2.559   4.359 -0.1064 -0.2322 -0.3423
  827SOL    HW1 2631   2.930   2.552   4.353  0.0511 -1.9236 -1.6200
  827SOL    HW2 2632   3.069   2.468   4.367  1.3005  0.4805  1.8202
  828SOL     OW 2633   3.889   0.438   2.350  0.2929  0.3377 -0.1382
  828SOL    HW1 2634   3.904   0.525   2.303 -0.6184  0.2399 -0.6375
  828SOL    HW2 2635   3.907   0.449   2.447  0.1272  1.1011 -0.1855
  829SOL     OW 2636   2.175   0.860   1.277  0.3439 -0.3434  0.2370
  829SOL    HW1 2637   2.100   0.813   1.323 -0.3274  0.2502 -0.2178
  829SOL    HW2 2638   2.148   0.955   1.259  0.0965 -0.8670 -2.4507
  830SOL     OW 2639   3.431   3.086   1.472 -0.0962  0.4770  0.2228
  830SOL    HW1 2640   3.391   3.155   1.412 -1.9511 -1.6111 -1.0714
  830SOL    HW2 2641   3.531   3.093   1.467 -0.1517  0.6413 -2.8660
  831SOL     OW 2642   1.342   3.653   2.612 -0.0991 -0.2859  0.1567
  831SOL    HW1 2643   1.343   3.599   2.528 -0.0166 -1.3839  0.8337
  831SOL    HW2 2644   1.284   3.734   2.600  1.1049  0.3848 -1.4205
  832SOL     OW 2645   4.795   4.761   4.177  0.2666 -0.0029  0.0159
  832SOL    HW1 2646   4.865   4.709   4.227 -1.0279 -0.0151  1.8925
  832SOL    HW2 2647   4.832   4.789   4.088  2.4081 -0.5895  0.6620
  833SOL     OW 2648   3.966   3.069   1.228 -0.0119  0.3860 -0.1445
  833SOL    HW1 2649   3.984   3.023   1.141 -1.3025 -1.4347  0.4820
  833SOL    HW2 2650   3.970   3.002   1.302  3.7767  2.2999  1.6542
  834SOL     OW 2651   2.095   1.453   4.257  0.0798 -0.0118  0.1609
  834SOL    HW1 2652   2.147   1.368   4.265 -0.4951 -0.2764  1.2865
  834SOL    HW2 2653   2.043   1.452   4.171  1.9155  0.2879 -1.0088
  835SOL     OW 2654   3.041   1.599   4.248  0.4131  0.4034 -0.2836
  835SOL    HW1 2655   2.955   1.640   4.217  1.1715  1.2372 -1.3785
  835SOL    HW2 2656   3.041   1.593   4.348 -0.2087  2.0255 -0.1514
  836SOL     OW 2657   1.869   0.033   1.487 -0.6996  0.4468 -0.2246
  836SOL    HW1 2658   1.906   0.011   1.397 -0.7905  1.5421 -0.5483
  836SOL    HW2 2659   1.903   0.123   1.516 -0.7087  0.1282  0.8128
  837SOL     OW 2660   4.307   1.607   3.954 -0.1800 -0.0232 -0.3008
  837SOL    HW1 2661   4.279   1.700   3.928 -1.5604 -0.0279  1.0260
  837SOL    HW2 2662   4.230   1.545   3.944  0.3268 -0.7396  0.1629
  838SOL     OW 2663   1.908   4.440   0.555 -0.5743 -0.3499  0.4709
  838SOL    HW1 2664   1.892   4.360   0.613 -1.0223  0.6726  1.8225
  838SOL    HW2 2665   1.828   4.500   0.559  0.0479  0.5166  0.0833
  839SOL     OW 2666   0.807   2.678   2.597  0.0609  0.4431  0.1009
  839SOL    HW1 2667   0.892   2.635   2.628  0.3553 -0.2418 -1.5583
  839SOL    HW2 2668   0.803   2.772   2.632  0.7022 -0.0324  1.5298
  840SOL     OW 2669   3.611   1.325   1.898  0.4782  0.5159 -0.3790
  840SOL    HW1 2670   3.659   1.238   1.887 -0.5154  0.2564 -4.2052
  840SOL    HW2 2671   3.657   1.381   1.967  4.4946 -0.8741 -1.6641
  841SOL     OW 2672   1.914   0.722   4.437  0.3962  0.0909  0.2438
  841SOL    HW1 2673   1.836   0.669   4.405  0.4693  0.1301 -0.0030
  841SOL    HW2 2674   1.985   0.723   4.367  0.7187 -0.1484  0.5596
  842SOL     OW 2675   4.133   0.133   1.682 -0.0872 -0.1571  0.2822
  842SOL    HW1 2676   4.134   0.086   1.770 -1.3271  2.5838  1.9121
  842SOL    HW2 2677   4.227   0.140   1.647  0.5467 -0.5809  1.8054
  843SOL     OW 2678   4.627   4.079   3.393 -0.9272 -0.2882  0.0608
  843SOL    HW1 2679   4.579   4.155   3.439 -0.8284 -0.0439 -0.2333
  843SOL    HW2 2680   4.582   4.060   3.306 -0.4969 -0.0667 -0.2116
  844SOL     OW 2681   4.288   0.948   0.131  0.1702 -0.3622  0.0634
  844SOL    HW1 2682   4.194   0.922   0.152  0.3896 -1.3343 -0.0988
  844SOL    HW2 2683   4.289   1.037   0.085 -0.6622 -0.3220  0.1113
  845SOL     OW 2684   1.989   1.585   3.409  0.6859  0.2070 -0.4838
  845SOL    HW1 2685   2.018   1.496   3.374 -0.8176 -0.3310 -0.4268
  845SOL    HW2 2686   1.903   1.611   3.366  0.7834  1.3338 -0.0191
  846SOL     OW 2687   3.115   0.770   3.225 -0.5452  0.0917  0.3169
  846SOL    HW1 2688   3.024   0.728   3.217 -0.2178 -0.4896 -0.5801
  846SOL    HW2 2689   3.183   0.709   3.183  0.0019  1.3797 -0.7081
  847SOL     OW 2690   0.074   0.645   0.487  0.5244  0.1568 -0.1794
  847SOL    HW1 2691   0.008   0.702   0.438 -0.1067  0.4344  0.9709
  847SOL    HW2 2692   0.051   0.548   0.472 -0.6975  0.2513  0.9099
  848SOL     OW 2693   4.664   4.313   5.077  0.1575 -0.1837 -0.1611
  848SOL    HW1 2694   4.612   4.228   5.070 -0.9063  0.5674 -2.0722
  848SOL    HW2 2695   4.654   4.366   4.993 -0.0949  2.3258  1.3281
  849SOL     OW 2696   0.009   1.587   4.209 -0.1259 -0.1616  0.0530
  849SOL    HW1 2697  -0.080   1.592   4.253 -0.8443  0.5062 -1.4261
  849SOL    HW2 2698   0.069   1.526   4.262 -1.4131 -0.5537  1.1061
  850SOL     OW 2699   3.013   4.228   3.826 -0.3204  0.0047 -0.4222
  850SOL    HW1 2700   3.027   4.314   3.777  0.1686 -0.7013 -1.5507
  850SOL    HW2 2701   2.924   4.190   3.801 -0.1552 -0.2561 -0.6203
  851SOL     OW 2702   0.329   3.029   0.855 -0.5202  0.6362 -0.2674
  851SOL    HW1 2703   0.253   2.994   0.908  0.6709 -0.0394  1.0607
  851SOL    HW2 2704   0.322   2.996   0.760  0.4608 -3.3345  0.8465
  852SOL     OW 2705   1.108   0.605   2.370 -0.1371  0.1591 -0.4608
  852SOL    HW1 2706   1.082   0.518   2.329 -0.1978 -0.1515  0.2200
  852SOL    HW2 2707   1.204   0.599   2.400  0.3570  0.8649 -1.8160
  853SOL     OW 2708   2.109   0.309   0.276  0.4128 -0.1806 -0.2778
  853SOL    HW1 2709   2.131   0.384   0.213  0.3752  1.5938  1.6905
  853SOL    HW2 2710   2.191   0.282   0.326  0.8276 -2.7460 -2.1512
  854SOL     OW 2711   3.436   2.109   2.664 -0.4536  0.3764 -0.4375
  854SOL    HW1 2712   3.433   2.187   2.602  4.0989  0.3054 -1.0549
  854SOL    HW2 2713   3.447   2.141   2.758 -1.0560  0.4598 -0.3925
  855SOL     OW 2714   4.605   1.486   0.069 -0.4200 -0.0470 -0.3457
  855SOL    HW1 2715   4.616   1.387   0.069 -1.4079 -0.1759  0.2466
  855SOL    HW2 2716   4.594   1.519   0.162  0.2263  0.6716 -0.5093
  856SOL     OW 2717   3.466   2.299   4.373 -0.1822 -0.0316 -0.0655
  856SOL    HW1 2718   3.475   2.395   4.346 -1.9867  0.4907  0.9720
  856SOL    HW2 2719   3.518   2.242   4.310  1.0045  1.6181 -0.6685
  857SOL     OW 2720   0.401   0.423   5.135 -0.0917  0.1010  0.4763
  857SOL    HW1 2721   0.302   0.434   5.128  0.1845  1.6329 -4.0399
  857SOL    HW2 2722   0.435   0.373   5.055  2.9116  0.8272  1.1696
  858SOL     OW 2723   0.808   4.580   3.138  0.4255 -0.0140  0.2478
  858SOL    HW1 2724   0.795   4.621   3.228  0.7680 -0.9227  0.7295
  858SOL    HW2 2725   0.761   4.492   3.134 -0.1844  0.3357 -0.7158
  859SOL     OW 2726   1.239   1.300   0.730  0.3170 -0.0926  0.0204
  859SOL    HW1 2727   1.188   1.375   0.770 -0.2042 -1.1001  1.2930
  859SOL    HW2 2728   1.177   1.225   0.705  0.9184 -0.4594 -0.4398
  860SOL     OW 2729   3.616   3.179   0.601 -0.0503 -0.3700  0.4431
  860SOL    HW1 2730   3.662   3.256   0.645 -0.5812  0.5707 -0.5923
  860SOL    HW2 2731   3.519   3.181   0.624  0.1408 -1.4398  1.3738
  861SOL     OW 2732   1.739   2.892   2.198  0.2814 -0.2186 -0.3097
  861SOL    HW1 2733   1.813   2.947   2.237 -0.0396 -0.3986  0.5660
  861SOL    HW2 2734   1.687   2.947   2.133 -0.9716  1.0202  1.6422
  862SOL     OW 2735   2.538   3.745   3.839 -0.5616 -0.1974  0.3718
  862SOL    HW1 2736   2.604   3.678   3.873 -3.4959 -2.1751  2.5655
  862SOL    HW2 2737   2.495   3.792   3.916 -0.7381  2.1709 -1.0563
  863SOL     OW 2738   0.396   1.571   4.023 -0.0853 -0.6488  0.5164
  863SOL    HW1 2739   0.445   1.529   4.099  0.3532 -0.4295  0.3572
  863SOL    HW2 2740   0.379   1.668   4.042 -1.6705 -1.0198  1.1682
  864SOL     OW 2741   2.447   1.567   0.357 -0.3506  0.0962 -0.3633
  864SOL    HW1 2742   2.434   1.618   0.442 -2.5916 -0.6952 -0.1675
  864SOL    HW2 2743   2.378   1.495   0.351  2.0230 -2.2825 -1.1303
  865SOL     OW 2744   5.043   1.098   4.862  0.5181 -0.0514  0.0102
  865SOL    HW1 2745   5.116   1.165   4.879  0.4855  0.1419 -0.6197
  865SOL    HW2 2746   4.966   1.143   4.818  1.5176 -0.9726 -2.8687
  866SOL     OW 2747   4.044   1.232   0.079 -0.1205  0.1299  0.0472
  866SOL    HW1 2748   4.095   1.288   0.145 -0.1310 -1.4097  1.4451
  866SOL    HW2 2749   4.011   1.149   0.125 -2.7621  0.4170 -1.1332
  867SOL     OW 2750   0.545   4.023   2.243 -0.1880  0.4198  0.1194
  867SOL    HW1 2751   0.547   4.122   2.256 -0.5760  0.7541 -2.0725
  867SOL    HW2 2752   0.451   3.994   2.224 -0.4778 -0.7304  2.7867
  868SOL     OW 2753   0.158   3.289   1.700 -0.2353 -0.8351  0.5137
  868SOL    HW1 2754   0.086   3.340   1.747 -0.9769 -1.8983  0.5662
  868SOL    HW2 2755   0.194   3.218   1.760  0.6373 -0.5353  0.3642
  869SOL     OW 2756   1.726   0.982   1.420  0.1393 -0.3396 -0.2172
  869SOL    HW1 2757   1.636   0.959   1.457  0.3224  0.0682  0.5089
  869SOL    HW2 2758   1.777   0.898   1.401 -0.4431 -0.5772 -0.7756
  870SOL     OW 2759   1.342   2.722   3.706  0.4672 -0.1209 -0.0108
  870SOL    HW1 2760   1.391   2.707   3.792  0.7174  1.2136  0.0883
  870SOL    HW2 2761   1.395   2.783   3.647  0.4815 -1.3137 -1.2884
  871SOL     OW 2762   0.500   0.132   2.545 -0.3949  0.3913 -0.3134
  871SOL    HW1 2763   0.530   0.076   2.467 -0.0456 -3.2308  2.1457
  871SOL    HW2 2764   0.401   0.142   2.542 -0.6698 -1.7259 -0.1317
  872SOL     OW 2765   3.480   0.289   2.186  0.0772 -0.0153  0.2808
  872SOL    HW1 2766   3.573   0.272   2.216 -0.3041  0.5187  1.8948
  872SOL    HW2 2767   3.418   0.280   2.264 -0.8212  2.8403  0.0242
  873SOL     OW 2768   2.883   0.674   4.829 -0.5902  0.0254  0.1497
  873SOL    HW1 2769   2.812   0.731   4.870 -0.8598 -0.2324  0.0445
  873SOL    HW2 2770   2.847   0.581   4.816 -0.8006  0.3141 -1.4764
  874SOL     OW 2771   4.348   2.983   0.884  0.6039  0.0049  0.7691
  874SOL    HW1 2772   4.368   3.011   0.790 -1.5785 -0.5335  0.1028
  874SOL    HW2 2773   4.344   3.064   0.942  0.1639  0.5246  0.0335
  875SOL     OW 2774   0.245   4.207   1.037  0.1252  0.3875 -0.0126
  875SOL    HW1 2775   0.241   4.174   1.131  0.0659  1.3149  0.3222
  875SOL    HW2 2776   0.252   4.129   0.974  1.0838 -0.2054  0.8024
  876SOL     OW 2777   2.284   3.732   1.023 -0.2455 -0.2791 -0.3609
  876SOL    HW1 2778   2.351   3.805   1.031 -0.8988  0.1669  1.7735
  876SOL    HW2 2779   2.331   3.645   1.010  0.6497  0.2317 -0.6481
  877SOL     OW 2780   2.745   3.892   0.756 -0.2038 -0.8425 -0.0124
  877SOL    HW1 2781   2.787   3.872   0.667 -2.1775 -0.3068 -1.1260
  877SOL    HW2 2782   2.817   3.906   0.824  1.3587 -1.8505 -1.3713
  878SOL     OW 2783   2.292   3.439   4.082 -0.4936 -0.0587 -0.6491
  878SOL    HW1 2784   2.284   3.456   4.180  0.2717 -1.1582 -0.3777
  878SOL    HW2 2785   2.247   3.513   4.032  0.3947  1.2984  0.4815
  879SOL     OW 2786   2.464   3.199   1.283 -0.3775 -0.7105 -0.1098
  879SOL    HW1 2787   2.545   3.148   1.311  1.1172  1.8861  0.6701
  879SOL    HW2 2788   2.385   3.169   1.336  0.3062 -2.4855 -0.0413
  880SOL     OW 2789   4.920   2.158   3.750 -0.1053  0.0805  0.1805
  880SOL    HW1 2790   4.936   2.220   3.673  0.0095  0.8967  0.8527
  880SOL    HW2 2791   4.837   2.185   3.798 -0.4665 -0.7511  0.0413
  881SOL     OW 2792   1.638   0.275   1.366  0.0925  0.0785  0.3036
  881SOL    HW1 2793   1.588   0.337   1.427 -0.1840 -0.3285  0.4964
  881SOL    HW2 2794   1.582   0.194   1.348  0.0913  0.2849 -0.6601
  882SOL     OW 2795   2.205   3.596   0.621  0.4909  0.0501  0.1640
  882SOL    HW1 2796   2.171   3.612   0.713 -0.1495  1.4530 -0.2902
  882SOL    HW2 2797   2.259   3.674   0.591 -2.9226  1.7439 -2.2294
  883SOL     OW 2798   4.491   4.171   1.896  0.3491 -0.2195  0.1259
  883SOL    HW1 2799   4.571   4.198   1.843  1.3094  0.5312  1.8735
  883SOL    HW2 2800   4.506   4.081   1.935  0.0217 -0.3860 -0.1268
  884SOL     OW 2801   0.700   3.690   3.324 -0.3322  0.0780  0.1546
  884SOL    HW1 2802   0.727   3.774   3.370 -0.3751  0.2438 -0.1193
  884SOL    HW2 2803   0.771   3.662   3.260 -1.1474  0.9746 -1.1813
  885SOL     OW 2804   4.571   2.673   0.225  0.3442  0.2476 -0.0880
  885SOL    HW1 2805   4.552   2.608   0.152  0.3991  1.5798 -1.3432
  885SOL    HW2 2806   4.663   2.656   0.262 -0.5858 -1.9465  1.3671
  886SOL     OW 2807   1.374   2.235   1.915 -0.0087 -0.1442  0.4818
  886SOL    HW1 2808   1.399   2.311   1.975 -0.2645  0.2804  0.0591
  886SOL    HW2 2809   1.336   2.271   1.830  1.1574 -0.7093 -0.3062
  887SOL     OW 2810   0.530   1.102   4.137  0.6013  0.0308 -0.4673
  887SOL    HW1 2811   0.557   1.187   4.091  0.8887  0.0002 -0.3530
  887SOL    HW2 2812   0.601   1.034   4.125 -0.6393 -0.9928 -2.6297
  888SOL     OW 2813   1.163   2.774   1.442  1.2230 -0.6899 -0.2383
  888SOL    HW1 2814   1.139   2.757   1.347  3.3499 -2.5064 -0.5176
  888SOL    HW2 2815   1.082   2.760   1.500 -0.1455  0.6268 -1.7167
  889SOL     OW 2816   1.887   3.359   1.960  0.1858  0.3931 -0.0856
  889SOL    HW1 2817   1.827   3.415   2.017 -0.6149 -0.1712 -0.3609
  889SOL    HW2 2818   1.970   3.336   2.011  0.7929  2.2550 -0.1396
  890SOL     OW 2819   1.576   4.377   4.949 -0.7261  0.6087  0.3527
  890SOL    HW1 2820   1.595   4.371   4.851  0.8500  2.4108  0.4914
  890SOL    HW2 2821   1.612   4.296   4.995  1.4191  1.1949 -0.1930
  891SOL     OW 2822   3.388   1.221   0.177  0.5545 -0.4745 -0.2158
  891SOL    HW1 2823   3.476   1.267   0.190  0.2901  0.1104 -0.4709
  891SOL    HW2 2824   3.314   1.287   0.189  0.1550 -0.9071 -0.2726
  892SOL     OW 2825   2.179   4.607   0.146 -0.1989  0.1414 -0.1040
  892SOL    HW1 2826   2.098   4.595   0.204  0.4791  0.3057  0.9227
  892SOL    HW2 2827   2.157   4.670   0.072 -0.6660  1.2594  0.9338
  893SOL     OW 2828   2.619   0.453   0.532 -0.0400 -0.4077 -0.3974
  893SOL    HW1 2829   2.589   0.548   0.521 -0.4829 -0.3905  0.8344
  893SOL    HW2 2830   2.709   0.450   0.575 -0.0774 -0.5529 -0.3268
  894SOL     OW 2831   2.597   3.722   0.423 -0.4218 -0.7419  0.1217
  894SOL    HW1 2832   2.532   3.699   0.351 -0.6159 -1.5446  0.5383
  894SOL    HW2 2833   2.689   3.731   0.384 -0.7652  0.3794 -0.4655
  895SOL     OW 2834   4.807   1.207   4.228 -0.1420 -0.2082 -0.2717
  895SOL    HW1 2835   4.709   1.219   4.211 -0.1293  0.6014  0.1815
  895SOL    HW2 2836   4.858   1.282   4.186 -0.0219  1.2328  2.2187
  896SOL     OW 2837   3.384   1.451   2.655 -0.3150 -0.0590 -0.0129
  896SOL    HW1 2838   3.450   1.498   2.597 -1.1791 -0.1102 -1.0612
  896SOL    HW2 2839   3.400   1.476   2.751  1.2202 -0.0905 -0.2412
  897SOL     OW 2840   4.190   1.237   3.224  0.8841  0.1169  0.0790
  897SOL    HW1 2841   4.120   1.281   3.169  0.3239 -1.8665 -0.8883
  897SOL    HW2 2842   4.148   1.169   3.284  1.8557 -0.2095  0.4112
  898SOL     OW 2843   2.828   2.733   0.492 -0.3405  0.3591 -0.1190
  898SOL    HW1 2844   2.810   2.826   0.525 -0.5287 -0.5918  2.8282
  898SOL    HW2 2845   2.916   2.731   0.445  1.4050  1.5055  2.7776
  899SOL     OW 2846   0.930   4.984   3.052 -1.2717  0.2387 -0.1504
  899SOL    HW1 2847   0.874   4.911   3.012 -1.4441 -1.1473  2.4625
  899SOL    HW2 2848   0.878   5.033   3.121  0.5721 -0.9215  2.1877
  900SOL     OW 2849   4.572   3.802   3.412  0.4441 -0.3788  0.0430
  900SOL    HW1 2850   4.588   3.899   3.431 -1.5997  0.3092 -1.3029
  900SOL    HW2 2851   4.628   3.773   3.335  0.9826 -0.2556  0.3813
  901SOL     OW 2852   3.803   1.608   2.333 -0.3110  0.1895  0.4568
  901SOL    HW1 2853   3.743   1.568   2.402 -1.6941  2.2734  0.5623
  901SOL    HW2 2854   3.890   1.633   2.375 -1.2317  1.6712  1.5931
  902SOL     OW 2855   1.732   3.219   0.695  0.2957 -0.3818  0.0058
  902SOL    HW1 2856   1.678   3.158   0.638  1.5771 -0.5854 -1.0395
  902SOL    HW2 2857   1.812   3.170   0.730  0.2925  0.1522  0.7890
  903SOL     OW 2858   2.981   2.649   0.270  0.6908 -0.1333  0.1424
  903SOL    HW1 2859   2.952   2.554   0.259  2.2512 -0.7250  0.8267
  903SOL    HW2 2860   2.934   2.707   0.203 -0.7875 -1.2609  0.1616
  904SOL     OW 2861   5.013   1.541   0.474 -0.0804  0.0924  0.3321
  904SOL    HW1 2862   5.101   1.503   0.503  0.2423  0.2493 -0.4193
  904SOL    HW2 2863   4.999   1.629   0.520  0.9828  0.9121 -0.8412
  905SOL     OW 2864   1.370   4.438   0.547 -0.7503 -0.3325 -0.5003
  905SOL    HW1 2865   1.441   4.387   0.499 -1.2689 -1.0822 -0.4770
  905SOL    HW2 2866   1.369   4.532   0.513 -0.0473 -0.4291 -0.8174
  906SOL     OW 2867   0.105   3.397   0.785  0.3183 -0.0170 -0.0570
  906SOL    HW1 2868   0.124   3.488   0.748 -1.3305  0.1283 -0.6523
  906SOL    HW2 2869   0.190   3.353   0.813  1.3323  0.9702 -1.4773
  907SOL     OW 2870   2.661   0.008   0.717 -0.0988  0.1317  0.1221
  907SOL    HW1 2871   2.607   0.091   0.732 -0.8140 -0.4643  1.0609
  907SOL    HW2 2872   2.758   0.031   0.714 -0.2154  0.9053  1.3220
  908SOL     OW 2873   4.839   4.463   1.428 -0.2636  0.0779 -0.2844
  908SOL    HW1 2874   4.819   4.370   1.456  0.4844 -0.0767 -0.2302
  908SOL    HW2 2875   4.760   4.522   1.445  0.4660  0.2256  3.2076
  909SOL     OW 2876   4.355   0.639   0.748 -0.4988 -0.3086 -0.2556
  909SOL    HW1 2877   4.271   0.683   0.718 -0.1857  0.9237  0.5870
  909SOL    HW2 2878   4.387   0.576   0.677 -1.5004  0.0725 -1.0726
  910SOL     OW 2879   4.628   2.508   1.045 -0.1464  0.2172 -0.0288
  910SOL    HW1 2880   4.700   2.473   0.985 -0.7215 -0.9910 -0.0387
  910SOL    HW2 2881   4.543   2.517   0.993 -0.8990 -1.7365  0.7581
  911SOL     OW 2882   0.009   1.286   2.854  0.3844  0.2581 -0.1395
  911SOL    HW1 2883  -0.020   1.330   2.769 -0.7703  0.3905  0.2892
  911SOL    HW2 2884  -0.047   1.205   2.870  2.8015 -1.7145 -1.1529
  912SOL     OW 2885   4.128   4.685   0.292  0.1884  0.2018 -0.0915
  912SOL    HW1 2886   4.208   4.741   0.271  1.3938 -1.2624  0.3664
  912SOL    HW2 2887   4.112   4.685   0.391  0.7643 -0.9224  0.0252
  913SOL     OW 2888   3.565   2.643   2.554  0.6226  0.0543  0.0208
  913SOL    HW1 2889   3.531   2.706   2.623 -0.2045  0.9024 -1.1389
  913SOL    HW2 2890   3.491   2.585   2.522  0.4884  1.1182 -1.6793
  914SOL     OW 2891   4.822   2.549   1.570 -0.0764 -0.1469 -0.0864
  914SOL    HW1 2892   4.918   2.575   1.581 -0.1680  0.0197  0.3726
  914SOL    HW2 2893   4.764   2.629   1.585 -0.3450 -0.5289  1.0398
  915SOL     OW 2894   2.764   1.195   0.810 -1.1043  0.1507  0.1917
  915SOL    HW1 2895   2.812   1.280   0.791 -0.9959  0.3695  1.3837
  915SOL    HW2 2896   2.714   1.203   0.896  0.0686 -1.4716  1.0785
  916SOL     OW 2897   0.890   1.369   2.375 -0.1710  0.2084  0.2292
  916SOL    HW1 2898   0.809   1.335   2.424  0.3877 -1.4518  0.0539
  916SOL    HW2 2899   0.927   1.449   2.422 -0.5492 -0.4291  1.6336
  917SOL     OW 2900   4.129   2.994   0.524  0.5070 -0.0781  0.4829
  917SOL    HW1 2901   4.051   3.007   0.463  1.8204 -0.2710 -1.3423
  917SOL    HW2 2902   4.171   3.083   0.543 -0.4720  0.1057  1.9914
  918SOL     OW 2903   1.391   3.421   4.042  0.3794 -0.0341 -0.2196
  918SOL    HW1 2904   1.403   3.329   4.004 -0.7970 -0.1618 -0.3104
  918SOL    HW2 2905   1.408   3.418   4.141  0.5835 -0.2957 -0.2617
  919SOL     OW 2906   0.870   2.093   1.453 -0.0302 -0.6218 -0.1586
  919SOL    HW1 2907   0.949   2.036   1.478  0.3796 -0.5188 -1.1761
  919SOL    HW2 2908   0.850   2.156   1.528  1.4103 -0.0623 -0.2083
  920SOL     OW 2909   0.109   2.695   0.779 -0.1834 -0.0282 -0.0786
  920SOL    HW1 2910   0.202   2.686   0.743  1.2124  1.3986  2.7780
  920SOL    HW2 2911   0.044   2.654   0.715  2.4584 -1.8676 -1.7874
  921SOL     OW 2912   0.884   0.744   2.351  0.1951 -0.3016  0.5565
  921SOL    HW1 2913   0.976   0.705   2.341  0.0882 -0.7240  1.1688
  921SOL    HW2 2914   0.818   0.671   2.369 -0.8661 -0.4566 -3.1052
  922SOL     OW 2915   4.090   4.325   2.791 -0.1491 -0.3902 -0.4417
  922SOL    HW1 2916   4.164   4.273   2.834  1.9142  0.5373 -2.6448
  922SOL    HW2 2917   4.042   4.266   2.726 -0.0727 -0.4784 -0.4192
  923SOL     OW 2918   2.692   5.033   4.423 -0.1563 -0.2010 -0.9078
  923SOL    HW1 2919   2.765   5.071   4.480 -2.7161  1.4203  1.5803
  923SOL    HW2 2920   2.664   5.100   4.355 -1.4916  0.5712  0.3542
  924SOL     OW 2921   4.340   0.440   4.381  0.0915  0.1375 -0.0508
  924SOL    HW1 2922   4.362   0.353   4.426  0.6496  0.8226  1.0561
  924SOL    HW2 2923   4.359   0.433   4.284 -0.2543 -1.1035 -0.0401
  925SOL     OW 2924   4.135   3.384   2.918 -0.3783  0.6575 -0.5141
  925SOL    HW1 2925   4.091   3.401   3.006  1.3560 -0.4954  0.6532
  925SOL    HW2 2926   4.214   3.444   2.908 -0.5031  0.7059 -1.2515
  926SOL     OW 2927   2.152   4.133   2.897  0.2478  0.5576  0.0410
  926SOL    HW1 2928   2.103   4.219   2.883  0.1655  0.4767 -0.1626
  926SOL    HW2 2929   2.215   4.118   2.821  0.3205  0.4775  0.1174
  927SOL     OW 2930   3.077   4.863   4.819  0.9998  0.3922  0.1347
  927SOL    HW1 2931   3.159   4.811   4.841  0.1870 -0.0568  2.3016
  927SOL    HW2 2932   3.003   4.799   4.795  0.5830  0.6521  0.7155
  928SOL     OW 2933   0.359   3.317   0.888  0.0764 -0.0606 -0.0627
  928SOL    HW1 2934   0.357   3.222   0.921  2.8829 -0.3459 -0.4672
  928SOL    HW2 2935   0.431   3.326   0.819 -0.5795  2.2476 -0.5083
  929SOL     OW 2936   0.124   0.475   4.269 -0.1489  0.2532 -0.4006
  929SOL    HW1 2937   0.099   0.478   4.366  0.0040  1.2356 -0.3820
  929SOL    HW2 2938   0.157   0.565   4.241  1.0444 -0.3615 -1.0376
  930SOL     OW 2939   4.284   3.437   1.330 -0.0135 -0.3039 -0.0560
  930SOL    HW1 2940   4.254   3.408   1.239  0.7369  0.4063 -0.5505
  930SOL    HW2 2941   4.233   3.518   1.358  0.9841  0.5751 -0.6614
  931SOL     OW 2942   3.695   0.331   0.900  0.1715 -0.1314 -0.2296
  931SOL    HW1 2943   3.678   0.289   0.811 -1.5441  0.6378 -0.3195
  931SOL    HW2 2944   3.608   0.362   0.939  0.6391 -1.9179  2.4866
  932SOL     OW 2945   4.604   2.391   1.575 -0.3461 -0.3303  0.4646
  932SOL    HW1 2946   4.698   2.422   1.559 -0.6192 -0.1938 -0.9802
  932SOL    HW2 2947   4.540   2.448   1.522 -1.3214 -0.0045  1.9175
  933SOL     OW 2948   1.519   3.279   4.694 -0.5216 -0.1707 -0.1132
  933SOL    HW1 2949   1.517   3.250   4.598 -1.9555 -0.3012 -0.0617
  933SOL    HW2 2950   1.569   3.365   4.701 -0.0150 -0.3893 -0.9115
  934SOL     OW 2951   1.453   4.809   3.983  0.5580  0.3069  0.3484
  934SOL    HW1 2952   1.534   4.761   4.019 -0.7234 -1.2854  1.2692
  934SOL    HW2 2953   1.405   4.748   3.919 -0.2780  0.9711  0.3344
  935SOL     OW 2954   3.249   4.732   3.676  0.7189  0.3975 -0.1019
  935SOL    HW1 2955   3.174   4.797   3.677  1.1826  1.0645 -2.3847
  935SOL    HW2 2956   3.336   4.781   3.689  0.9342 -0.0232  0.0689
  936SOL     OW 2957   2.500   2.553   1.063  0.2400 -0.2313  0.2905
  936SOL    HW1 2958   2.534   2.511   1.147 -0.7857 -0.5585  0.5483
  936SOL    HW2 2959   2.460   2.482   1.004  1.0515 -0.0264 -0.5371
  937SOL     OW 2960   4.557   4.598   4.554 -0.0556 -0.0017  0.2669
  937SOL    HW1 2961   4.633   4.533   4.556  0.6017  0.7581  0.6028
  937SOL    HW2 2962   4.488   4.567   4.489 -0.5586 -1.9094  1.6238
  938SOL     OW 2963   4.463   2.913   3.688  0.2365 -0.4746  0.4771
  938SOL    HW1 2964   4.461   2.814   3.697  2.8359 -0.7016 -0.3555
  938SOL    HW2 2965   4.516   2.952   3.764  0.5907  0.0833 -0.0448
  939SOL     OW 2966   3.429   1.165   4.221 -0.6388  0.2719 -0.5367
  939SOL    HW1 2967   3.413   1.248   4.168  0.3531  1.1877  0.5307
  939SOL    HW2 2968   3.358   1.156   4.291 -0.4972  0.4825 -0.3628
  940SOL     OW 2969   2.457   1.442   2.649  0.4225 -0.4229  0.2971
  940SOL    HW1 2970   2.532   1.454   2.715 -0.0959  0.9711  0.6672
  940SOL    HW2 2971   2.486   1.379   2.577  2.6184  1.3345 -0.4938
  941SOL     OW 2972   1.316   3.130   4.789 -0.1417  0.0631 -0.2844
  941SOL    HW1 2973   1.309   3.116   4.888  1.0514 -2.7540 -0.5186
  941SOL    HW2 2974   1.391   3.194   4.770 -1.6434  2.2302  0.6251
  942SOL     OW 2975   2.087   3.771   1.458 -0.2973  0.6305 -0.8169
  942SOL    HW1 2976   2.081   3.745   1.361  1.8412  1.5481 -1.2444
  942SOL    HW2 2977   2.163   3.723   1.500  0.4361  2.2196 -0.2836
  943SOL     OW 2978   1.439   0.292   3.271  0.3610 -0.1447  0.7717
  943SOL    HW1 2979   1.506   0.348   3.320 -0.8881  2.1561  0.0199
  943SOL    HW2 2980   1.369   0.352   3.230 -2.8483 -2.4206  2.4642
  944SOL     OW 2981   0.485   0.617   2.502  0.3168  0.2597  0.2467
  944SOL    HW1 2982   0.488   0.717   2.498  2.9398  0.2706  0.5205
  944SOL    HW2 2983   0.415   0.588   2.567 -1.0070  1.8627 -0.3851
  945SOL     OW 2984   4.295   1.186   2.384 -0.0895 -0.3926 -0.4490
  945SOL    HW1 2985   4.360   1.212   2.313  0.3350  0.4033  0.2075
  945SOL    HW2 2986   4.270   1.090   2.374  0.0116 -0.3054 -1.6276
  946SOL     OW 2987   2.010   3.387   0.116  0.3252  0.4172  0.3001
  946SOL    HW1 2988   1.953   3.467   0.097 -0.4127 -0.0698  0.4222
  946SOL    HW2 2989   2.106   3.415   0.122  0.0832  1.2804  0.2795
  947SOL     OW 2990   2.402   0.393   3.677 -0.1888 -0.0676  0.1753
  947SOL    HW1 2991   2.306   0.366   3.671 -0.2467 -0.1526  1.1842
  947SOL    HW2 2992   2.454   0.318   3.718  0.1188  0.3502  0.5650
  948SOL     OW 2993   3.170   1.757   3.931 -0.1466 -0.1576 -0.1258
  948SOL    HW1 2994   3.232   1.752   3.852  0.8752  0.5927  0.5964
  948SOL    HW2 2995   3.221   1.733   4.014 -1.2453 -1.0862  0.2965
  949SOL     OW 2996   3.538   3.232   1.172 -0.1839  0.0126 -0.1994
  949SOL    HW1 2997   3.606   3.283   1.120  0.2227 -1.0833 -0.7726
  949SOL    HW2 2998   3.582   3.154   1.216 -0.8951 -0.1603  0.2166
  950SOL     OW 2999   4.780   5.095   0.321 -0.2586  0.5827 -0.2595
  950SOL    HW1 3000   4.729   5.158   0.379  0.9359  1.4204 -0.0742
  950SOL    HW2 3001   4.747   5.102   0.227 -1.0563  0.4727  0.0067
  951SOL     OW 3002   3.471   3.552   0.996  0.0919 -0.3536  0.1586
  951SOL    HW1 3003   3.461   3.651   1.005  1.5788 -0.1359 -0.3418
  951SOL    HW2 3004   3.383   3.511   0.971 -0.4964  0.8504  0.2168
  952SOL     OW 3005   4.217   2.822   4.391  0.2287  0.2328  0.3510
  952SOL    HW1 3006   4.128   2.867   4.392 -0.4316 -0.6335 -3.4557
  952SOL    HW2 3007   4.213   2.744   4.328  3.3292 -0.7053  1.1779
  953SOL     OW 3008   1.684   4.340   3.525 -0.2163 -0.2945 -0.1859
  953SOL    HW1 3009   1.666   4.246   3.554 -0.9053 -0.4949 -1.2117
  953SOL    HW2 3010   1.782   4.353   3.513 -0.1684 -1.1146 -0.7689
  954SOL     OW 3011   3.822   1.410   1.294  0.6411  0.1774 -0.5079
  954SOL    HW1 3012   3.814   1.311   1.282  1.5039  0.2183 -1.5557
  954SOL    HW2 3013   3.918   1.436   1.303  0.5469  1.0473 -1.6644
  955SOL     OW 3014   0.135   1.146   0.259 -0.0625 -0.2895  0.7492
  955SOL    HW1 3015   0.219   1.093   0.274  0.0768  0.1206  1.5057
  955SOL    HW2 3016   0.106   1.137   0.164  1.9932  1.2104 -0.1002
  956SOL     OW 3017   4.533   3.846   1.661 -0.2670 -0.0536  0.5204
  956SOL    HW1 3018   4.582   3.933   1.662  1.6536 -1.0790  0.7196
  956SOL    HW2 3019   4.592   3.776   1.621 -1.8053 -1.2515  0.2798
  957SOL     OW 3020   3.677   1.481   4.237 -0.2780  0.0345 -0.6096
  957SOL    HW1 3021   3.688   1.580   4.229  0.6979 -0.0743 -0.7782
  957SOL    HW2 3022   3.643   1.459   4.329 -0.0203  0.4956 -0.4000
  958SOL     OW 3023   3.323   4.436   4.233  0.1929  0.1882 -0.2634
  958SOL    HW1 3024   3.265   4.380   4.293  0.9949 -1.2652 -0.7875
  958SOL    HW2 3025   3.364   4.378   4.163  2.3041  1.1550  0.1070
  959SOL     OW 3026   2.415   2.118   4.896  1.0018 -0.0273  0.1339
  959SOL    HW1 3027   2.384   2.112   4.991  1.1485  0.1548  0.1948
  959SOL    HW2 3028   2.413   2.027   4.854  3.2274 -0.5754  1.0522
  960SOL     OW 3029   0.044   4.535   0.707 -0.0489 -0.0119 -0.5695
  960SOL    HW1 3030  -0.033   4.597   0.697 -0.2100 -0.2988 -1.1571
  960SOL    HW2 3031   0.129   4.583   0.684 -0.0643  0.2619 -0.0675
  961SOL     OW 3032   1.680   2.418   3.706  0.3954  0.1691 -0.0627
  961SOL    HW1 3033   1.709   2.329   3.741  2.2320  1.2751  1.4247
  961SOL    HW2 3034   1.737   2.443   3.628 -0.3596 -0.0828 -0.7108
  962SOL     OW 3035   2.903   0.095   0.610  0.2616 -0.3868  0.6846
  962SOL    HW1 3036   2.847   0.080   0.528 -2.9137  0.3417  2.5425
  962SOL    HW2 3037   2.999   0.076   0.589 -0.6725 -2.2643 -2.6101
  963SOL     OW 3038   4.212   2.187   4.390  0.3047 -0.4126  0.2040
  963SOL    HW1 3039   4.135   2.135   4.353 -0.1124  1.0323 -1.0596
  963SOL    HW2 3040   4.202   2.195   4.490 -2.1214  1.1222 -0.0767
  964SOL     OW 3041   4.044   3.270   0.100 -0.6777  0.6545 -0.9345
  964SOL    HW1 3042   4.083   3.356   0.068  0.1115  1.1001  1.0685
  964SOL    HW2 3043   4.051   3.201   0.028  0.7463  1.6439 -1.8007
  965SOL     OW 3044   4.533   0.650   5.109 -0.1565 -0.3400  0.4130
  965SOL    HW1 3045   4.596   0.712   5.154 -1.0201 -0.0251  1.2144
  965SOL    HW2 3046   4.453   0.702   5.077 -0.0324 -0.7342 -0.5603
  966SOL     OW 3047   4.859   0.118   4.956 -0.2005 -0.1547  0.1531
  966SOL    HW1 3048   4.828   0.027   4.929 -0.5882 -0.3691  1.2665
  966SOL    HW2 3049   4.883   0.118   5.053  0.3261  0.7962  0.0341
  967SOL     OW 3050   1.363   2.178   4.039 -0.4469  0.2812  0.2863
  967SOL    HW1 3051   1.352   2.143   3.947  1.6214  1.4456 -0.4829
  967SOL    HW2 3052   1.421   2.116   4.092 -0.8581  0.0826  0.5060
  968SOL     OW 3053   3.251   4.494   3.796 -0.2924  0.7364  0.6770
  968SOL    HW1 3054   3.334   4.452   3.758 -0.4685  1.8412 -1.0780
  968SOL    HW2 3055   3.247   4.590   3.767 -2.9346  0.3153 -0.6732
  969SOL     OW 3056   2.197   4.550   2.815  0.6760 -0.2729  0.1232
  969SOL    HW1 3057   2.123   4.496   2.856  0.8071 -1.7083 -1.3988
  969SOL    HW2 3058   2.261   4.488   2.769  0.8882  1.1596 -1.6437
  970SOL     OW 3059   0.568   1.994   3.108 -0.4793  0.4598 -0.0397
  970SOL    HW1 3060   0.557   2.069   3.043 -1.5375  2.2698  2.0830
  970SOL    HW2 3061   0.550   1.907   3.063 -0.4052  1.5620 -2.3116
  971SOL     OW 3062   5.125   2.975   1.679  0.2638 -0.3689 -0.2957
  971SOL    HW1 3063   5.027   2.965   1.699  0.5394 -0.1079  1.2546
  971SOL    HW2 3064   5.142   2.945   1.585 -1.0991 -1.5904 -0.1947
  972SOL     OW 3065   2.671   0.769   2.843  0.7358  0.0927  0.0741
  972SOL    HW1 3066   2.590   0.789   2.788 -0.2000 -1.1683  0.9225
  972SOL    HW2 3067   2.668   0.822   2.928  1.7208  1.3610 -0.6516
  973SOL     OW 3068   0.334   4.190   3.215 -0.1229  0.5312 -0.3259
  973SOL    HW1 3069   0.338   4.196   3.115  1.6527  1.4214 -0.2397
  973SOL    HW2 3070   0.415   4.144   3.250 -1.2365 -0.7489  0.6771
  974SOL     OW 3071   3.114   0.243   0.930 -0.1319  0.0117  0.1443
  974SOL    HW1 3072   3.211   0.219   0.926 -0.3993 -1.1241  0.1072
  974SOL    HW2 3073   3.061   0.162   0.953 -1.0425  0.7163  0.5620
  975SOL     OW 3074   1.479   4.413   3.354 -0.3177 -0.0196 -0.4302
  975SOL    HW1 3075   1.409   4.351   3.318 -0.5159 -0.3469  0.4996
  975SOL    HW2 3076   1.524   4.371   3.432 -0.7774  1.1872  0.5235
  976SOL     OW 3077   4.545   0.949   0.226  0.0022  0.0406 -0.0809
  976SOL    HW1 3078   4.447   0.952   0.203  0.1062  0.6312 -0.4812
  976SOL    HW2 3079   4.590   0.881   0.170 -0.1539 -0.1245 -0.0064
  977SOL     OW 3080   4.145   3.496   4.680 -0.0227 -0.3190  0.0756
  977SOL    HW1 3081   4.116   3.450   4.596 -0.5814 -1.3826  0.8126
  977SOL    HW2 3082   4.242   3.518   4.675 -0.1359 -0.0413 -0.9908
  978SOL     OW 3083   0.406   2.442   0.201  0.5129 -0.2419 -0.2677
  978SOL    HW1 3084   0.447   2.504   0.133 -0.7363 -0.9364 -1.7193
  978SOL    HW2 3085   0.410   2.348   0.167 -0.7068 -0.5289  0.3213
  979SOL     OW 3086   2.805   1.691   0.283 -0.6477  0.4058  0.4409
  979SOL    HW1 3087   2.760   1.778   0.304 -0.5875  1.1728 -2.1945
  979SOL    HW2 3088   2.903   1.706   0.274 -0.1431 -0.6851  3.3165
  980SOL     OW 3089   4.506   3.334   4.340 -0.5564 -0.0261 -0.2997
  980SOL    HW1 3090   4.453   3.400   4.287  1.4296  0.9468 -1.2182
  980SOL    HW2 3091   4.447   3.287   4.405 -2.0004  2.9846  0.7359
  981SOL     OW 3092   5.034   4.289   3.566 -0.2442  0.7019  0.4383
  981SOL    HW1 3093   4.974   4.220   3.526 -0.4677  0.8677  0.4863
  981SOL    HW2 3094   5.123   4.285   3.521  0.6793 -1.4581  2.2334
  982SOL     OW 3095   1.062   2.719   3.288  0.5837  0.5036  0.1867
  982SOL    HW1 3096   1.053   2.776   3.206  2.5505 -0.1689 -0.5641
  982SOL    HW2 3097   0.990   2.650   3.290  2.1846 -1.4443 -2.6794
  983SOL     OW 3098   0.599   1.035   4.921  0.1472 -0.6466 -0.1138
  983SOL    HW1 3099   0.616   0.965   4.991 -0.7150  0.0400  0.8101
  983SOL    HW2 3100   0.636   1.004   4.834  3.0118 -0.7322  1.0092
  984SOL     OW 3101   2.352   0.360   4.410 -0.0548  0.8940 -0.0312
  984SOL    HW1 3102   2.355   0.450   4.452 -0.7646  2.1473 -2.4850
  984SOL    HW2 3103   2.256   0.332   4.398  0.1559 -0.1133  0.4772
  985SOL     OW 3104   4.934   0.155   0.067  0.0315  0.5967 -0.3051
  985SOL    HW1 3105   4.872   0.083   0.099  2.4838 -1.5026  0.0803
  985SOL    HW2 3106   4.975   0.201   0.146  1.5581 -0.4834 -0.4089
  986SOL     OW 3107   3.402   4.238   4.015  0.4687  0.2526  0.2949
  986SOL    HW1 3108   3.336   4.205   3.948  0.2370 -1.4934  1.3058
  986SOL    HW2 3109   3.466   4.164   4.038  0.9195  0.9980  1.5304
  987SOL     OW 3110   1.222   3.999   1.058 -0.0924  0.1705  0.5419
  987SOL    HW1 3111   1.259   4.088   1.029 -1.1398  0.2333 -0.6904
  987SOL    HW2 3112   1.161   4.013   1.136  0.9080  0.3213  1.3161
  988SOL     OW 3113   0.083   2.233   0.833 -0.1527  0.3699  0.0054
  988SOL    HW1 3114   0.023   2.157   0.805 -0.0028 -0.9649  2.9248
  988SOL    HW2 3115   0.032   2.319   0.825 -1.3296 -0.3475 -0.6636
  989SOL     OW 3116   0.633   4.755   2.648  0.1621 -0.1987  0.0352
  989SOL    HW1 3117   0.577   4.685   2.692  0.1934  0.1327  0.6118
  989SOL    HW2 3118   0.712   4.713   2.604  0.2267 -0.5165  0.4539
  990SOL     OW 3119   0.977   2.869   0.581  0.3522 -0.0519 -0.3247
  990SOL    HW1 3120   0.912   2.812   0.631 -0.9272  0.6056 -1.2084
  990SOL    HW2 3121   1.032   2.812   0.520  0.5770 -0.6012  0.3844
  991SOL     OW 3122   3.256   2.105   1.018 -0.4969 -0.1435  0.5163
  991SOL    HW1 3123   3.159   2.129   1.010 -0.1922  1.1682  0.4913
  991SOL    HW2 3124   3.310   2.188   1.025  0.6892 -0.8434 -0.0495
  992SOL     OW 3125   2.463   4.239   1.634 -0.5219 -0.4450 -0.5741
  992SOL    HW1 3126   2.443   4.337   1.642  1.1673  0.3577 -4.1820
  992SOL    HW2 3127   2.400   4.197   1.568  0.3455 -1.2034 -0.9362
  993SOL     OW 3128   1.427   4.348   1.200  0.0830  0.1049 -0.2008
  993SOL    HW1 3129   1.504   4.318   1.143  1.8950  1.0836  1.5943
  993SOL    HW2 3130   1.430   4.447   1.209  0.3760 -0.0787  2.2240
  994SOL     OW 3131   2.205   0.267   3.513  0.4231  0.1838 -0.2126
  994SOL    HW1 3132   2.210   0.219   3.425  0.0377 -0.2231 -0.0194
  994SOL    HW2 3133   2.156   0.209   3.579  1.6744  0.0137  0.5888
  995SOL     OW 3134   0.380   5.042   2.898  0.2199  0.1244 -0.5789
  995SOL    HW1 3135   0.415   4.985   2.973  0.7986  3.4695  1.9182
  995SOL    HW2 3136   0.454   5.064   2.835  0.0415 -1.5675 -1.4319
  996SOL     OW 3137   4.464   3.227   2.610  0.0773 -0.1857 -0.7160
  996SOL    HW1 3138   4.511   3.308   2.574 -0.6639  1.0684  0.9836
  996SOL    HW2 3139   4.531   3.159   2.637  0.6913 -0.6051 -3.0767
  997SOL     OW 3140   1.754   3.797   2.502  0.8466  0.0655  0.3136
  997SOL    HW1 3141   1.769   3.853   2.420  0.7848 -0.9098 -0.3833
  997SOL    HW2 3142   1.793   3.843   2.582  2.3894  0.2639 -0.5251
  998SOL     OW 3143   4.437   4.548   1.642  0.5405  0.1060  0.4268
  998SOL    HW1 3144   4.343   4.579   1.655  0.8142  0.2746  2.2455
  998SOL    HW2 3145   4.438   4.448   1.636  0.1772  0.1444 -0.4867
  999SOL     OW 3146   4.065   2.061   1.637 -0.3433  0.1151 -0.1015
  999SOL    HW1 3147   4.049   2.031   1.543 -2.6806  1.7793 -0.3112
  999SOL    HW2 3148   4.079   2.159   1.639 -0.9139  0.1966  1.3356
 1000SOL     OW 3149   1.093   4.532   1.839 -0.1352 -0.5271  0.0813
 1000SOL    HW1 3150   1.083   4.592   1.760 -0.1025  1.1270  1.2925
 1000SOL    HW2 3151   1.056   4.442   1.817  0.1013 -0.1880 -1.8892
 1001SOL     OW 3152   1.565   1.807   3.511 -0.5692  0.3702 -0.0755
 1001SOL    HW1 3153   1.498   1.740   3.479 -0.1140 -0.5207  0.7653
 1001SOL    HW2 3154   1.531   1.900   3.495 -1.1446 -0.0595 -1.4039
 1002SOL     OW 3155   1.078   2.104   4.391  0.3632  0.6345  0.1365
 1002SOL    HW1 3156   1.066   2.005   4.376 -2.7723  0.8039  0.7256
 1002SOL    HW2 3157   1.173   2.129   4.373  1.8139 -2.8230  2.0068
 1003SOL     OW 3158   1.109   0.877   4.650  0.3759 -0.2551  0.1112
 1003SOL    HW1 3159   1.161   0.960   4.631 -2.0869  1.2313 -0.6276
 1003SOL    HW2 3160   1.114   0.815   4.572 -0.3034  0.6621 -0.6946
 1004SOL     OW 3161   2.514   2.100   4.098  0.4302 -0.6956 -0.0582
 1004SOL    HW1 3162   2.423   2.112   4.058  0.1568 -0.9833  0.4705
 1004SOL    HW2 3163   2.506   2.091   4.197  0.8212 -2.7556 -0.1717
 1005SOL     OW 3164   1.617   0.453   3.428 -0.3170 -0.4854  0.5168
 1005SOL    HW1 3165   1.708   0.412   3.434  0.1938  0.4726 -0.3207
 1005SOL    HW2 3166   1.595   0.499   3.514  1.2169  1.6633 -0.1491
 1006SOL     OW 3167   2.659   1.256   5.035  0.0774  0.1455  0.3762
 1006SOL    HW1 3168   2.580   1.204   5.069  0.8404 -0.2917  1.5148
 1006SOL    HW2 3169   2.638   1.354   5.038 -0.7624 -0.0052 -0.2321
 1007SOL     OW 3170   2.233   4.260   0.691 -0.2224  0.5563 -0.2055
 1007SOL    HW1 3171   2.151   4.206   0.708  0.8839 -0.7608  1.3308
 1007SOL    HW2 3172   2.208   4.352   0.663 -2.1933 -0.0833 -0.6884
 1008SOL     OW 3173   3.033   2.740   4.609 -0.2494 -0.0226 -0.7124
 1008SOL    HW1 3174   3.003   2.834   4.591  0.2073  0.2792  0.0733
 1008SOL    HW2 3175   3.044   2.692   4.522 -1.6011  0.2892 -1.0814
 1009SOL     OW 3176   1.072   3.745   1.600 -0.1569  0.0689 -0.2789
 1009SOL    HW1 3177   1.085   3.836   1.639 -2.1453  0.3179 -0.1132
 1009SOL    HW2 3178   1.109   3.676   1.662  0.2637  0.6881  0.1648
 1010SOL     OW 3179   1.212   2.782   2.639 -0.6582 -0.0089  0.1567
 1010SOL    HW1 3180   1.297   2.733   2.658 -0.1456  1.2233  1.1907
 1010SOL    HW2 3181   1.234   2.874   2.607 -1.6153  0.3819  0.6062
 1011SOL     OW 3182   3.930   4.989   0.099 -0.4784  0.7933 -0.4447
 1011SOL    HW1 3183   4.011   5.044   0.077 -0.7808  0.9107 -1.2935
 1011SOL    HW2 3184   3.886   5.027   0.180  1.1902 -0.2110  1.0029
 1012SOL     OW 3185   0.069   0.736   4.855 -1.0116 -0.3462  0.0959
 1012SOL    HW1 3186   0.032   0.808   4.796 -1.6556  1.8917  2.9858
 1012SOL    HW2 3187  -0.006   0.678   4.887 -0.7505 -1.1627 -0.7308
 1013SOL     OW 3188   0.272   2.090   3.859  0.0413  0.1682  0.3170
 1013SOL    HW1 3189   0.208   2.017   3.836  0.2284 -0.4390  1.6174
 1013SOL    HW2 3190   0.236   2.178   3.826  0.4603 -0.6306 -2.4790
 1014SOL     OW 3191   0.224   4.823   0.478 -0.1937 -0.4096  0.2455
 1014SOL    HW1 3192   0.136   4.822   0.431  0.1417 -1.1640 -0.3801
 1014SOL    HW2 3193   0.270   4.910   0.459 -0.5488 -0.2516  0.0921
 1015SOL     OW 3194   0.014   1.126   2.469 -0.2238  0.2059  0.1892
 1015SOL    HW1 3195   0.071   1.194   2.422 -0.3610  0.7179  0.7640
 1015SOL    HW2 3196   0.073   1.056   2.510 -0.0959 -0.2180 -0.6684
 1016SOL     OW 3197   4.826   3.744   2.970 -0.0721  0.2220  0.4424
 1016SOL    HW1 3198   4.794   3.689   2.892 -1.1733  1.4955 -0.0399
 1016SOL    HW2 3199   4.926   3.751   2.966  0.1076 -1.6155  0.4605
 1017SOL     OW 3200   3.497   2.979   0.029  0.1803  0.0466 -0.4376
 1017SOL    HW1 3201   3.583   3.017   0.063  0.5665  0.1828 -1.5246
 1017SOL    HW2 3202   3.454   3.045  -0.033  0.9403 -1.2600 -2.4878
 1018SOL     OW 3203   2.174   4.503   0.626 -0.3653 -0.4745 -0.5221
 1018SOL    HW1 3204   2.226   4.584   0.597 -0.7074 -0.5625 -1.4121
 1018SOL    HW2 3205   2.082   4.506   0.585 -0.6989 -0.8498  0.1848
 1019SOL     OW 3206   2.598   0.302   5.037  0.2103 -0.2011  1.1284
 1019SOL    HW1 3207   2.667   0.246   5.083  1.0378 -0.2816 -0.1741
 1019SOL    HW2 3208   2.522   0.243   5.008  0.2416 -0.3464  1.3362
 1020SOL     OW 3209   1.504   0.708   3.153 -0.3816 -0.3293  0.3080
 1020SOL    HW1 3210   1.506   0.760   3.068 -0.6785 -0.6691  0.0880
 1020SOL    HW2 3211   1.578   0.640   3.152 -0.3026 -0.2440  0.3779
 1021SOL     OW 3212   4.565   5.027   1.643  0.4152 -0.0924 -0.1268
 1021SOL    HW1 3213   4.580   4.929   1.659  0.9537 -0.2825 -1.6022
 1021SOL    HW2 3214   4.554   5.074   1.730 -1.8909 -1.7724  0.6155
 1022SOL     OW 3215   2.635   4.471   4.902 -0.0082 -0.1097 -0.2277
 1022SOL    HW1 3216   2.658   4.568   4.909 -0.3251 -0.0505 -0.0050
 1022SOL    HW2 3217   2.572   4.446   4.976 -0.8138 -0.2364 -0.9500
 1023SOL     OW 3218   0.204   0.533   3.381 -0.2665  0.7605 -0.3813
 1023SOL    HW1 3219   0.196   0.450   3.324  2.4192  0.3874 -0.3520
 1023SOL    HW2 3220   0.113   0.570   3.399 -1.4646 -1.4463 -1.4800
 1024SOL     OW 3221   0.478   0.051   1.685 -0.7900  0.0479 -0.3256
 1024SOL    HW1 3222   0.503  -0.045   1.692 -0.7746  0.0599 -0.1987
 1024SOL    HW2 3223   0.445   0.083   1.774  1.3688  0.7635  0.2742
 1025SOL     OW 3224   3.460   3.981   0.054 -0.1704  0.6034 -0.0984
 1025SOL    HW1 3225   3.541   3.949   0.005  0.7467  0.2653  1.5446
 1025SOL    HW2 3226   3.412   3.902   0.093 -1.2569  0.8109 -0.9806
 1026SOL     OW 3227   1.109   4.961   5.084 -0.0511 -0.3673 -0.1082
 1026SOL    HW1 3228   1.083   5.040   5.139 -0.8927 -0.2417 -0.6617
 1026SOL    HW2 3229   1.032   4.897   5.079  0.2502 -0.7027 -0.5530
 1027SOL     OW 3230   0.353   2.040   2.763 -0.2679  0.3646 -0.5646
 1027SOL    HW1 3231   0.397   2.129   2.752  1.1805 -0.3451 -0.8609
 1027SOL    HW2 3232   0.401   1.972   2.707 -1.5250 -0.5529 -0.5826
 1028SOL     OW 3233   3.700   1.696   0.992 -0.0243 -0.0278  0.2341
 1028SOL    HW1 3234   3.684   1.597   0.999 -1.2909 -0.1791 -3.0457
 1028SOL    HW2 3235   3.616   1.745   1.017  0.1208  0.1349  0.4014
 1029SOL     OW 3236   4.388   1.179   2.647 -0.1705 -0.0984 -0.5356
 1029SOL    HW1 3237   4.486   1.165   2.634  0.2127  0.8980  1.0499
 1029SOL    HW2 3238   4.344   1.187   2.558  1.4054  0.8631 -1.2647
 1030SOL     OW 3239   3.909   0.660   2.212 -0.5110 -0.3032 -0.1182
 1030SOL    HW1 3240   3.952   0.750   2.214 -0.2456 -0.4056 -0.9033
 1030SOL    HW2 3241   3.829   0.662   2.152 -1.4000 -0.2205  1.0238
 1031SOL     OW 3242   1.675   4.110   0.228 -0.1764  0.3352  0.0664
 1031SOL    HW1 3243   1.743   4.087   0.297  0.8757  2.5086 -0.1930
 1031SOL    HW2 3244   1.625   4.191   0.256  0.4531  1.4171 -1.8073
 1032SOL     OW 3245   2.012   2.340   0.304 -0.5567 -0.4359 -0.4511
 1032SOL    HW1 3246   1.966   2.429   0.306 -1.0786 -0.7185  0.2764
 1032SOL    HW2 3247   1.993   2.290   0.389  0.5053 -0.8559 -0.4361
 1033SOL     OW 3248   3.666   0.446   4.024 -0.2872 -0.0743 -0.4360
 1033SOL    HW1 3249   3.685   0.373   4.090  3.2190  0.2616 -0.9034
 1033SOL    HW2 3250   3.613   0.519   4.069  2.8833  0.6649  2.4919
 1034SOL     OW 3251   2.076   3.240   3.255  0.7006  0.4475  0.2884
 1034SOL    HW1 3252   1.982   3.246   3.221  1.2600 -1.6324 -1.9969
 1034SOL    HW2 3253   2.077   3.195   3.344 -0.4605  0.4808  0.3280
 1035SOL     OW 3254   1.614   4.341   1.004 -0.0955  0.5835  0.5783
 1035SOL    HW1 3255   1.677   4.263   1.008 -1.3696 -0.4146  3.5970
 1035SOL    HW2 3256   1.643   4.410   1.070 -1.4364  0.6556  1.1124
 1036SOL     OW 3257   4.802   1.192   4.787  0.0211 -0.3362  0.1642
 1036SOL    HW1 3258   4.733   1.195   4.859 -0.2035 -0.6533 -0.0369
 1036SOL    HW2 3259   4.763   1.152   4.704  0.5972 -1.0631  0.2282
 1037SOL     OW 3260   3.486   1.468   2.923  0.4721 -0.0649 -0.5296
 1037SOL    HW1 3261   3.470   1.387   2.980  1.1485  1.4660  1.9848
 1037SOL    HW2 3262   3.584   1.475   2.903  0.6974  1.0358  0.8096
 1038SOL     OW 3263   0.939   4.688   1.241  0.0052  0.5552 -0.4095
 1038SOL    HW1 3264   0.890   4.613   1.286 -1.9050  1.6370 -0.5739
 1038SOL    HW2 3265   1.016   4.716   1.297  1.0245 -1.7476 -0.5235
 1039SOL     OW 3266   1.670   0.217   0.558 -0.1631  0.4675 -0.2901
 1039SOL    HW1 3267   1.626   0.153   0.494 -1.6483  0.0758  1.0555
 1039SOL    HW2 3268   1.765   0.231   0.531 -0.5968 -0.0876 -2.2690
 1040SOL     OW 3269   2.288   4.151   3.125 -0.0239 -0.1533 -0.3718
 1040SOL    HW1 3270   2.246   4.141   3.035  1.7863  0.7246 -1.3577
 1040SOL    HW2 3271   2.290   4.247   3.151  0.5402 -0.2781  0.0720
 1041SOL     OW 3272   1.545   4.890   0.473  0.2038 -0.3500 -0.2045
 1041SOL    HW1 3273   1.473   4.958   0.485  0.5060  0.1971 -1.3874
 1041SOL    HW2 3274   1.565   4.878   0.376  1.4472 -0.7646  0.0820
 1042SOL     OW 3275   1.932   3.630   0.632  0.3098 -0.2414  0.9088
 1042SOL    HW1 3276   1.843   3.656   0.593  1.4874 -1.5092 -3.0673
 1042SOL    HW2 3277   1.972   3.557   0.577  2.8643 -1.3428  3.9735
 1043SOL     OW 3278   2.047   1.422   2.841 -0.4541 -0.7262  0.5032
 1043SOL    HW1 3279   2.015   1.430   2.935  1.7090 -1.1220  1.3263
 1043SOL    HW2 3280   2.104   1.501   2.819 -1.5710 -0.2392 -0.7776
 1044SOL     OW 3281   1.735   2.901   2.530 -0.1088  0.5020 -0.1948
 1044SOL    HW1 3282   1.683   2.840   2.472 -1.6217  0.3935  1.2141
 1044SOL    HW2 3283   1.793   2.959   2.473 -1.3986  0.3020 -1.7923
 1045SOL     OW 3284   1.048   1.205   1.466  0.0299 -0.0877  0.4543
 1045SOL    HW1 3285   0.999   1.273   1.412 -0.9303  0.2544  1.6992
 1045SOL    HW2 3286   1.102   1.251   1.537  0.9130 -0.5481  0.1051
 1046SOL     OW 3287   1.854   4.613   1.866  0.2971  0.4336  0.2082
 1046SOL    HW1 3288   1.813   4.700   1.895  0.0646  0.6367 -0.6917
 1046SOL    HW2 3289   1.908   4.628   1.783 -0.6354 -0.4667 -0.5937
 1047SOL     OW 3290   3.601   1.367   0.192  0.0011 -0.9106 -0.5456
 1047SOL    HW1 3291   3.658   1.365   0.110  0.9485  2.6921 -0.1085
 1047SOL    HW2 3292   3.654   1.335   0.271  0.3826 -0.6045 -0.6773
 1048SOL     OW 3293   3.903   4.638   0.124  0.4647  0.0036 -0.8099
 1048SOL    HW1 3294   3.818   4.683   0.152  0.4592 -0.0188 -0.7902
 1048SOL    HW2 3295   3.981   4.692   0.154  0.5086 -0.9397  0.9185
 1049SOL     OW 3296   4.894   3.989   2.165  0.3661  0.0500 -0.0414
 1049SOL    HW1 3297   4.846   3.935   2.234 -2.4897 -1.3308 -2.8644
 1049SOL    HW2 3298   4.880   4.086   2.183  0.4981 -0.2457  1.8080
 1050SOL     OW 3299   2.014   3.362   4.597  0.9572  0.3857  0.1562
 1050SOL    HW1 3300   2.011   3.341   4.499  2.3486  1.7645 -0.2184
 1050SOL    HW2 3301   1.937   3.421   4.621 -0.1204 -0.9846  0.1931
 1051SOL     OW 3302   2.551   0.702   4.250  0.0328 -0.2570 -0.1033
 1051SOL    HW1 3303   2.651   0.713   4.254  0.0554 -0.4416 -0.1487
 1051SOL    HW2 3304   2.528   0.639   4.176  0.0224 -1.9890  1.3123
 1052SOL     OW 3305   0.552   4.014   3.272  0.0859  0.0098  0.7068
 1052SOL    HW1 3306   0.640   4.009   3.318  0.2715  1.7333  0.6102
 1052SOL    HW2 3307   0.496   3.935   3.298  1.1616 -0.4181  1.8083
 1053SOL     OW 3308   4.730   2.957   3.024  0.0768 -0.1359  0.0489
 1053SOL    HW1 3309   4.801   2.887   3.031  0.2421 -0.0153 -0.3917
 1053SOL    HW2 3310   4.648   2.926   3.072  0.1791 -0.5954 -0.0686
 1054SOL     OW 3311   1.007   2.713   1.210 -0.6318 -0.1213 -0.1833
 1054SOL    HW1 3312   0.971   2.635   1.262 -2.4506  0.4422 -0.5307
 1054SOL    HW2 3313   0.946   2.791   1.221  1.3368  1.4179  0.4490
 1055SOL     OW 3314   1.733   3.420   3.541 -0.3686  0.1761 -0.3704
 1055SOL    HW1 3315   1.807   3.479   3.509 -1.1188  1.9372  0.9901
 1055SOL    HW2 3316   1.757   3.384   3.632 -1.3640  1.1746  0.3082
 1056SOL     OW 3317   0.748   4.685   3.388 -0.0154  0.4074 -0.3749
 1056SOL    HW1 3318   0.770   4.697   3.484 -0.0198 -0.6106 -0.2364
 1056SOL    HW2 3319   0.699   4.765   3.354 -2.4152 -0.3153  1.1654
 1057SOL     OW 3320   2.855   1.134   4.686  0.0358  0.0513  0.3250
 1057SOL    HW1 3321   2.912   1.058   4.653  0.4837  0.2703  0.5922
 1057SOL    HW2 3322   2.830   1.117   4.781  0.1950  0.2747  0.4063
 1058SOL     OW 3323   1.199   4.434   4.041 -0.4391 -0.6723  0.1347
 1058SOL    HW1 3324   1.201   4.335   4.028  1.5558 -0.8676  1.3919
 1058SOL    HW2 3325   1.168   4.455   4.134  0.6401 -0.2367  0.4181
 1059SOL     OW 3326   0.565   2.045   2.005 -0.3546  0.0395  0.6469
 1059SOL    HW1 3327   0.572   2.080   1.912 -0.7247 -0.5288  0.3992
 1059SOL    HW2 3328   0.638   2.085   2.061  0.6813 -0.5923 -0.2044
 1060SOL     OW 3329   4.570   0.887   0.749 -0.4488 -0.1791 -0.0940
 1060SOL    HW1 3330   4.496   0.938   0.794 -0.2445  0.3533 -0.3438
 1060SOL    HW2 3331   4.563   0.901   0.650  0.7696  0.9759 -0.0412
 1061SOL     OW 3332   1.634   1.822   0.803 -0.0240 -0.5203 -1.0024
 1061SOL    HW1 3333   1.653   1.727   0.778  0.2242 -0.5059 -0.8700
 1061SOL    HW2 3334   1.625   1.829   0.903  0.3147 -0.3430 -0.9813
 1062SOL     OW 3335   3.183   2.311   4.790  0.0664 -0.3949  0.5672
 1062SOL    HW1 3336   3.108   2.283   4.730  0.9300 -0.1357 -0.6776
 1062SOL    HW2 3337   3.199   2.409   4.780 -1.9748  0.4132  3.7942
 1063SOL     OW 3338   1.143   3.106   1.672 -0.2867 -0.2363  0.6095
 1063SOL    HW1 3339   1.135   3.010   1.698 -0.4036  0.0130  1.5068
 1063SOL    HW2 3340   1.133   3.164   1.753 -0.3612  0.5406  0.0552
 1064SOL     OW 3341   4.318   3.535   2.781  0.1613  0.4069 -0.0424
 1064SOL    HW1 3342   4.305   3.502   2.688  1.5942  1.4545 -0.6513
 1064SOL    HW2 3343   4.258   3.613   2.798  0.8615  1.0626 -0.5573
 1065SOL     OW 3344   2.896   4.621   2.431  0.1888  0.7396  0.4852
 1065SOL    HW1 3345   2.966   4.551   2.435 -0.5651  0.0194  1.7278
 1065SOL    HW2 3346   2.939   4.712   2.431  1.1615  0.3208 -1.0887
 1066SOL     OW 3347   4.520   1.336   4.598  0.8547 -0.2547  0.0962
 1066SOL    HW1 3348   4.550   1.407   4.661  3.5316 -0.3329 -0.9561
 1066SOL    HW2 3349   4.480   1.378   4.517 -1.0867 -0.1156  1.0784
 1067SOL     OW 3350   3.346   1.106   4.907 -0.1527 -0.3181  0.3731
 1067SOL    HW1 3351   3.366   1.203   4.899  0.0150 -0.3592  0.2934
 1067SOL    HW2 3352   3.430   1.056   4.930 -0.3250 -0.3904  0.8473
 1068SOL     OW 3353   2.534   2.312   1.741 -0.1417 -0.7011 -0.2616
 1068SOL    HW1 3354   2.523   2.231   1.799 -0.3838 -0.2543  0.3232
 1068SOL    HW2 3355   2.484   2.298   1.656  0.5440 -1.5265 -0.5515
 1069SOL     OW 3356   1.960   4.275   4.053 -0.1258  0.0002 -0.4886
 1069SOL    HW1 3357   1.972   4.304   3.958  1.9604 -0.4910 -0.4137
 1069SOL    HW2 3358   1.979   4.177   4.062 -0.8509 -0.0847  0.3587
 1070SOL     OW 3359   3.303   0.318   1.468 -0.1265  0.3024 -0.2294
 1070SOL    HW1 3360   3.205   0.299   1.457 -0.3447  1.0336  0.4405
 1070SOL    HW2 3361   3.335   0.282   1.555 -0.4475  2.5185  0.8694
 1071SOL     OW 3362   1.937   1.485   4.058 -0.0335 -0.1009  0.2645
 1071SOL    HW1 3363   1.865   1.419   4.036  0.1983 -0.1545 -0.3432
 1071SOL    HW2 3364   1.952   1.545   3.980 -0.3276  0.7537  0.8584
 1072SOL     OW 3365   5.037   1.989   4.199  0.4398 -0.3184  0.1954
 1072SOL    HW1 3366   5.117   1.984   4.259 -0.3416 -0.7622  1.2355
 1072SOL    HW2 3367   4.959   2.027   4.250  0.3273  1.4709 -1.1975
 1073SOL     OW 3368   0.773   1.523   3.051 -0.5473  0.4756  0.4356
 1073SOL    HW1 3369   0.745   1.560   3.140  0.7443  1.2601  0.5389
 1073SOL    HW2 3370   0.744   1.427   3.044 -1.7158  0.7599  1.2021
 1074SOL     OW 3371   4.800   0.437   1.589  0.2314  0.4107  0.0119
 1074SOL    HW1 3372   4.900   0.434   1.587  0.2188  0.3229 -1.2681
 1074SOL    HW2 3373   4.766   0.386   1.668  1.2203  1.2030  0.9745
 1075SOL     OW 3374   0.216   4.663   1.337 -0.0819 -0.4237 -0.7294
 1075SOL    HW1 3375   0.180   4.571   1.327 -3.5513  0.3110  2.7037
 1075SOL    HW2 3376   0.245   4.697   1.247  0.9598 -4.5568 -2.1812
 1076SOL     OW 3377   4.081   1.788   2.026  0.0168 -0.1895  0.1417
 1076SOL    HW1 3378   4.018   1.710   2.027  2.0540 -1.9379  1.0255
 1076SOL    HW2 3379   4.048   1.857   1.962 -2.5144 -1.2001  0.2321
 1077SOL     OW 3380   3.550   4.722   0.692 -0.2801 -0.4089  0.0657
 1077SOL    HW1 3381   3.553   4.635   0.643  1.9709 -0.4440  0.1462
 1077SOL    HW2 3382   3.554   4.797   0.627  2.3267 -0.4525  0.0822
 1078SOL     OW 3383   0.387   0.703   0.872  0.6555 -0.2538 -0.7170
 1078SOL    HW1 3384   0.316   0.762   0.910  2.2512  2.1748 -1.2883
 1078SOL    HW2 3385   0.377   0.698   0.773  1.8595  0.9960 -0.9263
 1079SOL     OW 3386   0.600   1.897   0.099  0.0789 -0.3245 -0.5229
 1079SOL    HW1 3387   0.669   1.895   0.027 -0.6829 -2.1027 -1.2629
 1079SOL    HW2 3388   0.511   1.868   0.062 -0.8388  0.8918  0.6409
 1080SOL     OW 3389   0.840   3.733   4.352  0.2195 -0.1898  0.2597
 1080SOL    HW1 3390   0.827   3.790   4.271 -0.0246  2.1035  1.8057
 1080SOL    HW2 3391   0.934   3.699   4.355 -0.1226 -1.4443 -1.6125
 1081SOL     OW 3392   4.892   2.546   5.061 -0.3020  0.0042  0.4648
 1081SOL    HW1 3393   4.901   2.624   5.123  0.2275  2.3763 -2.3654
 1081SOL    HW2 3394   4.797   2.539   5.031 -0.1043  0.4821 -0.3143
 1082SOL     OW 3395   1.001   1.684   4.764 -0.1622 -0.0375  0.1301
 1082SOL    HW1 3396   0.973   1.704   4.670  0.5083  0.3277 -0.0002
 1082SOL    HW2 3397   0.988   1.587   4.783  0.5660 -0.3055 -0.6584
 1083SOL     OW 3398   4.863   4.598   0.290 -0.7637  0.2837  0.2609
 1083SOL    HW1 3399   4.871   4.604   0.190 -1.6484 -0.0857  0.1528
 1083SOL    HW2 3400   4.881   4.688   0.330  1.6544 -0.0086 -0.0491
 1084SOL     OW 3401   4.722   2.686   3.968  0.3216 -0.2055 -0.3728
 1084SOL    HW1 3402   4.812   2.669   4.009 -0.9140 -1.6255  1.9819
 1084SOL    HW2 3403   4.674   2.756   4.021 -1.7643 -2.8975  1.5544
 1085SOL     OW 3404   3.383   0.263   3.797 -0.4612 -0.1505 -0.0939
 1085SOL    HW1 3405   3.443   0.191   3.833 -2.1870 -0.3073  2.7248
 1085SOL    HW2 3406   3.315   0.221   3.737 -1.8034 -1.0619  1.9640
 1086SOL     OW 3407   1.261   0.047   2.315 -0.4747  0.3714  0.3558
 1086SOL    HW1 3408   1.257   0.124   2.379 -0.3543  1.4148 -0.8662
 1086SOL    HW2 3409   1.247   0.080   2.222 -1.8030 -1.2803 -0.0767
 1087SOL     OW 3410   2.460   3.080   4.103  0.0295  0.3275 -0.1037
 1087SOL    HW1 3411   2.526   3.151   4.078  1.7189 -1.2206 -0.2963
 1087SOL    HW2 3412   2.379   3.087   4.044 -0.0195  2.2783  0.1429
 1088SOL     OW 3413   5.145   3.426   3.981 -0.2327  0.4036  0.8379
 1088SOL    HW1 3414   5.094   3.506   4.014 -0.9589  0.5695 -0.6252
 1088SOL    HW2 3415   5.083   3.349   3.970 -0.2508  0.6725 -1.1929
 1089SOL     OW 3416   3.967   0.060   3.990  0.7691 -0.3604  0.1686
 1089SOL    HW1 3417   4.003  -0.022   3.945 -1.1804 -0.0354 -2.2218
 1089SOL    HW2 3418   3.882   0.038   4.038  0.3158  0.1851 -0.3574
 1090SOL     OW 3419   2.072   1.938   0.824 -0.5475 -0.6100  0.1334
 1090SOL    HW1 3420   1.985   1.909   0.784  0.1874 -1.0330 -1.2221
 1090SOL    HW2 3421   2.111   1.863   0.876 -1.4107 -0.1224  1.5463
 1091SOL     OW 3422   1.618   2.124   1.105  0.4622 -0.9737 -0.0367
 1091SOL    HW1 3423   1.685   2.190   1.069  1.6152 -1.5111  1.0358
 1091SOL    HW2 3424   1.618   2.129   1.205 -0.2654 -1.8088  0.0083
 1092SOL     OW 3425   1.602   1.621   1.901 -0.5613 -0.1916  0.4612
 1092SOL    HW1 3426   1.588   1.568   1.817 -0.5719 -1.1797  1.0734
 1092SOL    HW2 3427   1.607   1.559   1.979  2.1765  0.4819  0.8997
 1093SOL     OW 3428   3.110   2.323   2.666 -0.1557 -0.1953 -0.0515
 1093SOL    HW1 3429   3.015   2.331   2.696 -0.1298 -0.5109  0.1234
 1093SOL    HW2 3430   3.123   2.234   2.621 -0.1706  0.2285 -0.9150
 1094SOL     OW 3431   1.311   4.693   1.999 -0.3149 -0.2600 -0.3666
 1094SOL    HW1 3432   1.218   4.727   2.009  0.0932  0.1613  3.1965
 1094SOL    HW2 3433   1.310   4.607   1.948 -3.0659 -1.6583  1.7980
 1095SOL     OW 3434   0.749   3.720   2.037  0.0953 -0.7264  0.0238
 1095SOL    HW1 3435   0.771   3.633   1.994 -0.4161 -1.4702  1.2226
 1095SOL    HW2 3436   0.830   3.779   2.037  0.7630 -1.6259  0.1969
 1096SOL     OW 3437   2.305   0.988   3.998  0.2899 -0.3602  0.0054
 1096SOL    HW1 3438   2.351   0.953   4.079 -0.8165  0.9593  1.2400
 1096SOL    HW2 3439   2.342   1.078   3.974 -1.2857  0.5372  0.7784
 1097SOL     OW 3440   4.101   3.366   4.458 -0.1005 -0.2634  0.1686
 1097SOL    HW1 3441   4.122   3.281   4.507  1.0967  0.1563  0.4014
 1097SOL    HW2 3442   4.027   3.349   4.393 -0.9405 -1.1055  1.3073
 1098SOL     OW 3443   4.192   0.289   5.029  0.3178  0.1007  0.2254
 1098SOL    HW1 3444   4.207   0.366   5.090 -1.0296  1.1415 -0.6900
 1098SOL    HW2 3445   4.163   0.323   4.939 -0.9063 -1.4796 -0.0259
 1099SOL     OW 3446   3.970   1.444   2.763 -0.1376  0.5490 -0.1632
 1099SOL    HW1 3447   3.981   1.397   2.676  0.5997  1.6872 -0.7044
 1099SOL    HW2 3448   4.049   1.425   2.822 -1.0205 -0.8906  0.6105
 1100SOL     OW 3449   0.068   2.333   1.150  0.0681  0.1754 -0.2128
 1100SOL    HW1 3450   0.057   2.391   1.070 -0.7451 -0.8404 -0.8575
 1100SOL    HW2 3451   0.094   2.389   1.229 -0.8415  1.4202 -0.7840
 1101SOL     OW 3452   0.556   4.308   3.705 -0.7212  0.8019 -0.1382
 1101SOL    HW1 3453   0.521   4.400   3.722 -0.2707  0.8608  0.5251
 1101SOL    HW2 3454   0.629   4.288   3.770  1.5956  1.2950 -2.4178
 1102SOL     OW 3455   0.104   1.891   3.840  0.1245 -0.4297 -0.4945
 1102SOL    HW1 3456   0.012   1.923   3.817 -0.0664  0.4361  1.2572
 1102SOL    HW2 3457   0.109   1.792   3.829 -1.2692 -0.5925  0.1127
 1103SOL     OW 3458   0.893   0.367   1.873 -0.2092 -0.5418  0.3984
 1103SOL    HW1 3459   0.929   0.338   1.784  1.3475 -1.0868  1.1661
 1103SOL    HW2 3460   0.828   0.442   1.860 -0.1083 -0.6962 -1.2033
 1104SOL     OW 3461   0.162   1.443   2.097  0.0732 -0.3823  0.4868
 1104SOL    HW1 3462   0.261   1.456   2.092 -0.1940  1.6101 -1.5483
 1104SOL    HW2 3463   0.124   1.442   2.004 -1.9232 -0.0579  1.2580
 1105SOL     OW 3464   2.462   2.738   1.719  0.3057  0.1509 -0.0633
 1105SOL    HW1 3465   2.380   2.750   1.663  1.0967  0.4612 -1.1834
 1105SOL    HW2 3466   2.450   2.660   1.780 -1.2413  0.8489  0.5796
 1106SOL     OW 3467   4.329   1.295   1.638 -0.0280  0.0287  0.0402
 1106SOL    HW1 3468   4.294   1.203   1.621 -0.5748  0.2418  0.0197
 1106SOL    HW2 3469   4.270   1.343   1.703  1.4586 -0.4039  1.8024
 1107SOL     OW 3470   4.352   1.893   4.385  0.1690  0.2554  1.0665
 1107SOL    HW1 3471   4.358   1.983   4.344 -1.9068  0.4889  1.1857
 1107SOL    HW2 3472   4.314   1.828   4.319  0.2537 -0.2100  1.4619
 1108SOL     OW 3473   2.920   4.636   3.042 -0.1087 -0.7163  0.1136
 1108SOL    HW1 3474   2.887   4.585   2.963 -0.3180  0.4887 -0.5998
 1108SOL    HW2 3475   2.894   4.588   3.126  1.6472 -2.9455 -0.5182
 1109SOL     OW 3476   0.805   3.614   1.662  0.5086  0.5092  0.1082
 1109SOL    HW1 3477   0.852   3.674   1.597 -0.3410  0.1279 -0.8806
 1109SOL    HW2 3478   0.787   3.526   1.619 -1.6640  0.8494  0.2135
 1110SOL     OW 3479   3.321   3.317   1.316  0.2160  0.2408 -0.3672
 1110SOL    HW1 3480   3.325   3.417   1.322 -0.0597  0.3045 -1.1844
 1110SOL    HW2 3481   3.402   3.284   1.267  0.0015  0.1110 -0.6314
 1111SOL     OW 3482   4.742   0.785   2.737  0.7047 -0.3051  0.1074
 1111SOL    HW1 3483   4.722   0.743   2.649  1.2989 -2.2316  0.8275
 1111SOL    HW2 3484   4.693   0.736   2.809  0.5511  0.9796  0.9112
 1112SOL     OW 3485   2.266   0.109   3.299  0.0188 -0.1462  0.0135
 1112SOL    HW1 3486   2.348   0.069   3.256  1.3158  1.4287  0.8985
 1112SOL    HW2 3487   2.188   0.098   3.238  1.5158  0.9587 -2.2767
 1113SOL     OW 3488   1.961   1.900   2.111  0.1512  0.4005 -0.2075
 1113SOL    HW1 3489   1.912   1.898   2.023 -0.8282 -1.3921  0.3085
 1113SOL    HW2 3490   1.945   1.988   2.156 -0.8084  0.6820 -1.0493
 1114SOL     OW 3491   4.752   4.414   4.599  0.4105 -0.2319 -1.0292
 1114SOL    HW1 3492   4.846   4.448   4.591 -0.0049  1.6154  0.9852
 1114SOL    HW2 3493   4.729   4.403   4.695 -1.7779  0.4032 -1.4255
 1115SOL     OW 3494   3.832   2.508   2.088  0.1044 -0.1978 -0.2906
 1115SOL    HW1 3495   3.864   2.598   2.118 -1.4137 -0.2331  1.6273
 1115SOL    HW2 3496   3.898   2.469   2.022  0.7522  2.3017 -1.2348
 1116SOL     OW 3497   4.886   0.395   2.193 -0.6166  0.0859 -0.1653
 1116SOL    HW1 3498   4.826   0.451   2.136  1.2461  1.8785 -0.4614
 1116SOL    HW2 3499   4.981   0.405   2.163 -0.0218 -2.1119  0.7348
 1117SOL     OW 3500   1.231   2.797   2.973  0.0764  0.6202  0.3791
 1117SOL    HW1 3501   1.267   2.832   3.059 -0.4674 -1.1500  1.3664
 1117SOL    HW2 3502   1.306   2.768   2.914  0.4139  0.7744  0.7312
 1118SOL     OW 3503   1.645   0.207   2.333 -0.2038 -0.8827 -0.4082
 1118SOL    HW1 3504   1.566   0.229   2.276 -0.0306  0.9468 -0.0041
 1118SOL    HW2 3505   1.702   0.288   2.344  1.3841 -1.9864 -0.1221
 1119SOL     OW 3506   0.373   2.616   1.393 -0.0445  0.0032  0.0299
 1119SOL    HW1 3507   0.384   2.666   1.307  1.6680  0.2784  0.3704
 1119SOL    HW2 3508   0.365   2.680   1.469  1.9233 -0.1955  0.4442
 1120SOL     OW 3509   1.427   1.262   2.802 -0.1597  0.1222 -0.0229
 1120SOL    HW1 3510   1.379   1.346   2.780 -0.7008  0.1179  1.0649
 1120SOL    HW2 3511   1.387   1.221   2.884  0.8884 -0.5427  0.1827
 1121SOL     OW 3512   2.947   3.730   2.446  0.2418  0.3766 -0.3491
 1121SOL    HW1 3513   2.894   3.708   2.365  0.3826  1.7780 -0.8444
 1121SOL    HW2 3514   2.996   3.649   2.477 -1.5728 -0.7489 -0.3214
 1122SOL     OW 3515   4.048   2.111   1.353  0.4572 -0.4297  0.0478
 1122SOL    HW1 3516   3.976   2.047   1.326  1.1729 -1.2237 -0.0005
 1122SOL    HW2 3517   4.132   2.091   1.303  0.9631 -0.0539  0.7242
 1123SOL     OW 3518   3.907   3.842   3.273 -0.3314  0.4736 -0.4732
 1123SOL    HW1 3519   3.945   3.796   3.193  1.9701  1.0884  0.1969
 1123SOL    HW2 3520   3.850   3.779   3.325  0.6405 -0.8399 -0.9647
 1124SOL     OW 3521   4.240   2.753   4.662 -0.1208 -0.6161  0.1394
 1124SOL    HW1 3522   4.248   2.786   4.568 -1.6656  1.0761  0.5443
 1124SOL    HW2 3523   4.210   2.658   4.662 -0.6818 -0.4609 -1.0935
 1125SOL     OW 3524   4.164   1.661   0.022 -0.5494 -0.1197 -0.3294
 1125SOL    HW1 3525   4.160   1.585   0.086  1.5530 -1.1708 -1.3222
 1125SOL    HW2 3526   4.222   1.734   0.059  0.3201 -0.5485 -0.7979
 1126SOL     OW 3527   0.468   3.743   1.688 -0.2020 -0.0187  0.1490
 1126SOL    HW1 3528   0.421   3.655   1.692  0.2244 -0.2073  1.8785
 1126SOL    HW2 3529   0.536   3.741   1.614 -0.6358 -0.9126 -0.2402
 1127SOL     OW 3530   0.541   3.210   3.830 -0.8562 -0.4074  0.6750
 1127SOL    HW1 3531   0.551   3.167   3.740  1.7392  0.7509  0.3220
 1127SOL    HW2 3532   0.451   3.253   3.836 -1.2148 -0.7882 -1.2327
 1128SOL     OW 3533   2.046   1.133   1.343  0.1614 -0.0557  0.3894
 1128SOL    HW1 3534   2.096   1.206   1.391 -0.3536  1.0658 -0.7177
 1128SOL    HW2 3535   1.976   1.174   1.285 -1.7611 -1.5755  1.5363
 1129SOL     OW 3536   4.302   2.458   0.186 -0.0310 -0.2823  0.0770
 1129SOL    HW1 3537   4.294   2.553   0.155 -0.8254 -0.1509  0.6428
 1129SOL    HW2 3538   4.223   2.436   0.244  0.6453 -0.9830  0.7422
 1130SOL     OW 3539   1.132   2.565   4.584  0.4424 -0.0459  0.0209
 1130SOL    HW1 3540   1.159   2.508   4.507 -0.9082 -3.3005  1.7833
 1130SOL    HW2 3541   1.033   2.557   4.599  0.3817  1.9227  1.0742
 1131SOL     OW 3542   3.831   2.444   5.141  0.5095  0.5077 -0.0250
 1131SOL    HW1 3543   3.864   2.377   5.207  1.3718  1.2521  0.3308
 1131SOL    HW2 3544   3.733   2.433   5.127 -0.3931  2.2386  3.7114
 1132SOL     OW 3545   1.912   3.343   2.323  0.1485 -0.1150  0.3333
 1132SOL    HW1 3546   1.970   3.405   2.376 -0.6559 -0.6000  1.8299
 1132SOL    HW2 3547   1.819   3.346   2.358  0.0620 -2.0555  0.3527
 1133SOL     OW 3548   3.676   3.168   4.285  0.0128 -0.7140 -0.0470
 1133SOL    HW1 3549   3.659   3.070   4.273 -1.0413 -0.4100 -1.3069
 1133SOL    HW2 3550   3.605   3.208   4.342 -1.2559 -0.1921 -1.9075
 1134SOL     OW 3551   1.898   4.706   2.583  0.6115 -0.1225  0.2316
 1134SOL    HW1 3552   1.853   4.703   2.494 -3.1673  4.9719  1.5108
 1134SOL    HW2 3553   1.854   4.640   2.645  0.8295 -1.1593 -0.6906
 1135SOL     OW 3554   0.582   1.025   3.221  0.5556 -0.5661 -0.2039
 1135SOL    HW1 3555   0.572   0.927   3.237  0.7451 -0.2026  2.5161
 1135SOL    HW2 3556   0.615   1.070   3.304  0.1648  1.8732 -1.2720
 1136SOL     OW 3557   0.632   4.226   0.798  0.5570 -0.2151  0.0647
 1136SOL    HW1 3558   0.717   4.174   0.813 -0.1196 -1.6632 -0.9509
 1136SOL    HW2 3559   0.576   4.222   0.881  0.3539 -1.4530 -0.1139
 1137SOL     OW 3560   4.455   1.985   2.821  0.1791  0.0693 -0.1817
 1137SOL    HW1 3561   4.355   1.984   2.822  0.1676  0.5864 -0.4766
 1137SOL    HW2 3562   4.489   1.994   2.915 -0.0906  1.6649 -0.2076
 1138SOL     OW 3563   2.660   5.021   3.813  0.0616 -0.6122  0.0002
 1138SOL    HW1 3564   2.609   5.004   3.728 -1.0599 -1.4230  0.8066
 1138SOL    HW2 3565   2.741   4.962   3.814  0.0638 -0.6274 -0.4944
 1139SOL     OW 3566   3.508   4.416   3.672  0.3945 -0.4459 -0.1455
 1139SOL    HW1 3567   3.553   4.401   3.760  1.0434 -0.8154 -0.5330
 1139SOL    HW2 3568   3.576   4.445   3.605 -0.4273  1.9624 -0.0197
 1140SOL     OW 3569   1.358   3.289   1.848  0.0424  0.0070 -0.4594
 1140SOL    HW1 3570   1.263   3.311   1.869  0.5588  0.4520  1.6801
 1140SOL    HW2 3571   1.365   3.252   1.756 -2.2171 -0.1594 -0.5982
 1141SOL     OW 3572   3.752   3.074   3.783 -0.2721 -0.8366 -0.1471
 1141SOL    HW1 3573   3.835   3.102   3.830 -1.1521  0.2018  0.8342
 1141SOL    HW2 3574   3.767   2.986   3.738  1.1262 -0.9999  0.5990
 1142SOL     OW 3575   0.181   2.048   0.351  0.2509 -0.4623  0.2096
 1142SOL    HW1 3576   0.278   2.046   0.330 -0.0432  2.1467 -2.0031
 1142SOL    HW2 3577   0.131   1.991   0.285  0.1519 -0.6458  0.4409
 1143SOL     OW 3578   0.371   4.107   3.739 -0.9692  0.4390 -0.4298
 1143SOL    HW1 3579   0.364   4.084   3.836  1.4337 -2.5047 -0.8306
 1143SOL    HW2 3580   0.439   4.180   3.727  1.0295 -1.2855 -0.0544
 1144SOL     OW 3581   3.340   3.787   2.987  0.2676  0.5276  0.1191
 1144SOL    HW1 3582   3.292   3.830   3.063 -0.6479  0.3282 -0.3355
 1144SOL    HW2 3583   3.425   3.746   3.020 -0.3602  0.0130  1.1217
 1145SOL     OW 3584   2.652   2.871   2.703 -0.5290  0.0732  0.0514
 1145SOL    HW1 3585   2.734   2.913   2.666  0.2719 -2.3063 -1.0841
 1145SOL    HW2 3586   2.675   2.819   2.785 -0.4515 -2.0328 -1.2260
 1146SOL     OW 3587   2.521   4.627   4.110  0.0479 -0.0937 -0.3052
 1146SOL    HW1 3588   2.474   4.562   4.169 -0.4405 -1.7231 -2.3409
 1146SOL    HW2 3589   2.616   4.598   4.097  0.2690  0.4823 -0.0049
 1147SOL     OW 3590   0.916   0.915   0.383 -0.2033 -0.1197 -0.4647
 1147SOL    HW1 3591   0.885   1.001   0.343  1.5516  0.2652 -1.0771
 1147SOL    HW2 3592   0.904   0.841   0.317 -4.5156 -1.0855  1.0233
 1148SOL     OW 3593   0.162   3.581   3.747 -0.4670  0.3028 -0.6389
 1148SOL    HW1 3594   0.095   3.541   3.810  0.5507  1.2783  1.1361
 1148SOL    HW2 3595   0.115   3.641   3.682 -1.4420 -0.0996 -0.3265
 1149SOL     OW 3596   3.712   3.814   3.900 -0.3407  0.3530  0.5488
 1149SOL    HW1 3597   3.738   3.910   3.901  0.3579  0.1623  1.7606
 1149SOL    HW2 3598   3.669   3.792   3.812 -0.2858  1.7002  0.1703
 1150SOL     OW 3599   0.204   0.947   4.366  0.3673  0.2952  0.6884
 1150SOL    HW1 3600   0.278   0.945   4.434  1.7209  0.0964 -0.7287
 1150SOL    HW2 3601   0.213   1.028   4.308 -0.2740  0.0505  0.2267
 1151SOL     OW 3602   2.895   2.500   2.694 -0.2599  0.1817  0.2468
 1151SOL    HW1 3603   2.814   2.489   2.636 -0.8848 -0.1810  1.1702
 1151SOL    HW2 3604   2.867   2.507   2.790  0.8431 -0.8310  0.6661
 1152SOL     OW 3605   3.169   1.869   2.156 -0.6345 -0.0666  0.1863
 1152SOL    HW1 3606   3.156   1.868   2.255  1.0133 -0.6189  0.4329
 1152SOL    HW2 3607   3.123   1.789   2.116 -1.4161  0.2298  0.4697
 1153SOL     OW 3608   3.076   1.605   2.976  0.6490  0.4914 -0.2541
 1153SOL    HW1 3609   3.088   1.699   3.008  0.3107 -0.0867  1.6938
 1153SOL    HW2 3610   3.097   1.542   3.050 -1.1838 -0.8981 -0.8387
 1154SOL     OW 3611   2.769   4.781   4.276 -0.0590  0.6017  0.2368
 1154SOL    HW1 3612   2.703   4.759   4.203  1.3579 -0.0613 -0.8956
 1154SOL    HW2 3613   2.759   4.877   4.301 -0.4771  0.8940 -0.9558
 1155SOL     OW 3614   4.006   3.725   4.588 -0.6353 -0.1817  0.2914
 1155SOL    HW1 3615   4.076   3.734   4.518 -2.3532 -2.2086 -1.8319
 1155SOL    HW2 3616   4.036   3.661   4.658 -0.7140 -1.8815 -1.1775
 1156SOL     OW 3617   5.150   1.758   0.980 -0.2683  0.1718 -0.2735
 1156SOL    HW1 3618   5.195   1.846   0.995  0.8669 -0.3224 -0.7128
 1156SOL    HW2 3619   5.051   1.772   0.977 -0.1098  1.4180 -0.2624
 1157SOL     OW 3620   3.174   2.110   2.507 -0.2080  0.3220  0.0980
 1157SOL    HW1 3621   3.096   2.052   2.481 -0.6988  1.1356 -0.2826
 1157SOL    HW2 3622   3.256   2.078   2.460 -0.0536 -1.2067  1.3089
 1158SOL     OW 3623   3.420   4.133   2.000 -0.2017 -0.1267 -0.9666
 1158SOL    HW1 3624   3.332   4.086   2.008 -0.1311 -0.1970 -0.5987
 1158SOL    HW2 3625   3.409   4.230   2.023 -0.0461 -0.2806 -0.2205
 1159SOL     OW 3626   1.413   0.884   4.378 -0.2686 -0.0910  0.3425
 1159SOL    HW1 3627   1.451   0.871   4.470  0.5496  1.2139  0.2151
 1159SOL    HW2 3628   1.417   0.798   4.328 -1.6426 -1.0984  1.8277
 1160SOL     OW 3629   2.658   0.728   1.595  0.0963  0.0944 -0.0742
 1160SOL    HW1 3630   2.724   0.789   1.640  0.4834  0.2261 -0.8003
 1160SOL    HW2 3631   2.699   0.638   1.582 -0.9373 -0.7582  2.1958
 1161SOL     OW 3632   0.507   2.290   0.609 -0.1965  0.5234 -0.0002
 1161SOL    HW1 3633   0.433   2.319   0.669  0.8757 -3.0710  3.5003
 1161SOL    HW2 3634   0.593   2.334   0.637 -0.0209  0.3092 -0.1926
 1162SOL     OW 3635   4.441   0.781   3.219  0.6099 -0.0348  0.4598
 1162SOL    HW1 3636   4.434   0.827   3.130 -1.8908  0.5984  0.8849
 1162SOL    HW2 3637   4.496   0.837   3.281  0.2372  0.8299  0.0362
 1163SOL     OW 3638   3.337   3.594   4.790 -0.2348  0.4492  0.0791
 1163SOL    HW1 3639   3.334   3.626   4.885  0.7863  0.4044  0.1339
 1163SOL    HW2 3640   3.417   3.632   4.745  0.0378 -0.6311 -0.3634
 1164SOL     OW 3641   5.104   3.395   1.830 -0.0344  0.2219  0.8993
 1164SOL    HW1 3642   5.042   3.319   1.849  0.0662  0.4249  2.1149
 1164SOL    HW2 3643   5.088   3.469   1.896 -0.7504  1.6566 -0.7963
 1165SOL     OW 3644   3.604   2.479   4.764 -0.2658  0.2565 -0.4644
 1165SOL    HW1 3645   3.561   2.560   4.724 -1.0235  1.6799  2.9075
 1165SOL    HW2 3646   3.533   2.413   4.789 -0.1514  0.6508  1.0200
 1166SOL     OW 3647   0.044   3.112   4.613 -0.1318 -0.1549  0.3249
 1166SOL    HW1 3648   0.012   3.062   4.693 -1.4204 -0.7358 -0.5299
 1166SOL    HW2 3649   0.044   3.210   4.633  1.7291 -0.4011  1.7674
 1167SOL     OW 3650   1.901   2.796   0.696  0.0318  0.0951  0.1044
 1167SOL    HW1 3651   1.833   2.827   0.629  0.1260 -0.0159 -0.0415
 1167SOL    HW2 3652   1.930   2.703   0.674 -2.1809 -1.1521  2.0093
 1168SOL     OW 3653   1.132   3.062   0.754  0.0609  0.0125 -0.2708
 1168SOL    HW1 3654   1.064   3.003   0.711  0.6514 -1.3847  0.6288
 1168SOL    HW2 3655   1.126   3.052   0.854  1.2114  0.2996 -0.1605
 1169SOL     OW 3656   4.004   1.248   0.496 -0.0686 -0.0754 -0.0342
 1169SOL    HW1 3657   4.023   1.307   0.575  0.9026 -1.6127  0.9423
 1169SOL    HW2 3658   4.083   1.189   0.479 -1.0180 -1.1397 -0.9234
 1170SOL     OW 3659   2.895   4.878   1.404  0.0857  0.3528 -0.1811
 1170SOL    HW1 3660   2.800   4.865   1.374  1.0210 -0.7484 -2.9926
 1170SOL    HW2 3661   2.926   4.968   1.376 -0.0065  0.5448  0.3412
 1171SOL     OW 3662   3.826   0.127   1.347  1.1911 -0.1796 -0.2665
 1171SOL    HW1 3663   3.901   0.173   1.394 -0.1705  1.2974  0.5937
 1171SOL    HW2 3664   3.791   0.186   1.274  1.7375 -1.4390 -1.5741
 1172SOL     OW 3665   4.426   1.406   4.357  0.0774 -0.0830 -0.2062
 1172SOL    HW1 3666   4.453   1.374   4.266  0.1815 -0.9993  0.1346
 1172SOL    HW2 3667   4.336   1.450   4.351  0.7126  1.1855 -0.9951
 1173SOL     OW 3668   2.783   2.586   2.977 -0.3522  0.0261 -0.1219
 1173SOL    HW1 3669   2.828   2.497   2.980 -0.6244 -0.1113  2.6298
 1173SOL    HW2 3670   2.833   2.651   3.034 -1.4643  0.9778 -0.1836
 1174SOL     OW 3671   4.184   3.591   4.926 -0.3760 -0.4598 -0.1707
 1174SOL    HW1 3672   4.197   3.577   4.827 -0.6460 -0.1026 -0.2615
 1174SOL    HW2 3673   4.218   3.682   4.951 -2.4588  0.4602 -0.3919
 1175SOL     OW 3674   3.303   1.017   1.373 -0.2066  0.0597  0.3028
 1175SOL    HW1 3675   3.388   1.061   1.344  0.3971 -1.5997 -0.6476
 1175SOL    HW2 3676   3.298   0.926   1.332 -1.7654 -0.4495  1.5219
 1176SOL     OW 3677   3.795   0.473   3.788  0.4479  0.3813  0.0568
 1176SOL    HW1 3678   3.869   0.406   3.787  1.3837  1.3565 -1.5951
 1176SOL    HW2 3679   3.737   0.458   3.868  2.9417  0.1595  1.9444
 1177SOL     OW 3680   4.894   3.457   1.415 -0.5289  0.7991  0.4390
 1177SOL    HW1 3681   4.918   3.361   1.430 -1.9485  0.3004 -0.3191
 1177SOL    HW2 3682   4.946   3.515   1.478  0.0992 -0.4844  1.1348
 1178SOL     OW 3683   4.346   0.283   0.498 -0.3970  0.4229 -0.1936
 1178SOL    HW1 3684   4.277   0.343   0.458  1.2832  1.6654 -1.3551
 1178SOL    HW2 3685   4.419   0.338   0.538 -0.0386 -0.8548  0.9934
 1179SOL     OW 3686   2.150   0.839   0.053  0.0794  0.0805 -0.3432
 1179SOL    HW1 3687   2.187   0.812  -0.036  0.6383  2.1578 -0.7977
 1179SOL    HW2 3688   2.219   0.892   0.103 -1.3650  1.9273 -0.1671
 1180SOL     OW 3689   1.159   4.766   2.788 -0.2068 -0.1609 -0.2230
 1180SOL    HW1 3690   1.170   4.725   2.879  1.5662 -1.2127 -0.8697
 1180SOL    HW2 3691   1.096   4.843   2.795 -0.5931 -0.5763  1.7779
 1181SOL     OW 3692   4.243   1.044   3.741 -0.1235  0.1287  0.1433
 1181SOL    HW1 3693   4.224   1.142   3.752 -1.6147  0.0340 -1.3445
 1181SOL    HW2 3694   4.294   1.029   3.657  1.4537 -0.2563  1.1306
 1182SOL     OW 3695   1.787   1.657   3.135  0.1522 -0.4636  0.2930
 1182SOL    HW1 3696   1.700   1.622   3.102  1.0105 -1.4995 -0.9810
 1182SOL    HW2 3697   1.772   1.742   3.185 -1.6046 -0.7822  0.3688
 1183SOL     OW 3698   3.604   4.628   3.028 -0.9810  0.4528 -0.3457
 1183SOL    HW1 3699   3.649   4.689   3.094  0.0159 -0.5082 -0.1084
 1183SOL    HW2 3700   3.562   4.552   3.076 -3.4419  1.6101 -0.5049
 1184SOL     OW 3701   1.793   3.374   3.829  0.0513  0.0557  0.6508
 1184SOL    HW1 3702   1.715   3.379   3.891 -1.2002 -0.9203 -0.7871
 1184SOL    HW2 3703   1.854   3.451   3.846 -0.8925  0.4964  2.2258
 1185SOL     OW 3704   4.600   1.254   2.876 -0.1764 -0.3473 -0.1628
 1185SOL    HW1 3705   4.688   1.218   2.847  0.1915 -2.0126  2.6633
 1185SOL    HW2 3706   4.601   1.354   2.870  1.8187 -0.3422 -0.3791
 1186SOL     OW 3707   2.055   0.072   3.640 -0.3487 -0.2969 -0.3210
 1186SOL    HW1 3708   1.968   0.060   3.592  0.2057 -0.9307 -1.2069
 1186SOL    HW2 3709   2.045   0.042   3.735 -1.0373 -0.5805 -0.4707
 1187SOL     OW 3710   1.603   1.692   0.166  0.6640  0.0174  0.1341
 1187SOL    HW1 3711   1.559   1.651   0.086 -1.2007  1.5323  0.3186
 1187SOL    HW2 3712   1.566   1.784   0.181  1.8450  0.2293  2.0395
 1188SOL     OW 3713   3.274   4.840   1.158 -0.4186  0.0681 -0.1930
 1188SOL    HW1 3714   3.359   4.844   1.212  0.2202  0.2554 -1.1791
 1188SOL    HW2 3715   3.296   4.850   1.061 -1.6104  0.4228 -0.4450
 1189SOL     OW 3716   1.101   4.480   3.130 -0.4293 -0.0058 -0.3545
 1189SOL    HW1 3717   1.170   4.542   3.092  0.2441 -0.2434  0.4606
 1189SOL    HW2 3718   1.013   4.528   3.135 -0.8128 -0.2599 -3.1156
 1190SOL     OW 3719   3.223   4.682   3.313  0.6614  0.0703 -0.0289
 1190SOL    HW1 3720   3.245   4.599   3.261 -2.0022 -0.0436 -1.1314
 1190SOL    HW2 3721   3.257   4.673   3.406  0.9776 -1.9924 -0.2976
 1191SOL     OW 3722   1.025   4.036   4.764  0.2486  0.2222  0.2433
 1191SOL    HW1 3723   1.014   4.134   4.775  1.5499  0.3689  0.3621
 1191SOL    HW2 3724   0.988   3.989   4.845 -1.3217  0.5203 -0.2649
 1192SOL     OW 3725   4.948   0.689   1.421 -0.1650  0.0696  0.6969
 1192SOL    HW1 3726   4.914   0.744   1.344  0.1520  0.6857  0.9857
 1192SOL    HW2 3727   5.001   0.748   1.482  0.8878 -0.7273  0.5865
 1193SOL     OW 3728   2.462   4.418   0.555  0.2369  0.4114 -0.1618
 1193SOL    HW1 3729   2.410   4.364   0.621  2.8388 -0.0716  1.6089
 1193SOL    HW2 3730   2.436   4.514   0.563 -0.0892  0.2385  0.9728
 1194SOL     OW 3731   1.746   2.663   4.366 -0.2744  0.2475  0.1207
 1194SOL    HW1 3732   1.660   2.625   4.332  0.5069 -0.2385 -1.3851
 1194SOL    HW2 3733   1.813   2.589   4.376 -0.0561  0.6007  1.4244
 1195SOL     OW 3734   1.836   0.232   0.992  0.1132  0.2343 -0.1322
 1195SOL    HW1 3735   1.777   0.216   0.913 -0.4584  1.1252  0.0992
 1195SOL    HW2 3736   1.926   0.261   0.961 -0.3244  1.2980 -0.4739
 1196SOL     OW 3737   1.468   2.577   0.238 -0.4200 -0.0086  0.3272
 1196SOL    HW1 3738   1.494   2.481   0.229 -1.3404 -0.1851 -0.6644
 1196SOL    HW2 3739   1.537   2.625   0.292 -0.1158 -1.2858  1.1149
 1197SOL     OW 3740   2.141   3.274   2.988  0.5784 -0.2204 -0.4389
 1197SOL    HW1 3741   2.212   3.208   2.965  1.3582  0.3654  0.2508
 1197SOL    HW2 3742   2.117   3.266   3.085 -0.1123 -0.2408 -0.6075
 1198SOL     OW 3743   0.883   1.515   1.893 -0.2958 -0.3071 -0.5123
 1198SOL    HW1 3744   0.958   1.519   1.827 -0.8862 -1.7904 -1.3426
 1198SOL    HW2 3745   0.899   1.440   1.958 -0.3645  0.2972  0.2120
 1199SOL     OW 3746   4.769   4.424   1.939  0.1992  0.4633 -0.2259
 1199SOL    HW1 3747   4.863   4.422   1.905 -0.0097  0.2490 -0.8211
 1199SOL    HW2 3748   4.730   4.515   1.925  0.5500  0.7527  0.6836
 1200SOL     OW 3749   2.979   2.922   3.479 -0.0988  0.2823  1.1322
 1200SOL    HW1 3750   2.899   2.893   3.532 -0.2578 -2.7436 -0.5526
 1200SOL    HW2 3751   3.062   2.896   3.527 -0.2048 -0.0174  1.1580
 1201SOL     OW 3752   5.010   0.932   3.469 -0.0365 -0.1345  0.1007
 1201SOL    HW1 3753   5.037   1.014   3.417 -1.9967  1.2736  1.1505
 1201SOL    HW2 3754   5.051   0.851   3.427 -0.2641  1.0684 -2.7054
 1202SOL     OW 3755   3.402   1.838   2.632  0.6278  0.2492 -0.4980
 1202SOL    HW1 3756   3.385   1.793   2.720  0.9679 -0.3622 -0.7376
 1202SOL    HW2 3757   3.415   1.936   2.647  0.9473  0.1154  0.1672
 1203SOL     OW 3758   3.559   1.043   3.382 -0.2138 -0.0894 -0.5154
 1203SOL    HW1 3759   3.637   1.067   3.439 -0.1441  1.2544 -1.1284
 1203SOL    HW2 3760   3.579   1.066   3.286 -1.5415  0.8013 -0.6151
 1204SOL     OW 3761   2.319   3.380   0.060 -0.4366 -0.1315 -0.8062
 1204SOL    HW1 3762   2.286   3.319  -0.012 -1.4535 -0.4749 -0.0721
 1204SOL    HW2 3763   2.321   3.330   0.147 -1.3978  0.9016 -0.1758
 1205SOL     OW 3764   3.881   0.471   1.305  0.6137  0.3913  0.4374
 1205SOL    HW1 3765   3.906   0.567   1.297 -1.0208  0.8028 -0.0881
 1205SOL    HW2 3766   3.852   0.452   1.399  3.1448 -0.2014  1.1794
 1206SOL     OW 3767   1.088   5.042   4.542 -0.1199 -0.4284  0.3281
 1206SOL    HW1 3768   1.164   5.105   4.522 -0.0968 -0.4927  0.2184
 1206SOL    HW2 3769   1.101   4.957   4.492  0.4497 -0.9659  1.3478
 1207SOL     OW 3770   1.998   1.920   5.080 -0.1897 -0.1730  0.1118
 1207SOL    HW1 3771   2.049   1.929   4.994 -4.0304 -0.8280 -2.5072
 1207SOL    HW2 3772   1.975   1.824   5.094 -1.8790  0.2546  0.4063
 1208SOL     OW 3773   3.771   4.422   1.957  0.1150 -0.4954  0.4496
 1208SOL    HW1 3774   3.815   4.398   2.044 -0.0654 -1.1440  0.3695
 1208SOL    HW2 3775   3.743   4.338   1.910 -0.1595 -0.1320 -0.0418
 1209SOL     OW 3776   0.730   0.649   1.139  0.0007 -0.2565 -0.0893
 1209SOL    HW1 3777   0.819   0.690   1.158 -0.8723  1.2916  0.8768
 1209SOL    HW2 3778   0.721   0.635   1.041  0.2935  2.1102 -0.5262
 1210SOL     OW 3779   1.156   0.931   3.937  0.3788 -0.5664  0.3624
 1210SOL    HW1 3780   1.151   1.010   3.998  0.1445  1.2715 -1.9102
 1210SOL    HW2 3781   1.073   0.926   3.881  0.4799 -2.3211  0.3236
 1211SOL     OW 3782   0.202   4.950   3.294 -0.0575  0.3761  0.0349
 1211SOL    HW1 3783   0.254   4.988   3.371  1.1275 -0.1754 -0.4611
 1211SOL    HW2 3784   0.201   4.850   3.301  1.2313  0.2300 -1.3487
 1212SOL     OW 3785   2.171   3.551   2.989  0.0514  0.3343 -0.7680
 1212SOL    HW1 3786   2.089   3.578   3.040 -1.2527  2.3041 -3.6439
 1212SOL    HW2 3787   2.170   3.452   2.974 -0.9639  0.1213  0.5544
 1213SOL     OW 3788   1.819   1.336   4.560  0.0038  0.0546 -0.5388
 1213SOL    HW1 3789   1.892   1.317   4.627 -1.4562  0.0390  1.1372
 1213SOL    HW2 3790   1.757   1.258   4.557 -0.6923  0.6191 -0.9318
 1214SOL     OW 3791   3.072   2.347   3.470 -0.3182 -0.7199 -0.0029
 1214SOL    HW1 3792   3.162   2.363   3.429  0.8996 -0.8171  2.4635
 1214SOL    HW2 3793   3.023   2.434   3.479  0.2464 -0.4248  0.2119
 1215SOL     OW 3794   3.188   0.690   3.620 -0.0141  0.2859 -0.0734
 1215SOL    HW1 3795   3.254   0.624   3.655  0.5034 -0.0539 -1.6319
 1215SOL    HW2 3796   3.236   0.763   3.571 -0.7881 -0.6917 -2.4674
 1216SOL     OW 3797   2.540   0.189   3.794 -0.2634  0.2274 -0.3262
 1216SOL    HW1 3798   2.606   0.213   3.865 -1.5168  2.0746  0.2852
 1216SOL    HW2 3799   2.585   0.131   3.726  1.4753 -0.0622  0.9765
 1217SOL     OW 3800   5.004   4.690   3.706 -0.1472  0.3920 -0.2960
 1217SOL    HW1 3801   5.082   4.652   3.755 -0.5546  0.4391  0.3938
 1217SOL    HW2 3802   5.002   4.652   3.613 -0.1297 -0.7065  0.1448
 1218SOL     OW 3803   3.484   4.241   0.675  0.6400 -0.2972  0.0379
 1218SOL    HW1 3804   3.391   4.266   0.649  0.4628  0.2542  1.1168
 1218SOL    HW2 3805   3.500   4.269   0.770  2.6337  1.7356 -0.8021
 1219SOL     OW 3806   1.320   3.027   2.567 -0.0342 -0.1410 -0.6800
 1219SOL    HW1 3807   1.392   2.994   2.628  0.0680  0.7915 -0.2773
 1219SOL    HW2 3808   1.353   3.023   2.473  1.3689  2.1589 -0.3774
 1220SOL     OW 3809   4.773   3.254   1.598 -0.1440 -0.0923 -0.0177
 1220SOL    HW1 3810   4.871   3.273   1.586 -0.3536  0.5577 -0.8045
 1220SOL    HW2 3811   4.754   3.159   1.574  0.2200 -0.0944 -0.3081
 1221SOL     OW 3812   0.378   4.843   1.471  0.2649  0.7177  0.4680
 1221SOL    HW1 3813   0.323   4.765   1.441  0.1483  1.1355 -0.4385
 1221SOL    HW2 3814   0.442   4.868   1.398  0.0636  1.6794  0.6134
 1222SOL     OW 3815   1.234   0.424   2.808 -0.4471  0.0464  0.7732
 1222SOL    HW1 3816   1.284   0.340   2.790 -1.0952  0.0303 -1.1991
 1222SOL    HW2 3817   1.296   0.502   2.800 -0.3260 -0.0971  0.2756
 1223SOL     OW 3818   1.617   4.051   0.897  0.3353  0.1911  0.8315
 1223SOL    HW1 3819   1.564   3.967   0.905  1.9646 -1.0961 -0.9339
 1223SOL    HW2 3820   1.681   4.058   0.973  1.2977 -1.0292  0.1563
 1224SOL     OW 3821   0.511   2.655   2.185  0.0488  0.4423  0.4218
 1224SOL    HW1 3822   0.430   2.700   2.147  1.0348  0.3375 -1.9486
 1224SOL    HW2 3823   0.525   2.568   2.139  1.3082  0.2774  1.0893
 1225SOL     OW 3824   0.494   0.479   2.030  0.6731 -0.3629  0.0099
 1225SOL    HW1 3825   0.594   0.486   2.025  0.7087 -1.0004 -0.1896
 1225SOL    HW2 3826   0.462   0.517   2.117  0.8131  2.7152 -1.1449
 1226SOL     OW 3827   2.978   3.885   0.964  0.5731  0.4204  0.3361
 1226SOL    HW1 3828   3.014   3.889   1.057 -0.2742 -1.4198  0.7983
 1226SOL    HW2 3829   3.050   3.909   0.899  1.4908  0.6514  1.4073
 1227SOL     OW 3830   3.141   1.581   1.743 -0.0441  0.2247  0.2348
 1227SOL    HW1 3831   3.110   1.488   1.762  0.6269 -0.2634 -0.9466
 1227SOL    HW2 3832   3.237   1.579   1.716 -0.7259  0.9087 -2.4752
 1228SOL     OW 3833   0.517   1.471   3.462  0.4266 -0.1094 -0.1991
 1228SOL    HW1 3834   0.463   1.497   3.542  1.3507  0.8936  0.1181
 1228SOL    HW2 3835   0.457   1.430   3.393 -0.5293 -0.1192  0.6261
 1229SOL     OW 3836   4.143   3.471   4.041  0.0945 -0.0960  0.0842
 1229SOL    HW1 3837   4.199   3.453   3.961 -0.5932  2.0151 -0.9407
 1229SOL    HW2 3838   4.046   3.474   4.014 -0.1303  0.8208  0.9558
 1230SOL     OW 3839   4.034   0.212   3.255 -0.6024  0.3355  0.1553
 1230SOL    HW1 3840   3.999   0.119   3.271 -0.7345  0.4097  0.3032
 1230SOL    HW2 3841   3.995   0.274   3.323  0.6162  0.2325  0.9899
 1231SOL     OW 3842   2.426   3.081   1.044  0.1513  0.0478  0.0569
 1231SOL    HW1 3843   2.503   3.081   0.979  0.1814  2.0933  0.0373
 1231SOL    HW2 3844   2.451   3.135   1.124 -0.8090 -0.4018  0.6732
 1232SOL     OW 3845   1.995   3.779   4.979 -0.2218 -0.1556 -0.3087
 1232SOL    HW1 3846   1.931   3.821   4.915 -0.3806 -0.3538 -0.2798
 1232SOL    HW2 3847   1.974   3.811   5.072  0.7729  1.0899 -0.4857
 1233SOL     OW 3848   0.098   0.019   4.180 -0.0866  0.0841 -0.4736
 1233SOL    HW1 3849   0.029   0.091   4.182 -0.8266 -0.5448 -1.7885
 1233SOL    HW2 3850   0.185   0.054   4.215 -0.8733  1.0991  0.5205
 1234SOL     OW 3851   0.458   3.343   4.080  0.5219  0.0066 -0.0792
 1234SOL    HW1 3852   0.368   3.377   4.109  1.6501  0.7894  2.8907
 1234SOL    HW2 3853   0.502   3.412   4.022  0.4686  1.1387  1.1670
 1235SOL     OW 3854   2.236   2.910   0.597 -0.2958 -0.3518  0.4590
 1235SOL    HW1 3855   2.327   2.911   0.637 -1.9483  0.3565  4.6638
 1235SOL    HW2 3856   2.186   2.991   0.627 -2.2619 -0.5263 -2.0426
 1236SOL     OW 3857   5.087   1.047   3.103 -0.3598 -0.2855  0.0722
 1236SOL    HW1 3858   5.008   0.988   3.118  0.2565 -1.3184 -0.5831
 1236SOL    HW2 3859   5.115   1.089   3.189 -1.5865  0.0679  0.3161
 1237SOL     OW 3860   2.687   0.180   4.683 -0.2073 -0.7937 -0.3508
 1237SOL    HW1 3861   2.637   0.185   4.596 -0.5261 -1.4449 -0.2089
 1237SOL    HW2 3862   2.692   0.271   4.723  0.3783 -0.3994 -1.2956
 1238SOL     OW 3863   1.965   4.564   0.308  0.3111 -0.1740 -0.0792
 1238SOL    HW1 3864   1.943   4.501   0.382  0.3273 -0.0790  0.0058
 1238SOL    HW2 3865   1.880   4.592   0.263  0.3985 -1.6407 -1.2648
 1239SOL     OW 3866   3.150   3.220   5.070  0.8062  0.5994  0.6812
 1239SOL    HW1 3867   3.059   3.180   5.084  0.7114  0.5954  0.0812
 1239SOL    HW2 3868   3.160   3.246   4.973  1.3435  0.8447  0.8020
 1240SOL     OW 3869   1.269   4.258   1.007 -0.0380 -0.5722  0.3767
 1240SOL    HW1 3870   1.331   4.291   1.079 -0.1555  0.2540  0.1099
 1240SOL    HW2 3871   1.320   4.249   0.921  0.0258 -1.2288  0.4850
 1241SOL     OW 3872   1.361   3.243   1.571 -0.1240  0.0748 -0.1684
 1241SOL    HW1 3873   1.281   3.184   1.575  0.1068 -0.5582 -2.9238
 1241SOL    HW2 3874   1.432   3.201   1.514  0.8542  2.0866 -0.5587
 1242SOL     OW 3875   4.695   0.108   3.311 -0.3845 -0.0742 -0.3732
 1242SOL    HW1 3876   4.604   0.106   3.352 -0.2287 -1.1622 -0.0635
 1242SOL    HW2 3877   4.723   0.204   3.297  0.0703  0.4709  3.2843
 1243SOL     OW 3878   1.968   4.272   0.947 -0.4378  0.1534  0.5499
 1243SOL    HW1 3879   1.981   4.212   0.869 -0.0655  0.0701  0.6746
 1243SOL    HW2 3880   1.990   4.366   0.922  3.2159 -0.3152  1.4563
 1244SOL     OW 3881   3.946   1.407   4.306 -0.1778  0.1877 -0.2145
 1244SOL    HW1 3882   3.857   1.448   4.289 -0.1465  1.2838  1.9791
 1244SOL    HW2 3883   3.934   1.322   4.358 -0.0347 -0.9810 -1.9890
 1245SOL     OW 3884   3.865   3.215   3.331  0.3241 -0.3458 -0.2272
 1245SOL    HW1 3885   3.767   3.205   3.352  0.2963  1.3788  0.7131
 1245SOL    HW2 3886   3.908   3.125   3.329 -1.1936 -1.1124 -0.2387
 1246SOL     OW 3887   0.753   4.550   3.919 -0.0220  0.3778 -0.9997
 1246SOL    HW1 3888   0.654   4.540   3.906 -0.3961  3.0872 -0.8362
 1246SOL    HW2 3889   0.800   4.526   3.834 -0.9911  0.8642 -1.6908
 1247SOL     OW 3890   2.722   4.284   1.653  0.0934  0.1401  0.3607
 1247SOL    HW1 3891   2.626   4.262   1.636  0.0778  0.5271 -0.0882
 1247SOL    HW2 3892   2.766   4.307   1.566  0.8486 -1.0071  0.4173
 1248SOL     OW 3893   1.635   3.124   4.875 -0.4815 -0.2368 -0.6198
 1248SOL    HW1 3894   1.697   3.063   4.826 -1.0303 -0.1796 -1.4072
 1248SOL    HW2 3895   1.594   3.189   4.810  1.8865  2.5885  0.4567
 1249SOL     OW 3896   3.341   3.926   4.082 -0.2043 -0.5868 -0.0323
 1249SOL    HW1 3897   3.343   3.826   4.080  0.9153 -0.5736 -0.9632
 1249SOL    HW2 3898   3.314   3.960   3.992 -1.6563 -0.0316  0.5724
 1250SOL     OW 3899   2.677   1.047   2.282  0.6774  0.1489  0.5694
 1250SOL    HW1 3900   2.702   1.130   2.232  0.1419 -0.8827 -1.5338
 1250SOL    HW2 3901   2.652   0.975   2.217  0.3013 -1.4155  2.3500
 1251SOL     OW 3902   2.043   3.527   2.464  0.3286 -0.0154  0.2415
 1251SOL    HW1 3903   1.988   3.536   2.547  0.3105  1.2371  0.1084
 1251SOL    HW2 3904   2.050   3.616   2.418  4.1928  0.4761  1.3743
 1252SOL     OW 3905   3.504   0.829   5.120  0.3051 -0.2591  0.1917
 1252SOL    HW1 3906   3.549   0.864   5.202 -1.4395  0.9449  0.6876
 1252SOL    HW2 3907   3.415   0.790   5.144 -0.3163  0.2724 -1.1362
 1253SOL     OW 3908   4.062   1.065   3.420  0.1985  0.4077 -0.1026
 1253SOL    HW1 3909   3.993   0.992   3.423 -0.6184  1.0901 -1.1504
 1253SOL    HW2 3910   4.029   1.143   3.473  0.4004  0.5474 -0.1849
 1254SOL     OW 3911   3.629   2.288   1.206  0.2275  0.1423  0.1994
 1254SOL    HW1 3912   3.625   2.325   1.299  0.3194  1.1192 -0.1711
 1254SOL    HW2 3913   3.711   2.322   1.160  0.3883 -0.6482 -0.1195
 1255SOL     OW 3914   4.575   2.767   1.588  0.6816 -0.8006  0.3007
 1255SOL    HW1 3915   4.496   2.801   1.537  1.1019 -1.5871 -0.9254
 1255SOL    HW2 3916   4.549   2.749   1.683 -0.0532  0.9728  0.4667
 1256SOL     OW 3917   0.185   0.898   0.851 -0.1528 -0.1469  0.0898
 1256SOL    HW1 3918   0.104   0.885   0.795 -0.3405 -0.1353  0.3535
 1256SOL    HW2 3919   0.221   0.991   0.837 -0.5915  0.0895  0.4871
 1257SOL     OW 3920   0.784   2.212   2.060 -0.9965 -0.5530 -0.1625
 1257SOL    HW1 3921   0.808   2.186   1.966 -0.2720  1.0043 -0.4398
 1257SOL    HW2 3922   0.859   2.264   2.100 -2.5376  1.5133  0.1783
 1258SOL     OW 3923   2.853   1.974   3.906 -0.4702 -0.1557 -0.2857
 1258SOL    HW1 3924   2.898   1.888   3.931  0.8325  1.2001  2.4778
 1258SOL    HW2 3925   2.903   2.017   3.830  0.0593 -0.8847 -0.3619
 1259SOL     OW 3926   2.756   2.406   1.645  0.0125 -0.4665  0.5724
 1259SOL    HW1 3927   2.664   2.376   1.670 -0.0625  0.6255  1.7072
 1259SOL    HW2 3928   2.803   2.333   1.594 -1.3920 -1.1067  0.1559
 1260SOL     OW 3929   3.032   4.852   2.480  0.2590  0.3775  0.0228
 1260SOL    HW1 3930   3.093   4.923   2.446  0.1235  0.6613  0.3635
 1260SOL    HW2 3931   3.026   4.859   2.580 -0.0776  0.1435  0.0188
 1261SOL     OW 3932   1.387   0.591   4.824  0.1699  0.0606 -0.1362
 1261SOL    HW1 3933   1.459   0.563   4.888  1.0750  2.1536 -0.1541
 1261SOL    HW2 3934   1.306   0.618   4.876  1.0455  2.1663  0.2594
 1262SOL     OW 3935   2.604   1.042   1.695  0.3379  0.6099  0.4845
 1262SOL    HW1 3936   2.532   0.978   1.720  0.0662  0.3129 -1.0055
 1262SOL    HW2 3937   2.693   0.997   1.702  0.2022  0.2875  0.1231
 1263SOL     OW 3938   2.918   4.887   0.805 -0.2390  0.0312 -0.0201
 1263SOL    HW1 3939   2.865   4.892   0.889 -1.1332  0.1730 -0.5825
 1263SOL    HW2 3940   2.860   4.855   0.730  1.2653 -3.2762  0.0289
 1264SOL     OW 3941   3.054   1.386   2.838  0.3351 -0.0632  0.1598
 1264SOL    HW1 3942   3.060   1.415   2.742 -2.4565  0.9511  0.1944
 1264SOL    HW2 3943   3.044   1.467   2.897  1.6311 -0.6948  1.3139
 1265SOL     OW 3944   2.327   3.598   2.758  0.7381  0.1492  0.1337
 1265SOL    HW1 3945   2.263   3.570   2.830  0.7162  0.1767  0.1247
 1265SOL    HW2 3946   2.302   3.689   2.725 -1.7365 -1.4169 -2.7661
 1266SOL     OW 3947   0.670   4.096   4.852  0.5207 -0.3637  0.1741
 1266SOL    HW1 3948   0.755   4.113   4.803 -0.2981 -2.6598 -2.2986
 1266SOL    HW2 3949   0.659   3.997   4.865 -1.9308 -0.1704  0.0316
 1267SOL     OW 3950   1.784   2.712   1.032  0.5055 -0.2480 -0.3761
 1267SOL    HW1 3951   1.819   2.655   0.958 -0.5545  1.1192 -2.0088
 1267SOL    HW2 3952   1.700   2.757   1.003  0.1514  0.5063  1.6122
 1268SOL     OW 3953   0.131   3.262   1.432 -0.1240  0.6375 -0.2807
 1268SOL    HW1 3954   0.207   3.310   1.389  2.0560 -1.3128  1.1913
 1268SOL    HW2 3955   0.134   3.276   1.531  0.5006 -2.2509  0.1977
 1269SOL     OW 3956   2.387   3.954   1.350  0.0527  0.2360 -0.4685
 1269SOL    HW1 3957   2.386   4.051   1.326 -0.7549  0.8347  1.7426
 1269SOL    HW2 3958   2.329   3.938   1.430  0.9024 -1.9235 -0.1898
 1270SOL     OW 3959   1.862   4.976   0.834  0.5925  0.4826 -0.0964
 1270SOL    HW1 3960   1.875   5.049   0.901 -2.7750  0.4586  0.7635
 1270SOL    HW2 3961   1.829   5.015   0.748  0.8928  0.1511 -0.3652
 1271SOL     OW 3962   2.058   1.880   2.474  0.0147  0.3874  0.0282
 1271SOL    HW1 3963   2.142   1.882   2.419 -1.2333  1.1553 -1.9370
 1271SOL    HW2 3964   2.000   1.805   2.445 -0.3986  0.4107  0.7593
 1272SOL     OW 3965   3.257   1.106   3.694  0.5242  0.4211 -0.5372
 1272SOL    HW1 3966   3.293   1.027   3.645 -0.0762 -0.4958  0.4573
 1272SOL    HW2 3967   3.159   1.094   3.711  0.7478  0.5945  1.0441
 1273SOL     OW 3968   3.195   0.173   3.616 -0.1637 -0.0265  0.1932
 1273SOL    HW1 3969   3.188   0.265   3.578  0.7350 -0.8784 -2.2007
 1273SOL    HW2 3970   3.103   0.140   3.640 -0.5126  1.3859  0.9227
 1274SOL     OW 3971   1.057   4.295   2.121  0.2409  0.0493 -0.2571
 1274SOL    HW1 3972   1.014   4.208   2.143  0.7106  0.3260  2.0510
 1274SOL    HW2 3973   1.003   4.370   2.159 -0.6074  0.8940 -2.9253
 1275SOL     OW 3974   2.593   1.838   4.532 -0.6473 -0.3092  0.4629
 1275SOL    HW1 3975   2.506   1.844   4.483 -0.8566  0.4795  0.9132
 1275SOL    HW2 3976   2.620   1.742   4.540 -0.2145 -0.4240 -1.8434
 1276SOL     OW 3977   1.910   4.986   2.595  0.1385  0.0415 -0.4883
 1276SOL    HW1 3978   1.854   5.024   2.521  3.1738  2.4724 -1.7899
 1276SOL    HW2 3979   1.902   4.887   2.596 -2.1521  0.1259 -2.2113
 1277SOL     OW 3980   1.893   4.952   4.999 -0.7467  0.2815  0.1025
 1277SOL    HW1 3981   1.844   4.952   4.912  1.8191 -0.8999 -1.4821
 1277SOL    HW2 3982   1.965   5.021   4.997  1.1061 -1.5263  0.0764
 1278SOL     OW 3983   2.126   1.347   1.558 -0.0593 -0.4787  0.0053
 1278SOL    HW1 3984   2.122   1.434   1.509 -1.5533 -1.3666 -1.5102
 1278SOL    HW2 3985   2.042   1.335   1.611  0.4618 -0.6918  0.8100
 1279SOL     OW 3986   3.334   0.770   4.826  0.3264 -0.3332  0.4280
 1279SOL    HW1 3987   3.380   0.812   4.904  0.1960  0.5556  0.0462
 1279SOL    HW2 3988   3.285   0.688   4.855  0.7403 -0.3227  1.1643
 1280SOL     OW 3989   1.886   1.336   1.694 -0.0200  0.8673  0.2217
 1280SOL    HW1 3990   1.795   1.315   1.658  0.4791  0.7101 -0.9845
 1280SOL    HW2 3991   1.877   1.367   1.789 -1.1696 -0.8914  0.7521
 1281SOL     OW 3992   4.225   4.952   1.628  0.1221 -0.3487  0.0645
 1281SOL    HW1 3993   4.219   5.035   1.574  0.7744  0.4893  1.2374
 1281SOL    HW2 3994   4.283   4.885   1.580  1.0229  0.5248 -0.1061
 1282SOL     OW 3995   0.651   1.910   2.369  0.3118 -0.5003 -0.5036
 1282SOL    HW1 3996   0.582   1.957   2.313 -1.8443  0.1127  2.4048
 1282SOL    HW2 3997   0.685   1.830   2.320 -0.0488  0.9639 -3.3606
 1283SOL     OW 3998   0.954   3.578   2.498  0.0025  0.1839 -0.2965
 1283SOL    HW1 3999   0.858   3.574   2.524 -0.0758 -1.3050 -0.7490
 1283SOL    HW2 4000   0.994   3.486   2.503  1.0601  0.5613 -1.3804
 1284SOL     OW 4001   3.961   0.645   0.882  0.7080 -0.1195  0.2384
 1284SOL    HW1 4002   3.970   0.577   0.809  2.0769 -0.8929  1.0924
 1284SOL    HW2 4003   3.892   0.614   0.948 -1.1610  0.9815 -1.0968
 1285SOL     OW 4004   3.666   3.773   4.167  0.2700  0.0410 -0.4888
 1285SOL    HW1 4005   3.693   3.684   4.202 -1.9325 -1.3411 -2.0698
 1285SOL    HW2 4006   3.677   3.776   4.068 -3.1959  0.0232 -1.0195
 1286SOL     OW 4007   3.107   2.689   4.117  0.0610 -0.3263 -0.1391
 1286SOL    HW1 4008   3.029   2.750   4.106  0.3128  0.2698  1.1612
 1286SOL    HW2 4009   3.089   2.624   4.191  0.7074 -0.3194  0.0342
 1287SOL     OW 4010   0.313   2.391   0.780  0.5454 -0.2960  0.0715
 1287SOL    HW1 4011   0.237   2.331   0.803 -0.1916  0.3699 -0.5462
 1287SOL    HW2 4012   0.335   2.449   0.858 -1.6131  1.6055 -0.6287
 1288SOL     OW 4013   1.379   4.683   0.451 -0.2243 -1.3410 -0.3080
 1288SOL    HW1 4014   1.292   4.732   0.458  0.0383 -0.7724 -0.9342
 1288SOL    HW2 4015   1.452   4.748   0.429 -0.0218 -2.1444 -2.1608
 1289SOL     OW 4016   3.082   0.287   0.402  0.5592  0.4201  0.4106
 1289SOL    HW1 4017   2.994   0.292   0.356  0.0930 -1.7108  0.9610
 1289SOL    HW2 4018   3.072   0.316   0.497  0.3637 -0.0943  0.5523
 1290SOL     OW 4019   0.013   4.040   0.374 -0.1016 -0.4036 -0.2295
 1290SOL    HW1 4020  -0.061   4.096   0.411  0.7197  0.5083  0.0797
 1290SOL    HW2 4021   0.037   4.073   0.283  0.3242 -0.3042 -0.0849
 1291SOL     OW 4022   3.625   4.776   1.613  0.3651  0.7945 -0.3294
 1291SOL    HW1 4023   3.719   4.755   1.641  0.0701 -0.0222  0.0692
 1291SOL    HW2 4024   3.586   4.698   1.564 -1.2141 -0.2162  2.3462
 1292SOL     OW 4025   4.767   1.077   3.521  0.7004  0.6220 -0.0329
 1292SOL    HW1 4026   4.745   1.079   3.618  0.9520  0.4301  0.0303
 1292SOL    HW2 4027   4.859   1.041   3.509  0.0669 -0.9770 -0.4328
 1293SOL     OW 4028   4.006   4.180   3.527  0.2511  0.6562  0.5671
 1293SOL    HW1 4029   4.041   4.108   3.466 -1.5710 -0.9945  1.3738
 1293SOL    HW2 4030   4.069   4.193   3.603  0.1971 -0.7647  0.8884
 1294SOL     OW 4031   3.125   3.341   4.227  0.0908 -0.6308 -0.1370
 1294SOL    HW1 4032   3.162   3.281   4.298  1.0083  0.4760  0.3534
 1294SOL    HW2 4033   3.041   3.384   4.260  0.1121 -0.6916 -0.0025
 1295SOL     OW 4034   0.694   2.870   2.163 -0.3734  0.0164 -0.1033
 1295SOL    HW1 4035   0.651   2.781   2.176 -0.2126  0.0324  0.5681
 1295SOL    HW2 4036   0.733   2.902   2.250 -0.6617  0.8565 -0.2702
 1296SOL     OW 4037   4.788   2.051   1.748  0.0092 -0.1127 -0.4924
 1296SOL    HW1 4038   4.737   2.131   1.781 -1.8916 -2.3482  2.5603
 1296SOL    HW2 4039   4.747   2.017   1.664 -2.1052 -0.4831  0.6481
 1297SOL     OW 4040   4.479   5.052   3.626  0.2468 -0.0756  0.0667
 1297SOL    HW1 4041   4.488   5.118   3.552  1.5916 -1.1245 -0.7494
 1297SOL    HW2 4042   4.513   5.091   3.711  0.5689  0.4567 -0.3026
 1298SOL     OW 4043   2.721   0.829   3.717 -0.7091 -0.2994  0.1394
 1298SOL    HW1 4044   2.665   0.900   3.760 -0.5195 -0.6101  0.9143
 1298SOL    HW2 4045   2.663   0.753   3.688 -0.8010 -0.2172  0.1070
 1299SOL     OW 4046   5.064   1.770   0.035  0.0132 -0.1198  0.1633
 1299SOL    HW1 4047   5.089   1.767  -0.061 -1.5286  0.7190 -0.3125
 1299SOL    HW2 4048   5.054   1.677   0.070  1.9125 -0.4548 -0.0745
 1300SOL     OW 4049   1.447   2.523   4.330 -0.5095  0.6410 -0.0642
 1300SOL    HW1 4050   1.351   2.496   4.324  0.1426 -2.0517  0.5298
 1300SOL    HW2 4051   1.486   2.490   4.416  0.6556  2.8501  0.3296
 1301SOL     OW 4052   3.023   4.071   2.297 -0.1702  0.0881  0.0251
 1301SOL    HW1 4053   3.081   4.010   2.352  1.7558  0.9808 -0.8918
 1301SOL    HW2 4054   2.963   4.123   2.357  1.4899  0.6419  1.2865
 1302SOL     OW 4055   1.579   4.628   4.192 -0.1295 -0.0033 -0.2759
 1302SOL    HW1 4056   1.643   4.687   4.242  0.0164 -0.0244 -0.4350
 1302SOL    HW2 4057   1.631   4.565   4.134 -0.2865 -0.2869 -0.1052
 1303SOL     OW 4058   3.371   1.993   4.651  0.5303 -0.1957 -0.5562
 1303SOL    HW1 4059   3.363   1.915   4.589  1.6159 -1.3495  0.6894
 1303SOL    HW2 4060   3.457   2.041   4.633  1.6464 -1.4965  1.0464
 1304SOL     OW 4061   3.165   3.949   0.779 -0.1968 -0.1476  0.5949
 1304SOL    HW1 4062   3.181   3.872   0.716 -0.6494 -0.2146  0.5578
 1304SOL    HW2 4063   3.144   4.031   0.726 -2.0676 -0.5422  0.6688
 1305SOL     OW 4064   4.420   0.831   4.078 -0.2154 -0.0680  0.6205
 1305SOL    HW1 4065   4.330   0.871   4.093  0.1144  1.4177 -0.9712
 1305SOL    HW2 4066   4.419   0.778   3.993  1.0772  2.5124 -1.1600
 1306SOL     OW 4067   2.742   3.611   3.978  0.4338 -0.5432 -0.0124
 1306SOL    HW1 4068   2.838   3.635   3.993  0.5597 -0.4347 -0.9295
 1306SOL    HW2 4069   2.693   3.615   4.065  0.6312  2.2525  0.0567
 1307SOL     OW 4070   3.174   3.151   4.425  0.0797 -0.0852  0.6018
 1307SOL    HW1 4071   3.265   3.167   4.462  0.3331  0.4680 -0.2259
 1307SOL    HW2 4072   3.168   3.058   4.388  0.6983  0.2631 -0.4043
 1308SOL     OW 4073   4.413   0.364   1.044  0.0395 -0.3733  0.1131
 1308SOL    HW1 4074   4.412   0.464   1.052 -0.0369 -0.2186 -1.4062
 1308SOL    HW2 4075   4.349   0.336   0.972  0.1034 -1.5229  0.4822
 1309SOL     OW 4076   2.684   4.088   2.228 -0.8338  0.7188 -0.4834
 1309SOL    HW1 4077   2.710   4.010   2.171 -0.8777 -0.0271  0.4923
 1309SOL    HW2 4078   2.748   4.097   2.304 -2.2800  0.0019  0.8917
 1310SOL     OW 4079   0.298   4.852   4.142 -0.1523  0.4849 -0.3929
 1310SOL    HW1 4080   0.325   4.935   4.191 -0.1331 -1.0007  2.2841
 1310SOL    HW2 4081   0.380   4.802   4.115 -0.0718 -1.0649  2.4415
 1311SOL     OW 4082   1.771   2.146   3.799  0.1634  0.0795  0.0936
 1311SOL    HW1 4083   1.768   2.165   3.897  2.8809 -0.1703  0.3184
 1311SOL    HW2 4084   1.755   2.048   3.784 -1.2864  0.2946  0.1663
 1312SOL     OW 4085   4.251   2.592   3.433 -0.0980  0.3213  0.1739
 1312SOL    HW1 4086   4.283   2.523   3.497  0.1195 -0.9285 -1.2287
 1312SOL    HW2 4087   4.261   2.559   3.339  2.7563  3.3423 -0.7829
 1313SOL     OW 4088   5.039   0.581   2.686 -0.0404  0.5749  0.0972
 1313SOL    HW1 4089   4.983   0.541   2.613 -0.6545  0.0513  0.8360
 1313SOL    HW2 4090   5.106   0.644   2.646  0.3463 -0.5005 -1.0144
 1314SOL     OW 4091   1.102   4.053   1.298 -0.1566 -0.6214  0.1338
 1314SOL    HW1 4092   1.169   4.115   1.340 -0.4469  0.6282 -1.1605
 1314SOL    HW2 4093   1.010   4.084   1.321 -0.3187  0.0196 -1.2534
 1315SOL     OW 4094   2.479   0.516   1.881  0.0356  0.5131 -0.4357
 1315SOL    HW1 4095   2.381   0.503   1.893  0.1645 -0.7046 -0.5762
 1315SOL    HW2 4096   2.517   0.565   1.960 -0.1865 -1.6591  1.0902
 1316SOL     OW 4097   3.850   0.840   3.035  0.2037 -0.4227  0.0900
 1316SOL    HW1 4098   3.829   0.790   3.119 -1.9112  0.6275  0.2626
 1316SOL    HW2 4099   3.765   0.867   2.990  1.1852  2.6791 -0.1580
 1317SOL     OW 4100   0.243   0.573   1.382  0.0376 -0.2118  0.6149
 1317SOL    HW1 4101   0.310   0.579   1.456 -0.8788  0.5599  1.4067
 1317SOL    HW2 4102   0.184   0.654   1.383 -1.9209 -1.5719  0.9334
 1318SOL     OW 4103   4.381   3.959   0.093  0.3964 -0.3009  0.1715
 1318SOL    HW1 4104   4.313   4.028   0.118  1.1367  0.0349  1.3415
 1318SOL    HW2 4105   4.373   3.881   0.155  0.1355 -0.8989 -0.6002
 1319SOL     OW 4106   3.701   2.042   3.268 -0.6591 -0.3188 -0.0577
 1319SOL    HW1 4107   3.658   2.130   3.289  0.7826  0.0213  1.7720
 1319SOL    HW2 4108   3.793   2.040   3.308 -0.2799 -2.3046 -0.9076
 1320SOL     OW 4109   0.937   1.143   0.078 -0.0356 -0.8094 -0.1743
 1320SOL    HW1 4110   0.860   1.132   0.141 -0.4184  1.8828 -0.0908
 1320SOL    HW2 4111   1.019   1.165   0.130 -0.7397  3.3539 -0.5421
 1321SOL     OW 4112   0.649   3.776   5.041  0.5282  0.3065 -0.3801
 1321SOL    HW1 4113   0.643   3.779   4.941 -0.9519  1.8060 -0.2812
 1321SOL    HW2 4114   0.745   3.789   5.069  0.6999  1.9355 -1.5692
 1322SOL     OW 4115   4.827   3.440   3.243 -0.9403  0.1193  0.1103
 1322SOL    HW1 4116   4.874   3.403   3.163  0.5450 -1.5593  1.6798
 1322SOL    HW2 4117   4.737   3.399   3.251 -0.2077 -1.4543  0.5355
 1323SOL     OW 4118   0.873   2.869   3.069 -0.3155 -0.5540  0.8461
 1323SOL    HW1 4119   0.783   2.899   3.099 -0.1630  0.4819  0.3117
 1323SOL    HW2 4120   0.936   2.947   3.070  0.0934 -0.8372 -0.5893
 1324SOL     OW 4121   3.410   4.852   4.264 -0.0593  0.5756 -0.1828
 1324SOL    HW1 4122   3.322   4.856   4.216 -1.4198 -0.4221  2.0859
 1324SOL    HW2 4123   3.431   4.757   4.287  0.9959  0.9416  0.4354
 1325SOL     OW 4124   2.274   3.070   1.394 -0.6363  0.4929  0.0444
 1325SOL    HW1 4125   2.297   2.982   1.353 -1.7064  0.4379 -0.4938
 1325SOL    HW2 4126   2.229   3.055   1.482 -0.1800  0.5275  0.2822
 1326SOL     OW 4127   4.396   3.311   0.552  0.2514  0.2034  0.7382
 1326SOL    HW1 4128   4.308   3.285   0.591 -1.4000 -1.2265 -3.3707
 1326SOL    HW2 4129   4.396   3.409   0.534 -0.9240  0.0823 -0.0318
 1327SOL     OW 4130   3.554   4.428   3.274 -0.2450  0.0732  0.0177
 1327SOL    HW1 4131   3.614   4.358   3.236 -0.2931  0.2022 -0.2938
 1327SOL    HW2 4132   3.597   4.468   3.355 -1.7181 -2.8558  2.4813
 1328SOL     OW 4133   0.339   1.866   4.858 -0.2159  0.1852  0.7819
 1328SOL    HW1 4134   0.348   1.928   4.779  0.7420  0.2270  0.9124
 1328SOL    HW2 4135   0.425   1.817   4.871 -0.5133 -0.1390  1.5467
 1329SOL     OW 4136   0.524   3.134   3.315  0.3060  0.3643  0.1380
 1329SOL    HW1 4137   0.428   3.158   3.299  0.8656  2.5744 -0.0851
 1329SOL    HW2 4138   0.537   3.114   3.412 -0.6324 -1.3569 -0.0483
 1330SOL     OW 4139   1.619   1.392   0.994  0.1558 -0.1115 -0.5836
 1330SOL    HW1 4140   1.544   1.457   0.982 -0.4838 -0.7945 -0.3641
 1330SOL    HW2 4141   1.652   1.362   0.905 -1.0225 -1.1404 -0.6960
 1331SOL     OW 4142   4.235   0.466   2.147  0.3262  0.0474 -0.0351
 1331SOL    HW1 4143   4.156   0.406   2.148  0.0780  0.3118 -1.4830
 1331SOL    HW2 4144   4.209   0.555   2.108  1.7165 -0.4986 -2.4196
 1332SOL     OW 4145   4.910   4.661   3.228 -1.2258  0.9431 -0.1897
 1332SOL    HW1 4146   4.842   4.734   3.223 -1.5159  0.7282  0.5100
 1332SOL    HW2 4147   4.891   4.593   3.157 -1.2840  1.2687 -0.4877
 1333SOL     OW 4148   2.714   3.619   1.796  0.0450  0.0870 -0.1539
 1333SOL    HW1 4149   2.776   3.546   1.769 -1.6936 -1.0655 -1.2304
 1333SOL    HW2 4150   2.766   3.692   1.841  2.1501 -0.7760 -1.0499
 1334SOL     OW 4151   1.263   3.829   3.799 -0.1251  0.3559  0.4032
 1334SOL    HW1 4152   1.201   3.792   3.730  0.2265  0.0020  0.2697
 1334SOL    HW2 4153   1.221   3.824   3.889  0.2279 -1.1381  0.5095
 1335SOL     OW 4154   1.958   0.722   3.259 -0.5030  0.4049  0.7794
 1335SOL    HW1 4155   1.882   0.661   3.284 -1.0122  1.5036  2.0399
 1335SOL    HW2 4156   1.999   0.691   3.173 -1.5911 -0.9236  0.7062
 1336SOL     OW 4157   2.673   0.253   1.088  0.0217  0.0607  0.4524
 1336SOL    HW1 4158   2.631   0.213   1.007  1.1677 -0.5479  0.1318
 1336SOL    HW2 4159   2.765   0.286   1.065 -0.0688  0.8873  1.2425
 1337SOL     OW 4160   3.078   2.851   0.673  0.3228  0.7000  0.0064
 1337SOL    HW1 4161   3.054   2.942   0.706 -0.0402  0.1582  1.2636
 1337SOL    HW2 4162   3.162   2.857   0.618  0.1061  1.8312 -0.2295
 1338SOL     OW 4163   1.149   2.734   0.452 -0.2425 -0.1597  0.0439
 1338SOL    HW1 4164   1.202   2.699   0.529 -0.5715  0.4818  0.5656
 1338SOL    HW2 4165   1.188   2.698   0.367  1.4477  0.7722  0.3631
 1339SOL     OW 4166   3.708   0.322   5.097 -0.5171 -0.0683 -0.0824
 1339SOL    HW1 4167   3.643   0.248   5.117 -1.2597  0.2466 -1.2875
 1339SOL    HW2 4168   3.704   0.345   5.000 -0.0471  1.3346  0.2130
 1340SOL     OW 4169   5.000   2.775   3.297 -0.7194 -0.1125 -0.0287
 1340SOL    HW1 4170   4.918   2.764   3.240 -0.2673 -4.1759 -0.2064
 1340SOL    HW2 4171   5.034   2.685   3.323  2.4973  1.4878  1.8785
 1341SOL     OW 4172   0.282   3.804   1.313  0.2671 -0.5812  0.3449
 1341SOL    HW1 4173   0.378   3.817   1.340  0.2444  0.3714 -0.0248
 1341SOL    HW2 4174   0.278   3.763   1.222  0.3356  0.9038 -0.3521
 1342SOL     OW 4175   2.660   4.190   4.284  0.0528  0.1637 -0.4874
 1342SOL    HW1 4176   2.641   4.152   4.375 -0.0643  2.0672  0.3354
 1342SOL    HW2 4177   2.672   4.116   4.218 -2.0484 -1.2612  0.6245
 1343SOL     OW 4178   5.081   0.485   1.518  0.1099 -0.3829 -0.3474
 1343SOL    HW1 4179   5.169   0.509   1.478 -1.3031  0.4868 -3.1672
 1343SOL    HW2 4180   5.013   0.554   1.494 -0.9668  0.2817  3.7192
 1344SOL     OW 4181   1.608   2.611   3.871  0.1101  0.0336 -0.1606
 1344SOL    HW1 4182   1.640   2.531   3.822 -0.0727 -0.2474  0.1732
 1344SOL    HW2 4183   1.565   2.583   3.957  0.8329  0.5361  0.3894
 1345SOL     OW 4184   2.875   3.394   0.937  0.4400  0.0241 -0.3144
 1345SOL    HW1 4185   2.949   3.327   0.945  1.6062  0.9975 -2.1598
 1345SOL    HW2 4186   2.865   3.443   1.023 -0.1059 -2.1275  0.9186
 1346SOL     OW 4187   3.741   3.958   2.196 -0.0217 -0.0671 -0.3492
 1346SOL    HW1 4188   3.687   3.985   2.276 -0.7206 -1.6684 -0.2399
 1346SOL    HW2 4189   3.725   4.023   2.122  0.1937  1.1230  0.6070
 1347SOL     OW 4190   2.704   1.849   0.615  0.3314 -0.8445 -0.2129
 1347SOL    HW1 4191   2.804   1.857   0.611  0.3928  2.4206  2.8117
 1347SOL    HW2 4192   2.679   1.778   0.680  0.7759 -0.4846  0.3715
 1348SOL     OW 4193   0.556   0.750   3.160 -0.2804 -0.1455  0.2805
 1348SOL    HW1 4194   0.574   0.665   3.209  0.4622  0.3792  0.9327
 1348SOL    HW2 4195   0.615   0.756   3.079 -0.4718 -0.3324  0.1246
 1349SOL     OW 4196   1.070   0.473   5.119  0.2613 -0.6194  0.5804
 1349SOL    HW1 4197   1.167   0.485   5.099  0.6410 -1.1162  1.9994
 1349SOL    HW2 4198   1.054   0.486   5.217 -0.8177 -2.1628  0.6556
 1350SOL     OW 4199   2.636   3.628   4.224  0.3834  0.3370  0.0463
 1350SOL    HW1 4200   2.561   3.694   4.229 -0.0419  0.1085 -2.2975
 1350SOL    HW2 4201   2.615   3.550   4.284 -1.0160  0.5039 -0.1881
 1351SOL     OW 4202   1.364   1.780   2.988 -0.0213 -0.5666  0.0580
 1351SOL    HW1 4203   1.340   1.823   3.075  0.1277 -0.7766  0.2016
 1351SOL    HW2 4204   1.292   1.799   2.921  1.3880  2.4742 -0.7712
 1352SOL     OW 4205   0.931   3.583   2.230  0.1029  0.0759 -0.6320
 1352SOL    HW1 4206   0.938   3.573   2.330  1.2989  0.3856 -0.6693
 1352SOL    HW2 4207   0.852   3.640   2.208 -1.2452 -1.4650  0.0331
 1353SOL     OW 4208   4.668   0.305   1.016 -0.4232 -0.2679 -0.4133
 1353SOL    HW1 4209   4.579   0.336   1.049 -0.5829 -1.0920 -0.0604
 1353SOL    HW2 4210   4.740   0.359   1.059 -0.6318 -1.2340  1.2267
 1354SOL     OW 4211   0.763   0.604   4.786  0.0603 -0.1378 -0.5593
 1354SOL    HW1 4212   0.703   0.563   4.718  2.1522 -2.0832 -1.3531
 1354SOL    HW2 4213   0.715   0.612   4.873 -1.5265 -0.9544 -1.3224
 1355SOL     OW 4214   3.916   0.870   4.673  0.0293 -1.0076 -0.3296
 1355SOL    HW1 4215   3.984   0.881   4.745  0.4773 -0.2576 -0.8504
 1355SOL    HW2 4216   3.831   0.914   4.700 -0.5527 -2.6620  0.6792
 1356SOL     OW 4217   0.576   3.518   3.511  0.6666 -0.2611  0.6654
 1356SOL    HW1 4218   0.610   3.582   3.443 -0.5033  0.5790  0.8399
 1356SOL    HW2 4219   0.636   3.438   3.515  0.0057 -1.0560 -2.4240
 1357SOL     OW 4220   2.183   0.542   0.129 -0.2973  0.3564 -0.4221
 1357SOL    HW1 4221   2.158   0.617   0.068  1.0787  0.8385 -0.4367
 1357SOL    HW2 4222   2.255   0.487   0.087  0.8053  0.7940  0.7940
 1358SOL     OW 4223   2.082   1.210   5.038  0.0317  0.4193  0.1348
 1358SOL    HW1 4224   2.050   1.135   4.981 -1.2008  3.0048 -2.8507
 1358SOL    HW2 4225   2.019   1.224   5.115 -1.7437  0.5762 -1.2982
 1359SOL     OW 4226   1.687   1.081   4.481  0.1584 -0.7952  0.2404
 1359SOL    HW1 4227   1.654   1.095   4.388  2.1593  3.9285 -0.0083
 1359SOL    HW2 4228   1.610   1.081   4.545 -1.1055 -2.6709 -1.1690
 1360SOL     OW 4229   0.784   1.666   1.707  0.5256 -0.4471 -0.4487
 1360SOL    HW1 4230   0.830   1.638   1.622 -0.6925 -0.9058 -0.9944
 1360SOL    HW2 4231   0.820   1.613   1.783  0.0852 -1.6845 -1.0583
 1361SOL     OW 4232   1.526   3.901   0.103 -0.2423 -0.0188 -0.3210
 1361SOL    HW1 4233   1.590   3.970   0.137 -0.5657  0.1076  0.0531
 1361SOL    HW2 4234   1.497   3.924   0.010 -0.8046  0.6870  0.0178
 1362SOL     OW 4235   0.003   2.500   3.020 -0.3542 -0.1579  0.3160
 1362SOL    HW1 4236   0.041   2.477   3.110 -2.8349  0.0528  1.5178
 1362SOL    HW2 4237   0.063   2.466   2.948  1.8759 -0.0832  2.0221
 1363SOL     OW 4238   1.795   1.698   4.717 -0.0713  0.3591 -0.1479
 1363SOL    HW1 4239   1.773   1.710   4.813 -0.6531  4.1248 -0.5876
 1363SOL    HW2 4240   1.894   1.687   4.706  0.2587  2.1032  0.7908
 1364SOL     OW 4241   1.396   0.208   4.999 -0.4286 -0.4623  0.0523
 1364SOL    HW1 4242   1.396   0.111   4.975  0.3011 -0.5822  0.4955
 1364SOL    HW2 4243   1.365   0.218   5.094 -0.3261 -0.2833  0.0671
 1365SOL     OW 4244   2.264   3.238   4.967  0.1259  0.1054  0.3592
 1365SOL    HW1 4245   2.180   3.214   4.919 -0.2064  0.7239  0.6100
 1365SOL    HW2 4246   2.321   3.296   4.909 -0.1607  0.6447  0.6041
 1366SOL     OW 4247   2.947   3.101   0.716 -0.1683 -0.5521 -0.3431
 1366SOL    HW1 4248   2.895   3.098   0.802 -0.1642  1.5335 -0.2194
 1366SOL    HW2 4249   2.896   3.054   0.644 -0.2290 -2.2224  0.7327
 1367SOL     OW 4250   3.174   4.240   1.365  0.0105  0.3507  0.0167
 1367SOL    HW1 4251   3.202   4.177   1.437 -1.6096  0.6776  0.9778
 1367SOL    HW2 4252   3.249   4.303   1.344  0.7607 -0.2441  0.8589
 1368SOL     OW 4253   2.747   1.635   1.965 -0.1109  0.9856  0.1818
 1368SOL    HW1 4254   2.782   1.564   1.904 -0.5427 -0.3693  1.4763
 1368SOL    HW2 4255   2.656   1.664   1.934  0.1927  1.2263 -0.5219
 1369SOL     OW 4256   2.492   0.599   0.245  0.4305  0.6401  0.0709
 1369SOL    HW1 4257   2.410   0.649   0.273 -0.2741  0.5130 -1.6121
 1369SOL    HW2 4258   2.465   0.515   0.197  1.5413  0.5144 -0.3693
 1370SOL     OW 4259   4.606   1.209   0.189 -0.4779  0.7743  0.3638
 1370SOL    HW1 4260   4.706   1.215   0.180 -0.4314 -1.3962 -1.9436
 1370SOL    HW2 4261   4.581   1.117   0.221 -1.7386  0.5938 -0.9883
 1371SOL     OW 4262   4.900   1.742   2.746  0.0644 -0.3346  0.0587
 1371SOL    HW1 4263   4.883   1.673   2.817  0.4066 -1.2401 -0.7231
 1371SOL    HW2 4264   4.867   1.709   2.658 -0.2004  0.7114 -0.2557
 1372SOL     OW 4265   4.951   0.626   0.142 -0.4400 -0.3508 -0.1882
 1372SOL    HW1 4266   4.915   0.537   0.170 -0.9797 -0.5075 -1.3430
 1372SOL    HW2 4267   4.981   0.677   0.223 -1.7946 -0.8596  0.6592
 1373SOL     OW 4268   3.325   4.842   0.902 -0.2295  0.5702 -0.0806
 1373SOL    HW1 4269   3.398   4.806   0.843  0.5258  1.1942  0.4547
 1373SOL    HW2 4270   3.262   4.897   0.847  0.1813  0.7291 -0.3973
 1374SOL     OW 4271   4.949   3.689   4.524 -0.4429  0.2039  0.0354
 1374SOL    HW1 4272   4.939   3.769   4.465 -1.4248 -0.6077 -0.9303
 1374SOL    HW2 4273   4.962   3.607   4.468  0.0170 -0.3961  0.9894
 1375SOL     OW 4274   4.625   2.441   2.569  0.0229 -0.1784 -0.9921
 1375SOL    HW1 4275   4.562   2.389   2.512  0.4354 -0.2773 -1.3573
 1375SOL    HW2 4276   4.697   2.480   2.513  1.1093 -1.2683 -0.3920
 1376SOL     OW 4277   3.161   5.136   2.771  0.4252 -0.1742 -0.2838
 1376SOL    HW1 4278   3.238   5.116   2.711  1.4690  0.3152  0.8472
 1376SOL    HW2 4279   3.193   5.188   2.850 -0.6540 -1.9684  1.4068
 1377SOL     OW 4280   3.013   0.979   2.875 -0.0618 -0.1092  0.4031
 1377SOL    HW1 4281   2.943   1.042   2.840  0.4695 -1.2359 -3.1628
 1377SOL    HW2 4282   2.987   0.885   2.854  2.0994 -0.6048 -0.4023
 1378SOL     OW 4283   4.806   2.599   4.422 -0.3494  0.9192  0.0485
 1378SOL    HW1 4284   4.852   2.683   4.450  1.2532  0.1755 -0.2315
 1378SOL    HW2 4285   4.864   2.549   4.356 -0.4117 -1.2616  1.5372
 1379SOL     OW 4286   2.863   4.467   1.990  0.2846  0.8159  0.6449
 1379SOL    HW1 4287   2.777   4.430   1.954 -0.3867 -0.5337  3.4333
 1379SOL    HW2 4288   2.898   4.408   2.062  2.6423  2.2934  0.8170
 1380SOL     OW 4289   4.578   2.497   4.334  0.7058  0.3564 -0.2779
 1380SOL    HW1 4290   4.546   2.421   4.392 -2.6074  0.7629 -1.3683
 1380SOL    HW2 4291   4.668   2.527   4.366 -0.6188  0.2177  4.3369
 1381SOL     OW 4292   4.917   2.258   1.318 -0.4425 -0.1233  0.0669
 1381SOL    HW1 4293   4.934   2.177   1.375  0.8935  0.7134  0.9144
 1381SOL    HW2 4294   4.981   2.259   1.241  2.6321  2.2064  2.3785
 1382SOL     OW 4295   0.063   2.779   2.287 -0.2758  0.3408 -0.2012
 1382SOL    HW1 4296   0.106   2.728   2.213  0.4239 -1.4988  1.3705
 1382SOL    HW2 4297  -0.007   2.723   2.330 -1.1838  1.6492  0.1026
 1383SOL     OW 4298   2.090   3.933   3.736  0.2180  0.7151  0.4930
 1383SOL    HW1 4299   2.132   4.024   3.736 -0.3696  1.0444 -1.3162
 1383SOL    HW2 4300   2.161   3.863   3.739  0.9779  1.2598 -2.1789
 1384SOL     OW 4301   3.395   3.535   4.502 -0.7695 -0.4669  0.0032
 1384SOL    HW1 4302   3.323   3.551   4.569  0.0174  2.1419  0.3493
 1384SOL    HW2 4303   3.415   3.620   4.453  1.7300 -1.1829 -0.3887
 1385SOL     OW 4304   1.397   1.622   3.782  0.3564  0.0288  0.2058
 1385SOL    HW1 4305   1.392   1.525   3.759  0.4372 -0.0766  0.6223
 1385SOL    HW2 4306   1.327   1.672   3.732  2.2939  0.2566 -2.4979
 1386SOL     OW 4307   5.032   2.355   0.004  0.1595  0.2833  0.2032
 1386SOL    HW1 4308   4.943   2.392  -0.023  0.7614  1.3179 -0.4698
 1386SOL    HW2 4309   5.020   2.273   0.059 -1.2040  0.3691  0.0505
 1387SOL     OW 4310   3.322   0.076   1.920  0.8446  1.1295 -0.0956
 1387SOL    HW1 4311   3.311   0.172   1.946  0.9292  1.1066  0.0205
 1387SOL    HW2 4312   3.258   0.020   1.973  1.7865  0.9446  0.8708
 1388SOL     OW 4313   5.121   2.593   0.159 -0.0518 -0.2432  0.3122
 1388SOL    HW1 4314   5.101   2.516   0.098  0.2306 -0.1458  0.0946
 1388SOL    HW2 4315   5.193   2.650   0.119 -1.6272  1.2706 -0.5372
 1389SOL     OW 4316   4.701   1.412   1.222  0.0171 -0.1010 -0.1693
 1389SOL    HW1 4317   4.635   1.429   1.295 -1.2932 -2.6893 -0.6111
 1389SOL    HW2 4318   4.758   1.333   1.247  1.0763  0.3811 -0.9927
 1390SOL     OW 4319   2.248   2.008   4.399 -0.7335  0.2730 -0.7116
 1390SOL    HW1 4320   2.175   1.994   4.466 -0.7856 -3.6566 -1.2958
 1390SOL    HW2 4321   2.310   1.929   4.401  1.4692  1.8206 -2.6966
 1391SOL     OW 4322   2.229   1.394   0.820 -0.2025 -0.2578  0.4485
 1391SOL    HW1 4323   2.278   1.387   0.734  0.0554  1.9720  0.3428
 1391SOL    HW2 4324   2.289   1.367   0.895  0.1682 -0.4714  0.0819
 1392SOL     OW 4325   0.304   4.462   3.540  0.4563 -0.3660 -0.4035
 1392SOL    HW1 4326   0.267   4.555   3.545  0.6163 -0.2079 -1.6646
 1392SOL    HW2 4327   0.285   4.413   3.625 -0.7266  0.4173 -0.1950
 1393SOL     OW 4328   2.047   0.421   2.480 -0.0670 -0.2124 -0.4260
 1393SOL    HW1 4329   2.093   0.360   2.544  0.4088  1.3774  0.8042
 1393SOL    HW2 4330   2.101   0.504   2.468 -1.5027  0.7201 -0.7207
 1394SOL     OW 4331   2.191   4.274   1.507 -0.5733 -0.0932 -0.6718
 1394SOL    HW1 4332   2.123   4.321   1.565  0.0413  0.4340 -0.3631
 1394SOL    HW2 4333   2.184   4.176   1.521 -0.4109  0.0221  0.3506
 1395SOL     OW 4334   4.243   0.249   0.863  0.1783  0.3912 -0.5154
 1395SOL    HW1 4335   4.316   0.195   0.820 -1.1215  0.1941 -2.5974
 1395SOL    HW2 4336   4.179   0.188   0.909  0.0666  0.3778 -0.6902
 1396SOL     OW 4337   3.467   4.378   2.760 -0.2677  0.2164  0.1985
 1396SOL    HW1 4338   3.526   4.458   2.757 -0.3630  0.3058  0.6841
 1396SOL    HW2 4339   3.484   4.327   2.844 -0.5637 -0.0029  0.1279
 1397SOL     OW 4340   3.387   0.765   2.779  0.3754  0.1091  0.3365
 1397SOL    HW1 4341   3.475   0.718   2.785 -0.0509 -0.6801  0.5128
 1397SOL    HW2 4342   3.373   0.819   2.862  0.4816 -0.1418  0.5205
 1398SOL     OW 4343   4.853   2.826   0.943  0.0423  0.4683 -0.1713
 1398SOL    HW1 4344   4.755   2.828   0.960  0.2001  0.1988  0.8200
 1398SOL    HW2 4345   4.890   2.737   0.969  0.5513  0.5672 -0.5386
 1399SOL     OW 4346   1.771   4.634   2.346 -0.3509 -0.1746 -0.0356
 1399SOL    HW1 4347   1.776   4.550   2.292  0.0172  1.2479 -2.3373
 1399SOL    HW2 4348   1.681   4.677   2.333 -0.6197 -0.2922  1.3044
 1400SOL     OW 4349   0.095   0.356   3.196 -0.2382 -0.0303 -0.0416
 1400SOL    HW1 4350   0.075   0.416   3.118 -0.2043 -0.4515 -0.3822
 1400SOL    HW2 4351   0.013   0.343   3.251 -0.0256  1.0656  0.5627
 1401SOL     OW 4352   5.060   0.919   1.560 -0.7809  0.4120  0.1326
 1401SOL    HW1 4353   5.109   0.885   1.640 -0.8623  0.0251  0.0217
 1401SOL    HW2 4354   5.123   0.925   1.482 -0.8319  0.2229  0.0747
 1402SOL     OW 4355   1.248   1.475   2.920  0.6975 -0.4573  0.5527
 1402SOL    HW1 4356   1.250   1.492   2.821 -2.5280  0.9461  0.5903
 1402SOL    HW2 4357   1.309   1.539   2.966  0.6406  0.3031 -0.3981
 1403SOL     OW 4358   3.930   0.216   0.321 -0.2899  0.5317  0.3681
 1403SOL    HW1 4359   3.951   0.243   0.227 -1.6746  0.2729 -0.0369
 1403SOL    HW2 4360   3.879   0.130   0.320  0.2770  0.1737  1.4002
 1404SOL     OW 4361   3.180   4.422   0.913 -0.1435 -0.6530  0.6867
 1404SOL    HW1 4362   3.157   4.377   0.999 -1.1018  1.5502  1.6553
 1404SOL    HW2 4363   3.146   4.516   0.914 -0.6114 -0.6696 -2.2824
 1405SOL     OW 4364   3.900   2.485   1.535 -0.3251 -0.1645  0.3470
 1405SOL    HW1 4365   3.974   2.439   1.486 -0.6460  0.4822 -0.7811
 1405SOL    HW2 4366   3.937   2.564   1.585 -0.2516  0.2327 -0.3187
 1406SOL     OW 4367   4.051   1.036   1.325  0.2674  0.0147  0.0202
 1406SOL    HW1 4368   4.039   1.109   1.393  0.5346  2.0061 -1.9688
 1406SOL    HW2 4369   4.124   1.062   1.261 -0.2836 -1.5806 -1.3189
 1407SOL     OW 4370   4.409   2.669   3.031 -0.2988  0.4782 -0.6099
 1407SOL    HW1 4371   4.365   2.658   2.942 -0.3239  1.5417 -0.7420
 1407SOL    HW2 4372   4.393   2.762   3.065 -0.7819 -0.0891  0.7782
 1408SOL     OW 4373   1.314   3.533   1.383  0.1721 -0.1517 -0.4496
 1408SOL    HW1 4374   1.250   3.609   1.373  0.0454 -0.2843 -0.6813
 1408SOL    HW2 4375   1.361   3.539   1.471 -0.2025 -0.0842 -0.2539
 1409SOL     OW 4376   0.402   4.986   3.914  0.3670  0.0909  0.1504
 1409SOL    HW1 4377   0.389   4.921   3.839 -2.6127  0.1390  0.4715
 1409SOL    HW2 4378   0.355   4.952   3.996 -3.7806  3.5689 -0.3703
 1410SOL     OW 4379   3.005   0.193   4.822 -0.0206 -0.4751  0.0805
 1410SOL    HW1 4380   3.055   0.173   4.738  1.6091 -0.3750  1.0022
 1410SOL    HW2 4381   2.935   0.262   4.803  1.7679  1.1807 -0.7498
 1411SOL     OW 4382   2.899   3.247   0.138  0.0145  0.2087  0.1745
 1411SOL    HW1 4383   2.940   3.177   0.196 -0.1541 -1.3484 -1.4999
 1411SOL    HW2 4384   2.800   3.246   0.148 -0.0221 -0.1403 -0.2419
 1412SOL     OW 4385   3.165   5.077   2.144  0.5812  0.1207  0.1188
 1412SOL    HW1 4386   3.160   5.094   2.242 -1.6205 -0.7549  0.2309
 1412SOL    HW2 4387   3.225   4.999   2.127 -1.7818 -2.0825  1.2212
 1413SOL     OW 4388   2.020   4.592   3.486 -0.1696 -0.6961  0.0620
 1413SOL    HW1 4389   2.116   4.578   3.508 -0.2975 -0.9634  0.4523
 1413SOL    HW2 4390   2.000   4.690   3.485 -0.1465 -0.6722  1.0727
 1414SOL     OW 4391   2.527   3.956   4.689 -0.5070 -0.6236 -0.2662
 1414SOL    HW1 4392   2.603   3.899   4.719  1.7401  1.6864 -1.2111
 1414SOL    HW2 4393   2.512   4.030   4.755 -0.2884  0.3279 -1.2537
 1415SOL     OW 4394   3.779   4.768   3.652  0.0702 -0.3270 -0.1404
 1415SOL    HW1 4395   3.713   4.746   3.723  0.4398  0.9629  0.6432
 1415SOL    HW2 4396   3.813   4.862   3.666  1.3572 -0.6271 -1.0637
 1416SOL     OW 4397   3.831   2.084   1.034  0.1758  0.6219 -0.5305
 1416SOL    HW1 4398   3.861   2.178   1.023 -0.1514  0.6659 -1.1613
 1416SOL    HW2 4399   3.910   2.024   1.048  0.3463  1.0452  0.3181
 1417SOL     OW 4400   5.146   2.454   0.643  0.0973 -0.4738 -0.0164
 1417SOL    HW1 4401   5.196   2.378   0.601  1.0964  0.3550 -0.3638
 1417SOL    HW2 4402   5.079   2.491   0.578 -0.3295 -0.9938  0.1233
 1418SOL     OW 4403   1.987   4.368   2.873 -0.8161 -0.6927 -0.4159
 1418SOL    HW1 4404   1.921   4.330   2.938 -0.4039 -1.4467 -0.4304
 1418SOL    HW2 4405   1.938   4.422   2.804 -1.2747 -0.0778  0.3753
 1419SOL     OW 4406   2.087   3.119   3.488 -0.1190 -0.2257 -0.9668
 1419SOL    HW1 4407   2.084   3.021   3.509 -1.5493 -0.2393 -1.1953
 1419SOL    HW2 4408   2.158   3.162   3.544 -0.6375 -1.0857  0.4022
 1420SOL     OW 4409   4.115   0.783   1.058  0.5472  0.5410  0.5382
 1420SOL    HW1 4410   4.066   0.737   0.983  2.3139 -0.6077  0.0136
 1420SOL    HW2 4411   4.072   0.759   1.145 -0.2950  0.2131  0.0465
 1421SOL     OW 4412   4.747   2.741   2.284  0.4208  0.1448  0.2141
 1421SOL    HW1 4413   4.706   2.709   2.199  0.6827  0.9052 -0.2073
 1421SOL    HW2 4414   4.700   2.823   2.315  2.2410  1.6738 -0.8491
 1422SOL     OW 4415   2.008   4.053   4.423 -0.1142 -0.3985 -0.0472
 1422SOL    HW1 4416   2.025   4.148   4.447 -1.7642 -0.3477  1.0741
 1422SOL    HW2 4417   2.073   3.994   4.471  0.0187  0.0745  0.3637
 1423SOL     OW 4418   0.816   0.957   4.473 -0.2686  0.4263  0.7007
 1423SOL    HW1 4419   0.833   0.928   4.567 -0.3679 -1.6574  0.1286
 1423SOL    HW2 4420   0.718   0.958   4.455 -0.2775  1.4002  0.7773
 1424SOL     OW 4421   3.731   0.594   4.699  0.4029  0.6341 -0.2415
 1424SOL    HW1 4422   3.734   0.595   4.599 -0.5133  0.9366 -0.2762
 1424SOL    HW2 4423   3.717   0.687   4.733  1.5509  0.6568  0.2110
 1425SOL     OW 4424   1.400   2.457   4.022 -1.1240  0.4881  0.3569
 1425SOL    HW1 4425   1.472   2.464   4.092  1.0665  1.8939 -1.8492
 1425SOL    HW2 4426   1.386   2.360   3.999 -1.2460  0.0641  2.0210
 1426SOL     OW 4427   3.082   4.423   2.472  0.2626  0.0345 -0.0480
 1426SOL    HW1 4428   3.070   4.339   2.525  3.0017 -1.0290 -0.9528
 1426SOL    HW2 4429   3.129   4.492   2.528  0.9999 -0.2374 -0.3232
 1427SOL     OW 4430   1.691   4.054   3.319 -0.0211 -0.4280  0.2512
 1427SOL    HW1 4431   1.672   4.031   3.415 -0.7357 -1.3022 -0.0823
 1427SOL    HW2 4432   1.616   4.110   3.283  0.7253  0.7557  0.4656
 1428SOL     OW 4433   0.981   4.189   0.319  0.0215 -0.3447  0.2726
 1428SOL    HW1 4434   1.032   4.248   0.381 -0.7046 -0.4558  0.9940
 1428SOL    HW2 4435   0.944   4.111   0.370 -1.1185 -0.1051 -0.1512
 1429SOL     OW 4436   2.428   2.995   3.246 -0.0316  0.0300 -0.2494
 1429SOL    HW1 4437   2.480   3.079   3.262 -0.7048 -0.0082  2.9925
 1429SOL    HW2 4438   2.490   2.917   3.244  0.4653  0.4444 -1.8200
 1430SOL     OW 4439   4.707   0.385   3.337 -0.5329  0.0533  0.1862
 1430SOL    HW1 4440   4.686   0.375   3.434 -0.9937  3.1444  0.5237
 1430SOL    HW2 4441   4.624   0.413   3.288  0.1989  0.7658 -0.6759
 1431SOL     OW 4442   0.376   1.737   0.098 -0.0330 -0.2979  0.4111
 1431SOL    HW1 4443   0.318   1.709   0.022 -0.0443  0.2021  0.2346
 1431SOL    HW2 4444   0.358   1.679   0.178 -1.1581  0.2008  0.5288
 1432SOL     OW 4445   0.022   1.979   2.536  0.1598  0.2807  0.2087
 1432SOL    HW1 4446   0.089   1.905   2.533 -2.1252 -1.8762 -1.2294
 1432SOL    HW2 4447  -0.008   1.993   2.630  1.7641  0.5321  0.7149
 1433SOL     OW 4448   1.989   1.098   2.601 -0.6209  0.5555  0.0559
 1433SOL    HW1 4449   1.971   1.004   2.631 -0.2678  0.2127 -0.7507
 1433SOL    HW2 4450   1.933   1.162   2.653 -1.6398 -0.1925 -0.0903
 1434SOL     OW 4451   3.150   4.981   0.674 -0.1156 -0.1025 -0.4222
 1434SOL    HW1 4452   3.150   5.075   0.639  0.4347  0.8692  1.9309
 1434SOL    HW2 4453   3.058   4.958   0.705  0.1031  0.3851  0.6502
 1435SOL     OW 4454   1.620   0.323   4.106  0.2816 -0.1526 -0.5541
 1435SOL    HW1 4455   1.710   0.327   4.147  0.5525 -0.1879 -1.1308
 1435SOL    HW2 4456   1.577   0.414   4.110  0.1293 -0.2543  0.1767
 1436SOL     OW 4457   1.298   0.890   3.613 -0.1510  0.0336 -0.1947
 1436SOL    HW1 4458   1.259   0.976   3.578  0.0606 -0.7189 -2.4593
 1436SOL    HW2 4459   1.334   0.905   3.705 -1.4382  1.9809  0.0550
 1437SOL     OW 4460   1.629   1.426   4.857  0.2734 -0.3799  0.5400
 1437SOL    HW1 4461   1.549   1.473   4.896  1.0689 -0.4712  2.4053
 1437SOL    HW2 4462   1.631   1.439   4.758 -1.7761  0.0323  0.5080
 1438SOL     OW 4463   3.386   2.662   1.137 -0.0584  1.0211  0.6969
 1438SOL    HW1 4464   3.303   2.708   1.104 -0.0386  1.0580  0.6989
 1438SOL    HW2 4465   3.397   2.575   1.090 -1.1366  0.1149  2.0122
 1439SOL     OW 4466   2.951   3.787   3.605 -0.6070  0.0811 -0.0140
 1439SOL    HW1 4467   2.859   3.764   3.573 -1.1903  1.7026  0.4299
 1439SOL    HW2 4468   2.966   3.885   3.600  1.9684 -0.2969 -2.2640
 1440SOL     OW 4469   3.026   4.333   3.381 -0.1362 -0.3831 -0.1932
 1440SOL    HW1 4470   3.008   4.248   3.331  1.5756 -2.0845  1.8216
 1440SOL    HW2 4471   3.101   4.382   3.337 -0.2826 -0.5674 -0.6593
 1441SOL     OW 4472   4.318   4.628   2.783 -0.5546 -0.0329  0.0134
 1441SOL    HW1 4473   4.305   4.727   2.792 -0.0911 -0.1336  2.5008
 1441SOL    HW2 4474   4.271   4.582   2.858  0.7599 -1.5544 -0.0594
 1442SOL     OW 4475   2.824   1.301   4.467 -0.1280 -0.0602  0.1590
 1442SOL    HW1 4476   2.731   1.339   4.467 -1.4605 -3.0763  0.1489
 1442SOL    HW2 4477   2.843   1.258   4.555  0.1572 -1.8431 -0.7222
 1443SOL     OW 4478   3.420   2.549   4.242 -0.0343 -0.4516  0.4829
 1443SOL    HW1 4479   3.371   2.602   4.311 -0.0261  1.2151 -0.7142
 1443SOL    HW2 4480   3.380   2.567   4.152  0.8299 -1.4871 -0.1293
 1444SOL     OW 4481   2.207   1.184   4.572 -0.3094  0.0100 -0.2934
 1444SOL    HW1 4482   2.300   1.159   4.544 -0.3091 -0.1388 -0.1645
 1444SOL    HW2 4483   2.141   1.146   4.507 -0.3023 -0.2421 -0.1576
 1445SOL     OW 4484   2.017   0.332   5.097  0.3717  0.5746 -0.2104
 1445SOL    HW1 4485   2.029   0.270   5.175 -2.0062 -0.8683 -0.8697
 1445SOL    HW2 4486   1.982   0.420   5.129 -1.2154 -0.2226  0.3722
 1446SOL     OW 4487   1.392   1.195   0.030 -0.4332 -0.4277 -0.0080
 1446SOL    HW1 4488   1.343   1.282   0.020 -1.5652 -1.1388 -0.8523
 1446SOL    HW2 4489   1.383   1.163   0.124  1.6096  1.2617  0.8619
 1447SOL     OW 4490   2.716   1.528   0.083  0.0530 -0.3850  0.0716
 1447SOL    HW1 4491   2.671   1.595   0.025  1.4289  0.4261 -0.1127
 1447SOL    HW2 4492   2.740   1.569   0.171  1.2994 -0.4585 -0.2033
 1448SOL     OW 4493   4.049   4.567   5.025 -0.7130 -0.1352  0.2375
 1448SOL    HW1 4494   4.031   4.631   4.950  0.9902  0.7153  0.4899
 1448SOL    HW2 4495   3.985   4.584   5.099 -1.7630 -0.2903 -0.6209
 1449SOL     OW 4496   3.102   4.655   1.454 -0.5111  0.7968  0.2115
 1449SOL    HW1 4497   3.105   4.602   1.369 -0.7813  1.1550 -0.0246
 1449SOL    HW2 4498   3.030   4.724   1.447 -1.4847 -0.0796  1.2672
 1450SOL     OW 4499   0.395   0.138   1.263 -0.0486  0.8125  0.1962
 1450SOL    HW1 4500   0.315   0.089   1.227 -0.7702  0.6165  1.9559
 1450SOL    HW2 4501   0.383   0.236   1.248  0.5251  0.6461 -1.6543
 1451SOL     OW 4502   2.579   0.613   3.603  0.0499 -0.2026 -0.6601
 1451SOL    HW1 4503   2.538   0.650   3.519 -0.1724 -0.4735 -0.6707
 1451SOL    HW2 4504   2.517   0.546   3.644 -0.2224  0.5382  0.1779
 1452SOL     OW 4505   1.332   2.158   3.054 -0.8357  0.4395 -0.3452
 1452SOL    HW1 4506   1.301   2.073   3.097  1.1109 -0.4563 -0.5975
 1452SOL    HW2 4507   1.290   2.167   2.963 -0.2409 -0.8486 -0.7768
 1453SOL     OW 4508   3.651   2.798   3.931 -0.4724 -0.4007  0.5442
 1453SOL    HW1 4509   3.674   2.866   3.861 -1.4684  0.8743  1.4089
 1453SOL    HW2 4510   3.584   2.734   3.893  0.3281 -0.8099 -0.2147
 1454SOL     OW 4511   1.460   1.618   5.052 -0.4119 -0.0737 -0.0512
 1454SOL    HW1 4512   1.413   1.538   5.088 -0.3954  0.5694  1.4460
 1454SOL    HW2 4513   1.395   1.692   5.037 -0.0937  0.3800  0.7558
 1455SOL     OW 4514   0.020   2.858   1.422 -0.0188  0.6587  0.1859
 1455SOL    HW1 4515  -0.045   2.915   1.372 -0.6364  0.5916  0.8990
 1455SOL    HW2 4516   0.091   2.826   1.360 -0.8479  0.4605 -0.6783
 1456SOL     OW 4517   2.174   0.649   2.471  0.0047 -0.6119  0.1866
 1456SOL    HW1 4518   2.270   0.655   2.498  0.3601 -0.5360 -1.0648
 1456SOL    HW2 4519   2.119   0.701   2.536  0.9977  0.7344 -0.0052
 1457SOL     OW 4520   1.017   3.161   4.250  0.3727 -0.1492 -0.2562
 1457SOL    HW1 4521   1.047   3.200   4.163 -1.4765 -0.4345 -1.0811
 1457SOL    HW2 4522   1.011   3.233   4.319  0.2904  0.3905 -0.8175
 1458SOL     OW 4523   2.248   1.433   3.786 -0.1899  0.4638 -0.2108
 1458SOL    HW1 4524   2.186   1.504   3.818  0.7032  0.5847  1.3786
 1458SOL    HW2 4525   2.196   1.352   3.762 -1.0333  0.7957  0.4249
 1459SOL     OW 4526   2.501   2.528   3.473 -0.0690 -0.3526 -0.3792
 1459SOL    HW1 4527   2.424   2.480   3.515  0.1265 -1.5080 -1.3218
 1459SOL    HW2 4528   2.483   2.542   3.376  1.2719 -1.4012 -0.7942
 1460SOL     OW 4529   3.562   3.996   4.499 -0.0844  0.1375 -0.0011
 1460SOL    HW1 4530   3.628   3.928   4.530 -0.4110  0.8193  2.3642
 1460SOL    HW2 4531   3.576   4.014   4.401  2.1507 -0.9003  0.0696
 1461SOL     OW 4532   3.802   0.710   3.257 -0.3802 -0.4948 -0.1178
 1461SOL    HW1 4533   3.779   0.613   3.263 -1.7759 -0.3050 -1.5672
 1461SOL    HW2 4534   3.846   0.740   3.342  1.6879 -2.7635 -0.2759
 1462SOL     OW 4535   0.531   0.994   1.732  0.0537  0.6006  0.4503
 1462SOL    HW1 4536   0.511   0.907   1.777  0.0233  1.9097  3.1124
 1462SOL    HW2 4537   0.479   1.067   1.776  1.5822  2.2796 -0.4247
 1463SOL     OW 4538   0.808   4.879   5.096  0.0362  0.2130 -0.2827
 1463SOL    HW1 4539   0.795   4.960   5.039 -3.2802 -0.9410 -1.3853
 1463SOL    HW2 4540   0.779   4.900   5.190  2.6614  1.2407  0.3907
 1464SOL     OW 4541   0.731   1.579   0.934  0.3941  0.3557  0.7190
 1464SOL    HW1 4542   0.720   1.659   0.992  1.4653  0.5728  0.6360
 1464SOL    HW2 4543   0.650   1.569   0.875  0.2424  1.3490  0.7533
 1465SOL     OW 4544   3.204   2.161   3.886  0.3393 -0.4460  0.0024
 1465SOL    HW1 4545   3.259   2.242   3.866 -1.8108  1.0873 -0.1007
 1465SOL    HW2 4546   3.139   2.145   3.811  0.5456 -2.1324  0.1442
 1466SOL     OW 4547   1.099   0.696   1.458 -0.0839  0.5277 -0.3096
 1466SOL    HW1 4548   1.047   0.625   1.505  1.2009 -0.9880 -1.0903
 1466SOL    HW2 4549   1.085   0.688   1.360 -0.1135  1.5368 -0.3967
 1467SOL     OW 4550   4.590   2.478   4.062  0.0034 -0.4156  0.4649
 1467SOL    HW1 4551   4.584   2.484   4.162 -1.7869  0.8002  0.3269
 1467SOL    HW2 4552   4.649   2.552   4.028 -0.3983 -0.0529  0.5489
 1468SOL     OW 4553   3.246   2.014   0.192 -0.1344  0.9466  0.3728
 1468SOL    HW1 4554   3.335   2.024   0.236 -0.1266  0.6646  0.4195
 1468SOL    HW2 4555   3.253   2.044   0.097  0.8917 -2.2081 -0.6768
 1469SOL     OW 4556   1.697   1.792   1.548  0.0804 -0.4199  0.1599
 1469SOL    HW1 4557   1.763   1.781   1.622  1.6987 -1.7226 -1.3904
 1469SOL    HW2 4558   1.680   1.704   1.504  0.9150  0.6132 -2.4289
 1470SOL     OW 4559   2.279   0.429   2.684 -0.7749  0.1042  0.3849
 1470SOL    HW1 4560   2.315   0.353   2.737 -2.0147 -0.1483  0.8977
 1470SOL    HW2 4561   2.355   0.480   2.643  0.1760 -0.2396  1.6409
 1471SOL     OW 4562   0.133   2.377   1.627  0.1253  0.0887  0.4198
 1471SOL    HW1 4563   0.064   2.331   1.683  0.3027 -0.8503 -0.1201
 1471SOL    HW2 4564   0.172   2.453   1.679 -1.4890  0.8174  0.6457
 1472SOL     OW 4565   0.656   2.840   4.810 -0.0933  0.1064 -0.3735
 1472SOL    HW1 4566   0.611   2.827   4.721  1.0456  2.1202 -1.3009
 1472SOL    HW2 4567   0.590   2.823   4.883 -1.2264 -1.0091 -1.5925
 1473SOL     OW 4568   4.900   4.723   2.254  0.4350 -0.1355 -0.5926
 1473SOL    HW1 4569   4.983   4.668   2.266  0.3939 -0.3690 -1.3353
 1473SOL    HW2 4570   4.919   4.818   2.280  1.2582  0.0446 -1.8008
 1474SOL     OW 4571   0.448   3.337   1.302  0.6807  0.0098  0.6621
 1474SOL    HW1 4572   0.534   3.382   1.279  0.0607  0.4725 -0.8894
 1474SOL    HW2 4573   0.376   3.370   1.241 -0.4013 -1.0456  1.3233
 1475SOL     OW 4574   4.660   1.224   1.884  0.3937 -0.0691 -0.3964
 1475SOL    HW1 4575   4.696   1.213   1.791  1.4740  0.5467 -0.0611
 1475SOL    HW2 4576   4.572   1.176   1.891 -0.1845  0.6931 -2.0082
 1476SOL     OW 4577   4.617   1.655   2.412  0.3431 -0.5178 -0.1520
 1476SOL    HW1 4578   4.522   1.635   2.390  0.2921  1.4901 -2.0796
 1476SOL    HW2 4579   4.624   1.745   2.454  1.4787 -0.1983 -0.9879
 1477SOL     OW 4580   4.649   0.216   2.930 -0.0837  0.2966  0.5761
 1477SOL    HW1 4581   4.668   0.307   2.968 -0.2982  1.0937 -1.0890
 1477SOL    HW2 4582   4.555   0.214   2.895 -0.5442 -1.0393  1.8203
 1478SOL     OW 4583   3.419   1.752   0.265 -0.4249  0.1278  0.6042
 1478SOL    HW1 4584   3.509   1.708   0.263 -0.4115  0.1004 -2.4064
 1478SOL    HW2 4585   3.430   1.849   0.283  0.2123  0.1478  0.1175
 1479SOL     OW 4586   1.552   2.952   5.086 -0.0403  0.0749 -0.5676
 1479SOL    HW1 4587   1.569   3.016   5.011  2.5247  0.8869  0.5943
 1479SOL    HW2 4588   1.639   2.913   5.117 -0.7001  1.1178  3.1053
 1480SOL     OW 4589   3.934   3.599   2.834  0.7204 -0.1268 -0.3426
 1480SOL    HW1 4590   3.985   3.623   2.751 -1.9591  2.2025 -1.5213
 1480SOL    HW2 4591   3.839   3.629   2.823 -0.4519 -2.3957  2.4875
 1481SOL     OW 4592   0.111   0.084   4.727  0.2904  0.8518 -0.3720
 1481SOL    HW1 4593   0.111   0.158   4.794 -0.6592  0.4331  0.1122
 1481SOL    HW2 4594   0.056   0.008   4.761 -0.4056  0.7133 -1.7204
 1482SOL     OW 4595   3.268   2.110   1.672  0.5545  0.2056  0.3586
 1482SOL    HW1 4596   3.318   2.056   1.740 -0.3037 -1.6390 -0.3975
 1482SOL    HW2 4597   3.185   2.147   1.713  0.5276 -0.0908  0.5723
 1483SOL     OW 4598   3.041   3.271   1.383 -0.1468 -0.5469 -0.1383
 1483SOL    HW1 4599   2.996   3.359   1.403  0.2458 -0.4491  0.3197
 1483SOL    HW2 4600   3.132   3.270   1.424 -0.8295 -1.8928  1.4962
 1484SOL     OW 4601   4.239   5.002   3.914  0.4833  0.2800  0.3616
 1484SOL    HW1 4602   4.224   4.961   4.003  0.3430  0.8411  0.6040
 1484SOL    HW2 4603   4.284   5.091   3.925  0.1504  0.5134 -0.0998
 1485SOL     OW 4604   3.067   0.944   3.493  0.8563 -0.2967  0.2743
 1485SOL    HW1 4605   3.134   0.902   3.432  0.4294  1.0796 -1.1981
 1485SOL    HW2 4606   2.978   0.946   3.449  0.6825  1.3102  0.6392
 1486SOL     OW 4607   2.586   1.084   2.829 -0.1067 -0.0378  0.7042
 1486SOL    HW1 4608   2.596   1.033   2.915  0.4171 -1.6076 -0.2419
 1486SOL    HW2 4609   2.672   1.129   2.806  0.3357 -1.1509  0.1003
 1487SOL     OW 4610   3.528   5.041   1.606 -0.1400 -0.0177  0.8048
 1487SOL    HW1 4611   3.430   5.044   1.623 -0.5936 -1.4562 -1.2545
 1487SOL    HW2 4612   3.564   4.951   1.628 -0.2524 -1.0814 -2.7121
 1488SOL     OW 4613   3.191   1.168   0.410  0.5794  0.0716  0.4051
 1488SOL    HW1 4614   3.242   1.097   0.363 -0.0737  0.0364 -0.2722
 1488SOL    HW2 4615   3.179   1.247   0.350 -0.7530 -0.1962  0.2773
 1489SOL     OW 4616   1.521   4.803   2.490  0.4378 -0.6421 -0.5322
 1489SOL    HW1 4617   1.536   4.709   2.523 -1.4033 -0.8215 -0.1203
 1489SOL    HW2 4618   1.461   4.801   2.411 -1.2818  0.2941  0.6903
 1490SOL     OW 4619   0.199   5.076   1.173 -0.1664  0.3615 -0.1354
 1490SOL    HW1 4620   0.227   5.006   1.107 -0.3941  0.1296  0.0099
 1490SOL    HW2 4621   0.106   5.107   1.152  0.1921  1.1288 -0.6173
 1491SOL     OW 4622   4.079   3.159   3.719 -0.2834 -0.2882  0.5540
 1491SOL    HW1 4623   4.143   3.091   3.683  1.1258  0.7208  1.0347
 1491SOL    HW2 4624   4.042   3.213   3.644  1.4494  0.7984  0.4287
 1492SOL     OW 4625   1.063   2.420   2.501 -0.4423  0.3876  0.0550
 1492SOL    HW1 4626   1.108   2.343   2.546  2.5079  1.6646 -0.4941
 1492SOL    HW2 4627   1.051   2.494   2.567 -2.8568 -0.2991  0.4676
 1493SOL     OW 4628   2.645   2.720   0.295  0.6393  0.7959  0.6678
 1493SOL    HW1 4629   2.630   2.637   0.241  1.6961  1.1001 -0.1086
 1493SOL    HW2 4630   2.724   2.707   0.355  1.6522  1.6999 -0.4372
 1494SOL     OW 4631   4.446   5.081   0.152 -0.0845 -0.1980 -0.3542
 1494SOL    HW1 4632   4.378   5.065   0.081  0.9213 -0.4775 -1.2898
 1494SOL    HW2 4633   4.437   5.175   0.185 -1.3538 -0.4379  0.0412
 1495SOL     OW 4634   4.669   1.863   4.464 -0.3395  0.5075 -0.0183
 1495SOL    HW1 4635   4.652   1.798   4.390 -1.8594  1.4586 -0.5238
 1495SOL    HW2 4636   4.616   1.837   4.545  1.2746 -0.4996  0.7774
 1496SOL     OW 4637   0.073   4.022   4.880  0.0113 -0.0086  0.7897
 1496SOL    HW1 4638   0.156   4.067   4.849  0.4766 -0.5005  1.2942
 1496SOL    HW2 4639   0.090   3.924   4.891 -0.7427 -0.1756  0.5395
 1497SOL     OW 4640   3.520   5.072   1.333  0.3648 -0.3402 -0.0985
 1497SOL    HW1 4641   3.485   4.978   1.325 -0.4235 -0.0241 -0.4953
 1497SOL    HW2 4642   3.543   5.091   1.428 -1.0936 -0.3862  0.2864
 1498SOL     OW 4643   1.222   1.805   4.664 -0.2568 -0.2361 -0.5721
 1498SOL    HW1 4644   1.252   1.894   4.700  0.7161 -0.5713 -0.5213
 1498SOL    HW2 4645   1.157   1.764   4.728  0.5594 -0.2972  0.2336
 1499SOL     OW 4646   2.525   0.505   1.076 -0.2145  0.2888  0.6517
 1499SOL    HW1 4647   2.483   0.499   1.166 -0.6107 -0.2198  0.4403
 1499SOL    HW2 4648   2.603   0.443   1.071  0.3403  0.9499  0.9181
 1500SOL     OW 4649   3.494   1.658   2.189  0.0244 -0.0295 -0.4760
 1500SOL    HW1 4650   3.432   1.644   2.112 -0.2166  1.0302 -0.4928
 1500SOL    HW2 4651   3.561   1.730   2.166  0.6188 -0.4437 -0.0860
 1501SOL     OW 4652   2.056   1.634   4.685 -0.7670  0.0540 -0.4849
 1501SOL    HW1 4653   2.005   1.576   4.748 -1.1619 -0.4500 -1.2507
 1501SOL    HW2 4654   2.096   1.578   4.613 -0.9410  0.6964 -1.0983
 1502SOL     OW 4655   3.913   2.243   0.165 -0.0686 -0.5376 -0.0460
 1502SOL    HW1 4656   3.931   2.144   0.166  1.1152 -0.3878 -1.6086
 1502SOL    HW2 4657   3.991   2.291   0.206 -0.2136 -0.2091 -0.1558
 1503SOL     OW 4658   0.419   4.912   3.148  0.1157  0.0637  0.1579
 1503SOL    HW1 4659   0.401   4.823   3.105  0.9233  0.6951 -1.5937
 1503SOL    HW2 4660   0.334   4.949   3.185 -0.1954 -1.4990  1.0778
 1504SOL     OW 4661   0.165   2.255   4.798  0.5285 -0.0665 -0.5741
 1504SOL    HW1 4662   0.222   2.256   4.715  2.5406  1.3716  0.7312
 1504SOL    HW2 4663   0.181   2.339   4.850 -1.6575 -0.3577  0.6698
 1505SOL     OW 4664   4.896   2.012   4.451  0.1577  0.1860  0.1753
 1505SOL    HW1 4665   4.810   1.962   4.460  0.6913 -0.8615 -0.3318
 1505SOL    HW2 4666   4.882   2.108   4.475 -0.7017 -0.3697  2.0886
 1506SOL     OW 4667   3.473   2.713   0.073 -0.3568  0.4286 -0.3203
 1506SOL    HW1 4668   3.480   2.808   0.044  0.2482  0.9729  1.4563
 1506SOL    HW2 4669   3.558   2.685   0.117 -1.0297 -0.4750  0.4451
 1507SOL     OW 4670   0.012   3.728   2.345  0.3342  0.2428 -0.0862
 1507SOL    HW1 4671  -0.014   3.790   2.272 -0.1807  0.0915 -0.0326
 1507SOL    HW2 4672  -0.053   3.735   2.421  0.2954 -0.3298 -0.0640
 1508SOL     OW 4673   4.642   3.391   4.795 -0.0968  0.5376 -0.0270
 1508SOL    HW1 4674   4.593   3.352   4.873  0.3310  1.5315  0.7683
 1508SOL    HW2 4675   4.582   3.453   4.745 -0.6646 -0.8293 -1.0750
 1509SOL     OW 4676   1.970   4.970   4.612 -0.1954 -0.4779  0.0360
 1509SOL    HW1 4677   1.960   5.066   4.586 -1.5544 -0.1747  1.5230
 1509SOL    HW2 4678   2.026   4.963   4.694 -1.3733 -0.7919  0.8336
 1510SOL     OW 4679   0.316   1.298   4.866  0.3678 -0.3642 -0.2268
 1510SOL    HW1 4680   0.326   1.206   4.830  1.0956 -0.9088  1.3051
 1510SOL    HW2 4681   0.370   1.362   4.811  2.6075 -1.3960  0.6795
 1511SOL     OW 4682   1.443   1.076   1.424  0.1697 -0.1019  0.3226
 1511SOL    HW1 4683   1.386   0.999   1.397  0.7819 -0.4601  0.0247
 1511SOL    HW2 4684   1.472   1.127   1.343  1.5158 -0.8246  0.3294
 1512SOL     OW 4685   4.509   3.935   2.266  0.2812 -0.1871  0.1834
 1512SOL    HW1 4686   4.474   3.908   2.355 -0.1977  0.2991  0.1463
 1512SOL    HW2 4687   4.530   4.033   2.267 -0.4735 -0.0103 -0.4693
 1513SOL     OW 4688   1.489   5.102   2.224  0.5018  0.1308  0.2418
 1513SOL    HW1 4689   1.527   5.186   2.186 -0.8733  0.5275 -0.3113
 1513SOL    HW2 4690   1.392   5.115   2.244 -0.3280 -1.9084 -1.8684
 1514SOL     OW 4691   1.089   4.550   2.640  0.7823 -0.4499 -0.3344
 1514SOL    HW1 4692   1.137   4.476   2.687  1.7215 -1.0316 -2.1234
 1514SOL    HW2 4693   1.110   4.637   2.686  0.7965 -1.0954  0.9406
 1515SOL     OW 4694   2.233   0.520   2.001 -0.7290  0.0048 -0.1668
 1515SOL    HW1 4695   2.201   0.602   2.048 -2.3098 -0.5862 -0.1447
 1515SOL    HW2 4696   2.233   0.443   2.065  1.0775  0.0211 -0.0886
 1516SOL     OW 4697   3.401   0.794   4.570 -0.2156  0.2811  0.3826
 1516SOL    HW1 4698   3.382   0.781   4.667  0.2546 -3.3882  0.1181
 1516SOL    HW2 4699   3.339   0.736   4.516  0.7862  0.8044 -1.3864
 1517SOL     OW 4700   1.664   1.257   5.118 -0.3397 -0.5551 -0.2508
 1517SOL    HW1 4701   1.572   1.239   5.154 -0.6107 -1.4781 -1.3510
 1517SOL    HW2 4702   1.657   1.310   5.034  0.3146  2.1056  1.2640
 1518SOL     OW 4703   3.754   0.908   3.961  0.4204  0.4206 -0.5509
 1518SOL    HW1 4704   3.825   0.955   4.014  1.7119 -0.7374 -1.1721
 1518SOL    HW2 4705   3.664   0.935   3.994  1.1639  0.7764  1.2906
 1519SOL     OW 4706   4.862   4.240   0.185 -0.4103 -0.5905  0.1897
 1519SOL    HW1 4707   4.819   4.154   0.157 -0.3640 -1.2992  2.1594
 1519SOL    HW2 4708   4.917   4.225   0.267  3.4815  0.3376 -2.0384
 1520SOL     OW 4709   4.366   1.739   1.170 -0.0858 -0.0180  0.2107
 1520SOL    HW1 4710   4.287   1.686   1.137  0.6395 -0.3128 -1.1215
 1520SOL    HW2 4711   4.354   1.835   1.146  0.1051 -0.1172 -0.2968
 1521SOL     OW 4712   2.621   1.615   3.702  0.2001  0.1294 -0.3002
 1521SOL    HW1 4713   2.642   1.656   3.614  2.9654  1.1887  0.7321
 1521SOL    HW2 4714   2.600   1.686   3.768 -2.2920 -0.6793 -0.1382
 1522SOL     OW 4715   2.851   4.492   0.865 -0.2243 -0.1012  0.2746
 1522SOL    HW1 4716   2.826   4.492   0.768  0.1118 -0.0533  0.1883
 1522SOL    HW2 4717   2.916   4.566   0.883 -0.2474 -0.1401  0.5275
 1523SOL     OW 4718   4.762   0.065   1.093  0.2123 -0.6457 -0.4775
 1523SOL    HW1 4719   4.731   0.153   1.057 -0.2330  0.0408  1.5037
 1523SOL    HW2 4720   4.700  -0.007   1.061 -1.2253  0.1931  0.3153
 1524SOL     OW 4721   3.184   4.811   1.713 -0.1518 -0.1080 -0.3763
 1524SOL    HW1 4722   3.183   4.770   1.622  0.3902  1.0055 -0.8959
 1524SOL    HW2 4723   3.210   4.907   1.707 -1.5761  0.3885  0.8051
 1525SOL     OW 4724   2.315   3.277   0.318  0.0667  0.6305  0.3805
 1525SOL    HW1 4725   2.233   3.221   0.331  0.5000 -0.3138 -0.7171
 1525SOL    HW2 4726   2.352   3.302   0.408 -0.4461 -0.4007  0.9044
 1526SOL     OW 4727   0.671   4.998   3.996 -0.1362 -0.8174 -0.0436
 1526SOL    HW1 4728   0.713   5.084   4.024  2.1448 -1.5943 -0.8316
 1526SOL    HW2 4729   0.572   5.009   3.992  0.1592  2.5242 -2.4728
 1527SOL     OW 4730   0.813   4.508   3.650  0.0303  0.3569  0.2156
 1527SOL    HW1 4731   0.777   4.420   3.620  1.1927  0.2165 -0.8720
 1527SOL    HW2 4732   0.868   4.549   3.577  0.0650  1.6789  0.9364
 1528SOL     OW 4733   2.241   1.996   3.073 -0.5210  0.0652 -0.4247
 1528SOL    HW1 4734   2.152   2.010   3.031 -0.9414  0.5693  0.5918
 1528SOL    HW2 4735   2.234   2.011   3.172  0.2903 -1.6367 -0.0603
 1529SOL     OW 4736   0.839   4.634   2.526  0.3982  0.1386  0.3285
 1529SOL    HW1 4737   0.870   4.687   2.447  2.4668  1.8032  2.1242
 1529SOL    HW2 4738   0.918   4.602   2.577 -0.8750  0.2512  2.4673
 1530SOL     OW 4739   4.880   4.464   0.025 -0.3901  0.4296  0.6556
 1530SOL    HW1 4740   4.794   4.480  -0.024  0.2693  1.5417 -0.2062
 1530SOL    HW2 4741   4.872   4.382   0.081 -1.3850 -0.5989 -0.8983
 1531SOL     OW 4742   2.409   4.681   0.284  0.1368 -0.1207  0.0644
 1531SOL    HW1 4743   2.487   4.710   0.228  0.5430 -0.2839  0.5347
 1531SOL    HW2 4744   2.333   4.654   0.225  0.9215 -1.3121 -0.4328
 1532SOL     OW 4745   3.861   1.756   3.879 -0.3737  0.1814 -0.1894
 1532SOL    HW1 4746   3.782   1.816   3.863  1.5253  2.7421 -0.5203
 1532SOL    HW2 4747   3.884   1.757   3.976 -0.6085 -0.4277 -0.1213
 1533SOL     OW 4748   0.903   3.969   0.460 -0.0339  0.0563  0.4353
 1533SOL    HW1 4749   0.834   3.925   0.403  0.8004  0.6973 -1.1457
 1533SOL    HW2 4750   0.925   3.910   0.538 -1.8410 -0.4505  0.5934
 1534SOL     OW 4751   0.797   1.917   0.325  0.5826  0.0235 -0.4258
 1534SOL    HW1 4752   0.775   1.972   0.405 -0.2274  0.2070 -0.7658
 1534SOL    HW2 4753   0.719   1.916   0.262  0.4111 -1.8287 -0.2580
 1535SOL     OW 4754   2.426   1.495   3.323 -0.0033  0.2594  0.0340
 1535SOL    HW1 4755   2.445   1.474   3.419 -0.1536  1.1591  0.2766
 1535SOL    HW2 4756   2.352   1.562   3.318 -0.2587 -0.0710 -0.7334
 1536SOL     OW 4757   0.157   1.129   1.981 -0.2933 -0.3879 -0.1403
 1536SOL    HW1 4758   0.210   1.053   1.945 -0.7368 -0.4451 -0.6846
 1536SOL    HW2 4759   0.102   1.098   2.059  0.3910 -0.3489  0.3704
 1537SOL     OW 4760   3.840   3.096   4.596  0.2602 -0.2370  0.4691
 1537SOL    HW1 4761   3.769   3.151   4.640  0.6612 -0.2915  1.1953
 1537SOL    HW2 4762   3.897   3.054   4.666  0.9284 -0.2969 -0.1069
 1538SOL     OW 4763   1.288   4.918   1.189  0.0171 -0.4041  0.6509
 1538SOL    HW1 4764   1.240   5.002   1.217  0.9164  0.0578  0.8310
 1538SOL    HW2 4765   1.254   4.889   1.099  0.4580  0.7806  0.0784
 1539SOL     OW 4766   1.680   2.775   1.433  0.0940  0.4353  0.6252
 1539SOL    HW1 4767   1.661   2.832   1.513  0.8363  1.5183  0.0489
 1539SOL    HW2 4768   1.761   2.719   1.450  0.5237  1.0009  0.4796
 1540SOL     OW 4769   2.197   3.474   3.295  0.7236 -0.3709 -0.2160
 1540SOL    HW1 4770   2.150   3.386   3.290 -0.4196  0.2084 -0.0737
 1540SOL    HW2 4771   2.141   3.544   3.250  1.9667  0.1455 -1.0072
 1541SOL     OW 4772   0.844   4.078   2.614 -0.2992 -0.0465 -0.3117
 1541SOL    HW1 4773   0.874   4.095   2.520  0.1729  0.0102 -0.1533
 1541SOL    HW2 4774   0.917   4.032   2.664 -0.9224 -1.0019 -0.2524
 1542SOL     OW 4775   1.765   0.966   5.026  0.3027  0.2836  0.1978
 1542SOL    HW1 4776   1.832   0.994   4.957 -0.7435 -0.0492 -0.9865
 1542SOL    HW2 4777   1.724   1.048   5.068 -0.4093  0.5339 -0.9372
 1543SOL     OW 4778   2.887   1.867   4.195 -0.6578 -0.2838 -0.5220
 1543SOL    HW1 4779   2.865   1.887   4.099  1.0297  2.2195 -0.4953
 1543SOL    HW2 4780   2.872   1.949   4.250 -3.1236 -2.1083  1.7562
 1544SOL     OW 4781   2.143   2.806   1.352  0.1261  0.8648  0.2445
 1544SOL    HW1 4782   2.097   2.888   1.319 -0.8272  0.0019 -0.6610
 1544SOL    HW2 4783   2.223   2.787   1.294  0.3798  1.1758  0.4894
 1545SOL     OW 4784   3.777   2.562   2.921  0.1352  0.7228  0.1847
 1545SOL    HW1 4785   3.721   2.597   2.996  2.6765  1.5379  1.8341
 1545SOL    HW2 4786   3.779   2.462   2.924  1.1180  0.7611  2.0003
 1546SOL     OW 4787   3.001   0.014   1.389 -0.5230 -0.6550  0.0369
 1546SOL    HW1 4788   2.996   0.112   1.369 -0.9449 -0.9731 -1.5847
 1546SOL    HW2 4789   3.017   0.001   1.486  1.0606  1.0479  0.0657
 1547SOL     OW 4790   1.480   3.406   0.690  0.1785 -0.0366  0.3861
 1547SOL    HW1 4791   1.436   3.373   0.773 -0.2670 -1.9760 -0.5669
 1547SOL    HW2 4792   1.546   3.338   0.657 -0.6625  0.0309 -1.5835
 1548SOL     OW 4793   4.291   4.283   0.433  0.0604 -0.3344  0.4173
 1548SOL    HW1 4794   4.273   4.269   0.336  0.8060 -0.4681  0.2957
 1548SOL    HW2 4795   4.349   4.209   0.468 -1.2326 -0.9887  1.2695
 1549SOL     OW 4796   4.687   2.788   4.730  0.4817  0.6406 -0.2740
 1549SOL    HW1 4797   4.718   2.825   4.818 -0.5649  0.3059  0.2492
 1549SOL    HW2 4798   4.765   2.782   4.668  0.8485  3.0436 -0.1636
 1550SOL     OW 4799   4.461   3.263   5.008 -0.4014 -0.2282 -0.1510
 1550SOL    HW1 4800   4.482   3.167   5.027  1.5573 -0.0299 -1.0336
 1550SOL    HW2 4801   4.441   3.311   5.093 -0.1505 -1.1469  0.4338
 1551SOL     OW 4802   4.336   2.012   1.692  0.0569 -0.0910  0.2526
 1551SOL    HW1 4803   4.384   2.035   1.777 -0.9626  1.8648  0.3535
 1551SOL    HW2 4804   4.239   2.037   1.700 -0.1035 -0.0322 -1.4193
 1552SOL     OW 4805   2.401   2.896   5.108  0.0512  0.0045 -0.7436
 1552SOL    HW1 4806   2.424   2.801   5.129 -0.9997 -0.3938 -1.3133
 1552SOL    HW2 4807   2.391   2.948   5.192 -1.9870 -1.0431 -0.2748
 1553SOL     OW 4808   3.954   0.288   0.062 -0.0790 -0.0090 -0.0549
 1553SOL    HW1 4809   3.873   0.319   0.013 -0.7374 -3.5170 -1.4613
 1553SOL    HW2 4810   4.018   0.246  -0.002  0.8671 -1.1847  1.5772
 1554SOL     OW 4811   0.429   1.988   0.298 -0.2522 -0.4111 -0.0946
 1554SOL    HW1 4812   0.475   1.902   0.275  0.7796  0.4784 -1.5178
 1554SOL    HW2 4813   0.484   2.038   0.366  0.4622  0.2359 -1.1205
 1555SOL     OW 4814   2.915   2.418   0.187 -0.5712 -0.1921 -0.1998
 1555SOL    HW1 4815   2.956   2.361   0.258 -1.1763 -0.0739  0.2554
 1555SOL    HW2 4816   2.829   2.376   0.157 -0.5614  0.0106 -0.5152
 1556SOL     OW 4817   3.387   1.766   2.899 -0.3124  0.2222 -0.0433
 1556SOL    HW1 4818   3.452   1.824   2.948  0.3205  1.4642 -2.1844
 1556SOL    HW2 4819   3.410   1.670   2.913 -1.1407  0.4200  3.2808
 1557SOL     OW 4820   1.636   0.049   4.371  1.2734 -0.1346  0.5966
 1557SOL    HW1 4821   1.555   0.062   4.313  2.3790  1.1709 -0.7251
 1557SOL    HW2 4822   1.685  -0.033   4.341  0.0232 -1.4434  1.9727
 1558SOL     OW 4823   3.691   2.022   3.625  0.0926  0.2498 -0.7340
 1558SOL    HW1 4824   3.689   1.931   3.584 -0.1595  0.1073 -0.4133
 1558SOL    HW2 4825   3.688   2.014   3.725 -2.1782  0.6338 -0.7116
 1559SOL     OW 4826   3.007   0.264   1.690 -0.0590 -0.3870 -0.0288
 1559SOL    HW1 4827   3.019   0.359   1.719  0.7009 -0.7169  0.8382
 1559SOL    HW2 4828   2.911   0.246   1.671 -0.5765  0.0059  1.9344
 1560SOL     OW 4829   3.024   3.672   1.715 -0.5094  0.4541 -0.4662
 1560SOL    HW1 4830   2.986   3.689   1.624 -0.1218 -1.9559 -1.1537
 1560SOL    HW2 4831   3.122   3.653   1.707 -0.1485  1.6374  0.6771
 1561SOL     OW 4832   5.055   0.806   0.358 -0.6597  0.1245  0.3885
 1561SOL    HW1 4833   5.042   0.873   0.284 -1.7528  1.1032  1.4086
 1561SOL    HW2 4834   4.981   0.816   0.425  0.6962 -0.2091  2.0112
 1562SOL     OW 4835   2.574   1.577   0.617  0.7393 -0.4592  0.5559
 1562SOL    HW1 4836   2.625   1.554   0.534  0.4933 -0.3959  0.3883
 1562SOL    HW2 4837   2.635   1.567   0.696  0.9237 -0.6960  0.3880
 1563SOL     OW 4838   1.318   4.771   4.941  0.5749 -0.1633  0.1175
 1563SOL    HW1 4839   1.250   4.824   4.992  1.3732  1.4198 -0.4096
 1563SOL    HW2 4840   1.342   4.689   4.993  1.2709  1.3143  2.2316
 1564SOL     OW 4841   2.647   4.664   1.829 -0.6644  0.0409  0.4912
 1564SOL    HW1 4842   2.703   4.695   1.753 -2.2858  0.9325 -0.3995
 1564SOL    HW2 4843   2.650   4.731   1.903 -0.3552 -0.0447  0.5573
 1565SOL     OW 4844   4.643   0.585   0.343  0.2825 -0.0867  0.2708
 1565SOL    HW1 4845   4.693   0.668   0.317 -0.2318 -0.1487 -1.0228
 1565SOL    HW2 4846   4.672   0.509   0.284 -2.2983  0.2179 -1.5608
 1566SOL     OW 4847   2.171   0.834   3.388 -0.0155 -0.7060 -0.0111
 1566SOL    HW1 4848   2.107   0.785   3.328  2.5155 -2.0626 -1.7909
 1566SOL    HW2 4849   2.177   0.787   3.476 -1.3834 -0.5729  0.1800
 1567SOL     OW 4850   3.883   1.106   2.168 -0.8558 -0.4478 -0.2469
 1567SOL    HW1 4851   3.972   1.091   2.124 -1.1928 -1.6061 -0.5657
 1567SOL    HW2 4852   3.886   1.069   2.261 -1.5168 -2.0757 -0.8427
 1568SOL     OW 4853   0.893   0.082   2.588  0.2209  0.2216  0.5083
 1568SOL    HW1 4854   0.870  -0.013   2.605  0.5905  0.3062  1.5958
 1568SOL    HW2 4855   0.992   0.095   2.597  0.3498  0.4515 -1.0248
 1569SOL     OW 4856   0.234   0.136   1.608  0.2972 -0.0170 -0.6663
 1569SOL    HW1 4857   0.209   0.105   1.516  0.8142 -0.2094 -0.7503
 1569SOL    HW2 4858   0.328   0.108   1.627  0.3862  0.5212 -0.3003
 1570SOL     OW 4859   2.412   4.191   0.261 -0.2402  0.4894  0.0956
 1570SOL    HW1 4860   2.462   4.107   0.277  0.8045  0.6189 -2.1401
 1570SOL    HW2 4861   2.332   4.195   0.322  1.7747 -0.2417  2.9656
 1571SOL     OW 4862   3.362   0.887   1.144 -0.3146  0.3089 -0.1437
 1571SOL    HW1 4863   3.343   0.817   1.212 -3.2715  0.7666 -0.3580
 1571SOL    HW2 4864   3.360   0.846   1.053  3.9244 -0.3613 -0.1030
 1572SOL     OW 4865   1.115   1.773   3.680  0.1744 -0.9298  0.5642
 1572SOL    HW1 4866   1.147   1.864   3.654  3.2958 -2.4312 -1.4552
 1572SOL    HW2 4867   1.020   1.761   3.650 -0.0521  1.3277  0.1789
 1573SOL     OW 4868   4.228   4.735   4.554 -0.2116  0.0074  0.0658
 1573SOL    HW1 4869   4.143   4.770   4.515 -0.1318  0.2608  0.1113
 1573SOL    HW2 4870   4.236   4.766   4.649  0.0081  0.1257  0.0094
 1574SOL     OW 4871   1.674   2.120   0.308 -0.0379  0.4785  0.6757
 1574SOL    HW1 4872   1.672   2.175   0.392 -0.6268  2.3676 -0.5202
 1574SOL    HW2 4873   1.692   2.180   0.230 -0.1371 -1.1515 -0.6416
 1575SOL     OW 4874   3.023   3.274   4.645 -0.7853  0.2832  0.4167
 1575SOL    HW1 4875   2.983   3.183   4.631  0.3065 -0.4542  1.8147
 1575SOL    HW2 4876   3.031   3.320   4.557  0.7182 -1.9129 -0.7116
 1576SOL     OW 4877   4.754   0.887   1.898 -0.2437  0.1538  0.3697
 1576SOL    HW1 4878   4.655   0.891   1.892 -0.2928 -1.4491 -0.3367
 1576SOL    HW2 4879   4.786   0.955   1.964 -1.9222 -0.4095  1.8340
 1577SOL     OW 4880   0.117   3.971   3.369 -0.1630  0.0872  0.3079
 1577SOL    HW1 4881   0.031   3.920   3.375  0.2446 -0.4683  1.8132
 1577SOL    HW2 4882   0.126   4.031   3.448  2.0934 -1.9483  1.7194
 1578SOL     OW 4883   0.312   3.355   3.806 -0.5079  0.2176  0.1523
 1578SOL    HW1 4884   0.232   3.325   3.858 -0.8668 -0.2807 -0.6771
 1578SOL    HW2 4885   0.299   3.450   3.776 -0.7984  0.1287 -0.0002
 1579SOL     OW 4886   4.758   4.090   0.893  0.0580 -0.5514  0.1184
 1579SOL    HW1 4887   4.674   4.142   0.876  1.5185  1.6757 -0.6600
 1579SOL    HW2 4888   4.761   4.010   0.833 -1.4878 -0.6932  0.1875
 1580SOL     OW 4889   0.877   2.494   1.401  0.1541 -0.1108  0.5152
 1580SOL    HW1 4890   0.843   2.497   1.495  0.0017  2.8889  0.4627
 1580SOL    HW2 4891   0.801   2.479   1.338 -0.5220  2.2402  0.6710
 1581SOL     OW 4892   0.285   3.196   3.599  0.4694  0.0662  0.0555
 1581SOL    HW1 4893   0.305   3.264   3.669  1.0442  0.6439 -0.6429
 1581SOL    HW2 4894   0.187   3.174   3.600  0.5765 -0.4276  1.4525
 1582SOL     OW 4895   4.910   1.840   3.110  0.2884  0.4033 -0.3750
 1582SOL    HW1 4896   4.986   1.878   3.056  1.2055 -0.0308  0.5696
 1582SOL    HW2 4897   4.946   1.800   3.194 -0.9852  0.0127  0.0058
 1583SOL     OW 4898   2.707   0.506   2.857 -0.2161  0.7051  0.5318
 1583SOL    HW1 4899   2.655   0.469   2.934 -2.1657  0.5857 -0.7928
 1583SOL    HW2 4900   2.685   0.602   2.845 -0.5729  0.5157 -0.3850
 1584SOL     OW 4901   0.539   4.338   2.957 -0.6490  0.4112  0.4010
 1584SOL    HW1 4902   0.460   4.285   2.927 -0.6286 -0.7417  2.2327
 1584SOL    HW2 4903   0.607   4.340   2.884 -0.8775 -1.6839  0.0507
 1585SOL     OW 4904   3.307   4.832   0.499 -0.4249  0.0154 -0.1648
 1585SOL    HW1 4905   3.396   4.877   0.511 -0.0228 -0.7275 -0.2946
 1585SOL    HW2 4906   3.239   4.879   0.554  0.5672 -0.9069  1.9592
 1586SOL     OW 4907   4.989   3.859   4.295 -0.0039  0.1582  0.5999
 1586SOL    HW1 4908   4.960   3.941   4.345 -0.1459  1.2860 -1.2569
 1586SOL    HW2 4909   5.084   3.869   4.267 -0.7430  0.8826 -1.8453
 1587SOL     OW 4910   3.878   4.109   2.860  0.5067  0.3132 -0.2245
 1587SOL    HW1 4911   3.948   4.067   2.801  1.8426  1.3991  0.5350
 1587SOL    HW2 4912   3.788   4.094   2.820  1.2676 -0.0575 -1.8878
 1588SOL     OW 4913   1.867   1.848   0.663 -0.3658  0.3765  0.1448
 1588SOL    HW1 4914   1.799   1.858   0.736 -0.2316 -0.3634  0.3840
 1588SOL    HW2 4915   1.836   1.779   0.598 -0.5305  1.1020 -0.5653
 1589SOL     OW 4916   3.494   4.189   1.745  0.1603  0.0425 -0.1737
 1589SOL    HW1 4917   3.458   4.169   1.837 -0.4435 -0.4408 -0.5065
 1589SOL    HW2 4918   3.512   4.287   1.737 -0.5806  0.2172  0.1867
 1590SOL     OW 4919   2.662   0.839   4.933 -0.6712 -0.5904  0.0176
 1590SOL    HW1 4920   2.619   0.839   5.023 -0.0203  1.5295  0.3907
 1590SOL    HW2 4921   2.725   0.916   4.926  0.4950 -1.6254 -1.7200
 1591SOL     OW 4922   2.261   0.526   3.424  0.2358 -0.4969  0.5560
 1591SOL    HW1 4923   2.248   0.437   3.468  0.2925 -0.4790  0.6083
 1591SOL    HW2 4924   2.210   0.595   3.474  0.5561 -0.4223  0.7749
 1592SOL     OW 4925   5.109   2.503   2.502 -0.0060 -0.0852  0.2173
 1592SOL    HW1 4926   5.176   2.569   2.536 -0.5806 -0.0808  1.4040
 1592SOL    HW2 4927   5.090   2.436   2.573 -0.8433 -0.4163 -0.3080
 1593SOL     OW 4928   0.671   3.904   4.504 -0.4000  0.1907  0.1484
 1593SOL    HW1 4929   0.685   3.998   4.473 -2.0375 -0.0866 -1.6043
 1593SOL    HW2 4930   0.734   3.843   4.457 -0.9727  0.1307 -0.5609
 1594SOL     OW 4931   1.014   1.405   3.022 -0.3654  0.2500 -0.3244
 1594SOL    HW1 4932   1.093   1.443   2.974  1.3585  0.7074  2.6287
 1594SOL    HW2 4933   0.947   1.477   3.040 -0.4631  0.3231 -0.9621
 1595SOL     OW 4934   4.139   1.102   0.784  0.4710  0.3551 -0.0449
 1595SOL    HW1 4935   4.066   1.033   0.793  1.4659 -0.5547  1.5528
 1595SOL    HW2 4936   4.170   1.105   0.689 -0.1201 -0.8677 -0.3007
 1596SOL     OW 4937   4.933   1.448   5.084  0.4083  0.4171 -0.5259
 1596SOL    HW1 4938   4.967   1.450   5.178 -0.1380  0.8412 -0.3339
 1596SOL    HW2 4939   4.849   1.393   5.080  1.7389 -1.6897 -1.2248
 1597SOL     OW 4940   2.800   1.648   4.821  0.0824 -0.3070  0.2509
 1597SOL    HW1 4941   2.722   1.690   4.867 -0.1423 -0.5097  0.0631
 1597SOL    HW2 4942   2.794   1.548   4.830 -1.2739 -0.5382 -2.2046
 1598SOL     OW 4943   3.663   1.442   2.143 -0.3004  0.1962  0.5170
 1598SOL    HW1 4944   3.633   1.536   2.162 -0.3521  0.6746 -1.6356
 1598SOL    HW2 4945   3.616   1.379   2.204 -0.4535  1.5369  1.8432
 1599SOL     OW 4946   2.715   2.303   0.858 -0.1192 -0.2736 -0.1591
 1599SOL    HW1 4947   2.762   2.252   0.786  0.1783 -2.9846  1.8046
 1599SOL    HW2 4948   2.772   2.379   0.888 -0.4158  1.1710 -2.9338
 1600SOL     OW 4949   0.974   3.382   0.060  0.7136 -0.4204  0.4132
 1600SOL    HW1 4950   1.064   3.390   0.102  1.0031  2.1576 -0.5575
 1600SOL    HW2 4951   0.913   3.453   0.096  0.1686  0.1460 -1.5343
 1601SOL     OW 4952   4.747   3.782   2.291 -0.1183 -0.2009 -0.2087
 1601SOL    HW1 4953   4.752   3.684   2.311  0.1246 -0.5079 -1.6470
 1601SOL    HW2 4954   4.652   3.808   2.274 -0.5011  0.3191  2.3716
 1602SOL     OW 4955   3.571   3.487   3.279 -0.0980  0.6413  0.6359
 1602SOL    HW1 4956   3.644   3.531   3.331 -0.1884  0.1993  1.1404
 1602SOL    HW2 4957   3.502   3.451   3.342 -0.2178  0.1148  0.2102
 1603SOL     OW 4958   0.496   0.935   3.871 -0.3432 -0.1916  0.6728
 1603SOL    HW1 4959   0.448   1.021   3.889 -0.0525  0.4517 -1.3923
 1603SOL    HW2 4960   0.555   0.946   3.791  0.2933 -2.1126  0.8351
 1604SOL     OW 4961   4.278   4.145   0.817 -0.3563 -0.1862  0.7423
 1604SOL    HW1 4962   4.222   4.228   0.805  0.8006  0.2350 -3.1121
 1604SOL    HW2 4963   4.375   4.169   0.810  0.2754 -1.4412  3.5915
 1605SOL     OW 4964   3.717   1.798   2.147 -0.1580  0.6950  0.0852
 1605SOL    HW1 4965   3.763   1.740   2.214  0.6943  0.7590 -0.4278
 1605SOL    HW2 4966   3.687   1.883   2.190 -1.1590  0.0125  0.7748
 1606SOL     OW 4967   0.076   4.986   0.184 -0.3128  0.0601  0.3315
 1606SOL    HW1 4968   0.036   4.920   0.248 -2.0219  0.1199 -0.6321
 1606SOL    HW2 4969   0.126   5.056   0.236 -1.5838  0.0636  1.6052
 1607SOL     OW 4970   3.003   4.681   2.137 -0.1168  0.2955  0.4330
 1607SOL    HW1 4971   3.064   4.648   2.209  1.2049  0.6927 -0.4730
 1607SOL    HW2 4972   2.955   4.604   2.095  1.1349 -0.2546 -0.0473
 1608SOL     OW 4973   1.839   2.754   2.988  0.7371 -0.4414 -0.1667
 1608SOL    HW1 4974   1.832   2.830   2.923 -1.3930  0.4878  1.0198
 1608SOL    HW2 4975   1.832   2.790   3.081 -1.6701 -2.1241  0.4177
 1609SOL     OW 4976   2.510   2.436   2.121 -0.0541  0.0546 -0.6168
 1609SOL    HW1 4977   2.583   2.488   2.077 -0.6507 -0.0656 -1.7722
 1609SOL    HW2 4978   2.516   2.448   2.220  1.3462  0.2831 -0.7156
 1610SOL     OW 4979   3.414   5.088   4.405  0.2934 -0.0288 -0.3165
 1610SOL    HW1 4980   3.397   4.998   4.365 -2.1936  0.7471 -1.2032
 1610SOL    HW2 4981   3.382   5.088   4.500 -2.0612  0.5332 -1.0445
 1611SOL     OW 4982   4.600   3.909   1.035  0.1549  0.5117 -0.6592
 1611SOL    HW1 4983   4.612   4.007   1.048  0.1055  0.4280  0.0352
 1611SOL    HW2 4984   4.617   3.861   1.121  0.0384 -0.0793 -0.9565
 1612SOL     OW 4985   3.203   0.513   4.887 -0.0742 -0.2440 -0.7008
 1612SOL    HW1 4986   3.132   0.501   4.956 -1.2645 -0.6086 -1.9478
 1612SOL    HW2 4987   3.165   0.494   4.797  1.7821 -1.1234 -1.3478
 1613SOL     OW 4988   3.983   0.612   2.941  0.5154  0.1878  0.6051
 1613SOL    HW1 4989   3.961   0.699   2.985  0.3989 -0.0093  0.9417
 1613SOL    HW2 4990   3.898   0.560   2.926  0.7034 -0.4532  1.6493
 1614SOL     OW 4991   2.294   2.349   3.562 -0.2214  0.2469 -0.2046
 1614SOL    HW1 4992   2.378   2.302   3.589 -0.4695  0.8734  1.8057
 1614SOL    HW2 4993   2.268   2.320   3.470  1.5483 -0.8341 -0.4075
 1615SOL     OW 4994   2.670   5.054   0.149 -0.1476 -0.4719 -0.0140
 1615SOL    HW1 4995   2.580   5.014   0.133 -0.4060  0.9679 -2.7654
 1615SOL    HW2 4996   2.738   5.007   0.092  0.6534 -0.8167  1.2005
 1616SOL     OW 4997   1.361   5.080   0.439 -0.2237  0.1757 -0.2769
 1616SOL    HW1 4998   1.265   5.105   0.454  0.4086  2.9245 -0.2801
 1616SOL    HW2 4999   1.405   5.151   0.384  2.0283 -0.5754  0.4770
 1617SOL     OW 5000   0.101   2.786   3.959  0.3685  0.7800 -0.2566
 1617SOL    HW1 5001   0.185   2.840   3.958 -0.0281  1.4266  0.2403
 1617SOL    HW2 5002   0.107   2.716   4.030  1.6272 -1.0945 -2.0927
 1618SOL     OW 5003   2.420   0.149   4.924 -0.0625 -0.7016  0.2007
 1618SOL    HW1 5004   2.476   0.074   4.889 -1.1868 -1.6313  0.3240
 1618SOL    HW2 5005   2.342   0.163   4.863 -1.3609 -1.4990  1.6146
 1619SOL     OW 5006   1.449   1.139   0.562 -0.6500  0.0593  0.1027
 1619SOL    HW1 5007   1.395   1.130   0.645  0.0434  1.0741  0.7000
 1619SOL    HW2 5008   1.541   1.104   0.578  0.1470  2.1435  0.4956
 1620SOL     OW 5009   3.202   1.064   4.683 -0.1637  0.4455  0.1452
 1620SOL    HW1 5010   3.254   1.122   4.620 -1.3946  0.4125 -0.9238
 1620SOL    HW2 5011   3.245   1.068   4.774  1.3310  0.9079 -0.5415
 1621SOL     OW 5012   4.267   4.117   2.830  0.6079  0.2832 -0.2805
 1621SOL    HW1 5013   4.273   4.118   2.930 -1.5106 -0.9401 -0.0856
 1621SOL    HW2 5014   4.211   4.040   2.801 -2.1680  2.7959 -2.1883
 1622SOL     OW 5015   1.011   4.608   3.419 -0.0088 -0.5820 -0.0179
 1622SOL    HW1 5016   1.087   4.664   3.386  0.1565 -1.0113 -0.3860
 1622SOL    HW2 5017   0.926   4.638   3.375  0.3278 -1.6560 -1.4793
 1623SOL     OW 5018   3.956   4.566   4.176  0.5895  0.0442 -0.5941
 1623SOL    HW1 5019   3.903   4.544   4.094 -0.1969  2.2340 -0.7427
 1623SOL    HW2 5020   4.052   4.577   4.151  0.6344 -0.9648 -0.8949
 1624SOL     OW 5021   0.213   0.711   4.209 -0.1041 -0.0381 -0.1522
 1624SOL    HW1 5022   0.272   0.732   4.131 -2.3491  1.7838 -1.5086
 1624SOL    HW2 5023   0.210   0.790   4.271 -1.0228 -0.1140 -0.0824
 1625SOL     OW 5024   1.808   2.887   5.149  0.0031  0.3425  0.0455
 1625SOL    HW1 5025   1.835   2.983   5.147 -0.2668  0.4663  1.3249
 1625SOL    HW2 5026   1.877   2.835   5.200 -0.3575  0.0399  0.2274
 1626SOL     OW 5027   3.909   0.968   2.408 -0.7132  0.1079 -0.1559
 1626SOL    HW1 5028   3.981   0.918   2.360 -3.0761 -2.3779 -1.3569
 1626SOL    HW2 5029   3.934   0.977   2.504  1.5336  0.0723 -0.6755
 1627SOL     OW 5030   1.197   4.185   4.392 -0.2507 -0.0323 -0.4761
 1627SOL    HW1 5031   1.220   4.120   4.320 -0.6594  0.0276 -0.6668
 1627SOL    HW2 5032   1.257   4.171   4.470 -0.1671 -0.4690 -0.6152
 1628SOL     OW 5033   3.897   3.952   4.204 -0.5634 -0.0407  0.5145
 1628SOL    HW1 5034   3.852   3.876   4.250  0.0554 -1.4976 -1.1553
 1628SOL    HW2 5035   3.933   3.921   4.115  0.4133  2.0023  0.1272
 1629SOL     OW 5036   1.405   0.614   1.823 -0.1269 -0.5084  0.3151
 1629SOL    HW1 5037   1.451   0.627   1.910  1.3134 -2.1561 -0.1379
 1629SOL    HW2 5038   1.321   0.668   1.821  1.0682  1.5102  1.7080
 1630SOL     OW 5039   4.400   1.963   3.456 -0.0988  0.5201  0.2631
 1630SOL    HW1 5040   4.427   1.925   3.368 -0.5548 -0.3571  0.4831
 1630SOL    HW2 5041   4.387   1.888   3.522 -1.2116  1.0459  0.6628
 1631SOL     OW 5042   3.856   2.162   4.670 -0.0124  0.0767  0.0426
 1631SOL    HW1 5043   3.771   2.182   4.621  0.8714  1.1854 -1.1053
 1631SOL    HW2 5044   3.847   2.191   4.765 -0.8997  0.1905 -0.0658
 1632SOL     OW 5045   1.589   4.504   3.737 -0.3828 -0.2374  0.0686
 1632SOL    HW1 5046   1.641   4.510   3.822 -0.2083  1.1391 -0.1232
 1632SOL    HW2 5047   1.638   4.444   3.673  0.4134  0.1588  0.2907
 1633SOL     OW 5048   4.484   0.263   1.308  0.1244  0.0477  0.1713
 1633SOL    HW1 5049   4.443   0.281   1.219  1.3640 -2.8157 -1.1142
 1633SOL    HW2 5050   4.569   0.314   1.317  0.5336 -0.4525 -0.7677
 1634SOL     OW 5051   4.268   0.692   4.430 -0.2082  0.2129  0.2580
 1634SOL    HW1 5052   4.189   0.713   4.372 -1.5613 -2.4008  0.9973
 1634SOL    HW2 5053   4.296   0.597   4.415  2.9143  1.0760 -0.0231
 1635SOL     OW 5054   3.531   4.778   2.552 -0.3947  0.6259 -0.4497
 1635SOL    HW1 5055   3.549   4.712   2.625 -1.4792  1.1176  0.2917
 1635SOL    HW2 5056   3.481   4.733   2.478  2.6236 -0.4545 -1.9958
 1636SOL     OW 5057   0.234   1.668   5.016  0.5228  0.0038 -0.4551
 1636SOL    HW1 5058   0.268   1.739   4.954 -0.8802  1.2724  0.1600
 1636SOL    HW2 5059   0.169   1.610   4.968  2.5290 -1.6824 -1.2948
 1637SOL     OW 5060   5.136   4.743   1.487  0.8216 -0.2288  0.0129
 1637SOL    HW1 5061   5.229   4.718   1.461  2.2206  1.6506  2.7755
 1637SOL    HW2 5062   5.131   4.842   1.502 -0.9836 -0.5829  2.1814
 1638SOL     OW 5063   2.683   2.770   0.999  0.6043 -0.2901  0.4483
 1638SOL    HW1 5064   2.590   2.753   0.967  0.1650  0.8557  1.0391
 1638SOL    HW2 5065   2.707   2.704   1.070 -0.6346  0.7774  1.9254
 1639SOL     OW 5066   3.189   1.763   0.769 -0.2532 -0.3246  0.1434
 1639SOL    HW1 5067   3.275   1.807   0.792 -0.9224  0.6948  0.7955
 1639SOL    HW2 5068   3.205   1.668   0.743  1.1124  0.0012 -0.2646
 1640SOL     OW 5069   2.993   3.362   3.070 -0.4145 -0.4636  0.7790
 1640SOL    HW1 5070   2.991   3.398   2.977  0.2580 -1.5767  0.3114
 1640SOL    HW2 5071   2.901   3.367   3.109 -0.4935  1.0129  0.4777
 1641SOL     OW 5072   3.761   3.047   0.091  0.5087  0.6594 -0.4414
 1641SOL    HW1 5073   3.831   3.119   0.093  1.3425 -0.1206 -0.7848
 1641SOL    HW2 5074   3.780   2.984   0.016 -1.9164  1.7127 -2.0762
 1642SOL     OW 5075   1.316   3.719   2.921 -0.2377 -0.3106 -0.2937
 1642SOL    HW1 5076   1.232   3.673   2.892  1.1001 -2.1556 -1.4967
 1642SOL    HW2 5077   1.344   3.684   3.010 -1.0895  0.8487  0.4582
 1643SOL     OW 5078   2.816   2.140   5.110 -0.3911 -0.0130  0.4773
 1643SOL    HW1 5079   2.766   2.217   5.149 -1.4416  0.0953 -0.9677
 1643SOL    HW2 5080   2.899   2.174   5.064 -0.3144  0.1306  0.7229
 1644SOL     OW 5081   1.096   5.005   2.472 -0.1886 -0.2853 -0.3591
 1644SOL    HW1 5082   1.161   5.036   2.402  0.7924  0.0622  0.6768
 1644SOL    HW2 5083   1.102   5.064   2.552 -1.9387 -0.1400 -0.2921
 1645SOL     OW 5084   3.205   2.113   1.405  0.5670 -0.8538  0.3140
 1645SOL    HW1 5085   3.233   2.202   1.369 -3.4681  1.2223  1.6438
 1645SOL    HW2 5086   3.223   2.110   1.503  1.2686 -1.7863  0.1622
 1646SOL     OW 5087   0.447   0.342   4.870 -0.2402  0.1196 -0.2195
 1646SOL    HW1 5088   0.405   0.432   4.857  2.2818  1.8267  2.2160
 1646SOL    HW2 5089   0.521   0.330   4.804 -0.3023  0.0172 -0.2706
 1647SOL     OW 5090   3.483   2.042   0.324  0.3183 -0.2478  0.3637
 1647SOL    HW1 5091   3.456   2.062   0.418 -1.0140 -1.0558  0.1855
 1647SOL    HW2 5092   3.576   2.005   0.323  0.3647 -0.1851  1.3499
 1648SOL     OW 5093   0.860   4.997   2.307 -0.1316 -0.5596  0.0714
 1648SOL    HW1 5094   0.794   5.063   2.341  0.1289  0.5244 -1.4491
 1648SOL    HW2 5095   0.939   4.994   2.369 -0.4672 -0.0096  0.5378
 1649SOL     OW 5096   1.426   3.511   1.629  0.6373 -0.0329  0.0648
 1649SOL    HW1 5097   1.385   3.424   1.602 -0.0482  0.4901 -0.6348
 1649SOL    HW2 5098   1.521   3.514   1.597  0.3718 -0.1436 -0.7770
 1650SOL     OW 5099   4.104   1.746   4.533 -0.3447 -0.6380  0.2674
 1650SOL    HW1 5100   4.179   1.804   4.501 -0.5878 -0.4953 -0.0539
 1650SOL    HW2 5101   4.079   1.771   4.626 -0.5360 -0.1371  0.0834
 1651SOL     OW 5102   1.851   3.628   0.075 -0.1198 -0.0145  0.3455
 1651SOL    HW1 5103   1.868   3.726   0.080 -0.8880  0.1462  0.0465
 1651SOL    HW2 5104   1.754   3.611   0.093 -0.1086 -0.6661 -0.2045
 1652SOL     OW 5105   2.542   3.999   1.741 -0.2214 -0.1365 -0.1081
 1652SOL    HW1 5106   2.502   3.928   1.683  1.4451 -0.8734 -0.4352
 1652SOL    HW2 5107   2.538   4.087   1.695 -1.7096 -0.1184  0.0117
 1653SOL     OW 5108   2.810   1.228   2.493 -0.2807  0.2731 -0.1019
 1653SOL    HW1 5109   2.821   1.327   2.491 -0.2650  0.2655 -0.3979
 1653SOL    HW2 5110   2.817   1.191   2.400 -0.9594  0.0666 -0.0769
 1654SOL     OW 5111   5.092   2.537   3.416  0.3173 -0.4199  0.0471
 1654SOL    HW1 5112   5.176   2.508   3.372  1.3931 -0.9829  2.3039
 1654SOL    HW2 5113   5.113   2.604   3.487 -1.1879 -0.2993  0.4149
 1655SOL     OW 5114   3.895   2.847   1.375 -0.2924 -0.4160 -0.2473
 1655SOL    HW1 5115   3.806   2.829   1.417 -0.4172 -0.9020 -0.7021
 1655SOL    HW2 5116   3.939   2.760   1.352 -0.3672 -0.1643 -1.3967
 1656SOL     OW 5117   4.444   4.810   1.424  0.4350 -0.7990 -0.1709
 1656SOL    HW1 5118   4.508   4.734   1.415  1.5494  0.0497  0.2962
 1656SOL    HW2 5119   4.491   4.896   1.405 -1.1707 -0.2994 -2.2900
 1657SOL     OW 5120   3.403   4.854   4.867 -0.3847  0.0196  0.4662
 1657SOL    HW1 5121   3.361   4.778   4.917 -0.0268  0.3936  1.3550
 1657SOL    HW2 5122   3.496   4.829   4.842  1.0991  1.3706  3.9050
 1658SOL     OW 5123   0.928   0.745   0.192 -0.2372 -0.1226  0.0235
 1658SOL    HW1 5124   0.928   0.753   0.092  0.4705  0.1434  0.0450
 1658SOL    HW2 5125   1.012   0.700   0.222 -0.6462 -0.5998  0.4714
 1659SOL     OW 5126   4.538   3.450   2.440 -0.0513  0.8413  0.2292
 1659SOL    HW1 5127   4.556   3.516   2.513  1.7535 -0.0959  0.6928
 1659SOL    HW2 5128   4.509   3.499   2.358  0.4657  2.1393  0.7910
 1660SOL     OW 5129   0.365   0.409   1.206  0.6662  0.2629 -0.2040
 1660SOL    HW1 5130   0.460   0.409   1.236  0.2654 -1.1174  1.1800
 1660SOL    HW2 5131   0.311   0.469   1.264  0.1823 -1.1918  0.8961
 1661SOL     OW 5132   4.799   2.018   2.784 -0.3851  0.0059 -0.0322
 1661SOL    HW1 5133   4.762   2.005   2.876 -0.7699  2.3299  0.1954
 1661SOL    HW2 5134   4.852   1.937   2.758  0.6610 -0.2913  2.6738
 1662SOL     OW 5135   4.089   3.748   0.114 -0.1381  0.0642 -0.3408
 1662SOL    HW1 5136   4.165   3.759   0.178  0.8221  1.1568 -1.5987
 1662SOL    HW2 5137   4.061   3.838   0.080  1.1090 -0.5487 -3.3378
 1663SOL     OW 5138   0.186   3.884   2.663 -0.0630 -0.7867 -0.1521
 1663SOL    HW1 5139   0.114   3.954   2.664  2.5071  2.1378 -2.1667
 1663SOL    HW2 5140   0.143   3.793   2.655 -3.5369  0.4615  1.9157
 1664SOL     OW 5141   4.105   0.228   4.186 -0.4732 -0.1262 -0.0330
 1664SOL    HW1 5142   4.036   0.290   4.223 -0.2415 -1.5344  2.9935
 1664SOL    HW2 5143   4.061   0.163   4.124 -1.4766  0.2963  0.2140
 1665SOL     OW 5144   2.835   4.740   1.646 -0.0396  0.8617 -0.4057
 1665SOL    HW1 5145   2.888   4.752   1.730 -0.7834 -1.0128  0.3832
 1665SOL    HW2 5146   2.873   4.797   1.574  0.9217  2.1439  1.0652
 1666SOL     OW 5147   1.367   0.075   3.752  0.0742  0.0038 -0.4213
 1666SOL    HW1 5148   1.268   0.087   3.751  0.0818  0.0561 -0.5073
 1666SOL    HW2 5149   1.390  -0.017   3.721  0.0624  0.0548 -0.5847
 1667SOL     OW 5150   5.141   1.228   4.511 -0.4539  0.8889 -0.1950
 1667SOL    HW1 5151   5.152   1.134   4.477  0.3070 -0.4003  3.1285
 1667SOL    HW2 5152   5.045   1.245   4.531 -0.3159 -0.3870  1.9110
 1668SOL     OW 5153   0.433   0.453   0.258  0.5306  0.2592  0.3801
 1668SOL    HW1 5154   0.413   0.471   0.161  0.8747 -0.0743  0.2452
 1668SOL    HW2 5155   0.470   0.361   0.268 -0.0777  0.0687  0.9120
 1669SOL     OW 5156   1.448   4.000   4.344  0.0449  0.1455  0.6897
 1669SOL    HW1 5157   1.432   3.914   4.295  0.5879 -0.3749  1.3976
 1669SOL    HW2 5158   1.432   3.986   4.442  2.1129  0.2745  1.1094
 1670SOL     OW 5159   1.089   3.666   4.939  0.3344  0.9000  0.3039
 1670SOL    HW1 5160   1.064   3.570   4.948 -1.1533  1.1002 -1.2510
 1670SOL    HW2 5161   1.152   3.691   5.012  1.6685 -1.5366  0.0933
 1671SOL     OW 5162   1.024   5.036   3.766  0.2649  0.0428 -0.5121
 1671SOL    HW1 5163   0.938   5.043   3.716 -0.2046 -1.3723  0.0464
 1671SOL    HW2 5164   1.048   4.940   3.778  1.1486  0.3766  0.6484
 1672SOL     OW 5165   1.985   1.849   3.757 -0.0747 -0.4982  0.2829
 1672SOL    HW1 5166   2.014   1.873   3.665 -1.2620 -2.0926 -0.5649
 1672SOL    HW2 5167   1.885   1.848   3.761 -0.0405 -1.1914  1.3698
 1673SOL     OW 5168   1.668   1.729   2.392  0.9341  0.2280  0.3228
 1673SOL    HW1 5169   1.584   1.689   2.355  0.5874  0.4795  0.8181
 1673SOL    HW2 5170   1.657   1.743   2.491  1.4920  0.4328  0.3572
 1674SOL     OW 5171   0.459   5.042   5.086 -0.1497  0.0622 -0.2999
 1674SOL    HW1 5172   0.480   5.011   5.179 -0.3612  0.7638 -0.0032
 1674SOL    HW2 5173   0.370   5.088   5.086 -0.3662 -0.3444 -0.9506
 1675SOL     OW 5174   4.347   4.050   4.264  0.5405  0.2922 -0.1537
 1675SOL    HW1 5175   4.271   4.113   4.252 -0.2437 -0.1750  1.8884
 1675SOL    HW2 5176   4.368   4.041   4.362  0.1971 -3.0562 -0.2655
 1676SOL     OW 5177   5.055   4.900   2.773 -0.0942  0.0516 -0.1404
 1676SOL    HW1 5178   5.108   4.860   2.848 -0.4750 -0.5418 -0.1800
 1676SOL    HW2 5179   5.008   4.982   2.806 -0.8141 -0.5920  0.4781
 1677SOL     OW 5180   1.192   3.559   1.769 -0.1796  0.0948 -0.9040
 1677SOL    HW1 5181   1.182   3.599   1.860  0.5625  1.2336 -1.2918
 1677SOL    HW2 5182   1.289   3.561   1.743 -0.4085 -0.0011 -1.7993
 1678SOL     OW 5183   4.176   0.506   0.032 -0.3916  0.8459 -0.4094
 1678SOL    HW1 5184   4.082   0.541   0.027 -0.0029  1.9811  0.0736
 1678SOL    HW2 5185   4.241   0.580   0.014  0.4653  0.4677  0.9895
 1679SOL     OW 5186   4.024   3.467   0.716  0.2548  0.5405  0.0139
 1679SOL    HW1 5187   4.015   3.501   0.622  0.7003 -1.3976 -0.7814
 1679SOL    HW2 5188   4.089   3.523   0.766 -0.9003  2.3592 -0.4327
 1680SOL     OW 5189   2.647   1.640   3.409 -0.1464 -0.7937 -0.2393
 1680SOL    HW1 5190   2.584   1.582   3.356  1.4567 -1.0528 -1.9809
 1680SOL    HW2 5191   2.678   1.716   3.351  2.8421 -1.9082 -0.2473
 1681SOL     OW 5192   1.258   3.120   4.471  0.0210 -0.3839  0.3740
 1681SOL    HW1 5193   1.257   3.069   4.557 -0.4793 -0.1093  0.5395
 1681SOL    HW2 5194   1.166   3.155   4.453  0.5537  1.3498  0.8124
 1682SOL     OW 5195   2.941   5.035   0.308  0.2105  0.4163  0.1573
 1682SOL    HW1 5196   3.034   5.065   0.284 -0.2099  0.6216 -1.2905
 1682SOL    HW2 5197   2.874   5.091   0.260 -0.6349 -0.9098 -0.2718
 1683SOL     OW 5198   2.804   1.149   1.196  0.5056 -0.1770 -0.3511
 1683SOL    HW1 5199   2.804   1.079   1.267  1.7226  0.6846  0.5278
 1683SOL    HW2 5200   2.720   1.142   1.142 -0.5962 -0.6528  1.3523
 1684SOL     OW 5201   1.694   0.179   1.749  0.0575  0.2237 -0.3444
 1684SOL    HW1 5202   1.781   0.174   1.700  0.1815 -0.8408 -0.0512
 1684SOL    HW2 5203   1.618   0.170   1.685  0.1898  0.3039 -0.5114
 1685SOL     OW 5204   3.546   1.743   4.828 -0.4779 -0.3735 -0.5447
 1685SOL    HW1 5205   3.554   1.796   4.913  0.6101 -0.0354 -0.8452
 1685SOL    HW2 5206   3.535   1.646   4.851 -2.8480 -0.0347  0.0218
 1686SOL     OW 5207   4.208   3.113   2.908 -0.2727  0.8337  0.1315
 1686SOL    HW1 5208   4.184   3.210   2.906  0.2789  0.9723 -1.4251
 1686SOL    HW2 5209   4.219   3.080   2.814  2.0563 -0.0713  0.6546
 1687SOL     OW 5210   4.700   3.602   3.580  0.0195 -0.1842 -0.0911
 1687SOL    HW1 5211   4.757   3.656   3.642  1.0224 -2.0053  0.6262
 1687SOL    HW2 5212   4.656   3.664   3.515  1.8715  1.4342  0.0727
 1688SOL     OW 5213   1.311   2.907   3.220  0.2737 -0.4942 -0.0253
 1688SOL    HW1 5214   1.299   2.829   3.281  0.3015 -0.3550  0.1591
 1688SOL    HW2 5215   1.409   2.925   3.207  0.2764 -0.8434 -0.5226
 1689SOL     OW 5216   0.652   4.272   5.094 -0.0981  0.7024  0.4330
 1689SOL    HW1 5217   0.740   4.290   5.138  0.6879  0.5152 -1.0162
 1689SOL    HW2 5218   0.659   4.189   5.038 -1.3483  0.4103  0.6685
 1690SOL     OW 5219   2.096   3.146   0.375  0.9642 -0.7404 -0.2770
 1690SOL    HW1 5220   2.089   3.133   0.474  0.1736 -0.9569 -0.3499
 1690SOL    HW2 5221   2.004   3.145   0.335  1.1867  0.6374 -0.8625
 1691SOL     OW 5222   2.500   0.268   3.430 -0.2397  0.2961 -0.1965
 1691SOL    HW1 5223   2.421   0.273   3.492  1.0266 -0.8608  1.6278
 1691SOL    HW2 5224   2.469   0.243   3.338 -2.1010  1.1315  0.1561
 1692SOL     OW 5225   3.189   2.902   4.289  0.8988 -0.2578 -0.5071
 1692SOL    HW1 5226   3.241   2.948   4.217  0.1789 -0.1398 -0.9662
 1692SOL    HW2 5227   3.106   2.863   4.249 -0.0167  0.6756  0.4262
 1693SOL     OW 5228   1.486   3.232   4.434 -0.4520 -0.3214 -0.0502
 1693SOL    HW1 5229   1.399   3.183   4.445 -0.8927  0.3706 -0.3517
 1693SOL    HW2 5230   1.554   3.170   4.395 -0.4262 -1.2399  1.3638
 1694SOL     OW 5231   4.904   4.207   2.757 -0.3055 -0.0660 -0.1756
 1694SOL    HW1 5232   4.850   4.182   2.677  0.3952  0.8548 -0.9563
 1694SOL    HW2 5233   4.873   4.296   2.792 -0.4036 -0.3188  0.4021
 1695SOL     OW 5234   1.976   3.177   2.820 -0.5829  0.1649 -0.3056
 1695SOL    HW1 5235   2.029   3.219   2.894 -1.9366  2.4855 -0.5602
 1695SOL    HW2 5236   2.036   3.158   2.742  0.1956  1.0896  0.0568
 1696SOL     OW 5237   0.759   0.945   4.117 -0.3676  0.0622 -0.4373
 1696SOL    HW1 5238   0.816   0.867   4.092 -0.8854 -0.6102  0.4252
 1696SOL    HW2 5239   0.793   0.985   4.202 -1.3819 -0.5822  0.2935
 1697SOL     OW 5240   1.060   2.552   3.724 -0.2422 -0.0568  0.2690
 1697SOL    HW1 5241   1.035   2.568   3.820  0.9614  1.7031  0.3321
 1697SOL    HW2 5242   1.123   2.623   3.694  1.9249 -2.3054 -0.9073
 1698SOL     OW 5243   2.591   3.586   2.744  0.2384 -0.8935 -0.2988
 1698SOL    HW1 5244   2.494   3.610   2.732  0.1127 -0.8866  0.6643
 1698SOL    HW2 5245   2.602   3.487   2.730  0.2724 -0.7582 -1.3725
 1699SOL     OW 5246   1.402   3.352   1.144 -0.8733  0.0008 -0.2374
 1699SOL    HW1 5247   1.488   3.302   1.154 -0.5632  0.2400 -1.5051
 1699SOL    HW2 5248   1.385   3.407   1.226  0.0301 -0.2749  0.1427
 1700SOL     OW 5249   0.219   2.037   0.638  0.7764 -0.0507  0.3922
 1700SOL    HW1 5250   0.170   2.122   0.659  1.2063  0.0914  0.8303
 1700SOL    HW2 5251   0.233   2.029   0.539 -2.5277 -1.3956 -0.1104
 1701SOL     OW 5252   1.485   4.741   3.603 -0.0598  0.5819 -0.0191
 1701SOL    HW1 5253   1.499   4.748   3.504  1.2855  0.2919  0.1415
 1701SOL    HW2 5254   1.498   4.646   3.632 -1.2742  0.5016  0.3352
 1702SOL     OW 5255   2.789   1.238   3.664  0.6010 -0.6192  0.7225
 1702SOL    HW1 5256   2.781   1.321   3.719 -1.5965 -0.3227  0.0337
 1702SOL    HW2 5257   2.791   1.263   3.567 -3.2536 -1.3588  0.2805
 1703SOL     OW 5258   1.575   2.874   0.910  0.3624 -0.5829 -0.4168
 1703SOL    HW1 5259   1.567   2.973   0.914  0.3862 -0.5974  0.0368
 1703SOL    HW2 5260   1.503   2.836   0.852  0.6421 -0.2665 -0.9835
 1704SOL     OW 5261   1.116   1.961   1.466  0.4711 -0.1614 -0.6619
 1704SOL    HW1 5262   1.163   1.891   1.521 -0.1715 -0.2813 -0.2478
 1704SOL    HW2 5263   1.183   2.026   1.431  0.7833  0.7948  1.5162
 1705SOL     OW 5264   2.086   2.073   3.306 -0.1703 -0.1850 -0.0449
 1705SOL    HW1 5265   2.002   2.103   3.262 -0.6168 -1.4294 -0.0580
 1705SOL    HW2 5266   2.067   1.998   3.369  1.0093 -0.8754 -0.4757
 1706SOL     OW 5267   4.131   1.304   4.976 -0.3983 -0.1397 -0.0203
 1706SOL    HW1 5268   4.163   1.398   4.986 -0.6887 -0.1639  1.2937
 1706SOL    HW2 5269   4.095   1.271   5.063 -1.1017 -1.1800 -0.6756
 1707SOL     OW 5270   3.075   1.371   4.967  0.1939  0.1290  0.2421
 1707SOL    HW1 5271   3.130   1.303   5.015 -0.0108 -0.2084  0.0081
 1707SOL    HW2 5272   3.122   1.459   4.967 -0.1199  0.3235  1.6710
 1708SOL     OW 5273   2.769   1.483   0.437 -0.0144  0.3037 -0.1271
 1708SOL    HW1 5274   2.778   1.570   0.390  0.3166  1.3182  1.7055
 1708SOL    HW2 5275   2.854   1.462   0.485 -0.7779  0.0486  1.1620
 1709SOL     OW 5276   1.666   3.768   2.948 -0.3984 -0.0476  0.0330
 1709SOL    HW1 5277   1.647   3.824   3.029  0.7932  0.9340 -0.3349
 1709SOL    HW2 5278   1.719   3.688   2.975 -1.2775 -0.5139  0.4227
 1710SOL     OW 5279   4.120   0.424   4.785  0.0682  0.1130  0.1132
 1710SOL    HW1 5280   4.099   0.377   4.699  1.4639 -0.0655 -0.1637
 1710SOL    HW2 5281   4.155   0.515   4.765 -1.2890  0.7650  0.5937
 1711SOL     OW 5282   4.491   1.492   1.078  1.1553  0.2052 -0.1053
 1711SOL    HW1 5283   4.445   1.566   1.127 -1.4474 -0.8579 -0.7611
 1711SOL    HW2 5284   4.578   1.471   1.123  0.2722  1.2228  2.2393
 1712SOL     OW 5285   2.490   2.140   3.606 -0.2277  0.3345 -0.0730
 1712SOL    HW1 5286   2.525   2.096   3.689  3.2709  0.6270 -1.2193
 1712SOL    HW2 5287   2.434   2.075   3.555 -0.2703 -0.7033  1.2300
 1713SOL     OW 5288   4.169   0.592   3.489 -0.3272 -0.2838  0.7101
 1713SOL    HW1 5289   4.208   0.525   3.426 -1.2407 -0.2216  0.0574
 1713SOL    HW2 5290   4.184   0.684   3.452  0.9951 -0.1010  1.6421
 1714SOL     OW 5291   0.019   2.209   0.488 -0.1892  0.1414 -0.5323
 1714SOL    HW1 5292   0.096   2.171   0.437 -1.1358  0.1142 -2.0214
 1714SOL    HW2 5293  -0.048   2.136   0.506  0.5983 -0.0838  1.7426
 1715SOL     OW 5294   0.109   0.163   3.617  0.0520 -0.2245  0.1384
 1715SOL    HW1 5295   0.151   0.252   3.597 -0.8010  0.4351  1.1430
 1715SOL    HW2 5296   0.081   0.161   3.713  1.6770 -2.2655  0.6321
 1716SOL     OW 5297   0.630   1.723   3.603 -0.3614  0.3430  0.0599
 1716SOL    HW1 5298   0.617   1.636   3.651  0.3325  0.2304  0.0510
 1716SOL    HW2 5299   0.613   1.799   3.666 -0.8889  0.2066  0.0889
 1717SOL     OW 5300   5.135   3.848   0.670  0.3171 -0.0399 -0.1461
 1717SOL    HW1 5301   5.078   3.862   0.751  0.4190  2.0178 -0.3870
 1717SOL    HW2 5302   5.173   3.935   0.640  0.8001 -0.8482 -2.0497
 1718SOL     OW 5303   1.796   1.876   3.302 -0.3230 -0.3262 -0.0723
 1718SOL    HW1 5304   1.806   1.970   3.269 -1.0856 -0.2493 -0.0990
 1718SOL    HW2 5305   1.714   1.869   3.359  0.5281 -0.6439  1.1535
 1719SOL     OW 5306   3.295   4.104   0.401  0.0644  0.1026 -0.3194
 1719SOL    HW1 5307   3.232   4.152   0.340  1.2376  0.9283 -0.9176
 1719SOL    HW2 5308   3.384   4.094   0.357  0.2775 -1.3775  0.3599
 1720SOL     OW 5309   2.167   4.136   1.109  0.2282  0.2735 -0.5585
 1720SOL    HW1 5310   2.163   4.057   1.048  1.6446  0.9893 -1.6411
 1720SOL    HW2 5311   2.139   4.219   1.060  1.4648  0.8770 -0.2929
 1721SOL     OW 5312   3.422   1.819   3.334  0.4511  0.0576 -0.5173
 1721SOL    HW1 5313   3.386   1.744   3.278  1.0916 -0.0844 -0.7485
 1721SOL    HW2 5314   3.516   1.799   3.359  0.0844 -0.0313  0.8819
 1722SOL     OW 5315   4.460   4.113   1.166 -0.5965 -0.3855 -0.5449
 1722SOL    HW1 5316   4.453   4.204   1.125  1.1935 -0.1930 -0.5339
 1722SOL    HW2 5317   4.512   4.119   1.251  0.0464 -1.4884 -0.8441
 1723SOL     OW 5318   2.574   0.457   3.087 -0.3869 -0.1558 -0.7154
 1723SOL    HW1 5319   2.654   0.438   3.145  0.8812  1.7220 -1.7320
 1723SOL    HW2 5320   2.491   0.436   3.137  0.6346  1.5148  1.8942
 1724SOL     OW 5321   3.265   0.327   4.050 -0.4291  0.2084  0.0419
 1724SOL    HW1 5322   3.313   0.333   3.963  2.5519  0.9623  1.5953
 1724SOL    HW2 5323   3.244   0.232   4.071  0.1577 -0.1162 -0.8101
 1725SOL     OW 5324   0.312   4.201   2.930  0.5619 -0.0738 -0.4993
 1725SOL    HW1 5325   0.291   4.105   2.952 -0.0667 -0.0345 -0.9191
 1725SOL    HW2 5326   0.227   4.252   2.921  0.9015  0.8408  1.0551
 1726SOL     OW 5327   2.944   0.120   3.705 -0.2265  0.2685  0.0928
 1726SOL    HW1 5328   2.912   0.193   3.765 -0.7176  0.9447 -0.9531
 1726SOL    HW2 5329   2.921   0.031   3.745 -1.4920  0.7155  0.3968
 1727SOL     OW 5330   4.659   4.417   3.851 -0.5252  0.0693 -0.5801
 1727SOL    HW1 5331   4.752   4.454   3.850 -1.3162  2.2792  0.3613
 1727SOL    HW2 5332   4.662   4.320   3.876  1.4916  0.2107 -0.0579
 1728SOL     OW 5333   2.745   1.628   4.252  0.1367  0.6149  0.7139
 1728SOL    HW1 5334   2.780   1.633   4.345  1.7425  0.0813  0.1663
 1728SOL    HW2 5335   2.781   1.705   4.199  2.0244 -0.9208 -0.3324
 1729SOL     OW 5336   2.668   4.221   0.969 -0.2053  0.3584  0.3768
 1729SOL    HW1 5337   2.747   4.207   0.910  1.3456 -0.0395  2.4081
 1729SOL    HW2 5338   2.585   4.188   0.923  0.5684  1.8480 -2.2802
 1730SOL     OW 5339   4.665   4.874   0.646  0.0345  0.7306  0.4194
 1730SOL    HW1 5340   4.582   4.818   0.653  0.7599 -0.3470  0.6567
 1730SOL    HW2 5341   4.673   4.931   0.728  0.3442 -0.3548  1.1749
 1731SOL     OW 5342   2.764   2.178   3.545  0.1487 -0.2269  0.3698
 1731SOL    HW1 5343   2.787   2.275   3.532  0.1124 -0.3001 -0.2718
 1731SOL    HW2 5344   2.665   2.167   3.540  0.2533 -0.5935 -1.7927
 1732SOL     OW 5345   3.735   1.806   1.893  0.0896  0.3722 -0.1780
 1732SOL    HW1 5346   3.741   1.817   1.992 -2.2262  2.6757 -0.1760
 1732SOL    HW2 5347   3.670   1.734   1.871 -1.1428  1.3903  0.0374
 1733SOL     OW 5348   2.591   4.576   1.550  0.5569 -0.0630  0.9245
 1733SOL    HW1 5349   2.656   4.631   1.603 -0.6221  0.2407  2.0800
 1733SOL    HW2 5350   2.517   4.545   1.609 -0.8605  0.3663 -0.5584
 1734SOL     OW 5351   2.325   3.871   3.181 -0.4365 -0.1639 -0.7037
 1734SOL    HW1 5352   2.330   3.786   3.128  4.1401  0.5718 -1.8617
 1734SOL    HW2 5353   2.316   3.949   3.119 -0.6909  0.4308  0.0569
 1735SOL     OW 5354   4.147   4.183   2.185 -0.2129 -0.0409 -0.1829
 1735SOL    HW1 5355   4.070   4.221   2.236 -0.5363 -0.4462 -0.3626
 1735SOL    HW2 5356   4.158   4.086   2.209  0.4584  0.1010  0.1030
 1736SOL     OW 5357   4.437   3.857   3.890  0.0856 -0.2680  0.8602
 1736SOL    HW1 5358   4.536   3.849   3.905  0.0772  0.5860  1.4447
 1736SOL    HW2 5359   4.389   3.837   3.975 -0.2024  0.1095  0.7877
 1737SOL     OW 5360   3.954   4.855   3.946 -0.0270  0.3161  0.2656
 1737SOL    HW1 5361   4.016   4.791   3.900  0.4137  0.3511  0.8028
 1737SOL    HW2 5362   3.990   4.877   4.037 -0.1404  1.3672  0.0728
 1738SOL     OW 5363   3.883   1.676   2.657  0.3897  0.3131  0.0732
 1738SOL    HW1 5364   3.869   1.750   2.723  3.3294  0.9750  0.1144
 1738SOL    HW2 5365   3.895   1.590   2.706 -1.6431  0.0132  0.1035
 1739SOL     OW 5366   4.679   2.036   0.515  0.2254 -0.0525  0.3705
 1739SOL    HW1 5367   4.582   2.016   0.534  0.7705 -2.2614  1.1544
 1739SOL    HW2 5368   4.700   2.129   0.545 -2.0310  1.1349 -1.4167
 1740SOL     OW 5369   2.296   4.516   3.547 -0.5389  0.5056  0.3052
 1740SOL    HW1 5370   2.334   4.513   3.639 -1.9101  0.3644  0.8934
 1740SOL    HW2 5371   2.293   4.423   3.509  0.0788  0.5706  0.0806
 1741SOL     OW 5372   4.780   3.932   0.655  0.2952 -0.2222 -0.8744
 1741SOL    HW1 5373   4.748   3.849   0.609 -0.3004  0.9423 -2.6694
 1741SOL    HW2 5374   4.789   4.005   0.588  1.1831  1.0742  0.6059
 1742SOL     OW 5375   4.914   2.754   0.200  0.0479  0.1965  0.1846
 1742SOL    HW1 5376   4.993   2.695   0.187 -0.7053 -0.7536 -0.2363
 1742SOL    HW2 5377   4.933   2.821   0.272  0.8744 -0.6384  0.7586
 1743SOL     OW 5378   4.290   0.404   3.292  0.6170 -0.0841  0.2019
 1743SOL    HW1 5379   4.264   0.308   3.281  0.4065  0.1523 -1.6630
 1743SOL    HW2 5380   4.367   0.425   3.233  0.5457  0.9564  0.4588
 1744SOL     OW 5381   2.487   1.788   3.895 -0.3083 -0.4191 -0.0936
 1744SOL    HW1 5382   2.392   1.800   3.925 -0.6019 -3.2742  0.3661
 1744SOL    HW2 5383   2.528   1.878   3.878 -2.3049  1.0343  2.1065
 1745SOL     OW 5384   2.018   0.495   1.491 -0.5876  0.5840  0.0111
 1745SOL    HW1 5385   2.087   0.550   1.539  1.5613 -0.8776 -1.2132
 1745SOL    HW2 5386   2.043   0.490   1.394 -1.9398 -0.7730 -0.2896
 1746SOL     OW 5387   5.143   0.367   0.509 -0.0769  0.2135  0.4656
 1746SOL    HW1 5388   5.189   0.362   0.598  0.6771  0.7002  0.1082
 1746SOL    HW2 5389   5.045   0.380   0.524 -0.1166 -0.7905  1.2343
 1747SOL     OW 5390   0.452   3.531   4.622 -0.1128  0.4870  0.4138
 1747SOL    HW1 5391   0.510   3.494   4.695  0.8359  0.1627 -0.4741
 1747SOL    HW2 5392   0.503   3.530   4.535 -1.9982 -1.4395 -0.7705
 1748SOL     OW 5393   2.497   2.101   4.364  0.1227  0.2906  0.6834
 1748SOL    HW1 5394   2.526   2.177   4.422  0.8572 -0.8030  1.7923
 1748SOL    HW2 5395   2.401   2.081   4.380  0.0114  0.7675  0.6233
 1749SOL     OW 5396   0.160   2.862   2.590 -0.2825  0.0025  0.2920
 1749SOL    HW1 5397   0.113   2.867   2.678 -0.4681  2.1877  0.1217
 1749SOL    HW2 5398   0.198   2.770   2.578 -1.4576 -0.7656  2.0017
 1750SOL     OW 5399   3.055   2.021   0.404 -0.1354 -0.2929 -0.3001
 1750SOL    HW1 5400   3.135   2.051   0.352  0.6503 -2.7601 -0.6661
 1750SOL    HW2 5401   2.972   2.035   0.349  0.3727 -0.2218 -1.0652
 1751SOL     OW 5402   1.852   2.128   3.196 -0.3020 -0.1208  0.8750
 1751SOL    HW1 5403   1.788   2.181   3.252 -3.2398 -1.6209 -0.8220
 1751SOL    HW2 5404   1.859   2.170   3.106 -1.2800 -1.5796  0.0935
 1752SOL     OW 5405   4.494   4.105   5.050  0.1376  0.1034  0.2197
 1752SOL    HW1 5406   4.439   4.109   4.967 -0.3420 -0.3996  0.5061
 1752SOL    HW2 5407   4.439   4.066   5.124 -0.5338  3.4122  1.6406
 1753SOL     OW 5408   4.178   3.626   1.602  0.6308  0.1279  0.1702
 1753SOL    HW1 5409   4.208   3.553   1.663  1.1188  0.7120  0.6420
 1753SOL    HW2 5410   4.078   3.631   1.602  0.6255  0.1045  0.9050
 1754SOL     OW 5411   3.432   2.980   1.912  0.1269  0.4157 -0.0725
 1754SOL    HW1 5412   3.423   2.902   1.973 -0.7490  0.7751  0.2696
 1754SOL    HW2 5413   3.419   3.065   1.964  3.3983  0.9713  0.0908
 1755SOL     OW 5414   2.376   0.824   4.878  0.1878 -0.6467  0.8452
 1755SOL    HW1 5415   2.374   0.913   4.832  0.0462 -0.8186  0.5201
 1755SOL    HW2 5416   2.466   0.810   4.919  0.4820 -0.7251  0.1724
 1756SOL     OW 5417   4.917   0.400   4.152  0.2126  0.0968 -0.3236
 1756SOL    HW1 5418   4.881   0.489   4.182  1.4981  0.2597  0.8500
 1756SOL    HW2 5419   4.954   0.409   4.060 -1.3778  0.2834 -0.9723
 1757SOL     OW 5420   5.148   3.442   0.142 -0.3071  0.2304 -0.0979
 1757SOL    HW1 5421   5.156   3.363   0.203 -1.3134 -0.4863 -0.8622
 1757SOL    HW2 5422   5.194   3.421   0.055 -1.3899  0.0969 -0.6561
 1758SOL     OW 5423   1.394   1.898   2.542 -0.1453 -0.1665 -0.3488
 1758SOL    HW1 5424   1.395   1.996   2.520 -1.5337 -0.2237 -0.7694
 1758SOL    HW2 5425   1.422   1.846   2.461 -2.1531 -0.2189 -1.0763
 1759SOL     OW 5426   0.053   3.401   4.673  0.0263  0.4767 -0.8228
 1759SOL    HW1 5427  -0.014   3.473   4.688 -0.1125  0.4253 -1.2078
 1759SOL    HW2 5428   0.101   3.383   4.759 -1.8762 -0.9142  0.0398
 1760SOL     OW 5429   4.626   3.012   3.923 -0.2272 -0.4358 -0.1357
 1760SOL    HW1 5430   4.664   2.996   4.014  0.9948 -1.3839 -0.7873
 1760SOL    HW2 5431   4.696   2.995   3.853 -1.1896  0.0819 -1.2728
 1761SOL     OW 5432   1.589   1.562   1.436  0.8506 -0.5107 -0.0859
 1761SOL    HW1 5433   1.492   1.587   1.444  1.0491  0.0361  0.7041
 1761SOL    HW2 5434   1.599   1.492   1.365  0.1417  0.9142 -1.6444
 1762SOL     OW 5435   2.454   3.713   2.405 -0.1073 -0.1161 -0.3190
 1762SOL    HW1 5436   2.503   3.784   2.454 -1.4616  1.3228 -0.9676
 1762SOL    HW2 5437   2.368   3.693   2.451 -0.8764  0.4530 -1.4493
 1763SOL     OW 5438   1.709   0.698   1.231 -0.4948  0.1164  0.7198
 1763SOL    HW1 5439   1.703   0.602   1.204  1.0989  0.5234 -1.2542
 1763SOL    HW2 5440   1.707   0.704   1.331 -2.8806 -1.7471  0.8662
 1764SOL     OW 5441   0.026   3.443   2.237  0.8388  0.0167  0.0256
 1764SOL    HW1 5442   0.028   3.539   2.267 -0.4877  0.4580 -1.1948
 1764SOL    HW2 5443  -0.010   3.438   2.145 -1.1952 -1.8517  0.8446
 1765SOL     OW 5444   4.380   2.616   1.971  0.1761  0.5521 -0.3133
 1765SOL    HW1 5445   4.292   2.644   2.008 -0.2195  1.1706 -1.7042
 1765SOL    HW2 5446   4.374   2.521   1.939  0.0870  0.5205 -0.2047
 1766SOL     OW 5447   1.139   1.820   2.503 -0.3930 -0.1683  0.6315
 1766SOL    HW1 5448   1.118   1.764   2.583  1.5303 -1.7346  0.1133
 1766SOL    HW2 5449   1.238   1.826   2.491 -0.6198  0.6201 -1.2299
 1767SOL     OW 5450   0.290   2.311   1.979 -0.0637 -0.2393 -0.4938
 1767SOL    HW1 5451   0.207   2.286   1.929 -0.0076  0.9005 -1.1932
 1767SOL    HW2 5452   0.267   2.335   2.073 -0.4973 -0.1114 -0.6340
 1768SOL     OW 5453   0.196   4.778   2.193  0.0015  0.3817  0.0123
 1768SOL    HW1 5454   0.189   4.860   2.250  1.9428  1.4363 -1.1541
 1768SOL    HW2 5455   0.224   4.804   2.100  0.1115 -1.5618 -0.5484
 1769SOL     OW 5456   4.936   4.546   3.482  0.3713 -0.0050  0.0044
 1769SOL    HW1 5457   4.934   4.576   3.387 -0.2495 -2.2739 -0.7602
 1769SOL    HW2 5458   4.955   4.448   3.486 -1.3246 -0.3326  2.1003
 1770SOL     OW 5459   3.984   0.723   1.314 -0.0759 -0.1353  0.3331
 1770SOL    HW1 5460   4.053   0.748   1.381  0.7356 -0.5965 -0.3110
 1770SOL    HW2 5461   3.896   0.761   1.341  0.6538  1.4800  0.5684
 1771SOL     OW 5462   2.959   4.050   4.790 -0.1118  0.1240 -0.3357
 1771SOL    HW1 5463   2.922   4.127   4.739 -0.4057  0.2186  0.0131
 1771SOL    HW2 5464   3.006   4.083   4.872 -1.7632 -0.1375  0.7739
 1772SOL     OW 5465   3.014   0.527   1.741 -0.4790  0.4378 -0.0699
 1772SOL    HW1 5466   3.110   0.525   1.769 -0.0407  1.1829 -1.4188
 1772SOL    HW2 5467   2.972   0.610   1.776 -0.7210 -0.0333  0.7712
 1773SOL     OW 5468   0.651   1.272   3.065 -0.5131 -0.2188 -0.8371
 1773SOL    HW1 5469   0.678   1.192   3.119 -1.1293  0.8481  1.1594
 1773SOL    HW2 5470   0.590   1.244   2.991 -2.3985 -1.4207  1.0689
 1774SOL     OW 5471   0.150   1.735   3.331  0.2252 -0.2453  1.0428
 1774SOL    HW1 5472   0.193   1.679   3.261  0.0651  0.7871  0.1063
 1774SOL    HW2 5473   0.218   1.761   3.400  1.2738  1.7165 -0.6338
 1775SOL     OW 5474   4.038   4.346   3.051 -0.6594 -0.0440 -0.3351
 1775SOL    HW1 5475   4.071   4.258   3.086  1.3692  1.1954  1.0742
 1775SOL    HW2 5476   4.056   4.352   2.953  0.6621 -0.6077 -0.1502
 1776SOL     OW 5477   2.859   4.861   3.401  0.3850 -0.1518  0.1268
 1776SOL    HW1 5478   2.915   4.899   3.327 -0.9711 -0.3346 -1.0362
 1776SOL    HW2 5479   2.891   4.769   3.424  0.3673 -0.3807 -0.7411
 1777SOL     OW 5480   0.058   3.856   4.140  0.5482 -0.4431 -0.2444
 1777SOL    HW1 5481   0.136   3.804   4.106  1.7748  1.0184  0.2278
 1777SOL    HW2 5482   0.067   3.951   4.112  0.1906  0.2507  1.8643
 1778SOL     OW 5483   1.235   0.057   3.354 -0.0934 -0.1843  0.1031
 1778SOL    HW1 5484   1.305   0.127   3.345 -0.7237  0.5511  0.8006
 1778SOL    HW2 5485   1.263  -0.009   3.423 -0.9121  1.1878  1.8305
 1779SOL     OW 5486   4.732   4.136   3.960  0.1029  0.7816 -0.5049
 1779SOL    HW1 5487   4.712   4.127   4.057 -0.6246  1.3312 -0.5976
 1779SOL    HW2 5488   4.728   4.046   3.916  0.2767  0.5566 -0.0596
 1780SOL     OW 5489   2.390   0.994   2.665 -0.1736  0.2442 -0.1330
 1780SOL    HW1 5490   2.461   1.040   2.717 -0.1857 -0.2564  0.3421
 1780SOL    HW2 5491   2.313   0.972   2.725  0.6135 -2.0650  0.1225
 1781SOL     OW 5492   2.578   1.976   2.635  0.0773 -0.0242  0.4896
 1781SOL    HW1 5493   2.589   1.910   2.709 -0.8588  0.5090  1.1160
 1781SOL    HW2 5494   2.489   2.021   2.642 -0.6663 -0.9992 -1.8049
 1782SOL     OW 5495   1.539   3.476   0.347 -0.9286  0.8369  0.1830
 1782SOL    HW1 5496   1.459   3.472   0.407 -0.1758  0.2733  1.1747
 1782SOL    HW2 5497   1.620   3.444   0.397  0.3060  3.1780 -0.1583
 1783SOL     OW 5498   4.908   2.248   2.006  0.0535 -0.4278 -0.0471
 1783SOL    HW1 5499   4.890   2.259   2.104 -1.8149  0.0739 -0.4103
 1783SOL    HW2 5500   4.867   2.163   1.974 -2.4267  1.0267 -1.0177
 1784SOL     OW 5501   2.450   0.956   0.941  0.8996 -0.1491 -0.2534
 1784SOL    HW1 5502   2.415   0.875   0.988  2.1334 -1.4367 -1.4458
 1784SOL    HW2 5503   2.376   0.998   0.888  0.4317 -1.0078 -0.2998
 1785SOL     OW 5504   0.493   3.653   0.531  0.4182  0.0221  0.1505
 1785SOL    HW1 5505   0.515   3.573   0.586  2.1791 -0.9690 -1.8491
 1785SOL    HW2 5506   0.532   3.735   0.573  1.8402 -0.7212  0.3441
 1786SOL     OW 5507   4.149   3.988   3.393  0.1080 -0.2305  0.1099
 1786SOL    HW1 5508   4.069   3.949   3.346 -1.1335 -0.2898  2.1255
 1786SOL    HW2 5509   4.192   3.918   3.449  0.9777  0.0622 -0.1798
 1787SOL     OW 5510   0.887   0.371   0.869 -0.2085  0.1166 -0.0766
 1787SOL    HW1 5511   0.984   0.364   0.893  0.3582 -0.6127 -2.2929
 1787SOL    HW2 5512   0.869   0.463   0.833 -0.8052  0.8562  2.0017
 1788SOL     OW 5513   1.799   3.899   2.053 -0.0116  0.2324  0.0173
 1788SOL    HW1 5514   1.795   3.925   2.149  0.8562  1.5807 -0.2871
 1788SOL    HW2 5515   1.845   3.811   2.044 -2.6673 -1.3852  1.0433
 1789SOL     OW 5516   1.823   4.387   4.252  0.2973 -0.3979 -0.0540
 1789SOL    HW1 5517   1.737   4.337   4.253  0.4061 -0.6810 -1.8529
 1789SOL    HW2 5518   1.892   4.334   4.203  1.5670 -0.2318  1.4560
 1790SOL     OW 5519   4.576   1.082   1.295 -0.2258  0.0534  0.0861
 1790SOL    HW1 5520   4.658   1.139   1.286  2.0722 -2.6684  2.0197
 1790SOL    HW2 5521   4.553   1.070   1.391  0.1844 -3.1220 -0.0824
 1791SOL     OW 5522   3.561   2.436   5.145  0.3055  0.1019 -0.0047
 1791SOL    HW1 5523   3.514   2.524   5.149 -1.5110 -0.7909 -0.6085
 1791SOL    HW2 5524   3.582   2.405   5.237 -0.9674  0.1963  0.3306
 1792SOL     OW 5525   4.707   1.331   3.475 -0.0078  0.2730  0.2386
 1792SOL    HW1 5526   4.732   1.235   3.483  1.4983  0.6322  0.1265
 1792SOL    HW2 5527   4.610   1.338   3.453 -0.3240 -1.1866  1.0231
 1793SOL     OW 5528   3.067   3.756   0.042  0.9454 -0.7736 -0.3880
 1793SOL    HW1 5529   3.117   3.719   0.120  1.4168  1.2344  0.3188
 1793SOL    HW2 5530   3.002   3.825   0.073  0.6315 -0.4426 -1.7059
 1794SOL     OW 5531   4.516   2.573   4.722 -0.9301  0.2083 -0.1949
 1794SOL    HW1 5532   4.583   2.647   4.729 -1.0335  0.2393  0.5201
 1794SOL    HW2 5533   4.513   2.540   4.627  0.8433 -0.4759 -0.0577
 1795SOL     OW 5534   5.088   4.568   1.053 -0.1236 -0.3622  0.1041
 1795SOL    HW1 5535   5.166   4.522   1.011 -1.2293 -0.9611 -1.3848
 1795SOL    HW2 5536   5.053   4.513   1.129 -0.2719 -1.0417 -0.4518
 1796SOL     OW 5537   2.695   0.003   2.719 -0.0319 -0.1582  0.2423
 1796SOL    HW1 5538   2.782   0.049   2.697 -0.0718  0.6075  1.6261
 1796SOL    HW2 5539   2.627   0.027   2.650  1.0071 -1.3541 -1.3019
 1797SOL     OW 5540   3.828   4.251   4.061 -0.3714  0.6333 -0.1380
 1797SOL    HW1 5541   3.804   4.307   4.140 -1.1822  1.8714 -1.2222
 1797SOL    HW2 5542   3.920   4.213   4.074 -0.1310  1.5378  1.0060
 1798SOL     OW 5543   3.984   4.776   4.826  0.0587  0.0849 -0.6622
 1798SOL    HW1 5544   3.914   4.815   4.886 -0.4932  0.1850 -1.3493
 1798SOL    HW2 5545   3.940   4.726   4.751  0.7436 -1.0132 -0.3610
 1799SOL     OW 5546   2.588   5.097   4.808 -0.2308 -0.3106 -0.1185
 1799SOL    HW1 5547   2.621   5.184   4.770 -3.3552  0.0963 -2.3535
 1799SOL    HW2 5548   2.588   5.027   4.736 -0.7820 -1.2663  0.7801
 1800SOL     OW 5549   1.048   0.250   3.280 -0.3922  0.2411 -0.1936
 1800SOL    HW1 5550   1.108   0.179   3.315 -0.0360  1.3150  1.4937
 1800SOL    HW2 5551   1.076   0.275   3.187 -2.4195 -3.8569 -2.1558
 1801SOL     OW 5552   3.954   3.296   2.734 -0.1177  1.6310 -0.1901
 1801SOL    HW1 5553   4.034   3.250   2.696 -0.8944 -1.3683  1.4927
 1801SOL    HW2 5554   3.983   3.359   2.806  0.7432 -0.7814  1.6933
 1802SOL     OW 5555   4.991   0.668   3.333 -0.1118 -0.1904 -0.0372
 1802SOL    HW1 5556   4.936   0.742   3.295 -1.9059 -0.8193  1.1728
 1802SOL    HW2 5557   4.983   0.587   3.275 -1.4774 -0.6326  0.7111
 1803SOL     OW 5558   1.578   4.351   0.245  0.2684 -0.0919 -0.2635
 1803SOL    HW1 5559   1.488   4.373   0.209  0.4029  0.3059 -0.3579
 1803SOL    HW2 5560   1.625   4.435   0.272  0.8574 -0.2396 -0.7977
 1804SOL     OW 5561   4.310   3.286   1.554 -0.5059  0.0633 -0.0855
 1804SOL    HW1 5562   4.337   3.357   1.619 -2.9322  0.9681  0.0379
 1804SOL    HW2 5563   4.306   3.325   1.462  1.1431 -0.7511 -0.5342
 1805SOL     OW 5564   3.135   3.302   2.400  0.3425  0.4188  0.3448
 1805SOL    HW1 5565   3.103   3.223   2.452  1.2283 -0.5139 -0.4868
 1805SOL    HW2 5566   3.064   3.329   2.335 -0.4900  1.1559  1.5224
 1806SOL     OW 5567   1.082   0.207   0.621 -0.1434 -0.3281  0.1277
 1806SOL    HW1 5568   1.169   0.198   0.670 -0.9337 -1.5940  1.3770
 1806SOL    HW2 5569   1.013   0.151   0.666 -1.2745 -0.4429 -1.6624
 1807SOL     OW 5570   2.996   0.896   4.666 -0.4189  0.4587  0.1686
 1807SOL    HW1 5571   2.984   0.810   4.717 -0.9056  0.7933  0.6312
 1807SOL    HW2 5572   3.082   0.940   4.693  0.1846 -0.2215 -0.5859
 1808SOL     OW 5573   4.098   4.126   3.980 -0.0975 -0.1837  0.1077
 1808SOL    HW1 5574   4.083   4.027   3.979 -1.7395  0.0399  0.3340
 1808SOL    HW2 5575   4.100   4.160   3.886 -0.4180 -0.3154  0.0503
 1809SOL     OW 5576   0.693   3.893   0.328  0.4956  0.0557 -0.6967
 1809SOL    HW1 5577   0.747   3.914   0.246 -0.4978 -1.6327 -1.8445
 1809SOL    HW2 5578   0.614   3.838   0.303 -1.2806  1.6655  1.0816
 1810SOL     OW 5579   1.581   0.005   3.369 -0.6690 -0.0110  0.6222
 1810SOL    HW1 5580   1.608  -0.091   3.372  1.3817  0.5292  1.2825
 1810SOL    HW2 5581   1.613   0.046   3.283 -1.8159  0.0329  0.1972
 1811SOL     OW 5582   4.621   4.857   4.533  0.1445  0.1073  0.2193
 1811SOL    HW1 5583   4.584   4.765   4.536  0.8393 -0.2412 -1.0486
 1811SOL    HW2 5584   4.684   4.871   4.609  0.5490 -0.7002  0.0420
 1812SOL     OW 5585   1.553   0.113   2.568  0.0767 -0.2082  0.4693
 1812SOL    HW1 5586   1.602   0.162   2.496  0.4027 -0.4343  0.5359
 1812SOL    HW2 5587   1.567   0.015   2.556 -3.9398 -0.7078 -2.2593
 1813SOL     OW 5588   4.982   1.799   4.016  0.8567 -0.5092 -0.5800
 1813SOL    HW1 5589   5.027   1.861   4.082  1.7318  0.4012 -1.9648
 1813SOL    HW2 5590   4.988   1.839   3.924  1.1606 -2.5118 -1.4862
 1814SOL     OW 5591   0.843   5.058   0.386 -0.4051 -0.3351  0.7934
 1814SOL    HW1 5592   0.805   5.014   0.305  0.5512 -0.2055  0.2574
 1814SOL    HW2 5593   0.798   5.146   0.400  0.5604  0.4213 -0.6031
 1815SOL     OW 5594   0.913   2.240   4.246 -0.2242  0.3924  0.4401
 1815SOL    HW1 5595   0.989   2.195   4.294  0.6415  0.5710 -0.7422
 1815SOL    HW2 5596   0.943   2.329   4.211 -1.4453  1.1864  1.3033
 1816SOL     OW 5597   0.164   3.131   2.944  0.3149  0.1761  0.5913
 1816SOL    HW1 5598   0.177   3.201   3.014  1.1592  1.7965 -1.1090
 1816SOL    HW2 5599   0.244   3.071   2.941 -0.3295 -0.8159  1.9193
 1817SOL     OW 5600   4.767   1.422   0.408  0.6328  0.2108  0.0068
 1817SOL    HW1 5601   4.855   1.460   0.437  0.6416 -0.5242  0.9926
 1817SOL    HW2 5602   4.780   1.328   0.376  0.5971  0.9266 -2.3220
 1818SOL     OW 5603   4.624   4.605   2.720 -0.1795 -0.0683  0.1842
 1818SOL    HW1 5604   4.663   4.610   2.628 -0.3796 -0.2979  0.0869
 1818SOL    HW2 5605   4.525   4.615   2.714 -0.2290 -0.4512  0.3413
 1819SOL     OW 5606   3.609   2.835   1.076 -0.2392  0.1948  0.1581
 1819SOL    HW1 5607   3.610   2.896   0.996  0.4001 -0.0272 -0.0133
 1819SOL    HW2 5608   3.519   2.794   1.086  0.4701 -2.3247 -2.4325
 1820SOL     OW 5609   4.397   2.995   4.284 -0.1159 -0.4943 -0.5888
 1820SOL    HW1 5610   4.336   2.924   4.319  0.7851 -2.2032 -2.2807
 1820SOL    HW2 5611   4.415   3.062   4.356 -1.0129 -1.9670  1.0881
 1821SOL     OW 5612   1.116   3.608   1.128 -0.0677 -0.0253  0.6153
 1821SOL    HW1 5613   1.138   3.643   1.220  0.4367 -0.2677  0.5887
 1821SOL    HW2 5614   1.169   3.658   1.060 -0.0107 -0.2415  0.5009
 1822SOL     OW 5615   3.902   2.638   4.046 -0.1707 -0.2205  0.0801
 1822SOL    HW1 5616   3.813   2.677   4.022 -0.1581  0.9144  1.7311
 1822SOL    HW2 5617   3.890   2.573   4.121  0.4803  0.5389  0.8534
 1823SOL     OW 5618   3.914   4.716   2.934  0.4022 -0.0022  0.1003
 1823SOL    HW1 5619   3.998   4.684   2.979 -0.3796  0.9076  2.3612
 1823SOL    HW2 5620   3.835   4.670   2.974 -0.2893  0.1775 -1.0226
 1824SOL     OW 5621   1.623   3.335   2.418  0.0177 -0.0650  0.0060
 1824SOL    HW1 5622   1.542   3.285   2.387  0.7764 -1.4244  0.1478
 1824SOL    HW2 5623   1.616   3.353   2.516 -0.1946 -0.0208 -0.0162
 1825SOL     OW 5624   2.231   2.476   1.273  0.8784 -0.2777 -0.2334
 1825SOL    HW1 5625   2.306   2.520   1.321  1.3006 -2.3276  1.1265
 1825SOL    HW2 5626   2.144   2.508   1.310  1.1368  0.3500 -0.1667
 1826SOL     OW 5627   3.339   1.177   0.642  0.2742  0.5001 -0.3035
 1826SOL    HW1 5628   3.269   1.161   0.573  1.5961  1.5888 -1.9955
 1826SOL    HW2 5629   3.306   1.146   0.731 -2.9397  2.2963 -0.7157
 1827SOL     OW 5630   0.716   3.294   4.212 -0.2445 -0.0609 -0.4360
 1827SOL    HW1 5631   0.642   3.329   4.155  0.3979  1.1421 -0.5766
 1827SOL    HW2 5632   0.733   3.198   4.189  0.4234  0.5466 -2.7943
 1828SOL     OW 5633   1.583   0.407   4.946 -0.1697 -0.4557 -0.3505
 1828SOL    HW1 5634   1.518   0.334   4.968  0.5522 -1.0900 -0.3122
 1828SOL    HW2 5635   1.637   0.380   4.867  1.9289 -1.1518  1.2225
 1829SOL     OW 5636   4.740   3.584   4.034 -0.2790 -0.1639 -0.0768
 1829SOL    HW1 5637   4.641   3.568   4.038 -0.0521 -1.5271  0.9787
 1829SOL    HW2 5638   4.779   3.533   3.957 -0.1971 -1.0283  0.5135
 1830SOL     OW 5639   1.116   1.043   0.970  0.5558 -0.1472 -0.6386
 1830SOL    HW1 5640   1.053   0.976   0.931  0.9256  0.0798 -1.6702
 1830SOL    HW2 5641   1.073   1.134   0.970 -1.5307 -0.8217  4.3766
 1831SOL     OW 5642   0.600   3.335   3.160  0.8762  0.1330  0.2975
 1831SOL    HW1 5643   0.552   3.271   3.220  0.9944  0.9641  1.3258
 1831SOL    HW2 5644   0.699   3.324   3.171  0.9231 -0.4885 -0.6243
 1832SOL     OW 5645   5.027   4.786   1.215 -0.1786 -0.1294  0.0893
 1832SOL    HW1 5646   5.032   4.714   1.146 -2.4159 -0.0208 -0.2654
 1832SOL    HW2 5647   5.064   4.753   1.302  1.9697 -0.5259 -0.9069
 1833SOL     OW 5648   1.870   1.225   0.387 -0.3227  0.0415 -0.3418
 1833SOL    HW1 5649   1.914   1.314   0.378  0.1378 -0.1214  0.2377
 1833SOL    HW2 5650   1.940   1.154   0.394 -0.6089 -0.7234 -3.4997
 1834SOL     OW 5651   2.031   3.465   0.431 -0.2008 -0.1589 -0.4582
 1834SOL    HW1 5652   2.105   3.508   0.484 -0.8691 -1.0725  1.2963
 1834SOL    HW2 5653   2.070   3.403   0.363  0.6552 -0.7154  0.5184
 1835SOL     OW 5654   1.244   0.477   3.155  0.3815  0.1388 -0.6373
 1835SOL    HW1 5655   1.172   0.438   3.098 -0.5472 -0.7198  1.0309
 1835SOL    HW2 5656   1.288   0.552   3.107 -1.0937  0.1750 -2.0209
 1836SOL     OW 5657   1.095   2.750   5.008 -0.0396 -0.4734 -0.4479
 1836SOL    HW1 5658   1.175   2.706   4.967  0.6561  0.6573 -0.3448
 1836SOL    HW2 5659   1.016   2.740   4.946  0.1757 -1.5591 -0.5664
 1837SOL     OW 5660   3.549   1.227   3.782 -0.5715 -0.3220  0.2440
 1837SOL    HW1 5661   3.610   1.251   3.858 -0.7357 -0.0664  0.2949
 1837SOL    HW2 5662   3.464   1.189   3.818 -0.6580 -0.1804  0.1866
 1838SOL     OW 5663   1.401   1.032   2.460  0.0739 -0.0846 -0.0344
 1838SOL    HW1 5664   1.447   1.029   2.549 -0.6365 -0.6112  0.3233
 1838SOL    HW2 5665   1.414   1.123   2.419  1.5291 -0.2484 -0.0143
 1839SOL     OW 5666   1.337   2.740   1.665 -0.0215 -0.5496 -0.0522
 1839SOL    HW1 5667   1.253   2.753   1.612 -0.3408 -0.7019  0.4025
 1839SOL    HW2 5668   1.365   2.644   1.661 -0.2035 -0.6183  0.2787
 1840SOL     OW 5669   4.500   2.158   1.503  0.2042  0.1076  0.4894
 1840SOL    HW1 5670   4.538   2.246   1.534  1.1599 -0.9784  2.6159
 1840SOL    HW2 5671   4.429   2.128   1.567 -0.7616 -0.2983 -0.7134
 1841SOL     OW 5672   2.316   2.056   2.610 -0.2048 -0.4445  0.0550
 1841SOL    HW1 5673   2.313   2.023   2.515  1.6530  1.5040 -0.7836
 1841SOL    HW2 5674   2.272   2.146   2.615  2.8342  1.1718  0.1363
 1842SOL     OW 5675   2.280   5.099   1.107 -0.0071  0.4948 -0.0838
 1842SOL    HW1 5676   2.264   5.038   1.030  0.8933  0.6577 -0.4189
 1842SOL    HW2 5677   2.363   5.069   1.155  0.1602  1.1574  0.0431
 1843SOL     OW 5678   3.356   4.411   4.685 -0.4546  0.4141 -0.4449
 1843SOL    HW1 5679   3.290   4.341   4.657  0.6343 -0.8328  0.0319
 1843SOL    HW2 5680   3.310   4.500   4.688 -2.0160 -0.3533 -0.5096
 1844SOL     OW 5681   0.281   3.931   2.197  0.5548  0.2423 -0.2404
 1844SOL    HW1 5682   0.300   3.864   2.269  1.0159  1.4663  0.8172
 1844SOL    HW2 5683   0.188   3.919   2.163  1.0551 -1.8274 -1.0978
 1845SOL     OW 5684   1.308   1.549   1.903  0.6726 -0.1348  0.3297
 1845SOL    HW1 5685   1.392   1.594   1.875  0.7171  0.2084  0.9990
 1845SOL    HW2 5686   1.246   1.543   1.825 -0.0356  2.6495  0.5680
 1846SOL     OW 5687   4.076   3.680   2.596 -0.3688 -0.0886 -0.1971
 1846SOL    HW1 5688   4.031   3.739   2.529  0.4472 -0.5188 -1.1530
 1846SOL    HW2 5689   4.125   3.607   2.549 -1.6173 -1.7578  0.9690
 1847SOL     OW 5690   3.804   0.140   4.761  0.0539 -0.3750  0.4619
 1847SOL    HW1 5691   3.757   0.225   4.787 -1.5198 -1.2156  0.4914
 1847SOL    HW2 5692   3.876   0.161   4.695 -1.6686  0.7927 -1.1651
 1848SOL     OW 5693   4.732   1.309   0.721  0.0690 -0.0696  0.0807
 1848SOL    HW1 5694   4.821   1.356   0.722 -0.6553  1.3683 -0.3663
 1848SOL    HW2 5695   4.746   1.213   0.742  1.4514  0.5915  2.7404
 1849SOL     OW 5696   2.612   4.592   2.151  0.2117  0.5471  0.1872
 1849SOL    HW1 5697   2.685   4.524   2.145  1.2658  1.5297  1.3874
 1849SOL    HW2 5698   2.646   4.681   2.121 -0.9932  0.6913 -0.8412
 1850SOL     OW 5699   3.986   4.971   0.690 -0.0123  0.1616  0.0524
 1850SOL    HW1 5700   3.941   4.921   0.616 -1.1027  2.0926 -0.6421
 1850SOL    HW2 5701   4.064   5.023   0.653 -0.7341  1.3608  0.1641
 1851SOL     OW 5702   4.957   0.661   2.944  0.1077 -0.4670  0.0635
 1851SOL    HW1 5703   4.894   0.587   2.967  0.2141 -0.3756  0.6640
 1851SOL    HW2 5704   4.970   0.664   2.845  0.6018 -1.6551  0.0773
 1852SOL     OW 5705   1.731   0.543   1.510  0.4305 -0.2629  0.0336
 1852SOL    HW1 5706   1.673   0.493   1.574  1.1596  1.3760  2.1310
 1852SOL    HW2 5707   1.818   0.495   1.498 -0.0835 -1.0671 -0.5008
 1853SOL     OW 5708   2.746   2.030   4.672  0.5211  0.3469  0.4842
 1853SOL    HW1 5709   2.722   2.120   4.634 -0.2056  0.4658  1.2001
 1853SOL    HW2 5710   2.700   1.959   4.620  1.1828  0.3736 -0.1534
 1854SOL     OW 5711   3.377   3.420   3.449  0.2974  0.2880 -0.5818
 1854SOL    HW1 5712   3.370   3.387   3.543 -3.9964  1.6179 -0.2202
 1854SOL    HW2 5713   3.308   3.376   3.392 -0.1304  2.5968 -2.0151
 1855SOL     OW 5714   1.417   0.751   2.537  0.0968 -0.4715  0.6104
 1855SOL    HW1 5715   1.424   0.848   2.513  1.5574  0.0517  2.8617
 1855SOL    HW2 5716   1.506   0.706   2.521  0.7260 -0.4002  3.4557
 1856SOL     OW 5717   2.250   2.130   1.422  0.6054 -0.2463 -0.0272
 1856SOL    HW1 5718   2.175   2.068   1.445 -0.5485  1.1007 -0.0276
 1856SOL    HW2 5719   2.269   2.124   1.324 -1.0425  0.9990 -0.4576
 1857SOL     OW 5720   5.050   2.112   4.828  0.0958  0.3877  0.0982
 1857SOL    HW1 5721   5.138   2.159   4.842  0.7686 -0.9546  0.5268
 1857SOL    HW2 5722   5.060   2.045   4.754 -0.4815  0.0311  0.3396
 1858SOL     OW 5723   0.209   3.230   2.262  0.5061 -0.2615  0.0216
 1858SOL    HW1 5724   0.165   3.157   2.314  2.6106 -0.0234  2.3063
 1858SOL    HW2 5725   0.147   3.309   2.257 -0.1468 -0.6618  1.2750
 1859SOL     OW 5726   0.428   0.422   0.717  0.6115  0.1185 -0.9038
 1859SOL    HW1 5727   0.399   0.503   0.668  0.2775 -0.3480 -1.4844
 1859SOL    HW2 5728   0.436   0.443   0.815 -0.0932  0.6770 -0.9615
 1860SOL     OW 5729   4.732   3.666   1.553 -0.8374 -0.1841  0.1280
 1860SOL    HW1 5730   4.826   3.648   1.578 -0.6333  1.7081  0.9185
 1860SOL    HW2 5731   4.677   3.584   1.565  0.6844 -1.2959 -0.3141
 1861SOL     OW 5732   4.271   0.755   5.094 -0.4170 -0.2330 -0.1589
 1861SOL    HW1 5733   4.308   0.824   5.156  2.0656  0.0871 -1.8730
 1861SOL    HW2 5734   4.213   0.799   5.026  0.0387 -0.0187 -0.4125
 1862SOL     OW 5735   2.188   0.076   4.169  0.5044  0.0023 -0.1676
 1862SOL    HW1 5736   2.218   0.088   4.074 -0.5833 -0.7888 -0.6354
 1862SOL    HW2 5737   2.137   0.157   4.199  0.8374  0.2480 -0.2673
 1863SOL     OW 5738   2.624   4.383   1.898 -0.5603 -0.8248 -0.2202
 1863SOL    HW1 5739   2.658   4.344   1.813 -0.3972  0.2013 -0.6461
 1863SOL    HW2 5740   2.605   4.481   1.885 -0.5361 -0.6494  0.9218
 1864SOL     OW 5741   3.601   2.202   4.595 -0.2867  0.4992  0.1568
 1864SOL    HW1 5742   3.546   2.220   4.677 -1.9641  0.5787 -0.9213
 1864SOL    HW2 5743   3.546   2.222   4.514  0.2553 -2.3377 -1.0571
 1865SOL     OW 5744   0.445   3.067   4.678  0.6499 -0.1558 -0.7231
 1865SOL    HW1 5745   0.486   3.092   4.766 -0.7632  1.1905 -0.4171
 1865SOL    HW2 5746   0.514   3.073   4.606  1.7009 -0.7828  0.1964
 1866SOL     OW 5747   3.627   4.032   2.782 -0.4651 -0.0757 -0.2421
 1866SOL    HW1 5748   3.561   3.956   2.778  0.3373 -0.7830 -0.3804
 1866SOL    HW2 5749   3.586   4.109   2.830 -0.9692 -0.9434  0.7583
 1867SOL     OW 5750   4.568   0.923   4.276 -0.4547  0.1899  0.1444
 1867SOL    HW1 5751   4.534   0.874   4.195 -1.0625  1.0377 -0.1409
 1867SOL    HW2 5752   4.667   0.927   4.274 -0.4473 -0.1519 -0.3477
 1868SOL     OW 5753   2.746   0.276   3.956  0.0825 -0.0877 -0.1898
 1868SOL    HW1 5754   2.778   0.371   3.955  2.0985 -0.7282 -1.1427
 1868SOL    HW2 5755   2.738   0.245   4.051 -1.0460  1.1401  0.1491
 1869SOL     OW 5756   4.054   1.293   2.531 -0.1756 -0.5129  0.1954
 1869SOL    HW1 5757   3.977   1.300   2.467  0.0053 -0.9047 -0.0715
 1869SOL    HW2 5758   4.138   1.275   2.480 -0.1583 -1.6767  0.5928
 1870SOL     OW 5759   0.159   2.037   4.367 -0.6581 -0.5104  0.3908
 1870SOL    HW1 5760   0.252   2.072   4.358 -1.3044  1.0061 -0.8748
 1870SOL    HW2 5761   0.155   1.943   4.332  0.4232 -0.6502  0.6205
 1871SOL     OW 5762   3.905   5.101   3.049 -0.0993 -0.4849  0.2763
 1871SOL    HW1 5763   3.829   5.121   2.988 -1.1329 -0.3798  1.5546
 1871SOL    HW2 5764   3.968   5.038   3.004  0.9497  2.0866 -2.1551
 1872SOL     OW 5765   3.687   3.298   3.621 -0.4447  0.4866 -0.6952
 1872SOL    HW1 5766   3.712   3.208   3.656  0.1319  0.2976 -1.5772
 1872SOL    HW2 5767   3.768   3.357   3.621 -0.4668  0.5232 -1.5804
 1873SOL     OW 5768   4.965   2.924   2.109  0.4963  0.0057 -0.6980
 1873SOL    HW1 5769   4.984   3.010   2.156  0.8494  0.1445 -1.0919
 1873SOL    HW2 5770   4.866   2.912   2.102  0.3764 -0.8665  1.6085
 1874SOL     OW 5771   3.971   1.991   1.887  0.1312  0.8271 -0.0572
 1874SOL    HW1 5772   3.975   2.044   1.802 -0.2640  1.1260  0.1062
 1874SOL    HW2 5773   3.888   1.934   1.886 -0.9154  2.2669  0.9544
 1875SOL     OW 5774   3.518   0.653   4.136 -0.4154  0.1861 -0.3197
 1875SOL    HW1 5775   3.433   0.661   4.084 -0.2854 -0.4765 -0.6399
 1875SOL    HW2 5776   3.555   0.745   4.153 -1.0604  0.4655 -0.3913
 1876SOL     OW 5777   1.395   3.165   3.354  0.3626 -0.1056  0.0439
 1876SOL    HW1 5778   1.364   3.240   3.296  0.2363  0.7842  1.2123
 1876SOL    HW2 5779   1.429   3.202   3.441 -0.9937 -1.4540  1.2153
 1877SOL     OW 5780   2.706   1.950   4.934 -0.2022  0.3823 -0.1791
 1877SOL    HW1 5781   2.737   2.020   4.998 -0.0444  0.8367 -0.7415
 1877SOL    HW2 5782   2.723   1.981   4.840 -0.7853 -0.1016 -0.4516
 1878SOL     OW 5783   1.881   2.085   4.700 -0.6099 -0.0221  1.0322
 1878SOL    HW1 5784   1.782   2.087   4.692 -0.6088  0.4812  1.1353
 1878SOL    HW2 5785   1.915   1.997   4.666 -1.3339 -1.4669  3.7497
 1879SOL     OW 5786   0.657   0.948   3.646  0.5873 -0.6102 -0.0391
 1879SOL    HW1 5787   0.702   1.016   3.588  1.1350 -0.8086  0.1492
 1879SOL    HW2 5788   0.593   0.894   3.591 -1.7565  1.6652  0.2467
 1880SOL     OW 5789   1.984   3.551   4.326 -0.0207 -0.4006  0.2811
 1880SOL    HW1 5790   1.917   3.517   4.259  0.5968 -1.1570  0.0295
 1880SOL    HW2 5791   2.048   3.478   4.349  0.1896  0.0586  1.1921
 1881SOL     OW 5792   3.630   1.990   1.224 -0.0992 -0.3885  0.1508
 1881SOL    HW1 5793   3.631   2.089   1.238  1.6197 -0.4500  0.7351
 1881SOL    HW2 5794   3.723   1.957   1.207 -0.0730 -2.3184  3.2563
 1882SOL     OW 5795   4.575   2.862   0.966 -0.3419 -0.9831  0.2609
 1882SOL    HW1 5796   4.488   2.901   0.936  0.9332  1.3502 -0.6394
[truncated: 542,441 more chars]
