# Supplementary material for: Host–guest complexation of progesterone with β-cyclodextrin derivatives: hydration structure, binding thermodynamics, and loading pathways from molecular dynamics simulations
Source: RSC Adv. 2026 Jul 30. Online ahead of print. doi: 10.1039/d6ra04566a (PMC13420253; doi:10.1039/d6ra04566a)
Supplement: RA-OLF-D6RA04566A-s001 [file RA-OLF-D6RA04566A-s001.zip › 2-MBCD/Replica_5/nvt.gro]

Progesterone/2MBCD in Water
13657
    12C73   C49    1   4.276   3.411   2.973  0.0345  0.2530 -0.1281
    12C73   O32    2   4.138   3.418   3.010  0.1416 -0.1357  0.3492
    12C73   C39    3   4.117   3.345   3.132 -0.8441  0.1692  0.3761
    12C73   H58    4   4.207   3.281   3.160  1.6228  3.3733  0.4069
    12C73   C38    5   3.993   3.257   3.118 -0.4711 -0.2354 -0.4871
    12C73   H56    6   3.911   3.334   3.108 -0.3201  0.5643  3.0451
    12C73   O31    7   4.011   3.160   3.016 -1.1397 -0.7391 -0.1358
    12C73   H57    8   3.954   3.083   3.031  1.0222 -1.8895  3.4068
    12C73   C37    9   3.959   3.184   3.250  0.0198 -0.0423 -0.2485
    12C73   H55   10   4.038   3.113   3.284 -0.1233  0.3121  0.8639
    12C73   O30   11   3.834   3.119   3.226  0.2379 -0.4262 -0.3550
    12C73   C34   12   3.822   2.982   3.262 -0.0458 -0.3889 -0.3030
    12C73   H50   13   3.918   2.936   3.299 -0.4909 -1.0441  0.0699
    12C73   C33   14   3.768   2.907   3.138 -0.1078 -0.3784 -0.2823
    12C73   H49   15   3.769   2.795   3.150  0.3609 -0.4090 -0.6082
    12C73   O27   16   3.849   2.934   3.024  0.0632  0.1659 -0.0384
    12C73   C43   17   3.922   2.825   2.966  0.1056  0.2196 -0.0864
    12C73   C32   18   3.624   2.947   3.106  0.0332  0.3476 -0.0395
    12C73   H47   19   3.618   3.052   3.065 -0.1117  0.6235  0.6761
    12C73   O26   20   3.574   2.865   3.001  0.3063 -0.1294  0.1986
    12C73   H48   21   3.553   2.776   3.033  0.0321  0.3189  1.3379
    12C73   C31   22   3.536   2.935   3.232  0.1277  0.8480  0.0759
    12C73   H46   23   3.519   2.829   3.265 -0.1784  0.9203  0.1584
    12C73   C35   24   3.594   3.003   3.357  0.2557  0.2369  0.3545
    12C73   O28   25   3.731   2.967   3.369  0.2366  0.0386  0.0003
    12C73   H51   26   3.600   3.112   3.334 -1.1427  0.5401  1.3002
    12C73   C36   27   3.513   2.975   3.484  0.0777 -0.0749  0.1754
    12C73   O29   28   3.474   3.085   3.563  0.3161 -0.1641  0.4171
    12C73   H54   29   3.436   3.056   3.648 -1.1635 -2.7715 -1.0345
    12C73   O25   30   3.406   2.988   3.205  0.1311  0.9190  0.1994
    12C73   C28   31   3.289   2.911   3.212  0.6279  0.1224 -0.1435
    12C73   H41   32   3.308   2.802   3.236  1.1383 -0.1332 -1.6000
    12C73   C27   33   3.207   2.936   3.083  0.5910  0.4753 -0.0524
    12C73   H40   34   3.131   2.852   3.087 -0.2393  1.1988 -0.3756
    12C73   O22   35   3.298   2.913   2.975  0.1795  0.5053 -0.4075
    12C73   C44   36   3.291   2.792   2.899  0.7124  0.0745  0.2155
    12C73   C26   37   3.144   3.075   3.079 -0.1129  0.1678  0.2129
    12C73   H38   38   3.222   3.156   3.068 -0.1769 -0.0807 -3.7603
    12C73   O21   39   3.062   3.068   2.963 -0.1264 -0.3009  0.2476
    12C73   H39   40   2.983   3.011   2.966 -0.9519  0.5856 -2.2746
    12C73   C25   41   3.065   3.105   3.207 -0.4947 -0.0956  0.0411
    12C73   H37   42   2.976   3.036   3.212 -0.4955 -0.1273 -0.4443
    12C73   C29   43   3.146   3.088   3.336 -0.0011 -0.0670 -0.2669
    12C73   O23   44   3.215   2.963   3.320 -0.1878 -0.1332 -0.5662
    12C73   H42   45   3.230   3.163   3.348  0.2502 -0.5244  1.0023
    12C73   C30   46   3.054   3.086   3.458  0.1080 -0.0664 -0.1844
    12C73   O24   47   3.075   3.195   3.545 -0.1794  0.1100 -0.3354
    12C73   H45   48   3.012   3.262   3.513 -0.1995  0.3801  0.2585
    12C73   O20   49   3.024   3.242   3.203  0.4978  0.1893 -0.5324
    12C73   C22   50   2.892   3.286   3.232  0.6322  0.3143 -0.1031
    12C73   H32   51   2.820   3.204   3.260 -1.0215  2.2846  1.7062
    12C73   C21   52   2.829   3.367   3.117 -0.4982 -0.2243  0.1299
    12C73   H31   53   2.724   3.399   3.146 -0.1739  1.1250 -0.1112
    12C73   O17   54   2.833   3.295   2.994 -0.0786  0.0718 -0.0324
    12C73   C45   55   2.717   3.212   2.981  0.1697 -0.2955  0.0694
    12C73   C20   56   2.904   3.499   3.101 -0.3328 -0.2940  0.3316
    12C73   H29   57   3.013   3.474   3.081 -0.7913  0.0713 -3.2606
    12C73   O16   58   2.851   3.574   2.993  0.1392 -0.5671 -0.0992
    12C73   H30   59   2.921   3.636   2.969  0.9870 -0.9841  1.2216
    12C73   C19   60   2.913   3.578   3.233 -0.1663  0.4211 -0.1038
    12C73   H28   61   2.809   3.614   3.254  0.0259  1.5391 -0.9392
    12C73   C23   62   2.966   3.490   3.345 -0.3285  0.1019 -0.2767
    12C73   O18   63   2.900   3.363   3.350  0.0900 -0.1048  0.2084
    12C73   H33   64   3.074   3.471   3.322 -0.1339 -0.5472  1.0574
    12C73   C24   65   2.956   3.558   3.482 -0.2139  0.3643 -0.3993
    12C73   O19   66   3.053   3.657   3.505  0.5014 -0.3684 -0.2130
    12C73   H36   67   3.082   3.698   3.421  1.4931 -2.3548 -0.9072
    12C73   O15   68   3.005   3.687   3.218  0.0477  0.3092  0.3835
    12C73   C16   69   2.959   3.820   3.208 -0.5372  0.0794 -0.0650
    12C73   H23   70   2.849   3.840   3.225 -0.3250  3.3535 -1.8611
    12C73   C15   71   3.009   3.890   3.081 -0.0775 -0.3863 -0.1436
    12C73   H22   72   2.968   3.995   3.084 -1.5329 -0.9507  1.8262
    12C73   O12   73   2.969   3.819   2.963  0.3374 -0.2008 -0.3994
    12C73   C46   74   2.915   3.887   2.849 -0.4119  0.1968  0.1799
    12C73   C14   75   3.161   3.905   3.088 -0.0736 -0.4637 -0.0684
    12C73   H20   76   3.205   3.802   3.105  0.8182 -0.0146  0.4279
    12C73   O11   77   3.214   3.971   2.974 -0.0909 -0.2135  0.0675
    12C73   H21   78   3.297   4.017   2.994  0.0581 -0.2433 -0.4825
    12C73   C13   79   3.203   3.981   3.216 -0.4068  0.1383 -0.3102
    12C73   H19   80   3.154   4.081   3.207 -0.9566 -0.1714 -0.8490
    12C73   C17   81   3.158   3.904   3.340 -0.4702  0.2953 -0.2364
    12C73   O13   82   3.018   3.883   3.319 -0.4217 -0.5545  0.2407
    12C73   H24   83   3.223   3.812   3.337 -0.8031  0.0726 -0.6732
    12C73   C18   84   3.174   3.985   3.468  0.2129 -0.3368  0.0886
    12C73   O14   85   3.294   3.956   3.541 -0.0799 -0.1226  0.6642
    12C73   H27   86   3.342   3.886   3.495  0.0543  1.3098 -1.5526
    12C73   O10   87   3.346   3.987   3.207 -0.3960  0.0431 -0.1943
    12C73   C10   88   3.411   4.111   3.230  0.4838 -0.4111 -0.1986
    12C73   H14   89   3.336   4.188   3.263  1.5669  1.3122 -1.5930
    12C73    C9   90   3.495   4.157   3.109  0.5193 -0.0764 -0.0475
    12C73   H13   91   3.533   4.260   3.137 -0.6975  0.2475  0.4432
    12C73    O7   92   3.404   4.169   3.000  0.0540  0.2921  0.3775
    12C73   C47   93   3.323   4.287   2.990 -0.1287  0.1573  0.2640
    12C73    C8   94   3.615   4.066   3.080  0.2181 -0.3910 -0.3037
    12C73   H11   95   3.583   3.964   3.041  0.7305 -0.9341  0.6525
    12C73    O6   96   3.705   4.128   2.990 -0.1997  0.4121 -0.1704
    12C73   H12   97   3.781   4.076   2.961 -0.1186 -0.0785  0.8589
    12C73    C7   98   3.693   4.039   3.210 -0.3587 -0.0945  0.1060
    12C73   H10   99   3.740   4.136   3.240 -0.4899  0.1353 -0.4216
    12C73   C11  100   3.606   4.000   3.330 -0.2328 -0.4396  0.0862
    12C73    O8  101   3.494   4.089   3.341  0.2270  0.1435  0.1059
    12C73   H15  102   3.565   3.895   3.323  0.7852 -0.8286 -0.1375
    12C73   C12  103   3.685   4.012   3.460  0.0238  0.6434 -0.1600
    12C73    O9  104   3.618   3.952   3.569  0.3195  0.3703 -0.1275
    12C73   H18  105   3.682   3.893   3.611  1.1736  0.7674 -0.8379
    12C73    O5  106   3.789   3.935   3.193 -0.2067  0.0172  0.2855
    12C73    C6  107   3.927   3.949   3.219 -0.1758 -0.0031  0.1329
    12C73    H9  108   3.955   4.057   3.236 -2.2507  0.4320  1.1086
    12C73    C5  109   4.019   3.900   3.106 -0.4472  0.0329 -0.1028
    12C73    H8  110   4.126   3.902   3.142 -0.0178 -2.1464 -1.0834
    12C73    O3  111   3.994   3.981   2.991 -0.3389  0.0147 -0.1389
    12C73   C48  112   4.107   4.057   2.947  0.4163 -1.0990 -0.1593
    12C73    C4  113   3.995   3.749   3.097  0.1426 -0.0623 -0.1441
    12C73    H6  114   3.887   3.730   3.067  0.0861  0.0730 -0.0325
    12C73    O2  115   4.072   3.694   2.992  0.9301 -0.4365  0.6137
    12C73    H7  116   4.055   3.600   2.974 -1.2389 -0.0599  0.3787
    12C73    C3  117   4.027   3.678   3.230 -0.0350 -0.1375 -0.1404
    12C73    H5  118   4.131   3.698   3.266 -0.3029 -0.0428  0.6026
    12C73    C2  119   3.930   3.733   3.336  0.3454 -0.0147  0.1469
    12C73    H4  120   3.822   3.720   3.306  1.0696  0.1498 -2.9560
    12C73    O4  121   3.950   3.874   3.337  0.3242 -0.0108  0.0348
    12C73    C1  122   3.962   3.681   3.476  0.5604 -0.1389  0.0537
    12C73    O1  123   3.921   3.547   3.492  0.1073  0.0332  0.3717
    12C73    H1  124   3.965   3.493   3.424  1.0802  1.0141  0.1914
    12C73   O33  125   3.996   3.540   3.216  0.3198 -0.2262 -0.0682
    12C73   C40  126   4.095   3.444   3.248  0.2030 -0.0660  0.7892
    12C73   H59  127   4.196   3.489   3.271 -0.2589  2.2411 -1.2823
    12C73   O34  128   4.055   3.374   3.364  0.0675  0.2359  0.9240
    12C73   C41  129   3.943   3.286   3.363  0.3221 -0.0849 -0.1665
    12C73   H60  130   3.859   3.356   3.337 -1.8776 -2.1124  1.0834
    12C73   C42  131   3.918   3.229   3.503  0.7175  0.3932  0.1028
    12C73   O35  132   3.791   3.266   3.551  0.4670 -0.0315 -0.2237
    12C73   H63  133   3.790   3.253   3.647 -1.7954 -3.0133 -0.4822
    2XWSP    O3  134   4.083   3.518   4.947 -0.2083 -0.2393  0.0090
    2XWSP    C3  135   3.974   3.501   5.002 -0.2302  0.3393  0.1456
    2XWSP    C2  136   3.917   3.370   5.047  0.2416  0.1620  0.2371
    2XWSP    C1  137   3.766   3.362   5.038  0.2668 -0.2164  0.1229
    2XWSP   C10  138   3.699   3.474   5.118 -0.2703 -0.5704  0.1758
    2XWSP   C19  139   3.735   3.452   5.265 -0.4097 -0.0806  0.2884
    2XWSP    C5  140   3.766   3.605   5.080 -0.4184 -0.5589 -0.0469
    2XWSP    C4  141   3.887   3.618   5.024 -0.2840  0.2482  0.4156
    2XWSP    H4  142   3.924   3.719   5.003 -2.3949  1.3273  1.6069
    2XWSP    C6  143   3.694   3.732   5.110  0.4869 -0.0190 -0.1076
    2XWSP    C7  144   3.548   3.723   5.068  0.5300 -0.7037 -0.1284
    2XWSP    C8  145   3.476   3.605   5.130 -0.2664 -0.1386  0.0379
    2XWSP    C9  146   3.548   3.478   5.085 -0.2743 -0.2120  0.2313
    2XWSP   C11  147   3.475   3.357   5.141 -0.3172 -0.3008 -0.0168
    2XWSP   C12  148   3.324   3.356   5.121 -0.4005 -0.6326  0.6223
    2XWSP   C13  149   3.252   3.486   5.150  0.0599 -0.2692  0.1414
    2XWSP   C18  150   3.243   3.496   5.302 -0.2425 -0.1956  0.1181
    2XWSP   C14  151   3.331   3.601   5.083 -0.1469 -0.3893 -0.3091
    2XWSP   C15  152   3.241   3.722   5.098 -0.3236 -0.5603  0.0196
    2XWSP   C16  153   3.103   3.659   5.074 -0.5472 -0.0708  0.0048
    2XWSP   C17  154   3.118   3.506   5.078  0.0591 -0.0105  0.2112
    2XWSP   C20  155   2.999   3.434   5.138  0.4612 -0.3789  0.5723
    2XWSP   O20  156   2.918   3.485   5.216 -0.1919 -0.6241  0.0589
    2XWSP   C21  157   2.963   3.304   5.073  0.1666 -0.1151  0.2047
    3SOL     OW  158   5.881   4.002   4.562 -0.8540  0.4885 -0.0236
    3SOL    HW1  159   5.915   4.049   4.643  0.6711 -1.3030  0.4370
    3SOL    HW2  160   5.908   4.052   4.480 -1.1597  1.5398  0.5013
    4SOL     OW  161   6.965   2.164   2.923 -0.7993  0.0085  0.0335
    4SOL    HW1  162   6.890   2.201   2.866  0.6965  0.1612 -1.9466
    4SOL    HW2  163   7.016   2.239   2.964 -2.5670 -0.1099  2.6651
    5SOL     OW  164   2.184   2.586   3.140  0.1354 -0.3367 -0.8793
    5SOL    HW1  165   2.219   2.619   3.053 -0.8132  2.1656 -0.3799
    5SOL    HW2  166   2.242   2.618   3.215 -0.1474 -0.8225 -0.4400
    6SOL     OW  167   0.918   2.395   0.412 -0.1853  0.4092 -0.9089
    6SOL    HW1  168   0.997   2.418   0.355  0.9583  0.9741  0.8501
    6SOL    HW2  169   0.912   2.458   0.489 -1.3133 -0.7248 -0.0261
    7SOL     OW  170   0.936   3.617   3.970 -0.0568  0.2892  0.2023
    7SOL    HW1  171   1.003   3.575   3.910 -0.5913  1.2779 -1.1456
    7SOL    HW2  172   0.901   3.549   4.034  1.0755 -0.6089 -0.0948
    8SOL     OW  173   6.697   4.796   1.975  0.1612 -0.0803 -0.3662
    8SOL    HW1  174   6.622   4.846   2.019  0.2074  0.5555 -0.9946
    8SOL    HW2  175   6.774   4.789   2.039 -1.1778 -2.6946  1.1349
    9SOL     OW  176   5.084   4.068   4.493  0.0970 -0.2123 -0.1517
    9SOL    HW1  177   5.066   3.984   4.545 -0.0778 -1.1688 -1.6890
    9SOL    HW2  178   5.004   4.091   4.439  1.0320 -0.5512 -1.7290
   10SOL     OW  179   2.726   3.707   1.434 -0.1097 -0.0228 -0.4915
   10SOL    HW1  180   2.773   3.628   1.394 -0.8176 -0.9271  0.4070
   10SOL    HW2  181   2.792   3.781   1.448  0.5555 -0.4191 -1.4233
   11SOL     OW  182   6.621   3.306   5.356 -0.6890  0.3657  0.1790
   11SOL    HW1  183   6.692   3.238   5.340 -0.5651  0.7716 -1.0807
   11SOL    HW2  184   6.543   3.263   5.402 -1.4548 -1.1428 -2.3352
   12SOL     OW  185   6.544   2.397   1.959 -0.2037 -0.0540  0.4903
   12SOL    HW1  186   6.522   2.308   1.999  1.2100  0.0315  1.5369
   12SOL    HW2  187   6.506   2.402   1.867 -2.4441 -0.7533  1.3232
   13SOL     OW  188   3.925   3.135   2.134 -0.1652 -0.2029  0.3060
   13SOL    HW1  189   3.910   3.234   2.130  0.5398 -0.0920  0.2943
   13SOL    HW2  190   3.907   3.095   2.044  1.9342  0.2770 -0.3657
   14SOL     OW  191   3.987   2.742   1.430  0.0955  0.3678  0.1049
   14SOL    HW1  192   3.955   2.753   1.524  1.7986 -0.6982  0.8712
   14SOL    HW2  193   3.912   2.757   1.367 -1.0689  1.2234  1.6301
   15SOL     OW  194   3.305   4.928   5.571 -0.0992  0.0548  0.3435
   15SOL    HW1  195   3.276   4.994   5.640 -0.8996 -0.6710  0.7245
   15SOL    HW2  196   3.308   4.837   5.612  1.8602 -0.0398  0.0663
   16SOL     OW  197   4.811   4.654   5.097 -0.9094 -0.4316  0.6527
   16SOL    HW1  198   4.821   4.743   5.054  0.5735 -0.3908  1.0094
   16SOL    HW2  199   4.833   4.582   5.030  0.2851 -0.4105  0.9918
   17SOL     OW  200   4.232   3.759   0.901  0.5362 -0.2505 -0.6507
   17SOL    HW1  201   4.314   3.702   0.912 -0.7344 -1.8927  0.9655
   17SOL    HW2  202   4.153   3.701   0.881 -0.6938  0.9850  0.3818
   18SOL     OW  203   1.099   3.412   1.190  0.5827 -0.1836  0.5748
   18SOL    HW1  204   1.077   3.344   1.120 -1.6567  0.7379  0.3242
   18SOL    HW2  205   1.181   3.462   1.163 -0.8096  0.8873 -2.0039
   19SOL     OW  206   4.902   4.005   6.133  0.5187 -0.2511  0.2620
   19SOL    HW1  207   4.903   3.932   6.064  2.7638  0.2522 -0.3249
   19SOL    HW2  208   4.994   4.042   6.143 -0.5040  2.3825  0.7021
   20SOL     OW  209   2.216   2.179   3.420 -0.6129 -0.9402 -0.3538
   20SOL    HW1  210   2.152   2.240   3.374 -0.6245 -0.7587 -0.0976
   20SOL    HW2  211   2.168   2.128   3.492 -0.5880 -1.1989 -0.5178
   21SOL     OW  212   0.096   4.318   2.203  0.3640 -0.0731 -0.3058
   21SOL    HW1  213   0.043   4.247   2.157  1.0201 -1.0962  0.4684
   21SOL    HW2  214   0.193   4.296   2.198  0.4929  0.0918  1.0118
   22SOL     OW  215   0.795   4.644   3.730  0.1035 -0.4452  0.0797
   22SOL    HW1  216   0.845   4.705   3.792 -0.1022 -0.9447  0.7565
   22SOL    HW2  217   0.851   4.563   3.710 -0.4013 -0.9918  0.8160
   23SOL     OW  218   6.246   3.567   2.881  0.0027 -0.3405 -0.0556
   23SOL    HW1  219   6.244   3.467   2.879  0.6857 -0.3965  1.1142
   23SOL    HW2  220   6.215   3.599   2.971  1.2059  0.4272  0.1176
   24SOL     OW  221   4.574   2.570   1.782  0.0256 -0.3002  0.0694
   24SOL    HW1  222   4.575   2.471   1.765 -0.6810 -0.3710  0.4008
   24SOL    HW2  223   4.645   2.614   1.728  1.2676 -1.1557  0.9445
   25SOL     OW  224   6.042   4.888   3.085  0.1063  0.3560 -0.4110
   25SOL    HW1  225   6.062   4.857   3.179  0.4458  0.7756 -0.3441
   25SOL    HW2  226   6.124   4.929   3.046  0.2832 -0.7749 -1.2848
   26SOL     OW  227   1.410   3.568   4.307  0.2022 -0.4886  0.6264
   26SOL    HW1  228   1.472   3.571   4.229 -2.9390 -1.3177 -2.1272
   26SOL    HW2  229   1.433   3.491   4.366  0.4040 -2.2642 -1.6428
   27SOL     OW  230   5.980   4.598   2.300 -0.0633  0.0852  0.3209
   27SOL    HW1  231   5.916   4.671   2.276 -0.9178 -0.6784  0.2196
   27SOL    HW2  232   6.069   4.617   2.259 -0.3067  1.0072  0.2046
   28SOL     OW  233   3.214   3.402   2.853  0.0378 -0.7811 -0.1379
   28SOL    HW1  234   3.124   3.381   2.814  0.8426 -1.9067 -1.5245
   28SOL    HW2  235   3.266   3.317   2.864  1.1813 -0.0890 -0.0188
   29SOL     OW  236   5.215   3.037   1.991 -0.0191  0.0285 -0.1349
   29SOL    HW1  237   5.182   3.112   1.933  1.3230 -0.1125 -1.1433
   29SOL    HW2  238   5.289   2.990   1.944 -0.0831 -1.2264  0.9821
   30SOL     OW  239   1.616   4.084   2.233  0.1312 -0.1077 -0.3883
   30SOL    HW1  240   1.655   3.994   2.256  1.5399  0.5331 -0.1970
   30SOL    HW2  241   1.559   4.074   2.151  0.3904 -1.1478 -0.4676
   31SOL     OW  242   0.842   1.960   3.706  0.1674 -0.1591  0.1966
   31SOL    HW1  243   0.775   1.974   3.779 -2.1804  1.7678 -2.1784
   31SOL    HW2  244   0.807   1.892   3.641 -0.2487  1.8670 -1.8073
   32SOL     OW  245   0.500   2.899   6.924 -0.2132  0.2553  0.3561
   32SOL    HW1  246   0.517   2.997   6.927 -0.6459  0.3284  0.5167
   32SOL    HW2  247   0.424   2.876   6.985  1.1459 -0.4431  1.8788
   33SOL     OW  248   3.997   3.185   5.402  0.5573  0.7702  0.5069
   33SOL    HW1  249   4.065   3.253   5.375  1.4108 -0.4314 -0.4458
   33SOL    HW2  250   4.042   3.108   5.447 -0.2776  0.3902  0.7068
   34SOL     OW  251   0.473   2.196   0.335  0.9635 -0.2741 -0.3610
   34SOL    HW1  252   0.415   2.222   0.412 -0.2210 -0.8712 -1.0294
   34SOL    HW2  253   0.568   2.193   0.365  0.6596  0.6615  0.7735
   35SOL     OW  254   4.749   2.503   6.919 -0.4005  0.3511 -0.4961
   35SOL    HW1  255   4.673   2.442   6.942 -0.0486  0.2470  0.4382
   35SOL    HW2  256   4.824   2.450   6.882 -1.0407  0.5410 -2.1694
   36SOL     OW  257   4.827   2.462   1.510  0.0364  0.0485  0.0541
   36SOL    HW1  258   4.775   2.465   1.424  0.6578  0.1536 -0.3279
   36SOL    HW2  259   4.855   2.368   1.527 -0.0307  0.0382  0.1060
   37SOL     OW  260   0.634   3.024   2.959 -0.3134 -0.2632  0.0449
   37SOL    HW1  261   0.728   3.014   2.993 -0.8503 -0.6236  1.4968
   37SOL    HW2  262   0.627   2.982   2.869  0.9760 -0.0272 -0.1871
   38SOL     OW  263   2.794   2.517   0.263 -0.2933  0.1193 -0.0657
   38SOL    HW1  264   2.866   2.565   0.314 -0.2960 -0.6605  0.6772
   38SOL    HW2  265   2.817   2.518   0.166 -0.5175  2.0196 -0.1519
   39SOL     OW  266   2.376   4.228   2.830 -0.1502  0.0251 -0.3326
   39SOL    HW1  267   2.339   4.251   2.740 -0.4498 -1.8003 -0.7085
   39SOL    HW2  268   2.301   4.212   2.894  0.0313 -0.4000 -0.2213
   40SOL     OW  269   6.624   2.395   5.408  0.3156 -0.2865 -0.3591
   40SOL    HW1  270   6.724   2.395   5.414  0.2545 -0.5811  0.9677
   40SOL    HW2  271   6.586   2.344   5.485 -0.8713  0.0440 -0.7062
   41SOL     OW  272   3.774   3.062   6.965 -0.2931 -0.0555  0.7094
   41SOL    HW1  273   3.823   3.091   6.883 -1.0778  0.7538  0.5070
   41SOL    HW2  274   3.749   3.142   7.020  2.3261 -0.6707  3.0434
   42SOL     OW  275   1.041   3.964   4.327  0.1090 -0.1535  0.2150
   42SOL    HW1  276   1.050   4.006   4.418 -0.1760 -0.5416  0.4241
   42SOL    HW2  277   1.114   3.898   4.315 -0.4069 -0.7902  0.5399
   43SOL     OW  278   6.622   1.880   6.505 -0.1299  0.2652 -0.0907
   43SOL    HW1  279   6.639   1.786   6.532  0.4765  0.1992 -0.6727
   43SOL    HW2  280   6.700   1.915   6.453  0.7327  1.8484  2.0898
   44SOL     OW  281   6.574   2.433   5.822  0.1447  0.0054  0.7439
   44SOL    HW1  282   6.555   2.379   5.740  1.2810 -0.2764  0.6413
   44SOL    HW2  283   6.651   2.392   5.872  1.0760  1.5238  0.6460
   45SOL     OW  284   3.835   4.260   6.581 -0.1889  0.2435 -0.4837
   45SOL    HW1  285   3.896   4.247   6.503  0.3564  0.5685 -0.1188
   45SOL    HW2  286   3.825   4.357   6.600 -0.7629  0.1903 -0.4893
   46SOL     OW  287   0.647   3.881   1.790 -0.3998 -0.2179  0.6608
   46SOL    HW1  288   0.552   3.850   1.784 -0.2857 -0.3163 -1.8184
   46SOL    HW2  289   0.649   3.975   1.823 -1.4713  0.1431 -0.2340
   47SOL     OW  290   2.228   2.375   4.798  0.2956  0.5275  0.3097
   47SOL    HW1  291   2.175   2.324   4.867 -0.2445 -0.0949 -0.5538
   47SOL    HW2  292   2.270   2.311   4.734  1.6507  1.0529  0.6502
   48SOL     OW  293   1.911   4.048   3.301 -0.5492 -0.7577 -0.4350
   48SOL    HW1  294   1.843   4.101   3.352  1.2268  0.7129  0.5282
   48SOL    HW2  295   1.931   4.095   3.214  0.5987 -0.1224  0.1550
   49SOL     OW  296   0.932   3.511   4.356  0.0329  0.3086 -0.0582
   49SOL    HW1  297   0.907   3.416   4.374 -1.0977  0.4390 -0.8519
   49SOL    HW2  298   1.029   3.515   4.331  0.3223 -0.5064  0.8593
   50SOL     OW  299   0.254   4.772   2.527  0.5486  0.0796 -0.1573
   50SOL    HW1  300   0.259   4.673   2.513 -0.6708 -0.0469  0.1895
   50SOL    HW2  301   0.311   4.818   2.459 -0.6865 -0.7718 -1.8584
   51SOL     OW  302   6.787   2.375   1.839 -0.1745  0.2883  0.3507
   51SOL    HW1  303   6.792   2.453   1.776 -1.8193  1.1702  1.2310
   51SOL    HW2  304   6.699   2.377   1.887  0.0926 -1.6672  1.0040
   52SOL     OW  305   3.285   2.479   1.969  0.7294  0.2794 -0.3475
   52SOL    HW1  306   3.212   2.494   1.902  0.0112 -0.1240  0.3258
   52SOL    HW2  307   3.306   2.566   2.015 -1.8436 -0.1554  1.9479
   53SOL     OW  308   3.764   4.127   1.093  0.0845 -0.0214 -0.1244
   53SOL    HW1  309   3.689   4.190   1.072  0.7791  1.2747  1.0788
   53SOL    HW2  310   3.765   4.109   1.192  1.0256 -0.4309 -0.2011
   54SOL     OW  311   5.621   4.573   6.830  0.8433 -0.2032  0.2209
   54SOL    HW1  312   5.625   4.476   6.806 -1.3832  0.1445 -1.9365
   54SOL    HW2  313   5.560   4.585   6.909 -0.0091 -0.4620 -0.3837
   55SOL     OW  314   5.237   3.986   3.612 -0.5103  0.1960 -0.2091
   55SOL    HW1  315   5.208   4.054   3.680 -0.5950  0.3251 -0.3766
   55SOL    HW2  316   5.303   4.028   3.549 -0.3393  0.0423 -0.1344
   56SOL     OW  317   0.640   2.972   1.646  0.2256  0.0048 -0.3472
   56SOL    HW1  318   0.705   3.047   1.654  1.0667 -0.6762 -0.5952
   56SOL    HW2  319   0.571   2.980   1.718  0.5539  0.7651 -0.1049
   57SOL     OW  320   0.325   4.235   2.532 -0.3969 -0.0227 -0.8216
   57SOL    HW1  321   0.314   4.334   2.519  0.1267  0.0076 -1.0610
   57SOL    HW2  322   0.368   4.217   2.620 -1.8483 -0.1201 -0.0995
   58SOL     OW  323   4.249   3.632   5.525  0.3994  0.1184  0.0527
   58SOL    HW1  324   4.330   3.687   5.507  0.3337  0.3428  0.4317
   58SOL    HW2  325   4.190   3.630   5.444 -0.3795  1.9177  0.5373
   59SOL     OW  326   3.872   4.292   6.014  0.1560 -0.5707 -0.6449
   59SOL    HW1  327   3.838   4.255   6.101  2.3245  1.7592  1.3324
   59SOL    HW2  328   3.972   4.290   6.014  0.2686  1.9767 -1.9098
   60SOL     OW  329   4.839   3.745   1.920 -0.2846  0.1148  0.8683
   60SOL    HW1  330   4.878   3.816   1.861  0.2997  0.1275  1.2650
   60SOL    HW2  331   4.808   3.787   2.005 -2.0538  0.2674  0.1890
   61SOL     OW  332   6.968   2.731   2.864 -0.3664 -0.1275  0.1175
   61SOL    HW1  333   7.044   2.788   2.830 -0.6027 -1.0782 -2.1403
   61SOL    HW2  334   6.985   2.707   2.960  0.0215  3.2183  1.0176
   62SOL     OW  335   2.441   3.582   0.669  0.4384  0.2107  0.0200
   62SOL    HW1  336   2.397   3.672   0.663 -0.3605 -0.2035 -0.4562
   62SOL    HW2  337   2.530   3.592   0.714 -0.0466  1.0948  0.8220
   63SOL     OW  338   6.495   4.060   0.145 -0.2283 -0.3228 -0.1373
   63SOL    HW1  339   6.494   4.160   0.143  0.3093 -0.3276 -0.7796
   63SOL    HW2  340   6.513   4.024   0.054  1.7782 -0.9620  0.4602
   64SOL     OW  341   5.528   2.806   4.869  0.3494  0.4372 -0.2727
   64SOL    HW1  342   5.582   2.862   4.806  2.4700 -0.0086  1.0749
   64SOL    HW2  343   5.466   2.864   4.921  0.9908  1.2519 -0.4055
   65SOL     OW  344   3.330   2.619   5.681  0.4016 -0.3814 -0.9314
   65SOL    HW1  345   3.307   2.712   5.709  0.5748 -0.4018 -0.7218
   65SOL    HW2  346   3.388   2.622   5.600  1.0152 -0.2865 -0.4917
   66SOL     OW  347   5.060   2.397   2.613 -0.5848  0.2186  0.0891
   66SOL    HW1  348   5.082   2.441   2.700  2.1104  1.4518 -1.1054
   66SOL    HW2  349   5.011   2.461   2.554 -0.6801  0.0459 -0.0231
   67SOL     OW  350   3.560   3.159   4.010  0.2653  0.6522 -0.1114
   67SOL    HW1  351   3.577   3.241   3.956  1.2649  0.1699 -0.5540
   67SOL    HW2  352   3.646   3.109   4.022  0.2660  1.1714  2.6455
   68SOL     OW  353   1.526   3.157   6.823 -0.3318 -0.3009 -0.2465
   68SOL    HW1  354   1.590   3.103   6.769 -0.0545 -0.7293  0.4902
   68SOL    HW2  355   1.432   3.140   6.792 -0.0909  0.3838 -1.3761
   69SOL     OW  356   1.653   3.362   5.815 -0.2761  0.4271 -0.2493
   69SOL    HW1  357   1.620   3.293   5.751  0.4885 -0.8177  0.6418
   69SOL    HW2  358   1.582   3.431   5.831 -1.5276 -0.8382 -0.2195
   70SOL     OW  359   1.350   4.318   3.721 -0.3944  0.2074 -0.1827
   70SOL    HW1  360   1.262   4.286   3.757  0.6833 -0.2563  2.1590
   70SOL    HW2  361   1.411   4.341   3.796  1.3469  1.0461 -1.7740
   71SOL     OW  362   0.956   4.363   4.681 -0.1303 -0.2558 -0.4509
   71SOL    HW1  363   0.856   4.366   4.672 -0.2095 -1.0212  0.0267
   71SOL    HW2  364   0.998   4.372   4.591 -0.5171  2.9764 -0.4278
   72SOL     OW  365   3.922   2.713   5.967 -0.3229 -0.1840  0.1695
   72SOL    HW1  366   3.824   2.719   5.946 -0.2727  0.1173  0.0243
   72SOL    HW2  367   3.975   2.738   5.886 -0.1244  3.0917  1.1852
   73SOL     OW  368   0.817   3.742   5.117 -0.0247  0.2097 -0.3728
   73SOL    HW1  369   0.916   3.747   5.134 -0.2124 -0.7439  1.1084
   73SOL    HW2  370   0.775   3.677   5.180 -1.4334 -0.3246 -1.8090
   74SOL     OW  371   1.600   2.320   1.275  0.3414 -0.2439 -0.0985
   74SOL    HW1  372   1.622   2.241   1.218 -1.7208 -0.7752 -0.2135
   74SOL    HW2  373   1.606   2.404   1.220  0.0008 -0.5822 -0.6572
   75SOL     OW  374   5.937   3.129   2.047  0.5759 -0.0224  0.2997
   75SOL    HW1  375   6.007   3.186   2.089  0.9036 -0.0419 -0.2152
   75SOL    HW2  376   5.980   3.059   1.990  0.2188 -1.4061  1.6683
   76SOL     OW  377   3.016   2.765   1.730  0.0318 -0.2551  0.1184
   76SOL    HW1  378   3.082   2.839   1.742 -0.9139  0.7226 -0.6296
   76SOL    HW2  379   2.923   2.799   1.743 -0.4230 -1.3301 -0.1701
   77SOL     OW  380   6.342   3.105   0.826  0.1989 -0.1279  0.0085
   77SOL    HW1  381   6.345   3.199   0.862 -0.6657 -0.7881  1.9586
   77SOL    HW2  382   6.431   3.061   0.840  0.5701  0.3417 -0.8032
   78SOL     OW  383   5.941   2.451   3.363 -0.3468  0.1412  0.4435
   78SOL    HW1  384   5.981   2.430   3.452  0.1990  3.3318  1.0783
   78SOL    HW2  385   6.013   2.451   3.293 -0.6164 -1.4174  0.1240
   79SOL     OW  386   3.305   4.004   4.889  0.5247  0.1754 -0.3173
   79SOL    HW1  387   3.370   4.017   4.814  0.0289 -1.1030 -0.9899
   79SOL    HW2  388   3.222   3.959   4.855  0.2645 -0.3840  0.9827
   80SOL     OW  389   0.722   3.774   3.220 -0.1201 -0.0201  0.4581
   80SOL    HW1  390   0.741   3.683   3.256 -0.4022 -0.4413 -0.4369
   80SOL    HW2  391   0.757   3.781   3.127 -1.5156  0.2325 -0.0655
   81SOL     OW  392   3.309   3.401   4.342  0.1618 -0.0155 -0.0022
   81SOL    HW1  393   3.380   3.332   4.334 -0.7511 -0.9302 -0.3835
   81SOL    HW2  394   3.323   3.472   4.272  0.6619 -0.2231 -0.1140
   82SOL     OW  395   3.218   2.399   2.747 -0.9320 -0.3732 -0.0272
   82SOL    HW1  396   3.274   2.419   2.828 -1.0466 -1.5226  0.3538
   82SOL    HW2  397   3.244   2.311   2.710 -1.2528 -0.0893 -0.9402
   83SOL     OW  398   1.453   3.296   1.244  0.8930 -0.3967  0.0813
   83SOL    HW1  399   1.536   3.263   1.290  0.4064 -0.5854  0.8235
   83SOL    HW2  400   1.372   3.258   1.288  0.3672  0.6446  0.0520
   84SOL     OW  401   6.736   3.847   4.963 -0.2022 -0.1064 -0.2674
   84SOL    HW1  402   6.789   3.931   4.963 -0.4519  0.0633 -1.1068
   84SOL    HW2  403   6.641   3.868   4.988 -0.6019  0.1038 -1.8975
   85SOL     OW  404   6.985   1.917   6.038 -0.2228 -0.4462 -0.5400
   85SOL    HW1  405   7.060   1.851   6.036  0.9198  0.8023 -0.0600
   85SOL    HW2  406   7.021   2.009   6.051 -1.6510  0.5220 -2.7458
   86SOL     OW  407   5.711   3.670   1.428  0.1846  0.9297  0.2851
   86SOL    HW1  408   5.783   3.706   1.488 -1.7591 -0.4366  3.7271
   86SOL    HW2  409   5.628   3.724   1.441 -0.6111 -0.1219 -0.3048
   87SOL     OW  410   4.985   2.796   6.970 -0.6026  0.3945 -0.1899
   87SOL    HW1  411   4.974   2.878   6.914  0.1821  0.6086 -0.0347
   87SOL    HW2  412   4.976   2.819   7.066 -0.4641  0.2821 -0.1498
   88SOL     OW  413   4.942   4.222   2.978  0.1886 -0.2409  0.3798
   88SOL    HW1  414   4.970   4.195   2.886 -1.6286 -0.4218 -0.1526
   88SOL    HW2  415   5.020   4.264   3.025  0.4800  2.4855 -2.2380
   89SOL     OW  416   2.080   2.515   5.427  0.5660  0.5743  0.7999
   89SOL    HW1  417   2.018   2.591   5.408  0.0757 -0.0589 -0.2545
   89SOL    HW2  418   2.060   2.476   5.517 -1.0971 -0.0887  0.1820
   90SOL     OW  419   1.075   4.389   4.404 -0.2296 -0.3573  0.7059
   90SOL    HW1  420   1.134   4.391   4.323  0.1640 -0.0381  0.9997
   90SOL    HW2  421   0.981   4.411   4.376  0.0049  0.3215  0.4186
   91SOL     OW  422   3.075   2.153   1.286  0.4137 -0.3148  0.5617
   91SOL    HW1  423   3.022   2.084   1.335  0.5954 -0.6853  0.2357
   91SOL    HW2  424   3.031   2.242   1.297 -0.8918 -0.7776 -0.5940
   92SOL     OW  425   2.869   2.371   3.872  0.0266  0.0807 -0.0331
   92SOL    HW1  426   2.821   2.284   3.858 -0.1411 -0.0141  1.0193
   92SOL    HW2  427   2.914   2.398   3.788 -0.2875 -0.8088 -0.5031
   93SOL     OW  428   6.585   2.665   5.982  0.0563 -0.4356  0.1390
   93SOL    HW1  429   6.597   2.574   5.943 -0.5222 -1.6079  2.4742
   93SOL    HW2  430   6.488   2.681   6.001  0.4817 -1.4486  4.1308
   94SOL     OW  431   1.334   3.384   0.700  0.7375 -0.2860  0.0067
   94SOL    HW1  432   1.333   3.295   0.654 -1.9206 -1.4005  1.9696
   94SOL    HW2  433   1.414   3.390   0.759  1.3474 -1.0392 -0.7136
   95SOL     OW  434   6.904   4.179   5.213  0.1631  0.2019 -0.2174
   95SOL    HW1  435   6.993   4.149   5.180 -0.0774 -0.7979 -0.0052
   95SOL    HW2  436   6.868   4.111   5.278 -1.0791  0.2055 -0.8788
   96SOL     OW  437   2.002   4.405   1.259  0.0016  0.0578 -0.1020
   96SOL    HW1  438   2.086   4.386   1.309  1.0549  0.6326 -1.5764
   96SOL    HW2  439   1.960   4.319   1.229  0.7999 -0.2063 -0.4974
   97SOL     OW  440   0.549   3.565   5.257 -0.1284 -0.1069  0.5658
   97SOL    HW1  441   0.520   3.648   5.306 -0.1593  0.6539 -0.7055
   97SOL    HW2  442   0.642   3.541   5.286  0.7742  1.6808 -0.6240
   98SOL     OW  443   1.393   2.964   2.266 -0.4120  0.3541 -0.3328
   98SOL    HW1  444   1.469   2.902   2.246 -0.2650  0.1553  0.7546
   98SOL    HW2  445   1.385   3.031   2.192  1.5277  1.0593  0.0142
   99SOL     OW  446   4.653   3.400   6.806 -0.5331 -0.1111 -0.1059
   99SOL    HW1  447   4.581   3.331   6.807  0.1332 -0.8020  0.4513
   99SOL    HW2  448   4.739   3.359   6.778  0.2944  0.0372  2.0780
  100SOL     OW  449   5.024   3.888   4.125  1.1455 -0.4295 -0.1450
  100SOL    HW1  450   4.996   3.920   4.034  0.7832  0.7758  0.3736
  100SOL    HW2  451   5.099   3.823   4.115  0.2266 -1.3553 -1.3849
  101SOL     OW  452   5.303   2.542   0.161 -0.8023  0.0886 -0.2298
  101SOL    HW1  453   5.233   2.519   0.093  0.6177 -0.2785 -1.6241
  101SOL    HW2  454   5.338   2.634   0.143 -0.9763  0.3117  0.5262
  102SOL     OW  455   4.438   2.678   6.478 -0.5282 -0.6187 -0.0449
  102SOL    HW1  456   4.466   2.586   6.507 -1.9585 -1.0221  0.1592
  102SOL    HW2  457   4.339   2.687   6.490 -0.5060  0.7119 -0.7418
  103SOL     OW  458   4.347   2.852   5.151  0.3357  0.2581  0.1669
  103SOL    HW1  459   4.432   2.876   5.198  0.2770 -2.1298  1.6497
  103SOL    HW2  460   4.283   2.812   5.216 -1.0034 -0.2356 -1.3946
  104SOL     OW  461   1.000   3.912   5.759  0.4047  0.1368  0.7074
  104SOL    HW1  462   1.042   4.003   5.764  0.9289 -0.1583  2.1103
  104SOL    HW2  463   0.968   3.884   5.850 -0.6772 -0.6668  0.1085
  105SOL     OW  464   6.220   4.705   0.175  0.4884  0.1432 -0.2306
  105SOL    HW1  465   6.304   4.655   0.196 -0.0600 -0.7991 -0.2501
  105SOL    HW2  466   6.162   4.710   0.256 -0.1169 -0.5525 -0.6075
  106SOL     OW  467   0.603   3.273   4.271 -0.3609 -0.5562  0.6409
  106SOL    HW1  468   0.587   3.323   4.357 -0.0658  0.9347 -0.1461
  106SOL    HW2  469   0.519   3.272   4.217 -0.4063 -1.0527  0.7173
  107SOL     OW  470   6.069   3.798   2.316 -0.1903  0.2536 -0.8949
  107SOL    HW1  471   6.089   3.705   2.288 -1.4192 -0.0788 -0.7314
  107SOL    HW2  472   6.093   3.810   2.412  0.6961  0.3451 -1.1223
  108SOL     OW  473   0.720   2.648   0.237  0.9180  0.3308  0.8108
  108SOL    HW1  474   0.686   2.658   0.331  1.9674 -0.0348  1.2422
  108SOL    HW2  475   0.793   2.714   0.222  1.3053 -0.1649  0.5120
  109SOL     OW  476   0.273   3.204   4.435  0.4206 -0.4007 -0.2535
  109SOL    HW1  477   0.368   3.174   4.434  1.0387  1.3935  0.8112
  109SOL    HW2  478   0.230   3.176   4.521  0.6441  0.6971  0.2196
  110SOL     OW  479   0.567   3.157   6.952  0.2225 -0.6068 -0.1598
  110SOL    HW1  480   0.578   3.225   6.879 -2.3338  0.2141  0.0969
  110SOL    HW2  481   0.628   3.179   7.028 -2.4939  3.3671  1.1935
  111SOL     OW  482   6.299   2.462   1.481 -0.6780  0.6442  0.0061
  111SOL    HW1  483   6.271   2.374   1.443 -0.9754 -0.4012  2.4589
  111SOL    HW2  484   6.386   2.490   1.440 -0.0613 -1.2887 -0.1170
  112SOL     OW  485   5.916   3.985   4.190  0.3804 -0.8506  0.0208
  112SOL    HW1  486   6.003   4.009   4.233  0.1013 -0.7221  0.5194
  112SOL    HW2  487   5.907   4.034   4.103  0.8790 -0.9935 -0.1117
  113SOL     OW  488   1.910   4.034   2.586 -0.3957 -0.0843  0.3191
  113SOL    HW1  489   1.948   4.009   2.675  0.6605 -1.1824 -0.4018
  113SOL    HW2  490   1.913   3.955   2.525  0.9747  1.1870 -1.3737
  114SOL     OW  491   3.390   4.627   2.454  0.2792  0.0595 -0.5084
  114SOL    HW1  492   3.433   4.670   2.375  0.2359  1.6620  0.3095
  114SOL    HW2  493   3.390   4.528   2.441  0.6300  0.2556 -2.3163
  115SOL     OW  494   5.087   2.793   5.217 -0.1506  0.0039  0.6910
  115SOL    HW1  495   5.134   2.706   5.200 -2.1814 -1.1480  0.6593
  115SOL    HW2  496   5.091   2.815   5.314 -0.0588 -0.3854  0.7776
  116SOL     OW  497   5.321   4.062   6.498 -0.1221 -0.3211 -0.0862
  116SOL    HW1  498   5.300   4.159   6.511 -4.3427 -0.8934 -1.3765
  116SOL    HW2  499   5.295   4.011   6.581 -0.4028 -0.6472 -0.3725
  117SOL     OW  500   3.983   4.369   3.109 -0.2218  0.3703  0.5908
  117SOL    HW1  501   4.053   4.320   3.161  0.4348  2.4201  1.7504
  117SOL    HW2  502   3.936   4.433   3.169 -0.2533  1.9821 -1.0805
  118SOL     OW  503   0.391   4.068   1.073 -0.9198  0.2030 -0.4633
  118SOL    HW1  504   0.442   4.025   0.998 -1.6510 -2.2119  0.3437
  118SOL    HW2  505   0.298   4.088   1.043 -0.8444  0.4156 -0.5615
  119SOL     OW  506   2.884   4.697   2.872  0.0519  0.2632 -0.1517
  119SOL    HW1  507   2.786   4.683   2.884  0.0918  0.2959  0.2106
  119SOL    HW2  508   2.921   4.746   2.951  0.4629 -0.2424 -0.0225
  120SOL     OW  509   1.084   2.675   0.897 -0.3028  0.0955 -0.2711
  120SOL    HW1  510   0.991   2.640   0.904  0.1507 -1.1834 -0.3602
  120SOL    HW2  511   1.095   2.751   0.960 -1.3595  0.1577 -0.1397
  121SOL     OW  512   5.300   2.348   5.522 -0.1310 -0.1760  0.1946
  121SOL    HW1  513   5.383   2.384   5.479 -0.6396  0.8048 -0.0021
  121SOL    HW2  514   5.236   2.423   5.539 -0.8592 -0.8733  0.6188
  122SOL     OW  515   1.418   1.826   3.306  0.2044 -0.8571  0.1842
  122SOL    HW1  516   1.342   1.886   3.333  0.7477  0.4528 -1.0993
  122SOL    HW2  517   1.393   1.776   3.223  0.5818 -0.7334 -0.0066
  123SOL     OW  518   5.346   3.057   3.078 -0.4110  0.2531 -0.0263
  123SOL    HW1  519   5.264   3.111   3.099 -0.7393 -0.3689  0.3245
  123SOL    HW2  520   5.381   3.016   3.163 -0.5766 -0.6595 -0.3940
  124SOL     OW  521   0.016   3.454   3.165 -0.2434  0.5558  0.5323
  124SOL    HW1  522  -0.021   3.362   3.177  0.7904  0.0321 -0.0916
  124SOL    HW2  523  -0.037   3.502   3.095 -0.3379  0.1681  0.3348
  125SOL     OW  524   5.162   4.602   2.652  0.0633 -0.1831 -0.1864
  125SOL    HW1  525   5.229   4.587   2.725  0.1430  0.9749  0.0108
  125SOL    HW2  526   5.143   4.700   2.645 -0.3556 -0.3350 -1.3678
  126SOL     OW  527   0.343   2.495   0.219  0.1033 -0.0388  0.2861
  126SOL    HW1  528   0.404   2.415   0.214  0.5403  0.1270  2.1598
  126SOL    HW2  529   0.394   2.577   0.194 -0.4523 -0.3482 -2.0394
  127SOL     OW  530   5.232   2.821   1.615 -0.1098  0.2047 -0.3469
  127SOL    HW1  531   5.250   2.892   1.547  1.1081 -0.1524 -0.4316
  127SOL    HW2  532   5.305   2.821   1.684 -1.0404  0.2020  0.6608
  128SOL     OW  533   5.048   2.512   0.882  0.3772 -0.3914  0.6154
  128SOL    HW1  534   5.128   2.569   0.900  1.5873 -1.5043 -0.9355
  128SOL    HW2  535   4.977   2.530   0.951  1.7030  1.0733  1.6550
  129SOL     OW  536   6.413   3.212   3.106 -0.2376  0.0618  0.1416
  129SOL    HW1  537   6.375   3.289   3.054  0.4748  0.1340 -0.2893
  129SOL    HW2  538   6.444   3.142   3.042  2.0094  0.7759  0.3561
  130SOL     OW  539   4.778   4.171   3.462 -0.7704 -0.2933  0.2125
  130SOL    HW1  540   4.793   4.175   3.364 -0.3636 -1.7985  0.1936
  130SOL    HW2  541   4.688   4.132   3.481 -1.1019  0.5670  0.4363
  131SOL     OW  542   5.113   3.794   4.600 -0.4982  0.0789 -0.4762
  131SOL    HW1  543   5.187   3.814   4.664 -0.9510 -2.1269  0.8141
  131SOL    HW2  544   5.126   3.703   4.561 -2.4859 -0.3271 -0.2861
  132SOL     OW  545   5.571   3.541   3.734 -0.3852 -0.1741 -0.0822
  132SOL    HW1  546   5.605   3.478   3.805  2.5750  0.3914 -0.8883
  132SOL    HW2  547   5.566   3.633   3.771 -2.5961 -0.4328  0.4352
  133SOL     OW  548   1.748   2.318   0.389 -1.0480 -0.0269 -0.0963
  133SOL    HW1  549   1.691   2.375   0.448  1.0816  0.8919  1.2160
  133SOL    HW2  550   1.827   2.285   0.442  0.0571 -0.5888 -2.0094
  134SOL     OW  551   2.469   4.057   5.874  0.0933 -0.1129  0.4618
  134SOL    HW1  552   2.376   4.048   5.840  0.0667 -1.4976  0.8423
  134SOL    HW2  553   2.533   4.030   5.802  0.3357  2.7239 -0.4883
  135SOL     OW  554   6.817   2.758   4.326 -0.2235  0.3382 -0.3382
  135SOL    HW1  555   6.808   2.858   4.321  0.0542  0.4561  1.0964
  135SOL    HW2  556   6.904   2.731   4.284 -0.3689  0.6685 -0.8733
  136SOL     OW  557   1.585   2.362   1.859 -0.1226 -0.0386 -0.4778
  136SOL    HW1  558   1.608   2.459   1.852  0.7852 -0.2500 -0.5564
  136SOL    HW2  559   1.512   2.340   1.795  0.8217  0.2560 -1.6839
  137SOL     OW  560   6.252   4.564   3.503 -0.4035 -0.3533  0.2568
  137SOL    HW1  561   6.326   4.599   3.445 -0.9793  1.2748  0.4462
  137SOL    HW2  562   6.206   4.489   3.456  1.6513 -1.7539  0.3509
  138SOL     OW  563   1.224   4.069   2.175 -0.5683 -0.0770 -0.2513
  138SOL    HW1  564   1.244   4.162   2.209  1.7752 -0.7798  0.4859
  138SOL    HW2  565   1.127   4.063   2.151 -1.4897  1.7273  2.4521
  139SOL     OW  566   0.660   3.737   3.708  0.0270 -0.0808  0.3714
  139SOL    HW1  567   0.600   3.777   3.639 -1.1073 -0.5063  1.0922
  139SOL    HW2  568   0.649   3.786   3.795  2.0970  1.0319  0.0715
  140SOL     OW  569   1.382   4.224   1.370  0.4495  0.1900  0.2590
  140SOL    HW1  570   1.442   4.289   1.323  0.9419 -0.3358  0.1563
  140SOL    HW2  571   1.370   4.143   1.313 -0.6018  0.4063  0.1421
  141SOL     OW  572   1.902   3.731   1.136  0.1492  0.1659 -0.3062
  141SOL    HW1  573   1.883   3.725   1.038  3.5668  2.2312 -1.2548
  141SOL    HW2  574   1.958   3.654   1.164  0.7213  0.5259 -0.4403
  142SOL     OW  575   2.502   4.346   3.243 -0.6584  0.4922 -0.3843
  142SOL    HW1  576   2.477   4.271   3.305  0.9545  0.7483  0.6234
  142SOL    HW2  577   2.457   4.430   3.274 -1.8797  0.1203 -1.0840
  143SOL     OW  578   2.921   2.627   6.788 -0.2880 -0.2422  0.2611
  143SOL    HW1  579   2.844   2.604   6.728 -1.0839 -0.9258  1.5073
  143SOL    HW2  580   2.999   2.655   6.732 -0.2046 -3.0820 -1.2740
  144SOL     OW  581   2.876   4.178   4.892  0.0565  0.0243 -0.1337
  144SOL    HW1  582   2.907   4.262   4.935 -0.4252  1.0278 -1.6808
  144SOL    HW2  583   2.937   4.153   4.817 -0.7671 -0.0470 -0.7938
  145SOL     OW  584   4.471   3.159   3.056  0.1111  0.0618 -0.1648
  145SOL    HW1  585   4.480   3.138   3.154  0.3130 -2.2494 -0.6358
  145SOL    HW2  586   4.559   3.194   3.022  0.1595  0.4981  0.3838
  146SOL     OW  587   4.524   2.495   5.587 -0.4948 -0.4497 -0.5628
  146SOL    HW1  588   4.604   2.541   5.626 -0.7101  1.8070 -2.5363
  146SOL    HW2  589   4.555   2.414   5.537  0.4958 -0.0247 -0.6792
  147SOL     OW  590   2.478   4.450   0.449  0.0672  0.6584  0.2710
  147SOL    HW1  591   2.574   4.464   0.425 -0.6816  1.0551 -2.9516
  147SOL    HW2  592   2.465   4.471   0.546  3.0308  1.4092  0.6226
  148SOL     OW  593   4.715   4.029   5.803 -0.0182 -0.0928 -0.4200
  148SOL    HW1  594   4.700   4.068   5.712 -1.6839 -1.4255 -0.7791
  148SOL    HW2  595   4.739   4.102   5.867  1.1881  0.8730 -1.8977
  149SOL     OW  596   6.067   2.968   1.807 -0.2274  0.1763 -0.3208
  149SOL    HW1  597   6.085   2.887   1.863 -0.0788 -0.9793 -1.9534
  149SOL    HW2  598   6.149   3.024   1.801 -0.8691  1.6268  2.4932
  150SOL     OW  599   5.863   4.859   4.803  0.1180 -0.0185 -0.7713
  150SOL    HW1  600   5.767   4.849   4.827  0.3792 -0.3027  0.1859
  150SOL    HW2  601   5.885   4.800   4.726  0.1799 -2.1934  0.8326
  151SOL     OW  602   5.186   3.666   4.123 -0.1437 -0.2055 -0.3019
  151SOL    HW1  603   5.241   3.657   4.206 -1.7960  1.1680  1.0181
  151SOL    HW2  604   5.102   3.613   4.132 -0.4651  0.1627 -0.9831
  152SOL     OW  605   4.332   2.955   0.561  0.1932 -0.5345  0.0907
  152SOL    HW1  606   4.400   2.890   0.528 -1.0284 -2.2324  0.8117
  152SOL    HW2  607   4.242   2.931   0.525 -0.4298  0.2029  1.1028
  153SOL     OW  608   5.773   3.251   4.630  0.0714 -0.1847  0.6592
  153SOL    HW1  609   5.839   3.307   4.579  0.0156  0.9867  1.8272
  153SOL    HW2  610   5.779   3.272   4.727 -1.6122 -0.4904  0.8623
  154SOL     OW  611   3.243   3.383   0.571  0.0805 -0.2704 -0.1912
  154SOL    HW1  612   3.186   3.321   0.516  0.2189  1.5208 -2.4664
  154SOL    HW2  613   3.195   3.470   0.582  0.6841 -0.1108  1.3921
  155SOL     OW  614   2.845   2.072   3.842 -0.2688  0.0244 -0.0245
  155SOL    HW1  615   2.924   2.084   3.901  0.5596  1.1354 -1.3017
  155SOL    HW2  616   2.764   2.051   3.897  0.9207 -1.2617  1.2817
  156SOL     OW  617   2.009   1.976   4.931  0.1698 -0.1211  0.1283
  156SOL    HW1  618   2.041   1.982   5.026  2.0623  2.8936 -0.5656
  156SOL    HW2  619   2.087   1.980   4.869 -0.9641 -2.6584 -1.6683
  157SOL     OW  620   5.977   3.081   3.552  0.0665  0.1467  0.1260
  157SOL    HW1  621   5.955   3.121   3.641 -0.7065  0.1864 -0.0804
  157SOL    HW2  622   5.894   3.069   3.499  0.3087 -1.4990  0.0769
  158SOL     OW  623   6.740   3.594   1.310  0.0072 -0.5523  0.5372
  158SOL    HW1  624   6.736   3.538   1.393  0.6887 -0.1703  0.8330
  158SOL    HW2  625   6.801   3.551   1.244 -1.1022 -1.2393 -0.0707
  159SOL     OW  626   5.602   3.534   2.257 -0.3145  0.0491  0.2682
  159SOL    HW1  627   5.562   3.443   2.254 -1.6548  0.6036  0.8945
  159SOL    HW2  628   5.692   3.529   2.301  0.6723 -1.3110 -1.7600
  160SOL     OW  629   2.676   2.589   5.358  0.0366  0.3954 -0.2172
  160SOL    HW1  630   2.595   2.566   5.305  0.8121 -3.1781 -0.1090
  160SOL    HW2  631   2.738   2.643   5.303 -1.5279  1.5397 -0.9489
  161SOL     OW  632   6.505   2.732   0.270 -0.5076  0.5840 -0.0649
  161SOL    HW1  633   6.555   2.811   0.235  0.0835  0.1496 -0.2050
  161SOL    HW2  634   6.564   2.651   0.269 -1.7495 -0.3934 -2.1138
  162SOL     OW  635   1.020   3.931   3.579  0.4216 -0.1408  0.2459
  162SOL    HW1  636   1.002   3.975   3.491 -0.9878 -0.9492  0.1043
  162SOL    HW2  637   1.118   3.936   3.599  0.4862  2.0412 -0.2871
  163SOL     OW  638   5.252   2.345   3.206  0.3647  0.0845  0.7789
  163SOL    HW1  639   5.315   2.351   3.129  0.1840  0.8662  0.6883
  163SOL    HW2  640   5.303   2.315   3.287  0.7604  0.2462  0.5958
  164SOL     OW  641   5.875   3.886   3.332 -0.1538  0.4543 -0.3573
  164SOL    HW1  642   5.871   3.980   3.366 -1.5455 -0.2401  1.6177
  164SOL    HW2  643   5.905   3.825   3.406 -5.2310 -1.4115  0.5656
  165SOL     OW  644   5.844   3.720   1.183 -0.2864 -0.1498  0.3771
  165SOL    HW1  645   5.827   3.654   1.110  2.6008 -0.2395 -0.3200
  165SOL    HW2  646   5.774   3.709   1.254 -2.7218 -0.5780 -1.9302
  166SOL     OW  647   5.083   3.049   3.935 -0.5080  0.7952  0.1424
  166SOL    HW1  648   5.135   3.132   3.959  1.3099 -0.1498 -0.3476
  166SOL    HW2  649   5.054   3.002   4.018 -1.5148  1.8641  0.4265
  167SOL     OW  650   1.346   3.952   4.430  0.3007 -0.2939 -0.2336
  167SOL    HW1  651   1.397   3.888   4.487  0.0058 -0.3244 -0.0023
  167SOL    HW2  652   1.302   3.902   4.355 -2.2874 -0.8729  1.5213
  168SOL     OW  653   6.433   3.511   0.349  0.4456 -0.1932 -0.2686
  168SOL    HW1  654   6.491   3.589   0.324  1.0977 -0.1535  1.2853
  168SOL    HW2  655   6.377   3.535   0.428  0.1461 -1.0810 -0.2024
  169SOL     OW  656   5.086   2.033   5.468 -0.2397  0.4434 -0.2066
  169SOL    HW1  657   5.143   2.076   5.538 -3.1100  0.2074  2.4948
  169SOL    HW2  658   5.062   1.941   5.498 -1.9246  0.5106 -1.2767
  170SOL     OW  659   1.525   2.290   6.655 -0.2114 -0.6459 -0.3366
  170SOL    HW1  660   1.437   2.319   6.693  0.1468 -0.8138  0.6372
  170SOL    HW2  661   1.587   2.264   6.729  0.5302 -0.9111 -1.0341
  171SOL     OW  662   3.522   2.062   0.144  0.3747  0.2411 -0.5691
  171SOL    HW1  663   3.495   2.134   0.080 -1.9689  0.4017  0.4924
  171SOL    HW2  664   3.456   1.986   0.139  0.8222 -0.2677  0.7798
  172SOL     OW  665   0.888   4.151   3.312  0.4850  0.0465  0.5234
  172SOL    HW1  666   0.872   4.243   3.348 -0.8352 -0.2742  0.8216
  172SOL    HW2  667   0.985   4.129   3.320  0.6301  0.9507  1.5674
  173SOL     OW  668   3.232   3.342   6.635 -0.4496  0.4889 -0.3982
  173SOL    HW1  669   3.255   3.323   6.731  0.1561  1.0594 -0.4208
  173SOL    HW2  670   3.296   3.294   6.575 -1.6657 -0.9835 -0.5707
  174SOL     OW  671   0.280   1.816   2.859  0.2887  0.2695 -0.2000
  174SOL    HW1  672   0.337   1.734   2.850 -0.7827 -0.4818 -0.3911
  174SOL    HW2  673   0.314   1.888   2.799  2.3631  0.6574  1.3059
  175SOL     OW  674   2.275   3.679   2.633 -0.8909  0.0524 -0.2895
  175SOL    HW1  675   2.267   3.779   2.632 -0.1891  0.1233 -2.2047
  175SOL    HW2  676   2.234   3.644   2.717  0.8013  2.0967  1.5198
  176SOL     OW  677   4.249   3.656   5.799  0.6256 -0.6693 -0.3146
  176SOL    HW1  678   4.244   3.637   5.700  2.0274 -1.5848 -0.2416
  176SOL    HW2  679   4.250   3.755   5.814  0.2621 -0.5190 -1.2040
  177SOL     OW  680   2.692   4.374   4.388 -0.5117  0.0619  0.0297
  177SOL    HW1  681   2.742   4.287   4.382 -2.2798 -1.0094  0.1584
  177SOL    HW2  682   2.652   4.383   4.479 -0.7449  0.8017 -0.1402
  178SOL     OW  683   5.430   3.526   6.622  0.4810  0.4225  0.2333
  178SOL    HW1  684   5.509   3.576   6.660  1.4097 -0.0431 -1.0256
  178SOL    HW2  685   5.350   3.586   6.623  1.4752  1.8408 -0.8679
  179SOL     OW  686   4.023   2.622   0.792 -0.3739 -0.6718  0.1262
  179SOL    HW1  687   4.089   2.687   0.830  0.1703 -0.4038 -1.2026
  179SOL    HW2  688   4.060   2.529   0.798  0.4376 -0.4669 -1.1342
  180SOL     OW  689   5.103   3.164   3.158 -1.2769 -0.2850 -0.3037
  180SOL    HW1  690   5.041   3.097   3.117 -2.1158  0.5905 -0.5125
  180SOL    HW2  691   5.071   3.187   3.250 -0.1287 -1.2831  0.3791
  181SOL     OW  692   6.148   2.451   5.257  0.3823  0.2415 -0.2572
  181SOL    HW1  693   6.177   2.546   5.247  0.3688  0.2193 -0.5039
  181SOL    HW2  694   6.210   2.404   5.320  0.7215  0.2677 -0.5677
  182SOL     OW  695   2.405   2.913   6.387 -0.4353  0.0293  0.2837
  182SOL    HW1  696   2.391   2.968   6.469  0.1124 -0.0989  0.4662
  182SOL    HW2  697   2.500   2.922   6.356 -0.7747  0.5008 -0.6511
  183SOL     OW  698   0.110   4.980   2.247 -0.2514 -0.6661 -0.3721
  183SOL    HW1  699   0.016   4.991   2.279  0.5472  1.0369  1.5929
  183SOL    HW2  700   0.128   5.047   2.175 -0.2373 -0.2846 -0.0152
  184SOL     OW  701   2.700   4.118   3.424  0.1267 -0.6884 -0.2447
  184SOL    HW1  702   2.603   4.129   3.445  0.7568  0.5508  2.4969
  184SOL    HW2  703   2.710   4.069   3.337 -2.9170 -2.6268  0.3453
  185SOL     OW  704   3.201   2.572   0.567 -0.0834  0.3671  0.2970
  185SOL    HW1  705   3.159   2.481   0.579 -0.3370  0.5422  0.7802
  185SOL    HW2  706   3.300   2.563   0.572 -0.1170  0.1557  0.6697
  186SOL     OW  707   3.854   4.488   4.215 -0.1908 -0.3549 -0.4667
  186SOL    HW1  708   3.943   4.459   4.251 -0.9514 -0.8511  1.0857
  186SOL    HW2  709   3.859   4.493   4.115  1.7760  0.3250 -0.3841
  187SOL     OW  710   6.628   4.769   1.709  0.0239  0.1432  0.3768
  187SOL    HW1  711   6.662   4.792   1.801 -1.2438  1.4557  0.5587
  187SOL    HW2  712   6.672   4.829   1.642 -0.5016  0.5422  0.3829
  188SOL     OW  713   0.872   2.660   6.069  0.0902 -0.2121 -0.7190
  188SOL    HW1  714   0.931   2.731   6.031  1.5171 -0.9702  0.0116
  188SOL    HW2  715   0.924   2.575   6.080 -1.0934 -0.8635  0.1118
  189SOL     OW  716   1.062   3.523   6.662  0.3180  0.0488 -0.0101
  189SOL    HW1  717   1.028   3.429   6.657 -0.1011  0.2475 -1.1310
  189SOL    HW2  718   1.009   3.574   6.731 -0.7015 -0.0365 -0.7096
  190SOL     OW  719   4.965   2.363   4.923  0.6369 -0.1367  0.3207
  190SOL    HW1  720   4.997   2.452   4.889  0.8981 -0.2421  0.2890
  190SOL    HW2  721   5.014   2.340   5.007  1.0912 -0.5839 -0.0617
  191SOL     OW  722   2.677   2.972   4.389  0.1268  0.3669 -0.1169
  191SOL    HW1  723   2.707   3.068   4.393  1.0209  0.1837 -1.8337
  191SOL    HW2  724   2.688   2.937   4.297 -0.9234 -1.1938  0.3084
  192SOL     OW  725   4.859   4.532   5.932 -0.0281  0.0759  0.2888
  192SOL    HW1  726   4.852   4.547   5.833 -0.9078  1.3350  0.5098
  192SOL    HW2  727   4.954   4.543   5.961  0.2767 -0.5327 -0.4391
  193SOL     OW  728   0.272   2.670   2.892  0.7707  0.8155 -0.0589
  193SOL    HW1  729   0.242   2.592   2.836 -0.6028  1.0840  0.2621
  193SOL    HW2  730   0.372   2.676   2.889  0.8937 -0.7426 -0.3810
  194SOL     OW  731   1.111   4.320   5.498  0.1825 -0.3013 -0.7736
  194SOL    HW1  732   1.143   4.248   5.559  0.2041  0.0895 -0.3193
  194SOL    HW2  733   1.182   4.340   5.430  1.3241  1.1544  0.7419
  195SOL     OW  734   5.034   3.090   2.459 -0.0927 -0.2369  0.2613
  195SOL    HW1  735   5.075   3.042   2.536  1.1657  0.3795  0.0012
  195SOL    HW2  736   5.074   3.056   2.374  0.2786  0.7443  0.0369
  196SOL     OW  737   6.630   3.944   6.578 -0.0276  0.5870 -0.1812
  196SOL    HW1  738   6.589   4.021   6.627 -0.0536  1.0168 -0.8719
  196SOL    HW2  739   6.719   3.921   6.619 -0.5685  0.1813  0.8013
  197SOL     OW  740   1.866   2.889   0.437 -0.0994  0.7287  0.1487
  197SOL    HW1  741   1.830   2.950   0.367  0.7806  0.5637 -0.4690
  197SOL    HW2  742   1.906   2.808   0.394 -0.3954  0.1701  0.8991
  198SOL     OW  743   0.996   4.496   5.108 -0.2767  0.3028  0.7733
  198SOL    HW1  744   1.032   4.521   5.018  0.1623 -1.0067  0.5550
  198SOL    HW2  745   1.003   4.397   5.120 -0.9761  0.3758  1.9806
  199SOL     OW  746   1.932   4.075   5.671 -0.3627 -0.5700  0.0706
  199SOL    HW1  747   1.853   4.067   5.611 -1.1802  0.8518  0.8789
  199SOL    HW2  748   1.901   4.081   5.766  0.3707  3.1409  0.2326
  200SOL     OW  749   6.208   2.641   0.011 -0.1515 -0.5805 -0.5766
  200SOL    HW1  750   6.271   2.714  -0.018 -0.9329 -0.1567 -1.2569
  200SOL    HW2  751   6.260   2.558   0.030  0.6896 -0.0342 -0.4210
  201SOL     OW  752   5.318   1.744   3.797 -0.5297 -0.3088  0.2242
  201SOL    HW1  753   5.386   1.673   3.783  2.4339  2.2156  0.6741
  201SOL    HW2  754   5.283   1.775   3.709 -1.1033 -1.5656 -0.0171
  202SOL     OW  755   4.662   2.579   0.870  0.2942 -0.6383 -0.1967
  202SOL    HW1  756   4.708   2.655   0.915  0.9335 -0.8353 -0.5028
  202SOL    HW2  757   4.563   2.595   0.869  0.4857  0.6181 -1.0579
  203SOL     OW  758   3.036   2.724   3.603 -0.0117 -0.2066 -0.0884
  203SOL    HW1  759   2.971   2.739   3.678  0.2983 -2.0213  0.5890
  203SOL    HW2  760   2.987   2.692   3.522 -0.0693 -0.7354  0.1524
  204SOL     OW  761   0.109   4.522   5.748  0.5589 -0.7661 -0.0640
  204SOL    HW1  762   0.182   4.459   5.723  0.0182 -0.4912 -2.6212
  204SOL    HW2  763   0.105   4.597   5.682 -0.5111  0.5428  1.3894
  205SOL     OW  764   5.768   4.612   5.291  0.0597  0.1511  0.1446
  205SOL    HW1  765   5.850   4.660   5.259 -0.3040  1.4534  1.0937
  205SOL    HW2  766   5.696   4.679   5.313  0.1076 -0.6538  3.1831
  206SOL     OW  767   3.534   2.990   5.247 -0.1369  0.3106 -0.5116
  206SOL    HW1  768   3.464   3.037   5.300 -0.5693 -1.1607  0.2679
  206SOL    HW2  769   3.621   3.039   5.256 -1.0336  2.2275 -1.5836
  207SOL     OW  770   5.569   5.059   3.183  0.2110  0.0035  0.4791
  207SOL    HW1  771   5.614   5.143   3.212  0.6834 -1.0509  3.0965
  207SOL    HW2  772   5.637   4.997   3.143 -0.4354  1.4451 -3.1924
  208SOL     OW  773   0.261   3.147   3.122  0.3482  0.1356  0.2105
  208SOL    HW1  774   0.319   3.174   3.045 -1.6178  0.6250 -1.1609
  208SOL    HW2  775   0.260   3.221   3.190  0.5720  0.5112 -0.1910
  209SOL     OW  776   1.209   2.911   1.305 -0.6769 -0.2175 -0.1459
  209SOL    HW1  777   1.272   2.835   1.295 -1.7196 -0.8874 -2.6104
  209SOL    HW2  778   1.250   2.983   1.361  1.6136 -1.2482 -0.4173
  210SOL     OW  779   4.518   2.785   0.469 -0.3045  0.3386  0.2969
  210SOL    HW1  780   4.583   2.751   0.538 -1.4946  1.1241  1.8732
  210SOL    HW2  781   4.454   2.712   0.445 -0.8022  0.4824  1.1609
  211SOL     OW  782   5.875   2.698   2.273  0.3683 -0.3660  0.2538
  211SOL    HW1  783   5.893   2.689   2.371 -0.9128  1.7307  0.7386
  211SOL    HW2  784   5.957   2.733   2.227  0.4771  0.2256  0.8768
  212SOL     OW  785   2.966   3.006   1.511  0.4177  0.2525  0.2506
  212SOL    HW1  786   2.915   2.982   1.593  1.2026  1.3506  1.0834
  212SOL    HW2  787   2.933   3.093   1.475  1.9448  1.2087  1.0582
  213SOL     OW  788   0.194   2.061   1.049  0.1013 -0.3507  0.0762
  213SOL    HW1  789   0.127   2.088   0.980  0.2455 -0.0399  0.0530
  213SOL    HW2  790   0.151   1.999   1.115  0.0021 -0.7530 -0.3637
  214SOL     OW  791   1.867   2.517   6.064  0.2696 -0.0884  0.0410
  214SOL    HW1  792   1.902   2.602   6.102  0.5868 -1.2010  2.4693
  214SOL    HW2  793   1.942   2.465   6.024  1.0433 -1.2199  2.7371
  215SOL     OW  794   0.917   3.392   0.576  0.3037 -0.1205 -0.5004
  215SOL    HW1  795   0.861   3.310   0.584  3.0946 -2.1337  0.0546
  215SOL    HW2  796   0.990   3.376   0.509  2.4711  0.8638  1.4628
  216SOL     OW  797   5.932   4.314   4.724 -0.5368  0.5790  0.4348
  216SOL    HW1  798   5.955   4.380   4.795 -1.0338 -0.4018  1.5392
  216SOL    HW2  799   5.835   4.291   4.730 -0.4616  0.0779 -0.2144
  217SOL     OW  800   3.688   4.425   5.228  0.4917  0.4605 -0.4917
  217SOL    HW1  801   3.596   4.457   5.204  0.0027 -1.3350 -1.1930
  217SOL    HW2  802   3.747   4.429   5.148  0.0664 -1.4706 -0.9598
  218SOL     OW  803   2.185   4.490   6.490 -0.4044 -0.0966  0.0441
  218SOL    HW1  804   2.226   4.518   6.577  0.8144 -0.3690 -0.4217
  218SOL    HW2  805   2.249   4.509   6.415 -1.1434 -0.5232 -0.7152
  219SOL     OW  806   5.637   3.780   0.325  0.4120  0.0245 -0.2262
  219SOL    HW1  807   5.579   3.861   0.323  0.7203  0.3568  1.6698
  219SOL    HW2  808   5.589   3.703   0.286 -0.9889  0.4948  0.5035
  220SOL     OW  809   0.240   2.584   4.900  0.1782 -0.6689  0.1320
  220SOL    HW1  810   0.212   2.599   4.805  0.0283 -0.2794  0.2358
  220SOL    HW2  811   0.290   2.497   4.907  0.6027 -0.4732 -0.3894
  221SOL     OW  812   1.928   2.664   4.633  0.6070  0.5811  0.5407
  221SOL    HW1  813   1.896   2.574   4.665  0.8782  0.3339  0.1299
  221SOL    HW2  814   1.850   2.727   4.630  0.2324  0.1094 -0.0124
  222SOL     OW  815   3.161   3.789   6.064 -0.1682  0.2662 -0.2359
  222SOL    HW1  816   3.230   3.781   6.135  1.2787 -0.1172 -1.6189
  222SOL    HW2  817   3.197   3.843   5.988 -1.4410  0.1503 -0.9643
  223SOL     OW  818   1.559   3.764   5.949 -0.7012  0.4698 -0.5169
  223SOL    HW1  819   1.648   3.808   5.937 -0.1369 -0.5416 -0.2242
  223SOL    HW2  820   1.553   3.728   6.042 -2.1594  2.0810  0.0538
  224SOL     OW  821   5.783   3.396   1.377 -0.1878 -0.2857  0.0058
  224SOL    HW1  822   5.792   3.371   1.281 -0.7055  0.5644 -0.2730
  224SOL    HW2  823   5.756   3.492   1.384 -0.4353 -0.4173  0.9906
  225SOL     OW  824   6.516   3.737   3.656 -0.5533  0.2892  0.5217
  225SOL    HW1  825   6.522   3.669   3.729 -1.5216 -0.1541  0.2090
  225SOL    HW2  826   6.425   3.777   3.655 -0.0079  1.5931  0.6791
  226SOL     OW  827   2.599   2.586   4.665 -0.0846  0.2444  0.2828
  226SOL    HW1  828   2.568   2.660   4.605 -0.6823 -1.4507 -1.5932
  226SOL    HW2  829   2.527   2.564   4.731 -1.6650 -1.3825 -1.8554
  227SOL     OW  830   1.079   3.952   5.246 -0.5948 -0.1037 -0.7944
  227SOL    HW1  831   0.988   3.963   5.285 -0.1342  0.0355  0.2902
  227SOL    HW2  832   1.086   3.863   5.201 -0.3969 -1.3836  1.6282
  228SOL     OW  833   0.796   2.675   5.296  0.2263 -0.2605 -0.1694
  228SOL    HW1  834   0.794   2.703   5.392 -0.6407 -0.8815  0.0073
  228SOL    HW2  835   0.888   2.647   5.271  0.3841 -0.4449  0.5911
  229SOL     OW  836   2.619   2.775   2.541  0.1410 -0.1907 -0.0170
  229SOL    HW1  837   2.676   2.766   2.459  1.8208 -2.9688  1.2874
  229SOL    HW2  838   2.628   2.867   2.578  0.4726  0.6855 -2.1155
  230SOL     OW  839   1.902   2.696   3.202 -0.2326 -0.1716  0.2919
  230SOL    HW1  840   1.943   2.787   3.198 -1.9049  0.7016  1.7414
  230SOL    HW2  841   1.968   2.628   3.169  1.8264  1.2861  1.2070
  231SOL     OW  842   3.871   2.153   3.297 -0.0447  0.2538 -0.4435
  231SOL    HW1  843   3.799   2.197   3.350 -0.0792 -1.0191  0.6276
  231SOL    HW2  844   3.955   2.146   3.352 -0.7786 -3.2605  0.4988
  232SOL     OW  845   2.985   4.288   2.860 -0.4142  0.0495  0.0436
  232SOL    HW1  846   2.929   4.328   2.787 -0.4428  1.0738  0.6085
  232SOL    HW2  847   2.925   4.246   2.928 -0.3854 -0.9621 -0.5339
  233SOL     OW  848   0.333   3.099   6.504 -0.2074  0.3090 -0.0033
  233SOL    HW1  849   0.305   3.125   6.411  0.2924  1.6108  0.1966
  233SOL    HW2  850   0.292   3.161   6.570 -2.0295 -1.6714  0.8597
  234SOL     OW  851   1.744   4.410   3.236  0.2154  0.3585  0.3034
  234SOL    HW1  852   1.829   4.460   3.254 -0.1905  1.1361  0.1341
  234SOL    HW2  853   1.694   4.397   3.321 -0.2950  1.4200  0.1922
  235SOL     OW  854   2.607   2.550   3.814 -0.7153 -0.9080 -0.3952
  235SOL    HW1  855   2.618   2.494   3.896 -0.2367  1.0760  0.9770
  235SOL    HW2  856   2.546   2.627   3.834  0.3359  0.2853 -1.5315
  236SOL     OW  857   6.826   4.419   5.109 -0.8870 -0.3010 -0.2067
  236SOL    HW1  858   6.836   4.331   5.156  1.8977  0.1549  0.2386
  236SOL    HW2  859   6.903   4.478   5.133 -2.4961  2.1824 -0.7473
  237SOL     OW  860   0.522   2.911   3.384  0.4673 -0.2957  0.3885
  237SOL    HW1  861   0.578   2.993   3.382 -0.3493  0.2683 -0.0191
  237SOL    HW2  862   0.475   2.900   3.296  1.2969 -1.7310  0.0868
  238SOL     OW  863   0.141   4.072   1.757 -0.0914  0.1397 -1.0117
  238SOL    HW1  864   0.059   4.127   1.743  0.4660  0.6342 -2.6023
  238SOL    HW2  865   0.132   3.986   1.706 -0.2277 -0.4878  0.0372
  239SOL     OW  866   2.076   3.188   2.019  0.2078  0.0999  0.7367
  239SOL    HW1  867   2.174   3.211   2.017  0.0372  0.8127 -0.6506
  239SOL    HW2  868   2.022   3.272   2.009 -0.4751 -0.5195 -1.3034
  240SOL     OW  869   6.120   3.347   3.406 -0.1304 -0.4448 -0.3758
  240SOL    HW1  870   6.118   3.256   3.447 -0.7175  0.1894  1.0972
  240SOL    HW2  871   6.215   3.376   3.395  0.0826 -0.2286  1.6088
  241SOL     OW  872   2.849   3.687   1.910 -0.1113 -0.0462  0.2409
  241SOL    HW1  873   2.943   3.668   1.937 -0.3051 -0.8039  0.3934
  241SOL    HW2  874   2.789   3.615   1.943 -0.8223  0.6720  0.5441
  242SOL     OW  875   1.847   3.721   5.317 -0.3761 -0.2756 -0.3127
  242SOL    HW1  876   1.758   3.675   5.317 -0.0099 -1.0628  1.4790
  242SOL    HW2  877   1.854   3.781   5.396  1.1769 -1.3122  0.3931
  243SOL     OW  878   2.853   4.680   2.600  0.3006  0.2649  0.2019
  243SOL    HW1  879   2.857   4.686   2.700 -0.3305  0.3129  0.2285
  243SOL    HW2  880   2.919   4.744   2.560  0.4946  0.3082  0.5858
  244SOL     OW  881   5.027   2.277   3.716  0.4226 -0.5017 -0.0993
  244SOL    HW1  882   5.072   2.233   3.793 -1.4800 -0.4433  1.1199
  244SOL    HW2  883   4.988   2.207   3.656  0.6512 -0.5346 -0.2077
  245SOL     OW  884   6.092   4.204   3.172 -0.1973  0.1023 -0.3326
  245SOL    HW1  885   6.083   4.223   3.075  0.5028 -0.0261 -0.4280
  245SOL    HW2  886   6.135   4.115   3.185 -2.7315 -1.1405  0.1155
  246SOL     OW  887   2.295   3.908   0.266 -0.6174 -0.0097 -0.4502
  246SOL    HW1  888   2.229   3.978   0.239  0.2693  1.9710  2.0732
  246SOL    HW2  889   2.259   3.858   0.345  0.5263  0.5649  0.4613
  247SOL     OW  890   1.809   3.859   5.899 -0.0790  0.2682  0.1850
  247SOL    HW1  891   1.860   3.786   5.944  1.8892  0.8101 -1.0048
  247SOL    HW2  892   1.855   3.947   5.917 -1.9553  1.1445  0.9594
  248SOL     OW  893   2.849   3.244   1.402 -0.1392 -0.4800  0.5130
  248SOL    HW1  894   2.888   3.250   1.310  0.5227  0.6460  0.8472
  248SOL    HW2  895   2.750   3.261   1.398 -0.1846 -0.8404 -0.0240
  249SOL     OW  896   3.498   3.547   5.580 -0.4195 -0.1538  0.2680
  249SOL    HW1  897   3.469   3.529   5.674 -2.3870 -2.1758 -0.6393
  249SOL    HW2  898   3.481   3.644   5.558 -3.2207 -0.3798  0.9820
  250SOL     OW  899   0.052   2.854   6.574  0.5910 -0.3373 -0.4408
  250SOL    HW1  900   0.023   2.834   6.481  0.0196 -0.1927 -0.2975
  250SOL    HW2  901   0.144   2.818   6.589  1.4385  1.2035 -1.6208
  251SOL     OW  902   3.831   3.885   1.016 -0.1002 -0.3332  0.5977
  251SOL    HW1  903   3.898   3.850   1.081  0.0033 -0.1901  0.5680
  251SOL    HW2  904   3.814   3.982   1.035 -0.6417 -0.4818  0.8985
  252SOL     OW  905   1.823   4.508   2.043 -0.0726 -0.0990  0.1388
  252SOL    HW1  906   1.784   4.445   2.110 -0.2678 -0.7022 -0.5255
  252SOL    HW2  907   1.752   4.533   1.976  0.3445 -0.2179 -0.3568
  253SOL     OW  908   4.822   3.515   6.524  0.1539 -0.5406 -0.7782
  253SOL    HW1  909   4.825   3.426   6.570  1.5991 -0.5951 -0.9261
  253SOL    HW2  910   4.727   3.546   6.516 -0.1975 -0.2079  2.8442
  254SOL     OW  911   4.331   2.939   2.958  0.0548  0.1470 -0.1889
  254SOL    HW1  912   4.378   3.024   2.982  1.2235 -0.4463 -0.3246
  254SOL    HW2  913   4.380   2.862   2.998  0.5224 -0.6775 -2.2494
  255SOL     OW  914   5.368   3.888   6.742 -0.4560  0.1533  0.3477
  255SOL    HW1  915   5.342   3.838   6.660  0.8085  0.4859 -0.2884
  255SOL    HW2  916   5.378   3.825   6.819  1.8737 -0.7760 -0.6095
  256SOL     OW  917   4.284   3.639   1.628 -0.3123  0.0446 -0.0519
  256SOL    HW1  918   4.209   3.576   1.607 -0.2299  0.0485 -0.3518
  256SOL    HW2  919   4.371   3.589   1.627 -0.3711 -0.1212  1.0076
  257SOL     OW  920   6.852   4.011   5.664  0.4216  0.4749  0.1575
  257SOL    HW1  921   6.934   4.057   5.698 -0.0387  0.8491  0.7775
  257SOL    HW2  922   6.831   4.045   5.572  1.0618  0.2489 -0.0724
  258SOL     OW  923   3.494   4.408   3.820 -0.2379  0.0344  0.2484
  258SOL    HW1  924   3.468   4.331   3.762  0.0407  0.3725 -0.3402
  258SOL    HW2  925   3.490   4.493   3.767  0.2958  0.3190  0.6456
  259SOL     OW  926   0.488   3.587   1.326 -0.2816  0.2471 -0.2608
  259SOL    HW1  927   0.561   3.618   1.387  0.0409 -0.9618 -0.0146
  259SOL    HW2  928   0.401   3.588   1.374 -0.1568  0.0882 -0.0296
  260SOL     OW  929   0.334   2.366   0.911  0.0907  0.0725 -0.3913
  260SOL    HW1  930   0.363   2.338   0.819  0.3485 -0.0777 -0.2638
  260SOL    HW2  931   0.374   2.305   0.979  0.6274  0.7247 -0.1131
  261SOL     OW  932   4.626   3.749   5.892 -0.0330  0.3741 -0.1480
  261SOL    HW1  933   4.666   3.687   5.959 -0.1501  0.0688 -0.3586
  261SOL    HW2  934   4.597   3.833   5.938  0.2202  0.3167  0.1196
  262SOL     OW  935   5.552   2.830   5.352 -0.0903  0.4919  0.5272
  262SOL    HW1  936   5.602   2.893   5.293 -0.8330  1.7047  1.1692
  262SOL    HW2  937   5.501   2.765   5.295 -0.9328  1.7518 -0.2052
  263SOL     OW  938   6.124   2.720   1.925  0.3586 -0.4405 -0.4216
  263SOL    HW1  939   6.193   2.715   1.998  1.3741  0.7451 -1.2670
  263SOL    HW2  940   6.136   2.642   1.864 -0.0695 -1.0828  0.2982
  264SOL     OW  941   2.062   3.240   0.072  0.3042  0.1197 -0.1820
  264SOL    HW1  942   2.047   3.207   0.165  0.9584 -0.1925 -0.1883
  264SOL    HW2  943   2.098   3.167   0.015 -0.5776  0.1680 -0.8182
  265SOL     OW  944   0.293   4.329   5.648  0.1969  0.4253  0.1906
  265SOL    HW1  945   0.347   4.276   5.713  0.6278 -0.3848 -0.8074
  265SOL    HW2  946   0.346   4.345   5.566 -0.9438 -0.0647 -0.6692
  266SOL     OW  947   6.607   3.721   0.726 -0.2383  0.2021  0.4633
  266SOL    HW1  948   6.690   3.734   0.780 -0.5520  2.1024  0.5622
  266SOL    HW2  949   6.528   3.749   0.781 -0.6656  1.0782 -0.5587
  267SOL     OW  950   5.553   4.072   4.986  0.4467  0.1368  0.0413
  267SOL    HW1  951   5.627   4.132   5.018  0.0914  0.2492  0.6462
  267SOL    HW2  952   5.478   4.072   5.052  1.8734 -3.7865  1.9943
  268SOL     OW  953   0.173   3.723   1.409  0.1176 -0.1887 -0.1130
  268SOL    HW1  954   0.096   3.742   1.347 -0.2992 -1.6222 -0.0676
  268SOL    HW2  955   0.246   3.788   1.392 -0.4112  0.1040 -1.3875
  269SOL     OW  956   0.878   4.483   5.982 -0.0797  0.5776  0.3214
  269SOL    HW1  957   0.894   4.482   6.081  0.2263  0.8187  0.2769
  269SOL    HW2  958   0.930   4.558   5.941  2.0255 -1.1910 -0.4015
  270SOL     OW  959   1.340   2.440   0.489 -0.0652 -0.0970  0.3875
  270SOL    HW1  960   1.343   2.531   0.531 -0.1909  0.3036 -0.4495
  270SOL    HW2  961   1.265   2.437   0.423  0.6959 -0.4233 -0.4741
  271SOL     OW  962   5.443   2.592   5.204 -0.1641 -0.2625 -0.2699
  271SOL    HW1  963   5.512   2.575   5.133  1.2199  1.9459  0.4610
  271SOL    HW2  964   5.352   2.569   5.168  0.6956 -1.1862 -2.0017
  272SOL     OW  965   3.912   4.352   2.842  0.0125  0.3491  0.3473
  272SOL    HW1  966   3.941   4.333   2.936  0.7589 -1.0375 -0.1367
  272SOL    HW2  967   3.984   4.323   2.779 -0.3144  1.6280 -0.6528
  273SOL     OW  968   1.297   4.329   2.768 -0.0185  0.2370 -0.3137
  273SOL    HW1  969   1.207   4.287   2.781 -0.7568  1.5363 -0.9801
  273SOL    HW2  970   1.302   4.369   2.676  0.6922  1.4702  0.2422
  274SOL     OW  971   1.529   3.861   1.513 -0.5592  0.3968 -0.0699
  274SOL    HW1  972   1.597   3.910   1.567 -0.8104  0.0411  0.5700
  274SOL    HW2  973   1.572   3.784   1.467 -0.1103  1.3235 -1.2662
  275SOL     OW  974   1.384   4.610   2.352 -0.0193  0.3295  0.1823
  275SOL    HW1  975   1.457   4.671   2.385  2.8639 -2.9033  0.3879
  275SOL    HW2  976   1.407   4.577   2.261 -2.0189  0.2627 -0.3397
  276SOL     OW  977   2.854   4.585   5.682 -0.5268  0.0339 -0.0592
  276SOL    HW1  978   2.875   4.512   5.617  0.3318  0.0441  0.1942
  276SOL    HW2  979   2.926   4.589   5.752 -1.8928 -0.5840  1.4394
  277SOL     OW  980   5.289   4.875   0.427 -0.4526  0.1016 -0.0134
  277SOL    HW1  981   5.338   4.862   0.513 -2.2113 -1.4112  0.8318
  277SOL    HW2  982   5.310   4.966   0.390 -1.2624  1.7157  3.1150
  278SOL     OW  983   4.506   4.511   3.186 -0.3496 -0.3434  0.2452
  278SOL    HW1  984   4.526   4.548   3.095  1.9338  0.8811  1.1590
  278SOL    HW2  985   4.553   4.423   3.197 -0.8667 -0.6338  0.1491
  279SOL     OW  986   2.655   2.940   6.806  0.1192  0.1774 -0.1231
  279SOL    HW1  987   2.636   3.038   6.808  1.1827  0.3901  0.1629
  279SOL    HW2  988   2.696   2.915   6.718  1.3770  0.3162  0.3895
  280SOL     OW  989   4.293   4.757   3.940 -0.4171  0.0686  0.3828
  280SOL    HW1  990   4.239   4.758   4.024  0.0831 -2.0576  0.8119
  280SOL    HW2  991   4.256   4.689   3.877  0.6177 -0.0730 -0.1004
  281SOL     OW  992   0.297   3.224   5.907 -0.1454 -0.4598  0.2220
  281SOL    HW1  993   0.332   3.288   5.976  0.7910 -2.1276  1.3637
  281SOL    HW2  994   0.199   3.241   5.894 -0.0830  0.7045  1.0381
  282SOL     OW  995   0.165   2.492   0.620  0.4174 -0.3422 -0.2675
  282SOL    HW1  996   0.096   2.475   0.549  1.3090 -2.7552 -0.6328
  282SOL    HW2  997   0.252   2.515   0.577  0.9695 -1.8422 -0.0134
  283SOL     OW  998   6.907   2.850   5.112 -0.1616  0.0989  0.0623
  283SOL    HW1  999   6.897   2.762   5.158 -0.2297  0.7918  1.4396
  283SOL    HW2 1000   6.994   2.853   5.062  0.2381 -0.4437  0.7149
  284SOL     OW 1001   1.246   2.334   3.975 -0.5388 -0.3990 -0.0071
  284SOL    HW1 1002   1.277   2.342   4.070 -0.9409  0.6300  0.0591
  284SOL    HW2 1003   1.322   2.352   3.913 -0.1804 -1.4680  0.1033
  285SOL     OW 1004   1.656   3.690   1.340  0.3783  0.3969 -0.3813
  285SOL    HW1 1005   1.708   3.609   1.369 -0.5595 -1.3377 -3.1532
  285SOL    HW2 1006   1.707   3.738   1.269  0.3641  1.5983  0.3960
  286SOL     OW 1007   0.882   4.439   5.430 -0.2284 -0.1162  0.0483
  286SOL    HW1 1008   0.893   4.525   5.380  0.4143 -0.9153 -1.2432
  286SOL    HW2 1009   0.970   4.410   5.466 -0.3790 -0.4102  0.1806
  287SOL     OW 1010   2.058   3.402   2.468  0.0206 -0.0102  0.2901
  287SOL    HW1 1011   2.013   3.466   2.531 -1.5153 -0.5673 -0.1913
  287SOL    HW2 1012   2.131   3.450   2.419  0.3781  0.7706  1.5200
  288SOL     OW 1013   6.856   2.869   3.890  0.5106  0.3432 -0.6851
  288SOL    HW1 1014   6.925   2.801   3.866  1.5603  0.5782  1.4315
  288SOL    HW2 1015   6.803   2.893   3.809  1.4817 -1.4356 -1.9159
  289SOL     OW 1016   2.335   2.357   0.486  0.1556  0.0168 -0.5786
  289SOL    HW1 1017   2.333   2.261   0.458  0.1224  0.1904 -1.1988
  289SOL    HW2 1018   2.408   2.371   0.552  3.3745  0.4404 -3.9293
  290SOL     OW 1019   0.121   3.445   5.641  0.3943  0.6678 -0.1976
  290SOL    HW1 1020   0.123   3.545   5.647 -0.9691  0.7796 -1.1986
  290SOL    HW2 1021   0.058   3.409   5.709  1.5238  0.3914  0.7479
  291SOL     OW 1022   4.751   3.874   2.132  0.3669  0.0107 -0.4524
  291SOL    HW1 1023   4.745   3.973   2.143  2.2794  0.1228 -0.0337
  291SOL    HW2 1024   4.789   3.833   2.215 -1.0196 -1.1790 -0.3640
  292SOL     OW 1025   3.479   3.669   4.590  0.3448 -0.2527  0.1120
  292SOL    HW1 1026   3.557   3.718   4.629 -0.2801  1.2511 -0.4745
  292SOL    HW2 1027   3.459   3.706   4.500 -0.8074 -0.8952  0.0948
  293SOL     OW 1028   0.235   2.245   5.698 -0.2216 -0.2809 -0.4107
  293SOL    HW1 1029   0.287   2.274   5.617 -0.1491  0.8037  0.0108
  293SOL    HW2 1030   0.140   2.225   5.672 -0.0216 -0.6446 -0.8807
  294SOL     OW 1031   6.757   4.252   6.998  0.4804 -0.6382 -0.1689
  294SOL    HW1 1032   6.807   4.169   6.973  0.8501 -1.0645  1.8313
  294SOL    HW2 1033   6.798   4.331   6.953  0.7763 -1.4076 -1.2808
  295SOL     OW 1034   4.848   3.072   6.071 -0.2634  0.1417 -0.0883
  295SOL    HW1 1035   4.791   3.092   5.991  0.0771  0.5589 -0.2342
  295SOL    HW2 1036   4.823   2.983   6.109 -1.6839  0.7545  0.4474
  296SOL     OW 1037   2.245   3.148   4.556  0.6876 -0.5265  0.3902
  296SOL    HW1 1038   2.248   3.069   4.617 -1.0780 -1.2245 -0.3533
  296SOL    HW2 1039   2.268   3.120   4.463  0.4513 -0.0970  0.1967
  297SOL     OW 1040   5.658   2.486   0.601  0.0598  0.2202  0.1946
  297SOL    HW1 1041   5.596   2.411   0.626 -2.1806  1.6029 -0.9425
  297SOL    HW2 1042   5.670   2.487   0.502  0.9713  0.7344  0.2972
  298SOL     OW 1043   5.756   3.903   6.898  0.5638  0.5252  1.0404
  298SOL    HW1 1044   5.770   3.867   6.991  2.4499 -0.3109  0.4756
  298SOL    HW2 1045   5.844   3.915   6.853 -0.3458 -1.0657 -1.3924
  299SOL     OW 1046   5.926   2.377   1.677 -0.4439 -0.1710  0.1732
  299SOL    HW1 1047   5.920   2.280   1.702 -1.3290 -0.5455 -1.3694
  299SOL    HW2 1048   5.930   2.385   1.578 -0.4469  1.3905  0.2827
  300SOL     OW 1049   5.232   1.898   3.599  0.2938 -0.3266  0.0734
  300SOL    HW1 1050   5.286   1.974   3.636  0.9216 -0.6606 -0.1405
  300SOL    HW2 1051   5.198   1.922   3.508  1.7269 -0.8416 -0.6246
  301SOL     OW 1052   5.510   2.750   1.312  0.2043 -0.0657  0.8010
  301SOL    HW1 1053   5.413   2.769   1.331 -0.1049 -0.5109 -0.2299
  301SOL    HW2 1054   5.549   2.825   1.259  0.7412  0.6337  2.1598
  302SOL     OW 1055   3.226   3.312   1.129  0.1783  0.0489 -0.0076
  302SOL    HW1 1056   3.284   3.391   1.150 -0.1075  0.6818 -1.4984
  302SOL    HW2 1057   3.247   3.278   1.038  0.7561 -2.0463  0.8392
  303SOL     OW 1058   1.329   2.422   4.726 -0.1562 -0.1099 -0.0668
  303SOL    HW1 1059   1.412   2.373   4.754 -0.2627  0.0762  0.5858
  303SOL    HW2 1060   1.345   2.521   4.732  0.3236 -0.0175 -2.1359
  304SOL     OW 1061   5.843   4.604   3.357  0.0396 -0.0636  0.8283
  304SOL    HW1 1062   5.786   4.638   3.432 -1.6778  0.7513 -0.7732
  304SOL    HW2 1063   5.917   4.668   3.338 -0.7676  0.7756  0.4762
  305SOL     OW 1064   1.963   3.771   5.084  0.1863  0.7020  0.3812
  305SOL    HW1 1065   2.063   3.777   5.089  0.5749 -1.7199 -1.9364
  305SOL    HW2 1066   1.928   3.733   5.170  1.4798 -0.0169  0.6330
  306SOL     OW 1067   4.954   2.555   3.664  0.1730 -0.2303  0.5438
  306SOL    HW1 1068   4.917   2.604   3.743  1.1913  1.2727  0.1161
  306SOL    HW2 1069   4.966   2.459   3.688 -1.6171 -0.2629  1.4862
  307SOL     OW 1070   0.022   3.064   2.040 -0.8332  0.4283 -0.4162
  307SOL    HW1 1071   0.028   3.055   1.941 -1.7092  0.3467 -0.4736
  307SOL    HW2 1072   0.082   3.137   2.071  1.2674 -1.0673 -0.7223
  308SOL     OW 1073   0.653   2.008   3.855 -0.2583 -0.5474  0.2541
  308SOL    HW1 1074   0.612   1.942   3.919 -1.0106 -2.0379 -1.6549
  308SOL    HW2 1075   0.614   2.099   3.871 -2.9012 -1.5131 -0.1222
  309SOL     OW 1076   0.965   2.216   2.082 -0.0152 -0.1160  0.4244
  309SOL    HW1 1077   1.064   2.223   2.084 -0.0138 -0.2685  1.6370
  309SOL    HW2 1078   0.930   2.259   1.999  1.0863 -0.4565 -0.2342
  310SOL     OW 1079   3.633   2.690   6.944  0.2598 -0.2992 -0.1979
  310SOL    HW1 1080   3.656   2.785   6.962  0.8700 -0.5983  0.7283
  310SOL    HW2 1081   3.591   2.650   7.026  1.3748 -1.2113 -0.0467
  311SOL     OW 1082   6.474   3.866   6.228  0.3446  0.0737 -0.4784
  311SOL    HW1 1083   6.418   3.942   6.194  0.2807  0.8595  1.2515
  311SOL    HW2 1084   6.570   3.894   6.233  0.3002  0.1106  0.3127
  312SOL     OW 1085   3.789   4.570   4.798  0.4138  0.1708  0.1491
  312SOL    HW1 1086   3.690   4.578   4.810  0.4990 -0.7553  1.7158
  312SOL    HW2 1087   3.813   4.590   4.703 -1.5549 -2.0862 -0.8980
  313SOL     OW 1088   4.589   3.491   4.442 -0.5209 -0.5145  0.2029
  313SOL    HW1 1089   4.581   3.414   4.505 -0.8194 -0.0844  0.6929
  313SOL    HW2 1090   4.538   3.569   4.477 -1.3119 -0.4928 -0.9213
  314SOL     OW 1091   0.845   3.200   5.170 -0.8332  0.3284  0.6279
  314SOL    HW1 1092   0.748   3.220   5.176 -0.6895  1.7110 -0.9111
  314SOL    HW2 1093   0.860   3.101   5.180 -2.3985  0.0725  0.5984
  315SOL     OW 1094   4.581   5.029   0.766  0.5769  0.5531 -0.6233
  315SOL    HW1 1095   4.608   5.035   0.863  0.5243 -1.7697 -0.4262
  315SOL    HW2 1096   4.496   5.080   0.753  0.2350  0.3736  0.7037
  316SOL     OW 1097   3.856   3.832   5.459  0.0713  0.5645 -0.1360
  316SOL    HW1 1098   3.786   3.903   5.444  0.9870  1.5463  0.1042
  316SOL    HW2 1099   3.944   3.876   5.477  1.0007 -0.6505 -1.5043
  317SOL     OW 1100   6.318   3.192   0.132  0.1466  0.0997  1.1988
  317SOL    HW1 1101   6.251   3.175   0.204 -0.2360 -4.0376  0.1124
  317SOL    HW2 1102   6.271   3.214   0.047 -0.0965 -3.3667  0.2930
  318SOL     OW 1103   2.721   4.757   5.508 -0.0423 -0.1121 -0.4167
  318SOL    HW1 1104   2.766   4.682   5.557  1.0399 -0.1697 -1.4536
  318SOL    HW2 1105   2.776   4.840   5.517 -0.8390  0.3713  0.0818
  319SOL     OW 1106   0.744   4.085   5.821  0.4686  0.2489 -0.2669
  319SOL    HW1 1107   0.776   4.008   5.766 -0.6036 -0.2925 -0.1715
  319SOL    HW2 1108   0.819   4.120   5.877  0.9534 -0.7962 -0.2357
  320SOL     OW 1109   5.165   3.990   3.252 -0.1358  0.6236  0.6015
  320SOL    HW1 1110   5.071   4.024   3.253 -0.1786  0.5254  0.0392
  320SOL    HW2 1111   5.226   4.062   3.284 -0.3551  0.8323  0.5572
  321SOL     OW 1112   3.446   4.553   6.614  0.4767 -0.3006 -0.5505
  321SOL    HW1 1113   3.350   4.551   6.645  0.4469  0.4587 -0.5839
  321SOL    HW2 1114   3.481   4.646   6.619  1.2963 -0.6123 -0.3226
  322SOL     OW 1115   5.686   2.339   4.387 -0.3788  0.2446 -0.2723
  322SOL    HW1 1116   5.629   2.323   4.306 -0.2977  1.3484 -0.5691
  322SOL    HW2 1117   5.758   2.405   4.364  0.6990 -0.7107  0.2495
  323SOL     OW 1118   2.507   3.393   6.154  0.1701 -0.0703 -0.0307
  323SOL    HW1 1119   2.450   3.409   6.073  0.1729 -0.0277 -0.0243
  323SOL    HW2 1120   2.511   3.295   6.173 -1.3081  0.0325  0.9679
  324SOL     OW 1121   6.172   3.384   6.629 -0.1326  0.4428 -0.3270
  324SOL    HW1 1122   6.260   3.398   6.673  0.1455 -0.9619 -0.3963
  324SOL    HW2 1123   6.099   3.389   6.697  0.0855  0.5944 -0.1056
  325SOL     OW 1124   5.020   1.949   4.453  0.4573  0.2682  0.0705
  325SOL    HW1 1125   5.025   1.880   4.526  1.5899 -0.3474 -0.5649
  325SOL    HW2 1126   4.957   2.022   4.481  0.4693 -0.2104  1.4433
  326SOL     OW 1127   1.719   3.867   3.681 -0.3340 -0.3068  0.4245
  326SOL    HW1 1128   1.680   3.920   3.606 -2.0960 -1.1937  0.6620
  326SOL    HW2 1129   1.817   3.884   3.687  0.1923 -1.4225 -3.0937
  327SOL     OW 1130   1.107   2.012   3.572  0.4580  0.0758 -0.4031
  327SOL    HW1 1131   1.107   2.098   3.521  0.3315 -0.5580 -1.5129
  327SOL    HW2 1132   1.021   2.002   3.621  0.2542  0.3312 -0.7054
  328SOL     OW 1133   5.625   1.993   0.627 -0.1415 -0.1246  0.8840
  328SOL    HW1 1134   5.719   2.028   0.632 -0.2540  0.3039  0.1921
  328SOL    HW2 1135   5.623   1.911   0.570 -0.3985  0.7249 -0.3935
  329SOL     OW 1136   4.539   2.367   1.586  0.1914  0.5156 -0.9871
  329SOL    HW1 1137   4.561   2.394   1.492  1.4402 -0.6411 -1.0571
  329SOL    HW2 1138   4.445   2.335   1.590 -0.8667  3.2916 -1.2056
  330SOL     OW 1139   3.512   2.598   6.729  0.1693 -0.1900  0.2296
  330SOL    HW1 1140   3.585   2.565   6.669  0.5553  0.6667  0.2017
  330SOL    HW2 1141   3.553   2.629   6.816  0.2450  2.7382 -0.7321
  331SOL     OW 1142   4.640   3.457   0.871  0.3922 -0.1700  0.1797
  331SOL    HW1 1143   4.574   3.464   0.797  1.1280 -0.8665 -0.5724
  331SOL    HW2 1144   4.641   3.364   0.906  0.8273 -0.1212  0.3106
  332SOL     OW 1145   3.154   3.743   1.094 -0.0110  0.1327 -0.1192
  332SOL    HW1 1146   3.193   3.810   1.158 -0.7282 -0.1908  0.6711
  332SOL    HW2 1147   3.060   3.769   1.073 -1.0698 -1.7786  1.9182
  333SOL     OW 1148   3.145   3.922   3.930  0.0703 -0.0621  0.5108
  333SOL    HW1 1149   3.071   3.987   3.914 -0.8519 -0.6446  2.2088
  333SOL    HW2 1150   3.137   3.846   3.865 -0.9243 -0.1818  0.7539
  334SOL     OW 1151   2.164   3.534   6.778 -0.1015 -0.0231  0.2884
  334SOL    HW1 1152   2.143   3.529   6.875 -1.3101 -0.9009  0.0033
  334SOL    HW2 1153   2.138   3.624   6.742 -1.5147 -0.3679  0.3892
  335SOL     OW 1154   5.298   3.443   0.717 -0.1338  0.1064  0.0638
  335SOL    HW1 1155   5.246   3.528   0.716  1.7223  1.2963 -0.5956
  335SOL    HW2 1156   5.396   3.463   0.714  0.4665 -2.0098  1.8305
  336SOL     OW 1157   1.125   3.501   3.770  0.7638  0.4789  0.0919
  336SOL    HW1 1158   1.177   3.452   3.700 -0.8449 -0.1914 -0.6988
  336SOL    HW2 1159   1.089   3.586   3.732 -0.8974 -0.3329 -0.2436
  337SOL     OW 1160   1.297   2.748   1.576 -0.4111  0.0709  0.1826
  337SOL    HW1 1161   1.205   2.709   1.583 -0.1271 -0.5580  0.4657
  337SOL    HW2 1162   1.290   2.846   1.559 -1.1336 -0.1137 -0.6286
  338SOL     OW 1163   2.618   3.375   5.466 -0.1785 -0.1204  0.2443
  338SOL    HW1 1164   2.692   3.440   5.447 -0.1953 -0.2650 -0.3491
  338SOL    HW2 1165   2.549   3.382   5.393 -0.2931 -0.6370  0.3027
  339SOL     OW 1166   1.287   2.353   5.701 -0.0123  0.8338  0.3257
  339SOL    HW1 1167   1.339   2.380   5.782 -0.4984  1.8726  0.3010
  339SOL    HW2 1168   1.340   2.286   5.648 -0.1057 -0.6244  2.0005
  340SOL     OW 1169   4.238   4.516   1.537 -1.1433  0.1578 -0.2656
  340SOL    HW1 1170   4.183   4.534   1.619  0.1517  0.2276  0.6104
  340SOL    HW2 1171   4.263   4.602   1.494  0.7232  0.2913  1.0094
  341SOL     OW 1172   0.809   2.482   4.920 -0.6019  0.2283  0.4603
  341SOL    HW1 1173   0.726   2.516   4.965  0.1355  2.2338  0.3690
  341SOL    HW2 1174   0.888   2.498   4.979  0.3271  2.4986 -1.2783
  342SOL     OW 1175   4.752   3.084   2.754 -0.5162 -0.1934  0.0414
  342SOL    HW1 1176   4.703   3.160   2.711 -0.9945 -0.1273  0.6927
  342SOL    HW2 1177   4.692   3.005   2.759  0.1818 -0.8262 -1.2075
  343SOL     OW 1178   6.881   3.040   4.295 -0.5090  0.2021  0.8923
  343SOL    HW1 1179   6.807   3.057   4.231  0.5013  1.5885  0.0418
  343SOL    HW2 1180   6.863   3.088   4.381 -0.0359  1.6081  0.2395
  344SOL     OW 1181   1.638   4.062   3.899 -0.1424 -0.3547  0.0515
  344SOL    HW1 1182   1.682   4.103   3.819 -1.6944  1.4347  0.0394
  344SOL    HW2 1183   1.612   4.134   3.963 -1.6327 -1.4640  0.7553
  345SOL     OW 1184   4.165   3.546   1.253  0.4517  0.0527 -0.1266
  345SOL    HW1 1185   4.200   3.466   1.204  0.8973  0.5325 -0.6056
  345SOL    HW2 1186   4.239   3.588   1.306 -0.2690 -1.1311  1.9343
  346SOL     OW 1187   5.049   5.064   1.371 -0.3579  0.0623 -0.3650
  346SOL    HW1 1188   5.075   4.977   1.413 -2.5470 -1.0467 -1.1354
  346SOL    HW2 1189   5.049   5.136   1.441  1.7345 -0.4519  0.2313
  347SOL     OW 1190   3.643   3.955   4.194 -0.1611  0.0944 -0.0974
  347SOL    HW1 1191   3.598   4.006   4.121 -1.0816 -0.6497 -0.0696
  347SOL    HW2 1192   3.735   3.930   4.165 -0.6997 -0.6651 -1.2510
  348SOL     OW 1193   3.905   3.836   4.114  0.0814 -0.0730 -0.2862
  348SOL    HW1 1194   3.865   3.778   4.043 -0.3044 -0.0683 -0.0758
  348SOL    HW2 1195   3.996   3.866   4.085  0.7075 -1.5748  0.0147
  349SOL     OW 1196   2.618   3.259   3.560 -0.2775 -0.2661 -0.4866
  349SOL    HW1 1197   2.689   3.308   3.508 -0.9988  2.0758  0.5908
  349SOL    HW2 1198   2.579   3.320   3.629 -2.0996 -2.0545  0.1751
  350SOL     OW 1199   4.267   4.015   0.803  0.8867  0.2575 -0.3957
  350SOL    HW1 1200   4.266   3.923   0.844  1.2650  0.4038 -0.0561
  350SOL    HW2 1201   4.243   4.082   0.873  2.1994  0.5775 -0.2410
  351SOL     OW 1202   5.715   2.212   1.246 -0.7088 -0.6949 -0.4105
  351SOL    HW1 1203   5.643   2.151   1.280 -0.8136 -0.4898 -0.2577
  351SOL    HW2 1204   5.685   2.307   1.258  0.7118 -0.5036  2.2225
  352SOL     OW 1205   0.952   3.028   4.595  0.0815  0.0353  0.3190
  352SOL    HW1 1206   0.901   2.985   4.520  0.6628 -0.8504  0.4105
  352SOL    HW2 1207   1.030   3.078   4.557  0.5737 -0.6981  0.3414
  353SOL     OW 1208   3.846   3.868   3.809 -0.0973  0.9289 -0.0283
  353SOL    HW1 1209   3.780   3.795   3.798  0.9844  0.1372 -1.7257
  353SOL    HW2 1210   3.939   3.832   3.798  0.4395  2.6687 -1.9950
  354SOL     OW 1211   5.339   2.713   6.879 -0.4691  0.2449 -0.0606
  354SOL    HW1 1212   5.359   2.771   6.958  0.4174 -0.0577 -0.0531
  354SOL    HW2 1213   5.323   2.770   6.799  0.6767  0.4989 -0.1168
  355SOL     OW 1214   1.548   3.286   2.273  0.0810  0.1919  0.3639
  355SOL    HW1 1215   1.530   3.253   2.366  0.1676 -0.3586  0.1880
  355SOL    HW2 1216   1.646   3.303   2.262  0.1083 -0.0108  0.2882
  356SOL     OW 1217   6.864   4.195   6.054  0.1585  0.0902  0.4583
  356SOL    HW1 1218   6.900   4.270   6.110 -0.5605 -1.0920  2.6322
  356SOL    HW2 1219   6.781   4.225   6.008  0.5132  0.9618  0.3563
  357SOL     OW 1220   6.349   4.684   1.913 -0.3985  0.1103  0.2575
  357SOL    HW1 1221   6.291   4.631   1.851  0.0347  0.8625 -0.8375
  357SOL    HW2 1222   6.431   4.713   1.864  1.3629 -1.6374  1.9877
  358SOL     OW 1223   6.253   3.086   1.387  0.7279  0.0792  0.0420
  358SOL    HW1 1224   6.215   2.994   1.383  0.7440  0.1038 -0.9475
  358SOL    HW2 1225   6.196   3.148   1.332  3.0959 -0.2446 -3.1107
  359SOL     OW 1226   4.217   2.329   6.835  0.3359 -0.3228  0.6162
  359SOL    HW1 1227   4.164   2.319   6.751 -1.6304 -1.9395  1.9568
  359SOL    HW2 1228   4.159   2.369   6.907  1.0660 -1.5742  1.9618
  360SOL     OW 1229   5.419   2.857   1.844  0.8301 -0.3983 -0.2563
  360SOL    HW1 1230   5.440   2.800   1.924  0.6871 -2.7025 -1.7635
  360SOL    HW2 1231   5.494   2.851   1.778  0.7273  1.0792 -0.5520
  361SOL     OW 1232   2.458   2.309   1.046 -0.1217  0.0461 -0.3418
  361SOL    HW1 1233   2.453   2.346   0.953 -0.8710  1.3896  0.1904
  361SOL    HW2 1234   2.368   2.316   1.089  0.3123 -0.1746  0.6266
  362SOL     OW 1235   2.638   4.569   4.861  0.1233 -0.3343 -0.4059
  362SOL    HW1 1236   2.560   4.609   4.813 -0.9538 -1.7749  0.0598
  362SOL    HW2 1237   2.716   4.632   4.858 -1.0604  1.1593 -0.8497
  363SOL     OW 1238   0.385   3.341   4.110 -0.4376 -0.1384 -0.4890
  363SOL    HW1 1239   0.463   3.385   4.064  1.8854 -3.2772  0.0962
  363SOL    HW2 1240   0.323   3.304   4.041  1.9401 -2.9915 -1.3275
  364SOL     OW 1241   0.368   2.808   6.452  0.3510 -0.5190 -0.0074
  364SOL    HW1 1242   0.332   2.897   6.480  1.1490 -0.5534  1.2020
  364SOL    HW2 1243   0.392   2.811   6.355 -1.3641 -0.0154 -0.4553
  365SOL     OW 1244   2.890   2.449   0.018  0.1755 -0.0864 -0.4627
  365SOL    HW1 1245   2.988   2.437   0.032 -0.1175 -1.4486  0.7084
  365SOL    HW2 1246   2.873   2.483  -0.075  1.6399 -1.7917 -1.4167
  366SOL     OW 1247   6.696   3.946   1.600  0.6649  0.1809 -0.2511
  366SOL    HW1 1248   6.646   3.865   1.570  1.0629 -0.0655 -0.2640
  366SOL    HW2 1249   6.665   3.974   1.690 -0.9987  1.3066 -1.1138
  367SOL     OW 1250   4.404   4.370   0.612 -0.1467  0.1777  0.3791
  367SOL    HW1 1251   4.461   4.405   0.687 -0.2620  1.2398 -0.0116
  367SOL    HW2 1252   4.444   4.398   0.524 -1.6992  1.6995  0.0977
  368SOL     OW 1253   5.191   2.913   4.810  0.0533 -0.0441  0.3862
  368SOL    HW1 1254   5.267   2.921   4.874  0.6080 -0.7336 -0.1630
  368SOL    HW2 1255   5.212   2.841   4.743 -1.2285 -0.4700  0.4271
  369SOL     OW 1256   0.270   3.450   3.597 -0.0811 -0.2302 -0.2455
  369SOL    HW1 1257   0.245   3.447   3.500 -0.2479 -3.4832 -0.2187
  369SOL    HW2 1258   0.369   3.467   3.605 -0.0354 -0.1151 -1.0056
  370SOL     OW 1259   3.837   3.759   0.054  0.0421 -0.2057 -0.1966
  370SOL    HW1 1260   3.815   3.855   0.074 -2.6027 -1.0551  1.5291
  370SOL    HW2 1261   3.925   3.736   0.094 -0.0496  1.0916  0.8234
  371SOL     OW 1262   1.115   3.348   0.376 -0.1348  0.2294  0.0587
  371SOL    HW1 1263   1.150   3.254   0.378  1.1351  0.6763  2.0297
  371SOL    HW2 1264   1.172   3.404   0.316 -0.0016  0.0521  0.0184
  372SOL     OW 1265   0.427   3.809   2.631 -0.0492 -0.3609  0.4211
  372SOL    HW1 1266   0.478   3.874   2.575 -0.6713  1.1047  1.4965
  372SOL    HW2 1267   0.438   3.833   2.727 -0.3738 -1.8100  0.8389
  373SOL     OW 1268   6.757   4.594   4.544 -0.0258  0.5057 -0.1260
  373SOL    HW1 1269   6.687   4.651   4.500 -0.0289  0.7056  0.1331
  373SOL    HW2 1270   6.839   4.649   4.560  0.6542 -0.0384 -1.5393
  374SOL     OW 1271   2.502   2.721   0.500 -0.0574 -0.4868 -0.1380
  374SOL    HW1 1272   2.566   2.781   0.451 -0.0565 -0.2683  0.1291
  374SOL    HW2 1273   2.448   2.669   0.434  0.0069 -0.2606 -0.3707
  375SOL     OW 1274   3.295   4.427   1.984  0.0405  0.1131 -0.4823
  375SOL    HW1 1275   3.297   4.387   2.076 -1.2374  0.7073 -0.1592
  375SOL    HW2 1276   3.362   4.501   1.978  1.0444 -0.7804 -0.4604
  376SOL     OW 1277   0.296   3.624   2.327  0.6996 -0.3666 -0.5100
  376SOL    HW1 1278   0.244   3.642   2.410 -0.4837  0.1505 -1.3284
  376SOL    HW2 1279   0.314   3.710   2.280  0.1282 -0.7615 -1.4876
  377SOL     OW 1280   1.141   4.050   2.618  0.1320 -0.5438 -0.5563
  377SOL    HW1 1281   1.223   4.089   2.576  0.4115 -1.3636 -0.7792
  377SOL    HW2 1282   1.147   4.059   2.718  0.5809 -0.7819 -0.5619
  378SOL     OW 1283   6.430   2.206   2.808  0.4571 -0.3236 -0.1231
  378SOL    HW1 1284   6.526   2.222   2.785  0.1223  0.7156 -0.8764
  378SOL    HW2 1285   6.399   2.277   2.870  0.4037 -1.1712  0.8441
  379SOL     OW 1286   5.781   3.323   4.187 -0.0008  0.6539  0.4446
  379SOL    HW1 1287   5.733   3.240   4.217  1.4211 -0.2883  0.2448
  379SOL    HW2 1288   5.735   3.404   4.224 -1.4548 -0.2135  0.6089
  380SOL     OW 1289   5.944   4.116   0.908 -0.6934  0.5398  0.7801
  380SOL    HW1 1290   5.951   4.064   0.992 -1.1163  1.0572  1.1431
  380SOL    HW2 1291   5.997   4.201   0.916 -2.6208  1.7477  1.4447
  381SOL     OW 1292   0.751   2.457   4.104  0.2943 -0.0854 -0.6424
  381SOL    HW1 1293   0.761   2.428   4.009  2.2970  0.5862 -0.6808
  381SOL    HW2 1294   0.779   2.553   4.113  0.4777 -0.2409  0.6893
  382SOL     OW 1295   6.248   3.976   3.694 -0.0874 -0.4336 -0.1934
  382SOL    HW1 1296   6.268   4.028   3.611  1.1135  0.7140  0.7696
  382SOL    HW2 1297   6.182   4.026   3.749 -0.4351 -0.9046 -0.1784
  383SOL     OW 1298   2.971   2.794   6.138 -0.7920 -0.1120 -0.0697
  383SOL    HW1 1299   2.944   2.715   6.083 -0.2313  0.2759 -0.9107
  383SOL    HW2 1300   3.010   2.865   6.079  0.6458 -0.0412  0.9090
  384SOL     OW 1301   3.719   4.493   3.973  0.3074  0.5270  0.2927
  384SOL    HW1 1302   3.801   4.538   3.937  1.0964  0.7391  2.2511
  384SOL    HW2 1303   3.664   4.458   3.897  1.5065  1.5928 -1.1199
  385SOL     OW 1304   4.044   3.671   6.524 -0.0735 -0.6963 -0.1934
  385SOL    HW1 1305   4.132   3.701   6.562  0.3551 -3.2069  0.9973
  385SOL    HW2 1306   3.970   3.715   6.575  0.4916  0.1343 -0.0661
  386SOL     OW 1307   5.202   3.184   5.353 -0.3835 -0.2160  0.2964
  386SOL    HW1 1308   5.108   3.159   5.376 -0.6673  1.1620  0.7463
  386SOL    HW2 1309   5.216   3.281   5.373  1.5244 -0.6909  1.5577
  387SOL     OW 1310   2.331   3.077   2.652 -0.2023 -0.2215 -0.5305
  387SOL    HW1 1311   2.362   3.047   2.742 -3.1332 -2.1382 -0.0037
  387SOL    HW2 1312   2.408   3.114   2.600  1.8157 -0.1673  2.2814
  388SOL     OW 1313   3.380   4.196   6.049 -0.5068  0.5938 -0.3260
  388SOL    HW1 1314   3.320   4.146   5.987 -0.3809 -2.0969  1.5445
  388SOL    HW2 1315   3.466   4.218   6.003 -1.3675  0.9579 -1.8240
  389SOL     OW 1316   6.064   2.397   2.883 -0.3821  0.4654  0.1392
  389SOL    HW1 1317   6.103   2.488   2.888 -2.0599  1.1893  0.6615
  389SOL    HW2 1318   6.062   2.367   2.787  2.6649 -0.2048  0.2054
  390SOL     OW 1319   0.145   2.517   3.937 -0.2326  0.5104  0.0533
  390SOL    HW1 1320   0.080   2.461   3.989  0.5287 -0.7278 -0.2785
  390SOL    HW2 1321   0.106   2.607   3.920 -1.2543  0.2930  1.1326
  391SOL     OW 1322   2.932   3.358   1.627 -0.0926  0.5498 -0.0239
  391SOL    HW1 1323   2.914   3.454   1.606 -0.4683  0.4328 -0.2486
  391SOL    HW2 1324   2.898   3.301   1.552  0.6257  0.2773 -0.1444
  392SOL     OW 1325   0.334   2.943   2.045 -0.4419  0.6087  0.3478
  392SOL    HW1 1326   0.280   2.875   1.996  0.9717 -0.2593 -0.0660
  392SOL    HW2 1327   0.371   2.902   2.128 -1.1313  1.4623  1.0963
  393SOL     OW 1328   2.788   2.495   4.475  0.1783 -0.2109  0.0450
  393SOL    HW1 1329   2.732   2.521   4.554 -0.7613  0.0959 -0.6938
  393SOL    HW2 1330   2.861   2.434   4.504 -1.5444 -2.0006  0.8302
  394SOL     OW 1331   5.886   3.059   5.364  0.0939 -0.4498 -0.3305
  394SOL    HW1 1332   5.879   3.090   5.459  0.5565  0.9562 -0.7237
  394SOL    HW2 1333   5.886   2.959   5.361  0.1441 -0.5142  1.1532
  395SOL     OW 1334   6.917   2.610   5.235 -0.9263 -0.0254 -0.3494
  395SOL    HW1 1335   7.013   2.582   5.239 -0.6205  1.0503  0.8485
  395SOL    HW2 1336   6.874   2.591   5.323 -1.4210  0.7602 -0.4149
  396SOL     OW 1337   6.300   4.154   2.777  0.2095 -0.2589 -0.5318
  396SOL    HW1 1338   6.316   4.206   2.861  0.1533  1.1041 -1.3306
  396SOL    HW2 1339   6.213   4.107   2.783 -1.3080  2.2947 -0.9543
  397SOL     OW 1340   6.962   3.495   0.830 -0.5405  0.3991  0.4393
  397SOL    HW1 1341   6.955   3.443   0.745  0.8045 -0.2671  0.7007
  397SOL    HW2 1342   7.058   3.498   0.859 -0.6935  2.3701  0.8671
  398SOL     OW 1343   6.689   3.965   0.310 -0.1536  0.1250  0.1415
  398SOL    HW1 1344   6.619   3.991   0.244 -0.4656 -0.2306  0.3264
  398SOL    HW2 1345   6.728   4.048   0.351 -1.0375  0.3147  0.6257
  399SOL     OW 1346   4.432   2.785   4.273 -0.2270 -0.0906  0.2727
  399SOL    HW1 1347   4.480   2.783   4.185  2.9408  1.3030  1.7839
  399SOL    HW2 1348   4.448   2.699   4.322  0.5007  0.2402  0.6331
  400SOL     OW 1349   0.679   4.140   1.852 -0.0704  0.0233  0.3131
  400SOL    HW1 1350   0.630   4.222   1.822 -0.1303  0.4899  1.6270
  400SOL    HW2 1351   0.777   4.157   1.850 -0.1150  0.8755  2.4813
  401SOL     OW 1352   3.763   3.579   5.577  0.0746  0.5196  0.1928
  401SOL    HW1 1353   3.785   3.663   5.527  0.4431  0.5235  0.3594
  401SOL    HW2 1354   3.664   3.565   5.576  0.0319  0.8168 -0.0589
  402SOL     OW 1355   3.663   4.021   5.428 -0.0435  0.2737  0.0627
  402SOL    HW1 1356   3.602   4.042   5.352 -1.2773  1.8446  1.4161
  402SOL    HW2 1357   3.689   4.105   5.475  0.8525 -0.6282  1.2657
  403SOL     OW 1358   4.698   3.543   5.571  0.1593 -0.1008 -0.0897
  403SOL    HW1 1359   4.673   3.639   5.587 -0.2877 -0.2763  0.2786
  403SOL    HW2 1360   4.729   3.502   5.657 -0.3897 -0.5005 -0.0761
  404SOL     OW 1361   0.552   4.772   1.690 -0.1979  0.7646  0.8756
  404SOL    HW1 1362   0.541   4.687   1.639  2.3526 -0.3283  1.9864
  404SOL    HW2 1363   0.560   4.848   1.625 -3.1318  0.3664 -0.1229
  405SOL     OW 1364   5.787   4.105   1.354  0.5785  0.1491 -0.1404
  405SOL    HW1 1365   5.694   4.106   1.392  0.0292  0.7965 -1.4529
  405SOL    HW2 1366   5.817   4.199   1.338  1.1431 -0.0861 -0.4902
  406SOL     OW 1367   2.056   2.886   1.355 -0.3056 -0.2693  0.0633
  406SOL    HW1 1368   2.035   2.876   1.453 -1.0132  0.1308 -0.0350
  406SOL    HW2 1369   1.978   2.930   1.310  1.0981  2.0725 -0.1948
  407SOL     OW 1370   2.378   3.752   0.018  0.0330  0.6108  0.1696
  407SOL    HW1 1371   2.339   3.787   0.102 -0.6556  0.5570 -0.1264
  407SOL    HW2 1372   2.387   3.825  -0.049 -1.9710  0.1503 -0.6627
  408SOL     OW 1373   1.576   2.150   3.569 -0.5897  0.0873  0.3815
  408SOL    HW1 1374   1.520   2.108   3.641 -0.1021 -0.8580  0.2307
  408SOL    HW2 1375   1.590   2.083   3.496  1.0659  0.1496  0.6066
  409SOL     OW 1376   1.075   2.863   4.768 -0.6853  0.3125  0.2205
  409SOL    HW1 1377   1.038   2.773   4.746  1.0726 -0.0669 -1.5159
  409SOL    HW2 1378   1.024   2.933   4.717 -1.4344  0.2170  0.8262
  410SOL     OW 1379   1.440   3.870   3.938 -0.0289  0.1662  0.5329
  410SOL    HW1 1380   1.519   3.931   3.945  1.1961 -1.0418 -1.5948
  410SOL    HW2 1381   1.469   3.784   3.895 -2.2056 -0.9542  1.1731
  411SOL     OW 1382   3.387   2.659   4.064  0.4009 -0.1064 -0.0314
  411SOL    HW1 1383   3.366   2.606   4.146  0.5421  0.0599  0.1111
  411SOL    HW2 1384   3.358   2.608   3.983 -1.0895  0.3508  0.1794
  412SOL     OW 1385   0.435   3.890   2.886 -0.2018 -0.3913 -0.0815
  412SOL    HW1 1386   0.437   3.956   2.961  3.8475 -1.4370  0.9571
  412SOL    HW2 1387   0.370   3.817   2.908 -0.3913  0.2331  1.5854
  413SOL     OW 1388   2.735   4.185   1.496 -0.6868 -0.0280  0.0637
  413SOL    HW1 1389   2.700   4.275   1.524 -0.3607  0.7207 -1.7827
  413SOL    HW2 1390   2.722   4.174   1.398  0.5127 -1.4480  0.0377
  414SOL     OW 1391   0.362   3.363   2.716  0.7874  0.5475 -0.1642
  414SOL    HW1 1392   0.349   3.280   2.662  3.4992 -0.8670  1.1522
  414SOL    HW2 1393   0.350   3.444   2.658  0.4170 -0.8143 -2.0469
  415SOL     OW 1394   6.899   4.278   2.948 -0.1501 -0.0001 -0.4468
  415SOL    HW1 1395   6.905   4.182   2.920 -1.4330 -0.0958 -0.4348
  415SOL    HW2 1396   6.941   4.289   3.038 -0.3781 -0.6342 -0.2585
  416SOL     OW 1397   5.888   4.575   0.180 -0.1262  0.0725  0.0111
  416SOL    HW1 1398   5.905   4.499   0.118 -0.2739 -0.1895  0.2914
  416SOL    HW2 1399   5.836   4.646   0.132  1.3146  0.6929 -0.7277
  417SOL     OW 1400   1.458   4.291   1.874  0.0518  0.4293 -0.2108
  417SOL    HW1 1401   1.451   4.219   1.944 -1.6457  1.2464  0.5173
  417SOL    HW2 1402   1.420   4.258   1.788  0.3748  0.0694 -0.2188
  418SOL     OW 1403   2.916   3.255   2.489  0.1045  0.2243 -0.4769
  418SOL    HW1 1404   2.971   3.318   2.434 -0.5774  0.8064 -0.4962
  418SOL    HW2 1405   2.834   3.229   2.439 -0.0012 -0.0776 -0.1537
  419SOL     OW 1406   5.562   3.074   1.562  0.0547 -0.2054  0.0439
  419SOL    HW1 1407   5.595   2.982   1.583 -1.4446 -0.8928 -0.5032
  419SOL    HW2 1408   5.589   3.136   1.635  1.8627 -0.8730 -0.0105
  420SOL     OW 1409   3.292   3.529   0.004 -0.3078 -0.0230 -0.4567
  420SOL    HW1 1410   3.319   3.485   0.090 -2.2340  1.2319  0.8913
  420SOL    HW2 1411   3.370   3.533  -0.057  1.5821  0.3466  1.8222
  421SOL     OW 1412   3.582   2.502   2.473  0.2564  0.1247  0.0011
  421SOL    HW1 1413   3.603   2.448   2.391 -0.2751 -1.3022  0.7792
  421SOL    HW2 1414   3.486   2.530   2.470  0.9210  2.5288 -1.2111
  422SOL     OW 1415   5.585   2.794   1.634 -0.2352 -0.1768  0.0743
  422SOL    HW1 1416   5.529   2.751   1.563 -1.2691 -0.4691  1.0373
  422SOL    HW2 1417   5.666   2.738   1.651  0.7060  0.5357 -1.7304
  423SOL     OW 1418   6.896   4.189   1.735 -0.0299  0.5314 -0.5423
  423SOL    HW1 1419   6.864   4.239   1.816 -0.1753 -1.3149  0.6020
  423SOL    HW2 1420   6.818   4.169   1.676 -0.8862 -2.2838  1.3035
  424SOL     OW 1421   3.600   2.591   3.178 -0.0829  0.6485  0.4623
  424SOL    HW1 1422   3.637   2.581   3.086  0.3162  0.0191  0.6847
  424SOL    HW2 1423   3.676   2.594   3.244 -0.2873  2.4434  0.6641
  425SOL     OW 1424   5.470   3.495   4.122  0.2638 -0.2317 -0.0958
  425SOL    HW1 1425   5.520   3.541   4.195 -0.3798  0.4781 -0.0894
  425SOL    HW2 1426   5.392   3.551   4.095 -1.6223 -2.0863  1.1535
  426SOL     OW 1427   5.907   2.616   1.275 -0.1198  0.5315  0.2570
  426SOL    HW1 1428   5.894   2.662   1.363 -1.1350 -1.1454  1.0423
  426SOL    HW2 1429   6.004   2.599   1.261  0.0833  1.0880  0.9249
  427SOL     OW 1430   1.855   4.322   1.642 -0.3604 -0.6015  0.1558
  427SOL    HW1 1431   1.822   4.296   1.733 -0.5442 -0.5961  0.0904
  427SOL    HW2 1432   1.955   4.318   1.641 -0.2592  1.1226  0.8936
  428SOL     OW 1433   2.391   3.610   2.991  0.3810 -0.1190 -0.0255
  428SOL    HW1 1434   2.358   3.533   2.936 -1.0167  0.1790  0.3793
  428SOL    HW2 1435   2.475   3.646   2.949  0.1581 -0.8193 -1.1323
  429SOL     OW 1436   1.207   3.424   1.592  0.2727  0.0716  0.4418
  429SOL    HW1 1437   1.134   3.365   1.557  0.4681  0.8587 -1.4145
  429SOL    HW2 1438   1.285   3.367   1.619  0.3527 -0.5906 -1.0464
  430SOL     OW 1439   5.157   3.016   0.002  0.5788 -0.3306 -0.4246
  430SOL    HW1 1440   5.181   2.919   0.002  1.7309 -0.0653 -0.4579
  430SOL    HW2 1441   5.097   3.036  -0.075  2.0126 -0.6474 -1.6724
  431SOL     OW 1442   6.572   4.164   0.560 -0.1951  0.1591  0.0901
  431SOL    HW1 1443   6.534   4.071   0.566  2.3923 -0.9103  1.6744
  431SOL    HW2 1444   6.661   4.160   0.516  0.8072  1.5672  1.8551
  432SOL     OW 1445   0.097   3.288   2.881 -0.0695  0.5733  0.1299
  432SOL    HW1 1446   0.190   3.312   2.909 -0.3376  0.8613  0.7946
  432SOL    HW2 1447   0.080   3.191   2.901  0.1041  0.5026 -0.0561
  433SOL     OW 1448   5.385   2.396   2.903  0.4219  0.2348  0.4010
  433SOL    HW1 1449   5.470   2.347   2.918 -0.2387 -1.1397 -0.1825
  433SOL    HW2 1450   5.310   2.331   2.892 -0.7060  1.4092  0.8358
  434SOL     OW 1451   2.969   2.320   6.318 -0.0332 -0.0869 -0.1621
  434SOL    HW1 1452   3.046   2.296   6.259  0.4033 -1.5305  0.9286
  434SOL    HW2 1453   3.001   2.378   6.393 -0.3329  0.6296 -0.5766
  435SOL     OW 1454   2.544   4.364   4.133  0.7206 -0.1605  0.0939
  435SOL    HW1 1455   2.492   4.449   4.136 -1.4408 -1.4273  0.4508
  435SOL    HW2 1456   2.611   4.362   4.207 -0.5925  0.4166  1.3438
  436SOL     OW 1457   4.246   2.362   2.082 -0.2290 -0.5733  0.8617
  436SOL    HW1 1458   4.203   2.437   2.132 -0.1395  1.4241 -1.8030
  436SOL    HW2 1459   4.336   2.391   2.050 -0.3956 -1.6068 -0.6655
  437SOL     OW 1460   1.175   3.791   2.223 -0.3734  0.5783  0.1372
  437SOL    HW1 1461   1.201   3.883   2.194  2.2072  0.0873  0.6986
  437SOL    HW2 1462   1.112   3.751   2.156 -0.0374  2.0349 -1.0961
  438SOL     OW 1463   2.934   3.481   2.656  0.2557  0.2550 -0.3509
  438SOL    HW1 1464   2.842   3.515   2.672 -0.1065 -1.6454  2.2150
  438SOL    HW2 1465   2.930   3.398   2.601  0.5703  0.7035 -1.0748
  439SOL     OW 1466   3.551   3.291   4.388 -0.1612  0.1395 -0.6622
  439SOL    HW1 1467   3.627   3.227   4.374 -1.0696 -0.6672 -2.2313
  439SOL    HW2 1468   3.549   3.319   4.484  0.7534 -1.5768 -0.0818
  440SOL     OW 1469   6.527   3.723   4.071  0.4907 -0.0133  0.0486
  440SOL    HW1 1470   6.568   3.715   4.162  1.4271  1.0447 -0.2565
  440SOL    HW2 1471   6.567   3.802   4.023 -1.0766  0.3582 -0.7129
  441SOL     OW 1472   0.594   2.881   4.207  0.0948  0.2366 -0.1679
  441SOL    HW1 1473   0.522   2.925   4.155  0.2496  2.0768  1.0857
  441SOL    HW2 1474   0.649   2.823   4.146 -2.7884 -1.8002 -1.0226
  442SOL     OW 1475   0.910   3.354   3.680 -0.0501  0.0193 -0.5528
  442SOL    HW1 1476   0.898   3.279   3.745  0.8322 -0.2326 -0.6705
  442SOL    HW2 1477   0.964   3.427   3.721  1.2419 -0.5067 -1.2548
  443SOL     OW 1478   3.722   4.493   6.686  0.1537  0.8273  0.1233
  443SOL    HW1 1479   3.622   4.479   6.687  0.2229  0.3265  0.3798
  443SOL    HW2 1480   3.745   4.562   6.618 -0.3064  0.4280 -0.4540
  444SOL     OW 1481   3.704   3.330   3.846 -0.2188  0.5925  0.1585
  444SOL    HW1 1482   3.756   3.245   3.835 -0.3412  0.7823 -2.5601
  444SOL    HW2 1483   3.757   3.394   3.902  0.4306 -0.8021  1.1959
  445SOL     OW 1484   5.232   3.840   1.649  0.1083  0.2864 -0.0399
  445SOL    HW1 1485   5.227   3.746   1.615  1.2875 -0.2674  1.2031
  445SOL    HW2 1486   5.212   3.904   1.575  1.4066 -0.8755 -1.4594
  446SOL     OW 1487   0.406   2.775   6.187  0.2001  0.4899  0.4103
  446SOL    HW1 1488   0.367   2.817   6.105 -0.0039  0.2060  0.3594
  446SOL    HW2 1489   0.476   2.709   6.160  0.2877  0.5579  0.4734
  447SOL     OW 1490   0.800   2.928   5.197  0.6927 -0.0531 -0.3966
  447SOL    HW1 1491   0.769   2.847   5.247  0.9192  1.0021  1.5795
  447SOL    HW2 1492   0.725   2.963   5.141 -0.8905  0.7449  2.0081
  448SOL     OW 1493   2.384   3.134   3.111 -0.3123  0.1885 -0.7034
  448SOL    HW1 1494   2.418   3.057   3.166  0.4043 -0.2357 -1.7084
  448SOL    HW2 1495   2.335   3.198   3.170  2.0745  0.7574  0.8000
  449SOL     OW 1496   4.619   4.355   2.341  0.7380  0.0404 -0.0526
  449SOL    HW1 1497   4.562   4.313   2.412  1.9367  2.0768  2.2643
  449SOL    HW2 1498   4.573   4.346   2.252 -0.6985 -2.8585  0.8538
  450SOL     OW 1499   1.918   4.470   5.995  0.6111 -0.0952  0.0871
  450SOL    HW1 1500   1.854   4.448   6.068  0.1677 -1.5015 -0.6953
  450SOL    HW2 1501   2.004   4.420   6.010  0.5780 -0.2590 -0.2511
  451SOL     OW 1502   2.707   4.946   3.721  0.2846 -0.3838 -0.6638
  451SOL    HW1 1503   2.730   5.002   3.801 -0.7996  0.6314 -1.0362
  451SOL    HW2 1504   2.760   4.861   3.723 -1.1734 -1.3389  2.2224
  452SOL     OW 1505   3.127   4.616   0.638 -0.4037  0.2352 -0.6160
  452SOL    HW1 1506   3.218   4.584   0.666 -1.1693 -1.8774 -0.3384
  452SOL    HW2 1507   3.137   4.696   0.580  1.6175  0.2761 -0.3131
  453SOL     OW 1508   3.211   2.045   3.461  0.2160 -0.3238  0.0512
  453SOL    HW1 1509   3.182   1.962   3.413 -0.9527  1.3350 -2.2931
  453SOL    HW2 1510   3.174   2.045   3.554  0.0052 -2.2743 -0.0027
  454SOL     OW 1511   3.208   4.846   0.486 -0.4532 -0.1736 -0.1302
  454SOL    HW1 1512   3.302   4.854   0.454 -0.2935  1.1216  0.5622
  454SOL    HW2 1513   3.152   4.918   0.444 -1.2406 -1.1763 -0.8443
  455SOL     OW 1514   3.973   4.609   3.503 -0.2735 -0.0035  0.1804
  455SOL    HW1 1515   3.974   4.708   3.512 -1.2688  0.3731 -2.6742
  455SOL    HW2 1516   4.066   4.576   3.486 -0.3090  0.9911 -2.4703
  456SOL     OW 1517   5.043   4.569   1.838 -0.2808  0.0059 -0.7129
  456SOL    HW1 1518   4.988   4.486   1.837  0.3199 -0.4174 -2.4620
  456SOL    HW2 1519   5.132   4.551   1.795  0.1496  1.3702 -0.4569
  457SOL     OW 1520   2.378   3.076   1.625 -0.1505 -0.6756 -0.3618
  457SOL    HW1 1521   2.354   2.985   1.657  0.9050 -1.5317 -1.8763
  457SOL    HW2 1522   2.420   3.070   1.534  3.5772  0.8432  1.0364
  458SOL     OW 1523   0.223   4.522   4.763 -0.3056  0.5540  0.6705
  458SOL    HW1 1524   0.159   4.578   4.815 -0.6292  0.3975  0.4419
  458SOL    HW2 1525   0.316   4.559   4.774 -0.4648  0.9192  0.8151
  459SOL     OW 1526   1.081   4.382   0.203  0.2651  0.1721  0.1089
  459SOL    HW1 1527   0.994   4.346   0.236  0.4605 -0.8419 -0.4393
  459SOL    HW2 1528   1.071   4.480   0.182 -1.1245 -0.2120 -1.2303
  460SOL     OW 1529   5.494   4.011   0.357  0.5132 -0.5590 -0.3355
  460SOL    HW1 1530   5.422   3.998   0.289 -1.1332 -2.9766  1.6935
  460SOL    HW2 1531   5.565   4.070   0.319  0.0690 -2.2967 -4.3875
  461SOL     OW 1532   2.317   2.675   4.365 -0.3581  0.1377  0.1087
  461SOL    HW1 1533   2.222   2.669   4.335 -0.3276  0.1803  0.0057
  461SOL    HW2 1534   2.369   2.598   4.327 -0.0569  0.8164 -0.8913
  462SOL     OW 1535   2.842   4.877   3.293 -0.5976  0.0661 -0.0568
  462SOL    HW1 1536   2.782   4.937   3.346  0.0388  0.7491 -0.0815
  462SOL    HW2 1537   2.876   4.803   3.352 -0.0039  0.7398  0.4670
  463SOL     OW 1538   2.204   2.899   1.068  0.1385  0.6101  0.6591
  463SOL    HW1 1539   2.171   2.816   1.023  1.5272 -0.0119  0.7232
  463SOL    HW2 1540   2.160   2.909   1.157 -2.2595  1.5753 -0.5686
  464SOL     OW 1541   2.267   4.507   3.774 -0.4166 -0.2192  0.3562
  464SOL    HW1 1542   2.322   4.545   3.700 -1.7882  0.4552 -0.3655
  464SOL    HW2 1543   2.255   4.409   3.760 -2.0901  0.1518 -1.3622
  465SOL     OW 1544   5.031   3.575   5.272  0.1332  0.3561 -0.0893
  465SOL    HW1 1545   4.932   3.584   5.270  0.1378  0.3884 -0.1487
  465SOL    HW2 1546   5.064   3.541   5.184  0.1357 -0.0488  0.0647
  466SOL     OW 1547   5.884   4.738   1.376  0.2613 -0.3833  0.1390
  466SOL    HW1 1548   5.909   4.722   1.472  0.6927 -0.4353  0.0186
  466SOL    HW2 1549   5.964   4.771   1.326  0.2197 -1.0359 -0.3698
  467SOL     OW 1550   6.466   1.991   2.527 -0.1661  0.1246 -0.5843
  467SOL    HW1 1551   6.406   1.913   2.540 -0.8417 -0.0089 -3.7691
  467SOL    HW2 1552   6.416   2.075   2.549 -1.0400 -0.0813 -1.7066
  468SOL     OW 1553   0.358   4.264   0.437 -0.1003 -0.3851 -0.2848
  468SOL    HW1 1554   0.332   4.351   0.397 -1.2246 -1.4165 -1.9393
  468SOL    HW2 1555   0.317   4.255   0.528  0.4541  0.9947  0.1119
  469SOL     OW 1556   6.067   4.769   6.651 -0.4168  0.1702 -0.2805
  469SOL    HW1 1557   6.102   4.682   6.685 -1.1951  0.2329  0.7177
  469SOL    HW2 1558   6.053   4.831   6.728 -1.6364  0.5344 -0.7845
  470SOL     OW 1559   1.324   3.964   1.790  0.1979 -0.0540  0.3552
  470SOL    HW1 1560   1.326   4.052   1.743  2.7442  0.0902  0.6349
  470SOL    HW2 1561   1.346   3.891   1.726 -0.8376 -0.3920  0.3660
  471SOL     OW 1562   2.193   4.436   3.110 -0.1347 -0.0318 -0.2835
  471SOL    HW1 1563   2.191   4.476   3.018  0.1476  0.4380 -0.0871
  471SOL    HW2 1564   2.251   4.354   3.109  1.5462  1.1036 -0.0833
  472SOL     OW 1565   0.043   3.335   6.356  0.3248  0.8238 -0.2943
  472SOL    HW1 1566   0.032   3.421   6.307  0.6867 -0.0270 -1.9316
  472SOL    HW2 1567   0.022   3.349   6.453 -1.6265  2.2926 -0.8742
  473SOL     OW 1568   6.545   3.995   2.085  0.0937 -0.1971  0.1284
  473SOL    HW1 1569   6.509   4.081   2.121  0.9022  0.3943 -0.4419
  473SOL    HW2 1570   6.641   3.985   2.112  0.7604  0.3049 -1.8522
  474SOL     OW 1571   1.347   3.501   2.898 -0.2675  0.3919 -0.0845
  474SOL    HW1 1572   1.291   3.543   2.969  0.3126  0.4918  0.3211
  474SOL    HW2 1573   1.364   3.568   2.825 -0.6932  0.3514 -0.2246
  475SOL     OW 1574   0.913   3.688   3.604 -0.4217  0.1397  0.3969
  475SOL    HW1 1575   0.822   3.719   3.634 -0.7046 -0.1507 -0.1488
  475SOL    HW2 1576   0.976   3.765   3.604 -0.6220  0.3121  0.9431
  476SOL     OW 1577   0.735   3.385   2.486 -0.1279 -0.0659 -0.1046
  476SOL    HW1 1578   0.664   3.452   2.465 -1.0853 -0.9773  0.1894
  476SOL    HW2 1579   0.814   3.432   2.526 -0.2907  1.0373 -1.0336
  477SOL     OW 1580   2.310   4.966   4.500  0.1762  0.3362  0.0928
  477SOL    HW1 1581   2.317   4.922   4.589  0.0370 -0.6816 -0.3841
  477SOL    HW2 1582   2.214   4.982   4.478  0.1520 -0.3036 -0.2897
  478SOL     OW 1583   5.057   3.845   5.017 -0.5455 -0.2224  0.4006
  478SOL    HW1 1584   5.009   3.760   4.994 -1.1588 -0.0743  1.1014
  478SOL    HW2 1585   5.013   3.888   5.096  2.4109 -1.4742  2.9113
  479SOL     OW 1586   6.857   4.302   3.792  0.3995 -0.2129  0.2484
  479SOL    HW1 1587   6.761   4.320   3.809  0.3801 -0.1358  0.0609
  479SOL    HW2 1588   6.904   4.285   3.879  0.3890  0.6158  0.4277
  480SOL     OW 1589   2.851   2.348   5.872  0.0641  0.1547 -0.2533
  480SOL    HW1 1590   2.905   2.328   5.790 -1.4508 -1.4748 -0.9313
  480SOL    HW2 1591   2.773   2.286   5.875 -0.8952  1.3849  1.5174
  481SOL     OW 1592   2.720   4.256   5.285 -0.3859 -0.1945 -0.1355
  481SOL    HW1 1593   2.786   4.187   5.255  1.9749  1.1658  1.5746
  481SOL    HW2 1594   2.660   4.280   5.209  1.2771 -1.2903 -1.8943
  482SOL     OW 1595   6.752   3.476   1.540 -0.0746 -0.1815 -1.0914
  482SOL    HW1 1596   6.841   3.496   1.580  1.7910 -2.2905 -3.7866
  482SOL    HW2 1597   6.704   3.410   1.598 -0.4989  1.8019  0.9632
  483SOL     OW 1598   6.344   4.512   3.761  0.5200 -0.2170 -0.1209
  483SOL    HW1 1599   6.315   4.538   3.669  0.7675 -3.7823 -1.3369
  483SOL    HW2 1600   6.265   4.513   3.823  0.3074  1.9622 -0.3377
  484SOL     OW 1601   0.221   2.068   3.425  0.6835 -0.2167 -0.2955
  484SOL    HW1 1602   0.244   2.121   3.344 -0.5148  0.8007 -0.0127
  484SOL    HW2 1603   0.213   1.971   3.401 -0.2584  0.1413 -1.5558
  485SOL     OW 1604   3.275   3.968   6.519 -0.8407 -0.7110  0.4546
  485SOL    HW1 1605   3.354   4.029   6.524 -1.1926 -0.3566  3.0818
  485SOL    HW2 1606   3.273   3.923   6.430 -0.2746  2.7098 -1.4839
  486SOL     OW 1607   0.828   2.732   3.777  0.2920  0.0238 -0.0963
  486SOL    HW1 1608   0.807   2.808   3.716  1.8555  1.3348  0.9141
  486SOL    HW2 1609   0.925   2.708   3.769  0.2864 -0.4808  1.1008
  487SOL     OW 1610   2.720   2.076   3.602  0.4159  0.3252 -0.3652
  487SOL    HW1 1611   2.746   2.081   3.698 -3.3541  0.6468  0.7915
  487SOL    HW2 1612   2.635   2.025   3.593 -0.1055  1.5124 -3.3861
  488SOL     OW 1613   5.987   4.363   5.666  0.2480 -0.3765 -0.4113
  488SOL    HW1 1614   5.924   4.352   5.589 -1.7797  0.1309  1.0662
  488SOL    HW2 1615   5.966   4.449   5.713  3.1924  0.6442 -0.7869
  489SOL     OW 1616   1.018   3.269   5.923  0.5778  0.0188  0.5014
  489SOL    HW1 1617   1.063   3.240   5.839  0.6864  1.8291 -0.1218
  489SOL    HW2 1618   1.085   3.272   5.997  1.3356  1.6930 -0.1792
  490SOL     OW 1619   4.360   3.821   4.189  0.4225  0.6944  0.0389
  490SOL    HW1 1620   4.402   3.872   4.264  1.1968  0.6911 -0.3910
  490SOL    HW2 1621   4.394   3.727   4.188 -0.7374  0.2509  0.6130
  491SOL     OW 1622   4.364   4.135   0.456 -0.6695  0.2140  0.3770
  491SOL    HW1 1623   4.421   4.155   0.376  1.0244  1.3793  1.7962
  491SOL    HW2 1624   4.383   4.202   0.528 -0.6952 -1.9002  2.4722
  492SOL     OW 1625   5.927   2.481   6.696 -0.5997  0.5750 -0.3755
  492SOL    HW1 1626   6.004   2.437   6.650 -0.9854 -0.1418 -0.3369
  492SOL    HW2 1627   5.961   2.557   6.751  0.3519 -0.9764  1.2676
  493SOL     OW 1628   4.897   4.698   0.805 -0.2429 -0.2458 -0.2407
  493SOL    HW1 1629   4.973   4.745   0.760  0.6083 -1.7110 -0.3841
  493SOL    HW2 1630   4.811   4.744   0.781  0.5859  1.6911  0.2437
  494SOL     OW 1631   0.105   4.791   0.529 -0.2828  0.2834  0.0748
  494SOL    HW1 1632   0.105   4.833   0.620 -0.8399  0.5708 -0.0498
  494SOL    HW2 1633   0.023   4.820   0.479 -0.3011 -0.3720 -0.2899
  495SOL     OW 1634   4.457   3.986   2.911  0.4096 -0.0255  0.0556
  495SOL    HW1 1635   4.431   3.893   2.935  0.0674  0.2955  0.9559
  495SOL    HW2 1636   4.507   3.985   2.825 -1.8542 -0.7716 -1.3605
  496SOL     OW 1637   6.159   3.700   0.802 -0.1600  0.0216  0.3736
  496SOL    HW1 1638   6.239   3.738   0.847 -0.8712 -0.7637  2.3999
  496SOL    HW2 1639   6.115   3.771   0.747  0.3289  1.2318  1.4985
  497SOL     OW 1640   4.531   3.136   5.593 -0.0747  0.4312  0.1685
  497SOL    HW1 1641   4.465   3.063   5.573 -1.9415  1.9572  0.4715
  497SOL    HW2 1642   4.622   3.096   5.607 -1.0792 -1.8408  0.6102
  498SOL     OW 1643   1.418   2.626   3.012  0.1369 -0.0587  0.2406
  498SOL    HW1 1644   1.369   2.550   2.971  1.0356 -0.0567 -0.8907
  498SOL    HW2 1645   1.505   2.594   3.050  0.4691  0.3589 -0.1422
  499SOL     OW 1646   0.767   3.636   1.705  0.1320  0.2362  0.7759
  499SOL    HW1 1647   0.824   3.572   1.758  0.6993 -0.0466 -0.1560
  499SOL    HW2 1648   0.731   3.706   1.766  1.0810  0.1357  1.4856
  500SOL     OW 1649   2.450   2.767   0.788 -0.1942  0.2986 -0.3887
  500SOL    HW1 1650   2.353   2.792   0.790 -0.0681  0.7736  0.8976
  500SOL    HW2 1651   2.478   2.749   0.694 -0.9003  2.6722 -1.1162
  501SOL     OW 1652   0.477   2.778   4.430 -0.3574  0.0005 -0.4099
  501SOL    HW1 1653   0.412   2.710   4.395  0.2148  0.3530 -2.2701
  501SOL    HW2 1654   0.538   2.806   4.356  3.0652 -1.5575  1.5931
  502SOL     OW 1655   0.375   4.332   4.377 -0.0881  1.0015  0.0544
  502SOL    HW1 1656   0.458   4.300   4.331 -0.6392 -0.3401 -0.0295
  502SOL    HW2 1657   0.297   4.320   4.316 -0.5724  0.8247  0.6990
  503SOL     OW 1658   5.174   3.500   3.481 -0.1395  0.2235  0.2620
  503SOL    HW1 1659   5.150   3.506   3.384  2.0931  0.3439 -0.3406
  503SOL    HW2 1660   5.206   3.588   3.513  1.3035 -0.3564  0.4664
  504SOL     OW 1661   0.734   2.684   2.284 -0.2842  0.0165  0.5689
  504SOL    HW1 1662   0.776   2.625   2.215  1.2778  1.9786 -0.2589
  504SOL    HW2 1663   0.802   2.706   2.354 -1.2768 -0.3470  1.6586
  505SOL     OW 1664   2.908   4.082   5.609 -0.2601  0.0231 -0.1720
  505SOL    HW1 1665   2.934   4.024   5.531 -0.0020  0.6893 -0.5920
  505SOL    HW2 1666   2.817   4.055   5.641 -0.7367  0.2794 -1.2499
  506SOL     OW 1667   0.644   2.370   0.994  0.0499  0.3886 -0.4075
  506SOL    HW1 1668   0.657   2.304   0.920  0.3846  1.0157 -0.9215
  506SOL    HW2 1669   0.552   2.361   1.032  0.6099 -1.4905  0.6511
  507SOL     OW 1670   0.374   1.832   2.480 -0.2270  0.0898  0.2221
  507SOL    HW1 1671   0.291   1.888   2.477 -0.7261 -0.6926 -2.2532
  507SOL    HW2 1672   0.424   1.841   2.394  1.0535 -1.2537  0.7849
  508SOL     OW 1673   3.846   2.549   6.819 -0.1733 -0.0475  0.1575
  508SOL    HW1 1674   3.794   2.597   6.891  1.1590  0.8072  0.5927
  508SOL    HW2 1675   3.852   2.608   6.739 -1.0221 -0.7047 -0.4091
  509SOL     OW 1676   4.295   2.633   3.224 -0.3242 -0.1444 -0.1795
  509SOL    HW1 1677   4.367   2.618   3.291  0.2843 -1.2931 -1.0578
  509SOL    HW2 1678   4.224   2.563   3.234  0.0991 -0.7380 -1.1288
  510SOL     OW 1679   3.248   2.911   1.525 -0.2314 -0.1594 -0.4458
  510SOL    HW1 1680   3.157   2.952   1.526  0.0562  0.5437  1.7544
  510SOL    HW2 1681   3.242   2.814   1.549 -0.4569 -0.2625 -0.9180
  511SOL     OW 1682   0.518   4.769   1.237 -0.1785 -0.3854 -0.4204
  511SOL    HW1 1683   0.613   4.740   1.249 -0.6113 -1.6219  0.1577
  511SOL    HW2 1684   0.467   4.695   1.192 -1.0312 -0.0150 -0.0652
  512SOL     OW 1685   0.045   3.683   3.354 -0.3316 -0.0857 -0.1619
  512SOL    HW1 1686   0.039   3.625   3.273  1.0520  2.1136 -1.9602
  512SOL    HW2 1687  -0.043   3.726   3.371 -1.2103 -2.1421  0.8442
  513SOL     OW 1688   2.960   4.846   0.172  0.3673  0.2471  0.1015
  513SOL    HW1 1689   3.055   4.818   0.180 -0.2033 -1.7844  0.2367
  513SOL    HW2 1690   2.946   4.892   0.084  1.8574  2.4234  0.9246
  514SOL     OW 1691   5.642   3.073   0.180  0.3334  0.1722  0.6907
  514SOL    HW1 1692   5.611   3.165   0.156 -0.6160  0.0755  1.4966
  514SOL    HW2 1693   5.657   3.021   0.096  0.0126  0.7788  0.2413
  515SOL     OW 1694   2.804   2.953   0.151 -0.1224  0.1091 -1.1798
  515SOL    HW1 1695   2.898   2.935   0.122  0.7270  0.6218  1.0065
  515SOL    HW2 1696   2.778   3.046   0.124 -0.0852 -0.0978 -1.9494
  516SOL     OW 1697   6.933   2.983   2.316  0.5836 -0.7614  0.2234
  516SOL    HW1 1698   7.017   2.982   2.371  0.6451 -1.9315  0.1483
  516SOL    HW2 1699   6.956   3.005   2.221  0.5752  0.5230  0.5009
  517SOL     OW 1700   6.936   2.765   3.495  0.1989 -0.1482 -0.2008
  517SOL    HW1 1701   6.879   2.812   3.562 -1.0808  1.7955 -2.4962
  517SOL    HW2 1702   7.026   2.810   3.491  0.9559 -1.4238  1.4123
  518SOL     OW 1703   4.178   4.358   0.495 -0.1711 -0.0653  0.5258
  518SOL    HW1 1704   4.149   4.264   0.511 -1.6427  0.0037 -1.4269
  518SOL    HW2 1705   4.247   4.384   0.563 -1.6699 -1.6515  2.7957
  519SOL     OW 1706   3.088   4.370   2.600  0.0540 -0.2925 -0.9182
  519SOL    HW1 1707   2.993   4.398   2.613 -0.0668 -0.8316 -0.5828
  519SOL    HW2 1708   3.117   4.316   2.679  0.8074  0.3086 -0.7672
  520SOL     OW 1709   3.719   2.259   6.756 -0.3155 -0.1511 -0.0643
  520SOL    HW1 1710   3.808   2.290   6.721 -0.0865 -0.2712  0.4074
  520SOL    HW2 1711   3.729   2.226   6.850 -0.7485 -0.7342 -0.2153
  521SOL     OW 1712   3.981   4.924   0.835  0.3373 -0.1417  0.0140
  521SOL    HW1 1713   3.966   4.849   0.899  0.0986 -0.5683 -0.5381
  521SOL    HW2 1714   4.079   4.934   0.817  0.3650 -0.3356  0.0628
  522SOL     OW 1715   5.557   2.383   0.950 -0.1811  0.0353 -0.3076
  522SOL    HW1 1716   5.558   2.326   0.868  1.6650 -2.3458  1.2529
  522SOL    HW2 1717   5.598   2.472   0.929 -0.1940 -0.3256 -2.0529
  523SOL     OW 1718   4.401   2.250   4.854  0.0366  0.0193 -0.2416
  523SOL    HW1 1719   4.483   2.286   4.900 -0.6153 -0.1533  1.1126
  523SOL    HW2 1720   4.323   2.256   4.916 -0.7559 -0.8087 -1.1298
  524SOL     OW 1721   4.705   3.850   3.354  0.4208 -0.3052  0.6771
  524SOL    HW1 1722   4.744   3.758   3.363 -1.0245 -0.9744  0.5021
  524SOL    HW2 1723   4.749   3.912   3.418  1.6536 -1.0419  0.5660
  525SOL     OW 1724   6.021   3.553   2.739 -0.2420 -0.2888  0.0460
  525SOL    HW1 1725   6.109   3.566   2.784 -0.9608  0.9689  1.1550
  525SOL    HW2 1726   5.996   3.636   2.689  0.2561 -1.4393 -2.2591
  526SOL     OW 1727   2.066   3.670   0.788 -0.5715 -0.0290  0.0913
  526SOL    HW1 1728   1.970   3.644   0.800 -0.0561 -2.0566  0.2661
  526SOL    HW2 1729   2.123   3.606   0.840  0.9771 -0.2747 -1.8298
  527SOL     OW 1730   6.636   3.686   4.299  0.2597  0.2355  0.2665
  527SOL    HW1 1731   6.709   3.619   4.302  0.3518  0.3639  2.4247
  527SOL    HW2 1732   6.591   3.690   4.388 -1.5031  1.1256 -0.6147
  528SOL     OW 1733   6.111   3.528   4.602 -0.1184  0.4451  0.1530
  528SOL    HW1 1734   6.112   3.481   4.690  0.9828 -0.9535 -0.5640
  528SOL    HW2 1735   6.107   3.627   4.616 -3.6428  0.2237  1.7179
  529SOL     OW 1736   3.030   3.357   6.966  0.1259 -0.3899  0.0357
  529SOL    HW1 1737   3.119   3.396   6.939  1.2909 -0.2977  3.4739
  529SOL    HW2 1738   2.977   3.427   7.014 -0.2401 -1.4366  1.1950
  530SOL     OW 1739   2.439   3.556   5.581  0.1015  0.2257 -0.0092
  530SOL    HW1 1740   2.525   3.505   5.571  0.3645  0.7437 -0.4584
  530SOL    HW2 1741   2.365   3.492   5.601  0.4562 -0.3145 -0.3721
  531SOL     OW 1742   6.389   4.468   5.961  0.0545 -0.5805  0.4156
  531SOL    HW1 1743   6.305   4.466   5.907  0.0024  1.9087  0.2925
  531SOL    HW2 1744   6.367   4.451   6.057 -0.2139 -2.3434  0.0755
  532SOL     OW 1745   5.137   3.009   4.492 -0.2421  0.1164  0.0665
  532SOL    HW1 1746   5.066   2.941   4.510  0.5901 -0.8472 -0.2385
  532SOL    HW2 1747   5.227   2.967   4.503  0.3051  1.4005  0.7730
  533SOL     OW 1748   1.162   3.200   3.724 -0.0908  0.2331 -0.0645
  533SOL    HW1 1749   1.245   3.175   3.675  1.1135  1.8301  1.0548
  533SOL    HW2 1750   1.115   3.117   3.754  0.7864 -0.7043 -1.2126
  534SOL     OW 1751   0.240   3.462   1.446  0.1338 -0.1553  0.3141
  534SOL    HW1 1752   0.192   3.394   1.392 -1.0381  1.4502 -0.7600
  534SOL    HW2 1753   0.202   3.553   1.428  0.9653  0.7002  2.4262
  535SOL     OW 1754   4.975   3.009   6.789  0.1963  0.2815  0.4842
  535SOL    HW1 1755   5.029   3.064   6.726  0.3537 -0.6692 -0.2190
  535SOL    HW2 1756   4.925   2.938   6.739  1.9044 -1.8128  1.5776
  536SOL     OW 1757   6.031   2.720   6.814 -0.5061 -0.1500 -0.0327
  536SOL    HW1 1758   6.110   2.698   6.871 -0.1857 -0.3956 -0.5681
  536SOL    HW2 1759   6.052   2.799   6.756 -0.2249 -0.9333 -1.0270
  537SOL     OW 1760   5.949   2.767   3.507 -0.1611 -0.2211  0.2878
  537SOL    HW1 1761   5.953   2.783   3.409 -1.8336 -1.3447  0.0084
  537SOL    HW2 1762   6.023   2.818   3.552 -0.0717  1.2303 -1.4076
  538SOL     OW 1763   3.317   3.107   4.192 -0.5076  0.0943 -0.0106
  538SOL    HW1 1764   3.401   3.120   4.140 -1.4071 -1.0612 -1.8104
  538SOL    HW2 1765   3.281   3.015   4.177 -1.2692  0.0062  2.0082
  539SOL     OW 1766   4.158   4.497   0.087  0.2728 -0.3588  0.0599
  539SOL    HW1 1767   4.181   4.550   0.005 -1.2185 -0.0188 -0.1800
  539SOL    HW2 1768   4.242   4.463   0.130  1.3604  2.7665  0.6197
  540SOL     OW 1769   0.340   3.529   4.643  0.0791 -0.5665  0.6594
  540SOL    HW1 1770   0.349   3.536   4.742  2.3269 -0.5098  0.4906
  540SOL    HW2 1771   0.343   3.621   4.603 -1.6131 -0.5199  0.5383
  541SOL     OW 1772   4.224   3.337   3.668 -0.0551 -0.0442  0.3541
  541SOL    HW1 1773   4.306   3.284   3.691  0.2292  0.7224  1.1863
  541SOL    HW2 1774   4.211   3.338   3.569  1.7978  1.0412  0.0733
  542SOL     OW 1775   0.418   4.492   1.146 -1.0038 -0.0794  0.5255
  542SOL    HW1 1776   0.415   4.467   1.242  1.2110  0.8173  0.8632
  542SOL    HW2 1777   0.504   4.462   1.105 -1.3683  0.6487 -0.8733
  543SOL     OW 1778   5.608   2.185   2.624 -0.0841  0.3363  0.2578
  543SOL    HW1 1779   5.678   2.178   2.553  0.4351 -0.9446  0.8777
  543SOL    HW2 1780   5.518   2.164   2.585  0.1492 -0.0111 -0.0940
  544SOL     OW 1781   3.058   4.420   4.352 -0.0662  0.5819 -0.6709
  544SOL    HW1 1782   3.020   4.450   4.264 -0.4294 -0.4077 -0.8649
  544SOL    HW2 1783   3.091   4.326   4.343  0.0651  0.5410  0.2074
  545SOL     OW 1784   4.549   2.605   4.456 -0.4092 -0.3772  0.0753
  545SOL    HW1 1785   4.505   2.654   4.530 -0.1493  2.0445 -1.2867
  545SOL    HW2 1786   4.484   2.543   4.412 -1.5456  0.7718  0.1154
  546SOL     OW 1787   6.599   4.642   5.890  0.1107  0.2694 -0.2490
  546SOL    HW1 1788   6.518   4.595   5.926 -0.0967 -0.4411 -1.5906
  546SOL    HW2 1789   6.571   4.727   5.845  0.1624  0.2577 -0.3033
  547SOL     OW 1790   6.522   2.236   4.847 -0.2009 -0.1186 -0.2240
  547SOL    HW1 1791   6.579   2.256   4.767 -0.2771  1.6324  0.1164
  547SOL    HW2 1792   6.577   2.189   4.916  0.5451  0.5486 -0.3430
  548SOL     OW 1793   2.571   2.612   0.145  0.1250 -0.5682  0.5475
  548SOL    HW1 1794   2.611   2.652   0.063 -2.7946  3.1493  0.6663
  548SOL    HW2 1795   2.643   2.593   0.212  2.1669  0.0014 -1.3992
  549SOL     OW 1796   4.962   3.903   3.550 -0.2618 -0.1915 -0.2200
  549SOL    HW1 1797   4.941   3.995   3.583 -1.3239 -0.5952  0.2461
  549SOL    HW2 1798   5.061   3.897   3.534 -0.0292  0.7355  0.6629
  550SOL     OW 1799   2.222   3.251   1.154 -0.0971 -0.4258 -0.0134
  550SOL    HW1 1800   2.130   3.221   1.129 -0.1617 -1.3462  1.2404
  550SOL    HW2 1801   2.290   3.195   1.106 -0.2128 -1.1193  0.6152
  551SOL     OW 1802   2.483   2.813   5.068 -0.1212 -0.0836  0.0975
  551SOL    HW1 1803   2.540   2.889   5.038 -0.5262  0.8785  1.6577
  551SOL    HW2 1804   2.535   2.728   5.065  0.8402  0.5064 -0.1428
  552SOL     OW 1805   5.513   3.324   5.733 -0.1278 -0.6314  0.3071
  552SOL    HW1 1806   5.508   3.269   5.816  0.4910 -0.7243  0.2860
  552SOL    HW2 1807   5.430   3.379   5.724 -0.2943 -0.7886  0.8664
  553SOL     OW 1808   2.268   3.523   2.077 -0.0276 -0.4619  0.0892
  553SOL    HW1 1809   2.209   3.575   2.015 -1.3020 -1.3653  0.5030
  553SOL    HW2 1810   2.362   3.556   2.069 -1.0325  3.4787  1.8906
  554SOL     OW 1811   0.538   2.091   3.526 -0.1716  0.4941 -0.9694
  554SOL    HW1 1812   0.584   2.113   3.611  1.1067 -1.4344 -1.0995
  554SOL    HW2 1813   0.440   2.086   3.541  0.1570 -1.7301  0.9000
  555SOL     OW 1814   0.259   3.356   2.286 -0.5728 -0.1070  0.4169
  555SOL    HW1 1815   0.250   3.455   2.293 -0.4433 -0.0856  0.3009
  555SOL    HW2 1816   0.193   3.311   2.346 -1.2091  0.0409 -0.1659
  556SOL     OW 1817   2.433   4.814   0.245  0.1339 -0.1958 -0.4918
  556SOL    HW1 1818   2.446   4.833   0.342  2.3653  1.1996 -0.9960
  556SOL    HW2 1819   2.391   4.724   0.234  1.6599 -1.2615  1.7207
  557SOL     OW 1820   0.421   4.488   2.253  0.1115 -0.1656  0.1362
  557SOL    HW1 1821   0.497   4.471   2.191  2.2037  0.2623  2.4245
  557SOL    HW2 1822   0.395   4.585   2.247  0.6908  0.0059  0.3072
  558SOL     OW 1823   6.949   3.046   4.671  0.1045 -0.1750  0.8626
  558SOL    HW1 1824   7.022   3.105   4.705 -0.7322  0.5391  1.4888
  558SOL    HW2 1825   6.887   3.100   4.614  0.7812 -1.0769 -0.7871
  559SOL     OW 1826   3.830   3.085   3.909 -0.8934 -0.3835 -1.0503
  559SOL    HW1 1827   3.873   3.018   3.848  0.4722 -1.0847  0.5877
  559SOL    HW2 1828   3.822   3.046   4.001 -1.7473  1.0682 -0.4701
  560SOL     OW 1829   6.309   2.104   5.926 -0.4202  0.1897  0.7801
  560SOL    HW1 1830   6.320   2.018   5.974 -0.7524 -1.0571 -1.2547
  560SOL    HW2 1831   6.213   2.131   5.926 -0.9456 -1.3492 -1.5182
  561SOL     OW 1832   1.435   4.067   0.070  0.3421  0.1533 -0.0852
  561SOL    HW1 1833   1.356   4.128   0.061  0.0570 -0.1428  0.4022
  561SOL    HW2 1834   1.510   4.103   0.014 -0.1589  0.3882 -0.6297
  562SOL     OW 1835   2.209   3.605   0.232 -0.2625 -0.5154 -0.1900
  562SOL    HW1 1836   2.209   3.704   0.242 -2.7512 -0.5750  1.2211
  562SOL    HW2 1837   2.272   3.564   0.298  0.4234  0.0923 -0.4581
  563SOL     OW 1838   5.712   3.293   3.097 -0.0564  0.0225 -0.2937
  563SOL    HW1 1839   5.756   3.366   3.044 -0.0815  1.9706  2.1850
  563SOL    HW2 1840   5.621   3.323   3.126  0.0060 -0.9029  0.9358
  564SOL     OW 1841   5.921   4.609   0.470 -0.6999  0.5399 -0.1232
  564SOL    HW1 1842   6.009   4.568   0.495 -0.6047  1.3968  1.0675
  564SOL    HW2 1843   5.910   4.608   0.371  1.4906  2.0447 -0.4565
  565SOL     OW 1844   1.348   4.500   0.357 -0.2946  0.2291  0.2975
  565SOL    HW1 1845   1.276   4.461   0.299  0.2909  0.7571 -0.7885
  565SOL    HW2 1846   1.320   4.591   0.388 -1.8192 -1.0656  3.1193
  566SOL     OW 1847   6.579   2.088   1.916  0.0720 -1.0763  0.0462
  566SOL    HW1 1848   6.593   2.132   1.828  0.0815 -0.4018  0.3796
  566SOL    HW2 1849   6.628   2.001   1.918 -1.4122 -1.9902 -1.2806
  567SOL     OW 1850   5.739   2.795   2.973  0.2785  0.4343  0.2407
  567SOL    HW1 1851   5.704   2.759   2.886  1.0116  1.4412 -0.5106
  567SOL    HW2 1852   5.702   2.887   2.988  0.2616  0.3193  0.9340
  568SOL     OW 1853   4.566   4.258   5.452  0.6641 -0.1428 -0.8618
  568SOL    HW1 1854   4.518   4.232   5.368  1.3465 -0.8541 -1.0426
  568SOL    HW2 1855   4.589   4.355   5.449 -1.9948  0.6176 -0.1516
  569SOL     OW 1856   2.632   3.544   2.633  0.6554 -0.3640 -0.6748
  569SOL    HW1 1857   2.637   3.636   2.594  1.8377  0.3227  0.9832
  569SOL    HW2 1858   2.550   3.498   2.599  0.2724  1.1296 -1.8809
  570SOL     OW 1859   0.657   3.377   0.220  0.3347  0.3181 -0.5718
  570SOL    HW1 1860   0.677   3.447   0.288 -0.2078 -1.8666  1.9719
  570SOL    HW2 1861   0.742   3.346   0.178  0.9117  0.3050  0.5787
  571SOL     OW 1862   3.094   2.036   3.696 -0.3133 -0.4785  0.1915
  571SOL    HW1 1863   2.999   2.006   3.685 -1.0512  1.6250  0.4073
  571SOL    HW2 1864   3.111   2.059   3.792  0.3523 -0.6118  0.1124
  572SOL     OW 1865   4.747   4.190   6.683 -0.0041 -0.1172  0.2350
  572SOL    HW1 1866   4.824   4.201   6.621  0.9319 -2.4904  0.9064
  572SOL    HW2 1867   4.752   4.102   6.729 -2.0066  0.5304  1.8739
  573SOL     OW 1868   2.980   4.477   1.262  0.4655  0.1254 -0.8481
  573SOL    HW1 1869   2.910   4.442   1.200  2.4271 -2.0621 -1.9688
  573SOL    HW2 1870   3.024   4.556   1.221 -0.3650  0.6349 -0.7791
  574SOL     OW 1871   2.624   4.804   6.558  0.5412  0.0171 -0.4459
  574SOL    HW1 1872   2.566   4.808   6.640  2.2707 -0.9881  0.8932
  574SOL    HW2 1873   2.566   4.809   6.476 -1.3912 -0.5356  0.8196
  575SOL     OW 1874   6.089   3.472   4.031 -0.0892 -0.4355  0.3650
  575SOL    HW1 1875   6.072   3.393   4.089 -0.5130  0.2137  1.1387
  575SOL    HW2 1876   6.155   3.532   4.075 -1.0871  0.5077  0.6014
  576SOL     OW 1877   3.436   3.409   3.835  0.3195 -0.1739 -0.7540
  576SOL    HW1 1878   3.395   3.466   3.906 -0.3089  0.7862 -1.8556
  576SOL    HW2 1879   3.535   3.408   3.847  0.2044 -0.3135  0.3246
  577SOL     OW 1880   1.058   4.216   1.611 -0.0904 -0.2304 -0.2783
  577SOL    HW1 1881   1.036   4.216   1.709  2.6656 -0.3504  0.4050
  577SOL    HW2 1882   1.001   4.148   1.565 -2.8449  1.1658  0.8191
  578SOL     OW 1883   0.588   3.276   5.168  0.2877 -0.2385  0.2472
  578SOL    HW1 1884   0.571   3.375   5.172  0.8285 -0.1828  1.4679
  578SOL    HW2 1885   0.576   3.245   5.074 -0.5854  0.8605 -0.0288
  579SOL     OW 1886   2.364   4.853   3.266  0.4156 -0.1778  0.3269
  579SOL    HW1 1887   2.374   4.942   3.312  1.8503 -0.5643  0.8039
  579SOL    HW2 1888   2.293   4.860   3.196  2.2699  2.1484 -1.5018
  580SOL     OW 1889   5.625   3.974   3.700 -0.2141  0.1110  0.0556
  580SOL    HW1 1890   5.671   4.062   3.705  1.3927 -0.6367 -0.8698
  580SOL    HW2 1891   5.617   3.946   3.604 -0.4801 -0.8604  0.3454
  581SOL     OW 1892   6.160   4.531   3.015  0.1136 -0.8905  0.0773
  581SOL    HW1 1893   6.083   4.569   2.964  1.4052 -0.7037 -1.8413
  581SOL    HW2 1894   6.138   4.528   3.112 -1.1497  2.0307 -0.0357
  582SOL     OW 1895   4.228   4.493   5.663 -0.0368  0.2551 -0.2899
  582SOL    HW1 1896   4.199   4.539   5.746 -1.2609  0.0604 -0.5942
  582SOL    HW2 1897   4.149   4.477   5.603  0.8342  0.5293 -1.5665
  583SOL     OW 1898   1.194   2.354   4.449 -0.4073 -0.2674  0.1781
  583SOL    HW1 1899   1.113   2.410   4.434 -0.2239 -0.4463 -1.7683
  583SOL    HW2 1900   1.247   2.391   4.525 -1.2446  1.0828  0.1299
  584SOL     OW 1901   3.675   4.704   3.552  0.5150  0.3514 -0.0068
  584SOL    HW1 1902   3.604   4.682   3.484 -0.2675 -0.9702  1.1849
  584SOL    HW2 1903   3.697   4.622   3.604  2.8979  0.7635 -0.2860
  585SOL     OW 1904   2.235   2.042   5.937 -0.1442  0.4767 -0.3266
  585SOL    HW1 1905   2.272   2.022   6.028 -0.0643  0.7426 -0.3006
  585SOL    HW2 1906   2.276   2.126   5.902 -0.1520  0.3561 -0.6229
  586SOL     OW 1907   5.887   3.758   2.612 -0.1198  0.1500  0.0654
  586SOL    HW1 1908   5.848   3.773   2.703  0.3733  0.0045  0.3109
  586SOL    HW2 1909   5.832   3.803   2.543 -1.2886 -0.8803  0.2874
  587SOL     OW 1910   0.672   1.856   6.807 -0.3870  0.3442  0.0233
  587SOL    HW1 1911   0.667   1.764   6.846  1.5715  0.3500  0.3997
  587SOL    HW2 1912   0.704   1.851   6.713 -0.9771  0.6106 -0.1981
  588SOL     OW 1913   4.910   4.388   6.800  0.5273  0.0495 -0.2972
  588SOL    HW1 1914   4.848   4.312   6.783  0.7155 -0.0026 -0.7376
  588SOL    HW2 1915   4.906   4.412   6.897 -0.2263  0.0826 -0.3287
  589SOL     OW 1916   5.056   3.452   3.248  0.2821 -0.1860 -0.3897
  589SOL    HW1 1917   5.094   3.366   3.213 -2.2537 -0.4145 -2.9109
  589SOL    HW2 1918   4.975   3.432   3.305  0.3897  0.5063  0.0197
  590SOL     OW 1919   1.878   2.315   5.544  0.2744 -0.3298 -0.3745
  590SOL    HW1 1920   1.908   2.294   5.451  2.3835 -0.1473  0.2074
  590SOL    HW2 1921   1.922   2.252   5.608 -1.4687 -0.7321  0.5011
  591SOL     OW 1922   3.080   3.421   2.340 -0.0179 -0.6825 -0.1447
  591SOL    HW1 1923   3.159   3.361   2.329  0.1307 -0.4433 -0.4040
  591SOL    HW2 1924   3.107   3.501   2.395 -0.2418 -0.9045  0.2899
  592SOL     OW 1925   6.769   3.910   0.967  0.3927 -0.3477 -0.1839
  592SOL    HW1 1926   6.707   3.887   1.042 -1.2261 -0.4573 -1.5091
  592SOL    HW2 1927   6.741   3.997   0.927  0.6464 -0.7583 -1.2778
  593SOL     OW 1928   3.469   3.774   3.936  0.4010 -0.0275  0.1524
  593SOL    HW1 1929   3.426   3.695   3.979 -0.4961  0.5361  0.3146
  593SOL    HW2 1930   3.536   3.742   3.869 -0.3922 -0.9486 -0.2428
  594SOL     OW 1931   0.071   4.445   4.540  0.1422 -0.7356  0.1622
  594SOL    HW1 1932   0.083   4.348   4.521  0.1868 -0.5692 -0.6803
  594SOL    HW2 1933   0.128   4.471   4.619  0.2874 -1.3410  0.2595
  595SOL     OW 1934   3.640   3.223   1.473 -0.1083  0.2179 -0.0937
  595SOL    HW1 1935   3.588   3.285   1.413 -1.5397  1.1556  2.0135
  595SOL    HW2 1936   3.592   3.211   1.559  1.0918 -2.4034  0.3140
  596SOL     OW 1937   1.263   2.716   3.486 -0.2023 -0.6200  0.2496
  596SOL    HW1 1938   1.250   2.716   3.387  1.9837 -1.8931 -0.0919
  596SOL    HW2 1939   1.219   2.635   3.525 -0.2585 -0.6207  0.1854
  597SOL     OW 1940   5.400   4.089   5.545  0.0165 -0.0784 -0.2783
  597SOL    HW1 1941   5.422   4.186   5.541 -1.1153  0.3795  2.4057
  597SOL    HW2 1942   5.301   4.078   5.558  0.4021 -1.4047  2.1919
  598SOL     OW 1943   4.208   4.433   6.224  0.1848  0.5255 -0.1599
  598SOL    HW1 1944   4.206   4.463   6.319 -0.4151 -1.1217  0.3857
  598SOL    HW2 1945   4.230   4.510   6.165 -0.0061  1.7054  1.2589
  599SOL     OW 1946   2.841   3.895   4.839 -0.3637  0.3632 -0.2584
  599SOL    HW1 1947   2.768   3.827   4.836 -1.1236  1.0450  1.3370
  599SOL    HW2 1948   2.812   3.971   4.897  0.9010  1.5301 -1.1174
  600SOL     OW 1949   1.847   3.171   6.907  0.1013 -0.3748 -0.4371
  600SOL    HW1 1950   1.815   3.092   6.959 -0.3748 -0.0346 -0.2223
  600SOL    HW2 1951   1.918   3.218   6.958 -3.2229  2.4854  1.9695
  601SOL     OW 1952   3.686   3.795   4.727  0.4580 -0.0208 -0.2347
  601SOL    HW1 1953   3.756   3.761   4.790  0.7087  0.8279 -0.0383
  601SOL    HW2 1954   3.660   3.888   4.753 -0.7402 -0.3137 -0.3105
  602SOL     OW 1955   5.301   4.048   1.201  0.0133  0.4657  0.0166
  602SOL    HW1 1956   5.337   3.961   1.167  0.0058  0.0862  0.9798
  602SOL    HW2 1957   5.253   4.095   1.126 -1.9044 -1.3578  0.0254
  603SOL     OW 1958   6.063   2.104   0.433  0.0131 -0.4431  0.3742
  603SOL    HW1 1959   6.106   2.188   0.400 -0.0246 -0.3535  0.5540
  603SOL    HW2 1960   6.109   2.025   0.392 -1.2793 -0.3181 -1.4820
  604SOL     OW 1961   4.969   2.834   4.982 -0.3197 -0.2437  0.2754
  604SOL    HW1 1962   5.025   2.884   4.916 -0.6211  0.4121  0.5087
  604SOL    HW2 1963   5.017   2.829   5.070 -0.0914 -0.7702  0.1251
  605SOL     OW 1964   5.069   4.266   2.333  0.1142  0.1624 -0.3779
  605SOL    HW1 1965   5.085   4.298   2.426 -1.2268 -1.7470  0.5824
  605SOL    HW2 1966   5.149   4.285   2.277  1.0729  1.0771  1.2352
  606SOL     OW 1967   0.230   4.349   3.711 -0.3829  0.3473 -0.1120
  606SOL    HW1 1968   0.268   4.260   3.684 -0.4291  0.2587  0.1096
  606SOL    HW2 1969   0.159   4.375   3.646  1.2446  1.3591 -1.5683
  607SOL     OW 1970   6.229   4.560   1.701 -0.4136 -0.3463 -0.3499
  607SOL    HW1 1971   6.304   4.543   1.637 -0.1784 -1.0318  0.0987
  607SOL    HW2 1972   6.194   4.473   1.735 -0.0995  0.0062  0.9563
  608SOL     OW 1973   6.729   2.138   2.271  0.1980  0.0967 -0.1444
  608SOL    HW1 1974   6.681   2.222   2.296 -2.2661 -2.0587  3.2340
  608SOL    HW2 1975   6.689   2.100   2.188 -0.7487  0.6881  0.0294
  609SOL     OW 1976   6.224   3.961   3.244 -0.1160 -0.1301  0.2032
  609SOL    HW1 1977   6.309   3.945   3.195 -0.1632 -0.7296  0.3103
  609SOL    HW2 1978   6.216   3.896   3.320 -1.3679 -1.1068 -0.7175
  610SOL     OW 1979   5.324   3.162   2.421 -0.1898 -0.4329  0.1804
  610SOL    HW1 1980   5.343   3.183   2.325  0.7150  2.8667  0.9842
  610SOL    HW2 1981   5.296   3.245   2.469 -2.0984 -2.2743  2.5004
  611SOL     OW 1982   3.662   3.684   3.770 -0.2316 -0.1383  0.1203
  611SOL    HW1 1983   3.690   3.612   3.833 -0.7890 -2.1231 -1.7768
  611SOL    HW2 1984   3.651   3.646   3.678  0.8059  2.6735 -1.2935
  612SOL     OW 1985   1.768   3.371   2.923 -0.3293 -0.5728  0.1955
  612SOL    HW1 1986   1.867   3.355   2.915 -0.2267  0.5951 -1.3098
  612SOL    HW2 1987   1.720   3.284   2.913  0.5117 -1.0056 -0.2256
  613SOL     OW 1988   6.371   4.576   4.295 -0.0796  0.6406 -0.4557
  613SOL    HW1 1989   6.431   4.499   4.317 -1.5856 -0.2171  0.8693
  613SOL    HW2 1990   6.383   4.601   4.199  1.9559  0.1479 -0.3753
  614SOL     OW 1991   1.350   4.176   0.998  0.1330  0.0674 -0.0839
  614SOL    HW1 1992   1.355   4.240   0.921 -0.7510 -1.4658 -1.4857
  614SOL    HW2 1993   1.432   4.119   1.000  0.1724  0.1316  0.1379
  615SOL     OW 1994   1.743   3.832   0.681 -0.5687  0.6703  0.8471
  615SOL    HW1 1995   1.712   3.924   0.706 -1.4925  1.1037 -1.6100
  615SOL    HW2 1996   1.795   3.837   0.596  0.7055 -0.9305  1.4899
  616SOL     OW 1997   4.518   2.321   4.040  0.3951  0.2228 -0.1488
  616SOL    HW1 1998   4.499   2.395   4.105 -0.2992 -0.4935  0.4924
  616SOL    HW2 1999   4.480   2.235   4.076 -2.0861  0.1962 -2.5197
  617SOL     OW 2000   3.384   4.521   6.996  0.0954 -0.0100 -0.0706
  617SOL    HW1 2001   3.315   4.499   7.065 -0.0585  0.3008 -0.1222
  617SOL    HW2 2002   3.431   4.437   6.968 -0.2743 -0.2312 -0.0458
  618SOL     OW 2003   1.075   3.825   1.091  0.0360  0.1159 -0.3605
  618SOL    HW1 2004   0.977   3.807   1.084  0.1429 -1.0263  0.7840
  618SOL    HW2 2005   1.090   3.922   1.113 -0.7137  0.7992 -2.5660
  619SOL     OW 2006   3.040   2.931   4.938 -0.6974 -0.0139 -0.2380
  619SOL    HW1 2007   2.967   2.913   4.872 -0.0333 -0.2719 -0.9296
  619SOL    HW2 2008   3.125   2.952   4.888  0.1666 -1.5512  0.5133
  620SOL     OW 2009   4.523   3.770   2.018 -0.1802  0.1428 -0.2735
  620SOL    HW1 2010   4.536   3.680   1.976 -0.0951  1.5436 -3.5111
  620SOL    HW2 2011   4.607   3.797   2.065  0.3232 -0.8192 -0.5930
  621SOL     OW 2012   1.354   3.966   5.894 -0.2856 -0.4699 -0.1259
  621SOL    HW1 2013   1.381   3.988   5.800 -0.1351 -2.1455 -0.5172
  621SOL    HW2 2014   1.410   3.889   5.927  0.0082  0.4176  1.5320
  622SOL     OW 2015   4.105   2.183   3.445 -0.7786 -0.2249  0.1089
  622SOL    HW1 2016   4.158   2.159   3.527 -0.1921  1.1158  0.1416
  622SOL    HW2 2017   4.137   2.129   3.368  1.0043  0.8824  0.0180
  623SOL     OW 2018   1.076   1.986   4.618 -0.9827 -0.4196  0.0987
  623SOL    HW1 2019   1.146   1.986   4.546 -1.2882  0.4060 -0.2084
  623SOL    HW2 2020   1.115   1.948   4.702 -0.8404 -2.1044 -0.6943
  624SOL     OW 2021   3.627   2.313   0.509 -0.0471  0.5308  0.0456
  624SOL    HW1 2022   3.608   2.342   0.415  4.6927  3.3526 -0.3916
  624SOL    HW2 2023   3.676   2.386   0.556  1.2653 -2.2673  3.4212
  625SOL     OW 2024   4.594   3.627   1.226  0.4767  0.2108 -0.1062
  625SOL    HW1 2025   4.503   3.629   1.267  0.0652 -0.0125 -0.9976
  625SOL    HW2 2026   4.658   3.584   1.290 -0.2718 -0.6643  0.0730
  626SOL     OW 2027   5.438   2.024   4.501  0.7841  0.6909 -0.3727
  626SOL    HW1 2028   5.375   2.096   4.474 -0.2345 -0.1238 -0.2208
  626SOL    HW2 2029   5.471   1.976   4.420  0.4814  0.5208 -0.3955
  627SOL     OW 2030   5.188   4.571   3.535  0.1493  0.2659  0.5181
  627SOL    HW1 2031   5.215   4.632   3.460  0.5838 -1.3984 -0.7522
  627SOL    HW2 2032   5.270   4.531   3.576 -0.1023  0.9644  1.7445
  628SOL     OW 2033   0.480   2.075   2.649  0.1072  0.3084  0.1800
  628SOL    HW1 2034   0.445   2.012   2.580 -0.2004  0.2277  0.4074
  628SOL    HW2 2035   0.562   2.035   2.692 -0.1197  0.0341  0.3629
  629SOL     OW 2036   4.380   3.687   1.352  0.1363 -0.4906  0.0818
  629SOL    HW1 2037   4.351   3.761   1.292 -1.9311 -1.1953  0.1510
  629SOL    HW2 2038   4.355   3.709   1.447  0.6841 -0.7301  0.2906
  630SOL     OW 2039   6.474   1.951   5.040  0.0836  0.5403 -0.0383
  630SOL    HW1 2040   6.573   1.939   5.029 -0.2354 -3.2949  0.0225
  630SOL    HW2 2041   6.451   1.944   5.137 -0.3832 -0.4186 -0.2094
  631SOL     OW 2042   6.993   2.006   5.027 -0.0544 -0.0287 -0.2758
  631SOL    HW1 2043   7.005   1.936   5.096 -0.3367 -0.6712 -0.8654
  631SOL    HW2 2044   7.076   2.062   5.021  0.8283 -1.3510 -0.9326
  632SOL     OW 2045   6.251   4.019   0.004  0.2173 -0.0665 -0.0131
  632SOL    HW1 2046   6.282   4.001   0.097  0.5795 -0.2923 -0.1782
  632SOL    HW2 2047   6.228   4.117  -0.005  0.9695  0.1204  0.0812
  633SOL     OW 2048   2.173   2.196   0.330  0.4380 -0.4417 -0.2964
  633SOL    HW1 2049   2.183   2.295   0.339  0.2829 -0.5348  1.1094
  633SOL    HW2 2050   2.167   2.172   0.233 -2.4651  1.2353 -0.6420
  634SOL     OW 2051   2.435   2.404   6.268 -0.5988 -0.4090  0.1838
  634SOL    HW1 2052   2.534   2.394   6.259 -0.5763 -0.9673  1.0236
  634SOL    HW2 2053   2.406   2.488   6.221  0.2239 -0.4112 -0.3415
  635SOL     OW 2054   1.765   3.751   6.427  0.3705 -0.0670  0.3107
  635SOL    HW1 2055   1.789   3.665   6.471 -0.2764 -0.0734  0.6606
  635SOL    HW2 2056   1.819   3.825   6.468 -1.7190  0.2738  2.6967
  636SOL     OW 2057   4.745   4.595   1.467  0.4906 -0.0761 -0.2139
  636SOL    HW1 2058   4.708   4.637   1.549 -2.0077  0.5337 -1.5507
  636SOL    HW2 2059   4.733   4.496   1.472 -0.7978  0.0556 -0.3217
  637SOL     OW 2060   0.498   3.104   0.940  0.7038  0.2714  0.1712
  637SOL    HW1 2061   0.439   3.185   0.937  2.2287  1.4149 -0.2333
  637SOL    HW2 2062   0.513   3.077   1.035 -0.0663  0.2537  0.2948
  638SOL     OW 2063   3.529   3.420   6.422  0.0549  0.1889  0.1763
  638SOL    HW1 2064   3.596   3.412   6.348  0.5641 -0.8505  0.7399
  638SOL    HW2 2065   3.516   3.517   6.444  0.5465  0.4642 -0.6712
  639SOL     OW 2066   1.613   2.774   6.696  0.2704 -0.0281 -0.4147
  639SOL    HW1 2067   1.684   2.732   6.639 -0.8250 -0.5480 -1.4337
  639SOL    HW2 2068   1.634   2.870   6.711  1.0090 -0.0956 -0.9870
  640SOL     OW 2069   2.401   3.721   4.537  0.0447  0.1600  0.1542
  640SOL    HW1 2070   2.312   3.725   4.582 -0.6739 -0.7255 -1.1104
  640SOL    HW2 2071   2.419   3.809   4.493 -1.7627 -0.5575 -2.2891
  641SOL     OW 2072   5.606   4.024   2.180 -0.1419 -0.4045 -0.2823
  641SOL    HW1 2073   5.581   4.028   2.083 -0.5930  0.1390 -0.1468
  641SOL    HW2 2074   5.575   3.936   2.218 -0.5003 -0.3708 -0.4889
  642SOL     OW 2075   4.198   4.566   4.853 -0.2613  0.3858 -0.5742
  642SOL    HW1 2076   4.139   4.630   4.803  0.0134  0.3942 -0.8839
  642SOL    HW2 2077   4.284   4.554   4.804 -0.0907  0.2001 -0.2336
  643SOL     OW 2078   5.724   4.847   2.780  0.0990  0.1158 -0.6269
  643SOL    HW1 2079   5.675   4.781   2.723 -0.7548  1.6174 -1.6952
  643SOL    HW2 2080   5.817   4.857   2.746 -0.2997  0.7434 -1.5835
  644SOL     OW 2081   4.226   2.861   4.024  0.3744  0.2386 -0.1644
  644SOL    HW1 2082   4.277   2.829   3.944  2.4580 -0.4130  1.3190
  644SOL    HW2 2083   4.132   2.828   4.019  1.5611 -3.6672 -0.2580
  645SOL     OW 2084   6.447   3.828   2.831  0.4334 -0.0471  0.0536
  645SOL    HW1 2085   6.376   3.758   2.819  0.9490 -0.9021  1.7347
  645SOL    HW2 2086   6.447   3.889   2.751  0.4407 -2.3469 -1.8072
  646SOL     OW 2087   1.416   4.577   2.837  0.0161 -0.5490  0.5189
  646SOL    HW1 2088   1.378   4.491   2.804 -0.0528 -0.4100  0.2339
  646SOL    HW2 2089   1.513   4.564   2.859 -0.4272 -1.1629  2.2108
  647SOL     OW 2090   2.981   3.917   0.020 -0.6406 -0.5798 -0.5202
  647SOL    HW1 2091   2.918   3.905  -0.056 -0.9951 -0.7078 -0.2060
  647SOL    HW2 2092   2.939   3.884   0.104 -0.3066 -0.3041 -0.2417
  648SOL     OW 2093   3.398   2.943   0.720 -0.5634 -0.2964  0.4221
  648SOL    HW1 2094   3.467   2.870   0.720 -0.1645  0.0637 -0.3082
  648SOL    HW2 2095   3.421   3.010   0.790  1.4942  1.3011 -1.6006
  649SOL     OW 2096   3.018   3.174   4.553 -0.0424  0.0644  0.3030
  649SOL    HW1 2097   2.960   3.192   4.473  0.8034  1.6708  0.0049
  649SOL    HW2 2098   3.106   3.139   4.523  2.3406  5.4368 -0.1599
  650SOL     OW 2099   5.919   4.056   2.505  0.0480 -0.1456 -0.6095
  650SOL    HW1 2100   5.856   4.011   2.441 -0.1110  1.4986 -1.6758
  650SOL    HW2 2101   5.951   4.142   2.465 -0.8590  1.4871  1.9203
  651SOL     OW 2102   3.958   2.957   0.902 -0.5325 -0.0956 -0.3662
  651SOL    HW1 2103   4.029   2.888   0.888 -1.7472 -1.3318 -0.6657
  651SOL    HW2 2104   3.960   3.023   0.827  0.7502  0.3110  0.0072
  652SOL     OW 2105   6.188   3.097   3.184  0.0941  0.1689 -0.0537
  652SOL    HW1 2106   6.193   3.089   3.283  0.3522  1.6558  0.0855
  652SOL    HW2 2107   6.279   3.117   3.148 -0.1733  0.6731 -0.4648
  653SOL     OW 2108   2.671   3.881   0.398 -0.3692 -0.6460 -0.1229
  653SOL    HW1 2109   2.632   3.811   0.338 -0.8113 -1.6899  1.3236
  653SOL    HW2 2110   2.610   3.960   0.401 -0.6557 -0.8486 -0.5673
  654SOL     OW 2111   6.154   2.386   3.806  0.2937 -0.1323 -0.5082
  654SOL    HW1 2112   6.166   2.440   3.889 -2.9572  0.2830 -0.1883
  654SOL    HW2 2113   6.115   2.296   3.829 -0.5675 -0.0453 -1.5283
  655SOL     OW 2114   4.864   3.118   2.157 -0.2768 -0.4877 -0.4370
  655SOL    HW1 2115   4.909   3.200   2.193 -1.5751  0.0329  0.1053
  655SOL    HW2 2116   4.917   3.037   2.180  1.0726  0.2030 -1.0480
  656SOL     OW 2117   6.435   4.553   0.297  0.3432  0.2618  0.2995
  656SOL    HW1 2118   6.499   4.579   0.224  0.7037  2.7258  1.3843
  656SOL    HW2 2119   6.442   4.454   0.313  2.3430  0.1105 -1.0329
  657SOL     OW 2120   2.180   3.534   4.767 -0.2150  0.2463 -0.2189
  657SOL    HW1 2121   2.116   3.542   4.843  0.5632  0.4717  0.4236
  657SOL    HW2 2122   2.136   3.485   4.691 -0.9753 -0.0314  0.3918
  658SOL     OW 2123   1.974   4.574   1.040 -0.0255 -0.4126  0.1861
  658SOL    HW1 2124   1.985   4.507   1.113 -0.6423  0.2121  0.8647
  658SOL    HW2 2125   1.922   4.652   1.073 -0.4379 -0.1735 -0.9689
  659SOL     OW 2126   5.661   3.163   2.011 -0.2079 -0.2272  0.2752
  659SOL    HW1 2127   5.613   3.118   1.936  0.2307 -0.6784  0.2547
  659SOL    HW2 2128   5.748   3.115   2.028 -0.1462  0.0768  0.8443
  660SOL     OW 2129   4.553   4.813   2.277  0.0389  0.2441  0.8393
  660SOL    HW1 2130   4.502   4.896   2.296 -2.8822 -1.5043  1.1910
  660SOL    HW2 2131   4.540   4.748   2.351  0.1595 -1.4635 -0.5693
  661SOL     OW 2132   4.068   4.153   0.676  0.0527  0.2633 -0.1565
  661SOL    HW1 2133   4.147   4.115   0.725 -0.3944  0.3344  0.6239
  661SOL    HW2 2134   4.003   4.191   0.741 -0.8777 -0.2626 -0.7589
  662SOL     OW 2135   5.915   3.950   5.619 -0.1757  0.6383  0.1092
  662SOL    HW1 2136   6.007   3.923   5.590  1.1755  2.6042  2.1923
  662SOL    HW2 2137   5.865   3.870   5.652  0.9340 -0.3944 -0.6187
  663SOL     OW 2138   2.174   4.135   0.801 -0.6087  0.0003  0.1308
  663SOL    HW1 2139   2.214   4.098   0.717  1.1822  1.4542  0.2707
  663SOL    HW2 2140   2.118   4.065   0.845  1.9541 -2.2858 -0.0110
  664SOL     OW 2141   3.260   3.964   5.870 -0.3351  0.5098  0.7219
  664SOL    HW1 2142   3.216   4.014   5.796  0.9565 -1.0996 -1.2607
  664SOL    HW2 2143   3.360   3.973   5.861 -0.1270 -0.8529  1.4024
  665SOL     OW 2144   4.398   4.513   1.176  0.3086 -0.2420 -0.0305
  665SOL    HW1 2145   4.392   4.607   1.210  0.0747  0.9403 -2.9739
  665SOL    HW2 2146   4.306   4.476   1.162  0.2614  0.5161 -2.1728
  666SOL     OW 2147   3.865   2.117   2.523 -0.3270  0.3438 -0.2279
  666SOL    HW1 2148   3.932   2.061   2.572  0.2451  0.9172 -0.3368
  666SOL    HW2 2149   3.805   2.162   2.588  0.3683  1.0281 -0.0534
  667SOL     OW 2150   1.604   2.177   5.309 -0.5034 -0.4410 -0.0507
  667SOL    HW1 2151   1.578   2.102   5.248  1.3853  0.5136 -2.1694
  667SOL    HW2 2152   1.575   2.264   5.268 -0.0991  0.1776  0.9469
  668SOL     OW 2153   2.294   2.458   2.342  0.0579  0.0520  0.1049
  668SOL    HW1 2154   2.324   2.473   2.248 -1.7230 -1.9370 -0.8618
  668SOL    HW2 2155   2.223   2.388   2.344 -0.2378  0.3016  2.9184
  669SOL     OW 2156   1.047   2.439   2.447  0.0707  0.4646  0.2744
  669SOL    HW1 2157   1.014   2.531   2.470 -0.0874  0.5020 -0.0882
  669SOL    HW2 2158   1.117   2.446   2.376 -0.9259  0.2235 -0.7624
  670SOL     OW 2159   6.382   3.806   5.368 -0.3349  0.0393 -0.1220
  670SOL    HW1 2160   6.421   3.753   5.443  0.5465  0.4277 -0.2919
  670SOL    HW2 2161   6.434   3.789   5.284 -0.6829  0.3791 -0.4119
  671SOL     OW 2162   3.114   2.054   6.962  0.4490 -0.2712  0.1948
  671SOL    HW1 2163   3.034   2.091   6.914 -0.2460 -2.0301 -0.0923
  671SOL    HW2 2164   3.083   1.992   7.035  1.5440 -0.4976  0.4785
  672SOL     OW 2165   1.712   4.685   2.975  0.0357  0.0004 -0.0235
  672SOL    HW1 2166   1.729   4.729   3.064 -1.0997 -1.1793  0.8249
  672SOL    HW2 2167   1.722   4.586   2.984  1.4324 -0.0371 -1.6222
  673SOL     OW 2168   0.352   2.035   2.041 -0.3648  0.5564  0.4020
  673SOL    HW1 2169   0.401   1.972   2.102 -0.9890 -0.7136 -0.3679
  673SOL    HW2 2170   0.265   2.061   2.084 -1.8119 -1.9989 -0.6997
  674SOL     OW 2171   5.291   4.499   1.705  0.3788  0.1139  0.1478
  674SOL    HW1 2172   5.316   4.585   1.661 -0.1283  0.6691  0.9241
  674SOL    HW2 2173   5.248   4.439   1.637  2.4596 -0.3198 -0.8662
  675SOL     OW 2174   0.118   4.020   4.338 -0.1038  0.1294 -0.0387
  675SOL    HW1 2175   0.139   4.025   4.241  0.2625  1.0406  0.0742
  675SOL    HW2 2176   0.144   4.106   4.382  1.2838 -0.8536  1.1705
  676SOL     OW 2177   5.126   3.981   2.373  0.2036 -0.0751 -0.1503
  676SOL    HW1 2178   5.111   4.077   2.351  0.0884  0.2513  1.2865
  676SOL    HW2 2179   5.120   3.968   2.472  2.4088 -1.1767 -0.0974
  677SOL     OW 2180   1.826   2.894   2.334  0.5637 -0.0977  0.0487
  677SOL    HW1 2181   1.885   2.935   2.264  0.1715 -0.7935 -0.7030
  677SOL    HW2 2182   1.877   2.823   2.382 -0.0734 -1.8031 -1.6573
  678SOL     OW 2183   3.722   1.956   1.974 -0.5055 -0.0120 -0.2169
  678SOL    HW1 2184   3.631   1.993   1.996  0.5612  1.3669  2.3083
  678SOL    HW2 2185   3.738   1.964   1.876 -2.2441  1.8769 -0.4192
  679SOL     OW 2186   0.549   3.180   0.365 -0.1165 -0.4753  0.5774
  679SOL    HW1 2187   0.567   3.251   0.297  0.8830 -1.2667 -0.0207
  679SOL    HW2 2188   0.450   3.174   0.382 -0.5237 -1.0089 -1.6771
  680SOL     OW 2189   2.262   3.537   2.345  0.0596  0.5148 -0.4130
  680SOL    HW1 2190   2.302   3.622   2.381  4.8440 -1.6605  0.2558
  680SOL    HW2 2191   2.261   3.541   2.245  3.6993  0.2933 -0.6074
  681SOL     OW 2192   6.757   4.422   2.268 -0.4103 -0.8047  0.1024
  681SOL    HW1 2193   6.833   4.477   2.303 -1.2580  0.6639 -0.2618
  681SOL    HW2 2194   6.751   4.336   2.318  1.8120 -1.2029 -0.2233
  682SOL     OW 2195   1.839   4.667   5.267  0.0557 -0.1401 -0.3669
  682SOL    HW1 2196   1.823   4.668   5.366 -0.2771  1.2268 -0.4097
  682SOL    HW2 2197   1.768   4.720   5.221  0.1665 -0.8175 -1.3626
  683SOL     OW 2198   3.528   2.356   1.969  0.4296  0.3174  0.2848
  683SOL    HW1 2199   3.438   2.392   1.947  0.5846  0.7090  0.2867
  683SOL    HW2 2200   3.597   2.402   1.913  0.7029  0.5162  0.7793
  684SOL     OW 2201   6.389   3.611   3.178  0.1848  0.4625  0.0869
  684SOL    HW1 2202   6.448   3.565   3.112 -1.7079 -0.7885 -0.8499
  684SOL    HW2 2203   6.432   3.695   3.209  2.9177 -0.9302  0.3335
  685SOL     OW 2204   1.454   3.920   5.134  0.0751 -0.3074  0.4174
  685SOL    HW1 2205   1.428   3.991   5.069 -2.1837 -1.1307  0.3302
  685SOL    HW2 2206   1.404   3.933   5.219 -0.0902 -1.5756  0.5311
  686SOL     OW 2207   2.828   3.835   5.824  0.3586 -0.1826 -0.5529
  686SOL    HW1 2208   2.778   3.919   5.808  1.4889  0.5896 -0.1480
  686SOL    HW2 2209   2.765   3.764   5.857 -0.7006  0.3103 -1.4838
  687SOL     OW 2210   6.657   3.908   1.251  0.3734  0.2999 -0.4945
  687SOL    HW1 2211   6.642   3.816   1.288  1.0293 -0.3258 -1.7307
  687SOL    HW2 2212   6.682   3.970   1.326 -0.4560 -0.4235  0.4114
  688SOL     OW 2213   5.360   4.614   2.410 -0.2240  0.4672 -0.2834
  688SOL    HW1 2214   5.315   4.642   2.495 -1.1759  0.1163 -0.6604
  688SOL    HW2 2215   5.409   4.527   2.426 -0.3575  0.4261 -0.0866
  689SOL     OW 2216   0.751   4.337   5.200  0.6795 -0.2916  0.3451
  689SOL    HW1 2217   0.827   4.303   5.256 -0.6382 -1.1300  1.7013
  689SOL    HW2 2218   0.714   4.420   5.243 -0.9685 -1.4840  1.3299
  690SOL     OW 2219   0.452   2.418   4.897 -0.4577  0.0990 -0.2939
  690SOL    HW1 2220   0.497   2.370   4.822 -0.7043  0.0327 -0.4000
  690SOL    HW2 2221   0.508   2.496   4.925  0.3384 -0.7158  0.4215
  691SOL     OW 2222   1.937   4.439   4.320 -0.1732  0.0105 -0.0415
  691SOL    HW1 2223   1.979   4.529   4.328  1.7381 -0.9453  1.6094
  691SOL    HW2 2224   1.972   4.379   4.393  0.7886 -2.8778 -2.6529
  692SOL     OW 2225   1.460   2.553   5.396 -0.6488 -0.5796  0.1612
  692SOL    HW1 2226   1.442   2.472   5.453 -1.8548 -0.0076  0.6344
  692SOL    HW2 2227   1.500   2.625   5.453  0.4421 -0.8271 -0.2644
  693SOL     OW 2228   1.100   4.884   5.285 -0.2498  0.2195 -0.0470
  693SOL    HW1 2229   1.177   4.822   5.266  0.5869  1.1747  0.1356
  693SOL    HW2 2230   1.135   4.977   5.293 -1.3660  0.5811  0.6488
  694SOL     OW 2231   1.751   3.398   4.226  0.2753  0.2455  0.8232
  694SOL    HW1 2232   1.706   3.478   4.185 -0.0446 -0.4656 -0.2695
  694SOL    HW2 2233   1.850   3.407   4.215  0.1813 -0.1519 -0.6131
  695SOL     OW 2234   5.666   4.502   2.121  0.5383 -0.5971  0.0491
  695SOL    HW1 2235   5.581   4.518   2.071  1.3626 -1.2578 -1.6290
  695SOL    HW2 2236   5.688   4.405   2.119  0.9187 -0.5496  1.2043
  696SOL     OW 2237   6.713   3.185   2.302 -0.4747 -0.1513  0.4052
  696SOL    HW1 2238   6.768   3.104   2.282  0.7619  0.6387  0.5692
  696SOL    HW2 2239   6.698   3.237   2.218 -1.9333 -0.9170  0.1451
  697SOL     OW 2240   0.343   4.122   1.545 -0.1658 -0.0515  0.3241
  697SOL    HW1 2241   0.271   4.184   1.516  1.1659  1.1272 -0.6321
  697SOL    HW2 2242   0.320   4.082   1.633 -0.6174  2.6716  1.5444
  698SOL     OW 2243   1.398   4.175   3.494 -0.0528 -0.0358 -0.0481
  698SOL    HW1 2244   1.356   4.190   3.584 -1.0647 -0.6583 -0.3922
  698SOL    HW2 2245   1.350   4.229   3.425  0.0675 -0.3229 -0.3634
  699SOL     OW 2246   0.267   3.008   0.707 -0.0542 -0.2643  0.1896
  699SOL    HW1 2247   0.294   2.917   0.738  0.6617  0.1263  0.7411
  699SOL    HW2 2248   0.297   3.077   0.774  0.8045  0.5234 -0.9624
  700SOL     OW 2249   4.922   2.899   3.633  0.0496 -0.5095  0.1637
  700SOL    HW1 2250   4.918   2.848   3.719  1.2624  0.5583  0.8799
  700SOL    HW2 2251   5.006   2.877   3.584 -0.9101 -1.5777 -1.0947
  701SOL     OW 2252   3.492   4.654   5.567 -0.2133 -0.2227 -0.1057
  701SOL    HW1 2253   3.425   4.581   5.581  1.2997 -1.7519 -0.4625
  701SOL    HW2 2254   3.461   4.714   5.494 -1.1646 -0.9292 -0.3071
  702SOL     OW 2255   5.760   2.896   3.870  0.7524 -0.5289 -0.0762
  702SOL    HW1 2256   5.811   2.977   3.840 -1.8676  1.3413  0.2111
  702SOL    HW2 2257   5.799   2.862   3.956  0.6749  1.7102  0.9014
  703SOL     OW 2258   4.421   4.798   1.229  0.3615  0.1602  0.3146
  703SOL    HW1 2259   4.515   4.786   1.263  0.6096  0.7593 -0.1402
  703SOL    HW2 2260   4.357   4.784   1.304  0.9448  2.6888  1.3771
  704SOL     OW 2261   6.879   3.878   6.675 -0.2684  0.0340 -0.0461
  704SOL    HW1 2262   6.939   3.958   6.670  1.1216 -0.9915 -0.6075
  704SOL    HW2 2263   6.893   3.821   6.594 -2.7687  0.2435 -0.6823
  705SOL     OW 2264   0.398   3.764   5.615 -0.1227 -0.0864 -0.2864
  705SOL    HW1 2265   0.407   3.690   5.683  0.6264 -0.2420 -0.5506
  705SOL    HW2 2266   0.302   3.792   5.610 -0.0148  0.8416  1.8132
  706SOL     OW 2267   1.423   3.933   4.825  0.3816  0.6688  0.0292
  706SOL    HW1 2268   1.330   3.905   4.803  0.0699  0.7566  1.1753
  706SOL    HW2 2269   1.421   4.021   4.874  1.1014  0.9360 -0.4024
  707SOL     OW 2270   4.733   3.124   1.922  0.3906  0.1350  0.4503
  707SOL    HW1 2271   4.774   3.116   2.013  0.4942  1.1009  0.4957
  707SOL    HW2 2272   4.765   3.048   1.864 -0.9807 -1.4726  1.6947
  708SOL     OW 2273   4.313   4.188   3.693 -0.2344  0.1883 -0.2680
  708SOL    HW1 2274   4.293   4.103   3.645  0.0825  0.5560 -1.0777
  708SOL    HW2 2275   4.229   4.238   3.710 -0.6476 -1.0841  1.8087
  709SOL     OW 2276   5.385   3.160   3.519 -0.0444  0.1020 -0.2445
  709SOL    HW1 2277   5.374   3.124   3.612  1.0932 -2.0321 -0.8548
  709SOL    HW2 2278   5.322   3.236   3.504 -2.1342 -1.2143  1.3947
  710SOL     OW 2279   1.820   2.187   4.849 -0.0988 -0.4021 -0.0053
  710SOL    HW1 2280   1.778   2.158   4.763 -1.1634  0.7729  0.0848
  710SOL    HW2 2281   1.884   2.117   4.880 -1.4405 -1.9411 -0.5304
  711SOL     OW 2282   2.935   4.312   3.205  0.0036 -0.2842  0.0444
  711SOL    HW1 2283   2.872   4.388   3.212  1.1362  1.0199 -2.6001
  711SOL    HW2 2284   2.902   4.247   3.137  0.8637 -0.2386 -0.4319
  712SOL     OW 2285   5.803   4.363   5.442  0.0522 -0.0843  0.2268
  712SOL    HW1 2286   5.797   4.276   5.393 -1.2056 -0.4177  0.9333
  712SOL    HW2 2287   5.819   4.437   5.376  0.7393 -0.7893 -0.4191
  713SOL     OW 2288   1.259   2.413   3.254 -0.1029 -0.0240 -0.2597
  713SOL    HW1 2289   1.246   2.508   3.282  2.6706  0.6737 -1.0340
  713SOL    HW2 2290   1.347   2.379   3.288 -0.8577 -2.2078 -0.3139
  714SOL     OW 2291   6.238   2.574   2.255  0.4272 -0.2798 -0.2890
  714SOL    HW1 2292   6.206   2.515   2.180 -0.0285  0.7133 -0.8904
  714SOL    HW2 2293   6.338   2.577   2.253  0.6253 -2.8999  1.2179
  715SOL     OW 2294   4.991   2.733   0.702  0.3754  0.0141  0.9119
  715SOL    HW1 2295   4.991   2.649   0.755  1.6830 -0.2275  0.5488
  715SOL    HW2 2296   4.984   2.711   0.604 -0.9601  0.4105  0.8952
  716SOL     OW 2297   1.033   2.748   4.307 -0.4258  0.6330 -0.0913
  716SOL    HW1 2298   1.106   2.765   4.373 -0.0652  2.9071 -0.9763
  716SOL    HW2 2299   1.035   2.819   4.237 -1.6796 -0.9072 -1.7792
  717SOL     OW 2300   1.568   3.673   3.808  0.4591  0.0851  0.2348
  717SOL    HW1 2301   1.634   3.598   3.817  0.3493 -0.5331 -2.8207
  717SOL    HW2 2302   1.612   3.750   3.761 -0.7368 -0.0123 -1.0999
  718SOL     OW 2303   6.550   3.430   6.485  0.1406  0.0699  0.3593
  718SOL    HW1 2304   6.542   3.336   6.453 -0.0368 -0.7829  2.7466
  718SOL    HW2 2305   6.642   3.465   6.466  0.0662 -0.3981 -0.9344
  719SOL     OW 2306   4.235   2.672   6.036 -0.2428 -0.4296  0.0060
  719SOL    HW1 2307   4.210   2.587   5.991  1.3507 -0.7346 -0.3549
  719SOL    HW2 2308   4.152   2.722   6.062 -1.3806  0.5814 -4.6813
  720SOL     OW 2309   6.925   3.743   6.455  0.4356 -0.7808 -0.3707
  720SOL    HW1 2310   7.014   3.739   6.409 -0.0749  0.5979 -1.5344
  720SOL    HW2 2311   6.859   3.790   6.396 -0.5272  0.0866  1.3302
  721SOL     OW 2312   2.937   3.623   6.071  0.2329 -0.2578 -0.2245
  721SOL    HW1 2313   2.854   3.663   6.032  0.2990  0.2149  0.1078
  721SOL    HW2 2314   3.006   3.694   6.083  0.2242 -0.3866  0.7112
  722SOL     OW 2315   2.991   3.593   4.402 -0.2617 -0.0311  0.2333
  722SOL    HW1 2316   3.053   3.671   4.396 -1.7324  1.1027 -1.1144
  722SOL    HW2 2317   3.031   3.522   4.460  1.0911  1.7298  1.5326
  723SOL     OW 2318   6.126   2.555   4.247 -0.2532 -0.2083  0.2433
  723SOL    HW1 2319   6.188   2.574   4.171 -1.2412  1.6785 -0.1598
  723SOL    HW2 2320   6.172   2.574   4.334  0.3488 -0.7818  0.0607
  724SOL     OW 2321   4.372   4.400   4.069 -0.5445 -0.9777 -0.5476
  724SOL    HW1 2322   4.406   4.494   4.077 -0.4608 -1.1699  2.0138
  724SOL    HW2 2323   4.443   4.343   4.028  0.0301 -0.2493 -0.5890
  725SOL     OW 2324   2.200   3.632   1.801  0.3871 -0.0153  0.0084
  725SOL    HW1 2325   2.161   3.721   1.825  2.2900  1.2812 -1.3922
  725SOL    HW2 2326   2.294   3.644   1.769  1.3764 -2.7654  1.4891
  726SOL     OW 2327   2.688   2.580   6.650  0.2574  0.2215 -0.1242
  726SOL    HW1 2328   2.711   2.484   6.634 -1.0777  0.0091 -0.8923
  726SOL    HW2 2329   2.589   2.590   6.658  0.3276  1.6343 -0.7288
  727SOL     OW 2330   0.754   2.437   0.055 -0.2087 -0.4925  0.0284
  727SOL    HW1 2331   0.833   2.468   0.003  1.1363 -0.6213  1.8799
  727SOL    HW2 2332   0.731   2.506   0.124 -1.0029 -0.9543  0.2410
  728SOL     OW 2333   4.412   3.076   4.583  0.1118 -0.2993 -0.4275
  728SOL    HW1 2334   4.357   3.030   4.653  0.1142  1.0773  0.5193
  728SOL    HW2 2335   4.358   3.084   4.499 -1.7297  2.0839  0.8245
  729SOL     OW 2336   6.943   4.229   4.698 -0.8057  0.0768 -0.2308
  729SOL    HW1 2337   7.011   4.302   4.708  0.3268 -0.5360 -2.6054
  729SOL    HW2 2338   6.861   4.266   4.654 -1.2256  0.4092  0.8198
  730SOL     OW 2339   2.858   4.143   4.423  0.0110  0.1426  0.5194
  730SOL    HW1 2340   2.862   4.117   4.327  1.8247  0.5766  0.4448
  730SOL    HW2 2341   2.881   4.065   4.480 -4.3272 -1.1533  0.9074
  731SOL     OW 2342   3.061   2.323   0.599 -0.6133 -0.1431 -0.3372
  731SOL    HW1 2343   3.046   2.274   0.513 -2.6329  0.0693 -0.1589
  731SOL    HW2 2344   3.103   2.262   0.666  1.3959 -0.1784 -1.5816
  732SOL     OW 2345   3.307   2.950   5.509  0.6769  0.4792 -0.0120
  732SOL    HW1 2346   3.240   3.024   5.501 -1.5277 -1.4486 -0.0962
  732SOL    HW2 2347   3.302   2.910   5.600  0.2313 -1.0209 -0.6730
  733SOL     OW 2348   1.488   2.869   4.555 -0.6658 -0.2250 -0.3391
  733SOL    HW1 2349   1.432   2.873   4.472 -1.7313  1.1284  0.4029
  733SOL    HW2 2350   1.462   2.790   4.609 -1.4560  0.0514 -0.2994
  734SOL     OW 2351   5.415   3.024   5.754 -0.0643  0.0210 -0.2252
  734SOL    HW1 2352   5.382   2.995   5.664  1.6824 -1.6015 -0.4097
  734SOL    HW2 2353   5.430   2.944   5.812  1.5620  0.7892  0.4938
  735SOL     OW 2354   3.719   4.073   0.692  0.2106 -0.2403  0.2343
  735SOL    HW1 2355   3.719   4.173   0.693 -1.8882 -0.1995  0.3914
  735SOL    HW2 2356   3.762   4.039   0.608  1.2682  0.7581  0.3520
  736SOL     OW 2357   6.961   3.501   6.597  0.8791 -0.0069  0.0614
  736SOL    HW1 2358   7.028   3.533   6.664  0.1812  1.0991  0.2608
  736SOL    HW2 2359   6.922   3.579   6.549  0.1210 -0.6735 -0.4312
  737SOL     OW 2360   0.340   4.122   0.025 -0.5919  0.3181  0.0623
  737SOL    HW1 2361   0.333   4.030   0.062  2.3859 -0.9080 -1.9751
  737SOL    HW2 2362   0.252   4.151  -0.010 -1.7832 -1.3795  1.4927
  738SOL     OW 2363   4.043   3.823   1.190  0.4906  0.4912  0.0689
  738SOL    HW1 2364   4.039   3.723   1.182  0.7388  0.6061 -1.8532
  738SOL    HW2 2365   4.138   3.852   1.192  0.4360  0.6673  1.5556
  739SOL     OW 2366   1.540   2.030   2.960 -0.5671  0.2390 -0.2149
  739SOL    HW1 2367   1.493   2.109   2.921  0.4432  1.0019  0.0418
  739SOL    HW2 2368   1.473   1.961   2.987 -1.4392  0.7804 -0.9286
  740SOL     OW 2369   1.734   4.828   2.760  0.0046  0.6281  0.1392
  740SOL    HW1 2370   1.646   4.868   2.735 -0.0261 -0.3763 -1.4864
  740SOL    HW2 2371   1.722   4.763   2.834 -0.3307  1.7408  1.0871
  741SOL     OW 2372   0.728   4.060   4.469 -0.1844  0.4081  0.6742
  741SOL    HW1 2373   0.695   3.979   4.423  0.6737  1.2921 -1.6614
  741SOL    HW2 2374   0.825   4.048   4.493  0.0155  0.8075  0.0952
  742SOL     OW 2375   0.626   2.753   0.924  0.6576  0.2263  0.1046
  742SOL    HW1 2376   0.630   2.827   0.991 -1.1126  3.9562 -3.5227
  742SOL    HW2 2377   0.538   2.707   0.930  1.1156 -0.5704  1.2439
  743SOL     OW 2378   5.089   4.114   4.804 -0.0423 -0.0045 -0.4155
  743SOL    HW1 2379   5.176   4.066   4.813 -0.7467 -1.0023  2.0264
  743SOL    HW2 2380   5.016   4.049   4.785 -0.6631  0.3760  0.5469
  744SOL     OW 2381   5.689   2.545   3.326 -0.4957  0.1374  0.6311
  744SOL    HW1 2382   5.666   2.569   3.420 -0.3106 -0.1338  0.7466
  744SOL    HW2 2383   5.788   2.538   3.316 -0.5606 -1.4309  0.8307
  745SOL     OW 2384   3.375   2.584   5.933 -0.3503 -0.0463  0.5302
  745SOL    HW1 2385   3.369   2.596   5.834  0.0465  1.3984  0.6494
  745SOL    HW2 2386   3.308   2.516   5.963 -0.6450 -0.3155 -0.7020
  746SOL     OW 2387   4.532   3.314   4.610  0.0720  0.4588  0.2871
  746SOL    HW1 2388   4.454   3.335   4.668 -0.6099 -0.6854 -0.1918
  746SOL    HW2 2389   4.518   3.226   4.565  1.2853  0.5996 -0.4138
  747SOL     OW 2390   3.778   3.556   3.994 -0.6827  0.7564 -0.7255
  747SOL    HW1 2391   3.711   3.514   4.055 -0.7260 -0.1893 -1.3964
  747SOL    HW2 2392   3.870   3.525   4.017 -0.6278  0.9129 -0.7292
  748SOL     OW 2393   1.072   2.635   2.895  0.2393 -0.1461  0.5179
  748SOL    HW1 2394   0.980   2.606   2.868  0.8748 -2.3230  0.4871
  748SOL    HW2 2395   1.065   2.714   2.955 -1.5546  0.6476 -0.6420
  749SOL     OW 2396   4.644   2.441   6.218  0.2492 -0.1553  0.0344
  749SOL    HW1 2397   4.632   2.396   6.306  1.0101 -1.5433 -0.5285
  749SOL    HW2 2398   4.740   2.460   6.202  0.4453 -1.9840 -1.3992
  750SOL     OW 2399   6.068   4.768   3.329 -0.5847 -0.5106  0.5433
  750SOL    HW1 2400   6.012   4.820   3.394 -1.7456 -1.9558  0.7863
  750SOL    HW2 2401   6.149   4.733   3.376  0.0392  0.7713  0.4566
  751SOL     OW 2402   5.769   4.377   2.453 -0.2959 -0.2709 -0.5302
  751SOL    HW1 2403   5.672   4.362   2.475 -0.3542  1.6561  0.7174
  751SOL    HW2 2404   5.778   4.463   2.403  0.8099 -0.3506 -0.4763
  752SOL     OW 2405   0.643   4.292   4.311  0.8021 -0.2697  0.7076
  752SOL    HW1 2406   0.678   4.228   4.379  0.4257 -0.1173  1.0460
  752SOL    HW2 2407   0.615   4.377   4.355 -1.4345 -0.9391  0.6923
  753SOL     OW 2408   6.223   3.625   5.686 -0.3451 -0.0454  0.5534
  753SOL    HW1 2409   6.218   3.628   5.785  0.4639  0.0094  0.6050
  753SOL    HW2 2410   6.167   3.550   5.651 -0.3311 -0.2998  1.0800
  754SOL     OW 2411   1.051   3.394   4.634  0.1682 -0.1562  0.1408
  754SOL    HW1 2412   0.960   3.429   4.659  0.1596 -1.3811  1.9755
  754SOL    HW2 2413   1.041   3.328   4.560 -0.5485 -0.8385  0.8277
  755SOL     OW 2414   4.912   2.998   2.995 -0.1446 -0.1821 -0.2026
  755SOL    HW1 2415   4.881   3.026   2.904 -0.2400  1.6220  0.3367
  755SOL    HW2 2416   4.969   2.916   2.988 -0.0272  0.0194 -1.8959
  756SOL     OW 2417   4.450   2.711   2.151  0.5779  0.4613 -0.1342
  756SOL    HW1 2418   4.485   2.731   2.243  0.5095 -0.3060  0.0601
  756SOL    HW2 2419   4.384   2.781   2.125 -1.2732 -0.6100  1.4030
  757SOL     OW 2420   1.246   4.273   3.045 -0.4180 -0.5399  0.4443
  757SOL    HW1 2421   1.298   4.324   2.977 -1.0445 -0.2822  0.1451
  757SOL    HW2 2422   1.157   4.249   3.007 -1.0300  0.1583  1.3906
  758SOL     OW 2423   0.694   4.601   1.878 -0.0476  0.0507 -0.3316
  758SOL    HW1 2424   0.787   4.623   1.908  0.8469 -0.4004 -2.5676
  758SOL    HW2 2425   0.654   4.680   1.832  0.3163 -0.5471 -1.7550
  759SOL     OW 2426   4.928   1.995   3.809  0.2404 -0.5142  0.2071
  759SOL    HW1 2427   4.928   2.022   3.712 -2.8094  0.0146  0.2309
  759SOL    HW2 2428   4.987   1.916   3.822  1.2535 -0.1925 -1.9546
  760SOL     OW 2429   3.285   2.415   6.295 -0.2762  0.0693  0.0934
  760SOL    HW1 2430   3.347   2.490   6.275 -0.1393 -0.2956 -0.9047
  760SOL    HW2 2431   3.334   2.344   6.345 -0.5138  0.8069  1.4181
  761SOL     OW 2432   0.300   2.699   3.674 -0.1070  1.0530  0.7097
  761SOL    HW1 2433   0.330   2.608   3.645 -0.1229  1.1839  0.2688
  761SOL    HW2 2434   0.374   2.765   3.662 -0.5661  1.3925 -0.4629
  762SOL     OW 2435   6.480   4.624   2.319  0.1663  0.5051  0.0463
  762SOL    HW1 2436   6.464   4.611   2.417 -0.9099  0.4279 -0.1224
  762SOL    HW2 2437   6.565   4.579   2.293  0.4736  0.5397  0.9456
  763SOL     OW 2438   4.708   3.087   6.554  0.3685 -0.4788  0.6126
  763SOL    HW1 2439   4.621   3.132   6.532 -0.3907 -2.4508 -0.7245
  763SOL    HW2 2440   4.713   2.999   6.507  2.1654 -1.4212  2.3999
  764SOL     OW 2441   0.922   4.015   2.485 -0.3572 -0.3543  0.0570
  764SOL    HW1 2442   0.912   4.091   2.420  0.5444 -0.0151  0.2937
  764SOL    HW2 2443   1.003   4.031   2.542 -1.5608 -0.2434  1.8017
  765SOL     OW 2444   5.230   2.638   2.071  0.0456  0.1298  0.1312
  765SOL    HW1 2445   5.202   2.595   2.157  1.1290  1.7451  1.3571
  765SOL    HW2 2446   5.154   2.691   2.034 -0.1844  0.0626  0.5006
  766SOL     OW 2447   2.220   2.191   1.093 -0.3469  0.1829  0.6632
  766SOL    HW1 2448   2.135   2.147   1.063 -0.4950  2.2194 -2.4344
  766SOL    HW2 2449   2.290   2.122   1.109 -2.6774 -1.6690  4.3137
  767SOL     OW 2450   1.179   3.247   1.872 -0.6650 -0.2186  0.3583
  767SOL    HW1 2451   1.165   3.201   1.960 -1.4335  1.5792  1.2367
  767SOL    HW2 2452   1.116   3.208   1.804  0.2225 -1.9033  0.4454
  768SOL     OW 2453   4.475   3.589   6.720 -0.0955  0.2046  0.4011
  768SOL    HW1 2454   4.533   3.519   6.761 -1.1046 -1.4526 -0.8727
  768SOL    HW2 2455   4.380   3.575   6.747 -0.1887  1.8041  1.0284
  769SOL     OW 2456   5.426   4.839   0.649 -1.0426 -0.4709 -0.4521
  769SOL    HW1 2457   5.387   4.874   0.734 -0.5786  0.4544 -0.6144
  769SOL    HW2 2458   5.523   4.818   0.662 -0.6004  1.0315 -1.1138
  770SOL     OW 2459   4.882   3.933   1.743  0.0935  0.1256 -0.4119
  770SOL    HW1 2460   4.899   4.031   1.746  0.9135 -0.0233  0.0327
  770SOL    HW2 2461   4.925   3.894   1.662  1.2468 -0.1277  0.3039
  771SOL     OW 2462   0.765   3.847   6.678 -0.5762  0.2422  0.5745
  771SOL    HW1 2463   0.790   3.938   6.709  0.1835  0.1266  0.3187
  771SOL    HW2 2464   0.779   3.840   6.580 -0.8755 -0.0742  0.5517
  772SOL     OW 2465   4.565   3.163   0.075 -0.2393  0.0140 -0.1428
  772SOL    HW1 2466   4.534   3.229   0.144  0.6836  1.0049 -0.6404
  772SOL    HW2 2467   4.662   3.143   0.089 -1.0348 -3.3286  1.6394
  773SOL     OW 2468   3.785   2.519   0.586 -0.5385 -1.0203 -0.1496
  773SOL    HW1 2469   3.761   2.577   0.508  0.4522 -1.0416 -0.4866
  773SOL    HW2 2470   3.842   2.571   0.649 -1.0351 -1.1192  0.3928
  774SOL     OW 2471   5.309   3.998   4.370  0.4297  0.0600 -0.6801
  774SOL    HW1 2472   5.228   4.034   4.417 -0.3025  0.0226 -1.8847
  774SOL    HW2 2473   5.319   3.901   4.392  1.2560  0.4687  0.9610
  775SOL     OW 2474   1.276   4.369   5.301 -0.8554  0.3957 -0.1130
  775SOL    HW1 2475   1.293   4.452   5.248 -0.2505 -0.2532 -0.9654
  775SOL    HW2 2476   1.223   4.305   5.246  0.9579 -0.8498 -0.4897
  776SOL     OW 2477   2.105   4.591   5.319 -0.7587 -0.4257 -0.3028
  776SOL    HW1 2478   2.023   4.648   5.315 -1.8649 -1.8543  0.8700
  776SOL    HW2 2479   2.081   4.496   5.300 -0.0677 -1.4731  3.2320
  777SOL     OW 2480   2.275   3.332   3.269 -0.1233  0.7982 -0.6634
  777SOL    HW1 2481   2.312   3.296   3.355  1.1773  0.8527 -1.1780
  777SOL    HW2 2482   2.246   3.427   3.282 -2.7652 -0.0639  0.4766
  778SOL     OW 2483   6.126   2.563   1.705 -0.4777 -0.0312  0.4551
  778SOL    HW1 2484   6.168   2.556   1.614 -1.5972  1.9810 -0.2705
  778SOL    HW2 2485   6.051   2.497   1.712 -0.7763  0.2179 -0.3169
  779SOL     OW 2486   0.844   3.190   4.779  0.2418 -0.2346  0.2540
  779SOL    HW1 2487   0.757   3.163   4.820  0.2298  1.2546  1.3008
  779SOL    HW2 2488   0.865   3.130   4.702 -1.2579 -1.1847  0.5490
  780SOL     OW 2489   4.583   2.115   3.198  0.8417 -0.2954 -0.5406
  780SOL    HW1 2490   4.500   2.150   3.155 -0.8036 -2.8074  0.3643
  780SOL    HW2 2491   4.614   2.034   3.149 -0.6756 -2.8170  2.3775
  781SOL     OW 2492   6.412   4.407   6.571  0.1229 -0.2985  0.0101
  781SOL    HW1 2493   6.342   4.337   6.558  0.0441 -0.5701  1.6883
  781SOL    HW2 2494   6.464   4.418   6.486 -1.7898 -0.2347 -1.2108
  782SOL     OW 2495   6.817   2.681   0.519  0.5515  0.5643 -0.0761
  782SOL    HW1 2496   6.872   2.765   0.519  0.4573  0.6329  0.8382
  782SOL    HW2 2497   6.743   2.690   0.586  1.3501 -0.7637  1.0246
  783SOL     OW 2498   2.444   1.822   2.427 -0.3912 -0.3031 -0.0624
  783SOL    HW1 2499   2.366   1.807   2.488  1.4861 -1.1094  2.2817
  783SOL    HW2 2500   2.484   1.734   2.401  2.2635  0.0132  2.3670
  784SOL     OW 2501   6.067   4.762   4.950  0.5880 -0.0040 -0.2752
  784SOL    HW1 2502   6.005   4.820   4.898  1.5305  2.7297  1.4497
  784SOL    HW2 2503   6.148   4.741   4.895 -0.1936 -0.5440 -1.2497
  785SOL     OW 2504   4.716   3.504   3.111 -0.3612  0.0914  0.0130
  785SOL    HW1 2505   4.730   3.419   3.060 -2.7860  0.6507 -1.7308
  785SOL    HW2 2506   4.723   3.582   3.049  0.5367  1.1299  1.3548
  786SOL     OW 2507   1.279   3.901   3.669  0.7458  0.0441  0.5344
  786SOL    HW1 2508   1.258   3.805   3.687 -1.1339  0.4972  0.9404
  786SOL    HW2 2509   1.364   3.926   3.716  1.2722 -1.3975  0.3986
  787SOL     OW 2510   6.360   4.662   6.676 -0.0440 -0.2138 -0.2090
  787SOL    HW1 2511   6.301   4.718   6.618  3.2549  1.7584 -1.9757
  787SOL    HW2 2512   6.377   4.575   6.631 -2.2405 -1.2361  0.7910
  788SOL     OW 2513   1.696   2.460   3.515  0.0554  0.0764  0.4569
  788SOL    HW1 2514   1.658   2.545   3.477 -1.3455 -0.9877 -0.6338
  788SOL    HW2 2515   1.731   2.478   3.607  0.4600  1.9880 -0.0309
  789SOL     OW 2516   0.341   3.314   0.885  0.3359 -0.2323  0.5564
  789SOL    HW1 2517   0.347   3.377   0.963  0.9512  0.0039  0.3235
  789SOL    HW2 2518   0.248   3.276   0.880  0.5949 -1.1447  2.0937
  790SOL     OW 2519   3.446   4.361   6.414  0.3131  0.4301 -0.1438
  790SOL    HW1 2520   3.426   4.430   6.484 -1.9224 -0.6227  0.3412
  790SOL    HW2 2521   3.366   4.349   6.356  0.3439 -2.2697  0.2533
  791SOL     OW 2522   2.791   2.919   1.750 -0.3228 -0.6875  0.5154
  791SOL    HW1 2523   2.720   2.875   1.806  0.3460 -0.8565  1.2457
  791SOL    HW2 2524   2.801   3.014   1.778  0.4781 -0.9542  1.1407
  792SOL     OW 2525   1.423   3.630   2.074  0.6161 -0.5236  0.6092
  792SOL    HW1 2526   1.375   3.665   1.994 -1.6945 -1.2161  1.6085
  792SOL    HW2 2527   1.410   3.693   2.151  1.1224 -0.8365  0.9539
  793SOL     OW 2528   1.676   2.489   0.587 -0.0210 -0.3940 -0.0120
  793SOL    HW1 2529   1.691   2.571   0.641  0.3548  0.1615 -0.9410
  793SOL    HW2 2530   1.675   2.409   0.647 -1.3678  0.3600  1.0285
  794SOL     OW 2531   1.178   4.654   1.777 -0.1450  0.7091 -0.4762
  794SOL    HW1 2532   1.214   4.625   1.866  0.9759 -0.7455 -1.3439
  794SOL    HW2 2533   1.217   4.596   1.705 -2.3239  0.7130 -1.7672
  795SOL     OW 2534   6.420   2.384   3.435 -0.0450 -0.1322  0.3401
  795SOL    HW1 2535   6.411   2.460   3.371 -0.5728 -1.5204 -1.2798
  795SOL    HW2 2536   6.503   2.398   3.490 -0.9609  2.3913  1.2264
  796SOL     OW 2537   4.582   2.881   5.283 -0.5630  0.0791 -0.2173
  796SOL    HW1 2538   4.574   2.784   5.260  0.1120  0.5768 -2.8312
  796SOL    HW2 2539   4.678   2.906   5.289 -0.6902  0.9578 -1.4836
  797SOL     OW 2540   1.931   4.123   4.774  0.1999 -0.1295 -0.1465
  797SOL    HW1 2541   1.865   4.052   4.749  2.7451 -2.9882  0.6724
  797SOL    HW2 2542   2.024   4.092   4.753  1.6040  2.2105  1.9581
  798SOL     OW 2543   6.526   2.615   3.948  0.4371 -0.7892  0.1157
  798SOL    HW1 2544   6.539   2.655   4.038  0.3045  1.1433 -0.6911
  798SOL    HW2 2545   6.602   2.552   3.928  1.5649  0.3462  0.7439
  799SOL     OW 2546   1.955   1.879   4.068 -0.0921 -0.4467 -0.1092
  799SOL    HW1 2547   1.917   1.789   4.091 -0.5123 -0.4971 -0.9640
  799SOL    HW2 2548   1.920   1.947   4.133 -0.4386 -0.7609  0.0355
  800SOL     OW 2549   4.137   3.028   5.812  0.5957 -0.0606 -0.0247
  800SOL    HW1 2550   4.163   2.936   5.841  2.1942 -0.1113 -1.4834
  800SOL    HW2 2551   4.075   3.068   5.880  1.4009 -1.4744  1.6133
  801SOL     OW 2552   6.456   3.441   5.983  0.2705  0.0452  0.2627
  801SOL    HW1 2553   6.487   3.357   6.028 -0.8895  0.2109  1.4377
  801SOL    HW2 2554   6.482   3.520   6.038  0.7413  0.4262 -0.4850
  802SOL     OW 2555   3.100   2.481   5.665  1.0273  0.4850 -0.8918
  802SOL    HW1 2556   3.036   2.528   5.725 -0.0741 -0.5390 -1.2092
  802SOL    HW2 2557   3.193   2.512   5.683  0.5406  1.3509  0.2129
  803SOL     OW 2558   2.373   4.000   1.932 -0.0529 -0.3268  0.0514
  803SOL    HW1 2559   2.291   4.045   1.897 -0.1834  0.0466  0.8052
  803SOL    HW2 2560   2.403   3.930   1.868 -0.5965 -0.0363 -0.5301
  804SOL     OW 2561   5.613   2.768   2.345  0.1578  0.4400  0.1008
  804SOL    HW1 2562   5.629   2.771   2.444  0.4631 -2.8650  0.2425
  804SOL    HW2 2563   5.693   2.731   2.299 -1.1484 -1.1520 -0.9927
  805SOL     OW 2564   5.265   3.744   6.203 -0.2859 -0.2221  0.5622
  805SOL    HW1 2565   5.180   3.692   6.187  0.5919 -1.6682  0.4200
  805SOL    HW2 2566   5.336   3.711   6.141 -0.1807  2.5210 -0.9416
  806SOL     OW 2567   5.437   3.605   0.264  0.4003 -0.2700  0.2045
  806SOL    HW1 2568   5.476   3.518   0.296  0.7180  0.3655  1.6032
  806SOL    HW2 2569   5.346   3.588   0.227  0.4145 -1.1986  0.5567
  807SOL     OW 2570   0.217   2.446   2.756  0.0155 -0.0781  0.0445
  807SOL    HW1 2571   0.306   2.408   2.779  1.0377  1.2764 -1.4261
  807SOL    HW2 2572   0.188   2.411   2.666  0.2701  1.3879 -0.6369
  808SOL     OW 2573   5.690   2.234   5.969 -0.1761 -0.5527  0.5405
  808SOL    HW1 2574   5.701   2.309   5.904 -1.7671 -0.1028  0.7335
  808SOL    HW2 2575   5.702   2.147   5.922 -0.2087 -0.2084 -0.1212
  809SOL     OW 2576   2.379   2.320   6.526 -0.2430  0.1799  0.1128
  809SOL    HW1 2577   2.386   2.339   6.428  1.0535 -0.8093 -0.0174
  809SOL    HW2 2578   2.298   2.264   6.544 -0.6532  0.6224 -0.3490
  810SOL     OW 2579   0.108   2.367   6.609 -0.1013 -0.0010  0.1313
  810SOL    HW1 2580   0.126   2.314   6.692 -0.7157  0.4211  0.5365
  810SOL    HW2 2581   0.151   2.457   6.616 -2.0303  0.9056  0.9824
  811SOL     OW 2582   6.113   4.547   4.175  0.0706  0.1700  0.5292
  811SOL    HW1 2583   6.203   4.543   4.219 -0.0558 -2.3898  0.7550
  811SOL    HW2 2584   6.044   4.571   4.244  0.3618  0.3154  0.7749
  812SOL     OW 2585   6.305   3.506   6.408  0.1066  0.3757  0.0995
  812SOL    HW1 2586   6.403   3.512   6.425  0.0625  1.9621 -0.0064
  812SOL    HW2 2587   6.262   3.449   6.478  0.6496  2.5062  2.3305
  813SOL     OW 2588   3.880   3.847   0.734 -0.0629  0.2944 -0.6202
  813SOL    HW1 2589   3.848   3.941   0.720  3.4912  1.4035 -2.6743
  813SOL    HW2 2590   3.921   3.840   0.824  0.7250  1.1431 -0.8873
  814SOL     OW 2591   5.754   3.481   5.786 -0.6507 -0.1636  0.7493
  814SOL    HW1 2592   5.660   3.447   5.780  0.0745 -2.5075  1.7876
  814SOL    HW2 2593   5.806   3.427   5.852  1.4843  1.0176  0.1476
  815SOL     OW 2594   2.387   3.445   2.567  0.0222 -0.0250 -0.4950
  815SOL    HW1 2595   2.347   3.532   2.597 -1.3218 -0.8160  0.1129
  815SOL    HW2 2596   2.354   3.423   2.476 -1.7668 -1.1087  0.3465
  816SOL     OW 2597   3.914   2.822   1.678 -0.2854  0.0193 -0.1292
  816SOL    HW1 2598   3.815   2.832   1.672 -0.2209  1.6087  0.8573
  816SOL    HW2 2599   3.937   2.776   1.764 -0.1617 -0.5839 -0.4773
  817SOL     OW 2600   1.722   2.356   4.558 -0.3124 -0.3911  0.2760
  817SOL    HW1 2601   1.821   2.360   4.573  0.0076 -0.3974 -1.5824
  817SOL    HW2 2602   1.691   2.262   4.573  0.0044 -0.4413  0.6441
  818SOL     OW 2603   2.293   5.036   3.489  0.1591  0.3647  0.3999
  818SOL    HW1 2604   2.322   4.961   3.547 -0.4740  0.7108  1.1783
  818SOL    HW2 2605   2.270   5.115   3.546 -2.2081  0.1438 -0.1662
  819SOL     OW 2606   0.555   4.298   1.633  0.0948  1.2720  0.1088
  819SOL    HW1 2607   0.498   4.224   1.595  1.3834 -0.7277  1.8744
  819SOL    HW2 2608   0.638   4.307   1.579  0.3739  0.7523  0.4443
  820SOL     OW 2609   1.728   4.612   0.403 -0.3145 -0.2118 -0.0386
  820SOL    HW1 2610   1.731   4.566   0.491 -0.0360 -2.1850 -1.0251
  820SOL    HW2 2611   1.672   4.695   0.410 -1.7416 -1.2504  1.5710
  821SOL     OW 2612   4.363   4.899   6.218 -0.1799  0.1271 -0.7984
  821SOL    HW1 2613   4.365   4.856   6.308 -0.6205 -1.0350 -1.3281
  821SOL    HW2 2614   4.452   4.889   6.173  1.3965  4.0852  0.9770
  822SOL     OW 2615   4.314   2.028   3.873 -0.3499 -0.3374 -0.8778
  822SOL    HW1 2616   4.400   1.995   3.911 -0.0042 -1.0094 -2.1740
  822SOL    HW2 2617   4.257   2.064   3.946 -0.0331 -2.2360  0.3726
  823SOL     OW 2618   1.111   2.598   1.278 -0.0225 -0.0694  0.1789
  823SOL    HW1 2619   1.206   2.581   1.252  0.0013 -0.1081  0.2919
  823SOL    HW2 2620   1.087   2.693   1.256 -0.4368 -0.5016 -1.3215
  824SOL     OW 2621   4.080   2.556   2.440  0.3170 -0.2711 -0.2925
  824SOL    HW1 2622   4.113   2.572   2.533 -3.4484  1.0268  1.0097
  824SOL    HW2 2623   4.054   2.460   2.431  0.0344 -0.2508  0.2526
  825SOL     OW 2624   3.254   4.369   5.021 -0.5765  0.2614 -0.3205
  825SOL    HW1 2625   3.319   4.435   5.058 -1.2203  0.0567  1.2318
  825SOL    HW2 2626   3.273   4.355   4.924  1.4045  0.5421 -0.0250
  826SOL     OW 2627   0.177   4.438   6.382 -0.1439 -0.2107 -0.7156
  826SOL    HW1 2628   0.099   4.422   6.442  0.3669  0.9129  0.2900
  826SOL    HW2 2629   0.153   4.504   6.311  0.2775  1.2585  0.4701
  827SOL     OW 2630   5.558   2.644   4.010  0.1609 -0.0961 -0.0292
  827SOL    HW1 2631   5.639   2.599   3.972  0.8226  0.4685  0.6763
  827SOL    HW2 2632   5.566   2.648   4.110 -0.3100  0.7856 -0.0216
  828SOL     OW 2633   5.466   4.425   4.477 -0.5681 -0.2683 -0.4616
  828SOL    HW1 2634   5.433   4.336   4.507 -1.5599  0.2895  0.1578
  828SOL    HW2 2635   5.440   4.495   4.544  0.2002  0.4906 -0.9306
  829SOL     OW 2636   6.066   3.787   4.619  0.9761  0.0292 -1.0414
  829SOL    HW1 2637   6.049   3.877   4.659  0.3369 -0.9568  1.0458
  829SOL    HW2 2638   6.034   3.786   4.524 -1.6062  1.2240 -0.2846
  830SOL     OW 2639   2.035   3.090   5.197  0.4032 -0.1406 -0.0803
  830SOL    HW1 2640   1.998   3.001   5.172 -2.9803  0.8125  0.8804
  830SOL    HW2 2641   2.069   3.087   5.291 -2.8721  0.2339  1.2402
  831SOL     OW 2642   4.343   3.111   4.118 -0.1645 -0.7278  0.2998
  831SOL    HW1 2643   4.259   3.064   4.092 -0.3216  0.1313 -0.8176
  831SOL    HW2 2644   4.417   3.084   4.056 -0.1943  0.2519 -0.1955
  832SOL     OW 2645   3.632   3.032   1.263  0.6809  0.5786 -0.6756
  832SOL    HW1 2646   3.540   2.993   1.254  1.5709 -1.8841  0.0087
  832SOL    HW2 2647   3.644   3.068   1.356  0.7744 -0.2542 -0.3499
  833SOL     OW 2648   4.044   2.874   4.286  0.2006  0.0462  0.0717
  833SOL    HW1 2649   4.005   2.825   4.364  0.6452 -0.7366 -0.1921
  833SOL    HW2 2650   4.123   2.928   4.317 -0.6228  1.0728  0.4683
  834SOL     OW 2651   5.602   3.453   2.808  0.8717 -0.6213 -0.5349
  834SOL    HW1 2652   5.687   3.475   2.856  0.6869  0.4109 -0.6684
  834SOL    HW2 2653   5.531   3.432   2.874  0.9449 -0.4162 -0.3910
  835SOL     OW 2654   2.392   4.902   3.737  0.7035  0.2590 -0.2135
  835SOL    HW1 2655   2.377   4.939   3.828  1.0339 -0.0380 -0.0389
  835SOL    HW2 2656   2.482   4.858   3.732  0.4777 -0.1797 -0.5279
  836SOL     OW 2657   2.615   4.613   2.447  0.1778 -0.3277 -0.2858
  836SOL    HW1 2658   2.565   4.667   2.380  0.0627  0.1488  0.1770
  836SOL    HW2 2659   2.683   4.670   2.493 -1.5562  0.1312  1.9087
  837SOL     OW 2660   5.253   4.138   5.155 -0.2910 -0.3982 -0.9174
  837SOL    HW1 2661   5.261   4.213   5.221 -1.5802 -0.5163 -0.5839
  837SOL    HW2 2662   5.280   4.053   5.199 -0.0190 -0.3049 -0.9045
  838SOL     OW 2663   6.815   4.698   6.059  0.2836 -0.0909  0.0440
  838SOL    HW1 2664   6.732   4.687   6.004 -0.3372 -1.4855  1.1799
  838SOL    HW2 2665   6.889   4.732   6.002 -0.7055 -0.1437 -1.3138
  839SOL     OW 2666   5.145   2.288   0.996  0.5235 -0.9575  0.2395
  839SOL    HW1 2667   5.234   2.296   1.040  1.5658 -0.1301 -1.8570
  839SOL    HW2 2668   5.111   2.380   0.975 -1.1515 -1.2369  1.5464
  840SOL     OW 2669   0.865   3.487   0.849 -0.6662 -0.2724  0.0603
  840SOL    HW1 2670   0.921   3.449   0.776 -0.6072 -1.5348  0.7301
  840SOL    HW2 2671   0.792   3.543   0.809 -0.4418 -0.6656 -0.9383
  841SOL     OW 2672   0.195   4.200   4.534 -0.1854 -0.1874 -0.3165
  841SOL    HW1 2673   0.241   4.148   4.606 -0.0314 -0.2448 -0.4550
  841SOL    HW2 2674   0.263   4.250   4.480 -0.1308 -1.3693 -1.4023
  842SOL     OW 2675   5.759   3.068   3.325  0.4545  0.4723 -0.0592
  842SOL    HW1 2676   5.686   3.049   3.259  1.3909 -1.4292 -0.6405
  842SOL    HW2 2677   5.726   3.131   3.395 -1.8288 -0.5348 -0.1429
  843SOL     OW 2678   0.844   3.159   0.962  0.4071  0.3789  0.3686
  843SOL    HW1 2679   0.791   3.074   0.958  1.3254 -0.2104  0.1680
  843SOL    HW2 2680   0.782   3.237   0.971 -0.5644 -0.1786 -1.0211
  844SOL     OW 2681   1.987   2.819   3.839  0.8767  0.1059  0.2135
  844SOL    HW1 2682   2.046   2.740   3.826  2.0395  0.9662  0.1212
  844SOL    HW2 2683   1.914   2.818   3.771  1.9047  0.0308 -0.9108
  845SOL     OW 2684   6.461   3.902   3.118  0.3355 -0.2182  0.4171
  845SOL    HW1 2685   6.422   3.858   3.036 -0.3329 -0.3976  0.8255
  845SOL    HW2 2686   6.522   3.976   3.090  0.6343 -0.7078 -0.2599
  846SOL     OW 2687   3.756   1.919   2.941 -0.5705 -0.4426 -0.0961
  846SOL    HW1 2688   3.735   1.892   3.035 -0.7303  0.2485  0.0741
  846SOL    HW2 2689   3.673   1.952   2.896 -0.6963 -1.6506 -0.8006
  847SOL     OW 2690   0.174   2.885   5.595 -0.3206 -0.1541 -0.6820
  847SOL    HW1 2691   0.260   2.934   5.613 -0.4928 -0.3858  0.9195
  847SOL    HW2 2692   0.115   2.941   5.536 -0.6526  1.7590  1.3359
  848SOL     OW 2693   4.592   3.828   6.732  0.1401  0.0972  0.2162
  848SOL    HW1 2694   4.542   3.741   6.729 -0.2100  0.3091 -1.2127
  848SOL    HW2 2695   4.552   3.888   6.801  0.6809 -1.0212  1.5525
  849SOL     OW 2696   4.101   2.894   0.420 -0.2565  0.4065  0.1850
  849SOL    HW1 2697   4.010   2.893   0.377 -0.1047 -1.3283 -0.1871
  849SOL    HW2 2698   4.171   2.896   0.349 -0.0121 -0.8994  0.3679
  850SOL     OW 2699   5.959   4.048   2.029  0.2080  0.0529  0.2989
  850SOL    HW1 2700   6.039   4.050   2.089 -1.0167  0.1515  2.0060
  850SOL    HW2 2701   5.893   4.118   2.059 -0.5115 -0.0003 -1.0857
  851SOL     OW 2702   2.372   2.721   2.893 -0.0868  0.0908  0.3308
  851SOL    HW1 2703   2.307   2.733   2.819  1.1840  2.2395 -0.5280
  851SOL    HW2 2704   2.434   2.646   2.872 -0.7185 -0.3289 -0.0370
  852SOL     OW 2705   2.867   2.819   4.505  0.2564 -0.1309 -0.3636
  852SOL    HW1 2706   2.951   2.825   4.450  0.6255  1.0066  0.2821
  852SOL    HW2 2707   2.802   2.887   4.473 -0.9354 -1.8133 -1.6517
  853SOL     OW 2708   0.360   2.111   6.765  0.3770  0.2843 -0.4062
  853SOL    HW1 2709   0.393   2.068   6.849 -0.1985  2.8989  1.2954
  853SOL    HW2 2710   0.270   2.152   6.781  0.7578  1.8440 -1.9344
  854SOL     OW 2711   6.701   2.237   6.203  0.0118 -0.5101 -0.1962
  854SOL    HW1 2712   6.707   2.337   6.192  1.5909 -0.4706  0.6433
  854SOL    HW2 2713   6.617   2.214   6.251  0.4342  0.6102  1.1665
  855SOL     OW 2714   6.927   3.877   4.180 -0.5232  0.5861  0.0791
  855SOL    HW1 2715   6.874   3.805   4.136  0.5549  0.1760 -0.5887
  855SOL    HW2 2716   6.974   3.840   4.260  1.2197  0.1147 -1.1008
  856SOL     OW 2717   3.719   3.921   6.404 -0.2903  0.1459  0.4020
  856SOL    HW1 2718   3.757   3.887   6.490 -1.1595  0.1408  0.7970
  856SOL    HW2 2719   3.785   3.908   6.330 -0.3475 -1.8262  0.6557
  857SOL     OW 2720   3.544   2.808   3.782 -0.5548 -0.1649 -0.1641
  857SOL    HW1 2721   3.445   2.797   3.784 -0.7814  1.4862 -0.9845
  857SOL    HW2 2722   3.569   2.901   3.809  0.5550  0.3416 -2.5988
  858SOL     OW 2723   4.635   2.209   4.401 -0.2836 -0.1770 -0.2337
  858SOL    HW1 2724   4.570   2.164   4.462 -2.0372  2.2770 -0.1546
  858SOL    HW2 2725   4.692   2.272   4.454  1.1909 -1.1921 -0.5462
  859SOL     OW 2726   0.548   3.891   4.344 -0.6313  0.1630 -0.4546
  859SOL    HW1 2727   0.615   3.818   4.332 -0.0494  0.8701 -1.6788
  859SOL    HW2 2728   0.557   3.957   4.269 -2.1531  0.6991 -0.1890
  860SOL     OW 2729   3.656   2.712   5.934  0.2618 -0.2060 -0.5262
  860SOL    HW1 2730   3.602   2.787   5.896 -0.4385 -0.2181  0.3933
  860SOL    HW2 2731   3.598   2.632   5.949  1.0353 -0.9983 -1.6354
  861SOL     OW 2732   5.262   4.276   4.527  0.1012  0.1881 -0.3311
  861SOL    HW1 2733   5.177   4.225   4.533  0.1288  0.0970 -0.6926
  861SOL    HW2 2734   5.257   4.343   4.453 -0.0998  1.0279  0.4206
  862SOL     OW 2735   5.320   1.881   4.035  0.1826 -0.4051 -0.0606
  862SOL    HW1 2736   5.231   1.906   4.071  0.5650  0.5591  0.2405
  862SOL    HW2 2737   5.308   1.834   3.947 -0.5887  0.4337 -0.4221
  863SOL     OW 2738   2.374   2.113   6.169 -0.2383  0.3523  0.2341
  863SOL    HW1 2739   2.341   2.187   6.228  0.9112  0.6908  0.4668
  863SOL    HW2 2740   2.470   2.127   6.147  0.4632 -1.8939  1.5447
  864SOL     OW 2741   2.816   2.977   1.123 -0.0968 -0.2102 -0.3443
  864SOL    HW1 2742   2.857   2.933   1.202 -2.8128 -2.6480 -0.1017
  864SOL    HW2 2743   2.722   3.004   1.145 -2.2290 -3.9901 -3.3808
  865SOL     OW 2744   0.606   2.604   5.087 -0.1812  0.8341  0.2218
  865SOL    HW1 2745   0.680   2.633   5.148 -0.4082  1.7956  0.0558
  865SOL    HW2 2746   0.522   2.592   5.141 -0.1555  0.7560  0.2448
  866SOL     OW 2747   4.410   4.271   4.925 -0.8012 -0.4343 -0.3927
  866SOL    HW1 2748   4.413   4.348   4.989  0.6120  0.4574 -1.4725
  866SOL    HW2 2749   4.502   4.231   4.917 -0.8534 -0.2778 -2.1382
  867SOL     OW 2750   1.781   2.065   3.071  0.4716 -0.3393  0.2348
  867SOL    HW1 2751   1.697   2.024   3.037 -0.1022  2.2627 -1.7879
  867SOL    HW2 2752   1.860   2.023   3.025  0.1258 -1.0410  0.2736
  868SOL     OW 2753   6.970   2.752   6.836 -0.6693  0.2199  0.0091
  868SOL    HW1 2754   6.985   2.821   6.764 -2.2326 -0.1139 -0.6882
  868SOL    HW2 2755   7.027   2.673   6.818  0.7777  1.1106  0.5342
  869SOL     OW 2756   5.895   3.746   3.551 -0.0539  0.0188  0.0537
  869SOL    HW1 2757   5.867   3.779   3.641 -0.1441 -0.0308  0.0442
  869SOL    HW2 2758   5.904   3.646   3.553 -0.3288 -0.0095 -0.0652
  870SOL     OW 2759   5.088   2.252   5.152  0.6221 -0.0470 -0.8047
  870SOL    HW1 2760   5.018   2.258   5.224 -0.4866  0.0510 -1.8627
  870SOL    HW2 2761   5.166   2.199   5.186 -1.0131 -2.3379 -0.4083
  871SOL     OW 2762   6.705   4.263   3.324  0.1471  0.1154  0.1432
  871SOL    HW1 2763   6.651   4.179   3.325 -1.8436  1.3220 -0.1641
  871SOL    HW2 2764   6.715   4.298   3.417  0.1796  0.0131  0.1780
  872SOL     OW 2765   6.399   3.442   3.421  0.1974 -0.0972  0.1300
  872SOL    HW1 2766   6.484   3.389   3.428 -0.0209 -0.4142  0.4212
  872SOL    HW2 2767   6.402   3.500   3.340  0.8735  0.2144  0.3702
  873SOL     OW 2768   4.154   4.596   6.449  0.3300 -0.0552 -0.3514
  873SOL    HW1 2769   4.074   4.631   6.399  0.3673  1.3339  0.4975
  873SOL    HW2 2770   4.124   4.549   6.532  0.3509 -0.6684 -0.6865
  874SOL     OW 2771   4.223   3.749   2.739  0.2356 -0.1624 -0.5631
  874SOL    HW1 2772   4.230   3.674   2.673 -0.9164  0.2810 -1.2210
  874SOL    HW2 2773   4.149   3.811   2.711  0.2042  0.4259  0.7642
  875SOL     OW 2774   5.597   2.217   2.910  0.0641  0.1218 -0.2074
  875SOL    HW1 2775   5.677   2.275   2.928 -1.2366  2.0054 -0.2107
  875SOL    HW2 2776   5.600   2.186   2.815  1.3939 -0.8817  0.1208
  876SOL     OW 2777   1.411   4.875   0.869  0.3422 -0.4507  0.3273
  876SOL    HW1 2778   1.377   4.969   0.861  2.0310  0.0127 -3.3804
  876SOL    HW2 2779   1.344   4.820   0.919 -2.6666  1.8243 -0.8529
  877SOL     OW 2780   2.637   3.538   6.398  0.0033  1.0195 -0.4155
  877SOL    HW1 2781   2.709   3.607   6.395 -1.1086  2.2518  0.4194
  877SOL    HW2 2782   2.640   3.484   6.313  1.4318  1.4922 -0.7060
  878SOL     OW 2783   0.725   3.974   0.425 -0.1819  0.0478 -0.1646
  878SOL    HW1 2784   0.730   3.941   0.331 -0.2272 -1.1720  0.2381
  878SOL    HW2 2785   0.651   4.041   0.433  0.1048  0.4789 -1.0818
  879SOL     OW 2786   4.779   2.876   1.775 -0.7115  0.2590  0.1423
  879SOL    HW1 2787   4.866   2.849   1.815  0.6391  2.3874 -1.1431
  879SOL    HW2 2788   4.752   2.809   1.706  0.4900  0.0935 -0.1972
  880SOL     OW 2789   0.791   2.438   3.854 -0.1569 -0.7671 -0.1735
  880SOL    HW1 2790   0.814   2.516   3.795 -1.3828  0.1427  0.5087
  880SOL    HW2 2791   0.822   2.354   3.810 -1.1366 -0.1415 -2.2049
  881SOL     OW 2792   5.415   4.605   6.660 -0.2933  0.2755  0.2207
  881SOL    HW1 2793   5.491   4.603   6.725 -0.7185  0.9150  0.7561
  881SOL    HW2 2794   5.330   4.585   6.707 -0.5362  0.1699 -0.2537
  882SOL     OW 2795   4.403   3.240   5.820  0.1616 -0.0701 -0.1487
  882SOL    HW1 2796   4.444   3.207   5.735  1.4711 -0.2378  0.5097
  882SOL    HW2 2797   4.361   3.163   5.869  0.6388 -0.2358  0.0071
  883SOL     OW 2798   5.965   2.239   5.680  0.4284  0.3305  0.9158
  883SOL    HW1 2799   5.897   2.270   5.614 -1.8016  0.0543  2.9182
  883SOL    HW2 2800   5.992   2.315   5.739  1.3684  0.2881  0.5503
  884SOL     OW 2801   0.610   3.908   5.285  0.5895 -0.2259 -0.3536
  884SOL    HW1 2802   0.601   3.977   5.214  0.2092  0.4884  0.3801
  884SOL    HW2 2803   0.520   3.872   5.309  0.7880 -1.0296 -0.7682
  885SOL     OW 2804   4.167   2.245   4.984 -0.5302 -0.6297  0.4826
  885SOL    HW1 2805   4.128   2.331   5.017 -0.6998 -0.7249  0.5307
  885SOL    HW2 2806   4.121   2.218   4.899 -0.2780 -0.5237  0.3101
  886SOL     OW 2807   2.434   4.061   1.157 -0.4359 -0.9274 -0.1508
  886SOL    HW1 2808   2.448   4.011   1.071  0.8365 -1.3642  0.2772
  886SOL    HW2 2809   2.341   4.047   1.190 -1.3309  0.2091 -2.0455
  887SOL     OW 2810   4.238   2.582   2.933  0.6348 -0.2837 -0.1567
  887SOL    HW1 2811   4.186   2.497   2.921 -0.5887  0.5149 -0.8353
  887SOL    HW2 2812   4.258   2.596   3.030 -2.4684  0.4715  0.4843
  888SOL     OW 2813   1.635   3.998   6.697 -0.4485  0.0224 -0.5463
  888SOL    HW1 2814   1.642   3.929   6.769  1.5831 -1.4894 -2.0734
  888SOL    HW2 2815   1.713   3.991   6.635  1.3266  5.4391  0.5614
  889SOL     OW 2816   2.275   2.857   5.964  0.8093 -0.1731  0.2745
  889SOL    HW1 2817   2.289   2.935   5.904 -0.7326  1.1922  1.5761
  889SOL    HW2 2818   2.249   2.889   6.055  0.9289 -2.2020  1.0829
  890SOL     OW 2819   1.267   4.759   0.442  0.5579 -0.1986 -0.1847
  890SOL    HW1 2820   1.352   4.811   0.437  0.7547 -0.1329  2.4412
  890SOL    HW2 2821   1.241   4.746   0.538 -2.3391 -0.3122 -0.8698
  891SOL     OW 2822   0.003   3.763   2.106 -0.6987  0.4003 -0.2932
  891SOL    HW1 2823   0.091   3.794   2.071 -1.3427  0.4613 -1.9753
  891SOL    HW2 2824  -0.008   3.792   2.201  1.0590  0.4268 -0.0727
  892SOL     OW 2825   4.267   4.656   2.154  0.6946 -0.2404  0.4763
  892SOL    HW1 2826   4.285   4.600   2.235 -1.9048 -0.8040  0.7389
  892SOL    HW2 2827   4.242   4.749   2.183 -1.1856 -0.7007  0.4352
  893SOL     OW 2828   0.646   4.025   3.340 -0.4446  0.4548  0.1149
  893SOL    HW1 2829   0.645   3.929   3.314  0.3676  0.2185  0.8830
  893SOL    HW2 2830   0.739   4.061   3.329 -1.1090  1.7018 -2.0038
  894SOL     OW 2831   2.927   4.283   6.976 -0.1082 -0.0125  0.0020
  894SOL    HW1 2832   2.981   4.364   7.000  1.2564 -0.7251 -0.5780
  894SOL    HW2 2833   2.982   4.201   6.990 -1.9833 -1.0272  2.1309
  895SOL     OW 2834   1.005   3.320   6.942  0.3616 -0.0685  0.5202
  895SOL    HW1 2835   1.012   3.281   6.850  0.3963 -0.7087  0.7953
  895SOL    HW2 2836   1.091   3.309   6.990 -0.0653 -0.9583  1.1110
  896SOL     OW 2837   6.953   3.346   5.446 -0.0849  1.1331 -0.0299
  896SOL    HW1 2838   7.008   3.411   5.499  0.6566 -0.3903  1.1693
  896SOL    HW2 2839   7.002   3.320   5.363  0.5379  0.6221  0.4850
  897SOL     OW 2840   6.978   3.559   2.720 -0.3061 -0.1833  0.0084
  897SOL    HW1 2841   6.993   3.475   2.773 -0.8825  0.2311  0.8550
  897SOL    HW2 2842   6.898   3.547   2.661  1.2448 -1.2059 -2.0005
  898SOL     OW 2843   0.358   3.238   0.111 -0.7124 -0.7053 -0.1062
  898SOL    HW1 2844   0.377   3.331   0.079 -2.2635 -0.5595 -0.7212
  898SOL    HW2 2845   0.393   3.172   0.045  2.8840 -0.7577  1.6224
  899SOL     OW 2846   3.929   2.700   4.447 -0.2881 -0.1769  0.2635
  899SOL    HW1 2847   3.848   2.645   4.426 -2.5041  2.7103  0.6547
  899SOL    HW2 2848   3.915   2.749   4.533  0.9940  1.9095 -0.6243
  900SOL     OW 2849   0.441   3.421   0.663  0.1448 -0.1332  0.0669
  900SOL    HW1 2850   0.371   3.457   0.600 -0.3216  0.1222  0.7196
  900SOL    HW2 2851   0.399   3.358   0.728  0.8259 -1.2731 -0.5643
  901SOL     OW 2852   3.524   2.363   0.995  0.0257 -0.3750  0.1158
  901SOL    HW1 2853   3.558   2.283   0.946 -0.4992  0.0222 -0.9193
  901SOL    HW2 2854   3.425   2.371   0.982 -0.5611 -1.4896  3.0402
  902SOL     OW 2855   5.002   3.053   4.261 -0.0029 -0.5194  0.0175
  902SOL    HW1 2856   5.068   3.051   4.336  0.1769 -0.0424 -0.1254
  902SOL    HW2 2857   4.942   2.974   4.268  1.7991 -2.0560 -0.9474
  903SOL     OW 2858   6.972   3.687   4.580  0.4114  0.0641  0.2359
  903SOL    HW1 2859   7.023   3.667   4.496  0.6104  1.0783  0.1014
  903SOL    HW2 2860   6.971   3.786   4.595 -0.3438 -0.0495  0.9806
  904SOL     OW 2861   4.396   3.497   5.978  0.0261  0.1041  0.3862
  904SOL    HW1 2862   4.357   3.567   5.917  1.2124  1.9455  1.6180
  904SOL    HW2 2863   4.386   3.407   5.936 -0.9079  1.0687 -1.6270
  905SOL     OW 2864   3.180   2.683   4.930 -0.5663  0.3979 -0.0423
  905SOL    HW1 2865   3.274   2.699   4.959 -0.7960  2.4565 -0.2536
  905SOL    HW2 2866   3.120   2.750   4.973 -1.6783  0.1928 -1.2037
  906SOL     OW 2867   4.712   4.960   1.008 -0.2143  0.0323  0.6889
  906SOL    HW1 2868   4.794   4.938   0.954 -0.0718 -0.6379  1.1614
  906SOL    HW2 2869   4.732   4.946   1.105 -0.5820  0.8719  0.8945
  907SOL     OW 2870   6.591   2.019   1.088  0.1964  0.6138  0.8166
  907SOL    HW1 2871   6.533   1.962   1.146 -0.8584  1.0575  0.2281
  907SOL    HW2 2872   6.671   2.048   1.140 -0.4331  0.5372  1.8697
  908SOL     OW 2873   3.419   4.202   2.658 -0.2401  0.5285  0.0622
  908SOL    HW1 2874   3.418   4.290   2.610  0.0410  0.2143 -0.5378
  908SOL    HW2 2875   3.360   4.138   2.610 -0.8850  0.5393  0.8145
  909SOL     OW 2876   5.592   4.512   6.198 -0.5403 -0.1201  0.1127
  909SOL    HW1 2877   5.569   4.566   6.280  0.0818  0.8989 -0.3680
  909SOL    HW2 2878   5.583   4.570   6.117 -0.2554 -0.8675 -0.4588
  910SOL     OW 2879   1.971   3.169   4.773  0.1223 -0.4929  0.5681
  910SOL    HW1 2880   1.958   3.263   4.803 -0.7665 -0.7050  0.8737
  910SOL    HW2 2881   2.049   3.129   4.821  1.2421  0.4252 -0.3996
  911SOL     OW 2882   1.855   4.677   4.710  0.4383 -0.1358 -0.0356
  911SOL    HW1 2883   1.881   4.772   4.691  0.4430  0.4243  2.4158
  911SOL    HW2 2884   1.891   4.650   4.800 -0.6760 -2.0238 -0.0982
  912SOL     OW 2885   0.773   3.480   6.965 -0.0827 -0.1779  0.3267
  912SOL    HW1 2886   0.824   3.565   6.954 -0.0117 -0.4477 -1.6990
  912SOL    HW2 2887   0.835   3.403   6.953 -0.6510 -0.5068 -0.5556
  913SOL     OW 2888   6.430   3.259   2.281  0.2987  0.0394 -0.1712
  913SOL    HW1 2889   6.469   3.344   2.244 -0.5088  0.4717 -0.0397
  913SOL    HW2 2890   6.505   3.200   2.312  0.8969  0.4633 -0.7584
  914SOL     OW 2891   2.297   2.884   4.703 -0.1826 -0.6621  0.3622
  914SOL    HW1 2892   2.377   2.860   4.647  0.9210 -1.7280  2.2977
  914SOL    HW2 2893   2.269   2.804   4.757 -1.5871  0.1580  0.8941
  915SOL     OW 2894   4.388   2.544   4.744 -0.0961  0.9443 -0.3561
  915SOL    HW1 2895   4.435   2.457   4.724  1.3571  1.6908 -0.3188
  915SOL    HW2 2896   4.439   2.594   4.813 -1.0769  1.7161 -0.1739
  916SOL     OW 2897   3.497   2.148   4.382  0.0966  0.3538 -0.0178
  916SOL    HW1 2898   3.440   2.161   4.464 -1.3141  0.7018 -1.0228
  916SOL    HW2 2899   3.594   2.158   4.407 -0.2916  0.2946  1.6276
  917SOL     OW 2900   6.159   3.053   4.830 -0.3121  0.0802  0.4075
  917SOL    HW1 2901   6.109   3.094   4.753 -0.3334  2.0122  1.3740
  917SOL    HW2 2902   6.132   2.958   4.840 -1.1824  0.1102 -1.2513
  918SOL     OW 2903   4.430   2.695   1.559  0.1686  0.1683  0.1113
  918SOL    HW1 2904   4.505   2.650   1.511 -0.3344  0.2489 -0.7578
  918SOL    HW2 2905   4.421   2.655   1.651 -0.0282 -1.2621 -0.5014
  919SOL     OW 2906   3.879   1.971   2.194 -0.2268 -0.1085  0.2149
  919SOL    HW1 2907   3.834   1.946   2.108 -0.6410 -0.1722  0.4513
  919SOL    HW2 2908   3.812   2.010   2.257  0.0266 -0.2961  0.6034
  920SOL     OW 2909   0.819   1.927   0.391  0.5257  0.4003  0.3805
  920SOL    HW1 2910   0.849   1.849   0.336 -0.2924 -0.6286  1.3412
  920SOL    HW2 2911   0.892   1.952   0.454  1.0423  0.8592 -0.3811
  921SOL     OW 2912   0.472   2.368   0.659 -0.0100  0.7459 -0.0382
  921SOL    HW1 2913   0.571   2.368   0.675  0.2887  0.2220 -1.7387
  921SOL    HW2 2914   0.445   2.450   0.610 -0.3510  0.6431 -0.0283
  922SOL     OW 2915   4.457   3.790   4.793  0.6875  0.2280  0.1392
  922SOL    HW1 2916   4.483   3.734   4.872 -1.3106 -1.8328 -0.5536
  922SOL    HW2 2917   4.426   3.880   4.824 -1.3614 -0.9931  1.9154
  923SOL     OW 2918   1.989   4.446   3.655  0.3041  0.5663  0.1404
  923SOL    HW1 2919   2.072   4.501   3.649  1.9897 -1.8781 -0.4988
  923SOL    HW2 2920   1.910   4.500   3.626  2.0934  2.0898 -2.2221
  924SOL     OW 2921   6.243   3.931   0.480 -0.1631  0.0601 -0.4713
  924SOL    HW1 2922   6.190   3.956   0.561 -0.5545  0.7148 -0.9167
  924SOL    HW2 2923   6.337   3.910   0.506 -0.1646  0.7321  0.0939
  925SOL     OW 2924   1.283   3.033   5.094  0.0320  0.0932 -0.1250
  925SOL    HW1 2925   1.193   2.989   5.098 -0.6241  1.3220 -0.5292
  925SOL    HW2 2926   1.312   3.040   4.999  0.9614 -1.0422  0.0589
  926SOL     OW 2927   5.598   2.942   4.109 -0.2690 -0.4628  0.4153
  926SOL    HW1 2928   5.661   2.900   4.043 -0.0970  1.0900 -0.4502
  926SOL    HW2 2929   5.649   2.973   4.189 -0.2139 -0.7853  0.5065
  927SOL     OW 2930   3.319   3.287   2.270 -0.4785  0.2486 -0.4185
  927SOL    HW1 2931   3.263   3.204   2.271  0.9709 -0.7871  1.6996
  927SOL    HW2 2932   3.415   3.262   2.285 -0.2853  2.4127  2.8962
  928SOL     OW 2933   3.046   4.517   4.084 -0.3269  0.1842 -1.3756
  928SOL    HW1 2934   3.010   4.481   3.997 -0.4414 -1.1673 -0.7889
  928SOL    HW2 2935   3.145   4.507   4.086 -0.3194  0.2580 -1.3597
  929SOL     OW 2936   4.578   3.522   2.420  0.5237  0.3587 -0.0706
  929SOL    HW1 2937   4.492   3.495   2.377  0.2628  1.9564 -0.6522
  929SOL    HW2 2938   4.648   3.535   2.349 -0.0447  3.5351 -0.2137
  930SOL     OW 2939   5.789   2.522   3.956 -0.0243 -0.0731 -0.0756
  930SOL    HW1 2940   5.872   2.476   3.989  0.4922 -0.2693 -1.5331
  930SOL    HW2 2941   5.800   2.542   3.858 -1.7032 -0.1101 -0.2950
  931SOL     OW 2942   3.515   3.418   0.579 -0.1876 -0.2415  0.0565
  931SOL    HW1 2943   3.416   3.405   0.585 -0.4913  1.9103  0.2209
  931SOL    HW2 2944   3.549   3.451   0.667  0.0452  2.6358 -1.0343
  932SOL     OW 2945   3.812   4.350   2.038 -0.5369  0.0533 -0.7855
  932SOL    HW1 2946   3.843   4.411   2.111 -1.5768 -1.5278  1.0682
  932SOL    HW2 2947   3.891   4.309   1.994  0.1066  0.5461 -0.1198
  933SOL     OW 2948   4.420   2.681   0.837 -0.5177  0.0933  0.0728
  933SOL    HW1 2949   4.463   2.769   0.818  3.6910 -1.8089 -0.3185
  933SOL    HW2 2950   4.386   2.641   0.751 -0.6704  0.4821 -0.0489
  934SOL     OW 2951   6.566   3.693   1.571 -0.0819 -0.1117  0.1360
  934SOL    HW1 2952   6.569   3.706   1.670 -1.6707  0.0502  0.1835
  934SOL    HW2 2953   6.579   3.596   1.550 -3.1649 -0.7884  0.7952
  935SOL     OW 2954   0.364   2.412   6.326  0.2086  0.2325  0.1266
  935SOL    HW1 2955   0.314   2.414   6.413  1.3255  1.8400  0.7793
  935SOL    HW2 2956   0.458   2.381   6.343 -0.4056 -2.6482 -1.0618
  936SOL     OW 2957   4.661   3.395   4.881  0.0075  0.0284  0.4069
  936SOL    HW1 2958   4.581   3.373   4.827 -1.6094 -0.0593  2.6848
  936SOL    HW2 2959   4.692   3.314   4.930  2.0864 -0.1619 -1.0643
  937SOL     OW 2960   2.921   2.788   1.336 -0.1170  1.1129 -0.6683
  937SOL    HW1 2961   2.827   2.773   1.366 -0.6272  1.4991 -2.0210
  937SOL    HW2 2962   2.960   2.865   1.387 -0.4800  0.8855 -0.0296
  938SOL     OW 2963   0.296   2.477   1.607 -0.1185 -0.2529  0.4225
  938SOL    HW1 2964   0.296   2.466   1.507  3.6829 -1.0835  0.3703
  938SOL    HW2 2965   0.214   2.433   1.644 -0.2703 -2.4869 -2.1649
  939SOL     OW 2966   3.461   3.735   4.290  0.1815 -0.3925  0.1852
  939SOL    HW1 2967   3.527   3.801   4.254  0.0970  0.1427  0.9934
  939SOL    HW2 2968   3.378   3.737   4.234  1.0094 -1.4319 -1.1548
  940SOL     OW 2969   4.604   2.437   1.323  0.4178 -0.2385  0.1812
  940SOL    HW1 2970   4.532   2.484   1.272 -0.1811 -0.6655  0.6219
  940SOL    HW2 2971   4.614   2.343   1.290  1.0257 -0.0800 -0.1162
  941SOL     OW 2972   6.291   3.952   5.876  0.0682 -0.3084  0.5997
  941SOL    HW1 2973   6.221   4.019   5.852 -0.7378 -1.4865 -0.4247
  941SOL    HW2 2974   6.357   3.944   5.801  0.5275 -0.2150  0.9829
  942SOL     OW 2975   1.722   3.565   2.750 -0.5529  0.1214 -0.2133
  942SOL    HW1 2976   1.628   3.597   2.750 -0.6064 -0.0278 -0.5897
  942SOL    HW2 2977   1.732   3.490   2.815 -0.7303  0.0417 -0.2762
  943SOL     OW 2978   3.277   2.979   2.033  0.1428  0.1786  0.0401
  943SOL    HW1 2979   3.313   2.886   2.041  1.8288  0.6232 -1.6247
  943SOL    HW2 2980   3.236   3.006   2.120  2.8545 -0.8303  1.7557
  944SOL     OW 2981   3.759   4.527   5.482  0.9407 -0.5335  0.1821
  944SOL    HW1 2982   3.673   4.569   5.512  2.1605  1.9374  0.4470
  944SOL    HW2 2983   3.750   4.494   5.388 -0.2246 -0.1388  0.1450
  945SOL     OW 2984   4.693   3.139   5.034 -0.6424 -0.2072 -0.4992
  945SOL    HW1 2985   4.686   3.068   4.964  0.6499 -1.5197  0.6224
  945SOL    HW2 2986   4.621   3.125   5.102 -0.0887 -0.7659 -0.0194
  946SOL     OW 2987   6.103   3.108   4.012  0.5962  0.7062 -0.3710
  946SOL    HW1 2988   6.085   3.165   4.092  2.0235 -0.9618  1.2316
  946SOL    HW2 2989   6.180   3.144   3.960  2.3858 -0.3856  1.3984
  947SOL     OW 2990   6.127   3.082   6.251  0.4742  0.6993  0.1520
  947SOL    HW1 2991   6.030   3.064   6.271  0.3626  0.6886 -0.3746
  947SOL    HW2 2992   6.146   3.179   6.261  0.2610  0.7949 -0.3329
  948SOL     OW 2993   6.801   3.347   6.962 -0.0300 -0.3690 -0.3670
  948SOL    HW1 2994   6.772   3.365   6.868 -2.2488  0.4319  0.3819
  948SOL    HW2 2995   6.727   3.373   7.025  1.5936 -0.3110  1.6512
  949SOL     OW 2996   2.580   3.676   0.253 -0.0708 -0.2750  0.4047
  949SOL    HW1 2997   2.524   3.617   0.311  2.5820 -0.6990  2.7836
  949SOL    HW2 2998   2.621   3.622   0.180 -0.7512 -0.4988  0.1858
  950SOL     OW 2999   5.210   3.168   5.817 -0.5521 -0.2877  0.1460
  950SOL    HW1 3000   5.294   3.123   5.788 -0.5360 -1.9354  2.4116
  950SOL    HW2 3001   5.133   3.134   5.763 -0.3154 -2.0130  0.8330
  951SOL     OW 3002   4.977   4.150   2.709 -0.0460  0.0100  0.0320
  951SOL    HW1 3003   5.000   4.229   2.653  0.3066  0.2995  0.5716
  951SOL    HW2 3004   5.044   4.077   2.694 -2.0615 -1.4522 -2.8366
  952SOL     OW 3005   4.296   3.272   5.109  0.3832  0.4201  0.3464
  952SOL    HW1 3006   4.241   3.320   5.177 -0.2609 -0.0321  0.1488
  952SOL    HW2 3007   4.374   3.228   5.154  0.5226  0.9595  0.6423
  953SOL     OW 3008   0.131   3.625   6.777  0.4711 -0.1656  0.1500
  953SOL    HW1 3009   0.132   3.719   6.742 -1.1257 -0.2963 -0.3183
  953SOL    HW2 3010   0.158   3.626   6.874  0.5443  0.7693  0.1304
  954SOL     OW 3011   4.885   3.441   2.779 -0.1910  0.3098 -0.3966
  954SOL    HW1 3012   4.933   3.526   2.803 -0.5437  0.5996 -0.6991
  954SOL    HW2 3013   4.786   3.456   2.786 -0.2477 -0.5776  1.2366
  955SOL     OW 3014   2.248   4.016   5.365 -0.1357  0.0625 -0.4973
  955SOL    HW1 3015   2.225   4.071   5.445  1.1330 -1.7049  1.1732
  955SOL    HW2 3016   2.268   4.076   5.287  1.4181  1.9958  1.2915
  956SOL     OW 3017   0.431   4.023   0.400 -0.2458  0.0491 -0.0382
  956SOL    HW1 3018   0.402   4.119   0.398  0.3853  0.2537  0.4414
  956SOL    HW2 3019   0.405   3.979   0.314  0.7066  1.0231 -0.8552
  957SOL     OW 3020   1.052   3.961   0.255 -0.6547  0.2514 -0.0036
  957SOL    HW1 3021   1.040   3.997   0.163 -1.9996 -0.5988 -0.1932
  957SOL    HW2 3022   1.017   4.026   0.322 -0.1679  0.6403 -0.1234
  958SOL     OW 3023   5.280   4.344   0.974 -0.7896  0.6509 -0.6021
  958SOL    HW1 3024   5.208   4.293   1.021 -0.8654  0.0596 -1.3464
  958SOL    HW2 3025   5.287   4.314   0.879 -0.0776  1.2441 -0.7542
  959SOL     OW 3026   0.112   3.360   1.900  0.1614  0.2751  0.0982
  959SOL    HW1 3027   0.166   3.280   1.925 -0.7796 -0.5370 -0.4030
  959SOL    HW2 3028   0.059   3.390   1.979  0.3293  0.2603  0.2183
  960SOL     OW 3029   0.525   3.489   3.698 -0.1334  0.0863  0.2010
  960SOL    HW1 3030   0.563   3.419   3.637 -0.0352 -2.0011  2.4742
  960SOL    HW2 3031   0.593   3.559   3.717 -0.1571  0.7596 -1.9609
  961SOL     OW 3032   2.222   1.781   2.974  0.1336  0.0122  0.3050
  961SOL    HW1 3033   2.188   1.760   3.066 -0.3667  1.0579  0.3748
  961SOL    HW2 3034   2.297   1.847   2.980  0.2862 -0.1283 -0.0206
  962SOL     OW 3035   0.012   2.219   0.489 -0.5495 -0.2598 -0.1729
  962SOL    HW1 3036   0.078   2.145   0.474  0.7419  0.4608  1.6301
  962SOL    HW2 3037   0.044   2.302   0.445 -1.2264 -0.3558 -0.8763
  963SOL     OW 3038   4.609   2.191   0.632  0.5470 -0.5888 -0.6415
  963SOL    HW1 3039   4.707   2.172   0.645  1.1008 -0.5737 -3.8749
  963SOL    HW2 3040   4.578   2.146   0.548 -1.9658  0.3425 -0.2802
  964SOL     OW 3041   6.384   2.908   3.590  0.2420 -0.2357  0.0977
  964SOL    HW1 3042   6.395   2.973   3.664  2.6032  1.7828 -1.8378
  964SOL    HW2 3043   6.437   2.826   3.609 -1.4301 -1.0004  1.8067
  965SOL     OW 3044   1.570   2.937   1.326  0.1785  0.3691 -0.3163
  965SOL    HW1 3045   1.491   2.887   1.291  0.9452 -0.2842 -1.1683
  965SOL    HW2 3046   1.557   2.958   1.423  0.1602 -2.1881  0.3086
  966SOL     OW 3047   4.129   3.177   0.048  0.1995 -0.0084 -0.0125
  966SOL    HW1 3048   4.099   3.154  -0.045 -1.3149 -1.4679  0.7847
  966SOL    HW2 3049   4.192   3.106   0.081 -2.1043 -1.5548  1.3397
  967SOL     OW 3050   0.406   2.583   0.495  0.4419 -0.0133  0.5241
  967SOL    HW1 3051   0.477   2.653   0.504  1.6860 -0.8124 -2.1737
  967SOL    HW2 3052   0.389   2.563   0.399 -1.3819 -1.9565  1.1470
  968SOL     OW 3053   3.092   2.612   2.551 -0.0023 -0.0046 -0.1362
  968SOL    HW1 3054   3.100   2.517   2.581  1.7167  0.7837  2.1528
  968SOL    HW2 3055   3.006   2.651   2.584 -0.2478 -0.4437 -0.2403
  969SOL     OW 3056   0.882   3.972   1.615  0.2833  0.1893  0.3449
  969SOL    HW1 3057   0.817   3.928   1.677 -0.4704 -0.3900 -0.8243
  969SOL    HW2 3058   0.953   3.906   1.590  0.5665  0.4121  0.5545
  970SOL     OW 3059   6.692   2.522   3.113 -0.5774  0.6808 -0.3380
  970SOL    HW1 3060   6.752   2.584   3.163 -0.7313  0.8157 -0.3206
  970SOL    HW2 3061   6.741   2.483   3.036  0.2434 -0.8702  0.8995
  971SOL     OW 3062   0.008   3.543   6.196 -0.5347  0.1008 -0.6520
  971SOL    HW1 3063   0.055   3.631   6.195  1.4664 -0.9033 -0.5908
  971SOL    HW2 3064  -0.066   3.544   6.129 -1.8588  2.4261  0.6706
  972SOL     OW 3065   1.168   4.086   6.596 -0.8580 -0.2047 -0.4810
  972SOL    HW1 3066   1.119   4.144   6.530 -0.9663  2.6144  1.8876
  972SOL    HW2 3067   1.262   4.119   6.605 -0.8558 -0.5241  0.7763
  973SOL     OW 3068   6.794   3.960   2.186 -0.2224  0.2639 -0.2558
  973SOL    HW1 3069   6.795   4.005   2.275  0.3533  0.2804 -0.2608
  973SOL    HW2 3070   6.790   3.861   2.199  0.7232  0.2213 -0.1736
  974SOL     OW 3071   1.418   4.976   4.802 -1.0017  0.0563  0.0773
  974SOL    HW1 3072   1.421   4.979   4.702  1.2335  0.0807  0.0948
  974SOL    HW2 3073   1.370   4.893   4.831 -0.2621 -0.8075 -1.0545
  975SOL     OW 3074   3.994   3.626   2.327 -0.6269  0.0611 -0.6168
  975SOL    HW1 3075   3.990   3.527   2.340 -0.1615 -0.0345 -1.1577
  975SOL    HW2 3076   3.964   3.649   2.234 -0.2301  0.3715 -0.6753
  976SOL     OW 3077   6.213   3.052   3.447  0.6348 -0.1133  0.1908
  976SOL    HW1 3078   6.277   3.004   3.507  1.1939 -0.5649 -0.7360
  976SOL    HW2 3079   6.121   3.049   3.487  0.6347 -2.0215  0.1751
  977SOL     OW 3080   0.741   2.192   0.389 -0.1170 -0.0074 -0.1949
  977SOL    HW1 3081   0.770   2.096   0.394 -1.0239 -0.2818  0.0628
  977SOL    HW2 3082   0.820   2.252   0.401  0.5106 -0.7227 -0.6675
  978SOL     OW 3083   3.160   2.461   6.064 -0.2480 -0.0689  0.1418
  978SOL    HW1 3084   3.076   2.515   6.072 -0.7681 -1.0353  1.7014
  978SOL    HW2 3085   3.197   2.444   6.156  1.9422  0.7381 -0.5258
  979SOL     OW 3086   1.263   3.298   4.727 -0.7861  0.2510 -0.1042
  979SOL    HW1 3087   1.276   3.303   4.826  2.2252  3.8427 -0.4558
  979SOL    HW2 3088   1.185   3.356   4.702 -1.9890 -1.2014  0.1136
  980SOL     OW 3089   4.906   2.522   6.160  0.2819 -0.0993  0.2067
  980SOL    HW1 3090   4.902   2.619   6.184  1.0961 -0.3642  1.5375
  980SOL    HW2 3091   4.992   2.483   6.193  0.6453 -0.9536 -1.6533
  981SOL     OW 3092   3.695   2.293   2.654 -0.1023  0.2346  0.5299
  981SOL    HW1 3093   3.643   2.341   2.582  1.0514 -0.2143 -0.6450
  981SOL    HW2 3094   3.637   2.282   2.734 -2.0094 -0.6789 -0.8915
  982SOL     OW 3095   4.181   4.554   3.757  0.6718  0.2677 -0.6732
  982SOL    HW1 3096   4.214   4.561   3.663  2.4545 -0.8890 -0.1930
  982SOL    HW2 3097   4.150   4.460   3.774  0.0075  0.5656 -0.1958
  983SOL     OW 3098   1.666   2.417   1.517  0.1315 -0.7396  0.1782
  983SOL    HW1 3099   1.577   2.390   1.555 -0.3746  0.1330 -0.3596
  983SOL    HW2 3100   1.674   2.380   1.424  0.0762 -0.3328  0.0089
  984SOL     OW 3101   6.376   2.218   5.116  0.1105  0.3709 -0.4699
  984SOL    HW1 3102   6.377   2.138   5.177 -0.6370  1.1916  0.6734
  984SOL    HW2 3103   6.386   2.188   5.021 -2.4558 -1.3029 -0.3115
  985SOL     OW 3104   0.970   3.354   4.994 -0.1816  0.3591 -0.1213
  985SOL    HW1 3105   0.939   3.320   5.082  2.2387 -1.3338  0.1873
  985SOL    HW2 3106   0.941   3.292   4.921 -0.8215  0.8942 -0.3303
  986SOL     OW 3107   1.779   1.785   4.892  0.0248  0.1795 -0.0183
  986SOL    HW1 3108   1.868   1.828   4.911  0.3077 -1.1096  1.9137
  986SOL    HW2 3109   1.756   1.723   4.967 -1.4131 -1.3350 -1.6246
  987SOL     OW 3110   0.129   3.731   2.859  0.1175 -0.0913  0.2692
  987SOL    HW1 3111   0.069   3.673   2.804  1.5513 -0.0734 -1.3932
  987SOL    HW2 3112   0.153   3.813   2.807 -0.2181  1.0271  1.7968
  988SOL     OW 3113   3.120   3.617   0.651 -0.1380 -0.0497  0.5299
  988SOL    HW1 3114   3.084   3.599   0.743 -0.1717 -0.1057  0.5057
  988SOL    HW2 3115   3.173   3.701   0.652 -0.3769  0.1024  0.5384
  989SOL     OW 3116   2.692   4.170   2.290  0.1845 -0.6273  0.0748
  989SOL    HW1 3117   2.603   4.147   2.328  0.7017 -0.4329  1.4520
  989SOL    HW2 3118   2.698   4.137   2.196 -1.1952 -0.9634  0.0915
  990SOL     OW 3119   4.530   3.534   4.185 -0.6443  0.3199 -0.0414
  990SOL    HW1 3120   4.442   3.494   4.157  0.4328 -2.4704  0.2341
  990SOL    HW2 3121   4.549   3.510   4.280  0.9176 -0.0931 -0.4354
  991SOL     OW 3122   2.725   2.586   1.729 -0.2177  0.4970  0.1818
  991SOL    HW1 3123   2.681   2.655   1.672 -0.0052  1.7698  1.4983
  991SOL    HW2 3124   2.793   2.536   1.676  0.2131  1.8756 -0.5844
  992SOL     OW 3125   0.965   4.100   2.075 -0.1132 -0.4357 -0.5860
  992SOL    HW1 3126   1.003   4.150   1.998 -0.0553  0.9012  0.2730
  992SOL    HW2 3127   0.891   4.041   2.044 -1.1305  1.2234 -1.4782
  993SOL     OW 3128   5.976   3.270   5.602 -0.0688 -0.6707  0.0431
  993SOL    HW1 3129   5.876   3.275   5.596 -0.3475 -2.3956  1.9944
  993SOL    HW2 3130   6.002   3.210   5.678  2.4833  1.2207  0.8145
  994SOL     OW 3131   3.822   5.096   0.473 -0.4005 -0.1286  0.3674
  994SOL    HW1 3132   3.744   5.152   0.447 -0.7034 -0.5936  0.2627
  994SOL    HW2 3133   3.830   5.094   0.572  0.6756  1.5367  0.3647
  995SOL     OW 3134   5.116   4.559   4.868  0.0051  0.3821 -0.1965
  995SOL    HW1 3135   5.125   4.483   4.932  0.2759  0.8141  0.2976
  995SOL    HW2 3136   5.020   4.571   4.843 -0.1087  0.2288  0.1586
  996SOL     OW 3137   5.181   2.194   2.873  0.1801 -0.3313  0.0097
  996SOL    HW1 3138   5.126   2.153   2.800  0.6408  0.6694 -0.9271
  996SOL    HW2 3139   5.215   2.122   2.934 -0.2321 -1.1875 -0.7483
  997SOL     OW 3140   2.564   2.289   6.768  0.0449 -0.1505  0.2690
  997SOL    HW1 3141   2.649   2.308   6.719 -0.6508 -0.7140 -1.2320
  997SOL    HW2 3142   2.490   2.275   6.701 -1.8708  3.0655  1.4886
  998SOL     OW 3143   3.683   4.742   1.657 -0.1751 -0.3241  0.5292
  998SOL    HW1 3144   3.705   4.773   1.750 -0.2904 -0.6342  0.6618
  998SOL    HW2 3145   3.606   4.794   1.622 -0.6283 -0.7308  0.9078
  999SOL     OW 3146   6.591   2.212   1.679  0.2436 -0.2305  0.2597
  999SOL    HW1 3147   6.547   2.302   1.689  1.2414  0.5720 -1.8992
  999SOL    HW2 3148   6.572   2.176   1.588 -0.9734 -2.7501  1.4059
 1000SOL     OW 3149   5.091   4.199   1.073  0.4686 -0.4329  0.3009
 1000SOL    HW1 3150   5.023   4.208   0.999  1.3217  0.4640 -0.3998
 1000SOL    HW2 3151   5.044   4.173   1.157 -1.0341  1.8968  0.2821
 1001SOL     OW 3152   3.032   2.904   0.489  0.1001  0.2511  0.0636
 1001SOL    HW1 3153   3.003   2.809   0.483 -0.3453  0.3764  0.1551
 1001SOL    HW2 3154   3.053   2.927   0.584 -0.0699  0.3178  0.0869
 1002SOL     OW 3155   0.023   1.949   1.463  0.6196 -0.3182  0.1265
 1002SOL    HW1 3156   0.036   1.936   1.562  0.1094  0.0945  0.2525
 1002SOL    HW2 3157  -0.074   1.941   1.441  0.9053 -2.3580 -0.6498
 1003SOL     OW 3158   6.402   2.191   2.080 -0.1432 -0.4221 -0.6385
 1003SOL    HW1 3159   6.454   2.136   2.015 -1.0443 -0.7980 -1.0572
 1003SOL    HW2 3160   6.358   2.131   2.147  0.1097 -0.0969 -0.1768
 1004SOL     OW 3161   3.644   2.283   3.431  0.0184 -0.1478  0.5818
 1004SOL    HW1 3162   3.571   2.248   3.373  0.5052  0.2238 -0.2658
 1004SOL    HW2 3163   3.603   2.327   3.512 -0.5981 -3.9498  2.5469
 1005SOL     OW 3164   2.222   1.991   6.832 -0.4630 -0.2120  0.1313
 1005SOL    HW1 3165   2.302   1.957   6.882 -0.2550  0.5347  0.3211
 1005SOL    HW2 3166   2.194   2.079   6.871 -0.7419  0.0311 -0.6095
 1006SOL     OW 3167   6.769   2.176   4.032  0.2577  0.4124  0.7278
 1006SOL    HW1 3168   6.822   2.176   3.948 -2.4088  1.1751 -1.0826
 1006SOL    HW2 3169   6.734   2.084   4.049 -0.5997  0.5900  0.0041
 1007SOL     OW 3170   6.210   2.463   5.604  0.1863 -0.4830  0.3500
 1007SOL    HW1 3171   6.224   2.520   5.685  0.5926 -2.0556  1.4304
 1007SOL    HW2 3172   6.238   2.370   5.624 -0.1077 -1.0006 -1.4972
 1008SOL     OW 3173   5.921   4.620   5.789  0.5452  0.5252  0.2240
 1008SOL    HW1 3174   5.855   4.677   5.837  1.0893 -0.0692  1.7313
 1008SOL    HW2 3175   5.991   4.678   5.748  0.2620  1.0259  0.4388
 1009SOL     OW 3176   0.903   2.231   3.679 -0.3403 -0.3580  0.1708
 1009SOL    HW1 3177   1.002   2.245   3.679 -0.2104 -1.1701 -0.0632
 1009SOL    HW2 3178   0.884   2.133   3.670 -1.1732 -0.0712 -1.5650
 1010SOL     OW 3179   4.374   2.393   5.256  0.3135  0.5897  0.0600
 1010SOL    HW1 3180   4.323   2.399   5.170  1.3973 -0.6487 -0.6948
 1010SOL    HW2 3181   4.459   2.445   5.248 -0.3095  1.8095  0.9708
 1011SOL     OW 3182   3.576   2.666   5.558 -0.0091 -0.0063  0.2035
 1011SOL    HW1 3183   3.632   2.633   5.634  0.9325 -1.4100 -1.0296
 1011SOL    HW2 3184   3.612   2.754   5.525  0.3396 -0.0073  0.5838
 1012SOL     OW 3185   5.933   2.131   1.071  0.0398  0.0682 -0.1952
 1012SOL    HW1 3186   5.846   2.134   1.119  0.8221 -0.9465  1.3765
 1012SOL    HW2 3187   5.941   2.210   1.010 -1.5443  0.6973  0.3772
 1013SOL     OW 3188   4.052   4.267   2.000 -0.2693 -0.2317  0.2984
 1013SOL    HW1 3189   4.064   4.168   2.003 -0.4483 -0.2808 -0.4365
 1013SOL    HW2 3190   4.141   4.311   1.993 -0.1641 -0.3173  1.0061
 1014SOL     OW 3191   3.782   4.442   3.636  0.0104 -0.2170 -0.2794
 1014SOL    HW1 3192   3.877   4.470   3.619  0.1215 -0.6811 -0.4428
 1014SOL    HW2 3193   3.782   4.349   3.672 -0.3753 -0.1485 -0.1061
 1015SOL     OW 3194   0.489   2.001   6.946 -0.7967 -0.0924 -0.3505
 1015SOL    HW1 3195   0.550   1.944   6.890 -1.5053  0.3869 -1.6460
 1015SOL    HW2 3196   0.542   2.075   6.987 -0.2448 -0.5234 -0.2638
 1016SOL     OW 3197   4.235   3.755   0.373  0.1153 -0.1433  0.5591
 1016SOL    HW1 3198   4.191   3.843   0.390  0.3455  0.3026 -1.0465
 1016SOL    HW2 3199   4.312   3.745   0.436  1.5303  1.8843 -0.6975
 1017SOL     OW 3200   0.733   3.945   6.264  0.4275  0.0865  0.1571
 1017SOL    HW1 3201   0.672   3.899   6.199 -0.9958 -0.5055  1.8460
 1017SOL    HW2 3202   0.702   4.039   6.278 -0.6076 -0.4500  1.6060
 1018SOL     OW 3203   2.850   2.084   3.283 -0.3326 -0.3283  0.3818
 1018SOL    HW1 3204   2.890   2.022   3.350  0.0689  0.1455  0.5878
 1018SOL    HW2 3205   2.910   2.164   3.272 -0.7316 -0.0854 -0.0427
 1019SOL     OW 3206   6.269   3.680   1.692 -0.6988  0.0707 -0.0794
 1019SOL    HW1 3207   6.345   3.628   1.731 -0.6183 -1.4964 -2.1175
 1019SOL    HW2 3208   6.258   3.766   1.741  0.9279 -0.6599  1.6998
 1020SOL     OW 3209   6.115   4.453   3.292 -0.7426 -0.1235 -0.0666
 1020SOL    HW1 3210   6.109   4.359   3.260 -2.0822 -0.3228  0.6903
 1020SOL    HW2 3211   6.023   4.488   3.310 -0.3213  1.6078 -1.1021
 1021SOL     OW 3212   4.356   3.237   0.594 -0.1380 -0.3129  0.3296
 1021SOL    HW1 3213   4.363   3.139   0.575  1.2351 -0.1203 -0.3281
 1021SOL    HW2 3214   4.322   3.285   0.513  2.3396  0.0989 -0.5554
 1022SOL     OW 3215   0.422   2.923   4.023  0.0464  0.1030  0.8077
 1022SOL    HW1 3216   0.450   2.834   3.986  0.9187  1.2151 -1.3446
 1022SOL    HW2 3217   0.325   2.919   4.048 -0.2587 -1.0876 -0.4310
 1023SOL     OW 3218   0.627   2.389   3.492  0.0895 -0.0353  0.0288
 1023SOL    HW1 3219   0.631   2.327   3.570  0.8679  0.2706  0.2475
 1023SOL    HW2 3220   0.603   2.481   3.524  0.1620  0.0376 -0.1278
 1024SOL     OW 3221   6.795   2.925   4.879 -0.7988  0.5939  0.4046
 1024SOL    HW1 3222   6.853   2.899   4.956 -2.1412 -0.0652  1.2412
 1024SOL    HW2 3223   6.847   2.980   4.815  0.4987  0.7334  1.5314
 1025SOL     OW 3224   3.398   3.812   2.314  0.3386  0.4851 -0.1271
 1025SOL    HW1 3225   3.493   3.782   2.327  0.7915  1.9684  0.1922
 1025SOL    HW2 3226   3.366   3.785   2.223  1.1510  0.1899 -0.3314
 1026SOL     OW 3227   1.028   3.210   1.420 -0.0442 -0.1079 -0.4729
 1026SOL    HW1 3228   0.991   3.127   1.378  2.7413 -1.2978 -0.7799
 1026SOL    HW2 3229   1.024   3.285   1.354 -0.0867 -0.7254 -1.1953
 1027SOL     OW 3230   3.244   2.784   3.759 -0.4611  0.7002  0.1780
 1027SOL    HW1 3231   3.171   2.782   3.690 -0.0646 -0.2127 -0.2318
 1027SOL    HW2 3232   3.254   2.877   3.793 -1.0663  1.0586 -0.5738
 1028SOL     OW 3233   3.031   4.791   1.913 -0.3572 -0.1910 -0.3846
 1028SOL    HW1 3234   2.963   4.844   1.963 -0.0031 -0.0002 -0.1000
 1028SOL    HW2 3235   3.112   4.777   1.971 -0.4033 -0.9553 -0.4933
 1029SOL     OW 3236   5.687   4.772   3.542  0.3447 -0.3885 -0.1505
 1029SOL    HW1 3237   5.667   4.724   3.627 -0.0818  2.1189  1.2863
 1029SOL    HW2 3238   5.602   4.798   3.496  0.4910  0.5389  0.0716
 1030SOL     OW 3239   5.437   4.446   4.178 -0.1371  0.0219 -0.4145
 1030SOL    HW1 3240   5.420   4.506   4.255  1.1411  1.5894 -1.2751
 1030SOL    HW2 3241   5.371   4.371   4.178 -0.6247  0.3965  1.7384
 1031SOL     OW 3242   4.442   4.218   2.479  0.2042  0.6547  0.4289
 1031SOL    HW1 3243   4.406   4.248   2.567  1.1788 -0.0636  1.0977
 1031SOL    HW2 3244   4.377   4.155   2.436 -0.0814  0.6562  0.8541
 1032SOL     OW 3245   1.047   4.147   4.132 -0.7964  0.0849 -0.5343
 1032SOL    HW1 3246   1.035   4.068   4.192  1.5710  0.2711  0.3270
 1032SOL    HW2 3247   0.965   4.204   4.134 -2.0840 -1.7139 -0.2324
 1033SOL     OW 3248   3.150   3.102   6.309  0.0863 -0.4008 -0.3416
 1033SOL    HW1 3249   3.227   3.146   6.354 -0.1328 -1.3751  1.0291
 1033SOL    HW2 3250   3.065   3.148   6.337 -0.2875 -2.4514  2.2167
 1034SOL     OW 3251   0.284   4.313   3.362  0.1219  0.3798 -0.2135
 1034SOL    HW1 3252   0.302   4.304   3.264 -0.4980  0.3061 -0.3230
 1034SOL    HW2 3253   0.370   4.327   3.411  0.7319 -2.1000 -0.4708
 1035SOL     OW 3254   1.228   4.728   1.025 -0.5315  0.0554 -0.2687
 1035SOL    HW1 3255   1.234   4.695   1.119 -0.1971  2.5683  0.6822
 1035SOL    HW2 3256   1.137   4.709   0.988 -1.0576  0.0625  0.9924
 1036SOL     OW 3257   5.793   2.446   2.285  0.2104 -0.1203 -0.0825
 1036SOL    HW1 3258   5.716   2.463   2.224  0.2199  1.7408  0.3496
 1036SOL    HW2 3259   5.849   2.529   2.292  0.3932 -0.3635  2.2036
 1037SOL     OW 3260   1.512   4.790   2.499  0.7945 -0.2902 -0.2691
 1037SOL    HW1 3261   1.461   4.794   2.584  0.2634 -1.8889 -0.4910
 1037SOL    HW2 3262   1.585   4.859   2.501  0.1185  0.4266  1.0087
 1038SOL     OW 3263   2.405   2.432   5.672 -0.1506  0.4602 -0.4280
 1038SOL    HW1 3264   2.497   2.448   5.634  0.4161  0.4805  0.9119
 1038SOL    HW2 3265   2.366   2.520   5.700 -0.0623  0.3190  0.1443
 1039SOL     OW 3266   1.242   2.566   6.004  0.0478 -0.0436  0.1917
 1039SOL    HW1 3267   1.235   2.627   5.925  0.2162  1.0084  0.9800
 1039SOL    HW2 3268   1.331   2.520   6.002 -1.0131 -2.3048 -1.8117
 1040SOL     OW 3269   4.630   3.204   1.003  0.2523 -0.2771 -0.3052
 1040SOL    HW1 3270   4.566   3.129   1.019  0.8352 -0.7233 -0.0222
 1040SOL    HW2 3271   4.709   3.169   0.953  2.0116 -0.6059  2.4885
 1041SOL     OW 3272   5.494   3.756   3.102 -0.0399 -0.1786  0.1577
 1041SOL    HW1 3273   5.423   3.765   3.172 -1.1769  1.1281 -1.1114
 1041SOL    HW2 3274   5.456   3.713   3.020  0.8962 -0.3215 -0.2199
 1042SOL     OW 3275   0.421   4.062   4.005  0.4192 -0.5262 -0.1582
 1042SOL    HW1 3276   0.371   3.980   4.031  1.3949 -0.6074  1.6639
 1042SOL    HW2 3277   0.511   4.061   4.048  0.9278  0.9104 -1.1189
 1043SOL     OW 3278   1.382   1.965   3.594 -0.0772  0.1817 -0.4604
 1043SOL    HW1 3279   1.284   1.945   3.595  0.0374 -0.4177  0.9107
 1043SOL    HW2 3280   1.430   1.897   3.540 -0.3022 -0.1555 -0.2373
 1044SOL     OW 3281   3.438   4.706   6.194  0.3103  0.1774  0.5500
 1044SOL    HW1 3282   3.445   4.626   6.134  1.0892  0.9866 -0.4963
 1044SOL    HW2 3283   3.370   4.689   6.265 -2.0403 -0.1791 -1.6257
 1045SOL     OW 3284   6.393   2.810   6.889 -0.0810 -0.0473  0.0574
 1045SOL    HW1 3285   6.475   2.768   6.850 -0.1806 -0.6926  0.5241
 1045SOL    HW2 3286   6.420   2.876   6.959  0.1603  2.1308 -1.9821
 1046SOL     OW 3287   2.071   2.130   4.467 -0.0589  0.4130  0.3873
 1046SOL    HW1 3288   1.999   2.105   4.403 -0.9948  0.8047  1.2451
 1046SOL    HW2 3289   2.048   2.217   4.510  0.1287 -0.2056  1.8156
 1047SOL     OW 3290   5.520   3.955   5.744  0.2046  0.6336 -0.1484
 1047SOL    HW1 3291   5.478   3.996   5.663 -1.1022 -0.2299  0.0770
 1047SOL    HW2 3292   5.566   4.027   5.797 -1.3080  1.7018 -0.2153
 1048SOL     OW 3293   1.487   3.219   2.017  0.1195 -0.4179  0.1592
 1048SOL    HW1 3294   1.492   3.265   2.106 -0.1042  1.6239 -0.8312
 1048SOL    HW2 3295   1.578   3.217   1.975 -0.2736  1.5290 -0.9086
 1049SOL     OW 3296   3.904   3.287   1.437 -0.4581 -0.1365 -0.1017
 1049SOL    HW1 3297   3.956   3.206   1.408 -0.1851  0.3849 -1.1155
 1049SOL    HW2 3298   3.812   3.259   1.462  0.2889 -1.0952  1.8320
 1050SOL     OW 3299   0.077   2.842   5.861 -0.2847 -0.5440 -0.3516
 1050SOL    HW1 3300   0.115   2.846   5.769  1.4733 -1.1966  0.2934
 1050SOL    HW2 3301   0.000   2.778   5.863 -0.9446  0.1857 -1.5442
 1051SOL     OW 3302   4.132   4.576   0.342  0.6671  0.1623  0.2958
 1051SOL    HW1 3303   4.140   4.573   0.243  1.6970  0.7643  0.3562
 1051SOL    HW2 3304   4.133   4.483   0.379 -1.3012 -0.1770 -0.3467
 1052SOL     OW 3305   6.808   2.066   0.407  0.5584 -0.3274  1.0252
 1052SOL    HW1 3306   6.846   1.973   0.411  0.1603 -0.7532 -2.3360
 1052SOL    HW2 3307   6.878   2.132   0.434  2.0877 -1.4101 -0.0965
 1053SOL     OW 3308   3.998   3.060   1.774 -0.1621 -0.7204  0.1679
 1053SOL    HW1 3309   3.927   3.128   1.791  0.1246  0.1521 -1.8914
 1053SOL    HW2 3310   3.958   2.979   1.730 -0.0530 -0.6885  0.0092
 1054SOL     OW 3311   1.984   2.152   5.757 -0.4389 -0.0798 -0.1447
 1054SOL    HW1 3312   1.945   2.203   5.833 -1.3008 -0.5205 -0.2764
 1054SOL    HW2 3313   1.967   2.054   5.769  1.3227 -0.3866  0.1825
 1055SOL     OW 3314   5.698   4.260   6.163 -0.0469  0.5388 -0.7335
 1055SOL    HW1 3315   5.649   4.196   6.223 -0.4737  0.4074 -1.2200
 1055SOL    HW2 3316   5.658   4.351   6.171 -0.0820  0.5288 -0.8021
 1056SOL     OW 3317   3.939   4.294   0.912 -0.5243  0.1324 -0.2872
 1056SOL    HW1 3318   3.897   4.290   1.003 -1.0824 -2.2420 -0.5744
 1056SOL    HW2 3319   3.869   4.318   0.845 -0.3104  0.9917 -0.2124
 1057SOL     OW 3320   1.834   4.684   3.463 -0.4079  0.5094  0.2365
 1057SOL    HW1 3321   1.853   4.781   3.478 -0.6905  0.4796  0.8489
 1057SOL    HW2 3322   1.905   4.644   3.405 -1.3089  1.5064 -1.6158
 1058SOL     OW 3323   5.108   4.378   6.502 -0.2857  0.0605  0.1938
 1058SOL    HW1 3324   5.071   4.458   6.549  0.3572  0.8905 -0.6629
 1058SOL    HW2 3325   5.037   4.308   6.493 -1.1779  0.9714 -0.0095
 1059SOL     OW 3326   0.347   3.559   4.910  0.0873  0.1324  0.4115
 1059SOL    HW1 3327   0.372   3.645   4.955  0.2135  0.2742  0.0730
 1059SOL    HW2 3328   0.254   3.534   4.935  0.0207  0.4110  0.4474
 1060SOL     OW 3329   1.821   4.010   5.011 -0.1254 -0.1776 -0.1593
 1060SOL    HW1 3330   1.772   3.990   4.927  0.1342 -1.0324 -0.1209
 1060SOL    HW2 3331   1.867   3.927   5.043  1.2814  0.5799 -0.1575
 1061SOL     OW 3332   4.503   3.959   4.006 -0.0121  0.1153 -0.3984
 1061SOL    HW1 3333   4.429   3.894   4.021  1.7583 -1.7071  0.8640
 1061SOL    HW2 3334   4.573   3.918   3.947 -0.1767  2.0082 -2.0543
 1062SOL     OW 3335   0.728   3.383   1.051  0.0052 -0.1160  0.0046
 1062SOL    HW1 3336   0.732   3.441   1.132 -0.9512 -0.0661  0.0246
 1062SOL    HW2 3337   0.780   3.425   0.977  0.5404  0.0393  0.4628
 1063SOL     OW 3338   0.634   3.032   6.224 -0.2756  0.4508  0.2003
 1063SOL    HW1 3339   0.595   2.941   6.209  0.3311  0.2708 -0.3289
 1063SOL    HW2 3340   0.630   3.054   6.322  0.4057 -0.5353  0.4699
 1064SOL     OW 3341   1.171   2.515   0.251 -0.7024 -0.2502 -0.3440
 1064SOL    HW1 3342   1.260   2.547   0.218 -0.3208  2.4012  2.6899
 1064SOL    HW2 3343   1.139   2.576   0.323 -4.2630 -2.0843 -0.1567
 1065SOL     OW 3344   6.603   2.352   3.855 -0.1123 -0.1659  0.1058
 1065SOL    HW1 3345   6.672   2.314   3.916  0.2080  0.2377  0.0025
 1065SOL    HW2 3346   6.512   2.323   3.885 -0.1779  1.8539  2.1802
 1066SOL     OW 3347   1.659   4.671   3.673 -0.3094 -0.0023  0.0286
 1066SOL    HW1 3348   1.720   4.717   3.737 -1.4510  0.2408  0.9841
 1066SOL    HW2 3349   1.697   4.677   3.580  0.8914  0.4910  0.5306
 1067SOL     OW 3350   6.822   3.082   6.253  0.0250  0.4904  0.4501
 1067SOL    HW1 3351   6.896   3.149   6.265  0.6159  0.4258 -2.2282
 1067SOL    HW2 3352   6.851   3.011   6.190 -1.1669 -1.5077  2.0186
 1068SOL     OW 3353   1.578   4.366   1.231 -0.0389  0.3023  0.5048
 1068SOL    HW1 3354   1.658   4.399   1.282  0.8689  0.9672 -1.2311
 1068SOL    HW2 3355   1.545   4.439   1.171 -0.2927 -0.7978 -0.7351
 1069SOL     OW 3356   0.268   3.149   1.654  0.3138  0.4201  0.4342
 1069SOL    HW1 3357   0.345   3.212   1.651  0.7290  0.0148  1.7331
 1069SOL    HW2 3358   0.300   3.056   1.674 -0.5029  0.2700  1.1459
 1070SOL     OW 3359   1.372   3.252   5.239 -0.7443 -0.2023  0.3517
 1070SOL    HW1 3360   1.344   3.159   5.212 -1.1865  0.5284 -1.8865
 1070SOL    HW2 3361   1.471   3.260   5.232 -0.8763  0.2154 -2.2575
 1071SOL     OW 3362   3.680   4.757   0.549 -0.1983 -0.0284 -0.1477
 1071SOL    HW1 3363   3.705   4.823   0.620 -0.5655  0.0262 -0.0691
 1071SOL    HW2 3364   3.749   4.759   0.476 -1.7011  2.6537 -1.6676
 1072SOL     OW 3365   1.738   2.538   2.745  0.2850 -0.9360  0.0678
 1072SOL    HW1 3366   1.813   2.584   2.794  3.2096 -1.9384 -3.0862
 1072SOL    HW2 3367   1.727   2.446   2.782  1.4012 -1.1642 -0.1258
 1073SOL     OW 3368   0.302   3.993   4.699  0.1988  0.1683  0.1181
 1073SOL    HW1 3369   0.305   3.929   4.622  1.5664  2.0452 -1.4840
 1073SOL    HW2 3370   0.387   3.985   4.751 -0.3440 -0.4593  0.9307
 1074SOL     OW 3371   0.098   4.108   3.429 -0.0495 -0.2144  0.5744
 1074SOL    HW1 3372   0.152   4.188   3.402 -0.4541 -0.5740 -1.4547
 1074SOL    HW2 3373   0.147   4.025   3.404 -0.6240 -0.5636  0.5991
 1075SOL     OW 3374   3.940   4.718   6.884  0.4818  0.9783  0.4116
 1075SOL    HW1 3375   4.006   4.698   6.811  0.1471  0.2340  0.3069
 1075SOL    HW2 3376   3.904   4.632   6.921  0.0262  1.3675  0.8862
 1076SOL     OW 3377   0.123   2.097   2.210  0.3426  0.6965 -0.1592
 1076SOL    HW1 3378   0.034   2.059   2.236  0.3261 -0.2770 -1.4962
 1076SOL    HW2 3379   0.180   2.107   2.291 -0.3614 -0.3827  0.4975
 1077SOL     OW 3380   5.078   2.592   4.253  0.0715 -0.1289 -1.0027
 1077SOL    HW1 3381   5.081   2.641   4.166  1.7643  0.4958 -0.6421
 1077SOL    HW2 3382   5.171   2.584   4.289 -0.4073 -1.7824 -0.0163
 1078SOL     OW 3383   6.596   4.015   5.765 -0.0246  0.3356  0.0522
 1078SOL    HW1 3384   6.562   3.928   5.728  0.3270  1.8137 -4.2490
 1078SOL    HW2 3385   6.689   4.030   5.733  0.7698  1.3375  2.6407
 1079SOL     OW 3386   1.682   2.673   4.210 -0.0889  0.0315 -0.0516
 1079SOL    HW1 3387   1.634   2.727   4.140  1.6979  0.1179 -1.2729
 1079SOL    HW2 3388   1.750   2.730   4.256 -0.6238 -0.2711  1.1528
 1080SOL     OW 3389   6.105   2.826   2.202 -0.7506 -0.3016  0.5742
 1080SOL    HW1 3390   6.120   2.896   2.272 -1.6334  0.0069  0.4674
 1080SOL    HW2 3391   6.174   2.755   2.211  0.1110  0.5303  0.7487
 1081SOL     OW 3392   0.532   3.376   4.895  0.4751  0.0563 -0.1217
 1081SOL    HW1 3393   0.621   3.421   4.902  1.0089 -0.7501 -1.3402
 1081SOL    HW2 3394   0.461   3.445   4.885  0.9517  0.7116  0.8170
 1082SOL     OW 3395   1.286   4.492   1.601  0.8579  0.0208 -0.2844
 1082SOL    HW1 3396   1.257   4.481   1.506 -1.3350  0.4317  0.2926
 1082SOL    HW2 3397   1.330   4.409   1.633  0.4171 -0.6022 -1.2660
 1083SOL     OW 3398   0.927   2.985   6.243  0.4531  0.2506  0.5728
 1083SOL    HW1 3399   0.877   2.922   6.303 -0.3233  0.0341 -0.2673
 1083SOL    HW2 3400   1.002   2.937   6.200 -1.1027 -0.6233 -1.3203
 1084SOL     OW 3401   0.713   3.289   1.353 -0.1906  0.0622  0.3761
 1084SOL    HW1 3402   0.628   3.238   1.365 -0.1014  0.2353  2.0314
 1084SOL    HW2 3403   0.715   3.366   1.417  1.4654 -0.2975  0.8054
 1085SOL     OW 3404   0.808   3.578   5.361  0.3623  0.0726 -0.4069
 1085SOL    HW1 3405   0.877   3.506   5.370  1.3098  1.0684  0.5582
 1085SOL    HW2 3406   0.838   3.660   5.410 -0.6222  1.1893 -1.5899
 1086SOL     OW 3407   6.365   4.579   5.444  0.3453  0.2084 -0.1733
 1086SOL    HW1 3408   6.316   4.571   5.357  1.4218 -1.3850 -0.6743
 1086SOL    HW2 3409   6.349   4.497   5.498  1.2687  0.3257  0.2901
 1087SOL     OW 3410   2.119   3.564   2.832  0.4333 -0.5501  0.2610
 1087SOL    HW1 3411   2.099   3.467   2.842 -0.1124 -0.3931  0.7229
 1087SOL    HW2 3412   2.052   3.618   2.882 -0.6088  0.1777 -1.8072
 1088SOL     OW 3413   0.063   4.730   5.927  0.3702 -0.3231  0.4483
 1088SOL    HW1 3414   0.102   4.662   5.865  0.3467 -0.6580  0.7944
 1088SOL    HW2 3415   0.057   4.818   5.881 -0.6742 -0.8116 -0.3994
 1089SOL     OW 3416   2.718   2.405   1.965  0.4999 -0.1934 -0.0321
 1089SOL    HW1 3417   2.808   2.360   1.974  0.3285 -0.6539 -0.5835
 1089SOL    HW2 3418   2.720   2.469   1.889 -0.3349 -1.9910 -1.6628
 1090SOL     OW 3419   1.906   3.041   4.522 -0.1013 -0.1997 -0.1157
 1090SOL    HW1 3420   1.947   3.088   4.601  0.6265  1.3309 -1.3567
 1090SOL    HW2 3421   1.976   2.985   4.477 -0.4608 -0.8950  0.1703
 1091SOL     OW 3422   5.365   2.965   5.016 -0.3146  0.1485  0.5030
 1091SOL    HW1 3423   5.301   3.040   5.032 -0.2773  0.7635 -1.9093
 1091SOL    HW2 3424   5.454   2.988   5.056 -0.6171  0.8765  0.7735
 1092SOL     OW 3425   2.276   4.306   2.588 -0.8918  0.1000  0.0171
 1092SOL    HW1 3426   2.179   4.330   2.597 -0.7251  0.3721  1.3227
 1092SOL    HW2 3427   2.296   4.286   2.492 -1.9784  1.1663 -0.4740
 1093SOL     OW 3428   0.692   2.791   4.665  0.1637  0.1484  0.3513
 1093SOL    HW1 3429   0.629   2.810   4.589 -0.7612  2.1123  1.5262
 1093SOL    HW2 3430   0.645   2.810   4.751  1.8161 -0.1348  1.3367
 1094SOL     OW 3431   5.286   2.738   5.715  0.7422 -0.6555 -0.5681
 1094SOL    HW1 3432   5.385   2.732   5.700  0.8218 -2.3200  0.3307
 1094SOL    HW2 3433   5.239   2.689   5.642  0.6373 -0.7187 -0.4584
 1095SOL     OW 3434   5.762   2.811   4.533  0.3662  0.5040  0.0525
 1095SOL    HW1 3435   5.767   2.885   4.600 -0.2657  1.9197 -1.3962
 1095SOL    HW2 3436   5.670   2.771   4.534  0.5677  0.0351  0.5012
 1096SOL     OW 3437   5.423   4.561   3.925  0.4859  0.1741  0.2786
 1096SOL    HW1 3438   5.443   4.510   4.009 -1.6284 -1.3952 -0.0869
 1096SOL    HW2 3439   5.325   4.558   3.906  0.7351  1.5673 -1.6065
 1097SOL     OW 3440   5.262   3.331   0.464 -0.2859 -0.3621  0.1389
 1097SOL    HW1 3441   5.250   3.384   0.548  0.8822 -0.6922  0.5399
 1097SOL    HW2 3442   5.182   3.273   0.449 -0.8174  0.2336  0.6346
 1098SOL     OW 3443   4.955   3.072   5.702 -0.6202 -0.0335  0.3714
 1098SOL    HW1 3444   4.905   2.991   5.670  0.3288 -0.9658  1.1585
 1098SOL    HW2 3445   4.893   3.131   5.753 -1.0858 -0.8049  0.7164
 1099SOL     OW 3446   4.353   2.473   4.234  0.6288  0.1577  0.2940
 1099SOL    HW1 3447   4.353   2.375   4.254  0.5671  0.4808  1.9923
 1099SOL    HW2 3448   4.263   2.512   4.251  0.5493  0.4696 -0.7272
 1100SOL     OW 3449   5.595   4.897   5.924 -0.6792  0.3755  0.1380
 1100SOL    HW1 3450   5.554   4.927   5.837  0.1866  1.3095  0.0227
 1100SOL    HW2 3451   5.530   4.840   5.974 -1.0694 -0.4685 -1.2781
 1101SOL     OW 3452   1.658   3.073   5.359  0.4314  0.8465  0.1360
 1101SOL    HW1 3453   1.585   3.029   5.411  0.2485  2.1967  1.0752
 1101SOL    HW2 3454   1.618   3.121   5.281  0.3808  1.0555  0.2888
 1102SOL     OW 3455   4.349   3.727   0.058  0.3767  0.0162  0.5464
 1102SOL    HW1 3456   4.271   3.735   0.121  1.3065 -0.3786  1.7939
 1102SOL    HW2 3457   4.386   3.634   0.063 -1.3038 -1.0122 -2.8223
 1103SOL     OW 3458   6.305   2.830   4.671  0.3839  0.0671 -0.8964
 1103SOL    HW1 3459   6.253   2.813   4.755  0.5560  2.4127 -0.2482
 1103SOL    HW2 3460   6.395   2.867   4.694  0.5835  0.3835 -2.0948
 1104SOL     OW 3461   0.775   3.542   4.942 -0.0928  0.2889  0.1395
 1104SOL    HW1 3462   0.792   3.634   4.974 -0.8481  0.6789 -0.5204
 1104SOL    HW2 3463   0.851   3.482   4.967 -0.0640  0.8558  1.4580
 1105SOL     OW 3464   4.943   2.672   1.996  0.2857  0.4726 -0.1940
 1105SOL    HW1 3465   4.908   2.579   2.012  0.4759  0.5950  0.9559
 1105SOL    HW2 3466   4.911   2.733   2.068  0.3757  1.2602 -0.8008
 1106SOL     OW 3467   5.844   2.893   4.980 -0.2086 -0.4802 -0.3145
 1106SOL    HW1 3468   5.855   2.801   4.943  0.0872  0.2770 -2.2515
 1106SOL    HW2 3469   5.926   2.919   5.031 -0.4892 -1.4353  0.6579
 1107SOL     OW 3470   4.963   4.601   3.707  0.3339 -0.5891  0.2331
 1107SOL    HW1 3471   4.889   4.552   3.661  0.3534 -0.0662 -0.3711
 1107SOL    HW2 3472   5.040   4.612   3.644  0.5882 -0.3733  0.5773
 1108SOL     OW 3473   0.461   4.575   4.835  0.2937  0.0107  0.4436
 1108SOL    HW1 3474   0.483   4.604   4.928  1.0876  1.0126 -0.0500
 1108SOL    HW2 3475   0.519   4.497   4.810  0.7980  0.3992  0.4101
 1109SOL     OW 3476   4.958   2.862   0.238 -0.4626 -0.3409  0.1562
 1109SOL    HW1 3477   4.861   2.881   0.258  0.4230  3.7641  1.5352
 1109SOL    HW2 3478   5.009   2.856   0.323  0.9955  1.2403 -0.5508
 1110SOL     OW 3479   6.720   2.506   6.186  0.0281 -0.4963  0.0740
 1110SOL    HW1 3480   6.708   2.563   6.267  1.3547 -2.1183  1.5000
 1110SOL    HW2 3481   6.663   2.541   6.111 -0.0917  1.9370  1.2154
 1111SOL     OW 3482   2.333   4.197   5.187  0.1361 -0.1159  0.3513
 1111SOL    HW1 3483   2.315   4.205   5.089 -1.1436 -0.5933  0.5296
 1111SOL    HW2 3484   2.369   4.284   5.221  2.0627 -0.4099 -0.8067
 1112SOL     OW 3485   5.309   3.777   3.307 -0.4783  0.1796 -0.6195
 1112SOL    HW1 3486   5.257   3.861   3.297  0.3729  0.7622 -0.2390
 1112SOL    HW2 3487   5.305   3.746   3.402  1.5439  1.3688 -0.0962
 1113SOL     OW 3488   3.843   3.668   2.784 -0.1972  0.1923 -0.0836
 1113SOL    HW1 3489   3.920   3.692   2.843 -0.1161  2.2227 -0.9118
 1113SOL    HW2 3490   3.765   3.641   2.840 -0.1074  2.0206  1.0112
 1114SOL     OW 3491   5.864   4.138   3.953  0.4500 -0.2639 -0.3705
 1114SOL    HW1 3492   5.804   4.150   3.873  0.6814  0.1019 -0.4894
 1114SOL    HW2 3493   5.828   4.192   4.029  1.5349  1.3145 -0.9287
 1115SOL     OW 3494   2.591   4.860   4.479  0.0057 -0.1945  0.2466
 1115SOL    HW1 3495   2.504   4.907   4.469  0.8249  1.3699  0.0360
 1115SOL    HW2 3496   2.664   4.916   4.438  1.0616 -1.6256  0.0794
 1116SOL     OW 3497   1.957   3.411   4.897 -0.1986  0.1040 -0.1086
 1116SOL    HW1 3498   1.869   3.448   4.925 -0.2271 -0.5286  0.6977
 1116SOL    HW2 3499   2.004   3.372   4.977  1.4533  1.6981 -0.2385
 1117SOL     OW 3500   0.280   4.610   5.412  0.2856  0.1475  0.3042
 1117SOL    HW1 3501   0.338   4.602   5.492 -1.0960 -0.0838  1.3316
 1117SOL    HW2 3502   0.201   4.668   5.434  0.0770  0.3898 -1.0042
 1118SOL     OW 3503   6.623   2.464   0.322  0.5191  0.0698 -0.0604
 1118SOL    HW1 3504   6.714   2.493   0.293  0.1518  0.3563 -0.9671
 1118SOL    HW2 3505   6.631   2.392   0.391  1.4364  1.2354  1.0858
 1119SOL     OW 3506   2.305   3.800   4.182  1.2344 -0.0463  0.5231
 1119SOL    HW1 3507   2.284   3.771   4.089 -1.2013 -1.3388  1.4104
 1119SOL    HW2 3508   2.253   3.883   4.203  1.3996 -0.0409  0.9153
 1120SOL     OW 3509   3.381   4.758   4.010 -0.2891  0.1293 -0.0803
 1120SOL    HW1 3510   3.343   4.823   3.944 -0.6702  2.8968  2.6291
 1120SOL    HW2 3511   3.478   4.777   4.024 -0.2671 -0.2455  0.3242
 1121SOL     OW 3512   2.199   3.344   1.410  0.6016 -0.0940 -0.2291
 1121SOL    HW1 3513   2.192   3.311   1.316  0.3840  0.9968 -0.6171
 1121SOL    HW2 3514   2.176   3.271   1.474 -1.0111 -0.3564 -1.0742
 1122SOL     OW 3515   1.591   2.431   6.287  0.1371 -0.7893  0.0353
 1122SOL    HW1 3516   1.568   2.371   6.211  0.3969  0.4151 -1.0419
 1122SOL    HW2 3517   1.586   2.527   6.256 -0.8235 -0.2037  1.8274
 1123SOL     OW 3518   3.270   3.176   1.604  0.3536  0.0190 -0.4006
 1123SOL    HW1 3519   3.257   3.157   1.507 -0.8774 -1.8085  0.0794
 1123SOL    HW2 3520   3.230   3.103   1.659  1.3961  0.7896  1.5028
 1124SOL     OW 3521   2.859   2.999   5.386 -0.2265  0.5740 -0.4593
 1124SOL    HW1 3522   2.836   2.937   5.460 -0.5353 -1.5200 -2.2092
 1124SOL    HW2 3523   2.780   3.057   5.366 -1.4316 -1.2933 -1.4018
 1125SOL     OW 3524   0.566   2.635   6.465  0.0869 -0.1543  0.0439
 1125SOL    HW1 3525   0.485   2.693   6.457 -0.4718 -1.1591 -2.1968
 1125SOL    HW2 3526   0.559   2.579   6.548 -2.0631 -0.9927 -0.6348
 1126SOL     OW 3527   0.644   4.458   2.543 -0.2115  0.4653  0.4566
 1126SOL    HW1 3528   0.629   4.415   2.632 -0.3247 -0.1153  0.1645
 1126SOL    HW2 3529   0.556   4.486   2.505 -0.0791  1.6127  0.9574
 1127SOL     OW 3530   2.772   3.380   0.949 -0.1031 -1.3341  0.0446
 1127SOL    HW1 3531   2.689   3.364   0.894 -0.8018  0.8756  0.3503
 1127SOL    HW2 3532   2.746   3.404   1.042  0.6848  1.4867 -0.3651
 1128SOL     OW 3533   0.616   3.016   5.823 -0.3110 -0.3781 -0.0683
 1128SOL    HW1 3534   0.576   2.944   5.880 -0.8602 -0.7164 -0.8636
 1128SOL    HW2 3535   0.675   3.074   5.879 -1.2448 -0.3870  0.9539
 1129SOL     OW 3536   1.752   3.101   6.086 -0.5201 -0.5337  0.3646
 1129SOL    HW1 3537   1.798   3.038   6.022 -0.2747 -0.5873  0.5931
 1129SOL    HW2 3538   1.808   3.112   6.168 -0.3853  0.2622  0.1788
 1130SOL     OW 3539   4.468   4.648   4.128 -0.4989 -0.5890 -0.4409
 1130SOL    HW1 3540   4.562   4.683   4.125 -0.5092 -0.5374 -0.1366
 1130SOL    HW2 3541   4.414   4.693   4.057  0.3033 -2.3771 -2.2978
 1131SOL     OW 3542   1.717   2.536   4.761 -0.0251  0.0828 -0.3591
 1131SOL    HW1 3543   1.675   2.483   4.835 -3.1957  1.6497 -0.8183
 1131SOL    HW2 3544   1.724   2.480   4.679 -0.3899 -0.5187  0.0166
 1132SOL     OW 3545   5.013   3.618   6.063  0.0585  0.6746 -0.5211
 1132SOL    HW1 3546   4.981   3.538   6.011 -3.0824  1.8834 -0.6534
 1132SOL    HW2 3547   5.004   3.700   6.006  3.0233  1.2592 -0.3066
 1133SOL     OW 3548   3.440   3.263   3.207 -0.1446  0.0211  0.3701
 1133SOL    HW1 3549   3.390   3.179   3.227  0.1255 -0.5429 -1.1643
 1133SOL    HW2 3550   3.475   3.259   3.113 -1.6209  2.6093 -0.3652
 1134SOL     OW 3551   2.654   4.695   0.001 -0.6678  0.1846  0.9472
 1134SOL    HW1 3552   2.682   4.751   0.080  0.2326  1.8795 -0.5038
 1134SOL    HW2 3553   2.606   4.613   0.034  1.0405  0.0187  3.3311
 1135SOL     OW 3554   5.091   4.489   0.187  0.3272 -0.1968 -0.0122
 1135SOL    HW1 3555   5.127   4.402   0.152  0.3383 -0.5609  0.8867
 1135SOL    HW2 3556   5.135   4.565   0.138 -0.3042 -0.6948 -1.4067
 1136SOL     OW 3557   3.899   2.469   3.080 -0.3709 -0.0456  0.9348
 1136SOL    HW1 3558   3.944   2.468   3.169 -0.2697 -2.4957  0.9282
 1136SOL    HW2 3559   3.962   2.436   3.010 -1.1108 -0.2444  0.3462
 1137SOL     OW 3560   4.246   3.661   5.119 -0.2564 -0.1730  0.1982
 1137SOL    HW1 3561   4.205   3.598   5.053  0.6159  0.5033 -1.0313
 1137SOL    HW2 3562   4.318   3.614   5.170 -1.1299 -0.7810  0.9136
 1138SOL     OW 3563   0.706   2.376   2.185 -0.0063 -0.3690  0.5174
 1138SOL    HW1 3564   0.768   2.448   2.154 -1.2532 -0.1451 -1.6138
 1138SOL    HW2 3565   0.709   2.299   2.122 -1.0367 -0.8265  0.9950
 1139SOL     OW 3566   6.447   4.258   5.753  0.2059 -0.2248  0.3854
 1139SOL    HW1 3567   6.479   4.315   5.829 -2.2372  0.6948  0.8130
 1139SOL    HW2 3568   6.487   4.166   5.761  0.2641 -0.0700  2.6462
 1140SOL     OW 3569   2.679   3.715   5.149 -0.0365 -0.2804  0.0882
 1140SOL    HW1 3570   2.702   3.725   5.053  0.0962  0.7354  0.2135
 1140SOL    HW2 3571   2.613   3.786   5.175  0.5319 -0.0409  0.9277
 1141SOL     OW 3572   5.094   4.371   6.006  0.0961  0.7257  0.1084
 1141SOL    HW1 3573   5.190   4.380   5.980  0.1794 -0.3208  0.0146
 1141SOL    HW2 3574   5.087   4.363   6.106  0.3574 -1.8181 -0.0329
 1142SOL     OW 3575   4.387   4.778   6.440 -0.2637  0.3175 -0.8252
 1142SOL    HW1 3576   4.307   4.718   6.448  0.4095 -0.7742 -1.8793
 1142SOL    HW2 3577   4.382   4.850   6.509 -1.2216 -0.8073  0.3261
 1143SOL     OW 3578   1.682   2.814   2.792 -0.4410 -0.1571  0.1975
 1143SOL    HW1 3579   1.724   2.724   2.805  0.0594  0.0883  0.2932
 1143SOL    HW2 3580   1.753   2.882   2.775 -0.9469 -0.1722 -2.3383
 1144SOL     OW 3581   2.703   2.848   4.147  0.4519 -0.2627 -0.7820
 1144SOL    HW1 3582   2.754   2.774   4.191  0.1459  0.0478  0.1281
 1144SOL    HW2 3583   2.748   2.874   4.062  0.3552 -1.7342 -1.2977
 1145SOL     OW 3584   3.708   2.277   3.116  0.1927 -0.0405 -0.5487
 1145SOL    HW1 3585   3.780   2.234   3.170  0.8097  2.0425  0.3928
 1145SOL    HW2 3586   3.734   2.371   3.094 -1.4397  0.1765 -1.8085
 1146SOL     OW 3587   4.650   4.139   4.895 -0.2418  0.0151 -0.0126
 1146SOL    HW1 3588   4.723   4.145   4.826  0.0967 -0.5785  0.2790
 1146SOL    HW2 3589   4.668   4.060   4.954 -0.4134  0.6428  0.8846
 1147SOL     OW 3590   3.119   2.857   4.362  0.0347 -0.2859  0.1209
 1147SOL    HW1 3591   3.084   2.951   4.365 -3.0854 -1.3577  1.5857
 1147SOL    HW2 3592   3.179   2.842   4.441  0.4692  0.4371 -0.0616
 1148SOL     OW 3593   3.621   4.299   5.879 -0.2215  0.3843 -0.2375
 1148SOL    HW1 3594   3.591   4.390   5.905 -0.7559  0.0979  0.1707
 1148SOL    HW2 3595   3.710   4.279   5.921 -0.4839  0.4106  0.3361
 1149SOL     OW 3596   5.652   2.472   4.643  0.1618 -0.2039  0.3580
 1149SOL    HW1 3597   5.647   2.414   4.724  0.3791 -1.6009 -0.6120
 1149SOL    HW2 3598   5.686   2.420   4.565 -1.6577  0.6303 -1.0841
 1150SOL     OW 3599   3.838   4.852   3.712  0.6782  0.3019  0.1460
 1150SOL    HW1 3600   3.774   4.815   3.645  2.3124 -0.8348 -0.8732
 1150SOL    HW2 3601   3.871   4.941   3.681  0.2251  0.5147  0.2661
 1151SOL     OW 3602   1.877   4.180   1.119 -0.0501 -0.0983  0.5706
 1151SOL    HW1 3603   1.900   4.206   1.026 -0.4025 -1.0836  0.1975
 1151SOL    HW2 3604   1.779   4.159   1.124 -0.4426  1.7429  1.5880
 1152SOL     OW 3605   4.590   3.892   1.322 -0.1206 -0.0806  0.5695
 1152SOL    HW1 3606   4.617   3.938   1.238 -0.9414  0.0394  0.3586
 1152SOL    HW2 3607   4.617   3.796   1.318  1.8326  0.4046  1.1192
 1153SOL     OW 3608   5.911   4.170   3.353  0.6951  0.1322  0.1909
 1153SOL    HW1 3609   5.971   4.205   3.425  0.3033  0.5774  0.3014
 1153SOL    HW2 3610   5.948   4.195   3.263 -0.7586  2.9391  0.2524
 1154SOL     OW 3611   4.806   3.687   6.257  0.2238  0.2481 -0.1566
 1154SOL    HW1 3612   4.815   3.605   6.314  0.2366 -0.0174 -0.5390
 1154SOL    HW2 3613   4.860   3.676   6.174 -0.9899  0.0025 -0.9366
 1155SOL     OW 3614   2.009   4.429   5.551  0.1775  0.6111 -0.2103
 1155SOL    HW1 3615   2.098   4.475   5.549  0.0157  0.9243 -0.3433
 1155SOL    HW2 3616   1.987   4.396   5.459  0.7363 -0.6014  0.0810
 1156SOL     OW 3617   2.160   2.253   0.725 -0.1568  0.6242 -0.1270
 1156SOL    HW1 3618   2.235   2.271   0.660 -0.4437 -0.0170 -0.6409
 1156SOL    HW2 3619   2.161   2.324   0.796  2.9347 -1.0702  1.7321
 1157SOL     OW 3620   2.677   2.286   5.170  0.1717  0.6418  0.0553
 1157SOL    HW1 3621   2.772   2.317   5.167 -0.3394  2.2939 -0.1071
 1157SOL    HW2 3622   2.653   2.244   5.082  0.0266  2.6196 -0.9081
 1158SOL     OW 3623   5.975   4.699   2.898  0.4609 -0.0456 -0.0163
 1158SOL    HW1 3624   5.979   4.756   2.816  1.1998 -0.1153 -0.0362
 1158SOL    HW2 3625   6.032   4.740   2.969  0.3362 -0.3235  0.2454
 1159SOL     OW 3626   5.026   2.213   3.164  0.1113 -0.6678  0.1403
 1159SOL    HW1 3627   5.114   2.253   3.192 -1.4214  3.0312  0.3267
 1159SOL    HW2 3628   5.024   2.205   3.064  1.3231 -2.7698  0.2274
 1160SOL     OW 3629   2.981   3.328   6.095  0.6104  0.1845  0.0875
 1160SOL    HW1 3630   2.972   3.274   6.178 -1.5210 -0.0904 -0.2817
 1160SOL    HW2 3631   2.962   3.424   6.115  0.0250  0.1070 -0.0919
 1161SOL     OW 3632   4.698   2.308   0.976 -0.0640  0.3911  0.0958
 1161SOL    HW1 3633   4.673   2.399   0.944  0.6624  0.8197  0.7156
 1161SOL    HW2 3634   4.769   2.270   0.917 -0.5908  0.0941 -0.3487
 1162SOL     OW 3635   2.915   3.878   5.419 -0.0006 -0.5809  0.3546
 1162SOL    HW1 3636   2.840   3.827   5.462 -0.2174 -0.1098  0.5459
 1162SOL    HW2 3637   3.002   3.847   5.456 -0.1913 -0.0583  1.2905
 1163SOL     OW 3638   6.158   3.242   2.227 -0.1271 -0.1260 -0.3872
 1163SOL    HW1 3639   6.117   3.169   2.282  1.6449 -0.7611  0.1847
 1163SOL    HW2 3640   6.255   3.251   2.252  0.0337  1.4722 -1.4640
 1164SOL     OW 3641   3.225   4.325   3.680  0.0262 -0.1348 -0.3865
 1164SOL    HW1 3642   3.291   4.256   3.709  0.5737  0.5714  0.0929
 1164SOL    HW2 3643   3.176   4.292   3.599  0.4067 -0.9986 -0.2789
 1165SOL     OW 3644   4.032   2.728   5.231  0.4194 -0.1097  0.5881
 1165SOL    HW1 3645   4.117   2.725   5.284  0.1263 -1.3495  1.0214
 1165SOL    HW2 3646   3.956   2.695   5.287 -0.4104  1.1924  0.2771
 1166SOL     OW 3647   5.534   2.625   5.970 -0.0658  1.0325 -0.1700
 1166SOL    HW1 3648   5.522   2.725   5.973 -1.3866  0.8965 -0.4575
 1166SOL    HW2 3649   5.445   2.581   5.974  0.5543 -0.1771  0.8597
 1167SOL     OW 3650   3.658   3.583   1.374  0.2892  0.0658 -0.1643
 1167SOL    HW1 3651   3.589   3.513   1.358 -0.9724  1.2430 -0.0272
 1167SOL    HW2 3652   3.746   3.553   1.335 -0.4710 -1.1116 -1.0369
 1168SOL     OW 3653   2.860   3.530   0.090  0.1606 -0.2657  0.2493
 1168SOL    HW1 3654   2.775   3.482   0.112 -0.4909  0.6098 -0.3003
 1168SOL    HW2 3655   2.890   3.583   0.170  0.4297 -0.9075  0.5819
 1169SOL     OW 3656   2.002   4.152   6.866 -0.1520  1.3087 -0.3892
 1169SOL    HW1 3657   2.097   4.164   6.835 -0.7973  1.4539 -2.4227
 1169SOL    HW2 3658   1.990   4.057   6.896  1.0200  1.6814  1.4810
 1170SOL     OW 3659   2.432   2.472   4.184 -0.4596  0.0406 -0.3939
 1170SOL    HW1 3660   2.517   2.470   4.132 -0.7893 -1.3382 -0.9330
 1170SOL    HW2 3661   2.356   2.446   4.125 -1.0647 -0.0802  0.4100
 1171SOL     OW 3662   1.723   3.928   4.767  0.2821 -0.4259 -0.1988
 1171SOL    HW1 3663   1.627   3.943   4.789  0.5042  1.2486 -0.2284
 1171SOL    HW2 3664   1.742   3.830   4.763 -1.1359 -0.7762  0.9909
 1172SOL     OW 3665   0.129   3.190   5.091 -0.1642  0.6900 -0.5107
 1172SOL    HW1 3666   0.033   3.208   5.070 -0.1053  0.4136 -1.0103
 1172SOL    HW2 3667   0.174   3.277   5.114 -0.8790  0.6568  1.2287
 1173SOL     OW 3668   4.321   2.761   3.771 -0.3259 -0.1482  0.0869
 1173SOL    HW1 3669   4.251   2.690   3.779  0.5227 -1.0160 -0.0957
 1173SOL    HW2 3670   4.404   2.723   3.730 -0.2679  1.2353 -1.2076
 1174SOL     OW 3671   6.766   3.489   6.340 -0.2655 -0.1302 -0.0118
 1174SOL    HW1 3672   6.759   3.401   6.292 -0.4302  0.3656 -0.9148
 1174SOL    HW2 3673   6.859   3.524   6.331 -0.3996  0.1515 -0.3045
 1175SOL     OW 3674   5.646   2.466   6.675  0.1194  0.2427  0.4549
 1175SOL    HW1 3675   5.588   2.388   6.696 -0.9297  0.9094  0.1227
 1175SOL    HW2 3676   5.734   2.434   6.638 -0.7021 -0.7560 -0.6922
 1176SOL     OW 3677   6.524   2.936   5.990  0.3441  0.2939 -0.3178
 1176SOL    HW1 3678   6.569   2.848   6.006 -0.8091 -0.3626 -0.5820
 1176SOL    HW2 3679   6.523   2.957   5.892 -0.1419  0.1825 -0.3388
 1177SOL     OW 3680   0.289   2.200   3.642 -0.1074 -0.6940 -0.5035
 1177SOL    HW1 3681   0.213   2.236   3.697 -0.7406  3.6231 -3.6245
 1177SOL    HW2 3682   0.253   2.143   3.568 -0.2260  0.1334 -1.1022
 1178SOL     OW 3683   4.410   3.716   4.533 -0.4772  0.5594 -0.5632
 1178SOL    HW1 3684   4.322   3.670   4.541  0.2004 -0.6503  0.1689
 1178SOL    HW2 3685   4.442   3.743   4.624  1.1006 -1.3650 -0.4734
 1179SOL     OW 3686   1.661   2.574   3.163  0.1881 -0.0867  0.0536
 1179SOL    HW1 3687   1.749   2.622   3.167  0.9217 -1.2425 -1.1819
 1179SOL    HW2 3688   1.676   2.476   3.174 -1.0958 -0.2098  0.9121
 1180SOL     OW 3689   1.029   2.455   6.150 -0.4074 -0.5625 -0.1733
 1180SOL    HW1 3690   1.110   2.450   6.091 -0.2327 -2.7692  0.1526
 1180SOL    HW2 3691   1.057   2.476   6.244 -0.5105  1.2164 -0.5117
 1181SOL     OW 3692   1.166   3.071   0.368 -0.3115  0.3632 -0.2199
 1181SOL    HW1 3693   1.244   3.008   0.366 -2.0658 -1.9228 -0.3108
 1181SOL    HW2 3694   1.120   3.071   0.279 -0.4101  1.7816 -0.2063
 1182SOL     OW 3695   6.888   3.238   1.440  0.0820  0.5473 -0.6826
 1182SOL    HW1 3696   6.871   3.316   1.501  0.4687  1.6265 -1.8931
 1182SOL    HW2 3697   6.945   3.269   1.363  2.1131 -1.4333 -0.0744
 1183SOL     OW 3698   0.276   4.792   1.534 -0.3222 -0.2006 -0.1978
 1183SOL    HW1 3699   0.354   4.810   1.594  0.1228  0.8606 -1.0554
 1183SOL    HW2 3700   0.282   4.699   1.498 -0.5948 -0.8508  1.3661
 1184SOL     OW 3701   1.242   4.687   0.709 -0.5767  0.2800  0.8122
 1184SOL    HW1 3702   1.311   4.627   0.750 -1.1555 -1.5276 -0.7589
 1184SOL    HW2 3703   1.171   4.706   0.777 -0.5513 -1.0827  1.2525
 1185SOL     OW 3704   6.191   2.644   2.888  0.1631  0.4663  0.3162
 1185SOL    HW1 3705   6.102   2.662   2.931 -0.4780  0.2177 -0.8569
 1185SOL    HW2 3706   6.246   2.727   2.889 -1.0675  1.3643 -1.1482
 1186SOL     OW 3707   0.345   4.250   2.204 -0.2598 -0.3951  0.2275
 1186SOL    HW1 3708   0.418   4.183   2.219 -0.6723 -0.7497  0.7224
 1186SOL    HW2 3709   0.375   4.340   2.235 -0.3454 -0.7141  1.2766
 1187SOL     OW 3710   6.650   2.729   2.806  0.1733  0.3203  0.4788
 1187SOL    HW1 3711   6.646   2.664   2.882  0.5141  1.9202  1.9231
 1187SOL    HW2 3712   6.734   2.715   2.754 -1.1404 -2.3684 -1.1621
 1188SOL     OW 3713   3.258   3.092   4.447 -0.3676  0.3090 -0.4114
 1188SOL    HW1 3714   3.340   3.104   4.503 -0.0367 -0.3056 -0.7490
 1188SOL    HW2 3715   3.282   3.095   4.350 -0.8200  0.6150 -0.5175
 1189SOL     OW 3716   3.903   2.896   0.125  0.3948 -0.2372  0.1354
 1189SOL    HW1 3717   3.874   2.956   0.051 -0.2960 -1.2983 -0.4814
 1189SOL    HW2 3718   3.993   2.857   0.102  1.2069  1.1047  0.8880
 1190SOL     OW 3719   1.807   3.653   0.879 -0.0198  0.1940  0.0886
 1190SOL    HW1 3720   1.782   3.726   0.816  0.6022  1.2446  1.0263
 1190SOL    HW2 3721   1.734   3.584   0.880 -0.9482  1.1401 -0.2976
 1191SOL     OW 3722   3.100   3.879   4.797  0.2245  0.0719 -0.7755
 1191SOL    HW1 3723   3.004   3.880   4.825 -0.3817  0.7616 -2.6882
 1191SOL    HW2 3724   3.117   3.800   4.738  1.3746 -1.1554  1.1107
 1192SOL     OW 3725   0.027   4.533   1.377 -0.2091 -0.5954 -0.0841
 1192SOL    HW1 3726  -0.072   4.526   1.366 -0.4595  0.2307  1.4200
 1192SOL    HW2 3727   0.048   4.569   1.468  1.4966 -1.4902 -0.0872
 1193SOL     OW 3728   2.215   4.395   0.716 -0.0511 -0.4732 -0.0912
 1193SOL    HW1 3729   2.230   4.302   0.749  1.5826 -0.3707 -0.4541
 1193SOL    HW2 3730   2.299   4.448   0.725 -0.9107  0.9391 -0.0311
 1194SOL     OW 3731   3.590   2.937   2.688 -0.2562  0.3776 -0.0842
 1194SOL    HW1 3732   3.556   2.924   2.781  0.2984 -1.9912 -0.1461
 1194SOL    HW2 3733   3.522   2.986   2.634 -2.9927 -2.7390  0.2212
 1195SOL     OW 3734   2.656   4.833   4.047 -0.0660  0.8219  0.3392
 1195SOL    HW1 3735   2.646   4.753   3.987  0.3062  0.4966  0.6980
 1195SOL    HW2 3736   2.664   4.802   4.141 -2.4441  1.4164  0.7871
 1196SOL     OW 3737   2.572   3.012   0.874 -0.3477  0.1730 -0.2920
 1196SOL    HW1 3738   2.665   3.024   0.839  0.0009 -0.8448  0.2808
 1196SOL    HW2 3739   2.540   2.920   0.853 -1.3057  0.5684 -0.6345
 1197SOL     OW 3740   0.729   3.766   0.608 -0.0417  0.2615  0.1364
 1197SOL    HW1 3741   0.808   3.776   0.668 -0.2406  0.9256  0.2950
 1197SOL    HW2 3742   0.725   3.843   0.544  0.3012 -0.5447 -0.9032
 1198SOL     OW 3743   5.016   2.616   3.401 -0.4045  0.0933  0.4229
 1198SOL    HW1 3744   5.065   2.701   3.420  1.9090 -0.9218 -0.5825
 1198SOL    HW2 3745   4.974   2.582   3.485 -0.8100  1.8469  0.9693
 1199SOL     OW 3746   5.604   4.134   4.195  0.3376  0.0199 -0.3209
 1199SOL    HW1 3747   5.688   4.185   4.179  0.5548  0.5049  1.9997
 1199SOL    HW2 3748   5.589   4.125   4.293 -2.4769  0.1765 -0.6632
 1200SOL     OW 3749   1.939   4.366   3.979 -0.2731 -0.5847 -0.6312
 1200SOL    HW1 3750   1.916   4.294   4.044  0.6271  0.2165  0.6413
 1200SOL    HW2 3751   1.856   4.413   3.949 -0.6163 -0.0097  1.1220
 1201SOL     OW 3752   4.723   2.939   3.423  0.1072  0.2520 -0.1500
 1201SOL    HW1 3753   4.633   2.901   3.443 -0.7245  1.8960 -0.6220
 1201SOL    HW2 3754   4.780   2.934   3.505 -0.8983  0.4969  0.5837
 1202SOL     OW 3755   5.198   2.239   1.427 -0.6257 -0.0227  0.2475
 1202SOL    HW1 3756   5.170   2.211   1.519 -1.4359 -0.5891 -0.1570
 1202SOL    HW2 3757   5.290   2.277   1.431 -0.4239 -0.5584  1.2077
 1203SOL     OW 3758   5.685   4.756   1.133  0.3249 -0.5201 -0.1650
 1203SOL    HW1 3759   5.751   4.765   1.207  0.7970 -1.2494 -0.4813
 1203SOL    HW2 3760   5.634   4.670   1.144  0.2704 -0.5454 -0.5782
 1204SOL     OW 3761   3.663   3.741   2.355  0.9465  0.3698  0.2465
 1204SOL    HW1 3762   3.698   3.754   2.448  1.6134  0.8317 -0.0691
 1204SOL    HW2 3763   3.711   3.801   2.292  0.1891  0.3824 -0.3384
 1205SOL     OW 3764   0.535   4.087   2.703 -0.2662  0.2409 -0.7551
 1205SOL    HW1 3765   0.583   4.050   2.624  0.0065  0.6769 -0.7965
 1205SOL    HW2 3766   0.504   4.012   2.762 -0.5841 -0.0873 -1.3400
 1206SOL     OW 3767   4.074   3.945   4.619 -0.3469 -0.2208 -0.6552
 1206SOL    HW1 3768   4.042   3.916   4.529  1.1659 -2.8700 -0.4520
 1206SOL    HW2 3769   4.171   3.924   4.628 -0.6949 -1.0602  1.9526
 1207SOL     OW 3770   6.338   4.145   3.940 -0.3525 -0.4048 -0.4487
 1207SOL    HW1 3771   6.375   4.142   3.847 -1.2224  0.0158 -0.8167
 1207SOL    HW2 3772   6.348   4.056   3.983  0.3485 -0.5134 -0.8285
 1208SOL     OW 3773   5.405   2.872   5.987 -0.8767 -0.3186  0.5431
 1208SOL    HW1 3774   5.431   2.920   6.071  0.6250 -0.6981  0.3228
 1208SOL    HW2 3775   5.306   2.858   5.987 -1.0497  0.6767  1.7125
 1209SOL     OW 3776   6.843   3.235   3.206 -0.2564  0.3829  0.2563
 1209SOL    HW1 3777   6.766   3.289   3.239  0.4258  2.1244 -0.8267
 1209SOL    HW2 3778   6.809   3.159   3.151 -1.2532 -0.4693  1.9729
 1210SOL     OW 3779   3.624   4.576   0.729  0.6696  0.4462  0.1273
 1210SOL    HW1 3780   3.660   4.622   0.810  0.4950  0.2108  0.3386
 1210SOL    HW2 3781   3.651   4.627   0.647  1.0349  0.5607  0.3169
 1211SOL     OW 3782   2.178   3.289   6.284  0.5919  0.1036 -0.1147
 1211SOL    HW1 3783   2.163   3.386   6.266  0.6394  0.0959 -0.1973
 1211SOL    HW2 3784   2.269   3.275   6.323  0.0586  0.2541  1.2296
 1212SOL     OW 3785   4.893   2.121   4.053 -0.0744  0.2059  0.4196
 1212SOL    HW1 3786   4.905   2.090   3.959  1.8204  1.4569  0.1873
 1212SOL    HW2 3787   4.896   2.221   4.056 -0.0141  0.1842  1.8104
 1213SOL     OW 3788   1.002   3.727   2.652  0.3508  0.0983  0.1664
 1213SOL    HW1 3789   0.904   3.719   2.670  0.1800  2.2587  0.4288
 1213SOL    HW2 3790   1.016   3.775   2.565  1.1784 -0.0877  0.1836
 1214SOL     OW 3791   0.045   2.345   1.611 -0.4614  0.1054 -0.0658
 1214SOL    HW1 3792   0.085   2.265   1.566  1.8747  0.1970  1.6429
 1214SOL    HW2 3793   0.018   2.320   1.704 -0.4669  1.0887  0.2072
 1215SOL     OW 3794   0.670   4.408   0.849 -0.3506 -0.4185  0.1261
 1215SOL    HW1 3795   0.626   4.325   0.814 -0.5203 -0.2761  0.0023
 1215SOL    HW2 3796   0.702   4.392   0.942 -0.4446 -0.6015  0.1275
 1216SOL     OW 3797   1.690   4.489   0.648 -0.0257 -0.2353  0.1736
 1216SOL    HW1 3798   1.667   4.396   0.676  0.4272 -0.0885  1.0534
 1216SOL    HW2 3799   1.778   4.515   0.688  0.8863 -0.1785 -1.7483
 1217SOL     OW 3800   4.817   4.507   4.382 -0.3372  0.0312 -0.0504
 1217SOL    HW1 3801   4.886   4.537   4.316 -0.6830  0.7900 -0.0725
 1217SOL    HW2 3802   4.806   4.576   4.453 -0.6888 -0.3299  0.2475
 1218SOL     OW 3803   6.292   3.611   5.047  0.4626 -0.5848  0.4215
 1218SOL    HW1 3804   6.231   3.533   5.062 -1.3990  1.1765  2.8500
 1218SOL    HW2 3805   6.371   3.604   5.108  1.1512 -1.3566 -0.5424
 1219SOL     OW 3806   3.781   4.235   5.561 -0.2410  0.2674  0.0354
 1219SOL    HW1 3807   3.787   4.330   5.593  1.3196 -0.0424  0.7198
 1219SOL    HW2 3808   3.802   4.173   5.636  1.5123 -0.5312 -1.0603
 1220SOL     OW 3809   0.172   2.428   5.865 -0.5529  0.0220  0.5167
 1220SOL    HW1 3810   0.221   2.436   5.952 -1.1599 -0.2815  0.8978
 1220SOL    HW2 3811   0.206   2.349   5.814 -0.6618 -0.2050  0.7929
 1221SOL     OW 3812   6.956   3.762   0.800  0.4278 -0.4926 -0.8731
 1221SOL    HW1 3813   6.900   3.797   0.876  2.6136 -0.5161  0.8504
 1221SOL    HW2 3814   6.962   3.663   0.807  3.1984 -0.3065  0.9636
 1222SOL     OW 3815   5.836   2.223   5.058 -0.4061 -0.0709 -0.3846
 1222SOL    HW1 3816   5.935   2.221   5.066 -0.3762  1.1533 -0.2875
 1222SOL    HW2 3817   5.803   2.132   5.032  0.6664 -0.6713  0.2839
 1223SOL     OW 3818   1.961   3.862   3.538 -0.5773 -0.2651 -0.5262
 1223SOL    HW1 3819   1.914   3.937   3.491 -0.4912  0.5464  0.6541
 1223SOL    HW2 3820   2.037   3.898   3.591 -0.3684 -1.2247 -0.1566
 1224SOL     OW 3821   2.720   2.588   1.017 -0.3498 -0.0985  0.1945
 1224SOL    HW1 3822   2.710   2.684   1.043 -1.7015  0.2079 -1.2645
 1224SOL    HW2 3823   2.804   2.577   0.963 -0.7276  0.5048 -0.5380
 1225SOL     OW 3824   5.469   2.155   2.175 -0.5037 -0.1699  0.0194
 1225SOL    HW1 3825   5.479   2.096   2.095 -1.4999 -1.1500  0.5783
 1225SOL    HW2 3826   5.372   2.180   2.186 -0.0491  2.0720 -0.5220
 1226SOL     OW 3827   2.917   3.573   1.317 -0.2881  0.2691 -0.1370
 1226SOL    HW1 3828   2.939   3.489   1.267  0.0388  0.3355 -0.1099
 1226SOL    HW2 3829   2.985   3.587   1.389 -1.6897 -0.7339  1.4735
 1227SOL     OW 3830   4.869   4.342   1.796 -0.3721 -0.5728 -0.0729
 1227SOL    HW1 3831   4.772   4.368   1.790 -0.3901  0.0129  1.9002
 1227SOL    HW2 3832   4.888   4.307   1.888  1.4821  0.1857 -0.1251
 1228SOL     OW 3833   4.559   2.450   0.423 -0.0367 -0.0419  0.6002
 1228SOL    HW1 3834   4.630   2.519   0.439 -0.5281  0.4669  0.6018
 1228SOL    HW2 3835   4.514   2.428   0.510  0.5699 -0.8695  0.7184
 1229SOL     OW 3836   3.000   4.427   5.004 -0.6163  1.0058 -0.5546
 1229SOL    HW1 3837   3.090   4.384   5.010  0.3874  2.6908 -2.2680
 1229SOL    HW2 3838   2.993   4.479   4.919 -2.8175  1.8544  0.0491
 1230SOL     OW 3839   5.096   1.989   4.158 -0.0534  0.2632  0.2453
 1230SOL    HW1 3840   5.028   2.054   4.126  0.2462  1.2674  1.5849
 1230SOL    HW2 3841   5.066   1.948   4.244  0.2389 -0.5906 -0.0514
 1231SOL     OW 3842   1.099   3.896   6.784  0.3421 -0.2160  0.7811
 1231SOL    HW1 3843   1.114   3.974   6.724 -1.2111 -0.2843  0.2513
 1231SOL    HW2 3844   1.169   3.826   6.767  0.6362  0.2714 -0.0737
 1232SOL     OW 3845   4.968   4.581   4.171  0.2191 -0.6595 -0.3318
 1232SOL    HW1 3846   5.035   4.651   4.146 -0.1145  0.5889  2.0084
 1232SOL    HW2 3847   4.892   4.584   4.106  1.1597 -0.2726 -1.4541
 1233SOL     OW 3848   0.659   3.547   6.282  0.1633  0.0562 -0.0418
 1233SOL    HW1 3849   0.653   3.628   6.340  0.1609  0.6721 -0.8908
 1233SOL    HW2 3850   0.569   3.524   6.246  0.1738 -0.2953  0.1486
 1234SOL     OW 3851   3.225   4.597   6.360  0.6274 -0.5632 -0.0440
 1234SOL    HW1 3852   3.194   4.503   6.344  1.5395 -0.6306 -1.5913
 1234SOL    HW2 3853   3.204   4.623   6.454 -0.8285 -1.8490  0.0386
 1235SOL     OW 3854   2.675   5.005   3.454 -0.2818  0.0619  0.0732
 1235SOL    HW1 3855   2.657   5.102   3.440  0.6288  0.0249 -1.6827
 1235SOL    HW2 3856   2.698   4.988   3.550  0.4599  1.7275  0.2164
 1236SOL     OW 3857   2.856   3.543   4.691 -0.2640 -0.3004  0.0636
 1236SOL    HW1 3858   2.955   3.549   4.695 -0.3995  1.9211  2.1892
 1236SOL    HW2 3859   2.823   3.587   4.607  0.5237 -2.7115 -1.6363
 1237SOL     OW 3860   2.068   4.452   0.198  0.0801  0.7884  0.7613
 1237SOL    HW1 3861   2.034   4.522   0.260 -2.0371 -1.1744  1.9484
 1237SOL    HW2 3862   2.025   4.462   0.108  1.8710  2.5949  0.0347
 1238SOL     OW 3863   3.969   3.154   0.728  0.4005 -0.0900  0.0340
 1238SOL    HW1 3864   3.911   3.208   0.789  0.9001 -1.3199  1.6861
 1238SOL    HW2 3865   3.966   3.192   0.636 -1.0414  1.3488  0.6339
 1239SOL     OW 3866   3.793   2.891   0.603 -0.2740 -0.3999 -0.2525
 1239SOL    HW1 3867   3.863   2.959   0.624 -0.8713 -0.0334  0.5766
 1239SOL    HW2 3868   3.776   2.891   0.504 -0.6658  1.0553 -0.2065
 1240SOL     OW 3869   6.868   2.133   6.793  0.4296  0.1400 -0.2802
 1240SOL    HW1 3870   6.836   2.154   6.701  0.6056  0.4396 -0.2755
 1240SOL    HW2 3871   6.791   2.105   6.850  0.7529 -3.8122 -1.4946
 1241SOL     OW 3872   2.615   4.008   1.678  0.0067 -0.3147 -0.4652
 1241SOL    HW1 3873   2.688   3.977   1.739  0.1766 -0.5228 -0.7751
 1241SOL    HW2 3874   2.650   4.081   1.619  0.6665 -1.9947 -2.2510
 1242SOL     OW 3875   0.792   4.498   2.302 -0.1412  0.1936  0.0148
 1242SOL    HW1 3876   0.746   4.500   2.214  1.2793 -0.4501 -0.7795
 1242SOL    HW2 3877   0.726   4.477   2.374 -1.2473  0.3308 -0.9317
 1243SOL     OW 3878   6.528   4.242   6.174 -0.6138  0.7085  0.2618
 1243SOL    HW1 3879   6.434   4.212   6.155 -0.9207  0.8292  1.4953
 1243SOL    HW2 3880   6.526   4.330   6.222  0.1815  1.2577 -0.6826
 1244SOL     OW 3881   3.815   2.121   0.497  0.2148 -0.5431 -0.1834
 1244SOL    HW1 3882   3.736   2.180   0.508  1.4229  1.1526 -0.2923
 1244SOL    HW2 3883   3.809   2.074   0.409 -0.2267  0.2531 -0.5893
 1245SOL     OW 3884   2.038   2.651   0.681  0.4014  0.4418  0.2307
 1245SOL    HW1 3885   2.049   2.609   0.591  0.1249 -0.1338  0.4598
 1245SOL    HW2 3886   2.066   2.747   0.677  1.8005  0.0416 -0.1118
 1246SOL     OW 3887   6.868   1.825   1.122 -0.3397 -0.2306  0.6045
 1246SOL    HW1 3888   6.773   1.810   1.093  0.3587 -2.1662 -0.8628
 1246SOL    HW2 3889   6.899   1.915   1.091 -0.6259 -0.9742 -2.0355
 1247SOL     OW 3890   5.875   2.079   0.638  0.0629 -0.3142 -0.0799
 1247SOL    HW1 3891   5.931   2.081   0.555 -1.7293  4.1414 -1.5025
 1247SOL    HW2 3892   5.920   2.131   0.711 -0.6113  0.2994 -0.0801
 1248SOL     OW 3893   1.144   3.728   3.348 -0.1449  0.4031  0.1157
 1248SOL    HW1 3894   1.115   3.635   3.371  0.4710  0.7599  2.6955
 1248SOL    HW2 3895   1.238   3.742   3.377 -0.0535  1.6886 -0.7031
 1249SOL     OW 3896   6.371   2.357   5.982  0.0134 -0.1580 -0.3271
 1249SOL    HW1 3897   6.347   2.270   5.938 -1.4738 -0.1147  0.3440
 1249SOL    HW2 3898   6.445   2.400   5.931 -0.9987 -0.5721 -2.2485
 1250SOL     OW 3899   2.953   2.385   1.322  0.1431  0.1129  0.1072
 1250SOL    HW1 3900   2.868   2.358   1.277  0.9962 -0.9018 -0.9624
 1250SOL    HW2 3901   2.989   2.468   1.279  1.0471 -0.9488 -1.2915
 1251SOL     OW 3902   4.682   2.048   4.209  0.1444 -0.5828  0.0828
 1251SOL    HW1 3903   4.665   2.112   4.284  0.5025  0.3007 -0.5709
 1251SOL    HW2 3904   4.762   2.077   4.157 -0.1641 -1.1113 -0.7183
 1252SOL     OW 3905   4.061   2.371   2.908 -0.2260  0.5386 -0.0353
 1252SOL    HW1 3906   4.025   2.412   2.825  0.7345  0.1035 -0.6883
 1252SOL    HW2 3907   4.105   2.284   2.886  2.8593  1.8463  0.3473
 1253SOL     OW 3908   2.093   3.137   2.543 -0.2188 -0.0420  0.1000
 1253SOL    HW1 3909   2.177   3.135   2.597  0.2059  1.0547 -0.5005
 1253SOL    HW2 3910   2.085   3.225   2.496 -0.6961 -0.8594 -1.4227
 1254SOL     OW 3911   5.839   4.982   5.700 -0.6271  0.3840  0.3558
 1254SOL    HW1 3912   5.855   4.917   5.774 -1.7456  0.9704  1.1463
 1254SOL    HW2 3913   5.923   4.995   5.647  0.1938 -0.0229  1.5317
 1255SOL     OW 3914   6.853   3.285   5.053 -0.8548  0.1319  0.1967
 1255SOL    HW1 3915   6.762   3.293   5.014 -1.1662 -2.1808  0.3092
 1255SOL    HW2 3916   6.853   3.217   5.126  0.7569  0.8116  0.8944
 1256SOL     OW 3917   5.299   4.862   0.894  0.6795  0.5245 -0.9629
 1256SOL    HW1 3918   5.334   4.875   0.987  0.0195  2.0007 -0.8992
 1256SOL    HW2 3919   5.279   4.765   0.879 -1.8352  0.5747  1.4107
 1257SOL     OW 3920   2.141   2.100   6.592 -0.0314  0.0224 -0.1429
 1257SOL    HW1 3921   2.184   2.067   6.676  2.9075  1.7919 -0.7925
 1257SOL    HW2 3922   2.073   2.169   6.615 -0.4251 -0.6681  0.8274
 1258SOL     OW 3923   6.645   4.339   2.635 -0.2047  0.5271 -0.3382
 1258SOL    HW1 3924   6.620   4.417   2.579 -0.5496  1.2063  0.7304
 1258SOL    HW2 3925   6.649   4.366   2.731  0.2944 -0.6192 -0.0125
 1259SOL     OW 3926   3.766   4.299   1.349  0.0342  0.0818  0.6611
 1259SOL    HW1 3927   3.668   4.283   1.348 -0.0902  0.7834 -0.4213
 1259SOL    HW2 3928   3.801   4.290   1.443 -1.2195  0.7771  1.2145
 1260SOL     OW 3929   3.544   3.878   0.784 -0.3313  0.3540 -0.4924
 1260SOL    HW1 3930   3.606   3.955   0.766 -0.0608 -0.1094 -1.6580
 1260SOL    HW2 3931   3.597   3.794   0.792 -0.7436  0.0816 -0.6178
 1261SOL     OW 3932   6.535   2.953   2.159 -0.8208  0.0115 -0.0562
 1261SOL    HW1 3933   6.547   3.027   2.093  0.7369 -1.0865 -1.0786
 1261SOL    HW2 3934   6.521   2.867   2.110 -0.4251 -0.7105  1.0661
 1262SOL     OW 3935   5.931   4.533   4.885  0.4765 -0.3837 -0.4496
 1262SOL    HW1 3936   5.844   4.518   4.932  0.9979 -0.1500  0.6506
 1262SOL    HW2 3937   5.978   4.611   4.928  1.2561 -0.5568 -0.9665
 1263SOL     OW 3938   2.900   3.812   0.276  0.8610 -0.0817  0.0499
 1263SOL    HW1 3939   2.841   3.848   0.349  1.0436 -0.5382  0.4243
 1263SOL    HW2 3940   2.958   3.740   0.313  2.8602  1.4621  0.1130
 1264SOL     OW 3941   6.561   2.317   0.704 -0.0900  0.4176 -0.1527
 1264SOL    HW1 3942   6.643   2.297   0.651 -2.3233 -1.8020 -3.0913
 1264SOL    HW2 3943   6.496   2.366   0.647 -1.5608  0.4114  1.4507
 1265SOL     OW 3944   6.789   1.990   6.331 -0.1466 -0.0305 -0.1517
 1265SOL    HW1 3945   6.887   1.975   6.317 -0.2592 -0.2735 -0.7123
 1265SOL    HW2 3946   6.754   2.049   6.258 -0.2816  0.6145  0.4298
 1266SOL     OW 3947   4.731   4.164   6.298  0.3670 -0.0866 -1.1620
 1266SOL    HW1 3948   4.654   4.106   6.325  0.5483  0.1727 -0.0289
 1266SOL    HW2 3949   4.790   4.114   6.234  1.2068 -1.6834  0.7412
 1267SOL     OW 3950   5.999   2.698   6.092  0.0250 -0.1197  0.2020
 1267SOL    HW1 3951   6.039   2.772   6.036  1.5900 -0.2139  1.1343
 1267SOL    HW2 3952   6.032   2.706   6.186 -0.7345 -1.3161  0.5895
 1268SOL     OW 3953   6.997   3.175   0.401 -0.1509 -0.5659  0.0608
 1268SOL    HW1 3954   6.913   3.122   0.408 -0.7277  0.4828  1.6048
 1268SOL    HW2 3955   7.032   3.170   0.307 -1.4235 -1.7558 -0.3792
 1269SOL     OW 3956   6.868   2.701   2.609  0.0052  0.0081 -0.0175
 1269SOL    HW1 3957   6.912   2.724   2.696 -2.4731 -0.3409  1.4423
 1269SOL    HW2 3958   6.836   2.785   2.565 -0.9725  0.0549  0.7336
 1270SOL     OW 3959   0.593   3.704   1.053  0.3388  0.3837  0.4299
 1270SOL    HW1 3960   0.541   3.636   1.104  0.1683  1.9716  2.4957
 1270SOL    HW2 3961   0.614   3.668   0.962 -1.7995 -1.4594  0.5736
 1271SOL     OW 3962   0.760   4.252   3.638 -0.6861 -0.5955  0.4273
 1271SOL    HW1 3963   0.694   4.273   3.710  1.2006 -0.1348  2.1089
 1271SOL    HW2 3964   0.818   4.177   3.667  0.7585  0.2494 -0.1619
 1272SOL     OW 3965   3.890   2.048   1.468  0.6458 -0.4231 -0.4054
 1272SOL    HW1 3966   3.872   2.090   1.558  0.5532  0.0863 -0.6542
 1272SOL    HW2 3967   3.835   1.965   1.459 -1.4546  0.9266 -1.0152
 1273SOL     OW 3968   5.025   4.386   0.466  0.3209 -0.2686 -0.4407
 1273SOL    HW1 3969   5.054   4.290   0.462  2.5203  0.3776 -2.5583
 1273SOL    HW2 3970   5.022   4.424   0.373 -1.3336  1.5300  0.2736
 1274SOL     OW 3971   2.575   3.740   1.031  0.3255 -0.2038  0.6414
 1274SOL    HW1 3972   2.615   3.703   0.947  0.4155 -1.4485  1.2216
 1274SOL    HW2 3973   2.498   3.799   1.007  0.0078 -0.9723 -0.3016
 1275SOL     OW 3974   1.644   2.763   5.946  0.1881 -0.0828 -0.0624
 1275SOL    HW1 3975   1.730   2.813   5.932 -0.2749  0.2767 -2.0160
 1275SOL    HW2 3976   1.567   2.827   5.936 -0.3512 -0.7464 -0.2242
 1276SOL     OW 3977   2.438   4.271   6.284 -0.1805 -0.2382  0.2384
 1276SOL    HW1 3978   2.435   4.186   6.231  1.3492 -0.6282  0.7105
 1276SOL    HW2 3979   2.528   4.313   6.275 -0.1954  0.1907  1.7479
 1277SOL     OW 3980   4.721   3.378   1.792  0.0739 -0.6473  0.1634
 1277SOL    HW1 3981   4.803   3.434   1.782 -0.1991 -0.0599  1.1384
 1277SOL    HW2 3982   4.746   3.287   1.827  0.3161 -0.4735  0.4414
 1278SOL     OW 3983   4.076   4.975   6.582 -0.7124  0.9926 -0.2074
 1278SOL    HW1 3984   4.087   4.998   6.485 -1.4328  1.4929 -0.1816
 1278SOL    HW2 3985   4.164   4.946   6.620 -0.5322  0.2959 -1.1359
 1279SOL     OW 3986   0.523   2.362   4.477 -0.0499 -0.1008 -0.1038
 1279SOL    HW1 3987   0.611   2.378   4.432 -0.2866 -1.7595 -1.2466
 1279SOL    HW2 3988   0.538   2.309   4.560 -0.0308 -1.3263 -0.8637
 1280SOL     OW 3989   6.521   2.760   4.181  0.5797 -0.3248  0.4342
 1280SOL    HW1 3990   6.536   2.736   4.277  0.3350  1.5370  0.9625
 1280SOL    HW2 3991   6.427   2.791   4.169  0.9260  0.5072 -0.1736
 1281SOL     OW 3992   0.024   3.068   3.744 -0.2714  0.2063 -0.0322
 1281SOL    HW1 3993   0.008   2.994   3.808  1.0108  0.7404  0.9461
 1281SOL    HW2 3994   0.088   3.037   3.673 -0.6295  0.0467 -0.2950
 1282SOL     OW 3995   0.441   2.359   4.217  0.7322  0.1414 -0.1243
 1282SOL    HW1 3996   0.476   2.351   4.310 -2.3420 -0.8679  1.0793
 1282SOL    HW2 3997   0.437   2.269   4.174 -0.3358  0.2087 -0.1971
 1283SOL     OW 3998   1.533   4.231   2.817 -0.1970 -0.2047 -0.2312
 1283SOL    HW1 3999   1.435   4.249   2.808 -0.0419  0.3765 -0.8512
 1283SOL    HW2 4000   1.573   4.217   2.726  1.0644  3.8086 -0.4730
 1284SOL     OW 4001   2.497   4.731   4.702  0.0906  0.3266  0.5652
 1284SOL    HW1 4002   2.418   4.785   4.729 -0.6613 -0.1068 -0.6982
 1284SOL    HW2 4003   2.529   4.760   4.613  1.8465  0.9924  1.3786
 1285SOL     OW 4004   6.380   3.899   1.517  0.3914  0.2607  0.3569
 1285SOL    HW1 4005   6.284   3.873   1.505  0.0439  1.3230  0.7039
 1285SOL    HW2 4006   6.434   3.817   1.537 -0.0085 -0.7192 -2.1397
 1286SOL     OW 4007   2.873   3.957   1.446  0.4053  0.5008  0.2572
 1286SOL    HW1 4008   2.923   3.977   1.362 -0.1798  1.0608  0.0366
 1286SOL    HW2 4009   2.813   4.033   1.469 -0.9417 -0.4727  0.0864
 1287SOL     OW 4010   2.518   3.909   6.490 -0.2451  0.0160  0.2864
 1287SOL    HW1 4011   2.603   3.881   6.445  0.6074  0.0692  1.8097
 1287SOL    HW2 4012   2.504   4.007   6.475 -0.5040 -0.1519 -0.6674
 1288SOL     OW 4013   3.692   2.532   2.904 -0.3660 -0.2319  0.0798
 1288SOL    HW1 4014   3.782   2.523   2.946 -1.0203  0.0853  1.6255
 1288SOL    HW2 4015   3.697   2.595   2.827  0.6454  0.1340  0.4319
 1289SOL     OW 4016   6.143   3.830   5.524  0.3463 -0.0071  0.2448
 1289SOL    HW1 4017   6.229   3.870   5.491  0.0106 -1.9254 -3.4524
 1289SOL    HW2 4018   6.164   3.753   5.584  1.2616 -0.3744 -0.5123
 1290SOL     OW 4019   5.479   4.566   1.168 -0.6377 -0.0449 -0.1311
 1290SOL    HW1 4020   5.501   4.489   1.109  1.4103 -1.7182  2.5308
 1290SOL    HW2 4021   5.483   4.536   1.264 -3.5297  2.5335  0.9522
 1291SOL     OW 4022   5.259   3.826   2.196  0.1847  0.5249  0.1537
 1291SOL    HW1 4023   5.207   3.888   2.255  0.9841  1.7433 -0.3608
 1291SOL    HW2 4024   5.219   3.825   2.105 -0.4999 -0.6336  0.4508
 1292SOL     OW 4025   5.802   3.337   6.440 -0.3842 -0.0156 -0.4930
 1292SOL    HW1 4026   5.857   3.391   6.376  2.1573 -0.1273  1.4164
 1292SOL    HW2 4027   5.782   3.392   6.521 -0.8161 -0.8287 -0.0339
 1293SOL     OW 4028   2.484   4.202   6.550  0.1460  0.0872  0.2594
 1293SOL    HW1 4029   2.564   4.246   6.591 -1.0107  0.1859  2.6155
 1293SOL    HW2 4030   2.459   4.250   6.466  2.2578  0.3276 -0.2906
 1294SOL     OW 4031   3.233   4.398   0.192  0.0092 -0.4066 -0.3340
 1294SOL    HW1 4032   3.192   4.307   0.193 -3.5008  0.9186 -2.8896
 1294SOL    HW2 4033   3.247   4.429   0.286 -0.1042 -2.9830  0.6049
 1295SOL     OW 4034   6.873   3.629   3.786  0.1882  0.0808 -0.0365
 1295SOL    HW1 4035   6.959   3.585   3.815  0.0910 -0.5318 -0.6607
 1295SOL    HW2 4036   6.859   3.614   3.689 -0.2830  0.7886 -0.0860
 1296SOL     OW 4037   1.902   2.928   6.492  0.7661  0.2691  0.0863
 1296SOL    HW1 4038   1.896   2.829   6.507 -1.5163  0.2891 -0.2697
 1296SOL    HW2 4039   1.976   2.966   6.548  1.7608 -1.6318  0.1401
 1297SOL     OW 4040   3.301   3.451   1.631  0.6218  0.3185  0.0225
 1297SOL    HW1 4041   3.295   3.351   1.638 -0.5062  0.3831  0.1245
 1297SOL    HW2 4042   3.365   3.485   1.699  1.3952 -0.3733 -0.3348
 1298SOL     OW 4043   1.760   3.041   6.687 -0.2102 -0.2066  0.4625
 1298SOL    HW1 4044   1.838   2.999   6.640 -0.9585 -1.6288  0.4535
 1298SOL    HW2 4045   1.791   3.079   6.775  1.1249  2.1436 -0.9146
 1299SOL     OW 4046   0.890   4.224   2.309  0.4247  0.2022  0.0060
 1299SOL    HW1 4047   0.887   4.322   2.288 -1.3336  0.0273 -0.6990
 1299SOL    HW2 4048   0.911   4.173   2.225 -0.1210 -0.1073  0.0542
 1300SOL     OW 4049   3.428   3.163   4.681  0.5292 -0.0285  0.6395
 1300SOL    HW1 4050   3.513   3.114   4.700  0.7031  0.6504  1.6947
 1300SOL    HW2 4051   3.448   3.260   4.666  0.0979 -0.1136 -0.6463
 1301SOL     OW 4052   6.607   3.323   1.693 -0.4625  0.2542  0.4487
 1301SOL    HW1 4053   6.636   3.235   1.729 -0.6349  0.3148  0.7415
 1301SOL    HW2 4054   6.511   3.318   1.665 -1.0755  0.8761  2.2917
 1302SOL     OW 4055   0.693   4.403   4.672  0.7699  0.6809  0.7504
 1302SOL    HW1 4056   0.626   4.343   4.715  1.3112 -1.1964 -0.8763
 1302SOL    HW2 4057   0.649   4.456   4.600  0.7063  0.6671  0.7790
 1303SOL     OW 4058   4.542   3.920   0.199  0.2829  0.7455  0.0500
 1303SOL    HW1 4059   4.494   3.841   0.161 -1.1878  1.7871 -0.3807
 1303SOL    HW2 4060   4.482   4.000   0.194  0.5160  1.2644  3.3321
 1304SOL     OW 4061   6.238   2.431   0.822  0.4143  0.2485  0.1977
 1304SOL    HW1 4062   6.260   2.439   0.725 -0.7233  1.0632 -0.0130
 1304SOL    HW2 4063   6.303   2.370   0.866  1.5969  0.7035 -0.8595
 1305SOL     OW 4064   0.413   4.475   1.816 -0.0871 -0.6861 -0.2519
 1305SOL    HW1 4065   0.369   4.392   1.851  1.2362 -0.5086  2.0638
 1305SOL    HW2 4066   0.472   4.452   1.739  1.3708 -2.2116  1.2376
 1306SOL     OW 4067   3.846   2.772   6.622 -0.0110  0.6577  0.2276
 1306SOL    HW1 4068   3.838   2.822   6.536 -1.0744 -0.2688 -0.2351
 1306SOL    HW2 4069   3.862   2.837   6.697  0.7440  1.4849 -0.6247
 1307SOL     OW 4070   4.841   2.339   4.540 -0.0784  0.0225  0.6718
 1307SOL    HW1 4071   4.838   2.276   4.618 -0.4592 -1.3573 -0.4149
 1307SOL    HW2 4072   4.937   2.358   4.517  0.0374  0.7300  1.6805
 1308SOL     OW 4073   6.892   2.297   5.394 -0.0830  0.1366  0.1733
 1308SOL    HW1 4074   6.978   2.320   5.348  1.3726 -0.8942  2.2210
 1308SOL    HW2 4075   6.912   2.258   5.484 -2.7179 -0.3725  0.6115
 1309SOL     OW 4076   2.180   2.598   1.896 -0.4872  0.1484  0.2967
 1309SOL    HW1 4077   2.084   2.579   1.914 -0.4976  0.7068  0.8556
 1309SOL    HW2 4078   2.212   2.541   1.819 -2.0824  2.1696 -1.9989
 1310SOL     OW 4079   4.878   4.607   6.613 -0.1742  0.4293  0.5371
 1310SOL    HW1 4080   4.864   4.524   6.667 -1.3896 -0.0294 -0.4253
 1310SOL    HW2 4081   4.789   4.643   6.585  0.4044  1.1768 -0.3782
 1311SOL     OW 4082   6.539   4.199   6.717 -0.0023  0.3182  0.0637
 1311SOL    HW1 4083   6.623   4.243   6.686 -1.2489  0.7724 -2.9867
 1311SOL    HW2 4084   6.460   4.249   6.683 -1.4977 -2.1385 -0.3768
 1312SOL     OW 4085   0.654   2.425   3.230 -0.0197 -0.0933  0.6601
 1312SOL    HW1 4086   0.657   2.407   3.329  1.0808  1.2888  0.8959
 1312SOL    HW2 4087   0.607   2.511   3.213  1.4186  0.6077  0.1269
 1313SOL     OW 4088   1.026   2.537   5.068  0.6477  0.3655 -0.0663
 1313SOL    HW1 4089   1.035   2.602   5.144 -0.1047 -0.0892  0.4314
 1313SOL    HW2 4090   1.110   2.484   5.059  0.2080 -0.6727  1.4979
 1314SOL     OW 4091   0.644   3.598   2.921  0.1589  0.0997 -0.5371
 1314SOL    HW1 4092   0.720   3.546   2.881 -0.0521  0.0507 -0.8850
 1314SOL    HW2 4093   0.596   3.540   2.986  0.3094  0.0687 -0.4520
 1315SOL     OW 4094   2.491   2.064   2.285 -0.9050 -0.2265  0.6232
 1315SOL    HW1 4095   2.574   2.044   2.233 -0.5297  1.3559  0.5437
 1315SOL    HW2 4096   2.469   1.987   2.344  0.7003 -0.6257  0.7520
 1316SOL     OW 4097   6.169   3.364   4.792 -0.0979  0.3600  0.0276
 1316SOL    HW1 4098   6.177   3.267   4.769  2.0608  0.7218 -1.1186
 1316SOL    HW2 4099   6.155   3.375   4.890 -0.7670 -1.1035  0.1133
 1317SOL     OW 4100   5.774   2.876   0.297 -0.0449 -0.5112  0.2789
 1317SOL    HW1 4101   5.843   2.854   0.228 -0.1435 -0.7672  0.2587
 1317SOL    HW2 4102   5.712   2.945   0.261  0.1617 -0.3263  0.2730
 1318SOL     OW 4103   2.345   3.319   4.743 -0.1936  0.7835  0.7901
 1318SOL    HW1 4104   2.300   3.408   4.742 -1.5022  0.1644  0.9032
 1318SOL    HW2 4105   2.309   3.263   4.668  2.1720  1.0495 -0.6331
 1319SOL     OW 4106   1.595   2.783   0.768 -0.6550 -0.0518  0.4279
 1319SOL    HW1 4107   1.551   2.840   0.837 -0.5264 -1.0966  1.4082
 1319SOL    HW2 4108   1.661   2.722   0.812  0.2451  0.0160 -0.7634
 1320SOL     OW 4109   6.092   2.749   0.423  0.0682 -0.3956 -0.7260
 1320SOL    HW1 4110   6.080   2.776   0.327  1.5849 -0.2083 -0.8828
 1320SOL    HW2 4111   6.078   2.651   0.432  0.6748 -0.5358 -1.2811
 1321SOL     OW 4112   6.531   3.830   2.317  0.6378 -0.2280  0.3501
 1321SOL    HW1 4113   6.490   3.917   2.345  0.7766 -0.4717  1.3388
 1321SOL    HW2 4114   6.501   3.808   2.224  0.8680  1.0327 -0.0420
 1322SOL     OW 4115   2.843   4.309   3.525 -0.1027  0.0549 -0.0181
 1322SOL    HW1 4116   2.940   4.297   3.501  0.3733 -0.2370  1.8942
 1322SOL    HW2 4117   2.787   4.246   3.470  0.8536 -0.2222 -0.6985
 1323SOL     OW 4118   1.194   2.746   2.455 -0.0087 -0.5368 -0.7288
 1323SOL    HW1 4119   1.230   2.695   2.533 -0.7787  1.3183  0.9309
 1323SOL    HW2 4120   1.266   2.802   2.416  0.1823 -0.8627 -0.8506
 1324SOL     OW 4121   3.489   4.269   6.931 -0.3886 -0.2789 -0.1102
 1324SOL    HW1 4122   3.497   4.224   7.019  1.3963  1.2973  0.5952
 1324SOL    HW2 4123   3.553   4.228   6.866 -1.2176 -0.9851 -0.5073
 1325SOL     OW 4124   3.308   3.625   1.316  0.3150 -0.9686 -0.0176
 1325SOL    HW1 4125   3.277   3.664   1.403  1.3752 -0.6641  0.2418
 1325SOL    HW2 4126   3.246   3.654   1.243  0.4589  0.3314  0.3419
 1326SOL     OW 4127   2.822   4.418   2.672 -0.1300 -0.1575  0.1441
 1326SOL    HW1 4128   2.723   4.407   2.679 -0.3452  0.8755 -0.9343
 1326SOL    HW2 4129   2.844   4.512   2.647  1.0615 -0.6429 -0.7712
 1327SOL     OW 4130   0.527   3.660   6.597 -0.1122  0.0859 -0.0259
 1327SOL    HW1 4131   0.611   3.685   6.549 -0.8088  1.7816 -0.4238
 1327SOL    HW2 4132   0.550   3.627   6.689  1.0372 -0.4001 -0.4647
 1328SOL     OW 4133   2.937   2.366   1.587 -0.0339  0.0848  0.6297
 1328SOL    HW1 4134   2.871   2.292   1.598 -0.4237  0.1829 -0.8213
 1328SOL    HW2 4135   2.965   2.373   1.491  4.1893 -1.7234  1.4882
 1329SOL     OW 4136   1.673   3.406   4.931  0.2000 -0.2388 -0.4850
 1329SOL    HW1 4137   1.612   3.484   4.945  0.2785 -0.0924 -0.9424
 1329SOL    HW2 4138   1.643   3.355   4.850  0.6955 -0.1552 -0.7247
 1330SOL     OW 4139   2.768   2.338   6.565 -0.0842  0.1859 -0.3771
 1330SOL    HW1 4140   2.744   2.308   6.473  1.5504 -2.6234  0.0207
 1330SOL    HW2 4141   2.854   2.389   6.563  0.0366 -0.0195 -0.3734
 1331SOL     OW 4142   3.875   3.722   5.782  0.4838  0.2980 -0.0867
 1331SOL    HW1 4143   3.851   3.664   5.704  2.1048 -0.5114 -0.0286
 1331SOL    HW2 4144   3.944   3.788   5.755  2.3431 -1.0925  0.9904
 1332SOL     OW 4145   1.844   2.986   1.220 -0.3226 -0.1298 -0.2962
 1332SOL    HW1 4146   1.843   2.957   1.124 -1.2241 -0.9241 -0.0604
 1332SOL    HW2 4147   1.765   2.948   1.267 -0.1075  0.5839  0.6777
 1333SOL     OW 4148   5.354   3.262   6.556  0.5341  0.3327 -0.2657
 1333SOL    HW1 4149   5.385   3.254   6.461  0.1012  0.9388 -0.4652
 1333SOL    HW2 4150   5.370   3.355   6.589 -0.1075  0.3693 -0.0319
 1334SOL     OW 4151   0.915   2.199   4.640 -0.1110 -0.6978  0.3449
 1334SOL    HW1 4152   0.910   2.261   4.562  2.6911 -0.6076  0.1296
 1334SOL    HW2 4153   0.968   2.118   4.615  0.7258 -0.7273  2.1039
 1335SOL     OW 4154   5.150   4.533   3.907  0.0033  0.0480  0.6895
 1335SOL    HW1 4155   5.096   4.576   3.834  0.2390 -1.1951 -0.2572
 1335SOL    HW2 4156   5.093   4.466   3.955  0.2810 -0.2174  0.6515
 1336SOL     OW 4157   2.624   4.739   3.209  1.1786 -0.3666  0.3212
 1336SOL    HW1 4158   2.544   4.797   3.225  1.1480 -0.6265  1.1930
 1336SOL    HW2 4159   2.707   4.792   3.223  1.1600 -0.7522  2.1737
 1337SOL     OW 4160   5.701   4.257   1.791  0.2512  0.2077 -0.6183
 1337SOL    HW1 4161   5.791   4.260   1.748  1.5012 -0.2697  1.7887
 1337SOL    HW2 4162   5.693   4.331   1.858 -0.2125 -1.0960  0.8428
 1338SOL     OW 4163   3.782   2.567   3.390 -0.1980  0.3126  0.4909
 1338SOL    HW1 4164   3.778   2.632   3.465 -1.3212  1.3448 -0.4299
 1338SOL    HW2 4165   3.776   2.474   3.427  0.2696  0.7529  1.7356
 1339SOL     OW 4166   3.294   3.618   6.598 -0.3735 -0.2484  0.3485
 1339SOL    HW1 4167   3.292   3.518   6.600  0.1563 -0.2545  1.3365
 1339SOL    HW2 4168   3.215   3.654   6.647 -0.9837 -0.1621 -0.6660
 1340SOL     OW 4169   1.753   2.040   0.806  0.1188 -0.3053 -0.0946
 1340SOL    HW1 4170   1.680   2.104   0.783 -0.2888 -0.4490  0.7397
 1340SOL    HW2 4171   1.776   1.984   0.726  0.6129  0.9886 -0.8902
 1341SOL     OW 4172   5.866   3.096   6.330  0.3579 -0.6416 -0.1826
 1341SOL    HW1 4173   5.845   3.018   6.389  2.9629 -0.1296  1.6448
 1341SOL    HW2 4174   5.829   3.179   6.371  3.2321 -0.1018  1.6512
 1342SOL     OW 4175   0.590   2.259   6.367 -0.3411  0.8159 -0.1050
 1342SOL    HW1 4176   0.685   2.240   6.343  0.2126  2.2098  0.8328
 1342SOL    HW2 4177   0.583   2.272   6.466 -1.6083  0.2360 -0.1086
 1343SOL     OW 4178   0.455   2.745   2.608  0.1688 -0.0940  0.0897
 1343SOL    HW1 4179   0.513   2.675   2.567 -0.9389 -1.7200  1.2175
 1343SOL    HW2 4180   0.369   2.751   2.558 -0.3726 -0.6671  0.9324
 1344SOL     OW 4181   3.377   3.009   6.723  0.6705  0.0996 -0.4012
 1344SOL    HW1 4182   3.389   3.095   6.772  4.6804  0.0627 -0.9557
 1344SOL    HW2 4183   3.348   2.938   6.786  1.1702  1.0488  0.9367
 1345SOL     OW 4184   4.687   4.044   4.515  0.3405 -0.1049  0.5679
 1345SOL    HW1 4185   4.755   3.991   4.464 -0.3081 -0.4549  0.0542
 1345SOL    HW2 4186   4.724   4.136   4.533  1.0811 -0.4022  0.6031
 1346SOL     OW 4187   3.792   2.794   1.217 -0.0343  0.2336 -0.2692
 1346SOL    HW1 4188   3.734   2.874   1.228  0.9414  1.2114 -1.9719
 1346SOL    HW2 4189   3.823   2.787   1.122  2.5863 -0.2561  0.5390
 1347SOL     OW 4190   2.175   4.608   2.526  0.5217  0.4978 -0.2985
 1347SOL    HW1 4191   2.260   4.602   2.577  0.9973 -1.5850 -1.2502
 1347SOL    HW2 4192   2.099   4.625   2.589  1.1958 -1.1102  1.0012
 1348SOL     OW 4193   6.824   2.741   5.812  0.0518  0.4414 -0.2480
 1348SOL    HW1 4194   6.733   2.746   5.855 -0.7541  0.3418 -1.8641
 1348SOL    HW2 4195   6.850   2.645   5.800 -0.4759  0.4428 -1.4690
 1349SOL     OW 4196   1.402   3.110   0.623  0.6848 -0.2161  0.3292
 1349SOL    HW1 4197   1.375   3.090   0.717 -0.5077  2.0029  0.5245
 1349SOL    HW2 4198   1.339   3.065   0.559  0.8954 -0.9003  0.5919
 1350SOL     OW 4199   2.354   2.255   4.392 -0.2157 -0.0909  0.1693
 1350SOL    HW1 4200   2.424   2.276   4.323 -0.7302 -1.1266 -0.6944
 1350SOL    HW2 4201   2.263   2.263   4.351 -0.5025 -1.7823  0.3928
 1351SOL     OW 4202   5.793   3.833   6.034  0.4226 -0.2712 -0.2783
 1351SOL    HW1 4203   5.877   3.778   6.043  1.8894  1.6452 -1.4274
 1351SOL    HW2 4204   5.815   3.929   6.050 -1.9546  0.1065  1.0498
 1352SOL     OW 4205   3.541   4.658   0.146  0.4117 -0.1505  0.0929
 1352SOL    HW1 4206   3.459   4.636   0.093 -0.2505 -1.0346  1.4431
 1352SOL    HW2 4207   3.553   4.757   0.149 -0.0435 -0.0486 -0.9250
 1353SOL     OW 4208   4.028   4.401   5.504  0.2974 -0.2353  0.3984
 1353SOL    HW1 4209   3.952   4.466   5.508  0.8285  0.7417 -2.6687
 1353SOL    HW2 4210   3.992   4.308   5.492 -0.4742  0.1969 -0.8556
 1354SOL     OW 4211   6.894   2.506   6.476  0.3415  0.2210 -0.2589
 1354SOL    HW1 4212   6.946   2.471   6.554  0.3351 -1.1822 -0.8455
 1354SOL    HW2 4213   6.797   2.484   6.488 -0.0416  2.1517  0.4670
 1355SOL     OW 4214   2.938   4.124   3.898  0.5273  0.0082  0.2657
 1355SOL    HW1 4215   2.839   4.123   3.880  0.4494  0.8574  0.6011
 1355SOL    HW2 4216   2.975   4.214   3.876  1.7936 -1.1042 -2.7358
 1356SOL     OW 4217   1.824   2.184   1.545 -0.1314  0.0736  0.0667
 1356SOL    HW1 4218   1.775   2.271   1.553  0.5422  0.4161  0.5947
 1356SOL    HW2 4219   1.805   2.127   1.625 -0.9402 -0.4698 -0.4977
 1357SOL     OW 4220   2.320   2.583   0.342  0.0265  0.2046  0.3052
 1357SOL    HW1 4221   2.306   2.499   0.395 -1.6935 -0.0844 -0.5465
 1357SOL    HW2 4222   2.362   2.560   0.254 -0.6361  0.1860 -0.0142
 1358SOL     OW 4223   2.197   2.528   0.855  0.2090  0.4140 -0.6932
 1358SOL    HW1 4224   2.128   2.571   0.797  0.2656  0.3948 -0.7752
 1358SOL    HW2 4225   2.168   2.533   0.950  0.8294  1.8507 -0.5458
 1359SOL     OW 4226   0.254   3.337   3.326 -0.4158 -0.1022  0.3982
 1359SOL    HW1 4227   0.338   3.391   3.323  0.1804 -0.9311  1.3728
 1359SOL    HW2 4228   0.180   3.387   3.280  0.5071  0.8027 -0.1433
 1360SOL     OW 4229   1.497   3.122   6.064  0.1235  0.4156  0.3282
 1360SOL    HW1 4230   1.465   3.035   6.025 -0.5574  0.0276  1.6971
 1360SOL    HW2 4231   1.597   3.121   6.067  0.2483  0.7911 -2.0895
 1361SOL     OW 4232   1.092   2.475   5.534 -0.0686 -0.2537  0.2203
 1361SOL    HW1 4233   1.148   2.424   5.599  0.2086 -0.3277 -0.0752
 1361SOL    HW2 4234   1.033   2.539   5.584  0.2978 -0.1556  0.5308
 1362SOL     OW 4235   4.404   4.052   1.716  0.0099  0.1767 -0.3081
 1362SOL    HW1 4236   4.423   4.150   1.704 -0.8417  0.1868 -1.8504
 1362SOL    HW2 4237   4.488   4.005   1.743  0.5481  1.2608 -0.0487
 1363SOL     OW 4238   5.778   4.250   2.186  0.1381  0.4651 -0.3607
 1363SOL    HW1 4239   5.795   4.301   2.271 -1.9444  2.1639 -0.8922
 1363SOL    HW2 4240   5.727   4.167   2.207  0.3950  0.4250  0.1254
 1364SOL     OW 4241   6.362   3.267   1.576  0.2436  0.1639  0.7441
 1364SOL    HW1 4242   6.325   3.359   1.589 -0.3617 -0.1713  1.4657
 1364SOL    HW2 4243   6.314   3.222   1.501  1.3281  0.8349 -0.3871
 1365SOL     OW 4244   0.560   3.437   4.499  0.3012  0.0099 -0.3394
 1365SOL    HW1 4245   0.634   3.446   4.565 -0.2223  0.2849  0.2156
 1365SOL    HW2 4246   0.472   3.459   4.543 -0.1879 -0.9128 -0.8240
 1366SOL     OW 4247   1.562   2.796   2.029  0.1113  0.1980 -0.6226
 1366SOL    HW1 4248   1.643   2.850   2.006 -0.1420  0.1695 -1.6010
 1366SOL    HW2 4249   1.572   2.760   2.122  1.8030 -0.8361 -1.1649
 1367SOL     OW 4250   1.617   4.107   1.129  0.3319 -0.0994 -0.1324
 1367SOL    HW1 4251   1.593   4.199   1.160  0.7556 -0.0844  0.1611
 1367SOL    HW2 4252   1.552   4.041   1.167  1.5650 -0.2412  1.8869
 1368SOL     OW 4253   0.361   2.403   1.991 -0.2943 -0.1189 -0.2438
 1368SOL    HW1 4254   0.377   2.310   1.956  0.0019  0.5668 -2.0450
 1368SOL    HW2 4255   0.271   2.408   2.032  0.2905 -1.5941  1.3295
 1369SOL     OW 4256   2.088   3.526   0.020 -0.0597  0.4416 -0.2291
 1369SOL    HW1 4257   2.081   3.427   0.027 -1.5474  0.5460  0.0774
 1369SOL    HW2 4258   2.124   3.562   0.106 -2.3872  0.3649  0.8578
 1370SOL     OW 4259   1.728   4.432   4.678 -0.1144  0.6151  0.3493
 1370SOL    HW1 4260   1.712   4.400   4.584 -0.2475 -0.0456  0.5895
 1370SOL    HW2 4261   1.767   4.524   4.675 -0.0744  0.5880 -0.3556
 1371SOL     OW 4262   5.611   4.452   0.712 -0.6357  0.1346  0.3665
 1371SOL    HW1 4263   5.651   4.535   0.674  0.3740  0.0559  1.2055
 1371SOL    HW2 4264   5.602   4.383   0.640  0.6845  0.1916  0.1213
 1372SOL     OW 4265   0.987   2.185   6.771 -0.1865 -0.2143  0.7789
 1372SOL    HW1 4266   0.901   2.195   6.822 -0.9307  0.2772 -0.5187
 1372SOL    HW2 4267   0.966   2.165   6.675  1.1547  0.3292  0.3553
 1373SOL     OW 4268   4.449   3.106   2.206 -0.1062  0.1166  0.3411
 1373SOL    HW1 4269   4.443   3.038   2.132  1.4463  0.0421  0.2438
 1373SOL    HW2 4270   4.415   3.194   2.173 -2.1279 -0.5707  0.4644
 1374SOL     OW 4271   1.812   2.949   4.886 -0.1486  0.3122 -0.0333
 1374SOL    HW1 4272   1.864   3.033   4.873  1.8668 -0.7757  0.6416
 1374SOL    HW2 4273   1.784   2.913   4.797  0.8160  0.5851 -0.4560
 1375SOL     OW 4274   4.511   2.743   3.033 -0.0505 -0.0068  0.3972
 1375SOL    HW1 4275   4.593   2.780   3.079  0.9625 -1.0991 -0.4669
 1375SOL    HW2 4276   4.517   2.644   3.029 -0.0224  0.0304 -2.1699
 1376SOL     OW 4277   3.267   4.104   1.480 -0.5454  0.0957 -0.0321
 1376SOL    HW1 4278   3.270   4.051   1.565 -0.8203 -0.1360 -0.1636
 1376SOL    HW2 4279   3.220   4.191   1.496  2.0892  1.4507  0.7973
 1377SOL     OW 4280   1.649   3.272   5.158  0.1925 -0.1640 -0.1512
 1377SOL    HW1 4281   1.732   3.298   5.207 -0.7696  1.2251  0.8314
 1377SOL    HW2 4282   1.634   3.335   5.083 -1.5217  1.5422  1.5137
 1378SOL     OW 4283   5.761   3.767   4.651  0.0063 -0.0017 -0.6953
 1378SOL    HW1 4284   5.826   3.735   4.720 -0.5605 -3.0454 -1.4212
 1378SOL    HW2 4285   5.805   3.834   4.591  1.6868 -0.1822  0.2854
 1379SOL     OW 4286   0.923   3.508   5.736  0.3606  0.0390 -0.1314
 1379SOL    HW1 4287   0.928   3.434   5.803 -2.4531 -0.4906 -0.3530
 1379SOL    HW2 4288   0.860   3.579   5.770  2.1882  1.8754 -0.3916
 1380SOL     OW 4289   4.330   4.638   6.088  0.3869  0.0160 -0.1821
 1380SOL    HW1 4290   4.418   4.608   6.050 -0.2410  1.3426 -2.9997
 1380SOL    HW2 4291   4.342   4.724   6.137  0.5903  0.6123 -1.2390
 1381SOL     OW 4292   1.798   2.804   3.655 -0.1307  0.2297 -0.0633
 1381SOL    HW1 4293   1.751   2.886   3.622  0.1181  0.1413 -0.6498
 1381SOL    HW2 4294   1.743   2.723   3.636  0.2953  0.1144 -0.8538
 1382SOL     OW 4295   0.842   3.235   4.404 -0.0334 -0.0338  0.6891
 1382SOL    HW1 4296   0.752   3.241   4.361 -0.2231 -0.3806  1.0344
 1382SOL    HW2 4297   0.888   3.151   4.374  0.0454 -0.0176  0.7641
 1383SOL     OW 4298   3.642   4.762   4.063  0.6838  0.5164  0.1387
 1383SOL    HW1 4299   3.634   4.663   4.073  1.6887  0.4829  0.7485
 1383SOL    HW2 4300   3.702   4.783   3.986  1.4466  0.6140  0.7406
 1384SOL     OW 4301   4.872   2.206   0.712  0.0941  0.4201 -0.5529
 1384SOL    HW1 4302   4.901   2.130   0.770 -0.9811 -0.9865 -1.7927
 1384SOL    HW2 4303   4.939   2.280   0.720  0.7239 -0.2720  1.3483
 1385SOL     OW 4304   6.803   2.578   4.789 -0.0938  0.0777  0.6489
 1385SOL    HW1 4305   6.843   2.646   4.726 -1.3257  0.6111  0.4222
 1385SOL    HW2 4306   6.722   2.617   4.833 -0.2331 -0.9051  1.2812
 1386SOL     OW 4307   4.747   3.197   4.012 -0.1440  0.3126 -0.7369
 1386SOL    HW1 4308   4.711   3.290   4.008 -1.3266 -0.0696  0.3845
 1386SOL    HW2 4309   4.843   3.200   4.041 -0.9475  1.0788  2.1203
 1387SOL     OW 4310   2.508   2.046   5.563  0.0308 -0.1339  0.1151
 1387SOL    HW1 4311   2.537   2.097   5.481 -0.8028 -1.8949 -1.3435
 1387SOL    HW2 4312   2.410   2.057   5.576  0.4466  1.8832  2.2244
 1388SOL     OW 4313   2.490   2.962   3.322 -0.3673  0.4209 -0.0875
 1388SOL    HW1 4314   2.575   2.943   3.370 -0.8918  1.3018  1.2990
 1388SOL    HW2 4315   2.444   3.039   3.367 -1.6156  0.3349 -1.1524
 1389SOL     OW 4316   2.855   4.339   5.532  0.1725  0.6270  0.1566
 1389SOL    HW1 4317   2.885   4.253   5.573  0.5309  0.8525  0.3817
 1389SOL    HW2 4318   2.784   4.321   5.464  1.0429  0.0471 -0.6238
 1390SOL     OW 4319   0.245   3.117   1.145  0.3555  0.0977 -0.3082
 1390SOL    HW1 4320   0.217   3.041   1.204  0.7258 -0.0581 -0.3284
 1390SOL    HW2 4321   0.200   3.107   1.056 -0.8077  0.7562  0.1818
 1391SOL     OW 4322   4.630   4.516   5.402 -0.7076 -0.1669  0.4301
 1391SOL    HW1 4323   4.694   4.582   5.443 -1.0907  0.1941  0.4573
 1391SOL    HW2 4324   4.632   4.524   5.303  0.3717 -1.1824  0.3490
 1392SOL     OW 4325   1.953   2.290   6.679 -0.1093 -0.4000  0.5818
 1392SOL    HW1 4326   1.909   2.337   6.603  0.8062 -0.6719 -0.1434
 1392SOL    HW2 4327   1.884   2.258   6.743 -0.8486  0.5532  0.2928
 1393SOL     OW 4328   6.083   2.775   5.539 -0.3691 -0.1246 -0.3313
 1393SOL    HW1 4329   6.134   2.689   5.532 -1.3250 -0.6096 -1.6598
 1393SOL    HW2 4330   6.026   2.787   5.458 -1.0468  1.2671  0.3145
 1394SOL     OW 4331   3.895   4.316   1.599  0.0600 -0.5365 -0.9001
 1394SOL    HW1 4332   3.929   4.221   1.601 -0.9905 -0.9079  0.6007
 1394SOL    HW2 4333   3.962   4.375   1.644  0.5369 -0.6097 -1.4922
 1395SOL     OW 4334   6.271   2.691   6.560  0.1829  0.2597  0.1743
 1395SOL    HW1 4335   6.312   2.626   6.624  0.7804  0.3501 -0.1136
 1395SOL    HW2 4336   6.273   2.783   6.601  1.3007  0.4550 -0.2926
 1396SOL     OW 4337   1.963   4.394   6.953 -0.3276 -0.6007 -0.5918
 1396SOL    HW1 4338   2.013   4.450   6.887 -1.3827 -0.8627 -1.6619
 1396SOL    HW2 4339   1.968   4.298   6.926 -1.1675 -0.6599 -0.5647
 1397SOL     OW 4340   6.706   2.789   1.872 -0.4768  0.0909 -0.3851
 1397SOL    HW1 4341   6.624   2.824   1.826 -1.0377 -1.4738 -0.6381
 1397SOL    HW2 4342   6.751   2.722   1.813  0.2431 -0.0423  0.3004
 1398SOL     OW 4343   4.956   3.119   5.430 -0.3333 -0.1353  0.0751
 1398SOL    HW1 4344   4.909   3.193   5.381 -2.6411 -1.9913 -0.6580
 1398SOL    HW2 4345   4.947   3.134   5.529 -0.2834  0.8116 -0.0475
 1399SOL     OW 4346   4.384   2.131   2.387 -0.2362  0.1108  0.3448
 1399SOL    HW1 4347   4.371   2.180   2.473  1.4115  1.9694 -0.3775
 1399SOL    HW2 4348   4.296   2.100   2.352 -1.1119  0.7657  1.8810
 1400SOL     OW 4349   0.373   3.498   6.200 -0.1282 -0.2437 -0.6727
 1400SOL    HW1 4350   0.376   3.401   6.174  0.0284 -0.1385 -1.0703
 1400SOL    HW2 4351   0.333   3.508   6.291 -2.8202 -0.4477 -1.7570
 1401SOL     OW 4352   2.132   4.653   3.536  0.1377 -0.7518 -0.6674
 1401SOL    HW1 4353   2.230   4.644   3.553  0.2110 -0.4890 -0.9521
 1401SOL    HW2 4354   2.096   4.730   3.588 -0.2337 -1.8157  0.7112
 1402SOL     OW 4355   6.418   2.351   0.003 -0.5390  0.0202 -0.3948
 1402SOL    HW1 4356   6.382   2.374   0.093 -1.0448  0.5602 -0.7251
 1402SOL    HW2 4357   6.355   2.289  -0.044  1.0991 -2.6678  0.7174
 1403SOL     OW 4358   2.369   3.383   2.837  0.3190  0.2827 -0.1886
 1403SOL    HW1 4359   2.394   3.290   2.863 -1.0234  0.3206  1.3952
 1403SOL    HW2 4360   2.387   3.397   2.739 -1.2357 -2.2758 -0.9251
 1404SOL     OW 4361   6.201   2.976   2.900  0.2420  0.6256 -0.5311
 1404SOL    HW1 4362   6.206   2.982   3.000 -1.3847  0.8873 -0.4294
 1404SOL    HW2 4363   6.116   3.019   2.869  1.7205  2.5098 -2.2204
 1405SOL     OW 4364   5.275   4.669   5.274  0.2683  0.1595  0.0177
 1405SOL    HW1 4365   5.195   4.615   5.301  1.4941 -1.3395  0.8275
 1405SOL    HW2 4366   5.294   4.655   5.177 -0.9125  1.2019 -0.3930
 1406SOL     OW 4367   1.194   4.489   5.996 -0.6057 -0.2193  0.7124
 1406SOL    HW1 4368   1.293   4.476   5.998 -0.6732 -0.6692  1.5706
 1406SOL    HW2 4369   1.163   4.493   5.901  0.0085 -1.9233  0.3969
 1407SOL     OW 4370   4.846   3.222   4.674 -0.0008  0.1688  0.2788
 1407SOL    HW1 4371   4.775   3.292   4.680  0.2577  0.4358  0.2038
 1407SOL    HW2 4372   4.803   3.131   4.678 -0.2941  0.3259  0.9156
 1408SOL     OW 4373   1.113   3.449   3.463 -0.2305  0.3132  0.3957
 1408SOL    HW1 4374   1.084   3.354   3.455  0.1962  0.2725 -0.9911
 1408SOL    HW2 4375   1.033   3.507   3.475 -0.6849 -0.0442 -0.7547
 1409SOL     OW 4376   3.344   3.818   2.049 -0.1449  0.1008  0.1969
 1409SOL    HW1 4377   3.395   3.900   2.020  0.0592 -0.3259 -0.6912
 1409SOL    HW2 4378   3.400   3.737   2.032 -1.2639 -0.4113 -1.1746
 1410SOL     OW 4379   4.185   3.100   1.585  0.2555  0.3204  0.1773
 1410SOL    HW1 4380   4.119   3.082   1.657 -0.7001  1.6278 -0.3418
 1410SOL    HW2 4381   4.265   3.041   1.598 -0.0204  0.3176  2.1058
 1411SOL     OW 4382   3.027   4.578   5.908 -0.3224 -0.0932  0.6853
 1411SOL    HW1 4383   3.051   4.481   5.907  0.0458 -0.0136  1.3549
 1411SOL    HW2 4384   3.066   4.622   5.989 -1.9272  0.2461  1.3213
 1412SOL     OW 4385   1.031   3.214   4.075  0.0147 -0.2892 -0.4843
 1412SOL    HW1 4386   0.948   3.269   4.065 -0.2375 -0.0953  2.1564
 1412SOL    HW2 4387   1.111   3.275   4.073 -0.1074 -0.1106 -0.0485
 1413SOL     OW 4388   0.802   2.773   1.656 -0.7471 -0.2237  0.0117
 1413SOL    HW1 4389   0.739   2.845   1.626  0.3333  1.5086  1.7279
 1413SOL    HW2 4390   0.786   2.752   1.752 -0.7381 -2.0049 -0.3389
 1414SOL     OW 4391   6.798   2.074   3.217 -0.3379  0.1029  0.2215
 1414SOL    HW1 4392   6.731   2.028   3.159  0.3042  0.5442 -0.8814
 1414SOL    HW2 4393   6.820   2.164   3.180  0.3673  0.2451  0.9417
 1415SOL     OW 4394   6.548   4.400   3.155 -0.0182  0.6871  0.3808
 1415SOL    HW1 4395   6.527   4.488   3.198 -1.4317  0.1158  0.9244
 1415SOL    HW2 4396   6.620   4.353   3.206 -0.2645  0.9061  0.9376
 1416SOL     OW 4397   6.924   4.444   4.294  0.5685  0.7473 -0.0990
 1416SOL    HW1 4398   6.993   4.432   4.223  0.0888  1.2002 -0.6449
 1416SOL    HW2 4399   6.969   4.456   4.383  1.2792 -4.7918  0.6490
 1417SOL     OW 4400   5.102   3.174   6.069  0.0956  1.1726  0.1402
 1417SOL    HW1 4401   5.152   3.175   5.983  1.5866  1.2282  0.9715
 1417SOL    HW2 4402   5.014   3.129   6.056  1.3621 -1.2094 -0.8546
 1418SOL     OW 4403   3.325   3.158   1.333  0.8244 -0.3762  0.6197
 1418SOL    HW1 4404   3.279   3.191   1.250 -1.6765  0.6106  2.2989
 1418SOL    HW2 4405   3.344   3.060   1.323  3.5094  0.2373 -2.2899
 1419SOL     OW 4406   2.616   4.418   1.511 -0.2631  0.0298  0.2704
 1419SOL    HW1 4407   2.558   4.432   1.592  1.1330 -1.1704  1.5528
 1419SOL    HW2 4408   2.569   4.452   1.430 -2.0278  0.6293  1.4784
 1420SOL     OW 4409   6.158   3.332   1.258  0.0369 -0.6959  0.0683
 1420SOL    HW1 4410   6.113   3.321   1.170 -0.5370  0.3563  0.2182
 1420SOL    HW2 4411   6.094   3.310   1.332  0.9496 -3.1052  0.2436
 1421SOL     OW 4412   0.447   2.710   0.149 -0.5160 -0.1365  0.3107
 1421SOL    HW1 4413   0.396   2.791   0.179  0.0388  1.5952 -2.9861
 1421SOL    HW2 4414   0.545   2.730   0.151 -0.4077 -0.3601 -1.3427
 1422SOL     OW 4415   6.224   2.967   5.742 -0.8307  0.3417 -0.6381
 1422SOL    HW1 4416   6.216   2.898   5.670 -0.2021  1.1603 -1.5169
 1422SOL    HW2 4417   6.319   2.998   5.748 -0.9303  0.4881  0.3617
 1423SOL     OW 4418   1.277   2.804   5.305 -0.2877 -0.1230  0.0430
 1423SOL    HW1 4419   1.347   2.733   5.300  0.2984  0.4465 -0.0422
 1423SOL    HW2 4420   1.310   2.887   5.260 -1.2309 -0.0065 -0.4599
 1424SOL     OW 4421   5.375   4.091   3.406 -0.3362 -0.4865 -0.8737
 1424SOL    HW1 4422   5.465   4.050   3.398  1.2399  2.2665  0.7893
 1424SOL    HW2 4423   5.372   4.176   3.353 -1.4649  0.1470  0.1512
 1425SOL     OW 4424   2.685   3.699   4.528 -0.1096 -0.0036 -0.5806
 1425SOL    HW1 4425   2.717   3.677   4.436 -1.9409 -0.4048 -1.1622
 1425SOL    HW2 4426   2.585   3.697   4.530 -0.1657  1.6505  1.0198
 1426SOL     OW 4427   3.897   2.756   2.428  0.0976  0.0216  0.0893
 1426SOL    HW1 4428   3.932   2.844   2.459  1.0567  0.4197 -1.9042
 1426SOL    HW2 4429   3.971   2.689   2.429 -0.4211 -0.5460  0.8160
 1427SOL     OW 4430   1.506   3.224   5.615  0.0986 -0.2766  0.4166
 1427SOL    HW1 4431   1.567   3.292   5.573 -1.3551  1.1939  0.5908
 1427SOL    HW2 4432   1.525   3.134   5.576  2.1511  0.1836  0.2485
 1428SOL     OW 4433   4.766   4.251   5.966 -0.5889 -0.1647  0.3288
 1428SOL    HW1 4434   4.842   4.235   6.029  0.4087 -0.7667 -0.9999
 1428SOL    HW2 4435   4.776   4.342   5.925 -0.6952 -0.1730  0.2851
 1429SOL     OW 4436   3.694   4.625   1.039 -0.3850  0.1569 -0.0255
 1429SOL    HW1 4437   3.756   4.548   1.059 -0.9558  0.2610  2.6224
 1429SOL    HW2 4438   3.655   4.658   1.125 -2.8383  1.1982 -1.4457
 1430SOL     OW 4439   0.141   3.783   0.420  0.2382 -0.2362  0.0918
 1430SOL    HW1 4440   0.072   3.823   0.360 -0.5525  0.9530  1.7281
 1430SOL    HW2 4441   0.230   3.825   0.400 -0.2247  0.9779  0.4685
 1431SOL     OW 4442   2.255   2.169   5.601 -0.0740 -0.0961  0.1767
 1431SOL    HW1 4443   2.290   2.262   5.611  0.1903 -0.1731 -0.0134
 1431SOL    HW2 4444   2.168   2.161   5.650 -0.1753  0.2917  0.0691
 1432SOL     OW 4445   2.100   2.644   2.258  0.5030  0.4269 -0.1655
 1432SOL    HW1 4446   2.176   2.584   2.282  1.1063  2.2147  2.8235
 1432SOL    HW2 4447   2.050   2.670   2.340 -1.0143  2.3462 -1.6004
 1433SOL     OW 4448   1.391   4.689   5.162  0.5412  0.1891 -0.6529
 1433SOL    HW1 4449   1.364   4.738   5.079 -1.7486  1.0155  0.4757
 1433SOL    HW2 4450   1.466   4.738   5.206 -0.0025  1.2677 -0.8868
 1434SOL     OW 4451   6.765   3.042   0.410  0.2791  0.0262 -0.4836
 1434SOL    HW1 4452   6.745   2.960   0.463  0.7188  1.4738  2.0763
 1434SOL    HW2 4453   6.683   3.099   0.405  0.9338  1.1558  1.0530
 1435SOL     OW 4454   5.862   2.592   0.129  0.5544 -0.4954  0.2424
 1435SOL    HW1 4455   5.795   2.603   0.055 -0.0092 -0.3079  0.7684
 1435SOL    HW2 4456   5.929   2.666   0.124 -0.7206  0.7834  1.1810
 1436SOL     OW 4457   1.930   2.080   2.143  0.2249  0.2154 -0.3974
 1436SOL    HW1 4458   1.878   2.149   2.093  1.7397  1.1684 -0.7589
 1436SOL    HW2 4459   2.026   2.083   2.113  0.8288 -0.3645  1.3286
 1437SOL     OW 4460   2.183   2.924   6.212  0.5678 -0.1105  0.4809
 1437SOL    HW1 4461   2.261   2.919   6.274 -0.4168 -0.9250  1.7082
 1437SOL    HW2 4462   2.123   2.846   6.227 -0.3615  0.3532 -0.6234
 1438SOL     OW 4463   0.497   4.271   4.809  0.1975 -0.1224  0.5571
 1438SOL    HW1 4464   0.518   4.173   4.812 -1.2751 -0.4603  0.6825
 1438SOL    HW2 4465   0.463   4.300   4.899  0.0892  0.3818  0.3546
 1439SOL     OW 4466   6.392   4.419   4.813 -0.0818  0.0330  1.0965
 1439SOL    HW1 4467   6.490   4.405   4.806  0.0354  1.2308 -0.1934
 1439SOL    HW2 4468   6.348   4.395   4.726 -0.6812  1.0770  1.0849
 1440SOL     OW 4469   3.112   3.667   1.997 -0.0362 -0.4443  0.2322
 1440SOL    HW1 4470   3.200   3.714   1.990  0.6049 -1.6942 -0.3345
 1440SOL    HW2 4471   3.126   3.568   2.000 -1.2483 -0.6226  3.4448
 1441SOL     OW 4472   5.078   4.117   0.478 -0.1706 -0.3627 -0.5433
 1441SOL    HW1 4473   5.057   4.037   0.421  0.0983  0.1007 -1.3011
 1441SOL    HW2 4474   5.039   4.103   0.570  3.2266 -3.2153  0.7065
 1442SOL     OW 4475   3.543   2.968   0.017  0.2403 -0.2848 -0.2889
 1442SOL    HW1 4476   3.477   3.025   0.066 -0.1522 -1.1327  0.1982
 1442SOL    HW2 4477   3.621   3.023  -0.011  0.0191  0.4189  0.4574
 1443SOL     OW 4478   2.041   3.132   0.350  0.1204  0.2564 -0.0272
 1443SOL    HW1 4479   2.044   3.200   0.423  1.1606 -1.3688  1.5234
 1443SOL    HW2 4480   1.947   3.098   0.340  0.2205 -0.6885  1.7806
 1444SOL     OW 4481   2.297   2.600   6.892  0.6646  0.5160 -0.0817
 1444SOL    HW1 4482   2.361   2.540   6.939 -0.1942  0.5199  1.1279
 1444SOL    HW2 4483   2.204   2.565   6.902  0.3194  1.2046 -0.7099
 1445SOL     OW 4484   6.364   2.487   0.239 -0.1991  0.0057 -0.1166
 1445SOL    HW1 4485   6.443   2.441   0.280  1.5553  0.3116 -2.9028
 1445SOL    HW2 4486   6.376   2.586   0.245 -0.9564  0.0637  0.4830
 1446SOL     OW 4487   6.056   4.691   3.647  0.3875  0.3762  0.1358
 1446SOL    HW1 4488   6.025   4.635   3.725  0.8961 -1.1833 -0.7293
 1446SOL    HW2 4489   6.134   4.646   3.604 -0.2707  0.8752 -1.6476
 1447SOL     OW 4490   6.442   2.973   6.282  0.0032 -0.6525 -0.2353
 1447SOL    HW1 4491   6.446   2.982   6.182 -1.6020 -0.8059 -0.3472
 1447SOL    HW2 4492   6.426   2.877   6.305  0.2777 -0.6009  0.1697
 1448SOL     OW 4493   6.316   4.353   4.552 -0.6329 -0.3561  0.1238
 1448SOL    HW1 4494   6.227   4.356   4.507  0.6360 -0.8647 -2.6163
 1448SOL    HW2 4495   6.360   4.266   4.531 -0.0393 -0.7625  2.6989
 1449SOL     OW 4496   2.361   2.628   2.569  0.0414  0.1670  0.4580
 1449SOL    HW1 4497   2.459   2.648   2.577  0.0855 -0.2734  1.1558
 1449SOL    HW2 4498   2.346   2.564   2.494  0.4876 -0.9376  1.2767
 1450SOL     OW 4499   4.537   3.027   3.940  0.0383  0.1545 -0.2671
 1450SOL    HW1 4500   4.541   2.929   3.960 -0.4029  0.2366  0.2436
 1450SOL    HW2 4501   4.618   3.073   3.978 -0.3521  0.1708  0.5693
 1451SOL     OW 4502   6.079   3.419   0.427  0.1659  0.4859 -0.1386
 1451SOL    HW1 4503   6.113   3.332   0.394  0.1832  0.5888 -0.3927
 1451SOL    HW2 4504   6.032   3.467   0.353  2.1628  1.7249 -0.6669
 1452SOL     OW 4505   0.381   1.916   1.277  0.3300  0.2039  0.0902
 1452SOL    HW1 4506   0.401   1.819   1.261  0.9580  0.4318 -0.5238
 1452SOL    HW2 4507   0.283   1.932   1.265  0.3585 -0.1877 -0.7163
 1453SOL     OW 4508   1.692   4.336   2.261  0.2640  0.0140 -0.2574
 1453SOL    HW1 4509   1.674   4.239   2.249  0.3100 -0.0050 -0.1680
 1453SOL    HW2 4510   1.787   4.350   2.290  0.0550  0.0350  0.4389
 1454SOL     OW 4511   0.420   3.478   1.105  0.8628 -0.1933 -0.6304
 1454SOL    HW1 4512   0.436   3.503   1.200 -1.6739 -1.4565  0.2324
 1454SOL    HW2 4513   0.498   3.428   1.069  1.6707 -0.0839  0.9134
 1455SOL     OW 4514   3.670   4.820   6.001  0.0544  0.4817 -0.8960
 1455SOL    HW1 4515   3.655   4.806   5.903 -2.1347  1.3106 -0.7235
 1455SOL    HW2 4516   3.583   4.818   6.049  0.8838  2.0192  0.7903
 1456SOL     OW 4517   4.733   3.269   1.275  0.0203 -0.0862 -0.2529
 1456SOL    HW1 4518   4.758   3.290   1.181  0.6219 -1.0693 -0.3258
 1456SOL    HW2 4519   4.662   3.199   1.276  1.5629 -1.7314  0.0114
 1457SOL     OW 4520   5.817   3.754   6.490  0.8309 -0.3749  0.3200
 1457SOL    HW1 4521   5.776   3.727   6.403 -0.9939  1.2326  0.6159
 1457SOL    HW2 4522   5.899   3.699   6.506 -0.4736 -2.8534 -0.9236
 1458SOL     OW 4523   1.264   2.415   2.967  0.0191 -0.0896  0.1217
 1458SOL    HW1 4524   1.251   2.422   3.066  1.1187  0.7172  0.2310
 1458SOL    HW2 4525   1.192   2.468   2.921 -0.5638 -0.5569  0.4732
 1459SOL     OW 4526   1.827   3.136   5.546  0.6877 -0.0811 -0.0407
 1459SOL    HW1 4527   1.768   3.128   5.466 -0.4012  0.8139  0.6467
 1459SOL    HW2 4528   1.849   3.044   5.580  0.3291 -0.4442 -0.7553
 1460SOL     OW 4529   3.549   2.944   5.811  0.0706 -0.1904  0.8125
 1460SOL    HW1 4530   3.582   2.989   5.728 -1.8164  0.1820  0.2058
 1460SOL    HW2 4531   3.536   3.012   5.882  1.0434 -0.4100  1.2119
 1461SOL     OW 4532   1.685   4.303   5.548  0.2435 -0.1471 -0.4439
 1461SOL    HW1 4533   1.678   4.273   5.644  2.1631  0.2318 -0.1467
 1461SOL    HW2 4534   1.706   4.401   5.546  3.1016 -0.6940 -1.1201
 1462SOL     OW 4535   6.513   3.018   5.729  0.2907  0.5230 -0.0895
 1462SOL    HW1 4536   6.601   3.064   5.738 -0.6596  3.1160 -2.3384
 1462SOL    HW2 4537   6.518   2.950   5.655  0.3701  0.8184 -0.3584
 1463SOL     OW 4538   5.267   3.410   2.614 -0.0180 -0.0501 -0.3551
 1463SOL    HW1 4539   5.185   3.426   2.669 -1.3328 -0.4474 -2.1077
 1463SOL    HW2 4540   5.294   3.496   2.569  0.7744  0.1654  0.4998
 1464SOL     OW 4541   4.666   4.458   6.279  0.2332 -0.0817  0.2127
 1464SOL    HW1 4542   4.711   4.368   6.279 -0.8281 -0.6216  0.8289
 1464SOL    HW2 4543   4.632   4.477   6.187  1.3174  0.1455 -0.1627
 1465SOL     OW 4544   1.166   2.818   6.748 -0.0837 -0.0029 -0.1321
 1465SOL    HW1 4545   1.244   2.769   6.709  1.3569  1.4336  0.8144
 1465SOL    HW2 4546   1.142   2.778   6.836  0.2078  0.1345  0.0113
 1466SOL     OW 4547   4.608   2.353   2.644 -0.2994 -0.4397  0.5592
 1466SOL    HW1 4548   4.622   2.385   2.738 -0.0171  0.4120  0.2356
 1466SOL    HW2 4549   4.620   2.429   2.581 -0.9056 -0.9182 -0.1435
 1467SOL     OW 4550   0.350   2.810   4.683  0.8294 -0.4814 -0.2021
 1467SOL    HW1 4551   0.260   2.780   4.650  1.4789  0.2204 -2.8428
 1467SOL    HW2 4552   0.417   2.799   4.610  2.0617  2.7916  0.2587
 1468SOL     OW 4553   3.136   3.229   3.833 -0.1579 -0.6015  0.6209
 1468SOL    HW1 4554   3.042   3.196   3.822 -0.1097 -0.3146 -0.7911
 1468SOL    HW2 4555   3.167   3.271   3.748  1.1072 -0.2949  1.2095
 1469SOL     OW 4556   6.837   2.930   3.119  0.2701 -0.3688 -0.3018
 1469SOL    HW1 4557   6.749   2.923   3.073 -0.0836 -2.5001  0.6033
 1469SOL    HW2 4558   6.852   2.850   3.176  2.0681  0.7330  0.8991
 1470SOL     OW 4559   5.444   3.776   1.377  0.1428 -0.2871 -1.0661
 1470SOL    HW1 4560   5.440   3.793   1.279  1.2550  0.8764 -0.9415
 1470SOL    HW2 4561   5.358   3.735   1.408 -0.5326  0.1036 -2.3762
 1471SOL     OW 4562   4.754   3.548   0.007 -0.0780 -0.1015 -0.2026
 1471SOL    HW1 4563   4.722   3.483  -0.062 -0.6703 -0.2401  0.1915
 1471SOL    HW2 4564   4.833   3.597  -0.028 -2.1340  2.0324 -2.2639
 1472SOL     OW 4565   1.471   3.159   4.002  0.4243 -1.1663  0.3296
 1472SOL    HW1 4566   1.516   3.237   4.045  0.5717  0.0866 -2.0002
 1472SOL    HW2 4567   1.518   3.075   4.029  1.0702 -0.3627  1.8290
 1473SOL     OW 4568   2.075   3.528   6.252  0.0389  0.2482 -0.4515
 1473SOL    HW1 4569   2.087   3.607   6.313  2.5957 -0.3385 -0.0700
 1473SOL    HW2 4570   2.058   3.560   6.159  0.3718  1.2388 -0.1836
 1474SOL     OW 4571   2.558   3.869   2.248 -0.3676 -0.1305 -0.5136
 1474SOL    HW1 4572   2.626   3.883   2.320 -1.7975 -1.5420  1.2010
 1474SOL    HW2 4573   2.568   3.940   2.178  1.3658  1.0167  0.8273
 1475SOL     OW 4574   6.495   4.052   5.359 -0.1178  0.0035  0.1011
 1475SOL    HW1 4575   6.458   3.963   5.383  0.0320  0.0312  0.4311
 1475SOL    HW2 4576   6.420   4.118   5.349 -0.1587  0.0687  0.8051
 1476SOL     OW 4577   0.873   4.060   3.782  0.5362 -0.0048  0.0763
 1476SOL    HW1 4578   0.918   4.014   3.705 -2.0396 -0.0497 -1.5317
 1476SOL    HW2 4579   0.837   3.992   3.845  0.5896 -0.0529  0.0547
 1477SOL     OW 4580   3.117   2.491   5.393  0.4242 -0.4811 -0.3251
 1477SOL    HW1 4581   3.120   2.482   5.493 -0.5603 -1.8332 -0.3881
 1477SOL    HW2 4582   3.150   2.582   5.367  0.6373 -0.0785  1.2304
 1478SOL     OW 4583   1.702   3.216   6.494  0.1101  0.5934  0.2024
 1478SOL    HW1 4584   1.753   3.173   6.420 -0.5336 -0.4453  0.3455
 1478SOL    HW2 4585   1.696   3.153   6.572 -0.7810  0.9576  0.4447
 1479SOL     OW 4586   5.757   3.816   2.822 -0.3086 -0.1173 -0.1475
 1479SOL    HW1 4587   5.663   3.789   2.803 -0.1787 -1.4723  0.9403
 1479SOL    HW2 4588   5.775   3.807   2.920  1.1461 -0.5037 -0.4256
 1480SOL     OW 4589   3.012   2.973   5.899 -0.4061  0.1704  0.1500
 1480SOL    HW1 4590   3.027   2.958   5.801  2.5955 -0.4657  0.5942
 1480SOL    HW2 4591   2.935   3.034   5.912  0.8006  2.5997 -2.7813
 1481SOL     OW 4592   4.283   3.043   3.406  0.5730 -0.1687  0.1857
 1481SOL    HW1 4593   4.228   3.025   3.488  2.7208  0.9912  2.0008
 1481SOL    HW2 4594   4.247   2.990   3.329 -0.4429 -2.7753  2.3014
 1482SOL     OW 4595   0.793   1.927   6.571  0.0044  0.0403  0.3627
 1482SOL    HW1 4596   0.725   1.915   6.499  1.2620  0.9533 -1.0565
 1482SOL    HW2 4597   0.856   2.000   6.544  0.2107  0.7874  2.6575
 1483SOL     OW 4598   1.607   2.692   6.204  0.2335  0.0362  0.2905
 1483SOL    HW1 4599   1.617   2.697   6.104  1.3276 -0.6583  0.3397
 1483SOL    HW2 4600   1.677   2.750   6.247 -0.8293  1.0798  0.6684
 1484SOL     OW 4601   3.150   2.724   6.616 -0.6339  0.5064 -0.0728
 1484SOL    HW1 4602   3.237   2.743   6.662  0.0130 -2.6540  0.2119
 1484SOL    HW2 4603   3.153   2.761   6.523 -0.0876  2.7639  0.7715
 1485SOL     OW 4604   2.096   4.223   6.526 -0.0854 -0.4847 -0.2528
 1485SOL    HW1 4605   2.002   4.217   6.492 -1.3838  1.0432  2.6825
 1485SOL    HW2 4606   2.125   4.319   6.528  1.7237 -0.9591 -1.4073
 1486SOL     OW 4607   4.228   4.924   0.431 -0.0432 -0.4437  0.5677
 1486SOL    HW1 4608   4.288   4.844   0.429 -0.3094 -0.6399  0.2443
 1486SOL    HW2 4609   4.231   4.966   0.521  2.3259  0.8878 -0.0394
 1487SOL     OW 4610   1.832   2.083   6.061  0.2409 -0.3782  0.3620
 1487SOL    HW1 4611   1.910   2.116   6.114 -1.2811 -0.3751  2.7171
 1487SOL    HW2 4612   1.830   1.983   6.063 -0.1116 -0.3654  0.7775
 1488SOL     OW 4613   4.521   4.678   6.761  0.5053 -0.5560 -0.4806
 1488SOL    HW1 4614   4.597   4.698   6.823  0.3014 -0.0787 -0.3830
 1488SOL    HW2 4615   4.556   4.673   6.667  0.6685 -0.3915 -0.4299
 1489SOL     OW 4616   1.805   3.504   4.640  0.2319 -0.3209 -0.0265
 1489SOL    HW1 4617   1.801   3.431   4.709  0.4759  0.6553  1.0576
 1489SOL    HW2 4618   1.729   3.494   4.576 -1.1735 -0.1589  1.5431
 1490SOL     OW 4619   3.008   2.975   6.635 -0.1133 -0.1143  0.1278
 1490SOL    HW1 4620   3.026   3.058   6.582  0.3106  1.2064  2.1888
 1490SOL    HW2 4621   3.087   2.914   6.630 -1.1499 -1.3778 -2.9429
 1491SOL     OW 4622   1.269   3.352   4.999  0.6004 -0.2951  0.0305
 1491SOL    HW1 4623   1.170   3.339   5.004  0.5561 -0.3274 -0.7869
 1491SOL    HW2 4624   1.310   3.332   5.088 -0.0960 -0.5416  0.3018
 1492SOL     OW 4625   1.174   3.187   3.021 -0.0005  0.2268  0.2787
 1492SOL    HW1 4626   1.249   3.220   3.078  0.2688  0.8743 -0.4386
 1492SOL    HW2 4627   1.211   3.150   2.936 -0.4409 -0.1836  0.2658
 1493SOL     OW 4628   2.464   4.433   2.142  0.6323 -0.1940 -0.3196
 1493SOL    HW1 4629   2.542   4.406   2.084  1.7404  0.4219  0.8457
 1493SOL    HW2 4630   2.491   4.508   2.201 -1.2277  0.8387 -0.7080
 1494SOL     OW 4631   0.925   3.801   2.343  0.4722 -0.0489 -0.2472
 1494SOL    HW1 4632   0.916   3.883   2.398  0.4451 -0.6509  0.6645
 1494SOL    HW2 4633   1.019   3.793   2.309  0.7531 -0.2025  0.5622
 1495SOL     OW 4634   3.379   3.984   0.999  0.8508 -0.0782 -0.2906
 1495SOL    HW1 4635   3.401   3.912   1.066  2.5957  0.2663 -0.4567
 1495SOL    HW2 4636   3.420   3.961   0.911  0.5720  0.6411 -0.6122
 1496SOL     OW 4637   3.209   3.314   4.085  0.1110 -0.2926  0.1133
 1496SOL    HW1 4638   3.226   3.235   4.145 -1.5064 -1.1047 -0.4351
 1496SOL    HW2 4639   3.207   3.284   3.990  0.7194  0.6556 -0.2137
 1497SOL     OW 4640   4.212   3.359   5.601  0.4771 -0.1998  0.4249
 1497SOL    HW1 4641   4.228   3.314   5.689  0.7760  1.6289  1.3429
 1497SOL    HW2 4642   4.230   3.457   5.609  2.8728 -0.2704 -2.2621
 1498SOL     OW 4643   0.254   3.846   3.399 -0.4848 -0.0955 -0.2036
 1498SOL    HW1 4644   0.329   3.839   3.333  0.9145  0.3871  1.2484
 1498SOL    HW2 4645   0.189   3.772   3.383  1.4485 -1.9214 -0.1798
 1499SOL     OW 4646   4.986   4.339   3.987 -0.0709  0.1058 -0.1863
 1499SOL    HW1 4647   4.981   4.290   4.074  0.2633 -0.0372 -0.2447
 1499SOL    HW2 4648   4.908   4.315   3.930  0.2774 -0.6496 -0.3610
 1500SOL     OW 4649   0.380   3.070   5.709 -0.2943 -0.6184 -0.0876
 1500SOL    HW1 4650   0.479   3.053   5.706 -0.1102  0.4081 -0.0518
 1500SOL    HW2 4651   0.358   3.123   5.790 -0.5789  0.9292 -1.1415
 1501SOL     OW 4652   4.860   3.276   6.644 -0.2496 -0.4174  0.3939
 1501SOL    HW1 4653   4.953   3.249   6.620  0.0692 -0.4841  1.6625
 1501SOL    HW2 4654   4.798   3.200   6.626 -0.0932 -0.3266 -0.5871
 1502SOL     OW 4655   3.346   2.721   2.087  0.0277  0.1526 -0.6223
 1502SOL    HW1 4656   3.305   2.676   2.166  0.8987 -1.5538 -1.1036
 1502SOL    HW2 4657   3.445   2.707   2.088  0.7163  4.0299  0.4340
 1503SOL     OW 4658   6.190   2.436   6.164  0.6690  0.2005 -0.1980
 1503SOL    HW1 4659   6.207   2.534   6.160 -0.9641  0.5247  0.1166
 1503SOL    HW2 4660   6.247   2.389   6.097  1.0275  1.4123 -0.7652
 1504SOL     OW 4661   4.343   3.404   2.363 -0.0704 -0.0485  0.1143
 1504SOL    HW1 4662   4.319   3.331   2.428  0.2213 -1.0610 -0.8704
 1504SOL    HW2 4663   4.322   3.373   2.270 -1.1830  1.6505 -0.2575
 1505SOL     OW 4664   5.461   3.987   2.631  0.3735 -0.0424  0.4163
 1505SOL    HW1 4665   5.466   3.897   2.675  0.5078  0.0323  0.5534
 1505SOL    HW2 4666   5.551   4.029   2.632  0.7194 -0.6478 -1.1993
 1506SOL     OW 4667   6.717   2.134   4.990  0.2112 -0.8757  0.2128
 1506SOL    HW1 4668   6.799   2.081   4.969  0.1296 -1.6186  1.6753
 1506SOL    HW2 4669   6.738   2.232   4.986  0.1713 -0.8903 -3.2964
 1507SOL     OW 4670   4.551   2.725   5.844  0.1026  0.0708 -0.3410
 1507SOL    HW1 4671   4.465   2.715   5.794  0.7109 -2.0909 -1.0868
 1507SOL    HW2 4672   4.542   2.684   5.935  0.4235 -0.4351 -0.5342
 1508SOL     OW 4673   0.170   2.953   3.488  0.0876 -0.5667  0.7118
 1508SOL    HW1 4674   0.111   3.025   3.451  0.9001  0.1949  0.8637
 1508SOL    HW2 4675   0.265   2.983   3.485  0.5569 -2.0301 -0.1202
 1509SOL     OW 4676   3.995   3.145   1.091 -0.0615  0.4437  0.6310
 1509SOL    HW1 4677   4.000   3.072   1.023  1.0234 -0.4167  1.5971
 1509SOL    HW2 4678   3.962   3.107   1.178  2.8175  0.5183  1.8465
 1510SOL     OW 4679   6.200   4.319   1.515 -0.5736 -0.0523  0.6629
 1510SOL    HW1 4680   6.202   4.417   1.493  1.0565 -0.2225 -0.1234
 1510SOL    HW2 4681   6.197   4.266   1.430  0.0858 -0.6908  1.0237
 1511SOL     OW 4682   1.175   3.611   0.796  0.0873 -0.1397 -0.1124
 1511SOL    HW1 4683   1.195   3.518   0.764 -1.5116 -0.5970  0.1422
 1511SOL    HW2 4684   1.189   3.616   0.895 -1.7680 -0.6984  0.2062
 1512SOL     OW 4685   0.201   4.038   6.493 -0.2892  0.1447  0.1979
 1512SOL    HW1 4686   0.139   4.081   6.559  0.8307  0.1690  1.2673
 1512SOL    HW2 4687   0.275   3.992   6.542 -0.5543 -1.6415 -0.9741
 1513SOL     OW 4688   4.288   3.940   3.541  0.4639 -0.3849 -0.2559
 1513SOL    HW1 4689   4.332   3.876   3.478 -0.4645  0.0866 -1.4127
 1513SOL    HW2 4690   4.233   3.890   3.607  0.1188 -0.8034 -0.8590
 1514SOL     OW 4691   6.624   2.426   6.596 -0.0482  0.1483 -0.2837
 1514SOL    HW1 4692   6.631   2.433   6.696 -1.7134 -0.2457 -0.1158
 1514SOL    HW2 4693   6.649   2.333   6.568 -1.3802 -0.3094 -0.0192
 1515SOL     OW 4694   5.316   2.563   1.202 -0.3030 -0.3394  0.1166
 1515SOL    HW1 4695   5.351   2.472   1.228 -0.2354 -0.4134 -0.2308
 1515SOL    HW2 4696   5.379   2.633   1.237 -0.5774 -0.4011  0.7540
 1516SOL     OW 4697   3.320   4.422   5.577 -0.0310 -0.2477  0.0507
 1516SOL    HW1 4698   3.394   4.391   5.518  0.3276  0.9741 -0.1612
 1516SOL    HW2 4699   3.237   4.435   5.522  0.2310  0.6293 -0.1508
 1517SOL     OW 4700   4.748   2.612   4.825  0.0591 -0.4286 -0.0508
 1517SOL    HW1 4701   4.764   2.592   4.729 -1.5879  0.6936 -0.6004
 1517SOL    HW2 4702   4.830   2.655   4.864  1.1911 -2.0089 -0.5807
 1518SOL     OW 4703   3.379   4.564   0.673  0.0858 -0.3929  0.2303
 1518SOL    HW1 4704   3.473   4.573   0.704  0.4697  1.6520 -1.3092
 1518SOL    HW2 4705   3.378   4.545   0.575 -1.1247 -2.6863  0.6192
 1519SOL     OW 4706   6.306   4.683   2.671  0.4217 -0.2490 -0.0070
 1519SOL    HW1 4707   6.228   4.635   2.629  1.6724 -0.0391 -2.8194
 1519SOL    HW2 4708   6.287   4.781   2.674  0.2343 -0.2889  0.1302
 1520SOL     OW 4709   3.981   2.389   0.003 -0.2923  0.6903 -0.1390
 1520SOL    HW1 4710   3.996   2.436   0.090 -0.2463 -0.6458  0.6149
 1520SOL    HW2 4711   3.934   2.449  -0.061 -0.9438  1.4777  1.0468
 1521SOL     OW 4712   5.215   3.150   1.032 -0.0376  0.1796  0.1615
 1521SOL    HW1 4713   5.221   3.050   1.025  0.7345  0.1638  1.0042
 1521SOL    HW2 4714   5.227   3.178   1.127 -0.5992  1.0610 -0.0149
 1522SOL     OW 4715   5.976   2.163   6.930  0.5613  0.2419 -0.1406
 1522SOL    HW1 4716   5.908   2.234   6.912  2.6637  2.4385  0.0924
 1522SOL    HW2 4717   5.945   2.106   7.006 -1.1929  0.8992 -0.3227
 1523SOL     OW 4718   2.698   3.702   0.787 -0.3790  0.2017  0.0899
 1523SOL    HW1 4719   2.681   3.800   0.770 -0.8704  0.7906  3.2256
 1523SOL    HW2 4720   2.777   3.672   0.735 -1.5432  1.6484 -2.7025
 1524SOL     OW 4721   3.463   2.538   0.548 -0.2212  0.0730  0.1770
 1524SOL    HW1 4722   3.516   2.614   0.585 -0.0891 -0.2292  0.6242
 1524SOL    HW2 4723   3.515   2.453   0.560 -1.5712 -0.5400  2.4145
 1525SOL     OW 4724   4.544   4.093   3.520  0.2969 -0.8230  0.2190
 1525SOL    HW1 4725   4.500   4.143   3.595 -0.7435 -0.6094 -0.5002
 1525SOL    HW2 4726   4.479   4.029   3.480 -0.2717  1.2568 -2.4973
 1526SOL     OW 4727   3.393   2.908   1.268 -0.6156 -0.2203 -0.5754
 1526SOL    HW1 4728   3.361   2.843   1.198  2.1455 -2.0660 -0.2890
 1526SOL    HW2 4729   3.382   2.867   1.359 -0.4265  0.4412 -0.2472
 1527SOL     OW 4730   2.099   3.056   6.639  0.1294  0.4121  0.6531
 1527SOL    HW1 4731   2.197   3.039   6.645 -0.0000 -0.0179  2.0062
 1527SOL    HW2 4732   2.082   3.153   6.625  0.7475  0.6968  1.7401
 1528SOL     OW 4733   3.702   3.090   6.156  0.3628  0.3016 -0.0308
 1528SOL    HW1 4734   3.730   2.995   6.171 -0.4133  0.1734  0.6718
 1528SOL    HW2 4735   3.752   3.150   6.219  0.5238  0.3098 -0.1652
 1529SOL     OW 4736   1.221   3.363   5.431 -0.0105  0.1207  0.1612
 1529SOL    HW1 4737   1.203   3.460   5.417 -1.4482  0.3068  2.7423
 1529SOL    HW2 4738   1.295   3.334   5.371 -0.1937  2.5520 -1.3783
 1530SOL     OW 4739   1.255   2.898   6.433 -0.6329  0.0098 -0.0024
 1530SOL    HW1 4740   1.208   2.864   6.351 -1.1931  1.6634 -0.4137
 1530SOL    HW2 4741   1.300   2.822   6.479 -1.0764 -1.1189 -1.3369
 1531SOL     OW 4742   6.828   3.294   2.807  0.1703  0.1205  0.0770
 1531SOL    HW1 4743   6.925   3.283   2.831 -0.1536 -1.7939  0.6923
 1531SOL    HW2 4744   6.818   3.291   2.707  0.8156  1.1959 -0.0324
 1532SOL     OW 4745   2.278   3.802   6.090  0.1144 -0.0081 -0.0442
 1532SOL    HW1 4746   2.301   3.756   6.004  2.5096  2.1523 -0.6917
 1532SOL    HW2 4747   2.180   3.819   6.094 -0.4024 -2.3285 -1.1609
 1533SOL     OW 4748   1.183   2.916   1.955 -0.0907 -0.1197  0.0521
 1533SOL    HW1 4749   1.197   2.980   2.030  1.2100 -1.0940  0.6850
 1533SOL    HW2 4750   1.089   2.923   1.922  0.1714  2.5987 -0.3874
 1534SOL     OW 4751   5.252   4.944   0.093 -0.4328  0.3587  0.5786
 1534SOL    HW1 4752   5.281   5.030   0.053  0.1178  1.2542  2.7796
 1534SOL    HW2 4753   5.152   4.943   0.101 -0.5036  0.4221 -0.1812
 1535SOL     OW 4754   2.099   3.511   5.347  0.1357  0.1264  0.0356
 1535SOL    HW1 4755   2.101   3.609   5.365  1.0473  0.4165 -1.4538
 1535SOL    HW2 4756   2.180   3.485   5.295  0.1788 -1.5254  0.8726
 1536SOL     OW 4757   2.545   3.344   1.415 -0.0281  0.0481  0.7303
 1536SOL    HW1 4758   2.474   3.274   1.406 -0.0068  0.2332 -1.5185
 1536SOL    HW2 4759   2.540   3.386   1.506 -1.1608 -1.6557  1.4963
 1537SOL     OW 4760   4.984   4.906   0.119 -0.1273  0.0872  0.0149
 1537SOL    HW1 4761   4.922   4.922   0.043  0.6932 -0.3912 -0.7744
 1537SOL    HW2 4762   4.951   4.828   0.173  0.4864 -1.0630 -1.2056
 1538SOL     OW 4763   2.090   4.081   0.184 -0.2246 -0.0767 -0.2655
 1538SOL    HW1 4764   2.002   4.038   0.205 -0.6103  0.9127  0.2483
 1538SOL    HW2 4765   2.074   4.174   0.149  0.5858 -0.2611 -1.1637
 1539SOL     OW 4766   3.924   2.942   6.150 -0.0291 -0.4685  0.1796
 1539SOL    HW1 4767   3.956   3.031   6.116  0.1742 -0.2143  1.0168
 1539SOL    HW2 4768   3.896   2.885   6.073  3.9832 -1.3625 -0.8831
 1540SOL     OW 4769   2.444   2.774   1.260 -0.8945  0.3870 -0.4476
 1540SOL    HW1 4770   2.464   2.681   1.291  0.0011  0.5638 -0.4547
 1540SOL    HW2 4771   2.363   2.773   1.202 -0.7607 -0.4336 -0.6382
 1541SOL     OW 4772   6.909   4.248   2.598 -0.0722 -0.0313 -0.2047
 1541SOL    HW1 4773   6.816   4.278   2.620 -0.0175  0.2955 -0.4125
 1541SOL    HW2 4774   6.971   4.277   2.671 -0.1669 -0.4225  0.0294
 1542SOL     OW 4775   2.098   2.656   0.220 -0.0049 -0.4946 -0.0151
 1542SOL    HW1 4776   2.183   2.643   0.271  0.6086  0.7511 -0.6863
 1542SOL    HW2 4777   2.025   2.602   0.264  1.1955 -1.9290  0.3100
 1543SOL     OW 4778   4.715   4.821   0.445 -0.0332  0.4903  0.1267
 1543SOL    HW1 4779   4.717   4.920   0.438 -0.1591  0.5316  0.6368
 1543SOL    HW2 4780   4.690   4.794   0.538 -1.6367 -0.0053 -0.4123
 1544SOL     OW 4781   1.345   3.223   5.857 -0.1170 -0.0277 -0.1357
 1544SOL    HW1 4782   1.406   3.208   5.935  0.6126  1.3066 -0.4114
 1544SOL    HW2 4783   1.397   3.263   5.781 -1.2523  0.8225 -0.4915
 1545SOL     OW 4784   5.095   4.854   0.640 -0.3020  0.2602 -0.1764
 1545SOL    HW1 4785   5.158   4.851   0.563 -0.5118  4.0069 -0.6736
 1545SOL    HW2 4786   5.147   4.866   0.725 -0.2216 -0.0937 -0.1750
 1546SOL     OW 4787   1.262   3.102   6.778  0.3495  0.0760 -0.1405
 1546SOL    HW1 4788   1.248   3.005   6.800 -0.1354  0.0419 -0.5825
 1546SOL    HW2 4789   1.209   3.126   6.697  2.0583  0.2010 -1.2837
 1547SOL     OW 4790   3.777   3.309   5.883 -0.1110 -0.3382 -0.0380
 1547SOL    HW1 4791   3.764   3.293   5.785  0.2192  1.0522 -0.3303
 1547SOL    HW2 4792   3.719   3.246   5.934  0.3272 -1.6610 -1.0899
 1548SOL     OW 4793   4.761   2.990   4.562  0.4432  0.1964  0.2079
 1548SOL    HW1 4794   4.697   3.020   4.490  0.6388  0.2629  0.0605
 1548SOL    HW2 4795   4.829   2.929   4.522 -0.4242 -1.1106  0.6514
 1549SOL     OW 4796   0.457   4.172   3.167  0.4872  0.3886 -0.0451
 1549SOL    HW1 4797   0.535   4.119   3.201  1.0489  1.1225 -0.1564
 1549SOL    HW2 4798   0.389   4.110   3.128  1.5265 -0.2035 -0.9984
 1550SOL     OW 4799   5.482   2.404   2.393  0.6725  1.1069 -0.3279
 1550SOL    HW1 4800   5.525   2.458   2.321  1.3519  0.0455 -0.7442
 1550SOL    HW2 4801   5.407   2.350   2.354  0.3135  1.3734 -0.0149
 1551SOL     OW 4802   0.305   3.511   1.716 -0.4535  0.5084 -0.2282
 1551SOL    HW1 4803   0.277   3.493   1.622 -0.8647  0.1057 -0.0316
 1551SOL    HW2 4804   0.250   3.456   1.779  2.2360 -2.0598  0.0773
 1552SOL     OW 4805   1.488   4.551   1.077  0.7343  0.3798  0.5682
 1552SOL    HW1 4806   1.481   4.647   1.104  0.4237  0.4897  0.1125
 1552SOL    HW2 4807   1.429   4.534   0.997 -0.8404 -0.6431  1.8649
 1553SOL     OW 4808   4.731   4.549   1.037 -0.1089 -0.0416 -0.0377
 1553SOL    HW1 4809   4.685   4.583   1.119  0.2977 -0.3417  0.3182
 1553SOL    HW2 4810   4.814   4.602   1.019 -0.4810  0.3748 -0.5712
 1554SOL     OW 4811   4.004   2.006   3.002  0.0871 -0.4665  0.1504
 1554SOL    HW1 4812   3.907   2.000   2.977 -0.0459 -0.2280  0.5999
 1554SOL    HW2 4813   4.052   2.063   2.935 -0.5189  1.2217  1.0863
 1555SOL     OW 4814   4.181   2.585   1.682  0.0523 -0.0058 -0.2255
 1555SOL    HW1 4815   4.184   2.665   1.622 -1.9598  0.3556  0.0858
 1555SOL    HW2 4816   4.241   2.599   1.760  0.3273  0.8512 -0.5806
 1556SOL     OW 4817   0.280   3.190   3.661 -0.0045 -0.1310 -0.1425
 1556SOL    HW1 4818   0.294   3.213   3.757  0.3925  0.8902 -0.4232
 1556SOL    HW2 4819   0.272   3.275   3.608  1.3797 -0.6435 -1.2321
 1557SOL     OW 4820   0.674   4.368   6.143 -0.3481  0.0133 -0.3993
 1557SOL    HW1 4821   0.728   4.372   6.059  1.4611  1.1450  0.7471
 1557SOL    HW2 4822   0.603   4.297   6.134  0.4231 -0.5695 -2.4769
 1558SOL     OW 4823   2.748   4.613   1.826 -0.0981  0.4317 -0.1444
 1558SOL    HW1 4824   2.781   4.573   1.911 -2.6614 -0.3157  0.5961
 1558SOL    HW2 4825   2.814   4.596   1.753  0.4898 -2.2522  0.8782
 1559SOL     OW 4826   0.747   2.059   2.144 -0.1299  0.4878  0.1646
 1559SOL    HW1 4827   0.802   2.095   2.068 -1.1696  0.4057 -0.6580
 1559SOL    HW2 4828   0.768   2.109   2.227  1.9322 -0.2320  0.1185
 1560SOL     OW 4829   6.779   2.119   1.299  0.0744  0.4710  0.5065
 1560SOL    HW1 4830   6.702   2.182   1.299 -0.1657  0.1821  0.6320
 1560SOL    HW2 4831   6.822   2.119   1.389  0.2695  0.6913  0.4129
 1561SOL     OW 4832   3.937   2.448   1.641 -0.0759 -0.0502  0.3826
 1561SOL    HW1 4833   3.975   2.364   1.602 -1.8595 -1.1819  0.9348
 1561SOL    HW2 4834   4.011   2.512   1.662  1.3259 -1.4240 -0.1574
 1562SOL     OW 4835   3.700   2.995   4.877  0.2183 -0.6811  0.3146
 1562SOL    HW1 4836   3.766   2.981   4.951 -0.9658 -0.6345  1.4155
 1562SOL    HW2 4837   3.732   3.068   4.817  0.9717 -0.3782  1.0592
 1563SOL     OW 4838   3.256   4.232   1.799  0.0519  0.4811  0.2761
 1563SOL    HW1 4839   3.280   4.296   1.871  0.2002  2.4300 -1.4090
 1563SOL    HW2 4840   3.177   4.266   1.749  1.4227  0.5572 -2.0172
 1564SOL     OW 4841   3.364   3.278   6.863 -0.0863 -0.2245 -0.4271
 1564SOL    HW1 4842   3.345   3.234   6.952 -0.7500  0.5136 -0.1917
 1564SOL    HW2 4843   3.433   3.348   6.875 -1.4853  1.1551 -0.0958
 1565SOL     OW 4844   0.730   2.131   3.298  1.0202  0.1855 -0.3138
 1565SOL    HW1 4845   0.719   2.230   3.306 -0.6074 -0.0406  0.9202
 1565SOL    HW2 4846   0.684   2.086   3.375  3.3337 -1.4783  0.2163
 1566SOL     OW 4847   0.143   2.812   1.902  1.0513  0.2460 -0.7431
 1566SOL    HW1 4848   0.107   2.740   1.842  1.8369  0.7415 -1.8558
 1566SOL    HW2 4849   0.092   2.813   1.988 -0.6227 -0.0086 -1.6852
 1567SOL     OW 4850   6.774   2.336   0.527  0.0836  0.9694  0.2292
 1567SOL    HW1 4851   6.793   2.428   0.563 -0.7692  1.9198 -1.6124
 1567SOL    HW2 4852   6.860   2.286   0.518  0.5142  1.3972  1.6918
 1568SOL     OW 4853   1.097   4.363   0.918 -0.3596  0.2919  0.5365
 1568SOL    HW1 4854   1.048   4.277   0.914 -0.7379  0.5002  0.6459
 1568SOL    HW2 4855   1.190   4.347   0.951 -0.4833 -0.0472  0.7231
 1569SOL     OW 4856   5.357   4.606   4.672  0.2367 -0.2932  0.6077
 1569SOL    HW1 4857   5.260   4.596   4.691  0.3476 -0.0289  1.3550
 1569SOL    HW2 4858   5.407   4.530   4.713  0.3426 -0.4813  0.1420
 1570SOL     OW 4859   0.171   3.180   4.714  0.0841 -0.3560  0.1853
 1570SOL    HW1 4860   0.266   3.176   4.744  0.5096  3.0171 -0.3069
 1570SOL    HW2 4861   0.122   3.248   4.768 -1.2086  0.1814 -1.5703
 1571SOL     OW 4862   2.955   3.349   1.155  0.4957 -0.5824  0.7925
 1571SOL    HW1 4863   3.051   3.321   1.161  0.9090  0.7865  0.9638
 1571SOL    HW2 4864   2.919   3.326   1.065  1.7180  0.9626 -0.1586
 1572SOL     OW 4865   2.738   4.743   6.098 -0.1120 -0.2232 -0.2252
 1572SOL    HW1 4866   2.704   4.692   6.019 -0.7679 -1.1545  0.6286
 1572SOL    HW2 4867   2.796   4.818   6.067 -0.2399 -0.6560 -1.5777
 1573SOL     OW 4868   3.830   3.284   0.930  0.3072 -0.0810 -0.7578
 1573SOL    HW1 4869   3.908   3.246   0.979  0.4182 -0.3638 -1.1441
 1573SOL    HW2 4870   3.749   3.280   0.988  0.6060  0.3523 -0.2971
 1574SOL     OW 4871   3.488   3.121   5.995  0.1558  0.4153  0.1941
 1574SOL    HW1 4872   3.396   3.111   6.031  0.6867 -0.6856  1.3453
 1574SOL    HW2 4873   3.553   3.124   6.071  1.0699  1.2624 -0.5897
 1575SOL     OW 4874   5.425   3.366   6.072 -0.2628 -0.6461  0.1668
 1575SOL    HW1 4875   5.457   3.293   6.011 -2.9120 -2.1564  0.4723
 1575SOL    HW2 4876   5.381   3.437   6.019 -0.1748 -0.6297  0.1146
 1576SOL     OW 4877   1.490   2.223   0.465 -0.2622 -0.2489  0.2201
 1576SOL    HW1 4878   1.583   2.223   0.427  0.3349 -3.8694  1.2852
 1576SOL    HW2 4879   1.454   2.316   0.465  2.9255  1.1335 -1.2351
 1577SOL     OW 4880   6.024   4.136   5.820 -0.3933  0.1500  0.0092
 1577SOL    HW1 4881   6.016   4.228   5.781  1.4781  0.2700 -0.1936
 1577SOL    HW2 4882   5.981   4.070   5.760 -0.4379  0.7266 -0.5987
 1578SOL     OW 4883   1.501   2.369   2.143 -0.0426  0.3088 -0.3125
 1578SOL    HW1 4884   1.521   2.339   2.050  1.7335 -0.8058  0.3902
 1578SOL    HW2 4885   1.584   2.404   2.185 -0.7098  0.3169  1.0472
 1579SOL     OW 4886   4.002   2.716   1.923  0.5518 -0.3158 -0.0186
 1579SOL    HW1 4887   3.961   2.646   1.982  0.0893 -0.6445 -0.7125
 1579SOL    HW2 4888   4.101   2.702   1.917  0.6081 -0.2438  0.7167
 1580SOL     OW 4889   3.210   2.671   0.206  0.0250  0.2315  0.0940
 1580SOL    HW1 4890   3.193   2.603   0.134  2.1676  0.2178 -0.4587
 1580SOL    HW2 4891   3.122   2.699   0.246 -1.1621 -0.4238 -1.8952
 1581SOL     OW 4892   1.684   4.276   5.178 -0.6276 -0.3209 -0.5073
 1581SOL    HW1 4893   1.695   4.192   5.231 -0.3771  0.9808  1.6201
 1581SOL    HW2 4894   1.729   4.265   5.089  0.1204 -2.1366  0.0365
 1582SOL     OW 4895   5.950   3.983   1.158  0.1105  0.0159 -0.2208
 1582SOL    HW1 4896   5.956   3.885   1.179  0.7160  0.2968  1.0356
 1582SOL    HW2 4897   5.880   4.025   1.216 -2.6192 -0.2186 -3.0864
 1583SOL     OW 4898   0.845   2.711   4.057 -0.1891  0.0579 -0.2291
 1583SOL    HW1 4899   0.806   2.723   3.966 -1.7856 -0.6206  0.3201
 1583SOL    HW2 4900   0.887   2.797   4.087 -2.0811  1.1388 -0.5333
 1584SOL     OW 4901   0.996   4.657   2.700  0.2296 -0.8826 -0.0070
 1584SOL    HW1 4902   0.950   4.745   2.714  3.2926  1.1289 -1.4616
 1584SOL    HW2 4903   1.063   4.643   2.773  0.8228 -1.2203 -0.6078
 1585SOL     OW 4904   5.015   2.120   2.366  0.3249  0.1638 -0.1062
 1585SOL    HW1 4905   4.930   2.172   2.366 -0.3394 -0.9002  0.0965
 1585SOL    HW2 4906   5.045   2.105   2.460  0.9737  0.8908 -0.1859
 1586SOL     OW 4907   1.543   2.947   1.621  0.6608 -0.3724  0.5523
 1586SOL    HW1 4908   1.511   2.956   1.715  0.7692 -1.6669  0.7207
 1586SOL    HW2 4909   1.540   2.851   1.593  2.6959 -0.2971 -0.0436
 1587SOL     OW 4910   2.016   4.515   3.313  0.3734  0.0711  0.5944
 1587SOL    HW1 4911   2.073   4.527   3.394  2.9566  2.2814 -1.3319
 1587SOL    HW2 4912   2.067   4.463   3.244 -0.0687  1.6905 -1.0386
 1588SOL     OW 4913   1.973   2.637   2.862  0.3554  0.2668  0.6534
 1588SOL    HW1 4914   2.041   2.572   2.830  0.9318  1.3380 -0.3869
 1588SOL    HW2 4915   2.003   2.678   2.948 -0.2683 -1.1992  1.6019
 1589SOL     OW 4916   6.406   3.145   5.448 -0.2263  0.2031  0.3231
 1589SOL    HW1 4917   6.441   3.060   5.486 -0.5209  0.3072  0.8291
 1589SOL    HW2 4918   6.320   3.127   5.400  0.5920 -0.0931 -1.1097
 1590SOL     OW 4919   3.982   2.165   3.780  1.0832 -0.0772 -0.6446
 1590SOL    HW1 4920   4.053   2.189   3.714 -0.0638  1.1276 -1.4997
 1590SOL    HW2 4921   3.927   2.090   3.743  0.1508  0.9091 -1.3002
 1591SOL     OW 4922   1.288   3.113   4.277  0.5796  0.2620 -0.5106
 1591SOL    HW1 4923   1.270   3.207   4.249  2.2373  0.6680 -0.2958
 1591SOL    HW2 4924   1.316   3.060   4.197  1.3397  0.3938 -0.3349
 1592SOL     OW 4925   5.708   3.256   1.686  0.0451 -0.0954 -0.2617
 1592SOL    HW1 4926   5.776   3.194   1.647 -1.1224 -0.2988 -2.1338
 1592SOL    HW2 4927   5.751   3.318   1.751  1.4977 -1.9525  0.6264
 1593SOL     OW 4928   6.764   3.771   6.245  0.2218 -0.0330  0.4289
 1593SOL    HW1 4929   6.770   3.805   6.151 -0.7091  1.9610  1.0338
 1593SOL    HW2 4930   6.737   3.675   6.244 -0.5698  0.1676 -1.3266
 1594SOL     OW 4931   1.976   4.185   4.185 -0.0158  0.0645 -0.1773
 1594SOL    HW1 4932   2.063   4.139   4.199 -0.3134 -0.1608  1.1070
 1594SOL    HW2 4933   1.979   4.277   4.224 -0.2929  0.1278 -0.2951
 1595SOL     OW 4934   1.800   2.605   0.817 -0.3178 -0.0826  0.0708
 1595SOL    HW1 4935   1.799   2.505   0.821 -1.2365 -0.1508 -1.2704
 1595SOL    HW2 4936   1.885   2.636   0.776  0.5412 -0.2184  1.6425
 1596SOL     OW 4937   1.372   1.728   3.006  0.2200  0.0282  0.1589
 1596SOL    HW1 4938   1.275   1.747   3.000  0.3106  1.1661  1.7006
 1596SOL    HW2 4939   1.396   1.656   2.941 -1.4565  0.3789 -0.9020
 1597SOL     OW 4940   2.272   2.279   1.961  0.1463 -0.2204  0.3211
 1597SOL    HW1 4941   2.270   2.201   2.024 -2.1378 -0.3245  0.2097
 1597SOL    HW2 4942   2.299   2.361   2.010  1.0667 -0.7814  0.7866
 1598SOL     OW 4943   1.742   2.273   2.812 -0.2987 -0.0693 -0.1257
 1598SOL    HW1 4944   1.831   2.252   2.770  0.1391  3.0397 -0.9831
 1598SOL    HW2 4945   1.724   2.208   2.886  4.0575  0.7888  2.0156
 1599SOL     OW 4946   2.200   4.185   5.558  0.0666  0.2760 -0.2726
 1599SOL    HW1 4947   2.227   4.264   5.614 -0.6113 -0.3443  0.9801
 1599SOL    HW2 4948   2.101   4.172   5.565  0.3155 -1.4270  0.5769
 1600SOL     OW 4949   4.515   3.465   0.632 -0.1926 -0.7634  0.0844
 1600SOL    HW1 4950   4.483   3.371   0.625  0.0188 -1.1566  3.0548
 1600SOL    HW2 4951   4.446   3.527   0.595 -1.6011 -1.9590  0.6260
 1601SOL     OW 4952   6.826   3.839   2.607  0.3386 -0.2036  0.8791
 1601SOL    HW1 4953   6.801   3.907   2.675 -0.1894 -0.8827  1.3787
 1601SOL    HW2 4954   6.744   3.789   2.578  0.2775  1.0854 -1.3918
 1602SOL     OW 4955   5.617   3.542   6.211  0.2576 -0.2922 -0.0643
 1602SOL    HW1 4956   5.541   3.491   6.172 -0.3460 -0.5276  1.3612
 1602SOL    HW2 4957   5.698   3.483   6.218  0.5155 -0.1140 -1.3453
 1603SOL     OW 4958   0.358   2.568   5.714  0.0160  0.1029 -0.6320
 1603SOL    HW1 4959   0.436   2.546   5.773  0.4202 -3.5919 -2.2594
 1603SOL    HW2 4960   0.275   2.526   5.751 -1.3193  3.7160  0.9014
 1604SOL     OW 4961   5.808   2.931   1.032  0.4487  0.0017  0.3943
 1604SOL    HW1 4962   5.834   2.887   0.946  1.6653 -0.5984  1.0508
 1604SOL    HW2 4963   5.708   2.938   1.036  0.3759  0.2843 -1.1720
 1605SOL     OW 4964   1.486   3.719   6.451  0.1047  0.3803 -0.4740
 1605SOL    HW1 4965   1.580   3.751   6.438  0.2110  0.3033  0.0515
 1605SOL    HW2 4966   1.484   3.657   6.530 -0.2956 -0.0201 -0.7996
 1606SOL     OW 4967   3.328   4.756   2.951  0.0787 -0.2973 -0.8581
 1606SOL    HW1 4968   3.275   4.738   2.868 -0.5653  1.4973 -0.8638
 1606SOL    HW2 4969   3.285   4.829   3.003  1.6431  0.0461  0.0030
 1607SOL     OW 4970   5.119   3.367   6.258 -0.1130  0.1378 -0.4744
 1607SOL    HW1 4971   5.151   3.426   6.184  0.6423 -0.4875 -0.6476
 1607SOL    HW2 4972   5.147   3.273   6.241 -0.2260 -0.0722  0.4356
 1608SOL     OW 4973   0.760   3.569   3.393  0.2646 -0.1916 -0.3931
 1608SOL    HW1 4974   0.666   3.568   3.427 -0.2684 -0.9636 -1.8151
 1608SOL    HW2 4975   0.821   3.605   3.464 -1.0233 -0.1613  0.7309
 1609SOL     OW 4976   0.512   3.583   2.489 -0.0836 -0.4269 -0.6090
 1609SOL    HW1 4977   0.444   3.540   2.430 -0.3413 -0.5234 -0.2429
 1609SOL    HW2 4978   0.477   3.670   2.524 -0.2570 -0.7430  0.0352
 1610SOL     OW 4979   3.473   4.018   4.404  0.0987 -0.2739 -0.0131
 1610SOL    HW1 4980   3.565   4.013   4.365  1.0340 -2.0971  2.1746
 1610SOL    HW2 4981   3.416   3.946   4.364 -0.2445  0.5310 -0.9988
 1611SOL     OW 4982   5.233   4.675   0.031 -0.0297  0.2511  0.2151
 1611SOL    HW1 4983   5.325   4.643   0.052  0.2504  0.6375 -0.4054
 1611SOL    HW2 4984   5.228   4.774   0.043 -0.7176  0.0807  1.4901
 1612SOL     OW 4985   0.186   3.557   0.951 -0.1972  0.2825 -0.4167
 1612SOL    HW1 4986   0.166   3.654   0.958  0.4683  0.4186 -0.3532
 1612SOL    HW2 4987   0.280   3.540   0.979 -1.0661 -0.7245  2.1679
 1613SOL     OW 4988   6.008   4.470   1.112  0.3904  0.1768 -0.6438
 1613SOL    HW1 4989   5.990   4.559   1.071 -2.0579  0.0655  0.0245
 1613SOL    HW2 4990   6.026   4.403   1.039 -0.4841  0.6742 -1.3478
 1614SOL     OW 4991   1.563   2.684   1.552 -0.3343  0.4438 -0.3109
 1614SOL    HW1 4992   1.593   2.589   1.560  0.3155  0.4930 -1.8056
 1614SOL    HW2 4993   1.463   2.688   1.552 -0.3708 -0.2981 -0.7058
 1615SOL     OW 4994   3.863   3.379   4.687  0.0222  0.0260  0.2402
 1615SOL    HW1 4995   3.957   3.351   4.708  0.4838  1.4204  0.0937
 1615SOL    HW2 4996   3.863   3.470   4.645 -1.4223  0.1823  0.5197
 1616SOL     OW 4997   3.855   3.703   0.519  0.0457  0.0946  0.8313
 1616SOL    HW1 4998   3.905   3.618   0.533  2.0993  1.1638  0.3255
 1616SOL    HW2 4999   3.859   3.759   0.601  0.5207  0.5974  0.4708
 1617SOL     OW 5000   4.015   2.425   5.641  0.0408  0.1533 -0.0502
 1617SOL    HW1 5001   4.113   2.419   5.626  0.6748  4.0318  1.3010
 1617SOL    HW2 5002   3.969   2.447   5.555  0.6849  0.5089 -0.3117
 1618SOL     OW 5003   2.052   3.131   6.054  0.2055  0.2708 -0.1006
 1618SOL    HW1 5004   2.109   3.077   6.116  0.2141  0.4916  0.0865
 1618SOL    HW2 5005   1.981   3.177   6.107  0.1411  0.3679 -0.2719
 1619SOL     OW 5006   5.341   4.311   6.615  0.4699 -0.1532 -0.0253
 1619SOL    HW1 5007   5.418   4.371   6.594  0.8165 -0.6794 -0.2914
 1619SOL    HW2 5008   5.255   4.358   6.594  0.7744 -0.2472 -1.5538
 1620SOL     OW 5009   6.122   3.316   2.636  0.4140  0.3505  0.2157
 1620SOL    HW1 5010   6.088   3.409   2.645  0.7581  0.4990  0.0136
 1620SOL    HW2 5011   6.058   3.261   2.582  0.2422  0.4874  0.2819
 1621SOL     OW 5012   5.168   3.815   0.070 -0.9610  0.0015 -0.1772
 1621SOL    HW1 5013   5.085   3.789   0.020 -0.3616 -2.4823 -0.0317
 1621SOL    HW2 5014   5.179   3.755   0.149  1.1857 -0.0118 -0.4400
 1622SOL     OW 5015   3.878   2.131   1.732 -0.4679  0.4035  0.2285
 1622SOL    HW1 5016   3.821   2.187   1.792  0.0396  1.3218 -0.1181
 1622SOL    HW2 5017   3.971   2.126   1.769 -0.4958 -0.1662  0.2267
 1623SOL     OW 5018   4.275   3.379   4.430 -0.0166  0.0317 -0.5342
 1623SOL    HW1 5019   4.282   3.415   4.337  0.6570  1.2080 -0.0490
 1623SOL    HW2 5020   4.225   3.444   4.487  1.7970  0.5722  0.5248
 1624SOL     OW 5021   5.688   2.595   2.773 -0.1215 -0.1230 -0.1909
 1624SOL    HW1 5022   5.744   2.519   2.739  1.2784 -0.4168  2.5142
 1624SOL    HW2 5023   5.596   2.588   2.735  0.9207 -1.1397 -2.7176
 1625SOL     OW 5024   2.291   3.739   5.161  0.3540  0.0521 -0.6300
 1625SOL    HW1 5025   2.257   3.755   5.254  0.3676 -0.7640 -0.4837
 1625SOL    HW2 5026   2.323   3.645   5.153  0.9922  0.3194 -1.2670
 1626SOL     OW 5027   2.464   4.015   6.134  0.4788 -0.0918 -0.0428
 1626SOL    HW1 5028   2.477   4.044   6.039  1.2878 -2.3255 -0.6785
 1626SOL    HW2 5029   2.395   3.942   6.137 -0.0492  0.4232  1.2141
 1627SOL     OW 5030   0.780   3.810   4.654  0.1425 -0.4457  0.0877
 1627SOL    HW1 5031   0.791   3.794   4.556 -0.1790 -0.3302  0.0307
 1627SOL    HW2 5032   0.715   3.744   4.691 -0.3531  0.0207  0.0624
 1628SOL     OW 5033   1.579   2.159   2.600  0.1658 -0.0334  0.4849
 1628SOL    HW1 5034   1.615   2.171   2.693  1.1995  0.1995  0.0664
 1628SOL    HW2 5035   1.497   2.102   2.604  1.2878 -1.7027  1.3585
 1629SOL     OW 5036   6.274   2.011   4.870 -0.0482  0.4305 -0.5214
 1629SOL    HW1 5037   6.354   1.987   4.925  0.3920  0.4982 -1.1246
 1629SOL    HW2 5038   6.301   2.074   4.797 -0.6364  0.3870 -0.7819
 1630SOL     OW 5039   5.520   4.031   0.939 -0.3745  0.3332  0.5905
 1630SOL    HW1 5040   5.448   4.092   0.908 -1.3728 -1.0416  0.1118
 1630SOL    HW2 5041   5.609   4.073   0.921 -1.0025  1.2265 -0.6123
 1631SOL     OW 5042   1.812   4.512   5.736  0.3513  0.6623 -0.5027
 1631SOL    HW1 5043   1.892   4.466   5.698  0.2516  0.4020 -0.4027
 1631SOL    HW2 5044   1.835   4.551   5.825 -0.0958 -0.9129  0.3297
 1632SOL     OW 5045   3.709   3.869   5.917  0.3981 -0.4371 -0.2721
 1632SOL    HW1 5046   3.766   3.801   5.872 -0.6745 -1.4655 -0.1442
 1632SOL    HW2 5047   3.732   3.873   6.014  1.9804  1.0151 -0.6684
 1633SOL     OW 5048   3.378   2.197   3.340 -0.0151 -0.4954  0.0618
 1633SOL    HW1 5049   3.358   2.167   3.247 -2.4494  2.0544 -0.3857
 1633SOL    HW2 5050   3.313   2.156   3.403 -0.7872  0.6215  0.0279
 1634SOL     OW 5051   2.506   4.104   0.368 -0.0277  0.2959  0.4304
 1634SOL    HW1 5052   2.512   4.081   0.271 -1.7659 -0.3330  0.4555
 1634SOL    HW2 5053   2.550   4.193   0.383 -3.0623  2.3640 -1.6865
 1635SOL     OW 5054   4.328   3.372   2.080 -0.3343  0.0074 -0.0516
 1635SOL    HW1 5055   4.277   3.308   2.022  1.3187 -0.3720 -1.1364
 1635SOL    HW2 5056   4.309   3.466   2.051  1.0908 -0.1963 -1.8072
 1636SOL     OW 5057   6.247   2.195   5.624  0.8775 -0.5781  0.2774
 1636SOL    HW1 5058   6.272   2.121   5.562  0.6943  0.3581 -0.9670
 1636SOL    HW2 5059   6.149   2.191   5.643  0.3431  0.7687 -1.8468
 1637SOL     OW 5060   4.278   3.644   2.077 -0.4336 -0.3928 -0.4895
 1637SOL    HW1 5061   4.275   3.660   2.176 -0.1885 -2.0639 -0.1881
 1637SOL    HW2 5062   4.355   3.693   2.038 -0.9087  0.8208  0.0149
 1638SOL     OW 5063   1.267   3.579   0.245  0.2714 -0.1067  0.6407
 1638SOL    HW1 5064   1.182   3.613   0.284 -1.0905 -3.2817  0.7092
 1638SOL    HW2 5065   1.299   3.642   0.174 -0.5284  2.5881  2.5179
 1639SOL     OW 5066   1.721   4.040   5.510  0.2417  0.6624 -0.3673
 1639SOL    HW1 5067   1.708   4.140   5.509  0.1733  0.6547 -1.4776
 1639SOL    HW2 5068   1.694   4.003   5.422 -0.8779 -0.4985  0.4348
 1640SOL     OW 5069   5.762   3.864   2.406  0.4193  0.1367  0.4863
 1640SOL    HW1 5070   5.812   3.807   2.341 -0.8503 -1.8040  1.0984
 1640SOL    HW2 5071   5.670   3.881   2.371  0.2685  0.4639  1.0395
 1641SOL     OW 5072   3.672   2.363   4.471  0.3709 -0.3228 -0.6684
 1641SOL    HW1 5073   3.632   2.393   4.558 -0.7200  1.3884 -1.7070
 1641SOL    HW2 5074   3.678   2.441   4.408  1.6518 -1.4033 -1.9524
 1642SOL     OW 5075   5.106   4.299   4.986 -0.5764  0.0335 -0.0322
 1642SOL    HW1 5076   5.092   4.236   4.909  0.6749 -0.8902  0.4474
 1642SOL    HW2 5077   5.167   4.256   5.053  0.1728  1.7001  0.4089
 1643SOL     OW 5078   4.745   2.638   5.693 -0.2666 -0.0860  0.1165
 1643SOL    HW1 5079   4.805   2.574   5.740 -1.5458 -2.1629 -0.9216
 1643SOL    HW2 5080   4.676   2.672   5.757 -1.2218 -1.8928  0.1008
 1644SOL     OW 5081   0.606   2.941   1.146 -0.3283  0.3934  0.5497
 1644SOL    HW1 5082   0.691   2.961   1.195 -0.5213  1.5829  0.4351
 1644SOL    HW2 5083   0.532   2.928   1.212 -0.0532 -0.7676  0.6551
 1645SOL     OW 5084   5.893   3.430   3.571  0.3207 -0.3306  0.3485
 1645SOL    HW1 5085   5.961   3.371   3.528  0.6242 -1.5125  2.3037
 1645SOL    HW2 5086   5.916   3.442   3.668 -1.8144 -0.1137  0.8861
 1646SOL     OW 5087   4.277   4.494   2.357  0.0715 -0.0709 -0.0588
 1646SOL    HW1 5088   4.229   4.527   2.439  0.2929 -0.0126  0.0474
 1646SOL    HW2 5089   4.248   4.401   2.337 -0.0601 -0.0493  0.0268
 1647SOL     OW 5090   3.001   3.796   2.275 -0.2224 -0.7246 -0.1209
 1647SOL    HW1 5091   3.059   3.752   2.343  0.5392  0.8022  0.2575
 1647SOL    HW2 5092   3.037   3.777   2.183  1.2187  0.5782  0.1253
 1648SOL     OW 5093   3.811   4.895   5.148  0.4967 -0.1352  0.2566
 1648SOL    HW1 5094   3.879   4.847   5.203  0.4494  0.5547  0.9534
 1648SOL    HW2 5095   3.856   4.963   5.091  0.6083 -1.2787 -1.0596
 1649SOL     OW 5096   4.708   3.334   0.353  0.1536 -0.7200  0.4395
 1649SOL    HW1 5097   4.611   3.356   0.344  0.4008  0.2602  0.1265
 1649SOL    HW2 5098   4.763   3.412   0.325  1.0445 -1.4378  0.1322
 1650SOL     OW 5099   4.158   3.569   6.134  0.3090 -0.2737 -0.0745
 1650SOL    HW1 5100   4.250   3.582   6.096  0.5000  0.1981  0.5318
 1650SOL    HW2 5101   4.100   3.523   6.066  1.1138 -0.9888 -0.3017
 1651SOL     OW 5102   5.056   3.146   0.284 -0.2172 -0.4290  0.3117
 1651SOL    HW1 5103   5.077   3.067   0.225 -0.8349 -0.0979 -0.3630
 1651SOL    HW2 5104   4.966   3.133   0.325 -0.4510  0.0663 -0.0425
 1652SOL     OW 5105   0.615   3.072   6.502 -0.3350  0.1035 -0.2647
 1652SOL    HW1 5106   0.516   3.067   6.512 -0.3623 -1.9964 -1.0392
 1652SOL    HW2 5107   0.646   3.166   6.515 -2.4372  0.8194 -0.1960
 1653SOL     OW 5108   5.210   3.493   1.938  0.3550 -0.0670  0.2018
 1653SOL    HW1 5109   5.225   3.410   1.992  1.9102 -0.1483 -0.2998
 1653SOL    HW2 5110   5.298   3.538   1.922 -0.3199  1.0082 -0.5981
 1654SOL     OW 5111   1.147   4.721   3.541 -0.8535  0.0487 -0.1119
 1654SOL    HW1 5112   1.216   4.649   3.545  0.1092  0.9783  0.8466
 1654SOL    HW2 5113   1.181   4.796   3.484 -1.8646 -0.2526 -1.1399
 1655SOL     OW 5114   0.498   3.310   1.618  0.1337 -0.4060  0.0047
 1655SOL    HW1 5115   0.500   3.264   1.529 -0.0385 -2.8587  1.1931
 1655SOL    HW2 5116   0.445   3.394   1.611 -1.7915 -1.6642 -1.7276
 1656SOL     OW 5117   6.485   1.893   5.658  0.1530 -0.4177  0.0435
 1656SOL    HW1 5118   6.525   1.928   5.743  2.2907 -0.4821 -0.8705
 1656SOL    HW2 5119   6.532   1.933   5.579 -2.1728  0.1198 -1.1824
 1657SOL     OW 5120   0.376   4.350   3.937 -0.2320  0.5268  0.5913
 1657SOL    HW1 5121   0.372   4.256   3.970 -1.5879  0.9181  1.6326
 1657SOL    HW2 5122   0.330   4.356   3.848  0.1377  0.1489  0.3737
 1658SOL     OW 5123   4.264   2.338   1.633  0.0138  0.0450 -0.2159
 1658SOL    HW1 5124   4.233   2.433   1.638  0.8831  0.3765 -0.8026
 1658SOL    HW2 5125   4.220   2.292   1.555 -0.1769  0.0479 -0.1114
 1659SOL     OW 5126   0.291   4.922   1.258  0.1372 -0.7004 -0.2419
 1659SOL    HW1 5127   0.260   4.868   1.337  0.9832 -0.1932  0.4462
 1659SOL    HW2 5128   0.377   4.884   1.224 -0.7374 -1.5623 -1.5990
 1660SOL     OW 5129   0.968   4.418   3.657 -0.6552  0.1883 -0.2869
 1660SOL    HW1 5130   0.902   4.344   3.646  2.4067 -2.9642  0.9960
 1660SOL    HW2 5131   0.993   4.454   3.567 -1.4320 -1.0510 -1.0187
 1661SOL     OW 5132   2.510   4.084   2.596  0.3290  0.0307 -0.1631
 1661SOL    HW1 5133   2.529   4.155   2.663  2.0930 -1.3431  0.9017
 1661SOL    HW2 5134   2.511   4.123   2.504  0.3509  1.5231  0.4428
 1662SOL     OW 5135   5.886   3.121   3.814  0.0637 -0.4917 -0.4882
 1662SOL    HW1 5136   5.933   3.122   3.903  1.3946 -1.6414 -1.1444
 1662SOL    HW2 5137   5.815   3.190   3.814  0.5195  0.0339  1.2265
 1663SOL     OW 5138   6.675   2.469   2.589  0.0890 -0.1698 -0.3556
 1663SOL    HW1 5139   6.717   2.560   2.587 -0.7487  0.2671  0.7012
 1663SOL    HW2 5140   6.609   2.460   2.514 -1.0581  0.7327  0.5172
 1664SOL     OW 5141   5.639   2.276   3.309  0.2464 -0.5424  0.0902
 1664SOL    HW1 5142   5.662   2.373   3.317  1.4139 -0.7709 -0.3303
 1664SOL    HW2 5143   5.679   2.225   3.386 -1.4089 -0.5297  0.9963
 1665SOL     OW 5144   3.059   2.299   3.260  0.0908 -0.1879 -0.0978
 1665SOL    HW1 5145   3.155   2.271   3.250  0.1634  0.1740 -0.4109
 1665SOL    HW2 5146   3.044   2.385   3.213 -0.5889 -0.6586 -0.7579
 1666SOL     OW 5147   2.295   4.082   0.532 -0.2958  0.8989  0.1316
 1666SOL    HW1 5148   2.377   4.075   0.475 -0.3155  0.6848  0.1271
 1666SOL    HW2 5149   2.224   4.131   0.482 -0.4493  0.3662 -0.1926
 1667SOL     OW 5150   5.690   4.237   3.711  0.2055 -0.1752 -0.4400
 1667SOL    HW1 5151   5.681   4.303   3.637 -0.4348 -0.6283 -0.7623
 1667SOL    HW2 5152   5.608   4.238   3.768  0.7036  0.1996  0.2981
 1668SOL     OW 5153   6.600   3.223   2.888 -0.1140  0.2444 -0.1202
 1668SOL    HW1 5154   6.536   3.213   2.812 -0.2037  3.3396 -0.5988
 1668SOL    HW2 5155   6.690   3.249   2.853  0.5201 -0.7180  0.7430
 1669SOL     OW 5156   3.898   3.624   4.568 -0.2779 -0.0974 -0.5980
 1669SOL    HW1 5157   3.886   3.723   4.570  0.8854  0.1190 -2.0262
 1669SOL    HW2 5158   3.867   3.588   4.480  0.6731 -0.7700 -0.6822
 1670SOL     OW 5159   1.887   3.808   3.205  0.3762 -0.0327  0.1224
 1670SOL    HW1 5160   1.902   3.896   3.250 -1.9893 -0.9537  3.0239
 1670SOL    HW2 5161   1.797   3.772   3.231  0.7115 -2.7237 -2.0191
 1671SOL     OW 5162   6.177   2.425   3.166  0.0363 -0.4841  0.3231
 1671SOL    HW1 5163   6.263   2.475   3.161 -0.4302  0.2474 -1.1118
 1671SOL    HW2 5164   6.142   2.410   3.074 -0.7464 -1.9050  0.8211
 1672SOL     OW 5165   1.153   3.151   4.505  0.0000 -0.5726  0.9468
 1672SOL    HW1 5166   1.217   3.141   4.429  0.2609  1.2010  0.9092
 1672SOL    HW2 5167   1.201   3.186   4.585 -0.9800  1.2748  0.7745
 1673SOL     OW 5168   3.668   2.658   6.268  0.4863  0.2845 -0.5697
 1673SOL    HW1 5169   3.589   2.715   6.289  0.0833 -0.5379  0.2246
 1673SOL    HW2 5170   3.683   2.655   6.169  0.1493  1.2638 -0.6534
 1674SOL     OW 5171   1.434   3.461   3.412  0.4558  0.2502  0.8877
 1674SOL    HW1 5172   1.379   3.377   3.413  1.1705 -0.2455  0.0037
 1674SOL    HW2 5173   1.473   3.473   3.322 -0.3714  2.0471  0.7396
 1675SOL     OW 5174   1.041   2.706   6.548 -0.6624  0.4571  0.4418
 1675SOL    HW1 5175   1.088   2.749   6.625  0.8112  0.7243 -0.5643
 1675SOL    HW2 5176   0.956   2.755   6.529  0.3638  2.1787  0.1128
 1676SOL     OW 5177   6.907   2.084   1.052  0.4677 -0.0590  0.1953
 1676SOL    HW1 5178   6.873   2.142   0.977 -0.8214 -0.3320  0.5566
 1676SOL    HW2 5179   6.858   2.105   1.136  1.4947 -0.1778  0.8461
 1677SOL     OW 5180   0.471   2.628   1.239 -0.2795  0.5986  0.1837
 1677SOL    HW1 5181   0.430   2.545   1.278  1.6651 -0.8866 -0.7790
 1677SOL    HW2 5182   0.522   2.676   1.310 -0.0388  0.0627  0.3777
 1678SOL     OW 5183   6.705   2.677   6.794 -0.3460 -0.2383  0.3573
 1678SOL    HW1 5184   6.659   2.608   6.851  0.6467 -1.8711 -0.7317
 1678SOL    HW2 5185   6.800   2.686   6.824  0.7418 -2.4609 -2.0314
 1679SOL     OW 5186   4.493   4.271   1.263 -0.4393  0.0687  0.0734
 1679SOL    HW1 5187   4.440   4.194   1.297 -0.2328 -0.0579  0.1147
 1679SOL    HW2 5188   4.434   4.350   1.249 -0.9226 -0.5387 -1.3921
 1680SOL     OW 5189   3.226   4.110   5.381  0.6722  1.1144  0.0478
 1680SOL    HW1 5190   3.223   4.025   5.433 -0.6622  0.4857 -1.0043
 1680SOL    HW2 5191   3.275   4.095   5.295 -0.2049  1.2115 -0.4714
 1681SOL     OW 5192   2.751   4.445   2.298 -0.7030  0.1150 -0.1142
 1681SOL    HW1 5193   2.728   4.350   2.274 -1.2932 -0.0748  1.1357
 1681SOL    HW2 5194   2.673   4.487   2.344  0.1969  0.6218  0.9735
 1682SOL     OW 5195   4.301   3.923   5.851 -0.1071 -0.4469 -0.2145
 1682SOL    HW1 5196   4.368   3.910   5.923 -0.7792 -0.6586  0.3861
 1682SOL    HW2 5197   4.339   3.982   5.780  0.8338 -0.8484 -0.0624
 1683SOL     OW 5198   4.377   3.337   4.841 -0.0481  0.5591 -0.4446
 1683SOL    HW1 5199   4.291   3.341   4.790 -0.5963 -0.0117  0.4064
 1683SOL    HW2 5200   4.357   3.326   4.938  0.9611  2.2944 -0.0072
 1684SOL     OW 5201   2.682   3.259   2.334  0.8613 -0.3230 -0.2573
 1684SOL    HW1 5202   2.731   3.321   2.272 -0.5211  0.8806 -0.2089
 1684SOL    HW2 5203   2.660   3.174   2.286 -0.2293  0.6106 -1.4801
 1685SOL     OW 5204   1.637   2.547   0.099  0.1660 -0.1918 -0.1868
 1685SOL    HW1 5205   1.630   2.451   0.124 -0.2516 -0.2032 -0.3526
 1685SOL    HW2 5206   1.654   2.555   0.001 -1.2158 -0.0608 -0.4297
 1686SOL     OW 5207   4.883   2.152   4.727  0.0215  0.5718  0.2047
 1686SOL    HW1 5208   4.793   2.119   4.757  0.1192 -0.1348 -0.2532
 1686SOL    HW2 5209   4.923   2.209   4.799 -0.3335  0.0259  0.8548
 1687SOL     OW 5210   5.438   2.993   3.313  0.0413 -0.2864  0.2358
 1687SOL    HW1 5211   5.475   2.902   3.331 -1.4610 -1.0800 -0.4338
 1687SOL    HW2 5212   5.434   3.045   3.398  0.0135 -1.2199  0.8222
 1688SOL     OW 5213   2.131   4.081   3.464 -0.3365  0.0064  0.0029
 1688SOL    HW1 5214   2.173   3.998   3.426 -1.0372 -0.2620 -0.1962
 1688SOL    HW2 5215   2.050   4.105   3.410 -1.0713 -0.1035  1.0318
 1689SOL     OW 5216   5.534   2.230   0.721 -0.4884  0.4086  0.1817
 1689SOL    HW1 5217   5.573   2.146   0.685 -0.1339  0.4316  0.5090
 1689SOL    HW2 5218   5.436   2.234   0.699 -0.2345  0.5254 -0.9625
 1690SOL     OW 5219   2.417   1.990   2.975  0.5057 -0.1687 -0.0485
 1690SOL    HW1 5220   2.363   2.031   3.048  0.7519 -1.4537  0.8915
 1690SOL    HW2 5221   2.511   2.024   2.980  0.2137  0.7603 -0.6216
 1691SOL     OW 5222   2.275   2.378   5.261 -0.6756  0.0602  0.7658
 1691SOL    HW1 5223   2.217   2.336   5.192 -0.7967  0.5670  0.5535
 1691SOL    HW2 5224   2.219   2.430   5.325 -0.3669  1.9907 -0.4317
 1692SOL     OW 5225   2.294   3.560   4.352  0.3607 -0.1655 -0.1282
 1692SOL    HW1 5226   2.352   3.601   4.422 -0.7804 -0.2728  0.9184
 1692SOL    HW2 5227   2.269   3.629   4.284 -1.9943  1.1376  1.8991
 1693SOL     OW 5228   3.098   3.346   5.678 -0.1929  0.5614  0.2243
 1693SOL    HW1 5229   3.156   3.388   5.748 -0.4392  1.4113 -0.0701
 1693SOL    HW2 5230   3.027   3.411   5.651 -0.8190 -0.1937  0.0330
 1694SOL     OW 5231   6.784   2.956   2.531 -0.2290  0.2387  0.3000
 1694SOL    HW1 5232   6.745   3.048   2.539 -0.8846  0.0251 -0.3521
 1694SOL    HW2 5233   6.846   2.953   2.453 -0.6349 -0.0239 -0.0105
 1695SOL     OW 5234   2.440   3.032   1.346 -0.0195 -0.3251 -0.2536
 1695SOL    HW1 5235   2.424   2.934   1.334  3.9299 -1.0939 -0.3020
 1695SOL    HW2 5236   2.454   3.074   1.256  0.5867 -0.2094 -0.1086
 1696SOL     OW 5237   6.853   4.943   2.353 -0.8633  0.0202 -0.0005
 1696SOL    HW1 5238   6.877   4.887   2.433  3.5586  0.2588 -0.8999
 1696SOL    HW2 5239   6.828   5.035   2.384 -1.2572 -0.4609  1.1888
 1697SOL     OW 5240   1.265   3.608   4.979  0.2600  0.7487  0.5265
 1697SOL    HW1 5241   1.353   3.632   5.022  0.6442  0.6955 -0.2136
 1697SOL    HW2 5242   1.255   3.509   4.977  0.7155  0.7130 -0.4166
 1698SOL     OW 5243   6.250   1.896   5.534 -0.4186 -0.7242  0.0663
 1698SOL    HW1 5244   6.337   1.874   5.578  0.3000 -2.4116 -2.0031
 1698SOL    HW2 5245   6.184   1.824   5.555 -0.5973 -0.6444 -0.2209
 1699SOL     OW 5246   0.048   2.579   2.446 -0.1645 -0.4961 -0.4123
 1699SOL    HW1 5247  -0.003   2.547   2.365 -0.3299 -2.6931  0.5063
 1699SOL    HW2 5248  -0.017   2.608   2.516 -0.1822 -2.1998  0.3213
 1700SOL     OW 5249   6.957   3.894   0.288 -0.4487  0.5830  0.0327
 1700SOL    HW1 5250   6.941   3.898   0.189  0.0596 -0.0378 -0.0746
 1700SOL    HW2 5251   6.878   3.933   0.336 -1.1308 -0.0299 -0.5802
 1701SOL     OW 5252   2.129   3.784   4.613  0.3598  0.1212 -0.2235
 1701SOL    HW1 5253   2.081   3.735   4.540  0.0874 -1.5015  1.0176
 1701SOL    HW2 5254   2.088   3.763   4.701  2.7699 -0.6367  0.8012
 1702SOL     OW 5255   2.865   4.538   1.584 -0.0505 -0.1201 -0.5714
 1702SOL    HW1 5256   2.922   4.533   1.502 -0.4823  0.2382 -0.8991
 1702SOL    HW2 5257   2.769   4.524   1.559 -0.2396  0.4784 -0.1999
 1703SOL     OW 5258   0.063   4.520   5.171  0.3266  0.1839  0.0671
 1703SOL    HW1 5259   0.097   4.541   5.262  0.7702 -0.7223  0.1253
 1703SOL    HW2 5260   0.133   4.469   5.120 -0.4996 -0.7004 -0.2234
 1704SOL     OW 5261   1.301   2.084   2.593 -0.2979 -0.3647 -0.1373
 1704SOL    HW1 5262   1.328   2.094   2.497  0.2904  2.5888  0.2559
 1704SOL    HW2 5263   1.217   2.134   2.610  0.6106  0.7962  1.2393
 1705SOL     OW 5264   4.645   4.427   4.169  0.6505 -0.2883  0.3236
 1705SOL    HW1 5265   4.554   4.461   4.194  0.9444  1.7215 -1.1106
 1705SOL    HW2 5266   4.708   4.441   4.246  0.0829 -0.3357  0.8030
 1706SOL     OW 5267   4.861   2.786   6.628 -0.4064  0.2099  0.3172
 1706SOL    HW1 5268   4.937   2.793   6.563 -1.1334 -0.3369 -0.6208
 1706SOL    HW2 5269   4.775   2.803   6.580 -0.9515 -0.0600  1.1803
 1707SOL     OW 5270   4.160   3.003   5.544  0.1315  0.0020 -0.1576
 1707SOL    HW1 5271   4.145   3.030   5.638  1.5231  0.7789 -0.1398
 1707SOL    HW2 5272   4.256   2.978   5.531  0.0955  0.4811 -1.5008
 1708SOL     OW 5273   5.029   3.284   4.142 -0.9955  0.3166  0.0884
 1708SOL    HW1 5274   5.015   3.208   4.206 -2.1630  0.5623  0.1360
 1708SOL    HW2 5275   5.098   3.258   4.074 -0.5680 -0.3636  0.7716
 1709SOL     OW 5276   4.353   3.546   3.479  0.4362  0.2079 -0.3594
 1709SOL    HW1 5277   4.322   3.550   3.574 -0.9383 -0.7167 -0.7392
 1709SOL    HW2 5278   4.419   3.473   3.468  2.4387  1.8242  0.3381
 1710SOL     OW 5279   2.350   3.885   3.377  0.0583 -0.4193 -0.5077
 1710SOL    HW1 5280   2.410   3.839   3.442 -0.8121 -1.0989 -0.1739
 1710SOL    HW2 5281   2.322   3.821   3.306  0.5479  0.1703 -1.2483
 1711SOL     OW 5282   0.593   4.324   2.770  0.1108 -0.0119 -0.2640
 1711SOL    HW1 5283   0.571   4.321   2.868  0.6284 -1.0386 -0.1703
 1711SOL    HW2 5284   0.570   4.237   2.728 -1.6270  0.9471 -1.4216
 1712SOL     OW 5285   4.496   3.993   6.022 -0.8019  0.6591 -0.9932
 1712SOL    HW1 5286   4.543   4.079   6.004 -1.7172  1.3341 -0.2437
 1712SOL    HW2 5287   4.536   3.948   6.102 -1.3620  1.2058 -0.3912
 1713SOL     OW 5288   3.224   4.176   4.409  0.3299 -0.0668 -0.1311
 1713SOL    HW1 5289   3.170   4.193   4.492  0.2872 -0.1662 -0.1388
 1713SOL    HW2 5290   3.275   4.091   4.418  1.9545  0.9359  0.6313
 1714SOL     OW 5291   4.409   2.848   6.724 -0.1094 -0.2033 -0.3759
 1714SOL    HW1 5292   4.464   2.823   6.804  0.7244 -0.7679 -1.1004
 1714SOL    HW2 5293   4.434   2.790   6.647  0.2765  1.3782 -1.5073
 1715SOL     OW 5294   4.768   2.152   2.532  0.4632  0.0215  0.0013
 1715SOL    HW1 5295   4.704   2.212   2.579  0.2465  0.2051 -0.5267
 1715SOL    HW2 5296   4.728   2.122   2.446  0.3629 -1.2659  0.4673
 1716SOL     OW 5297   0.226   3.373   6.657  0.4445 -1.4151 -0.0436
 1716SOL    HW1 5298   0.207   3.413   6.747 -2.9661 -3.3228  0.2815
 1716SOL    HW2 5299   0.242   3.446   6.591 -0.8747  0.2797  1.3994
 1717SOL     OW 5300   5.378   1.988   1.595 -0.5831  0.1730 -0.6265
 1717SOL    HW1 5301   5.407   1.925   1.668  0.5284 -0.0437 -1.2256
 1717SOL    HW2 5302   5.287   2.023   1.616 -0.5577 -0.3857  0.5365
 1718SOL     OW 5303   1.925   2.999   4.009 -0.1012 -0.1448 -0.2047
 1718SOL    HW1 5304   2.006   3.042   4.050 -0.6550  0.5621  0.1626
 1718SOL    HW2 5305   1.954   2.935   3.938  0.7978 -0.1423  0.1431
 1719SOL     OW 5306   1.990   4.639   0.358  0.3624  0.0830 -0.3126
 1719SOL    HW1 5307   2.035   4.671   0.441  0.0478  0.6527 -0.3608
 1719SOL    HW2 5308   1.895   4.616   0.379  0.6149 -0.9470 -0.2490
 1720SOL     OW 5309   2.680   4.018   3.933  0.0619 -0.3505  0.5087
 1720SOL    HW1 5310   2.628   3.951   3.880  1.7600 -1.4796  0.2190
 1720SOL    HW2 5311   2.748   3.971   3.989 -0.7636  0.9119  2.7235
 1721SOL     OW 5312   3.132   4.734   6.122 -0.0036 -0.9279 -0.4267
 1721SOL    HW1 5313   3.231   4.734   6.130  0.1086 -1.9016 -1.6595
 1721SOL    HW2 5314   3.091   4.716   6.212  0.9006 -0.0224  0.1865
 1722SOL     OW 5315   2.697   2.533   3.551  0.5299  0.0880 -0.1201
 1722SOL    HW1 5316   2.765   2.459   3.543 -0.8611 -1.1566 -0.8627
 1722SOL    HW2 5317   2.658   2.533   3.643 -0.0831 -0.6827 -0.3719
 1723SOL     OW 5318   0.368   2.357   5.479 -0.5116  0.0917  0.0591
 1723SOL    HW1 5319   0.297   2.360   5.409 -0.2418 -1.4249 -0.3152
 1723SOL    HW2 5320   0.438   2.425   5.458 -0.5053 -0.2390 -1.0772
 1724SOL     OW 5321   6.218   2.188   1.391 -0.1196  0.1752  0.0213
 1724SOL    HW1 5322   6.134   2.191   1.445 -0.6963 -0.9398 -0.7672
 1724SOL    HW2 5323   6.195   2.164   1.296  1.2085 -1.3580  0.0572
 1725SOL     OW 5324   5.936   4.898   3.539  0.2965  0.2975 -0.3554
 1725SOL    HW1 5325   5.981   4.830   3.598 -2.6122 -0.4930  1.1529
 1725SOL    HW2 5326   5.837   4.885   3.543 -0.2677  3.2664 -1.7936
 1726SOL     OW 5327   4.961   3.712   6.897  0.0621  0.1453 -0.0472
 1726SOL    HW1 5328   4.987   3.744   6.806  2.4889  1.0174  0.8550
 1726SOL    HW2 5329   4.892   3.773   6.935 -0.5000  0.1495 -1.0432
 1727SOL     OW 5330   6.077   2.941   5.113 -0.1373  0.0195  0.3626
 1727SOL    HW1 5331   6.139   2.867   5.089 -1.7682 -0.9408 -1.1937
 1727SOL    HW2 5332   6.126   3.028   5.112  1.3493 -0.7914  0.0862
 1728SOL     OW 5333   3.608   2.524   1.367  0.4785 -0.3598 -0.4248
 1728SOL    HW1 5334   3.522   2.510   1.318 -0.2359  0.6693  0.4787
 1728SOL    HW2 5335   3.663   2.593   1.320  0.0840  0.1504 -0.1461
 1729SOL     OW 5336   4.446   3.134   1.843 -0.1860  0.1083  0.2265
 1729SOL    HW1 5337   4.525   3.186   1.874 -0.4682  0.5357  0.2446
 1729SOL    HW2 5338   4.467   3.088   1.757 -0.2606  1.0987 -0.3333
 1730SOL     OW 5339   6.014   4.152   6.666 -0.0370 -0.1049  0.5759
 1730SOL    HW1 5340   6.026   4.075   6.728 -0.9186 -0.1742  0.6751
 1730SOL    HW2 5341   5.953   4.126   6.592  1.2178 -0.1074 -0.4876
 1731SOL     OW 5342   5.205   4.302   6.244 -0.6571 -0.8879 -0.0950
 1731SOL    HW1 5343   5.194   4.327   6.340 -0.9948 -0.1734 -0.3136
 1731SOL    HW2 5344   5.193   4.203   6.233 -0.0465 -1.0534  0.6750
 1732SOL     OW 5345   5.795   4.740   6.482  0.1379  0.1474  0.1320
 1732SOL    HW1 5346   5.814   4.644   6.464 -2.4391 -0.7874  1.8273
 1732SOL    HW2 5347   5.851   4.771   6.559  0.4168 -0.2029  0.0749
 1733SOL     OW 5348   5.357   2.474   1.910 -0.0907 -0.1443  0.4584
 1733SOL    HW1 5349   5.322   2.541   1.976 -0.9479  0.3987 -0.5255
 1733SOL    HW2 5350   5.293   2.398   1.903 -0.4947  0.2629 -0.4436
 1734SOL     OW 5351   3.570   4.776   5.123  0.6566 -0.1829  0.2246
 1734SOL    HW1 5352   3.523   4.810   5.204  1.5165 -1.8183  1.4558
 1734SOL    HW2 5353   3.665   4.810   5.122  0.6437 -0.1499 -0.1145
 1735SOL     OW 5354   3.724   2.901   5.465 -0.1411 -0.5903  0.5147
 1735SOL    HW1 5355   3.735   2.926   5.369  0.1005 -1.7457  0.2214
 1735SOL    HW2 5356   3.693   2.980   5.518 -0.1701  0.0791 -0.4947
 1736SOL     OW 5357   2.973   2.902   3.989  0.5621  0.2878  0.8100
 1736SOL    HW1 5358   3.065   2.892   4.028 -0.4167 -0.6656  3.0511
 1736SOL    HW2 5359   2.947   2.817   3.943  0.0714 -0.1823  1.9241
 1737SOL     OW 5360   2.191   3.926   1.218  0.1620  0.3168  0.0996
 1737SOL    HW1 5361   2.249   3.898   1.295  0.0999 -3.7232 -1.0909
 1737SOL    HW2 5362   2.100   3.949   1.253  1.1382  2.4138  1.5200
 1738SOL     OW 5363   6.446   2.957   6.629 -0.4994  0.3288 -0.1251
 1738SOL    HW1 5364   6.399   3.022   6.569 -1.9141  0.1115  0.7023
 1738SOL    HW2 5365   6.455   2.996   6.720  0.0841 -0.0244 -0.0208
 1739SOL     OW 5366   5.094   4.678   1.070  0.9039 -0.6374 -0.2664
 1739SOL    HW1 5367   5.185   4.648   1.039  0.2901 -1.8783 -0.9231
 1739SOL    HW2 5368   5.033   4.687   0.992 -0.2555 -2.3413  0.4059
 1740SOL     OW 5369   1.905   3.125   6.301  0.2987 -0.3422  0.0258
 1740SOL    HW1 5370   1.905   3.051   6.368  0.9376  0.6255  1.1210
 1740SOL    HW2 5371   1.972   3.194   6.328 -0.5061  0.7883 -0.8168
 1741SOL     OW 5372   5.806   3.437   0.637 -0.5084  0.0240  0.0824
 1741SOL    HW1 5373   5.810   3.344   0.600  0.2260 -0.3435  1.0549
 1741SOL    HW2 5374   5.884   3.490   0.603 -1.9997  0.9581 -2.1302
 1742SOL     OW 5375   3.736   4.971   0.755  0.1181  0.2254 -0.5261
 1742SOL    HW1 5376   3.691   4.997   0.840 -1.1863  0.9729 -1.4060
 1742SOL    HW2 5377   3.835   4.983   0.764  0.1455 -0.9584  1.2941
 1743SOL     OW 5378   5.774   3.640   4.016  0.8546  0.0095 -0.1550
 1743SOL    HW1 5379   5.764   3.701   4.094  1.2605 -0.5050  0.3066
 1743SOL    HW2 5380   5.719   3.557   4.031  0.6493  0.0691 -0.5759
 1744SOL     OW 5381   3.372   3.212   6.461 -0.0784 -0.2050 -0.1532
 1744SOL    HW1 5382   3.416   3.300   6.445 -0.0718 -0.1185  0.3209
 1744SOL    HW2 5383   3.442   3.144   6.484 -0.1729 -0.0883  0.5119
 1745SOL     OW 5384   3.775   2.724   3.625 -0.1521  0.2646 -0.3844
 1745SOL    HW1 5385   3.839   2.797   3.649 -1.8624  1.0061  2.3720
 1745SOL    HW2 5386   3.687   2.741   3.669 -1.2303 -2.4397 -1.3037
 1746SOL     OW 5387   3.127   3.014   1.787 -0.1202 -0.3943 -0.7062
 1746SOL    HW1 5388   3.165   2.982   1.874 -0.0117 -0.7024 -0.8662
 1746SOL    HW2 5389   3.096   3.108   1.797 -0.6039 -0.6005 -0.1775
 1747SOL     OW 5390   1.790   2.452   3.777  0.5221 -0.2316  0.0594
 1747SOL    HW1 5391   1.870   2.474   3.833 -1.3585  0.8509  2.5358
 1747SOL    HW2 5392   1.760   2.359   3.797 -0.7656  0.5011  1.8063
 1748SOL     OW 5393   6.907   4.592   0.253 -0.0094  0.1289 -0.1233
 1748SOL    HW1 5394   6.923   4.521   0.322  0.2116  0.8601  0.5961
 1748SOL    HW2 5395   6.957   4.570   0.170 -1.8394 -1.8209 -0.8206
 1749SOL     OW 5396   0.996   3.814   0.708 -0.1012 -0.0260  0.2145
 1749SOL    HW1 5397   1.052   3.736   0.736  0.2569  0.2625  0.3104
 1749SOL    HW2 5398   1.047   3.898   0.724 -0.6047  0.2449  0.3860
 1750SOL     OW 5399   6.145   4.123   1.269  0.2504 -0.2431  0.1340
 1750SOL    HW1 5400   6.067   4.083   1.221 -0.0069  0.0259  0.3269
 1750SOL    HW2 5401   6.179   4.058   1.337  0.7436 -0.7041 -0.5519
 1751SOL     OW 5402   0.176   2.866   4.105  0.3941  0.1823 -0.6961
 1751SOL    HW1 5403   0.107   2.799   4.133 -0.5777  0.7697 -1.5775
 1751SOL    HW2 5404   0.162   2.951   4.156  0.1575  0.4540 -1.2046
 1752SOL     OW 5405   1.340   2.913   4.833 -0.1072 -0.1324  0.0525
 1752SOL    HW1 5406   1.241   2.900   4.836 -0.2247  0.8103  0.6251
 1752SOL    HW2 5407   1.368   2.938   4.740 -0.6056  1.0212  0.2012
 1753SOL     OW 5408   4.771   3.570   5.299 -0.4848 -0.4171  0.1102
 1753SOL    HW1 5409   4.696   3.584   5.235 -1.6128  0.2853  1.5226
 1753SOL    HW2 5410   4.738   3.585   5.393  0.9154 -2.1581  0.9335
 1754SOL     OW 5411   1.826   3.305   1.258  0.1962  0.5732  0.1990
 1754SOL    HW1 5412   1.843   3.219   1.306  2.5062  0.8512 -0.0171
 1754SOL    HW2 5413   1.788   3.372   1.322 -0.2548 -0.1652  0.7180
 1755SOL     OW 5414   2.472   3.967   4.944  0.3998  1.5006  0.2668
 1755SOL    HW1 5415   2.454   3.874   4.911  3.1270  1.2688 -0.8997
 1755SOL    HW2 5416   2.471   3.968   5.044 -0.6237  0.4581  0.2845
 1756SOL     OW 5417   3.199   4.548   3.355  0.0373  0.4117  0.1569
 1756SOL    HW1 5418   3.177   4.554   3.258 -1.5754 -2.4445  0.2476
 1756SOL    HW2 5419   3.296   4.571   3.368  0.2758  0.9470 -2.0772
 1757SOL     OW 5420   3.286   3.819   0.665  0.3213  0.1259  0.7333
 1757SOL    HW1 5421   3.367   3.847   0.717  0.7332  0.9400 -0.3166
 1757SOL    HW2 5422   3.313   3.797   0.571 -0.2642 -2.1765  1.0518
 1758SOL     OW 5423   2.277   3.064   5.753  0.3328  0.7307 -0.0715
 1758SOL    HW1 5424   2.317   3.102   5.669  2.0926 -0.7152  0.0343
 1758SOL    HW2 5425   2.316   3.110   5.832 -0.6670  1.4876  0.0051
 1759SOL     OW 5426   0.495   4.309   5.449 -0.1971 -0.1912 -0.3053
 1759SOL    HW1 5427   0.453   4.282   5.362 -0.6144 -0.5505 -0.0004
 1759SOL    HW2 5428   0.540   4.230   5.489 -0.2569 -0.0996 -0.0576
 1760SOL     OW 5429   1.142   2.876   1.042 -0.3710 -0.0330 -0.1562
 1760SOL    HW1 5430   1.146   2.887   1.141 -2.9582 -0.8052  0.0991
 1760SOL    HW2 5431   1.177   2.959   0.998  0.1141  0.6160  1.3803
 1761SOL     OW 5432   1.813   4.324   6.463 -0.0350 -0.0196  0.7152
 1761SOL    HW1 5433   1.800   4.350   6.558 -0.1657  0.6091  0.5316
 1761SOL    HW2 5434   1.749   4.251   6.439 -2.1767  1.8918  0.2864
 1762SOL     OW 5435   2.790   2.589   4.888  0.1736 -0.2154 -0.0964
 1762SOL    HW1 5436   2.711   2.562   4.832 -0.1739  0.5936 -0.0077
 1762SOL    HW2 5437   2.854   2.512   4.893 -0.6220 -0.9038 -0.1345
 1763SOL     OW 5438   5.167   2.516   2.305  0.1744  0.1408  0.2769
 1763SOL    HW1 5439   5.068   2.513   2.315 -0.0215  3.2280  0.1324
 1763SOL    HW2 5440   5.208   2.562   2.384  1.0519  2.2098 -1.2730
 1764SOL     OW 5441   3.852   3.109   4.628 -0.2414 -0.5560 -0.1812
 1764SOL    HW1 5442   3.856   3.202   4.664  2.4312  0.0250 -1.7638
 1764SOL    HW2 5443   3.837   3.112   4.529 -0.0977 -1.8230 -0.2551
 1765SOL     OW 5444   6.470   2.850   5.506 -0.2041 -0.1071  0.2388
 1765SOL    HW1 5445   6.570   2.839   5.504 -0.3670 -1.9499  0.5596
 1765SOL    HW2 5446   6.427   2.770   5.466 -1.5765  0.5820  0.2864
 1766SOL     OW 5447   2.858   2.826   0.787 -0.1362  0.6065  0.0633
 1766SOL    HW1 5448   2.912   2.764   0.844 -3.1013 -1.2958  1.0349
 1766SOL    HW2 5449   2.895   2.918   0.793  2.8647 -0.5316  0.6903
 1767SOL     OW 5450   1.468   2.101   0.190 -0.2409  0.1063  0.1010
 1767SOL    HW1 5451   1.447   2.013   0.234  0.1250 -0.2083 -0.3397
 1767SOL    HW2 5452   1.385   2.156   0.183 -0.6893 -0.6419 -0.5863
 1768SOL     OW 5453   3.639   4.634   4.318 -0.0064  0.3264  0.6245
 1768SOL    HW1 5454   3.711   4.577   4.279 -1.2190 -0.3954 -0.6475
 1768SOL    HW2 5455   3.650   4.728   4.286 -0.9524 -0.2375 -1.5931
 1769SOL     OW 5456   0.920   4.482   1.188 -0.3960 -0.1395  0.1409
 1769SOL    HW1 5457   0.961   4.544   1.122  0.0782 -1.0355 -0.4362
 1769SOL    HW2 5458   0.990   4.452   1.253 -0.7179  0.2540  0.6746
 1770SOL     OW 5459   4.252   4.442   1.971 -0.3819  0.8296 -0.1076
 1770SOL    HW1 5460   4.256   4.513   2.041  0.2544  0.1457  0.5632
 1770SOL    HW2 5461   4.256   4.484   1.881  3.9232  1.5047  0.2288
 1771SOL     OW 5462   5.252   3.211   1.293 -0.0443 -0.4463  0.2323
 1771SOL    HW1 5463   5.347   3.210   1.262  0.1783 -1.6669  0.8713
 1771SOL    HW2 5464   5.218   3.305   1.295  0.1971 -0.2047 -2.7895
 1772SOL     OW 5465   0.754   3.680   5.843 -1.0524 -0.3942 -0.1866
 1772SOL    HW1 5466   0.739   3.707   5.748 -1.5159 -1.0754 -0.3161
 1772SOL    HW2 5467   0.761   3.761   5.900 -1.9984  0.0077 -0.6227
 1773SOL     OW 5468   1.141   3.955   6.118  0.6338  0.3789 -0.6536
 1773SOL    HW1 5469   1.179   3.922   6.205  1.6984  2.9615 -0.0613
 1773SOL    HW2 5470   1.208   3.938   6.045  1.5564  1.8861 -0.2007
 1774SOL     OW 5471   0.378   4.724   3.221  0.1511  0.1511  0.3607
 1774SOL    HW1 5472   0.468   4.732   3.264  0.4001 -1.2733  0.1382
 1774SOL    HW2 5473   0.307   4.756   3.285  0.5745 -1.2800  1.5814
 1775SOL     OW 5474   4.884   4.080   1.261  0.1830  0.3155 -0.1604
 1775SOL    HW1 5475   4.851   4.175   1.266 -1.1087 -0.0568 -1.1128
 1775SOL    HW2 5476   4.886   4.041   1.353 -0.1456  0.9830  0.1390
 1776SOL     OW 5477   6.973   2.367   3.266 -0.1226 -0.1407 -0.3024
 1776SOL    HW1 5478   6.921   2.362   3.181 -0.1910  1.6927 -0.3925
 1776SOL    HW2 5479   7.067   2.337   3.250 -0.4657 -1.0668 -0.6927
 1777SOL     OW 5480   2.013   2.112   0.917 -0.0843 -0.8734 -0.1986
 1777SOL    HW1 5481   2.059   2.155   0.839 -0.6809  0.9108  0.3795
 1777SOL    HW2 5482   1.933   2.062   0.885 -0.9269  0.7133 -0.6604
 1778SOL     OW 5483   5.807   2.074   3.845 -0.0265  0.4660  0.3515
 1778SOL    HW1 5484   5.773   2.168   3.842  1.4224  1.0374 -3.4281
 1778SOL    HW2 5485   5.745   2.014   3.794  1.5080  0.4285 -1.5856
 1779SOL     OW 5486   2.482   3.024   3.945 -0.3848 -0.3440  0.1196
 1779SOL    HW1 5487   2.458   2.982   4.033 -1.8238 -0.2256 -0.1886
 1779SOL    HW2 5488   2.403   3.074   3.910 -0.0746 -1.0148 -1.5988
 1780SOL     OW 5489   0.938   2.449   1.438 -0.1752 -0.3626  0.1154
 1780SOL    HW1 5490   0.996   2.492   1.368  2.6752 -1.5915  1.5664
 1780SOL    HW2 5491   0.863   2.400   1.393  1.2656 -0.6932 -2.0943
 1781SOL     OW 5492   0.629   2.271   5.982  0.0222  0.2066  0.0992
 1781SOL    HW1 5493   0.625   2.172   5.969  0.0634  0.2557 -0.3056
 1781SOL    HW2 5494   0.687   2.292   6.061 -1.1667 -0.1506  1.0944
 1782SOL     OW 5495   1.787   2.626   5.740  0.8004 -0.1181 -0.5230
 1782SOL    HW1 5496   1.736   2.655   5.821 -0.9788  0.2171 -1.7015
 1782SOL    HW2 5497   1.754   2.536   5.711  0.8995  0.0975 -1.3055
 1783SOL     OW 5498   5.162   2.705   5.952 -0.1631 -0.2405 -0.3301
 1783SOL    HW1 5499   5.200   2.617   5.978  0.0608  0.1699  0.7619
 1783SOL    HW2 5500   5.191   2.727   5.859  0.5319 -0.8957 -0.2790
 1784SOL     OW 5501   6.318   3.553   4.422 -0.8924 -0.1738 -0.0838
 1784SOL    HW1 5502   6.402   3.586   4.465 -1.8194  0.3070  1.4165
 1784SOL    HW2 5503   6.241   3.562   4.486 -1.9279 -1.4897 -1.0675
 1785SOL     OW 5504   0.147   3.662   0.030 -0.2636 -0.1531  0.3478
 1785SOL    HW1 5505   0.101   3.580   0.064 -1.1914  0.4446  0.5711
 1785SOL    HW2 5506   0.232   3.676   0.081 -0.9543 -0.0281  1.5240
 1786SOL     OW 5507   4.086   4.574   1.740 -0.0455 -0.5142  0.3383
 1786SOL    HW1 5508   4.060   4.594   1.835  1.8152  0.9285  0.5956
 1786SOL    HW2 5509   4.035   4.634   1.678 -1.0371 -1.2496  0.4062
 1787SOL     OW 5510   6.671   4.369   4.874 -0.5744  0.1917 -0.3317
 1787SOL    HW1 5511   6.742   4.407   4.933  0.5960  2.0244 -2.7335
 1787SOL    HW2 5512   6.714   4.324   4.795 -2.0846 -0.1030 -1.0190
 1788SOL     OW 5513   4.405   4.028   3.203  0.1247  0.3184  0.5057
 1788SOL    HW1 5514   4.413   4.016   3.104  0.2959 -1.3868  0.6951
 1788SOL    HW2 5515   4.392   3.939   3.246 -0.5897  1.0986  1.9713
 1789SOL     OW 5516   0.560   4.542   4.465  0.2997  0.3179 -0.5650
 1789SOL    HW1 5517   0.488   4.474   4.484 -0.0107  0.0618 -2.4816
 1789SOL    HW2 5518   0.521   4.634   4.471  0.5258  0.3394  1.2104
 1790SOL     OW 5519   3.855   4.108   5.221 -0.1348  0.0795 -0.1346
 1790SOL    HW1 5520   3.776   4.110   5.160 -0.4712 -1.7375  0.1894
 1790SOL    HW2 5521   3.826   4.082   5.313  0.8686 -0.9238 -0.0855
 1791SOL     OW 5522   1.725   3.986   1.661 -0.3607 -0.0025 -0.0422
 1791SOL    HW1 5523   1.676   4.053   1.717 -0.8731  1.3981 -2.0495
 1791SOL    HW2 5524   1.802   4.031   1.616  0.0262 -1.0759 -0.4793
 1792SOL     OW 5525   5.601   3.908   3.440 -0.0166 -0.3512 -0.6509
 1792SOL    HW1 5526   5.693   3.902   3.402 -1.0782 -0.7996 -3.3267
 1792SOL    HW2 5527   5.552   3.823   3.424 -1.8214  0.8588 -1.8948
 1793SOL     OW 5528   0.489   4.353   0.112 -0.3190  0.4061 -0.1139
 1793SOL    HW1 5529   0.427   4.422   0.149 -2.4323 -1.2070 -0.4637
 1793SOL    HW2 5530   0.446   4.263   0.116  1.2409 -0.5250 -2.1683
 1794SOL     OW 5531   4.645   3.798   3.805  0.2616 -0.4469  0.0366
 1794SOL    HW1 5532   4.641   3.855   3.723 -0.8029 -1.1128 -0.3859
 1794SOL    HW2 5533   4.739   3.763   3.816  0.9229  1.3177  0.2890
 1795SOL     OW 5534   3.238   4.322   6.243  0.0180  0.5221  0.3654
 1795SOL    HW1 5535   3.159   4.351   6.189 -0.3061  0.2336  0.6774
 1795SOL    HW2 5536   3.305   4.277   6.184  0.2437  1.3454 -0.0124
 1796SOL     OW 5537   5.617   2.571   4.988  0.3648  0.0716 -0.0887
 1796SOL    HW1 5538   5.588   2.484   4.948 -2.0191  0.0443  1.5052
 1796SOL    HW2 5539   5.571   2.646   4.940 -1.8938  0.0760  1.8687
 1797SOL     OW 5540   1.311   2.415   6.772  0.1506  0.4576 -0.4040
 1797SOL    HW1 5541   1.218   2.447   6.755 -0.9589 -0.7059  2.7136
 1797SOL    HW2 5542   1.308   2.337   6.833  3.2632  1.5396  1.3407
 1798SOL     OW 5543   4.621   4.832   6.155  0.4026  0.2139  0.2832
 1798SOL    HW1 5544   4.619   4.784   6.068  0.4014  0.4130  0.1713
 1798SOL    HW2 5545   4.669   4.777   6.223  2.7592  1.1349 -0.5014
 1799SOL     OW 5546   6.006   3.293   3.113 -0.1037 -0.4475 -0.3513
 1799SOL    HW1 5547   6.066   3.233   3.166 -1.9189 -0.5595  1.6819
 1799SOL    HW2 5548   5.912   3.286   3.147 -1.0182  0.9378 -2.3772
 1800SOL     OW 5549   5.906   4.559   4.364 -0.3379 -0.0927 -0.5178
 1800SOL    HW1 5550   5.811   4.537   4.344  0.0039 -1.2045 -0.9955
 1800SOL    HW2 5551   5.913   4.596   4.457 -1.3495  0.9172 -0.8248
 1801SOL     OW 5552   5.313   4.632   5.708  0.6431  0.1852 -0.0458
 1801SOL    HW1 5553   5.350   4.592   5.792  0.4533  0.3170  0.1026
 1801SOL    HW2 5554   5.377   4.700   5.672  1.0851 -0.4332 -0.4404
 1802SOL     OW 5555   0.052   2.182   0.116 -0.2288 -0.3296  0.4057
 1802SOL    HW1 5556   0.149   2.165   0.133  0.1749  2.5778  1.6009
 1802SOL    HW2 5557  -0.002   2.103   0.145  1.6846 -1.7520  0.2974
 1803SOL     OW 5558   3.054   2.926   5.207 -0.4058  0.0983 -0.1438
 1803SOL    HW1 5559   2.983   2.954   5.273  0.3247  1.3134  0.1547
 1803SOL    HW2 5560   3.031   2.963   5.117  0.5591  1.7227  0.2505
 1804SOL     OW 5561   6.299   3.199   0.576  0.4433 -0.3842 -0.0911
 1804SOL    HW1 5562   6.265   3.284   0.617 -0.0811 -0.1536 -0.9745
 1804SOL    HW2 5563   6.330   3.138   0.649 -2.0213 -0.6775  0.8339
 1805SOL     OW 5564   2.199   2.788   5.526  0.7173 -0.1395  0.0352
 1805SOL    HW1 5565   2.205   2.693   5.492  1.6158 -1.0563  2.5784
 1805SOL    HW2 5566   2.289   2.831   5.521  0.8139 -0.2127  0.9726
 1806SOL     OW 5567   1.586   3.588   5.344  0.2865 -0.1351 -0.2311
 1806SOL    HW1 5568   1.605   3.536   5.427 -0.9992 -1.0840 -0.5087
 1806SOL    HW2 5569   1.491   3.619   5.345  0.4927  0.5727 -0.9708
 1807SOL     OW 5570   2.336   2.119   3.195  0.1605 -0.2311  0.0215
 1807SOL    HW1 5571   2.298   2.123   3.287 -0.6475  1.4818 -0.3265
 1807SOL    HW2 5572   2.419   2.176   3.191  0.0970 -0.1633 -0.3454
 1808SOL     OW 5573   1.084   2.714   0.416 -0.7390  0.6103  0.0856
 1808SOL    HW1 5574   0.998   2.744   0.374 -1.5239  0.3042  1.3905
 1808SOL    HW2 5575   1.155   2.782   0.400 -0.5931 -0.0841 -2.8212
 1809SOL     OW 5576   0.872   2.916   3.516  0.2194 -0.3157  0.2225
 1809SOL    HW1 5577   0.792   2.946   3.568  0.9421 -0.0272  1.2047
 1809SOL    HW2 5578   0.847   2.840   3.456 -0.9863  0.3712 -0.1686
 1810SOL     OW 5579   1.091   2.572   3.995 -0.2252  0.3551  0.0318
 1810SOL    HW1 5580   1.136   2.485   4.014  2.0550  1.2765 -0.7621
 1810SOL    HW2 5581   1.000   2.573   4.038 -0.3933 -2.4289 -0.0831
 1811SOL     OW 5582   5.484   3.901   4.145  0.4984 -0.1320  0.1354
 1811SOL    HW1 5583   5.395   3.895   4.190  0.7688 -1.5429  0.5373
 1811SOL    HW2 5584   5.515   3.996   4.145 -0.3805  0.1799  1.2457
 1812SOL     OW 5585   5.151   3.839   5.780 -0.6352  0.1110  0.0511
 1812SOL    HW1 5586   5.125   3.912   5.716  1.1759  1.3734  0.6712
 1812SOL    HW2 5587   5.249   3.844   5.797 -0.8810 -0.9657  2.0204
 1813SOL     OW 5588   3.022   2.497   1.836  0.2599  0.2070  0.2087
 1813SOL    HW1 5589   2.988   2.591   1.831  0.9348  0.4282 -0.4609
 1813SOL    HW2 5590   2.993   2.447   1.754 -0.0949 -0.1710  0.5606
 1814SOL     OW 5591   1.724   3.464   6.829 -0.3338 -0.1355  0.6574
 1814SOL    HW1 5592   1.724   3.364   6.828  0.0320 -0.2078 -2.3910
 1814SOL    HW2 5593   1.765   3.496   6.914  1.3781 -2.6381  0.9072
 1815SOL     OW 5594   4.435   2.904   5.518  0.0621 -0.4615 -0.1343
 1815SOL    HW1 5595   4.402   2.825   5.569 -0.4674 -0.9729 -1.2395
 1815SOL    HW2 5596   4.511   2.876   5.458 -1.0050 -0.4721 -1.5408
 1816SOL     OW 5597   5.849   4.858   6.239 -0.1009  0.1835  0.2961
 1816SOL    HW1 5598   5.817   4.950   6.215 -1.9619 -0.1707  1.1939
 1816SOL    HW2 5599   5.836   4.843   6.337 -2.3398 -1.8900 -0.2105
 1817SOL     OW 5600   1.186   3.145   6.496  0.8759  0.5773 -0.0704
 1817SOL    HW1 5601   1.269   3.198   6.476  1.3869  0.6300  1.9904
 1817SOL    HW2 5602   1.206   3.047   6.485  0.7943  0.6394 -0.8887
 1818SOL     OW 5603   4.646   2.765   1.244  0.4746  0.2134 -0.6245
 1818SOL    HW1 5604   4.746   2.761   1.252  0.3905 -0.2811  0.4460
 1818SOL    HW2 5605   4.611   2.673   1.225  0.2613  0.5019 -1.6761
 1819SOL     OW 5606   4.960   4.000   3.876 -0.0157 -0.7326 -0.3853
 1819SOL    HW1 5607   4.947   3.906   3.845  0.6731 -0.5248 -1.3748
 1819SOL    HW2 5608   4.947   4.062   3.799  0.5979 -0.1009  0.0113
 1820SOL     OW 5609   5.894   4.083   6.054  0.5767 -0.4462 -0.1380
 1820SOL    HW1 5610   5.846   4.160   6.095 -0.3476 -1.3112  0.4370
 1820SOL    HW2 5611   5.964   4.118   5.991 -0.6635  0.8399 -0.8706
 1821SOL     OW 5612   6.442   4.224   2.185 -0.1231 -0.4984  0.1552
 1821SOL    HW1 5613   6.382   4.283   2.239 -0.6453  0.1799 -1.1107
 1821SOL    HW2 5614   6.466   4.270   2.099  1.7450 -1.0071  0.3605
 1822SOL     OW 5615   1.692   2.308   6.024 -0.1514 -0.5962  0.3144
 1822SOL    HW1 5616   1.731   2.220   6.048 -0.6965 -1.0861 -0.5392
 1822SOL    HW2 5617   1.752   2.382   6.056  1.7193 -1.3203 -1.3434
 1823SOL     OW 5618   0.966   4.587   1.593 -0.0453  0.0673 -0.0133
 1823SOL    HW1 5619   0.899   4.528   1.639 -0.4882  0.2060 -0.4686
 1823SOL    HW2 5620   1.040   4.609   1.656 -0.2572 -0.3633  0.3937
 1824SOL     OW 5621   1.678   2.278   0.129  0.2845 -0.0219  0.3776
 1824SOL    HW1 5622   1.717   2.303   0.217 -0.5086  0.2085  0.6650
 1824SOL    HW2 5623   1.604   2.212   0.142 -0.1949  0.4206 -0.0688
 1825SOL     OW 5624   3.787   3.534   6.900  0.0862 -0.3970 -0.3774
 1825SOL    HW1 5625   3.738   3.492   6.976  0.9401  0.1582  0.5020
 1825SOL    HW2 5626   3.815   3.626   6.925  3.0969 -1.2790 -0.1405
 1826SOL     OW 5627   0.293   3.578   4.247  0.0149 -0.1079  0.2944
 1826SOL    HW1 5628   0.372   3.586   4.307  0.6728  1.0934 -0.6756
 1826SOL    HW2 5629   0.296   3.490   4.200  1.3813  0.3343 -0.5138
 1827SOL     OW 5630   1.197   3.634   3.089 -0.1112  0.0824 -0.4108
 1827SOL    HW1 5631   1.151   3.702   3.032  0.7681 -0.8188 -2.3000
 1827SOL    HW2 5632   1.208   3.670   3.182 -0.9606  1.9142 -0.9720
 1828SOL     OW 5633   0.404   4.167   5.247 -0.0548 -0.1151  0.5507
 1828SOL    HW1 5634   0.308   4.156   5.220 -0.5249  0.2089  1.9642
 1828SOL    HW2 5635   0.460   4.179   5.166 -1.4687  1.6202 -0.2368
 1829SOL     OW 5636   6.591   4.700   0.472  0.6247  0.3654 -0.2097
 1829SOL    HW1 5637   6.528   4.759   0.523  0.5678 -0.6151  0.9001
 1829SOL    HW2 5638   6.539   4.635   0.416  0.6322 -0.2839  0.5203
 1830SOL     OW 5639   6.401   3.770   0.901 -0.0501  0.0504  0.6076
 1830SOL    HW1 5640   6.403   3.870   0.910  0.6963  0.1625 -0.5437
 1830SOL    HW2 5641   6.448   3.729   0.979  0.4081  0.6513  0.6623
 1831SOL     OW 5642   4.918   3.501   0.855 -0.1300 -0.1845 -0.4869
 1831SOL    HW1 5643   4.955   3.409   0.868 -1.1773 -0.4391  1.1136
 1831SOL    HW2 5644   4.819   3.495   0.842 -0.1350  0.6854 -0.9000
 1832SOL     OW 5645   5.227   2.702   3.764  0.3221 -0.2133  0.0036
 1832SOL    HW1 5646   5.188   2.696   3.673  1.6194 -0.2221 -0.5736
 1832SOL    HW2 5647   5.327   2.711   3.758  0.4172  0.0248  1.4092
 1833SOL     OW 5648   1.809   3.005   0.693 -0.0517  0.2229 -0.7267
 1833SOL    HW1 5649   1.727   2.949   0.705 -1.0584  1.7781 -0.0394
 1833SOL    HW2 5650   1.855   2.978   0.609 -1.3521 -0.5994 -1.2080
 1834SOL     OW 5651   0.388   4.358   1.374 -0.4559  0.2346 -0.6654
 1834SOL    HW1 5652   0.295   4.324   1.385 -0.6954  1.2680  0.7342
 1834SOL    HW2 5653   0.446   4.284   1.340 -1.3350 -1.0548  0.5154
 1835SOL     OW 5654   6.625   4.559   3.556  0.0609  0.3061  0.5780
 1835SOL    HW1 5655   6.712   4.510   3.552  0.1703  0.5850 -0.6963
 1835SOL    HW2 5656   6.590   4.556   3.650  1.8730  0.9382  1.3259
 1836SOL     OW 5657   4.232   2.175   0.541 -0.4281  0.6992  0.1313
 1836SOL    HW1 5658   4.219   2.120   0.459 -1.2096 -0.3617  0.9450
 1836SOL    HW2 5659   4.149   2.229   0.559 -0.5658  0.3134  0.6690
 1837SOL     OW 5660   5.586   4.429   1.400 -0.3838  0.6625  0.2953
 1837SOL    HW1 5661   5.513   4.363   1.388  1.7684 -2.2114  1.9168
 1837SOL    HW2 5662   5.653   4.419   1.326  0.6152  0.0241  1.2509
 1838SOL     OW 5663   5.855   2.095   1.566  0.1377  0.0707  0.2402
 1838SOL    HW1 5664   5.842   2.092   1.467  0.4640 -1.6399  0.2052
 1838SOL    HW2 5665   5.767   2.110   1.612 -0.2169 -0.3683 -0.2864
 1839SOL     OW 5666   6.672   2.844   6.598  0.1741 -0.0258 -0.7835
 1839SOL    HW1 5667   6.579   2.878   6.615  0.5674 -0.2884  2.6197
 1839SOL    HW2 5668   6.697   2.779   6.669  2.7997 -0.4047 -1.9333
 1840SOL     OW 5669   2.903   3.291   0.301  0.6971  0.0911 -0.3406
 1840SOL    HW1 5670   2.923   3.327   0.210 -2.5905 -0.3804 -1.3654
 1840SOL    HW2 5671   2.807   3.266   0.307  0.9091 -0.3854  3.1541
 1841SOL     OW 5672   5.410   3.680   6.935  0.1439 -0.6647 -0.6703
 1841SOL    HW1 5673   5.365   3.593   6.954 -1.5238  0.2521 -0.1967
 1841SOL    HW2 5674   5.429   3.727   7.021 -1.3654  0.5674 -0.9645
 1842SOL     OW 5675   0.000   2.744   6.319  0.6881  0.2942 -0.1630
 1842SOL    HW1 5676   0.082   2.698   6.284  1.5191  1.0918  0.6830
 1842SOL    HW2 5677  -0.055   2.679   6.371  3.1658  0.7115  3.2885
 1843SOL     OW 5678   6.005   4.253   2.896 -0.5797  0.1151 -0.7009
 1843SOL    HW1 5679   5.947   4.332   2.917 -0.8069 -0.0534 -0.6954
 1843SOL    HW2 5680   6.027   4.252   2.799 -0.8631 -0.0084 -0.7647
 1844SOL     OW 5681   1.541   2.622   2.544  0.0402  0.5314  0.0459
 1844SOL    HW1 5682   1.607   2.604   2.617  0.2551  0.7467 -0.0921
 1844SOL    HW2 5683   1.499   2.712   2.559 -2.7159 -0.9425  2.0204
 1845SOL     OW 5684   0.933   2.682   2.494  0.4886 -0.0178  0.0285
 1845SOL    HW1 5685   0.878   2.684   2.578  2.3718 -2.1104  1.4134
 1845SOL    HW2 5686   1.007   2.749   2.502  0.2938  0.2387 -0.2761
 1846SOL     OW 5687   5.933   3.504   3.823  0.4787 -0.5878 -0.1329
 1846SOL    HW1 5688   6.010   3.495   3.886  0.8172  0.7510 -0.3237
 1846SOL    HW2 5689   5.851   3.531   3.873  1.3941  3.4392 -0.4749
 1847SOL     OW 5690   1.625   2.008   3.333  0.2170 -0.3100  0.1171
 1847SOL    HW1 5691   1.540   1.958   3.318  0.6117 -1.6788  2.0491
 1847SOL    HW2 5692   1.690   1.988   3.259 -0.9010  0.3001 -1.0646
 1848SOL     OW 5693   6.752   4.356   1.983 -0.3782 -0.2833 -0.2082
 1848SOL    HW1 5694   6.746   4.411   1.899 -2.2298  0.1957  0.1799
 1848SOL    HW2 5695   6.776   4.416   2.060  1.2878 -0.7169 -0.3635
 1849SOL     OW 5696   2.604   4.660   5.273  0.0622  0.0126 -0.0819
 1849SOL    HW1 5697   2.683   4.601   5.253  0.7853  0.3597  1.5718
 1849SOL    HW2 5698   2.632   4.733   5.336 -1.7026 -0.2043  1.0177
 1850SOL     OW 5699   4.130   3.925   5.518  0.3172 -0.4019 -0.4613
 1850SOL    HW1 5700   4.196   3.850   5.507  1.2125  0.4490 -1.2026
 1850SOL    HW2 5701   4.176   4.003   5.561  0.1345  0.6160 -2.0324
 1851SOL     OW 5702   6.657   4.294   1.612 -0.5483  0.0994  0.0805
 1851SOL    HW1 5703   6.618   4.249   1.693  3.2165 -1.3318  1.3512
 1851SOL    HW2 5704   6.673   4.390   1.632 -1.9418  0.3585  0.0500
 1852SOL     OW 5705   6.776   3.314   6.683 -0.2132 -0.4573  0.0473
 1852SOL    HW1 5706   6.792   3.224   6.642 -0.9180 -0.5808  0.0171
 1852SOL    HW2 5707   6.842   3.380   6.648  0.1013 -0.8940 -0.1839
 1853SOL     OW 5708   6.719   2.876   3.658 -0.1874  0.2011  0.8298
 1853SOL    HW1 5709   6.664   2.960   3.653 -0.1193  0.2171  0.3344
 1853SOL    HW2 5710   6.665   2.803   3.699 -0.7754  0.0620 -0.1684
 1854SOL     OW 5711   0.680   3.164   3.897  0.4930 -0.2154  0.1238
 1854SOL    HW1 5712   0.609   3.121   3.953 -0.3793 -0.1031 -0.8701
 1854SOL    HW2 5713   0.718   3.243   3.946  0.5394 -0.7751  1.0161
 1855SOL     OW 5714   5.369   4.286   4.767 -0.1367  0.8848 -0.4021
 1855SOL    HW1 5715   5.314   4.242   4.838  0.5300  1.0524  0.2244
 1855SOL    HW2 5716   5.314   4.296   4.684 -0.2660 -1.3192 -0.6501
 1856SOL     OW 5717   5.751   3.239   5.199 -0.1795 -0.2504  0.1658
 1856SOL    HW1 5718   5.796   3.170   5.256 -1.6787 -0.1607  1.5276
 1856SOL    HW2 5719   5.684   3.289   5.253  1.6126  3.1320 -0.4372
 1857SOL     OW 5720   4.181   2.878   3.224 -0.6013 -0.3757 -0.1567
 1857SOL    HW1 5721   4.190   2.902   3.127 -0.0872  0.8847  0.1746
 1857SOL    HW2 5722   4.211   2.784   3.238 -0.9014 -0.6519 -1.2537
 1858SOL     OW 5723   4.526   2.939   0.766  0.2051 -0.4056  0.4358
 1858SOL    HW1 5724   4.529   2.974   0.860  1.3513  1.7969 -0.3427
 1858SOL    HW2 5725   4.457   2.990   0.714 -0.7665 -1.9405  0.1755
 1859SOL     OW 5726   3.508   3.925   5.770 -0.1913  0.2212 -0.0463
 1859SOL    HW1 5727   3.585   3.893   5.825 -1.2581  0.2958  1.5472
 1859SOL    HW2 5728   3.530   4.014   5.730 -0.1057  1.1608  1.9668
 1860SOL     OW 5729   3.991   3.965   2.639  0.1144 -0.2294 -0.4640
 1860SOL    HW1 5730   4.039   3.941   2.554  2.8270  0.7776  0.6634
 1860SOL    HW2 5731   3.907   3.912   2.646  0.9465 -2.0014 -2.6906
 1861SOL     OW 5732   2.809   3.942   2.384  0.0088 -0.3505 -0.3616
 1861SOL    HW1 5733   2.874   3.902   2.319 -2.3331 -0.3434 -2.9304
 1861SOL    HW2 5734   2.800   4.040   2.366  0.7041  0.0376  1.3013
 1862SOL     OW 5735   2.166   2.653   4.774 -0.0383 -0.3419 -0.0827
 1862SOL    HW1 5736   2.084   2.661   4.718  0.1064  0.3161 -0.2083
 1862SOL    HW2 5737   2.183   2.556   4.796 -0.1712 -0.5963 -1.0531
 1863SOL     OW 5738   1.927   3.105   2.816  0.4124 -0.1145  0.2141
 1863SOL    HW1 5739   1.980   3.189   2.826  0.2479 -0.0541  0.5894
 1863SOL    HW2 5740   1.870   3.110   2.735 -2.2741  1.6069  2.0709
 1864SOL     OW 5741   6.359   2.446   0.557 -0.1363  0.0534 -0.0147
 1864SOL    HW1 5742   6.358   2.542   0.531 -2.3115  0.1757  0.3208
 1864SOL    HW2 5743   6.305   2.393   0.490 -0.9847 -0.5277  1.0947
 1865SOL     OW 5744   3.494   2.067   2.034 -0.2496  0.1535 -0.0384
 1865SOL    HW1 5745   3.416   2.052   2.094 -0.8547  0.6734 -0.6887
 1865SOL    HW2 5746   3.502   2.165   2.013  0.3870  0.0648 -0.2317
 1866SOL     OW 5747   3.400   4.356   2.430  0.2090  0.1652 -0.6806
 1866SOL    HW1 5748   3.493   4.320   2.421 -0.2516 -1.5428  0.9415
 1866SOL    HW2 5749   3.344   4.324   2.354  0.7169  0.5117 -1.2092
 1867SOL     OW 5750   4.420   4.399   0.175 -0.1255  0.2950  0.1945
 1867SOL    HW1 5751   4.449   4.406   0.080 -0.7413  1.2156  0.0659
 1867SOL    HW2 5752   4.472   4.463   0.231  1.1405 -1.1309  0.7211
 1868SOL     OW 5753   3.636   3.533   3.569  0.0456  0.2355  0.0895
 1868SOL    HW1 5754   3.659   3.441   3.601 -0.0295  0.2882  0.2967
 1868SOL    HW2 5755   3.638   3.535   3.469  0.2627  0.0642  0.0886
 1869SOL     OW 5756   6.796   4.529   0.625  0.0136  0.2493 -0.2259
 1869SOL    HW1 5757   6.772   4.598   0.557 -0.9888 -0.4092 -0.5705
 1869SOL    HW2 5758   6.882   4.554   0.669  0.5480  0.8226 -1.5457
 1870SOL     OW 5759   1.168   3.937   3.976  0.0420  0.5889 -0.0362
 1870SOL    HW1 5760   1.191   4.031   4.003  0.5715  0.4539 -0.0093
 1870SOL    HW2 5761   1.252   3.884   3.963 -0.2300  0.3359 -0.8487
 1871SOL     OW 5762   4.719   4.127   4.100 -0.1811 -0.2519 -0.0602
 1871SOL    HW1 5763   4.632   4.078   4.100 -0.7208  0.6503 -1.3767
 1871SOL    HW2 5764   4.701   4.225   4.108  0.6278  0.0413 -1.6161
 1872SOL     OW 5765   1.126   4.060   0.699  0.3573  0.0143  0.3723
 1872SOL    HW1 5766   1.081   4.062   0.610 -0.9870 -2.0092  0.9362
 1872SOL    HW2 5767   1.223   4.039   0.687  0.0280 -1.0460 -0.6005
 1873SOL     OW 5768   6.921   4.316   5.719 -0.4709 -0.1727 -0.0227
 1873SOL    HW1 5769   6.973   4.401   5.732  0.3548 -0.4022 -1.6061
 1873SOL    HW2 5770   6.847   4.312   5.786 -0.2831  1.6097  0.3440
 1874SOL     OW 5771   1.525   2.201   4.060 -0.3768  0.1243  0.1321
 1874SOL    HW1 5772   1.505   2.232   3.967  0.0074 -0.3565 -0.1122
 1874SOL    HW2 5773   1.463   2.247   4.124 -0.1044  1.0744 -0.2699
 1875SOL     OW 5774   2.606   4.138   4.771 -0.3103 -0.0562  0.4638
 1875SOL    HW1 5775   2.694   4.165   4.810 -0.5027  0.4800  0.5403
 1875SOL    HW2 5776   2.559   4.076   4.833  0.2564 -0.7983  0.1664
 1876SOL     OW 5777   2.443   4.784   6.837 -0.3476  0.4278  0.3127
 1876SOL    HW1 5778   2.527   4.752   6.881 -0.3719  0.7099  0.5660
 1876SOL    HW2 5779   2.408   4.864   6.886 -0.5162  0.5853 -0.0636
 1877SOL     OW 5780   3.022   4.278   4.622  0.2349  0.5397  0.0065
 1877SOL    HW1 5781   3.006   4.375   4.638  1.1761  0.7927 -0.5040
 1877SOL    HW2 5782   2.948   4.241   4.564 -0.6347  0.7092  0.9811
 1878SOL     OW 5783   5.079   3.284   4.531 -0.3076 -0.7150 -0.0305
 1878SOL    HW1 5784   4.999   3.279   4.591  1.0246 -1.1994  1.8059
 1878SOL    HW2 5785   5.098   3.193   4.494 -0.7161 -0.5590 -0.6301
 1879SOL     OW 5786   2.965   3.572   0.426 -0.2130 -0.4250 -0.1919
 1879SOL    HW1 5787   3.021   3.578   0.508 -0.7236 -0.8818  0.1986
 1879SOL    HW2 5788   2.925   3.480   0.420  0.6371 -0.7332 -1.4891
 1880SOL     OW 5789   3.253   2.796   4.635  0.0267  0.8278 -0.2201
 1880SOL    HW1 5790   3.261   2.864   4.707  0.9798 -1.3981  1.9048
 1880SOL    HW2 5791   3.166   2.748   4.644  0.7721 -0.4443  0.4023
 1881SOL     OW 5792   6.419   3.446   1.225 -0.1877  0.7350 -0.0692
 1881SOL    HW1 5793   6.486   3.441   1.299  0.8497  0.3505 -0.9950
 1881SOL    HW2 5794   6.334   3.402   1.253  0.8603 -1.1946  0.2178
 1882SOL     OW 5795   5.516   3.751   2.742 -0.6097 -0.2930 -0.2923
 1882SOL    HW1 5796   5.447   3.717   2.807  0.4440 -1.6922  0.1632
[truncated: 542,441 more chars]
