# Supplementary material for: Host–guest complexation of progesterone with β-cyclodextrin derivatives: hydration structure, binding thermodynamics, and loading pathways from molecular dynamics simulations
Source: RSC Adv. 2026 Jul 30. Online ahead of print. doi: 10.1039/d6ra04566a (PMC13420253; doi:10.1039/d6ra04566a)
Supplement: RA-OLF-D6RA04566A-s001 [file RA-OLF-D6RA04566A-s001.zip › 2-MBCD/Replica_4/md.gro]

Progesterone/2MBCD in Water
13657
    12C73   C49    1   0.889   4.906   2.803 -0.5741  0.1040  0.5130
    12C73   O32    2   0.773   4.902   2.720  0.0136  0.2306 -0.3326
    12C73   C39    3   0.689   5.018   2.733 -0.0577  0.1210  0.2227
    12C73   H58    4   0.671   5.036   2.843  1.5453  0.8647  0.3834
    12C73   C38    5   0.547   5.003   2.678 -0.0667 -0.3398  0.3691
    12C73   H56    6   0.555   4.981   2.568 -0.8961 -1.2362  0.4778
    12C73   O31    7   0.468   4.897   2.730  0.4550 -0.8075  0.2198
    12C73   H57    8   0.380   4.897   2.688  0.3372 -0.2500  0.4582
    12C73   C37    9   0.465   5.132   2.694 -0.2300 -0.4337  0.2844
    12C73   H55   10   0.462   0.018   2.802  1.6190  0.8673  0.0154
    12C73   O30   11   0.335   5.126   2.634 -0.2877 -0.0048  0.3629
    12C73   C34   12   0.216   5.132   2.711 -0.2196 -0.2341  0.4873
    12C73   H50   13   0.229   0.008   2.821  1.6406 -0.9254  0.4305
    12C73   C33   14   0.128   5.007   2.694 -0.0533 -0.2645 -0.1513
    12C73   H49   15   0.035   5.037   2.751 -0.5901 -2.0170 -0.0195
    12C73   O27   16   0.177   4.878   2.732  0.4761 -0.0070  0.0487
    12C73   C43   17   0.171   4.866   2.875 -0.1099 -0.6618 -0.0225
    12C73   C32   18   0.082   4.996   2.548 -0.1932  0.1288 -0.1367
    12C73   H47   19   0.173   4.993   2.480  1.0904  2.8529  1.2807
    12C73   O26   20   5.140   4.885   2.536  0.1042 -0.0091 -1.1569
    12C73   H48   21   5.120   4.877   2.442  0.2073 -1.1259 -1.1053
    12C73   C31   22   0.012   5.123   2.496  0.0500  0.2123 -0.2643
    12C73   H46   23   5.063   5.138   2.556 -0.2754 -0.3878 -0.6083
    12C73   C35   24   0.110   0.095   2.511  0.1568  0.1122 -0.1834
    12C73   O28   25   0.141   0.091   2.651  0.5350 -0.1203 -0.2736
    12C73   H51   26   0.201   0.079   2.448  2.0909  3.9723  1.2824
    12C73   C36   27   0.041   0.230   2.488  0.0348  0.0910  0.0520
    12C73   O29   28   0.098   0.278   2.369 -0.1732  0.1306 -0.0311
    12C73   H54   29   0.049   0.250   2.289 -1.0619  2.3271 -0.3444
    12C73   O25   30   5.124   5.101   2.359  0.7381 -0.0665 -0.3880
    12C73   C28   31   5.005   5.103   2.283  0.5088 -0.1320 -0.0310
    12C73   H41   32   4.903   5.133   2.322  0.6910  1.1199 -0.4647
    12C73   C27   33   5.000   4.967   2.211 -0.2076  0.0483 -0.3369
    12C73   H40   34   4.903   4.961   2.154 -1.7098 -0.8708  2.1407
    12C73   O22   35   5.012   4.858   2.304 -0.3919  0.4573  0.1726
    12C73   C44   36   4.885   4.811   2.349 -0.4089  0.3055 -0.0340
    12C73   C26   37   5.121   4.954   2.119  0.2643 -0.5489  0.3531
    12C73   H38   38   0.076   4.953   2.172  0.0786  0.1663  0.7216
    12C73   O21   39   5.116   4.824   2.062  0.0582 -0.1585 -0.5447
    12C73   H39   40   0.057   4.792   2.028  0.2629  1.1810 -1.3548
    12C73   C25   41   5.127   5.069   2.016  0.4548 -0.1164  0.8443
    12C73   H37   42   5.033   5.065   1.956  1.1127 -0.6962 -0.1768
    12C73   C29   43   5.130   0.059   2.089  0.4774  0.2636  0.1468
    12C73   O23   44   5.021   0.055   2.181  0.3227 -0.1227 -0.0510
    12C73   H42   45   0.080   0.059   2.150 -0.1363  0.4318  1.1135
    12C73   C30   46   5.122   0.183   2.000  0.5305  0.3040  0.1982
    12C73   O24   47   0.043   0.297   2.051  0.5178  0.5571 -0.3399
    12C73   H45   48   0.140   0.299   2.045  0.5412  0.9225  0.1814
    12C73   O20   49   0.098   5.053   1.933 -0.3829 -0.5219 -0.2580
    12C73   C22   50   0.079   5.057   1.792  0.0899  0.0110 -0.3080
    12C73   H32   51   5.114   5.066   1.766 -0.9600 -3.2436  2.3605
    12C73   C21   52   0.140   4.942   1.711  0.1564 -0.1841  0.0165
    12C73   H31   53   0.113   4.954   1.602  0.7943 -3.0031 -0.5440
    12C73   O17   54   0.091   4.817   1.761  0.0575 -0.2309 -0.1943
    12C73   C45   55   5.122   4.760   1.695 -0.3523 -0.1482  0.4306
    12C73   C20   56   0.293   4.944   1.720  0.1276 -0.3072  0.5754
    12C73   H29   57   0.322   4.923   1.827 -1.1672  0.3721  1.0797
    12C73   O16   58   0.352   4.837   1.647  0.2818  0.2438 -0.1247
    12C73   H30   59   0.448   4.831   1.662  0.3426 -0.0226 -0.6034
    12C73   C19   60   0.350   5.078   1.670 -0.6220 -0.1727  0.0478
    12C73   H28   61   0.318   5.092   1.564  0.4939  1.2214 -0.1301
    12C73   C23   62   0.282   0.045   1.750 -0.1403 -0.0684  0.3226
    12C73   O18   63   0.139   0.034   1.752 -0.1688  0.1714 -0.2136
    12C73   H33   64   0.320   0.048   1.855  0.1592  2.1868  0.1962
    12C73   C24   65   0.313   0.177   1.679  0.0783  0.0089  0.5641
    12C73   O19   66   0.259   0.293   1.738 -0.3819  0.0636  0.0366
    12C73   H36   67   0.341   0.342   1.752  0.3680 -0.1039 -3.1319
    12C73   O15   68   0.492   5.091   1.681 -0.5933 -0.1561 -0.3379
    12C73   C16   69   0.583   5.084   1.574 -0.4272 -0.0625 -0.2036
    12C73   H23   70   0.545   5.062   1.470 -0.4940 -1.3626  0.0781
    12C73   C15   71   0.699   4.988   1.606 -0.4330 -0.1208 -0.3546
    12C73   H22   72   0.762   4.972   1.513 -0.8922 -1.7105 -0.4207
    12C73   O12   73   0.644   4.867   1.658 -0.0155 -0.0657  0.2288
    12C73   C46   74   0.663   4.755   1.571  0.0627  0.1868 -0.0813
    12C73   C14   75   0.790   5.040   1.718 -0.7881 -0.0179 -0.1134
    12C73   H20   76   0.734   5.055   1.815 -3.2657 -1.8680 -1.1632
    12C73   O11   77   0.901   4.953   1.734 -0.5349  0.3048 -0.0956
    12C73   H21   78   0.978   5.004   1.764  0.5197 -0.7450 -0.9158
    12C73   C13   79   0.842   0.038   1.690  0.1868 -0.3353  0.0673
    12C73   H19   80   0.900   0.033   1.595 -0.0941 -1.5926 -0.0542
    12C73   C17   81   0.718   0.126   1.673  0.1940 -0.4033 -0.3372
    12C73   O13   82   0.631   0.073   1.573  0.3704 -0.3407 -0.5266
    12C73   H24   83   0.670   0.134   1.775 -0.2445 -1.2560 -0.4674
    12C73   C18   84   0.749   0.267   1.621  0.1242 -0.3224 -0.1607
    12C73   O14   85   0.812   0.345   1.722  0.2117 -0.0880 -0.3958
    12C73   H27   86   0.908   0.355   1.707  0.0733  0.6968 -0.8269
    12C73   O10   87   0.922   0.080   1.801  0.4620 -0.4890 -0.0725
    12C73   C10   88   1.051   0.139   1.798 -0.0202  0.5494 -0.5544
    12C73   H14   89   1.072   0.192   1.700  1.8593 -0.7339 -0.8834
    12C73    C9   90   1.164   0.036   1.814 -0.7808 -0.2025  0.0228
    12C73   H13   91   1.262   0.093   1.812 -1.0130  0.1750 -0.9515
    12C73    O7   92   1.155   5.082   1.711  0.0277  0.0055 -0.2560
    12C73   C47   93   1.276   5.007   1.692  0.2286  0.1442  0.4194
    12C73    C8   94   1.152   5.112   1.951  0.1182 -0.2944  0.0592
    12C73   H11   95   1.053   5.062   1.970 -1.1167  1.3429 -1.6761
    12C73    O6   96   1.252   5.017   1.985  0.0924 -0.3780 -0.0986
    12C73   H12   97   1.223   4.980   2.070 -1.3713 -0.6494 -0.6777
    12C73    C7   98   1.158   0.079   2.057  0.2218 -0.3455  0.1077
    12C73   H10   99   1.256   0.132   2.063 -0.1376  0.4139 -0.5331
    12C73   C11  100   1.062   0.196   2.037 -0.2287 -0.6777  0.2991
    12C73    O8  101   1.052   0.236   1.900 -0.7254 -0.4310  0.4036
    12C73   H15  102   0.961   0.166   2.076 -0.4170  0.5764  0.8367
    12C73   C12  103   1.101   0.309   2.133  0.1203 -0.1045 -0.5000
    12C73    O9  104   1.017   0.417   2.101  0.2961  0.1343 -0.1678
    12C73   H18  105   1.038   0.445   2.010 -1.2047 -0.1524 -0.6403
    12C73    O5  106   1.128   0.009   2.178  0.2237 -0.1862  0.2013
    12C73    C6  107   1.169   5.133   2.311  0.2864 -0.0115  0.2081
    12C73    H9  108   1.281   5.139   2.324  0.3930  2.7208 -1.2002
    12C73    C5  109   1.122   5.004   2.381  0.1319 -0.0226  0.0825
    12C73    H8  110   1.180   4.998   2.478 -0.9495  1.7938  0.8927
    12C73    O3  111   1.149   4.895   2.292 -0.0491 -0.0730  0.0884
    12C73   C48  112   1.219   4.782   2.344  0.3737 -0.1284 -0.5948
    12C73    C4  113   0.973   5.004   2.419  0.2183  0.2588  0.4278
    12C73    H6  114   0.909   5.004   2.326 -0.1202 -1.5814  0.6150
    12C73    O2  115   0.941   4.888   2.494 -0.1124  0.1891  0.1759
    12C73    H7  116   0.851   4.892   2.531  0.2162  1.8754  0.8783
    12C73    C3  117   0.939   5.131   2.499  0.0924  0.0165  0.7573
    12C73    H5  118   0.989   5.114   2.598 -1.5150 -0.1840  1.5698
    12C73    C2  119   0.988   0.111   2.426 -0.4663 -0.1718  0.0478
    12C73    H4  120   0.913   0.124   2.342  1.0748 -1.2572 -1.5612
    12C73    O4  121   1.124   0.102   2.382 -0.4830 -0.1840 -0.0010
    12C73    C1  122   0.989   0.234   2.518 -0.2938 -0.2050  0.0902
    12C73    O1  123   0.862   0.290   2.541 -0.0925  0.1593  0.3133
    12C73    H1  124   0.802   0.217   2.559  2.4277 -2.0092  0.6005
    12C73   O33  125   0.800   5.127   2.533 -0.0966  0.0667 -0.0004
    12C73   C40  126   0.758   5.139   2.668  0.0662 -0.0356  0.0594
    12C73   H59  127   0.843   0.016   2.740  1.0376 -0.3794 -0.9627
    12C73   O34  128   0.678   0.111   2.675  0.1320  0.0000  0.2181
    12C73   C41  129   0.541   0.107   2.636  0.0312 -0.4431  0.6039
    12C73   H60  130   0.542   0.102   2.524 -2.4015  1.2117  0.4214
    12C73   C42  131   0.472   0.243   2.652 -0.1582 -0.4580 -0.0378
    12C73   O35  132   0.454   0.307   2.528  0.4830  0.0299  0.1151
    12C73   H63  133   0.514   0.382   2.517 -1.2363  1.1512 -2.5961
    2XWSP    O3  134   0.493   0.497   1.920  0.1908 -0.1554  0.1409
    2XWSP    C3  135   0.530   0.405   1.993 -0.3287 -0.6785 -0.2510
    2XWSP    C2  136   0.675   0.370   2.005 -0.2302 -0.0466  0.4574
    2XWSP    C1  137   0.694   0.222   2.036 -0.0199 -0.0343  0.3910
    2XWSP   C10  138   0.609   0.160   2.148  0.2777 -0.2440  0.5018
    2XWSP   C19  139   0.671   0.186   2.285 -0.5713  0.3248  0.7855
    2XWSP    C5  140   0.471   0.224   2.156  0.5456  0.3261  0.5899
    2XWSP    C4  141   0.438   0.328   2.078 -0.3979 -0.5722 -0.2296
    2XWSP    H4  142   0.334   0.363   2.080 -1.5477 -3.6171  2.2091
    2XWSP    C6  143   0.355   0.159   2.222  0.3671 -0.2007 -0.2306
    2XWSP    C7  144   0.348   0.015   2.175 -0.3481 -0.2062 -0.1267
    2XWSP    C8  145   0.479   5.086   2.201 -0.1909  0.0855 -0.0904
    2XWSP    C9  146   0.590   0.010   2.121  0.1110 -0.1559  0.1198
    2XWSP   C11  147   0.723   5.082   2.126  0.2458  0.0564 -0.3247
    2XWSP   C12  148   0.704   4.939   2.079  0.2050 -0.0259 -0.0573
    2XWSP   C13  149   0.589   4.860   2.140  0.2154  0.1831  0.2347
    2XWSP   C18  150   0.633   4.811   2.277  0.2556  0.0054  0.1579
    2XWSP   C14  151   0.462   4.947   2.143  0.1564  0.1133 -0.2600
    2XWSP   C15  152   0.357   4.842   2.175  0.4411 -0.2493 -0.4990
    2XWSP   C16  153   0.405   4.705   2.129  0.0176 -0.8080  0.6647
    2XWSP   C17  154   0.539   4.738   2.060 -0.2557  0.1424  0.5844
    2XWSP   C20  155   0.631   4.620   2.043 -0.2621  0.2358 -0.1311
    2XWSP   O20  156   0.647   4.531   2.127 -0.6898 -0.3168 -0.6264
    2XWSP   C21  157   0.679   4.602   1.902 -0.4835 -0.4377 -0.1250
    3SOL     OW  158   3.175   3.006   2.454 -0.0821  0.1061 -0.3777
    3SOL    HW1  159   3.260   3.049   2.486 -1.5255  2.2826  0.7457
    3SOL    HW2  160   3.099   3.070   2.466 -1.7630 -1.4579 -2.2030
    4SOL     OW  161   1.698   4.721   4.548 -0.0786  0.3722 -0.1896
    4SOL    HW1  162   1.742   4.712   4.458  2.0128 -0.3407  0.8299
    4SOL    HW2  163   1.652   4.635   4.571 -0.4092  0.4731 -0.4612
    5SOL     OW  164   2.206   1.394   4.881 -0.5445 -0.0498 -0.0636
    5SOL    HW1  165   2.129   1.334   4.906 -0.6374 -0.0521 -0.3559
    5SOL    HW2  166   2.282   1.339   4.848 -0.2070 -0.0924  0.7480
    6SOL     OW  167   3.883   0.239   4.669 -0.2693 -0.2072  0.2779
    6SOL    HW1  168   3.814   0.296   4.713  0.6648  0.0249  1.5122
    6SOL    HW2  169   3.941   0.296   4.611 -1.6948 -0.5607 -1.6153
    7SOL     OW  170   3.891   1.665   2.685  0.9126 -0.6043 -0.0435
    7SOL    HW1  171   3.897   1.692   2.781 -1.2989  0.0229 -0.0245
    7SOL    HW2  172   3.872   1.746   2.629  1.8726 -1.0123 -0.9970
    8SOL     OW  173   0.502   4.946   4.712  0.2283  1.0498 -0.0857
    8SOL    HW1  174   0.570   4.990   4.653 -0.6150 -0.1100 -2.0084
    8SOL    HW2  175   0.447   4.883   4.658 -0.0504 -0.7332  2.1515
    9SOL     OW  176   3.788   5.129   0.314 -0.2541 -0.3193  0.3983
    9SOL    HW1  177   3.723   5.056   0.334 -0.1365 -0.0481  1.9363
    9SOL    HW2  178   3.779   0.013   0.219 -0.6371 -1.9864 -0.0948
   10SOL     OW  179   2.145   4.401   0.501  0.2302  0.1608 -0.4249
   10SOL    HW1  180   2.086   4.320   0.497  1.5778 -0.8216 -1.1237
   10SOL    HW2  181   2.096   4.479   0.464 -0.7584 -0.5554 -0.6806
   11SOL     OW  182   3.571   2.711   2.779 -0.1813  0.0269  0.2105
   11SOL    HW1  183   3.561   2.623   2.733 -2.6903  0.3873 -0.0589
   11SOL    HW2  184   3.658   2.752   2.753  0.4025 -1.7232 -0.7787
   12SOL     OW  185   1.404   3.002   2.486  0.6314  0.7557  0.2221
   12SOL    HW1  186   1.475   3.064   2.518  0.0489  0.3030  2.5907
   12SOL    HW2  187   1.384   2.935   2.557 -1.8251  0.5740 -0.5495
   13SOL     OW  188   4.165   3.211   0.441  0.2257  0.3249  0.5109
   13SOL    HW1  189   4.179   3.240   0.346  0.3649  0.0288  0.4415
   13SOL    HW2  190   4.091   3.144   0.444  0.6208 -0.1099  0.5373
   14SOL     OW  191   1.097   3.438   3.928 -0.2768 -0.3037 -0.3260
   14SOL    HW1  192   1.195   3.429   3.911 -0.0702 -0.7404  1.0291
   14SOL    HW2  193   1.081   3.450   4.026 -1.6823 -1.7836 -0.3390
   15SOL     OW  194   1.923   2.260   2.492  0.4440 -0.5457 -0.5772
   15SOL    HW1  195   1.969   2.177   2.463  2.2970 -0.3871  1.6774
   15SOL    HW2  196   1.962   2.339   2.443  1.5613 -0.5931  0.1922
   16SOL     OW  197   1.649   4.494   1.450 -0.2308 -0.3793 -0.2715
   16SOL    HW1  198   1.552   4.470   1.441 -0.2157 -0.7187  0.3781
   16SOL    HW2  199   1.699   4.416   1.489  0.5970 -0.7736 -2.0132
   17SOL     OW  200   1.263   1.149   3.245  0.2484 -0.1722 -0.4841
   17SOL    HW1  201   1.235   1.244   3.255 -0.2615 -0.2686 -0.9427
   17SOL    HW2  202   1.338   1.144   3.179  2.2154  0.2210  1.6010
   18SOL     OW  203   2.223   3.239   4.249 -0.0976 -0.3787  0.2250
   18SOL    HW1  204   2.179   3.227   4.160  0.0169 -0.5126  0.1853
   18SOL    HW2  205   2.321   3.251   4.236 -0.3200  1.6663  0.1996
   19SOL     OW  206   4.598   2.382   1.291 -0.0340  0.7261 -0.2050
   19SOL    HW1  207   4.695   2.404   1.280 -0.0181 -0.0615 -1.9559
   19SOL    HW2  208   4.577   2.372   1.389  1.8909 -0.1249  0.1767
   20SOL     OW  209   4.921   4.875   4.658 -0.1856 -0.1588  0.3198
   20SOL    HW1  210   4.989   4.802   4.654 -0.2876 -0.1905 -2.2214
   20SOL    HW2  211   4.898   4.894   4.754  1.3869 -1.9853  1.1183
   21SOL     OW  212   3.940   1.791   2.285  0.0217  0.1717  0.1396
   21SOL    HW1  213   3.865   1.854   2.263  0.1279 -0.3042 -1.7915
   21SOL    HW2  214   3.904   1.712   2.334 -1.2679 -1.1651 -2.6854
   22SOL     OW  215   4.201   3.562   3.603 -0.2138  0.2814 -0.2698
   22SOL    HW1  216   4.246   3.635   3.552  2.2801 -1.3574 -0.5942
   22SOL    HW2  217   4.252   3.543   3.687  0.2898 -2.2100 -1.0535
   23SOL     OW  218   2.720   0.206   1.866  0.3434 -0.5884 -0.2507
   23SOL    HW1  219   2.719   0.303   1.841  0.1377 -0.5907 -0.2491
   23SOL    HW2  220   2.723   0.197   1.965  0.3322 -0.5832 -0.2498
   24SOL     OW  221   4.526   1.666   0.373  0.2957  0.0385 -0.0069
   24SOL    HW1  222   4.601   1.609   0.338  0.7986  0.4647  0.3636
   24SOL    HW2  223   4.448   1.660   0.310  0.2374 -1.2582  0.1613
   25SOL     OW  224   4.597   2.510   4.911  0.0022 -0.3886  0.4061
   25SOL    HW1  225   4.639   2.440   4.968  1.2056 -2.3795 -2.6308
   25SOL    HW2  226   4.658   2.589   4.905  0.4928 -0.7325  0.7719
   26SOL     OW  227   5.058   0.408   1.416  0.0185  0.0404 -0.6753
   26SOL    HW1  228   0.005   0.448   1.420 -0.3374  0.7823  0.8076
   26SOL    HW2  229   5.034   0.371   1.506 -0.8475 -0.8337 -1.2459
   27SOL     OW  230   0.591   2.197   2.040  0.0947  0.8346 -0.4917
   27SOL    HW1  231   0.520   2.194   2.111  0.7779  0.6202  0.1936
   27SOL    HW2  232   0.642   2.111   2.039  0.6101  1.1380 -0.7001
   28SOL     OW  233   2.111   4.696   2.191  0.4564 -0.1546 -0.2852
   28SOL    HW1  234   2.161   4.754   2.255  1.1255  2.3151 -2.8885
   28SOL    HW2  235   2.174   4.659   2.123 -0.7923  0.7868 -2.0210
   29SOL     OW  236   2.340   3.674   0.355  0.8828 -0.1699  0.0731
   29SOL    HW1  237   2.329   3.614   0.435  2.1729  0.1811  0.5338
   29SOL    HW2  238   2.408   3.744   0.375  3.5701 -1.8922 -2.3137
   30SOL     OW  239   3.020   4.740   3.997 -0.2675  0.0369  0.1999
   30SOL    HW1  240   3.087   4.760   4.069  0.1883  2.0687 -0.7063
   30SOL    HW2  241   3.051   4.780   3.911 -1.9486 -0.2738 -0.5836
   31SOL     OW  242   0.858   1.474   2.512 -0.2267 -0.3232 -0.7625
   31SOL    HW1  243   0.937   1.518   2.554 -0.0325 -0.4159 -1.0340
   31SOL    HW2  244   0.886   1.389   2.468 -0.6827 -0.9922  0.1964
   32SOL     OW  245   1.984   2.391   3.693  0.9644 -0.0316 -0.0317
   32SOL    HW1  246   1.973   2.436   3.782  0.0364 -2.5607  1.2459
   32SOL    HW2  247   1.930   2.439   3.624 -0.5007  0.4276  1.3797
   33SOL     OW  248   3.818   3.575   1.748 -0.3145  0.2914  0.3571
   33SOL    HW1  249   3.745   3.516   1.782 -0.6910  0.8898  0.6033
   33SOL    HW2  250   3.832   3.557   1.650 -1.0609  0.4403  0.2167
   34SOL     OW  251   2.724   4.830   3.917 -0.1191  0.3550  0.5860
   34SOL    HW1  252   2.777   4.884   3.852 -1.1982  0.4953 -0.2043
   34SOL    HW2  253   2.767   4.835   4.007  1.4936  0.0152 -0.1288
   35SOL     OW  254   4.646   4.203   1.092  0.5208  0.3246  0.0637
   35SOL    HW1  255   4.590   4.250   1.160 -0.3334  0.7862 -0.9511
   35SOL    HW2  256   4.677   4.268   1.023 -0.0419 -0.4400 -0.9294
   36SOL     OW  257   4.262   4.611   3.721 -0.5275  0.6761  0.5238
   36SOL    HW1  258   4.341   4.553   3.742 -1.2188  0.2272  2.0595
   36SOL    HW2  259   4.240   4.603   3.624  0.2508 -0.5415  0.4183
   37SOL     OW  260   4.359   3.784   3.517 -0.0900  0.6637 -0.3945
   37SOL    HW1  261   4.409   3.821   3.595 -1.3562  1.1328  0.2224
   37SOL    HW2  262   4.412   3.799   3.433  0.0334  2.7312 -0.0052
   38SOL     OW  263   0.219   3.291   0.185  0.0030  0.2739  0.5012
   38SOL    HW1  264   0.166   3.357   0.237 -0.5136  1.5832 -1.5783
   38SOL    HW2  265   0.256   3.221   0.247 -1.6658  0.9834  2.3894
   39SOL     OW  266   2.557   3.736   1.582  0.2375  0.4089  0.1582
   39SOL    HW1  267   2.656   3.733   1.572  0.3648  0.6696  1.2371
   39SOL    HW2  268   2.523   3.826   1.556 -0.1240 -0.5819 -3.2917
   40SOL     OW  269   3.495   2.521   3.975 -0.4911 -0.2465 -0.5486
   40SOL    HW1  270   3.486   2.434   4.024  0.5725 -0.0981 -0.0642
   40SOL    HW2  271   3.465   2.596   4.033  3.9826  0.3514  1.4123
   41SOL     OW  272   4.956   2.231   1.628  0.5859  0.1898 -0.2858
   41SOL    HW1  273   5.010   2.245   1.711  2.4020 -0.6299 -1.2610
   41SOL    HW2  274   4.880   2.296   1.627  0.1162 -0.2019  2.2935
   42SOL     OW  275   2.837   4.822   0.311  0.5450 -0.2582 -0.1030
   42SOL    HW1  276   2.777   4.861   0.240 -1.6288  1.1725  2.3583
   42SOL    HW2  277   2.910   4.886   0.332 -1.0535  1.1028  1.5593
   43SOL     OW  278   4.217   5.004   0.601 -0.2937 -0.2493  0.6684
   43SOL    HW1  279   4.138   5.049   0.559  0.4110  0.2000 -0.2188
   43SOL    HW2  280   4.283   4.979   0.529  1.3215  1.2748  1.5382
   44SOL     OW  281   2.684   4.370   4.598  0.7098 -0.2182  0.3552
   44SOL    HW1  282   2.593   4.403   4.576  0.3529 -0.2668  1.7034
   44SOL    HW2  283   2.752   4.436   4.565  0.1250  0.5973  0.7482
   45SOL     OW  284   4.288   4.471   2.683  0.3223  0.2063 -0.6066
   45SOL    HW1  285   4.308   4.549   2.623 -1.9908 -1.1437 -3.3575
   45SOL    HW2  286   4.190   4.468   2.701  0.5325 -1.4531  0.4384
   46SOL     OW  287   3.785   0.046   2.404  0.4955  0.2273  0.3774
   46SOL    HW1  288   3.795   5.104   2.355  1.7359 -0.4634  1.7627
   46SOL    HW2  289   3.856   0.053   2.474  0.0573  2.1173  0.6938
   47SOL     OW  290   0.751   0.561   4.780 -0.0941 -0.4114 -0.0835
   47SOL    HW1  291   0.734   0.537   4.875  1.5305  3.1794  1.2809
   47SOL    HW2  292   0.849   0.573   4.765 -0.3355 -0.5983 -2.1546
   48SOL     OW  293   1.061   2.499   4.615  0.4172 -0.3627  0.4459
   48SOL    HW1  294   1.056   2.440   4.534 -0.1133  1.0099 -0.5696
   48SOL    HW2  295   1.086   2.591   4.587 -1.0241  0.4486  1.6780
   49SOL     OW  296   0.694   4.345   1.338  0.1969  0.2290  0.3067
   49SOL    HW1  297   0.614   4.395   1.303 -0.9230 -1.1453  0.8158
   49SOL    HW2  298   0.686   4.336   1.437 -0.0407 -1.6171  0.1494
   50SOL     OW  299   2.471   4.767   4.195 -0.0682  1.0249 -0.0673
   50SOL    HW1  300   2.470   4.797   4.100 -0.7122  0.6864 -0.1687
   50SOL    HW2  301   2.378   4.747   4.226  0.3711 -1.8446 -0.3191
   51SOL     OW  302   2.687   2.016   3.255 -0.1988 -0.1605 -0.4431
   51SOL    HW1  303   2.678   2.057   3.165  1.0110  0.2747 -0.3752
   51SOL    HW2  304   2.769   1.959   3.258  1.3367  2.0159  1.1813
   52SOL     OW  305   0.217   1.887   1.238 -0.3148  0.1722  0.1177
   52SOL    HW1  306   0.195   1.846   1.150  1.1527 -1.8117  0.6086
   52SOL    HW2  307   0.306   1.855   1.269 -0.6060  1.1451  2.1523
   53SOL     OW  308   0.100   1.974   0.066  0.1895 -0.7709  0.4644
   53SOL    HW1  309   0.039   1.917   0.011  0.7634  0.1999 -1.2877
   53SOL    HW2  310   0.063   2.067   0.069 -0.3266 -0.9964  2.6041
   54SOL     OW  311   4.736   1.508   0.255 -0.5580 -0.0392  0.0359
   54SOL    HW1  312   4.829   1.534   0.229 -0.4851 -1.0998 -0.7964
   54SOL    HW2  313   4.685   1.478   0.175 -1.6571  0.5645  0.4706
   55SOL     OW  314   1.471   4.829   1.111  0.3344 -0.2151 -0.2281
   55SOL    HW1  315   1.472   4.915   1.059 -1.6033  1.1196  1.7775
   55SOL    HW2  316   1.558   4.781   1.096  1.1001  1.5983 -2.1708
   56SOL     OW  317   3.220   5.122   3.384 -0.2056  0.1737  0.1779
   56SOL    HW1  318   3.317   5.134   3.405 -0.1907  0.7595 -0.2036
   56SOL    HW2  319   3.210   5.076   3.295 -0.2696  1.2629 -0.3942
   57SOL     OW  320   1.241   3.471   2.555 -0.3187  0.0618 -0.2862
   57SOL    HW1  321   1.268   3.434   2.466 -1.2933  1.6998 -1.3243
   57SOL    HW2  322   1.263   3.569   2.557 -2.9559  0.7057  0.1200
   58SOL     OW  323   0.253   1.232   1.099 -0.0958 -0.2698 -0.3939
   58SOL    HW1  324   0.247   1.332   1.108  1.7842 -0.2752  1.6460
   58SOL    HW2  325   0.162   1.196   1.079 -0.7327  1.8619 -1.7914
   59SOL     OW  326   2.416   1.408   3.077 -0.0008 -0.0595  0.3062
   59SOL    HW1  327   2.374   1.383   3.164  1.8241  1.0818  1.5773
   59SOL    HW2  328   2.506   1.364   3.069 -0.1967 -0.2495 -1.0663
   60SOL     OW  329   0.935   1.863   0.540  0.2591 -0.2610 -0.0890
   60SOL    HW1  330   1.007   1.814   0.491 -0.3567 -2.5714  1.1777
   60SOL    HW2  331   0.852   1.807   0.542 -1.7144  2.3730 -1.6515
   61SOL     OW  332   0.539   1.395   3.842  0.1913  0.1733 -0.0574
   61SOL    HW1  333   0.468   1.326   3.847 -1.4052  1.7321 -0.1154
   61SOL    HW2  334   0.617   1.367   3.898 -0.2396 -1.8155 -0.4055
   62SOL     OW  335   0.705   3.175   4.640 -0.0250 -0.0430 -0.1945
   62SOL    HW1  336   0.776   3.128   4.586 -1.3325 -0.3484 -1.7430
   62SOL    HW2  337   0.641   3.108   4.676 -1.6055  0.4165 -1.9697
   63SOL     OW  338   3.462   1.967   2.304 -0.5857  0.3544 -0.5142
   63SOL    HW1  339   3.367   1.956   2.272 -0.7719 -0.8310  0.3686
   63SOL    HW2  340   3.461   2.008   2.394 -0.2365  0.6157 -0.6309
   64SOL     OW  341   1.832   2.555   1.655 -0.5835  1.0755 -0.3974
   64SOL    HW1  342   1.761   2.616   1.689 -0.4233  0.6619  0.7105
   64SOL    HW2  343   1.916   2.570   1.708 -0.0268  1.1253 -1.2805
   65SOL     OW  344   0.263   0.412   3.327  0.1365  0.2484  0.0165
   65SOL    HW1  345   0.313   0.361   3.397 -0.3996 -1.6746 -0.9267
   65SOL    HW2  346   0.165   0.408   3.346  0.1032  1.3398  0.1576
   66SOL     OW  347   4.168   3.926   0.210 -0.0184  0.1550  0.1443
   66SOL    HW1  348   4.086   3.908   0.265 -0.5704 -1.0199 -1.0128
   66SOL    HW2  349   4.146   3.991   0.137 -0.0654 -0.5350 -0.4684
   67SOL     OW  350   1.738   4.696   1.917 -0.5396 -0.2785 -0.2429
   67SOL    HW1  351   1.775   4.746   1.996  2.4164 -1.3084 -0.8473
   67SOL    HW2  352   1.770   4.739   1.832 -3.0246  0.3401 -0.9450
   68SOL     OW  353   3.290   2.173   4.438 -0.4101  0.0742 -0.4566
   68SOL    HW1  354   3.386   2.148   4.456 -0.7201  0.2322  1.6404
   68SOL    HW2  355   3.286   2.268   4.406  0.1412  0.0490 -0.6153
   69SOL     OW  356   4.751   2.337   4.076 -0.0272  0.4223  0.4449
   69SOL    HW1  357   4.724   2.394   4.153  1.2466 -0.0551  1.2879
   69SOL    HW2  358   4.836   2.373   4.036 -0.6050  0.5910 -0.6663
   70SOL     OW  359   2.054   0.986   2.920 -0.0320  0.0752  0.2154
   70SOL    HW1  360   1.973   1.030   2.881 -1.0408  0.7616  2.8794
   70SOL    HW2  361   2.045   0.980   3.019  3.8270  1.4739  0.8364
   71SOL     OW  362   2.109   2.471   1.508  0.0158 -0.4056 -0.8648
   71SOL    HW1  363   2.127   2.374   1.487  0.8322  0.0881 -2.6621
   71SOL    HW2  364   2.030   2.502   1.456 -1.3092 -0.4884  0.9893
   72SOL     OW  365   4.164   1.814   0.588 -0.6286 -0.1291 -0.2100
   72SOL    HW1  366   4.161   1.734   0.528 -0.8391 -0.7113  0.5538
   72SOL    HW2  367   4.163   1.897   0.533  2.5745 -0.5911 -1.1902
   73SOL     OW  368   2.628   0.676   0.067  0.0964 -0.1261  0.3922
   73SOL    HW1  369   2.597   0.604   0.130  2.2622 -0.4712  1.1513
   73SOL    HW2  370   2.717   0.710   0.097 -0.2361  1.9059 -0.7788
   74SOL     OW  371   3.412   0.518   0.676  0.0220  0.2262 -0.0894
   74SOL    HW1  372   3.437   0.474   0.589  0.9950  0.4458  0.0627
   74SOL    HW2  373   3.457   0.471   0.752  0.5754  1.0691  0.1319
   75SOL     OW  374   2.445   0.080   3.921  0.2892  0.4230  0.4088
   75SOL    HW1  375   2.540   0.048   3.918  0.2854  0.4405  0.1079
   75SOL    HW2  376   2.390   0.016   3.974  0.1420 -0.4286 -0.7498
   76SOL     OW  377   4.814   1.369   2.321  0.5793 -0.3236  0.0652
   76SOL    HW1  378   4.741   1.415   2.372  0.1512  1.4068 -1.9559
   76SOL    HW2  379   4.778   1.286   2.279  0.1804 -0.2745  0.3011
   77SOL     OW  380   4.011   3.838   1.070  0.3240 -0.0031 -0.4564
   77SOL    HW1  381   4.055   3.780   1.001 -1.0627 -0.0794 -1.3172
   77SOL    HW2  382   3.984   3.782   1.148  0.3165 -0.2504 -0.6358
   78SOL     OW  383   2.801   1.744   1.154 -0.4889 -0.4620 -0.0562
   78SOL    HW1  384   2.754   1.740   1.065 -1.0610  0.6519  0.1783
   78SOL    HW2  385   2.877   1.808   1.148 -1.5688  0.9422  0.7039
   79SOL     OW  386   2.081   4.440   2.879  0.2116 -0.0196 -0.4492
   79SOL    HW1  387   1.982   4.433   2.890  0.0410  1.9003 -0.4030
   79SOL    HW2  388   2.123   4.451   2.969  0.8594 -3.9119 -0.1057
   80SOL     OW  389   3.281   5.126   4.658  0.8016  0.4050 -0.2901
   80SOL    HW1  390   3.335   5.103   4.739  0.4512 -0.3254 -0.2596
   80SOL    HW2  391   3.340   0.023   4.589  1.4070 -0.4140 -0.2730
   81SOL     OW  392   0.870   4.002   2.970 -0.1309 -0.3656 -0.6989
   81SOL    HW1  393   0.838   3.997   3.065 -1.2769  0.7497 -1.0059
   81SOL    HW2  394   0.969   3.992   2.968  0.3063  2.6497  0.9413
   82SOL     OW  395   2.362   0.141   2.783 -0.1973 -0.0398  0.5041
   82SOL    HW1  396   2.339   0.132   2.687  0.5903 -2.3222  0.4754
   82SOL    HW2  397   2.290   0.193   2.830 -0.5187  1.2240 -1.2958
   83SOL     OW  398   1.470   0.519   1.135 -0.0990 -0.2460  0.2262
   83SOL    HW1  399   1.532   0.516   1.213 -0.0427 -0.6751  0.1658
   83SOL    HW2  400   1.402   0.446   1.143  1.8888 -2.4885 -1.7596
   84SOL     OW  401   4.859   3.904   0.207  0.4881  0.4896 -0.1300
   84SOL    HW1  402   4.885   3.815   0.243  1.5909  0.7704 -0.2039
   84SOL    HW2  403   4.774   3.895   0.154  1.3092 -0.7778 -1.2799
   85SOL     OW  404   0.095   2.923   4.969  0.3735 -0.0875 -0.1294
   85SOL    HW1  405   0.126   3.011   5.004  0.0636 -0.0124 -0.0373
   85SOL    HW2  406   0.126   2.911   4.875  2.3042 -0.8483  0.5560
   86SOL     OW  407   0.885   4.509   0.337  0.0841  0.0643  0.5445
   86SOL    HW1  408   0.978   4.470   0.336 -0.1864 -0.6569 -1.3249
   86SOL    HW2  409   0.886   4.599   0.294 -0.6520 -1.7252 -3.7369
   87SOL     OW  410   2.245   4.997   2.570  0.0801 -0.0030 -0.1024
   87SOL    HW1  411   2.321   4.956   2.620  0.3127 -0.9444 -1.1948
   87SOL    HW2  412   2.164   4.998   2.628 -0.1154 -2.6240 -0.2188
   88SOL     OW  413   0.152   4.488   2.944  0.3829  0.7065  0.1214
   88SOL    HW1  414   0.183   4.393   2.951  0.9154  0.8047 -0.6733
   88SOL    HW2  415   0.172   4.522   2.852 -0.9488  1.1928  0.0016
   89SOL     OW  416   5.075   1.592   4.506 -0.7895 -0.6278  0.0366
   89SOL    HW1  417   4.998   1.603   4.570 -0.3219  1.3333  0.3232
   89SOL    HW2  418   0.016   1.593   4.557 -0.4746 -0.5507 -0.4963
   90SOL     OW  419   2.767   3.215   0.060 -0.3864  0.1300 -0.0950
   90SOL    HW1  420   2.698   3.286   0.045 -0.0960  0.5584  0.5559
   90SOL    HW2  421   2.788   3.171   5.118  1.5293  2.7929 -1.1053
   91SOL     OW  422   3.662   1.188   0.472 -0.5279 -0.0932  0.1401
   91SOL    HW1  423   3.732   1.119   0.455  0.6593  0.1200  3.4469
   91SOL    HW2  424   3.698   1.279   0.450 -0.2643 -0.1073  0.5070
   92SOL     OW  425   2.217   3.075   3.424 -0.0938 -0.4721  0.1080
   92SOL    HW1  426   2.315   3.057   3.418 -0.3741 -1.8999 -0.7318
   92SOL    HW2  427   2.200   3.173   3.421  1.3428 -0.1816  0.9362
   93SOL     OW  428   1.643   4.634   2.497 -0.0271  0.4026  0.1419
   93SOL    HW1  429   1.592   4.710   2.457  0.1122 -0.1736 -1.2046
   93SOL    HW2  430   1.739   4.639   2.470  0.1914  0.2767  0.8584
   94SOL     OW  431   4.179   0.296   1.567 -0.1068  0.5228 -0.0406
   94SOL    HW1  432   4.243   0.247   1.508 -1.4810  1.2926 -2.2813
   94SOL    HW2  433   4.227   0.372   1.611  0.9343 -0.0229 -0.1954
   95SOL     OW  434   0.725   2.120   4.842  0.1533  0.3511 -0.1849
   95SOL    HW1  435   0.635   2.114   4.884  0.2850 -1.6341 -0.0897
   95SOL    HW2  436   0.774   2.199   4.878 -1.0995  0.7734  0.6400
   96SOL     OW  437   3.472   3.589   1.221  0.0865 -1.0116 -0.4082
   96SOL    HW1  438   3.440   3.536   1.299 -0.4838 -0.9424 -0.5851
   96SOL    HW2  439   3.393   3.614   1.164  0.4709 -0.8853 -0.8901
   97SOL     OW  440   2.416   4.052   2.460  0.1011 -0.6064 -0.2022
   97SOL    HW1  441   2.367   4.039   2.374  1.2729 -1.3651 -0.7816
   97SOL    HW2  442   2.491   3.986   2.466 -0.0952 -0.7002  1.5072
   98SOL     OW  443   3.203   0.284   1.141  0.2207  0.2817 -0.1003
   98SOL    HW1  444   3.134   0.246   1.081  0.9171  0.1037 -0.8038
   98SOL    HW2  445   3.233   0.214   1.207  0.5846 -0.0044 -0.5665
   99SOL     OW  446   4.967   0.169   4.729  0.2888 -0.8149 -0.1003
   99SOL    HW1  447   4.946   0.264   4.749  1.7216 -0.5918  0.4575
   99SOL    HW2  448   5.053   0.144   4.772 -0.3260 -2.5267  0.2076
  100SOL     OW  449   3.240   5.045   4.265 -0.0725  0.2728  0.2355
  100SOL    HW1  450   3.215   4.951   4.241  0.1569 -0.0601  1.2687
  100SOL    HW2  451   3.194   5.108   4.202  0.0552 -0.5368 -0.6942
  101SOL     OW  452   2.276   4.723   0.494  0.3484  0.4015 -0.5592
  101SOL    HW1  453   2.352   4.658   0.497  0.2139  0.2864  0.6217
  101SOL    HW2  454   2.311   4.816   0.506  0.2772  0.3218  0.2971
  102SOL     OW  455   1.695   4.115   2.830 -0.2324  0.6169  0.1813
  102SOL    HW1  456   1.780   4.070   2.859 -1.8323 -0.4458  3.8691
  102SOL    HW2  457   1.717   4.203   2.789  2.7200 -0.8736 -1.7975
  103SOL     OW  458   4.563   3.269   4.572  0.4045 -0.1610  0.2129
  103SOL    HW1  459   4.624   3.190   4.571  2.4533  1.3224 -0.1306
  103SOL    HW2  460   4.613   3.349   4.607 -1.7648  0.8658  1.1565
  104SOL     OW  461   0.731   3.688   2.944 -0.4157 -0.0063  0.4655
  104SOL    HW1  462   0.721   3.783   2.913  2.5227 -0.5846 -2.9772
  104SOL    HW2  463   0.780   3.686   3.031 -0.3799  1.6041  0.5148
  105SOL     OW  464   4.103   2.866   2.569  0.9105  0.2875 -0.1705
  105SOL    HW1  465   4.066   2.806   2.498  0.2663  0.7039 -0.1906
  105SOL    HW2  466   4.193   2.900   2.541 -0.1723  2.0480 -1.7215
  106SOL     OW  467   2.185   0.143   1.330  0.2704  0.8227  0.6126
  106SOL    HW1  468   2.115   0.120   1.398  0.7164  0.1970  0.8781
  106SOL    HW2  469   2.259   0.193   1.375  0.5257  0.4828  0.5771
  107SOL     OW  470   0.689   3.275   3.323  0.2783  0.6026  0.0542
  107SOL    HW1  471   0.750   3.354   3.318 -0.1013  0.8727 -0.4535
  107SOL    HW2  472   0.698   3.221   3.240  1.6117 -0.7139  1.0080
  108SOL     OW  473   4.856   3.677   4.152  0.3593 -0.3284 -0.5230
  108SOL    HW1  474   4.818   3.631   4.232  1.5978 -0.2410  0.1479
  108SOL    HW2  475   4.826   3.773   4.151 -1.8913 -0.9763 -1.7002
  109SOL     OW  476   0.071   2.827   1.710 -0.5784  0.3292 -1.0889
  109SOL    HW1  477   0.067   2.900   1.778 -0.1947  0.9017 -1.6568
  109SOL    HW2  478   0.111   2.745   1.750  0.1845  0.8434 -0.7741
  110SOL     OW  479   4.435   1.566   0.619  0.2395  0.2973  0.2855
  110SOL    HW1  480   4.499   1.530   0.687  0.1710  0.1648  0.2802
  110SOL    HW2  481   4.484   1.588   0.535 -0.0016 -1.6691 -0.4370
  111SOL     OW  482   2.983   2.562   0.949 -0.7157 -0.0268 -0.0348
  111SOL    HW1  483   3.060   2.623   0.929  0.1591 -1.5759 -1.5998
  111SOL    HW2  484   2.913   2.572   0.879 -0.3980 -1.0534 -0.5159
  112SOL     OW  485   2.225   3.120   3.959  0.0019  0.0186  0.1478
  112SOL    HW1  486   2.277   3.035   3.956  0.7472  0.4574  0.0635
  112SOL    HW2  487   2.256   3.180   3.885 -0.1406  0.5643  0.5227
  113SOL     OW  488   1.319   2.484   4.745  0.0330 -0.3259  0.2882
  113SOL    HW1  489   1.354   2.576   4.760 -0.1463 -0.4452  1.6226
  113SOL    HW2  490   1.225   2.488   4.714 -0.2187 -0.0547  1.0606
  114SOL     OW  491   4.647   2.148   1.982  0.2386 -0.1081 -0.2106
  114SOL    HW1  492   4.738   2.159   2.022  0.5978 -1.8680 -0.4319
  114SOL    HW2  493   4.589   2.095   2.045 -1.0048  1.8663  0.3949
  115SOL     OW  494   4.992   4.099   0.850  0.2662 -0.3849 -0.7291
  115SOL    HW1  495   5.083   4.108   0.809  0.4170  1.0457 -0.1401
  115SOL    HW2  496   5.002   4.066   0.944  0.0103 -2.2754 -1.3206
  116SOL     OW  497   4.145   4.421   2.163 -0.3743 -0.4000  0.1641
  116SOL    HW1  498   4.095   4.363   2.099  0.4409 -0.4626 -0.4354
  116SOL    HW2  499   4.243   4.409   2.149 -0.1414  2.3291 -1.0983
  117SOL     OW  500   3.824   2.724   0.508 -0.4308 -0.2283  0.0887
  117SOL    HW1  501   3.917   2.723   0.546 -0.3022  1.0130 -0.1483
  117SOL    HW2  502   3.762   2.677   0.570 -0.4821  2.8565  2.6333
  118SOL     OW  503   2.479   3.523   1.211 -0.0287 -0.1377 -0.3688
  118SOL    HW1  504   2.566   3.554   1.250 -0.0305 -1.3445  0.6670
  118SOL    HW2  505   2.404   3.563   1.262 -0.0333 -1.3561  0.6390
  119SOL     OW  506   1.279   5.025   4.341 -0.3708  0.4549 -0.4049
  119SOL    HW1  507   1.353   4.973   4.297 -0.4465  0.2025 -0.2324
  119SOL    HW2  508   1.318   5.105   4.386  0.3579 -1.5876  2.8784
  120SOL     OW  509   2.296   4.131   0.347  0.0347  0.5513 -0.1437
  120SOL    HW1  510   2.228   4.105   0.416 -0.5060 -0.1362 -0.9117
  120SOL    HW2  511   2.285   4.228   0.325  0.3353  0.8218  0.8634
  121SOL     OW  512   2.700   0.627   2.463 -0.1772 -0.2196 -0.4919
  121SOL    HW1  513   2.659   0.585   2.544 -1.2826  2.7554  0.6572
  121SOL    HW2  514   2.796   0.647   2.481 -0.1567 -0.4825 -0.3039
  122SOL     OW  515   4.451   2.857   3.198 -0.2260  0.3281  0.1838
  122SOL    HW1  516   4.360   2.875   3.236 -0.6570 -1.3285  0.0227
  122SOL    HW2  517   4.451   2.881   3.101 -0.4224  0.5412  0.2343
  123SOL     OW  518   2.508   4.527   3.285  0.2801 -0.3612 -0.5970
  123SOL    HW1  519   2.488   4.575   3.199  1.2900  0.4216 -0.4094
  123SOL    HW2  520   2.533   4.593   3.355  0.0355 -1.0447  0.1552
  124SOL     OW  521   4.666   3.058   4.783  0.4556  0.0734  0.2748
  124SOL    HW1  522   4.609   2.994   4.835  0.6640 -0.5887 -0.2877
  124SOL    HW2  523   4.761   3.027   4.786  0.5716  0.4086  0.0675
  125SOL     OW  524   1.258   0.432   1.512  0.1875 -0.6130 -0.2276
  125SOL    HW1  525   1.306   0.344   1.515  0.1083 -0.6323  0.4430
  125SOL    HW2  526   1.189   0.436   1.584 -1.0827 -0.7209 -1.3942
  126SOL     OW  527   4.408   3.884   2.476  0.3946  0.8693  0.3054
  126SOL    HW1  528   4.367   3.972   2.501 -0.3343  0.8956 -0.9284
  126SOL    HW2  529   4.458   3.894   2.390 -1.9774 -0.5074 -1.3286
  127SOL     OW  530   2.525   0.101   1.306 -1.1090 -0.1826 -0.1141
  127SOL    HW1  531   2.593   0.158   1.259  0.9757 -0.8668  1.8868
  127SOL    HW2  532   2.483   0.153   1.381  0.9948 -1.1956  1.8923
  128SOL     OW  533   1.016   3.313   1.555  0.2845  0.0066 -0.3781
  128SOL    HW1  534   0.977   3.263   1.633 -0.2060 -0.2073 -0.7606
  128SOL    HW2  535   0.968   3.288   1.472  0.7557  0.3018 -0.7430
  129SOL     OW  536   1.645   0.636   2.415  0.2006 -0.2974  0.0609
  129SOL    HW1  537   1.577   0.682   2.472 -0.1327 -0.5704 -0.1088
  129SOL    HW2  538   1.713   0.592   2.474 -0.3753 -0.9312  0.2626
  130SOL     OW  539   1.311   0.810   3.775 -0.2630 -0.0583  0.0320
  130SOL    HW1  540   1.364   0.782   3.695 -0.5101  1.0569 -0.5485
  130SOL    HW2  541   1.372   0.840   3.847 -0.0753  0.5121 -0.3590
  131SOL     OW  542   3.640   0.320   4.725  0.5808  0.3231 -0.4881
  131SOL    HW1  543   3.603   0.387   4.662 -0.1829  0.5273  0.1718
  131SOL    HW2  544   3.584   0.316   4.808  0.5439 -1.1925 -0.5488
  132SOL     OW  545   0.422   1.773   1.620  0.2816  0.2101 -0.6959
  132SOL    HW1  546   0.437   1.797   1.716 -1.1986 -0.1432 -0.3479
  132SOL    HW2  547   0.509   1.750   1.577  0.9356  0.1360  0.6250
  133SOL     OW  548   1.646   1.482   0.171 -0.4589 -0.4459 -0.1353
  133SOL    HW1  549   1.643   1.497   0.072 -0.4961 -0.7002 -0.1752
  133SOL    HW2  550   1.571   1.420   0.197 -1.9775  1.5005  0.4070
  134SOL     OW  551   1.184   0.864   1.615  0.1146 -0.2595  0.1997
  134SOL    HW1  552   1.104   0.881   1.673 -0.8291 -1.2384 -0.7558
  134SOL    HW2  553   1.237   0.788   1.654  0.6881  0.4921  0.9194
  135SOL     OW  554   0.085   0.429   3.968  0.5351 -0.4123 -0.1910
  135SOL    HW1  555   0.111   0.510   4.021 -0.6172 -1.0709  1.4540
  135SOL    HW2  556   0.082   0.349   4.027 -3.9735 -0.6122 -0.3399
  136SOL     OW  557   2.502   0.398   4.464 -0.3634 -0.1172  0.1578
  136SOL    HW1  558   2.513   0.302   4.441 -0.0980 -0.4277  1.4678
  136SOL    HW2  559   2.589   0.446   4.452 -0.3587 -0.1579  0.0292
  137SOL     OW  560   1.322   0.679   3.019 -0.2350  0.0061 -0.2526
  137SOL    HW1  561   1.239   0.685   2.965  0.4539  0.5497 -1.2837
  137SOL    HW2  562   1.372   0.596   2.995  0.8170  0.9824 -1.5984
  138SOL     OW  563   4.140   1.173   4.008  0.2156 -0.2134  0.1136
  138SOL    HW1  564   4.174   1.080   4.022 -0.4432 -0.4034  0.4685
  138SOL    HW2  565   4.048   1.169   3.970  0.5546  0.2990 -0.8031
  139SOL     OW  566   3.025   2.181   0.416  0.1901  0.6702  0.0913
  139SOL    HW1  567   3.095   2.241   0.453  1.5618 -1.3423  0.9701
  139SOL    HW2  568   2.999   2.113   0.485  1.7164 -2.2627 -1.9925
  140SOL     OW  569   0.823   0.036   1.280  0.1861 -0.2457 -0.6760
  140SOL    HW1  570   0.732   0.060   1.246  0.8153 -1.0851 -3.1258
  140SOL    HW2  571   0.827   5.082   1.299  0.7820 -0.3683 -1.3680
  141SOL     OW  572   3.217   3.805   4.524  0.8820  1.0863  0.1676
  141SOL    HW1  573   3.286   3.743   4.562  0.5850  1.0830  0.6984
  141SOL    HW2  574   3.210   3.789   4.425  1.3869  0.8399  0.1659
  142SOL     OW  575   2.852   1.572   2.047  0.0323  0.5489 -0.0451
  142SOL    HW1  576   2.822   1.552   2.140  0.9609 -0.2360  0.0916
  142SOL    HW2  577   2.951   1.585   2.045  0.1273 -0.1817 -1.0375
  143SOL     OW  578   1.005   4.094   1.998  0.0568 -0.1912  0.3987
  143SOL    HW1  579   0.923   4.049   1.963  1.1119 -1.5043 -0.4943
  143SOL    HW2  580   1.084   4.032   1.989  0.9652  0.6098  2.2500
  144SOL     OW  581   1.712   1.375   2.528  0.7941  0.2665  0.0146
  144SOL    HW1  582   1.743   1.465   2.497  1.9664 -0.2281 -0.3099
  144SOL    HW2  583   1.671   1.384   2.619  1.9340  0.9648  0.4834
  145SOL     OW  584   3.914   2.607   3.819  0.0046  0.1775  0.4661
  145SOL    HW1  585   3.964   2.694   3.814 -2.2572  1.5928  1.1586
  145SOL    HW2  586   3.933   2.554   3.736  4.0497 -0.2690  1.4783
  146SOL     OW  587   3.414   4.791   5.046  0.5984  0.2873  0.2116
  146SOL    HW1  588   3.498   4.841   5.064 -0.2640  1.5673  0.8184
  146SOL    HW2  589   3.411   4.708   5.103  1.4992  0.1466  0.0647
  147SOL     OW  590   3.320   1.268   1.001 -0.5917 -0.0111 -0.0973
  147SOL    HW1  591   3.295   1.197   0.936 -0.4853 -0.4724  0.3639
  147SOL    HW2  592   3.272   1.254   1.088 -0.1337  0.1416  0.1899
  148SOL     OW  593   2.663   1.066   4.080 -0.7829 -0.5842  0.1531
  148SOL    HW1  594   2.580   1.070   4.024  0.9058  0.2698 -2.4424
  148SOL    HW2  595   2.672   1.151   4.132 -1.1012 -0.3126 -0.2249
  149SOL     OW  596   1.392   3.571   0.208  0.0783 -0.3116  0.2705
  149SOL    HW1  597   1.351   3.636   0.144  1.3383  0.0980 -0.1609
  149SOL    HW2  598   1.463   3.618   0.261 -0.2513 -0.9002  1.2525
  150SOL     OW  599   2.997   0.737   1.474 -0.0955 -0.5236 -0.2513
  150SOL    HW1  600   3.064   0.750   1.547  0.2734  0.0830 -0.6958
  150SOL    HW2  601   2.905   0.743   1.513  0.0697  1.1994 -0.0351
  151SOL     OW  602   4.498   3.410   0.418 -0.7107 -0.0652 -0.2078
  151SOL    HW1  603   4.497   3.451   0.327  1.0036  0.3269 -0.0910
  151SOL    HW2  604   4.436   3.460   0.478 -0.2905  1.0226 -0.6374
  152SOL     OW  605   4.560   4.220   2.249  0.4036  0.0600  0.2667
  152SOL    HW1  606   4.549   4.258   2.341 -1.8520 -0.5728  0.3089
  152SOL    HW2  607   4.536   4.123   2.250  0.2356  0.0677 -0.9985
  153SOL     OW  608   4.524   3.031   3.577 -0.2044  0.0961 -0.4047
  153SOL    HW1  609   4.581   2.976   3.515 -0.8706 -0.4929 -0.5081
  153SOL    HW2  610   4.431   2.994   3.578 -0.1180 -0.1828  1.2706
  154SOL     OW  611   1.346   1.212   4.246 -0.1622 -0.2558  0.5408
  154SOL    HW1  612   1.387   1.121   4.250 -0.7219 -0.4835  1.2199
  154SOL    HW2  613   1.323   1.235   4.152  0.1220 -0.7492  0.3497
  155SOL     OW  614   3.605   4.734   1.402 -0.7021  0.4317  0.5245
  155SOL    HW1  615   3.539   4.780   1.462 -0.4064 -0.3571  1.4848
  155SOL    HW2  616   3.654   4.663   1.454  0.4648  0.5774 -0.3285
  156SOL     OW  617   0.704   0.883   1.968  0.0666  0.3160 -0.1425
  156SOL    HW1  618   0.779   0.949   1.978 -0.5084  0.8781  0.5721
  156SOL    HW2  619   0.617   0.931   1.973 -0.3608 -0.2339 -1.6445
  157SOL     OW  620   3.647   3.502   2.370 -0.4376 -0.1135 -0.6088
  157SOL    HW1  621   3.692   3.475   2.455 -0.3622 -0.8082 -0.8668
  157SOL    HW2  622   3.691   3.585   2.335 -0.9283  0.5787  0.3871
  158SOL     OW  623   0.866   0.807   2.921  0.3912 -0.0133  0.2720
  158SOL    HW1  624   0.776   0.850   2.913  0.4896  0.4245  1.3691
  158SOL    HW2  625   0.921   0.856   2.989  0.7863 -1.4152  0.9983
  159SOL     OW  626   3.682   3.213   0.578  0.8574  0.9270 -0.1492
  159SOL    HW1  627   3.740   3.235   0.657  0.5324 -0.5612  0.5414
  159SOL    HW2  628   3.711   3.126   0.538 -1.5860 -0.5073  0.9745
  160SOL     OW  629   4.688   2.540   4.242 -0.2617 -0.0389 -0.2615
  160SOL    HW1  630   4.738   2.613   4.197 -1.1452  1.0821  0.5244
  160SOL    HW2  631   4.590   2.551   4.226 -0.3639 -1.5925 -0.8980
  161SOL     OW  632   2.197   2.413   2.278  0.3365  0.2788 -0.1556
  161SOL    HW1  633   2.121   2.471   2.250  1.3060  0.3602 -2.9232
  161SOL    HW2  634   2.200   2.331   2.221  1.0056 -0.8309  1.4103
  162SOL     OW  635   3.610   4.528   0.200 -0.0654  0.9027  0.0370
  162SOL    HW1  636   3.664   4.610   0.185 -2.3025  2.5778  0.6536
  162SOL    HW2  637   3.560   4.535   0.287 -0.5609 -0.9690 -0.0315
  163SOL     OW  638   1.795   4.079   3.741  0.3028  0.5697  0.1214
  163SOL    HW1  639   1.794   4.095   3.642  1.4839  1.5859  0.2349
  163SOL    HW2  640   1.731   4.142   3.785 -0.4300 -0.0740 -0.0062
  164SOL     OW  641   0.807   0.732   0.523  0.3656  0.5381  0.1641
  164SOL    HW1  642   0.767   0.686   0.601 -1.3987  1.2977 -0.2545
  164SOL    HW2  643   0.813   0.669   0.446  1.6546 -0.0702  0.7354
  165SOL     OW  644   3.999   0.588   4.987  0.1916  0.1417 -0.4878
  165SOL    HW1  645   4.089   0.630   4.996  0.5965 -0.9163  0.7763
  165SOL    HW2  646   3.970   0.591   4.892  0.9922  1.6357 -0.7088
  166SOL     OW  647   1.344   0.750   1.799  0.5189 -0.0879  0.2793
  166SOL    HW1  648   1.316   0.831   1.850  0.8274  0.5108 -0.4647
  166SOL    HW2  649   1.439   0.762   1.768  0.6590 -0.8582  0.4040
  167SOL     OW  650   1.953   3.953   0.302  0.2069 -0.6791 -0.2232
  167SOL    HW1  651   2.008   3.889   0.248  1.5545  1.8973 -2.1448
  167SOL    HW2  652   1.874   3.982   0.248  0.3581  0.2542  0.0336
  168SOL     OW  653   0.476   2.673   4.401 -0.1207 -0.3887 -0.5169
  168SOL    HW1  654   0.410   2.599   4.394 -0.3936 -0.2862  0.7286
  168SOL    HW2  655   0.441   2.754   4.353 -1.0873 -0.2271  0.4155
  169SOL     OW  656   2.564   2.182   4.632 -0.1833  0.2367 -0.2172
  169SOL    HW1  657   2.627   2.133   4.572 -0.7613 -0.8290  0.0297
  169SOL    HW2  658   2.504   2.117   4.678 -1.3660  1.2187 -0.3274
  170SOL     OW  659   2.317   1.120   2.121 -0.4407  0.5291  0.2347
  170SOL    HW1  660   2.353   1.142   2.030 -0.3996 -0.5962 -0.0390
  170SOL    HW2  661   2.239   1.179   2.142 -0.3602  0.8934 -0.4717
  171SOL     OW  662   0.473   1.245   4.767  0.6685 -0.4255  0.3186
  171SOL    HW1  663   0.390   1.280   4.811 -0.0990 -0.2878 -1.1458
  171SOL    HW2  664   0.542   1.225   4.836  0.1541  1.3996  1.4348
  172SOL     OW  665   2.659   0.853   4.980  0.5755  0.1427  0.4380
  172SOL    HW1  666   2.592   0.927   4.975  0.0462 -0.3270  0.5165
  172SOL    HW2  667   2.641   0.797   5.061 -0.2946 -1.2693 -0.6750
  173SOL     OW  668   4.985   3.585   3.412 -0.1809  0.3308 -0.5288
  173SOL    HW1  669   4.888   3.560   3.414 -0.0240 -0.4345 -1.5327
  173SOL    HW2  670   5.001   3.648   3.336 -0.1313  1.6111  0.5084
  174SOL     OW  671   4.446   0.743   0.680 -0.2803  0.2080  0.2748
  174SOL    HW1  672   4.429   0.660   0.626 -0.4859  1.1780 -1.2130
  174SOL    HW2  673   4.476   0.816   0.619 -0.6132  1.3772  1.4823
  175SOL     OW  674   3.318   1.227   1.420 -0.5464 -0.2131  0.0736
  175SOL    HW1  675   3.369   1.276   1.491 -1.1078  1.5069 -0.6683
  175SOL    HW2  676   3.369   1.145   1.392  2.0750  1.6653 -0.9683
  176SOL     OW  677   4.235   0.432   0.746 -0.0382  0.2247 -0.1061
  176SOL    HW1  678   4.285   0.473   0.669  0.6425 -0.6610 -0.1551
  176SOL    HW2  679   4.195   0.345   0.716  0.7535 -0.4351  0.6891
  177SOL     OW  680   1.360   4.351   1.121 -0.4427 -0.4065 -0.0431
  177SOL    HW1  681   1.298   4.378   1.047 -1.7386  1.7930  1.7259
  177SOL    HW2  682   1.331   4.261   1.156 -2.4296  0.3399  0.4021
  178SOL     OW  683   4.025   1.306   0.336  0.5197 -0.1970 -0.0442
  178SOL    HW1  684   3.982   1.238   0.276 -0.6860 -1.1783  1.8248
  178SOL    HW2  685   4.053   1.262   0.421 -0.0065  1.5860  1.1042
  179SOL     OW  686   0.428   4.994   4.095 -0.3107  0.8620  0.5406
  179SOL    HW1  687   0.338   4.968   4.058  0.4590  0.1362 -0.9063
  179SOL    HW2  688   0.477   5.049   4.028  0.7737  0.3077  0.8615
  180SOL     OW  689   1.993   1.446   3.158 -0.1905  0.4589  0.2130
  180SOL    HW1  690   1.994   1.542   3.185 -0.4689  0.5042  0.0655
  180SOL    HW2  691   1.913   1.401   3.199  0.0307  0.2519  0.4166
  181SOL     OW  692   0.571   3.793   1.887 -0.3939  0.0821  0.5983
  181SOL    HW1  693   0.505   3.865   1.866 -0.4706 -0.1451  0.0254
  181SOL    HW2  694   0.523   3.706   1.901 -0.1781 -0.2668 -0.6659
  182SOL     OW  695   3.711   0.920   3.573  0.0579  1.0468  0.2519
  182SOL    HW1  696   3.752   0.905   3.483  0.4209  0.6160  0.4874
  182SOL    HW2  697   3.630   0.862   3.583  1.6025 -1.0816  1.2582
  183SOL     OW  698   1.243   1.660   4.135 -0.4197  0.5155  0.3394
  183SOL    HW1  699   1.178   1.586   4.151  0.0927  0.0890  0.4783
  183SOL    HW2  700   1.320   1.651   4.197 -0.0639  0.8286 -0.0461
  184SOL     OW  701   2.147   3.494   1.534  0.4454 -0.1201  0.3758
  184SOL    HW1  702   2.111   3.415   1.584  1.4755 -0.7741  0.1143
  184SOL    HW2  703   2.213   3.543   1.592  1.1850 -0.5253 -0.1190
  185SOL     OW  704   1.727   4.032   0.156  0.6151  0.0971 -0.4808
  185SOL    HW1  705   1.785   4.097   0.107  2.3896 -1.9499 -1.2568
  185SOL    HW2  706   1.637   4.073   0.171  0.8557  1.8549 -3.0611
  186SOL     OW  707   3.713   3.160   3.058 -0.1419 -0.1585 -0.1928
  186SOL    HW1  708   3.646   3.133   2.989  1.6671 -2.0831 -1.2984
  186SOL    HW2  709   3.679   3.241   3.107 -2.0740  0.5093 -2.4305
  187SOL     OW  710   5.069   4.487   4.320  0.0148 -0.0456  0.3622
  187SOL    HW1  711   5.076   4.400   4.272  2.2454  0.5849 -0.5915
  187SOL    HW2  712   0.013   4.534   4.318 -0.3090  0.9088  3.4722
  188SOL     OW  713   0.817   1.349   0.315 -0.2358 -0.2911  0.9704
  188SOL    HW1  714   0.742   1.322   0.256 -0.6965 -0.4284  1.6129
  188SOL    HW2  715   0.883   1.273   0.322  0.3325  0.0706 -0.1420
  189SOL     OW  716   2.659   0.816   2.989  0.4545 -0.0810  0.1609
  189SOL    HW1  717   2.577   0.793   3.040 -0.7083 -0.3178 -1.7231
  189SOL    HW2  718   2.634   0.863   2.904  2.0310 -2.3887 -1.7237
  190SOL     OW  719   1.458   1.877   4.348 -0.1520  0.3267  0.3505
  190SOL    HW1  720   1.423   1.952   4.404  0.5035  1.2706 -0.4582
  190SOL    HW2  721   1.485   1.913   4.259 -0.3466 -0.9859 -0.2583
  191SOL     OW  722   3.066   2.098   4.572 -0.1131  0.2061  0.2615
  191SOL    HW1  723   3.077   2.000   4.585 -1.0291  0.2040  1.0835
  191SOL    HW2  724   3.149   2.135   4.529  1.2524 -0.5318  2.1268
  192SOL     OW  725   2.264   0.270   2.332 -1.2699 -0.5764 -0.8314
  192SOL    HW1  726   2.286   0.189   2.385  1.4202  1.7235  1.9497
  192SOL    HW2  727   2.341   0.292   2.272 -0.6128  1.4601  0.6632
  193SOL     OW  728   1.234   0.537   2.696 -0.8043 -0.4529 -0.5725
  193SOL    HW1  729   1.224   0.443   2.728 -2.2179 -0.5405 -1.2172
  193SOL    HW2  730   1.182   0.598   2.755 -2.4368 -0.4762 -1.9117
  194SOL     OW  731   2.986   2.626   3.523 -0.2405 -0.1102  0.1118
  194SOL    HW1  732   2.935   2.689   3.464 -0.6488 -0.0434  0.5366
  194SOL    HW2  733   3.081   2.659   3.531 -0.2133 -0.0506 -0.4010
  195SOL     OW  734   1.465   1.781   1.564 -0.3450 -0.6442 -0.4411
  195SOL    HW1  735   1.455   1.866   1.615  1.1298 -0.5756 -0.2274
  195SOL    HW2  736   1.510   1.799   1.477  1.2148 -1.3535  0.1753
  196SOL     OW  737   1.595   2.338   0.450  0.4777  0.0114  0.7140
  196SOL    HW1  738   1.561   2.292   0.368  0.0053  1.8609 -0.1814
  196SOL    HW2  739   1.695   2.341   0.448  0.4430  1.4031 -0.6306
  197SOL     OW  740   3.281   1.091   4.658 -0.0401  0.3082 -0.9359
  197SOL    HW1  741   3.339   1.087   4.577 -0.1122  1.6697 -1.0773
  197SOL    HW2  742   3.337   1.109   4.739  0.1265 -1.7582 -0.5285
  198SOL     OW  743   3.733   4.536   1.538 -0.1174  0.2486 -0.2076
  198SOL    HW1  744   3.822   4.528   1.494  0.9346  3.0806  1.1483
  198SOL    HW2  745   3.743   4.515   1.636 -0.5238  2.1727  0.2782
  199SOL     OW  746   4.987   1.683   4.265  0.1433  0.2090 -0.2894
  199SOL    HW1  747   4.978   1.654   4.360  0.3856  0.3162 -0.2336
  199SOL    HW2  748   5.065   1.636   4.223  0.4444  0.6629 -0.2422
  200SOL     OW  749   1.801   1.780   1.457  0.0715 -0.5173 -0.3539
  200SOL    HW1  750   1.731   1.850   1.441  0.1990 -0.4612 -0.6707
  200SOL    HW2  751   1.805   1.718   1.379 -0.7309 -1.4817  0.3601
  201SOL     OW  752   2.017   4.569   1.618 -0.2067  0.1138 -0.5266
  201SOL    HW1  753   2.109   4.601   1.643 -0.6900  0.7962  0.4282
  201SOL    HW2  754   1.949   4.630   1.657 -1.0735 -0.2689 -1.4084
  202SOL     OW  755   3.513   3.241   0.340  0.0671  0.6308 -0.7075
  202SOL    HW1  756   3.565   3.197   0.414  0.9314  0.8217 -1.1869
  202SOL    HW2  757   3.494   3.173   0.269 -2.0778  0.0609  0.3328
  203SOL     OW  758   5.020   2.271   1.375  0.0423  0.4429  0.4768
  203SOL    HW1  759   4.996   2.257   1.471  0.6546  0.8953  0.6985
  203SOL    HW2  760   5.092   2.206   1.349  0.0575  0.4905  0.3982
  204SOL     OW  761   4.130   2.602   4.955 -0.5382 -0.0970 -0.2526
  204SOL    HW1  762   4.049   2.648   4.918 -0.0276 -0.4460 -1.9146
  204SOL    HW2  763   4.112   2.503   4.961 -0.5360 -0.0689  0.2081
  205SOL     OW  764   0.989   4.689   1.692 -0.2902  0.3442 -0.3675
  205SOL    HW1  765   1.084   4.676   1.720 -1.1287 -3.0508  1.4786
  205SOL    HW2  766   0.955   4.776   1.729  1.4817  0.5750  0.8468
  206SOL     OW  767   2.370   4.261   3.752  0.1228 -0.1689  0.3282
  206SOL    HW1  768   2.457   4.236   3.794  0.5608 -1.7606 -1.3760
  206SOL    HW2  769   2.388   4.311   3.667 -0.5429 -1.4800 -0.6226
  207SOL     OW  770   2.239   3.563   2.048 -0.9532 -1.2162  0.1813
  207SOL    HW1  771   2.274   3.469   2.045  0.4503 -0.7231  0.4387
  207SOL    HW2  772   2.291   3.615   2.114 -0.5591  0.2147 -1.2086
  208SOL     OW  773   3.412   4.878   2.995  0.2689 -0.2735 -0.3982
  208SOL    HW1  774   3.465   4.919   3.069  0.3561 -0.1896 -0.5069
  208SOL    HW2  775   3.416   4.778   3.002  1.2134 -0.2828 -0.9522
  209SOL     OW  776   0.019   5.002   1.349  0.3739  0.2148 -0.3252
  209SOL    HW1  777   0.056   4.909   1.341  1.1079  0.6583 -2.4717
  209SOL    HW2  778   5.066   5.000   1.325  0.2318 -0.0737  0.2354
  210SOL     OW  779   0.475   0.899   3.748  0.5994 -0.5081  0.5757
  210SOL    HW1  780   0.433   0.818   3.789 -0.9089  0.4638  1.0343
  210SOL    HW2  781   0.546   0.871   3.684 -1.2059 -2.2752 -0.7715
  211SOL     OW  782   0.659   1.293   3.519  0.2001  0.1457 -0.2583
  211SOL    HW1  783   0.702   1.265   3.605 -2.2380 -1.5975  0.5320
  211SOL    HW2  784   0.621   1.384   3.528  0.2687  0.1105  0.3865
  212SOL     OW  785   3.698   0.272   2.275 -0.0415  0.6365  0.8437
  212SOL    HW1  786   3.635   0.321   2.335 -1.7724  0.3797 -0.6629
  212SOL    HW2  787   3.730   0.189   2.321 -0.3860  1.0488  1.8524
  213SOL     OW  788   4.523   1.270   3.839  0.4117  0.5700  0.1975
  213SOL    HW1  789   4.456   1.298   3.908  0.4379 -0.7131  0.7803
  213SOL    HW2  790   4.615   1.293   3.870  0.5152 -0.9843  1.1379
  214SOL     OW  791   0.981   2.149   3.317  0.3566  0.3222 -0.1879
  214SOL    HW1  792   0.930   2.205   3.252 -0.2867 -0.1630 -0.1084
  214SOL    HW2  793   0.987   2.197   3.404  1.5322  1.1344 -0.6897
  215SOL     OW  794   0.295   3.531   4.926  0.5126 -0.5920 -0.1188
  215SOL    HW1  795   0.265   3.446   4.883 -2.7733  0.1466  0.4322
  215SOL    HW2  796   0.270   3.609   4.868  2.1073  0.1047  0.0842
  216SOL     OW  797   4.589   3.323   4.868  0.3466  0.0341 -0.4069
  216SOL    HW1  798   4.615   3.235   4.829  2.3446 -0.6063  2.1086
  216SOL    HW2  799   4.629   3.397   4.814 -0.4523 -0.5960 -1.9220
  217SOL     OW  800   4.087   4.579   0.232 -0.2322  0.4973 -0.3405
  217SOL    HW1  801   4.163   4.567   0.168 -1.1343 -1.4548 -1.1388
  217SOL    HW2  802   4.042   4.666   0.213  0.3513  0.5752 -1.4607
  218SOL     OW  803   3.779   0.546   0.745  0.2329  0.1808  0.3866
  218SOL    HW1  804   3.773   0.613   0.670  0.2101  0.1955  0.4015
  218SOL    HW2  805   3.729   0.581   0.824 -0.2286 -0.0963  0.2173
  219SOL     OW  806   3.191   1.748   1.572  0.0690  0.4043  0.2499
  219SOL    HW1  807   3.178   1.807   1.492 -1.1638  0.1539  0.2354
  219SOL    HW2  808   3.136   1.665   1.561  1.1993 -0.4194  0.6061
  220SOL     OW  809   2.373   1.091   2.387 -0.1242  0.5942  0.2626
  220SOL    HW1  810   2.437   1.017   2.408 -1.4474 -0.4584  0.7096
  220SOL    HW2  811   2.343   1.084   2.292  0.0836  0.8180  0.1804
  221SOL     OW  812   0.751   0.699   0.844  0.1788 -0.0758  0.4567
  221SOL    HW1  813   0.686   0.771   0.868  0.5062 -0.2518  1.9566
  221SOL    HW2  814   0.707   0.610   0.854 -0.5210 -0.1230 -2.3028
  222SOL     OW  815   2.220   3.886   4.104 -0.2623  0.8455  0.4694
  222SOL    HW1  816   2.317   3.903   4.084  0.2721 -2.4382 -0.3749
  222SOL    HW2  817   2.213   3.808   4.167 -2.2809 -2.4818 -3.4175
  223SOL     OW  818   1.752   2.719   0.720  0.5134  0.2655  0.2805
  223SOL    HW1  819   1.829   2.658   0.698  0.1472  0.0359 -0.3868
  223SOL    HW2  820   1.673   2.694   0.663  0.1943  1.0201  0.3899
  224SOL     OW  821   0.537   2.879   2.757  0.3157 -0.1632 -0.3183
  224SOL    HW1  822   0.545   2.820   2.837  2.2077 -2.1903 -1.8605
  224SOL    HW2  823   0.562   2.973   2.783  0.7412 -0.7256  1.4763
  225SOL     OW  824   2.207   4.732   3.188 -0.0072 -0.0937 -0.4232
  225SOL    HW1  825   2.153   4.788   3.125 -0.4126 -0.7350 -0.6591
  225SOL    HW2  826   2.297   4.714   3.148 -0.5893 -1.2887 -1.2810
  226SOL     OW  827   1.778   4.399   1.142 -0.6890  0.2332  0.0484
  226SOL    HW1  828   1.770   4.390   1.241  0.4235 -2.5928 -0.0442
  226SOL    HW2  829   1.715   4.335   1.097 -0.1891  0.4888 -1.0528
  227SOL     OW  830   4.305   3.469   2.267 -0.0271  0.3358 -0.2900
  227SOL    HW1  831   4.362   3.473   2.185 -0.7594 -1.4266 -0.9407
  227SOL    HW2  832   4.359   3.498   2.346  1.6854 -0.9436 -0.9186
  228SOL     OW  833   4.310   4.855   2.826  0.0401 -0.1130  0.3687
  228SOL    HW1  834   4.341   4.761   2.844 -1.2977 -0.4161  1.2308
  228SOL    HW2  835   4.213   4.854   2.803  0.5792  0.8312 -2.1855
  229SOL     OW  836   2.155   1.507   1.207 -0.3699 -0.0601  0.1492
  229SOL    HW1  837   2.203   1.504   1.119 -1.4358  2.6236 -0.6096
  229SOL    HW2  838   2.217   1.538   1.278  0.4702 -2.1379  0.3891
  230SOL     OW  839   3.967   4.218   3.079 -0.0464  0.1360  0.1110
  230SOL    HW1  840   3.879   4.263   3.093 -0.5235 -0.8695  0.3903
  230SOL    HW2  841   3.994   4.169   3.162  2.0164  2.4835  0.9360
  231SOL     OW  842   5.120   4.521   0.319 -0.2648 -0.2950 -0.4958
  231SOL    HW1  843   5.100   4.496   0.414  1.2270 -1.6141 -0.4879
  231SOL    HW2  844   0.029   4.606   0.318  0.7288 -0.8970 -0.0599
  232SOL     OW  845   1.831   0.253   2.168 -0.5762 -0.4420  0.1640
  232SOL    HW1  846   1.817   0.193   2.247 -2.6131  0.5694  0.6398
  232SOL    HW2  847   1.911   0.310   2.184  0.1875 -1.6088  0.6062
  233SOL     OW  848   2.014   3.966   2.250 -0.2333  0.1147 -0.4048
  233SOL    HW1  849   1.955   4.032   2.297 -0.0923  0.6282 -0.9342
  233SOL    HW2  850   1.966   3.879   2.239 -0.3248  0.0411  0.5386
  234SOL     OW  851   1.036   3.888   0.696  0.0184  0.1575  0.2677
  234SOL    HW1  852   1.072   3.980   0.708  2.7652 -1.0294  2.0854
  234SOL    HW2  853   0.956   3.875   0.754 -0.1295  1.2584  0.3201
  235SOL     OW  854   4.651   2.132   4.370 -0.9432 -0.3699  0.0932
  235SOL    HW1  855   4.571   2.179   4.332 -0.8293  1.0150  1.4526
  235SOL    HW2  856   4.621   2.060   4.432 -1.1199 -1.1879 -0.9209
  236SOL     OW  857   2.419   0.510   2.815 -0.1483 -0.7492  0.1773
  236SOL    HW1  858   2.416   0.591   2.874  0.3559 -0.8999  0.4206
  236SOL    HW2  859   2.328   0.493   2.777 -0.2124  0.0572 -0.0523
  237SOL     OW  860   4.033   1.915   5.054 -0.4089  0.3212  0.3925
  237SOL    HW1  861   3.997   1.842   4.996  0.3676  0.0590  0.2261
  237SOL    HW2  862   3.980   1.998   5.039 -1.1422 -0.1324  0.3965
  238SOL     OW  863   0.719   1.460   0.545 -0.3446 -0.4400 -1.1277
  238SOL    HW1  864   0.673   1.400   0.610 -1.4649  0.3982 -1.0961
  238SOL    HW2  865   0.730   1.413   0.457 -0.8820 -0.8128 -0.9976
  239SOL     OW  866   4.951   0.500   3.652  0.4203 -1.0299 -0.0923
  239SOL    HW1  867   4.869   0.520   3.598  0.7143  0.5015 -0.0296
  239SOL    HW2  868   5.031   0.537   3.606  0.8853 -1.1795  0.5836
  240SOL     OW  869   4.579   2.110   0.209 -0.0202  0.3658  0.5701
  240SOL    HW1  870   4.525   2.146   0.285 -0.3813 -1.1896  1.0778
  240SOL    HW2  871   4.522   2.104   0.127  0.8089  3.6822 -0.3850
  241SOL     OW  872   1.438   2.753   3.627  0.2275 -0.0808 -0.3965
  241SOL    HW1  873   1.500   2.830   3.616  0.1219  0.2905  1.3920
  241SOL    HW2  874   1.402   2.727   3.537  1.7619  0.6654 -1.2816
  242SOL     OW  875   1.578   3.795   2.631 -0.2758 -0.1483  0.1125
  242SOL    HW1  876   1.532   3.883   2.645 -0.9518 -0.7415  1.9226
  242SOL    HW2  877   1.675   3.805   2.656 -0.2888  0.1469  0.0547
  243SOL     OW  878   0.389   4.344   2.026 -0.5020  0.1980  0.2803
  243SOL    HW1  879   0.412   4.254   2.063  0.6172  0.9681  1.5262
  243SOL    HW2  880   0.426   4.352   1.933  2.0979  0.4265  1.2551
  244SOL     OW  881   4.696   5.015   3.735  0.0061  0.3614 -0.7335
  244SOL    HW1  882   4.670   5.080   3.806  0.0178 -0.3564 -0.0650
  244SOL    HW2  883   4.619   4.954   3.715 -1.0622  2.4145 -3.4849
  245SOL     OW  884   4.958   0.558   4.996  0.1823  0.7329  0.5007
  245SOL    HW1  885   4.949   0.620   5.074 -0.8804 -0.5020  1.4108
  245SOL    HW2  886   5.054   0.546   4.973  0.7033 -0.4507  2.9640
  246SOL     OW  887   0.223   2.687   0.633 -0.2948 -0.4080 -0.7796
  246SOL    HW1  888   0.301   2.635   0.598  0.5167  0.3375 -0.1130
  246SOL    HW2  889   0.239   2.710   0.729 -1.2516 -0.0650 -0.6936
  247SOL     OW  890   2.333   3.931   3.285 -0.4668  0.9311 -0.1603
  247SOL    HW1  891   2.384   3.881   3.215 -0.1455 -0.2407  0.8780
  247SOL    HW2  892   2.332   4.028   3.261  1.5656  0.8941 -0.6451
  248SOL     OW  893   0.767   5.092   3.371 -0.1914  0.2198  0.4707
  248SOL    HW1  894   0.750   5.013   3.430  0.5016  0.3265  0.8166
  248SOL    HW2  895   0.731   5.073   3.279 -1.1358 -0.0071  0.8777
  249SOL     OW  896   2.225   2.132   5.001  0.2705 -0.4630  0.0969
  249SOL    HW1  897   2.149   2.090   4.952 -0.5670 -2.1395  2.6079
  249SOL    HW2  898   2.230   2.229   4.978 -1.1164 -0.7985 -1.8985
  250SOL     OW  899   3.396   3.116   3.040  0.1388  0.3134  0.3598
  250SOL    HW1  900   3.405   3.079   2.947  0.0030  1.5310 -0.1593
  250SOL    HW2  901   3.423   3.046   3.106 -2.1747 -1.4523 -0.4406
  251SOL     OW  902   3.140   2.133   0.844 -0.2619  0.4666  0.0710
  251SOL    HW1  903   3.058   2.125   0.787 -0.7828  1.6497  0.6036
  251SOL    HW2  904   3.121   2.195   0.920  1.1218  0.7138  0.2411
  252SOL     OW  905   5.049   4.476   3.065 -0.0994  0.4892 -0.7195
  252SOL    HW1  906   5.128   4.479   3.004 -0.3577 -0.1256 -1.0955
  252SOL    HW2  907   4.977   4.536   3.030 -0.4383 -0.2459 -1.3023
  253SOL     OW  908   2.690   2.093   4.932  0.2264 -0.0886 -0.3671
  253SOL    HW1  909   2.703   2.180   4.884  0.5071 -0.2747 -0.6342
  253SOL    HW2  910   2.679   2.020   4.865 -0.0902 -0.2497 -0.1419
  254SOL     OW  911   4.192   0.599   4.403  0.1368  0.0600 -0.3208
  254SOL    HW1  912   4.215   0.504   4.423 -1.4695 -0.7542 -2.0489
  254SOL    HW2  913   4.195   0.614   4.304 -2.3215  1.0188 -0.3053
  255SOL     OW  914   1.286   1.971   0.003  0.9814  0.1255 -1.3328
  255SOL    HW1  915   1.252   1.887   5.106  0.7339  1.0915 -3.1957
  255SOL    HW2  916   1.380   1.988   5.117  1.6095 -0.2565  0.2865
  256SOL     OW  917   1.394   1.710   4.559  0.2094  0.0350 -0.5623
  256SOL    HW1  918   1.368   1.724   4.463  0.7974  1.6489 -0.5127
  256SOL    HW2  919   1.459   1.635   4.564  0.5203  0.2172 -1.4971
  257SOL     OW  920   1.301   3.750   2.585 -0.8902  0.3938  0.1263
  257SOL    HW1  921   1.244   3.826   2.613 -0.0792  0.4221  1.8162
  257SOL    HW2  922   1.397   3.769   2.609 -0.6234 -1.0015  0.2782
  258SOL     OW  923   3.956   1.709   4.228  0.7461  0.3110  0.4625
  258SOL    HW1  924   3.944   1.622   4.181  1.4570 -0.0720  0.9826
  258SOL    HW2  925   3.947   1.784   4.161  1.1105 -0.1984 -0.1699
  259SOL     OW  926   1.010   5.122   3.523  0.0845 -0.3054  0.2516
  259SOL    HW1  927   0.939   5.128   3.453 -1.4743  0.2452  1.8129
  259SOL    HW2  928   1.014   0.063   3.574  0.3181 -1.1023  1.6178
  260SOL     OW  929   0.185   4.688   4.375  0.1649 -0.3962  0.4378
  260SOL    HW1  930   0.238   4.604   4.388  1.1984  0.3585  1.2342
  260SOL    HW2  931   0.135   4.709   4.459  1.2755  0.6983  0.8476
  261SOL     OW  932   2.637   2.198   0.408  0.2488 -0.3095 -0.3791
  261SOL    HW1  933   2.636   2.208   0.508  0.9675  0.3474 -0.4324
  261SOL    HW2  934   2.556   2.146   0.380 -0.0129 -0.4263  0.5347
  262SOL     OW  935   1.129   3.735   1.712  0.2789  0.0974 -0.5927
  262SOL    HW1  936   1.077   3.670   1.657  1.7657 -1.1567 -0.5675
  262SOL    HW2  937   1.129   3.706   1.807  0.7049  0.2943 -0.5277
  263SOL     OW  938   2.134   4.578   0.773 -0.3107 -0.3695 -0.5142
  263SOL    HW1  939   2.180   4.500   0.732  0.8502 -0.7258  1.3312
  263SOL    HW2  940   2.048   4.548   0.815 -1.1091 -0.1494 -1.9422
  264SOL     OW  941   0.694   3.631   1.554 -0.4739 -0.2312 -0.1362
  264SOL    HW1  942   0.739   3.677   1.630  2.9982  0.6420 -2.4885
  264SOL    HW2  943   0.597   3.653   1.555 -0.2664  1.0846  3.0098
  265SOL     OW  944   3.912   4.128   2.249  0.0793  0.2440 -0.1576
  265SOL    HW1  945   3.860   4.093   2.327  0.3563 -1.0710 -0.5424
  265SOL    HW2  946   4.005   4.091   2.252 -0.2290 -0.7473 -1.7164
  266SOL     OW  947   1.002   2.152   1.007 -0.1701  0.3809 -0.1515
  266SOL    HW1  948   0.992   2.248   0.979 -2.9427  0.3732  0.4685
  266SOL    HW2  949   0.983   2.093   0.928  1.4891  0.3064 -0.5208
  267SOL     OW  950   0.212   1.488   1.445  1.0290 -1.0571 -0.5991
  267SOL    HW1  951   0.309   1.504   1.429  1.3044  0.0489  1.7423
  267SOL    HW2  952   0.175   1.561   1.502 -1.1375 -1.5956 -1.2219
  268SOL     OW  953   3.700   4.768   0.167  0.4353 -0.0131 -0.2001
  268SOL    HW1  954   3.682   4.825   0.088  1.4583  0.5560 -0.0405
  268SOL    HW2  955   3.661   4.810   0.249  0.4715  0.0327 -0.2066
  269SOL     OW  956   4.714   3.593   1.601  1.1706  0.0128  0.0346
  269SOL    HW1  957   4.690   3.648   1.522  1.3560 -1.3610 -1.0143
  269SOL    HW2  958   4.781   3.642   1.656  1.3130  0.8419 -0.8490
  270SOL     OW  959   2.265   0.840   3.526 -0.0980  0.0171 -0.0165
  270SOL    HW1  960   2.193   0.778   3.494  0.2139 -0.4457  0.1756
  270SOL    HW2  961   2.335   0.850   3.455 -0.3614  0.4896 -0.2143
  271SOL     OW  962   0.136   2.047   3.297  0.8097  0.1256  0.1741
  271SOL    HW1  963   0.235   2.057   3.308  0.8184  0.4333 -0.1654
  271SOL    HW2  964   0.090   2.131   3.328  0.7014  0.2366 -0.2845
  272SOL     OW  965   0.384   2.489   3.023  0.1158 -0.4986  0.1172
  272SOL    HW1  966   0.291   2.459   2.999 -0.0703 -0.9842  1.3855
  272SOL    HW2  967   0.409   2.453   3.112  1.7237 -0.7523 -0.3990
  273SOL     OW  968   0.173   1.484   4.613  0.0129  0.0444 -0.8777
  273SOL    HW1  969   0.184   1.472   4.712 -0.2613 -0.3093 -0.8905
  273SOL    HW2  970   0.240   1.551   4.581 -0.5098  0.8513 -0.3068
  274SOL     OW  971   1.557   5.103   3.903 -0.3827  0.1669  0.8873
  274SOL    HW1  972   1.624   0.015   3.951 -0.7887  3.4504 -1.9748
  274SOL    HW2  973   1.465   5.132   3.928 -0.6247 -0.2241  0.4638
  275SOL     OW  974   2.868   4.910   4.764 -0.1210  0.8006  0.0615
  275SOL    HW1  975   2.876   4.815   4.734  0.3433  0.3146  1.6172
  275SOL    HW2  976   2.829   4.965   4.690 -0.8832 -0.6903 -0.7067
  276SOL     OW  977   1.557   3.052   2.018  0.2402 -0.2010 -0.1677
  276SOL    HW1  978   1.528   3.148   2.013 -1.4599 -0.7142 -1.0783
  276SOL    HW2  979   1.514   3.008   2.097  0.5724 -0.3544 -0.0695
  277SOL     OW  980   0.799   4.599   3.345  0.0199 -0.2416 -0.2063
  277SOL    HW1  981   0.794   4.514   3.398 -0.8174 -1.2907 -1.9102
  277SOL    HW2  982   0.885   4.603   3.295 -0.1175 -0.2556 -0.4410
  278SOL     OW  983   2.527   2.325   5.108  0.3908  0.2158 -0.1998
  278SOL    HW1  984   2.509   2.229   5.128 -0.3460  0.3651 -0.1386
  278SOL    HW2  985   2.504   2.345   5.013 -1.3250  0.7738  0.3092
  279SOL     OW  986   4.643   0.049   3.921  0.1275  0.8058  0.0645
  279SOL    HW1  987   4.719   0.108   3.948  0.3339 -0.0784  1.5811
  279SOL    HW2  988   4.558   0.084   3.960  0.1146  0.5956  0.2312
  280SOL     OW  989   0.594   4.151   4.680 -0.0404 -0.5954 -0.6004
  280SOL    HW1  990   0.656   4.227   4.702  1.3711 -0.9175 -3.1112
  280SOL    HW2  991   0.601   4.081   4.751  0.7361  0.3640  0.3173
  281SOL     OW  992   4.156   3.014   1.972  0.1868 -0.5340 -0.1250
  281SOL    HW1  993   4.065   2.973   1.978 -1.6934  3.1553 -0.5170
  281SOL    HW2  994   4.161   3.075   1.892  2.6685  0.1572  0.4412
  282SOL     OW  995   4.982   0.880   2.777 -0.1002 -0.0625 -0.1313
  282SOL    HW1  996   4.941   0.960   2.820  1.2983 -0.5151  2.2624
  282SOL    HW2  997   5.075   0.903   2.746 -0.2278 -0.3912 -0.7758
  283SOL     OW  998   1.445   0.556   2.236  0.4093 -0.0600  0.2897
  283SOL    HW1  999   1.512   0.605   2.292  4.0559 -1.1367 -2.7257
  283SOL    HW2 1000   1.419   0.613   2.159 -1.8413  0.0841  1.0755
  284SOL     OW 1001   2.249   2.694   1.608  0.4320 -0.2601 -0.1533
  284SOL    HW1 1002   2.209   2.625   1.547  0.1330  1.0145 -1.4441
  284SOL    HW2 1003   2.190   2.775   1.611  1.6758  0.6740 -0.1216
  285SOL     OW 1004   4.078   2.418   3.955  0.5436 -0.2822  0.5567
  285SOL    HW1 1005   3.998   2.478   3.952 -0.0490 -1.0833  0.0811
  285SOL    HW2 1006   4.148   2.452   3.892  1.9608  2.2707  3.2233
  286SOL     OW 1007   2.881   2.546   2.496  0.2854  0.1502  0.1047
  286SOL    HW1 1008   2.865   2.611   2.422 -0.2963 -0.4965 -0.3599
  286SOL    HW2 1009   2.806   2.551   2.562  0.7395  0.6377  0.5861
  287SOL     OW 1010   0.954   1.289   4.378  0.3863 -0.4803  0.0211
  287SOL    HW1 1011   1.013   1.212   4.400  0.1005 -0.2725  1.5664
  287SOL    HW2 1012   0.862   1.273   4.413  0.1149  0.2080 -0.3546
  288SOL     OW 1013   3.475   3.041   2.273  0.3505 -0.0707  0.4196
  288SOL    HW1 1014   3.535   3.115   2.305  0.5181 -0.4737  1.0595
  288SOL    HW2 1015   3.492   2.959   2.327  1.7093 -1.2641 -1.6680
  289SOL     OW 1016   4.871   1.776   2.876  0.3816 -0.1107 -0.6196
  289SOL    HW1 1017   4.833   1.795   2.966  0.2361  2.2162 -1.0997
  289SOL    HW2 1018   4.864   1.678   2.856  1.1602 -0.8213  2.1828
  290SOL     OW 1019   3.661   1.577   1.954  0.2104 -0.3038 -0.2437
  290SOL    HW1 1020   3.586   1.593   1.889  0.7516  0.8116 -0.6224
  290SOL    HW2 1021   3.746   1.612   1.916  0.8810 -1.2810  0.3167
  291SOL     OW 1022   0.795   2.076   1.827 -0.1241 -0.2176 -0.0700
  291SOL    HW1 1023   0.815   2.173   1.834 -2.6081  0.2742  1.8742
  291SOL    HW2 1024   0.823   2.030   1.911  0.5194 -1.0946 -0.7488
  292SOL     OW 1025   4.929   3.126   3.349 -0.2238  0.2447 -0.3756
  292SOL    HW1 1026   4.892   3.033   3.360  1.1843 -0.2417  0.5228
  292SOL    HW2 1027   4.913   3.177   3.433  1.3654 -0.0823  0.1642
  293SOL     OW 1028   3.408   3.883   2.740  0.3165 -0.0773 -0.6070
  293SOL    HW1 1029   3.464   3.953   2.695 -1.2298  0.2634 -2.1384
  293SOL    HW2 1030   3.335   3.928   2.793 -0.6159 -0.4800 -1.5094
  294SOL     OW 1031   4.567   0.190   5.072 -0.3245 -0.2567  0.3277
  294SOL    HW1 1032   4.590   0.217   4.979  2.3108 -0.7992  0.7286
  294SOL    HW2 1033   4.505   0.112   5.071 -1.4938  0.6436 -0.9079
  295SOL     OW 1034   1.761   2.969   4.136  0.2880  0.1354 -0.0098
  295SOL    HW1 1035   1.829   2.935   4.072  0.3874  1.7089 -0.7996
  295SOL    HW2 1036   1.720   2.893   4.186  1.0925 -1.0140 -1.0606
  296SOL     OW 1037   4.356   1.902   0.776 -0.2460  0.5260 -0.6301
  296SOL    HW1 1038   4.298   1.879   0.698 -0.3066 -0.4617 -0.2969
  296SOL    HW2 1039   4.350   1.831   0.845 -0.3321  1.4807  0.3737
  297SOL     OW 1040   2.267   4.556   1.729 -0.0216 -0.1975  0.4991
  297SOL    HW1 1041   2.269   4.486   1.659  0.5746 -0.4200  0.7276
  297SOL    HW2 1042   2.334   4.627   1.707 -0.6640  0.3425  0.2342
  298SOL     OW 1043   1.315   4.054   0.943 -0.3997  0.5981 -0.2244
  298SOL    HW1 1044   1.300   4.049   1.041 -0.4643 -1.0022 -0.2998
  298SOL    HW2 1045   1.412   4.073   0.925 -0.3343  0.6203  0.1378
  299SOL     OW 1046   1.362   2.910   4.484 -0.3933  0.6086 -0.2133
  299SOL    HW1 1047   1.375   2.816   4.451 -0.1488  0.8079 -0.7036
  299SOL    HW2 1048   1.428   2.930   4.556 -0.0738  0.5809 -0.4948
  300SOL     OW 1049   2.126   0.251   2.845 -0.3434  0.0947 -0.0194
  300SOL    HW1 1050   2.060   0.264   2.771 -0.0980  0.9073 -0.1032
  300SOL    HW2 1051   2.111   0.319   2.916 -0.4472 -0.5566  0.5946
  301SOL     OW 1052   0.315   0.577   4.715  0.4563 -0.3365 -0.1523
  301SOL    HW1 1053   0.394   0.621   4.672  0.7771 -0.9491 -0.1924
  301SOL    HW2 1054   0.247   0.647   4.737  0.3418  0.0152 -1.5130
  302SOL     OW 1055   4.744   0.470   1.894  0.0393  0.1726  0.2573
  302SOL    HW1 1056   4.841   0.482   1.872  0.1182 -2.4279 -1.2156
  302SOL    HW2 1057   4.732   0.390   1.953 -1.2929 -0.4526 -0.8048
  303SOL     OW 1058   3.058   0.003   4.079 -0.6947  0.3663 -0.2057
  303SOL    HW1 1059   2.961   0.024   4.093 -1.0052 -1.4696  0.7543
  303SOL    HW2 1060   3.069   5.093   3.996 -0.6332 -0.2815  0.2218
  304SOL     OW 1061   0.967   4.964   3.133  0.0275 -0.5047 -0.2856
  304SOL    HW1 1062   0.976   4.938   3.229 -1.0572 -0.1706 -0.0811
  304SOL    HW2 1063   0.872   4.984   3.113  0.4997  1.2485 -0.9615
  305SOL     OW 1064   4.069   2.485   2.692  0.4765  0.0045  0.9759
  305SOL    HW1 1065   4.109   2.557   2.748  2.0680 -0.5199  0.5624
  305SOL    HW2 1066   4.116   2.480   2.604 -0.5806 -0.5815  0.4112
  306SOL     OW 1067   2.156   1.477   2.060  0.5728  0.1453  0.1080
  306SOL    HW1 1068   2.192   1.497   1.968  1.0678 -1.8135 -0.1685
  306SOL    HW2 1069   2.079   1.537   2.079  0.0595  0.1856 -1.8695
  307SOL     OW 1070   1.990   4.710   4.464  0.0554  0.3210 -0.0308
  307SOL    HW1 1071   1.945   4.637   4.413 -0.7611  0.7244  0.1075
  307SOL    HW2 1072   1.975   4.697   4.562 -0.7060  1.0691 -0.0423
  308SOL     OW 1073   4.091   0.871   2.296  0.3918  0.2427  0.4473
  308SOL    HW1 1074   4.069   0.959   2.253  0.9124  0.0876 -0.1703
  308SOL    HW2 1075   4.114   0.804   2.224 -1.7468 -0.9351  0.7605
  309SOL     OW 1076   2.983   0.930   3.544  0.1812 -0.5333 -0.2642
  309SOL    HW1 1077   3.018   1.008   3.492 -1.0789  0.8252  0.8497
  309SOL    HW2 1078   3.059   0.886   3.593  0.8331  0.2739 -0.5281
  310SOL     OW 1079   1.063   1.565   1.929 -0.3215  0.0482 -0.1369
  310SOL    HW1 1080   0.993   1.619   1.883  0.1144  2.1480  1.5102
  310SOL    HW2 1081   1.087   1.608   2.016 -0.5624 -3.3112  1.7771
  311SOL     OW 1082   1.641   3.324   2.761  0.0607 -0.3358  0.2444
  311SOL    HW1 1083   1.566   3.258   2.771  0.2236 -0.7785 -1.2195
  311SOL    HW2 1084   1.606   3.408   2.719  0.5973 -1.1152 -1.9266
  312SOL     OW 1085   4.182   2.466   3.344 -0.3356  0.2153  0.2361
  312SOL    HW1 1086   4.117   2.542   3.339  0.6543  1.0658 -0.0724
  312SOL    HW2 1087   4.168   2.405   3.266 -1.5681 -0.3086  0.8313
  313SOL     OW 1088   1.668   2.834   1.164  0.2566  0.5821  0.0580
  313SOL    HW1 1089   1.580   2.843   1.119 -0.4689  1.4881  1.6057
  313SOL    HW2 1090   1.722   2.917   1.151 -0.1245  1.0198  1.1676
  314SOL     OW 1091   0.921   3.454   2.606 -0.0286  0.7823 -0.3874
  314SOL    HW1 1092   1.015   3.487   2.600 -0.2807  1.7474  0.5912
  314SOL    HW2 1093   0.888   3.464   2.700 -1.4667  1.4945 -0.9315
  315SOL     OW 1094   2.511   1.290   1.528 -0.5770 -0.3117 -0.2506
  315SOL    HW1 1095   2.536   1.326   1.618 -2.7828 -0.8852  0.6504
  315SOL    HW2 1096   2.447   1.353   1.484 -1.1738 -1.0708 -0.4817
  316SOL     OW 1097   4.515   4.270   0.366 -0.1487  0.6101  0.3955
  316SOL    HW1 1098   4.424   4.241   0.338 -0.1919  0.3521  0.7905
  316SOL    HW2 1099   4.555   4.201   0.426  0.2915  0.7407  0.2558
  317SOL     OW 1100   3.443   2.326   4.156 -0.0845  0.1284  0.0275
  317SOL    HW1 1101   3.415   2.362   4.245  0.3499  0.5246  0.0024
  317SOL    HW2 1102   3.361   2.301   4.104 -0.4010  1.3918 -0.0924
  318SOL     OW 1103   1.049   2.158   4.143 -0.1140  0.2911 -0.1892
  318SOL    HW1 1104   1.089   2.076   4.183  1.5413  1.7403  1.3014
  318SOL    HW2 1105   0.952   2.144   4.126  0.5095 -2.6675 -1.9980
  319SOL     OW 1106   2.384   2.961   0.137 -0.1465 -0.3327  0.4984
  319SOL    HW1 1107   2.438   2.939   0.056 -1.3420 -1.8943  0.0613
  319SOL    HW2 1108   2.297   3.002   0.110  0.1927  0.8203  1.1078
  320SOL     OW 1109   4.356   3.758   4.196  0.4960  0.1464  0.6655
  320SOL    HW1 1110   4.411   3.829   4.240  0.7962  0.3461 -0.0188
  320SOL    HW2 1111   4.390   3.742   4.104  1.0750 -1.6065  1.1390
  321SOL     OW 1112   4.715   4.329   2.752 -0.9485  0.3317 -0.0214
  321SOL    HW1 1113   4.810   4.301   2.739 -1.0649 -0.1160  0.0804
  321SOL    HW2 1114   4.683   4.377   2.671 -0.1756  1.8171  0.5137
  322SOL     OW 1115   3.757   2.803   2.175 -0.2362 -0.1351  0.2207
  322SOL    HW1 1116   3.665   2.825   2.143  0.6719  1.9069 -1.2096
  322SOL    HW2 1117   3.765   2.830   2.271 -1.0788 -0.1757  0.3125
  323SOL     OW 1118   3.475   4.547   4.720 -0.4168 -0.1157  0.7081
  323SOL    HW1 1119   3.500   4.614   4.650 -0.6270 -1.2021 -0.4545
  323SOL    HW2 1120   3.555   4.525   4.776  0.0736 -0.1432  0.0068
  324SOL     OW 1121   0.176   4.098   4.387 -0.2201  0.4866  0.1163
  324SOL    HW1 1122   0.209   4.150   4.466 -0.5478  0.9786 -0.0664
  324SOL    HW2 1123   0.141   4.161   4.318  0.7319  0.1170 -0.7397
  325SOL     OW 1124   1.442   1.155   3.051  0.4262 -0.4371 -0.0516
  325SOL    HW1 1125   1.528   1.143   3.099  0.8691 -2.2956 -1.1970
  325SOL    HW2 1126   1.414   1.068   3.010 -2.2624 -0.0133  0.6804
  326SOL     OW 1127   2.093   0.676   2.865  0.2829  0.4384 -0.4933
  326SOL    HW1 1128   2.094   0.668   2.765 -0.1142  0.3431 -0.4912
  326SOL    HW2 1129   2.039   0.756   2.891 -2.6065 -1.4218 -0.2634
  327SOL     OW 1130   4.405   0.889   4.319 -0.1211  1.0440 -0.0977
  327SOL    HW1 1131   4.445   0.865   4.408  0.0800  0.8783 -0.2309
  327SOL    HW2 1132   4.450   0.970   4.283  0.6593  0.4003 -0.6143
  328SOL     OW 1133   1.163   1.530   2.981 -0.2773  0.0242 -0.5680
  328SOL    HW1 1134   1.227   1.606   2.994  0.0527 -0.4948  1.0225
  328SOL    HW2 1135   1.070   1.567   2.970  0.2810  0.8286 -3.7002
  329SOL     OW 1136   0.967   1.133   2.281  0.0281 -0.4841  0.4238
  329SOL    HW1 1137   1.006   1.067   2.346 -0.3411  0.4600  1.6384
  329SOL    HW2 1138   1.034   1.205   2.263 -0.5125  0.2156  1.1678
  330SOL     OW 1139   2.993   5.023   0.803  0.0710  0.3253  0.2532
  330SOL    HW1 1140   2.946   5.067   0.879 -0.9866  0.1977 -0.3175
  330SOL    HW2 1141   3.063   5.084   0.767  0.3812  0.5022  1.1248
  331SOL     OW 1142   0.934   2.086   0.106  0.7963  0.0280  0.2777
  331SOL    HW1 1143   0.945   2.092   0.007  1.9230  2.0075  0.4730
  331SOL    HW2 1144   0.963   1.996   0.138 -1.3475 -1.3305 -1.3447
  332SOL     OW 1145   3.684   0.561   2.089  0.2612 -0.3689  0.1677
  332SOL    HW1 1146   3.601   0.617   2.092 -1.2061 -2.4708  1.3308
  332SOL    HW2 1147   3.689   0.513   2.002  0.6227  0.2356 -0.1536
  333SOL     OW 1148   1.265   5.046   3.594  0.1950  0.4124 -0.4384
  333SOL    HW1 1149   1.311   5.124   3.636  1.7700 -0.0194 -1.2683
  333SOL    HW2 1150   1.173   5.073   3.565  0.4378  1.7320 -0.0450
  334SOL     OW 1151   2.350   4.385   0.674  0.4213  0.4250 -0.3186
  334SOL    HW1 1152   2.405   4.463   0.646  2.0096 -0.2949  0.6816
  334SOL    HW2 1153   2.280   4.367   0.604  1.1742  1.6122 -1.4232
  335SOL     OW 1154   2.929   3.879   1.622  0.2571  0.1312  0.0965
  335SOL    HW1 1155   2.917   3.830   1.535 -0.5548  0.9696 -0.2807
  335SOL    HW2 1156   2.839   3.904   1.658  0.5756 -0.4795  1.3500
  336SOL     OW 1157   2.775   2.656   5.040 -0.3404 -0.2900  0.2718
  336SOL    HW1 1158   2.812   2.641   4.948 -0.9318  2.4450 -0.5136
  336SOL    HW2 1159   2.784   2.572   5.094  1.2891 -1.5664 -1.8192
  337SOL     OW 1160   3.653   4.197   1.954 -0.0766 -0.4882  0.3083
  337SOL    HW1 1161   3.657   4.098   1.965  2.1593 -0.6799 -1.5089
  337SOL    HW2 1162   3.576   4.222   1.895  0.3632 -1.3327 -0.6524
  338SOL     OW 1163   2.122   1.670   4.968 -0.1028  0.3601 -0.1486
  338SOL    HW1 1164   2.144   1.744   4.905  2.7418  0.8683  1.2891
  338SOL    HW2 1165   2.137   1.582   4.923 -1.2692  0.6343 -1.1310
  339SOL     OW 1166   3.664   4.568   3.473 -0.2215 -0.0012 -0.0385
  339SOL    HW1 1167   3.579   4.615   3.452 -0.8291 -0.9339  0.3021
  339SOL    HW2 1168   3.685   4.578   3.570  0.6618  1.1760 -0.3224
  340SOL     OW 1169   1.479   3.377   0.764 -0.2156 -0.1949  0.0056
  340SOL    HW1 1170   1.438   3.312   0.699 -0.7681 -0.0277  0.1844
  340SOL    HW2 1171   1.497   3.464   0.718 -0.5976 -0.0798  0.0725
  341SOL     OW 1172   2.097   2.885   2.381  0.6101  0.6627 -0.1007
  341SOL    HW1 1173   2.157   2.884   2.461  1.4922  0.0233 -0.7484
  341SOL    HW2 1174   2.145   2.926   2.304  0.5006 -0.5203 -0.8297
  342SOL     OW 1175   3.998   4.778   4.773  0.0575  0.3840 -0.1421
  342SOL    HW1 1176   3.921   4.776   4.708 -0.3483  0.8147  0.3150
  342SOL    HW2 1177   4.060   4.703   4.753 -0.0473  0.5203 -1.0512
  343SOL     OW 1178   0.396   1.819   3.688  0.0132 -0.5526 -0.3647
  343SOL    HW1 1179   0.463   1.758   3.728  0.7315 -0.7577 -1.8185
  343SOL    HW2 1180   0.330   1.847   3.758  0.5046 -1.8359  0.6430
  344SOL     OW 1181   4.177   2.222   0.044 -0.0790 -0.2813 -0.4518
  344SOL    HW1 1182   4.085   2.232   0.082 -0.1141 -0.2612 -0.5446
  344SOL    HW2 1183   4.235   2.297   0.076 -0.1731 -0.1298 -0.6352
  345SOL     OW 1184   3.962   5.131   4.609 -0.7901 -0.7152  0.9266
  345SOL    HW1 1185   4.055   5.133   4.645 -0.8053 -1.8785  1.0811
  345SOL    HW2 1186   3.909   0.060   4.650  0.2452  0.4337  0.2700
  346SOL     OW 1187   2.242   5.110   4.352  0.4297  0.1789  0.0370
  346SOL    HW1 1188   2.267   5.084   4.446  1.1243 -1.0113 -0.4537
  346SOL    HW2 1189   2.240   0.065   4.345 -1.0915  0.3179  1.6752
  347SOL     OW 1190   4.575   0.782   0.304 -0.3678 -0.4399 -0.2421
  347SOL    HW1 1191   4.594   0.830   0.390  0.2056  0.3932 -0.8237
  347SOL    HW2 1192   4.481   0.799   0.276 -0.5805 -0.7776  0.2555
  348SOL     OW 1193   3.899   3.457   2.116  0.0358  0.0011  0.3310
  348SOL    HW1 1194   3.935   3.403   2.192  2.0343 -0.4684 -0.8745
  348SOL    HW2 1195   3.853   3.538   2.151 -1.3846 -1.4945  2.1067
  349SOL     OW 1196   0.522   1.826   2.467 -0.3977 -0.5001  0.0182
  349SOL    HW1 1197   0.457   1.818   2.543 -0.3944  3.5252  0.6910
  349SOL    HW2 1198   0.471   1.832   2.381 -0.7188 -0.3253  0.2178
  350SOL     OW 1199   2.327   2.886   0.671 -0.1807  1.1162 -0.0127
  350SOL    HW1 1200   2.294   2.981   0.677  0.3624  1.3245 -0.2080
  350SOL    HW2 1201   2.285   2.841   0.593 -0.4023  1.2086  0.0507
  351SOL     OW 1202   1.177   0.633   0.924  0.1115 -0.5093  0.7060
  351SOL    HW1 1203   1.264   0.677   0.948  0.8435 -0.6969 -1.4120
  351SOL    HW2 1204   1.102   0.681   0.970  1.1251  1.1353  0.7424
  352SOL     OW 1205   1.331   3.122   4.036 -0.2296 -0.4266  0.0957
  352SOL    HW1 1206   1.339   3.141   3.938  1.7843 -0.1116  0.2810
  352SOL    HW2 1207   1.415   3.150   4.082 -0.8229 -1.3379  1.8025
  353SOL     OW 1208   3.083   3.099   1.789 -0.2843  0.1951  0.3795
  353SOL    HW1 1209   3.166   3.135   1.832  0.9945 -2.1940  0.0449
  353SOL    HW2 1210   3.006   3.159   1.811  1.6058  2.9757  0.0259
  354SOL     OW 1211   4.383   3.051   1.760 -0.2694  0.2595 -0.4534
  354SOL    HW1 1212   4.415   3.006   1.843  1.3440  3.1191  0.6226
  354SOL    HW2 1213   4.309   3.114   1.782 -0.8311 -0.0115 -1.4850
  355SOL     OW 1214   1.038   0.495   1.692  0.5380  0.1166 -0.2905
  355SOL    HW1 1215   1.002   0.572   1.640 -1.9111 -0.8250 -0.0951
  355SOL    HW2 1216   0.989   0.487   1.779  0.2556 -2.0333 -0.5898
  356SOL     OW 1217   0.897   3.401   1.115  0.4218 -0.7633 -0.0844
  356SOL    HW1 1218   0.855   3.358   1.194 -0.0719  0.1416  0.1677
  356SOL    HW2 1219   0.995   3.383   1.114  0.3698 -1.0752  0.5372
  357SOL     OW 1220   2.374   3.687   2.267 -0.7039  0.1708 -0.1525
  357SOL    HW1 1221   2.361   3.786   2.256 -0.3002  0.6047  2.6484
  357SOL    HW2 1222   2.470   3.669   2.288 -1.0624 -0.6553  0.7924
  358SOL     OW 1223   0.842   2.138   0.544  0.1078 -0.5490 -0.0428
  358SOL    HW1 1224   0.742   2.139   0.549  0.1430 -1.7480  1.8456
  358SOL    HW2 1225   0.874   2.044   0.539  1.1692 -0.1710 -0.7148
  359SOL     OW 1226   1.204   4.920   4.584 -0.1085 -0.4641 -0.2014
  359SOL    HW1 1227   1.221   4.955   4.492  0.2199 -0.6677 -0.2175
  359SOL    HW2 1228   1.110   4.888   4.590 -0.2060 -0.2208 -0.3916
  360SOL     OW 1229   0.705   1.307   1.969  0.2448  0.2013  0.2382
  360SOL    HW1 1230   0.674   1.316   2.064  1.2972  0.2162  0.5910
  360SOL    HW2 1231   0.687   1.392   1.920 -0.9277 -0.0400  0.2236
  361SOL     OW 1232   1.790   3.048   3.005 -0.3274 -0.0046 -0.3502
  361SOL    HW1 1233   1.811   3.012   2.914 -0.9274 -0.8786 -0.1647
  361SOL    HW2 1234   1.791   2.972   3.071 -1.2513  0.3862  0.1276
  362SOL     OW 1235   1.536   2.003   0.892 -0.5426 -0.4997  0.0224
  362SOL    HW1 1236   1.441   1.997   0.861 -0.2286 -0.0177 -1.0633
  362SOL    HW2 1237   1.598   1.974   0.819  0.1802 -0.3566  0.5576
  363SOL     OW 1238   3.317   1.525   2.784 -0.4347  0.3905 -0.2331
  363SOL    HW1 1239   3.270   1.440   2.760 -1.1274  0.7311 -0.1247
  363SOL    HW2 1240   3.254   1.585   2.834  0.1235  0.8592 -0.0736
  364SOL     OW 1241   3.902   2.747   4.872 -0.5056  0.8635  0.5863
  364SOL    HW1 1242   3.888   2.845   4.887  0.8533  1.0430  0.8343
  364SOL    HW2 1243   3.899   2.728   4.774 -0.8784  1.1280  0.5428
  365SOL     OW 1244   2.217   4.220   4.822 -0.0951  0.4177  0.3923
  365SOL    HW1 1245   2.261   4.147   4.769 -1.5438  1.9294 -3.2355
  365SOL    HW2 1246   2.137   4.184   4.869  1.0627 -0.9343  1.4150
  366SOL     OW 1247   1.815   1.869   1.727  0.1265 -0.1861 -0.1282
  366SOL    HW1 1248   1.827   1.852   1.629 -0.6638 -0.1477 -0.2408
  366SOL    HW2 1249   1.782   1.786   1.772 -1.7797  0.4112 -0.3240
  367SOL     OW 1250   2.358   2.363   4.429 -0.0524 -0.1098 -0.4333
  367SOL    HW1 1251   2.446   2.329   4.398 -0.6541 -0.0874 -2.2711
  367SOL    HW2 1252   2.371   2.447   4.483  1.1803 -1.3414  1.2913
  368SOL     OW 1253   4.615   4.627   4.559 -0.8345 -0.1777 -0.2310
  368SOL    HW1 1254   4.570   4.674   4.484 -0.0921 -0.8137 -1.1067
  368SOL    HW2 1255   4.710   4.608   4.534 -0.4300  0.0287  1.0674
  369SOL     OW 1256   2.930   5.118   0.128 -0.0898 -0.0217  0.1276
  369SOL    HW1 1257   2.989   5.111   0.208  2.9989 -2.1330 -2.0835
  369SOL    HW2 1258   2.849   5.061   0.141  0.4082 -0.4220  1.6745
  370SOL     OW 1259   4.497   3.493   0.152  0.0740 -0.5917  0.2657
  370SOL    HW1 1260   4.545   3.416   0.112  1.6002  0.9839 -1.1049
  370SOL    HW2 1261   4.442   3.539   0.082 -0.4585 -0.1683  0.9428
  371SOL     OW 1262   0.427   3.727   1.572 -0.3422  0.0580 -0.6059
  371SOL    HW1 1263   0.402   3.736   1.475  0.9211  0.4655 -0.9104
  371SOL    HW2 1264   0.431   3.818   1.613 -1.3793 -0.1403 -0.0094
  372SOL     OW 1265   4.361   3.643   0.680 -0.5100  0.5600 -0.1254
  372SOL    HW1 1266   4.274   3.596   0.667 -1.2920  1.2602  2.0608
  372SOL    HW2 1267   4.431   3.577   0.706 -0.8455  0.2100 -0.0980
  373SOL     OW 1268   2.132   4.545   2.657  0.0663 -0.5171  0.7568
  373SOL    HW1 1269   2.125   4.642   2.682  0.8579 -0.4886  0.8949
  373SOL    HW2 1270   2.109   4.489   2.736 -2.8176 -0.5005  0.0466
  374SOL     OW 1271   3.459   3.248   4.800 -0.0473  0.4186  0.2879
  374SOL    HW1 1272   3.479   3.213   4.892  0.4670 -0.8324 -0.2638
  374SOL    HW2 1273   3.361   3.244   4.783 -0.2887  1.7807  1.1893
  375SOL     OW 1274   4.426   0.877   4.969 -0.0059  0.3070 -0.4843
  375SOL    HW1 1275   4.473   0.807   4.914 -1.3024 -0.5331 -0.5612
  375SOL    HW2 1276   4.470   0.965   4.954  2.7599 -0.7158  0.8983
  376SOL     OW 1277   4.346   3.493   2.973 -0.1794  0.0048  0.4658
  376SOL    HW1 1278   4.250   3.485   3.002  0.2943  0.1049  2.1988
  376SOL    HW2 1279   4.392   3.561   3.031  0.7004  0.7231 -1.0325
  377SOL     OW 1280   2.355   0.757   0.747 -0.3888 -0.0422  0.1992
  377SOL    HW1 1281   2.347   0.755   0.647  0.5705 -0.0710  0.1051
  377SOL    HW2 1282   2.327   0.669   0.785 -0.7470 -0.0355 -0.0501
  378SOL     OW 1283   2.870   4.823   4.389  0.8227  0.8521 -0.7277
  378SOL    HW1 1284   2.958   4.787   4.421  0.7539  0.3396 -1.0927
  378SOL    HW2 1285   2.841   4.898   4.448  0.9135  0.2239  0.1383
  379SOL     OW 1286   1.694   3.886   3.944 -0.1181  0.7490  0.7637
  379SOL    HW1 1287   1.725   3.949   3.872  0.3583  0.0619  0.3518
  379SOL    HW2 1288   1.771   3.861   4.002 -0.2526  0.3349  0.7646
  380SOL     OW 1289   1.551   3.764   3.372 -0.1618  0.0521 -0.4640
  380SOL    HW1 1290   1.477   3.734   3.311 -0.0617  2.2148 -1.7611
  380SOL    HW2 1291   1.638   3.728   3.338 -0.2268  0.4109 -1.0311
  381SOL     OW 1292   1.570   2.682   2.347  0.2412 -0.0897 -0.4049
  381SOL    HW1 1293   1.560   2.639   2.257 -0.1976  0.1795 -0.4877
  381SOL    HW2 1294   1.495   2.652   2.407 -0.0269  0.5043 -0.4431
  382SOL     OW 1295   4.707   4.423   3.170 -0.4622 -0.2429 -0.0671
  382SOL    HW1 1296   4.739   4.511   3.137  0.0464 -0.2935  0.2838
  382SOL    HW2 1297   4.634   4.389   3.110 -0.7928  0.4971 -0.0969
  383SOL     OW 1298   1.757   1.497   4.833  0.2258 -0.6529  0.3689
  383SOL    HW1 1299   1.754   1.540   4.922  1.3349 -1.3046  0.7452
  383SOL    HW2 1300   1.836   1.435   4.828  0.0620 -0.8001 -0.9776
  384SOL     OW 1301   0.642   0.571   3.989 -0.1783  0.0922  0.2565
  384SOL    HW1 1302   0.695   0.520   4.057 -0.6590 -0.6711  0.0643
  384SOL    HW2 1303   0.673   0.548   3.897 -1.3676 -0.9914  0.1009
  385SOL     OW 1304   1.228   0.265   4.401 -0.1338 -0.0436 -0.1394
  385SOL    HW1 1305   1.254   0.224   4.488  0.5714  1.8720  0.6034
  385SOL    HW2 1306   1.297   0.243   4.331  0.5396  0.3314  0.3947
  386SOL     OW 1307   3.237   2.176   1.575  0.6785 -0.1107 -0.8804
  386SOL    HW1 1308   3.255   2.154   1.671 -0.9437  0.3307 -0.4547
  386SOL    HW2 1309   3.287   2.113   1.517  0.3864 -1.4401  0.2658
  387SOL     OW 1310   3.967   1.677   0.065 -0.7861 -0.4554 -0.1777
  387SOL    HW1 1311   3.969   1.772   0.095  1.2068 -0.3814 -0.3890
  387SOL    HW2 1312   3.960   1.674   5.110 -0.9479 -0.5255 -0.1635
  388SOL     OW 1313   2.016   1.991   4.884 -0.4070 -0.3831 -0.5570
  388SOL    HW1 1314   1.922   2.024   4.875 -0.5699 -0.6695  0.0475
  388SOL    HW2 1315   2.024   1.901   4.841 -1.1143 -1.6209  1.7514
  389SOL     OW 1316   3.085   1.772   0.896 -0.2868  0.2046 -0.0081
  389SOL    HW1 1317   3.121   1.688   0.938  1.5455 -0.4033 -2.4887
  389SOL    HW2 1318   3.160   1.837   0.884 -0.8342  0.5592 -1.7312
  390SOL     OW 1319   4.601   0.058   4.303 -0.2390  0.3187 -0.5832
  390SOL    HW1 1320   4.667   0.009   4.246  0.7689  0.1592  0.6749
  390SOL    HW2 1321   4.577   0.002   4.381 -0.7963  0.9462 -0.2954
  391SOL     OW 1322   0.844   0.192   3.204  0.6432 -0.0424 -0.0307
  391SOL    HW1 1323   0.792   0.111   3.232  0.0842  1.1753  2.7223
  391SOL    HW2 1324   0.785   0.252   3.149 -0.4028  0.5421  1.6688
  392SOL     OW 1325   3.855   3.709   5.095  0.0154  0.5759 -0.2133
  392SOL    HW1 1326   3.875   3.806   5.107  1.4530  0.0795  1.9528
  392SOL    HW2 1327   3.835   3.668   0.039  2.1612 -1.6669 -0.6624
  393SOL     OW 1328   1.019   1.642   4.761 -0.5198 -0.1276 -0.1497
  393SOL    HW1 1329   1.060   1.630   4.670 -0.6912  0.0546 -0.2517
  393SOL    HW2 1330   1.084   1.688   4.821 -0.6240  0.2844 -0.3500
  394SOL     OW 1331   1.424   1.507   0.550  0.5681  0.5110 -0.0711
  394SOL    HW1 1332   1.403   1.589   0.604  1.1331  0.6067  0.0090
  394SOL    HW2 1333   1.521   1.507   0.526  0.9615 -0.9637  1.3461
  395SOL     OW 1334   4.736   3.355   4.217  0.7520  0.2349  0.1887
  395SOL    HW1 1335   4.796   3.295   4.270  2.9490  1.3028 -0.9726
  395SOL    HW2 1336   4.733   3.445   4.260  1.5399  0.7349 -0.7510
  396SOL     OW 1337   5.122   3.254   1.069 -0.3154  0.3110  0.0857
  396SOL    HW1 1338   5.122   3.343   1.114 -0.3487  0.1822  0.3470
  396SOL    HW2 1339   0.066   3.238   1.026 -0.4760  0.6778 -0.3840
  397SOL     OW 1340   4.428   4.251   2.753  0.1673 -0.0882 -0.0175
  397SOL    HW1 1341   4.379   4.338   2.748 -1.2490 -0.8212  0.4883
  397SOL    HW2 1342   4.520   4.266   2.788  0.0943  1.2554 -0.3593
  398SOL     OW 1343   4.777   4.799   3.896 -0.2307  0.2244 -0.4346
  398SOL    HW1 1344   4.732   4.877   3.853 -0.9019  0.1600  0.1303
  398SOL    HW2 1345   4.708   4.739   3.936  0.3074 -0.4097 -0.4404
  399SOL     OW 1346   3.676   3.659   3.136  0.0506  0.1230 -0.2617
  399SOL    HW1 1347   3.604   3.687   3.073 -0.3467 -0.9319 -0.3013
  399SOL    HW2 1348   3.662   3.702   3.225 -0.4322  0.1899 -0.3695
  400SOL     OW 1349   2.209   3.026   2.157 -0.7627 -0.7617 -0.5400
  400SOL    HW1 1350   2.197   2.961   2.082 -1.7330 -0.9213 -0.2644
  400SOL    HW2 1351   2.141   3.099   2.148 -0.7434 -0.6689  0.0656
  401SOL     OW 1352   3.704   0.943   0.106  0.5237  0.2916  0.1081
  401SOL    HW1 1353   3.689   0.879   0.030  0.4777 -1.7802  1.7539
  401SOL    HW2 1354   3.616   0.981   0.136  0.3821  0.0795 -0.0335
  402SOL     OW 1355   0.232   3.856   2.558 -0.0456  0.3398  0.1116
  402SOL    HW1 1356   0.266   3.771   2.517  0.3842  0.1793  0.7963
  402SOL    HW2 1357   0.295   3.886   2.629  0.1628  1.5981 -0.5724
  403SOL     OW 1358   1.402   3.149   4.346 -0.1595  0.1679  0.2713
  403SOL    HW1 1359   1.313   3.154   4.300  0.3906 -0.0487 -0.8695
  403SOL    HW2 1360   1.421   3.054   4.371  0.0638  0.0926 -0.1643
  404SOL     OW 1361   2.960   3.270   0.874 -0.3906 -0.3371  0.4997
  404SOL    HW1 1362   2.882   3.270   0.937 -0.9275 -1.7930 -0.1323
  404SOL    HW2 1363   2.927   3.269   0.780  0.4004 -0.6370  0.2199
  405SOL     OW 1364   0.022   0.607   3.532 -0.0277 -0.1943  0.0885
  405SOL    HW1 1365   0.011   0.593   3.434  0.4361 -0.9682  0.1458
  405SOL    HW2 1366   0.118   0.593   3.558  0.0757  1.0562  0.4874
  406SOL     OW 1367   0.623   4.936   1.005  0.2357 -0.3732 -0.2949
  406SOL    HW1 1368   0.574   4.891   1.080  0.4760  0.1861  0.2077
  406SOL    HW2 1369   0.661   5.023   1.038 -0.2801  0.2333 -1.2584
  407SOL     OW 1370   5.057   1.584   5.142 -0.0664  0.4366 -0.1136
  407SOL    HW1 1371   0.004   1.625   0.000 -0.5955  1.6573  0.0515
  407SOL    HW2 1372   5.052   1.508   0.061  0.4213  1.2920  0.9759
  408SOL     OW 1373   0.657   1.184   4.288  0.1077  0.4753 -0.5075
  408SOL    HW1 1374   0.666   1.186   4.388  1.6478  1.4515 -0.6249
  408SOL    HW2 1375   0.625   1.094   4.259 -1.1344  0.4235  0.9035
  409SOL     OW 1376   4.241   4.648   0.450 -0.8688 -0.1062 -0.1084
  409SOL    HW1 1377   4.182   4.600   0.385 -0.3836 -1.5329  0.4813
  409SOL    HW2 1378   4.225   4.614   0.542  0.3547  0.0054  0.1675
  410SOL     OW 1379   2.087   2.616   4.516  0.9332 -0.1165 -0.2350
  410SOL    HW1 1380   2.078   2.526   4.558 -1.4409 -0.3590 -1.1420
  410SOL    HW2 1381   2.116   2.605   4.421  0.9068  0.1001 -0.2678
  411SOL     OW 1382   4.794   1.428   0.576 -0.0212  0.5262  0.0820
  411SOL    HW1 1383   4.805   1.485   0.495 -1.1571  1.3564  0.4861
  411SOL    HW2 1384   4.884   1.405   0.614  0.4993  0.5807 -1.0921
  412SOL     OW 1385   0.742   3.723   4.819  0.0348  0.0174 -0.3230
  412SOL    HW1 1386   0.829   3.773   4.829  0.6202 -1.0260 -0.0406
  412SOL    HW2 1387   0.711   3.693   4.909  0.4157 -1.3007 -0.6116
  413SOL     OW 1388   4.057   3.896   4.177 -0.0012 -0.1525  0.0609
  413SOL    HW1 1389   4.080   3.988   4.209 -2.3616  0.4317  0.3191
  413SOL    HW2 1390   3.999   3.851   4.245 -0.5698 -1.0193 -0.9597
  414SOL     OW 1391   5.067   3.546   4.097 -0.3304 -0.1847  0.3539
  414SOL    HW1 1392   5.054   3.507   4.006  0.3040 -0.7014  0.4784
  414SOL    HW2 1393   4.983   3.591   4.126 -0.7374 -0.5558 -0.2313
  415SOL     OW 1394   1.184   0.636   3.267  0.4353 -0.5436  0.3111
  415SOL    HW1 1395   1.252   0.565   3.286  1.2633  0.4718  1.2974
  415SOL    HW2 1396   1.208   0.685   3.184 -0.0799 -1.3264 -0.3127
  416SOL     OW 1397   4.591   0.545   4.243  0.0500 -0.2683  0.0333
  416SOL    HW1 1398   4.539   0.592   4.172  0.8484 -1.4441 -1.3964
  416SOL    HW2 1399   4.547   0.457   4.262  0.2357 -0.2621  0.4813
  417SOL     OW 1400   1.183   0.814   4.242 -0.5563  0.2423 -0.4754
  417SOL    HW1 1401   1.126   0.733   4.225 -0.8210  0.6985 -1.8703
  417SOL    HW2 1402   1.241   0.797   4.322 -1.2353 -0.9826 -0.2090
  418SOL     OW 1403   0.416   0.757   3.475 -0.3423 -0.0226 -0.0245
  418SOL    HW1 1404   0.372   0.693   3.538  0.3508  1.7587  2.4399
  418SOL    HW2 1405   0.515   0.755   3.489 -0.2207  0.8470 -0.6480
  419SOL     OW 1406   0.685   1.005   0.056 -0.1831 -0.7879 -0.1996
  419SOL    HW1 1407   0.631   0.924   0.031 -0.5757 -0.4785 -0.3610
  419SOL    HW2 1408   0.780   0.978   0.070 -0.1907 -1.1745 -0.8641
  420SOL     OW 1409   3.798   1.225   2.956 -0.1249 -0.2231 -0.1476
  420SOL    HW1 1410   3.894   1.205   2.980 -0.0529 -1.7224 -1.4906
  420SOL    HW2 1411   3.739   1.194   3.030  0.4117  0.7218  0.7017
  421SOL     OW 1412   4.423   2.915   0.878  0.4334 -0.2875 -0.3041
  421SOL    HW1 1413   4.379   3.005   0.880  0.5464 -0.2490  0.9055
  421SOL    HW2 1414   4.425   2.881   0.784  0.2785  0.9203 -0.7591
  422SOL     OW 1415   2.013   1.853   1.161  0.3625  0.4305 -0.1935
  422SOL    HW1 1416   1.948   1.895   1.098  1.1710  0.6932 -0.8706
  422SOL    HW2 1417   1.990   1.757   1.174  0.5232  0.2202 -1.3636
  423SOL     OW 1418   3.360   3.455   4.093  0.2350  1.1947 -0.4612
  423SOL    HW1 1419   3.293   3.523   4.062 -2.2687 -1.5356 -1.4721
  423SOL    HW2 1420   3.396   3.405   4.014 -1.6367 -1.7837  0.4085
  424SOL     OW 1421   2.623   2.741   1.007  0.3354 -0.0620 -0.4056
  424SOL    HW1 1422   2.693   2.790   1.058  0.8510 -0.4447 -0.7431
  424SOL    HW2 1423   2.537   2.792   1.013  0.5578  0.2512  0.2601
  425SOL     OW 1424   0.075   2.983   2.517 -0.6392 -0.0515 -0.3884
  425SOL    HW1 1425   0.057   2.985   2.615  0.7091 -1.5906 -0.0636
  425SOL    HW2 1426   0.121   3.067   2.490  0.0678 -0.1118  0.5565
  426SOL     OW 1427   3.408   2.727   0.299 -0.3718  0.1536 -0.5725
  426SOL    HW1 1428   3.468   2.680   0.234  1.7042 -0.1078  1.3928
  426SOL    HW2 1429   3.415   2.826   0.284  1.4385  0.1960  0.2609
  427SOL     OW 1430   2.946   2.005   3.908  0.4001  0.0237  0.0890
  427SOL    HW1 1431   2.856   1.966   3.888  1.2775 -1.3450 -1.3569
  427SOL    HW2 1432   3.015   1.934   3.905  1.7464  1.2890 -0.2598
  428SOL     OW 1433   5.039   2.870   3.046  0.6471  0.4934 -0.4662
  428SOL    HW1 1434   5.110   2.890   3.113  0.2665 -0.3906  0.2320
  428SOL    HW2 1435   4.962   2.933   3.059  0.5266  0.2526  0.0195
  429SOL     OW 1436   1.522   2.368   4.503  0.3967 -0.7345  0.1168
  429SOL    HW1 1437   1.565   2.337   4.418 -0.4680 -2.0380  0.1205
  429SOL    HW2 1438   1.575   2.443   4.541  1.6862 -1.1473 -0.7721
  430SOL     OW 1439   0.451   2.356   0.540  0.3508 -0.5508  0.2898
  430SOL    HW1 1440   0.381   2.338   0.471 -0.6512  0.3889  1.0207
  430SOL    HW2 1441   0.467   2.455   0.546  0.7996 -0.6620  1.0529
  431SOL     OW 1442   3.639   0.246   1.714 -0.2613 -0.4638  0.3853
  431SOL    HW1 1443   3.681   0.262   1.624 -2.4270 -0.3313 -0.6681
  431SOL    HW2 1444   3.701   0.191   1.770  1.0153 -0.8449 -1.2973
  432SOL     OW 1445   0.439   1.492   0.569  0.0873  0.6918  0.1620
  432SOL    HW1 1446   0.532   1.500   0.535  0.2605  1.2071  0.7402
  432SOL    HW2 1447   0.429   1.407   0.621 -0.1319 -0.0127 -1.0006
  433SOL     OW 1448   1.399   1.018   2.654  0.0317  1.0468 -0.1308
  433SOL    HW1 1449   1.496   1.003   2.635 -0.0311  0.2566  0.1175
  433SOL    HW2 1450   1.379   0.992   2.748 -0.9778 -1.8443 -1.0046
  434SOL     OW 1451   2.388   0.863   0.050  0.8801 -0.0440 -0.3140
  434SOL    HW1 1452   2.416   0.938   5.135  0.0259  0.1574 -0.4772
  434SOL    HW2 1453   2.463   0.798   0.059  1.1322  0.0822 -1.3678
  435SOL     OW 1454   3.288   1.414   3.580 -0.3006 -0.2703  0.4741
  435SOL    HW1 1455   3.251   1.497   3.538 -0.2121 -1.3216 -1.8279
  435SOL    HW2 1456   3.214   1.364   3.625 -0.4282  0.8139  1.5123
  436SOL     OW 1457   3.239   4.850   0.153 -0.0214  0.4288  0.1937
  436SOL    HW1 1458   3.307   4.837   0.080 -0.1706 -1.4056  0.3360
  436SOL    HW2 1459   3.158   4.795   0.133  0.1551 -0.5515  1.9919
  437SOL     OW 1460   2.019   0.056   3.969 -0.9674 -0.1576 -0.5206
  437SOL    HW1 1461   2.047   5.107   3.990  1.4881  0.6313  0.0415
  437SOL    HW2 1462   2.045   0.077   3.874 -1.0622  0.0935 -0.4906
  438SOL     OW 1463   2.295   0.362   5.114 -0.5648 -0.2001  0.0288
  438SOL    HW1 1464   2.343   0.291   5.063 -0.2133 -0.8070  1.1630
  438SOL    HW2 1465   2.225   0.320   0.027  0.1947  0.2422  1.3395
  439SOL     OW 1466   1.139   2.442   1.631  0.0077 -0.3410  0.3285
  439SOL    HW1 1467   1.167   2.378   1.560 -1.2591  0.1118 -0.6303
  439SOL    HW2 1468   1.040   2.437   1.643  0.0967  0.2111  1.4632
  440SOL     OW 1469   2.981   3.387   2.806  0.1925 -0.4298 -0.4668
  440SOL    HW1 1470   2.973   3.341   2.717  1.0178  0.5636 -1.0784
  440SOL    HW2 1471   2.972   3.320   2.879 -0.6885 -1.2459 -1.2846
  441SOL     OW 1472   1.617   0.214   1.058 -0.2962 -0.2791  0.7122
  441SOL    HW1 1473   1.527   0.243   1.088  0.7302  2.0746  1.7652
  441SOL    HW2 1474   1.676   0.198   1.137  0.2016 -1.9715  0.0503
  442SOL     OW 1475   4.318   4.408   1.031  0.4793 -0.5647 -0.0244
  442SOL    HW1 1476   4.306   4.506   1.021 -0.1462 -0.3573  2.3018
  442SOL    HW2 1477   4.233   4.367   1.065  0.4832 -2.0591 -1.6451
  443SOL     OW 1478   2.692   5.002   0.948  0.2563 -0.1632  0.7116
  443SOL    HW1 1479   2.727   5.095   0.951  0.5921 -0.2410 -0.3739
  443SOL    HW2 1480   2.753   4.941   0.999  1.5293 -0.2348 -0.8554
  444SOL     OW 1481   1.664   2.292   0.840  0.1437  0.3120  0.8558
  444SOL    HW1 1482   1.589   2.307   0.905 -0.4001 -0.6605  0.4682
  444SOL    HW2 1483   1.750   2.282   0.890 -0.5013 -2.1007  1.5842
  445SOL     OW 1484   4.083   1.481   2.655 -0.2404  0.1305  0.3577
  445SOL    HW1 1485   4.028   1.562   2.677 -0.6643  0.0790 -0.4749
  445SOL    HW2 1486   4.129   1.448   2.738 -2.1884 -0.3725  1.3031
  446SOL     OW 1487   0.795   1.700   1.117  0.0903 -0.2349  0.1286
  446SOL    HW1 1488   0.797   1.639   1.196  0.2515 -0.1786  0.1681
  446SOL    HW2 1489   0.841   1.786   1.139  1.0078 -0.5937 -0.3333
  447SOL     OW 1490   4.831   0.552   1.426 -0.5563  0.4706 -0.3988
  447SOL    HW1 1491   4.908   0.488   1.423 -1.3776 -0.6435  1.1234
  447SOL    HW2 1492   4.854   0.633   1.372  1.4685 -0.0531 -0.4258
  448SOL     OW 1493   4.590   3.229   4.035 -0.2809  0.3388 -0.2853
  448SOL    HW1 1494   4.656   3.280   4.090  0.8886 -0.9986 -0.3619
  448SOL    HW2 1495   4.500   3.233   4.077  0.4360 -0.0756  1.3555
  449SOL     OW 1496   2.126   4.055   1.644  0.2818 -0.1965 -0.6184
  449SOL    HW1 1497   2.179   4.033   1.726 -1.7200 -2.0096  0.2805
  449SOL    HW2 1498   2.059   4.126   1.665 -0.2568 -0.6855 -0.6464
  450SOL     OW 1499   0.306   0.061   0.240  0.0675 -0.5810  0.0615
  450SOL    HW1 1500   0.346   0.094   0.155  0.4190 -2.6194 -0.6084
  450SOL    HW2 1501   0.224   0.113   0.261  1.0685  1.2778 -0.4473
  451SOL     OW 1502   0.451   1.117   0.973 -0.2068  0.4201 -0.1421
  451SOL    HW1 1503   0.528   1.089   1.030 -0.6367 -0.2878  0.1101
  451SOL    HW2 1504   0.375   1.147   1.031 -1.7271 -3.0288 -0.1084
  452SOL     OW 1505   1.078   2.368   0.697 -0.2766  0.3166 -0.0048
  452SOL    HW1 1506   1.175   2.347   0.686 -0.1224 -0.2040  2.0138
  452SOL    HW2 1507   1.046   2.417   0.616  1.4764 -0.1227 -1.0290
  453SOL     OW 1508   3.304   2.404   0.870 -0.0312  0.6726 -0.4924
  453SOL    HW1 1509   3.340   2.331   0.811 -1.7666  0.1781 -0.9936
  453SOL    HW2 1510   3.226   2.370   0.921  0.0013  1.7975  0.3359
  454SOL     OW 1511   4.899   5.096   0.046  0.1562 -0.2047  0.6563
  454SOL    HW1 1512   4.800   5.084   0.051 -0.1778 -0.9283 -3.9445
  454SOL    HW2 1513   4.944   5.009   0.066 -0.4642 -1.0572 -1.4422
  455SOL     OW 1514   4.952   3.369   5.066  0.0717  0.9458  0.0268
  455SOL    HW1 1515   5.027   3.413   5.115  1.0248  0.1997 -0.7307
  455SOL    HW2 1516   4.900   3.311   5.129  1.2737  0.0002  0.1614
  456SOL     OW 1517   2.493   1.731   5.066  0.1230  0.0654  0.4891
  456SOL    HW1 1518   2.555   1.772   5.132  0.0592 -0.9964  1.2311
  456SOL    HW2 1519   2.491   1.632   5.079  0.2735 -0.1961 -1.2471
  457SOL     OW 1520   0.127   1.779   4.720  0.1283 -0.1378  0.4066
  457SOL    HW1 1521   0.202   1.751   4.779 -0.0045 -0.5354  0.3932
  457SOL    HW2 1522   0.046   1.796   4.776  0.4246  1.0263  0.5027
  458SOL     OW 1523   4.871   3.578   0.723 -0.1545  0.3937  0.0675
  458SOL    HW1 1524   4.911   3.602   0.634 -1.9562  2.3559 -0.2976
  458SOL    HW2 1525   4.863   3.661   0.778 -0.9488 -0.4709  1.2858
  459SOL     OW 1526   3.939   2.004   1.113  0.4681 -0.0489 -0.5356
  459SOL    HW1 1527   3.888   1.973   1.033 -0.2289 -0.3883  0.0150
  459SOL    HW2 1528   3.966   2.099   1.102  0.9399 -0.2861 -1.4411
  460SOL     OW 1529   2.439   3.909   0.415  0.2283  0.9833  0.3395
  460SOL    HW1 1530   2.387   3.989   0.386  0.2085  0.1721 -2.1742
  460SOL    HW2 1531   2.523   3.903   0.361 -0.3159 -1.2485 -0.3875
  461SOL     OW 1532   4.880   3.742   1.753  0.2815  0.7743 -0.3174
  461SOL    HW1 1533   4.873   3.742   1.853 -1.2829 -0.0505 -0.3838
  461SOL    HW2 1534   4.970   3.709   1.726  0.0847 -0.8295  0.8304
  462SOL     OW 1535   4.056   4.244   1.346  0.4412  0.3906  0.0653
  462SOL    HW1 1536   3.964   4.210   1.366  0.5224  0.0641 -0.1102
  462SOL    HW2 1537   4.119   4.167   1.340  1.2628  0.7503  2.8129
  463SOL     OW 1538   0.457   4.880   3.162 -0.1693  0.1528 -0.1104
  463SOL    HW1 1539   0.527   4.827   3.114  0.9828 -0.0904  1.7504
  463SOL    HW2 1540   0.396   4.817   3.210 -0.9910  0.4086 -0.7993
  464SOL     OW 1541   4.717   1.580   3.589 -0.0043 -0.2912  0.3477
  464SOL    HW1 1542   4.769   1.495   3.600  1.5644  0.6578  0.5326
  464SOL    HW2 1543   4.730   1.637   3.670  0.9348  1.1405 -0.7772
  465SOL     OW 1544   1.132   1.446   4.536  0.2015 -0.1024 -0.0951
  465SOL    HW1 1545   1.064   1.384   4.497 -0.8389  1.1822 -0.4249
  465SOL    HW2 1546   1.219   1.434   4.489 -0.5419  0.1319 -1.6144
  466SOL     OW 1547   2.847   1.978   1.403 -0.4428 -0.4617  0.7257
  466SOL    HW1 1548   2.872   2.066   1.362  0.3640  0.0465  2.2164
  466SOL    HW2 1549   2.775   1.935   1.349 -0.2242  0.6945 -0.5362
  467SOL     OW 1550   0.154   1.334   2.875  0.1922 -0.3378 -0.0850
  467SOL    HW1 1551   0.171   1.322   2.973  1.3289 -1.1512 -0.3560
  467SOL    HW2 1552   0.240   1.321   2.825 -0.7790 -2.2057 -1.3735
  468SOL     OW 1553   2.868   2.433   0.646 -0.3096 -0.3657 -0.1066
  468SOL    HW1 1554   2.823   2.511   0.688 -1.5487 -0.0358 -1.8849
  468SOL    HW2 1555   2.897   2.458   0.553 -0.8007 -2.0026 -0.7373
  469SOL     OW 1556   3.019   4.098   0.092 -0.6354  0.0901 -0.1009
  469SOL    HW1 1557   2.937   4.086   0.148  0.1525  0.6276  1.2129
  469SOL    HW2 1558   3.065   4.183   0.118  1.2303 -1.0090  0.3703
  470SOL     OW 1559   4.773   3.940   1.589 -0.0689 -0.3468 -0.2389
  470SOL    HW1 1560   4.743   4.023   1.636  0.6523 -0.5901  0.6722
  470SOL    HW2 1561   4.802   3.872   1.656  0.5932 -0.8516 -1.0185
  471SOL     OW 1562   4.916   3.334   0.818  0.2221 -0.0113 -0.3354
  471SOL    HW1 1563   4.849   3.327   0.891  0.6731 -0.1162  0.0779
  471SOL    HW2 1564   4.920   3.428   0.784  1.3764  0.5016  1.1171
  472SOL     OW 1565   1.765   0.346   0.882 -1.1252 -0.0214 -0.2560
  472SOL    HW1 1566   1.850   0.298   0.861 -1.5188  0.6700 -4.1877
  472SOL    HW2 1567   1.709   0.290   0.943  0.3203 -2.5209 -1.0852
  473SOL     OW 1568   0.188   3.342   1.331  0.1749  0.3486  0.8497
  473SOL    HW1 1569   0.247   3.373   1.406 -1.3228  1.3932  1.6570
  473SOL    HW2 1570   0.138   3.261   1.359  0.2670  0.2190  0.6423
  474SOL     OW 1571   3.300   2.296   2.398 -0.2385 -0.0677  0.8619
  474SOL    HW1 1572   3.256   2.302   2.488  0.5808  0.7303  1.2141
  474SOL    HW2 1573   3.276   2.377   2.344 -0.6953 -0.5261  0.3636
  475SOL     OW 1574   2.823   1.240   0.902 -0.2063 -0.3745 -0.0677
  475SOL    HW1 1575   2.905   1.289   0.872 -0.9155  1.5546  0.9756
  475SOL    HW2 1576   2.742   1.293   0.878 -0.9777 -0.5493  1.9572
  476SOL     OW 1577   4.881   4.448   0.530 -0.8629 -0.1954  0.7702
  476SOL    HW1 1578   4.857   4.370   0.589 -1.0080 -1.1329 -0.4841
  476SOL    HW2 1579   4.816   4.453   0.454 -0.7353  1.0555  0.7246
  477SOL     OW 1580   3.958   3.541   3.764 -0.0109  0.2100 -0.4800
  477SOL    HW1 1581   3.966   3.505   3.857  1.7060  3.6718  0.9066
  477SOL    HW2 1582   4.049   3.559   3.728 -0.7220  0.8702 -2.0086
  478SOL     OW 1583   2.257   1.510   1.807 -0.1335  0.0310 -0.0212
  478SOL    HW1 1584   2.332   1.451   1.778 -0.1066  0.8087 -1.6277
  478SOL    HW2 1585   2.275   1.604   1.778 -1.6728  0.2511 -0.3617
  479SOL     OW 1586   4.229   2.721   4.040 -0.1029 -0.3285  0.1429
  479SOL    HW1 1587   4.271   2.691   3.954  1.4058 -0.3835  0.8682
  479SOL    HW2 1588   4.229   2.821   4.043  0.1999 -0.3297  0.2378
  480SOL     OW 1589   3.029   5.135   1.412  0.1357 -0.1197  0.2419
  480SOL    HW1 1590   3.118   0.003   1.368  0.2689 -0.2118  0.4875
  480SOL    HW2 1591   3.040   5.088   1.499 -0.0981  0.3641  0.5335
  481SOL     OW 1592   1.649   0.944   2.371  0.2727  0.0350  0.8058
  481SOL    HW1 1593   1.649   0.931   2.470 -0.5570 -0.1260  0.7945
  481SOL    HW2 1594   1.602   0.868   2.327  2.4452 -0.9779  0.1009
  482SOL     OW 1595   1.151   3.964   2.618  0.1831 -0.1289 -0.0796
  482SOL    HW1 1596   1.213   4.035   2.585 -1.6904  0.9449 -1.4235
  482SOL    HW2 1597   1.063   3.971   2.570 -2.0716  0.2528  3.7418
  483SOL     OW 1598   0.883   0.593   2.315  0.3459  0.0265 -0.6807
  483SOL    HW1 1599   0.796   0.570   2.360 -1.1568  0.4864 -3.1718
  483SOL    HW2 1600   0.929   0.509   2.287  0.8772 -0.2281  0.8449
  484SOL     OW 1601   4.307   1.787   2.478  0.6350  0.1924 -0.7921
  484SOL    HW1 1602   4.347   1.766   2.567 -1.6053  0.0956  0.2776
  484SOL    HW2 1603   4.272   1.704   2.436 -0.9057  0.5840 -0.3665
  485SOL     OW 1604   0.156   3.417   4.442 -0.2180 -0.1485 -0.3576
  485SOL    HW1 1605   0.232   3.357   4.467 -1.5112 -2.0633 -0.8303
  485SOL    HW2 1606   0.110   3.381   4.361  0.4042  2.8276 -2.1797
  486SOL     OW 1607   5.030   4.103   0.290 -0.2299 -0.0560 -0.5253
  486SOL    HW1 1608   4.975   4.029   0.252  0.1458 -0.0304 -1.1316
  486SOL    HW2 1609   5.080   4.148   0.216 -0.1712  0.5622 -0.1094
  487SOL     OW 1610   1.265   4.660   1.736  0.4459  0.5392  0.3463
  487SOL    HW1 1611   1.228   4.574   1.772 -1.3866  1.3555  0.5710
  487SOL    HW2 1612   1.348   4.685   1.786  1.6943 -1.6417 -0.4939
  488SOL     OW 1613   0.317   0.247   3.777  0.9583  0.2393  0.0464
  488SOL    HW1 1614   0.253   0.172   3.795  1.4495 -0.0926  0.4704
  488SOL    HW2 1615   0.379   0.257   3.856  2.8061 -0.8726 -1.1655
  489SOL     OW 1616   3.815   4.105   0.315  0.1842  0.5508  0.3048
  489SOL    HW1 1617   3.869   4.189   0.309  1.1877 -0.0511  0.6646
  489SOL    HW2 1618   3.877   4.026   0.321 -0.6716 -0.0045  3.2447
  490SOL     OW 1619   3.159   2.940   1.586  0.0677 -0.7378 -0.0553
  490SOL    HW1 1620   3.125   2.986   1.668  0.5455 -1.6303  0.6689
  490SOL    HW2 1621   3.122   2.847   1.582  1.0117 -1.1205 -0.1869
  491SOL     OW 1622   0.089   1.808   2.069  0.3581  0.1069 -0.3446
  491SOL    HW1 1623   0.025   1.801   2.146  1.6551 -1.4503  0.6695
  491SOL    HW2 1624   0.046   1.772   1.987 -1.5245  2.9795 -0.7752
  492SOL     OW 1625   2.558   2.844   4.379 -0.4477  0.5291 -0.1322
  492SOL    HW1 1626   2.479   2.837   4.318 -0.2085 -0.6271 -0.3279
  492SOL    HW2 1627   2.635   2.793   4.341 -0.1640  0.1290  0.9304
  493SOL     OW 1628   0.180   2.665   3.730 -0.1387 -0.4058  0.1543
  493SOL    HW1 1629   0.175   2.604   3.809 -1.8789 -0.4951  0.0278
  493SOL    HW2 1630   0.206   2.757   3.760 -0.8771 -0.4161  0.8604
  494SOL     OW 1631   0.900   0.594   4.392 -0.4240  0.4169 -0.0444
  494SOL    HW1 1632   0.982   0.549   4.428 -0.0156  0.5880 -0.7399
  494SOL    HW2 1633   0.821   0.567   4.446 -0.3762 -1.9517 -1.0167
  495SOL     OW 1634   1.906   3.863   1.695  0.1709  0.1335 -0.3952
  495SOL    HW1 1635   2.000   3.870   1.729  1.0559  2.4164 -2.9808
  495SOL    HW2 1636   1.874   3.953   1.668 -2.6463 -0.6795 -0.0647
  496SOL     OW 1637   2.215   3.244   1.876 -0.0090  0.0751 -0.4416
  496SOL    HW1 1638   2.221   3.150   1.843 -0.9933 -0.7758  1.6119
  496SOL    HW2 1639   2.295   3.266   1.932 -0.0264  0.2830 -0.4954
  497SOL     OW 1640   1.140   1.772   2.190  0.2091  0.1257  0.1616
  497SOL    HW1 1641   1.074   1.844   2.215  0.9615  0.1534  2.3319
  497SOL    HW2 1642   1.227   1.790   2.236  1.6102 -0.2246 -2.1864
  498SOL     OW 1643   1.711   1.014   1.265 -0.4213 -0.4047 -0.0100
  498SOL    HW1 1644   1.660   1.100   1.258 -0.9359 -0.8133 -2.0579
  498SOL    HW2 1645   1.808   1.034   1.280 -0.3039  0.6527 -1.7819
  499SOL     OW 1646   4.301   4.884   3.985 -0.1231 -0.5646  0.5689
  499SOL    HW1 1647   4.315   4.974   4.027  0.0828 -1.0984  1.7072
  499SOL    HW2 1648   4.377   4.864   3.924  0.3971 -0.4045  1.1459
  500SOL     OW 1649   1.313   4.229   2.744 -0.1552  0.6114 -0.4713
  500SOL    HW1 1650   1.270   4.287   2.813  0.7580  0.8073 -0.0646
  500SOL    HW2 1651   1.279   4.255   2.653 -2.3558 -0.4870 -0.0517
  501SOL     OW 1652   4.526   3.933   2.243  0.3380 -0.1405 -0.5343
  501SOL    HW1 1653   4.501   3.875   2.165  0.5528  0.4611 -1.0643
  501SOL    HW2 1654   4.620   3.964   2.232  0.3666 -0.0526 -0.0318
  502SOL     OW 1655   2.308   1.484   1.465  0.2579 -0.1335  0.4145
  502SOL    HW1 1656   2.230   1.530   1.507  0.6611 -0.8074  1.9637
  502SOL    HW2 1657   2.279   1.396   1.429 -0.3052  0.8521 -1.7000
  503SOL     OW 1658   1.051   3.766   4.258 -0.0778 -0.2566  0.6477
  503SOL    HW1 1659   1.130   3.776   4.318  0.1258  1.6696  0.1383
  503SOL    HW2 1660   1.033   3.853   4.212 -1.5273 -1.0939 -0.4690
  504SOL     OW 1661   4.331   4.100   0.924  0.0423 -0.0867 -0.8503
  504SOL    HW1 1662   4.391   4.181   0.928 -1.0266  0.6839  0.2592
  504SOL    HW2 1663   4.352   4.048   0.841  0.5913  1.4612 -1.7387
  505SOL     OW 1664   2.803   2.245   3.672 -0.4316 -0.4754 -0.2543
  505SOL    HW1 1665   2.896   2.215   3.692 -0.0472  0.5063 -0.5281
  505SOL    HW2 1666   2.738   2.187   3.722  0.2536 -1.9717 -1.0295
  506SOL     OW 1667   3.547   2.115   4.466  0.7564  0.6751 -0.6606
  506SOL    HW1 1668   3.623   2.079   4.413  1.7248  0.6092  0.7029
  506SOL    HW2 1669   3.582   2.174   4.539 -0.5156  0.9091 -0.2010
  507SOL     OW 1670   2.795   2.874   3.657  0.0141  0.2288  0.2238
  507SOL    HW1 1671   2.854   2.859   3.577  0.8766  1.3361  0.6245
  507SOL    HW2 1672   2.752   2.964   3.650 -2.5484 -0.9785 -0.6017
  508SOL     OW 1673   2.701   0.502   1.766  0.2709 -0.6010 -0.1931
  508SOL    HW1 1674   2.638   0.562   1.717  0.5421 -0.7930 -0.7808
  508SOL    HW2 1675   2.772   0.470   1.704  0.8996 -0.4620  0.4383
  509SOL     OW 1676   2.738   3.556   1.306 -0.3207 -0.5547 -0.1090
  509SOL    HW1 1677   2.785   3.640   1.332  1.2240 -1.2044 -0.7156
  509SOL    HW2 1678   2.797   3.478   1.324 -1.6263 -1.5092  0.1845
  510SOL     OW 1679   3.984   5.111   0.499 -0.2464  0.2831  0.3285
  510SOL    HW1 1680   3.924   5.115   0.419 -0.6473  0.2569  0.6214
  510SOL    HW2 1681   3.928   5.096   0.581  0.1938 -0.0533  0.5681
  511SOL     OW 1682   1.795   4.422   0.308 -0.3032  0.2556 -0.0803
  511SOL    HW1 1683   1.876   4.477   0.290  1.3308 -1.7383  0.8432
  511SOL    HW2 1684   1.745   4.460   0.386  2.2526 -0.8658  2.3014
  512SOL     OW 1685   3.724   4.543   4.848 -0.3101 -0.1172 -0.0166
  512SOL    HW1 1686   3.773   4.591   4.921 -1.2972  0.3173  0.3791
  512SOL    HW2 1687   3.721   4.445   4.869  1.9386 -0.4440 -0.9566
  513SOL     OW 1688   1.059   3.455   4.210  0.3348  0.1311  0.0424
  513SOL    HW1 1689   1.090   3.549   4.227 -1.4063  0.6286  0.6513
  513SOL    HW2 1690   0.973   3.440   4.258  0.5434 -1.7655 -0.1322
  514SOL     OW 1691   4.959   4.802   3.112 -0.5723 -0.1770 -0.9756
  514SOL    HW1 1692   4.950   4.893   3.153  2.4688 -0.2512  0.0741
  514SOL    HW2 1693   4.905   4.736   3.166  0.0866  0.4275  0.4794
  515SOL     OW 1694   1.192   4.423   2.915 -0.4507  0.4604  0.5164
  515SOL    HW1 1695   1.094   4.405   2.903 -0.3969  0.4125  0.1654
  515SOL    HW2 1696   1.214   4.514   2.879 -0.4063  0.5595  0.7911
  516SOL     OW 1697   5.064   3.220   4.842 -0.2106 -0.2532 -0.3708
  516SOL    HW1 1698   5.032   3.259   4.928  0.5526 -0.5992  0.0790
  516SOL    HW2 1699   0.020   3.225   4.838 -0.1290 -1.6525 -0.5444
  517SOL     OW 1700   4.847   4.620   1.660 -0.2484  0.0135 -0.2889
  517SOL    HW1 1701   4.841   4.699   1.599  0.8110  1.5591  1.5020
  517SOL    HW2 1702   4.770   4.621   1.723  0.9133  0.9187  1.1667
  518SOL     OW 1703   3.817   3.531   4.067 -0.5311  0.6291 -0.3067
  518SOL    HW1 1704   3.719   3.548   4.072 -0.6897 -0.3578  0.1701
  518SOL    HW2 1705   3.843   3.462   4.135  0.5092  0.9371 -0.3628
  519SOL     OW 1706   2.193   3.152   0.640  0.0291  0.0443 -0.4710
  519SOL    HW1 1707   2.213   3.136   0.737 -1.3862  0.4349 -0.0968
  519SOL    HW2 1708   2.196   3.250   0.620 -2.5895  0.2873 -0.0846
  520SOL     OW 1709   2.802   0.017   4.147  0.1711 -0.1521  0.3387
  520SOL    HW1 1710   2.792   5.065   4.119 -0.7021  0.6594 -2.5240
  520SOL    HW2 1711   2.723   0.043   4.202 -0.0227 -0.8432  0.4087
  521SOL     OW 1712   3.970   1.487   3.002 -0.2292 -0.9699  0.1858
  521SOL    HW1 1713   4.060   1.482   2.958 -0.8840  2.3508 -1.9198
  521SOL    HW2 1714   3.922   1.400   2.990  1.7930 -2.0321 -0.7074
  522SOL     OW 1715   0.239   4.586   3.886 -0.0491 -0.5518 -0.5104
  522SOL    HW1 1716   0.191   4.632   3.811 -0.0809 -0.3747 -0.3823
  522SOL    HW2 1717   0.203   4.619   3.973  1.7057  1.1108 -0.3676
  523SOL     OW 1718   4.877   3.313   3.178  0.0458  0.0004 -0.1040
  523SOL    HW1 1719   4.844   3.259   3.101 -0.7970 -0.4993  0.5826
  523SOL    HW2 1720   4.915   3.252   3.248  1.1656  0.4737 -0.2780
  524SOL     OW 1721   0.751   3.971   2.738  0.0581 -0.0492  0.0089
  524SOL    HW1 1722   0.779   3.997   2.831  1.7389  1.2346 -0.8062
  524SOL    HW2 1723   0.699   4.046   2.696  0.3195 -0.1533 -0.5054
  525SOL     OW 1724   3.746   2.001   4.281 -0.2691 -0.4111  0.2088
  525SOL    HW1 1725   3.756   2.077   4.217  1.8098 -0.5909  0.2439
  525SOL    HW2 1726   3.684   1.932   4.243  0.4781 -0.2502 -1.3729
  526SOL     OW 1727   4.388   2.701   4.956 -0.3409  0.1022 -0.8521
  526SOL    HW1 1728   4.299   2.670   4.924 -0.7620 -1.1814  1.3561
  526SOL    HW2 1729   4.452   2.624   4.954  0.7278  0.9656 -2.2343
  527SOL     OW 1730   3.022   0.318   1.353  0.4478  0.0708  0.3274
  527SOL    HW1 1731   3.118   0.344   1.341  0.3751  0.8335  1.2871
  527SOL    HW2 1732   3.018   0.224   1.388  0.7394 -0.9572 -2.2216
  528SOL     OW 1733   4.933   0.779   1.284 -0.2785  0.0513  0.0878
  528SOL    HW1 1734   4.921   0.866   1.236 -0.8325 -0.7257 -1.2146
  528SOL    HW2 1735   4.976   0.713   1.223 -0.9556 -0.9524  0.6774
  529SOL     OW 1736   4.698   3.260   1.064 -0.2062 -0.1914 -0.5063
  529SOL    HW1 1737   4.784   3.257   1.115 -0.8281 -0.5941  0.5673
  529SOL    HW2 1738   4.671   3.166   1.040 -0.7661 -0.1483 -0.0754
  530SOL     OW 1739   4.967   1.895   1.942 -0.6082  0.4755 -0.1221
  530SOL    HW1 1740   4.882   1.841   1.946 -1.0056  0.9588 -1.6242
  530SOL    HW2 1741   4.998   1.902   1.848  1.2961  0.0734  0.4271
  531SOL     OW 1742   2.622   0.229   3.340  0.4349  0.3370  0.3247
  531SOL    HW1 1743   2.605   0.327   3.325 -1.1226 -0.1414 -1.2585
  531SOL    HW2 1744   2.543   0.176   3.311  0.7266 -1.3511  2.3965
  532SOL     OW 1745   0.872   0.680   1.575  0.5744 -0.4037  0.2217
  532SOL    HW1 1746   0.810   0.713   1.647  0.2075 -1.2854  0.3210
  532SOL    HW2 1747   0.857   0.733   1.491  0.7427  0.3821  0.6776
  533SOL     OW 1748   2.965   1.966   1.120  0.1091 -0.0606  0.6396
  533SOL    HW1 1749   2.985   1.962   1.022 -1.1762 -0.1635  0.3673
  533SOL    HW2 1750   2.909   2.047   1.139 -0.5786 -0.6339  1.0987
  534SOL     OW 1751   4.190   4.052   2.236 -0.6470 -0.1005  0.8161
  534SOL    HW1 1752   4.246   4.052   2.153 -0.1878 -1.8788  1.0774
  534SOL    HW2 1753   4.241   4.095   2.311 -1.2149  1.8618  0.1235
  535SOL     OW 1754   1.923   4.764   2.687 -0.7215  0.4908 -0.4388
  535SOL    HW1 1755   1.850   4.736   2.749 -1.6598  1.9768 -0.8161
  535SOL    HW2 1756   1.915   4.714   2.601 -1.0447  0.3405 -0.3221
  536SOL     OW 1757   1.015   1.067   4.044  0.9808  0.5116  0.0992
  536SOL    HW1 1758   0.919   1.087   4.025  0.8453 -0.0181  0.2057
  536SOL    HW2 1759   1.032   0.969   4.032  1.4764  0.5808  0.2097
  537SOL     OW 1760   4.927   5.136   2.919 -0.5673 -0.5891  0.1569
  537SOL    HW1 1761   4.889   0.074   2.875 -1.1932 -1.9331 -1.9949
  537SOL    HW2 1762   4.879   5.120   3.005 -2.7443 -0.4495 -0.9449
  538SOL     OW 1763   3.000   2.161   2.121  0.1628  0.2039  0.3696
  538SOL    HW1 1764   2.905   2.190   2.133  0.8204  1.5779  3.1474
  538SOL    HW2 1765   3.058   2.241   2.112  1.2326 -0.5710  0.1977
  539SOL     OW 1766   2.516   4.314   1.378  0.3694 -0.5229  0.6336
  539SOL    HW1 1767   2.495   4.250   1.304  1.8437  0.0440 -0.3303
  539SOL    HW2 1768   2.605   4.290   1.418  0.7470  0.6683  0.5258
  540SOL     OW 1769   3.397   3.415   2.107 -0.3054 -0.9167  0.1550
  540SOL    HW1 1770   3.489   3.374   2.111 -0.0354 -0.3893 -0.5455
  540SOL    HW2 1771   3.348   3.392   2.191  0.2905 -1.6152  0.3314
  541SOL     OW 1772   3.851   5.072   3.181 -0.0757 -0.1785  0.1005
  541SOL    HW1 1773   3.849   4.982   3.223 -0.4744  0.2024  0.9307
  541SOL    HW2 1774   3.763   5.092   3.139 -0.7061  0.6030  1.6804
  542SOL     OW 1775   2.516   2.602   1.516  0.1809 -0.1634 -0.5467
  542SOL    HW1 1776   2.541   2.543   1.440 -0.8686 -1.9144  0.4162
  542SOL    HW2 1777   2.427   2.644   1.498 -0.7098 -1.6480  0.2674
  543SOL     OW 1778   3.825   1.269   4.235 -0.1122  0.2063 -0.5632
  543SOL    HW1 1779   3.817   1.205   4.311 -0.2730  0.1980 -0.5865
  543SOL    HW2 1780   3.734   1.302   4.209  0.0880  1.7896  0.5985
  544SOL     OW 1781   1.492   3.345   1.937 -0.1716 -0.1262  0.0858
  544SOL    HW1 1782   1.541   3.380   2.017 -0.6507  0.1125  0.2770
  544SOL    HW2 1783   1.546   3.363   1.855 -0.0941  0.4402  0.2565
  545SOL     OW 1784   0.640   1.696   2.108  0.0962  0.1125  0.8353
  545SOL    HW1 1785   0.619   1.628   2.039 -1.1483  1.0710  0.2124
  545SOL    HW2 1786   0.610   1.663   2.198 -2.1502  0.4938  0.2874
  546SOL     OW 1787   0.699   5.101   4.212 -0.0725 -0.7045 -0.0090
  546SOL    HW1 1788   0.740   0.019   4.145 -0.4230  0.3481  0.7280
  546SOL    HW2 1789   0.638   0.008   4.272 -0.8082 -1.8650  0.2775
  547SOL     OW 1790   3.900   0.714   2.092 -0.0184  0.1078  0.3399
  547SOL    HW1 1791   3.884   0.812   2.102  0.7573  0.4291 -1.2610
  547SOL    HW2 1792   3.823   0.664   2.131 -0.2233  1.3260  1.5760
  548SOL     OW 1793   2.738   0.528   4.424  0.0592 -0.3375 -0.0204
  548SOL    HW1 1794   2.801   0.451   4.430 -1.3690 -1.4598  1.2164
  548SOL    HW2 1795   2.782   0.610   4.460  1.7333 -0.4375 -1.6958
  549SOL     OW 1796   4.073   2.255   2.866  0.0465  0.6872  0.0442
  549SOL    HW1 1797   4.067   2.316   2.787  0.0454  0.8467  0.1676
  549SOL    HW2 1798   4.150   2.192   2.853  0.9482  1.6560  0.5701
  550SOL     OW 1799   4.958   4.168   5.107  0.2158 -0.5992  0.2276
  550SOL    HW1 1800   5.053   4.154   5.135 -0.5449 -2.9874  1.9476
  550SOL    HW2 1801   4.929   4.093   5.048 -0.7237 -0.1014  0.0272
  551SOL     OW 1802   3.513   4.650   3.081  0.2530 -0.0438  0.2324
  551SOL    HW1 1803   3.566   4.703   3.148  0.6283  0.2028 -0.2472
  551SOL    HW2 1804   3.571   4.577   3.044  0.1606  0.0348 -0.0704
  552SOL     OW 1805   4.008   1.041   4.252 -0.1287 -0.0195  0.2399
  552SOL    HW1 1806   4.057   1.078   4.331 -0.3648  0.3605  0.2074
  552SOL    HW2 1807   3.966   1.115   4.200  0.7504 -0.1773 -0.7380
  553SOL     OW 1808   2.700   4.150   2.086 -0.0443  0.6571  0.4290
  553SOL    HW1 1809   2.622   4.198   2.047  0.2229  0.7842  0.0469
  553SOL    HW2 1810   2.673   4.057   2.111 -0.8504  1.2977  2.1241
  554SOL     OW 1811   1.283   4.024   2.258 -0.1226 -0.8430  0.0373
  554SOL    HW1 1812   1.275   4.021   2.159 -1.5346  0.0831  0.1028
  554SOL    HW2 1813   1.369   4.068   2.283 -0.1362 -0.3226 -0.7822
  555SOL     OW 1814   4.111   0.631   1.522  0.2931  0.2370 -0.5235
  555SOL    HW1 1815   4.194   0.577   1.539  0.2646  0.0999 -0.8095
  555SOL    HW2 1816   4.133   0.707   1.461 -0.1392 -0.8396 -2.0998
  556SOL     OW 1817   4.213   2.463   2.444 -0.4087  0.3285 -0.1912
  556SOL    HW1 1818   4.199   2.547   2.391  2.4716  1.6902  0.9633
  556SOL    HW2 1819   4.230   2.387   2.382  2.5784  1.8084 -1.4032
  557SOL     OW 1820   0.834   3.721   1.310 -0.5730 -0.0097 -0.6106
  557SOL    HW1 1821   0.835   3.819   1.330  0.7513 -0.0601 -0.3449
  557SOL    HW2 1822   0.773   3.674   1.374 -0.3207  0.4931  0.0078
  558SOL     OW 1823   3.535   1.720   3.740  0.2203  0.4060  0.0494
  558SOL    HW1 1824   3.590   1.637   3.750 -0.7149 -0.2392 -0.0367
  558SOL    HW2 1825   3.500   1.747   3.830  0.1101  0.4085  0.0063
  559SOL     OW 1826   2.186   3.358   3.414 -0.4597 -0.0380 -0.2303
  559SOL    HW1 1827   2.117   3.370   3.343 -0.1444 -0.3658 -0.5991
  559SOL    HW2 1828   2.174   3.427   3.485  0.3867  1.4784 -1.5173
  560SOL     OW 1829   2.554   2.176   3.852  0.0333  0.4226 -0.0780
  560SOL    HW1 1830   2.535   2.268   3.887 -0.9539  0.3256 -0.3280
  560SOL    HW2 1831   2.508   2.164   3.764 -0.2104 -0.4531  0.1654
  561SOL     OW 1832   4.329   4.016   3.145 -0.3753 -0.7844  0.3992
  561SOL    HW1 1833   4.356   3.924   3.172 -2.5309 -2.0364 -1.3787
  561SOL    HW2 1834   4.393   4.082   3.185 -0.0722 -2.8074  3.6563
  562SOL     OW 1835   0.144   3.725   1.697 -0.1604  0.0481 -0.4921
  562SOL    HW1 1836   0.088   3.643   1.691 -1.4575  0.8954 -0.4681
  562SOL    HW2 1837   0.235   3.707   1.659  0.1630 -1.8558  1.0480
  563SOL     OW 1838   3.368   2.982   0.201 -0.2023  0.0327  0.4889
  563SOL    HW1 1839   3.307   2.953   0.128  0.0871 -0.4620  0.4378
  563SOL    HW2 1840   3.315   3.028   0.272 -0.7687 -1.0934  0.8272
  564SOL     OW 1841   2.290   2.505   2.683 -0.0148 -0.2794  0.2164
  564SOL    HW1 1842   2.318   2.595   2.715  1.3208 -0.3457 -0.7112
  564SOL    HW2 1843   2.319   2.492   2.589 -2.2934 -0.7743 -0.4965
  565SOL     OW 1844   0.740   3.612   0.366  0.1566 -0.5135 -0.3988
  565SOL    HW1 1845   0.688   3.560   0.298 -0.7905  0.5042 -0.4843
  565SOL    HW2 1846   0.831   3.633   0.329 -0.7216  0.9646 -1.8330
  566SOL     OW 1847   3.769   0.440   5.037 -0.4565 -0.4754 -0.4005
  566SOL    HW1 1848   3.811   0.408   5.122 -1.1030  0.8446  0.4480
  566SOL    HW2 1849   3.836   0.491   4.984 -0.9277  1.8024  1.0469
  567SOL     OW 1850   0.879   1.745   1.838 -0.1596  0.2807  0.4470
  567SOL    HW1 1851   0.861   1.805   1.916 -0.5400  0.1523  0.4609
  567SOL    HW2 1852   0.889   1.800   1.755 -0.9195  0.3471  0.3872
  568SOL     OW 1853   3.340   2.840   3.760 -0.7994  0.0636 -0.5301
  568SOL    HW1 1854   3.266   2.907   3.768  0.1810  1.0192  1.0970
  568SOL    HW2 1855   3.427   2.884   3.779 -0.0984 -1.6204  0.4468
  569SOL     OW 1856   3.464   1.211   2.420 -0.2383  0.2154  0.1755
  569SOL    HW1 1857   3.514   1.138   2.373  1.0622  1.0597  0.1929
  569SOL    HW2 1858   3.529   1.275   2.462 -1.3548  0.3571  1.7950
  570SOL     OW 1859   1.046   4.331   4.836  0.0321 -0.7524  0.5926
  570SOL    HW1 1860   1.068   4.252   4.778 -1.7509 -0.1877 -0.9876
  570SOL    HW2 1861   1.123   4.394   4.836  0.6626 -1.4994  0.0873
  571SOL     OW 1862   4.532   2.248   0.466 -0.8082 -0.1802 -0.6815
  571SOL    HW1 1863   4.593   2.178   0.504 -1.3411 -0.3551 -0.1342
  571SOL    HW2 1864   4.548   2.335   0.513  0.6067  0.3588 -2.0842
  572SOL     OW 1865   2.852   0.261   0.109 -0.3412 -0.5920  0.5142
  572SOL    HW1 1866   2.863   0.291   0.204  3.3067 -1.9965  0.7150
  572SOL    HW2 1867   2.853   0.161   0.106 -0.8156 -0.5815 -1.0157
  573SOL     OW 1868   2.677   4.524   5.115 -0.4930  0.5629 -0.2267
  573SOL    HW1 1869   2.650   4.617   5.090  1.2959  0.8239 -1.4162
  573SOL    HW2 1870   2.701   4.473   5.032 -1.3009 -0.9345  0.4203
  574SOL     OW 1871   4.040   0.514   0.924  0.3417  0.0547  0.5393
  574SOL    HW1 1872   3.953   0.531   0.878 -0.1059 -2.4877  0.2765
  574SOL    HW2 1873   4.096   0.455   0.866  1.3926 -0.0216  1.6123
  575SOL     OW 1874   0.607   1.986   4.362 -0.1221  0.8047 -0.2547
  575SOL    HW1 1875   0.641   2.029   4.446 -0.0131  0.6778 -0.2326
  575SOL    HW2 1876   0.588   1.890   4.380  0.6952  0.5726 -0.5830
  576SOL     OW 1877   5.077   4.019   1.093 -0.3711  0.0728  0.2595
  576SOL    HW1 1878   5.094   4.116   1.079  1.1584 -0.2036  0.0316
  576SOL    HW2 1879   5.055   4.001   1.189  0.6146  0.4836  0.5689
  577SOL     OW 1880   2.453   4.909   2.695  0.0856  0.4753  0.7314
  577SOL    HW1 1881   2.475   4.861   2.780 -0.4629 -0.0212  0.5958
  577SOL    HW2 1882   2.524   4.890   2.626  0.0942  0.2084  0.8148
  578SOL     OW 1883   0.378   2.871   4.222 -0.1726  0.5549 -0.5835
  578SOL    HW1 1884   0.289   2.910   4.198 -0.1379 -0.5522 -2.6718
  578SOL    HW2 1885   0.450   2.914   4.167  0.4225  0.4197  0.0641
  579SOL     OW 1886   2.586   0.897   0.538  0.4536  0.0760  0.6627
  579SOL    HW1 1887   2.643   0.819   0.563 -1.4142 -1.2815  0.9169
  579SOL    HW2 1888   2.494   0.866   0.518 -0.2192  2.1800  0.1988
  580SOL     OW 1889   3.479   5.017   1.001 -0.1110 -0.2106 -0.3386
  580SOL    HW1 1890   3.455   4.962   1.080  1.4004 -0.4356 -0.0170
  580SOL    HW2 1891   3.561   4.980   0.957 -1.8706 -1.1822 -3.1058
  581SOL     OW 1892   4.613   4.427   2.483  0.0605  0.3279  0.3454
  581SOL    HW1 1893   4.642   4.500   2.545  0.2035  0.2234  0.4042
  581SOL    HW2 1894   4.547   4.463   2.418  1.4511  0.9556 -0.7627
  582SOL     OW 1895   2.554   0.768   1.702 -0.0642  0.2469  0.2645
  582SOL    HW1 1896   2.509   0.852   1.671 -0.2608 -0.5634 -1.7715
  582SOL    HW2 1897   2.498   0.725   1.773 -0.0447  1.7129  1.2112
  583SOL     OW 1898   1.777   2.163   0.646 -0.4946 -0.0420 -0.2041
  583SOL    HW1 1899   1.723   2.201   0.721  0.2355 -1.1276  0.9021
  583SOL    HW2 1900   1.729   2.085   0.606 -0.2416 -0.3414  0.0730
  584SOL     OW 1901   2.970   0.107   3.785 -0.0473  0.0440 -0.7324
  584SOL    HW1 1902   3.050   0.107   3.845  0.3812 -1.1932 -1.2750
  584SOL    HW2 1903   2.999   0.098   3.690 -0.7809  0.7290 -1.0337
  585SOL     OW 1904   1.613   4.633   5.074  0.0848 -0.1461  0.2205
  585SOL    HW1 1905   1.689   4.697   5.062  0.2038 -0.3930 -0.3786
  585SOL    HW2 1906   1.568   4.618   4.986  0.5490 -1.4963  0.1998
  586SOL     OW 1907   0.327   1.561   2.372 -0.0478 -0.2026 -0.2183
  586SOL    HW1 1908   0.421   1.592   2.386  1.1739 -3.7214  0.6086
  586SOL    HW2 1909   0.305   1.563   2.274  1.5162 -0.7980 -0.6123
  587SOL     OW 1910   2.252   0.699   1.218  0.0801 -0.2989  0.0689
  587SOL    HW1 1911   2.168   0.704   1.273 -0.9176  0.6071 -1.4585
  587SOL    HW2 1912   2.251   0.773   1.150  0.3242 -2.4914 -2.4634
  588SOL     OW 1913   0.305   0.886   2.632 -0.3106  0.1637 -0.7981
  588SOL    HW1 1914   0.302   0.794   2.593 -0.9902  1.0293 -2.9372
  588SOL    HW2 1915   0.333   0.951   2.561  1.5300  1.4765  0.9947
  589SOL     OW 1916   0.086   4.802   4.623 -0.9301 -0.5166 -0.3118
  589SOL    HW1 1917   0.062   4.861   4.546 -0.0318  0.5859  0.2251
  589SOL    HW2 1918   0.006   4.749   4.650 -1.7705  0.4569 -0.7997
  590SOL     OW 1919   1.089   0.360   0.282  0.2455  0.2143  0.1936
  590SOL    HW1 1920   1.043   0.355   0.370  0.7016 -1.6430  0.3809
  590SOL    HW2 1921   1.155   0.284   0.274  1.2570  1.1735 -1.1690
  591SOL     OW 1922   1.915   4.239   0.106 -0.0734 -0.4137 -0.1291
  591SOL    HW1 1923   1.886   4.290   0.187  1.2120  0.6617 -0.3102
  591SOL    HW2 1924   2.005   4.272   0.077 -0.7322 -0.4072 -2.3049
  592SOL     OW 1925   1.978   0.556   4.519  0.2614 -0.0208  0.1335
  592SOL    HW1 1926   2.039   0.631   4.494 -0.8995  0.9618  0.1456
  592SOL    HW2 1927   1.957   0.502   4.438 -0.0287  0.5416 -0.1771
  593SOL     OW 1928   2.533   3.398   3.819  0.8091 -0.2615 -0.3692
  593SOL    HW1 1929   2.472   3.423   3.894  0.1669 -1.4421 -0.4900
  593SOL    HW2 1930   2.623   3.375   3.856  1.7051  2.8244 -0.2889
  594SOL     OW 1931   0.014   0.554   2.622  0.5270  0.5323 -0.3992
  594SOL    HW1 1932   5.081   0.497   2.648 -0.1478  1.4775 -0.2864
  594SOL    HW2 1933   5.132   0.615   2.548  1.0227  1.2065 -0.0327
  595SOL     OW 1934   0.677   0.988   2.846  0.1247 -0.0881  0.1729
  595SOL    HW1 1935   0.692   0.972   2.748 -1.4325 -0.2364 -0.0647
  595SOL    HW2 1936   0.583   0.963   2.870 -0.2635  2.1379  1.2362
  596SOL     OW 1937   0.943   0.458   1.192 -0.1132  0.1990 -0.1980
  596SOL    HW1 1938   0.864   0.480   1.251  0.3913  0.6677  0.3142
  596SOL    HW2 1939   0.972   0.364   1.209  0.2683  0.4527  0.5892
  597SOL     OW 1940   4.103   4.338   3.549  0.1808  0.5818  0.6694
  597SOL    HW1 1941   4.067   4.375   3.463 -0.7836  0.3938  0.9760
  597SOL    HW2 1942   4.042   4.266   3.582  0.4124  0.8098  1.6216
  598SOL     OW 1943   2.926   1.674   1.543 -0.3797 -1.0926 -0.4258
  598SOL    HW1 1944   2.843   1.622   1.562  0.0334 -1.3475  0.8015
  598SOL    HW2 1945   2.930   1.754   1.603 -0.0098 -0.7680 -0.8710
  599SOL     OW 1946   1.373   3.327   3.222 -0.1975  0.7166 -0.3796
  599SOL    HW1 1947   1.445   3.267   3.188  0.3428  1.2227 -0.1425
  599SOL    HW2 1948   1.333   3.378   3.146 -0.7095  0.0048 -0.5908
  600SOL     OW 1949   4.551   1.215   4.763 -0.3694 -0.1394 -0.1788
  600SOL    HW1 1950   4.618   1.259   4.703 -2.3588  0.9126 -1.7722
  600SOL    HW2 1951   4.521   1.129   4.722 -0.3451 -0.3666  0.2756
  601SOL     OW 1952   1.683   2.990   0.648 -0.1286 -0.3885  0.1591
  601SOL    HW1 1953   1.695   2.894   0.675  1.8857 -0.7741 -1.8319
  601SOL    HW2 1954   1.758   3.017   0.587 -1.9718  1.7308 -1.3129
  602SOL     OW 1955   1.866   1.569   2.458 -0.5360 -0.5956  0.3030
  602SOL    HW1 1956   1.951   1.517   2.442 -0.6913 -0.7186 -0.1564
  602SOL    HW2 1957   1.887   1.666   2.462 -0.2139 -0.7006  1.3652
  603SOL     OW 1958   2.661   3.825   0.250  0.0851  0.0331 -0.3251
  603SOL    HW1 1959   2.728   3.897   0.232 -2.2070  1.9770 -1.7247
  603SOL    HW2 1960   2.627   3.789   0.163 -0.4238 -1.1675  0.3542
  604SOL     OW 1961   3.077   4.749   2.876  0.2331  0.2775 -0.0009
  604SOL    HW1 1962   3.120   4.837   2.855  0.3338 -0.2690 -2.3951
  604SOL    HW2 1963   3.148   4.678   2.879 -0.1049 -0.0900 -0.5734
  605SOL     OW 1964   3.752   1.254   1.384  0.2384  0.0693 -0.1762
  605SOL    HW1 1965   3.718   1.291   1.297  0.2578  0.7612  0.0996
  605SOL    HW2 1966   3.747   1.325   1.454  0.8848 -0.2704  0.2211
  606SOL     OW 1967   1.227   2.239   0.126 -0.0344  0.3508 -0.1666
  606SOL    HW1 1968   1.152   2.228   0.191 -0.3147  0.0662 -0.5276
  606SOL    HW2 1969   1.250   2.149   0.088 -0.3217  0.5983 -0.9445
  607SOL     OW 1970   2.207   3.357   3.799  0.2309 -0.2346 -0.5793
  607SOL    HW1 1971   2.268   3.391   3.870 -0.6287 -0.6631  0.3940
  607SOL    HW2 1972   2.169   3.435   3.747  1.4130  0.0390 -1.0648
  608SOL     OW 1973   0.464   3.978   3.814  0.6920 -0.2994  0.5511
  608SOL    HW1 1974   0.545   4.028   3.843  0.3491  1.8231 -1.8485
  608SOL    HW2 1975   0.486   3.923   3.734 -0.3708  0.9442 -0.6354
  609SOL     OW 1976   0.952   1.529   3.513  0.0639  0.4096  0.2527
  609SOL    HW1 1977   0.969   1.456   3.446  2.6024  1.0158  0.1403
  609SOL    HW2 1978   0.862   1.569   3.496 -0.1974 -0.7812 -1.5009
  610SOL     OW 1979   2.022   3.088   1.087  1.1626  1.1811  0.9376
  610SOL    HW1 1980   1.927   3.119   1.079  1.3204  1.3983 -0.2550
  610SOL    HW2 1981   2.024   2.989   1.100  0.7528  1.2881  1.8905
  611SOL     OW 1982   3.729   3.956   4.661  0.3674 -0.2140 -0.2690
  611SOL    HW1 1983   3.690   3.879   4.609  0.6288  0.1464 -1.0193
  611SOL    HW2 1984   3.664   3.984   4.731 -0.9372  0.6079 -1.7231
  612SOL     OW 1985   1.512   1.555   3.883  0.3328  0.3521  0.3859
  612SOL    HW1 1986   1.416   1.567   3.858  0.1317  0.3679  1.1527
  612SOL    HW2 1987   1.525   1.465   3.924  0.4568  0.7058  1.1400
  613SOL     OW 1988   3.386   3.233   1.703  0.4167  0.3443 -1.0056
  613SOL    HW1 1989   3.307   3.276   1.746  1.3381  0.1719  0.9735
  613SOL    HW2 1990   3.356   3.175   1.627 -1.4966 -0.6239  0.3969
  614SOL     OW 1991   3.571   0.316   2.902  0.1538 -0.0667 -0.8528
  614SOL    HW1 1992   3.480   0.353   2.916 -0.9493 -3.0830  0.8598
  614SOL    HW2 1993   3.582   0.292   2.805 -1.4690 -0.9876 -0.8440
  615SOL     OW 1994   1.404   2.570   2.536  0.4065  0.1123  0.0902
  615SOL    HW1 1995   1.420   2.474   2.513 -2.1601 -0.3602 -0.0634
  615SOL    HW2 1996   1.419   2.584   2.634  2.1210 -0.0985 -0.1213
  616SOL     OW 1997   2.596   1.620   2.644 -0.1468 -0.1262 -0.1936
  616SOL    HW1 1998   2.664   1.694   2.646 -0.2713  0.0075 -0.8259
  616SOL    HW2 1999   2.572   1.595   2.738 -0.1093  0.6430  0.0278
  617SOL     OW 2000   2.059   2.854   4.013  0.3630  0.3336  0.0604
  617SOL    HW1 2001   2.012   2.884   3.930  0.3205  0.5819  0.1754
  617SOL    HW2 2002   2.146   2.902   4.021 -0.0688  1.0383  0.6710
  618SOL     OW 2003   2.030   0.457   3.958 -0.0775  0.0356 -0.1717
  618SOL    HW1 2004   2.009   0.387   4.025 -0.2219 -0.8042 -1.0694
  618SOL    HW2 2005   1.970   0.537   3.972 -0.1406 -0.1565  0.6459
  619SOL     OW 2006   2.486   3.878   1.243 -0.0535  0.6095  0.1193
  619SOL    HW1 2007   2.550   3.849   1.172 -0.3089 -0.3475  0.2634
  619SOL    HW2 2008   2.392   3.862   1.211 -0.1731  0.4158  0.5658
  620SOL     OW 2009   3.553   0.426   1.882 -0.2688  0.0491  0.4929
  620SOL    HW1 2010   3.588   0.363   1.812  0.6024 -0.7327  1.6076
  620SOL    HW2 2011   3.550   0.519   1.843 -1.2069 -0.5745 -1.0423
  621SOL     OW 2012   0.596   3.410   1.438 -0.0671  0.1395  0.4684
  621SOL    HW1 2013   0.650   3.473   1.494 -0.0774 -0.5269  1.2630
  621SOL    HW2 2014   0.505   3.398   1.479  0.4495 -1.5567  1.2320
  622SOL     OW 2015   0.570   1.447   1.575 -0.3273 -0.1854 -0.3335
  622SOL    HW1 2016   0.535   1.486   1.489  0.5759 -0.1638 -0.6974
  622SOL    HW2 2017   0.655   1.492   1.600 -1.2423  0.7303  1.2967
  623SOL     OW 2018   4.268   0.203   2.963 -0.3526  0.4405 -0.1392
  623SOL    HW1 2019   4.223   0.265   2.899 -0.5486  1.8949  1.3535
  623SOL    HW2 2020   4.219   0.202   3.050  0.1069 -1.2212  0.1495
  624SOL     OW 2021   2.028   3.322   1.697 -0.5807 -0.5509  0.2785
  624SOL    HW1 2022   1.969   3.390   1.740 -1.2606 -1.1107  0.2650
  624SOL    HW2 2023   2.099   3.294   1.761 -0.4803 -0.0547  0.3889
  625SOL     OW 2024   4.430   2.990   4.240  0.3267 -0.1859  0.5518
  625SOL    HW1 2025   4.418   2.906   4.292  0.5800 -1.2373 -1.0371
  625SOL    HW2 2026   4.378   2.985   4.155  0.3101  1.2968  0.4356
  626SOL     OW 2027   0.949   1.846   1.560  0.2835  0.0023  0.0613
  626SOL    HW1 2028   0.967   1.917   1.492  0.6157 -0.8187 -0.7294
  626SOL    HW2 2029   1.032   1.792   1.575  0.0763 -0.1361  0.7569
  627SOL     OW 2030   0.272   3.646   2.919  0.4391 -0.2248 -0.4012
  627SOL    HW1 2031   0.177   3.659   2.891 -0.0069 -0.1629  1.0510
  627SOL    HW2 2032   0.288   3.549   2.936  0.4387 -0.1649 -0.0384
  628SOL     OW 2033   1.541   1.118   3.733  0.2301  0.0779 -0.1341
  628SOL    HW1 2034   1.571   1.200   3.684 -1.0969  0.0124 -1.1322
  628SOL    HW2 2035   1.530   1.043   3.668  0.9197 -0.7511  0.6898
  629SOL     OW 2036   1.095   4.601   0.707 -0.4112  0.4398  0.1380
  629SOL    HW1 2037   1.096   4.553   0.620 -0.4309  1.6754 -0.5639
  629SOL    HW2 2038   1.086   4.699   0.691 -0.4696  0.6837  1.5350
  630SOL     OW 2039   3.187   0.533   3.792  0.2646  0.3767  0.2151
  630SOL    HW1 2040   3.255   0.595   3.831 -0.7214  0.7084  1.4637
  630SOL    HW2 2041   3.179   0.451   3.849  0.2943 -0.1106 -0.4598
  631SOL     OW 2042   2.188   0.177   4.565  0.0441  0.1566  0.4495
  631SOL    HW1 2043   2.193   0.094   4.619  0.1995 -0.1165  0.0239
  631SOL    HW2 2044   2.160   0.254   4.623  1.8405  0.2146  1.3108
  632SOL     OW 2045   0.451   0.653   0.462  0.2692 -0.2318 -0.2542
  632SOL    HW1 2046   0.477   0.672   0.367  0.7919  2.4602  0.3244
  632SOL    HW2 2047   0.526   0.608   0.510  1.8780  2.3878 -0.0689
  633SOL     OW 2048   0.062   4.194   0.070 -0.4992  0.5256 -0.7861
  633SOL    HW1 2049   0.143   4.239   0.107  0.2949 -0.4975 -1.2364
  633SOL    HW2 2050   0.081   4.161   5.122 -1.3075 -0.0492 -0.7608
  634SOL     OW 2051   4.317   4.771   3.230 -0.1252 -0.3028  0.1414
  634SOL    HW1 2052   4.387   4.751   3.161 -0.6724  0.9466 -0.8030
  634SOL    HW2 2053   4.357   4.826   3.303  0.2566 -0.9340  0.4141
  635SOL     OW 2054   2.279   4.570   4.013  0.4590 -0.6257  0.8034
  635SOL    HW1 2055   2.277   4.613   4.103 -2.5068  2.5328 -0.5465
  635SOL    HW2 2056   2.342   4.620   3.954  1.3910 -1.8700  0.7068
  636SOL     OW 2057   4.098   2.661   0.892 -0.4367  0.8729 -0.3215
  636SOL    HW1 2058   4.164   2.700   0.957  0.0361 -0.5042  0.0684
  636SOL    HW2 2059   4.005   2.673   0.928 -0.3013  1.5030 -0.1596
  637SOL     OW 2060   3.873   0.566   4.303 -0.1776  0.2883  0.1826
  637SOL    HW1 2061   3.781   0.531   4.321 -0.4209  0.4348 -0.7289
  637SOL    HW2 2062   3.868   0.664   4.286  0.0737  0.2061 -0.3758
  638SOL     OW 2063   4.242   2.852   4.740 -0.5027 -0.1851  0.0252
  638SOL    HW1 2064   4.210   2.908   4.816 -0.3755  0.9745 -0.7343
  638SOL    HW2 2065   4.342   2.856   4.736 -0.4305 -1.2401  0.5157
  639SOL     OW 2066   4.556   2.500   0.577 -0.6012  0.0962  0.1324
  639SOL    HW1 2067   4.489   2.550   0.523 -0.1664 -0.0617 -0.5689
  639SOL    HW2 2068   4.551   2.528   0.672 -2.1118 -0.3828  0.2148
  640SOL     OW 2069   0.971   2.546   0.510  0.0616 -0.4385 -0.0801
  640SOL    HW1 2070   1.036   2.618   0.532 -2.4125  2.2165 -0.7830
  640SOL    HW2 2071   0.967   2.534   0.411  2.1352 -3.3782  0.0718
  641SOL     OW 2072   1.499   4.564   3.799 -0.4988 -0.5811 -0.0118
  641SOL    HW1 2073   1.567   4.494   3.773 -0.3247  0.2129 -1.8958
  641SOL    HW2 2074   1.499   4.637   3.730 -2.9622 -0.3235  0.1870
  642SOL     OW 2075   0.382   1.031   1.392  0.1541  0.0380  0.2961
  642SOL    HW1 2076   0.414   1.110   1.444 -0.2406 -0.6195  1.5550
  642SOL    HW2 2077   0.289   1.008   1.418 -0.1193 -0.2201 -0.8262
  643SOL     OW 2078   0.588   0.694   4.243  0.1370  0.3199  0.1945
  643SOL    HW1 2079   0.631   0.633   4.309  2.5667  2.0920  0.4043
  643SOL    HW2 2080   0.602   0.659   4.150  1.9653  0.7172  0.2763
  644SOL     OW 2081   3.932   0.088   4.920 -0.3037 -0.5081 -0.3399
  644SOL    HW1 2082   3.989   0.097   5.002 -1.1001  0.8175  0.1062
  644SOL    HW2 2083   3.963   0.154   4.851 -0.0400 -1.1762 -0.8625
  645SOL     OW 2084   3.109   3.118   1.160 -0.0438  0.5756  0.5121
  645SOL    HW1 2085   3.163   3.034   1.160 -0.0133  0.5951  0.2404
  645SOL    HW2 2086   3.026   3.104   1.105  0.4722  1.0506 -0.4169
  646SOL     OW 2087   2.554   2.906   0.340  0.0555 -0.6015  0.4055
  646SOL    HW1 2088   2.618   2.983   0.347 -0.6230  0.0159  0.0046
  646SOL    HW2 2089   2.498   2.917   0.257 -1.7118 -0.2295  1.5977
  647SOL     OW 2090   0.901   4.904   4.140 -0.1278  0.0561 -0.8110
  647SOL    HW1 2091   0.919   4.806   4.148 -1.4007 -0.2153 -1.1076
  647SOL    HW2 2092   0.834   4.932   4.208  1.9143  1.2291  0.8588
  648SOL     OW 2093   2.810   3.799   4.744  0.3126  0.1760  0.2412
  648SOL    HW1 2094   2.850   3.889   4.730  0.3036  0.2265  0.5470
  648SOL    HW2 2095   2.758   3.798   4.830 -2.4362  0.8806 -1.2847
  649SOL     OW 2096   3.264   2.765   2.514 -0.2600 -0.1549  0.5307
  649SOL    HW1 2097   3.360   2.775   2.489 -0.0799 -1.2749  0.7482
  649SOL    HW2 2098   3.218   2.853   2.503  0.9644  0.6023  1.2210
  650SOL     OW 2099   4.271   0.549   4.729  0.1384 -0.3041  0.1102
  650SOL    HW1 2100   4.268   0.499   4.642  1.4202  0.9373 -0.6965
  650SOL    HW2 2101   4.184   0.539   4.776 -0.5733 -1.0600 -1.2945
  651SOL     OW 2102   4.150   1.250   2.546 -0.3179  0.1030  0.1188
  651SOL    HW1 2103   4.150   1.169   2.604  0.0262  0.8368  1.1716
  651SOL    HW2 2104   4.117   1.329   2.598 -0.2761  0.7291 -0.7645
  652SOL     OW 2105   4.573   1.560   0.059 -0.0274 -0.3189 -0.0297
  652SOL    HW1 2106   4.605   1.654   0.059  0.9912 -0.6448  0.6486
  652SOL    HW2 2107   4.478   1.556   0.092 -0.3249  0.5266 -0.7602
  653SOL     OW 2108   0.891   3.785   0.032 -0.1677  0.1276 -0.2512
  653SOL    HW1 2109   0.793   3.806   0.039 -0.3138 -0.1498 -1.2457
  653SOL    HW2 2110   0.903   3.704   5.118  0.4678 -1.8086  2.3960
  654SOL     OW 2111   4.484   3.478   4.401  0.0470  0.2287  0.2359
  654SOL    HW1 2112   4.425   3.502   4.324  0.2343 -0.1167 -0.0201
  654SOL    HW2 2113   4.505   3.380   4.398  1.0605  0.4395  0.0203
  655SOL     OW 2114   0.055   2.562   3.525  0.1333 -0.2517  0.3043
  655SOL    HW1 2115   0.129   2.582   3.589  0.5384 -3.3745  1.0084
  655SOL    HW2 2116   0.093   2.534   3.437 -0.2887 -0.0727  0.0600
  656SOL     OW 2117   4.484   4.394   3.025  0.1319  0.9688  0.1744
  656SOL    HW1 2118   4.479   4.316   3.087  0.9058  1.5452  0.9844
  656SOL    HW2 2119   4.393   4.434   3.015 -0.2588  0.0003 -0.2079
  657SOL     OW 2120   2.663   3.107   0.949 -0.0281  0.2792 -0.5051
  657SOL    HW1 2121   2.610   3.055   1.016 -1.6793 -1.0960 -2.7287
  657SOL    HW2 2122   2.744   3.055   0.923 -0.1656  0.1206 -0.6231
  658SOL     OW 2123   1.625   4.003   4.186 -0.2084 -0.5125 -0.1767
  658SOL    HW1 2124   1.656   3.983   4.093 -2.7046 -0.8459 -1.0290
  658SOL    HW2 2125   1.664   3.936   4.249  2.2158  0.2331 -0.7743
  659SOL     OW 2126   4.314   0.364   2.564  0.7017  0.5025 -0.5990
  659SOL    HW1 2127   4.282   0.430   2.495  1.1894  0.3345 -0.9885
  659SOL    HW2 2128   4.256   0.370   2.645 -1.8319 -1.4031 -2.1312
  660SOL     OW 2129   0.570   4.743   4.095 -0.1452  0.2763 -0.1686
  660SOL    HW1 2130   0.530   4.834   4.086 -0.6110  0.0190 -0.7675
  660SOL    HW2 2131   0.644   4.733   4.029  1.6666  1.1251  1.6323
  661SOL     OW 2132   2.845   4.034   0.319 -0.2139  0.1960  0.2343
  661SOL    HW1 2133   2.935   4.021   0.361 -0.8641 -0.3465  1.5054
  661SOL    HW2 2134   2.782   4.069   0.388 -1.7604 -2.3540  0.2361
  662SOL     OW 2135   2.973   4.942   3.403  0.1125 -0.0817  0.8495
  662SOL    HW1 2136   3.045   4.873   3.393  0.0191 -0.2560  1.3428
  662SOL    HW2 2137   2.949   4.978   3.313  0.1892 -0.6606  0.5916
  663SOL     OW 2138   3.662   1.653   0.437 -0.3142  0.4031  0.5653
  663SOL    HW1 2139   3.702   1.739   0.407  0.0795  0.7848  2.0834
  663SOL    HW2 2140   3.663   1.649   0.537 -0.5386 -1.2639  0.5320
  664SOL     OW 2141   5.121   0.503   4.653 -0.4516  0.3126  0.0657
  664SOL    HW1 2142   0.019   0.587   4.687 -0.6080 -0.2398  1.7290
  664SOL    HW2 2143   0.038   0.426   4.671 -0.9224 -0.1140 -0.1353
  665SOL     OW 2144   3.446   0.366   4.298  0.3825  0.0534 -0.0993
  665SOL    HW1 2145   3.401   0.409   4.376 -0.3417  1.0242 -1.0108
  665SOL    HW2 2146   3.449   0.431   4.222  0.5144 -1.0649 -1.0812
  666SOL     OW 2147   4.268   4.081   1.984 -0.5015 -0.2832  0.0566
  666SOL    HW1 2148   4.289   4.133   1.901 -1.3747 -0.5857 -0.3659
  666SOL    HW2 2149   4.258   3.984   1.962  1.3941 -0.7212  0.8912
  667SOL     OW 2150   3.919   1.376   0.734 -0.3942  0.4961  0.6826
  667SOL    HW1 2151   3.839   1.430   0.709  0.1970  0.4650 -1.5434
  667SOL    HW2 2152   4.000   1.435   0.733 -0.3208  0.5140  2.8360
  668SOL     OW 2153   2.421   0.936   1.213 -0.1345 -0.6188  0.3074
  668SOL    HW1 2154   2.355   0.928   1.139  0.8058 -0.4819 -0.5804
  668SOL    HW2 2155   2.452   1.031   1.220  0.1578 -0.7271  0.5224
  669SOL     OW 2156   4.462   4.380   4.468  0.1596  0.3831 -0.2664
  669SOL    HW1 2157   4.405   4.459   4.491 -0.1068 -0.4135  2.1662
  669SOL    HW2 2158   4.404   4.304   4.437  0.1550  0.3972 -0.2921
  670SOL     OW 2159   0.486   1.871   1.884  0.4174 -0.2888 -0.1776
  670SOL    HW1 2160   0.504   1.811   1.963  0.4632 -2.6171 -1.8349
  670SOL    HW2 2161   0.558   1.940   1.878  1.7741 -1.5809  0.4769
  671SOL     OW 2162   4.666   4.643   1.278 -0.3478  0.6432  0.0263
  671SOL    HW1 2163   4.576   4.644   1.322 -0.9855  0.5806 -1.2106
  671SOL    HW2 2164   4.662   4.695   1.192  0.7333  0.4392 -0.1671
  672SOL     OW 2165   3.143   4.275   4.044 -0.1846 -0.1094  0.0053
  672SOL    HW1 2166   3.156   4.242   3.951  1.5762 -0.2189  0.2551
  672SOL    HW2 2167   3.072   4.345   4.045 -1.3958 -1.2815 -1.1214
  673SOL     OW 2168   1.378   1.198   0.424 -0.1323  0.1154  0.3562
  673SOL    HW1 2169   1.303   1.254   0.460  0.8113  1.3045  0.5204
  673SOL    HW2 2170   1.465   1.241   0.445  0.6103 -1.2354  0.1300
  674SOL     OW 2171   3.099   0.220   4.272  0.1840 -0.4072  0.3308
  674SOL    HW1 2172   3.082   0.143   4.210 -0.7271 -1.4863  1.8665
  674SOL    HW2 2173   3.148   0.188   4.353  0.6187  0.8218  0.5750
  675SOL     OW 2174   4.131   1.033   4.776 -0.1107  0.6499  0.3006
  675SOL    HW1 2175   4.144   1.026   4.875 -1.1507 -0.2027  0.4055
  675SOL    HW2 2176   4.160   0.947   4.733 -1.3827  0.2969  0.1011
  676SOL     OW 2177   1.864   3.307   2.200 -0.1610 -0.3430  0.0448
  676SOL    HW1 2178   1.897   3.287   2.293 -0.2816 -3.0075 -0.4128
  676SOL    HW2 2179   1.897   3.236   2.137 -1.3960  0.5289 -1.6515
  677SOL     OW 2180   0.347   2.923   0.166 -0.5425 -0.5356 -0.2009
  677SOL    HW1 2181   0.382   2.911   0.258 -1.2662  0.9066  0.2987
  677SOL    HW2 2182   0.422   2.946   0.104 -0.2363 -0.0160  0.3435
  678SOL     OW 2183   2.108   2.160   2.859  0.3401  0.5684  0.2192
  678SOL    HW1 2184   2.169   2.182   2.936  3.6017  0.7193 -2.2205
  678SOL    HW2 2185   2.092   2.243   2.805 -1.4000  0.3247  0.3125
  679SOL     OW 2186   5.112   0.892   4.460 -0.3958  0.0460  0.0673
  679SOL    HW1 2187   5.106   0.984   4.497 -0.6583 -0.6405  1.8515
  679SOL    HW2 2188   5.031   0.840   4.488 -0.9434 -0.3538 -2.0809
  680SOL     OW 2189   0.138   0.811   3.254 -0.2091  0.7309  0.7154
  680SOL    HW1 2190   0.177   0.723   3.226 -1.8685 -0.1377  0.9932
  680SOL    HW2 2191   0.067   0.839   3.189 -0.8637  1.0028  1.5231
  681SOL     OW 2192   3.450   4.996   2.741  0.5063 -0.4066 -0.4669
  681SOL    HW1 2193   3.436   4.947   2.827  0.0046 -1.2393 -1.0035
  681SOL    HW2 2194   3.389   4.958   2.671 -0.3780  1.4506 -0.7495
  682SOL     OW 2195   4.200   0.552   2.414  0.2272 -0.4114  0.2348
  682SOL    HW1 2196   4.212   0.585   2.320 -0.7356  0.5229  0.4144
  682SOL    HW2 2197   4.113   0.502   2.421 -0.6843  1.2044  1.0290
  683SOL     OW 2198   4.764   3.734   4.593  0.4438 -0.4415 -0.5799
  683SOL    HW1 2199   4.681   3.790   4.590  0.9216  0.2410 -1.5529
  683SOL    HW2 2200   4.839   3.788   4.631  0.6250 -0.8255 -0.3801
  684SOL     OW 2201   2.110   2.558   4.232  0.2777  0.3469  0.4267
  684SOL    HW1 2202   2.013   2.536   4.243  0.4530  0.0911  1.5737
  684SOL    HW2 2203   2.131   2.566   4.134 -0.2728 -2.4245 -0.0054
  685SOL     OW 2204   2.036   3.414   1.006  0.0941  0.1153  0.1443
  685SOL    HW1 2205   2.013   3.330   1.055 -4.0689 -1.4713 -3.7840
  685SOL    HW2 2206   2.107   3.394   0.938 -2.6622 -1.2141 -2.5569
  686SOL     OW 2207   4.567   3.312   1.309  0.4274  0.2638 -0.2871
  686SOL    HW1 2208   4.599   3.288   1.218  1.5383 -0.5896  0.3053
  686SOL    HW2 2209   4.646   3.325   1.370 -0.3027  0.4081  0.6517
  687SOL     OW 2210   2.133   0.513   4.950 -0.4688  0.0303  0.0401
  687SOL    HW1 2211   2.151   0.438   5.014  0.6950  0.0390 -0.2474
  687SOL    HW2 2212   2.186   0.593   4.977 -2.0353  0.9191  0.5967
  688SOL     OW 2213   4.878   3.154   4.364  0.2132  0.3275 -0.2314
  688SOL    HW1 2214   4.821   3.111   4.294 -0.6979  0.6192  0.3183
  688SOL    HW2 2215   4.889   3.091   4.441  1.2452 -0.0077 -0.6362
  689SOL     OW 2216   1.616   4.580   3.250  0.0436  0.2073 -0.3426
  689SOL    HW1 2217   1.689   4.606   3.312 -0.9148 -1.4258  1.5815
  689SOL    HW2 2218   1.529   4.579   3.299 -0.8042 -0.8233 -1.7811
  690SOL     OW 2219   0.278   0.991   4.392  0.2477 -0.4347  0.0987
  690SOL    HW1 2220   0.311   1.054   4.462  0.8188 -0.8612  0.2139
  690SOL    HW2 2221   0.180   0.975   4.406  0.2535 -0.1346  0.5011
  691SOL     OW 2222   2.266   3.545   2.568  0.9145  1.2265  0.3109
  691SOL    HW1 2223   2.189   3.570   2.509  0.1638 -0.9332  0.2990
  691SOL    HW2 2224   2.231   3.516   2.657  1.7176  0.2747  0.3207
  692SOL     OW 2225   1.176   1.988   1.995 -0.0081  0.3912  0.1993
  692SOL    HW1 2226   1.258   1.932   2.006 -1.3538 -1.6206  0.4967
  692SOL    HW2 2227   1.096   1.938   2.028 -1.1556  3.0246  1.7388
  693SOL     OW 2228   0.034   2.227   3.461  0.0421  0.3273 -0.0507
  693SOL    HW1 2229   0.056   2.306   3.405 -0.6944  1.0227  0.5997
  693SOL    HW2 2230   0.017   2.257   3.555 -1.3555 -0.4396 -0.0282
  694SOL     OW 2231   5.035   2.533   2.006  0.0350 -0.6649  0.6876
  694SOL    HW1 2232   5.000   2.447   1.968 -1.2712  0.6233 -1.1952
  694SOL    HW2 2233   4.993   2.610   1.958  1.3429  1.0477  2.1679
  695SOL     OW 2234   1.798   0.934   4.499  0.1357  0.3586 -0.1413
  695SOL    HW1 2235   1.733   0.860   4.477 -0.0175 -0.0664  1.6165
  695SOL    HW2 2236   1.891   0.903   4.478  0.1580 -0.6966  1.3304
  696SOL     OW 2237   3.471   4.411   1.572  0.3959 -0.0121  0.3007
  696SOL    HW1 2238   3.474   4.396   1.671 -0.3703 -1.6565  0.0998
  696SOL    HW2 2239   3.553   4.462   1.544  1.6948 -1.3323  1.4987
  697SOL     OW 2240   2.971   0.658   2.492  0.1890 -0.2880  0.1013
  697SOL    HW1 2241   2.987   0.740   2.547 -0.7396 -0.0450  0.0324
  697SOL    HW2 2242   3.001   0.674   2.398 -0.1478  0.0400  0.0467
  698SOL     OW 2243   4.680   5.107   3.061  0.5415 -0.2468  0.1508
  698SOL    HW1 2244   4.654   5.048   2.985 -2.6941  1.3740 -0.1598
  698SOL    HW2 2245   4.660   5.060   3.147 -0.5948 -0.2100 -0.0767
  699SOL     OW 2246   2.460   2.467   0.166  0.0093  0.1601 -0.4811
  699SOL    HW1 2247   2.517   2.420   0.099 -0.6473 -2.0911  0.4447
  699SOL    HW2 2248   2.403   2.534   0.119 -0.9928 -1.8685 -2.3573
  700SOL     OW 2249   1.002   3.578   3.681  0.1072 -0.0396 -0.3457
  700SOL    HW1 2250   0.937   3.507   3.655  1.3915 -1.3880 -0.0229
  700SOL    HW2 2251   1.039   3.558   3.771  0.1054  1.3560 -0.0068
  701SOL     OW 2252   3.459   4.082   4.451 -0.0671  0.1310 -0.1337
  701SOL    HW1 2253   3.496   4.115   4.365 -1.3126  0.3167 -0.6218
  701SOL    HW2 2254   3.453   4.157   4.516  0.5844  0.0571  0.0142
  702SOL     OW 2255   3.484   1.056   4.483 -0.5857 -0.0478 -0.2517
  702SOL    HW1 2256   3.485   1.010   4.394 -0.2212 -0.1412 -0.2012
  702SOL    HW2 2257   3.570   1.105   4.497 -0.8581  0.4099 -0.1784
  703SOL     OW 2258   0.255   2.344   0.794  0.1824  0.3081  0.0078
  703SOL    HW1 2259   0.335   2.394   0.761  0.4435 -1.4936 -2.3528
  703SOL    HW2 2260   0.281   2.250   0.816 -1.2726 -0.3598 -0.9474
  704SOL     OW 2261   3.474   0.067   0.267 -0.1394  0.0015  0.1067
  704SOL    HW1 2262   3.508   0.089   0.175 -3.0028  1.9031 -0.6284
  704SOL    HW2 2263   3.528   0.117   0.335  1.4022 -0.6825 -0.5694
  705SOL     OW 2264   3.865   2.079   2.502 -0.0204  0.3163 -0.4371
  705SOL    HW1 2265   3.899   2.150   2.440 -0.1692 -1.8407 -3.1822
  705SOL    HW2 2266   3.940   2.017   2.525 -0.8673 -1.6103 -2.4798
  706SOL     OW 2267   0.957   1.770   0.114  0.2179  0.0688  0.3539
  706SOL    HW1 2268   0.975   1.696   0.179  0.3037  0.9069  1.3165
  706SOL    HW2 2269   1.008   1.753   0.030  0.1614 -1.0052  0.5169
  707SOL     OW 2270   0.022   0.904   3.022 -0.3143 -0.8635 -0.0456
  707SOL    HW1 2271   0.109   0.949   3.040 -0.6312 -0.5186  0.6621
  707SOL    HW2 2272   0.038   0.820   2.970  0.3864 -0.5389 -0.3684
  708SOL     OW 2273   0.065   3.157   1.483  0.0458  0.7681 -0.1711
  708SOL    HW1 2274   0.001   3.081   1.473  0.4045  0.5005 -0.4738
  708SOL    HW2 2275   0.065   3.189   1.577  0.9885 -0.5786  0.3125
  709SOL     OW 2276   2.626   3.628   2.318  0.4200  0.3556 -0.0859
  709SOL    HW1 2277   2.632   3.574   2.402  0.1383 -0.6148 -0.6675
  709SOL    HW2 2278   2.718   3.643   2.282  0.4417 -0.7712 -0.5402
  710SOL     OW 2279   3.829   4.221   4.199 -0.4619  0.6626 -0.3509
  710SOL    HW1 2280   3.905   4.169   4.237 -1.3426  0.5850  1.3852
  710SOL    HW2 2281   3.865   4.295   4.142  0.9391  0.8965  0.7776
  711SOL     OW 2282   1.123   4.568   3.852  0.1527 -0.4546  0.0309
  711SOL    HW1 2283   1.172   4.501   3.796 -1.3331 -0.5961 -1.1584
  711SOL    HW2 2284   1.122   4.657   3.806 -0.0234 -0.2485  0.4231
  712SOL     OW 2285   1.814   4.310   0.659 -0.4983 -0.3424  1.0855
  712SOL    HW1 2286   1.866   4.296   0.575  0.1148  0.1380  1.3748
  712SOL    HW2 2287   1.771   4.224   0.687 -0.6620 -0.5145  0.3141
  713SOL     OW 2288   3.097   1.769   3.749  0.4649 -0.2586 -0.1373
  713SOL    HW1 2289   3.177   1.806   3.702  1.3366 -0.3839  1.1918
  713SOL    HW2 2290   3.118   1.757   3.846 -0.5023 -2.2203 -0.1319
  714SOL     OW 2291   2.879   4.512   1.923 -0.0897 -0.1121  0.3887
  714SOL    HW1 2292   2.976   4.499   1.941 -0.1035 -0.1665  0.4244
  714SOL    HW2 2293   2.825   4.459   1.990 -0.1280 -1.8303 -0.9191
  715SOL     OW 2294   1.702   3.878   4.836 -0.0366  0.0728  0.9434
  715SOL    HW1 2295   1.764   3.815   4.789  0.0084  0.7974 -0.0079
  715SOL    HW2 2296   1.680   3.842   4.927  0.2095 -1.1649  0.5321
  716SOL     OW 2297   2.632   1.604   4.630 -0.0649  0.0150  0.3743
  716SOL    HW1 2298   2.683   1.536   4.684  1.2215  0.7142  0.0908
  716SOL    HW2 2299   2.560   1.643   4.687 -0.3004 -0.9936  0.7996
  717SOL     OW 2300   0.124   3.567   0.264 -0.0689 -0.1875 -0.3889
  717SOL    HW1 2301   0.089   3.519   0.345  0.0318 -0.8050 -0.7012
  717SOL    HW2 2302   0.144   3.662   0.287  0.1361 -0.4051  0.3597
  718SOL     OW 2303   2.385   2.706   2.895 -0.3218 -0.0295  0.4546
  718SOL    HW1 2304   2.308   2.768   2.910 -0.5695 -0.4584  1.0169
  718SOL    HW2 2305   2.426   2.681   2.983 -0.2569 -0.6875  0.2440
  719SOL     OW 2306   0.459   2.624   0.538  0.0615 -0.1791  0.1861
  719SOL    HW1 2307   0.454   2.712   0.491 -0.0744  0.2919  1.0575
  719SOL    HW2 2308   0.546   2.617   0.587 -1.1235  0.7787  2.5749
  720SOL     OW 2309   4.572   1.113   0.272 -0.8690 -0.1066 -0.4165
  720SOL    HW1 2310   4.481   1.135   0.239 -3.1710 -2.6166  3.4760
  720SOL    HW2 2311   4.577   1.016   0.297  3.1586 -0.2573 -1.0220
  721SOL     OW 2312   2.426   1.947   0.861  0.0927 -0.0379 -0.5891
  721SOL    HW1 2313   2.368   1.922   0.938  1.9396  1.9061  1.6040
  721SOL    HW2 2314   2.380   1.924   0.775 -1.6288 -3.2418  1.0191
  722SOL     OW 2315   2.966   2.526   1.478  0.0835 -0.1229 -0.0774
  722SOL    HW1 2316   2.918   2.525   1.390 -0.9307  0.4009  0.4484
  722SOL    HW2 2317   2.961   2.436   1.520  0.3855 -0.3182 -0.4474
  723SOL     OW 2318   2.663   3.135   2.862 -0.1317  0.2852 -0.3417
  723SOL    HW1 2319   2.587   3.169   2.919  0.4738  0.9832  0.0702
  723SOL    HW2 2320   2.746   3.129   2.917  0.0150 -0.9599 -0.6622
  724SOL     OW 2321   0.077   0.467   0.470  0.3529 -0.3080 -0.1855
  724SOL    HW1 2322   0.140   0.467   0.548 -0.0496 -0.9230  0.1532
  724SOL    HW2 2323   5.138   0.517   0.494  1.1990  1.6204 -1.0699
  725SOL     OW 2324   4.069   2.664   1.556 -0.4290  0.6557 -0.0116
  725SOL    HW1 2325   4.068   2.753   1.601  0.2488  0.0095  1.3226
  725SOL    HW2 2326   4.098   2.593   1.621 -1.0455 -0.5612 -1.0114
  726SOL     OW 2327   4.619   4.063   4.904 -0.0243 -0.0359  0.4490
  726SOL    HW1 2328   4.604   3.964   4.896 -1.9807  0.1582  1.0462
  726SOL    HW2 2329   4.530   4.109   4.916  0.7700  1.8807 -0.5583
  727SOL     OW 2330   5.058   4.716   0.957  0.5089  0.0164 -0.0537
  727SOL    HW1 2331   4.969   4.673   0.943  1.0162 -1.2698  0.4803
  727SOL    HW2 2332   5.084   4.767   0.875 -0.4724 -0.0330 -0.4087
  728SOL     OW 2333   5.090   1.527   0.702 -0.5663 -0.2673 -0.0052
  728SOL    HW1 2334   0.028   1.527   0.757 -0.8831  0.2691  0.4824
  728SOL    HW2 2335   5.042   1.614   0.714 -1.7475 -0.9714  0.5647
  729SOL     OW 2336   2.394   2.497   2.440  0.6602  0.1925 -0.0372
  729SOL    HW1 2337   2.424   2.580   2.392 -0.4681  0.2998 -0.5856
  729SOL    HW2 2338   2.317   2.456   2.390 -0.4540  0.2221  1.5881
  730SOL     OW 2339   2.769   4.322   0.129 -0.3463 -0.1799  0.4740
  730SOL    HW1 2340   2.867   4.310   0.141 -0.3410 -0.6592  0.0052
  730SOL    HW2 2341   2.751   4.408   0.081  0.0293 -1.3077 -1.8333
  731SOL     OW 2342   0.975   3.094   1.034  0.0018  0.1178 -0.0584
  731SOL    HW1 2343   1.003   3.170   1.093 -2.4596  1.1873 -0.1315
  731SOL    HW2 2344   0.954   3.015   1.091 -0.3721  0.4872  0.3321
  732SOL     OW 2345   0.517   2.023   3.548 -0.3856  0.2691  0.9123
  732SOL    HW1 2346   0.613   1.998   3.535 -0.3304  0.7829  0.3090
  732SOL    HW2 2347   0.469   1.949   3.596  0.2436 -0.1031  0.9726
  733SOL     OW 2348   0.174   4.291   4.632  0.6932  0.2023 -0.0294
  733SOL    HW1 2349   0.084   4.274   4.591 -0.5503  1.9579  1.7630
  733SOL    HW2 2350   0.162   4.344   4.716  3.4190  0.2240  0.4164
  734SOL     OW 2351   3.083   0.111   4.772  0.1480  0.6989 -0.1316
  734SOL    HW1 2352   3.119   0.130   4.863  1.6327 -1.4681 -0.1961
  734SOL    HW2 2353   3.150   0.059   4.720 -2.0616 -1.2388 -1.2138
  735SOL     OW 2354   0.474   4.335   1.763  0.7909  0.3964 -0.2558
  735SOL    HW1 2355   0.554   4.327   1.704  1.7661  1.6204  0.8142
  735SOL    HW2 2356   0.426   4.421   1.744 -1.4019 -1.1441 -2.1484
  736SOL     OW 2357   3.656   0.217   2.632  0.3717  0.1801  0.0694
  736SOL    HW1 2358   3.686   0.125   2.608 -0.5015  0.2432 -1.3648
  736SOL    HW2 2359   3.616   0.261   2.552 -0.5757  1.2715  1.1047
  737SOL     OW 2360   0.105   2.602   4.015 -1.5105 -0.2562  0.3324
  737SOL    HW1 2361   0.120   2.618   4.113 -2.4451  0.4813  0.3707
  737SOL    HW2 2362   0.025   2.654   3.985  0.3923  1.8462 -1.4557
  738SOL     OW 2363   1.527   3.705   3.855 -0.4710  0.5848  0.0258
  738SOL    HW1 2364   1.569   3.783   3.902 -1.3008  1.3192 -0.4221
  738SOL    HW2 2365   1.446   3.675   3.906  0.6698 -0.9626  1.0037
  739SOL     OW 2366   4.762   2.409   1.612 -0.8619 -0.2382 -0.9108
  739SOL    HW1 2367   4.816   2.494   1.614 -0.0674 -0.7451  0.2292
  739SOL    HW2 2368   4.668   2.431   1.588 -0.3007  0.7411 -2.4469
  740SOL     OW 2369   0.068   3.957   1.613 -0.2862  0.2290 -0.3792
  740SOL    HW1 2370   0.093   3.864   1.641 -1.8432 -0.1298 -0.0786
  740SOL    HW2 2371   0.029   3.955   1.521  1.2390  0.8533 -1.0689
  741SOL     OW 2372   0.131   2.479   2.873 -0.3216 -1.3656 -0.4400
  741SOL    HW1 2373   0.121   2.544   2.797  1.1966 -0.9890 -0.3425
  741SOL    HW2 2374   0.105   2.388   2.841  1.9168 -1.5498 -1.9956
  742SOL     OW 2375   3.123   1.217   0.635  0.0233  0.4518  0.0071
  742SOL    HW1 2376   3.078   1.131   0.656  1.2129 -0.0476  0.6021
  742SOL    HW2 2377   3.221   1.202   0.621  0.1606  1.6186 -0.4597
  743SOL     OW 2378   4.861   0.297   0.697 -0.0375  0.1147  0.2971
  743SOL    HW1 2379   4.787   0.364   0.693 -0.2893 -0.2210 -1.8544
  743SOL    HW2 2380   4.936   0.333   0.753 -1.0083  1.2854  0.8919
  744SOL     OW 2381   2.710   0.340   4.047 -0.3401  0.4119  0.0494
  744SOL    HW1 2382   2.640   0.270   4.040  0.0827  0.0759 -1.0873
  744SOL    HW2 2383   2.678   0.415   4.105 -1.2198 -0.2056  0.3724
  745SOL     OW 2384   2.385   1.279   2.651 -0.3676 -0.7880 -0.1873
  745SOL    HW1 2385   2.479   1.312   2.663 -1.3328  2.2738 -0.1003
  745SOL    HW2 2386   2.372   1.249   2.557  0.2062  0.6724 -0.7651
  746SOL     OW 2387   2.504   0.636   1.000  0.4902 -0.2285  0.1749
  746SOL    HW1 2388   2.556   0.609   1.081  1.8649  0.1603 -0.5512
  746SOL    HW2 2389   2.566   0.651   0.923 -0.6520  0.7600 -0.5988
  747SOL     OW 2390   4.533   2.870   4.628  0.3202  0.5082  0.0032
  747SOL    HW1 2391   4.580   2.956   4.648  1.0391  0.4117 -1.1755
  747SOL    HW2 2392   4.598   2.806   4.586 -0.5577 -0.0966 -0.4518
  748SOL     OW 2393   1.205   0.431   3.805 -0.0988  0.4797 -0.3486
  748SOL    HW1 2394   1.127   0.488   3.780 -0.3342  1.2162  1.7775
  748SOL    HW2 2395   1.289   0.472   3.769 -0.6358 -0.2841 -2.5961
  749SOL     OW 2396   0.843   3.289   4.840  0.0184 -0.4505  0.0664
  749SOL    HW1 2397   0.775   3.279   4.768  0.1644 -0.5754 -0.0553
  749SOL    HW2 2398   0.867   3.198   4.875  0.3916 -0.4322 -0.1425
  750SOL     OW 2399   4.029   2.413   3.603  0.0406 -0.1373  0.5873
  750SOL    HW1 2400   4.087   2.394   3.523 -0.4711  0.8294 -0.0344
  750SOL    HW2 2401   4.042   2.341   3.671  2.6442  0.4969  0.8585
  751SOL     OW 2402   1.979   4.329   1.783 -0.1432  0.0722  0.0125
  751SOL    HW1 2403   1.998   4.326   1.881 -1.4736 -0.0662  0.2881
  751SOL    HW2 2404   2.047   4.386   1.737  0.2651  0.4583  1.0677
  752SOL     OW 2405   2.783   1.607   3.084  0.3801  0.1918 -0.3826
  752SOL    HW1 2406   2.816   1.673   3.152 -3.9745  0.2128  2.1532
  752SOL    HW2 2407   2.831   1.520   3.095  2.1254  1.2089  0.3554
  753SOL     OW 2408   3.115   0.975   3.094 -0.2330 -0.1076 -0.4603
  753SOL    HW1 2409   3.093   1.033   3.016  0.3018  0.3966 -0.2478
  753SOL    HW2 2410   3.210   0.945   3.087  0.4290  1.4883  0.9291
  754SOL     OW 2411   0.237   0.117   0.585  0.2190  0.4436  0.1516
  754SOL    HW1 2412   0.206   0.161   0.502  0.0129 -0.8167 -0.4716
  754SOL    HW2 2413   0.268   0.024   0.564 -1.5415 -0.5727  1.7455
  755SOL     OW 2414   3.802   1.955   3.031  0.0276 -0.4875  0.5898
  755SOL    HW1 2415   3.858   2.003   3.099  0.0473  0.2189  0.0921
  755SOL    HW2 2416   3.813   2.000   2.942  1.1937 -2.3013 -0.2355
  756SOL     OW 2417   1.518   4.218   0.743 -0.4983 -0.0246 -0.4175
  756SOL    HW1 2418   1.444   4.191   0.682 -1.0535 -0.7953  0.5770
  756SOL    HW2 2419   1.592   4.152   0.737 -0.5904 -0.1477 -0.1870
  757SOL     OW 2420   0.050   2.448   0.114  0.3030 -0.3465  0.0850
  757SOL    HW1 2421   0.013   2.428   0.205  1.2418  0.1937  0.5965
  757SOL    HW2 2422   0.066   2.546   0.106 -0.3826 -0.2965 -0.9125
  758SOL     OW 2423   0.592   1.612   2.763  0.4632  0.0142  0.8711
  758SOL    HW1 2424   0.624   1.549   2.834 -1.8497 -0.5639  1.4913
  758SOL    HW2 2425   0.556   1.559   2.685 -1.1703  0.5152  1.2444
  759SOL     OW 2426   2.154   2.252   3.318 -0.0054  0.1952  0.4806
  759SOL    HW1 2427   2.169   2.154   3.333  2.4272  0.4510  0.1168
  759SOL    HW2 2428   2.187   2.304   3.396 -0.3034  0.7901  0.2227
  760SOL     OW 2429   1.797   2.923   3.255  0.9971  0.0125  0.3237
  760SOL    HW1 2430   1.776   3.003   3.312  1.2741  0.5088 -0.2651
  760SOL    HW2 2431   1.737   2.848   3.281 -0.4142  0.9072 -0.2100
  761SOL     OW 2432   0.432   4.278   0.574  0.0762  0.2879 -0.0599
  761SOL    HW1 2433   0.425   4.202   0.640 -2.2012  0.9218  0.5063
  761SOL    HW2 2434   0.528   4.294   0.552  0.7041 -1.7930  0.9349
  762SOL     OW 2435   0.090   0.765   4.689 -0.3275 -0.0980 -0.1931
  762SOL    HW1 2436   0.059   0.833   4.623 -0.4235  1.5441  1.4564
  762SOL    HW2 2437   0.063   0.793   4.781  0.3521 -1.9816  0.6364
  763SOL     OW 2438   4.307   4.029   3.710  0.0497  0.3236  0.2794
  763SOL    HW1 2439   4.384   3.980   3.749 -0.1649 -2.1621 -2.0906
  763SOL    HW2 2440   4.334   4.072   3.623 -0.0297  3.8095  1.8089
  764SOL     OW 2441   4.920   1.901   2.496  1.0588 -0.0049 -0.0629
  764SOL    HW1 2442   4.837   1.846   2.500 -0.5096  2.2384  0.4877
  764SOL    HW2 2443   4.975   1.886   2.578  0.0830  0.0626  0.6196
  765SOL     OW 2444   3.107   1.764   4.012 -0.2274  0.3552 -0.5905
  765SOL    HW1 2445   3.134   1.839   4.072  1.0895  0.1855 -0.9394
  765SOL    HW2 2446   3.034   1.712   4.055  1.2611 -0.2900  1.3176
  766SOL     OW 2447   0.933   4.852   4.765  0.2191 -0.2275  0.6046
  766SOL    HW1 2448   0.926   4.767   4.818 -0.0490 -0.9268 -0.5251
  766SOL    HW2 2449   0.861   4.915   4.793 -1.0778 -1.3119 -0.1767
  767SOL     OW 2450   3.518   2.794   4.585  0.0944  1.1685  0.8096
  767SOL    HW1 2451   3.553   2.879   4.624 -2.1082  3.0195 -0.9700
  767SOL    HW2 2452   3.447   2.756   4.645  1.0353  0.5717  1.5742
  768SOL     OW 2453   0.262   3.029   4.497  0.3713 -0.2017 -0.0829
  768SOL    HW1 2454   0.300   3.098   4.434  0.2787 -0.6276 -0.6107
  768SOL    HW2 2455   0.262   2.940   4.452  1.6103 -0.7847  1.0234
  769SOL     OW 2456   3.943   1.145   1.682 -0.6052 -0.1558 -0.1495
  769SOL    HW1 2457   3.960   1.055   1.720  2.3281  0.8469  1.2129
  769SOL    HW2 2458   4.023   1.174   1.628 -1.5140  1.6016 -0.6289
  770SOL     OW 2459   3.260   4.401   3.446  0.6967  0.4833 -0.2083
  770SOL    HW1 2460   3.292   4.377   3.354  2.7840 -1.4776  0.9192
  770SOL    HW2 2461   3.183   4.343   3.471 -0.1087  1.2701 -0.8374
  771SOL     OW 2462   2.781   2.518   4.136 -0.1584 -0.5749 -0.6479
  771SOL    HW1 2463   2.705   2.467   4.176 -2.7232  1.4574 -2.5649
  771SOL    HW2 2464   2.801   2.598   4.193  0.8910 -1.3152  0.0637
  772SOL     OW 2465   2.635   0.903   2.495 -0.0794  0.4602  0.1857
  772SOL    HW1 2466   2.674   0.971   2.432  2.7033  0.3708  1.6403
  772SOL    HW2 2467   2.665   0.812   2.468 -0.2609  0.2514  0.6820
  773SOL     OW 2468   2.945   2.215   1.317 -0.1160  0.1365 -0.2855
  773SOL    HW1 2469   2.970   2.249   1.408 -1.7370 -1.2956  0.7638
  773SOL    HW2 2470   2.947   2.291   1.252  1.9700  1.0259  0.7047
  774SOL     OW 2471   1.352   0.656   0.463 -0.0864 -0.2469 -0.4275
  774SOL    HW1 2472   1.300   0.621   0.541 -1.1783  0.5978 -0.7534
  774SOL    HW2 2473   1.289   0.681   0.389  0.8696 -0.2295 -1.2636
  775SOL     OW 2474   0.243   3.226   0.939 -0.2567  0.5669  0.4471
  775SOL    HW1 2475   0.251   3.142   0.993 -1.9323  0.5271  0.6881
  775SOL    HW2 2476   0.286   3.302   0.989 -1.1089  0.3776  1.5107
  776SOL     OW 2477   3.530   4.750   2.137  0.0386 -0.2101 -0.3813
  776SOL    HW1 2478   3.445   4.756   2.189  0.7828  0.2253  0.8188
  776SOL    HW2 2479   3.564   4.842   2.118  1.4007 -0.3745  1.1144
  777SOL     OW 2480   1.718   3.451   1.466 -0.2672 -0.2662 -0.0445
  777SOL    HW1 2481   1.667   3.478   1.384 -0.1665  0.0379 -0.0080
  777SOL    HW2 2482   1.788   3.519   1.485 -0.1513 -0.4469  0.1738
  778SOL     OW 2483   4.072   4.354   1.106  0.2059 -0.1191  0.0726
  778SOL    HW1 2484   4.028   4.444   1.106  1.5665  0.6254 -1.9022
  778SOL    HW2 2485   4.057   4.310   1.194  0.4292  2.5092  1.5427
  779SOL     OW 2486   1.576   1.962   4.686  0.3949  0.2141  0.0305
  779SOL    HW1 2487   1.604   1.896   4.616 -0.5145 -0.0585 -0.0998
  779SOL    HW2 2488   1.494   2.010   4.654  0.2370  0.4065  0.7172
  780SOL     OW 2489   0.807   2.797   2.750  0.1591  0.1645 -0.7690
  780SOL    HW1 2490   0.712   2.825   2.735  0.5319  2.2267  0.3604
  780SOL    HW2 2491   0.863   2.828   2.673  0.2825  1.1176 -0.3165
  781SOL     OW 2492   4.244   3.855   1.772  0.4091 -0.5825  0.0032
  781SOL    HW1 2493   4.250   3.828   1.676  1.4727  1.4822 -0.5673
  781SOL    HW2 2494   4.209   3.778   1.826  1.8443 -2.5192 -1.6817
  782SOL     OW 2495   2.666   3.595   4.284  0.1792 -0.5480  0.0252
  782SOL    HW1 2496   2.664   3.665   4.213 -0.2101  1.0534  1.5312
  782SOL    HW2 2497   2.739   3.617   4.349 -1.1035 -0.4800  1.5072
  783SOL     OW 2498   2.966   1.089   4.023  0.0700 -0.2211  0.3269
  783SOL    HW1 2499   2.993   1.154   4.094 -0.5524  0.7874 -0.3256
  783SOL    HW2 2500   2.866   1.089   4.015  0.1356 -0.2534 -0.6024
  784SOL     OW 2501   4.190   1.455   0.781  0.4255 -0.0423 -0.5139
  784SOL    HW1 2502   4.178   1.504   0.868 -0.8654 -0.0491 -0.6634
  784SOL    HW2 2503   4.247   1.510   0.720  0.4164  0.4801 -0.0644
  785SOL     OW 2504   2.069   0.449   3.005  0.2292  0.0024 -0.6128
  785SOL    HW1 2505   2.079   0.540   2.966  1.0205  1.1228  1.9584
  785SOL    HW2 2506   1.991   0.447   3.068 -0.8651 -1.6509 -1.9203
  786SOL     OW 2507   0.114   2.251   2.334  0.1138 -0.2934 -0.2018
  786SOL    HW1 2508   0.099   2.333   2.278  2.2441  0.3735  0.1122
  786SOL    HW2 2509   0.033   2.193   2.330 -1.9872  2.3856  0.5331
  787SOL     OW 2510   3.107   3.543   3.519  0.9369  0.3434 -0.4727
  787SOL    HW1 2511   3.037   3.602   3.559 -0.2079 -1.6424  0.6478
  787SOL    HW2 2512   3.147   3.587   3.439 -0.2596  2.3405 -0.0251
  788SOL     OW 2513   4.276   2.101   2.775 -0.5160  0.1113  0.0539
  788SOL    HW1 2514   4.362   2.110   2.726 -0.7194  0.5510 -0.2277
  788SOL    HW2 2515   4.283   2.027   2.843 -0.4699 -0.9727 -1.1067
  789SOL     OW 2516   4.406   4.442   1.884 -0.2618  0.1079  0.3169
  789SOL    HW1 2517   4.398   4.343   1.891  1.5828 -0.0826  0.1370
  789SOL    HW2 2518   4.316   4.482   1.865 -0.7416 -1.6865 -1.5283
  790SOL     OW 2519   1.918   2.172   0.938  0.0261 -0.5225  0.5475
  790SOL    HW1 2520   1.959   2.259   0.967  0.6111 -0.9495  1.0192
  790SOL    HW2 2521   1.981   2.125   0.876 -0.8704  0.0050 -0.8025
  791SOL     OW 2522   3.400   4.836   1.563 -0.2591  0.0470  0.1280
  791SOL    HW1 2523   3.326   4.769   1.570 -0.9846  0.7491 -0.6617
  791SOL    HW2 2524   3.439   4.850   1.654 -0.9572 -0.4814  0.5293
  792SOL     OW 2525   2.482   4.785   4.853 -0.0366 -0.3368 -0.1871
  792SOL    HW1 2526   2.574   4.807   4.886 -0.0168 -0.0981 -0.4034
  792SOL    HW2 2527   2.438   4.722   4.918 -0.2996  0.7624  0.7336
  793SOL     OW 2528   0.518   0.783   5.132  0.2145 -0.0288  0.1483
  793SOL    HW1 2529   0.546   0.805   5.038 -3.3842  1.1491 -0.8023
  793SOL    HW2 2530   0.460   0.701   5.131  0.3027 -0.1183  1.3913
  794SOL     OW 2531   4.053   4.853   2.760 -1.0312  0.4991  0.1686
  794SOL    HW1 2532   4.017   4.919   2.825 -1.1647  0.0195  0.5930
  794SOL    HW2 2533   3.987   4.838   2.687 -1.2191  0.4573  0.3465
  795SOL     OW 2534   2.542   1.236   0.054  0.3910 -0.4805  0.1529
  795SOL    HW1 2535   2.452   1.235   0.097  0.1978  0.1156 -0.2203
  795SOL    HW2 2536   2.611   1.205   0.119  0.5086  2.7803  1.8322
  796SOL     OW 2537   0.989   3.845   4.549  0.2892  0.1812 -0.2026
  796SOL    HW1 2538   0.964   3.831   4.645 -0.2142 -1.8909 -0.5785
  796SOL    HW2 2539   0.960   3.936   4.520 -1.6550  0.0020  0.9916
  797SOL     OW 2540   0.382   0.060   0.814  0.2751 -0.0253 -0.1476
  797SOL    HW1 2541   0.368   0.126   0.888 -2.4637 -0.8481  0.2045
  797SOL    HW2 2542   0.354   0.100   0.728 -0.7208 -0.4472 -0.0375
  798SOL     OW 2543   0.794   1.931   3.253 -0.1178 -0.5308 -0.1215
  798SOL    HW1 2544   0.848   2.002   3.297 -0.9268 -0.3141  0.5500
  798SOL    HW2 2545   0.731   1.974   3.188 -1.0797 -0.5548  0.7758
  799SOL     OW 2546   2.832   4.482   0.821  0.0329  0.0561 -0.1325
  799SOL    HW1 2547   2.882   4.421   0.760 -0.2560  0.3541 -0.6799
  799SOL    HW2 2548   2.860   4.577   0.804  0.2176  0.1124  0.4589
  800SOL     OW 2549   4.367   0.126   2.417  0.9819 -0.3708 -0.7385
  800SOL    HW1 2550   4.456   0.146   2.458  0.8120  0.0198 -0.5597
  800SOL    HW2 2551   4.301   0.196   2.444  0.7415 -0.3841 -1.2762
  801SOL     OW 2552   1.631   1.582   1.668 -0.0151 -0.1511  0.6262
  801SOL    HW1 2553   1.713   1.579   1.611  0.3766 -0.3487  1.1949
  801SOL    HW2 2554   1.564   1.645   1.627 -0.1108 -0.9753 -0.5341
  802SOL     OW 2555   1.054   3.017   1.903  0.1766 -0.5805 -0.0190
  802SOL    HW1 2556   1.111   2.935   1.902  0.5428 -0.3402  0.5147
  802SOL    HW2 2557   1.112   3.097   1.919 -0.3929 -0.4196  1.3835
  803SOL     OW 2558   2.838   3.244   1.839 -0.6983 -0.4391 -0.0862
  803SOL    HW1 2559   2.831   3.312   1.912  0.8809  0.3100 -0.5941
  803SOL    HW2 2560   2.796   3.279   1.756  0.6742  0.1986 -0.5255
  804SOL     OW 2561   2.037   4.986   2.774 -0.5997  0.2558  0.7211
  804SOL    HW1 2562   2.049   4.958   2.870  2.2914 -4.8930 -0.7410
  804SOL    HW2 2563   1.977   4.921   2.728 -1.2839  2.1688 -1.2222
  805SOL     OW 2564   1.750   2.131   1.362 -0.1588  0.0749 -0.1693
  805SOL    HW1 2565   1.709   2.078   1.288 -1.5607 -0.6696  1.0738
  805SOL    HW2 2566   1.824   2.079   1.405 -2.3278 -1.5634  1.8500
  806SOL     OW 2567   1.805   2.946   0.046 -0.5675  0.6121  0.0801
  806SOL    HW1 2568   1.832   3.040   0.067 -1.9153  0.8796  0.6884
  806SOL    HW2 2569   1.821   2.928   5.093  3.0262  0.2934  0.6026
  807SOL     OW 2570   1.873   4.777   1.705  0.4744 -0.4641 -0.6341
  807SOL    HW1 2571   1.934   4.856   1.712  0.6449 -0.6269 -0.2765
  807SOL    HW2 2572   1.818   4.785   1.621 -0.0850  0.4330 -0.1967
  808SOL     OW 2573   2.337   3.951   4.668  0.0962  0.0316 -0.0382
  808SOL    HW1 2574   2.239   3.958   4.650  0.1381  0.9314  0.0479
  808SOL    HW2 2575   2.382   3.911   4.588 -0.2604  0.2140 -0.3378
  809SOL     OW 2576   4.664   5.109   0.341  0.5545  0.3582 -0.5325
  809SOL    HW1 2577   4.725   5.034   0.364  0.6937  0.5620 -0.2303
  809SOL    HW2 2578   4.702   0.050   0.377 -0.4578  0.3397  0.6370
  810SOL     OW 2579   2.262   2.265   3.064 -0.1138 -0.3495  0.3449
  810SOL    HW1 2580   2.223   2.265   3.156 -0.1736 -2.5517  0.3623
  810SOL    HW2 2581   2.359   2.289   3.069 -0.2058 -0.0733  0.9293
  811SOL     OW 2582   2.844   4.891   4.142 -0.0594  0.3547  0.0274
  811SOL    HW1 2583   2.907   4.839   4.085 -1.6439  0.2630 -1.7424
  811SOL    HW2 2584   2.868   4.878   4.238  0.3760 -2.6209 -0.3894
  812SOL     OW 2585   1.198   4.370   1.807  0.4874 -0.6072 -0.0355
  812SOL    HW1 2586   1.214   4.309   1.729 -0.5178  0.2535 -0.9411
  812SOL    HW2 2587   1.105   4.356   1.842 -0.1992  1.1945 -1.0114
  813SOL     OW 2588   2.861   0.111   4.606 -0.3242  0.3682  0.0574
  813SOL    HW1 2589   2.944   0.120   4.661 -0.9127  1.0270  0.8656
  813SOL    HW2 2590   2.853   0.189   4.545  0.3982 -0.4280 -1.1060
  814SOL     OW 2591   3.830   2.040   0.633  0.6730  0.3833  0.6302
  814SOL    HW1 2592   3.844   2.137   0.610 -1.1684  0.8652  1.3443
  814SOL    HW2 2593   3.844   1.984   0.551 -0.6215  1.5162 -0.4124
  815SOL     OW 2594   1.389   0.023   3.127  0.1630 -0.0399 -0.1279
  815SOL    HW1 2595   1.370   0.093   3.196 -1.3337  0.9771 -1.5090
  815SOL    HW2 2596   1.484   0.031   3.096 -0.2208  2.0418 -0.9249
  816SOL     OW 2597   2.715   0.931   2.115 -0.0333  0.4461 -0.3138
  816SOL    HW1 2598   2.728   0.949   2.018 -1.2917 -1.6822 -0.9435
  816SOL    HW2 2599   2.638   0.868   2.128 -0.0736  0.8671  2.0956
  817SOL     OW 2600   1.770   4.851   5.109 -0.0857  0.0898 -0.1635
  817SOL    HW1 2601   1.783   4.801   0.050 -0.3315 -0.4075 -0.4190
  817SOL    HW2 2602   1.809   4.943   5.119 -1.7662  0.7207  1.1365
  818SOL     OW 2603   0.600   1.187   4.987  0.4852  0.3283 -0.4358
  818SOL    HW1 2604   0.520   1.233   5.027 -1.5083 -1.4773 -2.1123
  818SOL    HW2 2605   0.629   1.112   5.047  2.2983  2.1785  1.1616
  819SOL     OW 2606   0.027   4.071   2.018  0.2970  0.5896  0.2032
  819SOL    HW1 2607   0.101   4.013   1.984  0.1712 -0.6821  1.9850
  819SOL    HW2 2608   5.128   4.118   1.941  2.0030  0.2448 -1.0187
  820SOL     OW 2609   3.559   1.656   3.148  0.2935  0.0195  0.1463
  820SOL    HW1 2610   3.557   1.655   3.048  0.9721  0.2714  0.1304
  820SOL    HW2 2611   3.578   1.749   3.181 -0.8650  0.1382  0.5334
  821SOL     OW 2612   4.432   0.963   1.619 -0.4076  0.1523 -0.2713
  821SOL    HW1 2613   4.412   0.873   1.581 -1.7296  0.9773 -1.6799
  821SOL    HW2 2614   4.492   1.013   1.556  0.4742  0.1960  0.5914
  822SOL     OW 2615   4.679   0.710   2.140  0.0753  0.7004  0.1065
  822SOL    HW1 2616   4.634   0.666   2.218  0.5556 -0.8218 -0.4274
  822SOL    HW2 2617   4.691   0.642   2.067 -0.8677  2.1986 -1.5278
  823SOL     OW 2618   0.806   2.562   0.073 -0.1108  0.3486  0.1385
  823SOL    HW1 2619   0.794   2.558   5.118 -0.1402  1.5034  0.0796
  823SOL    HW2 2620   0.724   2.527   0.118 -0.2945  0.2722 -0.2549
  824SOL     OW 2621   2.118   0.222   0.143  0.0852 -0.6793  0.2335
  824SOL    HW1 2622   2.046   0.166   0.102  1.0823 -1.9322  0.1392
  824SOL    HW2 2623   2.184   0.164   0.191  1.3357  0.3717 -0.1233
  825SOL     OW 2624   3.292   0.729   3.953 -0.0548  0.2556  0.1138
  825SOL    HW1 2625   3.205   0.698   3.991 -0.2224  0.5188 -0.0454
  825SOL    HW2 2626   3.299   0.829   3.964  1.2091 -0.0006  2.1252
  826SOL     OW 2627   2.803   0.356   0.824  0.1775 -0.3663  0.3051
  826SOL    HW1 2628   2.897   0.327   0.846  1.3897  1.9591 -1.3821
  826SOL    HW2 2629   2.787   0.447   0.860 -1.5793 -0.8235  0.7771
  827SOL     OW 2630   0.296   3.446   1.082 -0.2894  0.1000  0.0127
  827SOL    HW1 2631   0.265   3.401   1.165 -0.9690  0.4185 -0.0632
  827SOL    HW2 2632   0.372   3.506   1.103 -1.4541  1.3853  0.7048
  828SOL     OW 2633   2.366   1.758   2.546  0.1734  0.1546  0.0721
  828SOL    HW1 2634   2.452   1.710   2.562 -0.2433 -0.7613 -0.3457
  828SOL    HW2 2635   2.361   1.838   2.606  0.3302 -1.0346  1.7660
  829SOL     OW 2636   0.638   4.518   4.541 -0.8777 -0.4311 -0.0637
  829SOL    HW1 2637   0.651   4.592   4.476 -1.1786  0.5410  0.9597
  829SOL    HW2 2638   0.567   4.456   4.506  0.2054 -0.9234 -1.4786
  830SOL     OW 2639   4.337   3.586   1.151 -0.3647 -0.1113 -0.4571
  830SOL    HW1 2640   4.386   3.529   1.084  2.2327  0.7141  0.6140
  830SOL    HW2 2641   4.382   3.675   1.157 -0.1527 -0.3346  2.7462
  831SOL     OW 2642   0.172   3.698   0.608 -0.6645 -0.0205  0.0077
  831SOL    HW1 2643   0.214   3.616   0.645  0.5646  1.1800  1.4248
  831SOL    HW2 2644   0.081   3.676   0.571 -1.5291 -1.5385  2.7595
  832SOL     OW 2645   1.811   3.009   1.913 -0.3472  0.1868  0.4935
  832SOL    HW1 2646   1.825   2.910   1.904  0.6445  0.2064  1.6323
  832SOL    HW2 2647   1.723   3.026   1.957 -0.2778 -0.2051  0.7893
  833SOL     OW 2648   1.296   3.940   1.708 -0.3814 -0.7691  0.6050
  833SOL    HW1 2649   1.389   3.911   1.683 -0.3796 -0.0811 -0.2418
  833SOL    HW2 2650   1.235   3.861   1.706 -0.1964 -0.9024 -0.7556
  834SOL     OW 2651   0.468   4.944   4.392 -0.4651  0.2556  0.1886
  834SOL    HW1 2652   0.459   4.945   4.292 -0.9284 -0.3315  0.2111
  834SOL    HW2 2653   0.517   5.025   4.423  2.7183 -1.1480 -0.7853
  835SOL     OW 2654   2.907   1.898   2.084 -0.2075 -0.4293 -0.1641
  835SOL    HW1 2655   2.901   1.995   2.105 -1.7076 -0.2350 -1.3670
  835SOL    HW2 2656   2.839   1.848   2.137 -0.3322 -0.6545 -0.5379
  836SOL     OW 2657   4.265   2.954   5.031  0.6822 -0.5403  0.1972
  836SOL    HW1 2658   4.327   2.889   4.988  0.5237  0.1009 -1.0285
  836SOL    HW2 2659   4.301   2.979   5.121  1.0145 -1.8979  0.4688
  837SOL     OW 2660   1.976   0.017   1.517 -0.1773 -0.1928 -0.2487
  837SOL    HW1 2661   1.935   5.095   1.455  1.4458  1.0077 -2.7836
  837SOL    HW2 2662   1.914   0.094   1.528 -0.5437 -0.4797 -0.2706
  838SOL     OW 2663   4.210   4.014   1.155  0.0192 -0.4694  0.0157
  838SOL    HW1 2664   4.125   3.961   1.148  1.6231 -3.0553 -1.2035
  838SOL    HW2 2665   4.239   4.043   1.064  0.1511  1.0034  0.4879
  839SOL     OW 2666   4.633   2.167   0.804  0.0759  0.1072  0.0776
  839SOL    HW1 2667   4.534   2.179   0.809 -0.0150  0.7678 -2.0425
  839SOL    HW2 2668   4.678   2.243   0.851 -0.4062 -0.2888  1.2022
  840SOL     OW 2669   0.402   0.492   4.131  0.5926 -0.3397 -0.7282
  840SOL    HW1 2670   0.330   0.543   4.084 -0.5023 -1.6312 -0.5305
  840SOL    HW2 2671   0.440   0.548   4.205  1.2674  1.1380 -2.1312
  841SOL     OW 2672   4.530   2.974   2.215  0.6351 -0.0674  0.7688
  841SOL    HW1 2673   4.502   3.063   2.252  0.6688  0.6135 -0.7512
  841SOL    HW2 2674   4.629   2.965   2.220  1.0884  1.6556 -2.3823
  842SOL     OW 2675   4.327   2.988   3.978 -0.4173 -0.8552 -0.1324
  842SOL    HW1 2676   4.372   3.076   3.983  2.0321 -1.9855 -0.6380
  842SOL    HW2 2677   4.277   2.981   3.891  1.4185 -0.8034 -1.2499
  843SOL     OW 2678   3.829   2.922   3.038 -0.0949 -0.1335  0.6525
  843SOL    HW1 2679   3.899   2.929   2.967 -0.9920  0.6067 -0.1913
  843SOL    HW2 2680   3.797   3.013   3.063 -1.1346 -0.4710  0.6216
  844SOL     OW 2681   5.136   2.618   0.505 -0.7266  0.1467  0.3995
  844SOL    HW1 2682   0.070   2.611   0.565 -0.9051 -0.5488  0.5631
  844SOL    HW2 2683   0.017   2.667   0.421  0.1111 -0.8286  0.0672
  845SOL     OW 2684   4.001   0.919   1.829 -0.5296  0.4482 -0.5465
  845SOL    HW1 2685   4.092   0.905   1.868 -0.0791 -1.3906 -2.1149
  845SOL    HW2 2686   3.934   0.927   1.903  0.2739 -2.9452  0.7199
  846SOL     OW 2687   1.571   3.851   1.643  0.1392 -0.7767  0.1207
  846SOL    HW1 2688   1.641   3.843   1.714  0.1996 -1.1212  0.0210
  846SOL    HW2 2689   1.615   3.874   1.556  0.0008  0.3423  0.3355
  847SOL     OW 2690   4.718   0.217   3.096 -0.4598  0.4810 -0.3451
  847SOL    HW1 2691   4.682   0.124   3.086  1.0756 -0.0292 -1.4630
  847SOL    HW2 2692   4.801   0.215   3.151 -0.1794  1.1350 -0.7369
  848SOL     OW 2693   2.942   1.316   5.140 -0.3401 -0.1853 -0.5889
  848SOL    HW1 2694   2.863   1.376   0.008 -0.7853 -0.8393 -0.2204
  848SOL    HW2 2695   3.018   1.368   5.101 -0.5207  0.7501  0.2979
  849SOL     OW 2696   1.792   1.594   4.392  0.0323 -0.2542 -0.6237
  849SOL    HW1 2697   1.796   1.569   4.295  1.0326  0.9428 -0.9142
  849SOL    HW2 2698   1.884   1.590   4.431  0.0142  1.5379 -0.3352
  850SOL     OW 2699   4.663   1.157   2.708  0.6229  0.3545 -0.2566
  850SOL    HW1 2700   4.608   1.095   2.763  1.4524  0.8323  1.1664
  850SOL    HW2 2701   4.629   1.250   2.717  0.8266  0.4530 -0.4721
  851SOL     OW 2702   3.207   3.081   0.373 -0.3962  0.0687 -0.2237
  851SOL    HW1 2703   3.219   3.096   0.471  0.1868 -1.2925 -0.0591
  851SOL    HW2 2704   3.129   3.021   0.358  0.0578 -0.4573 -0.5267
  852SOL     OW 2705   2.432   1.255   3.714 -0.1955  0.1572 -0.6051
  852SOL    HW1 2706   2.454   1.207   3.799 -0.3912 -1.0781 -1.2190
  852SOL    HW2 2707   2.513   1.254   3.654  0.1928  1.7148 -0.1436
  853SOL     OW 2708   4.842   2.707   2.649  0.2787 -0.0081 -0.1293
  853SOL    HW1 2709   4.916   2.762   2.687  2.1987 -2.2095 -0.4811
  853SOL    HW2 2710   4.836   2.621   2.699 -0.6377 -0.7754 -1.5042
  854SOL     OW 2711   0.462   0.722   1.002  0.0238  1.0302 -0.4746
  854SOL    HW1 2712   0.510   0.713   1.089 -3.1065  1.2396  1.4212
  854SOL    HW2 2713   0.463   0.818   0.973  0.8631  0.9979 -0.5956
  855SOL     OW 2714   3.086   2.134   3.489 -0.0880 -0.2506  0.1898
  855SOL    HW1 2715   3.038   2.206   3.439  0.9843  0.0728 -0.4020
  855SOL    HW2 2716   3.121   2.066   3.424 -0.2357 -0.7921  0.6665
  856SOL     OW 2717   0.636   3.064   0.754 -0.2485 -0.6690  0.4144
  856SOL    HW1 2718   0.573   3.065   0.832 -0.3125  1.1835  0.4030
  856SOL    HW2 2719   0.696   3.145   0.759  1.9222 -2.1810  0.2366
  857SOL     OW 2720   4.508   1.779   3.742  0.0031  0.3083  0.5219
  857SOL    HW1 2721   4.434   1.768   3.676 -0.4146  2.1576  0.6454
  857SOL    HW2 2722   4.560   1.862   3.721  3.2648 -1.7962 -0.6856
  858SOL     OW 2723   5.142   3.442   3.585 -0.1472 -0.0407 -0.2399
  858SOL    HW1 2724   5.114   3.499   3.509  2.2126 -0.8893 -1.8771
  858SOL    HW2 2725   0.095   3.420   3.576  0.0657 -0.7359  2.6822
  859SOL     OW 2726   2.886   4.392   2.982 -0.5736  0.2727 -0.5078
  859SOL    HW1 2727   2.789   4.391   2.960 -0.2406 -0.5183 -2.0754
  859SOL    HW2 2728   2.902   4.452   3.061 -2.1740  1.2749 -0.9104
  860SOL     OW 2729   0.025   3.644   2.199  0.3305  0.0359 -0.0429
  860SOL    HW1 2730   0.114   3.669   2.238  1.0173  0.2028 -1.6430
  860SOL    HW2 2731   5.115   3.726   2.184  0.7918  0.1681 -1.0860
  861SOL     OW 2732   1.920   1.790   5.113  0.2848  0.1081  0.4237
  861SOL    HW1 2733   1.934   1.863   0.036  1.1563 -0.0451  0.4187
  861SOL    HW2 2734   1.999   1.786   5.052 -0.0035 -0.4870  0.0829
  862SOL     OW 2735   1.328   0.067   4.572  0.4756  0.1201  0.5420
  862SOL    HW1 2736   1.428   0.065   4.580  0.4952 -2.3396  0.3976
  862SOL    HW2 2737   1.287   0.031   4.656 -0.2291 -0.4607 -0.0434
  863SOL     OW 2738   1.788   2.820   0.272  0.1339  0.7766 -0.1341
  863SOL    HW1 2739   1.825   2.727   0.276 -2.2765 -0.2042  0.6724
  863SOL    HW2 2740   1.804   2.857   0.180 -0.7454 -1.2703 -1.1775
  864SOL     OW 2741   3.317   0.552   0.151 -0.2981 -0.9006 -0.0876
  864SOL    HW1 2742   3.315   0.456   0.181  0.7735 -0.3885  1.7734
  864SOL    HW2 2743   3.319   0.555   0.051 -2.2826 -2.7552 -0.2485
  865SOL     OW 2744   3.459   3.675   1.947 -0.4525 -0.4130 -0.5604
  865SOL    HW1 2745   3.457   3.585   1.991 -0.1828  0.2623  0.9127
  865SOL    HW2 2746   3.404   3.673   1.864  0.5276 -2.2545 -1.2240
  866SOL     OW 2747   2.149   2.684   3.247  0.2819  0.0477  0.6589
  866SOL    HW1 2748   2.087   2.619   3.203 -2.2606  0.7380  2.9397
  866SOL    HW2 2749   2.113   2.777   3.236  0.8052  0.4564  2.1684
  867SOL     OW 2750   0.712   1.206   4.570 -0.0351  0.3690 -0.7839
  867SOL    HW1 2751   0.616   1.225   4.590  0.4414  2.3803 -0.1986
  867SOL    HW2 2752   0.767   1.221   4.652  0.6444 -2.2484 -0.6751
  868SOL     OW 2753   3.986   3.038   0.799  0.3523 -0.0805 -0.4759
  868SOL    HW1 2754   3.910   2.974   0.810  0.3816 -0.2602 -1.2197
  868SOL    HW2 2755   4.032   3.052   0.887  0.5598 -1.3581 -0.3640
  869SOL     OW 2756   4.289   2.275   0.384 -0.8403 -0.0280  0.0156
  869SOL    HW1 2757   4.379   2.261   0.426 -0.2851  0.7941 -0.8465
  869SOL    HW2 2758   4.298   2.337   0.307 -1.8356 -1.4593 -1.3083
  870SOL     OW 2759   1.867   3.041   0.419  0.3265 -0.1247  0.6857
  870SOL    HW1 2760   1.841   2.956   0.374  0.2983  0.1667  0.1442
  870SOL    HW2 2761   1.943   3.083   0.370 -0.2707  0.6420  0.3906
  871SOL     OW 2762   4.070   3.358   1.180  0.3583  0.1408 -0.1675
  871SOL    HW1 2763   3.978   3.344   1.215  0.2120  1.4879  0.0415
  871SOL    HW2 2764   4.133   3.373   1.256  0.3289  1.4705 -0.3913
  872SOL     OW 2765   3.965   4.359   0.326 -0.3154  0.1913  0.3339
  872SOL    HW1 2766   4.041   4.312   0.371 -0.2462  0.7234  0.7801
  872SOL    HW2 2767   3.996   4.448   0.294 -0.9364  0.7156  1.1600
  873SOL     OW 2768   3.047   4.766   2.543  0.6075 -0.5868 -0.0544
  873SOL    HW1 2769   3.027   4.681   2.591  0.5649 -0.7258 -0.3201
  873SOL    HW2 2770   2.982   4.779   2.468 -0.5391  0.5661  1.0778
  874SOL     OW 2771   1.180   1.697   3.361 -0.1480 -0.6130 -0.5840
  874SOL    HW1 2772   1.161   1.696   3.459 -0.2835  1.1940 -0.5639
  874SOL    HW2 2773   1.227   1.612   3.336  2.6807  0.1071  1.6496
  875SOL     OW 2774   0.315   4.196   2.561  0.8030 -0.4318 -0.2692
  875SOL    HW1 2775   0.335   4.240   2.474 -0.1493 -0.3693 -0.4575
  875SOL    HW2 2776   0.274   4.263   2.624 -0.3489 -0.9508 -0.4458
  876SOL     OW 2777   4.010   4.667   2.129 -0.0443 -0.1828  0.5219
  876SOL    HW1 2778   4.068   4.586   2.140  0.6188  0.1147 -0.6103
  876SOL    HW2 2779   3.916   4.644   2.155  0.2352 -1.1768  0.7059
  877SOL     OW 2780   4.731   0.555   3.490 -0.1312  0.6387 -0.1884
  877SOL    HW1 2781   4.744   0.646   3.529  1.1613  1.2568 -1.8886
  877SOL    HW2 2782   4.679   0.562   3.405 -0.4025 -0.2690 -0.1085
  878SOL     OW 2783   2.487   3.141   3.375  0.3550 -0.1488  0.2414
  878SOL    HW1 2784   2.495   3.218   3.438 -2.3764 -0.3704  0.9794
  878SOL    HW2 2785   2.472   3.175   3.282  1.5535  0.1730  0.1502
  879SOL     OW 2786   1.141   0.603   1.342 -0.8157  0.6841 -0.0549
  879SOL    HW1 2787   1.179   0.529   1.399  1.5123  2.0558  0.3033
  879SOL    HW2 2788   1.086   0.563   1.268  0.4252 -1.4073  0.0706
  880SOL     OW 2789   0.149   0.525   1.881 -0.0806 -0.0310  0.3750
  880SOL    HW1 2790   0.209   0.540   1.959 -0.2161 -2.4201  1.0042
  880SOL    HW2 2791   0.055   0.545   1.907 -0.1572 -1.0563  0.9304
  881SOL     OW 2792   4.547   2.698   2.258  0.2538 -0.3564  0.0362
  881SOL    HW1 2793   4.536   2.794   2.231 -1.3752 -0.4482  0.2606
  881SOL    HW2 2794   4.516   2.687   2.352 -3.3942 -1.7323 -1.1409
  882SOL     OW 2795   3.064   4.008   2.179  0.2976  0.2239 -0.0671
  882SOL    HW1 2796   3.027   3.942   2.112 -0.2278  0.7494 -0.3050
  882SOL    HW2 2797   3.145   4.052   2.140 -1.5448  2.5315 -1.5540
  883SOL     OW 2798   3.282   0.104   1.337 -0.3742 -0.4881  0.4863
  883SOL    HW1 2799   3.352   0.159   1.381  0.2183  0.5169 -1.5775
  883SOL    HW2 2800   3.307   0.007   1.343 -0.6337 -0.4710  2.7816
  884SOL     OW 2801   4.964   2.731   0.120  0.2063 -0.1218 -0.5536
  884SOL    HW1 2802   4.975   2.636   0.091  1.3337 -0.4622  0.8617
  884SOL    HW2 2803   4.928   2.733   0.213 -0.1907  0.8540 -0.7198
  885SOL     OW 2804   2.435   4.814   3.930  0.2919 -0.4805 -0.7190
  885SOL    HW1 2805   2.389   4.870   3.861  0.5222  1.0100  0.2782
  885SOL    HW2 2806   2.534   4.819   3.918  0.3402 -0.0883 -0.2096
  886SOL     OW 2807   3.628   0.799   4.319  0.2204 -0.6785 -0.2335
  886SOL    HW1 2808   3.554   0.732   4.333  1.1483 -1.2203  2.8712
  886SOL    HW2 2809   3.603   0.886   4.361  1.0210 -0.6357  0.1800
  887SOL     OW 2810   1.470   2.270   0.194 -0.1921  0.6680 -0.4542
  887SOL    HW1 2811   1.373   2.260   0.174  0.1728  0.2185 -2.1010
  887SOL    HW2 2812   1.505   2.354   0.153 -0.4310  2.3894  2.5168
  888SOL     OW 2813   4.475   4.928   4.781  0.7187  0.5985  0.4255
  888SOL    HW1 2814   4.457   4.831   4.763  0.1098  0.7171  0.3836
  888SOL    HW2 2815   4.549   4.936   4.847  2.0462  0.1399 -0.9550
  889SOL     OW 2816   1.895   3.509   1.819  0.4085  0.0678 -0.1599
  889SOL    HW1 2817   1.809   3.560   1.823  1.5054  1.9767 -0.0554
  889SOL    HW2 2818   1.932   3.500   1.911 -0.2133 -1.7820 -0.0512
  890SOL     OW 2819   0.746   2.237   0.237 -0.1995 -0.7153  0.0353
  890SOL    HW1 2820   0.793   2.281   0.314  0.6284 -0.7029 -0.4669
  890SOL    HW2 2821   0.811   2.182   0.185 -1.2704 -2.8167  0.8268
  891SOL     OW 2822   0.283   5.075   4.793 -0.0807  0.9552  0.3439
  891SOL    HW1 2823   0.235   4.989   4.814  0.1201  0.9838  0.9391
  891SOL    HW2 2824   0.371   5.055   4.750  0.3233  0.8288  1.2084
  892SOL     OW 2825   1.299   4.427   3.669  0.4231  1.0606 -0.2613
  892SOL    HW1 2826   1.323   4.417   3.572 -0.0578 -2.7803 -0.1257
  892SOL    HW2 2827   1.376   4.466   3.718  2.4142 -1.0088 -1.5509
  893SOL     OW 2828   3.994   5.136   1.409  0.2554  0.2886  0.2050
  893SOL    HW1 2829   4.077   5.086   1.434  0.7915  0.3552 -1.3438
  893SOL    HW2 2830   3.923   5.070   1.383  0.7269  0.2828 -1.1275
  894SOL     OW 2831   4.031   3.471   0.034 -0.0921  0.5391  0.2690
  894SOL    HW1 2832   4.129   3.471   0.017 -0.1716 -2.2285 -0.5751
  894SOL    HW2 2833   3.987   3.533   5.113  0.8884  0.1405 -0.8002
  895SOL     OW 2834   2.766   3.541   3.851  0.3192 -0.2277 -0.1981
  895SOL    HW1 2835   2.725   3.632   3.862 -0.0687 -0.3503 -0.6081
  895SOL    HW2 2836   2.826   3.522   3.929 -1.2505 -0.4989  0.9860
  896SOL     OW 2837   3.109   4.680   4.453 -0.0009 -0.2406 -0.1113
  896SOL    HW1 2838   3.195   4.645   4.415  0.2870  0.3429 -0.0253
  896SOL    HW2 2839   3.130   4.752   4.520 -0.5784  0.7281 -0.9378
  897SOL     OW 2840   2.527   4.671   2.012  0.3547  0.1859 -0.0873
  897SOL    HW1 2841   2.526   4.680   1.913 -0.4308 -1.1194 -0.2227
  897SOL    HW2 2842   2.544   4.760   2.054  0.2323  0.8282 -1.3732
  898SOL     OW 2843   0.833   3.235   0.829  0.4744 -0.3707  0.4120
  898SOL    HW1 2844   0.852   3.194   0.918  0.0737  0.1882  0.7614
  898SOL    HW2 2845   0.855   3.332   0.832  1.3556 -0.5389 -0.3883
  899SOL     OW 2846   4.640   2.374   2.641 -0.7514  0.5226  0.5390
  899SOL    HW1 2847   4.697   2.420   2.709 -1.1683  0.7163  0.7572
  899SOL    HW2 2848   4.544   2.398   2.656 -0.9452 -0.2105  0.4926
  900SOL     OW 2849   4.281   4.754   5.037  0.3663  0.0848 -0.2375
  900SOL    HW1 2850   4.242   4.844   5.019 -0.4077 -0.4485 -1.4469
  900SOL    HW2 2851   4.357   4.737   4.974  0.8792  0.1058  0.3667
  901SOL     OW 2852   0.701   1.781   4.568 -0.2109  0.3159 -0.6366
  901SOL    HW1 2853   0.711   1.683   4.582  1.0774  0.3620 -1.1059
  901SOL    HW2 2854   0.615   1.812   4.609 -1.1703 -1.1812 -1.4314
  902SOL     OW 2855   1.728   1.616   5.065  0.0418  0.6447 -0.3121
  902SOL    HW1 2856   1.636   1.645   5.039  0.2859 -0.1992 -2.3473
  902SOL    HW2 2857   1.790   1.693   5.059 -0.3095  0.9362 -0.2214
  903SOL     OW 2858   2.787   1.814   2.623  0.1774  0.2048 -0.0926
  903SOL    HW1 2859   2.878   1.817   2.581 -0.7813 -1.2582 -2.5591
  903SOL    HW2 2860   2.740   1.900   2.605  0.8369  0.7333  0.6528
  904SOL     OW 2861   2.051   2.393   2.714 -0.5363  0.0569 -0.3033
  904SOL    HW1 2862   2.140   2.436   2.702 -1.2816  2.2126  1.2421
  904SOL    HW2 2863   2.017   2.360   2.626  0.0604  2.8363 -1.6727
  905SOL     OW 2864   0.077   0.876   3.540  0.0080 -0.4278 -0.0723
  905SOL    HW1 2865   0.092   0.858   3.443 -0.6625  0.9869 -0.4633
  905SOL    HW2 2866   0.036   0.796   3.583  0.4806 -1.1316 -0.9055
  906SOL     OW 2867   2.985   1.210   2.969  0.2432  0.1456  0.1032
  906SOL    HW1 2868   2.982   1.272   3.047  0.0988 -0.4210  0.5564
  906SOL    HW2 2869   2.892   1.183   2.944  0.2688  0.5449 -0.4528
  907SOL     OW 2870   1.426   2.728   4.777  0.0253  0.2034 -0.0207
  907SOL    HW1 2871   1.438   2.815   4.729  1.0944 -0.0164 -0.1737
  907SOL    HW2 2872   1.506   2.711   4.835 -1.1737  0.4108  1.7843
  908SOL     OW 2873   2.935   3.829   3.887 -0.4705 -0.8840  0.0766
  908SOL    HW1 2874   2.884   3.831   3.972  0.4873  1.4788  0.6758
  908SOL    HW2 2875   3.033   3.841   3.906 -0.4286  1.8086 -1.3921
  909SOL     OW 2876   4.865   2.159   3.524  0.3649 -0.0426  0.7819
  909SOL    HW1 2877   4.913   2.246   3.539  0.4538 -0.1168  0.9201
  909SOL    HW2 2878   4.907   2.110   3.448 -0.1492  0.3800  0.2055
  910SOL     OW 2879   4.586   1.493   0.851  0.8427  0.2632 -0.3334
  910SOL    HW1 2880   4.682   1.468   0.842  0.8485  0.2879 -0.3405
  910SOL    HW2 2881   4.578   1.580   0.900  0.7717 -0.2942  0.6566
  911SOL     OW 2882   2.959   2.454   3.940 -0.3072 -0.0600 -0.0670
  911SOL    HW1 2883   2.905   2.450   4.024  0.3767 -0.0754  0.3860
  911SOL    HW2 2884   2.901   2.481   3.864 -1.4397 -2.1715 -0.0259
  912SOL     OW 2885   2.437   4.752   1.688  0.2022 -1.0115  0.0078
  912SOL    HW1 2886   2.380   4.833   1.672  0.5974 -0.9477 -1.1827
  912SOL    HW2 2887   2.525   4.781   1.726  0.6684 -0.7735 -1.2056
  913SOL     OW 2888   3.829   3.676   4.837  0.1121  0.4575  0.2530
  913SOL    HW1 2889   3.833   3.662   4.936 -0.0932  1.2019  0.3728
  913SOL    HW2 2890   3.761   3.747   4.816 -1.0577 -0.8332 -0.5404
  914SOL     OW 2891   3.310   2.687   2.942  0.7163  0.1983  0.6661
  914SOL    HW1 2892   3.387   2.750   2.945  0.9787 -0.1108  0.5586
  914SOL    HW2 2893   3.332   2.610   2.882 -0.8469  1.6163 -1.8908
  915SOL     OW 2894   2.711   1.456   3.530  0.3646  0.4139  0.3830
  915SOL    HW1 2895   2.680   1.365   3.555  1.3642  0.4733  1.9901
  915SOL    HW2 2896   2.806   1.452   3.500  0.3766  0.9001  0.3364
  916SOL     OW 2897   3.362   3.144   1.042 -0.2369  0.2841 -0.9164
  916SOL    HW1 2898   3.267   3.171   1.059  0.0010  1.4065 -1.3024
  916SOL    HW2 2899   3.423   3.221   1.063  0.5771 -0.3763 -0.8230
  917SOL     OW 2900   3.513   3.167   2.622 -0.3356  0.1339 -0.6301
  917SOL    HW1 2901   3.457   3.243   2.656 -0.2186  0.2615 -0.7194
  917SOL    HW2 2902   3.486   3.083   2.668 -0.6182  0.1889 -0.6900
  918SOL     OW 2903   3.408   4.034   1.287  0.2554  0.7195  0.7879
  918SOL    HW1 2904   3.489   4.039   1.228  0.5245  0.3608  1.1233
  918SOL    HW2 2905   3.433   4.061   1.380  0.4392 -1.1756  1.3256
  919SOL     OW 2906   2.047   0.982   1.770 -0.1400 -0.4760  0.8216
  919SOL    HW1 2907   2.135   0.951   1.807 -0.4331 -0.3991  1.5991
  919SOL    HW2 2908   2.063   1.036   1.687  0.4988 -1.0536  0.5491
  920SOL     OW 2909   4.469   3.526   2.069  0.2092 -0.1383 -0.1896
  920SOL    HW1 2910   4.419   3.483   1.995 -1.1753  0.8862  0.1104
  920SOL    HW2 2911   4.497   3.618   2.041 -2.5318  1.2678  1.3420
  921SOL     OW 2912   4.957   2.227   3.156 -0.1777 -0.0318  0.2024
  921SOL    HW1 2913   4.968   2.137   3.200  0.6186 -1.1039 -2.0210
  921SOL    HW2 2914   4.925   2.293   3.223 -2.5769 -2.3645  1.5421
  922SOL     OW 2915   0.927   0.848   1.365  0.3291 -0.9277 -0.0540
  922SOL    HW1 2916   1.008   0.825   1.419  0.2586 -0.8939  0.0679
  922SOL    HW2 2917   0.955   0.893   1.280  0.4103 -0.0347  0.4267
  923SOL     OW 2918   4.442   4.772   0.807 -0.0701  0.0625 -0.2223
  923SOL    HW1 2919   4.483   4.724   0.729 -1.6225  0.7450 -1.5158
  923SOL    HW2 2920   4.492   4.857   0.823  0.9192 -0.5897  0.2342
  924SOL     OW 2921   0.482   4.707   3.576  0.4478  0.6885 -0.6671
  924SOL    HW1 2922   0.429   4.785   3.541 -0.9482  0.7241  1.3573
  924SOL    HW2 2923   0.442   4.622   3.544  0.1968  0.7559 -0.5348
  925SOL     OW 2924   3.300   0.140   3.751  0.1990  0.6824 -0.0845
  925SOL    HW1 2925   3.327   0.211   3.685 -0.4333  0.9916 -0.0173
  925SOL    HW2 2926   3.308   0.177   3.844  0.3988  0.4808 -0.0206
  926SOL     OW 2927   3.104   0.364   4.675 -0.7998 -0.0914  0.1082
  926SOL    HW1 2928   3.051   0.413   4.744 -3.4201 -2.2883 -0.2040
  926SOL    HW2 2929   3.123   0.271   4.706  0.3664 -0.2818 -1.0476
  927SOL     OW 2930   2.300   1.944   0.613  0.0782  0.5023  0.2038
  927SOL    HW1 2931   2.234   2.015   0.639 -1.6160 -0.0490 -2.2417
  927SOL    HW2 2932   2.369   1.984   0.552 -0.8353  0.1123 -1.1165
  928SOL     OW 2933   4.781   0.161   0.976  0.5847 -0.0619 -0.5167
  928SOL    HW1 2934   4.796   0.206   0.888  0.2348  0.6632 -0.2061
  928SOL    HW2 2935   4.837   0.078   0.980  1.6408  0.6100 -0.8870
  929SOL     OW 2936   1.390   2.287   0.655 -0.0379 -0.1861  0.8058
  929SOL    HW1 2937   1.345   2.221   0.594  0.2206 -0.5447  0.9974
  929SOL    HW2 2938   1.489   2.281   0.642 -0.0582  2.3150 -1.4125
  930SOL     OW 2939   3.262   0.163   4.981 -0.3524  0.8783 -0.9404
  930SOL    HW1 2940   3.232   0.074   5.015 -0.0493  1.5717  1.2650
  930SOL    HW2 2941   3.335   0.151   4.914 -0.1572 -0.5139 -0.4943
  931SOL     OW 2942   3.528   2.812   0.839  0.2011  0.8311 -0.0140
  931SOL    HW1 2943   3.459   2.873   0.801  0.3038  1.2316  0.4228
  931SOL    HW2 2944   3.484   2.731   0.879 -0.0670  1.3206  0.7103
  932SOL     OW 2945   4.821   4.265   4.433 -0.3255 -0.8165 -0.0756
  932SOL    HW1 2946   4.775   4.230   4.515 -0.8917 -0.7044 -0.3377
  932SOL    HW2 2947   4.846   4.188   4.374 -4.0004 -0.7916 -1.9531
  933SOL     OW 2948   4.898   2.638   1.598 -0.2357 -0.3379 -0.2689
  933SOL    HW1 2949   4.993   2.645   1.567 -0.2012 -0.2794 -0.1491
  933SOL    HW2 2950   4.894   2.649   1.697 -0.7865  3.8644 -0.5821
  934SOL     OW 2951   1.492   1.124   2.051  0.6133  0.0524  0.3175
  934SOL    HW1 2952   1.431   1.198   2.022  0.1674 -0.8673 -1.1810
  934SOL    HW2 2953   1.479   1.107   2.149  1.0191  2.1981  0.7924
  935SOL     OW 2954   1.426   0.771   1.000 -0.0630 -0.7097  0.6665
  935SOL    HW1 2955   1.465   0.699   1.057 -0.6773 -2.6025 -1.1755
  935SOL    HW2 2956   1.481   0.780   0.916 -1.0866 -0.3729  0.0226
  936SOL     OW 2957   3.189   1.878   2.213 -0.8496  0.0386 -0.2587
  936SOL    HW1 2958   3.108   1.896   2.157 -1.6313 -0.0294  0.8231
  936SOL    HW2 2959   3.189   1.783   2.242 -0.4908  0.0908 -0.0820
  937SOL     OW 2960   2.205   4.455   4.617 -0.1173  0.3917 -0.1720
  937SOL    HW1 2961   2.188   4.384   4.684 -2.7177 -0.2167 -1.3766
  937SOL    HW2 2962   2.137   4.528   4.626  0.7014  1.2806 -0.8744
  938SOL     OW 2963   4.540   1.868   3.407  0.4351  0.4025  0.3091
  938SOL    HW1 2964   4.634   1.853   3.377 -0.1772 -0.1354 -1.4366
  938SOL    HW2 2965   4.503   1.783   3.446  0.1118  0.0869 -0.6567
  939SOL     OW 2966   4.342   3.167   4.449 -0.5213 -0.1049  0.1057
  939SOL    HW1 2967   4.418   3.207   4.500 -1.2006 -0.3624  1.3587
  939SOL    HW2 2968   4.378   3.108   4.376  0.4652  0.6591 -0.0554
  940SOL     OW 2969   2.957   1.017   0.650  0.1075  0.1299 -0.1678
  940SOL    HW1 2970   2.909   1.007   0.562  0.4120  1.9938 -0.6042
  940SOL    HW2 2971   2.893   0.997   0.724 -0.6073  0.0108 -0.7937
  941SOL     OW 2972   3.670   0.723   5.026 -0.1485 -0.9975  0.1637
  941SOL    HW1 2973   3.693   0.730   4.929 -0.2461  1.0201  0.2469
  941SOL    HW2 2974   3.701   0.635   5.062  2.2406 -0.7179 -1.0694
  942SOL     OW 2975   5.028   2.736   3.921  0.4186  0.0137  0.4530
  942SOL    HW1 2976   5.046   2.827   3.884  1.0233 -0.1467  0.3412
  942SOL    HW2 2977   4.938   2.705   3.891  0.4287  0.3569  0.0537
  943SOL     OW 2978   1.262   1.268   3.727  0.1488  0.1752 -0.1640
  943SOL    HW1 2979   1.242   1.183   3.679  1.2602 -1.3753  1.9655
  943SOL    HW2 2980   1.343   1.311   3.688  1.1630 -1.1679  0.3845
  944SOL     OW 2981   4.664   2.968   1.018  0.3890  0.0609 -0.7208
  944SOL    HW1 2982   4.691   2.919   1.100  0.9527  1.8691  0.2192
  944SOL    HW2 2983   4.585   2.923   0.977  0.3894 -1.1418  0.5475
  945SOL     OW 2984   1.642   0.267   3.133  0.4647 -0.3688  0.2150
  945SOL    HW1 2985   1.653   0.186   3.076 -0.4819 -0.3472 -0.0178
  945SOL    HW2 2986   1.633   0.239   3.229 -1.3708 -0.6824 -0.0140
  946SOL     OW 2987   3.343   0.660   2.482  0.3057  0.0447  0.1061
  946SOL    HW1 2988   3.317   0.565   2.466  1.1248 -0.2958  0.7465
  946SOL    HW2 2989   3.291   0.696   2.559  0.3529 -0.0318  0.1732
  947SOL     OW 2990   4.630   0.795   1.053  0.4888 -0.8438  0.1417
  947SOL    HW1 2991   4.618   0.698   1.034 -3.0035 -0.6981  0.9130
  947SOL    HW2 2992   4.598   0.849   0.976 -0.0320 -0.3088  0.7206
  948SOL     OW 2993   0.239   3.981   3.547  0.5647 -0.2869 -0.2824
  948SOL    HW1 2994   0.173   4.042   3.504  0.4403 -1.3972 -1.7266
  948SOL    HW2 2995   0.220   3.886   3.520  3.9374 -0.4823 -2.4679
  949SOL     OW 2996   1.428   3.028   0.517 -0.1726 -0.1982  0.8243
  949SOL    HW1 2997   1.526   3.009   0.508 -0.6164 -2.1504 -0.6646
  949SOL    HW2 2998   1.388   2.962   0.581 -0.4624  0.8580  1.7473
  950SOL     OW 2999   0.427   3.541   2.268  0.1552  0.6571  0.2291
  950SOL    HW1 3000   0.372   3.619   2.239 -0.6102 -0.1716 -0.6250
  950SOL    HW2 3001   0.390   3.457   2.227  2.7334  0.1843 -1.4231
  951SOL     OW 3002   3.913   3.958   1.474 -0.5815  0.2427 -0.4008
  951SOL    HW1 3003   3.862   3.953   1.559 -0.7740 -1.0660 -0.5752
  951SOL    HW2 3004   3.875   4.032   1.417 -0.6458  0.9192  0.5025
  952SOL     OW 3005   2.383   1.604   3.908  0.3935 -0.5802  0.1610
  952SOL    HW1 3006   2.359   1.552   3.990  1.6633 -0.0221  0.9362
  952SOL    HW2 3007   2.466   1.658   3.927 -0.1878  0.7848 -0.9846
  953SOL     OW 3008   1.927   1.466   0.953  0.1555 -0.2974  0.2008
  953SOL    HW1 3009   1.992   1.541   0.963  0.0894 -0.2078 -0.0186
  953SOL    HW2 3010   1.936   1.426   0.862 -1.8178  1.3886 -0.8401
  954SOL     OW 3011   1.601   2.675   1.727  0.1909  0.0844 -0.6655
  954SOL    HW1 3012   1.559   2.761   1.698 -1.0236 -0.9838 -2.2691
  954SOL    HW2 3013   1.533   2.602   1.725  0.8767 -0.7366  1.8734
  955SOL     OW 3014   2.896   2.290   4.660 -0.2439  0.6541  0.5908
  955SOL    HW1 3015   2.938   2.325   4.744 -0.6172 -1.3332  1.6605
  955SOL    HW2 3016   2.950   2.214   4.625 -0.1989  1.3386 -0.9186
  956SOL     OW 3017   3.577   1.213   0.945 -0.3198 -0.1086  0.1301
  956SOL    HW1 3018   3.483   1.221   0.979 -0.8835  1.4976 -1.6651
  956SOL    HW2 3019   3.582   1.138   0.879 -0.7373  0.7870 -0.9402
  957SOL     OW 3020   1.093   3.627   0.737  0.6393 -0.9995 -0.3584
  957SOL    HW1 3021   1.086   3.723   0.707 -1.6170 -0.6941  0.9110
  957SOL    HW2 3022   1.156   3.578   0.677  2.5964  1.4717 -0.4910
  958SOL     OW 3023   1.676   4.845   3.896  0.0389  0.2696  0.1428
  958SOL    HW1 3024   1.648   4.811   3.807 -1.0283  0.5550  0.3593
  958SOL    HW2 3025   1.655   4.943   3.903  2.1900  0.8134 -0.1169
  959SOL     OW 3026   1.635   3.811   4.366  0.0146  0.0918  0.8643
  959SOL    HW1 3027   1.679   3.723   4.347  1.1798  0.6784  0.7180
  959SOL    HW2 3028   1.536   3.802   4.356  0.1621 -1.0419  0.2394
  960SOL     OW 3029   2.621   4.723   4.413 -0.1898 -0.4600 -0.6358
  960SOL    HW1 3030   2.717   4.749   4.402 -0.4244  1.2744  0.9623
  960SOL    HW2 3031   2.568   4.754   4.334  0.3390 -0.2631 -0.9161
  961SOL     OW 3032   3.520   1.963   5.030 -0.3677 -0.0566  0.5680
  961SOL    HW1 3033   3.511   1.936   5.126  0.0704 -1.1588  0.3176
  961SOL    HW2 3034   3.476   2.051   5.016 -0.5003  0.0875  1.7668
  962SOL     OW 3035   4.959   2.003   3.319 -0.1678  0.3238 -0.2335
  962SOL    HW1 3036   4.906   1.924   3.352  0.4840  0.2625  0.7033
  962SOL    HW2 3037   5.013   1.976   3.239 -0.9693  0.1879 -0.7395
  963SOL     OW 3038   2.851   3.711   0.472 -0.0309 -0.2992 -0.0744
  963SOL    HW1 3039   2.778   3.752   0.416  1.1456  1.7835 -0.1864
  963SOL    HW2 3040   2.936   3.709   0.419  0.3230 -1.4739  0.5131
  964SOL     OW 3041   3.210   4.795   4.180 -0.8553 -0.5694  0.3611
  964SOL    HW1 3042   3.221   4.709   4.229 -2.0423 -0.7952  0.2620
  964SOL    HW2 3043   3.285   4.807   4.115 -0.2738 -1.1571  0.9239
  965SOL     OW 3044   0.918   3.591   4.538  0.2029  0.2972 -0.1695
  965SOL    HW1 3045   0.824   3.588   4.571 -0.0594 -0.3349 -0.9406
  965SOL    HW2 3046   0.943   3.686   4.519 -0.6997  0.3811 -1.0841
  966SOL     OW 3047   4.662   4.061   3.387  0.2722 -0.1003 -0.1947
  966SOL    HW1 3048   4.722   4.072   3.308  1.4551 -0.5898  0.6163
  966SOL    HW2 3049   4.659   3.965   3.413 -1.6663 -0.2544 -0.8088
  967SOL     OW 3050   0.184   2.943   0.561 -0.2857 -0.0557  0.0104
  967SOL    HW1 3051   0.165   2.982   0.651  1.0531 -2.0520  1.2105
  967SOL    HW2 3052   0.178   2.844   0.565  1.0231 -0.2614 -1.8039
  968SOL     OW 3053   4.495   0.257   1.699 -0.7084  0.1921  0.2212
  968SOL    HW1 3054   4.421   0.319   1.722 -0.9265 -0.7701  2.2902
  968SOL    HW2 3055   4.539   0.224   1.782  0.8305 -0.7383 -0.8948
  969SOL     OW 3056   4.846   0.417   2.255 -0.8883 -0.3695 -0.5757
  969SOL    HW1 3057   4.901   0.499   2.235  0.6494 -1.5924 -1.6466
  969SOL    HW2 3058   4.846   0.400   2.353 -1.0448  0.7817 -0.3602
  970SOL     OW 3059   4.725   4.343   2.032  0.4958  0.2921 -0.2845
  970SOL    HW1 3060   4.688   4.323   2.123 -1.4240 -0.1857 -1.1157
  970SOL    HW2 3061   4.741   4.257   1.984 -1.1481  0.5506 -1.3634
  971SOL     OW 3062   3.928   3.757   4.419 -0.2948 -0.1454 -0.0229
  971SOL    HW1 3063   3.971   3.821   4.483 -0.1654 -2.3290  2.2278
  971SOL    HW2 3064   3.829   3.754   4.436 -0.2493 -0.8026  0.1501
  972SOL     OW 3065   1.154   2.292   2.913 -0.1807 -0.2966 -0.2984
  972SOL    HW1 3066   1.224   2.228   2.944 -0.8833 -0.2780  1.4247
  972SOL    HW2 3067   1.070   2.243   2.892  0.3877 -0.3642 -2.7102
  973SOL     OW 3068   5.092   3.594   0.032 -0.1646 -0.4556  0.2088
  973SOL    HW1 3069   0.036   3.617   0.073 -0.5974  2.8191 -0.4006
  973SOL    HW2 3070   5.068   3.664   5.109 -3.8161 -0.4545  1.3242
  974SOL     OW 3071   3.487   2.646   3.285  0.1673  0.2373  0.6275
  974SOL    HW1 3072   3.429   2.576   3.243 -0.1123  1.2145 -0.6701
  974SOL    HW2 3073   3.578   2.607   3.302 -0.0005 -0.4596 -0.0168
  975SOL     OW 3074   2.060   3.206   4.581 -0.2789 -0.4820  0.2711
  975SOL    HW1 3075   2.061   3.264   4.500  1.5399  1.2547  1.4481
  975SOL    HW2 3076   2.120   3.127   4.567  0.6154  0.2082  0.1961
  976SOL     OW 3077   0.975   1.959   0.819  0.1468  0.4234  0.5943
  976SOL    HW1 3078   0.969   1.869   0.862 -1.2455  0.4739  0.5717
  976SOL    HW2 3079   0.942   1.953   0.725  0.9114  0.7855  0.2955
  977SOL     OW 3080   2.225   2.904   2.621 -0.1321  0.2734  0.2288
  977SOL    HW1 3081   2.317   2.876   2.592 -0.8348 -1.2878 -0.6514
  977SOL    HW2 3082   2.231   2.949   2.710  1.4684  0.1330  0.2370
  978SOL     OW 3083   0.918   0.713   1.055  0.0429  0.3710 -0.2609
  978SOL    HW1 3084   0.870   0.702   0.968 -1.3014  0.4792  0.4397
  978SOL    HW2 3085   0.898   0.635   1.114  0.1348  0.7780  0.3157
  979SOL     OW 3086   4.118   2.908   0.253  0.5245 -0.0276  0.0352
  979SOL    HW1 3087   4.123   2.900   0.352 -1.0494 -1.1980  0.0465
  979SOL    HW2 3088   4.027   2.937   0.226 -0.0798 -2.7174 -1.1770
  980SOL     OW 3089   0.583   0.555   2.468  0.3088  0.2716  0.0931
  980SOL    HW1 3090   0.575   0.584   2.564  0.3458  0.5339  0.0187
  980SOL    HW2 3091   0.526   0.614   2.411  1.1797  0.8675 -0.1920
  981SOL     OW 3092   1.929   0.603   1.838  0.2722  0.1188 -0.1859
  981SOL    HW1 3093   1.917   0.645   1.748 -0.4123  1.0803  0.3399
  981SOL    HW2 3094   1.874   0.652   1.905  0.3285 -0.9477  0.6574
  982SOL     OW 3095   2.992   4.301   0.700  0.5594  0.3231  0.2507
  982SOL    HW1 3096   2.923   4.261   0.761  0.2166  1.1065  0.3870
  982SOL    HW2 3097   3.082   4.262   0.722  0.3025 -0.0488  0.6678
  983SOL     OW 3098   4.711   2.094   1.733  0.0383  0.6908 -0.1364
  983SOL    HW1 3099   4.664   2.106   1.820 -1.5129  1.6689 -1.0557
  983SOL    HW2 3100   4.760   2.178   1.710  0.4784  0.4202 -0.1964
  984SOL     OW 3101   2.471   4.506   4.479 -0.1026 -0.0410 -0.3641
  984SOL    HW1 3102   2.508   4.595   4.452 -0.7004  0.3708  0.1394
  984SOL    HW2 3103   2.384   4.520   4.526  0.5772 -0.7554  1.1906
  985SOL     OW 3104   0.878   2.930   4.314 -0.0723  0.2957  0.0147
  985SOL    HW1 3105   0.918   3.014   4.350 -0.1913  0.2554  0.2443
  985SOL    HW2 3106   0.836   2.878   4.389 -1.0044  0.5822 -0.3014
  986SOL     OW 3107   1.843   1.051   3.416  0.6398  0.1575  0.0271
  986SOL    HW1 3108   1.916   1.119   3.426 -1.2538  2.2847  0.2991
  986SOL    HW2 3109   1.854   0.980   3.485  4.1557 -1.3778 -1.8930
  987SOL     OW 3110   2.223   3.131   0.936  0.0029  0.3339 -0.0730
  987SOL    HW1 3111   2.139   3.117   0.987  0.0469  0.6056  0.0709
  987SOL    HW2 3112   2.248   3.228   0.936  0.2655  0.2695 -0.1918
  988SOL     OW 3113   2.628   2.858   1.593  0.5596 -0.1119 -0.0188
  988SOL    HW1 3114   2.541   2.901   1.568  0.3978 -0.0762  0.5933
  988SOL    HW2 3115   2.632   2.766   1.555  0.6976  0.2542 -0.9256
  989SOL     OW 3116   0.416   1.589   0.314 -0.0467  0.4069 -0.0790
  989SOL    HW1 3117   0.404   1.688   0.313  0.2173  0.4396 -0.2817
  989SOL    HW2 3118   0.375   1.550   0.396  0.0781  0.7155  0.1297
  990SOL     OW 3119   1.007   3.646   1.942  0.9046 -0.6366  0.5465
  990SOL    HW1 3120   0.965   3.682   2.026 -0.2529  0.2858 -0.3782
  990SOL    HW2 3121   1.000   3.547   1.941 -2.3846 -0.5212 -0.0264
  991SOL     OW 3122   2.477   3.981   1.488  0.3863 -0.0956 -0.2901
  991SOL    HW1 3123   2.377   3.982   1.497  0.4430 -2.4986  2.1776
  991SOL    HW2 3124   2.502   3.959   1.394 -1.5249 -1.9137 -0.4496
  992SOL     OW 3125   3.695   4.945   2.005  0.6722 -0.3406 -0.2508
  992SOL    HW1 3126   3.758   4.933   2.082 -1.2543 -0.2559  1.4215
  992SOL    HW2 3127   3.664   5.040   2.002 -0.0243 -0.5691 -0.5057
  993SOL     OW 3128   3.962   4.466   0.012 -0.2207  0.0287  0.3417
  993SOL    HW1 3129   4.018   4.509   0.082  0.3945 -2.6561  1.6490
  993SOL    HW2 3130   3.871   4.446   0.049 -0.8140  1.0217 -0.5442
  994SOL     OW 3131   4.488   3.827   0.953 -0.1151 -0.0475  0.0139
  994SOL    HW1 3132   4.565   3.874   0.997 -0.2923  1.1393 -0.8925
  994SOL    HW2 3133   4.445   3.888   0.886 -1.1534 -1.0819 -0.3032
  995SOL     OW 3134   4.964   2.410   0.819  0.6249 -0.6747 -0.0062
  995SOL    HW1 3135   4.879   2.373   0.858  0.7454 -2.2473 -1.1517
  995SOL    HW2 3136   4.942   2.491   0.764  0.0686 -0.2379  0.8292
  996SOL     OW 3137   1.784   0.149   1.253 -0.4177 -0.7215  0.0929
  996SOL    HW1 3138   1.777   0.052   1.277 -0.1040 -0.4919  1.1665
  996SOL    HW2 3139   1.878   0.169   1.224  0.0642 -0.3740  1.7295
  997SOL     OW 3140   5.134   2.985   0.771 -0.2419 -0.4501  0.8333
  997SOL    HW1 3141   5.062   2.935   0.724 -1.2771  2.9071 -1.5608
  997SOL    HW2 3142   5.114   2.988   0.869 -0.7370 -3.4830  0.8958
  998SOL     OW 3143   2.404   3.576   0.630  0.2490  0.2625 -0.5991
  998SOL    HW1 3144   2.405   3.675   0.649  1.4559  0.6276 -2.3265
  998SOL    HW2 3145   2.483   3.533   0.672  1.2985  0.5604 -2.1994
  999SOL     OW 3146   3.611   2.356   1.043 -0.3454 -0.6446 -0.2588
  999SOL    HW1 3147   3.558   2.441   1.039 -1.1665 -0.8905  2.8693
  999SOL    HW2 3148   3.703   2.376   1.078  0.2523 -0.8063 -1.6491
 1000SOL     OW 3149   1.401   1.300   1.001  0.4130  0.1459 -0.1306
 1000SOL    HW1 3150   1.446   1.378   0.958 -0.7500 -0.6518 -3.0061
 1000SOL    HW2 3151   1.437   1.215   0.962  0.5096 -0.7369  1.7709
 1001SOL     OW 3152   1.770   4.642   3.465 -0.3409  0.0710  0.3652
 1001SOL    HW1 3153   1.865   4.660   3.443 -0.6973  1.9818  0.2039
 1001SOL    HW2 3154   1.763   4.556   3.515  1.3774 -0.4102 -0.1595
 1002SOL     OW 3155   3.013   3.436   4.680 -0.0889  0.8423 -0.2937
 1002SOL    HW1 3156   2.959   3.410   4.760  0.5116  0.1855 -0.0912
 1002SOL    HW2 3157   3.041   3.531   4.687  2.6119  0.0203  1.8518
 1003SOL     OW 3158   0.711   2.411   3.505 -0.6591 -0.0745  0.0234
 1003SOL    HW1 3159   0.645   2.368   3.566  0.1647  0.5219  1.3717
 1003SOL    HW2 3160   0.713   2.509   3.521  1.5726 -0.2269  1.1076
 1004SOL     OW 3161   1.941   2.271   2.111  0.1111 -0.1487 -0.3887
 1004SOL    HW1 3162   1.842   2.263   2.100  0.2164 -0.1864 -1.3385
 1004SOL    HW2 3163   1.965   2.255   2.207 -0.7616 -0.4960 -0.2201
 1005SOL     OW 3164   2.678   3.681   3.529 -0.0977  0.4008 -0.3159
 1005SOL    HW1 3165   2.675   3.720   3.437  1.3914  1.6810  0.1259
 1005SOL    HW2 3166   2.611   3.726   3.587 -0.0029  0.6589 -0.4050
 1006SOL     OW 3167   0.541   0.313   4.856 -0.0259 -0.0012  0.0410
 1006SOL    HW1 3168   0.488   0.295   4.773  0.8035  1.6750 -0.8975
 1006SOL    HW2 3169   0.638   0.315   4.833  0.1162  2.2316  0.6727
 1007SOL     OW 3170   0.425   1.793   3.161 -0.3944 -0.1431 -0.1843
 1007SOL    HW1 3171   0.492   1.720   3.163  0.2125  0.4205  0.8202
 1007SOL    HW2 3172   0.356   1.778   3.233  0.8178  1.2267  1.3546
 1008SOL     OW 3173   0.054   1.037   1.426 -0.1611  0.1480 -0.1528
 1008SOL    HW1 3174   0.033   1.086   1.342 -1.1372  0.3029  0.1737
 1008SOL    HW2 3175   0.084   1.102   1.496 -0.3328  0.1433 -0.0740
 1009SOL     OW 3176   2.680   0.879   1.282 -0.3413 -0.2904  0.3043
 1009SOL    HW1 3177   2.585   0.881   1.249 -0.0269 -1.1590 -0.7231
 1009SOL    HW2 3178   2.702   0.966   1.326 -0.9940  0.7329 -1.2788
 1010SOL     OW 3179   1.726   1.825   0.367 -0.0244  0.1207 -0.0036
 1010SOL    HW1 3180   1.657   1.884   0.324  0.4042  0.1187 -0.7188
 1010SOL    HW2 3181   1.800   1.807   0.301  0.1289 -0.7533  0.3931
 1011SOL     OW 3182   3.749   1.009   1.298  0.0758 -0.1713 -0.0244
 1011SOL    HW1 3183   3.837   0.983   1.258 -0.9745 -0.0229 -2.6096
 1011SOL    HW2 3184   3.749   1.106   1.321  0.8879 -0.3824  0.9223
 1012SOL     OW 3185   4.521   3.945   4.274 -0.4440 -0.1504 -0.0737
 1012SOL    HW1 3186   4.540   3.922   4.369 -1.0143 -0.5538 -0.0512
 1012SOL    HW2 3187   4.605   3.938   4.220  0.4046  2.2590  0.7851
 1013SOL     OW 3188   0.578   2.125   4.609  0.2219 -0.3620 -0.0869
 1013SOL    HW1 3189   0.656   2.078   4.651  0.5018 -0.0917 -0.3019
 1013SOL    HW2 3190   0.493   2.094   4.653  0.5504  0.3183  1.0707
 1014SOL     OW 3191   0.163   0.385   2.749 -0.1842 -0.1579 -0.2479
 1014SOL    HW1 3192   0.188   0.311   2.686  0.4601  1.8847 -2.5191
 1014SOL    HW2 3193   0.094   0.443   2.706  0.3441  1.3687  0.9004
 1015SOL     OW 3194   3.292   0.820   4.925  0.4993  0.1685  0.3518
 1015SOL    HW1 3195   3.308   0.880   5.003  2.1980 -1.1647  1.0951
 1015SOL    HW2 3196   3.197   0.787   4.928 -0.3690  2.4496  0.1075
 1016SOL     OW 3197   4.777   0.769   3.660  0.3861  0.2340 -0.0113
 1016SOL    HW1 3198   4.756   0.862   3.690 -2.4235 -0.6276  0.9769
 1016SOL    HW2 3199   4.798   0.712   3.740  0.6321 -0.3281 -0.4682
 1017SOL     OW 3200   0.680   3.459   0.613  0.2582 -0.3803  0.4141
 1017SOL    HW1 3201   0.745   3.476   0.687  0.4798 -0.8478  0.3336
 1017SOL    HW2 3202   0.698   3.521   0.537  0.7946 -0.6883  0.2841
 1018SOL     OW 3203   0.630   4.841   0.654  0.2388  0.3007  0.4177
 1018SOL    HW1 3204   0.659   4.763   0.709  1.9763  0.7429  0.2024
 1018SOL    HW2 3205   0.684   4.844   0.570  0.6892  2.1132  0.7371
 1019SOL     OW 3206   4.481   4.214   3.266  0.3408  0.4611 -0.4985
 1019SOL    HW1 3207   4.447   4.305   3.291 -1.4321 -0.1891 -0.3423
 1019SOL    HW2 3208   4.528   4.173   3.345  2.0622  1.5972 -0.8824
 1020SOL     OW 3209   4.259   0.003   0.870  0.6289  0.1578  0.2367
 1020SOL    HW1 3210   4.281   5.072   0.807 -0.4095 -0.5702  0.7323
 1020SOL    HW2 3211   4.304   5.131   0.958 -0.2491 -0.3085  0.6057
 1021SOL     OW 3212   0.661   0.022   3.767  0.3502  0.1203 -0.2842
 1021SOL    HW1 3213   0.721   5.094   3.801 -1.4653 -0.9540  0.7911
 1021SOL    HW2 3214   0.566   5.134   3.767 -0.0285  0.6842 -4.7842
 1022SOL     OW 3215   2.925   1.133   0.205 -0.2655 -0.0601 -0.2652
 1022SOL    HW1 3216   2.927   1.187   0.121  1.4499  1.3413  0.6101
 1022SOL    HW2 3217   2.979   1.179   0.276  1.3841 -2.9251  0.5362
 1023SOL     OW 3218   1.424   4.140   4.880 -0.0051 -0.2241 -0.8237
 1023SOL    HW1 3219   1.520   4.151   4.909 -0.4551  1.7183  0.0964
 1023SOL    HW2 3220   1.412   4.182   4.790  0.1538 -1.1959 -1.3148
 1024SOL     OW 3221   0.187   3.780   0.903 -0.1659 -0.7794  0.1450
 1024SOL    HW1 3222   0.133   3.859   0.872 -0.3720 -0.9479  0.0751
 1024SOL    HW2 3223   0.204   3.719   0.826 -0.0060 -0.8058  0.1999
 1025SOL     OW 3224   4.622   4.661   4.100 -0.1323 -0.1012  0.7674
 1025SOL    HW1 3225   4.672   4.587   4.144 -1.2351 -1.4932 -0.2179
 1025SOL    HW2 3226   4.531   4.668   4.141 -0.6310 -0.4316 -0.2377
 1026SOL     OW 3227   1.741   2.014   1.067  0.6007  0.4753  0.3098
 1026SOL    HW1 3228   1.801   2.091   1.046  0.0244  1.5587  2.3327
 1026SOL    HW2 3229   1.663   2.013   1.004  1.1977  0.8469 -0.4409
 1027SOL     OW 3230   1.302   1.220   2.482 -0.4026  0.0680 -0.1391
 1027SOL    HW1 3231   1.227   1.274   2.520 -2.4243 -1.0047 -2.3162
 1027SOL    HW2 3232   1.340   1.160   2.553 -0.1490  2.0642  1.5200
 1028SOL     OW 3233   2.486   0.574   3.558  0.4298  0.4356 -0.3251
 1028SOL    HW1 3234   2.468   0.509   3.633  0.5210  1.6548  0.7838
 1028SOL    HW2 3235   2.473   0.527   3.470  0.2794 -1.0228  0.4363
 1029SOL     OW 3236   0.977   1.134   1.677  0.2457  0.0311 -0.5648
 1029SOL    HW1 3237   0.968   1.203   1.749  2.3952 -0.4278  0.2113
 1029SOL    HW2 3238   1.073   1.129   1.647 -0.2032 -1.3454 -1.9124
 1030SOL     OW 3239   1.917   0.158   5.108  0.3979 -0.0232 -0.1417
 1030SOL    HW1 3240   1.931   0.151   5.009  0.7268  1.2441 -0.2024
 1030SOL    HW2 3241   1.834   0.210   5.126 -0.6965 -1.8270  0.2656
 1031SOL     OW 3242   5.103   0.376   1.147 -0.2175 -0.2371 -0.2568
 1031SOL    HW1 3243   0.006   0.295   1.115  0.3578  0.9162 -2.5594
 1031SOL    HW2 3244   5.069   0.361   1.240  2.4364 -2.0008  0.5253
 1032SOL     OW 3245   1.460   3.285   0.039 -0.0326  0.3866 -0.4340
 1032SOL    HW1 3246   1.415   3.239   0.116 -0.7898 -0.4807 -1.3701
 1032SOL    HW2 3247   1.391   3.324   5.123  0.5439  0.7137 -0.8868
 1033SOL     OW 3248   2.981   2.402   3.387 -0.1820 -0.6006  0.1624
 1033SOL    HW1 3249   2.987   2.481   3.447  1.5052 -0.5305 -0.0590
 1033SOL    HW2 3250   2.957   2.432   3.294 -0.6238 -0.4874  0.3077
 1034SOL     OW 3251   2.966   3.517   5.100  0.0817 -0.2137  0.2290
 1034SOL    HW1 3252   2.918   3.502   0.042 -0.1771 -3.4826 -0.3755
 1034SOL    HW2 3253   3.060   3.484   5.108  0.9513  2.0035  0.0193
 1035SOL     OW 3254   3.149   1.899   1.302  0.1314  0.5001  0.5143
 1035SOL    HW1 3255   3.068   1.934   1.255 -0.0089 -1.1741 -0.5892
 1035SOL    HW2 3256   3.188   1.823   1.249  1.0267 -0.2881  2.2250
 1036SOL     OW 3257   1.944   5.062   0.804  0.9223 -0.3250 -0.5246
 1036SOL    HW1 3258   1.863   5.008   0.779  0.3436  1.1515 -2.0233
 1036SOL    HW2 3259   1.987   5.021   0.884 -0.0429 -2.4142 -0.9924
 1037SOL     OW 3260   4.932   4.004   4.635  0.1018 -0.1957 -0.4403
 1037SOL    HW1 3261   4.973   4.093   4.656 -0.4971  0.4772 -2.0231
 1037SOL    HW2 3262   4.954   3.978   4.541 -2.1472 -0.3189 -0.9904
 1038SOL     OW 3263   2.024   4.503   1.141 -0.0330  0.3427 -0.1836
 1038SOL    HW1 3264   2.006   4.469   1.234  0.3369  0.7110  0.0243
 1038SOL    HW2 3265   1.939   4.499   1.088 -0.1093 -0.4340 -0.0134
 1039SOL     OW 3266   4.070   3.053   3.427 -0.1081 -0.3165 -0.4268
 1039SOL    HW1 3267   4.103   3.148   3.429  1.5533 -0.8597 -0.3551
 1039SOL    HW2 3268   3.971   3.052   3.441 -0.2434  1.4367 -0.9846
 1040SOL     OW 3269   3.450   0.781   0.644  0.0908  0.3131  0.3325
 1040SOL    HW1 3270   3.434   0.683   0.657  0.6157  0.2327  0.4240
 1040SOL    HW2 3271   3.366   0.825   0.613  0.2439 -0.4622 -1.3249
 1041SOL     OW 3272   2.089   1.687   1.501 -0.2777  0.4897  0.2243
 1041SOL    HW1 3273   2.162   1.724   1.558 -0.9307 -0.5610  1.8370
 1041SOL    HW2 3274   2.011   1.748   1.502 -0.1231  0.6905  0.0784
 1042SOL     OW 3275   4.452   1.017   2.830  0.4460  0.0846 -0.0062
 1042SOL    HW1 3276   4.459   1.076   2.911 -1.4842  0.4393 -0.0516
 1042SOL    HW2 3277   4.454   0.922   2.859  0.4489  0.2015  0.3903
 1043SOL     OW 3278   2.922   4.608   1.493  0.2969 -0.4359  0.0085
 1043SOL    HW1 3279   2.847   4.667   1.525  0.2255 -0.2849 -0.4386
 1043SOL    HW2 3280   2.930   4.615   1.394  0.7337 -0.6556  0.0271
 1044SOL     OW 3281   4.749   4.374   0.902 -0.3006 -0.0661  0.0663
 1044SOL    HW1 3282   4.660   4.411   0.877 -0.3648  0.2545  0.7653
 1044SOL    HW2 3283   4.774   4.301   0.838 -1.1981 -0.3698  0.0551
 1045SOL     OW 3284   4.009   3.526   4.327  0.2280  0.5587  0.2229
 1045SOL    HW1 3285   3.986   3.622   4.341 -1.1152  0.5757 -1.7324
 1045SOL    HW2 3286   3.934   3.468   4.359  0.3859  0.2374  0.0209
 1046SOL     OW 3287   3.064   4.190   3.452 -0.3500  0.0354 -0.0407
 1046SOL    HW1 3288   3.103   4.108   3.494 -0.2645 -0.8101 -1.6892
 1046SOL    HW2 3289   2.986   4.222   3.507 -0.4207 -1.1779  0.5933
 1047SOL     OW 3290   3.426   0.946   4.213 -0.1865 -0.4001 -0.6355
 1047SOL    HW1 3291   3.361   0.982   4.146  0.2643  2.3919  0.3229
 1047SOL    HW2 3292   3.381   0.875   4.267 -2.0976  0.6230 -0.7891
 1048SOL     OW 3293   3.348   3.312   3.594 -0.3600  0.1068  0.1344
 1048SOL    HW1 3294   3.326   3.399   3.550  0.3337  0.0696 -0.2888
 1048SOL    HW2 3295   3.273   3.248   3.579 -0.8403  0.6025  0.3841
 1049SOL     OW 3296   3.100   4.600   0.987  0.3397  0.4244  0.6967
 1049SOL    HW1 3297   3.186   4.643   0.960 -0.6854  1.4389 -1.1641
 1049SOL    HW2 3298   3.114   4.502   1.003  1.7295  0.4812 -0.1018
 1050SOL     OW 3299   3.184   2.387   1.268  0.2926 -0.3984  0.0299
 1050SOL    HW1 3300   3.149   2.458   1.330  0.9343 -1.2152  1.3845
 1050SOL    HW2 3301   3.232   2.318   1.322 -1.0047 -2.3066 -1.1409
 1051SOL     OW 3302   1.528   3.530   2.632 -0.7492  0.0550  0.2059
 1051SOL    HW1 3303   1.541   3.628   2.649  0.3419  0.0525 -0.5389
 1051SOL    HW2 3304   1.432   3.512   2.611 -0.8085  1.1046 -0.4696
 1052SOL     OW 3305   0.438   0.601   3.249  0.3257  0.2555 -0.0797
 1052SOL    HW1 3306   0.423   0.684   3.304 -1.2667  0.6096 -0.9951
 1052SOL    HW2 3307   0.382   0.527   3.285 -0.4813  0.4010 -0.9946
 1053SOL     OW 3308   1.298   2.708   0.933 -0.4530  0.2919 -0.3959
 1053SOL    HW1 3309   1.199   2.715   0.943 -0.5820 -1.1962 -0.4400
 1053SOL    HW2 3310   1.323   2.612   0.918  0.9784  0.6759 -0.5557
 1054SOL     OW 3311   1.795   4.103   3.465  0.3836 -0.4550 -0.0354
 1054SOL    HW1 3312   1.836   4.032   3.407  0.8150  0.7975 -1.3212
 1054SOL    HW2 3313   1.782   4.186   3.411 -1.1175  0.1229  1.1450
 1055SOL     OW 3314   1.276   4.428   2.306 -0.2904  0.0315  0.4584
 1055SOL    HW1 3315   1.305   4.421   2.211  0.0111 -0.9769  0.6153
 1055SOL    HW2 3316   1.181   4.459   2.310 -0.2823  0.1399 -0.1706
 1056SOL     OW 3317   0.643   0.497   0.635  0.7659 -0.5376  0.4248
 1056SOL    HW1 3318   0.672   0.474   0.728  3.1955 -2.4939 -0.7137
 1056SOL    HW2 3319   0.651   0.416   0.577 -1.5670  0.3893 -1.3569
 1057SOL     OW 3320   4.148   1.011   3.463  0.5543 -0.0346  0.5705
 1057SOL    HW1 3321   4.122   0.915   3.456  0.0261  0.2290 -3.0379
 1057SOL    HW2 3322   4.116   1.048   3.551 -1.1819 -2.5824  1.1168
 1058SOL     OW 3323   2.489   3.194   4.221  0.4069  0.3036  0.6565
 1058SOL    HW1 3324   2.484   3.107   4.172 -2.3806  0.4644  0.5176
 1058SOL    HW2 3325   2.552   3.255   4.172 -0.8887 -0.1733 -1.7529
 1059SOL     OW 3326   3.637   1.426   2.495 -0.3011  0.2397  0.3213
 1059SOL    HW1 3327   3.683   1.415   2.583 -0.4393  1.1755  0.5131
 1059SOL    HW2 3328   3.704   1.415   2.421  0.1245  0.9745  0.5851
 1060SOL     OW 3329   5.026   2.624   2.439 -0.4421 -0.4445 -0.5931
 1060SOL    HW1 3330   5.023   2.524   2.445 -1.3525 -0.3693  0.7368
 1060SOL    HW2 3331   4.954   2.662   2.497  0.2706  0.9979 -0.6298
 1061SOL     OW 3332   1.284   3.487   0.545 -0.7434 -0.0627  0.5107
 1061SOL    HW1 3333   1.233   3.492   0.459  0.3394  0.5923 -0.1143
 1061SOL    HW2 3334   1.255   3.406   0.597 -1.8867 -0.0899 -0.1545
 1062SOL     OW 3335   4.983   5.059   3.257 -0.0716 -0.7133  0.2251
 1062SOL    HW1 3336   5.083   5.054   3.248 -0.2227 -1.4019 -1.4561
 1062SOL    HW2 3337   4.958   0.004   3.294  1.0728  0.5465 -1.8581
 1063SOL     OW 3338   1.397   4.173   4.592  0.2479 -0.4537  0.1948
 1063SOL    HW1 3339   1.436   4.249   4.539 -0.3780 -0.4771 -0.3077
 1063SOL    HW2 3340   1.454   4.092   4.578  0.6512 -0.2053  0.3569
 1064SOL     OW 3341   4.840   2.699   0.875  0.8040 -0.0603 -0.1376
 1064SOL    HW1 3342   4.910   2.671   0.941 -0.4773 -2.7011  0.2207
 1064SOL    HW2 3343   4.880   2.763   0.810  3.0725 -0.1421  1.0616
 1065SOL     OW 3344   4.477   3.433   0.994 -0.5032 -0.1935  0.3032
 1065SOL    HW1 3345   4.557   3.378   1.017 -0.7130  0.3357  2.5288
 1065SOL    HW2 3346   4.498   3.490   0.914  0.5717 -1.5857 -0.4674
 1066SOL     OW 3347   0.193   4.230   0.933  0.2103 -0.3105 -0.3298
 1066SOL    HW1 3348   0.210   4.176   1.016  1.4543 -0.2899 -0.5456
 1066SOL    HW2 3349   0.141   4.312   0.957  0.5191 -0.3270  0.4307
 1067SOL     OW 3350   2.158   3.755   1.815  0.1254 -0.1106 -0.0636
 1067SOL    HW1 3351   2.222   3.695   1.766  1.4078 -0.0879  1.4969
 1067SOL    HW2 3352   2.143   3.720   1.907  0.2333  1.4900  0.5939
 1068SOL     OW 3353   2.328   0.465   0.404  0.3206 -0.1897  0.2714
 1068SOL    HW1 3354   2.234   0.499   0.397 -0.8234 -3.2608 -1.1960
 1068SOL    HW2 3355   2.327   0.374   0.444  2.8034  0.0067  0.8970
 1069SOL     OW 3356   0.252   2.104   0.537 -0.3025 -0.2850  0.0555
 1069SOL    HW1 3357   0.282   2.161   0.613 -1.1825 -0.6256  0.6705
 1069SOL    HW2 3358   0.233   2.162   0.458 -0.9044  0.2614  0.5835
 1070SOL     OW 3359   0.586   3.968   4.896  0.1693 -0.2055 -0.6081
 1070SOL    HW1 3360   0.634   3.881   4.886  0.0094 -0.4259  0.3753
 1070SOL    HW2 3361   0.650   4.037   4.930  0.4765  0.2696 -2.0983
 1071SOL     OW 3362   1.974   4.653   0.358  0.0083 -0.3847 -0.1706
 1071SOL    HW1 3363   1.965   4.683   0.453 -0.9383 -0.9021 -0.0867
 1071SOL    HW2 3364   2.057   4.692   0.319 -0.7232  1.6580  0.1976
 1072SOL     OW 3365   3.492   3.301   0.785 -0.0102 -0.2699 -0.1966
 1072SOL    HW1 3366   3.553   3.337   0.857 -0.8515 -0.4240  0.6097
 1072SOL    HW2 3367   3.545   3.243   0.723  1.4263  2.3521 -1.5963
 1073SOL     OW 3368   0.646   0.344   0.171 -0.8433  0.2812 -0.4474
 1073SOL    HW1 3369   0.632   0.245   0.173 -3.2635  0.5320  2.9562
 1073SOL    HW2 3370   0.583   0.384   0.104 -0.5263 -0.3879 -1.1624
 1074SOL     OW 3371   3.768   4.922   4.243 -0.6066  0.0426 -0.3935
 1074SOL    HW1 3372   3.787   4.831   4.207 -0.0064 -0.1124  0.3092
 1074SOL    HW2 3373   3.840   4.985   4.215 -0.3757  0.0237  0.1442
 1075SOL     OW 3374   3.455   5.077   0.727  0.1603 -0.4672  0.1371
 1075SOL    HW1 3375   3.470   5.064   0.825 -1.1713 -2.0017  0.1696
 1075SOL    HW2 3376   3.411   4.996   0.689 -1.5142  1.0205 -1.2642
 1076SOL     OW 3377   3.547   4.324   1.291  0.0682  0.4726  0.5557
 1076SOL    HW1 3378   3.482   4.291   1.222  0.0106 -1.1354  1.3321
 1076SOL    HW2 3379   3.498   4.355   1.371  0.1810  1.4069  0.2748
 1077SOL     OW 3380   0.030   4.235   3.134 -0.1009  0.5912  0.0199
 1077SOL    HW1 3381   5.125   4.151   3.113  0.2516  0.1270  0.9797
 1077SOL    HW2 3382   5.122   4.314   3.101 -0.4302  0.0071 -0.8962
 1078SOL     OW 3383   1.105   2.929   2.915 -0.0997  0.2566  0.0957
 1078SOL    HW1 3384   1.098   2.877   2.829  2.1042  1.6486 -1.0158
 1078SOL    HW2 3385   1.157   2.875   2.982  0.1134  0.0667 -0.2182
 1079SOL     OW 3386   0.900   2.321   1.924  0.5688  0.2301  0.3370
 1079SOL    HW1 3387   0.894   2.388   1.851  0.5799 -0.5974 -0.4428
 1079SOL    HW2 3388   0.861   2.359   2.008  2.1810  1.8491  0.4135
 1080SOL     OW 3389   0.017   1.463   3.642  0.1162  0.6445  0.3622
 1080SOL    HW1 3390   0.057   1.380   3.681 -1.2936  0.1204  0.7230
 1080SOL    HW2 3391   0.091   1.523   3.610  1.2796  0.4534  2.5119
 1081SOL     OW 3392   1.074   0.570   4.116 -1.0173  0.0533 -0.2787
 1081SOL    HW1 3393   1.152   0.508   4.108 -1.1005 -0.4915  2.3070
 1081SOL    HW2 3394   0.999   0.525   4.164 -1.6024  1.6781  0.4370
 1082SOL     OW 3395   4.145   1.875   3.353  0.3707  0.0259  0.3326
 1082SOL    HW1 3396   4.226   1.820   3.333  0.4556  0.1735  0.2699
 1082SOL    HW2 3397   4.065   1.815   3.360  0.4995 -0.1312  0.4897
 1083SOL     OW 3398   3.823   0.225   1.465 -0.8321 -0.2104  0.2039
 1083SOL    HW1 3399   3.889   0.152   1.450 -0.5586  0.0570  0.0808
 1083SOL    HW2 3400   3.869   0.314   1.454 -1.0662 -0.0166  0.7573
 1084SOL     OW 3401   2.806   1.926   0.298 -0.4685  0.4457 -0.1320
 1084SOL    HW1 3402   2.872   1.993   0.264 -0.8308  0.4250 -0.9048
 1084SOL    HW2 3403   2.782   1.948   0.393  1.1562  0.0511  0.4112
 1085SOL     OW 3404   2.850   0.708   2.782 -0.2785  0.1038 -0.0259
 1085SOL    HW1 3405   2.860   0.610   2.770  0.4169 -0.2153  2.6222
 1085SOL    HW2 3406   2.800   0.727   2.866  0.9757  2.0106  0.3528
 1086SOL     OW 3407   1.514   4.510   2.993  0.2301  0.1461 -1.0243
 1086SOL    HW1 3408   1.575   4.535   3.068 -0.8734  2.0700 -0.7010
 1086SOL    HW2 3409   1.447   4.444   3.025  0.2584  0.3526 -0.5267
 1087SOL     OW 3410   2.567   3.611   3.196  0.0114  0.1289 -0.2037
 1087SOL    HW1 3411   2.642   3.672   3.222  0.9384 -0.7359 -0.8319
 1087SOL    HW2 3412   2.523   3.576   3.279  0.2064  0.7370  0.1654
 1088SOL     OW 3413   3.688   1.841   3.523  0.0037  0.4762  0.3091
 1088SOL    HW1 3414   3.635   1.925   3.535  2.8607  2.3002  1.2997
 1088SOL    HW2 3415   3.646   1.767   3.575 -2.8528  1.0938 -0.9679
 1089SOL     OW 3416   0.641   4.206   3.134 -0.3161  0.2931 -0.5386
 1089SOL    HW1 3417   0.700   4.262   3.077  1.7346 -0.1930  0.9756
 1089SOL    HW2 3418   0.561   4.259   3.162  1.0235  2.1546 -0.0114
 1090SOL     OW 3419   4.630   1.493   2.445  0.3013 -0.5637 -0.2187
 1090SOL    HW1 3420   4.550   1.457   2.491 -1.4396 -1.5716 -3.7025
 1090SOL    HW2 3421   4.650   1.585   2.479 -1.7935 -0.6332  1.3430
 1091SOL     OW 3422   1.399   2.945   2.219 -0.0546  0.0226  0.3801
 1091SOL    HW1 3423   1.415   2.971   2.314 -0.9450  0.2632  0.4754
 1091SOL    HW2 3424   1.371   2.849   2.215  1.5998 -0.4772  0.1888
 1092SOL     OW 3425   2.282   5.007   3.798 -0.0956  0.0030 -0.2521
 1092SOL    HW1 3426   2.258   5.079   3.732 -0.9863 -2.5911 -3.0249
 1092SOL    HW2 3427   2.208   4.997   3.865 -0.8998  0.4090 -1.0531
 1093SOL     OW 3428   3.987   4.189   4.897  0.1884 -0.1056 -0.2062
 1093SOL    HW1 3429   4.030   4.280   4.901 -0.3728  0.2417 -1.5145
 1093SOL    HW2 3430   4.033   4.134   4.828 -0.8944 -0.0240 -1.0187
 1094SOL     OW 3431   0.070   3.217   4.033 -0.1041 -0.1885  0.1385
 1094SOL    HW1 3432   0.037   3.231   4.126 -0.4072 -0.1718  0.0288
 1094SOL    HW2 3433   0.030   3.286   3.973  0.9944  0.5302  0.2026
 1095SOL     OW 3434   3.703   0.317   1.022 -0.3272 -0.0541 -0.3493
 1095SOL    HW1 3435   3.727   0.356   1.111 -0.2370 -2.3080  0.7102
 1095SOL    HW2 3436   3.787   0.299   0.970 -0.4110  1.7993 -1.1735
 1096SOL     OW 3437   1.528   0.649   0.158  0.0829  0.2221  1.1687
 1096SOL    HW1 3438   1.437   0.688   0.139  0.8671  1.2214 -0.8632
 1096SOL    HW2 3439   1.519   0.552   0.176 -1.2229 -0.2894 -1.6131
 1097SOL     OW 3440   2.368   3.532   3.994  0.2068  0.1220 -0.4412
 1097SOL    HW1 3441   2.271   3.557   3.991  0.6023  1.6775 -1.6528
 1097SOL    HW2 3442   2.400   3.536   4.089 -1.1667 -1.5829  0.1385
 1098SOL     OW 3443   1.814   1.266   2.257  0.3476  0.4876 -0.3070
 1098SOL    HW1 3444   1.785   1.329   2.328  0.0688 -1.6399  1.5994
 1098SOL    HW2 3445   1.773   1.176   2.274  3.4414 -1.1500 -0.8028
 1099SOL     OW 3446   3.796   2.882   0.897  0.7934 -0.0844 -0.3877
 1099SOL    HW1 3447   3.818   2.810   0.962  1.1002  0.2657 -0.1017
 1099SOL    HW2 3448   3.704   2.867   0.860  0.6288 -0.2968  0.1046
 1100SOL     OW 3449   3.647   3.461   2.889  0.6762 -0.1457 -0.1030
 1100SOL    HW1 3450   3.655   3.416   2.978 -0.8844 -0.1472  0.0601
 1100SOL    HW2 3451   3.627   3.559   2.902  0.2496 -0.1818 -0.4390
 1101SOL     OW 3452   3.778   3.592   0.961 -0.0068  0.3610  0.7451
 1101SOL    HW1 3453   3.776   3.634   1.052  2.5218 -0.2168  1.1337
 1101SOL    HW2 3454   3.871   3.563   0.939 -0.0293  2.5089 -2.9997
 1102SOL     OW 3455   0.112   4.144   4.915 -0.3752  0.0103  0.0885
 1102SOL    HW1 3456   0.166   4.225   4.892 -1.3737  0.7059  0.1341
 1102SOL    HW2 3457   0.168   4.062   4.900  0.6265  0.6894 -0.0339
 1103SOL     OW 3458   0.294   2.214   3.624  0.0643  0.6858  0.0567
 1103SOL    HW1 3459   0.203   2.172   3.630  0.6002 -0.4923  0.1843
 1103SOL    HW2 3460   0.360   2.147   3.591  0.6735  1.8860 -1.2885
 1104SOL     OW 3461   0.804   2.197   3.841 -0.5433 -0.0017  1.0923
 1104SOL    HW1 3462   0.772   2.155   3.926 -0.3929 -1.1919  0.5769
 1104SOL    HW2 3463   0.731   2.195   3.773 -0.3107 -0.0680  0.8410
 1105SOL     OW 3464   3.441   4.327   1.820 -0.1265  0.0506  0.0317
 1105SOL    HW1 3465   3.453   4.404   1.882  0.2588 -0.0202  0.0462
 1105SOL    HW2 3466   3.352   4.284   1.837  0.5164 -0.7810  1.4456
 1106SOL     OW 3467   2.636   4.432   3.621 -0.1681  0.3035 -0.1275
 1106SOL    HW1 3468   2.597   4.503   3.562 -0.3771  1.9108  1.8335
 1106SOL    HW2 3469   2.631   4.461   3.717  1.6773 -1.4660  0.5912
 1107SOL     OW 3470   0.975   4.186   1.271  0.1908 -0.1016  0.1752
 1107SOL    HW1 3471   0.934   4.214   1.184  0.5570 -0.1923 -0.0246
 1107SOL    HW2 3472   0.974   4.264   1.334  1.7049  0.5394 -0.5639
 1108SOL     OW 3473   3.427   2.072   2.567 -0.7523 -0.0725  0.1232
 1108SOL    HW1 3474   3.337   2.113   2.583 -0.9758  0.4742 -2.1750
 1108SOL    HW2 3475   3.424   1.974   2.586 -1.3547  0.1992  1.6042
 1109SOL     OW 3476   0.662   3.623   4.591  0.0949  0.6141  0.3529
 1109SOL    HW1 3477   0.694   3.662   4.677  0.4792 -0.3082  0.6358
 1109SOL    HW2 3478   0.575   3.666   4.566  1.0468  2.4554  0.0552
 1110SOL     OW 3479   0.694   4.346   2.460  0.4299 -0.3939 -0.1817
 1110SOL    HW1 3480   0.635   4.426   2.456 -3.3434 -2.9192 -0.1340
 1110SOL    HW2 3481   0.695   4.301   2.371  2.6369 -0.3090 -0.2531
 1111SOL     OW 3482   4.243   4.867   0.289 -0.1190 -0.1064 -0.0473
 1111SOL    HW1 3483   4.266   4.773   0.316  3.1057 -0.3295 -2.8668
 1111SOL    HW2 3484   4.145   4.873   0.268 -0.1302 -3.4220 -1.6104
 1112SOL     OW 3485   0.920   2.858   2.511 -0.4462 -0.1689 -0.1202
 1112SOL    HW1 3486   0.988   2.898   2.572 -1.1189  0.4637  0.2239
 1112SOL    HW2 3487   0.960   2.778   2.466 -0.2277 -1.2027  1.8126
 1113SOL     OW 3488   0.039   1.852   0.298 -0.0788  0.2435  0.4653
 1113SOL    HW1 3489   0.085   1.895   0.221  0.8754  1.5921  1.7493
 1113SOL    HW2 3490   0.099   1.850   0.378 -1.2701 -0.5037  1.4005
 1114SOL     OW 3491   4.572   2.688   2.533 -0.6695  0.1075 -0.1163
 1114SOL    HW1 3492   4.663   2.689   2.574 -0.4860 -1.3173 -0.4568
 1114SOL    HW2 3493   4.516   2.618   2.577 -0.3993 -1.6402 -2.3806
 1115SOL     OW 3494   0.124   1.248   1.593  0.6009  0.0684 -0.1418
 1115SOL    HW1 3495   0.177   1.330   1.574  1.4022 -0.2256  0.7331
 1115SOL    HW2 3496   0.033   1.274   1.627  0.5680  0.5804 -0.6156
 1116SOL     OW 3497   3.297   0.285   0.133  0.1889 -0.2239 -0.2014
 1116SOL    HW1 3498   3.309   0.267   0.036  0.3509 -0.2551 -0.1754
 1116SOL    HW2 3499   3.351   0.220   0.186  1.5403  0.9337 -0.1199
 1117SOL     OW 3500   0.141   2.266   1.945 -0.1179  0.1270 -0.1888
 1117SOL    HW1 3501   0.170   2.173   1.927  0.2972  0.2510 -0.1668
 1117SOL    HW2 3502   0.147   2.286   2.043 -2.3654 -0.5430  0.1439
 1118SOL     OW 3503   1.076   4.857   3.393  0.1125  0.6082 -0.6831
 1118SOL    HW1 3504   1.122   4.777   3.430  0.2236  0.7092 -0.6005
 1118SOL    HW2 3505   1.049   4.918   3.468 -0.9700  0.1203 -0.6622
 1119SOL     OW 3506   3.763   1.104   4.522 -0.0319  0.2672 -0.0813
 1119SOL    HW1 3507   3.739   1.098   4.618 -0.0071  0.8441 -0.0316
 1119SOL    HW2 3508   3.848   1.055   4.505 -0.2763 -0.2212  0.1004
 1120SOL     OW 3509   1.822   4.684   4.058 -0.1213  0.4495 -0.8652
 1120SOL    HW1 3510   1.751   4.729   4.003 -0.5723  0.1135 -0.5642
 1120SOL    HW2 3511   1.886   4.637   3.998 -0.5851  0.1202 -1.1136
 1121SOL     OW 3512   2.503   5.062   1.604 -0.2996 -0.1608 -0.3931
 1121SOL    HW1 3513   2.587   5.041   1.554 -0.2678  1.5727 -1.1209
 1121SOL    HW2 3514   2.426   5.012   1.563 -0.2316  1.0216 -2.0517
 1122SOL     OW 3515   3.057   3.157   0.110  0.2122  0.3120  0.3602
 1122SOL    HW1 3516   3.069   3.197   0.201  0.5848 -0.9910  0.9118
 1122SOL    HW2 3517   2.968   3.183   0.074 -0.0919  0.5673  1.2615
 1123SOL     OW 3518   0.117   2.526   1.028 -0.0715 -0.0016  0.0440
 1123SOL    HW1 3519   0.170   2.484   0.954  1.0722  0.9302  0.3147
 1123SOL    HW2 3520   0.175   2.540   1.108 -1.0976 -0.2671  0.8643
 1124SOL     OW 3521   4.103   3.299   2.644  0.4231  0.1381 -0.0132
 1124SOL    HW1 3522   4.157   3.233   2.697  1.2709  0.4496 -0.4641
 1124SOL    HW2 3523   4.134   3.299   2.549 -0.5049  0.2065 -0.3250
 1125SOL     OW 3524   3.565   1.301   1.942 -0.2552  0.0445 -0.0726
 1125SOL    HW1 3525   3.624   1.278   1.865  0.3347 -0.9553  0.6703
 1125SOL    HW2 3526   3.597   1.386   1.985  0.3396 -0.2281  0.0212
 1126SOL     OW 3527   3.399   3.692   3.355 -0.2965 -0.4482  0.1598
 1126SOL    HW1 3528   3.381   3.784   3.321  3.4660 -0.3255 -2.1380
 1126SOL    HW2 3529   3.379   3.625   3.284  1.3063 -0.8726  0.0565
 1127SOL     OW 3530   4.351   1.063   0.479  0.0218  0.0787 -0.3437
 1127SOL    HW1 3531   4.315   1.106   0.561  0.3713 -0.1509 -0.0663
 1127SOL    HW2 3532   4.338   1.123   0.400  0.0585  0.4767 -0.0455
 1128SOL     OW 3533   1.659   2.686   3.342 -0.2964  0.2190 -0.8255
 1128SOL    HW1 3534   1.651   2.658   3.438  1.2280  1.5564 -0.2600
 1128SOL    HW2 3535   1.687   2.608   3.287 -2.9957 -1.0381 -0.5563
 1129SOL     OW 3536   4.729   0.266   2.074 -0.1791 -0.2649  0.7738
 1129SOL    HW1 3537   4.639   0.272   2.117 -0.4026 -2.5027  0.7363
 1129SOL    HW2 3538   4.794   0.322   2.125 -1.2105 -0.0099  1.8536
 1130SOL     OW 3539   4.328   2.448   0.175 -0.4129  0.0374 -0.2915
 1130SOL    HW1 3540   4.285   2.533   0.145 -0.7678 -0.1374 -0.2856
 1130SOL    HW2 3541   4.425   2.450   0.152  0.1817  1.5644  2.0629
 1131SOL     OW 3542   3.258   0.988   0.435 -0.4187 -0.5870  0.2750
 1131SOL    HW1 3543   3.242   0.927   0.512  0.3022 -0.5068  0.5030
 1131SOL    HW2 3544   3.294   0.936   0.357  0.6042 -0.4073  0.6108
 1132SOL     OW 3545   4.311   3.542   3.870 -0.5860  0.0270 -0.0660
 1132SOL    HW1 3546   4.271   3.477   3.935  1.4795  1.0550  2.3758
 1132SOL    HW2 3547   4.267   3.632   3.881  1.2292  0.7708  1.5644
 1133SOL     OW 3548   2.813   4.255   3.900 -0.3255  0.1707  0.0693
 1133SOL    HW1 3549   2.839   4.209   3.815 -0.3717  0.5051 -0.1282
 1133SOL    HW2 3550   2.876   4.331   3.917 -0.5957  0.3916  0.0880
 1134SOL     OW 3551   3.773   3.883   3.273 -0.4365 -0.0702 -0.3762
 1134SOL    HW1 3552   3.828   3.962   3.300  0.0357 -0.7535  0.7313
 1134SOL    HW2 3553   3.812   3.800   3.311 -0.7678 -0.8969 -1.7643
 1135SOL     OW 3554   0.263   3.598   0.058  0.4259  0.0414  0.2233
 1135SOL    HW1 3555   0.211   3.550   0.129  1.0077  0.2896  0.8260
 1135SOL    HW2 3556   0.282   3.534   5.128  2.4632 -1.1653  1.6533
 1136SOL     OW 3557   2.912   5.142   1.790  0.2944  0.2797 -0.4240
 1136SOL    HW1 3558   2.866   5.053   1.785 -0.4829  0.6455  0.0355
 1136SOL    HW2 3559   2.846   0.067   1.819  0.8049  1.0784 -1.1469
 1137SOL     OW 3560   1.415   4.714   4.032 -0.3106 -0.0753 -0.4565
 1137SOL    HW1 3561   1.387   4.636   4.089  0.0544 -0.3124 -0.5949
 1137SOL    HW2 3562   1.458   4.680   3.948  0.4684  0.2744 -0.2089
 1138SOL     OW 3563   0.563   1.879   0.678 -0.2289 -0.1653 -0.1513
 1138SOL    HW1 3564   0.542   1.957   0.619  2.7254  2.0463  1.3672
 1138SOL    HW2 3565   0.610   1.809   0.625  0.5713  0.8830 -0.8921
 1139SOL     OW 3566   2.804   0.988   0.864 -0.0962  0.0057  0.1875
 1139SOL    HW1 3567   2.810   1.077   0.909 -0.2479 -1.0938  2.5318
 1139SOL    HW2 3568   2.707   0.963   0.855 -0.0371 -0.8808  1.6714
 1140SOL     OW 3569   2.658   3.093   4.513  0.2204  0.3362  0.0364
 1140SOL    HW1 3570   2.716   3.144   4.449  1.3706 -0.9707 -0.0080
 1140SOL    HW2 3571   2.614   3.017   4.465 -1.1806  1.0298  0.1830
 1141SOL     OW 3572   3.874   4.973   2.236 -0.1453  0.0722  0.3360
 1141SOL    HW1 3573   3.912   5.046   2.178 -0.5947  0.9723  1.1456
 1141SOL    HW2 3574   3.946   4.937   2.295 -0.3346  1.2142  1.2940
 1142SOL     OW 3575   3.296   1.347   0.069  0.1882  0.0191  0.2231
 1142SOL    HW1 3576   3.244   1.398   0.000 -1.5339 -2.1862 -0.2784
 1142SOL    HW2 3577   3.248   1.351   0.157 -0.2726 -1.0609  0.0500
 1143SOL     OW 3578   4.188   3.232   1.751 -0.7480  0.2979  0.3894
 1143SOL    HW1 3579   4.232   3.298   1.811  0.9142 -1.0713  0.7596
 1143SOL    HW2 3580   4.154   3.277   1.669  1.1812  1.4524  0.1935
 1144SOL     OW 3581   4.906   3.317   3.606  0.3249  0.0042 -0.3391
 1144SOL    HW1 3582   4.987   3.375   3.594  0.2241  0.4235  0.8312
 1144SOL    HW2 3583   4.824   3.372   3.599  0.1949 -0.1570 -0.1011
 1145SOL     OW 3584   0.378   1.753   2.882 -0.0781  0.0427 -0.1598
 1145SOL    HW1 3585   0.398   1.784   2.975 -0.9840  0.5496 -0.1193
 1145SOL    HW2 3586   0.456   1.701   2.847  0.0365 -0.6869  1.1022
 1146SOL     OW 3587   5.038   3.692   0.510 -0.0922  0.1513  0.5908
 1146SOL    HW1 3588   4.988   3.663   0.429 -1.5900 -1.7380  2.1004
 1146SOL    HW2 3589   5.056   3.790   0.505 -2.8905  0.6985 -0.6021
 1147SOL     OW 3590   3.052   0.271   0.902  0.6331  0.3167  0.1748
 1147SOL    HW1 3591   3.065   0.366   0.929 -0.6644  0.6196 -0.2314
 1147SOL    HW2 3592   3.133   0.238   0.854  0.9885  1.2881  0.1027
 1148SOL     OW 3593   2.259   4.586   1.998 -0.3115  0.4975  0.6192
 1148SOL    HW1 3594   2.241   4.572   1.900 -1.8320  0.3015  0.8900
 1148SOL    HW2 3595   2.345   4.635   2.010  0.9826 -1.3299 -0.7255
 1149SOL     OW 3596   0.667   2.854   4.901 -0.5815 -0.1179 -0.4308
 1149SOL    HW1 3597   0.767   2.852   4.894 -0.5794 -3.0245 -0.5173
 1149SOL    HW2 3598   0.627   2.786   4.840 -2.6640  1.0027 -0.4311
 1150SOL     OW 3599   5.126   1.918   3.537 -0.1233 -0.5277 -0.8032
 1150SOL    HW1 3600   0.008   1.971   3.456 -1.7313  1.0541 -0.3715
 1150SOL    HW2 3601   5.027   1.901   3.535 -0.4444  0.6976  1.4230
 1151SOL     OW 3602   3.873   4.701   0.729  0.0660 -0.0112  0.1803
 1151SOL    HW1 3603   3.972   4.709   0.741  0.1281 -0.9805  0.4084
 1151SOL    HW2 3604   3.848   4.604   0.725 -0.7681  0.2305 -0.8109
 1152SOL     OW 3605   3.184   2.542   2.291 -0.1709 -0.1252 -0.1989
 1152SOL    HW1 3606   3.258   2.609   2.282  0.9538 -1.3838 -0.7087
 1152SOL    HW2 3607   3.111   2.581   2.347  0.9347  1.0975  0.4692
 1153SOL     OW 3608   3.989   4.577   4.340  0.2793 -0.5173  0.2068
 1153SOL    HW1 3609   4.051   4.654   4.357 -0.8014  0.9464 -1.9270
 1153SOL    HW2 3610   3.944   4.550   4.425  0.0128  1.8424  0.8817
 1154SOL     OW 3611   3.110   3.949   0.425  0.2092 -0.0623  0.3162
 1154SOL    HW1 3612   3.093   3.951   0.523  3.1155  0.7650  0.8783
 1154SOL    HW2 3613   3.104   3.855   0.392 -0.5779 -0.3682  1.2814
 1155SOL     OW 3614   4.100   0.444   3.422  0.6975  0.1772  0.0254
 1155SOL    HW1 3615   4.132   0.397   3.504  1.1904  1.2665  0.4739
 1155SOL    HW2 3616   4.176   0.453   3.357  0.4038 -0.3402 -0.4018
 1156SOL     OW 3617   0.732   4.625   2.565 -0.0046  0.4477 -0.0384
 1156SOL    HW1 3618   0.749   4.628   2.664 -0.5131  0.2404  0.0573
 1156SOL    HW2 3619   0.819   4.611   2.518  0.0530 -1.3767  0.4971
 1157SOL     OW 3620   3.998   4.639   2.954 -0.5097  0.3158 -0.1855
 1157SOL    HW1 3621   4.016   4.708   2.884 -1.0428  0.0290 -0.6207
 1157SOL    HW2 3622   3.909   4.596   2.936  0.5416 -1.6503 -0.8983
 1158SOL     OW 3623   2.596   4.633   2.626 -0.5144  0.1486 -0.4817
 1158SOL    HW1 3624   2.624   4.728   2.617  1.0194 -0.0972  1.0832
 1158SOL    HW2 3625   2.513   4.617   2.574 -0.4052  2.1608 -1.3428
 1159SOL     OW 3626   3.567   0.825   2.779  0.2805  0.3312 -0.3056
 1159SOL    HW1 3627   3.604   0.854   2.867  0.8983  0.7995 -0.7121
 1159SOL    HW2 3628   3.471   0.854   2.772 -0.4243 -1.4724  1.0283
 1160SOL     OW 3629   1.017   4.643   4.090  0.6932 -0.0126  0.2826
 1160SOL    HW1 3630   1.077   4.643   4.010 -1.4170 -0.6383 -1.4065
 1160SOL    HW2 3631   1.001   4.549   4.121  0.7715  0.1599  0.8638
 1161SOL     OW 3632   2.597   2.335   2.531 -0.3315 -0.0036 -0.2305
 1161SOL    HW1 3633   2.535   2.406   2.497 -1.2491 -1.4971 -1.8291
 1161SOL    HW2 3634   2.672   2.321   2.466  0.0085 -0.3137  0.2112
 1162SOL     OW 3635   1.681   0.364   5.130  0.0980 -0.1633 -0.1644
 1162SOL    HW1 3636   1.736   0.441   0.018  1.8557 -0.7028 -1.7045
 1162SOL    HW2 3637   1.661   0.375   5.033 -1.8782 -0.4076  0.1605
 1163SOL     OW 3638   4.676   4.832   1.071 -0.0070  0.1432  0.5306
 1163SOL    HW1 3639   4.747   4.795   1.011  0.4929 -0.0427  1.2314
 1163SOL    HW2 3640   4.614   4.889   1.017 -0.1334 -0.8023 -0.3480
 1164SOL     OW 3641   1.739   3.127   1.108 -0.6974  0.4403 -0.1088
 1164SOL    HW1 3642   1.669   3.170   1.052  0.1867  0.2454 -1.4011
 1164SOL    HW2 3643   1.728   3.156   1.203 -0.9030  2.5170 -0.7295
 1165SOL     OW 3644   3.911   1.132   0.181  0.2317 -0.3144  0.0294
 1165SOL    HW1 3645   3.906   1.180   0.093 -0.0304 -0.7199 -0.1797
 1165SOL    HW2 3646   3.864   1.044   0.173  0.2259 -0.3588  0.5722
 1166SOL     OW 3647   3.385   4.127   3.679  0.6811 -0.0959  0.2247
 1166SOL    HW1 3648   3.434   4.204   3.639  1.3334 -0.4156  0.4004
 1166SOL    HW2 3649   3.378   4.053   3.612  2.1373 -0.7930  0.7957
 1167SOL     OW 3650   4.430   1.614   4.763 -0.2090 -0.3247  0.4225
 1167SOL    HW1 3651   4.406   1.602   4.666 -0.7832 -0.8614  0.6223
 1167SOL    HW2 3652   4.384   1.696   4.798 -1.6755 -1.2400  0.7497
 1168SOL     OW 3653   4.825   4.819   1.946 -0.2414  0.1007 -0.4282
 1168SOL    HW1 3654   4.909   4.791   1.993 -0.4432 -0.1293 -0.1997
 1168SOL    HW2 3655   4.848   4.881   1.871  0.2054 -0.5776 -0.8666
 1169SOL     OW 3656   3.895   3.866   0.591 -0.7248 -0.0587  0.1844
 1169SOL    HW1 3657   3.842   3.911   0.663 -0.8395 -0.5905  0.4366
 1169SOL    HW2 3658   3.889   3.767   0.602 -0.5186 -0.1405 -0.3970
 1170SOL     OW 3659   1.653   3.641   2.381  0.2020 -0.2026 -0.2744
 1170SOL    HW1 3660   1.641   3.740   2.374  1.3562  0.0237  0.6720
 1170SOL    HW2 3661   1.592   3.605   2.452  0.7185  0.0398  0.3027
 1171SOL     OW 3662   2.258   2.361   3.553 -0.3632 -0.7626  0.7583
 1171SOL    HW1 3663   2.221   2.454   3.560  1.6667  0.0288  1.9516
 1171SOL    HW2 3664   2.357   2.364   3.570 -0.0482 -3.0053 -0.3818
 1172SOL     OW 3665   0.687   0.770   3.590  0.0119  0.0869 -0.5151
 1172SOL    HW1 3666   0.707   0.694   3.652 -1.5495  0.5364  0.6144
 1172SOL    HW2 3667   0.764   0.833   3.589 -0.3684  0.7017  2.0230
 1173SOL     OW 3668   0.460   2.091   2.255 -0.3091 -0.2088  0.0822
 1173SOL    HW1 3669   0.415   2.002   2.254  0.1085 -0.5171  2.6609
 1173SOL    HW2 3670   0.404   2.156   2.306  0.0759  0.6321 -0.5409
 1174SOL     OW 3671   4.947   1.263   4.696 -0.3093 -0.0957 -0.0510
 1174SOL    HW1 3672   4.969   1.314   4.779 -1.7927  1.6444 -0.6528
 1174SOL    HW2 3673   4.896   1.180   4.720 -1.4121  0.7890  0.7735
 1175SOL     OW 3674   0.659   3.039   2.197 -0.2542 -0.1146 -0.3788
 1175SOL    HW1 3675   0.564   3.044   2.228  0.5560  0.1752  2.2993
 1175SOL    HW2 3676   0.706   2.965   2.244  1.0497  0.2292 -1.0860
 1176SOL     OW 3677   2.426   0.017   3.416 -0.7740  0.2149 -0.6812
 1176SOL    HW1 3678   2.396   5.073   3.380 -0.2103 -0.6895  0.9555
 1176SOL    HW2 3679   2.516   0.007   3.458 -1.4878  1.0982  1.1912
 1177SOL     OW 3680   4.580   0.106   1.903  0.0775 -0.1384 -0.0033
 1177SOL    HW1 3681   4.619   0.141   1.988 -0.2647  0.0581  0.0774
 1177SOL    HW2 3682   4.506   0.042   1.925  1.3533 -1.7303 -0.1285
 1178SOL     OW 3683   0.722   4.090   3.832  0.2334  0.5616 -0.5139
 1178SOL    HW1 3684   0.749   3.994   3.832 -1.1573  0.1455 -0.5605
 1178SOL    HW2 3685   0.695   4.118   3.740  0.7746  1.0575 -0.5337
 1179SOL     OW 3686   1.340   1.484   4.825 -0.2515 -0.7120  0.0591
 1179SOL    HW1 3687   1.408   1.411   4.835  1.1124  0.4691 -0.2905
 1179SOL    HW2 3688   1.285   1.467   4.742 -1.2301 -2.2938  0.9677
 1180SOL     OW 3689   1.424   1.554   2.526 -0.9558  0.1484  0.0021
 1180SOL    HW1 3690   1.438   1.488   2.452 -0.5399  1.0317 -0.7335
 1180SOL    HW2 3691   1.492   1.540   2.597 -2.5491 -1.9912  1.2119
 1181SOL     OW 3692   1.264   3.947   4.968  0.0199 -0.0227  0.0143
 1181SOL    HW1 3693   1.314   4.025   4.930 -0.9172 -0.9693 -3.4814
 1181SOL    HW2 3694   1.311   3.862   4.942  0.2241 -0.7708  2.5279
 1182SOL     OW 3695   3.809   0.976   2.032 -0.0616  0.0576  0.0545
 1182SOL    HW1 3696   3.755   0.970   1.948  0.5397 -0.3246 -0.3170
 1182SOL    HW2 3697   3.765   1.038   2.096 -0.5184  0.3705 -0.5542
 1183SOL     OW 3698   3.975   1.759   2.928 -0.0299 -0.2031 -0.0571
 1183SOL    HW1 3699   3.976   1.678   2.987  0.6509 -0.9480 -1.0534
 1183SOL    HW2 3700   3.918   1.830   2.969  0.4811 -0.6721  1.5141
 1184SOL     OW 3701   1.826   3.721   2.933  0.3437 -0.5606 -0.3065
 1184SOL    HW1 3702   1.748   3.670   2.967 -0.8962  0.4789 -1.4809
 1184SOL    HW2 3703   1.879   3.758   3.010 -1.4003  0.3061  0.5400
 1185SOL     OW 3704   4.276   3.824   5.035 -0.1125  0.1176 -0.0513
 1185SOL    HW1 3705   4.215   3.856   4.963  0.7758 -1.5049 -1.5715
 1185SOL    HW2 3706   4.338   3.898   5.062  1.7266 -0.0816 -3.2925
 1186SOL     OW 3707   4.705   2.758   3.926  0.3539 -0.2591  0.3836
 1186SOL    HW1 3708   4.657   2.844   3.904  1.8573  0.2244 -1.1807
 1186SOL    HW2 3709   4.652   2.681   3.890 -0.3485  0.1035  0.6224
 1187SOL     OW 3710   4.210   1.431   2.885 -0.6286  0.1801  0.5137
 1187SOL    HW1 3711   4.268   1.498   2.931  0.1636  0.5152 -0.9186
 1187SOL    HW2 3712   4.203   1.349   2.942 -0.0234  0.7253  1.4093
 1188SOL     OW 3713   4.573   4.841   2.487 -0.2054  0.0170 -0.0428
 1188SOL    HW1 3714   4.529   4.794   2.410  0.4775 -0.4440 -0.1581
 1188SOL    HW2 3715   4.508   4.906   2.527 -0.8065 -0.2498 -0.5561
 1189SOL     OW 3716   1.765   1.270   1.452  0.2633 -0.4078 -0.4496
 1189SOL    HW1 3717   1.831   1.342   1.475  0.0535 -0.2905 -0.2098
 1189SOL    HW2 3718   1.784   1.188   1.506 -0.8230  0.1854  0.8955
 1190SOL     OW 3719   2.294   5.074   4.093 -0.5182  0.1719 -0.3692
 1190SOL    HW1 3720   2.279   5.096   4.189  1.1590  0.3703 -0.1267
 1190SOL    HW2 3721   2.233   4.999   4.066 -0.0238 -0.8460  1.2405
 1191SOL     OW 3722   2.900   1.361   3.184 -0.2398 -0.1000  0.5753
 1191SOL    HW1 3723   2.978   1.412   3.149  0.5108 -1.6083 -0.0391
 1191SOL    HW2 3724   2.905   1.356   3.284 -1.7979  3.2693  0.9811
 1192SOL     OW 3725   4.108   4.644   1.334  0.2619 -0.1052 -0.0935
 1192SOL    HW1 3726   4.050   4.623   1.255  0.5087 -0.4797 -0.1764
 1192SOL    HW2 3727   4.108   4.566   1.396  1.6839 -0.6005 -0.6974
 1193SOL     OW 3728   0.593   1.228   0.640  0.4948 -0.1018 -0.2409
 1193SOL    HW1 3729   0.636   1.159   0.582 -2.3324  0.6745 -3.5691
 1193SOL    HW2 3730   0.499   1.200   0.661  0.3142  1.3089  1.0187
 1194SOL     OW 3731   1.797   2.536   0.057 -0.0590 -0.7042 -0.2114
 1194SOL    HW1 3732   1.844   2.566   5.118 -1.2669  0.4541 -0.5172
 1194SOL    HW2 3733   1.858   2.545   0.135  0.1605  1.0827 -0.5469
 1195SOL     OW 3734   4.018   4.456   2.631 -1.2636  0.7144 -0.6776
 1195SOL    HW1 3735   4.003   4.389   2.704 -0.5260  1.4031  0.1290
 1195SOL    HW2 3736   3.930   4.493   2.602 -1.5704  0.4396 -0.1301
 1196SOL     OW 3737   4.732   1.102   4.992  0.3169  0.2645  0.1146
 1196SOL    HW1 3738   4.708   1.199   4.999  1.0450  0.3795  1.3630
 1196SOL    HW2 3739   4.759   1.081   4.899 -1.7185  0.7955 -0.6550
 1197SOL     OW 3740   4.517   4.705   0.533  0.3985  0.3838  0.3167
 1197SOL    HW1 3741   4.447   4.641   0.501  0.8794  0.4880 -0.9910
 1197SOL    HW2 3742   4.498   4.796   0.496  1.2493  0.3990 -0.0982
 1198SOL     OW 3743   3.589   3.464   4.722  0.2288 -0.6958  0.2438
 1198SOL    HW1 3744   3.513   3.399   4.729  0.8865 -1.3651  1.5172
 1198SOL    HW2 3745   3.667   3.431   4.775  1.1121  0.4139 -0.3101
 1199SOL     OW 3746   4.484   1.132   4.207 -0.0627  0.1244 -0.1649
 1199SOL    HW1 3747   4.413   1.177   4.261 -0.0434  1.4264 -1.1983
 1199SOL    HW2 3748   4.555   1.198   4.184  0.7821 -0.8299 -0.3506
 1200SOL     OW 3749   4.204   4.281   3.833  0.1236  0.3703 -0.7095
 1200SOL    HW1 3750   4.260   4.202   3.807  1.1670  0.8232  0.0762
 1200SOL    HW2 3751   4.154   4.315   3.753  1.4196  0.3030 -1.5839
 1201SOL     OW 3752   0.762   0.232   4.497  1.2798 -0.6609  0.1035
 1201SOL    HW1 3753   0.703   0.160   4.462 -0.8292  1.7395 -1.6362
 1201SOL    HW2 3754   0.836   0.249   4.432  0.5232  0.1384 -0.5713
 1202SOL     OW 3755   4.464   1.008   2.342 -0.2373 -0.6550 -0.4066
 1202SOL    HW1 3756   4.426   1.099   2.356  0.7892 -0.1394 -0.8896
 1202SOL    HW2 3757   4.541   0.994   2.404 -1.1398 -1.6689  0.5230
 1203SOL     OW 3758   1.263   4.509   4.868 -0.5176  0.0681 -0.4052
 1203SOL    HW1 3759   1.286   4.553   4.955 -1.7951 -1.0698  0.5634
 1203SOL    HW2 3760   1.264   4.577   4.795  0.1857  1.1383  0.5634
 1204SOL     OW 3761   0.463   2.543   2.208  0.1672  0.2015  0.9335
 1204SOL    HW1 3762   0.396   2.587   2.148 -0.1686 -1.0276  0.3561
 1204SOL    HW2 3763   0.513   2.474   2.156  1.2115  0.4360  1.6144
 1205SOL     OW 3764   1.125   1.275   0.577  0.4921  0.5869 -0.0754
 1205SOL    HW1 3765   1.086   1.362   0.608 -2.2300 -0.8337  0.8513
 1205SOL    HW2 3766   1.155   1.222   0.656 -1.4171 -0.8175 -0.2236
 1206SOL     OW 3767   0.424   1.149   3.919 -0.5751 -0.1002  0.0363
 1206SOL    HW1 3768   0.344   1.112   3.966  0.5631  0.2575  2.4222
 1206SOL    HW2 3769   0.462   1.079   3.857 -0.9799 -1.3794  1.1778
 1207SOL     OW 3770   4.008   0.006   2.073 -0.2013 -0.5262 -0.2939
 1207SOL    HW1 3771   4.080   0.035   2.135  0.4194 -2.5738  0.0322
 1207SOL    HW2 3772   3.980   0.082   2.015  1.7833  0.4857  0.0125
 1208SOL     OW 3773   3.378   3.398   4.419  0.1987 -0.4407  0.0459
 1208SOL    HW1 3774   3.323   3.464   4.470 -0.3634 -1.6274  1.0322
 1208SOL    HW2 3775   3.357   3.406   4.322  0.7858  1.3947  0.0201
 1209SOL     OW 3776   3.254   3.239   5.111 -0.3476 -0.1413  0.7125
 1209SOL    HW1 3777   3.276   3.336   5.121  1.0500  0.0113 -2.4778
 1209SOL    HW2 3778   3.192   3.211   0.040  1.0180  2.5330  3.0720
 1210SOL     OW 3779   3.568   4.407   2.586  0.1946 -0.3893  0.1727
 1210SOL    HW1 3780   3.476   4.403   2.624  0.5852 -0.8522  1.0768
 1210SOL    HW2 3781   3.582   4.330   2.524 -0.6692  0.7233 -1.4893
 1211SOL     OW 3782   1.716   4.457   1.766  0.2863 -0.2315 -0.0934
 1211SOL    HW1 3783   1.812   4.433   1.775  0.5534  0.6107 -0.5904
 1211SOL    HW2 3784   1.702   4.553   1.793 -0.2359 -0.0584 -0.9168
 1212SOL     OW 3785   2.905   4.162   0.935  0.3885  0.0933  0.5684
 1212SOL    HW1 3786   2.831   4.182   0.999  0.0318 -0.2477  0.2647
 1212SOL    HW2 3787   2.922   4.063   0.935  1.3174  0.2414  1.1601
 1213SOL     OW 3788   1.864   2.348   4.687 -0.1981 -0.0018 -0.7278
 1213SOL    HW1 3789   1.963   2.345   4.702 -0.3428  0.9829  0.5902
 1213SOL    HW2 3790   1.823   2.265   4.724 -0.1025  0.6277  0.8393
 1214SOL     OW 3791   1.048   4.833   1.476 -0.5262  0.2576 -0.5533
 1214SOL    HW1 3792   1.010   4.774   1.548 -2.0840  0.2832 -1.3115
 1214SOL    HW2 3793   0.975   4.860   1.414  0.6456  0.9195 -1.6810
 1215SOL     OW 3794   3.323   4.337   4.239  0.1329  0.0907  0.2986
 1215SOL    HW1 3795   3.261   4.307   4.166  0.3750 -1.6910  0.7783
 1215SOL    HW2 3796   3.411   4.291   4.228 -0.1825 -1.0719  2.3277
 1216SOL     OW 3797   2.473   4.037   0.830  0.8854  0.0722 -0.7086
 1216SOL    HW1 3798   2.447   4.052   0.925  4.1788  0.5325  0.2479
 1216SOL    HW2 3799   2.512   4.120   0.792  2.9209 -1.0475 -1.2234
 1217SOL     OW 3800   0.886   2.988   3.027 -0.0956 -0.5101 -0.2849
 1217SOL    HW1 3801   0.968   2.959   2.977  0.3738 -1.6825  1.1154
 1217SOL    HW2 3802   0.832   2.908   3.052 -1.5627  0.2362 -0.9631
 1218SOL     OW 3803   0.711   2.079   2.643  0.3745 -0.0960 -0.1612
 1218SOL    HW1 3804   0.754   1.991   2.629  0.4889  0.1736 -1.6118
 1218SOL    HW2 3805   0.680   2.116   2.555 -0.1380  1.0695  0.4843
 1219SOL     OW 3806   1.148   0.515   4.480 -0.6584 -0.3382 -0.2904
 1219SOL    HW1 3807   1.226   0.576   4.499 -1.1793 -0.4506  2.6028
 1219SOL    HW2 3808   1.182   0.432   4.436  0.5393  0.5045 -1.0522
 1220SOL     OW 3809   3.715   3.078   1.535 -0.0142 -0.2355 -0.2518
 1220SOL    HW1 3810   3.700   3.048   1.629 -1.5205  2.6903  0.5592
 1220SOL    HW2 3811   3.629   3.073   1.484  0.5944 -0.9694 -1.2426
 1221SOL     OW 3812   4.385   3.532   4.652 -0.7316 -0.5179 -0.2333
 1221SOL    HW1 3813   4.362   3.629   4.646 -1.9979 -0.6377  1.7247
 1221SOL    HW2 3814   4.433   3.504   4.569  0.2802  1.9192 -0.5728
 1222SOL     OW 3815   3.003   4.281   2.231  0.1956  0.4214 -0.2214
 1222SOL    HW1 3816   2.909   4.316   2.231 -0.0875 -0.1977  2.0678
 1222SOL    HW2 3817   3.001   4.181   2.231  0.8237  0.3990  0.6622
 1223SOL     OW 3818   1.873   3.106   1.662  0.7333  0.1494  0.1255
 1223SOL    HW1 3819   1.924   3.191   1.666  0.4541  0.3341 -0.2850
 1223SOL    HW2 3820   1.850   3.077   1.755 -0.0313  1.0395  0.2268
 1224SOL     OW 3821   3.327   2.444   4.380  0.1425 -0.5312  0.4808
 1224SOL    HW1 3822   3.281   2.458   4.468 -0.4131 -0.7851  0.2416
 1224SOL    HW2 3823   3.364   2.531   4.348 -0.6190 -0.2133  0.4417
 1225SOL     OW 3824   3.298   1.650   3.243 -0.3690 -0.7225 -0.0602
 1225SOL    HW1 3825   3.287   1.749   3.234 -2.5042 -1.0400 -1.7877
 1225SOL    HW2 3826   3.394   1.626   3.227  0.2107  1.0562  0.5306
 1226SOL     OW 3827   1.941   3.276   2.981  0.1817 -0.1922  0.0155
 1226SOL    HW1 3828   1.970   3.260   2.887 -0.6124  0.2881 -0.3177
 1226SOL    HW2 3829   1.873   3.208   3.007 -1.3236  1.0442 -0.5554
 1227SOL     OW 3830   0.910   0.873   4.490  0.1727  0.5201  0.1633
 1227SOL    HW1 3831   0.813   0.886   4.510  0.0049  1.0382 -0.9213
 1227SOL    HW2 3832   0.926   0.777   4.464  0.2176  0.0910  1.6694
 1228SOL     OW 3833   1.822   4.075   2.375  0.2851  0.7287 -0.2919
 1228SOL    HW1 3834   1.756   4.001   2.385 -1.5181  2.2189 -0.6379
 1228SOL    HW2 3835   1.797   4.132   2.297  0.8271  2.4763  0.7474
 1229SOL     OW 3836   1.085   0.768   4.845 -0.0673  0.5060  0.0959
 1229SOL    HW1 3837   1.083   0.685   4.789  1.4007 -0.8211  1.9072
 1229SOL    HW2 3838   0.991   0.792   4.872 -0.5238 -0.4919 -0.5545
 1230SOL     OW 3839   2.181   1.578   3.483 -0.3838  0.5260  0.0008
 1230SOL    HW1 3840   2.232   1.541   3.561  0.2091  1.7922  0.2373
 1230SOL    HW2 3841   2.087   1.544   3.486 -0.0566 -0.3781  0.5941
 1231SOL     OW 3842   0.024   1.095   0.628  0.2009  0.1500  0.7127
 1231SOL    HW1 3843   5.096   1.035   0.593 -0.5643  0.6103  1.4611
 1231SOL    HW2 3844   5.128   1.165   0.686  1.2164  0.6820  0.8003
 1232SOL     OW 3845   0.681   4.100   4.120 -0.1631 -0.0189  0.7079
 1232SOL    HW1 3846   0.689   4.124   4.024 -0.6879  0.6550  0.8303
 1232SOL    HW2 3847   0.585   4.106   4.149  0.0455  0.1925  1.3782
 1233SOL     OW 3848   1.541   4.974   0.243 -0.0956  0.1061  0.2236
 1233SOL    HW1 3849   1.625   4.988   0.296 -1.4109  2.8168  1.8679
 1233SOL    HW2 3850   1.490   4.897   0.281  0.2395  0.3561  1.2220
 1234SOL     OW 3851   3.758   2.286   1.996  0.3166  0.3114 -0.0274
 1234SOL    HW1 3852   3.845   2.308   1.953 -0.1139 -1.2208 -1.8613
 1234SOL    HW2 3853   3.695   2.252   1.926 -0.4458 -2.3424  1.8044
 1235SOL     OW 3854   2.424   5.012   1.873  0.1122  0.1006 -0.2631
 1235SOL    HW1 3855   2.460   5.042   1.784 -0.2559  0.9655 -0.1334
 1235SOL    HW2 3856   2.329   5.043   1.882  0.4752  0.9287  0.8630
 1236SOL     OW 3857   2.437   1.195   1.168 -0.3500 -0.2844 -0.7720
 1236SOL    HW1 3858   2.428   1.171   1.072 -0.9476  0.8386 -1.0245
 1236SOL    HW2 3859   2.503   1.270   1.178 -0.1267 -0.5422 -0.2857
 1237SOL     OW 3860   1.706   4.691   1.130 -0.5229 -0.1225  0.2927
 1237SOL    HW1 3861   1.788   4.738   1.163 -0.6591  0.2379  0.1311
 1237SOL    HW2 3862   1.716   4.593   1.142 -1.2335  0.0686  2.9560
 1238SOL     OW 3863   3.289   3.592   3.134  0.3355 -0.7519  0.0890
 1238SOL    HW1 3864   3.254   3.499   3.124 -2.0952 -0.2153  2.4557
 1238SOL    HW2 3865   3.229   3.656   3.086 -0.3222 -0.0724  1.7462
 1239SOL     OW 3866   4.808   2.766   4.171 -0.6203 -0.1099 -0.0205
 1239SOL    HW1 3867   4.797   2.852   4.221 -0.3730 -0.4055  0.5463
 1239SOL    HW2 3868   4.800   2.784   4.072  2.0331  1.0449 -0.1158
 1240SOL     OW 3869   1.938   0.943   0.292 -0.1328  0.3950  0.0134
 1240SOL    HW1 3870   2.037   0.936   0.281 -0.3475  0.5930 -2.5779
 1240SOL    HW2 3871   1.894   0.867   0.243 -1.2990  0.6046  0.7050
 1241SOL     OW 3872   2.623   1.972   1.138 -0.0476 -0.1054 -0.1242
 1241SOL    HW1 3873   2.611   1.921   1.224  0.1594  0.4851  0.2636
 1241SOL    HW2 3874   2.603   1.912   1.061 -0.3371 -0.6189  0.3394
 1242SOL     OW 3875   0.139   0.278   4.657 -0.2812 -0.0523 -0.3012
 1242SOL    HW1 3876   0.134   0.226   4.572  1.1327 -1.2226  0.3050
 1242SOL    HW2 3877   0.112   0.220   4.734  0.2551  0.4376  0.2640
 1243SOL     OW 3878   3.215   3.191   0.629  0.0510 -0.7463 -0.8124
 1243SOL    HW1 3879   3.120   3.210   0.608  0.2365 -0.1740 -1.1575
 1243SOL    HW2 3880   3.259   3.275   0.663  0.0857 -1.3223  0.6434
 1244SOL     OW 3881   3.433   4.814   3.996  0.2471 -0.0681 -0.3008
 1244SOL    HW1 3882   3.386   4.818   3.908  0.6731  0.0236 -0.5259
 1244SOL    HW2 3883   3.515   4.758   3.987  2.5280  3.1226 -1.0208
 1245SOL     OW 3884   2.508   1.399   0.596  0.3355 -0.3611 -0.2953
 1245SOL    HW1 3885   2.522   1.320   0.537  0.4578 -1.1701  0.7828
 1245SOL    HW2 3886   2.428   1.451   0.564  1.0196 -0.1690 -1.7772
 1246SOL     OW 3887   3.801   3.642   0.241  0.0207 -0.1520  0.2755
 1246SOL    HW1 3888   3.795   3.571   0.312  2.0333 -2.0168 -1.2864
 1246SOL    HW2 3889   3.711   3.657   0.202 -0.7863 -0.4312  1.9308
 1247SOL     OW 3890   0.981   1.707   3.193  0.0217  0.1901  0.0725
 1247SOL    HW1 3891   1.057   1.695   3.257  0.1713  0.1101 -0.1187
 1247SOL    HW2 3892   0.910   1.763   3.235 -1.2289 -2.2602  1.4576
 1248SOL     OW 3893   1.789   0.534   0.664 -0.0064 -0.0165 -0.2330
 1248SOL    HW1 3894   1.705   0.582   0.642 -1.2212 -1.3843  1.2275
 1248SOL    HW2 3895   1.769   0.455   0.722  2.3070 -0.2519  0.3549
 1249SOL     OW 3896   1.349   3.640   4.037  0.4838 -0.5438 -0.1325
 1249SOL    HW1 3897   1.335   3.547   4.006 -0.8320 -0.1287 -0.8469
 1249SOL    HW2 3898   1.355   3.642   4.137 -0.1288 -1.3128 -0.0748
 1250SOL     OW 3899   3.943   1.398   1.021 -0.0147  0.1978  0.3953
 1250SOL    HW1 3900   4.007   1.329   1.055 -0.5527 -0.0093  1.0073
 1250SOL    HW2 3901   3.934   1.388   0.922 -0.6565 -1.1355  0.5518
 1251SOL     OW 3902   4.825   3.957   0.538 -0.1413  0.3074 -0.3006
 1251SOL    HW1 3903   4.922   3.962   0.564  0.0299 -0.2144 -0.8190
 1251SOL    HW2 3904   4.804   3.865   0.507 -0.4355  0.8020 -1.6406
 1252SOL     OW 3905   0.600   3.458   4.159 -0.1360 -0.0548 -0.3830
 1252SOL    HW1 3906   0.599   3.525   4.234 -4.2509  1.3818 -1.4886
 1252SOL    HW2 3907   0.621   3.505   4.073 -0.0104 -0.8318 -0.7880
 1253SOL     OW 3908   2.080   3.662   0.943 -0.2501 -0.0476 -0.2003
 1253SOL    HW1 3909   2.078   3.565   0.963 -0.4023  0.3485  1.9190
 1253SOL    HW2 3910   2.066   3.714   1.027 -0.4425  1.8150 -1.3221
 1254SOL     OW 3911   3.048   1.138   1.109 -0.1466  0.1411 -0.6904
 1254SOL    HW1 3912   2.997   1.194   1.175 -0.1763 -0.0108 -0.5812
 1254SOL    HW2 3913   3.015   1.156   1.017 -0.4563 -0.0116 -0.6122
 1255SOL     OW 3914   0.878   4.807   3.712  0.0718 -0.0751 -0.1029
 1255SOL    HW1 3915   0.847   4.812   3.617 -0.3059  1.3622  0.0687
 1255SOL    HW2 3916   0.977   4.795   3.713  0.0468 -0.4015 -0.6691
 1256SOL     OW 3917   3.979   0.448   4.538 -0.0183 -0.0694  0.3350
 1256SOL    HW1 3918   3.936   0.507   4.469 -1.1034 -0.4500  0.6739
 1256SOL    HW2 3919   4.078   0.446   4.523 -0.1996  0.1457 -0.9801
 1257SOL     OW 3920   1.427   1.672   0.160 -0.2425  0.1691 -0.3255
 1257SOL    HW1 3921   1.421   1.771   0.177 -1.8679  0.1191 -0.4935
 1257SOL    HW2 3922   1.519   1.640   0.183 -0.1139  1.4560  1.1006
 1258SOL     OW 3923   0.291   3.110   1.692 -0.0528  0.3044  0.5544
 1258SOL    HW1 3924   0.347   3.031   1.666  0.0408  0.2717  0.8436
 1258SOL    HW2 3925   0.209   3.077   1.739 -0.2115  0.3615  0.3162
 1259SOL     OW 3926   3.224   4.183   1.870  0.0508  0.5082 -0.0324
 1259SOL    HW1 3927   3.280   4.135   1.938  1.3519  1.8644 -0.0886
 1259SOL    HW2 3928   3.195   4.118   1.800  0.5684 -0.4666  0.6227
 1260SOL     OW 3929   3.632   2.232   2.506 -0.0787  0.3101  0.6973
 1260SOL    HW1 3930   3.708   2.175   2.536  1.0226  2.1375  1.5370
 1260SOL    HW2 3931   3.546   2.185   2.524  0.7823 -2.4942 -1.6853
 1261SOL     OW 3932   3.890   3.434   4.730 -0.3162 -0.0071 -0.0524
 1261SOL    HW1 3933   3.860   3.520   4.769  0.2283 -0.7823  2.1946
 1261SOL    HW2 3934   3.966   3.451   4.667  1.2076  1.0169  1.9371
 1262SOL     OW 3935   0.531   2.646   4.773 -0.0292 -0.1760  0.1401
 1262SOL    HW1 3936   0.559   2.559   4.814  0.5775  1.0937  2.6192
 1262SOL    HW2 3937   0.432   2.659   4.785 -0.0933 -0.4499 -0.0927
 1263SOL     OW 3938   3.328   3.118   4.405  0.0283 -0.4505  0.4420
 1263SOL    HW1 3939   3.383   3.065   4.340 -1.5169 -2.7857  0.9137
 1263SOL    HW2 3940   3.365   3.211   4.412  1.4069 -0.6905 -2.2845
 1264SOL     OW 3941   0.487   3.812   0.773 -0.9185 -0.3083  0.2740
 1264SOL    HW1 3942   0.457   3.725   0.811  1.1390 -1.1047  0.2363
 1264SOL    HW2 3943   0.550   3.794   0.696  1.7114  1.0794  1.9496
 1265SOL     OW 3944   0.538   2.061   0.218  0.0765  1.1281  0.0574
 1265SOL    HW1 3945   0.502   2.034   0.129  0.4731 -0.4237  0.3382
 1265SOL    HW2 3946   0.598   2.141   0.207 -1.2964  2.0790 -0.7780
 1266SOL     OW 3947   0.335   3.097   2.043 -0.7605  0.3714 -0.1038
 1266SOL    HW1 3948   0.416   3.084   1.985 -0.5457 -0.7101  0.4161
 1266SOL    HW2 3949   0.364   3.112   2.138 -1.1310  1.6381 -0.1670
 1267SOL     OW 3950   1.080   3.226   0.323 -0.5581 -0.2366 -0.4497
 1267SOL    HW1 3951   1.122   3.312   0.295  1.5601 -0.7535  0.9529
 1267SOL    HW2 3952   1.055   3.230   0.419  2.4293 -2.1131  0.5508
 1268SOL     OW 3953   3.724   2.390   2.860  0.0757 -0.2529 -0.0836
 1268SOL    HW1 3954   3.658   2.421   2.792  0.3904 -0.1178 -0.3270
 1268SOL    HW2 3955   3.746   2.294   2.843 -0.9882 -0.6667  0.7413
 1269SOL     OW 3956   2.423   1.144   1.880  0.0608  0.4032 -0.3895
 1269SOL    HW1 3957   2.502   1.201   1.858  0.8842 -0.8379 -0.7657
 1269SOL    HW2 3958   2.406   1.080   1.805  0.5716 -1.3601  0.9305
 1270SOL     OW 3959   4.693   0.565   0.427  0.2584 -0.5531 -0.0038
 1270SOL    HW1 3960   4.656   0.638   0.370  2.0920  0.2257 -0.2708
 1270SOL    HW2 3961   4.656   0.477   0.396 -0.9354  0.1071 -0.5522
 1271SOL     OW 3962   3.871   4.885   4.544  0.5825  0.1357  0.0720
 1271SOL    HW1 3963   3.910   4.977   4.552  1.8398 -0.3874  0.2227
 1271SOL    HW2 3964   3.804   4.884   4.469 -1.8027  1.9177  1.9931
 1272SOL     OW 3965   3.850   0.574   2.852  0.5588  0.2980 -0.1386
 1272SOL    HW1 3966   3.879   0.665   2.823  2.1378 -0.1358 -0.0226
 1272SOL    HW2 3967   3.820   0.578   2.947  0.0466  0.7968 -0.3119
 1273SOL     OW 3968   1.601   0.091   2.723  0.5158  0.4936 -0.0024
 1273SOL    HW1 3969   1.551   0.015   2.682 -0.3590  0.9578  0.1744
 1273SOL    HW2 3970   1.587   0.173   2.669 -1.2224  1.2772  1.5437
 1274SOL     OW 3971   0.831   3.380   4.343 -0.1483  0.8808  0.1519
 1274SOL    HW1 3972   0.831   3.466   4.395  1.2927  1.4322 -0.6904
 1274SOL    HW2 3973   0.740   3.364   4.305 -0.7037  1.4919  1.1673
 1275SOL     OW 3974   1.383   2.252   4.867 -0.1461 -0.2382  0.0508
 1275SOL    HW1 3975   1.472   2.262   4.911  0.3625 -1.1210 -0.7342
 1275SOL    HW2 3976   1.363   2.333   4.812 -0.3308  0.4297  1.0853
 1276SOL     OW 3977   1.001   2.705   3.818 -0.8716  0.5269  0.0063
 1276SOL    HW1 3978   1.013   2.732   3.913 -0.7633 -0.8461  0.4150
 1276SOL    HW2 3979   0.942   2.624   3.813 -0.0877 -0.0209 -0.9850
 1277SOL     OW 3980   0.091   2.074   3.723  0.1917 -0.3232 -0.5004
 1277SOL    HW1 3981   0.030   2.059   3.801  1.2760 -2.2604  0.0421
 1277SOL    HW2 3982   0.056   2.023   3.644 -0.2838  0.6973 -0.9557
 1278SOL     OW 3983   3.247   4.637   1.827 -0.2502 -1.0414  0.1860
 1278SOL    HW1 3984   3.220   4.569   1.894 -0.2579  0.9722  2.3654
 1278SOL    HW2 3985   3.275   4.721   1.874 -1.4990  0.9412 -2.3369
 1279SOL     OW 3986   2.795   2.002   4.569  0.1085 -0.1773 -0.4259
 1279SOL    HW1 3987   2.882   2.049   4.572 -0.3854  0.7186  1.5053
 1279SOL    HW2 3988   2.775   1.962   4.659 -0.4805 -2.2695 -1.4107
 1280SOL     OW 3989   3.419   4.190   0.196  0.0936  0.3755  0.1247
 1280SOL    HW1 3990   3.403   4.242   0.112 -1.5536 -1.3188 -0.6892
 1280SOL    HW2 3991   3.358   4.223   0.268 -1.0705 -0.4497 -0.4397
 1281SOL     OW 3992   1.411   4.894   3.181 -0.1780  0.6044 -0.0567
 1281SOL    HW1 3993   1.403   4.989   3.152  0.8468  0.3249 -1.3544
 1281SOL    HW2 3994   1.460   4.841   3.111 -1.6996 -1.1349  0.1013
 1282SOL     OW 3995   3.986   5.001   0.004 -0.9102 -0.0069  0.5701
 1282SOL    HW1 3996   4.029   4.982   5.060 -2.1634 -0.1707 -0.0358
 1282SOL    HW2 3997   3.946   5.093   0.002  0.9441  0.8827  1.7764
 1283SOL     OW 3998   4.903   5.085   4.055 -0.4793 -0.6387  0.5859
 1283SOL    HW1 3999   4.889   0.031   4.014 -1.4385 -0.9175  0.2733
 1283SOL    HW2 4000   4.975   5.037   4.006  0.8481  0.3582  1.4469
 1284SOL     OW 4001   2.620   3.478   0.151 -0.0679 -0.3405  0.2446
 1284SOL    HW1 4002   2.594   3.568   0.118 -0.0024 -0.8492 -1.2736
 1284SOL    HW2 4003   2.719   3.473   0.163 -0.1000 -0.1322  0.6225
 1285SOL     OW 4004   1.731   1.954   3.709 -0.4783 -0.1698  0.0075
 1285SOL    HW1 4005   1.821   1.971   3.668  0.0958  3.1423  2.2210
 1285SOL    HW2 4006   1.740   1.887   3.782  0.2034  0.0453  0.1298
 1286SOL     OW 4007   4.194   4.193   0.386 -0.2527  0.2080  0.3302
 1286SOL    HW1 4008   4.235   4.135   0.316 -0.3147  1.3223 -0.6559
 1286SOL    HW2 4009   4.160   4.136   0.461 -0.1108 -0.9945 -0.5010
 1287SOL     OW 4010   1.747   0.704   4.952  0.1252 -0.7741  0.0975
 1287SOL    HW1 4011   1.649   0.703   4.972  0.1067  0.0777  0.0852
 1287SOL    HW2 4012   1.778   0.799   4.942  0.8164 -1.0594 -0.5491
 1288SOL     OW 4013   1.592   0.080   1.873  0.3380 -0.5554 -0.2443
 1288SOL    HW1 4014   1.684   0.114   1.891  0.1733 -0.6351  0.8161
 1288SOL    HW2 4015   1.528   0.156   1.870  0.5430 -0.4088 -1.8494
 1289SOL     OW 4016   1.422   0.941   0.347 -0.1669 -0.1414 -0.1514
 1289SOL    HW1 4017   1.377   1.019   0.391 -0.0312  0.2340 -0.6700
 1289SOL    HW2 4018   1.477   0.892   0.414 -0.0304  0.3761  0.1164
 1290SOL     OW 4019   3.615   2.082   1.484 -0.0824 -0.7689  0.0121
 1290SOL    HW1 4020   3.519   2.075   1.456 -0.0115 -0.4520 -0.3131
 1290SOL    HW2 4021   3.620   2.084   1.584 -0.6826  2.3697  0.0975
 1291SOL     OW 4022   0.361   1.852   0.313  0.0847 -0.0481 -0.2492
 1291SOL    HW1 4023   0.323   1.867   0.404  0.2765 -1.3894  0.0683
 1291SOL    HW2 4024   0.404   1.936   0.281 -0.0956  0.4769  0.8431
 1292SOL     OW 4025   1.126   3.939   2.924 -0.1239 -0.4764  0.0958
 1292SOL    HW1 4026   1.126   3.964   2.828  0.6523 -2.2410 -0.4105
 1292SOL    HW2 4027   1.219   3.924   2.956 -0.4361 -1.0021  0.8079
 1293SOL     OW 4028   1.847   1.834   2.421 -0.6693  0.3833  0.3220
 1293SOL    HW1 4029   1.758   1.854   2.380 -1.0082  0.8347  1.2541
 1293SOL    HW2 4030   1.918   1.847   2.353 -1.1529  1.8836  0.0665
 1294SOL     OW 4031   1.244   4.922   0.420  0.5097 -0.1011 -0.5433
 1294SOL    HW1 4032   1.312   4.849   0.424  0.3723 -0.1914  0.2946
 1294SOL    HW2 4033   1.278   5.002   0.470 -0.0564 -0.1945 -0.0068
 1295SOL     OW 4034   2.837   1.622   4.430 -0.1981  0.7409 -0.6126
 1295SOL    HW1 4035   2.762   1.647   4.491  1.3060  2.2447  0.7454
 1295SOL    HW2 4036   2.911   1.580   4.483  0.6125  0.8650 -1.6069
 1296SOL     OW 4037   0.813   2.601   1.444  0.3455 -0.1628 -0.0160
 1296SOL    HW1 4038   0.819   2.529   1.375 -0.8337 -0.9806  0.6993
 1296SOL    HW2 4039   0.885   2.669   1.428  1.6161 -1.5915 -0.5770
 1297SOL     OW 4040   0.390   0.492   0.813  0.2292  0.5156  0.0279
 1297SOL    HW1 4041   0.415   0.568   0.874  0.6318  0.3635  0.0560
 1297SOL    HW2 4042   0.457   0.485   0.740  1.6714 -1.3950  1.4353
 1298SOL     OW 4043   0.212   3.890   1.913  0.5300  0.1625  0.5318
 1298SOL    HW1 4044   0.173   3.833   1.840  0.2292 -1.2768  1.7592
 1298SOL    HW2 4045   0.299   3.928   1.882  0.9804 -1.3671 -0.1779
 1299SOL     OW 4046   2.416   2.610   4.545 -0.2009 -0.7808  0.1719
 1299SOL    HW1 4047   2.488   2.646   4.486 -0.8629 -1.3316 -1.0024
 1299SOL    HW2 4048   2.366   2.685   4.587  0.1799 -0.3719 -0.0992
 1300SOL     OW 4049   3.457   1.653   1.786 -0.3783 -0.0509  0.0875
 1300SOL    HW1 4050   3.462   1.669   1.688 -0.4406  0.0189  0.0957
 1300SOL    HW2 4051   3.368   1.683   1.821 -0.9073 -1.3621 -0.0695
 1301SOL     OW 4052   0.195   1.370   3.987 -0.1684 -0.0321 -0.1771
 1301SOL    HW1 4053   0.195   1.270   3.998 -2.3718 -0.0847 -0.0959
 1301SOL    HW2 4054   0.256   1.411   4.054 -0.0698 -1.2765  0.5278
 1302SOL     OW 4055   0.928   1.504   5.037  0.2281  0.4022  0.4499
 1302SOL    HW1 4056   0.856   1.566   5.068  1.2364  1.0708  1.5380
 1302SOL    HW2 4057   0.906   1.472   4.945 -2.8551 -1.6100  1.7156
 1303SOL     OW 4058   3.851   0.995   0.827  0.0183  0.5069  0.1999
 1303SOL    HW1 4059   3.752   1.006   0.814 -0.3042 -1.6500  0.3581
 1303SOL    HW2 4060   3.899   1.013   0.742 -0.6133  0.6466 -0.1310
 1304SOL     OW 4061   0.653   4.737   4.348 -0.0986  0.0914 -0.0487
 1304SOL    HW1 4062   0.627   4.823   4.393  1.6876 -0.0048  1.2748
 1304SOL    HW2 4063   0.619   4.736   4.254  0.4437  2.5587 -0.3198
 1305SOL     OW 4064   4.371   1.587   2.063 -0.1404 -0.2015 -0.3776
 1305SOL    HW1 4065   4.319   1.508   2.095 -1.0254  0.4909 -0.0782
 1305SOL    HW2 4066   4.465   1.580   2.096 -0.8383  0.1426  1.8360
 1306SOL     OW 4067   3.885   0.364   0.129  0.2833 -0.3328 -0.7741
 1306SOL    HW1 4068   3.977   0.388   0.096  0.5973 -0.7948 -0.2483
 1306SOL    HW2 4069   3.880   0.381   0.227  1.1348 -4.0832  0.0705
 1307SOL     OW 4070   3.146   4.991   1.643 -0.0871  0.3644  0.0018
 1307SOL    HW1 4071   3.176   4.897   1.632 -0.3052  0.0754  1.6969
 1307SOL    HW2 4072   3.058   4.993   1.691 -0.9706  1.3663 -1.5544
 1308SOL     OW 4073   3.651   2.349   0.762  0.3757 -0.7462  0.0653
 1308SOL    HW1 4074   3.660   2.351   0.862  2.9109  0.3123 -0.0988
 1308SOL    HW2 4075   3.568   2.299   0.737 -0.6891 -0.4725  2.6967
 1309SOL     OW 4076   3.140   2.013   0.219  0.3134 -0.3424  0.4039
 1309SOL    HW1 4077   3.113   2.075   0.293 -0.4068 -0.4746  0.2518
 1309SOL    HW2 4078   3.116   2.054   0.131  1.5886  0.0275  0.2035
 1310SOL     OW 4079   3.619   3.724   0.760 -0.3434 -0.2727 -0.1759
 1310SOL    HW1 4080   3.684   3.681   0.822  0.7212  0.8632 -0.4719
 1310SOL    HW2 4081   3.618   3.673   0.673 -0.4584 -0.7641  0.1078
 1311SOL     OW 4082   2.306   1.597   4.584  0.0175  0.2124  0.6850
 1311SOL    HW1 4083   2.344   1.621   4.673  0.8996 -0.0849  0.3950
 1311SOL    HW2 4084   2.373   1.617   4.512 -0.6638  0.3985  0.0847
 1312SOL     OW 4085   1.159   2.792   0.025  0.8616  0.2655 -0.7747
 1312SOL    HW1 4086   1.072   2.799   0.074  1.3678 -1.0370  0.3857
 1312SOL    HW2 4087   1.151   2.724   5.096  0.3634  1.5665 -1.9618
 1313SOL     OW 4088   4.831   4.221   0.651 -0.4288  0.2316  0.4460
 1313SOL    HW1 4089   4.784   4.156   0.591 -2.2017  0.8441  1.1175
 1313SOL    HW2 4090   4.888   4.171   0.716 -0.1011 -0.5337 -0.4076
 1314SOL     OW 4091   0.986   4.200   2.303  0.6163 -0.3892 -1.1785
 1314SOL    HW1 4092   1.058   4.169   2.242 -1.1310 -3.0446 -2.0833
 1314SOL    HW2 4093   0.995   4.155   2.392  1.2816  0.9602 -0.5367
 1315SOL     OW 4094   4.832   4.252   2.982 -0.1132  0.7288  0.1375
 1315SOL    HW1 4095   4.823   4.326   3.049 -1.0156  1.8285 -1.1380
 1315SOL    HW2 4096   4.779   4.275   2.900  0.3099 -0.9442 -0.6411
 1316SOL     OW 4097   1.398   4.870   4.785  0.3428 -0.2581 -0.2080
 1316SOL    HW1 4098   1.346   4.893   4.866  1.3107  1.2773  0.0168
 1316SOL    HW2 4099   1.343   4.887   4.703  0.2421  0.6935  0.0500
 1317SOL     OW 4100   3.521   4.317   3.527 -0.1548  1.0928  0.0950
 1317SOL    HW1 4101   3.543   4.262   3.447 -3.1724  0.7667 -0.6111
 1317SOL    HW2 4102   3.463   4.394   3.501 -0.1216  1.7573  1.7980
 1318SOL     OW 4103   4.530   2.117   4.911 -0.0126 -0.3114  0.6880
 1318SOL    HW1 4104   4.532   2.202   4.858  0.6316  0.4267  1.8223
 1318SOL    HW2 4105   4.622   2.097   4.944 -0.1537 -1.4956  0.3938
 1319SOL     OW 4106   2.034   2.155   4.408  0.4656  0.1637 -0.1024
 1319SOL    HW1 4107   1.943   2.112   4.404 -0.7098  2.1271  2.4607
 1319SOL    HW2 4108   2.034   2.239   4.354  1.3659 -0.6758 -1.4759
 1320SOL     OW 4109   4.984   0.653   2.130 -0.5866 -0.1517  0.2664
 1320SOL    HW1 4110   4.903   0.707   2.155  0.0083  0.4921  0.8443
 1320SOL    HW2 4111   4.976   0.623   2.035 -0.2875  2.1956 -0.5717
 1321SOL     OW 4112   1.184   2.376   5.022 -0.4356  0.1801 -0.3743
 1321SOL    HW1 4113   1.254   2.324   4.974 -0.8618 -0.7508 -0.0289
 1321SOL    HW2 4114   1.188   2.355   5.120 -2.7718 -1.9181 -0.6144
 1322SOL     OW 4115   2.368   4.602   2.470 -0.3702  0.0945 -0.3895
 1322SOL    HW1 4116   2.300   4.544   2.514 -1.1152  1.2600  0.0608
 1322SOL    HW2 4117   2.330   4.694   2.457  1.3684  1.0217  0.6395
 1323SOL     OW 4118   4.590   1.574   2.936  0.4001 -0.2358  0.2043
 1323SOL    HW1 4119   4.678   1.541   2.904  0.1875 -1.9387  1.2480
 1323SOL    HW2 4120   4.540   1.615   2.859  1.7691  0.0824 -0.5529
 1324SOL     OW 4121   1.659   2.279   2.555 -0.2907 -0.2609  0.1250
 1324SOL    HW1 4122   1.757   2.281   2.536 -0.0602  0.1294  1.2285
 1324SOL    HW2 4123   1.639   2.338   2.634 -1.4273 -0.2703 -0.1288
 1325SOL     OW 4124   5.069   5.025   0.614  0.1798 -0.1020  0.9800
 1325SOL    HW1 4125   4.974   5.016   0.643 -0.7190  1.5930 -1.1931
 1325SOL    HW2 4126   5.103   5.115   0.638  1.0954 -0.5095  1.2721
 1326SOL     OW 4127   2.493   3.571   0.955  0.2897  0.4678 -0.5438
 1326SOL    HW1 4128   2.464   3.549   1.049  3.0653  0.7071  0.4635
 1326SOL    HW2 4129   2.523   3.666   0.951  0.4250  0.3898 -1.6139
 1327SOL     OW 4130   1.124   1.384   1.593  0.5476  0.1400 -0.2438
 1327SOL    HW1 4131   1.116   1.315   1.521  0.0608  0.3792 -0.4235
 1327SOL    HW2 4132   1.123   1.475   1.551 -1.4736  0.3462  0.1747
 1328SOL     OW 4133   3.759   3.243   2.537  0.3754 -0.1347 -0.1852
 1328SOL    HW1 4134   3.826   3.173   2.562 -0.5178 -0.3573  1.7990
 1328SOL    HW2 4135   3.672   3.223   2.582 -0.1463  1.7897 -0.2463
 1329SOL     OW 4136   3.675   1.157   3.212  0.0270  0.4262  0.1603
 1329SOL    HW1 4137   3.646   1.251   3.235  1.1367  1.1552 -1.2468
 1329SOL    HW2 4138   3.773   1.147   3.230  0.0546 -0.2503 -0.3229
 1330SOL     OW 4139   3.932   2.044   0.276  0.0638 -0.2256  0.0908
 1330SOL    HW1 4140   4.024   2.039   0.316 -0.1161 -0.3398  0.4913
 1330SOL    HW2 4141   3.926   2.125   0.218  0.9935 -1.1791 -1.3993
 1331SOL     OW 4142   4.544   1.748   1.450 -0.4868 -0.5304  0.4296
 1331SOL    HW1 4143   4.484   1.803   1.392  0.1575 -0.2683 -0.0058
 1331SOL    HW2 4144   4.558   1.794   1.538  1.0389  0.6575 -0.3848
 1332SOL     OW 4145   3.026   0.759   4.911  0.2441  0.2959 -0.0307
 1332SOL    HW1 4146   2.968   0.692   4.864  0.2872  2.8141 -4.1554
 1332SOL    HW2 4147   2.971   0.812   4.974 -0.9176 -0.3083 -0.5002
 1333SOL     OW 4148   1.816   3.656   3.328  0.2660  0.4538  0.1392
 1333SOL    HW1 4149   1.868   3.691   3.250  0.5456 -0.0027  0.1205
 1333SOL    HW2 4150   1.872   3.662   3.411  0.4208 -0.1978  0.0892
 1334SOL     OW 4151   0.476   4.870   1.223  0.0781  0.2191  0.4892
 1334SOL    HW1 4152   0.420   4.949   1.251  0.0080 -0.0361  1.0784
 1334SOL    HW2 4153   0.451   4.791   1.278  0.6289 -0.0428  0.3649
 1335SOL     OW 4154   4.051   3.530   1.881 -0.0546  0.3683 -0.0219
 1335SOL    HW1 4155   4.017   3.513   1.973  0.5599  1.4656  0.4351
 1335SOL    HW2 4156   3.977   3.521   1.815 -1.0409  1.7456  0.8339
 1336SOL     OW 4157   1.551   2.282   1.747 -0.1200 -0.0824 -0.1587
 1336SOL    HW1 4158   1.545   2.283   1.647 -0.3278 -0.9145 -0.1649
 1336SOL    HW2 4159   1.637   2.240   1.775  0.7444  1.7391  0.0134
 1337SOL     OW 4160   0.247   4.207   4.105 -0.4710 -0.4841  0.2092
 1337SOL    HW1 4161   0.293   4.118   4.109 -1.8160 -1.3466 -2.2250
 1337SOL    HW2 4162   0.271   4.253   4.020  1.6954  2.4473  2.1924
 1338SOL     OW 4163   2.223   0.088   1.679  0.1247 -0.1555  0.1360
 1338SOL    HW1 4164   2.310   0.046   1.653 -0.0132  0.2623 -1.0679
 1338SOL    HW2 4165   2.149   0.047   1.626 -0.2143  0.4878  0.0945
 1339SOL     OW 4166   1.791   5.107   0.406  0.1173 -0.1466 -0.4412
 1339SOL    HW1 4167   1.776   0.037   0.341 -1.3955  0.5262  0.6251
 1339SOL    HW2 4168   1.868   5.050   0.375 -0.8335 -0.1376 -3.0497
 1340SOL     OW 4169   0.909   3.160   0.556 -0.1367 -0.7265 -0.4484
 1340SOL    HW1 4170   0.936   3.064   0.549  0.5711 -1.0294  3.7291
 1340SOL    HW2 4171   0.857   3.174   0.641 -0.6885  2.5378 -1.1739
 1341SOL     OW 4172   0.772   2.538   4.639 -0.8829 -0.0376 -0.4133
 1341SOL    HW1 4173   0.730   2.600   4.706 -0.4141  2.4340 -2.2469
 1341SOL    HW2 4174   0.868   2.524   4.662 -0.7960  0.5767 -0.3703
 1342SOL     OW 4175   4.688   1.157   2.219  0.0009  0.1863  0.3254
 1342SOL    HW1 4176   4.746   1.076   2.224  0.8273  0.7832  0.7941
 1342SOL    HW2 4177   4.596   1.135   2.251 -0.2215 -0.9324 -1.0091
 1343SOL     OW 4178   2.868   3.751   3.057  0.0681 -0.4741  0.2278
 1343SOL    HW1 4179   2.822   3.682   3.001  1.3863 -0.4538 -0.9479
 1343SOL    HW2 4180   2.854   3.841   3.016  0.4837 -0.3692  0.3137
 1344SOL     OW 4181   0.246   3.460   3.489 -0.8749 -0.2377  0.2352
 1344SOL    HW1 4182   0.244   3.474   3.390 -0.2538 -1.2814  0.0578
 1344SOL    HW2 4183   0.328   3.408   3.513  0.1345  1.8215  1.5619
 1345SOL     OW 4184   0.923   0.638   0.069 -0.6503 -0.0453 -0.2730
 1345SOL    HW1 4185   0.933   0.735   0.045  0.8836 -0.3383 -0.9136
 1345SOL    HW2 4186   0.881   0.590   5.136  1.7988 -0.4885 -1.4238
 1346SOL     OW 4187   3.030   4.331   1.449  0.1303  0.3470 -0.1383
 1346SOL    HW1 4188   2.946   4.334   1.394  0.2777  4.2901 -0.4456
 1346SOL    HW2 4189   3.006   4.334   1.546 -0.0257 -2.8704  0.0499
 1347SOL     OW 4190   4.192   4.059   1.539  0.0361  0.0820 -0.7352
 1347SOL    HW1 4191   4.249   3.999   1.482  0.1158  0.3723 -0.9638
 1347SOL    HW2 4192   4.097   4.028   1.535  0.2044 -0.5288 -0.1888
 1348SOL     OW 4193   1.632   0.670   3.692 -0.4758  0.4905 -0.4066
 1348SOL    HW1 4194   1.700   0.612   3.739 -0.8303 -0.2611 -0.8043
 1348SOL    HW2 4195   1.595   0.736   3.757 -0.8629 -0.4513  0.3628
 1349SOL     OW 4196   5.002   2.759   3.597 -0.2696 -0.0312  0.0274
 1349SOL    HW1 4197   5.084   2.717   3.558 -0.4791  1.1749 -1.8691
 1349SOL    HW2 4198   5.029   2.822   3.669  0.4910  0.3395 -0.5572
 1350SOL     OW 4199   2.561   4.771   0.825 -0.2256  0.2354  0.3557
 1350SOL    HW1 4200   2.639   4.756   0.764  0.9628  0.7968  1.6706
 1350SOL    HW2 4201   2.592   4.817   0.908 -1.9291  0.2192  1.0478
 1351SOL     OW 4202   1.158   1.367   2.688 -0.7345  0.2958 -0.3836
 1351SOL    HW1 4203   1.098   1.308   2.741 -0.5772  0.6077  0.1516
 1351SOL    HW2 4204   1.242   1.384   2.740 -0.0806 -0.3060 -1.2012
 1352SOL     OW 4205   4.586   0.545   1.578  0.3190  0.3606 -0.0633
 1352SOL    HW1 4206   4.655   0.516   1.511  0.9753  2.2041 -0.2448
 1352SOL    HW2 4207   4.622   0.532   1.671 -0.2280 -1.3047 -0.0384
 1353SOL     OW 4208   0.572   2.418   0.162 -0.2383 -0.0096  0.2678
 1353SOL    HW1 4209   0.487   2.368   0.147 -0.1567 -0.7537  1.9865
 1353SOL    HW2 4210   0.643   2.354   0.193  0.6401  0.7640 -0.1119
 1354SOL     OW 4211   3.561   2.785   1.699  0.3226  0.2813 -0.3351
 1354SOL    HW1 4212   3.563   2.879   1.734 -2.6079  0.1061  0.5628
 1354SOL    HW2 4213   3.467   2.759   1.679  0.9887 -2.6728 -0.0571
 1355SOL     OW 4214   0.814   2.535   2.808 -0.1582 -0.3386 -0.4831
 1355SOL    HW1 4215   0.721   2.504   2.790 -0.3325  0.0464 -0.2798
 1355SOL    HW2 4216   0.817   2.635   2.801 -0.1796 -0.1760  1.2552
 1356SOL     OW 4217   1.947   1.716   4.000  0.1691  0.0639 -0.0811
 1356SOL    HW1 4218   1.960   1.706   4.098  0.1600 -0.0083 -0.0876
 1356SOL    HW2 4219   2.025   1.765   3.961  0.5733 -0.6490 -0.1705
 1357SOL     OW 4220   2.507   2.762   5.048  0.2429 -0.4547  0.2600
 1357SOL    HW1 4221   2.604   2.740   5.061  0.5350  0.1309 -0.8839
 1357SOL    HW2 4222   2.454   2.716   5.119  1.3863 -0.4910  1.1303
 1358SOL     OW 4223   3.790   2.103   5.000 -0.0148  0.4798  0.5834
 1358SOL    HW1 4224   3.699   2.064   5.012 -0.6758  2.2148  1.4597
 1358SOL    HW2 4225   3.804   2.127   4.904 -0.8377  0.9941  0.5837
 1359SOL     OW 4226   1.253   0.935   1.115  0.3216 -0.1528 -0.5217
 1359SOL    HW1 4227   1.328   0.883   1.075  2.4323  0.9544  1.7014
 1359SOL    HW2 4228   1.257   0.927   1.215 -0.9056  2.0658 -0.2365
 1360SOL     OW 4229   3.145   2.533   4.585 -0.5112  0.3044 -0.5960
 1360SOL    HW1 4230   3.134   2.488   4.674  0.3216 -1.6813 -1.4445
 1360SOL    HW2 4231   3.075   2.500   4.522  1.8966 -2.2900 -2.1235
 1361SOL     OW 4232   2.751   1.510   2.311  0.3204  0.2567 -0.3470
 1361SOL    HW1 4233   2.679   1.443   2.330  0.7999 -0.8209 -2.0695
 1361SOL    HW2 4234   2.839   1.462   2.303  1.0031  1.3704  0.3524
 1362SOL     OW 4235   2.827   0.946   3.165 -0.0012 -0.1347  0.3084
 1362SOL    HW1 4236   2.784   0.893   3.092 -1.0491  0.8822  0.1511
 1362SOL    HW2 4237   2.925   0.955   3.147 -0.2341  0.0461 -0.9569
 1363SOL     OW 4238   1.325   0.132   2.590 -0.1024  0.5480 -0.0792
 1363SOL    HW1 4239   1.345   0.211   2.532 -0.8415  0.1830 -0.8502
 1363SOL    HW2 4240   1.358   0.049   2.546  0.1160  0.3565  0.4377
 1364SOL     OW 4241   2.268   1.956   0.086  0.1242 -0.3909 -0.2396
 1364SOL    HW1 4242   2.262   2.022   0.011  0.1267 -0.5113 -0.3470
 1364SOL    HW2 4243   2.274   1.863   0.048  0.8227 -0.4074 -0.1059
 1365SOL     OW 4244   3.167   1.826   4.516  0.6539 -0.2308 -0.8055
 1365SOL    HW1 4245   3.260   1.846   4.544 -0.2854  2.4763  0.6937
 1365SOL    HW2 4246   3.136   1.742   4.561  2.0716 -0.7389 -0.7325
 1366SOL     OW 4247   2.227   4.665   4.301  0.2710 -0.6136  0.7799
 1366SOL    HW1 4248   2.210   4.714   4.386  1.0006 -0.7178  0.9929
 1366SOL    HW2 4249   2.194   4.571   4.310 -1.0333 -0.2154  0.4061
 1367SOL     OW 4250   3.709   1.171   2.213 -0.0040 -0.5529 -0.1781
 1367SOL    HW1 4251   3.791   1.166   2.270  0.4862  0.2694 -0.7913
 1367SOL    HW2 4252   3.724   1.235   2.138 -2.0948  1.8571  1.2478
 1368SOL     OW 4253   1.545   0.881   3.890 -0.3074 -0.0872  0.0465
 1368SOL    HW1 4254   1.563   0.963   3.836  0.7520 -0.5518 -0.3120
 1368SOL    HW2 4255   1.622   0.864   3.951  0.7264 -2.2926 -1.7453
 1369SOL     OW 4256   2.686   3.065   1.993  0.4547 -0.1415  0.4438
 1369SOL    HW1 4257   2.783   3.079   1.973  0.4964 -0.2513  0.5678
 1369SOL    HW2 4258   2.654   2.981   1.950  0.1580  0.4208 -0.4525
 1370SOL     OW 4259   1.397   2.010   1.724  0.3299 -0.2344  0.5343
 1370SOL    HW1 4260   1.444   2.095   1.749  0.1130 -0.1545  0.6738
 1370SOL    HW2 4261   1.360   1.967   1.806  0.8263 -0.6982  0.5221
 1371SOL     OW 4262   4.608   0.074   2.705  0.2609 -0.5718  0.5162
 1371SOL    HW1 4263   4.646   5.128   2.687 -0.8291 -1.0972  0.7666
 1371SOL    HW2 4264   4.515   0.064   2.742 -0.3807  0.6625 -0.6477
 1372SOL     OW 4265   1.908   1.028   1.985  0.3947  0.3067  0.0226
 1372SOL    HW1 4266   1.970   1.096   2.024 -0.2518  1.3167 -0.6949
 1372SOL    HW2 4267   1.948   0.991   1.901  1.9729 -2.1528  1.6998
 1373SOL     OW 4268   0.130   1.251   3.751 -0.6397 -0.0846  0.1018
 1373SOL    HW1 4269   0.194   1.186   3.709  2.0680  1.3094  1.7925
 1373SOL    HW2 4270   0.180   1.314   3.810 -3.4384  2.1639  0.2991
 1374SOL     OW 4271   1.470   1.663   4.994  0.4298  0.5316 -0.4653
 1374SOL    HW1 4272   1.429   1.623   5.076  2.0307 -2.0144 -0.8027
 1374SOL    HW2 4273   1.429   1.623   4.913  0.3597  1.4379 -0.8893
 1375SOL     OW 4274   1.402   0.929   2.923 -0.2897  0.2810  0.3569
 1375SOL    HW1 4275   1.502   0.924   2.917 -0.3871 -1.0021 -0.9202
 1375SOL    HW2 4276   1.368   0.848   2.970 -0.7131  1.1167  1.5419
 1376SOL     OW 4277   1.157   4.175   3.620 -0.7873 -0.1479 -0.3351
 1376SOL    HW1 4278   1.222   4.228   3.674  0.7041 -0.9718 -1.2435
 1376SOL    HW2 4279   1.155   4.080   3.653  0.9304 -0.9356 -2.2573
 1377SOL     OW 4280   0.098   0.211   0.344 -0.2023 -0.1050 -0.6610
 1377SOL    HW1 4281   0.056   0.297   0.374 -2.4628 -0.9990 -1.0266
 1377SOL    HW2 4282   0.073   0.193   0.248  1.7137 -0.3408 -1.1595
 1378SOL     OW 4283   3.112   1.471   5.001  0.8433 -0.6851  0.1791
 1378SOL    HW1 4284   3.131   1.569   5.013 -2.6598 -0.0682  2.0445
 1378SOL    HW2 4285   3.093   1.452   4.905 -1.5541  1.2452  0.1709
 1379SOL     OW 4286   3.821   2.074   3.616  0.6168  0.0581  0.1425
 1379SOL    HW1 4287   3.776   2.151   3.571  1.4611 -0.0235 -0.8624
 1379SOL    HW2 4288   3.800   1.989   3.568 -0.1196 -0.3220  1.1084
 1380SOL     OW 4289   4.712   3.470   4.641 -0.1160 -0.2846  1.0228
 1380SOL    HW1 4290   4.698   3.569   4.641 -1.0355 -0.4048  0.9130
 1380SOL    HW2 4291   4.802   3.449   4.602 -0.2949  0.4591  0.1758
 1381SOL     OW 4292   1.018   4.906   1.067 -0.1938 -0.1209 -0.3886
 1381SOL    HW1 4293   0.979   4.897   0.975  1.3539 -0.8482 -0.9987
 1381SOL    HW2 4294   1.106   4.859   1.071  0.1902  0.6717  1.2217
 1382SOL     OW 4295   0.139   4.435   1.898 -0.3703 -0.2226  0.1806
 1382SOL    HW1 4296   0.204   4.402   1.966  0.5643 -0.1537 -0.6449
 1382SOL    HW2 4297   0.121   4.363   1.831  0.7581  0.5131 -0.9569
 1383SOL     OW 4298   3.792   3.266   1.907  0.1280  0.0547 -0.2135
 1383SOL    HW1 4299   3.767   3.181   1.861 -0.2093  0.5153 -0.8924
 1383SOL    HW2 4300   3.892   3.271   1.915  0.1683 -0.2243 -0.5034
 1384SOL     OW 4301   0.335   4.530   0.709 -0.0835 -0.4257  0.1426
 1384SOL    HW1 4302   0.401   4.457   0.688 -1.2263 -2.6117  3.3556
 1384SOL    HW2 4303   0.243   4.499   0.685 -0.3354  1.3969 -1.5142
 1385SOL     OW 4304   4.154   4.124   4.696  0.5290 -0.1853  0.3627
 1385SOL    HW1 4305   4.138   4.202   4.635  3.7957  1.0077  0.8093
 1385SOL    HW2 4306   4.244   4.134   4.739 -0.1423 -2.8259  2.6347
 1386SOL     OW 4307   2.912   0.063   2.080 -0.5242 -0.7605 -0.1119
 1386SOL    HW1 4308   2.892   0.004   2.002 -1.4190  1.3976 -1.6102
 1386SOL    HW2 4309   2.973   0.137   2.050 -1.3032  0.4008  1.0978
 1387SOL     OW 4310   3.630   0.070   4.643  0.3374 -0.0424 -0.7236
 1387SOL    HW1 4311   3.664   0.164   4.650 -0.9278  0.5964 -2.3145
 1387SOL    HW2 4312   3.631   0.042   4.547  0.0429 -1.4110 -0.3486
 1388SOL     OW 4313   1.473   0.446   3.698  0.3302  0.0900  0.0249
 1388SOL    HW1 4314   1.546   0.513   3.714  2.7805 -2.5473  0.6436
 1388SOL    HW2 4315   1.512   0.354   3.696 -3.1424 -1.5690  1.2467
 1389SOL     OW 4316   1.806   2.591   0.980  0.1886  0.4327  0.1324
 1389SOL    HW1 4317   1.739   2.541   1.035 -0.7388 -0.3323 -1.6073
 1389SOL    HW2 4318   1.764   2.619   0.893  0.8259  3.8822  0.8146
 1390SOL     OW 4319   2.352   0.510   2.470 -0.1196  0.7033  0.4352
 1390SOL    HW1 4320   2.434   0.464   2.505 -0.3987 -0.7683 -0.7588
 1390SOL    HW2 4321   2.301   0.447   2.411 -1.0683  2.2400 -0.4343
 1391SOL     OW 4322   4.075   2.700   0.622  0.6879  0.1827  0.1263
 1391SOL    HW1 4323   4.095   2.704   0.720 -3.0298  3.6635  1.0041
 1391SOL    HW2 4324   4.085   2.605   0.590 -0.8435 -1.7790  4.5805
 1392SOL     OW 4325   2.523   1.628   4.383 -0.1799 -0.6011 -0.1981
 1392SOL    HW1 4326   2.576   1.615   4.467 -1.2774 -2.6739  0.2288
 1392SOL    HW2 4327   2.578   1.599   4.305  0.6443  0.8225 -0.1831
 1393SOL     OW 4328   1.582   1.887   1.350 -0.2659  0.3132 -0.2434
 1393SOL    HW1 4329   1.522   1.966   1.335  0.4657  1.2200  1.2786
 1393SOL    HW2 4330   1.559   1.814   1.287 -2.0719  1.1403 -0.5827
 1394SOL     OW 4331   2.925   1.327   0.501 -0.1062 -0.4706 -0.5253
 1394SOL    HW1 4332   2.986   1.275   0.560  0.1099  0.3496 -0.0128
 1394SOL    HW2 4333   2.865   1.384   0.557  2.0869  2.6264 -1.0181
 1395SOL     OW 4334   5.023   2.279   1.892  0.2804 -0.3663  0.2080
 1395SOL    HW1 4335   4.969   2.224   1.955  0.6490  1.2349  2.0270
 1395SOL    HW2 4336   5.121   2.264   1.910  0.3835  0.8493  0.7572
 1396SOL     OW 4337   2.484   1.718   2.091  0.3708 -0.5283 -0.8995
 1396SOL    HW1 4338   2.544   1.669   2.028 -0.8820 -1.4029 -1.4545
 1396SOL    HW2 4339   2.501   1.687   2.185  0.5159 -1.0321 -1.0915
 1397SOL     OW 4340   3.560   3.432   1.801  0.5560  0.1172  0.4734
 1397SOL    HW1 4341   3.630   3.393   1.860  0.7616  0.1102  0.2295
 1397SOL    HW2 4342   3.512   3.359   1.753  1.0460  0.1604 -0.1016
 1398SOL     OW 4343   1.778   2.722   2.725 -0.5821 -0.0468 -0.3435
 1398SOL    HW1 4344   1.854   2.705   2.788 -1.5770 -1.0962  0.6374
 1398SOL    HW2 4345   1.782   2.655   2.650 -0.3966  0.0551 -0.4244
 1399SOL     OW 4346   3.311   0.845   1.568  0.0752 -0.5804 -0.0169
 1399SOL    HW1 4347   3.243   0.904   1.525 -0.3675  0.9751  2.5749
 1399SOL    HW2 4348   3.402   0.885   1.557 -0.0830  0.0168  0.7178
 1400SOL     OW 4349   1.344   3.674   4.894 -0.2685  0.2994 -0.3570
 1400SOL    HW1 4350   1.289   3.617   4.955 -1.2230  0.2559 -1.2271
 1400SOL    HW2 4351   1.433   3.631   4.880 -0.5077 -0.3333 -0.0107
 1401SOL     OW 4352   1.558   1.849   3.001 -0.5922 -0.4892 -0.1200
 1401SOL    HW1 4353   1.594   1.914   2.934 -1.8872  0.4839  0.0966
 1401SOL    HW2 4354   1.588   1.874   3.093 -1.6504  0.2436  0.0452
 1402SOL     OW 4355   3.565   1.030   0.721 -0.5290  0.7547  0.4058
 1402SOL    HW1 4356   3.589   1.063   0.630  1.1366 -0.0126  0.5248
 1402SOL    HW2 4357   3.513   0.945   0.713 -0.2814  0.6247  0.1605
 1403SOL     OW 4358   1.413   3.651   1.735 -0.0246 -0.2767  0.0622
 1403SOL    HW1 4359   1.468   3.731   1.715  0.0242 -0.2021  0.4908
 1403SOL    HW2 4360   1.345   3.638   1.663 -1.2342  1.1993  0.9063
 1404SOL     OW 4361   3.697   3.749   2.545 -0.3576 -0.1441 -0.1243
 1404SOL    HW1 4362   3.607   3.715   2.518 -0.1431 -0.4663 -0.4446
 1404SOL    HW2 4363   3.756   3.672   2.570  0.5875 -0.1700 -2.2345
 1405SOL     OW 4364   0.867   2.422   1.242  0.9932 -0.4366 -0.2209
 1405SOL    HW1 4365   0.958   2.405   1.205  1.3238 -0.9235  0.7759
 1405SOL    HW2 4366   0.801   2.361   1.199  1.4697 -1.4043  0.3891
 1406SOL     OW 4367   2.291   4.843   2.354  0.1350  0.3766  0.6818
 1406SOL    HW1 4368   2.263   4.912   2.420 -0.9149  1.2135 -0.6089
 1406SOL    HW2 4369   2.382   4.865   2.319 -0.4275  1.4167 -0.1383
 1407SOL     OW 4370   2.929   2.912   2.919  0.1813  0.2324 -0.4221
 1407SOL    HW1 4371   2.836   2.890   2.891 -0.6533  1.9510  0.8116
 1407SOL    HW2 4372   2.968   2.835   2.969 -0.4090 -0.6389 -1.2490
 1408SOL     OW 4373   2.387   4.030   0.109  0.2535  0.4311  0.0147
 1408SOL    HW1 4374   2.354   4.082   0.188  0.5304  1.1412 -0.3201
 1408SOL    HW2 4375   2.454   4.086   0.059 -0.7533  0.4484 -1.3697
 1409SOL     OW 4376   2.201   0.563   3.755  0.2378 -1.1497 -0.6976
 1409SOL    HW1 4377   2.150   0.527   3.832 -0.3483  1.2765  0.1379
 1409SOL    HW2 4378   2.293   0.523   3.753  0.2205 -1.3362  1.1940
 1410SOL     OW 4379   3.172   0.816   3.673 -0.0266  0.1459  0.0783
 1410SOL    HW1 4380   3.237   0.753   3.631 -0.9380 -0.6346 -0.1797
 1410SOL    HW2 4381   3.097   0.764   3.714 -2.3208  1.1013 -2.6059
 1411SOL     OW 4382   1.551   0.312   2.094 -0.3713  0.1581  0.1383
 1411SOL    HW1 4383   1.645   0.296   2.122 -1.1427 -1.5321  1.9556
 1411SOL    HW2 4384   1.521   0.401   2.127  1.1733  1.7380 -2.3291
 1412SOL     OW 4385   2.327   2.683   0.079  0.5257  0.0952  0.0692
 1412SOL    HW1 4386   2.232   2.677   0.048 -0.3482  0.1321  2.4560
 1412SOL    HW2 4387   2.334   2.755   0.148  2.2757  0.0408 -0.0264
 1413SOL     OW 4388   2.710   4.911   0.601 -0.1115 -0.4280  0.2391
 1413SOL    HW1 4389   2.801   4.884   0.570 -0.2698 -0.5690 -0.1155
 1413SOL    HW2 4390   2.717   4.963   0.686  0.2373 -1.1712  0.6784
 1414SOL     OW 4391   2.125   2.097   1.610  0.0759  0.3005  0.0292
 1414SOL    HW1 4392   2.072   2.048   1.541  1.6694 -0.6923 -0.5333
 1414SOL    HW2 4393   2.071   2.175   1.644 -0.5090  1.2489 -2.8091
 1415SOL     OW 4394   3.716   2.509   3.375 -0.2701  0.1918  0.6464
 1415SOL    HW1 4395   3.774   2.447   3.321 -2.5314 -1.0409 -0.5330
 1415SOL    HW2 4396   3.770   2.552   3.446  2.6378  1.0055 -1.8488
 1416SOL     OW 4397   1.744   0.087   4.045 -0.2938  1.1082 -0.3719
 1416SOL    HW1 4398   1.715   0.123   4.134 -0.2764 -0.8200  0.4624
 1416SOL    HW2 4399   1.843   0.089   4.039 -0.2568  0.5275 -0.0162
 1417SOL     OW 4400   4.438   4.055   5.136 -0.1039 -0.1435 -0.5978
 1417SOL    HW1 4401   4.362   4.107   0.031  1.0766  1.1238  0.1036
 1417SOL    HW2 4402   4.517   4.115   5.123  0.5603 -1.2441 -2.0333
 1418SOL     OW 4403   0.047   4.161   2.275  0.0564  0.2897 -0.2030
 1418SOL    HW1 4404   0.008   4.251   2.293 -0.4548 -0.0047  0.1663
 1418SOL    HW2 4405   0.061   4.150   2.177 -0.0323  0.7034 -0.2653
 1419SOL     OW 4406   0.251   4.335   1.289  0.1787  0.1056  0.1377
 1419SOL    HW1 4407   0.152   4.337   1.306  0.2512 -0.6579  0.7323
 1419SOL    HW2 4408   0.267   4.314   1.193 -0.2468 -1.0655  0.3061
 1420SOL     OW 4409   1.632   0.712   4.485  0.8484 -0.3625 -1.1813
 1420SOL    HW1 4410   1.653   0.671   4.396  1.8791 -0.5994 -0.8522
 1420SOL    HW2 4411   1.683   0.663   4.556  0.1746 -0.0604 -0.4851
 1421SOL     OW 4412   4.452   0.963   0.900  0.3966  0.5439 -0.2590
 1421SOL    HW1 4413   4.425   0.891   0.835 -0.8345 -0.4068  1.2498
 1421SOL    HW2 4414   4.468   1.048   0.850 -0.3978 -0.1821 -1.8244
 1422SOL     OW 4415   2.553   4.554   2.274  0.3032 -0.5072 -0.1832
 1422SOL    HW1 4416   2.529   4.591   2.184  0.8043 -0.8148 -0.4520
 1422SOL    HW2 4417   2.481   4.575   2.340  1.2006  2.1955  0.0348
 1423SOL     OW 4418   2.780   5.021   4.536 -0.2477 -0.4791 -0.5436
 1423SOL    HW1 4419   2.822   5.109   4.560  1.1975 -1.9631  3.0487
 1423SOL    HW2 4420   2.684   5.036   4.510 -0.2971  2.0656  0.8120
 1424SOL     OW 4421   3.658   3.394   3.194 -0.3271  0.0398 -0.1397
 1424SOL    HW1 4422   3.646   3.373   3.291  2.7201 -0.6763  0.1586
 1424SOL    HW2 4423   3.676   3.491   3.183  0.7971 -0.1263  0.1895
 1425SOL     OW 4424   0.263   1.888   2.670  0.3959 -0.2842  0.1489
 1425SOL    HW1 4425   0.303   1.980   2.664  1.3946 -0.7467 -0.4447
 1425SOL    HW2 4426   0.295   1.843   2.753 -1.3026  0.4419  1.2495
 1426SOL     OW 4427   3.257   0.412   2.435  0.5118  0.5653  0.3800
 1426SOL    HW1 4428   3.176   0.395   2.490 -1.3266  4.5787 -0.7542
 1426SOL    HW2 4429   3.252   0.359   2.350 -0.6802  0.4282  0.5293
 1427SOL     OW 4430   2.584   4.444   0.292  0.1820  0.3682  0.0195
 1427SOL    HW1 4431   2.632   4.497   0.361  0.3166  2.7240 -1.7678
 1427SOL    HW2 4432   2.646   4.377   0.251  0.7523  0.5809  0.5365
 1428SOL     OW 4433   4.000   2.448   1.380  0.1364 -0.7082 -0.2643
 1428SOL    HW1 4434   4.012   2.518   1.451  0.0124 -0.5537 -0.3954
 1428SOL    HW2 4435   4.074   2.381   1.387 -0.5471 -1.3920  0.8172
 1429SOL     OW 4436   2.908   0.731   0.141 -0.0788 -0.2792 -0.3093
 1429SOL    HW1 4437   2.928   0.689   0.229 -0.6417 -0.9577 -0.4948
 1429SOL    HW2 4438   2.979   0.798   0.118  0.7164 -0.9796  0.0848
 1430SOL     OW 4439   2.010   4.945   4.296  0.3938  0.2429 -0.0470
 1430SOL    HW1 4440   2.063   5.018   4.341 -1.3739  1.3915  0.2744
 1430SOL    HW2 4441   1.998   4.869   4.360  1.7154 -0.0998 -0.1681
 1431SOL     OW 4442   3.896   4.138   3.336 -0.2003 -0.3515 -0.1255
 1431SOL    HW1 4443   3.812   4.192   3.331 -2.3485 -3.4284  0.0872
 1431SOL    HW2 4444   3.943   4.156   3.422 -0.4456  1.5750 -0.3501
 1432SOL     OW 4445   2.708   3.046   4.776 -0.2422 -0.1945 -0.4235
 1432SOL    HW1 4446   2.790   2.991   4.761 -0.9145 -1.2522 -0.3136
 1432SOL    HW2 4447   2.691   3.103   4.695 -0.3360 -1.2216 -1.1454
 1433SOL     OW 4448   1.643   4.057   1.188 -0.4758 -0.2906 -0.6638
 1433SOL    HW1 4449   1.642   3.986   1.117 -0.3071 -1.1023  0.1244
 1433SOL    HW2 4450   1.604   4.141   1.151 -0.5372 -0.7426 -1.6711
 1434SOL     OW 4451   4.384   1.368   1.024  0.2922  0.0868  0.1836
 1434SOL    HW1 4452   4.427   1.451   0.988 -1.3887  1.2658  0.7712
 1434SOL    HW2 4453   4.418   1.350   1.116  0.6814  0.1005  0.0448
 1435SOL     OW 4454   2.471   3.607   4.827  0.8384  0.2425 -0.0966
 1435SOL    HW1 4455   2.413   3.532   4.859  0.4914 -0.1142 -1.4901
 1435SOL    HW2 4456   2.439   3.693   4.867  0.0917 -0.1203  0.0957
 1436SOL     OW 4457   3.013   3.250   3.742 -0.7669  0.1474  0.3575
 1436SOL    HW1 4458   2.942   3.275   3.676 -0.2663 -0.2237 -0.3371
 1436SOL    HW2 4459   3.068   3.331   3.764 -0.2781  0.0583 -0.4986
 1437SOL     OW 4460   0.845   1.826   4.903 -0.3222  0.7825  0.1325
 1437SOL    HW1 4461   0.891   1.912   4.923  1.1184  0.0763 -0.0126
 1437SOL    HW2 4462   0.892   1.780   4.828 -0.2995 -0.7089  1.0257
 1438SOL     OW 4463   0.381   2.621   4.014  0.3245 -0.7425 -0.7232
 1438SOL    HW1 4464   0.408   2.650   4.106  0.0422 -0.0041 -0.8647
 1438SOL    HW2 4465   0.282   2.629   4.005  0.5768  3.5363 -2.4467
 1439SOL     OW 4466   2.150   0.948   4.212 -0.6943  0.6197 -0.2998
 1439SOL    HW1 4467   2.073   0.998   4.173 -0.5782 -0.1664 -1.6190
 1439SOL    HW2 4468   2.169   0.868   4.155  0.6454  0.4172  0.3995
 1440SOL     OW 4469   0.136   5.039   5.123 -0.1730  0.2156 -0.1441
 1440SOL    HW1 4470   0.148   4.975   5.047  0.9495  1.0810 -0.7103
 1440SOL    HW2 4471   0.217   5.037   0.037 -0.6877  0.1605  0.5776
 1441SOL     OW 4472   4.815   4.810   1.459  0.5518 -0.4365  0.3454
 1441SOL    HW1 4473   4.854   4.877   1.395  0.8204 -0.0448  0.9072
 1441SOL    HW2 4474   4.717   4.827   1.468  0.4621 -0.6600 -0.1550
 1442SOL     OW 4475   3.920   0.830   3.723  0.1214 -0.3098  0.0606
 1442SOL    HW1 4476   3.992   0.786   3.669  0.7519  0.3702  0.3353
 1442SOL    HW2 4477   3.852   0.870   3.661  0.2664 -0.4817 -0.2119
 1443SOL     OW 4478   4.428   2.880   0.587 -0.2530 -0.4140 -0.1137
 1443SOL    HW1 4479   4.416   2.966   0.537 -1.3946 -0.5540 -0.0935
 1443SOL    HW2 4480   4.384   2.805   0.537 -1.6823 -0.5120  1.2241
 1444SOL     OW 4481   3.691   4.619   2.817 -0.0632  0.0577  0.3423
 1444SOL    HW1 4482   3.754   4.682   2.771  0.4949  1.4293  2.8215
 1444SOL    HW2 4483   3.599   4.634   2.782  0.5919 -0.4262 -1.7540
 1445SOL     OW 4484   5.019   4.099   1.781  0.0447  0.2154  0.4179
 1445SOL    HW1 4485   5.026   4.195   1.753  1.0689 -0.0104 -0.1378
 1445SOL    HW2 4486   5.069   4.042   1.717 -2.2474 -0.9501 -0.4459
 1446SOL     OW 4487   5.080   4.138   1.433  0.8849 -0.0374  0.3060
 1446SOL    HW1 4488   4.981   4.136   1.419  0.5692  0.1219  2.2557
 1446SOL    HW2 4489   5.108   4.231   1.458  1.3095 -0.3705  1.1075
 1447SOL     OW 4490   0.378   2.459   3.511  0.0172 -0.0006  0.1623
 1447SOL    HW1 4491   0.345   2.395   3.581  1.0176 -0.2783  0.4041
 1447SOL    HW2 4492   0.399   2.408   3.427 -2.2729  0.4890 -0.7629
 1448SOL     OW 4493   2.812   3.508   2.070  0.2665 -0.0335 -0.3161
 1448SOL    HW1 4494   2.874   3.546   2.139 -2.4594  1.9272  1.3192
 1448SOL    HW2 4495   2.776   3.583   2.014 -3.3761 -0.3047  1.3281
 1449SOL     OW 4496   3.264   4.591   4.871 -0.2895  0.0416  0.5378
 1449SOL    HW1 4497   3.288   4.672   4.923 -0.6700  0.4480  0.0892
 1449SOL    HW2 4498   3.335   4.573   4.802 -0.7724  0.6852 -0.1469
 1450SOL     OW 4499   1.606   4.664   0.776  0.8584  0.0653 -0.5987
 1450SOL    HW1 4500   1.534   4.595   0.777  1.1533 -0.2439 -0.5561
 1450SOL    HW2 4501   1.626   4.690   0.682  1.1883 -0.3758 -0.6541
 1451SOL     OW 4502   2.264   4.235   2.872 -0.0339 -0.1293 -0.3367
 1451SOL    HW1 4503   2.186   4.296   2.886  1.1683  1.4888 -0.3851
 1451SOL    HW2 4504   2.284   4.227   2.774  0.2738  0.0309 -0.2906
 1452SOL     OW 4505   3.310   3.987   0.660  0.2467 -0.0093 -0.3795
 1452SOL    HW1 4506   3.400   4.018   0.631  0.1180  1.6459  0.8194
 1452SOL    HW2 4507   3.253   4.067   0.683 -1.5816 -0.9958 -1.2472
 1453SOL     OW 4508   4.929   0.390   4.129 -0.6266 -0.3353 -0.3253
 1453SOL    HW1 4509   4.891   0.482   4.125  0.9538  0.3085 -1.0313
 1453SOL    HW2 4510   5.007   0.389   4.191  0.2351 -0.8622 -1.3916
 1454SOL     OW 4511   0.613   1.043   1.220  0.1936 -0.6717  0.2972
 1454SOL    HW1 4512   0.650   0.951   1.229  1.6821 -0.2701 -1.2114
 1454SOL    HW2 4513   0.551   1.062   1.297 -0.1693 -2.9028  0.6099
 1455SOL     OW 4514   1.493   4.058   2.644 -0.2049  0.3257 -0.4149
 1455SOL    HW1 4515   1.578   4.065   2.695  1.0096  1.7243 -2.4928
 1455SOL    HW2 4516   1.421   4.109   2.692 -0.0032 -1.0649  1.4772
 1456SOL     OW 4517   1.195   3.542   2.191  0.4710  0.8300 -0.2232
 1456SOL    HW1 4518   1.112   3.489   2.207  0.2748  0.8429 -1.1699
 1456SOL    HW2 4519   1.183   3.635   2.227 -0.3208  1.1465 -1.2533
 1457SOL     OW 4520   0.802   1.292   4.825 -0.2407 -0.2981  0.0132
 1457SOL    HW1 4521   0.893   1.259   4.852 -0.5183 -0.0711  1.2927
 1457SOL    HW2 4522   0.736   1.272   4.898 -0.7900  1.4302  0.0344
 1458SOL     OW 4523   0.753   4.738   0.878  0.3016 -0.1716 -0.4257
 1458SOL    HW1 4524   0.686   4.802   0.917  0.0089 -0.4035 -0.5409
 1458SOL    HW2 4525   0.832   4.789   0.844  0.6002  0.0288  0.5354
 1459SOL     OW 4526   3.741   4.312   0.056 -0.0704  0.2562 -0.3225
 1459SOL    HW1 4527   3.702   4.365   0.131 -2.2592  0.1760 -1.3318
 1459SOL    HW2 4528   3.708   4.218   0.061 -1.2107  0.5153 -1.9863
 1460SOL     OW 4529   0.067   2.730   0.272  0.2943 -0.0563  0.5998
 1460SOL    HW1 4530   0.085   2.821   0.309  1.8786  0.1877 -0.6574
 1460SOL    HW2 4531   0.102   2.724   0.178  1.0571 -2.2309  0.9526
 1461SOL     OW 4532   3.069   1.312   4.758  0.4756 -0.5698  0.8989
 1461SOL    HW1 4533   3.120   1.267   4.684 -2.2044 -2.1041 -0.1470
 1461SOL    HW2 4534   3.028   1.242   4.817  0.0574  0.6156  2.0500
 1462SOL     OW 4535   5.041   4.625   4.709 -0.5588  0.0633 -0.1340
 1462SOL    HW1 4536   5.083   4.555   4.766  2.9587  1.2887 -1.0036
 1462SOL    HW2 4537   4.958   4.588   4.667 -0.3229 -2.6028  1.5497
 1463SOL     OW 4538   3.994   0.937   3.156 -0.0838  0.6072 -0.1319
 1463SOL    HW1 4539   4.062   0.872   3.122  1.2451  1.0964  1.4887
 1463SOL    HW2 4540   3.941   0.895   3.229  0.7569  1.3044  0.8988
 1464SOL     OW 4541   4.330   0.001   4.091 -0.2276  0.1895 -0.7526
 1464SOL    HW1 4542   4.266   0.069   4.057  0.9716  1.0465 -1.3727
 1464SOL    HW2 4543   4.345   0.015   4.189 -3.1320 -1.8318  0.1268
 1465SOL     OW 4544   1.280   0.082   1.343 -0.0888 -0.2112 -0.2058
 1465SOL    HW1 4545   1.257   5.129   1.347 -0.0367 -0.2023  0.3572
 1465SOL    HW2 4546   1.305   0.114   1.434  0.2225  0.2522 -0.4506
 1466SOL     OW 4547   0.888   2.542   2.516 -0.6608  0.3026 -0.0757
 1466SOL    HW1 4548   0.983   2.555   2.489 -1.6096  1.4417 -3.3973
 1466SOL    HW2 4549   0.884   2.483   2.596  2.7789 -0.4229 -0.2752
 1467SOL     OW 4550   3.332   4.040   2.090 -0.5249  0.2373 -0.4758
 1467SOL    HW1 4551   3.393   3.961   2.093  0.0402  0.6602 -0.6454
 1467SOL    HW2 4552   3.331   4.084   2.180 -2.1575 -0.9285  0.1224
 1468SOL     OW 4553   4.890   2.316   2.576 -0.7101  0.2043 -0.1173
 1468SOL    HW1 4554   4.912   2.337   2.481 -3.1373  1.2843 -0.5248
 1468SOL    HW2 4555   4.792   2.299   2.585 -0.3323 -1.2797  1.9855
 1469SOL     OW 4556   4.894   3.269   1.279 -0.1901 -0.0922  0.0480
 1469SOL    HW1 4557   4.968   3.325   1.241 -0.0120 -1.7526 -2.2962
 1469SOL    HW2 4558   4.857   3.313   1.361 -0.5629  3.8267 -1.9839
 1470SOL     OW 4559   0.332   1.051   2.400 -0.2661  0.6368  0.3650
 1470SOL    HW1 4560   0.243   1.039   2.357 -0.2314  1.9001 -0.0875
 1470SOL    HW2 4561   0.337   1.141   2.443  0.1323 -0.1335  2.0182
 1471SOL     OW 4562   2.849   2.505   1.996 -0.9058  0.0864  0.1027
 1471SOL    HW1 4563   2.946   2.489   2.017 -1.0753  0.7369  1.4942
 1471SOL    HW2 4564   2.841   2.581   1.932 -0.5518  1.5858  1.7587
 1472SOL     OW 4565   1.973   0.717   0.605  0.1853  0.6902 -0.1508
 1472SOL    HW1 4566   1.923   0.785   0.551 -1.1060 -1.1457 -1.4025
 1472SOL    HW2 4567   1.911   0.644   0.633  1.5211 -0.0189  1.1111
 1473SOL     OW 4568   2.732   5.143   2.517  0.3535 -0.1814 -0.5995
 1473SOL    HW1 4569   2.741   0.075   2.581 -1.8590  0.6920 -1.2457
 1473SOL    HW2 4570   2.808   5.144   2.452  1.0913  0.6168  0.2557
 1474SOL     OW 4571   4.976   3.564   1.443 -0.4787  0.0953  0.5848
 1474SOL    HW1 4572   4.886   3.587   1.408  0.2264  0.5102 -1.0766
 1474SOL    HW2 4573   5.034   3.532   1.368  0.5922 -0.6991  1.7073
 1475SOL     OW 4574   1.527   2.469   2.769 -0.2906  0.2818 -0.3496
 1475SOL    HW1 4575   1.558   2.384   2.810 -0.3761  1.0571  1.4347
 1475SOL    HW2 4576   1.599   2.538   2.775 -0.5857  0.6481 -0.8217
 1476SOL     OW 4577   2.288   3.406   0.881 -0.1102  0.0984  0.0149
 1476SOL    HW1 4578   2.347   3.483   0.904 -0.9628  0.8559 -0.2656
 1476SOL    HW2 4579   2.267   3.409   0.783 -1.0814  0.1905  0.2167
 1477SOL     OW 4580   4.582   2.739   0.272  0.4146  0.1313  0.9182
 1477SOL    HW1 4581   4.677   2.749   0.301  1.1300  0.4261 -1.3754
 1477SOL    HW2 4582   4.561   2.803   0.198 -0.2003 -2.8011 -1.6937
 1478SOL     OW 4583   1.824   1.375   2.011  0.2089  0.7350  0.2087
 1478SOL    HW1 4584   1.808   1.317   2.091  0.6457 -0.0627 -0.2696
 1478SOL    HW2 4585   1.836   1.469   2.040 -1.9194  0.8388  0.8876
 1479SOL     OW 4586   3.477   2.323   0.302 -0.2674  0.3454 -0.0066
 1479SOL    HW1 4587   3.569   2.359   0.287  0.8410 -1.5483  1.6733
 1479SOL    HW2 4588   3.430   2.379   0.370  1.1408 -0.7608  1.9854
 1480SOL     OW 4589   4.118   1.175   4.464 -0.2510  0.5645  0.6858
 1480SOL    HW1 4590   4.208   1.213   4.445  0.4050 -0.5525  1.4501
 1480SOL    HW2 4591   4.080   1.220   4.545  1.0642 -1.1651  2.3520
 1481SOL     OW 4592   4.533   1.059   4.528 -0.3725 -0.1589 -0.0397
 1481SOL    HW1 4593   4.626   1.088   4.505 -0.3162 -0.2458  0.0727
 1481SOL    HW2 4594   4.529   0.959   4.527 -1.4681 -0.2109 -4.0682
 1482SOL     OW 4595   4.457   1.787   2.739 -0.0342  0.2558  0.4078
 1482SOL    HW1 4596   4.505   1.873   2.722  0.5932 -0.4318 -1.6140
 1482SOL    HW2 4597   4.381   1.803   2.801 -0.1150  2.3359 -0.1488
 1483SOL     OW 4598   1.096   3.280   3.231 -0.0997  0.3963  0.0452
 1483SOL    HW1 4599   1.195   3.289   3.246 -0.3601  1.0628  1.5444
 1483SOL    HW2 4600   1.076   3.294   3.134  1.0222  2.8480  0.0897
 1484SOL     OW 4601   3.476   0.507   4.017 -0.7736 -0.2521  0.4836
 1484SOL    HW1 4602   3.438   0.592   4.051  0.3963  0.3158  0.4101
 1484SOL    HW2 4603   3.525   0.524   3.931  1.7254 -0.4640  1.7784
 1485SOL     OW 4604   2.884   4.066   3.713 -0.4345  0.1475  0.2323
 1485SOL    HW1 4605   2.904   3.995   3.781 -1.1089  1.6017  2.0331
 1485SOL    HW2 4606   2.813   4.034   3.651  0.4802 -1.3676 -0.1061
 1486SOL     OW 4607   3.087   2.331   1.032 -0.1435 -0.0390 -0.6586
 1486SOL    HW1 4608   3.043   2.418   1.013 -2.1165 -0.8489 -0.0231
 1486SOL    HW2 4609   3.132   2.335   1.121 -1.7858 -0.1834  0.2184
 1487SOL     OW 4610   2.216   0.728   4.032 -0.2053 -0.8238 -0.7851
 1487SOL    HW1 4611   2.271   0.759   3.954  0.8189  0.2350  0.3114
 1487SOL    HW2 4612   2.262   0.651   4.076  0.3199 -0.0869 -0.0061
 1488SOL     OW 4613   1.920   1.905   2.671 -0.1761  0.0749  0.1890
 1488SOL    HW1 4614   1.916   1.813   2.710  0.4348 -0.1746 -0.3255
 1488SOL    HW2 4615   1.910   1.899   2.571 -0.8898  0.6349  0.2197
 1489SOL     OW 4616   3.344   4.351   5.025 -0.6825  0.4224  0.0592
 1489SOL    HW1 4617   3.350   4.261   4.982  0.3577  0.7900 -0.6093
 1489SOL    HW2 4618   3.326   4.420   4.956  1.4097  1.0716  0.0977
 1490SOL     OW 4619   4.889   4.779   4.374  0.3482 -0.3049  1.0513
 1490SOL    HW1 4620   4.838   4.834   4.307  1.5538 -1.8943 -1.2902
 1490SOL    HW2 4621   4.891   4.828   4.462 -0.3784  2.3995 -0.3156
 1491SOL     OW 4622   3.899   2.015   4.535 -0.8945 -0.0532  0.2330
 1491SOL    HW1 4623   3.848   1.937   4.573 -0.9580 -0.8719 -1.4644
 1491SOL    HW2 4624   3.856   2.046   4.451  0.4757  0.2921 -0.3696
 1492SOL     OW 4625   2.658   3.356   2.223 -0.0334  0.4615 -0.3151
 1492SOL    HW1 4626   2.700   3.432   2.173 -1.0170 -0.0491 -2.0234
 1492SOL    HW2 4627   2.568   3.384   2.256  1.1610  1.2689  2.5693
 1493SOL     OW 4628   4.680   0.641   2.702  0.1499  0.3959  0.1899
 1493SOL    HW1 4629   4.746   0.638   2.777  0.8378  1.2975 -0.3644
 1493SOL    HW2 4630   4.703   0.715   2.640  1.5792 -2.3341 -2.7813
 1494SOL     OW 4631   4.950   4.703   4.116 -0.4083 -0.2921 -0.2431
 1494SOL    HW1 4632   4.944   4.686   4.214  0.4013 -1.4397 -0.3718
 1494SOL    HW2 4633   4.859   4.699   4.076 -0.8089  0.7332  0.5321
 1495SOL     OW 4634   4.692   4.458   0.306  0.6743  0.5829  0.2439
 1495SOL    HW1 4635   4.760   4.428   0.239  0.5887 -0.4155  0.5953
 1495SOL    HW2 4636   4.627   4.385   0.324  0.3815  1.0186  1.0259
 1496SOL     OW 4637   3.877   2.323   3.248  0.4327 -1.4361  0.2813
 1496SOL    HW1 4638   3.847   2.227   3.244  0.7096 -1.5293  0.3527
 1496SOL    HW2 4639   3.966   2.331   3.204  0.7692 -1.3597  0.9559
 1497SOL     OW 4640   1.277   3.652   1.486  0.2284 -0.1178  0.0049
 1497SOL    HW1 4641   1.184   3.616   1.495  0.5011 -0.7147  0.5276
 1497SOL    HW2 4642   1.336   3.581   1.447  1.0053 -0.6487  2.0416
 1498SOL     OW 4643   2.405   3.763   2.658  0.7515  0.3400 -0.0036
 1498SOL    HW1 4644   2.465   3.806   2.592  0.2950  1.1864  0.1213
 1498SOL    HW2 4645   2.340   3.703   2.611  0.3578  1.0228 -0.3352
 1499SOL     OW 4646   3.159   1.297   2.763  0.5318 -0.2350  0.4538
 1499SOL    HW1 4647   3.219   1.224   2.728  0.7553  0.5237 -0.7964
 1499SOL    HW2 4648   3.098   1.259   2.832  1.1611 -1.4452  0.3736
 1500SOL     OW 4649   0.023   1.385   1.293 -0.0178  0.0182  0.8535
 1500SOL    HW1 4650   5.079   1.422   1.319  0.1504  0.9152  0.1776
 1500SOL    HW2 4651   0.094   1.419   1.355 -0.0399 -0.1470  0.9708
 1501SOL     OW 4652   4.799   1.038   4.721  0.3218 -0.5876  0.2428
 1501SOL    HW1 4653   4.823   0.946   4.753 -2.1877 -0.9444  1.3293
 1501SOL    HW2 4654   4.768   1.033   4.626  0.5753 -0.8050  0.1710
 1502SOL     OW 4655   1.653   4.496   0.535  0.0515  0.2744  0.8547
 1502SOL    HW1 4656   1.560   4.472   0.507  0.2843 -0.1872  0.4680
 1502SOL    HW2 4657   1.685   4.432   0.605 -0.7227  1.7344  2.6156
 1503SOL     OW 4658   4.301   4.611   1.585  0.1956  0.5018 -0.1774
 1503SOL    HW1 4659   4.210   4.570   1.581  0.3551  0.0194  0.7029
 1503SOL    HW2 4660   4.307   4.669   1.667  1.5621 -1.7833  1.4801
 1504SOL     OW 4661   3.724   4.378   0.476  0.1942 -0.5596  0.0651
 1504SOL    HW1 4662   3.782   4.361   0.396 -1.4164 -1.2012 -1.0268
 1504SOL    HW2 4663   3.642   4.322   0.470  0.5782 -1.5923  2.8654
 1505SOL     OW 4664   4.972   3.184   0.478 -0.5615 -0.1738  0.0551
 1505SOL    HW1 4665   5.032   3.179   0.558 -1.8964 -0.0297  1.0935
 1505SOL    HW2 4666   4.959   3.093   0.440 -0.9833 -0.4337  0.8116
 1506SOL     OW 4667   0.724   4.822   3.479  0.1465 -0.2018 -0.3761
 1506SOL    HW1 4668   0.747   4.755   3.409 -0.4493 -1.5818  0.7140
 1506SOL    HW2 4669   0.645   4.790   3.532  0.5071  0.8531  0.8491
 1507SOL     OW 4670   3.102   0.287   0.537 -0.7534 -0.7509  0.1851
 1507SOL    HW1 4671   3.192   0.244   0.526 -0.6926 -0.7917  0.7789
 1507SOL    HW2 4672   3.113   0.378   0.577 -0.8487  0.0251 -1.4683
 1508SOL     OW 4673   0.507   2.408   3.962  0.0589  0.4024  0.0398
 1508SOL    HW1 4674   0.557   2.398   4.048 -0.0332  0.1816  0.0675
 1508SOL    HW2 4675   0.471   2.501   3.955 -1.2448  0.0037  0.9534
 1509SOL     OW 4676   0.436   0.283   4.562  0.0623  0.3742  0.5558
 1509SOL    HW1 4677   0.340   0.269   4.584  0.0831  0.6266  0.8038
 1509SOL    HW2 4678   0.456   0.381   4.556  0.3575  0.3297  0.7518
 1510SOL     OW 4679   3.860   2.341   0.585  0.0123  0.0432  0.3502
 1510SOL    HW1 4680   3.783   2.353   0.647 -0.0843  1.6210 -0.0407
 1510SOL    HW2 4681   3.827   2.344   0.490  0.5009  0.4215  0.1876
 1511SOL     OW 4682   2.295   3.634   1.364 -0.0799  0.5069  0.1171
 1511SOL    HW1 4683   2.286   3.731   1.387  0.8274  0.2137  1.9354
 1511SOL    HW2 4684   2.237   3.580   1.425  2.9835 -0.3681  2.5607
 1512SOL     OW 4685   3.241   2.296   3.999 -0.3247 -0.1414  0.4071
 1512SOL    HW1 4686   3.269   2.239   3.921 -0.2084 -1.4500  1.3614
 1512SOL    HW2 4687   3.174   2.363   3.969  0.3755 -0.0314 -0.9953
 1513SOL     OW 4688   3.325   2.358   3.043  0.3358  0.1869  0.1146
 1513SOL    HW1 4689   3.277   2.361   3.130  0.5942  0.7391  0.2378
 1513SOL    HW2 4690   3.418   2.393   3.054  0.4600  0.0085 -0.3258
 1514SOL     OW 4691   1.142   1.709   0.426 -0.1527 -0.0740 -0.1266
 1514SOL    HW1 4692   1.089   1.661   0.357  0.4741 -0.4015 -0.3905
 1514SOL    HW2 4693   1.176   1.644   0.495 -0.7353  0.2425  0.4705
 1515SOL     OW 4694   4.167   1.329   1.855 -0.3334 -0.4147 -0.4203
 1515SOL    HW1 4695   4.249   1.280   1.824  0.7562  0.4294  1.0150
 1515SOL    HW2 4696   4.149   1.406   1.795 -0.1801 -0.7060 -0.8422
 1516SOL     OW 4697   2.943   1.311   1.586 -0.0121  0.6965 -0.2076
 1516SOL    HW1 4698   3.033   1.316   1.629 -1.1257  2.7743  2.1286
 1516SOL    HW2 4699   2.893   1.233   1.624  0.2751  0.3909 -0.4476
 1517SOL     OW 4700   2.514   4.354   2.947 -0.8285  0.1021  0.6161
 1517SOL    HW1 4701   2.432   4.300   2.925 -0.1311 -0.8096  0.1917
 1517SOL    HW2 4702   2.568   4.367   2.864  0.2753 -0.7124  1.1790
 1518SOL     OW 4703   3.930   2.506   0.088  0.1224 -0.5708 -0.0310
 1518SOL    HW1 4704   4.025   2.536   0.082  0.2977 -1.2326 -0.7239
 1518SOL    HW2 4705   3.880   2.566   0.150  0.9709 -0.1654  0.2741
 1519SOL     OW 4706   0.659   2.181   2.399 -0.1870  0.8175  0.7212
 1519SOL    HW1 4707   0.650   2.280   2.389  0.1534  0.6804 -1.3799
 1519SOL    HW2 4708   0.596   2.136   2.336  1.8127 -0.2413 -0.6368
 1520SOL     OW 4709   4.137   4.966   4.922  0.0439 -0.1918 -0.3269
 1520SOL    HW1 4710   4.093   4.896   4.866 -0.3373  0.5575 -0.9781
 1520SOL    HW2 4711   4.189   5.028   4.863 -0.6402  0.8126  0.1077
 1521SOL     OW 4712   4.290   4.540   4.138  0.6731  0.2550  0.0702
 1521SOL    HW1 4713   4.213   4.583   4.091 -1.3433 -1.4023  1.6796
 1521SOL    HW2 4714   4.306   4.449   4.099  0.3773 -0.2655  1.1134
 1522SOL     OW 4715   3.837   1.042   4.961 -0.1770 -0.1678 -0.2529
 1522SOL    HW1 4716   3.840   0.981   5.040  0.3948 -0.2100 -0.3005
 1522SOL    HW2 4717   3.753   1.027   4.910  0.2037 -1.3095 -0.5735
 1523SOL     OW 4718   1.247   2.061   4.733 -0.4063 -0.5766  0.2484
 1523SOL    HW1 4719   1.165   2.107   4.698  0.5341  0.7015 -0.3838
 1523SOL    HW2 4720   1.297   2.124   4.793 -1.3941 -2.3486  3.0985
 1524SOL     OW 4721   4.067   3.404   3.979  0.0024  0.0829 -0.2102
 1524SOL    HW1 4722   4.060   3.421   4.077  1.9692 -2.6717  0.5503
 1524SOL    HW2 4723   4.028   3.314   3.957  0.1518  0.3731 -1.8481
 1525SOL     OW 4724   3.043   4.397   0.182  0.1216 -0.3467  0.3041
 1525SOL    HW1 4725   3.128   4.404   0.234 -0.6748  2.0585  1.4139
 1525SOL    HW2 4726   3.021   4.486   0.142 -1.7311 -0.9847 -0.2020
 1526SOL     OW 4727   4.585   2.504   3.829 -0.3719 -0.0757  0.0386
 1526SOL    HW1 4728   4.655   2.500   3.758 -3.2030  0.8456 -3.0918
 1526SOL    HW2 4729   4.557   2.411   3.854  0.5522 -0.4173 -0.1793
 1527SOL     OW 4730   1.945   4.876   3.766 -0.3377  0.1659 -0.3053
 1527SOL    HW1 4731   1.860   4.858   3.816 -0.0476  0.8092  0.4395
 1527SOL    HW2 4732   1.982   4.790   3.731 -2.2150  0.0741 -2.1727
 1528SOL     OW 4733   0.806   3.650   1.037  0.3977 -0.6657 -0.1171
 1528SOL    HW1 4734   0.840   3.560   1.065 -1.6960 -1.0660  1.4373
 1528SOL    HW2 4735   0.782   3.703   1.118 -0.5181  0.4051 -1.0575
 1529SOL     OW 4736   3.966   1.734   0.812  0.1019 -0.0691 -0.6706
 1529SOL    HW1 4737   4.037   1.688   0.866  0.1441  0.9660  0.1649
 1529SOL    HW2 4738   4.007   1.768   0.727  0.5675  0.3513 -0.2846
 1530SOL     OW 4739   0.354   0.972   3.337  0.1385  0.4211  0.3784
 1530SOL    HW1 4740   0.267   0.936   3.306 -0.1217  1.1216  0.2652
 1530SOL    HW2 4741   0.399   0.905   3.396 -0.2818 -0.1087  0.1066
 1531SOL     OW 4742   2.632   0.146   3.620 -0.1846 -0.2609 -0.1830
 1531SOL    HW1 4743   2.665   0.170   3.529  2.3358 -2.0273  0.1630
 1531SOL    HW2 4744   2.639   0.225   3.680  0.9971  0.1417 -0.8138
 1532SOL     OW 4745   4.473   4.373   1.247 -0.4482 -0.4275 -0.8071
 1532SOL    HW1 4746   4.461   4.456   1.302  0.9482 -0.0946 -0.9512
 1532SOL    HW2 4747   4.417   4.379   1.164  1.8390  1.8057 -2.3347
 1533SOL     OW 4748   3.624   3.602   3.540  0.1544  0.4340 -0.8976
 1533SOL    HW1 4749   3.569   3.683   3.519  0.0707  0.6876  0.2336
 1533SOL    HW2 4750   3.707   3.603   3.484  0.3920  1.5644 -0.5703
 1534SOL     OW 4751   4.481   0.353   3.080 -0.0550  0.0280  0.1371
 1534SOL    HW1 4752   4.562   0.295   3.069 -1.6229 -2.1079 -0.9085
 1534SOL    HW2 4753   4.399   0.301   3.054 -1.6800  2.4342  0.1424
 1535SOL     OW 4754   1.167   0.747   2.070  0.5198 -0.3243  0.0111
 1535SOL    HW1 4755   1.228   0.821   2.044  0.6375 -0.8287 -1.1828
 1535SOL    HW2 4756   1.104   0.727   1.995 -1.6508  0.6862  1.4498
 1536SOL     OW 4757   2.845   4.951   3.669  0.1712  0.3919  0.0705
 1536SOL    HW1 4758   2.891   4.979   3.584  0.0168 -0.4513 -0.3093
 1536SOL    HW2 4759   2.758   4.999   3.678 -0.0674  0.0960 -0.5425
 1537SOL     OW 4760   2.556   3.948   2.920 -0.4807 -0.3476 -0.5086
 1537SOL    HW1 4761   2.485   3.886   2.954 -0.2157 -0.4374 -0.1007
 1537SOL    HW2 4762   2.589   4.005   2.996  0.3509 -0.7715 -0.5437
 1538SOL     OW 4763   2.526   0.902   0.895 -0.2664  0.0793  1.0807
 1538SOL    HW1 4764   2.530   0.826   0.960  1.3587 -2.3991 -1.6137
 1538SOL    HW2 4765   2.466   0.877   0.819  0.5104  1.3846 -0.0042
 1539SOL     OW 4766   0.006   1.681   3.142 -0.2604  0.3377 -0.2469
 1539SOL    HW1 4767   0.100   1.684   3.176 -0.4723 -0.7109  0.4641
 1539SOL    HW2 4768   5.129   1.767   3.095  1.2179  0.3801 -0.8851
 1540SOL     OW 4769   1.195   1.470   5.064  0.6318  0.2164 -0.5119
 1540SOL    HW1 4770   1.095   1.457   5.066  0.8060 -1.2893 -0.2020
 1540SOL    HW2 4771   1.228   1.460   4.970  0.8080 -2.4268 -0.2441
 1541SOL     OW 4772   1.635   2.730   4.229 -0.4933  0.9348  0.4264
 1541SOL    HW1 4773   1.555   2.692   4.275  0.3385  0.3528  1.4469
 1541SOL    HW2 4774   1.649   2.683   4.142 -3.1491  3.2793 -1.4127
 1542SOL     OW 4775   1.572   2.611   0.547 -0.5324 -0.7625  0.0785
 1542SOL    HW1 4776   1.584   2.512   0.541 -1.6537 -0.8372 -1.7808
 1542SOL    HW2 4777   1.546   2.647   0.458  0.2074  1.2859  0.6325
 1543SOL     OW 4778   0.351   2.280   0.110  0.0547  0.4671  0.2479
 1543SOL    HW1 4779   0.352   2.181   0.125  3.0759  0.4635  0.6721
 1543SOL    HW2 4780   0.310   2.300   0.021 -1.2165 -1.0725  0.4478
 1544SOL     OW 4781   0.181   5.004   4.390 -0.5403  0.3469  0.0989
 1544SOL    HW1 4782   0.277   4.980   4.406 -0.3240  0.6323 -0.7170
 1544SOL    HW2 4783   0.165   5.097   4.423 -0.6043  0.2073  0.4677
 1545SOL     OW 4784   4.510   1.956   2.099 -0.2061  0.4282 -0.0006
 1545SOL    HW1 4785   4.506   1.955   2.199  1.3303  2.1379  0.1240
 1545SOL    HW2 4786   4.429   1.909   2.062 -0.2133 -1.2867  2.0110
 1546SOL     OW 4787   4.527   0.218   0.756  0.3726 -0.0878  0.0327
 1546SOL    HW1 4788   4.575   0.302   0.730 -0.1228 -0.0526 -0.7974
 1546SOL    HW2 4789   4.455   0.240   0.822  1.1213 -0.0598  0.8480
 1547SOL     OW 4790   3.287   0.589   2.925 -0.4257 -1.0333 -0.3047
 1547SOL    HW1 4791   3.195   0.613   2.956 -1.1456  0.6087 -3.3190
 1547SOL    HW2 4792   3.289   0.492   2.898 -0.8028 -1.4639  1.1109
 1548SOL     OW 4793   4.428   1.568   3.530 -0.3303  0.2858 -0.0996
 1548SOL    HW1 4794   4.520   1.563   3.570 -0.5062  0.0316  0.2816
 1548SOL    HW2 4795   4.360   1.567   3.604 -0.8824 -4.2676 -0.4165
 1549SOL     OW 4796   2.617   1.376   0.832 -0.1006 -0.0072  0.6021
 1549SOL    HW1 4797   2.575   1.410   0.748 -0.0152  0.4778  0.7512
 1549SOL    HW2 4798   2.553   1.317   0.881  0.1837 -1.0771 -0.2752
 1550SOL     OW 4799   1.736   3.304   3.932  0.4827  0.2061  0.0570
 1550SOL    HW1 4800   1.754   3.390   3.980 -1.2755  1.7773 -1.9169
 1550SOL    HW2 4801   1.658   3.258   3.974 -0.9188  1.4715 -1.0650
 1551SOL     OW 4802   4.106   1.597   1.710 -0.7705 -0.2280 -0.4364
 1551SOL    HW1 4803   4.119   1.556   1.620  1.4697  1.6169 -1.0779
 1551SOL    HW2 4804   4.182   1.660   1.729 -2.7232  1.7619  1.4549
 1552SOL     OW 4805   2.487   0.762   2.078 -0.2051  0.0723  0.0413
 1552SOL    HW1 4806   2.445   0.700   2.012  0.6330  0.9273 -1.3478
 1552SOL    HW2 4807   2.425   0.776   2.155 -1.2620 -0.8747 -0.6146
 1553SOL     OW 4808   0.305   4.865   3.459  0.0175 -0.7354 -0.4151
 1553SOL    HW1 4809   0.206   4.870   3.467 -0.0383 -1.5437 -0.4871
 1553SOL    HW2 4810   0.338   4.936   3.397 -0.3656  0.4621  0.7032
 1554SOL     OW 4811   4.982   0.637   0.463 -0.0924 -0.9525 -0.4938
 1554SOL    HW1 4812   4.997   0.685   0.377  2.1644  0.4246  0.5802
 1554SOL    HW2 4813   4.888   0.602   0.466 -0.7065  0.3167 -2.8129
 1555SOL     OW 4814   3.946   2.544   2.964  0.2133  0.1649  0.3199
 1555SOL    HW1 4815   3.879   2.590   3.023  0.2961  0.2485  0.3481
 1555SOL    HW2 4816   3.905   2.460   2.927 -0.6315  1.2410 -1.2954
 1556SOL     OW 4817   4.772   1.991   5.038  0.0979 -0.2960  0.1160
 1556SOL    HW1 4818   4.712   1.923   4.995  2.1005 -2.6183  0.7766
 1556SOL    HW2 4819   4.843   1.944   5.090  1.5826  2.3629  0.6410
 1557SOL     OW 4820   1.024   0.035   0.781  0.0550  0.7921  0.5231
 1557SOL    HW1 4821   1.062   0.036   0.874  2.4404 -1.2138 -0.3235
 1557SOL    HW2 4822   1.078   0.095   0.722 -0.3639  0.6990  0.0367
 1558SOL     OW 4823   2.187   3.422   0.600  0.2482 -0.4204  0.0320
 1558SOL    HW1 4824   2.263   3.484   0.579  1.7847 -2.5372 -0.9257
 1558SOL    HW2 4825   2.118   3.429   0.528  0.9322 -0.6179 -0.6560
 1559SOL     OW 4826   1.277   2.699   1.288 -0.4982 -0.2428 -0.3379
 1559SOL    HW1 4827   1.346   2.637   1.324 -0.8217 -0.5932 -0.3078
 1559SOL    HW2 4828   1.314   2.791   1.283 -0.9486  0.1696  2.4557
 1560SOL     OW 4829   4.825   1.494   2.816 -0.3125 -0.4977 -0.5807
 1560SOL    HW1 4830   4.875   1.508   2.731  1.0153  0.8486  0.3665
 1560SOL    HW2 4831   4.859   1.412   2.862  0.4786 -0.0522 -0.3486
 1561SOL     OW 4832   1.336   3.353   2.342  0.7630  0.5964  0.0803
 1561SOL    HW1 4833   1.311   3.418   2.270  0.4188 -1.9901 -2.3102
 1561SOL    HW2 4834   1.423   3.311   2.321 -0.3709 -1.8282 -0.1018
 1562SOL     OW 4835   1.767   0.181   0.221  0.4384  0.6865  0.3462
 1562SOL    HW1 4836   1.727   0.223   0.140  2.6286  0.0027 -1.2021
 1562SOL    HW2 4837   1.762   0.245   0.298 -0.0051  2.1182 -0.8237
 1563SOL     OW 4838   2.887   2.582   3.127 -0.4198  0.0235  0.0085
 1563SOL    HW1 4839   2.801   2.631   3.144 -0.9167 -1.0295  0.5966
 1563SOL    HW2 4840   2.891   2.555   3.031 -0.7102  0.1551 -0.0409
 1564SOL     OW 4841   2.252   2.321   0.856 -0.2916  0.3501 -0.3908
 1564SOL    HW1 4842   2.304   2.390   0.806  0.7046  1.2762  1.8017
 1564SOL    HW2 4843   2.180   2.366   0.909  0.3359 -0.2461  1.0262
 1565SOL     OW 4844   1.994   1.441   3.795 -0.3897  0.0184 -0.4517
 1565SOL    HW1 4845   1.945   1.528   3.806 -0.9401 -0.3730  0.2338
 1565SOL    HW2 4846   2.088   1.460   3.764  0.0130  0.9602  1.2423
 1566SOL     OW 4847   0.275   2.469   5.051  0.1010  0.4227 -0.9787
 1566SOL    HW1 4848   0.262   2.528   4.972 -2.1664  0.1830 -0.8495
 1566SOL    HW2 4849   0.213   2.496   5.124 -0.7154 -1.8173 -0.7610
 1567SOL     OW 4850   4.502   1.943   2.383 -0.1250  0.1063 -0.4672
 1567SOL    HW1 4851   4.432   1.879   2.416 -1.5847  1.8047 -0.1519
 1567SOL    HW2 4852   4.480   2.035   2.414  1.9172  0.7918 -0.9462
 1568SOL     OW 4853   3.343   2.516   4.893  0.8013  0.7352 -0.0531
 1568SOL    HW1 4854   3.437   2.484   4.876  1.1318  1.1546  0.9130
 1568SOL    HW2 4855   3.338   2.559   4.983 -0.4266  0.3398  0.0841
 1569SOL     OW 4856   1.299   2.506   1.979  0.1869 -0.0534 -0.3631
 1569SOL    HW1 4857   1.245   2.422   1.984  0.0530 -0.0236 -1.1506
 1569SOL    HW2 4858   1.330   2.520   1.885 -0.3041  1.0974 -0.3625
 1570SOL     OW 4859   4.562   4.966   1.277  0.2668  0.2792 -0.0906
 1570SOL    HW1 4860   4.538   4.914   1.359  0.2880  0.4847  0.0474
 1570SOL    HW2 4861   4.606   4.906   1.211  1.8637  0.4499  0.7451
 1571SOL     OW 4862   4.137   2.292   2.042 -0.0162 -0.2361  0.2922
 1571SOL    HW1 4863   4.203   2.268   2.113  0.3127 -1.2688 -0.3333
 1571SOL    HW2 4864   4.074   2.362   2.076  0.2139 -0.6228  1.5371
 1572SOL     OW 4865   3.905   1.306   5.094 -0.5548 -0.1349  0.7240
 1572SOL    HW1 4866   3.837   1.361   5.140 -0.1475 -1.3890  2.9683
 1572SOL    HW2 4867   3.861   1.249   5.025 -1.2554  1.4319 -0.1628
 1573SOL     OW 4868   0.570   0.083   1.193 -0.1447 -0.3004  0.0649
 1573SOL    HW1 4869   0.545   0.108   1.100 -1.2414 -0.8372  0.1993
 1573SOL    HW2 4870   0.516   0.138   1.257 -0.0530 -0.5752  0.3790
 1574SOL     OW 4871   3.384   1.583   2.508  0.2361 -0.7938 -0.4214
 1574SOL    HW1 4872   3.455   1.516   2.485  3.8624  2.9727 -1.4641
 1574SOL    HW2 4873   3.374   1.588   2.607  3.0271 -0.1111 -0.0844
 1575SOL     OW 4874   4.096   3.821   2.560  0.3094 -0.0806 -0.6911
 1575SOL    HW1 4875   4.195   3.826   2.574  0.1280  1.5982  0.2301
 1575SOL    HW2 4876   4.057   3.757   2.627  0.9364 -2.2156 -2.2728
 1576SOL     OW 4877   2.175   4.011   3.869 -0.2285  0.3900  0.1475
 1576SOL    HW1 4878   2.187   3.955   3.951 -0.0306  1.3858  0.8182
 1576SOL    HW2 4879   2.252   4.075   3.861 -0.8159  1.0608 -0.2029
 1577SOL     OW 4880   3.434   2.963   2.801 -0.0043 -0.2039 -0.3146
 1577SOL    HW1 4881   3.337   2.944   2.787 -0.1086 -1.6756  1.9163
 1577SOL    HW2 4882   3.487   2.879   2.790  1.0017  0.4873 -1.0386
 1578SOL     OW 4883   2.295   5.107   1.122 -0.3490 -0.3210 -0.8591
 1578SOL    HW1 4884   2.384   5.065   1.137 -0.4613 -0.6036 -0.9776
 1578SOL    HW2 4885   2.277   0.031   1.193  0.0064 -0.1890 -0.8968
 1579SOL     OW 4886   2.887   4.607   3.164 -0.4732 -0.0967 -0.0997
 1579SOL    HW1 4887   2.957   4.656   3.217  0.1563 -0.4430 -0.6017
 1579SOL    HW2 4888   2.810   4.668   3.146 -0.1294  0.4083  0.1236
 1580SOL     OW 4889   3.672   1.503   3.850 -0.1184 -0.1575  0.2078
 1580SOL    HW1 4890   3.664   1.421   3.907  2.0527  0.1522  1.0268
 1580SOL    HW2 4891   3.768   1.528   3.840 -0.7211  2.6602  0.5320
 1581SOL     OW 4892   2.389   2.844   1.328 -0.2986 -0.5086  0.0257
 1581SOL    HW1 4893   2.351   2.752   1.328 -1.3311 -0.1068  1.0390
 1581SOL    HW2 4894   2.353   2.895   1.406  0.8087  0.5337 -0.1182
 1582SOL     OW 4895   1.492   1.614   1.289 -0.3089  0.3767 -1.2949
 1582SOL    HW1 4896   1.416   1.611   1.354 -0.5844 -0.4081 -1.6405
 1582SOL    HW2 4897   1.511   1.521   1.256 -0.4727  0.8182 -2.6833
 1583SOL     OW 4898   4.691   1.421   1.162 -0.3403  0.0909 -0.0090
 1583SOL    HW1 4899   4.633   1.379   1.233  2.2315 -0.3481  1.9574
 1583SOL    HW2 4900   4.712   1.352   1.092 -2.3114  0.3296 -0.9101
 1584SOL     OW 4901   0.274   4.043   2.320 -0.1808 -0.2462  0.0405
 1584SOL    HW1 4902   0.191   4.097   2.306 -1.0728 -1.8279 -1.1646
 1584SOL    HW2 4903   0.302   4.049   2.416 -0.4832  1.9261  0.0498
 1585SOL     OW 4904   1.682   3.839   5.093  0.6002 -0.0840 -0.2149
 1585SOL    HW1 4905   1.718   3.894   0.024  0.6715  0.7019 -0.8046
 1585SOL    HW2 4906   1.655   3.749   5.127  2.6248 -0.5320  0.3664
 1586SOL     OW 4907   5.128   3.411   3.868 -0.1357 -0.3080  0.0729
 1586SOL    HW1 4908   5.101   3.403   3.772  5.0810 -1.8672 -1.6082
 1586SOL    HW2 4909   0.035   3.495   3.881 -1.0459  0.0412  1.6760
 1587SOL     OW 4910   0.624   0.478   1.135  0.8252  0.4170 -0.0125
 1587SOL    HW1 4911   0.674   0.515   1.212 -0.1945  0.8709  0.4518
 1587SOL    HW2 4912   0.548   0.421   1.168 -0.1468  1.3137 -0.6366
 1588SOL     OW 4913   4.800   1.796   4.104  0.8095 -0.4415 -0.2145
 1588SOL    HW1 4914   4.835   1.727   4.166  1.5379  0.8965  0.9156
 1588SOL    HW2 4915   4.817   1.887   4.141 -2.4307  0.3599 -0.3799
 1589SOL     OW 4916   1.696   3.471   2.994  0.6318 -0.1355  0.1712
 1589SOL    HW1 4917   1.655   3.429   3.075  0.6072 -0.5590 -0.0560
 1589SOL    HW2 4918   1.710   3.401   2.924  2.5987 -0.1899  0.5620
 1590SOL     OW 4919   4.192   1.538   2.432  0.3698  0.0712  0.6426
 1590SOL    HW1 4920   4.141   1.513   2.514 -0.4924 -1.0435 -0.2086
 1590SOL    HW2 4921   4.155   1.490   2.353  0.6176  1.7976 -0.5792
 1591SOL     OW 4922   3.409   2.525   0.479 -0.1019 -0.0692 -0.2170
 1591SOL    HW1 4923   3.488   2.538   0.538 -0.3087  1.9570 -0.3187
 1591SOL    HW2 4924   3.399   2.603   0.418 -1.4684 -0.8593 -1.0743
 1592SOL     OW 4925   4.162   4.337   4.485 -0.7520  0.1026 -0.5743
 1592SOL    HW1 4926   4.202   4.420   4.446  2.1281 -1.4815 -1.2996
 1592SOL    HW2 4927   4.105   4.292   4.417 -0.0223  0.0515 -1.1615
 1593SOL     OW 4928   3.896   0.372   0.424  0.5035  0.5773 -0.5646
 1593SOL    HW1 4929   3.833   0.341   0.495  1.1737  1.1360  0.2955
 1593SOL    HW2 4930   3.924   0.466   0.443  0.4057  0.8599 -1.7782
 1594SOL     OW 4931   1.419   2.924   1.047  0.0982 -0.7567 -0.5276
 1594SOL    HW1 4932   1.364   2.851   1.004 -1.1187  0.6670 -1.5136
 1594SOL    HW2 4933   1.452   2.986   0.976 -1.4752  1.3463  0.4710
 1595SOL     OW 4934   0.613   4.194   3.596 -0.7125 -0.2095 -0.3745
 1595SOL    HW1 4935   0.516   4.184   3.619 -1.3245 -0.0409 -2.6072
 1595SOL    HW2 4936   0.647   4.281   3.630 -0.8358 -1.0014  1.9161
 1596SOL     OW 4937   3.426   0.618   1.310 -0.3283  0.9505  0.0856
 1596SOL    HW1 4938   3.514   0.658   1.336 -0.1317  0.3843  0.2960
 1596SOL    HW2 4939   3.353   0.685   1.327 -0.3661  0.2587  3.2041
 1597SOL     OW 4940   2.722   3.802   3.275  0.3401 -0.6435  0.5389
 1597SOL    HW1 4941   2.710   3.902   3.276  2.0472 -0.3958 -0.3439
 1597SOL    HW2 4942   2.773   3.776   3.193 -1.9284 -2.5053 -0.4061
 1598SOL     OW 4943   3.556   1.939   3.167 -0.0834 -0.2080 -0.5768
 1598SOL    HW1 4944   3.483   1.998   3.133 -0.4356 -0.8642 -0.9962
 1598SOL    HW2 4945   3.637   1.948   3.108 -0.2190 -0.3228 -0.7809
 1599SOL     OW 4946   4.583   3.866   2.804 -0.2701 -0.1436  0.6594
 1599SOL    HW1 4947   4.563   3.769   2.818  0.7562 -0.1914  1.9523
 1599SOL    HW2 4948   4.497   3.918   2.803 -1.2079 -1.3701 -3.5030
 1600SOL     OW 4949   0.390   3.749   1.269  0.3413  0.3761 -0.5658
 1600SOL    HW1 4950   0.444   3.677   1.225  0.4599  0.7698 -1.0642
 1600SOL    HW2 4951   0.413   3.837   1.229 -2.4499  0.3324 -2.5521
 1601SOL     OW 4952   4.566   3.244   0.738 -0.4724 -0.6104 -0.1683
 1601SOL    HW1 4953   4.503   3.203   0.672 -2.2242 -3.2381  2.8361
 1601SOL    HW2 4954   4.647   3.185   0.749  0.3919  0.4346 -0.8039
 1602SOL     OW 4955   3.271   1.101   5.082  0.2039 -0.1069 -0.4748
 1602SOL    HW1 4956   3.239   1.035   0.006  1.6099 -1.8698 -1.4375
 1602SOL    HW2 4957   3.298   1.185   5.128 -1.1990 -0.3210  0.8508
 1603SOL     OW 4958   4.032   0.065   1.114  0.1621 -0.2971 -0.5167
 1603SOL    HW1 4959   4.099   0.137   1.134  0.4080 -0.9089  1.0400
 1603SOL    HW2 4960   3.975   0.050   1.195 -0.5667 -1.1468 -1.1722
 1604SOL     OW 4961   3.821   0.590   1.181  0.6128  0.1460  0.1082
 1604SOL    HW1 4962   3.760   0.648   1.235  1.8876 -0.0853  1.9065
 1604SOL    HW2 4963   3.913   0.628   1.183  1.0929 -0.9534 -0.2379
 1605SOL     OW 4964   4.073   2.132   3.720  0.5091  0.1012  0.4469
 1605SOL    HW1 4965   4.063   2.101   3.815 -0.1806  0.8057  0.6148
 1605SOL    HW2 4966   3.988   2.115   3.671  0.5380  0.6172  0.2161
 1606SOL     OW 4967   1.387   2.647   4.309  0.3190 -0.0987 -0.0551
 1606SOL    HW1 4968   1.401   2.555   4.345 -2.1468 -0.2090  0.8270
 1606SOL    HW2 4969   1.301   2.650   4.258 -1.1210  2.2735  2.2668
 1607SOL     OW 4970   1.368   3.883   3.078 -0.0899  0.4450  0.0518
 1607SOL    HW1 4971   1.405   3.792   3.059  1.2967  0.5237  2.0195
 1607SOL    HW2 4972   1.443   3.948   3.092 -1.0510  1.7512 -0.6015
 1608SOL     OW 4973   2.545   3.736   3.901 -0.2313  0.2290 -0.3445
 1608SOL    HW1 4974   2.478   3.662   3.899 -0.6013  0.5733 -1.5626
 1608SOL    HW2 4975   2.523   3.799   3.976  0.7684 -1.4796  1.4454
 1609SOL     OW 4976   3.062   0.630   4.052 -0.1734  0.5111  0.2965
 1609SOL    HW1 4977   3.041   0.532   4.048 -0.8645  0.7010 -1.1668
 1609SOL    HW2 4978   2.985   0.678   4.094 -0.2680  0.5421  0.0886
 1610SOL     OW 4979   3.733   2.953   2.437  0.0232  0.6266 -0.3875
 1610SOL    HW1 4980   3.726   2.936   2.535  4.2970 -0.5624 -0.0753
 1610SOL    HW2 4981   3.750   3.051   2.421 -0.2331  0.7479  0.0765
 1611SOL     OW 4982   3.582   2.946   3.807 -0.5198  0.3960  0.2514
 1611SOL    HW1 4983   3.626   2.872   3.858 -1.1132  0.2541  0.5722
 1611SOL    HW2 4984   3.618   3.034   3.839  0.9209  0.2438 -0.8200
 1612SOL     OW 4985   1.296   2.103   3.051  0.0216 -0.1630  0.3050
 1612SOL    HW1 4986   1.353   2.162   3.108 -1.1435  1.7069 -0.3718
 1612SOL    HW2 4987   1.276   2.018   3.099  2.3255 -0.3518  1.0358
 1613SOL     OW 4988   3.860   3.779   3.668 -0.2827  0.4084 -0.0670
 1613SOL    HW1 4989   3.877   3.687   3.702  0.7187  0.7821  0.4937
 1613SOL    HW2 4990   3.930   3.841   3.704 -0.9273  1.3826 -0.4552
 1614SOL     OW 4991   5.080   4.881   3.910  0.8025 -0.0392  0.2902
 1614SOL    HW1 4992   5.035   4.803   3.952 -1.1812  2.2731  2.8199
 1614SOL    HW2 4993   0.005   4.917   3.972 -0.6224  2.1087  0.7473
 1615SOL     OW 4994   3.389   4.560   0.041 -0.2612 -0.4057 -0.4451
 1615SOL    HW1 4995   3.464   4.519   0.092 -0.0680 -0.1966 -0.5601
 1615SOL    HW2 4996   3.351   4.494   5.121 -0.3564 -0.5980 -0.1935
 1616SOL     OW 4997   4.246   3.304   0.194 -0.0926  0.1431  0.4658
 1616SOL    HW1 4998   4.204   3.270   0.110  1.3559  0.1218 -0.2879
 1616SOL    HW2 4999   4.312   3.376   0.171  0.3532  0.1074  1.5826
 1617SOL     OW 5000   4.309   0.424   1.983  0.2710  0.1347  0.1501
 1617SOL    HW1 5001   4.308   0.511   1.934 -1.4618 -1.4941 -3.0095
 1617SOL    HW2 5002   4.215   0.392   1.996  0.8691 -1.3667  1.0728
 1618SOL     OW 5003   4.409   1.549   4.201 -0.0762  0.3850 -0.0973
 1618SOL    HW1 5004   4.489   1.535   4.260 -0.4656 -1.1820  0.0991
 1618SOL    HW2 5005   4.333   1.585   4.255 -0.2406 -0.4626  0.2573
 1619SOL     OW 5006   2.256   1.871   1.063  0.0512  0.0125  0.1331
 1619SOL    HW1 5007   2.164   1.899   1.089 -0.0463  0.9365 -1.1087
 1619SOL    HW2 5008   2.304   1.837   1.143 -2.0486 -2.5226  0.4411
 1620SOL     OW 5009   4.596   2.840   1.805 -0.0822  0.1064  0.3003
 1620SOL    HW1 5010   4.553   2.755   1.835 -1.1350  0.4872 -0.1062
 1620SOL    HW2 5011   4.672   2.862   1.867  0.1871 -1.0950  0.4392
 1621SOL     OW 5012   5.076   1.385   4.894 -0.3017  0.3449 -0.2788
 1621SOL    HW1 5013   5.033   1.440   4.966  0.7102 -0.1478  0.7267
 1621SOL    HW2 5014   5.116   1.303   4.934  0.4682  0.1685 -1.3838
 1622SOL     OW 5015   2.007   4.697   3.390  0.0773 -0.2297  0.4829
 1622SOL    HW1 5016   2.042   4.688   3.483 -0.3234  2.7381  1.0229
 1622SOL    HW2 5017   2.078   4.735   3.331 -0.1214 -0.7006 -0.0675
 1623SOL     OW 5018   4.330   1.378   4.007  0.1278 -0.2755  0.6139
 1623SOL    HW1 5019   4.249   1.325   4.035  0.9901 -2.5450 -0.8829
 1623SOL    HW2 5020   4.359   1.437   4.082 -1.5007 -1.1916  2.0416
 1624SOL     OW 5021   3.932   1.535   3.841 -0.0823  0.5089  0.5440
 1624SOL    HW1 5022   4.000   1.606   3.825 -1.2636  1.2964 -1.3509
 1624SOL    HW2 5023   3.969   1.446   3.814  0.0079  1.0197 -1.1007
 1625SOL     OW 5024   3.783   0.078   0.060 -0.1657 -0.7834  0.3645
 1625SOL    HW1 5025   3.708   0.131   0.022  0.3397  1.2115  1.9479
 1625SOL    HW2 5026   3.857   0.140   0.088  0.5508 -2.3252  2.1316
 1626SOL     OW 5027   2.438   1.152   0.905  0.5911 -0.0583  0.2916
 1626SOL    HW1 5028   2.476   1.076   0.852  0.7951  0.2392  0.0148
 1626SOL    HW2 5029   2.340   1.159   0.886  0.4265 -0.6876  0.8449
 1627SOL     OW 5030   0.412   0.308   3.531  0.3150 -0.4197 -0.4851
 1627SOL    HW1 5031   0.375   0.261   3.611 -0.6543  1.5365  0.3032
 1627SOL    HW2 5032   0.505   0.277   3.514  0.5962 -0.8114  1.5013
 1628SOL     OW 5033   0.193   3.224   4.844 -0.0814 -1.0893  0.3363
 1628SOL    HW1 5034   0.225   3.206   4.937  0.5163 -1.4911  0.0668
 1628SOL    HW2 5035   0.246   3.168   4.780 -1.6424 -2.1057 -0.1044
 1629SOL     OW 5036   2.776   4.109   4.588  0.1288  0.1141  0.0796
 1629SOL    HW1 5037   2.754   4.206   4.603 -1.1197 -0.2479  0.7219
 1629SOL    HW2 5038   2.836   4.077   4.660  0.0799  0.2683  0.1914
 1630SOL     OW 5039   4.521   0.681   4.790 -0.3332 -0.6964  0.0875
 1630SOL    HW1 5040   4.452   0.609   4.795 -0.1562 -0.8905 -0.2320
 1630SOL    HW2 5041   4.606   0.649   4.832 -0.1902 -0.7538 -0.2389
 1631SOL     OW 5042   4.787   1.613   1.688 -0.0963  0.1297 -0.0898
 1631SOL    HW1 5043   4.851   1.676   1.643  1.1541 -0.8721  0.2194
 1631SOL    HW2 5044   4.826   1.582   1.775 -1.0607 -0.4267  0.1608
 1632SOL     OW 5045   2.006   2.658   2.885 -0.2817 -0.3165  0.0732
 1632SOL    HW1 5046   2.078   2.723   2.910 -0.8753  0.7169 -0.7534
 1632SOL    HW2 5047   2.044   2.586   2.827 -0.2258  1.4311 -2.2179
 1633SOL     OW 5048   4.778   2.110   4.624 -0.2903  0.0876  0.0701
 1633SOL    HW1 5049   4.808   2.165   4.703  0.6655 -0.7739  0.3271
 1633SOL    HW2 5050   4.687   2.074   4.641 -0.4743  0.6846  0.3778
 1634SOL     OW 5051   4.070   4.130   4.315 -0.4262  0.4385 -0.2259
 1634SOL    HW1 5052   4.031   4.094   4.400 -0.2183  0.6844 -0.0257
 1634SOL    HW2 5053   4.170   4.129   4.321 -0.3805 -0.6304 -0.9221
 1635SOL     OW 5054   3.836   2.396   1.682 -0.3798  0.3736  0.1006
 1635SOL    HW1 5055   3.801   2.347   1.602 -0.9169  0.6123  0.1859
 1635SOL    HW2 5056   3.858   2.491   1.656  0.1325  0.2518  0.0680
 1636SOL     OW 5057   0.585   2.111   0.513  1.0564 -0.7037 -0.0123
 1636SOL    HW1 5058   0.530   2.183   0.556  1.6142 -0.6982  0.7245
 1636SOL    HW2 5059   0.562   2.104   0.417  0.2570 -0.2381  0.1370
 1637SOL     OW 5060   0.712   4.422   3.759 -0.3016  0.2255 -0.6541
 1637SOL    HW1 5061   0.706   4.522   3.761  0.7593  0.2920 -0.1404
 1637SOL    HW2 5062   0.670   4.384   3.841  0.3186  0.3195 -0.2879
 1638SOL     OW 5063   0.379   4.377   2.312 -0.3681  0.5400  0.4192
 1638SOL    HW1 5064   0.422   4.453   2.361  0.7509  0.2334 -0.0482
 1638SOL    HW2 5065   0.419   4.370   2.220  0.1087 -1.0925  0.7226
 1639SOL     OW 5066   2.381   2.675   2.046  0.1645  0.0279 -0.1159
 1639SOL    HW1 5067   2.459   2.710   1.993  0.2172 -1.1069 -0.8376
 1639SOL    HW2 5068   2.414   2.624   2.124  0.1498 -0.4342 -0.4091
 1640SOL     OW 5069   3.260   1.754   1.939  0.2862  0.2097 -0.4046
 1640SOL    HW1 5070   3.221   1.700   2.014  0.0417 -3.8065 -3.0728
 1640SOL    HW2 5071   3.193   1.822   1.908 -0.9362 -0.3672  0.8717
 1641SOL     OW 5072   3.541   1.846   0.148 -0.9454 -0.3093 -0.1630
 1641SOL    HW1 5073   3.623   1.823   0.201 -1.0210 -0.3613 -0.0657
 1641SOL    HW2 5074   3.465   1.862   0.211 -0.9029  0.1755 -0.2354
 1642SOL     OW 5075   4.590   5.084   4.541 -0.1904  0.1735 -0.2804
 1642SOL    HW1 5076   4.567   5.019   4.614  0.3931 -1.7437 -1.7218
 1642SOL    HW2 5077   4.688   5.104   4.545 -0.3419  0.8771  0.0661
 1643SOL     OW 5078   1.597   1.152   3.344  0.0129 -0.3868  0.0897
 1643SOL    HW1 5079   1.674   1.115   3.397  0.3488 -2.2685 -1.5963
 1643SOL    HW2 5080   1.539   1.077   3.313  0.4085  0.4728 -3.0572
 1644SOL     OW 5081   2.814   2.420   0.006  0.0483  0.3919 -0.2360
 1644SOL    HW1 5082   2.798   2.395   0.102  1.4158 -0.3207 -0.1727
 1644SOL    HW2 5083   2.748   2.372   5.093 -0.8655  0.9207  0.3355
 1645SOL     OW 5084   3.536   4.066   3.388  0.0569 -0.2173  0.9931
 1645SOL    HW1 5085   3.495   4.039   3.301 -1.0958  1.7876  0.8343
 1645SOL    HW2 5086   3.591   3.991   3.424  0.4903 -1.1390 -1.3897
 1646SOL     OW 5087   3.875   1.769   3.356  0.2528 -0.0964  0.0808
 1646SOL    HW1 5088   3.870   1.672   3.332  1.0528 -0.4739  1.3916
 1646SOL    HW2 5089   3.800   1.791   3.418  0.8071 -0.1787  0.7855
 1647SOL     OW 5090   3.300   5.112   1.838 -0.1128  0.0354  0.1944
 1647SOL    HW1 5091   3.232   5.063   1.784 -0.9148  0.9014  0.3889
 1647SOL    HW2 5092   3.324   0.053   1.792  1.2828 -0.5179 -0.1522
 1648SOL     OW 5093   4.392   1.401   0.379 -0.2697  0.3429  0.1725
 1648SOL    HW1 5094   4.469   1.441   0.329  0.1456  0.9589  1.2729
 1648SOL    HW2 5095   4.413   1.400   0.477 -1.4948  0.1224  0.4433
 1649SOL     OW 5096   4.823   0.875   0.719 -0.0863 -0.7002 -0.1304
 1649SOL    HW1 5097   4.844   0.833   0.807  2.0746  0.8447  0.1705
 1649SOL    HW2 5098   4.899   0.861   0.656 -1.1176 -0.7993 -1.3790
 1650SOL     OW 5099   4.008   4.259   2.805  0.0530 -0.2610 -0.0128
 1650SOL    HW1 5100   4.007   4.186   2.737 -0.7243  0.0629 -0.3585
 1650SOL    HW2 5101   4.003   4.219   2.897 -1.0355 -0.6278 -0.2235
 1651SOL     OW 5102   2.700   4.259   1.589 -0.0107 -0.1904 -0.0368
 1651SOL    HW1 5103   2.696   4.165   1.624  0.1831 -0.8886 -1.7885
 1651SOL    HW2 5104   2.759   4.314   1.648 -0.5460 -1.0112  1.3238
 1652SOL     OW 5105   1.662   3.119   2.547 -0.3980  0.4461  0.2758
 1652SOL    HW1 5106   1.693   3.169   2.628 -0.6035 -1.0768  1.3378
 1652SOL    HW2 5107   1.741   3.074   2.504 -0.0370  2.4279 -1.2827
 1653SOL     OW 5108   4.863   4.565   2.011 -0.5795  0.4099  0.4574
 1653SOL    HW1 5109   4.807   4.482   2.013  0.2452 -0.1693  0.0713
 1653SOL    HW2 5110   4.826   4.628   1.942  0.0195 -0.5481 -0.7839
 1654SOL     OW 5111   0.072   4.734   3.255 -0.6367 -0.2516  0.0575
 1654SOL    HW1 5112   0.027   4.716   3.168 -0.3779 -0.2758 -0.0699
 1654SOL    HW2 5113   0.048   4.662   3.320 -1.0812 -0.0664  0.1045
 1655SOL     OW 5114   0.521   4.611   4.765 -0.1257 -0.1295  0.7373
 1655SOL    HW1 5115   0.581   4.589   4.688  0.3705  2.4478  0.2972
 1655SOL    HW2 5116   0.444   4.666   4.733 -0.5402 -0.0010  1.8987
 1656SOL     OW 5117   4.147   2.402   4.485 -0.4899  0.2576  0.5697
 1656SOL    HW1 5118   4.081   2.469   4.521 -0.8543 -1.3202  3.0602
 1656SOL    HW2 5119   4.176   2.430   4.394  0.5478  4.6771  1.9945
 1657SOL     OW 5120   1.318   5.139   0.588 -0.0991  0.0792  0.0573
 1657SOL    HW1 5121   1.418   5.142   0.587 -0.0958  2.3029  0.8986
 1657SOL    HW2 5122   1.284   0.052   0.662 -2.0400  0.2662 -0.9203
 1658SOL     OW 5123   4.681   2.811   1.520  0.1866 -0.1966  0.2128
 1658SOL    HW1 5124   4.763   2.757   1.540  0.4306 -0.2128 -0.7994
 1658SOL    HW2 5125   4.631   2.829   1.606  0.3662 -1.5979  0.6406
 1659SOL     OW 5126   0.081   1.042   0.136  0.0151  0.0699  0.3186
 1659SOL    HW1 5127   0.156   1.040   0.203  0.3151  0.7560  0.0126
 1659SOL    HW2 5128   5.142   1.073   0.181  0.2723  0.7662  0.3274
 1660SOL     OW 5129   5.125   3.207   1.779  0.0413 -0.0726 -0.2224
 1660SOL    HW1 5130   0.016   3.137   1.842 -0.3093 -0.2155 -0.1832
 1660SOL    HW2 5131   5.028   3.222   1.797 -0.0378 -0.0456 -0.6654
 1661SOL     OW 5132   0.492   3.024   4.733 -0.1422  0.0407  0.1691
 1661SOL    HW1 5133   0.438   2.972   4.666 -1.8109  0.8690  0.8161
 1661SOL    HW2 5134   0.535   2.961   4.798  3.8560 -1.0981 -3.1057
 1662SOL     OW 5135   2.539   3.899   3.638  0.5702  0.0269 -0.0362
 1662SOL    HW1 5136   2.576   3.860   3.722  1.2320  1.8548  0.5675
 1662SOL    HW2 5137   2.571   3.993   3.628 -3.0673  1.4332 -0.0132
 1663SOL     OW 5138   1.934   4.316   3.222 -0.1129 -0.1827 -0.7903
 1663SOL    HW1 5139   1.964   4.236   3.169 -1.1207 -0.1761 -1.3867
 1663SOL    HW2 5140   1.836   4.310   3.238 -0.2183  1.0004 -0.9496
 1664SOL     OW 5141   1.520   1.223   1.697  0.1226  0.4737  0.3748
 1664SOL    HW1 5142   1.532   1.285   1.775  0.7102  0.3383  0.4028
 1664SOL    HW2 5143   1.609   1.207   1.654 -0.1680  0.3710 -0.1898
 1665SOL     OW 5144   1.822   4.569   4.314  0.2718 -0.2775 -0.2639
 1665SOL    HW1 5145   1.844   4.605   4.224  1.6388 -0.9793 -0.2453
 1665SOL    HW2 5146   1.723   4.556   4.323  0.0011  1.1133 -1.1379
 1666SOL     OW 5147   2.225   2.249   2.045  0.6693 -0.2246  0.4570
 1666SOL    HW1 5148   2.274   2.309   1.982  1.7299 -1.1759  0.3510
 1666SOL    HW2 5149   2.127   2.268   2.039  0.8525  0.4522 -0.6692
 1667SOL     OW 5150   1.497   1.357   2.363 -0.0460 -0.0597  0.0851
 1667SOL    HW1 5151   1.419   1.299   2.386 -0.9699  1.2948  0.4880
 1667SOL    HW2 5152   1.566   1.349   2.435  0.5494 -1.8217 -0.6288
 1668SOL     OW 5153   3.222   4.524   2.879  0.0966 -0.2053 -0.0592
 1668SOL    HW1 5154   3.139   4.488   2.835  0.2032  0.3017 -0.6943
 1668SOL    HW2 5155   3.277   4.448   2.913 -1.4635 -0.4911  1.9666
 1669SOL     OW 5156   3.536   2.883   3.150 -0.4828 -0.4177 -0.5241
 1669SOL    HW1 5157   3.490   2.819   3.211 -2.2005  0.3528 -0.9630
 1669SOL    HW2 5158   3.629   2.850   3.131  0.1688 -0.6557  2.5355
 1670SOL     OW 5159   0.776   0.110   4.009 -0.1589  0.3766 -0.5367
 1670SOL    HW1 5160   0.726   0.101   3.923 -0.0578 -1.6350 -0.4383
 1670SOL    HW2 5161   0.872   0.088   3.994 -0.0862  0.2970  0.0331
 1671SOL     OW 5162   3.295   3.749   1.711 -0.4725 -0.2504 -0.2135
 1671SOL    HW1 5163   3.369   3.716   1.653  0.7237  1.7962  0.0649
 1671SOL    HW2 5164   3.267   3.840   1.681 -1.0017  0.1295  1.3615
 1672SOL     OW 5165   4.213   0.644   4.063  0.0640  0.0985 -0.2699
 1672SOL    HW1 5166   4.310   0.634   4.044  0.0604  1.5133 -1.2134
 1672SOL    HW2 5167   4.192   0.740   4.081 -1.5650  0.3343 -2.9044
 1673SOL     OW 5168   0.503   4.511   1.215  0.0571 -0.1531  0.4580
 1673SOL    HW1 5169   0.482   4.480   1.123  0.0655 -0.8171  0.6748
 1673SOL    HW2 5170   0.426   4.562   1.252  0.3067  0.6958 -0.1565
 1674SOL     OW 5171   1.902   0.485   1.251 -0.1667 -0.4029 -0.4260
 1674SOL    HW1 5172   1.911   0.389   1.224 -1.3082 -0.1212 -1.9899
 1674SOL    HW2 5173   1.811   0.501   1.288  1.0417 -0.5462  2.9424
 1675SOL     OW 5174   2.513   0.179   1.709 -0.4876 -0.1253 -0.3975
 1675SOL    HW1 5175   2.596   0.193   1.762 -1.6825 -0.3018  1.6469
 1675SOL    HW2 5176   2.513   0.087   1.669 -0.1856 -0.5340  0.5275
 1676SOL     OW 5177   3.313   4.095   4.903  0.2631  0.8427  0.9011
 1676SOL    HW1 5178   3.252   4.046   4.966  1.0626  0.5018  1.4310
 1676SOL    HW2 5179   3.291   4.069   4.809  2.4536 -2.8474  1.1993
 1677SOL     OW 5180   0.283   1.057   3.641 -0.2283 -0.0182 -0.1141
 1677SOL    HW1 5181   0.200   1.018   3.602 -1.4055  0.3252  1.9327
 1677SOL    HW2 5182   0.344   0.983   3.669  0.2779 -0.2714 -1.7672
 1678SOL     OW 5183   0.569   0.056   0.511  0.2866  0.3093 -0.1344
 1678SOL    HW1 5184   0.487   5.144   0.501 -0.6147  1.7844 -1.3909
 1678SOL    HW2 5185   0.616   0.031   0.596 -1.2692 -0.8005  0.4479
 1679SOL     OW 5186   1.806   0.984   4.935  0.7443 -0.3592  0.4257
 1679SOL    HW1 5187   1.787   1.054   5.004  0.6587  1.1902 -1.0969
 1679SOL    HW2 5188   1.739   0.993   4.861  2.0495 -0.6504 -0.8092
 1680SOL     OW 5189   3.323   0.092   0.537  0.0420  0.7264  0.0388
 1680SOL    HW1 5190   3.360   0.020   0.597 -0.2135  0.4666 -0.1151
 1680SOL    HW2 5191   3.366   0.086   0.447 -1.1487 -0.2769 -0.4930
 1681SOL     OW 5192   2.694   2.801   3.112  0.2353 -0.2980  0.5589
 1681SOL    HW1 5193   2.608   2.798   3.061 -0.0919  0.6915  1.0396
 1681SOL    HW2 5194   2.678   2.839   3.203  1.2639  0.3587  0.4851
 1682SOL     OW 5195   0.794   3.436   2.857  0.1859  0.1230 -0.2724
 1682SOL    HW1 5196   0.788   3.528   2.896  1.1577 -0.0229  0.2418
 1682SOL    HW2 5197   0.841   3.375   2.921  1.5759 -0.1835 -1.5362
 1683SOL     OW 5198   3.193   3.170   1.406  0.0173  0.0985  0.2890
 1683SOL    HW1 5199   3.182   3.086   1.459  1.8565 -0.9923 -0.9476
 1683SOL    HW2 5200   3.161   3.155   1.312  0.2444  0.8153  0.0921
 1684SOL     OW 5201   4.931   1.223   3.335 -0.2888  0.7644  0.2366
 1684SOL    HW1 5202   4.944   1.322   3.322  0.4957  0.7068  0.5392
 1684SOL    HW2 5203   4.955   1.175   3.252 -0.0116  0.7778  0.3080
 1685SOL     OW 5204   3.014   5.058   0.389  0.2549  0.3412 -0.1594
 1685SOL    HW1 5205   2.973   5.128   0.448  0.9366  0.3273  0.3535
 1685SOL    HW2 5206   3.107   5.039   0.421 -0.1800 -1.3743  0.2159
 1686SOL     OW 5207   2.655   0.609   1.239 -0.4333  0.2386  0.0832
 1686SOL    HW1 5208   2.745   0.565   1.243 -0.7260 -0.4624 -0.5543
 1686SOL    HW2 5209   2.662   0.704   1.268  0.7160  0.4867 -0.9394
 1687SOL     OW 5210   3.682   4.041   1.639  0.1783 -0.0157  0.2517
 1687SOL    HW1 5211   3.594   4.064   1.596  0.7839 -0.7711 -1.4774
 1687SOL    HW2 5212   3.666   3.991   1.724 -1.0569  0.8357  0.5555
 1688SOL     OW 5213   0.564   2.556   1.620 -0.2355 -0.4926 -0.0883
 1688SOL    HW1 5214   0.578   2.457   1.621 -1.1902 -0.6327  1.2539
 1688SOL    HW2 5215   0.630   2.598   1.558 -0.7087 -2.0906 -1.7776
 1689SOL     OW 5216   3.328   3.724   3.887  0.7883 -0.0883 -0.5657
 1689SOL    HW1 5217   3.402   3.754   3.948  0.0563  2.4928 -0.8458
 1689SOL    HW2 5218   3.343   3.761   3.795 -0.6298  0.1600 -0.7216
 1690SOL     OW 5219   0.336   5.079   3.304  0.1555  0.0852  0.3249
 1690SOL    HW1 5220   0.328   0.022   3.257 -0.3706 -0.2759 -0.2765
 1690SOL    HW2 5221   0.381   5.013   3.244 -0.3894 -0.3419  0.3836
 1691SOL     OW 5222   3.362   2.418   1.918 -0.1548  0.4688 -0.0571
 1691SOL    HW1 5223   3.438   2.482   1.909 -0.0652  0.3366 -0.2528
 1691SOL    HW2 5224   3.396   2.328   1.947 -0.1822  0.2969 -0.5369
 1692SOL     OW 5225   4.970   5.023   3.678 -0.1874  0.4760 -0.2249
 1692SOL    HW1 5226   4.872   5.032   3.694 -0.1625  2.8545 -1.0121
 1692SOL    HW2 5227   5.008   4.955   3.742 -2.2915 -0.4617  0.1264
 1693SOL     OW 5228   2.851   2.491   1.228 -0.0731  0.1160 -0.5082
 1693SOL    HW1 5229   2.892   2.516   1.141 -1.2771  0.2621 -1.0488
 1693SOL    HW2 5230   2.765   2.443   1.212  0.0482 -0.5007  0.5915
 1694SOL     OW 5231   4.159   4.771   0.738  0.2111  0.7768 -0.1813
 1694SOL    HW1 5232   4.171   4.842   0.669  1.8026  0.4877 -0.2547
 1694SOL    HW2 5233   4.249   4.734   0.763 -0.5189 -0.6761  0.4120
 1695SOL     OW 5234   2.160   0.988   4.667 -0.3671  0.4621  0.0446
 1695SOL    HW1 5235   2.199   0.902   4.700  1.0940  1.7816  1.9650
 1695SOL    HW2 5236   2.124   1.040   4.744 -1.2166  1.5947 -1.0807
 1696SOL     OW 5237   0.930   1.072   2.000  0.3463 -0.0552 -0.6211
 1696SOL    HW1 5238   0.948   1.164   1.964 -1.5986 -0.2380 -2.2597
 1696SOL    HW2 5239   0.931   1.075   2.100  1.3503  1.5036 -0.6321
 1697SOL     OW 5240   3.225   1.438   1.256  0.4345 -0.1636 -0.1867
 1697SOL    HW1 5241   3.138   1.488   1.249  1.0459  1.0763  0.5374
 1697SOL    HW2 5242   3.218   1.369   1.328  0.3491  0.6426  0.5987
 1698SOL     OW 5243   3.946   3.074   2.599 -0.2006  0.2461 -0.1392
 1698SOL    HW1 5244   4.000   2.993   2.577 -0.1590  0.7697 -2.1472
 1698SOL    HW2 5245   4.007   3.151   2.618 -0.2523  0.2267  0.1159
 1699SOL     OW 5246   3.551   3.629   1.583 -0.0564  0.0600  0.3906
 1699SOL    HW1 5247   3.631   3.685   1.562 -0.3693  0.2666 -0.2759
 1699SOL    HW2 5248   3.560   3.590   1.675  0.4529  0.6956  0.6131
 1700SOL     OW 5249   3.534   0.398   2.465  0.5733 -0.0207  0.4287
 1700SOL    HW1 5250   3.551   0.496   2.473 -0.1985  0.2097 -0.4799
 1700SOL    HW2 5251   3.438   0.379   2.485  0.7570 -0.6177  0.7712
 1701SOL     OW 5252   3.785   0.274   0.685 -0.0438  0.2401 -0.6396
 1701SOL    HW1 5253   3.803   0.225   0.771 -2.2857 -1.2599 -0.9483
 1701SOL    HW2 5254   3.773   0.371   0.705  0.8082  0.1386  0.5227
 1702SOL     OW 5255   4.676   0.902   4.032  0.2034 -0.3323 -0.3718
 1702SOL    HW1 5256   4.731   0.818   4.035  0.2248 -0.3013  0.5558
 1702SOL    HW2 5257   4.695   0.951   3.947  2.6129  0.3251  0.4691
 1703SOL     OW 5258   4.990   4.632   1.352  0.8438  0.0393  0.0888
 1703SOL    HW1 5259   4.944   4.592   1.273  2.3130  0.9471 -1.2766
 1703SOL    HW2 5260   4.927   4.691   1.402 -0.3526 -1.2330  0.1520
 1704SOL     OW 5261   3.074   2.537   0.065 -0.1477 -0.1487  0.4335
 1704SOL    HW1 5262   2.990   2.484   0.054  0.3858 -1.6135  2.7545
 1704SOL    HW2 5263   3.051   2.628   0.101 -0.7523 -0.5675  1.1432
 1705SOL     OW 5264   4.304   3.844   4.698  0.4320  0.6641  0.1149
 1705SOL    HW1 5265   4.291   3.832   4.600 -0.1455  2.4614 -0.0657
 1705SOL    HW2 5266   4.216   3.862   4.741  0.5113 -1.2677  1.1770
 1706SOL     OW 5267   4.194   3.825   2.906  0.4811  0.5800  0.3782
 1706SOL    HW1 5268   4.270   3.887   2.890  1.6388 -0.8879 -0.1094
 1706SOL    HW2 5269   4.218   3.734   2.871 -0.5955 -0.4910  2.2698
 1707SOL     OW 5270   3.510   2.558   1.446 -0.0436 -0.1661 -0.1782
 1707SOL    HW1 5271   3.452   2.512   1.513  0.8700 -1.6964 -0.3870
 1707SOL    HW2 5272   3.604   2.564   1.482  0.0768  0.6200 -0.5959
 1708SOL     OW 5273   3.193   5.019   3.124  0.3725 -0.6171  0.8554
 1708SOL    HW1 5274   3.253   4.956   3.076 -0.0247 -0.9192  0.7528
 1708SOL    HW2 5275   3.100   4.982   3.126 -0.1008  0.4588 -0.1571
 1709SOL     OW 5276   0.220   4.856   0.994 -0.5074 -0.5180 -0.4680
 1709SOL    HW1 5277   0.296   4.877   1.056 -0.6932 -0.6598 -0.1877
 1709SOL    HW2 5278   0.254   4.845   0.901 -0.2402 -0.1829 -0.4102
 1710SOL     OW 5279   0.588   2.917   3.845  0.1267  0.5669  0.3125
 1710SOL    HW1 5280   0.630   2.833   3.809 -1.5145 -0.4086  0.5699
 1710SOL    HW2 5281   0.625   2.937   3.935 -0.0234 -0.3283  0.5809
 1711SOL     OW 5282   1.071   1.138   2.908 -0.1761  0.0791 -0.3428
 1711SOL    HW1 5283   1.168   1.158   2.899 -0.5917  2.3528 -0.3443
 1711SOL    HW2 5284   1.058   1.067   2.978  1.4933 -0.7454 -0.8186
 1712SOL     OW 5285   0.298   3.368   2.934  0.5318 -0.3841 -0.2827
 1712SOL    HW1 5286   0.212   3.327   2.963  1.0251 -0.5233  1.0319
 1712SOL    HW2 5287   0.367   3.356   3.006  1.0069  1.7190 -0.3256
 1713SOL     OW 5288   4.603   1.224   0.535 -0.2635 -0.1698  0.1326
 1713SOL    HW1 5289   4.680   1.286   0.545  1.0899 -1.9391  1.0800
 1713SOL    HW2 5290   4.584   1.211   0.437  0.2727  0.6831 -0.1012
 1714SOL     OW 5291   4.069   5.045   3.416  0.7246  1.0764 -0.4979
 1714SOL    HW1 5292   4.038   4.983   3.344 -0.2346 -1.5041  1.9720
 1714SOL    HW2 5293   3.995   5.061   3.481  1.9590  2.1423  0.7226
 1715SOL     OW 5294   3.746   1.529   2.227 -0.1355 -0.6064 -0.6116
 1715SOL    HW1 5295   3.712   1.544   2.134  0.2458  0.8365 -0.5293
 1715SOL    HW2 5296   3.696   1.588   2.291  2.4839  1.6332 -0.4918
 1716SOL     OW 5297   2.075   3.750   0.192  0.1818  0.3547 -0.3820
 1716SOL    HW1 5298   2.139   3.724   0.264 -0.0051 -1.1139 -0.7300
 1716SOL    HW2 5299   2.102   3.705   0.106  0.1490  1.7299 -1.1482
 1717SOL     OW 5300   3.352   4.285   3.199  0.0958 -0.1476 -0.2118
 1717SOL    HW1 5301   3.348   4.304   3.100 -1.1858 -1.0766 -0.3659
 1717SOL    HW2 5302   3.357   4.187   3.214 -0.1597 -0.0355  0.6554
 1718SOL     OW 5303   4.365   1.777   4.030  0.2568  0.4578  0.4244
 1718SOL    HW1 5304   4.431   1.746   4.098  0.0427  0.8744  0.8296
 1718SOL    HW2 5305   4.412   1.793   3.943  0.6428  0.5007  0.6381
 1719SOL     OW 5306   2.441   4.154   1.123  0.8104  0.2383 -0.3714
 1719SOL    HW1 5307   2.366   4.092   1.147  1.9363  0.1613  3.6832
 1719SOL    HW2 5308   2.404   4.233   1.074 -2.2211  0.6734  2.2194
 1720SOL     OW 5309   0.952   0.896   0.334 -0.7584  0.4022 -0.2252
 1720SOL    HW1 5310   0.876   0.863   0.390 -0.1695 -1.5495 -0.5011
 1720SOL    HW2 5311   0.975   0.989   0.362 -1.7329  0.1986  1.4367
 1721SOL     OW 5312   3.561   1.658   2.886 -0.1648 -0.4747 -0.3795
 1721SOL    HW1 5313   3.474   1.616   2.859  1.2540 -2.4107 -2.2379
 1721SOL    HW2 5314   3.636   1.614   2.837  1.8851  1.2882  1.0009
 1722SOL     OW 5315   3.714   3.921   2.768 -0.2908 -1.0927 -0.0697
 1722SOL    HW1 5316   3.804   3.928   2.811 -0.7516 -1.0600  0.9086
 1722SOL    HW2 5317   3.704   3.830   2.727  0.5237 -0.7866 -0.9870
 1723SOL     OW 5318   0.714   2.240   1.132 -0.4715 -0.3784  0.5646
 1723SOL    HW1 5319   0.781   2.168   1.119  0.6004  0.5366  0.8112
 1723SOL    HW2 5320   0.623   2.200   1.144  0.2958 -1.7753  2.2169
 1724SOL     OW 5321   5.087   4.903   0.115 -0.0947 -0.1516 -0.2413
 1724SOL    HW1 5322   0.028   4.953   0.100  0.7473 -1.5399 -0.2564
 1724SOL    HW2 5323   5.064   4.904   0.212  1.0070 -1.3565  0.0794
 1725SOL     OW 5324   2.960   0.597   0.388  0.6672 -0.2061  0.2835
 1725SOL    HW1 5325   3.005   0.524   0.337  0.8133 -0.2779  0.5127
 1725SOL    HW2 5326   3.012   0.617   0.471 -0.3615 -1.1444  1.1916
 1726SOL     OW 5327   3.690   3.982   0.715  0.0669 -0.4706 -0.0363
 1726SOL    HW1 5328   3.656   3.891   0.739  0.8964 -0.9927 -0.7858
 1726SOL    HW2 5329   3.670   4.045   0.789 -0.9177 -1.1623  0.3081
 1727SOL     OW 5330   2.118   4.289   3.454  0.0769  0.0125  0.2233
 1727SOL    HW1 5331   2.046   4.281   3.386  1.3527 -0.3854 -1.1291
 1727SOL    HW2 5332   2.078   4.293   3.546 -1.6370 -0.0985 -0.4975
 1728SOL     OW 5333   4.722   1.000   3.138  0.0251 -0.3423  0.1022
 1728SOL    HW1 5334   4.722   0.980   3.236 -0.8352 -3.3530 -0.4222
 1728SOL    HW2 5335   4.815   1.016   3.107  0.8426 -3.1551  0.8270
 1729SOL     OW 5336   3.696   4.890   0.881 -0.3735  0.3531 -0.4604
 1729SOL    HW1 5337   3.775   4.890   0.941 -0.4142  1.4408 -0.4005
 1729SOL    HW2 5338   3.709   4.820   0.810 -0.6423 -1.4516  1.1707
 1730SOL     OW 5339   0.924   2.795   0.160 -0.1804  0.0079  0.1004
 1730SOL    HW1 5340   0.866   2.846   0.224 -0.9899  0.9226 -1.2870
 1730SOL    HW2 5341   0.875   2.715   0.127 -0.1934  0.1377 -0.1960
 1731SOL     OW 5342   1.349   0.779   4.449 -0.0220 -0.0095 -0.1405
 1731SOL    HW1 5343   1.431   0.726   4.468 -1.9453 -2.8784  0.7370
 1731SOL    HW2 5344   1.302   0.800   4.535 -1.6089 -0.8362 -0.7749
 1732SOL     OW 5345   1.421   0.470   3.381  0.3573 -0.3893  0.2377
 1732SOL    HW1 5346   1.412   0.473   3.480 -1.6093  1.2684  0.0920
 1732SOL    HW2 5347   1.499   0.526   3.353  1.1919 -1.2262  0.8509
 1733SOL     OW 5348   3.420   4.816   1.191  0.4646  0.4178 -0.2687
 1733SOL    HW1 5349   3.511   4.786   1.217  1.2445  1.3244 -1.8110
 1733SOL    HW2 5350   3.358   4.738   1.191  1.2111 -0.2021  0.8234
 1734SOL     OW 5351   1.085   1.056   4.425  0.0004  0.6629  0.1879
 1734SOL    HW1 5352   1.142   1.031   4.347  0.5872  0.4617  0.6662
 1734SOL    HW2 5353   1.022   0.981   4.445  0.8574  0.0844  0.8056
 1735SOL     OW 5354   2.512   0.014   4.551  0.0857  0.1684 -0.0160
 1735SOL    HW1 5355   2.417   5.129   4.552 -0.3248  1.2450 -2.1569
 1735SOL    HW2 5356   2.536   0.052   4.640 -0.8423 -1.9011  1.1989
 1736SOL     OW 5357   1.546   2.268   1.485 -0.2035  0.4312  0.3105
 1736SOL    HW1 5358   1.466   2.229   1.438 -0.5092  1.2387  0.1534
 1736SOL    HW2 5359   1.629   2.227   1.448 -0.4317  1.1178 -1.0103
 1737SOL     OW 5360   0.590   2.727   0.185  0.1420 -0.3433  0.2082
 1737SOL    HW1 5361   0.601   2.753   0.280  0.4227  1.5279 -0.3054
 1737SOL    HW2 5362   0.573   2.628   0.179  0.9147 -0.6214  2.1096
 1738SOL     OW 5363   0.668   3.664   3.946  0.6816  0.1074  0.1114
 1738SOL    HW1 5364   0.723   3.733   3.900 -0.0199 -0.4854 -1.7341
 1738SOL    HW2 5365   0.592   3.637   3.886  1.1023 -2.4638  0.6435
 1739SOL     OW 5366   4.485   3.878   3.939 -0.1051 -0.0833 -0.0802
 1739SOL    HW1 5367   4.538   3.815   3.882  0.3750 -2.2758  2.5931
 1739SOL    HW2 5368   4.542   3.957   3.964  1.0717 -1.1193  0.6173
 1740SOL     OW 5369   0.178   4.220   0.463  0.2616  0.3916  0.0934
 1740SOL    HW1 5370   0.261   4.269   0.488  0.3924  0.6745 -0.8426
 1740SOL    HW2 5371   0.138   4.262   0.381  0.3775 -1.0570 -0.7401
 1741SOL     OW 5372   0.081   2.663   2.663  0.4276  0.4819 -0.1122
 1741SOL    HW1 5373   0.175   2.691   2.642  0.0873  2.2029  0.5015
 1741SOL    HW2 5374   0.033   2.641   2.577  1.0391  0.7398 -0.5304
 1742SOL     OW 5375   2.425   1.777   0.233 -0.1105  0.2239 -0.0877
 1742SOL    HW1 5376   2.345   1.735   0.191  0.4062  0.8557 -1.7528
 1742SOL    HW2 5377   2.408   1.875   0.246  0.4456  0.3855 -0.5728
 1743SOL     OW 5378   4.940   0.433   2.764  0.5483  0.0492 -0.1881
 1743SOL    HW1 5379   4.905   0.352   2.811 -0.4677 -0.0140 -1.0167
 1743SOL    HW2 5380   4.942   0.510   2.828  1.0468 -0.5019  0.4724
 1744SOL     OW 5381   4.423   1.016   3.508 -0.1371  0.2470 -0.1378
 1744SOL    HW1 5382   4.337   1.004   3.459  1.3835  0.4462 -3.0662
 1744SOL    HW2 5383   4.444   1.114   3.514  0.5014  0.1538 -0.6791
 1745SOL     OW 5384   1.981   0.303   2.563  0.1256 -0.2626  0.1918
 1745SOL    HW1 5385   1.952   0.218   2.607 -1.1143 -0.4355 -0.9315
 1745SOL    HW2 5386   2.005   0.285   2.468 -1.7767  0.9086 -0.5520
 1746SOL     OW 5387   1.193   4.703   1.116  0.3750 -0.3425 -0.2908
 1746SOL    HW1 5388   1.285   4.720   1.081 -0.2119 -0.6326 -2.0521
 1746SOL    HW2 5389   1.143   4.645   1.052 -1.5687  1.1147 -0.1774
 1747SOL     OW 5390   2.825   0.970   0.433  0.4022  0.0316 -0.0996
 1747SOL    HW1 5391   2.731   0.953   0.463  0.7827 -0.4420  0.8688
 1747SOL    HW2 5392   2.824   1.020   0.346 -0.7518  1.5224  0.7141
 1748SOL     OW 5393   3.925   3.223   2.322 -0.2650 -0.0438 -0.0438
 1748SOL    HW1 5394   3.867   3.254   2.397  1.0971  1.1314  0.5727
 1748SOL    HW2 5395   3.868   3.198   2.244 -1.5629  1.6042  0.3243
 1749SOL     OW 5396   2.951   4.032   4.774  0.0567 -0.5321  0.1670
 1749SOL    HW1 5397   3.046   4.038   4.744  0.2753 -0.5937  0.8271
 1749SOL    HW2 5398   2.943   4.069   4.867 -0.2960 -1.8477  0.6816
 1750SOL     OW 5399   3.340   2.990   0.820  0.6102  0.3411  0.1319
 1750SOL    HW1 5400   3.348   3.059   0.892  0.2943  0.2457  0.2576
 1750SOL    HW2 5401   3.304   3.033   0.737 -0.5578  0.1267  0.5138
 1751SOL     OW 5402   0.667   0.957   0.545 -0.4817  0.0952  0.4969
 1751SOL    HW1 5403   0.595   0.956   0.476 -2.1285 -1.9729  2.1153
 1751SOL    HW2 5404   0.721   0.873   0.539 -0.5731 -0.0591  1.6285
 1752SOL     OW 5405   2.020   3.911   3.689  0.4370  0.6880 -0.1550
 1752SOL    HW1 5406   2.090   3.936   3.756 -0.2476  0.0132  0.8556
 1752SOL    HW2 5407   1.939   3.968   3.704  0.5008  0.9652 -0.8400
 1753SOL     OW 5408   3.728   1.599   4.795  0.0109 -0.0254  0.2584
 1753SOL    HW1 5409   3.753   1.521   4.738  0.7583  1.1652 -1.1059
 1753SOL    HW2 5410   3.655   1.572   4.858 -0.5744 -1.4773 -0.9814
 1754SOL     OW 5411   4.924   3.858   3.760  0.1146 -0.0347  0.0521
 1754SOL    HW1 5412   4.852   3.803   3.803  0.8594  1.5824  3.7383
 1754SOL    HW2 5413   4.998   3.799   3.730 -0.3460 -1.3035  1.2963
 1755SOL     OW 5414   0.951   2.875   3.602 -0.9351 -0.0110  0.1150
 1755SOL    HW1 5415   0.990   2.827   3.524  0.5156  0.7940  0.3011
 1755SOL    HW2 5416   0.971   2.825   3.686  1.5469  1.3333  0.4384
 1756SOL     OW 5417   0.818   3.780   1.756 -0.7582 -0.3113 -0.2638
 1756SOL    HW1 5418   0.736   3.780   1.813 -1.1743 -1.9894 -0.8066
 1756SOL    HW2 5419   0.889   3.726   1.800  0.6355  2.2536  0.8812
 1757SOL     OW 5420   1.817   1.188   2.869  0.2698 -0.6238  0.1540
 1757SOL    HW1 5421   1.869   1.271   2.888 -0.6357 -0.2470  1.1586
 1757SOL    HW2 5422   1.824   1.164   2.772  0.1335  0.9194 -0.2572
 1758SOL     OW 5423   1.782   4.351   4.853 -0.3298  0.7732  0.0302
 1758SOL    HW1 5424   1.707   4.415   4.840  0.5721  2.2017  1.4018
 1758SOL    HW2 5425   1.746   4.262   4.880 -1.5542  1.4091  0.5819
 1759SOL     OW 5426   1.129   5.097   0.020 -0.1331 -0.0977 -0.9300
 1759SOL    HW1 5427   1.225   5.101   0.050 -0.0922 -1.1589 -0.8970
 1759SOL    HW2 5428   1.070   5.087   0.100 -0.1063 -1.6980 -1.0883
 1760SOL     OW 5429   3.628   3.882   1.853 -0.5453 -0.1896  0.0617
 1760SOL    HW1 5430   3.720   3.859   1.886 -0.3860 -0.9841 -0.8799
 1760SOL    HW2 5431   3.563   3.815   1.888 -0.5665 -0.3219 -0.2234
 1761SOL     OW 5432   3.978   4.805   0.181  0.3541 -0.1606  0.7049
 1761SOL    HW1 5433   3.880   4.790   0.194 -0.0348  0.6155 -1.0288
 1761SOL    HW2 5434   3.992   4.866   0.102  2.2519 -0.7434  0.5490
 1762SOL     OW 5435   4.209   3.091   3.075  0.2405  0.1417 -0.0929
 1762SOL    HW1 5436   4.190   3.008   3.127 -1.5550  0.7605  0.2865
 1762SOL    HW2 5437   4.124   3.132   3.044  1.1839 -0.4291 -3.9768
 1763SOL     OW 5438   3.760   1.610   4.416 -0.2624  0.8324  0.8973
 1763SOL    HW1 5439   3.674   1.579   4.376  0.4672  0.0173 -0.1179
 1763SOL    HW2 5440   3.809   1.667   4.350  1.5294 -1.5361  0.0136
 1764SOL     OW 5441   3.420   4.633   0.663  0.2136  0.0862 -0.3688
 1764SOL    HW1 5442   3.370   4.717   0.685  0.6891  0.2735  0.0237
 1764SOL    HW2 5443   3.495   4.654   0.601  1.8743  0.4270  1.6183
 1765SOL     OW 5444   3.676   5.132   4.909  0.2078  0.5787 -0.1582
 1765SOL    HW1 5445   3.649   0.013   4.816  1.5037 -1.0048 -1.0250
 1765SOL    HW2 5446   3.773   0.011   4.922 -0.2779  1.9413  1.2599
 1766SOL     OW 5447   2.566   4.829   1.398 -0.2481 -0.2874 -0.0621
 1766SOL    HW1 5448   2.554   4.891   1.319 -2.2218 -0.0614  0.3548
 1766SOL    HW2 5449   2.544   4.736   1.370  0.8363 -0.5098 -0.2071
 1767SOL     OW 5450   1.627   0.149   4.849  0.6736 -0.9178  0.1141
 1767SOL    HW1 5451   1.604   0.246   4.842  0.6006 -0.9128  0.4048
 1767SOL    HW2 5452   1.573   0.106   4.922 -1.3418 -1.8048 -1.8057
 1768SOL     OW 5453   4.816   4.669   5.030  0.1847 -0.1582  0.2874
 1768SOL    HW1 5454   4.831   4.575   4.999  3.5698 -0.4940  2.5214
 1768SOL    HW2 5455   4.771   4.668   5.119 -0.5054  0.4354 -0.0378
 1769SOL     OW 5456   2.544   4.453   4.147 -0.0760  0.1839 -0.6878
 1769SOL    HW1 5457   2.527   4.530   4.208 -1.0628 -0.2597 -0.3777
 1769SOL    HW2 5458   2.472   4.385   4.159  1.6366 -1.5488  0.2189
 1770SOL     OW 5459   1.353   0.209   3.342 -0.2104  0.3646 -0.6671
 1770SOL    HW1 5460   1.366   0.308   3.352 -1.1539  0.5839 -1.4629
 1770SOL    HW2 5461   1.256   0.188   3.352 -0.1248 -0.3728 -1.3635
 1771SOL     OW 5462   1.957   4.097   3.037  0.4282 -0.7474  0.3916
 1771SOL    HW1 5463   1.934   4.017   3.091 -0.5975 -2.6499 -2.6004
 1771SOL    HW2 5464   1.977   4.070   2.943 -1.6364  2.5916 -1.2322
 1772SOL     OW 5465   1.054   0.788   3.975 -0.8591  0.6577 -0.0021
 1772SOL    HW1 5466   1.085   0.702   4.015  1.4419  0.1332 -2.6095
 1772SOL    HW2 5467   1.131   0.834   3.931 -2.8344  1.8761 -2.4646
 1773SOL     OW 5468   4.806   3.166   2.119 -0.0486 -0.2550 -0.2485
 1773SOL    HW1 5469   4.874   3.155   2.191 -0.0571  0.0961 -0.1859
 1773SOL    HW2 5470   4.737   3.232   2.147  0.8372  1.1451 -1.2123
 1774SOL     OW 5471   4.929   2.998   4.811 -0.8462  0.2533  0.4565
 1774SOL    HW1 5472   4.979   3.081   4.836 -0.0022 -0.0398 -0.2056
 1774SOL    HW2 5473   4.935   2.932   4.886  1.9228 -0.7347 -0.5076
 1775SOL     OW 5474   3.262   2.384   3.694  0.6247 -0.7497 -0.2372
 1775SOL    HW1 5475   3.228   2.475   3.670  0.7530 -0.5607  0.2996
 1775SOL    HW2 5476   3.184   2.321   3.701  0.5704 -0.7750 -0.9884
 1776SOL     OW 5477   4.956   4.677   2.656 -0.6747  0.0112 -0.2245
 1776SOL    HW1 5478   4.982   4.748   2.721 -1.9064 -2.5761  3.4403
 1776SOL    HW2 5479   5.038   4.627   2.628 -0.0204  1.6987 -1.4908
 1777SOL     OW 5480   2.437   1.066   3.939  0.1345  0.1207  0.3517
 1777SOL    HW1 5481   2.397   0.995   3.882  3.3465  0.1943 -2.2539
 1777SOL    HW2 5482   2.368   1.098   4.005 -2.3324 -3.2096 -0.3313
 1778SOL     OW 5483   3.517   0.538   4.614 -0.4802  0.1981  0.3654
 1778SOL    HW1 5484   3.438   0.503   4.562 -0.8395  3.5971 -1.6699
 1778SOL    HW2 5485   3.500   0.632   4.641  1.5939 -0.0588  2.9196
 1779SOL     OW 5486   3.320   0.169   1.629  0.1467 -0.0420  0.3396
 1779SOL    HW1 5487   3.265   0.163   1.546 -0.2006  0.1743  0.5500
 1779SOL    HW2 5488   3.400   0.227   1.612  0.5993 -0.7952 -0.1203
 1780SOL     OW 5489   3.496   1.909   3.999 -0.4390  0.0357  0.3356
 1780SOL    HW1 5490   3.431   1.975   4.036 -0.0902 -0.0369  1.1059
 1780SOL    HW2 5491   3.524   1.846   4.072 -0.5533 -0.7845 -0.3178
 1781SOL     OW 5492   2.127   1.833   3.431 -0.2202  0.0405 -0.1589
 1781SOL    HW1 5493   2.135   1.737   3.458 -0.5155 -0.2507 -1.0501
 1781SOL    HW2 5494   2.208   1.858   3.377  1.2084  1.1022  2.3023
 1782SOL     OW 5495   1.611   4.303   4.079 -0.6985 -0.2416 -0.1668
 1782SOL    HW1 5496   1.621   4.210   4.115 -2.3473 -0.8886 -1.2405
 1782SOL    HW2 5497   1.520   4.337   4.102 -0.0919  1.1367  0.2435
 1783SOL     OW 5498   0.692   1.804   0.265  0.4606  0.1948  0.0484
 1783SOL    HW1 5499   0.624   1.757   0.208  0.3541 -0.2071  0.4950
 1783SOL    HW2 5500   0.706   1.897   0.231 -1.3331  0.7676  0.7411
 1784SOL     OW 5501   2.520   3.009   4.950 -0.1130 -0.4401 -0.1586
 1784SOL    HW1 5502   2.527   2.911   4.966  0.0306 -0.3987  0.0372
 1784SOL    HW2 5503   2.595   3.039   4.891 -0.4546 -0.5363 -0.6481
 1785SOL     OW 5504   2.337   0.091   0.885  0.1651 -0.2999  0.3337
 1785SOL    HW1 5505   2.301   0.033   0.958 -0.8654  0.0287  0.1117
 1785SOL    HW2 5506   2.403   0.040   0.831  1.1904 -0.4484  1.6783
 1786SOL     OW 5507   3.062   3.693   4.726 -0.2574 -0.4586  0.2944
 1786SOL    HW1 5508   2.992   3.750   4.768  0.5055 -0.7640  2.1069
 1786SOL    HW2 5509   3.107   3.742   4.651 -0.2097  0.9852  1.2435
 1787SOL     OW 5510   4.455   2.363   1.939  0.4894  0.4535 -0.0232
 1787SOL    HW1 5511   4.491   2.273   1.915  1.7733  0.9285  0.0774
 1787SOL    HW2 5512   4.425   2.363   2.034 -0.5333 -0.1679 -0.3297
 1788SOL     OW 5513   0.739   2.657   4.122  0.4938  0.2531  0.1278
 1788SOL    HW1 5514   0.667   2.727   4.126 -0.7585 -0.9748 -0.2540
 1788SOL    HW2 5515   0.826   2.701   4.100 -0.1741  1.7411  0.3056
 1789SOL     OW 5516   1.347   3.978   4.207  0.1595 -0.4597  0.2864
 1789SOL    HW1 5517   1.446   3.993   4.208  0.4771 -2.0766 -1.0925
 1789SOL    HW2 5518   1.318   3.934   4.292  0.4922  0.6939  1.0055
 1790SOL     OW 5519   4.784   4.199   1.334 -0.1072 -0.1217  0.0446
 1790SOL    HW1 5520   4.700   4.209   1.388 -0.5975  0.3843 -0.7934
 1790SOL    HW2 5521   4.761   4.183   1.238  0.7439 -2.2628  0.1329
 1791SOL     OW 5522   0.789   3.997   1.351 -0.7001 -0.0511  0.1642
 1791SOL    HW1 5523   0.862   4.061   1.327 -0.6942  0.6795  2.0198
 1791SOL    HW2 5524   0.712   4.009   1.289 -1.4425  3.0656  1.5180
 1792SOL     OW 5525   4.121   1.477   0.155  0.4501 -0.1131 -0.7967
 1792SOL    HW1 5526   4.076   1.428   0.230  1.2121  1.2242  0.5919
 1792SOL    HW2 5527   4.056   1.537   0.109  0.6077  1.3382  0.7912
 1793SOL     OW 5528   2.939   5.096   2.331  0.2607  0.8322  0.4226
 1793SOL    HW1 5529   3.028   5.119   2.370  0.4138  0.3292  0.3826
 1793SOL    HW2 5530   2.933   5.131   2.238  0.1081  1.5559  0.6985
 1794SOL     OW 5531   2.051   0.387   2.201  0.0193  0.3161 -0.4724
 1794SOL    HW1 5532   2.050   0.481   2.234  0.3340  0.1718 -0.0518
 1794SOL    HW2 5533   2.138   0.344   2.223 -0.1922 -0.1364 -0.4969
 1795SOL     OW 5534   2.365   0.512   4.122 -0.0973 -0.0333 -0.0356
 1795SOL    HW1 5535   2.463   0.529   4.115 -0.0812  0.0217  0.2811
 1795SOL    HW2 5536   2.338   0.442   4.056 -0.0041  0.5811 -0.7288
 1796SOL     OW 5537   0.174   3.634   3.825 -0.4339 -0.5660 -0.3157
 1796SOL    HW1 5538   0.256   3.577   3.816 -0.1604 -0.1195 -0.7568
 1796SOL    HW2 5539   0.193   3.711   3.886 -0.1789  0.1207 -1.2320
 1797SOL     OW 5540   1.699   1.740   3.885  0.6197  0.1851  0.4250
 1797SOL    HW1 5541   1.792   1.720   3.915  0.9897 -0.1117 -0.8619
 1797SOL    HW2 5542   1.640   1.662   3.904  0.8626 -0.0252  0.3226
 1798SOL     OW 5543   2.176   1.798   3.867 -0.1193  0.5256 -0.3207
 1798SOL    HW1 5544   2.208   1.883   3.825  0.5983  1.2182  1.5339
 1798SOL    HW2 5545   2.253   1.734   3.875  0.1329  0.9726  1.2199
 1799SOL     OW 5546   0.367   0.263   0.996 -0.2254 -0.3251 -0.6830
 1799SOL    HW1 5547   0.381   0.348   0.945 -0.7300  0.1381 -0.0687
 1799SOL    HW2 5548   0.325   0.284   1.085 -1.0086 -1.2906 -0.8120
 1800SOL     OW 5549   5.023   2.870   2.752  0.0483  0.3633 -0.0217
 1800SOL    HW1 5550   5.107   2.845   2.705 -0.5592  0.9099 -1.4719
 1800SOL    HW2 5551   5.045   2.917   2.838  1.3226  2.6654 -1.4864
 1801SOL     OW 5552   4.350   5.002   4.430 -0.3537  0.4117 -0.3027
 1801SOL    HW1 5553   4.401   5.016   4.515 -1.5151  0.9666  0.3348
 1801SOL    HW2 5554   4.266   5.056   4.433 -1.3882 -1.1068 -0.9638
 1802SOL     OW 5555   2.339   1.477   4.152 -0.6615  0.4113  0.2790
 1802SOL    HW1 5556   2.432   1.492   4.186 -0.5662  2.7632 -0.8037
 1802SOL    HW2 5557   2.274   1.510   4.220 -0.6400  0.5220  0.2457
 1803SOL     OW 5558   0.710   2.791   4.491 -0.1285 -0.7484  0.3292
 1803SOL    HW1 5559   0.613   2.777   4.468  0.0549 -1.4579 -0.0469
 1803SOL    HW2 5560   0.746   2.710   4.536  0.3108 -0.5117  0.4117
 1804SOL     OW 5561   3.613   2.871   0.102  0.4869  0.1710 -0.0333
 1804SOL    HW1 5562   3.584   2.805   0.032 -0.3949  0.2632  0.2373
 1804SOL    HW2 5563   3.538   2.932   0.124  0.3127 -0.6619  1.9201
 1805SOL     OW 5564   5.111   0.863   4.933 -0.1469  0.0171  0.5150
 1805SOL    HW1 5565   5.076   0.952   4.961 -0.4814  0.5478 -1.4721
 1805SOL    HW2 5566   0.055   0.847   4.977 -0.3006  1.1085  1.2560
 1806SOL     OW 5567   2.876   3.974   1.952  0.0196  0.1030 -0.3642
 1806SOL    HW1 5568   2.842   3.970   1.858 -2.4051  0.7784  0.4242
 1806SOL    HW2 5569   2.821   4.039   2.005  1.4017 -0.1741  1.5101
 1807SOL     OW 5570   4.610   0.431   0.071 -0.3312  0.4650 -0.7954
 1807SOL    HW1 5571   4.594   0.339   0.037 -0.0891 -0.2345  0.8977
 1807SOL    HW2 5572   4.679   0.428   0.144  0.0801  2.0619 -1.0780
 1808SOL     OW 5573   2.327   3.413   4.958  0.7315  0.4473  0.6180
 1808SOL    HW1 5574   2.413   3.362   4.963  0.6657  0.0228 -1.6677
 1808SOL    HW2 5575   2.251   3.349   4.950  0.5225  0.8562 -0.8467
 1809SOL     OW 5576   4.768   3.072   0.790 -0.0491 -0.8198 -0.1900
 1809SOL    HW1 5577   4.751   3.032   0.880  0.0237 -0.4383 -0.0052
 1809SOL    HW2 5578   4.850   3.128   0.793  1.2312 -2.5581 -1.0625
 1810SOL     OW 5579   4.095   3.098   4.125  0.0622  0.5820  0.4964
 1810SOL    HW1 5580   4.058   3.066   4.212 -2.3045 -0.0921 -0.6626
 1810SOL    HW2 5581   4.022   3.102   4.057  2.0069  0.0207 -1.7822
 1811SOL     OW 5582   1.660   2.287   4.283 -0.3441 -0.6649 -0.0647
 1811SOL    HW1 5583   1.681   2.202   4.331  1.6821 -0.2669 -0.1658
 1811SOL    HW2 5584   1.699   2.284   4.191 -2.3325 -0.5548 -0.9577
 1812SOL     OW 5585   2.280   2.691   1.039  0.3055 -0.8914 -0.0707
 1812SOL    HW1 5586   2.282   2.637   0.955  1.2470 -2.1369  0.7084
 1812SOL    HW2 5587   2.324   2.779   1.024 -0.4834 -0.6572 -1.1375
 1813SOL     OW 5588   3.610   4.228   3.016  0.1609 -0.5624 -0.3401
 1813SOL    HW1 5589   3.615   4.129   3.023 -0.4019 -0.6830 -1.5013
 1813SOL    HW2 5590   3.696   4.263   2.979 -0.2717 -0.7977 -1.6136
 1814SOL     OW 5591   4.491   1.368   3.198 -0.1793 -0.2222 -0.0819
 1814SOL    HW1 5592   4.567   1.375   3.263  1.0804 -5.8008 -0.3949
 1814SOL    HW2 5593   4.409   1.337   3.245  0.0075 -1.6931 -0.6467
 1815SOL     OW 5594   3.195   4.086   4.645 -0.2475 -0.1096 -0.0579
 1815SOL    HW1 5595   3.218   4.011   4.581  2.4498 -0.7761  1.5090
 1815SOL    HW2 5596   3.163   4.165   4.593  1.1154 -0.8651 -2.2041
 1816SOL     OW 5597   0.031   3.788   4.187  0.5635  0.2523 -0.0356
 1816SOL    HW1 5598   5.142   3.695   4.173 -0.5350  0.6817 -0.3587
 1816SOL    HW2 5599   0.129   3.786   4.208  1.2374 -0.7889 -2.9272
 1817SOL     OW 5600   2.495   4.572   1.284  0.1622  0.2320 -0.5827
 1817SOL    HW1 5601   2.404   4.615   1.282 -0.2065 -0.3994  1.1371
 1817SOL    HW2 5602   2.490   4.485   1.333  1.8462  0.5764  0.2853
 1818SOL     OW 5603   3.673   4.506   1.111 -0.4498  0.1326 -0.4645
 1818SOL    HW1 5604   3.635   4.440   1.175  0.6550  1.9722  2.3186
 1818SOL    HW2 5605   3.603   4.575   1.089 -0.5574  0.0408 -0.4101
 1819SOL     OW 5606   1.302   0.814   0.132  0.0274 -0.2403 -0.3707
 1819SOL    HW1 5607   1.219   0.773   0.169 -0.0580 -1.8470 -2.2068
 1819SOL    HW2 5608   1.353   0.857   0.206 -1.8110 -0.2825  0.9940
 1820SOL     OW 5609   5.052   0.855   0.579  0.4354  0.1937 -0.7751
 1820SOL    HW1 5610   5.032   0.767   0.537 -2.8025 -0.0146  0.8742
 1820SOL    HW2 5611   5.127   0.845   0.644 -0.2021 -1.4841 -0.2598
 1821SOL     OW 5612   0.524   4.695   5.020 -0.2186  0.1181 -0.4179
 1821SOL    HW1 5613   0.590   4.630   5.056 -1.6306 -1.1011  0.0957
 1821SOL    HW2 5614   0.498   4.669   4.927 -1.4830 -0.6467  0.1241
 1822SOL     OW 5615   5.013   3.149   2.284 -0.4682 -0.3298  0.1993
 1822SOL    HW1 5616   5.083   3.091   2.242 -0.4277  0.9085 -1.5624
 1822SOL    HW2 5617   5.055   3.233   2.319 -0.8289 -0.3920  0.7984
 1823SOL     OW 5618   1.519   2.199   2.873 -0.0750  0.8861 -0.0810
 1823SOL    HW1 5619   1.591   2.139   2.838  2.6928  2.9735  1.5744
 1823SOL    HW2 5620   1.458   2.148   2.933  0.4305 -0.8037 -0.9509
 1824SOL     OW 5621   4.090   3.092   4.427 -0.9648  0.3604 -0.3037
 1824SOL    HW1 5622   4.036   3.176   4.416 -1.1279  0.2823 -0.1028
 1824SOL    HW2 5623   4.185   3.116   4.446 -0.5062  0.5266 -2.4623
 1825SOL     OW 5624   0.763   1.526   4.642 -0.1778  0.2992 -0.2280
 1825SOL    HW1 5625   0.765   1.435   4.683  0.2617  0.3526 -0.1318
 1825SOL    HW2 5626   0.856   1.562   4.635 -0.2131  0.1831 -1.5228
 1826SOL     OW 5627   0.780   0.464   5.020  0.1378 -0.5456 -0.2598
 1826SOL    HW1 5628   0.815   0.383   4.974 -0.4653 -0.4739 -0.8578
 1826SOL    HW2 5629   0.697   0.440   5.071 -0.6368 -0.1012 -1.2818
 1827SOL     OW 5630   1.684   1.604   2.963  0.5679 -0.3971 -0.0717
 1827SOL    HW1 5631   1.689   1.551   3.049  0.9521 -0.5023 -0.1548
 1827SOL    HW2 5632   1.661   1.699   2.984  2.6012  0.0534  0.3581
 1828SOL     OW 5633   3.040   1.601   4.641 -0.0088 -0.0808  0.0933
 1828SOL    HW1 5634   3.060   1.510   4.678 -0.4643  0.2229  1.1300
 1828SOL    HW2 5635   3.041   1.668   4.715 -0.5015  0.6326 -0.5237
 1829SOL     OW 5636   3.071   1.084   1.730 -0.4271  0.0327 -0.0551
 1829SOL    HW1 5637   3.071   1.049   1.637 -1.2890  2.6738 -1.1453
 1829SOL    HW2 5638   3.126   1.168   1.734 -0.1220 -0.2161  1.8989
 1830SOL     OW 5639   1.622   1.793   3.533 -0.5668  0.0199 -0.0285
 1830SOL    HW1 5640   1.526   1.810   3.556 -0.4083 -0.6631  1.1837
 1830SOL    HW2 5641   1.677   1.872   3.562 -0.7431  0.4087 -0.7176
 1831SOL     OW 5642   4.414   2.614   4.210 -0.1473 -0.1517 -0.3627
 1831SOL    HW1 5643   4.356   2.664   4.146 -1.9007 -1.2443  0.2902
 1831SOL    HW2 5644   4.401   2.651   4.302 -2.7247 -2.6238  0.4328
 1832SOL     OW 5645   3.367   1.341   3.063  0.4737 -0.2886  0.6155
 1832SOL    HW1 5646   3.401   1.373   2.974  0.3280  1.2303  1.0794
 1832SOL    HW2 5647   3.413   1.256   3.087  2.1110  0.3942  0.0506
 1833SOL     OW 5648   1.069   1.427   4.179 -0.0217 -0.2217 -0.0371
 1833SOL    HW1 5649   1.042   1.382   4.264 -3.2847 -0.3599 -1.0236
 1833SOL    HW2 5650   1.121   1.363   4.122  1.0474 -0.5359  1.2225
 1834SOL     OW 5651   1.053   0.057   3.898  0.7604 -0.6079  0.1425
 1834SOL    HW1 5652   0.996   5.119   3.894 -1.4463  0.7327  1.4785
 1834SOL    HW2 5653   1.049   0.104   3.810  0.0530 -0.7363  0.0948
 1835SOL     OW 5654   4.347   1.641   0.181  0.3574 -0.7804  0.6538
 1835SOL    HW1 5655   4.324   1.729   0.141  0.3334 -1.4157 -0.7900
 1835SOL    HW2 5656   4.268   1.580   0.172  1.0663 -1.5937 -0.3064
 1836SOL     OW 5657   4.479   2.508   3.078 -0.0876  0.7240 -0.1933
 1836SOL    HW1 5658   4.488   2.461   3.166  1.2790  0.0220 -0.6732
 1836SOL    HW2 5659   4.528   2.595   3.082  0.4566  0.4329 -0.4231
 1837SOL     OW 5660   3.456   4.894   4.478 -0.3758  0.4591  0.2067
 1837SOL    HW1 5661   3.366   4.869   4.441  0.3342 -0.5793 -0.8940
 1837SOL    HW2 5662   3.472   4.991   4.463 -1.4749  0.7588  0.8003
 1838SOL     OW 5663   2.266   0.251   4.333  0.3733 -0.3052  0.0162
 1838SOL    HW1 5664   2.242   0.228   4.427  0.4997 -0.7014 -0.0454
 1838SOL    HW2 5665   2.301   0.345   4.329  1.0233 -0.5218  0.4781
 1839SOL     OW 5666   0.540   4.453   3.253  0.9619 -0.5616 -0.5295
 1839SOL    HW1 5667   0.466   4.520   3.250 -0.7998 -2.3191  0.7142
 1839SOL    HW2 5668   0.628   4.499   3.242 -0.3269  1.4784 -3.2108
 1840SOL     OW 5669   4.725   3.681   0.502 -0.3965  0.2682  0.1841
 1840SOL    HW1 5670   4.672   3.687   0.417 -0.7446 -0.4569  0.3482
 1840SOL    HW2 5671   4.678   3.621   0.566  0.5381 -0.2299  0.4056
 1841SOL     OW 5672   4.739   0.034   0.719  0.1826 -0.5304  0.6848
 1841SOL    HW1 5673   4.814   0.099   0.715 -0.0689 -0.1376  2.0214
 1841SOL    HW2 5674   4.652   0.083   0.717 -0.2080 -1.0549 -3.3899
 1842SOL     OW 5675   3.360   4.293   2.922 -0.5075 -0.7381  0.3528
 1842SOL    HW1 5676   3.453   4.281   2.958 -0.2958  0.2844  0.1830
 1842SOL    HW2 5677   3.354   4.253   2.830 -0.6616 -2.1271  0.9597
 1843SOL     OW 5678   2.017   4.073   1.354 -0.3308 -0.1157  0.5340
 1843SOL    HW1 5679   1.959   3.996   1.381 -1.4924  0.9634  1.2545
 1843SOL    HW2 5680   1.961   4.155   1.345  0.1289 -0.0089 -3.9532
 1844SOL     OW 5681   3.068   0.609   3.070  0.4827 -0.2636 -0.0943
 1844SOL    HW1 5682   3.098   0.548   3.143 -0.3363  0.0114  0.4914
 1844SOL    HW2 5683   3.048   0.699   3.108 -0.8059 -0.3556 -0.4766
 1845SOL     OW 5684   4.311   4.698   2.511 -0.4070  0.7275  0.1179
 1845SOL    HW1 5685   4.355   4.682   2.423 -0.7658 -0.7951  0.1863
 1845SOL    HW2 5686   4.331   4.791   2.542  0.2898  1.0569 -1.2320
 1846SOL     OW 5687   4.623   2.144   3.379  0.2721  0.2860  0.1255
 1846SOL    HW1 5688   4.587   2.050   3.379 -0.5770  0.5589 -1.7012
 1846SOL    HW2 5689   4.720   2.142   3.403  0.1245 -0.9935  0.7059
 1847SOL     OW 5690   0.701   3.812   2.383 -0.1294  0.9170 -0.5597
 1847SOL    HW1 5691   0.772   3.747   2.355  0.0579  0.6143  0.5456
 1847SOL    HW2 5692   0.634   3.821   2.310 -0.2988 -0.7359 -0.6618
 1848SOL     OW 5693   3.106   3.666   0.381 -0.7015  0.1853 -0.3453
 1848SOL    HW1 5694   3.140   3.599   0.315  1.6986  1.8450 -0.8969
 1848SOL    HW2 5695   3.171   3.676   0.456 -1.1682  1.6427 -0.0940
 1849SOL     OW 5696   4.659   3.431   3.592 -0.3457 -0.0050  0.2465
 1849SOL    HW1 5697   4.640   3.442   3.689  0.4055  1.1849  0.2737
 1849SOL    HW2 5698   4.574   3.407   3.544 -0.8787  0.2087  1.0750
 1850SOL     OW 5699   2.279   1.214   0.168 -0.3384  0.1986 -0.4740
 1850SOL    HW1 5700   2.298   1.300   0.214  0.3901 -0.7936  1.1879
 1850SOL    HW2 5701   2.261   1.143   0.236  0.2926 -1.2313 -1.7314
 1851SOL     OW 5702   3.117   4.220   3.777  0.2500 -0.0839  0.2836
 1851SOL    HW1 5703   3.040   4.181   3.728 -0.3622  1.3584  0.0569
 1851SOL    HW2 5704   3.200   4.209   3.723 -0.2463  0.5951 -0.6365
 1852SOL     OW 5705   2.133   3.099   0.371 -0.1652  1.0489  0.2886
 1852SOL    HW1 5706   2.183   3.172   0.323  2.6515  0.4134  1.9937
 1852SOL    HW2 5707   2.139   3.115   0.469  0.6450 -1.4871  0.7174
 1853SOL     OW 5708   1.343   4.261   4.127 -0.5450 -0.1530 -0.3529
 1853SOL    HW1 5709   1.297   4.275   4.039  0.2420  0.7916 -0.6251
 1853SOL    HW2 5710   1.342   4.163   4.149  0.9150 -0.6911 -2.3616
 1854SOL     OW 5711   2.420   3.214   4.509 -0.0313 -0.0069 -0.0508
 1854SOL    HW1 5712   2.502   3.161   4.533  1.0752  2.1776  1.2564
 1854SOL    HW2 5713   2.419   3.230   4.411 -1.5530 -4.1522 -0.9323
 1855SOL     OW 5714   3.337   2.446   1.619 -0.3460 -0.6279  0.3970
 1855SOL    HW1 5715   3.366   2.444   1.715  0.5208  1.2843  0.2265
 1855SOL    HW2 5716   3.303   2.356   1.593 -0.2265 -1.3037  2.3770
 1856SOL     OW 5717   2.953   1.459   4.043 -0.6483 -0.0281 -0.1398
 1856SOL    HW1 5718   2.859   1.431   4.062 -0.2255 -1.3673  0.1062
 1856SOL    HW2 5719   2.959   1.496   3.950 -1.4621  0.3653 -0.0450
 1857SOL     OW 5720   2.901   2.708   0.222  0.1578  0.1268 -0.0666
 1857SOL    HW1 5721   2.829   2.663   0.274  0.1833  0.0953 -0.0585
 1857SOL    HW2 5722   2.976   2.731   0.283 -1.3629  3.5355  0.7442
 1858SOL     OW 5723   4.848   4.476   1.173 -0.4044  0.5219  0.0577
 1858SOL    HW1 5724   4.819   4.458   1.079  1.8272  2.9114 -1.2068
 1858SOL    HW2 5725   4.770   4.506   1.227 -1.4673  0.4625 -1.3970
 1859SOL     OW 5726   2.769   5.008   1.493 -0.0312  0.3738 -0.3376
 1859SOL    HW1 5727   2.830   5.065   1.439 -0.1548  0.7482 -0.0844
 1859SOL    HW2 5728   2.718   4.947   1.432  0.9725 -0.3131 -0.5034
 1860SOL     OW 5729   2.847   1.954   1.679  0.3316 -0.1434  0.2175
 1860SOL    HW1 5730   2.842   1.965   1.580 -0.8836  0.2480  0.3013
 1860SOL    HW2 5731   2.813   2.037   1.724  1.4772 -0.0613  0.9806
 1861SOL     OW 5732   4.856   2.163   0.186  0.3528 -0.6110  0.7229
 1861SOL    HW1 5733   4.892   2.082   0.232 -0.4890 -0.8246  1.0275
 1861SOL    HW2 5734   4.757   2.167   0.199  0.4550  0.7892  1.2085
 1862SOL     OW 5735   0.675   2.646   3.796  0.3571 -0.3940 -0.1264
 1862SOL    HW1 5736   0.755   2.589   3.811 -0.1559 -1.7115 -2.0421
 1862SOL    HW2 5737   0.602   2.619   3.858  0.0918 -1.9619 -1.0589
 1863SOL     OW 5738   0.149   2.409   4.671  0.3588  0.2038  0.5126
 1863SOL    HW1 5739   0.060   2.455   4.660  0.2367 -0.2290 -0.4570
 1863SOL    HW2 5740   0.135   2.317   4.707  0.6350  1.0081  2.8577
 1864SOL     OW 5741   4.764   1.155   3.533  0.1040  0.1455 -0.6292
 1864SOL    HW1 5742   4.681   1.211   3.536 -0.4999 -0.6197 -2.1735
 1864SOL    HW2 5743   4.819   1.180   3.454  0.6347 -0.3490 -0.4256
 1865SOL     OW 5744   0.109   4.696   4.110  0.3439 -0.2615 -0.3916
 1865SOL    HW1 5745   0.017   4.660   4.128 -0.1943  1.0934 -0.3135
 1865SOL    HW2 5746   0.164   4.690   4.193 -0.4702  1.1734  0.2777
 1866SOL     OW 5747   2.651   1.321   4.487  0.0057  0.0583 -0.1448
 1866SOL    HW1 5748   2.688   1.287   4.574 -0.5900  1.1936  0.5721
 1866SOL    HW2 5749   2.552   1.314   4.488 -0.1045  1.3817 -0.1498
 1867SOL     OW 5750   4.318   5.041   1.110  0.3999  0.4960 -0.0918
 1867SOL    HW1 5751   4.407   5.057   1.153 -0.1966  0.8686  1.0402
 1867SOL    HW2 5752   4.255   5.002   1.177 -1.0298  2.5454 -0.1424
 1868SOL     OW 5753   0.781   0.900   3.280  0.1835 -0.6110  0.0349
 1868SOL    HW1 5754   0.764   0.804   3.257 -0.3018 -0.5103 -0.0449
 1868SOL    HW2 5755   0.703   0.955   3.251 -0.0114 -0.3374  1.0444
 1869SOL     OW 5756   2.882   3.157   4.003  0.6383  0.5858 -0.1831
 1869SOL    HW1 5757   2.925   3.149   3.913  0.9883 -0.9663  0.0973
 1869SOL    HW2 5758   2.952   3.157   4.074  0.2823 -0.2266  0.1857
 1870SOL     OW 5759   0.554   1.330   1.226  0.0834 -0.0865 -0.2985
 1870SOL    HW1 5760   0.522   1.237   1.208  0.3387 -0.0889 -0.7653
 1870SOL    HW2 5761   0.579   1.373   1.140  2.8252 -0.6195  0.1171
 1871SOL     OW 5762   1.041   5.110   4.253 -0.2358 -0.0633  0.7109
 1871SOL    HW1 5763   1.131   5.080   4.285  1.0877  0.9334 -1.7736
 1871SOL    HW2 5764   1.002   5.039   4.194 -0.5024  0.0451  0.7551
 1872SOL     OW 5765   2.947   3.942   4.389 -0.1189 -0.1066 -0.1247
 1872SOL    HW1 5766   2.898   4.007   4.447 -0.1874 -0.5027  0.2621
 1872SOL    HW2 5767   3.030   3.986   4.354 -1.1378  0.8603 -1.4656
 1873SOL     OW 5768   4.349   0.520   1.220  0.0982 -0.3999  0.0918
 1873SOL    HW1 5769   4.442   0.487   1.234 -1.0273 -3.1965  1.7954
 1873SOL    HW2 5770   4.312   0.480   1.136  0.8476  1.9395 -1.4425
 1874SOL     OW 5771   2.131   4.710   5.062  0.6611  0.3215 -0.3641
 1874SOL    HW1 5772   2.100   4.797   5.023  0.1669 -0.0205 -0.7438
 1874SOL    HW2 5773   2.082   4.635   5.018  1.6911 -0.2039 -0.6554
 1875SOL     OW 5774   3.849   4.816   2.602 -0.6773  0.4902 -0.5313
 1875SOL    HW1 5775   3.815   4.728   2.569 -0.3658  0.3525 -0.4817
 1875SOL    HW2 5776   3.914   4.853   2.535  0.5069 -0.1235  0.2636
 1876SOL     OW 5777   2.809   1.511   0.704  0.8184 -0.0853  0.4025
 1876SOL    HW1 5778   2.723   1.480   0.744 -0.1255  0.1383 -1.3577
 1876SOL    HW2 5779   2.886   1.473   0.756 -0.2616  1.5401  3.4305
 1877SOL     OW 5780   2.038   1.120   4.884  0.5793  0.2546  1.2831
 1877SOL    HW1 5781   2.099   1.149   4.958  1.0702 -0.4990  1.1889
 1877SOL    HW2 5782   1.968   1.059   4.920  1.1328 -0.5321  1.0519
 1878SOL     OW 5783   1.994   4.163   0.492  0.1295 -0.5448  0.1439
 1878SOL    HW1 5784   1.978   4.101   0.416 -1.6813  0.4681 -0.3409
 1878SOL    HW2 5785   2.000   4.111   0.577  1.9978 -1.6686 -0.6098
 1879SOL     OW 5786   3.852   3.818   4.028 -0.0149 -0.1709  0.5909
 1879SOL    HW1 5787   3.925   3.846   4.090  0.9594  0.6915 -0.8889
 1879SOL    HW2 5788   3.851   3.719   4.020  0.0285 -0.2842  1.7243
 1880SOL     OW 5789   0.326   3.853   0.037 -0.2663  0.2306 -0.4223
 1880SOL    HW1 5790   0.284   3.899   0.115  0.5040  2.0809 -1.0331
 1880SOL    HW2 5791   0.306   3.755   0.040 -0.7578  0.3636  1.7368
 1881SOL     OW 5792   2.288   1.891   3.182 -0.2391  0.1178  1.0764
 1881SOL    HW1 5793   2.206   1.915   3.129 -0.1101 -0.1613  0.7461
 1881SOL    HW2 5794   2.297   1.791   3.185  0.8258  0.1625 -0.0364
 1882SOL     OW 5795   0.280   0.611   2.560 -0.1011  0.0146  0.2516
 1882SOL    HW1 5796   0.186   0.585   2.583 -0.6909 -0.4449 -2.3018
[truncated: 542,441 more chars]
