# Supplementary material for: Host–guest complexation of progesterone with β-cyclodextrin derivatives: hydration structure, binding thermodynamics, and loading pathways from molecular dynamics simulations
Source: RSC Adv. 2026 Jul 30. Online ahead of print. doi: 10.1039/d6ra04566a (PMC13420253; doi:10.1039/d6ra04566a)
Supplement: RA-OLF-D6RA04566A-s001 [file RA-OLF-D6RA04566A-s001.zip › 2-MBCD/Replica_4/npt.gro]

Progesterone/2MBCD in Water
13657
    12C73   C49    1   3.937   2.526   2.117 -0.4114 -0.5699  0.1536
    12C73   O32    2   3.800   2.491   2.098 -0.3318 -0.3055 -0.9776
    12C73   C39    3   3.746   2.426   2.214  0.0386  0.5583 -0.3145
    12C73   H58    4   3.817   2.352   2.262  1.9656  0.9775 -2.3577
    12C73   C38    5   3.625   2.338   2.184  0.3103  0.0437  0.0803
    12C73   H56    6   3.550   2.413   2.145  0.4251  2.4002  3.9159
    12C73   O31    7   3.661   2.241   2.087  0.3125 -0.0236  0.1481
    12C73   H57    8   3.594   2.177   2.057  1.9049 -1.0348 -1.5098
    12C73   C37    9   3.576   2.276   2.316 -0.2569  0.4079  0.0442
    12C73   H55   10   3.656   2.210   2.359  1.2687  0.0065 -3.1183
    12C73   O30   11   3.457   2.203   2.283 -0.0055  0.1816 -0.3732
    12C73   C34   12   3.456   2.061   2.299 -0.1765  0.2225 -0.0255
    12C73   H50   13   3.551   2.012   2.334 -1.7764 -1.8275  1.7530
    12C73   C33   14   3.410   1.989   2.171 -0.2966 -0.4853  0.4102
    12C73   H49   15   3.421   1.881   2.199  2.3732 -0.2423  0.4832
    12C73   O27   16   3.500   2.021   2.065 -0.2392 -0.0351  0.5882
    12C73   C43   17   3.548   1.904   1.998 -0.5692  0.0837  0.1352
    12C73   C32   18   3.265   2.018   2.129 -0.1614 -0.4298 -0.0170
    12C73   H47   19   3.271   2.127   2.100  1.2785 -0.4494  0.1137
    12C73   O26   20   3.231   1.943   2.014 -0.5116  0.5475 -0.5639
    12C73   H48   21   3.260   1.986   1.932  1.1605  2.4273  0.8992
    12C73   C31   22   3.170   1.986   2.246 -0.2940  0.2279  0.0608
    12C73   H46   23   3.159   1.875   2.251 -0.8011  0.2617 -0.2753
    12C73   C35   24   3.221   2.050   2.375 -0.3545  0.6131 -0.1044
    12C73   O28   25   3.361   2.034   2.400 -0.3888 -0.0209 -0.2882
    12C73   H51   26   3.210   2.161   2.372  1.3866  0.8036 -0.3064
    12C73   C36   27   3.158   1.981   2.496 -0.2798  0.4627 -0.1506
    12C73   O29   28   3.088   2.070   2.581  0.2294  0.3845  0.3548
    12C73   H54   29   2.997   2.040   2.595  0.4993 -1.2199 -1.0148
    12C73   O25   30   3.047   2.047   2.208 -0.0937  0.5219 -0.1212
    12C73   C28   31   2.929   1.973   2.190  0.6995 -0.8831  0.3174
    12C73   H41   32   2.949   1.862   2.191 -0.4338 -1.1533 -1.4312
    12C73   C27   33   2.854   2.011   2.060  0.7433  0.0692  0.5679
    12C73   H40   34   2.774   1.931   2.061  0.4891  0.3067  1.5610
    12C73   O22   35   2.937   2.002   1.945 -0.4222 -0.1414 -0.2748
    12C73   C44   36   2.943   1.873   1.882  0.3509  0.0458 -0.6074
    12C73   C26   37   2.808   2.156   2.074  0.0516 -0.0763 -0.1426
    12C73   H38   38   2.901   2.218   2.090 -0.2618  0.4149 -0.2008
    12C73   O21   39   2.755   2.222   1.960 -0.2179  0.1485  0.1072
    12C73   H39   40   2.733   2.312   1.988 -0.1548 -0.2175  1.3567
    12C73   C25   41   2.714   2.169   2.195  0.3292  0.5378  0.0106
    12C73   H37   42   2.622   2.110   2.171  1.9137 -2.3398  0.5603
    12C73   C29   43   2.785   2.122   2.322 -0.2697  0.2721  0.2533
    12C73   O23   44   2.851   1.996   2.305 -0.5512  0.2467 -0.7151
    12C73   H42   45   2.865   2.200   2.342 -0.0192  0.3100 -0.8498
    12C73   C30   46   2.700   2.114   2.449 -0.3550 -0.4333  0.1568
    12C73   O24   47   2.766   2.176   2.557 -0.0231 -0.3534 -0.0899
    12C73   H45   48   2.747   2.271   2.560  0.2094 -0.3255  1.4836
    12C73   O20   49   2.682   2.309   2.202 -0.4128  0.3451  0.7388
    12C73   C22   50   2.563   2.355   2.264 -0.5507  0.7457  0.1893
    12C73   H32   51   2.501   2.273   2.311 -0.0725 -0.1131 -0.6436
    12C73   C21   52   2.471   2.434   2.169 -0.5199  0.0114 -0.4596
    12C73   H31   53   2.372   2.453   2.219 -0.8710  0.4605 -1.3026
    12C73   O17   54   2.448   2.360   2.048 -0.0544 -0.0268 -0.5256
    12C73   C45   55   2.359   2.249   2.068  0.3313 -0.2616 -0.0641
    12C73   C20   56   2.532   2.570   2.135 -0.1488 -0.0398 -0.0089
    12C73   H29   57   2.631   2.564   2.080 -1.3676  0.7477 -2.4681
    12C73   O16   58   2.443   2.630   2.041 -0.1075  1.0386  0.6287
    12C73   H30   59   2.383   2.565   2.001  0.1724  0.4605  1.1176
    12C73   C19   60   2.550   2.655   2.262 -0.2081  0.1973 -0.1587
    12C73   H28   61   2.450   2.675   2.309  0.1493  0.7357  0.3850
    12C73   C23   62   2.619   2.577   2.374 -0.7433 -0.1932 -0.0968
    12C73   O18   63   2.615   2.434   2.368 -0.0714 -0.2547  0.7273
    12C73   H33   64   2.721   2.622   2.375 -1.7418  2.2388  0.7296
    12C73   C24   65   2.557   2.618   2.508 -0.0287 -0.0939  0.2095
    12C73   O19   66   2.617   2.571   2.627 -0.1564  0.1890  0.3849
    12C73   H36   67   2.576   2.612   2.705 -0.8142 -1.6323  1.0420
    12C73   O15   68   2.621   2.775   2.233  0.4033 -0.1462 -0.0954
    12C73   C16   69   2.588   2.895   2.300  0.4565  0.1414 -0.5751
    12C73   H23   70   2.489   2.883   2.354  1.0055 -2.7026 -0.0069
    12C73   C15   71   2.588   3.012   2.201 -0.1471  0.3823 -0.2988
    12C73   H22   72   2.536   3.089   2.264 -0.4411 -0.0868  0.0386
    12C73   O12   73   2.499   2.976   2.095 -0.3358 -0.7503  0.2266
    12C73   C46   74   2.419   3.081   2.040 -0.1109 -0.5418  0.2957
    12C73   C14   75   2.726   3.056   2.151 -0.0901  0.2616 -0.2472
    12C73   H20   76   2.773   2.974   2.089  1.1768  0.2613  0.6650
    12C73   O11   77   2.711   3.172   2.071 -0.1973  0.3289 -0.1307
    12C73   H21   78   2.782   3.176   2.005 -0.4289 -0.0668 -0.4073
    12C73   C13   79   2.824   3.067   2.270 -0.2697  0.2179 -0.0953
    12C73   H19   80   2.798   3.156   2.332 -0.5036  0.1147 -0.0414
    12C73   C17   81   2.819   2.941   2.357  0.0585 -0.2728 -0.7746
    12C73   O13   82   2.685   2.917   2.400  0.2506 -0.4159 -0.2461
    12C73   H24   83   2.861   2.861   2.290 -0.7974 -0.9396 -0.5392
    12C73   C18   84   2.909   2.944   2.481 -1.0585  0.5596  0.0357
    12C73   O14   85   2.915   2.824   2.558  0.5766  0.5991  0.0042
    12C73   H27   86   2.961   2.755   2.508 -1.0409  0.2361 -1.0564
    12C73   O10   87   2.957   3.071   2.220 -0.1428  0.1242  0.2306
    12C73   C10   88   3.023   3.197   2.222  0.1360 -0.0178  0.1392
    12C73   H14   89   2.956   3.287   2.237 -1.6247 -1.2212 -0.2235
    12C73    C9   90   3.101   3.202   2.090 -0.0471 -0.3719  0.0165
    12C73   H13   91   3.161   3.298   2.094  2.2064 -1.6219 -1.4274
    12C73    O7   92   3.019   3.192   1.973 -0.1111  0.1454  0.0128
    12C73   C47   93   3.042   3.304   1.889  0.2442  0.0804  0.0208
    12C73    C8   94   3.220   3.106   2.079  0.3496  0.0468  0.6107
    12C73   H11   95   3.184   3.003   2.050  0.5039  0.1795 -0.0581
    12C73    O6   96   3.302   3.148   1.971  0.1577 -0.0911  0.4116
    12C73   H12   97   3.393   3.115   1.977  0.3544  0.5458  1.1092
    12C73    C7   98   3.305   3.115   2.208  0.4316  0.4471  0.5279
    12C73   H10   99   3.351   3.218   2.207  0.9827  0.2005  0.1049
    12C73   C11  100   3.223   3.103   2.336 -0.2769 -0.0373  0.0350
    12C73    O8  101   3.115   3.196   2.329 -0.3501 -0.0807  0.5591
    12C73   H15  102   3.177   2.999   2.341  0.9660 -0.6116 -0.1052
    12C73   C12  103   3.296   3.134   2.467  0.5869 -0.4559 -0.3408
    12C73    O9  104   3.392   3.042   2.514  0.3310 -0.5528 -0.0059
    12C73   H18  105   3.458   3.025   2.445  1.2542  1.5009  0.3168
    12C73    O5  106   3.403   3.012   2.198 -0.1008 -0.0148 -0.0199
    12C73    C6  107   3.541   3.020   2.167  0.0246 -0.0194  0.5228
    12C73    H9  108   3.582   3.120   2.132 -0.1845 -0.7665 -2.1109
    12C73    C5  109   3.580   2.922   2.055 -0.0028  0.3706  0.1655
    12C73    H8  110   3.686   2.947   2.027 -0.3772  1.1075 -0.6361
    12C73    O3  111   3.507   2.948   1.935 -0.2924  0.1061  0.2829
    12C73   C48  112   3.583   2.961   1.815 -0.0654  0.0093  0.4150
    12C73    C4  113   3.574   2.774   2.097 -0.0330  0.3245  0.0005
    12C73    H6  114   3.466   2.743   2.114  0.8235 -2.1795  1.2433
    12C73    O2  115   3.642   2.694   2.002  0.1314  0.4984 -0.0299
    12C73    H7  116   3.667   2.610   2.045 -0.2581 -0.1810 -1.0893
    12C73    C3  117   3.648   2.760   2.231  0.0497 -0.2336 -0.1042
    12C73    H5  118   3.759   2.768   2.218 -0.0525 -1.4827 -2.2000
    12C73    C2  119   3.601   2.856   2.340  0.7143 -0.0837  0.0520
    12C73    H4  120   3.495   2.835   2.371  0.5439 -0.4069 -0.7461
    12C73    O4  121   3.610   2.988   2.285  0.6678 -0.0412  0.1466
    12C73    C1  122   3.688   2.850   2.466  0.1749  0.5383  0.4600
    12C73    O1  123   3.668   2.749   2.562  0.4116  0.3744  0.3381
    12C73    H1  124   3.600   2.685   2.535  1.1143  0.3016 -1.3286
    12C73   O33  125   3.617   2.626   2.272  0.3646 -0.3286 -0.1701
    12C73   C40  126   3.712   2.533   2.320  0.6611  0.1902  0.2646
    12C73   H59  127   3.805   2.579   2.365 -0.3734  2.6756  0.0435
    12C73   O34  128   3.646   2.473   2.429 -0.2835  0.4705 -0.1430
    12C73   C41  129   3.538   2.380   2.421 -0.0897  0.1961  0.3184
    12C73   H60  130   3.441   2.430   2.392 -1.5517 -0.3779  3.7339
    12C73   C42  131   3.513   2.324   2.561 -0.3215  0.2934  0.3166
    12C73   O35  132   3.380   2.346   2.604 -0.4462  0.6571 -0.2317
    12C73   H63  133   3.358   2.259   2.642  0.4768  0.3420 -0.3731
    2XWSP    O3  134   0.829   2.577   2.985  0.0295 -0.0682 -0.2598
    2XWSP    C3  135   0.945   2.565   3.025 -0.0319 -0.1049 -0.0907
    2XWSP    C2  136   1.010   2.432   3.043  0.2566  0.0356 -0.0937
    2XWSP    C1  137   1.127   2.418   3.139 -0.0167 -0.2556  0.1987
    2XWSP   C10  138   1.222   2.538   3.139 -0.3295 -0.0070  0.3690
    2XWSP   C19  139   1.310   2.551   3.015  0.0821 -0.5935  0.5923
    2XWSP    C5  140   1.139   2.665   3.139 -0.8315 -0.3304  0.3045
    2XWSP    C4  141   1.015   2.677   3.089 -0.4872  0.3662 -0.3978
    2XWSP    H4  142   0.954   2.767   3.104 -1.5429 -0.3330 -0.4290
    2XWSP    C6  143   1.201   2.787   3.198  0.0862 -0.5073 -0.2722
    2XWSP    C7  144   1.281   2.761   3.324 -0.1962 -0.4796 -0.0870
    2XWSP    C8  145   1.384   2.651   3.306 -0.0324 -0.3386 -0.0037
    2XWSP    C9  146   1.310   2.524   3.265 -0.2621 -0.3021  0.2910
    2XWSP   C11  147   1.403   2.404   3.262  0.4813  0.2737  0.1591
    2XWSP   C12  148   1.463   2.386   3.400 -0.4898 -0.2796  0.5137
    2XWSP   C13  149   1.554   2.500   3.444 -0.1978 -0.2211 -0.2253
    2XWSP   C18  150   1.670   2.507   3.347 -0.2373 -0.2134 -0.2717
    2XWSP   C14  151   1.463   2.624   3.434  0.0184 -0.0417  0.0283
    2XWSP   C15  152   1.537   2.738   3.502 -0.1974  0.1754 -0.0979
    2XWSP   C16  153   1.624   2.672   3.610  0.0374 -0.0297 -0.4113
    2XWSP   C17  154   1.599   2.521   3.590 -0.0569 -0.0294 -0.2973
    2XWSP   C20  155   1.717   2.438   3.633 -0.5184 -0.6191 -0.1556
    2XWSP   O20  156   1.837   2.449   3.609 -0.4965 -0.2858  0.0974
    2XWSP   C21  157   1.673   2.319   3.714 -0.8479 -0.3674  0.0387
    3SOL     OW  158   0.074   1.279   0.366 -0.2169  0.1036  0.2821
    3SOL    HW1  159   0.056   1.267   0.464  0.8009 -0.2099  0.4496
    3SOL    HW2  160   0.135   1.357   0.353 -0.3969  0.1796 -0.1024
    4SOL     OW  161   2.908   0.778   3.883  0.0667  0.5046  0.0739
    4SOL    HW1  162   2.915   0.760   3.981  1.4005 -1.6045 -0.3437
    4SOL    HW2  163   2.998   0.800   3.846 -0.4719  1.6148 -0.6600
    5SOL     OW  164   0.333   4.049   0.780  0.0420  0.4916  0.3062
    5SOL    HW1  165   0.256   3.987   0.800 -0.5407  0.8311 -0.8182
    5SOL    HW2  166   0.401   4.041   0.853 -0.8968 -0.0728  1.1550
    6SOL     OW  167   0.006   0.034   0.220 -0.6130 -0.6022  0.3586
    6SOL    HW1  168  -0.043   0.109   0.176  0.8748  0.1482 -0.0738
    6SOL    HW2  169  -0.052  -0.006   0.292 -2.3860 -0.6854 -1.0494
    7SOL     OW  170   1.780   3.711   3.997  0.2699 -0.0150 -0.1210
    7SOL    HW1  171   1.830   3.797   4.004  0.7412 -0.3466  0.8686
    7SOL    HW2  172   1.703   3.722   3.934  0.7914  0.8902 -0.6229
    8SOL     OW  173   4.496   3.384   4.504 -0.2685  0.8350 -0.4227
    8SOL    HW1  174   4.417   3.435   4.469 -0.2304  1.7122  0.7017
    8SOL    HW2  175   4.513   3.411   4.599 -2.5145 -3.8406  1.6007
    9SOL     OW  176   3.871   5.131   3.578 -0.0110 -0.1770  0.0906
    9SOL    HW1  177   3.880   5.181   3.665 -1.1053 -1.5034  1.0053
    9SOL    HW2  178   3.918   5.182   3.506  1.7795  0.4887  1.6222
   10SOL     OW  179   1.195   0.169   3.928 -0.2830  0.5744  0.1468
   10SOL    HW1  180   1.252   0.215   3.997 -1.4939  1.3602  0.6530
   10SOL    HW2  181   1.149   0.238   3.872  0.5621 -0.0525 -1.3909
   11SOL     OW  182   0.737   1.687   3.985  0.4621 -0.4781 -0.7022
   11SOL    HW1  183   0.640   1.700   4.004  0.8143  1.1828  0.1683
   11SOL    HW2  184   0.757   1.589   3.976 -1.2969 -0.8300 -1.0388
   12SOL     OW  185   1.523   2.492   4.749 -0.4741  0.5004 -0.2107
   12SOL    HW1  186   1.518   2.396   4.723  1.4568  0.7119 -1.5579
   12SOL    HW2  187   1.592   2.503   4.821 -0.3963  0.9191 -0.3469
   13SOL     OW  188   0.208   0.442   0.648  0.7749 -0.6383 -0.1611
   13SOL    HW1  189   0.167   0.487   0.569  0.1955 -2.0129 -0.6818
   13SOL    HW2  190   0.250   0.356   0.619  0.3633 -1.2700  1.0645
   14SOL     OW  191   4.247   1.928   0.964  0.0243  0.0212  0.0749
   14SOL    HW1  192   4.324   1.938   0.901  1.3762  2.4085  1.9134
   14SOL    HW2  193   4.276   1.874   1.043 -2.0556 -4.1512 -1.7485
   15SOL     OW  194   2.398   1.447   4.970  0.6724 -0.3344  0.1470
   15SOL    HW1  195   2.374   1.357   5.006 -0.5050 -0.5513 -1.1227
   15SOL    HW2  196   2.493   1.467   4.993  0.6809 -1.4792  1.2583
   16SOL     OW  197   2.417   2.513   3.638 -0.0945  0.2402 -0.0486
   16SOL    HW1  198   2.487   2.497   3.708 -1.4304 -2.1771  0.8567
   16SOL    HW2  199   2.329   2.530   3.683 -0.4763  1.4207 -1.1759
   17SOL     OW  200   2.579   0.029   1.395  0.3355 -0.0275 -0.4377
   17SOL    HW1  201   2.611  -0.004   1.306  0.4441 -0.2121 -0.3308
   17SOL    HW2  202   2.573   0.128   1.393  0.1690 -0.0402 -0.7088
   18SOL     OW  203   3.598   0.667   4.863 -0.3030 -0.3757  0.2327
   18SOL    HW1  204   3.609   0.740   4.796 -0.7137 -1.7997 -1.4675
   18SOL    HW2  205   3.686   0.648   4.907  0.8751 -1.7415 -2.4937
   19SOL     OW  206   2.288   1.312   3.378  0.0905  0.2910  0.1049
   19SOL    HW1  207   2.301   1.300   3.280  1.5320 -0.7823  0.3968
   19SOL    HW2  208   2.290   1.410   3.401  0.0016  0.5316 -0.8896
   20SOL     OW  209   2.159   1.158   1.871 -0.2842 -0.0277  0.3113
   20SOL    HW1  210   2.219   1.105   1.930 -1.0122 -0.1184  0.9762
   20SOL    HW2  211   2.126   1.099   1.797 -0.9796 -0.4690  0.9674
   21SOL     OW  212   0.922   3.428   0.078 -0.3275 -0.3341  0.3517
   21SOL    HW1  213   0.872   3.404   0.161 -2.9175  0.2848 -0.9231
   21SOL    HW2  214   0.902   3.522   0.053  1.7065  0.0128 -0.1368
   22SOL     OW  215   4.292   1.678   0.460  0.0401  0.7549  0.4560
   22SOL    HW1  216   4.233   1.598   0.469 -0.9603  1.3198 -0.7303
   22SOL    HW2  217   4.250   1.757   0.505  0.9154  0.6904  1.4304
   23SOL     OW  218   3.963   4.292   4.813  0.1684  0.0213 -0.0632
   23SOL    HW1  219   4.029   4.217   4.809  0.4768  0.1210  1.9247
   23SOL    HW2  220   4.009   4.379   4.792  0.6060  0.0311  0.8535
   24SOL     OW  221   1.411   0.336   3.965 -0.1617  0.4830  0.2272
   24SOL    HW1  222   1.369   0.422   3.935  1.1744  1.4041  0.8901
   24SOL    HW2  223   1.429   0.279   3.885 -0.7126  0.9785 -0.2670
   25SOL     OW  224   1.895   4.554   5.110 -0.3726 -0.2554 -0.4303
   25SOL    HW1  225   1.970   4.556   5.045 -0.3958  2.3206 -0.4603
   25SOL    HW2  226   1.808   4.545   5.062 -0.2015 -2.0510 -0.4655
   26SOL     OW  227   0.764   1.833   5.090  0.4915  0.1497  0.2437
   26SOL    HW1  228   0.719   1.844   5.179 -0.7822  0.6494 -0.4346
   26SOL    HW2  229   0.696   1.839   5.017  1.6134  0.5004 -0.8131
   27SOL     OW  230   1.824   2.941   5.083 -0.3302 -0.4739  0.0699
   27SOL    HW1  231   1.866   3.031   5.100  0.1541 -0.4468 -1.1507
   27SOL    HW2  232   1.734   2.954   5.040  0.4332 -0.5531 -1.6321
   28SOL     OW  233   1.724   1.573   4.730  0.2097 -0.5822 -0.1381
   28SOL    HW1  234   1.671   1.578   4.815  0.6852  0.8516  0.1020
   28SOL    HW2  235   1.673   1.617   4.657  1.6661  2.3940  0.4689
   29SOL     OW  236   3.417   0.527   1.357  0.0316 -0.0796 -0.3059
   29SOL    HW1  237   3.485   0.600   1.369  0.2025 -0.3228  0.2484
   29SOL    HW2  238   3.441   0.471   1.278  0.6941 -0.3953  0.1115
   30SOL     OW  239   0.246   4.482   1.778 -0.4283 -0.5227  0.1797
   30SOL    HW1  240   0.286   4.507   1.866  0.6177  1.6320 -0.8480
   30SOL    HW2  241   0.172   4.415   1.793 -1.9748  1.5923  2.9682
   31SOL     OW  242   4.594   2.684   0.388  0.2658 -0.0462 -0.0630
   31SOL    HW1  243   4.639   2.751   0.448  0.1349 -1.6436  1.9344
   31SOL    HW2  244   4.495   2.696   0.393  0.2533 -0.2101  0.0649
   32SOL     OW  245   1.372   2.561   4.981 -0.1202 -0.2305 -0.0678
   32SOL    HW1  246   1.412   2.492   4.920  0.5667  1.0641 -1.1262
   32SOL    HW2  247   1.445   2.613   5.026 -0.5991 -1.4867  2.3279
   33SOL     OW  248   3.418   4.827   2.693 -0.2625  0.1920  0.3440
   33SOL    HW1  249   3.476   4.746   2.702  0.8466  0.7082 -1.5654
   33SOL    HW2  250   3.331   4.811   2.739  0.6704 -1.3105  1.6968
   34SOL     OW  251   4.433   3.188   4.790  0.4430  0.3535  0.1902
   34SOL    HW1  252   4.489   3.177   4.872  1.2229  1.4012 -0.1792
   34SOL    HW2  253   4.410   3.097   4.753  0.5696 -0.1142  1.2232
   35SOL     OW  254   2.700   2.763   1.181  0.1741  0.2723  0.0613
   35SOL    HW1  255   2.659   2.755   1.090 -1.9563 -0.2122  1.0079
   35SOL    HW2  256   2.672   2.849   1.223  1.1884  0.5163  0.2787
   36SOL     OW  257   3.877   1.572   4.819 -0.3444 -0.3374 -0.0286
   36SOL    HW1  258   3.849   1.477   4.809 -0.2554 -0.3780  0.0972
   36SOL    HW2  259   3.923   1.583   4.907 -0.0683 -0.2475 -0.1845
   37SOL     OW  260   2.655   2.117   3.076  0.2015 -0.0797  0.1320
   37SOL    HW1  261   2.683   2.192   3.016  1.1665 -1.0021 -0.6136
   37SOL    HW2  262   2.633   2.036   3.021  0.9657 -0.9064  0.9882
   38SOL     OW  263   0.130   1.666   0.114 -0.4350  0.5569 -0.1613
   38SOL    HW1  264   0.039   1.687   0.149 -0.6066  0.8054 -0.7393
   38SOL    HW2  265   0.127   1.579   0.065 -0.1616  0.1340  0.5628
   39SOL     OW  266   0.867   2.234   2.160  0.5448  0.4105  0.5240
   39SOL    HW1  267   0.877   2.143   2.119 -1.5409  1.1720 -1.9652
   39SOL    HW2  268   0.801   2.230   2.235 -1.4631  0.1928 -1.1686
   40SOL     OW  269   2.996   2.402   0.227  0.0578 -0.1965  0.0185
   40SOL    HW1  270   2.972   2.457   0.147  1.7401 -0.2994 -0.5879
   40SOL    HW2  271   2.988   2.305   0.204 -0.2513 -0.2261  0.2417
   41SOL     OW  272   2.434   2.236   0.804 -0.2847  0.1631 -0.0804
   41SOL    HW1  273   2.384   2.249   0.718 -1.4268  0.0194  0.5353
   41SOL    HW2  274   2.518   2.185   0.787 -0.7823 -0.3688 -1.0345
   42SOL     OW  275   0.136   1.711   4.706 -0.0046  0.5175 -0.0857
   42SOL    HW1  276   0.142   1.621   4.751  1.5382  0.9674  0.6942
   42SOL    HW2  277   0.074   1.705   4.628  0.6387 -1.4300 -0.5152
   43SOL     OW  278   4.263   3.576   0.104 -0.0269 -0.1238  0.3803
   43SOL    HW1  279   4.168   3.607   0.094  0.6430  2.0208  0.0282
   43SOL    HW2  280   4.278   3.546   0.199 -0.5891  1.3728  0.9746
   44SOL     OW  281   1.388   4.667   2.991 -0.6424 -0.0427 -0.0443
   44SOL    HW1  282   1.467   4.608   3.006 -0.2361  0.3571 -0.5665
   44SOL    HW2  283   1.392   4.744   3.054 -0.3149  0.2655 -0.4313
   45SOL     OW  284   0.764   4.310   2.456  0.0884 -0.3006 -0.3323
   45SOL    HW1  285   0.810   4.286   2.541 -0.4185 -0.1539 -0.0084
   45SOL    HW2  286   0.718   4.398   2.466 -0.8196 -0.7458 -0.4171
   46SOL     OW  287   1.100   4.044   2.532 -0.3366  0.0582 -0.4500
   46SOL    HW1  288   1.100   3.960   2.585 -1.5790  0.3649  0.0825
   46SOL    HW2  289   1.190   4.058   2.490  0.4884 -0.5028  1.0711
   47SOL     OW  290   2.295   1.228   1.460 -0.2684 -0.0395 -0.3090
   47SOL    HW1  291   2.249   1.249   1.373 -0.4107  0.5977 -0.0904
   47SOL    HW2  292   2.241   1.267   1.535  0.2871  0.1367  0.0013
   48SOL     OW  293   3.062   1.550   4.921 -0.2131  0.8391  0.2366
   48SOL    HW1  294   3.039   1.593   4.834 -1.6734  0.5042  0.4295
   48SOL    HW2  295   3.078   1.452   4.906  1.0117  1.0404  0.1298
   49SOL     OW  296   0.483   3.642   0.756  0.4073 -0.3320  0.1466
   49SOL    HW1  297   0.471   3.704   0.678  0.5191 -0.4349  0.0450
   49SOL    HW2  298   0.476   3.548   0.724  0.8747 -0.3831  0.1850
   50SOL     OW  299   1.458   1.878   2.012 -0.5666 -0.2910  0.0659
   50SOL    HW1  300   1.555   1.859   2.025 -0.5338 -0.7365 -0.7041
   50SOL    HW2  301   1.406   1.843   2.090  0.1296  2.6471  2.0184
   51SOL     OW  302   3.310   3.795   3.744  0.5158  0.1517 -0.2475
   51SOL    HW1  303   3.379   3.758   3.806 -0.7370 -0.7513  0.6585
   51SOL    HW2  304   3.349   3.871   3.692  2.1718 -0.3295  0.2378
   52SOL     OW  305   1.066   3.803   0.654 -0.2151 -0.1505  0.5039
   52SOL    HW1  306   1.111   3.784   0.741 -0.4836  3.0292  1.4680
   52SOL    HW2  307   1.044   3.901   0.648  0.0333 -0.1710 -3.2736
   53SOL     OW  308   3.547   4.834   2.187  0.0211 -0.9333 -0.4014
   53SOL    HW1  309   3.484   4.873   2.255  0.9310 -0.1298  0.0136
   53SOL    HW2  310   3.500   4.825   2.100 -0.8027 -0.7851  0.0114
   54SOL     OW  311   1.075   1.579   3.151 -1.1236  0.1850  0.2482
   54SOL    HW1  312   1.141   1.506   3.166  0.1510  1.1706 -0.3410
   54SOL    HW2  313   0.998   1.569   3.214  0.2702 -0.2009  1.9419
   55SOL     OW  314   4.180   0.576   2.501  0.0417  0.4028  0.6107
   55SOL    HW1  315   4.251   0.639   2.471  0.9817 -0.2144  1.4834
   55SOL    HW2  316   4.207   0.532   2.586 -1.0550 -0.4130  0.5691
   56SOL     OW  317   3.902   0.177   0.848 -0.6696  0.2912 -0.2971
   56SOL    HW1  318   3.933   0.270   0.829  2.2755 -0.4820  0.1696
   56SOL    HW2  319   3.949   0.113   0.788 -0.5380 -1.0989  1.2024
   57SOL     OW  320   4.393   2.833   1.228  0.1497  0.0266 -0.3411
   57SOL    HW1  321   4.323   2.897   1.259  1.6995  0.1778  3.3552
   57SOL    HW2  322   4.454   2.878   1.163  1.3975  2.6425  2.3699
   58SOL     OW  323   1.186   2.084   4.260  0.1790  0.3652  0.4347
   58SOL    HW1  324   1.165   1.988   4.241  0.7638  0.7369 -2.5823
   58SOL    HW2  325   1.103   2.132   4.288 -0.0140 -1.0864  2.5202
   59SOL     OW  326   3.102   4.852   0.829  0.5150  0.5061 -0.2656
   59SOL    HW1  327   3.013   4.894   0.812  0.4056  0.4947  0.2568
   59SOL    HW2  328   3.165   4.877   0.755 -0.1251 -0.1096 -1.0328
   60SOL     OW  329   4.487   1.332   4.252  0.1165 -0.1926 -0.1210
   60SOL    HW1  330   4.426   1.317   4.174 -1.0321 -1.3899  0.9578
   60SOL    HW2  331   4.471   1.423   4.289  0.7145  0.4091 -1.3074
   61SOL     OW  332   1.833   5.084   4.831  0.3724 -0.1184  0.4625
   61SOL    HW1  333   1.751   5.029   4.816  0.1209  0.3752  0.0188
   61SOL    HW2  334   1.912   5.023   4.840  0.4853 -0.5330 -2.3548
   62SOL     OW  335   4.459   3.884   3.164 -0.0898 -0.3171 -0.2081
   62SOL    HW1  336   4.412   3.864   3.079 -0.8790  1.6341 -0.2683
   62SOL    HW2  337   4.396   3.927   3.228  1.0238  0.1807  0.5862
   63SOL     OW  338   4.708   4.115   2.468 -0.2702 -0.0640  0.1896
   63SOL    HW1  339   4.672   4.044   2.407  0.5630 -0.2435 -0.1068
   63SOL    HW2  340   4.672   4.204   2.440 -0.9197 -0.2951  0.2527
   64SOL     OW  341   4.078   1.512   3.247 -0.2996  0.0553 -0.2819
   64SOL    HW1  342   4.162   1.457   3.243  0.6546  1.4446 -0.0701
   64SOL    HW2  343   4.001   1.456   3.217  0.6850 -1.2774 -0.4489
   65SOL     OW  344   3.250   2.100   4.834 -0.2513  0.2944  0.7598
   65SOL    HW1  345   3.222   2.183   4.787 -1.9684 -1.0733 -0.7834
   65SOL    HW2  346   3.341   2.073   4.803 -0.9863 -0.0959 -1.2038
   66SOL     OW  347   0.456   0.784   5.106 -0.3603  0.4767  0.6992
   66SOL    HW1  348   0.464   0.866   5.049  2.5719  0.4827  1.0028
   66SOL    HW2  349   0.434   0.705   5.049  2.2763  0.5324 -0.5054
   67SOL     OW  350   4.960   1.533   2.051  0.6974  0.3216  0.1216
   67SOL    HW1  351   5.033   1.485   2.003  0.7867  0.9046 -0.3349
   67SOL    HW2  352   4.881   1.544   1.990  0.5459  0.4436  0.3364
   68SOL     OW  353   4.529   4.354   4.192  0.3532 -0.5504  0.2993
   68SOL    HW1  354   4.453   4.402   4.236 -0.6741 -2.2776  0.4943
   68SOL    HW2  355   4.521   4.364   4.092  0.0390 -0.4627  0.3317
   69SOL     OW  356   2.111   0.251   2.941  0.0715  0.0529  0.0358
   69SOL    HW1  357   2.124   0.303   3.025 -1.7092 -0.9497  0.9818
   69SOL    HW2  358   2.127   0.154   2.959  0.1288 -0.1230 -0.9019
   70SOL     OW  359   3.719   4.213   5.105  0.2304  0.0134  0.2799
   70SOL    HW1  360   3.684   4.263   5.184  1.9522 -2.9895  3.2228
   70SOL    HW2  361   3.651   4.146   5.075 -1.2665  2.4923 -2.3564
   71SOL     OW  362   0.224   0.213   3.557  0.0533 -0.3391  0.7518
   71SOL    HW1  363   0.249   0.286   3.622 -1.2787 -0.3115  1.2718
   71SOL    HW2  364   0.131   0.182   3.577 -0.1307 -0.8033 -0.7453
   72SOL     OW  365   0.601   4.748   3.129  0.5271  0.5327 -0.0064
   72SOL    HW1  366   0.521   4.776   3.183 -0.2757 -1.1603 -0.2376
   72SOL    HW2  367   0.571   4.717   3.039  1.2069 -1.6331  0.4478
   73SOL     OW  368   1.332   3.455   1.617  0.4494  0.1031  0.2661
   73SOL    HW1  369   1.255   3.496   1.666  0.9780  0.7906  0.5306
   73SOL    HW2  370   1.310   3.360   1.596 -1.5943  0.9756 -2.0604
   74SOL     OW  371   3.561   0.876   3.598 -0.6319 -0.0529 -0.0653
   74SOL    HW1  372   3.511   0.817   3.661  0.8404  0.7129  1.9031
   74SOL    HW2  373   3.496   0.937   3.551 -1.8610 -1.3564 -0.1193
   75SOL     OW  374   0.605   0.114   4.396 -0.4572  0.0771  0.1767
   75SOL    HW1  375   0.698   0.133   4.363  0.1840  0.1487  1.9317
   75SOL    HW2  376   0.594   0.015   4.407 -1.0024 -0.0283 -1.0952
   76SOL     OW  377   0.488   3.793   1.922 -0.0962 -0.7584 -0.0818
   76SOL    HW1  378   0.394   3.773   1.948 -0.0368 -0.8336  0.0753
   76SOL    HW2  379   0.542   3.814   2.003 -0.2450  0.4451 -0.2705
   77SOL     OW  380   5.097   5.125   2.706 -0.1640 -0.3845 -0.1247
   77SOL    HW1  381   5.143   5.146   2.792  0.2578  0.6987 -0.6006
   77SOL    HW2  382   5.111   5.028   2.684 -0.9156 -0.8692  1.3812
   78SOL     OW  383   4.190   4.770   3.999 -0.1658 -0.1330  0.0276
   78SOL    HW1  384   4.126   4.843   4.023 -1.4022 -1.2623  0.3134
   78SOL    HW2  385   4.140   4.696   3.952  1.0599 -0.7648 -0.3378
   79SOL     OW  386   3.896   0.043   4.509 -0.3558 -0.7695 -0.5549
   79SOL    HW1  387   3.899   0.001   4.419 -0.6990  0.8103 -1.3319
   79SOL    HW2  388   3.802   0.068   4.532 -0.3467 -1.5774  0.4664
   80SOL     OW  389   1.215   0.623   3.331  0.7339 -0.2129  0.0966
   80SOL    HW1  390   1.127   0.648   3.292  1.2345  1.5896  0.0373
   80SOL    HW2  391   1.205   0.610   3.430  0.8308  2.5622  0.5431
   81SOL     OW  392   2.743   5.061   1.570  0.4029 -0.1939  0.5635
   81SOL    HW1  393   2.722   4.969   1.538  0.1006  0.3090 -0.7529
   81SOL    HW2  394   2.694   5.128   1.515  1.0576  0.7858  1.1285
   82SOL     OW  395   2.626   2.905   2.679  0.5010 -0.5528 -0.0923
   82SOL    HW1  396   2.657   2.905   2.584 -0.2418 -2.3486 -0.3804
   82SOL    HW2  397   2.702   2.879   2.739  0.4588 -1.4985 -0.4310
   83SOL     OW  398   0.864   2.285   0.825 -0.3217 -0.2087  0.5291
   83SOL    HW1  399   0.851   2.190   0.797 -1.3227 -0.0865  0.5643
   83SOL    HW2  400   0.782   2.338   0.805  0.3335  0.7244  0.2443
   84SOL     OW  401   1.810   4.810   1.461  0.2221  0.4187 -0.2881
   84SOL    HW1  402   1.886   4.746   1.451  0.4052  0.4795  0.7150
   84SOL    HW2  403   1.730   4.762   1.497  0.1212  0.5989 -0.2702
   85SOL     OW  404   2.127   2.559   3.234  0.0917 -0.2193 -0.1509
   85SOL    HW1  405   2.146   2.612   3.317  0.3703 -0.3311 -0.1420
   85SOL    HW2  406   2.205   2.500   3.214  0.5097  0.6276 -1.1314
   86SOL     OW  407   4.667   1.265   1.871 -0.4722 -0.0002  0.3524
   86SOL    HW1  408   4.569   1.246   1.869 -0.6065  0.3966  2.0205
   86SOL    HW2  409   4.715   1.192   1.920 -0.1402  0.5885  0.9210
   87SOL     OW  410   2.223   3.818   4.285 -0.1998  0.1569  0.3510
   87SOL    HW1  411   2.244   3.886   4.215  1.2470 -0.4530  0.1611
   87SOL    HW2  412   2.146   3.761   4.255 -0.8071  1.0909  0.1062
   88SOL     OW  413   4.861   4.236   1.551 -0.1401  0.2494 -0.8052
   88SOL    HW1  414   4.879   4.227   1.453  2.4715 -0.6733 -0.3257
   88SOL    HW2  415   4.946   4.219   1.602 -0.3042  4.6265  1.4566
   89SOL     OW  416   3.075   1.955   4.988  0.0001 -0.2536  0.1592
   89SOL    HW1  417   3.156   2.008   4.963 -0.1276  0.2086  0.7065
   89SOL    HW2  418   3.015   1.947   4.909  1.2429 -1.8678 -0.6889
   90SOL     OW  419   3.785   3.605   2.218 -0.7527  0.2859  0.3520
   90SOL    HW1  420   3.775   3.662   2.300 -0.8537  0.3651  0.2852
   90SOL    HW2  421   3.774   3.662   2.137 -4.2822 -0.3373  0.2350
   91SOL     OW  422   4.539   5.064   2.269  0.0858 -0.3717 -0.1271
   91SOL    HW1  423   4.555   5.108   2.180  1.3870  0.7200  0.6178
   91SOL    HW2  424   4.625   5.056   2.318 -0.8056  0.3220  1.6187
   92SOL     OW  425   1.294   0.869   3.073  0.5464  0.0468 -0.1878
   92SOL    HW1  426   1.298   0.895   3.170 -2.0519  1.7617 -0.4412
   92SOL    HW2  427   1.355   0.927   3.020  1.0204 -0.0473  0.2464
   93SOL     OW  428   2.964   0.016   2.438 -0.2326 -0.1548 -0.2631
   93SOL    HW1  429   3.037  -0.027   2.491 -0.1008  0.8718  0.4414
   93SOL    HW2  430   2.891   0.044   2.500 -0.5207  0.1965 -0.7534
   94SOL     OW  431   1.209   3.390   1.272  0.0020 -0.5022 -0.1309
   94SOL    HW1  432   1.147   3.439   1.333  0.7062 -0.4304  0.5271
   94SOL    HW2  433   1.156   3.323   1.218 -1.2177  1.7989 -1.9987
   95SOL     OW  434   4.599   1.727   4.825 -0.3358  0.4005  0.2808
   95SOL    HW1  435   4.576   1.797   4.757  0.6534  0.5606  0.1017
   95SOL    HW2  436   4.652   1.654   4.781  0.5426  0.6426  0.9430
   96SOL     OW  437   4.337   4.417   4.876 -0.3670 -0.0021  0.2200
   96SOL    HW1  438   4.366   4.501   4.923 -0.9948  0.3490  0.0012
   96SOL    HW2  439   4.331   4.435   4.778 -0.0972 -0.4294  0.1221
   97SOL     OW  440   4.437   4.475   3.308 -0.3484  0.7826 -0.3223
   97SOL    HW1  441   4.466   4.404   3.244  0.3784  0.3115  0.4972
   97SOL    HW2  442   4.339   4.465   3.327 -0.2322 -0.0889 -0.1260
   98SOL     OW  443   5.080   1.865   5.076 -0.0722 -0.0159  0.1268
   98SOL    HW1  444   5.081   1.795   5.147  1.2751 -1.7480 -1.5113
   98SOL    HW2  445   5.002   1.849   5.015  0.3688 -0.2569 -0.3838
   99SOL     OW  446   3.105   3.721   0.569  0.1608 -0.7652 -0.0885
   99SOL    HW1  447   3.138   3.696   0.478  0.0675  2.1303 -1.0319
   99SOL    HW2  448   3.006   3.735   0.566 -0.2473 -2.9716  1.1102
  100SOL     OW  449   1.662   4.261   1.972  0.3790  0.1690 -0.0531
  100SOL    HW1  450   1.593   4.322   2.011 -0.5199 -0.6498 -0.2902
  100SOL    HW2  451   1.739   4.252   2.035 -0.5189 -0.2263  1.0345
  101SOL     OW  452   0.398   1.893   2.617 -0.0111 -0.0636 -0.0327
  101SOL    HW1  453   0.317   1.837   2.600  0.1066 -0.1872 -0.1855
  101SOL    HW2  454   0.390   1.979   2.568  0.1803 -0.2854 -0.4570
  102SOL     OW  455   3.937   0.715   2.296 -0.4487 -0.2587 -0.2593
  102SOL    HW1  456   3.917   0.809   2.325 -0.0648  0.2884 -1.7084
  102SOL    HW2  457   3.919   0.652   2.372 -0.6761  0.9842  0.7403
  103SOL     OW  458   5.026   4.901   4.743 -0.4441 -0.2762 -0.5518
  103SOL    HW1  459   5.020   4.962   4.664  0.7889  2.8734  1.6142
  103SOL    HW2  460   4.967   4.936   4.816  2.8461  0.3970  1.9741
  104SOL     OW  461   2.406   3.162   1.005 -0.0082 -0.4951 -0.3305
  104SOL    HW1  462   2.492   3.137   1.049 -0.2369 -2.7102 -1.0138
  104SOL    HW2  463   2.337   3.179   1.074  0.4770 -0.6350  0.1990
  105SOL     OW  464   0.693   3.886   0.172 -0.1866 -0.2290 -0.8647
  105SOL    HW1  465   0.745   3.826   0.111  1.4646  0.8108 -0.5290
  105SOL    HW2  466   0.650   3.959   0.118  0.1170 -0.1117 -0.9491
  106SOL     OW  467   0.318   0.403   3.750  0.2108  0.4280 -0.8042
  106SOL    HW1  468   0.401   0.430   3.702  0.8244  0.7794  0.3949
  106SOL    HW2  469   0.272   0.485   3.785 -0.6665  0.2374 -1.4749
  107SOL     OW  470   1.568   3.372   2.000 -0.2529  0.2274 -0.5570
  107SOL    HW1  471   1.544   3.336   1.910  1.4397  0.8678 -1.3077
  107SOL    HW2  472   1.667   3.370   2.011 -0.3116  1.8914  0.5548
  108SOL     OW  473   2.871   0.513   2.018 -0.1999  0.3120  0.5790
  108SOL    HW1  474   2.947   0.578   2.008  0.9222 -0.7060  2.0213
  108SOL    HW2  475   2.907   0.420   2.022 -1.9307 -0.7110 -3.5605
  109SOL     OW  476   4.166   4.058   4.081 -0.1958  0.1994  0.1354
  109SOL    HW1  477   4.142   4.128   4.014 -1.3464 -0.1682  0.1260
  109SOL    HW2  478   4.142   3.968   4.044  1.0541 -0.1910  0.2349
  110SOL     OW  479   0.554   2.858   0.603 -0.5513  0.0761 -0.3236
  110SOL    HW1  480   0.604   2.772   0.614 -1.5064 -0.5942 -1.0028
  110SOL    HW2  481   0.600   2.914   0.534 -0.1066 -0.0286 -0.1182
  111SOL     OW  482   3.616   2.190   3.457 -0.4939  0.0475  0.2194
  111SOL    HW1  483   3.524   2.222   3.431 -1.2046 -1.4975  0.7385
  111SOL    HW2  484   3.663   2.156   3.376 -0.5516  0.3988  0.0339
  112SOL     OW  485   4.487   0.547   0.530  0.3892  0.0437  0.4549
  112SOL    HW1  486   4.471   0.449   0.533 -0.5247  0.1520 -0.3141
  112SOL    HW2  487   4.405   0.595   0.560  0.8614  0.5787  0.9130
  113SOL     OW  488   2.751   3.086   3.832  0.7138  0.1883 -0.1262
  113SOL    HW1  489   2.718   3.131   3.749 -0.2260  3.9903  2.0781
  113SOL    HW2  490   2.847   3.110   3.847  0.3334  1.1736  0.8409
  114SOL     OW  491   2.109   2.784   0.146  0.4641  0.5007  0.0902
  114SOL    HW1  492   2.011   2.770   0.130  0.4239 -0.0491  0.7993
  114SOL    HW2  493   2.162   2.730   0.081  0.3041  0.7488 -0.2516
  115SOL     OW  494   3.709   3.788   2.422 -0.1464  0.2933  0.2151
  115SOL    HW1  495   3.747   3.787   2.514 -0.5383  1.6911  0.4163
  115SOL    HW2  496   3.729   3.876   2.379  0.8542 -0.6820 -1.4031
  116SOL     OW  497   0.439   4.931   3.589  0.6452  0.0200  0.0019
  116SOL    HW1  498   0.395   5.020   3.587  0.9295  0.3408  3.0579
  116SOL    HW2  499   0.378   4.862   3.552 -0.2620  1.2305 -0.7951
  117SOL     OW  500   3.941   2.168   0.293  0.0516 -0.7052  0.1050
  117SOL    HW1  501   3.977   2.210   0.377  0.2470 -1.8795  0.6209
  117SOL    HW2  502   3.897   2.239   0.238  2.7466  0.7553 -0.3688
  118SOL     OW  503   2.610   4.705   3.629 -0.4429 -0.5286 -0.0021
  118SOL    HW1  504   2.620   4.687   3.727  1.1445  2.3272  0.5013
  118SOL    HW2  505   2.562   4.792   3.617  1.1463  0.1854 -1.6183
  119SOL     OW  506   1.198   2.584   1.626  0.2752 -0.0899 -0.4336
  119SOL    HW1  507   1.224   2.680   1.620  0.3740  0.1588  2.5647
  119SOL    HW2  508   1.252   2.530   1.561  1.1915  1.6792 -1.2006
  120SOL     OW  509   3.473   4.366   0.887 -0.1691 -0.1347 -0.3359
  120SOL    HW1  510   3.569   4.396   0.889 -0.6417  1.5364 -0.6569
  120SOL    HW2  511   3.456   4.314   0.804 -0.0193  1.4760 -1.4304
  121SOL     OW  512   0.193   1.538   1.118  0.4105 -0.4329 -0.1645
  121SOL    HW1  513   0.189   1.471   1.044 -0.7874  0.6643 -1.1565
  121SOL    HW2  514   0.284   1.538   1.159  0.8544 -1.6231 -1.1074
  122SOL     OW  515   1.913   1.705   5.028  0.1536  0.3192  0.3256
  122SOL    HW1  516   1.893   1.749   5.116  1.2526 -0.8204  1.1892
  122SOL    HW2  517   1.879   1.611   5.030  2.9765 -0.7989  0.8361
  123SOL     OW  518   2.791   3.868   1.943 -0.2692 -0.1951  0.4351
  123SOL    HW1  519   2.769   3.963   1.921  0.8246 -0.1736 -0.6457
  123SOL    HW2  520   2.719   3.808   1.908 -1.6053  0.2738  2.1910
  124SOL     OW  521   3.677   3.697   0.762  0.0884 -0.3924 -0.0963
  124SOL    HW1  522   3.774   3.673   0.765  0.1649 -0.4611 -1.7174
  124SOL    HW2  523   3.624   3.615   0.737 -0.0908  0.1777 -1.6936
  125SOL     OW  524   4.592   0.131   4.205 -0.0149  0.0033 -0.4400
  125SOL    HW1  525   4.512   0.083   4.169 -1.3273  1.5121  0.3397
  125SOL    HW2  526   4.660   0.141   4.133 -1.9987  1.7712 -2.2141
  126SOL     OW  527   2.468   2.367   4.390  0.4316  0.2227 -0.1927
  126SOL    HW1  528   2.482   2.405   4.481 -0.3187 -0.7145  0.3401
  126SOL    HW2  529   2.487   2.436   4.321  2.0406  0.6475  0.6326
  127SOL     OW  530   4.569   3.866   3.987  0.2197 -0.2295  0.4234
  127SOL    HW1  531   4.587   3.817   3.901  1.3826  1.8834 -0.5974
  127SOL    HW2  532   4.519   3.950   3.967  1.1106  0.6376  1.7402
  128SOL     OW  533   0.988   4.255   3.955  0.0149  0.0785  0.3635
  128SOL    HW1  534   1.052   4.204   3.898 -1.1427 -0.6866 -0.3004
  128SOL    HW2  535   1.008   4.353   3.949  1.3271 -0.1656  0.4686
  129SOL     OW  536   0.602   0.439   2.552  0.3282  0.6109 -0.1305
  129SOL    HW1  537   0.631   0.366   2.614 -0.1986  0.0882 -0.4889
  129SOL    HW2  538   0.583   0.401   2.462 -1.3179  0.9388  0.0432
  130SOL     OW  539   3.151   1.105   0.398  0.1778  0.5757  0.6484
  130SOL    HW1  540   3.173   1.160   0.318  0.8462  0.8998  1.0464
  130SOL    HW2  541   3.230   1.102   0.460 -1.0526  2.2851  2.4227
  131SOL     OW  542   0.016   0.768   1.499 -0.2806  0.5178 -0.1540
  131SOL    HW1  543   0.073   0.693   1.465  0.5091  0.7530  0.6277
  131SOL    HW2  544   0.031   0.849   1.443 -1.6834 -0.0813 -1.4619
  132SOL     OW  545   3.890   0.543   1.906  0.7638 -0.9375 -0.4837
  132SOL    HW1  546   3.980   0.540   1.863  1.0000 -0.1150 -0.0457
  132SOL    HW2  547   3.895   0.506   1.998  0.9313  0.2762  0.0134
  133SOL     OW  548   4.268   0.062   3.386 -0.8967 -0.4201  0.5240
  133SOL    HW1  549   4.309   0.009   3.460  1.5692  0.1799 -0.3290
  133SOL    HW2  550   4.169   0.049   3.388 -0.9717 -0.3845  3.9261
  134SOL     OW  551   2.871   4.135   4.908  0.1681 -0.4929 -0.0670
  134SOL    HW1  552   2.851   4.192   4.828  0.1429 -0.3181  0.0638
  134SOL    HW2  553   2.904   4.046   4.877  2.7638  0.4527 -0.2926
  135SOL     OW  554   2.821   1.024   1.518 -0.2245  0.0215 -0.3628
  135SOL    HW1  555   2.896   1.089   1.520 -0.1021 -0.0744 -1.3547
  135SOL    HW2  556   2.837   0.953   1.586 -1.0646  1.7547  1.7478
  136SOL     OW  557   4.022   3.939   4.405 -0.9729  0.7293 -0.2259
  136SOL    HW1  558   4.118   3.936   4.378 -0.8336 -0.1606  0.3030
  136SOL    HW2  559   3.966   3.962   4.326 -0.3933  0.4269 -0.7424
  137SOL     OW  560   4.508   1.670   4.012 -0.6127 -0.5437  0.6609
  137SOL    HW1  561   4.576   1.639   4.079 -1.0764  0.4914  1.6555
  137SOL    HW2  562   4.505   1.770   4.012 -0.2327 -0.4933 -1.3435
  138SOL     OW  563   3.038   3.468   1.015 -0.2273  0.4893  0.2785
  138SOL    HW1  564   3.071   3.561   1.029 -3.0711  1.4553  1.4214
  138SOL    HW2  565   3.011   3.457   0.919 -0.0764  0.9248  0.1810
  139SOL     OW  566   1.418   0.653   2.909 -0.0168 -0.4347 -0.0142
  139SOL    HW1  567   1.351   0.579   2.903  0.4456 -0.8500 -0.2276
  139SOL    HW2  568   1.390   0.719   2.978 -0.3610 -0.8943  0.2909
  140SOL     OW  569   1.434   1.749   1.496  0.1702  0.0495  0.3267
  140SOL    HW1  570   1.464   1.668   1.445  1.1853  0.7231 -0.1703
  140SOL    HW2  571   1.513   1.806   1.518 -0.7730  2.9898 -2.9220
  141SOL     OW  572   1.398   0.350   0.777 -0.1364 -0.0461 -0.5528
  141SOL    HW1  573   1.402   0.414   0.854 -1.8337 -0.9586  0.3390
  141SOL    HW2  574   1.310   0.360   0.731  0.6800  0.1673 -2.1402
  142SOL     OW  575   1.655   3.342   1.055  0.0759 -0.3651 -0.4115
  142SOL    HW1  576   1.713   3.358   1.135  0.2158  1.2021 -0.8062
  142SOL    HW2  577   1.561   3.368   1.077  0.1431  0.2064 -0.8091
  143SOL     OW  578   3.888   4.019   0.053  0.4092  0.4181  0.3253
  143SOL    HW1  579   3.901   3.948  -0.015 -0.2446 -0.3892  1.0199
  143SOL    HW2  580   3.840   4.097   0.011  0.5270  0.1804 -0.2631
  144SOL     OW  581   4.276   4.575   1.763  0.3025 -0.6098 -0.2283
  144SOL    HW1  582   4.320   4.576   1.673 -0.5392  1.3111 -0.6661
  144SOL    HW2  583   4.178   4.593   1.752  0.1253 -0.7481  1.0399
  145SOL     OW  584   2.336   3.623   1.472 -0.2518  0.1320 -0.0753
  145SOL    HW1  585   2.250   3.641   1.519 -0.1922 -2.3548  1.1917
  145SOL    HW2  586   2.411   3.623   1.538  0.0345 -2.0512 -0.3046
  146SOL     OW  587   5.115   4.508   2.378  0.4723  0.4682 -0.2459
  146SOL    HW1  588   5.201   4.545   2.342 -0.7661  2.6422 -1.1334
  146SOL    HW2  589   5.040   4.569   2.354 -1.3502 -1.3822  0.5168
  147SOL     OW  590   1.660   1.655   0.305  0.0700  0.3787  0.2989
  147SOL    HW1  591   1.723   1.586   0.269 -0.1768  0.5254 -0.4365
  147SOL    HW2  592   1.572   1.648   0.257  0.9085  3.0461 -1.8779
  148SOL     OW  593   4.655   5.039   0.221 -0.0995 -0.1149 -0.1903
  148SOL    HW1  594   4.597   5.009   0.145  2.8957 -0.1485 -2.6767
  148SOL    HW2  595   4.676   5.136   0.211  0.1419 -0.0632  0.7415
  149SOL     OW  596   1.937   4.712   4.774 -0.2185 -0.8113  0.0034
  149SOL    HW1  597   1.849   4.696   4.731 -0.6736  0.9789  0.1875
  149SOL    HW2  598   2.007   4.657   4.729 -0.8811  0.0911 -2.2620
  150SOL     OW  599   2.501   4.069   2.633 -0.0625 -0.5136  1.0704
  150SOL    HW1  600   2.481   4.143   2.697  1.2218  0.6574  0.1673
  150SOL    HW2  601   2.417   4.017   2.615 -0.8534  0.3184  2.1882
  151SOL     OW  602   2.045   2.032   1.578 -0.1984  0.4268 -0.0726
  151SOL    HW1  603   2.077   1.944   1.543  3.9837  2.4378 -1.9201
  151SOL    HW2  604   2.061   2.036   1.677  0.1257 -0.6648 -0.0709
  152SOL     OW  605   3.225   1.459   4.320  0.1680 -0.7159  0.6087
  152SOL    HW1  606   3.179   1.381   4.363  1.6262 -1.0524  1.6399
  152SOL    HW2  607   3.299   1.425   4.262  0.7827 -0.0988  1.0325
  153SOL     OW  608   4.761   0.322   0.443  0.4187  0.1776  0.4883
  153SOL    HW1  609   4.746   0.418   0.421  1.2138  0.6027  1.7028
  153SOL    HW2  610   4.674   0.272   0.435  0.2178  0.7455 -1.2210
  154SOL     OW  611   3.027   1.302   1.352  0.1959  0.5748 -0.1197
  154SOL    HW1  612   3.004   1.297   1.449 -0.4327  0.2748 -0.2788
  154SOL    HW2  613   3.117   1.260   1.337 -0.2868 -0.5901  0.1418
  155SOL     OW  614   3.968   0.124   0.148  0.0123 -0.2852  0.1522
  155SOL    HW1  615   3.997   0.207   0.101 -1.1523 -0.1064 -0.2880
  155SOL    HW2  616   3.882   0.141   0.195  1.0065 -0.5329  2.1673
  156SOL     OW  617   3.137   4.987   3.071 -0.1054 -0.2457 -0.5063
  156SOL    HW1  618   3.187   4.900   3.065  1.4078  0.6530 -1.7508
  156SOL    HW2  619   3.198   5.062   3.044 -1.0164  1.3762  1.6611
  157SOL     OW  620   0.587   0.148   0.905  0.2278  0.1104  0.4490
  157SOL    HW1  621   0.661   0.188   0.959 -0.9342  1.5120  1.0778
  157SOL    HW2  622   0.554   0.216   0.840  0.0212 -0.7811 -0.3992
  158SOL     OW  623   1.571   0.053   1.629 -0.2497 -0.1045 -0.7082
  158SOL    HW1  624   1.599   0.144   1.659  1.2711 -0.8063  0.0961
  158SOL    HW2  625   1.648  -0.010   1.635 -1.4484 -1.6236 -0.5617
  159SOL     OW  626   0.906   1.085   1.866 -0.2885  0.1142 -0.4766
  159SOL    HW1  627   0.985   1.147   1.862 -1.8478  2.2566 -0.1629
  159SOL    HW2  628   0.857   1.100   1.952  0.6079 -3.4419  0.8390
  160SOL     OW  629   3.965   4.443   2.007 -0.2852 -0.4035  0.1315
  160SOL    HW1  630   3.945   4.529   1.959  0.7868 -0.6389 -0.7811
  160SOL    HW2  631   3.944   4.366   1.948  0.9136 -0.7058  0.0861
  161SOL     OW  632   0.905   1.403   0.916 -0.0316  0.0971  0.5156
  161SOL    HW1  633   0.904   1.403   0.816 -0.0206 -0.1372  0.5144
  161SOL    HW2  634   0.831   1.345   0.950 -0.4532  0.7079  0.6533
  162SOL     OW  635   3.931   0.672   3.209 -0.2259 -0.1254  0.0474
  162SOL    HW1  636   3.937   0.713   3.118 -0.0657 -2.7357 -1.2152
  162SOL    HW2  637   3.946   0.742   3.278  1.9151  1.5832 -1.9628
  163SOL     OW  638   4.844   3.444   2.046  0.0034  0.7485 -0.5187
  163SOL    HW1  639   4.902   3.387   1.988 -0.6811  0.3007 -0.7680
  163SOL    HW2  640   4.761   3.394   2.070 -0.7069  1.7131 -0.9106
  164SOL     OW  641   0.283   2.343   5.089 -0.0279 -0.6038 -0.2200
  164SOL    HW1  642   0.381   2.364   5.083  0.1079 -1.1143  0.1553
  164SOL    HW2  643   0.260   2.272   5.023 -0.3929  0.3421 -1.1464
  165SOL     OW  644   1.149   4.268   1.110 -0.6130 -0.5094 -0.0507
  165SOL    HW1  645   1.103   4.219   1.036 -3.4942 -0.8436  1.8041
  165SOL    HW2  646   1.093   4.346   1.138  0.9309  0.2419  1.1204
  166SOL     OW  647   4.249   2.664   2.028  0.4518 -0.1486  0.1775
  166SOL    HW1  648   4.321   2.718   1.985 -1.4939  2.0905 -0.4590
  166SOL    HW2  649   4.219   2.708   2.112 -1.3888 -0.0130 -0.5008
  167SOL     OW  650   0.503   4.856   2.792 -0.0681 -0.2645 -0.4536
  167SOL    HW1  651   0.412   4.893   2.811  0.5394  2.5527 -2.2557
  167SOL    HW2  652   0.502   4.757   2.801 -3.2587 -0.3179 -0.2698
  168SOL     OW  653   2.212   0.626   0.578 -0.0536  0.3330 -0.5805
  168SOL    HW1  654   2.257   0.547   0.620  1.4804  0.5289 -1.7370
  168SOL    HW2  655   2.117   0.631   0.609  0.8518  0.2742  2.5452
  169SOL     OW  656   4.185   1.191   4.534 -0.0671 -0.0253  0.2128
  169SOL    HW1  657   4.184   1.278   4.584  0.3985 -0.2993  0.7189
  169SOL    HW2  658   4.274   1.179   4.491 -0.0171 -0.4083  0.4263
  170SOL     OW  659   0.289   3.432   3.598 -0.6609 -0.7915  0.1300
  170SOL    HW1  660   0.315   3.509   3.656 -2.0803  1.7940 -2.3803
  170SOL    HW2  661   0.338   3.438   3.511 -0.1358 -3.3330  0.1843
  171SOL     OW  662   1.206   2.388   4.396 -0.6084 -0.7761  0.0943
  171SOL    HW1  663   1.123   2.389   4.340 -1.5021  1.4370  1.3326
  171SOL    HW2  664   1.252   2.477   4.390 -0.0904 -0.8763  1.9111
  172SOL     OW  665   0.782   3.062   0.999 -0.2566  0.0233  0.0577
  172SOL    HW1  666   0.826   3.068   1.089 -1.4862 -1.1312  0.7818
  172SOL    HW2  667   0.687   3.095   1.006 -0.3172  0.0752 -0.8604
  173SOL     OW  668   4.821   1.809   4.975 -0.4336 -0.0904  0.0780
  173SOL    HW1  669   4.768   1.875   5.028 -1.9294 -1.1134 -0.0813
  173SOL    HW2  670   4.759   1.749   4.925  0.9000 -1.0885 -0.4403
  174SOL     OW  671   3.526   0.707   2.314 -0.8864 -0.0388  0.5189
  174SOL    HW1  672   3.556   0.622   2.357  1.6028  0.4042 -0.1689
  174SOL    HW2  673   3.514   0.693   2.215  0.6675  0.6217  0.2055
  175SOL     OW  674   0.901   1.549   2.037  0.1710 -0.1613 -0.5259
  175SOL    HW1  675   0.987   1.599   2.048 -0.2291  0.5410 -0.5653
  175SOL    HW2  676   0.896   1.476   2.105 -0.5139  1.6504  1.4548
  176SOL     OW  677   3.993   0.102   3.374  0.1198  0.0186 -0.2078
  176SOL    HW1  678   4.052   0.183   3.371 -1.5053  1.3388  1.4927
  176SOL    HW2  679   3.926   0.107   3.300  0.2216  0.0726 -0.2972
  177SOL     OW  680   1.176   2.903   2.505  0.4859 -0.2184 -0.6555
  177SOL    HW1  681   1.214   2.929   2.416  1.0079 -0.5762 -0.5422
  177SOL    HW2  682   1.207   2.968   2.574  1.5506 -0.9457 -0.4246
  178SOL     OW  683   2.749   0.147   3.291 -0.0080 -0.0557 -0.0626
  178SOL    HW1  684   2.759   0.218   3.222  1.0633  0.0329  0.1655
  178SOL    HW2  685   2.670   0.167   3.349  0.2634  0.9181 -0.0265
  179SOL     OW  686   4.860   4.214   3.903  0.3814  0.2824 -0.1358
  179SOL    HW1  687   4.871   4.195   4.001  1.8169 -1.0077 -0.5207
  179SOL    HW2  688   4.766   4.244   3.886  0.2222  0.9584  1.6931
  180SOL     OW  689   4.740   1.546   1.878  0.3180 -0.4155  0.1709
  180SOL    HW1  690   4.712   1.450   1.887 -1.4978  0.0078 -0.5164
  180SOL    HW2  691   4.662   1.601   1.849  1.3728  1.2623  0.3708
  181SOL     OW  692   3.455   3.197   3.953  0.3086 -0.3747 -0.2501
  181SOL    HW1  693   3.534   3.258   3.962  0.0280  0.2053 -1.4734
  181SOL    HW2  694   3.439   3.151   4.040  0.9238  0.8217  0.5373
  182SOL     OW  695   4.369   0.244   0.745 -0.0424 -0.9389  0.4409
  182SOL    HW1  696   4.345   0.148   0.757 -0.2236 -1.0735 -0.7788
  182SOL    HW2  697   4.296   0.301   0.782 -0.4107 -1.2993  0.2842
  183SOL     OW  698   1.048   2.447   0.942 -0.3573 -0.2938 -0.4172
  183SOL    HW1  699   1.006   2.370   0.894  3.0470 -1.3027 -2.1227
  183SOL    HW2  700   1.085   2.415   1.030 -0.3255 -0.2073 -0.3988
  184SOL     OW  701   4.941   2.091   1.701  0.2854 -0.5235  0.2380
  184SOL    HW1  702   4.949   2.188   1.725  1.5465 -0.5370 -0.0256
  184SOL    HW2  703   5.000   2.037   1.762  1.8978 -0.7774 -1.4448
  185SOL     OW  704   3.629   1.032   0.029  0.1034 -0.1935 -0.2219
  185SOL    HW1  705   3.548   1.024  -0.030  0.9213 -1.4879 -1.2229
  185SOL    HW2  706   3.618   1.112   0.088 -1.1813  0.6173 -1.4597
  186SOL     OW  707   1.029   1.222   4.166  0.1402  0.3940 -0.3850
  186SOL    HW1  708   0.948   1.278   4.187  0.2614  0.9722 -1.3920
  186SOL    HW2  709   1.008   1.126   4.184 -0.6690  0.5675 -0.3374
  187SOL     OW  710   4.752   4.822   0.600 -0.0029  0.4115 -0.2638
  187SOL    HW1  711   4.844   4.857   0.583 -0.3487  1.6270  0.2875
  187SOL    HW2  712   4.735   4.818   0.699 -0.9426  1.2993 -0.3714
  188SOL     OW  713   0.064   2.875   3.586 -0.0565 -0.5080 -0.3257
  188SOL    HW1  714   0.041   2.931   3.507 -1.8916 -1.2286 -0.3651
  188SOL    HW2  715   0.090   2.934   3.663  1.4819  0.2028 -1.3578
  189SOL     OW  716   1.241   3.876   3.484  0.3318  0.2375  0.4497
  189SOL    HW1  717   1.151   3.874   3.528  0.0614  1.3815 -0.0273
  189SOL    HW2  718   1.281   3.784   3.487 -0.2424  0.0104  1.8912
  190SOL     OW  719   0.365   0.343   2.803  0.0396 -0.2043  0.3092
  190SOL    HW1  720   0.449   0.315   2.755 -1.0659 -1.0962 -1.1945
  190SOL    HW2  721   0.293   0.359   2.736 -1.4309 -0.9919  1.6502
  191SOL     OW  722   2.848   2.796   4.588  0.7162 -0.1289  0.0342
  191SOL    HW1  723   2.888   2.832   4.672 -0.5446  0.8432  0.2503
  191SOL    HW2  724   2.914   2.804   4.513  1.1654  0.7907  0.5131
  192SOL     OW  725   4.465   3.123   4.393 -0.3468 -0.3027  0.2257
  192SOL    HW1  726   4.474   3.216   4.429 -0.1827 -0.5212  0.7627
  192SOL    HW2  727   4.476   3.124   4.294  0.1745  0.1847  0.2859
  193SOL     OW  728   1.011   4.780   3.351  0.6888 -0.1727  0.5334
  193SOL    HW1  729   1.053   4.869   3.332 -0.6223 -0.1459 -2.8903
  193SOL    HW2  730   1.076   4.707   3.332  0.3190 -0.0290 -1.4469
  194SOL     OW  731   3.522   1.062   4.149  0.0542  0.5271 -0.4292
  194SOL    HW1  732   3.478   0.977   4.117  0.5254  0.3030 -0.4960
  194SOL    HW2  733   3.602   1.039   4.204  0.6945  0.9267 -1.1722
  195SOL     OW  734   1.341   4.817   3.425  0.0706  0.1593 -0.3540
  195SOL    HW1  735   1.334   4.856   3.333  0.0475 -2.0721 -1.3711
  195SOL    HW2  736   1.405   4.739   3.423  0.4622  0.3824  1.6511
  196SOL     OW  737   5.079   0.056   4.942 -0.2621 -0.5009  0.1798
  196SOL    HW1  738   5.088   0.082   4.846 -0.2335 -0.7923  0.1045
  196SOL    HW2  739   5.159   0.005   4.971 -0.3781 -0.6214  0.2917
  197SOL     OW  740   2.628   0.467   4.630 -0.0793  0.1979  0.8880
  197SOL    HW1  741   2.533   0.461   4.661 -0.1537  1.6332  0.9870
  197SOL    HW2  742   2.680   0.522   4.695  0.3633  1.0822 -0.2008
  198SOL     OW  743   3.726   3.572   0.158 -0.3257 -0.7127 -0.0667
  198SOL    HW1  744   3.697   3.490   0.110  0.0377 -0.0981 -1.3720
  198SOL    HW2  745   3.667   3.587   0.237 -0.6702 -1.9688 -0.0697
  199SOL     OW  746   4.805   5.092   2.351 -0.0578 -0.5781 -0.0546
  199SOL    HW1  747   4.832   5.157   2.423  2.3036 -0.9416 -0.5120
  199SOL    HW2  748   4.874   5.093   2.279 -0.4255 -2.9506 -0.5150
  200SOL     OW  749   3.705   1.140   2.192 -0.4162 -0.2020  0.0334
  200SOL    HW1  750   3.766   1.218   2.179  0.7994 -0.8532  1.5267
  200SOL    HW2  751   3.632   1.166   2.255 -0.4266 -0.0655 -0.0338
  201SOL     OW  752   4.003   3.859   0.246 -0.0844 -0.0935 -0.1675
  201SOL    HW1  753   4.035   3.911   0.325 -1.0769 -0.2344  0.3377
  201SOL    HW2  754   3.974   3.923   0.174  4.0214  0.1578 -1.8963
  202SOL     OW  755   1.799   1.770   4.219 -0.0325 -0.6586  0.8690
  202SOL    HW1  756   1.858   1.721   4.283  0.3031 -0.1425  0.9687
  202SOL    HW2  757   1.855   1.835   4.166 -0.5441  0.0157  1.1433
  203SOL     OW  758   1.602   1.672   4.504 -0.2704  0.5634 -0.1364
  203SOL    HW1  759   1.629   1.595   4.446  1.6671  1.3527 -0.3457
  203SOL    HW2  760   1.581   1.752   4.446 -3.2232  0.0229  0.0047
  204SOL     OW  761   3.207   1.985   2.868 -0.1670 -0.3211  0.6169
  204SOL    HW1  762   3.148   1.908   2.844  1.0017 -1.4888  1.3194
  204SOL    HW2  763   3.229   1.980   2.966 -1.0905  1.6555  0.9773
  205SOL     OW  764   4.953   2.295   1.955 -0.1057 -0.1391  0.1224
  205SOL    HW1  765   5.051   2.285   1.974  0.1881 -2.4517 -1.9800
  205SOL    HW2  766   4.901   2.265   2.034  0.9286 -0.6440  0.6336
  206SOL     OW  767   2.790   1.277   1.910 -0.0704  0.1863 -0.3215
  206SOL    HW1  768   2.765   1.364   1.868  0.1788 -0.4522 -1.8708
  206SOL    HW2  769   2.751   1.202   1.857  2.0862 -0.7304 -0.7213
  207SOL     OW  770   4.196   4.375   3.419 -0.8842 -0.3917  0.2552
  207SOL    HW1  771   4.156   4.412   3.503 -0.5318  1.1401 -0.2344
  207SOL    HW2  772   4.277   4.321   3.443  0.4155  1.7028  0.7973
  208SOL     OW  773   5.079   2.675   1.556  0.3958  0.2492 -0.0194
  208SOL    HW1  774   5.088   2.630   1.467 -2.2328  0.1137 -0.2934
  208SOL    HW2  775   5.009   2.628   1.609  0.2614  1.7765  1.2037
  209SOL     OW  776   2.436   4.497   3.567 -0.1633  0.0567 -0.6593
  209SOL    HW1  777   2.470   4.417   3.519 -1.2446 -0.2290 -0.9676
  209SOL    HW2  778   2.509   4.565   3.574  0.7486 -0.9142 -0.4438
  210SOL     OW  779   2.767   3.713   2.540  0.0779  0.3448 -0.0876
  210SOL    HW1  780   2.809   3.803   2.546  0.5394  0.0615  2.0209
  210SOL    HW2  781   2.838   3.643   2.534 -0.1530  0.0198  0.6987
  211SOL     OW  782   4.279   3.614   0.385  0.1961 -0.5172  0.5952
  211SOL    HW1  783   4.212   3.639   0.455 -0.3987 -0.4180  0.0031
  211SOL    HW2  784   4.339   3.692   0.367  1.5633 -1.1245  2.3114
  212SOL     OW  785   3.527   3.671   2.753 -0.1326  0.7516 -0.0981
  212SOL    HW1  786   3.459   3.709   2.689  0.9219  0.2395 -1.5850
  212SOL    HW2  787   3.612   3.723   2.745 -0.0761  0.8693  1.1485
  213SOL     OW  788   2.337   3.820   3.000  0.6595  0.1818 -0.1585
  213SOL    HW1  789   2.386   3.767   2.931  0.2253 -0.2814 -0.1159
  213SOL    HW2  790   2.361   3.787   3.091  2.5356  1.8869  0.0326
  214SOL     OW  791   3.207   1.077   1.273 -0.2691  0.3892 -0.1795
  214SOL    HW1  792   3.154   1.008   1.324 -0.7242  0.5274 -0.4672
  214SOL    HW2  793   3.294   1.092   1.320  0.0030 -0.6552 -0.3078
  215SOL     OW  794   1.086   0.145   2.927 -0.0505 -0.2079 -0.0563
  215SOL    HW1  795   1.155   0.086   2.884 -0.3197  0.7653 -1.9447
  215SOL    HW2  796   1.106   0.155   3.024  0.5703 -2.5777  0.1303
  216SOL     OW  797   1.058   0.774   1.527 -0.0563 -0.8522 -0.4731
  216SOL    HW1  798   1.036   0.751   1.432 -1.0674  0.4983 -0.5841
  216SOL    HW2  799   0.987   0.832   1.565  1.7642  1.0803  0.1767
  217SOL     OW  800   0.945   1.980   2.057 -0.4347  0.0214  0.3203
  217SOL    HW1  801   0.947   2.014   1.962 -0.4478  1.7694  0.8993
  217SOL    HW2  802   0.885   1.901   2.063 -0.5807 -0.0110 -1.1008
  218SOL     OW  803   2.064   1.353   3.740  0.6000 -0.0624 -0.9663
  218SOL    HW1  804   2.117   1.286   3.688  2.4170  0.7885 -0.2887
  218SOL    HW2  805   2.117   1.437   3.748  0.1003  0.0548  1.6708
  219SOL     OW  806   2.712   0.331   4.205  0.0682  0.3249 -0.1168
  219SOL    HW1  807   2.613   0.343   4.196 -0.2394 -0.6478  1.4425
  219SOL    HW2  808   2.758   0.366   4.124 -1.6372 -0.2407 -1.3844
  220SOL     OW  809   3.122   1.300   4.869 -0.7457 -0.4230  0.2073
  220SOL    HW1  810   3.046   1.268   4.813 -0.9225  0.7287 -0.2210
  220SOL    HW2  811   3.208   1.262   4.833 -0.7998  0.6760 -1.1678
  221SOL     OW  812   1.131   3.735   5.105  0.1255 -0.2228  0.4525
  221SOL    HW1  813   1.181   3.670   5.162 -1.1797  0.8353  2.9841
  221SOL    HW2  814   1.193   3.809   5.076  0.5490 -0.0657  1.6973
  222SOL     OW  815   2.620   2.421   3.251 -0.1256  0.4076  0.1049
  222SOL    HW1  816   2.644   2.470   3.167 -0.4868  1.5791  0.6618
  222SOL    HW2  817   2.611   2.323   3.231  2.9334  0.1496 -0.5935
  223SOL     OW  818   1.408   4.781   2.220 -0.0699 -0.2670 -0.1648
  223SOL    HW1  819   1.443   4.865   2.179  1.2197 -0.4709  0.4831
  223SOL    HW2  820   1.478   4.710   2.217 -0.6154 -0.8638  0.6681
  224SOL     OW  821   0.777   4.986   3.593  0.3363  0.3615 -0.0254
  224SOL    HW1  822   0.720   4.986   3.511 -0.8744 -1.0391  0.7662
  224SOL    HW2  823   0.740   4.921   3.659  2.9168 -0.6337  0.5267
  225SOL     OW  824   1.481   1.339   4.192  0.1919  0.0401 -0.6330
  225SOL    HW1  825   1.386   1.356   4.217 -0.0966 -1.5245 -0.5516
  225SOL    HW2  826   1.488   1.329   4.093 -0.5084 -3.7345 -0.4436
  226SOL     OW  827   0.177   1.207   4.684  0.0038 -0.3516  0.0255
  226SOL    HW1  828   0.081   1.189   4.662 -0.2584  1.2414 -0.2370
  226SOL    HW2  829   0.235   1.172   4.610 -0.4623 -0.3355 -0.3554
  227SOL     OW  830   4.774   0.371   1.768 -0.0964 -0.1043 -0.1063
  227SOL    HW1  831   4.747   0.467   1.771 -1.1573 -0.3431 -0.9345
  227SOL    HW2  832   4.850   0.359   1.704  0.5013  0.2732  0.5283
  228SOL     OW  833   4.964   3.361   2.648 -0.0605 -0.1631  0.5017
  228SOL    HW1  834   4.864   3.361   2.654 -0.0302 -0.6334  1.1047
  228SOL    HW2  835   4.997   3.267   2.643  0.3527 -0.0066  0.2101
  229SOL     OW  836   4.353   0.955   3.788  0.0647  0.4825  0.6917
  229SOL    HW1  837   4.265   0.963   3.834 -0.1757  0.2305  0.2846
  229SOL    HW2  838   4.426   0.987   3.848 -0.2704  0.3732  1.1562
  230SOL     OW  839   2.429   1.879   2.399 -0.4463 -0.4121 -0.3623
  230SOL    HW1  840   2.371   1.819   2.344 -0.6480  0.5310 -1.1910
  230SOL    HW2  841   2.374   1.952   2.440  0.2104  0.8199 -1.6062
  231SOL     OW  842   4.027   1.287   0.760 -0.0936  0.2265  0.2177
  231SOL    HW1  843   4.092   1.287   0.836  0.8455  0.9738 -0.5630
  231SOL    HW2  844   4.033   1.374   0.711 -0.3929 -0.4042 -0.9697
  232SOL     OW  845   1.037   2.323   0.107  0.5123  0.6528 -0.2112
  232SOL    HW1  846   1.064   2.233   0.074 -0.0269  0.2710  0.3623
  232SOL    HW2  847   0.942   2.342   0.083  0.2749  0.5905  0.6210
  233SOL     OW  848   3.037   4.288   1.541  0.0720  0.4648  0.0892
  233SOL    HW1  849   3.047   4.214   1.474  2.2757  1.7801 -1.1725
  233SOL    HW2  850   2.951   4.336   1.525  0.4303  0.5843 -1.7020
  234SOL     OW  851   2.564   2.745   0.937 -0.3215  0.0302 -0.0581
  234SOL    HW1  852   2.497   2.818   0.922 -0.7278 -0.4204 -0.4461
  234SOL    HW2  853   2.525   2.657   0.912 -0.8963 -0.7608  3.1520
  235SOL     OW  854   2.721   0.661   4.801  0.2838 -0.1644  0.0427
  235SOL    HW1  855   2.658   0.629   4.872 -0.0285 -0.1074 -0.2088
  235SOL    HW2  856   2.812   0.673   4.841  0.2842 -0.8599  0.2613
  236SOL     OW  857   3.145   4.054   2.588 -0.8998 -0.3366  0.2536
  236SOL    HW1  858   3.123   4.081   2.494  0.8925 -0.7337 -0.3353
  236SOL    HW2  859   3.137   4.133   2.649  0.0228  0.4805 -0.6467
  237SOL     OW  860   0.520   4.072   1.014  0.0252 -0.1344 -0.7341
  237SOL    HW1  861   0.553   4.020   1.092  0.7722 -1.7012 -2.0339
  237SOL    HW2  862   0.598   4.101   0.957 -0.5869 -0.6999 -1.9042
  238SOL     OW  863   3.904   2.899   3.195 -0.2593  0.2072  0.2549
  238SOL    HW1  864   3.890   2.857   3.105 -1.1129  2.3972 -0.7118
  238SOL    HW2  865   3.995   2.941   3.198  0.0785 -0.5509  0.7216
  239SOL     OW  866   4.779   3.986   4.891 -0.5815  0.2121  0.5208
  239SOL    HW1  867   4.789   3.919   4.964  0.8160  0.6483  0.7533
  239SOL    HW2  868   4.698   3.963   4.836 -0.5067 -1.2680  0.9782
  240SOL     OW  869   2.196   4.863   1.781 -0.1077  0.2327  0.1089
  240SOL    HW1  870   2.217   4.958   1.759  1.6914  0.0175  0.7129
  240SOL    HW2  871   2.244   4.837   1.865  1.3750 -1.8595 -1.2865
  241SOL     OW  872   1.480   0.076   3.081 -0.0453 -0.2450 -0.2063
  241SOL    HW1  873   1.541   0.154   3.094  1.2848 -1.3989  0.7937
  241SOL    HW2  874   1.476   0.051   2.984 -0.9859  1.4091 -0.6276
  242SOL     OW  875   1.884   0.646   2.163  0.1286  0.2051  0.2363
  242SOL    HW1  876   1.970   0.681   2.127 -0.6991  0.4421 -1.6563
  242SOL    HW2  877   1.861   0.561   2.116 -0.1766 -0.3974  1.4544
  243SOL     OW  878   2.543   3.834   5.079 -0.0310  0.1867  0.6342
  243SOL    HW1  879   2.448   3.823   5.106 -0.5174  1.6221 -0.3744
  243SOL    HW2  880   2.554   3.805   4.984  0.3636  0.7973  0.4924
  244SOL     OW  881   3.210   1.783   3.213  0.8922  0.5073  0.3153
  244SOL    HW1  882   3.309   1.785   3.229  0.7225  0.8798  1.3581
  244SOL    HW2  883   3.179   1.874   3.184  0.9029  0.2921 -0.4105
  245SOL     OW  884   4.338   4.054   0.345  0.5028  0.0852  0.0185
  245SOL    HW1  885   4.294   4.059   0.255 -0.1273 -1.4231  0.2141
  245SOL    HW2  886   4.389   3.968   0.352  1.0124  0.4488  0.9090
  246SOL     OW  887   1.324   0.236   0.425 -0.3314  0.1445 -0.1150
  246SOL    HW1  888   1.423   0.248   0.433 -0.3195 -0.1880  0.2599
  246SOL    HW2  889   1.278   0.303   0.483 -0.2741 -1.2747  1.6202
  247SOL     OW  890   3.224   0.607   4.245 -0.5480 -0.1639  0.1147
  247SOL    HW1  891   3.307   0.570   4.285  0.0906 -0.1564 -1.1544
  247SOL    HW2  892   3.171   0.654   4.315  0.1449 -0.8157  1.0915
  248SOL     OW  893   4.335   2.255   1.820 -0.1146  0.2408 -0.1593
  248SOL    HW1  894   4.429   2.289   1.827  0.0285  0.3146 -1.9509
  248SOL    HW2  895   4.316   2.228   1.726 -1.9743  0.4652  0.1038
  249SOL     OW  896   1.085   3.714   4.328 -0.2949 -0.0444 -0.3697
  249SOL    HW1  897   1.069   3.774   4.249 -0.6798  2.5844  1.5553
  249SOL    HW2  898   1.002   3.711   4.384  0.8587  0.6158  1.4494
  250SOL     OW  899   1.134   3.239   3.249 -0.4518  0.0317 -0.1658
  250SOL    HW1  900   1.098   3.248   3.341 -0.8021 -3.7494  0.2342
  250SOL    HW2  901   1.221   3.189   3.252  0.7526  1.8981 -1.7636
  251SOL     OW  902   2.484   4.963   3.635  0.4563 -0.1089 -0.1681
  251SOL    HW1  903   2.548   5.001   3.702 -1.3145 -0.1622  1.6363
  251SOL    HW2  904   2.495   5.010   3.547  3.6771 -0.8444 -0.3078
  252SOL     OW  905   2.139   0.892   3.621 -0.0686  0.0531 -0.1513
  252SOL    HW1  906   2.175   0.850   3.538  0.7243 -0.5068  0.4585
  252SOL    HW2  907   2.040   0.895   3.617 -0.0157  1.0133 -1.5890
  253SOL     OW  908   0.175   2.570   4.981 -0.0017 -0.0592  0.4283
  253SOL    HW1  909   0.206   2.477   5.002 -1.1920 -0.6904 -0.5213
  253SOL    HW2  910   0.139   2.612   5.064  1.7706  0.0818  1.1724
  254SOL     OW  911   2.518   4.923   2.643  0.1655  0.3246  0.5329
  254SOL    HW1  912   2.554   5.014   2.667 -0.6941  0.8922 -0.2711
  254SOL    HW2  913   2.443   4.933   2.578 -0.2307 -0.9507  0.7705
  255SOL     OW  914   4.260   1.930   1.988  0.5849  0.2839  0.3921
  255SOL    HW1  915   4.179   1.964   2.036  1.1665  1.6502  0.4566
  255SOL    HW2  916   4.299   1.854   2.039  0.3353  0.7480  1.3031
  256SOL     OW  917   0.001   1.396   3.312  0.5349 -0.3746 -0.0456
  256SOL    HW1  918  -0.081   1.393   3.369  0.6547 -0.6009  0.1190
  256SOL    HW2  919   0.057   1.475   3.338  0.0416  0.1755 -0.6244
  257SOL     OW  920   3.131   2.699   3.480 -0.4318 -0.1082 -0.4460
  257SOL    HW1  921   3.172   2.779   3.435  1.1423 -0.3761  0.4094
  257SOL    HW2  922   3.122   2.624   3.414 -0.8564  0.4106 -0.9813
  258SOL     OW  923   1.939   3.644   0.749  0.5547  0.2211 -0.0535
  258SOL    HW1  924   1.930   3.553   0.791 -1.7468  0.6366  0.4811
  258SOL    HW2  925   1.914   3.638   0.652 -0.1030  0.3518  0.1015
  259SOL     OW  926   2.119   3.929   3.770  0.2629  0.5742 -0.1167
  259SOL    HW1  927   2.070   3.899   3.689  0.8253 -0.2410 -0.1682
  259SOL    HW2  928   2.054   3.941   3.846 -0.2700  1.3994 -0.6910
  260SOL     OW  929   1.781   1.707   2.466  0.4224 -0.3463 -0.0317
  260SOL    HW1  930   1.768   1.626   2.524  0.5835 -0.8040 -0.6264
  260SOL    HW2  931   1.788   1.788   2.524  1.2883 -0.8819  0.6411
  261SOL     OW  932   2.191   4.147   4.907 -0.4375 -0.3010  0.0935
  261SOL    HW1  933   2.166   4.177   4.815  1.3097  4.2950  0.8510
  261SOL    HW2  934   2.194   4.226   4.969  2.2569 -2.5173  3.1656
  262SOL     OW  935   3.742   4.199   3.665  0.0195  0.3348  0.3163
  262SOL    HW1  936   3.701   4.289   3.681  0.0050  0.3889 -0.0250
  262SOL    HW2  937   3.720   4.168   3.573  0.7492  0.3646  0.1256
  263SOL     OW  938   4.200   4.102   1.008 -0.0240 -0.2070 -0.2788
  263SOL    HW1  939   4.235   4.195   0.993 -2.0470  0.4937 -1.1297
  263SOL    HW2  940   4.276   4.038   1.018  1.4224  1.5160  0.1801
  264SOL     OW  941   0.238   1.352   1.553  0.4990  0.4221 -0.3664
  264SOL    HW1  942   0.318   1.361   1.611  0.9516 -2.6011 -0.3586
  264SOL    HW2  943   0.264   1.313   1.465 -0.8901 -0.2029 -0.5371
  265SOL     OW  944   2.382   4.384   4.766 -0.1663  0.4488 -0.3402
  265SOL    HW1  945   2.312   4.453   4.785  0.7433  1.1895  0.4301
  265SOL    HW2  946   2.442   4.375   4.845  0.8655  0.1398 -1.1393
  266SOL     OW  947   0.900   3.366   0.364  0.1548 -0.2057  0.4377
  266SOL    HW1  948   0.975   3.413   0.410 -0.1767 -0.0970  0.8713
  266SOL    HW2  949   0.826   3.430   0.344  0.5860 -0.0930 -0.9078
  267SOL     OW  950   3.270   0.658   0.987  0.1861  0.3959 -0.2018
  267SOL    HW1  951   3.252   0.709   1.070 -0.2912  0.5389 -0.3901
  267SOL    HW2  952   3.299   0.565   1.011 -1.6937 -0.1487  0.1284
  268SOL     OW  953   0.767   2.932   0.429  0.1239 -0.0047  0.3508
  268SOL    HW1  954   0.811   2.888   0.507 -0.0816  0.1931  0.5845
  268SOL    HW2  955   0.836   2.959   0.362  0.1116 -2.3573 -0.6979
  269SOL     OW  956   2.643   2.684   0.444 -0.1448 -0.1041  0.1731
  269SOL    HW1  957   2.614   2.590   0.429  0.5560 -0.4478  0.8557
  269SOL    HW2  958   2.564   2.740   0.469 -0.5370 -0.5568 -0.0439
  270SOL     OW  959   0.948   4.545   2.173  0.4688  0.3262 -1.0199
  270SOL    HW1  960   1.032   4.595   2.155  1.6221 -0.6649  1.1628
  270SOL    HW2  961   0.970   4.450   2.197 -1.0106  0.5480  1.6312
  271SOL     OW  962   2.771   4.466   3.214  0.0505 -0.2694 -0.1590
  271SOL    HW1  963   2.833   4.520   3.157  1.5064 -2.2537 -0.5431
  271SOL    HW2  964   2.758   4.513   3.302  1.0498  0.8278 -0.5692
  272SOL     OW  965   4.949   4.621   0.906 -0.1253  0.1487 -0.0803
  272SOL    HW1  966   4.960   4.609   1.005  1.4489  2.3117  0.0746
  272SOL    HW2  967   4.906   4.709   0.887  3.0935  1.6308 -1.3033
  273SOL     OW  968   0.218   2.187   0.577  0.1693  0.4443  0.1428
  273SOL    HW1  969   0.189   2.281   0.556 -0.9441  0.4850  1.7184
  273SOL    HW2  970   0.266   2.149   0.498 -1.0501  1.6556 -1.2351
  274SOL     OW  971   2.879   4.845   4.363 -0.2638  0.7220 -0.2152
  274SOL    HW1  972   2.892   4.786   4.283  0.8976  0.0256  0.4547
  274SOL    HW2  973   2.820   4.923   4.338  0.3939  0.7409 -1.8517
  275SOL     OW  974   3.399   2.498   2.892 -0.4937  0.2686  0.1777
  275SOL    HW1  975   3.358   2.411   2.863  2.9117 -0.8392 -1.7884
  275SOL    HW2  976   3.447   2.485   2.979  1.5673 -0.4287 -1.0020
  276SOL     OW  977   1.837   2.560   1.101  0.3774 -0.0545  0.0723
  276SOL    HW1  978   1.745   2.592   1.125 -0.1267  0.2086 -2.0686
  276SOL    HW2  979   1.846   2.464   1.129 -0.2917  0.1012  0.8926
  277SOL     OW  980   3.837   4.115   0.775 -0.5888 -0.0155  0.1600
  277SOL    HW1  981   3.835   4.103   0.676 -0.0538  0.7297  0.0532
  277SOL    HW2  982   3.787   4.040   0.819 -0.0886 -0.8240 -0.6290
  278SOL     OW  983   3.011   1.664   4.680 -0.0935 -0.0979  0.6671
  278SOL    HW1  984   3.076   1.691   4.609  0.2367  0.4429  1.1656
  278SOL    HW2  985   2.936   1.730   4.683 -1.6104 -1.6353 -1.0714
  279SOL     OW  986   0.447   0.873   3.915  0.1824 -0.0573 -0.3585
  279SOL    HW1  987   0.451   0.954   3.974  0.5853  0.8370 -1.5570
  279SOL    HW2  988   0.539   0.846   3.888 -0.0318  0.2568 -1.4789
  280SOL     OW  989   3.321   4.331   3.186 -0.6579  0.0624 -0.0436
  280SOL    HW1  990   3.340   4.316   3.283 -1.6186 -0.6611  0.0476
  280SOL    HW2  991   3.402   4.305   3.133 -0.4473 -0.4362  0.5014
  281SOL     OW  992   0.056   1.963   2.453  0.5020 -0.7564  0.1787
  281SOL    HW1  993  -0.004   1.984   2.376  2.4253  1.4223 -0.8680
  281SOL    HW2  994   0.005   1.973   2.538 -0.8910 -0.0422 -0.6992
  282SOL     OW  995   1.994   0.368   0.253 -0.1688 -0.1482  0.3621
  282SOL    HW1  996   1.896   0.383   0.262  0.2353  1.9997  1.9787
  282SOL    HW2  997   2.040   0.455   0.236  1.5184 -1.0115  0.3029
  283SOL     OW  998   0.981   1.034   2.424  0.0141  0.0484  0.0373
  283SOL    HW1  999   0.883   1.019   2.410 -0.0771  1.8023 -1.6255
  283SOL    HW2 1000   1.029   1.021   2.337  1.1569 -0.0094  0.6673
  284SOL     OW 1001   1.032   0.006   2.023  0.2553 -0.2427  0.3814
  284SOL    HW1 1002   0.939  -0.013   2.055 -0.6634 -0.2897 -2.0706
  284SOL    HW2 1003   1.063  -0.068   1.963  0.2145  1.5832 -2.0566
  285SOL     OW 1004   0.805   1.838   1.255  0.1334 -0.0475  0.0588
  285SOL    HW1 1005   0.759   1.887   1.329  2.4269 -2.1909  3.1617
  285SOL    HW2 1006   0.797   1.739   1.272  3.1173 -0.5424 -0.9607
  286SOL     OW 1007   3.348   4.555   1.003 -0.1524 -0.7157 -0.3276
  286SOL    HW1 1008   3.395   4.598   1.080 -2.3896 -0.7071  1.1201
  286SOL    HW2 1009   3.406   4.482   0.965  1.4344 -0.0197  0.6301
  287SOL     OW 1010   5.113   4.210   1.633  0.3603  0.5233 -0.0812
  287SOL    HW1 1011   5.162   4.129   1.600  1.5885  0.9347  0.6710
  287SOL    HW2 1012   5.156   4.244   1.717 -1.6076  0.5469  0.9748
  288SOL     OW 1013   3.128   4.657   3.530  0.2660  0.5970 -0.6602
  288SOL    HW1 1014   3.100   4.562   3.542  0.2219  0.4932 -1.5098
  288SOL    HW2 1015   3.047   4.716   3.535  0.4428  0.7287  1.1056
  289SOL     OW 1016   4.493   2.749   0.855  0.4271  0.0198 -0.5158
  289SOL    HW1 1017   4.560   2.692   0.902 -0.0594 -0.3060 -0.1978
  289SOL    HW2 1018   4.537   2.831   0.819  0.9053  0.0309  0.0845
  290SOL     OW 1019   2.149   0.782   2.117  0.8038 -0.7217  0.3015
  290SOL    HW1 1020   2.248   0.773   2.112  0.8424 -0.3880  0.4086
  290SOL    HW2 1021   2.126   0.874   2.149  0.5588 -1.9093  4.0977
  291SOL     OW 1022   1.951   1.379   3.998 -0.5571  0.1934 -0.0710
  291SOL    HW1 1023   1.997   1.358   3.912  1.2741 -0.8306  1.0801
  291SOL    HW2 1024   1.907   1.296   4.032 -2.2713  0.8713 -0.5458
  292SOL     OW 1025   0.515   1.684   4.932 -0.2626 -0.5064 -0.1535
  292SOL    HW1 1026   0.539   1.590   4.960  0.3080 -0.4891 -0.5582
  292SOL    HW2 1027   0.454   1.681   4.853  0.2089 -0.5399 -0.5230
  293SOL     OW 1028   0.162   3.452   3.165 -0.0162 -0.1568 -0.1462
  293SOL    HW1 1029   0.149   3.394   3.085  0.0326 -0.0892 -0.2031
  293SOL    HW2 1030   0.074   3.490   3.194 -0.0256 -0.1380 -0.1998
  294SOL     OW 1031   4.281   2.916   4.210  0.2915  0.8961 -0.2271
  294SOL    HW1 1032   4.380   2.910   4.197  0.2162  1.6997 -1.2412
  294SOL    HW2 1033   4.255   2.863   4.291  1.3646 -0.5013 -0.7527
  295SOL     OW 1034   3.680   0.270   0.214  0.5148  0.0052  0.5397
  295SOL    HW1 1035   3.682   0.260   0.114 -0.6732 -0.3258  0.5262
  295SOL    HW2 1036   3.668   0.367   0.237  2.0681  0.2507  0.4110
  296SOL     OW 1037   3.013   0.644   1.697 -0.0923  0.1393  0.0955
  296SOL    HW1 1038   3.098   0.622   1.649 -0.0221  1.0984 -0.2497
  296SOL    HW2 1039   3.029   0.641   1.796 -0.5624 -3.1082  0.1622
  297SOL     OW 1040   2.910   1.728   0.365 -0.4157  0.4319 -0.3470
  297SOL    HW1 1041   2.965   1.804   0.401 -1.4144  1.5023 -1.0037
  297SOL    HW2 1042   2.949   1.641   0.397  0.7693  1.1998  0.4105
  298SOL     OW 1043   1.606   2.026   1.758  0.6403 -0.2017  0.1501
  298SOL    HW1 1044   1.552   1.971   1.822 -0.2452  0.1323 -0.2802
  298SOL    HW2 1045   1.656   2.096   1.809  1.1705 -0.9102  0.6195
  299SOL     OW 1046   1.358   1.727   3.443 -0.1756 -0.2228  0.2501
  299SOL    HW1 1047   1.374   1.669   3.523  0.6834  0.8580  0.9096
  299SOL    HW2 1048   1.342   1.821   3.473 -0.7340  0.0417 -0.8213
  300SOL     OW 1049   1.143   1.342   2.406 -0.1984  0.0408 -0.3423
  300SOL    HW1 1050   1.200   1.268   2.441 -0.6755  0.4292  1.3488
  300SOL    HW2 1051   1.135   1.334   2.307  0.9644 -1.2961 -0.3590
  301SOL     OW 1052   2.695   5.010   4.253  0.1737  0.5037  0.0527
  301SOL    HW1 1053   2.753   5.078   4.209  0.1596  0.0277 -0.7125
  301SOL    HW2 1054   2.631   4.972   4.186 -1.6932  1.6927  1.0477
  302SOL     OW 1055   0.123   1.236   2.125  0.2160 -0.0463  0.0309
  302SOL    HW1 1056   0.148   1.146   2.162  0.4877 -1.3121 -3.0047
  302SOL    HW2 1057   0.064   1.224   2.046 -1.8316  2.6071  1.0298
  303SOL     OW 1058   1.648   0.825   1.633 -0.3378  0.5183  0.2674
  303SOL    HW1 1059   1.723   0.818   1.567  0.8629  1.6668  1.4486
  303SOL    HW2 1060   1.595   0.909   1.614  0.2847  1.0896  1.0116
  304SOL     OW 1061   4.128   4.769   2.730  0.2372 -0.2758 -0.7664
  304SOL    HW1 1062   4.064   4.846   2.728  0.5672 -0.0090 -1.0707
  304SOL    HW2 1063   4.219   4.800   2.703  0.4427 -0.7076 -0.5781
  305SOL     OW 1064   3.749   4.404   0.852 -0.0501 -0.9969  0.5726
  305SOL    HW1 1065   3.793   4.392   0.941  0.9875 -1.3667  0.0305
  305SOL    HW2 1066   3.804   4.359   0.781 -0.0099  0.6329 -0.4809
  306SOL     OW 1067   4.440   4.976   0.045 -0.3656  0.6763  0.7155
  306SOL    HW1 1068   4.490   4.948  -0.037  0.1084  2.0799  0.4997
  306SOL    HW2 1069   4.342   4.962   0.031 -0.3220  1.3195 -0.2588
  307SOL     OW 1070   2.506   4.428   3.172  0.2510  0.1208  0.1146
  307SOL    HW1 1071   2.480   4.426   3.076 -0.3868 -0.5925  0.2954
  307SOL    HW2 1072   2.600   4.462   3.180  0.3148  0.1759 -0.7543
  308SOL     OW 1073   4.740   1.255   4.213  0.2392 -0.4995  0.2361
  308SOL    HW1 1074   4.648   1.293   4.222  0.0766 -1.0973  1.0951
  308SOL    HW2 1075   4.766   1.256   4.116 -0.1390  0.8919  0.1182
  309SOL     OW 1076   2.778   0.928   2.134  0.1326 -0.0579 -0.7063
  309SOL    HW1 1077   2.832   0.966   2.058  1.8260  2.9636  1.7413
  309SOL    HW2 1078   2.710   0.995   2.163 -1.5155 -1.7726 -0.4699
  310SOL     OW 1079   2.527   4.283   3.404  0.2373  0.3217  0.1369
  310SOL    HW1 1080   2.540   4.316   3.310 -2.2040  0.6448 -0.1466
  310SOL    HW2 1081   2.596   4.214   3.424  1.8778  1.4445 -1.2787
  311SOL     OW 1082   2.574   1.512   3.569 -0.5014 -0.4439 -0.1212
  311SOL    HW1 1083   2.601   1.514   3.472 -0.6043 -2.7047 -0.2633
  311SOL    HW2 1084   2.653   1.487   3.624 -0.9624 -1.5253  0.0824
  312SOL     OW 1085   4.493   4.984   3.933  0.4103  0.3011 -0.2230
  312SOL    HW1 1086   4.447   5.065   3.897 -1.0330 -0.0926  0.6808
  312SOL    HW2 1087   4.579   5.012   3.976  0.2948  1.2492 -0.5744
  313SOL     OW 1088   2.739   0.880   4.623  0.3412 -0.6452 -0.0173
  313SOL    HW1 1089   2.721   0.805   4.686  2.2026 -1.9355 -0.9206
  313SOL    HW2 1090   2.806   0.851   4.555 -0.7165  1.0522 -1.9159
  314SOL     OW 1091   4.582   1.716   2.894 -0.6069  0.2044  0.2162
  314SOL    HW1 1092   4.554   1.727   2.799 -0.0612 -1.7341 -0.1895
  314SOL    HW2 1093   4.518   1.655   2.941 -0.1884  0.1844  0.7712
  315SOL     OW 1094   3.507   0.473   5.134  0.3456 -0.5732  0.0662
  315SOL    HW1 1095   3.486   0.550   5.075  0.5607  0.9558  1.8820
  315SOL    HW2 1096   3.596   0.486   5.178 -0.7745 -0.4014  2.4958
  316SOL     OW 1097   3.566   3.728   3.534  0.5719 -0.0750  0.2075
  316SOL    HW1 1098   3.664   3.738   3.519  0.0178  3.2731 -2.1759
  316SOL    HW2 1099   3.526   3.818   3.554 -2.3916 -0.7863 -1.8538
  317SOL     OW 1100   1.654   3.141   4.439 -0.4801 -1.0746 -0.5425
  317SOL    HW1 1101   1.604   3.228   4.446 -1.2289 -1.4049 -1.4970
  317SOL    HW2 1102   1.600   3.068   4.481 -0.6163 -1.3559 -1.1902
  318SOL     OW 1103   0.468   1.524   1.140 -0.7772  0.4009  0.0555
  318SOL    HW1 1104   0.455   1.614   1.097 -1.2669  1.0817  1.5453
  318SOL    HW2 1105   0.553   1.524   1.193 -0.5331 -0.1867 -0.3257
  319SOL     OW 1106   3.832   1.712   0.619  0.3699  0.2693 -0.2913
  319SOL    HW1 1107   3.842   1.802   0.576 -1.2395  1.1579  1.0814
  319SOL    HW2 1108   3.840   1.721   0.718  0.1371 -1.0938 -0.1286
  320SOL     OW 1109   1.244   3.182   1.642 -0.3347  0.0182  0.0183
  320SOL    HW1 1110   1.260   3.151   1.548  0.2957 -0.2215  0.2055
  320SOL    HW2 1111   1.147   3.203   1.653 -0.2981  0.7628 -0.9016
  321SOL     OW 1112   5.086   2.746   3.913 -0.2556 -0.3164 -0.4369
  321SOL    HW1 1113   5.184   2.726   3.910 -0.3881 -0.9161 -1.2129
  321SOL    HW2 1114   5.035   2.660   3.906 -0.8411 -0.0990  0.8605
  322SOL     OW 1115   1.003   3.767   2.890  0.3462  0.6419  0.5123
  322SOL    HW1 1116   1.103   3.775   2.887  0.5033 -1.0495  0.5659
  322SOL    HW2 1117   0.976   3.725   2.977 -0.3364  0.1270  0.0536
  323SOL     OW 1118   0.564   3.837   4.214 -0.1780  0.2523  0.2335
  323SOL    HW1 1119   0.639   3.869   4.156 -0.7877  0.8630 -0.2349
  323SOL    HW2 1120   0.512   3.767   4.165  2.3003 -3.1105  1.9424
  324SOL     OW 1121   3.881   1.093   5.136 -0.0261  0.1092 -0.2049
  324SOL    HW1 1122   3.958   1.030   5.135  0.6080  0.8124  1.5979
  324SOL    HW2 1123   3.802   1.048   5.179  0.9870  1.0691  2.8868
  325SOL     OW 1124   4.730   4.602   4.603  0.1557 -0.0194 -0.2829
  325SOL    HW1 1125   4.804   4.537   4.588  1.2905  0.3500  3.0294
  325SOL    HW2 1126   4.683   4.580   4.689 -2.2043  1.0856 -1.1926
  326SOL     OW 1127   0.628   1.186   2.955  0.7354 -0.7616  0.2785
  326SOL    HW1 1128   0.556   1.166   3.022 -0.1150  0.0574 -0.3509
  326SOL    HW2 1129   0.716   1.191   3.001  0.5829 -2.9326  0.8981
  327SOL     OW 1130   4.998   2.066   1.401  0.0259 -0.2284 -0.5983
  327SOL    HW1 1131   4.945   2.096   1.480 -0.0517  1.0466 -1.1211
  327SOL    HW2 1132   4.937   2.036   1.328  0.0022  1.1447 -1.1628
  328SOL     OW 1133   0.736   1.980   3.712  0.6802  0.0532  0.2568
  328SOL    HW1 1134   0.741   1.977   3.612  1.8961  0.5441  0.2810
  328SOL    HW2 1135   0.798   1.910   3.749  0.7926  0.3723  0.6672
  329SOL     OW 1136   1.660   0.005   0.271  0.5209  0.0925 -0.1756
  329SOL    HW1 1137   1.581  -0.009   0.212  0.0863 -0.6144  0.5626
  329SOL    HW2 1138   1.632   0.054   0.353  0.7448 -0.5831  0.3115
  330SOL     OW 1139   0.580   2.568   2.313 -0.0457 -0.2937  0.0641
  330SOL    HW1 1140   0.676   2.597   2.319 -0.1094  0.1622 -0.9088
  330SOL    HW2 1141   0.522   2.647   2.295 -0.6842 -0.4857  1.1854
  331SOL     OW 1142   2.321   5.063   0.149  0.2524 -0.2760 -0.6155
  331SOL    HW1 1143   2.385   5.002   0.102  0.6321  0.0840 -0.5649
  331SOL    HW2 1144   2.229   5.047   0.114  0.4890 -0.2132 -1.2817
  332SOL     OW 1145   4.959   0.745   4.514 -0.2898 -0.4934 -0.1758
  332SOL    HW1 1146   4.992   0.820   4.572 -3.5315 -0.7606  2.3675
  332SOL    HW2 1147   4.956   0.774   4.419  1.3623  1.5069  0.3242
  333SOL     OW 1148   3.458   3.630   3.958 -0.4004 -0.4210  0.4364
  333SOL    HW1 1149   3.489   3.582   3.876  0.7903 -1.8755  1.6799
  333SOL    HW2 1150   3.456   3.566   4.035 -0.8233  1.0703  1.7109
  334SOL     OW 1151   3.889   4.796   0.037  0.3902  0.1514  0.0418
  334SOL    HW1 1152   3.902   4.858   0.115  2.2220 -0.8185  0.5639
  334SOL    HW2 1153   3.949   4.824  -0.038  0.9879 -0.7811  0.1644
  335SOL     OW 1154   0.846   3.099   3.918 -0.3034  0.2090  0.1795
  335SOL    HW1 1155   0.921   3.109   3.852  0.2567  1.9781  1.0159
  335SOL    HW2 1156   0.860   3.016   3.972  1.4158  0.8114  0.7316
  336SOL     OW 1157   1.079   3.966   0.210 -0.1526 -0.1102 -0.4907
  336SOL    HW1 1158   1.020   4.013   0.275 -1.2559 -1.0688 -0.7521
  336SOL    HW2 1159   1.086   3.869   0.235 -0.3055 -0.4177 -1.5614
  337SOL     OW 1160   3.409   1.304   0.356  0.4787 -0.1224  0.1284
  337SOL    HW1 1161   3.328   1.306   0.297  0.2516 -1.1753  0.3877
  337SOL    HW2 1162   3.381   1.313   0.452  0.5433 -1.6662  0.3098
  338SOL     OW 1163   1.246   1.659   0.405  0.0240  0.6315 -0.7985
  338SOL    HW1 1164   1.203   1.709   0.331  0.6167  1.8484 -0.3456
  338SOL    HW2 1165   1.326   1.710   0.438  1.9513 -1.5937 -1.7161
  339SOL     OW 1166   4.552   2.567   3.299 -0.0236 -0.1466 -0.4296
  339SOL    HW1 1167   4.539   2.471   3.274 -3.4998 -0.4600  1.8650
  339SOL    HW2 1168   4.606   2.573   3.383  0.5148 -0.0642 -0.7813
  340SOL     OW 1169   4.666   3.206   1.748  0.2898  0.1516 -0.1896
  340SOL    HW1 1170   4.710   3.287   1.710 -0.0602 -0.4494 -1.9565
  340SOL    HW2 1171   4.732   3.131   1.751  0.5497  0.4001  1.2363
  341SOL     OW 1172   3.177   2.143   0.884 -0.0401  0.5493 -0.0764
  341SOL    HW1 1173   3.208   2.155   0.790 -3.0642  0.8642 -1.1289
  341SOL    HW2 1174   3.182   2.230   0.932 -1.7342  1.2414 -1.0756
  342SOL     OW 1175   1.023   2.087   1.467  0.4153  0.3165 -0.3547
  342SOL    HW1 1176   1.114   2.047   1.476 -0.9313 -3.0510 -0.1267
  342SOL    HW2 1177   1.006   2.110   1.371  1.4633  0.9535 -0.4048
  343SOL     OW 1178   0.291   2.929   0.709  0.0907 -0.3138 -1.2399
  343SOL    HW1 1179   0.291   3.017   0.758 -1.4877 -1.1741  0.4353
  343SOL    HW2 1180   0.384   2.909   0.678  0.9284  0.9120  0.2953
  344SOL     OW 1181   0.839   4.535   1.693 -0.0962 -0.2696 -0.6512
  344SOL    HW1 1182   0.900   4.461   1.665 -0.6639 -0.2525 -1.9965
  344SOL    HW2 1183   0.763   4.542   1.628  0.1759  1.7792 -0.8103
  345SOL     OW 1184   1.859   4.762   2.934  0.5213 -0.1592 -0.7990
  345SOL    HW1 1185   1.846   4.847   2.883 -0.7629  0.1112 -0.0910
  345SOL    HW2 1186   1.819   4.686   2.883 -1.2546  0.1922 -0.0297
  346SOL     OW 1187   2.792   1.951   3.379  0.5845 -0.0002 -0.0894
  346SOL    HW1 1188   2.693   1.953   3.363  0.3769  0.7154  1.1271
  346SOL    HW2 1189   2.836   1.894   3.310 -0.2165  2.6140 -2.9619
  347SOL     OW 1190   2.876   0.020   0.476 -0.2144  0.6972  0.0827
  347SOL    HW1 1191   2.863  -0.012   0.570  1.2736  0.4378  0.2220
  347SOL    HW2 1192   2.787   0.029   0.431 -0.8580 -0.6542  1.0214
  348SOL     OW 1193   4.103   0.945   5.040  0.0193  0.0015  0.1623
  348SOL    HW1 1194   4.129   0.849   5.046  1.6820  0.4019 -0.2968
  348SOL    HW2 1195   4.087   0.970   4.945  0.1426  0.3117  0.2218
  349SOL     OW 1196   1.724   2.547   4.942  0.0656  0.4147  0.2062
  349SOL    HW1 1197   1.765   2.634   4.913 -1.8698  1.0930 -0.6637
  349SOL    HW2 1198   1.728   2.540   5.041 -1.9532  2.7246  0.5420
  350SOL     OW 1199   2.250   4.858   3.749 -0.4910 -0.6049  0.4085
  350SOL    HW1 1200   2.215   4.775   3.707 -1.2612  0.4755 -1.2041
  350SOL    HW2 1201   2.333   4.888   3.702 -0.1542 -0.4971  1.0476
  351SOL     OW 1202   2.617   2.047   1.806 -0.5201 -0.2796 -0.8082
  351SOL    HW1 1203   2.692   2.100   1.845  0.0546 -0.8768 -1.1052
  351SOL    HW2 1204   2.570   1.997   1.878  0.4777 -1.3003 -0.8388
  352SOL     OW 1205   3.298   0.013   3.949 -0.5388  0.0534 -0.1773
  352SOL    HW1 1206   3.291   0.021   4.048 -1.1396 -0.3665 -0.1842
  352SOL    HW2 1207   3.386  -0.028   3.925  0.0388  1.0854  0.1271
  353SOL     OW 1208   4.567   4.761   4.110  0.4782 -0.7209  0.1820
  353SOL    HW1 1209   4.551   4.836   4.047 -0.4692  0.2944  1.5756
  353SOL    HW2 1210   4.658   4.722   4.094  1.9154  2.1510  0.8416
  354SOL     OW 1211   4.412   3.945   1.694 -0.3834  0.1585  0.1509
  354SOL    HW1 1212   4.506   3.978   1.699 -0.8415  1.4825  0.3649
  354SOL    HW2 1213   4.406   3.871   1.626  0.8756 -0.2424  0.4587
  355SOL     OW 1214   0.246   2.416   1.997  0.2008 -0.2424 -0.1353
  355SOL    HW1 1215   0.343   2.438   2.010 -0.0313  0.0562  1.2366
  355SOL    HW2 1216   0.208   2.474   1.926  0.3109  1.8376  1.4131
  356SOL     OW 1217   2.194   5.072   4.677  0.0204  0.5517  0.7615
  356SOL    HW1 1218   2.222   5.103   4.586  0.6990 -2.0074  0.0136
  356SOL    HW2 1219   2.275   5.053   4.732 -0.3900  2.0197  1.9354
  357SOL     OW 1220   0.720   1.020   2.345  0.1916  0.2048 -0.5637
  357SOL    HW1 1221   0.651   1.092   2.333 -2.1715 -1.7010  0.6084
  357SOL    HW2 1222   0.706   0.949   2.276  1.0568 -0.1946 -0.3400
  358SOL     OW 1223   0.488   4.250   1.788  0.0370  0.3681  0.1926
  358SOL    HW1 1224   0.486   4.284   1.882  2.5971 -0.0055  0.4464
  358SOL    HW2 1225   0.448   4.318   1.727 -1.2040  0.8284  1.4706
  359SOL     OW 1226   1.090   1.841   0.814 -0.1115 -0.4533  0.0410
  359SOL    HW1 1227   1.159   1.898   0.769 -1.0373  0.3085 -0.4351
  359SOL    HW2 1228   1.076   1.758   0.760  0.9660 -0.9785  0.5389
  360SOL     OW 1229   4.196   0.068   5.021 -0.5384 -0.1700  1.0332
  360SOL    HW1 1230   4.126   0.102   4.958 -0.9771  2.8728  2.9460
  360SOL    HW2 1231   4.153   0.021   5.097 -0.5969  1.6350  2.1714
  361SOL     OW 1232   2.428   2.244   4.973 -0.6787  0.6973 -0.5037
  361SOL    HW1 1233   2.421   2.146   4.992 -0.2264  0.5599 -1.0247
  361SOL    HW2 1234   2.524   2.267   4.956 -0.7043  1.3347  0.1548
  362SOL     OW 1235   4.377   2.529   4.848 -0.0771  0.8882  0.6452
  362SOL    HW1 1236   4.467   2.516   4.805  0.6871  1.9563  1.8641
  362SOL    HW2 1237   4.307   2.528   4.777  0.5367 -2.6290 -0.1134
  363SOL     OW 1238   3.658   0.050   0.655  0.3032  0.0161  0.1453
  363SOL    HW1 1239   3.687   0.143   0.678  0.4401 -0.1061  0.4739
  363SOL    HW2 1240   3.641   0.044   0.556  0.7852  0.2571  0.0418
  364SOL     OW 1241   4.852   1.978   1.177  0.3138  0.8071  0.0113
  364SOL    HW1 1242   4.761   2.008   1.206 -0.0406  0.7261 -0.9910
  364SOL    HW2 1243   4.865   1.882   1.201  1.2378  1.4956  2.7204
  365SOL     OW 1244   1.461   0.776   3.326  0.2571  0.0307  0.0678
  365SOL    HW1 1245   1.374   0.735   3.300  0.4514  0.0203 -0.6018
  365SOL    HW2 1246   1.507   0.718   3.393 -0.0590 -0.1838  0.0986
  366SOL     OW 1247   0.997   3.894   3.674  0.0301 -0.2054  0.5086
  366SOL    HW1 1248   0.980   3.827   3.745 -0.8630  0.4859  0.9594
  366SOL    HW2 1249   0.920   3.896   3.610  0.8776 -0.9135 -0.5671
  367SOL     OW 1250   2.904   4.889   4.629 -0.2385  0.2944 -0.1806
  367SOL    HW1 1251   2.916   4.874   4.531  1.5813 -0.0484  0.0603
  367SOL    HW2 1252   2.835   4.827   4.665 -0.2046 -0.2641 -1.0636
  368SOL     OW 1253   4.745   0.508   5.135  0.1382 -0.5223  0.0769
  368SOL    HW1 1254   4.816   0.478   5.072 -1.4705 -0.2458 -1.9585
  368SOL    HW2 1255   4.681   0.433   5.151  0.2519 -0.4343  1.0238
  369SOL     OW 1256   1.416   0.928   4.073  0.3252  0.0132  0.4585
  369SOL    HW1 1257   1.346   0.914   4.143 -0.5135 -1.0932 -0.5471
  369SOL    HW2 1258   1.371   0.949   3.986  1.3729  2.1620  0.3841
  370SOL     OW 1259   5.005   4.319   1.928 -0.5784  0.6038 -0.0507
  370SOL    HW1 1260   5.000   4.263   1.846 -0.1049 -0.0341  0.3382
  370SOL    HW2 1261   5.065   4.398   1.912 -0.2487  0.3195 -0.2325
  371SOL     OW 1262   0.247   3.968   1.758  0.0810  0.3158  0.2481
  371SOL    HW1 1263   0.234   3.916   1.843  1.1169 -0.0817  0.1787
  371SOL    HW2 1264   0.345   3.975   1.738 -0.1808 -0.6642 -1.5794
  372SOL     OW 1265   4.521   0.842   4.112  0.3680  0.4452  0.0468
  372SOL    HW1 1266   4.502   0.759   4.060  1.9460 -0.2862  0.5906
  372SOL    HW2 1267   4.555   0.913   4.050 -1.0907  0.7728 -0.4358
  373SOL     OW 1268   1.865   2.762   0.413  0.0244 -0.6265 -0.1447
  373SOL    HW1 1269   1.839   2.767   0.317  0.7884  0.2196 -0.3262
  373SOL    HW2 1270   1.785   2.738   0.469 -1.0650  1.4641 -0.7069
  374SOL     OW 1271   0.017   3.455   3.881 -0.3896  0.3246  0.1164
  374SOL    HW1 1272  -0.012   3.517   3.954  1.3280  1.3647 -0.0172
  374SOL    HW2 1273   0.117   3.448   3.882 -0.0959  2.0324 -3.3851
  375SOL     OW 1274   3.516   3.481   0.708  0.0171 -0.3669 -0.0034
  375SOL    HW1 1275   3.542   3.384   0.708 -0.6314 -0.5424  0.2887
  375SOL    HW2 1276   3.466   3.503   0.792  2.2344  0.7931  1.1056
  376SOL     OW 1277   3.647   3.220   0.511 -0.1696 -0.0838  0.2952
  376SOL    HW1 1278   3.677   3.132   0.474  0.9406  0.6930 -0.7852
  376SOL    HW2 1279   3.626   3.211   0.608 -0.7429 -1.6749  0.0453
  377SOL     OW 1280   4.935   0.862   3.131 -0.2316  0.4573  0.6599
  377SOL    HW1 1281   4.911   0.826   3.221  0.0589 -0.6892  0.2934
  377SOL    HW2 1282   5.026   0.829   3.104 -1.8318 -2.6545 -1.7306
  378SOL     OW 1283   2.233   0.676   3.456 -0.4845 -0.2230 -0.1690
  378SOL    HW1 1284   2.230   0.663   3.555 -0.3977  0.8623 -0.0161
  378SOL    HW2 1285   2.307   0.621   3.417  1.0104  1.1173  0.6752
  379SOL     OW 1286   3.489   2.506   4.906 -0.2893 -0.5847  0.4129
  379SOL    HW1 1287   3.420   2.524   4.975  1.4552  2.6470  1.5513
  379SOL    HW2 1288   3.536   2.592   4.883  3.7257 -2.6147  0.1907
  380SOL     OW 1289   1.303   1.569   4.668  0.2870  0.3840  0.0027
  380SOL    HW1 1290   1.222   1.541   4.616 -0.0778 -0.4874  1.0118
  380SOL    HW2 1291   1.382   1.516   4.637 -0.0220 -0.4599  0.6183
  381SOL     OW 1292   1.069   2.838   1.358  0.6669 -0.8091  0.4096
  381SOL    HW1 1293   1.152   2.841   1.414 -0.2673 -0.6307  1.8203
  381SOL    HW2 1294   0.989   2.825   1.417 -0.4600  0.5050 -0.7738
  382SOL     OW 1295   2.706   2.296   3.735 -0.2288  0.7277 -0.3511
  382SOL    HW1 1296   2.642   2.258   3.668 -1.1082 -1.4866  1.5748
  382SOL    HW2 1297   2.791   2.321   3.690 -1.0071 -0.0160 -2.3659
  383SOL     OW 1298   1.099   3.484   0.491 -0.5145  0.8225 -0.0382
  383SOL    HW1 1299   1.198   3.490   0.481 -0.1493 -0.7386  1.9997
  383SOL    HW2 1300   1.072   3.522   0.579 -1.1788 -2.2461  1.2081
  384SOL     OW 1301   1.054   4.249   1.910  0.2476  0.3269  0.5170
  384SOL    HW1 1302   1.139   4.199   1.892  0.6007  1.2821 -0.6229
  384SOL    HW2 1303   1.013   4.278   1.824 -2.5301 -2.0786  0.8691
  385SOL     OW 1304   0.939   1.661   0.232  0.7799 -0.7504  0.4990
  385SOL    HW1 1305   1.023   1.706   0.202  0.4421 -0.3757  0.1029
  385SOL    HW2 1306   0.960   1.566   0.257  1.7019 -0.0782  2.4446
  386SOL     OW 1307   5.005   3.002   4.735 -0.0580 -0.4829 -0.3171
  386SOL    HW1 1308   5.014   2.924   4.673  1.5278 -1.1336  0.6579
  386SOL    HW2 1309   5.095   3.041   4.753 -0.6357  0.5177  0.5311
  387SOL     OW 1310   0.813   3.996   0.959  0.0204  0.2249 -0.3218
  387SOL    HW1 1311   0.743   3.933   0.991  2.0104 -2.7142 -1.3588
  387SOL    HW2 1312   0.787   4.032   0.870 -0.9088  0.5141  0.0504
  388SOL     OW 1313   0.825   2.618   1.917 -0.1413  0.1151 -0.7404
  388SOL    HW1 1314   0.771   2.683   1.971  0.4294 -1.0803  1.3957
  388SOL    HW2 1315   0.892   2.573   1.977  1.6693 -0.1249 -2.8246
  389SOL     OW 1316   0.058   4.738   4.917 -0.1202  0.9166 -0.1157
  389SOL    HW1 1317   0.028   4.799   4.990 -0.3448  0.8404 -0.1436
  389SOL    HW2 1318   0.016   4.765   4.831 -1.3399 -0.1179  0.1219
  390SOL     OW 1319   4.969   4.200   1.304  0.0321 -0.3198 -0.0863
  390SOL    HW1 1320   5.059   4.219   1.263  0.1570 -1.2557 -0.2733
  390SOL    HW2 1321   4.948   4.103   1.294 -0.3823 -0.3779  1.1942
  391SOL     OW 1322   3.912   0.989   2.244  0.3730  0.1726 -0.5522
  391SOL    HW1 1323   3.832   1.043   2.217 -0.6985 -0.7269  0.6865
  391SOL    HW2 1324   3.975   0.982   2.166  0.6866  3.3114 -0.7275
  392SOL     OW 1325   2.716   4.861   2.933  0.3699 -0.2294 -0.2635
  392SOL    HW1 1326   2.661   4.805   2.871  0.2161 -0.8318  0.4010
  392SOL    HW2 1327   2.680   4.854   3.026  0.7406  0.4670 -0.0569
  393SOL     OW 1328   3.364   4.852   4.512  0.2895  0.2520 -0.1769
  393SOL    HW1 1329   3.445   4.890   4.557  0.2488 -0.0919  0.1988
  393SOL    HW2 1330   3.311   4.800   4.579  0.1994 -0.2199 -0.6115
  394SOL     OW 1331   4.125   2.201   0.975 -0.6604  0.6891 -0.1436
  394SOL    HW1 1332   4.222   2.205   0.951  0.2917 -0.3440  3.0508
  394SOL    HW2 1333   4.070   2.231   0.897  2.1815  1.1648 -2.1090
  395SOL     OW 1334   4.552   1.440   0.165  0.1633 -0.3858  0.5257
  395SOL    HW1 1335   4.643   1.404   0.145  0.1202  0.0137 -0.4288
  395SOL    HW2 1336   4.561   1.528   0.212  0.3431  1.1227 -2.1374
  396SOL     OW 1337   1.891   0.805   4.308 -0.2561 -0.1442  0.1390
  396SOL    HW1 1338   1.933   0.867   4.374 -0.2036 -1.5306  1.4537
  396SOL    HW2 1339   1.962   0.760   4.255 -0.2717  0.3798 -0.3444
  397SOL     OW 1340   3.933   0.817   0.323  0.0717  0.3754  0.6028
  397SOL    HW1 1341   3.899   0.909   0.303  1.3844  0.6058 -0.6726
  397SOL    HW2 1342   4.031   0.820   0.342 -0.1590 -0.5643  2.2176
  398SOL     OW 1343   2.029   5.141   3.065  0.0386 -0.4956  0.3017
  398SOL    HW1 1344   1.952   5.087   3.031  0.2878 -0.5488 -0.1895
  398SOL    HW2 1345   2.115   5.102   3.029  0.3048 -0.5406  0.9784
  399SOL     OW 1346   2.017   0.026   4.343 -0.0583 -0.3524  0.1833
  399SOL    HW1 1347   1.955   0.090   4.390 -0.6209 -1.0185  0.3602
  399SOL    HW2 1348   2.106   0.026   4.389  0.2285  0.9325 -0.3266
  400SOL     OW 1349   2.397   1.750   1.508 -0.2742  0.4034 -0.1662
  400SOL    HW1 1350   2.416   1.693   1.588 -2.2621  1.3911  1.0964
  400SOL    HW2 1351   2.472   1.814   1.494  0.4967 -0.3591  0.3733
  401SOL     OW 1352   2.941   1.021   0.898 -0.3807 -0.5641 -0.2089
  401SOL    HW1 1353   2.924   1.090   0.968  2.5136  0.0682 -0.0251
  401SOL    HW2 1354   2.859   1.011   0.841 -1.2241  2.2939  0.3430
  402SOL     OW 1355   3.564   2.809   0.294 -0.7395 -0.5525 -0.5310
  402SOL    HW1 1356   3.573   2.757   0.209 -0.2702 -0.6105 -0.4500
  402SOL    HW2 1357   3.545   2.745   0.369  1.6995 -0.8771 -0.1012
  403SOL     OW 1358   0.547   0.994   4.920 -0.4286 -0.5245 -0.2787
  403SOL    HW1 1359   0.468   1.011   4.860 -0.4703 -2.0858 -0.7091
  403SOL    HW2 1360   0.627   0.973   4.864  0.9334  3.0668  0.0375
  404SOL     OW 1361   3.011   2.588   0.950 -0.0090  0.2704 -0.7299
  404SOL    HW1 1362   2.919   2.552   0.961  0.7591 -1.0645  2.3718
  404SOL    HW2 1363   3.023   2.668   1.009  0.7718  0.6020 -1.3092
  405SOL     OW 1364   1.977   3.507   1.431 -0.1941  0.7124  0.0867
  405SOL    HW1 1365   1.938   3.588   1.474 -0.0213  0.2811  1.0962
  405SOL    HW2 1366   2.014   3.531   1.341 -0.1480  1.7490  0.3707
  406SOL     OW 1367   0.733   2.060   2.683 -0.1109 -0.2092 -0.4103
  406SOL    HW1 1368   0.767   1.984   2.628  0.1809  0.6969 -1.5324
  406SOL    HW2 1369   0.683   2.025   2.762 -0.4205 -1.5523 -1.1764
  407SOL     OW 1370   3.842   4.818   1.832  1.1222  0.3542  0.1079
  407SOL    HW1 1371   3.893   4.749   1.782 -1.5068 -0.7725 -1.1898
  407SOL    HW2 1372   3.805   4.886   1.768 -2.4887 -1.2358  0.2538
  408SOL     OW 1373   1.379   3.467   0.493 -0.6860  0.4268 -0.2051
  408SOL    HW1 1374   1.381   3.401   0.418 -0.3265  0.7048 -0.4379
  408SOL    HW2 1375   1.440   3.543   0.473  0.6770 -0.2755  1.0994
  409SOL     OW 1376   3.478   1.043   1.491 -0.1143  0.0620  0.0585
  409SOL    HW1 1377   3.524   0.990   1.562 -0.3765  1.8275  1.6406
  409SOL    HW2 1378   3.488   0.997   1.403  2.3210 -0.9914  0.7989
  410SOL     OW 1379   3.747   1.486   0.032  0.0861  0.1649 -0.6133
  410SOL    HW1 1380   3.836   1.510  -0.008  0.3190  1.4122  0.5390
  410SOL    HW2 1381   3.691   1.569   0.037 -0.5210 -0.2839  0.1316
  411SOL     OW 1382   2.382   0.520   3.250 -0.1581 -0.1984  0.8698
  411SOL    HW1 1383   2.445   0.500   3.325 -0.4335 -3.6966  0.3360
  411SOL    HW2 1384   2.427   0.579   3.182  1.3567 -0.0024  2.0009
  412SOL     OW 1385   1.555   0.608   0.357 -0.0237  0.3568  0.3261
  412SOL    HW1 1386   1.514   0.518   0.345  0.4125  0.3368 -1.1471
  412SOL    HW2 1387   1.488   0.679   0.338  0.4445  0.3226 -1.6430
  413SOL     OW 1388   1.526   0.515   4.966 -0.0238  0.0463  0.2545
  413SOL    HW1 1389   1.529   0.585   5.038  0.3752  0.1606  0.1315
  413SOL    HW2 1390   1.466   0.441   4.994  1.1083 -0.5272  1.2642
  414SOL     OW 1391   4.829   3.768   5.023 -0.0045  0.3650 -0.2222
  414SOL    HW1 1392   4.878   3.696   4.974 -0.0478 -1.4490  2.2717
  414SOL    HW2 1393   4.890   3.811   5.089 -0.9197  0.1699  0.7788
  415SOL     OW 1394   1.197   3.865   2.246 -0.6104 -0.6943 -0.5639
  415SOL    HW1 1395   1.295   3.847   2.258 -0.7373 -2.0522 -1.2989
  415SOL    HW2 1396   1.183   3.956   2.207  0.2594  0.1383  0.9801
  416SOL     OW 1397   4.850   1.358   4.953 -0.0371 -0.1405 -0.4567
  416SOL    HW1 1398   4.824   1.393   4.864  0.4859 -1.7653 -1.2923
  416SOL    HW2 1399   4.816   1.264   4.963 -0.2849  0.0781  1.1597
  417SOL     OW 1400   4.778   0.387   4.253  0.2216 -0.4433  0.9007
  417SOL    HW1 1401   4.752   0.457   4.319 -0.6827 -1.0606  1.2172
  417SOL    HW2 1402   4.826   0.429   4.176  0.0680  0.4564  1.2894
  418SOL     OW 1403   4.259   3.594   1.268  0.5292 -0.2620  0.0413
  418SOL    HW1 1404   4.267   3.643   1.355 -0.5439  0.3458 -0.1862
  418SOL    HW2 1405   4.244   3.497   1.285  0.5599 -0.1813  0.5328
  419SOL     OW 1406   2.799   4.010   2.254 -0.4613  0.1426 -0.0677
  419SOL    HW1 1407   2.818   3.970   2.164  1.8372 -0.3596  0.5692
  419SOL    HW2 1408   2.885   4.026   2.302 -1.6667 -0.8483  2.5954
  420SOL     OW 1409   2.941   1.150   0.614  0.4037  0.1052 -0.0047
  420SOL    HW1 1410   3.019   1.145   0.552  0.7358 -0.9599  0.4790
  420SOL    HW2 1411   2.965   1.107   0.701 -0.0179  1.6493  0.9183
  421SOL     OW 1412   2.944   5.024   3.926  0.2169 -0.5541  0.1273
  421SOL    HW1 1413   3.008   4.951   3.952  0.4409 -0.6439 -0.6504
  421SOL    HW2 1414   2.983   5.113   3.951  0.1171 -0.6698  0.7182
  422SOL     OW 1415   1.915   4.998   3.299 -0.1511 -0.3494  0.3916
  422SOL    HW1 1416   2.006   5.024   3.330  0.9042 -2.0837 -1.0368
  422SOL    HW2 1417   1.847   5.030   3.364  1.5381  0.3190  1.9041
  423SOL     OW 1418   4.573   3.610   3.609 -0.2251 -0.0966  0.4282
  423SOL    HW1 1419   4.578   3.710   3.611  0.6372 -0.1358  0.8562
  423SOL    HW2 1420   4.537   3.580   3.521  1.6322  0.5330 -0.6122
  424SOL     OW 1421   2.448   4.189   3.870 -0.5507  0.3393  0.0223
  424SOL    HW1 1422   2.442   4.259   3.941  1.4140  0.4243  0.1546
  424SOL    HW2 1423   2.362   4.187   3.818 -0.1660  4.0340 -1.0443
  425SOL     OW 1424   2.008   2.166   2.011 -0.4530 -0.1579  0.6347
  425SOL    HW1 1425   1.933   2.174   1.945  0.0786 -0.8895 -0.0739
  425SOL    HW2 1426   2.015   2.251   2.064 -2.1650 -0.2936  1.1491
  426SOL     OW 1427   1.036   0.705   1.279 -0.1206 -0.1254  0.6865
  426SOL    HW1 1428   1.057   0.790   1.231  1.6834 -0.3792  0.9738
  426SOL    HW2 1429   0.938   0.686   1.270 -0.4591  1.6583  0.1310
  427SOL     OW 1430   4.599   3.099   4.989  0.0594 -0.3101 -0.3364
  427SOL    HW1 1431   4.596   3.188   5.035  2.4956 -0.8245  1.0006
  427SOL    HW2 1432   4.642   3.032   5.049  0.5579 -1.7926 -2.2446
  428SOL     OW 1433   1.063   5.139   2.484 -0.3107  0.5237 -0.4017
  428SOL    HW1 1434   1.163   5.139   2.486 -0.3196  0.0309  0.4999
  428SOL    HW2 1435   1.030   5.228   2.451  0.3906  2.2454  3.1102
  429SOL     OW 1436   2.823   0.396   0.961 -0.0708 -0.5885 -0.1586
  429SOL    HW1 1437   2.828   0.297   0.977 -2.7170 -0.7467  0.2223
  429SOL    HW2 1438   2.815   0.414   0.863 -3.9003 -1.1828 -0.0960
  430SOL     OW 1439   2.598   2.982   0.217 -0.4395  0.0096 -0.0412
  430SOL    HW1 1440   2.681   2.952   0.265 -0.9092 -0.3716  0.5449
  430SOL    HW2 1441   2.523   2.920   0.239 -1.2343  1.1572  0.5437
  431SOL     OW 1442   4.654   3.526   0.158  0.2073  0.1611 -0.2577
  431SOL    HW1 1443   4.599   3.608   0.146  1.0567  0.7404 -0.2223
  431SOL    HW2 1444   4.678   3.516   0.254 -2.7387 -2.0002  0.4109
  432SOL     OW 1445   0.334   2.630   0.541  0.1537 -0.5391  0.3975
  432SOL    HW1 1446   0.430   2.626   0.568  0.4893  0.5772 -0.5198
  432SOL    HW2 1447   0.325   2.689   0.461 -1.3854 -0.0497  0.8918
  433SOL     OW 1448   2.147   2.021   1.060 -0.4641  0.2861  0.3970
  433SOL    HW1 1449   2.224   1.974   1.103 -1.6516 -0.8501  1.3715
  433SOL    HW2 1450   2.104   1.960   0.994  0.5571  1.5723 -1.5479
  434SOL     OW 1451   0.773   4.525   3.100  0.9900  0.6260  0.2426
  434SOL    HW1 1452   0.778   4.479   3.011 -0.1577 -0.2127  0.5885
  434SOL    HW2 1453   0.720   4.609   3.092 -0.1197 -0.0427  0.3430
  435SOL     OW 1454   0.792   1.947   1.544  0.1101 -0.0420  0.0427
  435SOL    HW1 1455   0.867   2.004   1.511  1.3754 -0.2131  2.4185
  435SOL    HW2 1456   0.821   1.851   1.545 -1.1887 -0.5046 -1.7017
  436SOL     OW 1457   4.992   3.481   3.657  0.1570 -0.1061  0.4267
  436SOL    HW1 1458   5.035   3.452   3.742  0.5152  2.8191  1.3421
  436SOL    HW2 1459   5.063   3.509   3.592 -0.1895  2.5986  1.1200
  437SOL     OW 1460   3.546   3.949   4.449  0.2969 -0.2001  0.5571
  437SOL    HW1 1461   3.623   3.991   4.497  0.5527 -2.4511  2.3185
  437SOL    HW2 1462   3.499   4.017   4.393  0.8951  2.2514  2.8825
  438SOL     OW 1463   0.243   1.164   2.864  0.0435 -0.4808 -0.2372
  438SOL    HW1 1464   0.175   1.232   2.890  1.0836  0.0402  1.2101
  438SOL    HW2 1465   0.200   1.096   2.804 -1.1646  1.0682 -1.2072
  439SOL     OW 1466   1.245   5.144   0.495  0.6996 -0.6097 -0.1709
  439SOL    HW1 1467   1.287   5.233   0.477 -0.3147 -0.3781 -1.5104
  439SOL    HW2 1468   1.315   5.080   0.528  1.6692  0.3421 -0.3322
  440SOL     OW 1469   0.587   4.999   2.298  0.1132 -0.4446  0.2051
  440SOL    HW1 1470   0.531   4.938   2.241 -2.1690  1.7401 -0.0290
  440SOL    HW2 1471   0.594   4.961   2.390 -2.2058 -0.5745  0.3741
  441SOL     OW 1472   4.994   4.091   2.167  0.4107  0.0503  0.7485
  441SOL    HW1 1473   4.914   4.138   2.131  0.8142 -0.4798 -0.9194
  441SOL    HW2 1474   5.035   4.146   2.240 -1.4195  0.3423  1.6016
  442SOL     OW 1475   4.267   0.076   3.120 -0.4415 -0.0820 -0.3558
  442SOL    HW1 1476   4.311  -0.014   3.117 -0.6983 -0.1921 -1.0475
  442SOL    HW2 1477   4.278   0.115   3.211 -0.4544 -0.8822  0.0002
  443SOL     OW 1478   2.525   4.878   0.055 -0.1627  0.0580 -0.0266
  443SOL    HW1 1479   2.621   4.892   0.031  0.1216 -1.8423 -0.1518
  443SOL    HW2 1480   2.517   4.800   0.118 -1.5815  0.4471  0.3117
  444SOL     OW 1481   0.496   1.602   1.752  0.0977 -0.2559  0.5569
  444SOL    HW1 1482   0.564   1.622   1.822 -0.2308 -1.5303  1.2703
  444SOL    HW2 1483   0.540   1.602   1.662  0.8147 -0.0062  0.9000
  445SOL     OW 1484   0.153   4.732   2.043  0.1523  0.2640  0.2346
  445SOL    HW1 1485   0.059   4.751   2.014 -0.2516 -0.0146  1.3181
  445SOL    HW2 1486   0.213   4.731   1.963 -0.4314  2.2955 -0.2813
  446SOL     OW 1487   1.718   4.228   0.257  0.5160 -0.0082 -0.2581
  446SOL    HW1 1488   1.698   4.232   0.159 -4.0428  1.5571  0.4767
  446SOL    HW2 1489   1.656   4.163   0.301  2.6320 -0.8697  1.6723
  447SOL     OW 1490   2.838   3.143   4.479  0.2764 -0.0224  0.3517
  447SOL    HW1 1491   2.889   3.129   4.394 -0.2910 -0.4460  0.0766
  447SOL    HW2 1492   2.876   3.222   4.527  0.3779  0.4437 -0.4650
  448SOL     OW 1493   1.141   1.572   0.694  0.3078 -0.4005  0.2213
  448SOL    HW1 1494   1.159   1.537   0.602 -0.1744  0.7351 -0.3277
  448SOL    HW2 1495   1.111   1.497   0.753 -0.9028 -0.8853 -0.9648
  449SOL     OW 1496   2.243   2.245   4.343 -0.4448 -0.0480  0.5995
  449SOL    HW1 1497   2.217   2.201   4.429  2.3980 -3.8915 -0.1994
  449SOL    HW2 1498   2.326   2.299   4.357 -0.5884  0.2089  0.4640
  450SOL     OW 1499   0.837   3.680   0.041  0.2788 -0.2601 -0.4131
  450SOL    HW1 1500   0.934   3.703   0.025  0.0476  1.1275 -0.0135
  450SOL    HW2 1501   0.793   3.658  -0.046  0.8533 -0.4913 -0.6525
  451SOL     OW 1502   0.596   2.404   3.943  0.2369 -0.3366  0.3917
  451SOL    HW1 1503   0.557   2.437   3.858  1.5559 -1.8299 -0.8678
  451SOL    HW2 1504   0.527   2.408   4.016 -1.4451 -0.5404 -1.1208
  452SOL     OW 1505   5.077   3.011   0.615  0.6145 -0.0964  0.2871
  452SOL    HW1 1506   5.107   2.930   0.564 -0.9916 -0.9387  0.6269
  452SOL    HW2 1507   5.157   3.067   0.636  1.5738 -0.7551 -1.3529
  453SOL     OW 1508   4.062   4.834   0.693 -0.3619  0.2973 -0.6086
  453SOL    HW1 1509   4.046   4.745   0.650 -1.2342 -0.4148  1.1134
  453SOL    HW2 1510   3.981   4.892   0.680 -0.3334  0.3448 -0.5715
  454SOL     OW 1511   3.663   1.396   0.602 -0.2832 -0.1706  0.1072
  454SOL    HW1 1512   3.564   1.381   0.599 -0.1194 -1.5232  0.6394
  454SOL    HW2 1513   3.690   1.423   0.694 -0.1768  0.4424 -0.0975
  455SOL     OW 1514   3.482   0.319   3.814 -0.3945 -0.1640  0.1063
  455SOL    HW1 1515   3.410   0.263   3.774  1.8953 -2.3457 -1.2300
  455SOL    HW2 1516   3.562   0.320   3.754  0.7928  2.0989  1.5492
  456SOL     OW 1517   3.901   4.395   1.095  0.1325  0.5978  0.4613
  456SOL    HW1 1518   3.913   4.327   1.167  0.9000  1.1843  0.8889
  456SOL    HW2 1519   3.990   4.432   1.068 -0.3243  1.8309  0.6115
  457SOL     OW 1520   2.885   2.230   3.304 -0.3319  0.5900  0.2431
  457SOL    HW1 1521   2.822   2.287   3.356 -1.8487 -0.8874  0.1352
  457SOL    HW2 1522   2.855   2.134   3.309  1.8892 -0.1685  0.1213
  458SOL     OW 1523   0.091   4.275   0.869 -0.1837 -0.2586  0.0665
  458SOL    HW1 1524   0.027   4.200   0.883  0.5382 -0.7040  1.1138
  458SOL    HW2 1525   0.117   4.280   0.773 -0.5210 -1.1100 -0.0768
  459SOL     OW 1526   4.301   2.408   3.808  0.3581  0.0108 -0.0329
  459SOL    HW1 1527   4.231   2.461   3.856  0.6540 -0.6873  1.2252
  459SOL    HW2 1528   4.274   2.395   3.713 -0.6704  0.7134  0.1488
  460SOL     OW 1529   3.192   4.495   1.615 -0.0826 -0.3944  0.2884
  460SOL    HW1 1530   3.238   4.496   1.704 -2.6287  1.1816  1.6775
  460SOL    HW2 1531   3.159   4.403   1.595  1.6205 -1.0472  0.2914
  461SOL     OW 1532   4.459   1.280   3.763 -0.5497  0.2218 -0.3301
  461SOL    HW1 1533   4.375   1.333   3.749 -1.0643 -0.3933  0.3099
  461SOL    HW2 1534   4.504   1.263   3.675 -1.9347 -0.7729 -0.8903
  462SOL     OW 1535   5.042   2.107   4.797  0.2315  0.0496  0.1248
  462SOL    HW1 1536   5.071   2.116   4.892 -0.2948 -0.3158  0.3221
  462SOL    HW2 1537   5.109   2.054   4.746 -0.5016 -1.5595  0.7839
  463SOL     OW 1538   2.946   0.023   4.604  0.4391 -0.4862 -0.2440
  463SOL    HW1 1539   2.860   0.064   4.573  0.5508  0.0863  0.1663
  463SOL    HW2 1540   2.928  -0.067   4.643 -0.0999 -0.0613  0.5351
  464SOL     OW 1541   4.441   1.624   3.560 -0.3194  0.1476  0.0680
  464SOL    HW1 1542   4.393   1.559   3.618 -1.7953 -0.4860 -1.7466
  464SOL    HW2 1543   4.439   1.592   3.465 -1.7603  3.1189 -1.0356
  465SOL     OW 1544   1.753   4.879   4.497  0.0696  0.3187 -0.1432
  465SOL    HW1 1545   1.740   4.790   4.541 -0.0900 -0.6969 -2.1335
  465SOL    HW2 1546   1.846   4.912   4.516  0.7016 -1.0649 -0.6886
  466SOL     OW 1547   5.020   1.523   2.850  0.5073  0.5862  0.6036
  466SOL    HW1 1548   5.050   1.590   2.919  1.2789  1.4941 -0.5653
  466SOL    HW2 1549   5.084   1.525   2.773 -1.0981  0.5943 -0.7658
  467SOL     OW 1550   4.167   1.897   0.594 -0.0017  0.0508  0.4718
  467SOL    HW1 1551   4.084   1.949   0.578  0.3197  0.3093 -0.4444
  467SOL    HW2 1552   4.170   1.865   0.689 -1.0823  0.1279  0.5357
  468SOL     OW 1553   2.437   0.359   4.211  0.3649 -0.3825 -0.3318
  468SOL    HW1 1554   2.338   0.373   4.220 -0.0573 -1.8675 -2.0859
  468SOL    HW2 1555   2.454   0.279   4.153  2.6149  0.0303 -0.3230
  469SOL     OW 1556   1.950   1.978   0.851  0.1959  0.0649 -0.4100
  469SOL    HW1 1557   1.896   2.036   0.912  1.3986  0.5653  0.2204
  469SOL    HW2 1558   1.894   1.901   0.820 -0.6161  0.0911  0.8946
  470SOL     OW 1559   1.623   3.187   0.811  0.0629  0.1864 -0.0211
  470SOL    HW1 1560   1.707   3.171   0.759  0.8080  0.2460  1.1027
  470SOL    HW2 1561   1.647   3.232   0.897 -1.1227  0.1225  0.3519
  471SOL     OW 1562   0.310   1.118   1.806 -0.3197  0.0339 -0.1337
  471SOL    HW1 1563   0.230   1.127   1.747 -0.7800  0.3701  0.5380
  471SOL    HW2 1564   0.368   1.199   1.797 -0.7690  0.4267  0.4257
  472SOL     OW 1565   3.518   1.545   4.555 -0.2610  0.6801  0.0201
  472SOL    HW1 1566   3.478   1.569   4.643  1.3227  0.1408  0.9271
  472SOL    HW2 1567   3.617   1.539   4.564 -0.0392  0.8816 -1.8795
  473SOL     OW 1568   0.811   3.758   2.501 -0.5307  0.4689 -0.0082
  473SOL    HW1 1569   0.801   3.850   2.462  0.1800 -0.1714 -1.7901
  473SOL    HW2 1570   0.749   3.748   2.579 -1.5162  2.0392 -0.5383
  474SOL     OW 1571   0.722   0.829   0.328  0.1550 -0.4312  0.1596
  474SOL    HW1 1572   0.687   0.753   0.274  0.7908 -0.8944  0.3942
  474SOL    HW2 1573   0.812   0.856   0.293  0.4089 -0.4981  0.7495
  475SOL     OW 1574   0.115   3.795   3.433  0.0832 -0.6417  0.6372
  475SOL    HW1 1575   0.075   3.835   3.350  0.3488 -1.2850  0.1909
  475SOL    HW2 1576   0.204   3.837   3.451  0.2437 -0.8383  0.3157
  476SOL     OW 1577   4.379   2.915   4.741 -0.0775 -0.0100  0.0254
  476SOL    HW1 1578   4.285   2.915   4.708 -0.1630  2.4283  0.0665
  476SOL    HW2 1579   4.387   2.859   4.823 -1.4716 -0.3260 -0.0451
  477SOL     OW 1580   1.987   1.508   3.114  0.2458  0.1153 -0.1313
  477SOL    HW1 1581   1.991   1.449   3.034 -2.1240  0.8305 -0.8867
  477SOL    HW2 1582   1.893   1.540   3.126  0.2830 -0.7284  3.5326
  478SOL     OW 1583   3.860   0.536   3.551  0.3155 -0.1449 -0.0141
  478SOL    HW1 1584   3.959   0.532   3.538  0.5430  0.0790  1.5485
  478SOL    HW2 1585   3.834   0.625   3.589 -0.3769 -0.5415  0.4724
  479SOL     OW 1586   4.782   0.939   0.109 -0.2197  0.0305 -0.4255
  479SOL    HW1 1587   4.806   0.886   0.191 -0.1923  1.3951  0.4857
  479SOL    HW2 1588   4.822   0.896   0.029  1.1171 -0.4685  0.4728
  480SOL     OW 1589   3.209   0.653   4.849  0.3178  0.1766  0.0563
  480SOL    HW1 1590   3.157   0.574   4.818 -0.7357  1.4567 -1.5821
  480SOL    HW2 1591   3.301   0.623   4.875 -0.7476 -1.9240  1.7981
  481SOL     OW 1592   3.973   1.811   2.724  0.5331  0.1312 -0.4276
  481SOL    HW1 1593   3.935   1.772   2.808 -1.1236  0.9597 -0.7507
  481SOL    HW2 1594   3.986   1.738   2.657  3.0197 -0.7477  0.8798
  482SOL     OW 1595   4.745   2.752   1.713  0.1804 -0.3921 -0.4254
  482SOL    HW1 1596   4.788   2.814   1.778  0.0795  0.6295 -1.3058
  482SOL    HW2 1597   4.774   2.658   1.732  0.3785 -0.0790  0.8918
  483SOL     OW 1598   5.115   4.282   3.826 -0.2461  0.1298  0.0298
  483SOL    HW1 1599   5.018   4.274   3.848 -0.5073 -0.4184 -1.2316
  483SOL    HW2 1600   5.137   4.220   3.751  1.0569  0.3490  0.2107
  484SOL     OW 1601   0.798   3.371   3.910  0.0847 -0.0618 -0.2466
  484SOL    HW1 1602   0.710   3.384   3.957 -0.2555  0.4000 -1.0003
  484SOL    HW2 1603   0.821   3.274   3.910 -1.2040 -0.3963 -1.4085
  485SOL     OW 1604   1.929   0.137   4.124 -0.4338 -0.1133 -0.0498
  485SOL    HW1 1605   1.892   0.229   4.112 -0.8870 -0.3963 -0.9367
  485SOL    HW2 1606   1.977   0.131   4.211 -1.2155  0.6947  0.4456
  486SOL     OW 1607   0.749   0.526   0.575  0.7811  0.1965  0.0715
  486SOL    HW1 1608   0.653   0.528   0.547  0.8835 -0.1054 -0.3182
  486SOL    HW2 1609   0.784   0.433   0.566  0.3049 -0.3611  3.0823
  487SOL     OW 1610   1.531   1.771   2.822 -0.1510 -0.4007  0.2078
  487SOL    HW1 1611   1.456   1.750   2.760  0.0228 -0.2437 -0.0547
  487SOL    HW2 1612   1.619   1.754   2.776  0.0122  1.1353 -0.1147
  488SOL     OW 1613   3.430   0.830   4.060  0.5961  0.1410 -0.0363
  488SOL    HW1 1614   3.426   0.847   3.962  0.5536  0.1894 -0.0258
  488SOL    HW2 1615   3.391   0.740   4.080 -0.3521  0.5664  0.0553
  489SOL     OW 1616   0.061   2.809   5.121 -0.4128 -0.1270 -0.4212
  489SOL    HW1 1617   0.135   2.876   5.117  1.4561 -1.9841  0.6815
  489SOL    HW2 1618   0.025   2.805   5.214  0.5664 -1.6424 -0.0598
  490SOL     OW 1619   3.773   2.858   4.044 -0.4393 -0.4509 -0.3114
  490SOL    HW1 1620   3.738   2.873   4.136 -1.7623 -1.3411 -0.6498
  490SOL    HW2 1621   3.725   2.918   3.980  0.0418 -0.2791 -0.5181
  491SOL     OW 1622   2.193   2.086   0.033  0.5693  0.2003  0.6164
  491SOL    HW1 1623   2.156   2.002   0.073  0.0425  0.3712  0.4898
  491SOL    HW2 1624   2.283   2.105   0.073  1.4900 -1.3518 -0.5842
  492SOL     OW 1625   1.407   0.498   0.998 -0.3168  0.1105  0.0754
  492SOL    HW1 1626   1.464   0.569   1.041  0.9356 -0.3813 -0.7161
  492SOL    HW2 1627   1.311   0.522   1.010 -0.0948 -0.1757  3.4614
  493SOL     OW 1628   2.424   3.130   0.561 -0.3395 -0.4711 -0.0233
  493SOL    HW1 1629   2.350   3.198   0.568 -0.8002 -1.1377  2.2489
  493SOL    HW2 1630   2.496   3.166   0.501 -1.1741  1.4469  0.0442
  494SOL     OW 1631   2.900   4.649   4.159  0.5849 -0.5053 -0.1744
  494SOL    HW1 1632   2.942   4.598   4.085 -0.5610  0.2517 -1.3861
  494SOL    HW2 1633   2.801   4.631   4.160  0.2199  1.2796 -0.3390
  495SOL     OW 1634   0.378   2.156   3.488 -0.1422  0.3039 -0.0749
  495SOL    HW1 1635   0.417   2.234   3.440 -1.6981 -0.0763 -2.1118
  495SOL    HW2 1636   0.388   2.074   3.431 -0.5555 -0.5302  1.0207
  496SOL     OW 1637   0.184   1.500   3.999  0.1996  0.1287 -0.0851
  496SOL    HW1 1638   0.087   1.523   4.000  0.2646  0.4123  0.5542
  496SOL    HW2 1639   0.211   1.469   3.908 -0.4803  0.0856 -0.2738
  497SOL     OW 1640   1.992   4.203   1.625 -0.0737  0.0549  0.1273
  497SOL    HW1 1641   1.967   4.116   1.667 -0.8321 -0.5787 -1.5411
  497SOL    HW2 1642   2.035   4.186   1.537  2.5514  1.2977  1.0662
  498SOL     OW 1643   4.196   1.893   4.776  0.3646 -0.2004 -0.2610
  498SOL    HW1 1644   4.258   1.966   4.747 -0.9225  1.4503  0.9570
  498SOL    HW2 1645   4.172   1.906   4.873 -0.3107 -1.9673 -0.1458
  499SOL     OW 1646   0.920   3.112   0.258 -0.3749  0.7536  0.7564
  499SOL    HW1 1647   0.894   3.206   0.281  0.9649  0.8901  1.8774
  499SOL    HW2 1648   1.018   3.108   0.241 -0.0971 -0.7064  2.3993
  500SOL     OW 1649   3.721   0.337   3.682 -0.3572  0.0827  0.1324
  500SOL    HW1 1650   3.772   0.414   3.642 -0.7684  0.7975  0.9358
  500SOL    HW2 1651   3.783   0.262   3.703 -0.2269 -0.7053 -2.6298
  501SOL     OW 1652   2.432   1.263   4.193  0.1876 -0.4948  0.7039
  501SOL    HW1 1653   2.467   1.331   4.257  0.1793 -0.0015  0.1894
  501SOL    HW2 1654   2.471   1.174   4.214  2.4336  0.1753 -0.3613
  502SOL     OW 1655   1.309   0.820   1.453 -0.1376  0.1104  1.0444
  502SOL    HW1 1656   1.220   0.804   1.495 -1.0643 -0.6082 -1.0233
  502SOL    HW2 1657   1.351   0.732   1.429  0.2454  0.4857  0.3059
  503SOL     OW 1658   2.621   1.606   4.780  0.0696 -0.7451  1.0529
  503SOL    HW1 1659   2.631   1.590   4.878 -0.6213 -2.0207  0.9466
  503SOL    HW2 1660   2.533   1.650   4.762  0.5763  0.2938  1.0679
  504SOL     OW 1661   1.981   0.032   1.702 -0.0673 -0.0910 -0.7817
  504SOL    HW1 1662   2.077   0.012   1.721 -0.4342 -1.7772 -0.5475
  504SOL    HW2 1663   1.943   0.089   1.775  0.4971 -0.2107 -0.3898
  505SOL     OW 1664   3.926   1.981   0.963 -0.4369  0.6938  0.2797
  505SOL    HW1 1665   3.887   2.044   1.030  1.7368  1.6575  0.7461
  505SOL    HW2 1666   4.023   2.002   0.951  0.1212 -1.9279 -0.3507
  506SOL     OW 1667   1.206   1.198   5.024  0.3016 -0.4846 -0.3484
  506SOL    HW1 1668   1.298   1.179   5.058  0.6709  1.0595 -0.4466
  506SOL    HW2 1669   1.208   1.203   4.924 -0.0601 -1.2270 -0.4032
  507SOL     OW 1670   3.085   3.639   3.669  0.1149  0.3545  0.0931
  507SOL    HW1 1671   2.988   3.662   3.668 -0.2618 -0.9850  1.5223
  507SOL    HW2 1672   3.139   3.721   3.689 -1.0397  0.4752  3.2656
  508SOL     OW 1673   1.861   0.661   2.439  0.1267  0.1630 -0.3578
  508SOL    HW1 1674   1.772   0.626   2.469  0.4787 -0.5545 -0.1363
  508SOL    HW2 1675   1.870   0.647   2.341  0.8690 -1.7977 -0.0594
  509SOL     OW 1676   3.272   3.610   2.979  0.6804  0.2331  0.2055
  509SOL    HW1 1677   3.339   3.684   2.972  0.0343  0.7281 -1.0132
  509SOL    HW2 1678   3.180   3.648   2.989  0.3752 -0.4065 -0.0817
  510SOL     OW 1679   0.922   1.501   1.756  0.2713  0.7558  0.2676
  510SOL    HW1 1680   0.899   1.527   1.850  0.5123  3.1067 -0.2606
  510SOL    HW2 1681   0.895   1.406   1.741  0.9508  0.0398  2.9283
  511SOL     OW 1682   1.171   2.009   4.918 -0.4688 -0.3474 -0.2953
  511SOL    HW1 1683   1.262   1.969   4.926 -0.6423 -0.7768 -0.4423
  511SOL    HW2 1684   1.105   1.951   4.967 -0.5947  0.1902  0.1764
  512SOL     OW 1685   2.653   2.070   0.772 -0.2480 -0.6089 -1.0893
  512SOL    HW1 1686   2.750   2.060   0.795 -0.4917  0.7332  0.8609
  512SOL    HW2 1687   2.602   1.992   0.807 -0.3359  0.5106  1.5228
  513SOL     OW 1688   4.615   1.070   0.771  0.3625 -0.0635 -0.1913
  513SOL    HW1 1689   4.612   1.131   0.851 -1.8301  0.1172 -0.3707
  513SOL    HW2 1690   4.707   1.072   0.732  0.4023  3.1650 -0.2028
  514SOL     OW 1691   5.135   1.821   1.440  0.1120  0.3010 -0.1653
  514SOL    HW1 1692   5.084   1.904   1.419 -0.5679 -0.0609  0.0230
  514SOL    HW2 1693   5.149   1.815   1.539 -2.5106 -1.2869  0.2117
  515SOL     OW 1694   1.124   2.472   3.691 -0.4533 -0.3322  0.0801
  515SOL    HW1 1695   1.182   2.549   3.717 -0.4205 -0.3081 -0.0626
  515SOL    HW2 1696   1.072   2.496   3.609  0.0386 -0.6940 -0.3435
  516SOL     OW 1697   2.127   2.853   4.038  0.0124 -0.0289  0.5908
  516SOL    HW1 1698   2.096   2.942   4.004 -0.3138 -0.6172 -0.7170
  516SOL    HW2 1699   2.065   2.822   4.110 -0.7447  0.1494  0.0309
  517SOL     OW 1700   2.782   1.305   4.932 -0.5000  0.3384  0.4827
  517SOL    HW1 1701   2.794   1.316   4.833  1.8991 -2.2536  0.3493
  517SOL    HW2 1702   2.708   1.239   4.949  0.1492 -0.4705  0.2814
  518SOL     OW 1703   2.190   0.995   3.253  0.3917  0.0704 -0.3232
  518SOL    HW1 1704   2.189   1.068   3.184 -0.6556 -2.0396 -2.6829
  518SOL    HW2 1705   2.280   0.952   3.254 -0.1155 -1.1344 -1.8729
  519SOL     OW 1706   4.278   2.313   5.023 -0.4317  0.1674 -0.1539
  519SOL    HW1 1707   4.304   2.405   4.993 -0.0326  0.5833  1.3876
  519SOL    HW2 1708   4.187   2.317   5.065 -0.7083 -0.2825 -0.7007
  520SOL     OW 1709   0.625   2.721   1.436  0.3075 -0.2543  0.4352
  520SOL    HW1 1710   0.616   2.667   1.352  1.8034 -0.4929  0.3926
  520SOL    HW2 1711   0.536   2.757   1.462 -0.2016 -0.1963 -1.2374
  521SOL     OW 1712   3.832   0.158   1.713 -0.3026 -0.2433 -0.4751
  521SOL    HW1 1713   3.749   0.182   1.765 -0.5736  1.0311 -1.4484
  521SOL    HW2 1714   3.911   0.200   1.756 -0.7133  2.1526 -1.8828
  522SOL     OW 1715   2.099   0.673   1.859  0.0695  0.4686  0.1829
  522SOL    HW1 1716   2.000   0.675   1.875 -0.1620  3.3270 -1.0010
  522SOL    HW2 1717   2.146   0.703   1.942  0.0666 -1.8233  1.0708
  523SOL     OW 1718   1.708   3.723   1.045 -0.7649  0.2624 -0.0295
  523SOL    HW1 1719   1.722   3.703   0.949 -0.5669  1.3872 -0.2515
  523SOL    HW2 1720   1.614   3.700   1.071 -1.3138  1.4050 -0.9060
  524SOL     OW 1721   0.623   1.404   4.898 -0.1759  0.5990 -0.8155
  524SOL    HW1 1722   0.690   1.349   4.949 -0.7190  0.8641  0.2278
  524SOL    HW2 1723   0.594   1.355   4.817  1.1811  0.4209 -1.2311
  525SOL     OW 1724   2.429   3.683   2.073  0.2648  0.1307 -0.2041
  525SOL    HW1 1725   2.491   3.673   2.152  0.1150 -1.6889 -0.2736
  525SOL    HW2 1726   2.344   3.726   2.103  0.8341  0.9647  0.2739
  526SOL     OW 1727   4.108   4.879   1.601 -0.5240  0.0813 -0.4291
  526SOL    HW1 1728   4.041   4.952   1.588  0.0093  0.7023  0.1837
  526SOL    HW2 1729   4.192   4.902   1.551 -0.0939  0.2623  0.3489
  527SOL     OW 1730   4.117   1.008   3.921 -0.5980  0.6093 -0.3254
  527SOL    HW1 1731   4.026   0.968   3.908 -0.5500  0.1030  0.7800
  527SOL    HW2 1732   4.137   1.013   4.019  0.8482  0.0622 -0.5704
  528SOL     OW 1733   1.932   3.422   4.836  0.1241 -0.2267 -0.2613
  528SOL    HW1 1734   1.908   3.326   4.851 -0.1554 -0.1320 -0.0943
  528SOL    HW2 1735   1.985   3.455   4.913 -1.4423  0.3036  0.6433
  529SOL     OW 1736   3.550   1.564   4.248  0.9352  0.1449 -0.4677
  529SOL    HW1 1737   3.562   1.546   4.346  0.0161  1.8066 -0.0180
  529SOL    HW2 1738   3.639   1.574   4.205  1.3769  1.8492  0.7185
  530SOL     OW 1739   0.385   3.097   2.031  0.5421 -0.1189  0.1518
  530SOL    HW1 1740   0.306   3.060   1.982  1.1311 -2.4560  0.8005
  530SOL    HW2 1741   0.356   3.172   2.090 -1.7522 -2.3601  2.1320
  531SOL     OW 1742   0.628   3.696   0.455  0.0048  0.3289 -0.2452
  531SOL    HW1 1743   0.691   3.745   0.516  0.3080 -1.5216  0.9866
  531SOL    HW2 1744   0.536   3.699   0.493  0.1318 -0.5399  0.1464
  532SOL     OW 1745   2.120   4.763   3.986  0.1885  0.0485 -0.0973
  532SOL    HW1 1746   2.059   4.814   4.047 -0.3874 -0.3232 -0.3510
  532SOL    HW2 1747   2.151   4.823   3.912  0.4374  0.3450  0.2460
  533SOL     OW 1748   4.847   2.039   3.792  0.5444  0.4148  0.4043
  533SOL    HW1 1749   4.930   1.985   3.779  0.7996  1.2312 -1.6811
  533SOL    HW2 1750   4.852   2.086   3.881  0.3632 -2.7486  2.2267
  534SOL     OW 1751   2.954   2.851   1.129  0.1991 -0.3639 -0.5518
  534SOL    HW1 1752   2.863   2.818   1.157  0.4996 -0.3190  0.5140
  534SOL    HW2 1753   2.943   2.930   1.069 -0.4700 -0.1971 -0.2251
  535SOL     OW 1754   2.012   3.061   3.302 -0.4625 -0.3100  0.2169
  535SOL    HW1 1755   2.051   3.093   3.388 -1.3806  0.7602  0.2632
  535SOL    HW2 1756   1.966   2.974   3.316  0.1234 -0.5591  0.6156
  536SOL     OW 1757   3.780   1.273   1.865 -0.3529  0.3826  0.4095
  536SOL    HW1 1758   3.715   1.197   1.869 -0.2706  0.3612  1.5227
  536SOL    HW2 1759   3.872   1.241   1.887 -0.2172  0.6909  0.3033
  537SOL     OW 1760   5.122   0.503   3.151 -0.4769 -0.0886 -0.0922
  537SOL    HW1 1761   5.022   0.514   3.150 -0.3353  1.8081  1.6263
  537SOL    HW2 1762   5.156   0.510   3.057 -1.8230  0.8862 -0.5486
  538SOL     OW 1763   0.848   4.882   1.934 -0.1644 -0.7911 -0.0285
  538SOL    HW1 1764   0.837   4.786   1.958 -0.7012 -0.6114  0.4792
  538SOL    HW2 1765   0.942   4.899   1.905 -0.0760 -1.4748 -0.1496
  539SOL     OW 1766   1.856   2.967   0.882 -0.0604 -0.0214  0.3877
  539SOL    HW1 1767   1.873   2.967   0.981  0.5656  0.5143  0.2850
  539SOL    HW2 1768   1.911   3.038   0.839  1.2859 -1.6032 -0.6191
  540SOL     OW 1769   0.833   1.519   4.549 -0.5112  0.6860 -0.0969
  540SOL    HW1 1770   0.809   1.616   4.557  2.4452  1.4479  0.8020
  540SOL    HW2 1771   0.857   1.483   4.639 -0.6197 -0.6307 -0.5700
  541SOL     OW 1772   1.798   0.052   3.519 -0.5335 -0.0672  0.7167
  541SOL    HW1 1773   1.854   0.135   3.517  0.3752 -0.6790 -0.6860
  541SOL    HW2 1774   1.709   0.070   3.477  0.3053 -0.2115 -1.2016
  542SOL     OW 1775   1.665   1.435   4.384 -0.0468  0.4219 -0.1718
  542SOL    HW1 1776   1.762   1.446   4.362  0.0428  0.5935  0.3015
  542SOL    HW2 1777   1.615   1.406   4.302  0.5852 -0.7528 -0.1669
  543SOL     OW 1778   4.394   4.492   2.549  0.2116  0.1475  0.0618
  543SOL    HW1 1779   4.468   4.515   2.486  0.5871  2.0760  1.1168
  543SOL    HW2 1780   4.307   4.523   2.510  0.5574  2.2947  0.8475
  544SOL     OW 1781   1.948   2.526   0.286  0.2166 -0.1664 -0.2375
  544SOL    HW1 1782   1.892   2.507   0.367 -1.0843 -1.5000 -1.4001
  544SOL    HW2 1783   1.962   2.624   0.278  0.2721  0.0000  1.5301
  545SOL     OW 1784   4.449   4.281   3.537 -0.4923 -0.0822  0.0273
  545SOL    HW1 1785   4.472   4.351   3.470  1.7843 -1.3519 -0.6271
  545SOL    HW2 1786   4.459   4.191   3.496 -1.0035 -0.8630  1.5259
  546SOL     OW 1787   4.068   2.417   1.491  0.7004 -0.4822 -0.0123
  546SOL    HW1 1788   4.148   2.376   1.537 -0.1191 -1.9602  0.1677
  546SOL    HW2 1789   4.001   2.345   1.473 -0.4800  0.6999 -0.3991
  547SOL     OW 1790   5.062   1.500   1.142 -0.1949 -0.3347 -0.0924
  547SOL    HW1 1791   5.148   1.544   1.169 -0.7358 -0.2920  1.6573
  547SOL    HW2 1792   5.065   1.403   1.164 -0.6614 -0.2992  0.1470
  548SOL     OW 1793   3.730   2.768   3.340  0.4853 -0.1491  0.8671
  548SOL    HW1 1794   3.751   2.674   3.314  3.2103  0.0109  2.1028
  548SOL    HW2 1795   3.800   2.829   3.303  0.1359  1.0318  2.0715
  549SOL     OW 1796   2.052   3.178   1.977  0.4258  0.5374  0.9778
  549SOL    HW1 1797   1.981   3.241   2.009  0.9054  0.9663  1.2024
  549SOL    HW2 1798   2.134   3.229   1.954  0.6830  0.0344  0.7691
  550SOL     OW 1799   1.692   3.972   4.444 -0.0572  0.0252 -0.6130
  550SOL    HW1 1800   1.618   3.942   4.504  0.5613 -0.7414 -0.2064
  550SOL    HW2 1801   1.708   3.903   4.374  0.4063  0.0868 -0.5700
  551SOL     OW 1802   2.091   2.379   4.679  0.3054  0.1732 -0.1802
  551SOL    HW1 1803   2.120   2.457   4.624  0.4746 -0.6781 -1.3238
  551SOL    HW2 1804   2.131   2.386   4.770  1.1640  0.8777 -0.6032
  552SOL     OW 1805   0.306   0.648   3.963 -0.2144 -0.4754  0.2431
  552SOL    HW1 1806   0.365   0.577   4.003 -0.1582 -0.5608  0.0080
  552SOL    HW2 1807   0.355   0.735   3.960  0.0385 -0.6318 -0.3066
  553SOL     OW 1808   4.453   1.947   0.787 -0.3254 -0.0582  0.2654
  553SOL    HW1 1809   4.500   1.963   0.700 -1.4330 -2.6931 -0.9312
  553SOL    HW2 1810   4.520   1.919   0.856  0.4600  1.2589  0.0740
  554SOL     OW 1811   2.939   0.093   3.484  0.1246 -0.0150 -0.3613
  554SOL    HW1 1812   2.888   0.123   3.403  0.6174  0.1889 -0.5963
  554SOL    HW2 1813   2.909   0.001   3.510 -0.6876  0.2767 -0.2267
  555SOL     OW 1814   4.244   1.854   4.007 -0.2043  1.2423  0.2958
  555SOL    HW1 1815   4.265   1.757   4.014  0.5985  1.4938  1.9361
  555SOL    HW2 1816   4.264   1.886   3.915 -2.9449 -0.6513 -1.1139
  556SOL     OW 1817   4.345   1.936   1.236 -0.2171  0.1058  0.0733
  556SOL    HW1 1818   4.303   1.872   1.300  1.0766  0.8913  1.8025
  556SOL    HW2 1819   4.281   2.010   1.215  0.0141  1.0029  2.2338
  557SOL     OW 1820   3.187   4.186   0.551 -0.0338  0.1702 -0.2352
  557SOL    HW1 1821   3.152   4.130   0.476  1.5726 -0.7616 -0.3374
  557SOL    HW2 1822   3.138   4.273   0.554 -1.6263 -0.6749 -0.9622
  558SOL     OW 1823   0.728   4.933   3.326 -0.0544  0.1712 -0.4822
  558SOL    HW1 1824   0.671   4.894   3.254 -0.5542 -0.0016  0.0001
  558SOL    HW2 1825   0.808   4.873   3.341 -0.5502 -0.4133 -0.1055
  559SOL     OW 1826   4.963   5.030   3.071 -0.2204  0.2774  0.6160
  559SOL    HW1 1827   4.917   5.119   3.078  1.0010  1.0436 -0.3965
  559SOL    HW2 1828   4.942   4.974   3.151  0.1528  2.0693  2.0411
  560SOL     OW 1829   4.759   3.871   2.686  0.1384 -0.0348 -0.3833
  560SOL    HW1 1830   4.750   3.930   2.606 -1.1427 -0.5375 -0.6310
  560SOL    HW2 1831   4.687   3.802   2.685  1.2470 -1.2458  0.2114
  561SOL     OW 1832   0.130   4.953   3.416 -0.4959 -0.1162 -0.3804
  561SOL    HW1 1833   0.067   4.962   3.493 -0.9850  1.6546 -0.9528
  561SOL    HW2 1834   0.172   5.041   3.397  1.6716 -1.0913 -0.4668
  562SOL     OW 1835   3.237   3.486   2.638 -0.6227  0.1468 -0.3397
  562SOL    HW1 1836   3.248   3.526   2.547 -2.2893 -0.4481 -0.8255
  562SOL    HW2 1837   3.239   3.559   2.707 -0.9579  0.7785 -0.9885
  563SOL     OW 1838   1.683   3.178   3.700 -0.6117 -0.0656 -0.4036
  563SOL    HW1 1839   1.692   3.155   3.603 -1.6832 -0.4422 -0.4304
  563SOL    HW2 1840   1.736   3.113   3.755 -1.3732 -0.9265 -0.6501
  564SOL     OW 1841   2.663   1.904   4.848 -0.6116 -0.3292  0.0376
  564SOL    HW1 1842   2.667   1.807   4.823  0.2974  0.3665 -2.8464
  564SOL    HW2 1843   2.625   1.957   4.773  0.7950  1.8117  0.7368
  565SOL     OW 1844   2.997   4.431   3.580 -0.0710 -0.4127 -0.2254
  565SOL    HW1 1845   2.993   4.380   3.495 -0.2414 -0.1813 -0.3566
  565SOL    HW2 1846   3.005   4.368   3.657 -0.2259 -0.6310 -0.3896
  566SOL     OW 1847   2.411   0.782   2.102  0.2569 -0.8057  0.1292
  566SOL    HW1 1848   2.418   0.685   2.125  0.7541 -1.0819 -1.1599
  566SOL    HW2 1849   2.481   0.807   2.036  0.6046  0.6134  0.9853
  567SOL     OW 1850   0.039   1.140   0.628  0.4752  0.1065  0.1361
  567SOL    HW1 1851   0.139   1.136   0.626  0.5020  0.5039  0.5389
  567SOL    HW2 1852   0.002   1.047   0.631  0.8846 -0.0356  1.7697
  568SOL     OW 1853   0.271   2.647   3.282 -0.1004  0.0052  0.2861
  568SOL    HW1 1854   0.224   2.563   3.308 -1.0314  0.4027 -0.0853
  568SOL    HW2 1855   0.284   2.705   3.362 -4.0713  1.7945 -0.1813
  569SOL     OW 1856   0.202   0.964   2.584 -0.0139  0.2880 -0.2663
  569SOL    HW1 1857   0.291   1.009   2.572  0.1249  0.4271  1.1323
  569SOL    HW2 1858   0.200   0.879   2.532  1.1325  0.0452  0.0665
  570SOL     OW 1859   1.428   3.103   3.592 -0.2664 -0.0579  0.8611
  570SOL    HW1 1860   1.520   3.129   3.618  1.1580 -3.6286 -0.0150
  570SOL    HW2 1861   1.395   3.030   3.652 -2.0431  0.3218  0.4064
  571SOL     OW 1862   0.799   1.262   1.703  0.1920 -0.3703  0.0360
  571SOL    HW1 1863   0.852   1.186   1.741 -0.5355 -0.8437  0.1177
  571SOL    HW2 1864   0.806   1.260   1.603 -1.2240 -1.6144 -0.0744
  572SOL     OW 1865   4.335   2.857   0.016  0.7479 -0.2165 -0.1020
  572SOL    HW1 1866   4.370   2.852  -0.077  0.7498 -1.4100 -0.0456
  572SOL    HW2 1867   4.336   2.953   0.047 -0.3146  0.3671 -1.7160
  573SOL     OW 1868   1.092   3.527   1.756  0.4211  0.1116 -0.2913
  573SOL    HW1 1869   1.110   3.519   1.854  1.5698 -0.1171 -0.5085
  573SOL    HW2 1870   0.997   3.556   1.742  0.8654  2.4851  0.9793
  574SOL     OW 1871   2.010   4.518   3.993 -0.2827  0.5316  0.1875
  574SOL    HW1 1872   1.910   4.523   3.989 -0.2294  0.7763 -1.4895
  574SOL    HW2 1873   2.049   4.610   3.988  0.0471  0.3896  0.1062
  575SOL     OW 1874   1.364   4.169   4.323  0.0687 -0.1794 -0.1808
  575SOL    HW1 1875   1.273   4.175   4.364  0.4072  1.1736  0.4330
  575SOL    HW2 1876   1.370   4.087   4.266 -1.8688  0.2602 -1.0766
  576SOL     OW 1877   0.368   4.942   1.404 -0.3427 -0.1479  0.3945
  576SOL    HW1 1878   0.348   4.973   1.311 -1.5931 -0.3978  0.5636
  576SOL    HW2 1879   0.400   5.020   1.459  2.1456 -0.3277 -0.6666
  577SOL     OW 1880   1.928   0.064   0.265  0.2774  0.1785 -0.0442
  577SOL    HW1 1881   1.834   0.040   0.244  0.1993  0.4085  0.0385
  577SOL    HW2 1882   1.936   0.163   0.274  0.1131  0.0657  1.8666
  578SOL     OW 1883   4.269   1.652   2.558  0.2688  0.2738  0.3848
  578SOL    HW1 1884   4.244   1.728   2.499  0.9928  0.1346 -0.1082
  578SOL    HW2 1885   4.311   1.579   2.503 -0.0507 -0.3167  0.9059
  579SOL     OW 1886   1.496   1.469   3.430  0.2550 -0.4221  0.3708
  579SOL    HW1 1887   1.493   1.419   3.516 -0.6652 -0.2756  0.4360
  579SOL    HW2 1888   1.562   1.544   3.436  0.9525 -1.0463  0.5881
  580SOL     OW 1889   2.307   4.909   0.994 -0.2250 -0.4690  0.0362
  580SOL    HW1 1890   2.346   4.837   1.051 -1.1962 -0.0399  1.2999
  580SOL    HW2 1891   2.232   4.871   0.939  0.9734 -0.9710 -1.2930
  581SOL     OW 1892   0.611   4.840   0.788  0.4033 -0.5502 -0.0535
  581SOL    HW1 1893   0.621   4.782   0.707  0.7285 -1.3981  0.5802
  581SOL    HW2 1894   0.637   4.934   0.765 -0.7888 -0.4867 -1.2796
  582SOL     OW 1895   0.098   4.414   0.569  0.2157 -0.4032 -0.2001
  582SOL    HW1 1896   0.015   4.468   0.584  0.1768 -0.7262  0.7945
  582SOL    HW2 1897   0.176   4.460   0.610  0.4677 -0.2920 -0.7964
  583SOL     OW 1898   3.264   2.667   2.330  0.1694  0.0110 -0.0847
  583SOL    HW1 1899   3.356   2.633   2.349  0.4274  0.5794 -0.2832
  583SOL    HW2 1900   3.219   2.689   2.417  0.4606  0.3380 -0.0133
  584SOL     OW 1901   4.731   3.937   3.004  0.5647 -0.1850 -0.8296
  584SOL    HW1 1902   4.760   3.916   2.910 -2.5275 -1.7824 -1.5851
  584SOL    HW2 1903   4.657   4.005   3.001 -1.1970 -1.9569  0.1447
  585SOL     OW 1904   3.989   0.354   5.140 -0.5472 -0.1330  0.2146
  585SOL    HW1 1905   4.000   0.389   5.234  1.0245 -0.2058  0.0715
  585SOL    HW2 1906   3.903   0.389   5.103 -0.1486  1.7246  0.9081
  586SOL     OW 1907   1.170   0.583   1.045 -0.1266 -0.3830  0.0652
  586SOL    HW1 1908   1.122   0.628   1.120 -1.5516 -1.1172 -0.3687
  586SOL    HW2 1909   1.160   0.637   0.962  1.6992  0.5821  0.4078
  587SOL     OW 1910   4.031   4.887   4.933  0.0676  0.2077 -0.5815
  587SOL    HW1 1911   3.970   4.948   4.883 -0.2980 -1.4289 -2.2704
  587SOL    HW2 1912   4.007   4.792   4.911  2.5666 -0.5052 -0.4789
  588SOL     OW 1913   0.593   1.827   0.704  0.0357  0.2056 -0.4567
  588SOL    HW1 1914   0.525   1.895   0.676 -1.6138 -1.3949 -0.5730
  588SOL    HW2 1915   0.619   1.842   0.799  0.4410  1.5356 -0.7505
  589SOL     OW 1916   1.325   1.091   1.038 -0.1467  0.4670  0.1538
  589SOL    HW1 1917   1.289   1.137   1.119  0.3555 -0.8872  1.1798
  589SOL    HW2 1918   1.371   1.158   0.979  0.3331  1.3242  1.4661
  590SOL     OW 1919   0.522   3.502   1.859  0.2121 -0.2277 -0.2490
  590SOL    HW1 1920   0.609   3.453   1.869  0.7762  0.8742  0.4331
  590SOL    HW2 1921   0.540   3.600   1.849 -0.9729  0.0586  0.3223
  591SOL     OW 1922   4.183   0.862   3.096 -0.5697 -0.2655  0.1117
  591SOL    HW1 1923   4.207   0.833   3.188 -1.8709 -2.6531 -0.2120
  591SOL    HW2 1924   4.084   0.869   3.087 -0.6140 -1.9033 -1.5025
  592SOL     OW 1925   1.442   5.074   0.125  0.1625  0.0185  0.0246
  592SOL    HW1 1926   1.391   4.994   0.095 -0.2252  0.4892 -0.5911
  592SOL    HW2 1927   1.428   5.149   0.060 -0.1517  0.8449  1.0123
  593SOL     OW 1928   0.363   4.958   0.091  0.2700 -0.0154 -0.4892
  593SOL    HW1 1929   0.302   5.011   0.031  0.2158 -2.2364 -2.5283
  593SOL    HW2 1930   0.444   4.930   0.040  1.0190 -0.6181  0.9786
  594SOL     OW 1931   2.105   0.696   4.162 -0.4718 -0.3726 -0.0275
  594SOL    HW1 1932   2.107   0.736   4.070  0.1132 -0.9921 -0.2983
  594SOL    HW2 1933   2.199   0.689   4.197 -0.4082 -2.6025 -0.4975
  595SOL     OW 1934   3.056   4.098   2.326  0.1011  0.0778 -0.4950
  595SOL    HW1 1935   3.107   4.065   2.247 -1.4364 -1.9596 -0.7349
  595SOL    HW2 1936   3.042   4.196   2.319  2.2368  0.3615 -1.3781
  596SOL     OW 1937   3.000   0.123   3.933  0.4877 -0.0357  0.2753
  596SOL    HW1 1938   3.091   0.152   3.903 -0.0411  0.1552 -1.2098
  596SOL    HW2 1939   2.931   0.159   3.871 -0.6226 -0.1429  1.4107
  597SOL     OW 1940   1.409   1.627   0.133 -0.1153  0.0062 -0.3533
  597SOL    HW1 1941   1.331   1.644   0.194 -1.2892  0.7745 -1.9735
  597SOL    HW2 1942   1.387   1.552   0.071  0.3932  0.2862 -0.8820
  598SOL     OW 1943   3.177   0.952   1.938 -0.2452 -0.1882  0.4045
  598SOL    HW1 1944   3.206   0.986   1.849 -0.0932 -1.7630 -0.1774
  598SOL    HW2 1945   3.254   0.955   2.002 -0.4380  1.2347  0.5888
  599SOL     OW 1946   0.866   0.101   3.149  0.0524  0.3097  0.3770
  599SOL    HW1 1947   0.780   0.095   3.098 -0.4337  1.6603  0.9856
  599SOL    HW2 1948   0.931   0.034   3.113 -1.6789 -1.6793  0.7483
  600SOL     OW 1949   2.612   3.806   4.601 -0.4908  0.1808  0.0084
  600SOL    HW1 1950   2.665   3.891   4.595 -0.7780  0.4347  0.9213
  600SOL    HW2 1951   2.599   3.769   4.509  0.6823  0.4715 -0.2973
  601SOL     OW 1952   0.118   1.431   5.101  0.2774  0.0221  0.4797
  601SOL    HW1 1953   0.203   1.379   5.110  1.4824  1.7070 -0.6728
  601SOL    HW2 1954   0.040   1.367   5.098  1.7132 -1.7702 -1.3415
  602SOL     OW 1955   1.982   4.164   0.992  0.3217 -0.2191  0.4661
  602SOL    HW1 1956   1.985   4.186   1.089 -0.0920 -0.8380  0.6204
  602SOL    HW2 1957   1.896   4.119   0.970  0.7658 -0.8424 -0.0324
  603SOL     OW 1958   2.006   0.441   4.020  0.0051 -0.1557  0.0878
  603SOL    HW1 1959   2.019   0.540   4.029 -0.3548  0.0303 -1.2327
  603SOL    HW2 1960   2.008   0.416   3.923  0.3100 -1.4805  0.4190
  604SOL     OW 1961   1.899   3.318   3.484  0.0043  0.5168 -0.2484
  604SOL    HW1 1962   1.876   3.221   3.482 -1.5270  0.8401  0.3127
  604SOL    HW2 1963   1.929   3.347   3.393  2.7122 -0.9354  0.0840
  605SOL     OW 1964   1.566   2.786   4.776 -0.0537  0.0281  0.3651
  605SOL    HW1 1965   1.665   2.793   4.776 -0.1242  1.6378 -1.0135
  605SOL    HW2 1966   1.539   2.691   4.788  1.6246 -0.3379  1.5099
  606SOL     OW 1967   5.024   4.572   0.637 -0.2917 -0.3467  0.1853
  606SOL    HW1 1968   4.951   4.592   0.572  0.5453  0.2488 -0.6062
  606SOL    HW2 1969   4.987   4.572   0.730 -1.3444 -0.3397 -0.2218
  607SOL     OW 1970   4.045   0.823   1.428 -0.2240 -0.0033  0.0249
  607SOL    HW1 1971   4.120   0.773   1.471  0.1112 -0.4173 -1.0129
  607SOL    HW2 1972   4.032   0.791   1.335 -2.4209 -0.7179  0.5175
  608SOL     OW 1973   3.011   0.574   3.372 -0.0849 -0.3364 -0.9646
  608SOL    HW1 1974   2.987   0.536   3.282 -2.4771 -0.3565 -0.3891
  608SOL    HW2 1975   2.961   0.660   3.385  0.7709  0.0103  0.0844
  609SOL     OW 1976   3.970   2.935   1.390 -0.2679  0.5438 -0.5396
  609SOL    HW1 1977   4.030   2.935   1.311  0.5679 -0.3621  0.0717
  609SOL    HW2 1978   3.957   2.841   1.423 -0.4212  0.9152  0.5174
  610SOL     OW 1979   4.893   0.125   3.105  0.3572  0.0633 -0.8220
  610SOL    HW1 1980   4.980   0.140   3.152 -1.2918  1.5168  2.1150
  610SOL    HW2 1981   4.885   0.187   3.027  1.3503  1.0029 -0.1992
  611SOL     OW 1982   4.092   3.097   3.259  0.5261 -0.1693 -1.1093
  611SOL    HW1 1983   4.020   3.166   3.263 -1.4149 -2.1027 -0.8188
  611SOL    HW2 1984   4.133   3.086   3.350  1.1720  0.8664 -1.2546
  612SOL     OW 1985   2.630   3.103   5.111 -0.2123 -0.2889  0.1270
  612SOL    HW1 1986   2.660   3.021   5.063  1.4769 -0.1578  0.8718
  612SOL    HW2 1987   2.600   3.079   5.203  0.1051 -0.1212  0.2796
  613SOL     OW 1988   0.417   4.902   4.842 -0.4417 -0.6016 -0.3040
  613SOL    HW1 1989   0.400   4.999   4.824 -0.4577 -0.3486  0.9968
  613SOL    HW2 1990   0.357   4.847   4.783 -0.3319  0.1595 -1.1614
  614SOL     OW 1991   4.259   4.109   3.177  0.3620  0.3395  0.5043
  614SOL    HW1 1992   4.216   4.068   3.096  0.3677 -0.8788  1.0910
  614SOL    HW2 1993   4.193   4.116   3.251  0.4149  1.2442  0.4767
  615SOL     OW 1994   4.325   4.248   2.264 -0.8728  0.3458 -0.0690
  615SOL    HW1 1995   4.424   4.243   2.255 -0.7846  0.2900  0.8996
  615SOL    HW2 1996   4.295   4.343   2.250 -0.4644  0.7558  1.6109
  616SOL     OW 1997   2.361   2.834   0.258  0.1687  0.3021 -0.2410
  616SOL    HW1 1998   2.274   2.845   0.210 -0.5389 -2.3481  0.2554
  616SOL    HW2 1999   2.352   2.869   0.351 -1.3461 -2.2705  0.6916
  617SOL     OW 2000   3.691   2.157   1.596 -0.1306  0.3507  0.3669
  617SOL    HW1 2001   3.689   2.224   1.670  0.9390  0.2620  0.4968
  617SOL    HW2 2002   3.635   2.077   1.621  2.1465 -0.7750  2.2007
  618SOL     OW 2003   4.197   4.380   0.305  0.6806  0.4225 -0.3140
  618SOL    HW1 2004   4.250   4.362   0.388 -0.5740  1.1998  0.7038
  618SOL    HW2 2005   4.171   4.477   0.302 -0.0195  0.2288 -1.1642
  619SOL     OW 2006   2.692   0.146   1.922 -0.4771  0.2972 -0.2730
  619SOL    HW1 2007   2.727   0.204   1.848  2.1414 -0.0763  0.5753
  619SOL    HW2 2008   2.737   0.056   1.918 -2.4848 -0.7832  0.0569
  620SOL     OW 2009   2.516   3.928   3.941  0.4742 -0.5180  0.4752
  620SOL    HW1 2010   2.484   4.018   3.910  0.7626 -0.9824 -1.2755
  620SOL    HW2 2011   2.538   3.933   4.039  1.3941  1.5704  0.2316
  621SOL     OW 2012   3.961   1.908   4.279 -0.4918  0.3759  0.8407
  621SOL    HW1 2013   4.026   1.839   4.311 -0.3324  0.5993  1.0002
  621SOL    HW2 2014   3.978   1.926   4.182 -0.3545  0.3894  0.8663
  622SOL     OW 2015   4.237   1.995   3.774  0.1978  0.2524  0.1577
  622SOL    HW1 2016   4.159   2.056   3.760  1.9612  2.0451 -2.8714
  622SOL    HW2 2017   4.322   2.048   3.773  1.7413 -2.0730 -0.9813
  623SOL     OW 2018   3.749   2.172   4.712  0.2621  0.0304  0.0677
  623SOL    HW1 2019   3.844   2.141   4.719  0.4741  0.2190 -1.5305
  623SOL    HW2 2020   3.709   2.136   4.628 -0.7243  0.9060  0.1456
  624SOL     OW 2021   3.833   2.769   4.613 -0.0776 -0.0146  0.2522
  624SOL    HW1 2022   3.800   2.726   4.529  1.6232 -0.1744 -0.3833
  624SOL    HW2 2023   3.767   2.755   4.686 -0.9458 -1.0998 -0.6988
  625SOL     OW 2024   1.083   3.109   4.755 -0.0194 -0.1110  0.0231
  625SOL    HW1 2025   1.084   3.027   4.812 -0.7127  0.1390  0.4068
  625SOL    HW2 2026   1.105   3.189   4.812 -2.5418  0.4027  0.4185
  626SOL     OW 2027   2.549   2.012   5.076  0.1729  0.1333 -0.0463
  626SOL    HW1 2028   2.591   1.983   4.991 -1.3662  1.3999 -1.3053
  626SOL    HW2 2029   2.558   1.940   5.145 -1.1795 -2.2356 -2.1753
  627SOL     OW 2030   2.230   3.997   2.576  0.3666  0.2082  0.2130
  627SOL    HW1 2031   2.134   3.969   2.588  0.2593  0.6951  0.5035
  627SOL    HW2 2032   2.234   4.080   2.521  0.7676 -1.0779 -1.7660
  628SOL     OW 2033   3.504   1.471   3.160 -0.9204  0.3409  0.2753
  628SOL    HW1 2034   3.405   1.468   3.170 -1.0010 -1.6706 -0.5988
  628SOL    HW2 2035   3.528   1.501   3.068 -0.6988  1.0216  0.5481
  629SOL     OW 2036   1.904   0.896   3.021  0.1452  0.2811 -0.5379
  629SOL    HW1 2037   1.926   0.806   2.983 -1.7848  0.4317 -2.2200
  629SOL    HW2 2038   1.816   0.892   3.068 -1.6825  1.8706 -3.5029
  630SOL     OW 2039   1.172   4.762   3.652 -0.0695 -0.0318  0.2586
  630SOL    HW1 2040   1.252   4.745   3.594 -0.7332 -0.0723 -0.6707
  630SOL    HW2 2041   1.125   4.676   3.670 -2.4235  0.3844 -2.9721
  631SOL     OW 2042   4.438   4.531   3.992 -0.4755  0.1208 -0.0951
  631SOL    HW1 2043   4.442   4.609   4.053  1.1624  0.6068 -0.7769
  631SOL    HW2 2044   4.344   4.518   3.960 -0.6724  2.2387 -0.4960
  632SOL     OW 2045   2.064   5.042   3.590  0.0228 -0.3413 -0.0288
  632SOL    HW1 2046   2.021   5.127   3.560  2.0000  0.7083 -0.0221
  632SOL    HW2 2047   2.064   5.037   3.690  3.1625  1.5312  0.1784
  633SOL     OW 2048   4.199   2.412   0.227 -0.0442 -0.4816 -0.2317
  633SOL    HW1 2049   4.194   2.319   0.189 -2.1795 -0.1211 -0.9714
  633SOL    HW2 2050   4.243   2.472   0.160 -1.0961 -0.4490 -0.9180
  634SOL     OW 2051   3.341   1.594   1.485 -0.6530 -0.1687  0.2214
  634SOL    HW1 2052   3.355   1.496   1.469  0.5050  0.1231 -0.7372
  634SOL    HW2 2053   3.373   1.645   1.405 -1.0164  1.0080  0.8136
  635SOL     OW 2054   0.854   4.824   0.585 -0.5727 -0.1786 -0.3457
  635SOL    HW1 2055   0.817   4.744   0.632  0.0936 -0.2323  0.0975
  635SOL    HW2 2056   0.952   4.811   0.569 -0.2156  1.0044  0.7235
  636SOL     OW 2057   4.430   4.751   2.279  0.1600 -0.3532 -0.5774
  636SOL    HW1 2058   4.454   4.845   2.255  0.1397 -0.0712  0.4410
  636SOL    HW2 2059   4.404   4.701   2.197 -1.3499  0.9720 -0.9761
  637SOL     OW 2060   4.791   1.053   1.989 -0.2381 -0.4398 -0.0939
  637SOL    HW1 2061   4.869   1.007   1.946  1.7073 -0.5976  3.2456
  637SOL    HW2 2062   4.723   0.985   2.016  0.2849 -0.8057  0.3388
  638SOL     OW 2063   3.353   2.224   2.886 -0.2732 -0.0870 -0.6014
  638SOL    HW1 2064   3.313   2.141   2.848 -1.4788 -0.4965  1.3959
  638SOL    HW2 2065   3.281   2.281   2.926  0.8077  0.7217  0.2795
  639SOL     OW 2066   3.709   0.055   1.021 -0.0175  0.4865  0.1943
  639SOL    HW1 2067   3.779   0.083   0.955 -0.8479  1.0182 -0.4855
  639SOL    HW2 2068   3.720  -0.042   1.043 -0.0295  0.1756 -1.1141
  640SOL     OW 2069   3.248   4.932   1.301 -0.2539 -0.0686  0.2171
  640SOL    HW1 2070   3.179   5.004   1.295  0.1286  0.2765 -0.0777
  640SOL    HW2 2071   3.287   4.916   1.210  2.1549  1.8053  0.8140
  641SOL     OW 2072   4.186   4.550   1.083 -0.2549  0.2402 -0.0557
  641SOL    HW1 2073   4.169   4.615   1.009  2.2088  2.1332  0.9196
  641SOL    HW2 2074   4.134   4.576   1.164 -1.7377 -0.9434 -0.5632
  642SOL     OW 2075   4.190   3.554   0.849 -0.7360  0.3001  0.0153
  642SOL    HW1 2076   4.142   3.609   0.780 -1.7241 -0.0884  0.3676
  642SOL    HW2 2077   4.135   3.473   0.871 -0.1081  0.0604  0.7530
  643SOL     OW 2078   2.940   2.202   3.008 -0.9056 -0.0699  0.0608
  643SOL    HW1 2079   2.901   2.236   3.094 -0.2250  0.4107  0.1831
  643SOL    HW2 2080   3.001   2.271   2.969 -0.9547 -0.4174 -0.6439
  644SOL     OW 2081   3.741   2.939   2.894  0.1001  0.0956  0.0856
  644SOL    HW1 2082   3.707   2.970   2.982 -0.0367  0.4492 -0.0862
  644SOL    HW2 2083   3.812   2.870   2.907  0.0900  0.1571  0.4700
  645SOL     OW 2084   4.517   4.908   1.831 -0.3388 -0.1138 -0.4985
  645SOL    HW1 2085   4.420   4.887   1.821 -0.8331  1.7771 -0.0007
  645SOL    HW2 2086   4.571   4.826   1.812 -2.0577 -1.4413  0.1514
  646SOL     OW 2087   4.233   4.032   1.874 -0.5323  0.2779  0.5509
  646SOL    HW1 2088   4.279   3.997   1.793 -2.3588 -1.4304  0.1838
  646SOL    HW2 2089   4.232   4.132   1.871  2.3773  0.3849  0.2331
  647SOL     OW 2090   1.593   4.570   2.087  0.0058  0.1789  0.4620
  647SOL    HW1 2091   1.683   4.574   2.043 -0.3554  1.8577 -0.2268
  647SOL    HW2 2092   1.535   4.504   2.039  0.6735 -0.4954  0.5604
  648SOL     OW 2093   1.091   4.177   4.363 -0.1911  0.1517  0.1120
  648SOL    HW1 2094   1.111   4.155   4.459 -0.7759 -2.4735 -0.2695
  648SOL    HW2 2095   0.992   4.180   4.350 -0.1675  3.2069  0.0556
  649SOL     OW 2096   2.127   2.520   1.180  0.0476 -0.1239  0.0422
  649SOL    HW1 2097   2.160   2.488   1.091  0.4474  0.0560  0.1243
  649SOL    HW2 2098   2.169   2.607   1.202  2.5451 -1.6597  1.8708
  650SOL     OW 2099   3.665   2.391   1.752 -0.3974  0.4553  0.4031
  650SOL    HW1 2100   3.576   2.362   1.786 -0.7115  1.9578  0.9385
  650SOL    HW2 2101   3.669   2.491   1.748  1.4988  0.4530  1.0317
  651SOL     OW 2102   3.497   2.118   4.132  0.5801 -0.0815  0.3401
  651SOL    HW1 2103   3.502   2.023   4.165  0.1348 -0.1144  0.3207
  651SOL    HW2 2104   3.477   2.117   4.034  2.0393  0.0115  0.0307
  652SOL     OW 2105   3.515   1.609   1.213  0.3749  0.6117  0.5176
  652SOL    HW1 2106   3.491   1.516   1.241  0.8805  0.6054  0.9370
  652SOL    HW2 2107   3.579   1.605   1.136 -0.5239  0.6271 -0.2567
  653SOL     OW 2108   2.243   4.560   4.353  0.1190  0.0333 -0.0924
  653SOL    HW1 2109   2.299   4.540   4.433  0.9046 -0.1014 -0.6578
  653SOL    HW2 2110   2.153   4.592   4.382  0.5481  0.4343  0.8415
  654SOL     OW 2111   4.164   1.387   4.706 -0.0829 -0.0018  0.0543
  654SOL    HW1 2112   4.083   1.446   4.708 -0.1895 -0.1593  0.5875
  654SOL    HW2 2113   4.209   1.389   4.795  0.6262  0.2507 -0.3005
  655SOL     OW 2114   1.166   3.313   5.136 -0.0119  0.5105  0.0976
  655SOL    HW1 2115   1.229   3.326   5.213  0.5644 -0.8712 -0.0985
  655SOL    HW2 2116   1.077   3.352   5.158  0.0738 -0.0583  1.5753
  656SOL     OW 2117   4.745   0.570   2.825  0.1052  0.2776 -0.0850
  656SOL    HW1 2118   4.825   0.613   2.784  2.0563  0.3221  3.4283
  656SOL    HW2 2119   4.686   0.640   2.865 -0.6653  0.1004 -0.8735
  657SOL     OW 2120   0.896   0.359   2.195 -0.3677  0.1534 -0.3248
  657SOL    HW1 2121   0.801   0.382   2.173 -1.2078 -2.7931 -0.2048
  657SOL    HW2 2122   0.938   0.314   2.116 -0.7615 -2.9822  1.0726
  658SOL     OW 2123   2.173   4.922   2.191 -0.2589  0.3563  0.1175
  658SOL    HW1 2124   2.202   4.865   2.115  0.7551  0.7965  0.1607
  658SOL    HW2 2125   2.158   5.016   2.158 -0.1923  0.4614  0.3846
  659SOL     OW 2126   3.811   3.851   1.589 -0.2305  0.3650 -0.1379
  659SOL    HW1 2127   3.749   3.930   1.593 -0.7256 -0.0691  2.0451
  659SOL    HW2 2128   3.762   3.768   1.617  0.6031 -0.5186 -1.2099
  660SOL     OW 2129   0.246   2.530   2.263 -0.2214 -0.4526 -0.1971
  660SOL    HW1 2130   0.208   2.484   2.183 -0.4995 -0.1186 -0.2587
  660SOL    HW2 2131   0.298   2.610   2.234 -0.5469 -0.1762 -0.0316
  661SOL     OW 2132   2.373   2.568   0.197  0.3691 -0.1791  0.0726
  661SOL    HW1 2133   2.370   2.662   0.231  1.8126 -0.8711  2.3604
  661SOL    HW2 2134   2.465   2.546   0.166  0.6327 -1.4350  1.5995
  662SOL     OW 2135   1.954   1.068   1.277 -0.2188  0.0068  0.4603
  662SOL    HW1 2136   1.978   1.164   1.263 -2.8244  0.7684  0.5676
  662SOL    HW2 2137   1.978   1.015   1.197  0.0466  1.0308 -0.1517
  663SOL     OW 2138   1.623   2.948   1.120  0.1633  0.2202 -0.2388
  663SOL    HW1 2139   1.533   2.982   1.094 -0.2464 -1.5737 -1.3097
  663SOL    HW2 2140   1.663   3.011   1.187 -1.1094  1.9935 -1.0389
  664SOL     OW 2141   1.439   3.659   1.110  0.3379 -0.1932  0.1264
  664SOL    HW1 2142   1.428   3.560   1.099  1.2909 -0.3094  0.1651
  664SOL    HW2 2143   1.349   3.700   1.123 -0.1269 -0.9790 -0.4661
  665SOL     OW 2144   0.565   2.565   4.726 -0.4008 -0.3777  0.2691
  665SOL    HW1 2145   0.639   2.614   4.681  0.2920  0.0764  1.8547
  665SOL    HW2 2146   0.480   2.578   4.674 -0.3350  2.8292  0.8180
  666SOL     OW 2147   0.080   3.115   0.324 -0.0824  0.7344  0.5389
  666SOL    HW1 2148   0.081   3.016   0.337  0.1459  0.7567  0.6938
  666SOL    HW2 2149   0.147   3.158   0.385 -1.3248  1.1409  1.6662
  667SOL     OW 2150   2.563   3.064   1.626  0.1935 -0.5760  0.0151
  667SOL    HW1 2151   2.540   2.967   1.618 -0.1282 -0.4593 -0.5022
  667SOL    HW2 2152   2.632   3.076   1.698  0.1819 -1.1772  0.1306
  668SOL     OW 2153   2.104   3.589   1.889  0.8558 -0.6505 -0.4687
  668SOL    HW1 2154   2.009   3.564   1.869 -0.1880  0.7739  2.2294
  668SOL    HW2 2155   2.162   3.508   1.886 -0.4015 -1.5497 -2.1511
  669SOL     OW 2156   2.258   2.557   2.749  0.0595 -0.3539 -0.2160
  669SOL    HW1 2157   2.225   2.510   2.668 -0.7212  0.2609 -0.2723
  669SOL    HW2 2158   2.311   2.638   2.723 -2.0155  1.1192 -0.1925
  670SOL     OW 2159   5.028   3.938   1.554  0.0677 -0.6249 -0.3168
  670SOL    HW1 2160   4.988   3.881   1.483 -0.2922 -0.3190 -0.3669
  670SOL    HW2 2161   4.956   3.971   1.615  0.2040  0.1236 -0.5445
  671SOL     OW 2162   3.404   3.701   4.475 -0.6103 -0.3140 -0.8385
  671SOL    HW1 2163   3.480   3.656   4.523 -0.5083 -0.0758 -0.7790
  671SOL    HW2 2164   3.434   3.790   4.442 -1.2213  0.2949  0.2188
  672SOL     OW 2165   4.353   3.287   2.405 -0.2802 -0.2627  0.4379
  672SOL    HW1 2166   4.259   3.318   2.388  0.3533  2.2090  1.1219
  672SOL    HW2 2167   4.413   3.320   2.332  0.2651 -0.7713  0.6511
  673SOL     OW 2168   0.096   2.228   3.510  0.3831  0.4927 -0.3279
  673SOL    HW1 2169   0.191   2.216   3.539  0.2808 -1.4779 -0.6233
  673SOL    HW2 2170   0.066   2.321   3.530  2.0636  0.8626  0.6646
  674SOL     OW 2171   5.079   2.778   0.203 -0.0594  0.4421 -0.2419
  674SOL    HW1 2172   5.128   2.793   0.288 -0.6382 -0.6143  0.3065
  674SOL    HW2 2173   5.064   2.680   0.190 -0.2148  0.6024 -1.4280
  675SOL     OW 2174   2.973   3.726   1.030  0.3607  0.2877 -0.5711
  675SOL    HW1 2175   2.900   3.716   1.097  0.6303 -0.5253 -0.3909
  675SOL    HW2 2176   3.042   3.790   1.065  0.2784  0.2117 -0.2716
  676SOL     OW 2177   0.282   2.392   1.696 -0.7471  0.0303  0.6307
  676SOL    HW1 2178   0.234   2.396   1.608  0.4628 -2.1974 -0.2019
  676SOL    HW2 2179   0.339   2.474   1.706  0.1205 -0.2648 -1.3398
  677SOL     OW 2180   2.684   2.333   2.883 -0.1736 -0.8219 -0.3217
  677SOL    HW1 2181   2.696   2.412   2.944  0.2627 -2.0942  1.2974
  677SOL    HW2 2182   2.762   2.327   2.820 -0.5755  0.4328 -0.9874
  678SOL     OW 2183   0.743   4.984   2.833  0.7647  0.6990 -0.2310
  678SOL    HW1 2184   0.651   4.947   2.841  1.1209  0.0387  1.4027
  678SOL    HW2 2185   0.792   4.938   2.759 -0.4998  1.7842 -1.8190
  679SOL     OW 2186   3.804   0.808   1.548  0.2982 -0.5110  0.3017
  679SOL    HW1 2187   3.894   0.838   1.519 -0.5088  1.7739 -0.0528
  679SOL    HW2 2188   3.752   0.778   1.468 -0.1937  0.9428  0.0380
  680SOL     OW 2189   3.457   4.529   2.213  0.1739 -0.0847 -0.0974
  680SOL    HW1 2190   3.373   4.582   2.197  0.9024  1.1473  0.0637
  680SOL    HW2 2191   3.531   4.567   2.159  0.3154 -2.1154 -1.4362
  681SOL     OW 2192   0.875   0.283   0.533 -0.0488 -0.2356 -0.0381
  681SOL    HW1 2193   0.789   0.232   0.540 -0.3304  0.4168  1.5064
  681SOL    HW2 2194   0.928   0.270   0.617  0.6441  0.6473 -0.3303
  682SOL     OW 2195   0.676   4.098   3.098  0.5633 -0.8267 -0.1098
  682SOL    HW1 2196   0.677   4.140   3.008  0.1236 -1.2156 -0.3036
  682SOL    HW2 2197   0.692   4.167   3.168 -2.9036  0.2564 -0.1906
  683SOL     OW 2198   2.369   1.483   0.255  0.3822  0.3199 -0.6098
  683SOL    HW1 2199   2.375   1.388   0.287  0.3590 -0.0773 -1.7433
  683SOL    HW2 2200   2.401   1.544   0.327 -2.0327 -0.3494  1.1767
  684SOL     OW 2201   4.473   4.864   0.639  0.3516 -0.1445  0.2652
  684SOL    HW1 2202   4.566   4.835   0.618  0.7500  1.4859 -0.4563
  684SOL    HW2 2203   4.408   4.808   0.587  1.1412  1.0535 -2.1801
  685SOL     OW 2204   4.283   4.093   2.827 -0.2282  0.0966 -0.4747
  685SOL    HW1 2205   4.335   4.035   2.764  2.2302  2.9129 -1.2412
  685SOL    HW2 2206   4.225   4.155   2.774  0.0750  0.9045  0.1260
  686SOL     OW 2207   2.836   3.953   3.305 -0.5428  0.0449  0.1819
  686SOL    HW1 2208   2.810   4.012   3.228 -1.7962 -0.2643  0.3561
  686SOL    HW2 2209   2.845   3.859   3.274  1.5187  0.2883 -0.1071
  687SOL     OW 2210   2.092   4.374   1.897 -0.3988  0.0166  0.7427
  687SOL    HW1 2211   2.086   4.287   1.847 -0.2149  0.2975  0.2254
  687SOL    HW2 2212   2.003   4.397   1.935 -0.9000  0.5088 -0.6661
  688SOL     OW 2213   0.906   2.631   1.616 -0.5181  0.3400 -0.3773
  688SOL    HW1 2214   0.996   2.589   1.607 -0.5791  0.3055 -0.8677
  688SOL    HW2 2215   0.895   2.666   1.709 -1.4291 -2.8902  0.8624
  689SOL     OW 2216   1.891   0.217   4.442 -1.1448 -0.6375 -0.4853
  689SOL    HW1 2217   1.896   0.230   4.541  1.4237  2.8978 -0.8696
  689SOL    HW2 2218   1.868   0.304   4.399 -1.3273 -1.8783 -3.0584
  690SOL     OW 2219   2.328   3.515   5.124 -0.2221 -0.4947 -0.7767
  690SOL    HW1 2220   2.307   3.611   5.144  0.6781 -0.3271 -0.6050
  690SOL    HW2 2221   2.321   3.500   5.025  3.5430  0.7936 -1.3897
  691SOL     OW 2222   0.049   0.662   0.200  0.1915 -0.5454  0.3010
  691SOL    HW1 2223  -0.050   0.660   0.212  0.0768 -0.1736 -0.5093
  691SOL    HW2 2224   0.076   0.749   0.158  0.7336 -1.0894 -0.5028
  692SOL     OW 2225   4.331   2.434   2.224  0.1578  0.3183 -0.3879
  692SOL    HW1 2226   4.397   2.463   2.294  1.3718  0.6511 -1.6391
  692SOL    HW2 2227   4.292   2.515   2.180 -1.0680  0.1213  0.2869
  693SOL     OW 2228   2.921   3.473   2.427  0.2432  0.6939  0.8964
  693SOL    HW1 2229   2.983   3.514   2.361  1.5622 -0.2139  1.5097
  693SOL    HW2 2230   2.974   3.415   2.490 -1.4547 -1.8949  0.1140
  694SOL     OW 2231   3.908   5.019   4.735  0.3651  0.5251  0.3528
  694SOL    HW1 2232   3.810   5.040   4.736  0.4160  0.7678  0.1669
  694SOL    HW2 2233   3.954   5.076   4.667  0.2758 -1.1378 -1.2159
  695SOL     OW 2234   3.267   4.756   3.031  0.0483 -0.6945  0.1140
  695SOL    HW1 2235   3.246   4.699   3.110 -0.8458 -0.8866 -0.2455
  695SOL    HW2 2236   3.362   4.786   3.036  1.4221 -4.3124 -0.9619
  696SOL     OW 2237   0.088   3.115   5.004 -0.3651  0.1792  0.2537
  696SOL    HW1 2238   0.035   3.159   5.077  1.5281  1.8054  0.7396
  696SOL    HW2 2239   0.175   3.082   5.041 -1.8584 -4.7670  0.0695
  697SOL     OW 2240   4.012   3.338   0.875 -0.2039 -0.0296  0.4555
  697SOL    HW1 2241   3.934   3.301   0.926 -0.4445  0.1683  0.2331
  697SOL    HW2 2242   4.087   3.271   0.875 -1.0226 -0.9773 -0.8647
  698SOL     OW 2243   0.378   2.767   3.057 -0.6493 -0.2408 -0.2392
  698SOL    HW1 2244   0.351   2.707   3.132 -1.5686 -2.4488 -2.2066
  698SOL    HW2 2245   0.353   2.725   2.970  1.2434  1.7442 -1.8673
  699SOL     OW 2246   3.436   2.698   1.021 -0.4572  0.7483  0.1734
  699SOL    HW1 2247   3.376   2.652   1.087  0.0820 -0.5050 -0.1804
  699SOL    HW2 2248   3.383   2.721   0.939 -1.2537  2.7778  1.1978
  700SOL     OW 2249   1.544   4.916   4.035  0.1657 -0.3145 -0.3588
  700SOL    HW1 2250   1.510   5.009   4.045 -1.2919 -0.6155 -2.0769
  700SOL    HW2 2251   1.489   4.867   3.968  2.0632 -1.8379 -0.9162
  701SOL     OW 2252   0.851   0.124   4.275 -0.0311  0.2588 -0.6672
  701SOL    HW1 2253   0.873   0.090   4.184 -3.1469  1.2542 -1.9113
  701SOL    HW2 2254   0.921   0.093   4.340  1.2506 -2.1015 -3.0015
  702SOL     OW 2255   4.695   3.525   2.848 -0.4264 -0.3170  0.2514
  702SOL    HW1 2256   4.789   3.551   2.866 -0.8403  1.3675  0.1632
  702SOL    HW2 2257   4.693   3.439   2.796  1.0511 -0.2597  0.0673
  703SOL     OW 2258   2.415   0.859   0.077  0.5841  0.2549  0.2809
  703SOL    HW1 2259   2.441   0.834  -0.016 -0.4062  1.0961 -0.2335
  703SOL    HW2 2260   2.348   0.933   0.075 -0.7449 -0.8368  1.6020
  704SOL     OW 2261   3.380   3.256   0.205  0.5558 -0.0930 -0.0939
  704SOL    HW1 2262   3.338   3.339   0.169  0.1840 -0.9562 -1.7924
  704SOL    HW2 2263   3.352   3.242   0.300 -1.6218  0.2746 -0.6385
  705SOL     OW 2264   3.228   4.036   4.969 -0.0742 -0.5108 -0.4428
  705SOL    HW1 2265   3.196   3.983   5.048 -0.3718 -1.1392 -0.9727
  705SOL    HW2 2266   3.171   4.117   4.958 -1.1843 -1.3524 -1.0682
  706SOL     OW 2267   3.776   0.402   4.633 -0.1073  1.2989  0.3079
  706SOL    HW1 2268   3.785   0.359   4.723  2.5113  0.0919 -0.4398
  706SOL    HW2 2269   3.814   0.494   4.637  1.6614  0.6107  0.0721
  707SOL     OW 2270   1.469   0.673   3.684  0.1180  0.1811  0.0169
  707SOL    HW1 2271   1.503   0.608   3.616  1.9562  1.4449 -0.3518
  707SOL    HW2 2272   1.444   0.624   3.768  2.7835 -0.9144  0.2610
  708SOL     OW 2273   1.472   2.230   4.454  0.3111 -1.0827 -0.1642
  708SOL    HW1 2274   1.380   2.267   4.466  0.2939 -1.5592  1.3682
  708SOL    HW2 2275   1.478   2.184   4.365 -0.6294 -0.2502 -0.6876
  709SOL     OW 2276   3.424   0.126   2.660  0.0290 -0.2784  0.1189
  709SOL    HW1 2277   3.480   0.179   2.724 -0.3673 -1.0321  1.1228
  709SOL    HW2 2278   3.433   0.164   2.568  0.1029  1.2467  0.7255
  710SOL     OW 2279   1.424   1.130   3.390 -0.6572 -0.1078  0.5330
  710SOL    HW1 2280   1.496   1.176   3.337 -0.3483  0.7706  1.6808
  710SOL    HW2 2281   1.450   1.035   3.405  0.5991  0.3627  1.4884
  711SOL     OW 2282   0.712   0.535   1.923  0.2529 -0.3698  0.6591
  711SOL    HW1 2283   0.801   0.566   1.957  1.4674 -1.7729 -1.0347
  711SOL    HW2 2284   0.721   0.442   1.887 -1.5385  0.0221 -0.9477
  712SOL     OW 2285   2.599   2.023   1.163 -0.7446  0.3566  0.5535
  712SOL    HW1 2286   2.505   1.990   1.152 -0.1430 -0.9365 -1.1606
  712SOL    HW2 2287   2.619   2.033   1.260 -2.0725 -1.1835  1.0388
  713SOL     OW 2288   0.664   3.979   1.240  0.3689 -0.0325 -0.1825
  713SOL    HW1 2289   0.740   4.042   1.256  1.1034 -1.1548  1.0018
  713SOL    HW2 2290   0.642   3.931   1.325 -1.3299 -0.1266 -0.6299
  714SOL     OW 2291   4.938   4.424   4.878 -0.3212 -0.5121  0.5524
  714SOL    HW1 2292   4.978   4.412   4.787 -3.9047 -2.7379 -0.9497
  714SOL    HW2 2293   4.871   4.498   4.875 -0.0956 -0.2485  1.5842
  715SOL     OW 2294   2.362   2.813   2.694  0.0259 -0.0204  0.1017
  715SOL    HW1 2295   2.309   2.862   2.763  0.5407 -0.2680  0.6809
  715SOL    HW2 2296   2.446   2.863   2.675 -0.7189  0.7597 -1.3561
  716SOL     OW 2297   4.039   5.026   2.424  0.3077  0.4069 -0.0377
  716SOL    HW1 2298   3.950   5.023   2.469  0.2916  1.2959  0.0088
  716SOL    HW2 2299   4.078   5.118   2.433  1.1181  0.0939 -0.2704
  717SOL     OW 2300   2.692   4.093   1.893 -1.1779 -0.0492  0.2962
  717SOL    HW1 2301   2.598   4.120   1.916 -0.8799  0.8690  0.4781
  717SOL    HW2 2302   2.699   4.076   1.795 -1.3324  0.7829  0.1299
  718SOL     OW 2303   1.550   0.057   3.414  0.1674 -0.2394 -0.2366
  718SOL    HW1 2304   1.519   0.029   3.323  1.1424 -0.0641 -0.6298
  718SOL    HW2 2305   1.522  -0.012   3.481 -1.2981  0.0409 -0.5250
  719SOL     OW 2306   2.809   2.766   1.462 -0.2382  0.0632  0.3035
  719SOL    HW1 2307   2.881   2.819   1.505  0.3658  1.7714 -2.5607
  719SOL    HW2 2308   2.845   2.678   1.432  0.2596  0.3181  0.1561
  720SOL     OW 2309   4.436   0.638   2.116  0.0114 -0.0298 -0.0105
  720SOL    HW1 2310   4.441   0.553   2.170  0.0674 -0.8695 -1.2845
  720SOL    HW2 2311   4.343   0.674   2.121 -0.4117 -1.0017 -0.6643
  721SOL     OW 2312   3.644   2.801   1.188  0.0410  0.1993  0.3490
  721SOL    HW1 2313   3.627   2.881   1.246 -1.9909 -0.2489  0.4780
  721SOL    HW2 2314   3.560   2.778   1.139  0.9230 -1.1541 -0.5875
  722SOL     OW 2315   3.723   3.252   1.206 -0.4914 -0.3589 -0.0860
  722SOL    HW1 2316   3.797   3.225   1.145  0.7156  2.0079  0.1753
  722SOL    HW2 2317   3.645   3.191   1.195  0.9006 -1.9632 -1.5498
  723SOL     OW 2318   2.220   4.087   1.884  0.0988 -0.4097  0.4929
  723SOL    HW1 2319   2.288   4.028   1.839 -0.2187 -0.9599  0.7275
  723SOL    HW2 2320   2.128   4.057   1.859 -0.0939 -0.9701  1.7799
  724SOL     OW 2321   3.061   0.966   3.245 -0.0166 -0.3760  0.1267
  724SOL    HW1 2322   3.134   0.933   3.184 -0.1712 -0.3359 -0.0802
  724SOL    HW2 2323   2.989   1.009   3.191 -0.3409 -0.6860  0.3027
  725SOL     OW 2324   2.911   3.597   1.841 -0.0379 -0.4516 -0.1605
  725SOL    HW1 2325   3.011   3.591   1.839  0.0371  0.4880  0.4584
  725SOL    HW2 2326   2.879   3.648   1.761  0.2539  2.3502  1.3834
  726SOL     OW 2327   0.377   3.731   3.984  0.3067  0.0308  0.0611
  726SOL    HW1 2328   0.374   3.654   4.048 -2.5399 -0.4301 -0.4639
  726SOL    HW2 2329   0.295   3.788   3.997  0.5252  0.9049 -1.9781
  727SOL     OW 2330   0.188   1.216   3.246 -0.0502 -0.1970  0.4059
  727SOL    HW1 2331   0.280   1.253   3.240 -0.1703  0.0029 -0.2632
  727SOL    HW2 2332   0.123   1.290   3.265 -0.3850  0.1135 -1.6506
  728SOL     OW 2333   0.232   0.567   4.804  0.3779  0.5903 -0.2453
  728SOL    HW1 2334   0.316   0.558   4.857  1.4830 -0.2100 -2.0353
  728SOL    HW2 2335   0.237   0.649   4.748 -0.5952  1.2005  0.5297
  729SOL     OW 2336   0.898   2.134   4.145  0.6113  0.1989  0.6404
  729SOL    HW1 2337   0.917   2.037   4.132  1.5497  0.5844 -1.3231
  729SOL    HW2 2338   0.860   2.172   4.060 -1.4631  1.2113  1.9153
  730SOL     OW 2339   0.264   0.934   2.202  0.1674  0.3512 -0.4350
  730SOL    HW1 2340   0.175   0.970   2.231  0.6984  0.2979  1.3500
  730SOL    HW2 2341   0.260   0.912   2.104 -2.6253 -2.1572  0.0990
  731SOL     OW 2342   0.841   1.288   5.025  0.3970 -1.0128  0.1347
  731SOL    HW1 2343   0.855   1.377   5.069 -1.6593 -0.6557  0.1795
  731SOL    HW2 2344   0.899   1.219   5.068 -0.4237 -0.3647  2.3716
  732SOL     OW 2345   0.532   3.367   0.164 -0.4231  0.5322  0.3449
  732SOL    HW1 2346   0.460   3.339   0.227  0.5472 -3.2883  0.0061
  732SOL    HW2 2347   0.585   3.442   0.204 -1.4673  0.0079  2.8517
  733SOL     OW 2348   4.934   4.969   4.215 -0.0095  0.3008 -0.3126
  733SOL    HW1 2349   5.004   4.917   4.265 -1.1513  0.3295  1.3956
  733SOL    HW2 2350   4.843   4.938   4.242 -0.6851  1.1644 -1.5004
  734SOL     OW 2351   0.918   1.324   1.291 -0.0274  0.1288  0.3488
  734SOL    HW1 2352   0.975   1.332   1.209 -1.3072 -1.1967 -0.7412
  734SOL    HW2 2353   0.969   1.278   1.363  1.2705  1.6987  0.5027
  735SOL     OW 2354   4.183   2.345   3.571 -0.1206 -0.4021  0.4463
  735SOL    HW1 2355   4.223   2.329   3.481 -1.2495 -1.5646  0.1283
  735SOL    HW2 2356   4.105   2.407   3.562 -2.0303 -2.7100  0.1209
  736SOL     OW 2357   2.881   0.840   3.407 -0.0570 -0.0281 -0.2827
  736SOL    HW1 2358   2.857   0.870   3.499 -0.9831 -0.5009 -0.3640
  736SOL    HW2 2359   2.941   0.908   3.365  1.3449 -0.3504  1.0771
  737SOL     OW 2360   2.803   4.862   0.798 -0.2428 -0.0034 -0.5101
  737SOL    HW1 2361   2.809   4.809   0.882  0.2855  0.7132 -0.0863
  737SOL    HW2 2362   2.767   4.804   0.725 -1.4219 -0.4231  0.3731
  738SOL     OW 2363   1.229   4.936   4.968 -0.8159  0.1969 -0.2993
  738SOL    HW1 2364   1.203   5.026   4.934 -2.2569  0.4394  1.2794
  738SOL    HW2 2365   1.225   4.936   5.068 -3.1660 -2.2001 -0.2726
  739SOL     OW 2366   0.539   2.960   0.271 -0.1245 -0.0530 -0.4007
  739SOL    HW1 2367   0.621   2.948   0.326  0.3245  0.4219 -0.9544
  739SOL    HW2 2368   0.561   3.011   0.188 -0.8130 -0.6643 -0.9770
  740SOL     OW 2369   4.363   4.829   1.210 -0.2065 -0.5034  0.5339
  740SOL    HW1 2370   4.316   4.889   1.146 -0.4566 -1.3132 -0.0618
  740SOL    HW2 2371   4.448   4.796   1.170 -0.7600 -1.6689  0.2466
  741SOL     OW 2372   0.522   3.335   2.983 -0.4091  0.0359  0.4173
  741SOL    HW1 2373   0.484   3.272   3.051 -0.3123 -1.2234 -0.6435
  741SOL    HW2 2374   0.450   3.359   2.918 -0.3247  0.6593  0.5549
  742SOL     OW 2375   1.579   0.049   3.818  0.2076  0.4563 -0.5578
  742SOL    HW1 2376   1.502   0.084   3.764 -1.5969  0.6053  1.9039
  742SOL    HW2 2377   1.616  -0.033   3.775 -2.3177 -0.4707 -1.1429
  743SOL     OW 2378   3.395   0.935   2.125  0.0127 -0.7984 -0.4417
  743SOL    HW1 2379   3.344   1.011   2.165  0.3027 -1.3343  1.0146
  743SOL    HW2 2380   3.475   0.915   2.183  0.1102 -2.0052 -0.9657
  744SOL     OW 2381   0.348   3.516   2.796  0.5027 -0.2274 -0.3728
  744SOL    HW1 2382   0.362   3.582   2.870  2.9216  0.0817 -1.0283
  744SOL    HW2 2383   0.381   3.554   2.710  2.3149 -2.3246 -0.7081
  745SOL     OW 2384   4.414   1.201   1.787  0.3110 -0.2850 -0.2033
  745SOL    HW1 2385   4.332   1.157   1.750 -0.4902  0.4852  0.5987
  745SOL    HW2 2386   4.435   1.282   1.732  0.2035 -0.1647 -0.0660
  746SOL     OW 2387   3.996   0.810   1.152 -0.2994 -0.3312  0.5831
  746SOL    HW1 2388   4.091   0.787   1.133 -0.7298 -0.3316 -1.8981
  746SOL    HW2 2389   3.937   0.769   1.083 -1.6692  3.0894 -0.5190
  747SOL     OW 2390   4.855   0.077   1.928  0.1635 -0.1444  0.6948
  747SOL    HW1 2391   4.847   0.104   1.832  1.1082 -3.1301 -0.3234
  747SOL    HW2 2392   4.866   0.159   1.984  2.0926  1.6118 -1.9834
  748SOL     OW 2393   1.259   0.234   2.236  0.2093 -0.0482 -0.0781
  748SOL    HW1 2394   1.275   0.170   2.161  0.3659 -1.0450  0.7841
  748SOL    HW2 2395   1.164   0.225   2.267  0.3461 -0.1458  0.3097
  749SOL     OW 2396   4.024   3.821   4.024 -0.3330  0.0448  0.0277
  749SOL    HW1 2397   3.976   3.891   4.078  0.9207  0.1463  1.0668
  749SOL    HW2 2398   3.961   3.745   4.005 -1.1548  0.5661  0.5860
  750SOL     OW 2399   0.862   3.246   5.013 -0.2445  0.5391  0.3382
  750SOL    HW1 2400   0.869   3.298   5.098  3.1138 -0.2087  0.6457
  750SOL    HW2 2401   0.846   3.310   4.937  0.9444  1.7273  1.0439
  751SOL     OW 2402   2.499   3.607   0.275 -0.6775  0.1116 -0.0291
  751SOL    HW1 2403   2.546   3.574   0.192 -3.2100 -0.4962 -1.3151
  751SOL    HW2 2404   2.517   3.544   0.350 -2.0380 -2.0128 -1.3738
  752SOL     OW 2405   5.077   1.719   3.024  0.0424  0.7644 -0.4679
  752SOL    HW1 2406   5.000   1.772   2.988 -2.3668 -0.8507  1.9266
  752SOL    HW2 2407   5.110   1.761   3.109  0.6986  0.5150 -0.5940
  753SOL     OW 2408   4.295   3.069   1.386  0.2946 -0.3891  0.1712
  753SOL    HW1 2409   4.229   3.129   1.341  1.7439  0.6550 -0.6123
  753SOL    HW2 2410   4.254   3.033   1.470 -1.1857  0.4025 -0.1745
  754SOL     OW 2411   3.271   0.267   4.266 -0.4658  0.3250  0.8538
  754SOL    HW1 2412   3.311   0.205   4.334 -0.4931 -0.2306  0.3702
  754SOL    HW2 2413   3.172   0.272   4.280 -0.8074 -1.5717 -0.5276
  755SOL     OW 2414   1.322   2.171   2.492 -0.6429 -0.1452  0.2282
  755SOL    HW1 2415   1.240   2.127   2.457 -0.3292 -2.1072  1.7840
  755SOL    HW2 2416   1.307   2.200   2.586 -0.2783  1.6500 -0.2233
  756SOL     OW 2417   4.302   0.304   1.417  0.5654  0.1137 -0.2624
  756SOL    HW1 2418   4.235   0.230   1.403  0.6466 -0.0452  0.1560
  756SOL    HW2 2419   4.330   0.304   1.513  1.7760 -0.3446 -0.6042
  757SOL     OW 2420   2.704   3.411   1.312  0.5312  0.0628  0.6459
  757SOL    HW1 2421   2.760   3.378   1.236 -0.0443  1.0174 -0.2196
  757SOL    HW2 2422   2.738   3.372   1.397  2.4796  0.5564  0.1495
  758SOL     OW 2423   4.858   3.553   3.367 -0.4821 -0.1436  0.0454
  758SOL    HW1 2424   4.896   3.579   3.456 -0.1184 -0.9385  0.1304
  758SOL    HW2 2425   4.933   3.538   3.302 -0.7007 -0.5371 -0.1199
  759SOL     OW 2426   4.650   0.670   4.927  0.0235 -0.0354  0.3746
  759SOL    HW1 2427   4.685   0.622   5.008  0.9139 -0.7823 -0.4243
  759SOL    HW2 2428   4.709   0.650   4.849  0.0118  1.8191 -0.1485
  760SOL     OW 2429   0.477   1.546   0.166  0.3302  0.1721  0.0546
  760SOL    HW1 2430   0.547   1.535   0.236  0.4761  0.7534  0.0022
  760SOL    HW2 2431   0.476   1.641   0.133 -1.0453  0.3936  0.6573
  761SOL     OW 2432   0.374   2.794   1.454 -0.2455  0.1388 -0.5171
  761SOL    HW1 2433   0.380   2.712   1.397  1.2791  0.0744 -0.3119
  761SOL    HW2 2434   0.308   2.858   1.415 -1.2575 -1.0592 -0.8263
  762SOL     OW 2435   2.670   1.420   1.210  0.1792 -0.2861 -0.2293
  762SOL    HW1 2436   2.683   1.349   1.279  0.3209 -0.1683 -0.1355
  762SOL    HW2 2437   2.633   1.379   1.126  0.7415 -0.5447 -0.3500
  763SOL     OW 2438   3.846   1.297   2.560 -0.0038 -0.3892  0.5858
  763SOL    HW1 2439   3.895   1.235   2.498 -2.7143 -0.5865 -1.5543
  763SOL    HW2 2440   3.862   1.391   2.532  0.0828 -0.3958  0.6144
  764SOL     OW 2441   3.825   3.137   0.139 -0.1043  0.3997 -0.8911
  764SOL    HW1 2442   3.825   3.089   0.051 -1.6680  0.4142 -0.9336
  764SOL    HW2 2443   3.788   3.077   0.209 -1.6984  1.3552 -0.8601
  765SOL     OW 2444   2.155   4.583   2.935 -0.4697 -0.3905 -0.2559
  765SOL    HW1 2445   2.136   4.647   3.009 -1.2468  0.2440 -0.9763
  765SOL    HW2 2446   2.133   4.490   2.964 -1.7791 -0.0306 -0.0211
  766SOL     OW 2447   4.405   3.758   1.457 -0.9872 -0.0747  0.0052
  766SOL    HW1 2448   4.502   3.740   1.476 -0.8821  0.6732  0.2022
  766SOL    HW2 2449   4.397   3.838   1.397 -1.4563 -0.5870 -0.6391
  767SOL     OW 2450   4.266   0.683   1.518 -0.1962 -0.4895 -0.1452
  767SOL    HW1 2451   4.357   0.725   1.525 -0.5198  0.3023 -0.5289
  767SOL    HW2 2452   4.268   0.610   1.449  0.2771 -0.8394  0.2339
  768SOL     OW 2453   0.219   2.236   1.111  0.0858 -0.2828 -0.0197
  768SOL    HW1 2454   0.194   2.305   1.043 -0.7839  0.4279  0.9911
  768SOL    HW2 2455   0.148   2.231   1.181  2.0701  0.7935  2.2262
  769SOL     OW 2456   1.803   1.760   0.783  0.2320  0.4189 -0.7942
  769SOL    HW1 2457   1.705   1.772   0.772  0.2015  0.0998 -0.8577
  769SOL    HW2 2458   1.846   1.747   0.694 -0.0667 -2.5570 -0.5916
  770SOL     OW 2459   1.523   2.916   0.225  0.5419  0.3000  0.1323
  770SOL    HW1 2460   1.459   2.842   0.201  2.3649 -1.5388  0.7317
  770SOL    HW2 2461   1.500   2.952   0.315 -0.3430  0.4692 -0.1502
  771SOL     OW 2462   5.050   2.123   3.344  0.0617  0.1823 -0.2044
  771SOL    HW1 2463   5.123   2.154   3.405 -0.8564 -1.0644  1.6019
  771SOL    HW2 2464   4.992   2.058   3.392 -2.0604  0.8830 -1.6991
  772SOL     OW 2465   0.546   3.100   4.126  0.3103  0.3558  0.3698
  772SOL    HW1 2466   0.610   3.091   4.202 -0.1341 -0.3568  0.6650
  772SOL    HW2 2467   0.577   3.044   4.049 -0.8838 -1.4936  1.1564
  773SOL     OW 2468   2.486   1.219   3.919 -0.1638  0.0902  0.3729
  773SOL    HW1 2469   2.445   1.281   3.852  0.3833  0.7367  0.6379
  773SOL    HW2 2470   2.459   1.247   4.011  0.8461  0.5115  0.5504
  774SOL     OW 2471   3.071   0.691   1.963 -0.0299  0.1072 -0.2192
  774SOL    HW1 2472   3.106   0.782   1.940  1.1668 -0.7132 -1.8750
  774SOL    HW2 2473   3.141   0.639   2.011 -1.1036  0.3943  1.7507
  775SOL     OW 2474   2.730   0.660   2.191  0.2347 -0.0657 -0.0678
  775SOL    HW1 2475   2.802   0.615   2.138  0.0216 -0.7943  0.2419
  775SOL    HW2 2476   2.736   0.759   2.179  1.3314 -0.1119  0.0116
  776SOL     OW 2477   2.306   0.975   1.584 -0.1006  0.3096 -0.0176
  776SOL    HW1 2478   2.338   0.891   1.540 -0.8518  0.0692 -0.1196
  776SOL    HW2 2479   2.295   1.047   1.516 -0.1526  0.2806 -0.0392
  777SOL     OW 2480   4.235   4.873   1.843 -0.7103  0.1201  0.2889
  777SOL    HW1 2481   4.194   4.825   1.921 -0.1035 -1.2390 -0.1973
  777SOL    HW2 2482   4.173   4.869   1.765  0.5350 -2.5920 -0.6784
  778SOL     OW 2483   4.181   4.122   4.698 -0.1664 -0.8672  0.0062
  778SOL    HW1 2484   4.247   4.084   4.763  0.2104  0.4035  0.3962
  778SOL    HW2 2485   4.223   4.126   4.607  0.4389  0.2262  0.3120
  779SOL     OW 2486   4.195   1.896   3.529  0.2487 -0.1677  0.1485
  779SOL    HW1 2487   4.252   1.930   3.455 -2.2748  2.4217 -0.7866
  779SOL    HW2 2488   4.232   1.927   3.617  0.7163  0.7704 -0.3688
  780SOL     OW 2489   5.086   1.844   4.154 -0.1332 -0.0049  0.1954
  780SOL    HW1 2490   5.038   1.921   4.196  1.6930  1.4527 -0.2415
  780SOL    HW2 2491   5.060   1.837   4.058  0.3990  0.7166 -0.0146
  781SOL     OW 2492   0.996   2.474   2.049 -0.2722 -0.4316  0.1243
  781SOL    HW1 2493   1.055   2.438   1.976 -1.4902  0.7629 -1.5212
  781SOL    HW2 2494   0.948   2.398   2.093 -0.6125 -1.0849 -1.3255
  782SOL     OW 2495   3.655   0.160   4.539  0.7421 -0.3396  0.5815
  782SOL    HW1 2496   3.565   0.151   4.496  0.9087 -0.4644  0.2604
  782SOL    HW2 2497   3.669   0.255   4.567  1.9402  0.5078 -2.5376
  783SOL     OW 2498   3.183   3.436   0.637 -0.1632 -0.0364  0.2911
  783SOL    HW1 2499   3.096   3.468   0.675  0.7300  0.2680  2.2093
  783SOL    HW2 2500   3.253   3.506   0.651  0.2757  0.0133 -1.8466
  784SOL     OW 2501   0.880   4.940   4.114  0.5668  0.1247  0.0250
  784SOL    HW1 2502   0.822   4.996   4.054  0.1550  1.9794  2.0488
  784SOL    HW2 2503   0.957   4.904   4.060 -0.1019  1.1985 -1.7563
  785SOL     OW 2504   3.180   1.653   1.243  0.0721 -0.1790 -0.3776
  785SOL    HW1 2505   3.095   1.600   1.248  1.2532 -2.0088  1.6861
  785SOL    HW2 2506   3.170   1.736   1.299  0.0210 -0.9845  0.8340
  786SOL     OW 2507   0.273   0.708   1.686  0.4385 -0.0141  0.3061
  786SOL    HW1 2508   0.256   0.685   1.782 -1.7939  1.4861  0.3545
  786SOL    HW2 2509   0.329   0.791   1.681  1.5194 -0.7221  0.2507
  787SOL     OW 2510   3.652   1.478   3.694  0.5131  0.3107  0.1154
  787SOL    HW1 2511   3.695   1.466   3.604  0.6395  1.6887 -0.0279
  787SOL    HW2 2512   3.607   1.567   3.698 -0.1852 -0.0651  1.1527
  788SOL     OW 2513   4.329   1.081   2.419  0.4191 -0.0945 -0.0435
  788SOL    HW1 2514   4.391   1.061   2.343  0.5401 -2.3662  0.5697
  788SOL    HW2 2515   4.378   1.128   2.492  0.6661  0.7580 -0.7503
  789SOL     OW 2516   2.201   2.064   2.794  0.4197  0.1193 -0.0843
  789SOL    HW1 2517   2.269   2.053   2.722  0.1422 -1.7385 -0.1122
  789SOL    HW2 2518   2.219   1.999   2.868 -1.8048 -1.1051 -0.5177
  790SOL     OW 2519   4.544   2.139   4.308 -0.6434 -0.3061  0.1750
  790SOL    HW1 2520   4.595   2.175   4.386 -1.1633 -1.2559  0.9696
  790SOL    HW2 2521   4.607   2.098   4.242 -0.2050  0.5000  0.0745
  791SOL     OW 2522   3.556   0.311   2.800  0.0750  0.0123 -0.1265
  791SOL    HW1 2523   3.474   0.365   2.778 -0.1137 -0.3831 -0.4124
  791SOL    HW2 2524   3.581   0.325   2.895 -0.4654 -0.0482  0.0257
  792SOL     OW 2525   2.282   2.832   4.976  0.1744  0.4936  0.0842
  792SOL    HW1 2526   2.257   2.851   4.881 -0.5116 -0.1686  0.1246
  792SOL    HW2 2527   2.282   2.918   5.028  0.9964  0.9289 -0.5972
  793SOL     OW 2528   2.959   0.520   3.781 -0.3751 -0.5018  0.5767
  793SOL    HW1 2529   3.044   0.505   3.730 -1.1340  1.0405 -1.3036
  793SOL    HW2 2530   2.960   0.611   3.821 -1.0636 -0.5472  0.7049
  794SOL     OW 2531   1.249   0.426   3.159  0.6549  0.1940 -0.1827
  794SOL    HW1 2532   1.165   0.417   3.106 -0.5682 -1.4463  1.8513
  794SOL    HW2 2533   1.246   0.511   3.212 -0.9528 -0.9258  1.6910
  795SOL     OW 2534   4.773   2.081   4.743  0.2257 -0.0836 -0.4145
  795SOL    HW1 2535   4.731   2.136   4.815 -0.7006  0.5689 -1.4220
  795SOL    HW2 2536   4.872   2.091   4.747  0.1853  0.0383  0.6848
  796SOL     OW 2537   0.099   1.972   4.713  0.2153 -0.0736  0.7120
  796SOL    HW1 2538   0.116   1.874   4.726  1.6935  0.1355  0.4263
  796SOL    HW2 2539   0.102   1.993   4.615 -2.7017 -0.1683  0.5078
  797SOL     OW 2540   0.402   0.132   3.176  0.3400 -0.1738  0.0338
  797SOL    HW1 2541   0.386   0.228   3.154 -1.2075 -0.4454 -0.1555
  797SOL    HW2 2542   0.455   0.089   3.102  1.4515  0.6284  0.3455
  798SOL     OW 2543   4.278   4.247   0.548 -0.1279 -0.0143  0.0210
  798SOL    HW1 2544   4.218   4.201   0.614  1.3958  0.1036  1.5311
  798SOL    HW2 2545   4.331   4.179   0.498  0.0781 -0.0334  0.2620
  799SOL     OW 2546   0.591   3.430   2.318  0.3997 -0.1831  0.4415
  799SOL    HW1 2547   0.641   3.367   2.377  0.1873 -0.0965  0.7105
  799SOL    HW2 2548   0.656   3.480   2.260  0.5582 -0.7933  0.0809
  800SOL     OW 2549   0.736   2.758   2.770  0.0323 -0.6564  0.4516
  800SOL    HW1 2550   0.783   2.736   2.855 -1.8785 -1.7848  1.2706
  800SOL    HW2 2551   0.797   2.812   2.712  0.5568  2.4552  3.5528
  801SOL     OW 2552   0.946   5.056   3.817  0.4337  0.4738 -0.0734
  801SOL    HW1 2553   0.926   5.139   3.868  3.2398  1.3675 -0.2517
  801SOL    HW2 2554   0.894   5.056   3.731 -2.5544  0.0590  1.6115
  802SOL     OW 2555   0.197   2.417   3.053 -0.3759 -0.4866 -0.6688
  802SOL    HW1 2556   0.263   2.457   3.117 -1.4310  2.9362 -1.5430
  802SOL    HW2 2557   0.247   2.378   2.976  0.7268  0.6853 -0.5941
  803SOL     OW 2558   4.333   2.386   1.214 -0.5159  0.6033 -0.3547
  803SOL    HW1 2559   4.306   2.453   1.145 -2.1577 -1.9659 -2.3983
  803SOL    HW2 2560   4.255   2.326   1.233  0.7346 -0.4378  1.7705
  804SOL     OW 2561   2.754   4.563   3.452  0.3877  0.6517  0.6575
  804SOL    HW1 2562   2.693   4.625   3.501  2.1405  1.2498  2.2131
  804SOL    HW2 2563   2.836   4.546   3.508  2.2675  0.9518 -1.8497
  805SOL     OW 2564   0.163   4.803   0.803  0.5321 -0.1238  0.8535
  805SOL    HW1 2565   0.255   4.817   0.841  2.0146 -1.9147 -1.7968
  805SOL    HW2 2566   0.134   4.709   0.821 -0.9648  0.4893  1.8703
  806SOL     OW 2567   4.845   4.002   3.715 -0.0785  0.1711  0.0968
  806SOL    HW1 2568   4.871   3.928   3.776  1.3055  0.6227  0.0820
  806SOL    HW2 2569   4.871   4.090   3.755 -2.0812  0.7290  0.3165
  807SOL     OW 2570   2.547   3.799   0.770 -0.2098 -0.6403 -0.1052
  807SOL    HW1 2571   2.551   3.704   0.739  0.3354  0.1630 -2.6901
  807SOL    HW2 2572   2.636   3.843   0.758 -0.4159  0.2004  1.1773
  808SOL     OW 2573   1.903   5.105   3.923 -0.8127 -0.3651 -0.3866
  808SOL    HW1 2574   1.905   5.186   3.982  1.7679 -0.6466  0.0481
  808SOL    HW2 2575   1.961   5.034   3.963 -0.1133 -1.1031 -2.5729
  809SOL     OW 2576   1.005   2.375   4.232 -0.3013 -0.0436  0.0271
  809SOL    HW1 2577   1.069   2.402   4.160  0.3207 -1.3601  0.0490
  809SOL    HW2 2578   0.944   2.303   4.197 -0.5738 -0.0804  0.5593
  810SOL     OW 2579   2.473   0.556   2.806 -0.5538  0.0334 -0.1785
  810SOL    HW1 2580   2.393   0.496   2.810 -0.3226 -0.4229 -1.8908
  810SOL    HW2 2581   2.475   0.613   2.889 -2.1093 -0.6081  0.3480
  811SOL     OW 2582   1.591   2.665   1.142 -0.2100 -0.2412 -0.0085
  811SOL    HW1 2583   1.513   2.662   1.080  1.4306  0.8392 -2.2866
  811SOL    HW2 2584   1.618   2.761   1.157 -0.1833 -0.5121  1.9431
  812SOL     OW 2585   5.029   1.603   2.491  0.3600  0.0865  0.2726
  812SOL    HW1 2586   4.975   1.519   2.494  2.0291 -1.1189 -1.3240
  812SOL    HW2 2587   5.098   1.601   2.563  0.9070 -0.2985 -0.2545
  813SOL     OW 2588   2.272   3.461   3.225 -0.1884 -0.1149 -0.2243
  813SOL    HW1 2589   2.330   3.540   3.204 -0.6638  0.1022 -0.7602
  813SOL    HW2 2590   2.327   3.378   3.221  0.0895  0.0858 -0.7452
  814SOL     OW 2591   1.426   1.445   1.758  0.2844  0.3661  0.4029
  814SOL    HW1 2592   1.464   1.408   1.673 -0.0342 -1.0647  0.8563
  814SOL    HW2 2593   1.356   1.513   1.736  1.1021  0.9520 -0.4518
  815SOL     OW 2594   0.328   5.148   4.720 -0.2620 -0.1398 -0.5678
  815SOL    HW1 2595   0.340   5.236   4.675 -0.2843 -1.7731 -4.1272
  815SOL    HW2 2596   0.250   5.100   4.680 -0.0703 -1.9350  1.0552
  816SOL     OW 2597   3.925   2.298   3.074 -0.2958  0.1079  0.2703
  816SOL    HW1 2598   3.901   2.343   2.988  2.5574  1.4061  0.0378
  816SOL    HW2 2599   4.023   2.278   3.074 -1.0506 -5.0195  0.9364
  817SOL     OW 2600   1.990   4.983   4.151  0.3822  0.1539 -0.3882
  817SOL    HW1 2601   1.904   4.933   4.147  1.0832 -1.1798  0.2948
  817SOL    HW2 2602   1.993   5.038   4.235  0.3238 -0.0402 -0.2598
  818SOL     OW 2603   4.058   0.848   1.760 -0.1975  0.0905 -0.1870
  818SOL    HW1 2604   4.084   0.751   1.768  0.5894  0.3855  1.0859
  818SOL    HW2 2605   3.991   0.858   1.687 -1.2927 -1.6269  0.5050
  819SOL     OW 2606   1.620   4.790   0.653 -0.2641 -0.0747  0.1056
  819SOL    HW1 2607   1.667   4.723   0.710 -2.5999 -3.0717 -1.2454
  819SOL    HW2 2608   1.667   4.796   0.565  0.2184  0.4658  0.3926
  820SOL     OW 2609   4.042   3.339   4.373  0.0087  0.3028  0.3113
  820SOL    HW1 2610   4.077   3.246   4.384  2.3608  0.8797 -1.4572
  820SOL    HW2 2611   4.111   3.405   4.405  0.4569  1.4845 -2.7325
  821SOL     OW 2612   2.109   3.474   1.171  0.1297  0.3083 -0.5278
  821SOL    HW1 2613   2.181   3.407   1.190  1.1450  1.2920 -0.7937
  821SOL    HW2 2614   2.054   3.443   1.093  0.2242 -0.4862 -0.2804
  822SOL     OW 2615   2.150   2.596   3.756 -0.2338  0.4068 -0.0830
  822SOL    HW1 2616   2.188   2.687   3.738 -2.5614  1.0497 -2.3255
  822SOL    HW2 2617   2.060   2.605   3.798 -0.0002 -0.9501  0.7850
  823SOL     OW 2618   3.217   3.356   3.881  0.0125 -0.1663 -0.1422
  823SOL    HW1 2619   3.313   3.332   3.896 -0.3342 -0.7264  1.3245
  823SOL    HW2 2620   3.189   3.424   3.949 -0.9016 -0.7650  0.0887
  824SOL     OW 2621   0.082   0.131   1.351  0.0200 -0.3620  0.1361
  824SOL    HW1 2622   0.177   0.148   1.374 -0.4754  0.9253  1.4120
  824SOL    HW2 2623   0.075   0.101   1.256  1.6996 -0.6757  0.0924
  825SOL     OW 2624   2.033   0.600   4.940  0.0252 -0.4262 -0.2312
  825SOL    HW1 2625   2.009   0.604   4.843  1.6191  1.0318 -0.6130
  825SOL    HW2 2626   1.949   0.604   4.995 -0.8756 -0.8412 -1.5268
  826SOL     OW 2627   1.313   1.496   1.077  0.4047 -0.4155 -0.2201
  826SOL    HW1 2628   1.395   1.496   1.134  1.6493 -1.0071 -1.9342
  826SOL    HW2 2629   1.286   1.590   1.057  0.5793 -0.2157  0.4545
  827SOL     OW 2630   1.363   0.445   1.621 -0.1473  0.3288 -0.3715
  827SOL    HW1 2631   1.411   0.411   1.701 -1.2757 -0.3876  0.0209
  827SOL    HW2 2632   1.284   0.500   1.650  0.1110  1.0638 -1.0012
  828SOL     OW 2633   3.216   0.961   3.470 -0.1496 -0.1204  0.4476
  828SOL    HW1 2634   3.269   0.890   3.423  0.2611 -0.5265  1.5051
  828SOL    HW2 2635   3.144   0.995   3.409  0.1178 -0.9171 -0.3251
  829SOL     OW 2636   0.193   0.484   3.330 -0.6458  0.4171 -0.0348
  829SOL    HW1 2637   0.237   0.564   3.290 -1.1785  1.1319  0.7869
  829SOL    HW2 2638   0.105   0.468   3.286 -0.6047  0.3673 -0.0993
  830SOL     OW 2639   4.051   3.922   1.593 -0.2258  0.6916 -0.8337
  830SOL    HW1 2640   4.099   3.871   1.664  1.3797  1.5496 -1.2596
  830SOL    HW2 2641   3.958   3.886   1.583 -0.0274 -0.3310  0.7358
  831SOL     OW 2642   1.742   0.173   1.255  0.1604 -0.2642 -0.0630
  831SOL    HW1 2643   1.655   0.136   1.290  0.7062 -0.3882  1.2437
  831SOL    HW2 2644   1.808   0.177   1.330  0.6535  1.8044 -0.5460
  832SOL     OW 2645   2.925   2.565   5.138 -0.1723  1.2078 -0.4132
  832SOL    HW1 2646   2.990   2.490   5.133  0.6990  1.7943  1.2253
  832SOL    HW2 2647   2.960   2.643   5.085  0.5901  1.5827  0.6037
  833SOL     OW 2648   2.190   3.354   4.584 -0.5663 -0.5898  0.5794
  833SOL    HW1 2649   2.121   3.426   4.577  1.6501  1.5552 -0.6102
  833SOL    HW2 2650   2.188   3.299   4.500 -1.5989 -1.3375  1.0712
  834SOL     OW 2651   0.355   0.117   1.826 -0.2329  0.6339 -0.7588
  834SOL    HW1 2652   0.316   0.209   1.812  0.9794  1.3736  0.4366
  834SOL    HW2 2653   0.445   0.126   1.869  0.9816 -1.0460 -2.7955
  835SOL     OW 2654   0.637   4.553   1.504 -0.9371 -0.3295  0.6618
  835SOL    HW1 2655   0.617   4.651   1.498  0.5546  0.1999  3.0480
  835SOL    HW2 2656   0.553   4.503   1.526 -1.1479  0.8679  2.8159
  836SOL     OW 2657   0.799   3.893   2.746 -0.1393  0.5364 -0.4622
  836SOL    HW1 2658   0.721   3.831   2.749  0.0991  0.1647 -1.5090
  836SOL    HW2 2659   0.881   3.844   2.774 -0.0724  0.5655 -0.6044
  837SOL     OW 2660   1.967   2.162   1.218  0.0747 -0.0144 -0.3438
  837SOL    HW1 2661   1.990   2.187   1.312  1.1456  3.3651 -1.3495
  837SOL    HW2 2662   2.050   2.129   1.172  0.5511  2.1431 -1.1183
  838SOL     OW 2663   1.579   2.307   1.391  0.2525 -0.3014 -0.0190
  838SOL    HW1 2664   1.675   2.290   1.415  0.2058 -1.0435 -0.3075
  838SOL    HW2 2665   1.570   2.314   1.291  0.0828  0.2891  0.0356
  839SOL     OW 2666   4.598   2.463   5.126  0.3448 -0.1192 -0.1079
  839SOL    HW1 2667   4.651   2.531   5.177  2.6894 -1.6722 -0.2922
  839SOL    HW2 2668   4.526   2.509   5.075  1.5573  2.1917  0.1064
  840SOL     OW 2669   3.993   2.563   4.738  0.2273  0.5023  0.0848
  840SOL    HW1 2670   4.087   2.571   4.706 -1.0999 -1.1536 -5.1694
  840SOL    HW2 2671   3.934   2.624   4.684 -2.1670 -1.1335  0.6767
  841SOL     OW 2672   3.207   1.177   4.490  0.5881 -0.0796 -0.4650
  841SOL    HW1 2673   3.122   1.205   4.446 -0.1328  0.1862  1.0236
  841SOL    HW2 2674   3.232   1.086   4.459 -1.2893 -0.9664  0.4305
  842SOL     OW 2675   3.869   0.212   1.451  0.5657  0.4025  0.1108
  842SOL    HW1 2676   3.853   0.308   1.476  2.6758  0.6202  0.8510
  842SOL    HW2 2677   3.868   0.156   1.534 -0.2506 -0.1740 -0.2747
  843SOL     OW 2678   1.682   3.653   3.549  0.0430  0.4286 -0.6425
  843SOL    HW1 2679   1.731   3.575   3.589 -1.2098 -1.0689 -1.9196
  843SOL    HW2 2680   1.744   3.704   3.489  0.6166 -0.1379 -0.5444
  844SOL     OW 2681   4.358   4.622   3.636  0.7091 -0.3317 -0.0823
  844SOL    HW1 2682   4.266   4.653   3.612  1.1239  0.4394 -0.7120
  844SOL    HW2 2683   4.354   4.525   3.664 -0.3656 -0.1541  0.4433
  845SOL     OW 2684   0.909   0.988   4.262  0.6943  0.2043  0.2737
  845SOL    HW1 2685   0.819   0.950   4.240  1.4819 -2.0781  0.6644
  845SOL    HW2 2686   0.901   1.051   4.339 -0.1651 -2.8619  2.8977
  846SOL     OW 2687   1.794   1.630   1.048 -0.2531 -0.2932 -1.1519
  846SOL    HW1 2688   1.759   1.702   0.988 -2.0596 -0.2026 -0.0710
  846SOL    HW2 2689   1.855   1.570   0.997 -0.4533  0.7230 -2.6321
  847SOL     OW 2690   3.318   2.524   0.414  0.5470 -0.1365  0.4890
  847SOL    HW1 2691   3.229   2.487   0.438 -0.3305  0.8430 -1.0847
  847SOL    HW2 2692   3.360   2.467   0.344 -0.2137  0.9893 -0.9542
  848SOL     OW 2693   2.393   0.378   1.759  0.0981 -0.1983  0.6838
  848SOL    HW1 2694   2.342   0.441   1.701  0.1996 -1.1643 -0.5048
  848SOL    HW2 2695   2.491   0.390   1.745  0.1453  0.0583  1.2088
  849SOL     OW 2696   0.624   4.170   4.468 -0.3855  0.6805  0.1850
  849SOL    HW1 2697   0.643   4.141   4.562  0.9667 -0.6392 -0.4699
  849SOL    HW2 2698   0.697   4.230   4.436 -1.3962  2.0469  0.3055
  850SOL     OW 2699   0.192   0.177   4.466 -0.2011  0.0285  0.2977
  850SOL    HW1 2700   0.233   0.233   4.394  1.0546 -0.3914  0.6529
  850SOL    HW2 2701   0.200   0.224   4.554  0.2181 -0.3893  0.4861
  851SOL     OW 2702   2.450   1.671   4.230 -0.1128  0.7754 -0.0500
  851SOL    HW1 2703   2.445   1.768   4.209 -1.4756  0.7388  0.0064
  851SOL    HW2 2704   2.372   1.645   4.287  1.0387 -0.0489  1.2431
  852SOL     OW 2705   4.035   4.972   4.070  0.0905 -0.0121 -0.0848
  852SOL    HW1 2706   3.945   4.935   4.047 -0.3354  0.8372  0.1937
  852SOL    HW2 2707   4.028   5.029   4.152  0.8856  0.0430 -0.0496
  853SOL     OW 2708   1.043   1.063   0.384 -0.4220  0.3673 -0.3802
  853SOL    HW1 2709   1.123   1.095   0.333 -0.1421 -0.0009 -0.1753
  853SOL    HW2 2710   1.034   1.116   0.468 -0.2217  0.2068 -0.2588
  854SOL     OW 2711   0.711   5.113   4.912 -0.4476  0.0532  0.4106
  854SOL    HW1 2712   0.665   5.029   4.940  0.4511 -0.9840 -1.0478
  854SOL    HW2 2713   0.806   5.111   4.942  0.1405 -0.4298 -1.3560
  855SOL     OW 2714   2.954   1.571   3.030  0.2444 -0.3840  0.5801
  855SOL    HW1 2715   2.977   1.510   2.954  0.7233  0.9628 -0.3893
  855SOL    HW2 2716   3.037   1.593   3.081  0.2089  0.0654  0.4518
  856SOL     OW 2717   2.977   4.515   2.445 -0.4675  0.0238  0.2203
  856SOL    HW1 2718   3.045   4.521   2.518  1.1613  0.9230 -1.2827
  856SOL    HW2 2719   2.999   4.438   2.385 -0.8085  0.3153 -0.2817
  857SOL     OW 2720   1.355   1.454   4.922 -0.3648 -0.0603  0.5950
  857SOL    HW1 2721   1.307   1.487   4.840 -0.3809  2.5328  1.5671
  857SOL    HW2 2722   1.297   1.468   5.002 -0.5051 -2.9301  1.1097
  858SOL     OW 2723   2.124   4.034   2.169 -0.0128  0.2022 -0.3596
  858SOL    HW1 2724   2.150   3.945   2.207 -0.4829 -0.3212 -1.2217
  858SOL    HW2 2725   2.205   4.079   2.131  0.0380 -0.4066 -1.0025
  859SOL     OW 2726   2.646   0.128   5.043  0.1390 -0.3710 -0.0845
  859SOL    HW1 2727   2.663   0.219   5.081  0.0534 -0.6733  0.6966
  859SOL    HW2 2728   2.733   0.079   5.033  0.1892 -0.1860 -0.5469
  860SOL     OW 2729   1.835   1.150   2.283 -0.3151 -0.1545 -0.7507
  860SOL    HW1 2730   1.801   1.209   2.356 -0.4966  0.0352 -0.9865
  860SOL    HW2 2731   1.864   1.207   2.206 -0.3535 -0.3659 -0.9224
  861SOL     OW 2732   0.221   0.322   4.246  0.4121  0.1446 -0.1285
  861SOL    HW1 2733   0.205   0.416   4.277 -0.6919  0.4794 -1.5894
  861SOL    HW2 2734   0.244   0.323   4.148 -0.6228 -1.1578 -0.4114
  862SOL     OW 2735   3.914   3.124   1.073  0.5863 -0.0237 -0.2083
  862SOL    HW1 2736   3.890   3.028   1.055  1.4658 -0.4757  0.9285
  862SOL    HW2 2737   4.013   3.134   1.074  0.5086  1.0254 -0.8366
  863SOL     OW 2738   1.248   0.913   0.796 -0.2671 -0.1742 -0.3757
  863SOL    HW1 2739   1.204   0.826   0.820  0.2330 -0.5863 -0.9216
  863SOL    HW2 2740   1.193   0.988   0.830 -1.8859 -0.6505 -1.7810
  864SOL     OW 2741   1.830   3.187   3.180  0.4767 -0.2691  0.0787
  864SOL    HW1 2742   1.862   3.269   3.132  1.7329  0.6522  2.3449
  864SOL    HW2 2743   1.903   3.152   3.239 -1.2582 -0.7949  2.0095
  865SOL     OW 2744   3.145   5.110   3.317 -0.2690  0.5584 -0.5473
  865SOL    HW1 2745   3.072   5.174   3.341  0.7333  1.9741 -1.1511
  865SOL    HW2 2746   3.124   5.068   3.228 -0.5796  0.5688 -0.4818
  866SOL     OW 2747   1.111   2.418   2.565  0.0552  0.1474  0.1965
  866SOL    HW1 2748   1.112   2.374   2.475  1.2893 -0.9199  0.7108
  866SOL    HW2 2749   1.045   2.372   2.624 -0.3915  0.5273 -0.0047
  867SOL     OW 2750   1.329   0.768   0.338  0.0661 -0.2596  0.4455
  867SOL    HW1 2751   1.351   0.820   0.421  0.4420 -1.9827  1.4733
  867SOL    HW2 2752   1.232   0.743   0.339  0.1040 -0.4067  0.4432
  868SOL     OW 2753   2.570   0.938   2.826  0.3929  0.2992 -0.0997
  868SOL    HW1 2754   2.479   0.903   2.808  0.1768 -1.2140  3.1196
  868SOL    HW2 2755   2.638   0.867   2.805  0.8043  1.1570 -1.7863
  869SOL     OW 2756   4.849   3.159   4.139  0.0560  0.0683 -0.1163
  869SOL    HW1 2757   4.908   3.089   4.099  0.8497  0.8693 -0.3811
  869SOL    HW2 2758   4.872   3.170   4.236  0.8408  0.8531 -0.3740
  870SOL     OW 2759   0.450   2.081   2.261  0.1245 -0.4388 -0.0344
  870SOL    HW1 2760   0.381   2.086   2.333  0.5154  0.5237  0.2953
  870SOL    HW2 2761   0.529   2.030   2.294  0.0577 -0.5098  0.0146
  871SOL     OW 2762   1.588   3.262   3.017  0.1091 -0.5933  0.1566
  871SOL    HW1 2763   1.565   3.356   2.992  0.3043 -1.0271 -1.8928
  871SOL    HW2 2764   1.607   3.257   3.115 -1.6146  1.1268  0.6492
  872SOL     OW 2765   2.855   3.491   2.854  0.2344  0.7584  0.0226
  872SOL    HW1 2766   2.927   3.554   2.824  1.6047  0.1367  1.7694
  872SOL    HW2 2767   2.802   3.533   2.927 -0.9956  1.0855 -1.0347
  873SOL     OW 2768   4.345   3.929   5.081  0.4491  0.5103 -0.3164
  873SOL    HW1 2769   4.321   3.884   4.995  0.8476 -0.8410  0.2676
  873SOL    HW2 2770   4.420   3.881   5.125  0.8316  1.7018  0.3821
  874SOL     OW 2771   1.916   2.917   2.896 -0.1625  0.2628  0.1059
  874SOL    HW1 2772   1.922   3.015   2.879 -0.1898  0.3287  0.4572
  874SOL    HW2 2773   1.854   2.875   2.830 -0.0882  0.4698 -0.0955
  875SOL     OW 2774   2.144   2.656   3.482 -0.2484 -0.0215  0.3027
  875SOL    HW1 2775   2.137   2.575   3.540  1.2361 -0.4264 -0.0293
  875SOL    HW2 2776   2.229   2.705   3.503 -0.4398  0.6743 -0.4806
  876SOL     OW 2777   1.799   2.770   3.874  0.7753 -0.0975 -0.3141
  876SOL    HW1 2778   1.848   2.795   3.791  1.8510 -0.2389  0.2696
  876SOL    HW2 2779   1.856   2.712   3.932  0.3335  0.6117  0.8764
  877SOL     OW 2780   2.476   4.761   1.544 -0.2412 -0.0922 -0.1161
  877SOL    HW1 2781   2.408   4.833   1.532 -0.5586 -0.1210  1.3188
  877SOL    HW2 2782   2.443   4.676   1.503  0.1353  0.5497 -1.8174
  878SOL     OW 2783   1.738   3.852   3.136 -0.4188  0.6993 -0.0237
  878SOL    HW1 2784   1.661   3.859   3.073  0.2157  1.6925 -0.7049
  878SOL    HW2 2785   1.721   3.908   3.217 -0.6970  0.3874  0.1362
  879SOL     OW 2786   0.540   2.911   4.491 -0.2473 -0.1593  0.3384
  879SOL    HW1 2787   0.587   2.972   4.427 -0.2965 -0.6810 -0.1997
  879SOL    HW2 2788   0.588   2.912   4.579 -0.5806  1.1056  0.5414
  880SOL     OW 2789   1.884   0.339   3.553  0.2749 -1.0388  0.0695
  880SOL    HW1 2790   1.929   0.349   3.464  1.0887  2.1977  0.7068
  880SOL    HW2 2791   1.794   0.383   3.550  0.2043 -1.1216  0.7892
  881SOL     OW 2792   2.006   1.092   0.616  0.0621 -0.2095 -0.2925
  881SOL    HW1 2793   1.991   1.038   0.699  1.6080  1.4999  1.1861
  881SOL    HW2 2794   1.950   1.174   0.620  2.3829  1.4269  0.6448
  882SOL     OW 2795   3.090   2.690   1.288  0.5112 -0.1797  0.0864
  882SOL    HW1 2796   3.031   2.615   1.318 -0.6468  1.3008  1.6961
  882SOL    HW2 2797   3.037   2.754   1.233  0.7881  0.7625  0.8907
  883SOL     OW 2798   1.805   4.581   0.726  0.2265 -0.0543 -0.2845
  883SOL    HW1 2799   1.885   4.600   0.669 -0.2049  0.6239 -0.6891
  883SOL    HW2 2800   1.746   4.515   0.679  1.0775 -1.4281  0.5203
  884SOL     OW 2801   4.030   3.312   2.766 -0.1599  0.6194 -0.2935
  884SOL    HW1 2802   4.081   3.341   2.847  2.3341 -1.4219 -0.9702
  884SOL    HW2 2803   3.935   3.340   2.774  0.3702  1.9741  2.5030
  885SOL     OW 2804   0.009   1.156   4.130 -0.6438 -0.0772  0.0215
  885SOL    HW1 2805  -0.056   1.133   4.058 -0.4599 -0.8828  0.1101
  885SOL    HW2 2806  -0.032   1.224   4.191 -1.4077 -0.5750  0.0751
  886SOL     OW 2807   4.425   4.384   0.747  0.3384 -0.0200  0.2144
  886SOL    HW1 2808   4.384   4.329   0.674 -1.2989 -0.6591  1.5615
  886SOL    HW2 2809   4.522   4.396   0.728  0.1469 -0.9286 -1.5960
  887SOL     OW 2810   2.817   1.766   3.164 -0.3347 -0.1415 -0.8265
  887SOL    HW1 2811   2.747   1.819   3.117  1.1432  0.9622 -1.8679
  887SOL    HW2 2812   2.852   1.695   3.104  0.6367  0.4334 -0.9685
  888SOL     OW 2813   0.907   2.843   4.012  0.0694 -0.2608 -0.1651
  888SOL    HW1 2814   0.863   2.782   3.946 -1.6883 -0.3512  1.0169
  888SOL    HW2 2815   1.006   2.827   4.011  0.0394 -0.5814 -2.3936
  889SOL     OW 2816   1.404   3.071   2.926  0.1383 -0.0843 -0.0419
  889SOL    HW1 2817   1.328   3.090   2.989  0.3514 -0.7405  0.4280
  889SOL    HW2 2818   1.484   3.124   2.953 -0.1493  0.5957 -0.5276
  890SOL     OW 2819   0.646   1.471   3.093  0.4843 -0.1901 -0.2382
  890SOL    HW1 2820   0.731   1.430   3.060  0.4555 -0.7583  0.3816
  890SOL    HW2 2821   0.582   1.479   3.017  0.8438 -0.3924 -0.5690
  891SOL     OW 2822   2.335   1.452   2.990 -0.0639  0.6126  0.2308
  891SOL    HW1 2823   2.415   1.501   3.025 -0.5268  2.1701 -0.7877
  891SOL    HW2 2824   2.302   1.498   2.907 -1.1988 -0.8083 -0.1346
  892SOL     OW 2825   2.482   4.509   4.535  0.4589 -0.1283  0.3208
  892SOL    HW1 2826   2.467   4.429   4.594  0.5209 -0.1807  0.2656
  892SOL    HW2 2827   2.468   4.593   4.588  0.1836 -0.1751  0.3262
  893SOL     OW 2828   0.369   1.799   0.106  0.2453  0.3563  0.4867
  893SOL    HW1 2829   0.279   1.756   0.106  0.0211  0.8050  1.0653
  893SOL    HW2 2830   0.389   1.835   0.015  0.1787 -0.4191  0.1551
  894SOL     OW 2831   3.708   3.929   0.917 -1.0298  0.6355  0.4493
  894SOL    HW1 2832   3.680   3.858   0.852 -0.0101  2.0111 -1.6205
  894SOL    HW2 2833   3.783   3.896   0.973 -0.4047  0.1152 -0.6608
  895SOL     OW 2834   3.999   1.956   1.588 -0.1994 -0.0745  0.3611
  895SOL    HW1 2835   3.967   2.050   1.574 -2.4650 -0.9529 -0.7292
  895SOL    HW2 2836   4.096   1.958   1.615  0.3370  2.4919 -1.3857
  896SOL     OW 2837   0.359   3.101   4.598 -0.2085 -0.1108 -0.1887
  896SOL    HW1 2838   0.404   3.024   4.552  1.9535 -0.3668  2.1750
  896SOL    HW2 2839   0.352   3.178   4.534 -1.8762 -1.9469 -2.4264
  897SOL     OW 2840   3.196   4.596   0.378  0.0423  0.2000  0.5357
  897SOL    HW1 2841   3.112   4.606   0.323 -0.3568 -1.1704  0.8562
  897SOL    HW2 2842   3.176   4.542   0.459  1.3190 -0.4501  0.4422
  898SOL     OW 2843   4.546   4.670   3.446 -0.1768  0.7804 -0.8313
  898SOL    HW1 2844   4.504   4.609   3.379  0.1267  0.6402 -0.8928
  898SOL    HW2 2845   4.480   4.688   3.519 -0.4631  0.8336 -1.1014
  899SOL     OW 2846   3.810   4.364   2.580 -0.6858 -0.2490  0.1522
  899SOL    HW1 2847   3.847   4.310   2.656  0.5270  0.4694  0.0951
  899SOL    HW2 2848   3.866   4.351   2.498 -1.9095 -0.9197 -0.6093
  900SOL     OW 2849   3.278   1.640   2.760 -0.6283 -0.1085  0.5002
  900SOL    HW1 2850   3.337   1.636   2.679  2.1283 -0.9702  2.3846
  900SOL    HW2 2851   3.287   1.554   2.812 -1.1142  0.9688  2.4747
  901SOL     OW 2852   3.907   4.251   4.395  0.1378 -0.3831 -0.5892
  901SOL    HW1 2853   3.854   4.175   4.432  3.1113 -1.2972  2.2205
  901SOL    HW2 2854   3.999   4.219   4.370  1.0184  2.0069 -0.6493
  902SOL     OW 2855   3.917   1.329   2.161  0.6534 -0.3656 -0.1385
  902SOL    HW1 2856   3.973   1.345   2.243  1.6588 -0.3873 -0.8025
  902SOL    HW2 2857   3.961   1.371   2.082  0.0711 -0.9816 -0.8074
  903SOL     OW 2858   4.516   1.028   2.214 -0.0943 -0.3479 -0.1710
  903SOL    HW1 2859   4.442   1.051   2.150 -2.9474 -1.8820  2.3438
  903SOL    HW2 2860   4.554   0.939   2.190  0.0919 -0.1361 -0.6968
  904SOL     OW 2861   0.621   1.541   1.518  0.2058 -0.2770  0.0168
  904SOL    HW1 2862   0.696   1.606   1.505  0.7244 -1.1292 -1.4557
  904SOL    HW2 2863   0.651   1.450   1.492 -1.0782 -0.7994  0.2932
  905SOL     OW 2864   4.113   2.884   1.156  0.0436 -0.6301 -0.2533
  905SOL    HW1 2865   4.190   2.851   1.102 -0.8677 -1.8171 -0.8687
  905SOL    HW2 2866   4.028   2.871   1.105 -0.4058  3.4304 -0.9325
  906SOL     OW 2867   0.403   2.838   2.101  0.1197  0.2204  0.3481
  906SOL    HW1 2868   0.397   2.936   2.088  0.2482  0.2388  0.4208
  906SOL    HW2 2869   0.488   2.804   2.060 -0.9065 -0.1808 -1.5299
  907SOL     OW 2870   0.451   2.345   1.180  0.1506 -0.0646  0.6817
  907SOL    HW1 2871   0.483   2.335   1.274  0.8953  1.9262  0.6864
  907SOL    HW2 2872   0.370   2.287   1.166  0.2070 -0.6316  2.4348
  908SOL     OW 2873   1.985   2.744   1.268 -0.0043  0.4174 -0.0146
  908SOL    HW1 2874   1.957   2.681   1.195  1.2683  0.3361 -0.4670
  908SOL    HW2 2875   1.927   2.731   1.348 -0.8998 -0.0746 -0.7267
  909SOL     OW 2876   2.989   2.827   0.707 -0.2608  0.0278 -0.2548
  909SOL    HW1 2877   2.953   2.746   0.660 -1.1558  0.2916 -0.0473
  909SOL    HW2 2878   2.912   2.884   0.737  0.3880  1.5305 -1.3790
  910SOL     OW 2879   4.029   1.093   1.123 -0.4101 -0.0135 -0.0204
  910SOL    HW1 2880   3.959   1.126   1.187 -0.2753 -0.7834  0.5463
  910SOL    HW2 2881   4.030   0.993   1.124  0.1562 -0.0215 -0.6243
  911SOL     OW 2882   1.990   1.731   1.230  0.1383 -0.0588 -0.3463
  911SOL    HW1 2883   2.066   1.732   1.165 -0.6373  1.5616 -1.2831
  911SOL    HW2 2884   1.910   1.689   1.187  0.5963 -2.3304  0.8413
  912SOL     OW 2885   4.822   2.053   2.679 -0.3574  0.1366 -0.4918
  912SOL    HW1 2886   4.832   1.979   2.613 -1.3593  0.6819 -1.2723
  912SOL    HW2 2887   4.804   2.014   2.770  0.8828 -0.6050 -0.5467
  913SOL     OW 2888   3.051   4.439   4.320  0.2469  0.2027  0.6840
  913SOL    HW1 2889   2.976   4.504   4.310  1.2650  1.3294  0.1613
  913SOL    HW2 2890   3.046   4.396   4.411 -1.4290 -0.3051  0.4004
  914SOL     OW 2891   1.551   1.084   4.254  0.5319 -0.2128  0.2787
  914SOL    HW1 2892   1.508   1.021   4.189  1.0911  0.2760 -0.5838
  914SOL    HW2 2893   1.518   1.177   4.238 -0.9215 -0.3606  2.0888
  915SOL     OW 2894   1.227   4.129   0.377  0.3154 -0.0983 -0.2090
  915SOL    HW1 2895   1.173   4.210   0.355 -0.0703 -0.3935 -0.3599
  915SOL    HW2 2896   1.224   4.065   0.301  0.3995 -0.3698  0.0145
  916SOL     OW 2897   3.605   0.210   1.857  0.2200 -0.1078  0.1090
  916SOL    HW1 2898   3.536   0.176   1.793 -1.8272  0.3445  1.9118
  916SOL    HW2 2899   3.597   0.160   1.943  1.2067  0.9090  0.8191
  917SOL     OW 2900   4.739   0.089   0.736  0.0402 -0.1261 -0.0215
  917SOL    HW1 2901   4.693   0.173   0.763  2.8667  1.3322  0.6658
  917SOL    HW2 2902   4.706   0.061   0.646 -1.1103  1.5883 -0.1848
  918SOL     OW 2903   4.541   2.811   3.828 -0.5090  0.3017  0.3250
  918SOL    HW1 2904   4.503   2.901   3.805 -0.0477  0.9348  1.8861
  918SOL    HW2 2905   4.640   2.811   3.810 -0.7379 -0.3794 -1.0060
  919SOL     OW 2906   4.665   2.980   0.103  0.3034  0.2051 -0.8310
  919SOL    HW1 2907   4.589   3.022   0.153  0.1564 -0.0253 -0.8601
  919SOL    HW2 2908   4.750   2.992   0.155  0.0459 -0.6096 -0.2023
  920SOL     OW 2909   3.342   4.966   0.131 -0.1942 -0.4093 -0.0030
  920SOL    HW1 2910   3.365   4.926   0.042  1.5086 -0.0804  0.2513
  920SOL    HW2 2911   3.380   5.058   0.137 -2.0559  0.3896  0.3171
  921SOL     OW 2912   1.563   0.632   2.493 -0.2920 -0.0286  0.2399
  921SOL    HW1 2913   1.483   0.571   2.493  0.2654 -0.7938  1.3855
  921SOL    HW2 2914   1.577   0.668   2.585  0.9237 -0.2332  0.1406
  922SOL     OW 2915   1.665   3.723   1.648  0.1371  0.3881  0.3840
  922SOL    HW1 2916   1.643   3.779   1.568  0.5956 -0.9223 -0.7142
  922SOL    HW2 2917   1.581   3.693   1.692 -0.1195  2.3389  1.3371
  923SOL     OW 2918   1.341   4.265   3.508 -0.8090  0.0832  0.0328
  923SOL    HW1 2919   1.254   4.313   3.520 -0.0256  1.7480 -0.6076
  923SOL    HW2 2920   1.374   4.279   3.415 -0.6376 -1.9473 -0.2550
  924SOL     OW 2921   4.474   3.812   0.427 -0.5203 -0.2984 -0.2843
  924SOL    HW1 2922   4.524   3.852   0.503 -0.7778  0.8364 -0.7008
  924SOL    HW2 2923   4.526   3.823   0.343 -1.2590  0.5397 -0.6541
  925SOL     OW 2924   0.662   2.376   0.378  0.2057 -0.0682 -0.6779
  925SOL    HW1 2925   0.577   2.414   0.343 -0.6748  0.4628  1.8334
  925SOL    HW2 2926   0.664   2.277   0.364 -0.3272  0.0571 -1.6800
  926SOL     OW 2927   3.352   4.759   3.662  0.9745 -0.3123 -0.2282
  926SOL    HW1 2928   3.272   4.727   3.611  2.0945 -2.6015 -0.6873
  926SOL    HW2 2929   3.331   4.846   3.707 -0.9547  0.3978 -2.3202
  927SOL     OW 2930   1.297   3.025   5.109 -0.1572 -0.3970 -0.1338
  927SOL    HW1 2931   1.269   3.120   5.122 -0.3669 -0.3138 -1.1756
  927SOL    HW2 2932   1.237   2.981   5.043  0.3119 -1.0910 -0.1039
  928SOL     OW 2933   4.860   0.938   3.833  0.1833 -0.1003 -0.2731
  928SOL    HW1 2934   4.934   1.004   3.826 -0.5374  0.5412 -3.0869
  928SOL    HW2 2935   4.896   0.849   3.863  1.7987  0.5788 -0.1308
  929SOL     OW 2936   3.307   5.092   2.822 -0.1661  0.6318  0.0622
  929SOL    HW1 2937   3.362   5.148   2.760 -0.7475  0.3634 -0.7107
  929SOL    HW2 2938   3.292   5.143   2.907  0.7073  0.9704  0.0236
  930SOL     OW 2939   0.552   1.979   4.922  0.2967  0.9841 -0.4377
  930SOL    HW1 2940   0.521   1.885   4.903  1.1687  0.8129 -1.0612
  930SOL    HW2 2941   0.615   2.008   4.850  2.3243  0.9835  1.2523
  931SOL     OW 2942   4.378   1.019   1.176 -0.3281  0.2303 -0.3928
  931SOL    HW1 2943   4.304   1.026   1.110  0.4133  1.6908 -1.1380
  931SOL    HW2 2944   4.343   1.032   1.268 -1.0989  0.1074 -0.6645
  932SOL     OW 2945   1.349   0.004   2.493 -0.2805  0.1850  0.0828
  932SOL    HW1 2946   1.380   0.097   2.514  0.5039 -0.3103  1.2758
  932SOL    HW2 2947   1.330  -0.004   2.396  1.8671  0.9774 -0.4506
  933SOL     OW 2948   4.933   1.720   1.266  0.2629 -0.1348  0.5827
  933SOL    HW1 2949   4.965   1.649   1.202  1.3504  1.1045 -0.3001
  933SOL    HW2 2950   4.999   1.729   1.341 -1.0109 -1.5872  1.9726
  934SOL     OW 2951   2.341   0.209   2.578  0.3178  0.5947 -0.1077
  934SOL    HW1 2952   2.303   0.276   2.515  0.8565  0.9975 -0.0176
  934SOL    HW2 2953   2.285   0.126   2.578 -2.0924  2.0540  1.8819
  935SOL     OW 2954   0.849   4.150   1.199 -0.0708  0.0013  0.0141
  935SOL    HW1 2955   0.936   4.148   1.247  0.2919 -0.0998 -0.6315
  935SOL    HW2 2956   0.857   4.098   1.113 -0.7766 -0.0521 -0.0262
  936SOL     OW 2957   4.412   3.316   1.759 -0.0769  0.2391 -0.5735
  936SOL    HW1 2958   4.503   3.277   1.745 -0.0513 -0.3131  0.9397
  936SOL    HW2 2959   4.421   3.408   1.797 -0.1249 -0.0299  0.1150
  937SOL     OW 2960   2.926   3.131   2.964 -0.5186 -0.1821  0.5120
  937SOL    HW1 2961   3.004   3.090   2.917 -1.8545 -2.1967 -0.0877
  937SOL    HW2 2962   2.946   3.137   3.062  1.0381  1.0033  0.1555
  938SOL     OW 2963   3.431   2.565   0.666  0.2597 -0.2722 -0.2870
  938SOL    HW1 2964   3.404   2.567   0.570 -1.6547 -1.0280  0.1895
  938SOL    HW2 2965   3.369   2.623   0.720  1.3485  0.2033  0.5102
  939SOL     OW 2966   1.119   1.809   4.460  0.2684 -0.0517  0.2912
  939SOL    HW1 2967   1.152   1.862   4.538 -2.4582 -1.5253  2.6553
  939SOL    HW2 2968   1.034   1.850   4.426  1.2323  0.3640 -1.7918
  940SOL     OW 2969   2.917   1.537   1.239  0.4055 -0.5324  0.2973
  940SOL    HW1 2970   2.831   1.502   1.203 -0.1747  0.1659  0.9671
  940SOL    HW2 2971   2.967   1.463   1.283  0.1286 -0.9350 -0.0613
  941SOL     OW 2972   2.027   1.312   4.943 -0.2276 -0.0125 -0.0713
  941SOL    HW1 2973   2.051   1.392   4.889  0.1583 -0.5389 -0.7084
  941SOL    HW2 2974   1.977   1.246   4.886 -1.3421  0.1461  0.6772
  942SOL     OW 2975   2.430   3.347   2.275  0.3869 -0.1160 -0.2873
  942SOL    HW1 2976   2.470   3.370   2.187  0.9199 -1.7673 -0.5195
  942SOL    HW2 2977   2.500   3.358   2.347  0.3966 -0.1756 -0.2870
  943SOL     OW 2978   0.681   3.487   4.396  0.4309 -0.0021 -0.2433
  943SOL    HW1 2979   0.611   3.453   4.459 -0.1360  0.7850 -0.4354
  943SOL    HW2 2980   0.733   3.560   4.441 -1.9761  2.7873 -1.6078
  944SOL     OW 2981   3.462   0.594   4.448 -0.3264 -0.1351 -0.2061
  944SOL    HW1 2982   3.515   0.549   4.376 -1.2847  0.8429 -1.5862
  944SOL    HW2 2983   3.491   0.689   4.456 -0.1758 -0.2587  0.7759
  945SOL     OW 2984   2.366   1.692   4.726 -0.1275 -0.5342  0.8574
  945SOL    HW1 2985   2.332   1.675   4.819  1.7765  0.2899  1.7677
  945SOL    HW2 2986   2.314   1.767   4.685  0.2943  0.4844  2.0817
  946SOL     OW 2987   3.253   1.292   1.735 -0.8074  0.4571  0.3056
  946SOL    HW1 2988   3.236   1.197   1.710 -1.0443  0.5613  0.0687
  946SOL    HW2 2989   3.316   1.296   1.813 -0.5882  0.1158  0.1420
  947SOL     OW 2990   5.019   0.553   1.937 -0.5495  0.5691  0.4091
  947SOL    HW1 2991   5.061   0.467   1.907 -0.8603  0.1892  1.0405
  947SOL    HW2 2992   5.043   0.626   1.873 -1.4467 -0.2744 -0.9322
  948SOL     OW 2993   0.622   1.030   3.378 -0.3432 -0.3775  0.1417
  948SOL    HW1 2994   0.603   1.126   3.399 -1.1852 -0.1913 -1.3647
  948SOL    HW2 2995   0.711   1.004   3.418 -0.5352  0.7371  1.3596
  949SOL     OW 2996   2.486   3.301   2.889 -0.4342  0.1009 -0.6602
  949SOL    HW1 2997   2.576   3.268   2.862 -0.5738 -2.8000  1.9195
  949SOL    HW2 2998   2.415   3.253   2.836 -0.5621  1.1826 -1.5168
  950SOL     OW 2999   0.797   0.277   3.513  0.4742 -0.0879 -0.5042
  950SOL    HW1 3000   0.724   0.209   3.504  0.8778 -0.9392  1.9962
  950SOL    HW2 3001   0.810   0.323   3.425  0.4426 -3.4851 -2.4710
  951SOL     OW 3002   1.782   3.977   0.569 -0.3822 -0.1068  0.1350
  951SOL    HW1 3003   1.715   4.040   0.528  1.0358  0.2241 -1.8322
  951SOL    HW2 3004   1.829   4.024   0.645 -1.2637  0.2134  0.4925
  952SOL     OW 3005   2.381   0.362   4.698 -0.4414  0.4320  0.2343
  952SOL    HW1 3006   2.311   0.305   4.740 -0.8175  1.1980  0.6625
  952SOL    HW2 3007   2.420   0.314   4.619 -1.0915 -0.2060  0.2914
  953SOL     OW 3008   1.999   0.116   1.443 -0.4560 -0.5049  0.0619
  953SOL    HW1 3009   1.954   0.121   1.532  0.8998 -2.1419  0.8899
  953SOL    HW2 3010   1.987   0.024   1.405 -1.1615  0.2166 -1.5723
  954SOL     OW 3011   2.816   0.397   2.356 -0.0481 -0.1410  0.1246
  954SOL    HW1 3012   2.740   0.356   2.407  1.1144 -0.1423  1.9225
  954SOL    HW2 3013   2.789   0.488   2.324 -1.4256 -0.8640 -0.8609
  955SOL     OW 3014   0.569   1.730   2.249  0.0494 -0.0755  0.4609
  955SOL    HW1 3015   0.602   1.824   2.266 -1.3293  0.9147 -1.8338
  955SOL    HW2 3016   0.638   1.665   2.280  1.8752  1.7518  0.4982
  956SOL     OW 3017   4.646   2.941   1.143 -0.3775  0.2196  0.2142
  956SOL    HW1 3018   4.605   2.988   1.222 -1.0469 -1.0900  0.6819
  956SOL    HW2 3019   4.745   2.944   1.150 -0.4294 -0.2978  1.3768
  957SOL     OW 3020   3.297   3.242   0.483  0.1774 -0.0679  0.0692
  957SOL    HW1 3021   3.247   3.308   0.539  2.6291  3.2467 -1.3312
  957SOL    HW2 3022   3.368   3.199   0.537  1.0977  1.4625  0.1414
  958SOL     OW 3023   4.616   1.921   0.277  0.0464  0.1814  0.1646
  958SOL    HW1 3024   4.706   1.931   0.235 -0.3966 -1.0679 -1.1305
  958SOL    HW2 3025   4.546   1.960   0.216 -0.6009 -1.6339 -0.3069
  959SOL     OW 3026   2.146   1.315   4.278  0.0930  0.0856  0.2493
  959SOL    HW1 3027   2.238   1.288   4.249 -0.0491 -2.0405  1.6084
  959SOL    HW2 3028   2.078   1.265   4.223 -0.2358  0.3597  0.4052
  960SOL     OW 3029   0.421   2.774   2.362  0.5614  0.4732 -0.2938
  960SOL    HW1 3030   0.416   2.811   2.270  1.7895 -0.2422 -0.6830
  960SOL    HW2 3031   0.462   2.842   2.423  1.0510  0.4452 -0.5874
  961SOL     OW 3032   4.744   4.488   2.911 -0.2726  0.1154  0.2448
  961SOL    HW1 3033   4.648   4.465   2.893 -0.1022 -1.0364  0.7174
  961SOL    HW2 3034   4.749   4.551   2.989 -0.6456  0.2073  0.1966
  962SOL     OW 3035   1.238   4.893   0.112  0.0300 -0.0240 -0.5298
  962SOL    HW1 3036   1.167   4.961   0.129  0.6778  0.5706 -0.1480
  962SOL    HW2 3037   1.258   4.843   0.197  1.0345  0.7670 -0.2866
  963SOL     OW 3038   0.369   2.424   4.246  0.0554 -0.0630  0.3200
  963SOL    HW1 3039   0.437   2.497   4.253  0.1569  0.0144 -1.0865
  963SOL    HW2 3040   0.404   2.340   4.287  1.4847 -0.3370 -1.3303
  964SOL     OW 3041   3.655   1.837   1.412 -0.2561 -0.2172  0.7018
  964SOL    HW1 3042   3.627   1.868   1.322 -1.0993 -0.3826  0.8880
  964SOL    HW2 3043   3.603   1.886   1.482 -1.7859 -2.1109  0.9954
  965SOL     OW 3044   4.092   0.932   2.025  0.6710 -0.4842 -0.5361
  965SOL    HW1 3045   4.069   0.883   1.941  0.0187  0.8778 -1.1665
  965SOL    HW2 3046   4.151   0.874   2.081  2.2011 -0.9194 -2.4958
  966SOL     OW 3047   0.186   0.619   1.312  0.0299  0.5335 -0.0179
  966SOL    HW1 3048   0.190   0.551   1.239  2.1737 -0.0008  0.5074
  966SOL    HW2 3049   0.232   0.703   1.281 -0.0355  0.6952  0.3186
  967SOL     OW 3050   2.230   5.137   1.764  0.8310  0.7488  0.3369
  967SOL    HW1 3051   2.301   5.188   1.812  1.2439  1.7518 -1.2488
  967SOL    HW2 3052   2.261   5.115   1.672 -0.9127  1.2135 -0.4094
  968SOL     OW 3053   4.072   2.683   2.706 -0.1892 -0.3981  0.3744
  968SOL    HW1 3054   4.036   2.750   2.641 -0.8449  0.1538  1.2668
  968SOL    HW2 3055   4.162   2.653   2.677  0.4130  1.3610  0.2657
  969SOL     OW 3056   2.041   3.879   0.939  0.0528  0.3887 -0.2676
  969SOL    HW1 3057   2.004   3.864   0.847  0.3147 -0.4677 -0.2431
  969SOL    HW2 3058   2.005   3.965   0.975 -1.2624  0.0082 -0.5827
  970SOL     OW 3059   1.310   0.184   1.527 -0.1377 -0.0063 -0.0079
  970SOL    HW1 3060   1.311   0.279   1.559 -0.3330  0.4631 -1.3403
  970SOL    HW2 3061   1.388   0.168   1.466  1.1305 -1.3268  1.8676
  971SOL     OW 3062   3.122   4.278   3.990  0.6104  0.0747 -0.5465
  971SOL    HW1 3063   3.153   4.353   4.049 -0.1182 -0.0206 -0.0321
  971SOL    HW2 3064   3.030   4.297   3.957  0.2234 -0.8091 -0.0205
  972SOL     OW 3065   0.617   3.733   0.997  0.0817  0.4488  0.0378
  972SOL    HW1 3066   0.577   3.730   0.905  0.2625 -1.3195 -0.0253
  972SOL    HW2 3067   0.544   3.731   1.065 -0.0514  1.7262 -0.0552
  973SOL     OW 3068   4.525   3.922   4.454  0.0108  0.2233 -0.8161
  973SOL    HW1 3069   4.503   3.894   4.360 -0.5614  0.7790 -0.8535
  973SOL    HW2 3070   4.560   4.016   4.454 -0.3330  0.3595 -0.4449
  974SOL     OW 3071   0.180   1.314   2.593 -0.3732 -0.0328  0.0734
  974SOL    HW1 3072   0.177   1.334   2.495  0.5070 -2.8646 -0.6507
  974SOL    HW2 3073   0.116   1.239   2.613  0.9480 -0.9010  1.2190
  975SOL     OW 3074   4.694   1.987   1.655  0.1827  0.1311  0.3177
  975SOL    HW1 3075   4.651   2.025   1.737  1.3123  0.0966  0.9552
  975SOL    HW2 3076   4.787   2.023   1.647 -0.2627  0.9859 -1.5610
  976SOL     OW 3077   1.229   2.737   3.706 -0.1172 -0.2245  0.2505
  976SOL    HW1 3078   1.311   2.784   3.737 -0.1117 -1.1088  1.6937
  976SOL    HW2 3079   1.161   2.738   3.780 -0.5895 -1.3408 -0.1525
  977SOL     OW 3080   4.064   3.564   2.291  0.6111 -0.3812  0.1376
  977SOL    HW1 3081   4.088   3.474   2.326  1.8549 -0.2138 -0.2608
  977SOL    HW2 3082   3.964   3.570   2.282  0.5125 -1.7402  0.0896
  978SOL     OW 3083   1.350   3.395   1.047 -0.2799 -0.1197  0.1376
  978SOL    HW1 3084   1.287   3.398   1.125  0.8556 -0.4952  1.1081
  978SOL    HW2 3085   1.310   3.340   0.974 -0.8250 -0.9074  0.9984
  979SOL     OW 3086   4.644   0.653   4.310 -1.1486 -0.5908  0.4460
  979SOL    HW1 3087   4.609   0.603   4.390 -0.5433 -0.1544  0.9905
  979SOL    HW2 3088   4.570   0.662   4.243 -1.8317 -0.4671  1.1907
  980SOL     OW 3089   2.996   4.636   2.180 -0.4218  0.2219  0.6110
  980SOL    HW1 3090   2.941   4.718   2.197 -1.6930 -0.5388  0.2855
  980SOL    HW2 3091   2.977   4.569   2.252 -2.6527 -1.4093 -1.3699
  981SOL     OW 3092   1.878   0.195   4.712  0.4497  0.6551 -0.5231
  981SOL    HW1 3093   1.864   0.100   4.739 -2.0667  0.4634 -2.2105
  981SOL    HW2 3094   1.802   0.251   4.746 -0.6386  1.1285 -3.4666
  982SOL     OW 3095   2.359   4.738   0.572  0.8837  0.0514  0.0391
  982SOL    HW1 3096   2.344   4.819   0.516  1.6772 -0.4235 -0.8906
  982SOL    HW2 3097   2.330   4.656   0.521  0.1258 -0.2704  0.9492
  983SOL     OW 3098   3.855   0.621   0.956  0.2911 -0.3579 -0.1609
  983SOL    HW1 3099   3.792   0.656   0.887  0.4811  2.2560  0.8848
  983SOL    HW2 3100   3.805   0.571   1.026 -0.3630  0.0142 -0.3595
  984SOL     OW 3101   4.870   3.566   0.921 -0.4095 -0.1573  0.3747
  984SOL    HW1 3102   4.800   3.583   0.852 -0.7868 -1.5912  0.3628
  984SOL    HW2 3103   4.828   3.563   1.011  0.1502  2.1785  0.7788
  985SOL     OW 3104   3.436   0.723   3.777  0.3329  0.1965 -0.5042
  985SOL    HW1 3105   3.349   0.693   3.736  0.1454  1.9214 -1.4314
  985SOL    HW2 3106   3.465   0.655   3.844 -2.1052 -0.1003  0.3691
  986SOL     OW 3107   2.805   1.677   0.133  0.6125 -0.3463  0.4001
  986SOL    HW1 3108   2.859   1.717   0.059  0.9333  0.6597  1.1430
  986SOL    HW2 3109   2.839   1.713   0.221 -2.2261  1.5372  0.8442
  987SOL     OW 3110   4.120   3.016   3.521 -0.1460  0.5040 -0.0124
  987SOL    HW1 3111   4.212   2.991   3.549 -0.3083 -0.8157 -0.5864
  987SOL    HW2 3112   4.065   2.933   3.507 -1.0291  1.2145 -0.9825
  988SOL     OW 3113   3.997   3.148   4.834 -0.6125  0.6665  0.6062
  988SOL    HW1 3114   3.920   3.208   4.810  0.1499  1.8276  0.9403
  988SOL    HW2 3115   4.078   3.205   4.853  0.6917 -0.5709 -0.9745
  989SOL     OW 3116   1.812   3.051   3.946  0.1144  0.1197  0.8551
  989SOL    HW1 3117   1.803   2.953   3.929 -0.6851  0.4667 -1.0583
  989SOL    HW2 3118   1.909   3.076   3.944  0.2653 -0.4714  0.2677
  990SOL     OW 3119   0.402   4.381   3.039 -0.0810 -0.0247 -0.5662
  990SOL    HW1 3120   0.421   4.341   3.128 -0.3588 -0.7941 -0.8464
  990SOL    HW2 3121   0.303   4.390   3.027 -0.1313 -1.5741 -1.4983
  991SOL     OW 3122   0.796   3.421   4.810  0.4817 -0.4563  0.0725
  991SOL    HW1 3123   0.780   3.518   4.825  1.1714 -0.1233 -1.2591
  991SOL    HW2 3124   0.879   3.408   4.755 -0.8223 -1.6796 -1.7055
  992SOL     OW 3125   2.038   1.915   4.142  0.0514 -0.3213 -0.2341
  992SOL    HW1 3126   2.046   1.824   4.102  1.9108 -0.2730 -0.0660
  992SOL    HW2 3127   2.068   1.913   4.237  1.3299  0.6721 -0.5814
  993SOL     OW 3128   4.260   2.580   1.030 -0.4616 -0.1804  0.2843
  993SOL    HW1 3129   4.260   2.542   0.937 -2.1234 -0.3014  0.3142
  993SOL    HW2 3130   4.310   2.667   1.030  1.4315 -1.2061 -0.2429
  994SOL     OW 3131   4.097   2.178   4.043  0.7499  0.2867 -0.4777
  994SOL    HW1 3132   4.112   2.245   3.970 -1.2256  0.2280 -0.9959
  994SOL    HW2 3133   4.031   2.109   4.013  0.9185 -0.5206  0.8885
  995SOL     OW 3134   0.591   1.878   4.336 -0.2502 -0.0734 -0.7253
  995SOL    HW1 3135   0.531   1.852   4.412 -0.5062  0.0451 -0.8885
  995SOL    HW2 3136   0.537   1.915   4.261  0.0520  0.3017 -0.7621
  996SOL     OW 3137   0.425   4.896   3.299 -0.0544  0.2409 -0.0332
  996SOL    HW1 3138   0.370   4.977   3.318 -0.0420  0.3012 -0.2475
  996SOL    HW2 3139   0.462   4.860   3.384  0.3200  0.7334  0.0194
  997SOL     OW 3140   2.328   4.992   0.411  0.0146 -0.3403  0.2060
  997SOL    HW1 3141   2.319   5.009   0.313  1.0481 -1.5756 -0.1360
  997SOL    HW2 3142   2.366   5.073   0.456  2.0063 -0.6298 -0.8591
  998SOL     OW 3143   2.654   1.515   2.299 -0.3334 -0.2958 -0.4379
  998SOL    HW1 3144   2.672   1.499   2.396  0.6225  0.3809 -0.4884
  998SOL    HW2 3145   2.728   1.475   2.244 -1.3597 -1.5539 -0.9737
  999SOL     OW 3146   2.864   2.061   0.478  0.5411 -0.0322 -0.0435
  999SOL    HW1 3147   2.775   2.100   0.502  0.4768 -0.4448  0.3926
  999SOL    HW2 3148   2.937   2.116   0.520  0.5444  0.8189 -1.0994
 1000SOL     OW 3149   2.964   4.899   2.826  0.5768  0.3152 -0.0598
 1000SOL    HW1 3150   2.865   4.898   2.834  0.6556 -1.0415  1.1771
 1000SOL    HW2 3151   3.003   4.958   2.896  0.7042 -0.5393  0.6000
 1001SOL     OW 3152   2.549   1.067   3.712  0.1008  0.6319  0.1414
 1001SOL    HW1 3153   2.556   1.125   3.793  0.6134 -0.9811  1.3129
 1001SOL    HW2 3154   2.479   0.997   3.727  1.7377 -1.0995  0.1810
 1002SOL     OW 3155   0.812   3.194   0.552 -0.3956  0.0496  0.3346
 1002SOL    HW1 3156   0.846   3.266   0.490 -0.9683 -0.4033 -0.5228
 1002SOL    HW2 3157   0.794   3.111   0.499 -3.9618  0.5963  0.4745
 1003SOL     OW 3158   1.076   2.318   2.321 -0.3609  0.0587  0.1424
 1003SOL    HW1 3159   1.148   2.271   2.270 -1.2927 -3.8709  2.0594
 1003SOL    HW2 3160   0.991   2.317   2.267 -0.4289 -0.7795  0.2437
 1004SOL     OW 3161   0.694   4.255   3.768  0.5577 -0.2036  0.0405
 1004SOL    HW1 3162   0.691   4.156   3.758 -1.4103 -0.3107  1.0614
 1004SOL    HW2 3163   0.755   4.279   3.843  0.3414 -0.7230  0.3923
 1005SOL     OW 3164   1.660   0.406   1.352  0.8357  0.0167  0.7191
 1005SOL    HW1 3165   1.660   0.344   1.273 -0.2337 -1.0858  1.5411
 1005SOL    HW2 3166   1.565   0.430   1.374  0.9345 -1.3455  2.8941
 1006SOL     OW 3167   2.444   2.603   1.706 -0.9732 -0.0026  0.1997
 1006SOL    HW1 3168   2.385   2.526   1.681 -2.3342  0.6585  1.2250
 1006SOL    HW2 3169   2.528   2.568   1.748 -1.8357 -0.9434  1.2169
 1007SOL     OW 3170   2.646   4.547   0.051 -0.5003  0.3681  1.0770
 1007SOL    HW1 3171   2.719   4.479   0.060 -0.4902  0.4074  1.2773
 1007SOL    HW2 3172   2.642   4.604   0.132  2.6218  3.7443 -0.8758
 1008SOL     OW 3173   3.417   1.701   1.721 -0.2698  0.1233  0.3445
 1008SOL    HW1 3174   3.391   1.655   1.637  1.1586  2.4586 -1.5060
 1008SOL    HW2 3175   3.335   1.741   1.763 -0.7640  0.7406 -1.1288
 1009SOL     OW 3176   3.955   0.157   4.865 -0.2463 -0.3271  0.4951
 1009SOL    HW1 3177   3.895   0.223   4.910  0.4230  2.2791 -2.1335
 1009SOL    HW2 3178   3.924   0.065   4.886 -1.5037  0.7113  4.0137
 1010SOL     OW 3179   0.075   4.551   0.935 -0.5054  0.0162 -0.0077
 1010SOL    HW1 3180  -0.018   4.572   0.905  0.8972  1.4801 -4.1422
 1010SOL    HW2 3181   0.099   4.459   0.905 -1.1550 -1.1840  2.8804
 1011SOL     OW 3182   4.887   2.355   1.165  0.6024  0.0764 -0.0590
 1011SOL    HW1 3183   4.792   2.354   1.197  0.8722 -1.5916  0.7782
 1011SOL    HW2 3184   4.888   2.337   1.066  0.0275  0.6844 -0.1871
 1012SOL     OW 3185   1.941   4.969   0.886  0.4011  0.1496  0.1030
 1012SOL    HW1 3186   1.975   5.063   0.896 -0.3890  0.3213  1.3831
 1012SOL    HW2 3187   2.014   4.911   0.849  1.4069  0.9463  0.7830
 1013SOL     OW 3188   2.210   3.319   0.583  0.3517 -0.3540 -0.3628
 1013SOL    HW1 3189   2.180   3.280   0.496  4.4300 -1.9289 -1.2767
 1013SOL    HW2 3190   2.236   3.415   0.569 -0.2716 -0.2005 -0.5084
 1014SOL     OW 3191   0.818   2.662   3.843 -0.1303 -0.1407  0.5325
 1014SOL    HW1 3192   0.772   2.578   3.871 -0.5264 -0.4186 -0.9053
 1014SOL    HW2 3193   0.800   2.680   3.747  1.7998  0.3768  0.2211
 1015SOL     OW 3194   1.257   4.327   0.683  0.4157  0.2121 -0.9200
 1015SOL    HW1 3195   1.297   4.337   0.592  0.6199 -1.6343 -1.0839
 1015SOL    HW2 3196   1.228   4.416   0.717 -0.1615  0.8780 -3.0084
 1016SOL     OW 3197   0.533   2.074   1.144 -0.3328  0.1859 -0.9693
 1016SOL    HW1 3198   0.548   2.095   1.241  1.8497  0.7433 -1.3806
 1016SOL    HW2 3199   0.448   2.116   1.114 -0.2398  1.3789  0.3187
 1017SOL     OW 3200   4.161   1.425   1.533 -0.0000  0.1747 -0.1539
 1017SOL    HW1 3201   4.135   1.364   1.458  1.8738 -0.2803 -0.5021
 1017SOL    HW2 3202   4.082   1.444   1.590 -0.7393 -2.3391 -0.2126
 1018SOL     OW 3203   2.318   1.442   1.021 -0.4940  0.1264  0.1044
 1018SOL    HW1 3204   2.278   1.406   0.937  0.7684  0.5359 -0.6978
 1018SOL    HW2 3205   2.413   1.412   1.029  0.4877  2.8105 -0.3716
 1019SOL     OW 3206   1.577   2.064   4.959 -0.3610  0.0664  0.8317
 1019SOL    HW1 3207   1.551   2.119   4.880  1.9606 -0.9273 -0.7456
 1019SOL    HW2 3208   1.527   1.978   4.959  0.8970 -0.7078 -0.6590
 1020SOL     OW 3209   1.587   4.508   4.353 -0.9436 -0.3001  0.5110
 1020SOL    HW1 3210   1.581   4.546   4.260 -0.3724  1.3015  1.0918
 1020SOL    HW2 3211   1.539   4.421   4.356 -1.4621 -0.1169 -1.1532
 1021SOL     OW 3212   0.847   2.402   3.383  0.4575 -0.7825 -0.1259
 1021SOL    HW1 3213   0.759   2.449   3.387  0.3889 -0.9707  1.2209
 1021SOL    HW2 3214   0.921   2.468   3.394  0.3246 -1.0300  4.1189
 1022SOL     OW 3215   4.944   4.959   1.899 -0.3519  0.2078 -0.5136
 1022SOL    HW1 3216   4.907   5.051   1.912 -0.1856  0.3250 -0.8769
 1022SOL    HW2 3217   4.912   4.922   1.812  1.7367  0.9771 -1.6788
 1023SOL     OW 3218   1.832   2.305   0.062  0.4466 -0.1588 -0.3484
 1023SOL    HW1 3219   1.917   2.282   0.109  0.9548 -0.2919 -1.3096
 1023SOL    HW2 3220   1.803   2.227   0.006  0.0860  0.1472 -0.5946
 1024SOL     OW 3221   2.911   1.339   4.661  0.3194 -0.2152  0.3101
 1024SOL    HW1 3222   2.994   1.396   4.663  1.4985 -1.8554  0.1929
 1024SOL    HW2 3223   2.934   1.250   4.621 -1.5086 -0.7311  0.3631
 1025SOL     OW 3224   0.924   1.811   3.116 -0.6115  0.5396  0.2083
 1025SOL    HW1 3225   0.928   1.836   3.212 -2.6048  0.7415  0.2682
 1025SOL    HW2 3226   0.976   1.726   3.101 -0.6041  0.2994  1.5258
 1026SOL     OW 3227   0.684   4.602   0.645  0.0801 -0.2232  0.2669
 1026SOL    HW1 3228   0.592   4.568   0.623  0.8842 -1.0476 -2.1205
 1026SOL    HW2 3229   0.725   4.544   0.715 -1.0168 -0.1532  0.9868
 1027SOL     OW 3230   1.228   1.351   4.281  0.0674  0.5322 -0.4665
 1027SOL    HW1 3231   1.147   1.305   4.244  0.1564 -2.9975  3.0603
 1027SOL    HW2 3232   1.200   1.419   4.348 -0.0187  0.0700 -0.0280
 1028SOL     OW 3233   1.283   4.841   4.207  0.7471  0.4929  0.3645
 1028SOL    HW1 3234   1.276   4.914   4.139  1.2052 -0.8637 -1.1856
 1028SOL    HW2 3235   1.334   4.875   4.286 -2.2991  3.0557  1.4638
 1029SOL     OW 3236   1.345   2.056   3.561 -0.3473 -0.5835 -0.0588
 1029SOL    HW1 3237   1.274   1.994   3.596  0.6254 -1.2439  0.8375
 1029SOL    HW2 3238   1.347   2.139   3.617 -0.3986 -0.5760 -0.0680
 1030SOL     OW 3239   3.351   3.123   3.086  0.4349 -0.1684 -0.6747
 1030SOL    HW1 3240   3.387   3.054   3.024  1.1515 -0.4565  0.0339
 1030SOL    HW2 3241   3.310   3.198   3.033 -0.0546 -0.9694 -1.4511
 1031SOL     OW 3242   2.457   4.439   1.152  0.4668  0.3988 -0.4581
 1031SOL    HW1 3243   2.530   4.372   1.139  0.3908  0.5011 -1.4482
 1031SOL    HW2 3244   2.375   4.392   1.186  1.2943  0.4443  1.8050
 1032SOL     OW 3245   3.859   2.365   4.867 -0.0896 -0.3414  0.4463
 1032SOL    HW1 3246   3.813   2.296   4.811 -0.3317  0.4127 -0.2988
 1032SOL    HW2 3247   3.918   2.422   4.810 -0.5375  0.6034  0.8957
 1033SOL     OW 3248   2.299   2.363   3.198 -0.0629  0.4530 -0.0735
 1033SOL    HW1 3249   2.246   2.283   3.172 -2.0945  1.3230  1.1660
 1033SOL    HW2 3250   2.340   2.405   3.117  1.4215 -2.0294 -0.6970
 1034SOL     OW 3251   4.865   2.409   4.805 -0.5064  0.2527 -0.5072
 1034SOL    HW1 3252   4.933   2.453   4.863  2.0593 -1.6003 -1.9178
 1034SOL    HW2 3253   4.832   2.325   4.849 -2.5316  1.5096  0.4962
 1035SOL     OW 3254   1.272   5.044   3.759  0.4923  0.1642  0.2928
 1035SOL    HW1 3255   1.189   5.030   3.705 -0.9663  1.3784  2.1090
 1035SOL    HW2 3256   1.254   5.108   3.834  2.7331 -0.5257  1.5408
 1036SOL     OW 3257   0.197   0.483   1.544  0.1465  0.4354  0.0855
 1036SOL    HW1 3258   0.169   0.525   1.457 -1.7344  0.6520  0.7355
 1036SOL    HW2 3259   0.227   0.555   1.607  1.2178  0.3086 -0.2607
 1037SOL     OW 3260   2.807   0.918   3.659  0.2955 -0.2940  0.2699
 1037SOL    HW1 3261   2.849   0.876   3.740  1.4366  0.6015  0.1620
 1037SOL    HW2 3262   2.736   0.982   3.689 -0.6351 -1.3972  0.4741
 1038SOL     OW 3263   4.558   0.270   1.659  0.2218 -0.3403 -0.0572
 1038SOL    HW1 3264   4.635   0.291   1.718  0.9120 -0.3386 -0.9305
 1038SOL    HW2 3265   4.474   0.304   1.699  1.0590  2.6334 -0.6054
 1039SOL     OW 3266   0.517   2.079   4.584  0.2856 -0.2807  0.4256
 1039SOL    HW1 3267   0.523   2.132   4.500  4.0924  0.3550  0.9231
 1039SOL    HW2 3268   0.495   1.983   4.562  1.4841 -0.1854 -1.3181
 1040SOL     OW 3269   1.464   3.962   3.039  0.2155  0.0242  0.1327
 1040SOL    HW1 3270   1.460   3.987   3.136  1.2768  1.8820 -0.2455
 1040SOL    HW2 3271   1.413   4.029   2.986 -1.1741 -1.5176 -0.5491
 1041SOL     OW 3272   2.961   1.382   2.839  0.1027  0.4463 -0.1934
 1041SOL    HW1 3273   2.868   1.359   2.865 -0.0790  1.2779 -0.0801
 1041SOL    HW2 3274   2.967   1.389   2.739 -0.5694  2.7842 -0.1247
 1042SOL     OW 3275   1.803   0.212   3.811 -0.1180  0.0232 -0.0265
 1042SOL    HW1 3276   1.725   0.150   3.808 -0.0594 -0.1302  1.1406
 1042SOL    HW2 3277   1.888   0.159   3.806 -0.0693  0.0066  0.8433
 1043SOL     OW 3278   2.548   3.629   2.314 -0.0422 -0.0282  0.1698
 1043SOL    HW1 3279   2.463   3.647   2.365 -1.3008  1.1328 -2.1576
 1043SOL    HW2 3280   2.581   3.537   2.335 -1.7637 -0.4253  1.3243
 1044SOL     OW 3281   4.287   3.999   4.310 -0.0410 -0.0539 -0.0529
 1044SOL    HW1 3282   4.307   3.902   4.322 -1.6680 -0.5569 -1.0422
 1044SOL    HW2 3283   4.258   4.015   4.215 -1.4983  1.0506  0.5353
 1045SOL     OW 3284   3.180   0.909   4.770  0.1327  0.0010 -0.0102
 1045SOL    HW1 3285   3.268   0.955   4.766 -0.5818  1.7437  2.1840
 1045SOL    HW2 3286   3.193   0.811   4.783  1.7474  0.3483  1.1884
 1046SOL     OW 3287   4.611   3.842   2.039 -0.1067 -0.0188 -0.0637
 1046SOL    HW1 3288   4.637   3.938   2.050  0.2583 -0.0393 -0.6931
 1046SOL    HW2 3289   4.513   3.836   2.023  0.0081  0.3287 -0.9531
 1047SOL     OW 3290   2.951   4.578   3.023 -0.4005 -0.4452  0.0737
 1047SOL    HW1 3291   2.948   4.550   2.927  2.8825  1.4174 -0.7324
 1047SOL    HW2 3292   2.947   4.678   3.029  0.0757 -0.4977  1.8140
 1048SOL     OW 3293   0.804   3.488   3.644 -0.1134  0.7252  0.1506
 1048SOL    HW1 3294   0.782   3.466   3.739  1.2140  0.1012  0.3467
 1048SOL    HW2 3295   0.729   3.538   3.603 -0.6137  1.2282  1.6067
 1049SOL     OW 3296   5.065   4.928   2.302 -0.5544  0.1149 -0.1638
 1049SOL    HW1 3297   5.104   4.935   2.210 -2.3076  0.0130 -0.9536
 1049SOL    HW2 3298   5.138   4.918   2.368  0.7038 -1.5439 -1.7071
 1050SOL     OW 3299   0.523   1.316   1.714 -0.5470  0.3798  0.4764
 1050SOL    HW1 3300   0.623   1.311   1.720 -0.4643  1.3938  0.1908
 1050SOL    HW2 3301   0.493   1.405   1.748 -1.1032  1.2291 -2.0399
 1051SOL     OW 3302   1.140   4.466   4.362 -0.1996 -0.3769 -0.3315
 1051SOL    HW1 3303   1.128   4.369   4.339 -0.2686 -0.3513 -0.4058
 1051SOL    HW2 3304   1.110   4.522   4.285 -0.4617 -0.2892 -0.1668
 1052SOL     OW 3305   2.001   3.021   4.370 -0.3068 -0.4135 -0.0467
 1052SOL    HW1 3306   1.991   3.109   4.323  1.8052 -0.8176 -1.3944
 1052SOL    HW2 3307   1.990   2.947   4.304 -2.1139 -1.2020  1.0914
 1053SOL     OW 3308   3.552   0.910   0.985  0.5074 -0.3729  0.3031
 1053SOL    HW1 3309   3.628   0.968   0.957  0.3943  1.1423  2.8156
 1053SOL    HW2 3310   3.508   0.871   0.904  2.0290  1.1699 -1.3599
 1054SOL     OW 3311   3.362   3.571   0.924  0.4931 -0.4562  0.0778
 1054SOL    HW1 3312   3.305   3.642   0.883 -0.2592  0.3375  2.3737
 1054SOL    HW2 3313   3.422   3.612   0.993  0.6313 -1.9379  0.8724
 1055SOL     OW 3314   3.401   3.655   3.335 -0.1876 -0.0044 -0.1378
 1055SOL    HW1 3315   3.472   3.673   3.404  0.5172 -0.8139 -0.6271
 1055SOL    HW2 3316   3.425   3.704   3.250 -0.9652  0.8556  0.1234
 1056SOL     OW 3317   0.147   4.212   4.908  0.7935  0.4487 -0.1759
 1056SOL    HW1 3318   0.129   4.304   4.944 -0.3440  0.1701  0.0260
 1056SOL    HW2 3319   0.064   4.157   4.915  2.1823 -1.5203  2.3568
 1057SOL     OW 3320   1.149   3.152   2.985  0.2580  0.2939 -0.1335
 1057SOL    HW1 3321   1.068   3.113   2.942  0.4357 -1.9043  1.3257
 1057SOL    HW2 3322   1.127   3.180   3.078  0.6965  1.6969 -0.4304
 1058SOL     OW 3323   1.101   1.352   1.108  0.1228  0.0757  0.2890
 1058SOL    HW1 3324   1.185   1.405   1.096  0.3929 -0.7108 -1.7460
 1058SOL    HW2 3325   1.036   1.377   1.037 -1.1832  0.2725  1.5135
 1059SOL     OW 3326   3.540   4.434   4.276  0.2915  0.3266 -0.1144
 1059SOL    HW1 3327   3.454   4.389   4.298  0.5047  0.2693  0.6213
 1059SOL    HW2 3328   3.548   4.518   4.329  0.3973  0.6729 -0.6671
 1060SOL     OW 3329   0.423   2.593   1.796 -0.5065 -0.6751 -0.0837
 1060SOL    HW1 3330   0.448   2.549   1.883 -0.1408 -2.4779 -1.0547
 1060SOL    HW2 3331   0.501   2.643   1.760  0.3832 -2.5480 -0.8863
 1061SOL     OW 3332   0.129   2.112   4.166 -0.0879 -0.0819  0.5455
 1061SOL    HW1 3333   0.043   2.164   4.159  0.2465  0.4758  0.4461
 1061SOL    HW2 3334   0.190   2.139   4.091  1.2051  1.4995  2.0602
 1062SOL     OW 3335   2.882   3.830   0.354  0.3950  0.0134 -0.5044
 1062SOL    HW1 3336   2.859   3.743   0.398  0.4371  1.2212  2.1199
 1062SOL    HW2 3337   2.818   3.848   0.280 -1.9735 -0.5665  1.2720
 1063SOL     OW 3338   0.512   2.482   2.059  0.0874  0.0690  0.3269
 1063SOL    HW1 3339   0.528   2.386   2.035  0.3881  0.4924 -1.2806
 1063SOL    HW2 3340   0.551   2.501   2.149 -0.4996 -1.4484  0.9414
 1064SOL     OW 3341   2.767   4.108   0.271 -0.3820 -0.0999 -0.1351
 1064SOL    HW1 3342   2.834   4.074   0.205  0.4057  1.4934 -0.2293
 1064SOL    HW2 3343   2.762   4.045   0.349  1.8878  0.1111  0.2672
 1065SOL     OW 3344   1.568   2.533   0.707 -0.2756  0.2778  0.2219
 1065SOL    HW1 3345   1.573   2.622   0.752 -0.8961  0.9117 -0.9368
 1065SOL    HW2 3346   1.473   2.509   0.689 -0.0690 -0.2345 -0.2365
 1066SOL     OW 3347   0.091   3.271   1.763  0.1377  0.2330  0.2847
 1066SOL    HW1 3348   0.161   3.317   1.817 -0.9541  0.2044  1.7815
 1066SOL    HW2 3349   0.045   3.338   1.705  1.9403  0.1077 -1.3854
 1067SOL     OW 3350   2.193   4.574   2.511  0.5085  0.0754  0.0605
 1067SOL    HW1 3351   2.253   4.505   2.552 -0.1882 -1.5513 -1.4999
 1067SOL    HW2 3352   2.137   4.617   2.581 -1.2426 -3.1727  0.8435
 1068SOL     OW 3353   1.350   2.297   3.726 -0.4873 -0.1656 -0.2342
 1068SOL    HW1 3354   1.260   2.332   3.702 -1.1062 -1.4330  0.1262
 1068SOL    HW2 3355   1.372   2.321   3.820 -0.0650  0.8713 -0.5879
 1069SOL     OW 3356   2.783   4.709   2.467  0.5695 -0.2504 -0.6176
 1069SOL    HW1 3357   2.854   4.639   2.460  0.7007 -0.3520  1.2973
 1069SOL    HW2 3358   2.813   4.792   2.419  2.7973  0.3240  1.5471
 1070SOL     OW 3359   2.011   4.902   4.560 -0.2918 -0.7636 -0.4230
 1070SOL    HW1 3360   2.048   4.810   4.546 -0.7340 -0.6732 -2.5220
 1070SOL    HW2 3361   2.068   4.951   4.625  0.1525 -2.3975  0.4828
 1071SOL     OW 3362   3.796   0.122   3.176  0.0317 -0.7962  0.2192
 1071SOL    HW1 3363   3.760   0.098   3.086 -0.1761 -0.3774  0.1913
 1071SOL    HW2 3364   3.732   0.183   3.223  1.2967  1.0734 -0.3611
 1072SOL     OW 3365   3.098   2.804   2.806  0.6420  0.0139 -0.2682
 1072SOL    HW1 3366   3.090   2.900   2.777  1.1464  0.0064 -0.4487
 1072SOL    HW2 3367   3.178   2.795   2.866  0.5687 -0.2865 -0.2185
 1073SOL     OW 3368   1.827   0.626   3.438  0.0584 -0.3600  0.1908
 1073SOL    HW1 3369   1.844   0.708   3.493 -0.1362 -0.3380  0.2190
 1073SOL    HW2 3370   1.878   0.632   3.353 -3.4642  2.0364 -2.0578
 1074SOL     OW 3371   2.395   0.668   4.215  0.1826 -0.2207 -0.5157
 1074SOL    HW1 3372   2.420   0.685   4.310 -0.4507  0.5297 -0.4763
 1074SOL    HW2 3373   2.411   0.571   4.193 -1.3761 -0.8473  0.8975
 1075SOL     OW 3374   4.753   4.236   4.570 -0.3124  0.2679 -0.6025
 1075SOL    HW1 3375   4.796   4.319   4.535  0.1422 -0.1003 -0.9383
 1075SOL    HW2 3376   4.734   4.246   4.668  0.7533  0.3621 -0.3918
 1076SOL     OW 3377   2.167   1.387   2.558 -0.2624  0.1834  0.2862
 1076SOL    HW1 3378   2.202   1.437   2.637  1.0810  1.5970 -1.1343
 1076SOL    HW2 3379   2.232   1.392   2.483 -0.7955 -2.4330 -0.4698
 1077SOL     OW 3380   3.261   1.172   2.186  0.8989  0.8577  0.6010
 1077SOL    HW1 3381   3.169   1.204   2.210  1.3112  1.1535  1.8625
 1077SOL    HW2 3382   3.293   1.221   2.105 -0.8146 -0.6755 -1.0981
 1078SOL     OW 3383   1.479   0.144   4.755  0.4308 -0.0779  0.9054
 1078SOL    HW1 3384   1.463   0.134   4.657 -1.1916  1.5200  0.9582
 1078SOL    HW2 3385   1.566   0.191   4.770 -0.3019  1.6028  0.1147
 1079SOL     OW 3386   0.820   2.053   4.758 -0.3529  0.2775  0.4307
 1079SOL    HW1 3387   0.766   2.062   4.675  2.2785 -0.8965 -1.5729
 1079SOL    HW2 3388   0.855   2.142   4.785 -0.4433  0.5383 -0.3005
 1080SOL     OW 3389   0.127   1.127   3.685  0.0687  0.2871 -0.3885
 1080SOL    HW1 3390   0.188   1.199   3.650  1.7876 -1.2706 -0.7431
 1080SOL    HW2 3391   0.095   1.071   3.608 -0.1249 -0.1800  0.0331
 1081SOL     OW 3392   0.587   2.242   5.026 -0.2598  0.6867 -0.1894
 1081SOL    HW1 3393   0.553   2.231   5.119 -0.5407  0.1936 -0.3463
 1081SOL    HW2 3394   0.632   2.158   4.996 -1.7244  0.2051 -1.1243
 1082SOL     OW 3395   1.990   3.438   3.212 -0.7054  0.2751  0.1804
 1082SOL    HW1 3396   2.090   3.438   3.212 -0.7017 -0.0694 -0.8033
 1082SOL    HW2 3397   1.957   3.513   3.155 -0.9999 -0.4697 -0.6348
 1083SOL     OW 3398   0.673   0.697   0.804 -0.1216  0.1267  0.4134
 1083SOL    HW1 3399   0.703   0.657   0.718 -1.0546  0.2477  0.0226
 1083SOL    HW2 3400   0.675   0.627   0.876  0.3213 -0.0628  0.2196
 1084SOL     OW 3401   3.426   1.141   3.522  0.4480 -0.0236  0.7107
 1084SOL    HW1 3402   3.338   1.094   3.518 -0.6225  1.8762  0.8608
 1084SOL    HW2 3403   3.441   1.190   3.436  1.2754 -0.1825  0.7576
 1085SOL     OW 3404   5.080   1.891   3.804  0.6971  0.3796 -0.4992
 1085SOL    HW1 3405   5.037   1.834   3.734 -0.3616  2.4079 -1.5853
 1085SOL    HW2 3406   5.179   1.874   3.804  0.2855 -2.5697  0.3487
 1086SOL     OW 3407   2.018   0.964   1.046 -0.1739 -0.1830  0.2494
 1086SOL    HW1 3408   1.934   0.987   0.997 -0.5240 -0.5976  0.6580
 1086SOL    HW2 3409   2.051   0.874   1.016  0.3125  0.1242 -0.1575
 1087SOL     OW 3410   0.854   4.848   1.374 -0.2352 -0.4244  0.5195
 1087SOL    HW1 3411   0.772   4.811   1.418 -1.0146  1.5329  0.8301
 1087SOL    HW2 3412   0.902   4.908   1.438  0.4026 -0.0734 -0.2627
 1088SOL     OW 3413   1.382   4.023   3.298 -0.3666 -0.4066 -0.3634
 1088SOL    HW1 3414   1.466   4.022   3.352  0.4303 -2.5331 -1.5084
 1088SOL    HW2 3415   1.304   3.998   3.357 -0.2012  1.3081  0.6410
 1089SOL     OW 3416   0.855   3.430   1.229  0.2823 -0.0448 -0.2281
 1089SOL    HW1 3417   0.860   3.341   1.273 -1.3729  0.2868  0.7129
 1089SOL    HW2 3418   0.899   3.498   1.287  2.0085 -0.2785 -1.1821
 1090SOL     OW 3419   2.725   3.316   3.272  0.2171 -0.3256 -0.4480
 1090SOL    HW1 3420   2.726   3.402   3.323 -1.2918 -1.2294  1.2070
 1090SOL    HW2 3421   2.666   3.325   3.192 -0.8624 -0.1186  0.3436
 1091SOL     OW 3422   3.125   4.960   3.718 -0.2592  0.2182 -0.1078
 1091SOL    HW1 3423   3.168   5.031   3.772  0.7649  0.1366 -0.7823
 1091SOL    HW2 3424   3.088   4.890   3.778  1.3990 -0.1907  0.4951
 1092SOL     OW 3425   4.186   4.274   5.057  0.0021  0.6034  0.0462
 1092SOL    HW1 3426   4.242   4.328   4.993 -0.5924  1.5478  0.3046
 1092SOL    HW2 3427   4.095   4.314   5.064 -0.5281 -0.5741  0.0953
 1093SOL     OW 3428   3.080   3.247   1.500 -0.0534 -0.5623  0.2534
 1093SOL    HW1 3429   3.126   3.290   1.577  1.6646  1.9350 -1.9889
 1093SOL    HW2 3430   2.981   3.259   1.509  0.2807  3.2418  0.2331
 1094SOL     OW 3431   1.027   1.973   3.384 -0.1316 -0.2220  0.0371
 1094SOL    HW1 3432   1.084   1.939   3.458 -0.1314 -1.2702 -0.4174
 1094SOL    HW2 3433   1.084   2.022   3.318  0.4473 -2.0221 -0.8691
 1095SOL     OW 3434   4.694   3.634   1.742  0.6040 -0.0317 -0.0360
 1095SOL    HW1 3435   4.754   3.683   1.806  0.8978 -1.4051  0.7685
 1095SOL    HW2 3436   4.671   3.695   1.666 -0.1607  1.8326  1.5768
 1096SOL     OW 3437   3.063   2.151   1.305 -0.1831 -0.7998  0.2371
 1096SOL    HW1 3438   3.094   2.238   1.267  0.0746 -1.1971 -0.4936
 1096SOL    HW2 3439   3.006   2.104   1.237  0.8809 -1.8529  0.0439
 1097SOL     OW 3440   2.453   2.948   4.597  0.7715  0.4924 -0.0085
 1097SOL    HW1 3441   2.397   2.955   4.515  0.6058  0.7722  0.1260
 1097SOL    HW2 3442   2.507   2.864   4.594  0.3169  0.2030 -0.1173
 1098SOL     OW 3443   2.630   4.199   1.115  0.2815 -0.0737  0.0426
 1098SOL    HW1 3444   2.600   4.121   1.169 -0.1634 -0.3867 -0.6369
 1098SOL    HW2 3445   2.581   4.199   1.027  1.2422  0.2235 -0.5028
 1099SOL     OW 3446   1.073   4.076   0.930 -0.1907 -0.0893  0.1445
 1099SOL    HW1 3447   1.126   3.992   0.916  0.4281 -0.5262  4.0245
 1099SOL    HW2 3448   0.976   4.053   0.936 -0.2064 -0.2369 -0.6049
 1100SOL     OW 3449   1.637   1.324   2.975  0.7089 -0.0308 -0.5010
 1100SOL    HW1 3450   1.610   1.420   2.968 -1.4617 -0.5596 -0.0384
 1100SOL    HW2 3451   1.621   1.292   3.068  1.2522 -0.9141 -0.6977
 1101SOL     OW 3452   4.460   3.547   1.871  0.0765 -0.4155 -0.3576
 1101SOL    HW1 3453   4.549   3.581   1.840  0.1121 -0.9878 -0.8895
 1101SOL    HW2 3454   4.400   3.625   1.890  0.6575 -0.0288 -0.0831
 1102SOL     OW 3455   0.538   4.628   1.994 -0.3707 -0.4402  0.8310
 1102SOL    HW1 3456   0.508   4.540   2.030  0.3176 -0.0456  2.4540
 1102SOL    HW2 3457   0.636   4.624   1.975 -0.0511  0.3740  2.2254
 1103SOL     OW 3458   4.899   0.619   0.183 -0.0070 -0.0668 -0.3713
 1103SOL    HW1 3459   4.845   0.613   0.267 -0.6493  0.5523 -0.7235
 1103SOL    HW2 3460   4.848   0.575   0.108  0.5339 -0.5675 -0.4429
 1104SOL     OW 3461   5.106   3.791   0.752  0.0514  0.5667 -0.3217
 1104SOL    HW1 3462   5.205   3.803   0.747  0.5830 -1.5057  2.5712
 1104SOL    HW2 3463   5.080   3.709   0.701  0.1696 -0.0108  0.5170
 1105SOL     OW 3464   4.000   3.033   2.326 -0.3221 -0.1362 -0.0096
 1105SOL    HW1 3465   4.071   3.055   2.259 -0.4704 -1.7660 -0.7593
 1105SOL    HW2 3466   3.938   3.110   2.335  0.7255  0.7840 -0.4076
 1106SOL     OW 3467   3.518   1.292   1.009  0.2793 -0.4785  0.0520
 1106SOL    HW1 3468   3.595   1.231   0.989  0.1329 -0.6076 -0.1295
 1106SOL    HW2 3469   3.435   1.237   1.018 -0.0081 -0.2345 -0.9518
 1107SOL     OW 3470   4.191   3.336   3.608  0.2684  0.0216 -0.0809
 1107SOL    HW1 3471   4.229   3.341   3.516 -0.7338  0.9465 -0.4556
 1107SOL    HW2 3472   4.095   3.307   3.604  0.4243 -0.6774  0.7337
 1108SOL     OW 3473   2.795   2.324   0.723  0.6220  0.3724  0.8551
 1108SOL    HW1 3474   2.729   2.269   0.774 -0.1861  1.9393  1.5742
 1108SOL    HW2 3475   2.886   2.282   0.729 -0.5523 -2.9925 -1.9056
 1109SOL     OW 3476   4.399   2.023   2.278  0.5786 -0.7865  0.3885
 1109SOL    HW1 3477   4.346   2.086   2.221 -0.2794 -1.5039  0.3577
 1109SOL    HW2 3478   4.475   1.986   2.225  1.5498  0.7519  0.6301
 1110SOL     OW 3479   4.994   3.514   1.381 -0.1839 -0.0830 -0.5280
 1110SOL    HW1 3480   5.042   3.530   1.294  1.6240 -0.5668  0.3315
 1110SOL    HW2 3481   4.911   3.461   1.364  0.1545 -0.1864 -1.9623
 1111SOL     OW 3482   5.090   2.439   0.781  0.0580 -0.2793 -0.3475
 1111SOL    HW1 3483   5.112   2.465   0.687  1.2617  0.2772  0.0663
 1111SOL    HW2 3484   4.991   2.440   0.793 -0.1196 -0.3443 -1.5964
 1112SOL     OW 3485   4.890   4.661   0.243 -0.1590 -0.6461  0.3551
 1112SOL    HW1 3486   4.939   4.747   0.225  1.7171 -1.8312 -0.5839
 1112SOL    HW2 3487   4.822   4.646   0.171  1.3276 -1.1694 -1.0050
 1113SOL     OW 3488   4.098   0.348   3.315 -0.3850 -0.1676 -0.3372
 1113SOL    HW1 3489   4.129   0.416   3.381  0.5742  0.2161 -1.1629
 1113SOL    HW2 3490   4.080   0.392   3.227 -0.0888 -0.9243 -0.7831
 1114SOL     OW 3491   3.626   3.958   2.799  0.2780  0.0535 -0.7616
 1114SOL    HW1 3492   3.533   3.988   2.779  0.1343 -0.1992 -0.4792
 1114SOL    HW2 3493   3.685   4.038   2.814 -0.3945  0.2089  1.3555
 1115SOL     OW 3494   3.030   4.663   1.167 -0.0861  0.2934  0.0810
 1115SOL    HW1 3495   3.120   4.635   1.135  0.5431  1.5376  0.6836
 1115SOL    HW2 3496   2.975   4.582   1.188  0.5577 -0.4850 -1.1646
 1116SOL     OW 3497   5.030   1.603   0.487  0.5483  0.8640  0.9744
 1116SOL    HW1 3498   5.101   1.674   0.482  1.0588  0.2977 -0.2136
 1116SOL    HW2 3499   5.061   1.530   0.547  0.6756  0.9401  1.0017
 1117SOL     OW 3500   0.722   3.484   3.108 -0.0075 -0.3100 -0.3444
 1117SOL    HW1 3501   0.638   3.445   3.070 -0.3032  0.6000 -0.6469
 1117SOL    HW2 3502   0.745   3.437   3.193 -0.9040 -0.4666 -0.1779
 1118SOL     OW 3503   1.448   1.515   2.662  0.5661 -0.5091  0.0438
 1118SOL    HW1 3504   1.402   1.494   2.749  0.3848  3.3418  1.0218
 1118SOL    HW2 3505   1.547   1.521   2.677  0.5664 -0.1398 -0.1164
 1119SOL     OW 3506   1.616   3.130   2.253  0.2815 -0.6753  0.1194
 1119SOL    HW1 3507   1.577   3.155   2.164  0.5606 -1.7956 -0.3308
 1119SOL    HW2 3508   1.662   3.042   2.246 -1.0305 -1.5405  1.7679
 1120SOL     OW 3509   0.458   0.753   4.261  0.5651  0.2794  0.3639
 1120SOL    HW1 3510   0.487   0.659   4.246  0.2646  0.2510 -0.0383
 1120SOL    HW2 3511   0.359   0.756   4.272  0.7381  0.2936  2.3308
 1121SOL     OW 3512   3.442   0.156   2.379  0.2243 -0.0744 -0.0006
 1121SOL    HW1 3513   3.404   0.063   2.371  0.5290 -0.3484  1.3901
 1121SOL    HW2 3514   3.521   0.164   2.319 -1.0720  0.0175 -1.7909
 1122SOL     OW 3515   0.650   0.927   4.156 -0.7091 -0.4513  0.0141
 1122SOL    HW1 3516   0.597   0.858   4.205 -0.5072  0.2824  1.3040
 1122SOL    HW2 3517   0.591   1.002   4.129 -0.7957 -0.7964 -0.7909
 1123SOL     OW 3518   4.919   4.687   2.260 -0.0057 -0.5219  0.2271
 1123SOL    HW1 3519   4.968   4.769   2.291  0.4390 -1.5882  2.5157
 1123SOL    HW2 3520   4.920   4.684   2.160  1.2465  1.4896  0.1177
 1124SOL     OW 3521   1.606   1.218   2.665 -0.3093  0.4479  0.3081
 1124SOL    HW1 3522   1.661   1.239   2.746 -1.1899  0.8216  0.8239
 1124SOL    HW2 3523   1.516   1.183   2.694 -0.4432  0.0939 -0.5134
 1125SOL     OW 3524   1.083   0.028   4.558  0.6466 -0.1336  0.3462
 1125SOL    HW1 3525   1.081  -0.011   4.466 -2.1259  0.8607 -0.1074
 1125SOL    HW2 3526   1.104   0.125   4.554 -2.8869  0.7715  0.2402
 1126SOL     OW 3527   3.593   2.930   1.471 -0.2123 -0.5015 -0.0813
 1126SOL    HW1 3528   3.663   2.997   1.498  0.1005 -0.9507  0.2281
 1126SOL    HW2 3529   3.509   2.979   1.447  0.6455  0.1451 -1.9210
 1127SOL     OW 3530   0.548   0.929   2.146 -0.3792  0.2789  0.1538
 1127SOL    HW1 3531   0.452   0.952   2.156 -0.0411  1.6088  0.5556
 1127SOL    HW2 3532   0.557   0.836   2.108 -1.7877 -0.1467  0.8134
 1128SOL     OW 3533   2.315   4.847   2.414  0.1393 -0.2518  0.1679
 1128SOL    HW1 3534   2.294   4.758   2.454  0.7232 -1.5656 -2.2123
 1128SOL    HW2 3535   2.261   4.860   2.331  1.2445  0.8860 -0.4071
 1129SOL     OW 3536   2.512   2.810   1.566 -0.4918  0.2359  0.0093
 1129SOL    HW1 3537   2.485   2.740   1.632 -0.8272  0.5683  0.2267
 1129SOL    HW2 3538   2.605   2.791   1.534  0.5090  1.1867  2.1300
 1130SOL     OW 3539   1.422   4.403   0.489 -0.4808  0.1715 -0.4550
 1130SOL    HW1 3540   1.513   4.407   0.528 -0.6100  0.1418 -0.1509
 1130SOL    HW2 3541   1.429   4.396   0.389 -0.1550  0.8938 -0.4926
 1131SOL     OW 3542   4.812   1.386   4.496  0.4983  0.4632  0.1655
 1131SOL    HW1 3543   4.815   1.289   4.517 -0.5846  0.6025  1.0180
 1131SOL    HW2 3544   4.735   1.405   4.434 -0.8857  1.0956  1.9726
 1132SOL     OW 3545   2.170   4.872   3.417 -0.5901 -0.0752  0.3167
 1132SOL    HW1 3546   2.160   4.785   3.467 -0.2642  0.3664  1.1788
 1132SOL    HW2 3547   2.139   4.947   3.475  1.8567  0.6964  0.7633
 1133SOL     OW 3548   4.302   1.369   4.915  0.2231 -0.8118 -0.5459
 1133SOL    HW1 3549   4.355   1.287   4.936  1.7243  0.1799 -0.2655
 1133SOL    HW2 3550   4.316   1.437   4.987  0.0359  0.1503 -1.3961
 1134SOL     OW 3551   5.142   4.834   2.709  0.0992 -0.4638 -0.5021
 1134SOL    HW1 3552   5.079   4.759   2.691 -0.6489  0.3597 -1.3952
 1134SOL    HW2 3553   5.168   4.833   2.806 -0.2507 -1.5867 -0.4040
 1135SOL     OW 3554   4.833   4.091   0.987 -0.0499  0.1038  0.0634
 1135SOL    HW1 3555   4.760   4.066   0.924 -0.5773  0.8252  0.3741
 1135SOL    HW2 3556   4.820   4.185   1.018 -0.2943 -0.5017  1.9266
 1136SOL     OW 3557   1.322   0.013   1.741 -0.1319  0.3014 -0.6057
 1136SOL    HW1 3558   1.416  -0.004   1.712  1.3453  2.6015  2.3378
 1136SOL    HW2 3559   1.283   0.087   1.686 -0.1252 -0.3876 -1.5673
 1137SOL     OW 3560   1.218   3.309   4.885  0.2617 -0.5926 -0.2141
 1137SOL    HW1 3561   1.207   3.302   4.984 -0.3556  1.0795 -0.1284
 1137SOL    HW2 3562   1.233   3.404   4.860  0.8381 -1.0420 -1.7102
 1138SOL     OW 3563   3.100   0.813   0.371  0.1367 -0.7170 -0.0074
 1138SOL    HW1 3564   3.140   0.774   0.288 -0.4175  0.5191 -0.8949
 1138SOL    HW2 3565   3.078   0.909   0.355  1.2198 -0.0903  2.0180
 1139SOL     OW 3566   1.368   1.301   1.301  0.1587 -0.1770  0.5711
 1139SOL    HW1 3567   1.346   1.210   1.337 -1.9407  0.0359 -0.0385
 1139SOL    HW2 3568   1.292   1.364   1.320  0.9596  1.0852 -0.2531
 1140SOL     OW 3569   1.032   1.146   3.102 -0.2354 -0.9121 -0.3753
 1140SOL    HW1 3570   1.052   1.084   3.178  0.5395  0.6051  0.6956
 1140SOL    HW2 3571   1.013   1.092   3.020 -0.4409 -2.5764  0.7117
 1141SOL     OW 3572   1.672   0.688   0.601  0.0232  0.2228 -0.1845
 1141SOL    HW1 3573   1.624   0.644   0.525  1.5817 -0.5073 -0.7791
 1141SOL    HW2 3574   1.675   0.787   0.584  0.2095  0.0895 -1.0015
 1142SOL     OW 3575   3.273   1.403   2.879 -0.1734  0.4509 -0.3690
 1142SOL    HW1 3576   3.203   1.334   2.894 -0.6225  0.7930 -0.8783
 1142SOL    HW2 3577   3.294   1.449   2.966  0.7369 -0.8893  0.1437
 1143SOL     OW 3578   0.786   3.669   1.470  0.3759 -0.4316 -0.0339
 1143SOL    HW1 3579   0.806   3.635   1.562  0.9587 -0.1273 -0.0475
 1143SOL    HW2 3580   0.723   3.747   1.477  0.8034 -0.1009  0.1389
 1144SOL     OW 3581   3.504   4.798   0.677 -0.1721 -0.1370  0.0220
 1144SOL    HW1 3582   3.494   4.889   0.718 -3.3499 -1.1564  1.9151
 1144SOL    HW2 3583   3.488   4.805   0.578  0.6842  1.4547 -0.0506
 1145SOL     OW 3584   3.424   1.635   4.808  0.0785  0.0336 -0.1813
 1145SOL    HW1 3585   3.463   1.723   4.836 -0.2564  0.3780 -0.7589
 1145SOL    HW2 3586   3.349   1.611   4.869  1.7307 -1.0955  1.5224
 1146SOL     OW 3587   3.599   3.320   0.067  0.3608 -0.2899 -0.4558
 1146SOL    HW1 3588   3.670   3.257   0.097  0.5260  0.3311  0.5118
 1146SOL    HW2 3589   3.520   3.312   0.128  0.1440  0.0009 -0.6962
 1147SOL     OW 3590   0.093   3.831   4.358  0.2272  0.5564 -0.1021
 1147SOL    HW1 3591   0.106   3.878   4.445 -0.0547  2.7164 -1.1392
 1147SOL    HW2 3592  -0.004   3.830   4.335  0.3550  0.5849 -0.6711
 1148SOL     OW 3593   1.544   1.426   1.499 -0.3482 -0.2807  0.7191
 1148SOL    HW1 3594   1.632   1.461   1.470  0.5897 -1.2268  2.2322
 1148SOL    HW2 3595   1.498   1.380   1.423  1.5629 -1.8587  0.4446
 1149SOL     OW 3596   0.764   0.489   4.722  0.1636 -1.1085  0.5177
 1149SOL    HW1 3597   0.773   0.402   4.771  0.3107 -1.1811  0.3627
 1149SOL    HW2 3598   0.667   0.514   4.717  0.2589 -0.1165  2.5489
 1150SOL     OW 3599   4.293   2.542   4.177  0.4994 -0.3408  0.8377
 1150SOL    HW1 3600   4.370   2.592   4.137 -0.4903  1.4664  1.0588
 1150SOL    HW2 3601   4.308   2.444   4.167  2.0485 -0.0137 -0.5764
 1151SOL     OW 3602   1.009   2.607   3.461 -0.4367  0.3470 -0.1668
 1151SOL    HW1 3603   0.922   2.657   3.466 -0.6373  0.1223 -1.1287
 1151SOL    HW2 3604   1.085   2.672   3.461 -0.6292  0.5746  0.0976
 1152SOL     OW 3605   1.685   1.055   1.343 -0.4124 -0.0801 -0.2702
 1152SOL    HW1 3606   1.783   1.062   1.327 -0.4563  0.9518 -0.1219
 1152SOL    HW2 3607   1.640   1.026   1.259  0.1624 -2.1716  0.0678
 1153SOL     OW 3608   4.305   0.297   1.735  0.0253 -0.0095 -0.9095
 1153SOL    HW1 3609   4.214   0.270   1.766  0.0029  0.5637 -0.4712
 1153SOL    HW2 3610   4.325   0.389   1.767  1.4519 -0.7583  0.4796
 1154SOL     OW 3611   0.257   5.079   4.409  0.1189  0.0501 -0.3407
 1154SOL    HW1 3612   0.218   5.021   4.481 -1.7433 -0.2524 -1.5101
 1154SOL    HW2 3613   0.226   5.173   4.421  0.3022  0.1201 -0.4070
 1155SOL     OW 3614   4.995   2.721   3.116 -0.1708  0.1688  0.2360
 1155SOL    HW1 3615   4.995   2.819   3.098 -0.0489  0.0555 -0.4271
 1155SOL    HW2 3616   4.901   2.689   3.128 -0.2386  0.2959  0.0419
 1156SOL     OW 3617   1.532   1.576   2.997 -0.4724  0.5249  0.2847
 1156SOL    HW1 3618   1.438   1.565   3.029 -0.5921  1.7774  0.3975
 1156SOL    HW2 3619   1.538   1.655   2.935  0.4871  0.4157  0.2161
 1157SOL     OW 3620   1.097   1.991   3.868  0.1432 -0.0749 -0.2855
 1157SOL    HW1 3621   1.083   2.090   3.870 -0.8040 -0.2069  1.6177
 1157SOL    HW2 3622   1.186   1.969   3.907  1.1641  0.0989 -2.4010
 1158SOL     OW 3623   3.381   3.701   0.008  0.2411  0.3623 -0.5683
 1158SOL    HW1 3624   3.435   3.766   0.061  0.5908 -0.6581  0.3691
 1158SOL    HW2 3625   3.423   3.688  -0.082 -0.2351  1.9504 -1.0457
 1159SOL     OW 3626   1.664   4.349   4.660  0.2794  0.4271  0.4370
 1159SOL    HW1 3627   1.625   4.309   4.577 -0.4187 -0.5597  1.2041
 1159SOL    HW2 3628   1.715   4.279   4.710  1.1835  1.1567  0.5656
 1160SOL     OW 3629   2.507   2.184   3.277 -0.1750 -0.3146 -0.6509
 1160SOL    HW1 3630   2.441   2.252   3.244  2.3168  2.5143 -0.2591
 1160SOL    HW2 3631   2.545   2.134   3.199 -0.8430 -0.1028 -1.1227
 1161SOL     OW 3632   3.111   0.886   1.527  0.2527  0.0194  0.1901
 1161SOL    HW1 3633   3.166   0.806   1.549 -0.5289 -0.2898  1.0517
 1161SOL    HW2 3634   3.037   0.860   1.465 -1.3317 -0.4158  2.1799
 1162SOL     OW 3635   4.472   3.352   3.698  0.2737 -0.0757 -0.1009
 1162SOL    HW1 3636   4.372   3.349   3.687 -0.1366 -0.5913  2.8295
 1162SOL    HW2 3637   4.502   3.448   3.697 -0.1340  0.0624 -1.5443
 1163SOL     OW 3638   0.337   5.141   2.704 -0.2075 -0.8248  0.0058
 1163SOL    HW1 3639   0.302   5.081   2.776 -1.3320  0.1225  0.2866
 1163SOL    HW2 3640   0.265   5.158   2.636 -0.0076  0.3815  0.0627
 1164SOL     OW 3641   3.391   0.781   3.372 -0.1398  0.1660  0.2800
 1164SOL    HW1 3642   3.489   0.766   3.359  0.3958  1.5132  2.3057
 1164SOL    HW2 3643   3.350   0.699   3.412  0.3615 -0.0495  0.3594
 1165SOL     OW 3644   1.537   3.051   2.503  0.5931 -0.2829  0.0602
 1165SOL    HW1 3645   1.543   3.092   2.412 -0.8785 -1.4592 -0.6001
 1165SOL    HW2 3646   1.562   2.954   2.497  1.7603 -0.0743  1.1684
 1166SOL     OW 3647   1.656   0.396   2.832  0.5315 -0.0527 -0.7426
 1166SOL    HW1 3648   1.660   0.489   2.796 -0.9767  0.3345  0.0166
 1166SOL    HW2 3649   1.635   0.333   2.757  0.3278  0.3736 -1.0537
 1167SOL     OW 3650   1.252   0.472   4.859  0.2133 -0.0887 -0.6005
 1167SOL    HW1 3651   1.211   0.523   4.783 -0.0394 -0.1787 -0.5243
 1167SOL    HW2 3652   1.351   0.479   4.853  0.2268 -0.8024 -1.4344
 1168SOL     OW 3653   0.019   4.443   3.326 -0.4294 -0.0796 -0.1751
 1168SOL    HW1 3654   0.065   4.526   3.360 -0.7994 -0.1705  0.5419
 1168SOL    HW2 3655  -0.049   4.469   3.258  0.5160  0.0765 -1.0965
 1169SOL     OW 3656   0.726   4.089   2.067  0.0032  0.0070 -0.5598
 1169SOL    HW1 3657   0.757   4.083   1.973 -2.9015 -0.4907 -1.5841
 1169SOL    HW2 3658   0.728   4.185   2.097  3.1537 -0.0647 -0.1998
 1170SOL     OW 3659   4.111   3.714   0.578 -0.4522 -0.1948 -0.2798
 1170SOL    HW1 3660   4.031   3.657   0.601 -0.7312 -0.3349 -1.5189
 1170SOL    HW2 3661   4.080   3.806   0.556 -0.2204 -0.1082 -0.2358
 1171SOL     OW 3662   2.081   0.169   3.650  0.2056  0.4954  0.2352
 1171SOL    HW1 3663   2.013   0.241   3.641  1.9991  2.0592 -1.6789
 1171SOL    HW2 3664   2.144   0.191   3.725 -1.3523 -1.0574  2.1515
 1172SOL     OW 3665   1.408   2.658   2.394 -0.3067  0.3211  0.4876
 1172SOL    HW1 3666   1.387   2.596   2.470  0.3506  0.1535  0.5426
 1172SOL    HW2 3667   1.382   2.615   2.308  2.1966 -1.0457  0.3227
 1173SOL     OW 3668   4.347   2.091   4.529 -0.0323  0.1473 -0.0849
 1173SOL    HW1 3669   4.389   2.107   4.440 -0.9039  1.2562 -0.3211
 1173SOL    HW2 3670   4.276   2.159   4.545 -1.1710 -1.1681  0.6644
 1174SOL     OW 3671   1.115   3.765   2.499  0.4997 -1.2222  0.0611
 1174SOL    HW1 3672   1.019   3.789   2.483  0.7191  0.8229  1.4447
 1174SOL    HW2 3673   1.168   3.789   2.418  0.3874  1.3898  0.6703
 1175SOL     OW 3674   1.214   3.064   4.516 -0.5548 -0.8852  0.3872
 1175SOL    HW1 3675   1.173   2.985   4.471 -0.8711 -0.1788 -0.5948
 1175SOL    HW2 3676   1.156   3.094   4.591 -0.4477 -1.5610  0.7417
 1176SOL     OW 3677   3.273   5.138   1.079 -0.2532  0.0431 -0.9749
 1176SOL    HW1 3678   3.270   5.046   1.040 -2.8491 -0.5892  0.5234
 1176SOL    HW2 3679   3.188   5.186   1.058 -1.0970  0.2453  2.4124
 1177SOL     OW 3680   4.708   1.617   1.430 -0.1372 -0.3413  0.2523
 1177SOL    HW1 3681   4.640   1.679   1.470  0.6005 -0.4267  1.7004
 1177SOL    HW2 3682   4.780   1.671   1.386 -0.3333 -0.2135  0.0876
 1178SOL     OW 3683   3.812   4.784   1.383 -0.1964  0.2848  0.3746
 1178SOL    HW1 3684   3.770   4.861   1.432 -0.9067 -0.3110  0.7264
 1178SOL    HW2 3685   3.754   4.758   1.306 -0.0238  0.0191  0.3345
 1179SOL     OW 3686   1.538   0.888   0.818 -0.1198  0.1066  0.4092
 1179SOL    HW1 3687   1.557   0.836   0.734 -1.0505  1.2890 -0.5725
 1179SOL    HW2 3688   1.442   0.881   0.841 -0.1470  0.9168  0.5798
 1180SOL     OW 3689   4.431   3.560   3.353  0.8813 -0.2840 -0.4295
 1180SOL    HW1 3690   4.476   3.589   3.269 -0.8109  0.0203 -1.2544
 1180SOL    HW2 3691   4.384   3.473   3.338  1.0017 -0.5005  0.3658
 1181SOL     OW 3692   4.262   0.677   0.177  0.6858  0.2705 -0.5523
 1181SOL    HW1 3693   4.354   0.662   0.143  0.0487 -1.1304 -1.7567
 1181SOL    HW2 3694   4.196   0.670   0.102 -0.5166 -0.1218  0.4819
 1182SOL     OW 3695   4.051   1.526   4.170  0.2520  0.3050 -0.2687
 1182SOL    HW1 3696   4.121   1.542   4.100  0.2677  0.7492 -0.1500
 1182SOL    HW2 3697   4.081   1.563   4.257 -0.4947  1.2828 -0.4046
 1183SOL     OW 3698   2.890   2.478   2.223  0.1139  0.1461 -0.1201
 1183SOL    HW1 3699   2.793   2.452   2.220  0.4078 -0.9114 -0.7814
 1183SOL    HW2 3700   2.905   2.559   2.166 -0.5282  0.8623  0.6951
 1184SOL     OW 3701   0.239   1.546   2.941  0.0901 -0.1113  0.2218
 1184SOL    HW1 3702   0.184   1.544   2.857 -1.5691 -0.9034  1.2881
 1184SOL    HW2 3703   0.336   1.541   2.916 -0.3983 -1.9161 -1.6180
 1185SOL     OW 3704   0.943   5.053   0.689  1.2746 -0.6223 -0.1610
 1185SOL    HW1 3705   1.041   5.064   0.706  1.4473 -0.3619 -1.2211
 1185SOL    HW2 3706   0.930   4.993   0.610  0.5451 -1.4291  0.5500
 1186SOL     OW 3707   1.675   4.854   3.157 -0.6648  0.1674  0.1400
 1186SOL    HW1 3708   1.749   4.922   3.163  0.0784 -0.7227  2.6363
 1186SOL    HW2 3709   1.704   4.779   3.098  0.8173 -0.5324  1.6608
 1187SOL     OW 3710   2.932   0.778   1.321  0.2867 -0.3112 -0.3732
 1187SOL    HW1 3711   2.852   0.837   1.308  0.0338 -0.8664 -1.5231
 1187SOL    HW2 3712   2.909   0.684   1.295  1.3055 -0.4799 -0.7327
 1188SOL     OW 3713   2.201   0.644   2.467 -0.1502  0.5287 -0.1857
 1188SOL    HW1 3714   2.125   0.670   2.527 -0.3528  0.4036 -0.3867
 1188SOL    HW2 3715   2.229   0.723   2.412  0.0214  0.6376  0.0552
 1189SOL     OW 3716   2.148   0.071   0.944  0.6626  0.1674 -0.1840
 1189SOL    HW1 3717   2.196   0.056   1.030 -0.8113 -0.4637  0.5578
 1189SOL    HW2 3718   2.065   0.125   0.961 -0.4286 -1.2094 -0.9538
 1190SOL     OW 3719   2.717   0.180   4.544  0.1015  0.4377  0.2478
 1190SOL    HW1 3720   2.628   0.200   4.505 -0.1552 -1.4839 -0.2174
 1190SOL    HW2 3721   2.786   0.241   4.504 -0.9308  1.7236  0.3870
 1191SOL     OW 3722   0.246   4.576   0.204 -0.2100 -0.1439  0.5153
 1191SOL    HW1 3723   0.230   4.675   0.197 -0.1794 -0.2556 -2.2998
 1191SOL    HW2 3724   0.167   4.532   0.246 -0.7619  0.9463  0.6532
 1192SOL     OW 3725   1.948   0.668   0.659 -0.3079 -0.2435  0.7902
 1192SOL    HW1 3726   1.946   0.639   0.755 -0.5864 -0.4817  0.7128
 1192SOL    HW2 3727   1.855   0.667   0.622 -0.4098  1.2741  0.9413
 1193SOL     OW 3728   0.658   1.663   1.954  0.1990  0.2592  0.3201
 1193SOL    HW1 3729   0.621   1.700   2.040  0.2729 -0.3617  0.6272
 1193SOL    HW2 3730   0.738   1.606   1.974 -0.1618 -0.4009 -0.1002
 1194SOL     OW 3731   4.916   2.480   4.550 -0.3213 -0.2742 -0.1544
 1194SOL    HW1 3732   4.876   2.444   4.634 -1.3002 -0.0598 -0.5181
 1194SOL    HW2 3733   5.013   2.501   4.566  0.0936 -2.2618  0.3145
 1195SOL     OW 3734   0.165   2.521   0.100 -0.0093  0.3035  0.4435
 1195SOL    HW1 3735   0.077   2.484   0.130 -1.0326  2.0172 -0.2390
 1195SOL    HW2 3736   0.207   2.460   0.033 -1.5599  0.2671 -0.5498
 1196SOL     OW 3737   1.936   3.851   3.591  0.6420 -0.2803  0.1633
 1196SOL    HW1 3738   1.851   3.903   3.593  1.6658  1.4843  1.6762
 1196SOL    HW2 3739   1.933   3.779   3.661  0.4302 -0.1186  0.3224
 1197SOL     OW 3740   1.170   2.004   2.181 -0.3266  0.0835 -0.1220
 1197SOL    HW1 3741   1.076   1.995   2.149 -0.8341  0.3008  1.2696
 1197SOL    HW2 3742   1.196   1.923   2.233  1.0220 -0.9716 -2.2730
 1198SOL     OW 3743   2.672   3.073   4.707 -0.5609 -0.2072  0.3802
 1198SOL    HW1 3744   2.594   3.028   4.663  0.3595 -2.4461  0.9525
 1198SOL    HW2 3745   2.748   3.077   4.643  0.0866 -1.5531  1.0320
 1199SOL     OW 3746   1.247   1.938   1.477  0.0095  0.6720  0.4105
 1199SOL    HW1 3747   1.311   1.864   1.457 -1.2263 -0.1879 -0.5051
 1199SOL    HW2 3748   1.255   1.965   1.573 -0.1664 -1.3082  1.0157
 1200SOL     OW 3749   0.474   0.616   2.011  0.1369  0.2102 -0.0810
 1200SOL    HW1 3750   0.437   0.534   2.054  1.6781 -0.0037  0.8945
 1200SOL    HW2 3751   0.563   0.595   1.972  0.6099  1.4551  0.3026
 1201SOL     OW 3752   2.197   1.683   0.509 -0.7688 -0.0033  0.2700
 1201SOL    HW1 3753   2.297   1.688   0.501 -0.6435 -2.7562 -1.1788
 1201SOL    HW2 3754   2.156   1.758   0.457  0.5041  1.4550  1.2737
 1202SOL     OW 3755   4.765   3.413   3.777  0.6714 -0.4905 -0.0654
 1202SOL    HW1 3756   4.855   3.419   3.733 -0.0369 -1.3870 -1.7398
 1202SOL    HW2 3757   4.741   3.317   3.790 -0.1337 -0.2638  0.1630
 1203SOL     OW 3758   2.879   3.692   3.262  0.6248 -0.4524  0.1305
 1203SOL    HW1 3759   2.957   3.681   3.325  0.7449 -0.2451  0.0192
 1203SOL    HW2 3760   2.812   3.619   3.279  1.0898 -0.9558 -0.1329
 1204SOL     OW 3761   4.908   0.097   2.562  0.5481  0.6647 -0.3624
 1204SOL    HW1 3762   4.988   0.051   2.600 -0.2949 -0.9057 -0.4388
 1204SOL    HW2 3763   4.843   0.118   2.636 -0.0514 -0.2785 -0.6158
 1205SOL     OW 3764   1.311   2.695   2.695 -0.3552 -0.4445 -0.1586
 1205SOL    HW1 3765   1.245   2.768   2.678  0.8806  0.5531 -0.8416
 1205SOL    HW2 3766   1.393   2.734   2.736  0.4335 -1.4029 -0.8001
 1206SOL     OW 3767   2.124   0.981   4.668  0.1911  0.2965 -0.0088
 1206SOL    HW1 3768   2.150   0.930   4.750  1.0287 -3.3543 -2.3227
 1206SOL    HW2 3769   2.206   1.022   4.627  0.1187  0.2451 -0.2031
 1207SOL     OW 3770   3.634   5.038   1.760 -0.3587 -0.0338  0.1032
 1207SOL    HW1 3771   3.559   5.094   1.726  0.0211  0.9455  0.8402
 1207SOL    HW2 3772   3.715   5.053   1.703  0.3521  1.8002  1.4960
 1208SOL     OW 3773   3.427   3.136   4.559  0.0102  0.2787  0.0188
 1208SOL    HW1 3774   3.396   3.222   4.600  0.7961  0.9673 -0.7921
 1208SOL    HW2 3775   3.527   3.136   4.553  0.0574 -0.9176  0.4729
 1209SOL     OW 3776   0.804   2.909   1.493 -0.4371  0.4751 -0.3866
 1209SOL    HW1 3777   0.737   2.982   1.482 -2.0064 -1.0001 -1.0981
 1209SOL    HW2 3778   0.758   2.820   1.485  1.1424 -0.6374  1.8145
 1210SOL     OW 3779   1.724   0.006   2.303 -0.3498 -0.0502 -0.1917
 1210SOL    HW1 3780   1.719  -0.064   2.374  1.4443  1.5272  1.6231
 1210SOL    HW2 3781   1.780  -0.027   2.227 -2.0932 -1.6678 -0.8382
 1211SOL     OW 3782   3.988   2.060   3.476  0.5975 -0.2246 -0.1676
 1211SOL    HW1 3783   4.077   2.016   3.485  1.2915  0.9570 -0.9660
 1211SOL    HW2 3784   3.976   2.128   3.548  0.0356 -0.8495  0.3448
 1212SOL     OW 3785   2.475   3.576   2.900 -0.1402  0.0294  0.3053
 1212SOL    HW1 3786   2.456   3.478   2.905 -2.4442  0.3103 -1.2694
 1212SOL    HW2 3787   2.509   3.599   2.808 -1.4581  0.9260  0.0126
 1213SOL     OW 3788   5.042   4.258   0.153 -0.4249  0.1281 -0.3291
 1213SOL    HW1 3789   4.989   4.259   0.068 -0.3696  2.9525 -0.4432
 1213SOL    HW2 3790   4.996   4.201   0.221 -1.5915 -0.4759 -1.5858
 1214SOL     OW 3791   4.884   3.695   1.947 -0.1613  0.1996  0.1107
 1214SOL    HW1 3792   4.881   3.598   1.971 -0.7386 -0.1370 -1.2139
 1214SOL    HW2 3793   4.908   3.749   2.027 -0.1048 -1.0156  0.9320
 1215SOL     OW 3794   2.172   1.539   1.944 -0.0297 -0.1879 -0.5496
 1215SOL    HW1 3795   2.237   1.474   1.903  1.0915  0.5266  0.0325
 1215SOL    HW2 3796   2.127   1.496   2.022  1.2747 -0.0605  0.3112
 1216SOL     OW 3797   0.595   3.720   3.550  0.1536 -0.1630  0.1539
 1216SOL    HW1 3798   0.523   3.723   3.481 -0.4172 -1.0897  0.6820
 1216SOL    HW2 3799   0.554   3.721   3.642  0.8386 -0.0664  0.4649
 1217SOL     OW 3800   1.756   3.015   0.600  0.1776  0.1356 -0.3942
 1217SOL    HW1 3801   1.809   3.098   0.591 -0.7449  0.5774 -2.3180
 1217SOL    HW2 3802   1.804   2.950   0.658  1.3363  1.6515  0.3902
 1218SOL     OW 3803   4.091   1.172   2.452 -0.2234 -0.3864 -0.3082
 1218SOL    HW1 3804   4.051   1.126   2.373 -0.5215 -0.4904 -0.0969
 1218SOL    HW2 3805   4.187   1.145   2.460 -0.0105  0.1248 -1.0095
 1219SOL     OW 3806   4.090   4.190   0.728 -0.2624 -0.6393  1.1177
 1219SOL    HW1 3807   4.000   4.154   0.753 -1.2636  1.2759  0.5109
 1219SOL    HW2 3808   4.091   4.289   0.743  1.4615 -0.4943  0.2645
 1220SOL     OW 3809   2.883   0.912   5.062 -0.1791 -0.2322  0.0313
 1220SOL    HW1 3810   2.795   0.957   5.043  1.0652  1.6637 -1.6875
 1220SOL    HW2 3811   2.903   0.847   4.990  0.7650  0.9063 -0.7679
 1221SOL     OW 3812   4.334   3.083   1.848  0.1475 -0.1475  0.0476
 1221SOL    HW1 3813   4.386   3.005   1.813  0.6076  0.3373 -0.3917
 1221SOL    HW2 3814   4.363   3.166   1.799 -0.5129  0.2543  0.3261
 1222SOL     OW 3815   2.490   3.743   4.821  0.3637  0.2387 -0.5900
 1222SOL    HW1 3816   2.514   3.649   4.844  0.8744  0.2749 -0.9615
 1222SOL    HW2 3817   2.543   3.773   4.742  0.2878  0.8704 -0.4112
 1223SOL     OW 3818   2.873   1.102   3.111 -0.0812  0.1548 -0.2358
 1223SOL    HW1 3819   2.798   1.073   3.051  0.9280 -0.2329 -1.3373
 1223SOL    HW2 3820   2.835   1.148   3.192 -1.4769  0.4873 -1.0537
 1224SOL     OW 3821   1.733   0.376   0.226  0.0883  0.0641 -0.7305
 1224SOL    HW1 3822   1.636   0.358   0.206  0.3161 -1.8081 -0.3078
 1224SOL    HW2 3823   1.747   0.475   0.235 -2.2874  0.3009  1.6775
 1225SOL     OW 3824   0.620   4.283   2.889  0.0590  0.5592 -0.1120
 1225SOL    HW1 3825   0.544   4.309   2.948  2.2809  1.9586  2.3098
 1225SOL    HW2 3826   0.660   4.365   2.848  1.3888  0.0334  0.1047
 1226SOL     OW 3827   0.967   2.229   2.737 -0.3276 -0.0535  0.0627
 1226SOL    HW1 3828   0.904   2.191   2.669  0.9164 -2.1061 -0.0028
 1226SOL    HW2 3829   0.977   2.165   2.813  2.4635 -0.2894 -0.4152
 1227SOL     OW 3830   4.137   1.673   3.035  0.3204  0.3680  0.7899
 1227SOL    HW1 3831   4.051   1.679   2.983  1.3622  0.0846 -1.0461
 1227SOL    HW2 3832   4.123   1.618   3.117 -1.1321 -0.0613  0.2792
 1228SOL     OW 3833   3.801   1.585   1.311  0.6015  0.0230  0.0027
 1228SOL    HW1 3834   3.870   1.652   1.283 -0.0971  0.6891 -0.1313
 1228SOL    HW2 3835   3.710   1.624   1.302  0.1171 -1.2224 -0.8624
 1229SOL     OW 3836   0.058   3.011   2.522  0.3260  0.2764  0.2976
 1229SOL    HW1 3837   0.036   2.913   2.528  0.1025  0.3915  1.7208
 1229SOL    HW2 3838   0.130   3.024   2.454  1.2279 -1.0470  0.9350
 1230SOL     OW 3839   0.807   3.179   3.287  0.0439 -0.0257  0.1538
 1230SOL    HW1 3840   0.831   3.131   3.202 -0.1461  1.9892 -1.1033
 1230SOL    HW2 3841   0.718   3.223   3.276  0.6158  1.3689  0.9100
 1231SOL     OW 3842   1.723   3.585   0.104  0.1280 -0.1662 -0.6507
 1231SOL    HW1 3843   1.652   3.638   0.056 -1.9034  0.1004  2.3816
 1231SOL    HW2 3844   1.785   3.648   0.152 -1.1516 -0.3798  1.4048
 1232SOL     OW 3845   1.002   1.424   0.305 -0.8147 -0.5834 -0.0000
 1232SOL    HW1 3846   1.051   1.372   0.375  0.5593  0.7425  0.0911
 1232SOL    HW2 3847   0.993   1.368   0.223 -0.2971 -1.3310  0.4360
 1233SOL     OW 3848   4.334   0.782   2.408  0.1043 -0.3489  0.3489
 1233SOL    HW1 3849   4.429   0.780   2.439  0.3189  0.8705 -0.1811
 1233SOL    HW2 3850   4.283   0.852   2.458  0.3380  1.3258 -1.6350
 1234SOL     OW 3851   1.076   4.858   3.943 -0.0569  0.0454 -0.4121
 1234SOL    HW1 3852   1.045   4.944   3.902  1.1763  1.6616  1.8168
 1234SOL    HW2 3853   1.174   4.846   3.926 -0.3135 -1.1810 -1.1011
 1235SOL     OW 3854   3.656   5.093   4.741  0.2822 -0.2073  0.0819
 1235SOL    HW1 3855   3.608   5.011   4.709 -0.6486  0.1676  0.4883
 1235SOL    HW2 3856   3.644   5.167   4.675 -1.0122  0.3451  0.9079
 1236SOL     OW 3857   1.110   0.938   1.156  0.0503  0.3676 -0.2821
 1236SOL    HW1 3858   1.205   0.968   1.164 -0.0693  0.8441 -0.6023
 1236SOL    HW2 3859   1.056   1.008   1.109 -0.0045 -0.8033 -2.0964
 1237SOL     OW 3860   3.804   4.999   0.750  0.2158  0.1314  0.1251
 1237SOL    HW1 3861   3.810   4.980   0.848  1.5360  2.3345  0.5286
 1237SOL    HW2 3862   3.749   5.081   0.735  0.0267 -0.1832 -0.9969
 1238SOL     OW 3863   2.211   4.342   1.145  0.1014 -0.0141 -1.0039
 1238SOL    HW1 3864   2.246   4.249   1.131 -0.0045 -0.2055 -0.0274
 1238SOL    HW2 3865   2.120   4.338   1.185 -0.2709  0.5101 -1.7766
 1239SOL     OW 3866   3.987   4.771   4.614  0.4668  0.1858 -0.0497
 1239SOL    HW1 3867   4.061   4.805   4.555  1.1797  0.1819  0.8244
 1239SOL    HW2 3868   3.956   4.845   4.674 -0.4959  0.2862 -0.6580
 1240SOL     OW 3869   0.743   2.851   4.672 -0.0226  0.1989 -0.0531
 1240SOL    HW1 3870   0.793   2.938   4.663 -1.3253  1.4981  3.5696
 1240SOL    HW2 3871   0.807   2.775   4.661  1.8556  1.6738  0.0416
 1241SOL     OW 3872   4.988   0.170   0.473 -0.0977 -0.2335  0.3834
 1241SOL    HW1 3873   4.928   0.245   0.443  2.5465  1.5290 -0.9684
 1241SOL    HW2 3874   5.039   0.199   0.554  0.2626 -0.9517  0.4222
 1242SOL     OW 3875   3.838   1.087   0.303 -0.4854 -0.1237  0.6313
 1242SOL    HW1 3876   3.806   1.072   0.396 -0.9265  0.9377  0.6664
 1242SOL    HW2 3877   3.776   1.149   0.255 -0.2936 -0.6900 -0.3966
 1243SOL     OW 3878   1.194   0.286   0.118  0.2288 -0.3873 -0.3230
 1243SOL    HW1 3879   1.149   0.369   0.151  1.4043 -0.1127  0.6777
 1243SOL    HW2 3880   1.162   0.207   0.170  2.3535  0.0969  1.8640
 1244SOL     OW 3881   2.767   2.515   1.031 -0.1875  0.0658  0.1210
 1244SOL    HW1 3882   2.738   2.585   1.096 -1.9365 -0.1568 -0.3676
 1244SOL    HW2 3883   2.686   2.474   0.988  0.8792 -0.8249 -1.1034
 1245SOL     OW 3884   0.473   0.560   4.943 -0.1130  0.3435  0.6337
 1245SOL    HW1 3885   0.509   0.472   4.974  0.2616  0.7177  1.2766
 1245SOL    HW2 3886   0.530   0.594   4.868  0.2237  0.4216  0.9242
 1246SOL     OW 3887   3.076   1.506   0.370 -0.2744 -0.8626  0.2829
 1246SOL    HW1 3888   3.071   1.468   0.462  1.5757  0.5857  1.0674
 1246SOL    HW2 3889   3.119   1.440   0.308  0.8447 -0.9175  1.0872
 1247SOL     OW 3890   0.067   3.513   3.486  0.4815 -0.2944  0.2036
 1247SOL    HW1 3891   0.156   3.510   3.532  0.3380  1.3123  0.6315
 1247SOL    HW2 3892   0.048   3.606   3.456 -0.9038 -0.6926 -0.2101
 1248SOL     OW 3893   3.895   1.176   4.691  0.2940  0.0654  0.0281
 1248SOL    HW1 3894   3.896   1.189   4.592  0.2421 -1.1028 -0.1352
 1248SOL    HW2 3895   3.978   1.130   4.720 -0.2190 -0.6858  0.3539
 1249SOL     OW 3896   0.523   0.266   4.637 -0.6013  0.1710 -0.1873
 1249SOL    HW1 3897   0.578   0.211   4.574  1.6769  2.4889 -0.4274
 1249SOL    HW2 3898   0.472   0.335   4.585  0.2051  1.2004  0.3393
 1250SOL     OW 3899   2.871   3.522   4.776  0.0781  0.1433  0.3978
 1250SOL    HW1 3900   2.911   3.573   4.852  1.0507 -2.4738  1.8019
 1250SOL    HW2 3901   2.772   3.511   4.791  0.0742  0.5820  0.6949
 1251SOL     OW 3902   4.885   0.362   2.449 -0.4967  0.2196 -0.0971
 1251SOL    HW1 3903   4.924   0.272   2.470  0.3739  0.5795 -0.1576
 1251SOL    HW2 3904   4.791   0.350   2.415 -0.4940 -0.6414  0.1748
 1252SOL     OW 3905   2.597   1.840   0.146 -0.0552 -0.2124 -0.1167
 1252SOL    HW1 3906   2.669   1.772   0.133  0.9182  0.9195 -0.8445
 1252SOL    HW2 3907   2.508   1.795   0.140  0.5582 -1.3886 -0.8478
 1253SOL     OW 3908   2.395   0.127   1.922 -0.2758 -0.5519 -0.1301
 1253SOL    HW1 3909   2.493   0.135   1.900 -0.2404 -1.2238 -0.2198
 1253SOL    HW2 3910   2.362   0.215   1.956  0.9277 -0.9220  2.2055
 1254SOL     OW 3911   4.930   4.169   4.166  0.5481 -0.3560  0.5035
 1254SOL    HW1 3912   4.894   4.089   4.214 -0.3413  0.0717  0.5617
 1254SOL    HW2 3913   4.902   4.252   4.213  0.8093  0.0250  0.0036
 1255SOL     OW 3914   1.225   0.746   0.079  0.1954 -0.0966  0.2113
 1255SOL    HW1 3915   1.150   0.699   0.125 -1.7829  3.4546  1.0169
 1255SOL    HW2 3916   1.303   0.753   0.140  0.0303 -1.0850  0.5483
 1256SOL     OW 3917   1.709   0.423   1.035  0.6539  0.2059  0.4481
 1256SOL    HW1 3918   1.707   0.505   1.093 -0.5934  0.1640  0.4959
 1256SOL    HW2 3919   1.660   0.441   0.950 -0.7161 -0.8322  0.9729
 1257SOL     OW 3920   3.315   2.771   2.982 -0.2438 -0.6794 -0.5032
 1257SOL    HW1 3921   3.355   2.774   3.074  1.5054  0.7901 -1.2473
 1257SOL    HW2 3922   3.333   2.681   2.942  0.0335 -0.9275  0.1590
 1258SOL     OW 3923   4.808   2.768   4.083  0.2049  0.1984  0.5134
 1258SOL    HW1 3924   4.856   2.806   4.163  2.2521  0.1034 -0.6025
 1258SOL    HW2 3925   4.848   2.680   4.059  0.2757  0.6639 -1.1835
 1259SOL     OW 3926   0.994   0.411   3.028  0.0950  0.2703  0.5940
 1259SOL    HW1 3927   0.921   0.422   3.096 -0.0804  1.1704  0.2664
 1259SOL    HW2 3928   0.956   0.372   2.944  0.1335  0.0548  0.6755
 1260SOL     OW 3929   2.255   5.102   2.526  0.0400  0.0993  0.0968
 1260SOL    HW1 3930   2.264   5.043   2.446 -0.7162  0.6513 -0.4040
 1260SOL    HW2 3931   2.208   5.052   2.599 -1.4693  0.3530 -0.6564
 1261SOL     OW 3932   0.213   2.971   3.126  0.0156  0.2823 -0.3182
 1261SOL    HW1 3933   0.142   2.949   3.059  0.1650 -1.4100  0.0554
 1261SOL    HW2 3934   0.288   2.906   3.118  0.0705  0.0849  1.4492
 1262SOL     OW 3935   0.952   4.613   2.831  0.5073  0.2779 -0.2813
 1262SOL    HW1 3936   0.999   4.665   2.759 -0.2295  2.2570  0.6103
 1262SOL    HW2 3937   0.988   4.641   2.920 -0.0438 -0.6445  0.2402
 1263SOL     OW 3938   1.190   0.604   4.599  0.1964  0.3382  0.6547
 1263SOL    HW1 3939   1.191   0.702   4.618 -0.3153  0.5480 -0.3054
 1263SOL    HW2 3940   1.280   0.575   4.566  0.3702  0.4623  1.0155
 1264SOL     OW 3941   3.119   1.953   4.327  0.2427 -0.5404  0.5259
 1264SOL    HW1 3942   3.184   1.998   4.389  0.0189 -1.1577  1.2360
 1264SOL    HW2 3943   3.026   1.981   4.351  0.2586  0.7283 -0.8137
 1265SOL     OW 3944   3.878   1.716   1.994 -0.7209  0.2695  0.2851
 1265SOL    HW1 3945   3.813   1.678   1.928 -2.0100  1.3533  0.9022
 1265SOL    HW2 3946   3.921   1.798   1.956 -1.2265  0.7107  0.6542
 1266SOL     OW 3947   0.130   1.009   3.411 -0.0590  0.0480  0.3760
 1266SOL    HW1 3948   0.220   0.965   3.411  0.4772  1.0756  1.4900
 1266SOL    HW2 3949   0.130   1.085   3.346 -0.4865 -0.6127 -0.4130
 1267SOL     OW 3950   2.180   2.036   1.857 -0.5682  0.2501  0.3762
 1267SOL    HW1 3951   2.124   2.088   1.921 -1.0556 -0.7406  0.7613
 1267SOL    HW2 3952   2.199   1.946   1.894  0.7320  0.3279 -0.0484
 1268SOL     OW 3953   4.628   2.355   1.258  0.2017 -0.1307  0.0053
 1268SOL    HW1 3954   4.532   2.379   1.242 -0.2776  0.5744  3.1159
 1268SOL    HW2 3955   4.636   2.312   1.348  2.8343 -0.1284 -0.1573
 1269SOL     OW 3956   1.780   2.012   3.902  1.0481 -0.3017  0.0187
 1269SOL    HW1 3957   1.784   2.037   3.999  0.6526  0.8379 -0.2426
 1269SOL    HW2 3958   1.833   2.078   3.849  1.4880 -1.0780 -0.5209
 1270SOL     OW 3959   0.861   1.432   0.643  0.5091  0.4743  0.2263
 1270SOL    HW1 3960   0.835   1.525   0.619 -0.1390  0.0759 -0.7003
 1270SOL    HW2 3961   0.779   1.374   0.646  0.9581 -0.1807  0.2288
 1271SOL     OW 3962   2.094   2.123   4.565  0.0656  0.1770 -0.2381
 1271SOL    HW1 3963   2.007   2.084   4.597  0.8527 -0.5329  1.1315
 1271SOL    HW2 3964   2.103   2.216   4.600  0.4257 -0.2076  0.7149
 1272SOL     OW 3965   4.066   4.908   1.059 -0.1974  0.6036  0.0796
 1272SOL    HW1 3966   4.119   4.848   0.998  2.4020  1.2959  1.4858
 1272SOL    HW2 3967   4.037   4.855   1.139 -1.9500  0.1669 -0.7967
 1273SOL     OW 3968   1.369   3.075   1.408 -0.3004 -0.8814  0.1544
 1273SOL    HW1 3969   1.467   3.089   1.397 -0.4160  0.4504  0.6659
 1273SOL    HW2 3970   1.322   3.094   1.322 -0.2213 -0.3610  0.2239
 1274SOL     OW 3971   4.836   2.318   0.161 -0.3597  0.2692 -0.2591
 1274SOL    HW1 3972   4.869   2.311   0.066 -1.2746 -1.4963 -0.5012
 1274SOL    HW2 3973   4.736   2.329   0.160 -0.3988 -0.0034  0.5002
 1275SOL     OW 3974   1.086   3.478   3.742  0.0824 -0.0572 -0.4422
 1275SOL    HW1 3975   1.063   3.565   3.786  0.0193 -0.4014  0.2292
 1275SOL    HW2 3976   1.010   3.449   3.684 -0.9820 -0.8973  1.3021
 1276SOL     OW 3977   0.226   2.199   3.253 -0.3182  0.1444 -0.0492
 1276SOL    HW1 3978   0.187   2.207   3.344 -0.9876 -0.3945 -0.2793
 1276SOL    HW2 3979   0.194   2.115   3.210  1.4200 -0.5411 -0.1030
 1277SOL     OW 3980   1.527   3.519   1.393  0.3476  0.8032 -0.4477
 1277SOL    HW1 3981   1.483   3.523   1.483  0.6286 -0.3596 -0.2332
 1277SOL    HW2 3982   1.459   3.535   1.322 -0.0053  1.1065 -0.0467
 1278SOL     OW 3983   4.178   0.581   0.556  0.4613  0.1300 -0.5326
 1278SOL    HW1 3984   4.172   0.680   0.553 -0.4076  0.1225  0.2074
 1278SOL    HW2 3985   4.110   0.546   0.620  1.6669 -0.8613  0.2591
 1279SOL     OW 3986   2.703   4.099   3.494  0.8194 -0.1313 -0.1387
 1279SOL    HW1 3987   2.692   4.055   3.583  1.7187  1.2254  0.6868
 1279SOL    HW2 3988   2.756   4.039   3.433  2.4221 -0.0537  1.1070
 1280SOL     OW 3989   3.036   0.344   0.362  0.2589  0.1562 -0.6749
 1280SOL    HW1 3990   3.023   0.278   0.436 -0.0914 -0.6537 -1.4492
 1280SOL    HW2 3991   3.008   0.435   0.394 -1.6507 -0.5022 -0.3862
 1281SOL     OW 3992   0.229   1.820   4.097 -0.0829 -0.0504 -0.9343
 1281SOL    HW1 3993   0.202   1.804   4.002 -0.4925  0.0830 -0.8416
 1281SOL    HW2 3994   0.166   1.885   4.139  0.4911  0.4098 -0.7684
 1282SOL     OW 3995   0.449   3.575   4.202 -0.1495 -0.3414  0.2277
 1282SOL    HW1 3996   0.540   3.571   4.243 -0.3361 -0.1439  0.6671
 1282SOL    HW2 3997   0.380   3.580   4.275 -0.4025  1.9692 -0.0998
 1283SOL     OW 3998   2.765   3.843   2.893  0.2983 -0.1263 -0.6126
 1283SOL    HW1 3999   2.705   3.903   2.946  1.1231 -0.2056  0.4441
 1283SOL    HW2 4000   2.796   3.890   2.811 -0.9283  0.0293 -1.0115
 1284SOL     OW 4001   3.749   0.321   4.961 -0.0514  0.3626 -0.5130
 1284SOL    HW1 4002   3.649   0.322   4.948 -0.4309  2.0229  1.8893
 1284SOL    HW2 4003   3.787   0.408   4.929  0.6079 -0.1505 -1.1491
 1285SOL     OW 4004   2.232   3.363   1.875  0.6243  0.4245  0.3821
 1285SOL    HW1 4005   2.259   3.327   1.786  2.3796  0.0857  1.0235
 1285SOL    HW2 4006   2.313   3.379   1.931 -0.4568  0.3310  2.0438
 1286SOL     OW 4007   1.026   0.217   0.329  0.5136  0.2879 -0.3326
 1286SOL    HW1 4008   1.108   0.198   0.383 -0.7701  0.9661  1.9854
 1286SOL    HW2 4009   0.954   0.252   0.388 -2.2993 -2.4889 -1.7673
 1287SOL     OW 4010   1.590   1.928   3.548  0.0745  0.0115 -0.0326
 1287SOL    HW1 4011   1.504   1.977   3.556  1.8882  3.3113  0.8840
 1287SOL    HW2 4012   1.644   1.966   3.473  1.5921 -0.5755  0.7062
 1288SOL     OW 4013   1.285   1.690   3.742  0.2812  0.3766 -0.2489
 1288SOL    HW1 4014   1.311   1.712   3.836  0.5913 -0.2587 -0.1799
 1288SOL    HW2 4015   1.256   1.595   3.737  0.1550  0.4381 -0.7753
 1289SOL     OW 4016   0.787   3.633   2.220 -0.0129 -0.0761  0.2458
 1289SOL    HW1 4017   0.830   3.643   2.310  0.9276  0.2622 -0.2211
 1289SOL    HW2 4018   0.718   3.704   2.207  0.8223  0.7434  0.1736
 1290SOL     OW 4019   1.325   3.397   2.249  0.0588  0.3190 -0.5757
 1290SOL    HW1 4020   1.364   3.465   2.311 -1.3435  1.0855 -0.4928
 1290SOL    HW2 4021   1.398   3.352   2.198  1.1684  0.3971  0.8884
 1291SOL     OW 4022   2.918   1.090   4.063 -0.0303 -0.4149  0.1385
 1291SOL    HW1 4023   2.838   1.031   4.068 -0.1536 -0.2030  0.8869
 1291SOL    HW2 4024   2.890   1.185   4.071 -0.0353 -0.0539 -3.0027
 1292SOL     OW 4025   4.266   2.234   2.800 -0.4857 -0.1341  0.0801
 1292SOL    HW1 4026   4.217   2.152   2.769  2.1822 -1.4294 -1.0355
 1292SOL    HW2 4027   4.271   2.299   2.724 -0.8124  0.1632  0.3142
 1293SOL     OW 4028   4.814   1.571   3.945 -0.0111  0.0696 -0.4283
 1293SOL    HW1 4029   4.769   1.615   3.867 -0.2084  0.3470 -0.1637
 1293SOL    HW2 4030   4.791   1.621   4.028  1.0352  0.3880 -0.3266
 1294SOL     OW 4031   0.153   4.181   0.062  0.2182 -0.2035  0.3776
 1294SOL    HW1 4032   0.220   4.195   0.136 -0.1131 -1.3688  0.9102
 1294SOL    HW2 4033   0.069   4.230   0.085  0.1926 -0.3782  0.6629
 1295SOL     OW 4034   0.010   2.560   4.643 -0.2884  0.3718 -0.0467
 1295SOL    HW1 4035   0.024   2.573   4.741  0.3983 -2.0112  0.2492
 1295SOL    HW2 4036   0.070   2.487   4.610 -1.9136 -0.2634 -1.8234
 1296SOL     OW 4037   1.029   3.626   1.368 -0.2504  0.1247 -0.5317
 1296SOL    HW1 4038   1.088   3.707   1.377  0.3775 -0.1427 -1.9610
 1296SOL    HW2 4039   0.934   3.652   1.385  0.2691  0.4442  2.4585
 1297SOL     OW 4040   2.480   2.840   3.515  0.3065  0.0179  0.1850
 1297SOL    HW1 4041   2.561   2.825   3.573  0.0118 -0.4691  0.4781
 1297SOL    HW2 4042   2.462   2.757   3.463 -1.0796 -0.5313  1.4781
 1298SOL     OW 4043   0.356   2.323   2.855 -0.3798  0.0050 -0.4136
 1298SOL    HW1 4044   0.320   2.233   2.832  0.7033 -0.8034  0.8738
 1298SOL    HW2 4045   0.455   2.325   2.837 -0.3111  0.7832 -0.0180
 1299SOL     OW 4046   4.230   3.138   0.861  0.4177  0.0501  0.2157
 1299SOL    HW1 4047   4.312   3.190   0.839  0.1277  0.9837  1.2453
 1299SOL    HW2 4048   4.254   3.042   0.877  1.4218  0.4600  1.2439
 1300SOL     OW 4049   1.214   3.559   4.767 -0.7000  0.4905  0.1204
 1300SOL    HW1 4050   1.263   3.560   4.680 -0.6160  2.3777  0.1499
 1300SOL    HW2 4051   1.176   3.649   4.785  1.8699  1.1375  3.4490
 1301SOL     OW 4052   5.003   4.898   0.510  0.3646 -0.0324  0.0011
 1301SOL    HW1 4053   4.971   4.964   0.442 -0.6848 -0.8280 -0.3026
 1301SOL    HW2 4054   5.042   4.819   0.463 -1.8882 -1.3646  0.1991
 1302SOL     OW 4055   4.703   4.354   0.767 -0.1651 -0.1874 -0.1857
 1302SOL    HW1 4056   4.784   4.332   0.712 -0.2111  0.0853 -0.3656
 1302SOL    HW2 4057   4.727   4.353   0.864 -0.7224 -3.5762  0.0389
 1303SOL     OW 4058   0.756   5.036   0.137 -0.7363 -0.3336 -0.2053
 1303SOL    HW1 4059   0.784   4.942   0.157 -0.7510 -0.0858  1.0372
 1303SOL    HW2 4060   0.697   5.036   0.057  1.6511 -1.0305 -2.1020
 1304SOL     OW 4061   0.687   4.333   2.161 -0.2902  0.3460  0.2217
 1304SOL    HW1 4062   0.708   4.327   2.259  1.0517 -1.0629 -0.1055
 1304SOL    HW2 4063   0.747   4.401   2.118  0.2850 -0.2219  0.1110
 1305SOL     OW 4064   1.501   0.029   4.073 -0.3061 -0.0845 -0.3381
 1305SOL    HW1 4065   1.569   0.059   4.140 -0.5002 -1.6661  0.6261
 1305SOL    HW2 4066   1.535   0.045   3.981  0.5450  0.9060  0.1287
 1306SOL     OW 4067   0.073   0.973   1.328  0.0576  0.2922  1.1853
 1306SOL    HW1 4068   0.063   0.914   1.248 -2.4342  1.4474  0.5545
 1306SOL    HW2 4069   0.121   1.057   1.302 -3.2983  2.0294 -0.0239
 1307SOL     OW 4070   4.889   0.156   4.373 -0.5930  0.1129 -0.1963
 1307SOL    HW1 4071   4.977   0.138   4.330 -0.4059 -1.5519  0.8112
 1307SOL    HW2 4072   4.847   0.237   4.330  0.4309 -0.3353 -2.1707
 1308SOL     OW 4073   1.712   1.364   1.862  0.3413 -0.0616  0.2542
 1308SOL    HW1 4074   1.728   1.265   1.863  0.5354 -0.1031 -2.0591
 1308SOL    HW2 4075   1.618   1.383   1.837  0.4477  0.3577  0.1606
 1309SOL     OW 4076   2.961   2.361   3.641 -0.3832  0.2353 -0.0520
 1309SOL    HW1 4077   2.931   2.406   3.557  0.2879  0.0458 -0.4024
 1309SOL    HW2 4078   3.037   2.413   3.681  0.8062 -0.8742 -0.7825
 1310SOL     OW 4079   4.798   4.885   0.868  0.4791  0.8039 -0.3093
 1310SOL    HW1 4080   4.728   4.942   0.911 -0.5892  1.0300 -2.2202
 1310SOL    HW2 4081   4.887   4.929   0.875  0.2152  1.1629  0.9777
 1311SOL     OW 4082   3.053   4.011   0.350 -0.3842 -0.3253  0.7005
 1311SOL    HW1 4083   3.012   4.064   0.275 -0.5922  0.8186  1.6023
 1311SOL    HW2 4084   3.001   3.927   0.363 -1.7250  0.5210  1.0151
 1312SOL     OW 4085   1.218   2.895   1.839 -0.4717 -0.2107 -0.1856
 1312SOL    HW1 4086   1.125   2.899   1.877 -1.8411 -1.9520 -3.0158
 1312SOL    HW2 4087   1.268   2.822   1.884  0.2698  1.8340  2.5882
 1313SOL     OW 4088   1.485   3.372   4.471 -0.1085 -0.4590 -0.2423
 1313SOL    HW1 4089   1.534   3.383   4.385 -0.7317  0.0972 -0.5317
 1313SOL    HW2 4090   1.534   3.421   4.544 -0.1041 -0.1047 -0.4814
 1314SOL     OW 4091   5.006   0.067   0.837 -0.2136  0.3734 -0.1483
 1314SOL    HW1 4092   4.916   0.082   0.796 -0.2990  0.4071  0.0506
 1314SOL    HW2 4093   5.032  -0.028   0.825 -0.9719 -0.0342  1.1623
 1315SOL     OW 4094   1.743   3.416   0.328 -0.5612  0.2106  0.5689
 1315SOL    HW1 4095   1.722   3.473   0.249  1.7838  1.6075  0.8731
 1315SOL    HW2 4096   1.689   3.332   0.323 -1.4918  0.8644 -1.7662
 1316SOL     OW 4097   2.348   2.276   0.534  0.4691 -0.2798 -0.0892
 1316SOL    HW1 4098   2.348   2.182   0.499 -1.5227 -0.9441  1.4477
 1316SOL    HW2 4099   2.287   2.332   0.478 -0.3421 -0.5773  0.4753
 1317SOL     OW 4100   2.857   0.467   5.036 -0.0000  0.6665 -0.4778
 1317SOL    HW1 4101   2.916   0.459   5.116  0.5117 -0.6433 -0.9547
 1317SOL    HW2 4102   2.762   0.446   5.061  0.5130 -2.2984 -0.6252
 1318SOL     OW 4103   1.944   2.895   3.643  0.0649  0.1444 -0.2259
 1318SOL    HW1 4104   1.928   2.865   3.549 -1.1185 -0.9753  0.3104
 1318SOL    HW2 4105   2.024   2.955   3.645  0.2322  0.0329 -1.9074
 1319SOL     OW 4106   4.683   4.246   4.820 -0.0786  0.4891 -0.6154
 1319SOL    HW1 4107   4.596   4.235   4.869 -0.2747  0.6045 -0.9332
 1319SOL    HW2 4108   4.736   4.162   4.828 -1.2977 -0.5317 -2.5114
 1320SOL     OW 4109   2.680   0.925   1.271  0.4957  0.4210 -0.2247
 1320SOL    HW1 4110   2.675   0.890   1.178 -0.5165  1.1440 -0.4546
 1320SOL    HW2 4111   2.604   0.988   1.287  1.8240  1.9184  0.4185
 1321SOL     OW 4112   1.262   3.195   1.929  0.0638 -0.1740  0.3177
 1321SOL    HW1 4113   1.344   3.160   1.974  0.0790 -0.7186 -0.1046
 1321SOL    HW2 4114   1.263   3.165   1.833 -1.2982 -1.3711  0.6473
 1322SOL     OW 4115   4.306   2.468   0.505 -0.0932 -0.3236 -0.5861
 1322SOL    HW1 4116   4.230   2.418   0.464  0.6266 -0.6520 -1.5558
 1322SOL    HW2 4117   4.391   2.446   0.457  0.9086 -1.1461  1.4339
 1323SOL     OW 4118   2.640   1.891   0.410 -0.2536  0.0123  0.3766
 1323SOL    HW1 4119   2.738   1.903   0.429  0.3275 -3.5079  0.3352
 1323SOL    HW2 4120   2.626   1.890   0.311  0.2661 -2.5054  0.2697
 1324SOL     OW 4121   2.300   3.775   1.245 -0.9621  0.0396 -0.4619
 1324SOL    HW1 4122   2.312   3.710   1.170 -0.6786 -2.3522  1.5340
 1324SOL    HW2 4123   2.323   3.731   1.332 -0.2102  3.0238  0.9872
 1325SOL     OW 4124   0.831   1.361   4.304  0.0215 -0.0053  0.5772
 1325SOL    HW1 4125   0.761   1.372   4.233  1.4353 -0.8867 -1.0282
 1325SOL    HW2 4126   0.813   1.427   4.378 -1.6252  0.8102 -0.4699
 1326SOL     OW 4127   4.205   4.838   4.469 -0.2352  0.0296 -0.2206
 1326SOL    HW1 4128   4.282   4.848   4.532 -0.7076  2.1312  0.1300
 1326SOL    HW2 4129   4.239   4.816   4.378  0.7472  0.3113  0.0637
 1327SOL     OW 4130   1.728   2.069   3.364  0.4408  0.0489 -0.6462
 1327SOL    HW1 4131   1.710   2.079   3.266  1.3646 -0.5727 -0.8905
 1327SOL    HW2 4132   1.812   2.117   3.387  0.7680 -0.6620 -0.3505
 1328SOL     OW 4133   3.711   0.552   1.169  1.2283  0.1640 -0.1434
 1328SOL    HW1 4134   3.787   0.512   1.220 -0.9967 -2.7674  1.1608
 1328SOL    HW2 4135   3.665   0.482   1.116 -0.9711  1.6690 -0.3662
 1329SOL     OW 4136   2.230   1.781   3.912  0.3672 -0.2138  0.1122
 1329SOL    HW1 4137   2.184   1.718   3.974 -0.1865 -0.6512 -0.7212
 1329SOL    HW2 4138   2.318   1.810   3.951 -0.4705  0.3942  1.5862
 1330SOL     OW 4139   1.643   5.104   0.794 -0.1975 -0.4798  0.7839
 1330SOL    HW1 4140   1.704   5.060   0.728  1.3582  1.9649  0.4688
 1330SOL    HW2 4141   1.690   5.111   0.882 -0.5972  0.0892  0.9522
 1331SOL     OW 4142   3.538   4.282   2.136 -0.8267 -0.1962 -0.2186
 1331SOL    HW1 4143   3.580   4.321   2.054  2.3851 -2.2318  0.2706
 1331SOL    HW2 4144   3.497   4.355   2.191  0.9609  1.8349 -1.4334
 1332SOL     OW 4145   2.215   3.573   3.788  0.2675  0.0426  0.0566
 1332SOL    HW1 4146   2.117   3.592   3.791  0.2066 -0.3810  1.6335
 1332SOL    HW2 4147   2.262   3.649   3.745 -0.8264 -0.1706 -1.6517
 1333SOL     OW 4148   0.717   4.533   4.857  0.1110 -0.0400 -0.0972
 1333SOL    HW1 4149   0.633   4.496   4.897 -0.9961 -0.6029 -2.7295
 1333SOL    HW2 4150   0.760   4.596   4.921 -0.5012 -2.2574  2.6577
 1334SOL     OW 4151   0.147   1.429   2.344 -0.5028  0.2538  0.3407
 1334SOL    HW1 4152   0.124   1.368   2.269 -0.5348  0.8199 -0.1128
 1334SOL    HW2 4153   0.174   1.518   2.308 -0.2931  0.4586  0.9879
 1335SOL     OW 4154   3.886   4.845   3.502  0.1232  0.4235 -0.1243
 1335SOL    HW1 4155   3.819   4.825   3.431  0.8955  0.1979 -0.8091
 1335SOL    HW2 4156   3.873   4.939   3.535 -0.8999  0.1781  0.1750
 1336SOL     OW 4157   2.206   1.939   4.955  0.5631 -0.2886 -0.3763
 1336SOL    HW1 4158   2.202   1.987   5.043 -2.2670  0.1426 -0.6345
 1336SOL    HW2 4159   2.195   1.840   4.971 -0.0295 -0.2046 -0.2111
 1337SOL     OW 4160   4.738   2.683   3.099  0.7836 -0.5192 -0.0103
 1337SOL    HW1 4161   4.666   2.634   3.149  0.9959 -1.2174 -0.3723
 1337SOL    HW2 4162   4.703   2.771   3.068  1.3740  1.1562  3.5365
 1338SOL     OW 4163   1.906   1.050   3.350 -0.3014 -0.1121  0.4985
 1338SOL    HW1 4164   1.890   1.149   3.351 -0.6806 -0.0821 -2.1311
 1338SOL    HW2 4165   1.997   1.032   3.313 -1.0418 -0.7622 -1.1008
 1339SOL     OW 4166   3.980   1.065   2.832  0.1151  0.3955 -0.4716
 1339SOL    HW1 4167   4.047   1.017   2.776 -0.3919 -0.4398 -0.3749
 1339SOL    HW2 4168   4.018   1.153   2.861  1.9392 -0.8568  1.1726
 1340SOL     OW 4169   4.546   3.129   4.143 -0.5884  0.5218  0.1964
 1340SOL    HW1 4170   4.536   3.040   4.099  2.4953 -0.5042  1.2937
 1340SOL    HW2 4171   4.641   3.160   4.135 -0.9807  2.4968  2.0413
 1341SOL     OW 4172   0.863   1.877   4.397 -0.1379 -0.2752  0.3911
 1341SOL    HW1 4173   0.766   1.900   4.394 -0.5378 -1.9530 -0.0750
 1341SOL    HW2 4174   0.892   1.842   4.309  0.7507 -0.3826  0.7134
 1342SOL     OW 4175   0.926   2.099   1.181 -0.4900  0.2774 -0.0149
 1342SOL    HW1 4176   0.881   2.010   1.171 -1.4116  0.6457  0.6575
 1342SOL    HW2 4177   0.861   2.172   1.157 -0.1179  0.8009  0.5320
 1343SOL     OW 4178   0.892   4.729   3.801  0.3191 -0.2019  0.2234
 1343SOL    HW1 4179   0.798   4.763   3.794 -0.4942 -2.1750  0.8701
 1343SOL    HW2 4180   0.951   4.801   3.837 -1.6028  0.1270  3.0306
 1344SOL     OW 4181   3.301   4.860   1.031 -0.4258  0.4094  0.0103
 1344SOL    HW1 4182   3.322   4.768   1.062 -1.4908  0.0571 -0.2788
 1344SOL    HW2 4183   3.219   4.859   0.975 -0.2077  1.4750 -0.3640
 1345SOL     OW 4184   0.227   1.540   2.007  0.2340 -0.7114 -0.3607
 1345SOL    HW1 4185   0.149   1.492   1.968 -1.2328  0.6800  0.7457
 1345SOL    HW2 4186   0.227   1.635   1.976 -0.1782  0.0641  1.8412
 1346SOL     OW 4187   4.285   1.276   2.845  0.4747 -0.1250  0.1047
 1346SOL    HW1 4188   4.256   1.370   2.831  0.0651 -0.1630  0.6529
 1346SOL    HW2 4189   4.347   1.248   2.771  0.0586  0.3456 -0.4304
 1347SOL     OW 4190   2.558   1.985   4.606  0.3380  0.0593 -0.3242
 1347SOL    HW1 4191   2.468   1.983   4.650  0.8399  1.2426  0.8246
 1347SOL    HW2 4192   2.549   2.026   4.515 -0.3932 -0.5119 -0.5192
 1348SOL     OW 4193   1.030   0.727   2.778 -0.3632  0.2434 -0.0360
 1348SOL    HW1 4194   0.941   0.772   2.787 -0.6510 -0.1245 -0.8961
 1348SOL    HW2 4195   1.079   0.765   2.699  0.1828  0.3320  0.3363
 1349SOL     OW 4196   4.859   2.876   4.324  0.3709  0.0481 -0.0750
 1349SOL    HW1 4197   4.820   2.968   4.333 -0.2997 -0.2826  0.4893
 1349SOL    HW2 4198   4.815   2.815   4.390  0.4604 -0.7907 -0.7791
 1350SOL     OW 4199   2.454   1.044   0.682  0.5458 -0.6404 -0.1052
 1350SOL    HW1 4200   2.518   1.113   0.649  2.3929 -2.4897 -0.5906
 1350SOL    HW2 4201   2.376   1.039   0.619 -0.0692  1.5030  0.3897
 1351SOL     OW 4202   2.127   2.483   0.044 -0.6357  0.6662 -1.1123
 1351SOL    HW1 4203   2.203   2.498   0.107 -1.2743  2.0938 -0.6395
 1351SOL    HW2 4204   2.041   2.492   0.094 -1.1362 -0.5076 -1.7285
 1352SOL     OW 4205   2.070   3.688   2.580 -0.4295  0.4302 -0.1232
 1352SOL    HW1 4206   2.026   3.773   2.551 -0.7032  0.0306 -0.9223
 1352SOL    HW2 4207   2.000   3.618   2.597 -0.1490 -0.1053 -1.0680
 1353SOL     OW 4208   3.140   3.813   4.295 -0.0852 -0.6796  0.3471
 1353SOL    HW1 4209   3.115   3.808   4.198 -1.5419  0.4407  0.6340
 1353SOL    HW2 4210   3.234   3.781   4.307  0.9991  1.4283 -1.7919
 1354SOL     OW 4211   0.237   2.630   2.522 -0.0131 -0.2453  0.7744
 1354SOL    HW1 4212   0.240   2.583   2.434 -0.4191 -1.3476  1.3264
 1354SOL    HW2 4213   0.281   2.720   2.514  1.5276 -1.0418 -0.1060
 1355SOL     OW 4214   1.591   2.454   1.784 -0.1106  0.0036  0.3060
 1355SOL    HW1 4215   1.542   2.436   1.699  0.7186 -0.0816 -0.1643
 1355SOL    HW2 4216   1.537   2.420   1.861 -0.3812 -0.9136 -0.2727
 1356SOL     OW 4217   1.875   4.295   4.471  0.3073  0.0215  0.2834
 1356SOL    HW1 4218   1.779   4.272   4.482  0.4085 -1.4727 -1.3408
 1356SOL    HW2 4219   1.894   4.314   4.374  1.4686  1.1901  0.7116
 1357SOL     OW 4220   1.549   0.662   1.161  0.1511 -0.0142  0.2221
 1357SOL    HW1 4221   1.501   0.628   1.242  0.3851  0.3998  0.5405
 1357SOL    HW2 4222   1.577   0.756   1.177 -0.1364  0.2003 -0.4905
 1358SOL     OW 4223   1.593   3.348   5.033  0.2712 -0.2967  0.0858
 1358SOL    HW1 4224   1.552   3.433   5.066  2.1869  1.6313 -2.1405
 1358SOL    HW2 4225   1.548   3.320   4.948  0.6276 -0.7128  0.0300
 1359SOL     OW 4226   5.040   4.884   0.196  0.1498  0.2557  0.3754
 1359SOL    HW1 4227   5.018   4.978   0.225  0.2319 -0.3432  2.5324
 1359SOL    HW2 4228   5.101   4.842   0.263  2.1033 -0.5611 -1.8021
 1360SOL     OW 4229   0.175   4.800   1.725 -0.4888  0.0330  0.0601
 1360SOL    HW1 4230   0.272   4.785   1.706 -0.4634  0.5817 -0.2582
 1360SOL    HW2 4231   0.146   4.887   1.685 -1.1463 -0.1950  0.0273
 1361SOL     OW 4232   4.338   2.712   0.623 -0.0443 -0.2117 -0.1492
 1361SOL    HW1 4233   4.301   2.625   0.589  1.4499 -0.3787 -1.5469
 1361SOL    HW2 4234   4.392   2.695   0.705  2.2226 -1.1095 -1.7088
 1362SOL     OW 4235   4.602   0.436   3.109 -0.6653 -0.2870 -0.8199
 1362SOL    HW1 4236   4.549   0.425   3.025  1.2030 -0.9254 -1.9871
 1362SOL    HW2 4237   4.594   0.353   3.164 -0.7275 -0.4676 -1.0936
 1363SOL     OW 4238   4.138   0.243   4.671  0.2602 -0.3516  0.3261
 1363SOL    HW1 4239   4.057   0.204   4.715 -0.1226  0.1862  0.1007
 1363SOL    HW2 4240   4.214   0.178   4.678 -0.7583 -1.8050 -1.3273
 1364SOL     OW 4241   0.398   1.316   0.964 -0.6576  0.3285  0.1090
 1364SOL    HW1 4242   0.439   1.386   1.023  0.4103  0.2187 -0.4898
 1364SOL    HW2 4243   0.382   1.354   0.873 -1.0276  0.0917  0.0725
 1365SOL     OW 4244   4.730   2.421   2.272 -0.0256 -0.1108  0.5921
 1365SOL    HW1 4245   4.805   2.487   2.281  0.7156 -0.9940  0.9876
 1365SOL    HW2 4246   4.760   2.331   2.303 -1.4822 -0.3296  1.5068
 1366SOL     OW 4247   1.034   2.173   0.375  0.0660 -0.6258 -0.4269
 1366SOL    HW1 4248   0.948   2.123   0.386  1.1723 -3.1753 -2.2383
 1366SOL    HW2 4249   1.030   2.228   0.292 -0.2978  0.4291  0.2750
 1367SOL     OW 4250   4.579   4.624   0.871 -0.4117 -0.4162 -0.3217
 1367SOL    HW1 4251   4.650   4.590   0.809 -0.1026 -0.3911  0.0164
 1367SOL    HW2 4252   4.500   4.564   0.867  0.0006 -1.0001  0.0240
 1368SOL     OW 4253   2.646   4.320   0.455 -0.6668 -0.4272  0.0003
 1368SOL    HW1 4254   2.685   4.264   0.381  0.7493  0.5302 -0.0173
 1368SOL    HW2 4255   2.644   4.267   0.539  0.0568 -0.7282 -0.1640
 1369SOL     OW 4256   4.474   0.516   1.858 -0.6004  0.1980 -0.6296
 1369SOL    HW1 4257   4.551   0.543   1.801  0.2399 -0.2990  0.2298
 1369SOL    HW2 4258   4.477   0.567   1.944 -0.9460 -0.1805 -0.3884
 1370SOL     OW 4259   0.093   3.365   0.858 -0.0190  0.0887  0.1667
 1370SOL    HW1 4260   0.118   3.395   0.950 -0.1113  0.6618  0.0126
 1370SOL    HW2 4261  -0.003   3.338   0.856  0.7476 -3.0915  1.0018
 1371SOL     OW 4262   4.482   1.792   1.543  0.2688  0.3517 -0.4802
 1371SOL    HW1 4263   4.513   1.887   1.545 -2.2553  1.2400  0.2488
 1371SOL    HW2 4264   4.385   1.789   1.519  0.1442 -2.0149  0.0594
 1372SOL     OW 4265   3.823   2.349   4.390  0.5342 -0.0366 -0.5124
 1372SOL    HW1 4266   3.787   2.282   4.456 -1.7379  1.8793  0.3138
 1372SOL    HW2 4267   3.912   2.317   4.356  0.2547 -2.6968  0.9734
 1373SOL     OW 4268   3.589   0.865   1.709 -0.1479  0.2942  0.1627
 1373SOL    HW1 4269   3.663   0.837   1.648 -1.7874  1.0940 -2.3208
 1373SOL    HW2 4270   3.627   0.920   1.784  1.6222  2.0536 -1.9117
 1374SOL     OW 4271   4.745   2.559   3.502  0.1249  0.0713 -0.6426
 1374SOL    HW1 4272   4.712   2.531   3.592  1.4439 -0.0191 -0.1743
 1374SOL    HW2 4273   4.820   2.624   3.512 -0.2922  0.7437 -1.6953
 1375SOL     OW 4274   4.143   2.568   3.942 -0.1260 -0.3394 -0.4625
 1375SOL    HW1 4275   4.121   2.665   3.930 -0.8454 -0.6002 -1.4234
 1375SOL    HW2 4276   4.196   2.556   4.025 -0.6871  0.7873  0.0868
 1376SOL     OW 4277   2.640   0.269   2.857  0.1729 -0.1299 -0.1684
 1376SOL    HW1 4278   2.671   0.364   2.864  0.3113 -0.2359  0.7401
 1376SOL    HW2 4279   2.540   0.266   2.866  0.1983 -0.1024  0.1231
 1377SOL     OW 4280   3.239   0.020   4.684  0.3878 -0.0954  0.2278
 1377SOL    HW1 4281   3.273  -0.065   4.724  0.6822  0.6283  1.5576
 1377SOL    HW2 4282   3.142   0.010   4.664 -0.4787  0.3375  3.6220
 1378SOL     OW 4283   3.037   0.252   2.307  0.1329 -0.4104 -0.1071
 1378SOL    HW1 4284   3.010   0.164   2.347 -0.0446 -0.5099 -0.4329
 1378SOL    HW2 4285   2.966   0.320   2.325  0.6986 -0.0743  0.9589
 1379SOL     OW 4286   3.023   5.103   1.592 -0.2560  0.3247  0.0216
 1379SOL    HW1 4287   3.047   5.018   1.639  1.9411  0.4641 -0.7560
 1379SOL    HW2 4288   2.925   5.104   1.574 -0.4379 -1.7308  0.6526
 1380SOL     OW 4289   3.376   3.573   1.785 -0.0991 -0.1774  0.2401
 1380SOL    HW1 4290   3.451   3.510   1.802  1.9579  1.8365 -0.8965
 1380SOL    HW2 4291   3.352   3.572   1.688  1.0048  1.8164 -0.0938
 1381SOL     OW 4292   4.094   2.242   0.502 -0.8413  0.1715  0.5165
 1381SOL    HW1 4293   4.187   2.210   0.488 -0.9480 -0.7509  1.7060
 1381SOL    HW2 4294   4.067   2.225   0.597 -2.3185  0.1545  0.1230
 1382SOL     OW 4295   2.611   5.146   4.735 -0.4459 -0.5767  0.2040
 1382SOL    HW1 4296   2.667   5.117   4.812 -0.5509 -1.0646  0.1007
 1382SOL    HW2 4297   2.657   5.221   4.686 -0.8536  0.4488  1.3331
 1383SOL     OW 4298   1.503   3.938   0.834 -0.6319 -0.3199 -0.0070
 1383SOL    HW1 4299   1.548   3.857   0.796 -0.8403 -1.0347  1.2089
 1383SOL    HW2 4300   1.489   4.006   0.762  1.8542 -0.3116 -0.5607
 1384SOL     OW 4301   4.855   2.663   0.629  0.1233 -0.7658 -0.6169
 1384SOL    HW1 4302   4.827   2.632   0.721  0.8247 -1.1332 -0.5248
 1384SOL    HW2 4303   4.824   2.757   0.615 -0.7944 -1.0155 -0.3576
 1385SOL     OW 4304   0.572   1.334   2.713 -0.0129 -0.0894 -0.0655
 1385SOL    HW1 4305   0.582   1.299   2.806  1.3850  1.3917  0.3948
 1385SOL    HW2 4306   0.545   1.260   2.652  0.3462 -1.3787  1.2830
 1386SOL     OW 4307   2.168   1.538   0.094  0.1293  0.0215  0.0537
 1386SOL    HW1 4308   2.118   1.622   0.113  1.1657  0.7510 -0.3567
 1386SOL    HW2 4309   2.235   1.522   0.166 -0.3161 -0.6769  0.3320
 1387SOL     OW 4310   1.569   1.572   1.206  0.7959 -0.1860 -0.3701
 1387SOL    HW1 4311   1.645   1.583   1.141  0.8593 -1.3110 -0.5072
 1387SOL    HW2 4312   1.604   1.580   1.299  1.0691 -0.5940 -0.4338
 1388SOL     OW 4313   3.641   1.343   2.727 -0.0186 -0.3176 -0.1144
 1388SOL    HW1 4314   3.699   1.344   2.645  1.8185  3.1202  1.0130
 1388SOL    HW2 4315   3.671   1.270   2.788  1.5136 -0.1867 -0.6666
 1389SOL     OW 4316   0.878   3.671   4.477  0.1046 -0.4039 -0.1004
 1389SOL    HW1 4317   0.931   3.600   4.525 -0.0128 -0.6583 -0.3441
 1389SOL    HW2 4318   0.865   3.749   4.538  0.8207 -0.3077 -0.0589
 1390SOL     OW 4319   1.681   1.987   0.283 -0.4939  0.0858 -0.2249
 1390SOL    HW1 4320   1.722   2.028   0.365 -1.4094 -1.5448  1.1181
 1390SOL    HW2 4321   1.635   2.059   0.230  0.3672  1.2330  0.5251
 1391SOL     OW 4322   0.000   4.005   2.840 -1.0135 -0.3810  0.0154
 1391SOL    HW1 4323  -0.034   3.954   2.761  0.0482 -0.7664 -0.2204
 1391SOL    HW2 4324  -0.056   3.985   2.919 -1.1057 -1.2986 -0.2697
 1392SOL     OW 4325   0.407   4.243   3.799 -0.2593 -0.1827  0.6671
 1392SOL    HW1 4326   0.414   4.171   3.868 -0.0289 -0.5764  0.2458
 1392SOL    HW2 4327   0.499   4.272   3.772 -0.3419 -0.2019  0.3566
 1393SOL     OW 4328   2.113   1.722   2.943 -0.3052 -0.1071  0.6209
 1393SOL    HW1 4329   2.041   1.791   2.954  0.2665  0.2680  2.2115
 1393SOL    HW2 4330   2.099   1.647   3.007 -0.3286 -0.9898 -0.3795
 1394SOL     OW 4331   2.977   3.896   4.838  0.0276 -0.2383  0.3102
 1394SOL    HW1 4332   2.988   3.827   4.910 -1.1072 -0.5073  0.2561
 1394SOL    HW2 4333   3.022   3.864   4.754 -0.6162 -1.0112  0.2386
 1395SOL     OW 4334   1.101   1.548   4.466 -0.1058 -0.0339 -0.2775
 1395SOL    HW1 4335   1.113   1.647   4.462  0.3839 -0.0276  0.8556
 1395SOL    HW2 4336   1.004   1.526   4.475 -0.0431  0.5629  3.2264
 1396SOL     OW 4337   0.232   2.552   3.607  0.0383 -0.5644 -0.2025
 1396SOL    HW1 4338   0.134   2.554   3.587 -0.2946 -1.9179  1.0468
 1396SOL    HW2 4339   0.275   2.637   3.577 -1.2277 -0.5611 -2.1425
 1397SOL     OW 4340   0.229   4.708   4.092 -0.1516 -0.5352 -0.2092
 1397SOL    HW1 4341   0.284   4.792   4.087 -0.8814 -0.0403 -0.0190
 1397SOL    HW2 4342   0.289   4.629   4.080  0.7856 -0.0512  1.0311
 1398SOL     OW 4343   4.213   0.027   1.983  0.5189 -0.1534 -0.2576
 1398SOL    HW1 4344   4.255  -0.058   1.951 -0.1976 -1.0263  1.0218
 1398SOL    HW2 4345   4.147   0.006   2.055  0.4722  1.5153  0.2176
 1399SOL     OW 4346   2.512   0.487   0.325 -0.1321 -0.0273 -0.4572
 1399SOL    HW1 4347   2.436   0.538   0.285 -1.2139  0.1089  1.6282
 1399SOL    HW2 4348   2.563   0.546   0.387  0.4302 -0.6845 -0.2771
 1400SOL     OW 4349   0.005   4.157   3.567 -0.3111 -0.2160  0.2970
 1400SOL    HW1 4350  -0.061   4.147   3.492 -0.4530 -0.7112  0.4822
 1400SOL    HW2 4351   0.079   4.218   3.538  0.2427 -1.2959 -0.6726
 1401SOL     OW 4352   4.143   0.358   2.332 -0.2356 -0.0711  0.3059
 1401SOL    HW1 4353   4.158   0.444   2.381  4.5304 -0.5345  0.1893
 1401SOL    HW2 4354   4.140   0.282   2.398 -0.0583 -0.1707  0.2013
 1402SOL     OW 4355   3.936   3.307   3.263  0.4168  0.3267 -0.2369
 1402SOL    HW1 4356   3.854   3.275   3.217  0.1581 -0.4674  0.7422
 1402SOL    HW2 4357   3.916   3.393   3.310  0.1040  0.0598  0.1204
 1403SOL     OW 4358   3.212   1.351   0.842 -0.5697  0.4958 -0.2975
 1403SOL    HW1 4359   3.218   1.263   0.889 -1.1538  0.6784  0.1247
 1403SOL    HW2 4360   3.247   1.423   0.901 -0.1714  0.5619 -0.6107
 1404SOL     OW 4361   1.223   3.475   2.005  0.8119 -0.0223  0.1736
 1404SOL    HW1 4362   1.219   3.375   2.003  0.8353 -0.0168 -0.1568
 1404SOL    HW2 4363   1.265   3.504   2.091 -0.4834 -0.2519  0.9150
 1405SOL     OW 4364   3.184   1.932   4.073 -0.0196 -0.1444  0.0462
 1405SOL    HW1 4365   3.276   1.892   4.076 -0.3617 -0.9431  0.3979
 1405SOL    HW2 4366   3.157   1.958   4.166 -0.3608 -0.4199  0.0243
 1406SOL     OW 4367   0.648   5.119   4.009  0.9138  0.4433 -0.3573
 1406SOL    HW1 4368   0.602   5.201   4.044  0.9352  0.0208  0.6705
 1406SOL    HW2 4369   0.619   5.104   3.914 -2.9626 -1.0838  0.8473
 1407SOL     OW 4370   2.150   4.102   4.146 -0.1364 -0.1105  0.4583
 1407SOL    HW1 4371   2.150   4.143   4.056  1.4143  0.4623  0.6856
 1407SOL    HW2 4372   2.165   4.173   4.215  0.6321 -0.7829  1.0020
 1408SOL     OW 4373   1.955   1.693   3.547 -0.0677 -0.2930  0.0672
 1408SOL    HW1 4374   1.994   1.780   3.516 -2.7232  0.5063 -1.2311
 1408SOL    HW2 4375   1.887   1.710   3.618 -0.8446 -1.2592 -0.4175
 1409SOL     OW 4376   2.179   3.710   1.654  0.4217 -0.1167  0.3018
 1409SOL    HW1 4377   2.165   3.668   1.744 -0.4045 -1.1188 -0.2681
 1409SOL    HW2 4378   2.091   3.737   1.616  0.9459  2.6231  0.8152
 1410SOL     OW 4379   0.843   4.637   3.521  0.5417  0.3502  0.1886
 1410SOL    HW1 4380   0.913   4.686   3.470  1.9755 -0.1520  1.5966
 1410SOL    HW2 4381   0.855   4.653   3.619 -1.4406  0.3802  0.4713
 1411SOL     OW 4382   3.087   2.468   4.016  0.0368  0.2877 -0.7292
 1411SOL    HW1 4383   3.025   2.390   4.013 -0.3542  0.5387  0.2518
 1411SOL    HW2 4384   3.173   2.444   3.973  0.4151 -1.1496  0.7286
 1412SOL     OW 4385   0.509   0.709   2.654  0.4401  0.1641  0.6595
 1412SOL    HW1 4386   0.543   0.778   2.591 -2.5712  1.0446 -0.1329
 1412SOL    HW2 4387   0.511   0.619   2.609 -1.0360  0.6791 -0.5155
 1413SOL     OW 4388   1.348   4.111   2.441 -0.3159 -0.2520 -0.0798
 1413SOL    HW1 4389   1.402   4.178   2.492  0.5005 -1.3220  0.5040
 1413SOL    HW2 4390   1.387   4.100   2.350 -0.7970  0.4709 -0.3810
 1414SOL     OW 4391   4.503   0.206   0.481  0.1275  0.5890  0.3200
 1414SOL    HW1 4392   4.424   0.207   0.542 -0.8550 -1.8158 -0.7900
 1414SOL    HW2 4393   4.542   0.114   0.477  2.0453  1.3753 -0.3682
 1415SOL     OW 4394   2.103   3.145   0.944 -0.3183 -0.2785  0.2528
 1415SOL    HW1 4395   2.075   3.081   1.016  0.4955  0.5293  1.3097
 1415SOL    HW2 4396   2.194   3.120   0.911  0.7544  1.3129  1.8878
 1416SOL     OW 4397   2.563   1.571   3.095  0.6631 -0.0932 -0.6290
 1416SOL    HW1 4398   2.544   1.667   3.075 -2.0352 -0.6406 -1.1502
 1416SOL    HW2 4399   2.590   1.561   3.191 -4.2976  0.7887  1.1529
 1417SOL     OW 4400   0.955   3.303   3.475  0.1380  0.6421  0.0698
 1417SOL    HW1 4401   0.919   3.264   3.390  0.8988 -0.4487  0.2223
 1417SOL    HW2 4402   0.884   3.357   3.520 -0.5649  0.4572 -0.7938
 1418SOL     OW 4403   4.192   1.940   3.090  0.0735  0.0605  0.4772
 1418SOL    HW1 4404   4.147   1.852   3.105  0.3340 -0.3132 -0.7850
 1418SOL    HW2 4405   4.280   1.925   3.045 -0.3391  1.0186 -0.6996
 1419SOL     OW 4406   5.018   2.989   3.183 -0.4696  0.3359 -0.2772
 1419SOL    HW1 4407   5.087   2.994   3.255 -0.5176  0.1294 -0.2157
 1419SOL    HW2 4408   5.019   3.074   3.131  2.3370 -0.9210 -2.5710
 1420SOL     OW 4409   4.551   3.350   5.127  0.0874  0.3877 -0.8222
 1420SOL    HW1 4410   4.581   3.421   5.191  0.8769 -0.8083  0.1997
 1420SOL    HW2 4411   4.456   3.325   5.147  0.3088  0.0646 -0.1142
 1421SOL     OW 4412   1.347   3.550   3.983  0.3049  0.6432 -0.1759
 1421SOL    HW1 4413   1.317   3.475   4.042  0.7084 -0.2060 -1.0337
 1421SOL    HW2 4414   1.386   3.514   3.899 -1.5485  1.8555 -1.6467
 1422SOL     OW 4415   4.579   1.081   2.810 -0.5842  0.2082 -0.4322
 1422SOL    HW1 4416   4.635   1.111   2.887 -0.5491 -0.6623 -0.1085
 1422SOL    HW2 4417   4.484   1.071   2.840 -0.3688 -1.2651 -0.1824
 1423SOL     OW 4418   4.997   1.071   2.855  0.2242 -0.0393 -0.4532
 1423SOL    HW1 4419   5.071   1.062   2.922  1.3617  0.2118 -1.6450
 1423SOL    HW2 4420   4.912   1.036   2.895  0.2137  2.5604  2.1168
 1424SOL     OW 4421   0.893   2.403   5.014  0.1185  0.2093  0.0416
 1424SOL    HW1 4422   0.881   2.373   4.919 -0.3226 -2.1435  0.7839
 1424SOL    HW2 4423   0.806   2.401   5.062  0.6062 -0.2804  0.9432
 1425SOL     OW 4424   1.311   1.784   3.189 -0.0344  0.2307  0.4795
 1425SOL    HW1 4425   1.227   1.750   3.146  1.1882 -1.0104 -1.0353
 1425SOL    HW2 4426   1.322   1.743   3.279 -1.0334  0.4155  0.6973
 1426SOL     OW 4427   0.337   0.214   1.239  0.1058  0.0509  0.4106
 1426SOL    HW1 4428   0.390   0.284   1.288  1.2763  0.3025 -1.1582
 1426SOL    HW2 4429   0.276   0.258   1.173  1.6376 -0.3704 -1.3694
 1427SOL     OW 4430   3.130   2.670   2.577 -0.0154  0.5422  0.1150
 1427SOL    HW1 4431   3.105   2.703   2.668 -1.0236 -1.8095  0.7645
 1427SOL    HW2 4432   3.093   2.578   2.563  1.1253  0.3545 -2.2420
 1428SOL     OW 4433   0.515   2.470   3.671 -0.4636  0.0138 -0.2768
 1428SOL    HW1 4434   0.424   2.476   3.629 -0.2234  1.9746 -0.6398
 1428SOL    HW2 4435   0.581   2.517   3.612  0.2418  1.1374  1.3450
 1429SOL     OW 4436   0.202   3.707   3.045 -0.1883 -0.1899  0.2826
 1429SOL    HW1 4437   0.286   3.738   3.001 -1.1387 -0.0292 -1.5496
 1429SOL    HW2 4438   0.221   3.626   3.100  0.7105 -2.1283 -2.6257
 1430SOL     OW 4439   1.116   0.580   2.259 -0.1252  0.1701 -0.8530
 1430SOL    HW1 4440   1.149   0.503   2.204  1.5932  0.5126 -0.3289
 1430SOL    HW2 4441   1.191   0.643   2.279 -0.5925 -0.0378  2.0677
 1431SOL     OW 4442   1.485   3.897   5.017 -0.3147  0.0310 -0.1582
 1431SOL    HW1 4443   1.396   3.940   5.002 -0.3073 -0.0269 -0.3665
 1431SOL    HW2 4444   1.529   3.879   4.929 -0.1961 -0.1458 -0.0635
 1432SOL     OW 4445   3.243   1.059   1.663 -0.3312  0.0579  0.4431
 1432SOL    HW1 4446   3.327   1.031   1.616  0.4722 -2.7871  3.2532
 1432SOL    HW2 4447   3.168   1.001   1.634 -0.2644 -0.4403  1.2594
 1433SOL     OW 4448   1.272   2.809   0.882 -0.2103  0.0410 -0.4884
 1433SOL    HW1 4449   1.327   2.890   0.859  0.6384 -0.2602  0.4250
 1433SOL    HW2 4450   1.218   2.829   0.963 -0.5747 -0.0625 -0.7048
 1434SOL     OW 4451   3.249   3.989   4.063 -0.1648 -0.4626  0.1883
 1434SOL    HW1 4452   3.196   4.073   4.047 -0.7647 -1.1520 -1.6842
 1434SOL    HW2 4453   3.200   3.911   4.027  1.6932 -1.2571 -0.7639
 1435SOL     OW 4454   3.028   4.344   2.215 -0.0761 -0.4178  0.4794
 1435SOL    HW1 4455   3.067   4.368   2.127  0.0365 -0.5309  0.4996
 1435SOL    HW2 4456   2.929   4.332   2.205 -0.0326 -0.6545  0.3236
 1436SOL     OW 4457   0.143   3.320   0.106 -0.6963  0.5919  0.4023
 1436SOL    HW1 4458   0.136   3.250   0.177 -0.3105 -0.1460 -0.2765
 1436SOL    HW2 4459   0.229   3.308   0.055 -1.7161  0.0666 -1.2732
 1437SOL     OW 4460   4.961   1.832   4.705  0.2796 -0.2007  0.2053
 1437SOL    HW1 4461   4.915   1.803   4.789  0.4456 -0.8037  0.0908
 1437SOL    HW2 4462   4.945   1.930   4.691 -0.7844 -0.3538  0.2791
 1438SOL     OW 4463   1.680   2.527   2.907 -0.7474 -0.5650  0.3407
 1438SOL    HW1 4464   1.641   2.581   2.982  0.7407 -0.6005  1.1757
 1438SOL    HW2 4465   1.777   2.550   2.897 -0.6473 -1.4376 -0.8007
 1439SOL     OW 4466   0.283   4.391   2.251 -0.5897  0.0399 -0.7836
 1439SOL    HW1 4467   0.277   4.314   2.316  0.2678  0.2118 -0.4879
 1439SOL    HW2 4468   0.238   4.471   2.291 -0.5390 -0.0080 -0.6261
 1440SOL     OW 4469   3.565   1.345   1.298 -0.0801 -0.7225  0.0026
 1440SOL    HW1 4470   3.585   1.337   1.200  2.1777  0.6088  0.2897
 1440SOL    HW2 4471   3.646   1.318   1.350 -1.0236 -0.7367  1.5207
 1441SOL     OW 4472   2.346   3.897   1.716 -1.0179  0.4471  0.2426
 1441SOL    HW1 4473   2.424   3.860   1.766 -0.0502  0.3874 -1.2292
 1441SOL    HW2 4474   2.282   3.824   1.695 -1.5128  0.5005  1.4909
 1442SOL     OW 4475   4.783   1.041   3.012  0.7733  0.0041 -0.1089
 1442SOL    HW1 4476   4.821   0.951   3.034  0.3914 -0.3805 -0.9445
 1442SOL    HW2 4477   4.820   1.110   3.074  2.4087 -0.4358 -0.5417
 1443SOL     OW 4478   0.508   0.933   0.757 -0.3975  0.4288 -0.5017
 1443SOL    HW1 4479   0.550   0.848   0.790  0.2939  0.2923 -1.6663
 1443SOL    HW2 4480   0.456   0.913   0.674 -1.4339  0.8960  0.0302
 1444SOL     OW 4481   3.908   3.489   1.309  0.4998  0.7117  0.0721
 1444SOL    HW1 4482   3.835   3.420   1.304  0.2191  0.7937  2.2966
 1444SOL    HW2 4483   3.872   3.578   1.285 -0.2056  0.7745  1.3032
 1445SOL     OW 4484   1.107   3.241   1.087 -0.5533  0.1831 -0.5811
 1445SOL    HW1 4485   1.047   3.290   1.025 -0.6243  2.0834  0.8927
 1445SOL    HW2 4486   1.056   3.166   1.130 -1.1233  0.2236 -1.1729
 1446SOL     OW 4487   1.953   3.372   0.990  0.1304  1.0430 -0.3186
 1446SOL    HW1 4488   1.854   3.365   0.987  0.1757  0.8144 -1.9020
 1446SOL    HW2 4489   1.994   3.281   0.980  0.5164  0.8959  2.0290
 1447SOL     OW 4490   4.048   1.331   2.992 -0.4130  0.0599  0.2502
 1447SOL    HW1 4491   4.140   1.318   2.954  0.0942 -0.3704  1.5520
 1447SOL    HW2 4492   3.988   1.370   2.923  0.2686 -1.3349 -1.1942
 1448SOL     OW 4493   2.894   1.132   1.157 -0.3532 -0.0476 -0.2976
 1448SOL    HW1 4494   2.805   1.124   1.201  0.0582  0.3871  0.6399
 1448SOL    HW2 4495   2.960   1.170   1.222  0.9983 -2.1678 -0.3287
 1449SOL     OW 4496   0.304   2.990   5.119  0.4118  0.2418  0.2872
 1449SOL    HW1 4497   0.350   2.925   5.059 -0.6365  0.4499 -0.7967
 1449SOL    HW2 4498   0.362   3.069   5.133  1.2821 -0.4685  0.7812
 1450SOL     OW 4499   2.873   4.274   0.946 -0.1928 -0.4852 -0.2178
 1450SOL    HW1 4500   2.972   4.263   0.955 -0.3582 -2.1161 -0.1670
 1450SOL    HW2 4501   2.836   4.311   1.031  0.1342 -1.7482  0.4979
 1451SOL     OW 4502   4.072   4.754   1.995 -0.7526 -0.6387  0.4317
 1451SOL    HW1 4503   3.986   4.784   1.952 -0.4171  1.1970  0.9289
 1451SOL    HW2 4504   4.069   4.776   2.092  0.4581 -0.1298  0.3628
 1452SOL     OW 4505   3.501   4.857   1.897 -0.1284  0.4398 -0.6631
 1452SOL    HW1 4506   3.403   4.873   1.883 -0.1814 -1.1122 -2.5909
 1452SOL    HW2 4507   3.554   4.918   1.839 -0.0534 -0.3876 -1.4794
 1453SOL     OW 4508   0.846   2.912   2.185  0.0912  0.2989 -0.3737
 1453SOL    HW1 4509   0.920   2.970   2.150  0.0421 -0.1804 -1.3165
 1453SOL    HW2 4510   0.828   2.934   2.281  1.3410  0.5483 -0.1764
 1454SOL     OW 4511   3.513   1.940   1.625  0.1605  1.0243  0.4333
 1454SOL    HW1 4512   3.496   1.856   1.676 -0.0682  0.2718 -0.8327
 1454SOL    HW2 4513   3.432   1.999   1.631 -0.6528  0.0632 -0.6695
 1455SOL     OW 4514   0.795   2.948   3.517  0.3356 -0.1390 -0.5541
 1455SOL    HW1 4515   0.885   2.913   3.543  0.3243 -2.0245 -2.7101
 1455SOL    HW2 4516   0.806   3.032   3.464  0.6710  0.7096  0.8229
 1456SOL     OW 4517   1.925   4.032   0.305 -0.0906  0.5788 -0.4323
 1456SOL    HW1 4518   1.877   4.113   0.271  1.1880  1.1084 -1.0112
 1456SOL    HW2 4519   1.962   4.050   0.396 -2.1850 -0.3292  0.6922
 1457SOL     OW 4520   2.612   1.134   1.735 -0.1953  0.5528 -0.4792
 1457SOL    HW1 4521   2.647   1.109   1.644  2.4726  0.6065  0.4517
 1457SOL    HW2 4522   2.553   1.061   1.769 -0.4120  0.0682 -1.8313
 1458SOL     OW 4523   0.843   2.626   2.311  0.0742  0.2198  0.1396
 1458SOL    HW1 4524   0.857   2.713   2.264 -0.8174  0.6728  0.6863
 1458SOL    HW2 4525   0.923   2.605   2.366  0.5624  0.3697 -0.5070
 1459SOL     OW 4526   0.941   0.895   0.199 -0.0015 -0.2214 -0.1117
 1459SOL    HW1 4527   0.957   0.922   0.105 -1.4295 -0.1335 -0.3513
 1459SOL    HW2 4528   0.962   0.971   0.260 -0.1848  0.1009 -0.4507
 1460SOL     OW 4529   5.097   3.462   1.614  0.0897  0.1196  0.1455
 1460SOL    HW1 4530   5.057   3.461   1.522  0.3377  0.1125  0.0351
 1460SOL    HW2 4531   5.084   3.553   1.655  2.2962  1.0157 -0.9464
 1461SOL     OW 4532   3.556   5.023   3.888 -0.5217  0.7465  0.4334
 1461SOL    HW1 4533   3.546   4.929   3.920  2.0051  0.8159  1.6624
 1461SOL    HW2 4534   3.560   5.023   3.788 -2.9872 -0.1049  0.2643
 1462SOL     OW 4535   1.387   4.516   4.774  0.2490  0.0193  0.5077
 1462SOL    HW1 4536   1.415   4.543   4.682 -0.0023 -1.2199  0.0469
 1462SOL    HW2 4537   1.298   4.558   4.794  1.5789  2.6648  1.3656
 1463SOL     OW 4538   1.957   2.450   1.376 -0.1770 -0.2766  0.2991
 1463SOL    HW1 4539   1.909   2.538   1.378  0.7668  0.3514 -2.0017
 1463SOL    HW2 4540   2.012   2.444   1.293 -0.0143 -2.9667  0.5311
 1464SOL     OW 4541   5.111   0.735   1.764  0.2288 -0.0195 -0.7839
 1464SOL    HW1 4542   5.203   0.744   1.803  0.0314 -2.6820  0.5251
 1464SOL    HW2 4543   5.119   0.704   1.669  0.6891  0.4349 -0.8975
 1465SOL     OW 4544   2.113   2.201   2.389  0.3122 -0.1407  0.0412
 1465SOL    HW1 4545   2.057   2.125   2.356 -1.6786  0.8914  0.8533
 1465SOL    HW2 4546   2.119   2.271   2.318 -0.8952  0.4789  0.5190
 1466SOL     OW 4547   3.340   0.902   2.756 -0.4167 -0.0675 -0.2917
 1466SOL    HW1 4548   3.439   0.903   2.744 -0.4358  1.8878 -0.7053
 1466SOL    HW2 4549   3.298   0.958   2.685 -1.7784 -0.4483  0.1891
 1467SOL     OW 4550   1.723   5.149   5.103  0.5252  0.1866  0.1965
 1467SOL    HW1 4551   1.798   5.158   5.039  0.3043 -0.6386 -0.1860
 1467SOL    HW2 4552   1.729   5.061   5.150  0.2151  0.4303  0.7090
 1468SOL     OW 4553   4.665   0.008   1.192 -0.2675  0.0570  0.0483
 1468SOL    HW1 4554   4.597   0.075   1.162 -0.9291 -0.4109  0.4705
 1468SOL    HW2 4555   4.699   0.034   1.282  0.7343  0.7387 -0.5143
 1469SOL     OW 4556   4.131   2.176   1.252  0.2833  0.0342 -0.5077
 1469SOL    HW1 4557   4.109   2.187   1.155  1.7616  0.3307 -0.8282
 1469SOL    HW2 4558   4.055   2.212   1.307 -0.3757  0.2867 -1.5480
 1470SOL     OW 4559   4.989   0.118   3.928  0.1265  0.1732  0.5605
 1470SOL    HW1 4560   5.018   0.022   3.935  0.7291  0.2370 -0.8427
 1470SOL    HW2 4561   5.041   0.173   3.994  0.6366 -0.2726  0.5364
 1471SOL     OW 4562   4.902   3.540   4.883 -0.1346 -0.5754 -0.0694
 1471SOL    HW1 4563   4.974   3.482   4.844  0.4495 -0.6375  1.0717
 1471SOL    HW2 4564   4.821   3.535   4.825  0.8011 -0.4314 -1.4345
 1472SOL     OW 4565   0.192   2.077   4.434  0.2050 -0.5881  0.1754
 1472SOL    HW1 4566   0.145   2.155   4.476  0.4053 -0.7848  0.7697
 1472SOL    HW2 4567   0.159   2.066   4.340 -0.7476 -0.5650  0.4939
 1473SOL     OW 4568   2.522   1.602   3.962  0.0947 -0.0906 -0.0402
 1473SOL    HW1 4569   2.492   1.590   4.057  3.2389 -2.3026  0.8387
 1473SOL    HW2 4570   2.484   1.529   3.905  1.3469 -1.1397  0.4310
 1474SOL     OW 4571   1.330   4.234   0.094 -0.2422  0.3421 -0.5895
 1474SOL    HW1 4572   1.427   4.256   0.106 -0.1241 -0.2828 -0.3582
 1474SOL    HW2 4573   1.307   4.240  -0.003  0.1831 -0.0994 -0.7234
 1475SOL     OW 4574   2.846   0.087   4.167 -0.3295  0.6712  0.4318
 1475SOL    HW1 4575   2.768   0.146   4.186  0.1958  0.8358  2.1770
 1475SOL    HW2 4576   2.890   0.117   4.082 -0.3502  2.5048  1.0243
 1476SOL     OW 4577   2.379   4.392   4.053  0.2977  0.1469 -0.1788
 1476SOL    HW1 4578   2.307   4.327   4.077 -0.7929  1.3732  0.0065
 1476SOL    HW2 4579   2.360   4.480   4.097 -0.1988  1.6455 -3.1022
 1477SOL     OW 4580   1.939   1.152   4.165  0.5061 -0.4534  0.5366
 1477SOL    HW1 4581   1.860   1.103   4.128  0.2617 -0.4274  1.0199
 1477SOL    HW2 4582   1.978   1.100   4.241  0.7652 -0.3119  0.5018
 1478SOL     OW 4583   5.066   3.998   0.580  0.0963 -0.2831  0.2908
 1478SOL    HW1 4584   4.982   3.993   0.525 -0.4017 -0.0213  1.0079
 1478SOL    HW2 4585   5.066   3.923   0.647 -0.5666  0.8718  1.6408
 1479SOL     OW 4586   0.131   3.548   0.649  0.2112  0.4526 -0.1808
 1479SOL    HW1 4587   0.150   3.484   0.723 -1.6616  0.9368  0.7902
 1479SOL    HW2 4588   0.032   3.551   0.632  0.6497 -0.6396 -3.6420
 1480SOL     OW 4589   3.592   4.963   0.383 -0.4601 -0.6345  0.0262
 1480SOL    HW1 4590   3.547   5.053   0.388 -0.2362 -0.4210 -1.5082
 1480SOL    HW2 4591   3.528   4.896   0.348  0.2208 -0.4431 -1.6511
 1481SOL     OW 4592   3.668   5.015   1.460  0.1502 -0.0498  0.0263
 1481SOL    HW1 4593   3.660   5.096   1.402  1.2001 -0.5455 -0.8559
 1481SOL    HW2 4594   3.577   4.985   1.487 -0.3774  0.2521 -1.2986
 1482SOL     OW 4595   2.707   2.909   4.941  0.0546  0.2027 -0.2043
 1482SOL    HW1 4596   2.802   2.880   4.957  0.1702  0.0399 -1.1021
 1482SOL    HW2 4597   2.700   2.947   4.849 -1.2014 -1.8033 -1.0045
 1483SOL     OW 4598   4.458   4.157   4.938  0.0872 -0.1687  0.2386
 1483SOL    HW1 4599   4.406   4.096   4.998 -1.1838  0.1916 -0.4528
 1483SOL    HW2 4600   4.414   4.247   4.936  0.8074  0.1776 -0.2834
 1484SOL     OW 4601   4.166   0.000   0.307 -0.1450 -0.7376  0.5501
 1484SOL    HW1 4602   4.133   0.060   0.234  0.6363 -0.1362  0.6669
 1484SOL    HW2 4603   4.265   0.013   0.317 -0.5318  0.7937  3.1440
 1485SOL     OW 4604   1.723   1.144   4.449 -0.5734 -0.1209 -0.3570
 1485SOL    HW1 4605   1.663   1.143   4.369 -0.2546  0.9782 -0.6169
 1485SOL    HW2 4606   1.684   1.204   4.519  0.5386  1.1361 -0.7864
 1486SOL     OW 4607   1.753   1.583   1.468  0.7093  0.5939  0.1478
 1486SOL    HW1 4608   1.739   1.677   1.497  1.5205  1.3393 -1.7073
 1486SOL    HW2 4609   1.846   1.554   1.492  1.2379  1.0711 -1.1954
 1487SOL     OW 4610   2.193   1.172   3.600  0.1757 -0.2066  0.4409
 1487SOL    HW1 4611   2.210   1.232   3.522 -0.5151 -0.8608 -0.2328
 1487SOL    HW2 4612   2.171   1.080   3.567 -2.2708 -0.0047  1.2779
 1488SOL     OW 4613   4.233   1.062   1.424  0.1517 -0.3539  0.0963
 1488SOL    HW1 4614   4.168   1.134   1.401 -0.4601 -0.3678  1.6620
 1488SOL    HW2 4615   4.188   0.973   1.418  0.7616 -0.5968 -1.3191
 1489SOL     OW 4616   0.718   2.366   1.858 -0.5373  0.1201 -0.3005
 1489SOL    HW1 4617   0.745   2.460   1.881  0.8692 -0.4890  0.6520
 1489SOL    HW2 4618   0.699   2.315   1.942  0.8473 -1.0454 -0.6563
 1490SOL     OW 4619   5.146   0.397   2.852 -0.4652  0.0822 -0.3575
 1490SOL    HW1 4620   5.122   0.462   2.780 -1.1639  0.2291 -0.0014
 1490SOL    HW2 4621   5.073   0.330   2.862  0.6181 -1.3069 -1.3115
 1491SOL     OW 4622   0.512   2.660   4.307  0.3639  0.1309  0.3014
 1491SOL    HW1 4623   0.447   2.729   4.276 -0.5566 -1.1268 -0.6686
 1491SOL    HW2 4624   0.603   2.701   4.315 -0.0000  1.2703 -0.9990
 1492SOL     OW 4625   0.902   4.078   0.365  0.3370 -0.3996 -0.5888
 1492SOL    HW1 4626   0.898   4.153   0.431  1.1050 -0.9891  0.1471
 1492SOL    HW2 4627   0.817   4.076   0.312  0.2255  0.8591 -0.4935
 1493SOL     OW 4628   1.131   2.441   4.024  0.1889 -0.8082  0.1684
 1493SOL    HW1 4629   1.085   2.372   3.968  1.3004 -1.6530  0.2565
 1493SOL    HW2 4630   1.230   2.431   4.014  0.3983  1.6642 -0.8777
 1494SOL     OW 4631   1.405   3.029   0.770  0.3908  0.4743  0.6516
 1494SOL    HW1 4632   1.351   3.108   0.799 -0.2074  0.2044  0.2852
 1494SOL    HW2 4633   1.502   3.048   0.787  0.2242  1.1289  0.9305
 1495SOL     OW 4634   3.414   2.320   1.843  0.3858 -0.3778 -0.3519
 1495SOL    HW1 4635   3.389   2.385   1.915  0.9443 -0.1801 -0.3368
 1495SOL    HW2 4636   3.380   2.229   1.867 -1.3365  0.0835 -0.8609
 1496SOL     OW 4637   0.673   0.711   3.398  0.2389  0.1198 -0.5076
 1496SOL    HW1 4638   0.723   0.701   3.312  0.7990  0.0301 -0.1760
 1496SOL    HW2 4639   0.616   0.630   3.413  0.1038  0.1552 -0.8117
 1497SOL     OW 4640   2.919   0.021   5.044 -0.2608 -0.3129 -0.8952
 1497SOL    HW1 4641   2.998   0.047   5.098 -1.1212 -1.1250  0.8230
 1497SOL    HW2 4642   2.909   0.083   4.966  2.0077 -0.1715 -1.1209
 1498SOL     OW 4643   2.885   0.746   4.166 -0.1319 -0.3461  0.0994
 1498SOL    HW1 4644   2.891   0.745   4.266  0.9844  0.0014  0.0522
 1498SOL    HW2 4645   2.813   0.810   4.137 -0.8215 -0.8435  0.6779
 1499SOL     OW 4646   2.020   4.589   4.511 -0.0218 -0.3338  0.4875
 1499SOL    HW1 4647   2.004   4.491   4.518  0.8367 -0.6738 -1.5314
 1499SOL    HW2 4648   1.934   4.636   4.489 -0.3190 -0.6961  0.8632
 1500SOL     OW 4649   3.487   2.938   0.708 -0.1116 -0.0205  0.1269
 1500SOL    HW1 4650   3.390   2.923   0.687 -0.3381  0.1278  1.0360
 1500SOL    HW2 4651   3.541   2.867   0.663 -0.8080 -1.2010  1.0600
 1501SOL     OW 4652   1.446   1.267   2.141  0.0617 -0.2504 -0.1194
 1501SOL    HW1 4653   1.366   1.301   2.092 -0.8418 -0.8387  0.9145
 1501SOL    HW2 4654   1.475   1.336   2.208  0.0904 -0.2653 -0.1166
 1502SOL     OW 4655   4.520   2.822   4.098 -0.3497  0.7194 -0.0982
 1502SOL    HW1 4656   4.517   2.814   3.998  0.7659 -0.4084 -0.0648
 1502SOL    HW2 4657   4.613   2.807   4.130 -0.3617  2.6205  1.0226
 1503SOL     OW 4658   1.868   5.011   1.260 -0.7439  0.2307 -0.0091
 1503SOL    HW1 4659   1.965   5.021   1.237 -0.5790  1.1860  1.0003
 1503SOL    HW2 4660   1.855   4.929   1.314 -0.1074  1.2157  1.7078
 1504SOL     OW 4661   3.452   4.437   4.857 -0.2181  0.2673  0.2360
 1504SOL    HW1 4662   3.410   4.401   4.940 -0.6828  0.0070 -0.1140
 1504SOL    HW2 4663   3.549   4.455   4.875 -0.6347  1.6991  1.3051
 1505SOL     OW 4664   4.877   0.326   2.894 -0.3078  0.5780  0.3149
 1505SOL    HW1 4665   4.843   0.420   2.884  1.1432  0.9388 -1.6783
 1505SOL    HW2 4666   4.830   0.267   2.829  0.6460  0.4645 -0.2824
 1506SOL     OW 4667   1.742   3.612   2.859  0.1806  0.1876 -0.3373
 1506SOL    HW1 4668   1.815   3.644   2.920  0.0965  1.5454 -0.9235
 1506SOL    HW2 4669   1.668   3.679   2.857  0.8340  0.9563 -3.0656
 1507SOL     OW 4670   4.735   3.497   0.426 -0.0336 -0.0037  0.0693
 1507SOL    HW1 4671   4.804   3.432   0.394  1.1894  0.8471  0.9134
 1507SOL    HW2 4672   4.686   3.457   0.504 -0.1208 -0.3839 -0.1764
 1508SOL     OW 4673   4.559   4.763   3.739  0.4794 -0.0381 -0.1706
 1508SOL    HW1 4674   4.542   4.840   3.801 -0.2026 -1.2249  1.1683
 1508SOL    HW2 4675   4.472   4.729   3.704  0.6309 -1.2836  0.6181
 1509SOL     OW 4676   1.533   2.312   0.877 -0.6537  0.2801 -0.0829
 1509SOL    HW1 4677   1.579   2.372   0.811  1.5085 -0.5294  0.5813
 1509SOL    HW2 4678   1.458   2.265   0.832  0.0749  0.5580 -1.6905
 1510SOL     OW 4679   4.590   2.293   3.257  0.8666 -0.1390  0.2137
 1510SOL    HW1 4680   4.620   2.252   3.172  1.9591  2.0833 -0.5619
 1510SOL    HW2 4681   4.651   2.265   3.331  0.3845 -1.4605  0.1180
 1511SOL     OW 4682   1.439   3.495   2.996  0.4382 -0.1119  0.0628
 1511SOL    HW1 4683   1.461   3.565   3.064  1.4321 -1.4553  1.1789
 1511SOL    HW2 4684   1.342   3.471   3.003  0.2454  0.6712  0.1259
 1512SOL     OW 4685   3.145   1.021   3.931 -0.2776 -0.3298 -0.5381
 1512SOL    HW1 4686   3.066   1.034   3.990  0.2149 -1.2449  0.3549
 1512SOL    HW2 4687   3.200   1.104   3.930 -0.5781 -0.1231 -0.1425
 1513SOL     OW 4688   4.409   3.366   4.102 -0.4974  0.0773 -0.2055
 1513SOL    HW1 4689   4.468   3.291   4.133 -0.6374  0.7417  1.8367
 1513SOL    HW2 4690   4.462   3.428   4.044 -0.1372 -1.0935 -1.1696
 1514SOL     OW 4691   3.928   0.170   3.793  0.4577  0.0440  0.2772
 1514SOL    HW1 4692   3.984   0.090   3.815  0.1178  0.1842  1.7432
 1514SOL    HW2 4693   3.969   0.252   3.834  0.1906  0.4542 -0.2525
 1515SOL     OW 4694   2.659   1.420   4.584  0.2753  0.5798  0.0849
 1515SOL    HW1 4695   2.620   1.493   4.639  1.1312  2.0309 -1.1478
 1515SOL    HW2 4696   2.758   1.417   4.599  0.2691 -0.2287 -0.0002
 1516SOL     OW 4697   2.003   5.059   0.463  0.4869 -0.4136  0.2664
 1516SOL    HW1 4698   2.100   5.039   0.452  0.3921 -0.5004 -0.4614
 1516SOL    HW2 4699   1.970   5.111   0.384 -0.2957 -1.2999 -0.0108
 1517SOL     OW 4700   4.356   1.111   0.697  0.4544 -0.3874 -0.5038
 1517SOL    HW1 4701   4.450   1.079   0.699 -0.4361 -3.2799  1.4815
 1517SOL    HW2 4702   4.314   1.085   0.610  0.4412 -2.7700  0.1456
 1518SOL     OW 4703   0.300   1.773   1.856  0.5089  0.1359 -0.6350
 1518SOL    HW1 4704   0.352   1.858   1.851  2.8380 -1.2315 -1.1637
 1518SOL    HW2 4705   0.348   1.701   1.805 -2.0753 -1.1883 -1.3836
 1519SOL     OW 4706   3.712   1.027   3.113  0.2503  0.4324 -0.6085
 1519SOL    HW1 4707   3.617   0.997   3.115  0.2178 -0.3801 -4.9240
 1519SOL    HW2 4708   3.717   1.125   3.133 -1.4375  0.4327 -0.0337
 1520SOL     OW 4709   4.469   4.477   2.813  0.7154 -0.0995 -0.0590
 1520SOL    HW1 4710   4.469   4.473   2.713 -2.1989  2.2347 -0.2870
 1520SOL    HW2 4711   4.399   4.414   2.848  2.4693 -1.7462  0.6789
 1521SOL     OW 4712   0.305   2.602   0.819  0.0874  0.0760 -0.1759
 1521SOL    HW1 4713   0.315   2.618   0.721  0.0090  0.4457 -0.1241
 1521SOL    HW2 4714   0.209   2.612   0.845  0.2281  0.7932  0.0814
 1522SOL     OW 4715   0.081   0.783   3.922 -0.0068 -0.1604  0.3205
 1522SOL    HW1 4716   0.128   0.870   3.906 -1.1050 -0.0425 -2.9417
 1522SOL    HW2 4717   0.149   0.713   3.943  0.9036  1.3854  2.9768
 1523SOL     OW 4718   3.226   2.127   3.801 -0.0046  0.1791  0.2065
 1523SOL    HW1 4719   3.213   2.096   3.707 -1.8850  1.7439 -0.1344
 1523SOL    HW2 4720   3.146   2.100   3.856  0.7774 -0.1542  1.2097
 1524SOL     OW 4721   3.942   3.992   2.345  0.2582  0.3000  0.5941
 1524SOL    HW1 4722   4.027   4.012   2.296  1.5683  0.0449  2.6345
 1524SOL    HW2 4723   3.884   4.074   2.348  1.2840  1.0397  0.7490
 1525SOL     OW 4724   4.190   3.097   2.106  0.6639  0.0046 -0.6917
 1525SOL    HW1 4725   4.137   3.181   2.098 -0.1758 -0.4969 -0.5005
 1525SOL    HW2 4726   4.242   3.081   2.022  1.5774  1.1969 -0.3840
 1526SOL     OW 4727   0.593   0.512   4.278 -0.8711  0.7644  0.3457
 1526SOL    HW1 4728   0.693   0.518   4.274 -0.8746  1.0148  0.5965
 1526SOL    HW2 4729   0.557   0.487   4.188 -0.4898 -0.7083  0.5913
 1527SOL     OW 4730   0.705   1.870   3.424 -0.4020 -0.2106 -0.2089
 1527SOL    HW1 4731   0.687   1.811   3.346 -4.4251  0.2280  0.1436
 1527SOL    HW2 4732   0.702   1.966   3.394 -1.2637 -0.0612  0.3187
 1528SOL     OW 4733   4.094   0.128   1.324 -0.2000 -0.6101 -0.2801
 1528SOL    HW1 4734   4.070   0.105   1.230 -0.0626  1.0608 -0.7493
 1528SOL    HW2 4735   4.016   0.170   1.369 -0.2281 -1.2993  0.3255
 1529SOL     OW 4736   4.981   2.147   0.326 -0.0888  0.1112  0.0504
 1529SOL    HW1 4737   4.928   2.218   0.279 -1.0932 -1.4294 -1.2660
 1529SOL    HW2 4738   4.942   2.131   0.416  0.0222  1.0669  0.2827
 1530SOL     OW 4739   4.906   3.273   0.442 -0.1710 -0.0575 -0.4596
 1530SOL    HW1 4740   4.914   3.237   0.349  3.3000  1.0773 -0.7771
 1530SOL    HW2 4741   4.965   3.220   0.503  0.1362  1.2055  0.3785
 1531SOL     OW 4742   4.613   3.370   1.030  0.1715 -0.2594 -0.6275
 1531SOL    HW1 4743   4.624   3.325   1.118 -0.8123 -0.9070 -0.8276
 1531SOL    HW2 4744   4.566   3.458   1.042 -0.7298 -0.7370 -0.5925
 1532SOL     OW 4745   3.470   4.696   1.641 -0.7931  0.3588 -0.2183
 1532SOL    HW1 4746   3.377   4.664   1.626 -1.0579  1.3186 -0.7232
 1532SOL    HW2 4747   3.472   4.796   1.638  0.1953  0.3673  0.1477
 1533SOL     OW 4748   0.530   4.978   4.401  0.1174 -0.1747  0.3268
 1533SOL    HW1 4749   0.509   4.881   4.388  1.1753 -0.1554 -2.0025
 1533SOL    HW2 4750   0.448   5.032   4.383  0.5942 -0.4182 -3.2293
 1534SOL     OW 4751   1.013   4.392   4.588 -0.2309 -0.0018 -0.4094
 1534SOL    HW1 4752   1.001   4.474   4.644 -1.2241  0.9172 -1.9285
 1534SOL    HW2 4753   1.071   4.414   4.509 -1.3448 -0.4837 -1.3773
 1535SOL     OW 4754   2.487   1.042   0.954  0.2617  0.3038 -0.1321
 1535SOL    HW1 4755   2.547   0.966   0.976 -0.7963 -0.3616  0.5468
 1535SOL    HW2 4756   2.479   1.051   0.855  1.6035  0.5252 -0.2331
 1536SOL     OW 4757   5.121   2.468   3.523  0.3935 -0.1052 -0.3849
 1536SOL    HW1 4758   5.115   2.487   3.425  0.5295  0.3509 -0.3075
 1536SOL    HW2 4759   5.055   2.524   3.572  0.6583  0.0197 -0.1700
 1537SOL     OW 4760   1.179   2.773   4.004 -0.0505 -0.4434 -0.0238
 1537SOL    HW1 4761   1.206   2.841   4.072 -0.6509 -0.7205  0.5040
 1537SOL    HW2 4762   1.218   2.684   4.028 -0.9259 -0.7222  0.4322
 1538SOL     OW 4763   2.274   0.113   1.215 -0.2095  0.1902 -0.3042
 1538SOL    HW1 4764   2.367   0.106   1.178 -0.1136 -0.1586  0.0017
 1538SOL    HW2 4765   2.267   0.195   1.272  0.0543 -0.0633  0.0911
 1539SOL     OW 4766   2.071   3.780   3.351 -0.3024 -0.1925  0.5554
 1539SOL    HW1 4767   2.106   3.693   3.385 -3.4245 -1.5152  0.6973
 1539SOL    HW2 4768   2.008   3.820   3.418 -0.8529  0.8956 -0.5578
 1540SOL     OW 4769   2.862   0.438   1.565  0.3774 -0.0701 -0.0815
 1540SOL    HW1 4770   2.923   0.517   1.571  0.0746  0.0316  3.4243
 1540SOL    HW2 4771   2.893   0.368   1.629 -1.7826 -1.0312 -0.0275
 1541SOL     OW 4772   0.432   1.076   4.089  0.1940  0.0690  0.0064
 1541SOL    HW1 4773   0.352   1.080   4.029  1.7986  0.2163 -2.2919
 1541SOL    HW2 4774   0.415   1.131   4.171 -2.0276  0.0794 -0.3889
 1542SOL     OW 4775   4.662   4.371   5.143 -0.4761 -0.1915 -0.1068
 1542SOL    HW1 4776   4.567   4.352   5.167 -0.5804 -0.9743 -1.0727
 1542SOL    HW2 4777   4.714   4.285   5.144  0.6010  0.4098  1.9223
 1543SOL     OW 4778   3.685   1.639   1.779  0.2665  0.1731  0.7165
 1543SOL    HW1 4779   3.586   1.653   1.771  0.3053  0.5134  0.8318
 1543SOL    HW2 4780   3.731   1.686   1.704  0.2199 -1.4978 -0.4209
 1544SOL     OW 4781   4.412   3.913   3.763 -0.6531 -0.0002  0.3498
 1544SOL    HW1 4782   4.491   3.906   3.702 -0.5481  0.9205  0.3669
 1544SOL    HW2 4783   4.378   3.822   3.785  1.3649 -0.5183  1.5900
 1545SOL     OW 4784   1.572   4.983   4.815 -0.0919  0.5723  0.1904
 1545SOL    HW1 4785   1.535   5.033   4.894  1.3233 -0.0982  1.3310
 1545SOL    HW2 4786   1.496   4.944   4.762 -1.0835  0.8400  1.3550
 1546SOL     OW 4787   1.115   3.738   2.000 -0.0051 -0.0316 -0.2782
 1546SOL    HW1 4788   1.168   3.653   1.995 -1.0779 -0.6565 -3.0936
 1546SOL    HW2 4789   1.133   3.783   2.087  0.8709 -2.9492  1.1887
 1547SOL     OW 4790   2.579   0.504   3.457  0.0672 -0.3782  0.1336
 1547SOL    HW1 4791   2.672   0.468   3.463 -0.1399 -1.3177 -1.6227
 1547SOL    HW2 4792   2.575   0.593   3.502  2.9035  1.7218 -3.2003
 1548SOL     OW 4793   1.484   1.074   2.990 -0.1682 -0.0258  0.0958
 1548SOL    HW1 4794   1.489   1.116   2.900  0.2754 -0.3562 -0.0340
 1548SOL    HW2 4795   1.576   1.053   3.022 -0.3413 -0.1665  0.5060
 1549SOL     OW 4796   4.861   0.415   3.387  0.1111 -0.0816  0.6124
 1549SOL    HW1 4797   4.858   0.483   3.313 -0.1251  0.7372  1.3625
 1549SOL    HW2 4798   4.949   0.368   3.385 -0.0574 -0.3963 -0.4672
 1550SOL     OW 4799   3.746   4.629   1.120  0.4162 -0.0875 -0.6765
 1550SOL    HW1 4800   3.692   4.673   1.048  2.6288  0.8782 -1.8779
 1550SOL    HW2 4801   3.751   4.531   1.104 -2.0489 -0.4294  0.2720
 1551SOL     OW 4802   1.899   4.557   3.513  0.6037  0.1165 -0.0249
 1551SOL    HW1 4803   1.868   4.651   3.522  1.4482  0.3850  0.2102
 1551SOL    HW2 4804   1.888   4.527   3.418 -0.5794  0.1141  0.1087
 1552SOL     OW 4805   4.605   0.963   1.780  0.4865 -0.3345  1.1038
 1552SOL    HW1 4806   4.695   0.958   1.825 -0.1898 -1.9551  2.3981
 1552SOL    HW2 4807   4.569   1.055   1.789  1.4671  0.0120  1.7206
 1553SOL     OW 4808   5.049   2.285   2.297  0.3285  0.3202 -0.0278
 1553SOL    HW1 4809   5.100   2.279   2.211 -1.2213  0.8979 -1.0225
 1553SOL    HW2 4810   5.005   2.197   2.316 -1.6383  0.9575 -1.3513
 1554SOL     OW 4811   4.802   3.769   4.598 -0.3791  0.2256  0.1666
 1554SOL    HW1 4812   4.792   3.833   4.521  0.1181 -0.6977 -0.6910
 1554SOL    HW2 4813   4.870   3.803   4.662 -0.0044  0.4790 -0.3636
 1555SOL     OW 4814   3.590   0.403   3.055 -0.5899  0.1676  0.3946
 1555SOL    HW1 4815   3.640   0.407   3.141  1.7886 -1.0209 -0.8075
 1555SOL    HW2 4816   3.595   0.491   3.009 -0.1633  0.2586  0.6105
 1556SOL     OW 4817   5.140   3.294   3.368  0.1341 -0.6877  0.0636
 1556SOL    HW1 4818   5.181   3.367   3.422  0.3938 -0.4777 -0.4100
 1556SOL    HW2 4819   5.199   3.214   3.369 -1.1819 -1.7176  2.4272
 1557SOL     OW 4820   0.722   4.476   2.760 -0.5123  0.0986  0.1035
 1557SOL    HW1 4821   0.686   4.531   2.685  0.2610  0.4160 -0.0437
 1557SOL    HW2 4822   0.816   4.503   2.779 -0.9517  0.5612  1.7085
 1558SOL     OW 4823   1.424   4.960   3.177 -0.0450 -0.2629  0.0968
 1558SOL    HW1 4824   1.518   4.928   3.167 -0.2904 -0.5205 -1.7158
 1558SOL    HW2 4825   1.419   5.056   3.147 -0.5682 -0.6210 -0.9951
 1559SOL     OW 4826   0.819   0.687   5.047 -0.9858 -0.0029 -0.0519
 1559SOL    HW1 4827   0.892   0.622   5.025 -2.0661 -0.6666 -1.8764
 1559SOL    HW2 4828   0.770   0.655   5.128 -2.5300 -2.4715 -1.8190
 1560SOL     OW 4829   3.074   2.196   0.551  0.2074  0.5633  0.5757
 1560SOL    HW1 4830   3.167   2.163   0.571  0.2341  0.4215  0.2144
 1560SOL    HW2 4831   3.077   2.295   0.534  0.7418  0.1610 -2.1434
 1561SOL     OW 4832   1.972   3.519   4.583  0.1544 -0.1125  0.2329
 1561SOL    HW1 4833   1.991   3.616   4.596 -0.4536 -0.0783  0.9144
 1561SOL    HW2 4834   1.964   3.474   4.671 -0.4533 -0.6006 -0.0633
 1562SOL     OW 4835   5.124   2.332   1.597  0.0709  0.8186 -0.2705
 1562SOL    HW1 4836   5.165   2.272   1.665 -1.0810  1.8072  1.3552
 1562SOL    HW2 4837   5.192   2.354   1.526  1.0219 -0.9359  0.0438
 1563SOL     OW 4838   0.315   2.799   0.285  0.1397 -0.6163  0.5186
 1563SOL    HW1 4839   0.390   2.865   0.282 -0.8077  0.5367  1.2057
 1563SOL    HW2 4840   0.311   2.750   0.199  1.7526 -0.7946  0.5142
 1564SOL     OW 4841   0.644   3.853   2.159 -0.1669 -0.2246  0.3130
 1564SOL    HW1 4842   0.688   3.938   2.128 -0.4012 -0.2887 -0.2071
 1564SOL    HW2 4843   0.597   3.870   2.245 -0.8596  0.3777 -0.1684
 1565SOL     OW 4844   1.303   3.293   0.753 -0.2136  0.1343  0.3309
 1565SOL    HW1 4845   1.358   3.310   0.671  0.3084  1.3521  0.9147
 1565SOL    HW2 4846   1.227   3.358   0.756  1.1112  1.7155  1.9821
 1566SOL     OW 4847   1.001   2.585   1.299  0.0643 -0.1684 -0.5026
 1566SOL    HW1 4848   1.040   2.676   1.307 -0.8568  0.3459 -1.6212
 1566SOL    HW2 4849   1.071   2.523   1.263  0.8149 -0.0241  0.6466
 1567SOL     OW 4850   0.030   2.432   2.510  0.5656  0.2964  0.3551
 1567SOL    HW1 4851  -0.035   2.399   2.442 -0.7344  1.6786  0.8557
 1567SOL    HW2 4852   0.070   2.518   2.478  1.7902 -0.2901  0.2763
 1568SOL     OW 4853   3.336   4.308   4.645  0.6442  0.8561 -0.1064
 1568SOL    HW1 4854   3.327   4.213   4.674 -2.0060  1.0983  0.1018
 1568SOL    HW2 4855   3.378   4.362   4.719  1.2953  0.0451  0.1291
 1569SOL     OW 4856   2.283   3.429   0.912  0.0078  0.7443  0.8392
 1569SOL    HW1 4857   2.367   3.411   0.861 -0.2607  0.5987  0.4403
 1569SOL    HW2 4858   2.220   3.352   0.901 -0.8641  1.5874 -0.2826
 1570SOL     OW 4859   4.809   3.914   0.443  0.3892 -0.6075 -0.6508
 1570SOL    HW1 4860   4.816   4.007   0.407 -0.3083 -0.8452 -1.4231
 1570SOL    HW2 4861   4.842   3.849   0.375  0.0158 -0.9960 -0.4649
 1571SOL     OW 4862   0.440   4.820   1.831 -0.1836 -0.0435  0.0836
 1571SOL    HW1 4863   0.478   4.733   1.862  1.1220  0.9911  1.5963
 1571SOL    HW2 4864   0.513   4.876   1.792 -0.6123  1.0441  0.7841
 1572SOL     OW 4865   2.976   4.044   0.695  0.0534  0.2821  0.4275
 1572SOL    HW1 4866   2.951   4.094   0.777  1.8488 -0.4930  1.4920
 1572SOL    HW2 4867   3.059   4.084   0.655 -0.2556  0.0542 -0.4689
 1573SOL     OW 4868   3.463   0.756   5.094 -0.2466 -0.1840  0.4306
 1573SOL    HW1 4869   3.436   0.851   5.078  1.1783  0.1985  0.2127
 1573SOL    HW2 4870   3.504   0.718   5.011 -0.7365 -0.9803  0.5382
 1574SOL     OW 4871   1.290   1.765   1.009  0.6552 -0.3725  0.0170
 1574SOL    HW1 4872   1.233   1.800   0.935 -0.8051 -0.5676  0.9975
 1574SOL    HW2 4873   1.376   1.815   1.012 -0.2621  1.2906 -0.2806
 1575SOL     OW 4874   2.630   1.824   3.848  0.3018  0.0152  0.0215
 1575SOL    HW1 4875   2.583   1.792   3.765  0.5429  0.6911 -0.3925
 1575SOL    HW2 4876   2.599   1.771   3.927 -0.1864 -0.4160 -0.4485
 1576SOL     OW 4877   0.588   0.134   0.563  0.5275 -0.1728  0.6872
 1576SOL    HW1 4878   0.617   0.100   0.474 -0.0990 -0.0819  0.4457
 1576SOL    HW2 4879   0.599   0.062   0.631  1.4746 -0.0886  0.6381
 1577SOL     OW 4880   4.325   2.090   0.433  0.2373 -0.1219 -0.0899
 1577SOL    HW1 4881   4.357   2.070   0.340  0.5403 -0.0621 -0.0008
 1577SOL    HW2 4882   4.295   2.006   0.477 -0.7873 -0.0237 -0.5640
 1578SOL     OW 4883   4.501   3.224   0.816 -0.2088  0.1836 -0.2523
 1578SOL    HW1 4884   4.514   3.293   0.887  1.7432 -0.5507  0.1657
 1578SOL    HW2 4885   4.552   3.141   0.841 -1.1029 -0.7991 -1.5653
 1579SOL     OW 4886   1.003   2.051   2.926  0.2868 -0.3725 -0.1278
 1579SOL    HW1 4887   1.096   2.061   2.960  0.2744  1.5974 -0.5272
 1579SOL    HW2 4888   0.964   1.965   2.959  2.3046 -1.3544 -0.1506
 1580SOL     OW 4889   3.869   4.246   1.803 -0.3273 -0.8566  0.2691
 1580SOL    HW1 4890   3.938   4.236   1.731  1.4732  0.4028  1.7166
 1580SOL    HW2 4891   3.860   4.159   1.852  0.7198 -0.8829  0.4468
 1581SOL     OW 4892   2.348   4.658   4.129  0.9648  0.2201 -0.3960
 1581SOL    HW1 4893   2.272   4.701   4.081 -0.2975 -0.2604  1.0728
 1581SOL    HW2 4894   2.316   4.624   4.218  2.0846 -2.9057 -1.0628
 1582SOL     OW 4895   3.923   2.272   1.860  0.1982 -0.7860 -0.3283
 1582SOL    HW1 4896   3.829   2.295   1.835  0.6561 -0.5060 -1.9285
 1582SOL    HW2 4897   3.976   2.355   1.874 -0.5254 -0.8155  4.0603
 1583SOL     OW 4898   1.973   1.327   1.280 -0.1771 -0.4622  0.0399
 1583SOL    HW1 4899   1.977   1.340   1.379 -1.0916 -3.1408  0.5373
 1583SOL    HW2 4900   1.916   1.398   1.239 -0.7018  0.0579  1.5875
 1584SOL     OW 4901   5.129   3.734   4.948 -0.2998 -0.4125  0.6056
 1584SOL    HW1 4902   5.212   3.763   4.996 -1.1829  0.0427  1.8981
 1584SOL    HW2 4903   5.082   3.664   5.001 -0.0482 -1.7009 -0.7948
 1585SOL     OW 4904   2.029   2.136   4.867  0.2749 -0.2234  0.4842
 1585SOL    HW1 4905   2.072   2.225   4.884 -0.9785  0.5130 -0.0268
 1585SOL    HW2 4906   2.091   2.063   4.895  1.6065  0.7950  0.2873
 1586SOL     OW 4907   1.932   1.183   4.733 -0.3012 -0.8839  0.1010
 1586SOL    HW1 4908   1.997   1.110   4.713  0.0198 -0.9846  1.4239
 1586SOL    HW2 4909   1.948   1.260   4.670  0.0725 -1.5140 -0.5907
 1587SOL     OW 4910   1.154   1.810   0.184 -0.0590  0.4481  0.1425
 1587SOL    HW1 4911   1.113   1.837   0.097  0.1013  1.0685  0.2568
 1587SOL    HW2 4912   1.238   1.863   0.199  0.9719 -1.0128 -0.2356
 1588SOL     OW 4913   0.418   3.219   1.628 -0.6130 -0.0317  0.3097
 1588SOL    HW1 4914   0.343   3.185   1.571  0.5807  0.0727 -1.3840
 1588SOL    HW2 4915   0.434   3.316   1.608  1.6016 -0.6439 -1.3115
 1589SOL     OW 4916   0.825   3.926   4.641 -0.5198 -0.6732  0.4815
 1589SOL    HW1 4917   0.735   3.962   4.664 -0.7773 -0.7533 -0.3663
 1589SOL    HW2 4918   0.889   4.001   4.627  0.3495 -0.5854  3.9212
 1590SOL     OW 4919   2.477   2.558   4.584  0.0273  0.0172 -0.0352
 1590SOL    HW1 4920   2.433   2.586   4.670  0.7897 -1.8476  1.0295
 1590SOL    HW2 4921   2.553   2.620   4.564  1.0976 -0.6652  1.7406
 1591SOL     OW 4922   4.762   2.621   1.256  0.2902  0.0077 -0.2477
 1591SOL    HW1 4923   4.752   2.683   1.334  1.4415 -1.3096  0.9986
 1591SOL    HW2 4924   4.727   2.531   1.281 -0.8506 -0.0295 -1.8472
 1592SOL     OW 4925   0.716   2.677   3.577 -0.5399 -0.3352 -0.1203
 1592SOL    HW1 4926   0.740   2.774   3.571  0.2641 -0.4575  0.8342
 1592SOL    HW2 4927   0.697   2.641   3.486 -0.2357  0.5721 -0.5473
 1593SOL     OW 4928   1.978   1.455   0.952  0.2965 -0.4804  0.0818
 1593SOL    HW1 4929   1.955   1.359   0.970  0.0760 -0.4541 -0.0692
 1593SOL    HW2 4930   2.059   1.459   0.893 -0.8203 -0.5913 -1.4874
 1594SOL     OW 4931   5.001   3.268   1.922 -0.0843 -0.3696 -0.2383
 1594SOL    HW1 4932   5.092   3.272   1.880 -0.2469  0.0333 -0.5643
 1594SOL    HW2 4933   4.959   3.179   1.903  0.7174 -1.0342  0.9414
 1595SOL     OW 4934   2.350   2.618   4.824  0.1837  0.6347 -0.0616
 1595SOL    HW1 4935   2.328   2.688   4.893  0.5061  2.0339 -1.3247
 1595SOL    HW2 4936   2.293   2.537   4.839  0.6829  0.6362  2.2139
 1596SOL     OW 4937   1.437   4.309   1.584  0.2483  0.0816 -0.3006
 1596SOL    HW1 4938   1.492   4.226   1.581 -0.9463 -0.7208 -0.4805
 1596SOL    HW2 4939   1.343   4.288   1.559 -0.3895  1.2224  1.0034
 1597SOL     OW 4940   0.076   1.565   2.686 -0.3078  0.0014  0.6614
 1597SOL    HW1 4941   0.105   1.482   2.638 -0.3287  1.7823 -2.7397
 1597SOL    HW2 4942   0.124   1.644   2.647 -1.0542  1.7367  3.0540
 1598SOL     OW 4943   2.254   4.846   1.392 -0.3932 -0.0398 -0.0928
 1598SOL    HW1 4944   2.182   4.793   1.436 -1.1111 -0.1405 -1.3362
 1598SOL    HW2 4945   2.213   4.912   1.329  0.6035 -1.4850 -2.3997
 1599SOL     OW 4946   0.320   3.983   4.546 -0.2199 -0.3363 -0.3418
 1599SOL    HW1 4947   0.320   3.981   4.646 -0.1959  0.2295 -0.3224
 1599SOL    HW2 4948   0.308   4.078   4.515  0.6627 -0.3895 -0.8676
 1600SOL     OW 4949   1.420   4.242   4.814  0.4899 -0.2364  0.8543
 1600SOL    HW1 4950   1.429   4.337   4.784  0.3330 -0.2957  0.6245
 1600SOL    HW2 4951   1.511   4.204   4.829  0.6292 -0.5897 -0.7270
 1601SOL     OW 4952   1.602   1.010   2.255 -0.2672  0.3724  0.2824
 1601SOL    HW1 4953   1.687   1.060   2.270  0.1181 -0.1291 -0.2251
 1601SOL    HW2 4954   1.535   1.070   2.211  0.2313  0.4181 -0.4322
 1602SOL     OW 4955   0.237   4.935   2.887 -0.1066  0.3587  0.1850
 1602SOL    HW1 4956   0.177   4.996   2.939  0.7495 -0.1017  1.7576
 1602SOL    HW2 4957   0.256   4.853   2.941 -0.8856 -1.1507 -1.7194
 1603SOL     OW 4958   1.150   1.428   3.717 -0.5504  0.3533 -0.6459
 1603SOL    HW1 4959   1.217   1.358   3.692 -1.7801 -0.7360 -1.0869
 1603SOL    HW2 4960   1.103   1.459   3.634  0.2607  2.0364 -0.5038
 1604SOL     OW 4961   2.979   2.693   3.879  0.0826  0.1851  0.2084
 1604SOL    HW1 4962   3.005   2.615   3.936  0.5092 -0.5774 -0.9868
 1604SOL    HW2 4963   3.049   2.765   3.886  0.7776 -0.4181 -0.2782
 1605SOL     OW 4964   4.019   2.333   5.103  0.2978  0.1639  0.2834
 1605SOL    HW1 4965   4.008   2.243   5.145 -0.2736  0.2345  0.2954
 1605SOL    HW2 4966   3.950   2.344   5.031 -0.1451  0.8988  0.8131
 1606SOL     OW 4967   0.904   0.663   2.127  0.5395  0.0082 -0.4797
 1606SOL    HW1 4968   0.979   0.619   2.175  0.7565  1.2379  0.3599
 1606SOL    HW2 4969   0.941   0.731   2.063  0.1565  0.6832  0.0032
 1607SOL     OW 4970   0.668   3.967   3.702 -0.4150  0.0541 -0.0465
 1607SOL    HW1 4971   0.718   3.919   3.630  1.5513  2.0738 -0.1385
 1607SOL    HW2 4972   0.677   3.917   3.788  0.0019 -0.6887 -0.5119
 1608SOL     OW 4973   4.039   4.100   3.330 -0.1307 -0.3637 -0.4184
 1608SOL    HW1 4974   3.951   4.053   3.329 -0.1177 -0.4009 -1.6210
 1608SOL    HW2 4975   4.030   4.187   3.379 -0.5872 -0.8059  0.3008
 1609SOL     OW 4976   2.799   0.849   2.614 -0.4218  0.3701  0.2785
 1609SOL    HW1 4977   2.886   0.817   2.576  0.4825  1.9049  0.9849
 1609SOL    HW2 4978   2.726   0.830   2.548  0.0557 -2.7258  0.4484
 1610SOL     OW 4979   1.858   2.010   4.691 -0.1557 -0.1316  0.0725
 1610SOL    HW1 4980   1.901   2.069   4.759 -2.1044  0.3548  0.9514
 1610SOL    HW2 4981   1.850   1.917   4.727  0.7650 -0.3974 -0.3768
 1611SOL     OW 4982   1.325   3.649   4.478  0.2955  0.0780 -0.3372
 1611SOL    HW1 4983   1.237   3.647   4.432 -0.1775  0.0013  0.5513
 1611SOL    HW2 4984   1.397   3.623   4.413 -0.3345  0.0887 -1.0531
 1612SOL     OW 4985   3.995   1.910   4.012  0.1212  0.5366  0.6156
 1612SOL    HW1 4986   4.093   1.890   4.016 -0.0083  0.0527  2.3902
 1612SOL    HW2 4987   3.958   1.876   3.926  1.4686  0.5941 -0.0254
 1613SOL     OW 4988   1.095   1.285   0.096  0.3387 -0.0161  0.6553
 1613SOL    HW1 4989   1.126   1.254   0.006  1.6336  1.6644  0.4584
 1613SOL    HW2 4990   1.157   1.250   0.166 -0.0740 -0.4866  0.7891
 1614SOL     OW 4991   4.522   4.951   3.370  0.2933  0.3631 -0.1257
 1614SOL    HW1 4992   4.475   4.984   3.288  1.1235 -1.3493 -1.3399
 1614SOL    HW2 4993   4.534   4.852   3.364  0.5899  0.2341  1.9719
 1615SOL     OW 4994   0.767   3.968   4.980 -0.5998 -0.3320 -0.2754
 1615SOL    HW1 4995   0.700   4.013   5.039 -1.0251  1.1220 -1.8004
 1615SOL    HW2 4996   0.859   3.990   5.011 -0.8052  1.2537 -0.7084
 1616SOL     OW 4997   1.079   1.127   3.604 -0.2489 -0.8230 -0.1948
 1616SOL    HW1 4998   1.028   1.195   3.552  0.9404  0.5114  0.3040
 1616SOL    HW2 4999   1.175   1.156   3.611 -0.2532 -1.1735  2.3028
 1617SOL     OW 5000   3.482   1.521   0.844  0.0630 -0.3695  0.6476
 1617SOL    HW1 5001   3.412   1.576   0.889  1.7466 -0.0770  3.1143
 1617SOL    HW2 5002   3.489   1.432   0.889  0.5004 -0.8398 -0.3149
 1618SOL     OW 5003   4.635   3.626   0.787 -0.0090 -0.2262  0.2510
 1618SOL    HW1 5004   4.611   3.541   0.740  2.5255 -0.1594 -1.3526
 1618SOL    HW2 5005   4.552   3.668   0.825 -1.5961 -2.3548 -0.6791
 1619SOL     OW 5006   3.768   4.429   3.008 -0.7186  0.2838  0.0865
 1619SOL    HW1 5007   3.723   4.518   2.996 -0.4603  0.2738 -1.0426
 1619SOL    HW2 5008   3.847   4.423   2.947  1.1996  0.5099  2.3571
 1620SOL     OW 5009   0.002   0.799   1.123 -0.6983 -0.0292 -0.1186
 1620SOL    HW1 5010  -0.048   0.736   1.183  0.3508  0.0551  0.8720
 1620SOL    HW2 5011  -0.059   0.872   1.093 -1.1541  0.1553  1.1949
 1621SOL     OW 5012   2.028   3.306   4.176 -0.1101  0.0055  0.1235
 1621SOL    HW1 5013   1.975   3.377   4.223  0.8524  1.4645 -0.8751
 1621SOL    HW2 5014   2.118   3.299   4.219  0.3574  0.5298 -0.7397
 1622SOL     OW 5015   3.912   3.871   1.093 -0.1144  0.0673  0.3503
 1622SOL    HW1 5016   3.928   3.969   1.106 -0.0161  0.0461  0.3878
 1622SOL    HW2 5017   3.998   3.826   1.072 -0.4013  0.2618 -1.4305
 1623SOL     OW 5018   1.879   3.911   4.825  0.3152 -0.3474 -0.0121
 1623SOL    HW1 5019   1.909   3.929   4.732  0.9718  1.5711  0.5213
 1623SOL    HW2 5020   1.959   3.892   4.883  0.0884  0.2066  0.4951
 1624SOL     OW 5021   5.111   0.343   1.249  0.3182 -0.1020  0.0702
 1624SOL    HW1 5022   5.139   0.254   1.285  0.2487 -0.9039 -1.7263
 1624SOL    HW2 5023   5.017   0.363   1.277 -0.4821 -1.6814 -1.2754
 1625SOL     OW 5024   0.719   2.612   1.190  0.5596 -0.0207 -0.7199
 1625SOL    HW1 5025   0.784   2.577   1.258 -0.3321 -2.2156 -0.9151
 1625SOL    HW2 5026   0.761   2.611   1.100 -0.2083 -3.2472 -1.1596
 1626SOL     OW 5027   4.544   2.285   0.174  0.2554 -0.1606  0.4441
 1626SOL    HW1 5028   4.540   2.340   0.091 -2.0152  1.9963  1.8476
 1626SOL    HW2 5029   4.538   2.345   0.254 -0.5759 -2.3592  2.1253
 1627SOL     OW 5030   4.787   1.076   3.550 -0.0526  0.2476 -0.4968
 1627SOL    HW1 5031   4.763   0.980   3.565 -0.8819  0.6763  1.1502
 1627SOL    HW2 5032   4.858   1.082   3.480  2.1517 -1.8145  1.3904
 1628SOL     OW 5033   2.278   2.255   1.033  0.0157 -0.5151  0.4532
 1628SOL    HW1 5034   2.213   2.179   1.040  0.6299 -1.0957  0.0597
 1628SOL    HW2 5035   2.331   2.246   0.948 -0.3845  0.7598  0.0407
 1629SOL     OW 5036   4.129   2.021   2.661  0.1783  0.4107  0.2461
 1629SOL    HW1 5037   4.182   1.990   2.582  0.1342  1.0714 -0.0469
 1629SOL    HW2 5038   4.074   1.945   2.695  1.2097 -0.2575  0.4829
 1630SOL     OW 5039   3.652   0.715   3.309  0.1596 -0.2555  0.1626
 1630SOL    HW1 5040   3.749   0.740   3.304 -0.2274  1.5899  0.9142
 1630SOL    HW2 5041   3.643   0.616   3.307  1.9189 -0.4461 -2.0478
 1631SOL     OW 5042   3.543   3.383   4.954  0.0373 -0.4657  0.1928
 1631SOL    HW1 5043   3.488   3.305   4.923 -0.8941 -0.4210  1.6204
 1631SOL    HW2 5044   3.568   3.369   5.050  1.3065  0.2125 -0.0313
 1632SOL     OW 5045   0.640   4.584   2.537  0.2293 -0.0478 -0.5397
 1632SOL    HW1 5046   0.658   4.643   2.459 -0.0372 -0.7381 -1.1358
 1632SOL    HW2 5047   0.542   4.568   2.546  0.3763 -1.6779 -1.3817
 1633SOL     OW 5048   0.138   4.616   3.715  0.1327 -0.1282 -1.0467
 1633SOL    HW1 5049   0.178   4.571   3.795  1.1117 -0.2491 -1.5893
 1633SOL    HW2 5050   0.071   4.684   3.745 -0.1437 -0.7700 -0.1631
 1634SOL     OW 5051   4.193   0.832   0.389  0.2383  0.1578 -0.5887
 1634SOL    HW1 5052   4.241   0.919   0.378  0.9374 -0.1348  0.0595
 1634SOL    HW2 5053   4.224   0.768   0.320 -1.0145  0.7131 -1.7181
 1635SOL     OW 5054   4.820   0.308   2.068 -0.0530  0.4598 -0.3138
 1635SOL    HW1 5055   4.918   0.316   2.089 -0.3405  2.0965  0.6358
 1635SOL    HW2 5056   4.795   0.377   2.000 -0.5406  0.0310 -0.5714
 1636SOL     OW 5057   3.690   0.063   4.036  0.1282  0.2943  0.2881
 1636SOL    HW1 5058   3.653  -0.004   3.972  0.6450  0.5396 -0.2874
 1636SOL    HW2 5059   3.616   0.122   4.069 -0.3640 -0.6907  0.9820
 1637SOL     OW 5060   2.876   4.315   2.737  0.4346 -0.3303 -0.0867
 1637SOL    HW1 5061   2.871   4.414   2.723  1.0088  0.0758  2.0920
 1637SOL    HW2 5062   2.965   4.291   2.775  1.1731 -2.0508 -2.6579
 1638SOL     OW 5063   3.595   0.898   2.717  0.3906  0.0716  0.1484
 1638SOL    HW1 5064   3.633   0.985   2.749  0.5157 -0.4636  1.5365
 1638SOL    HW2 5065   3.632   0.876   2.627  0.8023  1.1599  0.0327
 1639SOL     OW 5066   2.558   1.715   1.177  0.1145  0.3264  0.0394
 1639SOL    HW1 5067   2.539   1.620   1.154  0.5609  0.5084 -1.1260
 1639SOL    HW2 5068   2.621   1.754   1.110 -0.5651  1.6413  0.1297
 1640SOL     OW 5069   5.135   2.747   2.557 -0.3476  0.4362 -0.3847
 1640SOL    HW1 5070   5.222   2.711   2.590  0.2315  1.2944 -0.9272
 1640SOL    HW2 5071   5.062   2.683   2.579  0.1246  0.5605  1.7522
 1641SOL     OW 5072   3.796   0.809   0.043 -0.4208 -0.1493 -0.0538
 1641SOL    HW1 5073   3.726   0.879   0.028 -0.8206 -0.4565  0.3577
 1641SOL    HW2 5074   3.827   0.814   0.138  0.5117  0.3432 -0.3734
 1642SOL     OW 5075   1.190   5.079   4.107 -0.0301  0.2304  0.3640
 1642SOL    HW1 5076   1.185   5.165   4.056  1.1113 -1.1307 -2.2514
 1642SOL    HW2 5077   1.130   5.085   4.187  0.5639  3.6689  0.7356
 1643SOL     OW 5078   4.510   0.484   2.671  0.2341 -0.3110  0.1772
 1643SOL    HW1 5079   4.509   0.384   2.672 -0.4994 -0.3117  1.1389
 1643SOL    HW2 5080   4.596   0.517   2.708 -0.7538 -0.6254  3.0303
 1644SOL     OW 5081   3.542   2.668   1.551  0.0077 -0.2753 -0.1968
 1644SOL    HW1 5082   3.544   2.624   1.461 -3.3487  1.3772 -1.2549
 1644SOL    HW2 5083   3.564   2.766   1.540 -1.8323  0.2450  0.4845
 1645SOL     OW 5084   4.935   0.735   2.118 -0.0311 -0.2207 -0.1394
 1645SOL    HW1 5085   4.952   0.652   2.065 -0.1831  0.3364 -1.0895
 1645SOL    HW2 5086   4.950   0.716   2.215  1.2749 -1.0002 -0.4670
 1646SOL     OW 5087   4.976   3.454   2.334  0.1128  0.1329 -0.8164
 1646SOL    HW1 5088   5.006   3.537   2.288  2.1783 -0.0776  0.0718
 1646SOL    HW2 5089   4.905   3.477   2.401  0.7228  1.2119 -0.5149
 1647SOL     OW 5090   1.853   5.048   2.102 -0.2320 -0.3253 -0.1332
 1647SOL    HW1 5091   1.951   5.068   2.091 -0.1230 -2.0300 -2.9192
 1647SOL    HW2 5092   1.837   4.951   2.089 -2.5059  0.1604 -1.3852
 1648SOL     OW 5093   1.339   0.602   3.942  0.2926  0.2347 -0.3042
 1648SOL    HW1 5094   1.376   0.695   3.946  1.5305 -0.2473  0.1073
 1648SOL    HW2 5095   1.271   0.590   4.014  0.9102  0.5154  0.3434
 1649SOL     OW 5096   2.477   0.715   3.060  0.0465  0.0697 -0.0463
 1649SOL    HW1 5097   2.413   0.777   3.105 -0.7440 -1.1216  0.5299
 1649SOL    HW2 5098   2.571   0.739   3.085 -0.2580  0.8977  0.3243
 1650SOL     OW 5099   2.661   0.125   3.773 -0.4903 -0.0965  0.6714
 1650SOL    HW1 5100   2.604   0.162   3.700  0.3067  0.9655  0.5681
 1650SOL    HW2 5101   2.753   0.163   3.766 -0.6802  0.8730  2.8651
 1651SOL     OW 5102   5.072   0.503   2.290  0.2266  0.4928 -0.3918
 1651SOL    HW1 5103   5.003   0.490   2.361 -0.8884  1.9184 -1.1415
 1651SOL    HW2 5104   5.066   0.430   2.223  0.4659 -0.1969  0.3239
 1652SOL     OW 5105   3.358   2.078   3.360  1.2327 -0.1367  0.2236
 1652SOL    HW1 5106   3.401   2.004   3.308  0.9484 -0.8624  0.9937
 1652SOL    HW2 5107   3.333   2.044   3.451  0.0907  0.5899  0.1965
 1653SOL     OW 5108   5.120   2.265   1.261  0.0963  0.0910  0.0883
 1653SOL    HW1 5109   5.085   2.177   1.291  0.3484  0.3453  1.1774
 1653SOL    HW2 5110   5.044   2.321   1.227  0.1355 -1.0762 -2.0926
 1654SOL     OW 5111   4.999   3.762   2.693 -0.3459  0.0847  0.2704
 1654SOL    HW1 5112   4.904   3.790   2.704 -0.0436  0.8043  1.2534
 1654SOL    HW2 5113   5.017   3.740   2.597 -1.1807  1.1816 -0.1538
 1655SOL     OW 5114   0.248   4.071   4.197 -0.4236  0.0008  0.1089
 1655SOL    HW1 5115   0.211   4.003   4.261 -0.3834 -3.1848 -2.9560
 1655SOL    HW2 5116   0.172   4.112   4.145 -0.2341 -2.1358 -2.0347
 1656SOL     OW 5117   4.776   0.607   4.654 -0.1313  0.3533 -0.0779
 1656SOL    HW1 5118   4.853   0.658   4.615 -0.4210  0.1788 -0.9132
 1656SOL    HW2 5119   4.725   0.563   4.580 -1.0077  0.4324  0.4689
 1657SOL     OW 5120   0.262   4.243   3.506 -0.6134  0.4762  0.2002
 1657SOL    HW1 5121   0.288   4.235   3.602  1.0573  0.0343 -0.2579
 1657SOL    HW2 5122   0.300   4.327   3.468 -0.0993 -0.0286 -0.4173
 1658SOL     OW 5123   1.179   2.016   4.637 -0.5572 -0.1936 -0.5208
 1658SOL    HW1 5124   1.157   2.019   4.735  1.2814 -0.8506 -0.0361
 1658SOL    HW2 5125   1.142   2.097   4.592 -2.0656 -0.2372  0.5641
 1659SOL     OW 5126   4.990   4.024   3.072 -0.0102  0.3605 -0.2176
 1659SOL    HW1 5127   4.968   4.120   3.055 -0.0618  0.4758  0.4871
 1659SOL    HW2 5128   4.910   3.968   3.052  0.2868  0.3573 -1.4991
 1660SOL     OW 5129   2.434   0.894   3.324 -0.0559  0.0523  0.3493
 1660SOL    HW1 5130   2.496   0.829   3.369  0.4670  0.9263  0.9350
 1660SOL    HW2 5131   2.450   0.986   3.361 -0.4853  0.5917 -0.7660
 1661SOL     OW 5132   1.121   0.596   1.694  0.3352  0.3938  0.1109
 1661SOL    HW1 5133   1.102   0.658   1.617  0.1161  0.6368  0.3538
 1661SOL    HW2 5134   1.170   0.646   1.765  1.0970 -0.0001 -0.1328
 1662SOL     OW 5135   4.288   1.101   0.416 -0.2525  0.5536  0.1867
 1662SOL    HW1 5136   4.205   1.154   0.395 -1.4528 -1.2905  0.0423
 1662SOL    HW2 5137   4.360   1.126   0.352 -1.4840  0.4912 -1.2979
 1663SOL     OW 5138   5.101   4.619   1.802 -0.5629  0.2279  0.0777
 1663SOL    HW1 5139   5.044   4.570   1.736 -1.0465 -2.0190  2.0106
 1663SOL    HW2 5140   5.185   4.649   1.757  0.3969 -3.5850 -1.0558
 1664SOL     OW 5141   4.825   4.648   4.082 -0.1444 -0.2137  0.5415
 1664SOL    HW1 5142   4.828   4.643   3.982  0.7040 -0.8100  0.5835
 1664SOL    HW2 5143   4.919   4.647   4.118 -0.4690 -1.5448  1.4083
 1665SOL     OW 5144   5.104   4.055   4.817 -0.2725 -0.1522  0.6109
 1665SOL    HW1 5145   5.050   4.064   4.901  0.2881 -0.7966  1.0487
 1665SOL    HW2 5146   5.062   3.986   4.757 -1.6185  1.4656 -0.4175
 1666SOL     OW 5147   4.558   3.760   5.052  0.5672  0.0271  0.0034
 1666SOL    HW1 5148   4.547   3.795   4.959  0.6501 -2.1464 -0.8957
 1666SOL    HW2 5149   4.654   3.740   5.069  0.6601  1.0796  0.8580
 1667SOL     OW 5150   2.477   4.456   0.313  0.1883  0.6723 -0.6893
 1667SOL    HW1 5151   2.551   4.438   0.378  0.2961  0.0762 -0.9720
 1667SOL    HW2 5152   2.481   4.389   0.239 -2.7219 -1.6743  1.0675
 1668SOL     OW 5153   3.715   2.612   4.409 -0.3338 -0.7560  0.1571
 1668SOL    HW1 5154   3.761   2.528   4.379 -0.6641 -0.2119 -2.0510
 1668SOL    HW2 5155   3.618   2.595   4.421 -0.3060 -0.8245  0.2855
 1669SOL     OW 5156   3.499   3.867   2.284  0.0373 -0.2434 -0.1966
 1669SOL    HW1 5157   3.582   3.821   2.315  1.3212  0.2904 -2.6046
 1669SOL    HW2 5158   3.421   3.807   2.299  1.0747 -1.4873  0.5052
 1670SOL     OW 5159   4.330   4.178   1.554  0.4115  0.7875  0.4533
 1670SOL    HW1 5160   4.400   4.218   1.494 -0.2199 -0.1672 -0.9618
 1670SOL    HW2 5161   4.363   4.090   1.590 -0.2436  0.0966 -0.6159
 1671SOL     OW 5162   3.471   1.708   3.700 -0.3692  0.0444  0.1052
 1671SOL    HW1 5163   3.433   1.655   3.776 -0.8319 -2.5566 -1.7672
 1671SOL    HW2 5164   3.405   1.707   3.624  0.7985  1.0050 -0.9535
 1672SOL     OW 5165   3.408   1.765   4.104  0.5066 -0.2671 -0.2391
 1672SOL    HW1 5166   3.471   1.800   4.036  0.4213  1.5779  0.5537
 1672SOL    HW2 5167   3.427   1.669   4.122  2.1629 -0.1087 -1.0183
 1673SOL     OW 5168   2.358   0.751   0.398 -0.6821  0.1689 -0.1966
 1673SOL    HW1 5169   2.347   0.719   0.304 -0.1975 -0.7776  0.0582
 1673SOL    HW2 5170   2.301   0.695   0.459  1.7838 -1.7115  0.5426
 1674SOL     OW 5171   2.140   3.090   1.385  0.2210  0.4849  0.3753
 1674SOL    HW1 5172   2.082   3.160   1.427  1.0996  0.7193  1.2468
 1674SOL    HW2 5173   2.183   3.035   1.457  1.9940  1.0735 -0.1827
 1675SOL     OW 5174   4.490   3.765   0.158 -0.0392 -0.2703 -0.1947
 1675SOL    HW1 5175   4.545   3.777   0.076  2.3025 -1.7858  1.0302
 1675SOL    HW2 5176   4.399   3.733   0.133 -0.5377  2.3960 -2.3095
 1676SOL     OW 5177   2.291   1.567   2.738  0.0159  0.7078 -0.4557
 1676SOL    HW1 5178   2.362   1.614   2.686  1.7438 -0.5491  0.6669
 1676SOL    HW2 5179   2.229   1.634   2.778  1.5239  1.9607 -0.1354
 1677SOL     OW 5180   2.761   0.515   0.174  0.3036  0.1021  0.4590
 1677SOL    HW1 5181   2.722   0.480   0.259 -1.7336  1.6218  0.2570
 1677SOL    HW2 5182   2.779   0.613   0.184  2.6176 -0.2290 -0.0352
 1678SOL     OW 5183   0.023   4.141   4.053 -0.2358  0.6286  0.8287
 1678SOL    HW1 5184   0.010   4.182   3.963 -0.4580  1.1334  1.0914
 1678SOL    HW2 5185  -0.062   4.143   4.104 -1.0511 -2.6179 -0.1346
 1679SOL     OW 5186   3.407   2.955   4.176  0.1898  0.0653  0.6896
 1679SOL    HW1 5187   3.486   2.946   4.236  0.5984 -1.1933  0.0163
 1679SOL    HW2 5188   3.420   2.896   4.096 -0.8068  0.9083 -0.1154
 1680SOL     OW 5189   1.805   0.550   5.080  0.2799  0.0948 -0.3905
 1680SOL    HW1 5190   1.790   0.599   5.166 -0.1821  1.4545 -1.2133
 1680SOL    HW2 5191   1.820   0.454   5.099  1.1443  0.5212  1.2872
 1681SOL     OW 5192   2.497   1.202   5.117  0.0440 -0.4645  0.1762
 1681SOL    HW1 5193   2.551   1.263   5.176 -0.5427  1.0194 -0.7744
 1681SOL    HW2 5194   2.415   1.173   5.166 -0.6690  1.1246 -0.0191
 1682SOL     OW 5195   2.795   3.335   5.132 -0.1357 -0.5184 -0.1351
 1682SOL    HW1 5196   2.737   3.254   5.130  0.1542 -0.7251 -0.5168
 1682SOL    HW2 5197   2.889   3.309   5.107  0.1054 -0.1808  0.3939
 1683SOL     OW 5198   2.323   0.617   0.144  0.0354 -0.1181 -0.0959
 1683SOL    HW1 5199   2.288   0.552   0.077  1.7132 -1.3386  0.1613
 1683SOL    HW2 5200   2.361   0.697   0.097 -0.2856 -0.2126 -0.5172
 1684SOL     OW 5201   3.747   4.127   4.809 -0.0597 -0.2184  0.3086
 1684SOL    HW1 5202   3.681   4.152   4.880 -0.3541 -1.0341  0.3413
 1684SOL    HW2 5203   3.827   4.186   4.815 -0.0778 -0.2709  1.3314
 1685SOL     OW 5204   0.456   0.438   1.373  0.0184  0.0013 -0.1764
 1685SOL    HW1 5205   0.478   0.515   1.313  0.4115  2.7521  3.1660
 1685SOL    HW2 5206   0.381   0.463   1.434  0.2144 -2.2506  1.1315
 1686SOL     OW 5207   0.556   3.120   1.826 -0.5280  0.3771 -0.1344
 1686SOL    HW1 5208   0.486   3.132   1.756 -1.4560 -2.6113  0.1368
 1686SOL    HW2 5209   0.512   3.105   1.915  0.5734  1.4656  0.6230
 1687SOL     OW 5210   4.233   0.755   3.646 -0.2191 -0.2166  0.4740
 1687SOL    HW1 5211   4.196   0.699   3.721 -0.3101  0.5987  1.0551
 1687SOL    HW2 5212   4.287   0.830   3.685 -1.5659  1.1527 -0.2175
 1688SOL     OW 5213   0.620   0.035   3.743  0.2166  0.0657  0.4315
 1688SOL    HW1 5214   0.594   0.096   3.669 -1.4272  0.8741  1.6134
 1688SOL    HW2 5215   0.683  -0.035   3.708  0.4438  1.1338 -1.4187
 1689SOL     OW 5216   0.247   0.793   4.617  0.2661 -0.3037  0.4443
 1689SOL    HW1 5217   0.173   0.808   4.551  0.7729 -0.8716 -0.2784
 1689SOL    HW2 5218   0.333   0.828   4.579  0.2535  1.0871  1.6106
 1690SOL     OW 5219   3.638   2.898   5.034 -0.0819  0.2856 -0.3019
 1690SOL    HW1 5220   3.734   2.922   5.048 -0.3385  0.0144  2.5598
 1690SOL    HW2 5221   3.580   2.955   5.093 -1.5504 -0.6539 -0.7665
 1691SOL     OW 5222   0.858   4.436   0.786  0.1045  0.8941  0.3210
 1691SOL    HW1 5223   0.810   4.393   0.863 -0.2130  0.2139 -0.2428
 1691SOL    HW2 5224   0.952   4.455   0.812  0.4977 -0.9045  0.3550
 1692SOL     OW 5225   2.663   0.120   2.229 -0.1459 -0.7079 -0.3900
 1692SOL    HW1 5226   2.623   0.029   2.218  2.7002 -2.1054 -0.2512
 1692SOL    HW2 5227   2.647   0.174   2.147 -2.9830 -0.7891  0.0168
 1693SOL     OW 5228   5.130   3.511   0.025  0.0582 -0.9536 -0.0211
 1693SOL    HW1 5229   5.039   3.482  -0.004 -0.4321 -0.9939  1.4539
 1693SOL    HW2 5230   5.183   3.431   0.053  1.0897 -1.1001 -2.2019
 1694SOL     OW 5231   0.229   3.793   0.850  0.1633  0.1234 -0.2560
 1694SOL    HW1 5232   0.187   3.781   0.940  0.0772  0.5612 -0.2363
 1694SOL    HW2 5233   0.303   3.727   0.839  1.9463  1.7784  1.2127
 1695SOL     OW 5234   4.037   1.199   1.860 -0.3151 -0.1225 -0.3432
 1695SOL    HW1 5235   4.097   1.193   1.781  1.0055  0.9027  0.5492
 1695SOL    HW2 5236   4.037   1.111   1.909  0.3722 -0.1604 -0.4054
 1696SOL     OW 5237   0.006   3.981   0.204  0.9001  0.5527  0.7540
 1696SOL    HW1 5238   0.008   4.044   0.281 -0.6327  2.5968 -0.7716
 1696SOL    HW2 5239   0.047   4.025   0.124 -1.2441  0.0838 -0.6738
 1697SOL     OW 5240   1.552   2.211   4.722 -0.2675 -0.3840 -0.1560
 1697SOL    HW1 5241   1.650   2.216   4.740 -0.2488 -3.2037  1.1385
 1697SOL    HW2 5242   1.536   2.204   4.623  0.5997  2.2711 -0.5605
 1698SOL     OW 5243   1.617   3.289   3.292 -0.1093  0.0160  0.2075
 1698SOL    HW1 5244   1.706   3.251   3.268  0.3057 -1.5790  3.7025
 1698SOL    HW2 5245   1.620   3.389   3.283  1.3064 -0.1343 -1.6678
 1699SOL     OW 5246   3.664   4.659   3.088  0.4693  0.4373 -0.4974
 1699SOL    HW1 5247   3.604   4.737   3.070  0.0338  0.1853 -0.1405
 1699SOL    HW2 5248   3.630   4.608   3.166  0.2440 -0.6351 -1.2689
 1700SOL     OW 5249   4.481   4.731   0.179 -0.0647  0.2030  0.2809
 1700SOL    HW1 5250   4.564   4.680   0.159 -0.5271 -0.2176 -0.6817
 1700SOL    HW2 5251   4.481   4.817   0.127 -0.5977 -0.1963 -0.4102
 1701SOL     OW 5252   4.370   2.066   0.151 -0.4698 -0.5189 -0.0288
 1701SOL    HW1 5253   4.327   2.017   0.076 -2.0255  1.1322 -0.2872
 1701SOL    HW2 5254   4.427   2.140   0.115 -0.2464 -0.4805  0.3909
 1702SOL     OW 5255   1.916   0.294   0.737 -0.2629  0.2746 -0.6774
 1702SOL    HW1 5256   1.853   0.365   0.706 -0.0769 -0.8842 -4.1599
 1702SOL    HW2 5257   1.912   0.287   0.836 -3.8498  1.8678 -0.5532
 1703SOL     OW 5258   0.292   4.201   1.074  0.9713 -0.2546  0.3264
 1703SOL    HW1 5259   0.254   4.249   0.996  1.5927  1.1575  0.8586
 1703SOL    HW2 5260   0.367   4.142   1.044  1.0418  0.0854 -0.1629
 1704SOL     OW 5261   5.094   3.614   1.123  0.4518  0.1802  0.1931
 1704SOL    HW1 5262   5.044   3.590   1.040 -0.3992  1.9518  0.1318
 1704SOL    HW2 5263   5.096   3.714   1.132 -0.6092  0.0559  2.9431
 1705SOL     OW 5264   1.031   0.487   5.043 -0.5123 -0.8759  0.2954
 1705SOL    HW1 5265   0.963   0.419   5.014 -1.0284  0.3261 -1.5429
 1705SOL    HW2 5266   1.117   0.471   4.994 -0.7904  0.0313 -0.5380
 1706SOL     OW 5267   5.117   4.486   0.241  0.1054  0.1196 -0.5382
 1706SOL    HW1 5268   5.085   4.401   0.199  0.9142 -0.2099 -0.4965
 1706SOL    HW2 5269   5.043   4.554   0.238 -0.8529 -0.8384  0.1867
 1707SOL     OW 5270   0.838   3.566   1.743 -0.5418 -0.3107  0.4026
 1707SOL    HW1 5271   0.807   3.630   1.813  0.1490 -0.5015  0.8950
 1707SOL    HW2 5272   0.832   3.473   1.779  0.4393 -0.3619  0.4546
 1708SOL     OW 5273   4.875   2.963   0.248  0.0463 -0.2055 -0.4327
 1708SOL    HW1 5274   4.923   2.876   0.232 -0.3805 -0.5760  0.2445
 1708SOL    HW2 5275   4.937   3.039   0.226  0.5888 -0.6781 -0.5816
 1709SOL     OW 5276   1.297   4.511   5.124 -0.2531  0.4157  0.2133
 1709SOL    HW1 5277   1.393   4.539   5.129  0.1509 -1.1574  2.8345
 1709SOL    HW2 5278   1.292   4.418   5.086 -1.0582  1.4678 -2.5065
 1710SOL     OW 5279   2.564   2.723   3.911  0.0912  0.1564 -0.1581
 1710SOL    HW1 5280   2.562   2.626   3.888  0.0060  0.7700 -3.2700
 1710SOL    HW2 5281   2.608   2.774   3.836  1.1593  2.4316  1.8745
 1711SOL     OW 5282   4.971   4.207   5.026 -0.2583  0.3082  0.2559
 1711SOL    HW1 5283   4.895   4.173   5.081 -0.7786  2.5540  1.0187
 1711SOL    HW2 5284   4.942   4.287   4.974  1.2685  0.4870 -0.3905
 1712SOL     OW 5285   0.634   2.326   2.787 -0.3907  0.0852 -0.0785
 1712SOL    HW1 5286   0.703   2.258   2.759  1.5229  2.3874 -1.2918
 1712SOL    HW2 5287   0.601   2.374   2.706 -1.3980  0.9298  0.8075
 1713SOL     OW 5288   0.217   3.588   4.361  0.5988 -0.0379 -0.2604
 1713SOL    HW1 5289   0.163   3.672   4.368  0.2436  0.0118 -2.6725
 1713SOL    HW2 5290   0.156   3.512   4.339  1.2660 -0.2984 -1.3058
 1714SOL     OW 5291   4.488   3.612   1.107 -0.1952  0.5015 -0.2931
 1714SOL    HW1 5292   4.448   3.648   1.023 -0.6476  0.6286 -0.0247
 1714SOL    HW2 5293   4.417   3.598   1.175 -0.0560 -1.1062 -0.4539
 1715SOL     OW 5294   3.175   3.509   4.084 -0.0528  0.0312  0.1078
 1715SOL    HW1 5295   3.090   3.537   4.130  0.7160  1.5277  0.6753
 1715SOL    HW2 5296   3.237   3.468   4.150 -0.9064 -2.6220 -0.5963
 1716SOL     OW 5297   4.613   5.121   2.024  0.6612 -0.0914 -0.3052
 1716SOL    HW1 5298   4.577   5.066   1.948  0.2773  1.1844 -1.0780
 1716SOL    HW2 5299   4.698   5.165   1.996  0.2206  0.8427 -0.1992
 1717SOL     OW 5300   2.003   2.183   3.847 -0.3551  0.0285 -0.0917
 1717SOL    HW1 5301   2.050   2.192   3.934  0.2969  0.2465 -0.4611
 1717SOL    HW2 5302   2.065   2.205   3.772 -0.2803 -2.1736 -0.7553
 1718SOL     OW 5303   0.717   1.166   0.746  0.0100  0.3934  0.4137
 1718SOL    HW1 5304   0.700   1.068   0.760  1.2211  0.0763 -0.1653
 1718SOL    HW2 5305   0.710   1.187   0.649  2.1822  0.3249  0.1749
 1719SOL     OW 5306   3.172   1.489   3.659 -0.5244  0.0351 -0.3458
 1719SOL    HW1 5307   3.235   1.528   3.726  0.2688 -1.4830 -0.1729
 1719SOL    HW2 5308   3.086   1.540   3.661  0.2054  1.2923  0.3716
 1720SOL     OW 5309   0.437   1.395   0.594 -0.0057  0.1400 -0.3196
 1720SOL    HW1 5310   0.361   1.403   0.530 -1.6097 -0.2664  1.4531
 1720SOL    HW2 5311   0.415   1.442   0.680  0.7170 -1.9337  1.1000
 1721SOL     OW 5312   2.650   2.975   1.345 -0.1923  0.4012  0.0778
 1721SOL    HW1 5313   2.704   2.917   1.406  0.6693  2.5671  1.4824
 1721SOL    HW2 5314   2.587   3.031   1.400 -1.0989  0.7166 -1.2416
 1722SOL     OW 5315   2.397   4.237   2.830  0.0492  0.4196 -0.2708
 1722SOL    HW1 5316   2.316   4.204   2.878 -0.8418  2.4584 -0.2919
 1722SOL    HW2 5317   2.439   4.311   2.883  1.2386  0.1659 -0.8321
 1723SOL     OW 5318   2.980   3.721   3.006  0.1589 -0.3359  0.5072
 1723SOL    HW1 5319   2.899   3.768   2.970  1.2760  1.3646  0.0888
 1723SOL    HW2 5320   2.958   3.679   3.094 -0.9715  0.7962  0.7978
 1724SOL     OW 5321   2.494   4.227   0.166 -0.5647 -0.2524 -0.3066
 1724SOL    HW1 5322   2.537   4.189   0.084 -0.0733 -1.6672  0.5849
 1724SOL    HW2 5323   2.411   4.175   0.187 -1.4625  0.9769 -0.6655
 1725SOL     OW 5324   0.910   1.768   3.800  0.0551 -0.8389 -0.2361
 1725SOL    HW1 5325   0.861   1.732   3.880  1.5654 -2.6701 -0.0686
 1725SOL    HW2 5326   0.982   1.830   3.830 -0.3087 -0.3957 -0.2786
 1726SOL     OW 5327   4.286   4.242   4.444 -0.5782  0.7180 -0.1967
 1726SOL    HW1 5328   4.288   4.152   4.402 -1.4673  0.3368  0.5385
 1726SOL    HW2 5329   4.294   4.312   4.373 -2.9812  0.1169 -1.1538
 1727SOL     OW 5330   1.310   4.334   4.104 -0.5046 -0.3584 -0.0271
 1727SOL    HW1 5331   1.363   4.290   4.032  2.3953  2.2237  0.3094
 1727SOL    HW2 5332   1.325   4.286   4.191  1.2241  0.1629  0.0116
 1728SOL     OW 5333   3.130   4.368   3.000 -0.1559  0.3364  0.1414
 1728SOL    HW1 5334   3.202   4.342   3.064 -0.7093 -0.3424  0.4920
 1728SOL    HW2 5335   3.074   4.440   3.040 -1.7935 -1.5057  1.3453
 1729SOL     OW 5336   2.914   2.143   5.123  0.1557 -0.2092  0.4317
 1729SOL    HW1 5337   2.981   2.070   5.105 -0.5846 -1.0520  1.0474
 1729SOL    HW2 5338   2.864   2.122   5.207 -3.1558 -1.2867 -1.6622
 1730SOL     OW 5339   1.646   0.314   3.343 -0.1004 -1.0191 -0.4912
 1730SOL    HW1 5340   1.615   0.308   3.248 -1.6540 -2.2643  0.0490
 1730SOL    HW2 5341   1.582   0.264   3.402 -0.7733  2.0868  1.6151
 1731SOL     OW 5342   2.461   2.592   3.393  0.3721  0.0537 -0.6789
 1731SOL    HW1 5343   2.524   2.532   3.344  0.3649  0.1148 -0.7636
 1731SOL    HW2 5344   2.451   2.561   3.488  1.0863  0.4620 -0.4637
 1732SOL     OW 5345   1.578   0.946   1.095  0.0029 -0.3104  0.4565
 1732SOL    HW1 5346   1.620   0.904   1.015  0.0031 -0.8122  0.7195
 1732SOL    HW2 5347   1.490   0.985   1.070  0.0225 -0.4300  0.2030
 1733SOL     OW 5348   1.384   4.896   1.592  0.4608 -0.4991  0.2139
 1733SOL    HW1 5349   1.390   4.972   1.657  3.0573  0.2110 -0.7149
 1733SOL    HW2 5350   1.349   4.929   1.505  0.7574 -0.5642  0.0699
 1734SOL     OW 5351   1.595   2.650   0.390 -0.7978  0.1085  0.1660
 1734SOL    HW1 5352   1.563   2.702   0.469 -1.4933  1.2736 -0.8303
 1734SOL    HW2 5353   1.532   2.664   0.313 -0.4264 -1.3997 -0.4538
 1735SOL     OW 5354   3.073   1.648   2.546  0.1835 -0.4013 -0.4676
 1735SOL    HW1 5355   3.026   1.564   2.573  1.3950 -0.1347  3.0162
 1735SOL    HW2 5356   3.172   1.630   2.540  0.5821  0.9283  1.4130
 1736SOL     OW 5357   3.599   5.029   2.812  0.1422  0.6222  0.1103
 1736SOL    HW1 5358   3.639   4.937   2.812  1.0164  0.9123 -2.6149
 1736SOL    HW2 5359   3.515   5.029   2.757  0.5486  1.5690 -0.5397
 1737SOL     OW 5360   2.526   0.380   3.706 -0.2108  0.7198 -0.4032
 1737SOL    HW1 5361   2.506   0.423   3.618 -0.0201  1.7808  0.0659
 1737SOL    HW2 5362   2.589   0.436   3.758  0.1017 -0.1673  0.2029
 1738SOL     OW 5363   0.100   3.410   2.578 -0.8201 -0.2954 -0.0821
 1738SOL    HW1 5364   0.146   3.343   2.636  1.2476  1.1077  0.0207
 1738SOL    HW2 5365   0.003   3.415   2.602 -0.5516 -1.6230  1.4231
 1739SOL     OW 5366   4.155   1.651   1.761 -0.3390 -0.7446 -0.0099
 1739SOL    HW1 5367   4.124   1.692   1.676 -1.3517 -0.4333  0.4985
 1739SOL    HW2 5368   4.211   1.717   1.811  0.5246 -1.0357 -0.5608
 1740SOL     OW 5369   4.020   4.513   2.837  0.1455  0.4385 -0.1322
 1740SOL    HW1 5370   4.053   4.598   2.796 -0.2672  1.1061  0.8600
 1740SOL    HW2 5371   4.097   4.458   2.868  0.4443  0.0839 -1.4658
 1741SOL     OW 5372   4.245   0.773   1.121 -0.4260  0.1207  0.3594
 1741SOL    HW1 5373   4.251   0.711   1.043 -1.0443  0.8224 -0.2586
 1741SOL    HW2 5374   4.331   0.824   1.128 -0.8367  0.9894 -0.6729
 1742SOL     OW 5375   4.687   2.165   3.033  0.7841 -0.6281  0.1903
 1742SOL    HW1 5376   4.615   2.156   2.965  0.7455  0.6739  0.0404
 1742SOL    HW2 5377   4.715   2.074   3.064 -0.9480 -1.1493  0.3008
 1743SOL     OW 5378   2.970   2.208   1.541  0.5877  0.1059  0.3291
 1743SOL    HW1 5379   2.992   2.170   1.452  0.3755  0.2125  0.2298
 1743SOL    HW2 5380   2.881   2.174   1.572  1.3420 -1.1547  1.2059
 1744SOL     OW 5381   3.385   4.457   0.236  0.0912  0.6989  0.2100
 1744SOL    HW1 5382   3.320   4.525   0.270 -0.3188 -0.3098  1.4682
 1744SOL    HW2 5383   3.429   4.411   0.313 -0.8480 -1.6260 -0.5720
 1745SOL     OW 5384   1.682   2.102   3.072  0.0377 -0.0434 -0.7833
 1745SOL    HW1 5385   1.626   2.020   3.075  0.3266 -0.2800 -1.6075
 1745SOL    HW2 5386   1.649   2.163   3.001 -0.2334  0.6088 -0.1126
 1746SOL     OW 5387   4.278   4.900   3.745  0.0756 -0.4929  0.2866
 1746SOL    HW1 5388   4.204   4.839   3.717  0.1149 -0.5217  0.2486
 1746SOL    HW2 5389   4.292   4.892   3.844 -0.0292 -0.4252  0.3075
 1747SOL     OW 5390   1.997   2.834   4.637 -0.3039 -0.2779  0.3098
 1747SOL    HW1 5391   1.943   2.900   4.586  0.7191  0.1140 -0.3038
 1747SOL    HW2 5392   2.059   2.883   4.699  0.0271 -0.6737  0.2995
 1748SOL     OW 5393   4.887   0.593   3.672  0.7547 -0.1131  0.3659
 1748SOL    HW1 5394   4.920   0.626   3.584  1.0849  0.3950  0.6738
 1748SOL    HW2 5395   4.853   0.499   3.662 -0.4062  0.3833 -0.5663
 1749SOL     OW 5396   2.246   1.422   4.746  0.6738  0.3378  0.0980
 1749SOL    HW1 5397   2.243   1.501   4.685  1.4921 -0.6092 -1.2159
 1749SOL    HW2 5398   2.315   1.437   4.817 -0.2614  1.4329  0.8181
 1750SOL     OW 5399   0.486   2.765   3.753  0.0097 -0.4508  0.2423
 1750SOL    HW1 5400   0.451   2.798   3.665  0.0454  0.4389  0.5488
 1750SOL    HW2 5401   0.522   2.672   3.742  0.9304  0.0150 -0.9207
 1751SOL     OW 5402   2.330   2.650   0.663 -0.0574 -0.0848 -0.0443
 1751SOL    HW1 5403   2.334   2.586   0.587 -0.5047  2.1660 -2.0617
 1751SOL    HW2 5404   2.236   2.680   0.678  0.3751  1.5731 -0.4621
 1752SOL     OW 5405   2.400   4.693   1.137  0.1735 -0.1802 -0.0774
 1752SOL    HW1 5406   2.400   4.730   1.230  0.8752 -0.5857  0.0969
 1752SOL    HW2 5407   2.412   4.594   1.141 -0.9324 -0.3440 -0.5652
 1753SOL     OW 5408   1.601   3.858   2.813 -0.3761 -0.2155  0.9540
 1753SOL    HW1 5409   1.538   3.868   2.890 -0.1837 -0.4213  1.1381
 1753SOL    HW2 5410   1.555   3.886   2.729 -0.2091  1.2168  1.3081
 1754SOL     OW 5411   0.496   1.862   3.774  0.0046 -0.4514 -0.5503
 1754SOL    HW1 5412   0.577   1.921   3.772 -1.0404  1.0530 -0.4725
 1754SOL    HW2 5413   0.499   1.805   3.855  0.0595  1.0083  0.5262
 1755SOL     OW 5414   2.520   3.638   2.642 -0.9109  0.2271 -0.3491
 1755SOL    HW1 5415   2.616   3.644   2.614 -0.1668  1.0537  2.1119
 1755SOL    HW2 5416   2.465   3.697   2.583 -0.1925 -1.2672 -2.6520
 1756SOL     OW 5417   1.972   3.164   2.767 -0.2846 -0.3620  0.0872
 1756SOL    HW1 5418   1.917   3.235   2.812  0.6455 -0.2230  1.0608
 1756SOL    HW2 5419   2.004   3.197   2.678  0.4727  0.6166  0.7057
 1757SOL     OW 5420   3.015   1.215   4.312  0.4628 -0.0223  0.2135
 1757SOL    HW1 5421   3.030   1.126   4.269  0.6438 -0.0637  0.3619
 1757SOL    HW2 5422   2.946   1.266   4.260  1.6621  0.4935 -0.9527
 1758SOL     OW 5423   2.135   1.936   0.382 -0.1155  0.0048 -0.6712
 1758SOL    HW1 5424   2.066   1.984   0.435 -0.4889 -2.1540  0.9386
 1758SOL    HW2 5425   2.226   1.960   0.417 -0.3688 -1.6087  1.2525
 1759SOL     OW 5426   2.790   1.578   0.932  0.1559  0.4695  0.3763
 1759SOL    HW1 5427   2.761   1.647   0.998 -2.4024 -0.5832  0.4535
 1759SOL    HW2 5428   2.869   1.612   0.881  1.5198  1.7701  3.1380
 1760SOL     OW 5429   4.880   1.913   0.209  0.9557  0.1718  0.3145
 1760SOL    HW1 5430   4.928   1.826   0.220  0.4318 -0.2206 -0.3709
 1760SOL    HW2 5431   4.942   1.989   0.231  2.5649 -0.2130 -2.3449
 1761SOL     OW 5432   2.662   2.348   0.261  0.0110 -0.4090  0.4921
 1761SOL    HW1 5433   2.639   2.368   0.356 -0.6513 -1.1323  0.5003
 1761SOL    HW2 5434   2.662   2.432   0.208 -0.4504 -0.0996  0.9671
 1762SOL     OW 5435   4.443   3.769   4.249  0.1487 -0.2009 -0.0129
 1762SOL    HW1 5436   4.404   3.677   4.241  0.9430 -0.4413 -1.6267
 1762SOL    HW2 5437   4.484   3.795   4.161  2.1883  0.6665  1.1221
 1763SOL     OW 5438   3.747   0.103   2.920  0.6603  0.4527  0.1633
 1763SOL    HW1 5439   3.731   0.184   2.864  0.1755 -0.9711 -1.8686
 1763SOL    HW2 5440   3.698   0.025   2.880 -0.4575 -0.4848  3.1003
 1764SOL     OW 5441   4.641   2.253   4.935 -0.2194 -0.1198  0.1143
 1764SOL    HW1 5442   4.556   2.209   4.964 -0.8287  0.0891 -1.2536
 1764SOL    HW2 5443   4.651   2.340   4.983 -0.3139 -0.5496  0.9343
 1765SOL     OW 5444   4.872   0.155   3.574  0.4387 -0.8052  0.3765
 1765SOL    HW1 5445   4.824   0.178   3.490  0.0456 -1.7764  0.3257
 1765SOL    HW2 5446   4.806   0.128   3.644  0.7634 -0.0283  0.9986
 1766SOL     OW 5447   4.925   2.024   4.301 -0.6111 -0.5660  0.4271
 1766SOL    HW1 5448   4.947   2.118   4.325  0.7484 -0.9727  0.8229
 1766SOL    HW2 5449   4.826   2.015   4.288 -1.1174  0.3139  3.1248
 1767SOL     OW 5450   3.866   4.000   4.188 -0.3031 -0.5080  0.1527
 1767SOL    HW1 5451   3.800   3.925   4.191  0.1059 -0.9017 -0.4306
 1767SOL    HW2 5452   3.832   4.073   4.130  1.1317 -2.0962 -2.9458
 1768SOL     OW 5453   4.411   3.074   3.772 -0.0447 -0.0601  0.1610
 1768SOL    HW1 5454   4.323   3.087   3.818 -0.8998 -0.6508 -1.2408
 1768SOL    HW2 5455   4.446   3.163   3.743  0.1318  0.2398  1.2488
 1769SOL     OW 5456   0.152   0.044   2.523 -0.4188  0.1005 -0.1972
 1769SOL    HW1 5457   0.130   0.034   2.426 -1.1085  0.6236 -0.1045
 1769SOL    HW2 5458   0.070   0.026   2.578 -0.0938  0.0502  0.2771
 1770SOL     OW 5459   2.967   3.527   4.256 -0.0766 -0.1436 -0.8076
 1770SOL    HW1 5460   2.918   3.611   4.280  0.4281 -0.0385 -0.1144
 1770SOL    HW2 5461   2.906   3.466   4.207 -1.1137 -0.2918  0.6075
 1771SOL     OW 5462   4.958   2.944   1.471 -0.3528  0.1842 -0.8798
 1771SOL    HW1 5463   5.017   2.878   1.518 -0.0290 -0.3116 -1.9402
 1771SOL    HW2 5464   4.866   2.907   1.464 -0.3895  0.2378 -0.6883
 1772SOL     OW 5465   4.759   0.058   1.448  0.4831 -0.8112 -0.2623
 1772SOL    HW1 5466   4.700   0.020   1.519 -0.9947  1.1364 -0.3640
 1772SOL    HW2 5467   4.854   0.035   1.468  0.1868  0.0333  2.6564
 1773SOL     OW 5468   2.465   4.241   0.900 -0.2899  0.1512 -0.2194
 1773SOL    HW1 5469   2.431   4.334   0.890 -2.9212 -0.9904 -4.1580
 1773SOL    HW2 5470   2.389   4.177   0.901  1.5135 -2.1469  0.4289
 1774SOL     OW 5471   2.498   1.600   0.844  0.0291 -0.0941  0.0920
 1774SOL    HW1 5472   2.594   1.605   0.871 -0.0379 -0.7034  0.4465
 1774SOL    HW2 5473   2.460   1.693   0.842  0.6224  0.1522 -0.0593
 1775SOL     OW 5474   2.907   1.423   2.560 -0.5326 -0.0129 -1.1062
 1775SOL    HW1 5475   2.912   1.332   2.520 -1.6557  0.3735 -2.1907
 1775SOL    HW2 5476   2.811   1.446   2.577 -0.1255 -0.1399  1.8427
 1776SOL     OW 5477   3.245   4.489   4.139 -0.2348  0.7455  0.2739
 1776SOL    HW1 5478   3.285   4.581   4.144 -0.6160  0.9897 -1.0224
 1776SOL    HW2 5479   3.169   4.482   4.204 -0.4835  1.4884  0.0715
 1777SOL     OW 5480   1.928   2.790   3.398  0.6014  0.5185 -0.0038
 1777SOL    HW1 5481   2.002   2.732   3.434 -0.0790  0.3260  1.1646
 1777SOL    HW2 5482   1.918   2.775   3.300  0.0856 -1.8368  0.3301
 1778SOL     OW 5483   4.677   4.614   2.374  1.0137  0.0530  0.3877
 1778SOL    HW1 5484   4.602   4.669   2.339  1.4352  1.6547  1.8883
 1778SOL    HW2 5485   4.762   4.641   2.330  1.1526  0.2630  0.7874
 1779SOL     OW 5486   4.309   1.411   2.074 -0.2127  0.4276  0.0124
 1779SOL    HW1 5487   4.321   1.311   2.067  2.4715  0.7009 -0.5373
 1779SOL    HW2 5488   4.227   1.438   2.025 -0.5157 -1.4273 -0.6139
 1780SOL     OW 5489   3.408   1.300   4.194 -0.4619 -0.4516 -0.5010
 1780SOL    HW1 5490   3.484   1.365   4.203  0.7386 -1.8336 -0.4300
 1780SOL    HW2 5491   3.441   1.207   4.204 -2.3017 -1.0791  0.2226
 1781SOL     OW 5492   4.185   2.209   3.060 -0.3033  0.2571 -0.2370
 1781SOL    HW1 5493   4.164   2.114   3.082 -0.4922 -0.0157 -1.5162
 1781SOL    HW2 5494   4.223   2.214   2.967  1.3064  1.2323  0.4333
 1782SOL     OW 5495   4.843   1.557   5.115 -0.6639 -0.2127 -0.4555
 1782SOL    HW1 5496   4.840   1.484   5.046 -1.8228  1.0066 -1.7701
 1782SOL    HW2 5497   4.832   1.645   5.070 -1.0036  0.6722  1.2739
 1783SOL     OW 5498   4.791   4.636   3.802  0.3451  0.2375 -0.2633
 1783SOL    HW1 5499   4.701   4.671   3.780 -0.3221 -1.0224  0.3180
 1783SOL    HW2 5500   4.818   4.567   3.734  1.0699  0.9261 -0.6862
 1784SOL     OW 5501   3.292   2.057   4.488  0.6581 -0.1274 -0.0031
 1784SOL    HW1 5502   3.336   1.996   4.553  0.9598  2.2079  2.1549
 1784SOL    HW2 5503   3.351   2.136   4.472 -0.0589  0.0490 -2.0538
 1785SOL     OW 5504   0.069   4.325   1.228  0.1757  0.1997 -0.2020
 1785SOL    HW1 5505   0.135   4.272   1.176  1.9447  1.0448  1.0649
 1785SOL    HW2 5506   0.098   4.421   1.231 -1.0983  0.5912  0.3996
 1786SOL     OW 5507   0.909   0.453   3.913  0.6486 -0.4114  0.3535
 1786SOL    HW1 5508   0.886   0.356   3.905  2.5385 -1.1139  2.2424
 1786SOL    HW2 5509   0.982   0.476   3.848 -0.5347  0.0762 -0.8552
 1787SOL     OW 5510   3.840   3.784   3.491  0.8091 -0.5375  0.4164
 1787SOL    HW1 5511   3.914   3.802   3.556 -0.8852 -0.2698  2.3746
 1787SOL    HW2 5512   3.855   3.695   3.448  2.5069 -0.2720  0.3866
 1788SOL     OW 5513   3.932   3.366   0.261  0.4592  0.2094  0.2037
 1788SOL    HW1 5514   3.961   3.449   0.212 -1.2342  0.3692 -0.6208
 1788SOL    HW2 5515   3.875   3.311   0.200  0.8102 -1.1255  1.0541
 1789SOL     OW 5516   1.572   1.611   3.820  0.3464  0.0752 -0.7937
 1789SOL    HW1 5517   1.611   1.689   3.771  1.3724 -0.5286 -0.9722
 1789SOL    HW2 5518   1.625   1.594   3.904 -0.2696 -0.0320 -0.4184
 1790SOL     OW 5519   1.484   2.417   0.208 -0.7388  0.1304 -0.3789
 1790SOL    HW1 5520   1.445   2.406   0.299 -0.7888 -1.7032 -0.5822
 1790SOL    HW2 5521   1.414   2.399   0.139 -0.3627  0.1673 -0.7735
 1791SOL     OW 5522   1.173   3.668   1.125  0.3737 -0.1781  0.1317
 1791SOL    HW1 5523   1.115   3.648   1.046 -0.4284  0.3195  0.5839
 1791SOL    HW2 5524   1.126   3.642   1.209  2.3326 -3.4249  0.3860
 1792SOL     OW 5525   2.479   2.304   2.698 -0.8136  0.1652 -0.5861
 1792SOL    HW1 5526   2.417   2.374   2.731 -0.4287 -0.1879  0.9901
 1792SOL    HW2 5527   2.567   2.312   2.746 -0.5735 -1.0116 -0.7979
 1793SOL     OW 5528   1.368   3.039   1.084  0.2664  0.1306  0.4561
 1793SOL    HW1 5529   1.316   3.121   1.062 -1.0487  0.0791  2.9857
 1793SOL    HW2 5530   1.305   2.964   1.105  1.4270 -0.8872  0.4320
 1794SOL     OW 5531   1.505   4.598   3.417 -0.0993 -0.0278  0.2079
 1794SOL    HW1 5532   1.531   4.552   3.502  0.3805  1.0534  0.6774
 1794SOL    HW2 5533   1.573   4.668   3.396 -0.8109  0.4758 -0.4683
 1795SOL     OW 5534   4.781   0.163   5.008 -0.4046 -0.7162  0.1799
 1795SOL    HW1 5535   4.708   0.186   5.073 -0.8818 -1.2406 -0.1615
 1795SOL    HW2 5536   4.870   0.177   5.052 -0.6684  1.1902  0.1838
 1796SOL     OW 5537   0.629   2.784   3.175  0.2444  0.1108 -0.4269
 1796SOL    HW1 5538   0.556   2.790   3.107 -0.6016  1.2416  0.5401
 1796SOL    HW2 5539   0.705   2.842   3.146  0.5493 -0.6358 -1.1643
 1797SOL     OW 5540   3.805   0.763   3.656  0.2174 -0.3244 -0.2657
 1797SOL    HW1 5541   3.837   0.833   3.719 -0.4941 -0.7342  0.5622
 1797SOL    HW2 5542   3.710   0.782   3.631  0.0426 -0.9556 -0.0901
 1798SOL     OW 5543   1.298   2.919   4.196 -0.1600  0.5116 -0.5155
 1798SOL    HW1 5544   1.398   2.922   4.199 -0.1472  0.0425 -0.4607
 1798SOL    HW2 5545   1.263   2.872   4.276 -0.5761  3.4698  1.1980
 1799SOL     OW 5546   1.382   1.930   0.232 -0.6066  0.4950 -0.5706
 1799SOL    HW1 5547   1.441   1.874   0.290 -0.0508 -0.4142 -1.9593
 1799SOL    HW2 5548   1.438   1.999   0.185 -0.8531  0.4461 -0.9368
 1800SOL     OW 5549   3.091   2.919   0.377  0.1034  0.0898 -0.1042
 1800SOL    HW1 5550   3.150   2.861   0.322  1.0255  0.7955  0.1247
 1800SOL    HW2 5551   3.133   2.934   0.466  1.2241  3.2623 -1.0520
 1801SOL     OW 5552   4.423   4.131   4.027 -0.0528 -0.7291 -0.2160
 1801SOL    HW1 5553   4.478   4.151   4.109  1.2443 -2.4279 -0.6323
 1801SOL    HW2 5554   4.326   4.126   4.053 -0.1270  2.2407  0.5495
 1802SOL     OW 5555   2.522   3.591   4.132 -0.1610 -0.4193 -0.1943
 1802SOL    HW1 5556   2.576   3.650   4.071  0.0487 -1.1307 -0.7090
 1802SOL    HW2 5557   2.526   3.627   4.225 -0.6150  0.7803 -0.6158
 1803SOL     OW 5558   4.226   4.098   0.100 -0.3486  0.8189  0.2185
 1803SOL    HW1 5559   4.271   4.026   0.047  0.0577  1.0342  0.2697
 1803SOL    HW2 5560   4.207   4.176   0.040 -0.9653  0.5965  0.1170
 1804SOL     OW 5561   0.728   0.226   4.810  0.2659 -0.0205  0.3977
 1804SOL    HW1 5562   0.647   0.242   4.752  0.3065  0.6977  0.5410
 1804SOL    HW2 5563   0.730   0.129   4.837  0.3551 -0.4198 -0.9632
 1805SOL     OW 5564   4.393   4.632   1.537 -0.1078  0.6538  0.3819
 1805SOL    HW1 5565   4.379   4.730   1.525  0.1424  0.6125 -0.2811
 1805SOL    HW2 5566   4.394   4.587   1.448  1.0457  0.2241  0.5997
 1806SOL     OW 5567   5.099   2.061   2.700 -0.4046 -0.0210  0.1215
 1806SOL    HW1 5568   5.000   2.070   2.693 -0.3320  0.6594 -0.0460
 1806SOL    HW2 5569   5.140   2.151   2.712  0.1321 -0.3711  0.9976
 1807SOL     OW 5570   4.284   3.787   3.428 -0.0917  0.1556  0.3444
 1807SOL    HW1 5571   4.355   3.717   3.422  0.1379  0.4962 -1.4346
 1807SOL    HW2 5572   4.212   3.767   3.362 -0.9397  0.5962  1.1236
 1808SOL     OW 5573   2.119   1.762   1.488  0.1516  0.1560 -0.0580
 1808SOL    HW1 5574   2.087   1.754   1.394 -0.1190  1.3112 -0.0686
 1808SOL    HW2 5575   2.215   1.731   1.493 -0.3887 -1.7290 -0.3255
 1809SOL     OW 5576   0.443   0.683   2.321 -0.0342  0.2572 -0.1316
 1809SOL    HW1 5577   0.541   0.704   2.312 -0.4426  2.1291 -0.6511
 1809SOL    HW2 5578   0.424   0.594   2.278  1.1271  0.7902 -1.8619
 1810SOL     OW 5579   2.219   2.879   2.257  0.4052 -0.1379 -0.1441
 1810SOL    HW1 5580   2.260   2.965   2.288  0.9951 -0.4708  0.0207
 1810SOL    HW2 5581   2.210   2.817   2.334  0.9605 -0.6061 -0.4458
 1811SOL     OW 5582   0.895   3.530   2.775 -0.1152 -0.6147  0.4289
 1811SOL    HW1 5583   0.947   3.455   2.735 -1.6613 -2.1716  1.2545
 1811SOL    HW2 5584   0.958   3.604   2.799  1.5657 -1.9520  0.3408
 1812SOL     OW 5585   4.315   4.472   4.311  0.0410  0.0748 -0.2705
 1812SOL    HW1 5586   4.228   4.522   4.304 -0.1120  0.0706  1.2536
 1812SOL    HW2 5587   4.387   4.535   4.340  0.0376 -0.3723  0.7654
 1813SOL     OW 5588   3.409   3.175   4.870  0.2258  0.1220 -0.1840
 1813SOL    HW1 5589   3.460   3.101   4.827  0.6398 -1.5165  2.8620
 1813SOL    HW2 5590   3.313   3.171   4.841  0.4509 -0.9980 -0.8015
 1814SOL     OW 5591   5.104   4.908   5.091 -0.5296 -0.1585 -0.2367
 1814SOL    HW1 5592   5.068   4.884   5.181  0.7806 -0.3040  0.2739
 1814SOL    HW2 5593   5.039   4.966   5.043 -0.4298  1.5669  1.5961
 1815SOL     OW 5594   0.639   2.741   1.738 -0.3109  0.2664 -0.3910
 1815SOL    HW1 5595   0.705   2.690   1.793 -0.2479  0.1518 -0.5743
 1815SOL    HW2 5596   0.674   2.753   1.645 -0.8179 -0.3417 -0.6683
 1816SOL     OW 5597   1.459   3.015   2.036  0.2359 -0.4256 -0.1775
 1816SOL    HW1 5598   1.516   2.953   1.982  0.8743 -0.5127  0.5680
 1816SOL    HW2 5599   1.388   2.962   2.083  0.6965 -0.5824  0.3510
 1817SOL     OW 5600   3.496   1.786   2.809  0.6715  0.1718  0.3546
 1817SOL    HW1 5601   3.408   1.740   2.817  0.6915  0.3104  1.5402
 1817SOL    HW2 5602   3.507   1.821   2.716 -0.4281 -0.0336  0.1341
 1818SOL     OW 5603   2.314   0.005   4.419 -0.2727 -0.2617  0.1937
 1818SOL    HW1 5604   2.314   0.036   4.324 -0.4536  1.8267  0.8210
 1818SOL    HW2 5605   2.379  -0.070   4.430  0.0851 -0.2287 -1.4825
 1819SOL     OW 5606   1.416   4.514   0.223  0.2031 -0.3889  0.5353
 1819SOL    HW1 5607   1.493   4.556   0.175 -0.7494  0.3560 -0.3841
 1819SOL    HW2 5608   1.343   4.494   0.158 -1.1602  0.6913  1.6613
 1820SOL     OW 5609   1.393   2.928   3.800 -0.2153  0.2717  0.1523
 1820SOL    HW1 5610   1.450   2.862   3.850 -0.0344  0.0780 -0.3016
 1820SOL    HW2 5611   1.338   2.980   3.864  2.4206  2.3816  0.8943
 1821SOL     OW 5612   0.834   3.117   4.637 -0.5043  0.3895  0.2226
 1821SOL    HW1 5613   0.813   3.211   4.611 -2.5031 -0.0377  0.1534
 1821SOL    HW2 5614   0.932   3.109   4.659  0.4689  1.6953 -3.0871
 1822SOL     OW 5615   2.523   2.739   2.957 -0.0335 -0.3683  0.2784
 1822SOL    HW1 5616   2.586   2.813   2.932 -2.1026  0.4724 -2.9901
 1822SOL    HW2 5617   2.486   2.757   3.048  0.5239  1.9050  0.1230
 1823SOL     OW 5618   3.169   1.003   2.564  0.1621  0.5106 -0.4129
 1823SOL    HW1 5619   3.112   0.923   2.582  1.0390 -0.2615 -1.0157
 1823SOL    HW2 5620   3.220   0.990   2.479 -0.5466  2.1956 -1.1574
 1824SOL     OW 5621   0.298   2.146   3.937  0.5934 -0.7069 -0.4255
 1824SOL    HW1 5622   0.369   2.164   3.869  0.0982  0.3025 -0.6945
 1824SOL    HW2 5623   0.208   2.164   3.897  0.3672  1.9230  1.0264
 1825SOL     OW 5624   4.970   4.648   2.797  0.0778 -0.0777  0.0017
 1825SOL    HW1 5625   4.888   4.602   2.832 -0.5632  2.0339  1.4605
 1825SOL    HW2 5626   5.020   4.690   2.873  1.1108  0.8828 -1.1625
 1826SOL     OW 5627   0.637   1.264   0.505 -0.0870  0.1984  0.2858
 1826SOL    HW1 5628   0.562   1.322   0.536 -1.8267 -0.5540 -2.1596
 1826SOL    HW2 5629   0.607   1.211   0.426  2.4935 -1.5369  0.3429
 1827SOL     OW 5630   1.473   0.063   5.010  0.5493  0.2382  0.2754
 1827SOL    HW1 5631   1.463   0.109   4.922  0.0489  0.2792  0.3505
 1827SOL    HW2 5632   1.570   0.051   5.031  0.6716  0.4925 -0.1422
 1828SOL     OW 5633   3.626   1.552   2.912 -0.2742  0.2315  0.7642
 1828SOL    HW1 5634   3.631   1.480   2.843  0.3151 -0.5943  1.6334
 1828SOL    HW2 5635   3.580   1.632   2.874  1.1537  0.2823 -0.9836
 1829SOL     OW 5636   1.405   4.016   3.628  0.5917  0.1178  0.0770
 1829SOL    HW1 5637   1.353   3.953   3.571  0.7850  0.4415 -0.4706
 1829SOL    HW2 5638   1.385   4.110   3.600  0.7148  0.2765  0.5229
 1830SOL     OW 5639   1.862   0.360   2.085 -0.4688  0.1885 -0.6983
 1830SOL    HW1 5640   1.797   0.319   2.149  2.4109 -2.5757  0.7831
 1830SOL    HW2 5641   1.854   0.315   1.996 -1.1896  0.5410 -0.8165
 1831SOL     OW 5642   3.167   4.275   2.745  0.4071  0.1808 -0.7528
 1831SOL    HW1 5643   3.166   4.309   2.839  1.6669 -1.7468  0.0211
 1831SOL    HW2 5644   3.187   4.350   2.682 -0.5016  1.5107  0.4833
 1832SOL     OW 5645   3.070   4.368   4.595  0.0242  0.0311 -0.2237
 1832SOL    HW1 5646   3.162   4.349   4.628 -0.4739 -0.4040  0.9827
 1832SOL    HW2 5647   3.023   4.428   4.659 -1.2820 -1.5688  0.3990
 1833SOL     OW 5648   0.216   2.087   4.917  1.3921  0.2108  0.2589
 1833SOL    HW1 5649   0.282   2.139   4.864  1.0522  0.7805  0.3857
 1833SOL    HW2 5650   0.161   2.030   4.856  0.8815  0.9995 -0.0324
 1834SOL     OW 5651   4.878   3.416   4.027  0.2471 -0.3875 -0.0177
 1834SOL    HW1 5652   4.888   3.318   4.048  1.3011  0.0196  1.6540
 1834SOL    HW2 5653   4.849   3.428   3.932 -1.0463 -2.3437  0.0823
 1835SOL     OW 5654   1.728   4.255   1.695 -0.1606  0.5528 -0.0254
 1835SOL    HW1 5655   1.825   4.257   1.672  0.4420 -1.6723  1.9617
 1835SOL    HW2 5656   1.717   4.254   1.795 -2.2842  1.4573 -0.1879
 1836SOL     OW 5657   4.508   0.654   0.057 -0.5295 -0.1982 -0.0714
 1836SOL    HW1 5658   4.496   0.707  -0.028 -0.1951 -3.1000 -2.0848
 1836SOL    HW2 5659   4.604   0.657   0.084 -0.5067  0.2116 -0.1940
 1837SOL     OW 5660   3.905   1.278   3.201  0.7163 -0.9269  0.3046
 1837SOL    HW1 5661   3.937   1.201   3.257  1.5549 -1.5956 -1.0234
 1837SOL    HW2 5662   3.962   1.284   3.119  0.5196  0.9983  0.2724
 1838SOL     OW 5663   0.997   4.953   3.020  0.0661  0.1216 -0.1976
 1838SOL    HW1 5664   1.024   4.857   3.026  1.1682  0.5000  1.4294
 1838SOL    HW2 5665   0.918   4.961   2.959  0.0246 -1.7811 -0.4681
 1839SOL     OW 5666   0.009   4.714   0.383  0.1661 -0.8038  0.1887
 1839SOL    HW1 5667  -0.012   4.619   0.358 -0.5587 -0.0485 -2.2532
 1839SOL    HW2 5668   0.069   4.714   0.463  0.5614 -3.3275 -0.0252
 1840SOL     OW 5669   0.982   3.605   3.123 -0.3196  0.0372  0.1148
 1840SOL    HW1 5670   0.977   3.679   3.190 -0.3545 -0.5509  0.7794
 1840SOL    HW2 5671   0.891   3.566   3.111 -0.1000 -0.6966  0.7079
 1841SOL     OW 5672   1.500   0.842   1.857  0.1370 -0.2914 -0.0668
 1841SOL    HW1 5673   1.509   0.937   1.888  1.2311 -0.3265 -0.2293
 1841SOL    HW2 5674   1.555   0.829   1.774 -0.8340 -0.8131 -0.6497
 1842SOL     OW 5675   3.606   4.591   0.154 -0.5154  0.3469  0.5403
 1842SOL    HW1 5676   3.591   4.651   0.076 -2.8295  2.7602  2.6697
 1842SOL    HW2 5677   3.522   4.541   0.175  0.0095 -0.1299  1.6009
 1843SOL     OW 5678   2.326   2.105   2.560 -0.6586  1.0126  0.0094
 1843SOL    HW1 5679   2.380   2.183   2.588 -0.4318  1.0611 -0.5568
 1843SOL    HW2 5680   2.253   2.135   2.498 -1.5678  1.0037  1.0514
 1844SOL     OW 5681   3.733   3.006   0.362 -0.1018  0.2491  0.0815
 1844SOL    HW1 5682   3.814   2.994   0.420  0.4536 -1.2394 -0.9533
 1844SOL    HW2 5683   3.690   2.917   0.346  0.1257  0.5217 -2.3057
 1845SOL     OW 5684   4.243   4.088   3.676 -0.1223  0.0570  0.2189
 1845SOL    HW1 5685   4.306   4.026   3.723 -0.7325 -1.1028 -0.4396
 1845SOL    HW2 5686   4.274   4.102   3.582 -0.2629  0.3466  0.2157
 1846SOL     OW 5687   2.420   0.640   3.948 -0.0588  0.1961  0.4230
 1846SOL    HW1 5688   2.418   0.666   4.045  0.0552 -0.8130  0.7089
 1846SOL    HW2 5689   2.512   0.607   3.924 -0.2375 -0.0961  0.1250
 1847SOL     OW 5690   1.667   4.296   3.122 -0.9649  0.4087 -0.0084
 1847SOL    HW1 5691   1.696   4.277   3.028 -0.1790  0.5354  0.2031
 1847SOL    HW2 5692   1.741   4.275   3.185 -0.7233  2.3022  0.4079
 1848SOL     OW 5693   2.672   0.391   3.109  0.2008 -0.3776  0.2037
 1848SOL    HW1 5694   2.620   0.352   3.033  0.3510 -0.8613  0.3478
 1848SOL    HW2 5695   2.617   0.462   3.154  1.0140  1.6491 -1.8440
 1849SOL     OW 5696   2.093   1.053   2.916 -0.5239 -0.3365  0.1405
 1849SOL    HW1 5697   2.147   1.005   2.847  0.9010 -0.6584  1.4319
 1849SOL    HW2 5698   2.017   0.994   2.945  0.5041 -1.3556  0.8370
 1850SOL     OW 5699   2.039   3.497   5.067  0.6016  0.4718 -0.3228
 1850SOL    HW1 5700   2.043   3.595   5.084 -1.6891  0.2745  2.0504
 1850SOL    HW2 5701   2.039   3.448   5.155 -3.0915 -1.2878 -1.1077
 1851SOL     OW 5702   0.682   0.002   1.554 -0.2630  0.1316  0.6961
 1851SOL    HW1 5703   0.662   0.098   1.533  0.1548 -0.1863 -1.4141
 1851SOL    HW2 5704   0.721  -0.042   1.473  0.9660 -1.4527  2.0870
 1852SOL     OW 5705   0.407   2.344   0.895  0.0221  0.1194 -0.8401
 1852SOL    HW1 5706   0.358   2.425   0.864 -0.2699 -0.1955 -1.2145
 1852SOL    HW2 5707   0.417   2.347   0.995 -2.6697 -0.7950 -0.4553
 1853SOL     OW 5708   3.350   3.084   1.456 -0.3869  0.4918 -0.2138
 1853SOL    HW1 5709   3.316   2.991   1.468  1.9200 -0.3545  0.2593
 1853SOL    HW2 5710   3.283   3.149   1.492 -2.5222 -0.8614 -1.5043
 1854SOL     OW 5711   0.847   0.269   0.131  0.2109  0.3266  0.1629
 1854SOL    HW1 5712   0.900   0.213   0.196  0.5732  1.0080  0.4617
 1854SOL    HW2 5713   0.856   0.230   0.039 -0.3790 -0.7025  0.5223
 1855SOL     OW 5714   0.517   0.251   5.019  0.3681  0.4682 -0.4772
 1855SOL    HW1 5715   0.430   0.202   5.028  0.5838  0.2722  0.6969
 1855SOL    HW2 5716   0.560   0.226   4.933  0.0070 -0.6679 -0.3499
 1856SOL     OW 5717   1.252   0.940   4.534  0.0107  0.0775  0.3040
 1856SOL    HW1 5718   1.202   0.927   4.620  0.9220  0.5924  0.9267
 1856SOL    HW2 5719   1.281   1.035   4.526 -2.0029  0.6303 -1.6800
 1857SOL     OW 5720   4.899   0.752   4.216  0.5307  0.5175  0.4545
 1857SOL    HW1 5721   4.809   0.717   4.244  0.0113  1.6251  0.2185
 1857SOL    HW2 5722   4.898   0.771   4.118  2.1510 -2.8024 -0.3482
 1858SOL     OW 5723   3.427   0.059   0.120  0.2384 -0.5380  0.0533
 1858SOL    HW1 5724   3.403   0.131   0.185  2.8832 -0.2636  0.8073
 1858SOL    HW2 5725   3.460   0.099   0.035  1.4132 -0.8293  0.3564
 1859SOL     OW 5726   2.616   0.796   1.504  0.2050  0.3338 -0.3483
 1859SOL    HW1 5727   2.691   0.824   1.563 -0.4894 -1.0883  1.3239
 1859SOL    HW2 5728   2.645   0.800   1.409  2.0409  0.8070  0.1852
 1860SOL     OW 5729   4.827   4.668   3.388  0.2780 -0.0580  0.1856
 1860SOL    HW1 5730   4.879   4.605   3.446  0.6337 -0.1184 -0.1915
 1860SOL    HW2 5731   4.730   4.656   3.405  0.4199  1.3997  2.2965
 1861SOL     OW 5732   1.225   3.345   4.417 -0.0013 -0.1079  0.6116
 1861SOL    HW1 5733   1.320   3.372   4.432  0.3185 -0.4931 -0.6078
 1861SOL    HW2 5734   1.217   3.245   4.421 -0.2075 -0.1230 -0.0253
 1862SOL     OW 5735   3.090   3.848   1.664  0.0662 -0.1494  0.3781
 1862SOL    HW1 5736   3.154   3.921   1.640 -1.0229  1.0882  1.1457
 1862SOL    HW2 5737   3.070   3.793   1.583 -1.4669  2.2966 -1.0060
 1863SOL     OW 5738   2.200   2.610   1.852 -0.3108  0.1718 -0.8177
 1863SOL    HW1 5739   2.277   2.633   1.792  2.1828 -1.4547  1.5172
 1863SOL    HW2 5740   2.155   2.528   1.817 -0.5228  0.6814 -1.7872
 1864SOL     OW 5741   3.235   1.815   0.645 -0.1275  0.2308 -0.2971
 1864SOL    HW1 5742   3.319   1.772   0.613 -0.3011 -0.2307 -0.1400
 1864SOL    HW2 5743   3.194   1.867   0.570  0.3569  0.5587 -0.3401
 1865SOL     OW 5744   3.704   0.876   2.422  0.0946  1.2493  0.0216
 1865SOL    HW1 5745   3.735   0.944   2.355  2.1885 -0.8253 -1.2587
 1865SOL    HW2 5746   3.629   0.823   2.383  1.1931  0.1630 -0.7016
 1866SOL     OW 5747   5.118   0.325   1.811 -0.2221 -0.2671 -0.1756
 1866SOL    HW1 5748   5.063   0.302   1.730 -1.6150  0.0860  0.6491
 1866SOL    HW2 5749   5.215   0.324   1.786 -0.5386 -1.5941 -1.4937
 1867SOL     OW 5750   4.058   0.227   1.864  0.1188  0.3503  0.2268
 1867SOL    HW1 5751   4.030   0.276   1.947  0.8189 -1.6047  1.6985
 1867SOL    HW2 5752   4.108   0.144   1.890  1.9928  0.6170 -2.2169
 1868SOL     OW 5753   1.230   0.821   4.974 -0.6743  0.0074 -0.1238
 1868SOL    HW1 5754   1.199   0.794   5.065 -1.4410 -2.0634 -0.9475
 1868SOL    HW2 5755   1.327   0.800   4.964 -0.5636  0.3391  0.2415
 1869SOL     OW 5756   2.717   3.790   0.131  0.3936 -0.4097  0.0422
 1869SOL    HW1 5757   2.657   3.844   0.072  1.5182 -0.4225 -1.1459
 1869SOL    HW2 5758   2.696   3.693   0.120  0.7017 -0.4206 -0.4469
 1870SOL     OW 5759   0.841   2.017   0.547  0.7603 -0.3346 -0.6540
 1870SOL    HW1 5760   0.818   2.016   0.644 -0.7846  1.6732 -0.9317
 1870SOL    HW2 5761   0.887   1.932   0.522  0.0459 -1.4266  1.5544
 1871SOL     OW 5762   5.056   2.949   1.210 -0.4982  0.4565 -0.6209
 1871SOL    HW1 5763   5.024   2.964   1.303 -1.2034 -0.4417 -0.7119
 1871SOL    HW2 5764   5.156   2.953   1.208 -0.5249  2.4482 -0.1868
 1872SOL     OW 5765   3.320   2.559   0.027  0.3954  0.8291  0.2545
 1872SOL    HW1 5766   3.224   2.565   0.000  0.8606 -1.4881 -2.5425
 1872SOL    HW2 5767   3.329   2.499   0.106 -0.3512 -1.8163 -1.5250
 1873SOL     OW 5768   2.082   2.616   4.517 -0.1873  0.8889 -0.1017
 1873SOL    HW1 5769   2.056   2.693   4.576 -2.8971  1.2592 -1.6076
 1873SOL    HW2 5770   2.154   2.645   4.454 -0.3237  1.8223  0.1562
 1874SOL     OW 5771   1.459   4.579   1.323  0.4428 -0.0159  0.1639
 1874SOL    HW1 5772   1.375   4.594   1.376  1.1796 -0.3424  1.4569
 1874SOL    HW2 5773   1.449   4.622   1.233 -1.1720 -0.1939  0.2257
 1875SOL     OW 5774   1.481   0.738   2.124  0.0987 -0.4997  0.0383
 1875SOL    HW1 5775   1.490   0.784   2.036 -0.2063  0.3738  0.4522
 1875SOL    HW2 5776   1.537   0.785   2.192 -0.7246 -0.3326  0.6157
 1876SOL     OW 5777   2.085   1.902   3.482  0.3465 -0.4485  0.0664
 1876SOL    HW1 5778   2.109   1.931   3.574 -0.2389 -1.3393  0.5160
 1876SOL    HW2 5779   2.056   1.982   3.428  2.0845  0.2967  0.1830
 1877SOL     OW 5780   0.412   1.505   3.808 -0.1187 -0.0621 -0.5697
 1877SOL    HW1 5781   0.470   1.564   3.752  0.7794 -0.0465  0.3440
 1877SOL    HW2 5782   0.416   1.412   3.774  0.3620 -0.0408 -0.5704
 1878SOL     OW 5783   5.095   4.687   4.139 -0.2391 -0.0153  0.0771
 1878SOL    HW1 5784   5.103   4.732   4.228  1.1023 -0.2924  0.1195
 1878SOL    HW2 5785   5.175   4.709   4.083 -1.0635  0.1505 -1.0653
 1879SOL     OW 5786   0.125   1.590   1.379  0.8651 -0.5469 -0.2878
 1879SOL    HW1 5787   0.155   1.570   1.286 -0.3618 -0.5472 -0.6911
 1879SOL    HW2 5788   0.092   1.684   1.384 -0.6977 -1.0704 -0.2875
 1880SOL     OW 5789   0.720   1.826   0.206 -0.0852  0.1451  0.0662
 1880SOL    HW1 5790   0.767   1.738   0.200  1.0421  0.7250 -0.0067
 1880SOL    HW2 5791   0.633   1.815   0.254  0.2130 -0.9338  0.3845
 1881SOL     OW 5792   4.265   1.912   1.713  0.4013  0.2452 -0.5445
 1881SOL    HW1 5793   4.258   1.948   1.806  0.0973  0.7130 -0.7439
 1881SOL    HW2 5794   4.352   1.941   1.672 -0.0791  1.2252 -0.8950
 1882SOL     OW 5795   1.125   2.878   1.105 -0.1210 -0.0652  0.3026
 1882SOL    HW1 5796   1.116   2.852   1.201 -2.7323  1.0443  0.4358
[truncated: 542,441 more chars]
