# Supplementary material for: Host–guest complexation of progesterone with β-cyclodextrin derivatives: hydration structure, binding thermodynamics, and loading pathways from molecular dynamics simulations
Source: RSC Adv. 2026 Jul 30. Online ahead of print. doi: 10.1039/d6ra04566a (PMC13420253; doi:10.1039/d6ra04566a)
Supplement: RA-OLF-D6RA04566A-s001 [file RA-OLF-D6RA04566A-s001.zip › 2-MBCD/Replica_4/nvt.gro]

Progesterone/2MBCD in Water
13657
    12C73   C49    1   4.619   3.387   3.218 -0.0627  0.1882  0.4172
    12C73   O32    2   4.478   3.409   3.209 -0.1599 -0.6471 -0.1478
    12C73   C39    3   4.424   3.341   3.323  0.4184 -0.1559  0.4193
    12C73   H58    4   4.494   3.278   3.386  1.4510  0.9623  0.4226
    12C73   C38    5   4.313   3.245   3.280  0.1163  0.4447 -0.1478
    12C73   H56    6   4.241   3.293   3.207  0.1800 -1.7608 -1.7868
    12C73   O31    7   4.376   3.129   3.227 -0.5271 -0.1178  0.3219
    12C73   H57    8   4.313   3.064   3.190 -1.2716  0.8682 -0.1935
    12C73   C37    9   4.233   3.193   3.400 -0.1801 -0.0315 -0.5467
    12C73   H55   10   4.301   3.123   3.455 -0.1431  0.3352 -0.1199
    12C73   O30   11   4.111   3.131   3.361 -0.3116  0.1252 -0.3873
    12C73   C34   12   4.108   2.995   3.317  0.0872  0.0192 -0.0872
    12C73   H50   13   4.210   2.946   3.320 -0.9968 -2.2930  1.5955
    12C73   C33   14   4.053   2.982   3.174 -0.1211 -0.1363  0.0076
    12C73   H49   15   4.080   2.876   3.147  1.7637  0.4898 -0.6958
    12C73   O27   16   4.125   3.072   3.090  0.2099 -0.2709  0.1473
    12C73   C43   17   4.163   3.000   2.972 -0.1699 -0.1856 -0.0280
    12C73   C32   18   3.902   3.010   3.178 -0.0915  0.0028  0.1192
    12C73   H47   19   3.894   3.119   3.210 -0.4279 -0.2708  1.0073
    12C73   O26   20   3.849   2.978   3.051 -0.0907  0.4260  0.0107
    12C73   H48   21   3.753   2.985   3.039 -0.2292 -1.5413 -0.3659
    12C73   C31   22   3.830   2.935   3.291 -0.3713  0.0442 -0.0325
    12C73   H46   23   3.844   2.824   3.279  0.3848  0.2152 -0.7915
    12C73   C35   24   3.893   2.957   3.429 -0.2118  0.7418 -0.2130
    12C73   O28   25   4.032   2.929   3.416 -0.2713  0.3886 -0.1121
    12C73   H51   26   3.882   3.067   3.446  3.0690  1.0598  0.5105
    12C73   C36   27   3.835   2.873   3.544  0.4847 -0.0517 -0.4350
    12C73   O29   28   3.828   2.956   3.657 -0.0501 -0.4837 -0.1479
    12C73   H54   29   3.738   2.965   3.692  0.7423  0.6421  1.8146
    12C73   O25   30   3.693   2.977   3.288 -0.1131  0.9057 -0.0919
    12C73   C28   31   3.582   2.893   3.267  0.1504  0.4227  0.4006
    12C73   H41   32   3.602   2.782   3.255 -0.7484  0.3578 -0.7493
    12C73   C27   33   3.498   2.916   3.139  0.3909  0.3494  0.2303
    12C73   H40   34   3.412   2.843   3.132  0.0488  0.8977 -2.1724
    12C73   O22   35   3.573   2.887   3.021 -0.2198 -0.1947 -0.0319
    12C73   C44   36   3.505   2.836   2.906  0.3213  0.0757 -0.4756
    12C73   C26   37   3.453   3.062   3.145 -0.4014  0.1042  0.3047
    12C73   H38   38   3.548   3.122   3.155 -1.9681  2.4901  1.8974
    12C73   O21   39   3.386   3.107   3.029 -0.0941 -0.3897 -0.0651
    12C73   H39   40   3.356   3.199   3.027 -0.4372 -0.4924 -2.3567
    12C73   C25   41   3.362   3.081   3.268 -0.2454 -0.2927  0.4847
    12C73   H37   42   3.267   3.025   3.250  0.6743 -1.2123 -1.7340
    12C73   C29   43   3.437   3.039   3.395  0.6433  0.6293  0.2793
    12C73   O23   44   3.498   2.911   3.379 -0.1128  0.2733  0.2290
    12C73   H42   45   3.518   3.109   3.432  0.7071  1.4676 -1.3338
    12C73   C30   46   3.337   3.016   3.508  0.0728  0.1939 -0.3102
    12C73   O24   47   3.350   3.107   3.615 -0.0927 -0.1554  0.0118
    12C73   H45   48   3.263   3.149   3.629 -1.2326 -1.4290 -2.5166
    12C73   O20   49   3.342   3.222   3.281  0.2239 -0.2029  0.2490
    12C73   C22   50   3.211   3.277   3.285  0.2011 -0.2434  0.0001
    12C73   H32   51   3.126   3.203   3.280  0.0596 -0.0054 -1.5609
    12C73   C21   52   3.182   3.375   3.170 -0.3072 -0.2328  0.1366
    12C73   H31   53   3.077   3.417   3.176 -0.3645 -0.0234 -1.7662
    12C73   O17   54   3.204   3.317   3.041  0.3403 -0.2371  0.2451
    12C73   C45   55   3.092   3.252   2.981  0.1252  0.2904  0.0688
    12C73   C20   56   3.264   3.504   3.185 -0.0668 -0.2896 -0.6564
    12C73   H29   57   3.376   3.491   3.188 -0.2329 -1.7341  1.5663
    12C73   O16   58   3.220   3.606   3.096 -0.4427 -0.3332 -0.5253
    12C73   H30   59   3.253   3.691   3.130  0.0350 -0.1140 -1.4950
    12C73   C19   60   3.231   3.561   3.324  0.5972 -0.0563 -0.5949
    12C73   H28   61   3.121   3.578   3.326  0.4408 -1.0377 -0.0392
    12C73   C23   62   3.266   3.460   3.434 -0.1110  0.1544 -0.1739
    12C73   O18   63   3.188   3.344   3.406  0.1159 -0.0059 -0.1485
    12C73   H33   64   3.377   3.444   3.429  0.2503  2.6698 -1.7732
    12C73   C24   65   3.233   3.496   3.579 -0.0355  0.1782 -0.1626
    12C73   O19   66   3.310   3.591   3.650 -0.2600 -0.0397  0.3833
    12C73   H36   67   3.316   3.675   3.601  2.3663 -1.0779 -1.3127
    12C73   O15   68   3.306   3.680   3.352  0.2700  0.0956 -0.3673
    12C73   C16   69   3.249   3.803   3.392 -0.1805 -0.2479  0.0707
    12C73   H23   70   3.145   3.796   3.435 -0.3841  1.0543 -0.1814
    12C73   C15   71   3.254   3.906   3.278  0.1233  0.3282  0.5968
    12C73   H22   72   3.203   3.996   3.323 -3.4621 -0.6467 -1.1234
    12C73   O12   73   3.172   3.857   3.171  0.4326  0.7157  0.1790
    12C73   C46   74   3.044   3.915   3.147 -0.2484 -0.6541  0.3992
    12C73   C14   75   3.399   3.926   3.235 -0.1336  0.3909 -0.2709
    12C73   H20   76   3.437   3.823   3.209 -0.6281  0.0211  0.4420
    12C73   O11   77   3.404   4.007   3.119  0.0535  0.3521 -0.2896
    12C73   H21   78   3.489   4.023   3.073 -0.5909 -1.2106 -2.1800
    12C73   C13   79   3.481   3.983   3.353  0.0428  0.1488 -0.2767
    12C73   H19   80   3.439   4.082   3.383 -0.3495 -0.2445  0.5201
    12C73   C17   81   3.464   3.887   3.471 -0.4505  0.4899 -0.0654
    12C73   O13   82   3.327   3.857   3.497 -0.1435 -0.6813  0.2692
    12C73   H24   83   3.534   3.805   3.437  2.7369  2.3016  1.6399
    12C73   C18   84   3.521   3.944   3.601 -0.0852  0.1792 -0.0855
    12C73   O14   85   3.662   3.962   3.597  0.0086 -0.6199 -0.4763
    12C73   H27   86   3.689   4.017   3.521  1.0955  0.9360  0.9577
    12C73   O10   87   3.617   3.991   3.311  0.2137  0.1762  0.2808
    12C73   C10   88   3.676   4.111   3.261 -0.7349  0.5080 -0.0528
    12C73   H14   89   3.610   4.203   3.261  0.3601  1.3168 -1.1694
    12C73    C9   90   3.753   4.094   3.129 -0.3055  0.3866  0.2114
    12C73   H13   91   3.806   4.193   3.119  0.0784  0.3902  2.0681
    12C73    O7   92   3.658   4.072   3.024 -0.2970  0.0154  0.2812
    12C73   C47   93   3.703   4.123   2.898  0.1967  0.9588  0.8275
    12C73    C8   94   3.864   3.990   3.138  0.0082  0.7162  0.1690
    12C73   H11   95   3.816   3.896   3.177  0.5539  0.4542  0.2168
    12C73    O6   96   3.940   3.971   3.019  0.0291 -0.0505  0.2969
    12C73   H12   97   4.014   3.912   3.039  0.4255  0.8689  1.7321
    12C73    C7   98   3.963   4.027   3.251  0.3165 -0.3927  0.2735
    12C73   H10   99   4.009   4.123   3.217  0.2379 -0.3021  0.4231
    12C73   C11  100   3.885   4.060   3.378 -0.3188 -0.6937 -0.0317
    12C73    O8  101   3.773   4.146   3.356 -0.1401 -0.5204 -0.2615
    12C73   H15  102   3.848   3.958   3.412 -1.6955 -0.5100 -0.8959
    12C73   C12  103   3.960   4.116   3.500 -0.1895 -0.0439 -0.4076
    12C73    O9  104   4.041   4.020   3.564 -0.1362  0.6062  0.5190
    12C73   H18  105   4.119   4.010   3.506 -0.9694  0.2581 -0.5835
    12C73    O5  106   4.061   3.927   3.279  0.3568 -0.3698  0.2137
    12C73    C6  107   4.201   3.944   3.282  0.2461  0.5732  0.2754
    12C73    H9  108   4.238   4.051   3.283 -0.3776  0.7899  1.0389
    12C73    C5  109   4.273   3.864   3.172 -0.3875 -0.0027  0.2746
    12C73    H8  110   4.384   3.885   3.183 -0.6167  1.7615 -0.4341
    12C73    O3  111   4.225   3.895   3.041 -0.0352  0.2677  0.2080
    12C73   C48  112   4.286   4.009   2.980  0.4064  0.2956  0.6950
    12C73    C4  113   4.256   3.714   3.194 -0.2636 -0.0699 -0.0868
    12C73    H6  114   4.148   3.683   3.177 -0.3082 -0.1203  0.2862
    12C73    O2  115   4.319   3.645   3.087 -0.1885  0.1573 -0.1900
    12C73    H7  116   4.319   3.549   3.105  0.6571  0.5251  2.1817
    12C73    C3  117   4.308   3.672   3.333  0.5296  0.2511 -0.2827
    12C73    H5  118   4.418   3.693   3.333  0.3034  1.6543  1.3794
    12C73    C2  119   4.252   3.755   3.449 -0.5877 -0.5308 -0.2469
    12C73    H4  120   4.144   3.726   3.459 -0.8195  0.7933  1.6733
    12C73    O4  121   4.244   3.890   3.405  0.4320 -0.4561 -0.2307
    12C73    C1  122   4.324   3.739   3.583 -0.8768  0.3432  0.0149
    12C73    O1  123   4.253   3.662   3.676 -0.5019 -0.3594 -0.2731
    12C73    H1  124   4.303   3.581   3.696 -1.2815 -0.3933  1.7911
    12C73   O33  125   4.272   3.537   3.363  0.4196  0.3478  0.0178
    12C73   C40  126   4.368   3.448   3.419  0.1839  0.0894  0.0090
    12C73   H59  127   4.457   3.501   3.463  0.1127  1.6544 -1.6278
    12C73   O34  128   4.305   3.383   3.527  0.5504 -0.2327  0.0317
    12C73   C41  129   4.188   3.309   3.489  0.4789  0.0668 -0.3351
    12C73   H60  130   4.126   3.389   3.440  1.8529  0.3553 -1.6925
    12C73   C42  131   4.126   3.253   3.617 -0.2760  0.4178 -0.5423
    12C73   O35  132   4.055   3.345   3.697  0.2837 -0.0652  0.5357
    12C73   H63  133   4.060   3.327   3.792  0.4377 -1.7642  0.2491
    2XWSP    O3  134   1.493   3.475   4.129 -0.3408  0.5056  0.2921
    2XWSP    C3  135   1.611   3.474   4.162 -0.1388  0.5080 -0.4028
    2XWSP    C2  136   1.696   3.355   4.129 -0.2193  0.1723  0.5656
    2XWSP    C1  137   1.800   3.338   4.240  0.0262 -0.1223  0.2926
    2XWSP   C10  138   1.894   3.458   4.235  0.0510 -0.1600 -0.2161
    2XWSP   C19  139   1.988   3.447   4.115  0.2180  0.3577 -0.1351
    2XWSP    C5  140   1.814   3.587   4.234  0.0596 -0.1542 -0.0796
    2XWSP    C4  141   1.688   3.596   4.190 -0.1688  0.2955  0.6452
    2XWSP    H4  142   1.649   3.697   4.169  1.6853  0.9371  0.1507
    2XWSP    C6  143   1.890   3.707   4.278 -0.3041  0.0614 -0.0318
    2XWSP    C7  144   1.961   3.683   4.411  0.1023 -0.1081 -0.2757
    2XWSP    C8  145   2.049   3.560   4.402 -0.0683 -0.2503 -0.0040
    2XWSP    C9  146   1.960   3.439   4.373 -0.1163 -0.1822 -0.1390
    2XWSP   C11  147   2.043   3.312   4.383  0.6315  0.3032 -0.1845
    2XWSP   C12  148   2.121   3.294   4.513 -0.0790  0.6334  0.2915
    2XWSP   C13  149   2.210   3.413   4.544  0.5844  0.2296 -0.0438
    2XWSP   C18  150   2.325   3.405   4.445  0.5339  0.1436 -0.0957
    2XWSP   C14  151   2.120   3.537   4.535  0.0585 -0.1463 -0.0545
    2XWSP   C15  152   2.216   3.642   4.589 -0.0418 -0.3247  0.4748
    2XWSP   C16  153   2.286   3.575   4.707  0.4395 -0.2797  0.2171
    2XWSP   C17  154   2.266   3.424   4.687  0.2658 -0.2436  0.1192
    2XWSP   C20  155   2.382   3.333   4.721  0.3086 -0.0622  0.4653
    2XWSP   O20  156   2.500   3.368   4.724  0.2741  0.2518 -1.0141
    2XWSP   C21  157   2.346   3.198   4.774  0.2869 -0.2271  0.0393
    3SOL     OW  158   6.177   2.141   4.732  0.2513 -0.7805  0.3340
    3SOL    HW1  159   6.112   2.095   4.671  1.6922 -2.0177 -0.3215
    3SOL    HW2  160   6.159   2.239   4.730 -1.4450 -1.0550  0.0073
    4SOL     OW  161   2.053   0.948   5.511 -0.6297 -0.4114  0.7452
    4SOL    HW1  162   2.123   0.882   5.538 -1.1457 -1.1516  0.3091
    4SOL    HW2  163   2.095   1.038   5.496  0.4778 -1.1516 -0.8696
    5SOL     OW  164   4.445   4.341   6.094 -0.7071  0.4829  0.0231
    5SOL    HW1  165   4.412   4.339   6.189 -0.2784  0.0181  0.1714
    5SOL    HW2  166   4.538   4.378   6.093  0.5255 -2.3210  0.2110
    6SOL     OW  167   2.368   6.955   5.414 -0.6571 -0.4362  0.2456
    6SOL    HW1  168   2.291   6.941   5.352 -0.8536  0.4321  0.2849
    6SOL    HW2  169   2.370   6.881   5.481 -0.4089 -1.4134 -0.8134
    7SOL     OW  170   2.049   4.444   0.654  0.2393  0.1440  0.0741
    7SOL    HW1  171   2.096   4.435   0.742 -0.8211  1.8408  0.8735
    7SOL    HW2  172   1.970   4.383   0.652  1.6666 -1.7668 -0.7613
    8SOL     OW  173   2.652   5.261   6.954 -0.2037  0.5431  0.0930
    8SOL    HW1  174   2.723   5.282   6.887 -1.6009  1.3651 -1.1881
    8SOL    HW2  175   2.691   5.205   0.027  1.2398 -0.8438 -1.6513
    9SOL     OW  176   2.558   4.132   4.953 -0.2936  0.2115  0.4949
    9SOL    HW1  177   2.618   4.209   4.930  0.4755 -0.4632  0.1979
    9SOL    HW2  178   2.571   4.107   5.049 -0.5795  0.4719  0.6050
   10SOL     OW  179   2.980   4.923   6.184  0.3984 -0.1109 -0.6829
   10SOL    HW1  180   2.945   4.876   6.104 -0.2898 -1.0726  0.1630
   10SOL    HW2  181   3.023   4.857   6.246  1.3764  0.6842 -0.4851
   11SOL     OW  182   3.682   3.652   3.860  0.1668 -0.0850  0.4928
   11SOL    HW1  183   3.719   3.730   3.810 -2.3195 -0.0963 -1.5808
   11SOL    HW2  184   3.725   3.568   3.826 -1.2723 -0.0659 -1.5769
   12SOL     OW  185   1.793   2.955   2.086 -0.0610  0.2364 -0.2412
   12SOL    HW1  186   1.723   2.990   2.024 -0.8232 -0.5388  0.1544
   12SOL    HW2  187   1.825   2.867   2.053  0.3043  0.3147 -0.0981
   13SOL     OW  188   2.766   4.073   1.937  0.5638  0.1442  0.0462
   13SOL    HW1  189   2.709   4.078   1.855 -0.1337 -1.4077  0.4042
   13SOL    HW2  190   2.728   4.006   2.000  1.2195  1.1405  1.5594
   14SOL     OW  191   2.857   2.964   6.991 -0.3488 -0.3183  0.0621
   14SOL    HW1  192   2.920   2.888   0.004 -1.6492 -1.3116  0.8678
   14SOL    HW2  193   2.872   3.005   6.901  1.9025 -0.0310  0.5130
   15SOL     OW  194   2.345   5.404   5.581  0.2509 -0.0521 -0.5421
   15SOL    HW1  195   2.325   5.415   5.483 -0.7928 -1.3692 -0.5137
   15SOL    HW2  196   2.286   5.465   5.634 -0.6853 -0.8329 -0.6602
   16SOL     OW  197   3.815   4.041   4.605  0.3850 -0.4590  0.1350
   16SOL    HW1  198   3.722   4.012   4.625  0.0873  0.5889  0.2835
   16SOL    HW2  199   3.843   4.005   4.516  0.4101 -2.0622  0.7405
   17SOL     OW  200   4.752   2.803   3.541  0.1743 -0.0529  0.4648
   17SOL    HW1  201   4.710   2.749   3.614 -1.8690  1.3460  0.3963
   17SOL    HW2  202   4.836   2.758   3.511  0.2803 -1.4442  2.6306
   18SOL     OW  203   2.398   5.030   4.208  0.1648 -0.1709  0.6493
   18SOL    HW1  204   2.397   4.933   4.231  1.1219 -0.8234 -1.7268
   18SOL    HW2  205   2.491   5.059   4.187 -0.3492  0.7916 -0.4209
   19SOL     OW  206   2.767   4.109   2.617  0.2212 -0.2438  0.2130
   19SOL    HW1  207   2.822   4.130   2.698 -0.8691  1.0764  0.6387
   19SOL    HW2  208   2.730   4.193   2.578 -0.1718 -0.9594 -1.0315
   20SOL     OW  209   0.782   2.176   5.465  0.7426 -0.1133  0.2024
   20SOL    HW1  210   0.878   2.196   5.447  0.8463 -0.7757 -0.0193
   20SOL    HW2  211   0.727   2.204   5.386  0.7882  0.0319  0.2227
   21SOL     OW  212   1.946   3.432   1.123 -0.3855 -0.4247  0.1112
   21SOL    HW1  213   2.029   3.377   1.137 -0.1086  0.2008  0.9905
   21SOL    HW2  214   1.869   3.388   1.169 -0.2401 -0.2619  0.5096
   22SOL     OW  215   2.510   2.943   2.488 -0.2425  0.2375  0.2294
   22SOL    HW1  216   2.450   2.874   2.448 -0.4670  0.6349 -0.1332
   22SOL    HW2  217   2.528   3.015   2.420  0.0586  0.4893  0.5704
   23SOL     OW  218   2.886   2.631   3.095 -0.1039 -0.4278  0.8280
   23SOL    HW1  219   2.903   2.562   3.024  2.0287  2.4414 -1.7773
   23SOL    HW2  220   2.967   2.640   3.153  0.0421  0.4801  0.5074
   24SOL     OW  221   2.813   3.166   2.705 -0.0651  0.2311  0.5325
   24SOL    HW1  222   2.839   3.236   2.639 -0.2026 -0.4142 -0.2178
   24SOL    HW2  223   2.859   3.080   2.683 -0.8071 -0.2333  0.7371
   25SOL     OW  224   2.083   1.306   2.806 -0.4422  0.4025 -0.2442
   25SOL    HW1  225   2.145   1.229   2.821 -1.9161 -0.8652 -0.4239
   25SOL    HW2  226   2.005   1.276   2.750 -0.6426  2.2391 -1.0316
   26SOL     OW  227   3.418   1.777   3.532  0.2344 -0.3757  0.6606
   26SOL    HW1  228   3.493   1.748   3.472 -0.1920 -0.1934  0.0255
   26SOL    HW2  229   3.433   1.740   3.624 -0.0949 -2.3152 -0.0174
   27SOL     OW  230   0.844   2.470   3.628 -0.2267  0.3331  0.0322
   27SOL    HW1  231   0.852   2.433   3.721  0.9391 -0.5196 -0.3821
   27SOL    HW2  232   0.767   2.426   3.582  0.4779 -0.8117 -0.0886
   28SOL     OW  233   1.044   2.461   4.738 -0.2068  0.1717  0.2693
   28SOL    HW1  234   1.135   2.436   4.706  0.3094  0.6320  1.3097
   28SOL    HW2  235   1.053   2.520   4.819 -1.4381 -0.9502  1.2595
   29SOL     OW  236   2.306   4.158   0.630 -0.2699 -0.5804 -0.6750
   29SOL    HW1  237   2.272   4.216   0.556 -0.5654 -0.7682 -0.6870
   29SOL    HW2  238   2.235   4.148   0.699  0.0437 -0.3132 -0.3092
   30SOL     OW  239   2.658   0.063   6.373  0.8618 -0.0389  0.3826
   30SOL    HW1  240   2.575   0.082   6.424  0.0567 -1.0286 -0.5190
   30SOL    HW2  241   2.671   0.133   6.303  0.5812 -0.1026  0.2687
   31SOL     OW  242   0.578   2.017   5.577 -0.5801  0.0003 -0.1027
   31SOL    HW1  243   0.604   1.932   5.531 -1.0303  0.9365 -2.1883
   31SOL    HW2  244   0.645   2.088   5.556 -0.4037  0.2738  1.3208
   32SOL     OW  245   1.031   3.992   6.131  0.6447 -0.0594 -0.2762
   32SOL    HW1  246   0.937   3.989   6.166  0.1351  0.5511 -1.5557
   32SOL    HW2  247   1.055   4.085   6.106  0.3043 -0.6830 -3.3031
   33SOL     OW  248   3.341   2.748   0.538  0.1790  0.2629  0.2215
   33SOL    HW1  249   3.357   2.664   0.486  2.7290  0.6410  0.2557
   33SOL    HW2  250   3.335   2.726   0.635 -1.3018 -0.0836  0.0691
   34SOL     OW  251   6.898   3.722   4.675  0.4374 -0.2613  0.2114
   34SOL    HW1  252   6.799   3.726   4.661  0.1608 -1.1961  1.6713
   34SOL    HW2  253   6.938   3.659   4.609 -0.4916 -2.6980  1.8020
   35SOL     OW  254   2.927   4.367   0.549 -0.1193 -0.2226  0.4300
   35SOL    HW1  255   2.900   4.272   0.570 -0.4086 -0.1529  0.3787
   35SOL    HW2  256   2.891   4.393   0.460 -0.4471  0.0939  0.6512
   36SOL     OW  257   0.057   1.330   5.323  0.0878  0.4507 -0.2004
   36SOL    HW1  258   0.035   1.334   5.421 -0.3551 -0.0459 -0.2775
   36SOL    HW2  259   6.975   1.351   5.270 -0.0354 -0.6624 -0.4786
   37SOL     OW  260   0.581   1.330   3.952  0.0740 -0.6807 -0.0252
   37SOL    HW1  261   0.485   1.304   3.965 -0.6803  2.1602  0.7046
   37SOL    HW2  262   0.626   1.337   4.041  0.3860 -0.0545 -0.2304
   38SOL     OW  263   4.403   1.018   4.931 -0.2363 -0.1846 -0.1928
   38SOL    HW1  264   4.378   1.043   4.837 -1.6582  1.1594  0.4985
   38SOL    HW2  265   4.327   0.969   4.974  1.8364 -4.4996 -0.9356
   39SOL     OW  266   2.185   4.023   6.113 -0.5563 -0.0010  0.4655
   39SOL    HW1  267   2.133   3.940   6.096 -1.7441  0.6589  0.8120
   39SOL    HW2  268   2.264   4.026   6.051  0.0677 -1.8392  1.0981
   40SOL     OW  269   3.039   2.783   1.035  0.0189  0.3263  0.1267
   40SOL    HW1  270   3.099   2.745   0.965  1.2865 -1.5407  2.0774
   40SOL    HW2  271   3.050   2.883   1.037  0.1389  0.4055 -2.0769
   41SOL     OW  272   3.093   3.033   0.931 -0.0153  0.2743  0.0551
   41SOL    HW1  273   3.025   3.033   0.858  0.4911 -0.6431 -0.4319
   41SOL    HW2  274   3.124   3.126   0.949  0.7380  0.4034 -1.7334
   42SOL     OW  275   3.052   6.922   5.997 -0.7595 -0.2035 -0.2403
   42SOL    HW1  276   3.137   6.963   6.031  0.1294 -0.8432 -1.5775
   42SOL    HW2  277   3.024   6.968   5.913 -1.2482 -0.5780 -0.2895
   43SOL     OW  278   0.263   2.594   4.541  0.3385 -0.1471 -0.0131
   43SOL    HW1  279   0.238   2.690   4.530  0.6964  0.0085  0.4806
   43SOL    HW2  280   0.187   2.543   4.581 -0.4499 -0.4196 -1.7970
   44SOL     OW  281   0.995   2.923   3.488 -0.1936 -0.4732 -0.0769
   44SOL    HW1  282   1.086   2.962   3.477 -0.2423 -0.6682 -1.3254
   44SOL    HW2  283   0.998   2.850   3.556  0.5807 -0.4675 -0.0985
   45SOL     OW  284   2.150   0.436   5.437 -0.2081 -0.0114  0.1956
   45SOL    HW1  285   2.154   0.352   5.383 -0.2989  1.2124 -1.8033
   45SOL    HW2  286   2.184   0.418   5.530  1.8597 -1.7491 -0.8210
   46SOL     OW  287   5.168   3.025   4.861 -0.1294  0.0914  0.2763
   46SOL    HW1  288   5.143   3.050   4.955  0.3494  0.9489  0.1836
   46SOL    HW2  289   5.103   3.067   4.797  0.5178  0.8907  0.1347
   47SOL     OW  290   3.012   4.028   2.461 -0.4622  0.1787  0.7354
   47SOL    HW1  291   3.054   3.950   2.508 -1.6864 -1.8177 -1.2676
   47SOL    HW2  292   2.944   4.070   2.521 -1.3215 -1.7049  1.1633
   48SOL     OW  293   0.647   3.033   5.040  0.6110  0.4985 -1.1071
   48SOL    HW1  294   0.636   2.959   4.973 -1.6812 -0.4777  0.2339
   48SOL    HW2  295   0.585   3.108   5.017  1.9657  1.4786 -1.6973
   49SOL     OW  296   1.244   2.618   3.142 -0.2063 -0.6763 -0.1809
   49SOL    HW1  297   1.338   2.583   3.137  0.4429  0.9242  0.0642
   49SOL    HW2  298   1.207   2.602   3.234 -0.0489 -1.0239 -0.1781
   50SOL     OW  299   2.574   3.949   2.952 -0.0608 -0.0170  0.6431
   50SOL    HW1  300   2.551   3.870   3.008 -1.3339  0.7146  1.2169
   50SOL    HW2  301   2.607   3.919   2.863 -0.6758 -1.1996  0.7939
   51SOL     OW  302   3.495   3.284   4.756  0.6857  0.0306 -0.2852
   51SOL    HW1  303   3.494   3.234   4.843 -1.5802 -1.9736 -1.3555
   51SOL    HW2  304   3.480   3.381   4.774 -0.5136 -0.4408  1.5459
   52SOL     OW  305   2.208   1.952   4.021  0.7014 -0.5257  0.2480
   52SOL    HW1  306   2.156   1.886   4.075  1.0499 -1.4619 -0.5451
   52SOL    HW2  307   2.149   1.992   3.951 -0.1308  1.6747  2.0688
   53SOL     OW  308   2.343   1.133   2.870 -0.2796 -0.5643 -0.2433
   53SOL    HW1  309   2.386   1.155   2.782 -2.5498 -0.1604 -1.3102
   53SOL    HW2  310   2.377   1.196   2.940 -0.3441  0.8101 -1.4106
   54SOL     OW  311   4.382   3.321   5.101 -0.6921  0.0118  0.3771
   54SOL    HW1  312   4.397   3.416   5.127  0.4163 -0.3202  1.0062
   54SOL    HW2  313   4.289   3.310   5.065 -1.1476  1.1280  1.1802
   55SOL     OW  314   2.173   3.292   1.149 -0.0909 -0.0065 -0.2625
   55SOL    HW1  315   2.176   3.237   1.066 -0.6047  0.5689 -0.6679
   55SOL    HW2  316   2.244   3.260   1.213  0.4015 -0.3585 -0.9725
   56SOL     OW  317   1.883   2.738   2.786  0.1579  0.4849  0.0624
   56SOL    HW1  318   1.973   2.718   2.747  0.0250 -2.2909  0.9327
   56SOL    HW2  319   1.815   2.742   2.713  0.5103 -0.7194 -0.3508
   57SOL     OW  320   2.741   2.677   5.089  0.1139  0.3703 -0.1651
   57SOL    HW1  321   2.733   2.659   5.187  0.6144  1.1710  0.0247
   57SOL    HW2  322   2.689   2.759   5.065 -0.1355  0.0935 -0.6081
   58SOL     OW  323   1.038   3.540   6.778 -0.2262 -0.2424  0.0465
   58SOL    HW1  324   1.029   3.492   6.865  2.3050 -0.5266  0.2321
   58SOL    HW2  325   1.125   3.588   6.775 -1.0632  1.3062 -1.6312
   59SOL     OW  326   2.305   5.224   3.255 -0.0311 -0.2596 -0.2512
   59SOL    HW1  327   2.399   5.205   3.228  0.5782 -0.9568  2.1334
   59SOL    HW2  328   2.298   5.317   3.291 -0.9771  0.9039 -3.0995
   60SOL     OW  329   2.160   1.964   0.521 -0.0279 -0.1769 -0.0637
   60SOL    HW1  330   2.213   2.027   0.464 -1.0980 -0.1787 -1.1012
   60SOL    HW2  331   2.189   1.870   0.502 -0.1473 -0.1553 -0.3651
   61SOL     OW  332   3.076   3.508   0.802  0.2356  0.0838  0.0703
   61SOL    HW1  333   3.151   3.558   0.844 -0.6132  1.5993 -0.1642
   61SOL    HW2  334   3.112   3.449   0.729  1.1720  1.0130 -0.2431
   62SOL     OW  335   2.514   0.086   4.934  0.2923 -0.6061 -0.0928
   62SOL    HW1  336   2.527   0.165   4.994 -0.0009 -1.3705  1.0244
   62SOL    HW2  337   2.445   0.107   4.865  2.7163  1.3086 -2.0944
   63SOL     OW  338   3.983   2.687   4.900 -0.1250  0.1398  0.2121
   63SOL    HW1  339   4.070   2.638   4.902 -1.1503 -1.7976 -0.3298
   63SOL    HW2  340   3.941   2.683   4.990  0.5428  1.5129  0.6086
   64SOL     OW  341   2.789   1.299   4.834 -0.3449  0.1790  0.0276
   64SOL    HW1  342   2.763   1.207   4.807 -2.1231  0.4194  0.7529
   64SOL    HW2  343   2.765   1.364   4.762  0.7196  0.1166 -0.3982
   65SOL     OW  344   2.312   2.211   3.092 -1.1150  1.3673  0.1246
   65SOL    HW1  345   2.241   2.152   3.130  0.0487 -0.0546  0.1706
   65SOL    HW2  346   2.317   2.199   2.993  1.8278 -1.8961  0.4764
   66SOL     OW  347   3.576   2.496   4.741  0.0542 -0.1000  0.4073
   66SOL    HW1  348   3.510   2.431   4.703  1.2812 -1.1949  0.0445
   66SOL    HW2  349   3.600   2.563   4.672  0.5816 -0.7314 -0.0387
   67SOL     OW  350   0.689   3.904   6.352  0.3769  0.2131 -0.4808
   67SOL    HW1  351   0.680   3.984   6.411 -2.1493 -0.4887  0.2243
   67SOL    HW2  352   0.702   3.822   6.408  0.7992 -0.1401 -1.0792
   68SOL     OW  353   4.162   2.570   3.677 -0.0542  0.3776  0.1734
   68SOL    HW1  354   4.246   2.524   3.651 -0.5380 -0.0722 -0.6250
   68SOL    HW2  355   4.163   2.588   3.776  1.7269  1.9488 -0.0686
   69SOL     OW  356   3.259   3.348   5.013 -0.1042  0.0546 -0.4228
   69SOL    HW1  357   3.288   3.439   4.982  2.4503 -0.8471 -0.9334
   69SOL    HW2  358   3.225   3.295   4.935  1.8967 -0.6147 -0.9086
   70SOL     OW  359   3.331   1.527   4.020 -0.1367 -0.4839  0.8991
   70SOL    HW1  360   3.289   1.616   4.037 -0.8398 -0.6024 -0.0956
   70SOL    HW2  361   3.322   1.469   4.101 -3.0439 -0.9309  0.3553
   71SOL     OW  362   4.863   2.607   6.848 -0.0943  0.0251 -0.4657
   71SOL    HW1  363   4.767   2.626   6.828  0.1325  1.1615 -0.5508
   71SOL    HW2  364   4.921   2.667   6.793  0.7507 -2.1996 -2.1409
   72SOL     OW  365   2.729   5.741   3.926  0.1310  0.2575  0.0706
   72SOL    HW1  366   2.729   5.821   3.987  1.2652 -0.1840  0.6852
   72SOL    HW2  367   2.712   5.659   3.980 -0.3290  0.0111 -0.4503
   73SOL     OW  368   4.963   1.282   4.358 -0.0605 -0.1426  0.1537
   73SOL    HW1  369   4.892   1.212   4.365 -1.3335  1.0984  0.0617
   73SOL    HW2  370   5.047   1.241   4.321 -1.0091 -1.4245 -0.6485
   74SOL     OW  371   2.936   3.987   2.186  0.0327  0.2880 -0.1984
   74SOL    HW1  372   2.945   3.999   2.285  1.2859 -0.4431 -0.2120
   74SOL    HW2  373   2.850   3.939   2.167  0.6592 -1.2679  0.6969
   75SOL     OW  374   2.129   3.635   2.783  0.0221 -0.7258 -0.0697
   75SOL    HW1  375   2.062   3.571   2.820 -1.1360 -0.4413 -1.5959
   75SOL    HW2  376   2.091   3.728   2.785  0.0577 -0.6610 -1.6077
   76SOL     OW  377   1.847   3.925   3.292  0.0341 -0.1285 -0.3082
   76SOL    HW1  378   1.840   3.957   3.386  2.1556 -2.2660  0.6748
   76SOL    HW2  379   1.760   3.884   3.264 -0.5269  0.2861  0.7825
   77SOL     OW  380   4.421   0.148   5.246 -0.1815  0.0734 -0.1988
   77SOL    HW1  381   4.346   0.176   5.187 -0.4354  0.7872  0.4436
   77SOL    HW2  382   4.388   0.083   5.314 -0.1150  0.0467 -0.1913
   78SOL     OW  383   6.978   2.838   3.739  0.3438 -0.6254 -0.1277
   78SOL    HW1  384   6.991   2.932   3.770  2.4923 -0.2270 -1.9917
   78SOL    HW2  385   6.903   2.797   3.790 -0.5042  1.9945  0.9160
   79SOL     OW  386   2.820   1.198   5.709 -0.1591  0.5904  0.4925
   79SOL    HW1  387   2.729   1.221   5.676 -0.5158 -0.5179  0.6847
   79SOL    HW2  388   2.878   1.280   5.704 -1.3679  1.5303  1.1271
   80SOL     OW  389   2.663   2.068   4.464  0.3098  0.2482 -0.6037
   80SOL    HW1  390   2.605   1.988   4.481 -2.3547  2.2822  0.6125
   80SOL    HW2  391   2.660   2.090   4.366  0.2737 -0.5629 -0.7933
   81SOL     OW  392   1.293   2.533   6.547 -0.2753  0.3577 -0.3235
   81SOL    HW1  393   1.217   2.485   6.591  0.7634 -0.2335  0.8967
   81SOL    HW2  394   1.333   2.598   6.612  0.2533  0.6836 -0.9616
   82SOL     OW  395   2.269   2.681   6.999 -0.2727 -0.2686 -0.2569
   82SOL    HW1  396   2.204   2.754   6.978 -0.2714 -0.0322  0.5440
   82SOL    HW2  397   2.324   2.662   6.918  0.1401  1.0388 -0.3130
   83SOL     OW  398   2.513   5.265   2.999 -0.2936  0.2591 -0.6984
   83SOL    HW1  399   2.493   5.363   3.002 -1.7915 -0.0294 -0.7244
   83SOL    HW2  400   2.492   5.230   2.908  0.8299  0.0125 -0.8791
   84SOL     OW  401   2.451   1.539   3.517  0.0531 -0.2043  0.2219
   84SOL    HW1  402   2.445   1.537   3.617 -0.7782 -1.7892  0.1621
   84SOL    HW2  403   2.542   1.510   3.488  0.8477  1.7914  0.5158
   85SOL     OW  404   2.749   4.470   2.278 -0.5427 -0.7294 -0.4665
   85SOL    HW1  405   2.745   4.415   2.361 -1.5813 -0.6009 -0.4217
   85SOL    HW2  406   2.798   4.420   2.206  0.3277 -0.8545  0.2030
   86SOL     OW  407   5.262   2.493   5.546  0.0898  0.1371 -0.0388
   86SOL    HW1  408   5.195   2.422   5.568 -1.4661  1.4017 -0.5484
   86SOL    HW2  409   5.354   2.456   5.557 -0.6700 -1.8560  0.0328
   87SOL     OW  410   2.948   5.218   6.266  0.1822 -0.8349  0.0022
   87SOL    HW1  411   2.980   5.146   6.204  1.7402  0.9156 -1.3591
   87SOL    HW2  412   2.980   5.199   6.359 -3.6615 -4.4593  0.9274
   88SOL     OW  413   4.332   2.693   5.814 -0.0358  0.1089 -0.0824
   88SOL    HW1  414   4.337   2.741   5.902  2.0968  0.0437 -0.1017
   88SOL    HW2  415   4.240   2.656   5.801 -0.8731  1.5376  1.3405
   89SOL     OW  416   2.227   3.951   0.390  0.2189 -0.4766 -0.2413
   89SOL    HW1  417   2.186   3.882   0.330 -0.8277 -0.6449  0.6368
   89SOL    HW2  418   2.325   3.934   0.398  0.1058 -1.3887 -0.6700
   90SOL     OW  419   0.721   3.590   4.220  0.4461  0.0196 -0.0180
   90SOL    HW1  420   0.767   3.645   4.150  1.1277 -0.0737  0.3478
   90SOL    HW2  421   0.733   3.633   4.309  0.7842 -0.5984  0.2389
   91SOL     OW  422   0.989   3.984   6.601  0.3339  0.0912 -0.2332
   91SOL    HW1  423   1.072   3.930   6.589 -0.3998 -1.1941  0.2297
   91SOL    HW2  424   0.915   3.924   6.631 -0.5996  1.3205 -0.0094
   92SOL     OW  425   2.233   0.618   4.450  0.3130  0.3403 -0.5375
   92SOL    HW1  426   2.186   0.705   4.465  1.0071  0.2457  2.9943
   92SOL    HW2  427   2.168   0.543   4.463  0.5587  0.2836  0.4129
   93SOL     OW  428   4.986   2.353   6.286 -0.2526 -0.2335  0.1263
   93SOL    HW1  429   5.042   2.272   6.269  1.0349  0.4318  1.0296
   93SOL    HW2  430   5.032   2.434   6.249  0.6083  0.6686  2.8964
   94SOL     OW  431   3.006   0.764   3.907 -0.1845  0.0374 -0.1371
   94SOL    HW1  432   3.102   0.739   3.892  0.5816  2.5185  0.1814
   94SOL    HW2  433   2.981   0.837   3.843 -1.5953  0.0182  0.3755
   95SOL     OW  434   1.154   4.216   6.122 -0.2084 -0.2171  0.4229
   95SOL    HW1  435   1.111   4.298   6.085  0.4341 -0.0486  0.0302
   95SOL    HW2  436   1.242   4.240   6.164  0.1840 -0.7527 -0.0699
   96SOL     OW  437   2.427   6.753   6.942 -0.3905 -0.1751 -0.2480
   96SOL    HW1  438   2.351   6.801   6.987 -0.4636 -0.6263  0.1143
   96SOL    HW2  439   2.425   6.657   6.967 -0.6321 -0.5145 -1.5002
   97SOL     OW  440   2.927   1.418   2.819 -0.5771 -0.4646  0.2859
   97SOL    HW1  441   2.966   1.495   2.870 -0.1525  0.8958 -1.9199
   97SOL    HW2  442   2.963   1.332   2.855  1.5503  0.5464  0.7499
   98SOL     OW  443   4.652   0.928   5.540 -0.1018  0.2586  0.5912
   98SOL    HW1  444   4.686   1.020   5.558  0.8650  0.2003 -0.7256
   98SOL    HW2  445   4.596   0.929   5.456  1.6360 -0.6646 -0.6415
   99SOL     OW  446   1.957   0.432   3.247  0.4361 -0.1379  0.0358
   99SOL    HW1  447   2.056   0.445   3.253  0.8332 -1.8523 -1.5565
   99SOL    HW2  448   1.923   0.393   3.333  0.6484  2.7175  1.5283
  100SOL     OW  449   2.919   6.651   4.693  0.2020  0.0204 -0.5105
  100SOL    HW1  450   3.018   6.644   4.709  0.1929 -0.4014 -0.6233
  100SOL    HW2  451   2.887   6.567   4.649 -0.2594  0.0396 -0.2095
  101SOL     OW  452   2.345   3.354   5.437 -0.4287 -0.3475  0.0454
  101SOL    HW1  453   2.403   3.417   5.386 -0.1039 -0.5882  0.1151
  101SOL    HW2  454   2.282   3.309   5.374  1.2392 -2.0601 -0.4761
  102SOL     OW  455   5.909   3.311   6.178  0.4212 -0.2267 -0.9176
  102SOL    HW1  456   5.892   3.227   6.230 -3.2550  0.7163 -0.3342
  102SOL    HW2  457   5.845   3.317   6.102  0.3265  2.1778 -0.7214
  103SOL     OW  458   3.035   2.382   6.890 -0.7336  0.0248  0.6679
  103SOL    HW1  459   3.071   2.339   6.808 -0.1172 -1.8444  1.8554
  103SOL    HW2  460   2.976   2.458   6.865 -0.8833 -0.7534 -1.4929
  104SOL     OW  461   1.768   3.429   5.187  0.1503 -0.3769  0.8153
  104SOL    HW1  462   1.829   3.377   5.128 -0.3224 -0.7413  0.6401
  104SOL    HW2  463   1.724   3.367   5.253  1.5283  0.1748  2.3291
  105SOL     OW  464   4.538   2.916   3.382  1.0068  0.3533  0.3117
  105SOL    HW1  465   4.560   3.014   3.379  1.3198  0.2504 -1.1113
  105SOL    HW2  466   4.600   2.870   3.445  0.4380  1.1631  1.5067
  106SOL     OW  467   4.255   2.992   6.577 -0.2095 -0.5413  0.1833
  106SOL    HW1  468   4.246   2.933   6.496 -1.1454  1.2114 -1.0751
  106SOL    HW2  469   4.174   2.982   6.635  0.2844 -1.5134  0.7241
  107SOL     OW  470   2.168   6.092   5.670 -0.6263 -0.3168 -0.0492
  107SOL    HW1  471   2.187   6.101   5.573  2.3229 -0.7322  0.3871
  107SOL    HW2  472   2.197   6.174   5.718  2.8654 -1.9598  0.9753
  108SOL     OW  473   3.528   4.584   6.080  0.0285 -0.2070 -0.7520
  108SOL    HW1  474   3.584   4.506   6.108  0.3449  0.3599  0.2261
  108SOL    HW2  475   3.537   4.597   5.981  1.0403 -0.5812 -0.7265
  109SOL     OW  476   0.235   4.196   4.446  0.1868 -0.8364 -0.1306
  109SOL    HW1  477   0.322   4.217   4.491  0.6013 -0.9993 -0.8467
  109SOL    HW2  478   0.252   4.162   4.353 -0.7106  1.9740 -1.4368
  110SOL     OW  479   1.513   4.337   0.056 -0.0781  0.3550 -0.2538
  110SOL    HW1  480   1.442   4.286   0.008 -1.0114  1.4046 -0.0402
  110SOL    HW2  481   1.587   4.361   6.992 -0.2979 -0.0683 -0.6654
  111SOL     OW  482   1.251   2.848   6.729 -0.6507  0.1850  0.6456
  111SOL    HW1  483   1.172   2.866   6.670 -1.5889 -0.5436  1.6298
  111SOL    HW2  484   1.249   2.753   6.759  0.7825  0.0684  0.4712
  112SOL     OW  485   3.277   6.196   4.471 -0.4424 -0.2489 -0.6590
  112SOL    HW1  486   3.339   6.119   4.464 -0.7256 -0.4994 -0.4504
  112SOL    HW2  487   3.252   6.211   4.567 -0.9462 -0.3501 -0.7680
  113SOL     OW  488   1.813   4.206   3.218  0.0228 -0.6586 -0.0318
  113SOL    HW1  489   1.801   4.107   3.210  0.5848 -0.6662 -0.8477
  113SOL    HW2  490   1.869   4.239   3.142 -0.5588  0.3535 -0.0416
  114SOL     OW  491   1.746   5.189   6.699 -0.6872  0.5027 -0.2486
  114SOL    HW1  492   1.696   5.103   6.697 -3.5915  2.0369  0.9388
  114SOL    HW2  493   1.746   5.230   6.608  0.0942 -0.3665 -0.6585
  115SOL     OW  494   0.316   2.928   5.038  0.2941 -0.1728 -0.6109
  115SOL    HW1  495   0.301   2.875   5.121  0.4357  1.1856  0.2914
  115SOL    HW2  496   0.414   2.946   5.027  0.3070 -0.5487 -1.2235
  116SOL     OW  497   1.710   4.798   4.085 -0.0769 -0.3143  0.0330
  116SOL    HW1  498   1.773   4.815   4.008 -0.3645  1.3104  0.1159
  116SOL    HW2  499   1.621   4.771   4.050  0.4329 -1.8906 -0.1097
  117SOL     OW  500   2.758   1.767   6.893  0.3221  0.1211  0.4248
  117SOL    HW1  501   2.669   1.747   6.935  0.2725  1.4418  0.9975
  117SOL    HW2  502   2.818   1.688   6.904 -0.6075 -0.5951  0.4990
  118SOL     OW  503   0.824   4.049   5.239 -0.0808  0.1671 -0.1762
  118SOL    HW1  504   0.814   4.110   5.160  0.9093  0.4977 -0.0520
  118SOL    HW2  505   0.827   4.103   5.323 -1.4159 -0.2002  0.1356
  119SOL     OW  506   4.410   3.031   3.735 -0.3029 -0.3362 -0.1008
  119SOL    HW1  507   4.494   3.009   3.686 -0.9086  1.9622 -2.3958
  119SOL    HW2  508   4.339   2.965   3.711 -0.6992  0.9624 -2.7874
  120SOL     OW  509   3.618   4.837   0.247 -0.4660  0.6288 -0.1359
  120SOL    HW1  510   3.538   4.872   0.294 -1.5033 -0.3558 -1.0977
  120SOL    HW2  511   3.590   4.772   0.176  1.2314 -0.3825  0.0492
  121SOL     OW  512   3.711   0.713   4.759  0.4249 -0.2509  0.2186
  121SOL    HW1  513   3.782   0.680   4.698  0.9506 -0.4256  0.9094
  121SOL    HW2  514   3.705   0.654   4.839 -2.3391 -1.8724 -1.0175
  122SOL     OW  515   1.686   2.206   5.576 -0.4681  0.2541  0.0712
  122SOL    HW1  516   1.782   2.232   5.569 -0.2951  0.3255  1.9849
  122SOL    HW2  517   1.628   2.282   5.547  0.0414  0.4281 -0.5073
  123SOL     OW  518   5.241   2.774   5.928 -0.7077 -0.3337 -0.1121
  123SOL    HW1  519   5.337   2.798   5.917 -0.6127 -1.3737 -1.9002
  123SOL    HW2  520   5.210   2.803   6.019  0.9933  0.9244  0.1207
  124SOL     OW  521   3.815   1.182   6.409  0.3622 -0.3885  0.2010
  124SOL    HW1  522   3.725   1.204   6.446  0.4014  0.1206  0.0062
  124SOL    HW2  523   3.822   1.084   6.393 -0.7454 -0.2482 -1.3161
  125SOL     OW  524   3.446   2.373   5.595 -0.1342  0.1210 -0.5646
  125SOL    HW1  525   3.380   2.342   5.663  0.4951 -1.6787 -0.7302
  125SOL    HW2  526   3.535   2.386   5.639  0.1248 -0.4499 -0.9086
  126SOL     OW  527   2.897   4.523   3.629  0.0101 -0.4864 -0.4086
  126SOL    HW1  528   2.928   4.496   3.720  1.2458 -0.7093 -0.8781
  126SOL    HW2  529   2.845   4.608   3.635  1.4973  0.3980  0.3093
  127SOL     OW  530   1.452   4.502   3.453  0.4831  0.1578 -0.7055
  127SOL    HW1  531   1.537   4.465   3.417  0.7555  0.9001 -0.8296
  127SOL    HW2  532   1.442   4.598   3.426  0.5337  0.6379  0.8932
  128SOL     OW  533   2.867   4.066   5.791 -0.1299  0.2947 -0.2034
  128SOL    HW1  534   2.848   4.141   5.855 -1.0438 -0.3073  0.2506
  128SOL    HW2  535   2.816   4.082   5.706 -1.0648 -0.2526  0.2334
  129SOL     OW  536   6.117   3.703   4.317 -0.1659  0.4628  0.0194
  129SOL    HW1  537   6.201   3.655   4.345 -2.6100 -3.9858  0.7989
  129SOL    HW2  538   6.060   3.719   4.397 -1.0623  1.2017 -0.7438
  130SOL     OW  539   2.774   2.065   2.952  0.2720  0.4340  0.1409
  130SOL    HW1  540   2.841   1.995   2.930 -0.4717 -1.4942  3.3088
  130SOL    HW2  541   2.806   2.119   3.031 -0.8563  1.0540  0.1986
  131SOL     OW  542   2.219   4.367   6.015  0.6465  0.8002 -0.6393
  131SOL    HW1  543   2.289   4.346   5.946  1.8637  1.5380  0.3535
  131SOL    HW2  544   2.141   4.306   6.001  1.1369  0.4823 -2.2536
  132SOL     OW  545   3.563   4.121   6.063 -0.2423  0.0891  0.2144
  132SOL    HW1  546   3.574   4.082   6.154  0.1403 -0.9446 -0.2699
  132SOL    HW2  547   3.620   4.072   5.998 -1.6382 -0.1651 -0.8659
  133SOL     OW  548   1.826   6.539   4.727 -0.3083  0.2880 -0.2919
  133SOL    HW1  549   1.828   6.607   4.654 -1.4819  0.6868  0.0279
  133SOL    HW2  550   1.785   6.579   4.809  2.7942  0.4923  1.3012
  134SOL     OW  551   3.885   1.812   3.722 -0.1812 -1.5430 -0.2344
  134SOL    HW1  552   3.825   1.889   3.740 -0.1614 -1.2612 -1.2607
  134SOL    HW2  553   3.912   1.768   3.808  0.8647  0.3998  0.4977
  135SOL     OW  554   1.780   0.587   4.131 -0.2087 -0.2339  0.6459
  135SOL    HW1  555   1.782   0.678   4.089  1.4821 -0.3327  0.4613
  135SOL    HW2  556   1.749   0.520   4.064  0.8184 -0.1299  0.0434
  136SOL     OW  557   0.598   1.724   6.060 -0.0455  0.1454 -0.2380
  136SOL    HW1  558   0.570   1.764   6.148  1.6557  2.2705 -0.5886
  136SOL    HW2  559   0.688   1.681   6.071 -0.0548 -0.0266 -0.8326
  137SOL     OW  560   4.352   2.688   4.744 -0.3987  0.1481  0.1662
  137SOL    HW1  561   4.277   2.622   4.750  0.5673 -1.2868 -2.1089
  137SOL    HW2  562   4.438   2.640   4.732  0.5374  1.8180 -0.1720
  138SOL     OW  563   2.237   4.578   4.961 -0.3102  0.1134 -0.5178
  138SOL    HW1  564   2.204   4.484   4.959  0.4116 -0.1665  0.1947
  138SOL    HW2  565   2.241   4.613   4.867 -0.8549 -0.4625 -0.7654
  139SOL     OW  566   5.199   3.852   5.063  0.3091  0.5922 -0.1886
  139SOL    HW1  567   5.178   3.797   4.983  1.8585 -0.3808  0.0319
  139SOL    HW2  568   5.146   3.819   5.141  0.3977  0.1267 -0.3230
  140SOL     OW  569   1.147   4.362   4.263 -0.2179  0.0519  0.2847
  140SOL    HW1  570   1.188   4.319   4.183  1.3975  0.4896  0.8202
  140SOL    HW2  571   1.071   4.308   4.296  0.4247 -1.2476 -0.3089
  141SOL     OW  572   3.749   4.565   6.582  0.2358  0.6088  0.0890
  141SOL    HW1  573   3.753   4.634   6.509 -0.2944  1.2124  0.6276
  141SOL    HW2  574   3.677   4.588   6.646 -1.1869 -1.4098 -0.6744
  142SOL     OW  575   2.354   2.328   1.891  0.2079 -0.1120  0.2760
  142SOL    HW1  576   2.374   2.417   1.933 -0.6430  0.1119  0.2362
  142SOL    HW2  577   2.279   2.339   1.826  2.7360 -0.0327 -2.8388
  143SOL     OW  578   3.602   1.100   3.499 -0.2754 -0.4624 -0.6407
  143SOL    HW1  579   3.658   1.018   3.494  2.0598  0.9722  0.3099
  143SOL    HW2  580   3.661   1.180   3.508 -2.5135  1.1030  1.2813
  144SOL     OW  581   3.858   2.612   4.596  0.4748  0.4227  0.7236
  144SOL    HW1  582   3.867   2.539   4.663 -1.6943 -1.2721 -0.6721
  144SOL    HW2  583   3.810   2.690   4.636 -1.5532 -0.9014  0.9922
  145SOL     OW  584   2.679   2.635   1.614 -0.3050 -0.3338  0.0718
  145SOL    HW1  585   2.591   2.679   1.632  0.4049  0.7774  0.9464
  145SOL    HW2  586   2.664   2.543   1.578 -1.8217 -0.4292  0.8846
  146SOL     OW  587   2.011   4.139   6.331 -0.3740  0.8721 -0.3168
  146SOL    HW1  588   1.920   4.097   6.321 -0.2644  0.5112  0.1503
  146SOL    HW2  589   2.072   4.103   6.261  0.0117 -0.5842  0.7247
  147SOL     OW  590   3.706   4.220   0.251  0.1085  0.5511 -0.0802
  147SOL    HW1  591   3.673   4.269   0.332 -0.2360  0.9183 -0.4405
  147SOL    HW2  592   3.630   4.204   0.189  0.4434  0.5889 -0.4999
  148SOL     OW  593   3.824   4.532   0.302 -0.4025 -0.5459  0.4287
  148SOL    HW1  594   3.881   4.454   0.328  0.8918 -0.1151 -0.9628
  148SOL    HW2  595   3.752   4.501   0.239  1.0149 -0.4318 -1.3116
  149SOL     OW  596   1.780   2.676   3.266 -0.3710  0.5509  0.6799
  149SOL    HW1  597   1.766   2.595   3.323  0.7507  0.5145  0.9309
  149SOL    HW2  598   1.787   2.757   3.325 -1.5734  0.8567  0.4246
  150SOL     OW  599   2.243   5.394   6.273 -0.3543  0.1213  1.1313
  150SOL    HW1  600   2.175   5.354   6.212  0.2469  3.0744 -1.7017
  150SOL    HW2  601   2.334   5.364   6.245 -0.1805 -0.4949  2.2783
  151SOL     OW  602   1.938   3.930   1.274 -0.0650  0.9064 -0.5673
  151SOL    HW1  603   2.029   3.901   1.302 -0.2774  1.5038  0.8513
  151SOL    HW2  604   1.890   3.971   1.352 -1.9908 -0.4460 -0.9574
  152SOL     OW  605   3.184   3.204   6.314  0.0763 -0.6350 -0.7445
  152SOL    HW1  606   3.098   3.209   6.366  0.8282  0.9871  0.4242
  152SOL    HW2  607   3.165   3.221   6.217 -0.8334  0.5411 -0.3840
  153SOL     OW  608   2.792   5.925   4.669 -0.9621  0.3150  0.0764
  153SOL    HW1  609   2.848   5.974   4.735 -0.3879  0.9605 -0.8660
  153SOL    HW2  610   2.780   5.830   4.698 -1.7615  0.8909  1.7310
  154SOL     OW  611   2.455   3.626   6.956 -0.4052 -0.1624  0.5796
  154SOL    HW1  612   2.425   3.670   6.871  1.5856  3.1792  1.4292
  154SOL    HW2  613   2.385   3.561   6.986 -1.9433 -0.2289 -2.6485
  155SOL     OW  614   2.720   1.654   5.659 -0.4143  0.2075  0.1735
  155SOL    HW1  615   2.750   1.702   5.576 -0.5557  0.6009  0.3468
  155SOL    HW2  616   2.800   1.621   5.709 -0.3524 -1.1536 -0.7628
  156SOL     OW  617   3.085   5.884   4.119 -0.0037  0.1854  0.5297
  156SOL    HW1  618   3.025   5.964   4.112  2.0339  1.6483 -1.6840
  156SOL    HW2  619   3.109   5.869   4.215 -0.7574  1.9823  1.0480
  157SOL     OW  620   3.329   5.677   3.731 -0.4393  0.4157  0.0959
  157SOL    HW1  621   3.326   5.577   3.739  0.2342  0.2464 -1.3983
  157SOL    HW2  622   3.243   5.715   3.767 -1.7419 -0.8909 -1.4391
  158SOL     OW  623   5.225   3.027   3.891  0.0447 -0.3806  0.1081
  158SOL    HW1  624   5.213   3.123   3.865 -0.8796 -0.0268  1.7325
  158SOL    HW2  625   5.136   2.986   3.911  0.4936 -1.3907  0.1039
  159SOL     OW  626   1.722   1.796   3.936  0.4727  0.0311 -0.0083
  159SOL    HW1  627   1.765   1.705   3.937  1.2508  0.3668 -0.8778
  159SOL    HW2  628   1.788   1.863   3.900 -0.7104  0.6144 -1.1392
  160SOL     OW  629   6.135   2.989   6.635  0.4075 -0.5249  0.6715
  160SOL    HW1  630   6.170   3.077   6.603 -1.9003  0.7610  1.4475
  160SOL    HW2  631   6.077   3.003   6.715  0.2500 -2.8254  1.0406
  161SOL     OW  632   6.562   3.236   4.549  0.6612  0.4572  0.2037
  161SOL    HW1  633   6.574   3.190   4.637 -0.0308 -1.6487 -0.7360
  161SOL    HW2  634   6.588   3.174   4.475  0.2249  1.7989 -1.1270
  162SOL     OW  635   2.987   0.311   4.688  0.1019  0.4154 -0.1985
  162SOL    HW1  636   2.927   0.242   4.647 -0.3253  2.1376 -2.7166
  162SOL    HW2  637   2.931   0.386   4.723  0.6251  0.1037  1.3667
  163SOL     OW  638   2.652   3.681   5.608  0.0170 -0.5471 -0.0190
  163SOL    HW1  639   2.604   3.617   5.667  1.2795 -0.0603  1.6005
  163SOL    HW2  640   2.603   3.768   5.606  1.0077  0.1142  2.0353
  164SOL     OW  641   1.495   1.308   6.324  0.0555 -0.4219 -0.0208
  164SOL    HW1  642   1.427   1.341   6.389  2.0545  2.2502  0.8838
  164SOL    HW2  643   1.460   1.319   6.231 -1.6137 -1.3715  0.4495
  165SOL     OW  644   2.498   2.330   3.242 -0.3293  0.0874  0.0259
  165SOL    HW1  645   2.437   2.285   3.178 -0.3599 -0.1445  0.2173
  165SOL    HW2  646   2.522   2.421   3.208  0.4254 -0.3971 -0.7916
  166SOL     OW  647   1.824   3.041   0.166 -0.2417 -0.4647 -0.7211
  166SOL    HW1  648   1.774   2.957   0.144 -0.1633 -0.6616 -0.1559
  166SOL    HW2  649   1.768   3.121   0.142 -0.5878 -0.6820 -0.6457
  167SOL     OW  650   1.390   1.869   2.667 -0.2784  0.4703  0.0267
  167SOL    HW1  651   1.351   1.862   2.575 -2.4483  3.0909  0.6335
  167SOL    HW2  652   1.336   1.813   2.730 -0.3107  0.6199  0.1309
  168SOL     OW  653   4.949   0.915   4.720 -0.3902  0.0467 -0.0760
  168SOL    HW1  654   4.878   0.985   4.727  0.5089  0.9809 -0.0497
  168SOL    HW2  655   5.008   0.919   4.800  0.3774  0.0556 -0.6349
  169SOL     OW  656   3.400   0.802   5.740  0.3510  0.1948 -0.1653
  169SOL    HW1  657   3.484   0.808   5.795  0.5359  1.6193 -0.5772
  169SOL    HW2  658   3.360   0.893   5.730 -0.3141 -0.2157 -1.4077
  170SOL     OW  659   1.325   3.312   6.792 -0.1319 -0.1226 -0.4900
  170SOL    HW1  660   1.363   3.369   6.865 -1.3046  0.9917 -0.7170
  170SOL    HW2  661   1.294   3.225   6.831 -3.9492  1.7192  1.1913
  171SOL     OW  662   3.304   2.514   3.712 -0.2218 -0.2330 -0.1167
  171SOL    HW1  663   3.325   2.482   3.804 -0.5396 -2.9789 -0.9082
  171SOL    HW2  664   3.272   2.437   3.657 -0.0546  1.3326 -2.5354
  172SOL     OW  665   3.396   1.396   4.254 -0.3346 -0.2610  0.7286
  172SOL    HW1  666   3.353   1.307   4.268  0.9247 -1.1486 -0.7116
  172SOL    HW2  667   3.490   1.383   4.224 -0.5083  1.5313 -0.7715
  173SOL     OW  668   0.288   2.847   4.785  0.0528 -0.0707 -0.0233
  173SOL    HW1  669   0.376   2.857   4.737 -0.6878 -1.8561 -1.9269
  173SOL    HW2  670   0.299   2.874   4.880  2.4192  0.6657 -0.4311
  174SOL     OW  671   2.156   4.711   1.789  0.6245  0.0626  0.2052
  174SOL    HW1  672   2.096   4.726   1.710  0.4042  1.8914  0.6666
  174SOL    HW2  673   2.234   4.655   1.761 -0.3333 -0.8014 -0.8555
  175SOL     OW  674   3.231   6.219   4.742  0.2378  0.2100  0.5851
  175SOL    HW1  675   3.218   6.136   4.797 -0.5545  0.6431  1.0681
  175SOL    HW2  676   3.194   6.297   4.791 -0.0152  0.6875 -0.3518
  176SOL     OW  677   4.543   4.079   6.705  0.3508  0.0459 -0.0057
  176SOL    HW1  678   4.558   3.984   6.732  1.1994 -0.1179 -0.9939
  176SOL    HW2  679   4.538   4.085   6.606  2.2997  1.2724 -0.0953
  177SOL     OW  680   3.016   4.814   3.071  0.0267 -0.1200 -0.3733
  177SOL    HW1  681   2.926   4.796   3.111 -0.4021 -0.0326 -1.2842
  177SOL    HW2  682   3.086   4.805   3.142 -0.5621 -1.4662  0.0731
  178SOL     OW  683   2.539   6.070   6.173 -1.0497  0.1343 -0.1056
  178SOL    HW1  684   2.528   6.158   6.219 -1.1825  0.9519 -1.6361
  178SOL    HW2  685   2.611   6.017   6.219  1.1124  2.2572 -0.8438
  179SOL     OW  686   3.385   4.740   4.147  0.3600 -0.4012 -0.2350
  179SOL    HW1  687   3.395   4.814   4.080 -0.7449  0.6381  0.7083
  179SOL    HW2  688   3.460   4.745   4.214  0.5958 -0.4840 -0.4922
  180SOL     OW  689   1.621   1.037   6.297  0.2793  0.0339 -0.2495
  180SOL    HW1  690   1.575   0.955   6.263  0.9380 -1.0854  1.4460
  180SOL    HW2  691   1.554   1.111   6.305 -0.4402 -0.4729 -1.2522
  181SOL     OW  692   2.808   0.725   4.964 -0.2275 -0.0004  0.3347
  181SOL    HW1  693   2.902   0.757   4.967 -0.1307 -0.3165  1.8698
  181SOL    HW2  694   2.772   0.719   5.058 -1.1786 -1.5771 -0.0882
  182SOL     OW  695   0.804   3.854   5.808 -0.0972 -0.4913  0.0187
  182SOL    HW1  696   0.845   3.805   5.885 -0.2619 -2.9748 -1.3859
  182SOL    HW2  697   0.716   3.893   5.837  0.1067 -0.8741  1.2341
  183SOL     OW  698   2.030   2.738   1.819 -0.1188 -0.3075  0.0755
  183SOL    HW1  699   2.050   2.783   1.732 -0.1258 -1.2854 -0.4513
  183SOL    HW2  700   2.110   2.745   1.879  0.6473 -1.3390 -0.7775
  184SOL     OW  701   2.970   5.974   4.944  0.3996 -0.0764 -0.0440
  184SOL    HW1  702   3.034   6.004   5.014 -0.9340 -0.0339  1.2038
  184SOL    HW2  703   2.956   5.875   4.952  0.1238 -0.0464 -0.1545
  185SOL     OW  704   2.048   3.924   3.740 -0.4131 -0.5636 -0.1052
  185SOL    HW1  705   2.069   3.876   3.825 -2.4922  0.3217  0.9716
  185SOL    HW2  706   2.014   3.858   3.672  0.3013 -1.1243  0.0675
  186SOL     OW  707   2.877   2.227   3.162  1.0495 -0.2600 -0.6860
  186SOL    HW1  708   2.897   2.284   3.082  0.6440 -2.3145 -2.3443
  186SOL    HW2  709   2.952   2.161   3.174  0.4957 -0.7952 -0.1539
  187SOL     OW  710   4.026   4.551   6.526 -0.3807  0.5755  0.3673
  187SOL    HW1  711   4.116   4.536   6.568 -0.3147 -0.8976 -0.2234
  187SOL    HW2  712   3.956   4.505   6.581 -0.8809  2.1642  1.1231
  188SOL     OW  713   2.788   0.073   3.770  0.1665 -0.1299 -0.0766
  188SOL    HW1  714   2.755   6.997   3.715  2.8578 -0.5643 -1.2565
  188SOL    HW2  715   2.720   0.147   3.769 -1.6801 -1.7402 -0.4283
  189SOL     OW  716   0.329   2.727   5.228  0.1310  0.0718  0.0232
  189SOL    HW1  717   0.326   2.641   5.178 -0.3239  0.7711 -1.2224
  189SOL    HW2  718   0.389   2.719   5.307  0.8856 -1.0825 -0.6520
  190SOL     OW  719   3.314   1.456   4.720 -0.1443  0.7787  0.6815
  190SOL    HW1  720   3.370   1.493   4.646 -1.7011 -2.2681 -2.3419
  190SOL    HW2  721   3.335   1.358   4.731 -1.7318  0.6029  2.5826
  191SOL     OW  722   3.662   2.135   6.415  0.0947  0.1341  0.4257
  191SOL    HW1  723   3.566   2.162   6.419 -0.0986 -0.5877  0.8416
  191SOL    HW2  724   3.700   2.134   6.508  0.0595 -1.0950  0.4487
  192SOL     OW  725   0.893   3.784   5.272  0.2276 -0.4333 -0.5155
  192SOL    HW1  726   0.845   3.871   5.269  1.1145  0.0482 -1.2190
  192SOL    HW2  727   0.987   3.799   5.302 -0.4621 -1.5842  2.6857
  193SOL     OW  728   4.820   3.946   4.397 -0.2865  0.0235 -0.5329
  193SOL    HW1  729   4.844   3.850   4.391 -1.5152 -0.2257 -2.2303
  193SOL    HW2  730   4.809   3.972   4.493 -0.5464 -1.6809 -0.0749
  194SOL     OW  731   3.576   3.102   5.025 -0.0584 -0.5302 -0.5349
  194SOL    HW1  732   3.519   3.163   5.081  0.0054 -0.2773 -0.7423
  194SOL    HW2  733   3.658   3.151   4.997  1.1522 -1.4197  1.2307
  195SOL     OW  734   5.121   2.515   6.459  0.1434 -0.0855  0.0073
  195SOL    HW1  735   5.059   2.587   6.491  1.0178  1.2323 -1.1347
  195SOL    HW2  736   5.071   2.454   6.397 -0.6123 -0.4924  1.0003
  196SOL     OW  737   1.492   2.506   3.128 -0.7473  0.6716  0.4399
  196SOL    HW1  738   1.558   2.568   3.086  0.1122 -1.9768 -2.4623
  196SOL    HW2  739   1.528   2.476   3.217  1.6174 -0.0457 -0.6725
  197SOL     OW  740   2.653   0.325   3.265  0.4980  0.0536 -0.6707
  197SOL    HW1  741   2.677   0.406   3.212 -0.1997  0.8137  0.1553
  197SOL    HW2  742   2.568   0.341   3.314  0.3791 -1.1668 -0.4523
  198SOL     OW  743   1.162   0.763   6.170 -0.5236  0.2890 -0.0574
  198SOL    HW1  744   1.161   0.743   6.072  2.2008  0.2493 -0.1515
  198SOL    HW2  745   1.073   0.741   6.209 -0.8898 -2.2570 -2.0400
  199SOL     OW  746   6.597   2.122   6.386  0.2849 -0.3969 -0.2633
  199SOL    HW1  747   6.664   2.079   6.446  0.6130  1.4870  0.8142
  199SOL    HW2  748   6.609   2.221   6.389 -1.8448 -0.0746 -0.8834
  200SOL     OW  749   1.566   2.666   4.258  0.8497  0.7895 -0.8297
  200SOL    HW1  750   1.473   2.629   4.261  1.6602 -1.3651 -0.3358
  200SOL    HW2  751   1.591   2.701   4.348  1.3944 -1.0996 -0.1953
  201SOL     OW  752   4.084   3.159   5.712 -0.0435 -0.1184 -0.3779
  201SOL    HW1  753   4.098   3.208   5.797 -0.4677  2.9035 -1.9100
  201SOL    HW2  754   3.987   3.140   5.699 -0.2004  1.0020 -0.9472
  202SOL     OW  755   1.225   3.424   4.074  0.2759 -0.2574 -0.0016
  202SOL    HW1  756   1.319   3.432   4.108  0.4606 -0.9050 -0.3322
  202SOL    HW2  757   1.219   3.463   3.982 -0.1934  1.3738  0.6935
  203SOL     OW  758   1.911   1.448   3.155  0.0005  0.3424 -0.0717
  203SOL    HW1  759   1.910   1.500   3.070  1.4260  0.2522 -0.1629
  203SOL    HW2  760   1.978   1.487   3.218  2.1187 -2.1031 -0.6426
  204SOL     OW  761   2.975   6.541   5.109 -0.2329  0.0294  0.3964
  204SOL    HW1  762   3.047   6.561   5.175 -0.0309  0.7577 -0.0266
  204SOL    HW2  763   3.016   6.499   5.027 -0.3902 -0.2408  0.4546
  205SOL     OW  764   5.910   1.664   4.750 -0.1772  0.0753 -0.2741
  205SOL    HW1  765   5.902   1.662   4.849 -0.3986  2.8505 -0.1523
  205SOL    HW2  766   5.825   1.633   4.708 -0.8773  0.9810  0.4579
  206SOL     OW  767   2.916   3.597   4.495  0.0613  0.1015 -0.0759
  206SOL    HW1  768   2.962   3.686   4.488  1.6308 -0.5458  1.1428
  206SOL    HW2  769   2.922   3.549   4.408  3.2199 -0.5741  0.3610
  207SOL     OW  770   1.979   0.695   3.206  0.4073  0.1751  0.0463
  207SOL    HW1  771   2.073   0.724   3.224  0.7810 -1.0533  0.1948
  207SOL    HW2  772   1.970   0.598   3.227 -0.6141  0.0128 -1.0304
  208SOL     OW  773   1.967   1.521   5.294  0.4349  0.0600  0.3736
  208SOL    HW1  774   1.932   1.428   5.300  0.2717  0.1990  1.7242
  208SOL    HW2  775   1.997   1.539   5.200 -0.1514 -1.1192 -0.0564
  209SOL     OW  776   1.538   6.162   5.109 -0.7673 -0.3207 -0.4557
  209SOL    HW1  777   1.558   6.151   5.207  0.4074  1.2048 -0.4909
  209SOL    HW2  778   1.535   6.072   5.065 -0.5760 -0.9863  0.8420
  210SOL     OW  779   2.623   4.038   0.828 -0.2423  0.1044  0.0117
  210SOL    HW1  780   2.552   4.008   0.764  0.0368  0.7532 -0.6194
  210SOL    HW2  781   2.638   3.967   0.897 -0.4086 -0.7048 -0.7619
  211SOL     OW  782   3.286   4.818   5.954  0.1720 -0.2989  0.2783
  211SOL    HW1  783   3.281   4.762   6.037  1.6985 -0.7247  0.1183
  211SOL    HW2  784   3.290   4.914   5.978  2.2689 -0.4793  0.8245
  212SOL     OW  785   2.179   3.942   2.199 -0.2279 -0.3647 -0.3273
  212SOL    HW1  786   2.091   3.960   2.242 -1.1074 -0.6378 -1.9327
  212SOL    HW2  787   2.220   3.860   2.240 -0.3872  0.1547  0.8990
  213SOL     OW  788   0.611   2.382   3.517  1.1166 -0.1441 -0.4597
  213SOL    HW1  789   0.640   2.416   3.427  2.3695  0.5818  0.1866
  213SOL    HW2  790   0.529   2.431   3.546  0.9157 -0.1225 -1.0440
  214SOL     OW  791   2.642   6.574   4.166  0.4069 -0.3310  0.0894
  214SOL    HW1  792   2.674   6.534   4.080  0.6808 -1.1252  0.5594
  214SOL    HW2  793   2.544   6.558   4.175  0.1845  0.5862 -0.5178
  215SOL     OW  794   1.700   2.821   0.090  0.0099  0.2275  0.0740
  215SOL    HW1  795   1.746   2.734   0.110 -1.1118  0.0142  1.9256
  215SOL    HW2  796   1.603   2.805   0.077 -0.3061  1.2761  1.0464
  216SOL     OW  797   1.025   1.288   4.352  0.1419  0.2103 -0.3213
  216SOL    HW1  798   1.080   1.299   4.435  0.3382 -0.4598 -0.3631
  216SOL    HW2  799   1.083   1.254   4.277  0.2048  1.7676 -1.0320
  217SOL     OW  800   4.558   3.817   6.785 -0.5973  0.1975  0.3243
  217SOL    HW1  801   4.656   3.836   6.794 -0.6506  0.3165  0.7023
  217SOL    HW2  802   4.529   3.760   6.863 -0.7928  0.0161  0.1194
  218SOL     OW  803   4.290   5.553   5.850 -0.0852 -0.2078  0.3124
  218SOL    HW1  804   4.317   5.626   5.914  1.2047 -0.2368 -0.1618
  218SOL    HW2  805   4.289   5.590   5.757  1.0952 -0.8944  0.0056
  219SOL     OW  806   3.083   4.930   4.274 -0.1686  0.1735 -0.2407
  219SOL    HW1  807   3.070   4.834   4.252 -1.5410  0.0222  1.1041
  219SOL    HW2  808   3.143   4.939   4.353 -1.1059  0.3359  0.4690
  220SOL     OW  809   1.144   2.562   3.846 -0.4065 -0.1409  0.3376
  220SOL    HW1  810   1.187   2.600   3.929 -0.2271 -2.1289  1.2113
  220SOL    HW2  811   1.141   2.462   3.853 -2.8205 -0.2233 -0.8817
  221SOL     OW  812   4.064   1.169   5.399 -0.1502 -0.1140  0.5359
  221SOL    HW1  813   4.057   1.260   5.439  0.2977  0.8491 -1.4473
  221SOL    HW2  814   3.981   1.149   5.346 -0.0674 -0.6823  0.6117
  222SOL     OW  815   3.654   6.619   5.683  0.3414 -0.0919 -0.5337
  222SOL    HW1  816   3.702   6.594   5.768  2.1976 -0.7037 -1.6991
  222SOL    HW2  817   3.638   6.718   5.682 -1.2633 -0.2781  1.2550
  223SOL     OW  818   2.541   0.203   4.170  0.0333 -0.2328  0.5499
  223SOL    HW1  819   2.593   0.134   4.120 -0.1016 -0.0849  0.2002
  223SOL    HW2  820   2.487   0.257   4.106 -0.2396 -0.1205  0.8698
  224SOL     OW  821   1.789   3.250   3.817  0.2521  0.6253  0.3603
  224SOL    HW1  822   1.887   3.257   3.833  0.0217 -0.0816  2.3941
  224SOL    HW2  823   1.746   3.339   3.834  0.3281  0.4860  1.3084
  225SOL     OW  824   2.278   2.200   3.704 -0.5224  0.3881  0.0856
  225SOL    HW1  825   2.358   2.176   3.760  0.1655  2.1588 -0.0985
  225SOL    HW2  826   2.302   2.196   3.607 -1.2831 -1.1220 -0.0829
  226SOL     OW  827   2.092   3.577   2.516  0.0424  0.7145  0.1488
  226SOL    HW1  828   2.000   3.538   2.525  0.2662  0.0921 -0.2219
  226SOL    HW2  829   2.128   3.598   2.607 -0.7530  1.6602  0.2716
  227SOL     OW  830   1.351   5.949   4.485 -0.2540  0.1258 -0.1607
  227SOL    HW1  831   1.429   5.898   4.523 -0.3229  0.5726  0.6007
  227SOL    HW2  832   1.386   6.023   4.428 -0.0016  1.8246  2.0701
  228SOL     OW  833   2.164   6.521   4.418  0.5540  0.5324  0.6691
  228SOL    HW1  834   2.115   6.439   4.388  0.3885  0.6276  0.6795
  228SOL    HW2  835   2.138   6.542   4.512  0.4250  0.7292  0.5886
  229SOL     OW  836   3.927   4.658   6.198 -0.7636  0.2341 -0.8099
  229SOL    HW1  837   3.854   4.627   6.258 -1.5016  3.5295  0.1867
  229SOL    HW2  838   4.002   4.695   6.253  0.1709  0.0240 -1.8970
  230SOL     OW  839   5.122   4.365   4.614 -0.4113  0.0892  0.7374
  230SOL    HW1  840   5.140   4.457   4.580 -0.2402  0.6559  2.3082
  230SOL    HW2  841   5.199   4.305   4.591  1.0756  1.1683  2.6174
  231SOL     OW  842   6.318   1.492   4.994 -0.0409 -0.4745  0.0165
  231SOL    HW1  843   6.266   1.549   5.057  0.7653 -2.7970  3.0108
  231SOL    HW2  844   6.263   1.414   4.966  0.8429 -1.4771  0.9861
  232SOL     OW  845   3.986   6.340   5.682 -0.2497  0.0256  0.2034
  232SOL    HW1  846   4.049   6.263   5.691  0.6704  0.6018 -0.9229
  232SOL    HW2  847   3.892   6.308   5.690  0.1549 -0.9991  1.0184
  233SOL     OW  848   0.316   2.007   5.009 -0.0775  0.5137  0.1192
  233SOL    HW1  849   0.247   2.074   5.035 -0.2665 -0.3288  1.9412
  233SOL    HW2  850   0.295   1.919   5.051  1.0998 -0.2572 -0.8191
  234SOL     OW  851   5.950   3.110   6.350 -0.2016 -0.1155  0.0200
  234SOL    HW1  852   5.879   3.042   6.372 -0.8968  0.3149 -0.8447
  234SOL    HW2  853   5.962   3.172   6.427 -1.7576  0.6483 -0.3138
  235SOL     OW  854   1.601   3.879   2.757 -0.3545 -0.1125 -0.2122
  235SOL    HW1  855   1.626   3.853   2.664 -1.6298  0.0403 -0.6109
  235SOL    HW2  856   1.600   3.979   2.765 -0.0605 -0.1246  0.0299
  236SOL     OW  857   0.966   3.588   4.569 -0.3212  0.2471 -0.6628
  236SOL    HW1  858   1.016   3.656   4.622 -1.2181  2.1489 -2.1623
  236SOL    HW2  859   1.000   3.588   4.475 -1.5973 -0.0585 -1.1386
  237SOL     OW  860   4.658   4.595   5.875 -0.6595  0.4021  0.3778
  237SOL    HW1  861   4.608   4.671   5.915 -0.0779  0.8604  0.2417
  237SOL    HW2  862   4.642   4.592   5.777  1.0400  1.7099  0.0136
  238SOL     OW  863   1.512   4.042   3.809 -0.6021 -0.0378 -0.0746
  238SOL    HW1  864   1.462   4.082   3.732 -0.1396  0.7444  0.0173
  238SOL    HW2  865   1.570   3.967   3.777 -0.2756  0.4003 -0.5302
  239SOL     OW  866   0.589   1.883   4.196 -0.0896  0.5591 -0.2384
  239SOL    HW1  867   0.596   1.787   4.222 -0.0217  0.6694  0.1517
  239SOL    HW2  868   0.638   1.939   4.262 -0.2782  0.8781 -0.3688
  240SOL     OW  869   2.579   1.516   5.447  0.2874 -0.2148 -0.8450
  240SOL    HW1  870   2.610   1.589   5.508  0.1864 -0.9613  0.1252
  240SOL    HW2  871   2.600   1.541   5.352 -2.2039  2.3350 -0.8579
  241SOL     OW  872   4.492   3.296   5.730 -0.0585 -0.6763 -0.2096
  241SOL    HW1  873   4.405   3.289   5.681  0.2427 -1.7699 -0.6195
  241SOL    HW2  874   4.522   3.391   5.733 -2.2344  0.0551  1.6402
  242SOL     OW  875   1.217   5.445   4.917  0.6527  0.5393  0.2714
  242SOL    HW1  876   1.214   5.542   4.939  1.5627  0.4374  0.8816
  242SOL    HW2  877   1.253   5.432   4.824  1.1608  0.7546  0.4379
  243SOL     OW  878   2.626   2.507   2.879  0.1581 -0.1248  0.2798
  243SOL    HW1  879   2.654   2.414   2.856  1.2140  0.2472  0.0097
  243SOL    HW2  880   2.694   2.572   2.844 -0.8963  0.8001 -0.1238
  244SOL     OW  881   0.574   2.791   3.752 -0.1411  0.5184  0.1232
  244SOL    HW1  882   0.626   2.792   3.837 -2.9626  0.6137  2.0000
  244SOL    HW2  883   0.541   2.698   3.734  0.5433  0.4677 -1.0046
  245SOL     OW  884   5.409   3.908   5.826  0.6469 -0.3637 -0.5573
  245SOL    HW1  885   5.322   3.941   5.788  0.2923 -0.7314 -0.0869
  245SOL    HW2  886   5.395   3.883   5.922  1.4950  0.4390 -0.2152
  246SOL     OW  887   2.495   2.704   4.725 -0.4570 -0.3756  0.0292
  246SOL    HW1  888   2.420   2.703   4.659 -0.7562  3.0691  0.1646
  246SOL    HW2  889   2.460   2.727   4.816  0.3560 -2.1910  0.8480
  247SOL     OW  890   2.633   5.148   4.149 -0.3079 -0.0040 -0.2318
  247SOL    HW1  891   2.674   5.193   4.070  0.6596  1.0561  0.8403
  247SOL    HW2  892   2.702   5.137   4.221 -0.6177 -2.7647 -0.2302
  248SOL     OW  893   3.151   5.069   4.038  0.1702 -0.2961  0.3218
  248SOL    HW1  894   3.115   5.159   4.015  0.4803 -0.4033 -0.6155
  248SOL    HW2  895   3.136   5.051   4.135  1.7652  1.5540  0.9923
  249SOL     OW  896   2.456   1.891   2.625  0.5449 -0.0617  0.4232
  249SOL    HW1  897   2.439   1.931   2.715 -1.4275  0.8050 -0.2859
  249SOL    HW2  898   2.382   1.829   2.601  2.1881 -2.0903  0.3066
  250SOL     OW  899   4.836   3.171   5.649  0.3489  0.1717  0.1828
  250SOL    HW1  900   4.835   3.227   5.567  0.1504 -0.3817 -0.2003
  250SOL    HW2  901   4.916   3.111   5.649  0.3590  0.1825  0.4000
  251SOL     OW  902   3.880   2.636   6.327 -0.1126  0.5026 -0.2029
  251SOL    HW1  903   3.821   2.693   6.270  2.8216  1.8565 -2.1213
  251SOL    HW2  904   3.947   2.694   6.374  1.3555 -1.1403 -0.1665
  252SOL     OW  905   1.860   1.193   2.727  0.1926 -0.1762 -0.1994
  252SOL    HW1  906   1.859   1.179   2.628  0.5113  1.7526 -0.5174
  252SOL    HW2  907   1.860   1.104   2.773 -2.0808 -1.1456 -1.8702
  253SOL     OW  908   1.078   1.337   3.469 -0.4879 -0.4676 -0.2288
  253SOL    HW1  909   1.029   1.423   3.455 -1.2449 -1.0647 -1.3697
  253SOL    HW2  910   1.101   1.297   3.381  0.1720 -1.2597  0.2950
  254SOL     OW  911   2.419   1.008   6.182  0.0846 -0.4710 -0.1754
  254SOL    HW1  912   2.434   1.012   6.083  0.1631 -0.9656 -0.1830
  254SOL    HW2  913   2.342   1.068   6.206 -0.7746 -1.3258 -0.7105
  255SOL     OW  914   1.171   5.211   5.380 -0.1806 -0.1716 -0.1828
  255SOL    HW1  915   1.200   5.244   5.290 -0.3233  1.6164  0.3880
  255SOL    HW2  916   1.073   5.192   5.378 -0.5478  1.5013 -0.0054
  256SOL     OW  917   6.335   3.231   4.863  0.1391  0.6449 -0.3145
  256SOL    HW1  918   6.418   3.198   4.908 -0.3664 -0.4690 -0.1892
  256SOL    HW2  919   6.256   3.214   4.922 -0.3284  0.6254 -0.9434
  257SOL     OW  920   2.682   0.742   6.223  0.1106  0.2424 -0.3481
  257SOL    HW1  921   2.739   0.774   6.147 -0.3040  1.0203 -0.3360
  257SOL    HW2  922   2.709   0.790   6.307  0.2738 -0.3000 -0.0848
  258SOL     OW  923   2.435   2.465   1.210 -0.0328  0.1246  0.1570
  258SOL    HW1  924   2.415   2.461   1.112 -2.8618  2.8617  0.4669
  258SOL    HW2  925   2.371   2.405   1.259 -1.0459  1.4453  0.5060
  259SOL     OW  926   2.390   2.997   2.754  0.5552 -0.1968 -0.3510
  259SOL    HW1  927   2.352   2.962   2.840 -1.7068 -0.1534 -1.2513
  259SOL    HW2  928   2.379   2.928   2.682 -0.3143  0.8209 -1.2388
  260SOL     OW  929   3.699   1.718   3.520 -0.1642  0.1121  0.2134
  260SOL    HW1  930   3.732   1.772   3.442  1.8005 -0.6474  0.4773
  260SOL    HW2  931   3.772   1.708   3.588 -0.6846 -2.2179  0.5186
  261SOL     OW  932   3.346   1.142   3.429  0.0620  0.2696  0.4202
  261SOL    HW1  933   3.340   1.239   3.405 -0.2911  0.4335  1.1423
  261SOL    HW2  934   3.438   1.121   3.461  0.2600  0.2672 -0.1449
  262SOL     OW  935   3.797   0.865   5.674 -0.0329 -0.3236 -0.2084
  262SOL    HW1  936   3.828   0.780   5.717  1.5107  0.3909  0.1730
  262SOL    HW2  937   3.871   0.933   5.679 -0.8271  0.6702 -1.5267
  263SOL     OW  938   2.713   4.026   5.153 -0.0389  0.1614 -0.4366
  263SOL    HW1  939   2.803   4.004   5.116 -0.1745 -1.2336 -0.0019
  263SOL    HW2  940   2.713   4.120   5.188  0.9290  0.5242 -1.3632
  264SOL     OW  941   3.001   5.801   5.219 -0.1130  0.0069 -0.0325
  264SOL    HW1  942   2.929   5.806   5.288 -0.2837  0.9540 -0.2618
  264SOL    HW2  943   2.966   5.756   5.137 -0.9401  1.7451 -0.6933
  265SOL     OW  944   3.681   6.317   5.972 -0.2098  0.3109  0.1010
  265SOL    HW1  945   3.727   6.256   6.037 -0.4961  0.7678  0.7475
  265SOL    HW2  946   3.582   6.308   5.982 -0.2850  1.9281  1.2629
  266SOL     OW  947   3.852   4.946   0.255  0.2306  0.3562  0.4184
  266SOL    HW1  948   3.771   4.888   0.256  0.0113  0.6202 -0.7425
  266SOL    HW2  949   3.835   5.029   0.307 -0.8380  1.1553 -1.1239
  267SOL     OW  950   4.059   4.350   5.606 -0.4940 -0.2549 -0.0003
  267SOL    HW1  951   3.978   4.309   5.647 -0.8730  0.7138  0.2670
  267SOL    HW2  952   4.031   4.415   5.536  0.0390  0.2131  0.2108
  268SOL     OW  953   2.943   1.629   3.000  0.4194  0.1654  0.7650
  268SOL    HW1  954   3.038   1.615   3.027  0.0967  2.0776  3.2630
  268SOL    HW2  955   2.889   1.653   3.081 -2.0173  0.0940 -0.7412
  269SOL     OW  956   6.536   3.315   5.424 -0.3238  0.5599 -0.2736
  269SOL    HW1  957   6.506   3.384   5.490  1.4690 -0.0838  1.2744
  269SOL    HW2  958   6.614   3.265   5.460 -2.1026 -2.9738 -0.9280
  270SOL     OW  959   2.695   4.324   2.493 -0.3252 -0.3806 -0.4793
  270SOL    HW1  960   2.749   4.389   2.546 -0.6886  2.3216 -3.1909
  270SOL    HW2  961   2.597   4.343   2.506 -0.5542 -1.9644  0.4611
  271SOL     OW  962   2.812   2.109   1.898  0.1188 -0.7658  0.3542
  271SOL    HW1  963   2.867   2.038   1.941 -0.7354 -1.5616  0.1752
  271SOL    HW2  964   2.720   2.109   1.937 -0.6154 -1.3593 -1.2602
  272SOL     OW  965   2.883   5.337   4.748 -0.4699  0.7434  0.0933
  272SOL    HW1  966   2.908   5.378   4.660 -0.1824 -1.7314 -1.0726
  272SOL    HW2  967   2.935   5.252   4.761 -1.4986  0.3546  2.0393
  273SOL     OW  968   2.217   1.895   6.505 -0.5103 -0.1528  0.1522
  273SOL    HW1  969   2.158   1.975   6.497 -0.9875 -0.5843 -0.8534
  273SOL    HW2  970   2.208   1.839   6.423 -0.4398 -1.4162  0.9845
  274SOL     OW  971   5.730   2.113   4.460  0.3374  0.1050  0.1570
  274SOL    HW1  972   5.630   2.107   4.460  0.3206 -0.5747 -2.0588
  274SOL    HW2  973   5.757   2.208   4.469 -0.3604  0.0924  3.7614
  275SOL     OW  974   4.430   3.665   4.307 -0.1386 -0.3746  0.2445
  275SOL    HW1  975   4.370   3.727   4.357  1.2729  0.1649  1.3497
  275SOL    HW2  976   4.404   3.663   4.210 -0.7712  1.2410  0.3546
  276SOL     OW  977   4.808   1.293   4.997 -0.0964  0.0980  0.1506
  276SOL    HW1  978   4.855   1.302   5.085 -0.1506  0.9522  0.1002
  276SOL    HW2  979   4.720   1.247   5.011 -1.1497  2.2219  0.9269
  277SOL     OW  980   1.691   0.225   4.722  0.5902 -0.0363 -0.8538
  277SOL    HW1  981   1.657   0.275   4.802  0.3468 -0.0646 -0.9378
  277SOL    HW2  982   1.728   0.137   4.751  0.7176  0.0527 -0.7444
  278SOL     OW  983   1.237   2.920   3.659  0.0747  0.3441  0.5507
  278SOL    HW1  984   1.283   2.858   3.722  0.8659 -0.3928 -0.7014
  278SOL    HW2  985   1.202   2.999   3.709  0.8053 -0.1433  1.8725
  279SOL     OW  986   2.093   2.492   6.643 -0.2778  0.0098 -0.3372
  279SOL    HW1  987   2.146   2.490   6.728 -0.3340 -3.0084 -0.2455
  279SOL    HW2  988   1.997   2.512   6.665 -0.1377  0.1241  0.2044
  280SOL     OW  989   5.200   2.760   4.747  0.1352 -0.1380 -0.3131
  280SOL    HW1  990   5.198   2.842   4.805 -0.3447  0.1542 -0.7347
  280SOL    HW2  991   5.203   2.678   4.804 -0.1643  0.1530  0.1200
  281SOL     OW  992   3.120   4.376   6.959  0.3648 -0.0439  0.3623
  281SOL    HW1  993   3.074   4.303   6.909 -0.7403 -0.3256  1.7481
  281SOL    HW2  994   3.214   4.348   6.979  0.8104  0.0501 -1.4497
  282SOL     OW  995   2.732   5.278   3.921  0.3488  0.0647 -0.6173
  282SOL    HW1  996   2.828   5.293   3.944  0.4807  0.6656 -1.4887
  282SOL    HW2  997   2.724   5.255   3.824 -0.4533  0.9606 -0.7882
  283SOL     OW  998   3.803   1.263   3.560 -0.0143  0.4294 -0.1071
  283SOL    HW1  999   3.852   1.307   3.485 -0.6114  0.0455 -0.7331
  283SOL    HW2 1000   3.865   1.249   3.637  0.6147  0.7956 -0.5418
  284SOL     OW 1001   4.184   5.837   5.562 -0.0896  0.0666  0.6435
  284SOL    HW1 1002   4.225   5.748   5.545  0.0061  0.1418  0.4829
  284SOL    HW2 1003   4.216   5.903   5.494  0.3733  0.3920  1.1637
  285SOL     OW 1004   1.697   5.095   4.411 -0.1865  0.3866  0.0887
  285SOL    HW1 1005   1.748   5.014   4.379 -1.9218 -1.2851  1.3062
  285SOL    HW2 1006   1.606   5.066   4.442 -1.5902  3.1180 -1.1981
  286SOL     OW 1007   3.933   0.784   4.146 -0.3165  0.2514 -0.6985
  286SOL    HW1 1008   3.898   0.755   4.057 -1.1611  1.1816 -0.6898
  286SOL    HW2 1009   3.863   0.769   4.216  0.4707 -0.8145 -0.1025
  287SOL     OW 1010   1.167   4.880   3.766 -0.2922  0.3291 -0.4040
  287SOL    HW1 1011   1.125   4.877   3.857 -1.6804 -2.9734 -1.0235
  287SOL    HW2 1012   1.254   4.831   3.768  0.8567  2.2339 -0.4445
  288SOL     OW 1013   1.762   2.401   5.211  0.0325 -0.3315 -0.1577
  288SOL    HW1 1014   1.768   2.471   5.283 -0.1711  0.6147 -1.0425
  288SOL    HW2 1015   1.682   2.344   5.228 -0.4116  0.3202 -0.0065
  289SOL     OW 1016   1.600   4.169   1.217 -0.4914  0.4203  0.1923
  289SOL    HW1 1017   1.647   4.226   1.150  0.1951 -0.2290  0.0977
  289SOL    HW2 1018   1.528   4.222   1.262 -0.8706  0.8994 -0.9473
  290SOL     OW 1019   5.129   2.732   5.476 -0.4209 -0.0813  0.0166
  290SOL    HW1 1020   5.201   2.665   5.491  0.7098  1.4877  1.9763
  290SOL    HW2 1021   5.139   2.771   5.384  1.9281  0.8568  0.6063
  291SOL     OW 1022   3.395   1.645   2.963  0.0739  0.2056  0.5134
  291SOL    HW1 1023   3.467   1.700   3.006 -1.2888  0.6417  2.3978
  291SOL    HW2 1024   3.343   1.702   2.900  1.4180 -0.1594 -1.0077
  292SOL     OW 1025   0.782   4.510   5.607  0.1730  0.5014 -0.9050
  292SOL    HW1 1026   0.873   4.552   5.612  0.4134 -0.0456 -0.4779
  292SOL    HW2 1027   0.788   4.425   5.556  0.0957 -0.0058 -0.0874
  293SOL     OW 1028   3.403   4.978   0.367  0.2631 -0.4203 -0.1686
  293SOL    HW1 1029   3.441   5.063   0.403  0.4281 -1.0520  1.2033
  293SOL    HW2 1030   3.361   4.926   0.441 -0.1114 -1.4054 -1.0392
  294SOL     OW 1031   2.675   4.581   6.699  0.1650 -0.0185  0.0577
  294SOL    HW1 1032   2.760   4.545   6.738  0.7193  1.9495  0.7870
  294SOL    HW2 1033   2.647   4.523   6.622  3.0095  0.0983 -1.1924
  295SOL     OW 1034   2.178   0.460   5.713  0.1524 -0.1929  0.3557
  295SOL    HW1 1035   2.109   0.449   5.784 -0.3959 -1.5447 -0.3398
  295SOL    HW2 1036   2.249   0.523   5.744  0.2536 -1.2095  2.3276
  296SOL     OW 1037   3.148   4.516   6.598  0.1054  0.4765 -0.3374
  296SOL    HW1 1038   3.060   4.471   6.613  1.0588 -1.3417 -0.0066
  296SOL    HW2 1039   3.151   4.602   6.649 -2.0693  1.4050 -1.6278
  297SOL     OW 1040   4.774   3.363   6.691  0.0815 -0.3302 -0.3619
  297SOL    HW1 1041   4.739   3.448   6.651 -1.1783 -1.6913 -2.3342
  297SOL    HW2 1042   4.720   3.341   6.772 -0.5909 -0.0068 -0.7064
  298SOL     OW 1043   6.453   3.979   5.349 -0.3701 -0.2128  0.4014
  298SOL    HW1 1044   6.390   4.029   5.290  0.9298  1.5696  0.4478
  298SOL    HW2 1045   6.414   3.970   5.441 -1.0837 -0.2934  0.0969
  299SOL     OW 1046   2.118   6.149   6.428  0.5650  0.1551 -0.4121
  299SOL    HW1 1047   2.053   6.127   6.501  1.1781 -1.5841 -0.3496
  299SOL    HW2 1048   2.178   6.223   6.458 -0.2472  0.5966  0.1835
  300SOL     OW 1049   2.719   6.085   5.253  0.5593  0.5202 -0.4901
  300SOL    HW1 1050   2.750   6.180   5.258 -0.8976  0.9926  0.1503
  300SOL    HW2 1051   2.796   6.023   5.267  1.6075  1.5936 -1.3732
  301SOL     OW 1052   5.216   1.312   4.527 -0.4756 -0.5524 -0.2800
  301SOL    HW1 1053   5.233   1.410   4.524  0.8165 -0.7873 -2.4203
  301SOL    HW2 1054   5.275   1.271   4.597 -0.3928  0.0698  0.0235
  302SOL     OW 1055   1.591   2.821   4.518  0.0173 -0.0022  0.1776
  302SOL    HW1 1056   1.650   2.900   4.504  0.0625 -0.4744 -2.8512
  302SOL    HW2 1057   1.630   2.763   4.589  1.5829  1.1792  0.3424
  303SOL     OW 1058   3.566   4.098   0.946 -0.1051 -0.4394 -0.2121
  303SOL    HW1 1059   3.615   4.012   0.953  0.1386 -0.4964 -2.2545
  303SOL    HW2 1060   3.486   4.086   0.887  0.5046  0.9527 -1.3722
  304SOL     OW 1061   1.509   1.550   2.764  0.3117  0.6751  0.3032
  304SOL    HW1 1062   1.563   1.633   2.771 -0.2391  1.1549 -0.8501
  304SOL    HW2 1063   1.454   1.539   2.847  0.1409  1.6420  0.3267
  305SOL     OW 1064   1.237   3.551   1.950 -0.2221  0.3557 -0.4147
  305SOL    HW1 1065   1.302   3.571   2.024 -1.0095  0.3882  0.2764
  305SOL    HW2 1066   1.252   3.614   1.874  1.7162 -0.7315 -1.0062
  306SOL     OW 1067   1.293   2.248   4.942 -0.2597 -0.1785  0.6280
  306SOL    HW1 1068   1.283   2.191   5.024 -0.1525  0.1342  0.8640
  306SOL    HW2 1069   1.271   2.194   4.861 -3.2573  0.2346  1.0282
  307SOL     OW 1070   3.329   4.874   5.164  0.8736  0.1898 -0.0739
  307SOL    HW1 1071   3.275   4.830   5.236 -1.1555  1.3247 -0.8023
  307SOL    HW2 1072   3.400   4.812   5.132 -0.5215 -1.7420  0.3850
  308SOL     OW 1073   2.269   2.561   2.447 -0.2390  0.0043 -0.1345
  308SOL    HW1 1074   2.311   2.485   2.498 -0.0180 -1.0164 -1.7604
  308SOL    HW2 1075   2.212   2.524   2.374 -0.9886  1.4265 -0.3031
  309SOL     OW 1076   1.814   3.603   6.061  0.1794 -0.6770  0.6127
  309SOL    HW1 1077   1.871   3.648   6.129  0.4303 -2.0620  1.3658
  309SOL    HW2 1078   1.845   3.628   5.970  0.6423  0.2215  1.0045
  310SOL     OW 1079   2.004   2.680   2.307 -0.1722  0.1457 -0.1168
  310SOL    HW1 1080   2.069   2.754   2.284  0.1070 -0.4363 -1.2672
  310SOL    HW2 1081   1.982   2.629   2.225  0.7109 -1.9409  0.8816
  311SOL     OW 1082   1.951   1.145   6.483  0.1289  0.3669 -0.2529
  311SOL    HW1 1083   1.878   1.213   6.478 -1.1091 -0.7610  1.4122
  311SOL    HW2 1084   1.914   1.058   6.517  2.3393 -0.1136  1.1208
  312SOL     OW 1085   1.448   3.396   5.587  0.6090  0.0762  0.0202
  312SOL    HW1 1086   1.477   3.321   5.647 -0.7415  0.1330  0.7598
  312SOL    HW2 1087   1.455   3.483   5.636  0.5436  0.2534 -0.2825
  313SOL     OW 1088   2.352   1.265   4.151 -0.1584  0.2116  0.2308
  313SOL    HW1 1089   2.252   1.264   4.153 -0.1868 -0.2936 -0.8838
  313SOL    HW2 1090   2.384   1.356   4.123 -0.3387  0.0727 -0.4434
  314SOL     OW 1091   1.482   2.091   3.035  0.1931 -0.1345  0.6774
  314SOL    HW1 1092   1.542   2.060   2.961  0.0346 -0.8501  0.8353
  314SOL    HW2 1093   1.446   2.181   3.014  0.8848  0.0656  0.3182
  315SOL     OW 1094   1.749   3.006   4.237 -0.0376  0.7938  0.8205
  315SOL    HW1 1095   1.660   3.045   4.217 -0.3867  0.0045  0.8017
  315SOL    HW2 1096   1.817   3.043   4.173 -0.2922  1.5974  1.0064
  316SOL     OW 1097   3.045   1.921   5.779 -0.2999  0.1884  0.3289
  316SOL    HW1 1098   3.003   1.960   5.861 -1.7097 -1.3978  0.4269
  316SOL    HW2 1099   3.123   1.864   5.805  0.6822  1.4961  0.3331
  317SOL     OW 1100   1.940   1.524   6.025 -0.4718  0.0687  0.1535
  317SOL    HW1 1101   1.927   1.488   6.118 -1.6146 -0.2152 -0.1075
  317SOL    HW2 1102   1.886   1.608   6.015 -1.4823 -0.6472 -0.6744
  318SOL     OW 1103   3.519   5.323   5.624  0.0699  0.0025 -0.2926
  318SOL    HW1 1104   3.424   5.294   5.610 -0.5079  0.2847  2.4130
  318SOL    HW2 1105   3.521   5.421   5.644  1.0260  0.1470 -1.0618
  319SOL     OW 1106   0.857   2.106   4.529 -0.1343  0.3473  0.6037
  319SOL    HW1 1107   0.867   2.011   4.558 -1.6079 -0.1292 -0.3443
  319SOL    HW2 1108   0.943   2.139   4.492 -0.1998 -1.4315 -1.3158
  320SOL     OW 1109   2.427   3.241   6.879  0.3105  0.1320 -0.5036
  320SOL    HW1 1110   2.456   3.161   6.933  1.3993  1.3907  0.8494
  320SOL    HW2 1111   2.508   3.288   6.844 -0.2343  1.4202 -0.0932
  321SOL     OW 1112   0.787   2.539   3.945  0.4003  0.1335 -0.3842
  321SOL    HW1 1113   0.727   2.474   3.993 -1.3261  0.4314 -2.0465
  321SOL    HW2 1114   0.862   2.489   3.903  0.7844 -0.3812  0.8553
  322SOL     OW 1115   1.418   3.030   0.121 -0.1010  0.1925 -0.2929
  322SOL    HW1 1116   1.392   2.957   0.185  0.5963 -1.7565 -2.1497
  322SOL    HW2 1117   1.358   3.027   0.041  0.0100  1.6225 -0.4579
  323SOL     OW 1118   2.610   3.808   6.264  0.0388  0.0044  0.2477
  323SOL    HW1 1119   2.650   3.716   6.259 -0.8570 -0.3595 -0.2889
  323SOL    HW2 1120   2.511   3.802   6.256 -0.3189  0.7464  3.1138
  324SOL     OW 1121   1.478   2.519   6.835  0.4950  0.3782 -0.1212
  324SOL    HW1 1122   1.532   2.472   6.905 -0.4627 -2.3761 -1.0806
  324SOL    HW2 1123   1.539   2.568   6.773  1.5092  1.0341  1.3470
  325SOL     OW 1124   1.972   2.749   3.624 -0.2043 -0.1045 -0.4292
  325SOL    HW1 1125   1.872   2.753   3.631 -0.1023  1.9445  0.7898
  325SOL    HW2 1126   1.997   2.704   3.539 -2.1461 -1.1644 -0.5042
  326SOL     OW 1127   3.828   3.540   4.941 -0.6589  0.0132 -0.1671
  326SOL    HW1 1128   3.910   3.521   4.888  1.5484  2.7842  1.9720
  326SOL    HW2 1129   3.821   3.638   4.958 -3.0758 -0.4028  1.8364
  327SOL     OW 1130   1.955   5.507   2.926 -0.5030 -0.2005 -0.1489
  327SOL    HW1 1131   1.928   5.485   3.020  0.4333  1.8953  0.6692
  327SOL    HW2 1132   2.043   5.463   2.905 -0.6149 -0.5039  0.0075
  328SOL     OW 1133   3.300   4.171   5.965 -0.3668 -1.0359  0.7197
  328SOL    HW1 1134   3.392   4.170   6.004 -0.5618  0.9311  1.3601
  328SOL    HW2 1135   3.243   4.103   6.011 -0.3044  0.5117  3.2863
  329SOL     OW 1136   0.350   2.075   3.940  0.0620  0.0954  0.2582
  329SOL    HW1 1137   0.313   2.001   3.996  2.1669  0.5587  2.4237
  329SOL    HW2 1138   0.446   2.056   3.918 -0.2323  0.7587 -1.8004
  330SOL     OW 1139   3.064   4.850   0.600 -0.4789 -0.2406 -0.1908
  330SOL    HW1 1140   3.013   4.851   0.686 -0.2702 -2.1288 -0.0075
  330SOL    HW2 1141   3.157   4.819   0.616 -0.9902 -2.5503 -1.3218
  331SOL     OW 1142   2.588   4.094   3.516 -0.3489 -0.6966 -0.0925
  331SOL    HW1 1143   2.489   4.104   3.512 -0.1452  1.9948 -0.2518
  331SOL    HW2 1144   2.623   4.075   3.424 -0.7121 -2.4037  0.0775
  332SOL     OW 1145   3.748   5.273   5.794 -0.2259 -0.2441  0.3695
  332SOL    HW1 1146   3.667   5.309   5.749  0.2539 -2.2297 -2.3372
  332SOL    HW2 1147   3.725   5.188   5.842  0.2824 -1.3044 -1.1455
  333SOL     OW 1148   3.303   0.775   3.872  0.0412  0.0294  0.7201
  333SOL    HW1 1149   3.384   0.830   3.855 -1.0336  1.5860  0.5036
  333SOL    HW2 1150   3.315   0.685   3.830  0.7338  1.0092 -1.2940
  334SOL     OW 1151   6.241   1.722   5.143 -0.4328 -0.2610 -0.1430
  334SOL    HW1 1152   6.233   1.816   5.112 -1.4705 -0.3657 -0.1993
  334SOL    HW2 1153   6.179   1.706   5.219  1.0605 -0.4027  1.0907
  335SOL     OW 1154   5.482   2.774   5.561 -0.7221  1.0234  0.1795
  335SOL    HW1 1155   5.560   2.820   5.602 -2.2911  2.8184  1.3384
  335SOL    HW2 1156   5.448   2.828   5.484  0.3910 -0.8263 -1.7116
  336SOL     OW 1157   2.940   5.201   0.697  0.5149  0.1765  0.1113
  336SOL    HW1 1158   2.890   5.209   0.611  0.8041  2.0569  0.0688
  336SOL    HW2 1159   3.036   5.181   0.677  1.0880  2.8682 -0.2081
  337SOL     OW 1160   1.514   3.647   0.795  0.1695 -0.0011 -0.4957
  337SOL    HW1 1161   1.471   3.561   0.769 -1.8096  1.0614 -1.0414
  337SOL    HW2 1162   1.524   3.651   0.894 -0.4502 -0.5614 -0.4021
  338SOL     OW 1163   2.758   0.292   4.321  0.0753  0.2328 -0.4365
  338SOL    HW1 1164   2.688   0.242   4.268  0.8686  0.3183 -1.6031
  338SOL    HW2 1165   2.717   0.375   4.359 -1.3769 -1.3967  1.8482
  339SOL     OW 1166   1.908   3.629   5.810 -0.6053  0.5616  0.1032
  339SOL    HW1 1167   1.860   3.543   5.795 -0.7826  0.6117  0.3881
  339SOL    HW2 1168   1.999   3.624   5.768  0.2037 -0.5353  1.8934
  340SOL     OW 1169   2.984   2.315   0.295 -0.3470  0.0558 -0.5879
  340SOL    HW1 1170   2.923   2.255   0.242  0.4239 -3.9821  2.6175
  340SOL    HW2 1171   3.078   2.284   0.285  0.1327  0.9371  0.9235
  341SOL     OW 1172   1.258   2.847   3.406 -0.3222 -0.1525 -0.5377
  341SOL    HW1 1173   1.258   2.928   3.349 -1.3260 -0.1861 -0.5870
  341SOL    HW2 1174   1.248   2.873   3.502  2.7061  0.0189 -0.1434
  342SOL     OW 1175   1.600   3.853   0.013 -0.4891  0.1093  0.3945
  342SOL    HW1 1176   1.591   3.935   6.957 -0.1902  0.0642  0.2839
  342SOL    HW2 1177   1.694   3.819   0.009 -0.4157  0.2074  1.0582
  343SOL     OW 1178   1.908   1.767   6.877  0.2178 -0.2857 -0.4512
  343SOL    HW1 1179   1.964   1.838   6.834 -1.0206  1.3546  0.5225
  343SOL    HW2 1180   1.861   1.714   6.806  1.2390 -0.2208 -1.1962
  344SOL     OW 1181   3.734   4.306   0.875  0.4657 -0.8602 -0.0660
  344SOL    HW1 1182   3.674   4.232   0.904  0.9963 -1.5760 -0.7772
  344SOL    HW2 1183   3.726   4.321   0.777  1.9966 -1.4949 -0.3218
  345SOL     OW 1184   0.810   1.248   5.665  0.1257  0.0588  0.4195
  345SOL    HW1 1185   0.793   1.345   5.646 -0.0217 -0.0541 -0.0184
  345SOL    HW2 1186   0.845   1.239   5.758 -0.0851  0.5114  0.5472
  346SOL     OW 1187   0.641   1.414   5.380 -0.6919 -0.2092  0.1190
  346SOL    HW1 1188   0.728   1.368   5.363  0.5477  1.4456  1.7382
  346SOL    HW2 1189   0.573   1.346   5.409  0.0766 -1.4936 -0.9602
  347SOL     OW 1190   1.606   0.598   3.039  0.0102  0.0010 -0.4552
  347SOL    HW1 1191   1.508   0.599   3.058  0.3057  2.0065  1.3653
  347SOL    HW2 1192   1.651   0.536   3.102  0.0834  0.4197 -0.0879
  348SOL     OW 1193   4.035   1.098   5.658  0.1944  0.5801 -0.2979
  348SOL    HW1 1194   4.110   1.054   5.709  0.7193  2.9190  1.0877
  348SOL    HW2 1195   4.064   1.112   5.563  1.4445  1.1869  0.1467
  349SOL     OW 1196   0.389   2.380   4.000 -0.2215  0.1281  0.1825
  349SOL    HW1 1197   0.333   2.427   4.069 -1.6495  0.7992 -1.3653
  349SOL    HW2 1198   0.348   2.291   3.979 -0.9900  0.7843 -1.2392
  350SOL     OW 1199   1.843   5.393   6.209  0.4353 -0.8426 -0.4028
  350SOL    HW1 1200   1.803   5.356   6.292 -0.4724 -1.0999 -0.9381
  350SOL    HW2 1201   1.826   5.491   6.204  2.1630 -0.4433  0.6326
  351SOL     OW 1202   5.646   1.853   4.332  0.1115 -0.2811  0.1124
  351SOL    HW1 1203   5.704   1.930   4.357 -0.2077 -0.5141  1.6373
  351SOL    HW2 1204   5.699   1.768   4.335  0.8018 -0.0541 -2.7893
  352SOL     OW 1205   4.199   4.102   6.937 -0.5115  0.4539  0.1530
  352SOL    HW1 1206   4.280   4.147   6.899  1.8642 -2.6451  1.0979
  352SOL    HW2 1207   4.154   4.164   0.001  0.9074  2.4102 -0.6394
  353SOL     OW 1208   3.607   3.129   0.171 -0.1858 -0.4928 -0.3505
  353SOL    HW1 1209   3.515   3.113   0.207  0.2430 -1.1787  0.4829
  353SOL    HW2 1210   3.602   3.150   0.073 -1.2724  0.1191 -0.1756
  354SOL     OW 1211   1.722   3.801   1.190 -0.1663 -0.0997  0.3588
  354SOL    HW1 1212   1.803   3.854   1.214 -0.3027 -0.1004  0.8343
  354SOL    HW2 1213   1.690   3.750   1.270 -1.8492  1.5059  0.7626
  355SOL     OW 1214   2.419   4.370   2.506  0.1483 -0.2149 -0.0581
  355SOL    HW1 1215   2.429   4.465   2.533  2.4630 -0.9220  1.9308
  355SOL    HW2 1216   2.342   4.329   2.556 -0.2607  0.3398 -0.2154
  356SOL     OW 1217   1.620   3.191   6.766 -1.2268 -0.3452 -0.1804
  356SOL    HW1 1218   1.562   3.130   6.713 -2.5816  1.9555 -1.5083
  356SOL    HW2 1219   1.592   3.286   6.750  2.1949  0.8279  0.0079
  357SOL     OW 1220   3.719   3.916   6.567 -0.2069 -0.1350 -0.0423
  357SOL    HW1 1221   3.808   3.959   6.554 -0.8410  0.5795 -2.3591
  357SOL    HW2 1222   3.660   3.976   6.621 -0.5743  1.3151 -1.9458
  358SOL     OW 1223   1.391   2.223   4.043 -0.3675  0.1310 -0.4124
  358SOL    HW1 1224   1.452   2.237   3.965 -0.6562 -0.0391 -0.6739
  358SOL    HW2 1225   1.374   2.125   4.055 -0.2823  0.1530 -0.1024
  359SOL     OW 1226   3.545   2.959   6.003  0.5444  0.3916  0.2128
  359SOL    HW1 1227   3.468   2.998   5.953  0.8717  0.5716 -0.1578
  359SOL    HW2 1228   3.630   2.992   5.963  0.8108  0.8002  1.1026
  360SOL     OW 1229   5.747   2.171   5.759 -0.0661 -0.0125  0.2436
  360SOL    HW1 1230   5.714   2.078   5.772 -0.5062  0.1611  0.3841
  360SOL    HW2 1231   5.840   2.179   5.796  0.6048 -0.8052 -1.2052
  361SOL     OW 1232   1.058   0.714   4.741 -1.0433  0.7761  0.5194
  361SOL    HW1 1233   1.015   0.781   4.681 -1.4839 -1.6296 -2.0954
  361SOL    HW2 1234   1.148   0.690   4.706 -1.1750 -0.4531  0.9597
  362SOL     OW 1235   3.277   3.271   4.253 -0.3647 -0.0796  0.3075
  362SOL    HW1 1236   3.277   3.371   4.255 -1.2415 -0.0115  3.9209
  362SOL    HW2 1237   3.369   3.238   4.274 -0.8758  0.1857  3.5445
  363SOL     OW 1238   0.763   2.897   0.201 -0.3998 -0.1315  0.0596
  363SOL    HW1 1239   0.785   2.981   0.249 -0.2327  1.5601 -2.7575
  363SOL    HW2 1240   0.665   2.894   0.181 -0.1380  0.3521 -1.4295
  364SOL     OW 1241   6.895   2.483   6.222  0.6086 -0.1531  0.0327
  364SOL    HW1 1242   6.972   2.424   6.196 -0.0223 -0.1860 -1.9460
  364SOL    HW2 1243   6.898   2.567   6.168 -1.8606 -1.0579 -1.6829
  365SOL     OW 1244   1.685   0.219   5.362  0.0510  0.3051 -0.5238
  365SOL    HW1 1245   1.628   0.191   5.439  0.6678  2.4891  0.8078
  365SOL    HW2 1246   1.780   0.226   5.391  0.1444  2.1902 -1.1534
  366SOL     OW 1247   2.299   2.919   3.005 -0.3709 -0.4151  0.2783
  366SOL    HW1 1248   2.280   2.843   3.067 -0.0889 -0.7615 -0.0538
  366SOL    HW2 1249   2.222   2.982   3.006 -1.0466 -1.2129 -0.1947
  367SOL     OW 1250   3.431   0.806   4.755  0.0279 -0.0097  0.0233
  367SOL    HW1 1251   3.380   0.776   4.675  0.4078  0.6084 -0.4588
  367SOL    HW2 1252   3.519   0.758   4.759  0.5602  0.8720 -0.6515
  368SOL     OW 1253   4.639   2.459   4.968 -0.0236  0.3171 -0.0178
  368SOL    HW1 1254   4.715   2.459   5.033 -1.1446  0.8763  1.3315
  368SOL    HW2 1255   4.574   2.386   4.992 -1.1322  1.3889  0.3499
  369SOL     OW 1256   1.669   3.341   0.485  0.7141  0.4159 -0.5203
  369SOL    HW1 1257   1.597   3.304   0.427  0.2118  0.1814  0.2375
  369SOL    HW2 1258   1.734   3.392   0.429  0.0197  0.5432 -1.2264
  370SOL     OW 1259   1.630   3.378   1.459  0.0482 -0.1010  0.5055
  370SOL    HW1 1260   1.703   3.327   1.505 -0.4478  0.2992  1.7722
  370SOL    HW2 1261   1.569   3.314   1.413  0.0612 -0.5851  1.1424
  371SOL     OW 1262   2.954   3.496   4.173  0.5573 -0.1925 -0.3078
  371SOL    HW1 1263   2.887   3.426   4.200  0.4060 -0.0742 -0.3744
  371SOL    HW2 1264   2.906   3.579   4.145  0.7369 -0.0569 -0.2167
  372SOL     OW 1265   2.479   1.908   0.221 -0.2368 -0.3501 -0.2862
  372SOL    HW1 1266   2.410   1.881   0.289 -0.1982  1.1342  0.3680
  372SOL    HW2 1267   2.451   1.993   0.177  1.1565  0.2519 -0.0386
  373SOL     OW 1268   1.837   2.537   6.698 -0.8592  0.0750 -0.1413
  373SOL    HW1 1269   1.755   2.594   6.693 -1.3178 -0.6824 -2.8311
  373SOL    HW2 1270   1.834   2.468   6.627  3.1186  1.3505 -1.8398
  374SOL     OW 1271   1.444   1.399   5.279  0.4131  0.3351  0.0273
  374SOL    HW1 1272   1.389   1.320   5.251  0.8100 -0.2667  0.9154
  374SOL    HW2 1273   1.492   1.435   5.200  0.7589 -0.7372 -0.2634
  375SOL     OW 1274   0.271   2.317   6.465  0.3794 -0.0198  0.3012
  375SOL    HW1 1275   0.287   2.219   6.480 -0.3406 -0.2804 -0.5131
  375SOL    HW2 1276   0.173   2.335   6.462  0.3964  1.2834  3.6654
  376SOL     OW 1277   3.370   3.775   2.281  0.7361 -0.1353 -0.1183
  376SOL    HW1 1278   3.341   3.871   2.273 -0.3932 -0.4793 -0.4029
  376SOL    HW2 1279   3.464   3.771   2.315  0.6269  1.0585  0.3759
  377SOL     OW 1280   3.721   3.099   0.669  0.2217  0.2461  0.3518
  377SOL    HW1 1281   3.633   3.055   0.656  0.9997 -1.2813  0.0838
  377SOL    HW2 1282   3.735   3.168   0.598 -0.1867 -0.4207 -0.3823
  378SOL     OW 1283   2.842   3.348   1.536 -0.1461  0.7919 -0.3588
  378SOL    HW1 1284   2.880   3.406   1.608 -1.9852  0.2005  1.1640
  378SOL    HW2 1285   2.896   3.359   1.453  2.8102  0.6444  1.3774
  379SOL     OW 1286   2.255   3.551   3.498 -0.2467  0.1407  0.3435
  379SOL    HW1 1287   2.277   3.485   3.570  1.8742  0.5665  0.1621
  379SOL    HW2 1288   2.340   3.591   3.463 -1.3449  1.2555 -1.1693
  380SOL     OW 1289   0.086   4.271   4.662 -0.2140 -0.3059 -0.0751
  380SOL    HW1 1290   0.132   4.243   4.578  0.2205 -1.6638  0.5800
  380SOL    HW2 1291   6.987   4.264   4.651 -0.1421 -2.3719  0.0828
  381SOL     OW 1292   4.466   1.869   3.730 -0.2560 -0.4724 -0.1276
  381SOL    HW1 1293   4.380   1.817   3.729 -0.1201 -0.7024  0.0552
  381SOL    HW2 1294   4.471   1.927   3.648 -1.0304  0.2847  0.3514
  382SOL     OW 1295   5.290   3.746   5.491  0.5291  0.4499 -0.3264
  382SOL    HW1 1296   5.242   3.797   5.420 -0.5996 -1.9930 -1.4495
  382SOL    HW2 1297   5.388   3.746   5.472  0.4688  1.5074 -0.7001
  383SOL     OW 1298   2.137   4.778   4.749  0.0726  0.3514  0.2042
  383SOL    HW1 1299   2.060   4.816   4.801  0.3279 -0.8397  1.5171
  383SOL    HW2 1300   2.194   4.853   4.716 -1.4595  1.2507 -0.5574
  384SOL     OW 1301   6.792   3.699   6.176  0.4532 -0.3084  0.3040
  384SOL    HW1 1302   6.727   3.650   6.235  1.5269 -0.7131  1.1726
  384SOL    HW2 1303   6.884   3.665   6.192  1.0847  1.2194  0.1098
  385SOL     OW 1304   1.348   2.832   5.599 -0.3312 -0.3680 -0.3035
  385SOL    HW1 1305   1.270   2.855   5.657 -0.6925  2.3203 -1.7148
  385SOL    HW2 1306   1.423   2.896   5.615 -0.2396  0.1302 -2.3429
  386SOL     OW 1307   4.880   3.691   4.385 -0.7133 -0.0010 -0.3778
  386SOL    HW1 1308   4.973   3.691   4.421 -1.4775  3.9061  2.1610
  386SOL    HW2 1309   4.816   3.665   4.457 -1.8512  1.9598 -0.6110
  387SOL     OW 1310   2.565   1.258   5.606  0.8232 -0.1594 -0.4482
  387SOL    HW1 1311   2.596   1.213   5.522  0.2459 -2.3831  0.4693
  387SOL    HW2 1312   2.513   1.341   5.582 -1.0400 -1.7735 -2.4318
  388SOL     OW 1313   2.013   3.635   1.387 -0.8037  0.1392 -0.4643
  388SOL    HW1 1314   2.073   3.715   1.388 -0.4800 -0.1072  0.3801
  388SOL    HW2 1315   2.018   3.591   1.297 -1.7920  1.6496 -1.3207
  389SOL     OW 1316   2.040   6.862   4.824 -0.8525  0.2735 -0.4209
  389SOL    HW1 1317   2.033   6.791   4.894 -0.9150 -0.9712 -1.6441
  389SOL    HW2 1318   2.108   6.836   4.755  0.3003  2.1672 -0.0820
  390SOL     OW 1319   6.108   3.511   5.531 -0.9098  0.1104 -0.2768
  390SOL    HW1 1320   6.074   3.553   5.615 -0.7170 -0.2115 -0.0313
  390SOL    HW2 1321   6.089   3.413   5.533  2.3229 -0.6243  1.1095
  391SOL     OW 1322   1.218   5.082   4.074  0.3634  0.1484 -0.1123
  391SOL    HW1 1323   1.214   5.117   3.980  1.3976  1.1540  0.1896
  391SOL    HW2 1324   1.179   4.991   4.077 -0.1795  0.3107 -1.4235
  392SOL     OW 1325   1.581   3.559   3.240 -0.0376 -0.1545 -0.4134
  392SOL    HW1 1326   1.580   3.496   3.318 -1.6497 -0.4157 -0.6022
  392SOL    HW2 1327   1.675   3.573   3.210  0.5039 -1.1093  0.7277
  393SOL     OW 1328   3.350   3.647   2.774  0.3493  0.2721  0.5439
  393SOL    HW1 1329   3.358   3.747   2.770  2.3379  0.0991 -1.0715
  393SOL    HW2 1330   3.437   3.607   2.801  0.4843 -1.1474 -1.7990
  394SOL     OW 1331   1.344   4.644   4.844  1.0340 -0.1424  0.1146
  394SOL    HW1 1332   1.305   4.735   4.833 -0.7673 -0.9796 -0.9964
  394SOL    HW2 1333   1.425   4.635   4.786 -0.9861 -0.3853 -2.8896
  395SOL     OW 1334   3.252   5.337   4.498 -0.5539 -0.6490  0.0092
  395SOL    HW1 1335   3.274   5.301   4.588 -1.6922  0.1851  0.6641
  395SOL    HW2 1336   3.312   5.414   4.477 -0.8020 -0.3327  0.4288
  396SOL     OW 1337   1.665   2.666   1.637 -0.2479 -0.0317 -0.3350
  396SOL    HW1 1338   1.701   2.731   1.570  0.1115 -0.3104 -0.4167
  396SOL    HW2 1339   1.699   2.574   1.616  0.2625 -0.0467  0.5137
  397SOL     OW 1340   3.128   2.841   2.401  0.2294  0.1947  0.0856
  397SOL    HW1 1341   3.103   2.752   2.363 -0.3968  0.4841 -0.2014
  397SOL    HW2 1342   3.045   2.891   2.426  0.5923 -0.2465  2.4739
  398SOL     OW 1343   3.528   1.750   4.068  0.8480  0.0970 -0.5050
  398SOL    HW1 1344   3.484   1.661   4.084 -0.1008  0.6197 -0.1539
  398SOL    HW2 1345   3.604   1.761   4.131 -0.2670  0.3551  0.8496
  399SOL     OW 1346   1.023   4.040   4.898 -0.0886 -0.1724 -0.3886
  399SOL    HW1 1347   0.973   4.104   4.956  0.5869 -0.4224  0.4984
  399SOL    HW2 1348   0.971   4.023   4.815  0.1063  2.1791 -1.0672
  400SOL     OW 1349   1.709   2.707   5.616  0.3130  0.1178 -0.4368
  400SOL    HW1 1350   1.667   2.795   5.594 -1.1921  0.2144  2.3706
  400SOL    HW2 1351   1.704   2.691   5.715  3.4165 -1.7297 -0.4395
  401SOL     OW 1352   1.569   3.277   5.356  0.0614 -0.0605 -0.8220
  401SOL    HW1 1353   1.516   3.200   5.321  0.5043 -1.1627  0.8143
  401SOL    HW2 1354   1.527   3.311   5.440  1.7755 -0.8202  0.3919
  402SOL     OW 1355   0.471   3.345   4.073 -0.2172  0.1082  0.7016
  402SOL    HW1 1356   0.568   3.327   4.056 -0.3035 -0.4434  0.7989
  402SOL    HW2 1357   0.422   3.344   3.985 -0.6464 -2.6546  0.8995
  403SOL     OW 1358   0.610   4.473   4.731  0.0778 -0.0617 -0.4600
  403SOL    HW1 1359   0.528   4.416   4.730 -0.6178  0.8927  0.4210
  403SOL    HW2 1360   0.623   4.512   4.822  0.2234  1.6245 -1.1674
  404SOL     OW 1361   3.539   5.836   5.925  0.0873  0.0720 -0.1512
  404SOL    HW1 1362   3.475   5.768   5.961  1.1732 -1.4692 -0.9954
  404SOL    HW2 1363   3.505   5.869   5.837 -2.1675  3.2629  1.6937
  405SOL     OW 1364   1.741   3.838   3.999  0.7187  0.3338 -0.0146
  405SOL    HW1 1365   1.826   3.885   4.021  1.6059 -0.9893 -0.5278
  405SOL    HW2 1366   1.669   3.868   4.062  1.7871  0.7617  1.0284
  406SOL     OW 1367   2.493   1.370   3.929 -0.4825  0.5263  0.1544
  406SOL    HW1 1368   2.513   1.280   3.969  1.9668  1.5606  1.4692
  406SOL    HW2 1369   2.561   1.391   3.858 -0.4272  1.7204  0.5359
  407SOL     OW 1370   4.126   2.370   5.266  0.4090  0.0018 -0.4835
  407SOL    HW1 1371   4.136   2.271   5.256  2.0195  0.1903 -1.0602
  407SOL    HW2 1372   4.211   2.415   5.237 -0.6394  1.6151 -1.1739
  408SOL     OW 1373   3.328   6.839   4.959  0.2070  0.0111 -0.6878
  408SOL    HW1 1374   3.248   6.813   5.013  1.4508  1.3499  1.9853
  408SOL    HW2 1375   3.332   6.939   4.952  1.7860 -0.0152 -0.5150
  409SOL     OW 1376   3.708   0.922   4.562  0.1711  0.1498 -0.0624
  409SOL    HW1 1377   3.766   1.002   4.575  1.7913 -0.9160 -0.4816
  409SOL    HW2 1378   3.710   0.865   4.644  2.1935 -1.3991 -1.0940
  410SOL     OW 1379   1.989   3.228   0.796 -0.4472  0.5592 -0.2967
  410SOL    HW1 1380   1.994   3.238   0.696 -1.6667  2.4492 -0.2250
  410SOL    HW2 1381   1.931   3.301   0.834 -1.4158 -1.1061  1.6389
  411SOL     OW 1382   3.732   2.024   6.140  0.6326 -0.0354 -0.4803
  411SOL    HW1 1383   3.651   1.993   6.091  0.9301  1.2058 -1.8076
  411SOL    HW2 1384   3.715   2.114   6.180  1.0444 -0.1897  0.0608
  412SOL     OW 1385   4.080   0.759   4.428  0.3339  0.1715  1.0559
  412SOL    HW1 1386   4.172   0.724   4.447  0.1140 -0.3515  1.1783
  412SOL    HW2 1387   4.062   0.756   4.330  0.4827  0.3649  1.0231
  413SOL     OW 1388   0.740   2.679   4.586  1.0561 -0.2182  0.1902
  413SOL    HW1 1389   0.744   2.779   4.577  1.1655 -0.1887  0.5570
  413SOL    HW2 1390   0.646   2.652   4.605  1.2850 -0.0275  1.7948
  414SOL     OW 1391   3.516   4.027   6.710  0.0544 -0.2153  0.4554
  414SOL    HW1 1392   3.433   4.031   6.654 -0.6025  1.1190  1.4439
  414SOL    HW2 1393   3.497   3.976   6.794  0.4742 -0.5716  0.3379
  415SOL     OW 1394   6.450   3.604   5.540 -0.1801 -0.3535  0.6679
  415SOL    HW1 1395   6.382   3.580   5.609 -1.0151  0.7260  0.2349
  415SOL    HW2 1396   6.523   3.658   5.583 -0.2524 -0.4176  0.8702
  416SOL     OW 1397   0.707   3.058   6.807 -0.1851 -0.5484  0.4635
  416SOL    HW1 1398   0.767   3.133   6.837 -0.0113 -0.8003  0.7503
  416SOL    HW2 1399   0.614   3.076   6.838 -0.3424  0.0299 -0.3004
  417SOL     OW 1400   2.329   4.224   4.819 -0.5797 -0.0418 -0.0495
  417SOL    HW1 1401   2.314   4.156   4.747  0.1463  0.5688 -0.8007
  417SOL    HW2 1402   2.401   4.192   4.881 -1.7998 -0.9601  0.9401
  418SOL     OW 1403   2.998   3.659   2.025  0.5599  0.0161 -0.1976
  418SOL    HW1 1404   2.900   3.640   2.013  0.1211  0.5364  2.0371
  418SOL    HW2 1405   3.032   3.607   2.104  2.5011 -1.3658 -1.8481
  419SOL     OW 1406   2.871   4.687   1.649 -0.0113 -0.2082 -0.4651
  419SOL    HW1 1407   2.873   4.749   1.571  3.5393  0.3530 -0.0729
  419SOL    HW2 1408   2.785   4.635   1.648 -1.4074  1.9187 -2.9606
  420SOL     OW 1409   3.075   2.825   6.789  0.1380  0.4814  0.1953
  420SOL    HW1 1410   3.016   2.896   6.752  1.9223  0.8107 -2.2805
  420SOL    HW2 1411   3.151   2.867   6.839  0.8743  0.3493 -0.7746
  421SOL     OW 1412   2.482   0.541   5.212 -0.4800  0.1441  0.2205
  421SOL    HW1 1413   2.389   0.570   5.189 -0.3529 -0.1277 -0.6603
  421SOL    HW2 1414   2.518   0.600   5.285 -1.8456 -0.6267  1.5916
  422SOL     OW 1415   0.751   4.094   5.572  0.0664 -0.4702  0.3348
  422SOL    HW1 1416   0.843   4.055   5.580  0.0843 -0.1943  1.7074
  422SOL    HW2 1417   0.757   4.187   5.537  0.4372 -0.0084  1.5689
  423SOL     OW 1418   0.970   2.353   5.911  0.3829  0.2190  0.4261
  423SOL    HW1 1419   0.931   2.277   5.961 -1.2314  0.3888 -0.4926
  423SOL    HW2 1420   1.068   2.359   5.929  0.4332 -1.7100  0.9441
  424SOL     OW 1421   0.943   1.720   5.789 -0.1134  0.3884  0.3062
  424SOL    HW1 1422   0.924   1.815   5.762  1.4927  0.2391 -1.6102
  424SOL    HW2 1423   0.905   1.658   5.720 -2.1096 -0.4934  2.0859
  425SOL     OW 1424   2.470   2.260   4.562 -0.7161 -0.1368 -0.5601
  425SOL    HW1 1425   2.372   2.238   4.554 -0.5808 -1.1433  0.3449
  425SOL    HW2 1426   2.521   2.176   4.578  0.6625 -0.0461 -3.6730
  426SOL     OW 1427   6.123   3.880   5.209 -0.2635  0.8271 -0.4162
  426SOL    HW1 1428   6.035   3.890   5.254  0.1342  3.4955 -0.0529
  426SOL    HW2 1429   6.171   3.799   5.244 -2.0941 -0.0625  0.1233
  427SOL     OW 1430   6.877   3.884   5.151  0.4831 -0.7132  0.2653
  427SOL    HW1 1431   6.931   3.808   5.189 -0.7397 -0.2505  3.2158
  427SOL    HW2 1432   6.780   3.863   5.157  0.1820  0.3007 -0.7133
  428SOL     OW 1433   3.301   0.363   4.363  0.3975  0.3603 -0.0673
  428SOL    HW1 1434   3.217   0.325   4.326  1.2691 -2.1720  0.3885
  428SOL    HW2 1435   3.297   0.363   4.463 -0.3148  3.3558 -0.0067
  429SOL     OW 1436   1.348   3.506   1.160  0.1417  0.5194 -0.0166
  429SOL    HW1 1437   1.306   3.422   1.194  0.8108 -0.2391 -1.0080
  429SOL    HW2 1438   1.401   3.549   1.233  1.6692 -1.1507 -0.0760
  430SOL     OW 1439   6.566   2.869   5.399  0.1098  0.1228 -0.0244
  430SOL    HW1 1440   6.613   2.781   5.396  0.2820  0.2270 -0.4292
  430SOL    HW2 1441   6.634   2.943   5.400 -0.0304  0.2478  0.4943
  431SOL     OW 1442   2.666   1.827   5.922  0.1395 -0.1057  0.0562
  431SOL    HW1 1443   2.710   1.738   5.935  3.0076  1.3126  0.7321
  431SOL    HW2 1444   2.650   1.841   5.824 -0.2314 -1.2773 -0.0748
  432SOL     OW 1445   2.998   6.102   3.049 -0.3847  0.3535 -0.1859
  432SOL    HW1 1446   3.010   6.004   3.066  0.8680  0.4043 -0.6471
  432SOL    HW2 1447   3.002   6.119   2.951  5.1794  1.3972 -0.1539
  433SOL     OW 1448   4.498   2.440   3.948  0.2152  0.2013  0.0543
  433SOL    HW1 1449   4.512   2.516   3.884  1.7994 -0.6020 -0.6001
  433SOL    HW2 1450   4.585   2.417   3.992 -0.4065 -0.7196  0.8440
  434SOL     OW 1451   0.065   2.755   5.278  0.3053  0.4565  0.4698
  434SOL    HW1 1452   0.159   2.756   5.244  0.0877  1.9697 -0.1904
  434SOL    HW2 1453   0.061   2.799   5.368 -0.0158  2.2672 -0.3749
  435SOL     OW 1454   3.815   4.866   6.885 -0.0404 -0.2860  0.3211
  435SOL    HW1 1455   3.913   4.884   6.873 -0.3071  2.5735  1.5779
  435SOL    HW2 1456   3.763   4.937   6.838 -1.5224 -1.5100  0.0573
  436SOL     OW 1457   3.581   1.258   4.630  0.7731  0.8808 -0.1124
  436SOL    HW1 1458   3.632   1.245   4.715  1.1157 -0.3611 -0.4897
  436SOL    HW2 1459   3.483   1.253   4.648  0.8465 -1.0699  0.0031
  437SOL     OW 1460   1.973   0.332   5.084 -0.1981 -0.4194  0.2487
  437SOL    HW1 1461   1.928   0.243   5.085 -0.9528 -0.1421 -2.1880
  437SOL    HW2 1462   1.905   0.404   5.099 -0.0447 -0.1522 -0.3067
  438SOL     OW 1463   2.323   3.217   0.296 -0.1640 -0.7199 -0.5091
  438SOL    HW1 1464   2.349   3.204   0.392  0.2001 -0.9419 -0.6345
  438SOL    HW2 1465   2.224   3.209   0.287 -0.2186 -0.4810 -0.1166
  439SOL     OW 1466   2.284   4.437   2.146  0.2213 -0.5607  0.1669
  439SOL    HW1 1467   2.369   4.391   2.173 -0.3580 -1.4770  0.4804
  439SOL    HW2 1468   2.210   4.409   2.207 -0.1237  0.9743  0.5033
  440SOL     OW 1469   1.992   3.975   4.043  0.1261  0.1436 -1.0606
  440SOL    HW1 1470   1.936   4.056   4.029  0.1068  0.1370 -1.0217
  440SOL    HW2 1471   2.082   4.002   4.078 -0.9004 -0.0133  2.0394
  441SOL     OW 1472   3.097   1.969   4.291 -0.5745  0.0175  0.2467
  441SOL    HW1 1473   3.144   2.020   4.363  2.6570 -0.9247 -0.9887
  441SOL    HW2 1474   3.015   2.019   4.263 -1.3201  0.9879  3.6665
  442SOL     OW 1475   1.244   4.555   6.245  0.8138  0.0787  0.2095
  442SOL    HW1 1476   1.196   4.483   6.295  0.2290  0.0169 -0.4242
  442SOL    HW2 1477   1.299   4.513   6.172 -0.1397  0.3050 -0.6630
  443SOL     OW 1478   3.812   3.616   0.548  0.4207 -0.4950  0.2192
  443SOL    HW1 1479   3.857   3.702   0.522  0.2209  0.0215  1.5382
  443SOL    HW2 1480   3.838   3.544   0.483  0.1242  0.6864 -1.2569
  444SOL     OW 1481   1.100   1.524   4.884 -0.2971  0.1409  0.8794
  444SOL    HW1 1482   1.005   1.550   4.870  0.0517  0.9373 -0.1766
  444SOL    HW2 1483   1.159   1.602   4.862  0.6752 -0.8220 -0.0297
  445SOL     OW 1484   1.846   3.095   4.813  0.0667  0.0559  0.0067
  445SOL    HW1 1485   1.772   3.088   4.746  0.8537 -0.1657 -0.8570
  445SOL    HW2 1486   1.928   3.051   4.777  1.0210  1.4618  0.3687
  446SOL     OW 1487   2.659   2.678   1.934 -0.2654  0.0691  0.3248
  446SOL    HW1 1488   2.711   2.725   2.006  0.2740  0.8254 -0.5226
  446SOL    HW2 1489   2.636   2.744   1.862 -0.3182 -0.7807 -0.4519
  447SOL     OW 1490   1.793   2.611   1.878  0.4692 -0.5938 -0.0122
  447SOL    HW1 1491   1.715   2.622   1.816 -0.7482 -1.5808  1.2751
  447SOL    HW2 1492   1.875   2.647   1.834 -0.5997  0.0339 -1.6153
  448SOL     OW 1493   2.075   2.102   4.379 -0.3837  0.1881  0.8647
  448SOL    HW1 1494   2.060   2.200   4.367 -1.5077 -0.1422 -0.8303
  448SOL    HW2 1495   1.999   2.051   4.338  1.4532 -1.4309 -0.7661
  449SOL     OW 1496   4.175   1.251   6.493 -0.1068 -0.0468 -0.5225
  449SOL    HW1 1497   4.169   1.266   6.395  1.6755  2.0118 -0.3986
  449SOL    HW2 1498   4.102   1.302   6.539  0.8821  1.5858 -0.6558
  450SOL     OW 1499   2.106   5.479   3.522  0.3260  0.7568  0.0752
  450SOL    HW1 1500   2.100   5.491   3.423  2.5073  0.0390 -0.2158
  450SOL    HW2 1501   2.203   5.475   3.548 -0.1834 -1.0916  1.9613
  451SOL     OW 1502   0.901   3.713   4.979  0.1272  0.1145 -0.3881
  451SOL    HW1 1503   0.859   3.798   4.947  0.2527  0.8645  1.2734
  451SOL    HW2 1504   0.876   3.698   5.075 -1.1353 -2.5684 -1.0484
  452SOL     OW 1505   1.388   1.648   5.323 -0.0924  0.1824  0.5951
  452SOL    HW1 1506   1.344   1.677   5.238  0.4264  0.5441  0.4487
  452SOL    HW2 1507   1.397   1.548   5.324  2.3413  0.3144 -1.0171
  453SOL     OW 1508   2.511   3.353   3.324 -0.3046 -0.1728  0.2623
  453SOL    HW1 1509   2.465   3.411   3.256 -2.1970  0.0031  1.6249
  453SOL    HW2 1510   2.442   3.308   3.381  1.2110 -1.5059  1.1114
  454SOL     OW 1511   1.154   4.034   5.153  0.6813 -0.0941  0.3690
  454SOL    HW1 1512   1.095   4.006   5.076 -0.1737  0.0975  0.9424
  454SOL    HW2 1513   1.249   4.021   5.127  0.5432  2.2468 -1.6461
  455SOL     OW 1514   3.651   3.134   6.876 -0.0095 -0.2526  0.5922
  455SOL    HW1 1515   3.649   3.232   6.853  0.8386 -0.6061 -1.2221
  455SOL    HW2 1516   3.741   3.097   6.853 -0.6290 -1.6603  0.3203
  456SOL     OW 1517   4.499   2.160   4.215  0.7006  0.5431  0.5924
  456SOL    HW1 1518   4.545   2.155   4.127 -0.2189  1.1115  0.0662
  456SOL    HW2 1519   4.437   2.238   4.216 -0.5687 -0.4351  1.1088
  457SOL     OW 1520   0.977   2.921   3.211  0.7795 -0.3412 -0.1701
  457SOL    HW1 1521   0.925   2.852   3.159  1.1778  0.1198 -1.2106
  457SOL    HW2 1522   0.974   2.898   3.308  0.2105 -1.3664 -0.4079
  458SOL     OW 1523   3.235   1.825   2.850  0.6844  0.7865 -0.0131
  458SOL    HW1 1524   3.222   1.826   2.750 -0.1974  0.8422  0.0968
  458SOL    HW2 1525   3.151   1.855   2.895  0.1909 -1.6242  0.8161
  459SOL     OW 1526   1.482   3.388   2.784  0.4961  0.3494 -0.0326
  459SOL    HW1 1527   1.581   3.398   2.772  0.5258 -0.6040 -0.7692
  459SOL    HW2 1528   1.441   3.358   2.697 -0.3351  0.0470  0.4556
  460SOL     OW 1529   3.026   6.888   3.541  0.0459 -0.4324 -0.0320
  460SOL    HW1 1530   3.066   6.907   3.452 -0.4553 -0.7162 -0.3225
  460SOL    HW2 1531   2.927   6.903   3.538  0.2267  1.0916  0.9167
  461SOL     OW 1532   2.722   1.741   3.225 -0.1966  0.1457 -0.1296
  461SOL    HW1 1533   2.673   1.725   3.140  0.8925 -0.2631 -0.7098
  461SOL    HW2 1534   2.769   1.829   3.220 -0.4364  0.2929  0.2024
  462SOL     OW 1535   0.834   1.940   5.341  0.6965  0.0891  0.3886
  462SOL    HW1 1536   0.776   1.865   5.372  0.8853 -0.2709 -0.1265
  462SOL    HW2 1537   0.809   2.024   5.391 -0.6811  0.0880 -0.2392
  463SOL     OW 1538   0.573   1.930   3.517  0.3268 -0.4995 -0.1774
  463SOL    HW1 1539   0.478   1.959   3.504  0.3623 -0.1884  0.2547
  463SOL    HW2 1540   0.632   2.010   3.525  0.6630 -0.6899 -0.6669
  464SOL     OW 1541   1.468   3.265   3.067  0.4188 -0.4386 -0.7375
  464SOL    HW1 1542   1.389   3.227   3.018  0.7097 -1.8400 -0.1727
  464SOL    HW2 1543   1.471   3.364   3.055 -0.4405 -0.5681 -2.1924
  465SOL     OW 1544   3.404   4.982   3.996  0.0383 -0.6342  0.0612
  465SOL    HW1 1545   3.467   5.057   4.017  1.3097 -1.3524 -0.9988
  465SOL    HW2 1546   3.310   5.015   4.002  0.5272  0.7296  0.7393
  466SOL     OW 1547   0.362   3.125   6.395  0.0236  0.0072  0.4741
  466SOL    HW1 1548   0.424   3.200   6.418 -2.0048  1.9037  0.0444
  466SOL    HW2 1549   0.362   3.111   6.296 -0.5389  0.3143  0.4273
  467SOL     OW 1550   4.181   0.077   4.866 -0.3428 -0.6191  0.2002
  467SOL    HW1 1551   4.187   0.032   4.955  1.1143 -0.4979  0.1906
  467SOL    HW2 1552   4.258   0.049   4.809  0.5315  1.6663  0.1318
  468SOL     OW 1553   1.292   3.555   5.184 -0.0353 -0.0169 -0.3971
  468SOL    HW1 1554   1.252   3.584   5.097  0.4203 -1.2614 -1.0507
  468SOL    HW2 1555   1.295   3.455   5.187  0.6331  0.0249  0.7478
  469SOL     OW 1556   6.227   2.124   6.361  0.5949 -0.0223 -0.1831
  469SOL    HW1 1557   6.237   2.043   6.418  2.0508  0.6341  0.5618
  469SOL    HW2 1558   6.290   2.119   6.283 -0.4486 -0.3115 -1.0377
  470SOL     OW 1559   4.555   1.433   4.722  0.5721  0.0807 -1.0156
  470SOL    HW1 1560   4.510   1.346   4.701  0.1452 -0.2222  1.0006
  470SOL    HW2 1561   4.653   1.425   4.701  0.2001 -0.1310 -2.8836
  471SOL     OW 1562   5.207   3.280   3.860 -0.0958  0.2558 -0.0388
  471SOL    HW1 1563   5.195   3.352   3.791 -0.9834 -0.7058 -0.9247
  471SOL    HW2 1564   5.284   3.303   3.919 -0.1237  1.7446 -0.5370
  472SOL     OW 1565   3.917   5.204   5.400  0.3216 -0.8380  0.0205
  472SOL    HW1 1566   3.963   5.256   5.328 -0.0961 -0.2942  0.1336
  472SOL    HW2 1567   3.832   5.251   5.426  0.9731 -0.4454  1.5923
  473SOL     OW 1568   0.139   2.699   5.900  0.2080 -0.7974  0.1271
  473SOL    HW1 1569   0.123   2.785   5.851  0.6817  1.0442  2.9823
  473SOL    HW2 1570   0.230   2.700   5.941 -0.1533 -2.2545  1.0386
  474SOL     OW 1571   2.405   1.329   2.445 -0.5998 -0.3485 -0.9018
  474SOL    HW1 1572   2.306   1.326   2.435 -0.6739 -0.3542 -0.2105
  474SOL    HW2 1573   2.443   1.399   2.385 -1.2293  1.1028  0.3375
  475SOL     OW 1574   4.716   4.420   6.080 -0.1868  0.5600  0.1307
  475SOL    HW1 1575   4.696   4.500   6.025 -0.5770  0.9550  0.8313
  475SOL    HW2 1576   4.769   4.355   6.026 -0.7125  0.8516 -0.7634
  476SOL     OW 1577   4.235   4.493   4.427  0.0024 -0.2764  0.0681
  476SOL    HW1 1578   4.224   4.394   4.432  3.2213 -0.7948 -0.7607
  476SOL    HW2 1579   4.268   4.519   4.336  0.6368  1.3704  0.7245
  477SOL     OW 1580   3.616   3.807   5.123 -0.0045 -0.1563  0.0892
  477SOL    HW1 1581   3.527   3.826   5.166 -0.2795  0.3805 -0.7005
  477SOL    HW2 1582   3.689   3.817   5.191 -0.5441 -0.6927  0.7726
  478SOL     OW 1583   0.987   2.237   5.184  0.1940  0.3613  0.4359
  478SOL    HW1 1584   1.026   2.154   5.225  1.5995  0.3686 -0.7855
  478SOL    HW2 1585   0.958   2.216   5.091 -2.4452  0.4745  1.1606
  479SOL     OW 1586   2.877   3.876   3.504 -0.4643 -0.4500  0.0812
  479SOL    HW1 1587   2.934   3.896   3.584  2.2103 -0.1787 -1.7974
  479SOL    HW2 1588   2.849   3.962   3.460 -2.0998 -0.5910  0.7506
  480SOL     OW 1589   3.007   6.573   6.692 -0.3355  0.5825  0.2073
  480SOL    HW1 1590   3.089   6.630   6.698  0.0694 -0.0516  0.7839
  480SOL    HW2 1591   3.029   6.487   6.646 -0.8243  0.6543 -0.1766
  481SOL     OW 1592   4.613   1.341   6.180  0.0336 -0.2589  0.0714
  481SOL    HW1 1593   4.691   1.280   6.170 -0.0910 -0.6618  1.3069
  481SOL    HW2 1594   4.635   1.431   6.143  1.6880  0.1065  1.7778
  482SOL     OW 1595   0.591   1.773   4.811  0.6007  0.4069 -1.0950
  482SOL    HW1 1596   0.645   1.836   4.866  1.2031  1.0879 -2.4340
  482SOL    HW2 1597   0.607   1.679   4.842  0.9599  0.7642 -0.1660
  483SOL     OW 1598   1.565   5.476   5.215  0.8645  0.5585  0.0031
  483SOL    HW1 1599   1.525   5.386   5.197  1.4810  0.4600 -0.9391
  483SOL    HW2 1600   1.648   5.488   5.160  0.3601  2.0112 -0.4955
  484SOL     OW 1601   2.585   1.681   0.693 -0.1598  0.2923  0.6235
  484SOL    HW1 1602   2.548   1.594   0.725 -3.2714  0.8703 -1.0283
  484SOL    HW2 1603   2.630   1.668   0.605 -2.1644  0.5414 -0.4901
  485SOL     OW 1604   1.127   2.212   3.032  0.4071  0.1774  0.4130
  485SOL    HW1 1605   1.192   2.270   2.983  0.4194  0.8865  1.2542
  485SOL    HW2 1606   1.131   2.119   2.994  2.7780 -0.1215  1.2230
  486SOL     OW 1607   1.455   2.812   2.529 -0.5965 -0.1187  0.1601
  486SOL    HW1 1608   1.476   2.826   2.432 -0.6768 -2.0612 -0.1684
  486SOL    HW2 1609   1.540   2.806   2.581 -0.5102 -0.5384 -0.0249
  487SOL     OW 1610   2.460   1.265   3.071  0.3347  0.6812  0.0230
  487SOL    HW1 1611   2.477   1.220   3.159  1.7208 -0.0921 -0.5993
  487SOL    HW2 1612   2.439   1.362   3.086 -0.1398  0.4035  1.2351
  488SOL     OW 1613   2.258   1.317   5.286  0.3456 -0.4187 -0.1813
  488SOL    HW1 1614   2.344   1.307   5.236  0.9376 -0.0325  0.7431
  488SOL    HW2 1615   2.259   1.403   5.337 -1.6081  0.8369 -2.1121
  489SOL     OW 1616   3.675   6.279   6.491 -0.0777  0.3286 -0.1480
  489SOL    HW1 1617   3.726   6.274   6.405 -0.9314 -1.9693 -0.5950
  489SOL    HW2 1618   3.577   6.278   6.472 -0.3266  2.1156  0.8088
  490SOL     OW 1619   3.517   2.826   3.720  0.2792  0.1643 -0.1739
  490SOL    HW1 1620   3.555   2.917   3.734 -0.3202  0.5711 -1.0952
  490SOL    HW2 1621   3.417   2.831   3.727  0.0125  0.1422 -2.9139
  491SOL     OW 1622   3.180   2.690   0.828 -0.0877  0.3011 -0.0550
  491SOL    HW1 1623   3.121   2.712   0.750 -2.5896 -1.9053  1.0652
  491SOL    HW2 1624   3.164   2.596   0.856  0.8773  0.9410  3.0351
  492SOL     OW 1625   1.537   5.810   4.620 -1.1190  0.4851  0.5523
  492SOL    HW1 1626   1.548   5.904   4.653 -3.3562  1.1760 -0.4453
  492SOL    HW2 1627   1.554   5.746   4.695 -0.3789  1.7146  1.4717
  493SOL     OW 1628   3.025   6.558   6.138 -0.1523 -0.5090 -0.3330
  493SOL    HW1 1629   3.023   6.478   6.198  2.0330 -3.8292 -4.1370
  493SOL    HW2 1630   3.120   6.579   6.115 -0.8196  1.8190 -1.2083
  494SOL     OW 1631   0.433   3.005   5.457 -0.3821  0.1063  0.1521
  494SOL    HW1 1632   0.512   3.040   5.408  1.2927  0.5874  2.9753
  494SOL    HW2 1633   0.349   3.027   5.406  1.1354  1.3959 -1.9129
  495SOL     OW 1634   2.534   0.872   5.570 -0.1337  0.0471  0.4787
  495SOL    HW1 1635   2.568   0.950   5.518 -1.9953  1.4067  1.1784
  495SOL    HW2 1636   2.555   0.885   5.667 -1.1161  0.0809  0.6969
  496SOL     OW 1637   6.639   3.130   5.616  0.3414  0.2576  0.1544
  496SOL    HW1 1638   6.601   3.071   5.687 -0.3470 -0.2460 -0.6213
  496SOL    HW2 1639   6.628   3.087   5.527 -3.1268  2.8202 -0.8938
  497SOL     OW 1640   2.741   4.594   4.973 -0.9047 -0.2497 -0.6174
  497SOL    HW1 1641   2.740   4.680   4.923  1.5330  0.4975  0.4549
  497SOL    HW2 1642   2.651   4.578   5.013 -1.3031  2.0414 -0.4476
  498SOL     OW 1643   2.907   6.089   4.110 -0.2170  0.2970 -0.0568
  498SOL    HW1 1644   2.877   6.175   4.069 -1.1734  0.5617  1.1258
  498SOL    HW2 1645   2.827   6.035   4.137  0.3707 -0.8583 -0.5508
  499SOL     OW 1646   1.390   4.959   4.807  0.0188 -0.2968 -0.1248
  499SOL    HW1 1647   1.311   4.935   4.750 -0.0134  1.8157 -1.0634
  499SOL    HW2 1648   1.436   5.039   4.768  0.7340  0.4773  2.1587
  500SOL     OW 1649   6.665   3.846   5.602 -0.2669  0.0247  0.7540
  500SOL    HW1 1650   6.724   3.820   5.526 -1.0275 -0.0112  0.1595
  500SOL    HW2 1651   6.591   3.905   5.569 -0.8750 -0.3586  1.3735
  501SOL     OW 1652   2.765   1.764   6.244 -0.2373 -0.1217 -0.3492
  501SOL    HW1 1653   2.842   1.739   6.185 -0.1720 -1.0754  0.1127
  501SOL    HW2 1654   2.797   1.827   6.315 -0.4095  1.3749 -1.5643
  502SOL     OW 1655   1.674   5.493   5.953  0.3379  0.2689 -0.4060
  502SOL    HW1 1656   1.726   5.553   6.013  0.2613 -0.4031  0.3634
  502SOL    HW2 1657   1.666   5.403   5.996  0.3685 -0.2618 -1.4859
  503SOL     OW 1658   1.919   5.228   5.793 -0.3703 -0.3000 -0.0508
  503SOL    HW1 1659   1.919   5.216   5.893 -1.8814  0.9277  0.1326
  503SOL    HW2 1660   1.992   5.174   5.753  1.0804  0.1501  1.8508
  504SOL     OW 1661   5.420   2.515   6.152  0.3649 -0.1330 -0.0596
  504SOL    HW1 1662   5.519   2.496   6.149  0.0003 -2.5734  1.0868
  504SOL    HW2 1663   5.405   2.604   6.195  2.0472  0.2137 -0.0989
  505SOL     OW 1664   1.645   4.618   5.150 -0.0175 -0.2878 -0.3401
  505SOL    HW1 1665   1.598   4.692   5.199  0.5294 -1.1482  1.5758
  505SOL    HW2 1666   1.578   4.558   5.107 -0.7045 -1.0382  1.6735
  506SOL     OW 1667   3.925   2.546   5.897  0.1645 -0.5268 -0.5529
  506SOL    HW1 1668   3.906   2.449   5.881 -1.1666 -0.1631 -1.2937
  506SOL    HW2 1669   3.847   2.588   5.942 -0.6375  0.8683 -3.0416
  507SOL     OW 1670   4.286   4.810   4.618  0.4547 -0.0670 -0.1151
  507SOL    HW1 1671   4.263   4.715   4.640 -0.2791 -0.1437 -1.1037
  507SOL    HW2 1672   4.274   4.867   4.699  0.9962 -0.8236  0.5190
  508SOL     OW 1673   3.716   2.511   4.386 -0.3301  0.3481 -0.9280
  508SOL    HW1 1674   3.702   2.582   4.316  1.9745  0.7918 -1.0055
  508SOL    HW2 1675   3.757   2.552   4.467 -0.2637 -0.6727 -0.4332
  509SOL     OW 1676   1.813   5.324   2.777 -0.1667 -0.2037  0.3836
  509SOL    HW1 1677   1.717   5.353   2.780 -0.2569  0.4745 -3.5817
  509SOL    HW2 1678   1.868   5.383   2.835 -1.9410  0.1909  1.7501
  510SOL     OW 1679   1.528   2.663   6.048 -0.2298  0.1035  0.5769
  510SOL    HW1 1680   1.616   2.660   6.000 -0.8314  1.4147 -0.6850
  510SOL    HW2 1681   1.535   2.612   6.133  2.0806  1.0801  1.0492
  511SOL     OW 1682   3.256   3.995   0.533  0.2553 -0.2818 -0.5715
  511SOL    HW1 1683   3.227   3.903   0.559 -1.2099  0.1534 -0.5996
  511SOL    HW2 1684   3.280   4.047   0.614 -0.2606 -0.2516 -0.4360
  512SOL     OW 1685   4.251   1.163   4.733  0.0436  0.3042  0.0276
  512SOL    HW1 1686   4.227   1.254   4.768  1.3583  0.5589  0.3195
  512SOL    HW2 1687   4.169   1.106   4.731 -0.5540  1.0750  1.1376
  513SOL     OW 1688   2.873   2.453   2.447 -0.1986  0.0067 -0.0250
  513SOL    HW1 1689   2.904   2.507   2.525 -2.1106 -0.9263  1.4472
  513SOL    HW2 1690   2.875   2.356   2.470  0.5115 -0.3980 -1.6476
  514SOL     OW 1691   2.277   6.308   5.814  0.3061 -0.2428 -0.5148
  514SOL    HW1 1692   2.352   6.340   5.757  1.1314 -1.2676 -0.0439
  514SOL    HW2 1693   2.311   6.240   5.879 -0.9558 -0.4350 -0.0196
  515SOL     OW 1694   1.606   3.839   0.610  0.6141  0.2243  0.4469
  515SOL    HW1 1695   1.613   3.816   0.513  2.2304  0.7635  0.3928
  515SOL    HW2 1696   1.544   3.775   0.656 -0.0944 -0.0996 -0.9072
  516SOL     OW 1697   1.185   3.138   0.819 -0.3912  0.6482  0.4581
  516SOL    HW1 1698   1.164   3.080   0.741  0.2332  0.5322  0.3741
  516SOL    HW2 1699   1.262   3.099   0.870 -1.4245  0.1645  1.7211
  517SOL     OW 1700   3.911   4.370   5.968 -0.1585  0.5497 -0.0681
  517SOL    HW1 1701   3.840   4.357   6.038  0.2945  1.6602  0.6327
  517SOL    HW2 1702   3.970   4.446   5.995  0.4454  0.5559 -1.3437
  518SOL     OW 1703   5.927   3.152   4.816 -0.1218 -0.1103  0.3776
  518SOL    HW1 1704   5.974   3.144   4.728 -0.2716 -1.1241  0.3667
  518SOL    HW2 1705   5.871   3.070   4.831 -0.5586  0.3124  1.1550
  519SOL     OW 1706   3.533   3.442   2.576  0.0599  0.1728  0.5882
  519SOL    HW1 1707   3.444   3.400   2.591 -0.2650  0.1356 -1.2984
  519SOL    HW2 1708   3.571   3.472   2.664 -1.1845 -1.0322  1.5663
  520SOL     OW 1709   1.010   1.449   2.946  0.8324 -0.2988 -0.3667
  520SOL    HW1 1710   0.951   1.490   3.016 -0.5416 -1.7244 -0.6569
  520SOL    HW2 1711   1.001   1.350   2.947  1.0642 -0.3872 -2.3250
  521SOL     OW 1712   3.629   6.608   6.441 -0.8395  0.3281 -0.0039
  521SOL    HW1 1713   3.653   6.557   6.524 -1.7208  0.8256  0.5764
  521SOL    HW2 1714   3.598   6.699   6.466  1.3647  1.4397 -1.0792
  522SOL     OW 1715   0.876   1.833   3.709 -0.0911  0.1782 -0.0298
  522SOL    HW1 1716   0.921   1.829   3.798 -0.2325 -0.2042  0.0250
  522SOL    HW2 1717   0.919   1.904   3.653  1.4511 -1.0616 -0.4642
  523SOL     OW 1718   6.432   3.919   6.120 -0.4027  0.1987  0.4642
  523SOL    HW1 1719   6.501   3.847   6.116 -0.3903  0.2324 -0.0092
  523SOL    HW2 1720   6.467   4.001   6.075 -1.1034 -0.0901 -0.6443
  524SOL     OW 1721   2.382   6.272   4.725  0.2819 -0.1476  0.5335
  524SOL    HW1 1722   2.334   6.245   4.808  0.0973  1.3063  0.9267
  524SOL    HW2 1723   2.443   6.349   4.745  2.3394 -1.5364 -0.0829
  525SOL     OW 1724   4.844   1.827   5.494  0.0102 -0.0969  0.2489
  525SOL    HW1 1725   4.914   1.787   5.554  0.2061  1.9984  1.5403
  525SOL    HW2 1726   4.754   1.814   5.535 -0.2379 -1.5474 -0.7032
  526SOL     OW 1727   4.844   3.586   5.642 -0.2921 -0.0182  0.1162
  526SOL    HW1 1728   4.921   3.577   5.705 -0.5923 -0.9247  0.3691
  526SOL    HW2 1729   4.838   3.503   5.586 -0.5759  0.4050 -0.4841
  527SOL     OW 1730   2.654   3.879   1.047 -0.2744  0.5818 -0.4654
  527SOL    HW1 1731   2.558   3.889   1.074 -0.0616  0.9990  0.1731
  527SOL    HW2 1732   2.684   3.785   1.062 -0.2408  0.7401  0.5200
  528SOL     OW 1733   5.426   2.150   6.412  0.6632  0.6640  0.1632
  528SOL    HW1 1734   5.429   2.175   6.509  0.3031 -2.4454  1.0943
  528SOL    HW2 1735   5.333   2.159   6.378  0.7053  1.3424  0.2102
  529SOL     OW 1736   3.266   4.439   5.881  0.0378  0.1272 -0.1549
  529SOL    HW1 1737   3.347   4.497   5.875  0.4287 -0.2958  0.8866
  529SOL    HW2 1738   3.293   4.346   5.906 -0.6107 -0.4594 -1.5175
  530SOL     OW 1739   4.609   2.707   5.785 -0.2713  0.2414 -0.0877
  530SOL    HW1 1740   4.654   2.670   5.865 -0.4120 -0.9994 -0.5595
  530SOL    HW2 1741   4.511   2.686   5.789 -0.2933  0.2401 -0.5419
  531SOL     OW 1742   3.082   1.687   5.193  0.7662 -0.6091  0.6892
  531SOL    HW1 1743   3.016   1.642   5.133  0.1041  1.1250  0.0596
  531SOL    HW2 1744   3.085   1.784   5.172  2.2269 -0.3483  1.9375
  532SOL     OW 1745   1.942   2.301   4.691 -0.2169  0.7627  0.0431
  532SOL    HW1 1746   1.868   2.319   4.626  0.1470  1.6439 -0.1418
  532SOL    HW2 1747   1.909   2.318   4.784 -0.8495 -0.8665  0.1361
  533SOL     OW 1748   6.563   2.811   3.937  0.1921 -0.0520  0.1448
  533SOL    HW1 1749   6.476   2.767   3.915  0.8794 -0.7139 -1.3455
  533SOL    HW2 1750   6.635   2.742   3.943  0.6185  0.4723  1.5171
  534SOL     OW 1751   4.387   3.926   5.844 -0.5110 -0.4188 -0.2856
  534SOL    HW1 1752   4.303   3.886   5.880  0.7997 -1.6634  1.5746
  534SOL    HW2 1753   4.393   4.022   5.870 -2.0090  0.1259 -1.7381
  535SOL     OW 1754   3.211   2.421   4.669 -0.0520 -0.0496 -0.3537
  535SOL    HW1 1755   3.231   2.402   4.765 -1.5332 -1.0639 -0.2306
  535SOL    HW2 1756   3.137   2.487   4.663  0.0953  0.0771 -0.8138
  536SOL     OW 1757   6.884   2.837   5.057 -0.3428  0.3302  0.0684
  536SOL    HW1 1758   6.944   2.807   5.131 -0.3054 -0.0268 -0.1021
  536SOL    HW2 1759   6.929   2.819   4.969 -1.4871 -1.8094 -0.1556
  537SOL     OW 1760   1.360   3.536   0.454 -0.5436 -0.0128 -0.4871
  537SOL    HW1 1761   1.294   3.607   0.477  0.3145  0.4616  0.5945
  537SOL    HW2 1762   1.402   3.501   0.538  0.5901 -0.2940 -1.1485
  538SOL     OW 1763   2.844   2.411   6.576 -0.0688 -0.2051 -0.2801
  538SOL    HW1 1764   2.819   2.468   6.654 -0.5021 -0.4251 -0.2520
  538SOL    HW2 1765   2.873   2.469   6.500 -0.3199  0.0444 -0.1865
  539SOL     OW 1766   5.980   3.027   6.049  0.4372 -0.0750  0.0031
  539SOL    HW1 1767   5.981   3.127   6.050 -1.3847  0.0667 -2.1963
  539SOL    HW2 1768   6.072   2.992   6.067  1.5388  2.0671 -1.0437
  540SOL     OW 1769   2.409   1.404   4.873  0.0218  0.0615 -0.3954
  540SOL    HW1 1770   2.470   1.347   4.928 -1.4230  0.8294  2.1962
  540SOL    HW2 1771   2.347   1.345   4.821  1.4046 -0.6937 -1.2372
  541SOL     OW 1772   1.642   5.068   3.880  0.3177  0.3328  0.1822
  541SOL    HW1 1773   1.666   5.149   3.826 -2.3183  0.1433 -1.4570
  541SOL    HW2 1774   1.651   5.089   3.977 -0.1223  2.5578 -0.1995
  542SOL     OW 1775   3.306   6.606   6.150  0.0838  0.0607  0.2770
  542SOL    HW1 1776   3.399   6.568   6.141  0.5460  1.2610 -0.1992
  542SOL    HW2 1777   3.310   6.689   6.205 -0.7457  0.0535  0.3518
  543SOL     OW 1778   1.097   0.794   4.145 -0.5492 -0.5550  0.3668
  543SOL    HW1 1779   1.182   0.754   4.113 -1.2257 -0.7203 -1.3325
  543SOL    HW2 1780   1.045   0.829   4.067 -1.1203  1.4043  1.5430
  544SOL     OW 1781   2.668   3.866   2.698  0.1316 -1.0238 -0.1371
  544SOL    HW1 1782   2.638   3.806   2.624  0.8379 -1.5609  0.0025
  544SOL    HW2 1783   2.694   3.955   2.660 -2.5756 -0.1491 -0.1568
  545SOL     OW 1784   1.397   3.773   5.342 -0.0673  0.2981 -0.6267
  545SOL    HW1 1785   1.388   3.702   5.273 -0.6069  0.6141 -0.8855
  545SOL    HW2 1786   1.306   3.800   5.375  0.2158 -0.6781  1.0699
  546SOL     OW 1787   1.667   2.445   0.735  0.5074 -0.2851  1.1695
  546SOL    HW1 1788   1.733   2.370   0.738 -1.4181 -2.1387  0.6014
  546SOL    HW2 1789   1.607   2.433   0.656  0.8475  2.5825  0.3889
  547SOL     OW 1790   1.636   2.222   4.988 -0.5248 -1.1380  0.0551
  547SOL    HW1 1791   1.730   2.254   4.977 -0.1585 -2.2379 -0.1732
  547SOL    HW2 1792   1.589   2.279   5.055  0.1442 -0.2576 -0.2033
  548SOL     OW 1793   2.163   2.043   2.195 -0.0641 -0.4697  0.1222
  548SOL    HW1 1794   2.200   2.121   2.247 -1.1021  0.7123 -0.8656
  548SOL    HW2 1795   2.068   2.028   2.221 -0.3545 -0.3716 -0.8755
  549SOL     OW 1796   3.805   3.539   3.477 -0.2605 -0.3366 -0.8351
  549SOL    HW1 1797   3.822   3.625   3.525 -0.9017 -0.1491 -0.9395
  549SOL    HW2 1798   3.795   3.465   3.544 -0.2178 -0.2431 -0.7256
  550SOL     OW 1799   1.422   2.807   1.979 -0.7049  0.2894  0.2022
  550SOL    HW1 1800   1.369   2.861   2.043  0.5701  1.6364  0.1759
  550SOL    HW2 1801   1.476   2.739   2.029 -0.1225  0.9819  0.5416
  551SOL     OW 1802   2.098   6.674   5.505 -0.2379  0.5160 -0.5643
  551SOL    HW1 1803   2.030   6.623   5.558 -0.9618  2.2661  0.2911
  551SOL    HW2 1804   2.055   6.712   5.423  0.6006 -1.2310 -1.8626
  552SOL     OW 1805   0.149   3.604   4.693 -0.4873 -0.1402  0.3387
  552SOL    HW1 1806   0.116   3.652   4.774  1.3835  3.0780 -0.6110
  552SOL    HW2 1807   0.074   3.556   4.650 -2.1448  0.4665  2.3782
  553SOL     OW 1808   2.087   2.555   4.801  0.4791  0.7448  0.2785
  553SOL    HW1 1809   2.179   2.527   4.826 -0.4900 -2.0393  1.1272
  553SOL    HW2 1810   2.023   2.479   4.818 -2.0715  2.7587  0.3091
  554SOL     OW 1811   0.827   3.951   4.358  0.4749  0.2651  0.1740
  554SOL    HW1 1812   0.780   3.866   4.384 -0.9303  0.3094 -1.9728
  554SOL    HW2 1813   0.925   3.933   4.348  0.1431 -1.2479 -0.6695
  555SOL     OW 1814   2.836   1.807   5.448 -0.1126 -0.6781 -0.2578
  555SOL    HW1 1815   2.926   1.843   5.424 -0.4835  0.2275 -0.3528
  555SOL    HW2 1816   2.767   1.849   5.390 -0.8716  0.5589  1.4469
  556SOL     OW 1817   2.166   0.498   6.916 -0.1435  0.7087  0.4170
  556SOL    HW1 1818   2.260   0.507   6.949  0.8901 -1.5402 -1.6419
  556SOL    HW2 1819   2.146   0.572   6.852  0.3045  1.0484  0.6651
  557SOL     OW 1820   3.455   3.459   5.469  0.0785 -0.2529 -0.0570
  557SOL    HW1 1821   3.501   3.384   5.515 -0.0962 -0.2495  0.1232
  557SOL    HW2 1822   3.361   3.432   5.445 -0.2144  0.1372  0.6200
  558SOL     OW 1823   4.273   4.204   5.505  0.2919 -0.0504  0.0315
  558SOL    HW1 1824   4.355   4.259   5.487  0.9780 -1.3195 -0.9538
  558SOL    HW2 1825   4.203   4.260   5.549  1.3283  1.3201 -0.0193
  559SOL     OW 1826   1.526   2.982   6.025 -0.4044  0.3287 -0.3141
  559SOL    HW1 1827   1.503   2.898   6.075  0.4042  0.5178  0.3893
  559SOL    HW2 1828   1.622   2.980   5.999 -0.4189  0.9773 -0.4168
  560SOL     OW 1829   1.087   2.782   6.367 -0.2984 -0.3983 -0.2487
  560SOL    HW1 1830   1.076   2.819   6.459  1.7459 -4.0113  1.6823
  560SOL    HW2 1831   1.010   2.722   6.346  0.4365 -1.5163  0.1957
  561SOL     OW 1832   1.694   6.378   5.692  0.5392 -0.2843 -0.0687
  561SOL    HW1 1833   1.639   6.296   5.674 -0.3485  0.3739 -0.4792
  561SOL    HW2 1834   1.657   6.454   5.639  0.8512  0.5799  0.9285
  562SOL     OW 1835   2.575   2.317   5.258  0.0979  0.1786  0.0760
  562SOL    HW1 1836   2.553   2.388   5.325  0.0935  0.5485 -0.3157
  562SOL    HW2 1837   2.569   2.355   5.166 -1.7188 -0.7805 -0.2583
  563SOL     OW 1838   3.638   3.990   4.050 -0.0203  0.1591 -0.1802
  563SOL    HW1 1839   3.632   4.090   4.044  0.2075  0.5689  3.9926
  563SOL    HW2 1840   3.732   3.964   4.074 -0.3927 -0.9507  0.1086
  564SOL     OW 1841   3.670   2.316   5.354  0.0084  0.4839 -0.3897
  564SOL    HW1 1842   3.761   2.314   5.394  0.0852 -1.6387 -0.5518
  564SOL    HW2 1843   3.665   2.387   5.284  1.3716  0.9844  0.0060
  565SOL     OW 1844   3.486   2.032   3.424  0.4642  0.2214  0.2895
  565SOL    HW1 1845   3.463   1.936   3.441  0.8470  0.0307 -0.2386
  565SOL    HW2 1846   3.580   2.049   3.456  1.2927 -0.2051 -1.7702
  566SOL     OW 1847   5.883   2.519   5.277 -0.0522 -0.6090  0.4732
  566SOL    HW1 1848   5.947   2.573   5.331 -0.3534 -0.5888  0.8115
  566SOL    HW2 1849   5.921   2.505   5.186 -0.5458  1.3173 -0.0814
  567SOL     OW 1850   4.042   2.055   4.081 -0.2162 -0.1876  0.1949
  567SOL    HW1 1851   4.111   2.021   4.018  0.1493  0.0493  0.4616
  567SOL    HW2 1852   3.988   2.127   4.036 -0.6168 -0.7113 -0.1768
  568SOL     OW 1853   2.456   2.010   4.717 -0.4800 -0.3850  0.4804
  568SOL    HW1 1854   2.467   1.957   4.633  0.1241 -0.1363  0.4034
  568SOL    HW2 1855   2.407   1.955   4.784  0.4515 -1.1846  0.5276
  569SOL     OW 1856   3.311   4.021   5.711  0.1894  0.0935  0.6071
  569SOL    HW1 1857   3.392   4.016   5.653 -0.0713  1.0143  0.1534
  569SOL    HW2 1858   3.330   4.081   5.789 -0.0403  0.2934  0.5109
  570SOL     OW 1859   0.833   1.281   5.131 -0.5645  0.0092 -0.1356
  570SOL    HW1 1860   0.776   1.253   5.054 -1.0507  0.7017 -0.0421
  570SOL    HW2 1861   0.925   1.301   5.099 -0.1896 -1.6767 -0.1956
  571SOL     OW 1862   2.836   4.845   4.381 -0.0532 -0.0392 -0.0061
  571SOL    HW1 1863   2.918   4.887   4.343 -1.4723  2.6767 -0.2926
  571SOL    HW2 1864   2.786   4.797   4.309 -0.7751  1.8331 -0.8112
  572SOL     OW 1865   2.846   2.165   2.508 -0.0677 -0.3403 -0.5045
  572SOL    HW1 1866   2.920   2.154   2.442  1.0240  0.7839  0.4966
  572SOL    HW2 1867   2.850   2.092   2.576  0.9314  0.4242  0.2818
  573SOL     OW 1868   6.980   3.297   6.178  0.0389  0.4328  0.3969
  573SOL    HW1 1869   0.039   3.309   6.099 -0.7596 -0.5112 -0.3638
  573SOL    HW2 1870   0.023   3.235   6.243 -0.7755 -1.6022 -0.9136
  574SOL     OW 1871   4.107   0.005   6.145 -0.5576 -0.3205  0.4736
  574SOL    HW1 1872   4.062   6.916   6.151 -0.4895 -0.2755  1.9094
  574SOL    HW2 1873   4.173   0.004   6.070 -1.6297 -0.9691 -0.4957
  575SOL     OW 1874   2.915   5.997   6.828  0.1030 -0.0812  0.2044
  575SOL    HW1 1875   2.911   5.930   6.903 -1.7072  0.3293  0.5300
  575SOL    HW2 1876   2.890   5.952   6.742 -1.6685  0.2467  0.5135
  576SOL     OW 1877   1.524   5.930   4.983  0.3810  0.4664  0.7560
  576SOL    HW1 1878   1.458   5.855   4.978 -0.5011  1.0949  2.2936
  576SOL    HW2 1879   1.518   5.986   4.900  0.3528 -0.5778  0.0348
  577SOL     OW 1880   3.868   3.416   4.562  0.5236  0.4307  0.0404
  577SOL    HW1 1881   3.831   3.492   4.616 -2.0234 -0.8617  0.2842
  577SOL    HW2 1882   3.888   3.339   4.623 -0.5078 -0.3592 -0.5835
  578SOL     OW 1883   6.854   1.681   5.532 -0.4325  0.0307  0.0666
  578SOL    HW1 1884   6.814   1.712   5.446 -1.7611  0.5086  0.8317
  578SOL    HW2 1885   6.893   1.758   5.581 -0.0926 -0.1626  0.0987
  579SOL     OW 1886   2.777   2.841   2.544 -0.0170 -0.2255  0.1603
  579SOL    HW1 1887   2.678   2.851   2.534 -0.1516 -1.8968 -0.5632
  579SOL    HW2 1888   2.823   2.886   2.468 -0.2465  0.0799  0.2003
  580SOL     OW 1889   1.905   3.271   5.001  0.3981 -0.6039 -0.3930
  580SOL    HW1 1890   1.895   3.190   4.944  0.2594 -0.6584 -0.2923
  580SOL    HW2 1891   1.990   3.266   5.053 -0.4003 -1.4978  0.8993
  581SOL     OW 1892   2.569   2.202   5.753 -0.4505 -0.2438  0.1532
  581SOL    HW1 1893   2.578   2.157   5.664  1.5017 -2.1349  1.1947
  581SOL    HW2 1894   2.487   2.259   5.754 -0.5210 -0.1427 -2.8255
  582SOL     OW 1895   0.034   2.148   4.652  0.1397  0.3314  0.5728
  582SOL    HW1 1896   6.970   2.167   4.726  0.3895 -1.8474  1.4177
  582SOL    HW2 1897   0.116   2.103   4.688  0.7816  0.2456 -0.8873
  583SOL     OW 1898   5.376   2.282   5.983  0.3486 -0.2495  0.1948
  583SOL    HW1 1899   5.406   2.293   5.888 -3.8967 -0.5374 -1.3864
  583SOL    HW2 1900   5.393   2.367   6.033  2.4784 -0.0213 -0.7996
  584SOL     OW 1901   2.124   4.667   5.190  0.1834 -0.1353  0.2153
  584SOL    HW1 1902   2.093   4.591   5.247 -3.0162  1.0406  0.2198
  584SOL    HW2 1903   2.167   4.631   5.107 -0.2132 -1.9197  0.7458
  585SOL     OW 1904   1.605   5.196   6.259  0.2845 -0.1753  0.1209
  585SOL    HW1 1905   1.628   5.112   6.308  0.2085  0.1949  0.8051
  585SOL    HW2 1906   1.580   5.174   6.165  1.5572 -0.7841 -0.1012
  586SOL     OW 1907   5.098   1.274   4.969 -0.2650  0.4946 -0.3542
  586SOL    HW1 1908   5.004   1.308   4.969 -0.8954 -1.1415  1.1443
  586SOL    HW2 1909   5.144   1.304   5.053  1.4438  3.3714 -2.1241
  587SOL     OW 1910   1.739   2.175   2.252  0.0400  0.1321  0.8974
  587SOL    HW1 1911   1.723   2.170   2.350 -0.8470  0.9298  0.8101
  587SOL    HW2 1912   1.704   2.262   2.217  1.6154  0.4884  0.1038
  588SOL     OW 1913   6.249   3.683   5.353 -0.0724  0.7791 -0.6924
  588SOL    HW1 1914   6.339   3.658   5.388  0.1474  1.0759 -1.0474
  588SOL    HW2 1915   6.179   3.659   5.421  0.1936 -0.2188 -0.7648
  589SOL     OW 1916   0.099   3.129   6.338  0.5146 -0.0660  0.0706
  589SOL    HW1 1917   0.188   3.166   6.366 -0.1837  0.1826  2.2094
  589SOL    HW2 1918   0.075   3.053   6.400 -0.1454 -1.0736 -1.3799
  590SOL     OW 1919   1.906   5.064   5.217 -0.3389  0.0539  0.4845
  590SOL    HW1 1920   1.935   5.091   5.309 -0.7569  0.1350  0.5948
  590SOL    HW2 1921   1.895   4.965   5.214  0.9652 -0.0893  0.1464
  591SOL     OW 1922   4.816   2.821   5.133 -0.1079 -0.0832 -0.1676
  591SOL    HW1 1923   4.896   2.881   5.136  0.3908 -0.6557 -1.3519
  591SOL    HW2 1924   4.793   2.791   5.226  0.1370  1.2523  0.3438
  592SOL     OW 1925   0.567   3.924   5.878 -0.1041  0.3057 -0.6499
  592SOL    HW1 1926   0.494   3.872   5.923  0.8980  0.0204  0.6896
  592SOL    HW2 1927   0.526   3.995   5.821 -1.4839 -1.2383 -1.6940
  593SOL     OW 1928   6.635   3.222   4.167 -0.0672 -0.4594  0.0342
  593SOL    HW1 1929   6.547   3.269   4.165 -0.6269 -1.4856 -0.1831
  593SOL    HW2 1930   6.638   3.159   4.244  1.5715  1.5136  1.7425
  594SOL     OW 1931   1.154   3.337   3.145  0.1341 -0.1085 -1.1922
  594SOL    HW1 1932   1.129   3.424   3.103 -0.8634  1.1290  1.7394
  594SOL    HW2 1933   1.072   3.281   3.161  0.5341 -0.7310 -1.2488
  595SOL     OW 1934   2.649   2.958   4.803 -0.1193  0.4272  0.5135
  595SOL    HW1 1935   2.689   2.990   4.717 -0.3886 -0.9709 -0.1606
  595SOL    HW2 1936   2.629   2.860   4.796 -1.1646  0.5273  1.7931
  596SOL     OW 1937   1.212   2.771   1.041 -0.2668  0.2399  0.4232
  596SOL    HW1 1938   1.123   2.728   1.057 -2.0758  2.5954 -2.2039
  596SOL    HW2 1939   1.285   2.711   1.074 -2.7294 -2.5265  1.2772
  597SOL     OW 1940   2.789   0.578   5.914 -0.1231 -0.6103  0.3087
  597SOL    HW1 1941   2.862   0.514   5.940  1.5993  1.5336  1.1244
  597SOL    HW2 1942   2.821   0.672   5.928 -2.8379  0.4534 -0.0257
  598SOL     OW 1943   1.280   1.192   5.210 -0.6338  0.5672  0.1648
  598SOL    HW1 1944   1.223   1.160   5.285 -1.7279 -0.0421 -0.8964
  598SOL    HW2 1945   1.348   1.122   5.188 -0.7469  0.4665  0.1384
  599SOL     OW 1946   1.514   4.183   5.683 -0.3947 -0.3663  0.5121
  599SOL    HW1 1947   1.475   4.099   5.721  0.0496 -0.2129  1.3359
  599SOL    HW2 1948   1.609   4.167   5.658 -0.6088 -0.3881 -0.3016
  600SOL     OW 1949   2.444   2.055   1.719  0.1141  0.0792 -0.0945
  600SOL    HW1 1950   2.416   2.040   1.814 -0.1235 -0.2692 -0.2168
  600SOL    HW2 1951   2.544   2.048   1.713 -0.0005 -2.1914 -0.2496
  601SOL     OW 1952   1.979   3.143   5.559 -0.1497 -0.1131 -0.4055
  601SOL    HW1 1953   1.904   3.131   5.494 -0.2175  0.8011 -0.5163
  601SOL    HW2 1954   2.007   3.239   5.559  1.2410 -0.4966 -0.6093
  602SOL     OW 1955   2.140   2.724   6.498  0.0403 -0.1401  0.2882
  602SOL    HW1 1956   2.088   2.800   6.536 -0.5306 -0.1370 -0.4708
  602SOL    HW2 1957   2.110   2.638   6.540  0.4350  0.0054  0.8846
  603SOL     OW 1958   1.262   0.986   4.671  0.4985 -0.4545 -0.2770
  603SOL    HW1 1959   1.225   0.902   4.632 -0.9597  0.2303 -0.4549
  603SOL    HW2 1960   1.206   1.015   4.748 -0.9515  1.9247 -2.0513
  604SOL     OW 1961   4.408   0.421   5.574 -0.2578 -0.2701 -0.2371
  604SOL    HW1 1962   4.473   0.433   5.498  0.0592  1.1444  0.2297
  604SOL    HW2 1963   4.451   0.448   5.660 -2.1819  3.2883 -0.2150
  605SOL     OW 1964   3.616   4.017   5.314  0.0761 -0.0874 -0.5247
  605SOL    HW1 1965   3.590   4.069   5.232 -0.4752 -1.4764 -1.2716
  605SOL    HW2 1966   3.714   4.001   5.314  0.1664  0.4517 -0.5867
  606SOL     OW 1967   1.876   6.129   6.086 -0.1203  0.3260 -0.6764
  606SOL    HW1 1968   1.967   6.097   6.111 -0.7477 -2.1932 -1.2888
  606SOL    HW2 1969   1.883   6.209   6.027  1.7748 -0.6777 -1.9002
  607SOL     OW 1970   1.653   2.026   3.414  0.6417  0.5690  0.2146
  607SOL    HW1 1971   1.597   2.063   3.488  1.9905 -0.1455  1.6623
  607SOL    HW2 1972   1.596   1.971   3.353 -0.9837  3.1353 -0.7534
  608SOL     OW 1973   1.779   2.834   1.462 -0.1443  0.4623 -0.1433
  608SOL    HW1 1974   1.728   2.834   1.376  0.4804  0.5658 -0.5205
  608SOL    HW2 1975   1.874   2.861   1.444 -0.0744  0.7307  0.6187
  609SOL     OW 1976   1.910   6.752   4.209  0.3935 -0.2221  0.3691
  609SOL    HW1 1977   1.955   6.763   4.298  0.6746 -0.3219  0.2394
  609SOL    HW2 1978   1.945   6.820   4.145 -1.3966  1.3217  0.9405
  610SOL     OW 1979   1.852   3.564   3.220 -1.0991  0.3053 -0.0651
  610SOL    HW1 1980   1.901   3.622   3.155 -1.4772 -0.6286 -1.1985
  610SOL    HW2 1981   1.917   3.524   3.285 -0.2937 -1.0293 -1.6344
  611SOL     OW 1982   4.078   3.444   0.151  0.0325  0.6536  0.4709
  611SOL    HW1 1983   4.138   3.366   0.172  1.7058  1.3775 -1.2556
  611SOL    HW2 1984   4.020   3.420   0.073 -2.0351 -0.0513  2.1550
  612SOL     OW 1985   1.654   1.008   3.630 -0.9479 -0.8168  0.0034
  612SOL    HW1 1986   1.583   1.077   3.648  1.2202  1.2200  1.3034
  612SOL    HW2 1987   1.717   1.004   3.707  2.2509 -0.0886 -2.3259
  613SOL     OW 1988   2.256   2.146   6.858  0.1344  0.1527 -0.3729
  613SOL    HW1 1989   2.213   2.225   6.903  1.1610  1.2712 -1.2993
  613SOL    HW2 1990   2.278   2.169   6.764  0.9683 -1.0636 -0.4958
  614SOL     OW 1991   0.114   2.950   6.138 -0.2211  0.3732  0.2333
  614SOL    HW1 1992   0.050   2.952   6.061 -2.1553 -2.9129  1.5661
  614SOL    HW2 1993   0.100   3.032   6.194  0.1980  2.0809 -1.9860
  615SOL     OW 1994   3.305   3.518   2.166 -0.0914 -0.5040  1.0164
  615SOL    HW1 1995   3.332   3.591   2.230 -2.0227  1.0874  0.1402
  615SOL    HW2 1996   3.213   3.487   2.189 -0.1545 -1.0915  0.0094
  616SOL     OW 1997   2.485   4.623   5.077  0.7426 -0.0702  0.1160
  616SOL    HW1 1998   2.492   4.701   5.138  1.2156  0.4929 -0.6432
  616SOL    HW2 1999   2.393   4.618   5.038  1.0937  0.9559 -0.9112
  617SOL     OW 2000   2.742   1.090   5.970  0.5519 -0.0141 -0.4578
  617SOL    HW1 2001   2.800   1.091   5.889  0.1823 -1.2622 -0.7549
  617SOL    HW2 2002   2.796   1.060   6.049  0.6886  0.3301 -0.4193
  618SOL     OW 2003   4.365   0.962   4.179  0.1633 -0.0623 -0.4745
  618SOL    HW1 2004   4.392   1.012   4.097 -1.3093  0.7724 -0.4799
  618SOL    HW2 2005   4.315   0.879   4.153 -1.2476  0.7481 -0.4530
  619SOL     OW 2006   2.728   3.374   5.317  0.8257  0.2303  0.2390
  619SOL    HW1 2007   2.720   3.279   5.346 -1.7985  0.3399  0.1184
  619SOL    HW2 2008   2.748   3.378   5.219  0.5373 -0.2081  0.1602
  620SOL     OW 2009   3.836   5.393   3.880  0.1418  0.2329 -0.0881
  620SOL    HW1 2010   3.881   5.479   3.854  1.0545  0.1300  1.0550
  620SOL    HW2 2011   3.772   5.366   3.808  2.0390  0.3046 -1.9008
  621SOL     OW 2012   2.991   0.067   4.185 -0.2045 -0.8495 -0.1065
  621SOL    HW1 2013   2.979   7.000   4.259  0.2873  0.0681  0.8367
  621SOL    HW2 2014   3.027   0.152   4.223  0.3302 -0.4441 -1.4657
  622SOL     OW 2015   1.510   0.598   4.529  0.0078  0.4077  0.0850
  622SOL    HW1 2016   1.560   0.535   4.469 -2.1414 -0.0188 -1.3303
  622SOL    HW2 2017   1.555   0.600   4.619  2.1259 -0.4704 -0.8761
  623SOL     OW 2018   2.651   1.704   3.959  0.5026 -0.0786  0.0973
  623SOL    HW1 2019   2.664   1.672   3.865 -0.2113 -2.7783  0.8158
  623SOL    HW2 2020   2.739   1.724   4.001  0.8001  1.6706 -1.2618
  624SOL     OW 2021   2.057   1.781   4.164 -0.5594 -0.1506 -0.4110
  624SOL    HW1 2022   2.041   1.683   4.172  0.4620 -0.1844  1.9689
  624SOL    HW2 2023   1.985   1.831   4.213  0.4965  0.1365  0.8931
  625SOL     OW 2024   1.989   3.350   0.027 -0.3564  0.0035 -0.3147
  625SOL    HW1 2025   1.936   3.290   6.966  0.5595 -2.0323  0.7866
  625SOL    HW2 2026   2.040   3.294   0.092 -0.4248  2.0573  1.6164
  626SOL     OW 2027   1.857   4.297   0.417  0.5331 -0.0553  0.0871
  626SOL    HW1 2028   1.772   4.289   0.365  0.8792 -2.2727 -0.2274
  626SOL    HW2 2029   1.892   4.390   0.408 -1.2468  0.5892 -0.7251
  627SOL     OW 2030   0.517   1.849   6.288  0.1190 -0.3266  0.1796
  627SOL    HW1 2031   0.422   1.860   6.257  0.4713 -0.5769 -1.0465
  627SOL    HW2 2032   0.552   1.937   6.320 -0.3827 -0.1399  0.2303
  628SOL     OW 2033   1.795   2.094   6.691  0.0360 -0.4013  0.1538
  628SOL    HW1 2034   1.725   2.034   6.651 -0.2800 -0.6408  1.0343
  628SOL    HW2 2035   1.860   2.121   6.620 -0.4510 -0.8825 -0.4958
  629SOL     OW 2036   1.434   4.782   3.439 -0.6029 -0.1654  0.2130
  629SOL    HW1 2037   1.355   4.817   3.490  1.0780 -0.0867  2.9092
  629SOL    HW2 2038   1.516   4.832   3.467  0.9643 -2.5400  0.0470
  630SOL     OW 2039   3.431   1.577   4.507 -0.1496  0.0061 -0.0166
  630SOL    HW1 2040   3.377   1.527   4.439  0.6824 -1.9298  0.6612
  630SOL    HW2 2041   3.527   1.551   4.499 -0.0531 -0.4651  1.9840
  631SOL     OW 2042   1.548   3.919   5.799 -0.6908 -0.2310  0.0466
  631SOL    HW1 2043   1.501   3.909   5.886 -0.5118  1.3118  0.3437
  631SOL    HW2 2044   1.638   3.960   5.814 -1.3357  1.7171 -0.9757
  632SOL     OW 2045   2.459   0.810   3.467 -0.1149 -0.2635  0.0753
  632SOL    HW1 2046   2.468   0.910   3.475 -0.5006 -0.0936 -1.4029
  632SOL    HW2 2047   2.485   0.768   3.554 -1.2442  1.1977  1.1817
  633SOL     OW 2048   1.130   2.864   5.749 -0.2306  0.7446 -0.5074
  633SOL    HW1 2049   1.055   2.804   5.720  0.1618  1.0715 -2.3234
  633SOL    HW2 2050   1.150   2.847   5.846 -0.4495 -1.7095 -0.8175
  634SOL     OW 2051   3.475   5.128   3.277  0.1106  0.2546 -0.3290
  634SOL    HW1 2052   3.543   5.109   3.348  1.0368  2.6218 -0.4955
  634SOL    HW2 2053   3.490   5.219   3.240 -0.8862 -0.5815 -3.0086
  635SOL     OW 2054   0.851   2.541   6.562  0.0062  0.3341  0.4194
  635SOL    HW1 2055   0.859   2.611   6.633  3.2164 -0.6285  1.1781
  635SOL    HW2 2056   0.855   2.584   6.472  0.2239  1.2698  0.8646
  636SOL     OW 2057   2.116   4.212   0.398  0.2271 -0.2680 -0.1489
  636SOL    HW1 2058   2.017   4.223   0.397 -0.0100 -1.3026  2.2829
  636SOL    HW2 2059   2.138   4.114   0.396  1.1995 -0.0504 -0.5833
  637SOL     OW 2060   1.801   4.453   5.701  0.1673  0.1739  0.5139
  637SOL    HW1 2061   1.742   4.425   5.777  0.4470  1.1066  1.0968
  637SOL    HW2 2062   1.871   4.516   5.735  0.0219  0.9656 -0.5894
  638SOL     OW 2063   4.786   3.911   6.703  0.2580  0.1024 -0.0281
  638SOL    HW1 2064   4.799   4.008   6.724 -0.4891 -0.0825  1.3983
  638SOL    HW2 2065   4.862   3.878   6.647  1.1061  1.2292  0.4346
  639SOL     OW 2066   1.612   3.106   2.873  0.4005  0.6265 -0.3432
  639SOL    HW1 2067   1.526   3.156   2.867 -0.1303 -0.1792  0.4300
  639SOL    HW2 2068   1.612   3.048   2.954  1.4283  0.1539 -0.6626
  640SOL     OW 2069   2.366   2.728   5.672 -0.3938  0.2100  1.0124
  640SOL    HW1 2070   2.455   2.685   5.683 -0.6489 -1.1336 -1.4010
  640SOL    HW2 2071   2.375   2.827   5.677  1.2284  0.0958  0.7994
  641SOL     OW 2072   1.926   2.573   4.501 -0.0045 -0.5983  0.5811
  641SOL    HW1 2073   1.938   2.655   4.446 -1.7311 -0.4770  0.3507
  641SOL    HW2 2074   1.946   2.492   4.445 -0.5613 -0.4237  0.1202
  642SOL     OW 2075   3.621   2.611   6.864  0.1027  0.1245 -0.6618
  642SOL    HW1 2076   3.602   2.637   6.770 -2.1412 -0.4294 -0.4034
  642SOL    HW2 2077   3.560   2.660   6.926  1.7197  0.6890  0.5757
  643SOL     OW 2078   2.358   2.606   1.428  0.0616 -0.1478  0.3156
  643SOL    HW1 2079   2.385   2.563   1.342 -0.2054  2.2728 -1.0732
  643SOL    HW2 2080   2.260   2.590   1.444 -0.0419 -0.0582 -0.2064
  644SOL     OW 2081   1.144   1.907   3.290  0.0159  0.2953 -0.1590
  644SOL    HW1 2082   1.152   1.808   3.301 -1.2228  0.3459  1.5729
  644SOL    HW2 2083   1.126   1.929   3.194 -1.2478 -1.2844 -0.3200
  645SOL     OW 2084   2.433   1.634   3.773  0.3339  0.2299 -0.4990
  645SOL    HW1 2085   2.347   1.684   3.769 -0.8359 -1.7648 -2.5938
  645SOL    HW2 2086   2.448   1.599   3.865 -3.2625 -2.7937 -0.8468
  646SOL     OW 2087   1.206   3.684   4.697 -0.9534  0.1261  0.5925
  646SOL    HW1 2088   1.175   3.656   4.788  1.0019 -1.4482  0.8718
  646SOL    HW2 2089   1.267   3.763   4.705  0.4037 -0.9115  0.8842
  647SOL     OW 2090   2.714   1.434   6.862 -0.2504 -0.3714  0.1109
  647SOL    HW1 2091   2.646   1.362   6.879 -0.0518 -0.5940 -0.0324
  647SOL    HW2 2092   2.688   1.485   6.780  0.3183 -1.1436 -0.5634
  648SOL     OW 2093   1.318   2.452   3.644  0.0675  0.4255  0.6001
  648SOL    HW1 2094   1.262   2.523   3.686  0.2592  1.2501 -0.4847
  648SOL    HW2 2095   1.302   2.365   3.690 -1.9212  0.6859  0.4815
  649SOL     OW 2096   4.246   2.304   3.951  0.0936  0.3912  0.8904
  649SOL    HW1 2097   4.225   2.207   3.967  1.1887  0.1327  0.8149
  649SOL    HW2 2098   4.345   2.317   3.950 -0.0016  1.2245 -0.8004
  650SOL     OW 2099   3.456   5.138   5.020  0.3833  0.1769  0.0123
  650SOL    HW1 2100   3.423   5.075   5.089  2.1954 -0.8716 -0.0104
  650SOL    HW2 2101   3.465   5.090   4.932 -3.4517  1.8537 -1.5420
  651SOL     OW 2102   3.500   2.655   5.796 -0.0697  0.1402 -0.3238
  651SOL    HW1 2103   3.501   2.747   5.757 -1.7480  0.4306  0.2112
  651SOL    HW2 2104   3.406   2.621   5.798  0.4165 -1.2420  0.2982
  652SOL     OW 2105   3.365   4.699   4.838 -0.5042  0.0424  0.2019
  652SOL    HW1 2106   3.448   4.646   4.819 -1.0848 -0.4098 -1.2770
  652SOL    HW2 2107   3.388   4.796   4.844  0.1764 -0.1068  0.1044
  653SOL     OW 2108   6.853   2.873   5.766  0.3225  0.2392  0.0233
  653SOL    HW1 2109   6.907   2.950   5.802 -2.1989  2.3373 -0.3452
  653SOL    HW2 2110   6.904   2.828   5.693  2.3792  0.7338  1.0521
  654SOL     OW 2111   3.945   1.406   6.528  0.0709 -0.8758  0.7858
  654SOL    HW1 2112   3.903   1.321   6.494 -0.6893  0.2293 -1.1980
  654SOL    HW2 2113   3.897   1.435   6.611  1.3367 -3.1264  2.4389
  655SOL     OW 2114   2.125   3.234   5.199  0.7451 -0.1281  0.4743
  655SOL    HW1 2115   2.077   3.296   5.262  1.0827  0.7852 -0.1491
  655SOL    HW2 2116   2.187   3.287   5.141 -0.7769 -0.6966 -1.7973
  656SOL     OW 2117   2.504   2.403   2.556 -0.0573 -0.5496  0.2302
  656SOL    HW1 2118   2.503   2.305   2.579 -0.6488 -0.4629  0.6128
  656SOL    HW2 2119   2.588   2.445   2.590  0.6109 -1.0997 -0.7075
  657SOL     OW 2120   0.285   4.027   5.186 -0.2281 -0.5057  0.8843
  657SOL    HW1 2121   0.326   3.936   5.178  0.5546 -0.0470 -0.6249
  657SOL    HW2 2122   0.204   4.032   5.127  1.0482  0.4585 -0.8684
  658SOL     OW 2123   6.615   2.378   5.841 -0.1004  0.1609  0.1261
  658SOL    HW1 2124   6.652   2.435   5.914  1.2311 -0.3334 -0.1379
  658SOL    HW2 2125   6.518   2.359   5.859  0.4131 -0.6592  2.2055
  659SOL     OW 2126   1.995   4.515   1.147 -0.0460  0.5717  0.7335
  659SOL    HW1 2127   1.973   4.564   1.062 -2.2694 -2.3045 -0.5500
  659SOL    HW2 2128   2.079   4.463   1.134  0.6576  1.6231  1.0077
  660SOL     OW 2129   5.111   2.963   5.647  0.4887 -0.0352 -0.0687
  660SOL    HW1 2130   5.092   2.876   5.603  1.7298 -0.3594  0.0209
  660SOL    HW2 2131   5.207   2.967   5.675  0.3032  1.1146  0.4726
  661SOL     OW 2132   1.933   5.014   6.856  0.0920  0.0284  0.1142
  661SOL    HW1 2133   1.972   4.966   6.778  1.1677 -0.3662  0.8668
  661SOL    HW2 2134   1.881   5.094   6.824 -0.1791 -0.5881 -1.0353
  662SOL     OW 2135   1.031   4.871   4.395 -0.8064  0.2846 -0.3173
  662SOL    HW1 2136   0.959   4.940   4.392 -2.3026 -1.0815  1.5426
  662SOL    HW2 2137   1.000   4.788   4.349 -0.9396 -0.7073  1.4835
  663SOL     OW 2138   1.545   3.037   3.259  0.3257 -0.1331 -0.2247
  663SOL    HW1 2139   1.553   3.111   3.192  1.0260 -0.6113 -0.6821
  663SOL    HW2 2140   1.489   3.067   3.336 -3.6580 -0.7122 -2.6358
  664SOL     OW 2141   2.191   2.217   4.587  0.3755 -0.3241  0.0263
  664SOL    HW1 2142   2.159   2.157   4.514 -1.6665  0.6146  0.0886
  664SOL    HW2 2143   2.113   2.265   4.627  1.3273 -1.0874  3.1011
  665SOL     OW 2144   2.014   4.355   3.368  0.1236 -0.7847  0.2166
  665SOL    HW1 2145   1.990   4.313   3.281 -0.0393 -0.7856  0.2606
  665SOL    HW2 2146   1.994   4.291   3.443 -0.0995 -0.6417  0.2817
  666SOL     OW 2147   1.544   1.061   2.834  0.9562 -0.1728  0.2132
  666SOL    HW1 2148   1.554   0.964   2.814 -0.0012 -0.6373  1.7976
  666SOL    HW2 2149   1.623   1.093   2.886  1.0486 -0.2245  0.1042
  667SOL     OW 2150   2.445   1.245   6.662 -0.7621  0.3449 -0.8460
  667SOL    HW1 2151   2.532   1.221   6.620 -0.2793  1.4884 -0.5461
  667SOL    HW2 2152   2.371   1.233   6.596 -0.4338 -0.9211 -1.0117
  668SOL     OW 2153   1.909   2.119   6.244  0.0369  0.3492 -0.2908
  668SOL    HW1 2154   1.961   2.183   6.187  2.1066 -1.3488 -0.4201
  668SOL    HW2 2155   1.817   2.108   6.207 -0.4805  3.2948 -0.1784
  669SOL     OW 2156   5.437   2.215   6.691 -1.1334  0.1360 -0.7295
  669SOL    HW1 2157   5.461   2.301   6.736 -0.6849 -0.3538 -0.0245
  669SOL    HW2 2158   5.392   2.154   6.756  1.3997 -1.4153 -0.2791
  670SOL     OW 2159   2.652   4.306   1.514 -0.0985 -0.3501  0.5032
  670SOL    HW1 2160   2.664   4.262   1.603  2.5100 -0.4443  0.1810
  670SOL    HW2 2161   2.651   4.405   1.525  3.5595 -0.1888  0.4630
  671SOL     OW 2162   2.318   6.407   6.480 -0.3667 -0.0687 -0.2910
  671SOL    HW1 2163   2.321   6.385   6.578  0.1629 -0.6514 -0.4308
  671SOL    HW2 2164   2.245   6.473   6.463 -1.8172 -1.4772  0.1965
  672SOL     OW 2165   6.214   3.881   5.903 -0.1479  0.5377  0.0571
  672SOL    HW1 2166   6.269   3.797   5.900  0.1902  0.7825 -1.3552
  672SOL    HW2 2167   6.217   3.919   5.995  1.1956 -0.0203  0.2726
  673SOL     OW 2168   1.816   1.547   3.962  0.1096 -0.1566 -0.1013
  673SOL    HW1 2169   1.878   1.532   4.039 -2.1303 -1.1849  1.5962
  673SOL    HW2 2170   1.808   1.462   3.909 -0.5299 -0.2863  0.2051
  674SOL     OW 2171   3.182   3.749   5.725  0.7032 -0.0996  0.2880
  674SOL    HW1 2172   3.217   3.842   5.715 -2.7749  1.5992  1.8355
  674SOL    HW2 2173   3.238   3.699   5.790  2.0518  1.3032  0.2547
  675SOL     OW 2174   4.288   3.473   4.560  0.0048  0.8877 -0.8651
  675SOL    HW1 2175   4.376   3.456   4.515  1.6479  0.1228  2.3223
  675SOL    HW2 2176   4.215   3.425   4.512  1.4542  0.8158 -3.0983
  676SOL     OW 2177   1.438   4.060   6.742  0.5616  0.3727  0.1478
  676SOL    HW1 2178   1.488   4.073   6.828  0.2658  3.0349 -0.0011
  676SOL    HW2 2179   1.340   4.066   6.760  0.5042  1.1669 -0.3711
  677SOL     OW 2180   3.867   6.811   5.293  0.0324  0.2988 -0.0159
  677SOL    HW1 2181   3.771   6.829   5.273 -0.8686 -1.3156  2.3565
  677SOL    HW2 2182   3.896   6.728   5.246  0.3063  0.8264 -0.7906
  678SOL     OW 2183   1.702   5.795   5.135  0.3513  0.3976 -0.8284
  678SOL    HW1 2184   1.662   5.764   5.222  0.6903  0.7256 -0.5540
  678SOL    HW2 2185   1.628   5.819   5.072  0.0951 -0.2606 -0.7896
  679SOL     OW 2186   1.379   1.483   3.426  0.5501 -0.5390 -0.2100
  679SOL    HW1 2187   1.335   1.487   3.516 -0.7674  0.4341 -0.8738
  679SOL    HW2 2188   1.398   1.387   3.403  0.2559 -0.8519  0.7975
  680SOL     OW 2189   2.646   2.322   0.615  0.2401 -0.2702 -0.3338
  680SOL    HW1 2190   2.621   2.367   0.530 -0.5327 -0.0112  0.0220
  680SOL    HW2 2191   2.650   2.223   0.601 -1.6634 -0.3937 -0.2623
  681SOL     OW 2192   2.371   2.674   6.100 -0.5099  0.0897  0.4093
  681SOL    HW1 2193   2.405   2.580   6.098  0.1718  0.2712  1.9185
  681SOL    HW2 2194   2.445   2.737   6.077 -0.9674  0.2831 -0.6078
  682SOL     OW 2195   3.381   1.721   5.039  0.3448 -0.1599  0.0889
  682SOL    HW1 2196   3.347   1.643   4.987  0.6551 -0.0873 -0.2266
  682SOL    HW2 2197   3.363   1.805   4.989 -0.6748  0.0500  0.7794
  683SOL     OW 2198   6.422   2.113   6.163  0.2929  0.0443 -0.6462
  683SOL    HW1 2199   6.470   2.074   6.085 -0.0389 -0.5714 -0.5484
  683SOL    HW2 2200   6.488   2.135   6.235  0.7571  1.7052 -1.5192
  684SOL     OW 2201   0.310   2.590   4.166 -0.0997 -0.6366  0.0209
  684SOL    HW1 2202   0.391   2.640   4.136  0.3307 -1.9601 -1.0934
  684SOL    HW2 2203   0.312   2.579   4.266 -0.1261  1.3704  0.2866
  685SOL     OW 2204   1.483   2.900   1.290 -0.0864  0.7464 -0.0433
  685SOL    HW1 2205   1.476   2.878   1.193 -0.2002 -0.0742  0.1479
  685SOL    HW2 2206   1.431   2.834   1.344 -1.4601  2.1761  0.4759
  686SOL     OW 2207   0.776   4.618   4.943  0.2779 -0.5450  0.2211
  686SOL    HW1 2208   0.748   4.696   5.000 -0.5006 -0.3296 -0.4314
  686SOL    HW2 2209   0.861   4.580   4.978  1.1211  1.1234  0.0622
  687SOL     OW 2210   1.570   1.782   5.096  0.8971 -0.8232 -0.3219
  687SOL    HW1 2211   1.599   1.849   5.164  1.2227 -0.3828 -0.8882
  687SOL    HW2 2212   1.577   1.690   5.135 -1.4401 -0.4505  1.1378
  688SOL     OW 2213   3.347   4.574   3.684 -0.0499 -0.2267  0.0809
  688SOL    HW1 2214   3.280   4.601   3.615 -0.4491  0.4287  0.7035
  688SOL    HW2 2215   3.417   4.645   3.692 -0.7602  0.3775  1.2932
  689SOL     OW 2216   1.030   4.203   6.777  0.1739 -0.1142 -0.1388
  689SOL    HW1 2217   1.026   4.119   6.724  0.2489 -1.3126  1.6791
  689SOL    HW2 2218   0.964   4.199   6.852 -1.2483  2.3008 -1.1249
  690SOL     OW 2219   1.477   1.201   4.867 -0.0782  0.1568  0.0712
  690SOL    HW1 2220   1.566   1.245   4.855 -0.0845  0.0972 -0.1990
  690SOL    HW2 2221   1.405   1.269   4.856 -0.0727  0.1718  0.1257
  691SOL     OW 2222   2.300   4.795   6.915 -0.5768 -0.2225 -0.2597
  691SOL    HW1 2223   2.277   4.892   6.921  0.4695  0.0503 -0.3421
  691SOL    HW2 2224   2.224   4.740   6.948 -0.8009  0.6678  0.7541
  692SOL     OW 2225   1.629   2.387   0.051  0.0379 -0.5214 -0.1902
  692SOL    HW1 2226   1.609   2.409   0.146  0.2423  2.4844 -0.7407
  692SOL    HW2 2227   1.728   2.374   0.039  0.2349  0.8812 -0.2529
  693SOL     OW 2228   1.230   3.946   6.347  0.0356 -0.1140  0.0275
  693SOL    HW1 2229   1.203   3.890   6.425 -2.0155  0.8328  0.0751
  693SOL    HW2 2230   1.186   3.912   6.264 -0.8281  1.0331 -0.0265
  694SOL     OW 2231   2.763   2.888   0.715 -0.2153 -0.4797  0.0528
  694SOL    HW1 2232   2.735   2.976   0.754  0.2100 -0.3676  0.1173
  694SOL    HW2 2233   2.773   2.821   0.788 -0.0098 -0.4315  0.0720
  695SOL     OW 2234   3.489   5.137   3.739 -0.0585 -0.2014 -0.2348
  695SOL    HW1 2235   3.493   5.150   3.839 -0.1177  1.2363 -0.3896
  695SOL    HW2 2236   3.396   5.113   3.713 -0.5395  1.4197 -0.1174
  696SOL     OW 2237   2.291   4.202   3.270  0.7738  0.0640  0.4590
  696SOL    HW1 2238   2.226   4.150   3.216  0.3128 -1.8977  2.7012
  696SOL    HW2 2239   2.249   4.288   3.300  0.2198  0.0860 -0.3700
  697SOL     OW 2240   0.665   2.121   3.799 -0.2621  0.4157  0.5430
  697SOL    HW1 2241   0.672   2.122   3.700 -1.0898 -0.4200  0.4584
  697SOL    HW2 2242   0.682   2.029   3.834 -2.5923  0.0597  0.9185
  698SOL     OW 2243   2.609   3.094   0.887 -0.4626  0.2240 -0.0055
  698SOL    HW1 2244   2.632   3.185   0.852 -1.6607  0.5741  0.0635
  698SOL    HW2 2245   2.520   3.067   0.851  0.0724 -1.1172 -0.3685
  699SOL     OW 2246   1.376   1.178   4.150  0.1955 -0.1639  0.0668
  699SOL    HW1 2247   1.415   1.141   4.066 -0.4174  1.1865 -0.8485
  699SOL    HW2 2248   1.276   1.173   4.146  0.1697 -0.4966  0.9242
  700SOL     OW 2249   1.452   5.638   5.017  0.2160  0.2009 -0.4757
  700SOL    HW1 2250   1.448   5.585   5.102 -0.6357  1.2365  0.1622
  700SOL    HW2 2251   1.517   5.596   4.954  0.0443 -1.2189  0.2560
  701SOL     OW 2252   2.568   3.506   2.842  0.0467  0.2696 -0.2443
  701SOL    HW1 2253   2.519   3.581   2.798  1.3705  0.9897 -0.5377
  701SOL    HW2 2254   2.559   3.423   2.786  0.8640  0.9176 -1.3804
  702SOL     OW 2255   1.299   0.597   5.445 -0.7520  0.8472 -0.1766
  702SOL    HW1 2256   1.238   0.582   5.367  0.6996  2.2650 -1.6516
  702SOL    HW2 2257   1.349   0.682   5.433  2.1559 -0.6292  0.5118
  703SOL     OW 2258   2.073   3.894   0.627  0.2913 -0.0958  0.1989
  703SOL    HW1 2259   2.060   3.969   0.691  0.6818 -0.3353  0.5581
  703SOL    HW2 2260   2.127   3.926   0.549 -0.0257  0.1456  0.0775
  704SOL     OW 2261   3.498   1.739   3.797 -0.2128  0.4361 -0.2865
  704SOL    HW1 2262   3.516   1.748   3.895  0.8236 -0.0748 -0.4283
  704SOL    HW2 2263   3.447   1.655   3.780 -1.1971  0.9711 -0.1011
  705SOL     OW 2264   1.212   2.606   6.847  0.1414 -0.1412 -0.9117
  705SOL    HW1 2265   1.289   2.542   6.858  0.1253  0.0566  0.6071
  705SOL    HW2 2266   1.126   2.557   6.861  0.1557  0.3095  1.0361
  706SOL     OW 2267   2.896   2.970   2.345 -0.1303 -0.3870  0.4708
  706SOL    HW1 2268   2.822   3.037   2.348 -0.8210 -1.1041  0.0647
  706SOL    HW2 2269   2.872   2.897   2.281  0.1895 -1.4863  1.5625
  707SOL     OW 2270   2.315   2.763   1.899  0.4078  0.3224  0.0390
  707SOL    HW1 2271   2.365   2.722   1.822  0.1499  0.3893 -0.1666
  707SOL    HW2 2272   2.325   2.863   1.895 -0.4827  0.4029 -0.5315
  708SOL     OW 2273   3.106   6.438   4.866  0.0798  0.5065  0.6267
  708SOL    HW1 2274   3.162   6.456   4.947  2.8418  1.6537 -1.3742
  708SOL    HW2 2275   3.120   6.511   4.799  0.2385 -1.8032 -2.0255
  709SOL     OW 2276   5.118   4.013   4.355 -0.1293  0.2179  0.2811
  709SOL    HW1 2277   5.045   4.070   4.315  1.9410  0.0982 -4.2725
  709SOL    HW2 2278   5.126   3.928   4.303  1.9889 -0.6643  1.9302
  710SOL     OW 2279   4.555   3.161   4.552 -0.3149 -0.3245  0.1548
  710SOL    HW1 2280   4.545   3.218   4.470 -0.8891  0.5484  0.8145
  710SOL    HW2 2281   4.474   3.104   4.563 -1.1677  1.0133  1.1793
  711SOL     OW 2282   3.325   6.020   4.949  0.2639 -0.5913 -0.1339
  711SOL    HW1 2283   3.249   6.066   4.994  1.2438 -0.6600  1.7063
  711SOL    HW2 2284   3.401   6.084   4.937  1.3113 -1.3962  1.6432
  712SOL     OW 2285   0.902   3.176   6.424  0.1403  0.0026  0.0938
  712SOL    HW1 2286   0.942   3.157   6.514 -1.4649 -1.4848  0.5385
  712SOL    HW2 2287   0.941   3.115   6.356  1.7116  1.4473 -0.3877
  713SOL     OW 2288   4.847   1.405   4.622 -0.1099 -0.1296  0.2919
  713SOL    HW1 2289   4.919   1.349   4.581  0.4540 -1.3902  2.8716
  713SOL    HW2 2290   4.884   1.497   4.640  0.5407 -0.4644  0.6948
  714SOL     OW 2291   1.247   3.059   6.905 -0.5908 -0.2068  0.4480
  714SOL    HW1 2292   1.173   3.057   6.973 -0.1439 -0.5837  0.9276
  714SOL    HW2 2293   1.236   2.983   6.842  0.8030 -1.8291  2.0557
  715SOL     OW 2294   2.112   3.380   3.076 -0.2398 -0.1316 -0.2979
  715SOL    HW1 2295   2.210   3.385   3.059 -0.0128 -0.6541  0.8003
  715SOL    HW2 2296   2.093   3.399   3.172 -1.4001  1.8961 -0.8675
  716SOL     OW 2297   3.302   0.823   5.366 -0.2150  0.5417  0.2884
  716SOL    HW1 2298   3.291   0.887   5.441 -0.1739 -0.4862  1.1968
  716SOL    HW2 2299   3.361   0.747   5.395 -0.7759 -0.2386 -0.5496
  717SOL     OW 2300   3.381   4.584   5.492  0.1499  0.2641 -0.5286
  717SOL    HW1 2301   3.387   4.570   5.393 -0.9796 -0.9967 -0.4432
  717SOL    HW2 2302   3.343   4.502   5.535  0.5758  0.8190  0.9521
  718SOL     OW 2303   4.044   3.422   5.137 -0.9135  0.3242 -0.1656
  718SOL    HW1 2304   3.965   3.411   5.197 -1.0092 -0.5955 -0.4497
  718SOL    HW2 2305   4.035   3.360   5.059  0.0491  0.2735 -0.2453
  719SOL     OW 2306   2.304   0.566   6.536  0.3048  0.7469  0.6690
  719SOL    HW1 2307   2.209   0.593   6.545  0.3576  1.1909  0.0085
  719SOL    HW2 2308   2.316   0.514   6.451  0.6420  0.6492  0.7742
  720SOL     OW 2309   3.616   5.375   5.115  0.4292 -0.4250  0.1301
  720SOL    HW1 2310   3.641   5.408   5.206 -0.3740  1.5142 -0.3037
  720SOL    HW2 2311   3.624   5.276   5.112  2.1296 -0.3963  1.7927
  721SOL     OW 2312   2.882   5.224   3.110  0.2046 -0.3786  0.4758
  721SOL    HW1 2313   2.795   5.195   3.150 -0.8681  1.1413 -0.6413
  721SOL    HW2 2314   2.935   5.275   3.178 -0.2454 -0.4153  0.8555
  722SOL     OW 2315   0.719   3.600   6.462  0.4806  0.1702 -0.5688
  722SOL    HW1 2316   0.796   3.551   6.502 -0.6473 -0.6118  0.7386
  722SOL    HW2 2317   0.699   3.561   6.372  1.0716 -0.1937 -0.5537
  723SOL     OW 2318   1.213   3.775   5.785 -0.2433  0.4234 -0.0598
  723SOL    HW1 2319   1.152   3.748   5.710 -0.7334  2.1494 -0.3213
  723SOL    HW2 2320   1.291   3.712   5.789  0.9521  1.4662 -3.4530
  724SOL     OW 2321   1.936   4.179   2.599 -0.0971  0.7642 -0.4251
  724SOL    HW1 2322   1.915   4.176   2.697  1.0168  0.0020 -0.1849
  724SOL    HW2 2323   1.940   4.086   2.563  0.5789  0.9814 -0.9419
  725SOL     OW 2324   4.777   4.041   4.654 -0.1586  0.1769 -0.0103
  725SOL    HW1 2325   4.689   4.075   4.689 -0.1532  0.8524 -0.6291
  725SOL    HW2 2326   4.850   4.102   4.685 -0.3084  1.6638 -2.3374
  726SOL     OW 2327   2.861   0.034   6.564  0.3469 -0.6726 -0.1946
  726SOL    HW1 2328   2.863   6.941   6.601  2.2039 -1.1108 -1.3279
  726SOL    HW2 2329   2.793   0.039   6.491  1.9919 -1.8917 -1.9000
  727SOL     OW 2330   1.375   1.462   4.821 -0.2439 -0.3709  0.1679
  727SOL    HW1 2331   1.412   1.469   4.728 -1.8009 -2.0451 -0.6543
  727SOL    HW2 2332   1.275   1.456   4.816 -0.4274  0.5851  2.0474
  728SOL     OW 2333   3.616   1.184   4.909 -0.3702  0.3152  0.2222
  728SOL    HW1 2334   3.681   1.109   4.913 -0.5345  0.2375  1.8797
  728SOL    HW2 2335   3.523   1.149   4.922 -0.4253  0.8158  1.2465
  729SOL     OW 2336   0.325   2.503   6.653  0.1382  0.4788 -0.0403
  729SOL    HW1 2337   0.373   2.461   6.730 -0.5337 -1.2486 -0.5056
  729SOL    HW2 2338   0.300   2.432   6.587  0.8996  1.9293 -1.9815
  730SOL     OW 2339   2.773   4.463   3.126 -0.1297  0.1085  0.8794
  730SOL    HW1 2340   2.680   4.424   3.120  0.6008 -1.4986 -1.1202
  730SOL    HW2 2341   2.816   4.430   3.210 -0.6134 -0.9562  0.7332
  731SOL     OW 2342   1.247   3.565   2.774 -1.1873  0.0265 -0.3112
  731SOL    HW1 2343   1.314   3.497   2.800 -2.2361 -0.4655  1.2324
  731SOL    HW2 2344   1.195   3.533   2.695 -1.3622 -0.7766  0.1219
  732SOL     OW 2345   3.630   5.085   5.935  0.0508  0.3577 -0.2337
  732SOL    HW1 2346   3.651   5.124   6.024  0.4446  1.6162 -0.8601
  732SOL    HW2 2347   3.532   5.092   5.916 -0.0898 -0.2301  0.2260
  733SOL     OW 2348   3.202   4.022   6.888 -0.0266  0.1462 -0.1342
  733SOL    HW1 2349   3.117   3.976   6.863 -1.2347  2.1320  0.0614
  733SOL    HW2 2350   3.220   4.008   6.986 -1.0054  0.9880  0.1817
  734SOL     OW 2351   1.837   2.561   6.243 -0.0317 -0.6064  0.3268
  734SOL    HW1 2352   1.820   2.529   6.336  2.5095  0.5214  1.2473
  734SOL    HW2 2353   1.887   2.491   6.192 -0.8119 -0.9409  0.0013
  735SOL     OW 2354   1.983   5.111   3.018 -0.2070  0.3272  0.1089
  735SOL    HW1 2355   2.049   5.168   2.969 -1.6100 -0.0290 -2.3541
  735SOL    HW2 2356   1.968   5.026   2.969 -0.3909 -0.8917  2.1503
  736SOL     OW 2357   3.052   5.646   5.881 -0.3396  0.5423  0.5060
  736SOL    HW1 2358   3.057   5.726   5.941  1.7011 -0.3493  1.6532
  736SOL    HW2 2359   3.016   5.568   5.933 -0.2187  0.1839  0.0567
  737SOL     OW 2360   2.097   6.482   5.884 -0.5548 -0.5583  0.4064
  737SOL    HW1 2361   2.155   6.404   5.860  0.1106  0.5304 -1.6540
  737SOL    HW2 2362   2.142   6.537   5.955 -0.2143 -1.0481  0.5762
  738SOL     OW 2363   1.267   0.738   4.543 -0.1854 -0.0866  0.3164
  738SOL    HW1 2364   1.352   0.685   4.538 -0.5990 -0.6859 -1.0313
  738SOL    HW2 2365   1.209   0.715   4.464 -1.7306  0.0941  1.3561
  739SOL     OW 2366   3.389   3.114   3.931  0.0970 -0.0110 -0.0084
  739SOL    HW1 2367   3.330   3.059   3.990  2.3216 -1.4597  0.9877
  739SOL    HW2 2368   3.431   3.187   3.985 -0.5182  0.8254 -0.6354
  740SOL     OW 2369   1.044   2.654   2.913  0.1431  0.3336 -0.6365
  740SOL    HW1 2370   1.110   2.619   2.981 -0.4828 -1.4854 -0.9134
  740SOL    HW2 2371   1.079   2.739   2.875  1.4649  0.3681  0.5355
  741SOL     OW 2372   1.521   3.990   0.998  0.5115 -0.3040 -0.3173
  741SOL    HW1 2373   1.511   4.057   1.072 -0.4701  0.8207 -1.4145
  741SOL    HW2 2374   1.537   3.899   1.037  2.0828  0.5719  1.2091
  742SOL     OW 2375   2.210   2.861   4.173 -0.0694  0.4839  0.3233
  742SOL    HW1 2376   2.253   2.928   4.114 -2.8211  3.0033  0.9233
  742SOL    HW2 2377   2.238   2.769   4.146  2.3881  1.7247 -1.7614
  743SOL     OW 2378   0.857   4.209   5.911  0.6186 -0.0367 -0.1416
  743SOL    HW1 2379   0.903   4.155   5.841  1.1397 -0.8967  0.8283
  743SOL    HW2 2380   0.810   4.147   5.974 -0.4029  0.7552 -0.1208
  744SOL     OW 2381   3.304   3.090   2.647  0.1434 -0.5944  0.0383
  744SOL    HW1 2382   3.287   3.030   2.725 -1.0458 -1.4952 -0.8837
  744SOL    HW2 2383   3.282   3.185   2.673  0.6327 -0.7339  1.0480
  745SOL     OW 2384   1.796   1.912   5.881 -0.5250  0.2027  0.1560
  745SOL    HW1 2385   1.786   1.874   5.789 -0.3008 -0.4925  0.4172
  745SOL    HW2 2386   1.890   1.899   5.913 -0.3466  1.3064  0.1089
  746SOL     OW 2387   2.812   1.041   5.214 -0.8439  0.9864 -0.2680
  746SOL    HW1 2388   2.807   1.107   5.138 -1.4550 -0.0625 -1.1680
  746SOL    HW2 2389   2.886   1.067   5.275 -0.0962  1.6632 -1.4150
  747SOL     OW 2390   6.403   3.684   5.892 -0.4445 -0.0519  0.1745
  747SOL    HW1 2391   6.416   3.649   5.985  0.8493 -1.4838 -0.5096
  747SOL    HW2 2392   6.489   3.721   5.857 -0.9379  0.5419 -0.4513
  748SOL     OW 2393   2.737   4.641   1.318 -0.0253  0.0960  0.4388
  748SOL    HW1 2394   2.793   4.561   1.341 -0.1568 -1.0464 -2.7266
  748SOL    HW2 2395   2.656   4.643   1.377 -0.4139 -2.6007  0.1238
  749SOL     OW 2396   3.052   4.960   3.436  0.2143  0.0210 -0.0279
  749SOL    HW1 2397   2.977   4.897   3.419  1.5924 -1.5451 -0.6185
  749SOL    HW2 2398   3.127   4.911   3.481  1.9393  0.8141 -1.8622
  750SOL     OW 2399   2.733   1.455   3.779 -0.3161 -0.4278  0.4144
  750SOL    HW1 2400   2.686   1.417   3.699 -1.7373  0.2918  0.8571
  750SOL    HW2 2401   2.816   1.502   3.750 -0.8055 -0.1904 -0.6493
  751SOL     OW 2402   2.532   1.345   6.235 -0.2059  0.5266 -0.0113
  751SOL    HW1 2403   2.448   1.336   6.182 -0.7716  1.1114  0.7476
  751SOL    HW2 2404   2.546   1.441   6.260  1.6763  0.7520 -1.6622
  752SOL     OW 2405   0.219   1.797   5.787 -0.3724 -0.0159  0.3500
  752SOL    HW1 2406   0.287   1.732   5.821 -0.8717 -1.4312 -1.2593
  752SOL    HW2 2407   0.173   1.841   5.865  1.1939 -0.2522  1.4607
  753SOL     OW 2408   3.741   5.380   4.260 -0.4047 -0.4392 -0.4849
  753SOL    HW1 2409   3.666   5.321   4.291  0.5829 -0.7821  1.3921
  753SOL    HW2 2410   3.775   5.347   4.172 -2.1865 -0.4871 -1.2007
  754SOL     OW 2411   2.948   1.189   3.004  0.2861 -0.0985  0.2068
  754SOL    HW1 2412   2.985   1.096   3.011 -0.5519 -0.4783 -0.2691
  754SOL    HW2 2413   2.852   1.185   2.975  0.4189  0.9347 -0.4501
  755SOL     OW 2414   2.335   2.201   5.256 -0.5137  0.9545 -0.1115
  755SOL    HW1 2415   2.431   2.229   5.251 -0.0257 -0.9165 -3.2471
  755SOL    HW2 2416   2.314   2.174   5.350  2.3256  0.4047  0.4633
  756SOL     OW 2417   3.185   5.643   4.314  0.3988 -0.0089 -0.1175
  756SOL    HW1 2418   3.185   5.740   4.337 -0.2819  0.0452 -0.3406
  756SOL    HW2 2419   3.264   5.599   4.356  1.9804  1.0594 -1.8150
  757SOL     OW 2420   0.138   2.047   6.588  0.0707 -0.1440 -0.6087
  757SOL    HW1 2421   0.082   2.124   6.558 -1.9525 -0.6833  1.4531
  757SOL    HW2 2422   0.120   1.968   6.529 -0.6052 -0.0307 -0.5619
  758SOL     OW 2423   2.405   0.530   4.248 -0.3700  0.1783 -0.1175
  758SOL    HW1 2424   2.498   0.521   4.286 -0.0846  2.2314 -0.2091
  758SOL    HW2 2425   2.341   0.550   4.322 -0.4986  0.1016 -0.2095
  759SOL     OW 2426   3.544   6.482   6.221 -0.1662 -0.0618  0.0782
  759SOL    HW1 2427   3.587   6.510   6.307 -0.3225  0.3030  0.0418
  759SOL    HW2 2428   3.593   6.404   6.182 -0.8288 -1.0180  1.1089
  760SOL     OW 2429   2.807   2.484   5.652 -0.1610 -0.3308  0.2265
  760SOL    HW1 2430   2.827   2.392   5.687 -0.4111 -1.5071 -2.4535
  760SOL    HW2 2431   2.867   2.504   5.574 -1.1125  1.1880 -0.1562
  761SOL     OW 2432   2.371   4.684   2.170  0.1528  0.1343  0.6928
  761SOL    HW1 2433   2.331   4.593   2.158  0.8205  0.0661 -1.4875
  761SOL    HW2 2434   2.323   4.750   2.113  0.6242  0.8481  1.0972
  762SOL     OW 2435   0.700   1.378   4.207 -0.1373  0.2064 -0.0760
  762SOL    HW1 2436   0.654   1.450   4.259 -0.5737  0.6777 -1.0903
  762SOL    HW2 2437   0.728   1.305   4.269 -0.9568  0.5863  0.7616
  763SOL     OW 2438   6.463   2.350   5.300 -0.0851 -0.1887  0.2995
  763SOL    HW1 2439   6.459   2.256   5.266 -1.1309  0.7285 -2.3236
  763SOL    HW2 2440   6.373   2.393   5.289 -0.2938  0.5068  3.5859
  764SOL     OW 2441   2.862   2.010   6.852 -0.5493 -0.7646 -0.1077
  764SOL    HW1 2442   2.939   2.021   6.914  0.0218 -0.1286 -0.9132
  764SOL    HW2 2443   2.810   1.928   6.878 -0.4625 -0.4005  1.3331
  765SOL     OW 2444   5.061   0.972   4.975 -0.2459  0.0987 -0.4681
  765SOL    HW1 2445   5.141   0.915   4.995 -0.8195 -0.2747  0.8363
  765SOL    HW2 2446   5.085   1.068   4.990  0.5744  0.2198 -2.1989
  766SOL     OW 2447   1.587   3.259   2.390  0.4045  0.2960 -0.4245
  766SOL    HW1 2448   1.633   3.346   2.373  0.9102  0.0868 -0.1610
  766SOL    HW2 2449   1.655   3.185   2.390 -0.0729 -0.1527 -1.0519
  767SOL     OW 2450   2.546   3.421   0.367 -0.3414  0.0889 -0.7053
  767SOL    HW1 2451   2.610   3.436   0.442 -0.7632  0.3423 -0.3945
  767SOL    HW2 2452   2.511   3.327   0.371 -1.0541  0.3692 -0.0383
  768SOL     OW 2453   1.650   4.057   0.773 -0.0737 -0.1744 -0.0910
  768SOL    HW1 2454   1.638   3.981   0.710 -0.2358  0.2480 -0.5788
  768SOL    HW2 2455   1.600   4.038   0.858 -0.1001 -0.6134 -0.2022
  769SOL     OW 2456   3.416   3.303   6.392 -0.7197 -0.1387  0.5954
  769SOL    HW1 2457   3.333   3.280   6.340 -0.7650 -1.0373  1.0357
  769SOL    HW2 2458   3.438   3.227   6.453  0.8688 -0.2460 -0.0648
  770SOL     OW 2459   0.035   3.569   6.281  0.3506 -0.5996 -0.0601
  770SOL    HW1 2460   6.998   3.496   6.224  1.3378 -0.4971 -0.8362
  770SOL    HW2 2461   0.132   3.555   6.296  0.7340  0.9364 -0.8491
  771SOL     OW 2462   3.001   4.381   1.038 -0.1139  0.7812 -0.0362
  771SOL    HW1 2463   2.919   4.331   1.011  0.6543 -0.8918  0.5449
  771SOL    HW2 2464   2.999   4.397   1.137  2.0106 -3.0492  0.8727
  772SOL     OW 2465   3.576   4.429   6.841 -0.9084 -0.2775  0.6233
  772SOL    HW1 2466   3.650   4.494   6.827  0.4985 -1.7795  0.8108
  772SOL    HW2 2467   3.538   4.403   6.752  0.1166 -0.9528  0.3608
  773SOL     OW 2468   3.569   3.207   1.151 -0.1948  0.2615 -0.0975
  773SOL    HW1 2469   3.616   3.237   1.068  0.9326 -1.0648  0.0271
  773SOL    HW2 2470   3.585   3.273   1.224  0.5541  0.3797 -0.3627
  774SOL     OW 2471   0.156   1.575   6.116  0.2965  0.3115 -0.4775
  774SOL    HW1 2472   0.189   1.487   6.148  1.1639  0.5747 -0.6255
  774SOL    HW2 2473   0.205   1.601   6.033 -1.9615 -0.4127 -2.1420
  775SOL     OW 2474   1.865   4.555   3.512 -0.6549  0.3589  0.4199
  775SOL    HW1 2475   1.948   4.501   3.523 -0.4052  0.5810 -0.2932
  775SOL    HW2 2476   1.830   4.581   3.602  0.6911  1.2358  0.7263
  776SOL     OW 2477   2.867   3.551   2.620  0.0832  0.5017  0.1360
  776SOL    HW1 2478   2.882   3.558   2.719 -0.8597 -0.4185  0.3607
  776SOL    HW2 2479   2.914   3.470   2.585  0.3470  0.7814 -0.1609
  777SOL     OW 2480   1.606   5.142   4.144 -0.0304 -1.0512  0.2955
  777SOL    HW1 2481   1.621   5.083   4.223  0.5736 -3.5272 -1.5491
  777SOL    HW2 2482   1.510   5.168   4.140 -0.0116 -0.5716  1.9879
  778SOL     OW 2483   3.516   3.339   4.036 -0.7153 -0.2301 -0.4043
  778SOL    HW1 2484   3.437   3.394   4.008 -0.0387  0.6576 -0.6382
  778SOL    HW2 2485   3.543   3.366   4.129  1.6048  2.2833 -1.6466
  779SOL     OW 2486   3.996   3.132   5.086 -0.0148 -0.2431 -0.1915
  779SOL    HW1 2487   3.964   3.040   5.062 -1.0763 -0.2839  1.2432
  779SOL    HW2 2488   4.021   3.134   5.183 -1.3903  1.3396  0.1623
  780SOL     OW 2489   1.453   1.031   5.083 -0.1426 -0.1585  0.4426
  780SOL    HW1 2490   1.446   1.097   5.008  2.2000  0.2908  0.5465
  780SOL    HW2 2491   1.507   0.952   5.053  0.5420 -0.1235  1.5253
  781SOL     OW 2492   4.372   3.564   5.164 -0.6475  0.4744  0.3311
  781SOL    HW1 2493   4.408   3.601   5.078  1.6358 -0.8040  0.6496
  781SOL    HW2 2494   4.321   3.634   5.213  0.3346  2.0290 -0.8032
  782SOL     OW 2495   4.581   0.603   4.758 -0.3334 -0.4775 -0.0088
  782SOL    HW1 2496   4.581   0.672   4.830 -1.0290 -0.8872  0.3934
  782SOL    HW2 2497   4.647   0.531   4.779  1.5677  0.8386 -1.2115
  783SOL     OW 2498   1.560   0.137   5.580 -0.4274 -0.1585 -0.0983
  783SOL    HW1 2499   1.494   0.212   5.593 -0.8516 -0.3590 -1.0268
  783SOL    HW2 2500   1.605   0.118   5.667 -0.3831  1.1104  0.1874
  784SOL     OW 2501   5.345   3.412   4.439 -0.0682 -0.1221 -0.1044
  784SOL    HW1 2502   5.264   3.469   4.430 -0.4819 -0.4486  1.2953
  784SOL    HW2 2503   5.409   3.432   4.365 -0.0139  2.4557  0.5304
  785SOL     OW 2504   2.358   5.482   3.647 -0.0308 -0.2496 -0.1405
  785SOL    HW1 2505   2.385   5.539   3.724 -1.4201 -1.0667  0.9891
  785SOL    HW2 2506   2.350   5.387   3.675  1.4765 -0.9468 -1.8214
  786SOL     OW 2507   2.215   1.873   4.386  0.1974  0.4232  0.2791
  786SOL    HW1 2508   2.187   1.828   4.302 -0.5489 -0.5422  1.0254
  786SOL    HW2 2509   2.186   1.969   4.384  1.9263  0.9677 -1.3808
  787SOL     OW 2510   1.571   1.688   5.531  0.5522 -0.1434  0.0088
  787SOL    HW1 2511   1.658   1.645   5.506 -0.1659 -2.4464  1.1631
  787SOL    HW2 2512   1.511   1.689   5.451 -0.3288 -3.8628  0.4242
  788SOL     OW 2513   2.701   2.621   2.272 -0.1862  0.0250 -0.8790
  788SOL    HW1 2514   2.757   2.668   2.203  0.6559  0.4919  0.1110
  788SOL    HW2 2515   2.758   2.595   2.349 -1.3217  0.4982  0.1515
  789SOL     OW 2516   3.712   5.971   5.617 -0.2829  0.1849 -0.2380
  789SOL    HW1 2517   3.759   5.977   5.529 -0.6215 -2.1998 -0.6558
  789SOL    HW2 2518   3.614   5.986   5.603 -0.0393  2.6736  0.2482
  790SOL     OW 2519   3.464   6.809   5.584 -0.2820 -0.0541 -0.1416
  790SOL    HW1 2520   3.422   6.894   5.553 -0.1714  0.1589  0.2953
  790SOL    HW2 2521   3.454   6.740   5.512 -2.1233 -0.2657  0.2721
  791SOL     OW 2522   1.122   2.648   4.453 -0.0674  0.4279 -0.3445
  791SOL    HW1 2523   1.030   2.619   4.478 -0.0138  0.0019 -0.6347
  791SOL    HW2 2524   1.129   2.747   4.465 -0.4956  0.4349 -0.1133
  792SOL     OW 2525   0.713   4.569   4.468 -0.4739  0.5647 -0.6965
  792SOL    HW1 2526   0.619   4.575   4.502 -0.4658  0.4866 -0.6590
  792SOL    HW2 2527   0.775   4.606   4.537 -0.2808 -1.3192  0.2021
  793SOL     OW 2528   2.268   1.169   4.750  0.1445  0.1693 -0.0324
  793SOL    HW1 2529   2.276   1.111   4.669 -1.1070 -0.3051  0.1649
  793SOL    HW2 2530   2.320   1.129   4.826  0.7531  0.2610 -0.3882
  794SOL     OW 2531   1.854   2.391   4.920  0.5502 -0.0140 -0.5527
  794SOL    HW1 2532   1.903   2.376   5.006  0.5903 -1.3657 -0.7928
  794SOL    HW2 2533   1.794   2.470   4.929  0.3601 -0.2954  0.8013
  795SOL     OW 2534   1.548   4.156   3.380  0.5040 -0.2188 -0.7262
  795SOL    HW1 2535   1.503   4.238   3.415  0.6432 -0.5796  0.3349
  795SOL    HW2 2536   1.584   4.174   3.288  1.1199  1.1212 -0.2454
  796SOL     OW 2537   3.405   0.049   4.531  0.5259  0.3161 -0.4052
  796SOL    HW1 2538   3.341   0.110   4.578 -2.7698 -1.2241 -2.5256
  796SOL    HW2 2539   3.445   6.985   4.597  0.8709  2.0603  1.1641
  797SOL     OW 2540   3.419   4.369   6.629 -0.4740  0.0427 -0.2980
  797SOL    HW1 2541   3.339   4.416   6.593 -1.8730 -0.0917  2.3954
  797SOL    HW2 2542   3.391   4.286   6.678  1.4251 -0.6318 -0.2365
  798SOL     OW 2543   2.384   0.087   6.709 -0.4233 -0.4972 -0.1022
  798SOL    HW1 2544   2.405   0.117   6.616  0.1619  2.5048  0.9038
  798SOL    HW2 2545   2.452   0.020   6.738 -0.7482 -1.6656 -1.8657
  799SOL     OW 2546   2.854   4.723   5.408  0.0126  0.3830 -0.2813
  799SOL    HW1 2547   2.789   4.659   5.447  0.7143 -0.6184 -0.7072
  799SOL    HW2 2548   2.805   4.798   5.363 -0.8078  0.6317  0.9738
  800SOL     OW 2549   2.722   2.270   3.372  0.1412  0.4137 -0.4941
  800SOL    HW1 2550   2.788   2.250   3.300  0.3457  1.7844 -0.7046
  800SOL    HW2 2551   2.631   2.282   3.332  0.3363  1.6367 -0.6044
  801SOL     OW 2552   3.508   2.462   2.992  0.3693 -0.5702  0.4372
  801SOL    HW1 2553   3.597   2.493   3.026  0.8688 -1.3118 -0.1716
  801SOL    HW2 2554   3.507   2.469   2.892 -0.3414 -0.3684  0.4532
  802SOL     OW 2555   3.410   1.412   5.425 -0.4161 -0.5076 -0.3002
  802SOL    HW1 2556   3.473   1.479   5.466  1.9162 -1.9704 -1.3199
  802SOL    HW2 2557   3.323   1.457   5.405  0.3816  1.7050  0.8327
  803SOL     OW 2558   6.954   2.060   4.386 -0.2415  0.0326  1.0374
  803SOL    HW1 2559   6.954   2.134   4.318  2.2652 -1.1168 -0.3840
  803SOL    HW2 2560   6.974   2.098   4.476  1.5464  1.1055  0.2528
  804SOL     OW 2561   3.023   3.512   2.281 -0.1285  0.0313 -0.3600
  804SOL    HW1 2562   3.066   3.456   2.352 -0.8778  1.4623  1.3212
  804SOL    HW2 2563   2.924   3.516   2.298 -0.1331  1.5354 -0.6593
  805SOL     OW 2564   3.337   4.979   3.064  0.2584  0.4394 -0.1474
  805SOL    HW1 2565   3.367   5.059   3.116 -1.5740  0.3737  1.1079
  805SOL    HW2 2566   3.255   5.002   3.012 -1.5071 -1.0695  1.8038
  806SOL     OW 2567   3.273   5.641   5.707  0.5470  0.1959  0.0125
  806SOL    HW1 2568   3.213   5.662   5.630  2.0564  1.4906 -0.8623
  806SOL    HW2 2569   3.218   5.628   5.790 -0.8538  2.7008 -0.4436
  807SOL     OW 2570   5.181   3.301   6.588 -0.3235 -0.3110 -0.8956
  807SOL    HW1 2571   5.259   3.364   6.592 -0.9106  0.4198 -0.6110
  807SOL    HW2 2572   5.102   3.349   6.550 -1.3126 -0.2894  1.0818
  808SOL     OW 2573   4.235   5.154   4.736  0.0159 -0.3925 -0.3558
  808SOL    HW1 2574   4.290   5.185   4.814 -2.1647 -1.0170  1.5300
  808SOL    HW2 2575   4.190   5.068   4.759  0.2169 -1.2096 -2.7814
  809SOL     OW 2576   2.104   2.488   5.136  0.0832 -0.2109 -0.0907
  809SOL    HW1 2577   2.178   2.496   5.069  0.6792  0.6244  0.6226
  809SOL    HW2 2578   2.053   2.574   5.139 -0.6896 -0.6593 -0.3170
  810SOL     OW 2579   6.141   3.990   5.601 -0.7409  0.6686  0.1578
  810SOL    HW1 2580   6.059   3.963   5.650 -1.4707  1.0914 -0.8010
  810SOL    HW2 2581   6.117   4.016   5.507  0.7017 -0.8377 -0.6795
  811SOL     OW 2582   1.245   2.711   4.068 -0.7707  0.6824 -0.3120
  811SOL    HW1 2583   1.281   2.643   4.132 -1.1765 -0.5562 -1.3750
  811SOL    HW2 2584   1.321   2.747   4.013 -0.9483 -1.2634 -1.9247
  812SOL     OW 2585   0.975   4.119   3.545 -0.2257  0.0293  0.7960
  812SOL    HW1 2586   0.987   4.153   3.638 -0.1695 -0.1511  0.8547
  812SOL    HW2 2587   1.049   4.153   3.487 -0.8722  1.0719  0.5552
  813SOL     OW 2588   1.578   2.349   6.358 -0.2059 -0.2215 -0.3757
  813SOL    HW1 2589   1.591   2.299   6.272  0.1604 -0.4488 -0.1876
  813SOL    HW2 2590   1.517   2.296   6.417  1.4846 -1.2892  0.4996
  814SOL     OW 2591   1.798   2.617   5.385 -0.3944 -0.1901  0.2738
  814SOL    HW1 2592   1.895   2.615   5.408 -0.4921  1.3097  0.9461
  814SOL    HW2 2593   1.744   2.641   5.466 -1.2076  0.2378 -0.3682
  815SOL     OW 2594   3.211   4.039   1.868 -0.1060  0.0769 -0.0568
  815SOL    HW1 2595   3.281   3.997   1.809 -1.1587  0.9251 -2.0225
  815SOL    HW2 2596   3.137   3.973   1.883  0.6105 -0.4804  1.2044
  816SOL     OW 2597   0.831   4.275   4.766  0.5479  0.6122  0.0667
  816SOL    HW1 2598   0.760   4.341   4.739  0.1410  0.0749 -0.2098
  816SOL    HW2 2599   0.917   4.298   4.721  0.3784  0.8804 -0.1247
  817SOL     OW 2600   3.374   5.503   5.104 -0.0722 -0.6297  0.4251
  817SOL    HW1 2601   3.461   5.460   5.084  0.5124 -0.2215  1.9630
  817SOL    HW2 2602   3.357   5.576   5.038  1.5988  0.4289  1.0975
  818SOL     OW 2603   2.745   5.476   4.397 -0.1392 -0.2993 -0.6555
  818SOL    HW1 2604   2.732   5.573   4.419  0.9176  0.1013 -1.7025
  818SOL    HW2 2605   2.658   5.436   4.370 -0.9492 -0.1317  1.5530
  819SOL     OW 2606   2.159   1.465   5.906 -0.3599 -0.1036 -0.2616
  819SOL    HW1 2607   2.071   1.494   5.943 -2.3852 -2.8511 -2.4440
  819SOL    HW2 2608   2.194   1.388   5.960 -1.5614 -1.8075 -1.7705
  820SOL     OW 2609   3.504   1.411   6.256 -0.1881 -0.2050  0.2819
  820SOL    HW1 2610   3.506   1.510   6.244  0.3022 -0.2047  0.3532
  820SOL    HW2 2611   3.540   1.367   6.174  2.6293 -0.2199  1.4122
  821SOL     OW 2612   4.721   2.108   4.860 -0.3510  0.5021 -0.2426
  821SOL    HW1 2613   4.641   2.167   4.850  0.6062  1.4739 -3.0195
  821SOL    HW2 2614   4.744   2.099   4.957 -2.3163  2.1890  0.4536
  822SOL     OW 2615   0.714   1.682   6.349 -0.0053  0.9931 -0.4737
  822SOL    HW1 2616   0.793   1.743   6.335 -0.5264  1.9414  0.5643
  822SOL    HW2 2617   0.632   1.738   6.366 -1.3666  0.1336 -3.4875
  823SOL     OW 2618   2.335   6.502   6.939 -0.1778  0.6794  0.1402
  823SOL    HW1 2619   2.334   6.458   0.029  0.8244 -0.5084 -0.3939
  823SOL    HW2 2620   2.365   6.435   6.870 -0.7456  1.6169 -1.0479
  824SOL     OW 2621   2.002   5.406   3.810 -0.0679 -0.4123 -0.1793
  824SOL    HW1 2622   2.004   5.495   3.854 -0.6289  0.8651 -2.5798
  824SOL    HW2 2623   2.080   5.398   3.748 -0.6620 -1.1053 -0.8532
  825SOL     OW 2624   1.896   2.352   3.541  0.4282  0.1526 -0.6271
  825SOL    HW1 2625   1.811   2.387   3.503 -0.0272  0.4772  0.6318
  825SOL    HW2 2626   1.914   2.396   3.629  1.4456 -0.5475 -0.4595
  826SOL     OW 2627   1.407   3.488   0.017  0.8394  0.2600  0.1228
  826SOL    HW1 2628   1.440   3.496   0.111  0.7082  0.1916  0.1750
  826SOL    HW2 2629   1.352   3.568   6.994 -0.4332 -0.4324  0.6291
  827SOL     OW 2630   2.423   2.746   6.493 -0.0756 -0.2064 -0.6847
  827SOL    HW1 2631   2.482   2.675   6.455  0.2812 -1.1625  1.4750
  827SOL    HW2 2632   2.328   2.726   6.471  0.1047 -0.8025 -0.9398
  828SOL     OW 2633   3.110   4.280   4.283  0.0352 -0.3889 -0.2707
  828SOL    HW1 2634   3.144   4.257   4.374  1.1749  1.7534 -0.0838
  828SOL    HW2 2635   3.050   4.360   4.289 -0.3695 -0.5906 -1.3389
  829SOL     OW 2636   2.029   5.072   0.113 -0.0731 -0.0861 -0.2670
  829SOL    HW1 2637   2.093   5.148   0.100 -0.4643  0.1980 -0.5619
  829SOL    HW2 2638   1.992   5.044   0.025 -0.6307 -0.0061 -0.0642
  830SOL     OW 2639   4.147   0.713   4.926 -0.0235 -0.3538 -0.1874
  830SOL    HW1 2640   4.179   0.673   4.840  1.3409  1.7670 -0.7486
  830SOL    HW2 2641   4.206   0.682   5.000  1.1278  0.6060 -0.6446
  831SOL     OW 2642   3.374   2.709   6.516 -0.3626 -0.2855  0.0812
  831SOL    HW1 2643   3.325   2.794   6.538  1.0239  0.7562 -0.6621
  831SOL    HW2 2644   3.466   2.713   6.554  1.1007  0.3049 -3.1523
  832SOL     OW 2645   3.601   3.676   4.107  0.2535  0.0778 -0.1163
  832SOL    HW1 2646   3.631   3.677   4.011  0.9107  2.4296  0.0647
  832SOL    HW2 2647   3.601   3.769   4.143 -4.3221 -0.1069  0.8878
  833SOL     OW 2648   2.893   4.171   2.867 -0.5621  0.1288 -0.6997
  833SOL    HW1 2649   2.969   4.107   2.865 -2.1559 -1.8456 -1.9894
  833SOL    HW2 2650   2.928   4.264   2.879  1.8466 -0.8834  1.0082
  834SOL     OW 2651   5.933   1.383   4.754  0.3672 -0.0754  0.3780
  834SOL    HW1 2652   5.930   1.479   4.728  2.3078 -0.2807 -0.7969
  834SOL    HW2 2653   5.880   1.329   4.688  0.9413 -0.0004 -0.1629
  835SOL     OW 2654   1.078   1.935   3.036  0.1755 -0.2040 -0.4490
  835SOL    HW1 2655   1.131   1.875   2.976 -0.1001  0.3957 -1.2982
  835SOL    HW2 2656   0.989   1.893   3.053  0.4024 -0.5647 -0.1226
  836SOL     OW 2657   1.841   0.965   2.858 -0.1999  0.0770  0.1106
  836SOL    HW1 2658   1.873   0.967   2.952 -2.4436  0.7414  0.9110
  836SOL    HW2 2659   1.764   0.902   2.850  1.5267 -2.0301 -1.9014
  837SOL     OW 2660   2.969   3.222   3.567  0.3800 -0.8524  0.1188
  837SOL    HW1 2661   3.001   3.207   3.661 -2.2144  0.9524  1.4007
  837SOL    HW2 2662   3.031   3.285   3.520  0.5457 -0.0797  1.3471
  838SOL     OW 2663   1.827   4.777   3.375 -0.1359  0.0499  0.2068
  838SOL    HW1 2664   1.813   4.688   3.418 -0.6413  0.7039  1.4562
  838SOL    HW2 2665   1.878   4.766   3.290 -0.2952 -1.4351  0.2855
  839SOL     OW 2666   2.962   5.083   3.675 -0.0263  0.1932 -0.3397
  839SOL    HW1 2667   2.918   5.009   3.727  1.1024 -0.0224  0.3424
  839SOL    HW2 2668   2.975   5.054   3.580 -0.5875 -0.0540 -0.3452
  840SOL     OW 2669   0.658   3.356   4.753  0.1831  0.3046  0.0686
  840SOL    HW1 2670   0.667   3.455   4.764  0.6882  0.2412  0.2306
  840SOL    HW2 2671   0.591   3.322   4.820 -3.5917  1.1565 -2.9205
  841SOL     OW 2672   6.360   3.960   4.814  0.2243 -0.1935 -0.1496
  841SOL    HW1 2673   6.374   3.866   4.844  1.6415 -0.4286 -1.4430
  841SOL    HW2 2674   6.262   3.977   4.802 -0.1412 -1.1122  1.2083
  842SOL     OW 2675   2.790   5.498   6.538  0.1052  0.3690 -0.6646
  842SOL    HW1 2676   2.690   5.500   6.539  0.0929  1.0805 -1.5462
  842SOL    HW2 2677   2.825   5.563   6.605 -0.0160  0.1443 -0.3781
  843SOL     OW 2678   2.507   5.680   5.381 -0.1730  0.0564 -0.1448
  843SOL    HW1 2679   2.535   5.589   5.412 -1.3108 -0.5346 -0.8073
  843SOL    HW2 2680   2.466   5.673   5.290  2.2542  1.6220 -1.4740
  844SOL     OW 2681   2.276   2.663   3.136  0.5706  0.6198 -0.9016
  844SOL    HW1 2682   2.213   2.587   3.156 -0.3387  1.6407  0.3168
  844SOL    HW2 2683   2.366   2.643   3.174  0.4929 -0.0852 -1.0808
  845SOL     OW 2684   5.094   2.290   5.614  0.0075 -0.1212 -0.4781
  845SOL    HW1 2685   5.006   2.316   5.654 -1.6608 -1.5488 -2.9518
  845SOL    HW2 2686   5.124   2.203   5.653  0.9637  0.8753  1.1507
  846SOL     OW 2687   0.245   2.229   4.326  0.7286  0.5564  0.1174
  846SOL    HW1 2688   0.210   2.142   4.362 -0.1077  1.4636  1.6101
  846SOL    HW2 2689   0.341   2.218   4.302  0.2676 -1.1620 -1.1247
  847SOL     OW 2690   6.047   3.026   5.274  0.3197  0.0892 -0.0406
  847SOL    HW1 2691   5.963   2.974   5.286  0.6914 -0.7476 -0.8912
  847SOL    HW2 2692   6.097   3.029   5.360  0.4083 -1.2078 -0.0313
  848SOL     OW 2693   0.901   3.416   6.532 -0.1582  0.4205  0.0112
  848SOL    HW1 2694   0.890   3.342   6.465 -0.8425  1.4915 -1.0941
  848SOL    HW2 2695   0.998   3.426   6.555 -0.1299 -1.3922  0.8854
  849SOL     OW 2696   2.078   5.854   5.770  0.2506  0.0679  0.0131
  849SOL    HW1 2697   1.982   5.871   5.788 -0.9505 -3.1476 -2.4105
  849SOL    HW2 2698   2.117   5.932   5.720 -1.4146  0.8846 -0.0701
  850SOL     OW 2699   2.662   3.500   0.112 -0.3080  0.3034 -0.3415
  850SOL    HW1 2700   2.602   3.561   0.061 -0.2715 -0.6410 -1.5580
  850SOL    HW2 2701   2.617   3.473   0.198 -0.5926  1.4932 -0.1033
  851SOL     OW 2702   1.472   3.002   6.638  0.3872 -0.2734 -0.3541
  851SOL    HW1 2703   1.393   2.949   6.670 -0.3396  1.2267  0.4581
  851SOL    HW2 2704   1.526   2.946   6.575 -0.2287 -2.0189  0.5963
  852SOL     OW 2705   4.208   1.446   4.767 -0.2420 -0.1317 -0.1323
  852SOL    HW1 2706   4.232   1.435   4.863  0.4862 -1.8257 -0.4765
  852SOL    HW2 2707   4.115   1.412   4.752 -0.7856  1.1624  0.1466
  853SOL     OW 2708   1.050   4.138   4.079 -0.2076 -0.1666 -0.4200
  853SOL    HW1 2709   1.063   4.085   4.163  0.8273  1.4657  0.4868
  853SOL    HW2 2710   0.956   4.124   4.046 -1.1926  0.4442  1.9292
  854SOL     OW 2711   2.514   5.374   4.304 -0.1307 -0.5463  0.3504
  854SOL    HW1 2712   2.459   5.337   4.228 -0.0790  0.3418 -0.1399
  854SOL    HW2 2713   2.453   5.407   4.376 -0.3477  1.5611 -0.7201
  855SOL     OW 2714   1.770   6.789   5.663  0.2777  0.5910 -0.3194
  855SOL    HW1 2715   1.863   6.764   5.689 -0.4113 -3.4236 -1.0836
  855SOL    HW2 2716   1.727   6.838   5.739  2.4913  1.2245  0.6286
  856SOL     OW 2717   4.788   3.021   5.879  0.0324  0.3584  0.3449
  856SOL    HW1 2718   4.787   3.092   5.808 -0.5428  1.1409  1.1106
  856SOL    HW2 2719   4.714   2.957   5.862 -0.2264  0.6545  0.3391
  857SOL     OW 2720   0.431   2.277   4.721 -1.2603 -0.2116  0.3073
  857SOL    HW1 2721   0.520   2.264   4.764 -1.3753 -1.7847  0.1288
  857SOL    HW2 2722   0.442   2.328   4.636 -0.6778  0.5208  0.8135
  858SOL     OW 2723   0.866   1.718   4.318  0.2432  0.0943 -0.7502
  858SOL    HW1 2724   0.862   1.814   4.292 -0.0299 -0.2755 -2.1440
  858SOL    HW2 2725   0.782   1.672   4.290  0.0594 -0.4061  0.5603
  859SOL     OW 2726   5.512   3.585   6.129  0.1931 -0.3656  0.5854
  859SOL    HW1 2727   5.526   3.526   6.049 -1.1295  0.5715 -0.3791
  859SOL    HW2 2728   5.418   3.619   6.129  0.3265  0.0726  2.2793
  860SOL     OW 2729   1.869   2.931   0.410  0.1825 -0.1194 -0.2571
  860SOL    HW1 2730   1.823   2.995   0.471  2.5701  1.1333  0.3578
  860SOL    HW2 2731   1.862   2.962   0.316 -1.5359 -0.8184 -0.3902
  861SOL     OW 2732   1.947   0.153   5.596 -0.0401 -0.2460 -0.0158
  861SOL    HW1 2733   1.940   0.076   5.532  0.1577  0.6724 -1.1883
  861SOL    HW2 2734   2.040   0.191   5.592 -0.2417  0.2854  0.2669
  862SOL     OW 2735   3.036   4.466   1.782 -0.1971  0.1214  0.5065
  862SOL    HW1 2736   3.013   4.529   1.708  0.3404  0.0525  0.2726
  862SOL    HW2 2737   3.038   4.372   1.747 -0.4042  0.0338  0.7187
  863SOL     OW 2738   2.896   3.044   6.739 -0.3358  0.3410  0.5175
  863SOL    HW1 2739   2.973   3.107   6.727  1.2567 -2.0388 -3.8781
  863SOL    HW2 2740   2.818   3.076   6.685  0.0067 -0.6527 -0.6064
  864SOL     OW 2741   6.449   3.360   4.293  0.7212  0.6000 -0.3420
  864SOL    HW1 2742   6.490   3.324   4.376  0.6674  0.4062 -0.3978
  864SOL    HW2 2743   6.384   3.432   4.316 -0.7698 -0.7822 -0.0544
  865SOL     OW 2744   3.536   6.939   4.722  0.0014 -0.0264 -0.0649
  865SOL    HW1 2745   3.617   6.956   4.778 -0.6718 -0.1597  0.9632
  865SOL    HW2 2746   3.480   6.868   4.765  0.4379 -1.5842 -1.9022
  866SOL     OW 2747   2.030   4.487   1.414 -0.2314  0.1330  0.4461
  866SOL    HW1 2748   1.990   4.495   1.323  0.3708  0.9676  0.2358
  866SOL    HW2 2749   2.129   4.501   1.407 -0.2219  0.4985  1.2671
  867SOL     OW 2750   1.881   2.444   1.612 -0.4133 -0.2406  0.4842
  867SOL    HW1 2751   1.890   2.403   1.702 -1.5980 -1.6611  0.0044
  867SOL    HW2 2752   1.969   2.478   1.581  0.1212 -0.2593  1.9287
  868SOL     OW 2753   6.248   2.903   4.952  0.2610  0.3801  0.0999
  868SOL    HW1 2754   6.303   2.869   5.029 -0.5643  0.4796  0.7572
  868SOL    HW2 2755   6.216   2.995   4.973  3.9144  2.4360 -2.3959
  869SOL     OW 2756   2.590   4.179   6.093  0.2349  0.4186 -0.3488
  869SOL    HW1 2757   2.563   4.088   6.126  1.6341  0.2102  0.2698
  869SOL    HW2 2758   2.524   4.210   6.024  0.2112 -1.4593 -1.2459
  870SOL     OW 2759   3.080   0.125   4.867  0.3364  0.3299 -0.3517
  870SOL    HW1 2760   3.070   0.203   4.805  0.5584 -0.9064 -1.9852
  870SOL    HW2 2761   2.993   0.075   4.871  0.3977  0.2610  0.1419
  871SOL     OW 2762   2.991   2.326   3.497 -0.2162  0.1898 -0.2798
  871SOL    HW1 2763   2.891   2.335   3.501 -0.3723 -0.9131 -1.1348
  871SOL    HW2 2764   3.030   2.340   3.588 -1.0508  1.5536 -0.1018
  872SOL     OW 2765   6.167   2.155   5.386  0.5708 -0.3648  0.2321
  872SOL    HW1 2766   6.078   2.127   5.420 -0.4158  3.3894  1.2015
  872SOL    HW2 2767   6.231   2.078   5.393 -1.8903 -2.4242  1.9851
  873SOL     OW 2768   1.785   0.757   6.061 -0.3746 -0.7415  0.2848
  873SOL    HW1 2769   1.805   0.807   5.977  1.3400 -2.1158 -0.1835
  873SOL    HW2 2770   1.702   0.702   6.048 -1.3180  0.6336  0.2544
  874SOL     OW 2771   3.935   0.391   5.639 -0.1822 -0.1751  0.0028
  874SOL    HW1 2772   4.034   0.406   5.645  0.3943 -2.5885 -1.8961
  874SOL    HW2 2773   3.898   0.442   5.562 -0.2503  0.0323  0.1729
  875SOL     OW 2774   1.163   3.011   1.246 -0.3218 -0.4809  0.2392
  875SOL    HW1 2775   1.171   2.958   1.331 -2.2059 -0.6912  0.3313
  875SOL    HW2 2776   1.149   2.948   1.169  1.4008 -0.2931 -0.2618
  876SOL     OW 2777   2.261   5.813   3.981 -0.2826  0.1527  0.6192
  876SOL    HW1 2778   2.325   5.737   3.969 -0.9217 -0.5329  1.4811
  876SOL    HW2 2779   2.242   5.826   4.078 -0.4306  1.2211  0.4607
  877SOL     OW 2780   2.026   3.060   1.692  0.1136 -0.2710  0.1105
  877SOL    HW1 2781   2.032   3.147   1.643 -0.8618  0.0211  0.4802
  877SOL    HW2 2782   2.072   2.989   1.640  1.2659  0.5311 -0.0221
  878SOL     OW 2783   2.287   4.800   3.481 -0.4367  0.4120 -0.2422
  878SOL    HW1 2784   2.328   4.812   3.390 -1.1901 -0.3361 -0.7034
  878SOL    HW2 2785   2.191   4.829   3.479 -0.9903 -1.2740 -0.2056
  879SOL     OW 2786   2.350   1.302   6.006  0.0176 -0.0162 -0.1489
  879SOL    HW1 2787   2.438   1.334   5.970  0.6696 -0.4856  0.9886
  879SOL    HW2 2788   2.344   1.203   5.996 -1.0856  0.1798 -1.6951
  880SOL     OW 2789   2.544   2.864   0.418 -0.1010 -0.8504  0.3212
  880SOL    HW1 2790   2.634   2.899   0.441 -0.2752 -0.0742 -0.1341
  880SOL    HW2 2791   2.552   2.795   0.346  0.0756 -0.3192 -0.1733
  881SOL     OW 2792   1.841   4.897   5.806 -0.6729  0.0821  0.0295
  881SOL    HW1 2793   1.811   4.959   5.878 -1.8130 -0.6788  0.2298
  881SOL    HW2 2794   1.775   4.898   5.731 -0.4349 -0.5012 -0.1956
  882SOL     OW 2795   2.119   5.723   4.839  0.3040  0.1561  0.1407
  882SOL    HW1 2796   2.133   5.670   4.922 -0.1771  0.2472  0.2879
  882SOL    HW2 2797   2.023   5.716   4.811  0.5106 -0.0628 -0.5393
  883SOL     OW 2798   3.398   2.424   3.972  0.3545 -0.3958 -0.5987
  883SOL    HW1 2799   3.462   2.491   3.935 -1.0797 -0.0803 -2.6419
  883SOL    HW2 2800   3.448   2.342   4.001  1.7591  0.1524 -1.4028
  884SOL     OW 2801   4.206   6.312   5.010  0.0245  0.0798 -0.0899
  884SOL    HW1 2802   4.155   6.389   4.971 -0.7050 -1.2415 -1.9286
  884SOL    HW2 2803   4.263   6.270   4.939  0.1785 -1.2512  0.7720
  885SOL     OW 2804   4.061   6.103   5.115  0.2176  0.1549 -0.1870
  885SOL    HW1 2805   3.980   6.143   5.158 -0.3493  0.3076 -1.3477
  885SOL    HW2 2806   4.112   6.175   5.066  0.8251 -0.0160  0.1827
  886SOL     OW 2807   5.787   1.186   5.551 -0.0992  0.0927  0.0988
  886SOL    HW1 2808   5.777   1.103   5.606  1.2449  0.1097  0.4192
  886SOL    HW2 2809   5.706   1.199   5.494  0.4775 -2.6020 -1.5242
  887SOL     OW 2810   4.382   1.689   4.213  0.0553 -0.2412 -0.0249
  887SOL    HW1 2811   4.413   1.780   4.240  0.1855 -0.2495 -0.1464
  887SOL    HW2 2812   4.421   1.621   4.276 -0.5164 -0.1613  0.4273
  888SOL     OW 2813   3.265   0.498   3.778  0.1690 -0.0954  0.2235
  888SOL    HW1 2814   3.348   0.536   3.737 -0.8455 -0.3689 -2.2611
  888SOL    HW2 2815   3.200   0.474   3.706 -2.0210 -0.0694  2.0634
  889SOL     OW 2816   0.082   2.415   4.686 -0.2566 -0.5150 -0.0342
  889SOL    HW1 2817   6.990   2.451   4.675 -0.7341 -1.5332  0.5934
  889SOL    HW2 2818   0.088   2.325   4.645  0.8742  0.1336 -1.3830
  890SOL     OW 2819   3.130   1.132   3.589 -0.4266 -0.3786 -0.2880
  890SOL    HW1 2820   3.053   1.158   3.531 -0.7935 -1.3172 -0.2393
  890SOL    HW2 2821   3.212   1.123   3.533 -0.1606  1.3249 -0.2355
  891SOL     OW 2822   2.947   4.166   4.866  0.1110 -0.0152 -0.3232
  891SOL    HW1 2823   3.008   4.244   4.854  0.0913  0.0269 -0.1439
  891SOL    HW2 2824   2.980   4.109   4.941 -1.2464  1.1467  1.2246
  892SOL     OW 2825   2.144   4.487   2.922  0.7267  0.1566 -0.3057
  892SOL    HW1 2826   2.233   4.446   2.901  1.4630  1.0142  0.9467
  892SOL    HW2 2827   2.158   4.568   2.979 -0.8879  0.0997  0.2222
  893SOL     OW 2828   1.602   0.544   5.774 -0.3889 -0.1897  0.0632
  893SOL    HW1 2829   1.638   0.460   5.814 -0.2789 -0.1964 -0.0478
  893SOL    HW2 2830   1.671   0.585   5.715 -0.6369 -0.3221 -0.3311
  894SOL     OW 2831   1.318   4.247   4.646 -0.5074  0.3321  0.5536
  894SOL    HW1 2832   1.367   4.187   4.710 -0.9707  0.2459  0.8269
  894SOL    HW2 2833   1.371   4.254   4.561 -0.8140 -1.0970  0.2124
  895SOL     OW 2834   1.249   1.722   4.778 -0.4465  0.0883 -0.7672
  895SOL    HW1 2835   1.217   1.672   4.698  0.4472 -1.5299 -0.1665
  895SOL    HW2 2836   1.346   1.743   4.767 -0.7424  1.4852 -0.8805
  896SOL     OW 2837   1.918   2.100   2.962  0.2235 -0.7232  0.1369
  896SOL    HW1 2838   1.942   2.162   3.037  0.3984 -0.0360 -0.4879
  896SOL    HW2 2839   2.001   2.064   2.920  0.3024  1.7581 -2.1091
  897SOL     OW 2840   2.834   2.041   5.655  0.0590 -0.3048 -0.2264
  897SOL    HW1 2841   2.770   2.027   5.579  2.4480  1.2629 -2.7373
  897SOL    HW2 2842   2.878   1.955   5.678  0.6716 -0.5227 -2.0299
  898SOL     OW 2843   0.279   1.669   5.567 -0.3956  0.0122 -0.0131
  898SOL    HW1 2844   0.360   1.628   5.607  1.4187  2.3528 -1.0434
  898SOL    HW2 2845   0.248   1.745   5.624  0.0577  1.0909 -1.1423
  899SOL     OW 2846   0.345   2.270   5.331 -0.2458  0.3219  0.1576
  899SOL    HW1 2847   0.431   2.239   5.293 -1.4700 -2.0283 -0.8758
  899SOL    HW2 2848   0.329   2.365   5.304  2.1097  0.9363  0.6711
  900SOL     OW 2849   2.669   4.412   6.239 -0.1545  0.3944  0.0767
  900SOL    HW1 2850   2.658   4.489   6.177 -0.8391  1.4037  1.4129
  900SOL    HW2 2851   2.639   4.328   6.192 -0.0279  1.0106 -1.1619
  901SOL     OW 2852   0.596   2.409   5.526 -0.4547 -0.3488  0.1978
  901SOL    HW1 2853   0.631   2.317   5.507 -0.1821  0.0394 -1.2380
  901SOL    HW2 2854   0.669   2.464   5.567 -0.8537 -0.9801  1.8732
  902SOL     OW 2855   1.950   5.400   6.546 -0.4268  0.1999 -0.3171
  902SOL    HW1 2856   1.854   5.380   6.527 -0.1530 -1.3271 -0.2049
  902SOL    HW2 2857   1.966   5.498   6.534 -1.9781  0.4786 -0.3809
  903SOL     OW 2858   1.910   3.950   2.218  0.5636  0.2161 -0.4175
  903SOL    HW1 2859   1.865   4.024   2.168 -1.7889 -0.4861  0.5590
  903SOL    HW2 2860   1.868   3.863   2.194  1.5178 -0.5016  0.4231
  904SOL     OW 2861   3.298   5.991   6.066  0.5167 -0.3711  0.0348
  904SOL    HW1 2862   3.220   5.968   6.008  0.5107 -0.3225  0.0232
  904SOL    HW2 2863   3.379   5.941   6.035  0.2802 -1.1359  0.6151
  905SOL     OW 2864   4.146   3.525   3.995 -0.1467  0.3385  0.3820
  905SOL    HW1 2865   4.091   3.456   3.948  0.1493 -0.1687  0.7748
  905SOL    HW2 2866   4.127   3.522   4.093 -1.8930  2.4044  0.1821
  906SOL     OW 2867   6.696   2.152   4.624  0.3067 -0.2695 -0.6929
  906SOL    HW1 2868   6.757   2.152   4.544  0.0176 -0.7977 -0.9133
  906SOL    HW2 2869   6.603   2.170   4.595  0.0233 -1.5242 -0.6206
  907SOL     OW 2870   3.673   4.684   5.166 -0.1075  0.5044  0.1936
  907SOL    HW1 2871   3.717   4.767   5.132  1.1073  0.3198  1.2215
  907SOL    HW2 2872   3.690   4.676   5.264 -0.2638 -0.9116  0.1191
  908SOL     OW 2873   1.450   1.175   3.435  0.2772 -0.3430 -0.0467
  908SOL    HW1 2874   1.546   1.156   3.411  0.6857 -2.1997  2.6254
  908SOL    HW2 2875   1.396   1.091   3.426 -0.2086 -0.3312  2.0884
  909SOL     OW 2876   4.354   3.780   5.614  0.5628 -0.4046 -0.0479
  909SOL    HW1 2877   4.439   3.782   5.561  0.4503 -1.5767 -0.2945
  909SOL    HW2 2878   4.361   3.844   5.690  1.4667 -0.1056 -0.3711
  910SOL     OW 2879   0.853   2.661   6.287 -0.2859  0.4373 -0.2603
  910SOL    HW1 2880   0.775   2.724   6.286  0.8020  1.8637 -2.2379
  910SOL    HW2 2881   0.847   2.599   6.208 -1.1842 -1.8562  1.4975
  911SOL     OW 2882   4.504   4.821   6.165 -0.0552  0.3130 -0.0010
  911SOL    HW1 2883   4.535   4.864   6.250  1.4224 -0.7547  0.0266
  911SOL    HW2 2884   4.484   4.725   6.181  0.1172  0.1285 -0.8235
  912SOL     OW 2885   2.480   4.585   1.196 -0.0389 -0.4053 -0.4046
  912SOL    HW1 2886   2.472   4.653   1.123 -0.1909 -0.8816 -0.8322
  912SOL    HW2 2887   2.576   4.559   1.207  0.2083  0.8468  0.6566
  913SOL     OW 2888   5.984   3.295   6.552 -0.2437 -0.6414  0.5970
  913SOL    HW1 2889   5.929   3.257   6.627 -0.1821  0.4437  1.2049
  913SOL    HW2 2890   5.929   3.360   6.500 -0.1526 -1.0793 -0.0673
  914SOL     OW 2891   1.732   3.574   3.842  0.1363  0.5742 -0.2091
  914SOL    HW1 2892   1.725   3.639   3.917  0.0227  2.1004 -1.4884
  914SOL    HW2 2893   1.824   3.578   3.803 -0.5534  1.8421 -1.8562
  915SOL     OW 2894   2.802   4.612   1.056  0.1076 -0.2156 -0.1781
  915SOL    HW1 2895   2.783   4.632   1.152  0.4000 -0.5413 -0.0488
  915SOL    HW2 2896   2.759   4.525   1.031 -2.2878  1.1307 -1.0983
  916SOL     OW 2897   2.644   4.909   0.846  0.9377 -0.2140  0.2333
  916SOL    HW1 2898   2.637   4.959   0.760  0.3665  1.9125  1.4298
  916SOL    HW2 2899   2.728   4.936   0.894  1.6646 -1.9738  0.0287
  917SOL     OW 2900   4.154   2.100   4.872  0.3035 -0.2058 -0.2924
  917SOL    HW1 2901   4.143   2.185   4.924 -0.2917 -0.5023  0.0835
  917SOL    HW2 2902   4.075   2.087   4.812  0.7987 -0.0709 -0.9703
  918SOL     OW 2903   1.093   2.031   5.322 -0.3236  0.6570 -0.6091
  918SOL    HW1 2904   1.011   1.974   5.329  0.2147 -0.1634 -0.8816
  918SOL    HW2 2905   1.151   2.016   5.402 -1.5412  3.0681  0.8594
  919SOL     OW 2906   3.733   0.470   5.441  0.3199 -0.1507  0.1723
  919SOL    HW1 2907   3.731   0.555   5.389  1.5237  0.2329  0.7421
  919SOL    HW2 2908   3.754   0.394   5.380  2.4694  0.3928  0.1701
  920SOL     OW 2909   3.319   0.129   4.975 -0.2045  0.0771 -0.2358
  920SOL    HW1 2910   3.226   0.141   4.942 -1.2828  1.6768  3.0384
  920SOL    HW2 2911   3.372   0.211   4.957 -0.1267  0.0723 -0.0358
  921SOL     OW 2912   6.528   1.638   4.958 -0.2056  0.5172 -0.7144
  921SOL    HW1 2913   6.511   1.728   4.999 -1.0200  0.3014 -0.5503
  921SOL    HW2 2914   6.449   1.579   4.975  1.0047 -0.7762  0.6458
  922SOL     OW 2915   3.620   3.380   6.044  0.5411  0.7829 -0.2696
  922SOL    HW1 2916   3.684   3.386   5.967 -0.6008  0.3126 -1.2935
  922SOL    HW2 2917   3.652   3.310   6.108  1.1996  0.7449 -0.6354
  923SOL     OW 2918   3.199   2.262   0.571 -0.3662  0.4183  0.1562
  923SOL    HW1 2919   3.279   2.210   0.540  0.6253  1.5034  0.8252
  923SOL    HW2 2920   3.117   2.205   0.564  0.8852 -1.7773  2.3484
  924SOL     OW 2921   1.837   4.600   4.483 -0.3783 -0.1625 -0.2725
  924SOL    HW1 2922   1.802   4.682   4.439 -2.0343 -0.6724 -0.0178
  924SOL    HW2 2923   1.886   4.543   4.417 -1.1696 -0.0145 -0.9949
  925SOL     OW 2924   1.757   1.749   6.423  0.0596  0.5354 -0.7194
  925SOL    HW1 2925   1.699   1.822   6.461 -1.1948 -0.3132 -0.9543
  925SOL    HW2 2926   1.832   1.791   6.371 -1.3619  1.6862 -1.9432
  926SOL     OW 2927   0.482   4.334   6.031 -0.8630  0.6145 -0.1336
  926SOL    HW1 2928   0.527   4.352   5.944 -0.0408 -1.6923 -0.2436
  926SOL    HW2 2929   0.392   4.294   6.015 -1.5429  1.9953  0.1042
  927SOL     OW 2930   3.487   2.916   6.812 -0.1483  0.6834  0.6470
  927SOL    HW1 2931   3.444   2.874   6.892 -0.1901  2.0350  1.3606
  927SOL    HW2 2932   3.572   2.961   6.839  1.3124 -1.2060 -0.6037
  928SOL     OW 2933   2.207   3.198   2.332  0.1028  0.2769 -0.3835
  928SOL    HW1 2934   2.183   3.118   2.278 -0.2750  1.6278 -2.3255
  928SOL    HW2 2935   2.209   3.173   2.429 -1.4879 -1.7172 -0.7875
  929SOL     OW 2936   3.857   3.051   0.254  0.0752 -0.3136 -0.0030
  929SOL    HW1 2937   3.830   2.992   0.329 -1.1621 -0.0517 -0.2140
  929SOL    HW2 2938   3.775   3.077   0.201  0.2091  3.1604  1.2339
  930SOL     OW 2939   6.647   3.534   5.243 -0.0699  0.2711 -0.2562
  930SOL    HW1 2940   6.717   3.486   5.190  0.2306  1.2272 -0.7523
  930SOL    HW2 2941   6.612   3.474   5.315  0.7271 -0.4703 -0.4741
  931SOL     OW 2942   2.080   2.480   3.191 -0.7397  0.6559  0.1259
  931SOL    HW1 2943   1.983   2.477   3.166 -0.7980 -0.7545  0.4652
  931SOL    HW2 2944   2.100   2.407   3.256  0.6821  0.5675 -0.3786
  932SOL     OW 2945   2.438   3.213   2.042 -0.0117 -0.1992  0.4401
  932SOL    HW1 2946   2.479   3.163   1.966  1.8288  0.1242  1.1542
  932SOL    HW2 2947   2.419   3.307   2.015 -1.7101 -0.7403 -0.3388
  933SOL     OW 2948   6.035   2.323   5.756  0.2506 -0.0298  0.1753
  933SOL    HW1 2949   6.020   2.416   5.791 -3.3710  0.5312 -2.2565
  933SOL    HW2 2950   6.056   2.328   5.659  0.4536 -1.7538  0.1135
  934SOL     OW 2951   2.631   3.343   1.293 -0.5819 -0.2215 -0.3572
  934SOL    HW1 2952   2.711   3.292   1.327 -1.7081 -1.8935 -0.0909
  934SOL    HW2 2953   2.592   3.397   1.367 -0.9842 -1.1488  0.1302
  935SOL     OW 2954   2.826   0.755   4.560 -0.0514 -0.1670 -0.0565
  935SOL    HW1 2955   2.764   0.833   4.548  0.0140 -0.2704 -1.2094
  935SOL    HW2 2956   2.880   0.743   4.476  1.0390 -0.5068  0.6739
  936SOL     OW 2957   2.131   4.591   3.859  0.4118 -0.1936 -0.2523
  936SOL    HW1 2958   2.117   4.500   3.820  1.2359 -1.0162  1.3049
  936SOL    HW2 2959   2.226   4.601   3.889  0.2029  0.9988  0.0789
  937SOL     OW 2960   3.222   4.398   5.108 -0.1907 -0.0611 -0.1830
  937SOL    HW1 2961   3.186   4.359   5.023  0.2929  0.0807 -0.4530
  937SOL    HW2 2962   3.145   4.426   5.166 -0.5836 -1.7485  0.1847
  938SOL     OW 2963   5.466   3.178   4.556  0.4061  0.0366  0.2730
  938SOL    HW1 2964   5.400   3.104   4.569  1.7958 -1.2295  0.4367
  938SOL    HW2 2965   5.419   3.260   4.524 -1.0875 -1.1603 -0.7181
  939SOL     OW 2966   2.825   6.584   5.594 -0.2965 -0.7139 -0.3949
  939SOL    HW1 2967   2.735   6.621   5.570  0.3624  1.6508  0.4999
  939SOL    HW2 2968   2.824   6.555   5.689 -0.2235 -1.1008 -0.5110
  940SOL     OW 2969   4.565   0.681   4.511 -0.3964  0.3502 -0.3706
  940SOL    HW1 2970   4.567   0.648   4.606 -2.2991 -0.6763 -0.6352
  940SOL    HW2 2971   4.658   0.685   4.475  0.2110 -1.0713  0.9439
  941SOL     OW 2972   4.467   2.017   3.505 -0.3447  0.5014 -0.7384
  941SOL    HW1 2973   4.440   2.109   3.537  0.8974  0.9046 -0.8166
  941SOL    HW2 2974   4.530   2.026   3.428  0.2276 -0.4183 -0.3878
  942SOL     OW 2975   3.304   1.964   3.849  0.8267  0.1220  0.4262
  942SOL    HW1 2976   3.248   1.981   3.768  1.6290  0.8082 -0.0130
  942SOL    HW2 2977   3.348   1.875   3.841 -1.5156 -1.2339  1.5980
  943SOL     OW 2978   1.603   2.125   6.871 -0.1998 -0.7027 -0.6621
  943SOL    HW1 2979   1.683   2.119   6.811  0.4162 -0.6848  0.1354
  943SOL    HW2 2980   1.620   2.193   6.942 -0.4654 -1.5015  0.1851
  944SOL     OW 2981   2.890   6.763   3.261  0.4636  0.0761  0.2279
  944SOL    HW1 2982   2.824   6.814   3.316  1.9274  1.6654  0.6071
  944SOL    HW2 2983   2.973   6.817   3.251  1.8329 -1.9785  0.0006
  945SOL     OW 2984   2.711   5.096   4.649 -0.7113 -0.3581  0.0099
  945SOL    HW1 2985   2.718   5.106   4.748  0.3016 -1.4186  0.0701
  945SOL    HW2 2986   2.752   5.009   4.622  0.1234  0.4653 -1.4750
  946SOL     OW 2987   2.262   3.161   3.611  0.1616 -0.7783 -0.5623
  946SOL    HW1 2988   2.223   3.123   3.527  0.3422 -0.8574 -0.6115
  946SOL    HW2 2989   2.272   3.088   3.679 -1.4449 -0.4348  0.0923
  947SOL     OW 2990   6.360   2.743   4.371  0.1014 -0.8326 -0.3585
  947SOL    HW1 2991   6.436   2.773   4.313  1.0184  1.7514  1.9436
  947SOL    HW2 2992   6.274   2.774   4.331  0.5057 -0.9709 -1.3795
  948SOL     OW 2993   4.818   1.593   5.892  0.8149  0.0213 -0.1930
  948SOL    HW1 2994   4.911   1.607   5.925  0.9660  0.2054 -0.6822
  948SOL    HW2 2995   4.773   1.682   5.880  0.5224 -0.0740  0.1940
  949SOL     OW 2996   5.669   3.485   4.623  0.4575 -0.4957  0.3442
  949SOL    HW1 2997   5.580   3.476   4.668  0.8666 -0.0661  1.2762
  949SOL    HW2 2998   5.735   3.426   4.670  0.6584 -0.8395 -0.3641
  950SOL     OW 2999   2.476   2.397   6.601 -0.1340  0.5642 -0.1602
  950SOL    HW1 3000   2.509   2.320   6.655  0.9423  0.0102 -1.5517
  950SOL    HW2 3001   2.545   2.423   6.534 -1.1725  1.6546 -0.8571
  951SOL     OW 3002   1.307   2.219   6.935  0.1909  0.4095 -0.0236
  951SOL    HW1 3003   1.379   2.288   6.928 -0.6828  1.3406 -0.2303
  951SOL    HW2 3004   1.342   2.130   6.906  1.8189  0.3893  1.7567
  952SOL     OW 3005   1.079   4.254   5.321  0.1967  0.1727  0.3484
  952SOL    HW1 3006   1.174   4.285   5.329  0.7634 -1.6034  0.9961
  952SOL    HW2 3007   1.072   4.183   5.251 -0.4689 -0.3360  0.9099
  953SOL     OW 3008   2.991   2.177   5.486  0.6683  0.2822  0.0563
  953SOL    HW1 3009   2.944   2.144   5.568 -0.3248 -1.2962 -1.0922
  953SOL    HW2 3010   2.926   2.186   5.411  1.5062  1.9753 -0.5307
  954SOL     OW 3011   1.483   6.937   5.401  0.1323 -0.0167 -0.6997
  954SOL    HW1 3012   1.570   6.948   5.352 -0.0543  2.4173 -0.5727
  954SOL    HW2 3013   1.489   6.981   5.491 -1.6460  1.4979 -1.2617
  955SOL     OW 3014   0.014   3.079   5.826 -0.2143  0.1960  0.2794
  955SOL    HW1 3015   0.103   3.117   5.852  0.1010 -0.3777  0.0317
  955SOL    HW2 3016   6.959   3.151   5.783  0.1651  0.5207  0.3311
  956SOL     OW 3017   6.590   3.790   5.165  0.2901 -0.0384  0.0158
  956SOL    HW1 3018   6.611   3.700   5.202  2.3479 -0.0577 -1.0620
  956SOL    HW2 3019   6.530   3.839   5.229 -2.2909 -2.7221 -0.1591
  957SOL     OW 3020   2.621   1.546   0.224 -0.3695 -0.1295  0.5173
  957SOL    HW1 3021   2.590   1.602   0.147 -0.3251  0.3018  0.8114
  957SOL    HW2 3022   2.635   1.452   0.192 -0.9123 -0.0899  0.1303
  958SOL     OW 3023   0.918   3.515   3.334 -0.1171  0.6117  0.1664
  958SOL    HW1 3024   0.966   3.582   3.278 -0.0251 -1.2551 -2.1547
  958SOL    HW2 3025   0.897   3.434   3.279 -2.0161 -0.4686  2.2887
  959SOL     OW 3026   2.975   3.715   5.131  0.0879  0.1496 -0.4872
  959SOL    HW1 3027   3.063   3.668   5.126  0.2109  0.3380 -0.1113
  959SOL    HW2 3028   2.932   3.696   5.220  0.4532  1.3027 -0.0444
  960SOL     OW 3029   2.825   1.766   2.143 -0.0530  0.1418  0.0523
  960SOL    HW1 3030   2.884   1.826   2.090 -1.8093  1.4452 -0.5275
  960SOL    HW2 3031   2.735   1.809   2.155 -0.5122 -1.2023  1.9828
  961SOL     OW 3032   0.497   1.803   4.554 -0.6133 -0.0548 -0.1043
  961SOL    HW1 3033   0.543   1.787   4.641 -0.5110  0.0263 -0.1417
  961SOL    HW2 3034   0.398   1.801   4.567 -0.6064 -0.8939 -0.1422
  962SOL     OW 3035   3.355   2.067   0.026  0.2569 -0.2682 -0.5459
  962SOL    HW1 3036   3.404   2.153   0.014 -1.5215  0.7155 -1.1182
  962SOL    HW2 3037   3.411   2.004   0.081  2.2320  0.6606 -1.3791
  963SOL     OW 3038   1.675   4.420   0.790 -0.1885 -0.1197  0.8624
  963SOL    HW1 3039   1.599   4.436   0.727  0.6148  2.8330  0.4816
  963SOL    HW2 3040   1.748   4.371   0.741 -0.4194  0.2402  0.1387
  964SOL     OW 3041   6.378   2.530   4.159  0.0205  0.5437  0.1212
  964SOL    HW1 3042   6.431   2.446   4.175  0.5207  0.9575  0.6892
  964SOL    HW2 3043   6.435   2.609   4.182 -0.4139  1.0430 -0.5133
  965SOL     OW 3044   2.628   6.540   5.982 -0.0469  0.1719 -0.3113
  965SOL    HW1 3045   2.618   6.479   6.060 -0.6172  1.1379  0.3891
  965SOL    HW2 3046   2.724   6.568   5.974 -0.0182  0.2103  0.1502
  966SOL     OW 3047   2.331   6.720   3.576  0.3483 -0.0477 -0.4335
  966SOL    HW1 3048   2.285   6.801   3.612  0.2831  0.0996 -0.8532
  966SOL    HW2 3049   2.268   6.643   3.578  0.3362 -0.0342 -0.2560
  967SOL     OW 3050   6.106   3.594   4.671 -0.1644 -0.8851 -0.3871
  967SOL    HW1 3051   6.147   3.502   4.668  0.1374 -0.9726  2.7763
  967SOL    HW2 3052   6.138   3.642   4.752 -1.1263  1.6961 -1.4224
  968SOL     OW 3053   2.526   4.206   6.594  0.9209  0.1917 -0.0364
  968SOL    HW1 3054   2.549   4.286   6.539  0.2283  0.2430 -0.2589
  968SOL    HW2 3055   2.489   4.235   6.683  1.4491  0.1103  0.2161
  969SOL     OW 3056   6.783   2.177   5.199 -0.3401 -0.2730  0.3997
  969SOL    HW1 3057   6.685   2.161   5.190 -0.2414  0.1880 -2.0702
  969SOL    HW2 3058   6.833   2.118   5.136  0.9617 -0.1293  1.2419
  970SOL     OW 3059   3.556   2.382   6.163  0.0862 -0.1118  0.1176
  970SOL    HW1 3060   3.635   2.355   6.217  0.4746  0.5712 -0.1022
  970SOL    HW2 3061   3.542   2.317   6.089  0.6184 -0.0739 -0.0195
  971SOL     OW 3062   0.482   1.519   5.689  0.3000 -0.2344  0.0541
  971SOL    HW1 3063   0.459   1.436   5.639 -1.2698 -0.3383  0.8758
  971SOL    HW2 3064   0.545   1.498   5.763  0.6370 -0.5194 -0.3117
  972SOL     OW 3065   6.241   2.654   5.686 -0.2115 -0.7997 -0.0114
  972SOL    HW1 3066   6.259   2.749   5.660 -0.7657 -0.2489  1.5012
  972SOL    HW2 3067   6.273   2.593   5.614  0.8370  0.4937 -0.6901
  973SOL     OW 3068   2.986   1.403   5.610  0.1916 -0.4542 -0.5645
  973SOL    HW1 3069   3.054   1.356   5.552 -0.5747 -1.6802 -0.5221
  973SOL    HW2 3070   2.996   1.502   5.600  0.4458 -0.6188 -2.3913
  974SOL     OW 3071   2.132   1.119   6.235 -0.0529 -0.2703 -0.1680
  974SOL    HW1 3072   2.059   1.096   6.299  0.1773 -2.0575 -0.4926
  974SOL    HW2 3073   2.095   1.174   6.160 -0.7199  0.1718  0.4652
  975SOL     OW 3074   3.759   2.850   4.692  0.1090  0.4749  0.3845
  975SOL    HW1 3075   3.670   2.890   4.716  0.0557 -0.2379  1.4271
  975SOL    HW2 3076   3.830   2.889   4.751  0.1246 -0.6362  1.1167
  976SOL     OW 3077   2.345   3.512   1.056  0.4676  0.2278 -0.6022
  976SOL    HW1 3078   2.292   3.443   1.106 -0.6517  1.8914  0.5938
  976SOL    HW2 3079   2.288   3.592   1.038  1.7670  0.9122 -1.8834
  977SOL     OW 3080   1.451   3.800   1.563  0.0890 -0.2616  0.1807
  977SOL    HW1 3081   1.476   3.858   1.640 -0.4805 -0.3994  0.4745
  977SOL    HW2 3082   1.467   3.704   1.586 -0.5112 -0.3376  0.3015
  978SOL     OW 3083   1.368   1.952   4.135  0.3128  0.3673 -0.2394
  978SOL    HW1 3084   1.351   1.901   4.050 -0.2269 -1.0326  0.6636
  978SOL    HW2 3085   1.287   1.946   4.193  2.1289 -2.6267  2.2812
  979SOL     OW 3086   4.418   5.356   5.469 -0.1912  0.0296 -0.2335
  979SOL    HW1 3087   4.456   5.343   5.561  1.2373  0.6231 -0.7065
  979SOL    HW2 3088   4.421   5.270   5.419 -1.2495 -0.3668  0.3528
  980SOL     OW 3089   0.096   4.444   4.895 -0.1938 -0.0555 -0.6112
  980SOL    HW1 3090   0.040   4.380   4.948  0.4962 -0.6312 -0.5649
  980SOL    HW2 3091   0.074   4.435   4.798  0.4685 -0.9592 -0.6925
  981SOL     OW 3092   2.764   4.731   3.141  0.7796  0.4963 -0.2026
  981SOL    HW1 3093   2.703   4.780   3.079  2.0625  0.7819 -1.2879
  981SOL    HW2 3094   2.740   4.634   3.143  0.1532  0.6411 -0.4058
  982SOL     OW 3095   3.935   0.477   5.017 -0.5535  0.6318 -0.4570
  982SOL    HW1 3096   3.846   0.482   4.973 -0.7185  0.4639 -0.1404
  982SOL    HW2 3097   3.970   0.570   5.033 -2.1206  0.8627  2.3547
  983SOL     OW 3098   3.284   1.604   6.089  0.4713 -0.3354  0.5990
  983SOL    HW1 3099   3.226   1.597   6.170 -2.6478  0.0566 -1.4389
  983SOL    HW2 3100   3.328   1.515   6.072 -0.7458 -1.1150  1.3632
  984SOL     OW 3101   5.369   3.156   6.909  0.1838  0.3004 -0.1172
  984SOL    HW1 3102   5.378   3.139   6.811 -2.2667  1.0466 -0.5381
  984SOL    HW2 3103   5.357   3.254   6.925  0.1972  0.1462  0.9211
  985SOL     OW 3104   2.549   3.228   2.731 -0.0727  0.3122  0.4717
  985SOL    HW1 3105   2.642   3.198   2.753 -0.0276  0.6334  0.7226
  985SOL    HW2 3106   2.487   3.149   2.733  0.0743  0.2050  0.9579
  986SOL     OW 3107   4.692   1.824   5.849 -0.0586  0.3503 -0.0216
  986SOL    HW1 3108   4.684   1.813   5.750  2.0416  0.9213 -0.2946
  986SOL    HW2 3109   4.718   1.918   5.870  0.1434  0.0744  1.0226
  987SOL     OW 3110   2.558   3.463   1.905 -0.0013  0.1369  0.3088
  987SOL    HW1 3111   2.472   3.495   1.946  0.0864  0.1933  0.4462
  987SOL    HW2 3112   2.537   3.394   1.835 -0.2446  0.9324 -0.4312
  988SOL     OW 3113   1.379   2.695   1.436  0.4408  0.0216 -0.1035
  988SOL    HW1 3114   1.422   2.605   1.428 -0.7417 -0.6340  0.6832
  988SOL    HW2 3115   1.366   2.717   1.532 -1.9495 -0.3088 -0.2949
  989SOL     OW 3116   1.109   2.721   0.451  0.0178  0.4840 -0.3325
  989SOL    HW1 3117   1.038   2.673   0.399  0.3128 -0.8658  0.4515
  989SOL    HW2 3118   1.179   2.655   0.480  2.1113  1.9270 -1.8388
  990SOL     OW 3119   2.582   3.417   1.554  0.2523 -0.3636  0.3423
  990SOL    HW1 3120   2.572   3.517   1.557 -0.8339 -0.4882  0.9322
  990SOL    HW2 3121   2.679   3.395   1.542  0.6942  0.7394  1.6232
  991SOL     OW 3122   3.662   0.532   4.968 -0.3148 -0.0631  0.4465
  991SOL    HW1 3123   3.660   0.587   5.051 -0.9520  0.6793 -0.0508
  991SOL    HW2 3124   3.594   0.459   4.975 -0.0314 -0.3045  0.7657
  992SOL     OW 3125   0.886   3.635   0.150 -0.7992 -0.1339  0.6190
  992SOL    HW1 3126   0.816   3.705   0.134  0.5521  1.4311  1.2024
  992SOL    HW2 3127   0.855   3.572   0.221 -1.5805  0.6111  0.9557
  993SOL     OW 3128   0.896   3.217   6.895  0.1491  0.1016 -0.4242
  993SOL    HW1 3129   0.922   3.306   6.931 -1.6244  0.2333  0.6114
  993SOL    HW2 3130   0.943   3.145   6.946 -0.9724  0.3494  1.0079
  994SOL     OW 3131   0.703   3.328   3.648  0.1324  0.0459 -0.2899
  994SOL    HW1 3132   0.619   3.278   3.623  1.0617 -2.0097  0.4596
  994SOL    HW2 3133   0.695   3.363   3.741  0.1880 -0.3623 -0.1297
  995SOL     OW 3134   2.658   6.163   6.613 -0.8818 -0.1321  0.5482
  995SOL    HW1 3135   2.666   6.066   6.589 -3.7070 -0.4344  0.4927
  995SOL    HW2 3136   2.695   6.178   6.705  1.6546 -0.7647 -0.3057
  996SOL     OW 3137   2.151   4.790   0.686 -0.1385  0.2954  0.2576
  996SOL    HW1 3138   2.201   4.837   0.759 -0.3438  0.8108  0.0729
  996SOL    HW2 3139   2.088   4.854   0.642 -0.2560 -0.0963 -0.1546
  997SOL     OW 3140   3.580   3.167   4.513  0.5099  0.6857 -0.3833
  997SOL    HW1 3141   3.570   3.183   4.611  1.6883 -0.8470  0.0297
  997SOL    HW2 3142   3.668   3.123   4.496 -0.6090 -1.1246 -1.8583
  998SOL     OW 3143   3.316   3.624   0.839  0.0849  0.1738 -0.3446
  998SOL    HW1 3144   3.365   3.686   0.900  0.0840  0.9078 -1.0839
  998SOL    HW2 3145   3.369   3.540   0.827 -0.2304 -0.2964  1.2141
  999SOL     OW 3146   1.381   1.297   6.077  0.1774  0.2325 -0.5592
  999SOL    HW1 3147   1.320   1.321   6.002  0.3953  0.0658 -0.7923
  999SOL    HW2 3148   1.414   1.204   6.065 -1.9466 -0.8295  1.2215
 1000SOL     OW 3149   4.821   3.567   4.158  0.9396 -0.1447  0.0520
 1000SOL    HW1 3150   4.887   3.493   4.148  3.5321  1.5615  2.7715
 1000SOL    HW2 3151   4.835   3.612   4.246 -3.3004  1.0105  0.3570
 1001SOL     OW 3152   0.552   3.921   3.300 -0.0803 -0.0124 -0.3313
 1001SOL    HW1 3153   0.599   3.861   3.235 -0.1964 -0.2003 -0.2410
 1001SOL    HW2 3154   0.454   3.906   3.294 -0.1886  0.9282 -1.0659
 1002SOL     OW 3155   1.591   6.166   5.390  0.2966  0.0863 -0.1013
 1002SOL    HW1 3156   1.525   6.166   5.465 -0.2191 -1.2411 -0.5297
 1002SOL    HW2 3157   1.683   6.153   5.426  0.0698 -0.3818  0.3169
 1003SOL     OW 3158   2.254   2.215   4.055  0.3871 -0.5325 -0.1679
 1003SOL    HW1 3159   2.230   2.119   4.044  0.2755 -0.2866 -3.0271
 1003SOL    HW2 3160   2.171   2.271   4.056  0.4090 -0.1626 -3.9193
 1004SOL     OW 3161   0.763   3.580   3.865 -0.3678  0.2536 -0.1485
 1004SOL    HW1 3162   0.750   3.508   3.933  0.9886  0.8203  0.7421
 1004SOL    HW2 3163   0.857   3.613   3.868 -0.3839  0.5844 -2.0376
 1005SOL     OW 3164   1.009   2.438   6.876  1.1335 -0.2118  0.0334
 1005SOL    HW1 3165   1.020   2.361   6.939  0.8199  0.2167  0.6144
 1005SOL    HW2 3166   0.918   2.478   6.888  2.0666  1.6373  1.2983
 1006SOL     OW 3167   1.484   2.919   0.527 -0.3028 -0.5194  0.4671
 1006SOL    HW1 3168   1.422   2.992   0.556 -0.2573 -0.3639  0.1787
 1006SOL    HW2 3169   1.574   2.958   0.508 -0.5724 -0.4635 -0.7717
 1007SOL     OW 3170   1.886   0.403   5.497  0.8818 -0.1175  0.5920
 1007SOL    HW1 3171   1.976   0.432   5.465  1.3607 -2.5977 -0.5897
 1007SOL    HW2 3172   1.889   0.306   5.520 -2.3648 -1.5610 -3.5900
 1008SOL     OW 3173   2.804   2.334   6.124 -0.2483  0.0051 -0.0577
 1008SOL    HW1 3174   2.850   2.266   6.180  0.2942 -0.1855 -0.7216
 1008SOL    HW2 3175   2.722   2.294   6.082 -0.9611  0.3015  1.0040
 1009SOL     OW 3176   3.676   3.258   0.896 -0.4472 -0.1395  0.4532
 1009SOL    HW1 3177   3.766   3.297   0.878 -0.8659  0.2415 -0.9202
 1009SOL    HW2 3178   3.662   3.177   0.839 -0.9379 -0.2557  0.7275
 1010SOL     OW 3179   4.218   5.843   5.851  0.1271 -0.2208 -0.5265
 1010SOL    HW1 3180   4.239   5.936   5.881 -0.0448 -0.4293  0.2539
 1010SOL    HW2 3181   4.191   5.845   5.754  2.1510  0.2651 -1.1400
 1011SOL     OW 3182   2.017   6.792   5.839  0.5545  0.3506 -0.1725
 1011SOL    HW1 3183   2.073   6.875   5.832  0.6693  0.3312  0.3964
 1011SOL    HW2 3184   2.077   6.713   5.855  0.3762  0.3282  0.4385
 1012SOL     OW 3185   1.422   2.771   1.699  0.3482  0.0347 -0.4051
 1012SOL    HW1 3186   1.511   2.726   1.696  0.3791 -0.0253  0.9088
 1012SOL    HW2 3187   1.412   2.818   1.786 -1.5070 -1.2040  0.0952
 1013SOL     OW 3188   3.468   0.996   4.401 -0.0464 -0.1939  0.4179
 1013SOL    HW1 3189   3.550   0.994   4.458 -0.3755 -0.2079  0.9000
 1013SOL    HW2 3190   3.393   0.952   4.450 -0.1222 -0.9571 -0.3657
 1014SOL     OW 3191   5.688   1.536   4.655 -0.4370  0.2529 -0.0466
 1014SOL    HW1 3192   5.643   1.448   4.643 -1.6061  0.9108 -0.6453
 1014SOL    HW2 3193   5.628   1.609   4.624  0.5691  1.2640  0.3005
 1015SOL     OW 3194   1.807   2.991   6.396 -0.3552  0.3235 -0.2427
 1015SOL    HW1 3195   1.850   2.954   6.313 -1.6750 -0.1109 -0.7517
 1015SOL    HW2 3196   1.834   3.086   6.407 -1.5128  0.9411 -2.1815
 1016SOL     OW 3197   3.387   6.614   4.304  0.2907 -0.1802 -0.6117
 1016SOL    HW1 3198   3.481   6.636   4.280  0.6948 -1.0616  0.1190
 1016SOL    HW2 3199   3.338   6.585   4.221  0.9952 -0.8708 -0.8014
 1017SOL     OW 3200   1.251   4.365   0.381  0.3118 -0.1766  0.3582
 1017SOL    HW1 3201   1.282   4.460   0.373  0.8544 -0.3130  0.8083
 1017SOL    HW2 3202   1.231   4.329   0.290  0.9360  0.0939  0.1087
 1018SOL     OW 3203   1.424   3.399   0.747 -0.5099 -0.2027 -0.5069
 1018SOL    HW1 3204   1.454   3.333   0.815 -0.3611 -1.5943 -1.8811
 1018SOL    HW2 3205   1.332   3.431   0.769 -0.4288 -0.5732  0.3817
 1019SOL     OW 3206   3.552   4.515   4.064 -0.3354 -0.1523  0.6503
 1019SOL    HW1 3207   3.533   4.462   3.981 -0.6741 -2.5802  2.1745
 1019SOL    HW2 3208   3.469   4.564   4.091 -0.2187  0.6666 -0.4085
 1020SOL     OW 3209   1.305   3.997   4.805 -0.5444  0.6623  0.8218
 1020SOL    HW1 3210   1.217   4.002   4.850 -0.2807  0.3153  1.3903
 1020SOL    HW2 3211   1.376   3.974   4.872 -0.0996  0.4415  0.2903
 1021SOL     OW 3212   2.406   5.170   2.762 -0.4958 -0.0792  0.0761
 1021SOL    HW1 3213   2.473   5.131   2.698 -0.2653 -0.8493  0.7617
 1021SOL    HW2 3214   2.336   5.102   2.783 -2.8183  1.3920 -2.3305
 1022SOL     OW 3215   1.370   2.975   0.968  0.0686  0.3167  0.4460
 1022SOL    HW1 3216   1.303   2.908   1.001  0.0315  0.5977  0.9707
 1022SOL    HW2 3217   1.438   2.930   0.911 -0.6478  0.0471 -0.2190
 1023SOL     OW 3218   2.621   2.714   1.101  0.6858 -0.1555  0.0741
 1023SOL    HW1 3219   2.610   2.720   1.201 -0.9793  0.3296 -0.1115
 1023SOL    HW2 3220   2.531   2.706   1.058  1.3777 -0.2335 -1.4137
 1024SOL     OW 3221   4.009   4.386   4.719  0.3775  0.0804 -0.0993
 1024SOL    HW1 3222   3.948   4.445   4.772  1.6581 -0.4985  2.1791
 1024SOL    HW2 3223   3.962   4.355   4.637 -1.2508  2.1163 -0.0327
 1025SOL     OW 3224   1.713   0.640   5.490  0.2445 -0.2186 -0.2316
 1025SOL    HW1 3225   1.647   0.583   5.441 -0.1971 -0.7448  0.9399
 1025SOL    HW2 3226   1.801   0.594   5.492 -0.4970 -1.7075  2.0998
 1026SOL     OW 3227   5.002   4.211   6.211 -0.3402  0.4256 -0.3201
 1026SOL    HW1 3228   4.924   4.230   6.270 -1.0931 -2.1215 -0.3574
 1026SOL    HW2 3229   4.985   4.247   6.119  0.3556  3.4061  0.6066
 1027SOL     OW 3230   2.188   1.722   3.802 -0.2294 -0.5662 -0.0558
 1027SOL    HW1 3231   2.133   1.671   3.735  0.2967 -0.1384 -0.8334
 1027SOL    HW2 3232   2.147   1.812   3.817 -0.3857 -0.6893  0.2487
 1028SOL     OW 3233   4.499   4.102   4.123 -0.1494 -0.7619 -0.1426
 1028SOL    HW1 3234   4.506   4.042   4.203  2.5361 -0.1094  0.2232
 1028SOL    HW2 3235   4.548   4.060   4.047  1.1365  0.5522 -0.0907
 1029SOL     OW 3236   0.616   1.142   4.959 -0.6487  0.1764 -0.0733
 1029SOL    HW1 3237   0.594   1.180   5.048 -1.2578  1.1411 -0.6224
 1029SOL    HW2 3238   0.532   1.130   4.906 -0.4860 -1.9423  0.0645
 1030SOL     OW 3239   2.798   2.191   5.283  0.4922 -0.4078 -0.2005
 1030SOL    HW1 3240   2.714   2.243   5.304  1.0312  1.1007 -1.5806
 1030SOL    HW2 3241   2.811   2.187   5.184  2.5615  0.2635 -0.0021
 1031SOL     OW 3242   2.726   4.221   3.706  0.0784  0.4271  0.1054
 1031SOL    HW1 3243   2.816   4.233   3.664  0.2080 -0.7015  0.0520
 1031SOL    HW2 3244   2.666   4.171   3.644 -0.6570  1.3295  0.0629
 1032SOL     OW 3245   4.108   1.613   3.939 -0.5208  0.5189  0.5358
 1032SOL    HW1 3246   4.076   1.698   3.981  1.0417  0.8586  1.0844
 1032SOL    HW2 3247   4.148   1.554   4.009  0.5003  0.3272 -0.2000
 1033SOL     OW 3248   2.720   3.805   1.557  0.2055 -0.1289  0.1079
 1033SOL    HW1 3249   2.755   3.758   1.476  0.4808 -1.6354  1.0702
 1033SOL    HW2 3250   2.636   3.854   1.533  0.2932 -0.5348 -1.0913
 1034SOL     OW 3251   3.342   5.792   3.474  0.4209  0.1835  0.3001
 1034SOL    HW1 3252   3.339   5.759   3.568 -1.4750  0.0596  0.2246
 1034SOL    HW2 3253   3.366   5.889   3.473 -1.5146  0.7159  1.1041
 1035SOL     OW 3254   3.431   5.940   5.650 -0.4727  0.3951 -0.8837
 1035SOL    HW1 3255   3.382   5.868   5.601 -0.6094  1.5101 -2.4725
 1035SOL    HW2 3256   3.379   6.025   5.644 -1.4697  0.2358  2.8749
 1036SOL     OW 3257   2.650   0.323   3.748  0.1749 -0.0205 -1.1260
 1036SOL    HW1 3258   2.632   0.386   3.824 -0.5197  0.2307 -1.4866
 1036SOL    HW2 3259   2.681   0.374   3.669  0.3397 -0.2177 -1.1887
 1037SOL     OW 3260   2.329   3.747   6.176 -0.1934  0.2929  0.0752
 1037SOL    HW1 3261   2.278   3.712   6.098  1.3200 -1.1413 -0.3261
 1037SOL    HW2 3262   2.268   3.758   6.254 -1.1401 -1.3051 -0.3962
 1038SOL     OW 3263   1.314   2.564   5.257 -0.2085  0.3117 -0.1011
 1038SOL    HW1 3264   1.367   2.499   5.204  1.7694  0.2318  1.8377
 1038SOL    HW2 3265   1.363   2.651   5.262 -0.8565  0.6502  0.7035
 1039SOL     OW 3266   3.702   2.255   3.255 -0.1192 -0.0066 -0.3704
 1039SOL    HW1 3267   3.632   2.211   3.198 -1.6162  0.9707  0.6245
 1039SOL    HW2 3268   3.671   2.347   3.279  0.8807 -0.0622  1.2496
 1040SOL     OW 3269   2.158   5.962   3.058  0.0989  0.6533 -0.1029
 1040SOL    HW1 3270   2.072   5.987   3.102  1.0057  3.4531  0.2690
 1040SOL    HW2 3271   2.140   5.903   2.979 -2.0599  0.5075  0.4511
 1041SOL     OW 3272   3.888   3.830   0.404 -0.4570  0.0742  0.1564
 1041SOL    HW1 3273   3.809   3.809   0.346 -0.7004  1.0874  0.1002
 1041SOL    HW2 3274   3.892   3.929   0.419 -0.5397 -0.1817  2.0586
 1042SOL     OW 3275   2.875   1.998   4.644  0.1258 -0.7371  0.0375
 1042SOL    HW1 3276   2.827   1.964   4.724 -1.0704 -0.6599 -0.6217
 1042SOL    HW2 3277   2.809   2.025   4.574  1.0372  2.0237  0.1221
 1043SOL     OW 3278   5.970   4.054   4.546  0.3001  0.1252 -0.0975
 1043SOL    HW1 3279   6.063   4.090   4.552  0.7557 -0.5704 -2.1014
 1043SOL    HW2 3280   5.938   4.060   4.452 -2.2864  1.6645  0.7675
 1044SOL     OW 3281   3.236   0.420   5.033 -0.2584 -0.5453  0.0133
 1044SOL    HW1 3282   3.256   0.464   5.121  0.3319  0.6459 -0.6999
 1044SOL    HW2 3283   3.141   0.387   5.034 -0.3442 -0.3125  0.9899
 1045SOL     OW 3284   3.233   2.625   2.045  0.5969  0.3633  0.4269
 1045SOL    HW1 3285   3.331   2.606   2.050  0.7717  1.2095  0.3509
 1045SOL    HW2 3286   3.218   2.723   2.044 -0.3049  0.2507  1.3284
 1046SOL     OW 3287   0.760   2.829   5.455  0.1214 -0.3443  0.0961
 1046SOL    HW1 3288   0.779   2.756   5.391 -1.3643  0.2543 -1.0815
 1046SOL    HW2 3289   0.814   2.816   5.538  1.8974 -1.2734 -1.1515
 1047SOL     OW 3290   2.081   2.057   3.212  0.1985 -0.1014 -0.0096
 1047SOL    HW1 3291   2.059   2.027   3.305  0.4483 -0.7040 -0.1373
 1047SOL    HW2 3292   2.070   1.980   3.149  1.5224 -0.1164 -0.2529
 1048SOL     OW 3293   3.776   2.859   5.677  0.3696  0.3163 -0.5820
 1048SOL    HW1 3294   3.823   2.859   5.765 -0.4069 -1.7547 -0.0948
 1048SOL    HW2 3295   3.787   2.769   5.634 -2.7071 -0.1275 -0.6335
 1049SOL     OW 3296   2.175   5.240   4.415  0.4212  0.5102  0.3165
 1049SOL    HW1 3297   2.205   5.172   4.347 -0.3127  1.9549 -1.5267
 1049SOL    HW2 3298   2.116   5.196   4.482  0.1069 -0.7119 -0.7229
 1050SOL     OW 3299   1.921   3.443   2.885 -0.3003 -0.0324 -0.1966
 1050SOL    HW1 3300   1.980   3.436   2.966  1.6933  0.2616 -1.5641
 1050SOL    HW2 3301   1.872   3.530   2.887  1.2326  0.8723 -0.2273
 1051SOL     OW 3302   6.983   3.107   5.520 -0.2693 -0.6699  0.0906
 1051SOL    HW1 3303   0.055   3.127   5.454  0.6687 -1.2490  0.8992
 1051SOL    HW2 3304   0.021   3.112   5.613 -1.7586  0.9592  0.6493
 1052SOL     OW 3305   3.421   5.624   4.036 -0.5074 -0.1205  0.3481
 1052SOL    HW1 3306   3.519   5.622   4.056 -0.4158  0.5363  0.0105
 1052SOL    HW2 3307   3.407   5.649   3.940 -0.9974 -0.5983  0.2920
 1053SOL     OW 3308   6.713   1.439   4.990  0.0192  0.5454  0.3169
 1053SOL    HW1 3309   6.663   1.372   4.933 -0.7634  0.4344  1.1151
 1053SOL    HW2 3310   6.661   1.524   4.993 -0.6712  0.0886  2.0098
 1054SOL     OW 3311   4.018   6.803   4.807  1.5848  0.2499 -0.1710
 1054SOL    HW1 3312   4.063   6.891   4.821  0.3308  0.7883  0.6549
 1054SOL    HW2 3313   3.968   6.804   4.721 -1.2805  1.6812  1.3762
 1055SOL     OW 3314   4.495   1.272   5.785  0.7844 -0.2001 -0.9419
 1055SOL    HW1 3315   4.541   1.267   5.696  3.3329  2.9212  0.0273
 1055SOL    HW2 3316   4.485   1.367   5.812 -0.4036 -1.0357  1.9321
 1056SOL     OW 3317   1.083   1.296   5.045  0.5111 -0.1401 -0.1813
 1056SOL    HW1 3318   1.155   1.258   5.104  0.7909 -1.4801 -1.3103
 1056SOL    HW2 3319   1.104   1.391   5.023 -0.5201  1.0094  3.2579
 1057SOL     OW 3320   1.839   5.272   4.091  0.4853  0.2935 -0.4525
 1057SOL    HW1 3321   1.817   5.304   3.999  1.2867 -0.9795 -1.1215
 1057SOL    HW2 3322   1.763   5.217   4.127  0.2608  0.6105 -0.4428
 1058SOL     OW 3323   2.257   5.186   4.029  0.0547  0.0955  0.3597
 1058SOL    HW1 3324   2.167   5.151   4.055  0.2274  0.8755  2.2177
 1058SOL    HW2 3325   2.327   5.133   4.077  0.4399  1.0964  0.9347
 1059SOL     OW 3326   0.779   1.930   4.944 -0.1943  0.1952 -0.4879
 1059SOL    HW1 3327   0.822   1.870   5.012 -1.5945 -0.2477  0.0465
 1059SOL    HW2 3328   0.850   1.979   4.893  0.9056  0.7703  1.4885
 1060SOL     OW 3329   1.549   2.420   5.517  0.8770  0.3876 -0.0736
 1060SOL    HW1 3330   1.613   2.494   5.500  0.2114  1.2579  0.9997
 1060SOL    HW2 3331   1.478   2.452   5.581 -0.1066 -0.8101 -0.5267
 1061SOL     OW 3332   2.523   2.433   4.355  0.3114 -0.2200  0.3080
 1061SOL    HW1 3333   2.527   2.370   4.433  0.7890 -1.1064 -0.4136
 1061SOL    HW2 3334   2.608   2.483   4.348  1.1753 -1.7543 -0.9202
 1062SOL     OW 3335   2.765   4.110   4.417  0.5291 -0.5914 -0.3414
 1062SOL    HW1 3336   2.824   4.089   4.339  0.2568  0.3853 -0.8221
 1062SOL    HW2 3337   2.669   4.104   4.390  0.4216 -0.8406  0.0821
 1063SOL     OW 3338   5.573   3.852   4.396 -0.2848  0.2071 -0.1888
 1063SOL    HW1 3339   5.643   3.784   4.373 -0.6232 -0.1941 -0.0504
 1063SOL    HW2 3340   5.616   3.933   4.434  0.1508  0.2086 -0.6725
 1064SOL     OW 3341   1.881   0.088   6.491  0.0998  0.0382 -0.4555
 1064SOL    HW1 3342   1.947   0.163   6.485 -0.8766  0.8927 -0.7524
 1064SOL    HW2 3343   1.922   0.012   6.542  0.7395  1.1711  0.7865
 1065SOL     OW 3344   2.531   1.330   4.435  0.1170 -0.3362  0.3701
 1065SOL    HW1 3345   2.476   1.284   4.366  0.0569 -0.6636  0.6326
 1065SOL    HW2 3346   2.620   1.287   4.441 -0.9235 -2.4075  2.6829
 1066SOL     OW 3347   1.709   6.116   6.324  0.0768 -0.4233 -0.3997
 1066SOL    HW1 3348   1.769   6.121   6.244  0.2339 -2.3871 -0.4681
 1066SOL    HW2 3349   1.682   6.208   6.352  0.2069  0.3392 -2.5685
 1067SOL     OW 3350   2.470   4.878   3.669  0.4335 -0.1491  0.7072
 1067SOL    HW1 3351   2.394   4.838   3.618  0.3288 -0.4702  1.1063
 1067SOL    HW2 3352   2.522   4.940   3.610  0.8581 -1.2155 -0.0560
 1068SOL     OW 3353   2.571   2.789   4.477 -0.0442 -0.0873  0.1511
 1068SOL    HW1 3354   2.536   2.756   4.564 -4.3160  0.6008 -1.0757
 1068SOL    HW2 3355   2.574   2.713   4.412 -2.0751  0.2640 -0.4457
 1069SOL     OW 3356   2.627   3.671   2.522 -0.2946 -0.4322 -0.0113
 1069SOL    HW1 3357   2.556   3.653   2.590 -0.5833  0.9613  0.0909
 1069SOL    HW2 3358   2.712   3.627   2.549 -0.7550 -0.9599  0.5838
 1070SOL     OW 3359   3.852   0.680   3.893  0.4629 -0.0812 -0.4665
 1070SOL    HW1 3360   3.772   0.649   3.943  0.6052  0.3123  0.0068
 1070SOL    HW2 3361   3.844   0.654   3.797 -0.6022  0.6602 -0.5881
 1071SOL     OW 3362   1.403   5.617   4.450  0.3508  0.3617 -0.2422
 1071SOL    HW1 3363   1.455   5.690   4.496  0.6993 -1.2165  2.0148
 1071SOL    HW2 3364   1.466   5.562   4.395  0.5394  0.3136  0.0157
 1072SOL     OW 3365   3.063   1.337   4.858  0.2245  0.2776 -0.0752
 1072SOL    HW1 3366   2.964   1.324   4.853  0.2583  0.2575 -0.8799
 1072SOL    HW2 3367   3.103   1.317   4.769  0.8374  1.2551 -0.0329
 1073SOL     OW 3368   1.222   3.389   0.260 -0.4162 -0.0659 -0.0354
 1073SOL    HW1 3369   1.316   3.376   0.227  0.3581 -0.0026  2.0503
 1073SOL    HW2 3370   1.217   3.471   0.317 -1.8463  0.1343 -0.4053
 1074SOL     OW 3371   4.576   3.320   5.999 -0.2219  0.2098  0.5477
 1074SOL    HW1 3372   4.488   3.303   6.043 -1.0294 -1.3309 -1.5190
 1074SOL    HW2 3373   4.570   3.298   5.902  2.4763  0.0144  0.3400
 1075SOL     OW 3374   2.337   4.827   5.930 -0.1116 -0.2562  0.0277
 1075SOL    HW1 3375   2.303   4.767   6.002 -0.8319  0.2933  0.1618
 1075SOL    HW2 3376   2.276   4.906   5.921  1.5100  1.1512  0.7453
 1076SOL     OW 3377   0.476   3.278   4.573  0.1480  0.8609 -0.3297
 1076SOL    HW1 3378   0.539   3.280   4.651  0.3413  3.0304 -0.4569
 1076SOL    HW2 3379   0.432   3.368   4.565 -1.9972 -0.1969 -1.0490
 1077SOL     OW 3380   2.468   0.167   5.549 -0.8460  0.3544  0.2341
 1077SOL    HW1 3381   2.429   0.102   5.482  0.5608 -1.2467  0.9034
 1077SOL    HW2 3382   2.543   0.217   5.506 -1.0113  0.5345  0.1486
 1078SOL     OW 3383   3.481   4.097   0.064  0.1139 -0.2620  0.2132
 1078SOL    HW1 3384   3.396   4.048   0.080  0.9719 -1.7534  0.4036
 1078SOL    HW2 3385   3.549   4.034   0.025  1.4526  0.6173  1.0574
 1079SOL     OW 3386   1.222   3.603   2.286 -0.1143 -0.1408  0.5182
 1079SOL    HW1 3387   1.298   3.564   2.234 -0.0342  0.5821  0.0769
 1079SOL    HW2 3388   1.139   3.602   2.230  0.1934  1.5476 -0.0334
 1080SOL     OW 3389   3.213   3.498   6.724  0.2296 -0.1622 -0.6102
 1080SOL    HW1 3390   3.295   3.489   6.667  0.6581 -0.3300  0.0262
 1080SOL    HW2 3391   3.239   3.532   6.814 -0.1458 -2.0459  0.2559
 1081SOL     OW 3392   2.047   4.159   4.999 -0.9806  0.3755 -0.5020
 1081SOL    HW1 3393   1.981   4.084   5.008 -2.0630  1.4591  1.0067
 1081SOL    HW2 3394   2.116   4.134   4.931  0.1119 -3.0067  1.6184
 1082SOL     OW 3395   3.238   1.248   6.757  0.8385  1.0903 -0.5743
 1082SOL    HW1 3396   3.220   1.195   6.840  2.8101  2.3520  0.7296
 1082SOL    HW2 3397   3.164   1.313   6.742 -1.3871 -1.5127 -1.9301
 1083SOL     OW 3398   2.640   4.807   4.836 -0.0407  0.0229  0.0463
 1083SOL    HW1 3399   2.542   4.787   4.841  0.3019 -1.4740  2.2283
 1083SOL    HW2 3400   2.660   4.889   4.889  0.0080 -0.1589  0.3069
 1084SOL     OW 3401   2.049   5.043   4.087  0.2455  0.4258  0.2828
 1084SOL    HW1 3402   2.049   4.964   4.026  1.2681  0.3030  0.4274
 1084SOL    HW2 3403   1.967   5.098   4.070 -1.2360 -1.3921  1.1460
 1085SOL     OW 3404   6.205   2.317   5.189  0.0994  0.0414  0.0924
 1085SOL    HW1 3405   6.174   2.263   5.268 -1.9780  0.7467 -0.1849
 1085SOL    HW2 3406   6.126   2.348   5.137  1.3801  0.9462 -1.3896
 1086SOL     OW 3407   1.796   3.632   0.741 -0.2306 -0.0601 -0.0382
 1086SOL    HW1 3408   1.714   3.688   0.751 -1.2351 -1.5997  0.9254
 1086SOL    HW2 3409   1.846   3.631   0.827  0.5531  0.4840 -0.4798
 1087SOL     OW 3410   3.633   0.397   4.573  0.2212 -0.4647  0.3272
 1087SOL    HW1 3411   3.709   0.462   4.577 -0.3511  0.3708 -1.3035
 1087SOL    HW2 3412   3.668   0.307   4.548  0.6050  0.1527 -1.5342
 1088SOL     OW 3413   1.613   5.581   4.797 -0.1699 -0.5812  0.4669
 1088SOL    HW1 3414   1.631   5.487   4.770  0.3678 -0.5364  0.6497
 1088SOL    HW2 3415   1.697   5.635   4.786 -0.5360 -0.0698  0.1327
 1089SOL     OW 3416   1.404   2.515   4.871 -0.2929 -0.6335  0.3950
 1089SOL    HW1 3417   1.378   2.419   4.864 -1.5675 -0.4341  1.9223
 1089SOL    HW2 3418   1.380   2.562   4.785 -2.1958 -1.1409  0.5984
 1090SOL     OW 3419   2.950   2.846   1.871 -0.2505  0.4737  0.0224
 1090SOL    HW1 3420   2.912   2.928   1.828 -0.8962  0.5637  0.7543
 1090SOL    HW2 3421   2.937   2.768   1.810 -1.6923  0.4845  0.2895
 1091SOL     OW 3422   2.751   3.292   0.756 -0.1113 -0.0635  0.0195
 1091SOL    HW1 3423   2.680   3.346   0.802 -0.0210  0.3297 -0.2989
 1091SOL    HW2 3424   2.827   3.277   0.818 -0.0574  0.3367  0.0558
 1092SOL     OW 3425   2.375   2.670   0.951 -0.0165  0.0803 -0.0616
 1092SOL    HW1 3426   2.407   2.682   0.857 -0.7683 -0.3579 -0.3816
 1092SOL    HW2 3427   2.345   2.576   0.964  1.1503 -0.1785  0.9622
 1093SOL     OW 3428   2.704   4.217   3.970 -0.3194 -0.2042 -1.1099
 1093SOL    HW1 3429   2.717   4.310   4.003  0.9597 -0.6117 -0.4131
 1093SOL    HW2 3430   2.704   4.217   3.870 -2.6841  0.8264 -1.1711
 1094SOL     OW 3431   4.836   0.962   5.128  0.3196 -0.2877  0.0178
 1094SOL    HW1 3432   4.903   0.942   5.056  0.9047  0.2673  0.4027
 1094SOL    HW2 3433   4.759   1.012   5.089  0.4174 -0.3918 -0.3125
 1095SOL     OW 3434   1.127   4.230   3.803  0.3255 -0.3448 -0.1296
 1095SOL    HW1 3435   1.093   4.206   3.894 -1.0747 -0.3154 -0.6191
 1095SOL    HW2 3436   1.135   4.330   3.797  0.7012 -0.3640  0.0602
 1096SOL     OW 3437   1.336   3.746   0.043 -0.0138 -0.2770  0.6454
 1096SOL    HW1 3438   1.423   3.793   0.028 -0.2931 -0.0400 -0.2871
 1096SOL    HW2 3439   1.279   3.800   0.105  0.9354 -0.9893  2.1928
 1097SOL     OW 3440   3.679   1.988   3.777 -0.1411 -0.3311 -0.2485
 1097SOL    HW1 3441   3.676   2.053   3.701 -0.0946 -0.1269 -0.0782
 1097SOL    HW2 3442   3.620   1.910   3.757 -0.2749 -0.1882 -0.4114
 1098SOL     OW 3443   4.535   0.767   5.159 -0.2078  0.0584  0.4903
 1098SOL    HW1 3444   4.574   0.816   5.081 -0.5503  1.6336  1.2768
 1098SOL    HW2 3445   4.603   0.702   5.195  0.8085  0.9955  0.3173
 1099SOL     OW 3446   2.607   3.637   5.943  0.1967  0.1299 -0.1401
 1099SOL    HW1 3447   2.623   3.586   6.028 -0.3261  0.6099  0.2581
 1099SOL    HW2 3448   2.641   3.730   5.953  0.9006 -0.0502 -0.7697
 1100SOL     OW 3449   3.271   2.279   0.230 -0.2299  0.1844  0.0610
 1100SOL    HW1 3450   3.304   2.244   0.318  0.5215  0.1737 -0.2208
 1100SOL    HW2 3451   3.341   2.266   0.160 -0.5796  0.7577 -0.4064
 1101SOL     OW 3452   1.814   4.095   0.152 -0.8118 -0.2121 -0.1637
 1101SOL    HW1 3453   1.831   4.037   0.231 -1.3045 -1.1990 -0.7642
 1101SOL    HW2 3454   1.901   4.124   0.112 -0.5578 -0.6125  0.0980
 1102SOL     OW 3455   2.955   5.227   0.135  0.3381 -0.2308  0.4210
 1102SOL    HW1 3456   2.890   5.156   0.161  0.0737 -0.2840 -0.3748
 1102SOL    HW2 3457   3.047   5.201   0.166  0.1681 -0.6885  0.5480
 1103SOL     OW 3458   1.886   5.321   3.164 -0.2718  0.2129  0.1827
 1103SOL    HW1 3459   1.794   5.319   3.204 -0.0806  0.8866  0.6863
 1103SOL    HW2 3460   1.911   5.230   3.132 -0.4037 -0.3997  1.7149
 1104SOL     OW 3461   1.585   3.890   6.601  0.1011  0.1762  0.1434
 1104SOL    HW1 3462   1.534   3.956   6.656  2.6866  1.8602  0.6776
 1104SOL    HW2 3463   1.605   3.809   6.656 -0.5561  0.2101  0.4376
 1105SOL     OW 3464   2.294   2.074   1.964 -0.2123 -0.3500 -1.0017
 1105SOL    HW1 3465   2.256   2.059   2.055  0.9435 -0.6471 -0.5539
 1105SOL    HW2 3466   2.314   2.171   1.951  1.5708 -0.5542 -0.1113
 1106SOL     OW 3467   3.423   6.582   4.930  0.2823 -0.5897 -0.0390
 1106SOL    HW1 3468   3.460   6.557   4.841  0.7464 -1.6920  0.4359
 1106SOL    HW2 3469   3.415   6.681   4.937  1.5367 -0.4120 -0.8075
 1107SOL     OW 3470   1.305   2.569   2.539  0.5118  0.6457 -0.0242
 1107SOL    HW1 3471   1.220   2.570   2.485 -1.0619 -1.7097  2.1653
 1107SOL    HW2 3472   1.337   2.663   2.551 -2.8745  1.8972  0.5595
 1108SOL     OW 3473   2.721   4.562   5.587 -0.8716  0.8769 -0.1555
 1108SOL    HW1 3474   2.631   4.525   5.564 -0.2831 -0.7706  0.0691
 1108SOL    HW2 3475   2.753   4.522   5.673  0.7141  0.2416 -0.9882
 1109SOL     OW 3476   1.424   0.832   3.817  0.4504 -0.0781  0.6925
 1109SOL    HW1 3477   1.379   0.799   3.900 -1.9083 -0.7154 -0.7321
 1109SOL    HW2 3478   1.488   0.762   3.783 -2.3844 -2.1958 -0.7238
 1110SOL     OW 3479   4.325   2.741   3.383 -0.8308  0.0751 -0.1578
 1110SOL    HW1 3480   4.398   2.805   3.360 -0.0685 -0.5128  0.5365
 1110SOL    HW2 3481   4.294   2.759   3.477 -1.3258  0.0924 -0.3249
 1111SOL     OW 3482   2.580   1.986   6.203 -0.4333 -0.3840 -0.2911
 1111SOL    HW1 3483   2.646   1.911   6.207 -0.4192 -0.3772 -0.3971
 1111SOL    HW2 3484   2.547   2.006   6.295 -1.3207 -1.3229 -0.3881
 1112SOL     OW 3485   3.656   1.372   4.145  0.0572  0.4650 -0.0657
 1112SOL    HW1 3486   3.623   1.388   4.052  2.7032  2.0957 -0.8094
 1112SOL    HW2 3487   3.660   1.273   4.161  1.1225  0.0804 -2.3117
 1113SOL     OW 3488   2.123   1.906   6.766  0.3137 -0.4795 -0.1380
 1113SOL    HW1 3489   2.165   1.872   6.682 -0.7141 -1.0369 -0.4434
 1113SOL    HW2 3490   2.172   1.988   6.797  1.0742 -0.6149 -0.9427
 1114SOL     OW 3491   1.570   1.501   6.043 -0.0609  0.3312  0.4938
 1114SOL    HW1 3492   1.545   1.539   5.954  0.0084  0.1564  0.3986
 1114SOL    HW2 3493   1.508   1.426   6.065  0.7616 -0.5372 -0.0432
 1115SOL     OW 3494   1.485   3.510   1.645  0.2357  0.2964 -0.4925
 1115SOL    HW1 3495   1.410   3.444   1.639  0.0347  0.6196 -1.7086
 1115SOL    HW2 3496   1.558   3.484   1.582  0.5706  0.7201 -0.2873
 1116SOL     OW 3497   3.094   2.261   5.912  0.0811  0.1493  0.1914
 1116SOL    HW1 3498   3.124   2.317   5.989 -0.5577  0.0168  0.5445
 1116SOL    HW2 3499   2.994   2.265   5.905  0.2299  1.8237 -1.9053
 1117SOL     OW 3500   3.344   3.823   5.234 -0.3224 -0.4304 -0.3394
 1117SOL    HW1 3501   3.346   3.923   5.233 -0.1986 -0.4009  1.0790
 1117SOL    HW2 3502   3.306   3.791   5.320 -1.8092 -1.6196 -1.3816
 1118SOL     OW 3503   2.984   1.612   2.503  0.3116 -0.6663  0.4070
 1118SOL    HW1 3504   2.983   1.540   2.572 -0.5648  1.1928  2.4321
 1118SOL    HW2 3505   2.898   1.611   2.452  0.4302 -1.2132  0.2056
 1119SOL     OW 3506   2.706   5.523   3.286 -0.3177  0.0168 -0.0375
 1119SOL    HW1 3507   2.796   5.521   3.330 -0.3711  0.0408  0.0739
 1119SOL    HW2 3508   2.644   5.580   3.339 -0.7808 -1.0708  0.6363
 1120SOL     OW 3509   3.241   4.329   6.326  0.0208 -0.0551 -0.0774
 1120SOL    HW1 3510   3.189   4.307   6.409  0.2158 -2.4486 -0.5148
 1120SOL    HW2 3511   3.322   4.270   6.322  0.9578  1.2586 -1.1176
 1121SOL     OW 3512   3.052   4.383   3.837 -0.4506 -0.2835 -0.5740
 1121SOL    HW1 3513   3.139   4.432   3.842 -1.3359  1.2736  0.4388
 1121SOL    HW2 3514   3.063   4.300   3.783  1.3377  0.5540 -1.5633
 1122SOL     OW 3515   4.346   3.985   5.263  0.6467  0.0233  0.4653
 1122SOL    HW1 3516   4.356   4.040   5.347  0.5594 -0.4791  0.8054
 1122SOL    HW2 3517   4.341   4.047   5.184 -0.3031  0.5592  0.9163
 1123SOL     OW 3518   2.692   3.877   2.084  0.2050  1.0804  0.0436
 1123SOL    HW1 3519   2.707   3.779   2.073 -0.9690  0.7321  1.2762
 1123SOL    HW2 3520   2.596   3.894   2.105  0.6812  2.3403  1.3813
 1124SOL     OW 3521   3.107   3.081   2.200 -0.2884 -0.1516 -0.0216
 1124SOL    HW1 3522   3.153   3.001   2.162 -2.2185 -0.6272 -1.4962
 1124SOL    HW2 3523   3.031   3.052   2.257 -0.2037  0.6351  0.5116
 1125SOL     OW 3524   3.675   6.791   6.215  0.3501  0.5635 -0.2425
 1125SOL    HW1 3525   3.663   6.713   6.275  0.6326  1.0487  0.4527
 1125SOL    HW2 3526   3.617   6.780   6.134  0.6044 -0.4987 -0.2949
 1126SOL     OW 3527   2.138   3.959   2.647 -0.1656  0.0104 -0.0895
 1126SOL    HW1 3528   2.120   3.906   2.730  1.1752 -0.8462 -0.3179
 1126SOL    HW2 3529   2.065   3.943   2.581 -0.2313 -0.8839  0.1826
 1127SOL     OW 3530   0.571   2.091   6.634 -0.0315 -0.4869  0.0298
 1127SOL    HW1 3531   0.597   2.187   6.624 -0.1576 -0.4176  0.3399
 1127SOL    HW2 3532   0.652   2.037   6.657  0.5975 -0.9297 -2.9194
 1128SOL     OW 3533   6.380   2.682   6.309 -0.5612  0.1673  0.0852
 1128SOL    HW1 3534   6.451   2.634   6.362 -1.6118 -0.2611  1.1645
 1128SOL    HW2 3535   6.312   2.616   6.278 -0.4766  0.5700 -0.9715
 1129SOL     OW 3536   3.746   4.000   5.916  0.4514  0.3475 -0.2816
 1129SOL    HW1 3537   3.814   4.006   5.843  1.7736 -1.3283  0.7473
 1129SOL    HW2 3538   3.766   3.921   5.974 -2.0321  0.1632  0.4299
 1130SOL     OW 3539   3.461   0.965   3.758  0.0920 -0.3061 -0.1692
 1130SOL    HW1 3540   3.477   1.025   3.680 -1.8816  2.5232  1.3785
 1130SOL    HW2 3541   3.509   1.001   3.838 -0.9854 -0.8862  0.7772
 1131SOL     OW 3542   4.039   2.348   3.576  0.1227  0.4275 -0.6558
 1131SOL    HW1 3543   4.068   2.430   3.624 -0.8845  1.6300 -2.0124
 1131SOL    HW2 3544   3.939   2.347   3.569  0.1862 -0.2794 -1.7151
 1132SOL     OW 3545   4.740   3.034   6.137  0.5383  0.5005  0.1873
 1132SOL    HW1 3546   4.649   2.994   6.140  1.2128 -1.1070  0.6175
 1132SOL    HW2 3547   4.777   3.026   6.044  0.9875 -0.7170  0.4443
 1133SOL     OW 3548   4.793   0.453   5.804 -0.6777  0.9137 -0.0515
 1133SOL    HW1 3549   4.870   0.412   5.853  0.0819  1.4637 -0.7556
 1133SOL    HW2 3550   4.783   0.411   5.715  1.0133  3.0957 -1.3805
 1134SOL     OW 3551   3.454   4.138   4.881 -0.0027  0.0765 -0.5152
 1134SOL    HW1 3552   3.357   4.121   4.901  0.2765 -0.8963  0.0914
 1134SOL    HW2 3553   3.503   4.148   4.968  0.3846  0.9629 -0.8273
 1135SOL     OW 3554   1.719   4.620   2.732  0.1504 -0.0038 -0.3529
 1135SOL    HW1 3555   1.758   4.624   2.639 -0.9390 -1.6664 -0.9262
 1135SOL    HW2 3556   1.734   4.529   2.770 -1.5732 -0.1138  0.1211
 1136SOL     OW 3557   3.573   4.756   4.340 -0.7667  0.2301 -0.5578
 1136SOL    HW1 3558   3.578   4.853   4.364 -0.1689  0.5317 -1.7696
 1136SOL    HW2 3559   3.656   4.730   4.290 -0.7627 -1.0034  0.0545
 1137SOL     OW 3560   6.719   2.311   3.995 -0.5505 -0.2865  0.1654
 1137SOL    HW1 3561   6.696   2.266   4.081  0.3721  0.4516  0.8124
 1137SOL    HW2 3562   6.737   2.242   3.925 -1.1305 -0.8930  0.6000
 1138SOL     OW 3563   1.634   5.627   6.504  0.1255 -0.2843 -0.0334
 1138SOL    HW1 3564   1.643   5.701   6.438  1.0369  0.1719  0.5729
 1138SOL    HW2 3565   1.648   5.663   6.596 -0.5176 -1.0190  0.3609
 1139SOL     OW 3566   1.451   4.002   5.224  0.4158  0.5797  0.4687
 1139SOL    HW1 3567   1.445   3.914   5.272 -0.2171  0.3813  0.0337
 1139SOL    HW2 3568   1.501   4.067   5.281  1.1489 -0.1446  0.6670
 1140SOL     OW 3569   1.710   2.472   2.306 -0.4549 -0.4060 -0.3174
 1140SOL    HW1 3570   1.680   2.490   2.400 -1.0301  0.5829 -0.6696
 1140SOL    HW2 3571   1.810   2.472   2.303 -0.4319  0.0032  0.2142
 1141SOL     OW 3572   2.744   0.300   6.241 -0.3380 -0.0191 -0.0841
 1141SOL    HW1 3573   2.822   0.300   6.179 -0.3153  1.0946 -0.0739
 1141SOL    HW2 3574   2.762   0.362   6.318 -0.4587 -1.1894  0.9299
 1142SOL     OW 3575   0.113   4.006   4.800  0.6532  0.6250  0.2750
 1142SOL    HW1 3576   0.161   3.949   4.734  0.0642  0.9120 -0.4258
 1142SOL    HW2 3577   0.096   4.096   4.760  1.1101  1.1242  1.1712
 1143SOL     OW 3578   2.438   5.020   0.390  0.1060  0.3923 -0.7157
 1143SOL    HW1 3579   2.378   4.983   0.319 -0.9752  0.3856  0.1703
 1143SOL    HW2 3580   2.458   5.116   0.370  0.9799  0.0153 -1.7603
 1144SOL     OW 3581   3.135   1.973   0.465 -0.4798 -0.2365 -0.0482
 1144SOL    HW1 3582   3.069   2.027   0.518 -2.4727  0.1570 -2.7376
 1144SOL    HW2 3583   3.094   1.886   0.439  0.8824 -0.9183 -0.0157
 1145SOL     OW 3584   1.966   5.689   6.462  0.2133 -0.5604 -0.1077
 1145SOL    HW1 3585   2.011   5.679   6.373  1.5249 -0.3557  0.5228
 1145SOL    HW2 3586   1.870   5.715   6.447  0.7141  0.6546 -1.4660
 1146SOL     OW 3587   1.611   3.806   0.341  1.1623  0.1033 -0.1632
 1146SOL    HW1 3588   1.580   3.860   0.262 -1.6497 -0.2381  0.6182
 1146SOL    HW2 3589   1.583   3.711   0.329  1.1680 -0.0528  1.0198
 1147SOL     OW 3590   0.171   3.287   4.843  0.2216  0.0466  0.1373
 1147SOL    HW1 3591   0.142   3.256   4.753 -0.7400  0.2699  0.3663
 1147SOL    HW2 3592   0.120   3.369   4.869  2.5837  1.8170 -0.3913
 1148SOL     OW 3593   2.515   5.329   6.216 -1.0011  0.5253  0.1397
 1148SOL    HW1 3594   2.544   5.423   6.236 -1.0161  0.5385  0.0995
 1148SOL    HW2 3595   2.571   5.292   6.142  0.9653 -0.5072  2.0159
 1149SOL     OW 3596   3.874   4.334   6.640 -0.2544  0.8027 -0.0904
 1149SOL    HW1 3597   3.834   4.275   6.711  1.0138 -0.8749 -0.6858
 1149SOL    HW2 3598   3.820   4.418   6.631 -2.0405 -0.1797  0.9193
 1150SOL     OW 3599   3.482   0.230   6.161 -0.8501 -0.0887  0.3551
 1150SOL    HW1 3600   3.553   0.174   6.203  0.2671  1.2782  0.3417
 1150SOL    HW2 3601   3.401   0.174   6.145  0.7606 -2.1275 -1.2000
 1151SOL     OW 3602   2.403   2.573   0.484 -0.1949 -0.3873  0.3180
 1151SOL    HW1 3603   2.492   2.550   0.445 -0.3376 -2.2982  1.0356
 1151SOL    HW2 3604   2.345   2.613   0.413  1.6469  2.2644  0.1505
 1152SOL     OW 3605   6.580   3.661   4.523 -0.1804  0.0763 -0.0318
 1152SOL    HW1 3606   6.602   3.745   4.573  0.9647 -0.2895  0.1167
 1152SOL    HW2 3607   6.647   3.648   4.450 -0.1081 -0.9082  0.2024
 1153SOL     OW 3608   1.152   3.776   6.562 -0.5839 -0.0179 -0.2961
 1153SOL    HW1 3609   1.125   3.706   6.496 -2.6728  0.5120 -0.0754
 1153SOL    HW2 3610   1.200   3.734   6.639 -1.0551 -1.0780 -0.5734
 1154SOL     OW 3611   1.822   4.436   5.216  0.3539  0.2634  0.0985
 1154SOL    HW1 3612   1.813   4.382   5.133  0.8603 -0.9868  0.8301
 1154SOL    HW2 3613   1.754   4.508   5.216  1.2539  1.2093 -2.0644
 1155SOL     OW 3614   3.355   2.387   3.256 -0.4109  0.5194  1.0854
 1155SOL    HW1 3615   3.375   2.348   3.346  2.8917  1.1626  0.7289
 1155SOL    HW2 3616   3.439   2.392   3.202 -1.7408  2.8938 -0.9599
 1156SOL     OW 3617   2.856   1.908   6.472 -0.1439 -0.1753 -0.5814
 1156SOL    HW1 3618   2.780   1.868   6.524 -0.6654  0.7502 -0.6225
 1156SOL    HW2 3619   2.923   1.947   6.535 -0.4388  0.3405 -0.5906
 1157SOL     OW 3620   3.980   4.447   3.926  0.0973  0.5239  0.2312
 1157SOL    HW1 3621   3.946   4.371   3.870  0.9836  0.1044  0.2391
 1157SOL    HW2 3622   3.907   4.514   3.941 -0.1879  0.5887 -1.3365
 1158SOL     OW 3623   2.589   6.899   6.749  0.3736 -0.1379 -0.1327
 1158SOL    HW1 3624   2.544   6.855   6.826  1.0442  0.7218  0.7876
 1158SOL    HW2 3625   2.661   6.840   6.713 -1.9318 -1.9129 -2.1851
 1159SOL     OW 3626   3.708   3.809   0.964  0.5630 -0.1013  0.2526
 1159SOL    HW1 3627   3.693   3.753   0.883  0.0201 -0.7318  0.7765
 1159SOL    HW2 3628   3.787   3.774   1.014  1.5276  0.9019 -0.5111
 1160SOL     OW 3629   2.792   0.744   3.637  0.1375 -0.0743 -0.1553
 1160SOL    HW1 3630   2.693   0.750   3.642  0.1520 -0.5310  2.7862
 1160SOL    HW2 3631   2.832   0.836   3.635 -0.3128  0.1117 -0.8356
 1161SOL     OW 3632   5.361   3.105   6.647 -0.2203 -0.0629 -0.2774
 1161SOL    HW1 3633   5.357   3.010   6.615  0.9420  0.1713 -1.1999
 1161SOL    HW2 3634   5.284   3.156   6.611 -0.3529 -0.4454 -0.5373
 1162SOL     OW 3635   2.183   6.248   4.049  0.6622 -0.6278 -0.0500
 1162SOL    HW1 3636   2.215   6.312   3.979  0.5034 -0.9231 -0.4018
 1162SOL    HW2 3637   2.117   6.185   4.008 -2.6651  1.7432  1.2784
 1163SOL     OW 3638   0.029   4.395   5.272 -0.4097 -0.8983 -0.2979
 1163SOL    HW1 3639   6.966   4.360   5.202  1.1638 -0.8491 -1.8095
 1163SOL    HW2 3640   0.003   4.489   5.295 -1.9327 -1.4641  0.4423
 1164SOL     OW 3641   1.858   0.893   6.414 -0.2900  0.5569  0.0895
 1164SOL    HW1 3642   1.875   0.808   6.364  1.4182  0.5698  0.5958
 1164SOL    HW2 3643   1.773   0.934   6.381 -0.3772 -0.5778 -1.2016
 1165SOL     OW 3644   2.907   6.596   3.565  0.1468 -0.3240  0.0462
 1165SOL    HW1 3645   2.998   6.579   3.602  0.5272  1.8211  0.2330
 1165SOL    HW2 3646   2.914   6.651   3.482 -0.9094 -1.8554 -1.1127
 1166SOL     OW 3647   4.446   0.957   5.332  0.9833  0.0545 -0.2356
 1166SOL    HW1 3648   4.467   0.890   5.261 -1.4209 -2.4117  1.2009
 1166SOL    HW2 3649   4.349   0.953   5.355  0.8574  3.6827  0.3952
 1167SOL     OW 3650   0.164   1.554   4.603 -0.3470  0.0900 -0.4757
 1167SOL    HW1 3651   0.073   1.528   4.634 -0.3489  0.4713 -0.1448
 1167SOL    HW2 3652   0.169   1.654   4.595 -0.6830 -0.0277 -2.7770
 1168SOL     OW 3653   1.521   1.733   3.499  0.1001 -0.2339  0.0709
 1168SOL    HW1 3654   1.435   1.775   3.471 -0.9663 -1.1680  1.7228
 1168SOL    HW2 3655   1.527   1.641   3.461  0.4812 -0.0868 -0.2261
 1169SOL     OW 3656   0.923   4.635   4.307 -0.3738  0.2437 -0.0348
 1169SOL    HW1 3657   0.983   4.555   4.311  1.2167  1.2953 -1.5912
 1169SOL    HW2 3658   0.841   4.617   4.361  0.7573 -1.7245  1.1618
 1170SOL     OW 3659   2.050   4.927   6.635 -0.4863  0.4648 -0.4992
 1170SOL    HW1 3660   2.022   5.001   6.574 -0.1820  1.0011 -0.0019
 1170SOL    HW2 3661   2.109   4.863   6.585 -4.0044 -1.7951 -2.1740
 1171SOL     OW 3662   6.272   2.109   4.993 -0.3574 -0.0490  0.2710
 1171SOL    HW1 3663   6.191   2.126   5.049 -1.0011  0.0496 -0.6623
 1171SOL    HW2 3664   6.246   2.112   4.896  0.4622 -1.5116 -0.0196
 1172SOL     OW 3665   1.505   3.182   5.747 -0.1582  0.2637  0.3684
 1172SOL    HW1 3666   1.405   3.175   5.740 -0.0911 -1.1708  0.5747
 1172SOL    HW2 3667   1.530   3.202   5.842 -0.2638  1.4409  0.1673
 1173SOL     OW 3668   2.001   2.848   1.280 -0.1846  0.4287  0.0242
 1173SOL    HW1 3669   2.060   2.810   1.210  1.5635  1.1989  1.0091
 1173SOL    HW2 3670   1.936   2.912   1.239  0.4281  0.4303 -0.9532
 1174SOL     OW 3671   3.080   4.730   6.773 -0.5016 -0.1248  0.4113
 1174SOL    HW1 3672   3.143   4.781   6.832 -1.0854  1.0688  0.0404
 1174SOL    HW2 3673   3.033   4.660   6.827 -1.6603  1.5043  1.6270
 1175SOL     OW 3674   5.261   2.997   4.593 -0.7284 -0.2502  0.5081
 1175SOL    HW1 3675   5.262   2.908   4.639  2.0314 -0.0848  0.9077
 1175SOL    HW2 3676   5.205   3.061   4.647  0.9622 -0.5446  2.7518
 1176SOL     OW 3677   0.333   4.404   4.808  0.1760  0.1570  0.3119
 1176SOL    HW1 3678   0.244   4.427   4.849 -0.1590 -1.1670  0.3830
 1176SOL    HW2 3679   0.323   4.394   4.709 -0.0452 -1.1155  0.4350
 1177SOL     OW 3680   2.269   6.816   6.596 -0.0170 -0.3156 -0.1368
 1177SOL    HW1 3681   2.261   6.836   6.499 -0.8265  2.4636  0.4171
 1177SOL    HW2 3682   2.306   6.895   6.644  1.0565 -1.8727  1.7717
 1178SOL     OW 3683   0.264   4.195   5.959  0.1619 -0.2186  0.2664
 1178SOL    HW1 3684   0.182   4.236   5.919 -0.6873 -2.0549  0.0431
 1178SOL    HW2 3685   0.247   4.177   6.056  0.8225  0.6573  0.5578
 1179SOL     OW 3686   1.371   3.048   5.042 -0.5163  0.5363  0.1994
 1179SOL    HW1 3687   1.363   2.963   4.991  0.8006  1.3182 -1.4114
 1179SOL    HW2 3688   1.282   3.073   5.081 -0.7780 -1.8979  1.3418
 1180SOL     OW 3689   0.001   3.403   5.497  0.1538 -0.1623 -0.2993
 1180SOL    HW1 3690   0.098   3.419   5.515  0.6530 -1.5671 -1.5343
 1180SOL    HW2 3691   6.964   3.341   5.566  0.8248 -1.7002 -1.2847
 1181SOL     OW 3692   0.927   1.233   5.918  0.6473  0.2075 -0.1046
 1181SOL    HW1 3693   0.870   1.209   5.996  0.0797 -2.1471 -1.1458
 1181SOL    HW2 3694   0.950   1.330   5.921 -1.9228  0.8394  1.3177
 1182SOL     OW 3695   0.566   2.309   6.200 -0.0034  0.1784  0.3948
 1182SOL    HW1 3696   0.523   2.392   6.237 -0.5795 -0.1122  0.3931
 1182SOL    HW2 3697   0.549   2.305   6.101  1.1403  0.7201  0.1629
 1183SOL     OW 3698   3.471   6.713   3.850 -0.0196  0.1656  0.5367
 1183SOL    HW1 3699   3.443   6.748   3.761 -0.8151 -1.5039  0.0895
 1183SOL    HW2 3700   3.417   6.759   3.921  1.1775  2.0767  0.2643
 1184SOL     OW 3701   3.348   2.868   0.280  0.0402 -0.2848 -0.3327
 1184SOL    HW1 3702   3.359   2.967   0.279 -0.6792 -0.1790  0.7908
 1184SOL    HW2 3703   3.332   2.837   0.374  0.5401 -1.5029 -0.6294
 1185SOL     OW 3704   4.849   1.610   4.044 -0.0444  0.1452  0.2600
 1185SOL    HW1 3705   4.898   1.587   4.128 -0.0237 -3.1337 -0.5074
 1185SOL    HW2 3706   4.752   1.621   4.063 -0.1984 -1.5637  0.6693
 1186SOL     OW 3707   2.027   2.989   2.495  0.0752 -0.0744  0.2466
 1186SOL    HW1 3708   2.072   3.063   2.545  1.0439 -0.3779 -0.1492
 1186SOL    HW2 3709   2.096   2.936   2.446 -0.7834 -0.1926 -0.8673
 1187SOL     OW 3710   6.705   3.459   4.630  0.1423  0.0677 -0.5105
 1187SOL    HW1 3711   6.649   3.542   4.629 -1.2860 -0.7131  2.7369
 1187SOL    HW2 3712   6.659   3.387   4.577  1.3844  1.1951 -3.3370
 1188SOL     OW 3713   3.129   0.620   4.764 -0.5069 -0.0841 -0.3409
 1188SOL    HW1 3714   3.054   0.580   4.712 -1.3116  1.8241 -0.7446
 1188SOL    HW2 3715   3.212   0.565   4.752 -0.1318  1.0778 -5.1728
 1189SOL     OW 3716   2.583   2.469   5.021  0.1515  1.0941  0.3364
 1189SOL    HW1 3717   2.661   2.533   5.021  0.1829  1.0560 -0.0780
 1189SOL    HW2 3718   2.579   2.421   4.933  0.7875 -0.2874  1.0299
 1190SOL     OW 3719   3.176   3.000   4.503  0.1056  0.5086 -0.2864
 1190SOL    HW1 3720   3.190   2.951   4.589  0.5002 -0.7261 -1.0306
 1190SOL    HW2 3721   3.190   3.098   4.518  1.9172  0.1484  0.7013
 1191SOL     OW 3722   0.256   1.823   6.204 -0.0512 -0.3866  0.0466
 1191SOL    HW1 3723   0.241   1.725   6.211  0.5468 -0.6456 -1.7863
 1191SOL    HW2 3724   0.201   1.860   6.129  0.1144  0.6025  0.3949
 1192SOL     OW 3725   0.893   4.873   5.402  0.2327  0.2498 -0.4527
 1192SOL    HW1 3726   0.984   4.854   5.367 -0.1962 -0.0610 -1.4355
 1192SOL    HW2 3727   0.898   4.890   5.501  1.7458  2.8859 -0.8833
 1193SOL     OW 3728   4.492   3.704   5.962 -0.0075  0.1451 -0.2452
 1193SOL    HW1 3729   4.511   3.636   5.891  2.5224  1.3132 -0.8179
 1193SOL    HW2 3730   4.477   3.793   5.919  5.1453  1.7031  0.4585
 1194SOL     OW 3731   4.018   3.679   5.209 -0.0995  0.2253  0.1794
 1194SOL    HW1 3732   3.995   3.600   5.152 -0.2165  1.0964 -1.0387
 1194SOL    HW2 3733   4.106   3.664   5.253  1.5316  0.7143 -2.6479
 1195SOL     OW 3734   2.946   4.175   6.850  0.1656  0.0787 -0.1497
 1195SOL    HW1 3735   2.883   4.181   6.927  0.6074 -0.5455  0.2698
 1195SOL    HW2 3736   2.965   4.079   6.830  1.4690  0.2553  0.1444
 1196SOL     OW 3737   3.451   4.962   4.820  0.3594 -0.2755 -0.0136
 1196SOL    HW1 3738   3.394   5.019   4.760  1.7614  0.0819 -1.0725
 1196SOL    HW2 3739   3.544   4.958   4.783  0.7994 -1.6142  1.1479
 1197SOL     OW 3740   2.352   6.115   5.974 -0.2469  0.4044 -0.1154
 1197SOL    HW1 3741   2.264   6.111   6.021 -0.3613 -0.0289 -0.3615
 1197SOL    HW2 3742   2.425   6.089   6.037 -0.5434 -1.5944 -0.5350
 1198SOL     OW 3743   3.442   5.034   6.223 -0.1416 -0.4174 -0.2284
 1198SOL    HW1 3744   3.394   5.086   6.152 -0.0890  0.3608  0.3014
 1198SOL    HW2 3745   3.538   5.060   6.224  0.0671 -1.1595 -0.5338
 1199SOL     OW 3746   3.398   2.524   5.122  0.2000 -0.1510 -0.1281
 1199SOL    HW1 3747   3.491   2.531   5.157  0.1231  0.2214  0.0084
 1199SOL    HW2 3748   3.342   2.473   5.188  0.5708 -1.3793 -0.7440
 1200SOL     OW 3749   2.812   5.063   5.908  0.8238  0.3927  0.5272
 1200SOL    HW1 3750   2.807   4.967   5.934 -0.3425  0.0549 -0.8597
 1200SOL    HW2 3751   2.740   5.114   5.956  1.5017  0.6134  1.3352
 1201SOL     OW 3752   3.769   6.600   5.438  0.3649 -0.2674  0.1838
 1201SOL    HW1 3753   3.818   6.684   5.413 -0.8438  0.1290 -0.9396
 1201SOL    HW2 3754   3.733   6.608   5.530 -0.0784  0.6123 -0.0631
 1202SOL     OW 3755   1.313   2.547   4.269  0.3569 -0.2196  0.2691
 1202SOL    HW1 3756   1.340   2.451   4.271  0.0704 -0.3011  2.2895
 1202SOL    HW2 3757   1.244   2.564   4.339 -1.5837  0.9401 -1.7793
 1203SOL     OW 3758   4.254   3.315   5.592  0.5399  0.5770  0.2065
 1203SOL    HW1 3759   4.199   3.243   5.635 -0.1977  0.9774 -0.0643
 1203SOL    HW2 3760   4.224   3.329   5.498  2.8183 -1.0114 -0.8629
 1204SOL     OW 3761   3.621   4.733   3.005 -0.3518  0.0167 -0.2684
 1204SOL    HW1 3762   3.584   4.800   3.070  1.1170  0.1869  0.4411
 1204SOL    HW2 3763   3.707   4.697   3.040  0.1273 -0.4190 -1.8109
 1205SOL     OW 3764   1.539   2.389   0.498 -0.4451 -0.2443 -0.0947
 1205SOL    HW1 3765   1.560   2.450   0.421  0.0723  0.7335  0.7899
 1205SOL    HW2 3766   1.561   2.295   0.472  0.7683  0.1980 -0.7922
 1206SOL     OW 3767   1.796   0.297   4.462  0.3254  0.5225 -0.0415
 1206SOL    HW1 3768   1.737   0.266   4.537 -0.0185  1.7368  0.2062
 1206SOL    HW2 3769   1.857   0.223   4.435 -1.2905 -0.7917 -0.2966
 1207SOL     OW 3770   1.975   3.555   3.741  0.4772 -0.3391  0.0577
 1207SOL    HW1 3771   2.000   3.589   3.651 -0.1206  1.8023  0.6240
 1207SOL    HW2 3772   2.037   3.595   3.809 -0.1619 -0.5230  0.7595
 1208SOL     OW 3773   3.403   2.012   3.140  0.0299  0.2016 -0.1912
 1208SOL    HW1 3774   3.412   2.051   3.231  1.1835  0.1565 -0.2604
 1208SOL    HW2 3775   3.443   2.075   3.073  0.9406 -0.6014 -0.4274
 1209SOL     OW 3776   5.692   1.633   5.382  0.2921 -0.3983  0.8825
 1209SOL    HW1 3777   5.677   1.732   5.389 -1.1532 -0.6260  1.3688
 1209SOL    HW2 3778   5.622   1.594   5.321  0.5047 -1.1989  1.1454
 1210SOL     OW 3779   3.602   3.554   2.852  0.3199  0.2657  0.0496
 1210SOL    HW1 3780   3.631   3.472   2.901  1.0619 -0.7355 -1.9606
 1210SOL    HW2 3781   3.623   3.635   2.907  2.4543 -0.7076  0.7518
 1211SOL     OW 3782   2.251   0.404   3.534 -0.3995 -0.0790 -0.3058
 1211SOL    HW1 3783   2.317   0.329   3.527 -1.5176 -1.1614  0.4040
 1211SOL    HW2 3784   2.284   0.471   3.600 -1.7002 -2.5267  3.1025
 1212SOL     OW 3785   3.330   2.313   2.431  0.0468  0.2524  0.6895
 1212SOL    HW1 3786   3.295   2.270   2.514  0.7368 -0.0806  0.8138
 1212SOL    HW2 3787   3.427   2.333   2.442 -0.1847  1.5691  0.5111
 1213SOL     OW 3788   5.897   3.574   4.935  0.1641  0.4056 -0.4196
 1213SOL    HW1 3789   5.879   3.523   4.850 -0.2536 -1.5491  0.7655
 1213SOL    HW2 3790   5.977   3.632   4.923  1.9645 -2.0671 -1.3289
 1214SOL     OW 3791   4.176   0.919   5.352 -0.1401 -0.4104  0.3059
 1214SOL    HW1 3792   4.110   0.990   5.374 -1.3618 -1.1332 -0.8867
 1214SOL    HW2 3793   4.137   0.829   5.372  1.1123 -0.8115  1.1214
 1215SOL     OW 3794   1.733   1.587   4.700  0.0811  0.5336  0.0085
 1215SOL    HW1 3795   1.822   1.542   4.694 -0.1475  0.2137 -1.2889
 1215SOL    HW2 3796   1.710   1.628   4.612 -0.8983  0.9132  0.4252
 1216SOL     OW 3797   2.640   5.802   5.960  0.0715  0.1140 -0.4176
 1216SOL    HW1 3798   2.590   5.720   5.932 -1.7187  0.9773  0.1101
 1216SOL    HW2 3799   2.581   5.859   6.017  1.1528  1.9360 -1.0414
 1217SOL     OW 3800   2.411   4.730   3.915 -0.3563  0.2981  0.0720
 1217SOL    HW1 3801   2.436   4.766   4.005  1.8303  1.9433 -1.0987
 1217SOL    HW2 3802   2.420   4.802   3.847  2.6913 -1.9227 -2.1813
 1218SOL     OW 3803   2.613   0.822   4.822  0.2760  0.2267 -0.1018
 1218SOL    HW1 3804   2.671   0.774   4.889 -1.8040 -0.8073  1.0817
 1218SOL    HW2 3805   2.600   0.764   4.742  0.1186  0.0396  0.0565
 1219SOL     OW 3806   2.293   4.954   4.661  0.5606 -0.0815  0.4921
 1219SOL    HW1 3807   2.235   5.022   4.617  1.3995  0.9972  1.0079
 1219SOL    HW2 3808   2.314   4.982   4.754  0.7378 -1.1747  0.8044
 1220SOL     OW 3809   1.941   6.428   5.176 -0.1743  0.2038 -0.5260
 1220SOL    HW1 3810   1.960   6.377   5.093  3.7053 -0.8455  0.8043
 1220SOL    HW2 3811   1.845   6.414   5.203 -0.6240 -2.1361 -2.9732
 1221SOL     OW 3812   2.818   3.015   3.466 -0.2203  0.5311  0.0590
 1221SOL    HW1 3813   2.879   3.064   3.528  0.3016 -0.6586  0.5193
 1221SOL    HW2 3814   2.832   3.047   3.373  1.5484 -0.1157  0.0687
 1222SOL     OW 3815   5.079   2.242   4.627 -0.1751 -0.1051  0.0317
 1222SOL    HW1 3816   5.033   2.162   4.667  0.4467 -0.0672  0.8583
 1222SOL    HW2 3817   5.033   2.325   4.658 -1.0871 -0.1365 -1.1717
 1223SOL     OW 3818   4.003   2.129   6.608 -0.4077  0.2005  0.2745
 1223SOL    HW1 3819   4.067   2.205   6.617 -1.4095  1.2873 -1.2416
 1223SOL    HW2 3820   4.036   2.066   6.538 -0.8146  0.6006 -0.2886
 1224SOL     OW 3821   5.612   4.204   5.461  0.1729  0.0212  0.1728
 1224SOL    HW1 3822   5.593   4.106   5.468 -2.5093  0.6022  3.4968
 1224SOL    HW2 3823   5.677   4.231   5.532  1.4479  0.6354 -1.1630
 1225SOL     OW 3824   0.472   3.934   4.612  0.7649 -0.3827 -0.6403
 1225SOL    HW1 3825   0.505   3.848   4.651 -0.6868  0.7355  3.5311
 1225SOL    HW2 3826   0.377   3.924   4.585  0.2995  0.1046  0.7550
 1226SOL     OW 3827   1.743   0.108   5.788 -0.3431  0.4047 -0.2046
 1226SOL    HW1 3828   1.822   0.142   5.737 -0.6848  1.7764  0.1504
 1226SOL    HW2 3829   1.772   0.035   5.850  0.3770 -0.0981 -1.1062
 1227SOL     OW 3830   1.921   2.468   6.942  0.1999  0.6298  0.4016
 1227SOL    HW1 3831   1.920   2.543   0.008 -0.1070  0.5584  0.4812
 1227SOL    HW2 3832   1.896   2.503   6.851 -0.3333  0.5619  0.5138
 1228SOL     OW 3833   2.793   2.975   0.463 -0.3494 -0.5253 -0.0721
 1228SOL    HW1 3834   2.864   2.920   0.420  1.0435 -0.0040  1.4349
 1228SOL    HW2 3835   2.765   2.933   0.549  0.3345  0.7493  0.8253
 1229SOL     OW 3836   3.095   3.973   2.818  0.2699  0.3447 -0.1763
 1229SOL    HW1 3837   3.105   3.909   2.742 -0.4319  0.2286 -0.1807
 1229SOL    HW2 3838   3.171   4.037   2.818  1.3736 -0.9167  0.2472
 1230SOL     OW 3839   5.114   1.788   5.079  0.1791 -0.2777 -0.3292
 1230SOL    HW1 3840   5.161   1.722   5.021 -0.9452 -0.6823 -0.8221
 1230SOL    HW2 3841   5.100   1.749   5.170  2.2415  0.4836  0.3641
 1231SOL     OW 3842   5.533   3.475   4.249 -0.0210 -0.1093  0.2767
 1231SOL    HW1 3843   5.613   3.507   4.300 -0.0091 -1.5922  1.2299
 1231SOL    HW2 3844   5.481   3.554   4.216  1.9745  0.8990 -0.6400
 1232SOL     OW 3845   5.593   3.263   4.841  0.0640  0.4831  0.1170
 1232SOL    HW1 3846   5.678   3.251   4.893  0.9823  1.2063 -1.1791
 1232SOL    HW2 3847   5.592   3.200   4.764 -0.7402  0.2558  0.3031
 1233SOL     OW 3848   1.954   2.518   2.084 -0.7179 -0.3959  0.2714
 1233SOL    HW1 3849   1.895   2.575   2.026  0.8406  0.5400 -0.4670
 1233SOL    HW2 3850   1.954   2.424   2.050  0.8223  0.2906 -1.8676
 1234SOL     OW 3851   3.110   6.831   3.872 -0.2001 -0.3808 -0.5765
 1234SOL    HW1 3852   3.112   6.748   3.928 -0.6925  0.0623  0.1185
 1234SOL    HW2 3853   3.049   6.817   3.794  0.4838 -1.0014 -1.0148
 1235SOL     OW 3854   4.802   3.112   5.022  0.6422  0.1955 -0.5231
 1235SOL    HW1 3855   4.728   3.044   5.020  1.1528 -0.4274  0.7573
 1235SOL    HW2 3856   4.783   3.183   4.955 -2.1480  1.1336  1.0728
 1236SOL     OW 3857   1.387   4.141   3.012  0.4920  0.5765 -1.0993
 1236SOL    HW1 3858   1.414   4.178   2.924 -0.2609  1.2889 -1.0489
 1236SOL    HW2 3859   1.371   4.217   3.076 -1.0121  0.1834 -0.9744
 1237SOL     OW 3860   1.147   4.759   3.328  0.0672 -0.2087 -0.5118
 1237SOL    HW1 3861   1.158   4.821   3.250  0.1545 -0.5029 -0.7307
 1237SOL    HW2 3862   1.157   4.811   3.413 -0.1652  0.1397 -0.6933
 1238SOL     OW 3863   3.038   2.629   2.253  0.5040 -0.3336  0.6664
 1238SOL    HW1 3864   3.098   2.600   2.178  0.6305  0.5806  0.4030
 1238SOL    HW2 3865   2.996   2.548   2.294  0.0516 -0.8418 -0.7085
 1239SOL     OW 3866   1.206   3.507   0.916  0.3849 -0.4131  0.4235
 1239SOL    HW1 3867   1.178   3.602   0.902  0.2284 -0.3379  1.1790
 1239SOL    HW2 3868   1.239   3.496   1.010  0.5997 -1.0565  0.2734
 1240SOL     OW 3869   3.309   2.470   6.689 -0.3694 -0.0782  0.0914
 1240SOL    HW1 3870   3.295   2.539   6.617 -2.3744 -0.2657  0.2542
 1240SOL    HW2 3871   3.391   2.417   6.667  1.3031  2.3341 -0.0133
 1241SOL     OW 3872   1.318   1.545   4.131 -0.6689  0.4638 -0.5385
 1241SOL    HW1 3873   1.359   1.463   4.090  0.1535  1.2866 -1.4071
 1241SOL    HW2 3874   1.248   1.582   4.071 -0.6780  0.6890 -0.3914
 1242SOL     OW 3875   3.267   3.138   1.621  0.3057  0.0853 -0.0466
 1242SOL    HW1 3876   3.169   3.117   1.624  0.3533 -0.2177 -0.4508
 1242SOL    HW2 3877   3.288   3.211   1.685 -0.2207  0.2764 -0.0902
 1243SOL     OW 3878   2.214   0.915   4.221 -0.0830  0.0429 -0.2797
 1243SOL    HW1 3879   2.149   0.983   4.187  0.8557 -0.0514 -2.4420
 1243SOL    HW2 3880   2.246   0.859   4.145  1.7600 -0.5788  0.8967
 1244SOL     OW 3881   2.649   2.340   1.535 -0.5030  0.1167  0.1442
 1244SOL    HW1 3882   2.680   2.365   1.443  0.1672  1.4009  0.6915
 1244SOL    HW2 3883   2.684   2.249   1.558  1.2292  0.7012 -0.0353
 1245SOL     OW 3884   1.711   4.731   6.863  0.7422 -0.0262  0.0138
 1245SOL    HW1 3885   1.796   4.695   6.823  1.1027  1.0586 -0.2322
 1245SOL    HW2 3886   1.677   4.806   6.806 -1.0570 -1.2064 -0.5573
 1246SOL     OW 3887   2.831   2.878   4.304  0.4802  0.4374  0.1441
 1246SOL    HW1 3888   2.799   2.915   4.217 -0.9750 -1.0809 -0.0160
 1246SOL    HW2 3889   2.924   2.843   4.292 -0.0606 -0.6666 -1.1229
 1247SOL     OW 3890   6.715   3.301   6.158 -0.4647  0.0874 -0.3121
 1247SOL    HW1 3891   6.813   3.288   6.172 -0.2130  0.6600 -1.4146
 1247SOL    HW2 3892   6.669   3.212   6.155 -0.3181 -0.1377  2.2579
 1248SOL     OW 3893   2.307   3.738   2.311  0.3927 -0.3192 -0.1019
 1248SOL    HW1 3894   2.343   3.806   2.374 -1.5056  0.9196 -0.2734
 1248SOL    HW2 3895   2.232   3.688   2.355 -0.0737 -0.3601 -0.9224
 1249SOL     OW 3896   4.545   1.702   4.801 -0.9752  0.0933  0.1931
 1249SOL    HW1 3897   4.499   1.759   4.732 -0.2413  0.3666 -0.0792
 1249SOL    HW2 3898   4.557   1.609   4.766  0.4567  0.5245 -0.5479
 1250SOL     OW 3899   1.220   2.080   3.728  0.1828  0.3079  0.4776
 1250SOL    HW1 3900   1.234   2.000   3.786  0.5069  0.4427  0.5912
 1250SOL    HW2 3901   1.163   2.056   3.650  0.2950 -0.0372  0.5018
 1251SOL     OW 3902   2.095   1.007   5.858  0.5035  1.0559  0.0895
 1251SOL    HW1 3903   2.057   0.999   5.766 -0.6895 -0.2535  0.6573
 1251SOL    HW2 3904   2.038   1.070   5.912  0.4030  0.7717  0.3166
 1252SOL     OW 3905   0.998   0.929   5.154  0.0904 -0.6982  0.3243
 1252SOL    HW1 3906   0.919   0.983   5.125  1.5231  0.3420 -1.9387
 1252SOL    HW2 3907   0.999   0.843   5.103  0.8813 -0.3018 -0.3480
 1253SOL     OW 3908   3.826   1.920   6.435  0.3880  0.9292  0.3110
 1253SOL    HW1 3909   3.921   1.936   6.408  0.2361  2.2872  0.4844
 1253SOL    HW2 3910   3.769   1.995   6.399 -0.9234 -0.7340 -1.2883
 1254SOL     OW 3911   2.347   2.930   1.337 -0.4550 -0.5393  0.2741
 1254SOL    HW1 3912   2.280   2.923   1.262  0.5955 -1.0007 -0.6583
 1254SOL    HW2 3913   2.374   2.838   1.366  1.9668 -0.4469 -1.4337
 1255SOL     OW 3914   5.416   2.836   3.840  0.4258 -0.0690  0.4310
 1255SOL    HW1 3915   5.389   2.932   3.834  0.4990 -0.0768  0.0033
 1255SOL    HW2 3916   5.393   2.802   3.931 -1.9931 -0.3555 -0.2081
 1256SOL     OW 3917   1.797   2.397   6.482  0.1309  0.3678  0.0499
 1256SOL    HW1 3918   1.841   2.308   6.469 -0.6842 -0.4419  2.3518
 1256SOL    HW2 3919   1.702   2.392   6.450 -0.3974 -0.1167  1.6335
 1257SOL     OW 3920   4.712   2.354   6.405 -0.2330 -0.3064 -0.1018
 1257SOL    HW1 3921   4.806   2.362   6.372 -0.0707 -2.2901 -0.2596
 1257SOL    HW2 3922   4.710   2.372   6.503  0.6468 -1.8243  0.2398
 1258SOL     OW 3923   5.365   2.702   4.353 -0.4433 -0.0337 -0.1278
 1258SOL    HW1 3924   5.306   2.660   4.422 -1.2777  1.1422 -0.0955
 1258SOL    HW2 3925   5.442   2.747   4.398  0.1871 -1.0761 -0.1302
 1259SOL     OW 3926   0.660   3.052   5.297  0.4218 -0.1808 -0.0831
 1259SOL    HW1 3927   0.657   3.046   5.198  1.3543 -0.1561 -0.1256
 1259SOL    HW2 3928   0.667   2.960   5.336 -1.3306 -0.2953  0.0439
 1260SOL     OW 3929   4.503   4.369   5.107  0.2610 -0.4718 -0.0639
 1260SOL    HW1 3930   4.485   4.435   5.034 -0.4927  0.1164  0.6367
 1260SOL    HW2 3931   4.574   4.306   5.078  1.2724  0.8787 -0.6078
 1261SOL     OW 3932   2.736   2.923   4.045 -0.6811  0.4396 -0.1056
 1261SOL    HW1 3933   2.694   3.007   4.010 -0.7216  0.3977 -0.1579
 1261SOL    HW2 3934   2.723   2.850   3.979 -1.0566  0.2740  0.1508
 1262SOL     OW 3935   1.302   2.115   4.682  0.3454  0.0162  0.4403
 1262SOL    HW1 3936   1.231   2.053   4.648 -0.3950  1.3993 -0.6056
 1262SOL    HW2 3937   1.385   2.062   4.702  0.3398 -1.0969 -2.1385
 1263SOL     OW 3938   3.620   3.758   4.853 -0.5903  0.1835 -0.6338
 1263SOL    HW1 3939   3.608   3.775   4.951  3.4912 -2.0578  0.4695
 1263SOL    HW2 3940   3.591   3.839   4.802  0.2087  2.7641  2.6471
 1264SOL     OW 3941   1.090   2.292   4.414 -0.0550 -0.0840  0.0482
 1264SOL    HW1 3942   1.161   2.319   4.479 -0.9962  0.5353  0.8614
 1264SOL    HW2 3943   1.007   2.346   4.432 -0.9606 -1.3000 -0.3905
 1265SOL     OW 3944   2.747   5.305   2.727 -0.1861 -0.1305 -0.2260
 1265SOL    HW1 3945   2.806   5.353   2.793 -0.6987 -2.2502  1.9052
 1265SOL    HW2 3946   2.679   5.369   2.692  1.9613  1.8292 -1.0969
 1266SOL     OW 3947   1.951   2.309   5.605 -0.2750  0.4235  0.2228
 1266SOL    HW1 3948   2.022   2.274   5.667  0.4898  2.3783  0.5236
 1266SOL    HW2 3949   1.971   2.279   5.512  0.6379  0.4668  0.3958
 1267SOL     OW 3950   1.771   4.064   3.517 -0.1160  0.4267  0.1302
 1267SOL    HW1 3951   1.697   4.104   3.462 -0.2019  0.4147  0.2378
 1267SOL    HW2 3952   1.732   4.004   3.587  0.0012  0.3324  0.1160
 1268SOL     OW 3953   1.662   6.431   5.293  0.2454  0.2095  0.3411
 1268SOL    HW1 3954   1.675   6.476   5.381  1.5967  1.2018 -0.3298
 1268SOL    HW2 3955   1.641   6.334   5.308  0.4231  0.3683  1.7486
 1269SOL     OW 3956   0.115   2.195   5.092 -0.2958  0.5958  0.4057
 1269SOL    HW1 3957   0.114   2.269   5.025 -3.0765 -0.7238 -1.1963
 1269SOL    HW2 3958   0.086   2.229   5.181  1.1823  1.9182  0.4138
 1270SOL     OW 3959   4.485   1.349   5.310 -0.1555 -0.0206  0.3277
 1270SOL    HW1 3960   4.419   1.281   5.278  0.4611 -0.5561  0.1882
 1270SOL    HW2 3961   4.536   1.386   5.232  0.7001 -0.6475  0.5723
 1271SOL     OW 3962   3.154   2.425   4.088  0.5712 -0.0956  0.0980
 1271SOL    HW1 3963   3.161   2.439   4.187  0.5919  4.1289 -0.3283
 1271SOL    HW2 3964   3.246   2.423   4.048  0.6085  2.7471 -0.1698
 1272SOL     OW 3965   1.372   0.805   5.253 -0.4941 -0.9273 -0.1838
 1272SOL    HW1 3966   1.322   0.878   5.206  0.6877  0.1666  0.1990
 1272SOL    HW2 3967   1.463   0.795   5.212  0.2995 -0.4278  1.3938
 1273SOL     OW 3968   1.803   2.000   5.378 -0.3566  0.0857  0.0865
 1273SOL    HW1 3969   1.816   1.970   5.473  0.5748  0.4417  0.0733
 1273SOL    HW2 3970   1.871   2.068   5.355 -2.2295  2.0586  0.0170
 1274SOL     OW 3971   2.943   6.268   5.784  0.3291 -0.2890 -0.3021
 1274SOL    HW1 3972   2.947   6.298   5.688  0.1794 -3.0905 -1.2941
 1274SOL    HW2 3973   3.017   6.310   5.835  0.2599  1.4813 -1.5529
 1275SOL     OW 3974   2.951   3.306   2.502  0.2788 -0.2561  0.0410
 1275SOL    HW1 3975   2.893   3.281   2.425 -0.7860  0.6069  0.5371
 1275SOL    HW2 3976   3.044   3.273   2.485  0.1065  0.0175 -1.6742
 1276SOL     OW 3977   6.901   2.665   5.998  0.1199  0.2104 -0.4064
 1276SOL    HW1 3978   6.999   2.673   5.977 -0.0445  0.3685 -1.1423
 1276SOL    HW2 3979   6.850   2.730   5.942 -0.4963 -0.5669 -0.7752
 1277SOL     OW 3980   2.910   5.155   5.288 -0.6459  0.1066 -0.5355
 1277SOL    HW1 3981   2.997   5.121   5.252 -0.7433 -0.3255 -0.3655
 1277SOL    HW2 3982   2.898   5.251   5.261 -0.1232  0.1655 -0.5684
 1278SOL     OW 3983   1.359   3.174   5.982 -0.0417  0.2286 -0.2525
 1278SOL    HW1 3984   1.409   3.090   6.001 -1.4137 -0.6132 -0.2702
 1278SOL    HW2 3985   1.323   3.212   6.067  0.4180  0.7177 -0.2663
 1279SOL     OW 3986   3.372   0.485   4.619  0.7929 -0.6602  0.8338
 1279SOL    HW1 3987   3.464   0.450   4.601  0.1540 -0.5319 -4.1233
 1279SOL    HW2 3988   3.367   0.581   4.590 -1.1570 -1.0173 -0.1613
 1280SOL     OW 3989   4.014   3.980   4.779 -0.2643 -0.4475 -0.1478
 1280SOL    HW1 3990   3.939   4.010   4.722 -0.4357  3.0348  1.6523
 1280SOL    HW2 3991   3.983   3.905   4.839 -1.2472 -1.2849 -1.6427
 1281SOL     OW 3992   4.689   3.766   3.705 -0.2359 -0.0411 -0.1042
 1281SOL    HW1 3993   4.786   3.743   3.711 -0.1546  0.3245 -0.0016
 1281SOL    HW2 3994   4.635   3.682   3.707  0.0899 -0.2652 -0.4592
 1282SOL     OW 3995   6.723   3.355   4.913 -0.4599  0.6847 -0.2237
 1282SOL    HW1 3996   6.709   3.401   4.825 -0.3416 -0.1557 -0.6957
 1282SOL    HW2 3997   6.815   3.375   4.947 -0.6585  1.3589 -0.0751
 1283SOL     OW 3998   0.730   4.304   6.184  0.1860 -0.1641  0.2733
 1283SOL    HW1 3999   0.734   4.206   6.166  0.4958  0.1206 -1.4151
 1283SOL    HW2 4000   0.646   4.342   6.144 -0.4354  0.1152  1.7873
 1284SOL     OW 4001   4.096   2.023   4.343 -0.3094  0.2584 -0.4488
 1284SOL    HW1 4002   4.072   2.031   4.246 -0.3855 -0.4142 -0.4916
 1284SOL    HW2 4003   4.108   2.114   4.382 -0.3930  0.5381 -1.0624
 1285SOL     OW 4004   6.064   2.998   5.570 -0.8197  0.0505 -0.3017
 1285SOL    HW1 4005   6.059   2.976   5.668 -1.0804 -1.1534 -0.5689
 1285SOL    HW2 4006   6.148   2.959   5.532  0.6824  2.7576 -0.0613
 1286SOL     OW 4007   3.982   3.714   4.473 -0.1465 -0.4397 -0.3946
 1286SOL    HW1 4008   4.011   3.639   4.415  2.3936 -0.7523  1.1539
 1286SOL    HW2 4009   3.903   3.685   4.528 -0.8180 -1.0486 -1.6312
 1287SOL     OW 4010   3.483   0.442   5.913  1.0285 -0.3123 -0.0401
 1287SOL    HW1 4011   3.520   0.450   5.821 -1.6386 -1.2652 -1.3102
 1287SOL    HW2 4012   3.520   0.360   5.957  2.5011  0.2762 -0.1389
 1288SOL     OW 4013   1.766   0.503   5.118 -0.0333  0.3523 -0.2405
 1288SOL    HW1 4014   1.693   0.512   5.185 -0.8698  1.2436 -1.2398
 1288SOL    HW2 4015   1.803   0.593   5.096 -0.0859  0.1283 -1.3112
 1289SOL     OW 4016   1.590   1.725   3.170 -0.8481  0.2073 -0.1086
 1289SOL    HW1 4017   1.532   1.800   3.201 -0.4338  0.1050  0.9476
 1289SOL    HW2 4018   1.586   1.650   3.237  0.3345  0.1200 -0.1233
 1290SOL     OW 4019   1.698   4.425   3.352 -0.0268  0.4033  0.2502
 1290SOL    HW1 4020   1.733   4.339   3.315 -0.8432 -0.1210  0.6501
 1290SOL    HW2 4021   1.770   4.472   3.403 -0.2745 -1.4260  2.4358
 1291SOL     OW 4022   2.023   5.039   4.568 -0.5835  0.1667  0.1791
 1291SOL    HW1 4023   1.995   4.974   4.639  1.6492 -2.0668 -0.8547
 1291SOL    HW2 4024   2.008   4.999   4.478 -0.9428  1.9249 -0.5989
 1292SOL     OW 4025   4.539   0.505   5.827 -0.4322 -0.2519  0.1416
 1292SOL    HW1 4026   4.632   0.469   5.835 -0.9178 -1.4914  0.5050
 1292SOL    HW2 4027   4.539   0.604   5.840  0.7487 -0.3255  0.7655
 1293SOL     OW 4028   0.966   2.253   3.474 -0.6380 -0.2315 -0.1980
 1293SOL    HW1 4029   1.016   2.258   3.387 -1.3278 -1.7888 -0.7279
 1293SOL    HW2 4030   0.957   2.345   3.513  0.7090  0.3509 -1.1728
 1294SOL     OW 4031   1.987   2.367   6.093 -0.0866 -0.2919 -0.4067
 1294SOL    HW1 4032   2.051   2.440   6.069  1.0716 -1.1708 -0.0703
 1294SOL    HW2 4033   1.925   2.351   6.017  0.6019  0.0422 -1.0526
 1295SOL     OW 4034   1.182   2.173   3.289 -0.3111 -0.4789  0.0049
 1295SOL    HW1 4035   1.137   2.182   3.200  0.3268 -0.9728 -0.3724
 1295SOL    HW2 4036   1.200   2.077   3.308  0.6580 -0.2890  0.1066
 1296SOL     OW 4037   2.179   6.485   3.644  0.2489  0.0111  0.6148
 1296SOL    HW1 4038   2.274   6.459   3.663 -0.2273 -1.2733  1.3592
 1296SOL    HW2 4039   2.125   6.479   3.728 -0.5068  0.7165  0.1940
 1297SOL     OW 4040   3.970   1.924   5.114  0.0228 -0.0778  0.3162
 1297SOL    HW1 4041   3.925   1.927   5.024  0.9864 -0.9856 -0.2209
 1297SOL    HW2 4042   3.907   1.884   5.181 -0.6007  0.3318 -0.0085
 1298SOL     OW 4043   0.407   3.224   5.644  0.4584 -0.0997  0.4901
 1298SOL    HW1 4044   0.471   3.292   5.609 -1.0681  0.6202 -1.0048
 1298SOL    HW2 4045   0.418   3.138   5.593  0.0875  0.0910  0.0888
 1299SOL     OW 4046   4.207   0.527   5.363 -0.5939  0.4615  0.3638
 1299SOL    HW1 4047   4.183   0.432   5.343 -0.5725  0.5720 -0.2029
 1299SOL    HW2 4048   4.288   0.530   5.422 -0.0206  0.1352 -0.3925
 1300SOL     OW 4049   5.165   3.459   3.671 -0.2407  0.5803 -0.3890
 1300SOL    HW1 4050   5.087   3.478   3.612 -0.6947  1.3199  0.4310
 1300SOL    HW2 4051   5.227   3.538   3.671  0.8004 -0.2044 -1.4561
 1301SOL     OW 4052   0.655   2.084   6.362 -0.0988  0.4205 -0.0090
 1301SOL    HW1 4053   0.621   2.099   6.454  1.2002  1.3091  0.3466
 1301SOL    HW2 4054   0.611   2.148   6.299  0.4641  1.1507  0.3391
 1302SOL     OW 4055   2.237   4.399   0.052  0.1995  0.2323  0.2334
 1302SOL    HW1 4056   2.254   4.438   0.143 -1.0845 -0.6514  0.8892
 1302SOL    HW2 4057   2.320   4.354   0.019  0.4171 -0.2690  1.4114
 1303SOL     OW 4058   3.214   0.194   5.681 -0.5388  0.6749  0.1359
 1303SOL    HW1 4059   3.193   0.262   5.611 -1.6428  1.7651  1.4690
 1303SOL    HW2 4060   3.313   0.181   5.687 -0.3822  1.2966 -0.9138
 1304SOL     OW 4061   3.058   2.157   2.769  0.2679 -0.2377 -0.0716
 1304SOL    HW1 4062   3.015   2.086   2.713  0.5790 -0.4317 -0.0653
 1304SOL    HW2 4063   3.062   2.126   2.864  3.2520 -1.5966 -0.5316
 1305SOL     OW 4064   3.411   0.677   6.288 -0.2687  0.4559 -0.0820
 1305SOL    HW1 4065   3.405   0.628   6.201  1.4078  0.1353 -0.0401
 1305SOL    HW2 4066   3.433   0.773   6.272  2.0061  0.0019  0.0052
 1306SOL     OW 4067   3.624   3.767   3.012 -0.0499  0.7526 -0.4276
 1306SOL    HW1 4068   3.696   3.724   3.065 -0.0072  2.0563  0.6392
 1306SOL    HW2 4069   3.617   3.864   3.037 -2.0404  0.7165 -0.6114
 1307SOL     OW 4070   4.942   3.342   6.474 -0.3406 -0.2074 -0.6115
 1307SOL    HW1 4071   4.893   3.307   6.394 -0.7401 -0.7954 -0.1207
 1307SOL    HW2 4072   4.879   3.345   6.552  0.5643 -1.6710  0.2181
 1308SOL     OW 4073   1.666   3.595   1.837 -0.0018  0.9782  0.0486
 1308SOL    HW1 4074   1.588   3.585   1.776  0.6973  1.5361 -0.9648
 1308SOL    HW2 4075   1.744   3.544   1.801  0.4204  1.3157  0.4589
 1309SOL     OW 4076   1.923   2.292   1.133 -0.4838  0.0904  0.0816
 1309SOL    HW1 4077   1.913   2.290   1.033 -1.2767 -1.2049  0.1648
 1309SOL    HW2 4078   2.002   2.236   1.159 -0.2978  0.4017  0.1884
 1310SOL     OW 4079   0.571   1.649   4.311 -0.2091  0.0203  0.3977
 1310SOL    HW1 4080   0.556   1.699   4.397 -2.6306  3.0198 -1.5618
 1310SOL    HW2 4081   0.502   1.576   4.304 -1.8422  1.5267 -0.0874
 1311SOL     OW 4082   0.605   3.378   5.545 -0.2731  0.4873  0.0136
 1311SOL    HW1 4083   0.683   3.316   5.542  0.5029  1.4323  0.2790
 1311SOL    HW2 4084   0.629   3.460   5.596  0.1103  2.8354 -3.5683
 1312SOL     OW 4085   0.205   3.130   3.939 -0.5537 -0.3101  0.1050
 1312SOL    HW1 4086   0.265   3.166   3.869 -1.4144 -1.1504 -1.1101
 1312SOL    HW2 4087   0.110   3.134   3.908 -0.7101 -3.9776 -0.4063
 1313SOL     OW 4088   3.968   0.257   4.853  0.1328 -0.1407 -0.3451
 1313SOL    HW1 4089   3.973   0.334   4.916  1.9766  0.3635 -1.0398
 1313SOL    HW2 4090   4.046   0.196   4.868  0.5338 -0.0851 -1.9924
 1314SOL     OW 4091   3.793   3.372   5.863 -0.4600 -0.5406 -0.1010
 1314SOL    HW1 4092   3.776   3.360   5.765  0.5449 -2.4586 -0.1007
 1314SOL    HW2 4093   3.862   3.442   5.877 -1.0549  0.1806 -0.7137
 1315SOL     OW 4094   3.130   3.590   4.868  0.1599 -0.1272  0.0521
 1315SOL    HW1 4095   3.037   3.586   4.905 -0.0760 -2.4682 -0.6235
 1315SOL    HW2 4096   3.127   3.613   4.771  0.1330 -1.3973 -0.2735
 1316SOL     OW 4097   3.273   1.325   6.362  0.2503  0.4395  0.4132
 1316SOL    HW1 4098   3.337   1.378   6.307  0.2744  0.0214  0.0296
 1316SOL    HW2 4099   3.184   1.324   6.317  1.1437 -3.0139 -1.6909
 1317SOL     OW 4100   3.790   6.676   4.929 -0.0735  0.3566  0.4935
 1317SOL    HW1 4101   3.858   6.743   4.900  0.0090 -0.3840 -1.1414
 1317SOL    HW2 4102   3.732   6.716   5.000  0.8708  1.6465  0.5708
 1318SOL     OW 4103   1.942   4.284   6.787  0.5924  0.3226 -0.3692
 1318SOL    HW1 4104   1.955   4.197   6.740  1.7633 -0.5341  1.4518
 1318SOL    HW2 4105   2.027   4.336   6.786  0.5129  0.4832  0.4009
 1319SOL     OW 4106   3.735   1.823   4.934 -0.2385 -0.3606  0.1481
 1319SOL    HW1 4107   3.708   1.832   4.838  1.0826  1.7724 -0.0717
 1319SOL    HW2 4108   3.689   1.743   4.974 -1.9987 -0.4051 -1.8159
 1320SOL     OW 4109   4.064   4.358   6.314 -0.1744  0.0198 -0.3645
 1320SOL    HW1 4110   4.034   4.428   6.377  0.2000 -0.6586  0.5897
 1320SOL    HW2 4111   4.015   4.273   6.332 -0.8355  0.0790 -1.6955
 1321SOL     OW 4112   3.409   3.616   1.265  0.0144  0.3363 -0.4649
 1321SOL    HW1 4113   3.393   3.668   1.349 -0.1798 -0.8150  0.2310
 1321SOL    HW2 4114   3.321   3.599   1.219 -0.0804 -0.4563 -0.0147
 1322SOL     OW 4115   5.232   2.025   3.874  0.1677  0.3559  0.3532
 1322SOL    HW1 4116   5.228   1.929   3.844 -1.9334  0.6675 -0.5008
 1322SOL    HW2 4117   5.220   2.029   3.973 -1.3996 -0.2127  0.2203
 1323SOL     OW 4118   6.760   3.066   5.363  0.4224  0.4808 -0.5337
 1323SOL    HW1 4119   6.845   3.077   5.413  1.3291  0.1725 -1.9471
 1323SOL    HW2 4120   6.771   3.100   5.270  0.5174 -3.6975 -2.2512
 1324SOL     OW 4121   1.517   3.176   1.294  0.0948  0.3818  0.4161
 1324SOL    HW1 4122   1.420   3.198   1.285 -0.8147 -3.3645 -0.7347
 1324SOL    HW2 4123   1.528   3.077   1.310  3.7728  0.3128 -1.4291
 1325SOL     OW 4124   3.539   5.586   5.663 -0.9378 -0.3570 -0.2123
 1325SOL    HW1 4125   3.449   5.624   5.685 -0.5488 -0.1184  1.0461
 1325SOL    HW2 4126   3.610   5.637   5.713  0.3618  2.1074 -4.0927
 1326SOL     OW 4127   3.630   2.481   3.335 -0.1544  0.1932 -0.7692
 1326SOL    HW1 4128   3.628   2.526   3.245  0.9937  0.1796 -0.8070
 1326SOL    HW2 4129   3.569   2.530   3.397  0.8291  1.6503 -0.8906
 1327SOL     OW 4130   3.068   5.305   4.277 -0.4272  0.2741 -0.1436
 1327SOL    HW1 4131   2.983   5.258   4.298  0.4794 -1.6252 -0.4766
 1327SOL    HW2 4132   3.130   5.299   4.355  0.1962 -0.2748 -0.6649
 1328SOL     OW 4133   1.250   1.650   3.284 -0.4754  0.3240 -0.2970
 1328SOL    HW1 4134   1.308   1.609   3.355  0.4830  0.9829 -0.6711
 1328SOL    HW2 4135   1.181   1.584   3.255  0.6808 -0.8354 -0.5064
 1329SOL     OW 4136   3.743   1.495   6.779 -0.0883  0.1251 -0.0090
 1329SOL    HW1 4137   3.730   1.464   6.873 -0.9517  1.5131  0.3564
 1329SOL    HW2 4138   3.657   1.482   6.728 -0.3379  1.4419  0.0360
 1330SOL     OW 4139   2.795   0.141   4.569 -0.2044 -0.0746 -0.0519
 1330SOL    HW1 4140   2.801   0.190   4.482  0.3762 -2.3858 -1.4003
 1330SOL    HW2 4141   2.799   0.042   4.552 -2.4504 -0.6880  2.4337
 1331SOL     OW 4142   3.774   1.716   4.494  0.6992  0.1616 -0.7488
 1331SOL    HW1 4143   3.735   1.624   4.487 -0.4929  0.6073 -0.0968
 1331SOL    HW2 4144   3.874   1.709   4.490  0.7047 -1.3149  0.6413
 1332SOL     OW 4145   3.447   2.620   3.491 -0.2265  0.1998 -0.2924
 1332SOL    HW1 4146   3.402   2.570   3.565  0.9316 -0.2073  0.1549
 1332SOL    HW2 4147   3.428   2.718   3.501 -2.0291 -0.0700 -0.8427
 1333SOL     OW 4148   2.867   1.225   3.870 -0.5244 -0.1131  0.0234
 1333SOL    HW1 4149   2.954   1.261   3.904  0.0332 -0.3102 -1.1511
 1333SOL    HW2 4150   2.814   1.300   3.829 -0.0738 -0.3202 -0.9574
 1334SOL     OW 4151   3.020   0.871   5.502 -0.3336 -0.2071  0.3748
 1334SOL    HW1 4152   3.007   0.963   5.464 -1.3366 -0.8814 -1.0123
 1334SOL    HW2 4153   3.020   0.804   5.427 -0.3144 -1.3967  1.4179
 1335SOL     OW 4154   3.314   0.012   6.135 -0.3441  0.7339 -0.3131
 1335SOL    HW1 4155   3.294   6.944   6.205 -0.3800  1.9101  0.8549
 1335SOL    HW2 4156   3.345   6.966   6.051  3.0481 -0.6284  1.5005
 1336SOL     OW 4157   6.590   2.321   4.375 -0.2507  0.0756  0.2973
 1336SOL    HW1 4158   6.667   2.383   4.390 -0.2057 -0.3109  1.7963
 1336SOL    HW2 4159   6.509   2.356   4.423 -0.6255 -0.2624 -0.0825
 1337SOL     OW 4160   2.352   2.989   5.748 -0.5964  0.3742  0.3498
 1337SOL    HW1 4161   2.339   3.001   5.846 -3.0015 -1.3480  0.3177
 1337SOL    HW2 4162   2.401   3.069   5.711 -0.0890  1.2982  2.8154
 1338SOL     OW 4163   0.589   1.389   4.521  0.0838  0.0662 -0.3334
 1338SOL    HW1 4164   0.666   1.452   4.534 -0.4816  0.2481  3.1102
 1338SOL    HW2 4165   0.620   1.295   4.538 -0.1046 -0.0500 -0.6347
 1339SOL     OW 4166   4.008   0.447   6.024 -0.3515  0.5538  0.3378
 1339SOL    HW1 4167   4.060   0.490   6.098 -0.5868  1.0159  0.2418
 1339SOL    HW2 4168   3.910   0.448   6.048 -0.4886  1.2075 -0.2141
 1340SOL     OW 4169   0.743   2.822   6.950 -0.2129 -0.0864  0.4132
 1340SOL    HW1 4170   0.737   2.900   6.888  2.3199  0.2046  0.4378
 1340SOL    HW2 4171   0.774   2.853   0.040  0.1451 -1.0313  0.6315
 1341SOL     OW 4172   0.862   1.920   6.319  0.3363 -0.3120  0.8669
 1341SOL    HW1 4173   0.948   1.967   6.300  0.2556 -0.7816 -0.8453
 1341SOL    HW2 4174   0.789   1.988   6.330  0.3298  0.0208 -0.9858
 1342SOL     OW 4175   1.376   4.365   3.163 -0.5931 -0.1958 -0.3995
 1342SOL    HW1 4176   1.453   4.424   3.139  0.7240 -1.8493 -0.3736
 1342SOL    HW2 4177   1.302   4.421   3.201  0.2310  1.5320 -1.2088
 1343SOL     OW 4178   5.710   2.759   4.222 -0.4079  0.4856  0.0568
 1343SOL    HW1 4179   5.764   2.819   4.162 -0.2960 -0.6574 -1.0357
 1343SOL    HW2 4180   5.644   2.708   4.167  1.5291 -2.6563  0.4015
 1344SOL     OW 4181   2.977   4.546   4.293 -0.6912  0.2346 -0.3047
 1344SOL    HW1 4182   3.019   4.566   4.204  0.3198 -1.4126 -0.2472
 1344SOL    HW2 4183   2.883   4.515   4.279 -0.2760 -0.8084 -0.9037
 1345SOL     OW 4184   5.161   3.224   5.229 -0.1309 -0.0082  0.0317
 1345SOL    HW1 4185   5.198   3.296   5.171 -1.1586  1.5256  1.2123
 1345SOL    HW2 4186   5.216   3.217   5.313 -0.6156  0.1122  0.3662
 1346SOL     OW 4187   3.335   3.246   2.063 -0.3556  0.1395 -0.1811
 1346SOL    HW1 4188   3.399   3.176   2.095  0.2873  0.7978 -0.0167
 1346SOL    HW2 4189   3.334   3.322   2.128  0.5828  1.2672 -1.4487
 1347SOL     OW 4190   3.631   3.353   3.052 -0.0317  0.2162  0.1732
 1347SOL    HW1 4191   3.582   3.289   3.111 -2.3098  1.3321 -0.4221
 1347SOL    HW2 4192   3.726   3.361   3.083  1.0216 -4.8341 -0.8266
 1348SOL     OW 4193   2.637   2.170   1.100  0.2095  0.4211 -0.0778
 1348SOL    HW1 4194   2.722   2.118   1.114  0.1437  0.4748  0.5775
 1348SOL    HW2 4195   2.635   2.246   1.165 -1.1346 -0.5733  1.1013
 1349SOL     OW 4196   3.269   2.495   0.434  0.4364 -0.3070 -0.4477
 1349SOL    HW1 4197   3.216   2.433   0.491  0.1181 -2.0869 -2.5557
 1349SOL    HW2 4198   3.277   2.458   0.341  2.7946  1.3720 -1.0347
 1350SOL     OW 4199   2.492   3.166   2.319 -0.2355 -0.2851 -0.5042
 1350SOL    HW1 4200   2.418   3.203   2.375  1.0454  0.4201  0.7899
 1350SOL    HW2 4201   2.476   3.188   2.223 -2.2273 -1.0794 -0.4198
 1351SOL     OW 4202   5.188   2.154   6.265  0.4398 -0.6569 -0.3068
 1351SOL    HW1 4203   5.191   2.149   6.165 -0.6446 -0.8669 -0.3469
 1351SOL    HW2 4204   5.128   2.083   6.300  1.3933 -1.0583  0.5609
 1352SOL     OW 4205   3.315   6.814   6.341 -0.0229  0.1506 -0.2668
 1352SOL    HW1 4206   3.226   6.832   6.382 -0.0463  0.4440 -0.4434
 1352SOL    HW2 4207   3.386   6.822   6.411 -0.0870  0.4035 -0.2291
 1353SOL     OW 4208   2.713   3.156   4.548 -0.1881 -0.8732 -0.2250
 1353SOL    HW1 4209   2.796   3.100   4.558 -0.0512 -0.6218  0.0674
 1353SOL    HW2 4210   2.716   3.231   4.614 -0.5083 -0.6893 -0.4202
 1354SOL     OW 4211   1.975   3.746   3.553 -0.0529 -0.1437  0.3828
 1354SOL    HW1 4212   2.024   3.808   3.492  2.2688 -1.4548  0.7968
 1354SOL    HW2 4213   1.883   3.730   3.517  0.4635  0.8739 -1.5316
 1355SOL     OW 4214   2.157   2.313   1.720 -0.2186  0.3279 -0.3531
 1355SOL    HW1 4215   2.089   2.241   1.703  1.1950 -0.7816 -1.5318
 1355SOL    HW2 4216   2.216   2.322   1.640  1.4160  0.8343  0.8674
 1356SOL     OW 4217   3.124   1.485   3.457 -0.8226 -0.4433 -0.2248
 1356SOL    HW1 4218   3.222   1.470   3.449 -0.6764  0.7657 -0.9382
 1356SOL    HW2 4219   3.075   1.406   3.420 -0.1348 -1.2494  0.5652
 1357SOL     OW 4220   3.138   1.069   3.248 -0.0216 -0.4580  0.4672
 1357SOL    HW1 4221   3.127   1.158   3.204 -0.9245 -0.1373  1.3029
 1357SOL    HW2 4222   3.209   1.075   3.318  0.0395 -0.4500  0.4052
 1358SOL     OW 4223   2.882   5.963   4.408 -0.0812 -0.8088 -0.4128
 1358SOL    HW1 4224   2.865   5.883   4.351 -0.6254 -0.8423 -0.2157
 1358SOL    HW2 4225   2.838   5.950   4.497 -2.0805  0.5958 -1.1054
 1359SOL     OW 4226   2.924   1.089   4.348  0.2799 -0.4592 -0.1362
 1359SOL    HW1 4227   2.914   1.178   4.303  0.8290 -0.0910  0.4569
 1359SOL    HW2 4228   2.959   1.023   4.281  1.7150  0.2407 -0.1250
 1360SOL     OW 4229   4.497   1.164   4.627  0.4264  0.1840 -0.3097
 1360SOL    HW1 4230   4.403   1.156   4.660  1.0888 -1.7383  1.3451
 1360SOL    HW2 4231   4.514   1.092   4.559  0.6844  0.5831 -0.6714
 1361SOL     OW 4232   2.137   3.628   5.696 -0.0833  0.5232  0.3345
 1361SOL    HW1 4233   2.210   3.564   5.672  0.1902  0.7250  0.6242
 1361SOL    HW2 4234   2.178   3.713   5.730 -0.4663 -0.0214  2.2462
 1362SOL     OW 4235   1.770   4.270   2.433 -0.2774 -0.2358 -0.2384
 1362SOL    HW1 4236   1.846   4.235   2.487 -1.6341 -1.1689  1.1802
 1362SOL    HW2 4237   1.740   4.358   2.470 -1.2202 -0.8851  0.6311
 1363SOL     OW 4238   4.967   2.637   4.939  1.2062  0.1648  0.3801
 1363SOL    HW1 4239   4.932   2.691   4.862  2.6047  0.5470 -0.0175
 1363SOL    HW2 4240   4.941   2.682   5.025 -0.8754 -0.5773  0.2005
 1364SOL     OW 4241   3.212   6.332   5.869 -0.2436  0.0116 -0.1099
 1364SOL    HW1 4242   3.276   6.390   5.818  0.4489  0.1814  0.9191
 1364SOL    HW2 4243   3.259   6.294   5.949 -2.1801  2.5316  2.3930
 1365SOL     OW 4244   3.645   0.808   3.625  0.5529 -0.2209 -0.0363
 1365SOL    HW1 4245   3.726   0.852   3.661  0.0996 -0.8724  1.8734
 1365SOL    HW2 4246   3.564   0.859   3.652  0.1746 -0.9206  0.1813
 1366SOL     OW 4247   4.214   2.015   3.900 -0.0533 -0.5155  0.5045
 1366SOL    HW1 4248   4.306   1.980   3.885  0.0746  0.0652 -0.1130
 1366SOL    HW2 4249   4.171   2.034   3.812 -1.0857 -1.5816  0.7494
 1367SOL     OW 4250   4.702   1.661   4.373 -0.6094  0.3093 -0.2507
 1367SOL    HW1 4251   4.716   1.718   4.454 -0.4725  1.6277 -1.1812
 1367SOL    HW2 4252   4.633   1.591   4.394 -2.4619  2.1782  0.2860
 1368SOL     OW 4253   1.620   2.703   6.701 -0.0552 -0.0609  0.3572
 1368SOL    HW1 4254   1.660   2.764   6.769  0.2682 -1.4499  1.4742
 1368SOL    HW2 4255   1.619   2.748   6.612 -1.5426  2.2582  1.4524
 1369SOL     OW 4256   2.452   2.425   6.136  0.4832  0.4033 -0.4910
 1369SOL    HW1 4257   2.375   2.374   6.176  1.6541 -0.6701  0.4850
 1369SOL    HW2 4258   2.517   2.360   6.096  1.7647  1.1560  0.3111
 1370SOL     OW 4259   6.020   3.163   4.558 -0.6179 -0.2910  0.1053
 1370SOL    HW1 4260   6.099   3.117   4.517  0.4808  0.6872  1.0417
 1370SOL    HW2 4261   5.939   3.145   4.503  0.1720 -1.6279 -0.6878
 1371SOL     OW 4262   0.662   1.763   5.429 -0.2360  0.1620  0.4934
 1371SOL    HW1 4263   0.620   1.750   5.339  0.6271 -1.0870  0.2490
 1371SOL    HW2 4264   0.609   1.714   5.498  1.5666 -2.7711 -0.0444
 1372SOL     OW 4265   2.960   3.786   0.568 -0.0410 -0.4482  0.4533
 1372SOL    HW1 4266   3.059   3.798   0.576 -0.0458 -0.3944  0.4336
 1372SOL    HW2 4267   2.914   3.836   0.642 -0.1317  0.7731 -0.3877
 1373SOL     OW 4268   0.004   1.454   5.582 -0.2553 -0.4021  0.3964
 1373SOL    HW1 4269   0.074   1.505   5.631  1.3324 -0.0634 -2.0243
 1373SOL    HW2 4270   6.949   1.517   5.527  0.8043 -1.0471 -1.5164
 1374SOL     OW 4271   2.339   4.356   1.897 -0.0606  0.4383  0.2788
 1374SOL    HW1 4272   2.266   4.374   1.964 -1.0751 -2.7763  0.2205
 1374SOL    HW2 4273   2.426   4.347   1.945 -0.1527  1.5419  0.6954
 1375SOL     OW 4274   5.017   1.950   6.369  0.0793 -0.1613  0.3951
 1375SOL    HW1 4275   4.971   1.861   6.365 -1.1951  0.5292 -1.2507
 1375SOL    HW2 4276   5.012   1.986   6.462 -2.6670 -0.1838  0.3381
 1376SOL     OW 4277   3.828   3.397   0.724  0.2569 -0.2716  0.2392
 1376SOL    HW1 4278   3.881   3.338   0.663 -0.0671  0.5926 -0.9340
 1376SOL    HW2 4279   3.815   3.486   0.680 -1.5219 -0.2044  0.8189
 1377SOL     OW 4280   2.905   3.618   3.474 -0.4217  0.1434  0.5889
 1377SOL    HW1 4281   2.856   3.577   3.397 -0.7961 -1.1211  1.4655
 1377SOL    HW2 4282   2.903   3.717   3.467  1.4717  0.0872 -2.2220
 1378SOL     OW 4283   2.825   6.148   6.006  0.2668  0.1289  0.5166
 1378SOL    HW1 4284   2.757   6.203   6.054 -0.6394 -0.1798 -0.3704
 1378SOL    HW2 4285   2.858   6.198   5.926  1.3533  0.4115  1.1115
 1379SOL     OW 4286   1.476   4.245   4.904  0.1382  0.2752 -0.1570
 1379SOL    HW1 4287   1.499   4.153   4.936  0.3960  0.2763 -0.3317
 1379SOL    HW2 4288   1.548   4.277   4.841  0.6777  1.0728  0.8433
 1380SOL     OW 4289   3.823   1.531   5.393  0.7038 -0.2975  0.2555
 1380SOL    HW1 4290   3.872   1.553   5.308 -0.5004 -1.6876 -0.8621
 1380SOL    HW2 4291   3.883   1.479   5.454  1.2700 -0.1671 -0.1818
 1381SOL     OW 4292   0.695   4.267   4.410  0.3770 -0.0535 -0.9034
 1381SOL    HW1 4293   0.788   4.246   4.381  0.7423  0.5036 -0.1619
 1381SOL    HW2 4294   0.685   4.366   4.423  0.1176 -0.2487  0.4653
 1382SOL     OW 4295   0.912   3.543   6.046 -0.4988 -0.5668  0.0315
 1382SOL    HW1 4296   0.950   3.635   6.038 -1.0701 -0.3838 -0.6494
 1382SOL    HW2 4297   0.980   3.483   6.088 -0.1988  0.2112  0.6922
 1383SOL     OW 4298   3.675   1.914   4.671  0.9119  0.1762 -1.3328
 1383SOL    HW1 4299   3.709   1.840   4.614 -1.1072 -0.2824 -2.0447
 1383SOL    HW2 4300   3.597   1.958   4.625 -0.9320 -0.3282  1.0898
 1384SOL     OW 4301   1.091   2.074   6.262  0.2885 -0.3101  0.0910
 1384SOL    HW1 4302   1.169   2.035   6.213 -0.0182  0.3599 -0.9543
 1384SOL    HW2 4303   1.124   2.146   6.323  0.2987  1.6005 -2.0567
 1385SOL     OW 4304   2.520   3.268   5.987 -0.2010  0.0416 -0.1267
 1385SOL    HW1 4305   2.586   3.206   6.029  0.5212  0.7120 -0.2469
 1385SOL    HW2 4306   2.551   3.293   5.896  0.3119  1.7512  0.4757
 1386SOL     OW 4307   4.892   1.385   5.244 -0.3085  0.1565  0.1325
 1386SOL    HW1 4308   4.900   1.484   5.255 -1.1022  0.4693 -1.6294
 1386SOL    HW2 4309   4.871   1.343   5.332  0.1884  1.5240  0.9401
 1387SOL     OW 4310   2.975   1.726   0.414  0.0949 -0.2426  0.7343
 1387SOL    HW1 4311   2.889   1.773   0.396 -1.4548 -2.3933  1.9132
 1387SOL    HW2 4312   3.023   1.708   0.328 -0.9694  0.4082 -0.0139
 1388SOL     OW 4313   1.055   4.769   5.890  0.4249 -0.6975 -0.1103
 1388SOL    HW1 4314   1.153   4.777   5.872  0.4963  2.4955  1.0710
 1388SOL    HW2 4315   1.040   4.733   5.982  0.6761  1.6307  0.9162
 1389SOL     OW 4316   3.449   0.659   5.514  0.0487 -0.0234  0.1544
 1389SOL    HW1 4317   3.442   0.727   5.587  2.7108  1.1526 -0.5689
 1389SOL    HW2 4318   3.484   0.573   5.551 -0.4188 -0.0476  0.5529
 1390SOL     OW 4319   4.113   6.587   5.690  0.1635 -0.2559 -1.0449
 1390SOL    HW1 4320   4.047   6.513   5.707  0.1878 -0.0161  0.1752
 1390SOL    HW2 4321   4.066   6.675   5.693  0.8280  0.1199  2.2410
 1391SOL     OW 4322   4.300   6.347   5.278  0.2045  0.2260 -0.2734
 1391SOL    HW1 4323   4.230   6.410   5.313 -0.2281 -1.2644  1.7521
 1391SOL    HW2 4324   4.280   6.325   5.182  1.2561  4.2678 -1.6277
 1392SOL     OW 4325   0.934   1.285   3.755  0.0481  0.1013  0.4141
 1392SOL    HW1 4326   0.882   1.367   3.733 -0.9571 -0.5869  0.1571
 1392SOL    HW2 4327   0.973   1.246   3.671 -3.4345 -2.2866 -0.3153
 1393SOL     OW 4328   1.690   2.507   2.578 -0.5029 -0.3267 -0.2433
 1393SOL    HW1 4329   1.725   2.597   2.550 -1.5279  0.2398  0.2200
 1393SOL    HW2 4330   1.767   2.449   2.607  0.2194  0.2329 -0.9808
 1394SOL     OW 4331   2.519   1.934   0.724 -0.0893 -0.0676  0.7602
 1394SOL    HW1 4332   2.536   1.959   0.628  0.7356 -0.7872  0.7048
 1394SOL    HW2 4333   2.537   1.837   0.737 -1.9915 -0.4042  1.2536
 1395SOL     OW 4334   2.443   4.198   4.093 -0.6394 -0.0233 -0.2736
 1395SOL    HW1 4335   2.514   4.201   4.022 -0.0155  0.6184  0.3556
 1395SOL    HW2 4336   2.487   4.194   4.183 -1.4012  0.5497  0.1316
 1396SOL     OW 4337   4.185   4.511   5.054 -0.1884  0.3674 -0.0799
 1396SOL    HW1 4338   4.276   4.524   5.015 -0.1345  0.8180  0.1955
 1396SOL    HW2 4339   4.139   4.599   5.063  0.1625  0.3867  1.7555
 1397SOL     OW 4340   5.241   2.076   4.139  0.7806  0.5461  0.0959
 1397SOL    HW1 4341   5.172   2.133   4.183  3.0963  3.2720  0.5056
 1397SOL    HW2 4342   5.291   2.023   4.208  0.5104  0.2227  0.0451
 1398SOL     OW 4343   1.719   4.492   4.098 -0.6260 -0.2999  0.5479
 1398SOL    HW1 4344   1.721   4.448   4.009  2.0455  1.0479 -0.1929
 1398SOL    HW2 4345   1.657   4.571   4.095 -1.5359 -1.0108  0.3106
 1399SOL     OW 4346   2.217   0.291   6.685 -0.1897  0.2284  0.2208
 1399SOL    HW1 4347   2.276   0.215   6.710 -0.1110  0.0769 -0.4018
 1399SOL    HW2 4348   2.234   0.369   6.746 -0.1037 -0.1697  0.7083
 1400SOL     OW 4349   3.827   2.534   3.754  0.5690  0.2224 -0.1711
 1400SOL    HW1 4350   3.762   2.587   3.808  0.3021 -0.6062  0.3533
 1400SOL    HW2 4351   3.897   2.496   3.815  2.7599  2.7095 -0.9358
 1401SOL     OW 4352   3.291   2.928   1.412 -0.3569 -0.0514  0.0640
 1401SOL    HW1 4353   3.313   3.001   1.476 -1.6567  0.3805  0.0431
 1401SOL    HW2 4354   3.365   2.919   1.345  0.2117  0.6586  0.5782
 1402SOL     OW 4355   3.367   4.325   4.694 -0.2598 -0.0459  0.0657
 1402SOL    HW1 4356   3.431   4.263   4.740 -1.1529 -0.8174  0.2820
 1402SOL    HW2 4357   3.407   4.356   4.608  0.0796 -1.1489 -0.1870
 1403SOL     OW 4358   2.328   4.106   3.806 -0.0158 -0.3835 -0.2768
 1403SOL    HW1 4359   2.280   4.182   3.761 -1.2385 -1.0946 -0.2388
 1403SOL    HW2 4360   2.281   4.083   3.891 -0.4968 -2.0503 -0.9636
 1404SOL     OW 4361   6.970   3.441   4.987  0.1685  0.3663 -0.3471
 1404SOL    HW1 4362   6.953   3.433   5.086 -1.6879  0.2144 -0.6365
 1404SOL    HW2 4363   6.977   3.538   4.962  1.2429  0.3904  0.0058
 1405SOL     OW 4364   5.022   3.848   6.578 -0.2792 -0.1403  0.3395
 1405SOL    HW1 4365   5.072   3.934   6.569 -0.8204  0.0951 -0.4782
 1405SOL    HW2 4366   5.076   3.784   6.633 -0.1286  0.9057  1.4509
 1406SOL     OW 4367   3.008   0.589   3.411  0.2375 -0.3965 -0.5420
 1406SOL    HW1 4368   3.073   0.640   3.355  1.2756 -0.3434  0.6692
 1406SOL    HW2 4369   2.966   0.650   3.478 -1.2605 -0.3821 -1.4333
 1407SOL     OW 4370   5.483   1.376   4.652 -0.1125 -0.6382  0.3720
 1407SOL    HW1 4371   5.443   1.290   4.684  0.5060 -0.3197  2.1016
 1407SOL    HW2 4372   5.415   1.449   4.661 -0.2992 -0.7528 -0.1021
 1408SOL     OW 4373   2.981   0.067   5.765  0.8225 -0.0929 -0.6876
 1408SOL    HW1 4374   2.909   0.059   5.696  0.8453 -0.8431 -0.6391
 1408SOL    HW2 4375   3.065   0.097   5.722  0.5303  0.6172 -0.7750
 1409SOL     OW 4376   1.728   2.712   1.171 -0.0317 -0.2736 -0.1829
 1409SOL    HW1 4377   1.767   2.637   1.225  1.8541  0.8529  0.1220
 1409SOL    HW2 4378   1.767   2.710   1.079 -0.0898  0.2453 -0.2191
 1410SOL     OW 4379   4.138   3.297   5.932  0.3431  0.0056 -0.7195
 1410SOL    HW1 4380   4.199   3.291   6.011  0.3415 -0.0045 -0.7191
 1410SOL    HW2 4381   4.136   3.392   5.899 -0.6227  0.2608  0.0398
 1411SOL     OW 4382   3.505   5.983   6.477 -0.1923 -0.3848 -0.7657
 1411SOL    HW1 4383   3.530   5.912   6.411  1.6874 -1.3381  0.8424
 1411SOL    HW2 4384   3.527   6.073   6.440  4.0723 -1.0422 -0.3532
 1412SOL     OW 4385   2.507   1.960   6.520  0.3254  0.1857  0.0788
 1412SOL    HW1 4386   2.562   1.907   6.585 -0.6116  1.2699  1.8356
 1412SOL    HW2 4387   2.413   1.925   6.521  0.0842  0.8229  0.0222
 1413SOL     OW 4388   3.010   5.067   4.729 -0.3293 -0.2120  0.0217
 1413SOL    HW1 4389   2.998   4.985   4.673  0.5113  0.5225 -1.2823
 1413SOL    HW2 4390   3.036   5.041   4.822 -4.2408 -1.6084  0.9489
 1414SOL     OW 4391   1.773   4.788   0.153  0.4060  0.1878 -0.1991
 1414SOL    HW1 4392   1.873   4.782   0.156  0.5933  1.6037 -2.0505
 1414SOL    HW2 4393   1.743   4.796   0.058 -1.6096 -1.6669  0.2129
 1415SOL     OW 4394   2.210   0.521   3.290  0.2100 -0.1956  0.0697
 1415SOL    HW1 4395   2.231   0.477   3.377 -2.2238  0.7104  1.2054
 1415SOL    HW2 4396   2.239   0.617   3.294  0.3177 -0.2161 -0.2179
 1416SOL     OW 4397   0.718   2.917   3.526 -0.1519 -0.5634 -0.3159
 1416SOL    HW1 4398   0.815   2.923   3.501 -0.2739 -1.9303 -1.2298
 1416SOL    HW2 4399   0.702   2.830   3.572 -0.6592  0.3407  1.2958
 1417SOL     OW 4400   2.988   1.126   5.389  0.3434  0.5750 -0.4092
 1417SOL    HW1 4401   2.946   1.206   5.432  0.2074  0.8026 -0.9596
 1417SOL    HW2 4402   3.079   1.151   5.353  0.0712  0.6334 -1.0716
 1418SOL     OW 4403   2.412   5.767   6.225  0.1213  0.4011  0.2844
 1418SOL    HW1 4404   2.410   5.839   6.294  0.0792  0.5248  0.1538
 1418SOL    HW2 4405   2.331   5.773   6.168  1.2673  1.8003 -1.2965
 1419SOL     OW 4406   1.185   3.915   0.193 -0.5706 -0.4726  0.5181
 1419SOL    HW1 4407   1.201   3.974   0.272  1.0388  0.6584 -0.5956
 1419SOL    HW2 4408   1.093   3.931   0.158  0.1788  2.2311 -0.3937
 1420SOL     OW 4409   1.421   2.061   6.411 -0.0886 -0.4020 -0.6710
 1420SOL    HW1 4410   1.365   2.143   6.422  0.9292  0.2565 -0.3184
 1420SOL    HW2 4411   1.419   2.032   6.316  0.1538  0.4757 -0.9507
 1421SOL     OW 4412   4.061   3.425   4.834  0.0179  0.4591  0.1594
 1421SOL    HW1 4413   4.157   3.422   4.862 -0.2655 -0.1094  1.0992
 1421SOL    HW2 4414   4.045   3.357   4.762  0.8775  2.3200 -1.9082
 1422SOL     OW 4415   1.952   3.987   6.675  0.1427  0.7071  0.0312
 1422SOL    HW1 4416   2.002   3.914   6.721  1.0623  1.4049  0.1652
 1422SOL    HW2 4417   1.960   3.976   6.576 -1.6734 -0.6828 -0.0084
 1423SOL     OW 4418   2.964   3.894   1.861  0.4957 -0.6885  0.2336
 1423SOL    HW1 4419   2.935   3.816   1.916  0.2854 -0.6541  0.1697
 1423SOL    HW2 4420   2.909   3.974   1.885 -0.0552 -0.8346 -0.5072
 1424SOL     OW 4421   3.444   5.640   3.281  0.5740 -0.0847  0.1402
 1424SOL    HW1 4422   3.422   5.697   3.202  3.8315  1.0091 -0.1392
 1424SOL    HW2 4423   3.419   5.688   3.365  0.8668  0.6105 -0.1600
 1425SOL     OW 4424   2.122   1.479   6.389  0.2212 -0.6283 -0.2537
 1425SOL    HW1 4425   2.029   1.478   6.353 -0.2567  1.3585  0.8256
 1425SOL    HW2 4426   2.148   1.386   6.415 -0.8566 -1.4713 -1.9686
 1426SOL     OW 4427   3.666   6.670   4.503  0.7336 -0.1681  0.3918
 1426SOL    HW1 4428   3.660   6.662   4.403 -0.6249 -2.0951  0.5614
 1426SOL    HW2 4429   3.665   6.579   4.544  0.8564  0.5969  2.2019
 1427SOL     OW 4430   2.588   4.643   6.106  0.0394 -0.2911  0.1907
 1427SOL    HW1 4431   2.491   4.623   6.116 -0.9639  3.8306  0.7012
 1427SOL    HW2 4432   2.617   4.705   6.179  2.9599 -1.0375 -0.2185
 1428SOL     OW 4433   2.663   2.084   3.656  0.1959 -0.0192  0.1714
 1428SOL    HW1 4434   2.617   2.159   3.704  1.4057  0.8989 -0.0740
 1428SOL    HW2 4435   2.734   2.120   3.596 -0.5134 -1.2335 -1.4909
 1429SOL     OW 4436   4.407   3.059   5.854  0.2434 -0.4263  0.4630
 1429SOL    HW1 4437   4.310   3.063   5.875  0.1721 -0.0059  0.0787
 1429SOL    HW2 4438   4.435   3.145   5.811  0.9109 -0.3161  1.1045
 1430SOL     OW 4439   2.646   5.693   0.068  0.2434  0.1919 -0.1136
 1430SOL    HW1 4440   2.568   5.643   0.029  1.1603 -0.0750 -1.6852
 1430SOL    HW2 4441   2.663   5.661   0.161 -1.2804 -0.0113  0.1117
 1431SOL     OW 4442   6.820   1.913   4.902 -0.1402 -0.2454 -0.3300
 1431SOL    HW1 4443   6.730   1.954   4.916 -0.2667  0.0309 -1.7565
 1431SOL    HW2 4444   6.836   1.901   4.804  2.4163  2.1431 -0.3434
 1432SOL     OW 4445   5.545   2.371   5.774 -0.5678  0.2040 -0.1371
 1432SOL    HW1 4446   5.620   2.308   5.755 -0.6084  0.9622 -3.5945
 1432SOL    HW2 4447   5.577   2.445   5.833  0.9490 -0.3267 -0.2620
 1433SOL     OW 4448   4.703   3.054   3.578 -0.1707  0.1412  0.1434
 1433SOL    HW1 4449   4.784   3.106   3.603 -0.6713  0.3983  1.2876
 1433SOL    HW2 4450   4.725   2.957   3.575 -0.2648 -0.0049  2.4880
 1434SOL     OW 4451   3.543   0.849   4.137 -0.0104  0.2628  0.0552
 1434SOL    HW1 4452   3.547   0.944   4.104 -0.7294  1.0417  2.0708
 1434SOL    HW2 4453   3.606   0.836   4.213 -2.6204  0.3032  2.4070
 1435SOL     OW 4454   4.818   1.959   5.093 -0.8377 -0.7003 -0.1085
 1435SOL    HW1 4455   4.866   1.871   5.097 -0.3080 -0.4547 -0.8818
 1435SOL    HW2 4456   4.840   2.013   5.174  2.0478  0.3334 -1.4343
 1436SOL     OW 4457   2.407   2.000   5.058  0.3284 -0.2558 -0.3363
 1436SOL    HW1 4458   2.337   1.969   4.994 -0.4345  1.9146 -0.6056
 1436SOL    HW2 4459   2.370   2.074   5.115  2.4207  1.0196 -0.5482
 1437SOL     OW 4460   2.380   2.372   0.198  0.9610 -0.3830  0.2075
 1437SOL    HW1 4461   2.318   2.450   0.207 -0.1068 -1.0050 -1.2214
 1437SOL    HW2 4462   2.470   2.404   0.167  0.4877  0.2826 -0.5365
 1438SOL     OW 4463   3.067   4.715   6.322  0.2369 -0.1662  0.5480
 1438SOL    HW1 4464   3.159   4.680   6.306  0.5627  1.4824 -1.6847
 1438SOL    HW2 4465   3.001   4.641   6.310  1.1042 -0.7421 -0.9329
 1439SOL     OW 4466   2.301   4.606   4.586  0.1138 -0.1101 -0.0449
 1439SOL    HW1 4467   2.361   4.680   4.557  0.8140 -0.6867 -0.0955
 1439SOL    HW2 4468   2.217   4.644   4.626 -0.1346  0.6871 -1.2988
 1440SOL     OW 4469   1.805   2.129   2.726 -0.1578  0.1229 -0.4378
 1440SOL    HW1 4470   1.705   2.125   2.730 -0.2006  1.0274 -0.5488
 1440SOL    HW2 4471   1.843   2.102   2.814 -0.4763 -0.6157 -0.5102
 1441SOL     OW 4472   4.290   4.222   4.284  0.1969 -0.0137  0.3761
 1441SOL    HW1 4473   4.338   4.195   4.368  0.0761  0.6107  0.6488
 1441SOL    HW2 4474   4.325   4.167   4.208  0.5879 -0.3142  0.7616
 1442SOL     OW 4475   0.927   2.133   6.044 -0.3157  0.0287  0.2252
 1442SOL    HW1 4476   0.855   2.064   6.041  0.1425 -0.5029  1.2590
 1442SOL    HW2 4477   0.982   2.122   6.127  0.3528  1.0434 -0.0576
 1443SOL     OW 4478   2.877   5.323   5.757 -0.4839 -0.1954  0.3820
 1443SOL    HW1 4479   2.885   5.246   5.820 -0.4264  0.6793  1.4755
 1443SOL    HW2 4480   2.795   5.376   5.779  1.0642  1.8200  1.7299
 1444SOL     OW 4481   2.973   4.591   5.130 -0.5865  0.3979 -0.2844
 1444SOL    HW1 4482   2.891   4.590   5.073 -0.2688  1.0046 -0.7603
 1444SOL    HW2 4483   3.050   4.627   5.078 -0.3770  1.3494  0.6413
 1445SOL     OW 4484   2.671   3.364   4.996 -0.3504 -0.5348  0.3340
 1445SOL    HW1 4485   2.725   3.447   4.982  0.4439 -1.0215  0.4014
 1445SOL    HW2 4486   2.654   3.320   4.908 -0.0354 -0.7433  0.3751
 1446SOL     OW 4487   0.598   4.055   4.227  0.3268 -0.3369  0.4564
 1446SOL    HW1 4488   0.580   4.134   4.285  1.8489 -0.6665  1.4309
 1446SOL    HW2 4489   0.679   4.007   4.260  1.0766 -0.7085 -1.7704
 1447SOL     OW 4490   0.992   3.343   0.855  0.4556  0.6063 -0.4715
 1447SOL    HW1 4491   1.037   3.257   0.879 -1.0425  0.2094  1.1665
 1447SOL    HW2 4492   1.039   3.419   0.899  1.2869  0.5519 -1.2407
 1448SOL     OW 4493   2.162   6.126   4.577 -0.2193  0.2927  0.1909
 1448SOL    HW1 4494   2.085   6.139   4.639 -1.6299  2.1644 -1.8202
 1448SOL    HW2 4495   2.232   6.195   4.595 -1.2628  1.7648 -1.1073
 1449SOL     OW 4496   1.076   2.651   4.955  0.4008 -0.0114  0.2338
 1449SOL    HW1 4497   1.072   2.591   5.035 -0.3035 -1.1135 -0.6008
 1449SOL    HW2 4498   0.994   2.707   4.951  0.4365  0.0442  0.2728
 1450SOL     OW 4499   2.750   4.678   0.406 -0.2358  0.6125 -0.2739
 1450SOL    HW1 4500   2.654   4.682   0.378 -0.4527 -2.1601 -0.1982
 1450SOL    HW2 4501   2.795   4.764   0.383 -2.3533  1.4280 -1.6925
 1451SOL     OW 4502   1.505   3.299   4.880 -0.0435 -0.4986  0.7260
 1451SOL    HW1 4503   1.492   3.237   4.958  0.0013  1.0806  2.0529
 1451SOL    HW2 4504   1.425   3.295   4.820 -1.3017  0.1502  2.2857
 1452SOL     OW 4505   3.724   2.106   3.503 -0.4202  0.0217 -0.0927
 1452SOL    HW1 4506   3.795   2.037   3.488  0.2642  0.7585 -0.3370
 1452SOL    HW2 4507   3.750   2.191   3.456 -1.3601  0.3689  0.0045
 1453SOL     OW 4508   2.213   0.594   5.186  0.0467 -0.3759  0.2294
 1453SOL    HW1 4509   2.200   0.535   5.265  0.1400  1.1648  1.4413
 1453SOL    HW2 4510   2.165   0.680   5.201 -0.2079 -0.1762 -1.5516
 1454SOL     OW 4511   2.854   5.402   5.247 -0.3877 -0.1223  0.5077
 1454SOL    HW1 4512   2.841   5.446   5.158 -0.1876 -0.7216  0.1708
 1454SOL    HW2 4513   2.907   5.462   5.307  1.3049 -0.5501 -0.4928
 1455SOL     OW 4514   6.212   3.354   4.652  0.3848  0.2981  0.1445
 1455SOL    HW1 4515   6.145   3.298   4.604  1.0445  0.0769 -0.5435
 1455SOL    HW2 4516   6.265   3.296   4.714 -0.5706  0.6092  1.2924
 1456SOL     OW 4517   3.427   3.686   5.860  0.3408  0.0529 -0.3968
 1456SOL    HW1 4518   3.520   3.724   5.859 -0.0550  1.0611 -1.3830
 1456SOL    HW2 4519   3.401   3.665   5.954  1.2387  0.5932 -0.0094
 1457SOL     OW 4520   2.981   6.956   5.390 -0.7027  0.6401  0.0344
 1457SOL    HW1 4521   2.941   6.891   5.325  1.2234  0.4895 -1.0689
 1457SOL    HW2 4522   3.016   0.035   5.340 -0.4673  1.1986  1.0672
 1458SOL     OW 4523   2.494   2.335   4.085  0.2731 -0.3011 -0.5364
 1458SOL    HW1 4524   2.403   2.300   4.063  0.3481 -0.7858 -0.0997
 1458SOL    HW2 4525   2.495   2.368   4.180  0.4062  0.2021 -0.7113
 1459SOL     OW 4526   1.083   3.418   0.588  0.5433  0.1841  0.5666
 1459SOL    HW1 4527   1.030   3.391   0.669  1.5512 -1.2889  0.7799
 1459SOL    HW2 4528   1.154   3.482   0.615 -0.1248  0.9432  0.5540
 1460SOL     OW 4529   3.775   1.437   5.961  0.1045  0.0030 -0.2863
 1460SOL    HW1 4530   3.805   1.514   5.904 -1.1768 -0.1057 -1.1560
 1460SOL    HW2 4531   3.810   1.352   5.923 -0.2136 -0.0128 -0.5506
 1461SOL     OW 4532   2.689   3.066   1.138  0.2720  0.0263  0.0631
 1461SOL    HW1 4533   2.663   2.980   1.182 -0.5531  0.0669 -0.3169
 1461SOL    HW2 4534   2.651   3.069   1.045 -0.0274  0.9455  0.1999
 1462SOL     OW 4535   1.857   1.861   5.608 -0.5300 -0.4300  0.4366
 1462SOL    HW1 4536   1.952   1.891   5.610 -0.5818 -0.0311 -1.6757
 1462SOL    HW2 4537   1.853   1.762   5.591 -0.4401  0.0217 -2.9136
 1463SOL     OW 4538   1.336   0.937   3.414 -0.1088  0.5740  0.0903
 1463SOL    HW1 4539   1.408   0.870   3.398 -1.9207 -1.1510 -1.3509
 1463SOL    HW2 4540   1.301   0.926   3.507 -0.8159 -1.0181 -0.3222
 1464SOL     OW 4541   1.378   3.465   6.383 -0.3950  0.3931  0.3527
 1464SOL    HW1 4542   1.400   3.371   6.409 -2.7461  0.0200  1.2032
 1464SOL    HW2 4543   1.462   3.519   6.383  1.3182 -2.0028 -1.7956
 1465SOL     OW 4544   3.299   2.153   2.650 -0.2131  0.1005 -0.3366
 1465SOL    HW1 4545   3.361   2.074   2.653  0.5809  0.7278  1.3853
 1465SOL    HW2 4546   3.213   2.129   2.695 -0.0836  0.1304 -0.0722
 1466SOL     OW 4547   4.892   3.641   3.847  0.3713 -0.5298  0.8014
 1466SOL    HW1 4548   4.803   3.632   3.891  0.2314  0.6578  0.7811
 1466SOL    HW2 4549   4.942   3.717   3.888  1.0236 -0.6333  0.2166
 1467SOL     OW 4550   2.728   5.288   0.523  0.2696  0.1169 -0.3691
 1467SOL    HW1 4551   2.668   5.302   0.444  0.3373 -1.3098 -0.7144
 1467SOL    HW2 4552   2.743   5.375   0.570 -1.4621  0.6422 -0.7005
 1468SOL     OW 4553   2.406   4.956   6.594 -0.1625 -0.0327  0.0632
 1468SOL    HW1 4554   2.369   5.002   6.675 -1.0931 -0.6678  0.0240
 1468SOL    HW2 4555   2.492   4.911   6.617  0.4479  1.2038  0.2529
 1469SOL     OW 4556   1.649   4.965   3.449  0.5996 -0.1725  0.3807
 1469SOL    HW1 4557   1.684   5.057   3.433  1.4814 -0.3877  1.0165
 1469SOL    HW2 4558   1.706   4.899   3.400 -0.5694 -0.3319 -0.8252
 1470SOL     OW 4559   3.169   0.906   6.633  0.2076  0.1010  0.7092
 1470SOL    HW1 4560   3.213   0.944   6.714 -1.3196 -0.6876  1.9765
 1470SOL    HW2 4561   3.111   0.976   6.591 -0.2495  0.0606  1.2620
 1471SOL     OW 4562   3.761   0.676   6.353 -0.1832  1.0927 -0.4415
 1471SOL    HW1 4563   3.676   0.727   6.359 -0.7230  0.0682  2.7507
 1471SOL    HW2 4564   3.742   0.578   6.345  0.6995  0.9058 -0.4512
 1472SOL     OW 4565   1.729   0.914   4.269  0.8557 -0.2570  0.0102
 1472SOL    HW1 4566   1.708   1.011   4.276  1.0282 -0.0710 -1.6439
 1472SOL    HW2 4567   1.647   0.860   4.286  0.3795  0.2485 -0.6504
 1473SOL     OW 4568   6.233   1.728   5.589 -1.1408  0.0370  0.2222
 1473SOL    HW1 4569   6.262   1.819   5.558  0.5870 -0.8765 -0.9911
 1473SOL    HW2 4570   6.296   1.696   5.659 -1.5841 -0.3523  0.4440
 1474SOL     OW 4571   2.802   6.401   4.655 -0.3308  0.2281 -1.0123
 1474SOL    HW1 4572   2.759   6.335   4.594 -0.4805 -0.2053 -0.4418
 1474SOL    HW2 4573   2.853   6.353   4.726  2.0695  0.7121 -2.3087
 1475SOL     OW 4574   1.833   4.598   3.780  0.5413  0.3839 -0.2411
 1475SOL    HW1 4575   1.917   4.619   3.830  1.1190  1.9373 -1.7375
 1475SOL    HW2 4576   1.768   4.674   3.790 -0.1606 -0.2148 -0.1709
 1476SOL     OW 4577   4.077   1.176   6.145  0.1558 -0.3281  0.4262
 1476SOL    HW1 4578   4.019   1.252   6.174 -0.8899 -0.7477 -0.4989
 1476SOL    HW2 4579   4.125   1.202   6.060 -1.5053 -1.2512 -0.8601
 1477SOL     OW 4580   3.178   1.607   3.134 -0.2659 -0.1496 -0.1628
 1477SOL    HW1 4581   3.174   1.675   3.208 -2.1635  1.8540 -1.9608
 1477SOL    HW2 4582   3.265   1.616   3.086  0.4341 -0.5701  0.9852
 1478SOL     OW 4583   1.913   3.699   0.512 -0.1932 -0.1351 -0.1596
 1478SOL    HW1 4584   1.856   3.661   0.585 -0.9187  0.1976 -0.5366
 1478SOL    HW2 4585   1.956   3.784   0.544  0.6022 -0.7084  0.3336
 1479SOL     OW 4586   0.969   0.891   4.499  0.2998 -0.2991  0.1655
 1479SOL    HW1 4587   0.919   0.936   4.426 -0.0245  0.2975  0.7389
 1479SOL    HW2 4588   1.019   0.812   4.463 -1.2897 -1.0955 -0.3731
 1480SOL     OW 4589   1.480   4.683   4.038  0.0775  0.2439 -0.5055
 1480SOL    HW1 4590   1.433   4.718   4.119  0.1470  0.2423 -0.4638
 1480SOL    HW2 4591   1.420   4.689   3.959  0.4128  1.3289 -0.6929
 1481SOL     OW 4592   2.839   3.092   1.776 -0.2751  0.1622 -0.0229
 1481SOL    HW1 4593   2.848   3.164   1.844  1.7908 -0.1644  0.0941
 1481SOL    HW2 4594   2.893   3.115   1.695  0.7355 -1.4060  0.1749
 1482SOL     OW 4595   6.874   2.898   4.325 -0.0905  0.1010 -0.1769
 1482SOL    HW1 4596   6.947   2.905   4.257  0.5590  1.3314  0.6035
 1482SOL    HW2 4597   6.842   2.804   4.330  0.5805 -0.2082 -1.4279
 1483SOL     OW 4598   4.107   5.325   4.921 -0.3968 -0.2734  0.0005
 1483SOL    HW1 4599   4.080   5.244   4.869 -1.0900  0.0737 -0.1915
 1483SOL    HW2 4600   4.062   5.406   4.883  1.3100  0.4141 -0.6358
 1484SOL     OW 4601   1.636   2.100   6.147 -0.7948  0.1539  0.2112
 1484SOL    HW1 4602   1.543   2.082   6.179 -0.6042 -2.1797 -0.3408
 1484SOL    HW2 4603   1.639   2.094   6.047 -0.1455  0.6983  0.1937
 1485SOL     OW 4604   2.908   2.129   4.184 -0.2087 -0.2052 -0.1309
 1485SOL    HW1 4605   2.941   2.147   4.092  0.7030 -1.0789  0.0020
 1485SOL    HW2 4606   2.809   2.117   4.183  0.0641 -3.1644 -1.5491
 1486SOL     OW 4607   3.212   5.576   6.877 -0.0868  0.1425 -0.3992
 1486SOL    HW1 4608   3.231   5.672   6.855  1.2630 -0.2861 -1.2256
 1486SOL    HW2 4609   3.277   5.517   6.829  0.3149 -1.0985  1.5534
 1487SOL     OW 4610   4.207   2.870   5.047 -0.1530  0.3032  0.4613
 1487SOL    HW1 4611   4.199   2.926   4.965  1.4965  1.3982  1.0037
 1487SOL    HW2 4612   4.292   2.817   5.043 -1.4778 -1.9708  0.1282
 1488SOL     OW 4613   3.160   2.202   6.283  0.3406 -0.2903  0.5722
 1488SOL    HW1 4614   3.160   2.278   6.218  1.9921 -0.8731 -0.1739
 1488SOL    HW2 4615   3.066   2.170   6.297 -0.1367  0.2815 -1.0447
 1489SOL     OW 4616   3.582   5.368   4.640 -0.5799  0.1679  0.2888
 1489SOL    HW1 4617   3.630   5.398   4.723  0.3814 -0.4142 -0.0392
 1489SOL    HW2 4618   3.631   5.292   4.599 -2.1902 -0.9305  0.3117
 1490SOL     OW 4619   3.005   3.848   3.917  0.3641  0.0819  0.1079
 1490SOL    HW1 4620   2.988   3.769   3.858 -0.4192  0.4046 -0.1183
 1490SOL    HW2 4621   2.962   3.833   4.006  1.1159 -0.1893  0.4345
 1491SOL     OW 4622   3.539   3.359   4.326  0.2744  0.3043  0.2412
 1491SOL    HW1 4623   3.563   3.290   4.394  1.0905  0.3256 -0.0112
 1491SOL    HW2 4624   3.523   3.447   4.371 -3.2537 -0.5241  0.8812
 1492SOL     OW 4625   3.143   2.178   3.345  0.2457 -0.6417  0.4243
 1492SOL    HW1 4626   3.072   2.223   3.399 -0.3287 -1.0743  0.0410
 1492SOL    HW2 4627   3.189   2.246   3.288 -0.2010 -0.4338  0.3039
 1493SOL     OW 4628   3.529   0.134   5.731 -0.5880 -0.3157  0.6561
 1493SOL    HW1 4629   3.621   0.145   5.769 -0.5244  0.9699  0.1769
 1493SOL    HW2 4630   3.482   0.060   5.779  1.3453 -2.3218 -0.3521
 1494SOL     OW 4631   5.111   1.764   4.316  0.5204 -0.5883  0.1661
 1494SOL    HW1 4632   5.071   1.673   4.332 -0.7062 -0.0973  0.0556
 1494SOL    HW2 4633   5.109   1.785   4.218  1.1084 -0.5694  0.1545
 1495SOL     OW 4634   1.757   5.342   3.844 -0.5545 -0.2365 -0.3598
 1495SOL    HW1 4635   1.855   5.364   3.838  0.0435 -2.2299  1.0401
 1495SOL    HW2 4636   1.703   5.420   3.814  1.4747  0.1812 -3.3607
 1496SOL     OW 4637   2.853   2.097   5.008  0.4343  0.5283  1.0921
 1496SOL    HW1 4638   2.911   2.177   4.994 -2.2757  2.9244  2.3021
 1496SOL    HW2 4639   2.898   2.033   5.069  3.1421  0.5395 -0.7357
 1497SOL     OW 4640   2.687   1.297   3.559 -0.8917  0.0561 -0.0119
 1497SOL    HW1 4641   2.713   1.328   3.467  0.6504 -2.4202 -0.5088
 1497SOL    HW2 4642   2.621   1.221   3.551  0.6171 -1.4032  0.7846
 1498SOL     OW 4643   1.540   2.126   2.748  0.4497 -0.3097 -0.6532
 1498SOL    HW1 4644   1.490   2.043   2.722 -0.4336  0.3381 -1.0856
 1498SOL    HW2 4645   1.490   2.206   2.715  2.7950  0.3413 -2.9772
 1499SOL     OW 4646   4.141   1.590   5.649 -0.7877 -0.2719  0.1950
 1499SOL    HW1 4647   4.135   1.635   5.738 -0.5657  1.1061 -0.4673
 1499SOL    HW2 4648   4.230   1.544   5.641 -0.3912  0.4619  0.2991
 1500SOL     OW 4649   2.372   3.929   3.208 -0.3817  0.6573  0.0513
 1500SOL    HW1 4650   2.467   3.899   3.212 -0.6405 -0.7026 -2.1812
 1500SOL    HW2 4651   2.368   4.029   3.211  1.2133  0.7895 -0.8807
 1501SOL     OW 4652   3.571   2.229   3.981 -0.2645 -0.2352  0.0156
 1501SOL    HW1 4653   3.520   2.146   4.004  1.0576 -1.2380 -0.5474
 1501SOL    HW2 4654   3.570   2.243   3.882 -0.3555  0.3524  0.0928
 1502SOL     OW 4655   1.691   1.142   3.076 -0.2574 -0.0405  0.3352
 1502SOL    HW1 4656   1.788   1.149   3.051 -0.3740  0.0447 -0.1138
 1502SOL    HW2 4657   1.683   1.113   3.171  0.2127  0.6801  0.6044
 1503SOL     OW 4658   3.571   2.114   5.529  0.1897 -0.0331 -0.5431
 1503SOL    HW1 4659   3.610   2.187   5.473 -0.7633  0.6088 -0.3990
 1503SOL    HW2 4660   3.471   2.123   5.530  0.1244 -0.7080  0.3345
 1504SOL     OW 4661   1.609   3.035   1.906  0.3930 -0.1691  0.2426
 1504SOL    HW1 4662   1.540   2.967   1.931  0.6877  0.1774  2.0953
 1504SOL    HW2 4663   1.646   3.013   1.815  0.4153 -2.4241  0.7499
 1505SOL     OW 4664   0.780   0.931   4.949  0.3258 -0.0516 -0.1544
 1505SOL    HW1 4665   0.823   0.941   4.859  2.6524  1.5834  1.0246
 1505SOL    HW2 4666   0.702   0.993   4.955 -0.6528 -1.1049 -1.4407
 1506SOL     OW 4667   2.860   0.999   4.072 -0.0468 -0.0487  0.0514
 1506SOL    HW1 4668   2.925   1.061   4.027 -0.4655 -1.1742 -2.2369
 1506SOL    HW2 4669   2.909   0.923   4.112  0.2869  0.7028  1.1192
 1507SOL     OW 4670   2.000   4.859   2.469  0.1341 -0.0716  0.2528
 1507SOL    HW1 4671   1.954   4.822   2.389 -1.3174  1.5652  0.2654
 1507SOL    HW2 4672   2.074   4.921   2.440 -0.8674  1.1023  0.1160
 1508SOL     OW 4673   2.019   2.335   0.861  0.0114 -0.1784 -0.6635
 1508SOL    HW1 4674   2.043   2.430   0.841 -3.2924  0.9968  0.4069
 1508SOL    HW2 4675   1.976   2.294   0.780 -0.7580  0.0294 -0.3599
 1509SOL     OW 4676   0.839   1.523   5.630  0.2260  0.0085  0.2446
 1509SOL    HW1 4677   0.884   1.502   5.543  1.4653  0.9379  0.6275
 1509SOL    HW2 4678   0.753   1.570   5.613  1.8195  2.9226 -0.5333
 1510SOL     OW 4679   5.593   3.239   6.595 -0.1336 -0.0591 -0.3101
 1510SOL    HW1 4680   5.517   3.179   6.622  0.5519 -0.6472  0.3778
 1510SOL    HW2 4681   5.613   3.226   6.498 -1.0242  0.2355 -0.5387
 1511SOL     OW 4682   3.338   4.829   0.610 -0.0431  0.2905 -0.1872
 1511SOL    HW1 4683   3.369   4.842   0.704 -0.0047 -0.2322 -0.1284
 1511SOL    HW2 4684   3.401   4.768   0.562 -0.1710  0.4012 -0.5006
 1512SOL     OW 4685   5.405   3.346   4.013 -0.2913 -0.3300  0.6928
 1512SOL    HW1 4686   5.454   3.409   4.072 -1.2733  2.2418 -1.0730
 1512SOL    HW2 4687   5.458   3.261   4.004  2.9354  1.5332  0.4086
 1513SOL     OW 4688   2.340   4.614   0.557 -0.1540 -0.2674 -0.2495
 1513SOL    HW1 4689   2.266   4.661   0.605  0.0535  1.0341 -1.1357
 1513SOL    HW2 4690   2.411   4.587   0.622 -0.6020  0.0533  0.3798
 1514SOL     OW 4691   1.643   4.756   6.430 -0.3394  0.0394 -0.3347
 1514SOL    HW1 4692   1.549   4.722   6.436 -0.3587  0.2558  0.8678
 1514SOL    HW2 4693   1.707   4.678   6.430 -0.4798 -0.0757 -0.1516
 1515SOL     OW 4694   1.886   1.244   5.596 -0.5607 -0.6797  0.2816
 1515SOL    HW1 4695   1.983   1.229   5.577 -0.3465  0.1692  0.6842
 1515SOL    HW2 4696   1.856   1.180   5.667 -0.1390 -0.5210  0.6057
 1516SOL     OW 4697   2.856   2.790   2.125  0.2311  0.6677  0.2518
 1516SOL    HW1 4698   2.892   2.828   2.039 -0.1496 -1.1752 -0.7629
 1516SOL    HW2 4699   2.930   2.744   2.174 -0.0581 -0.4695 -0.3468
 1517SOL     OW 4700   5.150   3.582   4.426  0.4758  0.0796 -0.4081
 1517SOL    HW1 4701   5.211   3.636   4.484 -1.9277  2.0678  0.4195
 1517SOL    HW2 4702   5.143   3.624   4.336  0.3445 -0.1911 -0.5262
 1518SOL     OW 4703   2.708   4.264   5.315 -0.5608  0.8201  0.2002
 1518SOL    HW1 4704   2.784   4.322   5.344 -0.0941  0.7759 -0.9161
 1518SOL    HW2 4705   2.632   4.321   5.285 -0.3720  0.8592 -0.2067
 1519SOL     OW 4706   3.911   4.737   0.459 -0.1440 -0.1300  0.4978
 1519SOL    HW1 4707   3.873   4.663   0.403 -1.4361  1.4228 -0.7609
 1519SOL    HW2 4708   3.953   4.806   0.400  0.3361  0.5393  1.5849
 1520SOL     OW 4709   2.092   4.687   0.280  0.1265 -0.1906  0.0040
 1520SOL    HW1 4710   2.033   4.682   0.360 -0.7232  0.1317 -0.5830
 1520SOL    HW2 4711   2.143   4.602   0.271 -1.4139 -1.1339 -0.3258
 1521SOL     OW 4712   2.898   5.423   2.917  0.4112  0.2841 -0.0662
 1521SOL    HW1 4713   2.900   5.353   2.990  0.8583  1.1175  0.7420
 1521SOL    HW2 4714   2.872   5.511   2.957  1.9292  1.0363 -0.6613
 1522SOL     OW 4715   4.478   3.545   6.421  0.8793  0.4202  0.0205
 1522SOL    HW1 4716   4.509   3.611   6.353  0.6417  0.0344 -0.4701
 1522SOL    HW2 4717   4.511   3.454   6.396 -0.8424 -0.0540 -0.6741
 1523SOL     OW 4718   2.216   1.555   2.767  0.0762  0.0362 -0.0011
 1523SOL    HW1 4719   2.308   1.515   2.772 -0.3419 -0.9856 -0.1983
 1523SOL    HW2 4720   2.148   1.481   2.767 -0.6790  0.6766 -1.7534
 1524SOL     OW 4721   0.953   1.389   5.360  0.3389 -0.2979 -0.4484
 1524SOL    HW1 4722   0.924   1.327   5.287  2.5058 -0.3265 -1.3541
 1524SOL    HW2 4723   1.027   1.347   5.413  2.5032  1.7262 -1.6431
 1525SOL     OW 4724   3.344   2.606   6.263  0.1666  0.3218  0.2429
 1525SOL    HW1 4725   3.343   2.633   6.359  1.9360  1.7848 -0.0972
 1525SOL    HW2 4726   3.425   2.551   6.244  0.7669  1.4949 -0.7363
 1526SOL     OW 4727   2.819   5.212   4.364 -0.0416  0.0186 -0.2774
 1526SOL    HW1 4728   2.835   5.192   4.461  1.5855  0.6540 -0.3720
 1526SOL    HW2 4729   2.768   5.298   4.356  2.0897  1.3931  0.0435
 1527SOL     OW 4730   3.706   4.419   5.091 -0.1993  0.6299  0.2843
 1527SOL    HW1 4731   3.801   4.387   5.102  0.2878  2.3249  1.4668
 1527SOL    HW2 4732   3.702   4.516   5.111 -2.4598  0.2921  1.7833
 1528SOL     OW 4733   5.133   1.802   4.647 -0.1783 -0.2034 -0.2259
 1528SOL    HW1 4734   5.062   1.739   4.679  1.0515 -1.0970  0.9060
 1528SOL    HW2 4735   5.098   1.895   4.647 -1.4498 -0.6654 -0.0428
 1529SOL     OW 4736   1.901   4.120   4.483  0.1270 -0.8004 -0.2237
 1529SOL    HW1 4737   1.808   4.084   4.469 -0.3932  0.7953 -1.0588
 1529SOL    HW2 4738   1.940   4.145   4.394  0.9495 -0.4547  0.2351
 1530SOL     OW 4739   1.885   3.452   1.774  0.0653  0.4770 -0.0826
 1530SOL    HW1 4740   1.967   3.508   1.786  1.3635 -1.3618  0.1398
 1530SOL    HW2 4741   1.855   3.416   1.862  1.0117 -1.4623 -0.4927
 1531SOL     OW 4742   3.525   5.214   6.582 -0.1911 -0.2364  0.0593
 1531SOL    HW1 4743   3.610   5.183   6.625  1.2106 -0.4602 -2.6756
 1531SOL    HW2 4744   3.456   5.142   6.590 -0.1391 -0.1257  2.1556
 1532SOL     OW 4745   2.167   1.186   5.510  0.1336  0.1283 -0.0189
 1532SOL    HW1 4746   2.239   1.205   5.576  0.0863 -0.2919  0.1509
 1532SOL    HW2 4747   2.185   1.237   5.426  1.3352 -1.0140 -0.4687
 1533SOL     OW 4748   2.892   1.594   5.016  0.4313 -0.4742  0.0924
 1533SOL    HW1 4749   2.825   1.647   4.964 -1.4889 -1.7046  1.1926
 1533SOL    HW2 4750   2.936   1.528   4.956  0.1667 -0.0980 -0.5215
 1534SOL     OW 4751   3.220   3.928   6.521 -0.0869  0.1426 -0.3378
 1534SOL    HW1 4752   3.222   4.014   6.571 -0.3955  0.2057 -0.4303
 1534SOL    HW2 4753   3.141   3.874   6.550  0.9482 -0.7830  0.8197
 1535SOL     OW 4754   2.354   2.694   3.858 -0.1333  0.0585 -0.1384
 1535SOL    HW1 4755   2.426   2.681   3.926 -0.0371 -0.9884 -0.4180
 1535SOL    HW2 4756   2.368   2.629   3.783  0.2247  1.6940 -1.5592
 1536SOL     OW 4757   3.316   4.589   6.249 -0.5242 -0.1742  0.3376
 1536SOL    HW1 4758   3.395   4.578   6.189  0.5964  0.7450  1.5902
 1536SOL    HW2 4759   3.286   4.499   6.281  0.0306 -0.5279 -0.1172
 1537SOL     OW 4760   2.709   1.702   4.866 -0.0552 -0.7409  0.1518
 1537SOL    HW1 4761   2.707   1.802   4.860  0.2300 -0.6955  0.6809
 1537SOL    HW2 4762   2.620   1.669   4.897  0.3845 -0.4890  1.8214
 1538SOL     OW 4763   2.742   2.581   5.336  0.1308  0.1365  0.5979
 1538SOL    HW1 4764   2.676   2.525   5.386  0.8477 -1.2228  0.0656
 1538SOL    HW2 4765   2.834   2.544   5.349  0.5523  0.8446 -0.2592
 1539SOL     OW 4766   2.767   3.053   2.983  0.6711 -0.2792 -0.1076
 1539SOL    HW1 4767   2.675   3.071   3.018  0.0893 -1.5756 -0.9247
 1539SOL    HW2 4768   2.780   3.102   2.897  1.3656  1.2413  0.8257
 1540SOL     OW 4769   3.392   6.522   5.754  0.5575  0.0979  0.0188
 1540SOL    HW1 4770   3.472   6.579   5.741  0.0305  1.8206  3.3223
 1540SOL    HW2 4771   3.315   6.579   5.783 -1.3172 -1.7753 -1.0111
 1541SOL     OW 4772   4.150   2.658   4.022 -0.0200  0.2269 -0.2387
 1541SOL    HW1 4773   4.229   2.611   4.062  0.5526  0.6693 -0.8228
 1541SOL    HW2 4774   4.079   2.591   4.000  0.9713 -0.4694 -1.5115
 1542SOL     OW 4775   2.362   3.760   3.954  0.1656 -0.0557  0.4161
 1542SOL    HW1 4776   2.442   3.815   3.931  1.2410 -1.9712 -0.7298
 1542SOL    HW2 4777   2.382   3.663   3.937 -2.2649 -0.6476  0.4975
 1543SOL     OW 4778   3.899   4.275   4.507 -0.1761 -0.2546 -0.4511
 1543SOL    HW1 4779   3.847   4.196   4.543 -0.3431  1.1494  2.7664
 1543SOL    HW2 4780   3.881   4.284   4.409 -0.4248 -3.9501 -0.9202
 1544SOL     OW 4781   3.474   1.963   6.809  0.0255 -0.0473 -0.4398
 1544SOL    HW1 4782   3.453   2.050   6.853  2.1523  0.9225 -1.1705
 1544SOL    HW2 4783   3.414   1.950   6.731 -1.9434 -0.4656  1.0651
 1545SOL     OW 4784   1.790   5.681   5.581  0.3917 -0.4225  0.0274
 1545SOL    HW1 4785   1.813   5.622   5.659  0.7114 -1.4731 -0.8461
 1545SOL    HW2 4786   1.701   5.654   5.545  0.2601  0.0463 -0.0022
 1546SOL     OW 4787   2.091   2.536   1.439 -0.3935 -0.2026 -0.3287
 1546SOL    HW1 4788   2.140   2.457   1.401 -1.5601 -0.5156 -1.2657
 1546SOL    HW2 4789   2.012   2.556   1.381 -1.3836  0.2734  1.1417
 1547SOL     OW 4790   3.428   4.143   1.160 -0.0899  0.0058 -0.1718
 1547SOL    HW1 4791   3.488   4.122   1.082 -0.9040 -0.7159 -0.6166
 1547SOL    HW2 4792   3.453   4.232   1.198  0.6249  0.1546 -0.9606
 1548SOL     OW 4793   5.829   2.484   5.623 -0.0940 -0.0958  0.2051
 1548SOL    HW1 4794   5.756   2.508   5.560 -0.0541 -1.7651 -0.5473
 1548SOL    HW2 4795   5.890   2.418   5.579  0.2443 -0.8961  1.7870
 1549SOL     OW 4796   2.209   3.467   0.666  0.3718 -0.0217 -0.3341
 1549SOL    HW1 4797   2.276   3.541   0.672  0.9707 -0.5944  0.1708
 1549SOL    HW2 4798   2.118   3.506   0.654  0.5596  0.8486  0.8468
 1550SOL     OW 4799   2.320   1.890   1.192  0.0815  0.4084 -0.0518
 1550SOL    HW1 4800   2.418   1.911   1.188 -0.0416  0.8750 -1.0807
 1550SOL    HW2 4801   2.280   1.905   1.102 -0.9249  0.1266  0.3389
 1551SOL     OW 4802   6.118   1.983   6.085  0.5825 -0.3005 -0.4811
 1551SOL    HW1 4803   6.208   1.951   6.056  1.1976  1.3332 -0.5166
 1551SOL    HW2 4804   6.123   2.012   6.181  0.3992  0.8136 -0.7951
 1552SOL     OW 4805   0.892   2.466   4.520  0.5848 -0.4550 -0.1679
 1552SOL    HW1 4806   0.942   2.450   4.605 -0.2388  0.2382  0.4625
 1552SOL    HW2 4807   0.825   2.539   4.534  0.7587 -0.0104 -1.5444
 1553SOL     OW 4808   1.022   3.676   3.889  0.4017 -0.0849 -0.0446
 1553SOL    HW1 4809   1.097   3.610   3.881  2.4859  2.0228  0.7986
 1553SOL    HW2 4810   1.020   3.735   3.809 -0.3669 -0.0984 -0.0466
 1554SOL     OW 4811   0.495   4.309   5.005 -0.5543 -0.2022  0.4698
 1554SOL    HW1 4812   0.498   4.209   4.997  0.1281 -0.2735  1.4181
 1554SOL    HW2 4813   0.438   4.347   4.932  0.3330 -1.1696 -0.7708
 1555SOL     OW 4814   5.964   2.802   6.500 -0.0912 -0.1868  0.1037
 1555SOL    HW1 4815   6.028   2.874   6.527 -0.4527 -0.3886  1.5468
 1555SOL    HW2 4816   5.883   2.805   6.558 -0.8380 -0.7554 -0.8676
 1556SOL     OW 4817   0.279   3.659   5.147 -0.1888 -0.3358  0.3220
 1556SOL    HW1 4818   0.346   3.666   5.221 -0.8078  1.7744  0.7300
 1556SOL    HW2 4819   0.316   3.702   5.065 -0.4499 -0.5496  0.0907
 1557SOL     OW 4820   3.202   5.100   0.526  0.1053  0.2393  0.1202
 1557SOL    HW1 4821   3.128   5.033   0.521  1.0207 -0.7518 -0.5517
 1557SOL    HW2 4822   3.236   5.104   0.620  0.6761 -0.9691 -0.0114
 1558SOL     OW 4823   1.444   2.599   0.788  0.9311  0.1594 -0.4556
 1558SOL    HW1 4824   1.470   2.692   0.813  1.4404 -0.8389  3.1695
 1558SOL    HW2 4825   1.523   2.539   0.794 -0.0067 -1.0404  0.3161
 1559SOL     OW 4826   3.249   4.126   5.230 -0.0177  0.0755  0.2185
 1559SOL    HW1 4827   3.229   4.210   5.179 -1.0739  0.0303  0.5475
 1559SOL    HW2 4828   3.230   4.140   5.327 -2.6408 -1.2540 -0.0213
 1560SOL     OW 4829   5.444   1.861   5.750  0.7625 -0.4663  0.3444
 1560SOL    HW1 4830   5.433   1.769   5.711 -0.4313 -1.0195  1.8951
 1560SOL    HW2 4831   5.503   1.856   5.831  0.0917 -0.0001  0.8709
 1561SOL     OW 4832   4.811   3.442   6.039  0.4283  0.6232 -0.1787
 1561SOL    HW1 4833   4.852   3.452   5.949  0.5687  1.6927 -0.0002
 1561SOL    HW2 4834   4.714   3.419   6.029  0.5452  0.2882 -0.5913
 1562SOL     OW 4835   3.971   6.804   5.687 -0.3157 -0.4706  0.4059
 1562SOL    HW1 4836   4.017   6.885   5.723 -0.3514  0.0423 -0.6625
 1562SOL    HW2 4837   3.874   6.808   5.709 -0.3282 -0.1848  0.3014
 1563SOL     OW 4838   2.829   0.866   6.649  0.5767 -0.1569 -0.2693
 1563SOL    HW1 4839   2.742   0.835   6.686  0.2768  0.7223 -0.2241
 1563SOL    HW2 4840   2.902   0.847   6.715  0.0322  1.5265  0.9001
 1564SOL     OW 4841   0.928   1.465   4.072 -0.5023  0.5160  0.0940
 1564SOL    HW1 4842   0.934   1.388   4.009 -1.9694  1.0331 -0.7310
 1564SOL    HW2 4843   0.849   1.452   4.133 -0.8327  1.3882 -0.1297
 1565SOL     OW 4844   3.110   3.545   2.839  0.2671 -0.0865 -0.5634
 1565SOL    HW1 4845   3.209   3.556   2.842  0.2267  0.4145 -1.0208
 1565SOL    HW2 4846   3.066   3.633   2.852 -0.1225 -0.3169 -0.2995
 1566SOL     OW 4847   3.688   5.380   5.397 -0.0578 -0.0218 -0.3429
 1566SOL    HW1 4848   3.727   5.471   5.409  1.2289 -0.5895 -0.0544
 1566SOL    HW2 4849   3.621   5.363   5.469  0.9415  0.0734  0.6563
 1567SOL     OW 4850   4.832   1.578   4.980  0.1877 -0.1166  0.3096
 1567SOL    HW1 4851   4.830   1.479   4.995  0.7338 -0.1083  0.4654
 1567SOL    HW2 4852   4.841   1.624   5.068  0.5523  0.0479  0.1865
 1568SOL     OW 4853   3.076   0.748   4.994  0.1801  0.7123  0.2902
 1568SOL    HW1 4854   3.127   0.834   4.998  2.3287 -0.4982  0.3497
 1568SOL    HW2 4855   3.096   0.701   4.908  1.2447 -0.9693  1.3820
 1569SOL     OW 4856   3.793   0.160   5.741  0.0691 -0.0955 -0.1278
 1569SOL    HW1 4857   3.861   0.115   5.799  0.1175 -0.2094 -0.2736
 1569SOL    HW2 4858   3.832   0.243   5.702  0.1598 -0.2161 -0.2952
 1570SOL     OW 4859   3.140   4.619   3.514  0.2311  0.3838  0.0728
 1570SOL    HW1 4860   3.155   4.585   3.421 -0.6994  1.7839 -0.6153
 1570SOL    HW2 4861   3.064   4.568   3.556  1.8590 -1.5611  0.8153
 1571SOL     OW 4862   2.500   3.829   4.610  0.1715 -0.1955  0.2274
 1571SOL    HW1 4863   2.593   3.802   4.633  0.0720 -0.5788  0.1884
 1571SOL    HW2 4864   2.479   3.800   4.516  0.5905  1.3990 -0.3808
 1572SOL     OW 4865   0.530   2.569   4.803  0.4870 -0.4227  0.6821
 1572SOL    HW1 4866   0.612   2.534   4.848  0.4614 -1.0084  0.2916
 1572SOL    HW2 4867   0.513   2.516   4.720  1.4499  1.6359 -0.9159
 1573SOL     OW 4868   1.548   1.969   5.295 -0.2608 -0.5281  0.6429
 1573SOL    HW1 4869   1.643   1.996   5.313 -0.2809  0.7921 -0.9345
 1573SOL    HW2 4870   1.507   1.934   5.379  1.4170 -0.5085  1.5227
 1574SOL     OW 4871   2.523   3.088   3.068  0.0962 -0.2050  0.9010
 1574SOL    HW1 4872   2.476   3.176   3.057 -1.2908 -1.1863 -2.1873
 1574SOL    HW2 4873   2.463   3.014   3.038  2.8201 -1.7388 -1.3166
 1575SOL     OW 4874   2.834   4.273   5.992 -0.0100  0.2333 -0.9137
 1575SOL    HW1 4875   2.749   4.227   6.019 -0.6751 -0.2501 -3.5180
 1575SOL    HW2 4876   2.907   4.247   6.055 -1.0735 -1.9388 -0.4743
 1576SOL     OW 4877   2.030   6.292   4.973 -0.0591 -0.2857 -0.4020
 1576SOL    HW1 4878   2.110   6.237   4.999 -0.9951 -2.9367 -2.6656
 1576SOL    HW2 4879   2.010   6.277   4.876 -3.2856  0.3707  0.0785
 1577SOL     OW 4880   1.118   2.924   4.496 -0.3731  0.0256 -0.4337
 1577SOL    HW1 4881   1.021   2.941   4.514 -0.2074 -1.0984  1.8905
 1577SOL    HW2 4882   1.173   2.957   4.573  0.9946 -0.2301 -1.2696
 1578SOL     OW 4883   3.789   4.643   3.479 -0.0613 -0.4241 -0.5583
 1578SOL    HW1 4884   3.761   4.553   3.513  0.1152 -0.2154  0.1485
 1578SOL    HW2 4885   3.848   4.687   3.546 -1.4455  0.9032 -0.1634
 1579SOL     OW 4886   1.797   3.134   5.355 -0.0248  0.1324  0.0912
 1579SOL    HW1 4887   1.807   3.100   5.261 -0.6124  1.3602 -0.4468
 1579SOL    HW2 4888   1.714   3.189   5.362  0.4037  0.6821  1.1357
 1580SOL     OW 4889   1.976   6.466   5.619 -0.4092  0.5376  0.4490
 1580SOL    HW1 4890   1.879   6.449   5.636 -0.4124  0.6797  0.5754
 1580SOL    HW2 4891   2.024   6.475   5.707 -0.1876 -0.0710  0.3929
 1581SOL     OW 4892   4.990   3.159   4.720  0.1726 -0.6937  0.0504
 1581SOL    HW1 4893   5.002   3.212   4.636  1.7162 -1.1745 -0.0786
 1581SOL    HW2 4894   4.977   3.221   4.798  1.8874 -0.0666 -0.1020
 1582SOL     OW 4895   4.215   1.273   5.900  0.0802 -0.3301 -0.0897
 1582SOL    HW1 4896   4.262   1.239   5.818 -1.4491 -1.5038 -0.5165
 1582SOL    HW2 4897   4.282   1.314   5.962  1.3552  0.0859 -1.6599
 1583SOL     OW 4898   3.308   3.392   0.099 -0.1231  1.1149 -0.1646
 1583SOL    HW1 4899   3.310   3.479   0.050  1.8151  1.6314  0.7472
 1583SOL    HW2 4900   3.302   3.317   0.034  0.0683  1.8617 -1.0626
 1584SOL     OW 4901   2.484   5.824   4.644  0.4853  0.1804 -0.6255
 1584SOL    HW1 4902   2.514   5.849   4.736 -1.2986 -0.5604  0.2150
 1584SOL    HW2 4903   2.404   5.764   4.651  0.5507 -0.2011 -2.6669
 1585SOL     OW 4904   4.732   2.634   6.035 -0.0210 -0.1364 -0.2003
 1585SOL    HW1 4905   4.763   2.703   6.101  0.7704  2.4505 -3.0068
 1585SOL    HW2 4906   4.811   2.600   5.984 -0.8168 -0.2474 -1.3908
 1586SOL     OW 4907   1.341   2.939   2.206 -0.2094 -0.3386  0.0823
 1586SOL    HW1 4908   1.293   2.948   2.294  0.2224 -2.3152  0.5545
 1586SOL    HW2 4909   1.439   2.927   2.222 -0.3108 -2.2986 -0.5519
 1587SOL     OW 4910   2.820   3.305   2.027 -0.1347  0.2943  0.3180
 1587SOL    HW1 4911   2.792   3.398   2.003 -0.6913 -0.6256 -2.9684
 1587SOL    HW2 4912   2.919   3.296   2.018 -0.1374  0.4425  0.1470
 1588SOL     OW 4913   1.229   3.713   3.460 -0.3576  0.2329 -0.1939
 1588SOL    HW1 4914   1.316   3.763   3.467 -1.4139  2.1337  0.1251
 1588SOL    HW2 4915   1.176   3.727   3.543 -0.1350 -2.6868  0.5436
 1589SOL     OW 4916   3.405   4.852   0.879  0.5900  0.1035  0.1409
 1589SOL    HW1 4917   3.497   4.886   0.901  0.1352  0.6722  1.2413
 1589SOL    HW2 4918   3.364   4.813   0.961 -0.2684  0.1207 -0.2770
 1590SOL     OW 4919   1.086   3.037   6.265  0.3517  0.4361 -0.9530
 1590SOL    HW1 4920   1.105   2.946   6.302 -1.4800 -0.0521 -1.1196
 1590SOL    HW2 4921   1.166   3.069   6.214  1.6106 -0.3875  0.4002
 1591SOL     OW 4922   2.422   3.067   0.101 -0.3308  0.1639  0.8978
 1591SOL    HW1 4923   2.372   3.118   0.170  0.5173 -1.9801  3.2638
 1591SOL    HW2 4924   2.518   3.058   0.129 -0.2522 -1.8957  0.1422
 1592SOL     OW 4925   3.000   5.553   4.125  0.0257 -0.4315 -0.1860
 1592SOL    HW1 4926   2.980   5.473   4.182  0.2879 -1.1647 -1.0997
 1592SOL    HW2 4927   3.076   5.604   4.165 -0.0367 -0.7296  0.3188
 1593SOL     OW 4928   2.269   2.411   0.974  0.1818  0.7667  0.2791
 1593SOL    HW1 4929   2.174   2.377   0.976  0.7287 -0.8237  0.8373
 1593SOL    HW2 4930   2.325   2.349   0.918  1.2222  0.7333  1.3250
 1594SOL     OW 4931   1.730   2.898   3.407  0.1549  0.3531  0.2580
 1594SOL    HW1 4932   1.783   2.961   3.463 -0.2090  0.8861  0.0166
 1594SOL    HW2 4933   1.667   2.950   3.349 -1.8099 -0.2879  1.6941
 1595SOL     OW 4934   3.359   3.004   2.386  1.0254  0.2115 -0.1220
 1595SOL    HW1 4935   3.368   3.025   2.484 -0.0010 -0.3376  0.1022
 1595SOL    HW2 4936   3.293   2.931   2.374  0.9094  0.4913 -1.2640
 1596SOL     OW 4937   5.951   4.104   5.123 -0.4837  0.2439  0.4844
 1596SOL    HW1 4938   5.891   4.070   5.051 -1.0175  0.0862  0.9966
 1596SOL    HW2 4939   5.979   4.028   5.182  2.0891 -0.1079 -1.0638
 1597SOL     OW 4940   3.627   3.650   0.762  0.0047  0.1369 -0.0136
 1597SOL    HW1 4941   3.702   3.635   0.696 -2.3233 -1.2103 -2.5688
 1597SOL    HW2 4942   3.571   3.567   0.766 -2.9370  1.9844 -0.3972
 1598SOL     OW 4943   2.783   3.753   4.681  0.2901 -0.2298 -0.2206
 1598SOL    HW1 4944   2.848   3.824   4.709  0.1694 -0.6862  1.3055
 1598SOL    HW2 4945   2.823   3.699   4.607  1.1854  0.2176 -0.0799
 1599SOL     OW 4946   1.248   2.546   5.918 -0.2160  0.4675 -0.5947
 1599SOL    HW1 4947   1.326   2.584   5.967 -1.2031  0.5010  1.0336
 1599SOL    HW2 4948   1.165   2.595   5.944 -1.2663 -1.5951  0.2563
 1600SOL     OW 4949   3.421   6.258   6.411 -0.4097 -0.0104 -0.4100
 1600SOL    HW1 4950   3.374   6.313   6.481  0.0172 -1.3419  0.9730
 1600SOL    HW2 4951   3.359   6.189   6.375 -0.1037 -0.5148  0.0113
 1601SOL     OW 4952   2.304   6.783   5.619  0.2111 -0.2553 -0.3771
 1601SOL    HW1 4953   2.221   6.754   5.573  0.6867  0.3489 -1.6599
 1601SOL    HW2 4954   2.334   6.711   5.682  0.6869 -2.0631 -2.5304
 1602SOL     OW 4955   0.744   3.679   4.468 -0.2124 -0.4144 -0.0612
 1602SOL    HW1 4956   0.672   3.709   4.531 -0.2497  0.7076 -0.6096
 1602SOL    HW2 4957   0.825   3.652   4.520 -0.8220 -1.1460  0.5363
 1603SOL     OW 4958   2.849   3.538   6.459 -0.2111  0.3497  0.1544
 1603SOL    HW1 4959   2.826   3.441   6.462 -1.5302  0.6000 -0.7839
 1603SOL    HW2 4960   2.912   3.556   6.383  1.1162  0.0412  1.1614
 1604SOL     OW 4961   4.403   4.279   6.804  0.1554 -0.3721 -0.1733
 1604SOL    HW1 4962   4.446   4.211   6.744 -0.9390 -2.1723  0.9668
 1604SOL    HW2 4963   4.457   4.288   6.888  0.9580  1.1400 -0.8137
 1605SOL     OW 4964   3.183   6.635   4.683  0.2204  0.2617  0.2711
 1605SOL    HW1 4965   3.199   6.725   4.643 -0.4553 -0.2991 -1.3643
 1605SOL    HW2 4966   3.236   6.566   4.633 -0.6095 -0.4594  0.3554
 1606SOL     OW 4967   1.951   3.696   6.327  0.2184  0.1084 -0.3516
 1606SOL    HW1 4968   2.000   3.754   6.391  0.1703 -0.1451 -0.0856
 1606SOL    HW2 4969   2.014   3.629   6.287  0.0371 -0.3942  0.1932
 1607SOL     OW 4970   2.598   2.573   3.139  0.2775 -0.1829  0.0770
 1607SOL    HW1 4971   2.690   2.584   3.175 -0.0114 -1.0238  1.1528
 1607SOL    HW2 4972   2.599   2.577   3.039  1.2784  1.0879  0.1252
 1608SOL     OW 4973   1.612   4.635   5.491  0.3049  0.5991  0.0418
 1608SOL    HW1 4974   1.695   4.591   5.527 -0.1646 -0.0259  0.3760
 1608SOL    HW2 4975   1.531   4.587   5.526 -0.1732 -0.0883 -1.8981
 1609SOL     OW 4976   4.780   3.620   6.240 -0.5094  0.0226 -0.4482
 1609SOL    HW1 4977   4.792   3.534   6.191  0.0102 -0.5716  0.6797
 1609SOL    HW2 4978   4.700   3.668   6.204 -0.8700 -0.9798 -1.0247
 1610SOL     OW 4979   1.078   2.781   0.066  0.8012 -0.1922 -0.0975
 1610SOL    HW1 4980   1.031   2.755   6.982  0.5682  1.5327 -0.5579
 1610SOL    HW2 4981   1.045   2.724   0.142 -0.4946 -0.4305 -0.8005
 1611SOL     OW 4982   2.821   4.204   6.368 -0.9163 -0.0073  0.0569
 1611SOL    HW1 4983   2.890   4.176   6.301 -0.4275 -0.6333  0.8068
 1611SOL    HW2 4984   2.775   4.287   6.335 -0.8355 -0.4126 -1.1444
 1612SOL     OW 4985   3.857   5.930   5.854  0.4502  0.0698  0.3280
 1612SOL    HW1 4986   3.902   5.842   5.870  0.8655  0.0836 -0.6826
 1612SOL    HW2 4987   3.810   5.928   5.766 -0.9788  0.3002  1.0488
 1613SOL     OW 4988   2.758   3.447   0.527 -0.1902  0.4455  0.4932
 1613SOL    HW1 4989   2.764   3.394   0.612  0.9630  0.1279  0.2294
 1613SOL    HW2 4990   2.850   3.472   0.497 -0.6085  0.8085 -0.5149
 1614SOL     OW 4991   1.225   3.435   5.817 -0.2080 -0.1418  0.4925
 1614SOL    HW1 4992   1.301   3.498   5.803 -1.0416  0.7808 -0.0145
 1614SOL    HW2 4993   1.175   3.423   5.731 -0.0471 -1.5370  0.5678
 1615SOL     OW 4994   0.926   2.265   4.868  0.5186  0.2534 -0.5280
 1615SOL    HW1 4995   0.971   2.333   4.810  1.2443 -0.5632 -0.9460
 1615SOL    HW2 4996   0.981   2.181   4.870 -0.6514 -0.5326 -0.4932
 1616SOL     OW 4997   3.402   4.355   0.033  0.5362 -0.6803 -0.5990
 1616SOL    HW1 4998   3.437   4.267   0.066  1.8244  0.3588  0.9507
 1616SOL    HW2 4999   3.463   4.390   6.962  1.9735  0.4917  1.1454
 1617SOL     OW 5000   2.106   2.634   3.416  0.4655 -0.8447  0.1075
 1617SOL    HW1 5001   2.106   2.574   3.337  0.1535 -0.2634 -0.3380
 1617SOL    HW2 5002   2.182   2.699   3.409  0.0968 -0.4234  0.0014
 1618SOL     OW 5003   1.784   1.180   4.070  0.2676  0.1657 -0.0128
 1618SOL    HW1 5004   1.726   1.173   3.989  0.6303 -0.5532 -0.2197
 1618SOL    HW2 5005   1.726   1.177   4.152  0.0241 -1.1158 -0.2023
 1619SOL     OW 5006   1.209   3.669   0.605 -0.3620 -0.0178 -0.0676
 1619SOL    HW1 5007   1.150   3.695   0.529 -0.5893 -0.0316  0.1021
 1619SOL    HW2 5008   1.224   3.748   0.665 -0.3167 -0.0486 -0.0374
 1620SOL     OW 5009   0.033   3.709   5.674  0.2785 -0.2885 -0.1688
 1620SOL    HW1 5010   0.056   3.786   5.615 -0.7711  0.7683  0.7604
 1620SOL    HW2 5011   0.039   3.624   5.621 -0.1845  0.5814 -1.6779
 1621SOL     OW 5012   1.651   4.037   4.418  0.2936 -0.3812 -0.3471
 1621SOL    HW1 5013   1.570   4.096   4.420 -0.6800 -1.3443 -3.8698
 1621SOL    HW2 5014   1.632   3.953   4.469 -0.7661 -0.3973 -0.7449
 1622SOL     OW 5015   5.141   2.778   5.215  0.5644  0.1602  0.0440
 1622SOL    HW1 5016   5.204   2.711   5.175  1.1777  0.8581 -0.1838
 1622SOL    HW2 5017   5.107   2.839   5.144  0.7049  0.6506  0.3925
 1623SOL     OW 5018   1.660   0.979   4.805 -0.6673  0.1688 -0.2436
 1623SOL    HW1 5019   1.626   0.890   4.776 -0.4329  0.4417 -1.4355
 1623SOL    HW2 5020   1.593   1.022   4.866 -1.1186 -0.5110 -0.2514
 1624SOL     OW 5021   1.669   5.583   3.743 -0.5603  0.3588  0.0592
 1624SOL    HW1 5022   1.652   5.661   3.804  0.4571  0.2861  0.4692
 1624SOL    HW2 5023   1.755   5.598   3.694 -0.5184 -0.3626 -0.0988
 1625SOL     OW 5024   3.313   1.999   5.632 -0.5756  0.1718 -0.5264
 1625SOL    HW1 5025   3.380   1.958   5.694 -1.8056 -0.6116  0.3274
 1625SOL    HW2 5026   3.222   1.967   5.656 -1.2124  0.7884 -2.0153
 1626SOL     OW 5027   0.797   4.031   4.026 -0.1326 -0.0734  0.2278
 1626SOL    HW1 5028   0.713   4.065   4.069 -0.0990  1.9490 -1.1925
 1626SOL    HW2 5029   0.772   3.972   3.949 -0.1834 -2.0883  1.6971
 1627SOL     OW 5030   1.288   0.943   5.820  0.2414  0.4576  0.3858
 1627SOL    HW1 5031   1.356   0.899   5.761  1.0710  0.6113  1.2023
 1627SOL    HW2 5032   1.197   0.910   5.797  0.7794 -1.3270  0.6481
 1628SOL     OW 5033   2.720   2.788   1.361  0.0848 -0.0615  0.3205
 1628SOL    HW1 5034   2.723   2.746   1.451  0.3902 -1.6194 -0.3802
 1628SOL    HW2 5035   2.791   2.748   1.303  0.9358  2.0414 -0.1580
 1629SOL     OW 5036   3.149   3.355   0.576  0.2432  0.9789 -0.4869
 1629SOL    HW1 5037   3.074   3.303   0.536  0.1736 -0.5136  1.4101
 1629SOL    HW2 5038   3.233   3.300   0.574  0.4414  1.2097  0.5158
 1630SOL     OW 5039   2.214   2.465   2.205  0.2013 -0.3948 -0.7654
 1630SOL    HW1 5040   2.140   2.503   2.149 -1.2769 -1.2466  0.5357
 1630SOL    HW2 5041   2.301   2.477   2.157 -0.6677  1.2245 -2.0585
 1631SOL     OW 5042   3.202   5.195   0.254 -0.7066  0.1410  0.4294
 1631SOL    HW1 5043   3.199   5.134   0.334  0.5580 -3.4818 -2.0044
 1631SOL    HW2 5044   3.294   5.196   0.217 -0.9506  2.8490 -0.2983
 1632SOL     OW 5045   2.454   1.975   3.493 -0.4510  0.4279  0.8366
 1632SOL    HW1 5046   2.540   1.992   3.541 -0.4335  0.6795  0.7206
 1632SOL    HW2 5047   2.429   2.056   3.440 -1.7173  1.0657  2.3306
 1633SOL     OW 5048   1.222   3.036   4.716 -0.1725  0.2058 -0.6398
 1633SOL    HW1 5049   1.274   3.121   4.710 -1.6264  1.1522 -0.0862
 1633SOL    HW2 5050   1.256   2.982   4.794  0.5791  0.3753 -0.8398
 1634SOL     OW 5051   1.149   3.165   3.761 -0.0762  0.0097 -0.7393
 1634SOL    HW1 5052   1.092   3.172   3.843 -0.6786 -0.4776 -1.0996
 1634SOL    HW2 5053   1.129   3.242   3.700 -0.1113  0.0179 -0.7175
 1635SOL     OW 5054   2.466   1.470   2.725 -0.2445 -0.4760  0.0518
 1635SOL    HW1 5055   2.481   1.380   2.683  1.3730  0.4182 -1.4079
 1635SOL    HW2 5056   2.554   1.510   2.750 -0.9879  0.4458  1.3105
 1636SOL     OW 5057   1.464   2.651   3.452 -0.6940 -0.0481  0.5362
 1636SOL    HW1 5058   1.488   2.678   3.545 -0.8986 -0.7415  0.7918
 1636SOL    HW2 5059   1.406   2.722   3.412  1.8130  1.7366 -0.1568
 1637SOL     OW 5060   2.529   4.679   5.778 -0.4040 -0.2493  0.6627
 1637SOL    HW1 5061   2.452   4.724   5.822 -0.7178 -0.0166 -0.1006
 1637SOL    HW2 5062   2.581   4.627   5.846 -2.3023 -1.9768  0.8951
 1638SOL     OW 5063   2.478   1.707   5.009 -0.1661  0.5471 -0.2663
 1638SOL    HW1 5064   2.463   1.802   5.036  1.1329  0.7512 -0.1673
 1638SOL    HW2 5065   2.395   1.669   4.969 -0.6337  1.7955 -0.5053
 1639SOL     OW 5066   3.850   6.268   5.237  0.3005 -0.6068 -0.1488
 1639SOL    HW1 5067   3.802   6.212   5.305 -0.2445 -0.4345 -0.3876
 1639SOL    HW2 5068   3.797   6.351   5.218  1.0936 -0.0179  0.1822
 1640SOL     OW 5069   1.892   3.469   0.373 -0.1669  0.1134  0.4697
 1640SOL    HW1 5070   1.905   3.486   0.275 -0.5896 -0.3789  0.3272
 1640SOL    HW2 5071   1.910   3.554   0.424  1.8882 -0.0716  0.1420
 1641SOL     OW 5072   1.708   3.884   3.718 -0.3341  0.4553 -0.3627
 1641SOL    HW1 5073   1.767   3.894   3.799  0.2030 -0.0499 -0.6884
 1641SOL    HW2 5074   1.706   3.789   3.689 -0.1332  0.7091 -1.2421
 1642SOL     OW 5075   2.764   6.894   3.522  0.4966  0.5509 -0.4133
 1642SOL    HW1 5076   2.725   6.804   3.542  1.1181  0.0274 -1.4920
 1642SOL    HW2 5077   2.704   6.944   3.460 -0.0350  1.0459  0.4809
 1643SOL     OW 5078   2.201   3.944   1.931 -0.3792 -0.3103 -0.3521
 1643SOL    HW1 5079   2.172   3.947   2.027 -1.2055 -1.3026 -0.5454
 1643SOL    HW2 5080   2.265   3.868   1.918 -1.7648 -1.4242 -0.9386
 1644SOL     OW 5081   0.713   3.066   3.866  0.7311 -0.0098 -0.2159
 1644SOL    HW1 5082   0.682   3.044   3.773  0.0357 -1.2707  0.3000
 1644SOL    HW2 5083   0.720   2.982   3.920 -2.2557  0.9384  1.9243
 1645SOL     OW 5084   1.419   4.022   0.589 -0.3797  0.0807 -0.4911
 1645SOL    HW1 5085   1.447   4.112   0.621 -0.3707 -0.6158  1.6051
 1645SOL    HW2 5086   1.495   3.958   0.601 -0.8283 -0.4955 -0.6890
 1646SOL     OW 5087   0.702   4.046   6.091 -0.1600  0.7970  0.2801
 1646SOL    HW1 5088   0.639   4.002   6.028  0.1444  2.3194 -1.1644
 1646SOL    HW2 5089   0.696   4.002   6.180  0.2941 -2.2927 -1.0675
 1647SOL     OW 5090   2.584   2.579   6.365  0.0978  0.3074  0.0486
 1647SOL    HW1 5091   2.681   2.602   6.377  0.3635 -0.7300  0.0109
 1647SOL    HW2 5092   2.573   2.523   6.283 -0.6354  0.9716 -0.3197
 1648SOL     OW 5093   4.251   4.261   6.586 -0.0853  0.7473 -0.1868
 1648SOL    HW1 5094   4.155   4.252   6.610 -0.0725  1.2191  0.0443
 1648SOL    HW2 5095   4.305   4.283   6.668  0.2528  0.2572 -0.2708
 1649SOL     OW 5096   3.750   6.828   4.062  0.7569  0.6035  0.0169
 1649SOL    HW1 5097   3.810   6.798   3.987  0.4156 -2.3436  0.8064
 1649SOL    HW2 5098   3.742   6.928   4.059  0.9298  0.6772 -3.7243
 1650SOL     OW 5099   5.625   4.162   5.139 -0.0226  0.2297 -0.6111
 1650SOL    HW1 5100   5.664   4.250   5.165  3.1087 -0.6377 -1.8498
 1650SOL    HW2 5101   5.648   4.093   5.209  2.7020 -0.7169 -2.2797
 1651SOL     OW 5102   6.715   4.161   5.460  0.2045 -0.3074 -0.1721
 1651SOL    HW1 5103   6.792   4.124   5.409  1.1842 -1.0448  1.7452
 1651SOL    HW2 5104   6.636   4.170   5.399  1.4685 -0.5457 -1.9266
 1652SOL     OW 5105   5.017   3.866   4.692  1.0234 -0.4022  0.4484
 1652SOL    HW1 5106   5.043   3.924   4.614  1.3548  0.8919  1.4736
 1652SOL    HW2 5107   4.922   3.885   4.717  0.3234 -2.1267 -0.7220
 1653SOL     OW 5108   2.154   4.660   4.308 -0.7794 -0.1404 -0.5866
 1653SOL    HW1 5109   2.079   4.594   4.308 -0.1266 -0.9624  1.2506
 1653SOL    HW2 5110   2.240   4.613   4.288 -0.2806  0.0869  0.9290
 1654SOL     OW 5111   0.780   3.749   3.132 -0.2905 -0.7014  0.7409
 1654SOL    HW1 5112   0.809   3.775   3.040 -1.2451 -2.4687 -0.1185
 1654SOL    HW2 5113   0.861   3.736   3.190  0.2987  0.9356  0.3222
 1655SOL     OW 5114   5.879   1.719   4.422  0.0182  0.0402  0.4609
 1655SOL    HW1 5115   5.965   1.750   4.380 -0.9746  0.7958 -1.1227
 1655SOL    HW2 5116   5.894   1.700   4.519  1.6078  1.7263  0.6025
 1656SOL     OW 5117   4.253   0.605   6.151  0.3587 -0.0986  0.1747
 1656SOL    HW1 5118   4.318   0.644   6.216  2.0805 -0.1713 -1.4383
 1656SOL    HW2 5119   4.192   0.677   6.118 -0.2432  0.0223  1.5124
 1657SOL     OW 5120   3.675   4.622   5.456 -0.4607 -0.1730 -0.6907
 1657SOL    HW1 5121   3.697   4.695   5.521  1.0121 -1.0700 -0.1312
 1657SOL    HW2 5122   3.575   4.616   5.445 -0.6403  1.3441 -0.0990
 1658SOL     OW 5123   3.165   1.823   2.598 -0.2942 -0.0646 -0.1565
 1658SOL    HW1 5124   3.180   1.870   2.511  1.1377  0.0074  0.0950
 1658SOL    HW2 5125   3.125   1.733   2.581  1.0658 -0.5533 -1.0205
 1659SOL     OW 5126   2.893   2.466   4.783  0.1125  0.5271  0.5637
 1659SOL    HW1 5127   2.802   2.449   4.745  0.2625 -1.4490  0.9743
 1659SOL    HW2 5128   2.936   2.542   4.735 -1.5131  1.0929 -0.0497
 1660SOL     OW 5129   2.634   5.265   3.259 -0.4950  0.1010  0.1888
 1660SOL    HW1 5130   2.599   5.251   3.167  1.1015 -1.0900 -0.2934
 1660SOL    HW2 5131   2.653   5.362   3.273 -1.6119  0.4148 -0.3945
 1661SOL     OW 5132   6.705   3.411   5.887 -0.1078  0.4472 -0.6307
 1661SOL    HW1 5133   6.691   3.366   5.975  1.2158  0.0360 -0.6078
 1661SOL    HW2 5134   6.662   3.501   5.888 -0.9233  0.0588  0.0944
 1662SOL     OW 5135   0.824   4.195   6.959  0.5619  0.3631  0.2053
 1662SOL    HW1 5136   0.785   4.112   6.918  0.2113  0.4655  0.3330
 1662SOL    HW2 5137   0.762   4.272   6.945 -0.0909  0.1812  1.8527
 1663SOL     OW 5138   4.332   3.330   6.128  0.5192  0.5789  0.4064
 1663SOL    HW1 5139   4.296   3.423   6.135 -0.1681  0.3489  0.0680
 1663SOL    HW2 5140   4.318   3.282   6.214  2.3713  1.2913  1.1431
 1664SOL     OW 5141   3.762   3.692   4.629 -0.2907 -0.5203 -0.2741
 1664SOL    HW1 5142   3.721   3.754   4.562 -0.2631  0.2958  0.4513
 1664SOL    HW2 5143   3.718   3.706   4.718  1.1758 -0.0118  0.3893
 1665SOL     OW 5144   3.207   5.799   4.740  0.2496  0.6767  0.1494
 1665SOL    HW1 5145   3.212   5.872   4.808  0.3783  1.0349 -0.2402
 1665SOL    HW2 5146   3.189   5.712   4.786  1.0416  0.7999  0.7168
 1666SOL     OW 5147   3.789   3.668   6.700  0.1500 -0.5093  0.8009
 1666SOL    HW1 5148   3.827   3.585   6.658 -1.9294 -1.0794 -0.0848
 1666SOL    HW2 5149   3.757   3.729   6.627 -3.4654 -1.4728  1.3994
 1667SOL     OW 5150   4.452   3.218   5.372  0.0187 -0.0511  0.1470
 1667SOL    HW1 5151   4.383   3.248   5.307 -0.4240 -0.1256  0.5814
 1667SOL    HW2 5152   4.438   3.265   5.460 -0.7964 -1.6523  0.9007
 1668SOL     OW 5153   4.162   3.581   5.706 -0.4250 -0.0935  0.4961
 1668SOL    HW1 5154   4.203   3.492   5.684 -0.5247 -0.3944  1.4819
 1668SOL    HW2 5155   4.220   3.654   5.672  0.5479 -0.5231  1.1861
 1669SOL     OW 5156   5.092   2.043   4.951  0.2754 -0.1516 -0.2256
 1669SOL    HW1 5157   5.006   2.032   4.901  0.5877 -1.4133 -0.5099
 1669SOL    HW2 5158   5.117   1.957   4.994  0.7773  0.5335  0.8965
 1670SOL     OW 5159   2.924   2.581   6.105  0.7468 -0.3528 -0.4554
 1670SOL    HW1 5160   2.918   2.622   6.015 -0.4248 -0.3165 -0.3747
 1670SOL    HW2 5161   2.866   2.499   6.109  1.7099 -1.0381 -0.0931
 1671SOL     OW 5162   2.068   0.128   4.693  0.4020 -0.6176  0.4471
 1671SOL    HW1 5163   2.041   0.216   4.732 -1.0405 -1.1395  0.7052
 1671SOL    HW2 5164   2.023   0.054   4.743  1.0102 -1.4637 -0.2275
 1672SOL     OW 5165   3.406   1.013   4.917 -0.2329 -0.1404  0.2577
 1672SOL    HW1 5166   3.343   0.975   4.984 -1.5222  0.4578 -0.5687
 1672SOL    HW2 5167   3.426   0.945   4.847 -1.6827  0.3159 -0.6341
 1673SOL     OW 5168   3.495   1.874   5.833 -0.1449 -0.8632  0.4903
 1673SOL    HW1 5169   3.574   1.935   5.840  0.2324 -1.4988  2.2263
 1673SOL    HW2 5170   3.525   1.779   5.847 -1.2920 -1.0360  2.0568
 1674SOL     OW 5171   3.083   2.180   2.360 -0.2847 -0.5458  0.5556
 1674SOL    HW1 5172   3.167   2.232   2.377  0.6543 -1.7429 -0.2411
 1674SOL    HW2 5173   3.052   2.198   2.266  1.0553 -2.6950 -0.3752
 1675SOL     OW 5174   2.263   6.672   5.976  0.6336 -0.0574  0.0555
 1675SOL    HW1 5175   2.323   6.702   6.050  1.3762  0.4260 -0.7270
 1675SOL    HW2 5176   2.317   6.626   5.906  0.1262  0.5495 -0.7498
 1676SOL     OW 5177   1.039   1.997   3.530 -0.1150 -0.0963  0.6049
 1676SOL    HW1 5178   1.027   2.089   3.494  0.5407 -0.8374 -1.7209
 1676SOL    HW2 5179   1.085   1.940   3.461  0.4100 -1.9055  2.3466
 1677SOL     OW 5180   1.917   1.960   2.319  0.2714  0.7500  0.2717
 1677SOL    HW1 5181   1.831   1.975   2.271  1.5671 -1.2595 -2.9557
 1677SOL    HW2 5182   1.946   2.045   2.363 -2.3087  1.9866 -0.2335
 1678SOL     OW 5183   3.802   4.240   3.812 -0.2672  0.0943 -0.1842
 1678SOL    HW1 5184   3.754   4.268   3.896 -1.8833 -0.5562 -0.8345
 1678SOL    HW2 5185   3.824   4.143   3.817 -1.6050 -0.2938 -1.0064
 1679SOL     OW 5186   1.283   3.763   4.151 -0.0440  0.7070 -0.2331
 1679SOL    HW1 5187   1.260   3.821   4.073  1.7181 -1.5879 -2.6382
 1679SOL    HW2 5188   1.380   3.776   4.174 -0.0952  0.0421  0.3930
 1680SOL     OW 5189   2.911   4.743   0.818  0.3554  0.5577 -0.1844
 1680SOL    HW1 5190   2.876   4.688   0.742  0.7636 -0.7119  0.5005
 1680SOL    HW2 5191   2.859   4.720   0.901  1.0303  0.6494  0.2714
 1681SOL     OW 5192   3.994   4.267   0.386  0.1034 -0.1562  0.0187
 1681SOL    HW1 5193   4.012   4.347   0.443 -0.2098 -1.0180  1.3861
 1681SOL    HW2 5194   3.955   4.194   0.443  0.3166 -1.2583 -1.2033
 1682SOL     OW 5195   0.734   2.160   3.543  0.1137  0.2600 -0.5506
 1682SOL    HW1 5196   0.819   2.177   3.494  0.2502  0.8070 -0.1290
 1682SOL    HW2 5197   0.675   2.240   3.536 -0.3981 -0.1395 -0.8927
 1683SOL     OW 5198   1.996   5.412   5.231  0.4371  0.0742 -0.3964
 1683SOL    HW1 5199   1.913   5.457   5.198  0.0504 -0.3309  0.0050
 1683SOL    HW2 5200   1.970   5.335   5.290  1.0899 -0.2763 -0.5572
 1684SOL     OW 5201   4.297   3.198   6.371 -0.2156 -0.8851 -0.1621
 1684SOL    HW1 5202   4.279   3.106   6.405  1.3209 -1.2203 -0.1664
 1684SOL    HW2 5203   4.389   3.226   6.398 -0.1808  0.1382 -1.2456
 1685SOL     OW 5204   2.588   6.842   5.250 -0.7937  0.4876  0.2553
 1685SOL    HW1 5205   2.572   6.804   5.159  0.1127  0.0634  0.2563
 1685SOL    HW2 5206   2.554   6.936   5.254 -0.0822  0.8115 -0.7981
 1686SOL     OW 5207   2.817   5.753   5.417  0.5057 -0.4982 -0.0462
 1686SOL    HW1 5208   2.718   5.746   5.419  0.5779 -2.0392 -0.8597
 1686SOL    HW2 5209   2.854   5.735   5.508  0.0774 -0.2737  0.1761
 1687SOL     OW 5210   3.833   2.519   6.566 -0.0932 -0.3965 -0.8108
 1687SOL    HW1 5211   3.836   2.561   6.476 -2.0502  0.1453 -0.6756
 1687SOL    HW2 5212   3.833   2.419   6.556 -1.2485 -0.3464 -1.4907
 1688SOL     OW 5213   1.816   3.019   4.522  0.2403 -0.4961 -0.7351
 1688SOL    HW1 5214   1.757   3.093   4.553  0.8255 -0.7372  1.0368
 1688SOL    HW2 5215   1.818   3.018   4.422 -0.9722  0.9076 -0.8019
 1689SOL     OW 5216   3.205   2.953   2.860  0.2915 -0.1122 -0.3488
 1689SOL    HW1 5217   3.119   2.945   2.909  0.0549  0.4136 -0.6658
 1689SOL    HW2 5218   3.271   3.003   2.917  0.4712 -0.7282 -0.0083
 1690SOL     OW 5219   3.029   5.280   3.895 -0.2417 -0.6551  0.0294
 1690SOL    HW1 5220   3.032   5.379   3.878 -0.1239 -0.8045 -0.9170
 1690SOL    HW2 5221   3.036   5.232   3.807 -1.2524 -1.4940  0.3919
 1691SOL     OW 5222   2.164   3.892   3.415  0.3757  0.3809 -0.1645
 1691SOL    HW1 5223   2.213   3.865   3.333  0.3868 -0.9631  0.2601
 1691SOL    HW2 5224   2.229   3.917   3.487  0.4503 -0.5570  0.1158
 1692SOL     OW 5225   1.338   2.571   5.666 -0.8301  0.3157 -0.4739
 1692SOL    HW1 5226   1.338   2.668   5.643  0.0288  0.5280  0.3684
 1692SOL    HW2 5227   1.294   2.559   5.755  1.7993  0.3434  0.9127
 1693SOL     OW 5228   2.712   1.595   2.794  0.0228 -0.1680  0.5756
 1693SOL    HW1 5229   2.801   1.550   2.787  0.2617  0.0851  1.7848
 1693SOL    HW2 5230   2.696   1.649   2.712 -0.2680 -2.3901 -0.9331
 1694SOL     OW 5231   3.287   3.355   2.721  0.2122  0.0432 -0.1082
 1694SOL    HW1 5232   3.216   3.420   2.747  0.1092  0.2685 -0.9350
 1694SOL    HW2 5233   3.329   3.317   2.804  0.4526  1.3452  0.3869
 1695SOL     OW 5234   1.753   1.716   6.066  0.6114  0.0217 -0.3555
 1695SOL    HW1 5235   1.698   1.633   6.061  1.3560 -0.4312 -1.4626
 1695SOL    HW2 5236   1.723   1.781   5.996  1.3090 -0.1303 -0.8056
 1696SOL     OW 5237   1.560   3.615   6.672 -0.3055  0.0876 -0.4551
 1696SOL    HW1 5238   1.548   3.565   6.587  0.3101 -0.2991 -0.3270
 1696SOL    HW2 5239   1.607   3.556   6.738  0.8993  0.9957 -0.4695
 1697SOL     OW 5240   1.807   0.535   4.686 -0.3749 -0.3882  0.0483
 1697SOL    HW1 5241   1.868   0.455   4.689 -0.5742 -0.5327  2.1895
 1697SOL    HW2 5242   1.830   0.593   4.608  1.7307 -1.0310  0.1498
 1698SOL     OW 5243   4.208   1.727   3.711 -0.0134  0.4122 -0.1252
 1698SOL    HW1 5244   4.194   1.673   3.794 -0.2216  0.8273  0.1103
 1698SOL    HW2 5245   4.124   1.777   3.689  0.1975  0.6847 -0.3121
 1699SOL     OW 5246   0.956   3.796   3.644 -0.0869 -0.0463  0.1431
 1699SOL    HW1 5247   0.921   3.867   3.583 -0.5707 -0.3637  0.0370
 1699SOL    HW2 5248   0.903   3.712   3.630 -1.5006  0.4006  2.3360
 1700SOL     OW 5249   2.485   4.388   5.221  0.0983 -0.7977 -0.0082
 1700SOL    HW1 5250   2.429   4.311   5.188 -0.8042  0.6745 -2.1252
 1700SOL    HW2 5251   2.490   4.458   5.150  1.6046  0.7592  1.5468
 1701SOL     OW 5252   2.114   1.730   5.380  0.0266 -0.1960 -0.1354
 1701SOL    HW1 5253   2.110   1.802   5.311  1.9677 -0.1182 -0.2018
 1701SOL    HW2 5254   2.042   1.663   5.363 -0.3946  0.5531 -1.3918
 1702SOL     OW 5255   2.498   5.291   4.732  0.4267  0.7803  0.3870
 1702SOL    HW1 5256   2.433   5.328   4.666  0.7855  1.3467  0.3425
 1702SOL    HW2 5257   2.582   5.264   4.684  0.2837  0.1882  0.4627
 1703SOL     OW 5258   4.604   1.741   4.078 -0.0313 -0.2310  0.1277
 1703SOL    HW1 5259   4.509   1.712   4.088 -0.6587  1.4893 -0.5650
 1703SOL    HW2 5260   4.646   1.749   4.168 -0.1204 -2.2178  0.3965
 1704SOL     OW 5261   5.945   3.464   5.203 -0.4354  0.0334  0.1763
 1704SOL    HW1 5262   6.035   3.463   5.248 -0.4294  1.7992  0.2741
 1704SOL    HW2 5263   5.955   3.502   5.111 -0.7930 -1.6048 -0.5738
 1705SOL     OW 5264   1.804   0.891   5.419 -0.0940 -0.3625  0.0268
 1705SOL    HW1 5265   1.891   0.928   5.449  0.0277 -0.4592 -0.2009
 1705SOL    HW2 5266   1.792   0.799   5.454  0.1898 -0.5935 -0.4766
 1706SOL     OW 5267   3.590   3.837   4.424  0.4492  0.3305  0.6543
 1706SOL    HW1 5268   3.671   3.889   4.397 -0.0100 -0.0971 -1.7638
 1706SOL    HW2 5269   3.508   3.892   4.406 -0.0504 -1.1067 -1.9681
 1707SOL     OW 5270   1.758   4.997   6.339 -0.0425 -0.0026 -0.3559
 1707SOL    HW1 5271   1.711   4.916   6.374 -1.8886  1.0085 -0.3845
 1707SOL    HW2 5272   1.845   5.008   6.388 -0.4864 -1.1011  0.7516
 1708SOL     OW 5273   1.374   4.012   5.975  0.6087 -0.6850 -0.3865
 1708SOL    HW1 5274   1.327   3.927   6.001  0.3183 -0.7916 -1.2464
 1708SOL    HW2 5275   1.322   4.090   6.011 -0.8702 -0.7498 -2.2172
 1709SOL     OW 5276   1.812   4.171   4.046  0.3870 -0.2117  0.6374
 1709SOL    HW1 5277   1.804   4.210   3.954  0.6042  0.4822  0.9004
 1709SOL    HW2 5278   1.723   4.135   4.075 -0.0183  0.7840  0.6759
 1710SOL     OW 5279   3.756   1.419   4.972  0.2202 -0.9918  0.3099
 1710SOL    HW1 5280   3.705   1.496   5.011  1.9848  0.1203  0.5170
 1710SOL    HW2 5281   3.691   1.349   4.941 -1.4384  0.4651  0.2940
 1711SOL     OW 5282   3.566   0.410   5.653 -0.0087 -0.1133 -0.7380
 1711SOL    HW1 5283   3.570   0.311   5.664 -1.7726 -0.3742 -2.0329
 1711SOL    HW2 5284   3.639   0.439   5.591  2.9672 -0.0018  2.4770
 1712SOL     OW 5285   2.397   3.352   2.510  0.1192 -0.0556 -0.0258
 1712SOL    HW1 5286   2.421   3.448   2.520  0.3626 -0.0177 -0.9540
 1712SOL    HW2 5287   2.466   3.295   2.556  2.0123  0.0526 -2.5433
 1713SOL     OW 5288   6.914   2.714   5.542 -0.2844  0.3076  0.1726
 1713SOL    HW1 5289   6.943   2.625   5.575  1.4581  1.0010  0.6616
 1713SOL    HW2 5290   6.843   2.703   5.473  0.7742 -1.5435 -0.7083
 1714SOL     OW 5291   2.968   1.760   3.853 -0.2756 -0.5095 -0.2678
 1714SOL    HW1 5292   2.945   1.850   3.815  1.7336  0.2819  0.2669
 1714SOL    HW2 5293   2.950   1.689   3.785 -0.9572  0.3872 -1.0514
 1715SOL     OW 5294   3.521   1.661   6.262 -0.4603  0.4727 -0.0440
 1715SOL    HW1 5295   3.465   1.736   6.226  0.0988  0.5362 -0.7960
 1715SOL    HW2 5296   3.615   1.672   6.231 -0.2632 -0.2512  0.2893
 1716SOL     OW 5297   3.313   5.291   6.258  0.0943  0.6258  0.0044
 1716SOL    HW1 5298   3.372   5.335   6.325  1.4196  0.3582 -0.9536
 1716SOL    HW2 5299   3.241   5.240   6.305  1.0174  0.4115  1.2168
 1717SOL     OW 5300   4.556   2.088   4.626 -0.4599 -0.5347 -0.0359
 1717SOL    HW1 5301   4.595   2.032   4.553 -0.7292 -1.0061  0.1750
 1717SOL    HW2 5302   4.503   2.030   4.688 -0.3894 -0.1103  0.4286
 1718SOL     OW 5303   2.592   4.090   1.347  0.2855 -0.2831 -0.2007
 1718SOL    HW1 5304   2.617   4.156   1.418  0.5691 -0.0915 -0.4741
 1718SOL    HW2 5305   2.668   4.081   1.282  0.6167 -1.5430  0.3175
 1719SOL     OW 5306   3.946   3.584   5.970 -0.4978 -0.0541 -0.3560
 1719SOL    HW1 5307   4.033   3.572   6.017 -0.7819 -0.4838  0.0725
 1719SOL    HW2 5308   3.960   3.637   5.886 -0.0386  1.0108  0.3789
 1720SOL     OW 5309   4.795   3.767   5.186  0.2455 -0.2709  0.0671
 1720SOL    HW1 5310   4.757   3.677   5.206  1.4264 -0.7569  0.1971
 1720SOL    HW2 5311   4.721   3.832   5.170 -0.6173 -1.3339 -0.3382
 1721SOL     OW 5312   3.573   1.857   5.439 -0.0535 -0.3861 -0.5218
 1721SOL    HW1 5313   3.488   1.842   5.389 -0.0448 -0.8999 -0.3931
 1721SOL    HW2 5314   3.583   1.954   5.460  0.7337  0.1124 -2.9171
 1722SOL     OW 5315   5.561   1.288   5.392 -1.0557 -0.1048 -0.2939
 1722SOL    HW1 5316   5.508   1.203   5.398  1.7316 -1.8564  1.6730
 1722SOL    HW2 5317   5.571   1.315   5.296 -1.8887 -2.0708 -0.9844
 1723SOL     OW 5318   4.182   2.098   5.227  0.4714  0.0245  0.1533
 1723SOL    HW1 5319   4.273   2.075   5.195  0.5106  1.8017 -1.1493
 1723SOL    HW2 5320   4.115   2.039   5.182  0.6172  1.8031 -2.6926
 1724SOL     OW 5321   2.051   2.922   4.615 -0.1821  0.0819 -0.0749
 1724SOL    HW1 5322   1.960   2.937   4.576 -0.0712 -0.5327 -0.5773
 1724SOL    HW2 5323   2.121   2.948   4.549  0.0098 -0.0696  0.0673
 1725SOL     OW 5324   0.817   3.213   4.611 -0.4189 -0.8901 -0.0324
 1725SOL    HW1 5325   0.753   3.248   4.679 -0.0483  0.0265 -0.1346
 1725SOL    HW2 5326   0.812   3.269   4.528  2.0386  0.6508  0.7332
 1726SOL     OW 5327   1.268   3.783   3.762 -0.5583  0.2279  0.2047
 1726SOL    HW1 5328   1.229   3.841   3.833  0.9055  1.7832 -0.1931
 1726SOL    HW2 5329   1.237   3.689   3.775 -0.7427  0.5619  2.5566
 1727SOL     OW 5330   2.524   3.666   1.226 -0.4728  0.4358  0.1249
 1727SOL    HW1 5331   2.456   3.625   1.165 -0.8050 -2.5534  2.3022
 1727SOL    HW2 5332   2.615   3.639   1.197 -0.6789 -1.8667  1.4191
 1728SOL     OW 5333   2.483   3.485   6.447  0.4660 -0.2747  0.4126
 1728SOL    HW1 5334   2.440   3.570   6.477 -0.8114  0.5372 -3.2299
 1728SOL    HW2 5335   2.413   3.421   6.414  1.6587 -1.2797 -0.2882
 1729SOL     OW 5336   6.855   2.267   4.840 -0.4936  0.3473  0.5563
 1729SOL    HW1 5337   6.808   2.338   4.893  0.5673  0.4488  1.3716
 1729SOL    HW2 5338   6.794   2.235   4.767 -1.6040  0.9004  1.2175
 1730SOL     OW 5339   1.773   4.840   4.338 -0.1209 -0.0728 -0.0544
 1730SOL    HW1 5340   1.746   4.821   4.244 -2.2016 -1.7081  0.8065
 1730SOL    HW2 5341   1.867   4.874   4.339 -0.4904  1.3537 -2.8119
 1731SOL     OW 5342   4.094   3.281   6.706  0.0331  0.4570 -0.1241
 1731SOL    HW1 5343   4.017   3.331   6.667 -0.9735 -0.6787  0.3332
 1731SOL    HW2 5344   4.161   3.261   6.634 -0.6957  0.3850 -0.7936
 1732SOL     OW 5345   2.569   2.074   0.482 -0.7417  0.3591  0.1017
 1732SOL    HW1 5346   2.617   2.038   0.402  0.6942  1.1119  0.6074
 1732SOL    HW2 5347   2.471   2.083   0.461 -0.2685  1.3763 -1.8637
 1733SOL     OW 5348   3.471   2.152   4.915  0.1512  0.8239 -0.2818
 1733SOL    HW1 5349   3.433   2.067   4.879 -0.4905  0.3720  1.4041
 1733SOL    HW2 5350   3.548   2.132   4.975 -1.3273  1.1962  1.8757
 1734SOL     OW 5351   2.240   2.302   6.218 -0.2841  0.2518 -0.3337
 1734SOL    HW1 5352   2.150   2.336   6.190 -0.3088 -1.0883 -2.0999
 1734SOL    HW2 5353   2.242   2.293   6.317 -2.2895 -0.1190 -0.2678
 1735SOL     OW 5354   0.263   3.411   6.439  0.0747  0.0607  0.1234
 1735SOL    HW1 5355   0.354   3.369   6.441 -0.2406 -0.6421  0.3271
 1735SOL    HW2 5356   0.209   3.376   6.515 -0.6559 -0.2251 -0.5079
 1736SOL     OW 5357   2.949   1.572   3.646 -0.2279  0.1577 -0.1538
 1736SOL    HW1 5358   2.881   1.617   3.589  1.2085  1.1405 -1.1450
 1736SOL    HW2 5359   3.035   1.564   3.596  0.7873  0.1285  1.5295
 1737SOL     OW 5360   5.789   2.229   6.220  0.2212  0.2989 -0.1030
 1737SOL    HW1 5361   5.702   2.185   6.242  0.4892  0.3866  1.2120
 1737SOL    HW2 5362   5.826   2.191   6.135  0.1846 -1.6397  0.7095
 1738SOL     OW 5363   3.334   2.878   0.911  0.1901  0.1504 -0.8216
 1738SOL    HW1 5364   3.268   2.803   0.899 -0.4627  0.8114 -1.4711
 1738SOL    HW2 5365   3.284   2.965   0.919  0.9753  0.6252 -1.0072
 1739SOL     OW 5366   2.691   1.769   6.618 -0.6678  0.3484 -0.0011
 1739SOL    HW1 5367   2.710   1.774   6.716 -0.2940  1.3613 -0.1089
 1739SOL    HW2 5368   2.648   1.682   6.596  0.9777 -0.7061  0.7722
 1740SOL     OW 5369   1.932   6.955   3.996  0.7659  0.1553 -0.0036
 1740SOL    HW1 5370   1.906   6.951   3.900  0.4590 -1.0228  0.1189
 1740SOL    HW2 5371   1.975   0.044   4.015 -0.6428  1.0405 -0.8352
 1741SOL     OW 5372   1.831   3.491   2.543 -0.0332  0.1305 -0.4774
 1741SOL    HW1 5373   1.791   3.476   2.452  0.9782 -1.1551 -0.7374
 1741SOL    HW2 5374   1.787   3.431   2.609 -1.2264  1.5323  0.0525
 1742SOL     OW 5375   2.356   1.641   4.210  0.2654 -0.1402 -0.0792
 1742SOL    HW1 5376   2.374   1.736   4.183 -0.0827  0.1308  0.6287
 1742SOL    HW2 5377   2.333   1.588   4.128 -0.3642  0.5756 -0.3812
 1743SOL     OW 5378   2.528   4.796   5.520 -0.0884 -0.3226  0.5407
 1743SOL    HW1 5379   2.540   4.730   5.594  2.8712  0.0693  0.5299
 1743SOL    HW2 5380   2.564   4.758   5.435  0.0094  0.6241  0.1477
 1744SOL     OW 5381   2.102   3.123   2.909 -0.3652 -0.3411 -0.0863
 1744SOL    HW1 5382   2.017   3.069   2.909 -1.3738  1.1634 -1.0961
 1744SOL    HW2 5383   2.079   3.220   2.901  1.4257  0.2053  0.9052
 1745SOL     OW 5384   2.620   5.460   5.699  0.1860  0.2985 -0.2535
 1745SOL    HW1 5385   2.606   5.533   5.766 -0.2435 -0.0202  0.0144
 1745SOL    HW2 5386   2.531   5.429   5.665  0.3357 -0.4608  0.0352
 1746SOL     OW 5387   4.046   3.283   0.555  0.4044  0.9074  0.0257
 1746SOL    HW1 5388   4.078   3.231   0.476 -0.9359 -0.0992  0.1073
 1746SOL    HW2 5389   4.105   3.265   0.633  0.7333  0.5493 -0.2989
 1747SOL     OW 5390   6.790   4.161   5.720  0.5073  0.3405 -0.1986
 1747SOL    HW1 5391   6.764   4.158   5.623  1.2681  2.1952 -0.4863
 1747SOL    HW2 5392   6.775   4.071   5.761 -0.8784 -0.1741 -1.7561
 1748SOL     OW 5393   2.893   6.652   4.299  0.3026 -0.4568  0.4162
 1748SOL    HW1 5394   2.934   6.563   4.319  0.5672 -0.1766  1.1647
 1748SOL    HW2 5395   2.797   6.640   4.274  0.5891 -1.0372 -0.4816
 1749SOL     OW 5396   2.052   4.435   5.333 -0.0644 -0.7507 -0.2101
 1749SOL    HW1 5397   1.953   4.449   5.326  0.0112  1.4562  2.0065
 1749SOL    HW2 5398   2.075   4.343   5.301 -2.7115 -1.0899 -1.3921
 1750SOL     OW 5399   1.573   2.540   0.272  0.9426  0.0731 -0.0416
 1750SOL    HW1 5400   1.513   2.574   0.199  0.4149  1.1394  0.8566
 1750SOL    HW2 5401   1.612   2.618   0.321 -0.0027 -0.5924  1.8424
 1751SOL     OW 5402   1.251   3.260   1.289 -0.0657 -0.1333 -0.0165
 1751SOL    HW1 5403   1.201   3.178   1.261 -0.0112  0.5131 -2.1722
 1751SOL    HW2 5404   1.226   3.284   1.383 -0.9343 -1.9525  0.2580
 1752SOL     OW 5405   6.322   2.687   3.943 -0.5011  0.0934  0.0459
 1752SOL    HW1 5406   6.292   2.616   4.006 -2.1620 -0.6812 -1.5232
 1752SOL    HW2 5407   6.249   2.754   3.930 -0.1769  0.2788 -0.9486
 1753SOL     OW 5408   3.026   1.667   5.601  0.1021 -0.5244  0.3340
 1753SOL    HW1 5409   2.988   1.742   5.546 -0.5409  0.1008  1.5937
 1753SOL    HW2 5410   3.043   1.700   5.694  0.2297 -1.8350  0.7841
 1754SOL     OW 5411   3.424   2.989   1.181  0.4874 -0.0118 -0.1409
 1754SOL    HW1 5412   3.393   2.935   1.103  1.0322 -0.1691 -0.2507
 1754SOL    HW2 5413   3.494   3.054   1.151  1.6248 -0.9332  0.4297
 1755SOL     OW 5414   6.281   2.623   5.189  0.1536  0.1570 -0.1413
 1755SOL    HW1 5415   6.302   2.721   5.197  0.7387  0.1232 -1.0886
 1755SOL    HW2 5416   6.327   2.586   5.109 -1.2285 -0.5874 -0.6198
 1756SOL     OW 5417   3.946   1.166   4.302  0.4803  0.7232 -0.7419
 1756SOL    HW1 5418   4.032   1.130   4.340 -1.7147 -0.6391  3.5773
 1756SOL    HW2 5419   3.939   1.263   4.323  0.2431  0.4408  0.5864
 1757SOL     OW 5420   1.512   0.742   3.367  0.4087  0.2078 -0.2953
 1757SOL    HW1 5421   1.590   0.759   3.307 -1.1949 -0.3545 -2.6686
 1757SOL    HW2 5422   1.527   0.657   3.418  1.0436 -0.2773 -1.2677
 1758SOL     OW 5423   3.960   2.288   6.942  0.5048 -0.0518 -0.3664
 1758SOL    HW1 5424   3.980   2.192   6.965  1.4078  0.2401  0.0948
 1758SOL    HW2 5425   4.045   2.340   6.940  0.3169  0.3023 -2.8223
 1759SOL     OW 5426   3.145   4.242   4.544 -0.0961 -0.1994  0.3250
 1759SOL    HW1 5427   3.067   4.298   4.572 -0.5476 -1.3211  1.4002
 1759SOL    HW2 5428   3.212   4.239   4.619  0.4937 -0.0966 -0.1940
 1760SOL     OW 5429   0.163   3.138   6.761  0.5318  0.5395  0.2190
 1760SOL    HW1 5430   0.126   3.227   6.736 -0.5242 -0.3567 -1.6975
 1760SOL    HW2 5431   0.095   3.067   6.741  2.0037 -0.8585 -0.0785
 1761SOL     OW 5432   1.695   1.053   5.236 -0.5627  0.4707 -0.0821
 1761SOL    HW1 5433   1.713   0.995   5.316 -1.4311  1.0471  0.5537
 1761SOL    HW2 5434   1.609   1.024   5.194  1.3070 -1.8175 -2.6676
 1762SOL     OW 5435   2.626   5.066   3.497  0.1294  0.1190  0.2110
 1762SOL    HW1 5436   2.589   5.118   3.420  0.5695 -0.0085 -0.0849
 1762SOL    HW2 5437   2.680   5.128   3.555  2.3714 -0.3641 -1.2225
 1763SOL     OW 5438   1.102   3.557   4.908 -0.1426 -0.0876  0.4425
 1763SOL    HW1 5439   1.082   3.476   4.851  0.2566 -1.7409  2.5381
 1763SOL    HW2 5440   1.016   3.604   4.929 -0.5047 -0.5284 -0.0109
 1764SOL     OW 5441   4.575   1.815   5.573  0.3357  0.2272 -0.0828
 1764SOL    HW1 5442   4.517   1.783   5.498  0.4380  1.3171 -0.6565
 1764SOL    HW2 5443   4.535   1.899   5.611  0.5806 -0.0185  0.7235
 1765SOL     OW 5444   1.254   2.356   4.612 -0.1233 -0.0990 -0.0302
 1765SOL    HW1 5445   1.273   2.264   4.645 -1.0333  0.5019  2.3880
 1765SOL    HW2 5446   1.340   2.407   4.605  0.1745 -0.4851  0.7269
 1766SOL     OW 5447   1.697   4.747   6.087 -0.0522  0.0710  0.0134
 1766SOL    HW1 5448   1.695   4.815   6.014  2.0659 -0.1019 -0.2736
 1766SOL    HW2 5449   1.760   4.777   6.159  0.2725 -1.2059  0.2824
 1767SOL     OW 5450   1.453   3.247   3.854  0.6578  0.2017  0.2035
 1767SOL    HW1 5451   1.358   3.227   3.829  0.9059  1.7587 -2.3632
 1767SOL    HW2 5452   1.473   3.343   3.832  2.5556  0.2064  1.7055
 1768SOL     OW 5453   2.064   6.314   4.288  0.5956  0.2359  0.4675
 1768SOL    HW1 5454   2.001   6.246   4.326 -0.3822  1.5419  1.2493
 1768SOL    HW2 5455   2.122   6.270   4.219 -0.8618 -1.1008  0.0411
 1769SOL     OW 5456   3.533   6.370   4.716 -0.1823  0.0449 -0.3190
 1769SOL    HW1 5457   3.500   6.275   4.709  0.7272 -0.3349  0.3034
 1769SOL    HW2 5458   3.474   6.430   4.662 -1.1354 -0.7870 -0.2336
 1770SOL     OW 5459   1.646   1.682   4.444  0.1356 -0.5557  0.3263
 1770SOL    HW1 5460   1.639   1.779   4.471  1.6381 -0.1643 -0.5636
 1770SOL    HW2 5461   1.591   1.666   4.363  0.4950 -0.2497  0.0175
 1771SOL     OW 5462   2.872   4.352   4.606 -0.0078  0.3573  0.3091
 1771SOL    HW1 5463   2.824   4.307   4.530  0.1917 -1.6928  1.3380
 1771SOL    HW2 5464   2.810   4.415   4.652 -1.5920 -1.7256  1.1848
 1772SOL     OW 5465   2.221   1.005   3.121 -0.3430  0.5940 -0.3520
 1772SOL    HW1 5466   2.264   1.022   3.032  0.6651  1.1225  0.2261
 1772SOL    HW2 5467   2.127   1.039   3.118 -0.1620  1.0670 -1.0589
 1773SOL     OW 5468   4.183   0.445   5.727 -0.1337 -0.2131  0.2668
 1773SOL    HW1 5469   4.211   0.407   5.816  1.1777  1.6050  0.6896
 1773SOL    HW2 5470   4.258   0.438   5.662 -0.8571 -0.9104 -0.5132
 1774SOL     OW 5471   5.042   3.017   5.097  0.5547  0.0395 -0.5170
 1774SOL    HW1 5472   4.949   3.037   5.068  0.2435 -0.8626 -0.1779
 1774SOL    HW2 5473   5.073   3.089   5.160 -0.5312 -0.4973  0.6751
 1775SOL     OW 5474   0.061   3.177   4.585 -0.3365  0.4125  0.1663
 1775SOL    HW1 5475   0.124   3.158   4.509  0.9283 -0.2379  1.3390
 1775SOL    HW2 5476   0.019   3.091   4.615  0.1665  0.4701  1.0405
 1776SOL     OW 5477   1.299   3.435   3.380  0.1623 -0.2783 -0.0069
 1776SOL    HW1 5478   1.241   3.409   3.303 -0.3676 -0.4618  0.4542
 1776SOL    HW2 5479   1.299   3.535   3.389  3.8857  0.2755 -3.1263
 1777SOL     OW 5480   4.543   4.372   4.212  0.1368 -0.4278 -0.2480
 1777SOL    HW1 5481   4.510   4.284   4.179  2.2038 -0.6697 -1.8952
 1777SOL    HW2 5482   4.604   4.357   4.290  0.8330 -0.5239 -0.8006
 1778SOL     OW 5483   3.075   0.692   5.281  0.7603 -0.2264 -0.0897
 1778SOL    HW1 5484   3.066   0.695   5.182 -0.8861  0.7518  0.0605
 1778SOL    HW2 5485   3.167   0.723   5.307  0.8017  0.6812 -1.2525
 1779SOL     OW 5486   2.421   2.271   0.800 -0.3270  0.3116 -0.1827
 1779SOL    HW1 5487   2.495   2.275   0.732 -1.5485  0.0240 -1.5822
 1779SOL    HW2 5488   2.431   2.189   0.856 -0.3011 -0.4464 -1.2568
 1780SOL     OW 5489   0.538   3.313   6.406 -0.4891  0.4761  0.2368
 1780SOL    HW1 5490   0.603   3.338   6.334  0.5178 -0.1070  0.9107
 1780SOL    HW2 5491   0.587   3.304   6.493 -1.6446  0.9250  0.9506
 1781SOL     OW 5492   1.071   2.219   5.587 -0.1156  0.2868  0.3195
 1781SOL    HW1 5493   1.123   2.280   5.527 -1.0424 -1.2486 -2.2078
 1781SOL    HW2 5494   1.133   2.160   5.638  0.6844  0.2519 -0.6715
 1782SOL     OW 5495   1.371   3.801   2.847 -0.1289  0.3956 -0.4136
 1782SOL    HW1 5496   1.318   3.739   2.790  0.9695  0.3809 -1.4749
 1782SOL    HW2 5497   1.455   3.827   2.798  0.2847  1.3072  0.7365
 1783SOL     OW 5498   1.737   3.357   0.769 -0.6414  0.2382  0.4298
 1783SOL    HW1 5499   1.755   3.453   0.749  1.1406  0.0499  0.9115
 1783SOL    HW2 5500   1.700   3.313   0.687  0.5832  0.8808 -0.5230
 1784SOL     OW 5501   1.718   6.273   4.837 -0.0305 -0.0264  0.0277
 1784SOL    HW1 5502   1.730   6.339   4.762  1.2375 -0.1840  0.0821
 1784SOL    HW2 5503   1.659   6.314   4.907  1.1437  1.2688  0.3027
 1785SOL     OW 5504   0.255   3.573   5.532 -0.0302 -0.8591  0.3236
 1785SOL    HW1 5505   0.239   3.664   5.495 -0.9712 -1.7250 -1.5197
 1785SOL    HW2 5506   0.303   3.581   5.620  0.9778  1.3389 -0.3537
 1786SOL     OW 5507   5.444   2.685   4.089  0.4356 -0.1870 -0.3943
 1786SOL    HW1 5508   5.406   2.694   4.182 -1.0664  1.0030 -1.0766
 1786SOL    HW2 5509   5.390   2.618   4.038  0.3490  0.2213 -0.8402
 1787SOL     OW 5510   5.646   3.265   6.054 -0.0999  0.2714  0.2333
 1787SOL    HW1 5511   5.616   3.346   6.003 -0.0467  0.3879  0.3865
 1787SOL    HW2 5512   5.608   3.183   6.012 -0.5280  0.4106  0.3450
 1788SOL     OW 5513   6.653   3.133   4.763  0.0037  0.5178 -0.0893
 1788SOL    HW1 5514   6.676   3.044   4.803 -0.7742  0.0485 -0.6718
 1788SOL    HW2 5515   6.694   3.206   4.819 -0.7337 -0.1306  1.3395
 1789SOL     OW 5516   2.400   3.642   2.685 -0.2014 -0.6806  0.0105
 1789SOL    HW1 5517   2.398   3.734   2.647 -3.0579 -1.4604 -2.0530
 1789SOL    HW2 5518   2.317   3.625   2.737 -0.6261 -2.6490 -1.2108
 1790SOL     OW 5519   4.399   1.968   4.361 -0.3717 -0.6703  0.3287
 1790SOL    HW1 5520   4.299   1.968   4.360 -0.4376 -2.0560  2.0701
 1790SOL    HW2 5521   4.432   2.038   4.298 -2.4231 -0.0227 -0.1363
 1791SOL     OW 5522   1.887   3.908   1.878  0.6084  0.4137  0.1373
 1791SOL    HW1 5523   1.960   3.976   1.885  1.1586 -0.1458 -0.0559
 1791SOL    HW2 5524   1.873   3.885   1.782  0.8796 -0.2152  0.2400
 1792SOL     OW 5525   3.850   3.424   6.644  0.2818  0.6309 -0.3688
 1792SOL    HW1 5526   3.826   3.367   6.565 -0.3127  0.2477  0.0847
 1792SOL    HW2 5527   3.772   3.432   6.705  0.5840  1.3465 -0.0598
 1793SOL     OW 5528   1.572   3.724   2.314  0.0386  0.1146  0.5674
 1793SOL    HW1 5529   1.499   3.686   2.258 -0.2394  0.7617  0.4807
 1793SOL    HW2 5530   1.582   3.821   2.294 -0.0063  0.3392  1.5767
 1794SOL     OW 5531   2.802   0.037   5.563 -0.3947  0.0014 -0.2734
 1794SOL    HW1 5532   2.866   6.994   5.499 -1.1116 -0.2808 -0.8151
 1794SOL    HW2 5533   2.720   6.980   5.571 -0.7644  0.5758  0.0737
 1795SOL     OW 5534   5.374   2.174   5.331 -0.0787 -0.2355  0.4306
 1795SOL    HW1 5535   5.418   2.206   5.415 -0.2232 -1.3059  0.9298
 1795SOL    HW2 5536   5.315   2.096   5.351 -0.4470 -0.2491 -0.6054
 1796SOL     OW 5537   2.597   2.866   3.585 -0.3099  0.4944 -0.5515
 1796SOL    HW1 5538   2.681   2.908   3.552 -0.3448  0.5033 -0.6280
 1796SOL    HW2 5539   2.536   2.848   3.509 -0.7209  1.2319 -0.4016
 1797SOL     OW 5540   3.393   5.855   4.569  0.6394  0.2351  0.2061
 1797SOL    HW1 5541   3.323   5.823   4.633  1.2267  0.3288  0.9111
 1797SOL    HW2 5542   3.443   5.777   4.532 -0.7241  0.0593 -1.3731
 1798SOL     OW 5543   1.980   1.475   4.678  0.1084 -0.1602  0.5367
 1798SOL    HW1 5544   1.999   1.386   4.719  1.2769  1.3612  3.5673
 1798SOL    HW2 5545   2.065   1.516   4.645 -0.6561 -0.8259 -2.5314
 1799SOL     OW 5546   1.636   6.745   4.169  0.0305 -0.4281  0.3680
 1799SOL    HW1 5547   1.601   6.822   4.222 -1.0747 -1.2609  0.8851
 1799SOL    HW2 5548   1.736   6.747   4.170  0.0179  0.5336  1.0644
 1800SOL     OW 5549   3.298   4.802   0.156 -0.1135 -0.1910  0.6542
 1800SOL    HW1 5550   3.331   4.889   0.193  0.7266 -0.9508  1.7833
 1800SOL    HW2 5551   3.227   4.765   0.216 -1.5955  0.4057 -0.6350
 1801SOL     OW 5552   1.802   1.062   5.796 -0.0527 -0.3517 -0.0246
 1801SOL    HW1 5553   1.754   1.081   5.882 -2.3804  1.9833 -1.6897
 1801SOL    HW2 5554   1.828   0.966   5.793  1.5851 -0.2355  3.9063
 1802SOL     OW 5555   6.085   2.675   4.879 -0.3903  0.0284  0.1491
 1802SOL    HW1 5556   6.039   2.694   4.792 -1.5708  0.1361  0.7697
 1802SOL    HW2 5557   6.117   2.761   4.919 -0.7754  0.0978  0.3120
 1803SOL     OW 5558   1.080   3.189   4.035 -0.6425  0.3804  0.2668
 1803SOL    HW1 5559   1.159   3.250   4.042 -0.8308  0.5100  1.7501
 1803SOL    HW2 5560   1.015   3.212   4.108 -1.2510 -0.8548  0.1285
 1804SOL     OW 5561   2.415   1.921   5.974 -0.3885  0.7092  0.4671
 1804SOL    HW1 5562   2.513   1.904   5.972 -0.2902  1.3090 -0.1415
 1804SOL    HW2 5563   2.367   1.838   6.003  0.1714 -0.1660 -0.9653
 1805SOL     OW 5564   5.627   1.755   4.993  0.3280  0.1797  0.2513
 1805SOL    HW1 5565   5.612   1.829   4.928  0.1202  0.3137  0.4499
 1805SOL    HW2 5566   5.722   1.724   4.987  0.5265  0.7442  0.4610
 1806SOL     OW 5567   3.495   0.280   3.698  0.0219  0.0935 -0.5347
 1806SOL    HW1 5568   3.464   0.251   3.789 -0.1264  2.6602  0.2938
 1806SOL    HW2 5569   3.512   0.378   3.698  0.6918  0.0437 -3.1276
 1807SOL     OW 5570   3.857   3.745   3.655 -0.8646  0.4841 -0.1506
 1807SOL    HW1 5571   3.947   3.702   3.661 -0.6830  0.9386  0.4511
 1807SOL    HW2 5572   3.868   3.844   3.646 -1.3143  0.6580  1.0554
 1808SOL     OW 5573   2.520   4.517   0.757 -0.0565  0.3515  0.2299
 1808SOL    HW1 5574   2.606   4.530   0.707 -0.8295 -0.4320 -1.3818
 1808SOL    HW2 5575   2.518   4.425   0.796 -0.2713  0.2838  0.0568
 1809SOL     OW 5576   5.895   1.654   5.028  0.1823 -0.4285 -0.3311
 1809SOL    HW1 5577   5.929   1.719   5.096 -0.3069 -0.1930 -0.3035
 1809SOL    HW2 5578   5.899   1.562   5.066  3.1027 -0.7655 -1.2085
 1810SOL     OW 5579   1.528   1.402   4.005  0.0598  0.5801 -0.4309
 1810SOL    HW1 5580   1.618   1.444   3.998  0.1992  0.3567 -0.0090
 1810SOL    HW2 5581   1.536   1.303   3.991 -0.0706  0.5135 -0.0379
 1811SOL     OW 5582   2.472   3.967   0.618 -0.3763  0.3960 -0.3891
 1811SOL    HW1 5583   2.418   4.051   0.621  1.3012  1.5228 -0.5301
 1811SOL    HW2 5584   2.505   3.953   0.524  1.1142  0.7589  0.0670
 1812SOL     OW 5585   2.336   2.124   5.513 -0.1659  0.5664 -0.1795
 1812SOL    HW1 5586   2.317   2.201   5.574  0.6673  2.0158 -1.6775
 1812SOL    HW2 5587   2.329   2.038   5.564  0.4346  1.7158  1.9240
 1813SOL     OW 5588   5.286   2.298   4.462  0.3283 -0.2164 -0.7369
 1813SOL    HW1 5589   5.221   2.281   4.537  1.4386 -0.5793  0.1714
 1813SOL    HW2 5590   5.357   2.227   4.463  1.2198  0.6468 -1.1633
 1814SOL     OW 5591   2.357   3.717   1.886  0.4243  0.4050  0.1153
 1814SOL    HW1 5592   2.397   3.696   1.797  0.2187  1.8930 -0.3600
 1814SOL    HW2 5593   2.349   3.633   1.941  0.2743 -0.5824 -1.3726
 1815SOL     OW 5594   3.048   6.853   5.038  0.3207 -0.2744 -0.8387
 1815SOL    HW1 5595   3.012   6.922   4.976 -0.0320  1.3506  1.0536
 1815SOL    HW2 5596   2.999   6.857   5.125  2.1394 -1.0136  0.2905
 1816SOL     OW 5597   1.011   3.365   6.223  0.2173  0.2323 -0.2896
 1816SOL    HW1 5598   0.974   3.301   6.291 -0.6881 -0.4310 -1.3685
 1816SOL    HW2 5599   1.035   3.316   6.140 -1.6437  1.4065 -1.6012
 1817SOL     OW 5600   3.968   4.348   5.072 -0.1713  0.2795 -0.3111
 1817SOL    HW1 5601   4.007   4.270   5.023 -1.5034 -1.6570  1.5446
 1817SOL    HW2 5602   4.039   4.417   5.087  0.8629 -0.2104 -2.6293
 1818SOL     OW 5603   5.027   3.552   6.312  0.4603  0.3670 -0.0646
 1818SOL    HW1 5604   5.015   3.478   6.378  0.3749  1.1324  0.7960
 1818SOL    HW2 5605   4.942   3.603   6.302  0.7351  0.8365 -0.0522
 1819SOL     OW 5606   1.510   4.796   5.288  0.5150  0.3133  0.1221
 1819SOL    HW1 5607   1.442   4.856   5.331  2.2548  1.8193  0.8836
 1819SOL    HW2 5608   1.542   4.729   5.355 -0.8678 -1.0501 -0.5146
 1820SOL     OW 5609   2.245   1.620   4.886  0.1729 -0.0145 -0.4792
 1820SOL    HW1 5610   2.295   1.537   4.865 -0.3199 -0.4209 -0.0694
 1820SOL    HW2 5611   2.172   1.600   4.951  0.9268  0.9831  0.7317
 1821SOL     OW 5612   4.374   1.463   5.552 -0.6409  0.6257 -0.6090
 1821SOL    HW1 5613   4.452   1.424   5.601 -2.1864 -0.0480  1.4352
 1821SOL    HW2 5614   4.383   1.443   5.454  0.4970 -1.6084 -0.1097
 1822SOL     OW 5615   3.511   1.238   6.041 -0.1291 -0.2906  0.1820
 1822SOL    HW1 5616   3.597   1.189   6.058 -0.2190 -1.1826 -1.6634
 1822SOL    HW2 5617   3.434   1.177   6.057 -0.3999  0.2763  1.0818
 1823SOL     OW 5618   4.755   2.088   5.911 -0.0869 -0.7604  0.0354
 1823SOL    HW1 5619   4.716   2.176   5.884  0.0225 -1.6792 -3.7019
 1823SOL    HW2 5620   4.705   2.052   5.990 -3.6906  0.2931 -1.5428
 1824SOL     OW 5621   0.688   1.988   5.963 -0.0238  0.0339  0.2118
 1824SOL    HW1 5622   0.649   1.898   5.985 -0.2768 -0.0501 -0.5344
 1824SOL    HW2 5623   0.617   2.046   5.924  0.0226  0.7389  1.1615
 1825SOL     OW 5624   1.699   0.371   3.190 -0.1354  0.2406  0.3000
 1825SOL    HW1 5625   1.796   0.395   3.189 -0.2118  0.7522  2.0062
 1825SOL    HW2 5626   1.685   0.288   3.244 -0.7402  0.7381  0.9316
 1826SOL     OW 5627   2.438   0.202   6.458 -0.3657  0.6755 -0.3762
 1826SOL    HW1 5628   2.400   0.211   6.366  0.7604  0.3229 -0.8888
 1826SOL    HW2 5629   2.501   0.277   6.476 -2.9600  2.6422  1.3644
 1827SOL     OW 5630   1.539   2.829   4.043  0.0310  0.2031 -0.0453
 1827SOL    HW1 5631   1.498   2.917   4.069 -1.5466 -0.6092  0.3301
 1827SOL    HW2 5632   1.575   2.784   4.125  3.2012  1.5609 -0.5307
 1828SOL     OW 5633   3.355   1.843   5.288 -0.1840 -0.5934 -0.5453
 1828SOL    HW1 5634   3.333   1.777   5.215  1.4639 -0.3849 -1.2628
 1828SOL    HW2 5635   3.359   1.935   5.249  1.9817 -0.6301 -0.4952
 1829SOL     OW 5636   5.763   3.683   4.110  0.0918 -0.6205 -0.5847
 1829SOL    HW1 5637   5.838   3.741   4.079 -0.4680  1.1796  1.1745
 1829SOL    HW2 5638   5.787   3.640   4.196 -1.2637  0.9730  0.6607
 1830SOL     OW 5639   3.796   6.009   5.358 -0.5310 -0.0582  0.3567
 1830SOL    HW1 5640   3.867   5.938   5.360 -0.3182  0.0880  3.3561
 1830SOL    HW2 5641   3.718   5.976   5.306  0.5149 -1.4810 -0.3960
 1831SOL     OW 5642   3.585   0.058   5.013  0.0924 -0.1158  0.1527
 1831SOL    HW1 5643   3.667   0.092   4.967  0.7108  0.8357  1.8512
 1831SOL    HW2 5644   3.504   0.101   4.974  0.7280  1.9697  1.0196
 1832SOL     OW 5645   3.175   2.004   6.081  0.2333 -0.2761  0.4665
 1832SOL    HW1 5646   3.203   2.073   6.015  1.1197  0.0169  1.1272
 1832SOL    HW2 5647   3.176   2.043   6.173  0.0762 -0.9693  0.7710
 1833SOL     OW 5648   1.031   3.782   5.965  0.6425  0.1871  0.6859
 1833SOL    HW1 5649   1.097   3.800   5.893 -1.4064  0.8919 -1.1381
 1833SOL    HW2 5650   1.035   3.855   6.033  1.2111  0.6051  0.2130
 1834SOL     OW 5651   2.728   4.749   2.374  0.6715  0.0650 -1.1561
 1834SOL    HW1 5652   2.736   4.671   2.312  0.6284  0.8438 -2.1843
 1834SOL    HW2 5653   2.805   4.811   2.359 -0.8110  1.7033 -2.5577
 1835SOL     OW 5654   4.577   2.942   5.052 -0.2874 -0.3153 -0.4360
 1835SOL    HW1 5655   4.658   2.907   5.100  0.5795  0.7797 -1.0601
 1835SOL    HW2 5656   4.524   2.866   5.015  0.2687 -1.0597  0.2826
 1836SOL     OW 5657   3.901   4.037   4.092 -0.3862  0.7148 -0.0426
 1836SOL    HW1 5658   3.947   3.971   4.033  1.3739  0.8542  1.0914
 1836SOL    HW2 5659   3.960   4.116   4.107 -1.1748  1.1145  1.1441
 1837SOL     OW 5660   3.337   4.194   2.578 -0.1262  0.0992 -0.2152
 1837SOL    HW1 5661   3.395   4.123   2.536  1.1846  2.1168 -2.0402
 1837SOL    HW2 5662   3.282   4.238   2.507 -1.4715  0.4403  1.0017
 1838SOL     OW 5663   2.898   2.115   6.266 -0.4095  0.7290 -0.2812
 1838SOL    HW1 5664   2.846   2.063   6.334 -0.9793  1.8597  0.1728
 1838SOL    HW2 5665   2.900   2.064   6.180  0.5010 -0.8235  0.6150
 1839SOL     OW 5666   1.257   1.273   4.528  1.0367  0.0859 -0.1761
 1839SOL    HW1 5667   1.339   1.314   4.488  0.7440 -1.0358 -2.0377
 1839SOL    HW2 5668   1.274   1.176   4.548  0.2533 -0.0968 -0.3528
 1840SOL     OW 5669   3.949   3.027   3.963 -0.0110  0.2256 -0.1610
 1840SOL    HW1 5670   3.851   3.020   3.981 -0.1037 -0.0069 -0.7339
 1840SOL    HW2 5671   3.972   2.975   3.881  0.3007  1.7209 -1.0647
 1841SOL     OW 5672   2.573   2.146   2.524  0.5143 -0.2986  0.2722
 1841SOL    HW1 5673   2.669   2.139   2.498  0.0446 -0.1617 -1.6862
 1841SOL    HW2 5674   2.534   2.054   2.533  0.3319 -0.3727 -1.0670
 1842SOL     OW 5675   3.395   2.130   6.392 -0.4555 -0.4505  0.1463
 1842SOL    HW1 5676   3.322   2.177   6.343 -1.1108 -0.5719  0.9875
 1842SOL    HW2 5677   3.356   2.064   6.457  0.4054 -0.8153  0.3183
 1843SOL     OW 5678   2.231   4.933   0.224 -0.4240 -0.1958  0.5920
 1843SOL    HW1 5679   2.160   4.999   0.200  0.0984  0.4034  0.6578
 1843SOL    HW2 5680   2.196   4.840   0.213 -0.9730  0.0876 -0.0988
 1844SOL     OW 5681   4.152   4.075   6.204  0.2922 -0.1267  0.4228
 1844SOL    HW1 5682   4.182   4.165   6.235 -0.0350  0.7630 -1.7146
 1844SOL    HW2 5683   4.097   4.084   6.122 -0.3612 -2.2474  0.5704
 1845SOL     OW 5684   1.816   1.640   2.560 -0.3417  0.5963  0.4732
 1845SOL    HW1 5685   1.822   1.556   2.614 -0.5669  1.0952  1.3054
 1845SOL    HW2 5686   1.748   1.701   2.601 -1.8662  0.2573 -1.4309
 1846SOL     OW 5687   4.427   2.262   6.203 -0.5699  0.1826 -0.2647
 1846SOL    HW1 5688   4.414   2.171   6.243 -0.0852  0.5950  0.8766
 1846SOL    HW2 5689   4.402   2.332   6.269  2.9447  0.9449  0.5036
 1847SOL     OW 5690   2.965   2.956   6.448  0.2274  0.1866  0.2177
 1847SOL    HW1 5691   2.979   3.036   6.389  0.7618 -0.7863 -1.0374
 1847SOL    HW2 5692   2.882   2.968   6.501 -1.9214 -0.0573 -2.8408
 1848SOL     OW 5693   2.509   1.073   3.573  0.1214  0.1209  0.1383
 1848SOL    HW1 5694   2.461   1.080   3.485  0.8338 -0.0696 -0.2707
 1848SOL    HW2 5695   2.442   1.069   3.647 -0.5278 -1.2664 -0.5010
 1849SOL     OW 5696   2.471   1.859   4.489  0.1333  0.3842 -0.3059
 1849SOL    HW1 5697   2.511   1.770   4.470  0.3618  0.5390 -0.5541
 1849SOL    HW2 5698   2.377   1.861   4.455 -0.6339 -0.4969  1.6106
 1850SOL     OW 5699   6.975   2.285   6.467  0.1697  0.2450  0.0397
 1850SOL    HW1 5700   6.911   2.346   6.514 -0.5017 -0.6284  0.2891
 1850SOL    HW2 5701   6.952   2.281   6.370 -0.7359 -0.7299  0.2669
 1851SOL     OW 5702   2.499   0.695   3.717 -0.0006 -0.1531  0.2760
 1851SOL    HW1 5703   2.550   0.702   3.803  0.0930  0.6603  0.1551
 1851SOL    HW2 5704   2.418   0.637   3.730  0.2182 -0.3387  0.8098
 1852SOL     OW 5705   1.039   1.771   2.587  0.4454  0.0928  0.3458
 1852SOL    HW1 5706   0.939   1.769   2.585  0.3380  2.3506  0.9140
 1852SOL    HW2 5707   1.073   1.694   2.641 -0.9898 -0.5987  0.2965
 1853SOL     OW 5708   5.599   2.983   6.000 -0.1226 -0.1632  0.1736
 1853SOL    HW1 5709   5.564   2.908   5.944 -0.2013 -0.5607  0.7467
 1853SOL    HW2 5710   5.666   2.948   6.066  0.0422  0.3139  0.2667
 1854SOL     OW 5711   3.216   5.172   3.381  0.2290 -0.2836 -0.2837
 1854SOL    HW1 5712   3.161   5.088   3.387  1.2948 -0.9167  1.5636
 1854SOL    HW2 5713   3.303   5.152   3.336  1.0062 -0.5163  1.2504
 1855SOL     OW 5714   2.211   5.422   6.914 -0.5094 -0.4795  0.0549
 1855SOL    HW1 5715   2.201   5.373   6.827 -3.1715 -2.1835  1.1811
 1855SOL    HW2 5716   2.127   5.473   6.932  0.9690  1.9039  0.5042
 1856SOL     OW 5717   1.048   0.907   5.418 -0.2156  0.4991  0.4460
 1856SOL    HW1 5718   1.038   0.809   5.434  2.0389  0.4733  2.3943
 1856SOL    HW2 5719   1.015   0.930   5.327 -0.4217 -2.1378 -0.2228
 1857SOL     OW 5720   2.283   3.151   6.681 -0.1120 -0.3145  0.8521
 1857SOL    HW1 5721   2.340   3.195   6.749 -0.3297 -1.6419  1.9433
 1857SOL    HW2 5722   2.204   3.108   6.726 -0.3887 -1.0190 -0.2539
 1858SOL     OW 5723   2.348   2.579   2.876  0.4253  0.4743  0.0780
 1858SOL    HW1 5724   2.349   2.622   2.966  1.1516  1.9790 -0.6148
 1858SOL    HW2 5725   2.440   2.547   2.853  0.3004  0.3241 -0.2198
 1859SOL     OW 5726   2.599   3.794   3.210 -0.0430 -0.5433 -0.0738
 1859SOL    HW1 5727   2.572   3.761   3.301 -0.4419  0.6019  0.2419
 1859SOL    HW2 5728   2.688   3.756   3.186  0.7789  0.2869  1.4507
 1860SOL     OW 5729   3.345   6.997   5.260  0.6485 -0.2093 -0.5877
 1860SOL    HW1 5730   3.247   0.018   5.265  0.3969 -1.2174 -1.0412
 1860SOL    HW2 5731   3.381   0.029   5.172  1.2117  1.9803  0.3581
 1861SOL     OW 5732   4.014   2.838   5.228 -0.4605 -0.0150  0.3311
 1861SOL    HW1 5733   4.087   2.851   5.161 -0.8224  1.1594  0.1360
 1861SOL    HW2 5734   4.043   2.873   5.317  0.0845 -1.7335  0.8704
 1862SOL     OW 5735   0.839   1.589   4.909 -0.0710 -0.1666  0.0675
 1862SOL    HW1 5736   0.864   1.619   5.002  3.0962 -1.8795 -0.0895
 1862SOL    HW2 5737   0.754   1.537   4.913  0.2045 -0.5547  2.0913
 1863SOL     OW 5738   1.995   3.802   3.105 -0.4023  0.3851  0.2807
 1863SOL    HW1 5739   1.931   3.847   3.166  0.1969  0.8639  0.5745
 1863SOL    HW2 5740   1.970   3.820   3.010 -0.5825  0.7410  0.3957
 1864SOL     OW 5741   2.200   4.367   6.722 -0.3012  0.0998 -0.0526
 1864SOL    HW1 5742   2.265   4.437   6.748  0.7332 -0.6304 -0.6243
 1864SOL    HW2 5743   2.160   4.389   6.634 -0.1101  0.0632 -0.1482
 1865SOL     OW 5744   4.738   2.741   6.429  0.0621  0.0215  0.7552
 1865SOL    HW1 5745   4.706   2.834   6.408 -3.3366 -0.4770  2.9558
 1865SOL    HW2 5746   4.702   2.678   6.361 -1.2120 -0.1497  1.5545
 1866SOL     OW 5747   3.487   0.351   4.156 -0.4364 -0.3523 -0.1798
 1866SOL    HW1 5748   3.425   0.325   4.230 -0.7748 -0.3320 -0.4566
 1866SOL    HW2 5749   3.446   0.330   4.068  0.2508 -0.9998 -0.3531
 1867SOL     OW 5750   1.864   3.956   0.371  0.1199  0.1575 -0.1714
 1867SOL    HW1 5751   1.939   3.927   0.430 -0.4845 -0.8772  0.1099
 1867SOL    HW2 5752   1.784   3.899   0.389 -1.5435  2.7590  1.2700
 1868SOL     OW 5753   2.299   3.755   0.743  0.0148  0.0325 -0.0611
 1868SOL    HW1 5754   2.377   3.813   0.718 -0.3682  1.2227  1.3377
 1868SOL    HW2 5755   2.215   3.795   0.706 -0.0070 -1.0035 -1.1818
 1869SOL     OW 5756   6.973   1.496   4.890 -0.4239 -0.1491 -0.6077
 1869SOL    HW1 5757   6.939   1.513   4.798 -0.7269 -1.7408 -0.8171
 1869SOL    HW2 5758   6.897   1.490   4.954 -0.3511 -0.9970 -0.5977
 1870SOL     OW 5759   1.917   0.646   6.279  0.7441  0.0085 -0.4429
 1870SOL    HW1 5760   1.855   0.673   6.205 -0.0156 -1.0167 -0.2133
 1870SOL    HW2 5761   1.929   0.546   6.276  1.6112  0.0905  0.1270
 1871SOL     OW 5762   3.221   1.732   5.837 -0.3589 -0.3165 -0.4383
 1871SOL    HW1 5763   3.210   1.680   5.922 -1.3194 -0.2603 -0.5230
 1871SOL    HW2 5764   3.318   1.751   5.822 -0.1158 -0.9653  0.2642
 1872SOL     OW 5765   3.676   3.921   6.990  1.2155 -0.4382  0.6979
 1872SOL    HW1 5766   3.646   3.828   6.967 -0.8784  0.1922  0.7096
 1872SOL    HW2 5767   3.751   3.917   0.055 -0.4509 -2.1325  2.6311
 1873SOL     OW 5768   2.225   6.977   5.803  0.0015 -0.3765  0.1609
 1873SOL    HW1 5769   2.237   0.066   5.758 -0.7889  0.0173  0.7097
 1873SOL    HW2 5770   2.238   6.904   5.736 -1.8853  0.2034 -0.9091
 1874SOL     OW 5771   1.922   4.653   0.513  0.4628 -0.4131 -0.2578
 1874SOL    HW1 5772   1.971   4.593   0.578  2.2345 -1.2024 -2.1959
 1874SOL    HW2 5773   1.928   4.748   0.545  0.7884 -0.8287  1.0005
 1875SOL     OW 5774   2.562   4.436   6.494 -0.0212 -0.0829  0.2434
 1875SOL    HW1 5775   2.470   4.472   6.478 -0.5978 -1.4433  0.3761
 1875SOL    HW2 5776   2.610   4.427   6.407  0.0886  0.8396  0.1938
 1876SOL     OW 5777   3.993   0.712   5.418  0.4524  0.3159  0.0061
 1876SOL    HW1 5778   4.048   0.632   5.396  1.0616  1.0483 -1.2283
 1876SOL    HW2 5779   4.020   0.749   5.507  1.5594  0.3280 -0.3303
 1877SOL     OW 5780   2.140   5.626   5.071 -0.4521 -0.1045  0.3504
 1877SOL    HW1 5781   2.139   5.713   5.120  2.2522 -0.4219  1.1713
 1877SOL    HW2 5782   2.087   5.558   5.122 -0.2717  0.3741  1.1867
 1878SOL     OW 5783   3.197   6.788   5.810 -0.0155  0.2565  0.2147
 1878SOL    HW1 5784   3.132   6.801   5.884  0.8202  0.5422  0.9207
 1878SOL    HW2 5785   3.149   6.785   5.722 -0.9076  1.0392  0.6669
 1879SOL     OW 5786   2.993   2.380   2.950 -0.1969  0.3446  0.0113
 1879SOL    HW1 5787   3.087   2.415   2.949  0.2014 -0.6881 -0.4780
 1879SOL    HW2 5788   2.977   2.327   2.867 -1.1586  0.3397  0.1907
 1880SOL     OW 5789   6.559   2.026   4.852 -0.0447 -0.4812  0.2438
 1880SOL    HW1 5790   6.466   2.058   4.869 -0.4776 -2.0794  1.0894
 1880SOL    HW2 5791   6.605   2.088   4.788 -0.9170  1.5926  1.5209
 1881SOL     OW 5792   1.109   1.555   2.723  0.3363  0.0188  0.0966
 1881SOL    HW1 5793   1.067   1.514   2.804 -0.3546 -0.9952 -0.7531
 1881SOL    HW2 5794   1.160   1.485   2.673 -1.4959 -0.0418 -1.8024
 1882SOL     OW 5795   1.874   3.339   6.281  0.8930 -0.0798 -0.5559
 1882SOL    HW1 5796   1.885   3.417   6.220  0.7816 -1.0247 -1.8199
[truncated: 542,441 more chars]
